# Supplementary material for: Increasing Patient Engagement in Rehabilitation Exercises Using Computer-Based Citizen Science
Source: PLoS One. 2015 Mar 20;10(3):e0117013. doi: 10.1371/journal.pone.0117013 (PMC4368773; doi:10.1371/journal.pone.0117013)
Supplement: S1 Dataset — (ZIP) [file pone.0117013.s001.zip]

Archive with 32 entries (21 files):
- Dataset_S1/H1/H1_with.dat
- Dataset_S1/H1/H1_without.dat
- Dataset_S1/H2/H2_with.dat
- Dataset_S1/H2/H2_without.dat
- Dataset_S1/H3/H3_with.dat
- Dataset_S1/H3/H3_without.dat
- Dataset_S1/H4/H4_with.dat
- Dataset_S1/H4/H4_without.dat
- Dataset_S1/H5/H5_with.dat
- Dataset_S1/H5/H5_without.dat
- Dataset_S1/H6/H6_with.dat
- Dataset_S1/H6/H6_without.dat
- Dataset_S1/H7/H7_with.dat
- Dataset_S1/H7/H7_without.dat
- Dataset_S1/H8/H8_with.dat
- Dataset_S1/H8/H8_without.dat
- Dataset_S1/H9/H9_with.dat
- Dataset_S1/H9/H9_without.dat
- Dataset_S1/H10/H10_with.dat
- Dataset_S1/H10/H10_without.dat
- Dataset_S1/README.txt
- Dataset_S1/H1/
- Dataset_S1/H2/
- Dataset_S1/H3/
- Dataset_S1/H4/
- Dataset_S1/H5/
- Dataset_S1/H6/
- Dataset_S1/H7/
- Dataset_S1/H8/
- Dataset_S1/H9/
- Dataset_S1/H10/
- Dataset_S1/
