# Supplementary material for: Increasing Patient Engagement in Rehabilitation Exercises Using Computer-Based Citizen Science
Source: PLoS One. 2015 Mar 20;10(3):e0117013. doi: 10.1371/journal.pone.0117013 (PMC4368773; doi:10.1371/journal.pone.0117013)
Supplement: S1 Dataset — (ZIP) [file pone.0117013.s001.zip › Dataset_S1/H1/H1_with.dat]

-0.023556 0.005710 0.170297 0.948582 0.352174 -6.427058 -0.000000 1 0 0 0 0 0 0 846
-0.023592 0.005704 0.170525 0.571832 0.103761 -3.633483 -0.000031 1 0 0 0 0 0 0 1836
-0.023579 0.005666 0.170761 -0.101071 0.505355 -3.472991 -0.000062 1 0 0 0 0 0 0 2844
-0.023528 0.005641 0.170986 -0.630259 0.365598 -3.351285 -0.000098 1 0 0 0 0 0 0 3996
-0.023479 0.005648 0.171217 -0.662472 -0.061543 -3.437820 -0.000125 1 0 0 0 0 0 0 4840
-0.023426 0.005636 0.171339 -0.708073 0.132550 -2.045541 -0.000156 1 0 0 0 0 0 0 5837
-0.023302 0.005605 0.171573 -1.621163 0.406971 -3.390093 -0.000187 1 0 0 0 0 0 0 6841
-0.023235 0.005586 0.171695 -0.965389 0.261108 -2.079586 -0.000219 1 0 0 0 0 0 0 7839
-0.023118 0.005574 0.171831 -1.539868 0.168732 -2.167931 -0.000249 1 0 0 0 0 0 0 8824
-0.022968 0.005545 0.171967 -2.027666 0.368079 -2.205896 -0.000281 1 0 0 0 0 0 0 9828
-0.022810 0.005528 0.172097 -2.164214 0.231139 -2.135110 -0.000312 1 0 0 0 0 0 0 10827
-0.022651 0.005518 0.172208 -2.178942 0.121914 -1.922352 -0.000343 1 0 0 0 0 0 0 11833
-0.022470 0.005507 0.172311 -2.457548 0.124669 -1.818038 -0.000375 1 0 0 0 0 0 0 12831
-0.022314 0.005522 0.172389 -2.153106 -0.211566 -1.498353 -0.000405 1 0 0 0 0 0 0 13808
-0.022198 0.005556 0.172440 -1.593075 -0.499489 -1.146987 -0.000437 1 0 0 0 0 0 0 14837
-0.022072 0.005575 0.172486 -1.665150 -0.336086 -1.067652 -0.000468 1 0 0 0 0 0 0 15806
-0.021999 0.005618 0.172507 -0.971143 -0.630950 -0.770403 -0.000500 1 0 0 0 0 0 0 16834
-0.021970 0.005659 0.172511 -0.315773 -0.641609 -0.524958 -0.000531 1 0 0 0 0 0 0 17837
-0.021926 0.005709 0.172512 -0.441435 -0.751340 -0.500941 -0.000562 1 0 0 0 0 0 0 18833
-0.021913 0.005753 0.172506 -0.037150 -0.704113 -0.417812 -0.000593 1 0 0 0 0 0 0 19836
-0.021910 0.005777 0.172489 0.133078 -0.429623 -0.300266 -0.000625 1 0 0 0 0 0 0 20832
-0.021912 0.005790 0.172468 0.229327 -0.269942 -0.247626 -0.000656 1 0 0 0 0 0 0 21841
-0.021894 0.005793 0.172444 -0.011807 -0.125551 -0.239376 -0.000687 1 0 0 0 0 0 0 22839
-0.021880 0.005776 0.172426 0.020252 0.147118 -0.337200 -0.000718 1 0 0 0 0 0 0 23837
-0.021821 0.005739 0.172412 -0.549204 0.431938 -0.417172 -0.000750 1 0 0 0 0 0 0 24835
-0.021763 0.005697 0.172399 -0.593104 0.525201 -0.465140 -0.000781 1 0 0 0 0 0 0 25830
-0.021665 0.005661 0.172394 -1.095607 0.451031 -0.595882 -0.000815 1 0 0 0 0 0 0 26929
-0.021563 0.005615 0.172386 -1.190570 0.581461 -0.595210 -0.000851 1 0 0 0 0 0 0 28065
-0.021460 0.005563 0.172376 -1.218705 0.663633 -0.593323 -0.000877 1 0 0 0 0 0 0 28913
-0.021394 0.005499 0.172358 -0.716612 0.821475 -0.515712 -0.000910 1 0 0 0 0 0 0 29961
-0.021342 0.005464 0.172336 -0.488933 0.470349 -0.474284 -0.000939 1 0 0 0 0 0 0 30908
-0.021287 0.005422 0.172318 -0.492416 0.510760 -0.559077 -0.000970 1 0 0 0 0 0 0 31885
-0.021247 0.005364 0.172297 -0.299289 0.733915 -0.534666 -0.001001 1 0 0 0 0 0 0 32881
-0.021230 0.005336 0.172273 0.040771 0.357706 -0.520987 -0.001034 1 0 0 0 0 0 0 33925
-0.021209 0.005284 0.172248 0.025236 0.627279 -0.532795 -0.001064 1 0 0 0 0 0 0 34910
-0.021202 0.005259 0.172222 0.219468 0.299450 -0.544318 -0.001095 1 0 0 0 0 0 0 35900
-0.021186 0.005209 0.172197 0.125453 0.596761 -0.569826 -0.001127 1 0 0 0 0 0 0 36909
-0.021165 0.005146 0.172171 0.063002 0.791933 -0.595969 -0.001159 1 0 0 0 0 0 0 37942
-0.021126 0.005091 0.172152 -0.174073 0.712545 -0.708708 -0.001190 1 0 0 0 0 0 0 38922
-0.021093 0.005025 0.172129 -0.108866 0.838086 -0.695421 -0.001220 1 0 0 0 0 0 0 39882
-0.021048 0.004968 0.172112 -0.258205 0.734871 -0.782732 -0.001251 1 0 0 0 0 0 0 40881
-0.020988 0.004896 0.172090 -0.447908 0.916131 -0.758218 -0.001282 1 0 0 0 0 0 0 41879
-0.020906 0.004831 0.172073 -0.754675 0.847758 -0.839796 -0.001314 1 0 0 0 0 0 0 42902
-0.020812 0.004769 0.172058 -0.931225 0.798373 -0.898303 -0.001345 1 0 0 0 0 0 0 43878
-0.020712 0.004709 0.172043 -1.020667 0.772448 -0.940495 -0.001377 1 0 0 0 0 0 0 44913
-0.020632 0.004654 0.172030 -0.760562 0.692539 -0.972731 -0.001409 1 0 0 0 0 0 0 45924
-0.020539 0.004597 0.172016 -0.900794 0.712984 -1.000516 -0.001440 1 0 0 0 0 0 0 46910
-0.020472 0.004565 0.171995 -0.570748 0.398625 -0.934683 -0.001471 1 0 0 0 0 0 0 47906
-0.020393 0.004538 0.171985 -0.684297 0.286343 -1.088188 -0.001502 1 0 0 0 0 0 0 48909
-0.020324 0.004500 0.171973 -0.568171 0.419697 -1.103039 -0.001533 1 0 0 0 0 0 0 49915
-0.020259 0.004457 0.171960 -0.488267 0.505227 -1.115442 -0.001564 1 0 0 0 0 0 0 50906
-0.020213 0.004450 0.171947 -0.224068 0.032848 -1.132518 -0.001595 1 0 0 0 0 0 0 51884
-0.020160 0.004423 0.171933 -0.283503 0.260431 -1.155725 -0.001627 1 0 0 0 0 0 0 52923
-0.020111 0.004404 0.171926 -0.231001 0.167348 -1.271724 -0.001660 1 0 0 0 0 0 0 53966
-0.020064 0.004389 0.171923 -0.199372 0.100162 -1.348326 -0.001690 1 0 0 0 0 0 0 54921
-0.020033 0.004362 0.171914 0.024339 0.249647 -1.310373 -0.001721 1 0 0 0 0 0 0 55911
-0.019971 0.004339 0.171910 -0.345971 0.223793 -1.383497 -0.001752 1 0 0 0 0 0 0 56916
-0.019917 0.004321 0.171907 -0.275244 0.132770 -1.442484 -0.001784 1 0 0 0 0 0 0 57937
-0.019867 0.004308 0.171906 -0.201668 0.076114 -1.517064 -0.001854 1 0 0 0 0 0 0 60174
-0.019739 0.004260 0.171911 -1.202354 0.516843 -1.625611 -0.001877 1 0 0 0 0 0 0 60908
-0.019651 0.004230 0.171913 -0.773895 0.316000 -1.619797 -0.001909 1 0 0 0 0 0 0 61929
-0.019584 0.004211 0.171914 -0.461461 0.172379 -1.622698 -0.001939 1 0 0 0 0 0 0 62902
-0.019503 0.004190 0.171913 -0.595906 0.163127 -1.632818 -0.001970 1 0 0 0 0 0 0 63887
-0.019440 0.004175 0.171913 -0.383733 0.096070 -1.654918 -0.002002 1 0 0 0 0 0 0 64901
-0.019385 0.004162 0.171912 -0.246108 0.055334 -1.680287 -0.002034 1 0 0 0 0 0 0 65942
-0.019334 0.004150 0.171911 -0.171352 0.033630 -1.704320 -0.002064 1 0 0 0 0 0 0 66901
-0.019285 0.004139 0.171911 -0.129830 0.021823 -1.730444 -0.002096 1 0 0 0 0 0 0 67928
-0.019237 0.004128 0.171910 -0.105768 0.015095 -1.755556 -0.002127 1 0 0 0 0 0 0 68912
-0.019190 0.004118 0.171909 -0.089986 0.010813 -1.781635 -0.002159 1 0 0 0 0 0 0 69932
-0.019143 0.004107 0.171908 -0.076695 0.007293 -1.813366 -0.002198 1 0 0 0 0 0 0 71169
-0.019096 0.004097 0.171907 -0.069838 0.005523 -1.832404 -0.002221 1 0 0 0 0 0 0 71916
-0.019040 0.004066 0.171914 -0.180932 0.269835 -1.947958 -0.002252 1 0 0 0 0 0 0 72906
-0.018988 0.004045 0.171916 -0.131486 0.162920 -1.935849 -0.002284 1 0 0 0 0 0 0 73919
-0.018915 0.004025 0.171916 -0.396050 0.152603 -1.928184 -0.002314 1 0 0 0 0 0 0 74886
-0.018855 0.004009 0.171916 -0.247819 0.082859 -1.943066 -0.002345 1 0 0 0 0 0 0 75901
-0.018802 0.003996 0.171915 -0.142456 0.040799 -1.963465 -0.002376 1 0 0 0 0 0 0 76884
-0.018729 0.003979 0.171914 -0.388389 0.086245 -1.981425 -0.002409 1 0 0 0 0 0 0 77934
-0.018669 0.003965 0.171912 -0.234526 0.047293 -2.005475 -0.002437 1 0 0 0 0 0 0 78818
-0.018606 0.003933 0.171918 -0.244854 0.287607 -2.122401 -0.002468 1 0 0 0 0 0 0 79828
-0.018551 0.003911 0.171920 -0.143069 0.167778 -2.110645 -0.002499 1 0 0 0 0 0 0 80818
-0.018500 0.003895 0.171920 -0.075868 0.082808 -2.110877 -0.002531 1 0 0 0 0 0 0 81828
-0.018428 0.003877 0.171919 -0.342154 0.105074 -2.115387 -0.002562 1 0 0 0 0 0 0 82817
-0.018368 0.003862 0.171918 -0.196748 0.053917 -2.137861 -0.002593 1 0 0 0 0 0 0 83827
-0.018315 0.003850 0.171917 -0.093404 0.021458 -2.162627 -0.002624 1 0 0 0 0 0 0 84827
-0.018265 0.003838 0.171916 -0.035797 0.003893 -2.188217 -0.002656 1 0 0 0 0 0 0 85837
-0.018217 0.003827 0.171915 -0.003714 -0.005717 -2.213655 -0.002687 1 0 0 0 0 0 0 86835
-0.018169 0.003817 0.171913 0.015285 -0.011287 -2.239021 -0.002718 1 0 0 0 0 0 0 87828
-0.018122 0.003806 0.171912 0.027820 -0.014721 -2.264591 -0.002749 1 0 0 0 0 0 0 88828
-0.018075 0.003796 0.171911 0.036948 -0.017190 -2.290098 -0.002781 1 0 0 0 0 0 0 89825
-0.018019 0.003765 0.171916 -0.073057 0.248643 -2.404541 -0.002812 1 0 0 0 0 0 0 90824
-0.017968 0.003744 0.171918 -0.024445 0.141358 -2.392510 -0.002843 1 0 0 0 0 0 0 91825
-0.017918 0.003728 0.171918 0.015412 0.062841 -2.392479 -0.002875 1 0 0 0 0 0 0 92834
-0.017847 0.003710 0.171916 -0.265084 0.088426 -2.394975 -0.002906 1 0 0 0 0 0 0 93826
-0.017779 0.003675 0.171922 -0.244399 0.307171 -2.506374 -0.002937 1 0 0 0 0 0 0 94818
-0.017721 0.003652 0.171923 -0.103066 0.169993 -2.494312 -0.002968 1 0 0 0 0 0 0 95824
-0.017668 0.003636 0.171923 -0.014330 0.075802 -2.494169 -0.002999 1 0 0 0 0 0 0 96823
-0.017619 0.003622 0.171923 0.035506 0.025341 -2.506808 -0.003031 1 0 0 0 0 0 0 97823
-0.017571 0.003610 0.171921 0.063995 -0.000823 -2.526100 -0.003062 1 0 0 0 0 0 0 98821
-0.017523 0.003599 0.171920 0.081261 -0.014603 -2.548731 -0.003093 1 0 0 0 0 0 0 99822
-0.017476 0.003588 0.171918 0.092840 -0.022209 -2.573083 -0.003124 1 0 0 0 0 0 0 100829
-0.017406 0.003572 0.171916 -0.204679 0.041710 -2.586142 -0.003155 1 0 0 0 0 0 0 101809
-0.017347 0.003559 0.171914 -0.075799 0.011671 -2.616270 -0.003187 1 0 0 0 0 0 0 102829
-0.017295 0.003547 0.171912 0.018379 -0.009999 -2.644701 -0.003218 1 0 0 0 0 0 0 103823
-0.017245 0.003536 0.171910 0.070544 -0.022092 -2.671759 -0.003249 1 0 0 0 0 0 0 104820
-0.017197 0.003526 0.171908 0.099492 -0.028712 -2.698197 -0.003281 1 0 0 0 0 0 0 105824
-0.017149 0.003515 0.171906 0.116378 -0.032699 -2.724051 -0.003312 1 0 0 0 0 0 0 106821
-0.017079 0.003499 0.171903 -0.178544 0.033026 -2.737385 -0.003343 1 0 0 0 0 0 0 107823
-0.017020 0.003486 0.171901 -0.048820 0.003999 -2.767793 -0.003374 1 0 0 0 0 0 0 108820
-0.016968 0.003474 0.171899 0.045791 -0.017192 -2.796903 -0.003405 1 0 0 0 0 0 0 109822
-0.016918 0.003463 0.171897 0.098045 -0.028929 -2.824217 -0.003437 1 0 0 0 0 0 0 110820
-0.016870 0.003452 0.171895 0.126779 -0.035462 -2.850739 -0.003468 1 0 0 0 0 0 0 111823
-0.016823 0.003442 0.171893 0.143466 -0.039220 -2.876622 -0.003499 1 0 0 0 0 0 0 112820
-0.016776 0.003431 0.171891 0.154198 -0.041732 -2.902362 -0.003530 1 0 0 0 0 0 0 113821
-0.016729 0.003421 0.171889 0.161861 -0.043521 -2.927940 -0.003562 1 0 0 0 0 0 0 114820
-0.016682 0.003410 0.171887 0.168040 -0.044929 -2.953550 -0.003593 1 0 0 0 0 0 0 115822
-0.016635 0.003400 0.171885 0.173273 -0.046211 -2.978736 -0.003624 1 0 0 0 0 0 0 116809
-0.016588 0.003390 0.171883 0.178375 -0.047430 -3.004539 -0.003655 1 0 0 0 0 0 0 117821
-0.016542 0.003379 0.171881 0.183021 -0.048541 -3.030020 -0.003687 1 0 0 0 0 0 0 118820
-0.016495 0.003369 0.171879 0.187671 -0.049654 -3.055545 -0.003718 1 0 0 0 0 0 0 119822
-0.016448 0.003358 0.171876 0.192074 -0.050710 -3.080987 -0.003749 1 0 0 0 0 0 0 120820
-0.016402 0.003348 0.171874 0.196582 -0.051792 -3.106579 -0.003781 1 0 0 0 0 0 0 121825
-0.016355 0.003337 0.171872 0.200925 -0.052790 -3.131997 -0.003812 1 0 0 0 0 0 0 122823
-0.016332 0.003332 0.171871 0.511611 -0.122170 -3.172535 -0.003843 1 0 0 0 0 0 0 123820
-0.016297 0.003324 0.171869 0.393933 -0.096063 -3.191877 -0.003874 1 0 0 0 0 0 0 124821
-0.016256 0.003315 0.171867 0.309983 -0.077425 -3.212920 -0.003905 1 0 0 0 0 0 0 125815
-0.016212 0.003305 0.171865 0.268159 -0.068135 -3.238441 -0.003939 1 0 0 0 0 0 0 126902
-0.016190 0.003301 0.171864 0.555331 -0.132214 -3.278613 -0.003971 1 0 0 0 0 0 0 127907
-0.016156 0.003293 0.171863 0.425768 -0.103457 -3.297259 -0.004002 1 0 0 0 0 0 0 128910
-0.016115 0.003284 0.171861 0.336310 -0.083597 -3.319269 -0.004035 1 0 0 0 0 0 0 129958
-0.016072 0.003274 0.171858 0.290340 -0.073419 -3.340824 -0.004064 1 0 0 0 0 0 0 130899
-0.016050 0.003269 0.171857 0.576017 -0.137112 -3.381561 -0.004096 1 0 0 0 0 0 0 131911
-0.016016 0.003262 0.171856 0.445639 -0.108221 -3.400039 -0.004127 1 0 0 0 0 0 0 132918
-0.015975 0.003253 0.171853 0.355306 -0.088080 -3.420939 -0.004159 1 0 0 0 0 0 0 133929
-0.015955 0.003248 0.171852 0.616115 -0.146306 -3.460527 -0.004190 1 0 0 0 0 0 0 134935
-0.015922 0.003241 0.171851 0.472770 -0.114442 -3.477237 -0.004221 1 0 0 0 0 0 0 135904
-0.015881 0.003232 0.171849 0.375820 -0.092909 -3.496932 -0.004251 1 0 0 0 0 0 0 136884
-0.015861 0.003227 0.171848 0.633771 -0.150411 -3.537876 -0.004284 1 0 0 0 0 0 0 137937
-0.015828 0.003220 0.171846 0.488485 -0.118199 -3.553383 -0.004313 1 0 0 0 0 0 0 138869
-0.015788 0.003211 0.171844 0.390883 -0.096534 -3.573830 -0.004345 1 0 0 0 0 0 0 139884
-0.015768 0.003206 0.171843 0.648188 -0.153838 -3.614038 -0.004377 1 0 0 0 0 0 0 140900
-0.015735 0.003199 0.171841 0.503512 -0.121725 -3.632909 -0.004410 1 0 0 0 0 0 0 141968
-0.015695 0.003190 0.171839 0.405229 -0.099945 -3.651339 -0.004439 1 0 0 0 0 0 0 142909
-0.015675 0.003185 0.171838 0.662302 -0.157195 -3.691415 -0.004471 1 0 0 0 0 0 0 143910
-0.015641 0.003178 0.171836 0.516987 -0.124984 -3.708236 -0.004502 1 0 0 0 0 0 0 144906
-0.015601 0.003169 0.171834 0.419126 -0.103267 -3.728628 -0.004534 1 0 0 0 0 0 0 145928
-0.015581 0.003165 0.171833 0.675923 -0.160441 -3.768219 -0.004564 1 0 0 0 0 0 0 146899
-0.015548 0.003157 0.171831 0.530592 -0.128185 -3.785044 -0.004595 1 0 0 0 0 0 0 147902
-0.015531 0.003153 0.171830 0.739166 -0.174711 -3.822589 -0.004627 1 0 0 0 0 0 0 148897
-0.015500 0.003146 0.171828 0.567600 -0.136627 -3.838703 -0.004659 1 0 0 0 0 0 0 149935
-0.015484 0.003143 0.171827 0.762123 -0.179968 -3.872885 -0.004687 1 0 0 0 0 0 0 150825
-0.015452 0.003136 0.171825 0.583455 -0.140340 -3.887319 -0.004718 1 0 0 0 0 0 0 151815
-0.015437 0.003132 0.171825 0.775351 -0.183106 -3.924577 -0.004749 1 0 0 0 0 0 0 152826
-0.015406 0.003125 0.171823 0.594889 -0.143035 -3.938805 -0.004780 1 0 0 0 0 0 0 153815
-0.015390 0.003122 0.171822 0.785966 -0.185565 -3.976055 -0.004812 1 0 0 0 0 0 0 154823
-0.015359 0.003115 0.171820 0.605227 -0.145432 -3.990441 -0.004843 1 0 0 0 0 0 0 155824
-0.015343 0.003111 0.171819 0.795944 -0.187968 -4.027356 -0.004874 1 0 0 0 0 0 0 156816
-0.015312 0.003104 0.171817 0.614977 -0.147749 -4.041860 -0.004906 1 0 0 0 0 0 0 157824
-0.015297 0.003101 0.171816 0.805632 -0.190267 -4.078813 -0.004937 1 0 0 0 0 0 0 158815
-0.015266 0.003094 0.171815 0.624652 -0.150048 -4.093394 -0.004968 1 0 0 0 0 0 0 159830
-0.015266 0.003076 0.171807 1.021885 0.003789 -4.044953 -0.004999 1 0 0 0 0 0 0 160829
-0.015243 0.003061 0.171802 0.763014 -0.033764 -4.095300 -0.005031 1 0 0 0 0 0 0 161828
-0.015232 0.003054 0.171800 0.894750 -0.132541 -4.157671 -0.005062 1 0 0 0 0 0 0 162835
-0.015211 0.003066 0.171791 0.794880 -0.394334 -4.097744 -0.005093 1 0 0 0 0 0 0 163815
-0.015217 0.003057 0.171780 1.134023 -0.148462 -4.091955 -0.005124 1 0 0 0 0 0 0 164823
-0.015197 0.003047 0.171773 0.833953 -0.115431 -4.169864 -0.005156 1 0 0 0 0 0 0 165826
-0.015188 0.003042 0.171770 0.942852 -0.176423 -4.245907 -0.005187 1 0 0 0 0 0 0 166824
-0.015168 0.003056 0.171761 0.830827 -0.419232 -4.193204 -0.005218 1 0 0 0 0 0 0 167836
-0.015151 0.003042 0.171748 0.856317 -0.094920 -4.170586 -0.005249 1 0 0 0 0 0 0 168822
-0.015143 0.003035 0.171742 0.982004 -0.152562 -4.276890 -0.005280 1 0 0 0 0 0 0 169807
-0.015140 0.003033 0.171725 1.068315 -0.211067 -4.160223 -0.005312 1 0 0 0 0 0 0 170818
-0.015116 0.003026 0.171715 0.803069 -0.168819 -4.271362 -0.005343 1 0 0 0 0 0 0 171820
-0.015106 0.003023 0.171696 0.956521 -0.216224 -4.180443 -0.005374 1 0 0 0 0 0 0 172820
-0.015078 0.003017 0.171685 0.750002 -0.172130 -4.306316 -0.005405 1 0 0 0 0 0 0 173819
-0.015065 0.003014 0.171666 0.934753 -0.218927 -4.222483 -0.005437 1 0 0 0 0 0 0 174820
-0.015068 0.003034 0.171650 1.165036 -0.516203 -4.285687 -0.005468 1 0 0 0 0 0 0 175819
-0.015063 0.003023 0.171634 1.080997 -0.155583 -4.317741 -0.005499 1 0 0 0 0 0 0 176826
-0.015062 0.003019 0.171612 1.134542 -0.196339 -4.257760 -0.005530 1 0 0 0 0 0 0 177806
-0.015047 0.003032 0.171594 0.970815 -0.437281 -4.320032 -0.005562 1 0 0 0 0 0 0 178827
-0.015042 0.003040 0.171570 1.076116 -0.384201 -4.283035 -0.005593 1 0 0 0 0 0 0 179819
-0.015017 0.003039 0.171543 0.844997 -0.272661 -4.249820 -0.005624 1 0 0 0 0 0 0 180820
-0.014998 0.003018 0.171522 0.899267 -0.004099 -4.349780 -0.005655 1 0 0 0 0 0 0 181818
-0.014991 0.003008 0.171497 1.055285 -0.120423 -4.333459 -0.005687 1 0 0 0 0 0 0 182819
-0.014989 0.003004 0.171471 1.151154 -0.204588 -4.330326 -0.005718 1 0 0 0 0 0 0 183819
-0.014966 0.002997 0.171442 0.896022 -0.181176 -4.319431 -0.005749 1 0 0 0 0 0 0 184817
-0.014966 0.003015 0.171407 1.162090 -0.505978 -4.257888 -0.005780 1 0 0 0 0 0 0 185818
-0.014944 0.003020 0.171374 0.919413 -0.362239 -4.299267 -0.005812 1 0 0 0 0 0 0 186817
-0.014936 0.003023 0.171344 1.069352 -0.328780 -4.357295 -0.005843 1 0 0 0 0 0 0 187822
-0.014934 0.003026 0.171300 1.183353 -0.323228 -4.204020 -0.005874 1 0 0 0 0 0 0 188818
-0.014913 0.003022 0.171262 0.934702 -0.247226 -4.297039 -0.005905 1 0 0 0 0 0 0 189820
-0.014929 0.003027 0.171217 1.406237 -0.346541 -4.214509 -0.005937 1 0 0 0 0 0 0 190819
-0.014915 0.003025 0.171178 1.081723 -0.266743 -4.325572 -0.005968 1 0 0 0 0 0 0 191819
-0.014896 0.003040 0.171137 0.972304 -0.488056 -4.315676 -0.005999 1 0 0 0 0 0 0 192821
-0.014857 0.003023 0.171093 0.709798 -0.084647 -4.292230 -0.006030 1 0 0 0 0 0 0 193802
-0.014841 0.003015 0.171042 0.982387 -0.173557 -4.222963 -0.006062 1 0 0 0 0 0 0 194819
-0.014821 0.003028 0.170994 0.957933 -0.447275 -4.280920 -0.006093 1 0 0 0 0 0 0 195818
-0.014805 0.003014 0.170948 1.023963 -0.134986 -4.326881 -0.006124 1 0 0 0 0 0 0 196819
-0.014777 0.003003 0.170895 0.866795 -0.137882 -4.249223 -0.006155 1 0 0 0 0 0 0 197818
-0.014766 0.002999 0.170839 1.084868 -0.225272 -4.233462 -0.006187 1 0 0 0 0 0 0 198820
-0.014741 0.002993 0.170781 0.915674 -0.208741 -4.213863 -0.006218 1 0 0 0 0 0 0 199817
-0.014740 0.003012 0.170716 1.228406 -0.539932 -4.145957 -0.006249 1 0 0 0 0 0 0 200820
-0.014719 0.003017 0.170653 1.007208 -0.397272 -4.181117 -0.006280 1 0 0 0 0 0 0 201811
-0.014705 0.003001 0.170585 1.065947 -0.094969 -4.125736 -0.006314 1 0 0 0 0 0 0 202899
-0.014710 0.003014 0.170515 1.333437 -0.465495 -4.121846 -0.006346 1 0 0 0 0 0 0 203907
-0.014708 0.003002 0.170442 1.278070 -0.159388 -4.106324 -0.006377 1 0 0 0 0 0 0 204914
-0.014695 0.003013 0.170369 1.138047 -0.432500 -4.104615 -0.006409 1 0 0 0 0 0 0 205925
-0.014685 0.002998 0.170295 1.154263 -0.136804 -4.110428 -0.006439 1 0 0 0 0 0 0 206899
-0.014644 0.003003 0.170218 0.762369 -0.351314 -4.096343 -0.006470 1 0 0 0 0 0 0 207886
-0.014619 0.002985 0.170142 0.936490 -0.089096 -4.119304 -0.006502 1 0 0 0 0 0 0 208913
-0.014587 0.002973 0.170058 0.858517 -0.125743 -4.026096 -0.006536 1 0 0 0 0 0 0 209984
-0.014575 0.002968 0.169971 1.120870 -0.231542 -3.999134 -0.006565 1 0 0 0 0 0 0 210913
-0.014549 0.002962 0.169881 0.970512 -0.223358 -3.968715 -0.006595 1 0 0 0 0 0 0 211874
-0.014517 0.002955 0.169789 0.868137 -0.213227 -3.957847 -0.006626 1 0 0 0 0 0 0 212873
-0.014505 0.002953 0.169699 1.130393 -0.278359 -3.985506 -0.006659 1 0 0 0 0 0 0 213946
-0.014479 0.002948 0.169606 0.977956 -0.247547 -3.978584 -0.006689 1 0 0 0 0 0 0 214882
-0.014446 0.002941 0.169513 0.873768 -0.225756 -3.979192 -0.006720 1 0 0 0 0 0 0 215895
-0.014425 0.002919 0.169412 1.026390 -0.011213 -3.891766 -0.006751 1 0 0 0 0 0 0 216880
-0.014403 0.002925 0.169308 1.030219 -0.363676 -3.847878 -0.006785 1 0 0 0 0 0 0 217961
-0.014388 0.002908 0.169201 1.124434 -0.106285 -3.827817 -0.006814 1 0 0 0 0 0 0 218908
-0.014369 0.002917 0.169093 1.084262 -0.414806 -3.822840 -0.006846 1 0 0 0 0 0 0 219909
-0.014356 0.002902 0.168985 1.154474 -0.132282 -3.823753 -0.006877 1 0 0 0 0 0 0 220903
-0.014329 0.002891 0.168866 0.991349 -0.153193 -3.707889 -0.006910 1 0 0 0 0 0 0 221971
-0.014304 0.002902 0.168753 1.003012 -0.455733 -3.762773 -0.006939 1 0 0 0 0 0 0 222902
-0.014262 0.002883 0.168638 0.796533 -0.082604 -3.774255 -0.006970 1 0 0 0 0 0 0 223901
-0.014221 0.002869 0.168516 0.778773 -0.120619 -3.685776 -0.007002 1 0 0 0 0 0 0 224899
-0.014165 0.002874 0.168398 0.572577 -0.367048 -3.730912 -0.007033 1 0 0 0 0 0 0 225912
-0.014116 0.002873 0.168273 0.652517 -0.309504 -3.666441 -0.007064 1 0 0 0 0 0 0 226881
-0.014071 0.002868 0.168146 0.712509 -0.262740 -3.629326 -0.007095 1 0 0 0 0 0 0 227897
-0.014036 0.002883 0.168009 0.851877 -0.518138 -3.516003 -0.007126 1 0 0 0 0 0 0 228879
-0.013998 0.002886 0.167876 0.828510 -0.395594 -3.549438 -0.007158 1 0 0 0 0 0 0 229911
-0.013974 0.002868 0.167736 1.012591 -0.102682 -3.476692 -0.007189 1 0 0 0 0 0 0 230880
-0.013941 0.002855 0.167600 0.919486 -0.137154 -3.530309 -0.007220 1 0 0 0 0 0 0 231896
-0.013891 0.002840 0.167378 0.675299 -0.114359 -2.418387 -0.007253 1 0 0 0 0 0 0 232940
-0.013860 0.002834 0.167274 0.918686 -0.220783 -3.845981 -0.007284 1 0 0 0 0 0 0 233941
-0.013814 0.002804 0.167143 0.733289 0.060656 -3.654592 -0.007312 1 0 0 0 0 0 0 234823
-0.013777 0.002807 0.167003 0.840615 -0.325732 -3.513689 -0.007343 1 0 0 0 0 0 0 235813
-0.013729 0.002783 0.166856 0.697887 -0.011838 -3.407315 -0.007374 1 0 0 0 0 0 0 236822
-0.013707 0.002772 0.166699 1.036199 -0.156844 -3.287531 -0.007406 1 0 0 0 0 0 0 237824
-0.013664 0.002758 0.166460 0.796326 -0.133641 -2.198848 -0.007437 1 0 0 0 0 0 0 238826
-0.013618 0.002768 0.166341 0.728788 -0.431455 -3.656586 -0.007468 1 0 0 0 0 0 0 239823
-0.013571 0.002768 0.166194 0.713552 -0.344922 -3.441517 -0.007499 1 0 0 0 0 0 0 240822
-0.013508 0.002762 0.165960 0.496846 -0.260316 -2.282024 -0.007531 1 0 0 0 0 0 0 241840
-0.013473 0.002757 0.165832 0.851799 -0.255521 -3.564191 -0.007562 1 0 0 0 0 0 0 242821
-0.013432 0.002749 0.165680 0.799323 -0.231909 -3.371739 -0.007594 1 0 0 0 0 0 0 243845
-0.013336 0.002730 0.165436 0.069561 -0.064718 -2.155975 -0.007624 1 0 0 0 0 0 0 244826
-0.013295 0.002722 0.165306 0.727954 -0.203409 -3.519308 -0.007656 1 0 0 0 0 0 0 245824
-0.013251 0.002713 0.165151 0.737593 -0.208327 -3.334789 -0.007686 1 0 0 0 0 0 0 246814
-0.013188 0.002700 0.164908 0.500717 -0.155950 -2.165189 -0.007718 1 0 0 0 0 0 0 247831
-0.013136 0.002710 0.164766 0.614307 -0.437526 -3.363084 -0.007749 1 0 0 0 0 0 0 248815
-0.013085 0.002709 0.164604 0.644322 -0.345356 -3.228405 -0.007780 1 0 0 0 0 0 0 249816
-0.013029 0.002736 0.164343 0.581598 -0.682353 -1.919866 -0.007812 1 0 0 0 0 0 0 250831
-0.012970 0.002729 0.164205 0.528741 -0.296955 -3.383901 -0.007843 1 0 0 0 0 0 0 251816
-0.012906 0.002751 0.163958 0.454337 -0.619843 -2.117208 -0.007875 1 0 0 0 0 0 0 252830
-0.012845 0.002744 0.163821 0.484427 -0.282827 -3.412108 -0.007905 1 0 0 0 0 0 0 253801
-0.012789 0.002735 0.163658 0.550399 -0.230338 -3.222796 -0.007937 1 0 0 0 0 0 0 254817
-0.012703 0.002690 0.163389 0.163353 0.261242 -1.802972 -0.007968 1 0 0 0 0 0 0 255830
-0.012645 0.002693 0.163239 0.499751 -0.329219 -3.206642 -0.007999 1 0 0 0 0 0 0 256816
-0.012591 0.002690 0.163070 0.569812 -0.300713 -3.099121 -0.008031 1 0 0 0 0 0 0 257822
-0.012482 0.002672 0.162806 -0.142673 -0.109983 -1.845795 -0.008062 1 0 0 0 0 0 0 258833
-0.012437 0.002664 0.162646 0.607758 -0.215287 -3.082106 -0.008093 1 0 0 0 0 0 0 259824
-0.012388 0.002655 0.162471 0.643690 -0.212040 -3.002918 -0.008124 1 0 0 0 0 0 0 260813
-0.012295 0.002665 0.162190 0.059115 -0.470059 -1.595893 -0.008156 1 0 0 0 0 0 0 261830
-0.012244 0.002640 0.162035 0.551548 -0.028209 -3.094976 -0.008187 1 0 0 0 0 0 0 262818
-0.012184 0.002646 0.161770 0.482222 -0.401044 -1.812259 -0.008218 1 0 0 0 0 0 0 263829
-0.012122 0.002636 0.161624 0.447431 -0.223909 -3.229564 -0.008249 1 0 0 0 0 0 0 264816
-0.012064 0.002626 0.161453 0.492973 -0.200687 -3.040578 -0.008280 1 0 0 0 0 0 0 265816
-0.011987 0.002611 0.161159 0.234041 -0.137538 -1.403583 -0.008312 1 0 0 0 0 0 0 266831
-0.011922 0.002597 0.161007 0.376189 -0.149241 -3.097025 -0.008343 1 0 0 0 0 0 0 267815
-0.011851 0.002612 0.160742 0.296458 -0.526681 -1.775288 -0.008375 1 0 0 0 0 0 0 268831
-0.011802 0.002588 0.160585 0.585451 -0.041268 -3.049721 -0.008405 1 0 0 0 0 0 0 269815
-0.011706 0.002586 0.160310 -0.017750 -0.293171 -1.616588 -0.008437 1 0 0 0 0 0 0 270829
-0.011637 0.002574 0.160159 0.283100 -0.192624 -3.094671 -0.008468 1 0 0 0 0 0 0 271818
-0.011551 0.002557 0.159978 0.071446 -0.110424 -2.849519 -0.008499 1 0 0 0 0 0 0 272815
-0.011488 0.002545 0.159678 0.352274 -0.169455 -1.266393 -0.008531 1 0 0 0 0 0 0 273829
-0.011425 0.002532 0.159523 0.381440 -0.156614 -2.975474 -0.008564 1 0 0 0 0 0 0 274898
-0.011305 0.002506 0.159257 -0.364067 0.014303 -1.698041 -0.008597 1 0 0 0 0 0 0 275942
-0.011256 0.002495 0.159087 0.465928 -0.175008 -2.821323 -0.008627 1 0 0 0 0 0 0 276894
-0.011170 0.002447 0.158799 0.079981 0.305793 -1.369682 -0.008659 1 0 0 0 0 0 0 277936
-0.011103 0.002428 0.158642 0.276344 -0.019930 -2.938371 -0.008689 1 0 0 0 0 0 0 278896
-0.010991 0.002429 0.158361 -0.298655 -0.330404 -1.451621 -0.008721 1 0 0 0 0 0 0 279916
-0.010960 0.002408 0.158200 0.693198 -0.051950 -2.871377 -0.008752 1 0 0 0 0 0 0 280911
-0.010892 0.002385 0.158011 0.311087 -0.017134 -2.655072 -0.008828 1 0 0 0 0 0 0 283343
-0.010717 0.002342 0.157457 -1.128654 0.257254 2.168217 -0.008847 1 0 0 0 0 0 0 283951
-0.010668 0.002330 0.157311 0.352858 -0.114942 -2.664706 -0.008885 1 0 0 0 0 0 0 285161
-0.010542 0.002271 0.156994 -0.510034 0.462237 -0.888180 -0.008921 1 0 0 0 0 0 0 286323
-0.010498 0.002277 0.156803 0.474132 -0.323998 -2.342702 -0.008939 1 0 0 0 0 0 0 286909
-0.010452 0.002275 0.156647 0.543097 -0.293764 -2.942793 -0.008971 1 0 0 0 0 0 0 287908
-0.010393 0.002246 0.156470 0.378291 0.057198 -2.717347 -0.009002 1 0 0 0 0 0 0 288897
-0.010336 0.002225 0.156274 0.375760 -0.018182 -2.444643 -0.009034 1 0 0 0 0 0 0 289921
-0.010221 0.002194 0.155974 -0.380248 0.124327 -1.041355 -0.009066 1 0 0 0 0 0 0 290942
-0.010189 0.002166 0.155806 0.616141 0.088259 -2.607347 -0.009095 1 0 0 0 0 0 0 291874
-0.010129 0.002163 0.155622 0.347442 -0.230333 -2.548661 -0.009126 1 0 0 0 0 0 0 292872
-0.010035 0.002119 0.155315 -0.128259 0.265240 -0.921275 -0.009160 1 0 0 0 0 0 0 293964
-0.009984 0.002084 0.155163 0.374966 0.206931 -2.764450 -0.009189 1 0 0 0 0 0 0 294895
-0.009904 0.002055 0.154970 0.056982 0.128218 -2.413496 -0.009221 1 0 0 0 0 0 0 295910
-0.009773 0.002016 0.154669 -0.668363 0.244579 -0.945450 -0.009253 1 0 0 0 0 0 0 296930
-0.009698 0.001998 0.154502 -0.014715 -0.007143 -2.531897 -0.009282 1 0 0 0 0 0 0 297878
-0.009607 0.001977 0.154302 -0.158828 0.003651 -2.245467 -0.009314 1 0 0 0 0 0 0 298901
-0.009468 0.001945 0.153994 -0.826567 0.155825 -0.801373 -0.009347 1 0 0 0 0 0 0 299939
-0.009431 0.001917 0.153821 0.445579 0.117785 -2.396124 -0.009376 1 0 0 0 0 0 0 300894
-0.009360 0.001892 0.153617 0.116275 0.087637 -2.134839 -0.009407 1 0 0 0 0 0 0 301877
-0.009235 0.001856 0.153306 -0.631015 0.220821 -0.693550 -0.009440 1 0 0 0 0 0 0 302936
-0.009186 0.001844 0.153140 0.271605 -0.072796 -2.434856 -0.009470 1 0 0 0 0 0 0 303876
-0.009125 0.001810 0.152953 0.215450 0.184772 -2.315539 -0.009509 1 0 0 0 0 0 0 305138
-0.009016 0.001801 0.152603 -0.440913 -0.102086 -0.154679 -0.009535 1 0 0 0 0 0 0 305957
-0.008964 0.001772 0.152464 0.243907 0.124858 -2.689271 -0.009561 1 0 0 0 0 0 0 306812
-0.008909 0.001751 0.152278 0.258461 0.040677 -2.304116 -0.009593 1 0 0 0 0 0 0 307818
-0.008829 0.001729 0.152065 -0.069522 0.050700 -1.903185 -0.009624 1 0 0 0 0 0 0 308810
-0.008754 0.001690 0.151856 -0.035872 0.272287 -1.893985 -0.009655 1 0 0 0 0 0 0 309819
-0.008689 0.001665 0.151638 0.086056 0.123394 -1.771471 -0.009686 1 0 0 0 0 0 0 310811
-0.008546 0.001654 0.151328 -0.935927 -0.074877 -0.532392 -0.009718 1 0 0 0 0 0 0 311828
-0.008487 0.001624 0.151169 0.043682 0.149457 -2.354441 -0.009749 1 0 0 0 0 0 0 312819
-0.008404 0.001598 0.150965 -0.168745 0.134242 -1.945474 -0.009780 1 0 0 0 0 0 0 313810
-0.008313 0.001573 0.150767 -0.310859 0.110475 -1.968456 -0.009812 1 0 0 0 0 0 0 314819
-0.008173 0.001538 0.150454 -0.981669 0.248940 -0.442397 -0.009844 1 0 0 0 0 0 0 315839
-0.008114 0.001505 0.150293 0.006098 0.246866 -2.253371 -0.009874 1 0 0 0 0 0 0 316827
-0.008010 0.001471 0.150106 -0.495917 0.253181 -2.082871 -0.009906 1 0 0 0 0 0 0 317828
-0.007930 0.001448 0.149895 -0.242298 0.115143 -1.740042 -0.009937 1 0 0 0 0 0 0 318832
-0.007841 0.001426 0.149692 -0.349895 0.101828 -1.803683 -0.009968 1 0 0 0 0 0 0 319822
-0.007768 0.001408 0.149474 -0.145940 0.032322 -1.589030 -0.009999 1 0 0 0 0 0 0 320823
-0.007683 0.001388 0.149268 -0.305065 0.061234 -1.709861 -0.010030 1 0 0 0 0 0 0 321818
-0.007597 0.001389 0.149058 -0.331333 -0.199462 -1.644241 -0.010062 1 0 0 0 0 0 0 322824
-0.007521 0.001361 0.148845 -0.230184 0.137414 -1.589123 -0.010093 1 0 0 0 0 0 0 323815
-0.007409 0.001331 0.148634 -0.681636 0.214477 -1.587149 -0.010124 1 0 0 0 0 0 0 324804
-0.007327 0.001310 0.148411 -0.367110 0.103971 -1.410534 -0.010156 1 0 0 0 0 0 0 325829
-0.007236 0.001288 0.148202 -0.442972 0.103639 -1.555575 -0.010187 1 0 0 0 0 0 0 326826
-0.007142 0.001266 0.147998 -0.513387 0.110625 -1.623860 -0.010218 1 0 0 0 0 0 0 327820
-0.007053 0.001266 0.147787 -0.471545 -0.165929 -1.513756 -0.010248 1 0 0 0 0 0 0 328797
-0.006959 0.001254 0.147582 -0.532497 -0.051752 -1.565540 -0.010281 1 0 0 0 0 0 0 329827
-0.006863 0.001237 0.147379 -0.578122 0.031783 -1.582486 -0.010312 1 0 0 0 0 0 0 330827
-0.006781 0.001201 0.147167 -0.409343 0.289971 -1.447088 -0.010342 1 0 0 0 0 0 0 331796
-0.006692 0.001172 0.146961 -0.505810 0.231015 -1.490013 -0.010374 1 0 0 0 0 0 0 332815
-0.006605 0.001168 0.146747 -0.492414 -0.097024 -1.377008 -0.010405 1 0 0 0 0 0 0 333817
-0.006513 0.001155 0.146540 -0.568736 -0.011180 -1.428206 -0.010437 1 0 0 0 0 0 0 334819
-0.006441 0.001143 0.146342 -0.316063 -0.013290 -1.539243 -0.010468 1 0 0 0 0 0 0 335816
-0.006357 0.001125 0.146140 -0.472085 0.053210 -1.485908 -0.010499 1 0 0 0 0 0 0 336814
-0.006266 0.001106 0.145937 -0.582441 0.094225 -1.439218 -0.010530 1 0 0 0 0 0 0 337798
-0.006151 0.001079 0.145753 -0.929403 0.185166 -1.658737 -0.010562 1 0 0 0 0 0 0 338817
-0.006051 0.001077 0.145546 -0.774989 -0.108757 -1.376336 -0.010593 1 0 0 0 0 0 0 339814
-0.005969 0.001048 0.145357 -0.531982 0.197807 -1.560463 -0.010624 1 0 0 0 0 0 0 340814
-0.005865 0.001039 0.145168 -0.817863 -0.020733 -1.556923 -0.010655 1 0 0 0 0 0 0 341815
-0.005787 0.001029 0.144976 -0.507879 -0.027024 -1.503370 -0.010686 1 0 0 0 0 0 0 342811
-0.005700 0.001013 0.144776 -0.612877 0.051122 -1.364061 -0.010718 1 0 0 0 0 0 0 343814
-0.005625 0.000978 0.144589 -0.477500 0.308191 -1.508020 -0.010749 1 0 0 0 0 0 0 344812
-0.005547 0.000971 0.144407 -0.510305 -0.028252 -1.575762 -0.010780 1 0 0 0 0 0 0 345814
-0.005483 0.000962 0.144217 -0.345731 -0.032958 -1.462299 -0.010812 1 0 0 0 0 0 0 346815
-0.005403 0.000946 0.144017 -0.547538 0.051564 -1.287002 -0.010842 1 0 0 0 0 0 0 347797
-0.005316 0.000928 0.143839 -0.660478 0.101117 -1.547733 -0.010874 1 0 0 0 0 0 0 348815
-0.005248 0.000913 0.143651 -0.447517 0.060652 -1.415856 -0.010905 1 0 0 0 0 0 0 349798
-0.005174 0.000916 0.143468 -0.511573 -0.176199 -1.455618 -0.010936 1 0 0 0 0 0 0 350812
-0.005111 0.000911 0.143277 -0.370207 -0.107112 -1.337723 -0.010968 1 0 0 0 0 0 0 351815
-0.005034 0.000899 0.143102 -0.564141 0.014002 -1.521806 -0.010999 1 0 0 0 0 0 0 352812
-0.004970 0.000886 0.142914 -0.416009 0.017287 -1.347586 -0.011030 1 0 0 0 0 0 0 353814
-0.004898 0.000891 0.142731 -0.513919 -0.196513 -1.369162 -0.011061 1 0 0 0 0 0 0 354814
-0.004808 0.000861 0.142541 -0.771198 0.230282 -1.266718 -0.011093 1 0 0 0 0 0 0 355811
-0.004747 0.000862 0.142364 -0.441146 -0.125536 -1.428051 -0.011168 1 0 0 0 0 0 0 358228
-0.004559 0.000830 0.141911 -2.076315 0.268789 2.230807 -0.011191 1 0 0 0 0 0 0 358944
-0.004505 0.000819 0.141768 -0.502155 0.032153 -1.446299 -0.011252 1 0 0 0 0 0 0 360899
-0.004391 0.000795 0.141393 -1.139618 0.192855 1.254204 -0.011286 1 0 0 0 0 0 0 361996
-0.004327 0.000780 0.141251 -0.573608 0.082960 -1.483766 -0.011315 1 0 0 0 0 0 0 362910
-0.004271 0.000767 0.141102 -0.416671 0.049024 -1.661843 -0.011346 1 0 0 0 0 0 0 363902
-0.004219 0.000756 0.140951 -0.352867 0.034683 -1.631131 -0.011376 1 0 0 0 0 0 0 364878
-0.004192 0.000749 0.140807 -0.031599 -0.040156 -1.708192 -0.011407 1 0 0 0 0 0 0 365875
-0.004160 0.000762 0.140648 -0.054061 -0.290697 -1.498193 -0.011439 1 0 0 0 0 0 0 366893
-0.004136 0.000747 0.140482 0.028644 0.043484 -1.377478 -0.011469 1 0 0 0 0 0 0 367869
-0.004085 0.000750 0.140334 -0.308940 -0.157518 -1.577485 -0.011501 1 0 0 0 0 0 0 368869
-0.004059 0.000751 0.140191 -0.037074 -0.156151 -1.650033 -0.011532 1 0 0 0 0 0 0 369868
-0.003999 0.000741 0.140033 -0.442158 -0.008816 -1.446228 -0.011563 1 0 0 0 0 0 0 370870
-0.003961 0.000715 0.139868 -0.216096 0.219983 -1.309264 -0.011595 1 0 0 0 0 0 0 371886
-0.003919 0.000696 0.139709 -0.254000 0.144833 -1.369254 -0.011627 1 0 0 0 0 0 0 372896
-0.003852 0.000677 0.139545 -0.582954 0.157209 -1.280632 -0.011659 1 0 0 0 0 0 0 373935
-0.003795 0.000662 0.139387 -0.492561 0.101731 -1.333005 -0.011689 1 0 0 0 0 0 0 374895
-0.003750 0.000669 0.139221 -0.344197 -0.204521 -1.219352 -0.011720 1 0 0 0 0 0 0 375891
-0.003697 0.000647 0.139043 -0.439462 0.160172 -1.033555 -0.011751 1 0 0 0 0 0 0 376874
-0.003633 0.000646 0.138890 -0.602403 -0.084242 -1.311825 -0.011786 1 0 0 0 0 0 0 377994
-0.003576 0.000640 0.138707 -0.525887 -0.041447 -0.931681 -0.011814 1 0 0 0 0 0 0 378895
-0.003525 0.000632 0.138541 -0.456254 -0.005267 -1.097224 -0.011845 1 0 0 0 0 0 0 379876
-0.003477 0.000623 0.138382 -0.424300 0.015192 -1.180890 -0.011876 1 0 0 0 0 0 0 380893
-0.003444 0.000597 0.138215 -0.220299 0.232687 -1.069977 -0.011908 1 0 0 0 0 0 0 381909
-0.003411 0.000600 0.138045 -0.210621 -0.112994 -0.999424 -0.011939 1 0 0 0 0 0 0 382892
-0.003371 0.000596 0.137884 -0.298208 -0.061752 -1.087338 -0.011970 1 0 0 0 0 0 0 383876
-0.003349 0.000593 0.137706 -0.082329 -0.078453 -0.854459 -0.012001 1 0 0 0 0 0 0 384875
-0.003316 0.000587 0.137542 -0.219482 -0.026014 -0.987992 -0.012033 1 0 0 0 0 0 0 385906
-0.003297 0.000584 0.137363 -0.044785 -0.058147 -0.782295 -0.012063 1 0 0 0 0 0 0 386875
-0.003271 0.000597 0.137188 -0.122883 -0.285476 -0.794884 -0.012095 1 0 0 0 0 0 0 387890
-0.003255 0.000603 0.137004 0.009964 -0.217174 -0.660083 -0.012126 1 0 0 0 0 0 0 388891
-0.003240 0.000586 0.136827 0.013683 0.104619 -0.710582 -0.012157 1 0 0 0 0 0 0 389874
-0.003215 0.000592 0.136653 -0.103006 -0.177229 -0.725658 -0.012187 1 0 0 0 0 0 0 390818
-0.003216 0.000580 0.136489 0.218838 0.042734 -0.832939 -0.012218 1 0 0 0 0 0 0 391808
-0.003200 0.000589 0.136319 0.023812 -0.215825 -0.753966 -0.012249 1 0 0 0 0 0 0 392818
-0.003190 0.000593 0.136137 0.079696 -0.179903 -0.561619 -0.012280 1 0 0 0 0 0 0 393806
-0.003177 0.000574 0.135961 0.044291 0.122584 -0.588553 -0.012312 1 0 0 0 0 0 0 394819
-0.003154 0.000580 0.135786 -0.091383 -0.166782 -0.594070 -0.012343 1 0 0 0 0 0 0 395807
-0.003140 0.000583 0.135602 0.016275 -0.154004 -0.445163 -0.012374 1 0 0 0 0 0 0 396815
-0.003131 0.000584 0.135415 0.088520 -0.132094 -0.355615 -0.012405 1 0 0 0 0 0 0 397817
-0.003119 0.000563 0.135236 0.046997 0.147452 -0.435013 -0.012437 1 0 0 0 0 0 0 398826
-0.003096 0.000568 0.135060 -0.093134 -0.152855 -0.461512 -0.012469 1 0 0 0 0 0 0 399838
-0.003083 0.000571 0.134875 0.011056 -0.146298 -0.319466 -0.012499 1 0 0 0 0 0 0 400824
-0.003074 0.000571 0.134687 0.081393 -0.127589 -0.232284 -0.012530 1 0 0 0 0 0 0 401821
-0.003062 0.000551 0.134508 0.039286 0.149173 -0.312493 -0.012561 1 0 0 0 0 0 0 402793
-0.003060 0.000561 0.134341 0.179576 -0.216324 -0.459239 -0.012593 1 0 0 0 0 0 0 403827
-0.003058 0.000566 0.134159 0.172667 -0.184436 -0.255220 -0.012624 1 0 0 0 0 0 0 404816
-0.003048 0.000548 0.133982 0.084428 0.117726 -0.269140 -0.012656 1 0 0 0 0 0 0 405829
-0.003047 0.000558 0.133786 0.187755 -0.229763 0.004570 -0.012686 1 0 0 0 0 0 0 406795
-0.003046 0.000564 0.133623 0.191544 -0.193283 -0.372604 -0.012718 1 0 0 0 0 0 0 407825
-0.003043 0.000566 0.133443 0.171093 -0.151888 -0.156044 -0.012748 1 0 0 0 0 0 0 408794
-0.003039 0.000567 0.133256 0.160751 -0.129274 -0.019952 -0.012781 1 0 0 0 0 0 0 409824
-0.003056 0.000572 0.133075 0.434262 -0.183285 -0.065399 -0.012812 1 0 0 0 0 0 0 410823
-0.003042 0.000569 0.132909 0.058302 -0.088832 -0.226653 -0.012842 1 0 0 0 0 0 0 411793
-0.003033 0.000567 0.132727 0.078752 -0.091974 -0.012920 -0.012874 1 0 0 0 0 0 0 412822
-0.003048 0.000571 0.132548 0.388583 -0.163955 -0.007545 -0.012905 1 0 0 0 0 0 0 413814
-0.003033 0.000568 0.132382 0.035298 -0.079501 -0.147848 -0.012937 1 0 0 0 0 0 0 414827
-0.003038 0.000551 0.132220 0.265397 0.109559 -0.183359 -0.012968 1 0 0 0 0 0 0 415828
-0.003038 0.000542 0.132039 0.223620 0.023941 0.079948 -0.012999 1 0 0 0 0 0 0 416826
-0.003036 0.000537 0.131852 0.189321 -0.037051 0.225726 -0.013031 1 0 0 0 0 0 0 417831
-0.003040 0.000554 0.131681 0.262372 -0.332393 0.044329 -0.013062 1 0 0 0 0 0 0 418831
-0.003033 0.000543 0.131508 0.138392 0.014560 0.092645 -0.013093 1 0 0 0 0 0 0 419834
-0.003043 0.000522 0.131342 0.334761 0.175252 0.017695 -0.013125 1 0 0 0 0 0 0 420830
-0.003031 0.000526 0.131171 0.077749 -0.136682 0.118670 -0.013156 1 0 0 0 0 0 0 421829
-0.003044 0.000533 0.130996 0.370585 -0.200996 0.202949 -0.013187 1 0 0 0 0 0 0 422832
-0.003048 0.000536 0.130810 0.288089 -0.160387 0.380518 -0.013218 1 0 0 0 0 0 0 423831
-0.003054 0.000557 0.130640 0.315634 -0.394197 0.219634 -0.013250 1 0 0 0 0 0 0 424831
-0.003076 0.000571 0.130466 0.517905 -0.342482 0.293019 -0.013281 1 0 0 0 0 0 0 425832
-0.003065 0.000574 0.130301 0.109149 -0.174310 0.198505 -0.013311 1 0 0 0 0 0 0 426813
-0.003077 0.000579 0.130128 0.381249 -0.201724 0.322021 -0.013343 1 0 0 0 0 0 0 427831
-0.003067 0.000597 0.129954 0.113741 -0.359204 0.386793 -0.013375 1 0 0 0 0 0 0 428836
-0.003067 0.000624 0.129788 0.209969 -0.518553 0.308138 -0.013406 1 0 0 0 0 0 0 429838
-0.003058 0.000618 0.129616 0.114829 -0.092425 0.410078 -0.013439 1 0 0 0 0 0 0 430890
-0.003072 0.000620 0.129440 0.399945 -0.147453 0.495051 -0.013470 1 0 0 0 0 0 0 431898
-0.003057 0.000615 0.129275 0.050642 -0.077055 0.395847 -0.013502 1 0 0 0 0 0 0 432897
-0.003054 0.000632 0.129113 0.168839 -0.351319 0.378688 -0.013533 1 0 0 0 0 0 0 433910
-0.003085 0.000630 0.128961 0.633539 -0.135358 0.268349 -0.013564 1 0 0 0 0 0 0 434899
-0.003084 0.000644 0.128793 0.263717 -0.313367 0.481081 -0.013596 1 0 0 0 0 0 0 435909
-0.003082 0.000650 0.128641 0.213755 -0.241658 0.340328 -0.013627 1 0 0 0 0 0 0 436910
-0.003093 0.000638 0.128483 0.380500 0.004194 0.422507 -0.013659 1 0 0 0 0 0 0 437939
-0.003103 0.000651 0.128323 0.380316 -0.298423 0.483678 -0.013689 1 0 0 0 0 0 0 438897
-0.003106 0.000658 0.128173 0.298291 -0.240632 0.387362 -0.013720 1 0 0 0 0 0 0 439894
-0.003091 0.000675 0.128006 0.053407 -0.381498 0.620666 -0.013752 1 0 0 0 0 0 0 440894
-0.003082 0.000683 0.127854 0.104872 -0.281079 0.488239 -0.013783 1 0 0 0 0 0 0 441909
-0.003076 0.000687 0.127706 0.145693 -0.213756 0.434380 -0.013814 1 0 0 0 0 0 0 442905
-0.003077 0.000707 0.127550 0.240896 -0.431609 0.570768 -0.013844 1 0 0 0 0 0 0 443867
-0.003076 0.000717 0.127402 0.223723 -0.315953 0.514155 -0.013876 1 0 0 0 0 0 0 444866
-0.003074 0.000722 0.127256 0.207588 -0.235865 0.499153 -0.013909 1 0 0 0 0 0 0 445927
-0.003076 0.000743 0.127100 0.272068 -0.445892 0.651588 -0.013938 1 0 0 0 0 0 0 446872
-0.003076 0.000753 0.126951 0.239883 -0.327213 0.600736 -0.013970 1 0 0 0 0 0 0 447875
-0.003074 0.000758 0.126805 0.216260 -0.245681 0.588367 -0.014001 1 0 0 0 0 0 0 448872
-0.003071 0.000760 0.126660 0.203191 -0.202817 0.601251 -0.014032 1 0 0 0 0 0 0 449871
-0.003068 0.000760 0.126516 0.196319 -0.181300 0.624423 -0.014064 1 0 0 0 0 0 0 450889
-0.003091 0.000784 0.126370 0.531577 -0.484093 0.667281 -0.014095 1 0 0 0 0 0 0 451874
-0.003100 0.000795 0.126225 0.398390 -0.357433 0.687899 -0.014126 1 0 0 0 0 0 0 452871
-0.003103 0.000800 0.126080 0.301744 -0.266666 0.712703 -0.014159 1 0 0 0 0 0 0 453927
-0.003089 0.000817 0.125946 0.073509 -0.409176 0.599788 -0.014188 1 0 0 0 0 0 0 454873
-0.003080 0.000825 0.125806 0.114263 -0.311040 0.702964 -0.014221 1 0 0 0 0 0 0 455902
-0.003074 0.000828 0.125663 0.150882 -0.245475 0.771892 -0.014251 1 0 0 0 0 0 0 456889
-0.003076 0.000848 0.125539 0.258725 -0.463666 0.550499 -0.014282 1 0 0 0 0 0 0 457870
-0.003075 0.000858 0.125402 0.231892 -0.348309 0.726523 -0.014314 1 0 0 0 0 0 0 458887
-0.003072 0.000862 0.125260 0.212228 -0.268826 0.832909 -0.014345 1 0 0 0 0 0 0 459873
-0.003076 0.000883 0.125137 0.289875 -0.478975 0.625981 -0.014376 1 0 0 0 0 0 0 460888
-0.003075 0.000893 0.125000 0.248108 -0.360159 0.807965 -0.014408 1 0 0 0 0 0 0 461912
-0.003080 0.000916 0.124878 0.308464 -0.530366 0.649490 -0.014439 1 0 0 0 0 0 0 462892
-0.003094 0.000913 0.124762 0.448569 -0.205127 0.583170 -0.014470 1 0 0 0 0 0 0 463886
-0.003086 0.000925 0.124638 0.165669 -0.372870 0.699245 -0.014501 1 0 0 0 0 0 0 464871
-0.003100 0.000935 0.124511 0.424798 -0.365963 0.785693 -0.014534 1 0 0 0 0 0 0 465927
-0.003111 0.000959 0.124393 0.423313 -0.542917 0.696089 -0.014563 1 0 0 0 0 0 0 466872
-0.003096 0.000966 0.124279 0.075815 -0.344344 0.649568 -0.014595 1 0 0 0 0 0 0 467890
-0.003106 0.000973 0.124155 0.370892 -0.335484 0.803182 -0.014626 1 0 0 0 0 0 0 468869
-0.003110 0.000976 0.124049 0.324233 -0.283780 0.607164 -0.014658 1 0 0 0 0 0 0 469903
-0.003116 0.000996 0.123939 0.350305 -0.498127 0.666966 -0.014688 1 0 0 0 0 0 0 470873
-0.003124 0.001024 0.123827 0.369904 -0.632830 0.715490 -0.014721 1 0 0 0 0 0 0 471905
-0.003120 0.001019 0.123704 0.223389 -0.212229 0.874641 -0.014751 1 0 0 0 0 0 0 472889
-0.003122 0.001035 0.123588 0.293025 -0.444488 0.837034 -0.014782 1 0 0 0 0 0 0 473871
-0.003123 0.001042 0.123485 0.271073 -0.363503 0.685759 -0.014812 1 0 0 0 0 0 0 474815
-0.003127 0.001064 0.123375 0.323424 -0.547243 0.773529 -0.014842 1 0 0 0 0 0 0 475804
-0.003147 0.001079 0.123284 0.546785 -0.483019 0.563932 -0.014874 1 0 0 0 0 0 0 476814
-0.003162 0.001104 0.123179 0.490095 -0.617736 0.745497 -0.014905 1 0 0 0 0 0 0 477818
-0.003168 0.001117 0.123079 0.377441 -0.462447 0.706831 -0.014936 1 0 0 0 0 0 0 478806
-0.003175 0.001141 0.122971 0.382466 -0.605835 0.838681 -0.014968 1 0 0 0 0 0 0 479832
-0.003177 0.001152 0.122871 0.322955 -0.460583 0.771282 -0.014999 1 0 0 0 0 0 0 480820
-0.003196 0.001162 0.122783 0.544860 -0.427871 0.622245 -0.015031 1 0 0 0 0 0 0 481828
-0.003192 0.001181 0.122700 0.251681 -0.540777 0.552276 -0.015062 1 0 0 0 0 0 0 482832
-0.003193 0.001208 0.122598 0.303722 -0.668816 0.821670 -0.015093 1 0 0 0 0 0 0 483827
-0.003212 0.001226 0.122509 0.541973 -0.563949 0.691264 -0.015124 1 0 0 0 0 0 0 484820
-0.003220 0.001234 0.122416 0.425495 -0.433831 0.759618 -0.015155 1 0 0 0 0 0 0 485818
-0.003223 0.001238 0.122320 0.344544 -0.361526 0.807954 -0.015187 1 0 0 0 0 0 0 486818
-0.003242 0.001244 0.122234 0.560146 -0.386362 0.714108 -0.015218 1 0 0 0 0 0 0 487811
-0.003251 0.001246 0.122142 0.437916 -0.344147 0.807041 -0.015249 1 0 0 0 0 0 0 488826
-0.003260 0.001265 0.122067 0.441409 -0.564761 0.597526 -0.015280 1 0 0 0 0 0 0 489793
-0.003263 0.001274 0.121979 0.361512 -0.455522 0.776028 -0.015312 1 0 0 0 0 0 0 490822
-0.003275 0.001315 0.121894 0.471659 -0.866856 0.753754 -0.015342 1 0 0 0 0 0 0 491791
-0.003298 0.001340 0.121812 0.644614 -0.700690 0.746032 -0.015374 1 0 0 0 0 0 0 492819
-0.003309 0.001351 0.121721 0.489164 -0.520396 0.880511 -0.015405 1 0 0 0 0 0 0 493819
-0.003319 0.001375 0.121647 0.475336 -0.667473 0.686949 -0.015437 1 0 0 0 0 0 0 494821
-0.003322 0.001386 0.121559 0.386773 -0.521631 0.871498 -0.015468 1 0 0 0 0 0 0 495821
-0.003329 0.001410 0.121486 0.423181 -0.673765 0.707222 -0.015499 1 0 0 0 0 0 0 496809
-0.003350 0.001425 0.121407 0.618437 -0.590764 0.777329 -0.015530 1 0 0 0 0 0 0 497821
-0.003346 0.001447 0.121328 0.311695 -0.658157 0.810409 -0.015561 1 0 0 0 0 0 0 498794
-0.003362 0.001461 0.121247 0.542051 -0.582556 0.849722 -0.015593 1 0 0 0 0 0 0 499824
-0.003375 0.001486 0.121177 0.529664 -0.719427 0.736129 -0.015624 1 0 0 0 0 0 0 500812
-0.003379 0.001498 0.121090 0.423900 -0.563256 0.960292 -0.015655 1 0 0 0 0 0 0 501818
-0.003387 0.001522 0.121018 0.450317 -0.709318 0.811362 -0.015687 1 0 0 0 0 0 0 502820
-0.003408 0.001537 0.120939 0.639839 -0.623744 0.887368 -0.015718 1 0 0 0 0 0 0 503819
-0.003418 0.001545 0.120881 0.519142 -0.512899 0.651345 -0.015749 1 0 0 0 0 0 0 504820
-0.003440 0.001553 0.120808 0.671967 -0.503559 0.836446 -0.015781 1 0 0 0 0 0 0 505823
-0.003456 0.001574 0.120740 0.606906 -0.689339 0.798129 -0.015811 1 0 0 0 0 0 0 506790
-0.003469 0.001603 0.120674 0.560689 -0.804889 0.783851 -0.015843 1 0 0 0 0 0 0 507819
-0.003461 0.001630 0.120599 0.281646 -0.807736 0.913876 -0.015874 1 0 0 0 0 0 0 508813
-0.003474 0.001647 0.120520 0.539754 -0.684855 1.000504 -0.015905 1 0 0 0 0 0 0 509814
-0.003486 0.001674 0.120451 0.544348 -0.796049 0.905176 -0.015936 1 0 0 0 0 0 0 510814
-0.003496 0.001704 0.120384 0.533942 -0.872299 0.868962 -0.015968 1 0 0 0 0 0 0 511824
-0.003506 0.001737 0.120319 0.528202 -0.916359 0.865718 -0.015999 1 0 0 0 0 0 0 512822
-0.003523 0.001740 0.120254 0.627083 -0.523769 0.870426 -0.016030 1 0 0 0 0 0 0 513819
-0.003536 0.001758 0.120189 0.588837 -0.702675 0.886939 -0.016061 1 0 0 0 0 0 0 514789
-0.003547 0.001785 0.120124 0.562322 -0.833639 0.903946 -0.016092 1 0 0 0 0 0 0 515790
-0.003571 0.001803 0.120080 0.736811 -0.732973 0.649016 -0.016124 1 0 0 0 0 0 0 516818
-0.003588 0.001829 0.120022 0.656416 -0.840247 0.811023 -0.016155 1 0 0 0 0 0 0 517822
-0.003600 0.001860 0.119960 0.603179 -0.914745 0.902440 -0.016187 1 0 0 0 0 0 0 518820
-0.003606 0.001875 0.119907 0.510068 -0.723681 0.800916 -0.016218 1 0 0 0 0 0 0 519820
-0.003613 0.001899 0.119846 0.522705 -0.839851 0.906295 -0.016248 1 0 0 0 0 0 0 520794
-0.003635 0.001916 0.119804 0.724818 -0.750308 0.695059 -0.016280 1 0 0 0 0 0 0 521805
-0.003651 0.001942 0.119746 0.659476 -0.864253 0.874008 -0.016311 1 0 0 0 0 0 0 522807
-0.003658 0.001954 0.119695 0.547014 -0.708144 0.824473 -0.016343 1 0 0 0 0 0 0 523819
-0.003685 0.001982 0.119645 0.803233 -0.903911 0.825677 -0.016374 1 0 0 0 0 0 0 524821
-0.003697 0.001996 0.119596 0.646868 -0.739327 0.813640 -0.016406 1 0 0 0 0 0 0 525822
-0.003695 0.002033 0.119547 0.439799 -1.047514 0.821467 -0.016437 1 0 0 0 0 0 0 526824
-0.003713 0.002056 0.119509 0.676279 -0.892704 0.702457 -0.016468 1 0 0 0 0 0 0 527822
-0.003720 0.002067 0.119464 0.577093 -0.724046 0.778889 -0.016498 1 0 0 0 0 0 0 528789
-0.003735 0.002108 0.119426 0.660717 -1.108452 0.706328 -0.016529 1 0 0 0 0 0 0 529788
-0.003741 0.002128 0.119382 0.563764 -0.878563 0.795260 -0.016562 1 0 0 0 0 0 0 530818
-0.003763 0.002143 0.119345 0.756770 -0.783527 0.720444 -0.016592 1 0 0 0 0 0 0 531789
-0.003760 0.002163 0.119311 0.459792 -0.860232 0.672598 -0.016624 1 0 0 0 0 0 0 532816
-0.003782 0.002195 0.119267 0.755843 -1.025613 0.823632 -0.016655 1 0 0 0 0 0 0 533804
-0.003792 0.002210 0.119220 0.635888 -0.833718 0.877613 -0.016689 1 0 0 0 0 0 0 534882
-0.003802 0.002235 0.119193 0.636714 -0.954403 0.638522 -0.016719 1 0 0 0 0 0 0 535869
-0.003806 0.002248 0.119152 0.554170 -0.795782 0.798313 -0.016751 1 0 0 0 0 0 0 536894
-0.003827 0.002258 0.119116 0.761117 -0.757428 0.761444 -0.016784 1 0 0 0 0 0 0 537925
-0.003823 0.002276 0.119083 0.472888 -0.864647 0.728166 -0.016819 1 0 0 0 0 0 0 539070
-0.003827 0.002303 0.119061 0.539688 -0.994944 0.595504 -0.016845 1 0 0 0 0 0 0 539871
-0.003847 0.002320 0.119031 0.760453 -0.889326 0.681632 -0.016876 1 0 0 0 0 0 0 540885
-0.003843 0.002342 0.119000 0.475717 -0.943012 0.713541 -0.016916 1 0 0 0 0 0 0 542145
-0.003859 0.002357 0.118967 0.710967 -0.862678 0.746854 -0.016939 1 0 0 0 0 0 0 542887
-0.003849 0.002360 0.118947 0.385424 -0.703076 0.600744 -0.016969 1 0 0 0 0 0 0 543868
-0.003849 0.002379 0.118929 0.491501 -0.902351 0.561481 -0.017001 1 0 0 0 0 0 0 544883
-0.003866 0.002392 0.118900 0.739007 -0.852144 0.693113 -0.017032 1 0 0 0 0 0 0 545865
-0.003862 0.002412 0.118870 0.468980 -0.935552 0.742033 -0.017061 1 0 0 0 0 0 0 546813
-0.003872 0.002409 0.118849 0.646030 -0.639690 0.632827 -0.017092 1 0 0 0 0 0 0 547803
-0.003883 0.002424 0.118830 0.667033 -0.867795 0.593192 -0.017124 1 0 0 0 0 0 0 548817
-0.003888 0.002432 0.118824 0.606047 -0.792679 0.433576 -0.017155 1 0 0 0 0 0 0 549802
-0.003909 0.002440 0.118800 0.798618 -0.784571 0.653902 -0.017186 1 0 0 0 0 0 0 550812
-0.003905 0.002457 0.118771 0.505874 -0.907782 0.746546 -0.017217 1 0 0 0 0 0 0 551802
-0.003916 0.002452 0.118750 0.672465 -0.634400 0.653807 -0.017249 1 0 0 0 0 0 0 552812
-0.003927 0.002467 0.118732 0.688543 -0.873628 0.620255 -0.017280 1 0 0 0 0 0 0 553805
-0.003933 0.002475 0.118726 0.625387 -0.804495 0.462676 -0.017312 1 0 0 0 0 0 0 554817
-0.003922 0.002491 0.118703 0.397115 -0.920022 0.666758 -0.017343 1 0 0 0 0 0 0 555819
-0.003929 0.002486 0.118684 0.617402 -0.646648 0.636861 -0.017374 1 0 0 0 0 0 0 556813
-0.003933 0.002484 0.118678 0.597600 -0.655714 0.478539 -0.017406 1 0 0 0 0 0 0 557824
-0.003940 0.002500 0.118664 0.638402 -0.904731 0.558451 -0.017436 1 0 0 0 0 0 0 558807
-0.003956 0.002495 0.118649 0.767380 -0.646643 0.594651 -0.017468 1 0 0 0 0 0 0 559820
-0.003965 0.002492 0.118644 0.680706 -0.658777 0.470152 -0.017499 1 0 0 0 0 0 0 560821
-0.003950 0.002486 0.118633 0.367380 -0.617223 0.537444 -0.017530 1 0 0 0 0 0 0 561821
-0.003948 0.002501 0.118618 0.499615 -0.883588 0.600016 -0.017561 1 0 0 0 0 0 0 562802
-0.003947 0.002508 0.118612 0.531485 -0.820224 0.479668 -0.017593 1 0 0 0 0 0 0 563821
-0.003959 0.002498 0.118600 0.708373 -0.586392 0.565167 -0.017624 1 0 0 0 0 0 0 564812
-0.003965 0.002493 0.118596 0.652088 -0.629226 0.469642 -0.017655 1 0 0 0 0 0 0 565818
-0.003949 0.002486 0.118585 0.355012 -0.605042 0.548201 -0.017687 1 0 0 0 0 0 0 566817
-0.003941 0.002483 0.118581 0.429844 -0.649727 0.465633 -0.017718 1 0 0 0 0 0 0 567818
-0.003938 0.002481 0.118580 0.488546 -0.677494 0.426464 -0.017749 1 0 0 0 0 0 0 568819
-0.003936 0.002480 0.118579 0.519960 -0.692196 0.412272 -0.017780 1 0 0 0 0 0 0 569816
-0.003947 0.002466 0.118569 0.702094 -0.518176 0.548771 -0.017812 1 0 0 0 0 0 0 570823
-0.003934 0.002455 0.118556 0.396455 -0.532077 0.596116 -0.017843 1 0 0 0 0 0 0 571827
-0.003928 0.002449 0.118551 0.453269 -0.609872 0.491479 -0.017874 1 0 0 0 0 0 0 572819
-0.003925 0.002446 0.118550 0.501291 -0.655451 0.443577 -0.017906 1 0 0 0 0 0 0 573824
-0.003923 0.002445 0.118549 0.527085 -0.679110 0.426250 -0.017936 1 0 0 0 0 0 0 574814
-0.003922 0.002444 0.118549 0.540391 -0.691477 0.420618 -0.017968 1 0 0 0 0 0 0 575817
-0.003922 0.002444 0.118549 0.547433 -0.698223 0.419115 -0.017999 1 0 0 0 0 0 0 576819
-0.003922 0.002444 0.118549 0.551418 -0.702187 0.419084 -0.018030 1 0 0 0 0 0 0 577817
-0.003903 0.002439 0.118539 0.300722 -0.643659 0.543528 -0.018062 1 0 0 0 0 0 0 578816
-0.003893 0.002437 0.118536 0.400715 -0.669862 0.477944 -0.018093 1 0 0 0 0 0 0 579817
-0.003889 0.002436 0.118535 0.472384 -0.688390 0.444790 -0.018124 1 0 0 0 0 0 0 580818
-0.003886 0.002435 0.118535 0.510388 -0.698517 0.432695 -0.018155 1 0 0 0 0 0 0 581817
-0.003885 0.002435 0.118535 0.529861 -0.704124 0.428871 -0.018187 1 0 0 0 0 0 0 582815
-0.003885 0.002435 0.118534 0.540021 -0.707508 0.428031 -0.018218 1 0 0 0 0 0 0 583818
-0.003884 0.002435 0.118534 0.545542 -0.709757 0.428202 -0.018248 1 0 0 0 0 0 0 584795
-0.003884 0.002435 0.118534 0.548777 -0.711527 0.428745 -0.018280 1 0 0 0 0 0 0 585812
-0.003884 0.002435 0.118534 0.550866 -0.713019 0.429413 -0.018312 1 0 0 0 0 0 0 586818
-0.003884 0.002435 0.118534 0.552382 -0.714375 0.430137 -0.018343 1 0 0 0 0 0 0 587823
-0.003884 0.002435 0.118534 0.553610 -0.715647 0.430855 -0.018374 1 0 0 0 0 0 0 588821
-0.003884 0.002435 0.118534 0.554696 -0.716908 0.431594 -0.018406 1 0 0 0 0 0 0 589822
-0.003884 0.002435 0.118534 0.555706 -0.718140 0.432317 -0.018437 1 0 0 0 0 0 0 590820
-0.003884 0.002435 0.118534 0.556672 -0.719351 0.433048 -0.018468 1 0 0 0 0 0 0 591818
-0.003884 0.002435 0.118534 0.557639 -0.720572 0.433788 -0.018499 1 0 0 0 0 0 0 592818
-0.003884 0.002435 0.118534 0.558594 -0.721792 0.434515 -0.018530 1 0 0 0 0 0 0 593817
-0.003884 0.002435 0.118534 0.559543 -0.723023 0.435257 -0.018562 1 0 0 0 0 0 0 594820
-0.003884 0.002435 0.118534 0.560460 -0.724220 0.435965 -0.018592 1 0 0 0 0 0 0 595804
-0.003884 0.002435 0.118534 0.561415 -0.725437 0.436708 -0.018624 1 0 0 0 0 0 0 596811
-0.003884 0.002435 0.118534 0.562368 -0.726674 0.437454 -0.018655 1 0 0 0 0 0 0 597819
-0.003879 0.002417 0.118546 0.497518 -0.496935 0.288979 -0.018687 1 0 0 0 0 0 0 598815
-0.003876 0.002408 0.118550 0.521088 -0.584532 0.369407 -0.018718 1 0 0 0 0 0 0 599817
-0.003856 0.002399 0.118542 0.287152 -0.588832 0.535071 -0.018749 1 0 0 0 0 0 0 600817
-0.003846 0.002395 0.118539 0.396620 -0.648804 0.484885 -0.018780 1 0 0 0 0 0 0 601818
-0.003841 0.002393 0.118538 0.473327 -0.684526 0.457166 -0.018812 1 0 0 0 0 0 0 602824
-0.003838 0.002392 0.118537 0.513901 -0.703298 0.446953 -0.018843 1 0 0 0 0 0 0 603819
-0.003832 0.002374 0.118549 0.468806 -0.482116 0.294730 -0.018874 1 0 0 0 0 0 0 604821
-0.003829 0.002365 0.118552 0.502323 -0.574078 0.373704 -0.018905 1 0 0 0 0 0 0 605820
-0.003827 0.002360 0.118554 0.526542 -0.641675 0.414565 -0.018937 1 0 0 0 0 0 0 606816
-0.003826 0.002358 0.118554 0.540305 -0.678411 0.430467 -0.018967 1 0 0 0 0 0 0 607802
-0.003826 0.002357 0.118554 0.547943 -0.697726 0.436567 -0.018999 1 0 0 0 0 0 0 608810
-0.003826 0.002356 0.118554 0.552307 -0.708006 0.439151 -0.019030 1 0 0 0 0 0 0 609800
-0.003826 0.002356 0.118554 0.555044 -0.713866 0.440584 -0.019064 1 0 0 0 0 0 0 610880
-0.003821 0.002338 0.118566 0.490872 -0.486002 0.292522 -0.019094 1 0 0 0 0 0 0 611868
-0.003818 0.002329 0.118569 0.514951 -0.574816 0.372858 -0.019126 1 0 0 0 0 0 0 612882
-0.003817 0.002325 0.118571 0.534453 -0.640790 0.414174 -0.019157 1 0 0 0 0 0 0 613867
-0.003816 0.002323 0.118571 0.545896 -0.676777 0.430242 -0.019189 1 0 0 0 0 0 0 614883
-0.003811 0.002304 0.118583 0.486331 -0.464148 0.287460 -0.019219 1 0 0 0 0 0 0 615868
-0.003808 0.002295 0.118587 0.512844 -0.560779 0.369545 -0.019251 1 0 0 0 0 0 0 616881
-0.003806 0.002290 0.118588 0.533680 -0.630783 0.411501 -0.019285 1 0 0 0 0 0 0 617961
-0.003800 0.002270 0.118600 0.479540 -0.436884 0.278822 -0.019311 1 0 0 0 0 0 0 618810
-0.003797 0.002260 0.118604 0.509034 -0.543297 0.364435 -0.019342 1 0 0 0 0 0 0 619800
-0.003796 0.002255 0.118605 0.531381 -0.618174 0.407571 -0.019374 1 0 0 0 0 0 0 620810
-0.003790 0.002235 0.118617 0.478110 -0.426759 0.275493 -0.019405 1 0 0 0 0 0 0 621800
-0.003787 0.002225 0.118621 0.508051 -0.534448 0.361184 -0.019436 1 0 0 0 0 0 0 622800
-0.003785 0.002220 0.118622 0.530606 -0.609981 0.404335 -0.019468 1 0 0 0 0 0 0 623810
-0.003780 0.002200 0.118634 0.477375 -0.418705 0.272347 -0.019499 1 0 0 0 0 0 0 624803
-0.003777 0.002190 0.118638 0.507408 -0.526616 0.357973 -0.019530 1 0 0 0 0 0 0 625818
-0.003770 0.002168 0.118650 0.463765 -0.370137 0.252522 -0.019562 1 0 0 0 0 0 0 626820
-0.003767 0.002156 0.118655 0.499523 -0.497552 0.348395 -0.019593 1 0 0 0 0 0 0 627807
-0.003765 0.002151 0.118656 0.525216 -0.583210 0.395157 -0.019625 1 0 0 0 0 0 0 628831
-0.003759 0.002130 0.118668 0.473480 -0.396710 0.264598 -0.019655 1 0 0 0 0 0 0 629812
-0.003756 0.002120 0.118672 0.504352 -0.507262 0.350500 -0.019686 1 0 0 0 0 0 0 630807
-0.003749 0.002097 0.118684 0.461038 -0.351765 0.245296 -0.019718 1 0 0 0 0 0 0 631808
-0.003746 0.002086 0.118689 0.497070 -0.479963 0.341067 -0.019749 1 0 0 0 0 0 0 632814
-0.003739 0.002063 0.118701 0.456476 -0.333400 0.239475 -0.019780 1 0 0 0 0 0 0 633810
-0.003735 0.002051 0.118706 0.493976 -0.466226 0.336383 -0.019812 1 0 0 0 0 0 0 634819
-0.003728 0.002028 0.118718 0.454087 -0.321830 0.235273 -0.019843 1 0 0 0 0 0 0 635817
-0.003725 0.002016 0.118723 0.491967 -0.455857 0.332258 -0.019874 1 0 0 0 0 0 0 636815
-0.003718 0.001993 0.118735 0.452219 -0.311921 0.231245 -0.019905 1 0 0 0 0 0 0 637817
-0.003714 0.001981 0.118740 0.490222 -0.446294 0.328150 -0.019937 1 0 0 0 0 0 0 638815
-0.003707 0.001957 0.118752 0.450492 -0.302357 0.227193 -0.019968 1 0 0 0 0 0 0 639814
-0.003704 0.001946 0.118757 0.488538 -0.436848 0.324039 -0.019999 1 0 0 0 0 0 0 640814
-0.003697 0.001922 0.118769 0.448765 -0.292820 0.223138 -0.020030 1 0 0 0 0 0 0 641813
-0.003693 0.001910 0.118774 0.486846 -0.427410 0.319876 -0.020061 1 0 0 0 0 0 0 642812
-0.003686 0.001887 0.118786 0.447039 -0.283267 0.219044 -0.020093 1 0 0 0 0 0 0 643820
-0.003683 0.001875 0.118791 0.485137 -0.417899 0.315701 -0.020124 1 0 0 0 0 0 0 644820
-0.003676 0.001852 0.118803 0.445272 -0.273605 0.214920 -0.020155 1 0 0 0 0 0 0 645815
-0.003672 0.001840 0.118808 0.483408 -0.408311 0.311489 -0.020187 1 0 0 0 0 0 0 646814
-0.003665 0.001816 0.118820 0.443497 -0.263897 0.210765 -0.020218 1 0 0 0 0 0 0 647817
-0.003662 0.001805 0.118824 0.481648 -0.398644 0.307251 -0.020249 1 0 0 0 0 0 0 648816
-0.003655 0.001781 0.118837 0.441698 -0.254119 0.206585 -0.020280 1 0 0 0 0 0 0 649815
-0.003646 0.001752 0.118852 0.413046 -0.155075 0.155577 -0.020312 1 0 0 0 0 0 0 650815
-0.003642 0.001737 0.118858 0.462961 -0.331693 0.280850 -0.020343 1 0 0 0 0 0 0 651815
-0.003634 0.001712 0.118871 0.429759 -0.209859 0.191466 -0.020374 1 0 0 0 0 0 0 652815
-0.003630 0.001699 0.118875 0.471606 -0.356509 0.291674 -0.020405 1 0 0 0 0 0 0 653815
-0.003623 0.001676 0.118888 0.433406 -0.217506 0.192567 -0.020437 1 0 0 0 0 0 0 654815
-0.003620 0.001663 0.118892 0.472602 -0.355434 0.289183 -0.020467 1 0 0 0 0 0 0 655806
-0.003613 0.001640 0.118905 0.432942 -0.211853 0.188897 -0.020498 1 0 0 0 0 0 0 656785
-0.003609 0.001628 0.118909 0.471457 -0.347634 0.285019 -0.020529 1 0 0 0 0 0 0 657785
-0.003602 0.001604 0.118921 0.431436 -0.202842 0.184677 -0.020561 1 0 0 0 0 0 0 658814
-0.003598 0.001593 0.118926 0.469780 -0.338123 0.280652 -0.020593 1 0 0 0 0 0 0 659814
-0.003592 0.001569 0.118938 0.429569 -0.192876 0.180318 -0.020623 1 0 0 0 0 0 0 660784
-0.003588 0.001557 0.118943 0.467921 -0.328089 0.276206 -0.020655 1 0 0 0 0 0 0 661813
-0.003581 0.001534 0.118955 0.427674 -0.182682 0.175953 -0.020687 1 0 0 0 0 0 0 662831
-0.003577 0.001522 0.118959 0.466008 -0.317890 0.271751 -0.020718 1 0 0 0 0 0 0 663824
-0.003570 0.001498 0.118972 0.425705 -0.172310 0.171551 -0.020749 1 0 0 0 0 0 0 664825
-0.003567 0.001486 0.118976 0.464060 -0.307583 0.267252 -0.020781 1 0 0 0 0 0 0 665828
-0.003560 0.001463 0.118989 0.423700 -0.161857 0.167105 -0.020812 1 0 0 0 0 0 0 666818
-0.003556 0.001451 0.118993 0.462089 -0.297185 0.262725 -0.020843 1 0 0 0 0 0 0 667825
-0.003549 0.001427 0.119006 0.421688 -0.151341 0.162639 -0.020874 1 0 0 0 0 0 0 668829
-0.003541 0.001398 0.119021 0.392750 -0.051381 0.111778 -0.020906 1 0 0 0 0 0 0 669824
-0.003536 0.001383 0.119026 0.442974 -0.228789 0.235959 -0.020937 1 0 0 0 0 0 0 670822
-0.003534 0.001376 0.119028 0.476743 -0.341243 0.293332 -0.020968 1 0 0 0 0 0 0 671824
-0.003527 0.001354 0.119040 0.428063 -0.164847 0.168652 -0.020999 1 0 0 0 0 0 0 672827
-0.003524 0.001343 0.119044 0.461536 -0.283205 0.254294 -0.021031 1 0 0 0 0 0 0 673829
-0.003517 0.001320 0.119056 0.418318 -0.128181 0.150914 -0.021062 1 0 0 0 0 0 0 674827
-0.003514 0.001309 0.119060 0.455399 -0.259279 0.244962 -0.021093 1 0 0 0 0 0 0 675823
-0.003507 0.001285 0.119073 0.414098 -0.110685 0.144687 -0.021124 1 0 0 0 0 0 0 676824
-0.003503 0.001273 0.119077 0.452226 -0.245156 0.239725 -0.021156 1 0 0 0 0 0 0 677823
-0.003501 0.001267 0.119078 0.478988 -0.334085 0.285827 -0.021187 1 0 0 0 0 0 0 678834
-0.003495 0.001247 0.119090 0.426398 -0.145156 0.157436 -0.021218 1 0 0 0 0 0 0 679824
-0.003492 0.001236 0.119094 0.457988 -0.257586 0.241433 -0.021249 1 0 0 0 0 0 0 680812
-0.003491 0.001231 0.119095 0.481271 -0.335234 0.283608 -0.021280 1 0 0 0 0 0 0 681822
-0.003485 0.001211 0.119107 0.426876 -0.140486 0.153959 -0.021313 1 0 0 0 0 0 0 682866
-0.003482 0.001201 0.119110 0.457579 -0.250135 0.237409 -0.021345 1 0 0 0 0 0 0 683881
-0.003480 0.001196 0.119112 0.480385 -0.326355 0.279363 -0.021376 1 0 0 0 0 0 0 684864
-0.003474 0.001175 0.119123 0.425694 -0.130741 0.149743 -0.021409 1 0 0 0 0 0 0 685927
-0.003471 0.001165 0.119127 0.456254 -0.240034 0.233080 -0.021438 1 0 0 0 0 0 0 686865
-0.003464 0.001142 0.119139 0.411302 -0.079657 0.129342 -0.021470 1 0 0 0 0 0 0 687881
-0.003461 0.001131 0.119144 0.447740 -0.208690 0.222731 -0.021501 1 0 0 0 0 0 0 688893
-0.003459 0.001125 0.119145 0.473608 -0.294844 0.268223 -0.021534 1 0 0 0 0 0 0 689929
-0.003453 0.001104 0.119157 0.420258 -0.103796 0.139945 -0.021561 1 0 0 0 0 0 0 690810
-0.003450 0.001094 0.119161 0.451696 -0.215690 0.223566 -0.021592 1 0 0 0 0 0 0 691798
-0.003448 0.001089 0.119162 0.474872 -0.293036 0.265538 -0.021624 1 0 0 0 0 0 0 692806
-0.003447 0.001086 0.119162 0.487983 -0.334201 0.281619 -0.021655 1 0 0 0 0 0 0 693798
-0.003447 0.001085 0.119163 0.495194 -0.355338 0.287583 -0.021686 1 0 0 0 0 0 0 694806
-0.003442 0.001067 0.119174 0.431370 -0.129406 0.144508 -0.021717 1 0 0 0 0 0 0 695798
-0.003439 0.001057 0.119177 0.457337 -0.223736 0.222741 -0.021749 1 0 0 0 0 0 0 696807
-0.003437 0.001053 0.119179 0.477703 -0.292209 0.262823 -0.021780 1 0 0 0 0 0 0 697800
-0.003437 0.001050 0.119179 0.489381 -0.328940 0.278241 -0.021812 1 0 0 0 0 0 0 698818
-0.003431 0.001032 0.119190 0.427926 -0.110856 0.138633 -0.021842 1 0 0 0 0 0 0 699803
-0.003409 0.001018 0.119184 0.201368 -0.148908 0.345294 -0.021874 1 0 0 0 0 0 0 700813
-0.003398 0.001011 0.119182 0.319658 -0.242585 0.318348 -0.021905 1 0 0 0 0 0 0 701811
-0.003393 0.001007 0.119182 0.401581 -0.296930 0.299340 -0.021936 1 0 0 0 0 0 0 702804
-0.003385 0.000988 0.119192 0.376924 -0.087901 0.146813 -0.021967 1 0 0 0 0 0 0 703805
-0.003381 0.000978 0.119196 0.422688 -0.190964 0.221446 -0.021999 1 0 0 0 0 0 0 704828
-0.003379 0.000973 0.119197 0.452896 -0.263797 0.260228 -0.022030 1 0 0 0 0 0 0 705821
-0.003378 0.000970 0.119198 0.469442 -0.302661 0.275165 -0.022061 1 0 0 0 0 0 0 706804
-0.003378 0.000969 0.119198 0.478330 -0.322597 0.280741 -0.022093 1 0 0 0 0 0 0 707813
-0.003377 0.000969 0.119198 0.483159 -0.332829 0.282932 -0.022123 1 0 0 0 0 0 0 708795
-0.003372 0.000950 0.119209 0.417925 -0.100885 0.138868 -0.022155 1 0 0 0 0 0 0 709813
-0.003369 0.000941 0.119213 0.443329 -0.192566 0.216388 -0.022186 1 0 0 0 0 0 0 710813
-0.003368 0.000937 0.119214 0.463378 -0.259693 0.256172 -0.022218 1 0 0 0 0 0 0 711814
-0.003367 0.000935 0.119214 0.474854 -0.295719 0.271470 -0.022249 1 0 0 0 0 0 0 712813
-0.003367 0.000933 0.119215 0.481191 -0.314208 0.277166 -0.022280 1 0 0 0 0 0 0 713812
-0.003367 0.000933 0.119215 0.484777 -0.323727 0.279384 -0.022311 1 0 0 0 0 0 0 714811
-0.003366 0.000933 0.119215 0.486916 -0.328716 0.280415 -0.022342 1 0 0 0 0 0 0 715786
-0.003361 0.000915 0.119225 0.420259 -0.093937 0.136018 -0.022374 1 0 0 0 0 0 0 716818
-0.003359 0.000906 0.119229 0.444991 -0.184330 0.213312 -0.022405 1 0 0 0 0 0 0 717820
-0.003357 0.000901 0.119231 0.464668 -0.250822 0.253012 -0.022436 1 0 0 0 0 0 0 718813
-0.003356 0.000899 0.119231 0.475982 -0.286478 0.268270 -0.022468 1 0 0 0 0 0 0 719811
-0.003356 0.000898 0.119231 0.482234 -0.304794 0.273931 -0.022499 1 0 0 0 0 0 0 720815
-0.003356 0.000897 0.119231 0.485773 -0.314213 0.276157 -0.022530 1 0 0 0 0 0 0 721812
-0.003351 0.000879 0.119242 0.419732 -0.081446 0.132250 -0.022562 1 0 0 0 0 0 0 722816
-0.003348 0.000870 0.119246 0.444818 -0.172981 0.209589 -0.022593 1 0 0 0 0 0 0 723814
-0.003347 0.000865 0.119247 0.464710 -0.240018 0.249301 -0.022624 1 0 0 0 0 0 0 724813
-0.003327 0.000859 0.119238 0.222230 -0.215706 0.392401 -0.022655 1 0 0 0 0 0 0 725813
-0.003317 0.000855 0.119235 0.325571 -0.257119 0.330473 -0.022687 1 0 0 0 0 0 0 726814
-0.003312 0.000854 0.119234 0.398958 -0.283167 0.298050 -0.022718 1 0 0 0 0 0 0 727811
-0.003310 0.000853 0.119233 0.437755 -0.296843 0.285932 -0.022749 1 0 0 0 0 0 0 728811
-0.003309 0.000852 0.119233 0.457545 -0.303912 0.281882 -0.022780 1 0 0 0 0 0 0 729810
-0.003308 0.000852 0.119233 0.467714 -0.307648 0.280711 -0.022811 1 0 0 0 0 0 0 730812
-0.003308 0.000852 0.119233 0.473120 -0.309719 0.280546 -0.022842 1 0 0 0 0 0 0 731800
-0.003302 0.000834 0.119244 0.407863 -0.073044 0.135933 -0.022874 1 0 0 0 0 0 0 732812
-0.003300 0.000825 0.119248 0.433433 -0.162742 0.212885 -0.022905 1 0 0 0 0 0 0 733813
-0.003298 0.000821 0.119249 0.453512 -0.228874 0.252446 -0.022936 1 0 0 0 0 0 0 734813
-0.003298 0.000819 0.119249 0.464997 -0.264328 0.267642 -0.022968 1 0 0 0 0 0 0 735813
-0.003297 0.000817 0.119250 0.471314 -0.282509 0.273277 -0.022999 1 0 0 0 0 0 0 736812
-0.003297 0.000817 0.119250 0.474862 -0.291838 0.275484 -0.023030 1 0 0 0 0 0 0 737810
-0.003297 0.000817 0.119250 0.477008 -0.296719 0.276508 -0.023062 1 0 0 0 0 0 0 738827
-0.003297 0.000816 0.119250 0.478686 -0.299546 0.277278 -0.023107 1 0 0 0 0 0 0 740274
-0.003297 0.000816 0.119250 0.479426 -0.300888 0.277543 -0.023124 1 0 0 0 0 0 0 740827
-0.003297 0.000816 0.119250 0.480249 -0.301854 0.277953 -0.023156 1 0 0 0 0 0 0 741825
-0.003297 0.000816 0.119250 0.481005 -0.302547 0.278344 -0.023187 1 0 0 0 0 0 0 742823
-0.003297 0.000816 0.119250 0.481697 -0.303090 0.278710 -0.023218 1 0 0 0 0 0 0 743822
-0.003297 0.000816 0.119250 0.482366 -0.303564 0.279098 -0.023249 1 0 0 0 0 0 0 744822
-0.003297 0.000816 0.119250 0.483037 -0.304013 0.279469 -0.023280 1 0 0 0 0 0 0 745820
-0.003297 0.000816 0.119250 0.483681 -0.304434 0.279838 -0.023312 1 0 0 0 0 0 0 746822
-0.003292 0.000798 0.119261 0.415963 -0.066654 0.135436 -0.023343 1 0 0 0 0 0 0 747829
-0.003289 0.000790 0.119264 0.440360 -0.155933 0.212356 -0.023374 1 0 0 0 0 0 0 748823
-0.003288 0.000785 0.119266 0.459860 -0.221843 0.251876 -0.023406 1 0 0 0 0 0 0 749827
-0.003287 0.000783 0.119266 0.471034 -0.257167 0.267067 -0.023437 1 0 0 0 0 0 0 750819
-0.003287 0.000782 0.119266 0.477174 -0.275274 0.272691 -0.023468 1 0 0 0 0 0 0 751812
-0.003286 0.000781 0.119266 0.480663 -0.284572 0.274893 -0.023499 1 0 0 0 0 0 0 752820
-0.003286 0.000781 0.119266 0.482742 -0.289403 0.275888 -0.023530 1 0 0 0 0 0 0 753809
-0.003286 0.000781 0.119266 0.484168 -0.292057 0.276508 -0.023564 1 0 0 0 0 0 0 754882
-0.003286 0.000781 0.119266 0.485164 -0.293541 0.276943 -0.023594 1 0 0 0 0 0 0 755862
-0.003286 0.000781 0.119266 0.486000 -0.294509 0.277342 -0.023626 1 0 0 0 0 0 0 756884
-0.003267 0.000776 0.119257 0.232710 -0.234935 0.405988 -0.023658 1 0 0 0 0 0 0 757899
-0.003258 0.000774 0.119253 0.330194 -0.258328 0.338663 -0.023688 1 0 0 0 0 0 0 758863
-0.003253 0.000773 0.119252 0.400594 -0.275330 0.304353 -0.023720 1 0 0 0 0 0 0 759878
-0.003251 0.000772 0.119252 0.437850 -0.284452 0.291557 -0.023750 1 0 0 0 0 0 0 760861
-0.003250 0.000772 0.119252 0.456859 -0.289241 0.287278 -0.023782 1 0 0 0 0 0 0 761877
-0.003249 0.000772 0.119252 0.466573 -0.291780 0.285984 -0.023811 1 0 0 0 0 0 0 762795
-0.003249 0.000772 0.119252 0.471759 -0.293262 0.285791 -0.023842 1 0 0 0 0 0 0 763798
-0.003249 0.000772 0.119252 0.474658 -0.294189 0.285969 -0.023873 1 0 0 0 0 0 0 764797
-0.003249 0.000772 0.119252 0.476414 -0.294856 0.286278 -0.023905 1 0 0 0 0 0 0 765804
-0.003249 0.000772 0.119252 0.477599 -0.295374 0.286631 -0.023936 1 0 0 0 0 0 0 766795
-0.003249 0.000772 0.119252 0.478507 -0.295829 0.287004 -0.023967 1 0 0 0 0 0 0 767804
-0.003249 0.000772 0.119252 0.479275 -0.296247 0.287367 -0.023998 1 0 0 0 0 0 0 768795
-0.003249 0.000772 0.119252 0.479977 -0.296653 0.287734 -0.024030 1 0 0 0 0 0 0 769805
-0.003249 0.000772 0.119252 0.480654 -0.297061 0.288130 -0.024062 1 0 0 0 0 0 0 770845
-0.003249 0.000772 0.119252 0.481274 -0.297439 0.288487 -0.024093 1 0 0 0 0 0 0 771815
-0.003249 0.000772 0.119252 0.481911 -0.297828 0.288875 -0.024124 1 0 0 0 0 0 0 772816
-0.003249 0.000772 0.119252 0.482546 -0.298229 0.289241 -0.024156 1 0 0 0 0 0 0 773826
-0.003249 0.000772 0.119252 0.483169 -0.298602 0.289615 -0.024186 1 0 0 0 0 0 0 774811
-0.003243 0.000754 0.119262 0.415259 -0.060392 0.145220 -0.024217 1 0 0 0 0 0 0 775794
-0.003241 0.000745 0.119266 0.439652 -0.149602 0.221997 -0.024249 1 0 0 0 0 0 0 776802
-0.003239 0.000740 0.119267 0.459130 -0.215457 0.261460 -0.024280 1 0 0 0 0 0 0 777811
-0.003239 0.000738 0.119268 0.470265 -0.250740 0.276625 -0.024311 1 0 0 0 0 0 0 778802
-0.003238 0.000737 0.119268 0.476410 -0.268818 0.282241 -0.024343 1 0 0 0 0 0 0 779816
-0.003238 0.000736 0.119268 0.479858 -0.278083 0.284438 -0.024374 1 0 0 0 0 0 0 780817
-0.003238 0.000736 0.119268 0.481907 -0.282899 0.285444 -0.024405 1 0 0 0 0 0 0 781812
-0.003238 0.000736 0.119268 0.483256 -0.285490 0.286028 -0.024436 1 0 0 0 0 0 0 782810
-0.003238 0.000736 0.119268 0.484245 -0.286970 0.286475 -0.024468 1 0 0 0 0 0 0 783813
-0.003238 0.000736 0.119268 0.485049 -0.287898 0.286852 -0.024499 1 0 0 0 0 0 0 784810
-0.003225 0.000749 0.119279 0.317659 -0.470539 0.142367 -0.024530 1 0 0 0 0 0 0 785812
-0.003219 0.000756 0.119283 0.379248 -0.402772 0.219148 -0.024561 1 0 0 0 0 0 0 786812
-0.003197 0.000755 0.119274 0.171844 -0.293053 0.387251 -0.024593 1 0 0 0 0 0 0 787818
-0.003186 0.000755 0.119272 0.294098 -0.289819 0.334658 -0.024623 1 0 0 0 0 0 0 788783
-0.003180 0.000754 0.119271 0.377186 -0.293372 0.305542 -0.024655 1 0 0 0 0 0 0 789812
-0.003177 0.000754 0.119270 0.420867 -0.295789 0.294556 -0.024686 1 0 0 0 0 0 0 790810
-0.003176 0.000754 0.119270 0.443084 -0.297210 0.290870 -0.024718 1 0 0 0 0 0 0 791812
-0.003175 0.000754 0.119270 0.454435 -0.298080 0.289813 -0.024748 1 0 0 0 0 0 0 792780
-0.003175 0.000754 0.119270 0.460426 -0.298714 0.289698 -0.024780 1 0 0 0 0 0 0 793810
-0.003175 0.000754 0.119270 0.463696 -0.299220 0.289890 -0.024811 1 0 0 0 0 0 0 794810
-0.003175 0.000754 0.119270 0.465621 -0.299657 0.290200 -0.024843 1 0 0 0 0 0 0 795810
-0.003175 0.000754 0.119270 0.466876 -0.300079 0.290545 -0.024874 1 0 0 0 0 0 0 796811
-0.003175 0.000754 0.119270 0.467779 -0.300453 0.290894 -0.024904 1 0 0 0 0 0 0 797779
-0.003175 0.000754 0.119270 0.468538 -0.300844 0.291246 -0.024935 1 0 0 0 0 0 0 798780
-0.003175 0.000754 0.119270 0.469219 -0.301228 0.291629 -0.024968 1 0 0 0 0 0 0 799810
-0.003175 0.000754 0.119270 0.469829 -0.301601 0.291986 -0.024998 1 0 0 0 0 0 0 800780
-0.003175 0.000754 0.119270 0.470462 -0.301997 0.292351 -0.025030 1 0 0 0 0 0 0 801812
-0.003175 0.000754 0.119270 0.471041 -0.302354 0.292709 -0.025060 1 0 0 0 0 0 0 802780
-0.003175 0.000754 0.119270 0.471642 -0.302738 0.293083 -0.025092 1 0 0 0 0 0 0 803801
-0.003175 0.000754 0.119270 0.472216 -0.303107 0.293440 -0.025123 1 0 0 0 0 0 0 804779
-0.003175 0.000754 0.119270 0.472831 -0.303497 0.293829 -0.025155 1 0 0 0 0 0 0 805808
-0.003175 0.000754 0.119270 0.473422 -0.303876 0.294177 -0.025186 1 0 0 0 0 0 0 806810
-0.003175 0.000754 0.119270 0.473998 -0.304250 0.294546 -0.025218 1 0 0 0 0 0 0 807811
-0.003175 0.000754 0.119270 0.474584 -0.304627 0.294911 -0.025249 1 0 0 0 0 0 0 808810
-0.003175 0.000754 0.119270 0.475182 -0.305006 0.295290 -0.025280 1 0 0 0 0 0 0 809810
-0.003175 0.000754 0.119270 0.475771 -0.305383 0.295636 -0.025311 1 0 0 0 0 0 0 810809
-0.003175 0.000754 0.119270 0.476348 -0.305758 0.296006 -0.025343 1 0 0 0 0 0 0 811811
-0.003175 0.000754 0.119270 0.476937 -0.306133 0.296360 -0.025373 1 0 0 0 0 0 0 812797
-0.003175 0.000754 0.119270 0.477613 -0.306566 0.296799 -0.025409 1 0 0 0 0 0 0 813946
-0.003175 0.000754 0.119270 0.478119 -0.306895 0.297108 -0.025437 1 0 0 0 0 0 0 814826
-0.003175 0.000754 0.119270 0.478702 -0.307265 0.297457 -0.025467 1 0 0 0 0 0 0 815801
-0.003175 0.000754 0.119270 0.479301 -0.307641 0.297843 -0.025499 1 0 0 0 0 0 0 816826
-0.003175 0.000754 0.119270 0.479881 -0.308035 0.298208 -0.025531 1 0 0 0 0 0 0 817822
-0.003175 0.000754 0.119270 0.480476 -0.308405 0.298560 -0.025562 1 0 0 0 0 0 0 818820
-0.003175 0.000754 0.119270 0.481052 -0.308778 0.298929 -0.025593 1 0 0 0 0 0 0 819820
-0.003175 0.000754 0.119270 0.481719 -0.309193 0.299347 -0.025628 1 0 0 0 0 0 0 820944
-0.003175 0.000754 0.119270 0.482241 -0.309544 0.299661 -0.025655 1 0 0 0 0 0 0 821819
-0.003170 0.000736 0.119281 0.414063 -0.070789 0.155119 -0.025687 1 0 0 0 0 0 0 822818
-0.003167 0.000727 0.119285 0.438445 -0.159831 0.231738 -0.025718 1 0 0 0 0 0 0 823817
-0.003166 0.000723 0.119286 0.457921 -0.225616 0.271165 -0.025751 1 0 0 0 0 0 0 824894
-0.003146 0.000716 0.119277 0.214560 -0.200526 0.415293 -0.025780 1 0 0 0 0 0 0 825811
-0.003136 0.000713 0.119273 0.317037 -0.241343 0.353129 -0.025814 1 0 0 0 0 0 0 826882
-0.003131 0.000711 0.119272 0.389925 -0.267064 0.320533 -0.025845 1 0 0 0 0 0 0 827888
-0.003129 0.000710 0.119272 0.428446 -0.280540 0.308348 -0.025876 1 0 0 0 0 0 0 828884
-0.003128 0.000710 0.119272 0.448032 -0.287474 0.304235 -0.025907 1 0 0 0 0 0 0 829859
-0.003127 0.000710 0.119272 0.458101 -0.291137 0.303053 -0.025938 1 0 0 0 0 0 0 830878
-0.003127 0.000709 0.119272 0.463394 -0.293120 0.302868 -0.025969 1 0 0 0 0 0 0 831860
-0.003127 0.000709 0.119272 0.466311 -0.294295 0.303052 -0.026001 1 0 0 0 0 0 0 832875
-0.003127 0.000709 0.119272 0.468042 -0.295059 0.303345 -0.026032 1 0 0 0 0 0 0 833859
-0.003127 0.000709 0.119272 0.469173 -0.295599 0.303659 -0.026061 1 0 0 0 0 0 0 834803
-0.003121 0.000692 0.119283 0.401145 -0.056679 0.159219 -0.026092 1 0 0 0 0 0 0 835793
-0.003119 0.000683 0.119286 0.425695 -0.145769 0.235720 -0.026124 1 0 0 0 0 0 0 836802
-0.003117 0.000678 0.119288 0.445184 -0.211540 0.275052 -0.026155 1 0 0 0 0 0 0 837794
-0.003117 0.000676 0.119288 0.456293 -0.246770 0.290163 -0.026186 1 0 0 0 0 0 0 838802
-0.003116 0.000675 0.119288 0.462362 -0.264813 0.295758 -0.026217 1 0 0 0 0 0 0 839805
-0.003116 0.000674 0.119288 0.465819 -0.274049 0.297980 -0.026252 1 0 0 0 0 0 0 840918
-0.003116 0.000674 0.119288 0.467819 -0.278843 0.298963 -0.026284 1 0 0 0 0 0 0 841929
-0.003116 0.000674 0.119288 0.469094 -0.281406 0.299543 -0.026315 1 0 0 0 0 0 0 842920
-0.003116 0.000674 0.119288 0.469955 -0.282806 0.299934 -0.026343 1 0 0 0 0 0 0 843813
-0.003097 0.000669 0.119279 0.216323 -0.223454 0.429692 -0.026378 1 0 0 0 0 0 0 844934
-0.003082 0.000649 0.119286 0.244214 -0.007172 0.217465 -0.026409 1 0 0 0 0 0 0 845950
-0.003075 0.000639 0.119289 0.338055 -0.112782 0.259084 -0.026440 1 0 0 0 0 0 0 846933
-0.003071 0.000634 0.119290 0.393903 -0.187216 0.285116 -0.026467 1 0 0 0 0 0 0 847793
-0.003070 0.000631 0.119290 0.423340 -0.226864 0.295549 -0.026502 1 0 0 0 0 0 0 848921
-0.003069 0.000630 0.119290 0.438501 -0.247059 0.299496 -0.026534 1 0 0 0 0 0 0 849930
-0.003068 0.000630 0.119290 0.446390 -0.257350 0.301111 -0.026565 1 0 0 0 0 0 0 850927
-0.003068 0.000629 0.119290 0.450566 -0.262613 0.301849 -0.026592 1 0 0 0 0 0 0 851804
-0.003068 0.000629 0.119290 0.453009 -0.265462 0.302396 -0.026628 1 0 0 0 0 0 0 852928
-0.003068 0.000629 0.119290 0.454405 -0.266982 0.302765 -0.026655 1 0 0 0 0 0 0 853800
-0.003068 0.000629 0.119290 0.455465 -0.267951 0.303182 -0.026690 1 0 0 0 0 0 0 854925
-0.003068 0.000629 0.119290 0.456235 -0.268579 0.303536 -0.026721 1 0 0 0 0 0 0 855925
-0.003063 0.000611 0.119301 0.387838 -0.029225 0.159273 -0.026752 1 0 0 0 0 0 0 856925
-0.003060 0.000602 0.119305 0.412327 -0.118344 0.235589 -0.026784 1 0 0 0 0 0 0 857926
-0.003058 0.000598 0.119306 0.431748 -0.184124 0.274814 -0.026815 1 0 0 0 0 0 0 858924
-0.003058 0.000595 0.119306 0.442743 -0.219281 0.289845 -0.026842 1 0 0 0 0 0 0 859795
-0.003057 0.000594 0.119306 0.448778 -0.237275 0.295401 -0.026873 1 0 0 0 0 0 0 860796
-0.003057 0.000594 0.119306 0.452184 -0.246485 0.297619 -0.026909 1 0 0 0 0 0 0 861928
-0.003052 0.000576 0.119317 0.385043 -0.011212 0.154050 -0.026940 1 0 0 0 0 0 0 862921
-0.003049 0.000566 0.119321 0.410123 -0.102457 0.230457 -0.026967 1 0 0 0 0 0 0 863796
-0.003048 0.000562 0.119322 0.429905 -0.169304 0.269720 -0.026998 1 0 0 0 0 0 0 864796
-0.003047 0.000560 0.119323 0.441197 -0.205078 0.284835 -0.027034 1 0 0 0 0 0 0 865926
-0.003047 0.000558 0.119323 0.447296 -0.223322 0.290396 -0.027065 1 0 0 0 0 0 0 866922
-0.003046 0.000558 0.119323 0.450612 -0.232577 0.292518 -0.027092 1 0 0 0 0 0 0 867795
-0.003046 0.000558 0.119323 0.452595 -0.237358 0.293488 -0.027123 1 0 0 0 0 0 0 868796
-0.003027 0.000553 0.119313 0.199387 -0.179693 0.423856 -0.027159 1 0 0 0 0 0 0 869920
-0.003018 0.000551 0.119310 0.296245 -0.203649 0.356266 -0.027190 1 0 0 0 0 0 0 870921
-0.003013 0.000550 0.119309 0.366262 -0.220901 0.321744 -0.027221 1 0 0 0 0 0 0 871920
-0.003011 0.000549 0.119308 0.403254 -0.230097 0.308830 -0.027248 1 0 0 0 0 0 0 872797
-0.003005 0.000531 0.119319 0.352925 0.005335 0.160095 -0.027284 1 0 0 0 0 0 0 873927
-0.003001 0.000522 0.119323 0.386528 -0.085974 0.234577 -0.027315 1 0 0 0 0 0 0 874924
-0.003000 0.000517 0.119324 0.410470 -0.152837 0.273141 -0.027346 1 0 0 0 0 0 0 875922
-0.002999 0.000515 0.119324 0.423688 -0.188508 0.287925 -0.027373 1 0 0 0 0 0 0 876795
-0.002999 0.000514 0.119325 0.430876 -0.206775 0.293438 -0.027408 1 0 0 0 0 0 0 877918
-0.002998 0.000513 0.119325 0.434758 -0.216035 0.295579 -0.027440 1 0 0 0 0 0 0 878922
-0.002998 0.000513 0.119325 0.436959 -0.220789 0.296530 -0.027471 1 0 0 0 0 0 0 879920
-0.002998 0.000513 0.119325 0.438253 -0.223273 0.297045 -0.027498 1 0 0 0 0 0 0 880794
-0.002998 0.000513 0.119325 0.439253 -0.224700 0.297498 -0.027534 1 0 0 0 0 0 0 881920
-0.002998 0.000513 0.119325 0.439964 -0.225514 0.297865 -0.027565 1 0 0 0 0 0 0 882921
-0.002998 0.000513 0.119325 0.440565 -0.226053 0.298205 -0.027596 1 0 0 0 0 0 0 883923
-0.002998 0.000513 0.119325 0.441065 -0.226426 0.298500 -0.027623 1 0 0 0 0 0 0 884788
-0.002998 0.000513 0.119325 0.441663 -0.226777 0.298885 -0.027659 1 0 0 0 0 0 0 885924
-0.002993 0.000495 0.119335 0.372868 0.013430 0.154858 -0.027690 1 0 0 0 0 0 0 886924
-0.002990 0.000486 0.119339 0.397270 -0.075619 0.230834 -0.027717 1 0 0 0 0 0 0 887794
-0.002989 0.000481 0.119340 0.416749 -0.141362 0.269958 -0.027752 1 0 0 0 0 0 0 888923
-0.002988 0.000479 0.119341 0.427781 -0.176525 0.284969 -0.027785 1 0 0 0 0 0 0 889973
-0.002988 0.000478 0.119341 0.433784 -0.194452 0.290521 -0.027818 1 0 0 0 0 0 0 891021
-0.002988 0.000477 0.119341 0.437012 -0.203538 0.292618 -0.027844 1 0 0 0 0 0 0 891867
-0.002987 0.000477 0.119341 0.439005 -0.208237 0.293629 -0.027881 1 0 0 0 0 0 0 893025
-0.002987 0.000477 0.119341 0.440215 -0.210700 0.294179 -0.027912 1 0 0 0 0 0 0 894018
-0.002987 0.000477 0.119341 0.441082 -0.212039 0.294571 -0.027943 1 0 0 0 0 0 0 895014
-0.002987 0.000477 0.119341 0.441726 -0.212835 0.294916 -0.027973 1 0 0 0 0 0 0 895981
-0.002987 0.000477 0.119341 0.442328 -0.213362 0.295273 -0.028005 1 0 0 0 0 0 0 897005
-0.002987 0.000477 0.119341 0.442870 -0.213726 0.295599 -0.028036 1 0 0 0 0 0 0 898001
-0.002987 0.000477 0.119341 0.443379 -0.214036 0.295924 -0.028067 1 0 0 0 0 0 0 898982
-0.002987 0.000477 0.119341 0.443891 -0.214308 0.296253 -0.028099 1 0 0 0 0 0 0 900000
-0.002987 0.000477 0.119341 0.444380 -0.214555 0.296582 -0.028129 1 0 0 0 0 0 0 900981
-0.002987 0.000477 0.119341 0.444962 -0.214858 0.296974 -0.028166 1 0 0 0 0 0 0 902169
-0.002987 0.000477 0.119341 0.445396 -0.215055 0.297252 -0.028193 1 0 0 0 0 0 0 903011
-0.002987 0.000477 0.119341 0.445882 -0.215301 0.297574 -0.028224 1 0 0 0 0 0 0 904007
-0.002987 0.000477 0.119341 0.446365 -0.215538 0.297910 -0.028255 1 0 0 0 0 0 0 905010
-0.002987 0.000477 0.119341 0.446874 -0.215791 0.298241 -0.028286 1 0 0 0 0 0 0 906013
-0.002987 0.000477 0.119341 0.447320 -0.215988 0.298549 -0.028315 1 0 0 0 0 0 0 906929
-0.002987 0.000477 0.119341 0.447811 -0.216232 0.298862 -0.028346 1 0 0 0 0 0 0 907916
-0.002987 0.000477 0.119341 0.448309 -0.216474 0.299194 -0.028377 1 0 0 0 0 0 0 908925
-0.002987 0.000477 0.119341 0.448799 -0.216710 0.299540 -0.028408 1 0 0 0 0 0 0 909917
-0.002982 0.000459 0.119352 0.379894 0.023893 0.155473 -0.028440 1 0 0 0 0 0 0 910926
-0.002980 0.000450 0.119355 0.404323 -0.065101 0.231369 -0.028471 1 0 0 0 0 0 0 911914
-0.002978 0.000445 0.119357 0.423724 -0.130785 0.270407 -0.028502 1 0 0 0 0 0 0 912924
-0.002977 0.000443 0.119357 0.434727 -0.165900 0.285376 -0.028533 1 0 0 0 0 0 0 913918
-0.002977 0.000442 0.119357 0.440700 -0.183781 0.290909 -0.028565 1 0 0 0 0 0 0 914925
-0.002977 0.000441 0.119357 0.443987 -0.192858 0.293030 -0.028596 1 0 0 0 0 0 0 915920
-0.002977 0.000441 0.119357 0.445919 -0.197524 0.293988 -0.028628 1 0 0 0 0 0 0 916929
-0.002977 0.000441 0.119357 0.447124 -0.199972 0.294521 -0.028659 1 0 0 0 0 0 0 917941
-0.002977 0.000441 0.119357 0.447961 -0.201286 0.294921 -0.028690 1 0 0 0 0 0 0 918916
-0.002977 0.000441 0.119357 0.448638 -0.202058 0.295271 -0.028721 1 0 0 0 0 0 0 919932
-0.002977 0.000441 0.119357 0.449221 -0.202567 0.295593 -0.028752 1 0 0 0 0 0 0 920915
-0.002977 0.000441 0.119357 0.449760 -0.202926 0.295929 -0.028784 1 0 0 0 0 0 0 921931
-0.002977 0.000441 0.119357 0.450272 -0.203214 0.296247 -0.028815 1 0 0 0 0 0 0 922937
-0.002977 0.000441 0.119357 0.450756 -0.203469 0.296572 -0.028846 1 0 0 0 0 0 0 923929
-0.002977 0.000441 0.119357 0.451255 -0.203716 0.296890 -0.028878 1 0 0 0 0 0 0 924936
-0.002977 0.000441 0.119357 0.451763 -0.203933 0.297211 -0.028909 1 0 0 0 0 0 0 925935
-0.002977 0.000441 0.119357 0.452231 -0.204157 0.297530 -0.028940 1 0 0 0 0 0 0 926929
-0.002977 0.000441 0.119357 0.452732 -0.204392 0.297852 -0.028971 1 0 0 0 0 0 0 927929
-0.002977 0.000441 0.119357 0.453211 -0.204590 0.298177 -0.029002 1 0 0 0 0 0 0 928922
-0.002977 0.000441 0.119357 0.453712 -0.204833 0.298497 -0.029034 1 0 0 0 0 0 0 929934
-0.002977 0.000441 0.119357 0.454199 -0.205055 0.298816 -0.029065 1 0 0 0 0 0 0 930930
-0.002977 0.000441 0.119357 0.454677 -0.205264 0.299140 -0.029097 1 0 0 0 0 0 0 931940
-0.002977 0.000441 0.119357 0.455169 -0.205480 0.299457 -0.029127 1 0 0 0 0 0 0 932903
-0.002977 0.000441 0.119357 0.455668 -0.205717 0.299783 -0.029159 1 0 0 0 0 0 0 933937
-0.002977 0.000441 0.119357 0.456140 -0.205924 0.300102 -0.029190 1 0 0 0 0 0 0 934934
-0.002977 0.000441 0.119357 0.456640 -0.206157 0.300423 -0.029221 1 0 0 0 0 0 0 935931
-0.002977 0.000441 0.119357 0.457127 -0.206368 0.300758 -0.029253 1 0 0 0 0 0 0 936934
-0.002977 0.000441 0.119357 0.457615 -0.206587 0.301061 -0.029284 1 0 0 0 0 0 0 937933
-0.002977 0.000441 0.119357 0.458092 -0.206812 0.301377 -0.029314 1 0 0 0 0 0 0 938902
-0.002977 0.000441 0.119357 0.458575 -0.207024 0.301704 -0.029346 1 0 0 0 0 0 0 939922
-0.002977 0.000441 0.119357 0.459089 -0.207250 0.302036 -0.029378 1 0 0 0 0 0 0 940931
-0.002977 0.000441 0.119357 0.459573 -0.207480 0.302352 -0.029409 1 0 0 0 0 0 0 941933
-0.002977 0.000441 0.119357 0.460044 -0.207687 0.302671 -0.029440 1 0 0 0 0 0 0 942930
-0.002977 0.000441 0.119357 0.460554 -0.207911 0.302999 -0.029471 1 0 0 0 0 0 0 943930
-0.002977 0.000441 0.119357 0.461026 -0.208138 0.303321 -0.029503 1 0 0 0 0 0 0 944932
-0.002977 0.000441 0.119357 0.461516 -0.208349 0.303627 -0.029534 1 0 0 0 0 0 0 945922
-0.002977 0.000441 0.119357 0.462010 -0.208580 0.303954 -0.029565 1 0 0 0 0 0 0 946925
-0.002977 0.000441 0.119357 0.462488 -0.208788 0.304285 -0.029596 1 0 0 0 0 0 0 947912
-0.002977 0.000441 0.119357 0.462972 -0.209005 0.304585 -0.029627 1 0 0 0 0 0 0 948901
-0.002977 0.000441 0.119357 0.463478 -0.209243 0.304920 -0.029659 1 0 0 0 0 0 0 949932
-0.002977 0.000441 0.119357 0.463954 -0.209462 0.305248 -0.029690 1 0 0 0 0 0 0 950930
-0.002977 0.000441 0.119357 0.464435 -0.209667 0.305547 -0.029720 1 0 0 0 0 0 0 951900
-0.002977 0.000441 0.119357 0.464938 -0.209893 0.305896 -0.029753 1 0 0 0 0 0 0 952930
-0.002977 0.000441 0.119357 0.465427 -0.210113 0.306200 -0.029784 1 0 0 0 0 0 0 953930
-0.002977 0.000441 0.119357 0.465918 -0.210345 0.306526 -0.029815 1 0 0 0 0 0 0 954928
-0.002977 0.000441 0.119357 0.466404 -0.210556 0.306861 -0.029846 1 0 0 0 0 0 0 955931
-0.002977 0.000441 0.119357 0.466891 -0.210774 0.307163 -0.029878 1 0 0 0 0 0 0 956927
-0.002977 0.000441 0.119357 0.467378 -0.211004 0.307486 -0.029909 1 0 0 0 0 0 0 957918
-0.002977 0.000441 0.119357 0.467895 -0.211241 0.307840 -0.029942 1 0 0 0 0 0 0 959000
-0.002977 0.000441 0.119357 0.468403 -0.211446 0.308159 -0.029974 1 0 0 0 0 0 0 960008
-0.002977 0.000441 0.119357 0.468860 -0.211674 0.308475 -0.030004 1 0 0 0 0 0 0 960975
-0.002977 0.000441 0.119357 0.469357 -0.211888 0.308785 -0.030035 1 0 0 0 0 0 0 961978
-0.002977 0.000441 0.119357 0.469847 -0.212119 0.309110 -0.030066 1 0 0 0 0 0 0 962974
-0.002977 0.000441 0.119357 0.470331 -0.212329 0.309445 -0.030098 1 0 0 0 0 0 0 963973
-0.002977 0.000441 0.119357 0.470836 -0.212555 0.309758 -0.030130 1 0 0 0 0 0 0 965005
-0.002977 0.000441 0.119357 0.471328 -0.212787 0.310085 -0.030161 1 0 0 0 0 0 0 966006
-0.002977 0.000441 0.119357 0.471960 -0.213076 0.310515 -0.030202 1 0 0 0 0 0 0 967325
-0.002977 0.000441 0.119357 0.472305 -0.213208 0.310726 -0.030224 1 0 0 0 0 0 0 967999
-0.002977 0.000441 0.119357 0.472784 -0.213446 0.311057 -0.030255 1 0 0 0 0 0 0 969010
-0.002977 0.000441 0.119357 0.473529 -0.213782 0.311535 -0.030302 1 0 0 0 0 0 0 970515
-0.002977 0.000441 0.119357 0.473765 -0.213879 0.311684 -0.030317 1 0 0 0 0 0 0 971002
-0.002977 0.000441 0.119357 0.474251 -0.214097 0.312023 -0.030349 1 0 0 0 0 0 0 972000
-0.002977 0.000441 0.119357 0.474742 -0.214328 0.312333 -0.030380 1 0 0 0 0 0 0 972998
-0.002977 0.000441 0.119357 0.475229 -0.214540 0.312647 -0.030411 1 0 0 0 0 0 0 974001
-0.002977 0.000441 0.119357 0.475699 -0.214763 0.312974 -0.030442 1 0 0 0 0 0 0 974982
-0.002977 0.000441 0.119357 0.476214 -0.214982 0.313303 -0.030474 1 0 0 0 0 0 0 975998
-0.002977 0.000441 0.119357 0.476685 -0.215196 0.313605 -0.030504 1 0 0 0 0 0 0 976980
-0.002977 0.000441 0.119357 0.477175 -0.215429 0.313945 -0.030536 1 0 0 0 0 0 0 978004
-0.002977 0.000441 0.119357 0.477637 -0.215627 0.314233 -0.030565 1 0 0 0 0 0 0 978935
-0.002977 0.000441 0.119357 0.478116 -0.215842 0.314566 -0.030596 1 0 0 0 0 0 0 979916
-0.002977 0.000441 0.119357 0.478614 -0.216076 0.314880 -0.030628 1 0 0 0 0 0 0 980927
-0.002977 0.000441 0.119357 0.479095 -0.216285 0.315191 -0.030659 1 0 0 0 0 0 0 981918
-0.002977 0.000441 0.119357 0.479585 -0.216505 0.315532 -0.030690 1 0 0 0 0 0 0 982922
-0.002977 0.000441 0.119357 0.480073 -0.216735 0.315840 -0.030721 1 0 0 0 0 0 0 983913
-0.002977 0.000441 0.119357 0.480562 -0.216947 0.316156 -0.030752 1 0 0 0 0 0 0 984922
-0.002977 0.000441 0.119357 0.481038 -0.217173 0.316487 -0.030783 1 0 0 0 0 0 0 985915
-0.002977 0.000441 0.119357 0.481541 -0.217399 0.316806 -0.030815 1 0 0 0 0 0 0 986922
-0.002977 0.000441 0.119357 0.482020 -0.217596 0.317131 -0.030846 1 0 0 0 0 0 0 987916
-0.002977 0.000441 0.119357 0.482525 -0.217841 0.317453 -0.030878 1 0 0 0 0 0 0 988937
-0.002977 0.000441 0.119357 0.483011 -0.218052 0.317767 -0.030909 1 0 0 0 0 0 0 989936
-0.002977 0.000441 0.119357 0.483499 -0.218272 0.318107 -0.030940 1 0 0 0 0 0 0 990937
-0.002977 0.000441 0.119357 0.483988 -0.218503 0.318416 -0.030971 1 0 0 0 0 0 0 991932
-0.002977 0.000441 0.119357 0.484468 -0.218710 0.318725 -0.031002 1 0 0 0 0 0 0 992919
-0.002977 0.000441 0.119357 0.484948 -0.218938 0.319059 -0.031034 1 0 0 0 0 0 0 993920
-0.002977 0.000441 0.119357 0.485452 -0.219153 0.319380 -0.031065 1 0 0 0 0 0 0 994915
-0.002977 0.000441 0.119357 0.485986 -0.219397 0.319738 -0.031100 1 0 0 0 0 0 0 996050
-0.002977 0.000441 0.119357 0.486424 -0.219602 0.320018 -0.031127 1 0 0 0 0 0 0 996922
-0.002972 0.000423 0.119368 0.417240 0.021930 0.175611 -0.031159 1 0 0 0 0 0 0 997923
-0.002969 0.000414 0.119372 0.441584 -0.066719 0.251272 -0.031190 1 0 0 0 0 0 0 998920
-0.002967 0.000410 0.119373 0.460916 -0.132222 0.290214 -0.031221 1 0 0 0 0 0 0 999920
-0.002967 0.000407 0.119374 0.471883 -0.167215 0.305146 -0.031252 1 0 0 0 0 0 1 919
-0.002966 0.000406 0.119374 0.477840 -0.185056 0.310646 -0.031284 1 0 0 0 0 0 1 1919
-0.002966 0.000406 0.119374 0.481117 -0.194096 0.312772 -0.031315 1 0 0 0 0 0 1 2917
-0.002966 0.000405 0.119374 0.483024 -0.198729 0.313704 -0.031346 1 0 0 0 0 0 1 3917
-0.002966 0.000405 0.119374 0.484234 -0.201146 0.314243 -0.031377 1 0 0 0 0 0 1 4918
-0.002966 0.000405 0.119374 0.485068 -0.202441 0.314632 -0.031409 1 0 0 0 0 0 1 5919
-0.002966 0.000405 0.119374 0.485734 -0.203200 0.314972 -0.031440 1 0 0 0 0 0 1 6917
-0.002966 0.000405 0.119374 0.486320 -0.203686 0.315288 -0.031471 1 0 0 0 0 0 1 7925
-0.002966 0.000405 0.119374 0.486835 -0.204030 0.315602 -0.031502 1 0 0 0 0 0 1 8921
-0.002966 0.000405 0.119374 0.487380 -0.204315 0.315942 -0.031536 1 0 0 0 0 0 1 9984
-0.002966 0.000405 0.119374 0.487871 -0.204547 0.316263 -0.031567 1 0 0 0 0 0 1 11006
-0.002966 0.000405 0.119374 0.488352 -0.204759 0.316566 -0.031598 1 0 0 0 0 0 1 11972
-0.002966 0.000405 0.119374 0.488843 -0.204985 0.316873 -0.031629 1 0 0 0 0 0 1 12971
-0.002966 0.000405 0.119374 0.489317 -0.205188 0.317193 -0.031660 1 0 0 0 0 0 1 13976
-0.002966 0.000405 0.119374 0.489817 -0.205383 0.317506 -0.031691 1 0 0 0 0 0 1 14971
-0.002966 0.000405 0.119374 0.490294 -0.205594 0.317813 -0.031723 1 0 0 0 0 0 1 15972
-0.002966 0.000405 0.119374 0.490764 -0.205794 0.318131 -0.031754 1 0 0 0 0 0 1 16971
-0.002966 0.000405 0.119374 0.491263 -0.206002 0.318442 -0.031786 1 0 0 0 0 0 1 17983
-0.002966 0.000405 0.119374 0.491751 -0.206196 0.318772 -0.031817 1 0 0 0 0 0 1 18998
-0.002966 0.000405 0.119374 0.492224 -0.206404 0.319065 -0.031848 1 0 0 0 0 0 1 19971
-0.002966 0.000405 0.119374 0.492707 -0.206607 0.319377 -0.031879 1 0 0 0 0 0 1 20970
-0.002966 0.000405 0.119374 0.493180 -0.206807 0.319697 -0.031910 1 0 0 0 0 0 1 21973
-0.002966 0.000405 0.119374 0.493680 -0.207003 0.320010 -0.031941 1 0 0 0 0 0 1 22970
-0.002966 0.000405 0.119374 0.494162 -0.207218 0.320334 -0.031974 1 0 0 0 0 0 1 24006
-0.002966 0.000405 0.119374 0.494653 -0.207423 0.320639 -0.032005 1 0 0 0 0 0 1 25001
-0.002966 0.000405 0.119374 0.495135 -0.207625 0.320950 -0.032036 1 0 0 0 0 0 1 25996
-0.002966 0.000405 0.119374 0.495604 -0.207812 0.321269 -0.032067 1 0 0 0 0 0 1 26975
-0.002966 0.000405 0.119374 0.496088 -0.208024 0.321570 -0.032098 1 0 0 0 0 0 1 27971
-0.002966 0.000405 0.119374 0.496570 -0.208227 0.321881 -0.032129 1 0 0 0 0 0 1 28968
-0.002966 0.000405 0.119374 0.497067 -0.208425 0.322218 -0.032161 1 0 0 0 0 0 1 30004
-0.002966 0.000405 0.119374 0.497551 -0.208637 0.322518 -0.032192 1 0 0 0 0 0 1 31000
-0.002966 0.000405 0.119374 0.498024 -0.208838 0.322837 -0.032224 1 0 0 0 0 0 1 32002
-0.002966 0.000405 0.119374 0.498516 -0.209053 0.323148 -0.032255 1 0 0 0 0 0 1 32993
-0.002966 0.000405 0.119374 0.499003 -0.209248 0.323458 -0.032286 1 0 0 0 0 0 1 34004
-0.002966 0.000405 0.119374 0.499466 -0.209432 0.323773 -0.032316 1 0 0 0 0 0 1 34972
-0.002966 0.000405 0.119374 0.499952 -0.209644 0.324074 -0.032348 1 0 0 0 0 0 1 35971
-0.002966 0.000405 0.119374 0.500435 -0.209847 0.324386 -0.032379 1 0 0 0 0 0 1 36970
-0.002966 0.000405 0.119374 0.500926 -0.210044 0.324720 -0.032411 1 0 0 0 0 0 1 37995
-0.002966 0.000405 0.119374 0.501401 -0.210251 0.325014 -0.032441 1 0 0 0 0 0 1 38971
-0.002966 0.000405 0.119374 0.501884 -0.210457 0.325339 -0.032473 1 0 0 0 0 0 1 39995
-0.002966 0.000405 0.119374 0.502376 -0.210661 0.325645 -0.032505 1 0 0 0 0 0 1 40991
-0.002966 0.000405 0.119374 0.502898 -0.210868 0.325984 -0.032538 1 0 0 0 0 0 1 42053
-0.002966 0.000405 0.119374 0.503625 -0.211186 0.326467 -0.032586 1 0 0 0 0 0 1 43597
-0.002966 0.000405 0.119374 0.503829 -0.211271 0.326587 -0.032599 1 0 0 0 0 0 1 44000
-0.002966 0.000405 0.119374 0.504308 -0.211471 0.326896 -0.032629 1 0 0 0 0 0 1 44989
-0.002961 0.000387 0.119385 0.434951 0.030652 0.182361 -0.032661 1 0 0 0 0 0 1 46005
-0.002958 0.000378 0.119388 0.459373 -0.057899 0.257926 -0.032699 1 0 0 0 0 0 1 47224
-0.002957 0.000374 0.119390 0.478568 -0.123273 0.296713 -0.032724 1 0 0 0 0 0 1 48010
-0.002956 0.000371 0.119390 0.489512 -0.158209 0.311623 -0.032755 1 0 0 0 0 0 1 48999
-0.002956 0.000370 0.119390 0.495449 -0.175989 0.317111 -0.032786 1 0 0 0 0 0 1 49998
-0.002955 0.000370 0.119390 0.498701 -0.185005 0.319211 -0.032817 1 0 0 0 0 0 1 50980
-0.002955 0.000369 0.119390 0.500623 -0.189601 0.320150 -0.032848 1 0 0 0 0 0 1 51995
-0.002955 0.000369 0.119390 0.501805 -0.192009 0.320662 -0.032879 1 0 0 0 0 0 1 52980
-0.002955 0.000369 0.119390 0.502653 -0.193293 0.321060 -0.032911 1 0 0 0 0 0 1 54001
-0.002955 0.000369 0.119390 0.503312 -0.194034 0.321393 -0.032942 1 0 0 0 0 0 1 54996
-0.002955 0.000369 0.119390 0.503896 -0.194493 0.321698 -0.032974 1 0 0 0 0 0 1 56017
-0.002955 0.000369 0.119390 0.504414 -0.194819 0.322014 -0.033005 1 0 0 0 0 0 1 57007
-0.002955 0.000369 0.119390 0.504913 -0.195071 0.322315 -0.033036 1 0 0 0 0 0 1 58008
-0.002955 0.000369 0.119390 0.505389 -0.195291 0.322625 -0.033067 1 0 0 0 0 0 1 59003
-0.002955 0.000369 0.119390 0.505871 -0.195490 0.322918 -0.033099 1 0 0 0 0 0 1 60005
-0.002955 0.000369 0.119390 0.506358 -0.195676 0.323220 -0.033129 1 0 0 0 0 0 1 60977
-0.002955 0.000369 0.119390 0.506827 -0.195870 0.323531 -0.033161 1 0 0 0 0 0 1 61996
-0.002955 0.000369 0.119390 0.507277 -0.196053 0.323810 -0.033190 1 0 0 0 0 0 1 62910
-0.002955 0.000369 0.119390 0.507766 -0.196221 0.324118 -0.033221 1 0 0 0 0 0 1 63920
-0.002955 0.000369 0.119390 0.508223 -0.196419 0.324426 -0.033252 1 0 0 0 0 0 1 64911
-0.002955 0.000369 0.119390 0.508713 -0.196599 0.324722 -0.033284 1 0 0 0 0 0 1 65922
-0.002955 0.000369 0.119390 0.509177 -0.196789 0.325035 -0.033315 1 0 0 0 0 0 1 66910
-0.002955 0.000369 0.119390 0.509670 -0.196958 0.325335 -0.033346 1 0 0 0 0 0 1 67910
-0.002955 0.000369 0.119390 0.510149 -0.197162 0.325642 -0.033377 1 0 0 0 0 0 1 68919
-0.002955 0.000369 0.119390 0.510611 -0.197334 0.325947 -0.033409 1 0 0 0 0 0 1 69919
-0.002955 0.000369 0.119390 0.511104 -0.197532 0.326253 -0.033440 1 0 0 0 0 0 1 70922
-0.002955 0.000369 0.119390 0.511589 -0.197699 0.326559 -0.033471 1 0 0 0 0 0 1 71926
-0.002955 0.000369 0.119390 0.512045 -0.197886 0.326861 -0.033502 1 0 0 0 0 0 1 72919
-0.002955 0.000369 0.119390 0.512538 -0.198086 0.327168 -0.033534 1 0 0 0 0 0 1 73925
-0.002955 0.000369 0.119390 0.512998 -0.198267 0.327475 -0.033565 1 0 0 0 0 0 1 74910
-0.002955 0.000369 0.119390 0.513495 -0.198436 0.327777 -0.033596 1 0 0 0 0 0 1 75918
-0.002955 0.000369 0.119390 0.513963 -0.198626 0.328072 -0.033627 1 0 0 0 0 0 1 76911
-0.002955 0.000369 0.119390 0.514437 -0.198822 0.328392 -0.033659 1 0 0 0 0 0 1 77922
-0.002955 0.000369 0.119390 0.514919 -0.198998 0.328684 -0.033690 1 0 0 0 0 0 1 78917
-0.002955 0.000369 0.119390 0.515408 -0.199184 0.329001 -0.033721 1 0 0 0 0 0 1 79915
-0.002955 0.000369 0.119390 0.515856 -0.199360 0.329295 -0.033752 1 0 0 0 0 0 1 80899
-0.002955 0.000369 0.119390 0.516355 -0.199561 0.329605 -0.033783 1 0 0 0 0 0 1 81916
-0.002955 0.000369 0.119390 0.516819 -0.199734 0.329909 -0.033815 1 0 0 0 0 0 1 82917
-0.002955 0.000369 0.119390 0.517309 -0.199919 0.330216 -0.033845 1 0 0 0 0 0 1 83898
-0.002955 0.000369 0.119390 0.517787 -0.200105 0.330514 -0.033877 1 0 0 0 0 0 1 84917
-0.002955 0.000369 0.119390 0.518259 -0.200299 0.330832 -0.033909 1 0 0 0 0 0 1 85924
-0.002955 0.000369 0.119390 0.518740 -0.200475 0.331123 -0.033940 1 0 0 0 0 0 1 86917
-0.002955 0.000369 0.119390 0.519232 -0.200662 0.331441 -0.033971 1 0 0 0 0 0 1 87920
-0.002955 0.000369 0.119390 0.519686 -0.200840 0.331739 -0.034002 1 0 0 0 0 0 1 88916
-0.002955 0.000369 0.119390 0.520176 -0.201038 0.332044 -0.034033 1 0 0 0 0 0 1 89916
-0.002955 0.000369 0.119390 0.520659 -0.201204 0.332349 -0.034065 1 0 0 0 0 0 1 90915
-0.002955 0.000369 0.119390 0.521120 -0.201403 0.332659 -0.034096 1 0 0 0 0 0 1 91913
-0.002955 0.000369 0.119390 0.521605 -0.201581 0.332952 -0.034127 1 0 0 0 0 0 1 92913
-0.002955 0.000369 0.119390 0.522075 -0.201774 0.333268 -0.034158 1 0 0 0 0 0 1 93914
-0.002955 0.000369 0.119390 0.522568 -0.201942 0.333568 -0.034190 1 0 0 0 0 0 1 94913
-0.002955 0.000369 0.119390 0.523042 -0.202145 0.333873 -0.034221 1 0 0 0 0 0 1 95913
-0.002955 0.000369 0.119390 0.523505 -0.202317 0.334177 -0.034252 1 0 0 0 0 0 1 96913
-0.002955 0.000369 0.119390 0.523996 -0.202515 0.334482 -0.034283 1 0 0 0 0 0 1 97914
-0.002955 0.000369 0.119390 0.524479 -0.202681 0.334787 -0.034315 1 0 0 0 0 0 1 98913
-0.002955 0.000369 0.119390 0.524943 -0.202881 0.335099 -0.034346 1 0 0 0 0 0 1 99916
-0.002955 0.000369 0.119390 0.525426 -0.203058 0.335391 -0.034377 1 0 0 0 0 0 1 100914
-0.002955 0.000369 0.119390 0.525896 -0.203251 0.335707 -0.034408 1 0 0 0 0 0 1 101914
-0.002955 0.000369 0.119390 0.526389 -0.203419 0.336007 -0.034440 1 0 0 0 0 0 1 102913
-0.002955 0.000369 0.119390 0.526862 -0.203621 0.336311 -0.034471 1 0 0 0 0 0 1 103911
-0.002955 0.000369 0.119390 0.527325 -0.203794 0.336616 -0.034502 1 0 0 0 0 0 1 104912
-0.002955 0.000369 0.119390 0.527817 -0.203991 0.336921 -0.034533 1 0 0 0 0 0 1 105913
-0.002955 0.000369 0.119390 0.528303 -0.204158 0.337228 -0.034565 1 0 0 0 0 0 1 106918
-0.002955 0.000369 0.119390 0.528762 -0.204357 0.337537 -0.034596 1 0 0 0 0 0 1 107913
-0.002955 0.000369 0.119390 0.529248 -0.204535 0.337831 -0.034627 1 0 0 0 0 0 1 108915
-0.002955 0.000369 0.119390 0.529719 -0.204728 0.338148 -0.034658 1 0 0 0 0 0 1 109918
-0.002955 0.000369 0.119390 0.530207 -0.204895 0.338445 -0.034689 1 0 0 0 0 0 1 110908
-0.002955 0.000369 0.119390 0.530682 -0.205087 0.338744 -0.034721 1 0 0 0 0 0 1 111914
-0.002955 0.000369 0.119390 0.531150 -0.205281 0.339061 -0.034752 1 0 0 0 0 0 1 112914
-0.002955 0.000369 0.119390 0.531637 -0.205459 0.339356 -0.034784 1 0 0 0 0 0 1 113918
-0.002955 0.000369 0.119390 0.532112 -0.205641 0.339677 -0.034815 1 0 0 0 0 0 1 114913
-0.002955 0.000369 0.119390 0.532591 -0.205826 0.339965 -0.034846 1 0 0 0 0 0 1 115914
-0.002955 0.000369 0.119390 0.533071 -0.206022 0.340274 -0.034877 1 0 0 0 0 0 1 116912
-0.002955 0.000369 0.119390 0.533538 -0.206195 0.340582 -0.034909 1 0 0 0 0 0 1 117921
-0.002955 0.000369 0.119390 0.534079 -0.206400 0.340921 -0.034943 1 0 0 0 0 0 1 119009
-0.002955 0.000369 0.119390 0.534541 -0.206579 0.341208 -0.034973 1 0 0 0 0 0 1 119994
-0.002955 0.000369 0.119390 0.535017 -0.206775 0.341530 -0.035005 1 0 0 0 0 0 1 121010
-0.002955 0.000369 0.119390 0.535508 -0.206955 0.341827 -0.035037 1 0 0 0 0 0 1 122022
-0.002955 0.000369 0.119390 0.535971 -0.207133 0.342141 -0.035067 1 0 0 0 0 0 1 122992
-0.002955 0.000369 0.119390 0.536449 -0.207317 0.342428 -0.035098 1 0 0 0 0 0 1 123991
-0.002955 0.000369 0.119390 0.536923 -0.207510 0.342733 -0.035129 1 0 0 0 0 0 1 124977
-0.002955 0.000369 0.119390 0.537401 -0.207676 0.343049 -0.035161 1 0 0 0 0 0 1 125992
-0.002955 0.000369 0.119390 0.537877 -0.207878 0.343344 -0.035192 1 0 0 0 0 0 1 126975
-0.002955 0.000369 0.119390 0.538360 -0.208056 0.343646 -0.035223 1 0 0 0 0 0 1 127990
-0.002955 0.000369 0.119390 0.538821 -0.208245 0.343958 -0.035254 1 0 0 0 0 0 1 128974
-0.002955 0.000369 0.119390 0.539419 -0.208466 0.344323 -0.035293 1 0 0 0 0 0 1 130211
-0.002955 0.000369 0.119390 0.539798 -0.208612 0.344584 -0.035317 1 0 0 0 0 0 1 131005
-0.002955 0.000369 0.119390 0.540274 -0.208795 0.344870 -0.035349 1 0 0 0 0 0 1 132000
-0.002955 0.000369 0.119390 0.540756 -0.208992 0.345180 -0.035380 1 0 0 0 0 0 1 133002
-0.002955 0.000369 0.119390 0.541227 -0.209155 0.345491 -0.035411 1 0 0 0 0 0 1 134001
-0.002955 0.000369 0.119390 0.541666 -0.209342 0.345762 -0.035439 1 0 0 0 0 0 1 134908
-0.002955 0.000369 0.119390 0.542146 -0.209520 0.346063 -0.035471 1 0 0 0 0 0 1 135917
-0.002955 0.000369 0.119390 0.542611 -0.209710 0.346377 -0.035502 1 0 0 0 0 0 1 136909
-0.002955 0.000369 0.119390 0.543109 -0.209881 0.346681 -0.035534 1 0 0 0 0 0 1 137920
-0.002955 0.000369 0.119390 0.543578 -0.210081 0.346981 -0.035564 1 0 0 0 0 0 1 138908
-0.002955 0.000369 0.119390 0.544045 -0.210255 0.347288 -0.035596 1 0 0 0 0 0 1 139918
-0.002955 0.000369 0.119390 0.544539 -0.210454 0.347596 -0.035627 1 0 0 0 0 0 1 140924
-0.002955 0.000369 0.119390 0.545012 -0.210618 0.347908 -0.035659 1 0 0 0 0 0 1 141927
-0.002955 0.000369 0.119390 0.545492 -0.210821 0.348204 -0.035690 1 0 0 0 0 0 1 142917
-0.002955 0.000369 0.119390 0.545969 -0.210997 0.348503 -0.035721 1 0 0 0 0 0 1 143921
-0.002955 0.000369 0.119390 0.546441 -0.211191 0.348822 -0.035753 1 0 0 0 0 0 1 144929
-0.002955 0.000369 0.119390 0.546932 -0.211358 0.349121 -0.035784 1 0 0 0 0 0 1 145924
-0.002955 0.000369 0.119390 0.547397 -0.211547 0.349414 -0.035815 1 0 0 0 0 0 1 146910
-0.002955 0.000369 0.119390 0.547863 -0.211740 0.349730 -0.035846 1 0 0 0 0 0 1 147906
-0.002955 0.000369 0.119390 0.548354 -0.211929 0.350031 -0.035877 1 0 0 0 0 0 1 148910
-0.002955 0.000369 0.119390 0.548829 -0.212093 0.350344 -0.035909 1 0 0 0 0 0 1 149919
-0.002955 0.000369 0.119390 0.549313 -0.212288 0.350639 -0.035940 1 0 0 0 0 0 1 150925
-0.002955 0.000369 0.119390 0.549792 -0.212483 0.350947 -0.035971 1 0 0 0 0 0 1 151919
-0.002955 0.000369 0.119390 0.550252 -0.212654 0.351251 -0.036002 1 0 0 0 0 0 1 152914
-0.002955 0.000369 0.119390 0.550751 -0.212843 0.351563 -0.036033 1 0 0 0 0 0 1 153913
-0.002955 0.000369 0.119390 0.551219 -0.213025 0.351854 -0.036065 1 0 0 0 0 0 1 154911
-0.002955 0.000369 0.119390 0.551687 -0.213218 0.352170 -0.036096 1 0 0 0 0 0 1 155911
-0.002955 0.000369 0.119390 0.552172 -0.213395 0.352464 -0.036127 1 0 0 0 0 0 1 156912
-0.002955 0.000369 0.119390 0.552650 -0.213579 0.352788 -0.036158 1 0 0 0 0 0 1 157913
-0.002955 0.000369 0.119390 0.553128 -0.213763 0.353074 -0.036190 1 0 0 0 0 0 1 158911
-0.002955 0.000369 0.119390 0.553614 -0.213961 0.353387 -0.036221 1 0 0 0 0 0 1 159922
-0.002955 0.000369 0.119390 0.554073 -0.214131 0.353690 -0.036252 1 0 0 0 0 0 1 160914
-0.002955 0.000369 0.119390 0.554575 -0.214321 0.354004 -0.036284 1 0 0 0 0 0 1 161919
-0.002955 0.000369 0.119390 0.555042 -0.214502 0.354294 -0.036315 1 0 0 0 0 0 1 162915
-0.002955 0.000369 0.119390 0.555508 -0.214694 0.354610 -0.036346 1 0 0 0 0 0 1 163911
-0.002955 0.000369 0.119390 0.555994 -0.214872 0.354903 -0.036377 1 0 0 0 0 0 1 164913
-0.002950 0.000351 0.119401 0.486271 0.028469 0.209839 -0.036408 1 0 0 0 0 0 1 165913
-0.002947 0.000342 0.119405 0.510432 -0.059541 0.285030 -0.036440 1 0 0 0 0 0 1 166914
-0.002946 0.000338 0.119406 0.529669 -0.124697 0.323782 -0.036471 1 0 0 0 0 0 1 167911
-0.002945 0.000336 0.119406 0.540571 -0.159507 0.338638 -0.036502 1 0 0 0 0 0 1 168913
-0.002945 0.000334 0.119407 0.546484 -0.177210 0.344098 -0.036533 1 0 0 0 0 0 1 169914
-0.002926 0.000329 0.119397 0.292551 -0.125463 0.477942 -0.036565 1 0 0 0 0 0 1 170913
-0.002911 0.000309 0.119404 0.318598 0.091637 0.265836 -0.036596 1 0 0 0 0 0 1 171910
-0.002891 0.000312 0.119418 0.241061 -0.199141 0.159068 -0.036627 1 0 0 0 0 0 1 172913
-0.002881 0.000314 0.119422 0.356785 -0.207346 0.260440 -0.036658 1 0 0 0 0 0 1 173915
-0.002876 0.000315 0.119424 0.431596 -0.197865 0.309531 -0.036690 1 0 0 0 0 0 1 174915
-0.002873 0.000315 0.119424 0.471332 -0.191859 0.328097 -0.036721 1 0 0 0 0 0 1 175910
-0.002872 0.000315 0.119425 0.491771 -0.188797 0.334857 -0.036752 1 0 0 0 0 0 1 176912
-0.002871 0.000315 0.119425 0.502300 -0.187351 0.337393 -0.036783 1 0 0 0 0 0 1 177912
-0.002871 0.000316 0.119425 0.507797 -0.186687 0.338465 -0.036814 1 0 0 0 0 0 1 178906
-0.002871 0.000316 0.119425 0.510796 -0.186444 0.339020 -0.036846 1 0 0 0 0 0 1 179912
-0.002871 0.000316 0.119425 0.512498 -0.186413 0.339403 -0.036877 1 0 0 0 0 0 1 180911
-0.002871 0.000316 0.119425 0.513569 -0.186469 0.339726 -0.036908 1 0 0 0 0 0 1 181914
-0.002871 0.000316 0.119425 0.514321 -0.186558 0.340025 -0.036940 1 0 0 0 0 0 1 182911
-0.002852 0.000311 0.119415 0.257762 -0.126001 0.472380 -0.036971 1 0 0 0 0 0 1 183914
-0.002842 0.000309 0.119412 0.352558 -0.148148 0.404801 -0.037002 1 0 0 0 0 0 1 184904
-0.002838 0.000308 0.119410 0.421519 -0.164472 0.370179 -0.037033 1 0 0 0 0 0 1 185913
-0.002818 0.000303 0.119432 0.216373 -0.113779 0.064821 -0.037065 1 0 0 0 0 0 1 186914
-0.002807 0.000300 0.119439 0.318791 -0.139482 0.210809 -0.037096 1 0 0 0 0 0 1 187911
-0.002802 0.000299 0.119441 0.392670 -0.157637 0.286706 -0.037127 1 0 0 0 0 0 1 188912
-0.002800 0.000299 0.119442 0.432727 -0.167364 0.315689 -0.037159 1 0 0 0 0 0 1 189931
-0.002798 0.000298 0.119443 0.453505 -0.172371 0.326178 -0.037192 1 0 0 0 0 0 1 190992
-0.002785 0.000312 0.119453 0.292856 -0.359605 0.182855 -0.037223 1 0 0 0 0 0 1 191997
-0.002778 0.000318 0.119457 0.358590 -0.294352 0.260050 -0.037254 1 0 0 0 0 0 1 192967
-0.002775 0.000322 0.119459 0.407270 -0.245940 0.299618 -0.037286 1 0 0 0 0 0 1 194002
-0.002773 0.000323 0.119459 0.433707 -0.220253 0.314755 -0.037317 1 0 0 0 0 0 1 194998
-0.002754 0.000320 0.119481 0.205381 -0.147967 0.027993 -0.037348 1 0 0 0 0 0 1 195989
-0.002745 0.000318 0.119488 0.297217 -0.163043 0.180825 -0.037438 1 0 0 0 0 0 1 198851
-0.002722 0.000313 0.119512 0.123298 -0.116361 -0.033320 -0.037473 1 0 0 0 0 0 1 199975
-0.002711 0.000310 0.119521 0.244641 -0.144525 0.146618 -0.037504 1 0 0 0 0 0 1 200988
-0.002692 0.000322 0.119534 0.156791 -0.348946 0.087496 -0.037538 1 0 0 0 0 0 1 202056
-0.002683 0.000329 0.119539 0.262177 -0.292643 0.196168 -0.037567 1 0 0 0 0 0 1 202988
-0.002678 0.000332 0.119541 0.331223 -0.248791 0.246845 -0.037598 1 0 0 0 0 0 1 203985
-0.002639 0.000324 0.119553 -0.131806 -0.105282 0.106501 -0.037629 1 0 0 0 0 0 1 204988
-0.002619 0.000321 0.119557 0.065356 -0.136648 0.195375 -0.037662 1 0 0 0 0 0 1 206021
-0.002609 0.000319 0.119559 0.208009 -0.162762 0.239902 -0.037689 1 0 0 0 0 0 1 206908
-0.002604 0.000318 0.119559 0.284257 -0.176973 0.256808 -0.037721 1 0 0 0 0 0 1 207909
-0.002602 0.000317 0.119559 0.323138 -0.184271 0.262939 -0.037752 1 0 0 0 0 0 1 208916
-0.002601 0.000317 0.119559 0.342820 -0.188027 0.265219 -0.037784 1 0 0 0 0 0 1 209927
-0.002582 0.000313 0.119581 0.109923 -0.130588 -0.025793 -0.037815 1 0 0 0 0 0 1 210919
-0.002573 0.000310 0.119588 0.199518 -0.152800 0.124562 -0.037846 1 0 0 0 0 0 1 211906
-0.002568 0.000309 0.119591 0.266911 -0.169197 0.201904 -0.037877 1 0 0 0 0 0 1 212915
-0.002565 0.000309 0.119592 0.303626 -0.178037 0.231331 -0.037908 1 0 0 0 0 0 1 213914
-0.002551 0.000322 0.119603 0.150414 -0.367903 0.095171 -0.037940 1 0 0 0 0 0 1 214915
-0.002539 0.000311 0.119617 0.149689 -0.058834 0.029186 -0.037971 1 0 0 0 0 0 1 215923
-0.002533 0.000305 0.119622 0.224633 -0.098727 0.143858 -0.038002 1 0 0 0 0 0 1 216925
-0.002511 0.000298 0.119614 0.013901 -0.077567 0.330799 -0.038034 1 0 0 0 0 0 1 217931
-0.002482 0.000290 0.119633 -0.111070 -0.061920 -0.009207 -0.038065 1 0 0 0 0 0 1 218927
-0.002467 0.000286 0.119640 0.054552 -0.110425 0.112565 -0.038096 1 0 0 0 0 0 1 219915
-0.002460 0.000284 0.119642 0.161840 -0.140510 0.178758 -0.038127 1 0 0 0 0 0 1 220907
-0.002456 0.000283 0.119643 0.218578 -0.156226 0.204199 -0.038159 1 0 0 0 0 0 1 221923
-0.002454 0.000282 0.119643 0.247527 -0.164237 0.213367 -0.038190 1 0 0 0 0 0 1 222923
-0.002454 0.000282 0.119643 0.262234 -0.168332 0.216700 -0.038222 1 0 0 0 0 0 1 223966
-0.002453 0.000282 0.119643 0.269720 -0.170442 0.217965 -0.038253 1 0 0 0 0 0 1 224933
-0.002440 0.000295 0.119654 0.101033 -0.357050 0.071871 -0.038283 1 0 0 0 0 0 1 225901
-0.002434 0.000302 0.119657 0.163685 -0.290958 0.147417 -0.038315 1 0 0 0 0 0 1 226923
-0.002411 0.000301 0.119649 -0.046316 -0.181348 0.320025 -0.038346 1 0 0 0 0 0 1 227921
-0.002400 0.000301 0.119646 0.072818 -0.177324 0.266370 -0.038377 1 0 0 0 0 0 1 228923
-0.002395 0.000300 0.119645 0.154176 -0.180407 0.236471 -0.038409 1 0 0 0 0 0 1 229924
-0.002387 0.000282 0.119655 0.125672 0.062543 0.080046 -0.038440 1 0 0 0 0 0 1 230922
-0.002383 0.000273 0.119659 0.171456 -0.026509 0.150471 -0.038471 1 0 0 0 0 0 1 231921
-0.002381 0.000269 0.119660 0.201242 -0.092255 0.187421 -0.038502 1 0 0 0 0 0 1 232921
-0.002380 0.000266 0.119660 0.217202 -0.127333 0.201586 -0.038534 1 0 0 0 0 0 1 233921
-0.002367 0.000279 0.119671 0.052708 -0.330780 0.060150 -0.038565 1 0 0 0 0 0 1 234921
-0.002360 0.000285 0.119675 0.117649 -0.273059 0.137213 -0.038596 1 0 0 0 0 0 1 235922
-0.002356 0.000288 0.119676 0.165776 -0.228353 0.176589 -0.038627 1 0 0 0 0 0 1 236920
-0.002355 0.000290 0.119677 0.191787 -0.204488 0.191615 -0.038659 1 0 0 0 0 0 1 237926
-0.002354 0.000290 0.119677 0.205158 -0.192489 0.197052 -0.038690 1 0 0 0 0 0 1 238926
-0.002353 0.000291 0.119677 0.211999 -0.186539 0.199039 -0.038721 1 0 0 0 0 0 1 239921
-0.002353 0.000291 0.119677 0.215517 -0.183640 0.199842 -0.038752 1 0 0 0 0 0 1 240923
-0.002348 0.000273 0.119688 0.146085 0.062993 0.055205 -0.038785 1 0 0 0 0 0 1 241959
-0.002326 0.000260 0.119682 -0.085613 0.036426 0.263881 -0.038817 1 0 0 0 0 0 1 242992
-0.002316 0.000253 0.119679 0.027410 -0.050310 0.233664 -0.038848 1 0 0 0 0 0 1 243990
-0.002310 0.000250 0.119679 0.106399 -0.101033 0.212953 -0.038879 1 0 0 0 0 0 1 244965
-0.002307 0.000248 0.119678 0.148021 -0.127191 0.204834 -0.038910 1 0 0 0 0 0 1 245979
-0.002306 0.000247 0.119678 0.169054 -0.140385 0.202011 -0.038942 1 0 0 0 0 0 1 246993
-0.002305 0.000247 0.119678 0.179660 -0.147057 0.201126 -0.038972 1 0 0 0 0 0 1 247962
-0.002305 0.000247 0.119678 0.185018 -0.150453 0.200917 -0.039004 1 0 0 0 0 0 1 248964
-0.002305 0.000246 0.119678 0.187767 -0.152202 0.200959 -0.039035 1 0 0 0 0 0 1 249977
-0.002305 0.000246 0.119678 0.189220 -0.153157 0.201077 -0.039066 1 0 0 0 0 0 1 250964
-0.002305 0.000246 0.119678 0.190042 -0.153690 0.201224 -0.039098 1 0 0 0 0 0 1 251991
-0.002305 0.000246 0.119678 0.190498 -0.154017 0.201375 -0.039129 1 0 0 0 0 0 1 252966
-0.002305 0.000246 0.119678 0.190820 -0.154235 0.201538 -0.039161 1 0 0 0 0 0 1 254002
-0.002305 0.000246 0.119678 0.191053 -0.154421 0.201692 -0.039192 1 0 0 0 0 0 1 254986
-0.002305 0.000246 0.119678 0.191243 -0.154555 0.201850 -0.039222 1 0 0 0 0 0 1 255964
-0.002305 0.000246 0.119678 0.191413 -0.154692 0.202010 -0.039253 1 0 0 0 0 0 1 256956
-0.002305 0.000246 0.119678 0.191583 -0.154823 0.202190 -0.039286 1 0 0 0 0 0 1 257992
-0.002305 0.000246 0.119678 0.191741 -0.154958 0.202340 -0.039317 1 0 0 0 0 0 1 258995
-0.002305 0.000246 0.119678 0.191893 -0.155082 0.202499 -0.039348 1 0 0 0 0 0 1 259991
-0.002305 0.000246 0.119678 0.192046 -0.155206 0.202661 -0.039380 1 0 0 0 0 0 1 260998
-0.002305 0.000246 0.119678 0.192207 -0.155322 0.202829 -0.039411 1 0 0 0 0 0 1 262004
-0.002305 0.000246 0.119678 0.192350 -0.155450 0.202981 -0.039442 1 0 0 0 0 0 1 262988
-0.002305 0.000246 0.119678 0.192521 -0.155568 0.203142 -0.039473 1 0 0 0 0 0 1 263987
-0.002305 0.000246 0.119678 0.192653 -0.155694 0.203298 -0.039504 1 0 0 0 0 0 1 264964
-0.002305 0.000246 0.119678 0.192808 -0.155821 0.203464 -0.039536 1 0 0 0 0 0 1 265995
-0.002305 0.000246 0.119678 0.192970 -0.155947 0.203638 -0.039567 1 0 0 0 0 0 1 266989
-0.002305 0.000246 0.119678 0.193109 -0.156064 0.203782 -0.039597 1 0 0 0 0 0 1 267962
-0.002305 0.000246 0.119678 0.193264 -0.156190 0.203946 -0.039629 1 0 0 0 0 0 1 268987
-0.002305 0.000246 0.119678 0.193438 -0.156310 0.204110 -0.039661 1 0 0 0 0 0 1 270004
-0.002305 0.000246 0.119678 0.193711 -0.156549 0.204415 -0.039721 1 0 0 0 0 0 1 271906
-0.002305 0.000246 0.119678 0.193871 -0.156680 0.204586 -0.039754 1 0 0 0 0 0 1 272969
-0.002305 0.000246 0.119678 0.194039 -0.156802 0.204762 -0.039787 1 0 0 0 0 0 1 274025
-0.002305 0.000246 0.119678 0.194180 -0.156937 0.204915 -0.039816 1 0 0 0 0 0 1 274970
-0.002305 0.000246 0.119678 0.194327 -0.157050 0.205068 -0.039847 1 0 0 0 0 0 1 275963
-0.002305 0.000246 0.119678 0.194497 -0.157180 0.205228 -0.039880 1 0 0 0 0 0 1 277000
-0.002305 0.000246 0.119678 0.194645 -0.157291 0.205400 -0.039911 1 0 0 0 0 0 1 277992
-0.002305 0.000246 0.119678 0.194776 -0.157411 0.205541 -0.039939 1 0 0 0 0 0 1 278905
-0.002305 0.000246 0.119678 0.194937 -0.157527 0.205710 -0.039971 1 0 0 0 0 0 1 279914
-0.002305 0.000246 0.119678 0.195080 -0.157656 0.205863 -0.040002 1 0 0 0 0 0 1 280903
-0.002305 0.000246 0.119678 0.195237 -0.157793 0.206031 -0.040033 1 0 0 0 0 0 1 281914
-0.002305 0.000246 0.119678 0.195397 -0.157908 0.206178 -0.040064 1 0 0 0 0 0 1 282904
-0.002305 0.000246 0.119678 0.195568 -0.158037 0.206373 -0.040100 1 0 0 0 0 0 1 284046
-0.002305 0.000246 0.119678 0.195691 -0.158150 0.206506 -0.040127 1 0 0 0 0 0 1 284906
-0.002305 0.000246 0.119678 0.195852 -0.158267 0.206675 -0.040158 1 0 0 0 0 0 1 285917
-0.002305 0.000246 0.119678 0.195995 -0.158396 0.206828 -0.040189 1 0 0 0 0 0 1 286907
-0.002305 0.000246 0.119678 0.196148 -0.158521 0.206989 -0.040221 1 0 0 0 0 0 1 287913
-0.002305 0.000246 0.119678 0.196323 -0.158650 0.207157 -0.040252 1 0 0 0 0 0 1 288912
-0.002305 0.000246 0.119678 0.196456 -0.158769 0.207312 -0.040284 1 0 0 0 0 0 1 289918
-0.002305 0.000246 0.119678 0.196606 -0.158891 0.207472 -0.040315 1 0 0 0 0 0 1 290913
-0.002305 0.000246 0.119678 0.196766 -0.159005 0.207639 -0.040346 1 0 0 0 0 0 1 291914
-0.002305 0.000246 0.119678 0.196913 -0.159138 0.207796 -0.040378 1 0 0 0 0 0 1 292927
-0.002305 0.000246 0.119678 0.197066 -0.159263 0.207958 -0.040409 1 0 0 0 0 0 1 293936
-0.002305 0.000246 0.119678 0.197235 -0.159377 0.208116 -0.040440 1 0 0 0 0 0 1 294914
-0.002305 0.000246 0.119678 0.197375 -0.159518 0.208284 -0.040471 1 0 0 0 0 0 1 295925
-0.002305 0.000246 0.119678 0.197519 -0.159630 0.208436 -0.040502 1 0 0 0 0 0 1 296903
-0.002305 0.000246 0.119678 0.197681 -0.159745 0.208605 -0.040534 1 0 0 0 0 0 1 297920
-0.002305 0.000246 0.119678 0.197827 -0.159876 0.208761 -0.040565 1 0 0 0 0 0 1 298924
-0.002305 0.000246 0.119678 0.197979 -0.160000 0.208921 -0.040596 1 0 0 0 0 0 1 299925
-0.002305 0.000246 0.119678 0.198145 -0.160113 0.209077 -0.040626 1 0 0 0 0 0 1 300889
-0.002305 0.000246 0.119678 0.198285 -0.160246 0.209242 -0.040659 1 0 0 0 0 0 1 301922
-0.002305 0.000246 0.119678 0.198438 -0.160380 0.209409 -0.040690 1 0 0 0 0 0 1 302918
-0.002305 0.000246 0.119678 0.198588 -0.160494 0.209564 -0.040721 1 0 0 0 0 0 1 303918
-0.002305 0.000246 0.119678 0.198748 -0.160607 0.209731 -0.040752 1 0 0 0 0 0 1 304920
-0.002305 0.000246 0.119678 0.198893 -0.160738 0.209886 -0.040784 1 0 0 0 0 0 1 305919
-0.002305 0.000246 0.119678 0.199064 -0.160856 0.210046 -0.040815 1 0 0 0 0 0 1 306919
-0.002305 0.000246 0.119678 0.199199 -0.160984 0.210206 -0.040846 1 0 0 0 0 0 1 307918
-0.002305 0.000246 0.119678 0.199350 -0.161108 0.210367 -0.040877 1 0 0 0 0 0 1 308919
-0.002305 0.000246 0.119678 0.199513 -0.161234 0.210542 -0.040909 1 0 0 0 0 0 1 309921
-0.002305 0.000246 0.119678 0.199655 -0.161355 0.210691 -0.040940 1 0 0 0 0 0 1 310919
-0.002305 0.000246 0.119678 0.199806 -0.161478 0.210850 -0.040971 1 0 0 0 0 0 1 311918
-0.002305 0.000246 0.119678 0.199971 -0.161604 0.211004 -0.041002 1 0 0 0 0 0 1 312918
-0.002305 0.000246 0.119678 0.200121 -0.161716 0.211178 -0.041034 1 0 0 0 0 0 1 313921
-0.002305 0.000246 0.119678 0.200260 -0.161843 0.211328 -0.041064 1 0 0 0 0 0 1 314890
-0.002305 0.000246 0.119678 0.200424 -0.161961 0.211500 -0.041096 1 0 0 0 0 0 1 315917
-0.002305 0.000246 0.119678 0.200569 -0.162092 0.211654 -0.041127 1 0 0 0 0 0 1 316916
-0.002305 0.000246 0.119678 0.200726 -0.162229 0.211823 -0.041159 1 0 0 0 0 0 1 317930
-0.002305 0.000246 0.119678 0.200896 -0.162352 0.211981 -0.041192 1 0 0 0 0 0 1 318987
-0.002305 0.000246 0.119678 0.201045 -0.162463 0.212153 -0.041223 1 0 0 0 0 0 1 319984
-0.002305 0.000246 0.119678 0.201190 -0.162594 0.212310 -0.041255 1 0 0 0 0 0 1 320992
-0.002305 0.000246 0.119678 0.201351 -0.162710 0.212478 -0.041286 1 0 0 0 0 0 1 321997
-0.002305 0.000246 0.119678 0.201491 -0.162837 0.212627 -0.041316 1 0 0 0 0 0 1 322963
-0.002305 0.000246 0.119678 0.201642 -0.162961 0.212787 -0.041347 1 0 0 0 0 0 1 323963
-0.002305 0.000246 0.119678 0.201810 -0.163091 0.212966 -0.041380 1 0 0 0 0 0 1 324993
-0.002305 0.000246 0.119678 0.201965 -0.163215 0.213109 -0.041411 1 0 0 0 0 0 1 325996
-0.002305 0.000246 0.119678 0.202101 -0.163331 0.213269 -0.041441 1 0 0 0 0 0 1 326963
-0.002305 0.000246 0.119678 0.202260 -0.163445 0.213437 -0.041472 1 0 0 0 0 0 1 327962
-0.002305 0.000246 0.119678 0.202405 -0.163576 0.213592 -0.041504 1 0 0 0 0 0 1 328962
-0.002305 0.000246 0.119678 0.202560 -0.163703 0.213756 -0.041536 1 0 0 0 0 0 1 329987
-0.002305 0.000246 0.119678 0.202722 -0.163818 0.213925 -0.041567 1 0 0 0 0 0 1 330995
-0.002305 0.000246 0.119678 0.202882 -0.163963 0.214079 -0.041598 1 0 0 0 0 0 1 331991
-0.002305 0.000246 0.119678 0.203020 -0.164075 0.214239 -0.041630 1 0 0 0 0 0 1 332991
-0.002305 0.000246 0.119678 0.203180 -0.164189 0.214408 -0.041661 1 0 0 0 0 0 1 334001
-0.002305 0.000246 0.119678 0.203319 -0.164315 0.214557 -0.041691 1 0 0 0 0 0 1 334962
-0.002305 0.000246 0.119678 0.203471 -0.164439 0.214717 -0.041722 1 0 0 0 0 0 1 335962
-0.002305 0.000246 0.119678 0.203631 -0.164553 0.214884 -0.041754 1 0 0 0 0 0 1 336960
-0.002305 0.000246 0.119678 0.203793 -0.164690 0.215037 -0.041786 1 0 0 0 0 0 1 337991
-0.002305 0.000246 0.119678 0.203933 -0.164820 0.215205 -0.041816 1 0 0 0 0 0 1 338961
-0.002305 0.000246 0.119678 0.204081 -0.164933 0.215360 -0.041847 1 0 0 0 0 0 1 339961
-0.002305 0.000246 0.119678 0.204241 -0.165047 0.215528 -0.041879 1 0 0 0 0 0 1 340963
-0.002305 0.000246 0.119678 0.204392 -0.165182 0.215689 -0.041911 1 0 0 0 0 0 1 342005
-0.002305 0.000246 0.119678 0.204549 -0.165295 0.215853 -0.041942 1 0 0 0 0 0 1 342985
-0.002305 0.000246 0.119678 0.204701 -0.165425 0.215996 -0.041972 1 0 0 0 0 0 1 343953
-0.002305 0.000246 0.119678 0.204845 -0.165548 0.216165 -0.042004 1 0 0 0 0 0 1 344970
-0.002305 0.000246 0.119678 0.205332 -0.165937 0.216682 -0.042102 1 0 0 0 0 0 1 348102
-0.002305 0.000246 0.119678 0.205348 -0.165955 0.216698 -0.042107 1 0 0 0 0 0 1 348271
-0.002305 0.000246 0.119678 0.205456 -0.166043 0.216812 -0.042129 1 0 0 0 0 0 1 348988
-0.002305 0.000246 0.119678 0.205716 -0.166238 0.217084 -0.042181 1 0 0 0 0 0 1 350641
-0.002305 0.000246 0.119678 0.205914 -0.166405 0.217276 -0.042221 1 0 0 0 0 0 1 351911
-0.002305 0.000246 0.119678 0.206054 -0.166526 0.217440 -0.042252 1 0 0 0 0 0 1 352903
-0.002305 0.000246 0.119678 0.206216 -0.166642 0.217611 -0.042284 1 0 0 0 0 0 1 353920
-0.002324 0.000251 0.119688 0.464256 -0.227697 0.082949 -0.042315 1 0 0 0 0 0 1 354911
-0.002333 0.000253 0.119692 0.371610 -0.206094 0.151726 -0.042346 1 0 0 0 0 0 1 355902
-0.002338 0.000254 0.119693 0.303876 -0.190186 0.187187 -0.042377 1 0 0 0 0 0 1 356910
-0.002340 0.000255 0.119693 0.268206 -0.181796 0.200722 -0.042408 1 0 0 0 0 0 1 357913
-0.002341 0.000255 0.119693 0.250351 -0.177624 0.205631 -0.042440 1 0 0 0 0 0 1 358926
-0.002342 0.000255 0.119693 0.241529 -0.175589 0.207432 -0.042471 1 0 0 0 0 0 1 359903
-0.002342 0.000255 0.119693 0.237220 -0.174640 0.208170 -0.042502 1 0 0 0 0 0 1 360916
-0.002342 0.000255 0.119693 0.235147 -0.174222 0.208526 -0.042534 1 0 0 0 0 0 1 361921
-0.002342 0.000255 0.119693 0.234201 -0.174082 0.208751 -0.042565 1 0 0 0 0 0 1 362911
-0.002342 0.000255 0.119693 0.233826 -0.174069 0.208917 -0.042596 1 0 0 0 0 0 1 363921
-0.002342 0.000255 0.119693 0.233708 -0.174147 0.209082 -0.042627 1 0 0 0 0 0 1 364912
-0.002342 0.000255 0.119693 0.233749 -0.174225 0.209241 -0.042659 1 0 0 0 0 0 1 365922
-0.002342 0.000255 0.119693 0.233843 -0.174342 0.209398 -0.042690 1 0 0 0 0 0 1 366914
-0.002342 0.000255 0.119693 0.233972 -0.174460 0.209550 -0.042721 1 0 0 0 0 0 1 367907
-0.002342 0.000255 0.119693 0.234138 -0.174577 0.209698 -0.042752 1 0 0 0 0 0 1 368915
-0.002342 0.000255 0.119693 0.234289 -0.174709 0.209849 -0.042783 1 0 0 0 0 0 1 369912
-0.002342 0.000255 0.119693 0.234462 -0.174848 0.210009 -0.042815 1 0 0 0 0 0 1 370913
-0.002342 0.000255 0.119693 0.234639 -0.174958 0.210164 -0.042846 1 0 0 0 0 0 1 371918
-0.002342 0.000255 0.119693 0.234797 -0.175089 0.210306 -0.042876 1 0 0 0 0 0 1 372888
-0.002342 0.000255 0.119693 0.234973 -0.175221 0.210463 -0.042909 1 0 0 0 0 0 1 373918
-0.002342 0.000255 0.119693 0.235140 -0.175337 0.210629 -0.042940 1 0 0 0 0 0 1 374917
-0.002342 0.000255 0.119693 0.235315 -0.175475 0.210771 -0.042971 1 0 0 0 0 0 1 375920
-0.002342 0.000255 0.119693 0.235489 -0.175615 0.210929 -0.043002 1 0 0 0 0 0 1 376916
-0.002342 0.000255 0.119693 0.235666 -0.175724 0.211083 -0.043033 1 0 0 0 0 0 1 377917
-0.002342 0.000255 0.119693 0.235830 -0.175858 0.211230 -0.043065 1 0 0 0 0 0 1 378918
-0.002342 0.000255 0.119693 0.235988 -0.175984 0.211389 -0.043096 1 0 0 0 0 0 1 379917
-0.002342 0.000255 0.119693 0.236177 -0.176105 0.211543 -0.043127 1 0 0 0 0 0 1 380915
-0.002342 0.000255 0.119693 0.236342 -0.176240 0.211689 -0.043158 1 0 0 0 0 0 1 381916
-0.002342 0.000255 0.119693 0.236501 -0.176366 0.211848 -0.043190 1 0 0 0 0 0 1 382914
-0.002342 0.000255 0.119693 0.236693 -0.176499 0.212009 -0.043221 1 0 0 0 0 0 1 383914
-0.002342 0.000255 0.119693 0.236851 -0.176621 0.212146 -0.043251 1 0 0 0 0 0 1 384888
-0.002342 0.000255 0.119693 0.237027 -0.176753 0.212302 -0.043284 1 0 0 0 0 0 1 385919
-0.002342 0.000255 0.119693 0.237194 -0.176868 0.212468 -0.043315 1 0 0 0 0 0 1 386917
-0.002342 0.000255 0.119693 0.237368 -0.177006 0.212610 -0.043346 1 0 0 0 0 0 1 387915
-0.002361 0.000260 0.119703 0.495885 -0.238156 0.077906 -0.043377 1 0 0 0 0 0 1 388917
-0.002370 0.000262 0.119707 0.403346 -0.216598 0.146556 -0.043408 1 0 0 0 0 0 1 389918
-0.002375 0.000263 0.119708 0.335676 -0.200695 0.181955 -0.043439 1 0 0 0 0 0 1 390898
-0.002377 0.000264 0.119708 0.300051 -0.192316 0.195458 -0.043471 1 0 0 0 0 0 1 391915
-0.002379 0.000264 0.119708 0.282234 -0.188141 0.200353 -0.043502 1 0 0 0 0 0 1 392920
-0.002379 0.000264 0.119708 0.273433 -0.186123 0.202158 -0.043534 1 0 0 0 0 0 1 393922
-0.002379 0.000264 0.119708 0.269143 -0.185177 0.202884 -0.043565 1 0 0 0 0 0 1 394915
-0.002380 0.000264 0.119709 0.267101 -0.184767 0.203224 -0.043596 1 0 0 0 0 0 1 395916
-0.002380 0.000264 0.119709 0.266170 -0.184641 0.203435 -0.043627 1 0 0 0 0 0 1 396916
-0.002380 0.000264 0.119709 0.265811 -0.184633 0.203612 -0.043658 1 0 0 0 0 0 1 397918
-0.002380 0.000264 0.119709 0.265726 -0.184688 0.203759 -0.043690 1 0 0 0 0 0 1 398915
-0.002380 0.000264 0.119709 0.265761 -0.184792 0.203907 -0.043721 1 0 0 0 0 0 1 399916
-0.002380 0.000264 0.119709 0.265892 -0.184911 0.204058 -0.043752 1 0 0 0 0 0 1 400914
-0.002380 0.000264 0.119709 0.266060 -0.185046 0.204216 -0.043786 1 0 0 0 0 0 1 402005
-0.002380 0.000264 0.119709 0.266233 -0.185173 0.204366 -0.043817 1 0 0 0 0 0 1 402992
-0.002380 0.000264 0.119709 0.266418 -0.185293 0.204505 -0.043848 1 0 0 0 0 0 1 403986
-0.002380 0.000264 0.119709 0.266596 -0.185430 0.204641 -0.043879 1 0 0 0 0 0 1 404968
-0.002380 0.000264 0.119709 0.266785 -0.185554 0.204802 -0.043911 1 0 0 0 0 0 1 405988
-0.002380 0.000264 0.119709 0.266968 -0.185694 0.204943 -0.043942 1 0 0 0 0 0 1 406992
-0.002380 0.000264 0.119709 0.267167 -0.185829 0.205080 -0.043973 1 0 0 0 0 0 1 407985
-0.002380 0.000264 0.119709 0.267353 -0.185958 0.205241 -0.044004 1 0 0 0 0 0 1 408959
-0.002380 0.000264 0.119709 0.267536 -0.186091 0.205380 -0.044036 1 0 0 0 0 0 1 409985
-0.002380 0.000264 0.119709 0.267738 -0.186226 0.205519 -0.044067 1 0 0 0 0 0 1 410994
-0.002380 0.000264 0.119709 0.267919 -0.186343 0.205672 -0.044097 1 0 0 0 0 0 1 411958
-0.002380 0.000264 0.119709 0.268101 -0.186482 0.205813 -0.044129 1 0 0 0 0 0 1 412960
-0.002380 0.000264 0.119709 0.268310 -0.186623 0.205958 -0.044161 1 0 0 0 0 0 1 414003
-0.002380 0.000264 0.119709 0.268497 -0.186754 0.206120 -0.044192 1 0 0 0 0 0 1 414985
-0.002380 0.000264 0.119709 0.268675 -0.186882 0.206254 -0.044223 1 0 0 0 0 0 1 415980
-0.002380 0.000264 0.119709 0.268873 -0.187015 0.206390 -0.044254 1 0 0 0 0 0 1 416967
-0.002380 0.000264 0.119709 0.269100 -0.187164 0.206579 -0.044292 1 0 0 0 0 0 1 418180
-0.002380 0.000264 0.119709 0.269241 -0.187275 0.206688 -0.044316 1 0 0 0 0 0 1 418967
-0.002380 0.000264 0.119709 0.269445 -0.187413 0.206829 -0.044348 1 0 0 0 0 0 1 419981
-0.002380 0.000264 0.119709 0.269629 -0.187532 0.206985 -0.044379 1 0 0 0 0 0 1 420967
-0.002380 0.000264 0.119709 0.269814 -0.187674 0.207128 -0.044411 1 0 0 0 0 0 1 421985
-0.002380 0.000264 0.119709 0.270270 -0.188001 0.207482 -0.044485 1 0 0 0 0 0 1 424373
-0.002380 0.000264 0.119709 0.270395 -0.188075 0.207559 -0.044504 1 0 0 0 0 0 1 424984
-0.002380 0.000264 0.119709 0.270883 -0.188405 0.207948 -0.044585 1 0 0 0 0 0 1 427572
-0.002380 0.000264 0.119709 0.270953 -0.188467 0.208003 -0.044598 1 0 0 0 0 0 1 427986
-0.002380 0.000264 0.119709 0.271214 -0.188630 0.208188 -0.044638 1 0 0 0 0 0 1 429259
-0.002380 0.000264 0.119709 0.271337 -0.188733 0.208296 -0.044661 1 0 0 0 0 0 1 430002
-0.002380 0.000264 0.119709 0.271522 -0.188863 0.208439 -0.044692 1 0 0 0 0 0 1 430985
-0.002380 0.000264 0.119709 0.271731 -0.188998 0.208589 -0.044722 1 0 0 0 0 0 1 431965
-0.002380 0.000264 0.119709 0.271904 -0.189128 0.208731 -0.044754 1 0 0 0 0 0 1 432982
-0.002380 0.000264 0.119709 0.272095 -0.189262 0.208879 -0.044786 1 0 0 0 0 0 1 434000
-0.002380 0.000264 0.119709 0.272278 -0.189384 0.209004 -0.044814 1 0 0 0 0 0 1 434907
-0.002380 0.000264 0.119709 0.272467 -0.189506 0.209164 -0.044846 1 0 0 0 0 0 1 435916
-0.002380 0.000264 0.119709 0.272646 -0.189644 0.209302 -0.044877 1 0 0 0 0 0 1 436901
-0.002380 0.000264 0.119709 0.272858 -0.189773 0.209450 -0.044909 1 0 0 0 0 0 1 437918
-0.002380 0.000264 0.119709 0.273030 -0.189919 0.209599 -0.044939 1 0 0 0 0 0 1 438901
-0.002380 0.000264 0.119709 0.273217 -0.190043 0.209740 -0.044971 1 0 0 0 0 0 1 439907
-0.002380 0.000264 0.119709 0.273416 -0.190176 0.209878 -0.045002 1 0 0 0 0 0 1 440898
-0.002380 0.000264 0.119709 0.273606 -0.190298 0.210038 -0.045033 1 0 0 0 0 0 1 441912
-0.002380 0.000264 0.119709 0.273787 -0.190437 0.210177 -0.045064 1 0 0 0 0 0 1 442909
-0.002380 0.000264 0.119709 0.273994 -0.190563 0.210322 -0.045095 1 0 0 0 0 0 1 443902
-0.002380 0.000264 0.119709 0.274168 -0.190702 0.210469 -0.045127 1 0 0 0 0 0 1 444912
-0.002380 0.000264 0.119709 0.274366 -0.190851 0.210626 -0.045159 1 0 0 0 0 0 1 445948
-0.002380 0.000264 0.119709 0.274556 -0.190970 0.210753 -0.045189 1 0 0 0 0 0 1 446900
-0.002380 0.000264 0.119709 0.274743 -0.191089 0.210910 -0.045220 1 0 0 0 0 0 1 447900
-0.002380 0.000264 0.119709 0.274926 -0.191230 0.211052 -0.045252 1 0 0 0 0 0 1 448908
-0.002380 0.000264 0.119709 0.275125 -0.191355 0.211206 -0.045284 1 0 0 0 0 0 1 449920
-0.002380 0.000264 0.119709 0.275316 -0.191495 0.211336 -0.045314 1 0 0 0 0 0 1 450902
-0.002380 0.000264 0.119709 0.275495 -0.191626 0.211487 -0.045346 1 0 0 0 0 0 1 451906
-0.002380 0.000264 0.119709 0.275695 -0.191761 0.211647 -0.045377 1 0 0 0 0 0 1 452903
-0.002380 0.000264 0.119709 0.275888 -0.191894 0.211776 -0.045408 1 0 0 0 0 0 1 453911
-0.002380 0.000264 0.119709 0.276064 -0.192022 0.211924 -0.045439 1 0 0 0 0 0 1 454901
-0.002380 0.000264 0.119709 0.276261 -0.192145 0.212077 -0.045470 1 0 0 0 0 0 1 455901
-0.002380 0.000264 0.119709 0.276455 -0.192288 0.212211 -0.045502 1 0 0 0 0 0 1 456902
-0.002380 0.000264 0.119709 0.276634 -0.192419 0.212362 -0.045533 1 0 0 0 0 0 1 457904
-0.002380 0.000264 0.119709 0.276831 -0.192542 0.212515 -0.045564 1 0 0 0 0 0 1 458903
-0.002380 0.000264 0.119709 0.277029 -0.192696 0.212655 -0.045596 1 0 0 0 0 0 1 459904
-0.002380 0.000264 0.119709 0.277204 -0.192816 0.212799 -0.045627 1 0 0 0 0 0 1 460901
-0.002380 0.000264 0.119709 0.277394 -0.192948 0.212946 -0.045658 1 0 0 0 0 0 1 461911
-0.002380 0.000264 0.119709 0.277602 -0.193073 0.213091 -0.045689 1 0 0 0 0 0 1 462902
-0.002380 0.000264 0.119709 0.277774 -0.193210 0.213236 -0.045720 1 0 0 0 0 0 1 463902
-0.002380 0.000264 0.119709 0.277971 -0.193335 0.213390 -0.045752 1 0 0 0 0 0 1 464909
-0.002380 0.000264 0.119709 0.278171 -0.193481 0.213528 -0.045784 1 0 0 0 0 0 1 465937
-0.002380 0.000264 0.119709 0.278364 -0.193631 0.213693 -0.045817 1 0 0 0 0 0 1 466995
-0.002380 0.000264 0.119709 0.278548 -0.193752 0.213833 -0.045848 1 0 0 0 0 0 1 467989
-0.002380 0.000264 0.119709 0.278739 -0.193870 0.213980 -0.045878 1 0 0 0 0 0 1 468958
-0.002380 0.000264 0.119709 0.278939 -0.194016 0.214117 -0.045911 1 0 0 0 0 0 1 469983
-0.002380 0.000264 0.119709 0.279127 -0.194138 0.214276 -0.045942 1 0 0 0 0 0 1 470990
-0.002380 0.000264 0.119709 0.279314 -0.194276 0.214405 -0.045972 1 0 0 0 0 0 1 471956
-0.002380 0.000264 0.119709 0.279493 -0.194407 0.214556 -0.046004 1 0 0 0 0 0 1 472962
-0.002380 0.000264 0.119709 0.279699 -0.194546 0.214721 -0.046036 1 0 0 0 0 0 1 473993
-0.002380 0.000264 0.119709 0.279890 -0.194678 0.214848 -0.046067 1 0 0 0 0 0 1 474989
-0.002380 0.000264 0.119709 0.280068 -0.194807 0.214998 -0.046098 1 0 0 0 0 0 1 475989
-0.002380 0.000264 0.119709 0.280263 -0.194929 0.215149 -0.046129 1 0 0 0 0 0 1 476980
-0.002380 0.000264 0.119709 0.280447 -0.195069 0.215290 -0.046161 1 0 0 0 0 0 1 477986
-0.002380 0.000264 0.119709 0.280642 -0.195201 0.215425 -0.046191 1 0 0 0 0 0 1 478958
-0.002380 0.000264 0.119709 0.280829 -0.195322 0.215582 -0.046222 1 0 0 0 0 0 1 479956
-0.002380 0.000264 0.119709 0.281009 -0.195460 0.215722 -0.046253 1 0 0 0 0 0 1 480948
-0.002380 0.000264 0.119709 0.281219 -0.195612 0.215872 -0.046285 1 0 0 0 0 0 1 481981
-0.002380 0.000264 0.119709 0.281397 -0.195733 0.216019 -0.046317 1 0 0 0 0 0 1 482990
-0.002380 0.000264 0.119709 0.281592 -0.195854 0.216170 -0.046348 1 0 0 0 0 0 1 483983
-0.002380 0.000264 0.119709 0.281787 -0.195997 0.216304 -0.046379 1 0 0 0 0 0 1 484984
-0.002380 0.000264 0.119709 0.281973 -0.196118 0.216461 -0.046411 1 0 0 0 0 0 1 485982
-0.002380 0.000264 0.119709 0.282157 -0.196259 0.216602 -0.046442 1 0 0 0 0 0 1 486992
-0.002380 0.000264 0.119709 0.282351 -0.196390 0.216736 -0.046472 1 0 0 0 0 0 1 487957
-0.002380 0.000264 0.119709 0.282541 -0.196522 0.216901 -0.046503 1 0 0 0 0 0 1 488957
-0.002380 0.000264 0.119709 0.282727 -0.196657 0.217041 -0.046536 1 0 0 0 0 0 1 489994
-0.002380 0.000264 0.119709 0.282925 -0.196790 0.217177 -0.046567 1 0 0 0 0 0 1 490983
-0.002380 0.000264 0.119709 0.283112 -0.196910 0.217335 -0.046598 1 0 0 0 0 0 1 491977
-0.002380 0.000264 0.119709 0.283289 -0.197047 0.217472 -0.046629 1 0 0 0 0 0 1 492958
-0.002380 0.000264 0.119709 0.283496 -0.197187 0.217616 -0.046661 1 0 0 0 0 0 1 493991
-0.002380 0.000264 0.119709 0.283685 -0.197318 0.217779 -0.046692 1 0 0 0 0 0 1 494980
-0.002380 0.000264 0.119709 0.283859 -0.197444 0.217910 -0.046722 1 0 0 0 0 0 1 495957
-0.002380 0.000264 0.119709 0.284058 -0.197578 0.218047 -0.046753 1 0 0 0 0 0 1 496948
-0.002380 0.000264 0.119709 0.284255 -0.197705 0.218212 -0.046786 1 0 0 0 0 0 1 497997
-0.002380 0.000264 0.119709 0.284683 -0.198016 0.218541 -0.046858 1 0 0 0 0 0 1 500295
-0.002380 0.000264 0.119709 0.284812 -0.198107 0.218641 -0.046879 1 0 0 0 0 0 1 500981
-0.002380 0.000264 0.119709 0.285312 -0.198436 0.219010 -0.046958 1 0 0 0 0 0 1 503514
-0.002380 0.000264 0.119709 0.285384 -0.198503 0.219079 -0.046973 1 0 0 0 0 0 1 503986
-0.002380 0.000264 0.119709 0.285574 -0.198646 0.219230 -0.047004 1 0 0 0 0 0 1 504980
-0.002380 0.000264 0.119709 0.285778 -0.198775 0.219368 -0.047036 1 0 0 0 0 0 1 506008
-0.002380 0.000264 0.119709 0.285960 -0.198892 0.219521 -0.047067 1 0 0 0 0 0 1 506981
-0.002380 0.000264 0.119709 0.286143 -0.199032 0.219663 -0.047098 1 0 0 0 0 0 1 507990
-0.002380 0.000264 0.119709 0.286347 -0.199155 0.219805 -0.047129 1 0 0 0 0 0 1 508964
-0.002380 0.000264 0.119709 0.286523 -0.199295 0.219952 -0.047160 1 0 0 0 0 0 1 509981
-0.002380 0.000264 0.119709 0.286707 -0.199425 0.220096 -0.047191 1 0 0 0 0 0 1 510964
-0.002380 0.000264 0.119709 0.286928 -0.199568 0.220254 -0.047224 1 0 0 0 0 0 1 512003
-0.002380 0.000264 0.119709 0.287094 -0.199694 0.220392 -0.047254 1 0 0 0 0 0 1 512989
-0.002380 0.000264 0.119709 0.287285 -0.199828 0.220540 -0.047286 1 0 0 0 0 0 1 514009
-0.002380 0.000264 0.119709 0.287483 -0.199960 0.220676 -0.047317 1 0 0 0 0 0 1 514988
-0.002380 0.000264 0.119709 0.287670 -0.200081 0.220834 -0.047348 1 0 0 0 0 0 1 515987
-0.002380 0.000264 0.119709 0.287850 -0.200219 0.220973 -0.047379 1 0 0 0 0 0 1 516980
-0.002380 0.000264 0.119709 0.288078 -0.200365 0.221149 -0.047416 1 0 0 0 0 0 1 518143
-0.002380 0.000264 0.119709 0.288231 -0.200488 0.221255 -0.047439 1 0 0 0 0 0 1 518908
-0.002380 0.000264 0.119709 0.288405 -0.200607 0.221398 -0.047470 1 0 0 0 0 0 1 519896
-0.002361 0.000260 0.119699 0.028871 -0.139392 0.356914 -0.047502 1 0 0 0 0 0 1 520906
-0.002352 0.000257 0.119695 0.121326 -0.161093 0.288967 -0.047533 1 0 0 0 0 0 1 521904
-0.002347 0.000256 0.119694 0.189057 -0.177192 0.253958 -0.047564 1 0 0 0 0 0 1 522905
-0.002345 0.000256 0.119694 0.224878 -0.185793 0.240748 -0.047595 1 0 0 0 0 0 1 523896
-0.002343 0.000255 0.119694 0.242987 -0.190207 0.236160 -0.047629 1 0 0 0 0 0 1 524975
-0.002343 0.000255 0.119693 0.252091 -0.192476 0.234657 -0.047659 1 0 0 0 0 0 1 525920
-0.002343 0.000255 0.119693 0.256718 -0.193675 0.234227 -0.047689 1 0 0 0 0 0 1 526904
-0.002342 0.000255 0.119693 0.259108 -0.194332 0.234179 -0.047721 1 0 0 0 0 0 1 527906
-0.002342 0.000255 0.119693 0.260385 -0.194723 0.234259 -0.047752 1 0 0 0 0 0 1 528902
-0.002342 0.000255 0.119693 0.261118 -0.194997 0.234398 -0.047784 1 0 0 0 0 0 1 529929
-0.002342 0.000255 0.119693 0.261553 -0.195185 0.234538 -0.047814 1 0 0 0 0 0 1 530890
-0.002342 0.000255 0.119693 0.261874 -0.195350 0.234685 -0.047846 1 0 0 0 0 0 1 531911
-0.002342 0.000255 0.119693 0.262109 -0.195482 0.234838 -0.047877 1 0 0 0 0 0 1 532904
-0.002342 0.000255 0.119693 0.262309 -0.195625 0.234984 -0.047908 1 0 0 0 0 0 1 533892
-0.002342 0.000255 0.119693 0.262506 -0.195760 0.235144 -0.047939 1 0 0 0 0 0 1 534896
-0.002342 0.000255 0.119693 0.262681 -0.195890 0.235300 -0.047971 1 0 0 0 0 0 1 535909
-0.002342 0.000255 0.119693 0.262864 -0.196020 0.235447 -0.048002 1 0 0 0 0 0 1 536910
-0.002342 0.000255 0.119693 0.263035 -0.196139 0.235615 -0.048034 1 0 0 0 0 0 1 537924
-0.002342 0.000255 0.119693 0.263207 -0.196274 0.235755 -0.048065 1 0 0 0 0 0 1 538910
-0.002342 0.000255 0.119693 0.263379 -0.196403 0.235907 -0.048096 1 0 0 0 0 0 1 539912
-0.002342 0.000255 0.119693 0.263559 -0.196523 0.236067 -0.048127 1 0 0 0 0 0 1 540913
-0.002342 0.000255 0.119693 0.263711 -0.196655 0.236221 -0.048158 1 0 0 0 0 0 1 541917
-0.002342 0.000255 0.119693 0.263892 -0.196786 0.236368 -0.048190 1 0 0 0 0 0 1 542915
-0.002342 0.000255 0.119693 0.264075 -0.196916 0.236533 -0.048221 1 0 0 0 0 0 1 543911
-0.002342 0.000255 0.119693 0.264236 -0.197042 0.236674 -0.048252 1 0 0 0 0 0 1 544909
-0.002342 0.000255 0.119693 0.264397 -0.197169 0.236836 -0.048284 1 0 0 0 0 0 1 545930
-0.002342 0.000255 0.119693 0.264579 -0.197284 0.236983 -0.048314 1 0 0 0 0 0 1 546884
-0.002342 0.000255 0.119693 0.264747 -0.197422 0.237132 -0.048345 1 0 0 0 0 0 1 547899
-0.002342 0.000255 0.119693 0.264905 -0.197547 0.237290 -0.048377 1 0 0 0 0 0 1 548899
-0.002342 0.000255 0.119693 0.265111 -0.197681 0.237460 -0.048411 1 0 0 0 0 0 1 549995
-0.002342 0.000255 0.119693 0.265278 -0.197826 0.237611 -0.048442 1 0 0 0 0 0 1 550981
-0.002342 0.000255 0.119693 0.265442 -0.197942 0.237754 -0.048472 1 0 0 0 0 0 1 551960
-0.002342 0.000255 0.119693 0.265608 -0.198057 0.237919 -0.048503 1 0 0 0 0 0 1 552956
-0.002342 0.000255 0.119693 0.265788 -0.198199 0.238066 -0.048536 1 0 0 0 0 0 1 553989
-0.002342 0.000255 0.119693 0.265957 -0.198326 0.238216 -0.048567 1 0 0 0 0 0 1 554977
-0.002342 0.000255 0.119693 0.266137 -0.198445 0.238376 -0.048598 1 0 0 0 0 0 1 555977
-0.002342 0.000255 0.119693 0.266290 -0.198578 0.238530 -0.048629 1 0 0 0 0 0 1 556984
-0.002342 0.000255 0.119693 0.266476 -0.198722 0.238686 -0.048661 1 0 0 0 0 0 1 557996
-0.002342 0.000255 0.119693 0.266651 -0.198830 0.238838 -0.048692 1 0 0 0 0 0 1 558985
-0.002342 0.000255 0.119693 0.266815 -0.198964 0.238984 -0.048723 1 0 0 0 0 0 1 559981
-0.002342 0.000255 0.119693 0.266973 -0.199089 0.239142 -0.048754 1 0 0 0 0 0 1 560979
-0.002342 0.000255 0.119693 0.267161 -0.199209 0.239295 -0.048785 1 0 0 0 0 0 1 561970
-0.002342 0.000255 0.119693 0.267323 -0.199343 0.239440 -0.048816 1 0 0 0 0 0 1 562955
-0.002342 0.000255 0.119693 0.267494 -0.199471 0.239592 -0.048847 1 0 0 0 0 0 1 563955
-0.002342 0.000255 0.119693 0.267664 -0.199599 0.239765 -0.048878 1 0 0 0 0 0 1 564953
-0.002342 0.000255 0.119693 0.267842 -0.199731 0.239906 -0.048911 1 0 0 0 0 0 1 565990
-0.002342 0.000255 0.119693 0.268013 -0.199859 0.240057 -0.048942 1 0 0 0 0 0 1 566987
-0.002342 0.000255 0.119693 0.268191 -0.199977 0.240216 -0.048973 1 0 0 0 0 0 1 567983
-0.002342 0.000255 0.119693 0.268343 -0.200109 0.240370 -0.049004 1 0 0 0 0 0 1 568983
-0.002342 0.000255 0.119693 0.268523 -0.200240 0.240516 -0.049035 1 0 0 0 0 0 1 569979
-0.002342 0.000255 0.119693 0.268704 -0.200359 0.240676 -0.049067 1 0 0 0 0 0 1 570981
-0.002342 0.000255 0.119693 0.268871 -0.200506 0.240829 -0.049098 1 0 0 0 0 0 1 571976
-0.002342 0.000255 0.119693 0.269028 -0.200623 0.240983 -0.049129 1 0 0 0 0 0 1 572986
-0.002342 0.000255 0.119693 0.269219 -0.200744 0.241139 -0.049161 1 0 0 0 0 0 1 573997
-0.002342 0.000255 0.119693 0.269383 -0.200879 0.241284 -0.049192 1 0 0 0 0 0 1 574987
-0.002342 0.000255 0.119693 0.269554 -0.201008 0.241437 -0.049223 1 0 0 0 0 0 1 575991
-0.002342 0.000255 0.119693 0.269716 -0.201120 0.241599 -0.049254 1 0 0 0 0 0 1 576964
-0.002342 0.000255 0.119693 0.269899 -0.201264 0.241748 -0.049286 1 0 0 0 0 0 1 578013
-0.002342 0.000255 0.119693 0.270072 -0.201403 0.241906 -0.049317 1 0 0 0 0 0 1 579004
-0.002342 0.000255 0.119693 0.270248 -0.201512 0.242059 -0.049348 1 0 0 0 0 0 1 579998
-0.002342 0.000255 0.119693 0.270394 -0.201639 0.242206 -0.049379 1 0 0 0 0 0 1 580963
-0.002342 0.000255 0.119693 0.270577 -0.201772 0.242356 -0.049410 1 0 0 0 0 0 1 581981
-0.002342 0.000255 0.119693 0.270754 -0.201888 0.242512 -0.049441 1 0 0 0 0 0 1 582960
-0.002342 0.000255 0.119693 0.270921 -0.202026 0.242662 -0.049473 1 0 0 0 0 0 1 583977
-0.002342 0.000255 0.119693 0.271077 -0.202149 0.242818 -0.049504 1 0 0 0 0 0 1 584960
-0.002342 0.000255 0.119693 0.271272 -0.202284 0.242982 -0.049535 1 0 0 0 0 0 1 585976
-0.002342 0.000255 0.119693 0.271435 -0.202410 0.243123 -0.049567 1 0 0 0 0 0 1 586978
-0.002342 0.000255 0.119693 0.271597 -0.202538 0.243285 -0.049599 1 0 0 0 0 0 1 588004
-0.002342 0.000255 0.119693 0.271784 -0.202657 0.243437 -0.049629 1 0 0 0 0 0 1 588986
-0.002342 0.000255 0.119693 0.271956 -0.202797 0.243589 -0.049662 1 0 0 0 0 0 1 590025
-0.002342 0.000255 0.119693 0.272106 -0.202911 0.243723 -0.049689 1 0 0 0 0 0 1 590908
-0.002342 0.000255 0.119693 0.272274 -0.203028 0.243890 -0.049721 1 0 0 0 0 0 1 591913
-0.002342 0.000255 0.119693 0.272446 -0.203163 0.244029 -0.049752 1 0 0 0 0 0 1 592894
-0.002342 0.000255 0.119693 0.272622 -0.203304 0.244189 -0.049783 1 0 0 0 0 0 1 593903
-0.002342 0.000255 0.119693 0.272798 -0.203414 0.244343 -0.049814 1 0 0 0 0 0 1 594903
-0.002342 0.000255 0.119693 0.272949 -0.203544 0.244495 -0.049845 1 0 0 0 0 0 1 595894
-0.002342 0.000255 0.119693 0.273131 -0.203676 0.244643 -0.049877 1 0 0 0 0 0 1 596903
-0.002342 0.000255 0.119693 0.273311 -0.203795 0.244802 -0.049908 1 0 0 0 0 0 1 597901
-0.002342 0.000255 0.119693 0.273475 -0.203930 0.244950 -0.049939 1 0 0 0 0 0 1 598903
-0.002342 0.000255 0.119693 0.273637 -0.204068 0.245116 -0.049971 1 0 0 0 0 0 1 599905
-0.002342 0.000255 0.119693 0.273824 -0.204179 0.245264 -0.050002 1 0 0 0 0 0 1 600905
-0.002342 0.000255 0.119693 0.273994 -0.204318 0.245415 -0.050034 1 0 0 0 0 0 1 601937
-0.002342 0.000255 0.119693 0.274158 -0.204441 0.245562 -0.050064 1 0 0 0 0 0 1 602899
-0.002342 0.000255 0.119693 0.274326 -0.204558 0.245728 -0.050096 1 0 0 0 0 0 1 603903
-0.002342 0.000255 0.119693 0.274499 -0.204694 0.245869 -0.050126 1 0 0 0 0 0 1 604893
-0.002342 0.000255 0.119693 0.274673 -0.204825 0.246023 -0.050158 1 0 0 0 0 0 1 605910
-0.002342 0.000255 0.119693 0.274844 -0.204953 0.246196 -0.050189 1 0 0 0 0 0 1 606908
-0.002342 0.000255 0.119693 0.275014 -0.205079 0.246330 -0.050220 1 0 0 0 0 0 1 607899
-0.002342 0.000255 0.119693 0.275188 -0.205209 0.246484 -0.050252 1 0 0 0 0 0 1 608916
-0.002342 0.000255 0.119693 0.275367 -0.205328 0.246644 -0.050283 1 0 0 0 0 0 1 609913
-0.002342 0.000255 0.119693 0.275530 -0.205462 0.246790 -0.050314 1 0 0 0 0 0 1 610908
-0.002342 0.000255 0.119693 0.275688 -0.205588 0.246949 -0.050346 1 0 0 0 0 0 1 611908
-0.002342 0.000255 0.119693 0.275878 -0.205710 0.247103 -0.050377 1 0 0 0 0 0 1 612909
-0.002342 0.000255 0.119693 0.276047 -0.205848 0.247253 -0.050409 1 0 0 0 0 0 1 613932
-0.002342 0.000255 0.119693 0.276206 -0.205983 0.247417 -0.050440 1 0 0 0 0 0 1 614917
-0.002342 0.000255 0.119693 0.276394 -0.206095 0.247566 -0.050471 1 0 0 0 0 0 1 615920
-0.002342 0.000255 0.119693 0.276560 -0.206231 0.247713 -0.050503 1 0 0 0 0 0 1 616929
-0.002342 0.000255 0.119693 0.276733 -0.206361 0.247868 -0.050534 1 0 0 0 0 0 1 617943
-0.002342 0.000255 0.119693 0.276897 -0.206475 0.248031 -0.050565 1 0 0 0 0 0 1 618924
-0.002342 0.000255 0.119693 0.277071 -0.206612 0.248172 -0.050596 1 0 0 0 0 0 1 619922
-0.002342 0.000255 0.119693 0.277242 -0.206740 0.248324 -0.050627 1 0 0 0 0 0 1 620918
-0.002342 0.000255 0.119693 0.277426 -0.206872 0.248491 -0.050659 1 0 0 0 0 0 1 621926
-0.002342 0.000255 0.119693 0.277570 -0.206991 0.248635 -0.050689 1 0 0 0 0 0 1 622900
-0.002342 0.000255 0.119693 0.277754 -0.207123 0.248784 -0.050721 1 0 0 0 0 0 1 623917
-0.002342 0.000255 0.119693 0.277934 -0.207243 0.248944 -0.050752 1 0 0 0 0 0 1 624919
-0.002342 0.000255 0.119693 0.278112 -0.207388 0.249103 -0.050786 1 0 0 0 0 0 1 625996
-0.002342 0.000255 0.119693 0.278268 -0.207512 0.249260 -0.050817 1 0 0 0 0 0 1 626985
-0.002342 0.000255 0.119693 0.278456 -0.207632 0.249413 -0.050848 1 0 0 0 0 0 1 627977
-0.002342 0.000255 0.119693 0.278625 -0.207780 0.249567 -0.050879 1 0 0 0 0 0 1 628978
-0.002342 0.000255 0.119693 0.278794 -0.207899 0.249714 -0.050911 1 0 0 0 0 0 1 629987
-0.002342 0.000255 0.119693 0.278960 -0.208014 0.249879 -0.050942 1 0 0 0 0 0 1 630980
-0.002342 0.000255 0.119693 0.279129 -0.208147 0.250016 -0.050972 1 0 0 0 0 0 1 631950
-0.002342 0.000255 0.119693 0.279305 -0.208279 0.250172 -0.051004 1 0 0 0 0 0 1 632977
-0.002342 0.000255 0.119693 0.279486 -0.208399 0.250333 -0.051036 1 0 0 0 0 0 1 633982
-0.002342 0.000255 0.119693 0.279637 -0.208531 0.250485 -0.051067 1 0 0 0 0 0 1 634976
-0.002342 0.000255 0.119693 0.279821 -0.208673 0.250639 -0.051098 1 0 0 0 0 0 1 635976
-0.002342 0.000255 0.119693 0.279994 -0.208779 0.250789 -0.051128 1 0 0 0 0 0 1 636951
-0.002342 0.000255 0.119693 0.280164 -0.208918 0.250940 -0.051161 1 0 0 0 0 0 1 637985
-0.002342 0.000255 0.119693 0.280321 -0.209043 0.251098 -0.051192 1 0 0 0 0 0 1 638978
-0.002342 0.000255 0.119693 0.280505 -0.209160 0.251248 -0.051222 1 0 0 0 0 0 1 639950
-0.002342 0.000255 0.119693 0.280677 -0.209300 0.251400 -0.051254 1 0 0 0 0 0 1 640985
-0.002342 0.000255 0.119693 0.280839 -0.209429 0.251562 -0.051286 1 0 0 0 0 0 1 642008
-0.002342 0.000255 0.119693 0.281027 -0.209558 0.251720 -0.051317 1 0 0 0 0 0 1 642980
-0.002342 0.000255 0.119693 0.281189 -0.209684 0.251860 -0.051348 1 0 0 0 0 0 1 643980
-0.002342 0.000255 0.119693 0.281359 -0.209811 0.252011 -0.051379 1 0 0 0 0 0 1 644975
-0.002342 0.000255 0.119693 0.281528 -0.209928 0.252179 -0.051411 1 0 0 0 0 0 1 645986
-0.002342 0.000255 0.119693 0.281696 -0.210061 0.252315 -0.051441 1 0 0 0 0 0 1 646950
-0.002342 0.000255 0.119693 0.281868 -0.210190 0.252467 -0.051472 1 0 0 0 0 0 1 647952
-0.002342 0.000255 0.119693 0.282052 -0.210313 0.252631 -0.051504 1 0 0 0 0 0 1 648979
-0.002342 0.000255 0.119693 0.282207 -0.210457 0.252792 -0.051535 1 0 0 0 0 0 1 649978
-0.002342 0.000255 0.119693 0.282386 -0.210578 0.252934 -0.051567 1 0 0 0 0 0 1 650984
-0.002342 0.000255 0.119693 0.282567 -0.210697 0.253093 -0.051598 1 0 0 0 0 0 1 651988
-0.002342 0.000255 0.119693 0.282731 -0.210832 0.253240 -0.051629 1 0 0 0 0 0 1 652987
-0.002342 0.000255 0.119693 0.282889 -0.210958 0.253399 -0.051661 1 0 0 0 0 0 1 653988
-0.002342 0.000255 0.119693 0.283609 -0.211475 0.254029 -0.051789 1 0 0 0 0 0 1 658089
-0.002342 0.000255 0.119693 0.283755 -0.211596 0.254157 -0.051816 1 0 0 0 0 0 1 658973
-0.002342 0.000255 0.119693 0.283927 -0.211734 0.254315 -0.051847 1 0 0 0 0 0 1 659960
-0.002342 0.000255 0.119693 0.284093 -0.211842 0.254477 -0.051879 1 0 0 0 0 0 1 660973
-0.002342 0.000255 0.119693 0.284273 -0.211983 0.254623 -0.051911 1 0 0 0 0 0 1 662006
-0.002342 0.000255 0.119693 0.284439 -0.212108 0.254770 -0.051941 1 0 0 0 0 0 1 662974
-0.002342 0.000255 0.119693 0.284623 -0.212230 0.254934 -0.051974 1 0 0 0 0 0 1 664000
-0.002342 0.000255 0.119693 0.284772 -0.212360 0.255085 -0.052004 1 0 0 0 0 0 1 664983
-0.002342 0.000255 0.119693 0.284956 -0.212494 0.255235 -0.052036 1 0 0 0 0 0 1 666004
-0.002342 0.000255 0.119693 0.285136 -0.212622 0.255398 -0.052067 1 0 0 0 0 0 1 666982
-0.002342 0.000255 0.119693 0.285298 -0.212747 0.255539 -0.052098 1 0 0 0 0 0 1 667984
-0.002342 0.000255 0.119693 0.285454 -0.212870 0.255696 -0.052129 1 0 0 0 0 0 1 668973
-0.002342 0.000255 0.119693 0.285646 -0.212994 0.255853 -0.052161 1 0 0 0 0 0 1 669991
-0.002342 0.000255 0.119693 0.285809 -0.213128 0.255997 -0.052192 1 0 0 0 0 0 1 670975
-0.002342 0.000255 0.119693 0.285976 -0.213254 0.256147 -0.052222 1 0 0 0 0 0 1 671956
-0.002342 0.000255 0.119693 0.286146 -0.213372 0.256316 -0.052254 1 0 0 0 0 0 1 672974
-0.002342 0.000255 0.119693 0.286324 -0.213512 0.256461 -0.052286 1 0 0 0 0 0 1 673995
-0.002342 0.000255 0.119693 0.286483 -0.213641 0.256605 -0.052314 1 0 0 0 0 0 1 674900
-0.002342 0.000255 0.119693 0.286660 -0.213750 0.256760 -0.052346 1 0 0 0 0 0 1 675905
-0.002342 0.000255 0.119693 0.286810 -0.213880 0.256910 -0.052376 1 0 0 0 0 0 1 676891
-0.002342 0.000255 0.119693 0.286994 -0.214013 0.257060 -0.052408 1 0 0 0 0 0 1 677910
-0.002342 0.000255 0.119693 0.287171 -0.214130 0.257216 -0.052439 1 0 0 0 0 0 1 678890
-0.002342 0.000255 0.119693 0.287336 -0.214266 0.257364 -0.052470 1 0 0 0 0 0 1 679895
-0.002342 0.000255 0.119693 0.287498 -0.214403 0.257530 -0.052502 1 0 0 0 0 0 1 680897
-0.002342 0.000255 0.119693 0.287686 -0.214516 0.257681 -0.052533 1 0 0 0 0 0 1 681909
-0.002342 0.000255 0.119693 0.287846 -0.214647 0.257822 -0.052564 1 0 0 0 0 0 1 682879
-0.002342 0.000255 0.119693 0.288010 -0.214777 0.257986 -0.052596 1 0 0 0 0 0 1 683913
-0.002342 0.000255 0.119693 0.288198 -0.214897 0.258139 -0.052627 1 0 0 0 0 0 1 684904
-0.002342 0.000255 0.119693 0.288366 -0.215034 0.258287 -0.052658 1 0 0 0 0 0 1 685916
-0.002342 0.000255 0.119693 0.288532 -0.215159 0.258436 -0.052689 1 0 0 0 0 0 1 686890
-0.002342 0.000255 0.119693 0.288706 -0.215290 0.258612 -0.052721 1 0 0 0 0 0 1 687912
-0.002342 0.000255 0.119693 0.288872 -0.215413 0.258743 -0.052751 1 0 0 0 0 0 1 688878
-0.002342 0.000255 0.119693 0.289050 -0.215546 0.258901 -0.052784 1 0 0 0 0 0 1 689921
-0.002342 0.000255 0.119693 0.289226 -0.215663 0.259058 -0.052814 1 0 0 0 0 0 1 690901
-0.002342 0.000255 0.119693 0.289375 -0.215793 0.259208 -0.052845 1 0 0 0 0 0 1 691884
-0.002342 0.000255 0.119693 0.289560 -0.215927 0.259359 -0.052877 1 0 0 0 0 0 1 692907
-0.002342 0.000255 0.119693 0.289741 -0.216047 0.259519 -0.052908 1 0 0 0 0 0 1 693914
-0.002342 0.000255 0.119693 0.289899 -0.216177 0.259661 -0.052938 1 0 0 0 0 0 1 694876
-0.002342 0.000255 0.119693 0.290065 -0.216318 0.259830 -0.052971 1 0 0 0 0 0 1 695903
-0.002342 0.000255 0.119693 0.290253 -0.216430 0.259980 -0.053002 1 0 0 0 0 0 1 696909
-0.002342 0.000255 0.119693 0.290420 -0.216566 0.260128 -0.053034 1 0 0 0 0 0 1 697921
-0.002342 0.000255 0.119693 0.290589 -0.216693 0.260278 -0.053064 1 0 0 0 0 0 1 698910
-0.002342 0.000255 0.119693 0.290755 -0.216809 0.260444 -0.053096 1 0 0 0 0 0 1 699907
-0.002342 0.000255 0.119693 0.290929 -0.216946 0.260586 -0.053127 1 0 0 0 0 0 1 700905
-0.002342 0.000255 0.119693 0.291108 -0.217089 0.260747 -0.053159 1 0 0 0 0 0 1 701925
-0.002342 0.000255 0.119693 0.291276 -0.217192 0.260894 -0.053188 1 0 0 0 0 0 1 702876
-0.002342 0.000255 0.119693 0.291433 -0.217327 0.261051 -0.053221 1 0 0 0 0 0 1 703905
-0.002342 0.000255 0.119693 0.291614 -0.217458 0.261198 -0.053252 1 0 0 0 0 0 1 704907
-0.002342 0.000255 0.119693 0.291795 -0.217578 0.261359 -0.053283 1 0 0 0 0 0 1 705912
-0.002342 0.000255 0.119693 0.291958 -0.217713 0.261505 -0.053314 1 0 0 0 0 0 1 706907
-0.002342 0.000255 0.119693 0.292116 -0.217838 0.261664 -0.053346 1 0 0 0 0 0 1 707907
-0.002342 0.000255 0.119693 0.292309 -0.217971 0.261825 -0.053377 1 0 0 0 0 0 1 708905
-0.002342 0.000255 0.119693 0.292474 -0.218099 0.261968 -0.053409 1 0 0 0 0 0 1 709920
-0.002342 0.000255 0.119693 0.292642 -0.218224 0.262117 -0.053439 1 0 0 0 0 0 1 710905
-0.002342 0.000255 0.119693 0.292808 -0.218340 0.262283 -0.053470 1 0 0 0 0 0 1 711902
-0.002342 0.000255 0.119693 0.292978 -0.218474 0.262421 -0.053501 1 0 0 0 0 0 1 712876
-0.002342 0.000255 0.119693 0.293156 -0.218608 0.262578 -0.053533 1 0 0 0 0 0 1 713913
-0.002342 0.000255 0.119693 0.293322 -0.218723 0.262743 -0.053564 1 0 0 0 0 0 1 714904
-0.002342 0.000255 0.119693 0.293496 -0.218861 0.262885 -0.053596 1 0 0 0 0 0 1 715906
-0.002342 0.000255 0.119693 0.293671 -0.219001 0.263044 -0.053627 1 0 0 0 0 0 1 716905
-0.002342 0.000255 0.119693 0.293849 -0.219111 0.263199 -0.053658 1 0 0 0 0 0 1 717914
-0.002342 0.000255 0.119693 0.294000 -0.219242 0.263351 -0.053689 1 0 0 0 0 0 1 718907
-0.002342 0.000255 0.119693 0.294180 -0.219372 0.263497 -0.053721 1 0 0 0 0 0 1 719904
-0.002342 0.000255 0.119693 0.294355 -0.219488 0.263652 -0.053751 1 0 0 0 0 0 1 720875
-0.002342 0.000255 0.119693 0.294539 -0.219637 0.263816 -0.053786 1 0 0 0 0 0 1 721988
-0.002342 0.000255 0.119693 0.294700 -0.219774 0.263982 -0.053817 1 0 0 0 0 0 1 722985
-0.002342 0.000255 0.119693 0.294886 -0.219885 0.264129 -0.053848 1 0 0 0 0 0 1 723979
-0.002342 0.000255 0.119693 0.295052 -0.220021 0.264277 -0.053879 1 0 0 0 0 0 1 724988
-0.002342 0.000255 0.119693 0.295222 -0.220149 0.264429 -0.053911 1 0 0 0 0 0 1 725986
-0.002342 0.000255 0.119693 0.295389 -0.220264 0.264595 -0.053942 1 0 0 0 0 0 1 726984
-0.002342 0.000255 0.119693 0.295562 -0.220401 0.264735 -0.053973 1 0 0 0 0 0 1 727977
-0.002342 0.000255 0.119693 0.295733 -0.220529 0.264886 -0.054004 1 0 0 0 0 0 1 728972
-0.002342 0.000255 0.119693 0.295918 -0.220662 0.265055 -0.054036 1 0 0 0 0 0 1 729987
-0.002342 0.000255 0.119693 0.296068 -0.220785 0.265204 -0.054067 1 0 0 0 0 0 1 730991
-0.002342 0.000255 0.119693 0.296247 -0.220913 0.265348 -0.054098 1 0 0 0 0 0 1 731980
-0.002342 0.000255 0.119693 0.296428 -0.221034 0.265509 -0.054129 1 0 0 0 0 0 1 732989
-0.002342 0.000255 0.119693 0.296594 -0.221170 0.265657 -0.054161 1 0 0 0 0 0 1 733994
-0.002342 0.000255 0.119693 0.296749 -0.221293 0.265813 -0.054192 1 0 0 0 0 0 1 734976
-0.002342 0.000255 0.119693 0.296939 -0.221415 0.265968 -0.054223 1 0 0 0 0 0 1 735982
-0.002342 0.000255 0.119693 0.297100 -0.221547 0.266111 -0.054253 1 0 0 0 0 0 1 736956
-0.002342 0.000255 0.119693 0.297265 -0.221687 0.266279 -0.054285 1 0 0 0 0 0 1 737975
-0.002342 0.000255 0.119693 0.297452 -0.221799 0.266428 -0.054317 1 0 0 0 0 0 1 738978
-0.002342 0.000255 0.119693 0.297620 -0.221935 0.266577 -0.054348 1 0 0 0 0 0 1 739993
-0.002342 0.000255 0.119693 0.297788 -0.222062 0.266727 -0.054379 1 0 0 0 0 0 1 740981
-0.002342 0.000255 0.119693 0.298015 -0.222222 0.266947 -0.054421 1 0 0 0 0 0 1 742328
-0.002342 0.000255 0.119693 0.298131 -0.222316 0.267036 -0.054442 1 0 0 0 0 0 1 742986
-0.002342 0.000255 0.119693 0.298301 -0.222445 0.267187 -0.054473 1 0 0 0 0 0 1 743981
-0.002342 0.000255 0.119693 0.298480 -0.222572 0.267350 -0.054503 1 0 0 0 0 0 1 744957
-0.002342 0.000255 0.119693 0.298648 -0.222702 0.267497 -0.054536 1 0 0 0 0 0 1 745995
-0.002342 0.000255 0.119693 0.298789 -0.222815 0.267640 -0.054564 1 0 0 0 0 0 1 746898
-0.002342 0.000255 0.119693 0.298977 -0.222935 0.267793 -0.054595 1 0 0 0 0 0 1 747888
-0.002342 0.000255 0.119693 0.299144 -0.223071 0.267941 -0.054627 1 0 0 0 0 0 1 748898
-0.002342 0.000255 0.119693 0.299302 -0.223197 0.268100 -0.054658 1 0 0 0 0 0 1 749895
-0.002342 0.000255 0.119693 0.299492 -0.223318 0.268255 -0.054689 1 0 0 0 0 0 1 750899
-0.002342 0.000255 0.119693 0.299659 -0.223464 0.268407 -0.054720 1 0 0 0 0 0 1 751888
-0.002342 0.000255 0.119693 0.299827 -0.223583 0.268553 -0.054751 1 0 0 0 0 0 1 752889
-0.002342 0.000255 0.119693 0.299996 -0.223700 0.268721 -0.054783 1 0 0 0 0 0 1 753905
-0.002342 0.000255 0.119693 0.300168 -0.223836 0.268860 -0.054814 1 0 0 0 0 0 1 754888
-0.002342 0.000255 0.119693 0.300342 -0.223966 0.269015 -0.054846 1 0 0 0 0 0 1 755904
-0.002342 0.000255 0.119693 0.300521 -0.224085 0.269174 -0.054877 1 0 0 0 0 0 1 756903
-0.002342 0.000255 0.119693 0.300676 -0.224219 0.269330 -0.054909 1 0 0 0 0 0 1 757919
-0.002342 0.000255 0.119693 0.300861 -0.224363 0.269485 -0.054940 1 0 0 0 0 0 1 758927
-0.002342 0.000255 0.119693 0.301035 -0.224470 0.269636 -0.054971 1 0 0 0 0 0 1 759906
-0.002342 0.000255 0.119693 0.301194 -0.224600 0.269777 -0.055001 1 0 0 0 0 0 1 760875
-0.002342 0.000255 0.119693 0.301356 -0.224729 0.269940 -0.055033 1 0 0 0 0 0 1 761898
-0.002342 0.000255 0.119693 0.301546 -0.224850 0.270095 -0.055064 1 0 0 0 0 0 1 762902
-0.002342 0.000255 0.119693 0.301709 -0.224984 0.270239 -0.055095 1 0 0 0 0 0 1 763888
-0.002342 0.000255 0.119693 0.301883 -0.225115 0.270395 -0.055127 1 0 0 0 0 0 1 764910
-0.002342 0.000255 0.119693 0.302054 -0.225244 0.270569 -0.055158 1 0 0 0 0 0 1 765914
-0.002342 0.000255 0.119693 0.302224 -0.225370 0.270703 -0.055189 1 0 0 0 0 0 1 766904
-0.002342 0.000255 0.119693 0.302396 -0.225498 0.270854 -0.055221 1 0 0 0 0 0 1 767904
-0.002342 0.000255 0.119693 0.302558 -0.225610 0.271016 -0.055251 1 0 0 0 0 0 1 768874
-0.002342 0.000255 0.119693 0.302741 -0.225755 0.271166 -0.055284 1 0 0 0 0 0 1 769928
-0.002342 0.000255 0.119693 0.302920 -0.225889 0.271324 -0.055316 1 0 0 0 0 0 1 770973
-0.002342 0.000255 0.119693 0.303102 -0.226010 0.271486 -0.055348 1 0 0 0 0 0 1 771985
-0.002342 0.000255 0.119693 0.303256 -0.226153 0.271646 -0.055379 1 0 0 0 0 0 1 772979
-0.002342 0.000255 0.119693 0.303436 -0.226276 0.271789 -0.055411 1 0 0 0 0 0 1 773991
-0.002342 0.000255 0.119693 0.303610 -0.226389 0.271942 -0.055441 1 0 0 0 0 0 1 774956
-0.002342 0.000255 0.119693 0.303778 -0.226527 0.272092 -0.055473 1 0 0 0 0 0 1 775977
-0.002342 0.000255 0.119693 0.303936 -0.226653 0.272251 -0.055504 1 0 0 0 0 0 1 776977
-0.002342 0.000255 0.119693 0.304124 -0.226773 0.272404 -0.055535 1 0 0 0 0 0 1 777966
-0.002342 0.000255 0.119693 0.304286 -0.226906 0.272547 -0.055566 1 0 0 0 0 0 1 778947
-0.002342 0.000255 0.119693 0.304460 -0.227046 0.272707 -0.055597 1 0 0 0 0 0 1 779949
-0.002342 0.000255 0.119693 0.304624 -0.227152 0.272867 -0.055628 1 0 0 0 0 0 1 780946
-0.002342 0.000255 0.119693 0.304805 -0.227293 0.273014 -0.055661 1 0 0 0 0 0 1 781984
-0.002342 0.000255 0.119693 0.304974 -0.227421 0.273164 -0.055691 1 0 0 0 0 0 1 782972
-0.002342 0.000255 0.119693 0.305149 -0.227536 0.273319 -0.055722 1 0 0 0 0 0 1 783944
-0.002342 0.000255 0.119693 0.305301 -0.227669 0.273473 -0.055753 1 0 0 0 0 0 1 784947
-0.002342 0.000255 0.119693 0.305487 -0.227803 0.273625 -0.055785 1 0 0 0 0 0 1 785976
-0.002342 0.000255 0.119693 0.305669 -0.227933 0.273790 -0.055816 1 0 0 0 0 0 1 786970
-0.002342 0.000255 0.119693 0.305831 -0.228059 0.273931 -0.055848 1 0 0 0 0 0 1 787971
-0.002342 0.000255 0.119693 0.305990 -0.228185 0.274091 -0.055879 1 0 0 0 0 0 1 788980
-0.002342 0.000255 0.119693 0.306181 -0.228307 0.274247 -0.055911 1 0 0 0 0 0 1 789988
-0.002342 0.000255 0.119693 0.306340 -0.228437 0.274387 -0.055941 1 0 0 0 0 0 1 790947
-0.002342 0.000255 0.119693 0.306510 -0.228566 0.274539 -0.055972 1 0 0 0 0 0 1 791947
-0.002342 0.000255 0.119693 0.306683 -0.228686 0.274711 -0.056004 1 0 0 0 0 0 1 792980
-0.002342 0.000255 0.119693 0.306858 -0.228824 0.274853 -0.056036 1 0 0 0 0 0 1 793984
-0.002342 0.000255 0.119693 0.307027 -0.228960 0.275006 -0.056066 1 0 0 0 0 0 1 794947
-0.002342 0.000255 0.119693 0.307203 -0.229069 0.275160 -0.056097 1 0 0 0 0 0 1 795948
-0.002342 0.000255 0.119693 0.307360 -0.229204 0.275318 -0.056129 1 0 0 0 0 0 1 796978
-0.002342 0.000255 0.119693 0.307540 -0.229335 0.275464 -0.056160 1 0 0 0 0 0 1 797976
-0.002342 0.000255 0.119693 0.307721 -0.229454 0.275624 -0.056192 1 0 0 0 0 0 1 798977
-0.002342 0.000255 0.119693 0.307885 -0.229589 0.275770 -0.056223 1 0 0 0 0 0 1 799973
-0.002342 0.000255 0.119693 0.308042 -0.229723 0.275932 -0.056253 1 0 0 0 0 0 1 800951
-0.002342 0.000255 0.119693 0.308236 -0.229840 0.276087 -0.056286 1 0 0 0 0 0 1 801990
-0.002342 0.000255 0.119693 0.308399 -0.229973 0.276232 -0.056317 1 0 0 0 0 0 1 802981
-0.002342 0.000255 0.119693 0.308569 -0.230101 0.276383 -0.056348 1 0 0 0 0 0 1 803978
-0.002342 0.000255 0.119693 0.308737 -0.230218 0.276550 -0.056379 1 0 0 0 0 0 1 804982
-0.002342 0.000255 0.119693 0.308918 -0.230360 0.276698 -0.056412 1 0 0 0 0 0 1 806018
-0.002342 0.000255 0.119693 0.309082 -0.230484 0.276843 -0.056442 1 0 0 0 0 0 1 806978
-0.002342 0.000255 0.119693 0.309255 -0.230613 0.277018 -0.056473 1 0 0 0 0 0 1 807990
-0.002342 0.000255 0.119693 0.309423 -0.230738 0.277151 -0.056504 1 0 0 0 0 0 1 808969
-0.002342 0.000255 0.119693 0.309595 -0.230867 0.277303 -0.056535 1 0 0 0 0 0 1 809976
-0.002342 0.000255 0.119693 0.309770 -0.230982 0.277459 -0.056566 1 0 0 0 0 0 1 810949
-0.002342 0.000255 0.119693 0.309926 -0.231118 0.277616 -0.056598 1 0 0 0 0 0 1 811974
-0.002342 0.000255 0.119693 0.310106 -0.231248 0.277762 -0.056629 1 0 0 0 0 0 1 812968
-0.002342 0.000255 0.119693 0.310290 -0.231370 0.277925 -0.056661 1 0 0 0 0 0 1 813988
-0.002342 0.000255 0.119693 0.310450 -0.231502 0.278068 -0.056691 1 0 0 0 0 0 1 814967
-0.002330 0.000269 0.119704 0.134069 -0.421295 0.128608 -0.056723 1 0 0 0 0 0 1 815994
-0.002323 0.000276 0.119708 0.193100 -0.356647 0.202775 -0.056754 1 0 0 0 0 0 1 816978
-0.002320 0.000279 0.119709 0.238247 -0.308475 0.241160 -0.056786 1 0 0 0 0 0 1 818011
-0.002318 0.000281 0.119710 0.262722 -0.282873 0.255815 -0.056817 1 0 0 0 0 0 1 818979
-0.002317 0.000282 0.119710 0.275317 -0.269986 0.261118 -0.056848 1 0 0 0 0 0 1 819979
-0.002317 0.000282 0.119710 0.281756 -0.263607 0.263048 -0.056879 1 0 0 0 0 0 1 820969
-0.002317 0.000282 0.119710 0.285091 -0.260476 0.263826 -0.056911 1 0 0 0 0 0 1 821987
-0.002317 0.000282 0.119710 0.286819 -0.258981 0.264182 -0.056941 1 0 0 0 0 0 1 822967
-0.002317 0.000282 0.119710 0.287774 -0.258312 0.264400 -0.056972 1 0 0 0 0 0 1 823952
-0.002317 0.000282 0.119710 0.288328 -0.258046 0.264583 -0.057004 1 0 0 0 0 0 1 824968
-0.002317 0.000282 0.119710 0.288690 -0.257988 0.264743 -0.057037 1 0 0 0 0 0 1 826015
-0.002317 0.000282 0.119710 0.288939 -0.258036 0.264878 -0.057066 1 0 0 0 0 0 1 826973
-0.002317 0.000282 0.119710 0.289152 -0.258121 0.265023 -0.057098 1 0 0 0 0 0 1 827970
-0.002298 0.000278 0.119700 0.026853 -0.196206 0.402252 -0.057128 1 0 0 0 0 0 1 828952
-0.002288 0.000276 0.119697 0.117770 -0.217580 0.334734 -0.057161 1 0 0 0 0 0 1 830007
-0.002284 0.000275 0.119695 0.184689 -0.233475 0.299839 -0.057189 1 0 0 0 0 0 1 830887
-0.002281 0.000274 0.119695 0.220130 -0.242002 0.286672 -0.057220 1 0 0 0 0 0 1 831884
-0.002280 0.000274 0.119695 0.238012 -0.246373 0.282100 -0.057252 1 0 0 0 0 0 1 832895
-0.002280 0.000274 0.119695 0.247014 -0.248638 0.280602 -0.057283 1 0 0 0 0 0 1 833893
-0.002279 0.000274 0.119695 0.251553 -0.249823 0.280172 -0.057314 1 0 0 0 0 0 1 834895
-0.002279 0.000274 0.119695 0.253901 -0.250495 0.280121 -0.057345 1 0 0 0 0 0 1 835886
-0.002279 0.000274 0.119695 0.255130 -0.250904 0.280214 -0.057376 1 0 0 0 0 0 1 836893
-0.002279 0.000274 0.119695 0.255830 -0.251177 0.280338 -0.057408 1 0 0 0 0 0 1 837904
-0.002279 0.000274 0.119695 0.256247 -0.251369 0.280488 -0.057439 1 0 0 0 0 0 1 838901
-0.002279 0.000274 0.119695 0.256522 -0.251537 0.280639 -0.057471 1 0 0 0 0 0 1 839907
-0.002279 0.000274 0.119695 0.256716 -0.251687 0.280786 -0.057502 1 0 0 0 0 0 1 840907
-0.002279 0.000274 0.119695 0.256906 -0.251836 0.280933 -0.057533 1 0 0 0 0 0 1 841910
-0.002279 0.000274 0.119695 0.257048 -0.251981 0.281087 -0.057564 1 0 0 0 0 0 1 842880
-0.002279 0.000274 0.119695 0.257210 -0.252115 0.281244 -0.057595 1 0 0 0 0 0 1 843898
-0.002279 0.000274 0.119695 0.257345 -0.252261 0.281391 -0.057627 1 0 0 0 0 0 1 844907
-0.002279 0.000274 0.119695 0.257491 -0.252390 0.281550 -0.057658 1 0 0 0 0 0 1 845906
-0.002279 0.000274 0.119695 0.257630 -0.252524 0.281701 -0.057689 1 0 0 0 0 0 1 846894
-0.002279 0.000274 0.119695 0.257769 -0.252661 0.281854 -0.057720 1 0 0 0 0 0 1 847893
-0.002279 0.000274 0.119695 0.257898 -0.252803 0.281996 -0.057751 1 0 0 0 0 0 1 848873
-0.002279 0.000274 0.119695 0.258048 -0.252936 0.282159 -0.057783 1 0 0 0 0 0 1 849900
-0.002279 0.000274 0.119695 0.258187 -0.253070 0.282311 -0.057814 1 0 0 0 0 0 1 850889
-0.002279 0.000274 0.119695 0.258326 -0.253207 0.282464 -0.057845 1 0 0 0 0 0 1 851891
-0.002279 0.000274 0.119695 0.258466 -0.253343 0.282616 -0.057876 1 0 0 0 0 0 1 852889
-0.002279 0.000274 0.119695 0.258624 -0.253514 0.282775 -0.057910 1 0 0 0 0 0 1 853970
-0.002279 0.000274 0.119695 0.258758 -0.253632 0.282934 -0.057942 1 0 0 0 0 0 1 854977
-0.002279 0.000274 0.119695 0.258894 -0.253763 0.283084 -0.057972 1 0 0 0 0 0 1 855953
-0.002279 0.000274 0.119695 0.259037 -0.253903 0.283240 -0.058004 1 0 0 0 0 0 1 856979
-0.002279 0.000274 0.119695 0.259170 -0.254051 0.283389 -0.058036 1 0 0 0 0 0 1 857995
-0.002279 0.000274 0.119695 0.259316 -0.254179 0.283546 -0.058067 1 0 0 0 0 0 1 858986
-0.002279 0.000274 0.119695 0.259466 -0.254315 0.283690 -0.058098 1 0 0 0 0 0 1 859969
-0.002279 0.000274 0.119695 0.259600 -0.254462 0.283857 -0.058129 1 0 0 0 0 0 1 860979
-0.002279 0.000274 0.119695 0.259725 -0.254595 0.283994 -0.058160 1 0 0 0 0 0 1 861961
-0.002279 0.000274 0.119695 0.259869 -0.254721 0.284150 -0.058191 1 0 0 0 0 0 1 862947
-0.002279 0.000274 0.119695 0.260009 -0.254856 0.284303 -0.058222 1 0 0 0 0 0 1 863944
-0.002279 0.000274 0.119695 0.260148 -0.254993 0.284456 -0.058253 1 0 0 0 0 0 1 864945
-0.002279 0.000274 0.119695 0.260297 -0.255146 0.284601 -0.058285 1 0 0 0 0 0 1 865980
-0.002279 0.000274 0.119695 0.260435 -0.255283 0.284770 -0.058316 1 0 0 0 0 0 1 866969
-0.002279 0.000274 0.119695 0.260571 -0.255408 0.284918 -0.058348 1 0 0 0 0 0 1 867968
-0.002279 0.000274 0.119695 0.260707 -0.255540 0.285066 -0.058378 1 0 0 0 0 0 1 868943
-0.002279 0.000274 0.119695 0.260844 -0.255692 0.285219 -0.058411 1 0 0 0 0 0 1 869990
-0.002279 0.000274 0.119695 0.260988 -0.255818 0.285374 -0.058441 1 0 0 0 0 0 1 870968
-0.002279 0.000274 0.119695 0.261141 -0.255957 0.285522 -0.058473 1 0 0 0 0 0 1 871971
-0.002279 0.000274 0.119695 0.261266 -0.256087 0.285675 -0.058503 1 0 0 0 0 0 1 872942
-0.002279 0.000274 0.119695 0.261403 -0.256239 0.285829 -0.058536 1 0 0 0 0 0 1 873990
-0.002279 0.000274 0.119695 0.261549 -0.256376 0.285991 -0.058566 1 0 0 0 0 0 1 874966
-0.002279 0.000274 0.119695 0.261686 -0.256502 0.286138 -0.058597 1 0 0 0 0 0 1 875964
-0.002279 0.000274 0.119695 0.261823 -0.256635 0.286287 -0.058628 1 0 0 0 0 0 1 876944
-0.002279 0.000274 0.119695 0.261973 -0.256790 0.286434 -0.058661 1 0 0 0 0 0 1 877994
-0.002279 0.000274 0.119695 0.262510 -0.257309 0.287036 -0.058782 1 0 0 0 0 0 1 881866
-0.002279 0.000274 0.119695 0.262713 -0.257507 0.287259 -0.058827 1 0 0 0 0 0 1 883320
-0.002279 0.000274 0.119695 0.262806 -0.257597 0.287361 -0.058848 1 0 0 0 0 0 1 883985
-0.002279 0.000274 0.119695 0.262940 -0.257755 0.287514 -0.058879 1 0 0 0 0 0 1 884986
-0.002279 0.000274 0.119695 0.263082 -0.257872 0.287665 -0.058910 1 0 0 0 0 0 1 885974
-0.002279 0.000274 0.119695 0.263231 -0.258006 0.287807 -0.058941 1 0 0 0 0 0 1 886946
-0.002279 0.000274 0.119695 0.263360 -0.258140 0.287965 -0.058972 1 0 0 0 0 0 1 887945
-0.002279 0.000274 0.119695 0.263490 -0.258285 0.288111 -0.059003 1 0 0 0 0 0 1 888947
-0.002279 0.000274 0.119695 0.263643 -0.258420 0.288277 -0.059036 1 0 0 0 0 0 1 889993
-0.002279 0.000274 0.119695 0.263780 -0.258553 0.288427 -0.059066 1 0 0 0 0 0 1 890968
-0.002279 0.000274 0.119695 0.263919 -0.258698 0.288583 -0.059097 1 0 0 0 0 0 1 891944
-0.002279 0.000274 0.119695 0.264061 -0.258837 0.288717 -0.059128 1 0 0 0 0 0 1 892949
-0.002279 0.000274 0.119695 0.264203 -0.258968 0.288887 -0.059161 1 0 0 0 0 0 1 893992
-0.002279 0.000274 0.119695 0.264340 -0.259102 0.289039 -0.059192 1 0 0 0 0 0 1 894981
-0.002279 0.000274 0.119695 0.264479 -0.259238 0.289191 -0.059223 1 0 0 0 0 0 1 895976
-0.002279 0.000274 0.119695 0.264619 -0.259375 0.289344 -0.059254 1 0 0 0 0 0 1 896980
-0.002279 0.000274 0.119695 0.264750 -0.259520 0.289490 -0.059285 1 0 0 0 0 0 1 897977
-0.002279 0.000274 0.119695 0.264896 -0.259657 0.289651 -0.059316 1 0 0 0 0 0 1 898951
-0.002279 0.000274 0.119695 0.265048 -0.259788 0.289795 -0.059347 1 0 0 0 0 0 1 899966
-0.002279 0.000274 0.119695 0.265175 -0.259919 0.289950 -0.059378 1 0 0 0 0 0 1 900951
-0.002279 0.000274 0.119695 0.265313 -0.260072 0.290105 -0.059411 1 0 0 0 0 0 1 902007
-0.002279 0.000274 0.119695 0.265442 -0.260184 0.290245 -0.059439 1 0 0 0 0 0 1 902884
-0.002279 0.000274 0.119695 0.265583 -0.260321 0.290399 -0.059470 1 0 0 0 0 0 1 903892
-0.002279 0.000274 0.119695 0.265734 -0.260459 0.290544 -0.059501 1 0 0 0 0 0 1 904884
-0.002279 0.000274 0.119695 0.265861 -0.260616 0.290705 -0.059533 1 0 0 0 0 0 1 905900
-0.002279 0.000274 0.119695 0.266001 -0.260732 0.290856 -0.059564 1 0 0 0 0 0 1 906884
-0.002279 0.000274 0.119695 0.266142 -0.260868 0.291010 -0.059595 1 0 0 0 0 0 1 907892
-0.002279 0.000274 0.119695 0.266280 -0.261003 0.291161 -0.059626 1 0 0 0 0 0 1 908883
-0.002279 0.000274 0.119695 0.266413 -0.261150 0.291308 -0.059658 1 0 0 0 0 0 1 909895
-0.002279 0.000274 0.119695 0.266560 -0.261279 0.291467 -0.059689 1 0 0 0 0 0 1 910894
-0.002279 0.000274 0.119695 0.266711 -0.261417 0.291612 -0.059720 1 0 0 0 0 0 1 911886
-0.002279 0.000274 0.119695 0.266846 -0.261564 0.291780 -0.059752 1 0 0 0 0 0 1 912899
-0.002279 0.000274 0.119695 0.266976 -0.261703 0.291924 -0.059784 1 0 0 0 0 0 1 913922
-0.002279 0.000274 0.119695 0.267121 -0.261830 0.292080 -0.059815 1 0 0 0 0 0 1 914913
-0.002279 0.000274 0.119695 0.267258 -0.261962 0.292230 -0.059845 1 0 0 0 0 0 1 915890
-0.002279 0.000274 0.119695 0.267412 -0.262103 0.292378 -0.059877 1 0 0 0 0 0 1 916903
-0.002279 0.000274 0.119695 0.267533 -0.262247 0.292530 -0.059908 1 0 0 0 0 0 1 917909
-0.002279 0.000274 0.119695 0.267677 -0.262374 0.292687 -0.059939 1 0 0 0 0 0 1 918895
-0.002279 0.000274 0.119695 0.267821 -0.262522 0.292848 -0.059970 1 0 0 0 0 0 1 919900
-0.002279 0.000274 0.119695 0.267955 -0.262646 0.292992 -0.060001 1 0 0 0 0 0 1 920880
-0.002279 0.000274 0.119695 0.268106 -0.262810 0.293160 -0.060037 1 0 0 0 0 0 1 922025
-0.002279 0.000274 0.119695 0.268233 -0.262920 0.293297 -0.060064 1 0 0 0 0 0 1 922887
-0.002279 0.000274 0.119695 0.268405 -0.263078 0.293465 -0.060099 1 0 0 0 0 0 1 924027
-0.002279 0.000274 0.119695 0.268517 -0.263194 0.293604 -0.060127 1 0 0 0 0 0 1 924898
-0.002279 0.000274 0.119695 0.268649 -0.263342 0.293753 -0.060158 1 0 0 0 0 0 1 925915
-0.002279 0.000274 0.119695 0.268799 -0.263483 0.293918 -0.060190 1 0 0 0 0 0 1 926915
-0.002279 0.000274 0.119695 0.268953 -0.263625 0.294084 -0.060225 1 0 0 0 0 0 1 928037
-0.002279 0.000274 0.119695 0.269088 -0.263746 0.294211 -0.060252 1 0 0 0 0 0 1 928912
-0.002279 0.000274 0.119695 0.269209 -0.263890 0.294363 -0.060283 1 0 0 0 0 0 1 929916
-0.002279 0.000274 0.119695 0.269368 -0.264032 0.294537 -0.060318 1 0 0 0 0 0 1 931015
-0.002279 0.000274 0.119695 0.269494 -0.264153 0.294674 -0.060346 1 0 0 0 0 0 1 931909
-0.002279 0.000274 0.119695 0.269633 -0.264290 0.294827 -0.060377 1 0 0 0 0 0 1 932909
-0.002279 0.000274 0.119695 0.269790 -0.264443 0.294999 -0.060412 1 0 0 0 0 0 1 934034
-0.002279 0.000274 0.119695 0.269937 -0.264604 0.295145 -0.060443 1 0 0 0 0 0 1 935034
-0.002279 0.000274 0.119695 0.270070 -0.264720 0.295302 -0.060475 1 0 0 0 0 0 1 936030
-0.002279 0.000274 0.119695 0.270189 -0.264835 0.295434 -0.060501 1 0 0 0 0 0 1 936890
-0.002279 0.000274 0.119695 0.270346 -0.264989 0.295606 -0.060537 1 0 0 0 0 0 1 938017
-0.002279 0.000274 0.119695 0.270480 -0.265136 0.295754 -0.060568 1 0 0 0 0 0 1 939032
-0.002279 0.000274 0.119695 0.270626 -0.265265 0.295913 -0.060600 1 0 0 0 0 0 1 940031
-0.002279 0.000274 0.119695 0.270766 -0.265401 0.296066 -0.060631 1 0 0 0 0 0 1 941031
-0.002279 0.000274 0.119695 0.270919 -0.265550 0.296217 -0.060662 1 0 0 0 0 0 1 942015
-0.002279 0.000274 0.119695 0.271041 -0.265686 0.296366 -0.060693 1 0 0 0 0 0 1 943037
-0.002279 0.000274 0.119695 0.271183 -0.265811 0.296521 -0.060724 1 0 0 0 0 0 1 944015
-0.002279 0.000274 0.119695 0.271325 -0.265949 0.296677 -0.060756 1 0 0 0 0 0 1 945033
-0.002279 0.000274 0.119695 0.271465 -0.266085 0.296830 -0.060787 1 0 0 0 0 0 1 946035
-0.002279 0.000274 0.119695 0.271608 -0.266233 0.296969 -0.060818 1 0 0 0 0 0 1 947032
-0.002279 0.000274 0.119695 0.271748 -0.266372 0.297140 -0.060850 1 0 0 0 0 0 1 948033
-0.002279 0.000274 0.119695 0.271884 -0.266497 0.297288 -0.060881 1 0 0 0 0 0 1 949030
-0.002279 0.000274 0.119695 0.272009 -0.266619 0.297425 -0.060909 1 0 0 0 0 0 1 949932
-0.002279 0.000274 0.119695 0.272163 -0.266786 0.297595 -0.060945 1 0 0 0 0 0 1 951091
-0.002279 0.000274 0.119695 0.272309 -0.266915 0.297754 -0.060976 1 0 0 0 0 0 1 952093
-0.002279 0.000274 0.119695 0.272450 -0.267052 0.297908 -0.061008 1 0 0 0 0 0 1 953098
-0.002279 0.000274 0.119695 0.272602 -0.267191 0.298054 -0.061039 1 0 0 0 0 0 1 954095
-0.002279 0.000274 0.119695 0.273137 -0.267740 0.298658 -0.061163 1 0 0 0 0 0 1 958065
-0.002279 0.000274 0.119695 0.273288 -0.267883 0.298826 -0.061195 1 0 0 0 0 0 1 959081
-0.002279 0.000274 0.119695 0.273417 -0.268000 0.298964 -0.061224 1 0 0 0 0 0 1 960017
-0.002279 0.000274 0.119695 0.273547 -0.268126 0.299106 -0.061253 1 0 0 0 0 0 1 960949
-0.002279 0.000274 0.119695 0.273713 -0.268296 0.299270 -0.061290 1 0 0 0 0 0 1 962111
-0.002279 0.000274 0.119695 0.273846 -0.268421 0.299431 -0.061320 1 0 0 0 0 0 1 963094
-0.002279 0.000274 0.119695 0.273982 -0.268553 0.299581 -0.061351 1 0 0 0 0 0 1 964069
-0.002279 0.000274 0.119695 0.274125 -0.268693 0.299738 -0.061383 1 0 0 0 0 0 1 965095
-0.002279 0.000274 0.119695 0.274260 -0.268850 0.299891 -0.061414 1 0 0 0 0 0 1 966096
-0.002279 0.000274 0.119695 0.274400 -0.268965 0.300039 -0.061444 1 0 0 0 0 0 1 967067
-0.002279 0.000274 0.119695 0.274539 -0.269100 0.300192 -0.061476 1 0 0 0 0 0 1 968065
-0.002279 0.000274 0.119695 0.274707 -0.269255 0.300356 -0.061510 1 0 0 0 0 0 1 969181
-0.002279 0.000274 0.119695 0.274817 -0.269387 0.300494 -0.061539 1 0 0 0 0 0 1 970100
-0.002279 0.000274 0.119695 0.274962 -0.269515 0.300653 -0.061570 1 0 0 0 0 0 1 971094
-0.002279 0.000274 0.119695 0.275102 -0.269651 0.300807 -0.061602 1 0 0 0 0 0 1 972098
-0.002279 0.000274 0.119695 0.275245 -0.269799 0.300967 -0.061633 1 0 0 0 0 0 1 973099
-0.002279 0.000274 0.119695 0.275373 -0.269934 0.301106 -0.061664 1 0 0 0 0 0 1 974095
-0.002279 0.000274 0.119695 0.275528 -0.270062 0.301254 -0.061695 1 0 0 0 0 0 1 975072
-0.002279 0.000274 0.119695 0.275663 -0.270200 0.301418 -0.061727 1 0 0 0 0 0 1 976109
-0.002279 0.000274 0.119695 0.275801 -0.270335 0.301570 -0.061758 1 0 0 0 0 0 1 977100
-0.002279 0.000274 0.119695 0.275939 -0.270470 0.301721 -0.061789 1 0 0 0 0 0 1 978088
-0.002279 0.000274 0.119695 0.276070 -0.270615 0.301867 -0.061820 1 0 0 0 0 0 1 979089
-0.002279 0.000274 0.119695 0.276217 -0.270754 0.302030 -0.061851 1 0 0 0 0 0 1 980072
-0.002279 0.000274 0.119695 0.276369 -0.270885 0.302173 -0.061883 1 0 0 0 0 0 1 981088
-0.002279 0.000274 0.119695 0.276496 -0.271016 0.302329 -0.061913 1 0 0 0 0 0 1 982072
-0.002279 0.000274 0.119695 0.276628 -0.271163 0.302477 -0.061945 1 0 0 0 0 0 1 983088
-0.002279 0.000274 0.119695 0.276772 -0.271290 0.302633 -0.061976 1 0 0 0 0 0 1 984071
-0.002279 0.000274 0.119695 0.276919 -0.271431 0.302793 -0.062008 1 0 0 0 0 0 1 985115
-0.002279 0.000274 0.119695 0.277044 -0.271554 0.302930 -0.062036 1 0 0 0 0 0 1 986012
-0.002279 0.000274 0.119695 0.277169 -0.271684 0.303050 -0.062064 1 0 0 0 0 0 1 986882
-0.002279 0.000274 0.119695 0.277328 -0.271841 0.303241 -0.062099 1 0 0 0 0 0 1 988015
-0.002279 0.000274 0.119695 0.277463 -0.271965 0.303388 -0.062130 1 0 0 0 0 0 1 989007
-0.002279 0.000274 0.119695 0.277603 -0.272102 0.303541 -0.062162 1 0 0 0 0 0 1 990016
-0.002279 0.000274 0.119695 0.277733 -0.272246 0.303685 -0.062192 1 0 0 0 0 0 1 991005
-0.002279 0.000274 0.119695 0.277881 -0.272376 0.303845 -0.062224 1 0 0 0 0 0 1 992014
-0.002279 0.000274 0.119695 0.278033 -0.272515 0.303993 -0.062255 1 0 0 0 0 0 1 993016
-0.002279 0.000274 0.119695 0.278165 -0.272660 0.304157 -0.062286 1 0 0 0 0 0 1 994009
-0.002279 0.000274 0.119695 0.278295 -0.272797 0.304300 -0.062318 1 0 0 0 0 0 1 995026
-0.002279 0.000274 0.119695 0.278440 -0.272925 0.304457 -0.062349 1 0 0 0 0 0 1 996020
-0.002279 0.000274 0.119695 0.278577 -0.273057 0.304607 -0.062380 1 0 0 0 0 0 1 996997
-0.002279 0.000274 0.119695 0.278719 -0.273196 0.304762 -0.062411 1 0 0 0 0 0 1 998012
-0.002279 0.000274 0.119695 0.278864 -0.273346 0.304903 -0.062443 1 0 0 0 0 0 1 999024
-0.002279 0.000274 0.119695 0.278998 -0.273470 0.305064 -0.062474 1 0 0 0 0 0 2 6
-0.002279 0.000274 0.119695 0.279118 -0.273595 0.305200 -0.062500 1 0 0 0 0 0 2 1019
-0.002279 0.000274 0.119695 0.279115 -0.273585 0.305195 -0.062500 1 0 0 0 0 0 2 1901
-0.002279 0.000274 0.119695 0.279106 -0.273592 0.305187 -0.062500 1 0 0 0 0 0 2 3011
-0.002279 0.000274 0.119695 0.279113 -0.273585 0.305193 -0.062500 1 0 0 0 0 0 2 4008
-0.002279 0.000274 0.119695 0.279126 -0.273586 0.305187 -0.062500 1 0 0 0 0 0 2 5011
-0.002279 0.000274 0.119695 0.279116 -0.273584 0.305193 -0.062500 1 0 0 0 0 0 2 6012
-0.002279 0.000274 0.119695 0.279107 -0.273592 0.305187 -0.062500 1 0 0 0 0 0 2 7009
-0.002279 0.000274 0.119695 0.279117 -0.273596 0.305200 -0.062500 1 0 0 0 0 0 2 8010
-0.002279 0.000274 0.119695 0.279115 -0.273585 0.305195 -0.062500 1 0 0 0 0 0 2 9009
-0.002279 0.000274 0.119695 0.279114 -0.273584 0.305194 -0.062500 1 0 0 0 0 0 2 10011
-0.002279 0.000274 0.119695 0.279118 -0.273595 0.305181 -0.062500 1 0 0 0 0 0 2 11016
-0.002279 0.000274 0.119695 0.279115 -0.273585 0.305192 -0.062500 1 0 0 0 0 0 2 11996
-0.002279 0.000274 0.119695 0.279115 -0.273584 0.305193 -0.062500 1 0 0 0 0 0 2 13014
-0.002279 0.000274 0.119695 0.279114 -0.273583 0.305194 -0.062500 1 0 0 0 0 0 2 14015
-0.002279 0.000274 0.119695 0.279114 -0.273583 0.305194 -0.062500 1 0 0 0 0 0 2 15009
-0.002279 0.000274 0.119695 0.279110 -0.273603 0.305194 -0.062500 1 0 0 0 0 0 2 16008
-0.002279 0.000274 0.119695 0.279126 -0.273589 0.305188 -0.062500 1 0 0 0 0 0 2 17007
-0.002279 0.000274 0.119695 0.279116 -0.273584 0.305193 -0.062500 1 0 0 0 0 0 2 18010
-0.002279 0.000274 0.119695 0.279115 -0.273583 0.305194 -0.062500 1 0 0 0 0 0 2 19008
-0.002279 0.000274 0.119695 0.279106 -0.273592 0.305187 -0.062500 1 0 0 0 0 0 2 20008
-0.002279 0.000274 0.119695 0.279113 -0.273584 0.305193 -0.062500 1 0 0 0 0 0 2 21007
-0.002279 0.000274 0.119695 0.279114 -0.273583 0.305194 -0.062500 1 0 0 0 0 0 2 22010
-0.002279 0.000274 0.119695 0.279130 -0.273597 0.305194 -0.062500 1 0 0 0 0 0 2 23008
-0.002279 0.000274 0.119695 0.279108 -0.273594 0.305187 -0.062500 1 0 0 0 0 0 2 24008
-0.002279 0.000274 0.119695 0.279114 -0.273585 0.305193 -0.062500 1 0 0 0 0 0 2 25011
-0.002279 0.000274 0.119695 0.279114 -0.273584 0.305194 -0.062500 1 0 0 0 0 0 2 25993
-0.002279 0.000274 0.119695 0.279114 -0.273583 0.305194 -0.062500 1 0 0 0 0 0 2 26994
-0.002279 0.000274 0.119695 0.279106 -0.273592 0.305187 -0.062500 1 0 0 0 0 0 2 28007
-0.002279 0.000274 0.119695 0.279113 -0.273584 0.305193 -0.062500 1 0 0 0 0 0 2 29007
-0.002279 0.000274 0.119695 0.279130 -0.273598 0.305194 -0.062500 1 0 0 0 0 0 2 30013
-0.002279 0.000274 0.119695 0.279116 -0.273585 0.305194 -0.062500 1 0 0 0 0 0 2 31012
-0.002279 0.000274 0.119695 0.279107 -0.273592 0.305187 -0.062500 1 0 0 0 0 0 2 32011
-0.002279 0.000274 0.119695 0.279113 -0.273584 0.305193 -0.062500 1 0 0 0 0 0 2 33012
-0.002279 0.000274 0.119695 0.279114 -0.273583 0.305194 -0.062500 1 0 0 0 0 0 2 34014
-0.002279 0.000274 0.119695 0.279127 -0.273586 0.305188 -0.062500 1 0 0 0 0 0 2 35013
-0.002279 0.000274 0.119695 0.279108 -0.273592 0.305186 -0.062500 1 0 0 0 0 0 2 36003
-0.002279 0.000274 0.119695 0.279117 -0.273596 0.305200 -0.062500 1 0 0 0 0 0 2 37008
-0.002279 0.000274 0.119695 0.279115 -0.273585 0.305195 -0.062500 1 0 0 0 0 0 2 38012
-0.002279 0.000274 0.119695 0.279115 -0.273584 0.305194 -0.062500 1 0 0 0 0 0 2 39008
-0.002279 0.000274 0.119695 0.279106 -0.273592 0.305187 -0.062500 1 0 0 0 0 0 2 40011
-0.002279 0.000274 0.119695 0.279113 -0.273584 0.305193 -0.062500 1 0 0 0 0 0 2 41008
-0.002279 0.000274 0.119695 0.279126 -0.273586 0.305187 -0.062500 1 0 0 0 0 0 2 42012
-0.002279 0.000274 0.119695 0.279116 -0.273583 0.305193 -0.062500 1 0 0 0 0 0 2 43011
-0.002279 0.000274 0.119695 0.279110 -0.273604 0.305194 -0.062500 1 0 0 0 0 0 2 44015
-0.002279 0.000274 0.119695 0.279114 -0.273586 0.305194 -0.062500 1 0 0 0 0 0 2 45011
-0.002279 0.000274 0.119695 0.279114 -0.273584 0.305194 -0.062500 1 0 0 0 0 0 2 46016
-0.002279 0.000274 0.119695 0.279127 -0.273586 0.305188 -0.062500 1 0 0 0 0 0 2 46991
-0.002279 0.000274 0.119695 0.279108 -0.273592 0.305186 -0.062500 1 0 0 0 0 0 2 47999
-0.002279 0.000274 0.119695 0.279114 -0.273584 0.305193 -0.062500 1 0 0 0 0 0 2 49008
-0.002279 0.000274 0.119695 0.279114 -0.273583 0.305193 -0.062500 1 0 0 0 0 0 2 50000
-0.002279 0.000274 0.119695 0.279118 -0.273595 0.305201 -0.062500 1 0 0 0 0 0 2 51013
-0.002279 0.000274 0.119695 0.279107 -0.273594 0.305188 -0.062500 1 0 0 0 0 0 2 52003
-0.002279 0.000274 0.119695 0.279113 -0.273585 0.305193 -0.062500 1 0 0 0 0 0 2 53013
-0.002279 0.000274 0.119695 0.279126 -0.273587 0.305188 -0.062500 1 0 0 0 0 0 2 54004
-0.002279 0.000274 0.119695 0.279116 -0.273584 0.305193 -0.062500 1 0 0 0 0 0 2 55013
-0.002279 0.000274 0.119695 0.279115 -0.273583 0.305194 -0.062500 1 0 0 0 0 0 2 56004
-0.002279 0.000274 0.119695 0.279106 -0.273592 0.305187 -0.062500 1 0 0 0 0 0 2 57012
-0.002279 0.000274 0.119695 0.279117 -0.273596 0.305200 -0.062500 1 0 0 0 0 0 2 58003
-0.002279 0.000274 0.119695 0.279114 -0.273585 0.305195 -0.062500 1 0 0 0 0 0 2 59019
-0.002279 0.000274 0.119695 0.279118 -0.273595 0.305181 -0.062500 1 0 0 0 0 0 2 60021
-0.002279 0.000274 0.119695 0.279115 -0.273585 0.305192 -0.062500 1 0 0 0 0 0 2 61018
-0.002279 0.000274 0.119695 0.279114 -0.273584 0.305194 -0.062500 1 0 0 0 0 0 2 62005
-0.002279 0.000274 0.119695 0.279114 -0.273583 0.305194 -0.062500 1 0 0 0 0 0 2 63022
-0.002279 0.000274 0.119695 0.279114 -0.273583 0.305194 -0.062500 1 0 0 0 0 0 2 64008
-0.002279 0.000274 0.119695 0.279106 -0.273592 0.305187 -0.062500 1 0 0 0 0 0 2 64992
-0.002279 0.000274 0.119695 0.279129 -0.273599 0.305194 -0.062500 1 0 0 0 0 0 2 66017
-0.002279 0.000274 0.119695 0.279116 -0.273585 0.305194 -0.062500 1 0 0 0 0 0 2 67021
-0.002279 0.000274 0.119695 0.279115 -0.273584 0.305194 -0.062500 1 0 0 0 0 0 2 68019
-0.002279 0.000274 0.119695 0.279106 -0.273592 0.305187 -0.062500 1 0 0 0 0 0 2 69020
-0.002279 0.000274 0.119695 0.279113 -0.273584 0.305193 -0.062500 1 0 0 0 0 0 2 70020
-0.002279 0.000274 0.119695 0.279114 -0.273583 0.305194 -0.062500 1 0 0 0 0 0 2 71017
-0.002279 0.000274 0.119695 0.279126 -0.273586 0.305187 -0.062500 1 0 0 0 0 0 2 71990
-0.002279 0.000274 0.119695 0.279111 -0.273604 0.305193 -0.062500 1 0 0 0 0 0 2 73020
-0.002279 0.000274 0.119695 0.279114 -0.273586 0.305194 -0.062500 1 0 0 0 0 0 2 74020
-0.002279 0.000274 0.119695 0.279114 -0.273584 0.305194 -0.062500 1 0 0 0 0 0 2 75013
-0.002279 0.000274 0.119695 0.279114 -0.273583 0.305194 -0.062500 1 0 0 0 0 0 2 76024
-0.002279 0.000274 0.119695 0.279106 -0.273592 0.305187 -0.062500 1 0 0 0 0 0 2 77016
-0.002279 0.000274 0.119695 0.279125 -0.273587 0.305187 -0.062500 1 0 0 0 0 0 2 78023
-0.002279 0.000274 0.119695 0.279119 -0.273595 0.305200 -0.062500 1 0 0 0 0 0 2 79017
-0.002279 0.000274 0.119695 0.279115 -0.273585 0.305195 -0.062500 1 0 0 0 0 0 2 80006
-0.002279 0.000274 0.119695 0.279106 -0.273592 0.305187 -0.062500 1 0 0 0 0 0 2 81019
-0.002279 0.000274 0.119695 0.279113 -0.273585 0.305193 -0.062500 1 0 0 0 0 0 2 82020
-0.002279 0.000274 0.119695 0.279114 -0.273584 0.305194 -0.062500 1 0 0 0 0 0 2 83019
-0.002279 0.000274 0.119695 0.279126 -0.273586 0.305188 -0.062500 1 0 0 0 0 0 2 84019
-0.002279 0.000274 0.119695 0.279108 -0.273592 0.305186 -0.062500 1 0 0 0 0 0 2 85019
-0.002279 0.000274 0.119695 0.279117 -0.273596 0.305200 -0.062500 1 0 0 0 0 0 2 86020
-0.002279 0.000274 0.119695 0.279115 -0.273585 0.305195 -0.062500 1 0 0 0 0 0 2 87018
-0.002279 0.000274 0.119695 0.279114 -0.273584 0.305194 -0.062500 1 0 0 0 0 0 2 88017
-0.002279 0.000274 0.119695 0.279106 -0.273592 0.305187 -0.062500 1 0 0 0 0 0 2 89019
-0.002279 0.000274 0.119695 0.279125 -0.273587 0.305187 -0.062500 1 0 0 0 0 0 2 90006
-0.002279 0.000274 0.119695 0.279116 -0.273584 0.305193 -0.062500 1 0 0 0 0 0 2 91012
-0.002279 0.000274 0.119695 0.279115 -0.273583 0.305194 -0.062500 1 0 0 0 0 0 2 92016
-0.002279 0.000274 0.119695 0.279115 -0.273583 0.305194 -0.062500 1 0 0 0 0 0 2 92996
-0.002279 0.000274 0.119695 0.279110 -0.273603 0.305194 -0.062500 1 0 0 0 0 0 2 94021
-0.002279 0.000274 0.119695 0.279114 -0.273586 0.305194 -0.062500 1 0 0 0 0 0 2 95019
-0.002279 0.000274 0.119695 0.279126 -0.273587 0.305188 -0.062500 1 0 0 0 0 0 2 96017
-0.002279 0.000274 0.119695 0.279116 -0.273584 0.305193 -0.062500 1 0 0 0 0 0 2 97018
-0.002279 0.000274 0.119695 0.279107 -0.273592 0.305187 -0.062500 1 0 0 0 0 0 2 98019
-0.002279 0.000274 0.119695 0.279114 -0.273584 0.305193 -0.062500 1 0 0 0 0 0 2 99018
-0.002279 0.000274 0.119695 0.279114 -0.273583 0.305194 -0.062500 1 0 0 0 0 0 2 100018
-0.002279 0.000274 0.119695 0.279118 -0.273595 0.305201 -0.062500 1 0 0 0 0 0 2 101014
-0.002279 0.000274 0.119695 0.279119 -0.273596 0.305182 -0.062500 1 0 0 0 0 0 2 102006
-0.002279 0.000274 0.119695 0.279115 -0.273585 0.305192 -0.062500 1 0 0 0 0 0 2 103016
-0.002279 0.000274 0.119695 0.279115 -0.273584 0.305194 -0.062500 1 0 0 0 0 0 2 104020
-0.002279 0.000274 0.119695 0.279115 -0.273583 0.305194 -0.062500 1 0 0 0 0 0 2 105019
-0.002279 0.000274 0.119695 0.279106 -0.273592 0.305187 -0.062500 1 0 0 0 0 0 2 106020
-0.002279 0.000274 0.119695 0.279113 -0.273584 0.305193 -0.062500 1 0 0 0 0 0 2 107015
-0.002279 0.000274 0.119695 0.279130 -0.273598 0.305194 -0.062500 1 0 0 0 0 0 2 108014
-0.002279 0.000274 0.119695 0.279116 -0.273585 0.305194 -0.062500 1 0 0 0 0 0 2 109027
-0.002279 0.000274 0.119695 0.279107 -0.273592 0.305187 -0.062500 1 0 0 0 0 0 2 110021
-0.002279 0.000274 0.119695 0.279114 -0.273584 0.305193 -0.062500 1 0 0 0 0 0 2 111022
-0.002279 0.000274 0.119695 0.279114 -0.273583 0.305194 -0.062500 1 0 0 0 0 0 2 112017
-0.002279 0.000274 0.119695 0.279114 -0.273583 0.305194 -0.062500 1 0 0 0 0 0 2 113012
-0.002279 0.000274 0.119695 0.279118 -0.273595 0.305181 -0.062500 1 0 0 0 0 0 2 114092
-0.002279 0.000274 0.119695 0.279118 -0.273596 0.305199 -0.062500 1 0 0 0 0 0 2 115086
-0.002279 0.000274 0.119695 0.279115 -0.273585 0.305194 -0.062500 1 0 0 0 0 0 2 116068
-0.002279 0.000274 0.119695 0.279115 -0.273584 0.305194 -0.062500 1 0 0 0 0 0 2 117086
-0.002279 0.000274 0.119695 0.279106 -0.273592 0.305187 -0.062500 1 0 0 0 0 0 2 118256
-0.002279 0.000274 0.119695 0.279113 -0.273584 0.305193 -0.062500 1 0 0 0 0 0 2 119018
-0.002279 0.000274 0.119695 0.279126 -0.273586 0.305187 -0.062500 1 0 0 0 0 0 2 120004
-0.002279 0.000274 0.119695 0.279116 -0.273583 0.305193 -0.062500 1 0 0 0 0 0 2 121014
-0.002279 0.000274 0.119695 0.279110 -0.273604 0.305194 -0.062500 1 0 0 0 0 0 2 122002
-0.002279 0.000274 0.119695 0.279114 -0.273586 0.305194 -0.062500 1 0 0 0 0 0 2 123011
-0.002279 0.000274 0.119695 0.279114 -0.273584 0.305194 -0.062500 1 0 0 0 0 0 2 124001
-0.002279 0.000274 0.119695 0.279114 -0.273583 0.305194 -0.062500 1 0 0 0 0 0 2 125011
-0.002279 0.000274 0.119695 0.279118 -0.273595 0.305181 -0.062500 1 0 0 0 0 0 2 126003
-0.002279 0.000274 0.119695 0.279115 -0.273585 0.305192 -0.062500 1 0 0 0 0 0 2 127008
-0.002279 0.000274 0.119695 0.279115 -0.273583 0.305193 -0.062500 1 0 0 0 0 0 2 128019
-0.002279 0.000274 0.119695 0.279118 -0.273595 0.305201 -0.062500 1 0 0 0 0 0 2 129012
-0.002279 0.000274 0.119695 0.279107 -0.273594 0.305188 -0.062500 1 0 0 0 0 0 2 130019
-0.002279 0.000274 0.119695 0.279113 -0.273585 0.305193 -0.062500 1 0 0 0 0 0 2 131036
-0.002279 0.000274 0.119695 0.279114 -0.273584 0.305194 -0.062500 1 0 0 0 0 0 2 132005
-0.002279 0.000274 0.119695 0.279126 -0.273586 0.305188 -0.062500 1 0 0 0 0 0 2 133014
-0.002279 0.000274 0.119695 0.279116 -0.273583 0.305193 -0.062500 1 0 0 0 0 0 2 134001
-0.002279 0.000274 0.119695 0.279107 -0.273592 0.305187 -0.062500 1 0 0 0 0 0 2 135011
-0.002279 0.000274 0.119695 0.279117 -0.273596 0.305200 -0.062500 1 0 0 0 0 0 2 136002
-0.002279 0.000274 0.119695 0.279115 -0.273585 0.305195 -0.062500 1 0 0 0 0 0 2 137012
-0.002279 0.000274 0.119695 0.279118 -0.273595 0.305181 -0.062500 1 0 0 0 0 0 2 138010
-0.002279 0.000274 0.119695 0.279115 -0.273585 0.305192 -0.062500 1 0 0 0 0 0 2 139007
-0.002279 0.000274 0.119695 0.279115 -0.273584 0.305193 -0.062500 1 0 0 0 0 0 2 140006
-0.002279 0.000274 0.119695 0.279115 -0.273583 0.305194 -0.062500 1 0 0 0 0 0 2 141007
-0.002279 0.000274 0.119695 0.279114 -0.273583 0.305194 -0.062500 1 0 0 0 0 0 2 141999
-0.002279 0.000274 0.119695 0.279106 -0.273592 0.305187 -0.062500 1 0 0 0 0 0 2 142988
-0.002279 0.000274 0.119695 0.279116 -0.273596 0.305200 -0.062500 1 0 0 0 0 0 2 144004
-0.002279 0.000274 0.119695 0.279127 -0.273588 0.305188 -0.062500 1 0 0 0 0 0 2 145006
-0.002279 0.000274 0.119695 0.279116 -0.273584 0.305193 -0.062500 1 0 0 0 0 0 2 146007
-0.002279 0.000274 0.119695 0.279107 -0.273592 0.305187 -0.062500 1 0 0 0 0 0 2 147007
-0.002279 0.000274 0.119695 0.279113 -0.273584 0.305193 -0.062500 1 0 0 0 0 0 2 148013
-0.002279 0.000274 0.119695 0.279114 -0.273583 0.305194 -0.062500 1 0 0 0 0 0 2 149011
-0.002279 0.000274 0.119695 0.279114 -0.273583 0.305194 -0.062500 1 0 0 0 0 0 2 150014
-0.002279 0.000274 0.119695 0.279122 -0.273606 0.305187 -0.062500 1 0 0 0 0 0 2 151008
-0.002279 0.000274 0.119695 0.279115 -0.273586 0.305193 -0.062500 1 0 0 0 0 0 2 152005
-0.002279 0.000274 0.119695 0.279115 -0.273584 0.305194 -0.062500 1 0 0 0 0 0 2 153006
-0.002279 0.000274 0.119695 0.279115 -0.273583 0.305194 -0.062500 1 0 0 0 0 0 2 154006
-0.002279 0.000274 0.119695 0.279106 -0.273592 0.305187 -0.062500 1 0 0 0 0 0 2 155004
-0.002279 0.000274 0.119695 0.279113 -0.273584 0.305193 -0.062500 1 0 0 0 0 0 2 156005
-0.002279 0.000274 0.119695 0.279126 -0.273586 0.305187 -0.062500 1 0 0 0 0 0 2 157005
-0.002279 0.000274 0.119695 0.279119 -0.273595 0.305200 -0.062500 1 0 0 0 0 0 2 158006
-0.002260 0.000269 0.119685 0.015139 -0.211218 0.443258 -0.062500 1 0 0 0 0 0 2 159006
-0.002251 0.000267 0.119682 0.105022 -0.232250 0.375804 -0.062500 1 0 0 0 0 0 2 160006
-0.002246 0.000266 0.119680 0.171399 -0.247937 0.340838 -0.062500 1 0 0 0 0 0 2 161004
-0.002244 0.000265 0.119680 0.206476 -0.256274 0.327561 -0.062500 1 0 0 0 0 0 2 162005
-0.002243 0.000265 0.119680 0.224111 -0.260481 0.322820 -0.062500 1 0 0 0 0 0 2 163003
-0.002242 0.000265 0.119680 0.232918 -0.262586 0.321179 -0.062500 1 0 0 0 0 0 2 163991
-0.002242 0.000265 0.119680 0.237310 -0.263652 0.320604 -0.062500 1 0 0 0 0 0 2 165003
-0.002242 0.000265 0.119680 0.239494 -0.264174 0.320402 -0.062500 1 0 0 0 0 0 2 166007
-0.002242 0.000265 0.119680 0.240583 -0.264434 0.320328 -0.062500 1 0 0 0 0 0 2 166988
-0.002242 0.000265 0.119680 0.241131 -0.264575 0.320309 -0.062500 1 0 0 0 0 0 2 168006
-0.002242 0.000265 0.119680 0.241406 -0.264631 0.320308 -0.062500 1 0 0 0 0 0 2 169006
-0.002242 0.000265 0.119680 0.241552 -0.264664 0.320299 -0.062500 1 0 0 0 0 0 2 169999
-0.002242 0.000265 0.119680 0.241608 -0.264677 0.320293 -0.062500 1 0 0 0 0 0 2 171006
-0.002242 0.000265 0.119680 0.241645 -0.264686 0.320293 -0.062500 1 0 0 0 0 0 2 172004
-0.002242 0.000265 0.119680 0.241663 -0.264701 0.320294 -0.062500 1 0 0 0 0 0 2 173006
-0.002242 0.000265 0.119680 0.241672 -0.264694 0.320300 -0.062500 1 0 0 0 0 0 2 174005
-0.002242 0.000265 0.119680 0.241665 -0.264701 0.320294 -0.062500 1 0 0 0 0 0 2 175005
-0.002242 0.000265 0.119680 0.241684 -0.264696 0.320294 -0.062500 1 0 0 0 0 0 2 176003
-0.002242 0.000265 0.119680 0.241673 -0.264693 0.320301 -0.062500 1 0 0 0 0 0 2 177003
-0.002242 0.000265 0.119680 0.241684 -0.264695 0.320295 -0.062500 1 0 0 0 0 0 2 178005
-0.002242 0.000265 0.119680 0.241674 -0.264692 0.320301 -0.062500 1 0 0 0 0 0 2 179003
-0.002242 0.000265 0.119680 0.241676 -0.264703 0.320288 -0.062500 1 0 0 0 0 0 2 180009
-0.002242 0.000265 0.119680 0.241688 -0.264708 0.320300 -0.062500 1 0 0 0 0 0 2 180999
-0.002242 0.000265 0.119680 0.241674 -0.264694 0.320301 -0.062500 1 0 0 0 0 0 2 181996
-0.002242 0.000265 0.119680 0.241676 -0.264704 0.320288 -0.062500 1 0 0 0 0 0 2 183003
-0.002242 0.000265 0.119680 0.241673 -0.264694 0.320300 -0.062500 1 0 0 0 0 0 2 184254
-0.002242 0.000265 0.119680 0.241684 -0.264695 0.320295 -0.062500 1 0 0 0 0 0 2 184994
-0.002242 0.000265 0.119680 0.241686 -0.264695 0.320294 -0.062500 1 0 0 0 0 0 2 186690
-0.002242 0.000265 0.119680 0.241677 -0.264704 0.320307 -0.062500 1 0 0 0 0 0 2 187089
-0.002242 0.000265 0.119680 0.241677 -0.264705 0.320289 -0.062500 1 0 0 0 0 0 2 188089
-0.002242 0.000265 0.119680 0.241673 -0.264694 0.320300 -0.062500 1 0 0 0 0 0 2 189083
-0.002242 0.000265 0.119680 0.241684 -0.264695 0.320295 -0.062500 1 0 0 0 0 0 2 190066
-0.002242 0.000265 0.119680 0.241686 -0.264695 0.320294 -0.062500 1 0 0 0 0 0 2 191009
-0.002242 0.000265 0.119680 0.241666 -0.264701 0.320294 -0.062500 1 0 0 0 0 0 2 191999
-0.002242 0.000265 0.119680 0.241684 -0.264696 0.320294 -0.062500 1 0 0 0 0 0 2 193008
-0.002242 0.000265 0.119680 0.241677 -0.264704 0.320307 -0.062500 1 0 0 0 0 0 2 194009
-0.002223 0.000260 0.119670 -0.022147 -0.202353 0.458504 -0.062500 1 0 0 0 0 0 2 195018
-0.002213 0.000258 0.119666 0.067654 -0.223386 0.390975 -0.062500 1 0 0 0 0 0 2 196001
-0.002209 0.000257 0.119665 0.134002 -0.239058 0.355977 -0.062500 1 0 0 0 0 0 2 197019
-0.002207 0.000256 0.119665 0.169060 -0.247379 0.342674 -0.062500 1 0 0 0 0 0 2 198025
-0.002205 0.000256 0.119665 0.186703 -0.251597 0.337942 -0.062500 1 0 0 0 0 0 2 198999
-0.002205 0.000256 0.119665 0.195501 -0.253711 0.336292 -0.062500 1 0 0 0 0 0 2 200015
-0.002205 0.000256 0.119665 0.199886 -0.254767 0.335726 -0.062500 1 0 0 0 0 0 2 201014
-0.002204 0.000256 0.119665 0.202068 -0.255287 0.335525 -0.062500 1 0 0 0 0 0 2 201994
-0.002204 0.000256 0.119665 0.203157 -0.255547 0.335450 -0.062500 1 0 0 0 0 0 2 203012
-0.002204 0.000256 0.119665 0.203725 -0.255682 0.335432 -0.062500 1 0 0 0 0 0 2 203985
-0.002204 0.000256 0.119665 0.203986 -0.255754 0.335417 -0.062500 1 0 0 0 0 0 2 205007
-0.002204 0.000256 0.119665 0.204126 -0.255778 0.335420 -0.062500 1 0 0 0 0 0 2 206011
-0.002204 0.000256 0.119665 0.204181 -0.255790 0.335415 -0.062500 1 0 0 0 0 0 2 207014
-0.002204 0.000256 0.119665 0.204219 -0.255799 0.335415 -0.062500 1 0 0 0 0 0 2 208005
-0.002204 0.000256 0.119665 0.204236 -0.255814 0.335416 -0.062500 1 0 0 0 0 0 2 209016
-0.002204 0.000256 0.119665 0.204257 -0.255809 0.335416 -0.062500 1 0 0 0 0 0 2 209995
-0.002204 0.000256 0.119665 0.204259 -0.255809 0.335416 -0.062500 1 0 0 0 0 0 2 211021
-0.002204 0.000256 0.119665 0.204251 -0.255817 0.335409 -0.062500 1 0 0 0 0 0 2 212016
-0.002204 0.000256 0.119665 0.204259 -0.255809 0.335415 -0.062500 1 0 0 0 0 0 2 213016
-0.002204 0.000256 0.119665 0.204259 -0.255808 0.335416 -0.062500 1 0 0 0 0 0 2 214017
-0.002204 0.000256 0.119665 0.204260 -0.255808 0.335416 -0.062500 1 0 0 0 0 0 2 215015
-0.002204 0.000256 0.119665 0.204251 -0.255817 0.335409 -0.062500 1 0 0 0 0 0 2 216015
-0.002204 0.000256 0.119665 0.204258 -0.255809 0.335415 -0.062500 1 0 0 0 0 0 2 217015
-0.002204 0.000256 0.119665 0.204259 -0.255808 0.335416 -0.062500 1 0 0 0 0 0 2 218016
-0.002204 0.000256 0.119665 0.204263 -0.255819 0.335423 -0.062500 1 0 0 0 0 0 2 219010
-0.002204 0.000256 0.119665 0.204252 -0.255818 0.335410 -0.062500 1 0 0 0 0 0 2 219984
-0.002204 0.000256 0.119665 0.204258 -0.255809 0.335415 -0.062500 1 0 0 0 0 0 2 221014
-0.002204 0.000256 0.119665 0.204259 -0.255808 0.335416 -0.062500 1 0 0 0 0 0 2 222014
-0.002204 0.000256 0.119665 0.204259 -0.255808 0.335416 -0.062500 1 0 0 0 0 0 2 223014
-0.002204 0.000256 0.119665 0.204251 -0.255817 0.335409 -0.062500 1 0 0 0 0 0 2 224021
-0.002204 0.000256 0.119665 0.204258 -0.255809 0.335415 -0.062500 1 0 0 0 0 0 2 224988
-0.002204 0.000256 0.119665 0.204262 -0.255820 0.335423 -0.062500 1 0 0 0 0 0 2 226021
-0.002204 0.000256 0.119665 0.204260 -0.255809 0.335417 -0.062500 1 0 0 0 0 0 2 227018
-0.002204 0.000256 0.119665 0.204251 -0.255817 0.335409 -0.062500 1 0 0 0 0 0 2 228013
-0.002204 0.000256 0.119665 0.204258 -0.255809 0.335415 -0.062500 1 0 0 0 0 0 2 229011
-0.002204 0.000256 0.119665 0.204259 -0.255808 0.335416 -0.062500 1 0 0 0 0 0 2 229987
-0.002204 0.000256 0.119665 0.204259 -0.255808 0.335416 -0.062500 1 0 0 0 0 0 2 231014
-0.002204 0.000256 0.119665 0.204259 -0.255808 0.335416 -0.062500 1 0 0 0 0 0 2 232013
-0.002204 0.000256 0.119665 0.204251 -0.255816 0.335409 -0.062500 1 0 0 0 0 0 2 233014
-0.002204 0.000256 0.119665 0.204262 -0.255820 0.335422 -0.062500 1 0 0 0 0 0 2 234015
-0.002204 0.000256 0.119665 0.204260 -0.255809 0.335417 -0.062500 1 0 0 0 0 0 2 235014
-0.002204 0.000256 0.119665 0.204259 -0.255808 0.335416 -0.062500 1 0 0 0 0 0 2 236014
-0.002204 0.000256 0.119665 0.204251 -0.255817 0.335409 -0.062500 1 0 0 0 0 0 2 237013
-0.002204 0.000256 0.119665 0.204258 -0.255809 0.335415 -0.062500 1 0 0 0 0 0 2 238004
-0.002204 0.000256 0.119665 0.204259 -0.255808 0.335416 -0.062500 1 0 0 0 0 0 2 238996
-0.002204 0.000256 0.119665 0.204263 -0.255819 0.335423 -0.062500 1 0 0 0 0 0 2 240001
-0.002204 0.000256 0.119665 0.204252 -0.255818 0.335410 -0.062500 1 0 0 0 0 0 2 241005
-0.002204 0.000256 0.119665 0.204258 -0.255809 0.335416 -0.062500 1 0 0 0 0 0 2 242003
-0.002204 0.000256 0.119665 0.204259 -0.255808 0.335416 -0.062500 1 0 0 0 0 0 2 243003
-0.002204 0.000256 0.119665 0.204259 -0.255808 0.335416 -0.062500 1 0 0 0 0 0 2 244002
-0.002204 0.000256 0.119665 0.204251 -0.255817 0.335409 -0.062500 1 0 0 0 0 0 2 245001
-0.002204 0.000256 0.119665 0.204258 -0.255809 0.335415 -0.062500 1 0 0 0 0 0 2 246005
-0.002204 0.000256 0.119665 0.204262 -0.255820 0.335423 -0.062500 1 0 0 0 0 0 2 247000
-0.002204 0.000256 0.119665 0.204260 -0.255809 0.335417 -0.062500 1 0 0 0 0 0 2 248002
-0.002204 0.000256 0.119665 0.204251 -0.255817 0.335410 -0.062500 1 0 0 0 0 0 2 249001
-0.002204 0.000256 0.119665 0.204258 -0.255809 0.335416 -0.062500 1 0 0 0 0 0 2 250001
-0.002204 0.000256 0.119665 0.204259 -0.255808 0.335416 -0.062500 1 0 0 0 0 0 2 250992
-0.002204 0.000256 0.119665 0.204259 -0.255808 0.335416 -0.062500 1 0 0 0 0 0 2 251992
-0.002204 0.000256 0.119665 0.204251 -0.255816 0.335409 -0.062500 1 0 0 0 0 0 2 253001
-0.002204 0.000256 0.119665 0.204261 -0.255821 0.335422 -0.062500 1 0 0 0 0 0 2 253992
-0.002204 0.000256 0.119665 0.204259 -0.255810 0.335417 -0.062500 1 0 0 0 0 0 2 255001
-0.002204 0.000256 0.119665 0.204259 -0.255808 0.335417 -0.062500 1 0 0 0 0 0 2 255989
-0.002204 0.000256 0.119665 0.204251 -0.255817 0.335410 -0.062500 1 0 0 0 0 0 2 257001
-0.002204 0.000256 0.119665 0.204258 -0.255809 0.335415 -0.062500 1 0 0 0 0 0 2 257992
-0.002204 0.000256 0.119665 0.204259 -0.255808 0.335416 -0.062500 1 0 0 0 0 0 2 258993
-0.002204 0.000256 0.119665 0.204259 -0.255808 0.335416 -0.062500 1 0 0 0 0 0 2 260339
-0.002204 0.000256 0.119665 0.204251 -0.255816 0.335409 -0.062500 1 0 0 0 0 0 2 260992
-0.002204 0.000256 0.119665 0.204261 -0.255820 0.335422 -0.062500 1 0 0 0 0 0 2 262474
-0.002204 0.000256 0.119665 0.204259 -0.255810 0.335417 -0.062500 1 0 0 0 0 0 2 263002
-0.002204 0.000256 0.119665 0.204259 -0.255808 0.335417 -0.062500 1 0 0 0 0 0 2 264006
-0.002204 0.000256 0.119665 0.204251 -0.255817 0.335409 -0.062500 1 0 0 0 0 0 2 265003
-0.002204 0.000256 0.119665 0.204258 -0.255809 0.335415 -0.062500 1 0 0 0 0 0 2 266001
-0.002204 0.000256 0.119665 0.204259 -0.255808 0.335416 -0.062500 1 0 0 0 0 0 2 267003
-0.002204 0.000256 0.119665 0.204259 -0.255808 0.335416 -0.062500 1 0 0 0 0 0 2 268009
-0.002204 0.000256 0.119665 0.204262 -0.255819 0.335423 -0.062500 1 0 0 0 0 0 2 269008
-0.002204 0.000256 0.119665 0.204251 -0.255818 0.335410 -0.062500 1 0 0 0 0 0 2 270021
-0.002204 0.000256 0.119665 0.204258 -0.255809 0.335416 -0.062500 1 0 0 0 0 0 2 271015
-0.002204 0.000256 0.119665 0.204259 -0.255808 0.335416 -0.062500 1 0 0 0 0 0 2 272011
-0.002204 0.000256 0.119665 0.204259 -0.255808 0.335416 -0.062500 1 0 0 0 0 0 2 273014
-0.002204 0.000256 0.119665 0.204251 -0.255816 0.335410 -0.062500 1 0 0 0 0 0 2 273992
-0.002204 0.000256 0.119665 0.204258 -0.255809 0.335415 -0.062500 1 0 0 0 0 0 2 275020
-0.002204 0.000256 0.119665 0.204262 -0.255819 0.335423 -0.062500 1 0 0 0 0 0 2 276023
-0.002204 0.000256 0.119665 0.204251 -0.255818 0.335410 -0.062500 1 0 0 0 0 0 2 277025
-0.002204 0.000256 0.119665 0.204258 -0.255809 0.335416 -0.062500 1 0 0 0 0 0 2 278025
-0.002204 0.000256 0.119665 0.204259 -0.255808 0.335416 -0.062500 1 0 0 0 0 0 2 279031
-0.002204 0.000256 0.119665 0.204259 -0.255808 0.335416 -0.062500 1 0 0 0 0 0 2 280026
-0.002204 0.000256 0.119665 0.204259 -0.255808 0.335416 -0.062500 1 0 0 0 0 0 2 281021
-0.002204 0.000256 0.119665 0.204251 -0.255816 0.335409 -0.062500 1 0 0 0 0 0 2 282006
-0.002204 0.000256 0.119665 0.204261 -0.255820 0.335422 -0.062500 1 0 0 0 0 0 2 283022
-0.002204 0.000256 0.119665 0.204259 -0.255809 0.335417 -0.062500 1 0 0 0 0 0 2 284029
-0.002204 0.000256 0.119665 0.204259 -0.255808 0.335417 -0.062500 1 0 0 0 0 0 2 285006
-0.002204 0.000256 0.119665 0.204251 -0.255817 0.335410 -0.062500 1 0 0 0 0 0 2 286030
-0.002204 0.000256 0.119665 0.204258 -0.255809 0.335416 -0.062500 1 0 0 0 0 0 2 287020
-0.002204 0.000256 0.119665 0.204259 -0.255808 0.335416 -0.062500 1 0 0 0 0 0 2 288022
-0.002204 0.000256 0.119665 0.204259 -0.255807 0.335416 -0.062500 1 0 0 0 0 0 2 289021
-0.002204 0.000256 0.119665 0.204250 -0.255816 0.335409 -0.062500 1 0 0 0 0 0 2 290023
-0.002204 0.000256 0.119665 0.204261 -0.255820 0.335422 -0.062500 1 0 0 0 0 0 2 291019
-0.002204 0.000256 0.119665 0.204259 -0.255809 0.335417 -0.062500 1 0 0 0 0 0 2 292022
-0.002204 0.000256 0.119665 0.204259 -0.255808 0.335417 -0.062500 1 0 0 0 0 0 2 293019
-0.002204 0.000256 0.119665 0.204251 -0.255817 0.335410 -0.062500 1 0 0 0 0 0 2 294027
-0.002204 0.000256 0.119665 0.204258 -0.255809 0.335416 -0.062500 1 0 0 0 0 0 2 295021
-0.002204 0.000256 0.119665 0.204258 -0.255808 0.335416 -0.062500 1 0 0 0 0 0 2 296021
-0.002204 0.000256 0.119665 0.204262 -0.255819 0.335423 -0.062500 1 0 0 0 0 0 2 297021
-0.002204 0.000256 0.119665 0.204251 -0.255818 0.335411 -0.062500 1 0 0 0 0 0 2 298023
-0.002204 0.000256 0.119665 0.204258 -0.255809 0.335416 -0.062500 1 0 0 0 0 0 2 299020
-0.002204 0.000256 0.119665 0.204258 -0.255808 0.335416 -0.062500 1 0 0 0 0 0 2 300019
-0.002204 0.000256 0.119665 0.204259 -0.255808 0.335417 -0.062500 1 0 0 0 0 0 2 301003
-0.002204 0.000256 0.119665 0.204250 -0.255816 0.335410 -0.062500 1 0 0 0 0 0 2 302024
-0.002204 0.000256 0.119665 0.204257 -0.255809 0.335416 -0.062500 1 0 0 0 0 0 2 303023
-0.002204 0.000256 0.119665 0.204262 -0.255819 0.335423 -0.062500 1 0 0 0 0 0 2 304015
-0.002199 0.000238 0.119675 0.130794 -0.003584 0.186596 -0.062500 1 0 0 0 0 0 2 305024
-0.002196 0.000229 0.119679 0.154173 -0.088132 0.259407 -0.062500 1 0 0 0 0 0 2 306089
-0.002195 0.000224 0.119680 0.172640 -0.151558 0.297079 -0.062500 1 0 0 0 0 0 2 307080
-0.002194 0.000222 0.119681 0.182801 -0.185404 0.311358 -0.062500 1 0 0 0 0 0 2 308091
-0.002194 0.000221 0.119681 0.188075 -0.202559 0.316441 -0.062500 1 0 0 0 0 0 2 309056
-0.002194 0.000220 0.119681 0.190749 -0.211152 0.318202 -0.062500 1 0 0 0 0 0 2 310059
-0.002194 0.000220 0.119681 0.192110 -0.215448 0.318827 -0.062500 1 0 0 0 0 0 2 311080
-0.002194 0.000220 0.119681 0.192793 -0.217606 0.319040 -0.062500 1 0 0 0 0 0 2 312078
-0.002194 0.000220 0.119681 0.193133 -0.218681 0.319115 -0.062500 1 0 0 0 0 0 2 313056
-0.002193 0.000220 0.119681 0.193307 -0.219214 0.319134 -0.062500 1 0 0 0 0 0 2 314082
-0.002193 0.000220 0.119681 0.193402 -0.219486 0.319151 -0.062500 1 0 0 0 0 0 2 315054
-0.002193 0.000220 0.119681 0.193444 -0.219616 0.319141 -0.062500 1 0 0 0 0 0 2 316081
-0.002193 0.000220 0.119681 0.193464 -0.219680 0.319154 -0.062500 1 0 0 0 0 0 2 317083
-0.002193 0.000220 0.119681 0.193467 -0.219727 0.319149 -0.062500 1 0 0 0 0 0 2 318078
-0.002193 0.000220 0.119681 0.193482 -0.219745 0.319148 -0.062500 1 0 0 0 0 0 2 319088
-0.002193 0.000220 0.119681 0.193484 -0.219746 0.319148 -0.062500 1 0 0 0 0 0 2 320078
-0.002193 0.000220 0.119681 0.193484 -0.219745 0.319148 -0.062500 1 0 0 0 0 0 2 321060
-0.002193 0.000220 0.119681 0.193487 -0.219757 0.319155 -0.062500 1 0 0 0 0 0 2 322078
-0.002193 0.000220 0.119681 0.193484 -0.219746 0.319149 -0.062500 1 0 0 0 0 0 2 322995
-0.002193 0.000220 0.119681 0.193487 -0.219756 0.319155 -0.062500 1 0 0 0 0 0 2 324004
-0.002193 0.000220 0.119681 0.193485 -0.219746 0.319149 -0.062500 1 0 0 0 0 0 2 324995
-0.002193 0.000220 0.119681 0.193479 -0.219765 0.319148 -0.062500 1 0 0 0 0 0 2 326004
-0.002193 0.000220 0.119681 0.193483 -0.219747 0.319148 -0.062500 1 0 0 0 0 0 2 327004
-0.002193 0.000220 0.119681 0.193487 -0.219756 0.319155 -0.062500 1 0 0 0 0 0 2 327995
-0.002193 0.000220 0.119681 0.193488 -0.219757 0.319156 -0.062500 1 0 0 0 0 0 2 329004
-0.002193 0.000220 0.119681 0.193476 -0.219755 0.319142 -0.062500 1 0 0 0 0 0 2 329995
-0.002193 0.000220 0.119681 0.193486 -0.219757 0.319154 -0.062500 1 0 0 0 0 0 2 331004
-0.002175 0.000215 0.119671 -0.070203 -0.157464 0.457559 -0.062500 1 0 0 0 0 0 2 331995
-0.002165 0.000213 0.119668 0.019532 -0.178453 0.389933 -0.062500 1 0 0 0 0 0 2 333002
-0.002161 0.000212 0.119666 0.085842 -0.194106 0.354881 -0.062500 1 0 0 0 0 0 2 334003
-0.002158 0.000211 0.119666 0.120890 -0.202444 0.341562 -0.062500 1 0 0 0 0 0 2 335015
-0.002157 0.000211 0.119666 0.138514 -0.206660 0.336824 -0.062500 1 0 0 0 0 0 2 336030
-0.002157 0.000211 0.119666 0.147315 -0.208765 0.335174 -0.062500 1 0 0 0 0 0 2 337009
-0.002156 0.000211 0.119666 0.151712 -0.209822 0.334600 -0.062500 1 0 0 0 0 0 2 338471
-0.002156 0.000211 0.119666 0.153895 -0.210343 0.334395 -0.062500 1 0 0 0 0 0 2 338998
-0.002156 0.000211 0.119666 0.154988 -0.210614 0.334326 -0.062500 1 0 0 0 0 0 2 339994
-0.002156 0.000211 0.119666 0.155532 -0.210745 0.334301 -0.062500 1 0 0 0 0 0 2 341005
-0.002156 0.000211 0.119666 0.155798 -0.210808 0.334292 -0.062500 1 0 0 0 0 0 2 342002
-0.002156 0.000211 0.119666 0.155938 -0.210831 0.334295 -0.062500 1 0 0 0 0 0 2 343001
-0.002156 0.000211 0.119666 0.156009 -0.210857 0.334290 -0.062500 1 0 0 0 0 0 2 344000
-0.002156 0.000211 0.119666 0.156048 -0.210868 0.334291 -0.062500 1 0 0 0 0 0 2 345001
-0.002156 0.000211 0.119666 0.156059 -0.210859 0.334298 -0.062500 1 0 0 0 0 0 2 346000
-0.002156 0.000211 0.119666 0.156063 -0.210870 0.334286 -0.062500 1 0 0 0 0 0 2 347000
-0.002156 0.000211 0.119666 0.156074 -0.210873 0.334298 -0.062500 1 0 0 0 0 0 2 348005
-0.002156 0.000211 0.119666 0.156072 -0.210862 0.334293 -0.062500 1 0 0 0 0 0 2 349001
-0.002156 0.000211 0.119666 0.156087 -0.210875 0.334293 -0.062500 1 0 0 0 0 0 2 350004
-0.002156 0.000211 0.119666 0.156065 -0.210871 0.334285 -0.062500 1 0 0 0 0 0 2 350998
-0.002156 0.000211 0.119666 0.156086 -0.210876 0.334292 -0.062500 1 0 0 0 0 0 2 351999
-0.002156 0.000211 0.119666 0.156077 -0.210874 0.334299 -0.062500 1 0 0 0 0 0 2 352998
-0.002156 0.000211 0.119666 0.156076 -0.210874 0.334280 -0.062500 1 0 0 0 0 0 2 353994
-0.002156 0.000211 0.119666 0.156075 -0.210874 0.334297 -0.062500 1 0 0 0 0 0 2 354999
-0.002156 0.000211 0.119666 0.156072 -0.210862 0.334293 -0.062500 1 0 0 0 0 0 2 356000
-0.002156 0.000211 0.119666 0.156087 -0.210875 0.334293 -0.062500 1 0 0 0 0 0 2 356998
-0.002156 0.000211 0.119666 0.156073 -0.210862 0.334292 -0.062500 1 0 0 0 0 0 2 358001
-0.002156 0.000211 0.119666 0.156079 -0.210884 0.334286 -0.062500 1 0 0 0 0 0 2 358998
-0.002156 0.000211 0.119666 0.156076 -0.210875 0.334298 -0.062500 1 0 0 0 0 0 2 359999
-0.002156 0.000211 0.119666 0.156084 -0.210865 0.334286 -0.062500 1 0 0 0 0 0 2 361004
-0.002156 0.000211 0.119666 0.156077 -0.210873 0.334298 -0.062500 1 0 0 0 0 0 2 361985
-0.002156 0.000211 0.119666 0.156076 -0.210874 0.334280 -0.062500 1 0 0 0 0 0 2 363000
-0.002156 0.000211 0.119666 0.156076 -0.210874 0.334297 -0.062500 1 0 0 0 0 0 2 363997
-0.002156 0.000211 0.119666 0.156072 -0.210862 0.334293 -0.062500 1 0 0 0 0 0 2 364997
-0.002156 0.000211 0.119666 0.156087 -0.210875 0.334293 -0.062500 1 0 0 0 0 0 2 366000
-0.002156 0.000211 0.119666 0.156065 -0.210871 0.334285 -0.062500 1 0 0 0 0 0 2 367000
-0.002156 0.000211 0.119666 0.156086 -0.210876 0.334292 -0.062500 1 0 0 0 0 0 2 367982
-0.002156 0.000211 0.119666 0.156077 -0.210874 0.334299 -0.062500 1 0 0 0 0 0 2 368999
-0.002156 0.000211 0.119666 0.156084 -0.210865 0.334287 -0.062500 1 0 0 0 0 0 2 370000
-0.002156 0.000211 0.119666 0.156068 -0.210882 0.334291 -0.062500 1 0 0 0 0 0 2 370998
-0.002156 0.000211 0.119666 0.156071 -0.210863 0.334292 -0.062500 1 0 0 0 0 0 2 371997
-0.002156 0.000211 0.119666 0.156087 -0.210875 0.334293 -0.062500 1 0 0 0 0 0 2 372999
-0.002156 0.000211 0.119666 0.156073 -0.210862 0.334292 -0.062500 1 0 0 0 0 0 2 374059
-0.002156 0.000211 0.119666 0.156079 -0.210884 0.334286 -0.062500 1 0 0 0 0 0 2 375080
-0.002156 0.000211 0.119666 0.156076 -0.210875 0.334298 -0.062500 1 0 0 0 0 0 2 376085
-0.002156 0.000211 0.119666 0.156084 -0.210865 0.334286 -0.062500 1 0 0 0 0 0 2 377559
-0.002156 0.000211 0.119666 0.156077 -0.210873 0.334298 -0.062500 1 0 0 0 0 0 2 378097
-0.002156 0.000211 0.119666 0.156064 -0.210871 0.334286 -0.062500 1 0 0 0 0 0 2 379086
-0.002156 0.000211 0.119666 0.156086 -0.210876 0.334292 -0.062500 1 0 0 0 0 0 2 380084
-0.002156 0.000211 0.119666 0.156073 -0.210862 0.334292 -0.062500 1 0 0 0 0 0 2 381057
-0.002156 0.000211 0.119666 0.156087 -0.210875 0.334293 -0.062500 1 0 0 0 0 0 2 382088
-0.002156 0.000211 0.119666 0.156069 -0.210883 0.334292 -0.062500 1 0 0 0 0 0 2 383087
-0.002156 0.000211 0.119666 0.156083 -0.210866 0.334286 -0.062500 1 0 0 0 0 0 2 384053
-0.002156 0.000211 0.119666 0.156076 -0.210873 0.334298 -0.062500 1 0 0 0 0 0 2 385053
-0.002156 0.000211 0.119666 0.156072 -0.210862 0.334293 -0.062500 1 0 0 0 0 0 2 386055
-0.002156 0.000211 0.119666 0.156079 -0.210884 0.334286 -0.062500 1 0 0 0 0 0 2 387055
-0.002156 0.000211 0.119666 0.156072 -0.210863 0.334291 -0.062500 1 0 0 0 0 0 2 388053
-0.002156 0.000211 0.119666 0.156087 -0.210875 0.334292 -0.062500 1 0 0 0 0 0 2 389060
-0.002156 0.000211 0.119666 0.156077 -0.210874 0.334299 -0.062500 1 0 0 0 0 0 2 390082
-0.002156 0.000211 0.119666 0.156076 -0.210874 0.334280 -0.062500 1 0 0 0 0 0 2 391077
-0.002156 0.000211 0.119666 0.156075 -0.210874 0.334297 -0.062500 1 0 0 0 0 0 2 392060
-0.002156 0.000211 0.119666 0.156072 -0.210862 0.334293 -0.062500 1 0 0 0 0 0 2 393074
-0.002156 0.000211 0.119666 0.156087 -0.210875 0.334293 -0.062500 1 0 0 0 0 0 2 394084
-0.002156 0.000211 0.119666 0.156073 -0.210862 0.334292 -0.062500 1 0 0 0 0 0 2 394994
-0.002156 0.000211 0.119666 0.156079 -0.210884 0.334286 -0.062500 1 0 0 0 0 0 2 396001
-0.002156 0.000211 0.119666 0.156072 -0.210863 0.334291 -0.062500 1 0 0 0 0 0 2 396992
-0.002156 0.000211 0.119666 0.156087 -0.210875 0.334292 -0.062500 1 0 0 0 0 0 2 398003
-0.002156 0.000211 0.119666 0.156077 -0.210874 0.334299 -0.062500 1 0 0 0 0 0 2 398992
-0.002156 0.000211 0.119666 0.156076 -0.210874 0.334280 -0.062500 1 0 0 0 0 0 2 400002
-0.002156 0.000211 0.119666 0.156076 -0.210874 0.334297 -0.062500 1 0 0 0 0 0 2 400992
-0.002156 0.000211 0.119666 0.156072 -0.210862 0.334293 -0.062500 1 0 0 0 0 0 2 402002
-0.002156 0.000211 0.119666 0.156087 -0.210875 0.334293 -0.062500 1 0 0 0 0 0 2 402992
-0.002156 0.000211 0.119666 0.156065 -0.210871 0.334285 -0.062500 1 0 0 0 0 0 2 404002
-0.002156 0.000211 0.119666 0.156086 -0.210876 0.334292 -0.062500 1 0 0 0 0 0 2 404996
-0.002156 0.000211 0.119666 0.156077 -0.210874 0.334299 -0.062500 1 0 0 0 0 0 2 406009
-0.002156 0.000211 0.119666 0.156084 -0.210865 0.334287 -0.062500 1 0 0 0 0 0 2 406994
-0.002156 0.000211 0.119666 0.156068 -0.210882 0.334291 -0.062500 1 0 0 0 0 0 2 407994
-0.002156 0.000211 0.119666 0.156071 -0.210863 0.334292 -0.062500 1 0 0 0 0 0 2 409000
-0.002156 0.000211 0.119666 0.156087 -0.210875 0.334293 -0.062500 1 0 0 0 0 0 2 409993
-0.002156 0.000211 0.119666 0.156073 -0.210862 0.334292 -0.062500 1 0 0 0 0 0 2 411000
-0.002156 0.000211 0.119666 0.156079 -0.210884 0.334286 -0.062500 1 0 0 0 0 0 2 412011
-0.002156 0.000211 0.119666 0.156076 -0.210875 0.334298 -0.062500 1 0 0 0 0 0 2 412992
-0.002156 0.000211 0.119666 0.156084 -0.210865 0.334286 -0.062500 1 0 0 0 0 0 2 414017
-0.002156 0.000211 0.119666 0.156077 -0.210873 0.334298 -0.062500 1 0 0 0 0 0 2 414987
-0.002156 0.000211 0.119666 0.156076 -0.210874 0.334280 -0.062500 1 0 0 0 0 0 2 415997
-0.002156 0.000211 0.119666 0.156076 -0.210874 0.334297 -0.062500 1 0 0 0 0 0 2 416979
-0.002156 0.000211 0.119666 0.156072 -0.210862 0.334293 -0.062500 1 0 0 0 0 0 2 418009
-0.002156 0.000211 0.119666 0.156087 -0.210875 0.334293 -0.062500 1 0 0 0 0 0 2 419010
-0.002156 0.000211 0.119666 0.156065 -0.210871 0.334285 -0.062500 1 0 0 0 0 0 2 420007
-0.002156 0.000211 0.119666 0.156086 -0.210876 0.334292 -0.062500 1 0 0 0 0 0 2 421009
-0.002156 0.000211 0.119666 0.156077 -0.210874 0.334299 -0.062500 1 0 0 0 0 0 2 421995
-0.002156 0.000211 0.119666 0.156084 -0.210865 0.334287 -0.062500 1 0 0 0 0 0 2 423005
-0.002156 0.000211 0.119666 0.156077 -0.210873 0.334298 -0.062500 1 0 0 0 0 0 2 424001
-0.002156 0.000211 0.119666 0.156064 -0.210871 0.334286 -0.062500 1 0 0 0 0 0 2 425001
-0.002156 0.000211 0.119666 0.156086 -0.210876 0.334292 -0.062500 1 0 0 0 0 0 2 426019
-0.002156 0.000211 0.119666 0.156073 -0.210862 0.334292 -0.062500 1 0 0 0 0 0 2 427017
-0.002156 0.000211 0.119666 0.156087 -0.210875 0.334293 -0.062500 1 0 0 0 0 0 2 428016
-0.002156 0.000211 0.119666 0.156065 -0.210871 0.334285 -0.062500 1 0 0 0 0 0 2 429013
-0.002156 0.000211 0.119666 0.156074 -0.210873 0.334298 -0.062500 1 0 0 0 0 0 2 430013
-0.002156 0.000211 0.119666 0.156087 -0.210876 0.334293 -0.062500 1 0 0 0 0 0 2 431020
-0.002156 0.000211 0.119666 0.156065 -0.210871 0.334285 -0.062500 1 0 0 0 0 0 2 432018
-0.002156 0.000211 0.119666 0.156086 -0.210877 0.334292 -0.062500 1 0 0 0 0 0 2 433017
-0.002156 0.000211 0.119666 0.156073 -0.210863 0.334292 -0.062500 1 0 0 0 0 0 2 434018
-0.002156 0.000211 0.119666 0.156087 -0.210875 0.334293 -0.062500 1 0 0 0 0 0 2 435015
-0.002156 0.000211 0.119666 0.156073 -0.210862 0.334292 -0.062500 1 0 0 0 0 0 2 436015
-0.002156 0.000211 0.119666 0.156079 -0.210884 0.334286 -0.062500 1 0 0 0 0 0 2 437017
-0.002156 0.000211 0.119666 0.156076 -0.210875 0.334298 -0.062500 1 0 0 0 0 0 2 438021
-0.002156 0.000211 0.119666 0.156072 -0.210862 0.334293 -0.062500 1 0 0 0 0 0 2 439015
-0.002156 0.000211 0.119666 0.156087 -0.210875 0.334293 -0.062500 1 0 0 0 0 0 2 440017
-0.002156 0.000211 0.119666 0.156065 -0.210871 0.334285 -0.062500 1 0 0 0 0 0 2 441016
-0.002156 0.000211 0.119666 0.156086 -0.210876 0.334292 -0.062500 1 0 0 0 0 0 2 442016
-0.002156 0.000211 0.119666 0.156073 -0.210862 0.334292 -0.062500 1 0 0 0 0 0 2 443014
-0.002156 0.000211 0.119666 0.156087 -0.210875 0.334293 -0.062500 1 0 0 0 0 0 2 444023
-0.002156 0.000211 0.119666 0.156069 -0.210883 0.334292 -0.062500 1 0 0 0 0 0 2 445025
-0.002156 0.000211 0.119666 0.156083 -0.210866 0.334286 -0.062500 1 0 0 0 0 0 2 446019
-0.002156 0.000211 0.119666 0.156076 -0.210873 0.334298 -0.062500 1 0 0 0 0 0 2 447019
-0.002156 0.000211 0.119666 0.156072 -0.210862 0.334293 -0.062500 1 0 0 0 0 0 2 448008
-0.002156 0.000211 0.119666 0.156079 -0.210884 0.334286 -0.062500 1 0 0 0 0 0 2 449016
-0.002156 0.000211 0.119666 0.156072 -0.210863 0.334291 -0.062500 1 0 0 0 0 0 2 450020
-0.002156 0.000211 0.119666 0.156087 -0.210875 0.334292 -0.062500 1 0 0 0 0 0 2 451018
-0.002151 0.000193 0.119676 0.082528 0.041505 0.185657 -0.062500 1 0 0 0 0 0 2 452016
-0.002148 0.000184 0.119680 0.105963 -0.043117 0.258387 -0.062500 1 0 0 0 0 0 2 453016
-0.002147 0.000179 0.119681 0.124457 -0.106593 0.295996 -0.062500 1 0 0 0 0 0 2 454022
-0.002146 0.000177 0.119682 0.134622 -0.140446 0.310280 -0.062500 1 0 0 0 0 0 2 455020
-0.002146 0.000176 0.119682 0.139884 -0.157593 0.315332 -0.062500 1 0 0 0 0 0 2 456020
-0.002145 0.000175 0.119682 0.142580 -0.166192 0.317111 -0.062500 1 0 0 0 0 0 2 457017
-0.002145 0.000175 0.119682 0.143924 -0.170496 0.317715 -0.062500 1 0 0 0 0 0 2 458016
-0.002145 0.000175 0.119682 0.144601 -0.172644 0.317937 -0.062500 1 0 0 0 0 0 2 459014
-0.002145 0.000175 0.119682 0.144952 -0.173721 0.318006 -0.062500 1 0 0 0 0 0 2 460004
-0.002145 0.000175 0.119682 0.145132 -0.174265 0.318030 -0.062500 1 0 0 0 0 0 2 461010
-0.002145 0.000175 0.119682 0.145212 -0.174525 0.318048 -0.062500 1 0 0 0 0 0 2 462016
-0.002145 0.000175 0.119682 0.145255 -0.174665 0.318044 -0.062500 1 0 0 0 0 0 2 463006
-0.002145 0.000175 0.119682 0.145279 -0.174742 0.318044 -0.062500 1 0 0 0 0 0 2 464014
-0.002145 0.000175 0.119682 0.145283 -0.174758 0.318051 -0.062500 1 0 0 0 0 0 2 465004
-0.002145 0.000175 0.119682 0.145290 -0.174781 0.318045 -0.062500 1 0 0 0 0 0 2 466014
-0.002145 0.000175 0.119682 0.145294 -0.174794 0.318052 -0.062500 1 0 0 0 0 0 2 466990
-0.002145 0.000175 0.119682 0.145294 -0.174796 0.318053 -0.062500 1 0 0 0 0 0 2 467999
-0.002145 0.000175 0.119682 0.145306 -0.174798 0.318046 -0.062500 1 0 0 0 0 0 2 468990
-0.002145 0.000175 0.119682 0.145296 -0.174796 0.318052 -0.062500 1 0 0 0 0 0 2 469990
-0.002145 0.000175 0.119682 0.145307 -0.174798 0.318047 -0.062500 1 0 0 0 0 0 2 470992
-0.002145 0.000175 0.119682 0.145296 -0.174795 0.318052 -0.062500 1 0 0 0 0 0 2 471999
-0.002145 0.000175 0.119682 0.145299 -0.174807 0.318040 -0.062500 1 0 0 0 0 0 2 472990
-0.002145 0.000175 0.119682 0.145295 -0.174797 0.318051 -0.062500 1 0 0 0 0 0 2 473997
-0.002145 0.000175 0.119682 0.145307 -0.174798 0.318046 -0.062500 1 0 0 0 0 0 2 475004
-0.002145 0.000175 0.119682 0.145297 -0.174796 0.318052 -0.062500 1 0 0 0 0 0 2 476007
-0.002145 0.000175 0.119682 0.145287 -0.174804 0.318046 -0.062500 1 0 0 0 0 0 2 477019
-0.002145 0.000175 0.119682 0.145306 -0.174799 0.318046 -0.062500 1 0 0 0 0 0 2 477994
-0.002145 0.000175 0.119682 0.145296 -0.174796 0.318052 -0.062500 1 0 0 0 0 0 2 478990
-0.002145 0.000175 0.119682 0.145307 -0.174798 0.318047 -0.062500 1 0 0 0 0 0 2 479987
-0.002145 0.000175 0.119682 0.145288 -0.174804 0.318046 -0.062500 1 0 0 0 0 0 2 480999
-0.002145 0.000175 0.119682 0.145306 -0.174799 0.318046 -0.062500 1 0 0 0 0 0 2 481989
-0.002145 0.000175 0.119682 0.145296 -0.174796 0.318052 -0.062500 1 0 0 0 0 0 2 483001
-0.002145 0.000175 0.119682 0.145307 -0.174798 0.318047 -0.062500 1 0 0 0 0 0 2 483997
-0.002145 0.000175 0.119682 0.145288 -0.174805 0.318045 -0.062500 1 0 0 0 0 0 2 484994
-0.002145 0.000175 0.119682 0.145294 -0.174797 0.318052 -0.062500 1 0 0 0 0 0 2 485997
-0.002145 0.000175 0.119682 0.145303 -0.174787 0.318040 -0.062500 1 0 0 0 0 0 2 486994
-0.002145 0.000175 0.119682 0.145296 -0.174794 0.318051 -0.062500 1 0 0 0 0 0 2 487991
-0.002145 0.000175 0.119682 0.145299 -0.174806 0.318039 -0.062500 1 0 0 0 0 0 2 489002
-0.002145 0.000175 0.119682 0.145295 -0.174796 0.318051 -0.062500 1 0 0 0 0 0 2 490000
-0.002145 0.000175 0.119682 0.145295 -0.174795 0.318052 -0.062500 1 0 0 0 0 0 2 490999
-0.002145 0.000175 0.119682 0.145307 -0.174797 0.318046 -0.062500 1 0 0 0 0 0 2 491978
-0.002145 0.000175 0.119682 0.145288 -0.174804 0.318045 -0.062500 1 0 0 0 0 0 2 492977
-0.002145 0.000175 0.119682 0.145306 -0.174799 0.318045 -0.062500 1 0 0 0 0 0 2 493996
-0.002145 0.000175 0.119682 0.145296 -0.174795 0.318052 -0.062500 1 0 0 0 0 0 2 494996
-0.002145 0.000175 0.119682 0.145307 -0.174798 0.318046 -0.062500 1 0 0 0 0 0 2 495976
-0.002145 0.000175 0.119682 0.145296 -0.174795 0.318052 -0.062500 1 0 0 0 0 0 2 496993
-0.002145 0.000175 0.119682 0.145299 -0.174806 0.318039 -0.062500 1 0 0 0 0 0 2 497995
-0.002145 0.000175 0.119682 0.145295 -0.174796 0.318051 -0.062500 1 0 0 0 0 0 2 498999
-0.002145 0.000175 0.119682 0.145295 -0.174795 0.318053 -0.062500 1 0 0 0 0 0 2 499996
-0.002145 0.000175 0.119682 0.145299 -0.174806 0.318039 -0.062500 1 0 0 0 0 0 2 500994
-0.002145 0.000175 0.119682 0.145295 -0.174796 0.318051 -0.062500 1 0 0 0 0 0 2 501995
-0.002145 0.000175 0.119682 0.145307 -0.174798 0.318046 -0.062500 1 0 0 0 0 0 2 502993
-0.002145 0.000175 0.119682 0.145296 -0.174795 0.318052 -0.062500 1 0 0 0 0 0 2 503994
-0.002145 0.000175 0.119682 0.145307 -0.174798 0.318046 -0.062500 1 0 0 0 0 0 2 504998
-0.002145 0.000175 0.119682 0.145288 -0.174804 0.318045 -0.062500 1 0 0 0 0 0 2 506001
-0.002145 0.000175 0.119682 0.145294 -0.174796 0.318052 -0.062500 1 0 0 0 0 0 2 506996
-0.002145 0.000175 0.119682 0.145307 -0.174798 0.318046 -0.062500 1 0 0 0 0 0 2 507999
-0.002145 0.000175 0.119682 0.145296 -0.174795 0.318052 -0.062500 1 0 0 0 0 0 2 508992
-0.002145 0.000175 0.119682 0.145299 -0.174806 0.318040 -0.062500 1 0 0 0 0 0 2 509995
-0.002145 0.000175 0.119682 0.145295 -0.174796 0.318051 -0.062500 1 0 0 0 0 0 2 510997
-0.002145 0.000175 0.119682 0.145307 -0.174798 0.318046 -0.062500 1 0 0 0 0 0 2 511994
-0.002145 0.000175 0.119682 0.145296 -0.174795 0.318052 -0.062500 1 0 0 0 0 0 2 512994
-0.002145 0.000175 0.119682 0.145299 -0.174806 0.318039 -0.062500 1 0 0 0 0 0 2 513994
-0.002145 0.000175 0.119682 0.145295 -0.174796 0.318051 -0.062500 1 0 0 0 0 0 2 514985
-0.002145 0.000175 0.119682 0.145295 -0.174795 0.318053 -0.062500 1 0 0 0 0 0 2 515996
-0.002145 0.000175 0.119682 0.145307 -0.174798 0.318047 -0.062500 1 0 0 0 0 0 2 516996
-0.002145 0.000175 0.119682 0.145288 -0.174804 0.318045 -0.062500 1 0 0 0 0 0 2 517995
-0.002145 0.000175 0.119682 0.145306 -0.174799 0.318046 -0.062500 1 0 0 0 0 0 2 518993
-0.002145 0.000175 0.119682 0.145296 -0.174795 0.318052 -0.062500 1 0 0 0 0 0 2 519993
-0.002145 0.000175 0.119682 0.145307 -0.174798 0.318046 -0.062500 1 0 0 0 0 0 2 520993
-0.002145 0.000175 0.119682 0.145288 -0.174804 0.318045 -0.062500 1 0 0 0 0 0 2 521995
-0.002145 0.000175 0.119682 0.145294 -0.174796 0.318052 -0.062500 1 0 0 0 0 0 2 522993
-0.002145 0.000175 0.119682 0.145307 -0.174798 0.318046 -0.062500 1 0 0 0 0 0 2 523993
-0.002145 0.000175 0.119682 0.145296 -0.174795 0.318052 -0.062500 1 0 0 0 0 0 2 524991
-0.002145 0.000175 0.119682 0.145299 -0.174807 0.318040 -0.062500 1 0 0 0 0 0 2 525994
-0.002145 0.000175 0.119682 0.145295 -0.174796 0.318051 -0.062500 1 0 0 0 0 0 2 526992
-0.002145 0.000175 0.119682 0.145307 -0.174798 0.318046 -0.062500 1 0 0 0 0 0 2 527992
-0.002145 0.000175 0.119682 0.145296 -0.174795 0.318052 -0.062500 1 0 0 0 0 0 2 528983
-0.002145 0.000175 0.119682 0.145287 -0.174804 0.318046 -0.062500 1 0 0 0 0 0 2 530038
-0.002145 0.000175 0.119682 0.145306 -0.174799 0.318046 -0.062500 1 0 0 0 0 0 2 531055
-0.002145 0.000175 0.119682 0.145296 -0.174796 0.318052 -0.062500 1 0 0 0 0 0 2 532070
-0.002145 0.000175 0.119682 0.145307 -0.174798 0.318047 -0.062500 1 0 0 0 0 0 2 533054
-0.002145 0.000175 0.119682 0.145288 -0.174804 0.318045 -0.062500 1 0 0 0 0 0 2 534072
-0.002145 0.000175 0.119682 0.145306 -0.174799 0.318046 -0.062500 1 0 0 0 0 0 2 535053
-0.002145 0.000175 0.119682 0.145296 -0.174796 0.318052 -0.062500 1 0 0 0 0 0 2 536072
-0.002145 0.000175 0.119682 0.145295 -0.174795 0.318053 -0.062500 1 0 0 0 0 0 2 537056
-0.002145 0.000175 0.119682 0.145299 -0.174807 0.318040 -0.062500 1 0 0 0 0 0 2 538070
-0.002145 0.000175 0.119682 0.145295 -0.174797 0.318051 -0.062500 1 0 0 0 0 0 2 539038
-0.002145 0.000175 0.119682 0.145307 -0.174798 0.318046 -0.062500 1 0 0 0 0 0 2 539998
-0.002145 0.000175 0.119682 0.145296 -0.174795 0.318052 -0.062500 1 0 0 0 0 0 2 540988
-0.002145 0.000175 0.119682 0.145299 -0.174807 0.318040 -0.062500 1 0 0 0 0 0 2 541998
-0.002145 0.000175 0.119682 0.145295 -0.174797 0.318051 -0.062500 1 0 0 0 0 0 2 542992
-0.002145 0.000175 0.119682 0.145307 -0.174798 0.318046 -0.062500 1 0 0 0 0 0 2 543997
-0.002145 0.000175 0.119682 0.145296 -0.174796 0.318052 -0.062500 1 0 0 0 0 0 2 544997
-0.002145 0.000175 0.119682 0.145287 -0.174804 0.318046 -0.062500 1 0 0 0 0 0 2 545986
-0.002145 0.000175 0.119682 0.145306 -0.174799 0.318046 -0.062500 1 0 0 0 0 0 2 546974
-0.002145 0.000175 0.119682 0.145296 -0.174796 0.318052 -0.062500 1 0 0 0 0 0 2 547998
-0.002145 0.000175 0.119682 0.145307 -0.174798 0.318047 -0.062500 1 0 0 0 0 0 2 549008
-0.002145 0.000175 0.119682 0.145296 -0.174795 0.318052 -0.062500 1 0 0 0 0 0 2 550082
-0.002145 0.000175 0.119682 0.145299 -0.174807 0.318040 -0.062500 1 0 0 0 0 0 2 550996
-0.002145 0.000175 0.119682 0.145295 -0.174797 0.318051 -0.062500 1 0 0 0 0 0 2 551989
-0.002145 0.000175 0.119682 0.145295 -0.174795 0.318053 -0.062500 1 0 0 0 0 0 2 552996
-0.002145 0.000175 0.119682 0.145299 -0.174807 0.318040 -0.062500 1 0 0 0 0 0 2 553989
-0.002145 0.000175 0.119682 0.145295 -0.174797 0.318051 -0.062500 1 0 0 0 0 0 2 554995
-0.002145 0.000175 0.119682 0.145307 -0.174799 0.318046 -0.062500 1 0 0 0 0 0 2 556006
-0.002145 0.000175 0.119682 0.145296 -0.174796 0.318052 -0.062500 1 0 0 0 0 0 2 556975
-0.002145 0.000175 0.119682 0.145307 -0.174798 0.318047 -0.062500 1 0 0 0 0 0 2 557992
-0.002145 0.000175 0.119682 0.145288 -0.174804 0.318045 -0.062500 1 0 0 0 0 0 2 558981
-0.002145 0.000175 0.119682 0.145294 -0.174796 0.318052 -0.062500 1 0 0 0 0 0 2 560000
-0.002145 0.000175 0.119682 0.145307 -0.174798 0.318047 -0.062500 1 0 0 0 0 0 2 560991
-0.002145 0.000175 0.119682 0.145296 -0.174796 0.318053 -0.062500 1 0 0 0 0 0 2 561999
-0.002145 0.000175 0.119682 0.145296 -0.174795 0.318033 -0.062500 1 0 0 0 0 0 2 563010
-0.002145 0.000175 0.119682 0.145295 -0.174795 0.318050 -0.062500 1 0 0 0 0 0 2 564006
-0.002145 0.000175 0.119682 0.145307 -0.174798 0.318046 -0.062500 1 0 0 0 0 0 2 565000
-0.002145 0.000175 0.119682 0.145296 -0.174795 0.318052 -0.062500 1 0 0 0 0 0 2 566012
-0.002145 0.000175 0.119682 0.145299 -0.174806 0.318039 -0.062500 1 0 0 0 0 0 2 567001
-0.002145 0.000175 0.119682 0.145295 -0.174796 0.318051 -0.062500 1 0 0 0 0 0 2 568002
-0.002145 0.000175 0.119682 0.145295 -0.174795 0.318052 -0.062500 1 0 0 0 0 0 2 569002
-0.002145 0.000175 0.119682 0.145307 -0.174797 0.318046 -0.062500 1 0 0 0 0 0 2 570008
-0.002145 0.000175 0.119682 0.145288 -0.174804 0.318045 -0.062500 1 0 0 0 0 0 2 571004
-0.002145 0.000175 0.119682 0.145306 -0.174799 0.318045 -0.062500 1 0 0 0 0 0 2 572004
-0.002145 0.000175 0.119682 0.145296 -0.174795 0.318052 -0.062500 1 0 0 0 0 0 2 573003
-0.002145 0.000175 0.119682 0.145307 -0.174798 0.318046 -0.062500 1 0 0 0 0 0 2 574005
-0.002145 0.000175 0.119682 0.145296 -0.174795 0.318052 -0.062500 1 0 0 0 0 0 2 575003
-0.002145 0.000175 0.119682 0.145287 -0.174803 0.318046 -0.062500 1 0 0 0 0 0 2 576002
-0.002145 0.000175 0.119682 0.145306 -0.174799 0.318046 -0.062500 1 0 0 0 0 0 2 577004
-0.002145 0.000175 0.119682 0.145296 -0.174795 0.318052 -0.062500 1 0 0 0 0 0 2 578027
-0.002145 0.000175 0.119682 0.145299 -0.174806 0.318039 -0.062500 1 0 0 0 0 0 2 579001
-0.002145 0.000175 0.119682 0.145295 -0.174796 0.318051 -0.062500 1 0 0 0 0 0 2 580002
-0.002145 0.000175 0.119682 0.145307 -0.174798 0.318046 -0.062500 1 0 0 0 0 0 2 580973
-0.002145 0.000175 0.119682 0.145296 -0.174795 0.318052 -0.062500 1 0 0 0 0 0 2 582003
-0.002145 0.000175 0.119682 0.145295 -0.174795 0.318053 -0.062500 1 0 0 0 0 0 2 583002
-0.002145 0.000175 0.119682 0.145299 -0.174806 0.318040 -0.062500 1 0 0 0 0 0 2 584000
-0.002145 0.000175 0.119682 0.145295 -0.174796 0.318051 -0.062500 1 0 0 0 0 0 2 585002
-0.002145 0.000175 0.119682 0.145307 -0.174798 0.318046 -0.062500 1 0 0 0 0 0 2 586004
-0.002145 0.000175 0.119682 0.145296 -0.174795 0.318052 -0.062500 1 0 0 0 0 0 2 586990
-0.002145 0.000175 0.119682 0.145299 -0.174806 0.318039 -0.062500 1 0 0 0 0 0 2 587999
-0.002145 0.000175 0.119682 0.145295 -0.174796 0.318051 -0.062500 1 0 0 0 0 0 2 589001
-0.002145 0.000175 0.119682 0.145295 -0.174795 0.318053 -0.062500 1 0 0 0 0 0 2 590004
-0.002145 0.000175 0.119682 0.145307 -0.174798 0.318047 -0.062500 1 0 0 0 0 0 2 591003
-0.002145 0.000175 0.119682 0.145288 -0.174804 0.318045 -0.062500 1 0 0 0 0 0 2 592001
-0.002145 0.000175 0.119682 0.145306 -0.174799 0.318046 -0.062500 1 0 0 0 0 0 2 593001
-0.002145 0.000175 0.119682 0.145296 -0.174795 0.318052 -0.062500 1 0 0 0 0 0 2 594013
-0.002145 0.000175 0.119682 0.145307 -0.174798 0.318046 -0.062500 1 0 0 0 0 0 2 595005
-0.002145 0.000175 0.119682 0.145288 -0.174804 0.318045 -0.062500 1 0 0 0 0 0 2 596007
-0.002145 0.000175 0.119682 0.145294 -0.174796 0.318052 -0.062500 1 0 0 0 0 0 2 597002
-0.002145 0.000175 0.119682 0.145307 -0.174798 0.318046 -0.062500 1 0 0 0 0 0 2 598004
-0.002145 0.000175 0.119682 0.145296 -0.174795 0.318052 -0.062500 1 0 0 0 0 0 2 598988
-0.002145 0.000175 0.119682 0.145299 -0.174807 0.318040 -0.062500 1 0 0 0 0 0 2 599994
-0.002145 0.000175 0.119682 0.145295 -0.174796 0.318051 -0.062500 1 0 0 0 0 0 2 600986
-0.002145 0.000175 0.119682 0.145307 -0.174798 0.318046 -0.062500 1 0 0 0 0 0 2 602068
-0.002145 0.000175 0.119682 0.145296 -0.174795 0.318052 -0.062500 1 0 0 0 0 0 2 603052
-0.002145 0.000175 0.119682 0.145299 -0.174807 0.318040 -0.062500 1 0 0 0 0 0 2 604068
-0.002145 0.000175 0.119682 0.145295 -0.174796 0.318051 -0.062500 1 0 0 0 0 0 2 605050
-0.002145 0.000175 0.119682 0.145295 -0.174795 0.318053 -0.062500 1 0 0 0 0 0 2 606066
-0.002145 0.000175 0.119682 0.145307 -0.174798 0.318047 -0.062500 1 0 0 0 0 0 2 607051
-0.002145 0.000175 0.119682 0.145288 -0.174804 0.318045 -0.062500 1 0 0 0 0 0 2 608068
-0.002145 0.000175 0.119682 0.145306 -0.174799 0.318046 -0.062500 1 0 0 0 0 0 2 609052
-0.002145 0.000175 0.119682 0.145296 -0.174796 0.318052 -0.062500 1 0 0 0 0 0 2 610079
-0.002145 0.000175 0.119682 0.145307 -0.174798 0.318046 -0.062500 1 0 0 0 0 0 2 610985
-0.002145 0.000175 0.119682 0.145288 -0.174804 0.318045 -0.062500 1 0 0 0 0 0 2 611986
-0.002145 0.000175 0.119682 0.145294 -0.174796 0.318052 -0.062500 1 0 0 0 0 0 2 612994
-0.002145 0.000175 0.119682 0.145307 -0.174798 0.318047 -0.062500 1 0 0 0 0 0 2 613987
-0.002145 0.000175 0.119682 0.145296 -0.174795 0.318052 -0.062500 1 0 0 0 0 0 2 614995
-0.002145 0.000175 0.119682 0.145299 -0.174807 0.318040 -0.062500 1 0 0 0 0 0 2 615985
-0.002145 0.000175 0.119682 0.145295 -0.174797 0.318051 -0.062500 1 0 0 0 0 0 2 617008
-0.002145 0.000175 0.119682 0.145307 -0.174798 0.318046 -0.062500 1 0 0 0 0 0 2 617991
-0.002145 0.000175 0.119682 0.145296 -0.174796 0.318052 -0.062500 1 0 0 0 0 0 2 618995
-0.002145 0.000175 0.119682 0.145299 -0.174807 0.318040 -0.062500 1 0 0 0 0 0 2 620007
-0.002145 0.000175 0.119682 0.145295 -0.174797 0.318051 -0.062500 1 0 0 0 0 0 2 620988
-0.002145 0.000175 0.119682 0.145295 -0.174795 0.318053 -0.062500 1 0 0 0 0 0 2 621985
-0.002145 0.000175 0.119682 0.145307 -0.174798 0.318047 -0.062500 1 0 0 0 0 0 2 622994
-0.002145 0.000175 0.119682 0.145288 -0.174804 0.318045 -0.062500 1 0 0 0 0 0 2 624000
-0.002145 0.000175 0.119682 0.145306 -0.174799 0.318046 -0.062500 1 0 0 0 0 0 2 624995
-0.002145 0.000175 0.119682 0.145296 -0.174796 0.318052 -0.062500 1 0 0 0 0 0 2 626007
-0.002145 0.000175 0.119682 0.145307 -0.174798 0.318047 -0.062500 1 0 0 0 0 0 2 627002
-0.002145 0.000175 0.119682 0.145297 -0.174795 0.318052 -0.062500 1 0 0 0 0 0 2 627989
-0.002145 0.000175 0.119682 0.145299 -0.174807 0.318040 -0.062500 1 0 0 0 0 0 2 628999
-0.002145 0.000175 0.119682 0.145296 -0.174797 0.318051 -0.062500 1 0 0 0 0 0 2 630003
-0.002145 0.000175 0.119682 0.145295 -0.174795 0.318053 -0.062500 1 0 0 0 0 0 2 631001
-0.002145 0.000175 0.119682 0.145299 -0.174807 0.318040 -0.062500 1 0 0 0 0 0 2 632001
-0.002145 0.000175 0.119682 0.145295 -0.174797 0.318051 -0.062500 1 0 0 0 0 0 2 632999
-0.002145 0.000175 0.119682 0.145307 -0.174799 0.318046 -0.062500 1 0 0 0 0 0 2 634008
-0.002145 0.000175 0.119682 0.145296 -0.174796 0.318052 -0.062500 1 0 0 0 0 0 2 635003
-0.002145 0.000175 0.119682 0.145307 -0.174798 0.318047 -0.062500 1 0 0 0 0 0 2 636004
-0.002145 0.000175 0.119682 0.145288 -0.174804 0.318045 -0.062500 1 0 0 0 0 0 2 637004
-0.002145 0.000175 0.119682 0.145294 -0.174796 0.318052 -0.062500 1 0 0 0 0 0 2 638001
-0.002145 0.000175 0.119682 0.145307 -0.174798 0.318047 -0.062500 1 0 0 0 0 0 2 638995
-0.002145 0.000175 0.119682 0.145296 -0.174796 0.318052 -0.062500 1 0 0 0 0 0 2 639999
-0.002145 0.000175 0.119682 0.145296 -0.174795 0.318033 -0.062500 1 0 0 0 0 0 2 641002
-0.002145 0.000175 0.119682 0.145295 -0.174795 0.318050 -0.062500 1 0 0 0 0 0 2 641994
-0.002145 0.000175 0.119682 0.145295 -0.174795 0.318052 -0.062500 1 0 0 0 0 0 2 643000
-0.002145 0.000175 0.119682 0.145307 -0.174797 0.318046 -0.062500 1 0 0 0 0 0 2 644002
-0.002145 0.000175 0.119682 0.145288 -0.174804 0.318045 -0.062500 1 0 0 0 0 0 2 644997
-0.002145 0.000175 0.119682 0.145306 -0.174799 0.318045 -0.062500 1 0 0 0 0 0 2 646003
-0.002145 0.000175 0.119682 0.145296 -0.174795 0.318052 -0.062500 1 0 0 0 0 0 2 647001
-0.002145 0.000175 0.119682 0.145307 -0.174797 0.318046 -0.062500 1 0 0 0 0 0 2 647998
-0.002145 0.000175 0.119682 0.145288 -0.174804 0.318045 -0.062500 1 0 0 0 0 0 2 649000
-0.002145 0.000175 0.119682 0.145294 -0.174796 0.318052 -0.062500 1 0 0 0 0 0 2 649981
-0.002145 0.000175 0.119682 0.145306 -0.174798 0.318046 -0.062500 1 0 0 0 0 0 2 650977
-0.002145 0.000175 0.119682 0.145296 -0.174795 0.318052 -0.062500 1 0 0 0 0 0 2 651973
-0.002145 0.000175 0.119682 0.145299 -0.174806 0.318039 -0.062500 1 0 0 0 0 0 2 653004
-0.002145 0.000175 0.119682 0.145295 -0.174796 0.318051 -0.062500 1 0 0 0 0 0 2 653971
-0.002145 0.000175 0.119682 0.145307 -0.174798 0.318046 -0.062500 1 0 0 0 0 0 2 655000
-0.002145 0.000175 0.119682 0.145296 -0.174795 0.318052 -0.062500 1 0 0 0 0 0 2 656001
-0.002158 0.000161 0.119671 0.323303 0.016124 0.468426 -0.062500 1 0 0 0 0 0 2 656969
-0.002164 0.000154 0.119667 0.264749 -0.048048 0.394943 -0.062500 1 0 0 0 0 0 2 658006
-0.002168 0.000151 0.119666 0.220025 -0.096041 0.356866 -0.062500 1 0 0 0 0 0 2 659014
-0.002169 0.000149 0.119666 0.195844 -0.121617 0.342388 -0.062500 1 0 0 0 0 0 2 660016
-0.002170 0.000148 0.119666 0.183502 -0.134559 0.337249 -0.062500 1 0 0 0 0 0 2 661009
-0.002171 0.000148 0.119666 0.177277 -0.141052 0.335449 -0.062500 1 0 0 0 0 0 2 662015
-0.002171 0.000148 0.119666 0.174141 -0.144292 0.334832 -0.062500 1 0 0 0 0 0 2 663011
-0.002171 0.000148 0.119666 0.172572 -0.145923 0.334614 -0.062500 1 0 0 0 0 0 2 664009
-0.002171 0.000148 0.119666 0.171778 -0.146726 0.334538 -0.062500 1 0 0 0 0 0 2 665009
-0.002171 0.000148 0.119666 0.171396 -0.147125 0.334510 -0.062500 1 0 0 0 0 0 2 666011
-0.002171 0.000148 0.119666 0.171194 -0.147337 0.334496 -0.062500 1 0 0 0 0 0 2 667006
-0.002171 0.000148 0.119666 0.171091 -0.147445 0.334499 -0.062500 1 0 0 0 0 0 2 668007
-0.002171 0.000148 0.119666 0.171041 -0.147483 0.334499 -0.062500 1 0 0 0 0 0 2 668990
-0.002171 0.000148 0.119666 0.171013 -0.147511 0.334498 -0.062500 1 0 0 0 0 0 2 670000
-0.002171 0.000148 0.119666 0.171006 -0.147532 0.334498 -0.062500 1 0 0 0 0 0 2 671007
-0.002166 0.000130 0.119676 0.097438 0.104995 0.186053 -0.062500 1 0 0 0 0 0 2 671997
-0.002163 0.000120 0.119680 0.120872 0.020289 0.258691 -0.062500 1 0 0 0 0 0 2 673007
-0.002174 0.000102 0.119670 0.317260 0.147596 0.446812 -0.062500 1 0 0 0 0 0 2 674051
-0.002180 0.000093 0.119667 0.268939 0.049614 0.387492 -0.062500 1 0 0 0 0 0 2 675066
-0.002183 0.000089 0.119666 0.229495 -0.015507 0.354435 -0.062500 1 0 0 0 0 0 2 676049
-0.002184 0.000086 0.119665 0.208013 -0.049682 0.341719 -0.062500 1 0 0 0 0 0 2 677066
-0.002185 0.000085 0.119665 0.197028 -0.066916 0.337175 -0.062500 1 0 0 0 0 0 2 678064
-0.002186 0.000085 0.119665 0.191484 -0.075554 0.335590 -0.062500 1 0 0 0 0 0 2 679047
-0.002186 0.000084 0.119665 0.188693 -0.079879 0.335031 -0.062500 1 0 0 0 0 0 2 680081
-0.002186 0.000084 0.119665 0.187299 -0.082043 0.334846 -0.062500 1 0 0 0 0 0 2 681049
-0.002186 0.000084 0.119665 0.186600 -0.083120 0.334789 -0.062500 1 0 0 0 0 0 2 682066
-0.002186 0.000084 0.119665 0.186239 -0.083654 0.334750 -0.062500 1 0 0 0 0 0 2 682985
-0.002186 0.000084 0.119665 0.186075 -0.083925 0.334749 -0.062500 1 0 0 0 0 0 2 683992
-0.002186 0.000084 0.119665 0.185982 -0.084058 0.334747 -0.062500 1 0 0 0 0 0 2 684983
-0.002186 0.000084 0.119665 0.185935 -0.084141 0.334739 -0.062500 1 0 0 0 0 0 2 685993
-0.002186 0.000084 0.119665 0.185915 -0.084163 0.334744 -0.062500 1 0 0 0 0 0 2 686982
-0.002186 0.000084 0.119665 0.185909 -0.084184 0.334744 -0.062500 1 0 0 0 0 0 2 687991
-0.002186 0.000084 0.119665 0.185901 -0.084195 0.334737 -0.062500 1 0 0 0 0 0 2 688982
-0.002186 0.000084 0.119665 0.185889 -0.084192 0.334743 -0.062500 1 0 0 0 0 0 2 690054
-0.002186 0.000084 0.119665 0.185903 -0.084206 0.334744 -0.062500 1 0 0 0 0 0 2 690994
-0.002186 0.000084 0.119665 0.185889 -0.084194 0.334744 -0.062500 1 0 0 0 0 0 2 691997
-0.002186 0.000084 0.119665 0.185900 -0.084195 0.334737 -0.062500 1 0 0 0 0 0 2 692998
-0.002186 0.000084 0.119665 0.185892 -0.084204 0.334750 -0.062500 1 0 0 0 0 0 2 693996
-0.002186 0.000084 0.119665 0.185900 -0.084196 0.334738 -0.062500 1 0 0 0 0 0 2 694972
-0.002186 0.000084 0.119665 0.185893 -0.084204 0.334750 -0.062500 1 0 0 0 0 0 2 695981
-0.002186 0.000084 0.119665 0.185900 -0.084196 0.334738 -0.062500 1 0 0 0 0 0 2 696996
-0.002186 0.000084 0.119665 0.185889 -0.084192 0.334743 -0.062500 1 0 0 0 0 0 2 697977
-0.002186 0.000084 0.119665 0.185891 -0.084203 0.334750 -0.062500 1 0 0 0 0 0 2 698993
-0.002186 0.000084 0.119665 0.185900 -0.084195 0.334738 -0.062500 1 0 0 0 0 0 2 699988
-0.002186 0.000084 0.119665 0.185893 -0.084203 0.334750 -0.062500 1 0 0 0 0 0 2 700988
-0.002186 0.000084 0.119665 0.185901 -0.084196 0.334738 -0.062500 1 0 0 0 0 0 2 701972
-0.002181 0.000066 0.119676 0.112301 0.168488 0.186495 -0.062500 1 0 0 0 0 0 2 702988
-0.002178 0.000057 0.119680 0.135743 0.083697 0.259037 -0.062500 1 0 0 0 0 0 2 703971
-0.002177 0.000053 0.119681 0.154240 0.020158 0.296547 -0.062500 1 0 0 0 0 0 2 704989
-0.002176 0.000050 0.119681 0.164416 -0.013740 0.310784 -0.062500 1 0 0 0 0 0 2 705990
-0.002175 0.000049 0.119681 0.169689 -0.030895 0.315835 -0.062500 1 0 0 0 0 0 2 706990
-0.002175 0.000049 0.119681 0.172373 -0.039485 0.317603 -0.062500 1 0 0 0 0 0 2 707988
-0.002175 0.000048 0.119681 0.173729 -0.043793 0.318214 -0.062500 1 0 0 0 0 0 2 708988
-0.002175 0.000048 0.119681 0.174419 -0.045946 0.318428 -0.062500 1 0 0 0 0 0 2 709990
-0.002175 0.000048 0.119681 0.174761 -0.047020 0.318501 -0.062500 1 0 0 0 0 0 2 710989
-0.002175 0.000048 0.119681 0.174939 -0.047565 0.318524 -0.062500 1 0 0 0 0 0 2 711991
-0.002175 0.000048 0.119681 0.175019 -0.047825 0.318542 -0.062500 1 0 0 0 0 0 2 712986
-0.002175 0.000048 0.119681 0.175063 -0.047966 0.318538 -0.062500 1 0 0 0 0 0 2 713990
-0.002175 0.000048 0.119681 0.175091 -0.048022 0.318538 -0.062500 1 0 0 0 0 0 2 714986
-0.002175 0.000048 0.119681 0.175104 -0.048059 0.318538 -0.062500 1 0 0 0 0 0 2 715984
-0.002175 0.000048 0.119681 0.175100 -0.048081 0.318538 -0.062500 1 0 0 0 0 0 2 716990
-0.002175 0.000048 0.119681 0.175099 -0.048083 0.318538 -0.062500 1 0 0 0 0 0 2 717982
-0.002175 0.000048 0.119681 0.175102 -0.048094 0.318545 -0.062500 1 0 0 0 0 0 2 719083
-0.002175 0.000048 0.119681 0.175102 -0.048095 0.318546 -0.062500 1 0 0 0 0 0 2 720083
-0.002175 0.000048 0.119681 0.175114 -0.048098 0.318539 -0.062500 1 0 0 0 0 0 2 721075
-0.002175 0.000048 0.119681 0.175104 -0.048096 0.318545 -0.062500 1 0 0 0 0 0 2 722061
-0.002175 0.000048 0.119681 0.175111 -0.048087 0.318533 -0.062500 1 0 0 0 0 0 2 723050
-0.002175 0.000048 0.119681 0.175103 -0.048094 0.318544 -0.062500 1 0 0 0 0 0 2 724079
-0.002175 0.000048 0.119681 0.175115 -0.048098 0.318539 -0.062500 1 0 0 0 0 0 2 725070
-0.002175 0.000048 0.119681 0.175104 -0.048095 0.318545 -0.062500 1 0 0 0 0 0 2 726047
-0.002175 0.000048 0.119681 0.175115 -0.048098 0.318540 -0.062500 1 0 0 0 0 0 2 727043
-0.002175 0.000048 0.119681 0.175104 -0.048096 0.318545 -0.062500 1 0 0 0 0 0 2 728043
-0.002175 0.000048 0.119681 0.175100 -0.048084 0.318539 -0.062500 1 0 0 0 0 0 2 729067
-0.002175 0.000048 0.119681 0.175114 -0.048096 0.318539 -0.062500 1 0 0 0 0 0 2 730069
-0.002175 0.000048 0.119681 0.175104 -0.048095 0.318545 -0.062500 1 0 0 0 0 0 2 731037
-0.002175 0.000048 0.119681 0.175115 -0.048098 0.318540 -0.062500 1 0 0 0 0 0 2 732072
-0.002175 0.000048 0.119681 0.175104 -0.048095 0.318546 -0.062500 1 0 0 0 0 0 2 733069
-0.002175 0.000048 0.119681 0.175104 -0.048095 0.318526 -0.062500 1 0 0 0 0 0 2 734072
-0.002175 0.000048 0.119681 0.175103 -0.048095 0.318543 -0.062500 1 0 0 0 0 0 2 735064
-0.002175 0.000048 0.119681 0.175102 -0.048095 0.318546 -0.062500 1 0 0 0 0 0 2 736074
-0.002175 0.000048 0.119681 0.175115 -0.048098 0.318540 -0.062500 1 0 0 0 0 0 2 737071
-0.002175 0.000048 0.119681 0.175104 -0.048095 0.318545 -0.062500 1 0 0 0 0 0 2 738044
-0.002175 0.000048 0.119681 0.175115 -0.048098 0.318540 -0.062500 1 0 0 0 0 0 2 739043
-0.002175 0.000048 0.119681 0.175104 -0.048096 0.318545 -0.062500 1 0 0 0 0 0 2 740042
-0.002175 0.000048 0.119681 0.175112 -0.048086 0.318533 -0.062500 1 0 0 0 0 0 2 741039
-0.002175 0.000048 0.119681 0.175104 -0.048094 0.318545 -0.062500 1 0 0 0 0 0 2 742043
-0.002175 0.000048 0.119681 0.175103 -0.048095 0.318546 -0.062500 1 0 0 0 0 0 2 743041
-0.002175 0.000048 0.119681 0.175115 -0.048097 0.318540 -0.062500 1 0 0 0 0 0 2 744040
-0.002175 0.000048 0.119681 0.175096 -0.048104 0.318539 -0.062500 1 0 0 0 0 0 2 745120
-0.002175 0.000048 0.119681 0.175114 -0.048099 0.318539 -0.062500 1 0 0 0 0 0 2 746066
-0.002175 0.000048 0.119681 0.175100 -0.048084 0.318538 -0.062500 1 0 0 0 0 0 2 747067
-0.002175 0.000048 0.119681 0.175114 -0.048097 0.318539 -0.062500 1 0 0 0 0 0 2 748063
-0.002175 0.000048 0.119681 0.175104 -0.048095 0.318545 -0.062500 1 0 0 0 0 0 2 749046
-0.002175 0.000048 0.119681 0.175103 -0.048095 0.318546 -0.062500 1 0 0 0 0 0 2 750063
-0.002175 0.000048 0.119681 0.175115 -0.048098 0.318540 -0.062500 1 0 0 0 0 0 2 751047
-0.002175 0.000048 0.119681 0.175104 -0.048095 0.318546 -0.062500 1 0 0 0 0 0 2 752191
-0.002175 0.000048 0.119681 0.175112 -0.048086 0.318533 -0.062500 1 0 0 0 0 0 2 753065
-0.002175 0.000048 0.119681 0.175104 -0.048094 0.318545 -0.062500 1 0 0 0 0 0 2 754067
-0.002175 0.000048 0.119681 0.175115 -0.048097 0.318540 -0.062500 1 0 0 0 0 0 2 754991
-0.002175 0.000048 0.119681 0.175104 -0.048095 0.318546 -0.062500 1 0 0 0 0 0 2 755981
-0.002175 0.000048 0.119681 0.175107 -0.048107 0.318533 -0.062500 1 0 0 0 0 0 2 756989
-0.002175 0.000048 0.119681 0.175103 -0.048097 0.318545 -0.062500 1 0 0 0 0 0 2 757981
-0.002175 0.000048 0.119681 0.175099 -0.048084 0.318539 -0.062500 1 0 0 0 0 0 2 758981
-0.002175 0.000048 0.119681 0.175114 -0.048096 0.318539 -0.062500 1 0 0 0 0 0 2 759990
-0.002175 0.000048 0.119681 0.175104 -0.048095 0.318545 -0.062500 1 0 0 0 0 0 2 760981
-0.002175 0.000048 0.119681 0.175115 -0.048098 0.318540 -0.062500 1 0 0 0 0 0 2 761982
-0.002175 0.000048 0.119681 0.175104 -0.048095 0.318545 -0.062500 1 0 0 0 0 0 2 762990
-0.002175 0.000048 0.119681 0.175112 -0.048086 0.318533 -0.062500 1 0 0 0 0 0 2 763985
-0.002175 0.000048 0.119681 0.175104 -0.048094 0.318544 -0.062500 1 0 0 0 0 0 2 764996
-0.002175 0.000048 0.119681 0.175103 -0.048094 0.318546 -0.062500 1 0 0 0 0 0 2 765975
-0.002175 0.000048 0.119681 0.175115 -0.048097 0.318540 -0.062500 1 0 0 0 0 0 2 767002
-0.002175 0.000048 0.119681 0.175096 -0.048104 0.318539 -0.062500 1 0 0 0 0 0 2 767995
-0.002175 0.000048 0.119681 0.175114 -0.048099 0.318539 -0.062500 1 0 0 0 0 0 2 768985
-0.002175 0.000048 0.119681 0.175104 -0.048096 0.318545 -0.062500 1 0 0 0 0 0 2 769969
-0.002175 0.000048 0.119681 0.175112 -0.048087 0.318533 -0.062500 1 0 0 0 0 0 2 771002
-0.002175 0.000048 0.119681 0.175104 -0.048094 0.318544 -0.062500 1 0 0 0 0 0 2 771989
-0.002175 0.000048 0.119681 0.175103 -0.048095 0.318546 -0.062500 1 0 0 0 0 0 2 773003
-0.002175 0.000048 0.119681 0.175115 -0.048098 0.318540 -0.062500 1 0 0 0 0 0 2 773970
-0.002175 0.000048 0.119681 0.175104 -0.048095 0.318546 -0.062500 1 0 0 0 0 0 2 774994
-0.002175 0.000048 0.119681 0.175112 -0.048086 0.318533 -0.062500 1 0 0 0 0 0 2 775993
-0.002175 0.000048 0.119681 0.175104 -0.048093 0.318545 -0.062500 1 0 0 0 0 0 2 776998
-0.002175 0.000048 0.119681 0.175115 -0.048097 0.318540 -0.062500 1 0 0 0 0 0 2 777984
-0.002175 0.000048 0.119681 0.175096 -0.048104 0.318538 -0.062500 1 0 0 0 0 0 2 778996
-0.002175 0.000048 0.119681 0.175102 -0.048096 0.318545 -0.062500 1 0 0 0 0 0 2 779967
-0.002175 0.000048 0.119681 0.175114 -0.048098 0.318540 -0.062500 1 0 0 0 0 0 2 780986
-0.002175 0.000048 0.119681 0.175104 -0.048096 0.318545 -0.062500 1 0 0 0 0 0 2 782000
-0.002175 0.000048 0.119681 0.175111 -0.048086 0.318533 -0.062500 1 0 0 0 0 0 2 783000
-0.002175 0.000048 0.119681 0.175104 -0.048094 0.318545 -0.062500 1 0 0 0 0 0 2 784000
-0.002175 0.000048 0.119681 0.175115 -0.048098 0.318539 -0.062500 1 0 0 0 0 0 2 784985
-0.002175 0.000048 0.119681 0.175104 -0.048095 0.318545 -0.062500 1 0 0 0 0 0 2 785998
-0.002175 0.000048 0.119681 0.175115 -0.048098 0.318540 -0.062500 1 0 0 0 0 0 2 786997
-0.002175 0.000048 0.119681 0.175105 -0.048095 0.318546 -0.062500 1 0 0 0 0 0 2 787996
-0.002175 0.000048 0.119681 0.175104 -0.048095 0.318526 -0.062500 1 0 0 0 0 0 2 788995
-0.002175 0.000048 0.119681 0.175103 -0.048095 0.318543 -0.062500 1 0 0 0 0 0 2 789998
-0.002175 0.000048 0.119681 0.175103 -0.048095 0.318546 -0.062500 1 0 0 0 0 0 2 790995
-0.002180 0.000066 0.119671 0.248752 -0.300926 0.466667 -0.062500 1 0 0 0 0 0 2 792000
-0.002183 0.000075 0.119667 0.225243 -0.215966 0.394273 -0.062500 1 0 0 0 0 0 2 793000
-0.002184 0.000080 0.119666 0.206739 -0.152410 0.356783 -0.062500 1 0 0 0 0 0 2 793998
-0.002185 0.000082 0.119665 0.196571 -0.118537 0.342520 -0.062500 1 0 0 0 0 0 2 795007
-0.002186 0.000083 0.119665 0.191311 -0.101391 0.337456 -0.062500 1 0 0 0 0 0 2 796000
-0.002186 0.000084 0.119665 0.188613 -0.092788 0.335683 -0.062500 1 0 0 0 0 0 2 796998
-0.002186 0.000084 0.119665 0.187272 -0.088494 0.335071 -0.062500 1 0 0 0 0 0 2 797999
-0.002186 0.000084 0.119665 0.186583 -0.086343 0.334856 -0.062500 1 0 0 0 0 0 2 798997
-0.002186 0.000084 0.119665 0.186242 -0.085268 0.334782 -0.062500 1 0 0 0 0 0 2 799993
-0.002186 0.000084 0.119665 0.186071 -0.084747 0.334752 -0.062500 1 0 0 0 0 0 2 800996
-0.002186 0.000084 0.119665 0.185976 -0.084476 0.334753 -0.062500 1 0 0 0 0 0 2 801995
-0.002186 0.000084 0.119665 0.185940 -0.084326 0.334746 -0.062500 1 0 0 0 0 0 2 802995
-0.002186 0.000084 0.119665 0.185912 -0.084268 0.334745 -0.062500 1 0 0 0 0 0 2 803993
-0.002186 0.000084 0.119665 0.185912 -0.084234 0.334738 -0.062500 1 0 0 0 0 0 2 805000
-0.002186 0.000084 0.119665 0.185906 -0.084209 0.334743 -0.062500 1 0 0 0 0 0 2 805991
-0.002186 0.000084 0.119665 0.185893 -0.084204 0.334751 -0.062500 1 0 0 0 0 0 2 806982
-0.002186 0.000084 0.119665 0.185896 -0.084215 0.334738 -0.062500 1 0 0 0 0 0 2 807995
-0.002186 0.000084 0.119665 0.185889 -0.084194 0.334743 -0.062500 1 0 0 0 0 0 2 808995
-0.002186 0.000084 0.119665 0.185903 -0.084206 0.334744 -0.062500 1 0 0 0 0 0 2 809997
-0.002186 0.000084 0.119665 0.185890 -0.084193 0.334744 -0.062500 1 0 0 0 0 0 2 810996
-0.002186 0.000084 0.119665 0.185904 -0.084206 0.334744 -0.062500 1 0 0 0 0 0 2 811999
-0.002186 0.000084 0.119665 0.185890 -0.084193 0.334744 -0.062500 1 0 0 0 0 0 2 812969
-0.002186 0.000084 0.119665 0.185888 -0.084191 0.334744 -0.062500 1 0 0 0 0 0 2 813996
-0.002186 0.000084 0.119665 0.185903 -0.084205 0.334744 -0.062500 1 0 0 0 0 0 2 814994
-0.002186 0.000084 0.119665 0.185890 -0.084193 0.334744 -0.062500 1 0 0 0 0 0 2 815995
-0.002186 0.000084 0.119665 0.185896 -0.084215 0.334738 -0.062500 1 0 0 0 0 0 2 816994
-0.002186 0.000084 0.119665 0.185889 -0.084194 0.334743 -0.062500 1 0 0 0 0 0 2 817988
-0.002186 0.000084 0.119665 0.185900 -0.084195 0.334737 -0.062500 1 0 0 0 0 0 2 818979
-0.002186 0.000084 0.119665 0.185893 -0.084203 0.334750 -0.062500 1 0 0 0 0 0 2 819988
-0.002186 0.000084 0.119665 0.185888 -0.084193 0.334744 -0.062500 1 0 0 0 0 0 2 820977
-0.002186 0.000084 0.119665 0.185903 -0.084206 0.334744 -0.062500 1 0 0 0 0 0 2 821988
-0.002186 0.000084 0.119665 0.185890 -0.084193 0.334744 -0.062500 1 0 0 0 0 0 2 822979
-0.002186 0.000084 0.119665 0.185900 -0.084194 0.334738 -0.062500 1 0 0 0 0 0 2 823987
-0.002186 0.000084 0.119665 0.185893 -0.084203 0.334750 -0.062500 1 0 0 0 0 0 2 824979
-0.002186 0.000084 0.119665 0.185901 -0.084195 0.334738 -0.062500 1 0 0 0 0 0 2 825988
-0.002186 0.000084 0.119665 0.185893 -0.084203 0.334750 -0.062500 1 0 0 0 0 0 2 826979
-0.002186 0.000084 0.119665 0.185893 -0.084204 0.334731 -0.062500 1 0 0 0 0 0 2 827988
-0.002186 0.000084 0.119665 0.185892 -0.084205 0.334749 -0.062500 1 0 0 0 0 0 2 828988
-0.002186 0.000084 0.119665 0.185888 -0.084193 0.334744 -0.062500 1 0 0 0 0 0 2 829989
-0.002186 0.000084 0.119665 0.185900 -0.084194 0.334737 -0.062500 1 0 0 0 0 0 2 830993
-0.002186 0.000084 0.119665 0.185893 -0.084203 0.334750 -0.062500 1 0 0 0 0 0 2 831986
-0.002186 0.000084 0.119665 0.185901 -0.084195 0.334738 -0.062500 1 0 0 0 0 0 2 832995
-0.002186 0.000084 0.119665 0.185893 -0.084203 0.334750 -0.062500 1 0 0 0 0 0 2 833984
-0.002186 0.000084 0.119665 0.185901 -0.084196 0.334738 -0.062500 1 0 0 0 0 0 2 834985
-0.002186 0.000084 0.119665 0.185890 -0.084192 0.334743 -0.062500 1 0 0 0 0 0 2 835995
-0.002186 0.000084 0.119665 0.185892 -0.084203 0.334751 -0.062500 1 0 0 0 0 0 2 836992
-0.002186 0.000084 0.119665 0.185901 -0.084195 0.334738 -0.062500 1 0 0 0 0 0 2 837986
-0.002186 0.000084 0.119665 0.185893 -0.084203 0.334750 -0.062500 1 0 0 0 0 0 2 838999
-0.002186 0.000084 0.119665 0.185893 -0.084204 0.334731 -0.062500 1 0 0 0 0 0 2 839994
-0.002186 0.000084 0.119665 0.185892 -0.084205 0.334749 -0.062500 1 0 0 0 0 0 2 840995
-0.002186 0.000084 0.119665 0.185901 -0.084196 0.334738 -0.062500 1 0 0 0 0 0 2 841966
-0.002186 0.000084 0.119665 0.185889 -0.084192 0.334743 -0.062500 1 0 0 0 0 0 2 842995
-0.002186 0.000084 0.119665 0.185891 -0.084203 0.334751 -0.062500 1 0 0 0 0 0 2 843992
-0.002186 0.000084 0.119665 0.185900 -0.084195 0.334738 -0.062500 1 0 0 0 0 0 2 844996
-0.002186 0.000084 0.119665 0.185893 -0.084203 0.334750 -0.062500 1 0 0 0 0 0 2 846000
-0.002186 0.000084 0.119665 0.185901 -0.084196 0.334738 -0.062500 1 0 0 0 0 0 2 846995
-0.002186 0.000084 0.119665 0.185890 -0.084192 0.334743 -0.062500 1 0 0 0 0 0 2 847994
-0.002186 0.000084 0.119665 0.185904 -0.084206 0.334744 -0.062500 1 0 0 0 0 0 2 848995
-0.002186 0.000084 0.119665 0.185890 -0.084193 0.334744 -0.062500 1 0 0 0 0 0 2 849995
-0.002186 0.000084 0.119665 0.185896 -0.084215 0.334737 -0.062500 1 0 0 0 0 0 2 850995
-0.002186 0.000084 0.119665 0.185889 -0.084194 0.334743 -0.062500 1 0 0 0 0 0 2 851963
-0.002186 0.000084 0.119665 0.185888 -0.084192 0.334744 -0.062500 1 0 0 0 0 0 2 852993
-0.002186 0.000084 0.119665 0.185903 -0.084206 0.334744 -0.062500 1 0 0 0 0 0 2 853994
-0.002186 0.000084 0.119665 0.185890 -0.084193 0.334744 -0.062500 1 0 0 0 0 0 2 854993
-0.002186 0.000084 0.119665 0.185904 -0.084206 0.334744 -0.062500 1 0 0 0 0 0 2 855993
-0.002186 0.000084 0.119665 0.185890 -0.084193 0.334744 -0.062500 1 0 0 0 0 0 2 856994
-0.002186 0.000084 0.119665 0.185900 -0.084194 0.334737 -0.062500 1 0 0 0 0 0 2 857994
-0.002186 0.000084 0.119665 0.185893 -0.084203 0.334750 -0.062500 1 0 0 0 0 0 2 858987
-0.002186 0.000084 0.119665 0.185889 -0.084192 0.334745 -0.062500 1 0 0 0 0 0 2 859994
-0.002186 0.000084 0.119665 0.185904 -0.084206 0.334745 -0.062500 1 0 0 0 0 0 2 860994
-0.002186 0.000084 0.119665 0.185882 -0.084202 0.334737 -0.062500 1 0 0 0 0 0 2 861990
-0.002186 0.000084 0.119665 0.185903 -0.084207 0.334744 -0.062500 1 0 0 0 0 0 2 862992
-0.002186 0.000084 0.119665 0.185890 -0.084193 0.334744 -0.062500 1 0 0 0 0 0 2 863993
-0.002186 0.000084 0.119665 0.185900 -0.084195 0.334737 -0.062500 1 0 0 0 0 0 2 864994
-0.002186 0.000084 0.119665 0.185893 -0.084203 0.334750 -0.062500 1 0 0 0 0 0 2 865995
-0.002186 0.000084 0.119665 0.185888 -0.084193 0.334745 -0.062500 1 0 0 0 0 0 2 866992
-0.002186 0.000084 0.119665 0.185903 -0.084206 0.334745 -0.062500 1 0 0 0 0 0 2 867986
-0.002186 0.000084 0.119665 0.185890 -0.084193 0.334744 -0.062500 1 0 0 0 0 0 2 868998
-0.002186 0.000084 0.119665 0.185900 -0.084194 0.334738 -0.062500 1 0 0 0 0 0 2 870012
-0.002186 0.000084 0.119665 0.185893 -0.084203 0.334750 -0.062500 1 0 0 0 0 0 2 870989
-0.002186 0.000084 0.119665 0.185901 -0.084195 0.334738 -0.062500 1 0 0 0 0 0 2 871979
-0.002186 0.000084 0.119665 0.185893 -0.084203 0.334750 -0.062500 1 0 0 0 0 0 2 872988
-0.002186 0.000084 0.119665 0.185893 -0.084204 0.334731 -0.062500 1 0 0 0 0 0 2 873997
-0.002186 0.000084 0.119665 0.185892 -0.084205 0.334749 -0.062500 1 0 0 0 0 0 2 874995
-0.002186 0.000084 0.119665 0.185888 -0.084193 0.334745 -0.062500 1 0 0 0 0 0 2 875988
-0.002186 0.000084 0.119665 0.185900 -0.084194 0.334738 -0.062500 1 0 0 0 0 0 2 876969
-0.002186 0.000084 0.119665 0.185893 -0.084203 0.334750 -0.062500 1 0 0 0 0 0 2 877969
-0.002186 0.000084 0.119665 0.185901 -0.084196 0.334738 -0.062500 1 0 0 0 0 0 2 878991
-0.002186 0.000084 0.119665 0.185893 -0.084203 0.334750 -0.062500 1 0 0 0 0 0 2 879988
-0.002186 0.000084 0.119665 0.185901 -0.084196 0.334738 -0.062500 1 0 0 0 0 0 2 880993
-0.002186 0.000084 0.119665 0.185890 -0.084192 0.334743 -0.062500 1 0 0 0 0 0 2 881994
-0.002186 0.000084 0.119665 0.185892 -0.084203 0.334751 -0.062500 1 0 0 0 0 0 2 882979
-0.002186 0.000084 0.119665 0.185892 -0.084204 0.334732 -0.062500 1 0 0 0 0 0 2 883987
-0.002186 0.000084 0.119665 0.185892 -0.084205 0.334749 -0.062500 1 0 0 0 0 0 2 884976
-0.002186 0.000084 0.119665 0.185900 -0.084196 0.334738 -0.062500 1 0 0 0 0 0 2 885988
-0.002186 0.000084 0.119665 0.185889 -0.084192 0.334743 -0.062500 1 0 0 0 0 0 2 886978
-0.002186 0.000084 0.119665 0.185904 -0.084206 0.334744 -0.062500 1 0 0 0 0 0 2 887985
-0.002186 0.000084 0.119665 0.185890 -0.084193 0.334744 -0.062500 1 0 0 0 0 0 2 888976
-0.002186 0.000084 0.119665 0.185892 -0.084203 0.334751 -0.062500 1 0 0 0 0 0 2 889985
-0.002186 0.000084 0.119665 0.185900 -0.084195 0.334738 -0.062500 1 0 0 0 0 0 2 890995
-0.002186 0.000084 0.119665 0.185889 -0.084192 0.334743 -0.062500 1 0 0 0 0 0 2 891976
-0.002186 0.000084 0.119665 0.185904 -0.084205 0.334744 -0.062500 1 0 0 0 0 0 2 892985
-0.002186 0.000084 0.119665 0.185890 -0.084193 0.334744 -0.062500 1 0 0 0 0 0 2 893977
-0.002186 0.000084 0.119665 0.185896 -0.084215 0.334737 -0.062500 1 0 0 0 0 0 2 894987
-0.002186 0.000084 0.119665 0.185889 -0.084194 0.334743 -0.062500 1 0 0 0 0 0 2 895984
-0.002186 0.000084 0.119665 0.185888 -0.084192 0.334744 -0.062500 1 0 0 0 0 0 2 896991
-0.002186 0.000084 0.119665 0.185903 -0.084206 0.334744 -0.062500 1 0 0 0 0 0 2 897999
-0.002186 0.000084 0.119665 0.185889 -0.084193 0.334744 -0.062500 1 0 0 0 0 0 2 899007
-0.002186 0.000084 0.119665 0.185904 -0.084206 0.334744 -0.062500 1 0 0 0 0 0 2 899983
-0.002186 0.000084 0.119665 0.185890 -0.084193 0.334744 -0.062500 1 0 0 0 0 0 2 900985
-0.002186 0.000084 0.119665 0.185900 -0.084194 0.334737 -0.062500 1 0 0 0 0 0 2 901984
-0.002186 0.000084 0.119665 0.185893 -0.084203 0.334750 -0.062500 1 0 0 0 0 0 2 902995
-0.002186 0.000084 0.119665 0.185901 -0.084195 0.334738 -0.062500 1 0 0 0 0 0 2 903977
-0.002186 0.000084 0.119665 0.185893 -0.084203 0.334750 -0.062500 1 0 0 0 0 0 2 904994
-0.002186 0.000084 0.119665 0.185880 -0.084201 0.334738 -0.062500 1 0 0 0 0 0 2 905990
-0.002186 0.000084 0.119665 0.185902 -0.084207 0.334744 -0.062500 1 0 0 0 0 0 2 906993
-0.002186 0.000084 0.119665 0.185889 -0.084193 0.334744 -0.062500 1 0 0 0 0 0 2 907993
-0.002186 0.000084 0.119665 0.185900 -0.084194 0.334737 -0.062500 1 0 0 0 0 0 2 908992
-0.002186 0.000084 0.119665 0.185893 -0.084203 0.334750 -0.062500 1 0 0 0 0 0 2 909994
-0.002186 0.000084 0.119665 0.185901 -0.084196 0.334738 -0.062500 1 0 0 0 0 0 2 910991
-0.002186 0.000084 0.119665 0.185893 -0.084203 0.334750 -0.062500 1 0 0 0 0 0 2 911979
-0.002186 0.000084 0.119665 0.185889 -0.084193 0.334745 -0.062500 1 0 0 0 0 0 2 913120
-0.002186 0.000084 0.119665 0.185900 -0.084194 0.334738 -0.062500 1 0 0 0 0 0 2 913996
-0.002186 0.000084 0.119665 0.185893 -0.084203 0.334750 -0.062500 1 0 0 0 0 0 2 914992
-0.002186 0.000084 0.119665 0.185901 -0.084195 0.334738 -0.062500 1 0 0 0 0 0 2 915990
-0.002186 0.000084 0.119665 0.185893 -0.084203 0.334750 -0.062500 1 0 0 0 0 0 2 916991
-0.002186 0.000084 0.119665 0.185893 -0.084204 0.334731 -0.062500 1 0 0 0 0 0 2 917994
-0.002186 0.000084 0.119665 0.185892 -0.084205 0.334749 -0.062500 1 0 0 0 0 0 2 918986
-0.002186 0.000084 0.119665 0.185888 -0.084193 0.334745 -0.062500 1 0 0 0 0 0 2 919992
-0.002186 0.000084 0.119665 0.185900 -0.084194 0.334738 -0.062500 1 0 0 0 0 0 2 920962
-0.002186 0.000084 0.119665 0.185893 -0.084203 0.334750 -0.062500 1 0 0 0 0 0 2 921994
-0.002186 0.000084 0.119665 0.185901 -0.084195 0.334738 -0.062500 1 0 0 0 0 0 2 922991
-0.002186 0.000084 0.119665 0.185893 -0.084203 0.334750 -0.062500 1 0 0 0 0 0 2 923991
-0.002186 0.000084 0.119665 0.185901 -0.084196 0.334738 -0.062500 1 0 0 0 0 0 2 924990
-0.002186 0.000084 0.119665 0.185890 -0.084192 0.334743 -0.062500 1 0 0 0 0 0 2 925991
-0.002186 0.000084 0.119665 0.185904 -0.084206 0.334744 -0.062500 1 0 0 0 0 0 2 926992
-0.002186 0.000084 0.119665 0.185890 -0.084193 0.334744 -0.062500 1 0 0 0 0 0 2 927992
-0.002186 0.000084 0.119665 0.185884 -0.084212 0.334744 -0.062500 1 0 0 0 0 0 2 928993
-0.002186 0.000084 0.119665 0.185899 -0.084197 0.334738 -0.062500 1 0 0 0 0 0 2 929994
-0.002186 0.000084 0.119665 0.185889 -0.084192 0.334743 -0.062500 1 0 0 0 0 0 2 930962
-0.002186 0.000084 0.119665 0.185903 -0.084206 0.334744 -0.062500 1 0 0 0 0 0 2 931992
-0.002186 0.000084 0.119665 0.185890 -0.084193 0.334744 -0.062500 1 0 0 0 0 0 2 933115
-0.002186 0.000084 0.119665 0.185904 -0.084206 0.334744 -0.062500 1 0 0 0 0 0 2 933991
-0.002186 0.000084 0.119665 0.185890 -0.084193 0.334744 -0.062500 1 0 0 0 0 0 2 935118
-0.002186 0.000084 0.119665 0.185888 -0.084191 0.334744 -0.062500 1 0 0 0 0 0 2 935987
-0.002186 0.000084 0.119665 0.185903 -0.084205 0.334744 -0.062500 1 0 0 0 0 0 2 937104
-0.002186 0.000084 0.119665 0.185890 -0.084193 0.334744 -0.062500 1 0 0 0 0 0 2 937988
-0.002186 0.000084 0.119665 0.185904 -0.084206 0.334745 -0.062500 1 0 0 0 0 0 2 938992
-0.002186 0.000084 0.119665 0.185882 -0.084202 0.334737 -0.062500 1 0 0 0 0 0 2 940120
-0.002186 0.000084 0.119665 0.185903 -0.084207 0.334743 -0.062500 1 0 0 0 0 0 2 941114
-0.002186 0.000084 0.119665 0.185890 -0.084193 0.334744 -0.062500 1 0 0 0 0 0 2 942117
-0.002191 0.000102 0.119655 0.259479 -0.336883 0.482998 -0.062500 1 0 0 0 0 0 2 943116
-0.002194 0.000111 0.119651 0.236019 -0.252008 0.410543 -0.062500 1 0 0 0 0 0 2 944114
-0.002195 0.000116 0.119650 0.217527 -0.188479 0.373011 -0.062500 1 0 0 0 0 0 2 944988
-0.002196 0.000118 0.119649 0.207353 -0.154617 0.358735 -0.062500 1 0 0 0 0 0 2 946110
-0.002196 0.000119 0.119649 0.202082 -0.137476 0.353668 -0.062500 1 0 0 0 0 0 2 947121
-0.002196 0.000120 0.119649 0.199408 -0.128882 0.351898 -0.062500 1 0 0 0 0 0 2 947986
-0.002197 0.000120 0.119649 0.198046 -0.124584 0.351297 -0.062500 1 0 0 0 0 0 2 949100
-0.002197 0.000120 0.119649 0.197366 -0.122437 0.351077 -0.062500 1 0 0 0 0 0 2 950110
-0.002197 0.000120 0.119649 0.197018 -0.121372 0.350995 -0.062500 1 0 0 0 0 0 2 951099
-0.002197 0.000120 0.119649 0.196859 -0.120823 0.350971 -0.062500 1 0 0 0 0 0 2 951983
-0.002197 0.000120 0.119649 0.196757 -0.120557 0.350966 -0.062500 1 0 0 0 0 0 2 953099
-0.002197 0.000120 0.119649 0.196724 -0.120419 0.350965 -0.062500 1 0 0 0 0 0 2 954110
-0.002197 0.000120 0.119649 0.196706 -0.120354 0.350951 -0.062500 1 0 0 0 0 0 2 955124
-0.002197 0.000120 0.119649 0.196686 -0.120324 0.350962 -0.062500 1 0 0 0 0 0 2 956112
-0.002197 0.000120 0.119649 0.196681 -0.120312 0.350956 -0.062500 1 0 0 0 0 0 2 957102
-0.002197 0.000120 0.119649 0.196673 -0.120288 0.350962 -0.062500 1 0 0 0 0 0 2 958111
-0.002197 0.000120 0.119649 0.196684 -0.120289 0.350956 -0.062500 1 0 0 0 0 0 2 959099
-0.002197 0.000120 0.119649 0.196673 -0.120286 0.350962 -0.062500 1 0 0 0 0 0 2 960109
-0.002197 0.000120 0.119649 0.196684 -0.120288 0.350956 -0.062500 1 0 0 0 0 0 2 961111
-0.002197 0.000120 0.119649 0.196674 -0.120286 0.350962 -0.062500 1 0 0 0 0 0 2 962197
-0.002197 0.000120 0.119649 0.196685 -0.120288 0.350956 -0.062500 1 0 0 0 0 0 2 962987
-0.002197 0.000120 0.119649 0.196674 -0.120286 0.350962 -0.062500 1 0 0 0 0 0 2 964119
-0.002197 0.000120 0.119649 0.196685 -0.120288 0.350956 -0.062500 1 0 0 0 0 0 2 965103
-0.002197 0.000120 0.119649 0.196674 -0.120286 0.350962 -0.062500 1 0 0 0 0 0 2 966113
-0.002197 0.000120 0.119649 0.196677 -0.120297 0.350949 -0.062500 1 0 0 0 0 0 2 967120
-0.002197 0.000120 0.119649 0.196673 -0.120287 0.350961 -0.062500 1 0 0 0 0 0 2 968161
-0.002197 0.000120 0.119649 0.196672 -0.120286 0.350962 -0.062500 1 0 0 0 0 0 2 969121
-0.002197 0.000120 0.119649 0.196684 -0.120289 0.350956 -0.062500 1 0 0 0 0 0 2 970119
-0.002197 0.000120 0.119649 0.196674 -0.120286 0.350962 -0.062500 1 0 0 0 0 0 2 971117
-0.002197 0.000120 0.119649 0.196685 -0.120289 0.350956 -0.062500 1 0 0 0 0 0 2 972116
-0.002197 0.000120 0.119649 0.196674 -0.120286 0.350962 -0.062500 1 0 0 0 0 0 2 973115
-0.002197 0.000120 0.119649 0.196685 -0.120288 0.350956 -0.062500 1 0 0 0 0 0 2 974117
-0.002197 0.000120 0.119649 0.196674 -0.120286 0.350962 -0.062500 1 0 0 0 0 0 2 975112
-0.002197 0.000120 0.119649 0.196673 -0.120285 0.350963 -0.062500 1 0 0 0 0 0 2 976114
-0.002197 0.000120 0.119649 0.196685 -0.120288 0.350957 -0.062500 1 0 0 0 0 0 2 977113
-0.002197 0.000120 0.119649 0.196666 -0.120295 0.350955 -0.062500 1 0 0 0 0 0 2 978117
-0.002197 0.000120 0.119649 0.196684 -0.120290 0.350955 -0.062500 1 0 0 0 0 0 2 979114
-0.002197 0.000120 0.119649 0.196674 -0.120286 0.350962 -0.062500 1 0 0 0 0 0 2 980114
-0.002197 0.000120 0.119649 0.196685 -0.120289 0.350956 -0.062500 1 0 0 0 0 0 2 981110
-0.002197 0.000120 0.119649 0.196674 -0.120286 0.350962 -0.062500 1 0 0 0 0 0 2 982116
-0.002197 0.000120 0.119649 0.196672 -0.120286 0.350963 -0.062500 1 0 0 0 0 0 2 982989
-0.002197 0.000120 0.119649 0.196684 -0.120289 0.350956 -0.062500 1 0 0 0 0 0 2 984120
-0.002197 0.000120 0.119649 0.196674 -0.120286 0.350962 -0.062500 1 0 0 0 0 0 2 985118
-0.002197 0.000120 0.119649 0.196685 -0.120288 0.350956 -0.062500 1 0 0 0 0 0 2 986119
-0.002197 0.000120 0.119649 0.196674 -0.120286 0.350962 -0.062500 1 0 0 0 0 0 2 986994
-0.002197 0.000120 0.119649 0.196685 -0.120288 0.350956 -0.062500 1 0 0 0 0 0 2 988091
-0.002197 0.000120 0.119649 0.196666 -0.120295 0.350955 -0.062500 1 0 0 0 0 0 2 989113
-0.002197 0.000120 0.119649 0.196671 -0.120287 0.350962 -0.062500 1 0 0 0 0 0 2 990115
-0.002197 0.000120 0.119649 0.196684 -0.120289 0.350956 -0.062500 1 0 0 0 0 0 2 991104
-0.002197 0.000120 0.119649 0.196674 -0.120286 0.350962 -0.062500 1 0 0 0 0 0 2 992114
-0.002197 0.000120 0.119649 0.196685 -0.120289 0.350956 -0.062500 1 0 0 0 0 0 2 993115
-0.002197 0.000120 0.119649 0.196674 -0.120286 0.350962 -0.062500 1 0 0 0 0 0 2 994116
-0.002197 0.000120 0.119649 0.196685 -0.120289 0.350956 -0.062500 1 0 0 0 0 0 2 995112
-0.002197 0.000120 0.119649 0.196674 -0.120286 0.350962 -0.062500 1 0 0 0 0 0 2 996114
-0.002197 0.000120 0.119649 0.196685 -0.120289 0.350956 -0.062500 1 0 0 0 0 0 2 997112
-0.002197 0.000120 0.119649 0.196674 -0.120286 0.350962 -0.062500 1 0 0 0 0 0 2 998114
-0.002197 0.000120 0.119649 0.196673 -0.120286 0.350963 -0.062500 1 0 0 0 0 0 2 999085
-0.002197 0.000120 0.119649 0.196676 -0.120297 0.350950 -0.062500 1 0 0 0 0 0 3 113
-0.002197 0.000120 0.119649 0.196673 -0.120287 0.350961 -0.062500 1 0 0 0 0 0 3 1096
-0.002197 0.000120 0.119649 0.196684 -0.120289 0.350956 -0.062500 1 0 0 0 0 0 3 2111
-0.002197 0.000120 0.119649 0.196674 -0.120286 0.350962 -0.062500 1 0 0 0 0 0 3 3100
-0.002197 0.000120 0.119649 0.196685 -0.120289 0.350956 -0.062500 1 0 0 0 0 0 3 4112
-0.002197 0.000120 0.119649 0.196674 -0.120286 0.350962 -0.062500 1 0 0 0 0 0 3 5108
-0.002197 0.000120 0.119649 0.196673 -0.120286 0.350963 -0.062500 1 0 0 0 0 0 3 6116
-0.002197 0.000120 0.119649 0.196685 -0.120289 0.350957 -0.062500 1 0 0 0 0 0 3 7112
-0.002197 0.000120 0.119649 0.196674 -0.120286 0.350962 -0.062500 1 0 0 0 0 0 3 8113
-0.002197 0.000120 0.119649 0.196685 -0.120289 0.350957 -0.062500 1 0 0 0 0 0 3 9113
-0.002197 0.000120 0.119649 0.196674 -0.120286 0.350962 -0.062500 1 0 0 0 0 0 3 10115
-0.002197 0.000120 0.119649 0.196677 -0.120298 0.350950 -0.062500 1 0 0 0 0 0 3 10986
-0.002197 0.000120 0.119649 0.196673 -0.120288 0.350961 -0.062500 1 0 0 0 0 0 3 12091
-0.002197 0.000120 0.119649 0.196672 -0.120286 0.350963 -0.062500 1 0 0 0 0 0 3 13111
-0.002197 0.000120 0.119649 0.196684 -0.120289 0.350957 -0.062500 1 0 0 0 0 0 3 14099
-0.002197 0.000120 0.119649 0.196674 -0.120286 0.350962 -0.062500 1 0 0 0 0 0 3 14982
-0.002197 0.000120 0.119649 0.196685 -0.120289 0.350957 -0.062500 1 0 0 0 0 0 3 16097
-0.002197 0.000120 0.119649 0.196674 -0.120286 0.350962 -0.062500 1 0 0 0 0 0 3 17102
-0.002197 0.000120 0.119649 0.196685 -0.120289 0.350957 -0.062500 1 0 0 0 0 0 3 18106
-0.002197 0.000120 0.119649 0.196674 -0.120286 0.350962 -0.062500 1 0 0 0 0 0 3 19098
-0.002197 0.000120 0.119649 0.196685 -0.120289 0.350957 -0.062500 1 0 0 0 0 0 3 21168
-0.002197 0.000120 0.119649 0.196674 -0.120286 0.350962 -0.062500 1 0 0 0 0 0 3 22098
-0.002197 0.000120 0.119649 0.196665 -0.120295 0.350956 -0.062500 1 0 0 0 0 0 3 23237
-0.002197 0.000120 0.119649 0.196684 -0.120290 0.350956 -0.062500 1 0 0 0 0 0 3 24109
-0.002197 0.000120 0.119649 0.196674 -0.120287 0.350962 -0.062500 1 0 0 0 0 0 3 25096
-0.002197 0.000120 0.119649 0.196685 -0.120289 0.350956 -0.062500 1 0 0 0 0 0 3 26104
-0.002197 0.000120 0.119649 0.196674 -0.120287 0.350962 -0.062500 1 0 0 0 0 0 3 27105
-0.002197 0.000120 0.119649 0.196685 -0.120289 0.350956 -0.062500 1 0 0 0 0 0 3 28096
-0.002197 0.000120 0.119649 0.196674 -0.120287 0.350962 -0.062500 1 0 0 0 0 0 3 29101
-0.002197 0.000120 0.119649 0.196673 -0.120286 0.350963 -0.062500 1 0 0 0 0 0 3 30108
-0.002197 0.000120 0.119649 0.196685 -0.120289 0.350957 -0.062500 1 0 0 0 0 0 3 30994
-0.002197 0.000120 0.119649 0.196674 -0.120286 0.350962 -0.062500 1 0 0 0 0 0 3 32104
-0.002197 0.000120 0.119649 0.196677 -0.120298 0.350950 -0.062500 1 0 0 0 0 0 3 33121
-0.002197 0.000120 0.119649 0.196673 -0.120288 0.350961 -0.062500 1 0 0 0 0 0 3 34116
-0.002197 0.000120 0.119649 0.196685 -0.120290 0.350956 -0.062500 1 0 0 0 0 0 3 35111
-0.002197 0.000120 0.119649 0.196674 -0.120287 0.350962 -0.062500 1 0 0 0 0 0 3 36101
-0.002197 0.000120 0.119649 0.196672 -0.120286 0.350963 -0.062500 1 0 0 0 0 0 3 37114
-0.002197 0.000120 0.119649 0.196684 -0.120289 0.350957 -0.062500 1 0 0 0 0 0 3 38114
-0.002197 0.000120 0.119649 0.196674 -0.120287 0.350962 -0.062500 1 0 0 0 0 0 3 39112
-0.002197 0.000120 0.119649 0.196685 -0.120289 0.350957 -0.062500 1 0 0 0 0 0 3 40117
-0.002197 0.000120 0.119649 0.196674 -0.120287 0.350962 -0.062500 1 0 0 0 0 0 3 41114
-0.002197 0.000120 0.119649 0.196685 -0.120289 0.350957 -0.062500 1 0 0 0 0 0 3 42115
-0.002197 0.000120 0.119649 0.196674 -0.120287 0.350962 -0.062500 1 0 0 0 0 0 3 43113
-0.002197 0.000120 0.119649 0.196677 -0.120298 0.350950 -0.062500 1 0 0 0 0 0 3 44111
-0.002197 0.000120 0.119649 0.196673 -0.120288 0.350961 -0.062500 1 0 0 0 0 0 3 45115
-0.002202 0.000138 0.119638 0.270217 -0.372841 0.499344 -0.062500 1 0 0 0 0 0 3 46097
-0.002205 0.000147 0.119635 0.246774 -0.288011 0.426819 -0.062500 1 0 0 0 0 0 3 47111
-0.002206 0.000152 0.119633 0.228288 -0.224535 0.389251 -0.062500 1 0 0 0 0 0 3 48109
-0.002207 0.000154 0.119633 0.218135 -0.190675 0.374970 -0.062500 1 0 0 0 0 0 3 49113
-0.002207 0.000155 0.119633 0.212860 -0.173548 0.369908 -0.062500 1 0 0 0 0 0 3 50115
-0.002207 0.000156 0.119633 0.210186 -0.164958 0.368136 -0.062500 1 0 0 0 0 0 3 51110
-0.002207 0.000156 0.119633 0.208825 -0.160662 0.367512 -0.062500 1 0 0 0 0 0 3 52112
-0.002207 0.000156 0.119633 0.208142 -0.158504 0.367301 -0.062500 1 0 0 0 0 0 3 53085
-0.002207 0.000156 0.119633 0.207802 -0.157429 0.367227 -0.062500 1 0 0 0 0 0 3 54083
-0.002207 0.000156 0.119633 0.207631 -0.156908 0.367196 -0.062500 1 0 0 0 0 0 3 55111
-0.002207 0.000156 0.119633 0.207548 -0.156640 0.367191 -0.062500 1 0 0 0 0 0 3 56093
-0.002207 0.000156 0.119633 0.207502 -0.156487 0.367189 -0.062500 1 0 0 0 0 0 3 57113
-0.002207 0.000156 0.119633 0.207473 -0.156429 0.367188 -0.062500 1 0 0 0 0 0 3 58114
-0.002207 0.000156 0.119633 0.207460 -0.156391 0.367187 -0.062500 1 0 0 0 0 0 3 59112
-0.002207 0.000156 0.119633 0.207468 -0.156380 0.367194 -0.062500 1 0 0 0 0 0 3 60091
-0.002207 0.000156 0.119633 0.207466 -0.156369 0.367188 -0.062500 1 0 0 0 0 0 3 61086
-0.002207 0.000156 0.119633 0.207445 -0.156374 0.367187 -0.062500 1 0 0 0 0 0 3 62118
-0.002207 0.000156 0.119633 0.207463 -0.156369 0.367188 -0.062500 1 0 0 0 0 0 3 63116
-0.002207 0.000156 0.119633 0.207450 -0.156354 0.367187 -0.062500 1 0 0 0 0 0 3 64111
-0.002213 0.000174 0.119622 0.280963 -0.408785 0.515696 -0.062500 1 0 0 0 0 0 3 65112
-0.002215 0.000183 0.119619 0.257521 -0.324018 0.443107 -0.062500 1 0 0 0 0 0 3 66114
-0.002217 0.000188 0.119617 0.239065 -0.260573 0.405503 -0.062500 1 0 0 0 0 0 3 67100
-0.002218 0.000190 0.119617 0.228907 -0.226726 0.391231 -0.062500 1 0 0 0 0 0 3 68108
-0.002218 0.000191 0.119617 0.223634 -0.209605 0.386142 -0.062500 1 0 0 0 0 0 3 69112
-0.002218 0.000192 0.119617 0.220957 -0.201007 0.384377 -0.062500 1 0 0 0 0 0 3 70113
-0.002218 0.000192 0.119617 0.219599 -0.196723 0.383759 -0.062500 1 0 0 0 0 0 3 71112
-0.002218 0.000192 0.119617 0.218917 -0.194567 0.383548 -0.062500 1 0 0 0 0 0 3 72110
-0.002218 0.000192 0.119617 0.218569 -0.193502 0.383466 -0.062500 1 0 0 0 0 0 3 73111
-0.002218 0.000192 0.119617 0.218410 -0.192953 0.383441 -0.062500 1 0 0 0 0 0 3 74112
-0.002218 0.000192 0.119617 0.218321 -0.192690 0.383429 -0.062500 1 0 0 0 0 0 3 75111
-0.002218 0.000192 0.119617 0.218277 -0.192549 0.383433 -0.062500 1 0 0 0 0 0 3 76109
-0.002218 0.000192 0.119617 0.218248 -0.192493 0.383433 -0.062500 1 0 0 0 0 0 3 77115
-0.002223 0.000210 0.119606 0.291688 -0.444737 0.532068 -0.062500 1 0 0 0 0 0 3 78082
-0.002226 0.000219 0.119602 0.268275 -0.360026 0.459409 -0.062500 1 0 0 0 0 0 3 79092
-0.002228 0.000224 0.119601 0.249829 -0.296605 0.421783 -0.062500 1 0 0 0 0 0 3 80104
-0.002228 0.000226 0.119601 0.239673 -0.262762 0.407487 -0.062500 1 0 0 0 0 0 3 81095
-0.002229 0.000227 0.119600 0.234414 -0.245650 0.402402 -0.062500 1 0 0 0 0 0 3 82098
-0.002229 0.000228 0.119600 0.231732 -0.237066 0.400626 -0.062500 1 0 0 0 0 0 3 83090
-0.002229 0.000228 0.119600 0.230367 -0.232761 0.400011 -0.062500 1 0 0 0 0 0 3 84099
-0.002229 0.000228 0.119600 0.229684 -0.230603 0.399799 -0.062500 1 0 0 0 0 0 3 85090
-0.002229 0.000228 0.119600 0.229347 -0.229540 0.399731 -0.062500 1 0 0 0 0 0 3 86100
-0.002229 0.000228 0.119600 0.229174 -0.229010 0.399694 -0.062500 1 0 0 0 0 0 3 87089
-0.002229 0.000228 0.119600 0.229075 -0.228726 0.399687 -0.062500 1 0 0 0 0 0 3 88100
-0.002229 0.000228 0.119600 0.229045 -0.228597 0.399692 -0.062500 1 0 0 0 0 0 3 89090
-0.002229 0.000228 0.119600 0.229015 -0.228530 0.399685 -0.062500 1 0 0 0 0 0 3 90104
-0.002229 0.000228 0.119600 0.229014 -0.228495 0.399678 -0.062500 1 0 0 0 0 0 3 91111
-0.002229 0.000228 0.119600 0.229011 -0.228481 0.399690 -0.062500 1 0 0 0 0 0 3 92083
-0.002229 0.000228 0.119600 0.228996 -0.228466 0.399691 -0.062500 1 0 0 0 0 0 3 93092
-0.002229 0.000228 0.119600 0.228998 -0.228476 0.399678 -0.062500 1 0 0 0 0 0 3 94125
-0.002229 0.000228 0.119600 0.228994 -0.228466 0.399690 -0.062500 1 0 0 0 0 0 3 95105
-0.002229 0.000228 0.119600 0.229006 -0.228468 0.399685 -0.062500 1 0 0 0 0 0 3 97147
-0.002229 0.000228 0.119600 0.228995 -0.228466 0.399690 -0.062500 1 0 0 0 0 0 3 98095
-0.002229 0.000228 0.119600 0.229003 -0.228457 0.399678 -0.062500 1 0 0 0 0 0 3 99105
-0.002229 0.000228 0.119600 0.228995 -0.228464 0.399690 -0.062500 1 0 0 0 0 0 3 100086
-0.002229 0.000228 0.119600 0.228994 -0.228465 0.399691 -0.062500 1 0 0 0 0 0 3 101081
-0.002229 0.000228 0.119600 0.229003 -0.228456 0.399678 -0.062500 1 0 0 0 0 0 3 102106
-0.002229 0.000228 0.119600 0.228995 -0.228464 0.399690 -0.062500 1 0 0 0 0 0 3 103112
-0.002229 0.000228 0.119600 0.229006 -0.228468 0.399685 -0.062500 1 0 0 0 0 0 3 104112
-0.002234 0.000246 0.119590 0.302393 -0.480619 0.548445 -0.062500 1 0 0 0 0 0 3 105112
-0.002237 0.000255 0.119586 0.279014 -0.395982 0.475723 -0.062500 1 0 0 0 0 0 3 106112
-0.002238 0.000260 0.119585 0.260589 -0.332588 0.438070 -0.062500 1 0 0 0 0 0 3 107109
-0.002239 0.000262 0.119584 0.250439 -0.298791 0.423762 -0.062500 1 0 0 0 0 0 3 108112
-0.002239 0.000263 0.119584 0.245166 -0.281676 0.418668 -0.062500 1 0 0 0 0 0 3 109108
-0.002240 0.000264 0.119584 0.242492 -0.273085 0.416894 -0.062500 1 0 0 0 0 0 3 110115
-0.002240 0.000264 0.119584 0.241131 -0.268792 0.416285 -0.062500 1 0 0 0 0 0 3 111110
-0.002240 0.000264 0.119584 0.240449 -0.266636 0.416072 -0.062500 1 0 0 0 0 0 3 112109
-0.002240 0.000264 0.119584 0.240109 -0.265562 0.415997 -0.062500 1 0 0 0 0 0 3 113113
-0.002240 0.000264 0.119584 0.239935 -0.265030 0.415958 -0.062500 1 0 0 0 0 0 3 114113
-0.002240 0.000264 0.119584 0.239852 -0.264760 0.415952 -0.062500 1 0 0 0 0 0 3 115110
-0.002240 0.000264 0.119584 0.239808 -0.264619 0.415956 -0.062500 1 0 0 0 0 0 3 116087
-0.002240 0.000264 0.119584 0.239780 -0.264562 0.415956 -0.062500 1 0 0 0 0 0 3 117084
-0.002240 0.000264 0.119584 0.239767 -0.264525 0.415955 -0.062500 1 0 0 0 0 0 3 118082
-0.002240 0.000264 0.119584 0.239763 -0.264512 0.415949 -0.062500 1 0 0 0 0 0 3 119109
-0.002240 0.000264 0.119584 0.239771 -0.264502 0.415955 -0.062500 1 0 0 0 0 0 3 120110
-0.002240 0.000264 0.119584 0.239760 -0.264499 0.415962 -0.062500 1 0 0 0 0 0 3 121081
-0.002240 0.000264 0.119584 0.239768 -0.264490 0.415950 -0.062500 1 0 0 0 0 0 3 122110
-0.002240 0.000264 0.119584 0.239757 -0.264486 0.415954 -0.062500 1 0 0 0 0 0 3 123080
-0.002240 0.000264 0.119584 0.239771 -0.264500 0.415956 -0.062500 1 0 0 0 0 0 3 124111
-0.002240 0.000264 0.119584 0.239757 -0.264488 0.415955 -0.062500 1 0 0 0 0 0 3 125105
-0.002240 0.000264 0.119584 0.239768 -0.264489 0.415949 -0.062500 1 0 0 0 0 0 3 126113
-0.002240 0.000264 0.119584 0.239761 -0.264498 0.415961 -0.062500 1 0 0 0 0 0 3 127113
-0.002240 0.000264 0.119584 0.239760 -0.264499 0.415943 -0.062500 1 0 0 0 0 0 3 128111
-0.002240 0.000264 0.119584 0.239756 -0.264488 0.415954 -0.062500 1 0 0 0 0 0 3 129111
-0.002240 0.000264 0.119584 0.239759 -0.264498 0.415962 -0.062500 1 0 0 0 0 0 3 130109
-0.002240 0.000264 0.119584 0.239768 -0.264491 0.415950 -0.062500 1 0 0 0 0 0 3 131108
-0.002240 0.000264 0.119584 0.239757 -0.264487 0.415954 -0.062500 1 0 0 0 0 0 3 132097
-0.002240 0.000264 0.119584 0.239768 -0.264489 0.415949 -0.062500 1 0 0 0 0 0 3 133109
-0.002240 0.000264 0.119584 0.239760 -0.264498 0.415961 -0.062500 1 0 0 0 0 0 3 134110
-0.002240 0.000264 0.119584 0.239768 -0.264490 0.415949 -0.062500 1 0 0 0 0 0 3 135108
-0.002240 0.000264 0.119584 0.239757 -0.264486 0.415954 -0.062500 1 0 0 0 0 0 3 136108
-0.002240 0.000264 0.119584 0.239759 -0.264498 0.415962 -0.062500 1 0 0 0 0 0 3 137109
-0.002240 0.000264 0.119584 0.239760 -0.264499 0.415943 -0.062500 1 0 0 0 0 0 3 138112
-0.002240 0.000264 0.119584 0.239756 -0.264488 0.415954 -0.062500 1 0 0 0 0 0 3 139110
-0.002240 0.000264 0.119584 0.239767 -0.264489 0.415948 -0.062500 1 0 0 0 0 0 3 140108
-0.002240 0.000264 0.119584 0.239760 -0.264498 0.415961 -0.062500 1 0 0 0 0 0 3 141110
-0.002240 0.000264 0.119584 0.239768 -0.264490 0.415949 -0.062500 1 0 0 0 0 0 3 142111
-0.002240 0.000264 0.119584 0.239757 -0.264487 0.415954 -0.062500 1 0 0 0 0 0 3 143108
-0.002240 0.000264 0.119584 0.239759 -0.264498 0.415962 -0.062500 1 0 0 0 0 0 3 144102
-0.002240 0.000264 0.119584 0.239768 -0.264490 0.415950 -0.062500 1 0 0 0 0 0 3 145094
-0.002240 0.000264 0.119584 0.239757 -0.264486 0.415955 -0.062500 1 0 0 0 0 0 3 146089
-0.002240 0.000264 0.119584 0.239768 -0.264489 0.415949 -0.062500 1 0 0 0 0 0 3 147102
-0.002240 0.000264 0.119584 0.239760 -0.264498 0.415961 -0.062500 1 0 0 0 0 0 3 148093
-0.002240 0.000264 0.119584 0.239760 -0.264499 0.415943 -0.062500 1 0 0 0 0 0 3 149102
-0.002240 0.000264 0.119584 0.239756 -0.264488 0.415953 -0.062500 1 0 0 0 0 0 3 150093
-0.002240 0.000264 0.119584 0.239758 -0.264498 0.415962 -0.062500 1 0 0 0 0 0 3 151102
-0.002240 0.000264 0.119584 0.239768 -0.264490 0.415949 -0.062500 1 0 0 0 0 0 3 152093
-0.002240 0.000264 0.119584 0.239757 -0.264487 0.415954 -0.062500 1 0 0 0 0 0 3 153102
-0.002240 0.000264 0.119584 0.239771 -0.264501 0.415955 -0.062500 1 0 0 0 0 0 3 154093
-0.002240 0.000264 0.119584 0.239757 -0.264488 0.415955 -0.062500 1 0 0 0 0 0 3 155101
-0.002240 0.000264 0.119584 0.239768 -0.264489 0.415949 -0.062500 1 0 0 0 0 0 3 156100
-0.002240 0.000264 0.119584 0.239757 -0.264486 0.415954 -0.062500 1 0 0 0 0 0 3 157114
-0.002240 0.000264 0.119584 0.239771 -0.264500 0.415955 -0.062500 1 0 0 0 0 0 3 158095
-0.002240 0.000264 0.119584 0.239758 -0.264488 0.415955 -0.062500 1 0 0 0 0 0 3 159112
-0.002240 0.000264 0.119584 0.239756 -0.264486 0.415955 -0.062500 1 0 0 0 0 0 3 160106
-0.002240 0.000264 0.119584 0.239763 -0.264509 0.415949 -0.062500 1 0 0 0 0 0 3 161109
-0.002240 0.000264 0.119584 0.239756 -0.264489 0.415954 -0.062500 1 0 0 0 0 0 3 162084
-0.002240 0.000264 0.119584 0.239767 -0.264489 0.415949 -0.062500 1 0 0 0 0 0 3 163103
-0.002240 0.000264 0.119584 0.239760 -0.264498 0.415961 -0.062500 1 0 0 0 0 0 3 164113
-0.002240 0.000264 0.119584 0.239768 -0.264491 0.415949 -0.062500 1 0 0 0 0 0 3 165105
-0.002240 0.000264 0.119584 0.239757 -0.264487 0.415954 -0.062500 1 0 0 0 0 0 3 166108
-0.002240 0.000264 0.119584 0.239756 -0.264486 0.415955 -0.062500 1 0 0 0 0 0 3 167081
-0.002240 0.000264 0.119584 0.239771 -0.264500 0.415956 -0.062500 1 0 0 0 0 0 3 168108
-0.002240 0.000264 0.119584 0.239757 -0.264488 0.415955 -0.062500 1 0 0 0 0 0 3 169101
-0.002240 0.000264 0.119584 0.239768 -0.264489 0.415949 -0.062500 1 0 0 0 0 0 3 170108
-0.002240 0.000264 0.119584 0.239760 -0.264498 0.415961 -0.062500 1 0 0 0 0 0 3 171078
-0.002240 0.000264 0.119584 0.239760 -0.264499 0.415943 -0.062500 1 0 0 0 0 0 3 172107
-0.002240 0.000264 0.119584 0.239756 -0.264488 0.415954 -0.062500 1 0 0 0 0 0 3 173085
-0.002240 0.000264 0.119584 0.239755 -0.264486 0.415955 -0.062500 1 0 0 0 0 0 3 174112
-0.002240 0.000264 0.119584 0.239771 -0.264500 0.415955 -0.062500 1 0 0 0 0 0 3 175111
-0.002240 0.000264 0.119584 0.239757 -0.264488 0.415955 -0.062500 1 0 0 0 0 0 3 176112
-0.002240 0.000264 0.119584 0.239768 -0.264489 0.415949 -0.062500 1 0 0 0 0 0 3 177108
-0.002240 0.000264 0.119584 0.239760 -0.264498 0.415961 -0.062500 1 0 0 0 0 0 3 178110
-0.002240 0.000264 0.119584 0.239768 -0.264490 0.415950 -0.062500 1 0 0 0 0 0 3 179109
-0.002240 0.000264 0.119584 0.239757 -0.264486 0.415955 -0.062500 1 0 0 0 0 0 3 180107
-0.002240 0.000264 0.119584 0.239768 -0.264489 0.415949 -0.062500 1 0 0 0 0 0 3 181108
-0.002240 0.000264 0.119584 0.239761 -0.264498 0.415961 -0.062500 1 0 0 0 0 0 3 182137
-0.002240 0.000264 0.119584 0.239748 -0.264496 0.415949 -0.062500 1 0 0 0 0 0 3 183109
-0.002240 0.000264 0.119584 0.239766 -0.264490 0.415948 -0.062500 1 0 0 0 0 0 3 184110
-0.002240 0.000264 0.119584 0.239760 -0.264498 0.415961 -0.062500 1 0 0 0 0 0 3 185107
-0.002240 0.000264 0.119584 0.239768 -0.264491 0.415949 -0.062500 1 0 0 0 0 0 3 186110
-0.002240 0.000264 0.119584 0.239757 -0.264487 0.415954 -0.062500 1 0 0 0 0 0 3 187106
-0.002240 0.000264 0.119584 0.239771 -0.264501 0.415955 -0.062500 1 0 0 0 0 0 3 188100
-0.002240 0.000264 0.119584 0.239757 -0.264488 0.415955 -0.062500 1 0 0 0 0 0 3 189105
-0.002240 0.000264 0.119584 0.239756 -0.264486 0.415955 -0.062500 1 0 0 0 0 0 3 190115
-0.002240 0.000264 0.119584 0.239767 -0.264489 0.415949 -0.062500 1 0 0 0 0 0 3 191110
-0.002240 0.000264 0.119584 0.239760 -0.264498 0.415961 -0.062500 1 0 0 0 0 0 3 192112
-0.002240 0.000264 0.119584 0.239760 -0.264499 0.415943 -0.062500 1 0 0 0 0 0 3 193107
-0.002240 0.000264 0.119584 0.239756 -0.264488 0.415953 -0.062500 1 0 0 0 0 0 3 194108
-0.002240 0.000264 0.119584 0.239771 -0.264501 0.415955 -0.062500 1 0 0 0 0 0 3 195107
-0.002240 0.000264 0.119584 0.239757 -0.264488 0.415955 -0.062500 1 0 0 0 0 0 3 196082
-0.002240 0.000264 0.119584 0.239755 -0.264486 0.415955 -0.062500 1 0 0 0 0 0 3 197106
-0.002240 0.000264 0.119584 0.239771 -0.264501 0.415956 -0.062500 1 0 0 0 0 0 3 198075
-0.002240 0.000264 0.119584 0.239757 -0.264488 0.415955 -0.062500 1 0 0 0 0 0 3 199096
-0.002240 0.000264 0.119584 0.239768 -0.264489 0.415949 -0.062500 1 0 0 0 0 0 3 200101
-0.002240 0.000264 0.119584 0.239757 -0.264486 0.415954 -0.062500 1 0 0 0 0 0 3 201108
-0.002245 0.000282 0.119573 0.313130 -0.516508 0.564843 -0.062500 1 0 0 0 0 0 3 202105
-0.002248 0.000291 0.119570 0.289768 -0.431937 0.492052 -0.062500 1 0 0 0 0 0 3 203103
-0.002249 0.000296 0.119568 0.271338 -0.368597 0.454369 -0.062500 1 0 0 0 0 0 3 204101
-0.002250 0.000298 0.119568 0.261184 -0.334796 0.440050 -0.062500 1 0 0 0 0 0 3 205109
-0.002250 0.000299 0.119568 0.255920 -0.317677 0.434954 -0.062500 1 0 0 0 0 0 3 206097
-0.002250 0.000300 0.119568 0.253250 -0.309099 0.433183 -0.062500 1 0 0 0 0 0 3 207108
-0.002250 0.000300 0.119568 0.251900 -0.304800 0.432559 -0.062500 1 0 0 0 0 0 3 208107
-0.002250 0.000300 0.119568 0.251202 -0.302662 0.432350 -0.062500 1 0 0 0 0 0 3 209079
-0.002250 0.000300 0.119568 0.250865 -0.301570 0.432275 -0.062500 1 0 0 0 0 0 3 210101
-0.002251 0.000300 0.119568 0.250695 -0.301048 0.432242 -0.062500 1 0 0 0 0 0 3 211093
-0.002251 0.000300 0.119568 0.250612 -0.300779 0.432236 -0.062500 1 0 0 0 0 0 3 212101
-0.002251 0.000300 0.119568 0.250569 -0.300638 0.432241 -0.062500 1 0 0 0 0 0 3 213101
-0.002251 0.000301 0.119568 0.250537 -0.300570 0.432234 -0.062500 1 0 0 0 0 0 3 214091
-0.002251 0.000301 0.119568 0.250528 -0.300543 0.432240 -0.062500 1 0 0 0 0 0 3 215101
-0.002251 0.000301 0.119568 0.250532 -0.300522 0.432240 -0.062500 1 0 0 0 0 0 3 216085
-0.002251 0.000301 0.119568 0.250530 -0.300509 0.432234 -0.062500 1 0 0 0 0 0 3 217099
-0.002251 0.000301 0.119568 0.250518 -0.300505 0.432240 -0.062500 1 0 0 0 0 0 3 218091
-0.002251 0.000301 0.119568 0.250529 -0.300507 0.432234 -0.062500 1 0 0 0 0 0 3 219099
-0.002251 0.000301 0.119568 0.250518 -0.300505 0.432240 -0.062500 1 0 0 0 0 0 3 220091
-0.002251 0.000301 0.119568 0.250521 -0.300517 0.432227 -0.062500 1 0 0 0 0 0 3 221100
-0.002251 0.000301 0.119568 0.250517 -0.300507 0.432239 -0.062500 1 0 0 0 0 0 3 222108
-0.002251 0.000301 0.119568 0.250516 -0.300506 0.432240 -0.062500 1 0 0 0 0 0 3 223098
-0.002251 0.000301 0.119568 0.250525 -0.300497 0.432227 -0.062500 1 0 0 0 0 0 3 224112
-0.002251 0.000301 0.119568 0.250517 -0.300504 0.432239 -0.062500 1 0 0 0 0 0 3 225123
-0.002251 0.000301 0.119568 0.250528 -0.300508 0.432234 -0.062500 1 0 0 0 0 0 3 226108
-0.002251 0.000301 0.119568 0.250518 -0.300505 0.432240 -0.062500 1 0 0 0 0 0 3 227106
-0.002251 0.000301 0.119568 0.250529 -0.300508 0.432234 -0.062500 1 0 0 0 0 0 3 228098
-0.002251 0.000301 0.119568 0.250518 -0.300505 0.432240 -0.062500 1 0 0 0 0 0 3 229110
-0.002251 0.000301 0.119568 0.250529 -0.300508 0.432234 -0.062500 1 0 0 0 0 0 3 230086
-0.002251 0.000301 0.119568 0.250518 -0.300505 0.432240 -0.062500 1 0 0 0 0 0 3 231104
-0.002251 0.000301 0.119568 0.250505 -0.300502 0.432227 -0.062500 1 0 0 0 0 0 3 232107
-0.002251 0.000301 0.119568 0.250527 -0.300507 0.432232 -0.062500 1 0 0 0 0 0 3 233107
-0.002251 0.000301 0.119568 0.250517 -0.300505 0.432239 -0.062500 1 0 0 0 0 0 3 234107
-0.002251 0.000301 0.119568 0.250528 -0.300508 0.432234 -0.062500 1 0 0 0 0 0 3 235105
-0.002251 0.000301 0.119568 0.250518 -0.300505 0.432239 -0.062500 1 0 0 0 0 0 3 236106
-0.002251 0.000301 0.119568 0.250529 -0.300508 0.432234 -0.062500 1 0 0 0 0 0 3 237106
-0.002251 0.000301 0.119568 0.250518 -0.300506 0.432240 -0.062500 1 0 0 0 0 0 3 238107
-0.002251 0.000301 0.119568 0.250517 -0.300505 0.432240 -0.062500 1 0 0 0 0 0 3 239090
-0.002251 0.000301 0.119568 0.250525 -0.300496 0.432227 -0.062500 1 0 0 0 0 0 3 240111
-0.002251 0.000301 0.119568 0.250517 -0.300504 0.432239 -0.062500 1 0 0 0 0 0 3 241108
-0.002251 0.000301 0.119568 0.250529 -0.300507 0.432234 -0.062500 1 0 0 0 0 0 3 242101
-0.002251 0.000301 0.119568 0.250510 -0.300514 0.432233 -0.062500 1 0 0 0 0 0 3 243106
-0.002251 0.000301 0.119568 0.250515 -0.300506 0.432239 -0.062500 1 0 0 0 0 0 3 244107
-0.002251 0.000301 0.119568 0.250528 -0.300508 0.432234 -0.062500 1 0 0 0 0 0 3 245107
-0.002251 0.000301 0.119568 0.250517 -0.300506 0.432240 -0.062500 1 0 0 0 0 0 3 246108
-0.002256 0.000318 0.119557 0.323841 -0.552379 0.581248 -0.062500 1 0 0 0 0 0 3 247104
-0.002258 0.000327 0.119553 0.300501 -0.467874 0.508400 -0.062500 1 0 0 0 0 0 3 248106
-0.002260 0.000332 0.119552 0.282093 -0.404561 0.470669 -0.062500 1 0 0 0 0 0 3 249083
-0.002261 0.000334 0.119552 0.271936 -0.370784 0.456343 -0.062500 1 0 0 0 0 0 3 250107
-0.002261 0.000335 0.119552 0.266686 -0.353676 0.451253 -0.062500 1 0 0 0 0 0 3 251112
-0.002261 0.000336 0.119551 0.264004 -0.345087 0.449478 -0.062500 1 0 0 0 0 0 3 252094
-0.002261 0.000336 0.119551 0.262656 -0.340800 0.448859 -0.062500 1 0 0 0 0 0 3 253106
-0.002261 0.000336 0.119551 0.261955 -0.338652 0.448643 -0.062500 1 0 0 0 0 0 3 254078
-0.002261 0.000336 0.119551 0.261613 -0.337580 0.448566 -0.062500 1 0 0 0 0 0 3 255106
-0.002261 0.000336 0.119551 0.261459 -0.337043 0.448547 -0.062500 1 0 0 0 0 0 3 256107
-0.002261 0.000336 0.119551 0.261354 -0.336767 0.448535 -0.062500 1 0 0 0 0 0 3 257107
-0.002261 0.000336 0.119551 0.261315 -0.336648 0.448533 -0.062500 1 0 0 0 0 0 3 258112
-0.002261 0.000336 0.119551 0.261292 -0.336574 0.448532 -0.062500 1 0 0 0 0 0 3 259109
-0.002261 0.000337 0.119551 0.261292 -0.336538 0.448525 -0.062500 1 0 0 0 0 0 3 260107
-0.002261 0.000337 0.119551 0.261286 -0.336513 0.448530 -0.062500 1 0 0 0 0 0 3 261105
-0.002261 0.000337 0.119551 0.261286 -0.336511 0.448531 -0.062500 1 0 0 0 0 0 3 262108
-0.002261 0.000337 0.119551 0.261274 -0.336508 0.448537 -0.062500 1 0 0 0 0 0 3 263112
-0.002261 0.000337 0.119551 0.261281 -0.336499 0.448525 -0.062500 1 0 0 0 0 0 3 264092
-0.002261 0.000337 0.119551 0.261274 -0.336507 0.448537 -0.062500 1 0 0 0 0 0 3 265103
-0.002261 0.000337 0.119551 0.261261 -0.336505 0.448524 -0.062500 1 0 0 0 0 0 3 266107
-0.002261 0.000337 0.119551 0.261283 -0.336511 0.448530 -0.062500 1 0 0 0 0 0 3 267106
-0.002261 0.000337 0.119551 0.261270 -0.336497 0.448530 -0.062500 1 0 0 0 0 0 3 268104
-0.002261 0.000337 0.119551 0.261284 -0.336510 0.448531 -0.062500 1 0 0 0 0 0 3 269106
-0.002261 0.000337 0.119551 0.261270 -0.336497 0.448530 -0.062500 1 0 0 0 0 0 3 270107
-0.002261 0.000337 0.119551 0.261284 -0.336510 0.448531 -0.062500 1 0 0 0 0 0 3 271105
-0.002261 0.000337 0.119551 0.261270 -0.336497 0.448531 -0.062500 1 0 0 0 0 0 3 272081
-0.002261 0.000337 0.119551 0.261269 -0.336495 0.448531 -0.062500 1 0 0 0 0 0 3 273074
-0.002261 0.000337 0.119551 0.261284 -0.336509 0.448531 -0.062500 1 0 0 0 0 0 3 274094
-0.002267 0.000354 0.119541 0.334536 -0.588230 0.597671 -0.062500 1 0 0 0 0 0 3 275091
-0.002269 0.000363 0.119537 0.311236 -0.503818 0.524754 -0.062500 1 0 0 0 0 0 3 276098
-0.002271 0.000368 0.119536 0.292838 -0.440533 0.487001 -0.062500 1 0 0 0 0 0 3 277090
-0.002271 0.000370 0.119535 0.282684 -0.406760 0.472652 -0.062500 1 0 0 0 0 0 3 278099
-0.002272 0.000371 0.119535 0.277432 -0.389647 0.467565 -0.062500 1 0 0 0 0 0 3 279089
-0.002272 0.000372 0.119535 0.274745 -0.381081 0.465786 -0.062500 1 0 0 0 0 0 3 280089
-0.002272 0.000372 0.119535 0.273401 -0.376777 0.465165 -0.062500 1 0 0 0 0 0 3 281098
-0.002272 0.000372 0.119535 0.272717 -0.374642 0.464948 -0.062500 1 0 0 0 0 0 3 282089
-0.002272 0.000372 0.119535 0.272374 -0.373560 0.464884 -0.062500 1 0 0 0 0 0 3 283099
-0.002272 0.000372 0.119535 0.272187 -0.373025 0.464852 -0.062500 1 0 0 0 0 0 3 284089
-0.002272 0.000372 0.119535 0.272114 -0.372758 0.464839 -0.062500 1 0 0 0 0 0 3 285099
-0.002272 0.000372 0.119535 0.272072 -0.372617 0.464843 -0.062500 1 0 0 0 0 0 3 286089
-0.002272 0.000372 0.119535 0.272041 -0.372549 0.464836 -0.062500 1 0 0 0 0 0 3 287097
-0.002272 0.000372 0.119535 0.272031 -0.372522 0.464841 -0.062500 1 0 0 0 0 0 3 288103
-0.002272 0.000372 0.119535 0.272027 -0.372509 0.464835 -0.062500 1 0 0 0 0 0 3 289097
-0.002272 0.000372 0.119535 0.272032 -0.372489 0.464835 -0.062500 1 0 0 0 0 0 3 290109
-0.002272 0.000372 0.119535 0.272033 -0.372487 0.464834 -0.062500 1 0 0 0 0 0 3 291093
-0.002272 0.000372 0.119535 0.272021 -0.372484 0.464840 -0.062500 1 0 0 0 0 0 3 292095
-0.002272 0.000372 0.119535 0.272032 -0.372486 0.464835 -0.062500 1 0 0 0 0 0 3 293096
-0.002272 0.000372 0.119535 0.272021 -0.372483 0.464841 -0.062500 1 0 0 0 0 0 3 294108
-0.002272 0.000372 0.119535 0.272020 -0.372483 0.464841 -0.062500 1 0 0 0 0 0 3 295093
-0.002272 0.000372 0.119535 0.272031 -0.372486 0.464835 -0.062500 1 0 0 0 0 0 3 296108
-0.002272 0.000372 0.119535 0.272021 -0.372483 0.464841 -0.062500 1 0 0 0 0 0 3 297103
-0.002272 0.000372 0.119535 0.272032 -0.372486 0.464835 -0.062500 1 0 0 0 0 0 3 298108
-0.002272 0.000372 0.119535 0.272024 -0.372495 0.464848 -0.062500 1 0 0 0 0 0 3 299103
-0.002272 0.000372 0.119535 0.272024 -0.372496 0.464829 -0.062500 1 0 0 0 0 0 3 300106
-0.002272 0.000372 0.119535 0.272020 -0.372485 0.464840 -0.062500 1 0 0 0 0 0 3 301105
-0.002277 0.000390 0.119524 0.345239 -0.624081 0.614107 -0.062500 1 0 0 0 0 0 3 302107
-0.002280 0.000399 0.119521 0.321957 -0.539715 0.541122 -0.062500 1 0 0 0 0 0 3 303074
-0.002281 0.000404 0.119520 0.303573 -0.476474 0.503339 -0.062500 1 0 0 0 0 0 3 304086
-0.002282 0.000406 0.119519 0.293437 -0.442722 0.488987 -0.062500 1 0 0 0 0 0 3 305108
-0.002282 0.000407 0.119519 0.288181 -0.425625 0.483885 -0.062500 1 0 0 0 0 0 3 306109
-0.002283 0.000408 0.119519 0.285500 -0.417043 0.482101 -0.062500 1 0 0 0 0 0 3 307108
-0.002283 0.000408 0.119519 0.284149 -0.412748 0.481490 -0.062500 1 0 0 0 0 0 3 308098
-0.002283 0.000408 0.119519 0.283448 -0.410600 0.481273 -0.062500 1 0 0 0 0 0 3 309102
-0.002283 0.000408 0.119519 0.283115 -0.409519 0.481202 -0.062500 1 0 0 0 0 0 3 310074
-0.002283 0.000408 0.119519 0.282945 -0.408998 0.481169 -0.062500 1 0 0 0 0 0 3 311102
-0.002283 0.000408 0.119519 0.282862 -0.408731 0.481163 -0.062500 1 0 0 0 0 0 3 312104
-0.002283 0.000408 0.119519 0.282807 -0.408587 0.481154 -0.062500 1 0 0 0 0 0 3 313110
-0.002283 0.000408 0.119519 0.282794 -0.408513 0.481165 -0.062500 1 0 0 0 0 0 3 314105
-0.002283 0.000408 0.119519 0.282775 -0.408482 0.481159 -0.062500 1 0 0 0 0 0 3 315104
-0.002283 0.000408 0.119519 0.282773 -0.408481 0.481159 -0.062500 1 0 0 0 0 0 3 316104
-0.002283 0.000408 0.119519 0.282778 -0.408462 0.481159 -0.062500 1 0 0 0 0 0 3 317104
-0.002283 0.000408 0.119519 0.282767 -0.408457 0.481165 -0.062500 1 0 0 0 0 0 3 318092
-0.002283 0.000408 0.119519 0.282778 -0.408460 0.481160 -0.062500 1 0 0 0 0 0 3 319102
-0.002283 0.000408 0.119519 0.282764 -0.408446 0.481159 -0.062500 1 0 0 0 0 0 3 320107
-0.002283 0.000408 0.119519 0.282778 -0.408458 0.481159 -0.062500 1 0 0 0 0 0 3 321101
-0.002283 0.000408 0.119519 0.282756 -0.408454 0.481152 -0.062500 1 0 0 0 0 0 3 322105
-0.002283 0.000408 0.119519 0.282765 -0.408457 0.481164 -0.062500 1 0 0 0 0 0 3 323104
-0.002283 0.000408 0.119519 0.282778 -0.408460 0.481160 -0.062500 1 0 0 0 0 0 3 324103
-0.002283 0.000408 0.119519 0.282764 -0.408446 0.481159 -0.062500 1 0 0 0 0 0 3 325101
-0.002288 0.000426 0.119508 0.355951 -0.659918 0.630550 -0.062500 1 0 0 0 0 0 3 326107
-0.002291 0.000435 0.119504 0.332691 -0.575610 0.557502 -0.062500 1 0 0 0 0 0 3 327097
-0.002292 0.000440 0.119503 0.314308 -0.512402 0.519691 -0.062500 1 0 0 0 0 0 3 328087
-0.002293 0.000442 0.119503 0.304176 -0.478666 0.505320 -0.062500 1 0 0 0 0 0 3 329098
-0.002293 0.000443 0.119503 0.298918 -0.461565 0.500222 -0.062500 1 0 0 0 0 0 3 330099
-0.002293 0.000444 0.119503 0.296241 -0.452996 0.498442 -0.062500 1 0 0 0 0 0 3 331109
-0.002293 0.000444 0.119503 0.294879 -0.448701 0.497816 -0.062500 1 0 0 0 0 0 3 332104
-0.002293 0.000444 0.119503 0.294189 -0.446556 0.497610 -0.062500 1 0 0 0 0 0 3 333104
-0.002293 0.000444 0.119503 0.293856 -0.445476 0.497540 -0.062500 1 0 0 0 0 0 3 334105
-0.002293 0.000444 0.119503 0.293683 -0.444945 0.497500 -0.062500 1 0 0 0 0 0 3 335084
-0.002294 0.000444 0.119503 0.293600 -0.444675 0.497493 -0.062500 1 0 0 0 0 0 3 336107
-0.002294 0.000444 0.119503 0.293557 -0.444534 0.497497 -0.062500 1 0 0 0 0 0 3 337078
-0.002294 0.000444 0.119503 0.293529 -0.444477 0.497497 -0.062500 1 0 0 0 0 0 3 338107
-0.002294 0.000444 0.119503 0.293516 -0.444441 0.497496 -0.062500 1 0 0 0 0 0 3 339101
-0.002294 0.000444 0.119503 0.293512 -0.444427 0.497489 -0.062500 1 0 0 0 0 0 3 340069
-0.002294 0.000444 0.119503 0.293520 -0.444418 0.497495 -0.062500 1 0 0 0 0 0 3 341096
-0.002294 0.000444 0.119503 0.293506 -0.444403 0.497496 -0.062500 1 0 0 0 0 0 3 342087
-0.002294 0.000444 0.119503 0.293516 -0.444404 0.497489 -0.062500 1 0 0 0 0 0 3 343095
-0.002294 0.000444 0.119503 0.293509 -0.444413 0.497502 -0.062500 1 0 0 0 0 0 3 344087
-0.002294 0.000444 0.119503 0.293509 -0.444415 0.497483 -0.062500 1 0 0 0 0 0 3 345095
-0.002294 0.000444 0.119503 0.293505 -0.444403 0.497494 -0.062500 1 0 0 0 0 0 3 346087
-0.002294 0.000444 0.119503 0.293516 -0.444405 0.497489 -0.062500 1 0 0 0 0 0 3 347094
-0.002299 0.000462 0.119492 0.366632 -0.695725 0.647011 -0.062500 1 0 0 0 0 0 3 348096
-0.002301 0.000471 0.119488 0.343399 -0.611506 0.573902 -0.062500 1 0 0 0 0 0 3 349087
-0.002303 0.000476 0.119487 0.325046 -0.548320 0.536050 -0.062500 1 0 0 0 0 0 3 350097
-0.002304 0.000478 0.119486 0.314897 -0.514593 0.521673 -0.062500 1 0 0 0 0 0 3 351086
-0.002304 0.000479 0.119486 0.309651 -0.497501 0.516581 -0.062500 1 0 0 0 0 0 3 352089
-0.002304 0.000480 0.119486 0.306973 -0.488925 0.514791 -0.062500 1 0 0 0 0 0 3 353108
-0.002304 0.000480 0.119486 0.305614 -0.484641 0.514168 -0.062500 1 0 0 0 0 0 3 354187
-0.002304 0.000480 0.119486 0.304933 -0.482489 0.513949 -0.062500 1 0 0 0 0 0 3 355203
-0.002304 0.000480 0.119486 0.304585 -0.481427 0.513882 -0.062500 1 0 0 0 0 0 3 356173
-0.002304 0.000480 0.119486 0.304427 -0.480880 0.513857 -0.062500 1 0 0 0 0 0 3 357183
-0.002304 0.000480 0.119486 0.304338 -0.480618 0.513845 -0.062500 1 0 0 0 0 0 3 358113
-0.002304 0.000480 0.119486 0.304282 -0.480475 0.513834 -0.062500 1 0 0 0 0 0 3 359085
-0.002304 0.000480 0.119486 0.304269 -0.480400 0.513846 -0.062500 1 0 0 0 0 0 3 360099
-0.002304 0.000480 0.119486 0.304253 -0.480381 0.513847 -0.062500 1 0 0 0 0 0 3 361101
-0.002304 0.000480 0.119486 0.304249 -0.480370 0.513840 -0.062500 1 0 0 0 0 0 3 362101
-0.002304 0.000480 0.119486 0.304253 -0.480350 0.513840 -0.062500 1 0 0 0 0 0 3 363094
-0.002304 0.000480 0.119486 0.304255 -0.480348 0.513839 -0.062500 1 0 0 0 0 0 3 364102
-0.002304 0.000480 0.119486 0.304243 -0.480345 0.513846 -0.062500 1 0 0 0 0 0 3 365078
-0.002304 0.000480 0.119486 0.304254 -0.480348 0.513840 -0.062500 1 0 0 0 0 0 3 366078
-0.002304 0.000480 0.119486 0.304240 -0.480334 0.513839 -0.062500 1 0 0 0 0 0 3 367105
-0.002304 0.000480 0.119486 0.304245 -0.480355 0.513832 -0.062500 1 0 0 0 0 0 3 368071
-0.002304 0.000480 0.119486 0.304242 -0.480346 0.513845 -0.062500 1 0 0 0 0 0 3 369102
-0.002304 0.000480 0.119486 0.304241 -0.480345 0.513846 -0.062500 1 0 0 0 0 0 3 370104
-0.002304 0.000480 0.119486 0.304250 -0.480336 0.513833 -0.062500 1 0 0 0 0 0 3 371101
-0.002304 0.000480 0.119486 0.304242 -0.480344 0.513845 -0.062500 1 0 0 0 0 0 3 372073
-0.002304 0.000480 0.119486 0.304253 -0.480348 0.513840 -0.062500 1 0 0 0 0 0 3 373098
-0.002304 0.000480 0.119486 0.304243 -0.480345 0.513846 -0.062500 1 0 0 0 0 0 3 374102
-0.002304 0.000480 0.119486 0.304250 -0.480336 0.513833 -0.062500 1 0 0 0 0 0 3 375072
-0.002304 0.000480 0.119486 0.304242 -0.480344 0.513845 -0.062500 1 0 0 0 0 0 3 376103
-0.002304 0.000480 0.119486 0.304254 -0.480347 0.513840 -0.062500 1 0 0 0 0 0 3 377101
-0.002304 0.000480 0.119486 0.304243 -0.480345 0.513846 -0.062500 1 0 0 0 0 0 3 378103
-0.002304 0.000480 0.119486 0.304230 -0.480342 0.513833 -0.062500 1 0 0 0 0 0 3 379074
-0.002304 0.000480 0.119486 0.304252 -0.480347 0.513838 -0.062500 1 0 0 0 0 0 3 380096
-0.002304 0.000480 0.119486 0.304242 -0.480345 0.513845 -0.062500 1 0 0 0 0 0 3 381101
-0.002304 0.000480 0.119486 0.304253 -0.480348 0.513840 -0.062500 1 0 0 0 0 0 3 382103
-0.002304 0.000480 0.119486 0.304243 -0.480346 0.513846 -0.062500 1 0 0 0 0 0 3 383093
-0.002304 0.000480 0.119486 0.304250 -0.480337 0.513833 -0.062500 1 0 0 0 0 0 3 384102
-0.002304 0.000480 0.119486 0.304242 -0.480344 0.513845 -0.062500 1 0 0 0 0 0 3 385102
-0.002309 0.000498 0.119475 0.377321 -0.731530 0.663488 -0.062500 1 0 0 0 0 0 3 386103
-0.002312 0.000507 0.119472 0.354119 -0.647360 0.590303 -0.062500 1 0 0 0 0 0 3 387100
-0.002314 0.000512 0.119470 0.335762 -0.584225 0.552420 -0.062500 1 0 0 0 0 0 3 388103
-0.002314 0.000514 0.119470 0.325636 -0.550510 0.538046 -0.062500 1 0 0 0 0 0 3 389102
-0.002315 0.000515 0.119470 0.320384 -0.533423 0.532933 -0.062500 1 0 0 0 0 0 3 390103
-0.002315 0.000516 0.119470 0.317696 -0.524858 0.531150 -0.062500 1 0 0 0 0 0 3 391101
-0.002315 0.000516 0.119470 0.316342 -0.520557 0.530526 -0.062500 1 0 0 0 0 0 3 392100
-0.002315 0.000516 0.119470 0.315665 -0.518416 0.530312 -0.062500 1 0 0 0 0 0 3 393082
-0.002315 0.000516 0.119470 0.315322 -0.517334 0.530246 -0.062500 1 0 0 0 0 0 3 394097
-0.002315 0.000516 0.119470 0.315157 -0.516793 0.530214 -0.062500 1 0 0 0 0 0 3 395087
-0.002315 0.000516 0.119470 0.315067 -0.516531 0.530201 -0.062500 1 0 0 0 0 0 3 396078
-0.002315 0.000516 0.119470 0.315018 -0.516412 0.530204 -0.062500 1 0 0 0 0 0 3 397099
-0.002315 0.000516 0.119470 0.314994 -0.516338 0.530203 -0.062500 1 0 0 0 0 0 3 398101
-0.002315 0.000516 0.119470 0.314982 -0.516299 0.530203 -0.062500 1 0 0 0 0 0 3 399101
-0.002315 0.000516 0.119470 0.314986 -0.516276 0.530203 -0.062500 1 0 0 0 0 0 3 400093
-0.002315 0.000516 0.119470 0.314987 -0.516275 0.530203 -0.062500 1 0 0 0 0 0 3 401091
-0.002315 0.000516 0.119470 0.314972 -0.516260 0.530203 -0.062500 1 0 0 0 0 0 3 402101
-0.002315 0.000516 0.119470 0.314977 -0.516282 0.530196 -0.062500 1 0 0 0 0 0 3 403087
-0.002315 0.000516 0.119470 0.314983 -0.516265 0.530195 -0.062500 1 0 0 0 0 0 3 404106
-0.002315 0.000516 0.119470 0.314971 -0.516260 0.530201 -0.062500 1 0 0 0 0 0 3 405098
-0.002315 0.000516 0.119470 0.314973 -0.516271 0.530209 -0.062500 1 0 0 0 0 0 3 406171
-0.002315 0.000516 0.119470 0.314982 -0.516263 0.530197 -0.062500 1 0 0 0 0 0 3 407171
-0.002315 0.000516 0.119470 0.314971 -0.516260 0.530202 -0.062500 1 0 0 0 0 0 3 408167
-0.002315 0.000516 0.119470 0.314985 -0.516274 0.530203 -0.062500 1 0 0 0 0 0 3 409151
-0.002315 0.000516 0.119470 0.314972 -0.516261 0.530202 -0.062500 1 0 0 0 0 0 3 410166
-0.002315 0.000516 0.119470 0.314982 -0.516262 0.530196 -0.062500 1 0 0 0 0 0 3 411151
-0.002315 0.000516 0.119470 0.314975 -0.516271 0.530208 -0.062500 1 0 0 0 0 0 3 412197
-0.002315 0.000516 0.119470 0.314983 -0.516263 0.530197 -0.062500 1 0 0 0 0 0 3 413178
-0.002315 0.000516 0.119470 0.314972 -0.516259 0.530202 -0.062500 1 0 0 0 0 0 3 414175
-0.002320 0.000534 0.119459 0.387999 -0.767328 0.679969 -0.062500 1 0 0 0 0 0 3 415087
-0.002323 0.000543 0.119455 0.364823 -0.683208 0.606728 -0.062500 1 0 0 0 0 0 3 416094
-0.002324 0.000548 0.119454 0.346479 -0.620107 0.568812 -0.062500 1 0 0 0 0 0 3 417084
-0.002325 0.000550 0.119454 0.336359 -0.586408 0.554419 -0.062500 1 0 0 0 0 0 3 418192
-0.002325 0.000551 0.119454 0.331108 -0.569328 0.549317 -0.062500 1 0 0 0 0 0 3 419086
-0.002326 0.000552 0.119453 0.328431 -0.560759 0.547518 -0.062500 1 0 0 0 0 0 3 420094
-0.002326 0.000552 0.119453 0.327070 -0.556467 0.546904 -0.062500 1 0 0 0 0 0 3 421084
-0.002326 0.000552 0.119453 0.326392 -0.554327 0.546690 -0.062500 1 0 0 0 0 0 3 422093
-0.002326 0.000552 0.119453 0.326051 -0.553246 0.546604 -0.062500 1 0 0 0 0 0 3 423084
-0.002326 0.000552 0.119453 0.325872 -0.552703 0.546595 -0.062500 1 0 0 0 0 0 3 424107
-0.002326 0.000552 0.119453 0.325793 -0.552444 0.546578 -0.062500 1 0 0 0 0 0 3 425103
-0.002326 0.000552 0.119453 0.325742 -0.552313 0.546574 -0.062500 1 0 0 0 0 0 3 426098
-0.002326 0.000552 0.119453 0.325717 -0.552237 0.546572 -0.062500 1 0 0 0 0 0 3 427084
-0.002326 0.000552 0.119453 0.325708 -0.552210 0.546578 -0.062500 1 0 0 0 0 0 3 428096
-0.002326 0.000552 0.119453 0.325713 -0.552189 0.546579 -0.062500 1 0 0 0 0 0 3 429082
-0.002326 0.000552 0.119453 0.325710 -0.552176 0.546573 -0.062500 1 0 0 0 0 0 3 430182
-0.002326 0.000552 0.119453 0.325711 -0.552175 0.546572 -0.062500 1 0 0 0 0 0 3 431098
-0.002326 0.000552 0.119453 0.325699 -0.552172 0.546578 -0.062500 1 0 0 0 0 0 3 432134
-0.002326 0.000552 0.119453 0.325710 -0.552174 0.546573 -0.062500 1 0 0 0 0 0 3 433101
-0.002326 0.000552 0.119453 0.325699 -0.552172 0.546578 -0.062500 1 0 0 0 0 0 3 434091
-0.002326 0.000552 0.119453 0.325698 -0.552171 0.546579 -0.062500 1 0 0 0 0 0 3 435100
-0.002326 0.000552 0.119453 0.325710 -0.552174 0.546573 -0.062500 1 0 0 0 0 0 3 436100
-0.002326 0.000552 0.119453 0.325699 -0.552172 0.546579 -0.062500 1 0 0 0 0 0 3 437099
-0.002326 0.000552 0.119453 0.325702 -0.552183 0.546566 -0.062500 1 0 0 0 0 0 3 438102
-0.002326 0.000552 0.119453 0.325698 -0.552173 0.546578 -0.062500 1 0 0 0 0 0 3 439100
-0.002326 0.000552 0.119453 0.325709 -0.552175 0.546573 -0.062500 1 0 0 0 0 0 3 440100
-0.002326 0.000552 0.119453 0.325699 -0.552172 0.546578 -0.062500 1 0 0 0 0 0 3 441073
-0.002326 0.000552 0.119453 0.325710 -0.552175 0.546573 -0.062500 1 0 0 0 0 0 3 442098
-0.002326 0.000552 0.119453 0.325699 -0.552172 0.546579 -0.062500 1 0 0 0 0 0 3 443100
-0.002331 0.000570 0.119443 0.398685 -0.803083 0.696471 -0.062500 1 0 0 0 0 0 3 444105
-0.002334 0.000579 0.119439 0.375529 -0.719049 0.623155 -0.062500 1 0 0 0 0 0 3 445099
-0.002335 0.000584 0.119438 0.357193 -0.655976 0.585215 -0.062500 1 0 0 0 0 0 3 446102
-0.002336 0.000586 0.119437 0.347078 -0.622292 0.570805 -0.062500 1 0 0 0 0 0 3 447102
-0.002336 0.000587 0.119437 0.341830 -0.605220 0.565693 -0.062500 1 0 0 0 0 0 3 448099
-0.002336 0.000588 0.119437 0.339153 -0.596653 0.563910 -0.062500 1 0 0 0 0 0 3 449099
-0.002336 0.000588 0.119437 0.337792 -0.592363 0.563295 -0.062500 1 0 0 0 0 0 3 450100
-0.002336 0.000588 0.119437 0.337112 -0.590213 0.563074 -0.062500 1 0 0 0 0 0 3 451098
-0.002336 0.000588 0.119437 0.336769 -0.589131 0.563007 -0.062500 1 0 0 0 0 0 3 452098
-0.002336 0.000588 0.119437 0.336595 -0.588599 0.562967 -0.062500 1 0 0 0 0 0 3 453098
-0.002336 0.000588 0.119437 0.336516 -0.588341 0.562966 -0.062500 1 0 0 0 0 0 3 454099
-0.002336 0.000588 0.119437 0.336470 -0.588190 0.562963 -0.062500 1 0 0 0 0 0 3 455100
-0.002336 0.000588 0.119437 0.336441 -0.588132 0.562962 -0.062500 1 0 0 0 0 0 3 456098
-0.002336 0.000588 0.119437 0.336428 -0.588095 0.562962 -0.062500 1 0 0 0 0 0 3 457094
-0.002336 0.000588 0.119437 0.336436 -0.588084 0.562969 -0.062500 1 0 0 0 0 0 3 458100
-0.002336 0.000588 0.119437 0.336425 -0.588081 0.562956 -0.062500 1 0 0 0 0 0 3 459099
-0.002336 0.000588 0.119437 0.336420 -0.588070 0.562967 -0.062500 1 0 0 0 0 0 3 460099
-0.002336 0.000588 0.119437 0.336429 -0.588061 0.562956 -0.062500 1 0 0 0 0 0 3 461098
-0.002336 0.000588 0.119437 0.336421 -0.588068 0.562967 -0.062500 1 0 0 0 0 0 3 462101
-0.002336 0.000588 0.119437 0.336429 -0.588060 0.562956 -0.062500 1 0 0 0 0 0 3 463099
-0.002336 0.000588 0.119437 0.336421 -0.588068 0.562968 -0.062500 1 0 0 0 0 0 3 464097
-0.002336 0.000588 0.119437 0.336429 -0.588060 0.562956 -0.062500 1 0 0 0 0 0 3 465087
-0.002336 0.000588 0.119437 0.336418 -0.588056 0.562961 -0.062500 1 0 0 0 0 0 3 466176
-0.002336 0.000588 0.119437 0.336420 -0.588067 0.562968 -0.062500 1 0 0 0 0 0 3 467173
-0.002336 0.000588 0.119437 0.336421 -0.588069 0.562949 -0.062500 1 0 0 0 0 0 3 468165
-0.002336 0.000588 0.119437 0.336420 -0.588069 0.562966 -0.062500 1 0 0 0 0 0 3 469141
-0.002336 0.000588 0.119437 0.336429 -0.588060 0.562955 -0.062500 1 0 0 0 0 0 3 470142
-0.002336 0.000588 0.119437 0.336421 -0.588068 0.562967 -0.062500 1 0 0 0 0 0 3 471142
-0.002336 0.000588 0.119437 0.336429 -0.588060 0.562955 -0.062500 1 0 0 0 0 0 3 472139
-0.002336 0.000588 0.119437 0.336421 -0.588068 0.562967 -0.062500 1 0 0 0 0 0 3 473132
-0.002336 0.000588 0.119437 0.336429 -0.588060 0.562955 -0.062500 1 0 0 0 0 0 3 474167
-0.002336 0.000588 0.119437 0.336421 -0.588068 0.562967 -0.062500 1 0 0 0 0 0 3 475173
-0.002336 0.000588 0.119437 0.336417 -0.588057 0.562962 -0.062500 1 0 0 0 0 0 3 476139
-0.002336 0.000588 0.119437 0.336432 -0.588070 0.562962 -0.062500 1 0 0 0 0 0 3 478815
-0.002336 0.000588 0.119437 0.336418 -0.588057 0.562961 -0.062500 1 0 0 0 0 0 3 479149
-0.002342 0.000606 0.119426 0.409364 -0.838853 0.712971 -0.062500 1 0 0 0 0 0 3 480177
-0.002344 0.000615 0.119423 0.386229 -0.754879 0.639612 -0.062500 1 0 0 0 0 0 3 481150
-0.002346 0.000619 0.119421 0.367902 -0.691829 0.601633 -0.062500 1 0 0 0 0 0 3 482400
-0.002346 0.000622 0.119421 0.357792 -0.658161 0.587225 -0.062500 1 0 0 0 0 0 3 483179
-0.002347 0.000623 0.119421 0.352554 -0.641087 0.582093 -0.062500 1 0 0 0 0 0 3 484168
-0.002347 0.000623 0.119421 0.349868 -0.632519 0.580310 -0.062500 1 0 0 0 0 0 3 485148
-0.002347 0.000624 0.119421 0.348519 -0.628233 0.579687 -0.062500 1 0 0 0 0 0 3 486164
-0.002347 0.000624 0.119421 0.347831 -0.626092 0.579477 -0.062500 1 0 0 0 0 0 3 487083
-0.002347 0.000624 0.119421 0.347480 -0.625020 0.579403 -0.062500 1 0 0 0 0 0 3 488081
-0.002347 0.000624 0.119421 0.347313 -0.624482 0.579369 -0.062500 1 0 0 0 0 0 3 489090
-0.002347 0.000624 0.119421 0.347218 -0.624209 0.579368 -0.062500 1 0 0 0 0 0 3 490082
-0.002347 0.000624 0.119421 0.347177 -0.624080 0.579360 -0.062500 1 0 0 0 0 0 3 491089
-0.002347 0.000624 0.119421 0.347154 -0.624004 0.579358 -0.062500 1 0 0 0 0 0 3 492095
-0.002347 0.000624 0.119421 0.347157 -0.623979 0.579357 -0.062500 1 0 0 0 0 0 3 493083
-0.002347 0.000624 0.119421 0.347151 -0.623956 0.579363 -0.062500 1 0 0 0 0 0 3 494095
-0.002347 0.000624 0.119421 0.347148 -0.623942 0.579357 -0.062500 1 0 0 0 0 0 3 495091
-0.002347 0.000624 0.119421 0.347136 -0.623938 0.579363 -0.062500 1 0 0 0 0 0 3 496096
-0.002347 0.000624 0.119421 0.347147 -0.623940 0.579357 -0.062500 1 0 0 0 0 0 3 497084
-0.002347 0.000624 0.119421 0.347139 -0.623949 0.579370 -0.062500 1 0 0 0 0 0 3 498088
-0.002347 0.000624 0.119421 0.347147 -0.623942 0.579358 -0.062500 1 0 0 0 0 0 3 499110
-0.002347 0.000624 0.119421 0.347136 -0.623938 0.579363 -0.062500 1 0 0 0 0 0 3 500094
-0.002347 0.000624 0.119421 0.347135 -0.623938 0.579364 -0.062500 1 0 0 0 0 0 3 501087
-0.002347 0.000624 0.119421 0.347138 -0.623950 0.579351 -0.062500 1 0 0 0 0 0 3 502097
-0.002347 0.000624 0.119421 0.347135 -0.623939 0.579362 -0.062500 1 0 0 0 0 0 3 503102
-0.002347 0.000624 0.119421 0.347146 -0.623941 0.579357 -0.062500 1 0 0 0 0 0 3 504079
-0.002347 0.000624 0.119421 0.347136 -0.623938 0.579363 -0.062500 1 0 0 0 0 0 3 505097
-0.002347 0.000624 0.119421 0.347147 -0.623941 0.579357 -0.062500 1 0 0 0 0 0 3 506101
-0.002347 0.000624 0.119421 0.347136 -0.623938 0.579363 -0.062500 1 0 0 0 0 0 3 507099
-0.002347 0.000624 0.119421 0.347135 -0.623938 0.579364 -0.062500 1 0 0 0 0 0 3 508068
-0.002352 0.000642 0.119410 0.420040 -0.874577 0.729498 -0.062500 1 0 0 0 0 0 3 509098
-0.002355 0.000651 0.119406 0.396913 -0.790686 0.656070 -0.062500 1 0 0 0 0 0 3 510099
-0.002356 0.000655 0.119405 0.378620 -0.727680 0.618063 -0.062500 1 0 0 0 0 0 3 511098
-0.002357 0.000658 0.119404 0.368502 -0.694015 0.603637 -0.062500 1 0 0 0 0 0 3 512069
-0.002357 0.000659 0.119404 0.363258 -0.676956 0.598509 -0.062500 1 0 0 0 0 0 3 513097
-0.002358 0.000659 0.119404 0.360576 -0.668373 0.596722 -0.062500 1 0 0 0 0 0 3 514099
-0.002358 0.000660 0.119404 0.359231 -0.664097 0.596104 -0.062500 1 0 0 0 0 0 3 515096
-0.002358 0.000660 0.119404 0.358541 -0.661947 0.595887 -0.062500 1 0 0 0 0 0 3 516095
-0.002358 0.000660 0.119404 0.358189 -0.660874 0.595812 -0.062500 1 0 0 0 0 0 3 517092
-0.002358 0.000660 0.119404 0.358025 -0.660347 0.595784 -0.062500 1 0 0 0 0 0 3 518099
-0.002358 0.000660 0.119404 0.357943 -0.660078 0.595778 -0.062500 1 0 0 0 0 0 3 519096
-0.002358 0.000660 0.119404 0.357897 -0.659926 0.595775 -0.062500 1 0 0 0 0 0 3 520079
-0.002358 0.000660 0.119404 0.357868 -0.659868 0.595773 -0.062500 1 0 0 0 0 0 3 521099
-0.002358 0.000660 0.119404 0.357859 -0.659843 0.595779 -0.062500 1 0 0 0 0 0 3 522092
-0.002358 0.000660 0.119404 0.357860 -0.659810 0.595773 -0.062500 1 0 0 0 0 0 3 523101
-0.002358 0.000660 0.119404 0.357861 -0.659807 0.595773 -0.062500 1 0 0 0 0 0 3 524097
-0.002358 0.000660 0.119404 0.357853 -0.659816 0.595766 -0.062500 1 0 0 0 0 0 3 525097
-0.002358 0.000660 0.119404 0.357848 -0.659806 0.595778 -0.062500 1 0 0 0 0 0 3 526097
-0.002358 0.000660 0.119404 0.357848 -0.659805 0.595780 -0.062500 1 0 0 0 0 0 3 527086
-0.002363 0.000678 0.119393 0.430703 -0.910296 0.746032 -0.062500 1 0 0 0 0 0 3 528098
-0.002366 0.000687 0.119390 0.407611 -0.826474 0.672541 -0.062500 1 0 0 0 0 0 3 529096
-0.002367 0.000691 0.119388 0.389320 -0.763502 0.634506 -0.062500 1 0 0 0 0 0 3 530099
-0.002368 0.000693 0.119388 0.379207 -0.729853 0.620062 -0.062500 1 0 0 0 0 0 3 531097
-0.002368 0.000695 0.119388 0.373961 -0.712790 0.614938 -0.062500 1 0 0 0 0 0 3 532095
-0.002368 0.000695 0.119388 0.371275 -0.704229 0.613148 -0.062500 1 0 0 0 0 0 3 533097
-0.002368 0.000695 0.119388 0.369934 -0.699937 0.612528 -0.062500 1 0 0 0 0 0 3 534098
-0.002369 0.000696 0.119388 0.369248 -0.697796 0.612316 -0.062500 1 0 0 0 0 0 3 535096
-0.002369 0.000696 0.119388 0.368909 -0.696728 0.612235 -0.062500 1 0 0 0 0 0 3 536065
-0.002369 0.000696 0.119388 0.368740 -0.696178 0.612212 -0.062500 1 0 0 0 0 0 3 537091
-0.002369 0.000696 0.119388 0.368637 -0.695913 0.612206 -0.062500 1 0 0 0 0 0 3 538094
-0.002369 0.000696 0.119388 0.368596 -0.695784 0.612197 -0.062500 1 0 0 0 0 0 3 539083
-0.002369 0.000696 0.119388 0.368575 -0.695720 0.612201 -0.062500 1 0 0 0 0 0 3 540096
-0.002369 0.000696 0.119388 0.368576 -0.695686 0.612195 -0.062500 1 0 0 0 0 0 3 541099
-0.002369 0.000696 0.119388 0.368570 -0.695661 0.612200 -0.062500 1 0 0 0 0 0 3 542098
-0.002369 0.000696 0.119388 0.368570 -0.695659 0.612201 -0.062500 1 0 0 0 0 0 3 543098
-0.002374 0.000714 0.119377 0.441355 -0.946007 0.762590 -0.062500 1 0 0 0 0 0 3 544096
-0.002376 0.000722 0.119373 0.418296 -0.862256 0.689019 -0.062500 1 0 0 0 0 0 3 545096
-0.002378 0.000727 0.119372 0.400015 -0.799309 0.650961 -0.062500 1 0 0 0 0 0 3 546086
-0.002379 0.000729 0.119372 0.389898 -0.765684 0.636514 -0.062500 1 0 0 0 0 0 3 547084
-0.002379 0.000730 0.119371 0.384670 -0.748612 0.631375 -0.062500 1 0 0 0 0 0 3 548094
-0.002379 0.000731 0.119371 0.381991 -0.740064 0.629587 -0.062500 1 0 0 0 0 0 3 549093
-0.002379 0.000731 0.119371 0.380639 -0.735772 0.628971 -0.062500 1 0 0 0 0 0 3 550171
-0.002379 0.000731 0.119371 0.379941 -0.733630 0.628745 -0.062500 1 0 0 0 0 0 3 551148
-0.002379 0.000731 0.119371 0.379596 -0.732550 0.628675 -0.062500 1 0 0 0 0 0 3 552164
-0.002379 0.000731 0.119371 0.379442 -0.732013 0.628654 -0.062500 1 0 0 0 0 0 3 554930
-0.002379 0.000731 0.119371 0.379353 -0.731752 0.628642 -0.062500 1 0 0 0 0 0 3 558080
-0.002384 0.000749 0.119361 0.452063 -0.981837 0.779158 -0.062500 1 0 0 0 0 0 3 559080
-0.002387 0.000758 0.119357 0.428994 -0.898077 0.705518 -0.062500 1 0 0 0 0 0 3 560090
-0.002389 0.000763 0.119356 0.410715 -0.835139 0.667430 -0.062500 1 0 0 0 0 0 3 561079
-0.002389 0.000765 0.119355 0.400609 -0.801509 0.652966 -0.062500 1 0 0 0 0 0 3 562090
-0.002390 0.000766 0.119355 0.395360 -0.784437 0.647830 -0.062500 1 0 0 0 0 0 3 563080
-0.002390 0.000767 0.119355 0.392684 -0.775872 0.646039 -0.062500 1 0 0 0 0 0 3 564080
-0.002390 0.000767 0.119355 0.391333 -0.771579 0.645421 -0.062500 1 0 0 0 0 0 3 565088
-0.002390 0.000767 0.119355 0.390638 -0.769448 0.645200 -0.062500 1 0 0 0 0 0 3 566082
-0.002390 0.000767 0.119355 0.390306 -0.768373 0.645124 -0.062500 1 0 0 0 0 0 3 567092
-0.002390 0.000767 0.119355 0.390134 -0.767843 0.645102 -0.062500 1 0 0 0 0 0 3 568089
-0.002390 0.000767 0.119355 0.390047 -0.767563 0.645088 -0.062500 1 0 0 0 0 0 3 569147
-0.002390 0.000767 0.119355 0.390007 -0.767433 0.645098 -0.062500 1 0 0 0 0 0 3 570086
-0.002390 0.000767 0.119355 0.389976 -0.767367 0.645092 -0.062500 1 0 0 0 0 0 3 571092
-0.002390 0.000767 0.119355 0.389963 -0.767329 0.645090 -0.062500 1 0 0 0 0 0 3 572085
-0.002390 0.000767 0.119355 0.389967 -0.767306 0.645090 -0.062500 1 0 0 0 0 0 3 573100
-0.002390 0.000767 0.119355 0.389968 -0.767304 0.645090 -0.062500 1 0 0 0 0 0 3 574086
-0.002395 0.000785 0.119344 0.462673 -1.017380 0.795720 -0.062500 1 0 0 0 0 0 3 575079
-0.002398 0.000794 0.119340 0.439647 -0.933752 0.722039 -0.062500 1 0 0 0 0 0 3 576088
-0.002399 0.000799 0.119339 0.421380 -0.870885 0.683905 -0.062500 1 0 0 0 0 0 3 577090
-0.002400 0.000801 0.119339 0.411290 -0.837276 0.669435 -0.062500 1 0 0 0 0 0 3 578082
-0.002400 0.000802 0.119339 0.406063 -0.820237 0.664300 -0.062500 1 0 0 0 0 0 3 579097
-0.002400 0.000803 0.119338 0.403379 -0.811675 0.662511 -0.062500 1 0 0 0 0 0 3 580094
-0.002401 0.000803 0.119338 0.402016 -0.807381 0.661877 -0.062500 1 0 0 0 0 0 3 581099
-0.002401 0.000803 0.119338 0.401352 -0.805248 0.661669 -0.062500 1 0 0 0 0 0 3 582098
-0.002401 0.000803 0.119338 0.401000 -0.804167 0.661586 -0.062500 1 0 0 0 0 0 3 583095
-0.002401 0.000803 0.119338 0.400825 -0.803636 0.661562 -0.062500 1 0 0 0 0 0 3 584095
-0.002401 0.000803 0.119338 0.400730 -0.803365 0.661562 -0.062500 1 0 0 0 0 0 3 585094
-0.002401 0.000803 0.119338 0.400689 -0.803236 0.661553 -0.062500 1 0 0 0 0 0 3 586096
-0.002401 0.000803 0.119338 0.400677 -0.803163 0.661565 -0.062500 1 0 0 0 0 0 3 587093
-0.002401 0.000803 0.119338 0.400667 -0.803125 0.661546 -0.062500 1 0 0 0 0 0 3 588088
-0.002401 0.000803 0.119338 0.400655 -0.803119 0.661550 -0.062500 1 0 0 0 0 0 3 589092
-0.002401 0.000803 0.119338 0.400646 -0.803097 0.661556 -0.062500 1 0 0 0 0 0 3 590095
-0.002401 0.000803 0.119338 0.400658 -0.803097 0.661551 -0.062500 1 0 0 0 0 0 3 591092
-0.002401 0.000803 0.119338 0.400647 -0.803095 0.661556 -0.062500 1 0 0 0 0 0 3 592065
-0.002401 0.000803 0.119338 0.400658 -0.803097 0.661551 -0.062500 1 0 0 0 0 0 3 593065
-0.002401 0.000803 0.119338 0.400647 -0.803094 0.661556 -0.062500 1 0 0 0 0 0 3 594096
-0.002401 0.000803 0.119338 0.400658 -0.803097 0.661551 -0.062500 1 0 0 0 0 0 3 595065
-0.002401 0.000803 0.119338 0.400647 -0.803094 0.661557 -0.062500 1 0 0 0 0 0 3 596094
-0.002401 0.000803 0.119338 0.400658 -0.803097 0.661551 -0.062500 1 0 0 0 0 0 3 597083
-0.002401 0.000803 0.119338 0.400648 -0.803094 0.661557 -0.062500 1 0 0 0 0 0 3 598104
-0.002401 0.000803 0.119338 0.400646 -0.803094 0.661557 -0.062500 1 0 0 0 0 0 3 599101
-0.002401 0.000803 0.119338 0.400650 -0.803106 0.661544 -0.062500 1 0 0 0 0 0 3 600099
-0.002401 0.000803 0.119338 0.400646 -0.803096 0.661556 -0.062500 1 0 0 0 0 0 3 601095
-0.002401 0.000803 0.119338 0.400658 -0.803098 0.661551 -0.062500 1 0 0 0 0 0 3 602094
-0.002401 0.000803 0.119338 0.400647 -0.803095 0.661557 -0.062500 1 0 0 0 0 0 3 603095
-0.002401 0.000803 0.119338 0.400658 -0.803098 0.661551 -0.062500 1 0 0 0 0 0 3 604094
-0.002401 0.000803 0.119338 0.400648 -0.803095 0.661557 -0.062500 1 0 0 0 0 0 3 605094
-0.002401 0.000803 0.119338 0.400646 -0.803095 0.661557 -0.062500 1 0 0 0 0 0 3 606096
-0.002401 0.000803 0.119338 0.400658 -0.803097 0.661551 -0.062500 1 0 0 0 0 0 3 607094
-0.002401 0.000803 0.119338 0.400647 -0.803095 0.661557 -0.062500 1 0 0 0 0 0 3 608094
-0.002401 0.000803 0.119338 0.400658 -0.803097 0.661551 -0.062500 1 0 0 0 0 0 3 609091
-0.002401 0.000803 0.119338 0.400639 -0.803104 0.661550 -0.062500 1 0 0 0 0 0 3 610096
-0.002401 0.000803 0.119338 0.400657 -0.803099 0.661550 -0.062500 1 0 0 0 0 0 3 611102
-0.002401 0.000803 0.119338 0.400647 -0.803096 0.661557 -0.062500 1 0 0 0 0 0 3 612105
-0.002401 0.000803 0.119338 0.400658 -0.803098 0.661551 -0.062500 1 0 0 0 0 0 3 613101
-0.002401 0.000803 0.119338 0.400648 -0.803096 0.661557 -0.062500 1 0 0 0 0 0 3 614108
-0.002401 0.000803 0.119338 0.400646 -0.803095 0.661558 -0.062500 1 0 0 0 0 0 3 615104
-0.002401 0.000803 0.119338 0.400658 -0.803098 0.661551 -0.062500 1 0 0 0 0 0 3 616103
-0.002401 0.000803 0.119338 0.400648 -0.803095 0.661557 -0.062500 1 0 0 0 0 0 3 617103
-0.002406 0.000821 0.119328 0.473319 -1.053048 0.812312 -0.062500 1 0 0 0 0 0 3 618105
-0.002409 0.000830 0.119324 0.450315 -0.969478 0.738548 -0.062500 1 0 0 0 0 0 3 619103
-0.002410 0.000834 0.119323 0.432063 -0.906658 0.700405 -0.062500 1 0 0 0 0 0 3 620101
-0.002411 0.000837 0.119322 0.421984 -0.873046 0.685920 -0.062500 1 0 0 0 0 0 3 621093
-0.002411 0.000838 0.119322 0.416740 -0.856018 0.680775 -0.062500 1 0 0 0 0 0 3 622161
-0.002411 0.000838 0.119322 0.414075 -0.847454 0.678981 -0.062500 1 0 0 0 0 0 3 623145
-0.002411 0.000839 0.119322 0.412706 -0.843170 0.678359 -0.062500 1 0 0 0 0 0 3 624159
-0.002411 0.000839 0.119322 0.412026 -0.841023 0.678149 -0.062500 1 0 0 0 0 0 3 625142
-0.002411 0.000839 0.119322 0.411688 -0.839956 0.678067 -0.062500 1 0 0 0 0 0 3 626158
-0.002411 0.000839 0.119322 0.411514 -0.839427 0.678043 -0.062500 1 0 0 0 0 0 3 627143
-0.002411 0.000839 0.119322 0.411428 -0.839147 0.678030 -0.062500 1 0 0 0 0 0 3 628158
-0.002411 0.000839 0.119322 0.411388 -0.839017 0.678039 -0.062500 1 0 0 0 0 0 3 630555
-0.002411 0.000839 0.119322 0.411357 -0.838950 0.678033 -0.062500 1 0 0 0 0 0 3 631078
-0.002411 0.000839 0.119322 0.411344 -0.838912 0.678031 -0.062500 1 0 0 0 0 0 3 632592
-0.002411 0.000839 0.119322 0.411339 -0.838898 0.678024 -0.062500 1 0 0 0 0 0 3 633090
-0.002411 0.000839 0.119322 0.411347 -0.838889 0.678030 -0.062500 1 0 0 0 0 0 3 634079
-0.002411 0.000839 0.119322 0.411336 -0.838885 0.678037 -0.062500 1 0 0 0 0 0 3 635087
-0.002411 0.000839 0.119322 0.411348 -0.838888 0.678032 -0.062500 1 0 0 0 0 0 3 636076
-0.002411 0.000839 0.119322 0.411337 -0.838886 0.678038 -0.062500 1 0 0 0 0 0 3 637086
-0.002411 0.000839 0.119322 0.411336 -0.838886 0.678018 -0.062500 1 0 0 0 0 0 3 638077
-0.002411 0.000839 0.119322 0.411335 -0.838886 0.678036 -0.062500 1 0 0 0 0 0 3 639088
-0.002411 0.000839 0.119322 0.411344 -0.838878 0.678024 -0.062500 1 0 0 0 0 0 3 640089
-0.002411 0.000839 0.119322 0.411336 -0.838885 0.678036 -0.062500 1 0 0 0 0 0 3 641086
-0.002411 0.000839 0.119322 0.411344 -0.838877 0.678025 -0.062500 1 0 0 0 0 0 3 642104
-0.002411 0.000839 0.119322 0.411337 -0.838885 0.678036 -0.062500 1 0 0 0 0 0 3 643097
-0.002411 0.000839 0.119322 0.411332 -0.838874 0.678031 -0.062500 1 0 0 0 0 0 3 644094
-0.002411 0.000839 0.119322 0.411347 -0.838887 0.678031 -0.062500 1 0 0 0 0 0 3 645088
-0.002411 0.000839 0.119322 0.411333 -0.838875 0.678030 -0.062500 1 0 0 0 0 0 3 646087
-0.002411 0.000839 0.119322 0.411347 -0.838887 0.678031 -0.062500 1 0 0 0 0 0 3 647096
-0.002411 0.000839 0.119322 0.411334 -0.838874 0.678030 -0.062500 1 0 0 0 0 0 3 648095
-0.002411 0.000839 0.119322 0.411348 -0.838887 0.678031 -0.062500 1 0 0 0 0 0 3 649086
-0.002411 0.000839 0.119322 0.411326 -0.838883 0.678023 -0.062500 1 0 0 0 0 0 3 650103
-0.002411 0.000839 0.119322 0.411334 -0.838886 0.678036 -0.062500 1 0 0 0 0 0 3 651092
-0.002411 0.000839 0.119322 0.411344 -0.838877 0.678024 -0.062500 1 0 0 0 0 0 3 652094
-0.002411 0.000839 0.119322 0.411336 -0.838885 0.678036 -0.062500 1 0 0 0 0 0 3 653083
-0.002411 0.000839 0.119322 0.411348 -0.838889 0.678032 -0.062500 1 0 0 0 0 0 3 654099
-0.002430 0.000843 0.119332 0.675090 -0.901638 0.540831 -0.062500 1 0 0 0 0 0 3 655098
-0.002440 0.000846 0.119335 0.585300 -0.880211 0.608051 -0.062500 1 0 0 0 0 0 3 656097
-0.002444 0.000847 0.119336 0.518959 -0.864422 0.642748 -0.062500 1 0 0 0 0 0 3 657091
-0.002446 0.000847 0.119337 0.483904 -0.856102 0.655896 -0.062500 1 0 0 0 0 0 3 658064
-0.002448 0.000847 0.119337 0.466275 -0.851918 0.660563 -0.062500 1 0 0 0 0 0 3 659094
-0.002448 0.000848 0.119337 0.457489 -0.849834 0.662184 -0.062500 1 0 0 0 0 0 3 660093
-0.002448 0.000848 0.119337 0.453102 -0.848804 0.662748 -0.062500 1 0 0 0 0 0 3 661090
-0.002449 0.000848 0.119337 0.450929 -0.848280 0.662948 -0.062500 1 0 0 0 0 0 3 662093
-0.002449 0.000848 0.119337 0.449833 -0.848030 0.663011 -0.062500 1 0 0 0 0 0 3 663092
-0.002449 0.000848 0.119337 0.449289 -0.847902 0.663033 -0.062500 1 0 0 0 0 0 3 664079
-0.002449 0.000848 0.119337 0.449011 -0.847837 0.663046 -0.062500 1 0 0 0 0 0 3 665087
-0.002449 0.000848 0.119337 0.448873 -0.847794 0.663043 -0.062500 1 0 0 0 0 0 3 666094
-0.002449 0.000848 0.119337 0.448806 -0.847776 0.663054 -0.062500 1 0 0 0 0 0 3 667092
-0.002454 0.000866 0.119326 0.521357 -1.097576 0.813991 -0.062500 1 0 0 0 0 0 3 668092
-0.002457 0.000875 0.119322 -0.003399 -0.161704 0.740155 -0.062500 0 0 0 0 0 0 3 669096
-0.002458 0.000879 0.119321 -0.023024 -0.094426 0.701943 -0.062500 0 0 0 0 0 0 3 670095
-0.002459 0.000881 0.119321 -0.033821 -0.058590 0.687448 -0.062500 0 0 0 0 0 0 3 671091
-0.002459 0.000882 0.119321 -0.039427 -0.040423 0.682297 -0.062500 0 0 0 0 0 0 3 672092
-0.002459 0.000883 0.119320 -0.042280 -0.031306 0.680490 -0.062500 0 0 0 0 0 0 3 673090
-0.002459 0.000883 0.119320 -0.043729 -0.026745 0.679877 -0.062500 0 0 0 0 0 0 3 674093
-0.002465 0.000901 0.119310 0.022897 -0.256296 0.830733 -0.062500 0 0 0 0 0 0 3 675090
-0.002467 0.000910 0.119306 -0.003083 -0.162775 0.756746 -0.062500 0 0 0 0 0 0 3 676091
-0.002493 0.000937 0.119304 0.289519 -0.385055 0.732699 -0.062500 0 0 0 0 0 0 3 677090
-0.002511 0.000968 0.119292 0.221107 -0.464572 0.862666 -0.062500 0 0 0 0 0 0 3 678093
-0.002539 0.000988 0.119298 0.344456 -0.328246 0.643198 -0.062500 0 0 0 0 0 0 3 679092
-0.002558 0.001016 0.119289 0.240891 -0.418497 0.820197 -0.062500 0 0 0 0 0 0 3 680082
-0.002572 0.001048 0.119275 0.174899 -0.477782 0.916619 -0.062500 0 0 0 0 0 0 3 681081
-0.002586 0.001082 0.119291 0.154801 -0.511842 0.526010 -0.062500 0 0 0 0 0 0 3 682087
-0.002598 0.001117 0.119285 0.128539 -0.524463 0.767545 -0.062500 0 0 0 0 0 0 3 683092
-0.002609 0.001152 0.119272 0.116492 -0.530947 0.898737 -0.062500 0 0 0 0 0 0 3 684091
-0.002634 0.001174 0.119278 0.289913 -0.362007 0.670506 -0.062500 0 0 0 0 0 0 3 685089
-0.002651 0.001203 0.119269 0.213796 -0.431907 0.843727 -0.062500 0 0 0 0 0 0 3 686093
-0.002665 0.001235 0.119255 0.161271 -0.482832 0.938837 -0.062500 0 0 0 0 0 0 3 687091
-0.002660 0.001265 0.119260 -0.097329 -0.457283 0.683874 -0.062500 0 0 0 0 0 0 3 688091
-0.002681 0.001302 0.119261 0.225306 -0.549612 0.722620 -0.062500 0 0 0 0 0 0 3 689091
-0.002696 0.001339 0.119251 0.186447 -0.547827 0.886062 -0.062500 0 0 0 0 0 0 3 690094
-0.002704 0.001357 0.119247 0.081739 -0.312145 0.814855 -0.062500 0 0 0 0 0 0 3 691090
-0.002732 0.001388 0.119244 0.332415 -0.459722 0.794283 -0.062500 0 0 0 0 0 0 3 692078
-0.002739 0.001435 0.119243 0.077534 -0.679247 0.775995 -0.062500 0 0 0 0 0 0 3 693085
-0.002766 0.001481 0.119242 0.319429 -0.687631 0.782215 -0.062500 0 0 0 0 0 0 3 694078
-0.002780 0.001504 0.119241 0.167052 -0.387834 0.769373 -0.062500 0 0 0 0 0 0 3 695085
-0.002811 0.001538 0.119239 0.375524 -0.498246 0.781085 -0.062500 0 0 0 0 0 0 3 696075
-0.002831 0.001572 0.119228 0.262397 -0.520336 0.923606 -0.062500 0 0 0 0 0 0 3 697084
-0.002848 0.001608 0.119244 0.200435 -0.536208 0.559564 -0.062500 0 0 0 0 0 0 3 698084
-0.002861 0.001643 0.119239 0.149916 -0.535178 0.811236 -0.062500 0 0 0 0 0 0 3 699076
-0.002868 0.001661 0.119237 0.059335 -0.305451 0.792365 -0.062500 0 0 0 0 0 0 3 700083
-0.002896 0.001692 0.119235 0.319665 -0.456138 0.794016 -0.062500 0 0 0 0 0 0 3 701075
-0.002914 0.001725 0.119223 0.234233 -0.496255 0.931864 -0.062500 0 0 0 0 0 0 3 702084
-0.002930 0.001760 0.119239 0.186723 -0.523271 0.566233 -0.062500 0 0 0 0 0 0 3 703075
-0.002943 0.001795 0.119234 0.142884 -0.526934 0.817290 -0.062500 0 0 0 0 0 0 3 704086
-0.002950 0.001813 0.119232 0.055872 -0.300032 0.797737 -0.062500 0 0 0 0 0 0 3 705440
-0.002977 0.001843 0.119230 0.318057 -0.451893 0.800049 -0.062500 0 0 0 0 0 0 3 706215
-0.002991 0.001859 0.119229 0.162471 -0.269800 0.783350 -0.062500 0 0 0 0 0 0 3 707064
-0.003009 0.001903 0.119238 0.206741 -0.617614 0.647752 -0.062500 0 0 0 0 0 0 3 708077
-0.003018 0.001924 0.119241 0.093459 -0.367883 0.707719 -0.062500 0 0 0 0 0 0 3 709092
-0.003027 0.001953 0.119231 0.088888 -0.429916 0.893781 -0.062500 0 0 0 0 0 0 3 710080
-0.003051 0.001972 0.119237 0.274588 -0.311217 0.695858 -0.062500 0 0 0 0 0 0 3 711067
-0.003068 0.001999 0.119228 0.203079 -0.404898 0.881512 -0.062500 0 0 0 0 0 0 3 712090
-0.003088 0.002048 0.119234 0.235468 -0.706565 0.699470 -0.062500 0 0 0 0 0 0 3 713093
-0.003098 0.002073 0.119236 0.107817 -0.414593 0.730665 -0.062500 0 0 0 0 0 0 3 714093
-0.003127 0.002107 0.119235 0.343147 -0.512665 0.772183 -0.062500 0 0 0 0 0 0 3 715093
-0.003129 0.002138 0.119246 0.014407 -0.474945 0.621879 -0.062500 0 0 0 0 0 0 3 716090
-0.003135 0.002171 0.119238 0.033544 -0.497153 0.847019 -0.062500 0 0 0 0 0 0 3 717087
-0.003157 0.002193 0.119245 0.245662 -0.345172 0.673718 -0.062500 0 0 0 0 0 0 3 718093
-0.003173 0.002221 0.119236 0.188371 -0.420061 0.869177 -0.062500 0 0 0 0 0 0 3 719095
-0.003205 0.002257 0.119232 0.387139 -0.538009 0.839248 -0.062500 0 0 0 0 0 0 3 720091
-0.003221 0.002275 0.119230 0.199205 -0.314300 0.798289 -0.062500 0 0 0 0 0 0 3 721094
-0.003241 0.002320 0.119238 0.224199 -0.641001 0.656100 -0.062500 0 0 0 0 0 0 3 722092
-0.003250 0.002342 0.119241 0.100251 -0.378366 0.710955 -0.062500 0 0 0 0 0 0 3 723090
-0.003279 0.002376 0.119241 0.337532 -0.493690 0.763419 -0.062500 0 0 0 0 0 0 3 724077
-0.003294 0.002392 0.119240 0.173723 -0.288766 0.763378 -0.062500 0 0 0 0 0 0 3 725085
-0.003293 0.002432 0.119240 -0.035509 -0.566995 0.770361 -0.062500 0 0 0 0 0 0 3 726093
-0.003317 0.002474 0.119238 0.259296 -0.624578 0.789002 -0.062500 0 0 0 0 0 0 3 727091
-0.003329 0.002495 0.119237 0.133762 -0.357971 0.774949 -0.062500 0 0 0 0 0 0 3 728091
-0.003359 0.002527 0.119235 0.356656 -0.482264 0.791996 -0.062500 0 0 0 0 0 0 3 729091
-0.003362 0.002558 0.119245 0.021848 -0.462991 0.630407 -0.062500 0 0 0 0 0 0 3 730092
-0.003387 0.002595 0.119246 0.283887 -0.551282 0.719845 -0.062500 0 0 0 0 0 0 3 731085
-0.003404 0.002631 0.119236 0.204482 -0.550994 0.899712 -0.062500 0 0 0 0 0 0 3 732087
-0.003420 0.002667 0.119252 0.168226 -0.557538 0.550611 -0.062500 0 0 0 0 0 0 3 733063
-0.003432 0.002703 0.119246 0.127160 -0.545758 0.807099 -0.062500 0 0 0 0 0 0 3 734091
-0.003463 0.002743 0.119243 0.356258 -0.600890 0.812023 -0.062500 0 0 0 0 0 0 3 735082
-0.003478 0.002763 0.119241 0.182163 -0.347458 0.781676 -0.062500 0 0 0 0 0 0 3 736091
-0.003510 0.002795 0.119239 0.381395 -0.476745 0.793575 -0.062500 0 0 0 0 0 0 3 737090
-0.003513 0.002824 0.119249 0.030653 -0.461677 0.629034 -0.062500 0 0 0 0 0 0 3 738091
-0.003539 0.002861 0.119250 0.286006 -0.551367 0.718675 -0.062500 0 0 0 0 0 0 3 739088
-0.003556 0.002897 0.119239 0.209905 -0.546541 0.898071 -0.062500 0 0 0 0 0 0 3 740089
-0.003565 0.002915 0.119235 0.088702 -0.314409 0.827228 -0.062500 0 0 0 0 0 0 3 741063
-0.003581 0.002960 0.119243 0.167418 -0.641044 0.669330 -0.062500 0 0 0 0 0 0 3 742090
-0.003594 0.003000 0.119234 0.136666 -0.604611 0.871989 -0.062500 0 0 0 0 0 0 3 743089
-0.003620 0.003025 0.119240 0.291369 -0.409144 0.688617 -0.062500 0 0 0 0 0 0 3 744088
-0.003638 0.003054 0.119231 0.204296 -0.454038 0.880926 -0.062500 0 0 0 0 0 0 3 745090
-0.003652 0.003086 0.119216 0.146719 -0.492957 0.983591 -0.062500 0 0 0 0 0 0 3 746167
-0.003678 0.003107 0.119221 0.301525 -0.349527 0.743395 -0.062500 0 0 0 0 0 0 3 747188
-0.003684 0.003149 0.119221 0.045233 -0.604341 0.767363 -0.062500 0 0 0 0 0 0 3 748182
-0.003710 0.003192 0.119220 0.301596 -0.645045 0.803167 -0.062500 0 0 0 0 0 0 3 749179
-0.003724 0.003213 0.119219 0.152864 -0.371051 0.791992 -0.062500 0 0 0 0 0 0 3 750173
-0.003736 0.003241 0.119207 0.115334 -0.429784 0.944779 -0.062500 0 0 0 0 0 0 3 751092
-0.003753 0.003291 0.119212 0.186865 -0.721203 0.747138 -0.062500 0 0 0 0 0 0 3 752062
-0.003762 0.003316 0.119213 0.079485 -0.424596 0.763541 -0.062500 0 0 0 0 0 0 3 753090
-0.003771 0.003346 0.119202 0.076513 -0.457507 0.937080 -0.062500 0 0 0 0 0 0 3 754091
-0.003800 0.003383 0.119196 0.331600 -0.554495 0.894270 -0.062500 0 0 0 0 0 0 3 755089
-0.003814 0.003401 0.119194 0.170313 -0.324688 0.841729 -0.062500 0 0 0 0 0 0 3 756088
-0.003827 0.003428 0.119182 0.128654 -0.407100 0.979403 -0.062500 0 0 0 0 0 0 3 757089
-0.003825 0.003473 0.119177 -0.053345 -0.649484 0.907262 -0.062500 0 0 0 0 0 0 3 758061
-0.003844 0.003500 0.119184 0.178618 -0.450789 0.727291 -0.062500 0 0 0 0 0 0 3 759089
-0.003858 0.003530 0.119175 0.144878 -0.477883 0.930998 -0.062500 0 0 0 0 0 0 3 760088
-0.003870 0.003563 0.119161 0.115789 -0.506772 1.038811 -0.062500 0 0 0 0 0 0 3 761082
-0.003896 0.003584 0.119165 0.286352 -0.360225 0.800260 -0.062500 0 0 0 0 0 0 3 762074
-0.003900 0.003626 0.119165 0.041111 -0.610821 0.825921 -0.062500 0 0 0 0 0 0 3 763077
-0.003903 0.003647 0.119166 -0.016188 -0.364830 0.831977 -0.062500 0 0 0 0 0 0 3 764083
-0.003909 0.003674 0.119154 0.026059 -0.428735 0.994319 -0.062500 0 0 0 0 0 0 3 765082
-0.003912 0.003688 0.119150 -0.007411 -0.257259 0.916443 -0.062500 0 0 0 0 0 0 3 766072
-0.003938 0.003717 0.119147 0.282409 -0.434812 0.907265 -0.062500 0 0 0 0 0 0 3 767074
-0.003956 0.003749 0.119134 0.208353 -0.488757 1.037601 -0.062500 0 0 0 0 0 0 3 768081
-0.003965 0.003765 0.119129 0.087330 -0.289996 0.945668 -0.062500 0 0 0 0 0 0 3 769073
-0.003962 0.003804 0.119127 -0.083830 -0.571261 0.915542 -0.062500 0 0 0 0 0 0 3 770083
-0.003961 0.003824 0.119126 -0.080346 -0.345094 0.890748 -0.062500 0 0 0 0 0 0 3 771073
-0.003965 0.003851 0.119114 -0.000240 -0.419674 1.041820 -0.062500 0 0 0 0 0 0 3 772082
-0.003986 0.003869 0.119119 0.232169 -0.314561 0.830334 -0.062500 0 0 0 0 0 0 3 773090
-0.004002 0.003896 0.119109 0.178554 -0.407079 1.012668 -0.062500 0 0 0 0 0 0 3 774073
-0.004010 0.003909 0.119106 0.074035 -0.247141 0.950637 -0.062500 0 0 0 0 0 0 3 775085
-0.004019 0.003933 0.119093 0.076431 -0.368607 1.077987 -0.062500 0 0 0 0 0 0 3 776083
-0.004023 0.003945 0.119089 0.021297 -0.227985 0.986040 -0.062500 0 0 0 0 0 0 3 777085
-0.004018 0.003982 0.119086 -0.114364 -0.540250 0.956976 -0.062500 0 0 0 0 0 0 3 778081
-0.004035 0.004005 0.119094 0.157105 -0.391362 0.803008 -0.062500 0 0 0 0 0 0 3 779080
-0.004048 0.004034 0.119085 0.130575 -0.453202 1.017408 -0.062500 0 0 0 0 0 0 3 780092
-0.004054 0.004049 0.119082 0.054164 -0.274452 0.967327 -0.062500 0 0 0 0 0 0 3 781952
-0.004063 0.004073 0.119070 0.066572 -0.385722 1.099346 -0.062500 0 0 0 0 0 0 3 783094
-0.004072 0.004102 0.119054 0.080262 -0.463111 1.170741 -0.062500 0 0 0 0 0 0 3 784090
-0.004077 0.004117 0.119048 0.025005 -0.281947 1.046513 -0.062500 0 0 0 0 0 0 3 785092
-0.004084 0.004142 0.119035 0.052472 -0.389991 1.150530 -0.062500 0 0 0 0 0 0 3 786090
-0.004088 0.004155 0.119030 0.009904 -0.242866 1.049692 -0.062500 0 0 0 0 0 0 3 787088
-0.004095 0.004178 0.119017 0.044571 -0.369910 1.163204 -0.062500 0 0 0 0 0 0 3 788089
-0.004118 0.004195 0.119021 0.255793 -0.294112 0.937328 -0.062500 0 0 0 0 0 0 3 789090
-0.004129 0.004203 0.119023 0.127067 -0.177580 0.952412 -0.062500 0 0 0 0 0 0 3 790089
-0.004140 0.004224 0.119012 0.103264 -0.334197 1.129441 -0.062500 0 0 0 0 0 0 3 791096
-0.004145 0.004235 0.119008 0.034794 -0.214210 1.056173 -0.062500 0 0 0 0 0 0 3 792090
-0.004148 0.004240 0.119007 -0.006665 -0.133049 1.017160 -0.062500 0 0 0 0 0 0 3 793093
-0.004154 0.004260 0.118995 0.041821 -0.309631 1.164846 -0.062500 0 0 0 0 0 0 3 794088
-0.004145 0.004284 0.119001 -0.156627 -0.382420 0.935650 -0.062500 0 0 0 0 0 0 3 795088
-0.004140 0.004296 0.119003 -0.117449 -0.232260 0.963209 -0.062500 0 0 0 0 0 0 3 796088
-0.004162 0.004324 0.119001 0.230226 -0.422622 1.018131 -0.062500 0 0 0 0 0 0 3 797089
-0.004173 0.004338 0.119000 0.124416 -0.261727 1.009462 -0.062500 0 0 0 0 0 0 3 798080
-0.004183 0.004362 0.118989 0.106508 -0.377231 1.166478 -0.062500 0 0 0 0 0 0 3 799092
-0.004189 0.004374 0.118985 0.040298 -0.235027 1.084686 -0.062500 0 0 0 0 0 0 3 800089
-0.004191 0.004380 0.118983 -0.000227 -0.142453 1.042544 -0.062500 0 0 0 0 0 0 3 801088
-0.004198 0.004400 0.118971 0.041343 -0.315069 1.189565 -0.062500 0 0 0 0 0 0 3 802091
-0.004201 0.004410 0.118967 0.007512 -0.203784 1.104323 -0.062500 0 0 0 0 0 0 3 803089
-0.004208 0.004433 0.118954 0.046510 -0.348315 1.224171 -0.062500 0 0 0 0 0 0 3 804075
-0.004230 0.004449 0.118958 0.260624 -0.282413 1.000458 -0.062500 0 0 0 0 0 0 3 805086
-0.004242 0.004457 0.118960 0.133078 -0.170573 1.015674 -0.062500 0 0 0 0 0 0 3 806084
-0.004252 0.004478 0.118949 0.113979 -0.323879 1.193507 -0.062500 0 0 0 0 0 0 3 807088
-0.004257 0.004488 0.118945 0.041938 -0.211649 1.119846 -0.062500 0 0 0 0 0 0 3 808090
-0.004260 0.004494 0.118943 0.000727 -0.131319 1.080634 -0.062500 0 0 0 0 0 0 3 809092
-0.004267 0.004513 0.118931 0.041816 -0.309715 1.229051 -0.062500 0 0 0 0 0 0 3 810090
-0.004257 0.004537 0.118937 -0.156325 -0.383397 0.999856 -0.062500 0 0 0 0 0 0 3 811088
-0.004257 0.004566 0.118928 -0.054147 -0.454423 1.190534 -0.062500 0 0 0 0 0 0 3 812087
-0.004277 0.004586 0.118933 0.207956 -0.337086 1.003449 -0.062500 0 0 0 0 0 0 3 813087
-0.004286 0.004595 0.118935 0.106378 -0.198363 1.032268 -0.062500 0 0 0 0 0 0 3 814075
-0.004296 0.004617 0.118924 0.096062 -0.342682 1.215368 -0.062500 0 0 0 0 0 0 3 815087
-0.004301 0.004628 0.118921 0.034992 -0.218004 1.143187 -0.062500 0 0 0 0 0 0 3 816086
-0.004304 0.004634 0.118919 -0.002752 -0.134511 1.104454 -0.062500 0 0 0 0 0 0 3 817088
-0.004310 0.004653 0.118907 0.039923 -0.310894 1.253462 -0.062500 0 0 0 0 0 0 3 818089
-0.004313 0.004664 0.118903 0.007042 -0.202384 1.168274 -0.062500 0 0 0 0 0 0 3 819088
-0.004315 0.004669 0.118901 -0.016616 -0.126822 1.124893 -0.062500 0 0 0 0 0 0 3 820088
-0.004327 0.004707 0.118909 0.122213 -0.542833 1.001424 -0.062500 0 0 0 0 0 0 3 821088
-0.004333 0.004726 0.118911 0.053941 -0.334793 1.047949 -0.062500 0 0 0 0 0 0 3 822088
-0.004341 0.004752 0.118900 0.070001 -0.410286 1.237099 -0.062500 0 0 0 0 0 0 3 823085
-0.004345 0.004766 0.118896 0.023368 -0.248312 1.166660 -0.062500 0 0 0 0 0 0 3 824088
-0.004347 0.004773 0.118895 -0.007031 -0.145885 1.128455 -0.062500 0 0 0 0 0 0 3 825085
-0.004348 0.004776 0.118895 -0.023505 -0.092005 1.113777 -0.062500 0 0 0 0 0 0 3 826089
-0.004354 0.004795 0.118883 0.030624 -0.284932 1.272834 -0.062500 0 0 0 0 0 0 3 827072
-0.004344 0.004818 0.118889 -0.160462 -0.367463 1.047294 -0.062500 0 0 0 0 0 0 3 828079
-0.004339 0.004830 0.118891 -0.117696 -0.221488 1.075131 -0.062500 0 0 0 0 0 0 3 829070
-0.004341 0.004853 0.118880 -0.018860 -0.350832 1.259853 -0.062500 0 0 0 0 0 0 3 830152
-0.004362 0.004869 0.118885 0.229227 -0.280265 1.060936 -0.062500 0 0 0 0 0 0 3 831164
-0.004372 0.004877 0.118887 0.118886 -0.166036 1.084139 -0.062500 0 0 0 0 0 0 3 832136
-0.004377 0.004881 0.118888 0.041032 -0.101801 1.101389 -0.062500 0 0 0 0 0 0 3 833153
-0.004384 0.004900 0.118876 0.064085 -0.281009 1.272921 -0.062500 0 0 0 0 0 0 3 834139
-0.004376 0.004923 0.118882 -0.143149 -0.361440 1.051776 -0.062500 0 0 0 0 0 0 3 835080
-0.004371 0.004935 0.118884 -0.108381 -0.214308 1.080945 -0.062500 0 0 0 0 0 0 3 836070
-0.004369 0.004941 0.118885 -0.076188 -0.122916 1.101636 -0.062500 0 0 0 0 0 0 3 837080
-0.004372 0.004961 0.118874 0.004300 -0.295621 1.274680 -0.062500 0 0 0 0 0 0 3 838071
-0.004375 0.004971 0.118870 -0.008734 -0.186668 1.197358 -0.062500 0 0 0 0 0 0 3 839076
-0.004376 0.004976 0.118868 -0.022311 -0.111008 1.156639 -0.062500 0 0 0 0 0 0 3 840079
-0.004383 0.004997 0.118887 0.055791 -0.314606 0.871275 -0.062500 0 0 0 0 0 0 3 841070
-0.004386 0.005008 0.118894 0.012419 -0.191842 0.997343 -0.062500 0 0 0 0 0 0 3 842088
-0.004392 0.005030 0.118884 0.047839 -0.330469 1.228728 -0.062500 0 0 0 0 0 0 3 843087
-0.004396 0.005041 0.118881 0.012504 -0.203706 1.173688 -0.062500 0 0 0 0 0 0 3 844079
-0.004397 0.005047 0.118880 -0.011915 -0.119340 1.140906 -0.062500 0 0 0 0 0 0 3 845078
-0.004386 0.005063 0.118889 -0.189789 -0.256877 0.985095 -0.062500 0 0 0 0 0 0 3 846079
-0.004380 0.005072 0.118893 -0.133406 -0.158801 1.050288 -0.062500 0 0 0 0 0 0 3 847073
-0.004377 0.005076 0.118894 -0.089161 -0.094518 1.084898 -0.062500 0 0 0 0 0 0 3 848063
-0.004399 0.005099 0.118892 0.248354 -0.342939 1.136807 -0.062500 0 0 0 0 0 0 3 849079
-0.004398 0.005125 0.118901 -0.028423 -0.388176 0.979907 -0.062500 0 0 0 0 0 0 3 850072
-0.004397 0.005138 0.118904 -0.049535 -0.222999 1.041456 -0.062500 0 0 0 0 0 0 3 851080
-0.004396 0.005144 0.118905 -0.046916 -0.122603 1.074441 -0.062500 0 0 0 0 0 0 3 852075
-0.004396 0.005148 0.118906 -0.043770 -0.071127 1.087065 -0.062500 0 0 0 0 0 0 3 853075
-0.004401 0.005166 0.118894 0.020577 -0.264806 1.256988 -0.062500 0 0 0 0 0 0 3 854060
-0.004391 0.005189 0.118900 -0.165215 -0.349555 1.035245 -0.062500 0 0 0 0 0 0 3 855073
-0.004405 0.005206 0.118911 0.131405 -0.266141 0.937184 -0.062500 0 0 0 0 0 0 3 856076
-0.004412 0.005214 0.118915 0.066677 -0.148535 1.019141 -0.062500 0 0 0 0 0 0 3 857073
-0.004415 0.005218 0.118917 0.014690 -0.083866 1.059265 -0.062500 0 0 0 0 0 0 3 858160
-0.004404 0.005234 0.118927 -0.177364 -0.234161 0.931763 -0.062500 0 0 0 0 0 0 3 859165
-0.004403 0.005258 0.118919 -0.065166 -0.361951 1.172357 -0.062500 0 0 0 0 0 0 3 860172
-0.004403 0.005271 0.118916 -0.046181 -0.216355 1.129694 -0.062500 0 0 0 0 0 0 3 861138
-0.004403 0.005277 0.118915 -0.041617 -0.121378 1.102134 -0.062500 0 0 0 0 0 0 3 862140
-0.004422 0.005285 0.118924 0.210717 -0.133409 0.965030 -0.062500 0 0 0 0 0 0 3 863155
-0.004431 0.005289 0.118927 0.108669 -0.080864 1.022675 -0.062500 0 0 0 0 0 0 3 864129
-0.004423 0.005305 0.118938 -0.128628 -0.232824 0.910784 -0.062500 0 0 0 0 0 0 3 865163
-0.004424 0.005329 0.118930 -0.042105 -0.351914 1.157803 -0.062500 0 0 0 0 0 0 3 866229
-0.004424 0.005342 0.118928 -0.035315 -0.206769 1.117321 -0.062500 0 0 0 0 0 0 3 867176
-0.004412 0.005362 0.118937 -0.201673 -0.294880 0.948177 -0.062500 0 0 0 0 0 0 3 868158
-0.004406 0.005372 0.118940 -0.139881 -0.169278 1.006955 -0.062500 0 0 0 0 0 0 3 869166
-0.004422 0.005382 0.118950 0.158077 -0.153206 0.913054 -0.062500 0 0 0 0 0 0 3 870156
-0.004430 0.005387 0.118954 0.081069 -0.085893 0.986916 -0.062500 0 0 0 0 0 0 3 871134
-0.004438 0.005406 0.118943 0.083774 -0.266758 1.189387 -0.062500 0 0 0 0 0 0 3 872130
-0.004443 0.005415 0.118939 0.030307 -0.163258 1.122261 -0.062500 0 0 0 0 0 0 3 873153
-0.004432 0.005435 0.118948 -0.168420 -0.273392 0.942887 -0.062500 0 0 0 0 0 0 3 874172
-0.004427 0.005444 0.118951 -0.123125 -0.158610 0.997835 -0.062500 0 0 0 0 0 0 3 875137
-0.004424 0.005448 0.118952 -0.084621 -0.085662 1.028698 -0.062500 0 0 0 0 0 0 3 876135
-0.004428 0.005468 0.118941 -0.001033 -0.266790 1.206889 -0.062500 0 0 0 0 0 0 3 877159
-0.004430 0.005477 0.118937 -0.012094 -0.163548 1.130216 -0.062500 0 0 0 0 0 0 3 878137
-0.004418 0.005496 0.118945 -0.189627 -0.273746 0.947593 -0.062500 0 0 0 0 0 0 3 879129
-0.004412 0.005506 0.118949 -0.133707 -0.158822 1.001240 -0.062500 0 0 0 0 0 0 3 880129
-0.004428 0.005515 0.118959 0.161311 -0.148103 0.905667 -0.062500 0 0 0 0 0 0 3 881129
-0.004436 0.005520 0.118962 0.082722 -0.083303 0.978820 -0.062500 0 0 0 0 0 0 3 882162
-0.004445 0.005539 0.118951 0.082363 -0.255533 1.181418 -0.062500 0 0 0 0 0 0 3 883173
-0.004437 0.005562 0.118958 -0.136506 -0.336056 0.972189 -0.062500 0 0 0 0 0 0 3 884162
-0.004433 0.005574 0.118960 -0.106982 -0.187849 1.004000 -0.062500 0 0 0 0 0 0 3 885158
-0.004430 0.005580 0.118961 -0.077286 -0.095950 1.025514 -0.062500 0 0 0 0 0 0 3 886160
-0.004429 0.005583 0.118961 -0.060592 -0.048587 1.034040 -0.062500 0 0 0 0 0 0 3 887153
-0.004416 0.005599 0.118971 -0.217067 -0.208141 0.895418 -0.062500 0 0 0 0 0 0 3 888160
-0.004414 0.005623 0.118963 -0.086872 -0.338792 1.132253 -0.062500 0 0 0 0 0 0 3 889129
-0.004413 0.005635 0.118960 -0.058701 -0.195576 1.087411 -0.062500 0 0 0 0 0 0 3 890132
-0.004413 0.005641 0.118959 -0.049591 -0.101771 1.058976 -0.062500 0 0 0 0 0 0 3 891137
-0.004413 0.005645 0.118959 -0.045963 -0.052153 1.047768 -0.062500 0 0 0 0 0 0 3 892129
-0.004413 0.005646 0.118959 -0.044409 -0.026900 1.043723 -0.062500 0 0 0 0 0 0 3 893152
-0.004400 0.005661 0.118969 -0.208893 -0.197534 0.900813 -0.062500 0 0 0 0 0 0 3 894132
-0.004398 0.005685 0.118960 -0.082765 -0.333358 1.136119 -0.062500 0 0 0 0 0 0 3 895129
-0.004397 0.005697 0.118957 -0.056630 -0.192893 1.090605 -0.062500 0 0 0 0 0 0 3 896128
-0.004397 0.005703 0.118956 -0.048542 -0.100432 1.061923 -0.062500 0 0 0 0 0 0 3 897119
-0.004384 0.005721 0.118966 -0.210726 -0.234946 0.909309 -0.062500 0 0 0 0 0 0 3 898153
-0.004378 0.005729 0.118969 -0.145729 -0.134026 0.974096 -0.062500 0 0 0 0 0 0 3 899137
-0.004379 0.005750 0.118959 -0.037602 -0.274724 1.175482 -0.062500 0 0 0 0 0 0 3 900150
-0.004380 0.005761 0.118955 -0.033217 -0.156858 1.107370 -0.062500 0 0 0 0 0 0 3 901135
-0.004380 0.005766 0.118954 -0.037746 -0.076739 1.069730 -0.062500 0 0 0 0 0 0 3 902151
-0.004381 0.005769 0.118953 -0.041275 -0.033903 1.055205 -0.062500 0 0 0 0 0 0 3 903134
-0.004368 0.005784 0.118963 -0.208712 -0.195551 0.908891 -0.062500 0 0 0 0 0 0 3 904150
-0.004362 0.005792 0.118966 -0.146126 -0.108384 0.975807 -0.062500 0 0 0 0 0 0 3 905135
-0.004363 0.005812 0.118956 -0.036500 -0.267528 1.178106 -0.062500 0 0 0 0 0 0 3 906166
-0.004364 0.005823 0.118952 -0.032689 -0.153280 1.110175 -0.062500 0 0 0 0 0 0 3 907079
-0.004365 0.005828 0.118951 -0.037486 -0.074951 1.072587 -0.062500 0 0 0 0 0 0 3 908069
-0.004352 0.005845 0.118960 -0.206589 -0.216676 0.917165 -0.062500 0 0 0 0 0 0 3 909078
-0.004346 0.005853 0.118964 -0.144958 -0.119066 0.980613 -0.062500 0 0 0 0 0 0 3 910070
-0.004343 0.005857 0.118965 -0.098023 -0.055072 1.014490 -0.062500 0 0 0 0 0 0 3 911077
-0.004346 0.005876 0.118953 -0.010296 -0.239798 1.194826 -0.062500 0 0 0 0 0 0 3 912069
-0.004347 0.005885 0.118949 -0.019178 -0.139560 1.118031 -0.062500 0 0 0 0 0 0 3 913078
-0.004348 0.005890 0.118948 -0.030638 -0.068190 1.077244 -0.062500 0 0 0 0 0 0 3 914069
-0.004336 0.005907 0.118957 -0.203230 -0.213441 0.920885 -0.062500 0 0 0 0 0 0 3 915069
-0.004330 0.005915 0.118961 -0.143262 -0.117452 0.983844 -0.062500 0 0 0 0 0 0 3 916076
-0.004327 0.005919 0.118962 -0.097164 -0.054269 1.017514 -0.062500 0 0 0 0 0 0 3 917065
-0.004330 0.005938 0.118950 -0.009886 -0.239225 1.197965 -0.062500 0 0 0 0 0 0 3 918092
-0.004332 0.005947 0.118946 -0.018983 -0.139288 1.121080 -0.062500 0 0 0 0 0 0 3 919083
-0.004333 0.005952 0.118945 -0.030545 -0.068076 1.080231 -0.062500 0 0 0 0 0 0 3 920072
-0.004320 0.005969 0.118954 -0.205502 -0.199375 0.924055 -0.062500 0 0 0 0 0 0 3 921070
-0.004314 0.005977 0.118958 -0.145507 -0.103342 0.986897 -0.062500 0 0 0 0 0 0 3 922076
-0.004311 0.005981 0.118959 -0.099416 -0.040134 1.020529 -0.062500 0 0 0 0 0 0 3 923077
-0.004314 0.006000 0.118947 -0.012139 -0.224939 1.201107 -0.062500 0 0 0 0 0 0 3 924069
-0.004316 0.006009 0.118943 -0.021239 -0.125111 1.124150 -0.062500 0 0 0 0 0 0 3 925079
-0.004304 0.006028 0.118952 -0.198498 -0.237909 0.942933 -0.062500 0 0 0 0 0 0 3 926076
-0.004298 0.006037 0.118955 -0.141669 -0.123142 0.995614 -0.062500 0 0 0 0 0 0 3 927072
-0.004295 0.006042 0.118956 -0.097383 -0.050169 1.025554 -0.062500 0 0 0 0 0 0 3 928055
-0.004293 0.006044 0.118956 -0.073189 -0.012664 1.037134 -0.062500 0 0 0 0 0 0 3 929072
-0.004292 0.006045 0.118956 -0.060713 0.006008 1.041295 -0.062500 0 0 0 0 0 0 3 930077
-0.004284 0.006077 0.118954 -0.158127 -0.385958 1.070438 -0.062500 0 0 0 0 0 0 3 931055
-0.004280 0.006093 0.118954 -0.113027 -0.221406 1.057614 -0.062500 0 0 0 0 0 0 3 932070
-0.004278 0.006101 0.118954 -0.081355 -0.102739 1.050749 -0.062500 0 0 0 0 0 0 3 933080
-0.004296 0.006109 0.118962 0.186507 -0.102375 0.922236 -0.062500 0 0 0 0 0 0 3 934081
-0.004305 0.006114 0.118966 0.092374 -0.042809 0.982572 -0.062500 0 0 0 0 0 0 3 935082
-0.004310 0.006116 0.118967 0.023789 -0.008696 1.014111 -0.062500 0 0 0 0 0 0 3 936075
-0.004299 0.006131 0.118977 -0.178056 -0.175952 0.886137 -0.062500 0 0 0 0 0 0 3 937073
-0.004298 0.006155 0.118969 -0.070016 -0.308227 1.126726 -0.062500 0 0 0 0 0 0 3 938195
-0.004298 0.006167 0.118966 -0.052783 -0.167464 1.081985 -0.062500 0 0 0 0 0 0 3 939071
-0.004298 0.006173 0.118965 -0.049786 -0.058091 1.053447 -0.062500 0 0 0 0 0 0 3 940070
-0.004285 0.006190 0.118974 -0.214806 -0.193312 0.902317 -0.062500 0 0 0 0 0 0 3 941076
-0.004279 0.006199 0.118978 -0.150580 -0.091821 0.966358 -0.062500 0 0 0 0 0 0 3 942058
-0.004275 0.006203 0.118979 -0.102304 -0.025914 1.000355 -0.062500 0 0 0 0 0 0 3 943072
-0.004279 0.006222 0.118967 -0.014001 -0.208875 1.181652 -0.062500 0 0 0 0 0 0 3 944198
-0.004280 0.006231 0.118963 -0.022536 -0.108749 1.104490 -0.062500 0 0 0 0 0 0 3 945071
-0.004281 0.006236 0.118962 -0.033797 -0.037398 1.063462 -0.062500 0 0 0 0 0 0 3 946072
-0.004269 0.006253 0.118971 -0.206765 -0.183224 0.908086 -0.062500 0 0 0 0 0 0 3 947197
-0.004263 0.006261 0.118975 -0.146499 -0.086801 0.970435 -0.062500 0 0 0 0 0 0 3 948075
-0.004264 0.006282 0.118964 -0.038239 -0.240069 1.172266 -0.062500 0 0 0 0 0 0 3 949078
-0.004265 0.006292 0.118960 -0.035036 -0.124228 1.103185 -0.062500 0 0 0 0 0 0 3 950202
-0.004253 0.006312 0.118968 -0.208013 -0.237270 0.925613 -0.062500 0 0 0 0 0 0 3 951198
-0.004247 0.006321 0.118971 -0.147689 -0.118203 0.978810 -0.062500 0 0 0 0 0 0 3 952198
-0.004243 0.006326 0.118973 -0.101607 -0.043099 1.008854 -0.062500 0 0 0 0 0 0 3 953073
-0.004242 0.006328 0.118973 -0.076510 -0.004568 1.020476 -0.062500 0 0 0 0 0 0 3 954074
-0.004265 0.006351 0.118970 0.251443 -0.257015 1.067512 -0.062500 0 0 0 0 0 0 3 955180
-0.004277 0.006362 0.118969 0.133368 -0.136639 1.048271 -0.062500 0 0 0 0 0 0 3 956197
-0.004283 0.006368 0.118969 0.045783 -0.050855 1.037889 -0.062500 0 0 0 0 0 0 3 957066
-0.004273 0.006385 0.118978 -0.166939 -0.172034 0.894577 -0.062500 0 0 0 0 0 0 3 958155
-0.004268 0.006394 0.118982 -0.126555 -0.072144 0.960935 -0.062500 0 0 0 0 0 0 3 959284
-0.004265 0.006398 0.118983 -0.090163 -0.007122 0.995714 -0.062500 0 0 0 0 0 0 3 960149
-0.004269 0.006416 0.118971 -0.007906 -0.190063 1.177828 -0.062500 0 0 0 0 0 0 3 961284
-0.004271 0.006426 0.118967 -0.019365 -0.090492 1.100534 -0.062500 0 0 0 0 0 0 3 962277
-0.004259 0.006445 0.118976 -0.198333 -0.204113 0.920288 -0.062500 0 0 0 0 0 0 3 963255
-0.004253 0.006454 0.118979 -0.146252 -0.098555 0.972224 -0.062500 0 0 0 0 0 0 3 964125
-0.004250 0.006459 0.118980 -0.102100 -0.025360 1.001808 -0.062500 0 0 0 0 0 0 3 965299
-0.004248 0.006461 0.118980 -0.077963 0.012234 1.013280 -0.062500 0 0 0 0 0 0 3 966171
-0.004252 0.006479 0.118968 -0.003623 -0.185223 1.186380 -0.062500 0 0 0 0 0 0 3 967256
-0.004254 0.006488 0.118964 -0.019333 -0.093050 1.105685 -0.062500 0 0 0 0 0 0 3 968285
-0.004243 0.006507 0.118973 -0.200594 -0.210376 0.924447 -0.062500 0 0 0 0 0 0 3 969300
-0.004237 0.006516 0.118975 -0.145148 -0.096860 0.975844 -0.062500 0 0 0 0 0 0 3 970281
-0.004238 0.006537 0.118964 -0.039630 -0.240488 1.174357 -0.062500 0 0 0 0 0 0 3 971148
-0.004240 0.006548 0.118961 -0.037793 -0.120501 1.103566 -0.062500 0 0 0 0 0 0 3 972134
-0.004240 0.006554 0.118959 -0.043597 -0.039231 1.064768 -0.062500 0 0 0 0 0 0 3 973274
-0.004228 0.006571 0.118969 -0.214175 -0.180594 0.911104 -0.062500 0 0 0 0 0 0 3 974278
-0.004221 0.006579 0.118972 -0.152310 -0.081366 0.973243 -0.062500 0 0 0 0 0 0 3 975272
-0.004218 0.006583 0.118973 -0.105221 -0.016585 1.006491 -0.062500 0 0 0 0 0 0 3 976257
-0.004216 0.006585 0.118973 -0.079566 0.016681 1.019248 -0.062500 0 0 0 0 0 0 3 977274
-0.004220 0.006603 0.118962 -0.004671 -0.164281 1.193123 -0.062500 0 0 0 0 0 0 3 978154
-0.004222 0.006612 0.118957 -0.019982 -0.073431 1.112446 -0.062500 0 0 0 0 0 0 3 979192
-0.004211 0.006631 0.118966 -0.201212 -0.191629 0.931577 -0.062500 0 0 0 0 0 0 3 980151
-0.004205 0.006640 0.118969 -0.145568 -0.078292 0.982760 -0.062500 0 0 0 0 0 0 3 981191
-0.004202 0.006644 0.118970 -0.101845 -0.006035 1.012041 -0.062500 0 0 0 0 0 0 3 982068
-0.004200 0.006647 0.118970 -0.077947 0.031083 1.023403 -0.062500 0 0 0 0 0 0 3 983200
-0.004187 0.006662 0.118980 -0.232255 -0.135538 0.889120 -0.062500 0 0 0 0 0 0 3 984066
-0.004180 0.006669 0.118984 -0.161637 -0.049359 0.957880 -0.062500 0 0 0 0 0 0 3 985200
-0.004176 0.006673 0.118985 -0.110064 0.008692 0.993450 -0.062500 0 0 0 0 0 0 3 986201
-0.004174 0.006675 0.118985 -0.082117 0.038532 1.007020 -0.062500 0 0 0 0 0 0 3 987191
-0.004178 0.006692 0.118973 -0.005837 -0.162319 1.181391 -0.062500 0 0 0 0 0 0 3 988077
-0.004167 0.006716 0.118979 -0.187294 -0.257652 0.962528 -0.062500 0 0 0 0 0 0 3 989200
-0.004162 0.006727 0.118981 -0.137292 -0.114272 0.987418 -0.062500 0 0 0 0 0 0 3 990207
-0.004159 0.006733 0.118982 -0.097349 -0.024601 1.006185 -0.062500 0 0 0 0 0 0 3 991204
-0.004145 0.006750 0.118992 -0.242373 -0.163621 0.875693 -0.062500 0 0 0 0 0 0 3 992070
-0.004138 0.006758 0.118995 -0.166765 -0.063363 0.945600 -0.062500 0 0 0 0 0 0 3 993200
-0.004134 0.006762 0.118997 -0.112616 0.001735 0.981545 -0.062500 0 0 0 0 0 0 3 994196
-0.004132 0.006764 0.118997 -0.083391 0.035061 0.995257 -0.062500 0 0 0 0 0 0 3 995200
-0.004131 0.006765 0.118997 -0.068380 0.051557 1.000159 -0.062500 0 0 0 0 0 0 3 996213
-0.004118 0.006780 0.119007 -0.227685 -0.125648 0.863996 -0.062500 0 0 0 0 0 0 3 997188
-0.004116 0.006804 0.118998 -0.097386 -0.259838 1.101422 -0.062500 0 0 0 0 0 0 3 998210
-0.004115 0.006816 0.118995 -0.069279 -0.103305 1.054132 -0.062500 0 0 0 0 0 0 3 999201
-0.004115 0.006822 0.118994 -0.060013 -0.012051 1.024524 -0.062500 0 0 0 0 0 0 4 177
-0.004114 0.006825 0.118994 -0.056318 0.036403 1.012839 -0.062500 0 0 0 0 0 0 4 1208
-0.004101 0.006841 0.119004 -0.221685 -0.124315 0.870924 -0.062500 0 0 0 0 0 0 4 2208
-0.004095 0.006848 0.119007 -0.156401 -0.034585 0.936415 -0.062500 0 0 0 0 0 0 4 3206
-0.004091 0.006852 0.119008 -0.107525 0.025329 0.970792 -0.062500 0 0 0 0 0 0 4 4205
-0.004095 0.006871 0.118996 -0.019029 -0.159118 1.153870 -0.062500 0 0 0 0 0 0 4 5212
-0.004096 0.006880 0.118992 -0.027462 -0.061591 1.076055 -0.062500 0 0 0 0 0 0 4 6212
-0.004084 0.006899 0.119001 -0.205691 -0.177039 0.897108 -0.062500 0 0 0 0 0 0 4 7204
-0.004078 0.006909 0.119004 -0.147939 -0.061707 0.948078 -0.062500 0 0 0 0 0 0 4 8210
-0.004075 0.006913 0.119005 -0.103142 0.011561 0.977218 -0.062500 0 0 0 0 0 0 4 9193
-0.004074 0.006915 0.119005 -0.078717 0.049151 0.988522 -0.062500 0 0 0 0 0 0 4 10234
-0.004073 0.006917 0.119005 -0.066156 0.067823 0.992578 -0.062500 0 0 0 0 0 0 4 11217
-0.004059 0.006931 0.119015 -0.226950 -0.108547 0.856660 -0.062500 0 0 0 0 0 0 4 12217
-0.004053 0.006939 0.119018 -0.159078 -0.026596 0.923965 -0.062500 0 0 0 0 0 0 4 13215
-0.004049 0.006942 0.119020 -0.108873 0.029365 0.958958 -0.062500 0 0 0 0 0 0 4 14099
-0.004052 0.006960 0.119008 -0.019701 -0.156897 1.142478 -0.062500 0 0 0 0 0 0 4 15216
-0.004054 0.006970 0.119004 -0.027813 -0.060523 1.064620 -0.062500 0 0 0 0 0 0 4 16219
-0.004055 0.006975 0.119002 -0.038802 0.009033 1.023158 -0.062500 0 0 0 0 0 0 4 17219
-0.004055 0.006977 0.119002 -0.045585 0.046780 1.007229 -0.062500 0 0 0 0 0 0 4 18215
-0.004056 0.006978 0.119002 -0.049293 0.066253 1.001509 -0.062500 0 0 0 0 0 0 4 19212
-0.004043 0.006993 0.119011 -0.218524 -0.109574 0.862342 -0.062500 0 0 0 0 0 0 4 20216
-0.004036 0.007000 0.119015 -0.163621 -0.042515 0.928337 -0.062500 0 0 0 0 0 0 4 21214
-0.004033 0.007004 0.119016 -0.115524 0.013717 0.962837 -0.062500 0 0 0 0 0 0 4 22225
-0.004036 0.007022 0.119004 -0.032863 -0.156584 1.146351 -0.062500 0 0 0 0 0 0 4 23219
-0.004038 0.007032 0.119000 -0.041512 -0.060244 1.068380 -0.062500 0 0 0 0 0 0 4 24218
-0.004039 0.007036 0.118999 -0.052776 0.009280 1.026860 -0.062500 0 0 0 0 0 0 4 25215
-0.004039 0.007039 0.118998 -0.059685 0.047031 1.010896 -0.062500 0 0 0 0 0 0 4 26216
-0.004040 0.007040 0.118998 -0.063476 0.066524 1.005168 -0.062500 0 0 0 0 0 0 4 27215
-0.004040 0.007041 0.118998 -0.065469 0.076429 1.003152 -0.062500 0 0 0 0 0 0 4 28214
-0.004027 0.007055 0.119008 -0.233844 -0.104386 0.865493 -0.062500 0 0 0 0 0 0 4 29214
-0.004020 0.007062 0.119011 -0.169622 -0.024377 0.931846 -0.062500 0 0 0 0 0 0 4 30285
-0.004017 0.007066 0.119012 -0.121245 0.030611 0.966461 -0.062500 0 0 0 0 0 0 4 31277
-0.004020 0.007084 0.119001 -0.033023 -0.155788 1.150163 -0.062500 0 0 0 0 0 0 4 32288
-0.004022 0.007093 0.118996 -0.041602 -0.059860 1.072136 -0.062500 0 0 0 0 0 0 4 33280
-0.004023 0.007098 0.118995 -0.052821 0.009449 1.030576 -0.062500 0 0 0 0 0 0 4 34280
-0.004023 0.007101 0.118995 -0.059708 0.047122 1.014597 -0.062500 0 0 0 0 0 0 4 35250
-0.004023 0.007102 0.118994 -0.063473 0.066568 1.008874 -0.062500 0 0 0 0 0 0 4 36250
-0.004024 0.007103 0.118994 -0.065468 0.076446 1.006854 -0.062500 0 0 0 0 0 0 4 37251
-0.004028 0.007119 0.118982 -0.004633 -0.133108 1.176697 -0.062500 0 0 0 0 0 0 4 38279
-0.004031 0.007128 0.118978 -0.027258 -0.048722 1.093634 -0.062500 0 0 0 0 0 0 4 39274
-0.004032 0.007133 0.118976 -0.045609 0.014944 1.050290 -0.062500 0 0 0 0 0 0 4 40249
-0.004033 0.007135 0.118976 -0.056080 0.049847 1.033692 -0.062500 0 0 0 0 0 0 4 41248
-0.004021 0.007150 0.118985 -0.229073 -0.118026 0.891052 -0.062500 0 0 0 0 0 0 4 42250
-0.004014 0.007158 0.118989 -0.167190 -0.031258 0.955411 -0.062500 0 0 0 0 0 0 4 43277
-0.004011 0.007161 0.118990 -0.120009 0.027163 0.989312 -0.062500 0 0 0 0 0 0 4 44272
-0.004009 0.007163 0.118990 -0.094317 0.057175 1.002313 -0.062500 0 0 0 0 0 0 4 45255
-0.004013 0.007181 0.118978 -0.019220 -0.142377 1.177688 -0.062500 0 0 0 0 0 0 4 46273
-0.004015 0.007190 0.118974 -0.034617 -0.053309 1.096428 -0.062500 0 0 0 0 0 0 4 47275
-0.004016 0.007194 0.118973 -0.049295 0.012678 1.053710 -0.062500 0 0 0 0 0 0 4 48270
-0.004017 0.007196 0.118972 -0.057937 0.048711 1.037330 -0.062500 0 0 0 0 0 0 4 49271
-0.004017 0.007198 0.118972 -0.062586 0.067350 1.031447 -0.062500 0 0 0 0 0 0 4 50206
-0.004018 0.007198 0.118972 -0.065032 0.076840 1.029374 -0.062500 0 0 0 0 0 0 4 51199
-0.004018 0.007199 0.118972 -0.066280 0.081638 1.028659 -0.062500 0 0 0 0 0 0 4 52190
-0.004022 0.007215 0.118960 -0.005107 -0.130205 1.199209 -0.062500 0 0 0 0 0 0 4 53197
-0.004025 0.007224 0.118955 -0.027505 -0.047284 1.116180 -0.062500 0 0 0 0 0 0 4 54190
-0.004014 0.007243 0.118964 -0.221821 -0.157138 0.936407 -0.062500 0 0 0 0 0 0 4 55198
-0.004008 0.007252 0.118966 -0.167418 -0.044978 0.986132 -0.062500 0 0 0 0 0 0 4 56189
-0.004005 0.007256 0.118967 -0.124278 0.026721 1.014751 -0.062500 0 0 0 0 0 0 4 57198
-0.004003 0.007258 0.118968 -0.100700 0.063514 1.025879 -0.062500 0 0 0 0 0 0 4 58190
-0.004002 0.007260 0.118968 -0.088578 0.081778 1.029874 -0.062500 0 0 0 0 0 0 4 59197
-0.004007 0.007277 0.118956 -0.020631 -0.123259 1.202258 -0.062500 0 0 0 0 0 0 4 60189
-0.004009 0.007285 0.118951 -0.039594 -0.037200 1.119751 -0.062500 0 0 0 0 0 0 4 61203
-0.004010 0.007290 0.118950 -0.056085 0.027316 1.076566 -0.062500 0 0 0 0 0 0 4 62201
-0.004011 0.007292 0.118949 -0.065634 0.062645 1.060001 -0.062500 0 0 0 0 0 0 4 63198
-0.004011 0.007293 0.118949 -0.070746 0.080932 1.054070 -0.062500 0 0 0 0 0 0 4 64195
-0.004012 0.007294 0.118949 -0.073412 0.090259 1.051967 -0.062500 0 0 0 0 0 0 4 65189
-0.004016 0.007311 0.118937 -0.013014 -0.118979 1.222314 -0.062500 0 0 0 0 0 0 4 66197
-0.004006 0.007334 0.118942 -0.203337 -0.221253 1.002830 -0.062500 0 0 0 0 0 0 4 67209
-0.004001 0.007345 0.118944 -0.156857 -0.080085 1.025565 -0.062500 0 0 0 0 0 0 4 68175
-0.003998 0.007351 0.118945 -0.118666 0.008538 1.043428 -0.062500 0 0 0 0 0 0 4 69189
-0.003997 0.007354 0.118945 -0.097786 0.054241 1.050641 -0.062500 0 0 0 0 0 0 4 70208
-0.003996 0.007355 0.118945 -0.087073 0.077087 1.053263 -0.062500 0 0 0 0 0 0 4 71206
-0.003996 0.007356 0.118945 -0.081651 0.088464 1.054195 -0.062500 0 0 0 0 0 0 4 72177
-0.004000 0.007372 0.118933 -0.017195 -0.119665 1.225742 -0.062500 0 0 0 0 0 0 4 73202
-0.003990 0.007395 0.118939 -0.205525 -0.221700 1.006777 -0.062500 0 0 0 0 0 0 4 74204
-0.003985 0.007407 0.118940 -0.157960 -0.080312 1.029490 -0.062500 0 0 0 0 0 0 4 75204
-0.003982 0.007412 0.118941 -0.119204 0.008429 1.047330 -0.062500 0 0 0 0 0 0 4 76205
-0.003981 0.007415 0.118941 -0.098058 0.054195 1.054539 -0.062500 0 0 0 0 0 0 4 77204
-0.003980 0.007417 0.118941 -0.087212 0.077066 1.057154 -0.062500 0 0 0 0 0 0 4 78207
-0.003980 0.007417 0.118941 -0.081732 0.088447 1.058085 -0.062500 0 0 0 0 0 0 4 79205
-0.003984 0.007434 0.118929 -0.017241 -0.119514 1.229791 -0.062500 0 0 0 0 0 0 4 80201
-0.003987 0.007443 0.118925 -0.037902 -0.035377 1.146720 -0.062500 0 0 0 0 0 0 4 81174
-0.003975 0.007462 0.118933 -0.232733 -0.145711 0.967538 -0.062500 0 0 0 0 0 0 4 82229
-0.003969 0.007471 0.118936 -0.177740 -0.032975 1.016880 -0.062500 0 0 0 0 0 0 4 83215
-0.003966 0.007475 0.118937 -0.134311 0.038994 1.045314 -0.062500 0 0 0 0 0 0 4 84212
-0.003965 0.007478 0.118937 -0.110597 0.075894 1.056373 -0.062500 0 0 0 0 0 0 4 85212
-0.003964 0.007479 0.118937 -0.098396 0.094214 1.060360 -0.062500 0 0 0 0 0 0 4 86208
-0.003964 0.007479 0.118937 -0.092205 0.103289 1.061757 -0.062500 0 0 0 0 0 0 4 87270
-0.003963 0.007480 0.118937 -0.089088 0.107774 1.062257 -0.062500 0 0 0 0 0 0 4 88292
-0.003955 0.007510 0.118935 -0.193644 -0.289896 1.098358 -0.062500 0 0 0 0 0 0 4 89286
-0.003951 0.007526 0.118934 -0.149891 -0.129671 1.081111 -0.062500 0 0 0 0 0 0 4 90290
-0.003949 0.007534 0.118934 -0.118749 -0.013107 1.071983 -0.062500 0 0 0 0 0 0 4 91252
-0.003948 0.007538 0.118934 -0.102367 0.049009 1.068456 -0.062500 0 0 0 0 0 0 4 92278
-0.003947 0.007540 0.118934 -0.094128 0.080530 1.067184 -0.062500 0 0 0 0 0 0 4 93279
-0.003947 0.007541 0.118934 -0.090016 0.096365 1.066731 -0.062500 0 0 0 0 0 0 4 94283
-0.003947 0.007541 0.118934 -0.087989 0.104290 1.066570 -0.062500 0 0 0 0 0 0 4 95289
-0.003952 0.007558 0.118921 -0.025257 -0.105031 1.238206 -0.062500 0 0 0 0 0 0 4 96282
-0.003954 0.007566 0.118917 -0.046809 -0.021945 1.154860 -0.062500 0 0 0 0 0 0 4 97254
-0.003956 0.007571 0.118915 -0.064570 0.041095 1.111303 -0.062500 0 0 0 0 0 0 4 98252
-0.003943 0.007587 0.118925 -0.242664 -0.110825 0.959289 -0.062500 0 0 0 0 0 0 4 99266
-0.003937 0.007595 0.118928 -0.183061 -0.014876 1.019048 -0.062500 0 0 0 0 0 0 4 100248
-0.003934 0.007599 0.118929 -0.137063 0.048239 1.051245 -0.062500 0 0 0 0 0 0 4 101246
-0.003932 0.007601 0.118929 -0.112007 0.080588 1.063625 -0.062500 0 0 0 0 0 0 4 102253
-0.003932 0.007602 0.118929 -0.099114 0.096585 1.068076 -0.062500 0 0 0 0 0 0 4 103276
-0.003931 0.007603 0.118929 -0.092573 0.104483 1.069655 -0.062500 0 0 0 0 0 0 4 104277
-0.003931 0.007603 0.118929 -0.089265 0.108382 1.070206 -0.062500 0 0 0 0 0 0 4 105274
-0.003918 0.007617 0.118939 -0.255609 -0.076328 0.935207 -0.062500 0 0 0 0 0 0 4 106283
-0.003911 0.007624 0.118943 -0.189698 0.002650 1.000951 -0.062500 0 0 0 0 0 0 4 107247
-0.003908 0.007628 0.118944 -0.140442 0.057114 1.035251 -0.062500 0 0 0 0 0 0 4 108249
-0.003911 0.007646 0.118932 -0.052003 -0.128044 1.220260 -0.062500 0 0 0 0 0 0 4 109244
-0.003913 0.007655 0.118928 -0.060324 -0.033312 1.141572 -0.062500 0 0 0 0 0 0 4 110284
-0.003914 0.007660 0.118926 -0.081651 0.047501 1.099633 -0.062500 0 0 0 0 0 0 4 111270
-0.003914 0.007662 0.118926 -0.088443 0.084988 1.083495 -0.062500 0 0 0 0 0 0 4 112246
-0.003914 0.007664 0.118926 -0.092149 0.104371 1.077698 -0.062500 0 0 0 0 0 0 4 113245
-0.003914 0.007664 0.118925 -0.094128 0.114229 1.075648 -0.062500 0 0 0 0 0 0 4 114248
-0.003914 0.007665 0.118925 -0.095142 0.119226 1.074938 -0.062500 0 0 0 0 0 0 4 115285
-0.003914 0.007665 0.118925 -0.095671 0.121756 1.074681 -0.062500 0 0 0 0 0 0 4 116285
-0.003902 0.007679 0.118935 -0.264016 -0.063731 0.939610 -0.062500 0 0 0 0 0 0 4 117270
-0.003895 0.007686 0.118938 -0.199008 0.014996 1.005156 -0.062500 0 0 0 0 0 0 4 118275
-0.003892 0.007690 0.118940 -0.150223 0.069303 1.039367 -0.062500 0 0 0 0 0 0 4 119269
-0.003890 0.007691 0.118940 -0.123736 0.097169 1.052467 -0.062500 0 0 0 0 0 0 4 120253
-0.003889 0.007692 0.118940 -0.110096 0.110917 1.057160 -0.062500 0 0 0 0 0 0 4 121281
-0.003889 0.007692 0.118940 -0.103193 0.117670 1.058819 -0.062500 0 0 0 0 0 0 4 122212
-0.003888 0.007693 0.118940 -0.099718 0.121001 1.059398 -0.062500 0 0 0 0 0 0 4 123186
-0.003888 0.007693 0.118940 -0.097960 0.122658 1.059605 -0.062500 0 0 0 0 0 0 4 124196
-0.003888 0.007693 0.118940 -0.097085 0.123476 1.059677 -0.062500 0 0 0 0 0 0 4 125186
-0.003888 0.007693 0.118940 -0.096636 0.123879 1.059695 -0.062500 0 0 0 0 0 0 4 126189
-0.003888 0.007693 0.118940 -0.096420 0.124093 1.059706 -0.062500 0 0 0 0 0 0 4 127196
-0.003888 0.007693 0.118940 -0.096302 0.124184 1.059712 -0.062500 0 0 0 0 0 0 4 128186
-0.003888 0.007693 0.118940 -0.096260 0.124236 1.059709 -0.062500 0 0 0 0 0 0 4 129195
-0.003888 0.007693 0.118940 -0.096229 0.124256 1.059716 -0.062500 0 0 0 0 0 0 4 130187
-0.003888 0.007693 0.118940 -0.096221 0.124276 1.059715 -0.062500 0 0 0 0 0 0 4 131196
-0.003875 0.007707 0.118950 -0.264391 -0.062544 0.924870 -0.062500 0 0 0 0 0 0 4 132195
-0.003869 0.007714 0.118953 -0.199193 0.015584 0.990368 -0.062500 0 0 0 0 0 0 4 133195
-0.003865 0.007718 0.118954 -0.150314 0.069611 1.024557 -0.062500 0 0 0 0 0 0 4 134190
-0.003864 0.007719 0.118955 -0.123756 0.097328 1.037648 -0.062500 0 0 0 0 0 0 4 135204
-0.003863 0.007720 0.118955 -0.110117 0.110998 1.042345 -0.062500 0 0 0 0 0 0 4 136213
-0.003862 0.007720 0.118955 -0.103210 0.117705 1.043998 -0.062500 0 0 0 0 0 0 4 137199
-0.003862 0.007721 0.118955 -0.099711 0.121028 1.044583 -0.062500 0 0 0 0 0 0 4 138201
-0.003862 0.007721 0.118955 -0.097966 0.122667 1.044778 -0.062500 0 0 0 0 0 0 4 139186
-0.003862 0.007721 0.118955 -0.097089 0.123473 1.044855 -0.062500 0 0 0 0 0 0 4 140177
-0.003862 0.007721 0.118955 -0.096644 0.123887 1.044885 -0.062500 0 0 0 0 0 0 4 141174
-0.003862 0.007721 0.118955 -0.096421 0.124080 1.044895 -0.062500 0 0 0 0 0 0 4 142203
-0.003862 0.007721 0.118955 -0.096300 0.124197 1.044890 -0.062500 0 0 0 0 0 0 4 143204
-0.003862 0.007721 0.118955 -0.096264 0.124234 1.044888 -0.062500 0 0 0 0 0 0 4 144203
-0.003862 0.007721 0.118955 -0.096232 0.124252 1.044894 -0.062500 0 0 0 0 0 0 4 145203
-0.003862 0.007721 0.118955 -0.096205 0.124278 1.044894 -0.062500 0 0 0 0 0 0 4 146203
-0.003862 0.007721 0.118955 -0.096202 0.124281 1.044893 -0.062500 0 0 0 0 0 0 4 147202
-0.003862 0.007721 0.118955 -0.096202 0.124281 1.044893 -0.062500 0 0 0 0 0 0 4 148200
-0.003862 0.007721 0.118955 -0.096201 0.124281 1.044893 -0.062500 0 0 0 0 0 0 4 149200
-0.003862 0.007721 0.118955 -0.096194 0.124290 1.044900 -0.062500 0 0 0 0 0 0 4 150213
-0.003862 0.007721 0.118955 -0.096193 0.124291 1.044901 -0.062500 0 0 0 0 0 0 4 151217
-0.003862 0.007721 0.118955 -0.096204 0.124292 1.044887 -0.062500 0 0 0 0 0 0 4 152214
-0.003881 0.007726 0.118964 0.154932 0.060546 0.919216 -0.062500 0 0 0 0 0 0 4 153216
-0.003891 0.007728 0.118967 0.052621 0.089245 0.980275 -0.062500 0 0 0 0 0 0 4 154195
-0.003895 0.007729 0.118968 -0.020107 0.107579 1.012128 -0.062500 0 0 0 0 0 0 4 155210
-0.003898 0.007729 0.118969 -0.058225 0.116404 1.024330 -0.062500 0 0 0 0 0 0 4 156211
-0.003899 0.007730 0.118969 -0.077298 0.120524 1.028707 -0.062500 0 0 0 0 0 0 4 157210
-0.003899 0.007730 0.118969 -0.086795 0.122475 1.030249 -0.062500 0 0 0 0 0 0 4 158213
-0.003900 0.007730 0.118969 -0.091505 0.123393 1.030791 -0.062500 0 0 0 0 0 0 4 159210
-0.003900 0.007730 0.118969 -0.093854 0.123861 1.030977 -0.062500 0 0 0 0 0 0 4 160213
-0.003900 0.007730 0.118969 -0.095032 0.124075 1.031044 -0.062500 0 0 0 0 0 0 4 161209
-0.003900 0.007730 0.118969 -0.095616 0.124180 1.031083 -0.062500 0 0 0 0 0 0 4 162215
-0.003900 0.007730 0.118969 -0.095911 0.124230 1.031077 -0.062500 0 0 0 0 0 0 4 163276
-0.003900 0.007730 0.118969 -0.096048 0.124269 1.031080 -0.062500 0 0 0 0 0 0 4 164264
-0.003900 0.007730 0.118969 -0.096127 0.124277 1.031083 -0.062500 0 0 0 0 0 0 4 165283
-0.003900 0.007730 0.118969 -0.096155 0.124272 1.031083 -0.062500 0 0 0 0 0 0 4 166288
-0.003900 0.007730 0.118969 -0.096172 0.124285 1.031081 -0.062500 0 0 0 0 0 0 4 167285
-0.003900 0.007730 0.118969 -0.096186 0.124289 1.031086 -0.062500 0 0 0 0 0 0 4 168247
-0.003900 0.007730 0.118969 -0.096195 0.124280 1.031081 -0.062500 0 0 0 0 0 0 4 169247
-0.003900 0.007730 0.118969 -0.096208 0.124283 1.031086 -0.062500 0 0 0 0 0 0 4 170268
-0.003900 0.007730 0.118969 -0.096189 0.124289 1.031087 -0.062500 0 0 0 0 0 0 4 171245
-0.003900 0.007730 0.118969 -0.096195 0.124280 1.031081 -0.062500 0 0 0 0 0 0 4 172244
-0.003900 0.007730 0.118969 -0.096211 0.124293 1.031078 -0.062500 0 0 0 0 0 0 4 173240
-0.003900 0.007730 0.118969 -0.096190 0.124290 1.031086 -0.062500 0 0 0 0 0 0 4 174278
-0.003900 0.007730 0.118969 -0.096207 0.124284 1.031087 -0.062500 0 0 0 0 0 0 4 175273
-0.003919 0.007735 0.118978 0.155061 0.060529 0.905551 -0.062500 0 0 0 0 0 0 4 176273
-0.003929 0.007737 0.118981 0.052690 0.089244 0.966529 -0.062500 0 0 0 0 0 0 4 177267
-0.003934 0.007738 0.118982 -0.020091 0.107567 0.998348 -0.062500 0 0 0 0 0 0 4 178291
-0.003936 0.007738 0.118983 -0.058215 0.116392 1.010544 -0.062500 0 0 0 0 0 0 4 179248
-0.003937 0.007739 0.118983 -0.077290 0.120531 1.014910 -0.062500 0 0 0 0 0 0 4 180299
-0.003938 0.007739 0.118983 -0.086787 0.122474 1.016454 -0.062500 0 0 0 0 0 0 4 181277
-0.003938 0.007739 0.118983 -0.091505 0.123414 1.016999 -0.062500 0 0 0 0 0 0 4 182268
-0.003938 0.007739 0.118983 -0.093853 0.123843 1.017182 -0.062500 0 0 0 0 0 0 4 183291
-0.003938 0.007739 0.118983 -0.095038 0.124075 1.017253 -0.062500 0 0 0 0 0 0 4 184278
-0.003938 0.007739 0.118983 -0.095622 0.124180 1.017272 -0.062500 0 0 0 0 0 0 4 185244
-0.003938 0.007739 0.118983 -0.095899 0.124238 1.017283 -0.062500 0 0 0 0 0 0 4 186246
-0.003938 0.007739 0.118983 -0.096058 0.124253 1.017290 -0.062500 0 0 0 0 0 0 4 187236
-0.003938 0.007739 0.118983 -0.096123 0.124274 1.017286 -0.062500 0 0 0 0 0 0 4 188271
-0.003938 0.007739 0.118983 -0.096164 0.124284 1.017282 -0.062500 0 0 0 0 0 0 4 189268
-0.003958 0.007744 0.118992 0.155201 0.060523 0.891904 -0.062500 0 0 0 0 0 0 4 190272
-0.003967 0.007746 0.118995 0.052755 0.089225 0.952799 -0.062500 0 0 0 0 0 0 4 191266
-0.003972 0.007747 0.118996 -0.020064 0.107553 0.984597 -0.062500 0 0 0 0 0 0 4 192249
-0.003974 0.007748 0.118996 -0.058196 0.116386 0.996760 -0.062500 0 0 0 0 0 0 4 193266
-0.003975 0.007748 0.118996 -0.077287 0.120520 1.001128 -0.062500 0 0 0 0 0 0 4 194203
-0.003976 0.007748 0.118996 -0.086791 0.122474 1.002681 -0.062500 0 0 0 0 0 0 4 195193
-0.003976 0.007748 0.118996 -0.091507 0.123404 1.003213 -0.062500 0 0 0 0 0 0 4 196187
-0.003976 0.007748 0.118996 -0.093855 0.123862 1.003403 -0.062500 0 0 0 0 0 0 4 197194
-0.003976 0.007748 0.118996 -0.095033 0.124076 1.003470 -0.062500 0 0 0 0 0 0 4 198185
-0.003976 0.007748 0.118996 -0.095608 0.124187 1.003495 -0.062500 0 0 0 0 0 0 4 199184
-0.003976 0.007748 0.118996 -0.095912 0.124232 1.003500 -0.062500 0 0 0 0 0 0 4 200193
-0.003976 0.007748 0.118996 -0.096047 0.124259 1.003512 -0.062500 0 0 0 0 0 0 4 201184
-0.003976 0.007748 0.118996 -0.096117 0.124274 1.003503 -0.062500 0 0 0 0 0 0 4 202205
-0.003976 0.007748 0.118996 -0.096167 0.124275 1.003513 -0.062500 0 0 0 0 0 0 4 203185
-0.003976 0.007748 0.118996 -0.096175 0.124285 1.003506 -0.062500 0 0 0 0 0 0 4 204194
-0.003996 0.007753 0.119005 0.155309 0.060501 0.878269 -0.062500 0 0 0 0 0 0 4 205197
-0.004005 0.007755 0.119009 0.052816 0.089205 0.939085 -0.062500 0 0 0 0 0 0 4 206197
-0.004010 0.007756 0.119010 -0.020043 0.107558 0.970845 -0.062500 0 0 0 0 0 0 4 207200
-0.004012 0.007757 0.119010 -0.058201 0.116389 0.983002 -0.062500 0 0 0 0 0 0 4 208211
-0.004014 0.007757 0.119010 -0.077280 0.120528 0.987361 -0.062500 0 0 0 0 0 0 4 209194
-0.004014 0.007757 0.119010 -0.086772 0.122471 0.988911 -0.062500 0 0 0 0 0 0 4 210196
-0.004014 0.007757 0.119010 -0.091511 0.123405 0.989452 -0.062500 0 0 0 0 0 0 4 211191
-0.004015 0.007757 0.119010 -0.093858 0.123852 0.989630 -0.062500 0 0 0 0 0 0 4 212205
-0.004015 0.007757 0.119010 -0.095040 0.124076 0.989707 -0.062500 0 0 0 0 0 0 4 213184
-0.004015 0.007757 0.119010 -0.095616 0.124189 0.989733 -0.062500 0 0 0 0 0 0 4 214205
-0.004015 0.007757 0.119010 -0.095908 0.124230 0.989732 -0.062500 0 0 0 0 0 0 4 215200
-0.004015 0.007757 0.119010 -0.096049 0.124249 0.989738 -0.062500 0 0 0 0 0 0 4 216199
-0.004015 0.007757 0.119010 -0.096124 0.124274 0.989739 -0.062500 0 0 0 0 0 0 4 217201
-0.004015 0.007757 0.119010 -0.096163 0.124274 0.989744 -0.062500 0 0 0 0 0 0 4 218169
-0.004015 0.007757 0.119010 -0.096174 0.124296 0.989749 -0.062500 0 0 0 0 0 0 4 219169
-0.004015 0.007757 0.119010 -0.096183 0.124289 0.989744 -0.062500 0 0 0 0 0 0 4 220198
-0.004015 0.007757 0.119010 -0.096191 0.124280 0.989737 -0.062500 0 0 0 0 0 0 4 221169
-0.004034 0.007762 0.119019 0.155424 0.060488 0.864654 -0.062500 0 0 0 0 0 0 4 222204
-0.004044 0.007764 0.119022 0.060702 0.107220 0.925391 -0.062500 0 0 0 0 0 0 4 223195
-0.004048 0.007765 0.119023 -0.012198 0.125559 0.957111 -0.062500 0 0 0 0 0 0 4 224174
-0.004038 0.007780 0.119033 -0.226310 -0.070544 0.834249 -0.062500 0 0 0 0 0 0 4 225193
-0.004032 0.007787 0.119037 -0.180322 0.011791 0.904159 -0.062500 0 0 0 0 0 0 4 226201
-0.004029 0.007791 0.119038 -0.140937 0.067785 0.939922 -0.062500 0 0 0 0 0 0 4 227200
-0.004028 0.007792 0.119039 -0.119109 0.096456 0.953582 -0.062500 0 0 0 0 0 0 4 228200
-0.004027 0.007793 0.119039 -0.107808 0.110569 0.958479 -0.062500 0 0 0 0 0 0 4 229199
-0.004027 0.007794 0.119039 -0.102047 0.117503 0.960211 -0.062500 0 0 0 0 0 0 4 230200
-0.004027 0.007794 0.119039 -0.099146 0.120925 0.960819 -0.062500 0 0 0 0 0 0 4 231199
-0.004027 0.007794 0.119039 -0.097683 0.122603 0.961028 -0.062500 0 0 0 0 0 0 4 232199
-0.004027 0.007794 0.119039 -0.096941 0.123446 0.961112 -0.062500 0 0 0 0 0 0 4 233201
-0.004027 0.007794 0.119039 -0.096566 0.123876 0.961132 -0.062500 0 0 0 0 0 0 4 234200
-0.004027 0.007794 0.119039 -0.096384 0.124078 0.961138 -0.062500 0 0 0 0 0 0 4 235200
-0.004027 0.007794 0.119039 -0.096296 0.124183 0.961146 -0.062500 0 0 0 0 0 0 4 236169
-0.004027 0.007794 0.119039 -0.096235 0.124233 0.961152 -0.062500 0 0 0 0 0 0 4 237198
-0.004027 0.007794 0.119039 -0.096226 0.124266 0.961144 -0.062500 0 0 0 0 0 0 4 238190
-0.004027 0.007794 0.119039 -0.096206 0.124275 0.961143 -0.062500 0 0 0 0 0 0 4 239202
-0.004027 0.007794 0.119039 -0.096204 0.124276 0.961143 -0.062500 0 0 0 0 0 0 4 240193
-0.004027 0.007794 0.119039 -0.096196 0.124285 0.961149 -0.062500 0 0 0 0 0 0 4 241193
-0.004027 0.007794 0.119039 -0.096207 0.124289 0.961155 -0.062500 0 0 0 0 0 0 4 242202
-0.004027 0.007794 0.119039 -0.096196 0.124286 0.961151 -0.062500 0 0 0 0 0 0 4 243199
-0.004027 0.007794 0.119039 -0.096203 0.124277 0.961144 -0.062500 0 0 0 0 0 0 4 244200
-0.004027 0.007794 0.119039 -0.096196 0.124285 0.961149 -0.062500 0 0 0 0 0 0 4 245164
-0.004014 0.007808 0.119048 -0.264415 -0.062722 0.826280 -0.062500 0 0 0 0 0 0 4 246186
-0.004007 0.007815 0.119052 -0.199279 0.015511 0.891742 -0.062500 0 0 0 0 0 0 4 247193
-0.004004 0.007819 0.119053 -0.150391 0.069581 0.925939 -0.062500 0 0 0 0 0 0 4 248198
-0.004002 0.007820 0.119053 -0.123814 0.097340 0.939054 -0.062500 0 0 0 0 0 0 4 249192
-0.004001 0.007821 0.119054 -0.110156 0.110999 0.943754 -0.062500 0 0 0 0 0 0 4 250200
-0.004001 0.007822 0.119054 -0.103218 0.117703 0.945417 -0.062500 0 0 0 0 0 0 4 251196
-0.004000 0.007822 0.119054 -0.099733 0.121022 0.946004 -0.062500 0 0 0 0 0 0 4 252196
-0.004000 0.007822 0.119054 -0.097967 0.122667 0.946200 -0.062500 0 0 0 0 0 0 4 253176
-0.004000 0.007822 0.119054 -0.097080 0.123482 0.946285 -0.062500 0 0 0 0 0 0 4 254207
-0.004000 0.007822 0.119054 -0.096649 0.123880 0.946303 -0.062500 0 0 0 0 0 0 4 255203
-0.004000 0.007822 0.119054 -0.096422 0.124090 0.946309 -0.062500 0 0 0 0 0 0 4 256202
-0.004000 0.007822 0.119054 -0.096315 0.124184 0.946320 -0.062500 0 0 0 0 0 0 4 257197
-0.004000 0.007822 0.119054 -0.096243 0.124239 0.946313 -0.062500 0 0 0 0 0 0 4 258183
-0.004000 0.007822 0.119054 -0.096220 0.124262 0.946324 -0.062500 0 0 0 0 0 0 4 259182
-0.004000 0.007822 0.119054 -0.096220 0.124274 0.946318 -0.062500 0 0 0 0 0 0 4 260190
-0.004000 0.007822 0.119054 -0.096201 0.124281 0.946318 -0.062500 0 0 0 0 0 0 4 261182
-0.004000 0.007822 0.119054 -0.096199 0.124282 0.946318 -0.062500 0 0 0 0 0 0 4 262191
-0.004000 0.007822 0.119054 -0.096199 0.124282 0.946318 -0.062500 0 0 0 0 0 0 4 263182
-0.004000 0.007822 0.119054 -0.096199 0.124282 0.946318 -0.062500 0 0 0 0 0 0 4 264191
-0.004000 0.007822 0.119054 -0.096199 0.124282 0.946317 -0.062500 0 0 0 0 0 0 4 265182
-0.003995 0.007806 0.119066 -0.157771 0.337082 0.773832 -0.062500 0 0 0 0 0 0 4 266200
-0.003993 0.007797 0.119070 -0.135848 0.256455 0.857530 -0.062500 0 0 0 0 0 0 4 267182
-0.003991 0.007793 0.119072 -0.117847 0.194521 0.901276 -0.062500 0 0 0 0 0 0 4 268191
-0.003991 0.007790 0.119072 -0.107531 0.160354 0.918054 -0.062500 0 0 0 0 0 0 4 269183
-0.003990 0.007789 0.119073 -0.102033 0.142606 0.924073 -0.062500 0 0 0 0 0 0 4 270198
-0.003977 0.007803 0.119082 -0.267503 -0.053528 0.791399 -0.062500 0 0 0 0 0 0 4 271197
-0.003971 0.007810 0.119086 -0.200836 0.020132 0.857567 -0.062500 0 0 0 0 0 0 4 272192
-0.003967 0.007813 0.119087 -0.151168 0.071902 0.892019 -0.062500 0 0 0 0 0 0 4 273206
-0.003965 0.007815 0.119087 -0.124200 0.098492 0.905208 -0.062500 0 0 0 0 0 0 4 274188
-0.003965 0.007815 0.119087 -0.110348 0.111580 0.909946 -0.062500 0 0 0 0 0 0 4 275175
-0.003964 0.007816 0.119087 -0.103317 0.117995 0.911625 -0.062500 0 0 0 0 0 0 4 276202
-0.003964 0.007816 0.119087 -0.099776 0.121176 0.912206 -0.062500 0 0 0 0 0 0 4 277172
-0.003964 0.007816 0.119087 -0.097994 0.122738 0.912423 -0.062500 0 0 0 0 0 0 4 278191
-0.003964 0.007816 0.119087 -0.097105 0.123512 0.912479 -0.062500 0 0 0 0 0 0 4 279201
-0.003964 0.007816 0.119087 -0.096640 0.123901 0.912517 -0.062500 0 0 0 0 0 0 4 280200
-0.003964 0.007816 0.119087 -0.096418 0.124101 0.912519 -0.062500 0 0 0 0 0 0 4 281198
-0.003964 0.007816 0.119087 -0.096311 0.124194 0.912529 -0.062500 0 0 0 0 0 0 4 282198
-0.003964 0.007816 0.119087 -0.096256 0.124233 0.912529 -0.062500 0 0 0 0 0 0 4 283197
-0.003964 0.007816 0.119087 -0.096226 0.124262 0.912528 -0.062500 0 0 0 0 0 0 4 284195
-0.003964 0.007816 0.119087 -0.096206 0.124281 0.912521 -0.062500 0 0 0 0 0 0 4 285195
-0.003964 0.007816 0.119087 -0.096204 0.124282 0.912519 -0.062500 0 0 0 0 0 0 4 286202
-0.003964 0.007816 0.119087 -0.096193 0.124281 0.912533 -0.062500 0 0 0 0 0 0 4 287170
-0.003964 0.007816 0.119087 -0.096214 0.124286 0.912527 -0.062500 0 0 0 0 0 0 4 288201
-0.003964 0.007816 0.119087 -0.096205 0.124283 0.912520 -0.062500 0 0 0 0 0 0 4 289197
-0.003983 0.007821 0.119096 0.155505 0.060437 0.787319 -0.062500 0 0 0 0 0 0 4 290193
-0.003988 0.007807 0.119112 -0.008693 0.302093 0.675638 -0.062500 0 0 0 0 0 0 4 291197
-0.003990 0.007799 0.119117 -0.059625 0.239765 0.791031 -0.062500 0 0 0 0 0 0 4 292197
-0.003978 0.007810 0.119129 -0.248230 -0.000512 0.712180 -0.062500 0 0 0 0 0 0 4 293198
-0.003972 0.007815 0.119133 -0.191784 0.047761 0.798718 -0.062500 0 0 0 0 0 0 4 294168
-0.003969 0.007817 0.119134 -0.146825 0.086049 0.840458 -0.062500 0 0 0 0 0 0 4 295167
-0.003967 0.007818 0.119135 -0.122106 0.105684 0.856249 -0.062500 0 0 0 0 0 0 4 296195
-0.003966 0.007819 0.119135 -0.109317 0.115223 0.861898 -0.062500 0 0 0 0 0 0 4 297166
-0.003966 0.007819 0.119135 -0.102820 0.119839 0.863880 -0.062500 0 0 0 0 0 0 4 298198
-0.003966 0.007819 0.119135 -0.099522 0.122091 0.864588 -0.062500 0 0 0 0 0 0 4 299175
-0.003966 0.007819 0.119135 -0.097858 0.123202 0.864827 -0.062500 0 0 0 0 0 0 4 300199
-0.003965 0.007819 0.119135 -0.097035 0.123756 0.864914 -0.062500 0 0 0 0 0 0 4 301189
-0.003985 0.007824 0.119144 0.155200 0.060151 0.739766 -0.062500 0 0 0 0 0 0 4 302168
-0.003994 0.007826 0.119147 0.052785 0.089050 0.800531 -0.062500 0 0 0 0 0 0 4 303196
-0.003994 0.007811 0.119161 -0.081685 0.320472 0.659784 -0.062500 0 0 0 0 0 0 4 304196
-0.003994 0.007803 0.119165 -0.097884 0.248630 0.755600 -0.062500 0 0 0 0 0 0 4 305166
-0.003994 0.007799 0.119167 -0.098953 0.190785 0.803734 -0.062500 0 0 0 0 0 0 4 306198
-0.003994 0.007797 0.119167 -0.098128 0.158564 0.822076 -0.062500 0 0 0 0 0 0 4 307196
-0.003994 0.007796 0.119168 -0.097349 0.141734 0.828647 -0.062500 0 0 0 0 0 0 4 308166
-0.003994 0.007795 0.119168 -0.096831 0.133116 0.830952 -0.062500 0 0 0 0 0 0 4 309166
-0.003994 0.007795 0.119168 -0.096538 0.128738 0.831779 -0.062500 0 0 0 0 0 0 4 310276
-0.004013 0.007800 0.119177 0.155561 0.062675 0.706960 -0.062500 0 0 0 0 0 0 4 311270
-0.004023 0.007802 0.119180 0.052971 0.090297 0.767775 -0.062500 0 0 0 0 0 0 4 312268
-0.004027 0.007803 0.119181 -0.019963 0.108103 0.799532 -0.062500 0 0 0 0 0 0 4 313270
-0.004030 0.007803 0.119181 -0.058145 0.116662 0.811705 -0.062500 0 0 0 0 0 0 4 314282
-0.004031 0.007803 0.119181 -0.077260 0.120660 0.816077 -0.062500 0 0 0 0 0 0 4 315248
-0.004031 0.007804 0.119182 -0.086766 0.122550 0.817622 -0.062500 0 0 0 0 0 0 4 316200
-0.004032 0.007804 0.119182 -0.091501 0.123437 0.818172 -0.062500 0 0 0 0 0 0 4 317190
-0.004051 0.007809 0.119190 0.166036 0.078004 0.693393 -0.062500 0 0 0 0 0 0 4 318205
-0.004043 0.007809 0.119216 -0.167927 0.132862 0.446742 -0.062500 0 0 0 0 0 0 4 319168
-0.004039 0.007808 0.119224 -0.162226 0.130849 0.627427 -0.062500 0 0 0 0 0 0 4 320198
-0.004036 0.007808 0.119227 -0.133781 0.131861 0.717567 -0.062500 0 0 0 0 0 0 4 321199
-0.004035 0.007807 0.119229 -0.116125 0.129615 0.751880 -0.062500 0 0 0 0 0 0 4 322199
-0.004034 0.007807 0.119229 -0.106522 0.127492 0.764192 -0.062500 0 0 0 0 0 0 4 323195
-0.004034 0.007807 0.119229 -0.101479 0.126087 0.768527 -0.062500 0 0 0 0 0 0 4 324182
-0.004034 0.007807 0.119229 -0.098886 0.125251 0.770063 -0.062500 0 0 0 0 0 0 4 325191
-0.004053 0.007812 0.119238 0.162448 0.078917 0.645662 -0.062500 0 0 0 0 0 0 4 326198
-0.004063 0.007814 0.119241 0.060334 0.107427 0.706454 -0.062500 0 0 0 0 0 0 4 327208
-0.004067 0.007815 0.119242 -0.012359 0.125668 0.738207 -0.062500 0 0 0 0 0 0 4 328208
-0.004070 0.007816 0.119243 -0.050441 0.134463 0.750386 -0.062500 0 0 0 0 0 0 4 329193
-0.004071 0.007816 0.119243 -0.069500 0.138574 0.754763 -0.062500 0 0 0 0 0 0 4 330203
-0.004071 0.007816 0.119243 -0.078982 0.140501 0.756302 -0.062500 0 0 0 0 0 0 4 331193
-0.004091 0.007821 0.119252 0.168599 0.077518 0.632052 -0.062500 0 0 0 0 0 0 4 332204
-0.004101 0.007823 0.119255 0.063414 0.106730 0.692784 -0.062500 0 0 0 0 0 0 4 333212
-0.004106 0.007824 0.119256 -0.010828 0.125315 0.724496 -0.062500 0 0 0 0 0 0 4 334195
-0.004108 0.007825 0.119256 -0.049689 0.134278 0.736660 -0.062500 0 0 0 0 0 0 4 335195
-0.004109 0.007825 0.119257 -0.069112 0.138479 0.741038 -0.062500 0 0 0 0 0 0 4 336204
-0.004110 0.007825 0.119257 -0.078786 0.140458 0.742580 -0.062500 0 0 0 0 0 0 4 337193
-0.004110 0.007825 0.119257 -0.083586 0.141394 0.743120 -0.062500 0 0 0 0 0 0 4 338188
-0.004110 0.007825 0.119257 -0.085982 0.141861 0.743303 -0.062500 0 0 0 0 0 0 4 339180
-0.004130 0.007830 0.119265 0.165232 0.078177 0.618739 -0.062500 0 0 0 0 0 0 4 340188
-0.004139 0.007832 0.119269 0.061724 0.107036 0.679214 -0.062500 0 0 0 0 0 0 4 341196
-0.004144 0.007833 0.119270 -0.011674 0.125464 0.710828 -0.062500 0 0 0 0 0 0 4 342178
-0.004146 0.007834 0.119270 -0.050113 0.134358 0.722971 -0.062500 0 0 0 0 0 0 4 343183
-0.004148 0.007834 0.119270 -0.069336 0.138515 0.727318 -0.062500 0 0 0 0 0 0 4 344206
-0.004148 0.007834 0.119270 -0.078882 0.140477 0.728867 -0.062500 0 0 0 0 0 0 4 345196
-0.004144 0.007818 0.119283 -0.145180 0.354587 0.556790 -0.062500 0 0 0 0 0 0 4 346188
-0.004141 0.007809 0.119287 -0.125729 0.274256 0.640649 -0.062500 0 0 0 0 0 0 4 347188
-0.004140 0.007805 0.119288 -0.108925 0.212424 0.684506 -0.062500 0 0 0 0 0 0 4 348201
-0.004139 0.007803 0.119289 -0.099159 0.178317 0.701350 -0.062500 0 0 0 0 0 0 4 349213
-0.004158 0.007806 0.119298 0.158602 0.096691 0.582838 -0.062500 0 0 0 0 0 0 4 350200
-0.004168 0.007808 0.119301 0.058347 0.116368 0.645383 -0.062500 0 0 0 0 0 0 4 351186
-0.004172 0.007809 0.119302 -0.013401 0.130175 0.677735 -0.062500 0 0 0 0 0 0 4 352185
-0.004175 0.007809 0.119303 -0.050978 0.136711 0.690121 -0.062500 0 0 0 0 0 0 4 353184
-0.004176 0.007809 0.119303 -0.069768 0.139695 0.694561 -0.062500 0 0 0 0 0 0 4 354185
-0.004176 0.007809 0.119303 -0.079110 0.141078 0.696146 -0.062500 0 0 0 0 0 0 4 355183
-0.004177 0.007809 0.119303 -0.083761 0.141710 0.696699 -0.062500 0 0 0 0 0 0 4 356184
-0.004177 0.007809 0.119303 -0.086058 0.142010 0.696895 -0.062500 0 0 0 0 0 0 4 357186
-0.004177 0.007809 0.119303 -0.087218 0.142154 0.696960 -0.062500 0 0 0 0 0 0 4 358192
-0.004177 0.007809 0.119303 -0.087794 0.142228 0.696973 -0.062500 0 0 0 0 0 0 4 359186
-0.004177 0.007809 0.119303 -0.088085 0.142258 0.696998 -0.062500 0 0 0 0 0 0 4 360189
-0.004177 0.007809 0.119303 -0.088230 0.142286 0.696998 -0.062500 0 0 0 0 0 0 4 361183
-0.004196 0.007814 0.119312 0.164363 0.078366 0.572577 -0.062500 0 0 0 0 0 0 4 362186
-0.004193 0.007831 0.119325 -0.107096 -0.080167 0.497736 -0.062500 0 0 0 0 0 0 4 363166
-0.004191 0.007839 0.119329 -0.115168 0.016561 0.594810 -0.062500 0 0 0 0 0 0 4 364183
-0.004190 0.007843 0.119331 -0.104542 0.079586 0.641194 -0.062500 0 0 0 0 0 0 4 365184
-0.004190 0.007845 0.119331 -0.097090 0.111526 0.658725 -0.062500 0 0 0 0 0 0 4 366186
-0.004189 0.007846 0.119331 -0.092930 0.127164 0.665004 -0.062500 0 0 0 0 0 0 4 367184
-0.004189 0.007846 0.119332 -0.090697 0.134829 0.667233 -0.062500 0 0 0 0 0 0 4 368182
-0.004189 0.007846 0.119332 -0.089556 0.138603 0.668001 -0.062500 0 0 0 0 0 0 4 369183
-0.004189 0.007846 0.119332 -0.088977 0.140457 0.668277 -0.062500 0 0 0 0 0 0 4 370183
-0.004189 0.007846 0.119332 -0.088677 0.141385 0.668373 -0.062500 0 0 0 0 0 0 4 371184
-0.004189 0.007846 0.119332 -0.088523 0.141843 0.668402 -0.062500 0 0 0 0 0 0 4 372184
-0.004189 0.007846 0.119332 -0.088445 0.142067 0.668429 -0.062500 0 0 0 0 0 0 4 373184
-0.004189 0.007846 0.119332 -0.088412 0.142184 0.668423 -0.062500 0 0 0 0 0 0 4 374186
-0.004189 0.007846 0.119332 -0.088391 0.142242 0.668425 -0.062500 0 0 0 0 0 0 4 375182
-0.004189 0.007846 0.119332 -0.088376 0.142275 0.668430 -0.062500 0 0 0 0 0 0 4 376166
-0.004189 0.007846 0.119332 -0.088370 0.142297 0.668428 -0.062500 0 0 0 0 0 0 4 377165
-0.004189 0.007846 0.119332 -0.088369 0.142299 0.668428 -0.062500 0 0 0 0 0 0 4 378184
-0.004189 0.007846 0.119332 -0.088377 0.142291 0.668422 -0.062500 0 0 0 0 0 0 4 379183
-0.004189 0.007846 0.119332 -0.088370 0.142299 0.668428 -0.062500 0 0 0 0 0 0 4 380182
-0.004176 0.007861 0.119341 -0.256844 -0.045068 0.533366 -0.062500 0 0 0 0 0 0 4 381183
-0.004169 0.007868 0.119345 -0.191680 0.033318 0.598835 -0.062500 0 0 0 0 0 0 4 382186
-0.004166 0.007871 0.119346 -0.142708 0.087491 0.633088 -0.062500 0 0 0 0 0 0 4 383185
-0.004164 0.007873 0.119346 -0.128100 0.126834 0.646248 -0.062500 0 0 0 0 0 0 4 384188
-0.004163 0.007874 0.119346 -0.114396 0.140536 0.650976 -0.062500 0 0 0 0 0 0 4 385184
-0.004163 0.007874 0.119346 -0.107443 0.147267 0.652662 -0.062500 0 0 0 0 0 0 4 386184
-0.004163 0.007874 0.119346 -0.103945 0.150581 0.653243 -0.062500 0 0 0 0 0 0 4 387183
-0.004163 0.007874 0.119346 -0.102174 0.152228 0.653441 -0.062500 0 0 0 0 0 0 4 388181
-0.004163 0.007874 0.119346 -0.101293 0.153036 0.653519 -0.062500 0 0 0 0 0 0 4 389174
-0.004158 0.007858 0.119359 -0.150366 0.355133 0.480806 -0.062500 0 0 0 0 0 0 4 390178
-0.004155 0.007849 0.119363 -0.128322 0.274532 0.564509 -0.062500 0 0 0 0 0 0 4 391189
-0.004154 0.007845 0.119365 -0.110214 0.212572 0.608348 -0.062500 0 0 0 0 0 0 4 392179
-0.004153 0.007843 0.119365 -0.099828 0.178405 0.625176 -0.062500 0 0 0 0 0 0 4 393187
-0.004153 0.007842 0.119365 -0.094274 0.160641 0.631238 -0.062500 0 0 0 0 0 0 4 394176
-0.004153 0.007841 0.119365 -0.091376 0.151563 0.633385 -0.062500 0 0 0 0 0 0 4 395183
-0.004152 0.007841 0.119365 -0.089896 0.146965 0.634134 -0.062500 0 0 0 0 0 0 4 396174
-0.004152 0.007841 0.119365 -0.089145 0.144641 0.634392 -0.062500 0 0 0 0 0 0 4 397182
-0.004152 0.007841 0.119365 -0.088764 0.143479 0.634495 -0.062500 0 0 0 0 0 0 4 398180
-0.004152 0.007841 0.119365 -0.088550 0.142897 0.634530 -0.062500 0 0 0 0 0 0 4 399187
-0.004152 0.007841 0.119365 -0.088465 0.142596 0.634542 -0.062500 0 0 0 0 0 0 4 400187
-0.004152 0.007841 0.119365 -0.088419 0.142447 0.634531 -0.062500 0 0 0 0 0 0 4 401197
-0.004152 0.007841 0.119365 -0.088387 0.142377 0.634544 -0.062500 0 0 0 0 0 0 4 402181
-0.004152 0.007841 0.119365 -0.088382 0.142330 0.634543 -0.062500 0 0 0 0 0 0 4 403191
-0.004152 0.007841 0.119365 -0.088379 0.142315 0.634551 -0.062500 0 0 0 0 0 0 4 404182
-0.004139 0.007855 0.119375 -0.256962 -0.045133 0.499546 -0.062500 0 0 0 0 0 0 4 405187
-0.004133 0.007862 0.119378 -0.191734 0.033285 0.564978 -0.062500 0 0 0 0 0 0 4 406177
-0.004129 0.007865 0.119380 -0.142726 0.087468 0.599219 -0.062500 0 0 0 0 0 0 4 407198
-0.004128 0.007867 0.119380 -0.116080 0.115281 0.612381 -0.062500 0 0 0 0 0 0 4 408184
-0.004127 0.007868 0.119380 -0.102369 0.128989 0.617106 -0.062500 0 0 0 0 0 0 4 409199
-0.004126 0.007868 0.119380 -0.095410 0.135711 0.618777 -0.062500 0 0 0 0 0 0 4 410192
-0.004126 0.007868 0.119380 -0.091922 0.139029 0.619361 -0.062500 0 0 0 0 0 0 4 411192
-0.004126 0.007868 0.119380 -0.090141 0.140676 0.619572 -0.062500 0 0 0 0 0 0 4 412195
-0.004126 0.007869 0.119380 -0.089269 0.141485 0.619638 -0.062500 0 0 0 0 0 0 4 413178
-0.004126 0.007869 0.119380 -0.088819 0.141891 0.619675 -0.062500 0 0 0 0 0 0 4 414188
-0.004126 0.007869 0.119380 -0.088590 0.142102 0.619684 -0.062500 0 0 0 0 0 0 4 415188
-0.004126 0.007869 0.119380 -0.088473 0.142203 0.619681 -0.062500 0 0 0 0 0 0 4 416426
-0.004121 0.007852 0.119393 -0.150052 0.355580 0.446983 -0.062500 0 0 0 0 0 0 4 417193
-0.004119 0.007844 0.119397 -0.128149 0.274770 0.530658 -0.062500 0 0 0 0 0 0 4 418203
-0.004117 0.007839 0.119399 -0.110124 0.212691 0.574474 -0.062500 0 0 0 0 0 0 4 419192
-0.004117 0.007837 0.119399 -0.099771 0.178459 0.591317 -0.062500 0 0 0 0 0 0 4 420192
-0.004116 0.007836 0.119399 -0.094242 0.160656 0.597359 -0.062500 0 0 0 0 0 0 4 421194
-0.004135 0.007840 0.119408 0.161369 0.087629 0.474911 -0.062500 0 0 0 0 0 0 4 422193
-0.004145 0.007842 0.119411 0.059817 0.111796 0.536061 -0.062500 0 0 0 0 0 0 4 423193
-0.004150 0.007843 0.119412 -0.012645 0.127854 0.567923 -0.062500 0 0 0 0 0 0 4 424163
-0.004152 0.007843 0.119413 -0.050596 0.135559 0.580159 -0.062500 0 0 0 0 0 0 4 425163
-0.004153 0.007844 0.119413 -0.069575 0.139107 0.584555 -0.062500 0 0 0 0 0 0 4 426193
-0.004154 0.007844 0.119413 -0.079011 0.140769 0.586111 -0.062500 0 0 0 0 0 0 4 427162
-0.004154 0.007844 0.119413 -0.083695 0.141564 0.586666 -0.062500 0 0 0 0 0 0 4 428190
-0.004154 0.007844 0.119413 -0.086045 0.141930 0.586849 -0.062500 0 0 0 0 0 0 4 429186
-0.004154 0.007844 0.119413 -0.087205 0.142130 0.586921 -0.062500 0 0 0 0 0 0 4 430197
-0.004154 0.007844 0.119413 -0.087793 0.142213 0.586940 -0.062500 0 0 0 0 0 0 4 431198
-0.004141 0.007858 0.119423 -0.256743 -0.045254 0.451969 -0.062500 0 0 0 0 0 0 4 432189
-0.004135 0.007865 0.119426 -0.191636 0.033213 0.517391 -0.062500 0 0 0 0 0 0 4 433197
-0.004131 0.007869 0.119427 -0.142682 0.087441 0.551629 -0.062500 0 0 0 0 0 0 4 434194
-0.004129 0.007870 0.119428 -0.116053 0.115272 0.564781 -0.062500 0 0 0 0 0 0 4 435192
-0.004129 0.007871 0.119428 -0.102356 0.128970 0.569511 -0.062500 0 0 0 0 0 0 4 436162
-0.004128 0.007871 0.119428 -0.095423 0.135709 0.571186 -0.062500 0 0 0 0 0 0 4 437192
-0.004128 0.007872 0.119428 -0.091913 0.139026 0.571778 -0.062500 0 0 0 0 0 0 4 438189
-0.004123 0.007855 0.119440 -0.151791 0.354093 0.399270 -0.062500 0 0 0 0 0 0 4 439190
-0.004120 0.007847 0.119445 -0.129029 0.274043 0.483013 -0.062500 0 0 0 0 0 0 4 440192
-0.004119 0.007842 0.119446 -0.110563 0.212324 0.526855 -0.062500 0 0 0 0 0 0 4 441192
-0.004118 0.007840 0.119447 -0.099998 0.178281 0.543706 -0.062500 0 0 0 0 0 0 4 442193
-0.004118 0.007839 0.119447 -0.094353 0.160573 0.549765 -0.062500 0 0 0 0 0 0 4 443192
-0.004118 0.007838 0.119447 -0.091426 0.151540 0.551914 -0.062500 0 0 0 0 0 0 4 444192
-0.004118 0.007838 0.119447 -0.089912 0.146948 0.552677 -0.062500 0 0 0 0 0 0 4 445162
-0.004118 0.007838 0.119447 -0.089141 0.144639 0.552929 -0.062500 0 0 0 0 0 0 4 446190
-0.004118 0.007838 0.119447 -0.088765 0.143469 0.553024 -0.062500 0 0 0 0 0 0 4 447191
-0.004118 0.007838 0.119447 -0.088563 0.142889 0.553064 -0.062500 0 0 0 0 0 0 4 448180
-0.004118 0.007838 0.119447 -0.088467 0.142585 0.553071 -0.062500 0 0 0 0 0 0 4 449187
-0.004118 0.007838 0.119447 -0.088416 0.142456 0.553077 -0.062500 0 0 0 0 0 0 4 450185
-0.004118 0.007838 0.119447 -0.088400 0.142371 0.553080 -0.062500 0 0 0 0 0 0 4 451193
-0.004113 0.007821 0.119459 -0.150078 0.355900 0.380453 -0.062500 0 0 0 0 0 0 4 452162
-0.004110 0.007813 0.119464 -0.128159 0.274923 0.464085 -0.062500 0 0 0 0 0 0 4 453162
-0.004109 0.007809 0.119465 -0.110130 0.212756 0.507883 -0.062500 0 0 0 0 0 0 4 454193
-0.004108 0.007806 0.119466 -0.099777 0.178481 0.524708 -0.062500 0 0 0 0 0 0 4 455162
-0.004108 0.007805 0.119466 -0.094251 0.160685 0.530765 -0.062500 0 0 0 0 0 0 4 456191
-0.004108 0.007805 0.119466 -0.091373 0.151588 0.532907 -0.062500 0 0 0 0 0 0 4 457190
-0.004108 0.007804 0.119466 -0.089884 0.146983 0.533667 -0.062500 0 0 0 0 0 0 4 458193
-0.004107 0.007804 0.119466 -0.089131 0.144656 0.533925 -0.062500 0 0 0 0 0 0 4 459161
-0.004107 0.007804 0.119466 -0.088765 0.143475 0.534015 -0.062500 0 0 0 0 0 0 4 460157
-0.004107 0.007804 0.119466 -0.088562 0.142884 0.534061 -0.062500 0 0 0 0 0 0 4 461177
-0.004107 0.007804 0.119466 -0.088460 0.142598 0.534067 -0.062500 0 0 0 0 0 0 4 462275
-0.004103 0.007788 0.119478 -0.150158 0.356149 0.361556 -0.062500 0 0 0 0 0 0 4 463242
-0.004100 0.007779 0.119483 -0.128196 0.275040 0.445121 -0.062500 0 0 0 0 0 0 4 464261
-0.004099 0.007775 0.119484 -0.110147 0.212808 0.488906 -0.062500 0 0 0 0 0 0 4 465242
-0.004098 0.007772 0.119485 -0.099786 0.178512 0.505716 -0.062500 0 0 0 0 0 0 4 468020
-0.004098 0.007771 0.119485 -0.094251 0.160686 0.511761 -0.062500 0 0 0 0 0 0 4 470582
-0.004097 0.007771 0.119485 -0.091373 0.151585 0.513918 -0.062500 0 0 0 0 0 0 4 471188
-0.004097 0.007770 0.119485 -0.089873 0.146985 0.514665 -0.062500 0 0 0 0 0 0 4 472176
-0.004097 0.007770 0.119485 -0.089129 0.144651 0.514934 -0.062500 0 0 0 0 0 0 4 473185
-0.004097 0.007770 0.119485 -0.088755 0.143478 0.515031 -0.062500 0 0 0 0 0 0 4 474176
-0.004093 0.007754 0.119497 -0.150361 0.356721 0.342627 -0.062500 0 0 0 0 0 0 4 475185
-0.004090 0.007745 0.119502 -0.128289 0.275331 0.426179 -0.062500 0 0 0 0 0 0 4 476175
-0.004089 0.007741 0.119503 -0.110188 0.212941 0.469931 -0.062500 0 0 0 0 0 0 4 477185
-0.004088 0.007738 0.119504 -0.099805 0.178573 0.486738 -0.062500 0 0 0 0 0 0 4 478179
-0.004087 0.007737 0.119504 -0.094260 0.160714 0.492793 -0.062500 0 0 0 0 0 0 4 479185
-0.004087 0.007737 0.119504 -0.091367 0.151602 0.494921 -0.062500 0 0 0 0 0 0 4 480196
-0.004087 0.007736 0.119504 -0.089886 0.146995 0.495683 -0.062500 0 0 0 0 0 0 4 481195
-0.004087 0.007736 0.119504 -0.089131 0.144657 0.495947 -0.062500 0 0 0 0 0 0 4 482173
-0.004087 0.007736 0.119504 -0.088765 0.143475 0.496036 -0.062500 0 0 0 0 0 0 4 483440
-0.004087 0.007736 0.119504 -0.088564 0.142893 0.496074 -0.062500 0 0 0 0 0 0 4 484181
-0.004087 0.007736 0.119504 -0.088460 0.142597 0.496087 -0.062500 0 0 0 0 0 0 4 485177
-0.004087 0.007736 0.119504 -0.088414 0.142450 0.496096 -0.062500 0 0 0 0 0 0 4 486188
-0.004082 0.007720 0.119516 -0.150221 0.356335 0.323760 -0.062500 0 0 0 0 0 0 4 487192
-0.004080 0.007711 0.119521 -0.128225 0.275128 0.407248 -0.062500 0 0 0 0 0 0 4 488171
-0.004078 0.007707 0.119522 -0.110162 0.212823 0.450966 -0.062500 0 0 0 0 0 0 4 489183
-0.004078 0.007704 0.119523 -0.099776 0.178511 0.467777 -0.062500 0 0 0 0 0 0 4 490195
-0.004077 0.007703 0.119523 -0.094253 0.160695 0.473819 -0.062500 0 0 0 0 0 0 4 491192
-0.004077 0.007703 0.119523 -0.091365 0.151597 0.475956 -0.062500 0 0 0 0 0 0 4 492191
-0.004077 0.007702 0.119523 -0.089889 0.146970 0.476698 -0.062500 0 0 0 0 0 0 4 493191
-0.004077 0.007702 0.119523 -0.089130 0.144649 0.476977 -0.062500 0 0 0 0 0 0 4 494192
-0.004077 0.007702 0.119523 -0.088755 0.143477 0.477074 -0.062500 0 0 0 0 0 0 4 495191
-0.004072 0.007686 0.119535 -0.150430 0.356994 0.304866 -0.062500 0 0 0 0 0 0 4 496191
-0.004070 0.007677 0.119540 -0.128333 0.275440 0.388328 -0.062500 0 0 0 0 0 0 4 497194
-0.004068 0.007673 0.119541 -0.110197 0.212966 0.432020 -0.062500 0 0 0 0 0 0 4 498191
-0.004068 0.007670 0.119542 -0.099809 0.178586 0.448820 -0.062500 0 0 0 0 0 0 4 499169
-0.004067 0.007669 0.119542 -0.094255 0.160731 0.454859 -0.062500 0 0 0 0 0 0 4 500185
-0.004067 0.007669 0.119542 -0.091375 0.151599 0.456987 -0.062500 0 0 0 0 0 0 4 501190
-0.004067 0.007668 0.119542 -0.089884 0.146984 0.457739 -0.062500 0 0 0 0 0 0 4 502192
-0.004067 0.007668 0.119542 -0.089131 0.144656 0.458012 -0.062500 0 0 0 0 0 0 4 503190
-0.004062 0.007652 0.119554 -0.139586 0.345278 0.285979 -0.062500 0 0 0 0 0 0 4 504190
-0.004059 0.007643 0.119558 -0.117355 0.263359 0.369401 -0.062500 0 0 0 0 0 0 4 505190
-0.004058 0.007639 0.119560 -0.099162 0.200711 0.413086 -0.062500 0 0 0 0 0 0 4 506190
-0.004057 0.007636 0.119561 -0.088743 0.166234 0.429861 -0.062500 0 0 0 0 0 0 4 507189
-0.004057 0.007635 0.119561 -0.083175 0.148333 0.435914 -0.062500 0 0 0 0 0 0 4 508188
-0.004057 0.007635 0.119561 -0.080282 0.139190 0.438034 -0.062500 0 0 0 0 0 0 4 509190
-0.004057 0.007634 0.119561 -0.078805 0.134557 0.438791 -0.062500 0 0 0 0 0 0 4 510191
-0.004052 0.007618 0.119573 -0.140008 0.346591 0.267026 -0.062500 0 0 0 0 0 0 4 511190
-0.004049 0.007609 0.119577 -0.117555 0.264001 0.350473 -0.062500 0 0 0 0 0 0 4 512190
-0.004048 0.007605 0.119579 -0.099260 0.201029 0.394143 -0.062500 0 0 0 0 0 0 4 513187
-0.004047 0.007602 0.119579 -0.088791 0.166389 0.410930 -0.062500 0 0 0 0 0 0 4 514179
-0.004047 0.007601 0.119580 -0.083196 0.148401 0.416966 -0.062500 0 0 0 0 0 0 4 515177
-0.004047 0.007601 0.119580 -0.080292 0.139226 0.419097 -0.062500 0 0 0 0 0 0 4 516178
-0.004047 0.007600 0.119580 -0.078812 0.134578 0.419861 -0.062500 0 0 0 0 0 0 4 517181
-0.004046 0.007600 0.119580 -0.078052 0.132222 0.420110 -0.062500 0 0 0 0 0 0 4 518180
-0.004046 0.007600 0.119580 -0.077669 0.131054 0.420208 -0.062500 0 0 0 0 0 0 4 519178
-0.004042 0.007584 0.119592 -0.148150 0.327334 0.248315 -0.062500 0 0 0 0 0 0 4 520174
-0.004039 0.007575 0.119596 -0.125961 0.245568 0.331627 -0.062500 0 0 0 0 0 0 4 521177
-0.004038 0.007571 0.119598 -0.107787 0.182989 0.375248 -0.062500 0 0 0 0 0 0 4 522179
-0.004037 0.007568 0.119598 -0.097386 0.148537 0.392005 -0.062500 0 0 0 0 0 0 4 523181
-0.004037 0.007567 0.119599 -0.091840 0.130671 0.398038 -0.062500 0 0 0 0 0 0 4 524176
-0.004032 0.007550 0.119611 -0.150990 0.336188 0.228336 -0.062500 0 0 0 0 0 0 4 525180
-0.004029 0.007541 0.119615 -0.127390 0.250013 0.312345 -0.062500 0 0 0 0 0 0 4 526186
-0.004028 0.007537 0.119617 -0.108520 0.185215 0.356213 -0.062500 0 0 0 0 0 0 4 527175
-0.004027 0.007534 0.119617 -0.097746 0.149655 0.373043 -0.062500 0 0 0 0 0 0 4 528159
-0.004026 0.007533 0.119617 -0.092015 0.131233 0.379114 -0.062500 0 0 0 0 0 0 4 529162
-0.004026 0.007533 0.119618 -0.089029 0.121824 0.381250 -0.062500 0 0 0 0 0 0 4 530255
-0.004021 0.007516 0.119630 -0.149612 0.331833 0.210258 -0.062500 0 0 0 0 0 0 4 531260
-0.004019 0.007507 0.119634 -0.126689 0.247804 0.293745 -0.062500 0 0 0 0 0 0 4 532261
-0.004017 0.007503 0.119636 -0.108154 0.184100 0.337405 -0.062500 0 0 0 0 0 0 4 533240
-0.004017 0.007500 0.119636 -0.097558 0.149086 0.354177 -0.062500 0 0 0 0 0 0 4 534255
-0.004016 0.007499 0.119636 -0.091923 0.130939 0.360216 -0.062500 0 0 0 0 0 0 4 535253
-0.004016 0.007499 0.119636 -0.088989 0.121694 0.362343 -0.062500 0 0 0 0 0 0 4 536241
-0.004011 0.007482 0.119649 -0.149626 0.331904 0.191461 -0.062500 0 0 0 0 0 0 4 537256
-0.004009 0.007473 0.119653 -0.126694 0.247818 0.274884 -0.062500 0 0 0 0 0 0 4 538251
-0.004007 0.007469 0.119655 -0.108143 0.184096 0.318533 -0.062500 0 0 0 0 0 0 4 539239
-0.004006 0.007466 0.119655 -0.097570 0.149093 0.335288 -0.062500 0 0 0 0 0 0 4 540251
-0.004006 0.007465 0.119655 -0.091923 0.130937 0.341312 -0.062500 0 0 0 0 0 0 4 541239
-0.004006 0.007465 0.119655 -0.088988 0.121691 0.343454 -0.062500 0 0 0 0 0 0 4 543164
-0.004001 0.007448 0.119668 -0.149678 0.332025 0.172665 -0.062500 0 0 0 0 0 0 4 545148
-0.003998 0.007439 0.119672 -0.116961 0.235402 0.256043 -0.062500 0 0 0 0 0 0 4 545213
-0.003997 0.007435 0.119673 -0.098396 0.171641 0.299664 -0.062500 0 0 0 0 0 0 4 546179
-0.003996 0.007432 0.119674 -0.087798 0.136626 0.316403 -0.062500 0 0 0 0 0 0 4 547181
-0.003991 0.007415 0.119686 -0.144402 0.333635 0.150986 -0.062500 0 0 0 0 0 0 4 548173
-0.003988 0.007405 0.119691 -0.119229 0.242522 0.236203 -0.062500 0 0 0 0 0 0 4 549166
-0.003987 0.007401 0.119692 -0.099563 0.175213 0.280444 -0.062500 0 0 0 0 0 0 4 550183
-0.003986 0.007398 0.119693 -0.088384 0.138407 0.297413 -0.062500 0 0 0 0 0 0 4 551173
-0.003986 0.007397 0.119693 -0.082453 0.119374 0.303521 -0.062500 0 0 0 0 0 0 4 552201
-0.003985 0.007396 0.119693 -0.079380 0.109650 0.305673 -0.062500 0 0 0 0 0 0 4 553182
-0.003985 0.007396 0.119693 -0.077817 0.104737 0.306438 -0.062500 0 0 0 0 0 0 4 554185
-0.003981 0.007379 0.119705 -0.139286 0.317559 0.135367 -0.062500 0 0 0 0 0 0 4 555174
-0.003978 0.007371 0.119710 -0.116620 0.234400 0.218481 -0.062500 0 0 0 0 0 0 4 556182
-0.003977 0.007366 0.119711 -0.098220 0.171114 0.261979 -0.062500 0 0 0 0 0 0 4 557184
-0.003976 0.007364 0.119712 -0.087711 0.136348 0.278701 -0.062500 0 0 0 0 0 0 4 558184
-0.003971 0.007346 0.119724 -0.144446 0.333755 0.113462 -0.062500 0 0 0 0 0 0 4 559189
-0.003968 0.007337 0.119729 -0.119255 0.242566 0.198563 -0.062500 0 0 0 0 0 0 4 560189
-0.003966 0.007332 0.119730 -0.099557 0.175221 0.242759 -0.062500 0 0 0 0 0 0 4 561185
-0.003966 0.007330 0.119731 -0.088387 0.138419 0.259719 -0.062500 0 0 0 0 0 0 4 562199
-0.003965 0.007329 0.119731 -0.082445 0.119352 0.265808 -0.062500 0 0 0 0 0 0 4 563189
-0.003965 0.007328 0.119731 -0.079380 0.109652 0.267967 -0.062500 0 0 0 0 0 0 4 564188
-0.003965 0.007328 0.119731 -0.077805 0.104735 0.268724 -0.062500 0 0 0 0 0 0 4 565189
-0.003965 0.007328 0.119731 -0.077009 0.102262 0.268987 -0.062500 0 0 0 0 0 0 4 566190
-0.003960 0.007311 0.119743 -0.138958 0.316588 0.097946 -0.062500 0 0 0 0 0 0 4 567193
-0.003957 0.007302 0.119747 -0.116462 0.233889 0.180902 -0.062500 0 0 0 0 0 0 4 568190
-0.003956 0.007298 0.119749 -0.098134 0.170832 0.224337 -0.062500 0 0 0 0 0 0 4 569189
-0.003955 0.007296 0.119749 -0.087669 0.136211 0.241017 -0.062500 0 0 0 0 0 0 4 570190
-0.003955 0.007295 0.119750 -0.082091 0.118248 0.247013 -0.062500 0 0 0 0 0 0 4 571187
-0.003950 0.007277 0.119762 -0.141608 0.324801 0.078094 -0.062500 0 0 0 0 0 0 4 572189
-0.003947 0.007269 0.119766 -0.117789 0.237999 0.161731 -0.062500 0 0 0 0 0 0 4 573158
-0.003946 0.007264 0.119768 -0.098802 0.172916 0.205388 -0.062500 0 0 0 0 0 0 4 574189
-0.003945 0.007262 0.119768 -0.088011 0.137244 0.222148 -0.062500 0 0 0 0 0 0 4 575187
-0.003945 0.007260 0.119768 -0.082262 0.118761 0.228177 -0.062500 0 0 0 0 0 0 4 576185
-0.003940 0.007243 0.119781 -0.141731 0.325187 0.059363 -0.062500 0 0 0 0 0 0 4 577188
-0.003937 0.007234 0.119785 -0.117854 0.238207 0.142951 -0.062500 0 0 0 0 0 0 4 578189
-0.003936 0.007230 0.119787 -0.090219 0.159733 0.186588 -0.062500 0 0 0 0 0 0 4 579188
-0.003935 0.007227 0.119787 -0.079386 0.124026 0.203335 -0.062500 0 0 0 0 0 0 4 580189
-0.003935 0.007226 0.119787 -0.073651 0.105528 0.209356 -0.062500 0 0 0 0 0 0 4 581187
-0.003934 0.007226 0.119787 -0.070673 0.096101 0.211492 -0.062500 0 0 0 0 0 0 4 582181
-0.003934 0.007225 0.119787 -0.069134 0.091334 0.212241 -0.062500 0 0 0 0 0 0 4 583190
-0.003934 0.007225 0.119787 -0.068357 0.088928 0.212502 -0.062500 0 0 0 0 0 0 4 584191
-0.003929 0.007209 0.119800 -0.130474 0.303699 0.041748 -0.062500 0 0 0 0 0 0 4 585193
-0.003927 0.007200 0.119804 -0.107886 0.220785 0.124573 -0.062500 0 0 0 0 0 0 4 586189
-0.003925 0.007195 0.119805 -0.089536 0.157635 0.167935 -0.062500 0 0 0 0 0 0 4 587188
-0.003925 0.007193 0.119806 -0.079044 0.122960 0.184585 -0.062500 0 0 0 0 0 0 4 588187
-0.003924 0.007192 0.119806 -0.073476 0.104998 0.190567 -0.062500 0 0 0 0 0 0 4 589185
-0.003924 0.007191 0.119806 -0.070583 0.095848 0.192692 -0.062500 0 0 0 0 0 0 4 590188
-0.003924 0.007191 0.119806 -0.069098 0.091187 0.193434 -0.062500 0 0 0 0 0 0 4 591187
-0.003924 0.007191 0.119806 -0.068338 0.088864 0.193692 -0.062500 0 0 0 0 0 0 4 592174
-0.003924 0.007191 0.119806 -0.067963 0.087689 0.193800 -0.062500 0 0 0 0 0 0 4 593183
-0.003924 0.007191 0.119806 -0.067776 0.087088 0.193824 -0.062500 0 0 0 0 0 0 4 594187
-0.003924 0.007191 0.119806 -0.067676 0.086799 0.193825 -0.062500 0 0 0 0 0 0 4 595189
-0.003924 0.007191 0.119806 -0.067622 0.086661 0.193838 -0.062500 0 0 0 0 0 0 4 596188
-0.003924 0.007191 0.119806 -0.067593 0.086571 0.193835 -0.062500 0 0 0 0 0 0 4 597186
-0.003924 0.007191 0.119806 -0.067581 0.086530 0.193838 -0.062500 0 0 0 0 0 0 4 598187
-0.003924 0.007191 0.119806 -0.067579 0.086526 0.193838 -0.062500 0 0 0 0 0 0 4 599186
-0.003919 0.007174 0.119818 -0.130123 0.302628 0.023108 -0.062500 0 0 0 0 0 0 4 600185
-0.003917 0.007166 0.119823 -0.107715 0.220233 0.105829 -0.062500 0 0 0 0 0 0 4 601186
-0.003915 0.007161 0.119824 -0.089436 0.157347 0.149151 -0.062500 0 0 0 0 0 0 4 602190
-0.003914 0.007159 0.119825 -0.078998 0.122818 0.165795 -0.062500 0 0 0 0 0 0 4 603187
-0.003914 0.007158 0.119825 -0.073455 0.104930 0.171783 -0.062500 0 0 0 0 0 0 4 604179
-0.003914 0.007157 0.119825 -0.070566 0.095795 0.173897 -0.062500 0 0 0 0 0 0 4 605180
-0.003914 0.007157 0.119825 -0.069086 0.091185 0.174631 -0.062500 0 0 0 0 0 0 4 606172
-0.003914 0.007157 0.119825 -0.068336 0.088859 0.174901 -0.062500 0 0 0 0 0 0 4 607180
-0.003914 0.007157 0.119825 -0.067960 0.087681 0.174989 -0.062500 0 0 0 0 0 0 4 608169
-0.003914 0.007157 0.119825 -0.067774 0.087081 0.175031 -0.062500 0 0 0 0 0 0 4 609179
-0.003914 0.007157 0.119825 -0.067675 0.086792 0.175034 -0.062500 0 0 0 0 0 0 4 610170
-0.003914 0.007157 0.119825 -0.067620 0.086654 0.175047 -0.062500 0 0 0 0 0 0 4 611179
-0.003914 0.007157 0.119825 -0.067594 0.086575 0.175036 -0.062500 0 0 0 0 0 0 4 612170
-0.003914 0.007157 0.119825 -0.067574 0.086544 0.175044 -0.062500 0 0 0 0 0 0 4 613179
-0.003914 0.007157 0.119825 -0.067577 0.086522 0.175047 -0.062500 0 0 0 0 0 0 4 614172
-0.003914 0.007157 0.119825 -0.067585 0.086511 0.175041 -0.062500 0 0 0 0 0 0 4 615185
-0.003914 0.007157 0.119825 -0.067578 0.086518 0.175047 -0.062500 0 0 0 0 0 0 4 616170
-0.003914 0.007157 0.119825 -0.067571 0.086497 0.175043 -0.062500 0 0 0 0 0 0 4 617172
-0.003914 0.007157 0.119825 -0.067570 0.086495 0.175043 -0.062500 0 0 0 0 0 0 4 618465
-0.003914 0.007157 0.119825 -0.067585 0.086508 0.175041 -0.062500 0 0 0 0 0 0 4 619251
-0.003914 0.007157 0.119825 -0.067571 0.086496 0.175042 -0.062500 0 0 0 0 0 0 4 620188
-0.003914 0.007157 0.119825 -0.067562 0.086504 0.175049 -0.062500 0 0 0 0 0 0 4 621169
-0.003914 0.007157 0.119825 -0.067572 0.086506 0.175036 -0.062500 0 0 0 0 0 0 4 622178
-0.003914 0.007157 0.119825 -0.067582 0.086499 0.175048 -0.062500 0 0 0 0 0 0 4 623179
-0.003914 0.007157 0.119825 -0.067574 0.086505 0.175035 -0.062500 0 0 0 0 0 0 4 624185
-0.003914 0.007157 0.119825 -0.067582 0.086499 0.175048 -0.062500 0 0 0 0 0 0 4 625186
-0.003909 0.007140 0.119837 -0.130154 0.302750 0.004412 -0.062500 0 0 0 0 0 0 4 626183
-0.003906 0.007131 0.119841 -0.107719 0.220282 0.087090 -0.062500 0 0 0 0 0 0 4 627187
-0.003905 0.007127 0.119843 -0.089442 0.157370 0.130383 -0.062500 0 0 0 0 0 0 4 628185
-0.003904 0.007125 0.119843 -0.079012 0.122828 0.147016 -0.062500 0 0 0 0 0 0 4 629179
-0.003904 0.007124 0.119844 -0.073447 0.104937 0.152997 -0.062500 0 0 0 0 0 0 4 630194
-0.003904 0.007123 0.119844 -0.070576 0.095793 0.155106 -0.062500 0 0 0 0 0 0 4 631191
-0.003904 0.007123 0.119844 -0.069098 0.091183 0.155858 -0.062500 0 0 0 0 0 0 4 632190
[truncated: 31,195,638 more chars]
