# Supplementary material for: Increasing Patient Engagement in Rehabilitation Exercises Using Computer-Based Citizen Science
Source: PLoS One. 2015 Mar 20;10(3):e0117013. doi: 10.1371/journal.pone.0117013 (PMC4368773; doi:10.1371/journal.pone.0117013)
Supplement: S1 Dataset — (ZIP) [file pone.0117013.s001.zip › Dataset_S1/H1/H1_without.dat]

-0.006475 -0.008552 0.170552 0.318568 0.037055 -7.973450 -0.000000 1 0 0 0 0 0 0 790
-0.006453 -0.008569 0.170850 -0.243732 0.227303 -4.693739 -0.000031 1 0 0 0 0 0 0 1791
-0.006489 -0.008575 0.171134 0.448283 0.110910 -4.210963 -0.000063 1 0 0 0 0 0 0 2791
-0.006470 -0.008597 0.171423 -0.194248 0.298997 -4.247270 -0.000094 1 0 0 0 0 0 0 3797
-0.006507 -0.008603 0.171678 0.464070 0.133812 -3.838432 -0.000125 1 0 0 0 0 0 0 4798
-0.006509 -0.008648 0.171946 0.084315 0.617564 -3.979751 -0.000157 1 0 0 0 0 0 0 5799
-0.006549 -0.008660 0.172192 0.546119 0.236504 -3.746927 -0.000188 1 0 0 0 0 0 0 6801
-0.006566 -0.008673 0.172427 0.279517 0.214837 -3.589692 -0.000219 1 0 0 0 0 0 0 7813
-0.006643 -0.008667 0.172647 1.050151 -0.018085 -3.415414 -0.000250 1 0 0 0 0 0 0 8796
-0.006656 -0.008709 0.172856 0.293200 0.575376 -3.280517 -0.000281 1 0 0 0 0 0 0 9797
-0.006720 -0.008744 0.173052 0.882118 0.554543 -3.119004 -0.000315 1 0 0 0 0 0 0 10857
-0.006741 -0.008762 0.173248 0.391801 0.334597 -3.127155 -0.000343 1 0 0 0 0 0 0 11773
-0.006786 -0.008767 0.173428 0.650427 0.149919 -2.941943 -0.000374 1 0 0 0 0 0 0 12769
-0.006799 -0.008776 0.173544 0.253729 0.185381 -2.118378 -0.000406 1 0 0 0 0 0 0 13786
-0.006859 -0.008750 0.173754 0.842870 -0.268851 -3.274262 -0.000438 1 0 0 0 0 0 0 14800
-0.006896 -0.008748 0.173862 0.600316 0.001736 -2.108499 -0.000469 1 0 0 0 0 0 0 15786
-0.006944 -0.008724 0.174040 0.718664 -0.248436 -2.910716 -0.000500 1 0 0 0 0 0 0 16799
-0.006953 -0.008691 0.174129 0.224895 -0.378821 -1.871143 -0.000530 1 0 0 0 0 0 0 17756
-0.006973 -0.008663 0.174228 0.316625 -0.334773 -1.904511 -0.000562 1 0 0 0 0 0 0 18785
-0.006985 -0.008621 0.174323 0.228530 -0.499318 -1.894228 -0.000594 1 0 0 0 0 0 0 19785
-0.006992 -0.008573 0.174416 0.171543 -0.597687 -1.897331 -0.000625 1 0 0 0 0 0 0 20786
-0.006987 -0.008508 0.174489 -0.003129 -0.827065 -1.655608 -0.000656 1 0 0 0 0 0 0 21789
-0.006967 -0.008456 0.174556 -0.214670 -0.676603 -1.572133 -0.000687 1 0 0 0 0 0 0 22790
-0.006956 -0.008368 0.174613 -0.107344 -1.123442 -1.466142 -0.000718 1 0 0 0 0 0 0 23781
-0.006937 -0.008307 0.174646 -0.214215 -0.813911 -1.168310 -0.000749 1 0 0 0 0 0 0 24755
-0.006912 -0.008260 0.174667 -0.280976 -0.599464 -1.019033 -0.000781 1 0 0 0 0 0 0 25795
-0.006886 -0.008220 0.174684 -0.314254 -0.482550 -0.960097 -0.000812 1 0 0 0 0 0 0 26780
-0.006860 -0.008185 0.174685 -0.309183 -0.405534 -0.780801 -0.000844 1 0 0 0 0 0 0 27809
-0.006834 -0.008153 0.174680 -0.303008 -0.360765 -0.693421 -0.000875 1 0 0 0 0 0 0 28799
-0.006823 -0.008137 0.174664 -0.113414 -0.125484 -0.582470 -0.000906 1 0 0 0 0 0 0 29793
-0.006819 -0.008131 0.174644 0.001550 0.017200 -0.536045 -0.000938 1 0 0 0 0 0 0 30794
-0.006863 -0.008118 0.174615 0.635470 -0.052280 -0.446612 -0.000968 1 0 0 0 0 0 0 31778
-0.006886 -0.008113 0.174589 0.439583 0.047874 -0.490309 -0.001000 1 0 0 0 0 0 0 32776
-0.006922 -0.008107 0.174554 0.588195 0.046853 -0.408336 -0.001031 1 0 0 0 0 0 0 33794
-0.006942 -0.008106 0.174524 0.392257 0.110457 -0.495551 -0.001063 1 0 0 0 0 0 0 34794
-0.006998 -0.008095 0.174491 0.842567 0.002699 -0.480657 -0.001094 1 0 0 0 0 0 0 35795
-0.007028 -0.008092 0.174463 0.550458 0.083583 -0.561641 -0.001125 1 0 0 0 0 0 0 36803
-0.007067 -0.008086 0.174427 0.650977 0.071779 -0.494967 -0.001156 1 0 0 0 0 0 0 37778
-0.007088 -0.008085 0.174397 0.430398 0.130499 -0.591960 -0.001188 1 0 0 0 0 0 0 38811
-0.007124 -0.008081 0.174360 0.591843 0.100109 -0.538230 -0.001221 1 0 0 0 0 0 0 39878
-0.007121 -0.008086 0.174326 0.125107 0.229210 -0.595972 -0.001252 1 0 0 0 0 0 0 40857
-0.007131 -0.008069 0.174294 0.230633 -0.043430 -0.674992 -0.001318 1 0 0 0 0 0 0 42958
-0.007161 -0.008058 0.174242 0.522553 0.006731 -0.454799 -0.001346 1 0 0 0 0 0 0 43857
-0.007173 -0.008017 0.174208 0.303321 -0.376673 -0.678718 -0.001378 1 0 0 0 0 0 0 44870
-0.007195 -0.008014 0.174172 0.417743 0.085096 -0.703561 -0.001408 1 0 0 0 0 0 0 45855
-0.007193 -0.007998 0.174149 0.125744 -0.035579 -0.888038 -0.001439 1 0 0 0 0 0 0 46831
-0.007223 -0.007963 0.174124 0.523651 -0.280916 -0.920988 -0.001470 1 0 0 0 0 0 0 47828
-0.007262 -0.007941 0.174103 0.667191 -0.142858 -0.987856 -0.001502 1 0 0 0 0 0 0 48859
-0.007297 -0.007948 0.174073 0.641902 0.243570 -0.907252 -0.001533 1 0 0 0 0 0 0 49841
-0.007324 -0.007930 0.174056 0.527989 -0.027952 -1.083923 -0.001564 1 0 0 0 0 0 0 50829
-0.007366 -0.007953 0.174034 0.723337 0.486561 -1.075752 -0.001595 1 0 0 0 0 0 0 51829
-0.007410 -0.007960 0.174015 0.774014 0.324039 -1.116926 -0.001628 1 0 0 0 0 0 0 52871
-0.007446 -0.007980 0.173999 0.694764 0.496691 -1.305644 -0.001785 1 0 0 0 0 0 0 57897
-0.007554 -0.008028 0.173951 1.619647 0.888801 -0.980693 -0.001873 1 0 0 0 0 0 0 60734
-0.007660 -0.008079 0.173906 1.696270 0.979598 -0.991033 -0.001908 1 0 0 0 0 0 0 61853
-0.007728 -0.008122 0.173878 1.210682 0.876617 -1.241020 -0.001940 1 0 0 0 0 0 0 62856
-0.007776 -0.008159 0.173858 0.915085 0.809313 -1.394434 -0.001968 1 0 0 0 0 0 0 63779
-0.007809 -0.008157 0.173845 0.689355 0.286191 -1.525825 -0.001999 1 0 0 0 0 0 0 64767
-0.007840 -0.008172 0.173832 0.643579 0.464427 -1.564613 -0.002031 1 0 0 0 0 0 0 65777
-0.007870 -0.008196 0.173820 0.629013 0.599764 -1.592681 -0.002062 1 0 0 0 0 0 0 66768
-0.007894 -0.008187 0.173810 0.550778 0.185490 -1.662040 -0.002093 1 0 0 0 0 0 0 67776
-0.007921 -0.008198 0.173799 0.579707 0.419746 -1.671419 -0.002126 1 0 0 0 0 0 0 68811
-0.007948 -0.008220 0.173787 0.602803 0.583506 -1.684748 -0.002156 1 0 0 0 0 0 0 69782
-0.007971 -0.008210 0.173778 0.543530 0.183483 -1.746995 -0.002187 1 0 0 0 0 0 0 70768
-0.007997 -0.008221 0.173767 0.581855 0.425072 -1.752512 -0.002218 1 0 0 0 0 0 0 71780
-0.008024 -0.008243 0.173756 0.609740 0.592643 -1.764739 -0.002249 1 0 0 0 0 0 0 72768
-0.008061 -0.008248 0.173740 0.741041 0.403926 -1.739707 -0.002281 1 0 0 0 0 0 0 73791
-0.008094 -0.008267 0.173726 0.706492 0.564492 -1.781609 -0.002312 1 0 0 0 0 0 0 74783
-0.008125 -0.008293 0.173712 0.680988 0.672406 -1.819566 -0.002344 1 0 0 0 0 0 0 75794
-0.008155 -0.008322 0.173699 0.669164 0.731394 -1.851217 -0.002375 1 0 0 0 0 0 0 76784
-0.008194 -0.008332 0.173683 0.779998 0.483601 -1.834816 -0.002406 1 0 0 0 0 0 0 77777
-0.008227 -0.008353 0.173668 0.734934 0.614408 -1.881396 -0.002437 1 0 0 0 0 0 0 78775
-0.008282 -0.008374 0.173645 1.007019 0.636274 -1.787574 -0.002468 1 0 0 0 0 0 0 79776
-0.008324 -0.008401 0.173627 0.873440 0.718013 -1.877646 -0.002500 1 0 0 0 0 0 0 80788
-0.008359 -0.008431 0.173611 0.781721 0.768203 -1.951414 -0.002538 1 0 0 0 0 0 0 82002
-0.008400 -0.008440 0.173594 0.849396 0.514220 -1.947292 -0.002562 1 0 0 0 0 0 0 82783
-0.008444 -0.008440 0.173575 0.897729 0.361939 -1.957340 -0.002594 1 0 0 0 0 0 0 83785
-0.008481 -0.008456 0.173560 0.810438 0.565623 -2.020466 -0.002625 1 0 0 0 0 0 0 84784
-0.008523 -0.008459 0.173542 0.873015 0.416681 -2.022991 -0.002656 1 0 0 0 0 0 0 85784
-0.008567 -0.008455 0.173523 0.917705 0.319131 -2.033549 -0.002687 1 0 0 0 0 0 0 86783
-0.008604 -0.008469 0.173508 0.828282 0.550730 -2.097242 -0.002719 1 0 0 0 0 0 0 87785
-0.008645 -0.008471 0.173490 0.890085 0.415526 -2.099727 -0.002750 1 0 0 0 0 0 0 88783
-0.008695 -0.008504 0.173468 1.006647 0.814706 -2.066070 -0.002781 1 0 0 0 0 0 0 89783
-0.008722 -0.008522 0.173444 0.720699 0.658573 -2.060405 -0.002812 1 0 0 0 0 0 0 90782
-0.008750 -0.008548 0.173426 0.712806 0.744954 -2.159128 -0.002844 1 0 0 0 0 0 0 91783
-0.008788 -0.008555 0.173407 0.840209 0.524702 -2.182106 -0.002875 1 0 0 0 0 0 0 92781
-0.008821 -0.008575 0.173391 0.803444 0.671444 -2.248597 -0.002906 1 0 0 0 0 0 0 93783
-0.008861 -0.008580 0.173373 0.893300 0.490832 -2.250982 -0.002936 1 0 0 0 0 0 0 94753
-0.008905 -0.008577 0.173354 0.952166 0.377297 -2.262558 -0.002969 1 0 0 0 0 0 0 95784
-0.008941 -0.008591 0.173338 0.869095 0.601508 -2.326608 -0.003000 1 0 0 0 0 0 0 96782
-0.008983 -0.008593 0.173320 0.935011 0.462106 -2.328820 -0.003031 1 0 0 0 0 0 0 97783
-0.009027 -0.008589 0.173301 0.981758 0.369229 -2.339148 -0.003062 1 0 0 0 0 0 0 98785
-0.009064 -0.008603 0.173285 0.892448 0.604080 -2.403258 -0.003094 1 0 0 0 0 0 0 99787
-0.009106 -0.008605 0.173267 0.955519 0.469778 -2.404951 -0.003125 1 0 0 0 0 0 0 100777
-0.009127 -0.008606 0.173258 0.695049 0.452837 -2.553232 -0.003156 1 0 0 0 0 0 0 101780
-0.009140 -0.008607 0.173241 0.556920 0.460254 -2.470348 -0.003187 1 0 0 0 0 0 0 102782
-0.009169 -0.008603 0.173222 0.774926 0.385167 -2.469948 -0.003219 1 0 0 0 0 0 0 103783
-0.009199 -0.008617 0.173206 0.798277 0.623482 -2.531424 -0.003249 1 0 0 0 0 0 0 104752
-0.009201 -0.008609 0.173192 0.446727 0.366124 -2.583436 -0.003281 1 0 0 0 0 0 0 105782
-0.009225 -0.008599 0.173174 0.709547 0.324759 -2.571767 -0.003312 1 0 0 0 0 0 0 106780
-0.009252 -0.008611 0.173159 0.770734 0.597394 -2.621666 -0.003344 1 0 0 0 0 0 0 107783
-0.009268 -0.008618 0.173138 0.628081 0.567185 -2.573556 -0.003374 1 0 0 0 0 0 0 108763
-0.009275 -0.008621 0.173128 0.521215 0.528245 -2.737487 -0.003406 1 0 0 0 0 0 0 109776
-0.009303 -0.008618 0.173113 0.771108 0.432097 -2.706331 -0.003437 1 0 0 0 0 0 0 110782
-0.009340 -0.008610 0.173095 0.930032 0.378936 -2.692801 -0.003469 1 0 0 0 0 0 0 111784
-0.009337 -0.008614 0.173083 0.423406 0.512636 -2.796386 -0.003500 1 0 0 0 0 0 0 112782
-0.009359 -0.008610 0.173067 0.704103 0.437960 -2.771363 -0.003532 1 0 0 0 0 0 0 113813
-0.009385 -0.008624 0.173053 0.783467 0.671569 -2.810094 -0.003562 1 0 0 0 0 0 0 114778
-0.009385 -0.008616 0.173039 0.461716 0.411231 -2.849872 -0.003593 1 0 0 0 0 0 0 115780
-0.009409 -0.008607 0.173022 0.741069 0.368128 -2.831776 -0.003625 1 0 0 0 0 0 0 116780
-0.009421 -0.008602 0.173014 0.621227 0.432114 -2.972008 -0.003656 1 0 0 0 0 0 0 117782
-0.009428 -0.008601 0.172996 0.556312 0.482886 -2.883032 -0.003687 1 0 0 0 0 0 0 118782
-0.009441 -0.008579 0.172984 0.623735 0.220716 -2.972493 -0.003719 1 0 0 0 0 0 0 119784
-0.009462 -0.008584 0.172971 0.740401 0.552266 -2.994330 -0.003750 1 0 0 0 0 0 0 120779
-0.009475 -0.008587 0.172951 0.640630 0.568658 -2.925375 -0.003781 1 0 0 0 0 0 0 121781
-0.009481 -0.008589 0.172942 0.557249 0.555366 -3.079645 -0.003812 1 0 0 0 0 0 0 122779
-0.009486 -0.008591 0.172923 0.532827 0.556352 -3.000463 -0.003844 1 0 0 0 0 0 0 123783
-0.009503 -0.008608 0.172908 0.694443 0.760024 -3.049473 -0.003875 1 0 0 0 0 0 0 124780
-0.009499 -0.008602 0.172893 0.436088 0.477173 -3.096694 -0.003906 1 0 0 0 0 0 0 125768
-0.009511 -0.008615 0.172880 0.632539 0.705468 -3.130033 -0.003937 1 0 0 0 0 0 0 126774
-0.009519 -0.008622 0.172859 0.596408 0.660515 -3.068780 -0.003968 1 0 0 0 0 0 0 127768
-0.009523 -0.008626 0.172849 0.547474 0.615702 -3.228046 -0.004000 1 0 0 0 0 0 0 128775
-0.009527 -0.008629 0.172831 0.543852 0.604682 -3.175528 -0.004061 1 0 0 0 0 0 0 130734
-0.009545 -0.008648 0.172801 0.738244 0.814620 -3.068495 -0.004124 1 0 0 0 0 0 0 132757
-0.009579 -0.008652 0.172762 0.975367 0.659709 -2.958740 -0.004155 1 0 0 0 0 0 0 133766
-0.009589 -0.008678 0.172733 0.686702 0.919816 -3.105904 -0.004190 1 0 0 0 0 0 0 134854
-0.009605 -0.008670 0.172702 0.737519 0.515809 -3.106482 -0.004218 1 0 0 0 0 0 0 135767
-0.009628 -0.008682 0.172680 0.837117 0.745459 -3.251660 -0.004250 1 0 0 0 0 0 0 136774
-0.009641 -0.008690 0.172655 0.725616 0.705146 -3.255174 -0.004280 1 0 0 0 0 0 0 137764
-0.009649 -0.008694 0.172630 0.655857 0.672028 -3.262275 -0.004312 1 0 0 0 0 0 0 138774
-0.009633 -0.008704 0.172600 0.332737 0.741660 -3.235426 -0.004344 1 0 0 0 0 0 0 139785
-0.009627 -0.008710 0.172572 0.431705 0.702879 -3.272860 -0.004375 1 0 0 0 0 0 0 140776
-0.009640 -0.008731 0.172537 0.698768 0.886729 -3.211917 -0.004406 1 0 0 0 0 0 0 141776
-0.009626 -0.008748 0.172504 0.378501 0.879887 -3.238795 -0.004437 1 0 0 0 0 0 0 142775
-0.009621 -0.008758 0.172473 0.462222 0.783408 -3.310564 -0.004468 1 0 0 0 0 0 0 143771
-0.009613 -0.008787 0.172434 0.430423 1.021665 -3.223558 -0.004500 1 0 0 0 0 0 0 144785
-0.009619 -0.008781 0.172398 0.627186 0.594360 -3.270345 -0.004531 1 0 0 0 0 0 0 145780
-0.009617 -0.008802 0.172356 0.530695 0.906444 -3.222214 -0.004562 1 0 0 0 0 0 0 146782
-0.009641 -0.008807 0.172311 0.873235 0.748025 -3.196872 -0.004593 1 0 0 0 0 0 0 147781
-0.009642 -0.008796 0.172268 0.607019 0.515700 -3.247727 -0.004625 1 0 0 0 0 0 0 148779
-0.009645 -0.008792 0.172219 0.620557 0.593716 -3.192036 -0.004656 1 0 0 0 0 0 0 149785
-0.009641 -0.008814 0.172171 0.525833 0.941822 -3.216230 -0.004686 1 0 0 0 0 0 0 150753
-0.009665 -0.008821 0.172123 0.878835 0.778016 -3.237992 -0.004719 1 0 0 0 0 0 0 151782
-0.009667 -0.008811 0.172064 0.635099 0.547777 -3.121445 -0.004750 1 0 0 0 0 0 0 152780
-0.009671 -0.008808 0.172007 0.645525 0.621979 -3.156422 -0.004781 1 0 0 0 0 0 0 153781
-0.009676 -0.008808 0.171951 0.665414 0.679463 -3.191277 -0.004812 1 0 0 0 0 0 0 154779
-0.009682 -0.008810 0.171896 0.678374 0.712001 -3.218991 -0.004843 1 0 0 0 0 0 0 155779
-0.009689 -0.008814 0.171825 0.703736 0.737741 -3.050066 -0.004875 1 0 0 0 0 0 0 156778
-0.009674 -0.008825 0.171760 0.412140 0.834788 -3.108543 -0.004906 1 0 0 0 0 0 0 157778
-0.009678 -0.008810 0.171695 0.646117 0.518726 -3.152596 -0.004937 1 0 0 0 0 0 0 158782
-0.009676 -0.008827 0.171625 0.582786 0.908437 -3.091670 -0.004969 1 0 0 0 0 0 0 159798
-0.009664 -0.008822 0.171554 0.461818 0.664103 -3.109976 -0.005000 1 0 0 0 0 0 0 160793
-0.009663 -0.008822 0.171477 0.583530 0.708020 -3.032419 -0.005031 1 0 0 0 0 0 0 161792
-0.009667 -0.008825 0.171395 0.665047 0.749654 -2.994530 -0.005063 1 0 0 0 0 0 0 162790
-0.009673 -0.008829 0.171312 0.709673 0.774911 -2.983682 -0.005094 1 0 0 0 0 0 0 163791
-0.009680 -0.008834 0.171228 0.733946 0.789923 -2.986209 -0.005125 1 0 0 0 0 0 0 164789
-0.009682 -0.008800 0.171147 0.674375 0.298614 -3.042970 -0.005156 1 0 0 0 0 0 0 165789
-0.009665 -0.008793 0.171060 0.415642 0.587750 -2.987856 -0.005187 1 0 0 0 0 0 0 166790
-0.009670 -0.008769 0.170969 0.676886 0.411760 -2.953940 -0.005219 1 0 0 0 0 0 0 167790
-0.009662 -0.008744 0.170873 0.552974 0.377953 -2.896378 -0.005250 1 0 0 0 0 0 0 168789
-0.009678 -0.008750 0.170775 0.836395 0.783521 -2.869786 -0.005281 1 0 0 0 0 0 0 169789
-0.009676 -0.008740 0.170674 0.645078 0.615848 -2.863861 -0.005313 1 0 0 0 0 0 0 170799
-0.009665 -0.008722 0.170573 0.515510 0.494782 -2.865992 -0.005343 1 0 0 0 0 0 0 171775
-0.009687 -0.008709 0.170468 0.936940 0.555295 -2.819155 -0.005375 1 0 0 0 0 0 0 172796
-0.009666 -0.008696 0.170360 0.412241 0.560923 -2.802873 -0.005406 1 0 0 0 0 0 0 173791
-0.009669 -0.008669 0.170243 0.681842 0.393070 -2.690652 -0.005437 1 0 0 0 0 0 0 174788
-0.009675 -0.008659 0.170125 0.755282 0.586663 -2.685813 -0.005469 1 0 0 0 0 0 0 175792
-0.009668 -0.008640 0.170014 0.594169 0.501722 -2.795254 -0.005500 1 0 0 0 0 0 0 176791
-0.009655 -0.008618 0.169891 0.503034 0.442162 -2.653368 -0.005531 1 0 0 0 0 0 0 177788
-0.009654 -0.008609 0.169770 0.639836 0.621124 -2.675290 -0.005563 1 0 0 0 0 0 0 178791
-0.009643 -0.008591 0.169641 0.544185 0.523471 -2.591162 -0.005593 1 0 0 0 0 0 0 179781
-0.009651 -0.008562 0.169512 0.780452 0.370821 -2.594334 -0.005625 1 0 0 0 0 0 0 180788
-0.009646 -0.008535 0.169379 0.627635 0.368946 -2.551800 -0.005656 1 0 0 0 0 0 0 181791
-0.009633 -0.008507 0.169243 0.523544 0.375495 -2.528228 -0.005687 1 0 0 0 0 0 0 182771
-0.009632 -0.008496 0.169098 0.661881 0.590848 -2.412572 -0.005718 1 0 0 0 0 0 0 183771
-0.009621 -0.008476 0.168957 0.558251 0.511040 -2.454772 -0.005750 1 0 0 0 0 0 0 184789
-0.009620 -0.008469 0.168808 0.681588 0.662599 -2.378073 -0.005781 1 0 0 0 0 0 0 185787
-0.009610 -0.008452 0.168664 0.568271 0.548142 -2.439652 -0.005813 1 0 0 0 0 0 0 186793
-0.009624 -0.008411 0.168437 0.879615 0.224816 -1.373207 -0.005844 1 0 0 0 0 0 0 187792
-0.009624 -0.008366 0.168323 0.737899 0.157867 -2.746538 -0.005875 1 0 0 0 0 0 0 188788
-0.009605 -0.008353 0.168182 0.470315 0.545490 -2.535001 -0.005906 1 0 0 0 0 0 0 189788
-0.009611 -0.008313 0.167955 0.785707 0.252908 -1.407133 -0.005938 1 0 0 0 0 0 0 190811
-0.009625 -0.008285 0.167832 0.910463 0.374530 -2.647397 -0.005968 1 0 0 0 0 0 0 191779
-0.009621 -0.008256 0.167680 0.694753 0.375596 -2.409084 -0.006000 1 0 0 0 0 0 0 192777
-0.009638 -0.008205 0.167444 0.963192 0.088661 -1.297858 -0.006032 1 0 0 0 0 0 0 193810
-0.009630 -0.008182 0.167314 0.653439 0.416356 -2.565194 -0.006062 1 0 0 0 0 0 0 194777
-0.009638 -0.008148 0.167161 0.836288 0.320741 -2.413069 -0.006093 1 0 0 0 0 0 0 195774
-0.009629 -0.008103 0.166917 0.639843 0.161050 -1.205842 -0.006125 1 0 0 0 0 0 0 196777
-0.009662 -0.008067 0.166775 1.182975 0.260723 -2.416779 -0.006156 1 0 0 0 0 0 0 197772
-0.009672 -0.008019 0.166536 0.930361 0.120152 -1.284938 -0.006187 1 0 0 0 0 0 0 198777
-0.009677 -0.008012 0.166394 0.837238 0.632196 -2.436499 -0.006218 1 0 0 0 0 0 0 199773
-0.009664 -0.007985 0.166154 0.608847 0.436700 -1.279279 -0.006250 1 0 0 0 0 0 0 200775
-0.009673 -0.007958 0.166006 0.871449 0.409853 -2.359039 -0.006281 1 0 0 0 0 0 0 201772
-0.009663 -0.007917 0.165760 0.660031 0.221497 -1.205341 -0.006315 1 0 0 0 0 0 0 202876
-0.009696 -0.007880 0.165596 1.194876 0.264173 -2.147143 -0.006343 1 0 0 0 0 0 0 203772
-0.009704 -0.007831 0.165338 0.934273 0.114384 -1.026690 -0.006375 1 0 0 0 0 0 0 204778
-0.009701 -0.007784 0.165193 0.763507 0.113516 -2.395737 -0.006414 1 0 0 0 0 0 0 206023
-0.009717 -0.007716 0.164899 1.000058 -0.155906 -0.582232 -0.006440 1 0 0 0 0 0 0 206868
-0.009721 -0.007705 0.164763 0.877788 0.559751 -2.462473 -0.006468 1 0 0 0 0 0 0 207780
-0.009742 -0.007664 0.164501 1.085890 0.243635 -1.008919 -0.006510 1 0 0 0 0 0 0 209100
-0.009765 -0.007620 0.164218 1.128227 0.168138 -0.577985 -0.006531 1 0 0 0 0 0 0 209797
-0.009770 -0.007613 0.164102 0.915592 0.646705 -2.710437 -0.006562 1 0 0 0 0 0 0 210769
-0.009781 -0.007586 0.163928 0.980695 0.424762 -2.183447 -0.006593 1 0 0 0 0 0 0 211773
-0.009808 -0.007533 0.163637 1.186599 0.072863 -0.604757 -0.006625 1 0 0 0 0 0 0 212791
-0.009797 -0.007506 0.163469 0.732971 0.385363 -2.042998 -0.006656 1 0 0 0 0 0 0 213778
-0.009807 -0.007454 0.163181 0.947800 0.075396 -0.613595 -0.006688 1 0 0 0 0 0 0 214792
-0.009841 -0.007414 0.163002 1.292502 0.207150 -1.892450 -0.006718 1 0 0 0 0 0 0 215770
-0.009883 -0.007352 0.162705 1.445312 -0.077195 -0.474717 -0.006750 1 0 0 0 0 0 0 216800
-0.009898 -0.007317 0.162538 1.117094 0.256202 -2.032767 -0.006781 1 0 0 0 0 0 0 217779
-0.009926 -0.007258 0.162247 1.249798 -0.033325 -0.566741 -0.006813 1 0 0 0 0 0 0 218798
-0.009947 -0.007208 0.161976 1.187492 0.061290 -0.669032 -0.006844 1 0 0 0 0 0 0 219797
-0.009967 -0.007152 0.161805 1.161286 -0.016250 -1.980727 -0.006875 1 0 0 0 0 0 0 220776
-0.010020 -0.007100 0.161495 1.599955 0.036158 -0.297027 -0.006906 1 0 0 0 0 0 0 221796
-0.010012 -0.007074 0.161318 0.861568 0.361388 -1.858918 -0.006937 1 0 0 0 0 0 0 222777
-0.010044 -0.007044 0.161003 1.312682 0.358191 -0.203490 -0.006969 1 0 0 0 0 0 0 223794
-0.010041 -0.006998 0.160818 0.901821 0.136568 -1.729275 -0.007000 1 0 0 0 0 0 0 224776
-0.010076 -0.006953 0.160496 1.368306 0.140891 -0.084159 -0.007031 1 0 0 0 0 0 0 225771
-0.010065 -0.006927 0.160315 0.811837 0.381132 -1.753123 -0.007062 1 0 0 0 0 0 0 226782
-0.010106 -0.006863 0.159985 1.445007 -0.092113 0.036154 -0.007094 1 0 0 0 0 0 0 227797
-0.010129 -0.006812 0.159697 1.275857 0.018532 -0.325950 -0.007125 1 0 0 0 0 0 0 228793
-0.010147 -0.006755 0.159517 1.199938 -0.044537 -1.767090 -0.007156 1 0 0 0 0 0 0 229780
-0.010173 -0.006677 0.159177 1.305784 -0.328872 0.187999 -0.007188 1 0 0 0 0 0 0 230792
-0.010198 -0.006654 0.158986 1.312215 0.371470 -1.543222 -0.007218 1 0 0 0 0 0 0 231778
-0.010243 -0.006569 0.158658 1.576738 -0.387995 0.066494 -0.007250 1 0 0 0 0 0 0 232793
-0.010247 -0.006552 0.158462 1.072870 0.423309 -1.471407 -0.007281 1 0 0 0 0 0 0 233783
-0.010298 -0.006494 0.158115 1.646392 -0.025252 0.343640 -0.007313 1 0 0 0 0 0 0 234796
-0.010322 -0.006443 0.157818 1.351433 0.019959 -0.093592 -0.007344 1 0 0 0 0 0 0 235796
-0.010345 -0.006425 0.157629 1.325276 0.447060 -1.544422 -0.007375 1 0 0 0 0 0 0 236777
-0.010374 -0.006376 0.157276 1.398736 0.080261 0.450452 -0.007406 1 0 0 0 0 0 0 237791
-0.010398 -0.006358 0.157079 1.357027 0.457565 -1.353450 -0.007437 1 0 0 0 0 0 0 238777
-0.010441 -0.006275 0.156742 1.599378 -0.352686 0.295096 -0.007469 1 0 0 0 0 0 0 239791
-0.010443 -0.006258 0.156539 1.099392 0.415662 -1.282400 -0.007500 1 0 0 0 0 0 0 240777
-0.010491 -0.006200 0.156183 1.657433 -0.043016 0.578598 -0.007531 1 0 0 0 0 0 0 241792
-0.010518 -0.006180 0.155982 1.442775 0.415848 -1.248272 -0.007562 1 0 0 0 0 0 0 242779
-0.010526 -0.006106 0.155632 1.178012 -0.260140 0.528961 -0.007594 1 0 0 0 0 0 0 243793
-0.010545 -0.006083 0.155431 1.311748 0.351679 -1.218766 -0.007624 1 0 0 0 0 0 0 244749
-0.010605 -0.006021 0.155073 1.862010 -0.110161 0.673173 -0.007656 1 0 0 0 0 0 0 245790
-0.010628 -0.005969 0.154763 1.439427 -0.033453 0.247961 -0.007687 1 0 0 0 0 0 0 246779
-0.010649 -0.005950 0.154565 1.378453 0.409401 -1.241785 -0.007718 1 0 0 0 0 0 0 247774
-0.010687 -0.005866 0.154221 1.599712 -0.394509 0.528285 -0.007750 1 0 0 0 0 0 0 248791
-0.010703 -0.005864 0.154025 1.340537 0.600398 -1.207636 -0.007781 1 0 0 0 0 0 0 249780
-0.010758 -0.005817 0.153666 1.842959 0.104433 0.762228 -0.007813 1 0 0 0 0 0 0 250791
-0.010785 -0.005799 0.153459 1.517633 0.431358 -1.014045 -0.007843 1 0 0 0 0 0 0 251780
-0.010848 -0.005740 0.153092 1.979034 -0.075430 0.919694 -0.007875 1 0 0 0 0 0 0 252789
-0.010860 -0.005705 0.152894 1.370202 0.177362 -1.073906 -0.007906 1 0 0 0 0 0 0 253778
-0.010901 -0.005666 0.152541 1.682748 0.161271 0.757105 -0.007937 1 0 0 0 0 0 0 254789
-0.010924 -0.005649 0.152333 1.488574 0.445019 -0.926685 -0.007968 1 0 0 0 0 0 0 255779
-0.010950 -0.005601 0.151989 1.520914 0.064343 0.701340 -0.008000 1 0 0 0 0 0 0 256791
-0.010977 -0.005560 0.151773 1.546292 0.114024 -0.794750 -0.008031 1 0 0 0 0 0 0 257777
-0.011029 -0.005517 0.151407 1.873793 0.097954 1.030580 -0.008062 1 0 0 0 0 0 0 258785
-0.011062 -0.005478 0.151212 1.677343 0.139578 -0.994103 -0.008093 1 0 0 0 0 0 0 259771
-0.011116 -0.005436 0.150857 1.943442 0.107961 0.899303 -0.008125 1 0 0 0 0 0 0 260777
-0.011140 -0.005419 0.150646 1.577493 0.419304 -0.755539 -0.008156 1 0 0 0 0 0 0 261772
-0.011166 -0.005370 0.150296 1.575217 0.042763 0.902500 -0.008187 1 0 0 0 0 0 0 262776
-0.011208 -0.005345 0.150090 1.799034 0.314985 -0.788565 -0.008218 1 0 0 0 0 0 0 263770
-0.011247 -0.005291 0.149742 1.786712 -0.044306 0.908133 -0.008249 1 0 0 0 0 0 0 264774
-0.011268 -0.005272 0.149529 1.547667 0.367454 -0.660693 -0.008281 1 0 0 0 0 0 0 265770
-0.011290 -0.005221 0.149177 1.559537 0.007809 1.027246 -0.008312 1 0 0 0 0 0 0 266775
-0.011307 -0.005202 0.148962 1.497930 0.377258 -0.585816 -0.008343 1 0 0 0 0 0 0 267771
-0.011363 -0.005143 0.148616 1.998606 -0.106114 0.989250 -0.008375 1 0 0 0 0 0 0 268774
-0.011385 -0.005123 0.148402 1.623318 0.341739 -0.545632 -0.008406 1 0 0 0 0 0 0 269770
-0.011397 -0.005105 0.148058 1.462129 0.425418 1.008295 -0.008437 1 0 0 0 0 0 0 270784
-0.011421 -0.005070 0.147860 1.608104 0.204963 -0.720262 -0.008468 1 0 0 0 0 0 0 271778
-0.011444 -0.005008 0.147513 1.619595 -0.173629 1.068280 -0.008500 1 0 0 0 0 0 0 272789
-0.011470 -0.004966 0.147314 1.657525 0.042107 -0.656700 -0.008531 1 0 0 0 0 0 0 273774
-0.011539 -0.004946 0.146971 2.251862 0.350590 1.076805 -0.008562 1 0 0 0 0 0 0 274789
-0.011549 -0.004916 0.146765 1.525972 0.259430 -0.526138 -0.008593 1 0 0 0 0 0 0 275767
-0.011596 -0.004849 0.146421 1.956135 -0.237337 1.141950 -0.008625 1 0 0 0 0 0 0 276794
-0.011608 -0.004850 0.146211 1.549480 0.581881 -0.425402 -0.008656 1 0 0 0 0 0 0 277778
-0.011621 -0.004803 0.145977 1.534346 0.051048 -0.241269 -0.008686 1 0 0 0 0 0 0 278758
-0.011662 -0.004757 0.145627 1.894658 0.007290 1.308255 -0.008719 1 0 0 0 0 0 0 279796
-0.011696 -0.004755 0.145422 1.854601 0.569029 -0.402524 -0.008750 1 0 0 0 0 0 0 280775
-0.011726 -0.004744 0.145185 1.817410 0.515636 -0.148460 -0.008781 1 0 0 0 0 0 0 281777
-0.011734 -0.004678 0.144829 1.514940 -0.209244 1.473596 -0.008812 1 0 0 0 0 0 0 282785
-0.011748 -0.004657 0.144633 1.578634 0.302296 -0.445619 -0.008843 1 0 0 0 0 0 0 283778
-0.011775 -0.004615 0.144391 1.759648 0.074078 -0.010565 -0.008875 1 0 0 0 0 0 0 284778
-0.011825 -0.004573 0.144035 2.088399 0.046286 1.545527 -0.008906 1 0 0 0 0 0 0 285791
-0.011846 -0.004556 0.143839 1.746770 0.371966 -0.358344 -0.008937 1 0 0 0 0 0 0 286776
-0.011855 -0.004523 0.143616 1.567864 0.190677 -0.183734 -0.008968 1 0 0 0 0 0 0 287758
-0.011873 -0.004497 0.143370 1.670750 0.264609 0.150958 -0.009000 1 0 0 0 0 0 0 288779
-0.011916 -0.004467 0.143011 2.015498 0.215626 1.690268 -0.009031 1 0 0 0 0 0 0 289793
-0.011921 -0.004438 0.142825 1.565888 0.213972 -0.387270 -0.009062 1 0 0 0 0 0 0 290781
-0.011936 -0.004413 0.142593 1.644808 0.278088 0.016922 -0.009093 1 0 0 0 0 0 0 291776
-0.011942 -0.004376 0.142354 1.556934 0.128181 0.168508 -0.009125 1 0 0 0 0 0 0 292777
-0.011976 -0.004338 0.141999 1.904608 0.088326 1.741850 -0.009155 1 0 0 0 0 0 0 293760
-0.012002 -0.004302 0.141819 1.857876 0.101122 -0.365898 -0.009187 1 0 0 0 0 0 0 294776
-0.012026 -0.004273 0.141588 1.829928 0.211020 0.095205 -0.009218 1 0 0 0 0 0 0 295768
-0.012037 -0.004235 0.141349 1.661767 0.089465 0.274658 -0.009250 1 0 0 0 0 0 0 296779
-0.012035 -0.004214 0.141116 1.481265 0.292581 0.242718 -0.009281 1 0 0 0 0 0 0 297778
-0.012046 -0.004194 0.140863 1.642805 0.331571 0.511111 -0.009312 1 0 0 0 0 0 0 298779
-0.012074 -0.004154 0.140622 1.886283 0.080006 0.423503 -0.009343 1 0 0 0 0 0 0 299776
-0.012087 -0.004111 0.140377 1.718032 -0.002178 0.470935 -0.009374 1 0 0 0 0 0 0 300765
-0.012086 -0.004087 0.140141 1.522622 0.240058 0.393383 -0.009406 1 0 0 0 0 0 0 301774
-0.012120 -0.004060 0.139893 1.975138 0.226914 0.560739 -0.009437 1 0 0 0 0 0 0 302776
-0.012096 -0.003979 0.139682 1.258655 -0.487111 0.123355 -0.009468 1 0 0 0 0 0 0 303777
-0.012098 -0.003931 0.139465 1.533032 -0.143912 0.173698 -0.009500 1 0 0 0 0 0 0 304780
-0.012096 -0.003883 0.139229 1.519333 -0.107638 0.440717 -0.009531 1 0 0 0 0 0 0 305780
-0.012087 -0.003856 0.138996 1.423477 0.175841 0.465897 -0.009562 1 0 0 0 0 0 0 306779
-0.012097 -0.003835 0.138770 1.668539 0.270440 0.396401 -0.009593 1 0 0 0 0 0 0 307776
-0.012100 -0.003800 0.138530 1.600139 0.107258 0.587755 -0.009624 1 0 0 0 0 0 0 308773
-0.012116 -0.003775 0.138301 1.773029 0.209141 0.491335 -0.009656 1 0 0 0 0 0 0 309776
-0.012138 -0.003755 0.138077 1.877607 0.276431 0.451236 -0.009687 1 0 0 0 0 0 0 310766
-0.012140 -0.003742 0.137847 1.631562 0.383316 0.538729 -0.009718 1 0 0 0 0 0 0 311763
-0.012155 -0.003727 0.137621 1.782635 0.372390 0.512152 -0.009749 1 0 0 0 0 0 0 312768
-0.012162 -0.003697 0.137410 1.712944 0.169906 0.352236 -0.009781 1 0 0 0 0 0 0 313777
-0.012163 -0.003659 0.137175 1.612259 0.032435 0.662212 -0.009812 1 0 0 0 0 0 0 314774
-0.012164 -0.003617 0.136960 1.613696 -0.025156 0.466194 -0.009843 1 0 0 0 0 0 0 315777
-0.012154 -0.003594 0.136733 1.484486 0.203792 0.619891 -0.009874 1 0 0 0 0 0 0 316773
-0.012150 -0.003560 0.136520 1.540238 0.084655 0.472065 -0.009906 1 0 0 0 0 0 0 317775
-0.012125 -0.003526 0.136306 1.275760 0.069933 0.497149 -0.009937 1 0 0 0 0 0 0 318773
-0.012112 -0.003486 0.136098 1.412571 -0.005745 0.441815 -0.009968 1 0 0 0 0 0 0 319773
-0.012105 -0.003444 0.135893 1.505863 -0.052953 0.428349 -0.009999 1 0 0 0 0 0 0 320774
-0.012091 -0.003420 0.135669 1.428096 0.179813 0.688539 -0.010031 1 0 0 0 0 0 0 321779
-0.012084 -0.003386 0.135458 1.512803 0.064918 0.584657 -0.010062 1 0 0 0 0 0 0 322762
-0.012074 -0.003368 0.135260 1.484243 0.252546 0.410022 -0.010093 1 0 0 0 0 0 0 323760
-0.012068 -0.003336 0.135059 1.535332 0.097952 0.470862 -0.010124 1 0 0 0 0 0 0 324767
-0.012063 -0.003298 0.134855 1.570529 -0.005224 0.522880 -0.010155 1 0 0 0 0 0 0 325759
-0.012054 -0.003277 0.134661 1.513204 0.209298 0.432014 -0.010186 1 0 0 0 0 0 0 326758
-0.012048 -0.003244 0.134460 1.551364 0.072006 0.528957 -0.010218 1 0 0 0 0 0 0 327769
-0.012021 -0.003211 0.134249 1.285851 0.048558 0.686770 -0.010249 1 0 0 0 0 0 0 328759
-0.012001 -0.003192 0.134052 1.346501 0.239892 0.555593 -0.010281 1 0 0 0 0 0 0 329767
-0.011990 -0.003161 0.133850 1.467299 0.085367 0.630058 -0.010312 1 0 0 0 0 0 0 330759
-0.011964 -0.003130 0.133668 1.295119 0.064551 0.395867 -0.010343 1 0 0 0 0 0 0 331768
-0.011949 -0.003092 0.133471 1.419880 -0.026448 0.583769 -0.010374 1 0 0 0 0 0 0 332758
-0.011934 -0.003071 0.133279 1.435120 0.187648 0.569044 -0.010406 1 0 0 0 0 0 0 333768
-0.011918 -0.003059 0.133089 1.436592 0.319942 0.569296 -0.010436 1 0 0 0 0 0 0 334757
-0.011896 -0.003016 0.132901 1.345316 -0.063556 0.554917 -0.010468 1 0 0 0 0 0 0 335764
-0.011877 -0.002993 0.132712 1.380112 0.147918 0.592484 -0.010499 1 0 0 0 0 0 0 336767
-0.011847 -0.002966 0.132535 1.240009 0.109099 0.464797 -0.010531 1 0 0 0 0 0 0 337772
-0.011852 -0.002925 0.132347 1.681746 -0.078003 0.615140 -0.010562 1 0 0 0 0 0 0 338767
-0.011846 -0.002903 0.132158 1.595200 0.145428 0.669129 -0.010593 1 0 0 0 0 0 0 339766
-0.011822 -0.002876 0.131980 1.356521 0.104464 0.543325 -0.010624 1 0 0 0 0 0 0 340758
-0.011802 -0.002861 0.131795 1.377286 0.250023 0.655684 -0.010655 1 0 0 0 0 0 0 341759
-0.011771 -0.002837 0.131619 1.240459 0.156467 0.568490 -0.010687 1 0 0 0 0 0 0 342769
-0.011735 -0.002810 0.131446 1.151865 0.090650 0.536229 -0.010718 1 0 0 0 0 0 0 343767
-0.011708 -0.002794 0.131263 1.268388 0.237555 0.699456 -0.010749 1 0 0 0 0 0 0 344767
-0.011674 -0.002770 0.131087 1.183430 0.146932 0.633245 -0.010780 1 0 0 0 0 0 0 345764
-0.011663 -0.002718 0.130912 1.484872 -0.248435 0.648223 -0.010812 1 0 0 0 0 0 0 346762
-0.011636 -0.002676 0.130739 1.308817 -0.153943 0.633737 -0.010843 1 0 0 0 0 0 0 347765
-0.011614 -0.002653 0.130555 1.350667 0.103248 0.802027 -0.010874 1 0 0 0 0 0 0 348763
-0.011583 -0.002626 0.130380 1.226300 0.071194 0.737625 -0.010905 1 0 0 0 0 0 0 349763
-0.011568 -0.002591 0.130214 1.432899 -0.031204 0.619674 -0.010937 1 0 0 0 0 0 0 350762
-0.011533 -0.002578 0.130055 1.198611 0.234867 0.539908 -0.010968 1 0 0 0 0 0 0 351764
-0.011494 -0.002556 0.129889 1.115712 0.138399 0.653907 -0.010999 1 0 0 0 0 0 0 352772
-0.011487 -0.002538 0.129715 1.531378 0.181165 0.791712 -0.011031 1 0 0 0 0 0 0 353768
-0.011457 -0.002533 0.129552 1.268792 0.357965 0.667780 -0.011062 1 0 0 0 0 0 0 354768
-0.011420 -0.002515 0.129385 1.155258 0.201240 0.751972 -0.011093 1 0 0 0 0 0 0 355766
-0.011402 -0.002485 0.129222 1.388159 0.030391 0.715392 -0.011124 1 0 0 0 0 0 0 356745
-0.011366 -0.002474 0.129064 1.174642 0.259758 0.669790 -0.011155 1 0 0 0 0 0 0 357760
-0.011336 -0.002434 0.128917 1.225465 -0.101450 0.539989 -0.011187 1 0 0 0 0 0 0 358766
-0.011299 -0.002399 0.128755 1.137986 -0.086309 0.751025 -0.011218 1 0 0 0 0 0 0 359761
-0.011274 -0.002380 0.128605 1.303394 0.132255 0.638429 -0.011249 1 0 0 0 0 0 0 360766
-0.011240 -0.002355 0.128441 1.188279 0.070088 0.822608 -0.011280 1 0 0 0 0 0 0 361765
-0.011223 -0.002322 0.128280 1.400787 -0.044913 0.832166 -0.011312 1 0 0 0 0 0 0 362762
-0.011176 -0.002296 0.128135 1.017325 0.030312 0.644150 -0.011343 1 0 0 0 0 0 0 363765
-0.011146 -0.002282 0.127991 1.211065 0.192103 0.630848 -0.011374 1 0 0 0 0 0 0 364762
-0.011130 -0.002254 0.127837 1.416995 0.028687 0.780373 -0.011405 1 0 0 0 0 0 0 365763
-0.011083 -0.002230 0.127694 1.022047 0.064194 0.666421 -0.011436 1 0 0 0 0 0 0 366746
-0.011053 -0.002217 0.127551 1.210268 0.205047 0.682603 -0.011468 1 0 0 0 0 0 0 367763
-0.011032 -0.002210 0.127408 1.343709 0.287970 0.707182 -0.011499 1 0 0 0 0 0 0 368764
-0.011008 -0.002172 0.127266 1.323999 -0.104337 0.706573 -0.011531 1 0 0 0 0 0 0 369769
-0.010969 -0.002157 0.127116 1.113660 0.152955 0.841960 -0.011562 1 0 0 0 0 0 0 370767
-0.010944 -0.002148 0.126970 1.272666 0.262408 0.821163 -0.011593 1 0 0 0 0 0 0 371766
-0.010913 -0.002129 0.126838 1.216387 0.135771 0.658182 -0.011624 1 0 0 0 0 0 0 372763
-0.010891 -0.002119 0.126698 1.327463 0.230460 0.755197 -0.011655 1 0 0 0 0 0 0 373761
-0.010866 -0.002079 0.126558 1.310005 -0.138593 0.796153 -0.011687 1 0 0 0 0 0 0 374763
-0.010827 -0.002064 0.126408 1.104829 0.129611 0.949001 -0.011718 1 0 0 0 0 0 0 375764
-0.010789 -0.002041 0.126275 1.105653 0.066312 0.773040 -0.011749 1 0 0 0 0 0 0 376768
-0.010764 -0.002029 0.126135 1.267216 0.190258 0.857879 -0.011780 1 0 0 0 0 0 0 377763
-0.010732 -0.002008 0.126005 1.208010 0.090099 0.756565 -0.011812 1 0 0 0 0 0 0 378763
-0.010710 -0.001997 0.125866 1.318215 0.199493 0.879109 -0.011843 1 0 0 0 0 0 0 379764
-0.010681 -0.001976 0.125737 1.232631 0.092955 0.792875 -0.011874 1 0 0 0 0 0 0 380762
-0.010638 -0.001970 0.125590 1.051294 0.263951 1.022120 -0.011905 1 0 0 0 0 0 0 381760
-0.010599 -0.001952 0.125458 1.071960 0.131449 0.885979 -0.011937 1 0 0 0 0 0 0 382762
-0.010561 -0.001929 0.125331 1.085458 0.040518 0.826284 -0.011968 1 0 0 0 0 0 0 383763
-0.010535 -0.001916 0.125193 1.247883 0.168004 0.976632 -0.011999 1 0 0 0 0 0 0 384761
-0.010504 -0.001895 0.125064 1.191375 0.072642 0.902163 -0.012030 1 0 0 0 0 0 0 385761
-0.010469 -0.001870 0.124938 1.144158 0.006598 0.874563 -0.012061 1 0 0 0 0 0 0 386744
-0.010434 -0.001843 0.124813 1.116125 -0.030318 0.876992 -0.012093 1 0 0 0 0 0 0 387754
-0.010409 -0.001828 0.124676 1.258451 0.126058 1.052433 -0.012124 1 0 0 0 0 0 0 388752
-0.010378 -0.001807 0.124547 1.193158 0.045878 0.987686 -0.012155 1 0 0 0 0 0 0 389761
-0.010344 -0.001781 0.124421 1.141935 -0.012491 0.964076 -0.012186 1 0 0 0 0 0 0 390751
-0.010309 -0.001754 0.124296 1.112368 -0.045469 0.968133 -0.012221 1 0 0 0 0 0 0 391852
-0.010267 -0.001745 0.124182 1.028255 0.184778 0.844892 -0.012252 1 0 0 0 0 0 0 392859
-0.010227 -0.001726 0.124061 1.039029 0.075353 0.937855 -0.012283 1 0 0 0 0 0 0 393839
-0.010188 -0.001702 0.123938 1.051520 -0.002934 0.998463 -0.012314 1 0 0 0 0 0 0 394823
-0.010145 -0.001694 0.123825 0.991720 0.202344 0.897016 -0.012345 1 0 0 0 0 0 0 395839
-0.010105 -0.001676 0.123704 1.015204 0.081108 0.998526 -0.012376 1 0 0 0 0 0 0 396823
-0.010065 -0.001653 0.123581 1.034406 -0.003010 1.062347 -0.012408 1 0 0 0 0 0 0 397839
-0.010043 -0.001640 0.123475 1.251440 0.135137 0.858360 -0.012439 1 0 0 0 0 0 0 398822
-0.010012 -0.001620 0.123358 1.166249 0.036780 1.015052 -0.012468 1 0 0 0 0 0 0 399766
-0.009973 -0.001614 0.123246 1.042662 0.217246 0.968705 -0.012499 1 0 0 0 0 0 0 400769
-0.009950 -0.001610 0.123145 1.240425 0.267370 0.849155 -0.012530 1 0 0 0 0 0 0 401756
-0.009919 -0.001594 0.123029 1.155072 0.104302 1.049627 -0.012562 1 0 0 0 0 0 0 402765
-0.009901 -0.001586 0.122926 1.305674 0.186784 0.915903 -0.012593 1 0 0 0 0 0 0 403757
-0.009867 -0.001586 0.122819 1.123198 0.306513 0.961804 -0.012624 1 0 0 0 0 0 0 404767
-0.009852 -0.001566 0.122709 1.343122 0.066278 1.034705 -0.012656 1 0 0 0 0 0 0 405772
-0.009808 -0.001548 0.122613 0.993716 0.047788 0.884146 -0.012686 1 0 0 0 0 0 0 406757
-0.009783 -0.001538 0.122517 1.190665 0.158401 0.877149 -0.012718 1 0 0 0 0 0 0 407769
-0.009750 -0.001519 0.122403 1.121376 0.043119 1.134663 -0.012749 1 0 0 0 0 0 0 408758
-0.009731 -0.001509 0.122300 1.282307 0.150570 1.022068 -0.012780 1 0 0 0 0 0 0 409765
-0.009685 -0.001495 0.122206 0.950941 0.107897 0.917512 -0.012812 1 0 0 0 0 0 0 410766
-0.009658 -0.001487 0.122111 1.162422 0.186983 0.937937 -0.012843 1 0 0 0 0 0 0 411760
-0.009641 -0.001483 0.122016 1.307119 0.236848 0.961508 -0.012875 1 0 0 0 0 0 0 412778
-0.009596 -0.001471 0.121925 0.958721 0.151096 0.928713 -0.012906 1 0 0 0 0 0 0 413773
-0.009574 -0.001447 0.121820 1.227107 -0.036667 1.116927 -0.012938 1 0 0 0 0 0 0 414791
-0.009560 -0.001434 0.121721 1.347790 0.097444 1.076785 -0.012968 1 0 0 0 0 0 0 415764
-0.009537 -0.001414 0.121636 1.249379 0.012772 0.903335 -0.012999 1 0 0 0 0 0 0 416770
-0.009501 -0.001408 0.121537 1.063464 0.188379 1.099741 -0.013030 1 0 0 0 0 0 0 417744
-0.009468 -0.001391 0.121452 1.074728 0.063878 0.943034 -0.013062 1 0 0 0 0 0 0 418771
-0.009447 -0.001382 0.121360 1.238156 0.151156 1.032380 -0.013093 1 0 0 0 0 0 0 419773
-0.009420 -0.001364 0.121278 1.184069 0.036642 0.930884 -0.013124 1 0 0 0 0 0 0 420770
-0.009398 -0.001373 0.121198 1.228616 0.377314 0.908869 -0.013156 1 0 0 0 0 0 0 421773
-0.009382 -0.001377 0.121108 1.321671 0.347666 1.052147 -0.013187 1 0 0 0 0 0 0 422769
-0.009359 -0.001365 0.121026 1.225479 0.140408 0.970676 -0.013218 1 0 0 0 0 0 0 423780
-0.009322 -0.001363 0.120928 1.045848 0.250149 1.203523 -0.013249 1 0 0 0 0 0 0 424773
-0.009289 -0.001348 0.120843 1.060389 0.093475 1.059818 -0.013280 1 0 0 0 0 0 0 425765
-0.009268 -0.001341 0.120752 1.225321 0.164172 1.154054 -0.013312 1 0 0 0 0 0 0 426775
-0.009241 -0.001323 0.120670 1.172570 0.041997 1.054841 -0.013343 1 0 0 0 0 0 0 427773
-0.009224 -0.001314 0.120579 1.281866 0.135427 1.174368 -0.013374 1 0 0 0 0 0 0 428772
-0.009199 -0.001295 0.120497 1.200047 0.025457 1.085290 -0.013406 1 0 0 0 0 0 0 429770
-0.009178 -0.001304 0.120417 1.230771 0.366083 1.067865 -0.013437 1 0 0 0 0 0 0 430772
-0.009171 -0.001290 0.120348 1.427615 0.103737 0.947241 -0.013468 1 0 0 0 0 0 0 431771
-0.009163 -0.001282 0.120261 1.430485 0.159843 1.167163 -0.013499 1 0 0 0 0 0 0 432772
-0.009143 -0.001265 0.120181 1.276230 0.035405 1.124743 -0.013531 1 0 0 0 0 0 0 433771
-0.009129 -0.001255 0.120091 1.333775 0.127922 1.265780 -0.013562 1 0 0 0 0 0 0 434764
-0.009101 -0.001255 0.120021 1.163377 0.258406 1.044048 -0.013593 1 0 0 0 0 0 0 435776
-0.009083 -0.001255 0.119934 1.265303 0.263731 1.245331 -0.013625 1 0 0 0 0 0 0 436775
-0.009058 -0.001241 0.119854 1.188741 0.089527 1.198200 -0.013656 1 0 0 0 0 0 0 437771
-0.009041 -0.001233 0.119764 1.287466 0.154351 1.337821 -0.013687 1 0 0 0 0 0 0 438772
-0.009012 -0.001234 0.119693 1.138245 0.270426 1.115796 -0.013718 1 0 0 0 0 0 0 439772
-0.009013 -0.001229 0.119615 1.514229 0.207847 1.208721 -0.013749 1 0 0 0 0 0 0 440771
-0.008997 -0.001213 0.119537 1.337186 0.053562 1.219521 -0.013781 1 0 0 0 0 0 0 441772
-0.008969 -0.001210 0.119471 1.147126 0.201143 1.090297 -0.013812 1 0 0 0 0 0 0 442771
-0.008950 -0.001208 0.119386 1.251570 0.230140 1.338455 -0.013843 1 0 0 0 0 0 0 443772
-0.008944 -0.001188 0.119315 1.442531 0.009295 1.200829 -0.013874 1 0 0 0 0 0 0 444771
-0.008921 -0.001183 0.119250 1.221604 0.170955 1.106129 -0.013906 1 0 0 0 0 0 0 445768
-0.008904 -0.001180 0.119166 1.290439 0.212228 1.375228 -0.013937 1 0 0 0 0 0 0 446769
-0.008900 -0.001160 0.119095 1.461865 -0.001543 1.245825 -0.013968 1 0 0 0 0 0 0 447759
-0.008877 -0.001155 0.119031 1.231942 0.163182 1.154424 -0.013999 1 0 0 0 0 0 0 448769
-0.008864 -0.001152 0.118978 1.342513 0.212509 1.016891 -0.014031 1 0 0 0 0 0 0 449770
-0.008840 -0.001137 0.118909 1.217247 0.055891 1.214740 -0.014062 1 0 0 0 0 0 0 450771
-0.008819 -0.001147 0.118834 1.231828 0.367226 1.335876 -0.014093 1 0 0 0 0 0 0 451771
-0.008813 -0.001134 0.118766 1.421457 0.096379 1.268398 -0.014125 1 0 0 0 0 0 0 452775
-0.008788 -0.001132 0.118703 1.208707 0.212929 1.210633 -0.014156 1 0 0 0 0 0 0 453774
-0.008775 -0.001131 0.118650 1.328716 0.236623 1.086008 -0.014187 1 0 0 0 0 0 0 454774
-0.008751 -0.001116 0.118582 1.209202 0.067549 1.289147 -0.014218 1 0 0 0 0 0 0 455773
-0.008738 -0.001109 0.118527 1.335379 0.140642 1.144992 -0.014249 1 0 0 0 0 0 0 456770
-0.008730 -0.001105 0.118477 1.412224 0.192170 1.079625 -0.014281 1 0 0 0 0 0 0 457770
-0.008705 -0.001108 0.118420 1.189941 0.279526 1.171669 -0.014312 1 0 0 0 0 0 0 458765
-0.008695 -0.001091 0.118359 1.376665 0.033771 1.255523 -0.014344 1 0 0 0 0 0 0 459783
-0.008689 -0.001082 0.118307 1.441135 0.115914 1.157758 -0.014374 1 0 0 0 0 0 0 460756
-0.008664 -0.001082 0.118249 1.207113 0.237146 1.227533 -0.014405 1 0 0 0 0 0 0 461764
-0.008639 -0.001069 0.118210 1.171421 0.076651 1.003891 -0.014436 1 0 0 0 0 0 0 462755
-0.008624 -0.001063 0.118166 1.304688 0.141103 1.062703 -0.014468 1 0 0 0 0 0 0 463763
-0.008615 -0.001059 0.118119 1.389771 0.188315 1.103822 -0.014499 1 0 0 0 0 0 0 464754
-0.008608 -0.001057 0.118072 1.436063 0.213727 1.127216 -0.014530 1 0 0 0 0 0 0 465764
-0.008603 -0.001056 0.118025 1.460882 0.226838 1.143273 -0.014561 1 0 0 0 0 0 0 466753
-0.008587 -0.001042 0.117989 1.322899 0.063541 0.999677 -0.014596 1 0 0 0 0 0 0 467848
-0.008557 -0.001040 0.117938 1.124184 0.191760 1.206503 -0.014624 1 0 0 0 0 0 0 468754
-0.008529 -0.001025 0.117901 1.124083 0.048942 1.046102 -0.014655 1 0 0 0 0 0 0 469763
-0.008513 -0.001018 0.117857 1.278251 0.123592 1.128561 -0.014687 1 0 0 0 0 0 0 470770
-0.008502 -0.001014 0.117811 1.375066 0.176162 1.178359 -0.014722 1 0 0 0 0 0 0 471896
-0.008484 -0.000999 0.117775 1.274848 0.034212 1.047892 -0.014749 1 0 0 0 0 0 0 472771
-0.008473 -0.000991 0.117732 1.355946 0.113289 1.149316 -0.014780 1 0 0 0 0 0 0 473754
-0.008468 -0.000987 0.117717 1.459264 0.174115 0.797657 -0.014812 1 0 0 0 0 0 0 474763
-0.008463 -0.000985 0.117681 1.461525 0.199515 1.045989 -0.014843 1 0 0 0 0 0 0 475759
-0.008447 -0.000971 0.117650 1.315844 0.043298 1.020108 -0.014874 1 0 0 0 0 0 0 476767
-0.008436 -0.000964 0.117608 1.376849 0.115405 1.161459 -0.014906 1 0 0 0 0 0 0 477766
-0.008413 -0.000965 0.117585 1.212323 0.232503 0.934793 -0.014937 1 0 0 0 0 0 0 478770
-0.008387 -0.000952 0.117558 1.162123 0.064113 0.972510 -0.014969 1 0 0 0 0 0 0 479810
-0.008372 -0.000946 0.117517 1.292106 0.124767 1.158756 -0.014999 1 0 0 0 0 0 0 480762
-0.008370 -0.000925 0.117493 1.486044 -0.058918 0.980691 -0.015031 1 0 0 0 0 0 0 481771
-0.008351 -0.000919 0.117476 1.271297 0.117892 0.866959 -0.015062 1 0 0 0 0 0 0 482772
-0.008338 -0.000916 0.117439 1.340718 0.168861 1.122924 -0.015093 1 0 0 0 0 0 0 483771
-0.008313 -0.000919 0.117418 1.188713 0.256795 0.950872 -0.015124 1 0 0 0 0 0 0 484772
-0.008306 -0.000903 0.117400 1.405107 0.013018 0.898084 -0.015156 1 0 0 0 0 0 0 485776
-0.008284 -0.000899 0.117385 1.223496 0.152846 0.853092 -0.015187 1 0 0 0 0 0 0 486775
-0.008258 -0.000884 0.117361 1.161538 0.015291 0.979175 -0.015218 1 0 0 0 0 0 0 487771
-0.008263 -0.000872 0.117330 1.545863 0.033941 1.087101 -0.015249 1 0 0 0 0 0 0 488768
-0.008246 -0.000871 0.117311 1.315525 0.175816 0.950072 -0.015281 1 0 0 0 0 0 0 489769
-0.008224 -0.000857 0.117285 1.212844 0.026130 1.029660 -0.015316 1 0 0 0 0 0 0 490893
-0.008213 -0.000850 0.117276 1.359575 0.101703 0.821733 -0.015345 1 0 0 0 0 0 0 491842
-0.008194 -0.000833 0.117254 1.251189 -0.020966 0.980079 -0.015376 1 0 0 0 0 0 0 492835
-0.008196 -0.000838 0.117234 1.530619 0.244238 0.965903 -0.015408 1 0 0 0 0 0 0 493846
-0.008183 -0.000827 0.117208 1.358693 0.067853 1.054825 -0.015439 1 0 0 0 0 0 0 494848
-0.008158 -0.000826 0.117191 1.180764 0.180598 0.958389 -0.015470 1 0 0 0 0 0 0 495840
-0.008151 -0.000808 0.117174 1.396127 -0.035796 0.945247 -0.015505 1 0 0 0 0 0 0 496940
-0.008128 -0.000804 0.117160 1.216877 0.118569 0.915792 -0.015537 1 0 0 0 0 0 0 497960
-0.008117 -0.000802 0.117155 1.352174 0.163494 0.794016 -0.015567 1 0 0 0 0 0 0 498937
-0.008097 -0.000788 0.117134 1.243925 0.007869 0.995070 -0.015595 1 0 0 0 0 0 0 499840
-0.008088 -0.000781 0.117127 1.373207 0.084944 0.840791 -0.015630 1 0 0 0 0 0 0 500964
-0.008069 -0.000764 0.117105 1.256155 -0.036073 1.019543 -0.015662 1 0 0 0 0 0 0 501968
-0.008060 -0.000756 0.117097 1.379096 0.059902 0.855986 -0.015692 1 0 0 0 0 0 0 502940
-0.008052 -0.000751 0.117064 1.410899 0.118457 1.187325 -0.015723 1 0 0 0 0 0 0 503939
-0.008049 -0.000749 0.117052 1.478745 0.154701 0.939050 -0.015755 1 0 0 0 0 0 0 504935
-0.008034 -0.000735 0.117029 1.314905 -0.001705 1.071707 -0.015786 1 0 0 0 0 0 0 505936
-0.008027 -0.000728 0.117021 1.411660 0.074745 0.890711 -0.015818 1 0 0 0 0 0 0 506961
-0.008004 -0.000729 0.117010 1.215896 0.187222 0.918282 -0.015849 1 0 0 0 0 0 0 507962
-0.007998 -0.000712 0.116995 1.410779 -0.040837 0.969611 -0.015880 1 0 0 0 0 0 0 508937
-0.007975 -0.000708 0.116982 1.222719 0.106124 0.965168 -0.015912 1 0 0 0 0 0 0 509988
-0.007970 -0.000688 0.116966 1.419544 -0.085704 0.996169 -0.015987 1 0 0 0 0 0 0 512365
-0.007948 -0.000683 0.116952 1.227916 0.080625 0.982222 -0.016006 1 0 0 0 0 0 0 512973
-0.007937 -0.000681 0.116948 1.357274 0.131752 0.865698 -0.016037 1 0 0 0 0 0 0 513959
-0.007917 -0.000666 0.116927 1.246998 -0.020192 1.069751 -0.016068 1 0 0 0 0 0 0 514957
-0.007908 -0.000659 0.116919 1.374125 0.058034 0.915559 -0.016100 1 0 0 0 0 0 0 515981
-0.007908 -0.000638 0.116906 1.513454 -0.121293 0.982794 -0.016131 1 0 0 0 0 0 0 516981
-0.007889 -0.000632 0.116893 1.276963 0.056299 0.991827 -0.016161 1 0 0 0 0 0 0 517941
-0.007880 -0.000629 0.116889 1.381812 0.113560 0.883843 -0.016192 1 0 0 0 0 0 0 518938
-0.007876 -0.000627 0.116887 1.454474 0.138796 0.836264 -0.016224 1 0 0 0 0 0 0 519961
-0.007859 -0.000614 0.116867 1.298040 -0.022780 1.074766 -0.016255 1 0 0 0 0 0 0 520964
-0.007851 -0.000607 0.116860 1.400720 0.050775 0.933165 -0.016286 1 0 0 0 0 0 0 521937
-0.007848 -0.000603 0.116858 1.466335 0.102543 0.862631 -0.016317 1 0 0 0 0 0 0 522936
-0.007831 -0.000589 0.116838 1.305279 -0.043927 1.092243 -0.016348 1 0 0 0 0 0 0 523937
-0.007824 -0.000581 0.116831 1.405422 0.037241 0.947427 -0.016381 1 0 0 0 0 0 0 524981
-0.007820 -0.000578 0.116829 1.469533 0.092807 0.875748 -0.016412 1 0 0 0 0 0 0 525976
-0.007818 -0.000576 0.116828 1.502522 0.122020 0.849702 -0.016443 1 0 0 0 0 0 0 526979
-0.007803 -0.000562 0.116808 1.325029 -0.036874 1.096948 -0.016474 1 0 0 0 0 0 0 527972
-0.007796 -0.000555 0.116801 1.417087 0.037866 0.958223 -0.016506 1 0 0 0 0 0 0 528966
-0.007792 -0.000551 0.116799 1.477344 0.090205 0.888674 -0.016536 1 0 0 0 0 0 0 529944
-0.007771 -0.000554 0.116790 1.252119 0.177197 0.976427 -0.016568 1 0 0 0 0 0 0 530958
-0.007766 -0.000538 0.116776 1.431650 -0.064115 1.050542 -0.016599 1 0 0 0 0 0 0 531944
-0.007764 -0.000530 0.116771 1.493231 0.015893 0.941503 -0.016630 1 0 0 0 0 0 0 532958
-0.007743 -0.000530 0.116761 1.262506 0.135029 1.004305 -0.016661 1 0 0 0 0 0 0 533943
-0.007733 -0.000531 0.116757 1.376296 0.144565 0.926063 -0.016693 1 0 0 0 0 0 0 534960
-0.007733 -0.000513 0.116745 1.516510 -0.088706 1.032602 -0.016725 1 0 0 0 0 0 0 535977
-0.007714 -0.000509 0.116733 1.282689 0.059359 1.056877 -0.016755 1 0 0 0 0 0 0 536963
-0.007705 -0.000507 0.116728 1.388647 0.101684 0.953824 -0.016786 1 0 0 0 0 0 0 537943
-0.007701 -0.000506 0.116727 1.461994 0.119490 0.908030 -0.016818 1 0 0 0 0 0 0 538961
-0.007698 -0.000506 0.116726 1.500774 0.128044 0.892093 -0.016849 1 0 0 0 0 0 0 539944
-0.007697 -0.000505 0.116726 1.521000 0.132361 0.887381 -0.016877 1 0 0 0 0 0 0 540842
-0.007682 -0.000492 0.116707 1.338440 -0.038845 1.143133 -0.016911 1 0 0 0 0 0 0 541957
-0.007675 -0.000486 0.116700 1.427483 0.029378 1.006810 -0.016942 1 0 0 0 0 0 0 542943
-0.007672 -0.000482 0.116698 1.486191 0.078468 0.938054 -0.016972 1 0 0 0 0 0 0 543878
-0.007670 -0.000481 0.116697 1.516666 0.104454 0.913158 -0.017003 1 0 0 0 0 0 0 544886
-0.007650 -0.000484 0.116688 1.276553 0.176979 1.018812 -0.017034 1 0 0 0 0 0 0 545877
-0.007640 -0.000486 0.116685 1.386879 0.161368 0.956471 -0.017065 1 0 0 0 0 0 0 546885
-0.007636 -0.000487 0.116684 1.464037 0.148272 0.925953 -0.017096 1 0 0 0 0 0 0 547877
-0.007633 -0.000488 0.116684 1.504978 0.141204 0.915293 -0.017124 1 0 0 0 0 0 0 548758
-0.007632 -0.000488 0.116683 1.527240 0.137765 0.912869 -0.017159 1 0 0 0 0 0 0 549886
-0.007636 -0.000470 0.116673 1.601300 -0.096667 1.055828 -0.017190 1 0 0 0 0 0 0 550884
-0.007619 -0.000466 0.116660 1.333489 0.051168 1.094089 -0.017222 1 0 0 0 0 0 0 551896
-0.007611 -0.000464 0.116656 1.422294 0.093481 0.995705 -0.017253 1 0 0 0 0 0 0 552891
-0.007607 -0.000463 0.116655 1.487088 0.111306 0.951518 -0.017284 1 0 0 0 0 0 0 553886
-0.007605 -0.000463 0.116654 1.521702 0.119885 0.936210 -0.017315 1 0 0 0 0 0 0 554885
-0.007604 -0.000462 0.116654 1.540094 0.124214 0.931876 -0.017346 1 0 0 0 0 0 0 555874
-0.007604 -0.000462 0.116654 1.550225 0.126442 0.931292 -0.017374 1 0 0 0 0 0 0 556759
-0.007584 -0.000467 0.116645 1.301175 0.187027 1.046163 -0.017409 1 0 0 0 0 0 0 557890
-0.007575 -0.000469 0.116642 1.406826 0.165449 0.986730 -0.017441 1 0 0 0 0 0 0 558890
-0.007570 -0.000470 0.116641 1.481388 0.149371 0.957041 -0.017468 1 0 0 0 0 0 0 559764
-0.007568 -0.000471 0.116641 1.521888 0.140888 0.947144 -0.017503 1 0 0 0 0 0 0 560886
-0.007567 -0.000471 0.116641 1.543210 0.136662 0.944651 -0.017534 1 0 0 0 0 0 0 561882
-0.007566 -0.000471 0.116641 1.555176 0.134652 0.944874 -0.017565 1 0 0 0 0 0 0 562879
-0.007566 -0.000471 0.116641 1.562512 0.133764 0.946052 -0.017597 1 0 0 0 0 0 0 563882
-0.007547 -0.000476 0.116632 1.311611 0.192727 1.061441 -0.017628 1 0 0 0 0 0 0 564880
-0.007537 -0.000478 0.116629 1.416419 0.170401 1.002133 -0.017659 1 0 0 0 0 0 0 565881
-0.007533 -0.000479 0.116628 1.490897 0.153970 0.972681 -0.017690 1 0 0 0 0 0 0 566881
-0.007530 -0.000480 0.116628 1.530762 0.145272 0.962552 -0.017721 1 0 0 0 0 0 0 567852
-0.007529 -0.000480 0.116628 1.552312 0.140992 0.960268 -0.017756 1 0 0 0 0 0 0 568968
-0.007529 -0.000480 0.116628 1.564229 0.138934 0.960527 -0.017787 1 0 0 0 0 0 0 569976
-0.007509 -0.000484 0.116619 1.315535 0.197295 1.075689 -0.017817 1 0 0 0 0 0 0 570942
-0.007500 -0.000487 0.116616 1.421458 0.174704 1.016247 -0.017849 1 0 0 0 0 0 0 571972
-0.007495 -0.000488 0.116615 1.496326 0.158142 0.986689 -0.017880 1 0 0 0 0 0 0 572936
-0.007493 -0.000488 0.116615 1.536564 0.149381 0.976621 -0.017911 1 0 0 0 0 0 0 573958
-0.007491 -0.000489 0.116615 1.557841 0.145039 0.974105 -0.017942 1 0 0 0 0 0 0 574936
-0.007491 -0.000489 0.116615 1.569776 0.142968 0.974341 -0.017973 1 0 0 0 0 0 0 575934
-0.007491 -0.000489 0.116615 1.577149 0.142065 0.975573 -0.018005 1 0 0 0 0 0 0 576959
-0.007471 -0.000493 0.116606 1.326359 0.200992 1.091319 -0.018037 1 0 0 0 0 0 0 577970
-0.007462 -0.000496 0.116603 1.430861 0.178701 1.031824 -0.018067 1 0 0 0 0 0 0 578936
-0.007457 -0.000497 0.116602 1.505204 0.162304 1.002327 -0.018098 1 0 0 0 0 0 0 579936
-0.007455 -0.000497 0.116602 1.545067 0.153612 0.992233 -0.018129 1 0 0 0 0 0 0 580934
-0.007454 -0.000498 0.116601 1.566305 0.149322 0.989810 -0.018162 1 0 0 0 0 0 0 581959
-0.007453 -0.000498 0.116601 1.578081 0.147279 0.990011 -0.018192 1 0 0 0 0 0 0 582934
-0.007453 -0.000498 0.116601 1.585315 0.146381 0.991205 -0.018223 1 0 0 0 0 0 0 583927
-0.007433 -0.000502 0.116593 1.334579 0.205295 1.107153 -0.018255 1 0 0 0 0 0 0 584955
-0.007424 -0.000505 0.116590 1.439098 0.183054 1.047672 -0.018287 1 0 0 0 0 0 0 585967
-0.007419 -0.000506 0.116589 1.513379 0.166675 1.018146 -0.018318 1 0 0 0 0 0 0 586969
-0.007417 -0.000506 0.116588 1.553204 0.158006 1.008057 -0.018349 1 0 0 0 0 0 0 587970
-0.007416 -0.000507 0.116588 1.574358 0.153713 1.005596 -0.018381 1 0 0 0 0 0 0 588978
-0.007415 -0.000507 0.116588 1.586177 0.151688 1.005843 -0.018412 1 0 0 0 0 0 0 589975
-0.007415 -0.000507 0.116588 1.593366 0.150780 1.007041 -0.018443 1 0 0 0 0 0 0 590965
-0.007415 -0.000507 0.116588 1.598383 0.150457 1.008612 -0.018475 1 0 0 0 0 0 0 591989
-0.007415 -0.000507 0.116588 1.602166 0.150415 1.010217 -0.018506 1 0 0 0 0 0 0 592967
-0.007415 -0.000507 0.116588 1.605414 0.150534 1.011899 -0.018537 1 0 0 0 0 0 0 593966
-0.007396 -0.000512 0.116580 1.352645 0.209953 1.128169 -0.018568 1 0 0 0 0 0 0 594964
-0.007386 -0.000514 0.116577 1.456031 0.187987 1.068655 -0.018599 1 0 0 0 0 0 0 595967
-0.007382 -0.000515 0.116576 1.529669 0.171739 1.039084 -0.018630 1 0 0 0 0 0 0 596939
-0.007379 -0.000515 0.116575 1.569184 0.163150 1.028991 -0.018661 1 0 0 0 0 0 0 597935
-0.007378 -0.000516 0.116575 1.590169 0.158892 1.026517 -0.018692 1 0 0 0 0 0 0 598934
-0.007378 -0.000516 0.116575 1.602023 0.156890 1.026860 -0.018725 1 0 0 0 0 0 0 599977
-0.007377 -0.000516 0.116575 1.609099 0.155994 1.027996 -0.018755 1 0 0 0 0 0 0 600940
-0.007377 -0.000516 0.116575 1.614031 0.155683 1.029546 -0.018786 1 0 0 0 0 0 0 601942
-0.007377 -0.000516 0.116575 1.617822 0.155650 1.031199 -0.018817 1 0 0 0 0 0 0 602942
-0.007377 -0.000516 0.116575 1.621140 0.155775 1.032941 -0.018849 1 0 0 0 0 0 0 603967
-0.007377 -0.000516 0.116575 1.623998 0.155951 1.034583 -0.018879 1 0 0 0 0 0 0 604934
-0.007377 -0.000516 0.116575 1.626810 0.156170 1.036277 -0.018910 1 0 0 0 0 0 0 605925
-0.007358 -0.000520 0.116566 1.373860 0.215645 1.152768 -0.018942 1 0 0 0 0 0 0 606942
-0.007349 -0.000523 0.116563 1.477039 0.193764 1.093237 -0.018974 1 0 0 0 0 0 0 607959
-0.007344 -0.000524 0.116562 1.550577 0.177544 1.063648 -0.019005 1 0 0 0 0 0 0 608942
-0.007342 -0.000524 0.116562 1.590072 0.168975 1.053595 -0.019036 1 0 0 0 0 0 0 609955
-0.007341 -0.000525 0.116562 1.611045 0.164727 1.051135 -0.019068 1 0 0 0 0 0 0 610962
-0.007328 -0.000512 0.116574 1.469242 -0.008004 0.896908 -0.019099 1 0 0 0 0 0 0 611943
-0.007322 -0.000506 0.116578 1.530136 0.055382 0.980721 -0.019130 1 0 0 0 0 0 0 612956
-0.007319 -0.000502 0.116579 1.577738 0.102468 1.024276 -0.019161 1 0 0 0 0 0 0 613941
-0.007317 -0.000501 0.116579 1.605479 0.127776 1.041802 -0.019193 1 0 0 0 0 0 0 614956
-0.007316 -0.000500 0.116580 1.621299 0.140755 1.049116 -0.019224 1 0 0 0 0 0 0 615965
-0.007316 -0.000500 0.116580 1.630625 0.147398 1.052717 -0.019255 1 0 0 0 0 0 0 616942
-0.007316 -0.000499 0.116580 1.636713 0.150843 1.055102 -0.019286 1 0 0 0 0 0 0 617941
-0.007315 -0.000499 0.116580 1.641140 0.152702 1.057075 -0.019318 1 0 0 0 0 0 0 618958
-0.007315 -0.000499 0.116580 1.644623 0.153759 1.058830 -0.019348 1 0 0 0 0 0 0 619940
-0.007315 -0.000499 0.116580 1.647757 0.154402 1.060588 -0.019380 1 0 0 0 0 0 0 620958
-0.007296 -0.000504 0.116571 1.394824 0.214100 1.177309 -0.019411 1 0 0 0 0 0 0 621941
-0.007287 -0.000506 0.116568 1.497918 0.192312 1.117678 -0.019443 1 0 0 0 0 0 0 622957
-0.007282 -0.000507 0.116567 1.571400 0.176176 1.088055 -0.019474 1 0 0 0 0 0 0 623943
-0.007280 -0.000508 0.116567 1.610809 0.167625 1.077942 -0.019505 1 0 0 0 0 0 0 624940
-0.007279 -0.000508 0.116566 1.631765 0.163406 1.075517 -0.019537 1 0 0 0 0 0 0 625958
-0.007278 -0.000508 0.116566 1.643443 0.161385 1.075768 -0.019568 1 0 0 0 0 0 0 626957
-0.007278 -0.000508 0.116566 1.650352 0.160494 1.076846 -0.019596 1 0 0 0 0 0 0 627876
-0.007278 -0.000508 0.116566 1.655242 0.160176 1.078404 -0.019628 1 0 0 0 0 0 0 628885
-0.007278 -0.000508 0.116566 1.658953 0.160136 1.080040 -0.019659 1 0 0 0 0 0 0 629874
-0.007278 -0.000508 0.116566 1.662180 0.160253 1.081760 -0.019690 1 0 0 0 0 0 0 630884
-0.007278 -0.000508 0.116566 1.665092 0.160443 1.083475 -0.019722 1 0 0 0 0 0 0 631887
-0.007266 -0.000495 0.116578 1.514113 -0.010296 0.930715 -0.019753 1 0 0 0 0 0 0 632874
-0.007260 -0.000489 0.116582 1.570601 0.054195 1.014919 -0.019784 1 0 0 0 0 0 0 633890
-0.007257 -0.000486 0.116583 1.616003 0.101826 1.058615 -0.019815 1 0 0 0 0 0 0 634882
-0.007255 -0.000484 0.116584 1.642648 0.127395 1.076173 -0.019847 1 0 0 0 0 0 0 635900
-0.007254 -0.000483 0.116584 1.657824 0.140500 1.083464 -0.019878 1 0 0 0 0 0 0 636894
-0.007235 -0.000487 0.116575 1.411069 0.206471 1.202395 -0.019909 1 0 0 0 0 0 0 637881
-0.007225 -0.000489 0.116572 1.517115 0.187822 1.143305 -0.019940 1 0 0 0 0 0 0 638881
-0.007209 -0.000478 0.116583 1.438586 0.002221 0.959769 -0.019976 1 0 0 0 0 0 0 640015
-0.007201 -0.000472 0.116587 1.532242 0.058688 1.031902 -0.020003 1 0 0 0 0 0 0 640889
-0.007196 -0.000469 0.116588 1.596254 0.102247 1.071373 -0.020034 1 0 0 0 0 0 0 641874
-0.007194 -0.000467 0.116588 1.632092 0.125757 1.087468 -0.020066 1 0 0 0 0 0 0 642892
-0.007193 -0.000466 0.116588 1.651810 0.137816 1.094251 -0.020097 1 0 0 0 0 0 0 643890
-0.007192 -0.000466 0.116589 1.663141 0.143985 1.097723 -0.020128 1 0 0 0 0 0 0 644891
-0.007181 -0.000453 0.116600 1.516098 -0.024020 0.945761 -0.020159 1 0 0 0 0 0 0 645887
-0.007174 -0.000446 0.116604 1.574765 0.042003 1.029986 -0.020191 1 0 0 0 0 0 0 646888
-0.007171 -0.000443 0.116606 1.621300 0.090412 1.073677 -0.020222 1 0 0 0 0 0 0 647890
-0.007169 -0.000441 0.116606 1.648391 0.116345 1.091196 -0.020253 1 0 0 0 0 0 0 648888
-0.007157 -0.000428 0.116618 1.509630 -0.041727 0.944273 -0.020284 1 0 0 0 0 0 0 649889
-0.007150 -0.000421 0.116622 1.572723 0.029394 1.030190 -0.020316 1 0 0 0 0 0 0 650896
-0.007147 -0.000417 0.116623 1.621460 0.080316 1.074412 -0.020347 1 0 0 0 0 0 0 651885
-0.007145 -0.000416 0.116624 1.649690 0.107531 1.092114 -0.020378 1 0 0 0 0 0 0 652883
-0.007125 -0.000419 0.116615 1.409827 0.180756 1.215147 -0.020409 1 0 0 0 0 0 0 653877
-0.007104 -0.000408 0.116624 1.364925 -0.005768 1.003055 -0.020440 1 0 0 0 0 0 0 654877
-0.007093 -0.000403 0.116627 1.495816 0.045832 1.056342 -0.020474 1 0 0 0 0 0 0 655957
-0.007087 -0.000400 0.116628 1.579675 0.086422 1.088232 -0.020505 1 0 0 0 0 0 0 656957
-0.007085 -0.000399 0.116628 1.625324 0.108352 1.101573 -0.020537 1 0 0 0 0 0 0 657959
-0.007072 -0.000385 0.116640 1.495368 -0.051994 0.953316 -0.020567 1 0 0 0 0 0 0 658931
-0.007065 -0.000378 0.116644 1.563062 0.018143 1.038576 -0.020598 1 0 0 0 0 0 0 659932
-0.007061 -0.000375 0.116645 1.614188 0.068599 1.082620 -0.020631 1 0 0 0 0 0 0 660967
-0.007059 -0.000373 0.116646 1.643493 0.095537 1.100215 -0.020662 1 0 0 0 0 0 0 661964
-0.007058 -0.000372 0.116646 1.660011 0.109301 1.107521 -0.020693 1 0 0 0 0 0 0 662966
-0.007046 -0.000359 0.116657 1.515104 -0.055407 0.957207 -0.020724 1 0 0 0 0 0 0 663969
-0.007040 -0.000352 0.116661 1.575377 0.012611 1.041655 -0.020756 1 0 0 0 0 0 0 664992
-0.007037 -0.000349 0.116663 1.622591 0.061998 1.085309 -0.020787 1 0 0 0 0 0 0 665973
-0.007024 -0.000334 0.116675 1.495302 -0.083417 0.948930 -0.020818 1 0 0 0 0 0 0 666971
-0.007017 -0.000327 0.116679 1.564937 -0.005476 1.038187 -0.020849 1 0 0 0 0 0 0 667971
-0.007008 -0.000341 0.116691 1.554292 0.282491 0.939963 -0.020880 1 0 0 0 0 0 0 668935
-0.006985 -0.000352 0.116687 1.347997 0.282332 1.150688 -0.020911 1 0 0 0 0 0 0 669937
-0.006961 -0.000345 0.116697 1.327228 0.038389 0.981489 -0.020943 1 0 0 0 0 0 0 670961
-0.006949 -0.000341 0.116700 1.472141 0.059675 1.050254 -0.020974 1 0 0 0 0 0 0 671956
-0.006943 -0.000339 0.116701 1.563561 0.084927 1.087544 -0.021004 1 0 0 0 0 0 0 672932
-0.006929 -0.000326 0.116713 1.458075 -0.072858 0.949010 -0.021036 1 0 0 0 0 0 0 673932
-0.006921 -0.000319 0.116717 1.538934 -0.000954 1.037408 -0.021068 1 0 0 0 0 0 0 674967
-0.006917 -0.000315 0.116719 1.596540 0.050391 1.082403 -0.021099 1 0 0 0 0 0 0 675960
-0.006915 -0.000314 0.116719 1.629231 0.077751 1.100388 -0.021131 1 0 0 0 0 0 0 676993
-0.006902 -0.000300 0.116731 1.492151 -0.080446 0.954099 -0.021162 1 0 0 0 0 0 0 677985
-0.006896 -0.000293 0.116735 1.556856 -0.008811 1.039552 -0.021193 1 0 0 0 0 0 0 678971
-0.006892 -0.000289 0.116736 1.606381 0.042385 1.083542 -0.021224 1 0 0 0 0 0 0 679973
-0.006879 -0.000275 0.116748 1.479591 -0.102593 0.947525 -0.021255 1 0 0 0 0 0 0 680964
-0.006872 -0.000267 0.116752 1.549978 -0.024114 1.036583 -0.021287 1 0 0 0 0 0 0 681975
-0.006868 -0.000264 0.116754 1.602310 0.030525 1.081730 -0.021317 1 0 0 0 0 0 0 682932
-0.006855 -0.000249 0.116766 1.476915 -0.112861 0.946226 -0.021348 1 0 0 0 0 0 0 683933
-0.006848 -0.000242 0.116770 1.548067 -0.033488 1.035343 -0.021379 1 0 0 0 0 0 0 684930
-0.006844 -0.000238 0.116771 1.600908 0.021589 1.080574 -0.021411 1 0 0 0 0 0 0 685931
-0.006811 -0.000227 0.116775 1.219773 -0.062221 1.061936 -0.021443 1 0 0 0 0 0 0 686955
-0.006795 -0.000222 0.116776 1.390650 -0.004901 1.088980 -0.021474 1 0 0 0 0 0 0 687955
-0.006787 -0.000220 0.116776 1.514020 0.033805 1.102464 -0.021505 1 0 0 0 0 0 0 688934
-0.006782 -0.000218 0.116776 1.580836 0.054234 1.108459 -0.021536 1 0 0 0 0 0 0 689929
-0.006769 -0.000205 0.116788 1.460312 -0.107990 0.958372 -0.021568 1 0 0 0 0 0 0 690960
-0.006761 -0.000198 0.116792 1.533612 -0.038016 1.042085 -0.021599 1 0 0 0 0 0 0 691957
-0.006758 -0.000195 0.116793 1.587312 0.012312 1.085388 -0.021630 1 0 0 0 0 0 0 692940
-0.006744 -0.000180 0.116805 1.462105 -0.133586 0.949528 -0.021662 1 0 0 0 0 0 0 693962
-0.006737 -0.000173 0.116809 1.533647 -0.055223 1.038206 -0.021693 1 0 0 0 0 0 0 694958
-0.006733 -0.000169 0.116811 1.586623 -0.000654 1.083242 -0.021724 1 0 0 0 0 0 0 695956
-0.006720 -0.000154 0.116823 1.460877 -0.144580 0.947979 -0.021755 1 0 0 0 0 0 0 696939
-0.006713 -0.000147 0.116827 1.532368 -0.065107 1.036829 -0.021786 1 0 0 0 0 0 0 697955
-0.006709 -0.000143 0.116828 1.585254 -0.010003 1.081859 -0.021817 1 0 0 0 0 0 0 698939
-0.006707 -0.000141 0.116829 1.615461 0.019167 1.099784 -0.021849 1 0 0 0 0 0 0 699955
-0.006695 -0.000127 0.116840 1.476210 -0.138993 0.954073 -0.021880 1 0 0 0 0 0 0 700940
-0.006688 -0.000120 0.116844 1.540644 -0.066702 1.039077 -0.021911 1 0 0 0 0 0 0 701955
-0.006665 -0.000121 0.116837 1.334016 0.044360 1.200031 -0.021942 1 0 0 0 0 0 0 702937
-0.006643 -0.000109 0.116846 1.305586 -0.123620 1.002276 -0.021974 1 0 0 0 0 0 0 703953
-0.006631 -0.000103 0.116849 1.446570 -0.061317 1.059023 -0.022005 1 0 0 0 0 0 0 704938
-0.006620 -0.000117 0.116861 1.472488 0.218492 0.947800 -0.022036 1 0 0 0 0 0 0 705953
-0.006603 -0.000111 0.116876 1.384209 -0.018291 0.885163 -0.022067 1 0 0 0 0 0 0 706936
-0.006594 -0.000108 0.116881 1.482250 -0.005407 1.011327 -0.022099 1 0 0 0 0 0 0 707955
-0.006589 -0.000107 0.116883 1.549929 0.014370 1.070446 -0.022130 1 0 0 0 0 0 0 708938
-0.006587 -0.000106 0.116884 1.587934 0.025688 1.093341 -0.022162 1 0 0 0 0 0 0 709966
-0.006574 -0.000093 0.116896 1.452205 -0.141747 0.949540 -0.022192 1 0 0 0 0 0 0 710937
-0.006567 -0.000086 0.116900 1.518660 -0.073862 1.034843 -0.022222 1 0 0 0 0 0 0 711881
-0.006564 -0.000083 0.116901 1.568993 -0.024571 1.078632 -0.022253 1 0 0 0 0 0 0 712871
-0.006550 -0.000068 0.116913 1.441213 -0.171727 0.943356 -0.022284 1 0 0 0 0 0 0 713881
-0.006524 -0.000065 0.116908 1.256310 -0.033831 1.149447 -0.022315 1 0 0 0 0 0 0 714871
-0.006511 -0.000064 0.116907 1.408208 -0.001632 1.131800 -0.022347 1 0 0 0 0 0 0 715882
-0.006493 -0.000050 0.116917 1.351772 -0.162731 0.965075 -0.022378 1 0 0 0 0 0 0 716872
-0.006483 -0.000043 0.116921 1.459974 -0.091901 1.041428 -0.022409 1 0 0 0 0 0 0 717878
-0.006479 -0.000040 0.116922 1.531106 -0.041205 1.081999 -0.022440 1 0 0 0 0 0 0 718880
-0.006465 -0.000025 0.116934 1.413348 -0.187887 0.945794 -0.022472 1 0 0 0 0 0 0 719888
-0.006452 -0.000035 0.116949 1.426072 0.124798 0.889198 -0.022503 1 0 0 0 0 0 0 720878
-0.006446 -0.000040 0.116954 1.501407 0.091453 1.010498 -0.022534 1 0 0 0 0 0 0 721889
-0.006443 -0.000043 0.116956 1.550185 0.055923 1.067248 -0.022565 1 0 0 0 0 0 0 722883
-0.006410 -0.000035 0.116959 1.164996 -0.077759 1.054857 -0.022597 1 0 0 0 0 0 0 723885
-0.006394 -0.000032 0.116960 1.334679 -0.044944 1.081943 -0.022628 1 0 0 0 0 0 0 724889
-0.006385 -0.000030 0.116961 1.457397 -0.018515 1.095192 -0.022659 1 0 0 0 0 0 0 725882
-0.006369 -0.000016 0.116972 1.366619 -0.178094 0.948667 -0.022691 1 0 0 0 0 0 0 726892
-0.006361 -0.000009 0.116976 1.456475 -0.105781 1.032621 -0.022722 1 0 0 0 0 0 0 727882
-0.006352 -0.000023 0.116988 1.454831 0.179887 0.931465 -0.022753 1 0 0 0 0 0 0 728887
-0.006336 -0.000017 0.117004 1.352265 -0.054714 0.873039 -0.022784 1 0 0 0 0 0 0 729889
-0.006308 -0.000018 0.117001 1.188210 0.019423 1.118535 -0.022815 1 0 0 0 0 0 0 730885
-0.006294 -0.000019 0.116999 1.351650 0.017689 1.115039 -0.022847 1 0 0 0 0 0 0 731887
-0.006275 -0.000007 0.117010 1.300646 -0.161060 0.953605 -0.022878 1 0 0 0 0 0 0 732882
-0.006266 -0.000000 0.117014 1.412319 -0.098708 1.031342 -0.022909 1 0 0 0 0 0 0 733885
-0.006256 -0.000015 0.117026 1.421427 0.182079 0.927910 -0.022941 1 0 0 0 0 0 0 734889
-0.006239 -0.000009 0.117042 1.324027 -0.055247 0.868802 -0.022972 1 0 0 0 0 0 0 735882
-0.006230 -0.000006 0.117047 1.418526 -0.042001 0.995348 -0.023003 1 0 0 0 0 0 0 736879
-0.006226 -0.000004 0.117049 1.484309 -0.022030 1.054488 -0.023034 1 0 0 0 0 0 0 737881
-0.006223 -0.000004 0.117050 1.521119 -0.010675 1.077268 -0.023065 1 0 0 0 0 0 0 738872
-0.006210 0.000010 0.117061 1.383702 -0.179077 0.934269 -0.023099 1 0 0 0 0 0 0 739964
-0.006185 0.000012 0.117056 1.194748 -0.051286 1.138068 -0.023130 1 0 0 0 0 0 0 740964
-0.006167 -0.000004 0.117065 1.279934 0.210296 0.974015 -0.023161 1 0 0 0 0 0 0 741930
-0.006146 0.000001 0.117080 1.241332 -0.042175 0.883794 -0.023193 1 0 0 0 0 0 0 742972
-0.006135 0.000003 0.117085 1.366908 -0.036916 0.998389 -0.023225 1 0 0 0 0 0 0 743982
-0.006118 0.000017 0.117098 1.290089 -0.195402 0.901284 -0.023256 1 0 0 0 0 0 0 744968
-0.006109 0.000024 0.117102 1.390002 -0.120887 1.003220 -0.023287 1 0 0 0 0 0 0 745970
-0.006104 0.000028 0.117104 1.457352 -0.068111 1.052629 -0.023317 1 0 0 0 0 0 0 746931
-0.006097 0.000012 0.117115 1.430696 0.194461 0.927545 -0.023349 1 0 0 0 0 0 0 747960
-0.006063 0.000013 0.117122 1.057629 0.005762 0.979405 -0.023379 1 0 0 0 0 0 0 748932
-0.006045 0.000013 0.117124 1.240924 -0.008671 1.039394 -0.023411 1 0 0 0 0 0 0 749930
-0.006036 0.000013 0.117125 1.371839 -0.007826 1.065087 -0.023443 1 0 0 0 0 0 0 750967
-0.006015 0.000009 0.117147 1.220038 0.053560 0.779040 -0.023474 1 0 0 0 0 0 0 751963
-0.006004 0.000007 0.117155 1.333204 0.031509 0.940587 -0.023506 1 0 0 0 0 0 0 752973
-0.005998 0.000006 0.117157 1.414117 0.015343 1.023022 -0.023537 1 0 0 0 0 0 0 753961
-0.005984 0.000018 0.117170 1.301019 -0.167896 0.903206 -0.023568 1 0 0 0 0 0 0 754965
-0.005971 0.000007 0.117185 1.317087 0.127973 0.851449 -0.023599 1 0 0 0 0 0 0 755952
-0.005965 0.000001 0.117190 1.394891 0.085783 0.974083 -0.023629 1 0 0 0 0 0 0 756929
-0.005949 0.000012 0.117203 1.286170 -0.129055 0.879541 -0.023662 1 0 0 0 0 0 0 757965
-0.005941 0.000017 0.117207 1.369853 -0.085641 0.981953 -0.023693 1 0 0 0 0 0 0 758959
-0.005937 0.000019 0.117209 1.429031 -0.048729 1.031545 -0.023724 1 0 0 0 0 0 0 759963
-0.005916 0.000016 0.117201 1.206622 0.030949 1.170910 -0.023756 1 0 0 0 0 0 0 760976
-0.005889 0.000010 0.117220 1.100104 0.078988 0.819068 -0.023786 1 0 0 0 0 0 0 761954
-0.005875 0.000007 0.117226 1.256915 0.044963 0.947146 -0.023818 1 0 0 0 0 0 0 762960
-0.005868 0.000006 0.117229 1.360979 0.022261 1.016903 -0.023848 1 0 0 0 0 0 0 763932
-0.005852 0.000018 0.117241 1.258882 -0.164590 0.892747 -0.023879 1 0 0 0 0 0 0 764931
-0.005840 0.000006 0.117256 1.280521 0.129930 0.839307 -0.023911 1 0 0 0 0 0 0 765930
-0.005833 0.000001 0.117261 1.361342 0.086920 0.961271 -0.023942 1 0 0 0 0 0 0 766933
-0.005829 -0.000002 0.117263 1.412567 0.046447 1.018147 -0.023974 1 0 0 0 0 0 0 767951
-0.005816 0.000010 0.117275 1.282008 -0.150733 0.888442 -0.024004 1 0 0 0 0 0 0 768928
-0.005808 0.000015 0.117279 1.353806 -0.096614 0.977329 -0.024036 1 0 0 0 0 0 0 769954
-0.005800 0.000001 0.117291 1.341970 0.181147 0.877688 -0.024067 1 0 0 0 0 0 0 770928
-0.005784 0.000007 0.117306 1.233335 -0.059345 0.820257 -0.024098 1 0 0 0 0 0 0 771921
-0.005775 0.000009 0.117312 1.323559 -0.047005 0.946545 -0.024130 1 0 0 0 0 0 0 772937
-0.005766 -0.000007 0.117324 1.322353 0.207994 0.861123 -0.024161 1 0 0 0 0 0 0 773950
-0.005749 -0.000002 0.117340 1.219299 -0.044228 0.808682 -0.024192 1 0 0 0 0 0 0 774935
-0.005740 0.000001 0.117345 1.312529 -0.037731 0.936641 -0.024224 1 0 0 0 0 0 0 775950
-0.005736 0.000002 0.117347 1.377459 -0.021088 0.996072 -0.024255 1 0 0 0 0 0 0 776934
-0.005733 0.000003 0.117348 1.413644 -0.011394 1.018866 -0.024286 1 0 0 0 0 0 0 777933
-0.005715 -0.000001 0.117370 1.209139 0.053831 0.732037 -0.024317 1 0 0 0 0 0 0 778949
-0.005706 -0.000003 0.117378 1.297164 0.033623 0.892503 -0.024349 1 0 0 0 0 0 0 779957
-0.005701 -0.000004 0.117381 1.365321 0.018362 0.974470 -0.024380 1 0 0 0 0 0 0 780951
-0.005687 0.000008 0.117393 1.244497 -0.165183 0.854744 -0.024411 1 0 0 0 0 0 0 781933
-0.005679 0.000014 0.117397 1.322294 -0.103846 0.947189 -0.024449 1 0 0 0 0 0 0 783146
-0.005671 -0.000000 0.117409 1.312584 0.177990 0.848331 -0.024471 1 0 0 0 0 0 0 783870
-0.005647 -0.000012 0.117404 1.109156 0.174160 1.063748 -0.024503 1 0 0 0 0 0 0 784878
-0.005623 -0.000004 0.117414 1.082503 -0.075790 0.894549 -0.024534 1 0 0 0 0 0 0 785869
-0.005611 -0.000001 0.117417 1.228698 -0.054817 0.959992 -0.024565 1 0 0 0 0 0 0 786878
-0.005600 -0.000017 0.117429 1.255402 0.206222 0.851335 -0.024596 1 0 0 0 0 0 0 787869
-0.005582 -0.000011 0.117445 1.165721 -0.043515 0.790753 -0.024628 1 0 0 0 0 0 0 788879
-0.005573 -0.000009 0.117450 1.265860 -0.035530 0.915550 -0.024659 1 0 0 0 0 0 0 789873
-0.005569 -0.000007 0.117452 1.334158 -0.018132 0.973857 -0.024690 1 0 0 0 0 0 0 790879
-0.005566 -0.000007 0.117452 1.372032 -0.008035 0.996326 -0.024724 1 0 0 0 0 0 0 791952
-0.005548 -0.000011 0.117475 1.167197 0.057451 0.709470 -0.024753 1 0 0 0 0 0 0 792880
-0.005539 -0.000013 0.117482 1.255970 0.037322 0.869548 -0.024784 1 0 0 0 0 0 0 793888
-0.005534 -0.000014 0.117485 1.324422 0.022123 0.951324 -0.024816 1 0 0 0 0 0 0 794887
-0.005531 -0.000015 0.117486 1.363233 0.014073 0.982887 -0.024846 1 0 0 0 0 0 0 795871
-0.005530 -0.000015 0.117486 1.384402 0.010021 0.994865 -0.024878 1 0 0 0 0 0 0 796872
-0.005517 -0.000002 0.117498 1.235924 -0.167855 0.848639 -0.024909 1 0 0 0 0 0 0 797869
-0.005506 -0.000013 0.117512 1.234043 0.132794 0.786853 -0.024940 1 0 0 0 0 0 0 798870
-0.005500 -0.000018 0.117517 1.303515 0.092257 0.905540 -0.024971 1 0 0 0 0 0 0 799875
-0.005497 -0.000021 0.117519 1.348779 0.053002 0.961161 -0.025003 1 0 0 0 0 0 0 800878
-0.005483 -0.000009 0.117531 1.213858 -0.144475 0.831369 -0.025034 1 0 0 0 0 0 0 801881
-0.005476 -0.000004 0.117535 1.284442 -0.089916 0.919570 -0.025065 1 0 0 0 0 0 0 802873
-0.005468 -0.000018 0.117547 1.271257 0.189131 0.819725 -0.025096 1 0 0 0 0 0 0 803875
-0.005463 -0.000026 0.117551 1.321706 0.123854 0.913384 -0.025128 1 0 0 0 0 0 0 804872
-0.005461 -0.000029 0.117553 1.355637 0.070786 0.959174 -0.025159 1 0 0 0 0 0 0 805874
-0.005460 -0.000031 0.117553 1.375021 0.042247 0.977019 -0.025190 1 0 0 0 0 0 0 806872
-0.005428 -0.000023 0.117556 0.969915 -0.088560 0.954864 -0.025221 1 0 0 0 0 0 0 807873
-0.005407 -0.000037 0.117567 1.065537 0.184003 0.829504 -0.025253 1 0 0 0 0 0 0 808872
-0.005397 -0.000044 0.117571 1.204854 0.123999 0.915460 -0.025284 1 0 0 0 0 0 0 809875
-0.005391 -0.000047 0.117573 1.286515 0.074430 0.958663 -0.025315 1 0 0 0 0 0 0 810874
-0.005389 -0.000049 0.117573 1.330027 0.047727 0.975635 -0.025347 1 0 0 0 0 0 0 811879
-0.005387 -0.000050 0.117573 1.353041 0.034203 0.982381 -0.025378 1 0 0 0 0 0 0 812873
-0.005374 -0.000037 0.117585 1.204852 -0.148707 0.834427 -0.025409 1 0 0 0 0 0 0 813873
-0.005363 -0.000049 0.117599 1.203190 0.150032 0.771973 -0.025440 1 0 0 0 0 0 0 814878
-0.005357 -0.000054 0.117604 1.273136 0.108296 0.890292 -0.025474 1 0 0 0 0 0 0 815964
-0.005354 -0.000057 0.117606 1.318492 0.068419 0.945709 -0.025506 1 0 0 0 0 0 0 816970
-0.005352 -0.000058 0.117607 1.343848 0.046614 0.966972 -0.025537 1 0 0 0 0 0 0 817960
-0.005351 -0.000059 0.117607 1.357888 0.035553 0.975234 -0.025568 1 0 0 0 0 0 0 818966
-0.005351 -0.000059 0.117607 1.365852 0.030038 0.978849 -0.025599 1 0 0 0 0 0 0 819951
-0.005339 -0.000046 0.117618 1.209875 -0.148984 0.829800 -0.025629 1 0 0 0 0 0 0 820931
-0.005332 -0.000040 0.117622 1.269871 -0.084883 0.911026 -0.025661 1 0 0 0 0 0 0 821928
-0.005310 -0.000041 0.117614 1.060853 0.022388 1.075389 -0.025692 1 0 0 0 0 0 0 822927
-0.005299 -0.000042 0.117612 1.185039 0.025607 1.027456 -0.025724 1 0 0 0 0 0 0 823953
-0.005289 -0.000060 0.117621 1.203669 0.258986 0.856946 -0.025754 1 0 0 0 0 0 0 824926
-0.005283 -0.000069 0.117625 1.269746 0.168479 0.923703 -0.025786 1 0 0 0 0 0 0 825957
-0.005269 -0.000060 0.117637 1.149866 -0.073820 0.808886 -0.025818 1 0 0 0 0 0 0 826952
-0.005261 -0.000056 0.117642 1.229386 -0.043339 0.903081 -0.025849 1 0 0 0 0 0 0 827970
-0.005257 -0.000054 0.117643 1.285974 -0.012803 0.949582 -0.025880 1 0 0 0 0 0 0 828952
-0.005255 -0.000052 0.117643 1.317479 0.004059 0.967725 -0.025912 1 0 0 0 0 0 0 829966
-0.005254 -0.000052 0.117644 1.334511 0.012663 0.974865 -0.025943 1 0 0 0 0 0 0 830954
-0.005254 -0.000052 0.117644 1.343979 0.017016 0.978113 -0.025974 1 0 0 0 0 0 0 831950
-0.005249 -0.000069 0.117654 1.283814 0.256211 0.835853 -0.026004 1 0 0 0 0 0 0 832922
-0.005246 -0.000078 0.117658 1.308954 0.169060 0.913358 -0.026037 1 0 0 0 0 0 0 833958
-0.005232 -0.000069 0.117671 1.168424 -0.071640 0.802356 -0.026068 1 0 0 0 0 0 0 834957
-0.005206 -0.000069 0.117666 0.982210 0.019409 1.020636 -0.026099 1 0 0 0 0 0 0 835958
-0.005193 -0.000069 0.117664 1.131363 0.028317 1.002903 -0.026130 1 0 0 0 0 0 0 836954
-0.005187 -0.000069 0.117664 1.230002 0.029098 0.988091 -0.026161 1 0 0 0 0 0 0 837936
-0.005184 -0.000069 0.117663 1.282141 0.029113 0.982786 -0.026192 1 0 0 0 0 0 0 838928
-0.005182 -0.000069 0.117663 1.309131 0.029105 0.981639 -0.026223 1 0 0 0 0 0 0 839929
-0.005169 -0.000056 0.117675 1.162008 -0.147513 0.831090 -0.026254 1 0 0 0 0 0 0 840926
-0.005163 -0.000049 0.117678 1.226881 -0.082022 0.911587 -0.026287 1 0 0 0 0 0 0 841970
-0.005154 -0.000064 0.117691 1.209905 0.203455 0.809105 -0.026318 1 0 0 0 0 0 0 842957
-0.005150 -0.000071 0.117695 1.259047 0.140913 0.901569 -0.026352 1 0 0 0 0 0 0 844039
-0.005148 -0.000075 0.117696 1.291958 0.089188 0.946760 -0.026380 1 0 0 0 0 0 0 844962
-0.005146 -0.000076 0.117697 1.310759 0.061346 0.964396 -0.026412 1 0 0 0 0 0 0 845966
-0.005134 -0.000064 0.117708 1.159718 -0.129489 0.820404 -0.026441 1 0 0 0 0 0 0 846917
-0.005127 -0.000058 0.117712 1.222920 -0.071058 0.903148 -0.026474 1 0 0 0 0 0 0 847955
-0.005124 -0.000055 0.117713 1.271011 -0.026321 0.945522 -0.026505 1 0 0 0 0 0 0 848949
-0.005122 -0.000053 0.117714 1.298063 -0.002342 0.962165 -0.026536 1 0 0 0 0 0 0 849932
-0.005116 -0.000070 0.117725 1.246904 0.247214 0.824703 -0.026568 1 0 0 0 0 0 0 850951
-0.005113 -0.000079 0.117728 1.276763 0.165060 0.903674 -0.026598 1 0 0 0 0 0 0 851933
-0.005100 -0.000070 0.117741 1.138153 -0.073486 0.793333 -0.026630 1 0 0 0 0 0 0 852949
-0.005074 -0.000070 0.117736 0.953207 0.018861 1.012113 -0.026661 1 0 0 0 0 0 0 853933
-0.005061 -0.000070 0.117734 1.102807 0.028451 0.994152 -0.026693 1 0 0 0 0 0 0 854952
-0.005054 -0.000070 0.117734 1.201603 0.029573 0.979191 -0.026723 1 0 0 0 0 0 0 855935
-0.005051 -0.000070 0.117734 1.253852 0.029766 0.973829 -0.026755 1 0 0 0 0 0 0 856949
-0.005049 -0.000070 0.117734 1.280841 0.029840 0.972637 -0.026787 1 0 0 0 0 0 0 857963
-0.005036 -0.000057 0.117745 1.133188 -0.147070 0.822187 -0.026817 1 0 0 0 0 0 0 858949
-0.005030 -0.000050 0.117749 1.198080 -0.081543 0.902427 -0.026848 1 0 0 0 0 0 0 859933
-0.005026 -0.000047 0.117750 1.246988 -0.033234 0.943918 -0.026879 1 0 0 0 0 0 0 860932
-0.005020 -0.000063 0.117761 1.208330 0.230095 0.816188 -0.026911 1 0 0 0 0 0 0 861950
-0.005016 -0.000071 0.117765 1.244894 0.154899 0.898549 -0.026942 1 0 0 0 0 0 0 862932
-0.005014 -0.000075 0.117766 1.271357 0.096680 0.940254 -0.026974 1 0 0 0 0 0 0 863950
-0.005001 -0.000063 0.117778 1.124660 -0.111519 0.805851 -0.027004 1 0 0 0 0 0 0 864933
-0.004995 -0.000058 0.117782 1.190587 -0.061749 0.891716 -0.027036 1 0 0 0 0 0 0 865949
-0.004991 -0.000055 0.117783 1.240076 -0.021341 0.935142 -0.027067 1 0 0 0 0 0 0 866933
-0.004984 -0.000071 0.117795 1.201527 0.238208 0.807983 -0.027096 1 0 0 0 0 0 0 867876
-0.004981 -0.000079 0.117798 1.238302 0.161022 0.890542 -0.027127 1 0 0 0 0 0 0 868866
-0.004979 -0.000084 0.117800 1.264843 0.101811 0.932285 -0.027159 1 0 0 0 0 0 0 869875
-0.004966 -0.000072 0.117811 1.118056 -0.106986 0.797913 -0.027190 1 0 0 0 0 0 0 870866
-0.004959 -0.000067 0.117816 1.184015 -0.057467 0.883719 -0.027221 1 0 0 0 0 0 0 871875
-0.004956 -0.000064 0.117817 1.233519 -0.017159 0.927115 -0.027252 1 0 0 0 0 0 0 872866
-0.004954 -0.000063 0.117817 1.261284 0.004595 0.944126 -0.027284 1 0 0 0 0 0 0 873885
-0.004948 -0.000080 0.117828 1.210060 0.253552 0.806739 -0.027316 1 0 0 0 0 0 0 874887
-0.004933 -0.000075 0.117843 1.077883 -0.006459 0.734899 -0.027346 1 0 0 0 0 0 0 875878
-0.004925 -0.000073 0.117848 1.158170 -0.002927 0.854545 -0.027377 1 0 0 0 0 0 0 876859
-0.004921 -0.000071 0.117850 1.216108 0.012364 0.910871 -0.027409 1 0 0 0 0 0 0 877866
-0.004919 -0.000071 0.117851 1.248354 0.021407 0.932445 -0.027440 1 0 0 0 0 0 0 878879
-0.004913 -0.000088 0.117862 1.199358 0.264167 0.796651 -0.027471 1 0 0 0 0 0 0 879876
-0.004910 -0.000097 0.117865 1.230752 0.178251 0.875999 -0.027503 1 0 0 0 0 0 0 880879
-0.004896 -0.000088 0.117878 1.092007 -0.062750 0.765907 -0.027534 1 0 0 0 0 0 0 881878
-0.004889 -0.000084 0.117882 1.163195 -0.031042 0.861064 -0.027565 1 0 0 0 0 0 0 882886
-0.004885 -0.000081 0.117884 1.215528 0.000181 0.907782 -0.027597 1 0 0 0 0 0 0 883883
-0.004883 -0.000080 0.117884 1.244693 0.017394 0.925882 -0.027627 1 0 0 0 0 0 0 884854
-0.004883 -0.000080 0.117884 1.260515 0.026195 0.932991 -0.027659 1 0 0 0 0 0 0 885881
-0.004870 -0.000066 0.117896 1.106666 -0.146879 0.785537 -0.027690 1 0 0 0 0 0 0 886881
-0.004859 -0.000077 0.117910 1.102604 0.159133 0.722382 -0.027722 1 0 0 0 0 0 0 887880
-0.004853 -0.000083 0.117915 1.172099 0.120276 0.839785 -0.027753 1 0 0 0 0 0 0 888882
-0.004849 -0.000085 0.117917 1.216976 0.081789 0.894784 -0.027784 1 0 0 0 0 0 0 889880
-0.004848 -0.000087 0.117918 1.241893 0.060696 0.915822 -0.027815 1 0 0 0 0 0 0 890880
-0.004847 -0.000087 0.117918 1.255664 0.050004 0.923993 -0.027850 1 0 0 0 0 0 0 891979
-0.004835 -0.000075 0.117929 1.100551 -0.132956 0.776882 -0.027881 1 0 0 0 0 0 0 892970
-0.004823 -0.000086 0.117944 1.095895 0.168324 0.713795 -0.027911 1 0 0 0 0 0 0 893957
-0.004817 -0.000091 0.117949 1.165191 0.127031 0.831175 -0.027943 1 0 0 0 0 0 0 894971
-0.004814 -0.000094 0.117951 1.209937 0.087302 0.886146 -0.027974 1 0 0 0 0 0 0 895959
-0.004812 -0.000096 0.117951 1.234755 0.065597 0.907156 -0.028005 1 0 0 0 0 0 0 896952
-0.004800 -0.000083 0.117963 1.085389 -0.123128 0.764613 -0.028036 1 0 0 0 0 0 0 897928
-0.004788 -0.000095 0.117977 1.083803 0.175465 0.703155 -0.028068 1 0 0 0 0 0 0 898968
-0.004782 -0.000100 0.117982 1.154671 0.132748 0.820994 -0.028099 1 0 0 0 0 0 0 899965
-0.004779 -0.000103 0.117984 1.200230 0.092308 0.876132 -0.028130 1 0 0 0 0 0 0 900964
-0.004777 -0.000105 0.117985 1.225435 0.070238 0.897178 -0.028161 1 0 0 0 0 0 0 901953
-0.004776 -0.000105 0.117985 1.239140 0.059061 0.905217 -0.028192 1 0 0 0 0 0 0 902926
-0.004759 -0.000110 0.118007 1.017110 0.114353 0.614138 -0.028224 1 0 0 0 0 0 0 903952
-0.004750 -0.000113 0.118014 1.101069 0.088775 0.770569 -0.028254 1 0 0 0 0 0 0 904927
-0.004745 -0.000114 0.118017 1.166720 0.070879 0.850806 -0.028286 1 0 0 0 0 0 0 905952
-0.004743 -0.000114 0.118018 1.203665 0.061530 0.881657 -0.028317 1 0 0 0 0 0 0 906926
-0.004741 -0.000115 0.118018 1.223589 0.056848 0.893224 -0.028348 1 0 0 0 0 0 0 907926
-0.004741 -0.000115 0.118018 1.234520 0.054553 0.897919 -0.028380 1 0 0 0 0 0 0 908965
-0.004723 -0.000119 0.118040 1.010678 0.114357 0.605655 -0.028411 1 0 0 0 0 0 0 909956
-0.004714 -0.000122 0.118048 1.093955 0.090997 0.761588 -0.028443 1 0 0 0 0 0 0 910957
-0.004709 -0.000123 0.118050 1.159211 0.074208 0.841631 -0.028474 1 0 0 0 0 0 0 911960
-0.004707 -0.000123 0.118051 1.195980 0.065415 0.872431 -0.028506 1 0 0 0 0 0 0 912966
-0.004706 -0.000124 0.118052 1.215733 0.061021 0.883909 -0.028535 1 0 0 0 0 0 0 913918
-0.004705 -0.000124 0.118052 1.226577 0.058869 0.888580 -0.028568 1 0 0 0 0 0 0 914953
-0.004688 -0.000128 0.118074 1.002463 0.118789 0.596343 -0.028599 1 0 0 0 0 0 0 915957
-0.004679 -0.000131 0.118081 1.085804 0.095450 0.752179 -0.028630 1 0 0 0 0 0 0 916953
-0.004674 -0.000132 0.118084 1.151052 0.078684 0.832150 -0.028661 1 0 0 0 0 0 0 917946
-0.004672 -0.000132 0.118085 1.187824 0.069895 0.862938 -0.028693 1 0 0 0 0 0 0 918959
-0.004658 -0.000119 0.118096 1.044112 -0.112621 0.723922 -0.028724 1 0 0 0 0 0 0 919950
-0.004651 -0.000113 0.118100 1.112473 -0.049215 0.807472 -0.028755 1 0 0 0 0 0 0 920951
-0.004643 -0.000127 0.118112 1.096046 0.237289 0.706007 -0.028786 1 0 0 0 0 0 0 921950
-0.004638 -0.000135 0.118116 1.146248 0.174162 0.798054 -0.028817 1 0 0 0 0 0 0 922924
-0.004636 -0.000138 0.118118 1.179676 0.122104 0.843075 -0.028848 1 0 0 0 0 0 0 923924
-0.004635 -0.000140 0.118118 1.198446 0.094078 0.860469 -0.028879 1 0 0 0 0 0 0 924924
-0.004622 -0.000128 0.118130 1.045232 -0.098343 0.716767 -0.028911 1 0 0 0 0 0 0 925957
-0.004616 -0.000122 0.118134 1.108836 -0.039845 0.798591 -0.028942 1 0 0 0 0 0 0 926949
-0.004612 -0.000119 0.118135 1.156991 0.005053 0.840501 -0.028974 1 0 0 0 0 0 0 927952
-0.004605 -0.000135 0.118146 1.116775 0.268472 0.712904 -0.029005 1 0 0 0 0 0 0 928947
-0.004602 -0.000143 0.118150 1.153438 0.192283 0.794725 -0.029036 1 0 0 0 0 0 0 929930
-0.004600 -0.000147 0.118151 1.179767 0.133518 0.836076 -0.029067 1 0 0 0 0 0 0 930946
-0.004587 -0.000136 0.118163 1.031057 -0.076231 0.701723 -0.029098 1 0 0 0 0 0 0 931930
-0.004580 -0.000130 0.118167 1.097291 -0.026507 0.786862 -0.029130 1 0 0 0 0 0 0 932944
-0.004577 -0.000127 0.118168 1.146805 0.013990 0.829883 -0.029161 1 0 0 0 0 0 0 933929
-0.004575 -0.000126 0.118169 1.174418 0.035872 0.846662 -0.029192 1 0 0 0 0 0 0 934946
-0.004569 -0.000143 0.118180 1.122279 0.286529 0.709362 -0.029228 1 0 0 0 0 0 0 936102
-0.004566 -0.000151 0.118183 1.152469 0.203720 0.787478 -0.029255 1 0 0 0 0 0 0 936948
-0.004564 -0.000156 0.118185 1.175513 0.141615 0.827552 -0.029286 1 0 0 0 0 0 0 937932
-0.004551 -0.000145 0.118196 1.025026 -0.069926 0.692795 -0.029317 1 0 0 0 0 0 0 938947
-0.004545 -0.000139 0.118200 1.090345 -0.021051 0.777624 -0.029346 1 0 0 0 0 0 0 939865
-0.004541 -0.000136 0.118202 1.139453 0.019043 0.820583 -0.029378 1 0 0 0 0 0 0 940873
-0.004534 -0.000153 0.118213 1.099522 0.280393 0.693375 -0.029409 1 0 0 0 0 0 0 941863
-0.004531 -0.000161 0.118217 1.136528 0.203005 0.775227 -0.029440 1 0 0 0 0 0 0 942876
-0.004529 -0.000165 0.118218 1.162930 0.143604 0.816542 -0.029471 1 0 0 0 0 0 0 943865
-0.004528 -0.000167 0.118218 1.178067 0.111920 0.832636 -0.029502 1 0 0 0 0 0 0 944863
-0.004528 -0.000168 0.118219 1.186646 0.095924 0.838919 -0.029534 1 0 0 0 0 0 0 945893
-0.004515 -0.000155 0.118230 1.027480 -0.090633 0.691195 -0.029565 1 0 0 0 0 0 0 946870
-0.004504 -0.000167 0.118244 1.021072 0.210809 0.627606 -0.029597 1 0 0 0 0 0 0 947883
-0.004498 -0.000172 0.118249 1.091878 0.168935 0.745465 -0.029672 1 0 0 0 0 0 0 950308
-0.004495 -0.000175 0.118251 1.135809 0.128790 0.799698 -0.029690 1 0 0 0 0 0 0 950875
-0.004493 -0.000177 0.118252 1.160352 0.106913 0.820504 -0.029722 1 0 0 0 0 0 0 951878
-0.004487 -0.000195 0.118263 1.106231 0.335856 0.684561 -0.029753 1 0 0 0 0 0 0 952878
-0.004484 -0.000204 0.118266 1.135937 0.241853 0.763135 -0.029784 1 0 0 0 0 0 0 953885
-0.004483 -0.000209 0.118268 1.158632 0.174147 0.803265 -0.029815 1 0 0 0 0 0 0 954871
-0.004482 -0.000211 0.118268 1.171837 0.138305 0.818923 -0.029846 1 0 0 0 0 0 0 955857
-0.004469 -0.000199 0.118279 1.015090 -0.058456 0.674492 -0.029877 1 0 0 0 0 0 0 956855
-0.004463 -0.000193 0.118283 1.077440 -0.001930 0.755934 -0.029909 1 0 0 0 0 0 0 957884
-0.004454 -0.000208 0.118295 1.057336 0.282197 0.653824 -0.029939 1 0 0 0 0 0 0 958852
-0.004450 -0.000215 0.118299 1.106196 0.217313 0.745288 -0.029972 1 0 0 0 0 0 0 959879
-0.004448 -0.000219 0.118301 1.138779 0.164330 0.789988 -0.030002 1 0 0 0 0 0 0 960850
-0.004447 -0.000221 0.118301 1.157086 0.135876 0.807266 -0.030034 1 0 0 0 0 0 0 961879
-0.004446 -0.000222 0.118302 1.167178 0.121523 0.813908 -0.030065 1 0 0 0 0 0 0 962879
-0.004446 -0.000222 0.118302 1.172979 0.114393 0.816777 -0.030097 1 0 0 0 0 0 0 963901
-0.004428 -0.000227 0.118323 0.944425 0.172414 0.524080 -0.030128 1 0 0 0 0 0 0 964889
-0.004419 -0.000229 0.118331 1.027018 0.147658 0.678928 -0.030160 1 0 0 0 0 0 0 965895
-0.004415 -0.000230 0.118334 1.091768 0.130205 0.758446 -0.030191 1 0 0 0 0 0 0 966887
-0.004412 -0.000231 0.118335 1.128124 0.121142 0.789009 -0.030222 1 0 0 0 0 0 0 967895
-0.004411 -0.000231 0.118335 1.147631 0.116648 0.800366 -0.030253 1 0 0 0 0 0 0 968898
-0.004405 -0.000249 0.118346 1.090483 0.354968 0.661156 -0.030284 1 0 0 0 0 0 0 969889
-0.004402 -0.000258 0.118349 1.118822 0.265356 0.738321 -0.030315 1 0 0 0 0 0 0 970872
-0.004401 -0.000263 0.118351 1.140800 0.199842 0.777973 -0.030347 1 0 0 0 0 0 0 971889
-0.004400 -0.000265 0.118351 1.153637 0.165108 0.793439 -0.030378 1 0 0 0 0 0 0 972888
-0.004387 -0.000253 0.118362 0.996304 -0.031285 0.648873 -0.030410 1 0 0 0 0 0 0 973897
-0.004381 -0.000247 0.118366 1.058552 0.025492 0.730133 -0.030441 1 0 0 0 0 0 0 974891
-0.004373 -0.000261 0.118378 1.038204 0.310277 0.628140 -0.030472 1 0 0 0 0 0 0 975888
-0.004368 -0.000269 0.118382 1.087085 0.245414 0.719373 -0.030503 1 0 0 0 0 0 0 976889
-0.004366 -0.000273 0.118384 1.119672 0.192451 0.763980 -0.030534 1 0 0 0 0 0 0 977886
-0.004365 -0.000274 0.118384 1.137914 0.164027 0.781174 -0.030566 1 0 0 0 0 0 0 978900
-0.004364 -0.000275 0.118384 1.148026 0.149721 0.787805 -0.030599 1 0 0 0 0 0 0 979955
-0.004364 -0.000276 0.118385 1.153757 0.142617 0.790635 -0.030630 1 0 0 0 0 0 0 980963
-0.004347 -0.000281 0.118406 0.924557 0.200917 0.497953 -0.030661 1 0 0 0 0 0 0 981930
-0.004338 -0.000283 0.118414 1.007298 0.176070 0.652524 -0.030692 1 0 0 0 0 0 0 982926
-0.004333 -0.000284 0.118417 1.072067 0.158614 0.731917 -0.030723 1 0 0 0 0 0 0 983922
-0.004330 -0.000285 0.118417 1.108395 0.149537 0.762401 -0.030754 1 0 0 0 0 0 0 984922
-0.004329 -0.000285 0.118418 1.127851 0.145073 0.773709 -0.030785 1 0 0 0 0 0 0 985922
-0.004329 -0.000285 0.118418 1.138354 0.142935 0.778148 -0.030817 1 0 0 0 0 0 0 986922
-0.004323 -0.000303 0.118429 1.076365 0.382937 0.636670 -0.030849 1 0 0 0 0 0 0 987946
-0.004320 -0.000312 0.118432 1.102390 0.293848 0.712804 -0.030879 1 0 0 0 0 0 0 988922
-0.004319 -0.000316 0.118433 1.123158 0.228593 0.752036 -0.030910 1 0 0 0 0 0 0 989917
-0.004318 -0.000319 0.118434 1.135393 0.194017 0.767361 -0.030943 1 0 0 0 0 0 0 990952
-0.004306 -0.000307 0.118445 0.977344 -0.002523 0.622641 -0.030974 1 0 0 0 0 0 0 991950
-0.004299 -0.000300 0.118449 1.039507 0.054267 0.703796 -0.031005 1 0 0 0 0 0 0 992952
-0.004296 -0.000297 0.118450 1.086826 0.098438 0.745365 -0.031036 1 0 0 0 0 0 0 993944
-0.004294 -0.000296 0.118451 1.113195 0.122233 0.761548 -0.031068 1 0 0 0 0 0 0 994957
-0.004293 -0.000295 0.118451 1.127348 0.134382 0.767770 -0.031099 1 0 0 0 0 0 0 995956
-0.004288 -0.000313 0.118462 1.067079 0.381751 0.626890 -0.031130 1 0 0 0 0 0 0 996947
-0.004285 -0.000321 0.118465 1.094073 0.296242 0.703155 -0.031160 1 0 0 0 0 0 0 997924
-0.004283 -0.000326 0.118467 1.115325 0.232781 0.742441 -0.031192 1 0 0 0 0 0 0 998923
-0.004283 -0.000328 0.118467 1.127768 0.199095 0.757759 -0.031224 1 0 0 0 0 0 0 999947
-0.004282 -0.000329 0.118467 1.134825 0.182144 0.763649 -0.031254 1 0 0 0 0 0 1 922
-0.004270 -0.000316 0.118479 0.973832 -0.005525 0.615569 -0.031285 1 0 0 0 0 0 1 1925
-0.004263 -0.000310 0.118482 1.034559 0.055757 0.695475 -0.031317 1 0 0 0 0 0 1 2921
-0.004260 -0.000307 0.118484 1.081131 0.102188 0.736620 -0.031348 1 0 0 0 0 0 1 3916
-0.004258 -0.000305 0.118484 1.107115 0.127115 0.752636 -0.031379 1 0 0 0 0 0 1 4930
-0.004258 -0.000304 0.118484 1.121074 0.139832 0.758803 -0.031411 1 0 0 0 0 0 1 5946
-0.004257 -0.000304 0.118484 1.128690 0.146301 0.761424 -0.031442 1 0 0 0 0 0 1 6927
-0.004257 -0.000304 0.118484 1.133123 0.149607 0.762840 -0.031474 1 0 0 0 0 0 1 7944
-0.004257 -0.000303 0.118484 1.135895 0.151350 0.763812 -0.031504 1 0 0 0 0 0 1 8930
-0.004257 -0.000303 0.118484 1.137861 0.152290 0.764655 -0.031536 1 0 0 0 0 0 1 9945
-0.004252 -0.000321 0.118495 1.071284 0.394258 0.621880 -0.031567 1 0 0 0 0 0 1 10930
-0.004249 -0.000330 0.118499 1.095204 0.305968 0.697458 -0.031599 1 0 0 0 0 0 1 11951
-0.004248 -0.000335 0.118500 1.114855 0.241096 0.736463 -0.031630 1 0 0 0 0 0 1 12945
-0.004235 -0.000324 0.118512 0.961073 0.027275 0.600998 -0.031661 1 0 0 0 0 0 1 13930
-0.004228 -0.000318 0.118516 1.025812 0.075364 0.685353 -0.031692 1 0 0 0 0 0 1 14946
-0.004225 -0.000315 0.118517 1.074449 0.115198 0.728025 -0.031724 1 0 0 0 0 0 1 15948
-0.004223 -0.000314 0.118517 1.101455 0.136834 0.744542 -0.031755 1 0 0 0 0 0 1 16945
-0.004222 -0.000313 0.118518 1.115923 0.147923 0.750883 -0.031786 1 0 0 0 0 0 1 17950
-0.004222 -0.000313 0.118518 1.123813 0.153559 0.753564 -0.031817 1 0 0 0 0 0 1 18946
-0.004221 -0.000313 0.118518 1.128331 0.156452 0.754947 -0.031848 1 0 0 0 0 0 1 19929
-0.004221 -0.000313 0.118518 1.131171 0.157996 0.755938 -0.031880 1 0 0 0 0 0 1 20943
-0.004221 -0.000312 0.118518 1.133138 0.158837 0.756759 -0.031911 1 0 0 0 0 0 1 21929
-0.004221 -0.000312 0.118518 1.134700 0.159340 0.757529 -0.031942 1 0 0 0 0 0 1 22946
-0.004221 -0.000312 0.118518 1.135930 0.159652 0.758220 -0.031971 1 0 0 0 0 0 1 23863
-0.004209 -0.000299 0.118529 0.971611 -0.019701 0.608352 -0.032003 1 0 0 0 0 0 1 24871
-0.004202 -0.000292 0.118533 1.030833 0.045893 0.687497 -0.032033 1 0 0 0 0 0 1 25861
-0.004194 -0.000307 0.118545 1.008412 0.336144 0.584715 -0.032065 1 0 0 0 0 0 1 26870
-0.004190 -0.000314 0.118549 1.056566 0.273541 0.675348 -0.032096 1 0 0 0 0 0 1 27872
-0.004188 -0.000318 0.118550 1.088710 0.221673 0.719681 -0.032127 1 0 0 0 0 0 1 28861
-0.004187 -0.000320 0.118551 1.106652 0.193820 0.736732 -0.032159 1 0 0 0 0 0 1 29870
-0.004186 -0.000321 0.118551 1.116507 0.179795 0.743220 -0.032190 1 0 0 0 0 0 1 30873
-0.004186 -0.000321 0.118551 1.122060 0.172845 0.745941 -0.032221 1 0 0 0 0 0 1 31861
-0.004186 -0.000321 0.118551 1.125434 0.169465 0.747375 -0.032253 1 0 0 0 0 0 1 32872
-0.004185 -0.000321 0.118551 1.127657 0.167840 0.748331 -0.032283 1 0 0 0 0 0 1 33862
-0.004185 -0.000321 0.118551 1.129539 0.167143 0.749274 -0.032321 1 0 0 0 0 0 1 35048
-0.004173 -0.000308 0.118562 0.964958 -0.012902 0.599258 -0.032346 1 0 0 0 0 0 1 35856
-0.004167 -0.000302 0.118566 1.024331 0.052415 0.678351 -0.032378 1 0 0 0 0 0 1 36876
-0.004159 -0.000316 0.118578 1.001847 0.342746 0.575532 -0.032409 1 0 0 0 0 0 1 37882
-0.004154 -0.000323 0.118582 1.050024 0.280072 0.666078 -0.032440 1 0 0 0 0 0 1 38863
-0.004152 -0.000327 0.118584 1.082154 0.228189 0.710376 -0.032471 1 0 0 0 0 0 1 39848
-0.004151 -0.000329 0.118584 1.100117 0.200327 0.727412 -0.032503 1 0 0 0 0 0 1 40877
-0.004150 -0.000330 0.118584 1.109937 0.186296 0.733883 -0.032534 1 0 0 0 0 0 1 41870
-0.004150 -0.000330 0.118584 1.115485 0.179351 0.736594 -0.032565 1 0 0 0 0 0 1 42870
-0.004150 -0.000330 0.118584 1.118841 0.175957 0.738013 -0.032597 1 0 0 0 0 0 1 43886
-0.004150 -0.000330 0.118584 1.121040 0.174344 0.738943 -0.032628 1 0 0 0 0 0 1 44873
-0.004137 -0.000317 0.118595 0.956785 -0.006254 0.589105 -0.032659 1 0 0 0 0 0 1 45876
-0.004131 -0.000311 0.118599 1.016293 0.058836 0.668144 -0.032690 1 0 0 0 0 0 1 46882
-0.004128 -0.000307 0.118601 1.062207 0.107210 0.708924 -0.032722 1 0 0 0 0 0 1 47878
-0.004126 -0.000306 0.118601 1.087786 0.133082 0.724768 -0.032753 1 0 0 0 0 0 1 48876
-0.004120 -0.000323 0.118612 1.033024 0.388366 0.587169 -0.032784 1 0 0 0 0 0 1 49864
-0.004117 -0.000331 0.118616 1.063167 0.306480 0.664370 -0.032814 1 0 0 0 0 0 1 50847
-0.004116 -0.000335 0.118617 1.085964 0.244816 0.703940 -0.032846 1 0 0 0 0 0 1 51878
-0.004115 -0.000338 0.118617 1.099085 0.212021 0.719296 -0.032878 1 0 0 0 0 0 1 52876
-0.004114 -0.000339 0.118617 1.106475 0.195521 0.725172 -0.032909 1 0 0 0 0 0 1 53876
-0.004102 -0.000326 0.118629 0.944665 0.007336 0.577027 -0.032939 1 0 0 0 0 0 1 54850
-0.004095 -0.000319 0.118632 1.005653 0.068705 0.656665 -0.032974 1 0 0 0 0 0 1 55948
-0.004092 -0.000316 0.118634 1.052272 0.115217 0.697624 -0.033005 1 0 0 0 0 0 1 56958
-0.004090 -0.000315 0.118634 1.078151 0.140176 0.713488 -0.033035 1 0 0 0 0 0 1 57923
-0.004090 -0.000314 0.118634 1.092002 0.152924 0.719561 -0.033066 1 0 0 0 0 0 1 58917
-0.004089 -0.000313 0.118634 1.099593 0.159399 0.722139 -0.033099 1 0 0 0 0 0 1 59950
-0.004089 -0.000313 0.118635 1.103918 0.162731 0.723467 -0.033130 1 0 0 0 0 0 1 60952
-0.004089 -0.000313 0.118635 1.106634 0.164474 0.724385 -0.033162 1 0 0 0 0 0 1 61962
-0.004089 -0.000313 0.118635 1.108485 0.165414 0.725131 -0.033192 1 0 0 0 0 0 1 62948
-0.004077 -0.000300 0.118646 0.943718 -0.014190 0.575286 -0.033224 1 0 0 0 0 0 1 63960
-0.004065 -0.000311 0.118660 0.934581 0.293844 0.510423 -0.033255 1 0 0 0 0 0 1 64948
-0.004059 -0.000316 0.118665 1.003158 0.253973 0.625680 -0.033285 1 0 0 0 0 0 1 65922
-0.004056 -0.000319 0.118667 1.047180 0.214916 0.679692 -0.033317 1 0 0 0 0 0 1 66943
-0.004055 -0.000321 0.118667 1.071274 0.193611 0.700160 -0.033349 1 0 0 0 0 0 1 67943
-0.004054 -0.000321 0.118668 1.084189 0.182885 0.707797 -0.033379 1 0 0 0 0 0 1 68920
-0.004053 -0.000322 0.118668 1.091289 0.177593 0.710895 -0.033410 1 0 0 0 0 0 1 69918
-0.004053 -0.000322 0.118668 1.095425 0.175031 0.712416 -0.033443 1 0 0 0 0 0 1 70952
-0.004053 -0.000322 0.118668 1.098007 0.173843 0.713367 -0.033474 1 0 0 0 0 0 1 71946
-0.004053 -0.000322 0.118668 1.099807 0.173311 0.714138 -0.033505 1 0 0 0 0 0 1 72949
-0.004041 -0.000309 0.118679 0.934803 -0.007165 0.564257 -0.033536 1 0 0 0 0 0 1 73940
-0.004034 -0.000302 0.118683 0.994275 0.058177 0.643061 -0.033568 1 0 0 0 0 0 1 74954
-0.004031 -0.000299 0.118684 1.040138 0.106698 0.683734 -0.033599 1 0 0 0 0 0 1 75954
-0.004030 -0.000297 0.118685 1.065643 0.132671 0.699508 -0.033630 1 0 0 0 0 0 1 76961
-0.004029 -0.000296 0.118685 1.079268 0.145890 0.705497 -0.033660 1 0 0 0 0 0 1 77925
-0.004028 -0.000296 0.118685 1.086707 0.152625 0.708038 -0.033693 1 0 0 0 0 0 1 78953
-0.004028 -0.000296 0.118685 1.090971 0.156060 0.709348 -0.033724 1 0 0 0 0 0 1 79962
-0.004028 -0.000295 0.118685 1.093575 0.157842 0.710204 -0.033754 1 0 0 0 0 0 1 80919
-0.004016 -0.000282 0.118696 0.928835 -0.021635 0.560434 -0.033785 1 0 0 0 0 0 1 81920
-0.004009 -0.000275 0.118700 0.988544 0.044311 0.639177 -0.033817 1 0 0 0 0 0 1 82943
-0.004006 -0.000272 0.118701 1.034520 0.093109 0.679808 -0.033849 1 0 0 0 0 0 1 83959
-0.003999 -0.000288 0.118712 0.991335 0.361778 0.551705 -0.033880 1 0 0 0 0 0 1 84946
-0.003996 -0.000296 0.118716 1.027763 0.286609 0.632288 -0.033911 1 0 0 0 0 0 1 85942
-0.003994 -0.000300 0.118717 1.053666 0.228264 0.672959 -0.033942 1 0 0 0 0 0 1 86924
-0.003993 -0.000302 0.118718 1.068349 0.197126 0.688705 -0.033974 1 0 0 0 0 0 1 87944
-0.003993 -0.000303 0.118718 1.076458 0.181446 0.694676 -0.034004 1 0 0 0 0 0 1 88927
-0.003992 -0.000304 0.118718 1.081131 0.173681 0.697188 -0.034036 1 0 0 0 0 0 1 89941
-0.003980 -0.000291 0.118729 0.917212 -0.010723 0.547953 -0.034067 1 0 0 0 0 0 1 90924
-0.003974 -0.000284 0.118733 0.977479 0.052834 0.626822 -0.034099 1 0 0 0 0 0 1 91952
-0.003970 -0.000281 0.118734 1.023709 0.100461 0.667477 -0.034130 1 0 0 0 0 0 1 92946
-0.003969 -0.000279 0.118735 1.049373 0.125953 0.683242 -0.034161 1 0 0 0 0 0 1 93943
-0.003968 -0.000278 0.118735 1.063084 0.138966 0.689235 -0.034192 1 0 0 0 0 0 1 94941
-0.003967 -0.000278 0.118735 1.070520 0.145571 0.691725 -0.034224 1 0 0 0 0 0 1 95946
-0.003967 -0.000278 0.118735 1.074773 0.148928 0.693005 -0.034255 1 0 0 0 0 0 1 96942
-0.003967 -0.000278 0.118735 1.077377 0.150701 0.693853 -0.034285 1 0 0 0 0 0 1 97925
-0.003955 -0.000264 0.118746 0.912311 -0.029099 0.544137 -0.034317 1 0 0 0 0 0 1 98941
-0.003948 -0.000258 0.118750 0.972006 0.036849 0.622707 -0.034348 1 0 0 0 0 0 1 99926
-0.003945 -0.000254 0.118751 1.017991 0.085653 0.663244 -0.034380 1 0 0 0 0 0 1 100939
-0.003943 -0.000253 0.118752 1.043505 0.111746 0.678969 -0.034410 1 0 0 0 0 0 1 101923
-0.003943 -0.000252 0.118752 1.057151 0.125039 0.684941 -0.034442 1 0 0 0 0 0 1 102941
-0.003942 -0.000251 0.118752 1.064540 0.131777 0.687423 -0.034473 1 0 0 0 0 0 1 103925
-0.003937 -0.000269 0.118763 0.999881 0.378033 0.544727 -0.034505 1 0 0 0 0 0 1 104940
-0.003934 -0.000278 0.118766 1.025278 0.291421 0.620108 -0.034535 1 0 0 0 0 0 1 105924
-0.003920 -0.000269 0.118779 0.878534 0.046441 0.508585 -0.034567 1 0 0 0 0 0 1 106940
-0.003913 -0.000264 0.118783 0.948630 0.077808 0.601467 -0.034596 1 0 0 0 0 0 1 107872
-0.003910 -0.000262 0.118784 1.000089 0.109141 0.647084 -0.034627 1 0 0 0 0 0 1 108858
-0.003908 -0.000261 0.118785 1.028441 0.126501 0.664576 -0.034659 1 0 0 0 0 0 1 109868
-0.003907 -0.000261 0.118785 1.043483 0.135428 0.671133 -0.034690 1 0 0 0 0 0 1 110858
-0.003906 -0.000260 0.118785 1.051593 0.139970 0.673817 -0.034721 1 0 0 0 0 0 1 111859
-0.003906 -0.000260 0.118785 1.056178 0.142324 0.675162 -0.034753 1 0 0 0 0 0 1 112881
-0.003906 -0.000260 0.118785 1.058931 0.143564 0.675997 -0.034784 1 0 0 0 0 0 1 113867
-0.003894 -0.000247 0.118796 0.893605 -0.036765 0.526347 -0.034815 1 0 0 0 0 0 1 114880
-0.003887 -0.000240 0.118800 0.953400 0.029067 0.604789 -0.034847 1 0 0 0 0 0 1 115887
-0.003884 -0.000237 0.118801 0.999388 0.077812 0.645242 -0.034878 1 0 0 0 0 0 1 116879
-0.003882 -0.000235 0.118802 1.024908 0.103870 0.660921 -0.034909 1 0 0 0 0 0 1 117874
-0.003882 -0.000234 0.118802 1.038670 0.117173 0.666963 -0.034945 1 0 0 0 0 0 1 119043
-0.003881 -0.000234 0.118802 1.045864 0.123857 0.669310 -0.034971 1 0 0 0 0 0 1 119862
-0.003881 -0.000233 0.118802 1.050050 0.127284 0.670559 -0.035003 1 0 0 0 0 0 1 120872
-0.003881 -0.000233 0.118802 1.052618 0.129062 0.671373 -0.035033 1 0 0 0 0 0 1 121860
-0.003881 -0.000233 0.118802 1.054392 0.130004 0.672064 -0.035065 1 0 0 0 0 0 1 122875
-0.003881 -0.000233 0.118802 1.055737 0.130530 0.672679 -0.035096 1 0 0 0 0 0 1 123869
-0.003868 -0.000220 0.118813 0.889510 -0.050329 0.522987 -0.035127 1 0 0 0 0 0 1 124869
-0.003857 -0.000231 0.118828 0.879939 0.258427 0.457192 -0.035159 1 0 0 0 0 0 1 125875
-0.003851 -0.000237 0.118833 0.948615 0.218771 0.572093 -0.035190 1 0 0 0 0 0 1 126875
-0.003848 -0.000239 0.118834 0.992552 0.179733 0.625925 -0.035221 1 0 0 0 0 0 1 127876
-0.003847 -0.000241 0.118835 1.016509 0.158406 0.646284 -0.035253 1 0 0 0 0 0 1 128873
-0.003846 -0.000242 0.118835 1.029325 0.147644 0.653853 -0.035284 1 0 0 0 0 0 1 129873
-0.003845 -0.000242 0.118835 1.036300 0.142313 0.656857 -0.035315 1 0 0 0 0 0 1 130873
-0.003845 -0.000242 0.118835 1.040291 0.139700 0.658282 -0.035347 1 0 0 0 0 0 1 131879
-0.003845 -0.000242 0.118835 1.042760 0.138477 0.659156 -0.035378 1 0 0 0 0 0 1 132878
-0.003833 -0.000229 0.118846 0.876919 -0.043411 0.509533 -0.035409 1 0 0 0 0 0 1 133873
-0.003826 -0.000222 0.118850 0.936645 0.021809 0.587803 -0.035439 1 0 0 0 0 0 1 134843
-0.003823 -0.000219 0.118851 0.982639 0.070256 0.628210 -0.035471 1 0 0 0 0 0 1 135873
-0.003821 -0.000217 0.118852 1.008113 0.096153 0.643838 -0.035503 1 0 0 0 0 0 1 136876
-0.003821 -0.000216 0.118852 1.021676 0.109337 0.649749 -0.035534 1 0 0 0 0 0 1 137873
-0.003820 -0.000216 0.118852 1.029001 0.116018 0.652186 -0.035565 1 0 0 0 0 0 1 138873
-0.003820 -0.000216 0.118852 1.033219 0.119425 0.653449 -0.035599 1 0 0 0 0 0 1 139956
-0.003815 -0.000233 0.118863 0.966598 0.364483 0.510071 -0.035630 1 0 0 0 0 0 1 140944
-0.003812 -0.000242 0.118866 0.991224 0.277144 0.585188 -0.035661 1 0 0 0 0 0 1 141942
-0.003811 -0.000247 0.118868 1.011064 0.212626 0.623937 -0.035692 1 0 0 0 0 0 1 142943
-0.003810 -0.000249 0.118868 1.022599 0.178388 0.638955 -0.035723 1 0 0 0 0 0 1 143941
-0.003797 -0.000237 0.118879 0.861370 -0.020328 0.494322 -0.035755 1 0 0 0 0 0 1 144944
-0.003791 -0.000231 0.118883 0.923635 0.036530 0.574291 -0.035786 1 0 0 0 0 0 1 145958
-0.003787 -0.000228 0.118885 0.970865 0.080800 0.615255 -0.035818 1 0 0 0 0 0 1 146960
-0.003786 -0.000226 0.118885 0.996953 0.104609 0.631057 -0.035849 1 0 0 0 0 0 1 147944
-0.003785 -0.000225 0.118885 1.010793 0.116759 0.637017 -0.035879 1 0 0 0 0 0 1 148922
-0.003784 -0.000225 0.118885 1.018260 0.122909 0.639456 -0.035910 1 0 0 0 0 0 1 149915
-0.003784 -0.000225 0.118885 1.022497 0.126047 0.640678 -0.035942 1 0 0 0 0 0 1 150937
-0.003784 -0.000225 0.118885 1.025037 0.127670 0.641441 -0.035973 1 0 0 0 0 0 1 151919
-0.003784 -0.000225 0.118885 1.026762 0.128549 0.642085 -0.036004 1 0 0 0 0 0 1 152917
-0.003784 -0.000224 0.118885 1.028081 0.129036 0.642665 -0.036035 1 0 0 0 0 0 1 153922
-0.003771 -0.000211 0.118896 0.861330 -0.052282 0.493002 -0.036068 1 0 0 0 0 0 1 154952
-0.003765 -0.000204 0.118900 0.920816 0.013357 0.571092 -0.036099 1 0 0 0 0 0 1 155944
-0.003762 -0.000201 0.118902 0.966626 0.062022 0.611392 -0.036130 1 0 0 0 0 0 1 156947
-0.003760 -0.000199 0.118902 0.991994 0.088028 0.626962 -0.036161 1 0 0 0 0 0 1 157939
-0.003759 -0.000198 0.118902 1.005485 0.101269 0.632851 -0.036192 1 0 0 0 0 0 1 158948
-0.003759 -0.000198 0.118902 1.012767 0.107947 0.635251 -0.036223 1 0 0 0 0 0 1 159938
-0.003759 -0.000198 0.118902 1.016854 0.111344 0.636438 -0.036254 1 0 0 0 0 0 1 160915
-0.003746 -0.000184 0.118913 0.851349 -0.068678 0.487032 -0.036286 1 0 0 0 0 0 1 161939
-0.003740 -0.000178 0.118917 0.911573 -0.002285 0.565124 -0.036317 1 0 0 0 0 0 1 162947
-0.003737 -0.000174 0.118918 0.957728 0.046748 0.605401 -0.036348 1 0 0 0 0 0 1 163941
-0.003735 -0.000173 0.118919 0.983275 0.072923 0.620970 -0.036380 1 0 0 0 0 0 1 164937
-0.003734 -0.000172 0.118919 0.996839 0.086244 0.626833 -0.036410 1 0 0 0 0 0 1 165919
-0.003729 -0.000189 0.118930 0.934793 0.336573 0.484848 -0.036441 1 0 0 0 0 0 1 166915
-0.003726 -0.000198 0.118933 0.961911 0.251835 0.560496 -0.036474 1 0 0 0 0 0 1 167957
-0.003724 -0.000202 0.118935 0.982926 0.188573 0.599411 -0.036505 1 0 0 0 0 0 1 168945
-0.003723 -0.000204 0.118935 0.995029 0.154955 0.614459 -0.036536 1 0 0 0 0 0 1 169937
-0.003723 -0.000206 0.118935 1.001754 0.138000 0.620127 -0.036567 1 0 0 0 0 0 1 170923
-0.003723 -0.000206 0.118935 1.005663 0.129547 0.622461 -0.036598 1 0 0 0 0 0 1 171938
-0.003723 -0.000206 0.118935 1.008052 0.125387 0.623609 -0.036629 1 0 0 0 0 0 1 172923
-0.003723 -0.000207 0.118935 1.009700 0.123359 0.624355 -0.036661 1 0 0 0 0 0 1 173939
-0.003723 -0.000207 0.118935 1.010950 0.122390 0.624962 -0.036692 1 0 0 0 0 0 1 174921
-0.003723 -0.000207 0.118935 1.012008 0.121965 0.625518 -0.036723 1 0 0 0 0 0 1 175939
-0.003710 -0.000193 0.118946 0.844726 -0.060143 0.475864 -0.036754 1 0 0 0 0 0 1 176924
-0.003704 -0.000187 0.118950 0.904185 0.005261 0.553787 -0.036786 1 0 0 0 0 0 1 177939
-0.003701 -0.000183 0.118952 0.949954 0.053823 0.594006 -0.036817 1 0 0 0 0 0 1 178940
-0.003699 -0.000182 0.118952 0.975292 0.079760 0.609546 -0.036849 1 0 0 0 0 0 1 179943
-0.003698 -0.000181 0.118952 0.988753 0.092954 0.615390 -0.036880 1 0 0 0 0 0 1 180938
-0.003698 -0.000180 0.118952 0.995971 0.099617 0.617760 -0.036910 1 0 0 0 0 0 1 181923
-0.003698 -0.000180 0.118952 1.000072 0.102995 0.618940 -0.036942 1 0 0 0 0 0 1 182938
-0.003698 -0.000180 0.118952 1.002510 0.104735 0.619674 -0.036973 1 0 0 0 0 0 1 183925
-0.003697 -0.000180 0.118952 1.004185 0.105648 0.620285 -0.037005 1 0 0 0 0 0 1 184938
-0.003697 -0.000180 0.118952 1.005441 0.106144 0.620832 -0.037035 1 0 0 0 0 0 1 185922
-0.003697 -0.000180 0.118952 1.006504 0.106454 0.621371 -0.037067 1 0 0 0 0 0 1 186941
-0.003697 -0.000180 0.118952 1.007460 0.106641 0.621900 -0.037099 1 0 0 0 0 0 1 187942
-0.003697 -0.000180 0.118952 1.008354 0.106780 0.622418 -0.037130 1 0 0 0 0 0 1 188938
-0.003697 -0.000180 0.118952 1.009217 0.106897 0.622935 -0.037160 1 0 0 0 0 0 1 189923
-0.003697 -0.000180 0.118952 1.010101 0.106996 0.623467 -0.037192 1 0 0 0 0 0 1 190938
-0.003697 -0.000180 0.118952 1.010868 0.107093 0.623948 -0.037221 1 0 0 0 0 0 1 191857
-0.003697 -0.000180 0.118952 1.011746 0.107191 0.624480 -0.037253 1 0 0 0 0 0 1 192870
-0.003697 -0.000180 0.118952 1.012588 0.107270 0.625003 -0.037283 1 0 0 0 0 0 1 193856
-0.003697 -0.000180 0.118952 1.014483 0.107473 0.626166 -0.037353 1 0 0 0 0 0 1 196101
-0.003697 -0.000180 0.118952 1.015136 0.107554 0.626584 -0.037378 1 0 0 0 0 0 1 196877
-0.003697 -0.000180 0.118952 1.016247 0.107669 0.627258 -0.037418 1 0 0 0 0 0 1 198173
-0.003697 -0.000180 0.118952 1.016818 0.107722 0.627608 -0.037439 1 0 0 0 0 0 1 198854
-0.003697 -0.000180 0.118952 1.017687 0.107809 0.628150 -0.037471 1 0 0 0 0 0 1 199865
-0.003697 -0.000180 0.118952 1.018528 0.107909 0.628665 -0.037502 1 0 0 0 0 0 1 200858
-0.003697 -0.000180 0.118952 1.019366 0.107996 0.629193 -0.037534 1 0 0 0 0 0 1 201869
-0.003697 -0.000180 0.118952 1.020226 0.108090 0.629714 -0.037565 1 0 0 0 0 0 1 202862
-0.003697 -0.000180 0.118952 1.021090 0.108170 0.630251 -0.037596 1 0 0 0 0 0 1 203874
-0.003697 -0.000180 0.118952 1.021929 0.108262 0.630762 -0.037628 1 0 0 0 0 0 1 204875
-0.003697 -0.000180 0.118952 1.022772 0.108363 0.631297 -0.037659 1 0 0 0 0 0 1 205874
-0.003697 -0.000180 0.118952 1.023631 0.108452 0.631816 -0.037690 1 0 0 0 0 0 1 206873
-0.003697 -0.000180 0.118952 1.024481 0.108541 0.632339 -0.037721 1 0 0 0 0 0 1 207873
-0.003697 -0.000180 0.118952 1.025300 0.108609 0.632847 -0.037752 1 0 0 0 0 0 1 208843
-0.003697 -0.000180 0.118952 1.026177 0.108719 0.633386 -0.037784 1 0 0 0 0 0 1 209872
-0.003692 -0.000198 0.118963 0.957490 0.352931 0.489362 -0.037815 1 0 0 0 0 0 1 210870
-0.003690 -0.000207 0.118967 0.981288 0.265006 0.564201 -0.037846 1 0 0 0 0 0 1 211865
-0.003688 -0.000211 0.118968 1.000666 0.200181 0.602853 -0.037878 1 0 0 0 0 0 1 212875
-0.003687 -0.000213 0.118968 1.011904 0.165757 0.617787 -0.037909 1 0 0 0 0 0 1 213871
-0.003687 -0.000215 0.118968 1.018227 0.148406 0.623426 -0.037940 1 0 0 0 0 0 1 214870
-0.003687 -0.000215 0.118968 1.021859 0.139776 0.625710 -0.037971 1 0 0 0 0 0 1 215861
-0.003687 -0.000215 0.118969 1.024149 0.135507 0.626848 -0.038002 1 0 0 0 0 0 1 216861
-0.003687 -0.000216 0.118969 1.025724 0.133441 0.627580 -0.038033 1 0 0 0 0 0 1 217860
-0.003687 -0.000216 0.118969 1.026925 0.132445 0.628159 -0.038065 1 0 0 0 0 0 1 218859
-0.003687 -0.000216 0.118969 1.028020 0.132030 0.628751 -0.038099 1 0 0 0 0 0 1 219948
-0.003687 -0.000216 0.118969 1.028952 0.131853 0.629279 -0.038130 1 0 0 0 0 0 1 220947
-0.003687 -0.000216 0.118969 1.029856 0.131826 0.629803 -0.038161 1 0 0 0 0 0 1 221957
-0.003687 -0.000216 0.118969 1.030699 0.131872 0.630302 -0.038192 1 0 0 0 0 0 1 222921
-0.003687 -0.000216 0.118969 1.031548 0.131934 0.630811 -0.038223 1 0 0 0 0 0 1 223922
-0.003687 -0.000216 0.118969 1.032402 0.132035 0.631319 -0.038254 1 0 0 0 0 0 1 224920
-0.003687 -0.000216 0.118969 1.033234 0.132134 0.631844 -0.038285 1 0 0 0 0 0 1 225915
-0.003687 -0.000216 0.118969 1.034111 0.132230 0.632374 -0.038317 1 0 0 0 0 0 1 226938
-0.003687 -0.000216 0.118969 1.034953 0.132347 0.632883 -0.038348 1 0 0 0 0 0 1 227938
-0.003687 -0.000216 0.118969 1.035799 0.132445 0.633405 -0.038380 1 0 0 0 0 0 1 228938
-0.003687 -0.000216 0.118969 1.036640 0.132544 0.633917 -0.038411 1 0 0 0 0 0 1 229943
-0.003687 -0.000216 0.118969 1.037449 0.132670 0.634423 -0.038441 1 0 0 0 0 0 1 230913
-0.003687 -0.000216 0.118969 1.038307 0.132766 0.634940 -0.038473 1 0 0 0 0 0 1 231913
-0.003687 -0.000216 0.118969 1.039145 0.132864 0.635449 -0.038504 1 0 0 0 0 0 1 232914
-0.003687 -0.000216 0.118969 1.039990 0.132991 0.635963 -0.038535 1 0 0 0 0 0 1 233911
-0.003687 -0.000216 0.118969 1.040848 0.133095 0.636505 -0.038567 1 0 0 0 0 0 1 234938
-0.003687 -0.000216 0.118969 1.041675 0.133188 0.636997 -0.038598 1 0 0 0 0 0 1 235915
-0.003687 -0.000216 0.118969 1.042549 0.133318 0.637528 -0.038630 1 0 0 0 0 0 1 236946
-0.003687 -0.000216 0.118969 1.043393 0.133416 0.638048 -0.038661 1 0 0 0 0 0 1 237942
-0.003687 -0.000216 0.118969 1.044227 0.133526 0.638552 -0.038692 1 0 0 0 0 0 1 238944
-0.003687 -0.000216 0.118969 1.045068 0.133634 0.639086 -0.038724 1 0 0 0 0 0 1 239943
-0.003687 -0.000216 0.118969 1.045925 0.133739 0.639599 -0.038755 1 0 0 0 0 0 1 240946
-0.003687 -0.000216 0.118969 1.046757 0.133857 0.640101 -0.038786 1 0 0 0 0 0 1 241934
-0.003687 -0.000216 0.118969 1.047605 0.133947 0.640622 -0.038817 1 0 0 0 0 0 1 242945
-0.003687 -0.000216 0.118969 1.048439 0.134064 0.641148 -0.038848 1 0 0 0 0 0 1 243940
-0.003687 -0.000216 0.118969 1.049270 0.134179 0.641639 -0.038879 1 0 0 0 0 0 1 244915
-0.003687 -0.000216 0.118969 1.050134 0.134271 0.642169 -0.038911 1 0 0 0 0 0 1 245944
-0.003687 -0.000216 0.118969 1.050987 0.134385 0.642693 -0.038942 1 0 0 0 0 0 1 246947
-0.003687 -0.000216 0.118969 1.051822 0.134504 0.643199 -0.038973 1 0 0 0 0 0 1 247940
-0.003687 -0.000216 0.118969 1.052628 0.134594 0.643707 -0.039004 1 0 0 0 0 0 1 248915
-0.003687 -0.000216 0.118969 1.053487 0.134705 0.644223 -0.039035 1 0 0 0 0 0 1 249913
-0.003682 -0.000234 0.118979 0.984656 0.379434 0.500088 -0.039066 1 0 0 0 0 0 1 250913
-0.003679 -0.000243 0.118983 1.008440 0.291646 0.574812 -0.039099 1 0 0 0 0 0 1 251945
-0.003678 -0.000247 0.118984 1.027789 0.226891 0.613392 -0.039130 1 0 0 0 0 0 1 252946
-0.003677 -0.000249 0.118985 1.039017 0.192521 0.628295 -0.039161 1 0 0 0 0 0 1 253937
-0.003676 -0.000250 0.118985 1.045298 0.175197 0.633906 -0.039192 1 0 0 0 0 0 1 254921
-0.003676 -0.000251 0.118985 1.048963 0.166589 0.636196 -0.039223 1 0 0 0 0 0 1 255935
-0.003676 -0.000251 0.118985 1.051222 0.162354 0.637316 -0.039254 1 0 0 0 0 0 1 256921
-0.003676 -0.000251 0.118985 1.052793 0.160302 0.638039 -0.039286 1 0 0 0 0 0 1 257934
-0.003676 -0.000251 0.118985 1.053992 0.159340 0.638615 -0.039317 1 0 0 0 0 0 1 258920
-0.003676 -0.000252 0.118985 1.055017 0.158919 0.639163 -0.039348 1 0 0 0 0 0 1 259936
-0.003676 -0.000252 0.118985 1.055940 0.158764 0.639662 -0.039379 1 0 0 0 0 0 1 260921
-0.003676 -0.000252 0.118985 1.056835 0.158760 0.640186 -0.039411 1 0 0 0 0 0 1 261939
-0.003676 -0.000252 0.118985 1.057695 0.158808 0.640694 -0.039442 1 0 0 0 0 0 1 262936
-0.003676 -0.000252 0.118985 1.058482 0.158904 0.641161 -0.039471 1 0 0 0 0 0 1 263855
-0.003676 -0.000252 0.118985 1.059324 0.159010 0.641673 -0.039502 1 0 0 0 0 0 1 264864
-0.003676 -0.000252 0.118985 1.060156 0.159122 0.642182 -0.039533 1 0 0 0 0 0 1 265853
-0.003676 -0.000252 0.118985 1.061014 0.159245 0.642690 -0.039565 1 0 0 0 0 0 1 266863
-0.003676 -0.000252 0.118985 1.061837 0.159361 0.643185 -0.039596 1 0 0 0 0 0 1 267853
-0.003676 -0.000252 0.118985 1.062691 0.159495 0.643703 -0.039627 1 0 0 0 0 0 1 268863
-0.003676 -0.000252 0.118985 1.063521 0.159621 0.644207 -0.039658 1 0 0 0 0 0 1 269853
-0.003676 -0.000252 0.118985 1.064347 0.159742 0.644718 -0.039690 1 0 0 0 0 0 1 270862
-0.003676 -0.000252 0.118985 1.065559 0.159926 0.645442 -0.039734 1 0 0 0 0 0 1 272287
-0.003676 -0.000252 0.118985 1.066047 0.160000 0.645737 -0.039752 1 0 0 0 0 0 1 272867
-0.003676 -0.000252 0.118985 1.066872 0.160117 0.646234 -0.039783 1 0 0 0 0 0 1 273861
-0.003676 -0.000252 0.118985 1.067701 0.160252 0.646751 -0.039815 1 0 0 0 0 0 1 274856
-0.003676 -0.000252 0.118985 1.068560 0.160378 0.647260 -0.039846 1 0 0 0 0 0 1 275867
-0.003676 -0.000252 0.118985 1.069385 0.160494 0.647757 -0.039877 1 0 0 0 0 0 1 276860
-0.003676 -0.000252 0.118985 1.070234 0.160628 0.648272 -0.039909 1 0 0 0 0 0 1 277864
-0.003676 -0.000252 0.118985 1.071070 0.160754 0.648779 -0.039940 1 0 0 0 0 0 1 278861
-0.003676 -0.000252 0.118985 1.071906 0.160884 0.649298 -0.039971 1 0 0 0 0 0 1 279872
-0.003676 -0.000252 0.118985 1.072750 0.161000 0.649796 -0.040003 1 0 0 0 0 0 1 280876
-0.003676 -0.000252 0.118985 1.073569 0.161129 0.650293 -0.040033 1 0 0 0 0 0 1 281844
-0.003676 -0.000252 0.118985 1.074407 0.161243 0.650805 -0.040064 1 0 0 0 0 0 1 282839
-0.003676 -0.000252 0.118985 1.075257 0.161374 0.651314 -0.040096 1 0 0 0 0 0 1 283866
-0.003676 -0.000252 0.118985 1.076093 0.161511 0.651835 -0.040128 1 0 0 0 0 0 1 284870
-0.003676 -0.000252 0.118985 1.076934 0.161627 0.652330 -0.040159 1 0 0 0 0 0 1 285869
-0.003676 -0.000252 0.118985 1.077780 0.161760 0.652844 -0.040190 1 0 0 0 0 0 1 286869
-0.003676 -0.000252 0.118985 1.078621 0.161887 0.653353 -0.040221 1 0 0 0 0 0 1 287871
-0.003676 -0.000252 0.118985 1.079448 0.162016 0.653867 -0.040253 1 0 0 0 0 0 1 288872
-0.003676 -0.000252 0.118985 1.080276 0.162129 0.654355 -0.040283 1 0 0 0 0 0 1 289857
-0.003676 -0.000252 0.118985 1.081130 0.162263 0.654873 -0.040315 1 0 0 0 0 0 1 290866
-0.003676 -0.000252 0.118985 1.082047 0.162401 0.655428 -0.040349 1 0 0 0 0 0 1 291959
-0.003676 -0.000252 0.118985 1.082860 0.162516 0.655918 -0.040380 1 0 0 0 0 0 1 292939
-0.003676 -0.000252 0.118985 1.083695 0.162653 0.656439 -0.040411 1 0 0 0 0 0 1 293941
-0.003676 -0.000252 0.118985 1.084521 0.162773 0.656928 -0.040441 1 0 0 0 0 0 1 294913
-0.003676 -0.000252 0.118985 1.085387 0.162896 0.657449 -0.040474 1 0 0 0 0 0 1 295954
-0.003676 -0.000252 0.118985 1.086224 0.163028 0.657958 -0.040505 1 0 0 0 0 0 1 296945
-0.003676 -0.000252 0.118985 1.087058 0.163146 0.658481 -0.040536 1 0 0 0 0 0 1 297949
-0.003676 -0.000252 0.118985 1.087889 0.163270 0.658967 -0.040567 1 0 0 0 0 0 1 298941
-0.003676 -0.000252 0.118985 1.088739 0.163405 0.659482 -0.040599 1 0 0 0 0 0 1 299946
-0.003676 -0.000252 0.118985 1.089571 0.163530 0.659986 -0.040630 1 0 0 0 0 0 1 300937
-0.003676 -0.000252 0.118985 1.090379 0.163644 0.660473 -0.040660 1 0 0 0 0 0 1 301911
-0.003671 -0.000270 0.118995 1.021378 0.408992 0.516206 -0.040692 1 0 0 0 0 0 1 302936
-0.003668 -0.000278 0.118999 1.045086 0.321384 0.590726 -0.040723 1 0 0 0 0 0 1 303913
-0.003667 -0.000283 0.119000 1.064397 0.256731 0.629235 -0.040754 1 0 0 0 0 0 1 304914
-0.003666 -0.000285 0.119001 1.075611 0.222422 0.644104 -0.040785 1 0 0 0 0 0 1 305911
-0.003666 -0.000286 0.119001 1.081901 0.205148 0.649709 -0.040816 1 0 0 0 0 0 1 306911
-0.003666 -0.000287 0.119001 1.085556 0.196575 0.651997 -0.040848 1 0 0 0 0 0 1 307937
-0.003665 -0.000287 0.119001 1.087797 0.192362 0.653102 -0.040879 1 0 0 0 0 0 1 308912
-0.003665 -0.000287 0.119001 1.089353 0.190319 0.653815 -0.040910 1 0 0 0 0 0 1 309911
-0.003665 -0.000287 0.119001 1.090551 0.189368 0.654384 -0.040941 1 0 0 0 0 0 1 310912
-0.003665 -0.000287 0.119001 1.091598 0.188988 0.654937 -0.040974 1 0 0 0 0 0 1 311957
-0.003665 -0.000287 0.119001 1.092522 0.188847 0.655449 -0.041005 1 0 0 0 0 0 1 312959
-0.003665 -0.000287 0.119001 1.093398 0.188865 0.655941 -0.041036 1 0 0 0 0 0 1 313951
-0.003665 -0.000287 0.119001 1.094266 0.188942 0.656450 -0.041068 1 0 0 0 0 0 1 314955
-0.003665 -0.000287 0.119001 1.095102 0.189039 0.656942 -0.041099 1 0 0 0 0 0 1 315952
-0.003665 -0.000287 0.119001 1.095950 0.189164 0.657441 -0.041130 1 0 0 0 0 0 1 316952
-0.003665 -0.000287 0.119001 1.096760 0.189307 0.657939 -0.041161 1 0 0 0 0 0 1 317937
-0.003665 -0.000287 0.119001 1.097589 0.189446 0.658425 -0.041192 1 0 0 0 0 0 1 318920
-0.003665 -0.000287 0.119001 1.098432 0.189592 0.658929 -0.041223 1 0 0 0 0 0 1 319931
-0.003665 -0.000287 0.119001 1.099277 0.189726 0.659441 -0.041255 1 0 0 0 0 0 1 320942
-0.003665 -0.000287 0.119001 1.100074 0.189867 0.659912 -0.041285 1 0 0 0 0 0 1 321911
-0.003665 -0.000287 0.119001 1.100903 0.190011 0.660429 -0.041316 1 0 0 0 0 0 1 322910
-0.003665 -0.000287 0.119001 1.101757 0.190158 0.660924 -0.041348 1 0 0 0 0 0 1 323935
-0.003653 -0.000274 0.119012 0.933284 0.007355 0.510335 -0.041379 1 0 0 0 0 0 1 324912
-0.003647 -0.000267 0.119016 0.992269 0.072409 0.587963 -0.041410 1 0 0 0 0 0 1 325908
-0.003643 -0.000264 0.119017 1.037789 0.120811 0.628058 -0.041441 1 0 0 0 0 0 1 326912
-0.003642 -0.000262 0.119018 1.062999 0.146721 0.643563 -0.041473 1 0 0 0 0 0 1 327941
-0.003636 -0.000279 0.119028 1.006358 0.405473 0.504501 -0.041505 1 0 0 0 0 0 1 328938
-0.003633 -0.000288 0.119032 1.036425 0.324514 0.580777 -0.041536 1 0 0 0 0 0 1 329940
-0.003631 -0.000292 0.119033 1.058919 0.263163 0.619878 -0.041567 1 0 0 0 0 0 1 330933
-0.003630 -0.000294 0.119034 1.071714 0.230520 0.634948 -0.041598 1 0 0 0 0 0 1 331920
-0.003630 -0.000295 0.119034 1.078806 0.214090 0.640611 -0.041629 1 0 0 0 0 0 1 332933
-0.003630 -0.000296 0.119034 1.082825 0.205926 0.642890 -0.041660 1 0 0 0 0 0 1 333916
-0.003630 -0.000296 0.119034 1.085260 0.201937 0.644002 -0.041692 1 0 0 0 0 0 1 334934
-0.003629 -0.000296 0.119034 1.086890 0.199994 0.644695 -0.041723 1 0 0 0 0 0 1 335919
-0.003629 -0.000296 0.119034 1.088156 0.199118 0.645270 -0.041755 1 0 0 0 0 0 1 336947
-0.003629 -0.000296 0.119034 1.089169 0.198735 0.645769 -0.041786 1 0 0 0 0 0 1 337938
-0.003629 -0.000296 0.119034 1.090081 0.198636 0.646261 -0.041817 1 0 0 0 0 0 1 338934
-0.003629 -0.000296 0.119034 1.090936 0.198650 0.646739 -0.041848 1 0 0 0 0 0 1 339918
-0.003629 -0.000296 0.119034 1.091797 0.198732 0.647238 -0.041880 1 0 0 0 0 0 1 340934
-0.003629 -0.000296 0.119034 1.092608 0.198851 0.647707 -0.041910 1 0 0 0 0 0 1 341917
-0.003624 -0.000314 0.119045 1.023355 0.444789 0.503367 -0.041942 1 0 0 0 0 0 1 342934
-0.003622 -0.000323 0.119048 1.047079 0.357283 0.577712 -0.041973 1 0 0 0 0 0 1 343939
-0.003620 -0.000328 0.119050 1.066361 0.292652 0.616102 -0.042004 1 0 0 0 0 0 1 344918
-0.003619 -0.000330 0.119050 1.077548 0.258388 0.630943 -0.042035 1 0 0 0 0 0 1 345917
-0.003619 -0.000331 0.119050 1.083822 0.241159 0.636510 -0.042067 1 0 0 0 0 0 1 346933
-0.003619 -0.000332 0.119050 1.087649 0.232648 0.638898 -0.042107 1 0 0 0 0 0 1 348214
-0.003619 -0.000332 0.119050 1.089591 0.228402 0.639815 -0.042127 1 0 0 0 0 0 1 348850
-0.003619 -0.000332 0.119050 1.091448 0.226468 0.640690 -0.042170 1 0 0 0 0 0 1 350244
-0.003619 -0.000332 0.119050 1.092309 0.225467 0.641054 -0.042189 1 0 0 0 0 0 1 350853
-0.003619 -0.000332 0.119050 1.093306 0.225092 0.641551 -0.042221 1 0 0 0 0 0 1 351861
-0.003619 -0.000332 0.119050 1.094189 0.224993 0.642037 -0.042252 1 0 0 0 0 0 1 352850
-0.003619 -0.000332 0.119050 1.095054 0.225008 0.642520 -0.042283 1 0 0 0 0 0 1 353860
-0.003619 -0.000332 0.119050 1.095896 0.225115 0.642998 -0.042315 1 0 0 0 0 0 1 354864
-0.003619 -0.000332 0.119050 1.096719 0.225256 0.643469 -0.042346 1 0 0 0 0 0 1 355870
-0.003619 -0.000332 0.119050 1.097533 0.225398 0.643955 -0.042377 1 0 0 0 0 0 1 356866
-0.003606 -0.000319 0.119061 0.928715 0.042350 0.493142 -0.042409 1 0 0 0 0 0 1 357868
-0.003595 -0.000330 0.119076 0.917478 0.353371 0.425850 -0.042440 1 0 0 0 0 0 1 358870
-0.003589 -0.000336 0.119081 0.985848 0.314119 0.539664 -0.042471 1 0 0 0 0 0 1 359852
-0.003586 -0.000339 0.119082 1.029490 0.275280 0.593016 -0.042502 1 0 0 0 0 0 1 360860
-0.003584 -0.000340 0.119083 1.053182 0.254078 0.613144 -0.042534 1 0 0 0 0 0 1 361864
-0.003583 -0.000341 0.119083 1.065766 0.243395 0.620549 -0.042565 1 0 0 0 0 0 1 362858
-0.003583 -0.000341 0.119083 1.072561 0.238138 0.623421 -0.042596 1 0 0 0 0 0 1 363856
-0.003583 -0.000341 0.119083 1.076388 0.235608 0.624729 -0.042627 1 0 0 0 0 0 1 364854
-0.003583 -0.000341 0.119083 1.078709 0.234417 0.625470 -0.042658 1 0 0 0 0 0 1 365859
-0.003583 -0.000341 0.119083 1.080271 0.233915 0.626028 -0.042690 1 0 0 0 0 0 1 366863
-0.003583 -0.000341 0.119083 1.081448 0.233748 0.626526 -0.042721 1 0 0 0 0 0 1 367858
-0.003583 -0.000341 0.119083 1.082430 0.233751 0.626988 -0.042752 1 0 0 0 0 0 1 368857
-0.003583 -0.000341 0.119083 1.083319 0.233836 0.627462 -0.042783 1 0 0 0 0 0 1 369854
-0.003583 -0.000341 0.119083 1.084152 0.233962 0.627910 -0.042815 1 0 0 0 0 0 1 370855
-0.003583 -0.000341 0.119083 1.084970 0.234124 0.628376 -0.042846 1 0 0 0 0 0 1 371857
-0.003583 -0.000341 0.119083 1.085781 0.234282 0.628837 -0.042877 1 0 0 0 0 0 1 372860
-0.003583 -0.000341 0.119083 1.086568 0.234431 0.629295 -0.042908 1 0 0 0 0 0 1 373859
-0.003583 -0.000341 0.119083 1.087366 0.234608 0.629740 -0.042940 1 0 0 0 0 0 1 374857
-0.003583 -0.000341 0.119083 1.088167 0.234776 0.630209 -0.042971 1 0 0 0 0 0 1 375854
-0.003583 -0.000341 0.119083 1.088953 0.234938 0.630662 -0.043002 1 0 0 0 0 0 1 376855
-0.003583 -0.000341 0.119083 1.089739 0.235119 0.631133 -0.043033 1 0 0 0 0 0 1 377855
-0.003583 -0.000341 0.119083 1.090524 0.235290 0.631569 -0.043064 1 0 0 0 0 0 1 378847
-0.003570 -0.000328 0.119094 0.921450 0.052041 0.480700 -0.043096 1 0 0 0 0 0 1 379858
-0.003564 -0.000321 0.119098 0.980354 0.116936 0.558135 -0.043127 1 0 0 0 0 0 1 380854
-0.003561 -0.000318 0.119100 1.025817 0.165306 0.598160 -0.043158 1 0 0 0 0 0 1 381856
-0.003559 -0.000316 0.119100 1.050921 0.191218 0.613583 -0.043189 1 0 0 0 0 0 1 382853
-0.003558 -0.000315 0.119100 1.064230 0.204441 0.619354 -0.043221 1 0 0 0 0 0 1 383856
-0.003558 -0.000315 0.119100 1.071353 0.211142 0.621653 -0.043252 1 0 0 0 0 0 1 384855
-0.003558 -0.000315 0.119100 1.075314 0.214585 0.622727 -0.043283 1 0 0 0 0 0 1 385837
-0.003552 -0.000333 0.119111 1.007393 0.462816 0.478471 -0.043315 1 0 0 0 0 0 1 386855
-0.003550 -0.000342 0.119115 1.031906 0.376253 0.552701 -0.043346 1 0 0 0 0 0 1 387855
-0.003548 -0.000346 0.119116 1.051576 0.312106 0.591047 -0.043377 1 0 0 0 0 0 1 388854
-0.003547 -0.000348 0.119116 1.062917 0.278071 0.605833 -0.043408 1 0 0 0 0 0 1 389854
-0.003535 -0.000336 0.119127 0.899176 0.077387 0.460024 -0.043440 1 0 0 0 0 0 1 390854
-0.003528 -0.000330 0.119131 0.960945 0.133620 0.539161 -0.043471 1 0 0 0 0 0 1 391855
-0.003525 -0.000327 0.119133 1.007838 0.177670 0.579756 -0.043502 1 0 0 0 0 0 1 392853
-0.003523 -0.000325 0.119133 1.033672 0.201423 0.595378 -0.043533 1 0 0 0 0 0 1 393855
-0.003522 -0.000324 0.119133 1.047321 0.213558 0.601191 -0.043564 1 0 0 0 0 0 1 394847
-0.003522 -0.000324 0.119133 1.054608 0.219735 0.603504 -0.043596 1 0 0 0 0 0 1 395852
-0.003522 -0.000324 0.119133 1.058658 0.222921 0.604600 -0.043627 1 0 0 0 0 0 1 396853
-0.003522 -0.000324 0.119133 1.061074 0.224592 0.605248 -0.043658 1 0 0 0 0 0 1 397856
-0.003521 -0.000324 0.119133 1.062677 0.225503 0.605766 -0.043689 1 0 0 0 0 0 1 398853
-0.003521 -0.000324 0.119133 1.063846 0.226049 0.606219 -0.043721 1 0 0 0 0 0 1 399855
-0.003521 -0.000324 0.119133 1.064822 0.226390 0.606669 -0.043752 1 0 0 0 0 0 1 400854
-0.003521 -0.000324 0.119133 1.065687 0.226657 0.607102 -0.043783 1 0 0 0 0 0 1 401854
-0.003521 -0.000324 0.119133 1.066498 0.226857 0.607536 -0.043814 1 0 0 0 0 0 1 402852
-0.003521 -0.000324 0.119133 1.067268 0.227041 0.607971 -0.043846 1 0 0 0 0 0 1 403854
-0.003521 -0.000324 0.119133 1.068053 0.227230 0.608405 -0.043877 1 0 0 0 0 0 1 404854
-0.003521 -0.000324 0.119133 1.068826 0.227391 0.608832 -0.043908 1 0 0 0 0 0 1 405853
-0.003509 -0.000310 0.119144 0.899310 0.043772 0.457955 -0.043939 1 0 0 0 0 0 1 406853
-0.003503 -0.000304 0.119148 0.958229 0.108644 0.535215 -0.043970 1 0 0 0 0 0 1 407845
-0.003499 -0.000300 0.119150 1.003668 0.157021 0.575150 -0.044002 1 0 0 0 0 0 1 408853
-0.003498 -0.000298 0.119150 1.028746 0.182903 0.590526 -0.044033 1 0 0 0 0 0 1 409844
-0.003497 -0.000298 0.119150 1.042019 0.196118 0.596266 -0.044064 1 0 0 0 0 0 1 410854
-0.003496 -0.000297 0.119150 1.049118 0.202830 0.598536 -0.044096 1 0 0 0 0 0 1 411857
-0.003496 -0.000297 0.119150 1.053062 0.206257 0.599614 -0.044127 1 0 0 0 0 0 1 412854
-0.003496 -0.000297 0.119150 1.055411 0.208053 0.600251 -0.044158 1 0 0 0 0 0 1 413844
-0.003496 -0.000297 0.119150 1.056959 0.209016 0.600758 -0.044189 1 0 0 0 0 0 1 414853
-0.003496 -0.000297 0.119150 1.058116 0.209568 0.601210 -0.044220 1 0 0 0 0 0 1 415843
-0.003465 -0.000288 0.119152 0.628623 0.086803 0.581955 -0.044252 1 0 0 0 0 0 1 416852
-0.003449 -0.000283 0.119152 0.781344 0.130489 0.592496 -0.044283 1 0 0 0 0 0 1 417843
-0.003441 -0.000281 0.119152 0.894950 0.162971 0.598032 -0.044314 1 0 0 0 0 0 1 418852
-0.003437 -0.000280 0.119152 0.955852 0.180338 0.600361 -0.044346 1 0 0 0 0 0 1 419854
-0.003435 -0.000279 0.119152 0.987054 0.189204 0.601461 -0.044377 1 0 0 0 0 0 1 420864
-0.003434 -0.000279 0.119152 1.003065 0.193724 0.602111 -0.044409 1 0 0 0 0 0 1 421863
-0.003434 -0.000279 0.119152 1.011423 0.196043 0.602608 -0.044440 1 0 0 0 0 0 1 422863
-0.003421 -0.000265 0.119163 0.845364 0.013209 0.451944 -0.044472 1 0 0 0 0 0 1 423891
-0.003415 -0.000259 0.119167 0.906217 0.078637 0.529029 -0.044502 1 0 0 0 0 0 1 424851
-0.003411 -0.000255 0.119169 0.952665 0.127286 0.568907 -0.044536 1 0 0 0 0 0 1 425955
-0.003410 -0.000254 0.119169 0.978119 0.153295 0.584210 -0.044565 1 0 0 0 0 0 1 426862
-0.003409 -0.000253 0.119169 0.991590 0.166556 0.589920 -0.044596 1 0 0 0 0 0 1 427869
-0.003408 -0.000252 0.119169 0.998741 0.173262 0.592177 -0.044627 1 0 0 0 0 0 1 428867
-0.003396 -0.000239 0.119180 0.831955 -0.007539 0.442198 -0.044659 1 0 0 0 0 0 1 429867
-0.003389 -0.000232 0.119184 0.892543 0.059014 0.519411 -0.044689 1 0 0 0 0 0 1 430833
-0.003386 -0.000228 0.119185 0.938792 0.108216 0.559272 -0.044720 1 0 0 0 0 0 1 431834
-0.003384 -0.000227 0.119186 0.964270 0.134492 0.574638 -0.044752 1 0 0 0 0 0 1 432865
-0.003383 -0.000226 0.119186 0.977671 0.147873 0.580346 -0.044783 1 0 0 0 0 0 1 433858
-0.003378 -0.000243 0.119197 0.914152 0.401528 0.437261 -0.044815 1 0 0 0 0 0 1 434856
-0.003375 -0.000252 0.119200 0.941122 0.317685 0.511989 -0.044846 1 0 0 0 0 0 1 435871
-0.003373 -0.000257 0.119202 0.961962 0.254844 0.550486 -0.044877 1 0 0 0 0 0 1 436868
-0.003373 -0.000259 0.119202 0.973814 0.221448 0.565315 -0.044909 1 0 0 0 0 0 1 437868
-0.003372 -0.000260 0.119202 0.980321 0.204597 0.570812 -0.044939 1 0 0 0 0 0 1 438834
-0.003372 -0.000260 0.119202 0.984001 0.196236 0.573002 -0.044971 1 0 0 0 0 0 1 439858
-0.003353 -0.000265 0.119193 0.726142 0.252989 0.706106 -0.045002 1 0 0 0 0 0 1 440862
-0.003344 -0.000267 0.119189 0.821091 0.229721 0.639896 -0.045034 1 0 0 0 0 0 1 441873
-0.003339 -0.000269 0.119188 0.890163 0.212876 0.605921 -0.045065 1 0 0 0 0 0 1 442867
-0.003337 -0.000269 0.119188 0.926795 0.203950 0.593288 -0.045096 1 0 0 0 0 0 1 443863
-0.003335 -0.000270 0.119188 0.945518 0.199476 0.589065 -0.045127 1 0 0 0 0 0 1 444864
-0.003335 -0.000270 0.119188 0.955147 0.197289 0.587846 -0.045158 1 0 0 0 0 0 1 445847
-0.003335 -0.000270 0.119188 0.960289 0.196270 0.587694 -0.045190 1 0 0 0 0 0 1 446860
-0.003334 -0.000270 0.119188 0.963165 0.195820 0.587906 -0.045220 1 0 0 0 0 0 1 447838
-0.003334 -0.000270 0.119188 0.964963 0.195678 0.588249 -0.045252 1 0 0 0 0 0 1 448864
-0.003329 -0.000288 0.119198 0.895413 0.442812 0.443399 -0.045283 1 0 0 0 0 0 1 449846
-0.003326 -0.000297 0.119202 0.919426 0.355590 0.517351 -0.045315 1 0 0 0 0 0 1 450861
-0.003325 -0.000301 0.119203 0.938812 0.291075 0.555617 -0.045349 1 0 0 0 0 0 1 451962
-0.003324 -0.000304 0.119204 0.949885 0.256839 0.570332 -0.045380 1 0 0 0 0 0 1 452939
-0.003305 -0.000309 0.119194 0.695950 0.300449 0.708140 -0.045411 1 0 0 0 0 0 1 453945
-0.003295 -0.000312 0.119191 0.793144 0.270760 0.643646 -0.045460 1 0 0 0 0 0 1 455520
-0.003291 -0.000313 0.119190 0.862788 0.250579 0.609937 -0.045473 1 0 0 0 0 0 1 455936
-0.003288 -0.000314 0.119189 0.899888 0.240035 0.597470 -0.045505 1 0 0 0 0 0 1 456937
-0.003287 -0.000314 0.119189 0.918823 0.234750 0.593297 -0.045536 1 0 0 0 0 0 1 457926
-0.003287 -0.000315 0.119189 0.928579 0.232200 0.592109 -0.045567 1 0 0 0 0 0 1 458934
-0.003286 -0.000315 0.119189 0.935523 0.231418 0.593081 -0.045684 1 0 0 0 0 0 1 462685
-0.003267 -0.000319 0.119179 0.678532 0.291748 0.725902 -0.045721 1 0 0 0 0 0 1 463864
-0.003258 -0.000321 0.119176 0.773548 0.270374 0.659255 -0.045752 1 0 0 0 0 0 1 464863
-0.003253 -0.000323 0.119175 0.842623 0.254466 0.625135 -0.045783 1 0 0 0 0 0 1 465861
-0.003238 -0.000310 0.119185 0.708026 0.061545 0.461352 -0.045814 1 0 0 0 0 0 1 466853
-0.003231 -0.000303 0.119189 0.785048 0.121947 0.533562 -0.045846 1 0 0 0 0 0 1 467861
-0.003227 -0.000300 0.119190 0.839393 0.168081 0.571663 -0.045877 1 0 0 0 0 0 1 468862
-0.003225 -0.000298 0.119191 0.868795 0.192877 0.586394 -0.045908 1 0 0 0 0 0 1 469861
-0.003224 -0.000298 0.119191 0.884152 0.205521 0.591883 -0.045940 1 0 0 0 0 0 1 470863
-0.003224 -0.000297 0.119191 0.892250 0.211970 0.594098 -0.045974 1 0 0 0 0 0 1 471950
-0.003218 -0.000315 0.119202 0.825628 0.462726 0.449933 -0.046004 1 0 0 0 0 0 1 472930
-0.003215 -0.000324 0.119205 0.851265 0.377221 0.523981 -0.046036 1 0 0 0 0 0 1 473935
-0.003214 -0.000328 0.119207 0.871358 0.313555 0.562210 -0.046067 1 0 0 0 0 0 1 474929
-0.003213 -0.000330 0.119207 0.882773 0.279748 0.576928 -0.046098 1 0 0 0 0 0 1 475915
-0.003213 -0.000332 0.119207 0.889024 0.262740 0.582407 -0.046129 1 0 0 0 0 0 1 476929
-0.003213 -0.000332 0.119207 0.892521 0.254309 0.584578 -0.046160 1 0 0 0 0 0 1 477911
-0.003213 -0.000332 0.119207 0.894612 0.250175 0.585591 -0.046192 1 0 0 0 0 0 1 478927
-0.003213 -0.000333 0.119207 0.895953 0.248203 0.586197 -0.046223 1 0 0 0 0 0 1 479931
-0.003212 -0.000333 0.119207 0.896918 0.247286 0.586659 -0.046254 1 0 0 0 0 0 1 480912
-0.003212 -0.000333 0.119207 0.897724 0.246913 0.587092 -0.046285 1 0 0 0 0 0 1 481926
-0.003212 -0.000333 0.119207 0.898517 0.246851 0.587555 -0.046322 1 0 0 0 0 0 1 483082
-0.003212 -0.000333 0.119207 0.899088 0.246848 0.587900 -0.046348 1 0 0 0 0 0 1 483931
-0.003194 -0.000337 0.119198 0.639646 0.307774 0.721177 -0.046379 1 0 0 0 0 0 1 484911
-0.003184 -0.000339 0.119194 0.733329 0.286775 0.654507 -0.046411 1 0 0 0 0 0 1 485929
-0.003180 -0.000340 0.119193 0.801718 0.271053 0.620330 -0.046441 1 0 0 0 0 0 1 486912
-0.003177 -0.000341 0.119193 0.838006 0.262698 0.607639 -0.046473 1 0 0 0 0 0 1 487939
-0.003176 -0.000341 0.119193 0.856489 0.258541 0.603367 -0.046504 1 0 0 0 0 0 1 488912
-0.003176 -0.000341 0.119192 0.866001 0.256540 0.602157 -0.046535 1 0 0 0 0 0 1 489926
-0.003175 -0.000342 0.119192 0.871019 0.255611 0.601995 -0.046566 1 0 0 0 0 0 1 490911
-0.003175 -0.000342 0.119192 0.873785 0.255218 0.602174 -0.046596 1 0 0 0 0 0 1 491855
-0.003175 -0.000342 0.119192 0.875474 0.255119 0.602509 -0.046627 1 0 0 0 0 0 1 492846
-0.003175 -0.000342 0.119192 0.876620 0.255158 0.602898 -0.046658 1 0 0 0 0 0 1 493856
-0.003175 -0.000342 0.119192 0.877476 0.255251 0.603278 -0.046689 1 0 0 0 0 0 1 494845
-0.003175 -0.000342 0.119192 0.878190 0.255386 0.603673 -0.046720 1 0 0 0 0 0 1 495832
-0.003175 -0.000342 0.119192 0.878858 0.255544 0.604094 -0.046752 1 0 0 0 0 0 1 496855
-0.003175 -0.000342 0.119192 0.879480 0.255704 0.604497 -0.046783 1 0 0 0 0 0 1 497846
-0.003175 -0.000342 0.119192 0.880092 0.255874 0.604902 -0.046815 1 0 0 0 0 0 1 498863
-0.003175 -0.000342 0.119192 0.880676 0.256044 0.605303 -0.046846 1 0 0 0 0 0 1 499857
-0.003175 -0.000342 0.119192 0.881277 0.256200 0.605706 -0.046877 1 0 0 0 0 0 1 500854
-0.003175 -0.000342 0.119192 0.881873 0.256390 0.606111 -0.046908 1 0 0 0 0 0 1 501858
-0.003175 -0.000342 0.119192 0.882459 0.256543 0.606517 -0.046940 1 0 0 0 0 0 1 502862
-0.003175 -0.000342 0.119192 0.883042 0.256729 0.606914 -0.046971 1 0 0 0 0 0 1 503847
-0.003175 -0.000342 0.119192 0.883631 0.256884 0.607322 -0.047002 1 0 0 0 0 0 1 504857
-0.003175 -0.000342 0.119192 0.884218 0.257071 0.607722 -0.047033 1 0 0 0 0 0 1 505848
-0.003170 -0.000360 0.119203 0.813660 0.505158 0.462950 -0.047065 1 0 0 0 0 0 1 506855
-0.003167 -0.000369 0.119207 0.837423 0.418169 0.536645 -0.047096 1 0 0 0 0 0 1 507865
-0.003166 -0.000373 0.119208 0.856544 0.353788 0.574741 -0.047127 1 0 0 0 0 0 1 508862
-0.003165 -0.000375 0.119208 0.867444 0.319642 0.589388 -0.047158 1 0 0 0 0 0 1 509832
-0.003165 -0.000376 0.119208 0.873439 0.302477 0.594864 -0.047190 1 0 0 0 0 0 1 510863
-0.003164 -0.000377 0.119209 0.876800 0.293974 0.597022 -0.047221 1 0 0 0 0 0 1 511858
-0.003164 -0.000377 0.119209 0.878777 0.289823 0.598030 -0.047252 1 0 0 0 0 0 1 512866
-0.003164 -0.000377 0.119209 0.880081 0.287840 0.598637 -0.047284 1 0 0 0 0 0 1 513862
-0.003164 -0.000378 0.119209 0.881016 0.286942 0.599105 -0.047315 1 0 0 0 0 0 1 514865
-0.003164 -0.000378 0.119209 0.881786 0.286589 0.599531 -0.047346 1 0 0 0 0 0 1 515863
-0.003164 -0.000378 0.119209 0.882455 0.286503 0.599930 -0.047377 1 0 0 0 0 0 1 516861
-0.003164 -0.000378 0.119209 0.883078 0.286561 0.600334 -0.047408 1 0 0 0 0 0 1 517862
-0.003164 -0.000378 0.119209 0.883679 0.286684 0.600724 -0.047440 1 0 0 0 0 0 1 518860
-0.003164 -0.000378 0.119209 0.884275 0.286835 0.601120 -0.047471 1 0 0 0 0 0 1 519863
-0.003164 -0.000378 0.119209 0.884873 0.287007 0.601516 -0.047502 1 0 0 0 0 0 1 520863
-0.003164 -0.000378 0.119209 0.885447 0.287186 0.601924 -0.047534 1 0 0 0 0 0 1 521862
-0.003164 -0.000378 0.119209 0.886032 0.287363 0.602308 -0.047565 1 0 0 0 0 0 1 522861
-0.003164 -0.000378 0.119209 0.886622 0.287558 0.602710 -0.047596 1 0 0 0 0 0 1 523861
-0.003164 -0.000378 0.119209 0.887193 0.287751 0.603091 -0.047627 1 0 0 0 0 0 1 524859
-0.003164 -0.000378 0.119209 0.887778 0.287929 0.603493 -0.047658 1 0 0 0 0 0 1 525861
-0.003164 -0.000378 0.119209 0.888363 0.288123 0.603892 -0.047689 1 0 0 0 0 0 1 526851
-0.003164 -0.000378 0.119209 0.888952 0.288315 0.604293 -0.047721 1 0 0 0 0 0 1 527862
-0.003164 -0.000378 0.119209 0.889527 0.288495 0.604682 -0.047752 1 0 0 0 0 0 1 528862
-0.003164 -0.000378 0.119209 0.890117 0.288692 0.605085 -0.047784 1 0 0 0 0 0 1 529864
-0.003164 -0.000378 0.119209 0.890690 0.288872 0.605473 -0.047815 1 0 0 0 0 0 1 530860
-0.003164 -0.000378 0.119209 0.891269 0.289072 0.605882 -0.047846 1 0 0 0 0 0 1 531863
-0.003164 -0.000378 0.119209 0.891849 0.289261 0.606258 -0.047877 1 0 0 0 0 0 1 532859
-0.003164 -0.000378 0.119209 0.892436 0.289440 0.606659 -0.047908 1 0 0 0 0 0 1 533862
-0.003164 -0.000378 0.119209 0.893024 0.289635 0.607061 -0.047940 1 0 0 0 0 0 1 534859
-0.003164 -0.000378 0.119209 0.893601 0.289817 0.607452 -0.047971 1 0 0 0 0 0 1 535862
-0.003164 -0.000378 0.119209 0.894187 0.290012 0.607851 -0.048002 1 0 0 0 0 0 1 536855
-0.003164 -0.000378 0.119209 0.894773 0.290202 0.608250 -0.048033 1 0 0 0 0 0 1 537860
-0.003164 -0.000378 0.119209 0.895340 0.290380 0.608634 -0.048064 1 0 0 0 0 0 1 538848
-0.003164 -0.000378 0.119209 0.895935 0.290579 0.609040 -0.048096 1 0 0 0 0 0 1 539858
-0.003164 -0.000378 0.119209 0.896508 0.290772 0.609423 -0.048127 1 0 0 0 0 0 1 540860
-0.003164 -0.000378 0.119209 0.897087 0.290961 0.609836 -0.048158 1 0 0 0 0 0 1 541858
-0.003164 -0.000378 0.119209 0.897663 0.291135 0.610215 -0.048189 1 0 0 0 0 0 1 542842
-0.003164 -0.000378 0.119209 0.898257 0.291326 0.610617 -0.048221 1 0 0 0 0 0 1 543862
-0.003164 -0.000378 0.119209 0.898847 0.291523 0.611020 -0.048252 1 0 0 0 0 0 1 544862
-0.003164 -0.000378 0.119209 0.899432 0.291714 0.611417 -0.048284 1 0 0 0 0 0 1 545864
-0.003164 -0.000378 0.119209 0.900004 0.291893 0.611804 -0.048315 1 0 0 0 0 0 1 546860
-0.003164 -0.000378 0.119209 0.900591 0.292101 0.612200 -0.048346 1 0 0 0 0 0 1 547861
-0.003164 -0.000378 0.119209 0.901170 0.292273 0.612596 -0.048377 1 0 0 0 0 0 1 548863
-0.003164 -0.000378 0.119209 0.901757 0.292467 0.612997 -0.048408 1 0 0 0 0 0 1 549859
-0.003145 -0.000382 0.119199 0.641780 0.353559 0.746792 -0.048439 1 0 0 0 0 0 1 550841
-0.003136 -0.000384 0.119196 0.735030 0.332731 0.680130 -0.048471 1 0 0 0 0 0 1 551855
-0.003131 -0.000385 0.119194 0.803214 0.317098 0.645944 -0.048502 1 0 0 0 0 0 1 552844
-0.003129 -0.000386 0.119194 0.839400 0.308813 0.633232 -0.048533 1 0 0 0 0 0 1 553854
-0.003128 -0.000386 0.119194 0.857807 0.304689 0.628976 -0.048564 1 0 0 0 0 0 1 554844
-0.003127 -0.000386 0.119194 0.867273 0.302704 0.627747 -0.048596 1 0 0 0 0 0 1 555854
-0.003127 -0.000386 0.119194 0.872260 0.301799 0.627582 -0.048627 1 0 0 0 0 0 1 556845
-0.003127 -0.000386 0.119194 0.875030 0.301452 0.627798 -0.048658 1 0 0 0 0 0 1 557854
-0.003127 -0.000386 0.119194 0.876709 0.301364 0.628135 -0.048689 1 0 0 0 0 0 1 558849
-0.003127 -0.000386 0.119194 0.880302 0.302292 0.630300 -0.048859 1 0 0 0 0 0 1 564271
-0.003127 -0.000386 0.119194 0.880904 0.302318 0.630522 -0.048877 1 0 0 0 0 0 1 564850
-0.003127 -0.000386 0.119194 0.881618 0.302488 0.630935 -0.048909 1 0 0 0 0 0 1 565865
-0.003127 -0.000387 0.119194 0.882254 0.302667 0.631330 -0.048940 1 0 0 0 0 0 1 566871
-0.003127 -0.000387 0.119194 0.882912 0.302870 0.631773 -0.048974 1 0 0 0 0 0 1 567969
-0.003127 -0.000387 0.119194 0.883411 0.303039 0.632128 -0.049002 1 0 0 0 0 0 1 568850
-0.003127 -0.000387 0.119194 0.883984 0.303217 0.632528 -0.049033 1 0 0 0 0 0 1 569841
-0.003127 -0.000387 0.119194 0.884556 0.303411 0.632937 -0.049065 1 0 0 0 0 0 1 570855
-0.003127 -0.000387 0.119194 0.885133 0.303614 0.633351 -0.049096 1 0 0 0 0 0 1 571864
-0.003127 -0.000387 0.119194 0.885701 0.303797 0.633742 -0.049127 1 0 0 0 0 0 1 572864
-0.003127 -0.000387 0.119194 0.886259 0.304000 0.634155 -0.049158 1 0 0 0 0 0 1 573861
-0.003127 -0.000387 0.119194 0.886898 0.304214 0.634613 -0.049194 1 0 0 0 0 0 1 575010
-0.003127 -0.000387 0.119194 0.887462 0.304413 0.635018 -0.049225 1 0 0 0 0 0 1 575998
-0.003127 -0.000387 0.119194 0.888028 0.304608 0.635403 -0.049257 1 0 0 0 0 0 1 577001
-0.003127 -0.000387 0.119194 0.888588 0.304800 0.635822 -0.049288 1 0 0 0 0 0 1 577996
-0.003127 -0.000387 0.119194 0.889157 0.304990 0.636229 -0.049320 1 0 0 0 0 0 1 579020
-0.003127 -0.000387 0.119194 0.889719 0.305181 0.636618 -0.049350 1 0 0 0 0 0 1 579984
-0.003127 -0.000387 0.119194 0.890266 0.305369 0.637021 -0.049381 1 0 0 0 0 0 1 580986
-0.003127 -0.000387 0.119194 0.890827 0.305562 0.637424 -0.049412 1 0 0 0 0 0 1 581986
-0.003127 -0.000387 0.119194 0.891394 0.305755 0.637817 -0.049443 1 0 0 0 0 0 1 582957
-0.003127 -0.000387 0.119194 0.891953 0.305947 0.638228 -0.049475 1 0 0 0 0 0 1 583980
-0.003127 -0.000387 0.119194 0.892520 0.306161 0.638632 -0.049506 1 0 0 0 0 0 1 584982
-0.003127 -0.000387 0.119194 0.893092 0.306334 0.639030 -0.049537 1 0 0 0 0 0 1 585984
-0.003127 -0.000387 0.119194 0.893661 0.306539 0.639451 -0.049569 1 0 0 0 0 0 1 586999
-0.003127 -0.000387 0.119194 0.894207 0.306722 0.639843 -0.049600 1 0 0 0 0 0 1 587984
-0.003127 -0.000387 0.119194 0.894717 0.306895 0.640194 -0.049627 1 0 0 0 0 0 1 588855
-0.003127 -0.000387 0.119194 0.895266 0.307084 0.640599 -0.049658 1 0 0 0 0 0 1 589860
-0.003127 -0.000387 0.119194 0.895894 0.307305 0.641051 -0.049693 1 0 0 0 0 0 1 590964
-0.003127 -0.000387 0.119194 0.896470 0.307503 0.641443 -0.049725 1 0 0 0 0 0 1 591984
-0.003127 -0.000387 0.119194 0.897032 0.307697 0.641863 -0.049756 1 0 0 0 0 0 1 592983
-0.003127 -0.000387 0.119194 0.897587 0.307881 0.642261 -0.049787 1 0 0 0 0 0 1 593982
-0.003127 -0.000387 0.119194 0.898167 0.308085 0.642678 -0.049819 1 0 0 0 0 0 1 595000
-0.003127 -0.000387 0.119194 0.898790 0.308287 0.643108 -0.049853 1 0 0 0 0 0 1 596098
-0.003127 -0.000387 0.119194 0.899385 0.308502 0.643547 -0.049887 1 0 0 0 0 0 1 597159
-0.003127 -0.000387 0.119194 0.899882 0.308668 0.643903 -0.049915 1 0 0 0 0 0 1 598056
-0.003127 -0.000387 0.119194 0.900470 0.308868 0.644311 -0.049946 1 0 0 0 0 0 1 599066
-0.003127 -0.000387 0.119194 0.901006 0.309066 0.644702 -0.049977 1 0 0 0 0 0 1 600055
-0.003127 -0.000387 0.119194 0.901563 0.309252 0.645107 -0.050007 1 0 0 0 0 0 1 601028
-0.003127 -0.000387 0.119194 0.902060 0.309409 0.645448 -0.050035 1 0 0 0 0 0 1 601902
-0.003127 -0.000387 0.119194 0.902699 0.309639 0.645919 -0.050070 1 0 0 0 0 0 1 603042
-0.003127 -0.000387 0.119194 0.903192 0.309804 0.646272 -0.050098 1 0 0 0 0 0 1 603932
-0.003127 -0.000387 0.119194 0.903846 0.310026 0.646727 -0.050133 1 0 0 0 0 0 1 605059
-0.003127 -0.000387 0.119194 0.904389 0.310213 0.647127 -0.050164 1 0 0 0 0 0 1 606053
-0.003127 -0.000387 0.119194 0.904973 0.310420 0.647548 -0.050197 1 0 0 0 0 0 1 607080
-0.003122 -0.000405 0.119204 0.834036 0.559581 0.502397 -0.050227 1 0 0 0 0 0 1 608051
-0.003119 -0.000414 0.119208 0.857696 0.472994 0.575822 -0.050258 1 0 0 0 0 0 1 609057
-0.003117 -0.000418 0.119209 0.876651 0.408797 0.613729 -0.050285 1 0 0 0 0 0 1 609903
-0.003117 -0.000420 0.119210 0.887594 0.374800 0.628432 -0.050321 1 0 0 0 0 0 1 611062
-0.003116 -0.000421 0.119210 0.893540 0.357715 0.633866 -0.050352 1 0 0 0 0 0 1 612051
-0.003116 -0.000422 0.119210 0.896882 0.349275 0.636049 -0.050385 1 0 0 0 0 0 1 613123
-0.003116 -0.000422 0.119210 0.898819 0.345148 0.637039 -0.050415 1 0 0 0 0 0 1 614062
-0.003116 -0.000422 0.119210 0.900109 0.343199 0.637644 -0.050447 1 0 0 0 0 0 1 615108
-0.003116 -0.000422 0.119210 0.900987 0.342315 0.638108 -0.050477 1 0 0 0 0 0 1 616059
-0.003116 -0.000422 0.119210 0.901717 0.341992 0.638519 -0.050508 1 0 0 0 0 0 1 617036
-0.003116 -0.000423 0.119210 0.902382 0.341932 0.638918 -0.050539 1 0 0 0 0 0 1 618050
-0.003116 -0.000423 0.119210 0.902992 0.342016 0.639326 -0.050571 1 0 0 0 0 0 1 619068
-0.003116 -0.000423 0.119210 0.903550 0.342149 0.639721 -0.050602 1 0 0 0 0 0 1 620048
-0.003116 -0.000423 0.119210 0.904131 0.342324 0.640112 -0.050633 1 0 0 0 0 0 1 621034
-0.003116 -0.000423 0.119210 0.904693 0.342528 0.640507 -0.050664 1 0 0 0 0 0 1 622049
-0.003116 -0.000423 0.119210 0.905276 0.342736 0.640923 -0.050697 1 0 0 0 0 0 1 623089
-0.003116 -0.000423 0.119210 0.905803 0.342929 0.641296 -0.050727 1 0 0 0 0 0 1 624047
-0.003116 -0.000423 0.119210 0.906360 0.343145 0.641691 -0.050758 1 0 0 0 0 0 1 625033
-0.003116 -0.000423 0.119210 0.906915 0.343351 0.642084 -0.050789 1 0 0 0 0 0 1 626042
-0.003116 -0.000423 0.119210 0.907496 0.343563 0.642501 -0.050821 1 0 0 0 0 0 1 627064
-0.003116 -0.000423 0.119210 0.908048 0.343771 0.642871 -0.050852 1 0 0 0 0 0 1 628049
-0.003116 -0.000423 0.119210 0.908593 0.343990 0.643271 -0.050883 1 0 0 0 0 0 1 629033
-0.003116 -0.000423 0.119210 0.909146 0.344183 0.643667 -0.050914 1 0 0 0 0 0 1 630033
-0.003116 -0.000423 0.119210 0.909730 0.344407 0.644062 -0.050946 1 0 0 0 0 0 1 631065
-0.003116 -0.000423 0.119210 0.910267 0.344624 0.644456 -0.050976 1 0 0 0 0 0 1 632033
-0.003116 -0.000423 0.119210 0.910837 0.344828 0.644866 -0.051008 1 0 0 0 0 0 1 633049
-0.003116 -0.000423 0.119210 0.911387 0.345035 0.645236 -0.051039 1 0 0 0 0 0 1 634033
-0.003116 -0.000423 0.119210 0.911962 0.345260 0.645655 -0.051072 1 0 0 0 0 0 1 635085
-0.003116 -0.000423 0.119210 0.912461 0.345455 0.646011 -0.051099 1 0 0 0 0 0 1 635967
-0.003116 -0.000423 0.119210 0.913019 0.345649 0.646410 -0.051131 1 0 0 0 0 0 1 636975
-0.003116 -0.000423 0.119210 0.913588 0.345873 0.646796 -0.051162 1 0 0 0 0 0 1 637966
-0.003116 -0.000423 0.119210 0.914134 0.346083 0.647193 -0.051193 1 0 0 0 0 0 1 638976
-0.003111 -0.000441 0.119220 0.843080 0.595683 0.502031 -0.051224 1 0 0 0 0 0 1 639966
-0.003108 -0.000450 0.119224 0.866716 0.509202 0.575292 -0.051256 1 0 0 0 0 0 1 640976
-0.003107 -0.000454 0.119225 0.885738 0.445077 0.613215 -0.051287 1 0 0 0 0 0 1 641965
-0.003106 -0.000456 0.119226 0.896606 0.411103 0.627823 -0.051318 1 0 0 0 0 0 1 642976
-0.003106 -0.000457 0.119226 0.902521 0.394049 0.633247 -0.051350 1 0 0 0 0 0 1 643979
-0.003105 -0.000458 0.119226 0.905834 0.385623 0.635390 -0.051381 1 0 0 0 0 0 1 644981
-0.003105 -0.000458 0.119226 0.907777 0.381523 0.636390 -0.051412 1 0 0 0 0 0 1 645974
-0.003105 -0.000458 0.119226 0.909036 0.379589 0.636991 -0.051443 1 0 0 0 0 0 1 646966
-0.003105 -0.000458 0.119226 0.909958 0.378737 0.637450 -0.051475 1 0 0 0 0 0 1 647984
-0.003105 -0.000459 0.119226 0.910688 0.378428 0.637871 -0.051506 1 0 0 0 0 0 1 648981
-0.003105 -0.000459 0.119226 0.911325 0.378384 0.638262 -0.051537 1 0 0 0 0 0 1 649979
-0.003105 -0.000459 0.119226 0.911936 0.378496 0.638651 -0.051569 1 0 0 0 0 0 1 650997
-0.003105 -0.000459 0.119226 0.912493 0.378649 0.639039 -0.051600 1 0 0 0 0 0 1 651983
-0.003105 -0.000459 0.119226 0.913072 0.378838 0.639422 -0.051631 1 0 0 0 0 0 1 652989
-0.003105 -0.000459 0.119226 0.913626 0.379051 0.639812 -0.051662 1 0 0 0 0 0 1 653981
-0.003105 -0.000459 0.119226 0.914188 0.379270 0.640211 -0.051694 1 0 0 0 0 0 1 654991
-0.003105 -0.000459 0.119226 0.914723 0.379499 0.640581 -0.051725 1 0 0 0 0 0 1 655980
-0.003105 -0.000459 0.119226 0.915287 0.379726 0.640981 -0.051756 1 0 0 0 0 0 1 656982
-0.003105 -0.000459 0.119226 0.915832 0.379946 0.641362 -0.051787 1 0 0 0 0 0 1 657981
-0.003105 -0.000459 0.119226 0.916400 0.380192 0.641742 -0.051818 1 0 0 0 0 0 1 658980
-0.003105 -0.000459 0.119226 0.916934 0.380404 0.642131 -0.051849 1 0 0 0 0 0 1 659973
-0.003105 -0.000459 0.119226 0.917494 0.380641 0.642527 -0.051881 1 0 0 0 0 0 1 660975
-0.003105 -0.000459 0.119226 0.918049 0.380871 0.642895 -0.051912 1 0 0 0 0 0 1 661976
-0.003105 -0.000459 0.119226 0.918596 0.381098 0.643296 -0.051943 1 0 0 0 0 0 1 662967
-0.003105 -0.000459 0.119226 0.919191 0.381340 0.643714 -0.051977 1 0 0 0 0 0 1 664059
-0.003105 -0.000459 0.119226 0.919748 0.381576 0.644106 -0.052008 1 0 0 0 0 0 1 665054
-0.003105 -0.000459 0.119226 0.920289 0.381801 0.644464 -0.052039 1 0 0 0 0 0 1 666030
-0.003105 -0.000459 0.119226 0.920862 0.382039 0.644884 -0.052071 1 0 0 0 0 0 1 667068
-0.003105 -0.000459 0.119226 0.921407 0.382260 0.645266 -0.052102 1 0 0 0 0 0 1 668069
-0.003105 -0.000459 0.119226 0.921973 0.382504 0.645645 -0.052134 1 0 0 0 0 0 1 669064
-0.003105 -0.000459 0.119226 0.922510 0.382718 0.646037 -0.052165 1 0 0 0 0 0 1 670064
-0.003105 -0.000459 0.119226 0.923084 0.382960 0.646442 -0.052197 1 0 0 0 0 0 1 671091
-0.003105 -0.000459 0.119226 0.923620 0.383170 0.646802 -0.052227 1 0 0 0 0 0 1 672052
-0.003105 -0.000459 0.119226 0.924168 0.383422 0.647195 -0.052258 1 0 0 0 0 0 1 673055
-0.003105 -0.000459 0.119226 0.924698 0.383626 0.647570 -0.052289 1 0 0 0 0 0 1 674024
-0.003105 -0.000459 0.119226 0.925279 0.383863 0.647964 -0.052320 1 0 0 0 0 0 1 675041
-0.003105 -0.000459 0.119226 0.925824 0.384104 0.648353 -0.052352 1 0 0 0 0 0 1 676064
-0.003105 -0.000459 0.119226 0.926366 0.384323 0.648740 -0.052382 1 0 0 0 0 0 1 677030
-0.003105 -0.000459 0.119226 0.926926 0.384542 0.649116 -0.052414 1 0 0 0 0 0 1 678033
-0.003105 -0.000459 0.119226 0.927495 0.384789 0.649529 -0.052446 1 0 0 0 0 0 1 679070
-0.003105 -0.000459 0.119226 0.928033 0.385021 0.649902 -0.052477 1 0 0 0 0 0 1 680064
-0.003105 -0.000459 0.119226 0.928604 0.385244 0.650292 -0.052508 1 0 0 0 0 0 1 681058
-0.003105 -0.000459 0.119226 0.929121 0.385459 0.650667 -0.052539 1 0 0 0 0 0 1 682025
-0.003105 -0.000459 0.119226 0.929710 0.385704 0.651081 -0.052572 1 0 0 0 0 0 1 683095
-0.003105 -0.000459 0.119226 0.930257 0.385940 0.651446 -0.052602 1 0 0 0 0 0 1 684054
-0.003105 -0.000459 0.119226 0.930804 0.386164 0.651846 -0.052633 1 0 0 0 0 0 1 685056
-0.003105 -0.000459 0.119226 0.931344 0.386382 0.652225 -0.052664 1 0 0 0 0 0 1 686049
-0.003105 -0.000459 0.119226 0.931919 0.386625 0.652608 -0.052696 1 0 0 0 0 0 1 687075
-0.003105 -0.000459 0.119226 0.932456 0.386848 0.653002 -0.052727 1 0 0 0 0 0 1 688047
-0.003105 -0.000459 0.119226 0.933003 0.387070 0.653386 -0.052758 1 0 0 0 0 0 1 689051
-0.003105 -0.000459 0.119226 0.933547 0.387301 0.653769 -0.052789 1 0 0 0 0 0 1 690024
-0.003105 -0.000459 0.119226 0.934112 0.387535 0.654144 -0.052820 1 0 0 0 0 0 1 691042
-0.003105 -0.000459 0.119226 0.934671 0.387768 0.654554 -0.052852 1 0 0 0 0 0 1 692056
-0.003105 -0.000459 0.119226 0.935211 0.387986 0.654933 -0.052883 1 0 0 0 0 0 1 693047
-0.003105 -0.000459 0.119226 0.935783 0.388234 0.655316 -0.052915 1 0 0 0 0 0 1 694054
-0.003105 -0.000459 0.119226 0.936325 0.388449 0.655711 -0.052946 1 0 0 0 0 0 1 695062
-0.003105 -0.000459 0.119226 0.936864 0.388677 0.656092 -0.052976 1 0 0 0 0 0 1 696025
-0.003105 -0.000459 0.119226 0.937423 0.388896 0.656467 -0.053007 1 0 0 0 0 0 1 697027
-0.003105 -0.000459 0.119226 0.937979 0.389151 0.656867 -0.053039 1 0 0 0 0 0 1 698047
-0.003105 -0.000459 0.119226 0.938537 0.389368 0.657262 -0.053071 1 0 0 0 0 0 1 699066
-0.003105 -0.000459 0.119226 0.939099 0.389596 0.657642 -0.053102 1 0 0 0 0 0 1 700047
-0.003105 -0.000459 0.119226 0.939621 0.389828 0.658015 -0.053133 1 0 0 0 0 0 1 701031
-0.003105 -0.000459 0.119226 0.940189 0.390058 0.658420 -0.053164 1 0 0 0 0 0 1 702043
-0.003105 -0.000459 0.119226 0.940758 0.390280 0.658803 -0.053196 1 0 0 0 0 0 1 703063
-0.003105 -0.000459 0.119226 0.941298 0.390515 0.659195 -0.053227 1 0 0 0 0 0 1 704046
-0.003105 -0.000459 0.119226 0.941831 0.390746 0.659565 -0.053258 1 0 0 0 0 0 1 705032
-0.003105 -0.000459 0.119226 0.942414 0.390973 0.659963 -0.053289 1 0 0 0 0 0 1 706046
-0.003100 -0.000477 0.119236 0.871132 0.641338 0.514570 -0.053322 1 0 0 0 0 0 1 707083
-0.003097 -0.000486 0.119240 0.894636 0.555089 0.587604 -0.053349 1 0 0 0 0 0 1 707974
-0.003096 -0.000490 0.119241 0.913617 0.491110 0.625436 -0.053381 1 0 0 0 0 0 1 708966
-0.003095 -0.000492 0.119242 0.924449 0.457205 0.640014 -0.053412 1 0 0 0 0 0 1 709972
-0.003095 -0.000493 0.119242 0.930365 0.440190 0.645421 -0.053443 1 0 0 0 0 0 1 710964
-0.003095 -0.000494 0.119242 0.933664 0.431801 0.647559 -0.053475 1 0 0 0 0 0 1 711975
-0.003095 -0.000494 0.119242 0.935605 0.427735 0.648535 -0.053505 1 0 0 0 0 0 1 712965
-0.003095 -0.000494 0.119242 0.936850 0.425829 0.649134 -0.053537 1 0 0 0 0 0 1 713964
-0.003095 -0.000495 0.119242 0.937763 0.424984 0.649588 -0.053568 1 0 0 0 0 0 1 714972
-0.003095 -0.000495 0.119242 0.938481 0.424703 0.649993 -0.053599 1 0 0 0 0 0 1 715964
-0.003076 -0.000499 0.119232 0.677171 0.485845 0.784927 -0.053631 1 0 0 0 0 0 1 716983
-0.003066 -0.000501 0.119229 0.769565 0.465211 0.718368 -0.053662 1 0 0 0 0 0 1 717979
-0.003056 -0.000520 0.119238 0.765400 0.700088 0.538501 -0.053695 1 0 0 0 0 0 1 719029
-0.003051 -0.000530 0.119242 0.824351 0.605393 0.598353 -0.053725 1 0 0 0 0 0 1 719982
-0.003049 -0.000535 0.119243 0.861096 0.537092 0.631468 -0.053755 1 0 0 0 0 0 1 720963
-0.003048 -0.000537 0.119243 0.880742 0.501049 0.644391 -0.053787 1 0 0 0 0 0 1 721971
-0.003047 -0.000538 0.119243 0.891046 0.482970 0.649242 -0.053818 1 0 0 0 0 0 1 722979
-0.003047 -0.000539 0.119243 0.896507 0.474051 0.651163 -0.053850 1 0 0 0 0 0 1 723978
-0.003046 -0.000539 0.119243 0.899511 0.469731 0.652079 -0.053880 1 0 0 0 0 0 1 724965
-0.003046 -0.000539 0.119243 0.901301 0.467718 0.652657 -0.053912 1 0 0 0 0 0 1 725983
-0.003046 -0.000539 0.119243 0.902450 0.466839 0.653092 -0.053943 1 0 0 0 0 0 1 726980
-0.003046 -0.000540 0.119243 0.903284 0.466526 0.653485 -0.053974 1 0 0 0 0 0 1 727971
-0.003046 -0.000540 0.119243 0.903973 0.466519 0.653886 -0.054006 1 0 0 0 0 0 1 728983
-0.003046 -0.000540 0.119243 0.904564 0.466638 0.654264 -0.054037 1 0 0 0 0 0 1 729974
-0.003046 -0.000540 0.119243 0.905135 0.466837 0.654646 -0.054068 1 0 0 0 0 0 1 730979
-0.003046 -0.000540 0.119243 0.905688 0.467068 0.655022 -0.054100 1 0 0 0 0 0 1 731987
-0.003046 -0.000540 0.119243 0.906215 0.467335 0.655401 -0.054131 1 0 0 0 0 0 1 732990
-0.003046 -0.000540 0.119243 0.906737 0.467588 0.655781 -0.054163 1 0 0 0 0 0 1 733997
-0.003046 -0.000540 0.119243 0.907294 0.467856 0.656175 -0.054195 1 0 0 0 0 0 1 735019
-0.003046 -0.000540 0.119243 0.907795 0.468121 0.656532 -0.054225 1 0 0 0 0 0 1 735995
-0.003041 -0.000558 0.119254 0.836273 0.719069 0.511288 -0.054256 1 0 0 0 0 0 1 736997
-0.003038 -0.000567 0.119257 0.859842 0.632870 0.584135 -0.054288 1 0 0 0 0 0 1 737992
-0.003037 -0.000571 0.119259 0.878811 0.568929 0.621854 -0.054318 1 0 0 0 0 0 1 738971
-0.003036 -0.000573 0.119259 0.889611 0.535073 0.636382 -0.054350 1 0 0 0 0 0 1 739989
-0.003036 -0.000575 0.119259 0.895485 0.518116 0.641777 -0.054381 1 0 0 0 0 0 1 740988
-0.003036 -0.000575 0.119259 0.898760 0.509769 0.643909 -0.054413 1 0 0 0 0 0 1 741996
-0.003036 -0.000575 0.119259 0.900684 0.505760 0.644895 -0.054445 1 0 0 0 0 0 1 743032
-0.003036 -0.000575 0.119259 0.901911 0.503888 0.645476 -0.054477 1 0 0 0 0 0 1 744047
-0.003036 -0.000576 0.119259 0.902785 0.503105 0.645922 -0.054508 1 0 0 0 0 0 1 745051
-0.003036 -0.000576 0.119259 0.903478 0.502847 0.646312 -0.054539 1 0 0 0 0 0 1 746024
-0.003036 -0.000576 0.119259 0.904111 0.502878 0.646707 -0.054572 1 0 0 0 0 0 1 747080
-0.003036 -0.000576 0.119259 0.904662 0.503032 0.647079 -0.054602 1 0 0 0 0 0 1 748066
-0.003017 -0.000580 0.119250 0.643078 0.564384 0.782395 -0.054632 1 0 0 0 0 0 1 749030
-0.003002 -0.000600 0.119257 0.663035 0.794924 0.570199 -0.054664 1 0 0 0 0 0 1 750026
-0.002995 -0.000610 0.119259 0.753701 0.693088 0.608356 -0.054695 1 0 0 0 0 0 1 751040
-0.002991 -0.000616 0.119260 0.808015 0.620727 0.632890 -0.054727 1 0 0 0 0 0 1 752048
-0.002989 -0.000618 0.119260 0.836516 0.582587 0.642716 -0.054757 1 0 0 0 0 0 1 753022
-0.002988 -0.000619 0.119260 0.851206 0.563475 0.646471 -0.054789 1 0 0 0 0 0 1 754023
-0.002988 -0.000620 0.119260 0.858853 0.554082 0.648034 -0.054821 1 0 0 0 0 0 1 755056
-0.002988 -0.000620 0.119260 0.862931 0.549518 0.648808 -0.054852 1 0 0 0 0 0 1 756043
-0.002987 -0.000620 0.119260 0.865221 0.547399 0.649314 -0.054882 1 0 0 0 0 0 1 757022
-0.002987 -0.000621 0.119260 0.866607 0.546495 0.649728 -0.054913 1 0 0 0 0 0 1 758016
-0.002987 -0.000621 0.119260 0.867594 0.546226 0.650147 -0.054947 1 0 0 0 0 0 1 759091
-0.002987 -0.000621 0.119260 0.868289 0.546220 0.650503 -0.054977 1 0 0 0 0 0 1 760053
-0.002987 -0.000621 0.119260 0.868893 0.546372 0.650875 -0.055008 1 0 0 0 0 0 1 761052
-0.002987 -0.000621 0.119260 0.869441 0.546604 0.651237 -0.055039 1 0 0 0 0 0 1 762043
-0.002987 -0.000621 0.119260 0.869980 0.546899 0.651630 -0.055072 1 0 0 0 0 0 1 763090
-0.002982 -0.000639 0.119271 0.798233 0.798381 0.506520 -0.055102 1 0 0 0 0 0 1 764064
-0.002961 -0.000652 0.119265 0.559716 0.773295 0.714434 -0.055133 1 0 0 0 0 0 1 765054
-0.002950 -0.000659 0.119263 0.670101 0.688820 0.684976 -0.055165 1 0 0 0 0 0 1 766063
-0.002944 -0.000662 0.119262 0.747862 0.639387 0.664780 -0.055196 1 0 0 0 0 0 1 767057
-0.002942 -0.000664 0.119262 0.788990 0.614042 0.656988 -0.055226 1 0 0 0 0 0 1 768023
-0.002940 -0.000665 0.119262 0.809920 0.601445 0.654410 -0.055257 1 0 0 0 0 0 1 769021
-0.002940 -0.000665 0.119262 0.820615 0.595302 0.653766 -0.055289 1 0 0 0 0 0 1 770022
-0.002940 -0.000665 0.119262 0.826196 0.592396 0.653778 -0.055320 1 0 0 0 0 0 1 771038
-0.002939 -0.000666 0.119262 0.829205 0.591102 0.654026 -0.055352 1 0 0 0 0 0 1 772046
-0.002939 -0.000666 0.119262 0.830959 0.590631 0.654356 -0.055383 1 0 0 0 0 0 1 773048
-0.002939 -0.000666 0.119262 0.832059 0.590557 0.654705 -0.055414 1 0 0 0 0 0 1 774042
-0.002939 -0.000666 0.119262 0.832849 0.590690 0.655088 -0.055446 1 0 0 0 0 0 1 775062
-0.002939 -0.000666 0.119262 0.833477 0.590917 0.655438 -0.055477 1 0 0 0 0 0 1 776046
-0.002939 -0.000666 0.119262 0.834014 0.591201 0.655801 -0.055507 1 0 0 0 0 0 1 777028
-0.002939 -0.000666 0.119262 0.834519 0.591504 0.656171 -0.055539 1 0 0 0 0 0 1 778029
-0.002939 -0.000666 0.119262 0.835046 0.591838 0.656558 -0.055572 1 0 0 0 0 0 1 779091
-0.002939 -0.000666 0.119262 0.835458 0.592113 0.656883 -0.055599 1 0 0 0 0 0 1 779956
-0.002939 -0.000666 0.119262 0.835943 0.592458 0.657266 -0.055631 1 0 0 0 0 0 1 780971
-0.002939 -0.000666 0.119262 0.836410 0.592789 0.657612 -0.055662 1 0 0 0 0 0 1 781962
-0.002939 -0.000666 0.119262 0.836882 0.593124 0.658002 -0.055693 1 0 0 0 0 0 1 782970
-0.002939 -0.000666 0.119262 0.837352 0.593443 0.658357 -0.055724 1 0 0 0 0 0 1 783962
-0.002939 -0.000666 0.119262 0.837818 0.593786 0.658739 -0.055755 1 0 0 0 0 0 1 784962
-0.002939 -0.000666 0.119262 0.838295 0.594111 0.659099 -0.055787 1 0 0 0 0 0 1 785970
-0.002939 -0.000666 0.119262 0.838745 0.594454 0.659463 -0.055818 1 0 0 0 0 0 1 786961
-0.002939 -0.000666 0.119262 0.839240 0.594786 0.659843 -0.055849 1 0 0 0 0 0 1 787970
-0.002939 -0.000666 0.119262 0.839701 0.595107 0.660203 -0.055880 1 0 0 0 0 0 1 788962
-0.002939 -0.000666 0.119262 0.840169 0.595452 0.660587 -0.055912 1 0 0 0 0 0 1 789969
-0.002939 -0.000666 0.119262 0.840644 0.595776 0.660946 -0.055943 1 0 0 0 0 0 1 790973
-0.002939 -0.000666 0.119262 0.841101 0.596112 0.661320 -0.055974 1 0 0 0 0 0 1 791953
-0.002939 -0.000666 0.119262 0.841578 0.596452 0.661677 -0.056006 1 0 0 0 0 0 1 792970
-0.002939 -0.000666 0.119262 0.842043 0.596782 0.662060 -0.056037 1 0 0 0 0 0 1 793961
-0.002939 -0.000666 0.119262 0.842526 0.597110 0.662426 -0.056068 1 0 0 0 0 0 1 794981
-0.002939 -0.000666 0.119262 0.843002 0.597449 0.662799 -0.056100 1 0 0 0 0 0 1 795977
-0.002939 -0.000666 0.119262 0.843455 0.597778 0.663170 -0.056131 1 0 0 0 0 0 1 796982
-0.002939 -0.000666 0.119262 0.843939 0.598114 0.663538 -0.056162 1 0 0 0 0 0 1 797975
-0.002939 -0.000666 0.119262 0.844400 0.598451 0.663893 -0.056193 1 0 0 0 0 0 1 798976
-0.002939 -0.000666 0.119262 0.844868 0.598784 0.664281 -0.056225 1 0 0 0 0 0 1 799977
-0.002939 -0.000666 0.119262 0.845340 0.599105 0.664638 -0.056256 1 0 0 0 0 0 1 800974
-0.002939 -0.000666 0.119262 0.845807 0.599448 0.665020 -0.056287 1 0 0 0 0 0 1 801976
-0.002939 -0.000666 0.119262 0.846267 0.599761 0.665367 -0.056317 1 0 0 0 0 0 1 802948
-0.002939 -0.000666 0.119262 0.846746 0.600113 0.665759 -0.056350 1 0 0 0 0 0 1 803975
-0.002939 -0.000666 0.119262 0.847221 0.600451 0.666114 -0.056381 1 0 0 0 0 0 1 804987
-0.002939 -0.000666 0.119262 0.847700 0.600780 0.666492 -0.056412 1 0 0 0 0 0 1 805981
-0.002939 -0.000666 0.119262 0.848150 0.601106 0.666861 -0.056443 1 0 0 0 0 0 1 806979
-0.002939 -0.000666 0.119262 0.848642 0.601447 0.667235 -0.056475 1 0 0 0 0 0 1 807989
-0.002939 -0.000666 0.119262 0.849092 0.601774 0.667603 -0.056506 1 0 0 0 0 0 1 808987
-0.002939 -0.000666 0.119262 0.849579 0.602111 0.667972 -0.056537 1 0 0 0 0 0 1 809985
-0.002939 -0.000666 0.119262 0.850052 0.602456 0.668337 -0.056569 1 0 0 0 0 0 1 811012
-0.002939 -0.000666 0.119262 0.850508 0.602781 0.668716 -0.056600 1 0 0 0 0 0 1 811987
-0.002939 -0.000666 0.119262 0.850981 0.603102 0.669073 -0.056631 1 0 0 0 0 0 1 812986
-0.002939 -0.000666 0.119262 0.851450 0.603448 0.669457 -0.056663 1 0 0 0 0 0 1 813993
-0.002939 -0.000666 0.119262 0.851945 0.603785 0.669831 -0.056695 1 0 0 0 0 0 1 815039
-0.002939 -0.000666 0.119262 0.852419 0.604134 0.670219 -0.056727 1 0 0 0 0 0 1 816056
-0.002939 -0.000666 0.119262 0.852875 0.604459 0.670559 -0.056757 1 0 0 0 0 0 1 817027
-0.002939 -0.000666 0.119262 0.853353 0.604787 0.670937 -0.056788 1 0 0 0 0 0 1 818021
-0.002939 -0.000666 0.119262 0.853812 0.605119 0.671313 -0.056820 1 0 0 0 0 0 1 819038
-0.002939 -0.000666 0.119262 0.854291 0.605451 0.671677 -0.056851 1 0 0 0 0 0 1 820020
-0.002939 -0.000666 0.119262 0.854762 0.605792 0.672060 -0.056883 1 0 0 0 0 0 1 821060
-0.002939 -0.000666 0.119262 0.855239 0.606120 0.672422 -0.056915 1 0 0 0 0 0 1 822056
-0.002939 -0.000666 0.119262 0.855724 0.606465 0.672802 -0.056946 1 0 0 0 0 0 1 823069
-0.002934 -0.000684 0.119272 0.783670 0.858667 0.527550 -0.056976 1 0 0 0 0 0 1 824027
-0.002931 -0.000693 0.119276 0.807226 0.772727 0.600001 -0.057007 1 0 0 0 0 0 1 825028
-0.002930 -0.000697 0.119277 0.826140 0.708930 0.637536 -0.057038 1 0 0 0 0 0 1 826019
-0.002929 -0.000699 0.119277 0.836872 0.675195 0.651997 -0.057071 1 0 0 0 0 0 1 827055
-0.002929 -0.000701 0.119278 0.842675 0.658337 0.657351 -0.057102 1 0 0 0 0 0 1 828044
-0.002929 -0.000701 0.119278 0.845860 0.650071 0.659442 -0.057132 1 0 0 0 0 0 1 829019
-0.002928 -0.000701 0.119278 0.847713 0.646100 0.660407 -0.057163 1 0 0 0 0 0 1 830017
-0.002928 -0.000702 0.119278 0.848900 0.644334 0.661000 -0.057197 1 0 0 0 0 0 1 831081
-0.002928 -0.000702 0.119278 0.849704 0.643607 0.661424 -0.057227 1 0 0 0 0 0 1 832053
-0.002928 -0.000702 0.119278 0.850355 0.643420 0.661811 -0.057258 1 0 0 0 0 0 1 833049
-0.002928 -0.000702 0.119278 0.850893 0.643502 0.662182 -0.057289 1 0 0 0 0 0 1 834048
-0.002928 -0.000702 0.119278 0.851420 0.643715 0.662558 -0.057321 1 0 0 0 0 0 1 835066
-0.002928 -0.000702 0.119278 0.851900 0.643995 0.662909 -0.057352 1 0 0 0 0 0 1 836054
-0.002928 -0.000702 0.119278 0.852370 0.644318 0.663261 -0.057383 1 0 0 0 0 0 1 837049
-0.002928 -0.000702 0.119278 0.852849 0.644650 0.663640 -0.057415 1 0 0 0 0 0 1 838065
-0.002928 -0.000702 0.119278 0.853327 0.645009 0.664014 -0.057447 1 0 0 0 0 0 1 839094
-0.002928 -0.000702 0.119278 0.853773 0.645331 0.664344 -0.057477 1 0 0 0 0 0 1 840045
-0.002928 -0.000702 0.119278 0.854221 0.645684 0.664708 -0.057507 1 0 0 0 0 0 1 841020
-0.002928 -0.000702 0.119278 0.854688 0.646023 0.665056 -0.057538 1 0 0 0 0 0 1 842017
-0.002928 -0.000702 0.119278 0.855170 0.646389 0.665430 -0.057570 1 0 0 0 0 0 1 843037
-0.002928 -0.000702 0.119278 0.855626 0.646746 0.665800 -0.057602 1 0 0 0 0 0 1 844043
-0.002928 -0.000702 0.119278 0.856077 0.647074 0.666137 -0.057632 1 0 0 0 0 0 1 845009
-0.002928 -0.000702 0.119278 0.856550 0.647430 0.666524 -0.057664 1 0 0 0 0 0 1 846028
-0.002928 -0.000702 0.119278 0.857029 0.647792 0.666878 -0.057696 1 0 0 0 0 0 1 847059
-0.002928 -0.000702 0.119278 0.857486 0.648137 0.667231 -0.057727 1 0 0 0 0 0 1 848043
-0.002928 -0.000702 0.119278 0.857938 0.648494 0.667600 -0.057757 1 0 0 0 0 0 1 849027
-0.002928 -0.000702 0.119278 0.858416 0.648828 0.667961 -0.057789 1 0 0 0 0 0 1 850041
-0.002928 -0.000702 0.119278 0.858895 0.649216 0.668345 -0.057822 1 0 0 0 0 0 1 851088
-0.002928 -0.000702 0.119278 0.859308 0.649516 0.668651 -0.057849 1 0 0 0 0 0 1 851969
-0.002928 -0.000702 0.119278 0.859770 0.649879 0.669025 -0.057881 1 0 0 0 0 0 1 852973
-0.002928 -0.000702 0.119278 0.860235 0.650203 0.669377 -0.057912 1 0 0 0 0 0 1 853960
-0.002923 -0.000720 0.119288 0.788099 0.902867 0.524107 -0.057943 1 0 0 0 0 0 1 854970
-0.002920 -0.000729 0.119292 0.811599 0.817011 0.596420 -0.057974 1 0 0 0 0 0 1 855959
-0.002919 -0.000733 0.119293 0.830511 0.753280 0.633905 -0.058006 1 0 0 0 0 0 1 856968
-0.002918 -0.000736 0.119293 0.841212 0.719566 0.648316 -0.058036 1 0 0 0 0 0 1 857958
-0.002918 -0.000737 0.119293 0.847013 0.702756 0.653672 -0.058068 1 0 0 0 0 0 1 858970
-0.002918 -0.000737 0.119294 0.850192 0.694499 0.655756 -0.058099 1 0 0 0 0 0 1 859959
-0.002918 -0.000738 0.119294 0.852048 0.690571 0.656715 -0.058131 1 0 0 0 0 0 1 860968
-0.002918 -0.000738 0.119294 0.853209 0.688814 0.657283 -0.058162 1 0 0 0 0 0 1 861970
-0.002918 -0.000738 0.119294 0.854032 0.688109 0.657721 -0.058194 1 0 0 0 0 0 1 863005
-0.002918 -0.000738 0.119294 0.854656 0.687933 0.658079 -0.058225 1 0 0 0 0 0 1 863979
-0.002918 -0.000738 0.119294 0.855212 0.688028 0.658448 -0.058256 1 0 0 0 0 0 1 864980
-0.002918 -0.000738 0.119294 0.855704 0.688260 0.658803 -0.058287 1 0 0 0 0 0 1 865963
-0.002918 -0.000738 0.119294 0.856184 0.688565 0.659151 -0.058318 1 0 0 0 0 0 1 866965
-0.002918 -0.000738 0.119294 0.856641 0.688897 0.659509 -0.058349 1 0 0 0 0 0 1 867961
-0.002918 -0.000738 0.119294 0.857120 0.689255 0.659868 -0.058381 1 0 0 0 0 0 1 868974
-0.002918 -0.000738 0.119294 0.857589 0.689618 0.660213 -0.058412 1 0 0 0 0 0 1 869968
-0.002918 -0.000738 0.119294 0.858037 0.689975 0.660575 -0.058443 1 0 0 0 0 0 1 870960
-0.002918 -0.000738 0.119294 0.858504 0.690350 0.660916 -0.058475 1 0 0 0 0 0 1 871977
-0.002918 -0.000738 0.119294 0.858960 0.690704 0.661270 -0.058505 1 0 0 0 0 0 1 872946
-0.002918 -0.000738 0.119294 0.859413 0.691078 0.661634 -0.058537 1 0 0 0 0 0 1 873975
-0.002918 -0.000738 0.119294 0.859885 0.691462 0.661980 -0.058568 1 0 0 0 0 0 1 874972
-0.002918 -0.000738 0.119294 0.860334 0.691820 0.662343 -0.058600 1 0 0 0 0 0 1 875984
-0.002918 -0.000738 0.119294 0.860812 0.692194 0.662698 -0.058631 1 0 0 0 0 0 1 876985
-0.002918 -0.000738 0.119294 0.861261 0.692566 0.663037 -0.058662 1 0 0 0 0 0 1 877984
-0.002918 -0.000738 0.119294 0.861724 0.692939 0.663413 -0.058694 1 0 0 0 0 0 1 878996
-0.002918 -0.000738 0.119294 0.862181 0.693292 0.663751 -0.058725 1 0 0 0 0 0 1 879984
-0.002918 -0.000738 0.119294 0.862630 0.693681 0.664108 -0.058756 1 0 0 0 0 0 1 880979
-0.002918 -0.000738 0.119294 0.863103 0.694036 0.664460 -0.058788 1 0 0 0 0 0 1 881995
-0.002918 -0.000738 0.119294 0.863558 0.694413 0.664826 -0.058819 1 0 0 0 0 0 1 882994
-0.002912 -0.000756 0.119304 0.791280 0.947470 0.519500 -0.058850 1 0 0 0 0 0 1 883986
-0.002910 -0.000765 0.119308 0.814782 0.861702 0.591696 -0.058881 1 0 0 0 0 0 1 884983
-0.002908 -0.000770 0.119309 0.833667 0.798019 0.629123 -0.058912 1 0 0 0 0 0 1 885983
-0.002908 -0.000772 0.119309 0.844392 0.764372 0.643530 -0.058945 1 0 0 0 0 0 1 887033
-0.002907 -0.000773 0.119309 0.850186 0.747573 0.648871 -0.058977 1 0 0 0 0 0 1 888056
-0.002907 -0.000773 0.119310 0.853341 0.739352 0.650939 -0.059007 1 0 0 0 0 0 1 889022
-0.002907 -0.000774 0.119310 0.855185 0.735442 0.651885 -0.059038 1 0 0 0 0 0 1 890020
-0.002894 -0.000760 0.119321 0.681976 0.546658 0.498701 -0.059070 1 0 0 0 0 0 1 891033
-0.002888 -0.000754 0.119324 0.740170 0.608812 0.574898 -0.059102 1 0 0 0 0 0 1 892040
-0.002885 -0.000750 0.119326 0.784969 0.656047 0.614388 -0.059133 1 0 0 0 0 0 1 893046
-0.002883 -0.000749 0.119326 0.809464 0.681561 0.629553 -0.059163 1 0 0 0 0 0 1 894019
-0.002882 -0.000748 0.119326 0.822281 0.694713 0.635170 -0.059196 1 0 0 0 0 0 1 895065
-0.002882 -0.000748 0.119326 0.828963 0.701512 0.637339 -0.059227 1 0 0 0 0 0 1 896049
-0.002882 -0.000747 0.119326 0.832541 0.705106 0.638310 -0.059258 1 0 0 0 0 0 1 897055
-0.002882 -0.000747 0.119326 0.834572 0.707088 0.638873 -0.059290 1 0 0 0 0 0 1 898061
-0.002881 -0.000747 0.119326 0.835821 0.708289 0.639289 -0.059322 1 0 0 0 0 0 1 899085
-0.002881 -0.000747 0.119326 0.836641 0.709048 0.639644 -0.059352 1 0 0 0 0 0 1 900055
-0.002881 -0.000747 0.119326 0.837271 0.709620 0.639987 -0.059383 1 0 0 0 0 0 1 901043
-0.002881 -0.000747 0.119326 0.837806 0.710080 0.640321 -0.059413 1 0 0 0 0 0 1 902020
-0.002881 -0.000747 0.119326 0.838324 0.710527 0.640676 -0.059447 1 0 0 0 0 0 1 903088
-0.002881 -0.000747 0.119326 0.838762 0.710916 0.641007 -0.059477 1 0 0 0 0 0 1 904048
-0.002881 -0.000747 0.119326 0.839223 0.711297 0.641345 -0.059508 1 0 0 0 0 0 1 905048
-0.002881 -0.000747 0.119326 0.839666 0.711688 0.641680 -0.059539 1 0 0 0 0 0 1 906040
-0.002881 -0.000747 0.119326 0.840132 0.712072 0.642020 -0.059571 1 0 0 0 0 0 1 907068
-0.002881 -0.000747 0.119326 0.840550 0.712438 0.642354 -0.059602 1 0 0 0 0 0 1 908042
-0.002881 -0.000747 0.119326 0.840993 0.712802 0.642678 -0.059632 1 0 0 0 0 0 1 909021
-0.002881 -0.000747 0.119326 0.841424 0.713164 0.643005 -0.059663 1 0 0 0 0 0 1 910015
-0.002881 -0.000747 0.119326 0.841885 0.713555 0.643377 -0.059696 1 0 0 0 0 0 1 911065
-0.002881 -0.000747 0.119326 0.842329 0.713932 0.643699 -0.059727 1 0 0 0 0 0 1 912053
-0.002881 -0.000747 0.119326 0.842762 0.714312 0.644044 -0.059758 1 0 0 0 0 0 1 913060
-0.002881 -0.000747 0.119326 0.843216 0.714685 0.644376 -0.059790 1 0 0 0 0 0 1 914065
-0.002881 -0.000747 0.119326 0.843648 0.715063 0.644721 -0.059821 1 0 0 0 0 0 1 915070
-0.002881 -0.000747 0.119326 0.844105 0.715440 0.645057 -0.059853 1 0 0 0 0 0 1 916084
-0.002881 -0.000747 0.119326 0.844531 0.715799 0.645380 -0.059883 1 0 0 0 0 0 1 917047
-0.002881 -0.000747 0.119326 0.844956 0.716173 0.645720 -0.059914 1 0 0 0 0 0 1 918039
-0.002881 -0.000747 0.119326 0.845418 0.716553 0.646060 -0.059946 1 0 0 0 0 0 1 919063
-0.002881 -0.000747 0.119326 0.845838 0.716920 0.646394 -0.059977 1 0 0 0 0 0 1 920040
-0.002881 -0.000747 0.119326 0.846274 0.717277 0.646713 -0.060007 1 0 0 0 0 0 1 921024
-0.002881 -0.000747 0.119326 0.846721 0.717654 0.647073 -0.060039 1 0 0 0 0 0 1 922039
-0.002881 -0.000747 0.119326 0.847189 0.718051 0.647413 -0.060072 1 0 0 0 0 0 1 923080
-0.002881 -0.000747 0.119326 0.847613 0.718411 0.647736 -0.060102 1 0 0 0 0 0 1 924041
-0.002881 -0.000747 0.119326 0.848035 0.718782 0.648073 -0.060132 1 0 0 0 0 0 1 925025
-0.002881 -0.000747 0.119326 0.848498 0.719163 0.648414 -0.060164 1 0 0 0 0 0 1 926052
-0.002881 -0.000747 0.119326 0.848942 0.719537 0.648751 -0.060196 1 0 0 0 0 0 1 927055
-0.002881 -0.000747 0.119326 0.849402 0.719941 0.649118 -0.060229 1 0 0 0 0 0 1 928127
-0.002881 -0.000747 0.119326 0.849808 0.720273 0.649414 -0.060257 1 0 0 0 0 0 1 929023
-0.002881 -0.000747 0.119326 0.850245 0.720656 0.649762 -0.060289 1 0 0 0 0 0 1 930040
-0.002881 -0.000747 0.119326 0.850704 0.721033 0.650099 -0.060321 1 0 0 0 0 0 1 931057
-0.002881 -0.000747 0.119326 0.851124 0.721386 0.650438 -0.060351 1 0 0 0 0 0 1 932026
-0.002881 -0.000747 0.119326 0.851570 0.721763 0.650760 -0.060383 1 0 0 0 0 0 1 933038
-0.002881 -0.000747 0.119326 0.852011 0.722139 0.651097 -0.060413 1 0 0 0 0 0 1 934022
-0.002881 -0.000747 0.119326 0.852464 0.722536 0.651458 -0.060446 1 0 0 0 0 0 1 935075
-0.002881 -0.000747 0.119326 0.852864 0.722863 0.651749 -0.060474 1 0 0 0 0 0 1 935957
-0.002881 -0.000747 0.119326 0.853336 0.723275 0.652125 -0.060508 1 0 0 0 0 0 1 937054
-0.002881 -0.000747 0.119326 0.853745 0.723611 0.652423 -0.060537 1 0 0 0 0 0 1 937958
-0.002881 -0.000747 0.119326 0.854191 0.723987 0.652762 -0.060568 1 0 0 0 0 0 1 938965
-0.002881 -0.000747 0.119326 0.854616 0.724360 0.653102 -0.060599 1 0 0 0 0 0 1 939956
-0.002881 -0.000747 0.119326 0.855071 0.724734 0.653436 -0.060630 1 0 0 0 0 0 1 940965
-0.002881 -0.000747 0.119326 0.855507 0.725101 0.653788 -0.060662 1 0 0 0 0 0 1 941972
-0.002881 -0.000747 0.119326 0.855949 0.725475 0.654107 -0.060693 1 0 0 0 0 0 1 942975
-0.002881 -0.000747 0.119326 0.856385 0.725858 0.654454 -0.060724 1 0 0 0 0 0 1 943973
-0.002881 -0.000747 0.119326 0.856838 0.726232 0.654787 -0.060756 1 0 0 0 0 0 1 944976
-0.002881 -0.000747 0.119326 0.857272 0.726598 0.655117 -0.060786 1 0 0 0 0 0 1 945957
-0.002881 -0.000747 0.119326 0.857705 0.726978 0.655463 -0.060818 1 0 0 0 0 0 1 946967
-0.002881 -0.000747 0.119326 0.858153 0.727346 0.655791 -0.060849 1 0 0 0 0 0 1 947958
-0.002881 -0.000747 0.119326 0.858579 0.727719 0.656131 -0.060880 1 0 0 0 0 0 1 948950
-0.002881 -0.000747 0.119326 0.859035 0.728094 0.656466 -0.060912 1 0 0 0 0 0 1 949961
-0.002881 -0.000747 0.119326 0.859477 0.728453 0.656806 -0.060943 1 0 0 0 0 0 1 950953
-0.002881 -0.000747 0.119326 0.859907 0.728842 0.657146 -0.060974 1 0 0 0 0 0 1 951961
-0.002881 -0.000747 0.119326 0.860349 0.729205 0.657469 -0.061005 1 0 0 0 0 0 1 952960
-0.002881 -0.000747 0.119326 0.860787 0.729590 0.657818 -0.061037 1 0 0 0 0 0 1 953962
-0.002881 -0.000747 0.119326 0.861238 0.729961 0.658149 -0.061068 1 0 0 0 0 0 1 954960
-0.002881 -0.000747 0.119326 0.861683 0.730336 0.658487 -0.061099 1 0 0 0 0 0 1 955965
-0.002881 -0.000747 0.119326 0.862114 0.730715 0.658832 -0.061131 1 0 0 0 0 0 1 956971
-0.002881 -0.000747 0.119326 0.862563 0.731084 0.659161 -0.061162 1 0 0 0 0 0 1 957964
-0.002881 -0.000747 0.119326 0.862993 0.731461 0.659504 -0.061193 1 0 0 0 0 0 1 958966
-0.002881 -0.000747 0.119326 0.863481 0.731862 0.659863 -0.061227 1 0 0 0 0 0 1 960048
-0.002881 -0.000747 0.119326 0.863912 0.732225 0.660211 -0.061258 1 0 0 0 0 0 1 961043
-0.002881 -0.000747 0.119326 0.864348 0.732595 0.660527 -0.061288 1 0 0 0 0 0 1 962015
-0.002881 -0.000747 0.119326 0.864826 0.733000 0.660889 -0.061322 1 0 0 0 0 0 1 963096
-0.002881 -0.000747 0.119326 0.865240 0.733364 0.661221 -0.061352 1 0 0 0 0 0 1 964063
-0.002869 -0.000734 0.119337 0.690744 0.546086 0.507502 -0.061383 1 0 0 0 0 0 1 965038
-0.002863 -0.000727 0.119341 0.748376 0.609099 0.583429 -0.061414 1 0 0 0 0 0 1 966046
-0.002859 -0.000724 0.119343 0.792899 0.656764 0.622803 -0.061446 1 0 0 0 0 0 1 967051
-0.002858 -0.000722 0.119343 0.817264 0.682484 0.637939 -0.061477 1 0 0 0 0 0 1 968051
-0.002857 -0.000721 0.119343 0.829971 0.695725 0.643513 -0.061508 1 0 0 0 0 0 1 969057
-0.002856 -0.000721 0.119343 0.836592 0.702550 0.645660 -0.061539 1 0 0 0 0 0 1 970025
-0.002856 -0.000720 0.119343 0.840159 0.706167 0.646641 -0.061571 1 0 0 0 0 0 1 971056
-0.002856 -0.000720 0.119343 0.842159 0.708149 0.647174 -0.061602 1 0 0 0 0 0 1 972039
-0.002856 -0.000720 0.119343 0.843368 0.709314 0.647580 -0.061632 1 0 0 0 0 0 1 973026
-0.002856 -0.000720 0.119343 0.844198 0.710079 0.647947 -0.061664 1 0 0 0 0 0 1 974030
-0.002856 -0.000720 0.119343 0.844814 0.710649 0.648276 -0.061695 1 0 0 0 0 0 1 975041
-0.002856 -0.000720 0.119343 0.845337 0.711097 0.648602 -0.061726 1 0 0 0 0 0 1 976023
-0.002856 -0.000720 0.119343 0.845807 0.711515 0.648939 -0.061757 1 0 0 0 0 0 1 977022
-0.002856 -0.000720 0.119343 0.846271 0.711900 0.649262 -0.061788 1 0 0 0 0 0 1 978015
-0.002856 -0.000720 0.119343 0.846705 0.712279 0.649588 -0.061820 1 0 0 0 0 0 1 979030
-0.002856 -0.000720 0.119343 0.847136 0.712630 0.649923 -0.061851 1 0 0 0 0 0 1 980013
-0.002856 -0.000720 0.119343 0.847588 0.713010 0.650251 -0.061883 1 0 0 0 0 0 1 981047
-0.002856 -0.000720 0.119343 0.848017 0.713371 0.650578 -0.061914 1 0 0 0 0 0 1 982047
-0.002856 -0.000720 0.119343 0.848446 0.713747 0.650923 -0.061946 1 0 0 0 0 0 1 983058
-0.002856 -0.000720 0.119343 0.848862 0.714097 0.651244 -0.061977 1 0 0 0 0 0 1 984050
-0.002856 -0.000720 0.119343 0.849297 0.714450 0.651562 -0.062008 1 0 0 0 0 0 1 985042
-0.002856 -0.000720 0.119343 0.849736 0.714819 0.651898 -0.062039 1 0 0 0 0 0 1 986044
-0.002856 -0.000720 0.119343 0.850154 0.715182 0.652233 -0.062071 1 0 0 0 0 0 1 987065
-0.002856 -0.000720 0.119343 0.850583 0.715532 0.652549 -0.062102 1 0 0 0 0 0 1 988046
-0.002856 -0.000720 0.119343 0.851011 0.715891 0.652895 -0.062133 1 0 0 0 0 0 1 989043
-0.002856 -0.000720 0.119343 0.851427 0.716240 0.653197 -0.062163 1 0 0 0 0 0 1 990014
-0.002856 -0.000720 0.119343 0.851874 0.716616 0.653537 -0.062196 1 0 0 0 0 0 1 991058
-0.002856 -0.000720 0.119343 0.852289 0.716979 0.653872 -0.062226 1 0 0 0 0 0 1 992036
-0.002856 -0.000720 0.119343 0.852711 0.717322 0.654181 -0.062257 1 0 0 0 0 0 1 993015
-0.002856 -0.000720 0.119343 0.853127 0.717683 0.654514 -0.062288 1 0 0 0 0 0 1 994014
-0.002856 -0.000720 0.119343 0.853599 0.718071 0.654864 -0.062321 1 0 0 0 0 0 1 995074
-0.002856 -0.000720 0.119343 0.853983 0.718404 0.655171 -0.062351 1 0 0 0 0 0 1 996013
-0.002856 -0.000720 0.119343 0.854426 0.718765 0.655497 -0.062382 1 0 0 0 0 0 1 997025
-0.002856 -0.000720 0.119343 0.854859 0.719143 0.655844 -0.062414 1 0 0 0 0 0 1 998043
-0.002856 -0.000720 0.119343 0.855297 0.719498 0.656165 -0.062446 1 0 0 0 0 0 1 999057
-0.002856 -0.000720 0.119343 0.855720 0.719838 0.656492 -0.062476 1 0 0 0 0 0 2 37
-0.002856 -0.000720 0.119343 0.856048 0.720127 0.656741 -0.062500 1 0 0 0 0 0 2 1020
-0.002856 -0.000720 0.119343 0.856029 0.720124 0.656740 -0.062500 1 0 0 0 0 0 2 2037
-0.002856 -0.000720 0.119343 0.856026 0.720123 0.656740 -0.062500 1 0 0 0 0 0 2 3053
-0.002856 -0.000720 0.119343 0.856046 0.720129 0.656741 -0.062500 1 0 0 0 0 0 2 4036
-0.002856 -0.000720 0.119343 0.856040 0.720121 0.656734 -0.062500 1 0 0 0 0 0 2 5109
-0.002856 -0.000720 0.119343 0.856027 0.720123 0.656739 -0.062500 1 0 0 0 0 0 2 6039
-0.002856 -0.000720 0.119343 0.856046 0.720129 0.656740 -0.062500 1 0 0 0 0 0 2 7088
-0.002856 -0.000720 0.119343 0.856028 0.720124 0.656740 -0.062500 1 0 0 0 0 0 2 7963
-0.002856 -0.000720 0.119343 0.856041 0.720109 0.656740 -0.062500 1 0 0 0 0 0 2 8954
-0.002856 -0.000720 0.119343 0.856048 0.720127 0.656741 -0.062500 1 0 0 0 0 0 2 9964
-0.002856 -0.000720 0.119343 0.856028 0.720124 0.656740 -0.062500 1 0 0 0 0 0 2 10956
-0.002856 -0.000720 0.119343 0.856038 0.720120 0.656734 -0.062500 1 0 0 0 0 0 2 11964
-0.002856 -0.000720 0.119343 0.856047 0.720129 0.656740 -0.062500 1 0 0 0 0 0 2 12955
-0.002856 -0.000720 0.119343 0.856028 0.720124 0.656740 -0.062500 1 0 0 0 0 0 2 13933
-0.002856 -0.000720 0.119343 0.856038 0.720121 0.656733 -0.062500 1 0 0 0 0 0 2 14964
-0.002856 -0.000720 0.119343 0.856035 0.720132 0.656746 -0.062500 1 0 0 0 0 0 2 15954
-0.002856 -0.000720 0.119343 0.856039 0.720122 0.656734 -0.062500 1 0 0 0 0 0 2 16973
-0.002856 -0.000720 0.119343 0.856031 0.720112 0.656746 -0.062500 1 0 0 0 0 0 2 17962
-0.002856 -0.000720 0.119343 0.856046 0.720128 0.656741 -0.062500 1 0 0 0 0 0 2 19017
-0.002856 -0.000720 0.119343 0.856040 0.720121 0.656734 -0.062500 1 0 0 0 0 0 2 19979
-0.002856 -0.000720 0.119343 0.856028 0.720123 0.656739 -0.062500 1 0 0 0 0 0 2 20959
-0.002856 -0.000720 0.119343 0.856046 0.720129 0.656741 -0.062500 1 0 0 0 0 0 2 21966
-0.002856 -0.000720 0.119343 0.856028 0.720124 0.656740 -0.062500 1 0 0 0 0 0 2 22962
-0.002856 -0.000720 0.119343 0.856038 0.720121 0.656734 -0.062500 1 0 0 0 0 0 2 23973
-0.002856 -0.000720 0.119343 0.856035 0.720132 0.656746 -0.062500 1 0 0 0 0 0 2 24952
-0.002856 -0.000720 0.119343 0.856039 0.720122 0.656734 -0.062500 1 0 0 0 0 0 2 25977
-0.002856 -0.000720 0.119343 0.856039 0.720121 0.656733 -0.062500 1 0 0 0 0 0 2 26969
-0.002856 -0.000720 0.119343 0.856039 0.720120 0.656753 -0.062500 1 0 0 0 0 0 2 27969
-0.002856 -0.000720 0.119343 0.856039 0.720120 0.656735 -0.062500 1 0 0 0 0 0 2 28968
-0.002851 -0.000738 0.119354 0.782907 0.973956 0.510464 -0.062500 1 0 0 0 0 0 2 29942
-0.002848 -0.000747 0.119357 -0.125479 0.104613 0.582095 -0.062500 0 0 0 0 0 0 2 30971
-0.002847 -0.000752 0.119359 -0.105702 0.036278 0.619102 -0.062500 0 0 0 0 0 0 2 31986
-0.002846 -0.000754 0.119359 -0.094782 0.000095 0.633127 -0.062500 0 0 0 0 0 0 2 32975
-0.002846 -0.000755 0.119359 -0.089098 -0.018167 0.638100 -0.062500 0 0 0 0 0 0 2 33979
-0.002845 -0.000756 0.119359 -0.086206 -0.027296 0.639831 -0.062500 0 0 0 0 0 0 2 35009
-0.002845 -0.000756 0.119359 -0.084736 -0.031866 0.640443 -0.062500 0 0 0 0 0 0 2 35982
-0.002845 -0.000756 0.119359 -0.084001 -0.034135 0.640650 -0.062500 0 0 0 0 0 0 2 36980
-0.002871 -0.000783 0.119368 0.256436 0.317970 0.511784 -0.062500 0 0 0 0 0 0 2 37979
-0.002884 -0.000797 0.119372 0.119319 0.175718 0.575090 -0.062500 0 0 0 0 0 0 2 38979
-0.002891 -0.000804 0.119373 0.020855 0.072998 0.607685 -0.062500 0 0 0 0 0 0 2 39981
-0.002908 -0.000821 0.119393 0.146361 0.197446 0.337124 -0.062500 0 0 0 0 0 0 2 40985
-0.002916 -0.000829 0.119400 0.046434 0.097533 0.479962 -0.062500 0 0 0 0 0 0 2 41985
-0.002915 -0.000852 0.119413 -0.091540 0.268913 0.407100 -0.062500 0 0 0 0 0 0 2 43018
-0.002909 -0.000881 0.119428 -0.166818 0.376052 0.360347 -0.062500 0 0 0 0 0 0 2 44041
-0.002924 -0.000891 0.119443 0.107816 0.138530 0.341710 -0.062500 0 0 0 0 0 0 2 45038
-0.002927 -0.000915 0.119459 -0.037085 0.283924 0.317222 -0.062500 0 0 0 0 0 0 2 46015
-0.002928 -0.000926 0.119464 -0.069888 0.146736 0.443344 -0.062500 0 0 0 0 0 0 2 47077
-0.002923 -0.000950 0.119476 -0.148918 0.294034 0.354814 -0.062500 0 0 0 0 0 0 2 48067
-0.002921 -0.000962 0.119481 -0.127644 0.152534 0.447257 -0.062500 0 0 0 0 0 0 2 49053
-0.002914 -0.000986 0.119492 -0.177860 0.297175 0.346036 -0.062500 0 0 0 0 0 0 2 50035
-0.002911 -0.000998 0.119497 -0.142054 0.154133 0.433837 -0.062500 0 0 0 0 0 0 2 51072
-0.002935 -0.001031 0.119507 0.223166 0.415375 0.349084 -0.062500 0 0 0 0 0 0 2 52038
-0.002942 -0.001066 0.119521 0.026028 0.461722 0.282326 -0.062500 0 0 0 0 0 0 2 53016
-0.002945 -0.001084 0.119526 -0.039706 0.239564 0.391345 -0.062500 0 0 0 0 0 0 2 54014
-0.002942 -0.001110 0.119538 -0.136409 0.341312 0.297112 -0.062500 0 0 0 0 0 0 2 55049
-0.002940 -0.001124 0.119542 -0.124004 0.176169 0.387099 -0.062500 0 0 0 0 0 0 2 56035
-0.002952 -0.001144 0.119564 0.066898 0.252557 0.148581 -0.062500 0 0 0 0 0 0 2 57005
-0.002958 -0.001155 0.119571 0.000875 0.125469 0.302740 -0.062500 0 0 0 0 0 0 2 58047
-0.002961 -0.001160 0.119574 -0.046287 0.046188 0.379821 -0.062500 0 0 0 0 0 0 2 59060
-0.002958 -0.001180 0.119585 -0.138828 0.242495 0.264012 -0.062500 0 0 0 0 0 0 2 60045
-0.002956 -0.001191 0.119589 -0.125019 0.126527 0.345231 -0.062500 0 0 0 0 0 0 2 61037
-0.002949 -0.001214 0.119601 -0.179308 0.284877 0.240707 -0.062500 0 0 0 0 0 0 2 62042
-0.002946 -0.001226 0.119605 -0.145426 0.147897 0.326717 -0.062500 0 0 0 0 0 0 2 63053
-0.002957 -0.001245 0.119595 0.041275 0.232223 0.524216 -0.062500 0 0 0 0 0 0 2 64064
-0.002962 -0.001255 0.119592 -0.009004 0.116547 0.464060 -0.062500 0 0 0 0 0 0 2 65054
-0.002960 -0.001278 0.119601 -0.122802 0.278945 0.285695 -0.062500 0 0 0 0 0 0 2 66050
-0.002958 -0.001289 0.119604 -0.118999 0.144537 0.343416 -0.062500 0 0 0 0 0 0 2 67087
-0.002958 -0.001295 0.119605 -0.110397 0.056087 0.375336 -0.062500 0 0 0 0 0 0 2 68047
-0.002970 -0.001311 0.119594 0.057333 0.183717 0.543274 -0.062500 0 0 0 0 0 0 2 69011
-0.002971 -0.001338 0.119601 -0.071607 0.329259 0.327196 -0.062500 0 0 0 0 0 0 2 70013
-0.002971 -0.001351 0.119603 -0.091495 0.171474 0.359961 -0.062500 0 0 0 0 0 0 2 71066
-0.002971 -0.001357 0.119604 -0.096330 0.069774 0.382042 -0.062500 0 0 0 0 0 0 2 72034
-0.002971 -0.001361 0.119604 -0.098022 0.016748 0.390756 -0.062500 0 0 0 0 0 0 2 73038
-0.002979 -0.001394 0.119604 -0.004718 0.401532 0.405491 -0.062500 0 0 0 0 0 0 2 74034
-0.002982 -0.001411 0.119603 -0.061397 0.221627 0.401063 -0.062500 0 0 0 0 0 0 2 75054
-0.002984 -0.001419 0.119603 -0.088801 0.095625 0.398470 -0.062500 0 0 0 0 0 0 2 76034
-0.002985 -0.001423 0.119603 -0.103360 0.028916 0.397436 -0.062500 0 0 0 0 0 0 2 77019
-0.002980 -0.001443 0.119613 -0.179152 0.233071 0.253008 -0.062500 0 0 0 0 0 0 2 78033
-0.002978 -0.001454 0.119617 -0.138135 0.122292 0.323332 -0.062500 0 0 0 0 0 0 2 79073
-0.002976 -0.001459 0.119618 -0.120076 0.044875 0.359728 -0.062500 0 0 0 0 0 0 2 79966
-0.002976 -0.001461 0.119619 -0.110009 0.004228 0.373560 -0.062500 0 0 0 0 0 0 2 80962
-0.002983 -0.001494 0.119618 -0.035430 0.392676 0.390649 -0.062500 0 0 0 0 0 0 2 81951
-0.002986 -0.001511 0.119618 -0.070216 0.217893 0.386564 -0.062500 0 0 0 0 0 0 2 82961
-0.002988 -0.001519 0.119618 -0.096052 0.093434 0.384042 -0.062500 0 0 0 0 0 0 2 83952
-0.002983 -0.001541 0.119628 -0.178336 0.265638 0.239293 -0.062500 0 0 0 0 0 0 2 84940
-0.002981 -0.001552 0.119631 -0.159422 0.136252 0.309225 -0.062500 0 0 0 0 0 0 2 85962
-0.002980 -0.001558 0.119633 -0.142986 0.050495 0.345476 -0.062500 0 0 0 0 0 0 2 86952
-0.002979 -0.001561 0.119633 -0.133731 0.005684 0.359226 -0.062500 0 0 0 0 0 0 2 87960
-0.002986 -0.001594 0.119632 -0.035150 0.394852 0.376863 -0.062500 0 0 0 0 0 0 2 88950
-0.002990 -0.001610 0.119632 -0.070084 0.219010 0.372491 -0.062500 0 0 0 0 0 0 2 89977
-0.002991 -0.001619 0.119632 -0.095998 0.093990 0.369834 -0.062500 0 0 0 0 0 0 2 90966
-0.002987 -0.001641 0.119642 -0.178375 0.266197 0.225359 -0.062500 0 0 0 0 0 0 2 91970
-0.002985 -0.001652 0.119646 -0.159433 0.136502 0.295101 -0.062500 0 0 0 0 0 0 2 92954
-0.002983 -0.001658 0.119647 -0.142990 0.050600 0.331252 -0.062500 0 0 0 0 0 0 2 93974
-0.002983 -0.001661 0.119647 -0.133732 0.005738 0.344978 -0.062500 0 0 0 0 0 0 2 94959
-0.002983 -0.001662 0.119647 -0.128900 -0.016830 0.349864 -0.062500 0 0 0 0 0 0 2 95959
-0.002990 -0.001694 0.119647 -0.032826 0.383722 0.364885 -0.062500 0 0 0 0 0 0 2 96972
-0.002993 -0.001710 0.119646 -0.074395 0.211922 0.359116 -0.062500 0 0 0 0 0 0 2 97963
-0.002995 -0.001719 0.119646 -0.100879 0.089681 0.355924 -0.062500 0 0 0 0 0 0 2 98974
-0.002990 -0.001741 0.119656 -0.183626 0.263537 0.211579 -0.062500 0 0 0 0 0 0 2 99969
-0.002988 -0.001752 0.119660 -0.164824 0.134387 0.281094 -0.062500 0 0 0 0 0 0 2 100968
-0.002987 -0.001758 0.119661 -0.148429 0.048751 0.317141 -0.062500 0 0 0 0 0 0 2 101967
-0.002981 -0.001779 0.119672 -0.207860 0.242859 0.187898 -0.062500 0 0 0 0 0 0 2 102966
-0.002978 -0.001789 0.119675 -0.158194 0.127618 0.262650 -0.062500 0 0 0 0 0 0 2 103977
-0.002989 -0.001808 0.119665 0.007563 0.216562 0.457389 -0.062500 0 0 0 0 0 0 2 104977
-0.002989 -0.001836 0.119672 -0.112141 0.345197 0.252380 -0.062500 0 0 0 0 0 0 2 105976
-0.002989 -0.001849 0.119675 -0.126867 0.177311 0.287571 -0.062500 0 0 0 0 0 0 2 107007
-0.002989 -0.001856 0.119675 -0.129055 0.070532 0.310360 -0.062500 0 0 0 0 0 0 2 107982
-0.002989 -0.001860 0.119676 -0.129412 0.014976 0.319316 -0.062500 0 0 0 0 0 0 2 108983
-0.002984 -0.001880 0.119686 -0.198179 0.226161 0.179916 -0.062500 0 0 0 0 0 0 2 109988
-0.002981 -0.001890 0.119689 -0.172139 0.115602 0.250752 -0.062500 0 0 0 0 0 0 2 110978
-0.002980 -0.001895 0.119691 -0.152090 0.039322 0.287235 -0.062500 0 0 0 0 0 0 2 111978
-0.002974 -0.001916 0.119701 -0.196273 0.240225 0.158611 -0.062500 0 0 0 0 0 0 2 112976
-0.002971 -0.001926 0.119705 -0.164478 0.123468 0.233183 -0.062500 0 0 0 0 0 0 2 113973
-0.002982 -0.001944 0.119695 0.001605 0.213049 0.428125 -0.062500 0 0 0 0 0 0 2 115005
-0.002982 -0.001972 0.119702 -0.117964 0.342788 0.223404 -0.062500 0 0 0 0 0 0 2 115965
-0.002982 -0.001986 0.119704 -0.132483 0.175025 0.258275 -0.062500 0 0 0 0 0 0 2 116976
-0.002982 -0.001993 0.119705 -0.134579 0.068263 0.280913 -0.062500 0 0 0 0 0 0 2 117977
-0.002982 -0.001996 0.119705 -0.134883 0.012755 0.289804 -0.062500 0 0 0 0 0 0 2 118975
-0.002976 -0.002016 0.119715 -0.184782 0.228230 0.150863 -0.062500 0 0 0 0 0 0 2 119976
-0.002986 -0.002040 0.119708 -0.015618 0.286275 0.378823 -0.062500 0 0 0 0 0 0 2 120975
-0.002991 -0.002051 0.119705 -0.058781 0.141949 0.338405 -0.062500 0 0 0 0 0 0 2 121974
-0.002994 -0.002057 0.119704 -0.094767 0.051762 0.312338 -0.062500 0 0 0 0 0 0 2 123055
-0.002990 -0.002079 0.119714 -0.183327 0.244325 0.160137 -0.062500 0 0 0 0 0 0 2 124044
-0.002987 -0.002089 0.119717 -0.167315 0.123622 0.225814 -0.062500 0 0 0 0 0 0 2 125018
-0.002986 -0.002095 0.119719 -0.152357 0.042227 0.260451 -0.062500 0 0 0 0 0 0 2 126019
-0.002986 -0.002097 0.119719 -0.143876 -0.000348 0.273649 -0.062500 0 0 0 0 0 0 2 127053
-0.002980 -0.002117 0.119729 -0.208338 0.218024 0.136547 -0.062500 0 0 0 0 0 0 2 128032
-0.002977 -0.002127 0.119733 -0.160967 0.114285 0.207490 -0.062500 0 0 0 0 0 0 2 129010
-0.002988 -0.002145 0.119723 -0.002266 0.205739 0.401591 -0.062500 0 0 0 0 0 0 2 130044
-0.002994 -0.002154 0.119719 -0.053843 0.098677 0.338511 -0.062500 0 0 0 0 0 0 2 131288
-0.002991 -0.002177 0.119728 -0.163779 0.268756 0.161884 -0.062500 0 0 0 0 0 0 2 132042
-0.002990 -0.002189 0.119731 -0.159990 0.134932 0.217626 -0.062500 0 0 0 0 0 0 2 133041
-0.002989 -0.002194 0.119732 -0.151377 0.046749 0.248659 -0.062500 0 0 0 0 0 0 2 134036
-0.002984 -0.002216 0.119743 -0.215100 0.240778 0.119102 -0.062500 0 0 0 0 0 0 2 135055
-0.002993 -0.002239 0.119735 -0.024235 0.292922 0.350353 -0.062500 0 0 0 0 0 0 2 136033
-0.002998 -0.002251 0.119732 -0.065887 0.144125 0.310654 -0.062500 0 0 0 0 0 0 2 137014
-0.003000 -0.002257 0.119732 -0.101087 0.051699 0.284796 -0.062500 0 0 0 0 0 0 2 138045
-0.003002 -0.002260 0.119731 -0.120365 0.003483 0.274591 -0.062500 0 0 0 0 0 0 2 139052
-0.002997 -0.002280 0.119741 -0.199264 0.219275 0.129644 -0.062500 0 0 0 0 0 0 2 140013
-0.002995 -0.002290 0.119745 -0.178100 0.109836 0.197393 -0.062500 0 0 0 0 0 0 2 141010
-0.002993 -0.002295 0.119746 -0.160527 0.034094 0.232700 -0.062500 0 0 0 0 0 0 2 142013
-0.002993 -0.002298 0.119746 -0.150701 -0.005606 0.246133 -0.062500 0 0 0 0 0 0 2 143028
-0.002987 -0.002317 0.119757 -0.214654 0.214733 0.109782 -0.062500 0 0 0 0 0 0 2 144001
-0.002984 -0.002327 0.119760 -0.185840 0.107515 0.180417 -0.062500 0 0 0 0 0 0 2 145036
-0.002995 -0.002345 0.119750 -0.008087 0.202363 0.374823 -0.062500 0 0 0 0 0 0 2 146032
-0.002995 -0.002373 0.119757 -0.128610 0.336098 0.170510 -0.062500 0 0 0 0 0 0 2 147075
-0.002995 -0.002387 0.119759 -0.143303 0.169093 0.204265 -0.062500 0 0 0 0 0 0 2 148017
-0.002995 -0.002393 0.119760 -0.145481 0.062716 0.226410 -0.062500 0 0 0 0 0 0 2 149032
-0.002995 -0.002397 0.119760 -0.145840 0.007396 0.235131 -0.062500 0 0 0 0 0 0 2 150016
-0.002990 -0.002417 0.119770 -0.214996 0.220147 0.097449 -0.062500 0 0 0 0 0 0 2 151065
-0.003000 -0.002440 0.119762 -0.027023 0.280873 0.325659 -0.062500 0 0 0 0 0 0 2 152038
-0.003005 -0.002452 0.119760 -0.070004 0.136772 0.284483 -0.062500 0 0 0 0 0 0 2 153033
-0.003007 -0.002458 0.119759 -0.105876 0.046669 0.258045 -0.062500 0 0 0 0 0 0 2 154041
-0.003008 -0.002461 0.119758 -0.125498 -0.000398 0.247634 -0.062500 0 0 0 0 0 0 2 155051
-0.003009 -0.002462 0.119758 -0.135567 -0.024210 0.243894 -0.062500 0 0 0 0 0 0 2 156034
-0.003004 -0.002482 0.119768 -0.209807 0.204539 0.101989 -0.062500 0 0 0 0 0 0 2 157017
-0.003014 -0.002504 0.119760 -0.024467 0.272933 0.328697 -0.062500 0 0 0 0 0 0 2 158032
-0.003019 -0.002516 0.119758 -0.068738 0.132829 0.286835 -0.062500 0 0 0 0 0 0 2 159048
-0.003021 -0.002522 0.119757 -0.105233 0.044717 0.260166 -0.062500 0 0 0 0 0 0 2 160033
-0.003017 -0.002543 0.119766 -0.194363 0.239475 0.109253 -0.062500 0 0 0 0 0 0 2 161015
-0.003015 -0.002554 0.119770 -0.183863 0.115517 0.174078 -0.062500 0 0 0 0 0 0 2 162033
-0.003014 -0.002559 0.119771 -0.168884 0.034003 0.208299 -0.062500 0 0 0 0 0 0 2 163067
-0.003013 -0.002561 0.119771 -0.160385 -0.008586 0.221332 -0.062500 0 0 0 0 0 0 2 163959
-0.003020 -0.002594 0.119770 -0.063581 0.382786 0.244438 -0.062500 0 0 0 0 0 0 2 164958
-0.003024 -0.002611 0.119770 -0.098098 0.207208 0.237205 -0.062500 0 0 0 0 0 0 2 165950
-0.003025 -0.002619 0.119770 -0.123701 0.082190 0.233076 -0.062500 0 0 0 0 0 0 2 166959
-0.003026 -0.002623 0.119769 -0.137388 0.015924 0.231440 -0.062500 0 0 0 0 0 0 2 167949
-0.003021 -0.002644 0.119779 -0.213585 0.223514 0.090788 -0.062500 0 0 0 0 0 0 2 168959
-0.003019 -0.002654 0.119783 -0.190785 0.108954 0.158995 -0.062500 0 0 0 0 0 0 2 169960
-0.003017 -0.002659 0.119784 -0.172366 0.030694 0.194376 -0.062500 0 0 0 0 0 0 2 170968
-0.003029 -0.002675 0.119773 -0.000622 0.161341 0.366761 -0.062500 0 0 0 0 0 0 2 171963
-0.003035 -0.002683 0.119769 -0.058341 0.073678 0.294054 -0.062500 0 0 0 0 0 0 2 172963
-0.003038 -0.002687 0.119768 -0.102528 0.013612 0.255461 -0.062500 0 0 0 0 0 0 2 173963
-0.003040 -0.002689 0.119768 -0.126501 -0.018397 0.240715 -0.062500 0 0 0 0 0 0 2 174955
-0.003035 -0.002709 0.119777 -0.208084 0.206549 0.095590 -0.062500 0 0 0 0 0 0 2 175957
-0.003045 -0.002732 0.119770 -0.026577 0.271974 0.321126 -0.062500 0 0 0 0 0 0 2 176969
-0.003050 -0.002743 0.119767 -0.072546 0.130880 0.278323 -0.062500 0 0 0 0 0 0 2 177960
-0.003053 -0.002749 0.119766 -0.109894 0.042254 0.251268 -0.062500 0 0 0 0 0 0 2 178971
-0.003054 -0.002752 0.119765 -0.130263 -0.004105 0.240626 -0.062500 0 0 0 0 0 0 2 179964
-0.003055 -0.002753 0.119765 -0.140705 -0.027578 0.236800 -0.062500 0 0 0 0 0 0 2 180965
-0.003050 -0.002773 0.119775 -0.220930 0.198917 0.095808 -0.062500 0 0 0 0 0 0 2 181935
-0.003047 -0.002782 0.119779 -0.197283 0.095063 0.163537 -0.062500 0 0 0 0 0 0 2 182963
-0.003058 -0.002800 0.119769 -0.017095 0.193494 0.357996 -0.062500 0 0 0 0 0 0 2 183959
-0.003064 -0.002809 0.119765 -0.069610 0.088315 0.293728 -0.062500 0 0 0 0 0 0 2 184958
-0.003067 -0.002814 0.119764 -0.111032 0.019360 0.258145 -0.062500 0 0 0 0 0 0 2 185970
-0.003068 -0.002816 0.119763 -0.133592 -0.017078 0.244448 -0.062500 0 0 0 0 0 0 2 186969
-0.003064 -0.002836 0.119773 -0.214501 0.205932 0.100081 -0.062500 0 0 0 0 0 0 2 187969
-0.003074 -0.002859 0.119765 -0.032787 0.269806 0.325895 -0.062500 0 0 0 0 0 0 2 188966
-0.003079 -0.002870 0.119762 -0.078477 0.128264 0.282877 -0.062500 0 0 0 0 0 0 2 189964
-0.003081 -0.002876 0.119761 -0.115685 0.039417 0.255712 -0.062500 0 0 0 0 0 0 2 190965
-0.003083 -0.002879 0.119761 -0.135967 -0.007077 0.245017 -0.062500 0 0 0 0 0 0 2 191964
-0.003078 -0.002899 0.119771 -0.215735 0.211063 0.101932 -0.062500 0 0 0 0 0 0 2 192964
-0.003075 -0.002909 0.119774 -0.194689 0.101133 0.168577 -0.062500 0 0 0 0 0 0 2 193935
-0.003074 -0.002914 0.119776 -0.177142 0.025177 0.203364 -0.062500 0 0 0 0 0 0 2 194969
-0.003074 -0.002916 0.119776 -0.167340 -0.014570 0.216610 -0.062500 0 0 0 0 0 0 2 196038
-0.003086 -0.002931 0.119765 -0.001044 0.136539 0.380951 -0.062500 0 0 0 0 0 0 2 197012
-0.003092 -0.002938 0.119761 -0.061317 0.059846 0.304778 -0.062500 0 0 0 0 0 0 2 198006
-0.003095 -0.002942 0.119759 -0.106805 0.005220 0.264909 -0.062500 0 0 0 0 0 0 2 199096
-0.003091 -0.002962 0.119769 -0.200840 0.217706 0.110651 -0.062500 0 0 0 0 0 0 2 200041
-0.003089 -0.002972 0.119772 -0.187158 0.104523 0.173122 -0.062500 0 0 0 0 0 0 2 201038
-0.003088 -0.002977 0.119773 -0.173343 0.026905 0.206422 -0.062500 0 0 0 0 0 0 2 202051
-0.003088 -0.002980 0.119774 -0.171680 -0.015145 0.219151 -0.062500 0 0 0 0 0 0 2 203060
-0.003087 -0.002981 0.119774 -0.167517 -0.035514 0.223698 -0.062500 0 0 0 0 0 0 2 204009
-0.003100 -0.002995 0.119762 -0.004276 0.125261 0.385091 -0.062500 0 0 0 0 0 0 2 205009
-0.003100 -0.003020 0.119768 -0.135459 0.295477 0.168845 -0.062500 0 0 0 0 0 0 2 206032
-0.003101 -0.003033 0.119770 -0.155367 0.145062 0.196392 -0.062500 0 0 0 0 0 0 2 207024
-0.003101 -0.003039 0.119771 -0.160195 0.046866 0.216175 -0.062500 0 0 0 0 0 0 2 208006
-0.003101 -0.003043 0.119771 -0.161885 -0.004347 0.224075 -0.062500 0 0 0 0 0 0 2 209009
-0.003101 -0.003044 0.119772 -0.162585 -0.030083 0.226913 -0.062500 0 0 0 0 0 0 2 210038
-0.003101 -0.003045 0.119772 -0.162913 -0.042934 0.227907 -0.062500 0 0 0 0 0 0 2 211069
-0.003096 -0.003064 0.119781 -0.232518 0.192733 0.089556 -0.062500 0 0 0 0 0 0 2 212040
-0.003093 -0.003073 0.119785 -0.206231 0.091187 0.157392 -0.062500 0 0 0 0 0 0 2 213036
-0.003092 -0.003078 0.119786 -0.186038 0.019452 0.192550 -0.062500 0 0 0 0 0 0 2 214044
-0.003103 -0.003093 0.119775 -0.013877 0.152595 0.365967 -0.062500 0 0 0 0 0 0 2 215063
-0.003109 -0.003101 0.119771 -0.070926 0.067192 0.292713 -0.062500 0 0 0 0 0 0 2 216045
-0.003112 -0.003105 0.119770 -0.114753 0.008179 0.253831 -0.062500 0 0 0 0 0 0 2 217009
-0.003108 -0.003126 0.119779 -0.208041 0.218893 0.100460 -0.062500 0 0 0 0 0 0 2 218032
-0.003106 -0.003136 0.119783 -0.193890 0.104385 0.162764 -0.062500 0 0 0 0 0 0 2 219049
-0.003105 -0.003141 0.119784 -0.179835 0.026078 0.195974 -0.062500 0 0 0 0 0 0 2 220033
-0.003105 -0.003144 0.119784 -0.171816 -0.014845 0.208666 -0.062500 0 0 0 0 0 0 2 221007
-0.003105 -0.003145 0.119784 -0.167582 -0.035366 0.213199 -0.062500 0 0 0 0 0 0 2 222007
-0.003104 -0.003146 0.119784 -0.165425 -0.045591 0.214780 -0.062500 0 0 0 0 0 0 2 223066
-0.003104 -0.003146 0.119784 -0.164305 -0.050690 0.215331 -0.062500 0 0 0 0 0 0 2 224043
-0.003117 -0.003159 0.119773 -0.002786 0.117384 0.375744 -0.062500 0 0 0 0 0 0 2 225029
-0.003123 -0.003166 0.119769 -0.065299 0.049671 0.297704 -0.062500 0 0 0 0 0 0 2 226036
-0.003126 -0.003169 0.119768 -0.111897 -0.000521 0.257136 -0.062500 0 0 0 0 0 0 2 227044
-0.003122 -0.003190 0.119777 -0.206639 0.214693 0.103377 -0.062500 0 0 0 0 0 0 2 228014
-0.003120 -0.003200 0.119780 -0.199544 0.101515 0.165371 -0.062500 0 0 0 0 0 0 2 229031
-0.003119 -0.003205 0.119781 -0.185849 0.024252 0.198453 -0.062500 0 0 0 0 0 0 2 230013
-0.003119 -0.003207 0.119782 -0.177996 -0.016145 0.211100 -0.062500 0 0 0 0 0 0 2 231055
-0.003119 -0.003209 0.119782 -0.173854 -0.036404 0.215622 -0.062500 0 0 0 0 0 0 2 232030
-0.003119 -0.003209 0.119782 -0.171731 -0.046486 0.217199 -0.062500 0 0 0 0 0 0 2 233033
-0.003118 -0.003210 0.119782 -0.170651 -0.051522 0.217754 -0.062500 0 0 0 0 0 0 2 234030
-0.003113 -0.003228 0.119792 -0.239671 0.188463 0.079781 -0.062500 0 0 0 0 0 0 2 235069
-0.003110 -0.003238 0.119795 -0.212995 0.088648 0.147290 -0.062500 0 0 0 0 0 0 2 235958
-0.003109 -0.003242 0.119796 -0.192603 0.017756 0.182288 -0.062500 0 0 0 0 0 0 2 236947
-0.003108 -0.003245 0.119797 -0.181386 -0.019401 0.195609 -0.062500 0 0 0 0 0 0 2 237956
-0.003108 -0.003246 0.119797 -0.175547 -0.038035 0.200370 -0.062500 0 0 0 0 0 0 2 238947
-0.003120 -0.003259 0.119786 -0.011689 0.123142 0.362465 -0.062500 0 0 0 0 0 0 2 239948
-0.003126 -0.003266 0.119782 -0.072945 0.052196 0.284851 -0.062500 0 0 0 0 0 0 2 240957
-0.003124 -0.003289 0.119790 -0.188514 0.242992 0.106429 -0.062500 0 0 0 0 0 0 2 241947
-0.003123 -0.003300 0.119793 -0.186990 0.116391 0.158351 -0.062500 0 0 0 0 0 0 2 242957
-0.003122 -0.003305 0.119794 -0.179483 0.031757 0.187775 -0.062500 0 0 0 0 0 0 2 243947
-0.003122 -0.003308 0.119794 -0.174790 -0.012359 0.199143 -0.062500 0 0 0 0 0 0 2 244958
-0.003122 -0.003309 0.119795 -0.172246 -0.034514 0.203206 -0.062500 0 0 0 0 0 0 2 245974
-0.003122 -0.003310 0.119795 -0.170926 -0.045534 0.204636 -0.062500 0 0 0 0 0 0 2 246973
-0.003122 -0.003310 0.119795 -0.170251 -0.051043 0.205130 -0.062500 0 0 0 0 0 0 2 247946
-0.003116 -0.003329 0.119804 -0.239541 0.188960 0.067489 -0.062500 0 0 0 0 0 0 2 248955
-0.003113 -0.003338 0.119808 -0.212918 0.088877 0.134803 -0.062500 0 0 0 0 0 0 2 249958
-0.003112 -0.003343 0.119809 -0.192568 0.017868 0.169726 -0.062500 0 0 0 0 0 0 2 250954
-0.003124 -0.003358 0.119798 -0.020525 0.150920 0.343683 -0.062500 0 0 0 0 0 0 2 251941
-0.003129 -0.003366 0.119794 -0.077459 0.066070 0.270117 -0.062500 0 0 0 0 0 0 2 252956
-0.003132 -0.003370 0.119793 -0.121199 0.007314 0.231073 -0.062500 0 0 0 0 0 0 2 253955
-0.003134 -0.003372 0.119792 -0.144952 -0.024129 0.216131 -0.062500 0 0 0 0 0 0 2 254951
-0.003135 -0.003373 0.119792 -0.157146 -0.040191 0.210792 -0.062500 0 0 0 0 0 0 2 255951
-0.003135 -0.003373 0.119792 -0.163315 -0.048324 0.208923 -0.062500 0 0 0 0 0 0 2 256953
-0.003135 -0.003374 0.119792 -0.166422 -0.052417 0.208254 -0.062500 0 0 0 0 0 0 2 257951
-0.003135 -0.003374 0.119792 -0.167979 -0.054460 0.208040 -0.062500 0 0 0 0 0 0 2 258952
-0.003135 -0.003374 0.119792 -0.168764 -0.055496 0.207959 -0.062500 0 0 0 0 0 0 2 259950
-0.003136 -0.003374 0.119792 -0.169160 -0.056011 0.207927 -0.062500 0 0 0 0 0 0 2 260946
-0.003136 -0.003374 0.119792 -0.169352 -0.056268 0.207908 -0.062500 0 0 0 0 0 0 2 261960
-0.003130 -0.003393 0.119802 -0.239115 0.186493 0.070303 -0.062500 0 0 0 0 0 0 2 262955
-0.003127 -0.003402 0.119805 -0.212714 0.087634 0.137461 -0.062500 0 0 0 0 0 0 2 263978
-0.003126 -0.003406 0.119807 -0.198658 0.016339 0.172296 -0.062500 0 0 0 0 0 0 2 264977
-0.003125 -0.003409 0.119807 -0.187510 -0.020567 0.185574 -0.062500 0 0 0 0 0 0 2 265973
-0.003137 -0.003423 0.119796 -0.020966 0.131070 0.351142 -0.062500 0 0 0 0 0 0 2 266972
-0.003143 -0.003430 0.119792 -0.080705 0.055770 0.274409 -0.062500 0 0 0 0 0 0 2 267972
-0.003146 -0.003434 0.119790 -0.125894 0.001753 0.234241 -0.062500 0 0 0 0 0 0 2 268968
-0.003148 -0.003436 0.119790 -0.150398 -0.027336 0.218906 -0.062500 0 0 0 0 0 0 2 269979
-0.003149 -0.003437 0.119790 -0.162963 -0.042247 0.213425 -0.062500 0 0 0 0 0 0 2 270975
-0.003144 -0.003456 0.119799 -0.239005 0.193244 0.074101 -0.062500 0 0 0 0 0 0 2 271971
-0.003141 -0.003465 0.119803 -0.215746 0.090552 0.140477 -0.062500 0 0 0 0 0 0 2 272972
-0.003140 -0.003470 0.119804 -0.197085 0.018241 0.175031 -0.062500 0 0 0 0 0 0 2 273971
-0.003139 -0.003472 0.119804 -0.186704 -0.019623 0.188201 -0.062500 0 0 0 0 0 0 2 274971
-0.003139 -0.003473 0.119804 -0.181317 -0.038600 0.192897 -0.062500 0 0 0 0 0 0 2 276029
-0.003139 -0.003474 0.119805 -0.178557 -0.048042 0.194546 -0.062500 0 0 0 0 0 0 2 277007
-0.003139 -0.003474 0.119805 -0.177165 -0.052744 0.195122 -0.062500 0 0 0 0 0 0 2 278044
-0.003139 -0.003474 0.119805 -0.176455 -0.055087 0.195312 -0.062500 0 0 0 0 0 0 2 279033
-0.003139 -0.003475 0.119805 -0.176108 -0.056245 0.195395 -0.062500 0 0 0 0 0 0 2 280040
-0.003151 -0.003488 0.119793 -0.015253 0.113168 0.356427 -0.062500 0 0 0 0 0 0 2 281012
-0.003157 -0.003494 0.119789 -0.077820 0.046878 0.277965 -0.062500 0 0 0 0 0 0 2 282047
-0.003160 -0.003498 0.119788 -0.124447 -0.002662 0.237184 -0.062500 0 0 0 0 0 0 2 283069
-0.003162 -0.003499 0.119787 -0.149657 -0.029539 0.221615 -0.062500 0 0 0 0 0 0 2 284033
-0.003163 -0.003500 0.119787 -0.162597 -0.043337 0.216065 -0.062500 0 0 0 0 0 0 2 285039
-0.003163 -0.003501 0.119787 -0.169129 -0.050334 0.214123 -0.062500 0 0 0 0 0 0 2 286032
-0.003163 -0.003501 0.119787 -0.172421 -0.053864 0.213437 -0.062500 0 0 0 0 0 0 2 287085
-0.003164 -0.003501 0.119787 -0.174091 -0.055641 0.213204 -0.062500 0 0 0 0 0 0 2 288034
-0.003164 -0.003501 0.119787 -0.174918 -0.056520 0.213118 -0.062500 0 0 0 0 0 0 2 289039
-0.003164 -0.003501 0.119787 -0.175324 -0.056965 0.213087 -0.062500 0 0 0 0 0 0 2 290007
-0.003158 -0.003520 0.119797 -0.245252 0.185976 0.075883 -0.062500 0 0 0 0 0 0 2 291024
-0.003168 -0.003542 0.119789 -0.058302 0.256780 0.303974 -0.062500 0 0 0 0 0 0 2 292005
-0.003173 -0.003553 0.119786 -0.100676 0.120349 0.260214 -0.062500 0 0 0 0 0 0 2 293004
-0.003175 -0.003559 0.119785 -0.136175 0.034038 0.232607 -0.062500 0 0 0 0 0 0 2 294034
-0.003176 -0.003562 0.119784 -0.155611 -0.011248 0.221741 -0.062500 0 0 0 0 0 0 2 295040
-0.003177 -0.003563 0.119784 -0.165601 -0.034228 0.217832 -0.062500 0 0 0 0 0 0 2 296008
-0.003177 -0.003564 0.119784 -0.170648 -0.045795 0.216458 -0.062500 0 0 0 0 0 0 2 297004
-0.003178 -0.003565 0.119784 -0.173177 -0.051595 0.215972 -0.062500 0 0 0 0 0 0 2 298004
-0.003178 -0.003565 0.119784 -0.174470 -0.054498 0.215804 -0.062500 0 0 0 0 0 0 2 299308
-0.003178 -0.003565 0.119784 -0.175110 -0.055968 0.215752 -0.062500 0 0 0 0 0 0 2 300030
-0.003178 -0.003565 0.119784 -0.175423 -0.056677 0.215731 -0.062500 0 0 0 0 0 0 2 301033
-0.003178 -0.003565 0.119784 -0.175586 -0.057051 0.215716 -0.062500 0 0 0 0 0 0 2 302028
-0.003172 -0.003584 0.119794 -0.245404 0.186068 0.078724 -0.062500 0 0 0 0 0 0 2 303048
-0.003170 -0.003593 0.119797 -0.218968 0.086921 0.145563 -0.062500 0 0 0 0 0 0 2 304028
-0.003168 -0.003597 0.119799 -0.198699 0.016402 0.180260 -0.062500 0 0 0 0 0 0 2 305011
-0.003180 -0.003613 0.119788 -0.027004 0.149182 0.354810 -0.062500 0 0 0 0 0 0 2 306028
-0.003186 -0.003621 0.119784 -0.089945 0.064126 0.280919 -0.062500 0 0 0 0 0 0 2 307072
-0.003189 -0.003624 0.119782 -0.133617 0.005596 0.241679 -0.062500 0 0 0 0 0 0 2 307955
-0.003190 -0.003626 0.119782 -0.157321 -0.025764 0.226665 -0.062500 0 0 0 0 0 0 2 308945
-0.003191 -0.003627 0.119782 -0.169500 -0.041812 0.221302 -0.062500 0 0 0 0 0 0 2 309964
-0.003191 -0.003628 0.119782 -0.175658 -0.049937 0.219406 -0.062500 0 0 0 0 0 0 2 310944
-0.003191 -0.003628 0.119782 -0.197541 -0.060141 0.218755 -0.062500 0 0 0 0 0 0 2 311955
-0.003192 -0.003628 0.119782 -0.199111 -0.062198 0.218521 -0.062500 0 0 0 0 0 0 2 312945
-0.003192 -0.003628 0.119782 -0.199889 -0.063227 0.218442 -0.062500 0 0 0 0 0 0 2 313954
-0.003192 -0.003628 0.119782 -0.200261 -0.063746 0.218416 -0.062500 0 0 0 0 0 0 2 314954
-0.003192 -0.003628 0.119782 -0.200473 -0.064000 0.218410 -0.062500 0 0 0 0 0 0 2 315944
-0.003192 -0.003628 0.119782 -0.200573 -0.064138 0.218401 -0.062500 0 0 0 0 0 0 2 316955
-0.003192 -0.003628 0.119782 -0.200622 -0.064193 0.218403 -0.062500 0 0 0 0 0 0 2 317953
-0.003186 -0.003647 0.119791 -0.251642 0.185333 0.081620 -0.062500 0 0 0 0 0 0 2 318961
-0.003196 -0.003669 0.119783 -0.083517 0.249684 0.309840 -0.062500 0 0 0 0 0 0 2 319933
-0.003201 -0.003681 0.119780 -0.125754 0.113402 0.265829 -0.062500 0 0 0 0 0 0 2 320949
-0.003203 -0.003686 0.119779 -0.161177 0.027159 0.238088 -0.062500 0 0 0 0 0 0 2 321952
-0.003204 -0.003689 0.119779 -0.180575 -0.018100 0.227171 -0.062500 0 0 0 0 0 0 2 322942
-0.003205 -0.003691 0.119779 -0.190529 -0.041080 0.223250 -0.062500 0 0 0 0 0 0 2 324098
-0.003218 -0.003704 0.119767 -0.035244 0.116868 0.383511 -0.062500 0 0 0 0 0 0 2 324959
-0.003224 -0.003711 0.119763 -0.100268 0.045398 0.304270 -0.062500 0 0 0 0 0 0 2 325957
-0.003227 -0.003715 0.119762 -0.148115 -0.006777 0.263150 -0.062500 0 0 0 0 0 0 2 326963
-0.003229 -0.003717 0.119761 -0.173953 -0.034985 0.247463 -0.062500 0 0 0 0 0 0 2 327948
-0.003230 -0.003718 0.119761 -0.187191 -0.049479 0.241863 -0.062500 0 0 0 0 0 0 2 328961
-0.003230 -0.003718 0.119761 -0.193892 -0.056830 0.239903 -0.062500 0 0 0 0 0 0 2 329931
-0.003231 -0.003718 0.119761 -0.197280 -0.060525 0.239213 -0.062500 0 0 0 0 0 0 2 330960
-0.003231 -0.003719 0.119761 -0.198967 -0.062388 0.238978 -0.062500 0 0 0 0 0 0 2 332027
-0.003243 -0.003732 0.119750 -0.039577 0.106066 0.400641 -0.062500 0 0 0 0 0 0 2 333030
-0.003249 -0.003738 0.119746 -0.102446 0.039998 0.321808 -0.062500 0 0 0 0 0 0 2 334005
-0.003253 -0.003742 0.119744 -0.149198 -0.009469 0.280810 -0.062500 0 0 0 0 0 0 2 335098
-0.003249 -0.003762 0.119753 -0.244251 0.207282 0.128712 -0.062500 0 0 0 0 0 0 2 336038
-0.003247 -0.003772 0.119757 -0.230784 0.094201 0.189711 -0.062500 0 0 0 0 0 0 2 337048
-0.003246 -0.003777 0.119758 -0.217032 0.016639 0.222307 -0.062500 0 0 0 0 0 0 2 338091
-0.003258 -0.003793 0.119747 -0.048978 0.145400 0.396683 -0.062500 0 0 0 0 0 0 2 339068
-0.003264 -0.003801 0.119743 -0.107236 0.059594 0.322271 -0.062500 0 0 0 0 0 0 2 340040
-0.003267 -0.003805 0.119741 -0.151627 0.000323 0.282808 -0.062500 0 0 0 0 0 0 2 341014
-0.003268 -0.003807 0.119741 -0.175710 -0.031451 0.267689 -0.062500 0 0 0 0 0 0 2 341999
-0.003269 -0.003808 0.119741 -0.188077 -0.047717 0.262300 -0.062500 0 0 0 0 0 0 2 343085
-0.003269 -0.003808 0.119741 -0.194343 -0.055946 0.260406 -0.062500 0 0 0 0 0 0 2 344036
-0.003270 -0.003809 0.119741 -0.197494 -0.060075 0.259748 -0.062500 0 0 0 0 0 0 2 345007
-0.003270 -0.003809 0.119741 -0.199075 -0.062175 0.259507 -0.062500 0 0 0 0 0 0 2 346003
-0.003270 -0.003809 0.119741 -0.199872 -0.063213 0.259424 -0.062500 0 0 0 0 0 0 2 347049
-0.003270 -0.003809 0.119741 -0.200276 -0.063735 0.259401 -0.062500 0 0 0 0 0 0 2 348028
-0.003270 -0.003809 0.119741 -0.200458 -0.063997 0.259396 -0.062500 0 0 0 0 0 0 2 349045
-0.003270 -0.003809 0.119741 -0.200569 -0.064123 0.259386 -0.062500 0 0 0 0 0 0 2 350046
-0.003270 -0.003809 0.119741 -0.200623 -0.064196 0.259387 -0.062500 0 0 0 0 0 0 2 351044
-0.003277 -0.003841 0.119739 -0.116530 0.348224 0.285173 -0.062500 0 0 0 0 0 0 2 352006
-0.003280 -0.003857 0.119738 -0.152406 0.183390 0.272741 -0.062500 0 0 0 0 0 0 2 353005
-0.003282 -0.003865 0.119738 -0.178598 0.063635 0.266184 -0.062500 0 0 0 0 0 0 2 354001
-0.003283 -0.003868 0.119738 -0.192586 -0.000072 0.263641 -0.062500 0 0 0 0 0 0 2 355036
-0.003283 -0.003870 0.119738 -0.199675 -0.032335 0.262730 -0.062500 0 0 0 0 0 0 2 356027
-0.003283 -0.003871 0.119738 -0.203239 -0.048511 0.262405 -0.062500 0 0 0 0 0 0 2 357003
-0.003284 -0.003872 0.119738 -0.205038 -0.056613 0.262297 -0.062500 0 0 0 0 0 0 2 358002
-0.003284 -0.003872 0.119738 -0.205926 -0.060673 0.262255 -0.062500 0 0 0 0 0 0 2 359050
-0.003284 -0.003872 0.119738 -0.206377 -0.062698 0.262245 -0.062500 0 0 0 0 0 0 2 360031
-0.003284 -0.003872 0.119738 -0.206597 -0.063696 0.262235 -0.062500 0 0 0 0 0 0 2 361034
-0.003284 -0.003872 0.119738 -0.206705 -0.064215 0.262235 -0.062500 0 0 0 0 0 0 2 362030
-0.003284 -0.003872 0.119738 -0.206766 -0.064469 0.262236 -0.062500 0 0 0 0 0 0 2 363056
-0.003278 -0.003891 0.119747 -0.276614 0.179301 0.126194 -0.062500 0 0 0 0 0 0 2 364027
-0.003288 -0.003913 0.119739 -0.090164 0.248814 0.354785 -0.062500 0 0 0 0 0 0 2 365048
-0.003293 -0.003925 0.119736 -0.132154 0.112786 0.310226 -0.062500 0 0 0 0 0 0 2 366051
-0.003295 -0.003930 0.119735 -0.167439 0.026671 0.282237 -0.062500 0 0 0 0 0 0 2 367075
-0.003296 -0.003933 0.119735 -0.186784 -0.018564 0.271237 -0.062500 0 0 0 0 0 0 2 368040
-0.003297 -0.003935 0.119735 -0.196718 -0.041524 0.267268 -0.062500 0 0 0 0 0 0 2 369009
-0.003297 -0.003935 0.119735 -0.201739 -0.053093 0.265863 -0.062500 0 0 0 0 0 0 2 370000
-0.003297 -0.003936 0.119735 -0.204277 -0.058897 0.265388 -0.062500 0 0 0 0 0 0 2 371040
-0.003298 -0.003936 0.119735 -0.205533 -0.061806 0.265209 -0.062500 0 0 0 0 0 0 2 372028
-0.003298 -0.003936 0.119735 -0.206181 -0.063263 0.265149 -0.062500 0 0 0 0 0 0 2 373033
-0.003298 -0.003936 0.119735 -0.206502 -0.063979 0.265136 -0.062500 0 0 0 0 0 0 2 374009
-0.003298 -0.003936 0.119735 -0.206666 -0.064354 0.265120 -0.062500 0 0 0 0 0 0 2 375041
-0.003298 -0.003936 0.119735 -0.206739 -0.064541 0.265121 -0.062500 0 0 0 0 0 0 2 376008
-0.003298 -0.003936 0.119735 -0.206787 -0.064632 0.265130 -0.062500 0 0 0 0 0 0 2 377024
-0.003298 -0.003936 0.119735 -0.206803 -0.064669 0.265122 -0.062500 0 0 0 0 0 0 2 378008
-0.003298 -0.003936 0.119735 -0.206806 -0.064703 0.265126 -0.062500 0 0 0 0 0 0 2 379061
-0.003298 -0.003936 0.119735 -0.206813 -0.064714 0.265119 -0.062500 0 0 0 0 0 0 2 380009
-0.003292 -0.003955 0.119745 -0.276674 0.179316 0.129295 -0.062500 0 0 0 0 0 0 2 381026
-0.003289 -0.003964 0.119748 -0.250190 0.079804 0.195542 -0.062500 0 0 0 0 0 0 2 382024
-0.003288 -0.003969 0.119749 -0.229861 0.009124 0.229940 -0.062500 0 0 0 0 0 0 2 383044
-0.003287 -0.003971 0.119750 -0.218644 -0.027880 0.243043 -0.062500 0 0 0 0 0 0 2 384026
-0.003306 -0.003968 0.119760 0.032806 -0.101109 0.110000 -0.062500 0 0 0 0 0 0 2 385008
-0.003315 -0.003966 0.119763 -0.063886 -0.090423 0.178801 -0.062500 0 0 0 0 0 0 2 386023
-0.003332 -0.003978 0.119753 0.026338 0.089833 0.376726 -0.062500 0 0 0 0 0 0 2 387041
-0.003340 -0.003984 0.119749 -0.072556 0.031351 0.311098 -0.062500 0 0 0 0 0 0 2 388026
-0.003345 -0.003988 0.119748 -0.137379 -0.014086 0.274734 -0.062500 0 0 0 0 0 0 2 389008
-0.003347 -0.003989 0.119747 -0.171682 -0.038895 0.260703 -0.062500 0 0 0 0 0 0 2 390024
-0.003348 -0.003990 0.119747 -0.189138 -0.051659 0.255679 -0.062500 0 0 0 0 0 0 2 391060
-0.003348 -0.003990 0.119747 -0.197946 -0.058150 0.253914 -0.062500 0 0 0 0 0 0 2 391951
-0.003349 -0.003991 0.119747 -0.202385 -0.061421 0.253299 -0.062500 0 0 0 0 0 0 2 392942
-0.003349 -0.003991 0.119747 -0.204595 -0.063062 0.253080 -0.062500 0 0 0 0 0 0 2 393950
-0.003349 -0.003991 0.119747 -0.205705 -0.063889 0.253013 -0.062500 0 0 0 0 0 0 2 394942
-0.003349 -0.003991 0.119747 -0.206269 -0.064305 0.252983 -0.062500 0 0 0 0 0 0 2 395950
-0.003349 -0.003991 0.119747 -0.206545 -0.064506 0.252976 -0.062500 0 0 0 0 0 0 2 396946
-0.003349 -0.003991 0.119747 -0.206677 -0.064622 0.252972 -0.062500 0 0 0 0 0 0 2 397946
-0.003349 -0.003991 0.119747 -0.206752 -0.064669 0.252967 -0.062500 0 0 0 0 0 0 2 398944
-0.003349 -0.003991 0.119747 -0.206782 -0.064699 0.252964 -0.062500 0 0 0 0 0 0 2 399961
-0.003349 -0.003991 0.119747 -0.206804 -0.064707 0.252962 -0.062500 0 0 0 0 0 0 2 400953
-0.003344 -0.004010 0.119757 -0.276665 0.179446 0.117290 -0.062500 0 0 0 0 0 0 2 401950
-0.003341 -0.004019 0.119760 -0.250209 0.079863 0.183443 -0.062500 0 0 0 0 0 0 2 402952
-0.003339 -0.004023 0.119761 -0.229870 0.009141 0.217812 -0.062500 0 0 0 0 0 0 2 403945
-0.003339 -0.004026 0.119762 -0.218664 -0.027867 0.230916 -0.062500 0 0 0 0 0 0 2 404944
-0.003338 -0.004027 0.119762 -0.212831 -0.046389 0.235590 -0.062500 0 0 0 0 0 0 2 405945
-0.003338 -0.004027 0.119762 -0.209863 -0.055595 0.237224 -0.062500 0 0 0 0 0 0 2 406955
-0.003338 -0.004028 0.119762 -0.208345 -0.060174 0.237791 -0.062500 0 0 0 0 0 0 2 407948
-0.003338 -0.004028 0.119762 -0.207600 -0.062443 0.237998 -0.062500 0 0 0 0 0 0 2 408946
-0.003338 -0.004028 0.119762 -0.207209 -0.063583 0.238059 -0.062500 0 0 0 0 0 0 2 409948
-0.003338 -0.004028 0.119762 -0.207016 -0.064158 0.238092 -0.062500 0 0 0 0 0 0 2 410945
-0.003338 -0.004028 0.119762 -0.206915 -0.064442 0.238093 -0.062500 0 0 0 0 0 0 2 411947
-0.003338 -0.004028 0.119762 -0.206870 -0.064582 0.238095 -0.062500 0 0 0 0 0 0 2 412950
-0.003338 -0.004028 0.119762 -0.206848 -0.064652 0.238106 -0.062500 0 0 0 0 0 0 2 413952
-0.003338 -0.004028 0.119762 -0.206839 -0.064681 0.238100 -0.062500 0 0 0 0 0 0 2 414933
-0.003338 -0.004028 0.119762 -0.206823 -0.064698 0.238099 -0.062500 0 0 0 0 0 0 2 415947
-0.003338 -0.004028 0.119762 -0.206826 -0.064719 0.238098 -0.062500 0 0 0 0 0 0 2 416948
-0.003338 -0.004028 0.119762 -0.206826 -0.064721 0.238098 -0.062500 0 0 0 0 0 0 2 417944
-0.003338 -0.004028 0.119762 -0.206818 -0.064713 0.238105 -0.062500 0 0 0 0 0 0 2 418946
-0.003338 -0.004028 0.119762 -0.206825 -0.064720 0.238098 -0.062500 0 0 0 0 0 0 2 419944
-0.003338 -0.004028 0.119762 -0.206826 -0.064721 0.238098 -0.062500 0 0 0 0 0 0 2 420943
-0.003338 -0.004028 0.119762 -0.206826 -0.064721 0.238097 -0.062500 0 0 0 0 0 0 2 421943
-0.003338 -0.004028 0.119762 -0.206815 -0.064725 0.238111 -0.062500 0 0 0 0 0 0 2 422953
-0.003338 -0.004028 0.119762 -0.206825 -0.064721 0.238099 -0.062500 0 0 0 0 0 0 2 423946
-0.003338 -0.004028 0.119762 -0.206826 -0.064721 0.238098 -0.062500 0 0 0 0 0 0 2 424946
-0.003338 -0.004028 0.119762 -0.206826 -0.064721 0.238098 -0.062500 0 0 0 0 0 0 2 425945
-0.003338 -0.004028 0.119762 -0.206818 -0.064713 0.238105 -0.062500 0 0 0 0 0 0 2 426946
-0.003338 -0.004028 0.119762 -0.206825 -0.064720 0.238098 -0.062500 0 0 0 0 0 0 2 427944
-0.003338 -0.004028 0.119762 -0.206823 -0.064732 0.238104 -0.062500 0 0 0 0 0 0 2 428944
-0.003338 -0.004028 0.119762 -0.206826 -0.064722 0.238098 -0.062500 0 0 0 0 0 0 2 429946
-0.003338 -0.004028 0.119762 -0.206818 -0.064713 0.238105 -0.062500 0 0 0 0 0 0 2 430945
-0.003338 -0.004028 0.119762 -0.206825 -0.064720 0.238099 -0.062500 0 0 0 0 0 0 2 431941
-0.003338 -0.004028 0.119762 -0.206826 -0.064721 0.238098 -0.062500 0 0 0 0 0 0 2 432949
-0.003338 -0.004028 0.119762 -0.206823 -0.064732 0.238104 -0.062500 0 0 0 0 0 0 2 433947
-0.003338 -0.004028 0.119762 -0.206818 -0.064714 0.238106 -0.062500 0 0 0 0 0 0 2 434947
-0.003338 -0.004028 0.119762 -0.206825 -0.064720 0.238099 -0.062500 0 0 0 0 0 0 2 435945
-0.003338 -0.004028 0.119762 -0.206826 -0.064721 0.238098 -0.062500 0 0 0 0 0 0 2 436945
-0.003338 -0.004028 0.119762 -0.206826 -0.064721 0.238098 -0.062500 0 0 0 0 0 0 2 437945
-0.003338 -0.004028 0.119762 -0.206818 -0.064713 0.238105 -0.062500 0 0 0 0 0 0 2 438949
-0.003338 -0.004028 0.119762 -0.206822 -0.064732 0.238105 -0.062500 0 0 0 0 0 0 2 439940
-0.003338 -0.004028 0.119762 -0.206826 -0.064722 0.238099 -0.062500 0 0 0 0 0 0 2 440948
-0.003338 -0.004028 0.119762 -0.206826 -0.064721 0.238098 -0.062500 0 0 0 0 0 0 2 441948
-0.003338 -0.004028 0.119762 -0.206818 -0.064713 0.238105 -0.062500 0 0 0 0 0 0 2 442945
-0.003338 -0.004028 0.119762 -0.206825 -0.064720 0.238099 -0.062500 0 0 0 0 0 0 2 443945
-0.003338 -0.004028 0.119762 -0.206826 -0.064721 0.238098 -0.062500 0 0 0 0 0 0 2 444946
-0.003338 -0.004028 0.119762 -0.206823 -0.064732 0.238104 -0.062500 0 0 0 0 0 0 2 445949
-0.003338 -0.004028 0.119762 -0.206818 -0.064714 0.238106 -0.062500 0 0 0 0 0 0 2 446949
-0.003338 -0.004028 0.119762 -0.206814 -0.064723 0.238093 -0.062500 0 0 0 0 0 0 2 447950
-0.003338 -0.004028 0.119762 -0.206825 -0.064721 0.238097 -0.062500 0 0 0 0 0 0 2 448948
-0.003338 -0.004028 0.119762 -0.206818 -0.064713 0.238105 -0.062500 0 0 0 0 0 0 2 449945
-0.003338 -0.004028 0.119762 -0.206822 -0.064732 0.238105 -0.062500 0 0 0 0 0 0 2 450946
-0.003338 -0.004028 0.119762 -0.206826 -0.064722 0.238099 -0.062500 0 0 0 0 0 0 2 451936
-0.003338 -0.004028 0.119762 -0.206826 -0.064721 0.238098 -0.062500 0 0 0 0 0 0 2 452946
-0.003338 -0.004028 0.119762 -0.206826 -0.064721 0.238098 -0.062500 0 0 0 0 0 0 2 453935
-0.003338 -0.004028 0.119762 -0.206818 -0.064713 0.238105 -0.062500 0 0 0 0 0 0 2 454945
-0.003338 -0.004028 0.119762 -0.206825 -0.064720 0.238098 -0.062500 0 0 0 0 0 0 2 455939
-0.003338 -0.004028 0.119762 -0.206823 -0.064732 0.238104 -0.062500 0 0 0 0 0 0 2 456951
-0.003338 -0.004028 0.119762 -0.206826 -0.064722 0.238098 -0.062500 0 0 0 0 0 0 2 457940
-0.003338 -0.004028 0.119762 -0.206818 -0.064713 0.238105 -0.062500 0 0 0 0 0 0 2 458949
-0.003338 -0.004028 0.119762 -0.206825 -0.064720 0.238099 -0.062500 0 0 0 0 0 0 2 459941
-0.003338 -0.004028 0.119762 -0.206826 -0.064721 0.238098 -0.062500 0 0 0 0 0 0 2 460949
-0.003338 -0.004028 0.119762 -0.206815 -0.064725 0.238112 -0.062500 0 0 0 0 0 0 2 461946
-0.003338 -0.004028 0.119762 -0.206825 -0.064721 0.238100 -0.062500 0 0 0 0 0 0 2 462949
-0.003338 -0.004028 0.119762 -0.206826 -0.064721 0.238098 -0.062500 0 0 0 0 0 0 2 463944
-0.003338 -0.004028 0.119762 -0.206826 -0.064721 0.238098 -0.062500 0 0 0 0 0 0 2 464955
-0.003338 -0.004028 0.119762 -0.206818 -0.064713 0.238105 -0.062500 0 0 0 0 0 0 2 465964
-0.003338 -0.004028 0.119762 -0.206825 -0.064720 0.238099 -0.062500 0 0 0 0 0 0 2 466950
-0.003338 -0.004028 0.119762 -0.206823 -0.064732 0.238104 -0.062500 0 0 0 0 0 0 2 467949
-0.003338 -0.004028 0.119762 -0.206814 -0.064725 0.238092 -0.062500 0 0 0 0 0 0 2 468954
-0.003338 -0.004028 0.119762 -0.206817 -0.064713 0.238105 -0.062500 0 0 0 0 0 0 2 469953
-0.003338 -0.004028 0.119762 -0.206825 -0.064720 0.238098 -0.062500 0 0 0 0 0 0 2 470948
-0.003338 -0.004028 0.119762 -0.206826 -0.064721 0.238098 -0.062500 0 0 0 0 0 0 2 471954
-0.003338 -0.004028 0.119762 -0.206823 -0.064732 0.238104 -0.062500 0 0 0 0 0 0 2 472944
-0.003338 -0.004028 0.119762 -0.206818 -0.064714 0.238106 -0.062500 0 0 0 0 0 0 2 473954
-0.003338 -0.004028 0.119762 -0.206825 -0.064720 0.238099 -0.062500 0 0 0 0 0 0 2 474925
-0.003338 -0.004028 0.119762 -0.206826 -0.064721 0.238098 -0.062500 0 0 0 0 0 0 2 475957
-0.003338 -0.004028 0.119762 -0.206826 -0.064721 0.238098 -0.062500 0 0 0 0 0 0 2 476955
-0.003338 -0.004028 0.119762 -0.206815 -0.064725 0.238111 -0.062500 0 0 0 0 0 0 2 477957
-0.003338 -0.004028 0.119762 -0.206825 -0.064721 0.238100 -0.062500 0 0 0 0 0 0 2 478962
-0.003338 -0.004028 0.119762 -0.206826 -0.064721 0.238098 -0.062500 0 0 0 0 0 0 2 479959
-0.003338 -0.004028 0.119762 -0.206826 -0.064721 0.238098 -0.062500 0 0 0 0 0 0 2 480956
-0.003338 -0.004028 0.119762 -0.206818 -0.064713 0.238105 -0.062500 0 0 0 0 0 0 2 481944
-0.003338 -0.004028 0.119762 -0.206825 -0.064720 0.238099 -0.062500 0 0 0 0 0 0 2 482953
-0.003338 -0.004028 0.119762 -0.206823 -0.064732 0.238104 -0.062500 0 0 0 0 0 0 2 483952
-0.003338 -0.004028 0.119762 -0.206826 -0.064722 0.238099 -0.062500 0 0 0 0 0 0 2 484954
-0.003338 -0.004028 0.119762 -0.206818 -0.064713 0.238106 -0.062500 0 0 0 0 0 0 2 485955
-0.003338 -0.004028 0.119762 -0.206825 -0.064720 0.238099 -0.062500 0 0 0 0 0 0 2 486955
-0.003338 -0.004028 0.119762 -0.206826 -0.064721 0.238098 -0.062500 0 0 0 0 0 0 2 487955
-0.003338 -0.004028 0.119762 -0.206826 -0.064721 0.238098 -0.062500 0 0 0 0 0 0 2 488946
-0.003338 -0.004028 0.119762 -0.206815 -0.064725 0.238112 -0.062500 0 0 0 0 0 0 2 489958
-0.003338 -0.004028 0.119762 -0.206813 -0.064724 0.238093 -0.062500 0 0 0 0 0 0 2 490947
-0.003338 -0.004028 0.119762 -0.206825 -0.064721 0.238097 -0.062500 0 0 0 0 0 0 2 491954
-0.003338 -0.004028 0.119762 -0.206826 -0.064721 0.238098 -0.062500 0 0 0 0 0 0 2 492956
-0.003338 -0.004028 0.119762 -0.206818 -0.064713 0.238105 -0.062500 0 0 0 0 0 0 2 493955
-0.003338 -0.004028 0.119762 -0.206822 -0.064732 0.238105 -0.062500 0 0 0 0 0 0 2 494954
-0.003338 -0.004028 0.119762 -0.206826 -0.064722 0.238099 -0.062500 0 0 0 0 0 0 2 496022
-0.003338 -0.004028 0.119762 -0.206826 -0.064721 0.238098 -0.062500 0 0 0 0 0 0 2 497025
-0.003338 -0.004028 0.119762 -0.206818 -0.064713 0.238105 -0.062500 0 0 0 0 0 0 2 498011
-0.003338 -0.004028 0.119762 -0.206825 -0.064720 0.238099 -0.062500 0 0 0 0 0 0 2 499076
-0.003338 -0.004028 0.119762 -0.206826 -0.064721 0.238098 -0.062500 0 0 0 0 0 0 2 500035
-0.003338 -0.004028 0.119762 -0.206823 -0.064732 0.238104 -0.062500 0 0 0 0 0 0 2 501037
-0.003338 -0.004028 0.119762 -0.206818 -0.064714 0.238106 -0.062500 0 0 0 0 0 0 2 502025
-0.003338 -0.004028 0.119762 -0.206825 -0.064720 0.238099 -0.062500 0 0 0 0 0 0 2 503021
-0.003338 -0.004028 0.119762 -0.206826 -0.064721 0.238098 -0.062500 0 0 0 0 0 0 2 504053
-0.003338 -0.004028 0.119762 -0.206826 -0.064721 0.238098 -0.062500 0 0 0 0 0 0 2 505033
-0.003338 -0.004028 0.119762 -0.206815 -0.064725 0.238111 -0.062500 0 0 0 0 0 0 2 506029
-0.003338 -0.004028 0.119762 -0.206825 -0.064721 0.238100 -0.062500 0 0 0 0 0 0 2 507079
-0.003338 -0.004028 0.119762 -0.206826 -0.064721 0.238098 -0.062500 0 0 0 0 0 0 2 508041
-0.003338 -0.004028 0.119762 -0.206826 -0.064721 0.238098 -0.062500 0 0 0 0 0 0 2 509035
-0.003338 -0.004028 0.119762 -0.206818 -0.064713 0.238105 -0.062500 0 0 0 0 0 0 2 510041
-0.003338 -0.004028 0.119762 -0.206814 -0.064723 0.238092 -0.062500 0 0 0 0 0 0 2 511093
-0.003338 -0.004028 0.119762 -0.206821 -0.064733 0.238103 -0.062500 0 0 0 0 0 0 2 512031
-0.003338 -0.004028 0.119762 -0.206825 -0.064722 0.238098 -0.062500 0 0 0 0 0 0 2 513026
-0.003338 -0.004028 0.119762 -0.206818 -0.064713 0.238105 -0.062500 0 0 0 0 0 0 2 514000
-0.003338 -0.004028 0.119762 -0.206825 -0.064720 0.238099 -0.062500 0 0 0 0 0 0 2 515037
-0.003338 -0.004028 0.119762 -0.206826 -0.064721 0.238098 -0.062500 0 0 0 0 0 0 2 516034
-0.003338 -0.004028 0.119762 -0.206815 -0.064725 0.238111 -0.062500 0 0 0 0 0 0 2 517030
-0.003338 -0.004028 0.119762 -0.206825 -0.064721 0.238100 -0.062500 0 0 0 0 0 0 2 517999
-0.003338 -0.004028 0.119762 -0.206826 -0.064721 0.238098 -0.062500 0 0 0 0 0 0 2 519040
-0.003338 -0.004028 0.119762 -0.206826 -0.064721 0.238098 -0.062500 0 0 0 0 0 0 2 520021
-0.003338 -0.004028 0.119762 -0.206818 -0.064713 0.238105 -0.062500 0 0 0 0 0 0 2 521024
-0.003338 -0.004028 0.119762 -0.206825 -0.064720 0.238099 -0.062500 0 0 0 0 0 0 2 522020
-0.003338 -0.004028 0.119762 -0.206823 -0.064732 0.238104 -0.062500 0 0 0 0 0 0 2 523060
-0.003338 -0.004028 0.119762 -0.206826 -0.064722 0.238099 -0.062500 0 0 0 0 0 0 2 524026
-0.003338 -0.004028 0.119762 -0.206818 -0.064713 0.238106 -0.062500 0 0 0 0 0 0 2 525020
-0.003338 -0.004028 0.119762 -0.206825 -0.064720 0.238099 -0.062500 0 0 0 0 0 0 2 526004
-0.003338 -0.004028 0.119762 -0.206826 -0.064721 0.238098 -0.062500 0 0 0 0 0 0 2 527036
-0.003338 -0.004028 0.119762 -0.206823 -0.064732 0.238104 -0.062500 0 0 0 0 0 0 2 528005
-0.003338 -0.004028 0.119762 -0.206826 -0.064722 0.238099 -0.062500 0 0 0 0 0 0 2 529019
-0.003338 -0.004028 0.119762 -0.206818 -0.064713 0.238106 -0.062500 0 0 0 0 0 0 2 530004
-0.003338 -0.004028 0.119762 -0.206814 -0.064723 0.238092 -0.062500 0 0 0 0 0 0 2 531035
-0.003338 -0.004028 0.119762 -0.206825 -0.064721 0.238097 -0.062500 0 0 0 0 0 0 2 532023
-0.003338 -0.004028 0.119762 -0.206815 -0.064725 0.238111 -0.062500 0 0 0 0 0 0 2 533004
-0.003338 -0.004028 0.119762 -0.206825 -0.064721 0.238099 -0.062500 0 0 0 0 0 0 2 534019
-0.003338 -0.004028 0.119762 -0.206826 -0.064721 0.238098 -0.062500 0 0 0 0 0 0 2 535057
-0.003338 -0.004028 0.119762 -0.206826 -0.064721 0.238098 -0.062500 0 0 0 0 0 0 2 535946
-0.003338 -0.004028 0.119762 -0.206818 -0.064713 0.238105 -0.062500 0 0 0 0 0 0 2 536938
-0.003338 -0.004028 0.119762 -0.206825 -0.064720 0.238099 -0.062500 0 0 0 0 0 0 2 537946
-0.003338 -0.004028 0.119762 -0.206823 -0.064732 0.238104 -0.062500 0 0 0 0 0 0 2 538956
-0.003338 -0.004028 0.119762 -0.206826 -0.064722 0.238099 -0.062500 0 0 0 0 0 0 2 539945
-0.003338 -0.004028 0.119762 -0.206818 -0.064713 0.238105 -0.062500 0 0 0 0 0 0 2 540937
-0.003338 -0.004028 0.119762 -0.206825 -0.064720 0.238099 -0.062500 0 0 0 0 0 0 2 541946
-0.003338 -0.004028 0.119762 -0.206826 -0.064721 0.238098 -0.062500 0 0 0 0 0 0 2 542953
-0.003338 -0.004028 0.119762 -0.206826 -0.064721 0.238098 -0.062500 0 0 0 0 0 0 2 543946
-0.003338 -0.004028 0.119762 -0.206815 -0.064725 0.238111 -0.062500 0 0 0 0 0 0 2 544958
-0.003338 -0.004028 0.119762 -0.206825 -0.064721 0.238100 -0.062500 0 0 0 0 0 0 2 545938
-0.003338 -0.004028 0.119762 -0.206826 -0.064721 0.238098 -0.062500 0 0 0 0 0 0 2 546956
-0.003338 -0.004028 0.119762 -0.206826 -0.064721 0.238098 -0.062500 0 0 0 0 0 0 2 547936
-0.003338 -0.004028 0.119762 -0.206818 -0.064713 0.238105 -0.062500 0 0 0 0 0 0 2 548946
-0.003338 -0.004028 0.119762 -0.206810 -0.064734 0.238099 -0.062500 0 0 0 0 0 0 2 549949
-0.003338 -0.004028 0.119762 -0.206824 -0.064722 0.238098 -0.062500 0 0 0 0 0 0 2 550941
-0.003338 -0.004028 0.119762 -0.206826 -0.064721 0.238098 -0.062500 0 0 0 0 0 0 2 551949
-0.003362 -0.004005 0.119762 0.108830 -0.363709 0.236064 -0.062500 0 0 0 0 0 0 2 552943
-0.003374 -0.003993 0.119762 -0.017427 -0.244120 0.237204 -0.062500 0 0 0 0 0 0 2 553941
-0.003380 -0.003988 0.119762 -0.108979 -0.157422 0.237684 -0.062500 0 0 0 0 0 0 2 554943
-0.003383 -0.003985 0.119762 -0.157577 -0.111382 0.237837 -0.062500 0 0 0 0 0 0 2 555941
-0.003385 -0.003983 0.119762 -0.182164 -0.088076 0.237883 -0.062500 0 0 0 0 0 0 2 556942
-0.003386 -0.003983 0.119762 -0.194490 -0.076399 0.237898 -0.062500 0 0 0 0 0 0 2 557940
-0.003386 -0.003982 0.119762 -0.200660 -0.070561 0.237891 -0.062500 0 0 0 0 0 0 2 558942
-0.003386 -0.003982 0.119762 -0.203736 -0.067640 0.237897 -0.062500 0 0 0 0 0 0 2 559946
-0.003386 -0.003982 0.119762 -0.205291 -0.066191 0.237902 -0.062500 0 0 0 0 0 0 2 560950
-0.003386 -0.003982 0.119762 -0.206052 -0.065440 0.237901 -0.062500 0 0 0 0 0 0 2 561945
-0.003386 -0.003982 0.119762 -0.206432 -0.065093 0.237895 -0.062500 0 0 0 0 0 0 2 562948
-0.003386 -0.003982 0.119762 -0.206632 -0.064904 0.237895 -0.062500 0 0 0 0 0 0 2 563942
-0.003386 -0.003982 0.119762 -0.206719 -0.064807 0.237903 -0.062500 0 0 0 0 0 0 2 564938
-0.003386 -0.003982 0.119762 -0.206779 -0.064764 0.237896 -0.062500 0 0 0 0 0 0 2 565945
-0.003386 -0.003982 0.119762 -0.206800 -0.064745 0.237896 -0.062500 0 0 0 0 0 0 2 566942
-0.003405 -0.003978 0.119772 0.020179 -0.125477 0.100515 -0.062500 0 0 0 0 0 0 2 568061
-0.003415 -0.003975 0.119775 -0.079629 -0.105539 0.167502 -0.062500 0 0 0 0 0 0 2 569068
-0.003419 -0.003974 0.119777 -0.150872 -0.089549 0.202302 -0.062500 0 0 0 0 0 0 2 569939
-0.003422 -0.003974 0.119777 -0.188298 -0.080494 0.215561 -0.062500 0 0 0 0 0 0 2 571065
-0.003423 -0.003973 0.119777 -0.207081 -0.075709 0.220297 -0.062500 0 0 0 0 0 0 2 572069
-0.003423 -0.003973 0.119777 -0.216424 -0.073241 0.221955 -0.062500 0 0 0 0 0 0 2 573066
-0.003424 -0.003973 0.119777 -0.221079 -0.071971 0.222530 -0.062500 0 0 0 0 0 0 2 574068
-0.003429 -0.003954 0.119767 -0.153609 -0.315483 0.358539 -0.062500 0 0 0 0 0 0 2 575069
-0.003432 -0.003945 0.119764 -0.181193 -0.215508 0.292500 -0.062500 0 0 0 0 0 0 2 576072
-0.003434 -0.003940 0.119763 -0.202083 -0.144643 0.258106 -0.062500 0 0 0 0 0 0 2 577069
-0.003453 -0.003934 0.119772 0.032435 -0.162418 0.107769 -0.062500 0 0 0 0 0 0 2 578069
-0.003463 -0.003931 0.119776 -0.073424 -0.123914 0.169987 -0.062500 0 0 0 0 0 0 2 579067
-0.003468 -0.003929 0.119777 -0.147761 -0.098693 0.203079 -0.062500 0 0 0 0 0 0 2 580066
-0.003470 -0.003928 0.119777 -0.186724 -0.085046 0.215742 -0.062500 0 0 0 0 0 0 2 581065
-0.003471 -0.003927 0.119777 -0.206283 -0.077985 0.220265 -0.062500 0 0 0 0 0 0 2 581941
-0.003472 -0.003927 0.119777 -0.216033 -0.074373 0.221860 -0.062500 0 0 0 0 0 0 2 583069
-0.003472 -0.003927 0.119777 -0.220873 -0.072531 0.222411 -0.062500 0 0 0 0 0 0 2 584061
-0.003472 -0.003927 0.119777 -0.223302 -0.071604 0.222610 -0.062500 0 0 0 0 0 0 2 585058
-0.003472 -0.003927 0.119777 -0.224515 -0.071144 0.222667 -0.062500 0 0 0 0 0 0 2 586064
-0.003491 -0.003923 0.119787 0.021033 -0.125794 0.085648 -0.062500 0 0 0 0 0 0 2 587067
-0.003501 -0.003921 0.119790 -0.079221 -0.105697 0.152481 -0.062500 0 0 0 0 0 0 2 588065
-0.003505 -0.003919 0.119792 -0.150693 -0.089604 0.187194 -0.062500 0 0 0 0 0 0 2 589067
-0.003508 -0.003919 0.119792 -0.188210 -0.080531 0.200416 -0.062500 0 0 0 0 0 0 2 590067
-0.003509 -0.003918 0.119792 -0.207032 -0.075716 0.205142 -0.062500 0 0 0 0 0 0 2 591065
-0.003515 -0.003900 0.119783 -0.146696 -0.317269 0.342865 -0.062500 0 0 0 0 0 0 2 592068
-0.003518 -0.003890 0.119779 -0.177726 -0.216422 0.277214 -0.062500 0 0 0 0 0 0 2 593048
-0.003519 -0.003886 0.119778 -0.200335 -0.145111 0.242930 -0.062500 0 0 0 0 0 0 2 594049
-0.003520 -0.003883 0.119778 -0.212698 -0.107826 0.229822 -0.062500 0 0 0 0 0 0 2 594923
-0.003540 -0.003878 0.119787 0.027165 -0.144104 0.088281 -0.062500 0 0 0 0 0 0 2 596063
-0.003549 -0.003875 0.119791 -0.076133 -0.114794 0.153378 -0.062500 0 0 0 0 0 0 2 597065
-0.003554 -0.003874 0.119792 -0.149145 -0.094135 0.187465 -0.062500 0 0 0 0 0 0 2 598055
-0.003556 -0.003873 0.119792 -0.187438 -0.082778 0.200466 -0.062500 0 0 0 0 0 0 2 599057
-0.003557 -0.003873 0.119792 -0.206642 -0.076845 0.205121 -0.062500 0 0 0 0 0 0 2 600064
-0.003558 -0.003872 0.119792 -0.216208 -0.073806 0.206746 -0.062500 0 0 0 0 0 0 2 601055
-0.003558 -0.003872 0.119792 -0.220970 -0.072252 0.207311 -0.062500 0 0 0 0 0 0 2 601940
-0.003559 -0.003872 0.119792 -0.223357 -0.071466 0.207510 -0.062500 0 0 0 0 0 0 2 603055
-0.003564 -0.003853 0.119783 -0.154916 -0.314971 0.343857 -0.062500 0 0 0 0 0 0 2 604065
-0.003567 -0.003844 0.119779 -0.181793 -0.215266 0.277540 -0.062500 0 0 0 0 0 0 2 605054
-0.003587 -0.003835 0.119788 0.044061 -0.199559 0.106340 -0.062500 0 0 0 0 0 0 2 606064
-0.003597 -0.003831 0.119791 -0.067400 -0.142463 0.159803 -0.062500 0 0 0 0 0 0 2 607056
-0.003602 -0.003829 0.119792 -0.138501 -0.107446 0.189707 -0.062500 0 0 0 0 0 0 2 608066
-0.003605 -0.003827 0.119792 -0.178988 -0.089175 0.201239 -0.062500 0 0 0 0 0 0 2 608970
-0.003606 -0.003827 0.119792 -0.199303 -0.079803 0.205362 -0.062500 0 0 0 0 0 0 2 609956
-0.003607 -0.003826 0.119792 -0.209437 -0.075058 0.206819 -0.062500 0 0 0 0 0 0 2 611072
-0.003607 -0.003826 0.119792 -0.214508 -0.072663 0.207324 -0.062500 0 0 0 0 0 0 2 612077
-0.003607 -0.003826 0.119792 -0.217005 -0.071444 0.207498 -0.062500 0 0 0 0 0 0 2 612937
-0.003607 -0.003826 0.119792 -0.218268 -0.070853 0.207560 -0.062500 0 0 0 0 0 0 2 614053
-0.003626 -0.003822 0.119802 0.008804 -0.131669 0.071068 -0.062500 0 0 0 0 0 0 2 615077
-0.003641 -0.003801 0.119796 -0.022155 -0.355171 0.274141 -0.062500 0 0 0 0 0 0 2 616075
-0.003648 -0.003791 0.119794 -0.119957 -0.239571 0.242289 -0.062500 0 0 0 0 0 0 2 617057
-0.003652 -0.003785 0.119793 -0.177773 -0.159888 0.220870 -0.062500 0 0 0 0 0 0 2 618076
-0.003654 -0.003783 0.119793 -0.207798 -0.118133 0.212348 -0.062500 0 0 0 0 0 0 2 619089
-0.003655 -0.003781 0.119792 -0.223007 -0.097165 0.209281 -0.062500 0 0 0 0 0 0 2 620069
-0.003655 -0.003781 0.119792 -0.230667 -0.086704 0.208195 -0.062500 0 0 0 0 0 0 2 621064
-0.003656 -0.003781 0.119792 -0.234507 -0.081501 0.207802 -0.062500 0 0 0 0 0 0 2 621949
-0.003675 -0.003776 0.119802 0.010246 -0.134025 0.071374 -0.062500 0 0 0 0 0 0 2 623076
-0.003684 -0.003774 0.119806 -0.090985 -0.112560 0.137780 -0.062500 0 0 0 0 0 0 2 624076
-0.003689 -0.003773 0.119807 -0.162919 -0.095817 0.172294 -0.062500 0 0 0 0 0 0 2 625075
-0.003691 -0.003772 0.119807 -0.200674 -0.086421 0.185443 -0.062500 0 0 0 0 0 0 2 626065
-0.003692 -0.003772 0.119807 -0.219594 -0.081473 0.190140 -0.062500 0 0 0 0 0 0 2 627081
-0.003698 -0.003753 0.119798 -0.159553 -0.322574 0.328518 -0.062500 0 0 0 0 0 0 2 628082
-0.003701 -0.003743 0.119794 -0.190401 -0.221903 0.262540 -0.062500 0 0 0 0 0 0 2 629068
-0.003703 -0.003739 0.119793 -0.212956 -0.150686 0.228086 -0.062500 0 0 0 0 0 0 2 630045
-0.003723 -0.003732 0.119802 0.021491 -0.168625 0.078800 -0.062500 0 0 0 0 0 0 2 631078
-0.003732 -0.003729 0.119806 -0.085265 -0.129754 0.140467 -0.062500 0 0 0 0 0 0 2 632075
-0.003737 -0.003727 0.119807 -0.160032 -0.104368 0.173279 -0.062500 0 0 0 0 0 0 2 633078
-0.003740 -0.003726 0.119807 -0.199225 -0.090678 0.185850 -0.062500 0 0 0 0 0 0 2 634076
-0.003741 -0.003726 0.119807 -0.218854 -0.083603 0.190339 -0.062500 0 0 0 0 0 0 2 635075
-0.003742 -0.003726 0.119807 -0.228649 -0.079982 0.191908 -0.062500 0 0 0 0 0 0 2 636076
-0.003747 -0.003707 0.119797 -0.164139 -0.321680 0.329399 -0.062500 0 0 0 0 0 0 2 637074
-0.003750 -0.003697 0.119794 -0.192668 -0.221454 0.262939 -0.062500 0 0 0 0 0 0 2 638076
-0.003752 -0.003693 0.119793 -0.214064 -0.150474 0.228289 -0.062500 0 0 0 0 0 0 2 639061
-0.003752 -0.003691 0.119792 -0.225884 -0.113322 0.215061 -0.062500 0 0 0 0 0 0 2 640069
-0.003772 -0.003685 0.119802 0.014931 -0.149980 0.074413 -0.062500 0 0 0 0 0 0 2 641073
-0.003781 -0.003682 0.119805 -0.088617 -0.120467 0.139016 -0.062500 0 0 0 0 0 0 2 642077
-0.003791 -0.003662 0.119797 -0.092432 -0.343147 0.309987 -0.062500 0 0 0 0 0 0 2 643060
-0.003797 -0.003652 0.119794 -0.156824 -0.232538 0.256173 -0.062500 0 0 0 0 0 0 2 644081
-0.003799 -0.003647 0.119793 -0.196208 -0.156125 0.226028 -0.062500 0 0 0 0 0 0 2 645071
-0.003801 -0.003645 0.119792 -0.216972 -0.116184 0.214367 -0.062500 0 0 0 0 0 0 2 646073
-0.003801 -0.003644 0.119792 -0.227570 -0.096169 0.210181 -0.062500 0 0 0 0 0 0 2 647076
-0.003802 -0.003643 0.119792 -0.232945 -0.086207 0.208718 -0.062500 0 0 0 0 0 0 2 648075
-0.003802 -0.003643 0.119792 -0.235644 -0.081234 0.208200 -0.062500 0 0 0 0 0 0 2 649067
-0.003802 -0.003642 0.119792 -0.236997 -0.078766 0.208020 -0.062500 0 0 0 0 0 0 2 650061
-0.003826 -0.003619 0.119792 0.078651 -0.376136 0.209530 -0.062500 0 0 0 0 0 0 2 651068
-0.003838 -0.003608 0.119792 -0.060523 -0.262070 0.208890 -0.062500 0 0 0 0 0 0 2 652151
-0.003844 -0.003602 0.119792 -0.152438 -0.175173 0.208453 -0.062500 0 0 0 0 0 0 2 653142
-0.003848 -0.003599 0.119792 -0.201263 -0.129053 0.208256 -0.062500 0 0 0 0 0 0 2 654140
-0.003849 -0.003598 0.119792 -0.225949 -0.105710 0.208169 -0.062500 0 0 0 0 0 0 2 655164
-0.003850 -0.003597 0.119792 -0.238332 -0.094039 0.208135 -0.062500 0 0 0 0 0 0 2 656144
-0.003850 -0.003597 0.119792 -0.244516 -0.088191 0.208130 -0.062500 0 0 0 0 0 0 2 657140
-0.003856 -0.003578 0.119782 -0.178432 -0.328412 0.345602 -0.062500 0 0 0 0 0 0 2 658161
-0.003859 -0.003569 0.119779 -0.205930 -0.227850 0.278675 -0.062500 0 0 0 0 0 0 2 659154
-0.003879 -0.003560 0.119787 0.020356 -0.212124 0.108361 -0.062500 0 0 0 0 0 0 2 660149
-0.003889 -0.003555 0.119790 -0.091777 -0.154490 0.161120 -0.062500 0 0 0 0 0 0 2 661147
-0.003894 -0.003553 0.119791 -0.169422 -0.119687 0.190670 -0.062500 0 0 0 0 0 0 2 662135
-0.003897 -0.003552 0.119791 -0.210063 -0.101320 0.202071 -0.062500 0 0 0 0 0 0 2 663138
-0.003898 -0.003551 0.119792 -0.230455 -0.091921 0.206157 -0.062500 0 0 0 0 0 0 2 664124
-0.003899 -0.003551 0.119792 -0.240608 -0.087155 0.207587 -0.062500 0 0 0 0 0 0 2 665138
-0.003899 -0.003551 0.119792 -0.245677 -0.084763 0.208100 -0.062500 0 0 0 0 0 0 2 666127
-0.003904 -0.003532 0.119782 -0.179099 -0.326575 0.345942 -0.062500 0 0 0 0 0 0 2 667127
-0.003907 -0.003523 0.119778 -0.206238 -0.226937 0.278979 -0.062500 0 0 0 0 0 0 2 668067
-0.003909 -0.003518 0.119777 -0.226997 -0.156265 0.244107 -0.062500 0 0 0 0 0 0 2 669058
-0.003929 -0.003512 0.119786 0.008858 -0.174741 0.095527 -0.062500 0 0 0 0 0 0 2 670067
-0.003938 -0.003508 0.119790 -0.097778 -0.135757 0.156737 -0.062500 0 0 0 0 0 0 2 671058
-0.003948 -0.003488 0.119781 -0.103460 -0.353257 0.327163 -0.062500 0 0 0 0 0 0 2 672067
-0.003954 -0.003478 0.119778 -0.168448 -0.240612 0.272541 -0.062500 0 0 0 0 0 0 2 673058
-0.003956 -0.003473 0.119777 -0.208163 -0.163199 0.242060 -0.062500 0 0 0 0 0 0 2 674055
-0.003958 -0.003470 0.119776 -0.229102 -0.122748 0.230268 -0.062500 0 0 0 0 0 0 2 675067
-0.003958 -0.003469 0.119776 -0.239804 -0.102488 0.226048 -0.062500 0 0 0 0 0 0 2 676057
-0.003959 -0.003468 0.119776 -0.245231 -0.092378 0.224559 -0.062500 0 0 0 0 0 0 2 677067
-0.003978 -0.003464 0.119786 -0.000470 -0.142905 0.089001 -0.062500 0 0 0 0 0 0 2 678074
-0.003987 -0.003461 0.119789 -0.102560 -0.119891 0.154661 -0.062500 0 0 0 0 0 0 2 679074
-0.003992 -0.003460 0.119790 -0.174939 -0.102436 0.188804 -0.062500 0 0 0 0 0 0 2 680066
-0.003994 -0.003459 0.119791 -0.212878 -0.092722 0.201814 -0.062500 0 0 0 0 0 0 2 681066
-0.004001 -0.003440 0.119781 -0.162911 -0.330415 0.344525 -0.062500 0 0 0 0 0 0 2 682076
-0.004004 -0.003431 0.119778 -0.198146 -0.228912 0.278955 -0.062500 0 0 0 0 0 0 2 683066
-0.004006 -0.003426 0.119777 -0.222938 -0.157280 0.244524 -0.062500 0 0 0 0 0 0 2 684061
-0.004007 -0.003424 0.119776 -0.236458 -0.119753 0.231356 -0.062500 0 0 0 0 0 0 2 685068
-0.004007 -0.003423 0.119776 -0.243473 -0.100965 0.226654 -0.062500 0 0 0 0 0 0 2 686075
-0.004007 -0.003422 0.119776 -0.247057 -0.091627 0.225004 -0.062500 0 0 0 0 0 0 2 687106
-0.004008 -0.003422 0.119776 -0.248871 -0.086970 0.224426 -0.062500 0 0 0 0 0 0 2 688061
-0.004008 -0.003422 0.119776 -0.249796 -0.084652 0.224213 -0.062500 0 0 0 0 0 0 2 689066
-0.004032 -0.003399 0.119776 0.072883 -0.381553 0.227519 -0.062500 0 0 0 0 0 0 2 690045
-0.004044 -0.003387 0.119776 -0.072586 -0.268008 0.226003 -0.062500 0 0 0 0 0 0 2 691075
-0.004050 -0.003382 0.119776 -0.164500 -0.181233 0.225109 -0.062500 0 0 0 0 0 0 2 692074
-0.004053 -0.003379 0.119776 -0.213312 -0.135169 0.224725 -0.062500 0 0 0 0 0 0 2 693072
-0.004055 -0.003377 0.119775 -0.238025 -0.111884 0.224583 -0.062500 0 0 0 0 0 0 2 694074
-0.004056 -0.003377 0.119775 -0.250407 -0.100203 0.224539 -0.062500 0 0 0 0 0 0 2 695074
-0.004056 -0.003376 0.119775 -0.256602 -0.094368 0.224519 -0.062500 0 0 0 0 0 0 2 696084
-0.004056 -0.003376 0.119775 -0.259697 -0.091462 0.224494 -0.062500 0 0 0 0 0 0 2 697075
-0.004056 -0.003376 0.119775 -0.261246 -0.089990 0.224505 -0.062500 0 0 0 0 0 0 2 698065
-0.004075 -0.003372 0.119785 -0.014262 -0.144957 0.089866 -0.062500 0 0 0 0 0 0 2 699075
-0.004085 -0.003369 0.119788 -0.115531 -0.123987 0.155515 -0.062500 0 0 0 0 0 0 2 700070
-0.004089 -0.003368 0.119790 -0.187488 -0.107558 0.189603 -0.062500 0 0 0 0 0 0 2 701072
-0.004092 -0.003368 0.119790 -0.225188 -0.098384 0.202610 -0.062500 0 0 0 0 0 0 2 702073
-0.004093 -0.003367 0.119790 -0.244084 -0.093557 0.207251 -0.062500 0 0 0 0 0 0 2 703074
-0.004094 -0.003367 0.119790 -0.253481 -0.091089 0.208871 -0.062500 0 0 0 0 0 0 2 704073
-0.004094 -0.003367 0.119790 -0.258158 -0.089818 0.209440 -0.062500 0 0 0 0 0 0 2 705073
-0.004113 -0.003363 0.119800 -0.012594 -0.144908 0.075149 -0.062500 0 0 0 0 0 0 2 706071
-0.004128 -0.003342 0.119793 -0.045905 -0.366492 0.279280 -0.062500 0 0 0 0 0 0 2 707075
-0.004135 -0.003331 0.119791 -0.143936 -0.251318 0.245986 -0.062500 0 0 0 0 0 0 2 708075
-0.004139 -0.003326 0.119790 -0.201885 -0.171905 0.223863 -0.062500 0 0 0 0 0 0 2 709072
-0.004141 -0.003324 0.119790 -0.232038 -0.130285 0.215093 -0.062500 0 0 0 0 0 0 2 710072
-0.004142 -0.003322 0.119790 -0.247339 -0.109364 0.211921 -0.062500 0 0 0 0 0 0 2 711074
-0.004142 -0.003322 0.119790 -0.255040 -0.098927 0.210807 -0.062500 0 0 0 0 0 0 2 712076
-0.004162 -0.003317 0.119799 -0.010902 -0.149515 0.076116 -0.062500 0 0 0 0 0 0 2 713071
-0.004171 -0.003315 0.119803 -0.113851 -0.126247 0.141446 -0.062500 0 0 0 0 0 0 2 714073
-0.004176 -0.003313 0.119804 -0.186658 -0.108693 0.175423 -0.062500 0 0 0 0 0 0 2 715073
-0.004178 -0.003313 0.119804 -0.224791 -0.098938 0.188371 -0.062500 0 0 0 0 0 0 2 716059
-0.004179 -0.003312 0.119804 -0.243884 -0.093830 0.192995 -0.062500 0 0 0 0 0 0 2 717058
-0.004180 -0.003312 0.119804 -0.253372 -0.091225 0.194624 -0.062500 0 0 0 0 0 0 2 718073
-0.004180 -0.003312 0.119805 -0.258108 -0.089886 0.195183 -0.062500 0 0 0 0 0 0 2 720799
-0.004200 -0.003308 0.119814 -0.012314 -0.145047 0.061225 -0.062500 0 0 0 0 0 0 2 722155
-0.004209 -0.003306 0.119817 -0.114577 -0.124007 0.126691 -0.062500 0 0 0 0 0 0 2 723125
-0.004214 -0.003304 0.119819 -0.187031 -0.107564 0.160696 -0.062500 0 0 0 0 0 0 2 724142
-0.004235 -0.003299 0.119829 0.023278 -0.154234 0.039635 -0.062500 0 0 0 0 0 0 2 725143
-0.004246 -0.003297 0.119832 -0.096856 -0.128703 0.109602 -0.062500 0 0 0 0 0 0 2 726140
-0.004251 -0.003296 0.119833 -0.178203 -0.109947 0.145169 -0.062500 0 0 0 0 0 0 2 727146
-0.004253 -0.003295 0.119834 -0.220591 -0.099572 0.158678 -0.062500 0 0 0 0 0 0 2 728160
-0.004255 -0.003294 0.119834 -0.241781 -0.094162 0.163506 -0.062500 0 0 0 0 0 0 2 729147
-0.004255 -0.003294 0.119834 -0.271135 -0.097450 0.165181 -0.062500 0 0 0 0 0 0 2 730151
-0.004275 -0.003290 0.119843 -0.028004 -0.151950 0.031905 -0.062500 0 0 0 0 0 0 2 731152
-0.004284 -0.003288 0.119847 -0.131806 -0.130497 0.097359 -0.062500 0 0 0 0 0 0 2 732148
-0.004289 -0.003286 0.119848 -0.205071 -0.113827 0.131343 -0.062500 0 0 0 0 0 0 2 733150
-0.004291 -0.003286 0.119848 -0.243395 -0.104542 0.144295 -0.062500 0 0 0 0 0 0 2 734125
-0.004293 -0.003285 0.119849 -0.262587 -0.099676 0.148921 -0.062500 0 0 0 0 0 0 2 735148
-0.004293 -0.003285 0.119849 -0.272134 -0.097164 0.150545 -0.062500 0 0 0 0 0 0 2 736122
-0.004313 -0.003281 0.119858 -0.028377 -0.151849 0.017382 -0.062500 0 0 0 0 0 0 2 737137
-0.004322 -0.003279 0.119861 -0.132015 -0.130435 0.082752 -0.062500 0 0 0 0 0 0 2 738121
-0.004327 -0.003277 0.119863 -0.205173 -0.113811 0.116705 -0.062500 0 0 0 0 0 0 2 739141
-0.004329 -0.003277 0.119863 -0.243458 -0.104528 0.129648 -0.062500 0 0 0 0 0 0 2 740082
-0.004330 -0.003276 0.119863 -0.262618 -0.099669 0.134266 -0.062500 0 0 0 0 0 0 2 741065
-0.004350 -0.003272 0.119873 -0.023528 -0.153150 0.002294 -0.062500 0 0 0 0 0 0 2 742056
-0.004360 -0.003270 0.119876 -0.129601 -0.131088 0.067963 -0.062500 0 0 0 0 0 0 2 743066
-0.004365 -0.003268 0.119877 -0.203966 -0.114128 0.102004 -0.062500 0 0 0 0 0 0 2 744054
-0.004367 -0.003268 0.119878 -0.242863 -0.104688 0.114973 -0.062500 0 0 0 0 0 0 2 745065
-0.004368 -0.003267 0.119878 -0.262310 -0.099747 0.119615 -0.062500 0 0 0 0 0 0 2 746055
-0.004388 -0.003263 0.119887 -0.023254 -0.153226 -0.012211 -0.062500 0 0 0 0 0 0 2 747065
-0.004398 -0.003261 0.119891 -0.129466 -0.131135 0.053391 -0.062500 0 0 0 0 0 0 2 748055
-0.004402 -0.003259 0.119892 -0.203912 -0.114143 0.087384 -0.062500 0 0 0 0 0 0 2 749065
-0.004405 -0.003259 0.119892 -0.242830 -0.104697 0.100351 -0.062500 0 0 0 0 0 0 2 750065
-0.004406 -0.003258 0.119892 -0.262304 -0.099759 0.104983 -0.062500 0 0 0 0 0 0 2 751068
-0.004407 -0.003258 0.119892 -0.271990 -0.097212 0.106610 -0.062500 0 0 0 0 0 0 2 752080
-0.004426 -0.003254 0.119902 -0.027945 -0.151979 -0.026129 -0.062500 0 0 0 0 0 0 2 753075
-0.004436 -0.003252 0.119905 -0.131808 -0.130496 0.039013 -0.062500 0 0 0 0 0 0 2 754054
-0.004440 -0.003250 0.119907 -0.205081 -0.113826 0.072858 -0.062500 0 0 0 0 0 0 2 755063
-0.004443 -0.003250 0.119907 -0.243412 -0.104539 0.085766 -0.062500 0 0 0 0 0 0 2 756063
-0.004444 -0.003249 0.119907 -0.262610 -0.099661 0.090377 -0.062500 0 0 0 0 0 0 2 757076
-0.004444 -0.003249 0.119907 -0.272149 -0.097170 0.091989 -0.062500 0 0 0 0 0 0 2 758069
-0.004464 -0.003245 0.119917 -0.027894 -0.151989 -0.040601 -0.062500 0 0 0 0 0 0 2 759077
-0.004474 -0.003243 0.119920 -0.150602 -0.136530 0.024465 -0.062500 0 0 0 0 0 0 2 760071
-0.004478 -0.003241 0.119921 -0.223907 -0.119851 0.058270 -0.062500 0 0 0 0 0 0 2 761072
-0.004481 -0.003241 0.119922 -0.262243 -0.110562 0.071172 -0.062500 0 0 0 0 0 0 2 762071
-0.004482 -0.003240 0.119922 -0.281432 -0.105696 0.075773 -0.062500 0 0 0 0 0 0 2 763072
-0.004482 -0.003240 0.119922 -0.290965 -0.103197 0.077388 -0.062500 0 0 0 0 0 0 2 764064
-0.004502 -0.003236 0.119931 -0.046601 -0.158050 -0.055055 -0.062500 0 0 0 0 0 0 2 765068
-0.004511 -0.003234 0.119935 -0.150555 -0.136544 0.009927 -0.062500 0 0 0 0 0 0 2 766061
-0.004516 -0.003232 0.119936 -0.223885 -0.119858 0.043704 -0.062500 0 0 0 0 0 0 2 767074
-0.004518 -0.003232 0.119936 -0.262237 -0.110564 0.056586 -0.062500 0 0 0 0 0 0 2 768066
-0.004520 -0.003231 0.119936 -0.281425 -0.105688 0.061185 -0.062500 0 0 0 0 0 0 2 769071
-0.004520 -0.003231 0.119936 -0.290957 -0.103199 0.062802 -0.062500 0 0 0 0 0 0 2 770072
-0.004540 -0.003227 0.119946 -0.046473 -0.158089 -0.069501 -0.062500 0 0 0 0 0 0 2 771071
-0.004549 -0.003225 0.119949 -0.150484 -0.136565 -0.004590 -0.062500 0 0 0 0 0 0 2 772068
-0.004554 -0.003223 0.119950 -0.223863 -0.119853 0.029147 -0.062500 0 0 0 0 0 0 2 773071
-0.004556 -0.003223 0.119951 -0.262230 -0.110565 0.042015 -0.062500 0 0 0 0 0 0 2 774069
-0.004557 -0.003222 0.119951 -0.281414 -0.105690 0.046618 -0.062500 0 0 0 0 0 0 2 775070
-0.004577 -0.003218 0.119960 -0.041610 -0.159401 -0.084501 -0.062500 0 0 0 0 0 0 2 776068
-0.004587 -0.003216 0.119964 -0.148072 -0.137228 -0.019292 -0.062500 0 0 0 0 0 0 2 777069
-0.004592 -0.003214 0.119965 -0.222659 -0.120191 0.014535 -0.062500 0 0 0 0 0 0 2 778067
-0.004594 -0.003214 0.119965 -0.261634 -0.110728 0.027429 -0.062500 0 0 0 0 0 0 2 779070
-0.004595 -0.003213 0.119965 -0.281125 -0.105775 0.032053 -0.062500 0 0 0 0 0 0 2 780071
-0.004596 -0.003213 0.119965 -0.290811 -0.103237 0.033679 -0.062500 0 0 0 0 0 0 2 781070
-0.004596 -0.003213 0.119965 -0.295620 -0.101943 0.034237 -0.062500 0 0 0 0 0 0 2 782071
-0.004616 -0.003209 0.119975 -0.048559 -0.157534 -0.098155 -0.062500 0 0 0 0 0 0 2 783073
-0.004625 -0.003207 0.119978 -0.151552 -0.136278 -0.033519 -0.062500 0 0 0 0 0 0 2 784071
-0.004630 -0.003205 0.119979 -0.224391 -0.119720 0.000098 -0.062500 0 0 0 0 0 0 2 785070
-0.004632 -0.003205 0.119980 -0.262493 -0.110488 0.012927 -0.062500 0 0 0 0 0 0 2 786068
-0.004633 -0.003204 0.119980 -0.281557 -0.105653 0.017521 -0.062500 0 0 0 0 0 0 2 787071
-0.004634 -0.003204 0.119980 -0.291032 -0.103169 0.019128 -0.062500 0 0 0 0 0 0 2 788063
-0.004634 -0.003204 0.119980 -0.295739 -0.101913 0.019706 -0.062500 0 0 0 0 0 0 2 789069
-0.004634 -0.003204 0.119980 -0.298088 -0.101269 0.019892 -0.062500 0 0 0 0 0 0 2 790057
-0.004634 -0.003204 0.119980 -0.299255 -0.100951 0.019966 -0.062500 0 0 0 0 0 0 2 791147
-0.004654 -0.003200 0.119989 -0.050254 -0.157079 -0.112462 -0.062500 0 0 0 0 0 0 2 792123
-0.004663 -0.003197 0.119993 -0.152380 -0.136039 -0.047967 -0.062500 0 0 0 0 0 0 2 793147
-0.004668 -0.003196 0.119994 -0.224824 -0.119599 -0.014400 -0.062500 0 0 0 0 0 0 2 794139
-0.004670 -0.003196 0.119994 -0.262718 -0.110420 -0.001589 -0.062500 0 0 0 0 0 0 2 795155
-0.004671 -0.003195 0.119994 -0.281672 -0.105623 0.002993 -0.062500 0 0 0 0 0 0 2 796152
-0.004672 -0.003195 0.119995 -0.291082 -0.103157 0.004606 -0.062500 0 0 0 0 0 0 2 797146
-0.004672 -0.003195 0.119995 -0.295760 -0.101907 0.005170 -0.062500 0 0 0 0 0 0 2 798157
-0.004672 -0.003195 0.119995 -0.298097 -0.101267 0.005367 -0.062500 0 0 0 0 0 0 2 799165
-0.004672 -0.003195 0.119995 -0.299270 -0.100958 0.005434 -0.062500 0 0 0 0 0 0 2 800146
-0.004672 -0.003195 0.119995 -0.299842 -0.100782 0.005457 -0.062500 0 0 0 0 0 0 2 801116
-0.004672 -0.003195 0.119995 -0.300139 -0.100704 0.005466 -0.062500 0 0 0 0 0 0 2 802136
-0.004672 -0.003195 0.119995 -0.300282 -0.100668 0.005468 -0.062500 0 0 0 0 0 0 2 803129
-0.004672 -0.003195 0.119995 -0.300354 -0.100650 0.005479 -0.062500 0 0 0 0 0 0 2 804134
-0.004672 -0.003195 0.119995 -0.300383 -0.100643 0.005472 -0.062500 0 0 0 0 0 0 2 805119
-0.004672 -0.003195 0.119995 -0.300409 -0.100636 0.005464 -0.062500 0 0 0 0 0 0 2 806200
-0.004692 -0.003191 0.120004 -0.063921 -0.159613 -0.126830 -0.062500 0 0 0 0 0 0 2 807129
-0.004701 -0.003188 0.120007 -0.165832 -0.138642 -0.062423 -0.062500 0 0 0 0 0 0 2 808144
-0.004706 -0.003187 0.120008 -0.238170 -0.122229 -0.028897 -0.062500 0 0 0 0 0 0 2 809124
-0.004708 -0.003187 0.120009 -0.276001 -0.113086 -0.016105 -0.062500 0 0 0 0 0 0 2 810142
-0.004709 -0.003186 0.120009 -0.294925 -0.108288 -0.011518 -0.062500 0 0 0 0 0 0 2 811126
-0.004710 -0.003186 0.120009 -0.304319 -0.105835 -0.009908 -0.062500 0 0 0 0 0 0 2 812063
-0.004710 -0.003186 0.120009 -0.308993 -0.104567 -0.009346 -0.062500 0 0 0 0 0 0 2 813054
-0.004710 -0.003186 0.120009 -0.311334 -0.103944 -0.009151 -0.062500 0 0 0 0 0 0 2 814062
-0.004710 -0.003186 0.120009 -0.312488 -0.103631 -0.009083 -0.062500 0 0 0 0 0 0 2 815054
-0.004710 -0.003186 0.120009 -0.313059 -0.103455 -0.009060 -0.062500 0 0 0 0 0 0 2 816062
-0.004710 -0.003186 0.120009 -0.313356 -0.103378 -0.009051 -0.062500 0 0 0 0 0 0 2 817065
-0.004710 -0.003186 0.120009 -0.313511 -0.103338 -0.009044 -0.062500 0 0 0 0 0 0 2 818053
-0.004710 -0.003186 0.120009 -0.313572 -0.103323 -0.009039 -0.062500 0 0 0 0 0 0 2 819062
-0.004710 -0.003186 0.120009 -0.313612 -0.103313 -0.009040 -0.062500 0 0 0 0 0 0 2 820052
-0.004710 -0.003186 0.120009 -0.313619 -0.103301 -0.009046 -0.062500 0 0 0 0 0 0 2 821062
-0.004710 -0.003186 0.120009 -0.313639 -0.103305 -0.009048 -0.062500 0 0 0 0 0 0 2 822061
-0.004710 -0.003186 0.120009 -0.313641 -0.103305 -0.009049 -0.062500 0 0 0 0 0 0 2 823071
-0.004710 -0.003186 0.120009 -0.313646 -0.103295 -0.009035 -0.062500 0 0 0 0 0 0 2 824056
-0.004710 -0.003186 0.120009 -0.313642 -0.103304 -0.009047 -0.062500 0 0 0 0 0 0 2 825059
-0.004710 -0.003186 0.120009 -0.313656 -0.103291 -0.009049 -0.062500 0 0 0 0 0 0 2 826061
-0.004710 -0.003186 0.120009 -0.313643 -0.103304 -0.009049 -0.062500 0 0 0 0 0 0 2 827052
-0.004710 -0.003186 0.120009 -0.313646 -0.103294 -0.009035 -0.062500 0 0 0 0 0 0 2 828198
-0.004710 -0.003186 0.120009 -0.313642 -0.103304 -0.009047 -0.062500 0 0 0 0 0 0 2 829068
-0.004710 -0.003186 0.120009 -0.313653 -0.103302 -0.009042 -0.062500 0 0 0 0 0 0 2 830065
-0.004710 -0.003186 0.120009 -0.313643 -0.103305 -0.009048 -0.062500 0 0 0 0 0 0 2 831045
-0.004710 -0.003186 0.120009 -0.313649 -0.103283 -0.009041 -0.062500 0 0 0 0 0 0 2 832059
-0.004710 -0.003186 0.120009 -0.313642 -0.103303 -0.009048 -0.062500 0 0 0 0 0 0 2 833056
-0.004710 -0.003186 0.120009 -0.313653 -0.103302 -0.009043 -0.062500 0 0 0 0 0 0 2 834073
-0.004710 -0.003186 0.120009 -0.313643 -0.103305 -0.009048 -0.062500 0 0 0 0 0 0 2 835068
-0.004710 -0.003186 0.120009 -0.313646 -0.103295 -0.009035 -0.062500 0 0 0 0 0 0 2 836039
-0.004710 -0.003186 0.120009 -0.313642 -0.103304 -0.009047 -0.062500 0 0 0 0 0 0 2 837067
-0.004710 -0.003186 0.120009 -0.313645 -0.103294 -0.009055 -0.062500 0 0 0 0 0 0 2 838071
-0.004710 -0.003186 0.120009 -0.313653 -0.103301 -0.009044 -0.062500 0 0 0 0 0 0 2 839069
-0.004710 -0.003186 0.120009 -0.313647 -0.103294 -0.009035 -0.062500 0 0 0 0 0 0 2 840072
-0.004710 -0.003186 0.120009 -0.313642 -0.103304 -0.009047 -0.062500 0 0 0 0 0 0 2 841066
-0.004710 -0.003186 0.120009 -0.313641 -0.103305 -0.009048 -0.062500 0 0 0 0 0 0 2 842073
-0.004710 -0.003186 0.120009 -0.313653 -0.103302 -0.009043 -0.062500 0 0 0 0 0 0 2 843062
-0.004710 -0.003186 0.120009 -0.313635 -0.103297 -0.009040 -0.062500 0 0 0 0 0 0 2 844068
-0.004710 -0.003186 0.120009 -0.313656 -0.103290 -0.009048 -0.062500 0 0 0 0 0 0 2 845039
-0.004710 -0.003186 0.120009 -0.313643 -0.103304 -0.009049 -0.062500 0 0 0 0 0 0 2 846068
-0.004710 -0.003186 0.120009 -0.313653 -0.103302 -0.009043 -0.062500 0 0 0 0 0 0 2 847068
-0.004710 -0.003186 0.120009 -0.313635 -0.103297 -0.009041 -0.062500 0 0 0 0 0 0 2 848068
-0.004710 -0.003186 0.120009 -0.313652 -0.103302 -0.009042 -0.062500 0 0 0 0 0 0 2 849067
-0.004710 -0.003186 0.120009 -0.313646 -0.103293 -0.009054 -0.062500 0 0 0 0 0 0 2 850068
-0.004710 -0.003186 0.120009 -0.313646 -0.103293 -0.009036 -0.062500 0 0 0 0 0 0 2 851070
-0.004710 -0.003186 0.120009 -0.313642 -0.103304 -0.009047 -0.062500 0 0 0 0 0 0 2 852067
-0.004710 -0.003186 0.120009 -0.313653 -0.103302 -0.009042 -0.062500 0 0 0 0 0 0 2 853065
-0.004710 -0.003186 0.120009 -0.313643 -0.103305 -0.009048 -0.062500 0 0 0 0 0 0 2 854065
-0.004710 -0.003186 0.120009 -0.313653 -0.103302 -0.009043 -0.062500 0 0 0 0 0 0 2 855068
-0.004710 -0.003186 0.120009 -0.313635 -0.103297 -0.009040 -0.062500 0 0 0 0 0 0 2 856067
-0.004710 -0.003186 0.120009 -0.313656 -0.103290 -0.009048 -0.062500 0 0 0 0 0 0 2 857066
-0.004710 -0.003186 0.120009 -0.313643 -0.103304 -0.009049 -0.062500 0 0 0 0 0 0 2 858068
-0.004710 -0.003186 0.120009 -0.313646 -0.103294 -0.009035 -0.062500 0 0 0 0 0 0 2 859069
-0.004710 -0.003186 0.120009 -0.313642 -0.103304 -0.009047 -0.062500 0 0 0 0 0 0 2 860068
-0.004710 -0.003186 0.120009 -0.313653 -0.103302 -0.009042 -0.062500 0 0 0 0 0 0 2 861066
-0.004710 -0.003186 0.120009 -0.313646 -0.103294 -0.009054 -0.062500 0 0 0 0 0 0 2 862064
-0.004710 -0.003186 0.120009 -0.313646 -0.103293 -0.009036 -0.062500 0 0 0 0 0 0 2 863055
-0.004710 -0.003186 0.120009 -0.313642 -0.103304 -0.009047 -0.062500 0 0 0 0 0 0 2 864138
-0.004710 -0.003186 0.120009 -0.313653 -0.103302 -0.009042 -0.062500 0 0 0 0 0 0 2 865119
-0.004710 -0.003186 0.120009 -0.313643 -0.103305 -0.009048 -0.062500 0 0 0 0 0 0 2 866131
-0.004710 -0.003186 0.120009 -0.313646 -0.103295 -0.009035 -0.062500 0 0 0 0 0 0 2 867165
-0.004710 -0.003186 0.120009 -0.313645 -0.103293 -0.009053 -0.062500 0 0 0 0 0 0 2 868134
-0.004710 -0.003186 0.120009 -0.313653 -0.103301 -0.009043 -0.062500 0 0 0 0 0 0 2 869145
-0.004710 -0.003186 0.120009 -0.313643 -0.103305 -0.009048 -0.062500 0 0 0 0 0 0 2 870125
-0.004710 -0.003186 0.120009 -0.313646 -0.103295 -0.009035 -0.062500 0 0 0 0 0 0 2 871147
-0.004710 -0.003186 0.120009 -0.313642 -0.103304 -0.009047 -0.062500 0 0 0 0 0 0 2 872126
-0.004710 -0.003186 0.120009 -0.313653 -0.103302 -0.009042 -0.062500 0 0 0 0 0 0 2 873139
-0.004710 -0.003186 0.120009 -0.313646 -0.103294 -0.009054 -0.062500 0 0 0 0 0 0 2 874148
-0.004710 -0.003186 0.120009 -0.313646 -0.103293 -0.009036 -0.062500 0 0 0 0 0 0 2 875143
-0.004710 -0.003186 0.120009 -0.313642 -0.103304 -0.009047 -0.062500 0 0 0 0 0 0 2 876136
-0.004710 -0.003186 0.120009 -0.313653 -0.103302 -0.009042 -0.062500 0 0 0 0 0 0 2 877118
-0.004710 -0.003186 0.120009 -0.313643 -0.103305 -0.009048 -0.062500 0 0 0 0 0 0 2 878131
-0.004710 -0.003186 0.120009 -0.313646 -0.103295 -0.009035 -0.062500 0 0 0 0 0 0 2 879124
-0.004710 -0.003186 0.120009 -0.313645 -0.103293 -0.009053 -0.062500 0 0 0 0 0 0 2 880131
-0.004710 -0.003186 0.120009 -0.313653 -0.103301 -0.009043 -0.062500 0 0 0 0 0 0 2 881116
-0.004710 -0.003186 0.120009 -0.313643 -0.103305 -0.009048 -0.062500 0 0 0 0 0 0 2 882313
-0.004710 -0.003186 0.120009 -0.313646 -0.103295 -0.009035 -0.062500 0 0 0 0 0 0 2 883144
-0.004710 -0.003186 0.120009 -0.313642 -0.103304 -0.009047 -0.062500 0 0 0 0 0 0 2 884053
-0.004710 -0.003186 0.120009 -0.313641 -0.103305 -0.009048 -0.062500 0 0 0 0 0 0 2 885062
-0.004710 -0.003186 0.120009 -0.313653 -0.103302 -0.009043 -0.062500 0 0 0 0 0 0 2 886053
-0.004710 -0.003186 0.120009 -0.313650 -0.103283 -0.009041 -0.062500 0 0 0 0 0 0 2 887060
-0.004716 -0.003167 0.119999 -0.245337 -0.345623 0.130525 -0.062500 0 0 0 0 0 0 2 888051
-0.004718 -0.003158 0.119996 -0.270479 -0.247027 0.062689 -0.062500 0 0 0 0 0 0 2 889059
-0.004720 -0.003154 0.119994 -0.290403 -0.176841 0.027289 -0.062500 0 0 0 0 0 0 2 890051
-0.004721 -0.003151 0.119994 -0.301585 -0.140042 0.013757 -0.062500 0 0 0 0 0 0 2 891060
-0.004721 -0.003150 0.119994 -0.307472 -0.121595 0.008907 -0.062500 0 0 0 0 0 0 2 892050
-0.004721 -0.003150 0.119994 -0.310504 -0.112418 0.007200 -0.062500 0 0 0 0 0 0 2 893059
-0.004721 -0.003149 0.119994 -0.312068 -0.107849 0.006600 -0.062500 0 0 0 0 0 0 2 894068
-0.004721 -0.003149 0.119994 -0.312848 -0.105573 0.006404 -0.062500 0 0 0 0 0 0 2 895071
-0.004721 -0.003149 0.119994 -0.313248 -0.104424 0.006321 -0.062500 0 0 0 0 0 0 2 896072
-0.004721 -0.003149 0.119994 -0.313448 -0.103869 0.006296 -0.062500 0 0 0 0 0 0 2 897083
-0.004721 -0.003149 0.119994 -0.313553 -0.103577 0.006285 -0.062500 0 0 0 0 0 0 2 898059
-0.004721 -0.003149 0.119994 -0.313596 -0.103448 0.006286 -0.062500 0 0 0 0 0 0 2 899050
-0.004721 -0.003149 0.119994 -0.313622 -0.103369 0.006288 -0.062500 0 0 0 0 0 0 2 900056
-0.004721 -0.003149 0.119994 -0.313631 -0.103338 0.006276 -0.062500 0 0 0 0 0 0 2 901064
-0.004721 -0.003149 0.119994 -0.313639 -0.103313 0.006281 -0.062500 0 0 0 0 0 0 2 902063
-0.004721 -0.003149 0.119994 -0.313640 -0.103311 0.006282 -0.062500 0 0 0 0 0 0 2 903073
-0.004721 -0.003149 0.119994 -0.313652 -0.103308 0.006288 -0.062500 0 0 0 0 0 0 2 904066
-0.004721 -0.003149 0.119994 -0.313637 -0.103291 0.006284 -0.062500 0 0 0 0 0 0 2 905068
-0.004721 -0.003149 0.119994 -0.313651 -0.103306 0.006288 -0.062500 0 0 0 0 0 0 2 906066
-0.004721 -0.003149 0.119994 -0.313644 -0.103299 0.006276 -0.062500 0 0 0 0 0 0 2 907066
-0.004721 -0.003149 0.119994 -0.313652 -0.103307 0.006287 -0.062500 0 0 0 0 0 0 2 908065
-0.004721 -0.003149 0.119994 -0.313637 -0.103291 0.006284 -0.062500 0 0 0 0 0 0 2 909036
-0.004721 -0.003149 0.119994 -0.313651 -0.103306 0.006288 -0.062500 0 0 0 0 0 0 2 910065
-0.004721 -0.003149 0.119994 -0.313644 -0.103299 0.006277 -0.062500 0 0 0 0 0 0 2 911066
-0.004721 -0.003149 0.119994 -0.313655 -0.103295 0.006281 -0.062500 0 0 0 0 0 0 2 912067
-0.004721 -0.003149 0.119994 -0.313637 -0.103290 0.006283 -0.062500 0 0 0 0 0 0 2 913061
-0.004721 -0.003149 0.119994 -0.313651 -0.103306 0.006288 -0.062500 0 0 0 0 0 0 2 914068
-0.004721 -0.003149 0.119994 -0.313641 -0.103310 0.006283 -0.062500 0 0 0 0 0 0 2 915067
-0.004727 -0.003131 0.119984 -0.245399 -0.345495 0.145990 -0.062500 0 0 0 0 0 0 2 916061
-0.004729 -0.003121 0.119980 -0.270495 -0.246957 0.078076 -0.062500 0 0 0 0 0 0 2 917066
-0.004731 -0.003117 0.119979 -0.290397 -0.176829 0.042650 -0.062500 0 0 0 0 0 0 2 918066
-0.004732 -0.003115 0.119979 -0.301586 -0.140034 0.029099 -0.062500 0 0 0 0 0 0 2 919067
-0.004732 -0.003113 0.119978 -0.307473 -0.121594 0.024259 -0.062500 0 0 0 0 0 0 2 920059
-0.004732 -0.003113 0.119978 -0.310514 -0.112417 0.022536 -0.062500 0 0 0 0 0 0 2 921065
-0.004732 -0.003113 0.119978 -0.312061 -0.107845 0.021953 -0.062500 0 0 0 0 0 0 2 922037
-0.004732 -0.003112 0.119978 -0.312857 -0.105574 0.021737 -0.062500 0 0 0 0 0 0 2 923067
-0.004732 -0.003112 0.119978 -0.313247 -0.104428 0.021665 -0.062500 0 0 0 0 0 0 2 924066
-0.004732 -0.003112 0.119978 -0.313450 -0.103863 0.021634 -0.062500 0 0 0 0 0 0 2 925064
-0.004732 -0.003112 0.119978 -0.313541 -0.103584 0.021623 -0.062500 0 0 0 0 0 0 2 926066
-0.004732 -0.003112 0.119978 -0.313597 -0.103442 0.021624 -0.062500 0 0 0 0 0 0 2 927066
-0.004732 -0.003112 0.119978 -0.313620 -0.103373 0.021632 -0.062500 0 0 0 0 0 0 2 928065
-0.004732 -0.003112 0.119978 -0.313633 -0.103333 0.021634 -0.062500 0 0 0 0 0 0 2 929065
-0.004732 -0.003112 0.119978 -0.313638 -0.103318 0.021628 -0.062500 0 0 0 0 0 0 2 930066
-0.004732 -0.003112 0.119978 -0.313642 -0.103305 0.021621 -0.062500 0 0 0 0 0 0 2 931066
-0.004732 -0.003112 0.119978 -0.313654 -0.103301 0.021626 -0.062500 0 0 0 0 0 0 2 932063
-0.004732 -0.003112 0.119978 -0.313643 -0.103303 0.021620 -0.062500 0 0 0 0 0 0 2 933065
-0.004732 -0.003112 0.119978 -0.313654 -0.103301 0.021626 -0.062500 0 0 0 0 0 0 2 934062
-0.004732 -0.003112 0.119978 -0.313636 -0.103295 0.021628 -0.062500 0 0 0 0 0 0 2 935062
-0.004732 -0.003112 0.119978 -0.313653 -0.103300 0.021627 -0.062500 0 0 0 0 0 0 2 936064
-0.004738 -0.003094 0.119968 -0.245436 -0.345379 0.161465 -0.062500 0 0 0 0 0 0 2 937065
-0.004740 -0.003084 0.119965 -0.270513 -0.246909 0.093475 -0.062500 0 0 0 0 0 0 2 938063
-0.004742 -0.003080 0.119964 -0.290405 -0.176805 0.058024 -0.062500 0 0 0 0 0 0 2 939067
-0.004743 -0.003078 0.119963 -0.301593 -0.140015 0.044469 -0.062500 0 0 0 0 0 0 2 940064
-0.004743 -0.003077 0.119963 -0.307473 -0.121591 0.039607 -0.062500 0 0 0 0 0 0 2 941066
-0.004743 -0.003076 0.119963 -0.310514 -0.112419 0.037897 -0.062500 0 0 0 0 0 0 2 942066
-0.004743 -0.003076 0.119963 -0.312070 -0.107846 0.037300 -0.062500 0 0 0 0 0 0 2 943065
-0.004743 -0.003076 0.119963 -0.312849 -0.105570 0.037102 -0.062500 0 0 0 0 0 0 2 944065
-0.004743 -0.003075 0.119963 -0.313245 -0.104433 0.037025 -0.062500 0 0 0 0 0 0 2 945065
-0.004743 -0.003075 0.119963 -0.313448 -0.103868 0.036994 -0.062500 0 0 0 0 0 0 2 946157
-0.004731 -0.003062 0.119975 -0.471782 -0.273173 -0.126433 -0.062500 0 0 0 0 0 0 2 947052
-0.004725 -0.003056 0.119979 -0.411172 -0.207053 -0.046887 -0.062500 0 0 0 0 0 0 2 948251
-0.004722 -0.003052 0.119980 -0.365164 -0.157714 -0.005474 -0.062500 0 0 0 0 0 0 2 949062
-0.004720 -0.003051 0.119981 -0.340008 -0.130977 0.010341 -0.062500 0 0 0 0 0 0 2 950058
-0.004719 -0.003050 0.119981 -0.326994 -0.117268 0.015995 -0.062500 0 0 0 0 0 0 2 951054
-0.004719 -0.003049 0.119981 -0.320378 -0.110325 0.017977 -0.062500 0 0 0 0 0 0 2 952059
-0.004719 -0.003049 0.119981 -0.317030 -0.106826 0.018680 -0.062500 0 0 0 0 0 0 2 953049
-0.004719 -0.003049 0.119981 -0.315359 -0.105067 0.018925 -0.062500 0 0 0 0 0 0 2 954057
-0.004718 -0.003049 0.119981 -0.314491 -0.104183 0.019005 -0.062500 0 0 0 0 0 0 2 955050
-0.004718 -0.003049 0.119981 -0.314068 -0.103742 0.019034 -0.062500 0 0 0 0 0 0 2 956057
-0.004718 -0.003049 0.119981 -0.313863 -0.103526 0.019054 -0.062500 0 0 0 0 0 0 2 957059
-0.004724 -0.003030 0.119971 -0.245571 -0.345342 0.159093 -0.062500 0 0 0 0 0 0 2 958052
-0.004726 -0.003021 0.119967 -0.270591 -0.246907 0.091008 -0.062500 0 0 0 0 0 0 2 959070
-0.004728 -0.003017 0.119966 -0.290446 -0.176815 0.055504 -0.062500 0 0 0 0 0 0 2 960065
-0.004729 -0.003014 0.119966 -0.301607 -0.140034 0.041922 -0.062500 0 0 0 0 0 0 2 961049
-0.004729 -0.003013 0.119966 -0.307486 -0.121606 0.037059 -0.062500 0 0 0 0 0 0 2 962058
-0.004729 -0.003013 0.119966 -0.310521 -0.112416 0.035345 -0.062500 0 0 0 0 0 0 2 963080
-0.004729 -0.003012 0.119966 -0.312074 -0.107853 0.034751 -0.062500 0 0 0 0 0 0 2 964058
-0.004729 -0.003012 0.119966 -0.312855 -0.105567 0.034546 -0.062500 0 0 0 0 0 0 2 965051
-0.004729 -0.003012 0.119966 -0.313251 -0.104429 0.034467 -0.062500 0 0 0 0 0 0 2 966067
-0.004729 -0.003012 0.119966 -0.313443 -0.103868 0.034449 -0.062500 0 0 0 0 0 0 2 967059
-0.004729 -0.003012 0.119966 -0.313536 -0.103578 0.034433 -0.062500 0 0 0 0 0 0 2 968067
-0.004729 -0.003012 0.119966 -0.313600 -0.103443 0.034425 -0.062500 0 0 0 0 0 0 2 969064
-0.004729 -0.003012 0.119966 -0.313613 -0.103377 0.034426 -0.062500 0 0 0 0 0 0 2 970068
-0.004735 -0.002993 0.119956 -0.245508 -0.345150 0.174615 -0.062500 0 0 0 0 0 0 2 971063
-0.004737 -0.002984 0.119952 -0.270549 -0.246813 0.106455 -0.062500 0 0 0 0 0 0 2 972062
-0.004739 -0.002980 0.119951 -0.290421 -0.176773 0.070904 -0.062500 0 0 0 0 0 0 2 973072
-0.004740 -0.002977 0.119950 -0.296301 -0.135975 0.057314 -0.062500 0 0 0 0 0 0 2 974066
-0.004740 -0.002976 0.119950 -0.302201 -0.117550 0.052455 -0.062500 0 0 0 0 0 0 2 975067
-0.004740 -0.002976 0.119950 -0.305235 -0.108374 0.050743 -0.062500 0 0 0 0 0 0 2 976060
-0.004740 -0.002975 0.119950 -0.306770 -0.103797 0.050143 -0.062500 0 0 0 0 0 0 2 977064
-0.004740 -0.002975 0.119950 -0.307557 -0.101518 0.049928 -0.062500 0 0 0 0 0 0 2 978034
-0.004740 -0.002975 0.119950 -0.307962 -0.100390 0.049860 -0.062500 0 0 0 0 0 0 2 979056
-0.004728 -0.002962 0.119962 -0.466469 -0.269570 -0.113352 -0.062500 0 0 0 0 0 0 2 980064
-0.004722 -0.002956 0.119966 -0.405889 -0.203210 -0.033917 -0.062500 0 0 0 0 0 0 2 981063
-0.004719 -0.002952 0.119967 -0.359889 -0.153743 0.007434 -0.062500 0 0 0 0 0 0 2 982063
-0.004717 -0.002950 0.119968 -0.334710 -0.126965 0.023231 -0.062500 0 0 0 0 0 0 2 983064
-0.004716 -0.002950 0.119968 -0.321703 -0.113234 0.028869 -0.062500 0 0 0 0 0 0 2 984063
-0.004716 -0.002949 0.119968 -0.315078 -0.106279 0.030849 -0.062500 0 0 0 0 0 0 2 985057
-0.004716 -0.002949 0.119968 -0.311747 -0.102784 0.031547 -0.062500 0 0 0 0 0 0 2 986058
-0.004716 -0.002949 0.119968 -0.310058 -0.101020 0.031791 -0.062500 0 0 0 0 0 0 2 987066
-0.004721 -0.002930 0.119958 -0.241121 -0.341814 0.172259 -0.062500 0 0 0 0 0 0 2 988062
-0.004723 -0.002921 0.119955 -0.265717 -0.243143 0.104016 -0.062500 0 0 0 0 0 0 2 989052
-0.004725 -0.002916 0.119953 -0.285355 -0.172926 0.068448 -0.062500 0 0 0 0 0 0 2 990062
-0.004726 -0.002914 0.119953 -0.296426 -0.136080 0.054835 -0.062500 0 0 0 0 0 0 2 991064
-0.004726 -0.002913 0.119953 -0.302249 -0.117597 0.049968 -0.062500 0 0 0 0 0 0 2 992061
-0.004726 -0.002912 0.119953 -0.305257 -0.108401 0.048245 -0.062500 0 0 0 0 0 0 2 993061
-0.004726 -0.002912 0.119953 -0.306794 -0.103812 0.047654 -0.062500 0 0 0 0 0 0 2 994061
-0.004726 -0.002912 0.119953 -0.307559 -0.101539 0.047446 -0.062500 0 0 0 0 0 0 2 995067
-0.004726 -0.002912 0.119953 -0.307965 -0.100400 0.047372 -0.062500 0 0 0 0 0 0 2 996062
-0.004726 -0.002912 0.119953 -0.308164 -0.099816 0.047341 -0.062500 0 0 0 0 0 0 2 997062
-0.004726 -0.002912 0.119953 -0.308263 -0.099544 0.047342 -0.062500 0 0 0 0 0 0 2 998061
-0.004726 -0.002912 0.119953 -0.308311 -0.099395 0.047331 -0.062500 0 0 0 0 0 0 2 999064
-0.004726 -0.002912 0.119953 -0.308341 -0.099333 0.047330 -0.062500 0 0 0 0 0 0 3 58
-0.004726 -0.002912 0.119953 -0.308348 -0.099285 0.047339 -0.062500 0 0 0 0 0 0 3 1049
-0.004732 -0.002893 0.119943 -0.240291 -0.340825 0.187847 -0.062500 0 0 0 0 0 0 3 2063
-0.004722 -0.002871 0.119951 -0.423695 -0.412554 -0.043477 -0.062500 0 0 0 0 0 0 3 3065
-0.004717 -0.002860 0.119954 -0.382814 -0.276400 0.000283 -0.062500 0 0 0 0 0 0 3 4063
-0.004715 -0.002854 0.119955 -0.347906 -0.190293 0.027964 -0.062500 0 0 0 0 0 0 3 5061
-0.004714 -0.002851 0.119955 -0.328586 -0.145166 0.038845 -0.062500 0 0 0 0 0 0 3 6064
-0.004713 -0.002850 0.119955 -0.318588 -0.122312 0.042766 -0.062500 0 0 0 0 0 0 3 7064
-0.004713 -0.002849 0.119955 -0.313521 -0.110801 0.044144 -0.062500 0 0 0 0 0 0 3 8061
-0.004713 -0.002849 0.119955 -0.310951 -0.105046 0.044615 -0.062500 0 0 0 0 0 0 3 9062
-0.004713 -0.002849 0.119955 -0.309667 -0.102145 0.044800 -0.062500 0 0 0 0 0 0 3 10033
-0.004712 -0.002849 0.119955 -0.309016 -0.100714 0.044852 -0.062500 0 0 0 0 0 0 3 11062
-0.004712 -0.002849 0.119955 -0.308681 -0.099976 0.044870 -0.062500 0 0 0 0 0 0 3 12049
-0.004718 -0.002830 0.119945 -0.240500 -0.341032 0.185605 -0.062500 0 0 0 0 0 0 3 13054
-0.004720 -0.002821 0.119942 -0.265419 -0.242773 0.117163 -0.062500 0 0 0 0 0 0 3 14049
-0.004722 -0.002816 0.119940 -0.285197 -0.172749 0.081489 -0.062500 0 0 0 0 0 0 3 15058
-0.004723 -0.002814 0.119940 -0.296329 -0.136006 0.067854 -0.062500 0 0 0 0 0 0 3 16056
-0.004723 -0.002813 0.119940 -0.302208 -0.117571 0.062967 -0.062500 0 0 0 0 0 0 3 17056
-0.004723 -0.002812 0.119940 -0.305243 -0.108379 0.061244 -0.062500 0 0 0 0 0 0 3 18059
-0.004723 -0.002812 0.119940 -0.306790 -0.103802 0.060661 -0.062500 0 0 0 0 0 0 3 19048
-0.004723 -0.002812 0.119940 -0.307566 -0.101528 0.060439 -0.062500 0 0 0 0 0 0 3 20055
-0.004729 -0.002793 0.119930 -0.239991 -0.341683 0.201231 -0.062500 0 0 0 0 0 0 3 21046
-0.004731 -0.002784 0.119926 -0.265143 -0.243096 0.132696 -0.062500 0 0 0 0 0 0 3 22510
-0.004733 -0.002779 0.119925 -0.285070 -0.172932 0.096972 -0.062500 0 0 0 0 0 0 3 23057
-0.004734 -0.002777 0.119924 -0.296275 -0.136091 0.083323 -0.062500 0 0 0 0 0 0 3 24462
-0.004722 -0.002763 0.119936 -0.455329 -0.283995 -0.084299 -0.062500 0 0 0 0 0 0 3 25045
-0.004716 -0.002756 0.119940 -0.397637 -0.208480 -0.006769 -0.062500 0 0 0 0 0 0 3 26048
-0.004713 -0.002752 0.119941 -0.353090 -0.154467 0.033868 -0.062500 0 0 0 0 0 0 3 27057
-0.004711 -0.002750 0.119942 -0.328670 -0.125464 0.049396 -0.062500 0 0 0 0 0 0 3 28125
-0.004715 -0.002731 0.119932 -0.248094 -0.351792 0.195995 -0.062500 0 0 0 0 0 0 3 29130
-0.004718 -0.002721 0.119928 -0.266603 -0.246352 0.129341 -0.062500 0 0 0 0 0 0 3 30147
-0.004719 -0.002716 0.119927 -0.283169 -0.172729 0.094273 -0.062500 0 0 0 0 0 0 3 31135
-0.004720 -0.002714 0.119927 -0.292680 -0.134160 0.080837 -0.062500 0 0 0 0 0 0 3 32051
-0.004720 -0.002713 0.119927 -0.297748 -0.114802 0.076028 -0.062500 0 0 0 0 0 0 3 33071
-0.004720 -0.002712 0.119927 -0.300356 -0.105161 0.074330 -0.062500 0 0 0 0 0 0 3 34064
-0.004720 -0.002712 0.119927 -0.301688 -0.100360 0.073749 -0.062500 0 0 0 0 0 0 3 35062
-0.004720 -0.002712 0.119927 -0.302371 -0.097961 0.073545 -0.062500 0 0 0 0 0 0 3 36064
-0.004720 -0.002712 0.119927 -0.302721 -0.096761 0.073474 -0.062500 0 0 0 0 0 0 3 37061
-0.004726 -0.002693 0.119916 -0.234992 -0.337197 0.214629 -0.062500 0 0 0 0 0 0 3 38060
-0.004728 -0.002684 0.119913 -0.260003 -0.239018 0.145941 -0.062500 0 0 0 0 0 0 3 39061
-0.004730 -0.002679 0.119912 -0.279851 -0.169070 0.110143 -0.062500 0 0 0 0 0 0 3 40061
-0.004731 -0.002677 0.119911 -0.291014 -0.132324 0.096468 -0.062500 0 0 0 0 0 0 3 41067
-0.004731 -0.002676 0.119911 -0.296897 -0.113884 0.091577 -0.062500 0 0 0 0 0 0 3 42061
-0.004731 -0.002675 0.119911 -0.299938 -0.104708 0.089854 -0.062500 0 0 0 0 0 0 3 43062
-0.004719 -0.002662 0.119923 -0.460000 -0.270377 -0.073265 -0.062500 0 0 0 0 0 0 3 44063
-0.004713 -0.002655 0.119927 -0.400016 -0.201636 0.005682 -0.062500 0 0 0 0 0 0 3 45062
-0.004710 -0.002652 0.119928 -0.354291 -0.151036 0.046790 -0.062500 0 0 0 0 0 0 3 46060
-0.004713 -0.002632 0.119919 -0.261422 -0.364631 0.203848 -0.062500 0 0 0 0 0 0 3 47061
-0.004715 -0.002622 0.119915 -0.273393 -0.252877 0.140694 -0.062500 0 0 0 0 0 0 3 48059
-0.004716 -0.002617 0.119914 -0.286584 -0.176035 0.106820 -0.062500 0 0 0 0 0 0 3 49059
-0.004717 -0.002614 0.119914 -0.294405 -0.135811 0.093803 -0.062500 0 0 0 0 0 0 3 50057
-0.004717 -0.002613 0.119913 -0.298607 -0.115642 0.089148 -0.062500 0 0 0 0 0 0 3 51067
-0.004717 -0.002612 0.119913 -0.300788 -0.105584 0.087499 -0.062500 0 0 0 0 0 0 3 52038
-0.004717 -0.002612 0.119913 -0.301911 -0.100572 0.086932 -0.062500 0 0 0 0 0 0 3 53059
-0.004723 -0.002593 0.119903 -0.234673 -0.338828 0.228255 -0.062500 0 0 0 0 0 0 3 54060
-0.004725 -0.002584 0.119900 -0.259833 -0.239863 0.159334 -0.062500 0 0 0 0 0 0 3 55051
-0.004715 -0.002566 0.119910 -0.438344 -0.339912 -0.038852 -0.062500 0 0 0 0 0 0 3 56061
-0.004709 -0.002557 0.119914 -0.388754 -0.236382 0.026490 -0.062500 0 0 0 0 0 0 3 57061
-0.004706 -0.002553 0.119915 -0.343272 -0.164822 0.062697 -0.062500 0 0 0 0 0 0 3 58062
-0.004705 -0.002551 0.119915 -0.321095 -0.128848 0.076662 -0.062500 0 0 0 0 0 0 3 59062
-0.004704 -0.002549 0.119916 -0.309613 -0.110559 0.081663 -0.062500 0 0 0 0 0 0 3 60060
-0.004704 -0.002549 0.119916 -0.303753 -0.101332 0.083419 -0.062500 0 0 0 0 0 0 3 61059
-0.004703 -0.002549 0.119916 -0.300800 -0.096703 0.084030 -0.062500 0 0 0 0 0 0 3 62060
-0.004703 -0.002548 0.119916 -0.299314 -0.094397 0.084250 -0.062500 0 0 0 0 0 0 3 63068
-0.004696 -0.002517 0.119917 -0.389462 -0.504373 0.063878 -0.062500 0 0 0 0 0 0 3 64062
-0.004693 -0.002501 0.119918 -0.353103 -0.339520 0.074007 -0.062500 0 0 0 0 0 0 3 65051
-0.004691 -0.002493 0.119918 -0.326517 -0.219993 0.079158 -0.062500 0 0 0 0 0 0 3 66061
-0.004690 -0.002489 0.119918 -0.312319 -0.156469 0.081091 -0.062500 0 0 0 0 0 0 3 67056
-0.004690 -0.002487 0.119918 -0.305091 -0.124320 0.081775 -0.062500 0 0 0 0 0 0 3 68117
-0.004689 -0.002486 0.119918 -0.301464 -0.108187 0.082015 -0.062500 0 0 0 0 0 0 3 69129
-0.004689 -0.002485 0.119918 -0.299633 -0.100129 0.082097 -0.062500 0 0 0 0 0 0 3 70131
-0.004689 -0.002485 0.119918 -0.298722 -0.096093 0.082125 -0.062500 0 0 0 0 0 0 3 71133
-0.004682 -0.002453 0.119919 -0.389284 -0.505214 0.062075 -0.062500 0 0 0 0 0 0 3 72127
-0.004679 -0.002438 0.119920 -0.333811 -0.334782 0.071979 -0.062500 0 0 0 0 0 0 3 73130
-0.004677 -0.002430 0.119920 -0.307279 -0.215025 0.077039 -0.062500 0 0 0 0 0 0 3 74126
-0.004676 -0.002426 0.119920 -0.293086 -0.151405 0.078928 -0.062500 0 0 0 0 0 0 3 75131
-0.004676 -0.002424 0.119920 -0.285877 -0.119201 0.079606 -0.062500 0 0 0 0 0 0 3 76128
-0.004675 -0.002423 0.119920 -0.282261 -0.103061 0.079840 -0.062500 0 0 0 0 0 0 3 77127
-0.004675 -0.002422 0.119920 -0.280444 -0.094988 0.079915 -0.062500 0 0 0 0 0 0 3 78124
-0.004663 -0.002409 0.119932 -0.438369 -0.261729 -0.081872 -0.062500 0 0 0 0 0 0 3 79184
-0.004657 -0.002402 0.119936 -0.376976 -0.192885 -0.003032 -0.062500 0 0 0 0 0 0 3 80127
-0.004659 -0.002380 0.119927 -0.262814 -0.382607 0.180144 -0.062500 0 0 0 0 0 0 3 81111
-0.004660 -0.002369 0.119924 -0.262291 -0.257885 0.126628 -0.062500 0 0 0 0 0 0 3 82125
-0.004660 -0.002364 0.119923 -0.268940 -0.174318 0.096169 -0.062500 0 0 0 0 0 0 3 83120
-0.004661 -0.002361 0.119922 -0.273379 -0.130667 0.084356 -0.062500 0 0 0 0 0 0 3 84112
-0.004661 -0.002360 0.119922 -0.275878 -0.108747 0.080121 -0.062500 0 0 0 0 0 0 3 85123
-0.004642 -0.002363 0.119913 -0.527138 -0.040856 0.210368 -0.062500 0 0 0 0 0 0 3 86120
-0.004620 -0.002352 0.119921 -0.584656 -0.227949 -0.015875 -0.062500 0 0 0 0 0 0 3 87128
-0.004609 -0.002347 0.119924 -0.451680 -0.174882 0.029318 -0.062500 0 0 0 0 0 0 3 88045
-0.004609 -0.002325 0.119915 -0.294756 -0.370044 0.199757 -0.062500 0 0 0 0 0 0 3 89054
-0.004609 -0.002315 0.119912 -0.275532 -0.249976 0.141523 -0.062500 0 0 0 0 0 0 3 90044
-0.004609 -0.002309 0.119910 -0.272862 -0.168780 0.109419 -0.062500 0 0 0 0 0 0 3 91054
-0.004609 -0.002307 0.119910 -0.272704 -0.126324 0.097022 -0.062500 0 0 0 0 0 0 3 92044
-0.004609 -0.002305 0.119910 -0.272880 -0.105007 0.092581 -0.062500 0 0 0 0 0 0 3 93057
-0.004597 -0.002292 0.119921 -0.432099 -0.265405 -0.070409 -0.062500 0 0 0 0 0 0 3 94044
-0.004590 -0.002285 0.119925 -0.371177 -0.193105 0.007708 -0.062500 0 0 0 0 0 0 3 95054
-0.004587 -0.002281 0.119927 -0.324979 -0.140764 0.048416 -0.062500 0 0 0 0 0 0 3 96045
-0.004591 -0.002261 0.119917 -0.232013 -0.352721 0.206464 -0.062500 0 0 0 0 0 0 3 97064
-0.004593 -0.002251 0.119914 -0.243848 -0.241081 0.142666 -0.062500 0 0 0 0 0 0 3 98068
-0.004594 -0.002246 0.119913 -0.256964 -0.164309 0.108480 -0.062500 0 0 0 0 0 0 3 99058
-0.004594 -0.002243 0.119912 -0.264724 -0.124083 0.095356 -0.062500 0 0 0 0 0 0 3 100172
-0.004595 -0.002242 0.119912 -0.268887 -0.103868 0.090659 -0.062500 0 0 0 0 0 0 3 101061
-0.004595 -0.002241 0.119912 -0.271065 -0.093798 0.089017 -0.062500 0 0 0 0 0 0 3 102054
-0.004595 -0.002241 0.119912 -0.272178 -0.088770 0.088434 -0.062500 0 0 0 0 0 0 3 103051
-0.004583 -0.002228 0.119923 -0.431871 -0.257441 -0.073012 -0.062500 0 0 0 0 0 0 3 104051
-0.004581 -0.002203 0.119917 -0.303388 -0.429027 0.148179 -0.062500 0 0 0 0 0 0 3 105060
-0.004581 -0.002190 0.119915 -0.282106 -0.281466 0.119585 -0.062500 0 0 0 0 0 0 3 106056
-0.004581 -0.002184 0.119914 -0.276618 -0.184872 0.098972 -0.062500 0 0 0 0 0 0 3 107080
-0.004581 -0.002181 0.119914 -0.274694 -0.134452 0.090725 -0.062500 0 0 0 0 0 0 3 108049
-0.004581 -0.002179 0.119914 -0.273920 -0.109091 0.087730 -0.062500 0 0 0 0 0 0 3 109056
-0.004581 -0.002178 0.119914 -0.273592 -0.096420 0.086674 -0.062500 0 0 0 0 0 0 3 110052
-0.004581 -0.002178 0.119914 -0.273457 -0.090084 0.086300 -0.062500 0 0 0 0 0 0 3 111055
-0.004568 -0.002165 0.119925 -0.432588 -0.258226 -0.074906 -0.062500 0 0 0 0 0 0 3 112051
-0.004562 -0.002158 0.119929 -0.371428 -0.189475 0.003553 -0.062500 0 0 0 0 0 0 3 113050
-0.004559 -0.002154 0.119931 -0.325112 -0.138934 0.044342 -0.062500 0 0 0 0 0 0 3 114051
-0.004562 -0.002134 0.119921 -0.232140 -0.351509 0.202816 -0.062500 0 0 0 0 0 0 3 115101
-0.004564 -0.002124 0.119918 -0.238506 -0.237984 0.138814 -0.062500 0 0 0 0 0 0 3 116120
-0.004565 -0.002119 0.119917 -0.251584 -0.161516 0.104541 -0.062500 0 0 0 0 0 0 3 117136
-0.004566 -0.002117 0.119916 -0.259341 -0.121445 0.091387 -0.062500 0 0 0 0 0 0 3 118253
-0.004566 -0.002116 0.119916 -0.263484 -0.101300 0.086669 -0.062500 0 0 0 0 0 0 3 119141
-0.004554 -0.002102 0.119927 -0.424949 -0.262692 -0.075886 -0.062500 0 0 0 0 0 0 3 120104
-0.004548 -0.002095 0.119931 -0.364893 -0.190422 0.001954 -0.062500 0 0 0 0 0 0 3 121129
-0.004550 -0.002073 0.119923 -0.251494 -0.377748 0.185622 -0.062500 0 0 0 0 0 0 3 122129
-0.004551 -0.002062 0.119919 -0.251313 -0.252676 0.131455 -0.062500 0 0 0 0 0 0 3 123129
-0.004552 -0.002056 0.119918 -0.258097 -0.168936 0.100701 -0.062500 0 0 0 0 0 0 3 124125
-0.004552 -0.002054 0.119918 -0.262634 -0.125166 0.088775 -0.062500 0 0 0 0 0 0 3 125148
-0.004552 -0.002052 0.119918 -0.265144 -0.103173 0.084502 -0.062500 0 0 0 0 0 0 3 126133
-0.004552 -0.002052 0.119918 -0.266481 -0.092196 0.083002 -0.062500 0 0 0 0 0 0 3 127113
-0.004552 -0.002051 0.119918 -0.267189 -0.086714 0.082476 -0.062500 0 0 0 0 0 0 3 128138
-0.004552 -0.002051 0.119918 -0.267547 -0.083981 0.082284 -0.062500 0 0 0 0 0 0 3 129134
-0.004540 -0.002038 0.119929 -0.427106 -0.254194 -0.078491 -0.062500 0 0 0 0 0 0 3 130126
-0.004534 -0.002031 0.119933 -0.365981 -0.186143 -0.000189 -0.062500 0 0 0 0 0 0 3 131128
-0.004536 -0.002009 0.119924 -0.252074 -0.375464 0.183829 -0.062500 0 0 0 0 0 0 3 132126
-0.004537 -0.001999 0.119921 -0.251604 -0.251549 0.129609 -0.062500 0 0 0 0 0 0 3 133126
-0.004537 -0.001993 0.119920 -0.258246 -0.168377 0.098827 -0.062500 0 0 0 0 0 0 3 134134
-0.004538 -0.001990 0.119920 -0.262704 -0.124894 0.086887 -0.062500 0 0 0 0 0 0 3 135132
-0.004538 -0.001989 0.119920 -0.265180 -0.103042 0.082610 -0.062500 0 0 0 0 0 0 3 136125
-0.004519 -0.001993 0.119910 -0.516311 -0.034950 0.213018 -0.062500 0 0 0 0 0 0 3 137125
-0.004509 -0.001995 0.119907 -0.414993 -0.051395 0.148286 -0.062500 0 0 0 0 0 0 3 138129
-0.004505 -0.001996 0.119906 -0.343008 -0.065305 0.114666 -0.062500 0 0 0 0 0 0 3 139125
-0.004503 -0.001996 0.119905 -0.305370 -0.073054 0.101819 -0.062500 0 0 0 0 0 0 3 140125
-0.004501 -0.001997 0.119905 -0.286543 -0.077100 0.097244 -0.062500 0 0 0 0 0 0 3 141117
-0.004494 -0.001965 0.119906 -0.369108 -0.490195 0.078544 -0.062500 0 0 0 0 0 0 3 142124
-0.004490 -0.001949 0.119907 -0.327987 -0.326956 0.086436 -0.062500 0 0 0 0 0 0 3 143134
-0.004488 -0.001941 0.119907 -0.298995 -0.208254 0.090553 -0.062500 0 0 0 0 0 0 3 144123
-0.004487 -0.001937 0.119907 -0.283588 -0.145184 0.092084 -0.062500 0 0 0 0 0 0 3 145126
-0.004486 -0.001935 0.119907 -0.275780 -0.113264 0.092618 -0.062500 0 0 0 0 0 0 3 146123
-0.004486 -0.001935 0.119907 -0.271850 -0.097257 0.092820 -0.062500 0 0 0 0 0 0 3 147128
-0.004491 -0.001916 0.119897 -0.202334 -0.328473 0.236476 -0.062500 0 0 0 0 0 0 3 148123
-0.004494 -0.001906 0.119893 -0.220617 -0.225734 0.166590 -0.062500 0 0 0 0 0 0 3 149126
-0.004495 -0.001902 0.119892 -0.239832 -0.154430 0.130205 -0.062500 0 0 0 0 0 0 3 150126
-0.004496 -0.001899 0.119892 -0.250672 -0.116927 0.116305 -0.062500 0 0 0 0 0 0 3 151129
-0.004497 -0.001898 0.119891 -0.256379 -0.098064 0.111340 -0.062500 0 0 0 0 0 0 3 152112
-0.004484 -0.001884 0.119903 -0.418899 -0.260527 -0.050663 -0.062500 0 0 0 0 0 0 3 153125
-0.004478 -0.001877 0.119907 -0.359076 -0.188279 0.026858 -0.062500 0 0 0 0 0 0 3 154107
-0.004480 -0.001855 0.119898 -0.245912 -0.375106 0.211018 -0.062500 0 0 0 0 0 0 3 155124
-0.004481 -0.001845 0.119895 -0.245768 -0.250397 0.156424 -0.062500 0 0 0 0 0 0 3 156107
-0.004482 -0.001839 0.119894 -0.252567 -0.166849 0.125485 -0.062500 0 0 0 0 0 0 3 157114
-0.004482 -0.001836 0.119893 -0.257078 -0.123169 0.113497 -0.062500 0 0 0 0 0 0 3 158123
-0.004483 -0.001835 0.119893 -0.259604 -0.101208 0.109195 -0.062500 0 0 0 0 0 0 3 159118
-0.004483 -0.001834 0.119893 -0.260953 -0.090230 0.107686 -0.062500 0 0 0 0 0 0 3 160051
-0.004483 -0.001834 0.119893 -0.261635 -0.084758 0.107156 -0.062500 0 0 0 0 0 0 3 161041
-0.004483 -0.001834 0.119893 -0.262013 -0.082022 0.106970 -0.062500 0 0 0 0 0 0 3 162042
-0.004483 -0.001834 0.119893 -0.262186 -0.080655 0.106907 -0.062500 0 0 0 0 0 0 3 163051
-0.004470 -0.001821 0.119905 -0.421920 -0.251974 -0.053205 -0.062500 0 0 0 0 0 0 3 164041
-0.004464 -0.001814 0.119909 -0.341528 -0.178423 0.024840 -0.062500 0 0 0 0 0 0 3 165051
-0.004461 -0.001810 0.119910 -0.295107 -0.128318 0.065380 -0.062500 0 0 0 0 0 0 3 166041
-0.004464 -0.001790 0.119900 -0.202258 -0.340320 0.224832 -0.062500 0 0 0 0 0 0 3 167051
-0.004466 -0.001780 0.119897 -0.213989 -0.229974 0.160238 -0.062500 0 0 0 0 0 0 3 168052
-0.004467 -0.001775 0.119896 -0.227028 -0.153807 0.125684 -0.062500 0 0 0 0 0 0 3 169050
-0.004468 -0.001773 0.119895 -0.234738 -0.113858 0.112426 -0.062500 0 0 0 0 0 0 3 170063
-0.004468 -0.001772 0.119895 -0.257964 -0.099318 0.107681 -0.062500 0 0 0 0 0 0 3 171074
-0.004468 -0.001771 0.119895 -0.260124 -0.089289 0.106013 -0.062500 0 0 0 0 0 0 3 172056
-0.004468 -0.001771 0.119895 -0.261228 -0.084285 0.105429 -0.062500 0 0 0 0 0 0 3 173051
-0.004468 -0.001771 0.119895 -0.261794 -0.081794 0.105230 -0.062500 0 0 0 0 0 0 3 174067
-0.004468 -0.001771 0.119895 -0.262072 -0.080541 0.105165 -0.062500 0 0 0 0 0 0 3 175051
-0.004468 -0.001771 0.119895 -0.262226 -0.079916 0.105139 -0.062500 0 0 0 0 0 0 3 176434
-0.004474 -0.001752 0.119885 -0.194839 -0.318412 0.249252 -0.062500 0 0 0 0 0 0 3 177053
-0.004464 -0.001730 0.119892 -0.360296 -0.388304 0.019185 -0.062500 0 0 0 0 0 0 3 178059
-0.004459 -0.001719 0.119895 -0.318589 -0.251285 0.060625 -0.062500 0 0 0 0 0 0 3 179061
-0.004457 -0.001713 0.119896 -0.283211 -0.164791 0.087185 -0.062500 0 0 0 0 0 0 3 180057
-0.004455 -0.001710 0.119896 -0.263669 -0.119585 0.097628 -0.062500 0 0 0 0 0 0 3 181055
-0.004455 -0.001709 0.119897 -0.253600 -0.096718 0.101389 -0.062500 0 0 0 0 0 0 3 182055
-0.004454 -0.001708 0.119897 -0.248477 -0.085257 0.102700 -0.062500 0 0 0 0 0 0 3 183029
-0.004454 -0.001708 0.119897 -0.245881 -0.079510 0.103168 -0.062500 0 0 0 0 0 0 3 184050
-0.004454 -0.001707 0.119897 -0.244580 -0.076622 0.103321 -0.062500 0 0 0 0 0 0 3 185065
-0.004454 -0.001707 0.119897 -0.243927 -0.075182 0.103384 -0.062500 0 0 0 0 0 0 3 186057
-0.004454 -0.001707 0.119897 -0.243605 -0.074461 0.103398 -0.062500 0 0 0 0 0 0 3 187059
-0.004454 -0.001707 0.119897 -0.243443 -0.074105 0.103407 -0.062500 0 0 0 0 0 0 3 188058
-0.004454 -0.001707 0.119897 -0.243358 -0.073924 0.103415 -0.062500 0 0 0 0 0 0 3 189057
-0.004454 -0.001707 0.119897 -0.243321 -0.073832 0.103413 -0.062500 0 0 0 0 0 0 3 190026
-0.004459 -0.001689 0.119886 -0.170225 -0.310889 0.247731 -0.062500 0 0 0 0 0 0 3 191051
-0.004462 -0.001680 0.119883 -0.194972 -0.214413 0.177454 -0.062500 0 0 0 0 0 0 3 192026
-0.004464 -0.001675 0.119881 -0.214642 -0.145262 0.140880 -0.062500 0 0 0 0 0 0 3 193053
-0.004464 -0.001673 0.119881 -0.225697 -0.108796 0.126914 -0.062500 0 0 0 0 0 0 3 194051
-0.004465 -0.001672 0.119881 -0.231521 -0.090461 0.121931 -0.062500 0 0 0 0 0 0 3 195060
-0.004465 -0.001671 0.119881 -0.234525 -0.081308 0.120177 -0.062500 0 0 0 0 0 0 3 196056
-0.004465 -0.001671 0.119881 -0.236053 -0.076736 0.119561 -0.062500 0 0 0 0 0 0 3 197055
-0.004465 -0.001671 0.119881 -0.236837 -0.074459 0.119348 -0.062500 0 0 0 0 0 0 3 198055
-0.004465 -0.001671 0.119881 -0.237224 -0.073319 0.119280 -0.062500 0 0 0 0 0 0 3 199027
-0.004453 -0.001658 0.119892 -0.397231 -0.245031 -0.040426 -0.062500 0 0 0 0 0 0 3 200056
-0.004446 -0.001651 0.119896 -0.335903 -0.176903 0.037423 -0.062500 0 0 0 0 0 0 3 201057
-0.004448 -0.001629 0.119887 -0.222084 -0.365249 0.222378 -0.062500 0 0 0 0 0 0 3 202060
-0.004450 -0.001618 0.119884 -0.221487 -0.241950 0.167425 -0.062500 0 0 0 0 0 0 3 203056
-0.004450 -0.001613 0.119883 -0.228052 -0.159116 0.136300 -0.062500 0 0 0 0 0 0 3 204058
-0.004450 -0.001610 0.119883 -0.232444 -0.115758 0.124244 -0.062500 0 0 0 0 0 0 3 205051
-0.004451 -0.001609 0.119882 -0.234916 -0.093950 0.119923 -0.062500 0 0 0 0 0 0 3 206027
-0.004451 -0.001608 0.119882 -0.236228 -0.083044 0.118407 -0.062500 0 0 0 0 0 0 3 207057
-0.004451 -0.001608 0.119882 -0.236917 -0.077610 0.117876 -0.062500 0 0 0 0 0 0 3 208055
-0.004451 -0.001608 0.119882 -0.237257 -0.074899 0.117691 -0.062500 0 0 0 0 0 0 3 209054
-0.004451 -0.001608 0.119882 -0.237444 -0.073541 0.117624 -0.062500 0 0 0 0 0 0 3 210054
-0.004451 -0.001608 0.119882 -0.237541 -0.072856 0.117600 -0.062500 0 0 0 0 0 0 3 211051
-0.004451 -0.001608 0.119882 -0.237570 -0.072528 0.117595 -0.062500 0 0 0 0 0 0 3 212108
-0.004451 -0.001608 0.119882 -0.237599 -0.072346 0.117590 -0.062500 0 0 0 0 0 0 3 213126
-0.004451 -0.001608 0.119882 -0.237620 -0.072273 0.117596 -0.062500 0 0 0 0 0 0 3 214111
-0.004444 -0.001576 0.119883 -0.330159 -0.483024 0.102737 -0.062500 0 0 0 0 0 0 3 215125
-0.004440 -0.001560 0.119884 -0.293410 -0.318771 0.110111 -0.062500 0 0 0 0 0 0 3 216126
-0.004438 -0.001552 0.119884 -0.266559 -0.199628 0.113842 -0.062500 0 0 0 0 0 0 3 217122
-0.004437 -0.001548 0.119884 -0.252227 -0.136331 0.115232 -0.062500 0 0 0 0 0 0 3 218134
-0.004437 -0.001546 0.119884 -0.244945 -0.104307 0.115727 -0.062500 0 0 0 0 0 0 3 219139
-0.004437 -0.001545 0.119884 -0.241297 -0.088249 0.115898 -0.062500 0 0 0 0 0 0 3 220135
-0.004437 -0.001545 0.119884 -0.239458 -0.080223 0.115955 -0.062500 0 0 0 0 0 0 3 221132
-0.004437 -0.001545 0.119884 -0.238543 -0.076203 0.115970 -0.062500 0 0 0 0 0 0 3 222130
-0.004437 -0.001544 0.119884 -0.238085 -0.074183 0.115987 -0.062500 0 0 0 0 0 0 3 223124
-0.004436 -0.001544 0.119884 -0.237859 -0.073191 0.115976 -0.062500 0 0 0 0 0 0 3 224120
-0.004436 -0.001544 0.119884 -0.237733 -0.072690 0.115983 -0.062500 0 0 0 0 0 0 3 225122
-0.004436 -0.001544 0.119884 -0.237681 -0.072437 0.115983 -0.062500 0 0 0 0 0 0 3 226106
-0.004442 -0.001526 0.119874 -0.170341 -0.310553 0.260827 -0.062500 0 0 0 0 0 0 3 227121
-0.004444 -0.001517 0.119870 -0.195029 -0.214286 0.190289 -0.062500 0 0 0 0 0 0 3 228106
-0.004446 -0.001512 0.119869 -0.214665 -0.145223 0.153564 -0.062500 0 0 0 0 0 0 3 229121
-0.004434 -0.001497 0.119880 -0.385665 -0.281365 -0.019702 -0.062500 0 0 0 0 0 0 3 230104
-0.004428 -0.001489 0.119884 -0.324159 -0.193925 0.052954 -0.062500 0 0 0 0 0 0 3 231120
-0.004425 -0.001485 0.119885 -0.280638 -0.134662 0.091555 -0.062500 0 0 0 0 0 0 3 232040
-0.004424 -0.001483 0.119885 -0.256760 -0.103227 0.106312 -0.062500 0 0 0 0 0 0 3 233049
-0.004423 -0.001482 0.119885 -0.244444 -0.087252 0.111578 -0.062500 0 0 0 0 0 0 3 234053
-0.004423 -0.001482 0.119886 -0.238173 -0.079211 0.113424 -0.062500 0 0 0 0 0 0 3 235046
-0.004422 -0.001481 0.119886 -0.234990 -0.075178 0.114074 -0.062500 0 0 0 0 0 0 3 236049
-0.004422 -0.001481 0.119886 -0.233410 -0.073158 0.114293 -0.062500 0 0 0 0 0 0 3 237040
-0.004422 -0.001481 0.119886 -0.232597 -0.072153 0.114372 -0.062500 0 0 0 0 0 0 3 238050
-0.004427 -0.001463 0.119875 -0.164908 -0.309749 0.259442 -0.062500 0 0 0 0 0 0 3 239045
-0.004430 -0.001454 0.119872 -0.189418 -0.213366 0.188816 -0.062500 0 0 0 0 0 0 3 240049
-0.004419 -0.001436 0.119882 -0.368974 -0.316952 -0.007058 -0.062500 0 0 0 0 0 0 3 241039
-0.004414 -0.001427 0.119885 -0.318432 -0.212349 0.056522 -0.062500 0 0 0 0 0 0 3 242055
-0.004411 -0.001422 0.119886 -0.277675 -0.143846 0.091816 -0.062500 0 0 0 0 0 0 3 243056
-0.004409 -0.001420 0.119887 -0.255259 -0.107809 0.105407 -0.062500 0 0 0 0 0 0 3 244055
-0.004409 -0.001419 0.119887 -0.243673 -0.089527 0.110275 -0.062500 0 0 0 0 0 0 3 245061
-0.004408 -0.001418 0.119887 -0.237773 -0.080354 0.111977 -0.062500 0 0 0 0 0 0 3 246044
-0.004408 -0.001418 0.119887 -0.234810 -0.075753 0.112570 -0.062500 0 0 0 0 0 0 3 247047
-0.004408 -0.001418 0.119887 -0.233306 -0.073439 0.112785 -0.062500 0 0 0 0 0 0 3 248038
-0.004413 -0.001400 0.119877 -0.165297 -0.310249 0.258087 -0.062500 0 0 0 0 0 0 3 249054
-0.004416 -0.001391 0.119873 -0.189618 -0.213637 0.187368 -0.062500 0 0 0 0 0 0 3 250052
-0.004417 -0.001386 0.119872 -0.209042 -0.144393 0.150576 -0.062500 0 0 0 0 0 0 3 251061
-0.004406 -0.001370 0.119883 -0.380094 -0.280701 -0.022396 -0.062500 0 0 0 0 0 0 3 252061
-0.004400 -0.001363 0.119887 -0.324283 -0.194081 0.050107 -0.062500 0 0 0 0 0 0 3 253025
-0.004397 -0.001359 0.119888 -0.280705 -0.134710 0.088595 -0.062500 0 0 0 0 0 0 3 254056
-0.004395 -0.001357 0.119888 -0.256795 -0.103237 0.103321 -0.062500 0 0 0 0 0 0 3 255055
-0.004394 -0.001356 0.119889 -0.244455 -0.087254 0.108573 -0.062500 0 0 0 0 0 0 3 256055
-0.004394 -0.001355 0.119889 -0.238166 -0.079213 0.110420 -0.062500 0 0 0 0 0 0 3 257054
-0.004394 -0.001355 0.119889 -0.235001 -0.075173 0.111056 -0.062500 0 0 0 0 0 0 3 258024
-0.004394 -0.001355 0.119889 -0.233411 -0.073155 0.111284 -0.062500 0 0 0 0 0 0 3 259056
-0.004399 -0.001336 0.119878 -0.165365 -0.309965 0.256797 -0.062500 0 0 0 0 0 0 3 260064
-0.004389 -0.001314 0.119886 -0.349862 -0.386461 0.027211 -0.062500 0 0 0 0 0 0 3 261056
-0.004384 -0.001303 0.119889 -0.307648 -0.248987 0.067823 -0.062500 0 0 0 0 0 0 3 262058
-0.004382 -0.001297 0.119890 -0.271981 -0.162287 0.093970 -0.062500 0 0 0 0 0 0 3 263055
-0.004380 -0.001294 0.119890 -0.252315 -0.116990 0.104267 -0.062500 0 0 0 0 0 0 3 264054
-0.004380 -0.001293 0.119890 -0.242174 -0.094124 0.107962 -0.062500 0 0 0 0 0 0 3 265054
-0.004379 -0.001292 0.119890 -0.237016 -0.082634 0.109260 -0.062500 0 0 0 0 0 0 3 266053
-0.004379 -0.001292 0.119890 -0.234417 -0.076892 0.109713 -0.062500 0 0 0 0 0 0 3 267053
-0.004367 -0.001278 0.119901 -0.393409 -0.247078 -0.048751 -0.062500 0 0 0 0 0 0 3 268059
-0.004360 -0.001272 0.119905 -0.325007 -0.176798 0.028670 -0.062500 0 0 0 0 0 0 3 269057
-0.004357 -0.001268 0.119907 -0.278054 -0.125836 0.068868 -0.062500 0 0 0 0 0 0 3 270054
-0.004356 -0.001266 0.119907 -0.252447 -0.098568 0.084176 -0.062500 0 0 0 0 0 0 3 271056
-0.004360 -0.001247 0.119897 -0.172013 -0.322330 0.235337 -0.062500 0 0 0 0 0 0 3 272055
-0.004362 -0.001238 0.119893 -0.190002 -0.219516 0.166274 -0.062500 0 0 0 0 0 0 3 273055
-0.004363 -0.001233 0.119892 -0.206220 -0.147133 0.130033 -0.062500 0 0 0 0 0 0 3 274055
-0.004345 -0.001235 0.119882 -0.465252 -0.051347 0.248127 -0.062500 0 0 0 0 0 0 3 275057
-0.004323 -0.001223 0.119890 -0.528662 -0.227775 0.020472 -0.062500 0 0 0 0 0 0 3 276056
-0.004313 -0.001217 0.119893 -0.397220 -0.166484 0.062598 -0.062500 0 0 0 0 0 0 3 277057
-0.004307 -0.001214 0.119894 -0.314054 -0.120501 0.089351 -0.062500 0 0 0 0 0 0 3 278060
-0.004304 -0.001212 0.119894 -0.270354 -0.095846 0.099861 -0.062500 0 0 0 0 0 0 3 279059
-0.004303 -0.001211 0.119894 -0.248140 -0.083301 0.103630 -0.062500 0 0 0 0 0 0 3 280055
-0.004302 -0.001211 0.119894 -0.236968 -0.077001 0.104968 -0.062500 0 0 0 0 0 0 3 281052
-0.004302 -0.001211 0.119894 -0.231354 -0.073854 0.105421 -0.062500 0 0 0 0 0 0 3 282044
-0.004307 -0.001192 0.119884 -0.161310 -0.309766 0.251420 -0.062500 0 0 0 0 0 0 3 283049
-0.004297 -0.001170 0.119892 -0.345134 -0.386526 0.022185 -0.062500 0 0 0 0 0 0 3 284048
-0.004292 -0.001159 0.119894 -0.302227 -0.248780 0.062460 -0.062500 0 0 0 0 0 0 3 285057
-0.004290 -0.001153 0.119895 -0.266219 -0.161914 0.088435 -0.062500 0 0 0 0 0 0 3 286024
-0.004288 -0.001150 0.119896 -0.246401 -0.116580 0.098667 -0.062500 0 0 0 0 0 0 3 287053
-0.004293 -0.001130 0.119885 -0.168961 -0.331049 0.248361 -0.062500 0 0 0 0 0 0 3 288055
-0.004276 -0.001125 0.119872 -0.438069 -0.166172 0.310652 -0.062500 0 0 0 0 0 0 3 289054
-0.004256 -0.001109 0.119879 -0.513800 -0.287548 0.051681 -0.062500 0 0 0 0 0 0 3 290054
-0.004245 -0.001101 0.119881 -0.370494 -0.190539 0.081367 -0.062500 0 0 0 0 0 0 3 291055
-0.004240 -0.001097 0.119882 -0.291120 -0.129522 0.103633 -0.062500 0 0 0 0 0 0 3 292053
-0.004237 -0.001095 0.119882 -0.249392 -0.097351 0.112557 -0.062500 0 0 0 0 0 0 3 293051
-0.004236 -0.001094 0.119882 -0.228210 -0.081082 0.115779 -0.062500 0 0 0 0 0 0 3 294033
-0.004235 -0.001094 0.119882 -0.217537 -0.072921 0.116910 -0.062500 0 0 0 0 0 0 3 295048
-0.004235 -0.001093 0.119882 -0.212190 -0.068820 0.117298 -0.062500 0 0 0 0 0 0 3 296038
-0.004223 -0.001080 0.119894 -0.370236 -0.240304 -0.040427 -0.062500 0 0 0 0 0 0 3 297048
-0.004221 -0.001055 0.119887 -0.233598 -0.407358 0.182831 -0.062500 0 0 0 0 0 0 3 298038
-0.004221 -0.001042 0.119885 -0.210929 -0.260892 0.151623 -0.062500 0 0 0 0 0 0 3 299047
-0.004201 -0.001040 0.119875 -0.454172 -0.107187 0.262110 -0.062500 0 0 0 0 0 0 3 300044
-0.004179 -0.001026 0.119882 -0.510927 -0.253234 0.031268 -0.062500 0 0 0 0 0 0 3 301044
-0.004168 -0.001019 0.119885 -0.375757 -0.175995 0.071556 -0.062500 0 0 0 0 0 0 3 302047
-0.004163 -0.001016 0.119886 -0.290769 -0.122015 0.097583 -0.062500 0 0 0 0 0 0 3 303039
-0.004160 -0.001014 0.119886 -0.246156 -0.093387 0.107832 -0.062500 0 0 0 0 0 0 3 304047
-0.004159 -0.001013 0.119886 -0.223531 -0.078862 0.111520 -0.062500 0 0 0 0 0 0 3 305037
-0.004151 -0.000981 0.119887 -0.305846 -0.482388 0.101635 -0.062500 0 0 0 0 0 0 3 306047
-0.004147 -0.000965 0.119888 -0.262839 -0.314448 0.107674 -0.062500 0 0 0 0 0 0 3 307051
-0.004145 -0.000957 0.119888 -0.232781 -0.193478 0.110629 -0.062500 0 0 0 0 0 0 3 308044
-0.004144 -0.000953 0.119888 -0.216845 -0.129291 0.111716 -0.062500 0 0 0 0 0 0 3 309054
-0.004143 -0.000951 0.119888 -0.208769 -0.096822 0.112097 -0.062500 0 0 0 0 0 0 3 310060
-0.004111 -0.000941 0.119889 -0.615078 -0.196612 0.087394 -0.062500 0 0 0 0 0 0 3 311044
-0.004095 -0.000936 0.119890 -0.449272 -0.142195 0.099694 -0.062500 0 0 0 0 0 0 3 312045
-0.004093 -0.000915 0.119880 -0.261993 -0.341349 0.252515 -0.062500 0 0 0 0 0 0 3 313051
-0.004091 -0.000905 0.119876 -0.222982 -0.226031 0.183455 -0.062500 0 0 0 0 0 0 3 314054
-0.004078 -0.000886 0.119886 -0.371428 -0.321253 -0.009974 -0.062500 0 0 0 0 0 0 3 315048
-0.004072 -0.000877 0.119890 -0.304039 -0.210930 0.052847 -0.062500 0 0 0 0 0 0 3 316058
-0.004068 -0.000872 0.119891 -0.254854 -0.139589 0.087679 -0.062500 0 0 0 0 0 0 3 317051
-0.004067 -0.000870 0.119891 -0.228255 -0.102200 0.101076 -0.062500 0 0 0 0 0 0 3 318051
-0.004071 -0.000851 0.119881 -0.141147 -0.319409 0.252624 -0.062500 0 0 0 0 0 0 3 319053
-0.004061 -0.000828 0.119889 -0.320289 -0.388743 0.025828 -0.062500 0 0 0 0 0 0 3 320050
-0.004037 -0.000820 0.119882 -0.504652 -0.182237 0.198553 -0.062500 0 0 0 0 0 0 3 321051
-0.004025 -0.000817 0.119879 -0.365400 -0.115728 0.159667 -0.062500 0 0 0 0 0 0 3 322050
-0.004019 -0.000815 0.119879 -0.272616 -0.086060 0.136170 -0.062500 0 0 0 0 0 0 3 323053
-0.004003 -0.000801 0.119889 -0.385581 -0.245863 -0.029788 -0.062500 0 0 0 0 0 0 3 324063
-0.003995 -0.000794 0.119893 -0.298982 -0.169616 0.043436 -0.062500 0 0 0 0 0 0 3 325056
-0.003997 -0.000772 0.119884 -0.172697 -0.352095 0.228910 -0.062500 0 0 0 0 0 0 3 326056
-0.003997 -0.000761 0.119881 -0.165979 -0.228142 0.172002 -0.062500 0 0 0 0 0 0 3 327069
-0.003966 -0.000747 0.119881 -0.579912 -0.261410 0.116301 -0.062500 0 0 0 0 0 0 3 328063
-0.003950 -0.000739 0.119882 -0.418853 -0.171353 0.115665 -0.062500 0 0 0 0 0 0 3 329063
-0.003943 -0.000736 0.119882 -0.301434 -0.115597 0.117202 -0.062500 0 0 0 0 0 0 3 330062
-0.003944 -0.000716 0.119871 -0.171769 -0.323095 0.264967 -0.062500 0 0 0 0 0 0 3 331062
-0.003945 -0.000706 0.119868 -0.165058 -0.213403 0.193527 -0.062500 0 0 0 0 0 0 3 332067
-0.003933 -0.000688 0.119877 -0.330387 -0.312027 -0.000021 -0.062500 0 0 0 0 0 0 3 333062
-0.003927 -0.000678 0.119881 -0.271024 -0.202824 0.062143 -0.062500 0 0 0 0 0 0 3 334061
-0.003923 -0.000674 0.119882 -0.225855 -0.132082 0.096671 -0.062500 0 0 0 0 0 0 3 335072
-0.003922 -0.000671 0.119883 -0.201276 -0.095001 0.109961 -0.062500 0 0 0 0 0 0 3 336065
-0.003895 -0.000643 0.119874 -0.531996 -0.429199 0.238841 -0.062500 0 0 0 0 0 0 3 337064
-0.003881 -0.000629 0.119871 -0.380347 -0.277358 0.180170 -0.062500 0 0 0 0 0 0 3 338062
-0.003875 -0.000622 0.119870 -0.277626 -0.170310 0.149247 -0.062500 0 0 0 0 0 0 3 339063
-0.003871 -0.000618 0.119869 -0.223660 -0.113722 0.137410 -0.062500 0 0 0 0 0 0 3 340068
-0.003862 -0.000585 0.119870 -0.291082 -0.495988 0.124592 -0.062500 0 0 0 0 0 0 3 341071
-0.003858 -0.000568 0.119870 -0.239908 -0.317354 0.127453 -0.062500 0 0 0 0 0 0 3 342065
-0.003836 -0.000564 0.119860 -0.454529 -0.133085 0.262295 -0.062500 0 0 0 0 0 0 3 343067
-0.003826 -0.000563 0.119857 -0.316615 -0.082755 0.197933 -0.062500 0 0 0 0 0 0 3 344061
-0.003808 -0.000548 0.119867 -0.397372 -0.240588 0.008634 -0.062500 0 0 0 0 0 0 3 345060
-0.003799 -0.000541 0.119871 -0.292450 -0.163191 0.071890 -0.062500 0 0 0 0 0 0 3 346062
-0.003795 -0.000537 0.119872 -0.224198 -0.108599 0.106769 -0.062500 0 0 0 0 0 0 3 347063
-0.003792 -0.000535 0.119872 -0.188067 -0.079627 0.120159 -0.062500 0 0 0 0 0 0 3 348053
-0.003796 -0.000516 0.119862 -0.102384 -0.300946 0.272567 -0.062500 0 0 0 0 0 0 3 349062
-0.003786 -0.000493 0.119869 -0.280034 -0.373696 0.046678 -0.062500 0 0 0 0 0 0 3 350063
-0.003781 -0.000482 0.119872 -0.232279 -0.232026 0.085847 -0.062500 0 0 0 0 0 0 3 351056
-0.003778 -0.000476 0.119873 -0.193805 -0.143203 0.111189 -0.062500 0 0 0 0 0 0 3 352133
-0.003758 -0.000478 0.119864 -0.421443 -0.038923 0.254600 -0.062500 0 0 0 0 0 0 3 353118
-0.003735 -0.000465 0.119872 -0.471454 -0.213523 0.037700 -0.062500 0 0 0 0 0 0 3 354119
-0.003729 -0.000441 0.119864 -0.263953 -0.384895 0.228854 -0.062500 0 0 0 0 0 0 3 355121
-0.003726 -0.000428 0.119861 -0.201322 -0.242577 0.183693 -0.062500 0 0 0 0 0 0 3 356130
-0.003724 -0.000422 0.119860 -0.168795 -0.147879 0.156766 -0.062500 0 0 0 0 0 0 3 357117
-0.003724 -0.000419 0.119860 -0.156471 -0.098796 0.146271 -0.062500 0 0 0 0 0 0 3 358118
-0.003711 -0.000404 0.119871 -0.312724 -0.249187 -0.012704 -0.062500 0 0 0 0 0 0 3 359120
-0.003685 -0.000401 0.119865 -0.495535 -0.109057 0.195373 -0.062500 0 0 0 0 0 0 3 360100
-0.003672 -0.000400 0.119863 -0.345726 -0.075002 0.169085 -0.062500 0 0 0 0 0 0 3 361113
-0.003666 -0.000399 0.119862 -0.247409 -0.061676 0.150014 -0.062500 0 0 0 0 0 0 3 362099
-0.003668 -0.000380 0.119851 -0.128867 -0.291115 0.290324 -0.062500 0 0 0 0 0 0 3 363155
-0.003657 -0.000358 0.119859 -0.290454 -0.368661 0.060409 -0.062500 0 0 0 0 0 0 3 364037
-0.003651 -0.000346 0.119861 -0.234319 -0.229049 0.097679 -0.062500 0 0 0 0 0 0 3 365045
-0.003648 -0.000341 0.119862 -0.191669 -0.141242 0.122293 -0.062500 0 0 0 0 0 0 3 366035
-0.003647 -0.000338 0.119862 -0.168580 -0.095492 0.132001 -0.062500 0 0 0 0 0 0 3 367045
-0.003646 -0.000336 0.119863 -0.156746 -0.072415 0.135492 -0.062500 0 0 0 0 0 0 3 368044
-0.003645 -0.000336 0.119863 -0.150762 -0.060848 0.136714 -0.062500 0 0 0 0 0 0 3 369035
-0.003633 -0.000322 0.119874 -0.310179 -0.230427 -0.017697 -0.062500 0 0 0 0 0 0 3 370045
-0.003607 -0.000319 0.119868 -0.475528 -0.094192 0.191877 -0.062500 0 0 0 0 0 0 3 371035
-0.003594 -0.000318 0.119866 -0.326440 -0.064877 0.165906 -0.062500 0 0 0 0 0 0 3 372040
-0.003593 -0.000299 0.119855 -0.161144 -0.289443 0.295078 -0.062500 0 0 0 0 0 0 3 373045
-0.003580 -0.000277 0.119862 -0.297669 -0.365310 0.060567 -0.062500 0 0 0 0 0 0 3 374035
-0.003574 -0.000265 0.119864 -0.228606 -0.224632 0.095836 -0.062500 0 0 0 0 0 0 3 375083
-0.003571 -0.000259 0.119865 -0.179484 -0.136306 0.119718 -0.062500 0 0 0 0 0 0 3 376051
-0.003569 -0.000257 0.119865 -0.153170 -0.090300 0.129173 -0.062500 0 0 0 0 0 0 3 377050
-0.003568 -0.000255 0.119866 -0.139733 -0.067110 0.132562 -0.062500 0 0 0 0 0 0 3 378042
-0.003568 -0.000254 0.119866 -0.132955 -0.055487 0.133757 -0.062500 0 0 0 0 0 0 3 379053
-0.003567 -0.000254 0.119866 -0.129544 -0.049670 0.134166 -0.062500 0 0 0 0 0 0 3 380050
-0.003536 -0.000245 0.119867 -0.538746 -0.164252 0.113828 -0.062500 0 0 0 0 0 0 3 381026
-0.003520 -0.000240 0.119868 -0.373783 -0.115856 0.124021 -0.062500 0 0 0 0 0 0 3 382052
-0.003512 -0.000238 0.119868 -0.254177 -0.081066 0.129196 -0.062500 0 0 0 0 0 0 3 383069
-0.003508 -0.000237 0.119868 -0.190594 -0.062588 0.131127 -0.062500 0 0 0 0 0 0 3 384053
-0.003511 -0.000218 0.119857 -0.091052 -0.288584 0.280150 -0.062500 0 0 0 0 0 0 3 385055
-0.003513 -0.000209 0.119854 -0.093564 -0.189309 0.208026 -0.062500 0 0 0 0 0 0 3 386049
-0.003501 -0.000191 0.119863 -0.267873 -0.294420 0.016269 -0.062500 0 0 0 0 0 0 3 387053
-0.003495 -0.000181 0.119867 -0.211623 -0.187044 0.077342 -0.062500 0 0 0 0 0 0 3 388051
-0.003492 -0.000177 0.119868 -0.168021 -0.117206 0.111297 -0.062500 0 0 0 0 0 0 3 389049
-0.003491 -0.000175 0.119868 -0.144282 -0.080634 0.124374 -0.062500 0 0 0 0 0 0 3 390048
-0.003490 -0.000173 0.119868 -0.132082 -0.062172 0.129031 -0.062500 0 0 0 0 0 0 3 391049
-0.003470 -0.000177 0.119859 -0.374028 0.005215 0.264867 -0.062500 0 0 0 0 0 0 3 392059
-0.003461 -0.000179 0.119856 -0.269959 -0.013268 0.199982 -0.062500 0 0 0 0 0 0 3 393053
-0.003456 -0.000180 0.119854 -0.196542 -0.027811 0.166189 -0.062500 0 0 0 0 0 0 3 394055
-0.003454 -0.000181 0.119854 -0.158064 -0.035633 0.153301 -0.062500 0 0 0 0 0 0 3 395057
-0.003440 -0.000168 0.119865 -0.301678 -0.215435 -0.005371 -0.062500 0 0 0 0 0 0 3 396020
-0.003438 -0.000143 0.119858 -0.161460 -0.382533 0.216791 -0.062500 0 0 0 0 0 0 3 397051
-0.003437 -0.000130 0.119856 -0.134485 -0.238240 0.182813 -0.062500 0 0 0 0 0 0 3 398051
-0.003437 -0.000124 0.119855 -0.126060 -0.143423 0.159827 -0.062500 0 0 0 0 0 0 3 399050
-0.003437 -0.000121 0.119855 -0.122609 -0.093766 0.150704 -0.062500 0 0 0 0 0 0 3 400050
-0.003437 -0.000120 0.119854 -0.121062 -0.068723 0.147417 -0.062500 0 0 0 0 0 0 3 401019
-0.003418 -0.000123 0.119845 -0.368328 0.001958 0.280614 -0.062500 0 0 0 0 0 0 3 402040
-0.003408 -0.000125 0.119841 -0.267102 -0.014915 0.214677 -0.062500 0 0 0 0 0 0 3 403052
-0.003404 -0.000126 0.119840 -0.176418 -0.025975 0.180499 -0.062500 0 0 0 0 0 0 3 404038
-0.003401 -0.000127 0.119840 -0.138668 -0.033383 0.167490 -0.062500 0 0 0 0 0 0 3 405055
-0.003388 -0.000113 0.119851 -0.282749 -0.213074 0.009022 -0.062500 0 0 0 0 0 0 3 406057
-0.003381 -0.000107 0.119854 -0.210008 -0.144781 0.082546 -0.062500 0 0 0 0 0 0 3 407056
-0.003377 -0.000103 0.119856 -0.157942 -0.094708 0.120930 -0.062500 0 0 0 0 0 0 3 408049
-0.003375 -0.000102 0.119856 -0.129915 -0.068034 0.135530 -0.062500 0 0 0 0 0 0 3 409050
-0.003374 -0.000101 0.119856 -0.115562 -0.054523 0.140742 -0.062500 0 0 0 0 0 0 3 410020
-0.003374 -0.000100 0.119856 -0.108301 -0.047745 0.142555 -0.062500 0 0 0 0 0 0 3 411050
-0.003355 -0.000105 0.119847 -0.352514 0.013773 0.277740 -0.062500 0 0 0 0 0 0 3 412049
-0.003345 -0.000107 0.119844 -0.249857 -0.007668 0.212328 -0.062500 0 0 0 0 0 0 3 413049
-0.003340 -0.000108 0.119842 -0.177150 -0.023693 0.178321 -0.062500 0 0 0 0 0 0 3 414050
-0.003338 -0.000108 0.119842 -0.139044 -0.032254 0.165367 -0.062500 0 0 0 0 0 0 3 415020
-0.003337 -0.000109 0.119842 -0.119928 -0.036591 0.160746 -0.062500 0 0 0 0 0 0 3 416039
-0.003341 -0.000091 0.119831 -0.042976 -0.273839 0.307739 -0.062500 0 0 0 0 0 0 3 417045
-0.003344 -0.000082 0.119827 -0.063475 -0.180731 0.234664 -0.062500 0 0 0 0 0 0 3 418043
-0.003333 -0.000064 0.119837 -0.243889 -0.289151 0.043224 -0.062500 0 0 0 0 0 0 3 419053
-0.003327 -0.000055 0.119840 -0.190229 -0.183023 0.103884 -0.062500 0 0 0 0 0 0 3 420049
-0.003324 -0.000050 0.119842 -0.147934 -0.113834 0.137627 -0.062500 0 0 0 0 0 0 3 421049
-0.003322 -0.000048 0.119842 -0.124879 -0.077595 0.150608 -0.062500 0 0 0 0 0 0 3 422048
-0.003303 -0.000051 0.119833 -0.360769 -0.001152 0.289943 -0.062500 0 0 0 0 0 0 3 423051
-0.003293 -0.000053 0.119829 -0.254042 -0.015164 0.225851 -0.062500 0 0 0 0 0 0 3 424048
-0.003288 -0.000054 0.119828 -0.179259 -0.027452 0.192299 -0.062500 0 0 0 0 0 0 3 425048
-0.003286 -0.000054 0.119828 -0.140096 -0.034137 0.179496 -0.062500 0 0 0 0 0 0 3 426047
-0.003284 -0.000054 0.119828 -0.120454 -0.037532 0.174937 -0.062500 0 0 0 0 0 0 3 427038
-0.003284 -0.000055 0.119828 -0.110676 -0.039250 0.173343 -0.062500 0 0 0 0 0 0 3 428031
-0.003283 -0.000055 0.119828 -0.105813 -0.040097 0.172779 -0.062500 0 0 0 0 0 0 3 429043
-0.003283 -0.000055 0.119828 -0.103374 -0.040528 0.172592 -0.062500 0 0 0 0 0 0 3 430033
-0.003283 -0.000055 0.119828 -0.102160 -0.040743 0.172520 -0.062500 0 0 0 0 0 0 3 431043
-0.003283 -0.000055 0.119828 -0.101556 -0.040860 0.172495 -0.062500 0 0 0 0 0 0 3 432033
-0.003252 -0.000046 0.119829 -0.512153 -0.158920 0.153928 -0.062500 0 0 0 0 0 0 3 433041
-0.003236 -0.000041 0.119829 -0.347860 -0.111786 0.163127 -0.062500 0 0 0 0 0 0 3 434102
-0.003228 -0.000039 0.119829 -0.228601 -0.077570 0.167799 -0.062500 0 0 0 0 0 0 3 435033
-0.003224 -0.000038 0.119829 -0.165231 -0.059392 0.169540 -0.062500 0 0 0 0 0 0 3 436169
-0.003222 -0.000037 0.119830 -0.133146 -0.050199 0.170154 -0.062500 0 0 0 0 0 0 3 437033
-0.003221 -0.000037 0.119830 -0.117051 -0.045574 0.170367 -0.062500 0 0 0 0 0 0 3 438043
-0.003220 -0.000037 0.119830 -0.109008 -0.043271 0.170436 -0.062500 0 0 0 0 0 0 3 439035
-0.003220 -0.000037 0.119830 -0.104984 -0.042116 0.170460 -0.062500 0 0 0 0 0 0 3 440043
-0.003220 -0.000037 0.119830 -0.102969 -0.041544 0.170464 -0.062500 0 0 0 0 0 0 3 441051
-0.003201 -0.000041 0.119820 -0.349439 0.016854 0.305522 -0.062500 0 0 0 0 0 0 3 442026
-0.003191 -0.000043 0.119817 -0.248357 -0.006166 0.239628 -0.062500 0 0 0 0 0 0 3 443129
-0.003187 -0.000044 0.119815 -0.158990 -0.020542 0.205415 -0.062500 0 0 0 0 0 0 3 444040
-0.003185 -0.000045 0.119815 -0.121250 -0.029476 0.192393 -0.062500 0 0 0 0 0 0 3 445032
-0.003183 -0.000045 0.119815 -0.102314 -0.034008 0.187752 -0.062500 0 0 0 0 0 0 3 446038
-0.003183 -0.000045 0.119815 -0.092891 -0.036289 0.186134 -0.062500 0 0 0 0 0 0 3 447025
-0.003163 -0.000050 0.119805 -0.335561 0.020655 0.320746 -0.062500 0 0 0 0 0 0 3 448048
-0.003154 -0.000052 0.119802 -0.232691 -0.003071 0.254586 -0.062500 0 0 0 0 0 0 3 449055
-0.003137 -0.000040 0.119811 -0.323362 -0.196385 0.067150 -0.062500 0 0 0 0 0 0 3 450050
-0.003128 -0.000033 0.119815 -0.221533 -0.135166 0.128928 -0.062500 0 0 0 0 0 0 3 451051
-0.003123 -0.000030 0.119816 -0.154879 -0.088665 0.163035 -0.062500 0 0 0 0 0 0 3 452046
-0.003121 -0.000029 0.119816 -0.119623 -0.063806 0.176139 -0.062500 0 0 0 0 0 0 3 453178
-0.003101 -0.000032 0.119807 -0.348891 0.006866 0.316193 -0.062500 0 0 0 0 0 0 3 454171
-0.003091 -0.000034 0.119804 -0.239426 -0.009983 0.251766 -0.062500 0 0 0 0 0 0 3 455174
-0.003086 -0.000035 0.119802 -0.163268 -0.023661 0.218039 -0.062500 0 0 0 0 0 0 3 456018
-0.003084 -0.000036 0.119802 -0.123394 -0.031029 0.205181 -0.062500 0 0 0 0 0 0 3 457172
-0.003082 -0.000036 0.119802 -0.103401 -0.034783 0.200602 -0.062500 0 0 0 0 0 0 3 458174
-0.003082 -0.000036 0.119802 -0.093427 -0.036675 0.198998 -0.062500 0 0 0 0 0 0 3 459178
-0.003082 -0.000036 0.119802 -0.088472 -0.037618 0.198432 -0.062500 0 0 0 0 0 0 3 460049
-0.003062 -0.000041 0.119792 -0.333093 0.019952 0.333770 -0.062500 0 0 0 0 0 0 3 461172
-0.003053 -0.000043 0.119789 -0.231486 -0.003433 0.267558 -0.062500 0 0 0 0 0 0 3 462173
-0.003048 -0.000044 0.119788 -0.159290 -0.020385 0.233208 -0.062500 0 0 0 0 0 0 3 463175
-0.003046 -0.000045 0.119787 -0.121413 -0.029404 0.220131 -0.062500 0 0 0 0 0 0 3 464173
-0.003045 -0.000045 0.119787 -0.102398 -0.033969 0.215480 -0.062500 0 0 0 0 0 0 3 465173
-0.003044 -0.000045 0.119787 -0.092940 -0.036260 0.213849 -0.062500 0 0 0 0 0 0 3 466171
-0.003025 -0.000050 0.119777 -0.335188 0.020593 0.348947 -0.062500 0 0 0 0 0 0 3 467174
-0.003015 -0.000052 0.119774 -0.232531 -0.003108 0.282538 -0.062500 0 0 0 0 0 0 3 468167
-0.003011 -0.000053 0.119773 -0.159833 -0.020207 0.248103 -0.062500 0 0 0 0 0 0 3 469172
-0.003008 -0.000054 0.119772 -0.121680 -0.029325 0.234998 -0.062500 0 0 0 0 0 0 3 470174
-0.003007 -0.000054 0.119772 -0.102549 -0.033931 0.230333 -0.062500 0 0 0 0 0 0 3 471144
-0.003007 -0.000054 0.119772 -0.093006 -0.036234 0.228707 -0.062500 0 0 0 0 0 0 3 472171
-0.002994 -0.000040 0.119783 -0.251938 -0.213680 0.075316 -0.062500 0 0 0 0 0 0 3 473156
-0.002968 -0.000038 0.119777 -0.417811 -0.082629 0.285663 -0.062500 0 0 0 0 0 0 3 474173
-0.002955 -0.000037 0.119775 -0.268832 -0.054902 0.257990 -0.062500 0 0 0 0 0 0 3 475173
-0.002949 -0.000036 0.119774 -0.171020 -0.044684 0.238255 -0.062500 0 0 0 0 0 0 3 476174
-0.002946 -0.000036 0.119774 -0.119971 -0.039936 0.230364 -0.062500 0 0 0 0 0 0 3 477171
-0.002944 -0.000036 0.119774 -0.094327 -0.037615 0.227525 -0.062500 0 0 0 0 0 0 3 478032
-0.002944 -0.000036 0.119774 -0.081508 -0.036450 0.226524 -0.062500 0 0 0 0 0 0 3 479178
-0.002943 -0.000036 0.119774 -0.075101 -0.035872 0.226179 -0.062500 0 0 0 0 0 0 3 480621
-0.002924 -0.000040 0.119764 -0.318628 0.022386 0.362073 -0.062500 0 0 0 0 0 0 3 481160
-0.002915 -0.000043 0.119761 -0.216863 -0.000594 0.295632 -0.062500 0 0 0 0 0 0 3 482165
-0.002910 -0.000044 0.119760 -0.144616 -0.017325 0.261173 -0.062500 0 0 0 0 0 0 3 483178
-0.002907 -0.000044 0.119759 -0.106679 -0.026243 0.248059 -0.062500 0 0 0 0 0 0 3 484174
-0.002906 -0.000045 0.119759 -0.087631 -0.030763 0.243378 -0.062500 0 0 0 0 0 0 3 485172
-0.002906 -0.000045 0.119759 -0.078154 -0.033022 0.241750 -0.062500 0 0 0 0 0 0 3 486171
-0.002905 -0.000045 0.119759 -0.073423 -0.034163 0.241180 -0.062500 0 0 0 0 0 0 3 487173
-0.002886 -0.000049 0.119749 -0.317660 0.023209 0.377141 -0.062500 0 0 0 0 0 0 3 488173
-0.002877 -0.000051 0.119746 -0.216393 -0.000184 0.310605 -0.062500 0 0 0 0 0 0 3 489172
-0.002872 -0.000053 0.119745 -0.144380 -0.017126 0.276091 -0.062500 0 0 0 0 0 0 3 490180
-0.002870 -0.000053 0.119744 -0.106551 -0.026136 0.262973 -0.062500 0 0 0 0 0 0 3 491146
-0.002856 -0.000040 0.119755 -0.251473 -0.207065 0.105769 -0.062500 0 0 0 0 0 0 3 492030
-0.002849 -0.000033 0.119759 -0.178047 -0.138937 0.178710 -0.062500 0 0 0 0 0 0 3 493171
-0.002846 -0.000030 0.119760 -0.125719 -0.088934 0.216745 -0.062500 0 0 0 0 0 0 3 494157
-0.002825 -0.000033 0.119751 -0.344095 -0.004385 0.367556 -0.062500 0 0 0 0 0 0 3 495166
-0.002815 -0.000034 0.119748 -0.229728 -0.013999 0.306130 -0.062500 0 0 0 0 0 0 3 496156
-0.002809 -0.000035 0.119747 -0.151093 -0.024045 0.273409 -0.062500 0 0 0 0 0 0 3 497164
-0.002807 -0.000035 0.119746 -0.109923 -0.029593 0.260886 -0.062500 0 0 0 0 0 0 3 498156
-0.002806 -0.000035 0.119746 -0.089282 -0.032444 0.256427 -0.062500 0 0 0 0 0 0 3 499166
-0.002805 -0.000035 0.119746 -0.078968 -0.033864 0.254861 -0.062500 0 0 0 0 0 0 3 500155
-0.002786 -0.000040 0.119736 -0.320168 0.023317 0.390820 -0.062500 0 0 0 0 0 0 3 501165
-0.002776 -0.000042 0.119733 -0.217660 -0.000135 0.323982 -0.062500 0 0 0 0 0 0 3 502172
-0.002772 -0.000043 0.119732 -0.145029 -0.017103 0.289350 -0.062500 0 0 0 0 0 0 3 503156
-0.002769 -0.000044 0.119731 -0.106897 -0.026123 0.276171 -0.062500 0 0 0 0 0 0 3 504040
-0.002768 -0.000044 0.119731 -0.087746 -0.030704 0.271486 -0.062500 0 0 0 0 0 0 3 505176
-0.002755 -0.000031 0.119742 -0.231170 -0.204908 0.117563 -0.062500 0 0 0 0 0 0 3 506167
-0.002748 -0.000024 0.119746 -0.162318 -0.135617 0.191466 -0.062500 0 0 0 0 0 0 3 507185
-0.002726 -0.000025 0.119737 -0.358481 -0.027128 0.366493 -0.062500 0 0 0 0 0 0 3 508185
-0.002715 -0.000026 0.119734 -0.231701 -0.023292 0.314321 -0.062500 0 0 0 0 0 0 3 509177
-0.002709 -0.000026 0.119733 -0.146619 -0.026446 0.284877 -0.062500 0 0 0 0 0 0 3 510064
-0.002706 -0.000026 0.119733 -0.102168 -0.028544 0.273529 -0.062500 0 0 0 0 0 0 3 511186
-0.002705 -0.000026 0.119733 -0.079848 -0.029656 0.269459 -0.062500 0 0 0 0 0 0 3 512177
-0.002704 -0.000026 0.119733 -0.068706 -0.030215 0.268043 -0.062500 0 0 0 0 0 0 3 513187
-0.002704 -0.000026 0.119733 -0.063150 -0.030489 0.267544 -0.062500 0 0 0 0 0 0 3 514182
-0.002704 -0.000026 0.119733 -0.060384 -0.030627 0.267370 -0.062500 0 0 0 0 0 0 3 515186
-0.002685 -0.000031 0.119723 -0.305057 0.027150 0.404151 -0.062500 0 0 0 0 0 0 3 516178
-0.002675 -0.000033 0.119720 -0.204594 0.004033 0.337312 -0.062500 0 0 0 0 0 0 3 517145
-0.002658 -0.000020 0.119729 -0.297186 -0.189287 0.150595 -0.062500 0 0 0 0 0 0 3 518160
-0.002649 -0.000014 0.119733 -0.195338 -0.127728 0.211786 -0.062500 0 0 0 0 0 0 3 519171
-0.002645 -0.000011 0.119734 -0.128722 -0.081051 0.245568 -0.062500 0 0 0 0 0 0 3 520172
-0.002643 -0.000009 0.119734 -0.093545 -0.056104 0.258539 -0.062500 0 0 0 0 0 0 3 521173
-0.002623 -0.000013 0.119725 -0.321592 0.014374 0.400203 -0.062500 0 0 0 0 0 0 3 522176
-0.002613 -0.000015 0.119721 -0.212893 -0.002367 0.334894 -0.062500 0 0 0 0 0 0 3 523176
-0.002608 -0.000016 0.119720 -0.137137 -0.015958 0.300758 -0.062500 0 0 0 0 0 0 3 524171
-0.002605 -0.000016 0.119720 -0.097407 -0.023301 0.287733 -0.062500 0 0 0 0 0 0 3 525160
-0.002592 -0.000003 0.119730 -0.241829 -0.203642 0.131260 -0.062500 0 0 0 0 0 0 3 526171
-0.002585 0.000004 0.119734 -0.163458 -0.135661 0.203909 -0.062500 0 0 0 0 0 0 3 527172
-0.002581 0.000007 0.119735 -0.110748 -0.085373 0.241778 -0.062500 0 0 0 0 0 0 3 528171
-0.002560 0.000004 0.119726 -0.328307 -0.000784 0.393413 -0.062500 0 0 0 0 0 0 3 529171
-0.002550 0.000003 0.119723 -0.208361 -0.005886 0.331511 -0.062500 0 0 0 0 0 0 3 530170
-0.002545 0.000002 0.119722 -0.129882 -0.015860 0.298546 -0.062500 0 0 0 0 0 0 3 531171
-0.002542 0.000002 0.119721 -0.088779 -0.021386 0.285940 -0.062500 0 0 0 0 0 0 3 532170
-0.002541 0.000002 0.119721 -0.068134 -0.024214 0.281457 -0.062500 0 0 0 0 0 0 3 533169
-0.002522 -0.000003 0.119711 -0.306480 0.033429 0.417270 -0.062500 0 0 0 0 0 0 3 534170
-0.002512 -0.000005 0.119708 -0.201778 0.009650 0.349622 -0.062500 0 0 0 0 0 0 3 535160
-0.002494 0.000007 0.119717 -0.289597 -0.185425 0.163013 -0.062500 0 0 0 0 0 0 3 536171
-0.002486 0.000014 0.119721 -0.186474 -0.123925 0.223901 -0.062500 0 0 0 0 0 0 3 537169
-0.002481 0.000017 0.119722 -0.119237 -0.077282 0.257535 -0.062500 0 0 0 0 0 0 3 538172
-0.002479 0.000018 0.119722 -0.083774 -0.052346 0.270453 -0.062500 0 0 0 0 0 0 3 539166
-0.002459 0.000015 0.119713 -0.311298 0.018081 0.412625 -0.062500 0 0 0 0 0 0 3 540171
-0.002449 0.000013 0.119709 -0.202758 0.001341 0.347040 -0.062500 0 0 0 0 0 0 3 541171
-0.002444 0.000012 0.119708 -0.127075 -0.012254 0.312752 -0.062500 0 0 0 0 0 0 3 542172
-0.002442 0.000011 0.119708 -0.087380 -0.019590 0.299699 -0.062500 0 0 0 0 0 0 3 543172
-0.002428 0.000025 0.119718 -0.232093 -0.200085 0.143620 -0.062500 0 0 0 0 0 0 3 544170
-0.002421 0.000031 0.119722 -0.157625 -0.131332 0.216073 -0.062500 0 0 0 0 0 0 3 545175
-0.002398 0.000030 0.119713 -0.350232 -0.023207 0.391599 -0.062500 0 0 0 0 0 0 3 546158
-0.002387 0.000030 0.119710 -0.222592 -0.019506 0.338669 -0.062500 0 0 0 0 0 0 3 547243
-0.002382 0.000029 0.119709 -0.137082 -0.022700 0.308881 -0.062500 0 0 0 0 0 0 3 548248
-0.002379 0.000029 0.119709 -0.092422 -0.024804 0.297388 -0.062500 0 0 0 0 0 0 3 549214
-0.002359 0.000025 0.119699 -0.315224 0.031839 0.431208 -0.062500 0 0 0 0 0 0 3 550244
-0.002336 0.000036 0.119706 -0.368131 -0.163907 0.211185 -0.062500 0 0 0 0 0 0 3 551214
-0.002325 0.000042 0.119709 -0.226889 -0.110277 0.249764 -0.062500 0 0 0 0 0 0 3 552245
-0.002319 0.000045 0.119710 -0.138828 -0.068010 0.274564 -0.062500 0 0 0 0 0 0 3 553216
-0.002316 0.000046 0.119710 -0.092847 -0.045325 0.284299 -0.062500 0 0 0 0 0 0 3 554244
-0.002314 0.000047 0.119710 -0.069597 -0.033823 0.287782 -0.062500 0 0 0 0 0 0 3 555245
-0.002314 0.000047 0.119710 -0.057936 -0.028066 0.289006 -0.062500 0 0 0 0 0 0 3 556248
-0.002282 0.000057 0.119711 -0.462120 -0.144390 0.276495 -0.062500 0 0 0 0 0 0 3 557263
-0.002266 0.000061 0.119712 -0.295276 -0.095304 0.283109 -0.062500 0 0 0 0 0 0 3 559052
-0.002258 0.000064 0.119712 -0.174889 -0.059994 0.286399 -0.062500 0 0 0 0 0 0 3 560243
-0.002235 0.000060 0.119702 -0.355978 0.016479 0.425925 -0.062500 0 0 0 0 0 0 3 561239
-0.002224 0.000059 0.119698 -0.224473 0.002855 0.358798 -0.062500 0 0 0 0 0 0 3 562220
-0.002218 0.000058 0.119697 -0.137303 -0.009129 0.323915 -0.062500 0 0 0 0 0 0 3 563239
-0.002203 0.000071 0.119708 -0.256908 -0.192697 0.159809 -0.062500 0 0 0 0 0 0 3 564220
-0.002195 0.000078 0.119711 -0.169247 -0.125245 0.228893 -0.062500 0 0 0 0 0 0 3 565237
-0.002191 0.000081 0.119712 -0.109905 -0.075550 0.265407 -0.062500 0 0 0 0 0 0 3 566220
-0.002189 0.000083 0.119713 -0.078417 -0.049103 0.279317 -0.062500 0 0 0 0 0 0 3 567247
-0.002188 0.000083 0.119713 -0.062405 -0.035714 0.284259 -0.062500 0 0 0 0 0 0 3 568262
-0.002187 0.000084 0.119713 -0.054331 -0.028998 0.285990 -0.062500 0 0 0 0 0 0 3 569248
-0.002168 0.000080 0.119703 -0.295124 0.032080 0.425124 -0.062500 0 0 0 0 0 0 3 570246
-0.002146 0.000091 0.119711 -0.359230 -0.166465 0.206983 -0.062500 0 0 0 0 0 0 3 571249
-0.002135 0.000097 0.119713 -0.222415 -0.111560 0.245724 -0.062500 0 0 0 0 0 0 3 572237
-0.002129 0.000100 0.119714 -0.136552 -0.068649 0.270529 -0.062500 0 0 0 0 0 0 3 573220
-0.002127 0.000101 0.119714 -0.094972 -0.039329 0.280257 -0.062500 0 0 0 0 0 0 3 574236
-0.002125 0.000102 0.119714 -0.072305 -0.027665 0.283732 -0.062500 0 0 0 0 0 0 3 575219
-0.002106 0.000098 0.119704 -0.305613 0.035907 0.423684 -0.062500 0 0 0 0 0 0 3 576236
-0.002083 0.000109 0.119712 -0.366258 -0.161506 0.205842 -0.062500 0 0 0 0 0 0 3 577219
-0.002072 0.000115 0.119714 -0.227543 -0.105918 0.244512 -0.062500 0 0 0 0 0 0 3 578233
-0.002066 0.000118 0.119715 -0.140750 -0.062680 0.269290 -0.062500 0 0 0 0 0 0 3 579221
-0.002063 0.000120 0.119716 -0.095426 -0.039497 0.278998 -0.062500 0 0 0 0 0 0 3 580163
-0.002062 0.000120 0.119716 -0.072521 -0.027743 0.282473 -0.062500 0 0 0 0 0 0 3 581153
-0.002061 0.000121 0.119716 -0.061023 -0.021867 0.283690 -0.062500 0 0 0 0 0 0 3 582164
-0.002048 0.000134 0.119726 -0.220709 -0.196241 0.133774 -0.062500 0 0 0 0 0 0 3 583248
-0.002042 0.000141 0.119730 -0.152780 -0.123857 0.207484 -0.062500 0 0 0 0 0 0 3 584164
-0.002038 0.000145 0.119731 -0.103292 -0.071695 0.245576 -0.062500 0 0 0 0 0 0 3 585163
-0.002037 0.000147 0.119732 -0.076731 -0.044014 0.260018 -0.062500 0 0 0 0 0 0 3 586169
-0.002036 0.000147 0.119732 -0.063197 -0.030001 0.265159 -0.062500 0 0 0 0 0 0 3 587163
-0.002017 0.000143 0.119722 -0.300906 0.034743 0.405956 -0.062500 0 0 0 0 0 0 3 588169
-0.001994 0.000155 0.119729 -0.364158 -0.162285 0.188479 -0.062500 0 0 0 0 0 0 3 589153
-0.001983 0.000161 0.119732 -0.226491 -0.106320 0.227005 -0.062500 0 0 0 0 0 0 3 590166
-0.001977 0.000164 0.119733 -0.140204 -0.062862 0.251706 -0.062500 0 0 0 0 0 0 3 591163
-0.001975 0.000165 0.119733 -0.095160 -0.039586 0.261380 -0.062500 0 0 0 0 0 0 3 592148
-0.001973 0.000166 0.119733 -0.072378 -0.027788 0.264842 -0.062500 0 0 0 0 0 0 3 593142
-0.001973 0.000166 0.119733 -0.060947 -0.021890 0.266056 -0.062500 0 0 0 0 0 0 3 594164
-0.001959 0.000180 0.119744 -0.220884 -0.196440 0.116455 -0.062500 0 0 0 0 0 0 3 595162
-0.001953 0.000187 0.119748 -0.152849 -0.123946 0.190005 -0.062500 0 0 0 0 0 0 3 596158
-0.001949 0.000191 0.119749 -0.103310 -0.071724 0.228014 -0.062500 0 0 0 0 0 0 3 597158
-0.001948 0.000192 0.119749 -0.076732 -0.044025 0.242445 -0.062500 0 0 0 0 0 0 3 598157
-0.001947 0.000193 0.119750 -0.063195 -0.030010 0.247558 -0.062500 0 0 0 0 0 0 3 599162
-0.001946 0.000194 0.119750 -0.056358 -0.022983 0.249354 -0.062500 0 0 0 0 0 0 3 600164
-0.001946 0.000194 0.119750 -0.052926 -0.019489 0.249969 -0.062500 0 0 0 0 0 0 3 601167
-0.001946 0.000194 0.119750 -0.051216 -0.017732 0.250190 -0.062500 0 0 0 0 0 0 3 602163
-0.001933 0.000208 0.119760 -0.216104 -0.194456 0.100372 -0.062500 0 0 0 0 0 0 3 603142
-0.001908 0.000210 0.119754 -0.401852 -0.054631 0.313026 -0.062500 0 0 0 0 0 0 3 604156
-0.001895 0.000211 0.119752 -0.254739 -0.026057 0.282941 -0.062500 0 0 0 0 0 0 3 605158
-0.001889 0.000212 0.119751 -0.157948 -0.015359 0.262056 -0.062500 0 0 0 0 0 0 3 606159
-0.001886 0.000212 0.119751 -0.107393 -0.010354 0.253759 -0.062500 0 0 0 0 0 0 3 607142
-0.001885 0.000212 0.119751 -0.081928 -0.007873 0.250769 -0.062500 0 0 0 0 0 0 3 608157
-0.001884 0.000212 0.119751 -0.069209 -0.006638 0.249724 -0.062500 0 0 0 0 0 0 3 609157
-0.001883 0.000212 0.119751 -0.062851 -0.006032 0.249354 -0.062500 0 0 0 0 0 0 3 610157
-0.001883 0.000212 0.119751 -0.059663 -0.005712 0.249228 -0.062500 0 0 0 0 0 0 3 611237
-0.001883 0.000212 0.119751 -0.058083 -0.005551 0.249182 -0.062500 0 0 0 0 0 0 3 612236
-0.001883 0.000212 0.119751 -0.057292 -0.005482 0.249168 -0.062500 0 0 0 0 0 0 3 613236
-0.001883 0.000212 0.119751 -0.056888 -0.005440 0.249168 -0.062500 0 0 0 0 0 0 3 614213
-0.001883 0.000212 0.119751 -0.056695 -0.005421 0.249159 -0.062500 0 0 0 0 0 0 3 615240
-0.001870 0.000226 0.119762 -0.224869 -0.180713 0.099452 -0.062500 0 0 0 0 0 0 3 616242
-0.001864 0.000233 0.119765 -0.159498 -0.109601 0.172700 -0.062500 0 0 0 0 0 0 3 617242
-0.001860 0.000236 0.119767 -0.111305 -0.058049 0.210589 -0.062500 0 0 0 0 0 0 3 618211
-0.001859 0.000238 0.119767 -0.085422 -0.030688 0.224964 -0.062500 0 0 0 0 0 0 3 619245
-0.001858 0.000239 0.119767 -0.072220 -0.016867 0.230067 -0.062500 0 0 0 0 0 0 3 620243
-0.001858 0.000239 0.119767 -0.065567 -0.009932 0.231856 -0.062500 0 0 0 0 0 0 3 621213
-0.001857 0.000240 0.119767 -0.062229 -0.006467 0.232463 -0.062500 0 0 0 0 0 0 3 622212
-0.001857 0.000240 0.119767 -0.060551 -0.004737 0.232680 -0.062500 0 0 0 0 0 0 3 623212
-0.001857 0.000240 0.119767 -0.059707 -0.003868 0.232765 -0.062500 0 0 0 0 0 0 3 624210
-0.001857 0.000240 0.119767 -0.059287 -0.003442 0.232787 -0.062500 0 0 0 0 0 0 3 625211
-0.001857 0.000240 0.119767 -0.059090 -0.003222 0.232798 -0.062500 0 0 0 0 0 0 3 626223
-0.001857 0.000240 0.119767 -0.058975 -0.003101 0.232801 -0.062500 0 0 0 0 0 0 3 627247
-0.001857 0.000240 0.119767 -0.058924 -0.003047 0.232796 -0.062500 0 0 0 0 0 0 3 628242
-0.001857 0.000240 0.119767 -0.058899 -0.003036 0.232796 -0.062500 0 0 0 0 0 0 3 629243
-0.001857 0.000240 0.119767 -0.058884 -0.003007 0.232802 -0.062500 0 0 0 0 0 0 3 630485
-0.001857 0.000240 0.119767 -0.058871 -0.003007 0.232797 -0.062500 0 0 0 0 0 0 3 631242
-0.001857 0.000240 0.119767 -0.058882 -0.003004 0.232803 -0.062500 0 0 0 0 0 0 3 632252
-0.001857 0.000240 0.119767 -0.058871 -0.003007 0.232797 -0.062500 0 0 0 0 0 0 3 633241
-0.001857 0.000240 0.119767 -0.058870 -0.003007 0.232796 -0.062500 0 0 0 0 0 0 3 634246
-0.001857 0.000240 0.119767 -0.058882 -0.003004 0.232802 -0.062500 0 0 0 0 0 0 3 635251
-0.001857 0.000240 0.119767 -0.058871 -0.003007 0.232797 -0.062500 0 0 0 0 0 0 3 636254
-0.001857 0.000240 0.119767 -0.058862 -0.002999 0.232803 -0.062500 0 0 0 0 0 0 3 637215
-0.001857 0.000240 0.119767 -0.058869 -0.003006 0.232797 -0.062500 0 0 0 0 0 0 3 638216
-0.001857 0.000240 0.119767 -0.058885 -0.002993 0.232796 -0.062500 0 0 0 0 0 0 3 639215
-0.001857 0.000240 0.119767 -0.058864 -0.002997 0.232803 -0.062500 0 0 0 0 0 0 3 640213
-0.001857 0.000240 0.119767 -0.058869 -0.003006 0.232797 -0.062500 0 0 0 0 0 0 3 641236
-0.001857 0.000240 0.119767 -0.058881 -0.003004 0.232803 -0.062500 0 0 0 0 0 0 3 642236
-0.001857 0.000240 0.119767 -0.058871 -0.003007 0.232797 -0.062500 0 0 0 0 0 0 3 643332
-0.001857 0.000240 0.119767 -0.058862 -0.002999 0.232803 -0.062500 0 0 0 0 0 0 3 644245
-0.001857 0.000240 0.119767 -0.058884 -0.002992 0.232796 -0.062500 0 0 0 0 0 0 3 645246
-0.001857 0.000240 0.119767 -0.058871 -0.003005 0.232796 -0.062500 0 0 0 0 0 0 3 646243
-0.001857 0.000240 0.119767 -0.058862 -0.002998 0.232803 -0.062500 0 0 0 0 0 0 3 647248
-0.001857 0.000240 0.119767 -0.058869 -0.003006 0.232797 -0.062500 0 0 0 0 0 0 3 648242
-0.001857 0.000240 0.119767 -0.058881 -0.003004 0.232803 -0.062500 0 0 0 0 0 0 3 649219
-0.001857 0.000240 0.119767 -0.058871 -0.003007 0.232797 -0.062500 0 0 0 0 0 0 3 650235
-0.001857 0.000240 0.119767 -0.058866 -0.002988 0.232796 -0.062500 0 0 0 0 0 0 3 651199
-0.001857 0.000240 0.119767 -0.058881 -0.003002 0.232802 -0.062500 0 0 0 0 0 0 3 652165
-0.001857 0.000240 0.119767 -0.058871 -0.003006 0.232797 -0.062500 0 0 0 0 0 0 3 653151
-0.001857 0.000240 0.119767 -0.058862 -0.002999 0.232803 -0.062500 0 0 0 0 0 0 3 654161
-0.001857 0.000240 0.119767 -0.058881 -0.003003 0.232803 -0.062500 0 0 0 0 0 0 3 655159
-0.001857 0.000240 0.119767 -0.058871 -0.003007 0.232797 -0.062500 0 0 0 0 0 0 3 656152
-0.001857 0.000240 0.119767 -0.058873 -0.002996 0.232789 -0.062500 0 0 0 0 0 0 3 657161
-0.001857 0.000240 0.119767 -0.058874 -0.002995 0.232808 -0.062500 0 0 0 0 0 0 3 658152
-0.001857 0.000240 0.119767 -0.058870 -0.003006 0.232797 -0.062500 0 0 0 0 0 0 3 659160
-0.001857 0.000240 0.119767 -0.058870 -0.003007 0.232796 -0.062500 0 0 0 0 0 0 3 660163
-0.001857 0.000240 0.119767 -0.058862 -0.002999 0.232803 -0.062500 0 0 0 0 0 0 3 661166
-0.001857 0.000240 0.119767 -0.058881 -0.003003 0.232803 -0.062500 0 0 0 0 0 0 3 662176
-0.001857 0.000240 0.119767 -0.058874 -0.002996 0.232790 -0.062500 0 0 0 0 0 0 3 663173
-0.001857 0.000240 0.119767 -0.058863 -0.002997 0.232802 -0.062500 0 0 0 0 0 0 3 664167
-0.001857 0.000240 0.119767 -0.058881 -0.003003 0.232803 -0.062500 0 0 0 0 0 0 3 665151
-0.001857 0.000240 0.119767 -0.058871 -0.003007 0.232797 -0.062500 0 0 0 0 0 0 3 666172
-0.001857 0.000240 0.119767 -0.058870 -0.003007 0.232796 -0.062500 0 0 0 0 0 0 3 667153
-0.001857 0.000240 0.119767 -0.058862 -0.002999 0.232803 -0.062500 0 0 0 0 0 0 3 668170
-0.001857 0.000240 0.119767 -0.058884 -0.002992 0.232796 -0.062500 0 0 0 0 0 0 3 669156
-0.001857 0.000240 0.119767 -0.058871 -0.003005 0.232796 -0.062500 0 0 0 0 0 0 3 670173
-0.001857 0.000240 0.119767 -0.058862 -0.002998 0.232803 -0.062500 0 0 0 0 0 0 3 671169
-0.001857 0.000240 0.119767 -0.058881 -0.003003 0.232803 -0.062500 0 0 0 0 0 0 3 672138
-0.001857 0.000240 0.119767 -0.058871 -0.003007 0.232797 -0.062500 0 0 0 0 0 0 3 673167
-0.001857 0.000240 0.119767 -0.058870 -0.003007 0.232796 -0.062500 0 0 0 0 0 0 3 674167
-0.001857 0.000240 0.119767 -0.058877 -0.002985 0.232802 -0.062500 0 0 0 0 0 0 3 675167
-0.001857 0.000240 0.119767 -0.058871 -0.003005 0.232797 -0.062500 0 0 0 0 0 0 3 676175
-0.001857 0.000240 0.119767 -0.058870 -0.003007 0.232796 -0.062500 0 0 0 0 0 0 3 677139
-0.001857 0.000240 0.119767 -0.058862 -0.002999 0.232803 -0.062500 0 0 0 0 0 0 3 678170
-0.001857 0.000240 0.119767 -0.058881 -0.003003 0.232803 -0.062500 0 0 0 0 0 0 3 679173
-0.001857 0.000240 0.119767 -0.058871 -0.003007 0.232797 -0.062500 0 0 0 0 0 0 3 680136
-0.001857 0.000240 0.119767 -0.058866 -0.002988 0.232796 -0.062500 0 0 0 0 0 0 3 681168
-0.001857 0.000240 0.119767 -0.058881 -0.003002 0.232802 -0.062500 0 0 0 0 0 0 3 682136
-0.001857 0.000240 0.119767 -0.058871 -0.003006 0.232797 -0.062500 0 0 0 0 0 0 3 683155
-0.001857 0.000240 0.119767 -0.058870 -0.003007 0.232796 -0.062500 0 0 0 0 0 0 3 684161
-0.001857 0.000240 0.119767 -0.058874 -0.002996 0.232809 -0.062500 0 0 0 0 0 0 3 685141
-0.001857 0.000240 0.119767 -0.058870 -0.003006 0.232798 -0.062500 0 0 0 0 0 0 3 686156
-0.001857 0.000240 0.119767 -0.058873 -0.002996 0.232789 -0.062500 0 0 0 0 0 0 3 687156
-0.001857 0.000240 0.119767 -0.058863 -0.002997 0.232802 -0.062500 0 0 0 0 0 0 3 688136
-0.001857 0.000240 0.119767 -0.058881 -0.003003 0.232803 -0.062500 0 0 0 0 0 0 3 689137
-0.001857 0.000240 0.119767 -0.058871 -0.003007 0.232797 -0.062500 0 0 0 0 0 0 3 690153
-0.001857 0.000240 0.119767 -0.058870 -0.003007 0.232796 -0.062500 0 0 0 0 0 0 3 691166
-0.001857 0.000240 0.119767 -0.058874 -0.002996 0.232809 -0.062500 0 0 0 0 0 0 3 692169
-0.001857 0.000240 0.119767 -0.058874 -0.002995 0.232791 -0.062500 0 0 0 0 0 0 3 693165
-0.001857 0.000240 0.119767 -0.058870 -0.003006 0.232795 -0.062500 0 0 0 0 0 0 3 694166
-0.001857 0.000240 0.119767 -0.058862 -0.002998 0.232803 -0.062500 0 0 0 0 0 0 3 695168
-0.001857 0.000240 0.119767 -0.058881 -0.003003 0.232803 -0.062500 0 0 0 0 0 0 3 696166
-0.001857 0.000240 0.119767 -0.058871 -0.003007 0.232797 -0.062500 0 0 0 0 0 0 3 697166
-0.001857 0.000240 0.119767 -0.058862 -0.002999 0.232803 -0.062500 0 0 0 0 0 0 3 698166
-0.001857 0.000240 0.119767 -0.058884 -0.002992 0.232797 -0.062500 0 0 0 0 0 0 3 699166
-0.001857 0.000240 0.119767 -0.058871 -0.003005 0.232796 -0.062500 0 0 0 0 0 0 3 700166
-0.001857 0.000240 0.119767 -0.058870 -0.003007 0.232796 -0.062500 0 0 0 0 0 0 3 701161
-0.001857 0.000240 0.119767 -0.058874 -0.002996 0.232809 -0.062500 0 0 0 0 0 0 3 702165
-0.001857 0.000240 0.119767 -0.058870 -0.003006 0.232798 -0.062500 0 0 0 0 0 0 3 703167
-0.001857 0.000240 0.119767 -0.058870 -0.003007 0.232796 -0.062500 0 0 0 0 0 0 3 704167
-0.001857 0.000240 0.119767 -0.058866 -0.002988 0.232796 -0.062500 0 0 0 0 0 0 3 705167
-0.001857 0.000240 0.119767 -0.058881 -0.003002 0.232802 -0.062500 0 0 0 0 0 0 3 706174
-0.001857 0.000240 0.119767 -0.058871 -0.003006 0.232797 -0.062500 0 0 0 0 0 0 3 707259
-0.001857 0.000240 0.119767 -0.058862 -0.002999 0.232803 -0.062500 0 0 0 0 0 0 3 708245
-0.001857 0.000240 0.119767 -0.058881 -0.003003 0.232803 -0.062500 0 0 0 0 0 0 3 709254
-0.001857 0.000240 0.119767 -0.058871 -0.003007 0.232797 -0.062500 0 0 0 0 0 0 3 710383
-0.001857 0.000240 0.119767 -0.058873 -0.002996 0.232789 -0.062500 0 0 0 0 0 0 3 711240
-0.001857 0.000240 0.119767 -0.058874 -0.002995 0.232808 -0.062500 0 0 0 0 0 0 3 712251
-0.001857 0.000240 0.119767 -0.058870 -0.003006 0.232797 -0.062500 0 0 0 0 0 0 3 713206
-0.001857 0.000240 0.119767 -0.058870 -0.003007 0.232796 -0.062500 0 0 0 0 0 0 3 714237
-0.001857 0.000240 0.119767 -0.058862 -0.002999 0.232803 -0.062500 0 0 0 0 0 0 3 715233
-0.001857 0.000240 0.119767 -0.058881 -0.003003 0.232803 -0.062500 0 0 0 0 0 0 3 716217
-0.001857 0.000240 0.119767 -0.058874 -0.002996 0.232790 -0.062500 0 0 0 0 0 0 3 717233
-0.001857 0.000240 0.119767 -0.058863 -0.002997 0.232802 -0.062500 0 0 0 0 0 0 3 718215
-0.001857 0.000240 0.119767 -0.058869 -0.003006 0.232797 -0.062500 0 0 0 0 0 0 3 719253
-0.001857 0.000240 0.119767 -0.058881 -0.003004 0.232802 -0.062500 0 0 0 0 0 0 3 720241
-0.001857 0.000240 0.119767 -0.058871 -0.003007 0.232797 -0.062500 0 0 0 0 0 0 3 721243
-0.001857 0.000240 0.119767 -0.058862 -0.002999 0.232803 -0.062500 0 0 0 0 0 0 3 722242
-0.001857 0.000240 0.119767 -0.058884 -0.002992 0.232796 -0.062500 0 0 0 0 0 0 3 723246
-0.001857 0.000240 0.119767 -0.058871 -0.003005 0.232796 -0.062500 0 0 0 0 0 0 3 724159
-0.001857 0.000240 0.119767 -0.058862 -0.002998 0.232803 -0.062500 0 0 0 0 0 0 3 725150
-0.001857 0.000240 0.119767 -0.058881 -0.003003 0.232803 -0.062500 0 0 0 0 0 0 3 726157
-0.001857 0.000240 0.119767 -0.058871 -0.003007 0.232797 -0.062500 0 0 0 0 0 0 3 727149
-0.001857 0.000240 0.119767 -0.058870 -0.003007 0.232796 -0.062500 0 0 0 0 0 0 3 728158
-0.001857 0.000240 0.119767 -0.058874 -0.002996 0.232809 -0.062500 0 0 0 0 0 0 3 729149
-0.001857 0.000240 0.119767 -0.058874 -0.002995 0.232791 -0.062500 0 0 0 0 0 0 3 730157
-0.001857 0.000240 0.119767 -0.058870 -0.003006 0.232795 -0.062500 0 0 0 0 0 0 3 731150
-0.001857 0.000240 0.119767 -0.058862 -0.002998 0.232803 -0.062500 0 0 0 0 0 0 3 732158
-0.001857 0.000240 0.119767 -0.058881 -0.003003 0.232803 -0.062500 0 0 0 0 0 0 3 733163
-0.001857 0.000240 0.119767 -0.058871 -0.003007 0.232797 -0.062500 0 0 0 0 0 0 3 734151
-0.001857 0.000240 0.119767 -0.058873 -0.002996 0.232789 -0.062500 0 0 0 0 0 0 3 735183
-0.001857 0.000240 0.119767 -0.058874 -0.002995 0.232808 -0.062500 0 0 0 0 0 0 3 736164
-0.001857 0.000240 0.119767 -0.058870 -0.003006 0.232797 -0.062500 0 0 0 0 0 0 3 737156
-0.001857 0.000240 0.119767 -0.058870 -0.003007 0.232796 -0.062500 0 0 0 0 0 0 3 738136
-0.001857 0.000240 0.119767 -0.058874 -0.002996 0.232809 -0.062500 0 0 0 0 0 0 3 739157
-0.001857 0.000240 0.119767 -0.058870 -0.003006 0.232798 -0.062500 0 0 0 0 0 0 3 740163
-0.001857 0.000240 0.119767 -0.058873 -0.002996 0.232790 -0.062500 0 0 0 0 0 0 3 741149
-0.001857 0.000240 0.119767 -0.058863 -0.002997 0.232802 -0.062500 0 0 0 0 0 0 3 742172
-0.001857 0.000240 0.119767 -0.058881 -0.003003 0.232803 -0.062500 0 0 0 0 0 0 3 743165
-0.001857 0.000240 0.119767 -0.058871 -0.003007 0.232797 -0.062500 0 0 0 0 0 0 3 744163
-0.001857 0.000240 0.119767 -0.058870 -0.003007 0.232796 -0.062500 0 0 0 0 0 0 3 745136
-0.001857 0.000240 0.119767 -0.058874 -0.002996 0.232809 -0.062500 0 0 0 0 0 0 3 746163
-0.001857 0.000240 0.119767 -0.058874 -0.002995 0.232791 -0.062500 0 0 0 0 0 0 3 747165
-0.001857 0.000240 0.119767 -0.058870 -0.003006 0.232795 -0.062500 0 0 0 0 0 0 3 748165
-0.001857 0.000240 0.119767 -0.058862 -0.002998 0.232803 -0.062500 0 0 0 0 0 0 3 749158
-0.001857 0.000240 0.119767 -0.058881 -0.003003 0.232803 -0.062500 0 0 0 0 0 0 3 750168
-0.001857 0.000240 0.119767 -0.058871 -0.003007 0.232797 -0.062500 0 0 0 0 0 0 3 751168
-0.001857 0.000240 0.119767 -0.058870 -0.003007 0.232796 -0.062500 0 0 0 0 0 0 3 752157
-0.001857 0.000240 0.119767 -0.058874 -0.002996 0.232809 -0.062500 0 0 0 0 0 0 3 753166
-0.001857 0.000240 0.119767 -0.058874 -0.002995 0.232791 -0.062500 0 0 0 0 0 0 3 754163
-0.001857 0.000240 0.119767 -0.058870 -0.003006 0.232795 -0.062500 0 0 0 0 0 0 3 755136
-0.001857 0.000240 0.119767 -0.058874 -0.002996 0.232809 -0.062500 0 0 0 0 0 0 3 756133
-0.001857 0.000240 0.119767 -0.058870 -0.003006 0.232798 -0.062500 0 0 0 0 0 0 3 757163
-0.001857 0.000240 0.119767 -0.058870 -0.003007 0.232796 -0.062500 0 0 0 0 0 0 3 758134
-0.001857 0.000240 0.119767 -0.058866 -0.002988 0.232796 -0.062500 0 0 0 0 0 0 3 759166
-0.001857 0.000240 0.119767 -0.058881 -0.003002 0.232802 -0.062500 0 0 0 0 0 0 3 760163
-0.001857 0.000240 0.119767 -0.058871 -0.003006 0.232797 -0.062500 0 0 0 0 0 0 3 761163
-0.001857 0.000240 0.119767 -0.058870 -0.003007 0.232796 -0.062500 0 0 0 0 0 0 3 762134
-0.001857 0.000240 0.119767 -0.058874 -0.002996 0.232809 -0.062500 0 0 0 0 0 0 3 763162
-0.001857 0.000240 0.119767 -0.058870 -0.003006 0.232798 -0.062500 0 0 0 0 0 0 3 764163
-0.001857 0.000240 0.119767 -0.058873 -0.002996 0.232789 -0.062500 0 0 0 0 0 0 3 765150
-0.001857 0.000240 0.119767 -0.058874 -0.002995 0.232808 -0.062500 0 0 0 0 0 0 3 766136
-0.001857 0.000240 0.119767 -0.058870 -0.003006 0.232798 -0.062500 0 0 0 0 0 0 3 767164
-0.001857 0.000240 0.119767 -0.058870 -0.003007 0.232796 -0.062500 0 0 0 0 0 0 3 768165
-0.001857 0.000240 0.119767 -0.058862 -0.002999 0.232803 -0.062500 0 0 0 0 0 0 3 769165
-0.001857 0.000240 0.119767 -0.058881 -0.003003 0.232803 -0.062500 0 0 0 0 0 0 3 770165
-0.001857 0.000240 0.119767 -0.058874 -0.002996 0.232790 -0.062500 0 0 0 0 0 0 3 771166
-0.001857 0.000240 0.119767 -0.058870 -0.003006 0.232795 -0.062500 0 0 0 0 0 0 3 772162
-0.001857 0.000240 0.119767 -0.058874 -0.002996 0.232809 -0.062500 0 0 0 0 0 0 3 773153
-0.001857 0.000240 0.119767 -0.058870 -0.003006 0.232798 -0.062500 0 0 0 0 0 0 3 774151
-0.001857 0.000240 0.119767 -0.058870 -0.003007 0.232796 -0.062500 0 0 0 0 0 0 3 775159
-0.001857 0.000240 0.119767 -0.058862 -0.002999 0.232803 -0.062500 0 0 0 0 0 0 3 776166
-0.001857 0.000240 0.119767 -0.058884 -0.002992 0.232796 -0.062500 0 0 0 0 0 0 3 777162
-0.001857 0.000240 0.119767 -0.058871 -0.003005 0.232796 -0.062500 0 0 0 0 0 0 3 778164
-0.001857 0.000240 0.119767 -0.058870 -0.003007 0.232796 -0.062500 0 0 0 0 0 0 3 779166
-0.001857 0.000240 0.119767 -0.058874 -0.002996 0.232809 -0.062500 0 0 0 0 0 0 3 780163
-0.001857 0.000240 0.119767 -0.058870 -0.003006 0.232798 -0.062500 0 0 0 0 0 0 3 781162
-0.001857 0.000240 0.119767 -0.058870 -0.003007 0.232796 -0.062500 0 0 0 0 0 0 3 782159
-0.001857 0.000240 0.119767 -0.058874 -0.002996 0.232810 -0.062500 0 0 0 0 0 0 3 783149
-0.001857 0.000240 0.119767 -0.058874 -0.002995 0.232791 -0.062500 0 0 0 0 0 0 3 784164
-0.001857 0.000240 0.119767 -0.058870 -0.003006 0.232795 -0.062500 0 0 0 0 0 0 3 785253
-0.001857 0.000240 0.119767 -0.058862 -0.002998 0.232803 -0.062500 0 0 0 0 0 0 3 786158
-0.001857 0.000240 0.119767 -0.058881 -0.003003 0.232803 -0.062500 0 0 0 0 0 0 3 787148
-0.001857 0.000240 0.119767 -0.058871 -0.003007 0.232797 -0.062500 0 0 0 0 0 0 3 788155
-0.001857 0.000240 0.119767 -0.058873 -0.002996 0.232789 -0.062500 0 0 0 0 0 0 3 789146
-0.001857 0.000240 0.119767 -0.058874 -0.002995 0.232808 -0.062500 0 0 0 0 0 0 3 790156
-0.001857 0.000240 0.119767 -0.058870 -0.003006 0.232797 -0.062500 0 0 0 0 0 0 3 791147
-0.001857 0.000240 0.119767 -0.058870 -0.003007 0.232796 -0.062500 0 0 0 0 0 0 3 792157
-0.001857 0.000240 0.119767 -0.058862 -0.002999 0.232803 -0.062500 0 0 0 0 0 0 3 793145
-0.001857 0.000240 0.119767 -0.058881 -0.003003 0.232803 -0.062500 0 0 0 0 0 0 3 794165
-0.001857 0.000240 0.119767 -0.058874 -0.002996 0.232790 -0.062500 0 0 0 0 0 0 3 795151
-0.001857 0.000240 0.119767 -0.058863 -0.002997 0.232802 -0.062500 0 0 0 0 0 0 3 796157
-0.001857 0.000240 0.119767 -0.058881 -0.003003 0.232803 -0.062500 0 0 0 0 0 0 3 797147
-0.001857 0.000240 0.119767 -0.058871 -0.003007 0.232797 -0.062500 0 0 0 0 0 0 3 798162
-0.001857 0.000240 0.119767 -0.058870 -0.003007 0.232796 -0.062500 0 0 0 0 0 0 3 799165
-0.001857 0.000240 0.119767 -0.058874 -0.002996 0.232809 -0.062500 0 0 0 0 0 0 3 800159
-0.001857 0.000240 0.119767 -0.058874 -0.002995 0.232791 -0.062500 0 0 0 0 0 0 3 801134
-0.001857 0.000240 0.119767 -0.058870 -0.003006 0.232795 -0.062500 0 0 0 0 0 0 3 802220
-0.001857 0.000240 0.119767 -0.058862 -0.002998 0.232803 -0.062500 0 0 0 0 0 0 3 803153
-0.001857 0.000240 0.119767 -0.058881 -0.003003 0.232803 -0.062500 0 0 0 0 0 0 3 804159
-0.001857 0.000240 0.119767 -0.058871 -0.003007 0.232797 -0.062500 0 0 0 0 0 0 3 805167
-0.001857 0.000240 0.119767 -0.058870 -0.003007 0.232796 -0.062500 0 0 0 0 0 0 3 806157
-0.001857 0.000240 0.119767 -0.058874 -0.002996 0.232809 -0.062500 0 0 0 0 0 0 3 807169
-0.001857 0.000240 0.119767 -0.058874 -0.002995 0.232791 -0.062500 0 0 0 0 0 0 3 808165
-0.001857 0.000240 0.119767 -0.058870 -0.003006 0.232795 -0.062500 0 0 0 0 0 0 3 809163
-0.001857 0.000240 0.119767 -0.058874 -0.002996 0.232809 -0.062500 0 0 0 0 0 0 3 810150
-0.001857 0.000240 0.119767 -0.058870 -0.003006 0.232798 -0.062500 0 0 0 0 0 0 3 811134
-0.001857 0.000240 0.119767 -0.058870 -0.003007 0.232796 -0.062500 0 0 0 0 0 0 3 812161
-0.001857 0.000240 0.119767 -0.058873 -0.002996 0.232789 -0.062500 0 0 0 0 0 0 3 813162
-0.001857 0.000240 0.119767 -0.058874 -0.002995 0.232808 -0.062500 0 0 0 0 0 0 3 814161
-0.001857 0.000240 0.119767 -0.058870 -0.003006 0.232797 -0.062500 0 0 0 0 0 0 3 815164
-0.001857 0.000240 0.119767 -0.058870 -0.003007 0.232796 -0.062500 0 0 0 0 0 0 3 816165
-0.001857 0.000240 0.119767 -0.058874 -0.002996 0.232809 -0.062500 0 0 0 0 0 0 3 817132
-0.001857 0.000240 0.119767 -0.058870 -0.003006 0.232798 -0.062500 0 0 0 0 0 0 3 818162
-0.001857 0.000240 0.119767 -0.058873 -0.002996 0.232789 -0.062500 0 0 0 0 0 0 3 819159
-0.001857 0.000240 0.119767 -0.058874 -0.002995 0.232808 -0.062500 0 0 0 0 0 0 3 820163
-0.001857 0.000240 0.119767 -0.058870 -0.003006 0.232798 -0.062500 0 0 0 0 0 0 3 821160
-0.001857 0.000240 0.119767 -0.058870 -0.003007 0.232796 -0.062500 0 0 0 0 0 0 3 822162
-0.001857 0.000240 0.119767 -0.058870 -0.003007 0.232796 -0.062500 0 0 0 0 0 0 3 823143
-0.001857 0.000240 0.119767 -0.058874 -0.002996 0.232809 -0.062500 0 0 0 0 0 0 3 824165
-0.001857 0.000240 0.119767 -0.058874 -0.002995 0.232791 -0.062500 0 0 0 0 0 0 3 825164
-0.001857 0.000240 0.119767 -0.058870 -0.003006 0.232795 -0.062500 0 0 0 0 0 0 3 826167
-0.001857 0.000240 0.119767 -0.058874 -0.002996 0.232809 -0.062500 0 0 0 0 0 0 3 827163
-0.001857 0.000240 0.119767 -0.058870 -0.003006 0.232798 -0.062500 0 0 0 0 0 0 3 828160
-0.001857 0.000240 0.119767 -0.058870 -0.003007 0.232796 -0.062500 0 0 0 0 0 0 3 829162
-0.001857 0.000240 0.119767 -0.058870 -0.003007 0.232796 -0.062500 0 0 0 0 0 0 3 830132
-0.001857 0.000240 0.119767 -0.058874 -0.002996 0.232809 -0.062500 0 0 0 0 0 0 3 831162
-0.001857 0.000240 0.119767 -0.058874 -0.002995 0.232791 -0.062500 0 0 0 0 0 0 3 832163
-0.001857 0.000240 0.119767 -0.058870 -0.003006 0.232795 -0.062500 0 0 0 0 0 0 3 833159
-0.001857 0.000240 0.119767 -0.058874 -0.002996 0.232809 -0.062500 0 0 0 0 0 0 3 834162
-0.001857 0.000240 0.119767 -0.058870 -0.003006 0.232798 -0.062500 0 0 0 0 0 0 3 835163
-0.001857 0.000240 0.119767 -0.058870 -0.003007 0.232796 -0.062500 0 0 0 0 0 0 3 836159
-0.001857 0.000240 0.119767 -0.058874 -0.002996 0.232810 -0.062500 0 0 0 0 0 0 3 837160
-0.001857 0.000240 0.119767 -0.058874 -0.002995 0.232791 -0.062500 0 0 0 0 0 0 3 838164
-0.001857 0.000240 0.119767 -0.058870 -0.003006 0.232796 -0.062500 0 0 0 0 0 0 3 839157
-0.001857 0.000240 0.119767 -0.058870 -0.003007 0.232796 -0.062500 0 0 0 0 0 0 3 840152
-0.001857 0.000240 0.119767 -0.058874 -0.002996 0.232809 -0.062500 0 0 0 0 0 0 3 841157
-0.001857 0.000240 0.119767 -0.058870 -0.003006 0.232798 -0.062500 0 0 0 0 0 0 3 842161
-0.001857 0.000240 0.119767 -0.058873 -0.002996 0.232789 -0.062500 0 0 0 0 0 0 3 843163
-0.001857 0.000240 0.119767 -0.058874 -0.002995 0.232808 -0.062500 0 0 0 0 0 0 3 844161
-0.001857 0.000240 0.119767 -0.058870 -0.003006 0.232797 -0.062500 0 0 0 0 0 0 3 845161
-0.001857 0.000240 0.119767 -0.058870 -0.003007 0.232796 -0.062500 0 0 0 0 0 0 3 846160
-0.001857 0.000240 0.119767 -0.058862 -0.002999 0.232803 -0.062500 0 0 0 0 0 0 3 847163
-0.001857 0.000240 0.119767 -0.058881 -0.003003 0.232803 -0.062500 0 0 0 0 0 0 3 848161
-0.001857 0.000240 0.119767 -0.058874 -0.002996 0.232790 -0.062500 0 0 0 0 0 0 3 849163
-0.001857 0.000240 0.119767 -0.058870 -0.003006 0.232795 -0.062500 0 0 0 0 0 0 3 850159
-0.001857 0.000240 0.119767 -0.058874 -0.002996 0.232809 -0.062500 0 0 0 0 0 0 3 851148
-0.001857 0.000240 0.119767 -0.058870 -0.003006 0.232798 -0.062500 0 0 0 0 0 0 3 852155
-0.001857 0.000240 0.119767 -0.058870 -0.003007 0.232796 -0.062500 0 0 0 0 0 0 3 853155
-0.001857 0.000240 0.119767 -0.058874 -0.002996 0.232809 -0.062500 0 0 0 0 0 0 3 854146
-0.001857 0.000240 0.119767 -0.058874 -0.002995 0.232791 -0.062500 0 0 0 0 0 0 3 855153
-0.001857 0.000240 0.119767 -0.058870 -0.003006 0.232795 -0.062500 0 0 0 0 0 0 3 856147
-0.001857 0.000240 0.119767 -0.058862 -0.002998 0.232803 -0.062500 0 0 0 0 0 0 3 857154
-0.001857 0.000240 0.119767 -0.058881 -0.003003 0.232803 -0.062500 0 0 0 0 0 0 3 858145
-0.001857 0.000240 0.119767 -0.058871 -0.003007 0.232797 -0.062500 0 0 0 0 0 0 3 859552
-0.001857 0.000240 0.119767 -0.058870 -0.003007 0.232796 -0.062500 0 0 0 0 0 0 3 860144
-0.001857 0.000240 0.119767 -0.058874 -0.002996 0.232809 -0.062500 0 0 0 0 0 0 3 861638
-0.001857 0.000240 0.119767 -0.058874 -0.002995 0.232791 -0.062500 0 0 0 0 0 0 3 862157
-0.001857 0.000240 0.119767 -0.058870 -0.003006 0.232795 -0.062500 0 0 0 0 0 0 3 863146
-0.001857 0.000240 0.119767 -0.058874 -0.002996 0.232809 -0.062500 0 0 0 0 0 0 3 864150
-0.001857 0.000240 0.119767 -0.058870 -0.003006 0.232798 -0.062500 0 0 0 0 0 0 3 865155
-0.001857 0.000240 0.119767 -0.058870 -0.003007 0.232796 -0.062500 0 0 0 0 0 0 3 866144
-0.001857 0.000240 0.119767 -0.058873 -0.002996 0.232789 -0.062500 0 0 0 0 0 0 3 867160
-0.001857 0.000240 0.119767 -0.058874 -0.002995 0.232808 -0.062500 0 0 0 0 0 0 3 868161
-0.001857 0.000240 0.119767 -0.058870 -0.003006 0.232797 -0.062500 0 0 0 0 0 0 3 869151
-0.001876 0.000244 0.119777 0.185366 -0.060766 0.093263 -0.062500 0 0 0 0 0 0 3 870147
-0.001885 0.000246 0.119781 0.086788 -0.037588 0.161540 -0.062500 0 0 0 0 0 0 3 871155
-0.001890 0.000248 0.119782 0.016001 -0.020841 0.196846 -0.062500 0 0 0 0 0 0 3 872151
-0.001892 0.000248 0.119782 -0.021354 -0.011967 0.210246 -0.062500 0 0 0 0 0 0 3 873148
-0.001893 0.000248 0.119782 -0.040138 -0.007486 0.215004 -0.062500 0 0 0 0 0 0 3 874147
-0.001894 0.000249 0.119782 -0.049523 -0.005243 0.216668 -0.062500 0 0 0 0 0 0 3 875152
-0.001894 0.000249 0.119782 -0.054205 -0.004118 0.217237 -0.062500 0 0 0 0 0 0 3 876148
-0.001894 0.000249 0.119782 -0.056539 -0.003572 0.217440 -0.062500 0 0 0 0 0 0 3 877169
-0.001894 0.000249 0.119782 -0.057705 -0.003285 0.217512 -0.062500 0 0 0 0 0 0 3 878157
-0.001895 0.000249 0.119782 -0.058288 -0.003135 0.217532 -0.062500 0 0 0 0 0 0 3 879153
-0.001895 0.000249 0.119782 -0.058584 -0.003064 0.217547 -0.062500 0 0 0 0 0 0 3 880150
-0.001895 0.000249 0.119782 -0.058735 -0.003038 0.217546 -0.062500 0 0 0 0 0 0 3 881148
-0.001895 0.000249 0.119782 -0.058795 -0.003025 0.217551 -0.062500 0 0 0 0 0 0 3 882149
-0.001895 0.000249 0.119782 -0.058835 -0.003015 0.217551 -0.062500 0 0 0 0 0 0 3 883149
-0.001895 0.000249 0.119782 -0.058854 -0.003001 0.217550 -0.062500 0 0 0 0 0 0 3 884148
-0.001895 0.000249 0.119782 -0.058856 -0.002999 0.217550 -0.062500 0 0 0 0 0 0 3 885150
-0.001895 0.000249 0.119782 -0.058864 -0.003007 0.217543 -0.062500 0 0 0 0 0 0 3 886154
-0.001895 0.000249 0.119782 -0.058876 -0.003005 0.217549 -0.062500 0 0 0 0 0 0 3 887151
-0.001895 0.000249 0.119782 -0.058869 -0.002997 0.217556 -0.062500 0 0 0 0 0 0 3 888148
-0.001895 0.000249 0.119782 -0.058865 -0.003007 0.217544 -0.062500 0 0 0 0 0 0 3 889149
-0.001895 0.000249 0.119782 -0.058879 -0.002994 0.217542 -0.062500 0 0 0 0 0 0 3 890148
-0.001895 0.000249 0.119782 -0.058870 -0.002996 0.217556 -0.062500 0 0 0 0 0 0 3 891150
-0.001913 0.000253 0.119792 0.185486 -0.060793 0.078154 -0.062500 0 0 0 0 0 0 3 892147
-0.001923 0.000255 0.119796 0.094801 -0.048957 0.146350 -0.062500 0 0 0 0 0 0 3 893148
-0.001927 0.000256 0.119797 0.023967 -0.032201 0.181623 -0.062500 0 0 0 0 0 0 3 894149
-0.001930 0.000257 0.119797 -0.013390 -0.023306 0.195017 -0.062500 0 0 0 0 0 0 3 895132
-0.001931 0.000257 0.119798 -0.032188 -0.018829 0.199760 -0.062500 0 0 0 0 0 0 3 896149
-0.001931 0.000257 0.119798 -0.041565 -0.016589 0.201432 -0.062500 0 0 0 0 0 0 3 897146
-0.001932 0.000257 0.119798 -0.046260 -0.015462 0.202006 -0.062500 0 0 0 0 0 0 3 898148
-0.001932 0.000257 0.119798 -0.048596 -0.014915 0.202209 -0.062500 0 0 0 0 0 0 3 899153
-0.001932 0.000258 0.119798 -0.049750 -0.014631 0.202274 -0.062500 0 0 0 0 0 0 3 900154
-0.001932 0.000258 0.119798 -0.050344 -0.014478 0.202299 -0.062500 0 0 0 0 0 0 3 901150
-0.001932 0.000258 0.119798 -0.050630 -0.014409 0.202309 -0.062500 0 0 0 0 0 0 3 902149
-0.001932 0.000258 0.119798 -0.050772 -0.014375 0.202313 -0.062500 0 0 0 0 0 0 3 903152
-0.001932 0.000258 0.119798 -0.050839 -0.014369 0.202312 -0.062500 0 0 0 0 0 0 3 904150
-0.001932 0.000258 0.119798 -0.050883 -0.014350 0.202305 -0.062500 0 0 0 0 0 0 3 905140
-0.001932 0.000258 0.119798 -0.050899 -0.014345 0.202310 -0.062500 0 0 0 0 0 0 3 906145
-0.001932 0.000258 0.119798 -0.050920 -0.014350 0.202310 -0.062500 0 0 0 0 0 0 3 907150
-0.001951 0.000262 0.119808 0.193567 -0.072169 0.063050 -0.062500 0 0 0 0 0 0 3 908146
-0.001960 0.000264 0.119811 0.094851 -0.048969 0.131192 -0.062500 0 0 0 0 0 0 3 909148
-0.001965 0.000265 0.119812 0.023990 -0.032206 0.166422 -0.062500 0 0 0 0 0 0 3 910148
-0.001967 0.000266 0.119813 -0.013372 -0.023310 0.179790 -0.062500 0 0 0 0 0 0 3 911149
-0.001968 0.000266 0.119813 -0.032188 -0.018829 0.184548 -0.062500 0 0 0 0 0 0 3 912146
-0.001963 0.000248 0.119824 -0.110120 0.217980 0.037575 -0.062500 0 0 0 0 0 0 3 913148
-0.001974 0.000226 0.119816 0.077446 0.303224 0.260647 -0.062500 0 0 0 0 0 0 3 914146
-0.001979 0.000214 0.119814 0.029709 0.164502 0.225306 -0.062500 0 0 0 0 0 0 3 915130
-0.001982 0.000209 0.119813 -0.007294 0.075441 0.201722 -0.062500 0 0 0 0 0 0 3 916148
-0.001983 0.000206 0.119813 -0.028124 0.029923 0.192389 -0.062500 0 0 0 0 0 0 3 917138
-0.001984 0.000204 0.119813 -0.038738 0.006990 0.189045 -0.062500 0 0 0 0 0 0 3 918147
-0.001984 0.000204 0.119813 -0.044101 -0.004492 0.187864 -0.062500 0 0 0 0 0 0 3 919236
-0.001984 0.000203 0.119813 -0.046787 -0.010230 0.187445 -0.062500 0 0 0 0 0 0 3 920209
-0.001984 0.000203 0.119813 -0.048132 -0.013099 0.187308 -0.062500 0 0 0 0 0 0 3 921226
-0.001984 0.000203 0.119813 -0.048813 -0.014541 0.187259 -0.062500 0 0 0 0 0 0 3 922207
-0.001984 0.000203 0.119813 -0.049146 -0.015255 0.187243 -0.062500 0 0 0 0 0 0 3 923225
-0.001984 0.000203 0.119813 -0.049324 -0.015609 0.187232 -0.062500 0 0 0 0 0 0 3 924210
-0.001984 0.000203 0.119813 -0.049404 -0.015782 0.187237 -0.062500 0 0 0 0 0 0 3 925224
-0.001984 0.000203 0.119813 -0.049449 -0.015883 0.187236 -0.062500 0 0 0 0 0 0 3 926208
-0.001984 0.000203 0.119813 -0.049463 -0.015931 0.187236 -0.062500 0 0 0 0 0 0 3 927224
-0.001984 0.000203 0.119813 -0.049472 -0.015944 0.187230 -0.062500 0 0 0 0 0 0 3 928142
-0.001984 0.000203 0.119813 -0.049470 -0.015957 0.187236 -0.062500 0 0 0 0 0 0 3 929152
-0.001984 0.000203 0.119813 -0.049489 -0.015964 0.187236 -0.062500 0 0 0 0 0 0 3 930141
-0.002003 0.000207 0.119823 0.195141 -0.073766 0.048107 -0.062500 0 0 0 0 0 0 3 931147
-0.002012 0.000210 0.119826 0.096345 -0.050605 0.116166 -0.062500 0 0 0 0 0 0 3 932152
-0.002030 0.000197 0.119817 0.191220 0.143851 0.301371 -0.062500 0 0 0 0 0 0 3 933142
-0.002039 0.000191 0.119813 0.088562 0.081571 0.241473 -0.062500 0 0 0 0 0 0 3 934153
-0.002043 0.000188 0.119812 0.021640 0.034542 0.208238 -0.062500 0 0 0 0 0 0 3 935158
-0.002045 0.000186 0.119812 -0.013592 0.009450 0.195454 -0.062500 0 0 0 0 0 0 3 936163
-0.002046 0.000185 0.119812 -0.031467 -0.003246 0.190884 -0.062500 0 0 0 0 0 0 3 937586
-0.002047 0.000185 0.119812 -0.040451 -0.009600 0.189288 -0.062500 0 0 0 0 0 0 3 938146
-0.002047 0.000185 0.119812 -0.044969 -0.012789 0.188728 -0.062500 0 0 0 0 0 0 3 939153
-0.002047 0.000185 0.119812 -0.047218 -0.014383 0.188544 -0.062500 0 0 0 0 0 0 3 940159
-0.002047 0.000185 0.119812 -0.048357 -0.015182 0.188472 -0.062500 0 0 0 0 0 0 3 941164
-0.002047 0.000185 0.119812 -0.048920 -0.015573 0.188455 -0.062500 0 0 0 0 0 0 3 942152
-0.002047 0.000185 0.119812 -0.049199 -0.015773 0.188442 -0.062500 0 0 0 0 0 0 3 943134
-0.002047 0.000185 0.119812 -0.049352 -0.015865 0.188437 -0.062500 0 0 0 0 0 0 3 944165
-0.002047 0.000185 0.119812 -0.049407 -0.015916 0.188442 -0.062500 0 0 0 0 0 0 3 945149
-0.002047 0.000185 0.119812 -0.049455 -0.015952 0.188442 -0.062500 0 0 0 0 0 0 3 946157
-0.002047 0.000185 0.119812 -0.049460 -0.015955 0.188442 -0.062500 0 0 0 0 0 0 3 947158
-0.002047 0.000185 0.119812 -0.049480 -0.015961 0.188442 -0.062500 0 0 0 0 0 0 3 948158
-0.002060 0.000171 0.119801 0.116179 0.161631 0.338569 -0.062500 0 0 0 0 0 0 3 949157
-0.002067 0.000164 0.119797 0.050981 0.090514 0.265233 -0.062500 0 0 0 0 0 0 3 950158
-0.002070 0.000161 0.119796 0.002898 0.039015 0.227215 -0.062500 0 0 0 0 0 0 3 951161
-0.002072 0.000159 0.119795 -0.022961 0.011697 0.212761 -0.062500 0 0 0 0 0 0 3 952156
-0.002091 0.000163 0.119805 0.208637 -0.059909 0.068752 -0.062500 0 0 0 0 0 0 3 953151
-0.002101 0.000164 0.119809 0.103094 -0.043699 0.134890 -0.062500 0 0 0 0 0 0 3 954161
-0.002106 0.000165 0.119810 0.028813 -0.030407 0.169410 -0.062500 0 0 0 0 0 0 3 955147
-0.002108 0.000166 0.119810 -0.010256 -0.023248 0.182526 -0.062500 0 0 0 0 0 0 3 956158
-0.002109 0.000166 0.119810 -0.029905 -0.019608 0.187190 -0.062500 0 0 0 0 0 0 3 957128
-0.002110 0.000166 0.119810 -0.039710 -0.017786 0.188826 -0.062500 0 0 0 0 0 0 3 958158
-0.002110 0.000166 0.119810 -0.044617 -0.016873 0.189384 -0.062500 0 0 0 0 0 0 3 959159
-0.002110 0.000166 0.119810 -0.047047 -0.016422 0.189580 -0.062500 0 0 0 0 0 0 3 960161
-0.002111 0.000166 0.119810 -0.048270 -0.016194 0.189648 -0.062500 0 0 0 0 0 0 3 961160
-0.002111 0.000166 0.119810 -0.048880 -0.016085 0.189672 -0.062500 0 0 0 0 0 0 3 962158
-0.002123 0.000152 0.119800 0.116360 0.161494 0.340007 -0.062500 0 0 0 0 0 0 3 963176
-0.002130 0.000146 0.119796 0.054360 0.084126 0.266582 -0.062500 0 0 0 0 0 0 3 964155
-0.002133 0.000142 0.119795 0.006224 0.032664 0.228505 -0.062500 0 0 0 0 0 0 3 965160
-0.002135 0.000141 0.119794 -0.019641 0.005361 0.214049 -0.062500 0 0 0 0 0 0 3 966154
-0.002136 0.000140 0.119794 -0.032846 -0.008443 0.208889 -0.062500 0 0 0 0 0 0 3 967145
-0.002136 0.000139 0.119794 -0.039504 -0.015367 0.207096 -0.062500 0 0 0 0 0 0 3 968153
-0.002136 0.000139 0.119794 -0.042863 -0.018821 0.206467 -0.062500 0 0 0 0 0 0 3 969154
-0.002136 0.000139 0.119794 -0.044539 -0.020560 0.206248 -0.062500 0 0 0 0 0 0 3 970158
-0.002136 0.000139 0.119794 -0.045374 -0.021421 0.206166 -0.062500 0 0 0 0 0 0 3 971165
-0.002155 0.000143 0.119804 0.199124 -0.079650 0.067494 -0.062500 0 0 0 0 0 0 3 972167
-0.002165 0.000145 0.119807 0.099927 -0.056736 0.135306 -0.062500 0 0 0 0 0 0 3 973167
-0.002169 0.000147 0.119808 0.028839 -0.040086 0.170398 -0.062500 0 0 0 0 0 0 3 974165
-0.002171 0.000147 0.119809 -0.008623 -0.031236 0.183709 -0.062500 0 0 0 0 0 0 3 975169
-0.002173 0.000147 0.119809 -0.027450 -0.026769 0.188447 -0.062500 0 0 0 0 0 0 3 976159
-0.002173 0.000148 0.119809 -0.036850 -0.024523 0.190104 -0.062500 0 0 0 0 0 0 3 977170
-0.002173 0.000148 0.119809 -0.041548 -0.023403 0.190673 -0.062500 0 0 0 0 0 0 3 978171
-0.002174 0.000148 0.119809 -0.043889 -0.022845 0.190863 -0.062500 0 0 0 0 0 0 3 979167
-0.002174 0.000148 0.119809 -0.045053 -0.022567 0.190937 -0.062500 0 0 0 0 0 0 3 980168
-0.002174 0.000148 0.119809 -0.045633 -0.022428 0.190962 -0.062500 0 0 0 0 0 0 3 981164
-0.002174 0.000148 0.119809 -0.045930 -0.022358 0.190977 -0.062500 0 0 0 0 0 0 3 982166
-0.002186 0.000134 0.119798 0.119346 0.155105 0.341473 -0.062500 0 0 0 0 0 0 3 983167
-0.002193 0.000127 0.119795 0.054237 0.084095 0.267966 -0.062500 0 0 0 0 0 0 3 984166
-0.002196 0.000124 0.119793 0.006176 0.032661 0.229853 -0.062500 0 0 0 0 0 0 3 985164
-0.002198 0.000122 0.119793 -0.019667 0.005360 0.215358 -0.062500 0 0 0 0 0 0 3 986165
-0.002199 0.000121 0.119793 -0.032854 -0.008442 0.210217 -0.062500 0 0 0 0 0 0 3 987148
-0.002199 0.000121 0.119793 -0.039509 -0.015364 0.208400 -0.062500 0 0 0 0 0 0 3 988157
-0.002199 0.000121 0.119793 -0.042864 -0.018828 0.207773 -0.062500 0 0 0 0 0 0 3 989165
-0.002199 0.000121 0.119793 -0.044531 -0.020559 0.207559 -0.062500 0 0 0 0 0 0 3 990153
-0.002199 0.000120 0.119793 -0.045377 -0.021416 0.207483 -0.062500 0 0 0 0 0 0 3 991236
-0.002199 0.000120 0.119793 -0.045794 -0.021850 0.207468 -0.062500 0 0 0 0 0 0 3 992222
-0.002199 0.000120 0.119793 -0.046002 -0.022068 0.207443 -0.062500 0 0 0 0 0 0 3 993226
-0.002199 0.000120 0.119793 -0.046110 -0.022181 0.207445 -0.062500 0 0 0 0 0 0 3 994224
-0.002218 0.000125 0.119802 0.198890 -0.080026 0.068989 -0.062500 0 0 0 0 0 0 3 995208
-0.002228 0.000127 0.119806 0.099797 -0.056944 0.136716 -0.062500 0 0 0 0 0 0 3 996224
-0.002232 0.000128 0.119807 0.028758 -0.040199 0.171755 -0.062500 0 0 0 0 0 0 3 997206
-0.002235 0.000129 0.119807 -0.008653 -0.031291 0.185053 -0.062500 0 0 0 0 0 0 3 998222
-0.002236 0.000129 0.119808 -0.027476 -0.026796 0.189778 -0.062500 0 0 0 0 0 0 3 999227
-0.002236 0.000129 0.119808 -0.036870 -0.024538 0.191435 -0.062500 0 0 0 0 0 0 4 150
-0.002237 0.000129 0.119808 -0.041549 -0.023411 0.192001 -0.062500 0 0 0 0 0 0 4 1139
-0.002237 0.000129 0.119808 -0.043889 -0.022852 0.192209 -0.062500 0 0 0 0 0 0 4 2152
-0.002237 0.000129 0.119808 -0.045052 -0.022574 0.192265 -0.062500 0 0 0 0 0 0 4 3150
-0.002237 0.000129 0.119808 -0.045637 -0.022424 0.192301 -0.062500 0 0 0 0 0 0 4 4139
-0.002237 0.000129 0.119808 -0.045933 -0.022352 0.192297 -0.062500 0 0 0 0 0 0 4 5149
-0.002237 0.000129 0.119808 -0.046065 -0.022321 0.192313 -0.062500 0 0 0 0 0 0 4 6139
-0.002237 0.000129 0.119808 -0.046146 -0.022301 0.192313 -0.062500 0 0 0 0 0 0 4 7142
-0.002250 0.000116 0.119797 0.119104 0.155036 0.342994 -0.062500 0 0 0 0 0 0 4 8158
-0.002256 0.000109 0.119793 0.054128 0.084061 0.269387 -0.062500 0 0 0 0 0 0 4 9157
-0.002259 0.000105 0.119792 0.006141 0.032656 0.231237 -0.062500 0 0 0 0 0 0 4 10149
-0.002261 0.000104 0.119791 -0.019680 0.005356 0.216723 -0.062500 0 0 0 0 0 0 4 11164
-0.002262 0.000103 0.119791 -0.032857 -0.008453 0.211556 -0.062500 0 0 0 0 0 0 4 12159
-0.002262 0.000102 0.119791 -0.039514 -0.015362 0.209763 -0.062500 0 0 0 0 0 0 4 13153
-0.002262 0.000102 0.119791 -0.042857 -0.018826 0.209130 -0.062500 0 0 0 0 0 0 4 14232
-0.002263 0.000102 0.119791 -0.044534 -0.020554 0.208921 -0.062500 0 0 0 0 0 0 4 15167
-0.002263 0.000102 0.119791 -0.045377 -0.021421 0.208832 -0.062500 0 0 0 0 0 0 4 16154
-0.002263 0.000102 0.119791 -0.045794 -0.021857 0.208814 -0.062500 0 0 0 0 0 0 4 17141
-0.002263 0.000102 0.119791 -0.046005 -0.022064 0.208802 -0.062500 0 0 0 0 0 0 4 18154
-0.002263 0.000102 0.119791 -0.046121 -0.022184 0.208798 -0.062500 0 0 0 0 0 0 4 19155
-0.002263 0.000102 0.119791 -0.046165 -0.022229 0.208790 -0.062500 0 0 0 0 0 0 4 20157
-0.002263 0.000102 0.119791 -0.046185 -0.022250 0.208795 -0.062500 0 0 0 0 0 0 4 21148
-0.002263 0.000102 0.119791 -0.046203 -0.022269 0.208802 -0.062500 0 0 0 0 0 0 4 22156
-0.002263 0.000102 0.119791 -0.046213 -0.022279 0.208796 -0.062500 0 0 0 0 0 0 4 23291
-0.002263 0.000102 0.119791 -0.046214 -0.022280 0.208795 -0.062500 0 0 0 0 0 0 4 24282
-0.002263 0.000102 0.119791 -0.046214 -0.022280 0.208795 -0.062500 0 0 0 0 0 0 4 25281
-0.002263 0.000102 0.119791 -0.046210 -0.022291 0.208802 -0.062500 0 0 0 0 0 0 4 26278
-0.002263 0.000102 0.119791 -0.046213 -0.022281 0.208796 -0.062500 0 0 0 0 0 0 4 27270
-0.002263 0.000102 0.119791 -0.046233 -0.022286 0.208794 -0.062500 0 0 0 0 0 0 4 28278
-0.002263 0.000102 0.119791 -0.046216 -0.022281 0.208795 -0.062500 0 0 0 0 0 0 4 29279
-0.002275 0.000088 0.119780 0.118975 0.154943 0.359614 -0.062500 0 0 0 0 0 0 4 30282
-0.002282 0.000082 0.119777 0.054076 0.084026 0.285935 -0.062500 0 0 0 0 0 0 4 31283
-0.002285 0.000078 0.119775 0.006110 0.032640 0.247762 -0.062500 0 0 0 0 0 0 4 32279
-0.002287 0.000076 0.119775 -0.019687 0.005350 0.233225 -0.062500 0 0 0 0 0 0 4 33281
-0.002288 0.000076 0.119775 -0.032859 -0.008453 0.228068 -0.062500 0 0 0 0 0 0 4 34253
-0.002288 0.000075 0.119775 -0.039520 -0.015368 0.226266 -0.062500 0 0 0 0 0 0 4 35275
-0.002288 0.000075 0.119775 -0.042855 -0.018824 0.225637 -0.062500 0 0 0 0 0 0 4 36276
-0.002288 0.000075 0.119775 -0.044530 -0.020550 0.225407 -0.062500 0 0 0 0 0 0 4 37291
-0.002288 0.000075 0.119775 -0.045373 -0.021418 0.225335 -0.062500 0 0 0 0 0 0 4 38284
-0.002288 0.000075 0.119775 -0.045798 -0.021861 0.225312 -0.062500 0 0 0 0 0 0 4 39280
-0.002288 0.000075 0.119775 -0.046002 -0.022061 0.225306 -0.062500 0 0 0 0 0 0 4 40278
-0.002307 0.000079 0.119785 0.199089 -0.079971 0.087114 -0.062500 0 0 0 0 0 0 4 41276
-0.002317 0.000081 0.119788 0.099872 -0.056935 0.154715 -0.062500 0 0 0 0 0 0 4 42277
-0.002321 0.000083 0.119789 0.028783 -0.040186 0.189674 -0.062500 0 0 0 0 0 0 4 43279
-0.002324 0.000083 0.119790 -0.008659 -0.031302 0.202946 -0.062500 0 0 0 0 0 0 4 44277
-0.002325 0.000083 0.119790 -0.027470 -0.026802 0.207674 -0.062500 0 0 0 0 0 0 4 45277
-0.002325 0.000084 0.119790 -0.036876 -0.024540 0.209310 -0.062500 0 0 0 0 0 0 4 46250
-0.002326 0.000084 0.119790 -0.041545 -0.023414 0.209883 -0.062500 0 0 0 0 0 0 4 47279
-0.002326 0.000084 0.119790 -0.043885 -0.022855 0.210090 -0.062500 0 0 0 0 0 0 4 48276
-0.002326 0.000084 0.119790 -0.045052 -0.022566 0.210158 -0.062500 0 0 0 0 0 0 4 49265
-0.002326 0.000084 0.119790 -0.045641 -0.022434 0.210175 -0.062500 0 0 0 0 0 0 4 50285
-0.002326 0.000084 0.119790 -0.045922 -0.022348 0.210183 -0.062500 0 0 0 0 0 0 4 51252
-0.002326 0.000084 0.119790 -0.046079 -0.022328 0.210192 -0.062500 0 0 0 0 0 0 4 52278
-0.002326 0.000084 0.119790 -0.046143 -0.022305 0.210192 -0.062500 0 0 0 0 0 0 4 53287
-0.002326 0.000084 0.119790 -0.046184 -0.022294 0.210191 -0.062500 0 0 0 0 0 0 4 54286
-0.002326 0.000084 0.119790 -0.046199 -0.022290 0.210197 -0.062500 0 0 0 0 0 0 4 55285
-0.002326 0.000084 0.119790 -0.046204 -0.022279 0.210191 -0.062500 0 0 0 0 0 0 4 56278
-0.002326 0.000084 0.119790 -0.046212 -0.022286 0.210183 -0.062500 0 0 0 0 0 0 4 57280
-0.002326 0.000084 0.119790 -0.046225 -0.022284 0.210189 -0.062500 0 0 0 0 0 0 4 58278
-0.002326 0.000084 0.119790 -0.046215 -0.022287 0.210203 -0.062500 0 0 0 0 0 0 4 59281
-0.002326 0.000084 0.119790 -0.046213 -0.022287 0.210185 -0.062500 0 0 0 0 0 0 4 60266
-0.002326 0.000084 0.119790 -0.046225 -0.022284 0.210189 -0.062500 0 0 0 0 0 0 4 61272
-0.002326 0.000084 0.119790 -0.046218 -0.022276 0.210196 -0.062500 0 0 0 0 0 0 4 62264
-0.002326 0.000084 0.119790 -0.046210 -0.022297 0.210191 -0.062500 0 0 0 0 0 0 4 63273
-0.002321 0.000066 0.119800 -0.114510 0.212564 0.061825 -0.062500 0 0 0 0 0 0 4 64263
-0.002318 0.000057 0.119804 -0.088427 0.118658 0.134396 -0.062500 0 0 0 0 0 0 4 65271
-0.002316 0.000052 0.119805 -0.068562 0.050537 0.171925 -0.062500 0 0 0 0 0 0 4 66263
-0.002316 0.000050 0.119806 -0.057662 0.014366 0.186190 -0.062500 0 0 0 0 0 0 4 67272
-0.002315 0.000049 0.119806 -0.052021 -0.003942 0.191258 -0.062500 0 0 0 0 0 0 4 68261
-0.002315 0.000048 0.119806 -0.049141 -0.013109 0.193025 -0.062500 0 0 0 0 0 0 4 69282
-0.002315 0.000048 0.119806 -0.047695 -0.017692 0.193651 -0.062500 0 0 0 0 0 0 4 70272
-0.002315 0.000048 0.119806 -0.046954 -0.019998 0.193855 -0.062500 0 0 0 0 0 0 4 71265
-0.002315 0.000048 0.119806 -0.046581 -0.021137 0.193934 -0.062500 0 0 0 0 0 0 4 72156
-0.002315 0.000048 0.119806 -0.046405 -0.021702 0.193958 -0.062500 0 0 0 0 0 0 4 73146
-0.002315 0.000048 0.119806 -0.046313 -0.022001 0.193969 -0.062500 0 0 0 0 0 0 4 74290
-0.002315 0.000048 0.119806 -0.046259 -0.022144 0.193972 -0.062500 0 0 0 0 0 0 4 75289
-0.002315 0.000048 0.119806 -0.046236 -0.022213 0.193966 -0.062500 0 0 0 0 0 0 4 76271
-0.002315 0.000048 0.119806 -0.046235 -0.022250 0.193972 -0.062500 0 0 0 0 0 0 4 77261
-0.002315 0.000048 0.119806 -0.046221 -0.022268 0.193973 -0.062500 0 0 0 0 0 0 4 78268
-0.002315 0.000048 0.119806 -0.046227 -0.022278 0.193966 -0.062500 0 0 0 0 0 0 4 79155
-0.002315 0.000048 0.119806 -0.046227 -0.022279 0.193965 -0.062500 0 0 0 0 0 0 4 80273
-0.002315 0.000048 0.119806 -0.046217 -0.022281 0.193979 -0.062500 0 0 0 0 0 0 4 81158
-0.002315 0.000048 0.119806 -0.046223 -0.022290 0.193974 -0.062500 0 0 0 0 0 0 4 82281
-0.002315 0.000048 0.119806 -0.046216 -0.022283 0.193960 -0.062500 0 0 0 0 0 0 4 83281
-0.002315 0.000048 0.119806 -0.046215 -0.022282 0.193978 -0.062500 0 0 0 0 0 0 4 84276
-0.002315 0.000048 0.119806 -0.046223 -0.022290 0.193973 -0.062500 0 0 0 0 0 0 4 85150
-0.002315 0.000048 0.119806 -0.046216 -0.022283 0.193960 -0.062500 0 0 0 0 0 0 4 86293
-0.002315 0.000048 0.119806 -0.046215 -0.022282 0.193978 -0.062500 0 0 0 0 0 0 4 87281
-0.002315 0.000048 0.119806 -0.046223 -0.022290 0.193973 -0.062500 0 0 0 0 0 0 4 88277
-0.002315 0.000048 0.119806 -0.046212 -0.022294 0.193967 -0.062500 0 0 0 0 0 0 4 89280
-0.002315 0.000048 0.119806 -0.046218 -0.022272 0.193972 -0.062500 0 0 0 0 0 0 4 90279
-0.002315 0.000048 0.119806 -0.046223 -0.022289 0.193973 -0.062500 0 0 0 0 0 0 4 91280
-0.002315 0.000048 0.119806 -0.046224 -0.022291 0.193973 -0.062500 0 0 0 0 0 0 4 92280
-0.002315 0.000048 0.119806 -0.046208 -0.022274 0.193967 -0.062500 0 0 0 0 0 0 4 93248
-0.002315 0.000048 0.119806 -0.046222 -0.022289 0.193972 -0.062500 0 0 0 0 0 0 4 94279
-0.002315 0.000048 0.119806 -0.046224 -0.022291 0.193973 -0.062500 0 0 0 0 0 0 4 95278
-0.002315 0.000048 0.119806 -0.046208 -0.022274 0.193967 -0.062500 0 0 0 0 0 0 4 96278
-0.002315 0.000048 0.119806 -0.046222 -0.022289 0.193972 -0.062500 0 0 0 0 0 0 4 97277
-0.002315 0.000048 0.119806 -0.046224 -0.022291 0.193973 -0.062500 0 0 0 0 0 0 4 98279
-0.002315 0.000048 0.119806 -0.046208 -0.022274 0.193967 -0.062500 0 0 0 0 0 0 4 99278
-0.002315 0.000048 0.119806 -0.046222 -0.022289 0.193972 -0.062500 0 0 0 0 0 0 4 100278
-0.002315 0.000048 0.119806 -0.046224 -0.022291 0.193973 -0.062500 0 0 0 0 0 0 4 101278
-0.002315 0.000048 0.119806 -0.046208 -0.022274 0.193967 -0.062500 0 0 0 0 0 0 4 102278
-0.002315 0.000048 0.119806 -0.046222 -0.022289 0.193972 -0.062500 0 0 0 0 0 0 4 103273
-0.002315 0.000048 0.119806 -0.046224 -0.022291 0.193973 -0.062500 0 0 0 0 0 0 4 104276
-0.002315 0.000048 0.119806 -0.046208 -0.022274 0.193967 -0.062500 0 0 0 0 0 0 4 105280
-0.002315 0.000048 0.119806 -0.046222 -0.022289 0.193972 -0.062500 0 0 0 0 0 0 4 106275
-0.002315 0.000048 0.119806 -0.046224 -0.022291 0.193973 -0.062500 0 0 0 0 0 0 4 107353
-0.002315 0.000048 0.119806 -0.046208 -0.022274 0.193967 -0.062500 0 0 0 0 0 0 4 108346
-0.002315 0.000048 0.119806 -0.046222 -0.022289 0.193972 -0.062500 0 0 0 0 0 0 4 109324
-0.002315 0.000048 0.119806 -0.046224 -0.022291 0.193973 -0.062500 0 0 0 0 0 0 4 110344
-0.002315 0.000048 0.119806 -0.046205 -0.022285 0.193974 -0.062500 0 0 0 0 0 0 4 111349
-0.002315 0.000048 0.119806 -0.046225 -0.022279 0.193966 -0.062500 0 0 0 0 0 0 4 112315
-0.002315 0.000048 0.119806 -0.046224 -0.022290 0.193972 -0.062500 0 0 0 0 0 0 4 113351
-0.002315 0.000048 0.119806 -0.046216 -0.022283 0.193980 -0.062500 0 0 0 0 0 0 4 114350
-0.002315 0.000048 0.119806 -0.046215 -0.022282 0.193961 -0.062500 0 0 0 0 0 0 4 115352
-0.002315 0.000048 0.119806 -0.046223 -0.022290 0.193972 -0.062500 0 0 0 0 0 0 4 116342
-0.002315 0.000048 0.119806 -0.046216 -0.022283 0.193980 -0.062500 0 0 0 0 0 0 4 117351
-0.002315 0.000048 0.119806 -0.046215 -0.022282 0.193961 -0.062500 0 0 0 0 0 0 4 118321
-0.002315 0.000048 0.119806 -0.046223 -0.022290 0.193971 -0.062500 0 0 0 0 0 0 4 119370
-0.002315 0.000048 0.119806 -0.046216 -0.022283 0.193980 -0.062500 0 0 0 0 0 0 4 120360
-0.002315 0.000048 0.119806 -0.046215 -0.022282 0.193961 -0.062500 0 0 0 0 0 0 4 121353
-0.002315 0.000048 0.119806 -0.046223 -0.022290 0.193971 -0.062500 0 0 0 0 0 0 4 122360
-0.002315 0.000048 0.119806 -0.046216 -0.022283 0.193980 -0.062500 0 0 0 0 0 0 4 123331
-0.002315 0.000048 0.119806 -0.046215 -0.022282 0.193961 -0.062500 0 0 0 0 0 0 4 124322
-0.002315 0.000048 0.119806 -0.046223 -0.022290 0.193971 -0.062500 0 0 0 0 0 0 4 125319
-0.002315 0.000048 0.119806 -0.046216 -0.022283 0.193980 -0.062500 0 0 0 0 0 0 4 126311
-0.002315 0.000048 0.119806 -0.046215 -0.022282 0.193961 -0.062500 0 0 0 0 0 0 4 127347
-0.002315 0.000048 0.119806 -0.046223 -0.022290 0.193971 -0.062500 0 0 0 0 0 0 4 128345
-0.002315 0.000048 0.119806 -0.046216 -0.022283 0.193980 -0.062500 0 0 0 0 0 0 4 129348
-0.002315 0.000048 0.119806 -0.046215 -0.022282 0.193961 -0.062500 0 0 0 0 0 0 4 130343
-0.002315 0.000048 0.119806 -0.046223 -0.022290 0.193971 -0.062500 0 0 0 0 0 0 4 131295
-0.002315 0.000048 0.119806 -0.046216 -0.022283 0.193980 -0.062500 0 0 0 0 0 0 4 132270
-0.002315 0.000048 0.119806 -0.046215 -0.022282 0.193961 -0.062500 0 0 0 0 0 0 4 133261
-0.002315 0.000048 0.119806 -0.046223 -0.022290 0.193971 -0.062500 0 0 0 0 0 0 4 134270
-0.002315 0.000048 0.119806 -0.046216 -0.022283 0.193980 -0.062500 0 0 0 0 0 0 4 135280
-0.002315 0.000048 0.119806 -0.046215 -0.022282 0.193960 -0.062500 0 0 0 0 0 0 4 136261
-0.002315 0.000048 0.119806 -0.046223 -0.022290 0.193971 -0.062500 0 0 0 0 0 0 4 137260
-0.002315 0.000048 0.119806 -0.046216 -0.022283 0.193980 -0.062500 0 0 0 0 0 0 4 138261
-0.002315 0.000048 0.119806 -0.046215 -0.022282 0.193960 -0.062500 0 0 0 0 0 0 4 139270
-0.002315 0.000048 0.119806 -0.046223 -0.022290 0.193971 -0.062500 0 0 0 0 0 0 4 140260
-0.002315 0.000048 0.119806 -0.046216 -0.022283 0.193979 -0.062500 0 0 0 0 0 0 4 141269
-0.002315 0.000048 0.119806 -0.046223 -0.022290 0.193974 -0.062500 0 0 0 0 0 0 4 142275
-0.002315 0.000048 0.119806 -0.046216 -0.022283 0.193960 -0.062500 0 0 0 0 0 0 4 143278
-0.002315 0.000048 0.119806 -0.046215 -0.022282 0.193978 -0.062500 0 0 0 0 0 0 4 144269
-0.002315 0.000048 0.119806 -0.046223 -0.022290 0.193974 -0.062500 0 0 0 0 0 0 4 145274
-0.002315 0.000048 0.119806 -0.046216 -0.022283 0.193960 -0.062500 0 0 0 0 0 0 4 146265
-0.002315 0.000048 0.119806 -0.046215 -0.022282 0.193978 -0.062500 0 0 0 0 0 0 4 147267
-0.002315 0.000048 0.119806 -0.046223 -0.022290 0.193974 -0.062500 0 0 0 0 0 0 4 148269
-0.002315 0.000048 0.119806 -0.046216 -0.022283 0.193960 -0.062500 0 0 0 0 0 0 4 149270
-0.002315 0.000048 0.119806 -0.046215 -0.022282 0.193978 -0.062500 0 0 0 0 0 0 4 150267
-0.002315 0.000048 0.119806 -0.046223 -0.022290 0.193974 -0.062500 0 0 0 0 0 0 4 151272
-0.002315 0.000048 0.119806 -0.046216 -0.022283 0.193960 -0.062500 0 0 0 0 0 0 4 152266
-0.002315 0.000048 0.119806 -0.046215 -0.022282 0.193978 -0.062500 0 0 0 0 0 0 4 153266
-0.002315 0.000048 0.119806 -0.046223 -0.022290 0.193974 -0.062500 0 0 0 0 0 0 4 154248
-0.002315 0.000048 0.119806 -0.046216 -0.022283 0.193960 -0.062500 0 0 0 0 0 0 4 155268
-0.002315 0.000048 0.119806 -0.046215 -0.022282 0.193978 -0.062500 0 0 0 0 0 0 4 156264
-0.002315 0.000048 0.119806 -0.046223 -0.022290 0.193974 -0.062500 0 0 0 0 0 0 4 157265
-0.002315 0.000048 0.119806 -0.046216 -0.022283 0.193960 -0.062500 0 0 0 0 0 0 4 158263
-0.002315 0.000048 0.119806 -0.046215 -0.022282 0.193978 -0.062500 0 0 0 0 0 0 4 159257
-0.002315 0.000048 0.119806 -0.046223 -0.022290 0.193973 -0.062500 0 0 0 0 0 0 4 160269
-0.002315 0.000048 0.119806 -0.046216 -0.022283 0.193960 -0.062500 0 0 0 0 0 0 4 161268
-0.002315 0.000048 0.119806 -0.046215 -0.022282 0.193978 -0.062500 0 0 0 0 0 0 4 162269
-0.002315 0.000048 0.119806 -0.046223 -0.022290 0.193973 -0.062500 0 0 0 0 0 0 4 163260
-0.002315 0.000048 0.119806 -0.046224 -0.022291 0.193973 -0.062500 0 0 0 0 0 0 4 164267
-0.002315 0.000048 0.119806 -0.046208 -0.022274 0.193967 -0.062500 0 0 0 0 0 0 4 165265
-0.002315 0.000048 0.119806 -0.046222 -0.022289 0.193972 -0.062500 0 0 0 0 0 0 4 166263
-0.002315 0.000048 0.119806 -0.046224 -0.022291 0.193973 -0.062500 0 0 0 0 0 0 4 167362
-0.002315 0.000048 0.119806 -0.046208 -0.022274 0.193967 -0.062500 0 0 0 0 0 0 4 168346
-0.002315 0.000048 0.119806 -0.046222 -0.022289 0.193972 -0.062500 0 0 0 0 0 0 4 169358
-0.002315 0.000048 0.119806 -0.046224 -0.022291 0.193973 -0.062500 0 0 0 0 0 0 4 170361
-0.002315 0.000048 0.119806 -0.046208 -0.022274 0.193967 -0.062500 0 0 0 0 0 0 4 171354
-0.002315 0.000048 0.119806 -0.046222 -0.022289 0.193972 -0.062500 0 0 0 0 0 0 4 172360
-0.002315 0.000048 0.119806 -0.046224 -0.022291 0.193973 -0.062500 0 0 0 0 0 0 4 173353
-0.002315 0.000048 0.119806 -0.046208 -0.022274 0.193967 -0.062500 0 0 0 0 0 0 4 174341
-0.002315 0.000048 0.119806 -0.046222 -0.022289 0.193972 -0.062500 0 0 0 0 0 0 4 175351
-0.002315 0.000048 0.119806 -0.046224 -0.022291 0.193973 -0.062500 0 0 0 0 0 0 4 176364
-0.002315 0.000048 0.119806 -0.046208 -0.022274 0.193967 -0.062500 0 0 0 0 0 0 4 177351
-0.002315 0.000048 0.119806 -0.046222 -0.022289 0.193972 -0.062500 0 0 0 0 0 0 4 178356
-0.002315 0.000048 0.119806 -0.046224 -0.022291 0.193973 -0.062500 0 0 0 0 0 0 4 179328
-0.002315 0.000048 0.119806 -0.046208 -0.022274 0.193967 -0.062500 0 0 0 0 0 0 4 180328
-0.002315 0.000048 0.119806 -0.046222 -0.022289 0.193972 -0.062500 0 0 0 0 0 0 4 181318
-0.002315 0.000048 0.119806 -0.046224 -0.022291 0.193973 -0.062500 0 0 0 0 0 0 4 182319
-0.002315 0.000048 0.119806 -0.046219 -0.022272 0.193973 -0.062500 0 0 0 0 0 0 4 183318
-0.002315 0.000048 0.119806 -0.046212 -0.022292 0.193967 -0.062500 0 0 0 0 0 0 4 184356
-0.002315 0.000048 0.119806 -0.046223 -0.022291 0.193972 -0.062500 0 0 0 0 0 0 4 185346
-0.002315 0.000048 0.119806 -0.046216 -0.022283 0.193980 -0.062500 0 0 0 0 0 0 4 186347
-0.002315 0.000048 0.119806 -0.046215 -0.022282 0.193961 -0.062500 0 0 0 0 0 0 4 187365
-0.002315 0.000048 0.119806 -0.046223 -0.022290 0.193972 -0.062500 0 0 0 0 0 0 4 188344
-0.002315 0.000048 0.119806 -0.046216 -0.022283 0.193980 -0.062500 0 0 0 0 0 0 4 189353
-0.002315 0.000048 0.119806 -0.046215 -0.022282 0.193961 -0.062500 0 0 0 0 0 0 4 190320
-0.002315 0.000048 0.119806 -0.046223 -0.022290 0.193971 -0.062500 0 0 0 0 0 0 4 191323
-0.002315 0.000048 0.119806 -0.046216 -0.022283 0.193980 -0.062500 0 0 0 0 0 0 4 192349
-0.002315 0.000048 0.119806 -0.046215 -0.022282 0.193961 -0.062500 0 0 0 0 0 0 4 193344
-0.002315 0.000048 0.119806 -0.046223 -0.022290 0.193971 -0.062500 0 0 0 0 0 0 4 194316
-0.002315 0.000048 0.119806 -0.046216 -0.022283 0.193980 -0.062500 0 0 0 0 0 0 4 195319
-0.002315 0.000048 0.119806 -0.046215 -0.022282 0.193961 -0.062500 0 0 0 0 0 0 4 196316
-0.002315 0.000048 0.119806 -0.046223 -0.022290 0.193971 -0.062500 0 0 0 0 0 0 4 197315
-0.002315 0.000048 0.119806 -0.046216 -0.022283 0.193980 -0.062500 0 0 0 0 0 0 4 198347
-0.002315 0.000048 0.119806 -0.046215 -0.022282 0.193961 -0.062500 0 0 0 0 0 0 4 199341
-0.002315 0.000048 0.119806 -0.046223 -0.022290 0.193971 -0.062500 0 0 0 0 0 0 4 200325
-0.002315 0.000048 0.119806 -0.046216 -0.022283 0.193980 -0.062500 0 0 0 0 0 0 4 201340
-0.002315 0.000048 0.119806 -0.046215 -0.022282 0.193961 -0.062500 0 0 0 0 0 0 4 202323
-0.002315 0.000048 0.119806 -0.046223 -0.022290 0.193971 -0.062500 0 0 0 0 0 0 4 203298
-0.002315 0.000048 0.119806 -0.046216 -0.022283 0.193980 -0.062500 0 0 0 0 0 0 4 204268
-0.002315 0.000048 0.119806 -0.046215 -0.022282 0.193961 -0.062500 0 0 0 0 0 0 4 205258
-0.002315 0.000048 0.119806 -0.046223 -0.022290 0.193971 -0.062500 0 0 0 0 0 0 4 206266
-0.002315 0.000048 0.119806 -0.046216 -0.022283 0.193980 -0.062500 0 0 0 0 0 0 4 207258
-0.002315 0.000048 0.119806 -0.046215 -0.022282 0.193960 -0.062500 0 0 0 0 0 0 4 208278
-0.002315 0.000048 0.119806 -0.046223 -0.022290 0.193971 -0.062500 0 0 0 0 0 0 4 209258
-0.002315 0.000048 0.119806 -0.046216 -0.022283 0.193980 -0.062500 0 0 0 0 0 0 4 210266
-0.002315 0.000048 0.119806 -0.046226 -0.022279 0.193967 -0.062500 0 0 0 0 0 0 4 211259
-0.002315 0.000048 0.119806 -0.046213 -0.022293 0.193966 -0.062500 0 0 0 0 0 0 4 212266
-0.002315 0.000048 0.119806 -0.046215 -0.022283 0.193979 -0.062500 0 0 0 0 0 0 4 213257
-0.002315 0.000048 0.119806 -0.046226 -0.022279 0.193967 -0.062500 0 0 0 0 0 0 4 214278
-0.002315 0.000048 0.119806 -0.046213 -0.022293 0.193966 -0.062500 0 0 0 0 0 0 4 215260
-0.002315 0.000048 0.119806 -0.046215 -0.022283 0.193979 -0.062500 0 0 0 0 0 0 4 216248
-0.002315 0.000048 0.119806 -0.046223 -0.022290 0.193974 -0.062500 0 0 0 0 0 0 4 217284
-0.002315 0.000048 0.119806 -0.046216 -0.022283 0.193960 -0.062500 0 0 0 0 0 0 4 218276
-0.002315 0.000048 0.119806 -0.046215 -0.022282 0.193978 -0.062500 0 0 0 0 0 0 4 219269
-0.002315 0.000048 0.119806 -0.046223 -0.022290 0.193974 -0.062500 0 0 0 0 0 0 4 220266
-0.002315 0.000048 0.119806 -0.046216 -0.022283 0.193960 -0.062500 0 0 0 0 0 0 4 221269
-0.002315 0.000048 0.119806 -0.046215 -0.022282 0.193978 -0.062500 0 0 0 0 0 0 4 222280
-0.002315 0.000048 0.119806 -0.046223 -0.022290 0.193974 -0.062500 0 0 0 0 0 0 4 223268
-0.002315 0.000048 0.119806 -0.046216 -0.022283 0.193960 -0.062500 0 0 0 0 0 0 4 224262
-0.002315 0.000048 0.119806 -0.046215 -0.022282 0.193978 -0.062500 0 0 0 0 0 0 4 225262
-0.002315 0.000048 0.119806 -0.046223 -0.022290 0.193974 -0.062500 0 0 0 0 0 0 4 226261
-0.002315 0.000048 0.119806 -0.046216 -0.022283 0.193960 -0.062500 0 0 0 0 0 0 4 227263
-0.002315 0.000048 0.119806 -0.046215 -0.022282 0.193978 -0.062500 0 0 0 0 0 0 4 228261
-0.002315 0.000048 0.119806 -0.046223 -0.022290 0.193974 -0.062500 0 0 0 0 0 0 4 229260
-0.002315 0.000048 0.119806 -0.046216 -0.022283 0.193960 -0.062500 0 0 0 0 0 0 4 230261
-0.002315 0.000048 0.119806 -0.046215 -0.022282 0.193978 -0.062500 0 0 0 0 0 0 4 231266
-0.002315 0.000048 0.119806 -0.046223 -0.022290 0.193973 -0.062500 0 0 0 0 0 0 4 232265
-0.002315 0.000048 0.119806 -0.046227 -0.022280 0.193966 -0.062500 0 0 0 0 0 0 4 233267
-0.002315 0.000048 0.119806 -0.046205 -0.022284 0.193973 -0.062500 0 0 0 0 0 0 4 234267
-0.002315 0.000048 0.119806 -0.046222 -0.022290 0.193973 -0.062500 0 0 0 0 0 0 4 235246
-0.002315 0.000048 0.119806 -0.046227 -0.022280 0.193966 -0.062500 0 0 0 0 0 0 4 236262
-0.002315 0.000048 0.119806 -0.046205 -0.022284 0.193973 -0.062500 0 0 0 0 0 0 4 237264
-0.002315 0.000048 0.119806 -0.046222 -0.022290 0.193973 -0.062500 0 0 0 0 0 0 4 238261
-0.002315 0.000048 0.119806 -0.046224 -0.022291 0.193973 -0.062500 0 0 0 0 0 0 4 239257
-0.002315 0.000048 0.119806 -0.046208 -0.022274 0.193967 -0.062500 0 0 0 0 0 0 4 240362
-0.002315 0.000048 0.119806 -0.046222 -0.022289 0.193972 -0.062500 0 0 0 0 0 0 4 241361
-0.002315 0.000048 0.119806 -0.046224 -0.022291 0.193973 -0.062500 0 0 0 0 0 0 4 242355
-0.002310 0.000029 0.119817 -0.114537 0.212702 0.045730 -0.062500 0 0 0 0 0 0 4 243360
-0.002307 0.000020 0.119820 -0.088457 0.118722 0.118229 -0.062500 0 0 0 0 0 0 4 244345
-0.002306 0.000016 0.119822 -0.068567 0.050550 0.155742 -0.062500 0 0 0 0 0 0 4 245317
-0.002305 0.000014 0.119822 -0.057663 0.014372 0.169984 -0.062500 0 0 0 0 0 0 4 246318
-0.002305 0.000013 0.119822 -0.052012 -0.003935 0.175049 -0.062500 0 0 0 0 0 0 4 247319
-0.002304 0.000012 0.119822 -0.049139 -0.013112 0.176825 -0.062500 0 0 0 0 0 0 4 248362
-0.002304 0.000012 0.119822 -0.047693 -0.017698 0.177430 -0.062500 0 0 0 0 0 0 4 249346
-0.002304 0.000012 0.119822 -0.046967 -0.019991 0.177649 -0.062500 0 0 0 0 0 0 4 250351
-0.002304 0.000011 0.119822 -0.046581 -0.021142 0.177730 -0.062500 0 0 0 0 0 0 4 251326
-0.002304 0.000011 0.119822 -0.046403 -0.021709 0.177755 -0.062500 0 0 0 0 0 0 4 252326
-0.002304 0.000011 0.119822 -0.046314 -0.021997 0.177759 -0.062500 0 0 0 0 0 0 4 253316
-0.002304 0.000011 0.119822 -0.046268 -0.022147 0.177754 -0.062500 0 0 0 0 0 0 4 254358
-0.002304 0.000011 0.119822 -0.046235 -0.022220 0.177761 -0.062500 0 0 0 0 0 0 4 255346
-0.002304 0.000011 0.119822 -0.046237 -0.022246 0.177761 -0.062500 0 0 0 0 0 0 4 256347
-0.002304 0.000011 0.119822 -0.046222 -0.022263 0.177762 -0.062500 0 0 0 0 0 0 4 257344
-0.002304 0.000011 0.119822 -0.046217 -0.022275 0.177768 -0.062500 0 0 0 0 0 0 4 258354
-0.002304 0.000011 0.119822 -0.046225 -0.022285 0.177762 -0.062500 0 0 0 0 0 0 4 259319
-0.002304 0.000011 0.119822 -0.046218 -0.022277 0.177769 -0.062500 0 0 0 0 0 0 4 260318
-0.002304 0.000011 0.119822 -0.046213 -0.022288 0.177756 -0.062500 0 0 0 0 0 0 4 261316
-0.002304 0.000011 0.119822 -0.046224 -0.022286 0.177761 -0.062500 0 0 0 0 0 0 4 262315
-0.002317 -0.000002 0.119811 0.117329 0.156516 0.328889 -0.062500 0 0 0 0 0 0 4 263320
-0.002323 -0.000009 0.119808 0.052502 0.085689 0.255068 -0.062500 0 0 0 0 0 0 4 264347
-0.002327 -0.000012 0.119806 0.004568 0.034346 0.216811 -0.062500 0 0 0 0 0 0 4 265341
-0.002328 -0.000014 0.119806 -0.021217 0.007071 0.202250 -0.062500 0 0 0 0 0 0 4 266318
-0.002329 -0.000015 0.119806 -0.034399 -0.006744 0.197078 -0.062500 0 0 0 0 0 0 4 267319
-0.002329 -0.000015 0.119806 -0.041052 -0.013651 0.195273 -0.062500 0 0 0 0 0 0 4 268328
-0.002330 -0.000016 0.119806 -0.044393 -0.017114 0.194631 -0.062500 0 0 0 0 0 0 4 269345
-0.002330 -0.000016 0.119806 -0.046076 -0.018849 0.194411 -0.062500 0 0 0 0 0 0 4 270324
-0.002330 -0.000016 0.119806 -0.046901 -0.019712 0.194339 -0.062500 0 0 0 0 0 0 4 271341
-0.002330 -0.000016 0.119806 -0.047324 -0.020155 0.194316 -0.062500 0 0 0 0 0 0 4 272341
-0.002330 -0.000016 0.119806 -0.047547 -0.020360 0.194308 -0.062500 0 0 0 0 0 0 4 273324
-0.002330 -0.000016 0.119806 -0.047645 -0.020474 0.194306 -0.062500 0 0 0 0 0 0 4 274340
-0.002330 -0.000016 0.119806 -0.047706 -0.020525 0.194297 -0.062500 0 0 0 0 0 0 4 275292
-0.002330 -0.000016 0.119806 -0.047728 -0.020546 0.194303 -0.062500 0 0 0 0 0 0 4 276266
-0.002330 -0.000016 0.119806 -0.047735 -0.020568 0.194303 -0.062500 0 0 0 0 0 0 4 277256
-0.002330 -0.000016 0.119806 -0.047743 -0.020578 0.194296 -0.062500 0 0 0 0 0 0 4 278266
-0.002330 -0.000016 0.119806 -0.047755 -0.020577 0.194302 -0.062500 0 0 0 0 0 0 4 279257
-0.002330 -0.000016 0.119806 -0.047757 -0.020576 0.194302 -0.062500 0 0 0 0 0 0 4 280270
-0.002330 -0.000016 0.119806 -0.047745 -0.020579 0.194296 -0.062500 0 0 0 0 0 0 4 281256
-0.002330 -0.000016 0.119806 -0.047756 -0.020577 0.194302 -0.062500 0 0 0 0 0 0 4 282266
-0.002330 -0.000016 0.119806 -0.047757 -0.020576 0.194302 -0.062500 0 0 0 0 0 0 4 283256
-0.002330 -0.000016 0.119806 -0.047745 -0.020579 0.194296 -0.062500 0 0 0 0 0 0 4 284264
-0.002330 -0.000016 0.119806 -0.047756 -0.020577 0.194302 -0.062500 0 0 0 0 0 0 4 285256
-0.002330 -0.000016 0.119806 -0.047757 -0.020576 0.194302 -0.062500 0 0 0 0 0 0 4 286265
-0.002330 -0.000016 0.119806 -0.047745 -0.020579 0.194296 -0.062500 0 0 0 0 0 0 4 287277
-0.002330 -0.000016 0.119806 -0.047756 -0.020577 0.194302 -0.062500 0 0 0 0 0 0 4 288280
-0.002330 -0.000016 0.119806 -0.047757 -0.020576 0.194302 -0.062500 0 0 0 0 0 0 4 289274
-0.002325 -0.000034 0.119816 -0.116104 0.214539 0.046243 -0.062500 0 0 0 0 0 0 4 290255
-0.002322 -0.000043 0.119820 -0.090004 0.120466 0.118656 -0.062500 0 0 0 0 0 0 4 291263
-0.002321 -0.000048 0.119821 -0.070117 0.052282 0.156117 -0.062500 0 0 0 0 0 0 4 292262
-0.002320 -0.000050 0.119822 -0.059196 0.016076 0.170353 -0.062500 0 0 0 0 0 0 4 293263
-0.002319 -0.000051 0.119822 -0.053555 -0.002225 0.175406 -0.062500 0 0 0 0 0 0 4 294258
-0.002319 -0.000051 0.119822 -0.050681 -0.011405 0.177175 -0.062500 0 0 0 0 0 0 4 295268
-0.002319 -0.000052 0.119822 -0.049224 -0.015994 0.177790 -0.062500 0 0 0 0 0 0 4 296263
-0.002319 -0.000052 0.119822 -0.048488 -0.018279 0.177996 -0.062500 0 0 0 0 0 0 4 297262
-0.002319 -0.000052 0.119822 -0.048120 -0.019436 0.178074 -0.062500 0 0 0 0 0 0 4 298260
-0.002319 -0.000052 0.119822 -0.047945 -0.020003 0.178098 -0.062500 0 0 0 0 0 0 4 299262
-0.002319 -0.000052 0.119822 -0.047853 -0.020302 0.178109 -0.062500 0 0 0 0 0 0 4 300261
-0.002319 -0.000052 0.119822 -0.047801 -0.020434 0.178104 -0.062500 0 0 0 0 0 0 4 301262
-0.002319 -0.000052 0.119822 -0.047780 -0.020502 0.178117 -0.062500 0 0 0 0 0 0 4 302259
-0.002319 -0.000052 0.119822 -0.047756 -0.020545 0.178112 -0.062500 0 0 0 0 0 0 4 303267
-0.002319 -0.000052 0.119822 -0.047758 -0.020569 0.178112 -0.062500 0 0 0 0 0 0 4 304261
-0.002319 -0.000052 0.119822 -0.047758 -0.020571 0.178112 -0.062500 0 0 0 0 0 0 4 305260
-0.002319 -0.000052 0.119822 -0.047758 -0.020571 0.178112 -0.062500 0 0 0 0 0 0 4 306260
-0.002319 -0.000052 0.119822 -0.047755 -0.020582 0.178118 -0.062500 0 0 0 0 0 0 4 307261
-0.002319 -0.000052 0.119822 -0.047758 -0.020572 0.178113 -0.062500 0 0 0 0 0 0 4 308259
-0.002319 -0.000052 0.119822 -0.047755 -0.020582 0.178119 -0.062500 0 0 0 0 0 0 4 309259
-0.002319 -0.000052 0.119822 -0.047746 -0.020575 0.178106 -0.062500 0 0 0 0 0 0 4 310259
-0.002319 -0.000052 0.119822 -0.047754 -0.020583 0.178118 -0.062500 0 0 0 0 0 0 4 311261
-0.002319 -0.000052 0.119822 -0.047758 -0.020572 0.178113 -0.062500 0 0 0 0 0 0 4 312259
-0.002319 -0.000052 0.119822 -0.047744 -0.020585 0.178113 -0.062500 0 0 0 0 0 0 4 313259
-0.002319 -0.000052 0.119822 -0.047757 -0.020573 0.178112 -0.062500 0 0 0 0 0 0 4 314258
-0.002319 -0.000052 0.119822 -0.047755 -0.020582 0.178119 -0.062500 0 0 0 0 0 0 4 315256
-0.002319 -0.000052 0.119822 -0.047746 -0.020575 0.178107 -0.062500 0 0 0 0 0 0 4 316351
-0.002319 -0.000052 0.119822 -0.047754 -0.020583 0.178118 -0.062500 0 0 0 0 0 0 4 317396
-0.002319 -0.000052 0.119822 -0.047766 -0.020581 0.178106 -0.062500 0 0 0 0 0 0 4 318356
-0.002319 -0.000052 0.119822 -0.047744 -0.020586 0.178112 -0.062500 0 0 0 0 0 0 4 319324
-0.002319 -0.000052 0.119822 -0.047757 -0.020573 0.178112 -0.062500 0 0 0 0 0 0 4 320319
-0.002319 -0.000052 0.119822 -0.047755 -0.020582 0.178119 -0.062500 0 0 0 0 0 0 4 321348
-0.002319 -0.000052 0.119822 -0.047746 -0.020575 0.178106 -0.062500 0 0 0 0 0 0 4 322354
-0.002319 -0.000052 0.119822 -0.047754 -0.020583 0.178118 -0.062500 0 0 0 0 0 0 4 323319
-0.002314 -0.000070 0.119832 -0.116152 0.214681 0.030194 -0.062500 0 0 0 0 0 0 4 324316
-0.002311 -0.000079 0.119836 -0.090017 0.120536 0.102526 -0.062500 0 0 0 0 0 0 4 325317
-0.002310 -0.000084 0.119837 -0.070120 0.052296 0.139969 -0.062500 0 0 0 0 0 0 4 326313
-0.002309 -0.000086 0.119838 -0.059197 0.016081 0.154181 -0.062500 0 0 0 0 0 0 4 327310
-0.002309 -0.000087 0.119838 -0.053554 -0.002226 0.159224 -0.062500 0 0 0 0 0 0 4 328346
-0.002308 -0.000088 0.119838 -0.050684 -0.011398 0.161001 -0.062500 0 0 0 0 0 0 4 329343
-0.002308 -0.000088 0.119838 -0.049234 -0.015996 0.161608 -0.062500 0 0 0 0 0 0 4 330344
-0.002308 -0.000088 0.119838 -0.048488 -0.018285 0.161826 -0.062500 0 0 0 0 0 0 4 331361
-0.002308 -0.000088 0.119838 -0.048122 -0.019432 0.161898 -0.062500 0 0 0 0 0 0 4 332360
-0.002308 -0.000088 0.119838 -0.047943 -0.020009 0.161928 -0.062500 0 0 0 0 0 0 4 333349
-0.002308 -0.000088 0.119838 -0.047846 -0.020290 0.161939 -0.062500 0 0 0 0 0 0 4 334347
-0.002308 -0.000088 0.119838 -0.047799 -0.020439 0.161935 -0.062500 0 0 0 0 0 0 4 335325
-0.002308 -0.000088 0.119838 -0.047778 -0.020509 0.161948 -0.062500 0 0 0 0 0 0 4 336321
-0.002308 -0.000088 0.119838 -0.047765 -0.020549 0.161930 -0.062500 0 0 0 0 0 0 4 337358
-0.002321 -0.000102 0.119827 0.117253 0.156372 0.313303 -0.062500 0 0 0 0 0 0 4 338338
-0.002327 -0.000109 0.119823 0.052454 0.085660 0.239391 -0.062500 0 0 0 0 0 0 4 339349
-0.002331 -0.000112 0.119822 0.004556 0.034349 0.201049 -0.062500 0 0 0 0 0 0 4 340315
-0.002332 -0.000114 0.119822 -0.021237 0.007082 0.186471 -0.062500 0 0 0 0 0 0 4 341342
-0.002333 -0.000115 0.119822 -0.034408 -0.006721 0.181289 -0.062500 0 0 0 0 0 0 4 342347
-0.002334 -0.000115 0.119822 -0.041051 -0.013647 0.179469 -0.062500 0 0 0 0 0 0 4 343341
-0.002334 -0.000115 0.119822 -0.044390 -0.017112 0.178842 -0.062500 0 0 0 0 0 0 4 344337
-0.002329 -0.000133 0.119832 -0.114489 0.216555 0.030894 -0.062500 0 0 0 0 0 0 4 345321
-0.002326 -0.000143 0.119836 -0.089198 0.121457 0.103061 -0.062500 0 0 0 0 0 0 4 346336
-0.002325 -0.000147 0.119837 -0.069708 0.052757 0.140416 -0.062500 0 0 0 0 0 0 4 347293
-0.002324 -0.000149 0.119837 -0.058996 0.016301 0.154604 -0.062500 0 0 0 0 0 0 4 348258
-0.002323 -0.000151 0.119838 -0.053449 -0.002131 0.159651 -0.062500 0 0 0 0 0 0 4 349264
-0.002323 -0.000151 0.119838 -0.050626 -0.011359 0.161409 -0.062500 0 0 0 0 0 0 4 350253
-0.002323 -0.000151 0.119838 -0.049203 -0.015958 0.162024 -0.062500 0 0 0 0 0 0 4 351264
-0.002323 -0.000152 0.119838 -0.048483 -0.018273 0.162240 -0.062500 0 0 0 0 0 0 4 352254
-0.002323 -0.000152 0.119838 -0.048119 -0.019422 0.162311 -0.062500 0 0 0 0 0 0 4 353262
-0.002323 -0.000152 0.119838 -0.047941 -0.020000 0.162341 -0.062500 0 0 0 0 0 0 4 354262
-0.002336 -0.000165 0.119827 0.117092 0.156520 0.313893 -0.062500 0 0 0 0 0 0 4 355269
-0.002337 -0.000190 0.119834 -0.016078 0.321284 0.092331 -0.062500 0 0 0 0 0 0 4 356253
-0.002338 -0.000203 0.119836 -0.037791 0.175638 0.126127 -0.062500 0 0 0 0 0 0 4 357264
-0.002338 -0.000209 0.119837 -0.043632 0.080028 0.148869 -0.062500 0 0 0 0 0 0 4 358263
-0.002338 -0.000212 0.119837 -0.045879 0.029961 0.157858 -0.062500 0 0 0 0 0 0 4 359265
-0.002338 -0.000214 0.119837 -0.047810 0.004625 0.161074 -0.062500 0 0 0 0 0 0 4 360259
-0.002338 -0.000214 0.119837 -0.048262 -0.008019 0.162203 -0.062500 0 0 0 0 0 0 4 361266
-0.002338 -0.000215 0.119837 -0.048492 -0.014356 0.162599 -0.062500 0 0 0 0 0 0 4 362267
-0.002338 -0.000215 0.119837 -0.048600 -0.017511 0.162728 -0.062500 0 0 0 0 0 0 4 363247
-0.002338 -0.000215 0.119837 -0.048651 -0.019094 0.162779 -0.062500 0 0 0 0 0 0 4 364251
-0.002338 -0.000215 0.119837 -0.048661 -0.019884 0.162802 -0.062500 0 0 0 0 0 0 4 365263
-0.002333 -0.000233 0.119848 -0.117163 0.215405 0.015395 -0.062500 0 0 0 0 0 0 4 366251
-0.002343 -0.000256 0.119841 0.069365 0.292716 0.239250 -0.062500 0 0 0 0 0 0 4 367265
-0.002348 -0.000267 0.119838 0.024569 0.153747 0.202460 -0.062500 0 0 0 0 0 0 4 368260
-0.002350 -0.000273 0.119837 -0.012377 0.066195 0.178184 -0.062500 0 0 0 0 0 0 4 369257
-0.002352 -0.000276 0.119837 -0.032481 0.020588 0.168606 -0.062500 0 0 0 0 0 0 4 370257
-0.002352 -0.000277 0.119837 -0.042764 -0.002390 0.165157 -0.062500 0 0 0 0 0 0 4 371260
-0.002352 -0.000278 0.119837 -0.047950 -0.013915 0.163937 -0.062500 0 0 0 0 0 0 4 372258
-0.002360 -0.000310 0.119836 0.045719 0.392711 0.168237 -0.062500 0 0 0 0 0 0 4 373257
-0.002364 -0.000326 0.119836 0.005895 0.224884 0.165930 -0.062500 0 0 0 0 0 0 4 374258
-0.002366 -0.000334 0.119836 -0.022673 0.103860 0.164650 -0.062500 0 0 0 0 0 0 4 375266
-0.002367 -0.000338 0.119836 -0.037828 0.039621 0.164134 -0.062500 0 0 0 0 0 0 4 376243
-0.002367 -0.000340 0.119836 -0.045482 0.007126 0.163943 -0.062500 0 0 0 0 0 0 4 377262
-0.002367 -0.000341 0.119836 -0.049334 -0.009141 0.163878 -0.062500 0 0 0 0 0 0 4 378260
-0.002367 -0.000341 0.119836 -0.051247 -0.017289 0.163848 -0.062500 0 0 0 0 0 0 4 379258
-0.002368 -0.000342 0.119836 -0.052220 -0.021377 0.163845 -0.062500 0 0 0 0 0 0 4 380258
-0.002380 -0.000355 0.119825 0.111992 0.153027 0.315936 -0.062500 0 0 0 0 0 0 4 381256
-0.002387 -0.000362 0.119822 0.047120 0.081647 0.241663 -0.062500 0 0 0 0 0 0 4 382258
-0.002390 -0.000366 0.119820 -0.000829 0.029964 0.203144 -0.062500 0 0 0 0 0 0 4 383259
-0.002386 -0.000386 0.119830 -0.095134 0.238471 0.041532 -0.062500 0 0 0 0 0 0 4 384257
-0.002384 -0.000396 0.119834 -0.082163 0.129946 0.108189 -0.062500 0 0 0 0 0 0 4 385256
-0.002383 -0.000400 0.119835 -0.068880 0.054515 0.143543 -0.062500 0 0 0 0 0 0 4 386258
-0.002396 -0.000417 0.119824 0.103317 0.191054 0.309325 -0.062500 0 0 0 0 0 0 4 387256
-0.002402 -0.000425 0.119821 0.042697 0.100680 0.239767 -0.062500 0 0 0 0 0 0 4 388259
-0.002405 -0.000429 0.119820 -0.004868 0.037511 0.202875 -0.062500 0 0 0 0 0 0 4 389241
-0.002401 -0.000449 0.119830 -0.098086 0.241414 0.042014 -0.062500 0 0 0 0 0 0 4 390257
-0.002399 -0.000459 0.119833 -0.084558 0.130409 0.108776 -0.062500 0 0 0 0 0 0 4 391261
-0.002398 -0.000464 0.119834 -0.070994 0.053746 0.144162 -0.062500 0 0 0 0 0 0 4 392259
-0.002398 -0.000466 0.119835 -0.063249 0.013363 0.157656 -0.062500 0 0 0 0 0 0 4 393253
-0.002397 -0.000468 0.119835 -0.059196 -0.007023 0.162467 -0.062500 0 0 0 0 0 0 4 394263
-0.002397 -0.000468 0.119835 -0.057118 -0.017221 0.164140 -0.062500 0 0 0 0 0 0 4 395259
-0.002397 -0.000469 0.119835 -0.056062 -0.022320 0.164715 -0.062500 0 0 0 0 0 0 4 396239
-0.002410 -0.000482 0.119824 0.109001 0.151298 0.317401 -0.062500 0 0 0 0 0 0 4 397257
-0.002411 -0.000507 0.119831 -0.023852 0.316122 0.096401 -0.062500 0 0 0 0 0 0 4 398250
-0.002412 -0.000520 0.119833 -0.045313 0.169611 0.129528 -0.062500 0 0 0 0 0 0 4 399338
-0.002412 -0.000526 0.119834 -0.051025 0.073561 0.151949 -0.062500 0 0 0 0 0 0 4 400343
-0.002412 -0.000529 0.119834 -0.053187 0.023291 0.160806 -0.062500 0 0 0 0 0 0 4 401337
-0.002412 -0.000531 0.119834 -0.054137 -0.002054 0.163992 -0.062500 0 0 0 0 0 0 4 402335
-0.002412 -0.000532 0.119834 -0.054580 -0.014737 0.165095 -0.062500 0 0 0 0 0 0 4 403354
-0.002412 -0.000532 0.119834 -0.054785 -0.021075 0.165488 -0.062500 0 0 0 0 0 0 4 404338
-0.002412 -0.000532 0.119834 -0.054881 -0.024255 0.165619 -0.062500 0 0 0 0 0 0 4 405343
-0.002412 -0.000532 0.119834 -0.054941 -0.025838 0.165672 -0.062500 0 0 0 0 0 0 4 406315
-0.002425 -0.000546 0.119823 0.109483 0.149433 0.318343 -0.062500 0 0 0 0 0 0 4 407314
-0.002426 -0.000571 0.119830 -0.023636 0.315349 0.097381 -0.062500 0 0 0 0 0 0 4 408359
-0.002426 -0.000583 0.119832 -0.045211 0.169230 0.130344 -0.062500 0 0 0 0 0 0 4 409346
-0.002426 -0.000590 0.119833 -0.050967 0.073350 0.152689 -0.062500 0 0 0 0 0 0 4 410345
-0.002427 -0.000593 0.119833 -0.053168 0.023189 0.161532 -0.062500 0 0 0 0 0 0 4 411341
-0.002427 -0.000594 0.119834 -0.054131 -0.002105 0.164693 -0.062500 0 0 0 0 0 0 4 412349
-0.002427 -0.000595 0.119834 -0.054569 -0.014765 0.165806 -0.062500 0 0 0 0 0 0 4 413334
-0.002427 -0.000595 0.119834 -0.054784 -0.021100 0.166182 -0.062500 0 0 0 0 0 0 4 414319
-0.002427 -0.000596 0.119834 -0.054887 -0.024257 0.166315 -0.062500 0 0 0 0 0 0 4 415333
-0.002427 -0.000596 0.119834 -0.054940 -0.025830 0.166374 -0.062500 0 0 0 0 0 0 4 416319
-0.002427 -0.000596 0.119834 -0.054957 -0.026627 0.166387 -0.062500 0 0 0 0 0 0 4 417334
-0.002427 -0.000596 0.119834 -0.054974 -0.027030 0.166392 -0.062500 0 0 0 0 0 0 4 418318
-0.002427 -0.000596 0.119834 -0.054981 -0.027222 0.166384 -0.062500 0 0 0 0 0 0 4 419294
-0.002427 -0.000596 0.119834 -0.054989 -0.027322 0.166395 -0.062500 0 0 0 0 0 0 4 420251
-0.002427 -0.000596 0.119834 -0.054987 -0.027373 0.166389 -0.062500 0 0 0 0 0 0 4 421258
-0.002427 -0.000596 0.119834 -0.054991 -0.027397 0.166388 -0.062500 0 0 0 0 0 0 4 422261
-0.002427 -0.000596 0.119834 -0.054988 -0.027411 0.166395 -0.062500 0 0 0 0 0 0 4 423251
-0.002427 -0.000596 0.119834 -0.054988 -0.027412 0.166396 -0.062500 0 0 0 0 0 0 4 424260
-0.002421 -0.000614 0.119844 -0.123593 0.209157 0.020139 -0.062500 0 0 0 0 0 0 4 425251
-0.002419 -0.000623 0.119848 -0.097421 0.114199 0.091651 -0.062500 0 0 0 0 0 0 4 426260
-0.002417 -0.000628 0.119849 -0.077443 0.045605 0.128668 -0.062500 0 0 0 0 0 0 4 427252
-0.002429 -0.000643 0.119838 0.095908 0.182786 0.295627 -0.062500 0 0 0 0 0 0 4 428259
-0.002435 -0.000651 0.119835 0.037091 0.094446 0.225969 -0.062500 0 0 0 0 0 0 4 429254
-0.002438 -0.000655 0.119834 -0.007758 0.034240 0.188986 -0.062500 0 0 0 0 0 0 4 430267
-0.002440 -0.000657 0.119833 -0.031990 0.002453 0.174875 -0.062500 0 0 0 0 0 0 4 431255
-0.002441 -0.000658 0.119833 -0.044388 -0.013640 0.169840 -0.062500 0 0 0 0 0 0 4 432274
-0.002441 -0.000659 0.119833 -0.050649 -0.021723 0.168071 -0.062500 0 0 0 0 0 0 4 433275
-0.002441 -0.000659 0.119833 -0.053800 -0.025763 0.167465 -0.062500 0 0 0 0 0 0 4 434259
-0.002441 -0.000659 0.119833 -0.055381 -0.027778 0.167241 -0.062500 0 0 0 0 0 0 4 435259
-0.002441 -0.000659 0.119833 -0.056175 -0.028794 0.167174 -0.062500 0 0 0 0 0 0 4 436252
-0.002441 -0.000659 0.119833 -0.056569 -0.029300 0.167149 -0.062500 0 0 0 0 0 0 4 437263
-0.002441 -0.000659 0.119833 -0.056764 -0.029558 0.167140 -0.062500 0 0 0 0 0 0 4 438255
-0.002441 -0.000659 0.119833 -0.056875 -0.029694 0.167142 -0.062500 0 0 0 0 0 0 4 439266
-0.002441 -0.000659 0.119833 -0.056917 -0.029741 0.167134 -0.062500 0 0 0 0 0 0 4 440266
-0.002441 -0.000659 0.119833 -0.056942 -0.029781 0.167139 -0.062500 0 0 0 0 0 0 4 441261
-0.002441 -0.000659 0.119833 -0.056952 -0.029794 0.167133 -0.062500 0 0 0 0 0 0 4 442237
-0.002441 -0.000659 0.119833 -0.056961 -0.029803 0.167125 -0.062500 0 0 0 0 0 0 4 443268
-0.002441 -0.000659 0.119833 -0.056962 -0.029804 0.167144 -0.062500 0 0 0 0 0 0 4 444266
-0.002441 -0.000659 0.119833 -0.056959 -0.029815 0.167133 -0.062500 0 0 0 0 0 0 4 445266
-0.002441 -0.000659 0.119833 -0.056970 -0.029814 0.167138 -0.062500 0 0 0 0 0 0 4 446266
-0.002441 -0.000659 0.119833 -0.056971 -0.029814 0.167138 -0.062500 0 0 0 0 0 0 4 447269
-0.002441 -0.000659 0.119833 -0.056963 -0.029805 0.167125 -0.062500 0 0 0 0 0 0 4 448269
-0.002441 -0.000659 0.119833 -0.056970 -0.029813 0.167137 -0.062500 0 0 0 0 0 0 4 449269
-0.002441 -0.000659 0.119833 -0.056971 -0.029814 0.167138 -0.062500 0 0 0 0 0 0 4 450267
-0.002441 -0.000659 0.119833 -0.056959 -0.029816 0.167132 -0.062500 0 0 0 0 0 0 4 451267
-0.002441 -0.000659 0.119833 -0.056973 -0.029803 0.167131 -0.062500 0 0 0 0 0 0 4 452236
-0.002441 -0.000659 0.119833 -0.056963 -0.029804 0.167144 -0.062500 0 0 0 0 0 0 4 453264
-0.002441 -0.000659 0.119833 -0.056959 -0.029815 0.167133 -0.062500 0 0 0 0 0 0 4 454263
-0.002441 -0.000659 0.119833 -0.056970 -0.029814 0.167138 -0.062500 0 0 0 0 0 0 4 455268
-0.002441 -0.000659 0.119833 -0.056974 -0.029803 0.167132 -0.062500 0 0 0 0 0 0 4 456265
-0.002454 -0.000673 0.119822 0.107312 0.145993 0.320170 -0.062500 0 0 0 0 0 0 4 457266
-0.002460 -0.000680 0.119818 0.042874 0.076055 0.245435 -0.062500 0 0 0 0 0 0 4 458265
-0.002464 -0.000683 0.119817 -0.004824 0.025052 0.206685 -0.062500 0 0 0 0 0 0 4 459267
-0.002465 -0.000685 0.119816 -0.030514 -0.002131 0.191944 -0.062500 0 0 0 0 0 0 4 460264
-0.002466 -0.000686 0.119816 -0.043654 -0.015937 0.186700 -0.062500 0 0 0 0 0 0 4 461265
-0.002467 -0.000686 0.119816 -0.050284 -0.022859 0.184856 -0.062500 0 0 0 0 0 0 4 462256
-0.002467 -0.000686 0.119816 -0.053610 -0.026329 0.184228 -0.062500 0 0 0 0 0 0 4 463237
-0.002467 -0.000686 0.119816 -0.055284 -0.028074 0.184001 -0.062500 0 0 0 0 0 0 4 464266
-0.002467 -0.000686 0.119816 -0.056125 -0.028942 0.183921 -0.062500 0 0 0 0 0 0 4 465265
-0.002467 -0.000686 0.119816 -0.056540 -0.029377 0.183900 -0.062500 0 0 0 0 0 0 4 466266
-0.002467 -0.000686 0.119816 -0.056762 -0.029581 0.183891 -0.062500 0 0 0 0 0 0 4 467251
-0.002467 -0.000686 0.119816 -0.056868 -0.029704 0.183880 -0.062500 0 0 0 0 0 0 4 468268
-0.002467 -0.000686 0.119816 -0.056918 -0.029758 0.183884 -0.062500 0 0 0 0 0 0 4 469243
-0.002467 -0.000686 0.119816 -0.056927 -0.029782 0.183884 -0.062500 0 0 0 0 0 0 4 470269
-0.002467 -0.000686 0.119816 -0.056955 -0.029799 0.183876 -0.062500 0 0 0 0 0 0 4 471268
-0.002467 -0.000686 0.119816 -0.056966 -0.029809 0.183888 -0.062500 0 0 0 0 0 0 4 472274
-0.002467 -0.000686 0.119816 -0.056956 -0.029812 0.183884 -0.062500 0 0 0 0 0 0 4 473276
-0.002467 -0.000686 0.119816 -0.056966 -0.029810 0.183889 -0.062500 0 0 0 0 0 0 4 474276
-0.002467 -0.000686 0.119816 -0.056970 -0.029799 0.183884 -0.062500 0 0 0 0 0 0 4 475276
-0.002467 -0.000686 0.119816 -0.056968 -0.029809 0.183890 -0.062500 0 0 0 0 0 0 4 476276
-0.002462 -0.000705 0.119827 -0.125582 0.206922 0.037884 -0.062500 0 0 0 0 0 0 4 477273
-0.002459 -0.000714 0.119830 -0.099411 0.111880 0.109273 -0.062500 0 0 0 0 0 0 4 478275
-0.002458 -0.000718 0.119831 -0.079435 0.043219 0.146219 -0.062500 0 0 0 0 0 0 4 479287
-0.002457 -0.000720 0.119832 -0.068475 0.006879 0.160259 -0.062500 0 0 0 0 0 0 4 480259
-0.002457 -0.000722 0.119832 -0.062809 -0.011466 0.165246 -0.062500 0 0 0 0 0 0 4 481279
-0.002456 -0.000722 0.119832 -0.059912 -0.020637 0.166989 -0.062500 0 0 0 0 0 0 4 482277
-0.002456 -0.000722 0.119832 -0.058446 -0.025237 0.167591 -0.062500 0 0 0 0 0 0 4 483336
-0.002456 -0.000723 0.119832 -0.057711 -0.027517 0.167814 -0.062500 0 0 0 0 0 0 4 484332
-0.002456 -0.000723 0.119832 -0.057345 -0.028665 0.167879 -0.062500 0 0 0 0 0 0 4 485315
-0.002456 -0.000723 0.119832 -0.057146 -0.029238 0.167905 -0.062500 0 0 0 0 0 0 4 486332
-0.002456 -0.000723 0.119832 -0.057066 -0.029524 0.167914 -0.062500 0 0 0 0 0 0 4 487316
-0.002456 -0.000723 0.119832 -0.057012 -0.029666 0.167915 -0.062500 0 0 0 0 0 0 4 488342
-0.002456 -0.000723 0.119832 -0.056998 -0.029744 0.167921 -0.062500 0 0 0 0 0 0 4 489334
-0.002456 -0.000723 0.119832 -0.056967 -0.029779 0.167922 -0.062500 0 0 0 0 0 0 4 490316
-0.002456 -0.000723 0.119832 -0.056972 -0.029791 0.167916 -0.062500 0 0 0 0 0 0 4 491293
-0.002456 -0.000723 0.119832 -0.056969 -0.029803 0.167922 -0.062500 0 0 0 0 0 0 4 492249
-0.002456 -0.000723 0.119832 -0.056969 -0.029804 0.167922 -0.062500 0 0 0 0 0 0 4 493257
-0.002456 -0.000723 0.119832 -0.056977 -0.029813 0.167915 -0.062500 0 0 0 0 0 0 4 494248
-0.002456 -0.000723 0.119832 -0.056970 -0.029805 0.167922 -0.062500 0 0 0 0 0 0 4 495252
-0.002456 -0.000723 0.119832 -0.056957 -0.029807 0.167916 -0.062500 0 0 0 0 0 0 4 496257
-0.002456 -0.000723 0.119832 -0.056975 -0.029813 0.167915 -0.062500 0 0 0 0 0 0 4 497249
-0.002456 -0.000723 0.119832 -0.056970 -0.029805 0.167921 -0.062500 0 0 0 0 0 0 4 498258
-0.002456 -0.000723 0.119832 -0.056957 -0.029807 0.167916 -0.062500 0 0 0 0 0 0 4 499249
-0.002456 -0.000723 0.119832 -0.056968 -0.029805 0.167921 -0.062500 0 0 0 0 0 0 4 500259
-0.002456 -0.000723 0.119832 -0.056973 -0.029824 0.167922 -0.062500 0 0 0 0 0 0 4 501258
-0.002456 -0.000723 0.119832 -0.056958 -0.029809 0.167916 -0.062500 0 0 0 0 0 0 4 502266
-0.002456 -0.000723 0.119832 -0.056968 -0.029805 0.167922 -0.062500 0 0 0 0 0 0 4 503289
-0.002456 -0.000723 0.119832 -0.056976 -0.029813 0.167915 -0.062500 0 0 0 0 0 0 4 504260
-0.002456 -0.000723 0.119832 -0.056958 -0.029808 0.167915 -0.062500 0 0 0 0 0 0 4 505271
-0.002456 -0.000723 0.119832 -0.056965 -0.029816 0.167928 -0.062500 0 0 0 0 0 0 4 506255
-0.002456 -0.000723 0.119832 -0.056976 -0.029814 0.167916 -0.062500 0 0 0 0 0 0 4 507256
-0.002456 -0.000723 0.119832 -0.056958 -0.029808 0.167915 -0.062500 0 0 0 0 0 0 4 508268
-0.002456 -0.000723 0.119832 -0.056968 -0.029805 0.167921 -0.062500 0 0 0 0 0 0 4 509249
-0.002456 -0.000723 0.119832 -0.056976 -0.029813 0.167915 -0.062500 0 0 0 0 0 0 4 510270
-0.002456 -0.000723 0.119832 -0.056958 -0.029808 0.167915 -0.062500 0 0 0 0 0 0 4 511255
-0.002456 -0.000723 0.119832 -0.056965 -0.029816 0.167928 -0.062500 0 0 0 0 0 0 4 512235
-0.002456 -0.000723 0.119832 -0.056976 -0.029814 0.167916 -0.062500 0 0 0 0 0 0 4 513264
-0.002456 -0.000723 0.119832 -0.056970 -0.029805 0.167922 -0.062500 0 0 0 0 0 0 4 514263
-0.002456 -0.000723 0.119832 -0.056957 -0.029807 0.167916 -0.062500 0 0 0 0 0 0 4 515265
-0.002456 -0.000723 0.119832 -0.056975 -0.029813 0.167914 -0.062500 0 0 0 0 0 0 4 516265
-0.002456 -0.000723 0.119832 -0.056966 -0.029816 0.167928 -0.062500 0 0 0 0 0 0 4 517263
-0.002456 -0.000723 0.119832 -0.056957 -0.029808 0.167917 -0.062500 0 0 0 0 0 0 4 518271
-0.002456 -0.000723 0.119832 -0.056975 -0.029813 0.167915 -0.062500 0 0 0 0 0 0 4 519239
-0.002456 -0.000723 0.119832 -0.056970 -0.029805 0.167921 -0.062500 0 0 0 0 0 0 4 520267
-0.002456 -0.000723 0.119832 -0.056957 -0.029807 0.167916 -0.062500 0 0 0 0 0 0 4 521270
-0.002456 -0.000723 0.119832 -0.056968 -0.029805 0.167922 -0.062500 0 0 0 0 0 0 4 522262
-0.002456 -0.000723 0.119832 -0.056973 -0.029824 0.167922 -0.062500 0 0 0 0 0 0 4 523265
-0.002456 -0.000723 0.119832 -0.056958 -0.029809 0.167916 -0.062500 0 0 0 0 0 0 4 524261
-0.002456 -0.000723 0.119832 -0.056968 -0.029805 0.167922 -0.062500 0 0 0 0 0 0 4 525265
-0.002456 -0.000723 0.119832 -0.056976 -0.029813 0.167915 -0.062500 0 0 0 0 0 0 4 526262
-0.002456 -0.000723 0.119832 -0.056958 -0.029808 0.167915 -0.062500 0 0 0 0 0 0 4 527265
-0.002456 -0.000723 0.119832 -0.056965 -0.029816 0.167928 -0.062500 0 0 0 0 0 0 4 528262
-0.002456 -0.000723 0.119832 -0.056976 -0.029814 0.167916 -0.062500 0 0 0 0 0 0 4 529263
-0.002456 -0.000723 0.119832 -0.056958 -0.029808 0.167915 -0.062500 0 0 0 0 0 0 4 530264
-0.002456 -0.000723 0.119832 -0.056968 -0.029805 0.167922 -0.062500 0 0 0 0 0 0 4 531265
-0.002456 -0.000723 0.119832 -0.056976 -0.029813 0.167915 -0.062500 0 0 0 0 0 0 4 532263
-0.002456 -0.000723 0.119832 -0.056958 -0.029808 0.167915 -0.062500 0 0 0 0 0 0 4 533262
-0.002456 -0.000723 0.119832 -0.056965 -0.029816 0.167928 -0.062500 0 0 0 0 0 0 4 534259
-0.002456 -0.000723 0.119832 -0.056976 -0.029814 0.167916 -0.062500 0 0 0 0 0 0 4 535235
-0.002456 -0.000723 0.119832 -0.056958 -0.029808 0.167915 -0.062500 0 0 0 0 0 0 4 536262
-0.002456 -0.000723 0.119832 -0.056968 -0.029805 0.167921 -0.062500 0 0 0 0 0 0 4 537261
-0.002456 -0.000723 0.119832 -0.056976 -0.029813 0.167915 -0.062500 0 0 0 0 0 0 4 538263
-0.002456 -0.000723 0.119832 -0.056966 -0.029816 0.167928 -0.062500 0 0 0 0 0 0 4 539263
-0.002456 -0.000723 0.119832 -0.056957 -0.029808 0.167917 -0.062500 0 0 0 0 0 0 4 540263
-0.002456 -0.000723 0.119832 -0.056975 -0.029813 0.167915 -0.062500 0 0 0 0 0 0 4 541258
-0.002456 -0.000723 0.119832 -0.056970 -0.029805 0.167921 -0.062500 0 0 0 0 0 0 4 542254
-0.002456 -0.000723 0.119832 -0.056957 -0.029807 0.167916 -0.062500 0 0 0 0 0 0 4 543258
-0.002456 -0.000723 0.119832 -0.056975 -0.029813 0.167914 -0.062500 0 0 0 0 0 0 4 544258
-0.002456 -0.000723 0.119832 -0.056966 -0.029816 0.167928 -0.062500 0 0 0 0 0 0 4 545268
-0.002456 -0.000723 0.119832 -0.056957 -0.029808 0.167917 -0.062500 0 0 0 0 0 0 4 546263
-0.002456 -0.000723 0.119832 -0.056975 -0.029813 0.167915 -0.062500 0 0 0 0 0 0 4 547267
-0.002456 -0.000723 0.119832 -0.056970 -0.029805 0.167921 -0.062500 0 0 0 0 0 0 4 548263
-0.002456 -0.000723 0.119832 -0.056957 -0.029807 0.167916 -0.062500 0 0 0 0 0 0 4 549262
-0.002456 -0.000723 0.119832 -0.056968 -0.029805 0.167921 -0.062500 0 0 0 0 0 0 4 550247
-0.002456 -0.000723 0.119832 -0.056973 -0.029824 0.167922 -0.062500 0 0 0 0 0 0 4 551240
-0.002456 -0.000723 0.119832 -0.056958 -0.029809 0.167916 -0.062500 0 0 0 0 0 0 4 552237
-0.002456 -0.000723 0.119832 -0.056968 -0.029805 0.167922 -0.062500 0 0 0 0 0 0 4 553252
-0.002456 -0.000723 0.119832 -0.056976 -0.029813 0.167915 -0.062500 0 0 0 0 0 0 4 554259
-0.002456 -0.000723 0.119832 -0.056958 -0.029808 0.167915 -0.062500 0 0 0 0 0 0 4 555249
-0.002456 -0.000723 0.119832 -0.056965 -0.029816 0.167928 -0.062500 0 0 0 0 0 0 4 556257
-0.002456 -0.000723 0.119832 -0.056976 -0.029814 0.167916 -0.062500 0 0 0 0 0 0 4 557247
-0.002456 -0.000723 0.119832 -0.056958 -0.029808 0.167915 -0.062500 0 0 0 0 0 0 4 558257
-0.002456 -0.000723 0.119832 -0.056968 -0.029805 0.167921 -0.062500 0 0 0 0 0 0 4 559247
-0.002456 -0.000723 0.119832 -0.056976 -0.029813 0.167915 -0.062500 0 0 0 0 0 0 4 560256
-0.002456 -0.000723 0.119832 -0.056970 -0.029805 0.167921 -0.062500 0 0 0 0 0 0 4 561247
-0.002456 -0.000723 0.119832 -0.056954 -0.029818 0.167923 -0.062500 0 0 0 0 0 0 4 562256
-0.002456 -0.000723 0.119832 -0.056975 -0.029814 0.167915 -0.062500 0 0 0 0 0 0 4 563248
-0.002456 -0.000723 0.119832 -0.056969 -0.029805 0.167922 -0.062500 0 0 0 0 0 0 4 564257
-0.002456 -0.000723 0.119832 -0.056957 -0.029807 0.167916 -0.062500 0 0 0 0 0 0 4 565249
-0.002456 -0.000723 0.119832 -0.056975 -0.029813 0.167914 -0.062500 0 0 0 0 0 0 4 566263
-0.002456 -0.000723 0.119832 -0.056966 -0.029816 0.167928 -0.062500 0 0 0 0 0 0 4 567253
-0.002456 -0.000723 0.119832 -0.056957 -0.029808 0.167917 -0.062500 0 0 0 0 0 0 4 568257
-0.002456 -0.000723 0.119832 -0.056975 -0.029813 0.167915 -0.062500 0 0 0 0 0 0 4 569259
-0.002456 -0.000723 0.119832 -0.056970 -0.029805 0.167921 -0.062500 0 0 0 0 0 0 4 570261
-0.002456 -0.000723 0.119832 -0.056957 -0.029807 0.167916 -0.062500 0 0 0 0 0 0 4 571298
-0.002456 -0.000723 0.119832 -0.056975 -0.029813 0.167914 -0.062500 0 0 0 0 0 0 4 572266
-0.002456 -0.000723 0.119832 -0.056966 -0.029816 0.167928 -0.062500 0 0 0 0 0 0 4 573237
-0.002456 -0.000723 0.119832 -0.056957 -0.029808 0.167917 -0.062500 0 0 0 0 0 0 4 574268
[truncated: 11,266,877 more chars]
