# Supplementary material for: Increasing Patient Engagement in Rehabilitation Exercises Using Computer-Based Citizen Science
Source: PLoS One. 2015 Mar 20;10(3):e0117013. doi: 10.1371/journal.pone.0117013 (PMC4368773; doi:10.1371/journal.pone.0117013)
Supplement: S1 Dataset — (ZIP) [file pone.0117013.s001.zip › Dataset_S1/H2/H2_with.dat]

-0.016907 -0.016794 0.170484 -0.662616 0.025813 -6.839657 -0.000000 1 0 0 0 0 0 0 973
-0.016875 -0.016789 0.170744 -0.471470 -0.054271 -4.100759 -0.000031 1 0 0 0 0 0 0 1973
-0.016862 -0.016805 0.170989 -0.204289 0.222768 -3.638952 -0.000062 1 0 0 0 0 0 0 2972
-0.016815 -0.016782 0.171234 -0.614185 -0.256174 -3.622462 -0.000094 1 0 0 0 0 0 0 3977
-0.016799 -0.016795 0.171451 -0.231587 0.165872 -3.271384 -0.000125 1 0 0 0 0 0 0 4973
-0.016824 -0.016750 0.171651 0.333717 -0.530189 -3.054400 -0.000156 1 0 0 0 0 0 0 5973
-0.016826 -0.016702 0.171844 0.090599 -0.620007 -2.950353 -0.000188 1 0 0 0 0 0 0 6974
-0.016837 -0.016652 0.171956 0.206677 -0.661258 -1.919560 -0.000218 1 0 0 0 0 0 0 7959
-0.016828 -0.016560 0.172152 -0.037582 -1.208598 -2.932083 -0.000250 1 0 0 0 0 0 0 8972
-0.016809 -0.016498 0.172243 -0.194626 -0.857718 -1.688671 -0.000281 1 0 0 0 0 0 0 9959
-0.016771 -0.016407 0.172342 -0.442254 -1.186820 -1.702007 -0.000321 1 0 0 0 0 0 0 11233
-0.016681 -0.016318 0.172441 -1.139684 -1.193128 -1.710899 -0.000343 1 0 0 0 0 0 0 11963
-0.016583 -0.016247 0.172516 -1.312169 -0.954070 -1.439268 -0.000375 1 0 0 0 0 0 0 12965
-0.016449 -0.016180 0.172574 -1.784442 -0.872099 -1.204849 -0.000406 1 0 0 0 0 0 0 13960
-0.016309 -0.016094 0.172620 -1.910475 -1.107967 -1.062462 -0.000440 1 0 0 0 0 0 0 15051
-0.016158 -0.016021 0.172651 -2.055759 -0.944537 -0.859595 -0.000471 1 0 0 0 0 0 0 16043
-0.016006 -0.015958 0.172660 -2.087257 -0.804912 -0.584957 -0.000501 1 0 0 0 0 0 0 17015
-0.015895 -0.015883 0.172663 -1.545196 -0.929243 -0.504833 -0.000532 1 0 0 0 0 0 0 18011
-0.015783 -0.015811 0.172661 -1.492554 -0.902431 -0.455579 -0.000565 1 0 0 0 0 0 0 19038
-0.015675 -0.015742 0.172643 -1.441724 -0.853669 -0.266770 -0.000596 1 0 0 0 0 0 0 20054
-0.015599 -0.015680 0.172624 -1.000507 -0.745181 -0.263771 -0.000627 1 0 0 0 0 0 0 21049
-0.015530 -0.015608 0.172601 -0.872808 -0.857663 -0.218546 -0.000658 1 0 0 0 0 0 0 22021
-0.015467 -0.015569 0.172568 -0.775916 -0.444663 -0.127562 -0.000690 1 0 0 0 0 0 0 23053
-0.015403 -0.015508 0.172538 -0.763628 -0.668745 -0.165082 -0.000721 1 0 0 0 0 0 0 24046
-0.015329 -0.015459 0.172511 -0.900207 -0.540879 -0.236176 -0.000752 1 0 0 0 0 0 0 25022
-0.015248 -0.015415 0.172485 -0.952969 -0.418074 -0.400257 -0.000918 1 0 0 0 0 0 0 30336
-0.015165 -0.015373 0.172461 -0.999111 -0.374700 -0.417347 -0.000925 1 0 0 0 0 0 0 30573
-0.014685 -0.015189 0.172395 -6.178595 -2.224501 0.105850 -0.000940 1 0 0 0 0 0 0 31061
-0.014572 -0.015153 0.172376 -1.909319 -0.482214 -0.495398 -0.000985 1 0 0 0 0 0 0 32480
-0.014414 -0.015115 0.172358 -2.055257 -0.327208 -0.564496 -0.001002 1 0 0 0 0 0 0 33023
-0.014279 -0.015096 0.172352 -1.787118 -0.053317 -0.763823 -0.001033 1 0 0 0 0 0 0 34037
-0.014153 -0.015050 0.172344 -1.625811 -0.365023 -0.779899 -0.001062 1 0 0 0 0 0 0 34954
-0.014057 -0.015021 0.172332 -1.215065 -0.176668 -0.751640 -0.001093 1 0 0 0 0 0 0 35963
-0.013973 -0.014963 0.172324 -1.019674 -0.529271 -0.827373 -0.001131 1 0 0 0 0 0 0 37179
-0.013895 -0.014890 0.172318 -0.924473 -0.752233 -0.874644 -0.001156 1 0 0 0 0 0 0 37955
-0.013844 -0.014840 0.172310 -0.547024 -0.478067 -0.874237 -0.001187 1 0 0 0 0 0 0 38964
-0.013782 -0.014770 0.172303 -0.651331 -0.686634 -0.922924 -0.001218 1 0 0 0 0 0 0 39964
-0.013726 -0.014706 0.172303 -0.585037 -0.639377 -1.033233 -0.001249 1 0 0 0 0 0 0 40954
-0.013687 -0.014660 0.172297 -0.356034 -0.396318 -0.997168 -0.001281 1 0 0 0 0 0 0 41963
-0.013620 -0.014614 0.172295 -0.683323 -0.352323 -1.057259 -0.001312 1 0 0 0 0 0 0 42954
-0.013561 -0.014562 0.172296 -0.608348 -0.435982 -1.141140 -0.001343 1 0 0 0 0 0 0 43962
-0.013474 -0.014535 0.172300 -0.960981 -0.102985 -1.199128 -0.001375 1 0 0 0 0 0 0 44971
-0.013395 -0.014514 0.172307 -0.893052 0.003949 -1.275529 -0.001406 1 0 0 0 0 0 0 45950
-0.013298 -0.014502 0.172314 -1.114640 0.152439 -1.293247 -0.001437 1 0 0 0 0 0 0 46964
-0.013192 -0.014496 0.172319 -1.249737 0.239046 -1.310644 -0.001468 1 0 0 0 0 0 0 47945
-0.013090 -0.014469 0.172336 -1.218603 -0.016136 -1.477697 -0.001500 1 0 0 0 0 0 0 48962
-0.013013 -0.014424 0.172346 -0.877634 -0.255779 -1.439638 -0.001531 1 0 0 0 0 0 0 49957
-0.012939 -0.014394 0.172356 -0.805090 -0.097159 -1.458491 -0.001562 1 0 0 0 0 0 0 50956
-0.012852 -0.014355 0.172375 -0.959404 -0.191679 -1.591816 -0.001593 1 0 0 0 0 0 0 51962
-0.012783 -0.014304 0.172386 -0.740388 -0.337269 -1.535045 -0.001625 1 0 0 0 0 0 0 52963
-0.012735 -0.014263 0.172400 -0.449362 -0.228097 -1.582084 -0.001656 1 0 0 0 0 0 0 53953
-0.012682 -0.014211 0.172423 -0.466162 -0.357818 -1.732402 -0.001687 1 0 0 0 0 0 0 54960
-0.012620 -0.014176 0.172439 -0.588924 -0.139209 -1.682823 -0.001718 1 0 0 0 0 0 0 55950
-0.012575 -0.014142 0.172455 -0.378037 -0.094303 -1.697660 -0.001749 1 0 0 0 0 0 0 56943
-0.012539 -0.014109 0.172470 -0.243279 -0.075256 -1.721605 -0.001781 1 0 0 0 0 0 0 57957
-0.012470 -0.014068 0.172491 -0.635412 -0.171186 -1.815957 -0.001812 1 0 0 0 0 0 0 58959
-0.012422 -0.014032 0.172509 -0.412306 -0.121254 -1.812186 -0.001843 1 0 0 0 0 0 0 59960
-0.012384 -0.013997 0.172526 -0.256725 -0.082845 -1.818294 -0.001875 1 0 0 0 0 0 0 60959
-0.012329 -0.013971 0.172539 -0.454175 0.037848 -1.796318 -0.001906 1 0 0 0 0 0 0 61958
-0.012266 -0.013950 0.172550 -0.578830 0.112122 -1.795915 -0.001937 1 0 0 0 0 0 0 62963
-0.012207 -0.013907 0.172572 -0.543564 -0.148559 -1.953611 -0.001968 1 0 0 0 0 0 0 63964
-0.012141 -0.013877 0.172587 -0.613993 -0.007551 -1.911666 -0.002000 1 0 0 0 0 0 0 64961
-0.012083 -0.013831 0.172597 -0.526748 -0.190124 -1.856374 -0.002031 1 0 0 0 0 0 0 65957
-0.012039 -0.013792 0.172609 -0.317638 -0.114545 -1.914112 -0.002062 1 0 0 0 0 0 0 66959
-0.011982 -0.013764 0.172621 -0.476199 0.037924 -1.923601 -0.002093 1 0 0 0 0 0 0 67959
-0.011925 -0.013718 0.172642 -0.482014 -0.173444 -2.082890 -0.002124 1 0 0 0 0 0 0 68957
-0.011883 -0.013679 0.172660 -0.293841 -0.103081 -2.080942 -0.002156 1 0 0 0 0 0 0 69957
-0.011836 -0.013628 0.172671 -0.331182 -0.235355 -2.009694 -0.002187 1 0 0 0 0 0 0 70959
-0.011798 -0.013587 0.172684 -0.209032 -0.125346 -2.056738 -0.002218 1 0 0 0 0 0 0 71957
-0.011765 -0.013550 0.172698 -0.132152 -0.050867 -2.099826 -0.002250 1 0 0 0 0 0 0 72959
-0.011699 -0.013507 0.172718 -0.555029 -0.120203 -2.200074 -0.002281 1 0 0 0 0 0 0 73956
-0.011661 -0.013448 0.172732 -0.219470 -0.339004 -2.166165 -0.002312 1 0 0 0 0 0 0 74958
-0.011607 -0.013409 0.172744 -0.404700 -0.083779 -2.151303 -0.002343 1 0 0 0 0 0 0 75940
-0.011566 -0.013373 0.172757 -0.249989 -0.011464 -2.197096 -0.002375 1 0 0 0 0 0 0 76957
-0.011509 -0.013347 0.172769 -0.427732 0.116127 -2.196985 -0.002406 1 0 0 0 0 0 0 77958
-0.011446 -0.013325 0.172779 -0.541108 0.191977 -2.206709 -0.002437 1 0 0 0 0 0 0 78941
-0.011409 -0.013276 0.172789 -0.190333 -0.145069 -2.228528 -0.002468 1 0 0 0 0 0 0 79958
-0.011355 -0.013242 0.172798 -0.381467 0.029700 -2.249664 -0.002499 1 0 0 0 0 0 0 80956
-0.011314 -0.013210 0.172811 -0.231466 0.059185 -2.313176 -0.002531 1 0 0 0 0 0 0 81957
-0.011258 -0.013184 0.172821 -0.411721 0.164319 -2.321340 -0.002562 1 0 0 0 0 0 0 82959
-0.011230 -0.013172 0.172826 -0.061818 0.341197 -2.272478 -0.002593 1 0 0 0 0 0 0 83956
-0.011190 -0.013135 0.172831 -0.178320 0.050103 -2.283019 -0.002625 1 0 0 0 0 0 0 84957
-0.011156 -0.013100 0.172841 -0.110475 0.058305 -2.380491 -0.002656 1 0 0 0 0 0 0 85955
-0.011117 -0.013090 0.172842 -0.160072 0.380197 -2.308014 -0.002690 1 0 0 0 0 0 0 87044
-0.011084 -0.013069 0.172851 -0.094048 0.277037 -2.415971 -0.002721 1 0 0 0 0 0 0 88044
-0.011046 -0.013065 0.172852 -0.148529 0.500441 -2.350952 -0.002752 1 0 0 0 0 0 0 89039
-0.011027 -0.013063 0.172852 0.098314 0.551032 -2.361755 -0.002783 1 0 0 0 0 0 0 90042
-0.010995 -0.013070 0.172849 -0.030075 0.667527 -2.343160 -0.002815 1 0 0 0 0 0 0 91048
-0.010958 -0.013080 0.172845 -0.118418 0.738778 -2.343305 -0.002845 1 0 0 0 0 0 0 92013
-0.010940 -0.013086 0.172843 0.117595 0.685619 -2.397801 -0.002876 1 0 0 0 0 0 0 93011
-0.010909 -0.013095 0.172838 -0.015777 0.746338 -2.400723 -0.002907 1 0 0 0 0 0 0 94011
-0.010872 -0.013108 0.172833 -0.106479 0.789303 -2.412138 -0.002939 1 0 0 0 0 0 0 95012
-0.010853 -0.013114 0.172831 0.128248 0.721650 -2.471809 -0.002970 1 0 0 0 0 0 0 96011
-0.010823 -0.013124 0.172827 -0.005799 0.775153 -2.477625 -0.003002 1 0 0 0 0 0 0 97038
-0.010807 -0.013130 0.172825 0.184339 0.720274 -2.530607 -0.003032 1 0 0 0 0 0 0 98013
-0.010778 -0.013139 0.172820 0.025684 0.780995 -2.532213 -0.003064 1 0 0 0 0 0 0 99009
-0.010742 -0.013152 0.172815 -0.077953 0.824093 -2.542918 -0.003095 1 0 0 0 0 0 0 100009
-0.010724 -0.013158 0.172813 0.150340 0.756742 -2.603524 -0.003127 1 0 0 0 0 0 0 101038
-0.010693 -0.013168 0.172809 0.012840 0.810128 -2.608138 -0.003158 1 0 0 0 0 0 0 102034
-0.010678 -0.013174 0.172806 0.201445 0.755551 -2.662176 -0.003190 1 0 0 0 0 0 0 103040
-0.010649 -0.013184 0.172802 0.041777 0.816153 -2.663010 -0.003220 1 0 0 0 0 0 0 104019
-0.010634 -0.013189 0.172800 0.219137 0.765445 -2.715800 -0.003252 1 0 0 0 0 0 0 105034
-0.010627 -0.013191 0.172799 0.335287 0.734150 -2.757851 -0.003283 1 0 0 0 0 0 0 106017
-0.010602 -0.013200 0.172796 0.116260 0.814138 -2.748811 -0.003312 1 0 0 0 0 0 0 106961
-0.010589 -0.013204 0.172794 0.261676 0.774145 -2.796541 -0.003343 1 0 0 0 0 0 0 107952
-0.010583 -0.013206 0.172793 0.361828 0.748591 -2.837200 -0.003375 1 0 0 0 0 0 0 108962
-0.010558 -0.013214 0.172790 0.134827 0.831775 -2.828143 -0.003406 1 0 0 0 0 0 0 109951
-0.010546 -0.013219 0.172788 0.276298 0.793317 -2.876002 -0.003437 1 0 0 0 0 0 0 110962
-0.010518 -0.013228 0.172784 0.092627 0.862234 -2.873658 -0.003468 1 0 0 0 0 0 0 111951
-0.010504 -0.013233 0.172782 0.257948 0.815844 -2.925059 -0.003500 1 0 0 0 0 0 0 112960
-0.010497 -0.013235 0.172781 0.368136 0.786821 -2.966773 -0.003531 1 0 0 0 0 0 0 113951
-0.010486 -0.013260 0.172770 0.329702 1.076651 -2.856380 -0.003562 1 0 0 0 0 0 0 114961
-0.010481 -0.013272 0.172764 0.401046 0.957291 -2.947579 -0.003593 1 0 0 0 0 0 0 115951
-0.010478 -0.013279 0.172762 0.447588 0.872369 -3.017892 -0.003625 1 0 0 0 0 0 0 116959
-0.010469 -0.013305 0.172749 0.375552 1.131690 -2.921184 -0.003656 1 0 0 0 0 0 0 117959
-0.010465 -0.013318 0.172743 0.429918 0.996629 -3.019439 -0.003687 1 0 0 0 0 0 0 118957
-0.010476 -0.013341 0.172733 0.651434 1.112087 -2.990608 -0.003719 1 0 0 0 0 0 0 119971
-0.010482 -0.013353 0.172728 0.600862 0.985012 -3.083988 -0.003750 1 0 0 0 0 0 0 120973
-0.010478 -0.013382 0.172714 0.462857 1.206734 -3.005690 -0.003781 1 0 0 0 0 0 0 121967
-0.010490 -0.013413 0.172700 0.666113 1.259143 -3.011099 -0.003812 1 0 0 0 0 0 0 122967
-0.010496 -0.013429 0.172693 0.614117 1.075127 -3.132397 -0.003843 1 0 0 0 0 0 0 123953
-0.010513 -0.013453 0.172682 0.758060 1.171293 -3.111656 -0.003875 1 0 0 0 0 0 0 124966
-0.010514 -0.013488 0.172666 0.567740 1.337762 -3.062682 -0.003906 1 0 0 0 0 0 0 125955
-0.010538 -0.013500 0.172648 0.855863 1.058647 -3.055193 -0.003937 1 0 0 0 0 0 0 126970
-0.010564 -0.013523 0.172631 0.915767 1.172159 -3.100142 -0.003968 1 0 0 0 0 0 0 127961
-0.010569 -0.013558 0.172612 0.657802 1.352211 -3.095576 -0.004000 1 0 0 0 0 0 0 128968
-0.010586 -0.013592 0.172595 0.783737 1.365422 -3.145287 -0.004031 1 0 0 0 0 0 0 129967
-0.010587 -0.013632 0.172576 0.592523 1.462296 -3.142923 -0.004062 1 0 0 0 0 0 0 130969
-0.010616 -0.013685 0.172551 0.938692 1.638998 -3.089934 -0.004094 1 0 0 0 0 0 0 131966
-0.010632 -0.013713 0.172525 0.820098 1.346533 -3.096312 -0.004125 1 0 0 0 0 0 0 132967
-0.010654 -0.013744 0.172505 0.889967 1.357669 -3.192746 -0.004156 1 0 0 0 0 0 0 133973
-0.010658 -0.013783 0.172484 0.657720 1.476045 -3.215558 -0.004187 1 0 0 0 0 0 0 134947
-0.010662 -0.013804 0.172460 0.642957 1.264543 -3.201006 -0.004218 1 0 0 0 0 0 0 135962
-0.010692 -0.013848 0.172433 0.987293 1.536440 -3.176895 -0.004250 1 0 0 0 0 0 0 136963
-0.010699 -0.013893 0.172409 0.732154 1.603038 -3.235993 -0.004281 1 0 0 0 0 0 0 137954
-0.010705 -0.013918 0.172383 0.689933 1.345821 -3.247687 -0.004312 1 0 0 0 0 0 0 138968
-0.010736 -0.013963 0.172355 1.018987 1.592565 -3.236431 -0.004344 1 0 0 0 0 0 0 139967
-0.010744 -0.014009 0.172331 0.755838 1.646521 -3.302157 -0.004375 1 0 0 0 0 0 0 140967
-0.010750 -0.014034 0.172305 0.709751 1.382276 -3.316583 -0.004406 1 0 0 0 0 0 0 141966
-0.010745 -0.014071 0.172281 0.570228 1.512531 -3.367559 -0.004436 1 0 0 0 0 0 0 142937
-0.010759 -0.014107 0.172248 0.800512 1.528439 -3.266974 -0.004468 1 0 0 0 0 0 0 143936
-0.010758 -0.014149 0.172221 0.638438 1.619123 -3.359309 -0.004500 1 0 0 0 0 0 0 144965
-0.010760 -0.014172 0.172194 0.658065 1.386826 -3.392789 -0.004531 1 0 0 0 0 0 0 145966
-0.010763 -0.014185 0.172167 0.679981 1.246016 -3.418933 -0.004562 1 0 0 0 0 0 0 146966
-0.010771 -0.014232 0.172134 0.750206 1.673877 -3.371969 -0.004593 1 0 0 0 0 0 0 147953
-0.010755 -0.014265 0.172102 0.453568 1.543992 -3.382100 -0.004625 1 0 0 0 0 0 0 148964
-0.010740 -0.014305 0.172075 0.429030 1.641742 -3.479351 -0.004655 1 0 0 0 0 0 0 149936
-0.010734 -0.014328 0.172048 0.558064 1.420667 -3.512078 -0.004687 1 0 0 0 0 0 0 150966
-0.010733 -0.014341 0.172021 0.638636 1.286163 -3.537047 -0.004719 1 0 0 0 0 0 0 151967
-0.010725 -0.014371 0.171996 0.555158 1.509627 -3.595947 -0.004750 1 0 0 0 0 0 0 152966
-0.010723 -0.014388 0.171970 0.629764 1.364584 -3.604817 -0.004781 1 0 0 0 0 0 0 153967
-0.010724 -0.014399 0.171944 0.680690 1.270061 -3.618262 -0.004812 1 0 0 0 0 0 0 154965
-0.010726 -0.014406 0.171917 0.709600 1.224103 -3.636634 -0.004843 1 0 0 0 0 0 0 155964
-0.010708 -0.014418 0.171887 0.441431 1.300995 -3.612547 -0.004875 1 0 0 0 0 0 0 156964
-0.010700 -0.014427 0.171858 0.564328 1.258114 -3.653692 -0.004906 1 0 0 0 0 0 0 157963
-0.010713 -0.014449 0.171822 0.837019 1.440038 -3.581522 -0.004937 1 0 0 0 0 0 0 158955
-0.010707 -0.014446 0.171799 0.630626 1.140738 -3.764721 -0.004968 1 0 0 0 0 0 0 159962
-0.010706 -0.014446 0.171773 0.677526 1.158424 -3.776561 -0.005000 1 0 0 0 0 0 0 160964
-0.010717 -0.014426 0.171744 0.845417 0.896804 -3.750435 -0.005031 1 0 0 0 0 0 0 161964
-0.010717 -0.014441 0.171704 0.717055 1.338375 -3.627229 -0.005062 1 0 0 0 0 0 0 162968
-0.010705 -0.014434 0.171679 0.551473 1.110831 -3.830118 -0.005093 1 0 0 0 0 0 0 163964
-0.010700 -0.014433 0.171653 0.643080 1.158128 -3.855295 -0.005125 1 0 0 0 0 0 0 164966
-0.010688 -0.014419 0.171620 0.549480 1.006060 -3.789410 -0.005156 1 0 0 0 0 0 0 165961
-0.010684 -0.014414 0.171589 0.648422 1.112153 -3.841892 -0.005186 1 0 0 0 0 0 0 166937
-0.010684 -0.014413 0.171561 0.714772 1.186013 -3.887104 -0.005219 1 0 0 0 0 0 0 167966
-0.010673 -0.014400 0.171526 0.592119 1.031716 -3.838853 -0.005250 1 0 0 0 0 0 0 168965
-0.010684 -0.014411 0.171487 0.859515 1.344230 -3.791862 -0.005280 1 0 0 0 0 0 0 169934
-0.010701 -0.014396 0.171451 0.972843 1.044240 -3.851482 -0.005312 1 0 0 0 0 0 0 170959
-0.010689 -0.014398 0.171416 0.615555 1.237691 -3.887300 -0.005343 1 0 0 0 0 0 0 171949
-0.010695 -0.014379 0.171382 0.810221 0.983178 -3.926055 -0.005375 1 0 0 0 0 0 0 172959
-0.010678 -0.014378 0.171348 0.532692 1.210896 -3.946350 -0.005406 1 0 0 0 0 0 0 173949
-0.010681 -0.014357 0.171314 0.771493 0.974829 -3.977089 -0.005437 1 0 0 0 0 0 0 174958
-0.010686 -0.014349 0.171269 0.827752 1.127972 -3.847283 -0.005468 1 0 0 0 0 0 0 175949
-0.010700 -0.014325 0.171230 0.955476 0.933521 -3.937837 -0.005499 1 0 0 0 0 0 0 176957
-0.010697 -0.014300 0.171191 0.743569 0.904332 -3.958568 -0.005530 1 0 0 0 0 0 0 177949
-0.010720 -0.014283 0.171146 1.083901 1.011483 -3.913543 -0.005562 1 0 0 0 0 0 0 178958
-0.010722 -0.014261 0.171104 0.829437 0.968448 -3.958870 -0.005593 1 0 0 0 0 0 0 179949
-0.010726 -0.014253 0.171054 0.845061 1.147340 -3.886826 -0.005625 1 0 0 0 0 0 0 180958
-0.010718 -0.014236 0.171009 0.684406 1.053320 -3.962741 -0.005656 1 0 0 0 0 0 0 181956
-0.010717 -0.014230 0.170958 0.772614 1.196982 -3.908666 -0.005687 1 0 0 0 0 0 0 182956
-0.010684 -0.014222 0.170909 0.360932 1.180023 -3.946366 -0.005718 1 0 0 0 0 0 0 183962
-0.010670 -0.014220 0.170856 0.582784 1.277351 -3.916337 -0.005750 1 0 0 0 0 0 0 184964
-0.010667 -0.014223 0.170801 0.738649 1.341155 -3.906752 -0.005781 1 0 0 0 0 0 0 185980
-0.010642 -0.014195 0.170746 0.474055 0.969239 -3.935154 -0.005812 1 0 0 0 0 0 0 186954
-0.010643 -0.014162 0.170688 0.782147 0.855727 -3.897750 -0.005843 1 0 0 0 0 0 0 187962
-0.010624 -0.014156 0.170626 0.565525 1.200359 -3.873102 -0.005874 1 0 0 0 0 0 0 188954
-0.010628 -0.014133 0.170564 0.837664 1.025560 -3.879244 -0.005906 1 0 0 0 0 0 0 189970
-0.010620 -0.014109 0.170497 0.723002 0.999963 -3.842527 -0.005937 1 0 0 0 0 0 0 190961
-0.010617 -0.014062 0.170426 0.767223 0.699215 -3.789548 -0.005969 1 0 0 0 0 0 0 191969
-0.010628 -0.014019 0.170358 0.965984 0.721572 -3.855353 -0.005999 1 0 0 0 0 0 0 192936
-0.010624 -0.013985 0.170289 0.793621 0.845237 -3.855157 -0.006031 1 0 0 0 0 0 0 193965
-0.010612 -0.013956 0.170219 0.680420 0.919916 -3.858675 -0.006062 1 0 0 0 0 0 0 194961
-0.010620 -0.013922 0.170136 0.933549 0.871677 -3.714836 -0.006093 1 0 0 0 0 0 0 195964
-0.010593 -0.013900 0.170056 0.488343 1.027194 -3.741757 -0.006125 1 0 0 0 0 0 0 196964
-0.010583 -0.013892 0.169972 0.686102 1.237980 -3.707160 -0.006156 1 0 0 0 0 0 0 197964
-0.010556 -0.013860 0.169887 0.474385 0.947961 -3.713980 -0.006187 1 0 0 0 0 0 0 198966
-0.010524 -0.013855 0.169796 0.396281 1.270791 -3.652839 -0.006219 1 0 0 0 0 0 0 199973
-0.010507 -0.013818 0.169712 0.593067 0.880331 -3.745465 -0.006250 1 0 0 0 0 0 0 200966
-0.010490 -0.013787 0.169618 0.607269 0.930870 -3.642142 -0.006281 1 0 0 0 0 0 0 201970
-0.010464 -0.013782 0.169522 0.480842 1.284205 -3.625415 -0.006312 1 0 0 0 0 0 0 202969
-0.010441 -0.013767 0.169423 0.528753 1.197337 -3.582737 -0.006343 1 0 0 0 0 0 0 203954
-0.010421 -0.013748 0.169321 0.563654 1.129576 -3.563647 -0.006375 1 0 0 0 0 0 0 204964
-0.010411 -0.013703 0.169214 0.706868 0.793716 -3.515412 -0.006406 1 0 0 0 0 0 0 205963
-0.010397 -0.013668 0.169109 0.666524 0.895848 -3.535116 -0.006437 1 0 0 0 0 0 0 206965
-0.010404 -0.013631 0.169008 0.931887 0.879748 -3.605373 -0.006469 1 0 0 0 0 0 0 207965
-0.010407 -0.013577 0.168901 0.922804 0.656347 -3.551628 -0.006500 1 0 0 0 0 0 0 208964
-0.010391 -0.013561 0.168782 0.670143 1.128590 -3.395440 -0.006531 1 0 0 0 0 0 0 209961
-0.010373 -0.013540 0.168670 0.628607 1.125850 -3.481011 -0.006562 1 0 0 0 0 0 0 210965
-0.010378 -0.013510 0.168548 0.927762 1.006097 -3.378531 -0.006593 1 0 0 0 0 0 0 211964
-0.010363 -0.013506 0.168421 0.689032 1.333589 -3.308884 -0.006625 1 0 0 0 0 0 0 212963
-0.010359 -0.013507 0.168296 0.828877 1.446507 -3.329950 -0.006656 1 0 0 0 0 0 0 213965
-0.010340 -0.013519 0.168167 0.626627 1.593154 -3.291515 -0.006686 1 0 0 0 0 0 0 214935
-0.010297 -0.013519 0.168044 0.308945 1.469851 -3.388363 -0.006718 1 0 0 0 0 0 0 215952
-0.010257 -0.013529 0.167916 0.313191 1.596803 -3.328528 -0.006750 1 0 0 0 0 0 0 216964
-0.010218 -0.013545 0.167785 0.330601 1.683885 -3.290681 -0.006781 1 0 0 0 0 0 0 217963
-0.010204 -0.013555 0.167639 0.651334 1.638646 -3.106636 -0.006812 1 0 0 0 0 0 0 218964
-0.010178 -0.013571 0.167498 0.532766 1.708793 -3.169281 -0.006843 1 0 0 0 0 0 0 219964
-0.010155 -0.013566 0.167357 0.566819 1.448360 -3.166018 -0.006875 1 0 0 0 0 0 0 220962
-0.010134 -0.013550 0.167215 0.592195 1.288823 -3.160650 -0.006906 1 0 0 0 0 0 0 221962
-0.010114 -0.013529 0.167071 0.604766 1.206268 -3.157002 -0.006937 1 0 0 0 0 0 0 222963
-0.010103 -0.013482 0.166924 0.732700 0.858409 -3.105803 -0.006968 1 0 0 0 0 0 0 223960
-0.010102 -0.013455 0.166696 0.878532 1.085928 -2.060741 -0.007000 1 0 0 0 0 0 0 224965
-0.010091 -0.013436 0.166585 0.770415 1.224574 -3.471406 -0.007031 1 0 0 0 0 0 0 225956
-0.010052 -0.013419 0.166450 0.390140 1.265931 -3.317528 -0.007062 1 0 0 0 0 0 0 226965
-0.010009 -0.013388 0.166217 0.295469 1.099642 -2.028961 -0.007094 1 0 0 0 0 0 0 227975
-0.009991 -0.013369 0.166103 0.615855 1.225645 -3.457513 -0.007125 1 0 0 0 0 0 0 228964
-0.009925 -0.013358 0.165962 0.016666 1.357718 -3.240724 -0.007156 1 0 0 0 0 0 0 229961
-0.009847 -0.013367 0.165728 -0.202880 1.636286 -2.024068 -0.007188 1 0 0 0 0 0 0 230978
-0.009799 -0.013360 0.165609 0.174588 1.466955 -3.390264 -0.007218 1 0 0 0 0 0 0 231961
-0.009756 -0.013364 0.165458 0.258521 1.597792 -3.128518 -0.007250 1 0 0 0 0 0 0 232964
-0.009651 -0.013336 0.165219 -0.531023 1.185151 -1.935421 -0.007281 1 0 0 0 0 0 0 233977
-0.009613 -0.013338 0.165087 0.258185 1.558603 -3.234707 -0.007312 1 0 0 0 0 0 0 234963
-0.009569 -0.013307 0.164936 0.246631 1.161906 -3.102834 -0.007343 1 0 0 0 0 0 0 235958
-0.009485 -0.013276 0.164679 -0.275072 1.116240 -1.718372 -0.007375 1 0 0 0 0 0 0 236962
-0.009445 -0.013238 0.164549 0.245327 1.033724 -3.238821 -0.007405 1 0 0 0 0 0 0 237947
-0.009398 -0.013187 0.164397 0.214728 0.843919 -3.097947 -0.007437 1 0 0 0 0 0 0 238957
-0.009347 -0.013128 0.164145 0.143994 0.737280 -1.784500 -0.007468 1 0 0 0 0 0 0 239961
-0.009312 -0.013085 0.164015 0.347257 0.931364 -3.239286 -0.007499 1 0 0 0 0 0 0 240956
-0.009282 -0.013047 0.163851 0.436835 1.004881 -2.950238 -0.007530 1 0 0 0 0 0 0 241947
-0.009186 -0.012984 0.163597 -0.424729 0.700347 -1.733993 -0.007562 1 0 0 0 0 0 0 242971
-0.009157 -0.012956 0.163455 0.369055 1.123528 -3.081604 -0.007593 1 0 0 0 0 0 0 243947
-0.009061 -0.012900 0.163214 -0.435551 0.796831 -1.916887 -0.007625 1 0 0 0 0 0 0 244971
-0.009033 -0.012872 0.163073 0.356768 1.142116 -3.108276 -0.007655 1 0 0 0 0 0 0 245947
-0.008936 -0.012816 0.162831 -0.453008 0.798481 -1.906369 -0.007687 1 0 0 0 0 0 0 246970
-0.008883 -0.012795 0.162684 0.035905 1.228278 -3.018187 -0.007718 1 0 0 0 0 0 0 247949
-0.008830 -0.012750 0.162518 0.064089 0.966099 -2.899247 -0.007750 1 0 0 0 0 0 0 248962
-0.008736 -0.012706 0.162244 -0.459393 0.941711 -1.457094 -0.007781 1 0 0 0 0 0 0 249977
-0.008669 -0.012671 0.162100 -0.166273 1.063886 -3.016137 -0.007815 1 0 0 0 0 0 0 251049
-0.008578 -0.012596 0.161832 -0.457543 0.558557 -1.541347 -0.007847 1 0 0 0 0 0 0 252079
-0.008525 -0.012571 0.161678 0.014847 1.161896 -2.880963 -0.007877 1 0 0 0 0 0 0 253028
-0.008423 -0.012480 0.161416 -0.596989 0.354203 -1.600090 -0.007910 1 0 0 0 0 0 0 254101
-0.008369 -0.012452 0.161262 -0.039506 1.097400 -2.871814 -0.007937 1 0 0 0 0 0 0 254966
-0.008273 -0.012418 0.160991 -0.525026 1.091896 -1.464017 -0.007969 1 0 0 0 0 0 0 255977
-0.008237 -0.012353 0.160846 0.197970 0.688312 -2.960689 -0.007999 1 0 0 0 0 0 0 256946
-0.008155 -0.012291 0.160579 -0.336761 0.673946 -1.517543 -0.008031 1 0 0 0 0 0 0 257976
-0.008098 -0.012227 0.160427 -0.073176 0.662169 -2.874411 -0.008066 1 0 0 0 0 0 0 259083
-0.007977 -0.012140 0.160139 -0.879265 0.342633 -1.218811 -0.008094 1 0 0 0 0 0 0 259983
-0.007928 -0.012089 0.159994 -0.035623 0.794838 -2.915036 -0.008125 1 0 0 0 0 0 0 260962
-0.007835 -0.012037 0.159724 -0.523737 0.807225 -1.454762 -0.008160 1 0 0 0 0 0 0 262099
-0.007767 -0.011997 0.159554 -0.263628 0.975274 -2.592037 -0.008192 1 0 0 0 0 0 0 263107
-0.007638 -0.011927 0.159250 -1.039970 0.598779 -0.957483 -0.008219 1 0 0 0 0 0 0 263995
-0.007601 -0.011896 0.159112 0.090805 1.079671 -2.949000 -0.008250 1 0 0 0 0 0 0 264971
-0.007531 -0.011822 0.158837 -0.252143 0.547598 -1.352625 -0.008286 1 0 0 0 0 0 0 266121
-0.007474 -0.011753 0.158658 -0.110185 0.576643 -2.435573 -0.008316 1 0 0 0 0 0 0 267095
-0.007353 -0.011664 0.158377 -0.938920 0.291620 -1.203572 -0.008345 1 0 0 0 0 0 0 267997
-0.007303 -0.011612 0.158229 -0.106786 0.756653 -2.809072 -0.008379 1 0 0 0 0 0 0 269100
-0.007198 -0.011495 0.157928 -0.737012 -0.053143 -0.957020 -0.008411 1 0 0 0 0 0 0 270126
-0.007142 -0.011461 0.157760 -0.179932 0.945479 -2.494820 -0.008442 1 0 0 0 0 0 0 271101
-0.007084 -0.011407 0.157574 -0.155757 0.788250 -2.418285 -0.008473 1 0 0 0 0 0 0 272098
-0.006996 -0.011316 0.157263 -0.545375 0.281882 -0.764896 -0.008501 1 0 0 0 0 0 0 272994
-0.006952 -0.011266 0.157131 -0.026222 0.756712 -2.921506 -0.008531 1 0 0 0 0 0 0 273969
-0.006890 -0.011225 0.156943 -0.201166 0.926656 -2.404364 -0.008566 1 0 0 0 0 0 0 275100
-0.006777 -0.011117 0.156612 -0.899835 0.065998 -0.463933 -0.008595 1 0 0 0 0 0 0 275998
-0.006705 -0.011070 0.156470 -0.443912 0.771011 -2.724694 -0.008629 1 0 0 0 0 0 0 277098
-0.006583 -0.010955 0.156165 -1.059100 -0.054087 -0.824826 -0.008661 1 0 0 0 0 0 0 278117
-0.006547 -0.010914 0.155999 -0.010731 0.829892 -2.423390 -0.008687 1 0 0 0 0 0 0 278969
-0.006483 -0.010841 0.155821 -0.266271 0.485409 -2.425530 -0.008719 1 0 0 0 0 0 0 279971
-0.006413 -0.010759 0.155528 -0.383789 0.345726 -0.913945 -0.008754 1 0 0 0 0 0 0 281116
-0.006332 -0.010696 0.155353 -0.544711 0.568199 -2.286717 -0.008785 1 0 0 0 0 0 0 282097
-0.006204 -0.010572 0.155058 -1.187687 -0.214419 -0.839653 -0.008819 1 0 0 0 0 0 0 283197
-0.006166 -0.010529 0.154891 -0.079210 0.764103 -2.352787 -0.008850 1 0 0 0 0 0 0 284158
-0.006093 -0.010476 0.154692 -0.435502 0.724547 -2.094627 -0.008880 1 0 0 0 0 0 0 285127
-0.006005 -0.010351 0.154391 -0.667372 -0.224107 -0.706294 -0.008914 1 0 0 0 0 0 0 286234
-0.005959 -0.010292 0.154232 -0.152897 0.537351 -2.411071 -0.008943 1 0 0 0 0 0 0 287153
-0.005882 -0.010231 0.154036 -0.519204 0.574000 -2.091509 -0.008974 1 0 0 0 0 0 0 288155
-0.005791 -0.010099 0.153735 -0.743792 -0.345042 -0.663564 -0.009007 1 0 0 0 0 0 0 289190
-0.005745 -0.010039 0.153575 -0.192555 0.489904 -2.350249 -0.009037 1 0 0 0 0 0 0 290158
-0.005667 -0.009976 0.153377 -0.551694 0.539578 -2.019333 -0.009068 1 0 0 0 0 0 0 291145
-0.005564 -0.009879 0.153081 -0.931521 0.084170 -0.694836 -0.009101 1 0 0 0 0 0 0 292200
-0.005500 -0.009809 0.152931 -0.457229 0.381512 -2.445413 -0.009131 1 0 0 0 0 0 0 293164
-0.005384 -0.009677 0.152644 -1.110222 -0.401040 -0.822656 -0.009164 1 0 0 0 0 0 0 294212
-0.005333 -0.009616 0.152484 -0.332467 0.444743 -2.293599 -0.009193 1 0 0 0 0 0 0 295155
-0.005276 -0.009548 0.152291 -0.339895 0.418657 -2.010288 -0.009224 1 0 0 0 0 0 0 296151
-0.005202 -0.009460 0.152094 -0.576730 0.160760 -1.924916 -0.009256 1 0 0 0 0 0 0 297152
-0.005101 -0.009343 0.151797 -0.959944 -0.251510 -0.581588 -0.009289 1 0 0 0 0 0 0 298232
-0.005052 -0.009285 0.151634 -0.317607 0.466126 -2.176099 -0.009318 1 0 0 0 0 0 0 299154
-0.004982 -0.009202 0.151449 -0.548420 0.202429 -2.044592 -0.009349 1 0 0 0 0 0 0 300142
-0.004915 -0.009122 0.151244 -0.529487 0.218156 -1.756525 -0.009381 1 0 0 0 0 0 0 301153
-0.004873 -0.009040 0.151037 -0.208187 0.169493 -1.698966 -0.009412 1 0 0 0 0 0 0 302157
-0.004806 -0.008945 0.150833 -0.511134 0.003300 -1.706663 -0.009443 1 0 0 0 0 0 0 303141
-0.004710 -0.008823 0.150529 -0.926918 -0.378191 -0.378347 -0.009472 1 0 0 0 0 0 0 304087
-0.004663 -0.008766 0.150387 -0.340763 0.421318 -2.355354 -0.009506 1 0 0 0 0 0 0 305153
-0.004592 -0.008681 0.150184 -0.598178 0.126812 -1.736948 -0.009536 1 0 0 0 0 0 0 306134
-0.004541 -0.008619 0.149984 -0.379730 0.387881 -1.698730 -0.009568 1 0 0 0 0 0 0 307153
-0.004469 -0.008534 0.149781 -0.632093 0.118108 -1.640704 -0.009599 1 0 0 0 0 0 0 308136
-0.004410 -0.008433 0.149583 -0.501338 -0.134040 -1.702935 -0.009631 1 0 0 0 0 0 0 309151
-0.004349 -0.008345 0.149370 -0.519868 0.000779 -1.480590 -0.009661 1 0 0 0 0 0 0 310134
-0.004272 -0.008248 0.149160 -0.732878 -0.111739 -1.486422 -0.009689 1 0 0 0 0 0 0 311025
-0.004225 -0.008159 0.148974 -0.366950 -0.033441 -1.789318 -0.009724 1 0 0 0 0 0 0 312139
-0.004122 -0.008014 0.148657 -1.087222 -0.762526 -0.071409 -0.009757 1 0 0 0 0 0 0 313196
-0.004095 -0.007946 0.148493 -0.157481 0.159596 -1.892854 -0.009782 1 0 0 0 0 0 0 314011
-0.004036 -0.007860 0.148328 -0.496991 0.005305 -2.052414 -0.009818 1 0 0 0 0 0 0 315162
-0.003982 -0.007755 0.148119 -0.472177 -0.258101 -1.471928 -0.009845 1 0 0 0 0 0 0 316011
-0.003924 -0.007668 0.147925 -0.527211 -0.074678 -1.587467 -0.009881 1 0 0 0 0 0 0 317152
-0.003864 -0.007586 0.147710 -0.574449 0.016861 -1.316177 -0.009911 1 0 0 0 0 0 0 318135
-0.003810 -0.007487 0.147505 -0.499207 -0.212880 -1.405082 -0.009943 1 0 0 0 0 0 0 319152
-0.003774 -0.007395 0.147293 -0.263363 -0.157375 -1.308027 -0.009974 1 0 0 0 0 0 0 320134
-0.003732 -0.007291 0.147089 -0.319774 -0.321436 -1.378669 -0.010001 1 0 0 0 0 0 0 321012
-0.003673 -0.007226 0.146903 -0.557603 0.169965 -1.600713 -0.010037 1 0 0 0 0 0 0 322152
-0.003642 -0.007128 0.146691 -0.228303 -0.226857 -1.268700 -0.010066 1 0 0 0 0 0 0 323071
-0.003595 -0.007044 0.146493 -0.398504 -0.095471 -1.408604 -0.010097 1 0 0 0 0 0 0 324077
-0.003548 -0.006943 0.146294 -0.428398 -0.303625 -1.383442 -0.010128 1 0 0 0 0 0 0 325069
-0.003500 -0.006835 0.146094 -0.441301 -0.440280 -1.350732 -0.010160 1 0 0 0 0 0 0 326078
-0.003423 -0.006751 0.145892 -0.837718 -0.149514 -1.308207 -0.010191 1 0 0 0 0 0 0 327070
-0.003376 -0.006668 0.145706 -0.493768 -0.111347 -1.497652 -0.010222 1 0 0 0 0 0 0 328069
-0.003343 -0.006584 0.145500 -0.278818 -0.132795 -1.232965 -0.010254 1 0 0 0 0 0 0 329088
-0.003281 -0.006489 0.145287 -0.652545 -0.282407 -1.102399 -0.010284 1 0 0 0 0 0 0 330075
-0.003263 -0.006395 0.145078 -0.114872 -0.308093 -1.116298 -0.010316 1 0 0 0 0 0 0 331090
-0.003222 -0.006313 0.144880 -0.350253 -0.161566 -1.242500 -0.010347 1 0 0 0 0 0 0 332071
-0.003172 -0.006236 0.144686 -0.522779 -0.079138 -1.292973 -0.010378 1 0 0 0 0 0 0 333078
-0.003122 -0.006140 0.144486 -0.527338 -0.337259 -1.197406 -0.010409 1 0 0 0 0 0 0 334069
-0.003081 -0.006073 0.144281 -0.423352 -0.000153 -1.094754 -0.010441 1 0 0 0 0 0 0 335071
-0.003059 -0.005976 0.144084 -0.172588 -0.354272 -1.183845 -0.010472 1 0 0 0 0 0 0 336080
-0.003031 -0.005908 0.143880 -0.218717 -0.023907 -1.067568 -0.010503 1 0 0 0 0 0 0 337070
-0.002994 -0.005817 0.143674 -0.361701 -0.307043 -1.026674 -0.010535 1 0 0 0 0 0 0 338080
-0.002966 -0.005731 0.143485 -0.248707 -0.274049 -1.215085 -0.010566 1 0 0 0 0 0 0 339076
-0.002943 -0.005647 0.143275 -0.184432 -0.268132 -0.937695 -0.010597 1 0 0 0 0 0 0 340073
-0.002922 -0.005564 0.143083 -0.143531 -0.245779 -1.136042 -0.010628 1 0 0 0 0 0 0 341072
-0.002896 -0.005504 0.142880 -0.222760 0.031263 -0.977584 -0.010659 1 0 0 0 0 0 0 342075
-0.002858 -0.005416 0.142674 -0.375419 -0.299149 -0.908240 -0.010691 1 0 0 0 0 0 0 343073
-0.002846 -0.005348 0.142473 -0.075140 -0.088595 -0.947132 -0.010722 1 0 0 0 0 0 0 344074
-0.002808 -0.005280 0.142276 -0.367696 -0.085961 -0.978657 -0.010753 1 0 0 0 0 0 0 345073
-0.002795 -0.005221 0.142078 -0.082433 0.036916 -0.955082 -0.010784 1 0 0 0 0 0 0 346076
-0.002765 -0.005135 0.141874 -0.287057 -0.317962 -0.842861 -0.010819 1 0 0 0 0 0 0 347165
-0.002733 -0.005073 0.141664 -0.324168 -0.048092 -0.738822 -0.010850 1 0 0 0 0 0 0 348161
-0.002723 -0.005017 0.141461 -0.050351 0.063208 -0.793621 -0.010881 1 0 0 0 0 0 0 349161
-0.002702 -0.004971 0.141251 -0.171738 0.179760 -0.691493 -0.010911 1 0 0 0 0 0 0 350138
-0.002661 -0.004913 0.141050 -0.450484 0.040377 -0.762877 -0.010943 1 0 0 0 0 0 0 351150
-0.002652 -0.004838 0.140841 -0.051116 -0.206176 -0.654089 -0.010974 1 0 0 0 0 0 0 352152
-0.002617 -0.004766 0.140639 -0.361003 -0.198482 -0.712851 -0.011005 1 0 0 0 0 0 0 353148
-0.002605 -0.004706 0.140439 -0.094722 -0.050909 -0.709227 -0.011037 1 0 0 0 0 0 0 354151
-0.002583 -0.004658 0.140229 -0.204920 0.101098 -0.570044 -0.011068 1 0 0 0 0 0 0 355150
-0.002578 -0.004609 0.140026 -0.000423 0.118166 -0.604198 -0.011099 1 0 0 0 0 0 0 356155
-0.002544 -0.004551 0.139825 -0.347393 -0.018447 -0.631529 -0.011131 1 0 0 0 0 0 0 357150
-0.002533 -0.004498 0.139625 -0.095282 0.030218 -0.606734 -0.011162 1 0 0 0 0 0 0 358151
-0.002511 -0.004452 0.139415 -0.210762 0.130049 -0.456890 -0.011193 1 0 0 0 0 0 0 359158
-0.002491 -0.004391 0.139221 -0.199657 -0.080414 -0.628503 -0.011224 1 0 0 0 0 0 0 360153
-0.002465 -0.004341 0.139013 -0.284107 0.048751 -0.441259 -0.011256 1 0 0 0 0 0 0 361152
-0.002458 -0.004293 0.138809 -0.053075 0.071402 -0.446063 -0.011287 1 0 0 0 0 0 0 362150
-0.002438 -0.004250 0.138597 -0.193326 0.141216 -0.317589 -0.011318 1 0 0 0 0 0 0 363153
-0.002433 -0.004205 0.138391 -0.007771 0.115845 -0.357961 -0.011349 1 0 0 0 0 0 0 364149
-0.002436 -0.004159 0.138187 0.110262 0.093723 -0.365940 -0.011381 1 0 0 0 0 0 0 365154
-0.002407 -0.004102 0.137986 -0.298618 -0.056128 -0.370762 -0.011412 1 0 0 0 0 0 0 366147
-0.002392 -0.004071 0.137793 -0.168565 0.267947 -0.452613 -0.011443 1 0 0 0 0 0 0 367151
-0.002389 -0.004032 0.137593 0.013804 0.186571 -0.360620 -0.011474 1 0 0 0 0 0 0 368151
-0.002379 -0.003974 0.137403 -0.070805 -0.079568 -0.437341 -0.011506 1 0 0 0 0 0 0 369153
-0.002357 -0.003926 0.137195 -0.225373 0.024142 -0.197058 -0.011537 1 0 0 0 0 0 0 370142
-0.002346 -0.003901 0.136999 -0.118635 0.315851 -0.299123 -0.011568 1 0 0 0 0 0 0 371142
-0.002345 -0.003864 0.136798 0.036143 0.203531 -0.224546 -0.011599 1 0 0 0 0 0 0 372155
-0.002350 -0.003823 0.136596 0.124280 0.120101 -0.166407 -0.011630 1 0 0 0 0 0 0 373138
-0.002357 -0.003779 0.136392 0.169937 0.073667 -0.123352 -0.011662 1 0 0 0 0 0 0 374154
-0.002345 -0.003740 0.136209 -0.077368 0.127806 -0.348071 -0.011693 1 0 0 0 0 0 0 375152
-0.002345 -0.003697 0.136012 0.039157 0.077541 -0.182165 -0.011724 1 0 0 0 0 0 0 376152
-0.002349 -0.003652 0.135811 0.122720 0.044368 -0.075135 -0.011756 1 0 0 0 0 0 0 377151
-0.002336 -0.003613 0.135628 -0.101932 0.104807 -0.274107 -0.011787 1 0 0 0 0 0 0 378159
-0.002334 -0.003570 0.135431 0.025249 0.058484 -0.096134 -0.011817 1 0 0 0 0 0 0 379125
-0.002318 -0.003531 0.135249 -0.154968 0.106545 -0.247884 -0.011849 1 0 0 0 0 0 0 380151
-0.002336 -0.003484 0.135063 0.273423 -0.009677 -0.173898 -0.011881 1 0 0 0 0 0 0 381151
-0.002329 -0.003443 0.134885 -0.002811 0.058780 -0.254372 -0.011912 1 0 0 0 0 0 0 382151
-0.002331 -0.003399 0.134690 0.075711 0.023741 -0.016278 -0.011943 1 0 0 0 0 0 0 383149
-0.002330 -0.003375 0.134498 0.056036 0.274619 -0.001515 -0.011974 1 0 0 0 0 0 0 384152
-0.002341 -0.003321 0.134318 0.212996 -0.109052 -0.133071 -0.012005 1 0 0 0 0 0 0 385135
-0.002332 -0.003277 0.134142 -0.049540 -0.020026 -0.177495 -0.012037 1 0 0 0 0 0 0 386150
-0.002325 -0.003252 0.133957 -0.032209 0.245982 -0.034755 -0.012068 1 0 0 0 0 0 0 387135
-0.002313 -0.003202 0.133770 -0.111092 -0.067392 0.031888 -0.012099 1 0 0 0 0 0 0 388135
-0.002326 -0.003170 0.133590 0.217156 0.133085 -0.029264 -0.012130 1 0 0 0 0 0 0 389148
-0.002317 -0.003138 0.133414 -0.039153 0.134826 -0.062454 -0.012161 1 0 0 0 0 0 0 390132
-0.002324 -0.003079 0.133240 0.144023 -0.212381 -0.062794 -0.012193 1 0 0 0 0 0 0 391149
-0.002326 -0.003047 0.133055 0.096442 0.104803 0.101197 -0.012224 1 0 0 0 0 0 0 392132
-0.002332 -0.003010 0.132887 0.149597 0.055190 -0.073136 -0.012255 1 0 0 0 0 0 0 393148
-0.002326 -0.002954 0.132706 -0.009629 -0.203327 0.103393 -0.012286 1 0 0 0 0 0 0 394135
-0.002328 -0.002904 0.132539 0.084452 -0.150732 -0.038933 -0.012318 1 0 0 0 0 0 0 395148
-0.002327 -0.002877 0.132356 0.058463 0.146537 0.172203 -0.012349 1 0 0 0 0 0 0 396133
-0.002332 -0.002842 0.132189 0.128990 0.066689 0.025244 -0.012381 1 0 0 0 0 0 0 397149
-0.002340 -0.002803 0.132027 0.171822 -0.000540 -0.037207 -0.012411 1 0 0 0 0 0 0 398132
-0.002348 -0.002762 0.131867 0.194180 -0.040149 -0.046345 -0.012443 1 0 0 0 0 0 0 399149
-0.002337 -0.002725 0.131698 -0.065868 -0.000694 0.094030 -0.012474 1 0 0 0 0 0 0 400132
-0.002351 -0.002699 0.131524 0.229605 0.154946 0.194562 -0.012505 1 0 0 0 0 0 0 401147
-0.002362 -0.002665 0.131360 0.240525 0.052712 0.109995 -0.012536 1 0 0 0 0 0 0 402135
-0.002373 -0.002627 0.131198 0.232237 -0.020002 0.081693 -0.012568 1 0 0 0 0 0 0 403149
-0.002363 -0.002591 0.131029 -0.043638 0.000979 0.214543 -0.012599 1 0 0 0 0 0 0 404133
-0.002363 -0.002552 0.130866 0.060510 -0.046317 0.168169 -0.012630 1 0 0 0 0 0 0 405132
-0.002368 -0.002511 0.130705 0.136708 -0.079191 0.157038 -0.012662 1 0 0 0 0 0 0 406147
-0.002375 -0.002469 0.130545 0.177513 -0.099649 0.169817 -0.012690 1 0 0 0 0 0 0 407068
-0.002364 -0.002432 0.130406 -0.060912 -0.039399 -0.080317 -0.012722 1 0 0 0 0 0 0 408077
-0.002377 -0.002407 0.130243 0.230299 0.111748 0.230570 -0.012753 1 0 0 0 0 0 0 409067
-0.002368 -0.002379 0.130103 -0.018159 0.082800 -0.013345 -0.012784 1 0 0 0 0 0 0 410067
-0.002363 -0.002364 0.129961 -0.005434 0.245032 0.017344 -0.012816 1 0 0 0 0 0 0 411077
-0.002365 -0.002335 0.129807 0.092950 0.079481 0.183528 -0.012847 1 0 0 0 0 0 0 412085
-0.002384 -0.002314 0.129639 0.333006 0.162191 0.421211 -0.012878 1 0 0 0 0 0 0 413083
-0.002379 -0.002288 0.129497 0.038193 0.102465 0.126749 -0.012909 1 0 0 0 0 0 0 414064
-0.002381 -0.002254 0.129344 0.102589 -0.014887 0.266335 -0.012941 1 0 0 0 0 0 0 415092
-0.002387 -0.002215 0.129186 0.157567 -0.083750 0.359284 -0.012972 1 0 0 0 0 0 0 416071
-0.002415 -0.002171 0.129037 0.455659 -0.183251 0.285984 -0.013003 1 0 0 0 0 0 0 417075
-0.002427 -0.002147 0.128891 0.289943 0.080426 0.262046 -0.013034 1 0 0 0 0 0 0 418071
-0.002438 -0.002115 0.128736 0.252806 -0.019182 0.398178 -0.013066 1 0 0 0 0 0 0 419082
-0.002448 -0.002078 0.128578 0.240386 -0.093867 0.479608 -0.013097 1 0 0 0 0 0 0 420085
-0.002439 -0.002044 0.128440 -0.019805 -0.064651 0.254435 -0.013128 1 0 0 0 0 0 0 421075
-0.002453 -0.002021 0.128307 0.265250 0.080620 0.176030 -0.013160 1 0 0 0 0 0 0 422083
-0.002458 -0.002008 0.128167 0.185476 0.226457 0.289598 -0.013191 1 0 0 0 0 0 0 423084
-0.002452 -0.001967 0.128025 0.022755 -0.142583 0.346615 -0.013221 1 0 0 0 0 0 0 424053
-0.002467 -0.001941 0.127892 0.294667 0.012322 0.269602 -0.013253 1 0 0 0 0 0 0 425083
-0.002474 -0.001926 0.127751 0.202665 0.183380 0.373988 -0.013285 1 0 0 0 0 0 0 426081
-0.002482 -0.001899 0.127629 0.222042 0.028591 0.166978 -0.013316 1 0 0 0 0 0 0 427081
-0.002485 -0.001884 0.127492 0.149767 0.172828 0.352695 -0.013347 1 0 0 0 0 0 0 428083
-0.002505 -0.001871 0.127360 0.371438 0.207129 0.333197 -0.013378 1 0 0 0 0 0 0 429078
-0.002500 -0.001849 0.127232 0.069009 0.092204 0.314944 -0.013410 1 0 0 0 0 0 0 430083
-0.002521 -0.001813 0.127092 0.391045 -0.112007 0.469335 -0.013441 1 0 0 0 0 0 0 431086
-0.002531 -0.001794 0.126950 0.264283 0.087862 0.554445 -0.013472 1 0 0 0 0 0 0 432082
-0.002541 -0.001764 0.126827 0.259793 -0.030860 0.330002 -0.013503 1 0 0 0 0 0 0 433075
-0.002551 -0.001730 0.126711 0.262241 -0.116686 0.235392 -0.013535 1 0 0 0 0 0 0 434080
-0.002560 -0.001693 0.126597 0.264091 -0.165832 0.212096 -0.013566 1 0 0 0 0 0 0 435080
-0.002584 -0.001668 0.126474 0.441682 -0.006733 0.362437 -0.013596 1 0 0 0 0 0 0 436053
-0.002600 -0.001636 0.126358 0.376442 -0.096193 0.301718 -0.013627 1 0 0 0 0 0 0 437052
-0.002613 -0.001600 0.126244 0.328647 -0.161361 0.280692 -0.013659 1 0 0 0 0 0 0 438073
-0.002612 -0.001601 0.126121 0.141753 0.304687 0.426528 -0.013691 1 0 0 0 0 0 0 439070
-0.002617 -0.001581 0.126005 0.194217 0.087689 0.367993 -0.013722 1 0 0 0 0 0 0 440070
-0.002624 -0.001552 0.125891 0.235015 -0.069101 0.348424 -0.013753 1 0 0 0 0 0 0 441069
-0.002632 -0.001517 0.125778 0.257429 -0.155497 0.354299 -0.013784 1 0 0 0 0 0 0 442070
-0.002635 -0.001499 0.125676 0.195026 0.052265 0.236627 -0.013816 1 0 0 0 0 0 0 443073
-0.002642 -0.001471 0.125568 0.229795 -0.074333 0.326954 -0.013846 1 0 0 0 0 0 0 444053
-0.002663 -0.001451 0.125446 0.430019 0.023188 0.530954 -0.013878 1 0 0 0 0 0 0 445072
-0.002672 -0.001440 0.125340 0.304232 0.156120 0.356841 -0.013909 1 0 0 0 0 0 0 446053
-0.002702 -0.001411 0.125240 0.552338 -0.084564 0.285801 -0.013941 1 0 0 0 0 0 0 447070
-0.002721 -0.001377 0.125133 0.450100 -0.179213 0.399729 -0.013972 1 0 0 0 0 0 0 448072
-0.002730 -0.001359 0.125032 0.304317 0.026776 0.333034 -0.014003 1 0 0 0 0 0 0 449053
-0.002738 -0.001331 0.124924 0.295102 -0.098558 0.444010 -0.014034 1 0 0 0 0 0 0 450071
-0.002742 -0.001316 0.124824 0.224961 0.066255 0.375469 -0.014068 1 0 0 0 0 0 0 451149
-0.002748 -0.001289 0.124716 0.256122 -0.081735 0.486304 -0.014099 1 0 0 0 0 0 0 452150
-0.002770 -0.001271 0.124625 0.466705 0.010590 0.289007 -0.014130 1 0 0 0 0 0 0 453139
-0.002785 -0.001242 0.124520 0.406228 -0.120292 0.468163 -0.014162 1 0 0 0 0 0 0 454152
-0.002798 -0.001209 0.124442 0.375531 -0.199169 0.160926 -0.014193 1 0 0 0 0 0 0 455153
-0.002809 -0.001172 0.124342 0.344591 -0.251289 0.431389 -0.014224 1 0 0 0 0 0 0 456134
-0.002814 -0.001154 0.124244 0.258010 -0.029087 0.443787 -0.014256 1 0 0 0 0 0 0 457149
-0.002834 -0.001140 0.124157 0.466876 0.046221 0.322500 -0.014287 1 0 0 0 0 0 0 458151
-0.002843 -0.001132 0.124064 0.339225 0.139108 0.405028 -0.014318 1 0 0 0 0 0 0 459147
-0.002866 -0.001123 0.123979 0.512269 0.131260 0.329907 -0.014349 1 0 0 0 0 0 0 460148
-0.002877 -0.001118 0.123886 0.365871 0.180963 0.431095 -0.014380 1 0 0 0 0 0 0 461145
-0.002906 -0.001092 0.123791 0.602128 -0.098710 0.499067 -0.014412 1 0 0 0 0 0 0 462147
-0.002919 -0.001078 0.123695 0.424473 0.037446 0.530975 -0.014443 1 0 0 0 0 0 0 463149
-0.002931 -0.001053 0.123619 0.393165 -0.110965 0.280457 -0.014474 1 0 0 0 0 0 0 464146
-0.002936 -0.001039 0.123531 0.294876 0.032661 0.447314 -0.014505 1 0 0 0 0 0 0 465148
-0.002943 -0.001014 0.123458 0.326123 -0.116804 0.269685 -0.014537 1 0 0 0 0 0 0 466145
-0.002965 -0.000996 0.123380 0.520336 -0.034210 0.336591 -0.014568 1 0 0 0 0 0 0 467162
-0.002962 -0.000973 0.123301 0.209895 -0.101227 0.365980 -0.014599 1 0 0 0 0 0 0 468145
-0.002978 -0.000956 0.123220 0.441117 -0.024598 0.404224 -0.014630 1 0 0 0 0 0 0 469129
-0.003004 -0.000943 0.123139 0.599091 0.023976 0.430659 -0.014662 1 0 0 0 0 0 0 470145
-0.002998 -0.000941 0.123070 0.185044 0.173569 0.296986 -0.014693 1 0 0 0 0 0 0 471150
-0.003013 -0.000935 0.122993 0.424501 0.136230 0.397670 -0.014724 1 0 0 0 0 0 0 472129
-0.003025 -0.000913 0.122924 0.422618 -0.077021 0.312423 -0.014755 1 0 0 0 0 0 0 473144
-0.003049 -0.000897 0.122848 0.580318 -0.023923 0.424245 -0.014786 1 0 0 0 0 0 0 474130
-0.003041 -0.000894 0.122780 0.180067 0.142947 0.333139 -0.014822 1 0 0 0 0 0 0 475287
-0.003055 -0.000887 0.122703 0.426823 0.116152 0.451063 -0.014849 1 0 0 0 0 0 0 476131
-0.003068 -0.000865 0.122635 0.429327 -0.091192 0.372076 -0.014880 1 0 0 0 0 0 0 477145
-0.003073 -0.000854 0.122580 0.347022 0.029090 0.202909 -0.014911 1 0 0 0 0 0 0 478129
-0.003094 -0.000843 0.122508 0.537555 0.046500 0.418492 -0.014943 1 0 0 0 0 0 0 479143
-0.003109 -0.000819 0.122441 0.491936 -0.131470 0.386732 -0.014974 1 0 0 0 0 0 0 480128
-0.003116 -0.000807 0.122386 0.384270 0.003868 0.235343 -0.015005 1 0 0 0 0 0 0 481143
-0.003138 -0.000796 0.122314 0.561560 0.029107 0.457784 -0.015036 1 0 0 0 0 0 0 482129
-0.003153 -0.000772 0.122247 0.509750 -0.144679 0.428462 -0.015068 1 0 0 0 0 0 0 483144
-0.003161 -0.000759 0.122193 0.399217 -0.007764 0.277870 -0.015099 1 0 0 0 0 0 0 484127
-0.003188 -0.000730 0.122142 0.661590 -0.223279 0.226876 -0.015130 1 0 0 0 0 0 0 485145
-0.003202 -0.000715 0.122092 0.501600 -0.058436 0.205600 -0.015161 1 0 0 0 0 0 0 486129
-0.003213 -0.000689 0.122034 0.463373 -0.194552 0.342046 -0.015193 1 0 0 0 0 0 0 487143
-0.003231 -0.000690 0.121971 0.549593 0.139793 0.420848 -0.015224 1 0 0 0 0 0 0 488146
-0.003239 -0.000690 0.121917 0.437372 0.168270 0.314148 -0.015255 1 0 0 0 0 0 0 489128
-0.003243 -0.000690 0.121868 0.364514 0.168402 0.269407 -0.015287 1 0 0 0 0 0 0 490144
-0.003249 -0.000671 0.121809 0.396730 -0.078172 0.397776 -0.015315 1 0 0 0 0 0 0 491063
-0.003272 -0.000657 0.121766 0.607801 -0.043919 0.199734 -0.015347 1 0 0 0 0 0 0 492073
-0.003282 -0.000650 0.121720 0.478361 0.047039 0.237886 -0.015378 1 0 0 0 0 0 0 493064
-0.003273 -0.000633 0.121684 0.222129 -0.081294 0.122150 -0.015409 1 0 0 0 0 0 0 494073
-0.003301 -0.000633 0.121639 0.664247 0.137081 0.237376 -0.015440 1 0 0 0 0 0 0 495063
-0.003306 -0.000601 0.121592 0.427775 -0.270755 0.274137 -0.015472 1 0 0 0 0 0 0 496080
-0.003308 -0.000585 0.121545 0.360766 -0.107040 0.300631 -0.015503 1 0 0 0 0 0 0 497083
-0.003328 -0.000572 0.121507 0.588503 -0.048096 0.190106 -0.015534 1 0 0 0 0 0 0 498065
-0.003337 -0.000566 0.121462 0.475506 0.037514 0.271356 -0.015566 1 0 0 0 0 0 0 499074
-0.003360 -0.000558 0.121425 0.653202 0.026530 0.190852 -0.015597 1 0 0 0 0 0 0 500071
-0.003370 -0.000554 0.121381 0.512870 0.074169 0.283728 -0.015628 1 0 0 0 0 0 0 501057
-0.003394 -0.000547 0.121344 0.676738 0.043977 0.207536 -0.015659 1 0 0 0 0 0 0 502050
-0.003405 -0.000544 0.121300 0.529604 0.081994 0.301915 -0.015690 1 0 0 0 0 0 0 503056
-0.003429 -0.000537 0.121263 0.690058 0.046998 0.226361 -0.015722 1 0 0 0 0 0 0 504066
-0.003440 -0.000534 0.121219 0.541282 0.082602 0.320944 -0.015753 1 0 0 0 0 0 0 505059
-0.003465 -0.000528 0.121182 0.700872 0.046403 0.245593 -0.015784 1 0 0 0 0 0 0 506070
-0.003482 -0.000506 0.121158 0.639408 -0.158934 0.066563 -0.015815 1 0 0 0 0 0 0 507068
-0.003490 -0.000495 0.121119 0.506233 -0.044319 0.264363 -0.015847 1 0 0 0 0 0 0 508069
-0.003500 -0.000472 0.121094 0.519963 -0.205006 0.092807 -0.015878 1 0 0 0 0 0 0 509068
-0.003504 -0.000460 0.121055 0.446140 -0.071269 0.284420 -0.015909 1 0 0 0 0 0 0 510069
-0.003524 -0.000449 0.121019 0.659301 -0.042110 0.256408 -0.015940 1 0 0 0 0 0 0 511067
-0.003521 -0.000430 0.120987 0.371623 -0.153299 0.222325 -0.015972 1 0 0 0 0 0 0 512069
-0.003532 -0.000434 0.120964 0.538435 0.139231 0.092118 -0.016003 1 0 0 0 0 0 0 513076
-0.003556 -0.000432 0.120935 0.724045 0.080281 0.176751 -0.016034 1 0 0 0 0 0 0 514072
-0.003554 -0.000417 0.120904 0.409969 -0.091258 0.204542 -0.016066 1 0 0 0 0 0 0 515074
-0.003566 -0.000423 0.120883 0.562843 0.169292 0.098283 -0.016097 1 0 0 0 0 0 0 516067
-0.003578 -0.000408 0.120865 0.574241 -0.085955 0.045144 -0.016128 1 0 0 0 0 0 0 517066
-0.003602 -0.000396 0.120837 0.741739 -0.075837 0.173799 -0.016159 1 0 0 0 0 0 0 518069
-0.003627 -0.000403 0.120816 0.778422 0.184766 0.098439 -0.016193 1 0 0 0 0 0 0 519147
-0.003626 -0.000393 0.120788 0.441104 -0.019533 0.182432 -0.016224 1 0 0 0 0 0 0 520151
-0.003643 -0.000384 0.120757 0.657730 -0.037299 0.247261 -0.016255 1 0 0 0 0 0 0 521145
-0.003652 -0.000379 0.120746 0.573304 0.023439 -0.008351 -0.016287 1 0 0 0 0 0 0 522154
-0.003670 -0.000390 0.120731 0.675706 0.240479 0.020965 -0.016318 1 0 0 0 0 0 0 523148
-0.003684 -0.000377 0.120716 0.647751 -0.051444 0.038873 -0.016349 1 0 0 0 0 0 0 524148
-0.003677 -0.000357 0.120690 0.372401 -0.181824 0.174723 -0.016381 1 0 0 0 0 0 0 525150
-0.003687 -0.000361 0.120670 0.560486 0.114354 0.119776 -0.016412 1 0 0 0 0 0 0 526145
-0.003697 -0.000345 0.120652 0.591793 -0.120596 0.086192 -0.016443 1 0 0 0 0 0 0 527148
-0.003702 -0.000336 0.120646 0.533174 -0.038552 -0.064828 -0.016474 1 0 0 0 0 0 0 528149
-0.003698 -0.000350 0.120624 0.406418 0.261948 0.141463 -0.016505 1 0 0 0 0 0 0 529144
-0.003702 -0.000339 0.120605 0.492796 -0.038871 0.111222 -0.016537 1 0 0 0 0 0 0 530150
-0.003704 -0.000334 0.120599 0.482639 0.003300 -0.047503 -0.016568 1 0 0 0 0 0 0 531144
-0.003705 -0.000331 0.120596 0.470471 0.043395 -0.117935 -0.016599 1 0 0 0 0 0 0 532147
-0.003723 -0.000325 0.120574 0.699259 0.003501 0.142924 -0.016630 1 0 0 0 0 0 0 533144
-0.003733 -0.000322 0.120566 0.609531 0.038823 -0.019527 -0.016662 1 0 0 0 0 0 0 534147
-0.003738 -0.000320 0.120563 0.542070 0.061728 -0.101781 -0.016693 1 0 0 0 0 0 0 535144
-0.003758 -0.000315 0.120541 0.741388 0.011891 0.154041 -0.016724 1 0 0 0 0 0 0 536148
-0.003769 -0.000312 0.120533 0.636860 0.042030 -0.010368 -0.016755 1 0 0 0 0 0 0 537138
-0.003774 -0.000311 0.120530 0.561975 0.062317 -0.093306 -0.016786 1 0 0 0 0 0 0 538127
-0.003763 -0.000297 0.120509 0.335534 -0.109082 0.141772 -0.016818 1 0 0 0 0 0 0 539151
-0.003757 -0.000290 0.120502 0.390101 -0.033699 -0.011760 -0.016849 1 0 0 0 0 0 0 540133
-0.003755 -0.000286 0.120499 0.432031 0.019805 -0.089091 -0.016880 1 0 0 0 0 0 0 541144
-0.003753 -0.000284 0.120498 0.453967 0.048085 -0.118608 -0.016912 1 0 0 0 0 0 0 542147
-0.003753 -0.000283 0.120498 0.465124 0.062405 -0.129298 -0.016943 1 0 0 0 0 0 0 543146
-0.003752 -0.000283 0.120498 0.470999 0.069641 -0.133212 -0.016974 1 0 0 0 0 0 0 544145
-0.003757 -0.000264 0.120487 0.543390 -0.168318 0.005864 -0.017006 1 0 0 0 0 0 0 545151
-0.003760 -0.000255 0.120483 0.521101 -0.073951 -0.069675 -0.017037 1 0 0 0 0 0 0 546145
-0.003774 -0.000264 0.120471 0.669945 0.174529 0.038177 -0.017068 1 0 0 0 0 0 0 547146
-0.003781 -0.000269 0.120467 0.598787 0.142343 -0.054950 -0.017099 1 0 0 0 0 0 0 548144
-0.003785 -0.000271 0.120465 0.547611 0.110527 -0.100694 -0.017130 1 0 0 0 0 0 0 549146
-0.003787 -0.000272 0.120465 0.520347 0.093065 -0.118105 -0.017162 1 0 0 0 0 0 0 550144
-0.003768 -0.000277 0.120455 0.251468 0.143937 0.001776 -0.017193 1 0 0 0 0 0 0 551145
-0.003759 -0.000280 0.120452 0.344223 0.116988 -0.067776 -0.017224 1 0 0 0 0 0 0 552128
-0.003755 -0.000281 0.120451 0.412529 0.098210 -0.103352 -0.017255 1 0 0 0 0 0 0 553144
-0.003753 -0.000282 0.120450 0.448813 0.088306 -0.117027 -0.017286 1 0 0 0 0 0 0 554127
-0.003752 -0.000282 0.120450 0.467457 0.083357 -0.122053 -0.017317 1 0 0 0 0 0 0 555130
-0.003756 -0.000264 0.120439 0.546200 -0.160700 0.016695 -0.017349 1 0 0 0 0 0 0 556145
-0.003759 -0.000255 0.120436 0.527137 -0.069472 -0.058947 -0.017380 1 0 0 0 0 0 0 557132
-0.003760 -0.000250 0.120434 0.510901 -0.002670 -0.097910 -0.017412 1 0 0 0 0 0 0 558143
-0.003761 -0.000248 0.120434 0.502063 0.032866 -0.112881 -0.017442 1 0 0 0 0 0 0 559129
-0.003761 -0.000247 0.120434 0.497825 0.050873 -0.118385 -0.017474 1 0 0 0 0 0 0 560143
-0.003761 -0.000247 0.120434 0.496061 0.059943 -0.120452 -0.017505 1 0 0 0 0 0 0 561131
-0.003761 -0.000246 0.120434 0.495603 0.064555 -0.121312 -0.017537 1 0 0 0 0 0 0 562142
-0.003761 -0.000246 0.120434 0.495727 0.066899 -0.121740 -0.017565 1 0 0 0 0 0 0 563062
-0.003761 -0.000246 0.120434 0.496262 0.068129 -0.122043 -0.017597 1 0 0 0 0 0 0 564071
-0.003742 -0.000251 0.120424 0.241637 0.128566 0.004094 -0.017628 1 0 0 0 0 0 0 565062
-0.003733 -0.000253 0.120421 0.341520 0.106389 -0.063319 -0.017659 1 0 0 0 0 0 0 566071
-0.003728 -0.000254 0.120420 0.413381 0.090016 -0.098134 -0.017690 1 0 0 0 0 0 0 567063
-0.003726 -0.000254 0.120419 0.451509 0.081329 -0.111542 -0.017722 1 0 0 0 0 0 0 568071
-0.003725 -0.000255 0.120419 0.471022 0.076958 -0.116459 -0.017753 1 0 0 0 0 0 0 569061
-0.003724 -0.000255 0.120419 0.481163 0.074825 -0.118331 -0.017784 1 0 0 0 0 0 0 570070
-0.003724 -0.000255 0.120419 0.486644 0.073829 -0.119130 -0.017815 1 0 0 0 0 0 0 571063
-0.003724 -0.000255 0.120419 0.489821 0.073381 -0.119534 -0.017847 1 0 0 0 0 0 0 572073
-0.003723 -0.000255 0.120419 0.491836 0.073240 -0.119809 -0.017878 1 0 0 0 0 0 0 573076
-0.003723 -0.000255 0.120419 0.493250 0.073224 -0.120053 -0.017909 1 0 0 0 0 0 0 574070
-0.003723 -0.000255 0.120419 0.494418 0.073278 -0.120262 -0.017941 1 0 0 0 0 0 0 575074
-0.003723 -0.000255 0.120419 0.495408 0.073361 -0.120477 -0.017972 1 0 0 0 0 0 0 576066
-0.003723 -0.000255 0.120419 0.496478 0.073503 -0.120719 -0.018008 1 0 0 0 0 0 0 577231
-0.003723 -0.000255 0.120419 0.497358 0.073619 -0.120922 -0.018039 1 0 0 0 0 0 0 578206
-0.003723 -0.000255 0.120419 0.498124 0.073726 -0.121110 -0.018066 1 0 0 0 0 0 0 579077
-0.003723 -0.000255 0.120419 0.498987 0.073837 -0.121315 -0.018096 1 0 0 0 0 0 0 580059
-0.003704 -0.000260 0.120409 0.244504 0.133721 0.005056 -0.018128 1 0 0 0 0 0 0 581075
-0.003695 -0.000262 0.120406 0.344319 0.111314 -0.062389 -0.018159 1 0 0 0 0 0 0 582072
-0.003690 -0.000263 0.120405 0.416137 0.094810 -0.097222 -0.018191 1 0 0 0 0 0 0 583075
-0.003688 -0.000263 0.120405 0.454208 0.086049 -0.110618 -0.018222 1 0 0 0 0 0 0 584075
-0.003687 -0.000264 0.120404 0.473720 0.081674 -0.115550 -0.018253 1 0 0 0 0 0 0 585078
-0.003686 -0.000264 0.120404 0.483843 0.079532 -0.117397 -0.018284 1 0 0 0 0 0 0 586077
-0.003686 -0.000264 0.120404 0.489301 0.078521 -0.118191 -0.018316 1 0 0 0 0 0 0 587075
-0.003686 -0.000264 0.120404 0.492421 0.078082 -0.118588 -0.018346 1 0 0 0 0 0 0 588046
-0.003685 -0.000264 0.120404 0.494435 0.077931 -0.118862 -0.018378 1 0 0 0 0 0 0 589078
-0.003685 -0.000264 0.120404 0.495866 0.077921 -0.119087 -0.018410 1 0 0 0 0 0 0 590079
-0.003685 -0.000264 0.120404 0.496983 0.077988 -0.119307 -0.018441 1 0 0 0 0 0 0 591081
-0.003685 -0.000264 0.120404 0.497955 0.078080 -0.119494 -0.018471 1 0 0 0 0 0 0 592057
-0.003685 -0.000264 0.120404 0.498885 0.078197 -0.119709 -0.018503 1 0 0 0 0 0 0 593075
-0.003685 -0.000264 0.120404 0.499737 0.078307 -0.119911 -0.018534 1 0 0 0 0 0 0 594047
-0.003685 -0.000264 0.120404 0.500629 0.078447 -0.120120 -0.018566 1 0 0 0 0 0 0 595078
-0.003685 -0.000264 0.120404 0.501475 0.078568 -0.120315 -0.018597 1 0 0 0 0 0 0 596076
-0.003685 -0.000264 0.120404 0.502326 0.078708 -0.120510 -0.018628 1 0 0 0 0 0 0 597076
-0.003685 -0.000264 0.120404 0.503157 0.078843 -0.120724 -0.018659 1 0 0 0 0 0 0 598075
-0.003685 -0.000264 0.120404 0.504016 0.078962 -0.120927 -0.018691 1 0 0 0 0 0 0 599077
-0.003685 -0.000264 0.120404 0.504857 0.079104 -0.121117 -0.018722 1 0 0 0 0 0 0 600079
-0.003685 -0.000264 0.120404 0.505672 0.079233 -0.121331 -0.018752 1 0 0 0 0 0 0 601045
-0.003685 -0.000264 0.120404 0.506541 0.079369 -0.121522 -0.018785 1 0 0 0 0 0 0 602077
-0.003685 -0.000264 0.120404 0.507452 0.079500 -0.121750 -0.018818 1 0 0 0 0 0 0 603154
-0.003685 -0.000264 0.120404 0.508279 0.079633 -0.121947 -0.018849 1 0 0 0 0 0 0 604149
-0.003685 -0.000264 0.120404 0.509130 0.079781 -0.122152 -0.018880 1 0 0 0 0 0 0 605140
-0.003685 -0.000264 0.120404 0.509957 0.079898 -0.122349 -0.018911 1 0 0 0 0 0 0 606140
-0.003685 -0.000264 0.120404 0.510821 0.080027 -0.122560 -0.018943 1 0 0 0 0 0 0 607153
-0.003685 -0.000264 0.120404 0.511655 0.080169 -0.122748 -0.018974 1 0 0 0 0 0 0 608146
-0.003685 -0.000264 0.120404 0.512496 0.080302 -0.122968 -0.019005 1 0 0 0 0 0 0 609143
-0.003685 -0.000264 0.120404 0.513331 0.080426 -0.123160 -0.019037 1 0 0 0 0 0 0 610144
-0.003685 -0.000264 0.120404 0.514182 0.080554 -0.123366 -0.019068 1 0 0 0 0 0 0 611141
-0.003685 -0.000264 0.120404 0.515023 0.080697 -0.123556 -0.019099 1 0 0 0 0 0 0 612143
-0.003685 -0.000264 0.120404 0.515868 0.080826 -0.123761 -0.019130 1 0 0 0 0 0 0 613132
-0.003680 -0.000282 0.120415 0.447506 0.323009 -0.264969 -0.019162 1 0 0 0 0 0 0 614144
-0.003677 -0.000291 0.120419 0.472588 0.231172 -0.190309 -0.019192 1 0 0 0 0 0 0 615130
-0.003676 -0.000296 0.120420 0.492716 0.164141 -0.152070 -0.019224 1 0 0 0 0 0 0 616144
-0.003675 -0.000298 0.120420 0.504345 0.128615 -0.137628 -0.019256 1 0 0 0 0 0 0 617155
-0.003675 -0.000299 0.120421 0.510840 0.110753 -0.132615 -0.019287 1 0 0 0 0 0 0 618144
-0.003675 -0.000300 0.120421 0.514574 0.101860 -0.130989 -0.019318 1 0 0 0 0 0 0 619142
-0.003675 -0.000300 0.120421 0.516890 0.097514 -0.130559 -0.019349 1 0 0 0 0 0 0 620143
-0.003675 -0.000300 0.120421 0.518471 0.095401 -0.130550 -0.019380 1 0 0 0 0 0 0 621135
-0.003675 -0.000300 0.120421 0.519703 0.094417 -0.130679 -0.019412 1 0 0 0 0 0 0 622142
-0.003675 -0.000300 0.120421 0.520725 0.094017 -0.130857 -0.019443 1 0 0 0 0 0 0 623142
-0.003675 -0.000300 0.120421 0.521654 0.093885 -0.131062 -0.019474 1 0 0 0 0 0 0 624145
-0.003675 -0.000300 0.120421 0.522544 0.093896 -0.131270 -0.019505 1 0 0 0 0 0 0 625143
-0.003675 -0.000300 0.120421 0.523408 0.093967 -0.131479 -0.019537 1 0 0 0 0 0 0 626143
-0.003655 -0.000305 0.120411 0.268581 0.153875 -0.004684 -0.019567 1 0 0 0 0 0 0 627131
-0.003646 -0.000307 0.120408 0.368074 0.131560 -0.072160 -0.019599 1 0 0 0 0 0 0 628139
-0.003641 -0.000308 0.120407 0.439722 0.115122 -0.107021 -0.019630 1 0 0 0 0 0 0 629123
-0.003639 -0.000309 0.120406 0.477722 0.106414 -0.120434 -0.019661 1 0 0 0 0 0 0 630139
-0.003632 -0.000327 0.120417 0.427823 0.344376 -0.266267 -0.019692 1 0 0 0 0 0 0 631126
-0.003629 -0.000337 0.120420 0.462219 0.250310 -0.193401 -0.019724 1 0 0 0 0 0 0 632140
-0.003627 -0.000341 0.120422 0.486913 0.182150 -0.155784 -0.019755 1 0 0 0 0 0 0 633125
-0.003627 -0.000343 0.120422 0.500826 0.146091 -0.141586 -0.019786 1 0 0 0 0 0 0 634138
-0.003607 -0.000349 0.120413 0.252770 0.187700 -0.009390 -0.019815 1 0 0 0 0 0 0 635060
-0.003597 -0.000352 0.120409 0.355602 0.156332 -0.075158 -0.019847 1 0 0 0 0 0 0 636068
-0.003592 -0.000353 0.120408 0.428933 0.135350 -0.109436 -0.019878 1 0 0 0 0 0 0 637058
-0.003590 -0.000354 0.120408 0.467778 0.124371 -0.122649 -0.019909 1 0 0 0 0 0 0 638067
-0.003589 -0.000354 0.120408 0.487622 0.118899 -0.127509 -0.019940 1 0 0 0 0 0 0 639068
-0.003583 -0.000373 0.120418 0.428477 0.358773 -0.270120 -0.019971 1 0 0 0 0 0 0 640058
-0.003580 -0.000382 0.120422 0.458341 0.265547 -0.196273 -0.020003 1 0 0 0 0 0 0 641068
-0.003578 -0.000387 0.120423 0.480775 0.197829 -0.158340 -0.020034 1 0 0 0 0 0 0 642060
-0.003578 -0.000389 0.120424 0.493531 0.161997 -0.144025 -0.020065 1 0 0 0 0 0 0 643068
-0.003558 -0.000395 0.120414 0.244990 0.203709 -0.011561 -0.020096 1 0 0 0 0 0 0 644059
-0.003536 -0.000384 0.120422 0.179984 -0.008111 -0.224667 -0.020128 1 0 0 0 0 0 0 645083
-0.003519 -0.000397 0.120435 0.244848 0.281672 -0.321627 -0.020159 1 0 0 0 0 0 0 646064
-0.003511 -0.000403 0.120440 0.354385 0.228717 -0.220239 -0.020191 1 0 0 0 0 0 0 647071
-0.003507 -0.000406 0.120441 0.418698 0.182742 -0.171534 -0.020222 1 0 0 0 0 0 0 648063
-0.003485 -0.000412 0.120432 0.197229 0.217652 -0.025606 -0.020253 1 0 0 0 0 0 0 649067
-0.003475 -0.000415 0.120429 0.313227 0.182890 -0.086863 -0.020284 1 0 0 0 0 0 0 650059
-0.003470 -0.000417 0.120428 0.393186 0.160249 -0.119592 -0.020315 1 0 0 0 0 0 0 651063
-0.003467 -0.000418 0.120428 0.435328 0.148425 -0.132281 -0.020346 1 0 0 0 0 0 0 652047
-0.003460 -0.000436 0.120438 0.387185 0.385462 -0.277514 -0.020378 1 0 0 0 0 0 0 653061
-0.003457 -0.000446 0.120442 0.422738 0.290560 -0.204856 -0.020410 1 0 0 0 0 0 0 654077
-0.003455 -0.000450 0.120443 0.447960 0.222021 -0.167370 -0.020441 1 0 0 0 0 0 0 655073
-0.003435 -0.000457 0.120434 0.206650 0.245440 -0.025224 -0.020472 1 0 0 0 0 0 0 656075
-0.003425 -0.000460 0.120431 0.312515 0.204997 -0.087989 -0.020503 1 0 0 0 0 0 0 657074
-0.003420 -0.000462 0.120430 0.387370 0.179514 -0.121271 -0.020534 1 0 0 0 0 0 0 658075
-0.003418 -0.000463 0.120429 0.426970 0.166296 -0.134164 -0.020566 1 0 0 0 0 0 0 659096
-0.003417 -0.000463 0.120429 0.447169 0.159713 -0.138902 -0.020597 1 0 0 0 0 0 0 660085
-0.003416 -0.000464 0.120429 0.457570 0.156515 -0.140710 -0.020628 1 0 0 0 0 0 0 661082
-0.003416 -0.000464 0.120429 0.463131 0.155044 -0.141477 -0.020660 1 0 0 0 0 0 0 662091
-0.003411 -0.000482 0.120439 0.396492 0.397559 -0.282310 -0.020691 1 0 0 0 0 0 0 663093
-0.003408 -0.000491 0.120443 0.422918 0.305273 -0.208258 -0.020722 1 0 0 0 0 0 0 664087
-0.003406 -0.000496 0.120444 0.443572 0.238061 -0.170305 -0.020753 1 0 0 0 0 0 0 665083
-0.003386 -0.000502 0.120435 0.200000 0.262123 -0.027755 -0.020785 1 0 0 0 0 0 0 666086
-0.003377 -0.000506 0.120432 0.304584 0.222082 -0.090560 -0.020816 1 0 0 0 0 0 0 667082
-0.003372 -0.000508 0.120431 0.378784 0.196807 -0.123864 -0.020847 1 0 0 0 0 0 0 668084
-0.003369 -0.000508 0.120431 0.418032 0.183697 -0.136766 -0.020878 1 0 0 0 0 0 0 669085
-0.003368 -0.000509 0.120430 0.438067 0.177185 -0.141512 -0.020910 1 0 0 0 0 0 0 670082
-0.003367 -0.000509 0.120430 0.448378 0.174038 -0.143311 -0.020941 1 0 0 0 0 0 0 671082
-0.003367 -0.000509 0.120430 0.453872 0.172588 -0.144094 -0.020972 1 0 0 0 0 0 0 672086
-0.003362 -0.000527 0.120441 0.387080 0.415365 -0.284783 -0.021003 1 0 0 0 0 0 0 673083
-0.003359 -0.000537 0.120444 0.413519 0.323077 -0.210850 -0.021035 1 0 0 0 0 0 0 674085
-0.003357 -0.000541 0.120446 0.434165 0.255873 -0.172959 -0.021066 1 0 0 0 0 0 0 675084
-0.003357 -0.000543 0.120446 0.445910 0.220348 -0.158671 -0.021097 1 0 0 0 0 0 0 676089
-0.003356 -0.000545 0.120446 0.452373 0.202547 -0.153710 -0.021128 1 0 0 0 0 0 0 677082
-0.003356 -0.000545 0.120446 0.456023 0.193775 -0.152127 -0.021160 1 0 0 0 0 0 0 678084
-0.003356 -0.000545 0.120446 0.458199 0.189525 -0.151703 -0.021191 1 0 0 0 0 0 0 679082
-0.003356 -0.000546 0.120446 0.459636 0.187542 -0.151710 -0.021222 1 0 0 0 0 0 0 680082
-0.003356 -0.000546 0.120446 0.460704 0.186681 -0.151855 -0.021253 1 0 0 0 0 0 0 681084
-0.003356 -0.000546 0.120446 0.461577 0.186401 -0.152054 -0.021285 1 0 0 0 0 0 0 682082
-0.003351 -0.000564 0.120457 0.392427 0.429981 -0.292477 -0.021316 1 0 0 0 0 0 0 683083
-0.003348 -0.000573 0.120461 0.417719 0.337987 -0.218579 -0.021347 1 0 0 0 0 0 0 684083
-0.003347 -0.000578 0.120462 0.437774 0.270910 -0.180696 -0.021378 1 0 0 0 0 0 0 685081
-0.003327 -0.000584 0.120453 0.193852 0.295059 -0.037831 -0.021410 1 0 0 0 0 0 0 686085
-0.003317 -0.000588 0.120449 0.298071 0.255194 -0.100751 -0.021441 1 0 0 0 0 0 0 687077
-0.003312 -0.000589 0.120448 0.372097 0.230001 -0.134128 -0.021472 1 0 0 0 0 0 0 688082
-0.003310 -0.000590 0.120448 0.411233 0.216953 -0.147060 -0.021503 1 0 0 0 0 0 0 689081
-0.003308 -0.000591 0.120448 0.431201 0.210484 -0.151836 -0.021535 1 0 0 0 0 0 0 690085
-0.003308 -0.000591 0.120448 0.441466 0.207389 -0.153641 -0.021566 1 0 0 0 0 0 0 691084
-0.003307 -0.000591 0.120448 0.446911 0.205971 -0.154423 -0.021597 1 0 0 0 0 0 0 692079
-0.003307 -0.000591 0.120448 0.449959 0.205415 -0.154841 -0.021628 1 0 0 0 0 0 0 693083
-0.003307 -0.000591 0.120448 0.451798 0.205276 -0.155141 -0.021660 1 0 0 0 0 0 0 694081
-0.003302 -0.000609 0.120458 0.383014 0.449209 -0.295484 -0.021691 1 0 0 0 0 0 0 695081
-0.003299 -0.000618 0.120462 0.408578 0.357234 -0.221702 -0.021722 1 0 0 0 0 0 0 696081
-0.003298 -0.000623 0.120463 0.428753 0.290208 -0.183889 -0.021753 1 0 0 0 0 0 0 697082
-0.003297 -0.000625 0.120464 0.440259 0.254807 -0.169642 -0.021784 1 0 0 0 0 0 0 698073
-0.003297 -0.000626 0.120464 0.446605 0.237115 -0.164716 -0.021818 1 0 0 0 0 0 0 699140
-0.003296 -0.000627 0.120464 0.450164 0.228390 -0.163130 -0.021848 1 0 0 0 0 0 0 700121
-0.003296 -0.000627 0.120464 0.452282 0.224208 -0.162731 -0.021880 1 0 0 0 0 0 0 701140
-0.003296 -0.000627 0.120464 0.453681 0.222271 -0.162740 -0.021911 1 0 0 0 0 0 0 702122
-0.003296 -0.000628 0.120464 0.454709 0.221451 -0.162899 -0.021943 1 0 0 0 0 0 0 703138
-0.003296 -0.000628 0.120464 0.455530 0.221210 -0.163098 -0.021973 1 0 0 0 0 0 0 704123
-0.003296 -0.000628 0.120464 0.456279 0.221233 -0.163322 -0.022005 1 0 0 0 0 0 0 705136
-0.003296 -0.000628 0.120464 0.456982 0.221407 -0.163552 -0.022036 1 0 0 0 0 0 0 706137
-0.003296 -0.000628 0.120464 0.457601 0.221628 -0.163772 -0.022065 1 0 0 0 0 0 0 707058
-0.003296 -0.000628 0.120464 0.458262 0.221915 -0.163993 -0.022097 1 0 0 0 0 0 0 708065
-0.003296 -0.000628 0.120464 0.458910 0.222213 -0.164235 -0.022128 1 0 0 0 0 0 0 709057
-0.003296 -0.000628 0.120464 0.459567 0.222517 -0.164464 -0.022159 1 0 0 0 0 0 0 710066
-0.003296 -0.000628 0.120464 0.460222 0.222825 -0.164699 -0.022190 1 0 0 0 0 0 0 711057
-0.003291 -0.000646 0.120474 0.390737 0.467255 -0.304985 -0.022222 1 0 0 0 0 0 0 712066
-0.003288 -0.000655 0.120478 0.416002 0.375429 -0.231313 -0.022253 1 0 0 0 0 0 0 713057
-0.003287 -0.000660 0.120479 0.436034 0.308475 -0.193543 -0.022284 1 0 0 0 0 0 0 714065
-0.003286 -0.000662 0.120480 0.447453 0.273117 -0.179309 -0.022315 1 0 0 0 0 0 0 715058
-0.003286 -0.000663 0.120480 0.453738 0.255454 -0.174407 -0.022347 1 0 0 0 0 0 0 716091
-0.003286 -0.000663 0.120480 0.457246 0.246755 -0.172814 -0.022378 1 0 0 0 0 0 0 717063
-0.003285 -0.000664 0.120480 0.459361 0.242587 -0.172428 -0.022409 1 0 0 0 0 0 0 718072
-0.003285 -0.000664 0.120480 0.460757 0.240678 -0.172445 -0.022441 1 0 0 0 0 0 0 719075
-0.003285 -0.000664 0.120480 0.461762 0.239881 -0.172614 -0.022472 1 0 0 0 0 0 0 720071
-0.003285 -0.000664 0.120480 0.462582 0.239662 -0.172824 -0.022503 1 0 0 0 0 0 0 721063
-0.003285 -0.000664 0.120480 0.463325 0.239695 -0.173058 -0.022534 1 0 0 0 0 0 0 722057
-0.003285 -0.000664 0.120480 0.464024 0.239896 -0.173296 -0.022566 1 0 0 0 0 0 0 723077
-0.003285 -0.000664 0.120480 0.464686 0.240151 -0.173523 -0.022596 1 0 0 0 0 0 0 724057
-0.003285 -0.000664 0.120480 0.465331 0.240454 -0.173773 -0.022628 1 0 0 0 0 0 0 725074
-0.003285 -0.000664 0.120480 0.465986 0.240769 -0.174013 -0.022659 1 0 0 0 0 0 0 726072
-0.003285 -0.000664 0.120480 0.466634 0.241088 -0.174247 -0.022691 1 0 0 0 0 0 0 727074
-0.003266 -0.000669 0.120470 0.211616 0.300978 -0.045420 -0.022721 1 0 0 0 0 0 0 728044
-0.003257 -0.000671 0.120467 0.309905 0.279338 -0.113611 -0.022753 1 0 0 0 0 0 0 729072
-0.003252 -0.000672 0.120466 0.380851 0.263257 -0.148870 -0.022784 1 0 0 0 0 0 0 730072
-0.003250 -0.000672 0.120465 0.418488 0.254786 -0.162472 -0.022818 1 0 0 0 0 0 0 731153
-0.003249 -0.000673 0.120465 0.437637 0.250621 -0.167473 -0.022849 1 0 0 0 0 0 0 732140
-0.003248 -0.000673 0.120465 0.447498 0.248689 -0.169379 -0.022880 1 0 0 0 0 0 0 733141
-0.003248 -0.000673 0.120465 0.452729 0.247877 -0.170195 -0.022912 1 0 0 0 0 0 0 734150
-0.003248 -0.000673 0.120465 0.455626 0.247650 -0.170632 -0.022943 1 0 0 0 0 0 0 735146
-0.003248 -0.000673 0.120465 0.457402 0.247687 -0.170938 -0.022974 1 0 0 0 0 0 0 736149
-0.003247 -0.000673 0.120465 0.458599 0.247883 -0.171191 -0.023006 1 0 0 0 0 0 0 737149
-0.003247 -0.000673 0.120465 0.459509 0.248159 -0.171440 -0.023037 1 0 0 0 0 0 0 738145
-0.003247 -0.000673 0.120465 0.460277 0.248451 -0.171670 -0.023068 1 0 0 0 0 0 0 739146
-0.003247 -0.000673 0.120465 0.460959 0.248772 -0.171907 -0.023099 1 0 0 0 0 0 0 740144
-0.003247 -0.000673 0.120465 0.461618 0.249097 -0.172137 -0.023130 1 0 0 0 0 0 0 741138
-0.003247 -0.000673 0.120465 0.462269 0.249428 -0.172363 -0.023161 1 0 0 0 0 0 0 742140
-0.003247 -0.000673 0.120465 0.462885 0.249754 -0.172600 -0.023193 1 0 0 0 0 0 0 743136
-0.003247 -0.000673 0.120465 0.463530 0.250097 -0.172833 -0.023224 1 0 0 0 0 0 0 744140
-0.003247 -0.000673 0.120465 0.464153 0.250432 -0.173065 -0.023255 1 0 0 0 0 0 0 745136
-0.003247 -0.000673 0.120465 0.464779 0.250770 -0.173298 -0.023286 1 0 0 0 0 0 0 746139
-0.003247 -0.000673 0.120465 0.465397 0.251099 -0.173539 -0.023318 1 0 0 0 0 0 0 747143
-0.003247 -0.000673 0.120465 0.466026 0.251442 -0.173764 -0.023349 1 0 0 0 0 0 0 748139
-0.003247 -0.000673 0.120465 0.466650 0.251779 -0.173996 -0.023380 1 0 0 0 0 0 0 749139
-0.003247 -0.000673 0.120465 0.467263 0.252119 -0.174223 -0.023411 1 0 0 0 0 0 0 750141
-0.003247 -0.000673 0.120465 0.467896 0.252453 -0.174460 -0.023443 1 0 0 0 0 0 0 751139
-0.003247 -0.000673 0.120465 0.468513 0.252781 -0.174700 -0.023474 1 0 0 0 0 0 0 752139
-0.003247 -0.000673 0.120465 0.469143 0.253124 -0.174927 -0.023505 1 0 0 0 0 0 0 753137
-0.003247 -0.000673 0.120465 0.469769 0.253462 -0.175159 -0.023536 1 0 0 0 0 0 0 754139
-0.003247 -0.000673 0.120465 0.470391 0.253798 -0.175391 -0.023568 1 0 0 0 0 0 0 755137
-0.003247 -0.000673 0.120465 0.471016 0.254135 -0.175624 -0.023599 1 0 0 0 0 0 0 756138
-0.003247 -0.000673 0.120465 0.471641 0.254468 -0.175867 -0.023631 1 0 0 0 0 0 0 757153
-0.003247 -0.000673 0.120465 0.472255 0.254803 -0.176087 -0.023661 1 0 0 0 0 0 0 758127
-0.003247 -0.000673 0.120465 0.472894 0.255148 -0.176324 -0.023693 1 0 0 0 0 0 0 759149
-0.003247 -0.000673 0.120465 0.473490 0.255479 -0.176545 -0.023723 1 0 0 0 0 0 0 760124
-0.003247 -0.000673 0.120465 0.474133 0.255818 -0.176786 -0.023755 1 0 0 0 0 0 0 761138
-0.003247 -0.000673 0.120465 0.474751 0.256146 -0.177026 -0.023786 1 0 0 0 0 0 0 762139
-0.003247 -0.000673 0.120465 0.475381 0.256490 -0.177253 -0.023818 1 0 0 0 0 0 0 763139
-0.003247 -0.000673 0.120465 0.476006 0.256827 -0.177485 -0.023849 1 0 0 0 0 0 0 764139
-0.003247 -0.000673 0.120465 0.476629 0.257164 -0.177717 -0.023880 1 0 0 0 0 0 0 765138
-0.003247 -0.000673 0.120465 0.477255 0.257501 -0.177950 -0.023912 1 0 0 0 0 0 0 766141
-0.003247 -0.000673 0.120465 0.477868 0.257828 -0.178189 -0.023943 1 0 0 0 0 0 0 767137
-0.003247 -0.000673 0.120465 0.478500 0.258172 -0.178415 -0.023974 1 0 0 0 0 0 0 768139
-0.003247 -0.000673 0.120465 0.479110 0.258511 -0.178640 -0.024005 1 0 0 0 0 0 0 769135
-0.003247 -0.000673 0.120465 0.479748 0.258847 -0.178879 -0.024036 1 0 0 0 0 0 0 770140
-0.003247 -0.000673 0.120465 0.480361 0.259173 -0.179118 -0.024068 1 0 0 0 0 0 0 771134
-0.003247 -0.000673 0.120465 0.480984 0.259513 -0.179342 -0.024098 1 0 0 0 0 0 0 772122
-0.003247 -0.000673 0.120465 0.481617 0.259855 -0.179577 -0.024130 1 0 0 0 0 0 0 773135
-0.003247 -0.000673 0.120465 0.482231 0.260186 -0.179805 -0.024161 1 0 0 0 0 0 0 774119
-0.003247 -0.000673 0.120465 0.482864 0.260527 -0.180041 -0.024193 1 0 0 0 0 0 0 775134
-0.003247 -0.000673 0.120465 0.483471 0.260851 -0.180278 -0.024223 1 0 0 0 0 0 0 776120
-0.003247 -0.000673 0.120465 0.484109 0.261199 -0.180507 -0.024255 1 0 0 0 0 0 0 777132
-0.003247 -0.000673 0.120465 0.484724 0.261531 -0.180735 -0.024286 1 0 0 0 0 0 0 778117
-0.003247 -0.000673 0.120465 0.485303 0.261852 -0.180949 -0.024315 1 0 0 0 0 0 0 779063
-0.003247 -0.000673 0.120465 0.485931 0.262183 -0.181185 -0.024346 1 0 0 0 0 0 0 780054
-0.003247 -0.000673 0.120465 0.486554 0.262515 -0.181427 -0.024378 1 0 0 0 0 0 0 781064
-0.003247 -0.000673 0.120465 0.487179 0.262855 -0.181652 -0.024409 1 0 0 0 0 0 0 782054
-0.003247 -0.000673 0.120465 0.487810 0.263196 -0.181886 -0.024440 1 0 0 0 0 0 0 783064
-0.003247 -0.000673 0.120465 0.488427 0.263529 -0.182116 -0.024471 1 0 0 0 0 0 0 784054
-0.003247 -0.000673 0.120465 0.489057 0.263869 -0.182351 -0.024503 1 0 0 0 0 0 0 785063
-0.003247 -0.000673 0.120465 0.489667 0.264194 -0.182588 -0.024534 1 0 0 0 0 0 0 786054
-0.003247 -0.000673 0.120465 0.490304 0.264541 -0.182817 -0.024565 1 0 0 0 0 0 0 787064
-0.003247 -0.000673 0.120465 0.490922 0.264875 -0.183046 -0.024596 1 0 0 0 0 0 0 788053
-0.003247 -0.000673 0.120465 0.491541 0.265218 -0.183275 -0.024628 1 0 0 0 0 0 0 789065
-0.003247 -0.000673 0.120465 0.492178 0.265554 -0.183514 -0.024659 1 0 0 0 0 0 0 790069
-0.003247 -0.000673 0.120465 0.492797 0.265883 -0.183755 -0.024691 1 0 0 0 0 0 0 791073
-0.003247 -0.000673 0.120465 0.493429 0.266228 -0.183982 -0.024722 1 0 0 0 0 0 0 792075
-0.003247 -0.000673 0.120465 0.494051 0.266563 -0.184213 -0.024753 1 0 0 0 0 0 0 793070
-0.003247 -0.000673 0.120465 0.494669 0.266897 -0.184443 -0.024784 1 0 0 0 0 0 0 794061
-0.003247 -0.000673 0.120465 0.495294 0.267234 -0.184676 -0.024815 1 0 0 0 0 0 0 795062
-0.003247 -0.000673 0.120465 0.495914 0.267578 -0.184925 -0.024847 1 0 0 0 0 0 0 796075
-0.003247 -0.000673 0.120465 0.496525 0.267908 -0.185136 -0.024878 1 0 0 0 0 0 0 797057
-0.003247 -0.000673 0.120465 0.497172 0.268249 -0.185377 -0.024909 1 0 0 0 0 0 0 798076
-0.003247 -0.000673 0.120465 0.497792 0.268582 -0.185608 -0.024941 1 0 0 0 0 0 0 799069
-0.003247 -0.000673 0.120465 0.498417 0.268919 -0.185841 -0.024972 1 0 0 0 0 0 0 800070
-0.003247 -0.000673 0.120465 0.499033 0.269247 -0.186080 -0.025003 1 0 0 0 0 0 0 801070
-0.003247 -0.000673 0.120465 0.499663 0.269591 -0.186307 -0.025034 1 0 0 0 0 0 0 802070
-0.003247 -0.000673 0.120465 0.500300 0.269935 -0.186543 -0.025066 1 0 0 0 0 0 0 803089
-0.003247 -0.000673 0.120465 0.500919 0.270269 -0.186774 -0.025097 1 0 0 0 0 0 0 804081
-0.003228 -0.000678 0.120455 0.245290 0.330312 -0.057438 -0.025128 1 0 0 0 0 0 0 805078
-0.003219 -0.000680 0.120452 0.343101 0.308758 -0.125568 -0.025160 1 0 0 0 0 0 0 806088
-0.003214 -0.000681 0.120451 0.413824 0.292748 -0.160800 -0.025191 1 0 0 0 0 0 0 807085
-0.003212 -0.000681 0.120451 0.451273 0.284284 -0.174372 -0.025222 1 0 0 0 0 0 0 808082
-0.003211 -0.000682 0.120450 0.470366 0.280137 -0.179358 -0.025253 1 0 0 0 0 0 0 809077
-0.003210 -0.000682 0.120450 0.480194 0.278213 -0.181264 -0.025285 1 0 0 0 0 0 0 810077
-0.003210 -0.000682 0.120450 0.485376 0.277420 -0.182073 -0.025316 1 0 0 0 0 0 0 811079
-0.003210 -0.000682 0.120450 0.488266 0.277175 -0.182498 -0.025347 1 0 0 0 0 0 0 812077
-0.003210 -0.000682 0.120450 0.490004 0.277241 -0.182803 -0.025378 1 0 0 0 0 0 0 813080
-0.003210 -0.000682 0.120450 0.491193 0.277430 -0.183048 -0.025410 1 0 0 0 0 0 0 814079
-0.003210 -0.000682 0.120450 0.492071 0.277694 -0.183286 -0.025441 1 0 0 0 0 0 0 815080
-0.003210 -0.000682 0.120450 0.492821 0.278007 -0.183507 -0.025472 1 0 0 0 0 0 0 816077
-0.003210 -0.000682 0.120450 0.493496 0.278332 -0.183743 -0.025503 1 0 0 0 0 0 0 817077
-0.003210 -0.000682 0.120450 0.494131 0.278667 -0.183962 -0.025535 1 0 0 0 0 0 0 818079
-0.003210 -0.000682 0.120450 0.494771 0.278998 -0.184185 -0.025566 1 0 0 0 0 0 0 819077
-0.003210 -0.000682 0.120450 0.495380 0.279339 -0.184409 -0.025597 1 0 0 0 0 0 0 820077
-0.003210 -0.000682 0.120450 0.495978 0.279671 -0.184642 -0.025628 1 0 0 0 0 0 0 821078
-0.003210 -0.000682 0.120450 0.496589 0.280020 -0.184860 -0.025659 1 0 0 0 0 0 0 822077
-0.003210 -0.000682 0.120450 0.497230 0.280382 -0.185098 -0.025693 1 0 0 0 0 0 0 823136
-0.003210 -0.000682 0.120450 0.497844 0.280732 -0.185336 -0.025724 1 0 0 0 0 0 0 824138
-0.003210 -0.000682 0.120450 0.498434 0.281057 -0.185557 -0.025755 1 0 0 0 0 0 0 825138
-0.003210 -0.000682 0.120450 0.499041 0.281403 -0.185774 -0.025786 1 0 0 0 0 0 0 826132
-0.003190 -0.000687 0.120441 0.243314 0.341469 -0.056188 -0.025818 1 0 0 0 0 0 0 827134
-0.003181 -0.000689 0.120437 0.340940 0.319956 -0.124343 -0.025849 1 0 0 0 0 0 0 828136
-0.003176 -0.000690 0.120436 0.411558 0.303973 -0.159595 -0.025880 1 0 0 0 0 0 0 829134
-0.003174 -0.000690 0.120436 0.448965 0.295528 -0.173173 -0.025911 1 0 0 0 0 0 0 830128
-0.003173 -0.000691 0.120435 0.468012 0.291392 -0.178165 -0.025943 1 0 0 0 0 0 0 831141
-0.003172 -0.000691 0.120435 0.477793 0.289460 -0.180052 -0.025974 1 0 0 0 0 0 0 832125
-0.003172 -0.000691 0.120435 0.482977 0.288682 -0.180857 -0.026005 1 0 0 0 0 0 0 833140
-0.003172 -0.000691 0.120435 0.485840 0.288449 -0.181271 -0.026037 1 0 0 0 0 0 0 834146
-0.003153 -0.000695 0.120426 0.231279 0.348220 -0.051587 -0.026068 1 0 0 0 0 0 0 835135
-0.003143 -0.000698 0.120422 0.329363 0.326598 -0.119815 -0.026099 1 0 0 0 0 0 0 836137
-0.003139 -0.000699 0.120421 0.400167 0.310559 -0.155100 -0.026130 1 0 0 0 0 0 0 837133
-0.003136 -0.000699 0.120421 0.437682 0.302091 -0.168681 -0.026161 1 0 0 0 0 0 0 838135
-0.003135 -0.000700 0.120421 0.456777 0.297927 -0.173663 -0.026193 1 0 0 0 0 0 0 839139
-0.003134 -0.000700 0.120421 0.466584 0.296009 -0.175556 -0.026224 1 0 0 0 0 0 0 840144
-0.003134 -0.000700 0.120421 0.471748 0.295226 -0.176337 -0.026255 1 0 0 0 0 0 0 841137
-0.003115 -0.000704 0.120411 0.218388 0.354691 -0.046607 -0.026286 1 0 0 0 0 0 0 842135
-0.003105 -0.000707 0.120407 0.316904 0.332953 -0.114946 -0.026318 1 0 0 0 0 0 0 843136
-0.003101 -0.000708 0.120406 0.387943 0.316852 -0.150267 -0.026348 1 0 0 0 0 0 0 844124
-0.003098 -0.000708 0.120406 0.425561 0.308363 -0.163863 -0.026380 1 0 0 0 0 0 0 845133
-0.003097 -0.000709 0.120406 0.444691 0.304203 -0.168835 -0.026411 1 0 0 0 0 0 0 846119
-0.003097 -0.000709 0.120406 0.454503 0.302270 -0.170719 -0.026443 1 0 0 0 0 0 0 847134
-0.003096 -0.000709 0.120406 0.459666 0.301481 -0.171505 -0.026473 1 0 0 0 0 0 0 848118
-0.003096 -0.000709 0.120406 0.462522 0.301254 -0.171921 -0.026505 1 0 0 0 0 0 0 849134
-0.003077 -0.000713 0.120396 0.208035 0.361000 -0.041860 -0.026536 1 0 0 0 0 0 0 850118
-0.003068 -0.000716 0.120393 0.305892 0.339441 -0.110206 -0.026568 1 0 0 0 0 0 0 851134
-0.003063 -0.000717 0.120391 0.376557 0.323430 -0.145533 -0.026598 1 0 0 0 0 0 0 852119
-0.003061 -0.000717 0.120391 0.413996 0.314977 -0.159131 -0.026630 1 0 0 0 0 0 0 853135
-0.003059 -0.000718 0.120391 0.433021 0.310851 -0.164098 -0.026661 1 0 0 0 0 0 0 854118
-0.003059 -0.000718 0.120391 0.442792 0.308930 -0.165974 -0.026693 1 0 0 0 0 0 0 855136
-0.003039 -0.000722 0.120381 0.191800 0.367808 -0.036273 -0.026724 1 0 0 0 0 0 0 856134
-0.003030 -0.000725 0.120378 0.291254 0.345836 -0.104850 -0.026755 1 0 0 0 0 0 0 857118
-0.003025 -0.000726 0.120376 0.362728 0.329645 -0.140273 -0.026786 1 0 0 0 0 0 0 858133
-0.003023 -0.000726 0.120376 0.400528 0.321090 -0.153869 -0.026817 1 0 0 0 0 0 0 859119
-0.003022 -0.000727 0.120376 0.419763 0.316919 -0.158857 -0.026849 1 0 0 0 0 0 0 860134
-0.003021 -0.000727 0.120376 0.429592 0.314966 -0.160728 -0.026880 1 0 0 0 0 0 0 861118
-0.003021 -0.000727 0.120376 0.434751 0.314183 -0.161510 -0.026911 1 0 0 0 0 0 0 862134
-0.003002 -0.000731 0.120366 0.181511 0.373582 -0.031225 -0.026940 1 0 0 0 0 0 0 863053
-0.002992 -0.000734 0.120363 0.279706 0.351928 -0.099722 -0.026972 1 0 0 0 0 0 0 864061
-0.002987 -0.000735 0.120362 0.350537 0.335880 -0.135129 -0.027002 1 0 0 0 0 0 0 865052
-0.002985 -0.000735 0.120361 0.388034 0.327420 -0.148726 -0.027034 1 0 0 0 0 0 0 866061
-0.002984 -0.000736 0.120361 0.407081 0.323273 -0.153695 -0.027065 1 0 0 0 0 0 0 867052
-0.002983 -0.000736 0.120361 0.416833 0.321371 -0.155555 -0.027097 1 0 0 0 0 0 0 868061
-0.002964 -0.000740 0.120351 0.165963 0.380208 -0.025497 -0.027128 1 0 0 0 0 0 0 869064
-0.002954 -0.000743 0.120348 0.265184 0.358309 -0.094196 -0.027159 1 0 0 0 0 0 0 870057
-0.002950 -0.000744 0.120347 0.336534 0.342128 -0.129670 -0.027191 1 0 0 0 0 0 0 871070
-0.002947 -0.000744 0.120346 0.374261 0.333603 -0.143284 -0.027222 1 0 0 0 0 0 0 872065
-0.002946 -0.000745 0.120346 0.393441 0.329425 -0.148251 -0.027253 1 0 0 0 0 0 0 873059
-0.002945 -0.000745 0.120346 0.403222 0.327508 -0.150111 -0.027284 1 0 0 0 0 0 0 874051
-0.002945 -0.000745 0.120346 0.408337 0.326723 -0.150874 -0.027315 1 0 0 0 0 0 0 875060
-0.002945 -0.000745 0.120346 0.411122 0.326526 -0.151247 -0.027347 1 0 0 0 0 0 0 876064
-0.002945 -0.000745 0.120346 0.412743 0.326588 -0.151498 -0.027377 1 0 0 0 0 0 0 877040
-0.002945 -0.000745 0.120346 0.413804 0.326837 -0.151691 -0.027409 1 0 0 0 0 0 0 878062
-0.002945 -0.000745 0.120346 0.414562 0.327119 -0.151876 -0.027440 1 0 0 0 0 0 0 879059
-0.002945 -0.000745 0.120346 0.415174 0.327458 -0.152043 -0.027471 1 0 0 0 0 0 0 880043
-0.002945 -0.000745 0.120346 0.415703 0.327816 -0.152220 -0.027502 1 0 0 0 0 0 0 881040
-0.002945 -0.000745 0.120346 0.416235 0.328183 -0.152401 -0.027534 1 0 0 0 0 0 0 882058
-0.002926 -0.000749 0.120336 0.160755 0.388167 -0.021529 -0.027565 1 0 0 0 0 0 0 883055
-0.002916 -0.000752 0.120333 0.257533 0.366866 -0.090084 -0.027596 1 0 0 0 0 0 0 884057
-0.002912 -0.000753 0.120332 0.327649 0.351008 -0.125500 -0.027628 1 0 0 0 0 0 0 885057
-0.002909 -0.000753 0.120331 0.364767 0.342631 -0.139097 -0.027659 1 0 0 0 0 0 0 886066
-0.002908 -0.000754 0.120331 0.383599 0.338538 -0.144050 -0.027690 1 0 0 0 0 0 0 887042
-0.002908 -0.000754 0.120331 0.393246 0.336666 -0.145899 -0.027721 1 0 0 0 0 0 0 888059
-0.002907 -0.000754 0.120331 0.398260 0.335894 -0.146641 -0.027752 1 0 0 0 0 0 0 889044
-0.002907 -0.000754 0.120331 0.400993 0.335703 -0.147022 -0.027784 1 0 0 0 0 0 0 890056
-0.002907 -0.000754 0.120331 0.402609 0.335837 -0.147267 -0.027818 1 0 0 0 0 0 0 891139
-0.002907 -0.000754 0.120331 0.403644 0.336062 -0.147453 -0.027849 1 0 0 0 0 0 0 892137
-0.002907 -0.000754 0.120331 0.404373 0.336381 -0.147631 -0.027880 1 0 0 0 0 0 0 893135
-0.002907 -0.000754 0.120331 0.404980 0.336712 -0.147800 -0.027911 1 0 0 0 0 0 0 894135
-0.002907 -0.000754 0.120331 0.405492 0.337073 -0.147971 -0.027943 1 0 0 0 0 0 0 895134
-0.002907 -0.000754 0.120331 0.405985 0.337441 -0.148135 -0.027974 1 0 0 0 0 0 0 896134
-0.002907 -0.000754 0.120331 0.406457 0.337803 -0.148300 -0.028005 1 0 0 0 0 0 0 897134
-0.002907 -0.000754 0.120331 0.406918 0.338185 -0.148459 -0.028036 1 0 0 0 0 0 0 898131
-0.002907 -0.000754 0.120331 0.407385 0.338561 -0.148630 -0.028067 1 0 0 0 0 0 0 899133
-0.002907 -0.000754 0.120331 0.407829 0.338941 -0.148790 -0.028099 1 0 0 0 0 0 0 900135
-0.002907 -0.000754 0.120331 0.408285 0.339307 -0.148967 -0.028130 1 0 0 0 0 0 0 901133
-0.002907 -0.000754 0.120331 0.408752 0.339695 -0.149129 -0.028162 1 0 0 0 0 0 0 902145
-0.002888 -0.000758 0.120321 0.153176 0.399700 -0.018030 -0.028193 1 0 0 0 0 0 0 903142
-0.002879 -0.000761 0.120318 0.249756 0.378443 -0.086602 -0.028224 1 0 0 0 0 0 0 904135
-0.002874 -0.000762 0.120317 0.319767 0.362609 -0.122036 -0.028255 1 0 0 0 0 0 0 905132
-0.002872 -0.000762 0.120316 0.356830 0.354252 -0.135632 -0.028286 1 0 0 0 0 0 0 906133
-0.002871 -0.000763 0.120316 0.375640 0.350166 -0.140582 -0.028317 1 0 0 0 0 0 0 907132
-0.002870 -0.000763 0.120316 0.385232 0.348289 -0.142426 -0.028349 1 0 0 0 0 0 0 908133
-0.002870 -0.000763 0.120316 0.390224 0.347538 -0.143172 -0.028380 1 0 0 0 0 0 0 909132
-0.002870 -0.000763 0.120316 0.392951 0.347357 -0.143527 -0.028411 1 0 0 0 0 0 0 910138
-0.002869 -0.000763 0.120316 0.394520 0.347445 -0.143764 -0.028442 1 0 0 0 0 0 0 911121
-0.002869 -0.000763 0.120316 0.395521 0.347685 -0.143936 -0.028474 1 0 0 0 0 0 0 912136
-0.002869 -0.000763 0.120316 0.396226 0.347993 -0.144117 -0.028505 1 0 0 0 0 0 0 913120
-0.002869 -0.000763 0.120316 0.396816 0.348342 -0.144268 -0.028536 1 0 0 0 0 0 0 914132
-0.002869 -0.000763 0.120316 0.397322 0.348708 -0.144437 -0.028568 1 0 0 0 0 0 0 915135
-0.002869 -0.000763 0.120316 0.397784 0.349081 -0.144588 -0.028599 1 0 0 0 0 0 0 916131
-0.002869 -0.000763 0.120316 0.398245 0.349457 -0.144738 -0.028630 1 0 0 0 0 0 0 917133
-0.002850 -0.000767 0.120306 0.142642 0.409454 -0.013436 -0.028661 1 0 0 0 0 0 0 918132
-0.002841 -0.000770 0.120303 0.239100 0.388255 -0.082056 -0.028693 1 0 0 0 0 0 0 919141
-0.002836 -0.000771 0.120302 0.309013 0.372434 -0.117500 -0.028724 1 0 0 0 0 0 0 920131
-0.002834 -0.000771 0.120301 0.346011 0.364092 -0.131098 -0.028755 1 0 0 0 0 0 0 921133
-0.002833 -0.000772 0.120301 0.364787 0.360003 -0.136043 -0.028786 1 0 0 0 0 0 0 922131
-0.002832 -0.000772 0.120301 0.374374 0.358138 -0.137883 -0.028818 1 0 0 0 0 0 0 923135
-0.002832 -0.000772 0.120301 0.379350 0.357397 -0.138625 -0.028849 1 0 0 0 0 0 0 924145
-0.002832 -0.000772 0.120301 0.382031 0.357211 -0.138962 -0.028880 1 0 0 0 0 0 0 925119
-0.002832 -0.000772 0.120301 0.383591 0.357315 -0.139196 -0.028911 1 0 0 0 0 0 0 926129
-0.002832 -0.000772 0.120301 0.384561 0.357549 -0.139376 -0.028942 1 0 0 0 0 0 0 927115
-0.002832 -0.000772 0.120301 0.385271 0.357869 -0.139523 -0.028974 1 0 0 0 0 0 0 928129
-0.002832 -0.000772 0.120301 0.385831 0.358212 -0.139679 -0.029004 1 0 0 0 0 0 0 929113
-0.002832 -0.000772 0.120301 0.386312 0.358590 -0.139837 -0.029036 1 0 0 0 0 0 0 930128
-0.002832 -0.000772 0.120301 0.386760 0.358960 -0.139985 -0.029067 1 0 0 0 0 0 0 931112
-0.002832 -0.000772 0.120301 0.387201 0.359337 -0.140137 -0.029099 1 0 0 0 0 0 0 932127
-0.002832 -0.000772 0.120301 0.387621 0.359725 -0.140279 -0.029129 1 0 0 0 0 0 0 933115
-0.002832 -0.000772 0.120301 0.388043 0.360117 -0.140431 -0.029161 1 0 0 0 0 0 0 934128
-0.002813 -0.000776 0.120291 0.132379 0.420131 -0.008889 -0.029192 1 0 0 0 0 0 0 935116
-0.002803 -0.000778 0.120288 0.228663 0.398968 -0.077563 -0.029224 1 0 0 0 0 0 0 936130
-0.002799 -0.000780 0.120287 0.298482 0.383156 -0.113023 -0.029254 1 0 0 0 0 0 0 937115
-0.002796 -0.000780 0.120286 0.335442 0.374828 -0.126619 -0.029286 1 0 0 0 0 0 0 938129
-0.002795 -0.000780 0.120286 0.354190 0.370769 -0.131563 -0.029318 1 0 0 0 0 0 0 939133
-0.002795 -0.000781 0.120286 0.363733 0.368894 -0.133384 -0.029348 1 0 0 0 0 0 0 940113
-0.002794 -0.000781 0.120286 0.368699 0.368159 -0.134127 -0.029380 1 0 0 0 0 0 0 941130
-0.002794 -0.000781 0.120286 0.371357 0.367972 -0.134466 -0.029411 1 0 0 0 0 0 0 942113
-0.002794 -0.000781 0.120286 0.372895 0.368094 -0.134683 -0.029442 1 0 0 0 0 0 0 943130
-0.002794 -0.000781 0.120286 0.373851 0.368340 -0.134846 -0.029473 1 0 0 0 0 0 0 944112
-0.002794 -0.000781 0.120286 0.374548 0.368656 -0.134999 -0.029505 1 0 0 0 0 0 0 945130
-0.002794 -0.000781 0.120286 0.375075 0.369017 -0.135149 -0.029536 1 0 0 0 0 0 0 946113
-0.002794 -0.000781 0.120286 0.375513 0.369350 -0.135277 -0.029565 1 0 0 0 0 0 0 947057
-0.002794 -0.000781 0.120286 0.375955 0.369734 -0.135429 -0.029596 1 0 0 0 0 0 0 948048
-0.002794 -0.000781 0.120286 0.376360 0.370127 -0.135575 -0.029628 1 0 0 0 0 0 0 949057
-0.002794 -0.000781 0.120286 0.376765 0.370512 -0.135703 -0.029659 1 0 0 0 0 0 0 950049
-0.002794 -0.000781 0.120286 0.377178 0.370903 -0.135852 -0.029690 1 0 0 0 0 0 0 951058
-0.002794 -0.000781 0.120286 0.377572 0.371288 -0.136004 -0.029722 1 0 0 0 0 0 0 952066
-0.002794 -0.000781 0.120286 0.377975 0.371685 -0.136141 -0.029753 1 0 0 0 0 0 0 953065
-0.002794 -0.000781 0.120286 0.378366 0.372069 -0.136280 -0.029784 1 0 0 0 0 0 0 954047
-0.002794 -0.000781 0.120286 0.378775 0.372471 -0.136427 -0.029816 1 0 0 0 0 0 0 955076
-0.002794 -0.000781 0.120286 0.379164 0.372854 -0.136568 -0.029846 1 0 0 0 0 0 0 956057
-0.002794 -0.000781 0.120286 0.379553 0.373236 -0.136718 -0.029878 1 0 0 0 0 0 0 957057
-0.002794 -0.000781 0.120286 0.379953 0.373630 -0.136853 -0.029909 1 0 0 0 0 0 0 958047
-0.002794 -0.000781 0.120286 0.380355 0.374025 -0.136997 -0.029940 1 0 0 0 0 0 0 959057
-0.002794 -0.000781 0.120286 0.380853 0.374515 -0.137176 -0.029979 1 0 0 0 0 0 0 960311
-0.002794 -0.000781 0.120286 0.381150 0.374807 -0.137283 -0.030003 1 0 0 0 0 0 0 961059
-0.002794 -0.000781 0.120286 0.381537 0.375187 -0.137432 -0.030034 1 0 0 0 0 0 0 962055
-0.002794 -0.000781 0.120286 0.381946 0.375589 -0.137571 -0.030065 1 0 0 0 0 0 0 963066
-0.002794 -0.000781 0.120286 0.382343 0.375980 -0.137713 -0.030097 1 0 0 0 0 0 0 964064
-0.002794 -0.000781 0.120286 0.382741 0.376371 -0.137856 -0.030128 1 0 0 0 0 0 0 965066
-0.002794 -0.000781 0.120286 0.383126 0.376750 -0.137995 -0.030158 1 0 0 0 0 0 0 966036
-0.002794 -0.000781 0.120286 0.383526 0.377143 -0.138149 -0.030190 1 0 0 0 0 0 0 967064
-0.002794 -0.000781 0.120286 0.383929 0.377540 -0.138285 -0.030222 1 0 0 0 0 0 0 968062
-0.002794 -0.000781 0.120286 0.384326 0.377930 -0.138427 -0.030253 1 0 0 0 0 0 0 969060
-0.002794 -0.000781 0.120286 0.384726 0.378323 -0.138571 -0.030284 1 0 0 0 0 0 0 970066
-0.002794 -0.000781 0.120286 0.385116 0.378706 -0.138721 -0.030315 1 0 0 0 0 0 0 971069
-0.002794 -0.000781 0.120286 0.385515 0.379099 -0.138856 -0.030346 1 0 0 0 0 0 0 972056
-0.002794 -0.000781 0.120286 0.385913 0.379490 -0.138999 -0.030378 1 0 0 0 0 0 0 973057
-0.002794 -0.000781 0.120286 0.386309 0.379879 -0.139141 -0.030409 1 0 0 0 0 0 0 974053
-0.002794 -0.000781 0.120286 0.386706 0.380270 -0.139284 -0.030440 1 0 0 0 0 0 0 975055
-0.002794 -0.000781 0.120286 0.387094 0.380651 -0.139434 -0.030471 1 0 0 0 0 0 0 976052
-0.002775 -0.000785 0.120276 0.131155 0.440742 -0.007540 -0.030503 1 0 0 0 0 0 0 977053
-0.002766 -0.000787 0.120273 0.227149 0.419642 -0.076197 -0.030534 1 0 0 0 0 0 0 978052
-0.002761 -0.000789 0.120272 0.296818 0.403886 -0.111672 -0.030565 1 0 0 0 0 0 0 979053
-0.002759 -0.000789 0.120271 0.333691 0.395563 -0.125264 -0.030596 1 0 0 0 0 0 0 980052
-0.002757 -0.000789 0.120271 0.352400 0.391512 -0.130194 -0.030628 1 0 0 0 0 0 0 981054
-0.002757 -0.000790 0.120271 0.361905 0.389654 -0.132006 -0.030659 1 0 0 0 0 0 0 982051
-0.002757 -0.000790 0.120271 0.366838 0.388921 -0.132740 -0.030690 1 0 0 0 0 0 0 983055
-0.002756 -0.000790 0.120271 0.369489 0.388755 -0.133088 -0.030721 1 0 0 0 0 0 0 984055
-0.002756 -0.000790 0.120271 0.370991 0.388867 -0.133284 -0.030753 1 0 0 0 0 0 0 985055
-0.002756 -0.000790 0.120271 0.371943 0.389103 -0.133439 -0.030783 1 0 0 0 0 0 0 986036
-0.002756 -0.000790 0.120271 0.372594 0.389439 -0.133597 -0.030815 1 0 0 0 0 0 0 987053
-0.002756 -0.000790 0.120271 0.373120 0.389797 -0.133724 -0.030846 1 0 0 0 0 0 0 988052
-0.002756 -0.000790 0.120271 0.373569 0.390176 -0.133870 -0.030878 1 0 0 0 0 0 0 989053
-0.002756 -0.000790 0.120271 0.373987 0.390560 -0.134005 -0.030909 1 0 0 0 0 0 0 990052
-0.002756 -0.000790 0.120271 0.374410 0.390983 -0.134138 -0.030942 1 0 0 0 0 0 0 991132
-0.002756 -0.000790 0.120271 0.374793 0.391366 -0.134285 -0.030974 1 0 0 0 0 0 0 992132
-0.002756 -0.000790 0.120271 0.375175 0.391764 -0.134413 -0.031005 1 0 0 0 0 0 0 993121
-0.002756 -0.000790 0.120271 0.375559 0.392165 -0.134550 -0.031036 1 0 0 0 0 0 0 994135
-0.002737 -0.000794 0.120261 0.119557 0.452250 -0.002435 -0.031067 1 0 0 0 0 0 0 995119
-0.002728 -0.000796 0.120258 0.215377 0.431189 -0.071128 -0.031099 1 0 0 0 0 0 0 996132
-0.002723 -0.000798 0.120257 0.284950 0.415457 -0.106616 -0.031129 1 0 0 0 0 0 0 997117
-0.002721 -0.000798 0.120256 0.321773 0.407154 -0.120216 -0.031161 1 0 0 0 0 0 0 998129
-0.002720 -0.000798 0.120256 0.340447 0.403114 -0.125148 -0.031193 1 0 0 0 0 0 0 999135
-0.002719 -0.000799 0.120256 0.349930 0.401270 -0.126950 -0.031224 1 0 0 0 0 0 1 128
-0.002719 -0.000799 0.120256 0.354833 0.400533 -0.127665 -0.031255 1 0 0 0 0 0 1 1130
-0.002719 -0.000799 0.120256 0.357465 0.400360 -0.127999 -0.031286 1 0 0 0 0 0 1 2130
-0.002719 -0.000799 0.120256 0.358956 0.400484 -0.128200 -0.031317 1 0 0 0 0 0 1 3130
-0.002719 -0.000799 0.120256 0.359883 0.400749 -0.128352 -0.031349 1 0 0 0 0 0 1 4135
-0.002719 -0.000799 0.120256 0.360525 0.401057 -0.128494 -0.031380 1 0 0 0 0 0 1 5131
-0.002719 -0.000799 0.120256 0.361031 0.401430 -0.128619 -0.031411 1 0 0 0 0 0 1 6132
-0.002719 -0.000799 0.120256 0.361447 0.401815 -0.128751 -0.031442 1 0 0 0 0 0 1 7129
-0.002719 -0.000799 0.120256 0.361845 0.402205 -0.128879 -0.031474 1 0 0 0 0 0 1 8128
-0.002719 -0.000799 0.120256 0.362225 0.402591 -0.128997 -0.031504 1 0 0 0 0 0 1 9111
-0.002719 -0.000799 0.120256 0.362584 0.402988 -0.129133 -0.031536 1 0 0 0 0 0 1 10128
-0.002719 -0.000799 0.120256 0.362957 0.403385 -0.129259 -0.031567 1 0 0 0 0 0 1 11112
-0.002719 -0.000799 0.120256 0.363324 0.403791 -0.129389 -0.031599 1 0 0 0 0 0 1 12127
-0.002719 -0.000799 0.120256 0.363669 0.404176 -0.129522 -0.031629 1 0 0 0 0 0 1 13111
-0.002700 -0.000803 0.120246 0.107592 0.464299 0.002842 -0.031661 1 0 0 0 0 0 1 14126
-0.002690 -0.000805 0.120243 0.203262 0.443281 -0.065896 -0.031692 1 0 0 0 0 0 1 15127
-0.002686 -0.000806 0.120242 0.272737 0.427573 -0.101396 -0.031724 1 0 0 0 0 0 1 16131
-0.002683 -0.000807 0.120241 0.309487 0.419283 -0.114987 -0.031754 1 0 0 0 0 0 1 17112
-0.002682 -0.000807 0.120241 0.328123 0.415238 -0.119920 -0.031786 1 0 0 0 0 0 1 18130
-0.002682 -0.000807 0.120241 0.337564 0.413365 -0.121715 -0.031815 1 0 0 0 0 0 1 19047
-0.002681 -0.000808 0.120241 0.342455 0.412644 -0.122420 -0.031846 1 0 0 0 0 0 1 20056
-0.002681 -0.000808 0.120241 0.345052 0.412476 -0.122740 -0.031877 1 0 0 0 0 0 1 21047
-0.002681 -0.000808 0.120241 0.346537 0.412606 -0.122940 -0.031909 1 0 0 0 0 0 1 22055
-0.002681 -0.000808 0.120241 0.347432 0.412875 -0.123079 -0.031940 1 0 0 0 0 0 1 23055
-0.002681 -0.000808 0.120241 0.348060 0.413195 -0.123205 -0.031971 1 0 0 0 0 0 1 24046
-0.002681 -0.000808 0.120241 0.348542 0.413567 -0.123330 -0.032003 1 0 0 0 0 0 1 25054
-0.002681 -0.000808 0.120241 0.348949 0.413951 -0.123460 -0.032034 1 0 0 0 0 0 1 26046
-0.002681 -0.000808 0.120241 0.349333 0.414350 -0.123582 -0.032065 1 0 0 0 0 0 1 27056
-0.002681 -0.000808 0.120241 0.349682 0.414743 -0.123697 -0.032097 1 0 0 0 0 0 1 28061
-0.002681 -0.000808 0.120241 0.350034 0.415142 -0.123823 -0.032128 1 0 0 0 0 0 1 29060
-0.002681 -0.000808 0.120241 0.350381 0.415552 -0.123936 -0.032159 1 0 0 0 0 0 1 30054
-0.002681 -0.000808 0.120241 0.350723 0.415957 -0.124056 -0.032190 1 0 0 0 0 0 1 31055
-0.002681 -0.000808 0.120241 0.351061 0.416373 -0.124183 -0.032221 1 0 0 0 0 0 1 32056
-0.002681 -0.000808 0.120241 0.351401 0.416763 -0.124296 -0.032252 1 0 0 0 0 0 1 33046
-0.002681 -0.000808 0.120241 0.351736 0.417160 -0.124424 -0.032284 1 0 0 0 0 0 1 34054
-0.002681 -0.000808 0.120241 0.352098 0.417572 -0.124545 -0.032315 1 0 0 0 0 0 1 35062
-0.002681 -0.000808 0.120241 0.352426 0.417976 -0.124659 -0.032346 1 0 0 0 0 0 1 36054
-0.002662 -0.000812 0.120231 0.096247 0.478111 0.007949 -0.032378 1 0 0 0 0 0 1 37070
-0.002653 -0.000814 0.120228 0.191704 0.457119 -0.060812 -0.032408 1 0 0 0 0 0 1 38041
-0.002648 -0.000815 0.120226 0.261075 0.441443 -0.096331 -0.032440 1 0 0 0 0 0 1 39061
-0.002646 -0.000816 0.120226 0.297778 0.433185 -0.109926 -0.032472 1 0 0 0 0 0 1 40064
-0.002644 -0.000816 0.120226 0.316387 0.429148 -0.114836 -0.032503 1 0 0 0 0 0 1 41061
-0.002644 -0.000816 0.120226 0.325811 0.427311 -0.116637 -0.032534 1 0 0 0 0 0 1 42063
-0.002644 -0.000816 0.120226 0.330696 0.426637 -0.117351 -0.032568 1 0 0 0 0 0 1 43143
-0.002643 -0.000817 0.120226 0.333285 0.426459 -0.117665 -0.032599 1 0 0 0 0 0 1 44130
-0.002643 -0.000817 0.120226 0.334740 0.426595 -0.117851 -0.032630 1 0 0 0 0 0 1 45138
-0.002643 -0.000817 0.120226 0.335621 0.426861 -0.117996 -0.032662 1 0 0 0 0 0 1 46146
-0.002643 -0.000817 0.120226 0.336241 0.427196 -0.118111 -0.032693 1 0 0 0 0 0 1 47145
-0.002643 -0.000817 0.120226 0.336703 0.427571 -0.118227 -0.032724 1 0 0 0 0 0 1 48148
-0.002643 -0.000817 0.120226 0.337079 0.427961 -0.118344 -0.032755 1 0 0 0 0 0 1 49136
-0.002643 -0.000817 0.120226 0.337438 0.428358 -0.118456 -0.032786 1 0 0 0 0 0 1 50132
-0.002643 -0.000817 0.120226 0.337777 0.428750 -0.118568 -0.032817 1 0 0 0 0 0 1 51128
-0.002643 -0.000817 0.120226 0.338108 0.429166 -0.118674 -0.032849 1 0 0 0 0 0 1 52130
-0.002643 -0.000817 0.120226 0.338422 0.429566 -0.118793 -0.032880 1 0 0 0 0 0 1 53129
-0.002643 -0.000817 0.120226 0.338762 0.429979 -0.118906 -0.032911 1 0 0 0 0 0 1 54128
-0.002643 -0.000817 0.120226 0.339073 0.430390 -0.119012 -0.032942 1 0 0 0 0 0 1 55126
-0.002643 -0.000817 0.120226 0.339404 0.430808 -0.119137 -0.032974 1 0 0 0 0 0 1 56129
-0.002643 -0.000817 0.120226 0.339730 0.431207 -0.119245 -0.033005 1 0 0 0 0 0 1 57131
-0.002643 -0.000817 0.120226 0.340032 0.431608 -0.119358 -0.033036 1 0 0 0 0 0 1 58130
-0.002643 -0.000817 0.120226 0.340373 0.432024 -0.119471 -0.033068 1 0 0 0 0 0 1 59137
-0.002643 -0.000817 0.120226 0.340682 0.432432 -0.119577 -0.033099 1 0 0 0 0 0 1 60128
-0.002643 -0.000817 0.120226 0.341016 0.432839 -0.119696 -0.033130 1 0 0 0 0 0 1 61131
-0.002643 -0.000817 0.120226 0.341330 0.433238 -0.119816 -0.033161 1 0 0 0 0 0 1 62129
-0.002643 -0.000817 0.120226 0.341647 0.433657 -0.119916 -0.033192 1 0 0 0 0 0 1 63129
-0.002643 -0.000817 0.120226 0.341979 0.434062 -0.120034 -0.033224 1 0 0 0 0 0 1 64127
-0.002643 -0.000817 0.120226 0.342303 0.434471 -0.120148 -0.033255 1 0 0 0 0 0 1 65129
-0.002643 -0.000817 0.120226 0.342612 0.434882 -0.120254 -0.033286 1 0 0 0 0 0 1 66127
-0.002643 -0.000817 0.120226 0.342936 0.435279 -0.120379 -0.033317 1 0 0 0 0 0 1 67127
-0.002643 -0.000817 0.120226 0.343267 0.435695 -0.120487 -0.033349 1 0 0 0 0 0 1 68128
-0.002643 -0.000817 0.120226 0.343579 0.436109 -0.120594 -0.033380 1 0 0 0 0 0 1 69133
-0.002643 -0.000817 0.120226 0.343904 0.436506 -0.120709 -0.033411 1 0 0 0 0 0 1 70111
-0.002643 -0.000817 0.120226 0.344235 0.436923 -0.120826 -0.033443 1 0 0 0 0 0 1 71135
-0.002643 -0.000817 0.120226 0.344542 0.437315 -0.120943 -0.033473 1 0 0 0 0 0 1 72114
-0.002643 -0.000817 0.120226 0.344867 0.437744 -0.121047 -0.033505 1 0 0 0 0 0 1 73140
-0.002643 -0.000817 0.120226 0.345197 0.438146 -0.121163 -0.033536 1 0 0 0 0 0 1 74130
-0.002643 -0.000817 0.120226 0.345508 0.438557 -0.121271 -0.033567 1 0 0 0 0 0 1 75130
-0.002643 -0.000817 0.120226 0.345842 0.438965 -0.121390 -0.033599 1 0 0 0 0 0 1 76136
-0.002643 -0.000817 0.120226 0.346155 0.439363 -0.121509 -0.033630 1 0 0 0 0 0 1 77130
-0.002643 -0.000817 0.120226 0.346471 0.439779 -0.121610 -0.033661 1 0 0 0 0 0 1 78126
-0.002643 -0.000817 0.120226 0.346806 0.440188 -0.121728 -0.033692 1 0 0 0 0 0 1 79132
-0.002643 -0.000817 0.120226 0.347127 0.440595 -0.121841 -0.033724 1 0 0 0 0 0 1 80128
-0.002643 -0.000817 0.120226 0.347438 0.441007 -0.121948 -0.033755 1 0 0 0 0 0 1 81131
-0.002643 -0.000817 0.120226 0.347761 0.441402 -0.122073 -0.033786 1 0 0 0 0 0 1 82125
-0.002643 -0.000817 0.120226 0.348088 0.441814 -0.122179 -0.033817 1 0 0 0 0 0 1 83117
-0.002643 -0.000817 0.120226 0.348401 0.442229 -0.122286 -0.033848 1 0 0 0 0 0 1 84124
-0.002643 -0.000817 0.120226 0.348728 0.442628 -0.122403 -0.033879 1 0 0 0 0 0 1 85108
-0.002643 -0.000817 0.120226 0.349056 0.443043 -0.122518 -0.033911 1 0 0 0 0 0 1 86123
-0.002643 -0.000817 0.120226 0.349366 0.443437 -0.122636 -0.033942 1 0 0 0 0 0 1 87110
-0.002643 -0.000817 0.120226 0.349687 0.443861 -0.122738 -0.033973 1 0 0 0 0 0 1 88124
-0.002643 -0.000817 0.120226 0.350015 0.444261 -0.122854 -0.034004 1 0 0 0 0 0 1 89108
-0.002643 -0.000817 0.120226 0.350326 0.444672 -0.122962 -0.034035 1 0 0 0 0 0 1 90108
-0.002643 -0.000817 0.120226 0.350656 0.445077 -0.123089 -0.034067 1 0 0 0 0 0 1 91125
-0.002643 -0.000817 0.120226 0.350980 0.445485 -0.123194 -0.034098 1 0 0 0 0 0 1 92109
-0.002643 -0.000817 0.120226 0.351296 0.445903 -0.123302 -0.034130 1 0 0 0 0 0 1 93124
-0.002643 -0.000817 0.120226 0.351623 0.446303 -0.123419 -0.034160 1 0 0 0 0 0 1 94109
-0.002643 -0.000817 0.120226 0.351951 0.446718 -0.123534 -0.034192 1 0 0 0 0 0 1 95125
-0.002643 -0.000817 0.120226 0.352248 0.447113 -0.123646 -0.034223 1 0 0 0 0 0 1 96108
-0.002643 -0.000817 0.120226 0.352593 0.447534 -0.123760 -0.034255 1 0 0 0 0 0 1 97126
-0.002643 -0.000817 0.120226 0.352911 0.447936 -0.123871 -0.034285 1 0 0 0 0 0 1 98108
-0.002643 -0.000817 0.120226 0.353226 0.448353 -0.123980 -0.034317 1 0 0 0 0 0 1 99124
-0.002643 -0.000817 0.120226 0.353553 0.448753 -0.124096 -0.034348 1 0 0 0 0 0 1 100108
-0.002643 -0.000817 0.120226 0.353872 0.449158 -0.124218 -0.034380 1 0 0 0 0 0 1 101122
-0.002643 -0.000817 0.120226 0.354185 0.449571 -0.124317 -0.034410 1 0 0 0 0 0 1 102108
-0.002643 -0.000817 0.120226 0.354500 0.449955 -0.124429 -0.034440 1 0 0 0 0 0 1 103053
-0.002643 -0.000817 0.120226 0.354820 0.450359 -0.124541 -0.034471 1 0 0 0 0 0 1 104044
-0.002643 -0.000817 0.120226 0.355133 0.450774 -0.124649 -0.034502 1 0 0 0 0 0 1 105053
-0.002643 -0.000817 0.120226 0.355454 0.451167 -0.124773 -0.034533 1 0 0 0 0 0 1 106043
-0.002643 -0.000817 0.120226 0.355784 0.451583 -0.124881 -0.034565 1 0 0 0 0 0 1 107044
-0.002643 -0.000817 0.120226 0.356098 0.451998 -0.124988 -0.034596 1 0 0 0 0 0 1 108052
-0.002643 -0.000817 0.120226 0.356431 0.452405 -0.125106 -0.034628 1 0 0 0 0 0 1 109055
-0.002643 -0.000817 0.120226 0.356754 0.452813 -0.125220 -0.034659 1 0 0 0 0 0 1 110054
-0.002643 -0.000817 0.120226 0.357054 0.453214 -0.125333 -0.034690 1 0 0 0 0 0 1 111050
-0.002643 -0.000817 0.120226 0.357394 0.453628 -0.125445 -0.034721 1 0 0 0 0 0 1 112052
-0.002643 -0.000817 0.120226 0.357716 0.454035 -0.125558 -0.034752 1 0 0 0 0 0 1 113048
-0.002643 -0.000817 0.120226 0.358022 0.454440 -0.125663 -0.034783 1 0 0 0 0 0 1 114033
-0.002643 -0.000817 0.120226 0.358360 0.454854 -0.125783 -0.034815 1 0 0 0 0 0 1 115052
-0.002643 -0.000817 0.120226 0.358678 0.455258 -0.125905 -0.034847 1 0 0 0 0 0 1 116063
-0.002643 -0.000817 0.120226 0.358991 0.455671 -0.126004 -0.034877 1 0 0 0 0 0 1 117051
-0.002643 -0.000817 0.120226 0.359329 0.456084 -0.126124 -0.034909 1 0 0 0 0 0 1 118065
-0.002643 -0.000817 0.120226 0.359650 0.456489 -0.126236 -0.034940 1 0 0 0 0 0 1 119059
-0.002643 -0.000817 0.120226 0.359961 0.456902 -0.126343 -0.034972 1 0 0 0 0 0 1 120062
-0.002643 -0.000817 0.120226 0.360275 0.457286 -0.126465 -0.035002 1 0 0 0 0 0 1 121030
-0.002643 -0.000817 0.120226 0.360614 0.457714 -0.126576 -0.035034 1 0 0 0 0 0 1 122060
-0.002643 -0.000817 0.120226 0.360923 0.458123 -0.126681 -0.035065 1 0 0 0 0 0 1 123053
-0.002643 -0.000817 0.120226 0.361248 0.458519 -0.126797 -0.035096 1 0 0 0 0 0 1 124030
-0.002643 -0.000817 0.120226 0.361572 0.458931 -0.126921 -0.035128 1 0 0 0 0 0 1 125060
-0.002643 -0.000817 0.120226 0.361892 0.459352 -0.127022 -0.035159 1 0 0 0 0 0 1 126067
-0.002643 -0.000817 0.120226 0.362262 0.459806 -0.127153 -0.035194 1 0 0 0 0 0 1 127183
-0.002643 -0.000817 0.120226 0.362544 0.460162 -0.127252 -0.035221 1 0 0 0 0 0 1 128055
-0.002643 -0.000817 0.120226 0.362857 0.460577 -0.127360 -0.035253 1 0 0 0 0 0 1 129064
-0.002643 -0.000817 0.120226 0.363177 0.460970 -0.127484 -0.035284 1 0 0 0 0 0 1 130053
-0.002643 -0.000817 0.120226 0.363509 0.461388 -0.127592 -0.035315 1 0 0 0 0 0 1 131060
-0.002643 -0.000817 0.120226 0.363820 0.461799 -0.127698 -0.035346 1 0 0 0 0 0 1 132059
-0.002643 -0.000817 0.120226 0.364152 0.462205 -0.127816 -0.035378 1 0 0 0 0 0 1 133059
-0.002643 -0.000817 0.120226 0.364475 0.462613 -0.127930 -0.035409 1 0 0 0 0 0 1 134059
-0.002643 -0.000817 0.120226 0.364777 0.463016 -0.128044 -0.035440 1 0 0 0 0 0 1 135059
-0.002643 -0.000817 0.120226 0.365117 0.463430 -0.128156 -0.035471 1 0 0 0 0 0 1 136060
-0.002643 -0.000817 0.120226 0.365430 0.463826 -0.128265 -0.035502 1 0 0 0 0 0 1 137030
-0.002643 -0.000817 0.120226 0.365794 0.464306 -0.128391 -0.035538 1 0 0 0 0 0 1 138197
-0.002643 -0.000817 0.120226 0.366122 0.464721 -0.128515 -0.035569 1 0 0 0 0 0 1 139192
-0.002643 -0.000817 0.120226 0.366401 0.465061 -0.128617 -0.035597 1 0 0 0 0 0 1 140072
-0.002643 -0.000817 0.120226 0.366718 0.465479 -0.128717 -0.035628 1 0 0 0 0 0 1 141071
-0.002643 -0.000817 0.120226 0.367050 0.465885 -0.128834 -0.035659 1 0 0 0 0 0 1 142070
-0.002643 -0.000817 0.120226 0.367412 0.466342 -0.128961 -0.035694 1 0 0 0 0 0 1 143191
-0.002643 -0.000817 0.120226 0.367683 0.466704 -0.129054 -0.035722 1 0 0 0 0 0 1 144069
-0.002643 -0.000817 0.120226 0.368046 0.467151 -0.129193 -0.035757 1 0 0 0 0 0 1 145191
-0.002643 -0.000817 0.120226 0.368383 0.467575 -0.129303 -0.035789 1 0 0 0 0 0 1 146213
-0.002643 -0.000817 0.120226 0.368687 0.467978 -0.129407 -0.035819 1 0 0 0 0 0 1 147192
-0.002643 -0.000817 0.120226 0.369020 0.468385 -0.129525 -0.035851 1 0 0 0 0 0 1 148193
-0.002643 -0.000817 0.120226 0.369342 0.468792 -0.129638 -0.035882 1 0 0 0 0 0 1 149191
-0.002643 -0.000817 0.120226 0.369665 0.469221 -0.129760 -0.035915 1 0 0 0 0 0 1 150256
-0.002643 -0.000817 0.120226 0.370006 0.469637 -0.129873 -0.035947 1 0 0 0 0 0 1 151262
-0.002643 -0.000817 0.120226 0.370329 0.470044 -0.129985 -0.035978 1 0 0 0 0 0 1 152258
-0.002643 -0.000817 0.120226 0.370639 0.470455 -0.130092 -0.036009 1 0 0 0 0 0 1 153258
-0.002643 -0.000817 0.120226 0.370975 0.470865 -0.130211 -0.036040 1 0 0 0 0 0 1 154269
-0.002643 -0.000817 0.120226 0.371285 0.471260 -0.130330 -0.036071 1 0 0 0 0 0 1 155256
-0.002643 -0.000817 0.120226 0.371562 0.471627 -0.130417 -0.036099 1 0 0 0 0 0 1 156131
-0.002643 -0.000817 0.120226 0.371938 0.472089 -0.130550 -0.036134 1 0 0 0 0 0 1 157266
-0.002643 -0.000817 0.120226 0.372262 0.472498 -0.130663 -0.036165 1 0 0 0 0 0 1 158268
-0.002643 -0.000817 0.120226 0.372566 0.472901 -0.130768 -0.036196 1 0 0 0 0 0 1 159249
-0.002643 -0.000817 0.120226 0.372892 0.473301 -0.130894 -0.036228 1 0 0 0 0 0 1 160256
-0.002643 -0.000817 0.120226 0.373222 0.473716 -0.131001 -0.036259 1 0 0 0 0 0 1 161254
-0.002643 -0.000817 0.120226 0.373536 0.474133 -0.131109 -0.036290 1 0 0 0 0 0 1 162267
-0.002643 -0.000817 0.120226 0.373856 0.474522 -0.131222 -0.036320 1 0 0 0 0 0 1 163226
-0.002643 -0.000817 0.120226 0.374180 0.474933 -0.131337 -0.036352 1 0 0 0 0 0 1 164232
-0.002643 -0.000817 0.120226 0.374448 0.475291 -0.131438 -0.036380 1 0 0 0 0 0 1 165124
-0.002643 -0.000817 0.120226 0.374833 0.475763 -0.131567 -0.036415 1 0 0 0 0 0 1 166268
-0.002643 -0.000817 0.120226 0.375152 0.476166 -0.131678 -0.036446 1 0 0 0 0 0 1 167252
-0.002643 -0.000817 0.120226 0.375456 0.476570 -0.131782 -0.036477 1 0 0 0 0 0 1 168235
-0.002643 -0.000817 0.120226 0.375785 0.476973 -0.131909 -0.036509 1 0 0 0 0 0 1 169249
-0.002643 -0.000817 0.120226 0.376069 0.477330 -0.132001 -0.036535 1 0 0 0 0 0 1 170106
-0.002643 -0.000817 0.120226 0.376426 0.477800 -0.132123 -0.036571 1 0 0 0 0 0 1 171250
-0.002643 -0.000817 0.120226 0.376713 0.478149 -0.132226 -0.036598 1 0 0 0 0 0 1 172110
-0.002643 -0.000817 0.120226 0.377041 0.478563 -0.132341 -0.036630 1 0 0 0 0 0 1 173125
-0.002643 -0.000817 0.120226 0.377396 0.479033 -0.132473 -0.036666 1 0 0 0 0 0 1 174290
-0.002643 -0.000817 0.120226 0.377655 0.479345 -0.132557 -0.036690 1 0 0 0 0 0 1 175042
-0.002643 -0.000817 0.120226 0.377982 0.479758 -0.132671 -0.036721 1 0 0 0 0 0 1 176051
-0.002643 -0.000817 0.120226 0.378329 0.480216 -0.132791 -0.036756 1 0 0 0 0 0 1 177166
-0.002643 -0.000817 0.120226 0.378658 0.480618 -0.132908 -0.036787 1 0 0 0 0 0 1 178156
-0.002643 -0.000817 0.120226 0.378979 0.481025 -0.133031 -0.036819 1 0 0 0 0 0 1 179176
-0.002643 -0.000817 0.120226 0.379293 0.481440 -0.133130 -0.036850 1 0 0 0 0 0 1 180167
-0.002643 -0.000817 0.120226 0.379589 0.481799 -0.133235 -0.036877 1 0 0 0 0 0 1 181051
-0.002643 -0.000817 0.120226 0.379949 0.482255 -0.133362 -0.036912 1 0 0 0 0 0 1 182167
-0.002643 -0.000817 0.120226 0.380262 0.482670 -0.133469 -0.036944 1 0 0 0 0 0 1 183176
-0.002643 -0.000817 0.120226 0.380544 0.483014 -0.133580 -0.036971 1 0 0 0 0 0 1 184045
-0.002643 -0.000817 0.120226 0.380916 0.483483 -0.133702 -0.037006 1 0 0 0 0 0 1 185176
-0.002643 -0.000817 0.120226 0.381234 0.483904 -0.133811 -0.037038 1 0 0 0 0 0 1 186199
-0.002643 -0.000817 0.120226 0.381561 0.484303 -0.133927 -0.037069 1 0 0 0 0 0 1 187182
-0.002643 -0.000817 0.120226 0.381882 0.484708 -0.134040 -0.037100 1 0 0 0 0 0 1 188175
-0.002643 -0.000817 0.120226 0.382145 0.485061 -0.134140 -0.037128 1 0 0 0 0 0 1 189054
-0.002643 -0.000817 0.120226 0.382532 0.485535 -0.134269 -0.037163 1 0 0 0 0 0 1 190202
-0.002643 -0.000817 0.120226 0.382851 0.485938 -0.134380 -0.037194 1 0 0 0 0 0 1 191188
-0.002643 -0.000817 0.120226 0.383155 0.486342 -0.134485 -0.037225 1 0 0 0 0 0 1 192170
-0.002643 -0.000817 0.120226 0.383491 0.486752 -0.134604 -0.037256 1 0 0 0 0 0 1 193180
-0.002643 -0.000817 0.120226 0.383806 0.487152 -0.134725 -0.037288 1 0 0 0 0 0 1 194181
-0.002643 -0.000817 0.120226 0.384124 0.487571 -0.134826 -0.037319 1 0 0 0 0 0 1 195184
-0.002643 -0.000817 0.120226 0.384456 0.487977 -0.134943 -0.037350 1 0 0 0 0 0 1 196182
-0.002643 -0.000817 0.120226 0.384780 0.488386 -0.135057 -0.037382 1 0 0 0 0 0 1 197183
-0.002643 -0.000817 0.120226 0.385096 0.488805 -0.135166 -0.037413 1 0 0 0 0 0 1 198203
-0.002643 -0.000817 0.120226 0.385416 0.489197 -0.135290 -0.037444 1 0 0 0 0 0 1 199191
-0.002643 -0.000817 0.120226 0.385746 0.489613 -0.135397 -0.037476 1 0 0 0 0 0 1 200191
-0.002643 -0.000817 0.120226 0.386058 0.490026 -0.135504 -0.037507 1 0 0 0 0 0 1 201194
-0.002643 -0.000817 0.120226 0.386394 0.490437 -0.135623 -0.037539 1 0 0 0 0 0 1 202207
-0.002643 -0.000817 0.120226 0.386705 0.490831 -0.135742 -0.037569 1 0 0 0 0 0 1 203193
-0.002643 -0.000817 0.120226 0.387020 0.491248 -0.135843 -0.037600 1 0 0 0 0 0 1 204189
-0.002643 -0.000817 0.120226 0.387354 0.491656 -0.135961 -0.037632 1 0 0 0 0 0 1 205192
-0.002643 -0.000817 0.120226 0.387684 0.492072 -0.136076 -0.037664 1 0 0 0 0 0 1 206212
-0.002643 -0.000817 0.120226 0.387989 0.492476 -0.136181 -0.037694 1 0 0 0 0 0 1 207196
-0.002643 -0.000817 0.120226 0.388312 0.492872 -0.136306 -0.037726 1 0 0 0 0 0 1 208192
-0.002643 -0.000817 0.120226 0.388640 0.493286 -0.136413 -0.037757 1 0 0 0 0 0 1 209189
-0.002643 -0.000817 0.120226 0.388968 0.493720 -0.136525 -0.037790 1 0 0 0 0 0 1 210243
-0.002643 -0.000817 0.120226 0.389302 0.494128 -0.136644 -0.037821 1 0 0 0 0 0 1 211248
-0.002643 -0.000817 0.120226 0.389625 0.494536 -0.136758 -0.037852 1 0 0 0 0 0 1 212248
-0.002643 -0.000817 0.120226 0.389920 0.494929 -0.136869 -0.037883 1 0 0 0 0 0 1 213224
-0.002643 -0.000817 0.120226 0.390274 0.495361 -0.136986 -0.037916 1 0 0 0 0 0 1 214271
-0.002643 -0.000817 0.120226 0.390590 0.495761 -0.137097 -0.037946 1 0 0 0 0 0 1 215248
-0.002643 -0.000817 0.120226 0.390902 0.496174 -0.137204 -0.037978 1 0 0 0 0 0 1 216254
-0.002643 -0.000817 0.120226 0.391234 0.496580 -0.137322 -0.038009 1 0 0 0 0 0 1 217254
-0.002643 -0.000817 0.120226 0.391551 0.496982 -0.137443 -0.038040 1 0 0 0 0 0 1 218260
-0.002643 -0.000817 0.120226 0.391857 0.497386 -0.137540 -0.038070 1 0 0 0 0 0 1 219224
-0.002643 -0.000817 0.120226 0.392191 0.497794 -0.137658 -0.038102 1 0 0 0 0 0 1 220227
-0.002643 -0.000817 0.120226 0.392512 0.498200 -0.137771 -0.038133 1 0 0 0 0 0 1 221222
-0.002643 -0.000817 0.120226 0.392833 0.498625 -0.137881 -0.038165 1 0 0 0 0 0 1 222255
-0.002643 -0.000817 0.120226 0.393157 0.499038 -0.138015 -0.038197 1 0 0 0 0 0 1 223267
-0.002643 -0.000817 0.120226 0.393472 0.499439 -0.138108 -0.038227 1 0 0 0 0 0 1 224249
-0.002643 -0.000817 0.120226 0.393808 0.499848 -0.138226 -0.038259 1 0 0 0 0 0 1 225257
-0.002643 -0.000817 0.120226 0.394142 0.500270 -0.138343 -0.038291 1 0 0 0 0 0 1 226290
-0.002643 -0.000817 0.120226 0.394445 0.500654 -0.138450 -0.038321 1 0 0 0 0 0 1 227232
-0.002643 -0.000817 0.120226 0.394753 0.501064 -0.138565 -0.038352 1 0 0 0 0 0 1 228250
-0.002643 -0.000817 0.120226 0.395094 0.501480 -0.138678 -0.038384 1 0 0 0 0 0 1 229256
-0.002643 -0.000817 0.120226 0.395400 0.501885 -0.138783 -0.038415 1 0 0 0 0 0 1 230240
-0.002643 -0.000817 0.120226 0.395728 0.502284 -0.138900 -0.038445 1 0 0 0 0 0 1 231224
-0.002643 -0.000817 0.120226 0.396050 0.502692 -0.139013 -0.038477 1 0 0 0 0 0 1 232222
-0.002643 -0.000817 0.120226 0.396373 0.503103 -0.139136 -0.038509 1 0 0 0 0 0 1 233250
-0.002643 -0.000817 0.120226 0.396693 0.503525 -0.139238 -0.038540 1 0 0 0 0 0 1 234259
-0.002643 -0.000817 0.120226 0.397015 0.503918 -0.139352 -0.038570 1 0 0 0 0 0 1 235225
-0.002643 -0.000817 0.120226 0.397325 0.504327 -0.139458 -0.038602 1 0 0 0 0 0 1 236222
-0.002643 -0.000817 0.120226 0.397658 0.504734 -0.139577 -0.038633 1 0 0 0 0 0 1 237224
-0.002643 -0.000817 0.120226 0.397977 0.505139 -0.139699 -0.038665 1 0 0 0 0 0 1 238238
-0.002643 -0.000817 0.120226 0.398297 0.505562 -0.139801 -0.038696 1 0 0 0 0 0 1 239248
-0.002643 -0.000817 0.120226 0.398625 0.505962 -0.139917 -0.038727 1 0 0 0 0 0 1 240233
-0.002643 -0.000817 0.120226 0.398952 0.506375 -0.140032 -0.038759 1 0 0 0 0 0 1 241245
-0.002643 -0.000817 0.120226 0.399287 0.506800 -0.140149 -0.038791 1 0 0 0 0 0 1 242285
-0.002624 -0.000821 0.120216 0.141227 0.567334 -0.006381 -0.038821 1 0 0 0 0 0 1 243246
-0.002615 -0.000823 0.120213 0.235648 0.546615 -0.074853 -0.038852 1 0 0 0 0 0 1 244229
-0.002610 -0.000824 0.120211 0.304487 0.531059 -0.110274 -0.038883 1 0 0 0 0 0 1 245245
-0.002608 -0.000825 0.120211 0.340930 0.522869 -0.123834 -0.038916 1 0 0 0 0 0 1 246280
-0.002607 -0.000825 0.120211 0.359370 0.518868 -0.128729 -0.038946 1 0 0 0 0 0 1 247247
-0.002606 -0.000825 0.120211 0.368725 0.517051 -0.130519 -0.038977 1 0 0 0 0 0 1 248230
-0.002606 -0.000825 0.120211 0.373547 0.516341 -0.131206 -0.039009 1 0 0 0 0 0 1 249246
-0.002606 -0.000825 0.120211 0.376094 0.516207 -0.131521 -0.039040 1 0 0 0 0 0 1 250262
-0.002606 -0.000825 0.120211 0.377516 0.516330 -0.131692 -0.039071 1 0 0 0 0 0 1 251246
-0.002606 -0.000825 0.120211 0.378378 0.516589 -0.131833 -0.039102 1 0 0 0 0 0 1 252230
-0.002606 -0.000825 0.120211 0.378972 0.516937 -0.131936 -0.039134 1 0 0 0 0 0 1 253245
-0.002606 -0.000825 0.120211 0.379418 0.517324 -0.132046 -0.039165 1 0 0 0 0 0 1 254264
-0.002606 -0.000825 0.120211 0.379772 0.517716 -0.132154 -0.039196 1 0 0 0 0 0 1 255246
-0.002606 -0.000825 0.120211 0.380108 0.518113 -0.132257 -0.039227 1 0 0 0 0 0 1 256229
-0.002606 -0.000825 0.120211 0.380430 0.518511 -0.132362 -0.039258 1 0 0 0 0 0 1 257230
-0.002606 -0.000825 0.120211 0.380770 0.518950 -0.132472 -0.039291 1 0 0 0 0 0 1 258283
-0.002606 -0.000825 0.120211 0.381030 0.519305 -0.132572 -0.039318 1 0 0 0 0 0 1 259164
-0.002606 -0.000825 0.120211 0.381343 0.519729 -0.132672 -0.039350 1 0 0 0 0 0 1 260173
-0.002606 -0.000825 0.120211 0.381644 0.520139 -0.132776 -0.039381 1 0 0 0 0 0 1 261164
-0.002606 -0.000825 0.120211 0.381952 0.520559 -0.132883 -0.039413 1 0 0 0 0 0 1 262181
-0.002606 -0.000825 0.120211 0.382242 0.520956 -0.132993 -0.039443 1 0 0 0 0 0 1 263164
-0.002606 -0.000825 0.120211 0.382554 0.521380 -0.133093 -0.039475 1 0 0 0 0 0 1 264172
-0.002606 -0.000825 0.120211 0.382855 0.521790 -0.133197 -0.039506 1 0 0 0 0 0 1 265165
-0.002606 -0.000825 0.120211 0.383165 0.522212 -0.133305 -0.039538 1 0 0 0 0 0 1 266187
-0.002606 -0.000825 0.120211 0.383466 0.522623 -0.133410 -0.039569 1 0 0 0 0 0 1 267181
-0.002606 -0.000825 0.120211 0.383761 0.523027 -0.133522 -0.039600 1 0 0 0 0 0 1 268181
-0.002606 -0.000825 0.120211 0.384067 0.523442 -0.133620 -0.039631 1 0 0 0 0 0 1 269168
-0.002587 -0.000830 0.120201 0.125897 0.584029 0.000420 -0.039662 1 0 0 0 0 0 1 270170
-0.002577 -0.000832 0.120197 0.220095 0.563350 -0.068076 -0.039693 1 0 0 0 0 0 1 271163
-0.002573 -0.000833 0.120196 0.288824 0.547828 -0.103516 -0.039724 1 0 0 0 0 0 1 272153
-0.002570 -0.000834 0.120196 0.325195 0.539647 -0.117062 -0.039756 1 0 0 0 0 0 1 273166
-0.002569 -0.000834 0.120196 0.343607 0.535662 -0.121961 -0.039788 1 0 0 0 0 0 1 274194
-0.002569 -0.000834 0.120196 0.352920 0.533850 -0.123733 -0.039818 1 0 0 0 0 0 1 275151
-0.002568 -0.000834 0.120196 0.357705 0.533148 -0.124426 -0.039850 1 0 0 0 0 0 1 276164
-0.002568 -0.000834 0.120196 0.360256 0.533003 -0.124723 -0.039882 1 0 0 0 0 0 1 277181
-0.002568 -0.000834 0.120196 0.361664 0.533150 -0.124894 -0.039913 1 0 0 0 0 0 1 278188
-0.002568 -0.000834 0.120196 0.362505 0.533428 -0.125016 -0.039944 1 0 0 0 0 0 1 279178
-0.002568 -0.000834 0.120196 0.363059 0.533761 -0.125123 -0.039975 1 0 0 0 0 0 1 280181
-0.002568 -0.000834 0.120196 0.363486 0.534150 -0.125217 -0.040006 1 0 0 0 0 0 1 281179
-0.002568 -0.000834 0.120196 0.363846 0.534561 -0.125328 -0.040038 1 0 0 0 0 0 1 282201
-0.002568 -0.000834 0.120196 0.364162 0.534958 -0.125423 -0.040069 1 0 0 0 0 0 1 283174
-0.002568 -0.000834 0.120196 0.364469 0.535379 -0.125520 -0.040100 1 0 0 0 0 0 1 284172
-0.002568 -0.000834 0.120196 0.364750 0.535777 -0.125618 -0.040131 1 0 0 0 0 0 1 285171
-0.002568 -0.000834 0.120196 0.365040 0.536200 -0.125709 -0.040162 1 0 0 0 0 0 1 286169
-0.002568 -0.000834 0.120196 0.365348 0.536651 -0.125814 -0.040196 1 0 0 0 0 0 1 287250
-0.002549 -0.000839 0.120186 0.107121 0.597235 0.008445 -0.040227 1 0 0 0 0 0 1 288246
-0.002540 -0.000841 0.120182 0.201147 0.576610 -0.060076 -0.040258 1 0 0 0 0 0 1 289222
-0.002535 -0.000842 0.120181 0.269778 0.561116 -0.095526 -0.040290 1 0 0 0 0 0 1 290239
-0.002533 -0.000843 0.120181 0.306096 0.552938 -0.109072 -0.040321 1 0 0 0 0 0 1 291256
-0.002532 -0.000843 0.120181 0.324472 0.548953 -0.113972 -0.040352 1 0 0 0 0 0 1 292224
-0.002531 -0.000843 0.120181 0.333767 0.547147 -0.115746 -0.040383 1 0 0 0 0 0 1 293223
-0.002531 -0.000843 0.120181 0.338542 0.546466 -0.116429 -0.040415 1 0 0 0 0 0 1 294256
-0.002531 -0.000843 0.120181 0.341052 0.546316 -0.116709 -0.040446 1 0 0 0 0 0 1 295243
-0.002531 -0.000843 0.120181 0.342438 0.546467 -0.116872 -0.040477 1 0 0 0 0 0 1 296245
-0.002531 -0.000843 0.120181 0.343249 0.546735 -0.116992 -0.040508 1 0 0 0 0 0 1 297222
-0.002530 -0.000843 0.120181 0.343819 0.547098 -0.117087 -0.040540 1 0 0 0 0 0 1 298256
-0.002530 -0.000843 0.120181 0.344222 0.547485 -0.117180 -0.040571 1 0 0 0 0 0 1 299252
-0.002530 -0.000843 0.120181 0.344543 0.547892 -0.117276 -0.040602 1 0 0 0 0 0 1 300250
-0.002530 -0.000843 0.120181 0.344839 0.548293 -0.117363 -0.040633 1 0 0 0 0 0 1 301222
-0.002530 -0.000843 0.120181 0.345126 0.548705 -0.117454 -0.040664 1 0 0 0 0 0 1 302236
-0.002530 -0.000843 0.120181 0.345409 0.549126 -0.117543 -0.040695 1 0 0 0 0 0 1 303223
-0.002530 -0.000843 0.120181 0.345675 0.549546 -0.117632 -0.040726 1 0 0 0 0 0 1 304218
-0.002530 -0.000843 0.120181 0.345938 0.549980 -0.117729 -0.040758 1 0 0 0 0 0 1 305221
-0.002530 -0.000843 0.120181 0.346217 0.550413 -0.117827 -0.040791 1 0 0 0 0 0 1 306291
-0.002530 -0.000843 0.120181 0.346480 0.550826 -0.117908 -0.040821 1 0 0 0 0 0 1 307254
-0.002530 -0.000843 0.120181 0.346744 0.551245 -0.117997 -0.040852 1 0 0 0 0 0 1 308248
-0.002530 -0.000843 0.120181 0.347005 0.551660 -0.118085 -0.040883 1 0 0 0 0 0 1 309230
-0.002530 -0.000843 0.120181 0.347282 0.552099 -0.118179 -0.040916 1 0 0 0 0 0 1 310272
-0.002530 -0.000843 0.120181 0.347532 0.552501 -0.118274 -0.040946 1 0 0 0 0 0 1 311246
-0.002530 -0.000843 0.120181 0.347805 0.552931 -0.118358 -0.040977 1 0 0 0 0 0 1 312247
-0.002530 -0.000843 0.120181 0.348052 0.553345 -0.118439 -0.041008 1 0 0 0 0 0 1 313221
-0.002530 -0.000843 0.120181 0.348332 0.553771 -0.118536 -0.041040 1 0 0 0 0 0 1 314237
-0.002530 -0.000843 0.120181 0.348593 0.554185 -0.118625 -0.041070 1 0 0 0 0 0 1 315219
-0.002530 -0.000843 0.120181 0.348858 0.554610 -0.118725 -0.041102 1 0 0 0 0 0 1 316248
-0.002530 -0.000843 0.120181 0.349131 0.555041 -0.118810 -0.041134 1 0 0 0 0 0 1 317251
-0.002530 -0.000843 0.120181 0.349399 0.555466 -0.118900 -0.041165 1 0 0 0 0 0 1 318258
-0.002530 -0.000843 0.120181 0.349654 0.555871 -0.118986 -0.041195 1 0 0 0 0 0 1 319218
-0.002512 -0.000848 0.120171 0.091233 0.616507 0.015586 -0.041226 1 0 0 0 0 0 1 320213
-0.002502 -0.000850 0.120167 0.185028 0.595937 -0.052958 -0.041258 1 0 0 0 0 0 1 321228
-0.002498 -0.000851 0.120166 0.253533 0.580480 -0.088423 -0.041290 1 0 0 0 0 0 1 322261
-0.002495 -0.000852 0.120166 0.289774 0.572306 -0.101963 -0.041320 1 0 0 0 0 0 1 323227
-0.002494 -0.000852 0.120165 0.308113 0.568345 -0.106845 -0.041352 1 0 0 0 0 0 1 324225
-0.002493 -0.000852 0.120165 0.317390 0.566563 -0.108628 -0.041383 1 0 0 0 0 0 1 325240
-0.002493 -0.000852 0.120165 0.322128 0.565873 -0.109292 -0.041415 1 0 0 0 0 0 1 326257
-0.002493 -0.000852 0.120165 0.324624 0.565737 -0.109578 -0.041446 1 0 0 0 0 0 1 327244
-0.002493 -0.000852 0.120165 0.325977 0.565876 -0.109721 -0.041477 1 0 0 0 0 0 1 328226
-0.002493 -0.000852 0.120165 0.326792 0.566151 -0.109836 -0.041508 1 0 0 0 0 0 1 329242
-0.002493 -0.000852 0.120165 0.327326 0.566545 -0.109930 -0.041541 1 0 0 0 0 0 1 330280
-0.002493 -0.000852 0.120165 0.327678 0.566873 -0.110008 -0.041569 1 0 0 0 0 0 1 331170
-0.002493 -0.000852 0.120165 0.327997 0.567285 -0.110095 -0.041600 1 0 0 0 0 0 1 332161
-0.002493 -0.000852 0.120165 0.328287 0.567706 -0.110178 -0.041631 1 0 0 0 0 0 1 333170
-0.002493 -0.000852 0.120165 0.328545 0.568126 -0.110247 -0.041662 1 0 0 0 0 0 1 334162
-0.002493 -0.000852 0.120165 0.328799 0.568544 -0.110341 -0.041694 1 0 0 0 0 0 1 335171
-0.002493 -0.000852 0.120165 0.329051 0.568973 -0.110418 -0.041725 1 0 0 0 0 0 1 336161
-0.002493 -0.000852 0.120165 0.329313 0.569401 -0.110507 -0.041756 1 0 0 0 0 0 1 337170
-0.002493 -0.000852 0.120165 0.329546 0.569826 -0.110583 -0.041787 1 0 0 0 0 0 1 338161
-0.002493 -0.000852 0.120165 0.329794 0.570256 -0.110666 -0.041819 1 0 0 0 0 0 1 339170
-0.002493 -0.000852 0.120165 0.330034 0.570678 -0.110756 -0.041850 1 0 0 0 0 0 1 340180
-0.002493 -0.000852 0.120165 0.330293 0.571098 -0.110837 -0.041881 1 0 0 0 0 0 1 341154
-0.002493 -0.000852 0.120165 0.330528 0.571524 -0.110913 -0.041912 1 0 0 0 0 0 1 342147
-0.002493 -0.000852 0.120165 0.330779 0.571960 -0.110996 -0.041944 1 0 0 0 0 0 1 343169
-0.002493 -0.000852 0.120165 0.331040 0.572388 -0.111086 -0.041975 1 0 0 0 0 0 1 344179
-0.002493 -0.000852 0.120165 0.331263 0.572800 -0.111169 -0.042006 1 0 0 0 0 0 1 345161
-0.002493 -0.000852 0.120165 0.331533 0.573241 -0.111253 -0.042038 1 0 0 0 0 0 1 346183
-0.002493 -0.000852 0.120165 0.331766 0.573665 -0.111328 -0.042069 1 0 0 0 0 0 1 347170
-0.002493 -0.000852 0.120165 0.332024 0.574088 -0.111416 -0.042100 1 0 0 0 0 0 1 348169
-0.002493 -0.000852 0.120165 0.332263 0.574524 -0.111495 -0.042132 1 0 0 0 0 0 1 349185
-0.002493 -0.000852 0.120165 0.332501 0.574943 -0.111584 -0.042163 1 0 0 0 0 0 1 350188
-0.002493 -0.000852 0.120165 0.332764 0.575369 -0.111666 -0.042194 1 0 0 0 0 0 1 351178
-0.002493 -0.000852 0.120165 0.333000 0.575798 -0.111742 -0.042225 1 0 0 0 0 0 1 352176
-0.002493 -0.000852 0.120165 0.333246 0.576226 -0.111824 -0.042256 1 0 0 0 0 0 1 353179
-0.002493 -0.000852 0.120165 0.333496 0.576659 -0.111908 -0.042288 1 0 0 0 0 0 1 354195
-0.002493 -0.000852 0.120165 0.333742 0.577066 -0.112002 -0.042319 1 0 0 0 0 0 1 355176
-0.002474 -0.000857 0.120156 0.075091 0.637763 0.022902 -0.042350 1 0 0 0 0 0 1 356176
-0.002465 -0.000859 0.120152 0.168648 0.617257 -0.045653 -0.042381 1 0 0 0 0 0 1 357177
-0.002460 -0.000860 0.120151 0.237002 0.601817 -0.081114 -0.042413 1 0 0 0 0 0 1 358189
-0.002458 -0.000861 0.120150 0.273172 0.593673 -0.094661 -0.042444 1 0 0 0 0 0 1 359181
-0.002456 -0.000861 0.120150 0.291464 0.589721 -0.099542 -0.042475 1 0 0 0 0 0 1 360175
-0.002456 -0.000861 0.120150 0.300707 0.587928 -0.101294 -0.042506 1 0 0 0 0 0 1 361174
-0.002456 -0.000861 0.120150 0.305414 0.587251 -0.101955 -0.042538 1 0 0 0 0 0 1 362183
-0.002455 -0.000861 0.120150 0.307888 0.587121 -0.102235 -0.042569 1 0 0 0 0 0 1 363170
-0.002455 -0.000861 0.120150 0.309237 0.587272 -0.102379 -0.042600 1 0 0 0 0 0 1 364174
-0.002455 -0.000861 0.120150 0.310016 0.587560 -0.102486 -0.042631 1 0 0 0 0 0 1 365177
-0.002455 -0.000861 0.120150 0.310542 0.587923 -0.102564 -0.042663 1 0 0 0 0 0 1 366189
-0.002455 -0.000861 0.120150 0.310905 0.588314 -0.102642 -0.042694 1 0 0 0 0 0 1 367176
-0.002455 -0.000861 0.120150 0.311188 0.588731 -0.102722 -0.042725 1 0 0 0 0 0 1 368174
-0.002455 -0.000861 0.120150 0.311455 0.589153 -0.102797 -0.042756 1 0 0 0 0 0 1 369176
-0.002455 -0.000861 0.120150 0.311702 0.589571 -0.102872 -0.042788 1 0 0 0 0 0 1 370183
-0.002455 -0.000861 0.120150 0.311937 0.590005 -0.102940 -0.042819 1 0 0 0 0 0 1 371175
-0.002455 -0.000861 0.120150 0.312174 0.590446 -0.103027 -0.042850 1 0 0 0 0 0 1 372175
-0.002455 -0.000861 0.120150 0.312406 0.590866 -0.103097 -0.042881 1 0 0 0 0 0 1 373174
-0.002455 -0.000861 0.120150 0.312617 0.591295 -0.103173 -0.042913 1 0 0 0 0 0 1 374186
-0.002455 -0.000861 0.120150 0.312860 0.591727 -0.103247 -0.042944 1 0 0 0 0 0 1 375178
-0.002455 -0.000861 0.120150 0.313089 0.592157 -0.103322 -0.042975 1 0 0 0 0 0 1 376175
-0.002455 -0.000861 0.120150 0.313318 0.592588 -0.103397 -0.043006 1 0 0 0 0 0 1 377176
-0.002455 -0.000861 0.120150 0.313548 0.593024 -0.103473 -0.043038 1 0 0 0 0 0 1 378189
-0.002455 -0.000861 0.120150 0.313753 0.593442 -0.103548 -0.043069 1 0 0 0 0 0 1 379174
-0.002455 -0.000861 0.120150 0.313998 0.593878 -0.103622 -0.043100 1 0 0 0 0 0 1 380173
-0.002455 -0.000861 0.120150 0.314227 0.594308 -0.103697 -0.043131 1 0 0 0 0 0 1 381171
-0.002455 -0.000861 0.120150 0.314453 0.594736 -0.103772 -0.043162 1 0 0 0 0 0 1 382164
-0.002455 -0.000861 0.120150 0.314686 0.595201 -0.103846 -0.043196 1 0 0 0 0 0 1 383239
-0.002455 -0.000861 0.120150 0.314919 0.595627 -0.103935 -0.043227 1 0 0 0 0 0 1 384252
-0.002455 -0.000861 0.120150 0.315147 0.596050 -0.104002 -0.043258 1 0 0 0 0 0 1 385219
-0.002455 -0.000861 0.120150 0.315380 0.596488 -0.104078 -0.043289 1 0 0 0 0 0 1 386235
-0.002455 -0.000861 0.120150 0.315604 0.596912 -0.104152 -0.043320 1 0 0 0 0 0 1 387218
-0.002455 -0.000861 0.120150 0.315820 0.597345 -0.104220 -0.043351 1 0 0 0 0 0 1 388218
-0.002455 -0.000861 0.120150 0.316055 0.597775 -0.104310 -0.043383 1 0 0 0 0 0 1 389242
-0.002455 -0.000861 0.120150 0.316300 0.598231 -0.104382 -0.043416 1 0 0 0 0 0 1 390283
-0.002455 -0.000861 0.120150 0.316520 0.598644 -0.104454 -0.043446 1 0 0 0 0 0 1 391242
-0.002455 -0.000861 0.120150 0.316736 0.599079 -0.104523 -0.043477 1 0 0 0 0 0 1 392244
-0.002455 -0.000861 0.120150 0.316959 0.599485 -0.104608 -0.043507 1 0 0 0 0 0 1 393212
-0.002455 -0.000861 0.120150 0.317205 0.599942 -0.104681 -0.043540 1 0 0 0 0 0 1 394258
-0.002455 -0.000861 0.120150 0.317430 0.600367 -0.104754 -0.043571 1 0 0 0 0 0 1 395242
-0.002455 -0.000861 0.120150 0.317655 0.600791 -0.104828 -0.043602 1 0 0 0 0 0 1 396227
-0.002455 -0.000861 0.120150 0.317874 0.601231 -0.104898 -0.043633 1 0 0 0 0 0 1 397242
-0.002455 -0.000861 0.120150 0.318107 0.601656 -0.104987 -0.043665 1 0 0 0 0 0 1 398256
-0.002455 -0.000861 0.120150 0.318340 0.602087 -0.105055 -0.043696 1 0 0 0 0 0 1 399240
-0.002455 -0.000861 0.120150 0.318565 0.602513 -0.105129 -0.043727 1 0 0 0 0 0 1 400226
-0.002455 -0.000861 0.120150 0.318784 0.602953 -0.105199 -0.043758 1 0 0 0 0 0 1 401241
-0.002455 -0.000861 0.120150 0.319032 0.603399 -0.105282 -0.043791 1 0 0 0 0 0 1 402282
-0.002455 -0.000861 0.120150 0.319227 0.603772 -0.105357 -0.043819 1 0 0 0 0 0 1 403169
-0.002455 -0.000861 0.120150 0.319460 0.604205 -0.105425 -0.043850 1 0 0 0 0 0 1 404159
-0.002455 -0.000861 0.120150 0.319690 0.604641 -0.105500 -0.043881 1 0 0 0 0 0 1 405168
-0.002455 -0.000861 0.120150 0.319904 0.605070 -0.105568 -0.043912 1 0 0 0 0 0 1 406159
-0.002455 -0.000861 0.120150 0.320141 0.605496 -0.105648 -0.043943 1 0 0 0 0 0 1 407154
-0.002455 -0.000861 0.120150 0.320365 0.605924 -0.105732 -0.043975 1 0 0 0 0 0 1 408168
-0.002455 -0.000861 0.120150 0.320598 0.606358 -0.105801 -0.044006 1 0 0 0 0 0 1 409158
-0.002455 -0.000861 0.120150 0.320817 0.606796 -0.105870 -0.044037 1 0 0 0 0 0 1 410168
-0.002455 -0.000861 0.120150 0.321053 0.607221 -0.105949 -0.044068 1 0 0 0 0 0 1 411159
-0.002455 -0.000861 0.120150 0.321287 0.607662 -0.106027 -0.044100 1 0 0 0 0 0 1 412183
-0.002455 -0.000861 0.120150 0.321503 0.608076 -0.106108 -0.044131 1 0 0 0 0 0 1 413166
-0.002455 -0.000861 0.120150 0.321747 0.608532 -0.106180 -0.044164 1 0 0 0 0 0 1 414206
-0.002455 -0.000861 0.120150 0.321954 0.608948 -0.106245 -0.044193 1 0 0 0 0 0 1 415165
-0.002455 -0.000861 0.120150 0.322194 0.609379 -0.106326 -0.044225 1 0 0 0 0 0 1 416172
-0.002455 -0.000861 0.120150 0.322419 0.609802 -0.106400 -0.044256 1 0 0 0 0 0 1 417155
-0.002455 -0.000861 0.120150 0.322641 0.610229 -0.106483 -0.044287 1 0 0 0 0 0 1 418165
-0.002455 -0.000861 0.120150 0.322866 0.610673 -0.106547 -0.044319 1 0 0 0 0 0 1 419172
-0.002455 -0.000861 0.120150 0.323103 0.611098 -0.106626 -0.044350 1 0 0 0 0 0 1 420164
-0.002455 -0.000861 0.120150 0.323335 0.611535 -0.106703 -0.044381 1 0 0 0 0 0 1 421179
-0.002455 -0.000861 0.120150 0.323556 0.611959 -0.106785 -0.044413 1 0 0 0 0 0 1 422184
-0.002455 -0.000861 0.120150 0.323789 0.612393 -0.106854 -0.044444 1 0 0 0 0 0 1 423175
-0.002455 -0.000861 0.120150 0.324005 0.612827 -0.106922 -0.044475 1 0 0 0 0 0 1 424174
-0.002455 -0.000861 0.120150 0.324244 0.613255 -0.107002 -0.044506 1 0 0 0 0 0 1 425174
-0.002455 -0.000861 0.120150 0.324477 0.613694 -0.107079 -0.044538 1 0 0 0 0 0 1 426192
-0.002455 -0.000861 0.120150 0.324693 0.614108 -0.107160 -0.044569 1 0 0 0 0 0 1 427175
-0.002455 -0.000861 0.120150 0.324915 0.614549 -0.107223 -0.044600 1 0 0 0 0 0 1 428175
-0.002455 -0.000861 0.120150 0.325156 0.614981 -0.107303 -0.044631 1 0 0 0 0 0 1 429181
-0.002455 -0.000861 0.120150 0.325377 0.615397 -0.107377 -0.044662 1 0 0 0 0 0 1 430147
-0.002455 -0.000861 0.120150 0.325633 0.615881 -0.107461 -0.044697 1 0 0 0 0 0 1 431271
-0.002455 -0.000861 0.120150 0.325849 0.616294 -0.107542 -0.044727 1 0 0 0 0 0 1 432252
-0.002455 -0.000861 0.120150 0.326070 0.616732 -0.107604 -0.044758 1 0 0 0 0 0 1 433245
-0.002455 -0.000861 0.120150 0.326312 0.617168 -0.107685 -0.044790 1 0 0 0 0 0 1 434260
-0.002455 -0.000861 0.120150 0.326537 0.617591 -0.107759 -0.044821 1 0 0 0 0 0 1 435243
-0.002455 -0.000861 0.120150 0.326764 0.618020 -0.107834 -0.044852 1 0 0 0 0 0 1 436240
-0.002455 -0.000861 0.120150 0.326979 0.618433 -0.107915 -0.044883 1 0 0 0 0 0 1 437219
-0.002455 -0.000861 0.120150 0.327209 0.618888 -0.107980 -0.044915 1 0 0 0 0 0 1 438251
-0.002455 -0.000861 0.120150 0.327446 0.619313 -0.108059 -0.044946 1 0 0 0 0 0 1 439242
-0.002455 -0.000861 0.120150 0.327670 0.619733 -0.108133 -0.044976 1 0 0 0 0 0 1 440217
-0.002455 -0.000861 0.120150 0.327905 0.620177 -0.108211 -0.045009 1 0 0 0 0 0 1 441248
-0.002455 -0.000861 0.120150 0.328132 0.620614 -0.108295 -0.045041 1 0 0 0 0 0 1 442283
-0.002455 -0.000861 0.120150 0.328346 0.621037 -0.108355 -0.045071 1 0 0 0 0 0 1 443243
-0.002455 -0.000861 0.120150 0.328579 0.621455 -0.108433 -0.045101 1 0 0 0 0 0 1 444217
-0.002455 -0.000861 0.120150 0.328815 0.621899 -0.108511 -0.045134 1 0 0 0 0 0 1 445248
-0.002455 -0.000861 0.120150 0.329045 0.622333 -0.108587 -0.045165 1 0 0 0 0 0 1 446257
-0.002455 -0.000861 0.120150 0.329249 0.622752 -0.108662 -0.045196 1 0 0 0 0 0 1 447242
-0.002455 -0.000861 0.120150 0.329489 0.623177 -0.108734 -0.045226 1 0 0 0 0 0 1 448217
-0.002455 -0.000861 0.120150 0.329718 0.623607 -0.108809 -0.045258 1 0 0 0 0 0 1 449216
-0.002455 -0.000861 0.120150 0.329954 0.624053 -0.108887 -0.045290 1 0 0 0 0 0 1 450251
-0.002455 -0.000861 0.120150 0.330177 0.624491 -0.108968 -0.045321 1 0 0 0 0 0 1 451241
-0.002455 -0.000861 0.120150 0.330381 0.624895 -0.109036 -0.045351 1 0 0 0 0 0 1 452216
-0.002455 -0.000861 0.120150 0.330634 0.625344 -0.109113 -0.045384 1 0 0 0 0 0 1 453249
-0.002455 -0.000861 0.120150 0.330866 0.625780 -0.109189 -0.045415 1 0 0 0 0 0 1 454260
-0.002455 -0.000861 0.120150 0.331087 0.626195 -0.109261 -0.045445 1 0 0 0 0 0 1 455225
-0.002455 -0.000861 0.120150 0.331306 0.626636 -0.109331 -0.045477 1 0 0 0 0 0 1 456242
-0.002455 -0.000861 0.120150 0.331542 0.627067 -0.109421 -0.045509 1 0 0 0 0 0 1 457267
-0.002455 -0.000861 0.120150 0.331776 0.627501 -0.109490 -0.045540 1 0 0 0 0 0 1 458259
-0.002455 -0.000861 0.120150 0.332000 0.627923 -0.109563 -0.045571 1 0 0 0 0 0 1 459238
-0.002455 -0.000861 0.120150 0.332216 0.628358 -0.109632 -0.045602 1 0 0 0 0 0 1 460241
-0.002455 -0.000861 0.120150 0.332455 0.628786 -0.109712 -0.045633 1 0 0 0 0 0 1 461241
-0.002455 -0.000861 0.120150 0.332679 0.629215 -0.109796 -0.045665 1 0 0 0 0 0 1 462258
-0.002455 -0.000861 0.120150 0.332905 0.629636 -0.109862 -0.045695 1 0 0 0 0 0 1 463217
-0.002455 -0.000861 0.120150 0.333133 0.630067 -0.109937 -0.045726 1 0 0 0 0 0 1 464216
-0.002455 -0.000861 0.120150 0.333349 0.630499 -0.110005 -0.045758 1 0 0 0 0 0 1 465214
-0.002455 -0.000861 0.120150 0.333583 0.630926 -0.110094 -0.045789 1 0 0 0 0 0 1 466230
-0.002455 -0.000861 0.120150 0.333817 0.631362 -0.110163 -0.045820 1 0 0 0 0 0 1 467226
-0.002455 -0.000861 0.120150 0.334049 0.631798 -0.110239 -0.045852 1 0 0 0 0 0 1 468238
-0.002455 -0.000861 0.120150 0.334261 0.632225 -0.110306 -0.045883 1 0 0 0 0 0 1 469221
-0.002455 -0.000861 0.120150 0.334508 0.632670 -0.110390 -0.045915 1 0 0 0 0 0 1 470260
-0.002455 -0.000861 0.120150 0.334720 0.633074 -0.110470 -0.045945 1 0 0 0 0 0 1 471220
-0.002455 -0.000861 0.120150 0.334959 0.633520 -0.110540 -0.045977 1 0 0 0 0 0 1 472237
-0.002455 -0.000861 0.120150 0.335183 0.633944 -0.110613 -0.046008 1 0 0 0 0 0 1 473221
-0.002455 -0.000861 0.120150 0.335411 0.634400 -0.110686 -0.046041 1 0 0 0 0 0 1 474274
-0.002455 -0.000861 0.120150 0.335625 0.634783 -0.110758 -0.046069 1 0 0 0 0 0 1 475167
-0.002455 -0.000861 0.120150 0.335843 0.635199 -0.110840 -0.046099 1 0 0 0 0 0 1 476155
-0.002455 -0.000861 0.120150 0.336081 0.635643 -0.110911 -0.046131 1 0 0 0 0 0 1 477169
-0.002455 -0.000861 0.120150 0.336307 0.636069 -0.110984 -0.046162 1 0 0 0 0 0 1 478157
-0.002455 -0.000861 0.120150 0.336525 0.636506 -0.111053 -0.046193 1 0 0 0 0 0 1 479165
-0.002455 -0.000861 0.120150 0.336761 0.636931 -0.111133 -0.046225 1 0 0 0 0 0 1 480157
-0.002455 -0.000861 0.120150 0.336984 0.637356 -0.111217 -0.046256 1 0 0 0 0 0 1 481165
-0.002455 -0.000861 0.120150 0.337217 0.637790 -0.111285 -0.046287 1 0 0 0 0 0 1 482155
-0.002455 -0.000861 0.120150 0.337434 0.638225 -0.111353 -0.046318 1 0 0 0 0 0 1 483157
-0.002455 -0.000861 0.120150 0.337674 0.638657 -0.111435 -0.046350 1 0 0 0 0 0 1 484165
-0.002455 -0.000861 0.120150 0.337900 0.639082 -0.111509 -0.046381 1 0 0 0 0 0 1 485153
-0.002455 -0.000861 0.120150 0.338128 0.639521 -0.111594 -0.046413 1 0 0 0 0 0 1 486191
-0.002455 -0.000861 0.120150 0.338357 0.639947 -0.111661 -0.046443 1 0 0 0 0 0 1 487164
-0.002455 -0.000861 0.120150 0.338576 0.640386 -0.111731 -0.046475 1 0 0 0 0 0 1 488176
-0.002455 -0.000861 0.120150 0.338810 0.640806 -0.111810 -0.046506 1 0 0 0 0 0 1 489156
-0.002455 -0.000861 0.120150 0.339041 0.641240 -0.111886 -0.046537 1 0 0 0 0 0 1 490164
-0.002455 -0.000861 0.120150 0.339259 0.641659 -0.111968 -0.046568 1 0 0 0 0 0 1 491158
-0.002455 -0.000861 0.120150 0.339485 0.642105 -0.112031 -0.046600 1 0 0 0 0 0 1 492170
-0.002455 -0.000861 0.120150 0.339721 0.642530 -0.112110 -0.046631 1 0 0 0 0 0 1 493159
-0.002455 -0.000861 0.120150 0.339947 0.642953 -0.112185 -0.046662 1 0 0 0 0 0 1 494143
-0.002455 -0.000861 0.120150 0.340179 0.643392 -0.112261 -0.046693 1 0 0 0 0 0 1 495163
-0.002455 -0.000861 0.120150 0.340400 0.643817 -0.112344 -0.046725 1 0 0 0 0 0 1 496170
-0.002455 -0.000861 0.120150 0.340623 0.644259 -0.112407 -0.046756 1 0 0 0 0 0 1 497171
-0.002455 -0.000861 0.120150 0.340868 0.644698 -0.112489 -0.046788 1 0 0 0 0 0 1 498194
-0.002455 -0.000861 0.120150 0.341094 0.645122 -0.112563 -0.046819 1 0 0 0 0 0 1 499181
-0.002455 -0.000861 0.120150 0.341313 0.645544 -0.112645 -0.046850 1 0 0 0 0 0 1 500181
-0.002455 -0.000861 0.120150 0.341535 0.645984 -0.112708 -0.046881 1 0 0 0 0 0 1 501178
-0.002455 -0.000861 0.120150 0.341779 0.646421 -0.112789 -0.046913 1 0 0 0 0 0 1 502197
-0.002455 -0.000861 0.120150 0.342005 0.646847 -0.112864 -0.046944 1 0 0 0 0 0 1 503186
-0.002455 -0.000861 0.120150 0.342233 0.647278 -0.112939 -0.046975 1 0 0 0 0 0 1 504186
-0.002455 -0.000861 0.120150 0.342451 0.647696 -0.113021 -0.047006 1 0 0 0 0 0 1 505179
-0.002455 -0.000861 0.120150 0.342679 0.648147 -0.113085 -0.047038 1 0 0 0 0 0 1 506202
-0.002455 -0.000861 0.120150 0.342914 0.648567 -0.113164 -0.047069 1 0 0 0 0 0 1 507181
-0.002455 -0.000861 0.120150 0.343143 0.648999 -0.113240 -0.047100 1 0 0 0 0 0 1 508185
-0.002455 -0.000861 0.120150 0.343371 0.649429 -0.113315 -0.047132 1 0 0 0 0 0 1 509182
-0.002455 -0.000861 0.120150 0.343600 0.649868 -0.113400 -0.047164 1 0 0 0 0 0 1 510223
-0.002455 -0.000861 0.120150 0.343826 0.650316 -0.113464 -0.047196 1 0 0 0 0 0 1 511238
-0.002455 -0.000861 0.120150 0.344060 0.650735 -0.113542 -0.047226 1 0 0 0 0 0 1 512215
-0.002455 -0.000861 0.120150 0.344294 0.651176 -0.113619 -0.047258 1 0 0 0 0 0 1 513239
-0.002455 -0.000861 0.120150 0.344520 0.651603 -0.113694 -0.047289 1 0 0 0 0 0 1 514231
-0.002455 -0.000861 0.120150 0.344726 0.652025 -0.113769 -0.047320 1 0 0 0 0 0 1 515224
-0.002455 -0.000861 0.120150 0.344970 0.652457 -0.113843 -0.047351 1 0 0 0 0 0 1 516217
-0.002455 -0.000861 0.120150 0.345199 0.652887 -0.113918 -0.047383 1 0 0 0 0 0 1 517213
-0.002455 -0.000861 0.120150 0.345430 0.653324 -0.113994 -0.047414 1 0 0 0 0 0 1 518228
-0.002455 -0.000861 0.120150 0.345656 0.653751 -0.114069 -0.047445 1 0 0 0 0 0 1 519220
-0.002455 -0.000861 0.120150 0.345862 0.654172 -0.114144 -0.047476 1 0 0 0 0 0 1 520212
-0.002455 -0.000861 0.120150 0.346108 0.654609 -0.114219 -0.047508 1 0 0 0 0 0 1 521215
-0.002455 -0.000861 0.120150 0.346345 0.655054 -0.114296 -0.047540 1 0 0 0 0 0 1 522246
-0.002455 -0.000861 0.120150 0.346571 0.655481 -0.114371 -0.047571 1 0 0 0 0 0 1 523237
-0.002455 -0.000861 0.120150 0.346786 0.655913 -0.114439 -0.047602 1 0 0 0 0 0 1 524235
-0.002455 -0.000861 0.120150 0.347011 0.656324 -0.114525 -0.047633 1 0 0 0 0 0 1 525214
-0.002455 -0.000861 0.120150 0.347259 0.656784 -0.114599 -0.047665 1 0 0 0 0 0 1 526267
-0.002455 -0.000861 0.120150 0.347482 0.657205 -0.114672 -0.047696 1 0 0 0 0 0 1 527242
-0.002455 -0.000861 0.120150 0.347706 0.657628 -0.114745 -0.047727 1 0 0 0 0 0 1 528224
-0.002455 -0.000861 0.120150 0.347926 0.658069 -0.114815 -0.047758 1 0 0 0 0 0 1 529241
-0.002455 -0.000861 0.120150 0.348157 0.658509 -0.114911 -0.047790 1 0 0 0 0 0 1 530263
-0.002455 -0.000861 0.120150 0.348391 0.658927 -0.114974 -0.047821 1 0 0 0 0 0 1 531239
-0.002455 -0.000861 0.120150 0.348619 0.659356 -0.115047 -0.047852 1 0 0 0 0 0 1 532236
-0.002455 -0.000861 0.120150 0.348830 0.659780 -0.115114 -0.047883 1 0 0 0 0 0 1 533213
-0.002455 -0.000861 0.120150 0.349083 0.660236 -0.115200 -0.047916 1 0 0 0 0 0 1 534279
-0.002455 -0.000861 0.120150 0.349294 0.660639 -0.115279 -0.047946 1 0 0 0 0 0 1 535236
-0.002455 -0.000861 0.120150 0.349524 0.661069 -0.115347 -0.047976 1 0 0 0 0 0 1 536216
-0.002455 -0.000861 0.120150 0.349752 0.661499 -0.115421 -0.048007 1 0 0 0 0 0 1 537212
-0.002455 -0.000861 0.120150 0.349972 0.661940 -0.115491 -0.048039 1 0 0 0 0 0 1 538230
-0.002455 -0.000861 0.120150 0.350198 0.662351 -0.115577 -0.048070 1 0 0 0 0 0 1 539211
-0.002455 -0.000861 0.120150 0.350436 0.662794 -0.115648 -0.048102 1 0 0 0 0 0 1 540223
-0.002455 -0.000861 0.120150 0.350664 0.663224 -0.115722 -0.048133 1 0 0 0 0 0 1 541219
-0.002455 -0.000861 0.120150 0.350893 0.663681 -0.115795 -0.048166 1 0 0 0 0 0 1 542275
-0.002455 -0.000861 0.120150 0.351118 0.664086 -0.115871 -0.048195 1 0 0 0 0 0 1 543219
-0.002455 -0.000861 0.120150 0.351342 0.664514 -0.115955 -0.048227 1 0 0 0 0 0 1 544234
-0.002455 -0.000861 0.120150 0.351574 0.664946 -0.116023 -0.048258 1 0 0 0 0 0 1 545220
-0.002455 -0.000861 0.120150 0.351814 0.665398 -0.116102 -0.048290 1 0 0 0 0 0 1 546269
-0.002455 -0.000861 0.120150 0.352019 0.665811 -0.116167 -0.048320 1 0 0 0 0 0 1 547221
-0.002455 -0.000861 0.120150 0.352261 0.666246 -0.116248 -0.048352 1 0 0 0 0 0 1 548237
-0.002455 -0.000861 0.120150 0.352478 0.666661 -0.116330 -0.048383 1 0 0 0 0 0 1 549220
-0.002455 -0.000861 0.120150 0.352720 0.667113 -0.116402 -0.048415 1 0 0 0 0 0 1 550254
-0.002455 -0.000861 0.120150 0.352929 0.667533 -0.116467 -0.048445 1 0 0 0 0 0 1 551220
-0.002455 -0.000861 0.120150 0.353171 0.667968 -0.116549 -0.048477 1 0 0 0 0 0 1 552235
-0.002455 -0.000861 0.120150 0.353396 0.668391 -0.116623 -0.048508 1 0 0 0 0 0 1 553218
-0.002455 -0.000861 0.120150 0.353623 0.668826 -0.116708 -0.048540 1 0 0 0 0 0 1 554250
-0.002455 -0.000861 0.120150 0.353851 0.669251 -0.116775 -0.048570 1 0 0 0 0 0 1 555219
-0.002455 -0.000861 0.120150 0.354071 0.669692 -0.116844 -0.048602 1 0 0 0 0 0 1 556235
-0.002455 -0.000861 0.120150 0.354306 0.670114 -0.116923 -0.048633 1 0 0 0 0 0 1 557219
-0.002455 -0.000861 0.120150 0.354546 0.670566 -0.117003 -0.048666 1 0 0 0 0 0 1 558269
-0.002455 -0.000861 0.120150 0.354742 0.670942 -0.117077 -0.048693 1 0 0 0 0 0 1 559164
-0.002455 -0.000861 0.120150 0.354962 0.671379 -0.117139 -0.048724 1 0 0 0 0 0 1 560154
-0.002455 -0.000861 0.120150 0.355202 0.671810 -0.117219 -0.048756 1 0 0 0 0 0 1 561159
-0.002455 -0.000861 0.120150 0.355432 0.672242 -0.117295 -0.048787 1 0 0 0 0 0 1 562163
-0.002455 -0.000861 0.120150 0.355658 0.672669 -0.117370 -0.048818 1 0 0 0 0 0 1 563154
-0.002455 -0.000861 0.120150 0.355880 0.673096 -0.117453 -0.048850 1 0 0 0 0 0 1 564165
-0.002455 -0.000861 0.120150 0.356112 0.673554 -0.117519 -0.048882 1 0 0 0 0 0 1 565206
-0.002455 -0.000861 0.120150 0.356338 0.673958 -0.117594 -0.048912 1 0 0 0 0 0 1 566147
-0.002455 -0.000861 0.120150 0.356570 0.674394 -0.117671 -0.048943 1 0 0 0 0 0 1 567160
-0.002455 -0.000861 0.120150 0.356802 0.674832 -0.117747 -0.048975 1 0 0 0 0 0 1 568178
-0.002455 -0.000861 0.120150 0.357017 0.675245 -0.117828 -0.049006 1 0 0 0 0 0 1 569157
-0.002455 -0.000861 0.120150 0.357241 0.675688 -0.117891 -0.049037 1 0 0 0 0 0 1 570162
-0.002455 -0.000861 0.120150 0.357478 0.676113 -0.117970 -0.049068 1 0 0 0 0 0 1 571152
-0.002455 -0.000861 0.120150 0.357710 0.676550 -0.118047 -0.049100 1 0 0 0 0 0 1 572167
-0.002455 -0.000861 0.120150 0.357990 0.677086 -0.118149 -0.049139 1 0 0 0 0 0 1 573431
-0.002455 -0.000861 0.120150 0.358153 0.677414 -0.118192 -0.049162 1 0 0 0 0 0 1 574169
-0.002455 -0.000861 0.120150 0.358386 0.677831 -0.118270 -0.049193 1 0 0 0 0 0 1 575142
-0.002455 -0.000861 0.120150 0.358622 0.678274 -0.118348 -0.049225 1 0 0 0 0 0 1 576172
-0.002455 -0.000861 0.120150 0.358842 0.678691 -0.118421 -0.049255 1 0 0 0 0 0 1 577140
-0.002455 -0.000861 0.120150 0.359069 0.679126 -0.118505 -0.049287 1 0 0 0 0 0 1 578170
-0.002455 -0.000861 0.120150 0.359285 0.679555 -0.118566 -0.049318 1 0 0 0 0 0 1 579142
-0.002455 -0.000861 0.120150 0.359531 0.679996 -0.118648 -0.049350 1 0 0 0 0 0 1 580170
-0.002455 -0.000861 0.120150 0.359759 0.680426 -0.118723 -0.049381 1 0 0 0 0 0 1 581168
-0.002455 -0.000861 0.120150 0.359986 0.680855 -0.118798 -0.049412 1 0 0 0 0 0 1 582165
-0.002455 -0.000861 0.120150 0.360205 0.681275 -0.118880 -0.049443 1 0 0 0 0 0 1 583161
-0.002455 -0.000861 0.120150 0.360429 0.681717 -0.118943 -0.049475 1 0 0 0 0 0 1 584164
-0.002455 -0.000861 0.120150 0.360667 0.682145 -0.119023 -0.049506 1 0 0 0 0 0 1 585160
-0.002455 -0.000861 0.120150 0.360895 0.682575 -0.119098 -0.049537 1 0 0 0 0 0 1 586159
-0.002455 -0.000861 0.120150 0.361141 0.683038 -0.119179 -0.049571 1 0 0 0 0 0 1 587235
-0.002455 -0.000861 0.120150 0.361349 0.683464 -0.119255 -0.049602 1 0 0 0 0 0 1 588237
-0.002455 -0.000861 0.120150 0.361588 0.683889 -0.119328 -0.049632 1 0 0 0 0 0 1 589212
-0.002455 -0.000861 0.120150 0.361821 0.684326 -0.119404 -0.049664 1 0 0 0 0 0 1 590226
-0.002455 -0.000861 0.120150 0.362055 0.684768 -0.119481 -0.049696 1 0 0 0 0 0 1 591252
-0.002455 -0.000861 0.120150 0.362280 0.685192 -0.119555 -0.049727 1 0 0 0 0 0 1 592237
-0.002455 -0.000861 0.120150 0.362487 0.685616 -0.119631 -0.049758 1 0 0 0 0 0 1 593236
-0.002455 -0.000861 0.120150 0.362741 0.686069 -0.119708 -0.049791 1 0 0 0 0 0 1 594275
-0.002455 -0.000861 0.120150 0.362962 0.686483 -0.119780 -0.049821 1 0 0 0 0 0 1 595237
-0.002455 -0.000861 0.120150 0.363190 0.686915 -0.119855 -0.049852 1 0 0 0 0 0 1 596238
-0.002455 -0.000861 0.120150 0.363400 0.687336 -0.119922 -0.049882 1 0 0 0 0 0 1 597211
-0.002455 -0.000861 0.120150 0.363637 0.687769 -0.120012 -0.049915 1 0 0 0 0 0 1 598242
-0.002455 -0.000861 0.120150 0.363873 0.688208 -0.120082 -0.049946 1 0 0 0 0 0 1 599244
-0.002455 -0.000861 0.120150 0.364102 0.688639 -0.120157 -0.049977 1 0 0 0 0 0 1 600244
-0.002455 -0.000861 0.120150 0.364322 0.689055 -0.120229 -0.050007 1 0 0 0 0 0 1 601209
-0.002455 -0.000861 0.120150 0.364547 0.689507 -0.120301 -0.050040 1 0 0 0 0 0 1 602251
-0.002455 -0.000861 0.120150 0.364774 0.689919 -0.120387 -0.050071 1 0 0 0 0 0 1 603234
-0.002455 -0.000861 0.120150 0.365005 0.690347 -0.120455 -0.050101 1 0 0 0 0 0 1 604212
-0.002455 -0.000861 0.120150 0.365233 0.690777 -0.120530 -0.050132 1 0 0 0 0 0 1 605209
-0.002455 -0.000861 0.120150 0.365464 0.691240 -0.120603 -0.050166 1 0 0 0 0 0 1 606276
-0.002455 -0.000861 0.120150 0.365686 0.691644 -0.120688 -0.050196 1 0 0 0 0 0 1 607242
-0.002455 -0.000861 0.120150 0.365921 0.692080 -0.120758 -0.050227 1 0 0 0 0 0 1 608237
-0.002455 -0.000861 0.120150 0.366151 0.692514 -0.120833 -0.050258 1 0 0 0 0 0 1 609242
-0.002455 -0.000861 0.120150 0.366382 0.692950 -0.120909 -0.050290 1 0 0 0 0 0 1 610256
-0.002455 -0.000861 0.120150 0.366595 0.693379 -0.120977 -0.050321 1 0 0 0 0 0 1 611244
-0.002455 -0.000861 0.120150 0.366817 0.693784 -0.121062 -0.050351 1 0 0 0 0 0 1 612211
-0.002455 -0.000861 0.120150 0.367054 0.694222 -0.121131 -0.050382 1 0 0 0 0 0 1 613212
-0.002455 -0.000861 0.120150 0.367285 0.694659 -0.121207 -0.050414 1 0 0 0 0 0 1 614225
-0.002455 -0.000861 0.120150 0.367505 0.695101 -0.121277 -0.050446 1 0 0 0 0 0 1 615243
-0.002455 -0.000861 0.120150 0.367733 0.695528 -0.121362 -0.050476 1 0 0 0 0 0 1 616213
-0.002455 -0.000861 0.120150 0.367956 0.695938 -0.121439 -0.050507 1 0 0 0 0 0 1 617209
-0.002455 -0.000861 0.120150 0.368200 0.696392 -0.121510 -0.050540 1 0 0 0 0 0 1 618249
-0.002455 -0.000861 0.120150 0.368413 0.696819 -0.121577 -0.050571 1 0 0 0 0 0 1 619233
-0.002455 -0.000861 0.120150 0.368647 0.697240 -0.121656 -0.050601 1 0 0 0 0 0 1 620215
-0.002455 -0.000861 0.120150 0.368878 0.697673 -0.121732 -0.050633 1 0 0 0 0 0 1 621221
-0.002455 -0.000861 0.120150 0.369104 0.698107 -0.121817 -0.050665 1 0 0 0 0 0 1 622249
-0.002455 -0.000861 0.120150 0.369332 0.698531 -0.121884 -0.050695 1 0 0 0 0 0 1 623218
-0.002455 -0.000861 0.120150 0.369551 0.698972 -0.121953 -0.050727 1 0 0 0 0 0 1 624232
-0.002455 -0.000861 0.120150 0.369790 0.699400 -0.122033 -0.050758 1 0 0 0 0 0 1 625233
-0.002455 -0.000861 0.120150 0.370023 0.699839 -0.122110 -0.050790 1 0 0 0 0 0 1 626252
-0.002455 -0.000861 0.120150 0.370239 0.700253 -0.122191 -0.050821 1 0 0 0 0 0 1 627234
-0.002455 -0.000861 0.120150 0.370470 0.700684 -0.122259 -0.050851 1 0 0 0 0 0 1 628217
-0.002461 -0.000843 0.120140 0.443988 0.448367 0.021112 -0.050883 1 0 0 0 0 0 1 629233
-0.002463 -0.000834 0.120136 0.420101 0.537062 -0.050533 -0.050916 1 0 0 0 0 0 1 630273
-0.002465 -0.000829 0.120135 0.401389 0.602675 -0.087649 -0.050943 1 0 0 0 0 0 1 631161
-0.002466 -0.000827 0.120135 0.391201 0.637705 -0.101821 -0.050974 1 0 0 0 0 0 1 632152
-0.002466 -0.000826 0.120134 0.386039 0.655587 -0.106938 -0.051006 1 0 0 0 0 0 1 633160
-0.002466 -0.000825 0.120134 0.383523 0.664731 -0.108755 -0.051037 1 0 0 0 0 0 1 634152
-0.002466 -0.000825 0.120134 0.382367 0.669520 -0.109436 -0.051068 1 0 0 0 0 0 1 635161
-0.002466 -0.000825 0.120134 0.381886 0.672103 -0.109718 -0.051099 1 0 0 0 0 0 1 636152
-0.002466 -0.000825 0.120134 0.381771 0.673612 -0.109870 -0.051131 1 0 0 0 0 0 1 637160
-0.002466 -0.000825 0.120134 0.381835 0.674561 -0.109956 -0.051162 1 0 0 0 0 0 1 638151
-0.002466 -0.000825 0.120134 0.381978 0.675243 -0.110033 -0.051193 1 0 0 0 0 0 1 639160
-0.002466 -0.000825 0.120134 0.382165 0.675814 -0.110101 -0.051225 1 0 0 0 0 0 1 640169
-0.002466 -0.000825 0.120134 0.382368 0.676285 -0.110168 -0.051256 1 0 0 0 0 0 1 641166
-0.002466 -0.000825 0.120134 0.382607 0.676744 -0.110243 -0.051288 1 0 0 0 0 0 1 642196
-0.002466 -0.000825 0.120134 0.382823 0.677151 -0.110303 -0.051319 1 0 0 0 0 0 1 643171
-0.002466 -0.000825 0.120134 0.383056 0.677577 -0.110368 -0.051349 1 0 0 0 0 0 1 644155
-0.002466 -0.000825 0.120134 0.383287 0.677987 -0.110435 -0.051380 1 0 0 0 0 0 1 645145
-0.002466 -0.000825 0.120134 0.383520 0.678417 -0.110509 -0.051412 1 0 0 0 0 0 1 646159
-0.002472 -0.000806 0.120124 0.457050 0.426025 0.033085 -0.051444 1 0 0 0 0 0 1 647166
-0.002474 -0.000797 0.120120 0.433196 0.514548 -0.038569 -0.051474 1 0 0 0 0 0 1 648146
-0.002476 -0.000793 0.120119 0.414545 0.580124 -0.075710 -0.051506 1 0 0 0 0 0 1 649171
-0.002476 -0.000791 0.120119 0.404381 0.615088 -0.089894 -0.051536 1 0 0 0 0 0 1 650139
-0.002477 -0.000789 0.120118 0.399225 0.632944 -0.094987 -0.051569 1 0 0 0 0 0 1 651166
-0.002477 -0.000789 0.120118 0.396713 0.642075 -0.096805 -0.051600 1 0 0 0 0 0 1 652162
-0.002477 -0.000789 0.120118 0.395558 0.646821 -0.097480 -0.051631 1 0 0 0 0 0 1 653167
-0.002477 -0.000788 0.120118 0.395089 0.649405 -0.097756 -0.051662 1 0 0 0 0 0 1 654167
-0.002477 -0.000788 0.120118 0.394992 0.650894 -0.097886 -0.051694 1 0 0 0 0 0 1 655176
-0.002477 -0.000788 0.120118 0.395053 0.651831 -0.097978 -0.051725 1 0 0 0 0 0 1 656174
-0.002477 -0.000788 0.120118 0.395201 0.652495 -0.098048 -0.051757 1 0 0 0 0 0 1 657183
-0.002477 -0.000788 0.120118 0.395390 0.653014 -0.098102 -0.051788 1 0 0 0 0 0 1 658189
-0.002477 -0.000788 0.120118 0.395609 0.653469 -0.098165 -0.051818 1 0 0 0 0 0 1 659159
-0.002477 -0.000788 0.120118 0.395830 0.653913 -0.098219 -0.051850 1 0 0 0 0 0 1 660180
-0.002477 -0.000788 0.120118 0.396068 0.654325 -0.098277 -0.051881 1 0 0 0 0 0 1 661167
-0.002482 -0.000770 0.120108 0.469605 0.401956 0.045527 -0.051913 1 0 0 0 0 0 1 662204
-0.002485 -0.000761 0.120104 0.445791 0.490298 -0.026171 -0.051943 1 0 0 0 0 0 1 663158
-0.002487 -0.000756 0.120103 0.427176 0.555790 -0.063325 -0.051975 1 0 0 0 0 0 1 664177
-0.002487 -0.000754 0.120103 0.417016 0.590708 -0.077499 -0.052006 1 0 0 0 0 0 1 665174
-0.002488 -0.000753 0.120103 0.411870 0.608547 -0.082589 -0.052038 1 0 0 0 0 0 1 666194
-0.002488 -0.000752 0.120102 0.409371 0.617625 -0.084409 -0.052069 1 0 0 0 0 0 1 667174
-0.002488 -0.000752 0.120102 0.408215 0.622369 -0.085073 -0.052100 1 0 0 0 0 0 1 668176
-0.002488 -0.000752 0.120102 0.407767 0.624920 -0.085341 -0.052131 1 0 0 0 0 0 1 669175
-0.002488 -0.000752 0.120102 0.407666 0.626392 -0.085458 -0.052163 1 0 0 0 0 0 1 670185
-0.002488 -0.000752 0.120102 0.407717 0.627309 -0.085534 -0.052194 1 0 0 0 0 0 1 671175
-0.002488 -0.000752 0.120102 0.407875 0.627961 -0.085607 -0.052225 1 0 0 0 0 0 1 672175
-0.002488 -0.000752 0.120102 0.408078 0.628470 -0.085647 -0.052256 1 0 0 0 0 0 1 673178
-0.002488 -0.000752 0.120102 0.408304 0.628914 -0.085711 -0.052288 1 0 0 0 0 0 1 674184
-0.002488 -0.000752 0.120102 0.408523 0.629329 -0.085757 -0.052319 1 0 0 0 0 0 1 675179
-0.002488 -0.000752 0.120102 0.408764 0.629707 -0.085807 -0.052350 1 0 0 0 0 0 1 676175
-0.002488 -0.000752 0.120102 0.409014 0.630104 -0.085858 -0.052381 1 0 0 0 0 0 1 677180
-0.002488 -0.000752 0.120102 0.409254 0.630479 -0.085917 -0.052413 1 0 0 0 0 0 1 678196
-0.002488 -0.000752 0.120102 0.409500 0.630855 -0.085961 -0.052444 1 0 0 0 0 0 1 679176
-0.002488 -0.000752 0.120102 0.409741 0.631225 -0.086011 -0.052475 1 0 0 0 0 0 1 680158
-0.002488 -0.000752 0.120102 0.409990 0.631608 -0.086063 -0.052506 1 0 0 0 0 0 1 681178
-0.002488 -0.000752 0.120102 0.410221 0.631983 -0.086127 -0.052537 1 0 0 0 0 0 1 682168
-0.002488 -0.000752 0.120102 0.410480 0.632386 -0.086164 -0.052571 1 0 0 0 0 0 1 683239
-0.002488 -0.000752 0.120102 0.410737 0.632761 -0.086220 -0.052602 1 0 0 0 0 0 1 684243
-0.002488 -0.000752 0.120102 0.410974 0.633124 -0.086270 -0.052632 1 0 0 0 0 0 1 685211
-0.002488 -0.000752 0.120102 0.411219 0.633517 -0.086328 -0.052664 1 0 0 0 0 0 1 686226
-0.002488 -0.000752 0.120102 0.411492 0.633924 -0.086379 -0.052699 1 0 0 0 0 0 1 687334
-0.002488 -0.000752 0.120102 0.411692 0.634255 -0.086425 -0.052727 1 0 0 0 0 0 1 688233
-0.002488 -0.000752 0.120102 0.411952 0.634650 -0.086483 -0.052758 1 0 0 0 0 0 1 689242
-0.002488 -0.000752 0.120102 0.412202 0.635017 -0.086528 -0.052790 1 0 0 0 0 0 1 690244
-0.002488 -0.000752 0.120102 0.412439 0.635380 -0.086577 -0.052820 1 0 0 0 0 0 1 691211
-0.002488 -0.000752 0.120102 0.412668 0.635758 -0.086630 -0.052852 1 0 0 0 0 0 1 692234
-0.002488 -0.000752 0.120102 0.412926 0.636150 -0.086687 -0.052883 1 0 0 0 0 0 1 693232
-0.002488 -0.000752 0.120102 0.413181 0.636527 -0.086734 -0.052915 1 0 0 0 0 0 1 694259
-0.002488 -0.000752 0.120102 0.413447 0.636933 -0.086789 -0.052949 1 0 0 0 0 0 1 695344
-0.002488 -0.000752 0.120102 0.413691 0.637325 -0.086847 -0.052981 1 0 0 0 0 0 1 696356
-0.002488 -0.000752 0.120102 0.413883 0.637632 -0.086886 -0.053008 1 0 0 0 0 0 1 697215
-0.002488 -0.000752 0.120102 0.414180 0.638066 -0.086943 -0.053043 1 0 0 0 0 0 1 698358
-0.002488 -0.000752 0.120102 0.414422 0.638436 -0.086994 -0.053074 1 0 0 0 0 0 1 699342
-0.002488 -0.000752 0.120102 0.414666 0.638829 -0.087052 -0.053106 1 0 0 0 0 0 1 700355
-0.002488 -0.000752 0.120102 0.414901 0.639197 -0.087091 -0.053137 1 0 0 0 0 0 1 701354
-0.002488 -0.000752 0.120102 0.415149 0.639562 -0.087154 -0.053168 1 0 0 0 0 0 1 702358
-0.002488 -0.000752 0.120102 0.415394 0.639951 -0.087206 -0.053199 1 0 0 0 0 0 1 703343
-0.002488 -0.000752 0.120102 0.415646 0.640323 -0.087251 -0.053231 1 0 0 0 0 0 1 704358
-0.002488 -0.000752 0.120102 0.415886 0.640691 -0.087301 -0.053261 1 0 0 0 0 0 1 705341
-0.002488 -0.000752 0.120102 0.416123 0.641076 -0.087347 -0.053293 1 0 0 0 0 0 1 706358
-0.002488 -0.000752 0.120102 0.416331 0.641399 -0.087410 -0.053320 1 0 0 0 0 0 1 707215
-0.002488 -0.000752 0.120102 0.416620 0.641824 -0.087457 -0.053356 1 0 0 0 0 0 1 708354
-0.002488 -0.000752 0.120102 0.416867 0.642202 -0.087507 -0.053387 1 0 0 0 0 0 1 709359
-0.002488 -0.000752 0.120102 0.417079 0.642549 -0.087547 -0.053416 1 0 0 0 0 0 1 710276
-0.002488 -0.000752 0.120102 0.417341 0.642956 -0.087622 -0.053449 1 0 0 0 0 0 1 711356
-0.002488 -0.000752 0.120102 0.417593 0.643323 -0.087661 -0.053480 1 0 0 0 0 0 1 712342
-0.002488 -0.000752 0.120102 0.417842 0.643705 -0.087712 -0.053512 1 0 0 0 0 0 1 713358
-0.002488 -0.000752 0.120102 0.418061 0.644058 -0.087765 -0.053540 1 0 0 0 0 0 1 714266
-0.002488 -0.000752 0.120102 0.418270 0.644387 -0.087798 -0.053568 1 0 0 0 0 0 1 715160
-0.002488 -0.000752 0.120102 0.418553 0.644802 -0.087860 -0.053603 1 0 0 0 0 0 1 716275
-0.002488 -0.000752 0.120102 0.418789 0.645184 -0.087926 -0.053635 1 0 0 0 0 0 1 717284
-0.002488 -0.000752 0.120102 0.419041 0.645554 -0.087965 -0.053666 1 0 0 0 0 0 1 718275
-0.002488 -0.000752 0.120102 0.419276 0.645936 -0.088009 -0.053697 1 0 0 0 0 0 1 719284
-0.002488 -0.000752 0.120102 0.419529 0.646306 -0.088065 -0.053728 1 0 0 0 0 0 1 720277
-0.002488 -0.000752 0.120102 0.419769 0.646694 -0.088132 -0.053760 1 0 0 0 0 0 1 721300
-0.002488 -0.000752 0.120102 0.419989 0.647015 -0.088164 -0.053787 1 0 0 0 0 0 1 722162
-0.002488 -0.000752 0.120102 0.420234 0.647389 -0.088214 -0.053818 1 0 0 0 0 0 1 723158
-0.002488 -0.000752 0.120102 0.420498 0.647816 -0.088265 -0.053854 1 0 0 0 0 0 1 724288
-0.002488 -0.000752 0.120102 0.420746 0.648198 -0.088328 -0.053885 1 0 0 0 0 0 1 725278
-0.002488 -0.000752 0.120102 0.420957 0.648509 -0.088375 -0.053912 1 0 0 0 0 0 1 726157
-0.002488 -0.000752 0.120102 0.421243 0.648944 -0.088426 -0.053948 1 0 0 0 0 0 1 727297
-0.002488 -0.000752 0.120102 0.421453 0.649284 -0.088477 -0.053975 1 0 0 0 0 0 1 728169
-0.002488 -0.000752 0.120102 0.421719 0.649700 -0.088522 -0.054010 1 0 0 0 0 0 1 729296
-0.002488 -0.000752 0.120102 0.421975 0.650073 -0.088578 -0.054041 1 0 0 0 0 0 1 730297
-0.002488 -0.000752 0.120102 0.422210 0.650437 -0.088637 -0.054072 1 0 0 0 0 0 1 731290
-0.002488 -0.000752 0.120102 0.422458 0.650833 -0.088689 -0.054104 1 0 0 0 0 0 1 732291
-0.002488 -0.000752 0.120102 0.422694 0.651202 -0.088727 -0.054135 1 0 0 0 0 0 1 733291
-0.002488 -0.000752 0.120102 0.422918 0.651527 -0.088777 -0.054162 1 0 0 0 0 0 1 734166
-0.002488 -0.000752 0.120102 0.423153 0.651903 -0.088833 -0.054193 1 0 0 0 0 0 1 735135
-0.002488 -0.000752 0.120102 0.423429 0.652316 -0.088894 -0.054228 1 0 0 0 0 0 1 736285
-0.002488 -0.000752 0.120102 0.423665 0.652697 -0.088931 -0.054259 1 0 0 0 0 0 1 737273
-0.002488 -0.000752 0.120102 0.423925 0.653079 -0.088988 -0.054291 1 0 0 0 0 0 1 738294
-0.002488 -0.000752 0.120102 0.424167 0.653466 -0.089046 -0.054323 1 0 0 0 0 0 1 739294
-0.002488 -0.000752 0.120102 0.424415 0.653832 -0.089092 -0.054354 1 0 0 0 0 0 1 740294
-0.002488 -0.000752 0.120102 0.424617 0.654145 -0.089142 -0.054381 1 0 0 0 0 0 1 741152
-0.002488 -0.000752 0.120102 0.424903 0.654582 -0.089195 -0.054416 1 0 0 0 0 0 1 742295
-0.002488 -0.000752 0.120102 0.425144 0.654969 -0.089252 -0.054447 1 0 0 0 0 0 1 743293
-0.002488 -0.000752 0.120102 0.425378 0.655336 -0.089290 -0.054479 1 0 0 0 0 0 1 744288
-0.002488 -0.000752 0.120102 0.425633 0.655709 -0.089346 -0.054510 1 0 0 0 0 0 1 745289
-0.002488 -0.000752 0.120102 0.425829 0.656029 -0.089404 -0.054536 1 0 0 0 0 0 1 746135
-0.002488 -0.000752 0.120102 0.426106 0.656459 -0.089444 -0.054572 1 0 0 0 0 0 1 747279
-0.002488 -0.000752 0.120102 0.426334 0.656789 -0.089494 -0.054600 1 0 0 0 0 0 1 748164
-0.002488 -0.000752 0.120102 0.426580 0.657165 -0.089545 -0.054631 1 0 0 0 0 0 1 749165
-0.002488 -0.000752 0.120102 0.426843 0.657592 -0.089617 -0.054666 1 0 0 0 0 0 1 750292
-0.002488 -0.000752 0.120102 0.427082 0.657963 -0.089649 -0.054697 1 0 0 0 0 0 1 751279
-0.002488 -0.000752 0.120102 0.427341 0.658340 -0.089705 -0.054729 1 0 0 0 0 0 1 752290
-0.002488 -0.000752 0.120102 0.427583 0.658728 -0.089763 -0.054760 1 0 0 0 0 0 1 753290
-0.002488 -0.000752 0.120102 0.427830 0.659094 -0.089809 -0.054791 1 0 0 0 0 0 1 754292
-0.002488 -0.000752 0.120102 0.428074 0.659468 -0.089859 -0.054822 1 0 0 0 0 0 1 755289
-0.002488 -0.000752 0.120102 0.428298 0.659838 -0.089911 -0.054854 1 0 0 0 0 0 1 756290
-0.002488 -0.000752 0.120102 0.428556 0.660230 -0.089968 -0.054885 1 0 0 0 0 0 1 757289
-0.002488 -0.000752 0.120102 0.428804 0.660595 -0.090013 -0.054916 1 0 0 0 0 0 1 758285
-0.002488 -0.000752 0.120102 0.429050 0.660970 -0.090064 -0.054947 1 0 0 0 0 0 1 759287
-0.002488 -0.000752 0.120102 0.429282 0.661349 -0.090129 -0.054979 1 0 0 0 0 0 1 760286
-0.002469 -0.000756 0.120093 0.166895 0.722929 0.046762 -0.055009 1 0 0 0 0 0 1 761272
-0.002460 -0.000758 0.120089 0.258517 0.702750 -0.021064 -0.055041 1 0 0 0 0 0 1 762280
-0.002455 -0.000760 0.120088 0.325912 0.687478 -0.056224 -0.055072 1 0 0 0 0 0 1 763271
-0.002453 -0.000760 0.120088 0.361590 0.679406 -0.069661 -0.055103 1 0 0 0 0 0 1 764275
-0.002452 -0.000760 0.120087 0.379639 0.675468 -0.074460 -0.055135 1 0 0 0 0 0 1 765279
-0.002451 -0.000761 0.120087 0.388753 0.673679 -0.076178 -0.055166 1 0 0 0 0 0 1 766278
-0.002451 -0.000761 0.120087 0.393410 0.672952 -0.076804 -0.055197 1 0 0 0 0 0 1 767278
-0.002451 -0.000761 0.120087 0.395856 0.672783 -0.077051 -0.055228 1 0 0 0 0 0 1 768276
-0.002451 -0.000761 0.120087 0.397176 0.672889 -0.077157 -0.055259 1 0 0 0 0 0 1 769277
-0.002451 -0.000761 0.120087 0.397955 0.673126 -0.077238 -0.055291 1 0 0 0 0 0 1 770280
-0.002450 -0.000761 0.120087 0.398445 0.673432 -0.077291 -0.055321 1 0 0 0 0 0 1 771260
-0.002450 -0.000761 0.120087 0.398816 0.673795 -0.077333 -0.055353 1 0 0 0 0 0 1 772277
-0.002450 -0.000761 0.120087 0.399112 0.674149 -0.077381 -0.055384 1 0 0 0 0 0 1 773276
-0.002450 -0.000761 0.120087 0.399363 0.674518 -0.077417 -0.055415 1 0 0 0 0 0 1 774268
-0.002450 -0.000761 0.120087 0.399614 0.674893 -0.077453 -0.055447 1 0 0 0 0 0 1 775269
-0.002450 -0.000761 0.120087 0.399851 0.675284 -0.077508 -0.055478 1 0 0 0 0 0 1 776275
-0.002450 -0.000761 0.120087 0.400071 0.675642 -0.077553 -0.055509 1 0 0 0 0 0 1 777268
-0.002450 -0.000761 0.120087 0.400305 0.676033 -0.077591 -0.055541 1 0 0 0 0 0 1 778277
-0.002450 -0.000761 0.120087 0.400525 0.676421 -0.077640 -0.055572 1 0 0 0 0 0 1 779266
-0.002450 -0.000761 0.120087 0.400756 0.676795 -0.077678 -0.055603 1 0 0 0 0 0 1 780276
-0.002450 -0.000761 0.120087 0.400984 0.677160 -0.077734 -0.055634 1 0 0 0 0 0 1 781268
-0.002450 -0.000761 0.120087 0.401208 0.677554 -0.077766 -0.055666 1 0 0 0 0 0 1 782278
-0.002450 -0.000761 0.120087 0.401426 0.677942 -0.077814 -0.055697 1 0 0 0 0 0 1 783266
-0.002450 -0.000761 0.120087 0.401658 0.678319 -0.077853 -0.055728 1 0 0 0 0 0 1 784283
-0.002450 -0.000761 0.120087 0.401880 0.678693 -0.077895 -0.055759 1 0 0 0 0 0 1 785268
-0.002450 -0.000761 0.120087 0.402110 0.679079 -0.077959 -0.055791 1 0 0 0 0 0 1 786282
-0.002450 -0.000761 0.120087 0.402335 0.679460 -0.077985 -0.055822 1 0 0 0 0 0 1 787284
-0.002450 -0.000761 0.120087 0.402561 0.679841 -0.078027 -0.055854 1 0 0 0 0 0 1 788288
-0.002450 -0.000761 0.120087 0.402783 0.680216 -0.078070 -0.055884 1 0 0 0 0 0 1 789273
-0.002450 -0.000761 0.120087 0.403007 0.680612 -0.078120 -0.055916 1 0 0 0 0 0 1 790284
-0.002450 -0.000761 0.120087 0.403241 0.680974 -0.078172 -0.055947 1 0 0 0 0 0 1 791291
-0.002450 -0.000761 0.120087 0.403460 0.681358 -0.078203 -0.055978 1 0 0 0 0 0 1 792279
-0.002450 -0.000761 0.120087 0.403685 0.681756 -0.078252 -0.056010 1 0 0 0 0 0 1 793292
-0.002450 -0.000761 0.120087 0.403911 0.682124 -0.078289 -0.056041 1 0 0 0 0 0 1 794286
-0.002450 -0.000761 0.120087 0.404138 0.682506 -0.078333 -0.056072 1 0 0 0 0 0 1 795293
-0.002450 -0.000761 0.120087 0.404367 0.682874 -0.078389 -0.056104 1 0 0 0 0 0 1 796290
-0.002450 -0.000761 0.120087 0.404585 0.683275 -0.078428 -0.056135 1 0 0 0 0 0 1 797288
-0.002450 -0.000761 0.120087 0.404812 0.683645 -0.078464 -0.056166 1 0 0 0 0 0 1 798285
-0.002450 -0.000761 0.120087 0.405032 0.684015 -0.078506 -0.056196 1 0 0 0 0 0 1 799259
-0.002450 -0.000761 0.120087 0.405260 0.684417 -0.078557 -0.056229 1 0 0 0 0 0 1 800287
-0.002450 -0.000761 0.120087 0.405492 0.684776 -0.078608 -0.056260 1 0 0 0 0 0 1 801288
-0.002450 -0.000761 0.120087 0.405715 0.685166 -0.078640 -0.056291 1 0 0 0 0 0 1 802290
-0.002450 -0.000761 0.120087 0.405941 0.685549 -0.078682 -0.056323 1 0 0 0 0 0 1 803295
-0.002450 -0.000761 0.120087 0.406155 0.685928 -0.078731 -0.056353 1 0 0 0 0 0 1 804260
-0.002450 -0.000761 0.120087 0.406390 0.686310 -0.078770 -0.056385 1 0 0 0 0 0 1 805291
-0.002450 -0.000761 0.120087 0.406620 0.686679 -0.078826 -0.056416 1 0 0 0 0 0 1 806294
-0.002450 -0.000761 0.120087 0.406841 0.687068 -0.078858 -0.056447 1 0 0 0 0 0 1 807290
-0.002450 -0.000761 0.120087 0.407059 0.687455 -0.078906 -0.056478 1 0 0 0 0 0 1 808274
-0.002450 -0.000761 0.120087 0.407290 0.687830 -0.078944 -0.056510 1 0 0 0 0 0 1 809287
-0.002450 -0.000761 0.120087 0.407516 0.688210 -0.078987 -0.056541 1 0 0 0 0 0 1 810289
-0.002450 -0.000761 0.120087 0.407741 0.688589 -0.079051 -0.056572 1 0 0 0 0 0 1 811286
-0.002450 -0.000761 0.120087 0.407966 0.688970 -0.079077 -0.056604 1 0 0 0 0 0 1 812288
-0.002450 -0.000761 0.120087 0.408192 0.689351 -0.079119 -0.056635 1 0 0 0 0 0 1 813288
-0.002450 -0.000761 0.120087 0.408417 0.689732 -0.079162 -0.056666 1 0 0 0 0 0 1 814290
-0.002450 -0.000761 0.120087 0.408630 0.690114 -0.079219 -0.056697 1 0 0 0 0 0 1 815287
-0.002450 -0.000761 0.120087 0.408878 0.690489 -0.079257 -0.056729 1 0 0 0 0 0 1 816287
-0.002450 -0.000761 0.120087 0.409094 0.690872 -0.079294 -0.056760 1 0 0 0 0 0 1 817290
-0.002450 -0.000761 0.120087 0.409316 0.691266 -0.079344 -0.056791 1 0 0 0 0 0 1 818294
-0.002450 -0.000761 0.120087 0.409542 0.691634 -0.079381 -0.056822 1 0 0 0 0 0 1 819286
-0.002450 -0.000761 0.120087 0.409760 0.692005 -0.079431 -0.056854 1 0 0 0 0 0 1 820287
-0.002450 -0.000761 0.120087 0.410004 0.692389 -0.079475 -0.056885 1 0 0 0 0 0 1 821287
-0.002450 -0.000761 0.120087 0.410212 0.692778 -0.079518 -0.056915 1 0 0 0 0 0 1 822269
-0.002450 -0.000761 0.120087 0.410459 0.693181 -0.079559 -0.056949 1 0 0 0 0 0 1 823354
-0.002450 -0.000761 0.120087 0.410685 0.693562 -0.079602 -0.056981 1 0 0 0 0 0 1 824358
-0.002450 -0.000761 0.120087 0.410909 0.693939 -0.079665 -0.057012 1 0 0 0 0 0 1 825351
-0.002450 -0.000761 0.120087 0.411130 0.694313 -0.079690 -0.057043 1 0 0 0 0 0 1 826335
-0.002450 -0.000761 0.120087 0.411362 0.694705 -0.079733 -0.057075 1 0 0 0 0 0 1 827364
-0.002450 -0.000761 0.120087 0.411586 0.695083 -0.079776 -0.057106 1 0 0 0 0 0 1 828360
-0.002450 -0.000761 0.120087 0.411808 0.695476 -0.079826 -0.057137 1 0 0 0 0 0 1 829360
-0.002450 -0.000761 0.120087 0.412028 0.695837 -0.079871 -0.057168 1 0 0 0 0 0 1 830359
-0.002450 -0.000761 0.120087 0.412274 0.696222 -0.079915 -0.057200 1 0 0 0 0 0 1 831363
-0.002450 -0.000761 0.120087 0.412482 0.696593 -0.079950 -0.057230 1 0 0 0 0 0 1 832331
-0.002450 -0.000761 0.120087 0.412702 0.696985 -0.080000 -0.057261 1 0 0 0 0 0 1 833329
-0.002450 -0.000761 0.120087 0.412931 0.697357 -0.080038 -0.057293 1 0 0 0 0 0 1 834334
-0.002450 -0.000761 0.120087 0.413168 0.697736 -0.080095 -0.057325 1 0 0 0 0 0 1 835363
-0.002450 -0.000761 0.120087 0.413378 0.698124 -0.080132 -0.057355 1 0 0 0 0 0 1 836327
-0.002450 -0.000761 0.120087 0.413607 0.698497 -0.080169 -0.057386 1 0 0 0 0 0 1 837332
-0.002450 -0.000761 0.120087 0.413832 0.698877 -0.080212 -0.057417 1 0 0 0 0 0 1 838332
-0.002450 -0.000761 0.120087 0.414053 0.699267 -0.080262 -0.057449 1 0 0 0 0 0 1 839328
-0.002450 -0.000761 0.120087 0.414286 0.699627 -0.080313 -0.057480 1 0 0 0 0 0 1 840331
-0.002450 -0.000761 0.120087 0.414515 0.700027 -0.080346 -0.057512 1 0 0 0 0 0 1 841360
-0.002450 -0.000761 0.120087 0.414739 0.700407 -0.080388 -0.057543 1 0 0 0 0 0 1 842357
-0.002450 -0.000761 0.120087 0.414959 0.700797 -0.080437 -0.057574 1 0 0 0 0 0 1 843351
-0.002450 -0.000761 0.120087 0.415185 0.701163 -0.080474 -0.057605 1 0 0 0 0 0 1 844338
-0.002450 -0.000761 0.120087 0.415418 0.701536 -0.080532 -0.057637 1 0 0 0 0 0 1 845354
-0.002450 -0.000761 0.120087 0.415640 0.701928 -0.080564 -0.057668 1 0 0 0 0 0 1 846357
-0.002450 -0.000761 0.120087 0.415844 0.702292 -0.080609 -0.057697 1 0 0 0 0 0 1 847280
-0.002450 -0.000761 0.120087 0.416070 0.702658 -0.080646 -0.057728 1 0 0 0 0 0 1 848270
-0.002450 -0.000761 0.120087 0.416298 0.703041 -0.080689 -0.057760 1 0 0 0 0 0 1 849279
-0.002456 -0.000742 0.120077 0.490298 0.449037 0.064166 -0.057791 1 0 0 0 0 0 1 850270
-0.002459 -0.000733 0.120073 0.466740 0.536477 -0.007206 -0.057822 1 0 0 0 0 0 1 851279
-0.002460 -0.000729 0.120072 0.448228 0.601488 -0.044237 -0.057853 1 0 0 0 0 0 1 852270
-0.002461 -0.000727 0.120072 0.438137 0.636162 -0.058370 -0.057884 1 0 0 0 0 0 1 853270
-0.002461 -0.000725 0.120071 0.433024 0.653865 -0.063421 -0.057916 1 0 0 0 0 0 1 854279
-0.002461 -0.000725 0.120071 0.430519 0.662892 -0.065223 -0.057947 1 0 0 0 0 0 1 855270
-0.002461 -0.000725 0.120071 0.429374 0.667583 -0.065870 -0.057978 1 0 0 0 0 0 1 856279
-0.002442 -0.000729 0.120061 0.165496 0.731539 0.071349 -0.058010 1 0 0 0 0 0 1 857287
-0.002433 -0.000731 0.120058 0.256247 0.712517 0.003602 -0.058041 1 0 0 0 0 0 1 858271
-0.002428 -0.000732 0.120057 0.323181 0.697829 -0.031540 -0.058072 1 0 0 0 0 0 1 859288
-0.002426 -0.000733 0.120056 0.358641 0.690039 -0.044941 -0.058104 1 0 0 0 0 0 1 860285
-0.002425 -0.000733 0.120056 0.376582 0.686240 -0.049740 -0.058135 1 0 0 0 0 0 1 861281
-0.002424 -0.000733 0.120056 0.385632 0.684509 -0.051439 -0.058166 1 0 0 0 0 0 1 862277
-0.002424 -0.000733 0.120056 0.390235 0.683810 -0.052043 -0.058197 1 0 0 0 0 0 1 863268
-0.002424 -0.000733 0.120056 0.392649 0.683642 -0.052269 -0.058228 1 0 0 0 0 0 1 864283
-0.002424 -0.000733 0.120056 0.394023 0.683849 -0.052372 -0.058268 1 0 0 0 0 0 1 865551
-0.002424 -0.000733 0.120056 0.394729 0.683987 -0.052437 -0.058291 1 0 0 0 0 0 1 866285
-0.002424 -0.000733 0.120056 0.395203 0.684279 -0.052455 -0.058321 1 0 0 0 0 0 1 867257
-0.002424 -0.000733 0.120056 0.395566 0.684621 -0.052492 -0.058353 1 0 0 0 0 0 1 868284
-0.002424 -0.000733 0.120056 0.395837 0.684961 -0.052520 -0.058385 1 0 0 0 0 0 1 869280
-0.002424 -0.000733 0.120056 0.396085 0.685331 -0.052554 -0.058416 1 0 0 0 0 0 1 870287
-0.002424 -0.000733 0.120056 0.396314 0.685683 -0.052582 -0.058447 1 0 0 0 0 0 1 871285
-0.002424 -0.000733 0.120056 0.396535 0.686057 -0.052603 -0.058479 1 0 0 0 0 0 1 872285
-0.002424 -0.000733 0.120056 0.396748 0.686425 -0.052631 -0.058510 1 0 0 0 0 0 1 873285
-0.002424 -0.000733 0.120056 0.396968 0.686765 -0.052657 -0.058540 1 0 0 0 0 0 1 874252
-0.002424 -0.000733 0.120056 0.397164 0.687147 -0.052693 -0.058572 1 0 0 0 0 0 1 875281
-0.002424 -0.000733 0.120056 0.397389 0.687512 -0.052721 -0.058603 1 0 0 0 0 0 1 876260
-0.002424 -0.000733 0.120056 0.397610 0.687874 -0.052743 -0.058635 1 0 0 0 0 0 1 877278
-0.002424 -0.000733 0.120056 0.397807 0.688253 -0.052771 -0.058666 1 0 0 0 0 0 1 878277
-0.002424 -0.000733 0.120056 0.398020 0.688608 -0.052812 -0.058697 1 0 0 0 0 0 1 879272
-0.002424 -0.000733 0.120056 0.398229 0.688986 -0.052828 -0.058728 1 0 0 0 0 0 1 880275
-0.002424 -0.000733 0.120056 0.398455 0.689339 -0.052855 -0.058759 1 0 0 0 0 0 1 881272
-0.002424 -0.000733 0.120056 0.398666 0.689716 -0.052889 -0.058791 1 0 0 0 0 0 1 882275
-0.002424 -0.000733 0.120056 0.398865 0.690086 -0.052912 -0.058822 1 0 0 0 0 0 1 883272
-0.002424 -0.000733 0.120056 0.399091 0.690439 -0.052939 -0.058853 1 0 0 0 0 0 1 884273
-0.002424 -0.000733 0.120056 0.399294 0.690807 -0.052980 -0.058884 1 0 0 0 0 0 1 885273
-0.002424 -0.000733 0.120056 0.399501 0.691186 -0.052997 -0.058916 1 0 0 0 0 0 1 886275
-0.002424 -0.000733 0.120056 0.399723 0.691550 -0.053030 -0.058947 1 0 0 0 0 0 1 887271
-0.002405 -0.000738 0.120046 0.136359 0.753359 0.084717 -0.058978 1 0 0 0 0 0 1 888273
-0.002396 -0.000740 0.120043 0.227225 0.733304 0.017016 -0.059009 1 0 0 0 0 0 1 889255
-0.002391 -0.000741 0.120042 0.294227 0.718127 -0.018114 -0.059041 1 0 0 0 0 0 1 890277
-0.002389 -0.000742 0.120041 0.329700 0.710076 -0.031498 -0.059071 1 0 0 0 0 0 1 891255
-0.002387 -0.000742 0.120041 0.347641 0.706165 -0.036290 -0.059103 1 0 0 0 0 0 1 892273
-0.002387 -0.000742 0.120041 0.356675 0.704357 -0.037972 -0.059134 1 0 0 0 0 0 1 893272
-0.002387 -0.000742 0.120041 0.361284 0.703646 -0.038575 -0.059166 1 0 0 0 0 0 1 894276
-0.002386 -0.000742 0.120041 0.363679 0.703464 -0.038787 -0.059197 1 0 0 0 0 0 1 895273
-0.002386 -0.000742 0.120041 0.364973 0.703558 -0.038895 -0.059228 1 0 0 0 0 0 1 896274
-0.002386 -0.000742 0.120041 0.365713 0.703795 -0.038923 -0.059259 1 0 0 0 0 0 1 897272
-0.002386 -0.000742 0.120041 0.366196 0.704125 -0.038966 -0.059294 1 0 0 0 0 0 1 898366
-0.002386 -0.000742 0.120041 0.366530 0.704469 -0.038984 -0.059325 1 0 0 0 0 0 1 899360
-0.002386 -0.000742 0.120041 0.366793 0.704812 -0.039009 -0.059356 1 0 0 0 0 0 1 900356
-0.002386 -0.000742 0.120041 0.367007 0.705180 -0.039030 -0.059386 1 0 0 0 0 0 1 901337
-0.002386 -0.000742 0.120041 0.367227 0.705551 -0.039043 -0.059418 1 0 0 0 0 0 1 902351
-0.002386 -0.000742 0.120041 0.367428 0.705915 -0.039076 -0.059450 1 0 0 0 0 0 1 903362
-0.002386 -0.000742 0.120041 0.367623 0.706280 -0.039091 -0.059480 1 0 0 0 0 0 1 904327
-0.002386 -0.000742 0.120041 0.367817 0.706652 -0.039111 -0.059511 1 0 0 0 0 0 1 905327
-0.002386 -0.000742 0.120041 0.368008 0.707026 -0.039139 -0.059543 1 0 0 0 0 0 1 906357
-0.002386 -0.000742 0.120041 0.368205 0.707381 -0.039146 -0.059574 1 0 0 0 0 0 1 907325
-0.002386 -0.000742 0.120041 0.368396 0.707764 -0.039172 -0.059605 1 0 0 0 0 0 1 908326
-0.002386 -0.000742 0.120041 0.368594 0.708145 -0.039193 -0.059637 1 0 0 0 0 0 1 909350
-0.002386 -0.000742 0.120041 0.368791 0.708506 -0.039207 -0.059668 1 0 0 0 0 0 1 910353
-0.002386 -0.000742 0.120041 0.368968 0.708868 -0.039240 -0.059698 1 0 0 0 0 0 1 911325
-0.002386 -0.000742 0.120041 0.369173 0.709260 -0.039256 -0.059731 1 0 0 0 0 0 1 912357
-0.002386 -0.000742 0.120041 0.369366 0.709611 -0.039268 -0.059761 1 0 0 0 0 0 1 913333
-0.002386 -0.000742 0.120041 0.369560 0.709999 -0.039295 -0.059793 1 0 0 0 0 0 1 914350
-0.002386 -0.000742 0.120041 0.369741 0.710356 -0.039323 -0.059824 1 0 0 0 0 0 1 915332
-0.002386 -0.000742 0.120041 0.369944 0.710741 -0.039338 -0.059855 1 0 0 0 0 0 1 916348
-0.002386 -0.000742 0.120041 0.370138 0.711095 -0.039351 -0.059886 1 0 0 0 0 0 1 917332
-0.002386 -0.000742 0.120041 0.370331 0.711482 -0.039377 -0.059918 1 0 0 0 0 0 1 918347
-0.002386 -0.000742 0.120041 0.370509 0.711825 -0.039397 -0.059947 1 0 0 0 0 0 1 919268
-0.002386 -0.000742 0.120041 0.370699 0.712180 -0.039418 -0.059978 1 0 0 0 0 0 1 920277
-0.002374 -0.000729 0.120052 0.194107 0.523523 -0.192092 -0.060009 1 0 0 0 0 0 1 921267
-0.002367 -0.000722 0.120056 0.252670 0.587274 -0.117183 -0.060041 1 0 0 0 0 0 1 922276
-0.002364 -0.000718 0.120057 0.297544 0.635437 -0.078397 -0.060072 1 0 0 0 0 0 1 923268
-0.002362 -0.000717 0.120058 0.321912 0.661412 -0.063676 -0.060103 1 0 0 0 0 0 1 924275
-0.002361 -0.000716 0.120058 0.334466 0.674778 -0.058451 -0.060134 1 0 0 0 0 0 1 925276
-0.002361 -0.000715 0.120058 0.340885 0.681681 -0.056651 -0.060165 1 0 0 0 0 0 1 926267
-0.002361 -0.000715 0.120058 0.344200 0.685317 -0.056036 -0.060197 1 0 0 0 0 0 1 927277
-0.002361 -0.000715 0.120058 0.345960 0.687306 -0.055851 -0.060228 1 0 0 0 0 0 1 928268
-0.002361 -0.000715 0.120058 0.346945 0.688496 -0.055795 -0.060260 1 0 0 0 0 0 1 929286
-0.002361 -0.000715 0.120058 0.347506 0.689251 -0.055790 -0.060291 1 0 0 0 0 0 1 930273
-0.002361 -0.000715 0.120058 0.347891 0.689825 -0.055822 -0.060322 1 0 0 0 0 0 1 931282
-0.002361 -0.000715 0.120058 0.348170 0.690285 -0.055834 -0.060353 1 0 0 0 0 0 1 932268
-0.002361 -0.000715 0.120058 0.348402 0.690700 -0.055866 -0.060385 1 0 0 0 0 0 1 933290
-0.002361 -0.000715 0.120058 0.348598 0.691072 -0.055901 -0.060416 1 0 0 0 0 0 1 934273
-0.002361 -0.000715 0.120058 0.348802 0.691441 -0.055931 -0.060447 1 0 0 0 0 0 1 935286
-0.002361 -0.000715 0.120058 0.348992 0.691807 -0.055953 -0.060479 1 0 0 0 0 0 1 936286
-0.002361 -0.000715 0.120058 0.349168 0.692172 -0.055987 -0.060509 1 0 0 0 0 0 1 937274
-0.002361 -0.000715 0.120058 0.349354 0.692524 -0.056011 -0.060541 1 0 0 0 0 0 1 938289
-0.002361 -0.000715 0.120058 0.349530 0.692890 -0.056045 -0.060572 1 0 0 0 0 0 1 939284
-0.002361 -0.000715 0.120058 0.349710 0.693249 -0.056075 -0.060603 1 0 0 0 0 0 1 940284
-0.002361 -0.000715 0.120058 0.349888 0.693583 -0.056097 -0.060634 1 0 0 0 0 0 1 941253
-0.002361 -0.000715 0.120058 0.350079 0.693971 -0.056125 -0.060666 1 0 0 0 0 0 1 942284
-0.002361 -0.000715 0.120058 0.350250 0.694319 -0.056161 -0.060697 1 0 0 0 0 0 1 943277
-0.002361 -0.000715 0.120058 0.350430 0.694678 -0.056191 -0.060728 1 0 0 0 0 0 1 944281
-0.002361 -0.000715 0.120058 0.350614 0.695024 -0.056213 -0.060760 1 0 0 0 0 0 1 945283
-0.002361 -0.000715 0.120058 0.350802 0.695404 -0.056241 -0.060791 1 0 0 0 0 0 1 946293
-0.002361 -0.000715 0.120058 0.350968 0.695742 -0.056276 -0.060821 1 0 0 0 0 0 1 947257
-0.002361 -0.000715 0.120058 0.351156 0.696098 -0.056299 -0.060854 1 0 0 0 0 0 1 948287
-0.002361 -0.000715 0.120058 0.351333 0.696465 -0.056334 -0.060885 1 0 0 0 0 0 1 949284
-0.002361 -0.000715 0.120058 0.351511 0.696821 -0.056364 -0.060916 1 0 0 0 0 0 1 950277
-0.002361 -0.000715 0.120058 0.351695 0.697178 -0.056385 -0.060946 1 0 0 0 0 0 1 951252
-0.002361 -0.000715 0.120058 0.351890 0.697525 -0.056421 -0.060978 1 0 0 0 0 0 1 952283
-0.002361 -0.000715 0.120058 0.352056 0.697894 -0.056451 -0.061010 1 0 0 0 0 0 1 953282
-0.002361 -0.000715 0.120058 0.352234 0.698252 -0.056480 -0.061041 1 0 0 0 0 0 1 954282
-0.002361 -0.000715 0.120058 0.352426 0.698607 -0.056495 -0.061072 1 0 0 0 0 0 1 955283
-0.002361 -0.000715 0.120058 0.352596 0.698967 -0.056536 -0.061103 1 0 0 0 0 0 1 956282
-0.002361 -0.000715 0.120058 0.352775 0.699325 -0.056566 -0.061135 1 0 0 0 0 0 1 957282
-0.002361 -0.000715 0.120058 0.352959 0.699671 -0.056589 -0.061166 1 0 0 0 0 0 1 958283
-0.002361 -0.000715 0.120058 0.353136 0.700039 -0.056624 -0.061197 1 0 0 0 0 0 1 959284
-0.002361 -0.000715 0.120058 0.353324 0.700406 -0.056646 -0.061228 1 0 0 0 0 0 1 960281
-0.002361 -0.000715 0.120058 0.353497 0.700755 -0.056681 -0.061260 1 0 0 0 0 0 1 961280
-0.002361 -0.000715 0.120058 0.353680 0.701101 -0.056704 -0.061291 1 0 0 0 0 0 1 962283
-0.002361 -0.000715 0.120058 0.353857 0.701468 -0.056739 -0.061322 1 0 0 0 0 0 1 963281
-0.002361 -0.000715 0.120058 0.354037 0.701827 -0.056769 -0.061353 1 0 0 0 0 0 1 964282
-0.002361 -0.000715 0.120058 0.354229 0.702182 -0.056784 -0.061385 1 0 0 0 0 0 1 965282
-0.002361 -0.000715 0.120058 0.354399 0.702542 -0.056825 -0.061416 1 0 0 0 0 0 1 966282
-0.002361 -0.000715 0.120058 0.354578 0.702899 -0.056855 -0.061447 1 0 0 0 0 0 1 967281
-0.002361 -0.000715 0.120058 0.354758 0.703257 -0.056885 -0.061478 1 0 0 0 0 0 1 968280
-0.002361 -0.000715 0.120058 0.354950 0.703611 -0.056900 -0.061510 1 0 0 0 0 0 1 969280
-0.002361 -0.000715 0.120058 0.355133 0.703997 -0.056943 -0.061543 1 0 0 0 0 0 1 970352
-0.002361 -0.000715 0.120058 0.355313 0.704357 -0.056973 -0.061575 1 0 0 0 0 0 1 971357
-0.002361 -0.000715 0.120058 0.355495 0.704700 -0.056995 -0.061606 1 0 0 0 0 0 1 972351
-0.002361 -0.000715 0.120058 0.355682 0.705059 -0.057036 -0.061636 1 0 0 0 0 0 1 973335
-0.002361 -0.000715 0.120058 0.355862 0.705435 -0.057054 -0.061668 1 0 0 0 0 0 1 974350
-0.002361 -0.000715 0.120058 0.356042 0.705781 -0.057082 -0.061700 1 0 0 0 0 0 1 975372
-0.002361 -0.000715 0.120058 0.356214 0.706139 -0.057117 -0.061730 1 0 0 0 0 0 1 976348
-0.002361 -0.000715 0.120058 0.356395 0.706501 -0.057147 -0.061762 1 0 0 0 0 0 1 977358
-0.002361 -0.000715 0.120058 0.356583 0.706866 -0.057169 -0.061793 1 0 0 0 0 0 1 978353
-0.002361 -0.000715 0.120058 0.356754 0.707194 -0.057196 -0.061823 1 0 0 0 0 0 1 979323
-0.002361 -0.000715 0.120058 0.356931 0.707560 -0.057232 -0.061855 1 0 0 0 0 0 1 980323
-0.002361 -0.000715 0.120058 0.357110 0.707919 -0.057262 -0.061886 1 0 0 0 0 0 1 981322
-0.002361 -0.000715 0.120058 0.357294 0.708265 -0.057284 -0.061917 1 0 0 0 0 0 1 982324
-0.002361 -0.000715 0.120058 0.357479 0.708641 -0.057312 -0.061948 1 0 0 0 0 0 1 983322
-0.002361 -0.000715 0.120058 0.357651 0.708990 -0.057347 -0.061979 1 0 0 0 0 0 1 984316
-0.002361 -0.000715 0.120058 0.357833 0.709353 -0.057377 -0.062011 1 0 0 0 0 0 1 985333
-0.002361 -0.000715 0.120058 0.358019 0.709703 -0.057400 -0.062043 1 0 0 0 0 0 1 986346
-0.002361 -0.000715 0.120058 0.358194 0.710065 -0.057435 -0.062074 1 0 0 0 0 0 1 987331
-0.002361 -0.000715 0.120058 0.358385 0.710439 -0.057458 -0.062105 1 0 0 0 0 0 1 988347
-0.002361 -0.000715 0.120058 0.358558 0.710770 -0.057486 -0.062136 1 0 0 0 0 0 1 989329
-0.002361 -0.000715 0.120058 0.358738 0.711144 -0.057522 -0.062168 1 0 0 0 0 0 1 990348
-0.002361 -0.000715 0.120058 0.358903 0.711473 -0.057549 -0.062197 1 0 0 0 0 0 1 991266
-0.002361 -0.000715 0.120058 0.359096 0.711830 -0.057564 -0.062228 1 0 0 0 0 0 1 992272
-0.002361 -0.000715 0.120058 0.359279 0.712188 -0.057612 -0.062259 1 0 0 0 0 0 1 993274
-0.002361 -0.000715 0.120058 0.359446 0.712545 -0.057636 -0.062290 1 0 0 0 0 0 1 994265
-0.002361 -0.000715 0.120058 0.359626 0.712906 -0.057665 -0.062322 1 0 0 0 0 0 1 995274
-0.002361 -0.000715 0.120058 0.359816 0.713257 -0.057680 -0.062353 1 0 0 0 0 0 1 996264
-0.002361 -0.000715 0.120058 0.359988 0.713621 -0.057721 -0.062384 1 0 0 0 0 0 1 997275
-0.002361 -0.000715 0.120058 0.360167 0.713979 -0.057752 -0.062416 1 0 0 0 0 0 1 998274
-0.002361 -0.000715 0.120058 0.360349 0.714321 -0.057774 -0.062447 1 0 0 0 0 0 1 999264
-0.002361 -0.000715 0.120058 0.360528 0.714692 -0.057809 -0.062478 1 0 0 0 0 0 2 274
-0.002361 -0.000715 0.120058 0.360662 0.714952 -0.057823 -0.062500 1 0 0 0 0 0 2 1274
-0.002361 -0.000715 0.120058 0.360655 0.714945 -0.057829 -0.062500 1 0 0 0 0 0 2 2279
-0.002361 -0.000715 0.120058 0.360657 0.714932 -0.057823 -0.062500 1 0 0 0 0 0 2 3281
-0.002361 -0.000715 0.120058 0.360654 0.714942 -0.057829 -0.062500 1 0 0 0 0 0 2 4292
-0.002361 -0.000715 0.120058 0.360653 0.714943 -0.057830 -0.062500 1 0 0 0 0 0 2 5278
-0.002361 -0.000715 0.120058 0.360665 0.714940 -0.057816 -0.062500 1 0 0 0 0 0 2 6282
-0.002361 -0.000715 0.120058 0.360655 0.714943 -0.057828 -0.062500 1 0 0 0 0 0 2 7266
-0.002361 -0.000715 0.120058 0.360654 0.714943 -0.057829 -0.062500 1 0 0 0 0 0 2 8285
-0.002361 -0.000715 0.120058 0.360657 0.714932 -0.057823 -0.062500 1 0 0 0 0 0 2 9284
-0.002361 -0.000715 0.120058 0.360654 0.714942 -0.057829 -0.062500 1 0 0 0 0 0 2 10287
-0.002361 -0.000715 0.120058 0.360661 0.714952 -0.057823 -0.062500 1 0 0 0 0 0 2 11283
-0.002361 -0.000715 0.120058 0.360654 0.714945 -0.057829 -0.062500 1 0 0 0 0 0 2 12280
-0.002361 -0.000715 0.120058 0.360657 0.714932 -0.057823 -0.062500 1 0 0 0 0 0 2 13281
-0.002361 -0.000715 0.120058 0.360666 0.714939 -0.057835 -0.062500 1 0 0 0 0 0 2 14282
-0.002361 -0.000715 0.120058 0.360663 0.714952 -0.057824 -0.062500 1 0 0 0 0 0 2 15282
-0.002361 -0.000715 0.120058 0.360658 0.714933 -0.057822 -0.062500 1 0 0 0 0 0 2 16278
-0.002361 -0.000715 0.120058 0.360654 0.714942 -0.057829 -0.062500 1 0 0 0 0 0 2 17251
-0.002361 -0.000715 0.120058 0.360654 0.714943 -0.057830 -0.062500 1 0 0 0 0 0 2 18283
-0.002361 -0.000715 0.120058 0.360657 0.714931 -0.057823 -0.062500 1 0 0 0 0 0 2 19282
-0.002361 -0.000715 0.120058 0.360662 0.714950 -0.057822 -0.062500 1 0 0 0 0 0 2 20281
-0.002361 -0.000715 0.120058 0.360655 0.714944 -0.057829 -0.062500 1 0 0 0 0 0 2 21283
-0.002361 -0.000715 0.120058 0.360654 0.714944 -0.057830 -0.062500 1 0 0 0 0 0 2 22266
-0.002361 -0.000715 0.120058 0.360657 0.714932 -0.057823 -0.062500 1 0 0 0 0 0 2 23350
-0.002361 -0.000715 0.120058 0.360654 0.714942 -0.057829 -0.062500 1 0 0 0 0 0 2 24347
-0.002361 -0.000715 0.120058 0.360662 0.714952 -0.057823 -0.062500 1 0 0 0 0 0 2 25324
-0.002361 -0.000715 0.120058 0.360658 0.714933 -0.057822 -0.062500 1 0 0 0 0 0 2 26356
-0.002361 -0.000715 0.120058 0.360654 0.714942 -0.057829 -0.062500 1 0 0 0 0 0 2 27355
-0.002361 -0.000715 0.120058 0.360653 0.714943 -0.057830 -0.062500 1 0 0 0 0 0 2 28324
-0.002361 -0.000715 0.120058 0.360665 0.714940 -0.057816 -0.062500 1 0 0 0 0 0 2 29322
-0.002361 -0.000715 0.120058 0.360655 0.714943 -0.057828 -0.062500 1 0 0 0 0 0 2 30325
-0.002361 -0.000715 0.120058 0.360653 0.714943 -0.057829 -0.062500 1 0 0 0 0 0 2 31321
-0.002361 -0.000715 0.120058 0.360653 0.714943 -0.057830 -0.062500 1 0 0 0 0 0 2 32347
-0.002361 -0.000715 0.120058 0.360665 0.714941 -0.057816 -0.062500 1 0 0 0 0 0 2 33323
-0.002361 -0.000715 0.120058 0.360667 0.714940 -0.057834 -0.062500 1 0 0 0 0 0 2 34357
-0.002361 -0.000715 0.120058 0.360655 0.714943 -0.057830 -0.062500 1 0 0 0 0 0 2 35346
-0.002361 -0.000715 0.120058 0.360657 0.714932 -0.057823 -0.062500 1 0 0 0 0 0 2 36324
-0.002361 -0.000715 0.120058 0.360654 0.714942 -0.057829 -0.062500 1 0 0 0 0 0 2 37322
-0.002361 -0.000715 0.120058 0.360662 0.714952 -0.057823 -0.062500 1 0 0 0 0 0 2 38324
-0.002361 -0.000715 0.120058 0.360655 0.714945 -0.057829 -0.062500 1 0 0 0 0 0 2 39322
-0.002361 -0.000715 0.120058 0.360657 0.714932 -0.057823 -0.062500 1 0 0 0 0 0 2 40321
-0.002361 -0.000715 0.120058 0.360654 0.714942 -0.057829 -0.062500 1 0 0 0 0 0 2 41321
-0.002361 -0.000715 0.120058 0.360654 0.714943 -0.057830 -0.062500 1 0 0 0 0 0 2 42350
-0.002361 -0.000715 0.120058 0.360665 0.714940 -0.057816 -0.062500 1 0 0 0 0 0 2 43354
-0.002361 -0.000715 0.120058 0.360655 0.714943 -0.057828 -0.062500 1 0 0 0 0 0 2 44351
-0.002361 -0.000715 0.120058 0.360654 0.714943 -0.057830 -0.062500 1 0 0 0 0 0 2 45332
-0.002361 -0.000715 0.120058 0.360657 0.714932 -0.057823 -0.062500 1 0 0 0 0 0 2 46347
-0.002361 -0.000715 0.120058 0.360654 0.714942 -0.057829 -0.062500 1 0 0 0 0 0 2 47356
-0.002361 -0.000715 0.120058 0.360661 0.714952 -0.057823 -0.062500 1 0 0 0 0 0 2 48324
-0.002361 -0.000715 0.120058 0.360654 0.714944 -0.057829 -0.062500 1 0 0 0 0 0 2 49322
-0.002361 -0.000715 0.120058 0.360657 0.714932 -0.057823 -0.062500 1 0 0 0 0 0 2 50352
-0.002361 -0.000715 0.120058 0.360654 0.714942 -0.057829 -0.062500 1 0 0 0 0 0 2 51320
-0.002361 -0.000715 0.120058 0.360661 0.714952 -0.057823 -0.062500 1 0 0 0 0 0 2 52322
-0.002361 -0.000715 0.120058 0.360670 0.714930 -0.057829 -0.062500 1 0 0 0 0 0 2 53346
-0.002361 -0.000715 0.120058 0.360656 0.714942 -0.057830 -0.062500 1 0 0 0 0 0 2 54325
-0.002361 -0.000715 0.120058 0.360654 0.714943 -0.057830 -0.062500 1 0 0 0 0 0 2 55321
-0.002361 -0.000715 0.120058 0.360666 0.714940 -0.057816 -0.062500 1 0 0 0 0 0 2 56331
-0.002361 -0.000715 0.120058 0.360655 0.714943 -0.057828 -0.062500 1 0 0 0 0 0 2 57348
-0.002361 -0.000715 0.120058 0.360654 0.714943 -0.057830 -0.062500 1 0 0 0 0 0 2 58331
-0.002361 -0.000715 0.120058 0.360654 0.714943 -0.057830 -0.062500 1 0 0 0 0 0 2 59331
-0.002361 -0.000715 0.120058 0.360657 0.714932 -0.057823 -0.062500 1 0 0 0 0 0 2 60345
-0.002361 -0.000715 0.120058 0.360662 0.714951 -0.057822 -0.062500 1 0 0 0 0 0 2 61329
-0.002361 -0.000715 0.120058 0.360655 0.714944 -0.057829 -0.062500 1 0 0 0 0 0 2 62372
-0.002361 -0.000715 0.120058 0.360657 0.714932 -0.057823 -0.062500 1 0 0 0 0 0 2 63264
-0.002361 -0.000715 0.120058 0.360654 0.714942 -0.057829 -0.062500 1 0 0 0 0 0 2 64271
-0.002361 -0.000715 0.120058 0.360653 0.714943 -0.057830 -0.062500 1 0 0 0 0 0 2 65262
-0.002361 -0.000715 0.120058 0.360661 0.714952 -0.057823 -0.062500 1 0 0 0 0 0 2 66272
-0.002361 -0.000715 0.120058 0.360658 0.714933 -0.057822 -0.062500 1 0 0 0 0 0 2 67273
-0.002361 -0.000715 0.120058 0.360654 0.714942 -0.057829 -0.062500 1 0 0 0 0 0 2 68263
-0.002361 -0.000715 0.120058 0.360653 0.714943 -0.057830 -0.062500 1 0 0 0 0 0 2 69272
-0.002361 -0.000715 0.120058 0.360665 0.714940 -0.057816 -0.062500 1 0 0 0 0 0 2 70262
-0.002361 -0.000715 0.120058 0.360655 0.714943 -0.057828 -0.062500 1 0 0 0 0 0 2 71272
-0.002361 -0.000715 0.120058 0.360653 0.714944 -0.057829 -0.062500 1 0 0 0 0 0 2 72262
-0.002361 -0.000715 0.120058 0.360653 0.714944 -0.057830 -0.062500 1 0 0 0 0 0 2 73283
-0.002361 -0.000715 0.120058 0.360656 0.714932 -0.057823 -0.062500 1 0 0 0 0 0 2 74268
-0.002361 -0.000715 0.120058 0.360674 0.714948 -0.057828 -0.062500 1 0 0 0 0 0 2 75266
-0.002361 -0.000715 0.120058 0.360656 0.714944 -0.057830 -0.062500 1 0 0 0 0 0 2 76282
-0.002361 -0.000715 0.120058 0.360658 0.714932 -0.057823 -0.062500 1 0 0 0 0 0 2 77251
-0.002361 -0.000715 0.120058 0.360654 0.714942 -0.057829 -0.062500 1 0 0 0 0 0 2 78277
-0.002361 -0.000715 0.120058 0.360662 0.714952 -0.057823 -0.062500 1 0 0 0 0 0 2 79262
-0.002361 -0.000715 0.120058 0.360658 0.714933 -0.057822 -0.062500 1 0 0 0 0 0 2 80281
-0.002361 -0.000715 0.120058 0.360654 0.714942 -0.057829 -0.062500 1 0 0 0 0 0 2 81253
-0.002361 -0.000715 0.120058 0.360654 0.714943 -0.057830 -0.062500 1 0 0 0 0 0 2 82284
-0.002361 -0.000715 0.120058 0.360653 0.714943 -0.057830 -0.062500 1 0 0 0 0 0 2 83281
-0.002361 -0.000715 0.120058 0.360665 0.714940 -0.057816 -0.062500 1 0 0 0 0 0 2 84280
-0.002361 -0.000715 0.120058 0.360655 0.714943 -0.057828 -0.062500 1 0 0 0 0 0 2 85248
-0.002361 -0.000715 0.120058 0.360654 0.714944 -0.057830 -0.062500 1 0 0 0 0 0 2 86280
-0.002361 -0.000715 0.120058 0.360657 0.714932 -0.057823 -0.062500 1 0 0 0 0 0 2 87276
-0.002361 -0.000715 0.120058 0.360654 0.714942 -0.057829 -0.062500 1 0 0 0 0 0 2 88278
-0.002361 -0.000715 0.120058 0.360661 0.714952 -0.057823 -0.062500 1 0 0 0 0 0 2 89278
-0.002361 -0.000715 0.120058 0.360654 0.714945 -0.057829 -0.062500 1 0 0 0 0 0 2 90287
-0.002361 -0.000715 0.120058 0.360657 0.714932 -0.057823 -0.062500 1 0 0 0 0 0 2 91251
-0.002361 -0.000715 0.120058 0.360654 0.714942 -0.057829 -0.062500 1 0 0 0 0 0 2 92283
-0.002361 -0.000715 0.120058 0.360661 0.714952 -0.057823 -0.062500 1 0 0 0 0 0 2 93279
-0.002361 -0.000715 0.120058 0.360670 0.714930 -0.057829 -0.062500 1 0 0 0 0 0 2 94281
-0.002361 -0.000715 0.120058 0.360656 0.714942 -0.057830 -0.062500 1 0 0 0 0 0 2 95277
-0.002361 -0.000715 0.120058 0.360654 0.714943 -0.057830 -0.062500 1 0 0 0 0 0 2 96278
-0.002361 -0.000715 0.120058 0.360657 0.714931 -0.057823 -0.062500 1 0 0 0 0 0 2 97276
-0.002361 -0.000715 0.120058 0.360662 0.714950 -0.057822 -0.062500 1 0 0 0 0 0 2 98280
-0.002361 -0.000715 0.120058 0.360655 0.714944 -0.057829 -0.062500 1 0 0 0 0 0 2 99278
-0.002361 -0.000715 0.120058 0.360654 0.714944 -0.057830 -0.062500 1 0 0 0 0 0 2 100278
-0.002361 -0.000715 0.120058 0.360657 0.714932 -0.057823 -0.062500 1 0 0 0 0 0 2 101248
-0.002361 -0.000715 0.120058 0.360654 0.714942 -0.057829 -0.062500 1 0 0 0 0 0 2 102278
-0.002361 -0.000715 0.120058 0.360662 0.714952 -0.057823 -0.062500 1 0 0 0 0 0 2 103276
-0.002361 -0.000715 0.120058 0.360658 0.714933 -0.057822 -0.062500 1 0 0 0 0 0 2 104279
-0.002361 -0.000715 0.120058 0.360654 0.714942 -0.057829 -0.062500 1 0 0 0 0 0 2 105276
-0.002361 -0.000715 0.120058 0.360653 0.714943 -0.057830 -0.062500 1 0 0 0 0 0 2 106280
-0.002361 -0.000715 0.120058 0.360665 0.714940 -0.057816 -0.062500 1 0 0 0 0 0 2 107247
-0.002361 -0.000715 0.120058 0.360655 0.714943 -0.057828 -0.062500 1 0 0 0 0 0 2 108248
-0.002361 -0.000715 0.120058 0.360654 0.714943 -0.057829 -0.062500 1 0 0 0 0 0 2 109271
-0.002361 -0.000715 0.120058 0.360653 0.714944 -0.057830 -0.062500 1 0 0 0 0 0 2 110279
-0.002361 -0.000715 0.120058 0.360656 0.714932 -0.057823 -0.062500 1 0 0 0 0 0 2 111277
-0.002361 -0.000715 0.120058 0.360662 0.714951 -0.057822 -0.062500 1 0 0 0 0 0 2 112277
-0.002361 -0.000715 0.120058 0.360667 0.714942 -0.057835 -0.062500 1 0 0 0 0 0 2 113278
-0.002361 -0.000715 0.120058 0.360659 0.714931 -0.057824 -0.062500 1 0 0 0 0 0 2 114272
-0.002361 -0.000715 0.120058 0.360654 0.714942 -0.057829 -0.062500 1 0 0 0 0 0 2 115264
-0.002361 -0.000715 0.120058 0.360662 0.714952 -0.057823 -0.062500 1 0 0 0 0 0 2 116269
-0.002361 -0.000715 0.120058 0.360655 0.714945 -0.057829 -0.062500 1 0 0 0 0 0 2 117278
-0.002361 -0.000715 0.120058 0.360657 0.714932 -0.057823 -0.062500 1 0 0 0 0 0 2 118279
-0.002361 -0.000715 0.120058 0.360654 0.714942 -0.057829 -0.062500 1 0 0 0 0 0 2 119276
-0.002361 -0.000715 0.120058 0.360654 0.714943 -0.057830 -0.062500 1 0 0 0 0 0 2 120276
-0.002361 -0.000715 0.120058 0.360665 0.714940 -0.057816 -0.062500 1 0 0 0 0 0 2 121278
-0.002361 -0.000715 0.120058 0.360655 0.714943 -0.057828 -0.062500 1 0 0 0 0 0 2 122329
-0.002361 -0.000715 0.120058 0.360654 0.714943 -0.057830 -0.062500 1 0 0 0 0 0 2 123319
-0.002361 -0.000715 0.120058 0.360657 0.714932 -0.057823 -0.062500 1 0 0 0 0 0 2 124323
-0.002361 -0.000715 0.120058 0.360654 0.714942 -0.057829 -0.062500 1 0 0 0 0 0 2 125318
-0.002361 -0.000715 0.120058 0.360662 0.714952 -0.057823 -0.062500 1 0 0 0 0 0 2 126323
-0.002361 -0.000715 0.120058 0.360654 0.714945 -0.057829 -0.062500 1 0 0 0 0 0 2 127343
-0.002361 -0.000715 0.120058 0.360657 0.714932 -0.057823 -0.062500 1 0 0 0 0 0 2 128329
-0.002361 -0.000715 0.120058 0.360654 0.714942 -0.057829 -0.062500 1 0 0 0 0 0 2 129341
-0.002361 -0.000715 0.120058 0.360661 0.714952 -0.057823 -0.062500 1 0 0 0 0 0 2 130326
-0.002361 -0.000715 0.120058 0.360658 0.714933 -0.057822 -0.062500 1 0 0 0 0 0 2 131341
-0.002361 -0.000715 0.120058 0.360654 0.714942 -0.057829 -0.062500 1 0 0 0 0 0 2 132326
-0.002361 -0.000715 0.120058 0.360653 0.714943 -0.057830 -0.062500 1 0 0 0 0 0 2 133341
-0.002361 -0.000715 0.120058 0.360656 0.714932 -0.057823 -0.062500 1 0 0 0 0 0 2 134326
-0.002361 -0.000715 0.120058 0.360674 0.714948 -0.057828 -0.062500 1 0 0 0 0 0 2 135270
-0.002361 -0.000715 0.120058 0.360656 0.714944 -0.057830 -0.062500 1 0 0 0 0 0 2 136260
-0.002361 -0.000715 0.120058 0.360654 0.714944 -0.057830 -0.062500 1 0 0 0 0 0 2 137270
-0.002361 -0.000715 0.120058 0.360657 0.714932 -0.057823 -0.062500 1 0 0 0 0 0 2 138261
-0.002361 -0.000715 0.120058 0.360662 0.714951 -0.057822 -0.062500 1 0 0 0 0 0 2 139269
-0.002361 -0.000715 0.120058 0.360655 0.714944 -0.057829 -0.062500 1 0 0 0 0 0 2 140260
-0.002361 -0.000715 0.120058 0.360657 0.714932 -0.057823 -0.062500 1 0 0 0 0 0 2 141269
-0.002361 -0.000715 0.120058 0.360654 0.714942 -0.057829 -0.062500 1 0 0 0 0 0 2 142261
-0.002361 -0.000715 0.120058 0.360654 0.714943 -0.057830 -0.062500 1 0 0 0 0 0 2 143261
-0.002361 -0.000715 0.120058 0.360665 0.714940 -0.057816 -0.062500 1 0 0 0 0 0 2 144286
-0.002361 -0.000715 0.120058 0.360655 0.714943 -0.057828 -0.062500 1 0 0 0 0 0 2 145251
-0.002361 -0.000715 0.120058 0.360654 0.714943 -0.057829 -0.062500 1 0 0 0 0 0 2 146263
-0.002361 -0.000715 0.120058 0.360653 0.714943 -0.057830 -0.062500 1 0 0 0 0 0 2 147287
-0.002361 -0.000715 0.120058 0.360665 0.714940 -0.057816 -0.062500 1 0 0 0 0 0 2 148257
-0.002361 -0.000715 0.120058 0.360655 0.714943 -0.057828 -0.062500 1 0 0 0 0 0 2 149259
-0.002361 -0.000715 0.120058 0.360654 0.714944 -0.057829 -0.062500 1 0 0 0 0 0 2 150267
-0.002361 -0.000715 0.120058 0.360657 0.714932 -0.057823 -0.062500 1 0 0 0 0 0 2 151269
-0.002361 -0.000715 0.120058 0.360654 0.714942 -0.057829 -0.062500 1 0 0 0 0 0 2 152260
-0.002361 -0.000715 0.120058 0.360661 0.714952 -0.057822 -0.062500 1 0 0 0 0 0 2 153271
-0.002361 -0.000715 0.120058 0.360667 0.714942 -0.057835 -0.062500 1 0 0 0 0 0 2 154253
-0.002361 -0.000715 0.120058 0.360659 0.714932 -0.057824 -0.062500 1 0 0 0 0 0 2 155266
-0.002361 -0.000715 0.120058 0.360654 0.714942 -0.057829 -0.062500 1 0 0 0 0 0 2 156249
-0.002361 -0.000715 0.120058 0.360662 0.714952 -0.057823 -0.062500 1 0 0 0 0 0 2 157263
-0.002361 -0.000715 0.120058 0.360658 0.714933 -0.057822 -0.062500 1 0 0 0 0 0 2 158266
-0.002361 -0.000715 0.120058 0.360654 0.714942 -0.057829 -0.062500 1 0 0 0 0 0 2 159262
-0.002361 -0.000715 0.120058 0.360654 0.714943 -0.057830 -0.062500 1 0 0 0 0 0 2 160265
-0.002361 -0.000715 0.120058 0.360657 0.714931 -0.057823 -0.062500 1 0 0 0 0 0 2 161272
-0.002361 -0.000715 0.120058 0.360662 0.714950 -0.057822 -0.062500 1 0 0 0 0 0 2 162253
-0.002361 -0.000715 0.120058 0.360655 0.714944 -0.057829 -0.062500 1 0 0 0 0 0 2 163270
-0.002361 -0.000715 0.120058 0.360654 0.714944 -0.057830 -0.062500 1 0 0 0 0 0 2 164268
-0.002361 -0.000715 0.120058 0.360657 0.714932 -0.057823 -0.062500 1 0 0 0 0 0 2 165263
-0.002361 -0.000715 0.120058 0.360654 0.714942 -0.057829 -0.062500 1 0 0 0 0 0 2 166248
-0.002361 -0.000715 0.120058 0.360662 0.714952 -0.057823 -0.062500 1 0 0 0 0 0 2 167263
-0.002361 -0.000715 0.120058 0.360658 0.714933 -0.057822 -0.062500 1 0 0 0 0 0 2 168265
-0.002361 -0.000715 0.120058 0.360654 0.714942 -0.057829 -0.062500 1 0 0 0 0 0 2 169246
-0.002361 -0.000715 0.120058 0.360653 0.714943 -0.057830 -0.062500 1 0 0 0 0 0 2 170266
-0.002361 -0.000715 0.120058 0.360661 0.714952 -0.057823 -0.062500 1 0 0 0 0 0 2 171264
-0.002361 -0.000715 0.120058 0.360658 0.714933 -0.057822 -0.062500 1 0 0 0 0 0 2 172265
-0.002361 -0.000715 0.120058 0.360654 0.714942 -0.057829 -0.062500 1 0 0 0 0 0 2 173262
-0.002361 -0.000715 0.120058 0.360653 0.714943 -0.057830 -0.062500 1 0 0 0 0 0 2 174266
-0.002361 -0.000715 0.120058 0.360656 0.714932 -0.057823 -0.062500 1 0 0 0 0 0 2 175264
-0.002361 -0.000715 0.120058 0.360674 0.714948 -0.057828 -0.062500 1 0 0 0 0 0 2 176265
-0.002366 -0.000697 0.120047 0.434872 0.459336 0.087947 -0.062500 1 0 0 0 0 0 2 177265
-0.002369 -0.000688 0.120044 0.411221 0.545643 0.016831 -0.062500 1 0 0 0 0 0 2 178265
-0.002370 -0.000683 0.120043 0.392583 0.609910 -0.020099 -0.062500 1 0 0 0 0 0 2 179264
-0.002371 -0.000681 0.120042 0.382331 0.644052 -0.034161 -0.062500 1 0 0 0 0 0 2 180262
-0.002352 -0.000684 0.120032 0.112515 0.723006 0.099288 -0.062500 1 0 0 0 0 0 2 181264
-0.002343 -0.000686 0.120029 0.199882 0.711306 0.029988 -0.062500 1 0 0 0 0 0 2 182265
-0.002339 -0.000687 0.120027 0.265008 0.700113 -0.005695 -0.062500 1 0 0 0 0 0 2 183247
-0.002336 -0.000687 0.120027 0.299461 0.693893 -0.019278 -0.062500 1 0 0 0 0 0 2 184263
-0.002335 -0.000687 0.120027 0.316783 0.690692 -0.024104 -0.062500 1 0 0 0 0 0 2 185241
-0.002335 -0.000687 0.120027 0.325432 0.689064 -0.025797 -0.062500 1 0 0 0 0 0 2 186336
-0.002334 -0.000687 0.120027 0.329736 0.688260 -0.026378 -0.062500 1 0 0 0 0 0 2 187345
-0.002334 -0.000687 0.120027 0.331898 0.687850 -0.026589 -0.062500 1 0 0 0 0 0 2 188346
-0.002334 -0.000687 0.120027 0.332963 0.687643 -0.026667 -0.062500 1 0 0 0 0 0 2 189320
-0.002334 -0.000687 0.120027 0.333488 0.687540 -0.026680 -0.062500 1 0 0 0 0 0 2 190347
-0.002334 -0.000687 0.120027 0.333769 0.687495 -0.026694 -0.062500 1 0 0 0 0 0 2 191346
-0.002334 -0.000687 0.120027 0.333904 0.687464 -0.026698 -0.062500 1 0 0 0 0 0 2 192346
-0.002334 -0.000687 0.120027 0.333959 0.687451 -0.026704 -0.062500 1 0 0 0 0 0 2 193341
-0.002334 -0.000687 0.120027 0.333984 0.687444 -0.026698 -0.062500 1 0 0 0 0 0 2 194320
-0.002334 -0.000687 0.120027 0.334021 0.687435 -0.026696 -0.062500 1 0 0 0 0 0 2 195321
-0.002334 -0.000687 0.120027 0.334024 0.687434 -0.026696 -0.062500 1 0 0 0 0 0 2 196317
-0.002334 -0.000687 0.120027 0.334024 0.687434 -0.026695 -0.062500 1 0 0 0 0 0 2 197320
-0.002334 -0.000687 0.120027 0.334023 0.687434 -0.026695 -0.062500 1 0 0 0 0 0 2 198345
-0.002334 -0.000687 0.120027 0.334035 0.687431 -0.026702 -0.062500 1 0 0 0 0 0 2 199342
-0.002334 -0.000687 0.120027 0.334033 0.687442 -0.026689 -0.062500 1 0 0 0 0 0 2 200325
-0.002334 -0.000687 0.120027 0.334033 0.687444 -0.026707 -0.062500 1 0 0 0 0 0 2 201340
-0.002334 -0.000687 0.120027 0.334024 0.687435 -0.026697 -0.062500 1 0 0 0 0 0 2 202324
-0.002334 -0.000687 0.120027 0.334035 0.687431 -0.026702 -0.062500 1 0 0 0 0 0 2 203339
-0.002334 -0.000687 0.120027 0.334033 0.687443 -0.026689 -0.062500 1 0 0 0 0 0 2 204324
-0.002334 -0.000687 0.120027 0.334036 0.687432 -0.026701 -0.062500 1 0 0 0 0 0 2 205339
-0.002334 -0.000687 0.120027 0.334025 0.687434 -0.026696 -0.062500 1 0 0 0 0 0 2 206325
-0.002334 -0.000687 0.120027 0.334036 0.687431 -0.026702 -0.062500 1 0 0 0 0 0 2 207268
-0.002315 -0.000692 0.120017 0.069664 0.749117 0.111901 -0.062500 1 0 0 0 0 0 2 208259
-0.002306 -0.000694 0.120013 0.159682 0.728822 0.044282 -0.062500 1 0 0 0 0 0 2 209267
-0.002301 -0.000695 0.120012 0.226149 0.713313 0.009164 -0.062500 1 0 0 0 0 0 2 210268
-0.002299 -0.000696 0.120012 0.261287 0.704951 -0.004202 -0.062500 1 0 0 0 0 0 2 211259
-0.002298 -0.000696 0.120012 0.278947 0.700674 -0.008971 -0.062500 1 0 0 0 0 0 2 212267
-0.002297 -0.000696 0.120012 0.287757 0.698514 -0.010631 -0.062500 1 0 0 0 0 0 2 213258
-0.002297 -0.000696 0.120012 0.292157 0.697424 -0.011210 -0.062500 1 0 0 0 0 0 2 214267
-0.002297 -0.000696 0.120012 0.294360 0.696882 -0.011416 -0.062500 1 0 0 0 0 0 2 215258
-0.002297 -0.000696 0.120012 0.295445 0.696610 -0.011480 -0.062500 1 0 0 0 0 0 2 216282
-0.002297 -0.000696 0.120012 0.295989 0.696478 -0.011505 -0.062500 1 0 0 0 0 0 2 217250
-0.002297 -0.000696 0.120012 0.296271 0.696399 -0.011513 -0.062500 1 0 0 0 0 0 2 218261
-0.002297 -0.000696 0.120012 0.296402 0.696377 -0.011524 -0.062500 1 0 0 0 0 0 2 219278
-0.002297 -0.000696 0.120012 0.296460 0.696354 -0.011524 -0.062500 1 0 0 0 0 0 2 220261
-0.002297 -0.000696 0.120012 0.296506 0.696352 -0.011516 -0.062500 1 0 0 0 0 0 2 221277
-0.002297 -0.000696 0.120012 0.296524 0.696338 -0.011515 -0.062500 1 0 0 0 0 0 2 222257
-0.002297 -0.000696 0.120012 0.296538 0.696334 -0.011521 -0.062500 1 0 0 0 0 0 2 223273
-0.002297 -0.000696 0.120012 0.296539 0.696333 -0.011522 -0.062500 1 0 0 0 0 0 2 224251
-0.002297 -0.000696 0.120012 0.296539 0.696333 -0.011522 -0.062500 1 0 0 0 0 0 2 225271
-0.002297 -0.000696 0.120012 0.296523 0.696347 -0.011522 -0.062500 1 0 0 0 0 0 2 226267
-0.002297 -0.000696 0.120012 0.296537 0.696335 -0.011522 -0.062500 1 0 0 0 0 0 2 227272
-0.002297 -0.000696 0.120012 0.296538 0.696333 -0.011522 -0.062500 1 0 0 0 0 0 2 228273
-0.002297 -0.000696 0.120012 0.296546 0.696342 -0.011515 -0.062500 1 0 0 0 0 0 2 229272
-0.002297 -0.000696 0.120012 0.296539 0.696334 -0.011521 -0.062500 1 0 0 0 0 0 2 230274
-0.002297 -0.000696 0.120012 0.296539 0.696333 -0.011522 -0.062500 1 0 0 0 0 0 2 231273
-0.002297 -0.000696 0.120012 0.296539 0.696333 -0.011522 -0.062500 1 0 0 0 0 0 2 232272
-0.002297 -0.000696 0.120012 0.296539 0.696332 -0.011522 -0.062500 1 0 0 0 0 0 2 233264
-0.002297 -0.000696 0.120012 0.296543 0.696353 -0.011522 -0.062500 1 0 0 0 0 0 2 234280
-0.002297 -0.000696 0.120012 0.296527 0.696338 -0.011516 -0.062500 1 0 0 0 0 0 2 235278
-0.002297 -0.000696 0.120012 0.296537 0.696334 -0.011521 -0.062500 1 0 0 0 0 0 2 236276
-0.002297 -0.000696 0.120012 0.296538 0.696333 -0.011522 -0.062500 1 0 0 0 0 0 2 237261
-0.002297 -0.000696 0.120012 0.296546 0.696342 -0.011515 -0.062500 1 0 0 0 0 0 2 238274
-0.002297 -0.000696 0.120012 0.296539 0.696334 -0.011521 -0.062500 1 0 0 0 0 0 2 239273
-0.002297 -0.000696 0.120012 0.296539 0.696333 -0.011522 -0.062500 1 0 0 0 0 0 2 240273
-0.002297 -0.000696 0.120012 0.296535 0.696344 -0.011529 -0.062500 1 0 0 0 0 0 2 241243
-0.002297 -0.000696 0.120012 0.296546 0.696343 -0.011516 -0.062500 1 0 0 0 0 0 2 242275
-0.002297 -0.000696 0.120012 0.296540 0.696334 -0.011521 -0.062500 1 0 0 0 0 0 2 243275
-0.002297 -0.000696 0.120012 0.296539 0.696333 -0.011522 -0.062500 1 0 0 0 0 0 2 244272
-0.002297 -0.000696 0.120012 0.296527 0.696336 -0.011516 -0.062500 1 0 0 0 0 0 2 245273
-0.002297 -0.000696 0.120012 0.296537 0.696333 -0.011521 -0.062500 1 0 0 0 0 0 2 246273
-0.002297 -0.000696 0.120012 0.296546 0.696341 -0.011515 -0.062500 1 0 0 0 0 0 2 247264
-0.002297 -0.000696 0.120012 0.296539 0.696334 -0.011521 -0.062500 1 0 0 0 0 0 2 248268
-0.002297 -0.000696 0.120012 0.296535 0.696345 -0.011528 -0.062500 1 0 0 0 0 0 2 249273
-0.002297 -0.000696 0.120012 0.296538 0.696334 -0.011523 -0.062500 1 0 0 0 0 0 2 250274
-0.002297 -0.000696 0.120012 0.296538 0.696333 -0.011522 -0.062500 1 0 0 0 0 0 2 251242
-0.002297 -0.000696 0.120012 0.296547 0.696342 -0.011515 -0.062500 1 0 0 0 0 0 2 252271
-0.002297 -0.000696 0.120012 0.296540 0.696334 -0.011521 -0.062500 1 0 0 0 0 0 2 253273
-0.002297 -0.000696 0.120012 0.296539 0.696333 -0.011522 -0.062500 1 0 0 0 0 0 2 254273
-0.002297 -0.000696 0.120012 0.296527 0.696335 -0.011516 -0.062500 1 0 0 0 0 0 2 255273
-0.002297 -0.000696 0.120012 0.296537 0.696333 -0.011521 -0.062500 1 0 0 0 0 0 2 256272
-0.002297 -0.000696 0.120012 0.296543 0.696353 -0.011522 -0.062500 1 0 0 0 0 0 2 257246
-0.002297 -0.000696 0.120012 0.296539 0.696335 -0.011522 -0.062500 1 0 0 0 0 0 2 258274
-0.002297 -0.000696 0.120012 0.296538 0.696333 -0.011522 -0.062500 1 0 0 0 0 0 2 259285
-0.002297 -0.000696 0.120012 0.296538 0.696333 -0.011522 -0.062500 1 0 0 0 0 0 2 260281
-0.002297 -0.000696 0.120012 0.296547 0.696342 -0.011515 -0.062500 1 0 0 0 0 0 2 261281
-0.002297 -0.000696 0.120012 0.296540 0.696334 -0.011521 -0.062500 1 0 0 0 0 0 2 262282
-0.002297 -0.000696 0.120012 0.296539 0.696333 -0.011522 -0.062500 1 0 0 0 0 0 2 263281
-0.002297 -0.000696 0.120012 0.296527 0.696335 -0.011516 -0.062500 1 0 0 0 0 0 2 264281
-0.002297 -0.000696 0.120012 0.296533 0.696345 -0.011528 -0.062500 1 0 0 0 0 0 2 265280
-0.002297 -0.000696 0.120012 0.296546 0.696343 -0.011516 -0.062500 1 0 0 0 0 0 2 266281
-0.002297 -0.000696 0.120012 0.296539 0.696334 -0.011521 -0.062500 1 0 0 0 0 0 2 267282
-0.002297 -0.000696 0.120012 0.296538 0.696333 -0.011522 -0.062500 1 0 0 0 0 0 2 268279
-0.002297 -0.000696 0.120012 0.296538 0.696333 -0.011522 -0.062500 1 0 0 0 0 0 2 269280
-0.002297 -0.000696 0.120012 0.296547 0.696341 -0.011515 -0.062500 1 0 0 0 0 0 2 270338
-0.002297 -0.000696 0.120012 0.296540 0.696334 -0.011521 -0.062500 1 0 0 0 0 0 2 271322
-0.002297 -0.000696 0.120012 0.296539 0.696333 -0.011522 -0.062500 1 0 0 0 0 0 2 272336
-0.002297 -0.000696 0.120012 0.296535 0.696344 -0.011529 -0.062500 1 0 0 0 0 0 2 273320
-0.002297 -0.000696 0.120012 0.296534 0.696346 -0.011510 -0.062500 1 0 0 0 0 0 2 274336
-0.002297 -0.000696 0.120012 0.296538 0.696335 -0.011520 -0.062500 1 0 0 0 0 0 2 275321
-0.002297 -0.000696 0.120012 0.296538 0.696333 -0.011522 -0.062500 1 0 0 0 0 0 2 276321
-0.002297 -0.000696 0.120012 0.296538 0.696333 -0.011522 -0.062500 1 0 0 0 0 0 2 277420
-0.002297 -0.000696 0.120012 0.296538 0.696333 -0.011522 -0.062500 1 0 0 0 0 0 2 278342
-0.002297 -0.000696 0.120012 0.296547 0.696341 -0.011515 -0.062500 1 0 0 0 0 0 2 279266
-0.002297 -0.000696 0.120012 0.296536 0.696346 -0.011528 -0.062500 1 0 0 0 0 0 2 280256
-0.002297 -0.000696 0.120012 0.296538 0.696335 -0.011523 -0.062500 1 0 0 0 0 0 2 281264
-0.002297 -0.000696 0.120012 0.296539 0.696333 -0.011522 -0.062500 1 0 0 0 0 0 2 282256
-0.002297 -0.000696 0.120012 0.296526 0.696336 -0.011516 -0.062500 1 0 0 0 0 0 2 283265
-0.002297 -0.000696 0.120012 0.296545 0.696342 -0.011514 -0.062500 1 0 0 0 0 0 2 284255
-0.002297 -0.000696 0.120012 0.296539 0.696334 -0.011521 -0.062500 1 0 0 0 0 0 2 285256
-0.002297 -0.000696 0.120012 0.296538 0.696333 -0.011522 -0.062500 1 0 0 0 0 0 2 286266
-0.002297 -0.000696 0.120012 0.296538 0.696333 -0.011522 -0.062500 1 0 0 0 0 0 2 287256
-0.002297 -0.000696 0.120012 0.296538 0.696332 -0.011522 -0.062500 1 0 0 0 0 0 2 288273
-0.002297 -0.000696 0.120012 0.296543 0.696353 -0.011522 -0.062500 1 0 0 0 0 0 2 289275
-0.002297 -0.000696 0.120012 0.296539 0.696335 -0.011522 -0.062500 1 0 0 0 0 0 2 290273
-0.002297 -0.000696 0.120012 0.296539 0.696333 -0.011522 -0.062500 1 0 0 0 0 0 2 291279
-0.002297 -0.000696 0.120012 0.296539 0.696333 -0.011522 -0.062500 1 0 0 0 0 0 2 292268
-0.002297 -0.000696 0.120012 0.296535 0.696344 -0.011509 -0.062500 1 0 0 0 0 0 2 293257
-0.002297 -0.000696 0.120012 0.296538 0.696334 -0.011520 -0.062500 1 0 0 0 0 0 2 294263
-0.002297 -0.000696 0.120012 0.296538 0.696333 -0.011521 -0.062500 1 0 0 0 0 0 2 295275
-0.002297 -0.000696 0.120012 0.296535 0.696345 -0.011529 -0.062500 1 0 0 0 0 0 2 296249
-0.002297 -0.000696 0.120012 0.296546 0.696343 -0.011516 -0.062500 1 0 0 0 0 0 2 297276
-0.002297 -0.000696 0.120012 0.296539 0.696334 -0.011521 -0.062500 1 0 0 0 0 0 2 298274
-0.002297 -0.000696 0.120012 0.296539 0.696333 -0.011522 -0.062500 1 0 0 0 0 0 2 299271
-0.002297 -0.000696 0.120012 0.296539 0.696333 -0.011522 -0.062500 1 0 0 0 0 0 2 300270
-0.002297 -0.000696 0.120012 0.296539 0.696333 -0.011522 -0.062500 1 0 0 0 0 0 2 301270
-0.002297 -0.000696 0.120012 0.296535 0.696344 -0.011509 -0.062500 1 0 0 0 0 0 2 302273
-0.002297 -0.000696 0.120012 0.296535 0.696346 -0.011527 -0.062500 1 0 0 0 0 0 2 303269
-0.002297 -0.000696 0.120012 0.296538 0.696335 -0.011522 -0.062500 1 0 0 0 0 0 2 304271
-0.002297 -0.000696 0.120012 0.296538 0.696333 -0.011522 -0.062500 1 0 0 0 0 0 2 305270
-0.002297 -0.000696 0.120012 0.296538 0.696333 -0.011522 -0.062500 1 0 0 0 0 0 2 306276
-0.002297 -0.000696 0.120012 0.296546 0.696342 -0.011515 -0.062500 1 0 0 0 0 0 2 307271
-0.002297 -0.000696 0.120012 0.296540 0.696334 -0.011521 -0.062500 1 0 0 0 0 0 2 308270
-0.002297 -0.000696 0.120012 0.296539 0.696333 -0.011522 -0.062500 1 0 0 0 0 0 2 309241
-0.002297 -0.000696 0.120012 0.296539 0.696333 -0.011522 -0.062500 1 0 0 0 0 0 2 310274
-0.002297 -0.000696 0.120012 0.296539 0.696332 -0.011522 -0.062500 1 0 0 0 0 0 2 311273
-0.002297 -0.000696 0.120012 0.296535 0.696344 -0.011509 -0.062500 1 0 0 0 0 0 2 312270
-0.002297 -0.000696 0.120012 0.296535 0.696346 -0.011527 -0.062500 1 0 0 0 0 0 2 313270
-0.002297 -0.000696 0.120012 0.296538 0.696334 -0.011522 -0.062500 1 0 0 0 0 0 2 314272
-0.002297 -0.000696 0.120012 0.296538 0.696333 -0.011522 -0.062500 1 0 0 0 0 0 2 315271
-0.002297 -0.000696 0.120012 0.296546 0.696342 -0.011515 -0.062500 1 0 0 0 0 0 2 316269
-0.002297 -0.000696 0.120012 0.296540 0.696334 -0.011521 -0.062500 1 0 0 0 0 0 2 317268
-0.002297 -0.000696 0.120012 0.296539 0.696333 -0.011522 -0.062500 1 0 0 0 0 0 2 318248
-0.002297 -0.000696 0.120012 0.296539 0.696333 -0.011522 -0.062500 1 0 0 0 0 0 2 319268
-0.002297 -0.000696 0.120012 0.296535 0.696344 -0.011529 -0.062500 1 0 0 0 0 0 2 320271
-0.002297 -0.000696 0.120012 0.296534 0.696346 -0.011510 -0.062500 1 0 0 0 0 0 2 321272
-0.002297 -0.000696 0.120012 0.296538 0.696335 -0.011521 -0.062500 1 0 0 0 0 0 2 322241
-0.002297 -0.000696 0.120012 0.296538 0.696333 -0.011522 -0.062500 1 0 0 0 0 0 2 323268
-0.002297 -0.000696 0.120012 0.296538 0.696333 -0.011522 -0.062500 1 0 0 0 0 0 2 324269
-0.002297 -0.000696 0.120012 0.296546 0.696341 -0.011515 -0.062500 1 0 0 0 0 0 2 325274
-0.002297 -0.000696 0.120012 0.296540 0.696334 -0.011521 -0.062500 1 0 0 0 0 0 2 326270
-0.002297 -0.000696 0.120012 0.296539 0.696333 -0.011522 -0.062500 1 0 0 0 0 0 2 327240
-0.002297 -0.000696 0.120012 0.296535 0.696344 -0.011529 -0.062500 1 0 0 0 0 0 2 328267
-0.002297 -0.000696 0.120012 0.296538 0.696334 -0.011523 -0.062500 1 0 0 0 0 0 2 329258
-0.002297 -0.000696 0.120012 0.296534 0.696345 -0.011509 -0.062500 1 0 0 0 0 0 2 330259
-0.002297 -0.000696 0.120012 0.296538 0.696334 -0.011520 -0.062500 1 0 0 0 0 0 2 331262
-0.002297 -0.000696 0.120012 0.296538 0.696333 -0.011522 -0.062500 1 0 0 0 0 0 2 332277
-0.002297 -0.000696 0.120012 0.296538 0.696333 -0.011522 -0.062500 1 0 0 0 0 0 2 333270
-0.002297 -0.000696 0.120012 0.296538 0.696333 -0.011522 -0.062500 1 0 0 0 0 0 2 334271
-0.002297 -0.000696 0.120012 0.296546 0.696341 -0.011515 -0.062500 1 0 0 0 0 0 2 335269
-0.002297 -0.000696 0.120012 0.296536 0.696345 -0.011528 -0.062500 1 0 0 0 0 0 2 336268
-0.002297 -0.000696 0.120012 0.296538 0.696334 -0.011523 -0.062500 1 0 0 0 0 0 2 337243
-0.002297 -0.000696 0.120012 0.296538 0.696333 -0.011522 -0.062500 1 0 0 0 0 0 2 338240
-0.002297 -0.000696 0.120012 0.296547 0.696342 -0.011515 -0.062500 1 0 0 0 0 0 2 339242
-0.002297 -0.000696 0.120012 0.296540 0.696334 -0.011521 -0.062500 1 0 0 0 0 0 2 340268
-0.002297 -0.000696 0.120012 0.296527 0.696336 -0.011515 -0.062500 1 0 0 0 0 0 2 341263
-0.002297 -0.000696 0.120012 0.296537 0.696333 -0.011521 -0.062500 1 0 0 0 0 0 2 342263
-0.002297 -0.000696 0.120012 0.296535 0.696344 -0.011529 -0.062500 1 0 0 0 0 0 2 343263
-0.002297 -0.000696 0.120012 0.296546 0.696343 -0.011516 -0.062500 1 0 0 0 0 0 2 344254
-0.002297 -0.000696 0.120012 0.296539 0.696334 -0.011521 -0.062500 1 0 0 0 0 0 2 345263
-0.002297 -0.000696 0.120012 0.296539 0.696333 -0.011522 -0.062500 1 0 0 0 0 0 2 346253
-0.002297 -0.000696 0.120012 0.296539 0.696333 -0.011522 -0.062500 1 0 0 0 0 0 2 347263
-0.002297 -0.000696 0.120012 0.296547 0.696341 -0.011515 -0.062500 1 0 0 0 0 0 2 348253
-0.002297 -0.000696 0.120012 0.296540 0.696334 -0.011521 -0.062500 1 0 0 0 0 0 2 349262
-0.002297 -0.000696 0.120012 0.296539 0.696333 -0.011522 -0.062500 1 0 0 0 0 0 2 350253
-0.002297 -0.000696 0.120012 0.296527 0.696335 -0.011516 -0.062500 1 0 0 0 0 0 2 351262
-0.002297 -0.000696 0.120012 0.296534 0.696345 -0.011528 -0.062500 1 0 0 0 0 0 2 352254
-0.002297 -0.000696 0.120012 0.296546 0.696343 -0.011516 -0.062500 1 0 0 0 0 0 2 353261
-0.002297 -0.000696 0.120012 0.296539 0.696334 -0.011521 -0.062500 1 0 0 0 0 0 2 354262
-0.002297 -0.000696 0.120012 0.296539 0.696333 -0.011522 -0.062500 1 0 0 0 0 0 2 355272
-0.002297 -0.000696 0.120012 0.296539 0.696333 -0.011522 -0.062500 1 0 0 0 0 0 2 356280
-0.002297 -0.000696 0.120012 0.296547 0.696341 -0.011515 -0.062500 1 0 0 0 0 0 2 357270
-0.002297 -0.000696 0.120012 0.296540 0.696334 -0.011521 -0.062500 1 0 0 0 0 0 2 358271
-0.002297 -0.000696 0.120012 0.296536 0.696345 -0.011529 -0.062500 1 0 0 0 0 0 2 359268
-0.002297 -0.000696 0.120012 0.296526 0.696337 -0.011517 -0.062500 1 0 0 0 0 0 2 360261
-0.002297 -0.000696 0.120012 0.296537 0.696333 -0.011521 -0.062500 1 0 0 0 0 0 2 361276
-0.002297 -0.000696 0.120012 0.296546 0.696342 -0.011515 -0.062500 1 0 0 0 0 0 2 362241
-0.002297 -0.000696 0.120012 0.296539 0.696334 -0.011521 -0.062500 1 0 0 0 0 0 2 363268
-0.002297 -0.000696 0.120012 0.296539 0.696333 -0.011522 -0.062500 1 0 0 0 0 0 2 364263
-0.002297 -0.000696 0.120012 0.296539 0.696333 -0.011522 -0.062500 1 0 0 0 0 0 2 365272
-0.002297 -0.000696 0.120012 0.296539 0.696332 -0.011522 -0.062500 1 0 0 0 0 0 2 366270
-0.002297 -0.000696 0.120012 0.296543 0.696353 -0.011522 -0.062500 1 0 0 0 0 0 2 367269
-0.002297 -0.000696 0.120012 0.296539 0.696335 -0.011522 -0.062500 1 0 0 0 0 0 2 368268
-0.002297 -0.000696 0.120012 0.296527 0.696336 -0.011516 -0.062500 1 0 0 0 0 0 2 369269
-0.002297 -0.000696 0.120012 0.296537 0.696333 -0.011521 -0.062500 1 0 0 0 0 0 2 370275
-0.002297 -0.000696 0.120012 0.296546 0.696342 -0.011515 -0.062500 1 0 0 0 0 0 2 371269
-0.002297 -0.000696 0.120012 0.296539 0.696334 -0.011521 -0.062500 1 0 0 0 0 0 2 372274
-0.002297 -0.000696 0.120012 0.296539 0.696333 -0.011522 -0.062500 1 0 0 0 0 0 2 373273
-0.002297 -0.000696 0.120012 0.296539 0.696333 -0.011522 -0.062500 1 0 0 0 0 0 2 374261
-0.002297 -0.000696 0.120012 0.296535 0.696344 -0.011529 -0.062500 1 0 0 0 0 0 2 375269
-0.002297 -0.000696 0.120012 0.296546 0.696343 -0.011516 -0.062500 1 0 0 0 0 0 2 376268
-0.002297 -0.000696 0.120012 0.296540 0.696334 -0.011521 -0.062500 1 0 0 0 0 0 2 377264
-0.002297 -0.000696 0.120012 0.296539 0.696333 -0.011522 -0.062500 1 0 0 0 0 0 2 378263
-0.002297 -0.000696 0.120012 0.296526 0.696336 -0.011516 -0.062500 1 0 0 0 0 0 2 379239
-0.002297 -0.000696 0.120012 0.296537 0.696333 -0.011521 -0.062500 1 0 0 0 0 0 2 380269
-0.002297 -0.000696 0.120012 0.296546 0.696341 -0.011515 -0.062500 1 0 0 0 0 0 2 381268
-0.002297 -0.000696 0.120012 0.296536 0.696346 -0.011528 -0.062500 1 0 0 0 0 0 2 382270
-0.002297 -0.000696 0.120012 0.296538 0.696335 -0.011523 -0.062500 1 0 0 0 0 0 2 383267
-0.002297 -0.000696 0.120012 0.296538 0.696333 -0.011522 -0.062500 1 0 0 0 0 0 2 384249
-0.002297 -0.000696 0.120012 0.296547 0.696342 -0.011515 -0.062500 1 0 0 0 0 0 2 385267
-0.002297 -0.000696 0.120012 0.296540 0.696334 -0.011521 -0.062500 1 0 0 0 0 0 2 386269
-0.002297 -0.000696 0.120012 0.296539 0.696333 -0.011522 -0.062500 1 0 0 0 0 0 2 387266
-0.002297 -0.000696 0.120012 0.296539 0.696333 -0.011522 -0.062500 1 0 0 0 0 0 2 388269
-0.002297 -0.000696 0.120012 0.296526 0.696335 -0.011516 -0.062500 1 0 0 0 0 0 2 389267
-0.002297 -0.000696 0.120012 0.296545 0.696341 -0.011514 -0.062500 1 0 0 0 0 0 2 390269
-0.002297 -0.000696 0.120012 0.296536 0.696345 -0.011528 -0.062500 1 0 0 0 0 0 2 391269
-0.002297 -0.000696 0.120012 0.296538 0.696334 -0.011523 -0.062500 1 0 0 0 0 0 2 392267
-0.002297 -0.000696 0.120012 0.296538 0.696333 -0.011522 -0.062500 1 0 0 0 0 0 2 393255
-0.002297 -0.000696 0.120012 0.296547 0.696342 -0.011515 -0.062500 1 0 0 0 0 0 2 394262
-0.002297 -0.000696 0.120012 0.296540 0.696334 -0.011521 -0.062500 1 0 0 0 0 0 2 395256
-0.002297 -0.000696 0.120012 0.296539 0.696333 -0.011522 -0.062500 1 0 0 0 0 0 2 396264
-0.002297 -0.000696 0.120012 0.296539 0.696333 -0.011522 -0.062500 1 0 0 0 0 0 2 397269
-0.002297 -0.000696 0.120012 0.296526 0.696335 -0.011516 -0.062500 1 0 0 0 0 0 2 398263
-0.002297 -0.000696 0.120012 0.296542 0.696353 -0.011521 -0.062500 1 0 0 0 0 0 2 399263
-0.002297 -0.000696 0.120012 0.296539 0.696335 -0.011522 -0.062500 1 0 0 0 0 0 2 400266
-0.002297 -0.000696 0.120012 0.296538 0.696333 -0.011522 -0.062500 1 0 0 0 0 0 2 401268
-0.002297 -0.000696 0.120012 0.296538 0.696333 -0.011522 -0.062500 1 0 0 0 0 0 2 402238
-0.002297 -0.000696 0.120012 0.296547 0.696342 -0.011515 -0.062500 1 0 0 0 0 0 2 403270
-0.002297 -0.000696 0.120012 0.296540 0.696334 -0.011521 -0.062500 1 0 0 0 0 0 2 404238
-0.002297 -0.000696 0.120012 0.296539 0.696333 -0.011522 -0.062500 1 0 0 0 0 0 2 405265
-0.002297 -0.000696 0.120012 0.296535 0.696344 -0.011529 -0.062500 1 0 0 0 0 0 2 406268
-0.002297 -0.000696 0.120012 0.296526 0.696337 -0.011517 -0.062500 1 0 0 0 0 0 2 407262
-0.002297 -0.000696 0.120012 0.296545 0.696342 -0.011514 -0.062500 1 0 0 0 0 0 2 408251
-0.002297 -0.000696 0.120012 0.296539 0.696334 -0.011521 -0.062500 1 0 0 0 0 0 2 409252
-0.002297 -0.000696 0.120012 0.296538 0.696333 -0.011522 -0.062500 1 0 0 0 0 0 2 410253
-0.002297 -0.000696 0.120012 0.296538 0.696333 -0.011522 -0.062500 1 0 0 0 0 0 2 411260
-0.002297 -0.000696 0.120012 0.296538 0.696333 -0.011522 -0.062500 1 0 0 0 0 0 2 412252
-0.002297 -0.000696 0.120012 0.296547 0.696341 -0.011515 -0.062500 1 0 0 0 0 0 2 413261
-0.002297 -0.000696 0.120012 0.296536 0.696345 -0.011528 -0.062500 1 0 0 0 0 0 2 414252
-0.002297 -0.000696 0.120012 0.296538 0.696334 -0.011523 -0.062500 1 0 0 0 0 0 2 415260
-0.002297 -0.000696 0.120012 0.296539 0.696333 -0.011522 -0.062500 1 0 0 0 0 0 2 416252
-0.002297 -0.000696 0.120012 0.296535 0.696344 -0.011509 -0.062500 1 0 0 0 0 0 2 417261
-0.002297 -0.000696 0.120012 0.296538 0.696334 -0.011520 -0.062500 1 0 0 0 0 0 2 418251
-0.002297 -0.000696 0.120012 0.296538 0.696333 -0.011522 -0.062500 1 0 0 0 0 0 2 419269
-0.002297 -0.000696 0.120012 0.296538 0.696333 -0.011522 -0.062500 1 0 0 0 0 0 2 420266
-0.002297 -0.000696 0.120012 0.296538 0.696332 -0.011522 -0.062500 1 0 0 0 0 0 2 421270
-0.002297 -0.000696 0.120012 0.296543 0.696353 -0.011522 -0.062500 1 0 0 0 0 0 2 422356
-0.002297 -0.000696 0.120012 0.296539 0.696335 -0.011522 -0.062500 1 0 0 0 0 0 2 423345
-0.002297 -0.000696 0.120012 0.296539 0.696333 -0.011522 -0.062500 1 0 0 0 0 0 2 424356
-0.002297 -0.000696 0.120012 0.296539 0.696333 -0.011522 -0.062500 1 0 0 0 0 0 2 425335
-0.002297 -0.000696 0.120012 0.296547 0.696341 -0.011515 -0.062500 1 0 0 0 0 0 2 426338
-0.002297 -0.000696 0.120012 0.296540 0.696334 -0.011521 -0.062500 1 0 0 0 0 0 2 427250
-0.002297 -0.000696 0.120012 0.296527 0.696336 -0.011515 -0.062500 1 0 0 0 0 0 2 428258
-0.002297 -0.000696 0.120012 0.296534 0.696345 -0.011528 -0.062500 1 0 0 0 0 0 2 429274
-0.002297 -0.000696 0.120012 0.296538 0.696334 -0.011523 -0.062500 1 0 0 0 0 0 2 430263
-0.002297 -0.000696 0.120012 0.296546 0.696342 -0.011515 -0.062500 1 0 0 0 0 0 2 431265
-0.002297 -0.000696 0.120012 0.296539 0.696334 -0.011521 -0.062500 1 0 0 0 0 0 2 432268
-0.002297 -0.000696 0.120012 0.296539 0.696333 -0.011522 -0.062500 1 0 0 0 0 0 2 433268
-0.002297 -0.000696 0.120012 0.296539 0.696333 -0.011522 -0.062500 1 0 0 0 0 0 2 434268
-0.002297 -0.000696 0.120012 0.296547 0.696341 -0.011515 -0.062500 1 0 0 0 0 0 2 435267
-0.002297 -0.000696 0.120012 0.296540 0.696334 -0.011521 -0.062500 1 0 0 0 0 0 2 436267
-0.002297 -0.000696 0.120012 0.296527 0.696336 -0.011515 -0.062500 1 0 0 0 0 0 2 437266
-0.002297 -0.000696 0.120012 0.296534 0.696345 -0.011528 -0.062500 1 0 0 0 0 0 2 438268
-0.002297 -0.000696 0.120012 0.296538 0.696334 -0.011523 -0.062500 1 0 0 0 0 0 2 439267
-0.002297 -0.000696 0.120012 0.296546 0.696342 -0.011515 -0.062500 1 0 0 0 0 0 2 440272
-0.002297 -0.000696 0.120012 0.296539 0.696334 -0.011521 -0.062500 1 0 0 0 0 0 2 441269
-0.002297 -0.000696 0.120012 0.296539 0.696333 -0.011522 -0.062500 1 0 0 0 0 0 2 442268
-0.002297 -0.000696 0.120012 0.296539 0.696333 -0.011522 -0.062500 1 0 0 0 0 0 2 443267
-0.002297 -0.000696 0.120012 0.296539 0.696332 -0.011522 -0.062500 1 0 0 0 0 0 2 444266
-0.002297 -0.000696 0.120012 0.296547 0.696341 -0.011515 -0.062500 1 0 0 0 0 0 2 445267
-0.002297 -0.000696 0.120012 0.296537 0.696345 -0.011528 -0.062500 1 0 0 0 0 0 2 446266
-0.002297 -0.000696 0.120012 0.296526 0.696337 -0.011516 -0.062500 1 0 0 0 0 0 2 447267
-0.002297 -0.000696 0.120012 0.296537 0.696333 -0.011521 -0.062500 1 0 0 0 0 0 2 448267
-0.002297 -0.000696 0.120012 0.296546 0.696342 -0.011515 -0.062500 1 0 0 0 0 0 2 449266
-0.002297 -0.000696 0.120012 0.296539 0.696334 -0.011521 -0.062500 1 0 0 0 0 0 2 450262
-0.002297 -0.000696 0.120012 0.296539 0.696333 -0.011522 -0.062500 1 0 0 0 0 0 2 451265
-0.002297 -0.000696 0.120012 0.296539 0.696333 -0.011522 -0.062500 1 0 0 0 0 0 2 452266
-0.002297 -0.000696 0.120012 0.296535 0.696344 -0.011529 -0.062500 1 0 0 0 0 0 2 453266
-0.002297 -0.000696 0.120012 0.296546 0.696343 -0.011516 -0.062500 1 0 0 0 0 0 2 454266
-0.002297 -0.000696 0.120012 0.296540 0.696334 -0.011522 -0.062500 1 0 0 0 0 0 2 455266
-0.002297 -0.000696 0.120012 0.296527 0.696336 -0.011516 -0.062500 1 0 0 0 0 0 2 456267
-0.002297 -0.000696 0.120012 0.296537 0.696333 -0.011521 -0.062500 1 0 0 0 0 0 2 457265
-0.002297 -0.000696 0.120012 0.296538 0.696333 -0.011522 -0.062500 1 0 0 0 0 0 2 458266
-0.002297 -0.000696 0.120012 0.296546 0.696341 -0.011515 -0.062500 1 0 0 0 0 0 2 459266
-0.002297 -0.000696 0.120012 0.296539 0.696334 -0.011521 -0.062500 1 0 0 0 0 0 2 460258
-0.002297 -0.000696 0.120012 0.296535 0.696345 -0.011529 -0.062500 1 0 0 0 0 0 2 461263
-0.002297 -0.000696 0.120012 0.296538 0.696334 -0.011523 -0.062500 1 0 0 0 0 0 2 462265
-0.002297 -0.000696 0.120012 0.296547 0.696342 -0.011515 -0.062500 1 0 0 0 0 0 2 463266
-0.002297 -0.000696 0.120012 0.296540 0.696334 -0.011521 -0.062500 1 0 0 0 0 0 2 464265
-0.002297 -0.000696 0.120012 0.296539 0.696333 -0.011522 -0.062500 1 0 0 0 0 0 2 465265
-0.002297 -0.000696 0.120012 0.296527 0.696336 -0.011516 -0.062500 1 0 0 0 0 0 2 466268
-0.002297 -0.000696 0.120012 0.296537 0.696333 -0.011521 -0.062500 1 0 0 0 0 0 2 467265
-0.002297 -0.000696 0.120012 0.296546 0.696341 -0.011515 -0.062500 1 0 0 0 0 0 2 468265
-0.002297 -0.000696 0.120012 0.296536 0.696346 -0.011528 -0.062500 1 0 0 0 0 0 2 469265
-0.002297 -0.000696 0.120012 0.296538 0.696334 -0.011523 -0.062500 1 0 0 0 0 0 2 470267
-0.002297 -0.000696 0.120012 0.296538 0.696333 -0.011522 -0.062500 1 0 0 0 0 0 2 471260
-0.002297 -0.000696 0.120012 0.296547 0.696342 -0.011515 -0.062500 1 0 0 0 0 0 2 472252
-0.002297 -0.000696 0.120012 0.296540 0.696334 -0.011521 -0.062500 1 0 0 0 0 0 2 473258
-0.002297 -0.000696 0.120012 0.296539 0.696333 -0.011522 -0.062500 1 0 0 0 0 0 2 474251
-0.002297 -0.000696 0.120012 0.296527 0.696335 -0.011516 -0.062500 1 0 0 0 0 0 2 475332
-0.002297 -0.000696 0.120012 0.296537 0.696333 -0.011521 -0.062500 1 0 0 0 0 0 2 476318
-0.002297 -0.000696 0.120012 0.296543 0.696353 -0.011521 -0.062500 1 0 0 0 0 0 2 477316
-0.002297 -0.000696 0.120012 0.296539 0.696335 -0.011522 -0.062500 1 0 0 0 0 0 2 478342
-0.002297 -0.000696 0.120012 0.296538 0.696333 -0.011522 -0.062500 1 0 0 0 0 0 2 479318
-0.002297 -0.000696 0.120012 0.296538 0.696333 -0.011522 -0.062500 1 0 0 0 0 0 2 480332
-0.002297 -0.000696 0.120012 0.296547 0.696342 -0.011515 -0.062500 1 0 0 0 0 0 2 481314
-0.002297 -0.000696 0.120012 0.296540 0.696334 -0.011521 -0.062500 1 0 0 0 0 0 2 482332
-0.002297 -0.000696 0.120012 0.296539 0.696333 -0.011522 -0.062500 1 0 0 0 0 0 2 483249
-0.002297 -0.000696 0.120012 0.296539 0.696333 -0.011522 -0.062500 1 0 0 0 0 0 2 484258
-0.002297 -0.000696 0.120012 0.296523 0.696347 -0.011522 -0.062500 1 0 0 0 0 0 2 485248
-0.002297 -0.000696 0.120012 0.296545 0.696343 -0.011515 -0.062500 1 0 0 0 0 0 2 486258
-0.002297 -0.000696 0.120012 0.296539 0.696334 -0.011521 -0.062500 1 0 0 0 0 0 2 487249
-0.002297 -0.000696 0.120012 0.296538 0.696333 -0.011522 -0.062500 1 0 0 0 0 0 2 488258
-0.002297 -0.000696 0.120012 0.296538 0.696333 -0.011522 -0.062500 1 0 0 0 0 0 2 489248
-0.002297 -0.000696 0.120012 0.296538 0.696333 -0.011522 -0.062500 1 0 0 0 0 0 2 490268
-0.002297 -0.000696 0.120012 0.296547 0.696341 -0.011515 -0.062500 1 0 0 0 0 0 2 491248
-0.002297 -0.000696 0.120012 0.296536 0.696345 -0.011528 -0.062500 1 0 0 0 0 0 2 492268
-0.002297 -0.000696 0.120012 0.296538 0.696334 -0.011523 -0.062500 1 0 0 0 0 0 2 493277
-0.002297 -0.000696 0.120012 0.296526 0.696336 -0.011516 -0.062500 1 0 0 0 0 0 2 494263
-0.002297 -0.000696 0.120012 0.296545 0.696342 -0.011514 -0.062500 1 0 0 0 0 0 2 495264
-0.002297 -0.000696 0.120012 0.296539 0.696334 -0.011521 -0.062500 1 0 0 0 0 0 2 496248
-0.002297 -0.000696 0.120012 0.296538 0.696333 -0.011522 -0.062500 1 0 0 0 0 0 2 497268
-0.002297 -0.000696 0.120012 0.296538 0.696333 -0.011522 -0.062500 1 0 0 0 0 0 2 498270
-0.002297 -0.000696 0.120012 0.296538 0.696332 -0.011522 -0.062500 1 0 0 0 0 0 2 499259
-0.002297 -0.000696 0.120012 0.296547 0.696341 -0.011515 -0.062500 1 0 0 0 0 0 2 500255
-0.002297 -0.000696 0.120012 0.296536 0.696345 -0.011528 -0.062500 1 0 0 0 0 0 2 501256
-0.002297 -0.000696 0.120012 0.296538 0.696334 -0.011523 -0.062500 1 0 0 0 0 0 2 502255
-0.002297 -0.000696 0.120012 0.296539 0.696333 -0.011522 -0.062500 1 0 0 0 0 0 2 503254
-0.002297 -0.000696 0.120012 0.296535 0.696344 -0.011509 -0.062500 1 0 0 0 0 0 2 504252
-0.002297 -0.000696 0.120012 0.296538 0.696334 -0.011520 -0.062500 1 0 0 0 0 0 2 505254
-0.002297 -0.000696 0.120012 0.296538 0.696333 -0.011522 -0.062500 1 0 0 0 0 0 2 506256
-0.002297 -0.000696 0.120012 0.296538 0.696333 -0.011522 -0.062500 1 0 0 0 0 0 2 507255
-0.002297 -0.000696 0.120012 0.296535 0.696344 -0.011529 -0.062500 1 0 0 0 0 0 2 508259
-0.002297 -0.000696 0.120012 0.296546 0.696343 -0.011516 -0.062500 1 0 0 0 0 0 2 509256
-0.002297 -0.000696 0.120012 0.296539 0.696334 -0.011521 -0.062500 1 0 0 0 0 0 2 510312
-0.002297 -0.000696 0.120012 0.296539 0.696333 -0.011522 -0.062500 1 0 0 0 0 0 2 511334
-0.002297 -0.000696 0.120012 0.296539 0.696333 -0.011522 -0.062500 1 0 0 0 0 0 2 512336
-0.002297 -0.000696 0.120012 0.296526 0.696335 -0.011516 -0.062500 1 0 0 0 0 0 2 513332
-0.002297 -0.000696 0.120012 0.296545 0.696342 -0.011514 -0.062500 1 0 0 0 0 0 2 514337
-0.002297 -0.000696 0.120012 0.296536 0.696346 -0.011528 -0.062500 1 0 0 0 0 0 2 515307
-0.002297 -0.000696 0.120012 0.296538 0.696335 -0.011523 -0.062500 1 0 0 0 0 0 2 516306
-0.002297 -0.000696 0.120012 0.296538 0.696333 -0.011522 -0.062500 1 0 0 0 0 0 2 517307
-0.002297 -0.000696 0.120012 0.296546 0.696342 -0.011515 -0.062500 1 0 0 0 0 0 2 518308
-0.002297 -0.000696 0.120012 0.296540 0.696334 -0.011521 -0.062500 1 0 0 0 0 0 2 519330
-0.002297 -0.000696 0.120012 0.296539 0.696333 -0.011522 -0.062500 1 0 0 0 0 0 2 520306
-0.002297 -0.000696 0.120012 0.296539 0.696333 -0.011522 -0.062500 1 0 0 0 0 0 2 521331
-0.002297 -0.000696 0.120012 0.296539 0.696332 -0.011522 -0.062500 1 0 0 0 0 0 2 522307
-0.002297 -0.000696 0.120012 0.296535 0.696344 -0.011509 -0.062500 1 0 0 0 0 0 2 523316
-0.002297 -0.000696 0.120012 0.296535 0.696346 -0.011527 -0.062500 1 0 0 0 0 0 2 524310
-0.002297 -0.000696 0.120012 0.296538 0.696335 -0.011522 -0.062500 1 0 0 0 0 0 2 525306
-0.002297 -0.000696 0.120012 0.296538 0.696333 -0.011522 -0.062500 1 0 0 0 0 0 2 526309
-0.002297 -0.000696 0.120012 0.296546 0.696342 -0.011515 -0.062500 1 0 0 0 0 0 2 527328
-0.002297 -0.000696 0.120012 0.296540 0.696334 -0.011521 -0.062500 1 0 0 0 0 0 2 528306
-0.002297 -0.000696 0.120012 0.296539 0.696333 -0.011522 -0.062500 1 0 0 0 0 0 2 529305
-0.002297 -0.000696 0.120012 0.296539 0.696333 -0.011522 -0.062500 1 0 0 0 0 0 2 530307
-0.002297 -0.000696 0.120012 0.296539 0.696332 -0.011522 -0.062500 1 0 0 0 0 0 2 531299
-0.002297 -0.000696 0.120012 0.296531 0.696356 -0.011515 -0.062500 1 0 0 0 0 0 2 532336
-0.002297 -0.000696 0.120012 0.296537 0.696336 -0.011521 -0.062500 1 0 0 0 0 0 2 533333
-0.002297 -0.000696 0.120012 0.296538 0.696333 -0.011522 -0.062500 1 0 0 0 0 0 2 534343
-0.002297 -0.000696 0.120012 0.296538 0.696333 -0.011522 -0.062500 1 0 0 0 0 0 2 535328
-0.002297 -0.000696 0.120012 0.296538 0.696333 -0.011522 -0.062500 1 0 0 0 0 0 2 536339
-0.002297 -0.000696 0.120012 0.296546 0.696341 -0.011515 -0.062500 1 0 0 0 0 0 2 537304
-0.002297 -0.000696 0.120012 0.296540 0.696334 -0.011521 -0.062500 1 0 0 0 0 0 2 538308
-0.002297 -0.000696 0.120012 0.296535 0.696345 -0.011529 -0.062500 1 0 0 0 0 0 2 539305
-0.002297 -0.000696 0.120012 0.296538 0.696334 -0.011523 -0.062500 1 0 0 0 0 0 2 540340
-0.002297 -0.000696 0.120012 0.296547 0.696342 -0.011515 -0.062500 1 0 0 0 0 0 2 541305
-0.002297 -0.000696 0.120012 0.296540 0.696334 -0.011521 -0.062500 1 0 0 0 0 0 2 542308
-0.002297 -0.000696 0.120012 0.296527 0.696336 -0.011516 -0.062500 1 0 0 0 0 0 2 543305
-0.002297 -0.000696 0.120012 0.296537 0.696333 -0.011521 -0.062500 1 0 0 0 0 0 2 544328
-0.002297 -0.000696 0.120012 0.296538 0.696333 -0.011522 -0.062500 1 0 0 0 0 0 2 545333
-0.002297 -0.000696 0.120012 0.296546 0.696341 -0.011515 -0.062500 1 0 0 0 0 0 2 546326
-0.002297 -0.000696 0.120012 0.296536 0.696346 -0.011528 -0.062500 1 0 0 0 0 0 2 547314
-0.002297 -0.000696 0.120012 0.296538 0.696335 -0.011523 -0.062500 1 0 0 0 0 0 2 548327
-0.002297 -0.000696 0.120012 0.296538 0.696333 -0.011522 -0.062500 1 0 0 0 0 0 2 549311
-0.002297 -0.000696 0.120012 0.296547 0.696342 -0.011515 -0.062500 1 0 0 0 0 0 2 550328
-0.002297 -0.000696 0.120012 0.296540 0.696334 -0.011521 -0.062500 1 0 0 0 0 0 2 551313
-0.002297 -0.000696 0.120012 0.296527 0.696336 -0.011516 -0.062500 1 0 0 0 0 0 2 552328
-0.002297 -0.000696 0.120012 0.296537 0.696333 -0.011521 -0.062500 1 0 0 0 0 0 2 553312
-0.002297 -0.000696 0.120012 0.296538 0.696333 -0.011522 -0.062500 1 0 0 0 0 0 2 554327
-0.002297 -0.000696 0.120012 0.296543 0.696353 -0.011522 -0.062500 1 0 0 0 0 0 2 555247
-0.002297 -0.000696 0.120012 0.296539 0.696335 -0.011522 -0.062500 1 0 0 0 0 0 2 556256
-0.002297 -0.000696 0.120012 0.296539 0.696333 -0.011522 -0.062500 1 0 0 0 0 0 2 557247
-0.002297 -0.000696 0.120012 0.296539 0.696333 -0.011522 -0.062500 1 0 0 0 0 0 2 558256
-0.002297 -0.000696 0.120012 0.296547 0.696342 -0.011515 -0.062500 1 0 0 0 0 0 2 559246
-0.002297 -0.000696 0.120012 0.296540 0.696334 -0.011521 -0.062500 1 0 0 0 0 0 2 560255
-0.002297 -0.000696 0.120012 0.296539 0.696333 -0.011522 -0.062500 1 0 0 0 0 0 2 561256
-0.002297 -0.000696 0.120012 0.296527 0.696335 -0.011516 -0.062500 1 0 0 0 0 0 2 562247
-0.002297 -0.000696 0.120012 0.296534 0.696345 -0.011528 -0.062500 1 0 0 0 0 0 2 563255
-0.002297 -0.000696 0.120012 0.296546 0.696343 -0.011516 -0.062500 1 0 0 0 0 0 2 564257
-0.002297 -0.000696 0.120012 0.296539 0.696334 -0.011521 -0.062500 1 0 0 0 0 0 2 565261
-0.002297 -0.000696 0.120012 0.296539 0.696333 -0.011522 -0.062500 1 0 0 0 0 0 2 566245
-0.002297 -0.000696 0.120012 0.296539 0.696333 -0.011522 -0.062500 1 0 0 0 0 0 2 567277
-0.002297 -0.000696 0.120012 0.296539 0.696333 -0.011522 -0.062500 1 0 0 0 0 0 2 568258
-0.002297 -0.000696 0.120012 0.296547 0.696341 -0.011515 -0.062500 1 0 0 0 0 0 2 569254
-0.002297 -0.000696 0.120012 0.296540 0.696334 -0.011521 -0.062500 1 0 0 0 0 0 2 570239
-0.002297 -0.000696 0.120012 0.296523 0.696347 -0.011522 -0.062500 1 0 0 0 0 0 2 571261
-0.002297 -0.000696 0.120012 0.296536 0.696335 -0.011522 -0.062500 1 0 0 0 0 0 2 572272
-0.002297 -0.000696 0.120012 0.296546 0.696342 -0.011515 -0.062500 1 0 0 0 0 0 2 573267
-0.002297 -0.000696 0.120012 0.296539 0.696334 -0.011521 -0.062500 1 0 0 0 0 0 2 574266
-0.002297 -0.000696 0.120012 0.296539 0.696333 -0.011522 -0.062500 1 0 0 0 0 0 2 575263
-0.002297 -0.000696 0.120012 0.296539 0.696333 -0.011522 -0.062500 1 0 0 0 0 0 2 576256
-0.002297 -0.000696 0.120012 0.296539 0.696333 -0.011522 -0.062500 1 0 0 0 0 0 2 577253
-0.002297 -0.000696 0.120012 0.296547 0.696341 -0.011515 -0.062500 1 0 0 0 0 0 2 578263
-0.002297 -0.000696 0.120012 0.296536 0.696345 -0.011528 -0.062500 1 0 0 0 0 0 2 579262
-0.002297 -0.000696 0.120012 0.296526 0.696337 -0.011516 -0.062500 1 0 0 0 0 0 2 580261
-0.002297 -0.000696 0.120012 0.296537 0.696334 -0.011521 -0.062500 1 0 0 0 0 0 2 581261
-0.002297 -0.000696 0.120012 0.296538 0.696333 -0.011522 -0.062500 1 0 0 0 0 0 2 582260
-0.002297 -0.000696 0.120012 0.296546 0.696342 -0.011515 -0.062500 1 0 0 0 0 0 2 583265
-0.002297 -0.000696 0.120012 0.296539 0.696334 -0.011521 -0.062500 1 0 0 0 0 0 2 584265
-0.002297 -0.000696 0.120012 0.296539 0.696333 -0.011522 -0.062500 1 0 0 0 0 0 2 585255
-0.002297 -0.000696 0.120012 0.296539 0.696332 -0.011522 -0.062500 1 0 0 0 0 0 2 586264
-0.002297 -0.000696 0.120012 0.296543 0.696353 -0.011522 -0.062500 1 0 0 0 0 0 2 587261
-0.002297 -0.000696 0.120012 0.296539 0.696335 -0.011522 -0.062500 1 0 0 0 0 0 2 588262
-0.002297 -0.000696 0.120012 0.296539 0.696333 -0.011522 -0.062500 1 0 0 0 0 0 2 589261
-0.002297 -0.000696 0.120012 0.296526 0.696336 -0.011516 -0.062500 1 0 0 0 0 0 2 590262
-0.002297 -0.000696 0.120012 0.296537 0.696333 -0.011521 -0.062500 1 0 0 0 0 0 2 591262
-0.002297 -0.000696 0.120012 0.296546 0.696341 -0.011515 -0.062500 1 0 0 0 0 0 2 592261
-0.002297 -0.000696 0.120012 0.296539 0.696334 -0.011521 -0.062500 1 0 0 0 0 0 2 593261
-0.002297 -0.000696 0.120012 0.296535 0.696345 -0.011528 -0.062500 1 0 0 0 0 0 2 594264
-0.002297 -0.000696 0.120012 0.296538 0.696334 -0.011523 -0.062500 1 0 0 0 0 0 2 595257
-0.002297 -0.000696 0.120012 0.296547 0.696342 -0.011515 -0.062500 1 0 0 0 0 0 2 596260
-0.002297 -0.000696 0.120012 0.296540 0.696334 -0.011521 -0.062500 1 0 0 0 0 0 2 597261
-0.002297 -0.000696 0.120012 0.296539 0.696333 -0.011522 -0.062500 1 0 0 0 0 0 2 598263
-0.002297 -0.000696 0.120012 0.296539 0.696333 -0.011522 -0.062500 1 0 0 0 0 0 2 599261
-0.002297 -0.000696 0.120012 0.296526 0.696335 -0.011516 -0.062500 1 0 0 0 0 0 2 600259
-0.002297 -0.000696 0.120012 0.296545 0.696342 -0.011514 -0.062500 1 0 0 0 0 0 2 601262
-0.002297 -0.000696 0.120012 0.296536 0.696346 -0.011528 -0.062500 1 0 0 0 0 0 2 602251
-0.002297 -0.000696 0.120012 0.296538 0.696335 -0.011523 -0.062500 1 0 0 0 0 0 2 603333
-0.002297 -0.000696 0.120012 0.296538 0.696333 -0.011522 -0.062500 1 0 0 0 0 0 2 604328
-0.002297 -0.000696 0.120012 0.296547 0.696342 -0.011515 -0.062500 1 0 0 0 0 0 2 605336
-0.002297 -0.000696 0.120012 0.296540 0.696334 -0.011521 -0.062500 1 0 0 0 0 0 2 606346
-0.002297 -0.000696 0.120012 0.296539 0.696333 -0.011522 -0.062500 1 0 0 0 0 0 2 607314
-0.002297 -0.000696 0.120012 0.296539 0.696333 -0.011522 -0.062500 1 0 0 0 0 0 2 608331
-0.002297 -0.000696 0.120012 0.296526 0.696335 -0.011516 -0.062500 1 0 0 0 0 0 2 609339
-0.002297 -0.000696 0.120012 0.296542 0.696353 -0.011521 -0.062500 1 0 0 0 0 0 2 610337
-0.002297 -0.000696 0.120012 0.296539 0.696336 -0.011522 -0.062500 1 0 0 0 0 0 2 611329
-0.002297 -0.000696 0.120012 0.296538 0.696333 -0.011522 -0.062500 1 0 0 0 0 0 2 612330
-0.002297 -0.000696 0.120012 0.296538 0.696333 -0.011522 -0.062500 1 0 0 0 0 0 2 613305
-0.002297 -0.000696 0.120012 0.296538 0.696333 -0.011522 -0.062500 1 0 0 0 0 0 2 614305
-0.002297 -0.000696 0.120012 0.296547 0.696341 -0.011515 -0.062500 1 0 0 0 0 0 2 615306
-0.002297 -0.000696 0.120012 0.296540 0.696334 -0.011521 -0.062500 1 0 0 0 0 0 2 616302
-0.002297 -0.000696 0.120012 0.296539 0.696333 -0.011522 -0.062500 1 0 0 0 0 0 2 617301
-0.002297 -0.000696 0.120012 0.296535 0.696344 -0.011529 -0.062500 1 0 0 0 0 0 2 618303
-0.002297 -0.000696 0.120012 0.296534 0.696346 -0.011510 -0.062500 1 0 0 0 0 0 2 619296
-0.002297 -0.000696 0.120012 0.296538 0.696335 -0.011521 -0.062500 1 0 0 0 0 0 2 620310
-0.002297 -0.000696 0.120012 0.296538 0.696333 -0.011522 -0.062500 1 0 0 0 0 0 2 621325
-0.002297 -0.000696 0.120012 0.296538 0.696333 -0.011522 -0.062500 1 0 0 0 0 0 2 622313
-0.002297 -0.000696 0.120012 0.296538 0.696333 -0.011522 -0.062500 1 0 0 0 0 0 2 623327
-0.002297 -0.000696 0.120012 0.296547 0.696341 -0.011515 -0.062500 1 0 0 0 0 0 2 624311
-0.002297 -0.000696 0.120012 0.296540 0.696334 -0.011521 -0.062500 1 0 0 0 0 0 2 625326
-0.002297 -0.000696 0.120012 0.296535 0.696345 -0.011529 -0.062500 1 0 0 0 0 0 2 626311
-0.002297 -0.000696 0.120012 0.296538 0.696334 -0.011523 -0.062500 1 0 0 0 0 0 2 627241
-0.002297 -0.000696 0.120012 0.296535 0.696345 -0.011509 -0.062500 1 0 0 0 0 0 2 628255
-0.002297 -0.000696 0.120012 0.296538 0.696334 -0.011520 -0.062500 1 0 0 0 0 0 2 629253
-0.002297 -0.000696 0.120012 0.296538 0.696333 -0.011522 -0.062500 1 0 0 0 0 0 2 630244
-0.002297 -0.000696 0.120012 0.296538 0.696333 -0.011522 -0.062500 1 0 0 0 0 0 2 631253
-0.002297 -0.000696 0.120012 0.296538 0.696333 -0.011522 -0.062500 1 0 0 0 0 0 2 632244
-0.002297 -0.000696 0.120012 0.296547 0.696341 -0.011515 -0.062500 1 0 0 0 0 0 2 633255
-0.002297 -0.000696 0.120012 0.296536 0.696345 -0.011528 -0.062500 1 0 0 0 0 0 2 634244
-0.002297 -0.000696 0.120012 0.296538 0.696334 -0.011523 -0.062500 1 0 0 0 0 0 2 635253
-0.002297 -0.000696 0.120012 0.296539 0.696333 -0.011522 -0.062500 1 0 0 0 0 0 2 636253
-0.002297 -0.000696 0.120012 0.296547 0.696342 -0.011515 -0.062500 1 0 0 0 0 0 2 637259
-0.002297 -0.000696 0.120012 0.296540 0.696334 -0.011521 -0.062500 1 0 0 0 0 0 2 638254
-0.002297 -0.000696 0.120012 0.296527 0.696336 -0.011515 -0.062500 1 0 0 0 0 0 2 639254
-0.002297 -0.000696 0.120012 0.296537 0.696333 -0.011521 -0.062500 1 0 0 0 0 0 2 640253
-0.002297 -0.000696 0.120012 0.296535 0.696344 -0.011529 -0.062500 1 0 0 0 0 0 2 641254
-0.002297 -0.000696 0.120012 0.296546 0.696343 -0.011516 -0.062500 1 0 0 0 0 0 2 642254
-0.002297 -0.000696 0.120012 0.296539 0.696334 -0.011521 -0.062500 1 0 0 0 0 0 2 643258
-0.002297 -0.000696 0.120012 0.296539 0.696333 -0.011522 -0.062500 1 0 0 0 0 0 2 644262
-0.002297 -0.000696 0.120012 0.296539 0.696333 -0.011522 -0.062500 1 0 0 0 0 0 2 645247
-0.002297 -0.000696 0.120012 0.296539 0.696333 -0.011522 -0.062500 1 0 0 0 0 0 2 646260
-0.002297 -0.000696 0.120012 0.296535 0.696344 -0.011509 -0.062500 1 0 0 0 0 0 2 647251
-0.002297 -0.000696 0.120012 0.296538 0.696334 -0.011520 -0.062500 1 0 0 0 0 0 2 648262
-0.002297 -0.000696 0.120012 0.296535 0.696345 -0.011528 -0.062500 1 0 0 0 0 0 2 649258
-0.002297 -0.000696 0.120012 0.296538 0.696334 -0.011523 -0.062500 1 0 0 0 0 0 2 650262
-0.002297 -0.000696 0.120012 0.296546 0.696342 -0.011515 -0.062500 1 0 0 0 0 0 2 651260
-0.002297 -0.000696 0.120012 0.296539 0.696334 -0.011521 -0.062500 1 0 0 0 0 0 2 652259
-0.002297 -0.000696 0.120012 0.296539 0.696333 -0.011522 -0.062500 1 0 0 0 0 0 2 653260
-0.002297 -0.000696 0.120012 0.296539 0.696333 -0.011522 -0.062500 1 0 0 0 0 0 2 654264
-0.002297 -0.000696 0.120012 0.296539 0.696333 -0.011522 -0.062500 1 0 0 0 0 0 2 655266
-0.002297 -0.000696 0.120012 0.296547 0.696341 -0.011515 -0.062500 1 0 0 0 0 0 2 656265
-0.002297 -0.000696 0.120012 0.296537 0.696345 -0.011528 -0.062500 1 0 0 0 0 0 2 657245
-0.002297 -0.000696 0.120012 0.296526 0.696337 -0.011516 -0.062500 1 0 0 0 0 0 2 658261
-0.002297 -0.000696 0.120012 0.296537 0.696334 -0.011521 -0.062500 1 0 0 0 0 0 2 659260
-0.002297 -0.000696 0.120012 0.296538 0.696333 -0.011522 -0.062500 1 0 0 0 0 0 2 660229
-0.002297 -0.000696 0.120012 0.296546 0.696342 -0.011515 -0.062500 1 0 0 0 0 0 2 661260
-0.002297 -0.000696 0.120012 0.296539 0.696334 -0.011521 -0.062500 1 0 0 0 0 0 2 662254
-0.002297 -0.000696 0.120012 0.296539 0.696333 -0.011522 -0.062500 1 0 0 0 0 0 2 663261
-0.002297 -0.000696 0.120012 0.296539 0.696332 -0.011522 -0.062500 1 0 0 0 0 0 2 664260
-0.002297 -0.000696 0.120012 0.296543 0.696353 -0.011522 -0.062500 1 0 0 0 0 0 2 665259
-0.002297 -0.000696 0.120012 0.296539 0.696335 -0.011522 -0.062500 1 0 0 0 0 0 2 666249
-0.002297 -0.000696 0.120012 0.296527 0.696336 -0.011516 -0.062500 1 0 0 0 0 0 2 667260
-0.002297 -0.000696 0.120012 0.296537 0.696333 -0.011521 -0.062500 1 0 0 0 0 0 2 668260
-0.002297 -0.000696 0.120012 0.296538 0.696333 -0.011522 -0.062500 1 0 0 0 0 0 2 669259
-0.002297 -0.000696 0.120012 0.296546 0.696341 -0.011515 -0.062500 1 0 0 0 0 0 2 670263
-0.002297 -0.000696 0.120012 0.296539 0.696334 -0.011521 -0.062500 1 0 0 0 0 0 2 671229
-0.002297 -0.000696 0.120012 0.296539 0.696333 -0.011522 -0.062500 1 0 0 0 0 0 2 672260
-0.002297 -0.000696 0.120012 0.296535 0.696344 -0.011529 -0.062500 1 0 0 0 0 0 2 673259
-0.002297 -0.000696 0.120012 0.296546 0.696343 -0.011516 -0.062500 1 0 0 0 0 0 2 674260
-0.002297 -0.000696 0.120012 0.296540 0.696334 -0.011521 -0.062500 1 0 0 0 0 0 2 675257
-0.002297 -0.000696 0.120012 0.296539 0.696333 -0.011522 -0.062500 1 0 0 0 0 0 2 676258
-0.002297 -0.000696 0.120012 0.296527 0.696336 -0.011516 -0.062500 1 0 0 0 0 0 2 677258
-0.002297 -0.000696 0.120012 0.296537 0.696333 -0.011521 -0.062500 1 0 0 0 0 0 2 678260
-0.002297 -0.000696 0.120012 0.296546 0.696341 -0.011515 -0.062500 1 0 0 0 0 0 2 679247
-0.002297 -0.000696 0.120012 0.296536 0.696346 -0.011528 -0.062500 1 0 0 0 0 0 2 680257
-0.002297 -0.000696 0.120012 0.296538 0.696335 -0.011523 -0.062500 1 0 0 0 0 0 2 681259
-0.002297 -0.000696 0.120012 0.296538 0.696333 -0.011522 -0.062500 1 0 0 0 0 0 2 682258
-0.002297 -0.000696 0.120012 0.296547 0.696342 -0.011515 -0.062500 1 0 0 0 0 0 2 683258
-0.002297 -0.000696 0.120012 0.296540 0.696334 -0.011521 -0.062500 1 0 0 0 0 0 2 684258
-0.002297 -0.000696 0.120012 0.296539 0.696333 -0.011522 -0.062500 1 0 0 0 0 0 2 685259
-0.002297 -0.000696 0.120012 0.296527 0.696336 -0.011516 -0.062500 1 0 0 0 0 0 2 686259
-0.002297 -0.000696 0.120012 0.296537 0.696333 -0.011521 -0.062500 1 0 0 0 0 0 2 687258
-0.002297 -0.000696 0.120012 0.296546 0.696341 -0.011515 -0.062500 1 0 0 0 0 0 2 688257
-0.002297 -0.000696 0.120012 0.296536 0.696346 -0.011528 -0.062500 1 0 0 0 0 0 2 689258
-0.002297 -0.000696 0.120012 0.296538 0.696335 -0.011523 -0.062500 1 0 0 0 0 0 2 690254
-0.002297 -0.000696 0.120012 0.296538 0.696333 -0.011522 -0.062500 1 0 0 0 0 0 2 691244
-0.002297 -0.000696 0.120012 0.296538 0.696333 -0.011522 -0.062500 1 0 0 0 0 0 2 692252
-0.002297 -0.000696 0.120012 0.296547 0.696341 -0.011515 -0.062500 1 0 0 0 0 0 2 693243
-0.002297 -0.000696 0.120012 0.296540 0.696334 -0.011521 -0.062500 1 0 0 0 0 0 2 694249
-0.002297 -0.000696 0.120012 0.296539 0.696333 -0.011522 -0.062500 1 0 0 0 0 0 2 695251
-0.002297 -0.000696 0.120012 0.296527 0.696335 -0.011516 -0.062500 1 0 0 0 0 0 2 696242
-0.002297 -0.000696 0.120012 0.296533 0.696345 -0.011528 -0.062500 1 0 0 0 0 0 2 697251
-0.002297 -0.000696 0.120012 0.296546 0.696343 -0.011516 -0.062500 1 0 0 0 0 0 2 698243
-0.002297 -0.000696 0.120012 0.296539 0.696334 -0.011521 -0.062500 1 0 0 0 0 0 2 699252
-0.002297 -0.000696 0.120012 0.296538 0.696333 -0.011522 -0.062500 1 0 0 0 0 0 2 700243
-0.002297 -0.000696 0.120012 0.296538 0.696333 -0.011522 -0.062500 1 0 0 0 0 0 2 701252
-0.002297 -0.000696 0.120012 0.296547 0.696341 -0.011515 -0.062500 1 0 0 0 0 0 2 702252
-0.002297 -0.000696 0.120012 0.296540 0.696334 -0.011521 -0.062500 1 0 0 0 0 0 2 703251
-0.002297 -0.000696 0.120012 0.296536 0.696345 -0.011529 -0.062500 1 0 0 0 0 0 2 704249
-0.002297 -0.000696 0.120012 0.296526 0.696337 -0.011517 -0.062500 1 0 0 0 0 0 2 705251
-0.002297 -0.000696 0.120012 0.296545 0.696342 -0.011514 -0.062500 1 0 0 0 0 0 2 706246
-0.002297 -0.000696 0.120012 0.296539 0.696334 -0.011521 -0.062500 1 0 0 0 0 0 2 707251
-0.002297 -0.000696 0.120012 0.296538 0.696333 -0.011522 -0.062500 1 0 0 0 0 0 2 708250
-0.002297 -0.000696 0.120012 0.296538 0.696333 -0.011522 -0.062500 1 0 0 0 0 0 2 709262
-0.002297 -0.000696 0.120012 0.296538 0.696333 -0.011522 -0.062500 1 0 0 0 0 0 2 710244
-0.002297 -0.000696 0.120012 0.296547 0.696341 -0.011515 -0.062500 1 0 0 0 0 0 2 711262
-0.002297 -0.000696 0.120012 0.296536 0.696346 -0.011528 -0.062500 1 0 0 0 0 0 2 712260
-0.002297 -0.000696 0.120012 0.296539 0.696334 -0.011523 -0.062500 1 0 0 0 0 0 2 713256
-0.002297 -0.000696 0.120012 0.296539 0.696333 -0.011522 -0.062500 1 0 0 0 0 0 2 714254
-0.002297 -0.000696 0.120012 0.296526 0.696336 -0.011516 -0.062500 1 0 0 0 0 0 2 715229
-0.002297 -0.000696 0.120012 0.296545 0.696342 -0.011514 -0.062500 1 0 0 0 0 0 2 716258
-0.002297 -0.000696 0.120012 0.296539 0.696334 -0.011521 -0.062500 1 0 0 0 0 0 2 717228
-0.002297 -0.000696 0.120012 0.296539 0.696333 -0.011522 -0.062500 1 0 0 0 0 0 2 718258
-0.002297 -0.000696 0.120012 0.296538 0.696333 -0.011522 -0.062500 1 0 0 0 0 0 2 719260
-0.002297 -0.000696 0.120012 0.296535 0.696344 -0.011529 -0.062500 1 0 0 0 0 0 2 720261
-0.002297 -0.000696 0.120012 0.296546 0.696343 -0.011516 -0.062500 1 0 0 0 0 0 2 721262
-0.002297 -0.000696 0.120012 0.296539 0.696334 -0.011522 -0.062500 1 0 0 0 0 0 2 722262
-0.002297 -0.000696 0.120012 0.296539 0.696333 -0.011522 -0.062500 1 0 0 0 0 0 2 723255
-0.002297 -0.000696 0.120012 0.296526 0.696336 -0.011516 -0.062500 1 0 0 0 0 0 2 724257
-0.002297 -0.000696 0.120012 0.296545 0.696342 -0.011514 -0.062500 1 0 0 0 0 0 2 725256
-0.002297 -0.000696 0.120012 0.296539 0.696334 -0.011521 -0.062500 1 0 0 0 0 0 2 726258
-0.002297 -0.000696 0.120012 0.296535 0.696345 -0.011528 -0.062500 1 0 0 0 0 0 2 727256
-0.002297 -0.000696 0.120012 0.296538 0.696334 -0.011523 -0.062500 1 0 0 0 0 0 2 728259
-0.002297 -0.000696 0.120012 0.296546 0.696342 -0.011515 -0.062500 1 0 0 0 0 0 2 729256
-0.002297 -0.000696 0.120012 0.296540 0.696334 -0.011521 -0.062500 1 0 0 0 0 0 2 730259
-0.002297 -0.000696 0.120012 0.296539 0.696333 -0.011522 -0.062500 1 0 0 0 0 0 2 731228
-0.002297 -0.000696 0.120012 0.296539 0.696333 -0.011522 -0.062500 1 0 0 0 0 0 2 732256
-0.002297 -0.000696 0.120012 0.296539 0.696333 -0.011522 -0.062500 1 0 0 0 0 0 2 733255
-0.002297 -0.000696 0.120012 0.296535 0.696344 -0.011509 -0.062500 1 0 0 0 0 0 2 734258
-0.002297 -0.000696 0.120012 0.296535 0.696346 -0.011527 -0.062500 1 0 0 0 0 0 2 735255
-0.002297 -0.000696 0.120012 0.296538 0.696335 -0.011522 -0.062500 1 0 0 0 0 0 2 736257
-0.002297 -0.000696 0.120012 0.296538 0.696333 -0.011522 -0.062500 1 0 0 0 0 0 2 737256
-0.002297 -0.000696 0.120012 0.296538 0.696333 -0.011522 -0.062500 1 0 0 0 0 0 2 738258
-0.002297 -0.000696 0.120012 0.296546 0.696342 -0.011515 -0.062500 1 0 0 0 0 0 2 739255
-0.002278 -0.000701 0.120002 0.032314 0.757983 0.127214 -0.062500 1 0 0 0 0 0 2 740256
-0.002268 -0.000703 0.119998 0.122254 0.737707 0.059518 -0.062500 1 0 0 0 0 0 2 741257
-0.002264 -0.000704 0.119997 0.188695 0.722204 0.024375 -0.062500 1 0 0 0 0 0 2 742258
-0.002261 -0.000705 0.119997 0.223809 0.713837 0.011003 -0.062500 1 0 0 0 0 0 2 743224
-0.002260 -0.000705 0.119996 0.241481 0.709567 0.006227 -0.062500 1 0 0 0 0 0 2 744253
-0.002260 -0.000705 0.119996 0.250291 0.707408 0.004562 -0.062500 1 0 0 0 0 0 2 745255
-0.002259 -0.000705 0.119996 0.254678 0.706321 0.003987 -0.062500 1 0 0 0 0 0 2 746259
-0.002259 -0.000705 0.119996 0.256870 0.705771 0.003773 -0.062500 1 0 0 0 0 0 2 747255
-0.002259 -0.000705 0.119996 0.257970 0.705515 0.003702 -0.062500 1 0 0 0 0 0 2 748256
-0.002259 -0.000705 0.119996 0.258507 0.705376 0.003689 -0.062500 1 0 0 0 0 0 2 749256
-0.002259 -0.000705 0.119996 0.258788 0.705297 0.003681 -0.062500 1 0 0 0 0 0 2 750259
-0.002259 -0.000705 0.119996 0.258931 0.705272 0.003664 -0.062500 1 0 0 0 0 0 2 751258
-0.002259 -0.000705 0.119996 0.258998 0.705257 0.003670 -0.062500 1 0 0 0 0 0 2 752227
-0.002259 -0.000705 0.119996 0.259017 0.705242 0.003671 -0.062500 1 0 0 0 0 0 2 753257
-0.002259 -0.000705 0.119996 0.259040 0.705235 0.003679 -0.062500 1 0 0 0 0 0 2 754256
-0.002259 -0.000705 0.119996 0.259054 0.705232 0.003674 -0.062500 1 0 0 0 0 0 2 755242
-0.002259 -0.000705 0.119996 0.259055 0.705231 0.003673 -0.062500 1 0 0 0 0 0 2 756249
-0.002259 -0.000705 0.119996 0.259067 0.705228 0.003667 -0.062500 1 0 0 0 0 0 2 757240
-0.002259 -0.000705 0.119996 0.259053 0.705242 0.003666 -0.062500 1 0 0 0 0 0 2 758250
-0.002259 -0.000705 0.119996 0.259054 0.705232 0.003672 -0.062500 1 0 0 0 0 0 2 759241
-0.002259 -0.000705 0.119996 0.259067 0.705228 0.003666 -0.062500 1 0 0 0 0 0 2 760250
-0.002259 -0.000705 0.119996 0.259064 0.705239 0.003679 -0.062500 1 0 0 0 0 0 2 761249
-0.002259 -0.000705 0.119996 0.259056 0.705232 0.003674 -0.062500 1 0 0 0 0 0 2 762245
-0.002259 -0.000705 0.119996 0.259067 0.705228 0.003667 -0.062500 1 0 0 0 0 0 2 763248
-0.002259 -0.000705 0.119996 0.259056 0.705230 0.003672 -0.062500 1 0 0 0 0 0 2 764241
-0.002259 -0.000705 0.119996 0.259055 0.705231 0.003673 -0.062500 1 0 0 0 0 0 2 765250
-0.002259 -0.000705 0.119996 0.259059 0.705251 0.003673 -0.062500 1 0 0 0 0 0 2 766241
-0.002259 -0.000705 0.119996 0.259067 0.705231 0.003667 -0.062500 1 0 0 0 0 0 2 767250
-0.002259 -0.000705 0.119996 0.259056 0.705231 0.003672 -0.062500 1 0 0 0 0 0 2 768254
-0.002259 -0.000705 0.119996 0.259055 0.705231 0.003673 -0.062500 1 0 0 0 0 0 2 769254
-0.002259 -0.000705 0.119996 0.259066 0.705228 0.003666 -0.062500 1 0 0 0 0 0 2 770250
-0.002259 -0.000705 0.119996 0.259064 0.705239 0.003679 -0.062500 1 0 0 0 0 0 2 771270
-0.002259 -0.000705 0.119996 0.259056 0.705232 0.003674 -0.062500 1 0 0 0 0 0 2 772238
-0.002259 -0.000705 0.119996 0.259067 0.705228 0.003667 -0.062500 1 0 0 0 0 0 2 773249
-0.002259 -0.000705 0.119996 0.259053 0.705242 0.003665 -0.062500 1 0 0 0 0 0 2 774236
-0.002259 -0.000705 0.119996 0.259062 0.705241 0.003679 -0.062500 1 0 0 0 0 0 2 775260
-0.002259 -0.000705 0.119996 0.259068 0.705230 0.003667 -0.062500 1 0 0 0 0 0 2 776243
-0.002259 -0.000705 0.119996 0.259056 0.705231 0.003672 -0.062500 1 0 0 0 0 0 2 777256
-0.002259 -0.000705 0.119996 0.259055 0.705231 0.003673 -0.062500 1 0 0 0 0 0 2 778247
-0.002259 -0.000705 0.119996 0.259067 0.705228 0.003666 -0.062500 1 0 0 0 0 0 2 779256
-0.002259 -0.000705 0.119996 0.259064 0.705239 0.003679 -0.062500 1 0 0 0 0 0 2 780256
-0.002259 -0.000705 0.119996 0.259056 0.705232 0.003674 -0.062500 1 0 0 0 0 0 2 781256
-0.002259 -0.000705 0.119996 0.259064 0.705240 0.003660 -0.062500 1 0 0 0 0 0 2 782257
-0.002259 -0.000705 0.119996 0.259056 0.705232 0.003671 -0.062500 1 0 0 0 0 0 2 783255
-0.002259 -0.000705 0.119996 0.259063 0.705240 0.003680 -0.062500 1 0 0 0 0 0 2 784255
-0.002259 -0.000705 0.119996 0.259068 0.705229 0.003667 -0.062500 1 0 0 0 0 0 2 785258
-0.002259 -0.000705 0.119996 0.259056 0.705231 0.003672 -0.062500 1 0 0 0 0 0 2 786260
-0.002259 -0.000705 0.119996 0.259055 0.705231 0.003673 -0.062500 1 0 0 0 0 0 2 787258
-0.002259 -0.000705 0.119996 0.259067 0.705228 0.003666 -0.062500 1 0 0 0 0 0 2 788251
-0.002259 -0.000705 0.119996 0.259064 0.705239 0.003679 -0.062500 1 0 0 0 0 0 2 789256
-0.002259 -0.000705 0.119996 0.259053 0.705243 0.003667 -0.062500 1 0 0 0 0 0 2 790256
-0.002259 -0.000705 0.119996 0.259054 0.705233 0.003672 -0.062500 1 0 0 0 0 0 2 791254
-0.002259 -0.000705 0.119996 0.259066 0.705228 0.003666 -0.062500 1 0 0 0 0 0 2 792253
-0.002259 -0.000705 0.119996 0.259064 0.705239 0.003679 -0.062500 1 0 0 0 0 0 2 793255
-0.002259 -0.000705 0.119996 0.259056 0.705232 0.003674 -0.062500 1 0 0 0 0 0 2 794258
-0.002259 -0.000705 0.119996 0.259067 0.705228 0.003667 -0.062500 1 0 0 0 0 0 2 795253
-0.002259 -0.000705 0.119996 0.259056 0.705230 0.003672 -0.062500 1 0 0 0 0 0 2 796257
-0.002259 -0.000705 0.119996 0.259055 0.705231 0.003673 -0.062500 1 0 0 0 0 0 2 797255
-0.002259 -0.000705 0.119996 0.259071 0.705248 0.003667 -0.062500 1 0 0 0 0 0 2 798257
-0.002259 -0.000705 0.119996 0.259057 0.705233 0.003672 -0.062500 1 0 0 0 0 0 2 799255
-0.002259 -0.000705 0.119996 0.259055 0.705231 0.003673 -0.062500 1 0 0 0 0 0 2 800255
-0.002259 -0.000705 0.119996 0.259067 0.705228 0.003666 -0.062500 1 0 0 0 0 0 2 801253
-0.002259 -0.000705 0.119996 0.259056 0.705230 0.003672 -0.062500 1 0 0 0 0 0 2 802256
-0.002259 -0.000705 0.119996 0.259063 0.705239 0.003680 -0.062500 1 0 0 0 0 0 2 803255
-0.002259 -0.000705 0.119996 0.259068 0.705229 0.003667 -0.062500 1 0 0 0 0 0 2 804255
-0.002259 -0.000705 0.119996 0.259056 0.705230 0.003672 -0.062500 1 0 0 0 0 0 2 805254
-0.002259 -0.000705 0.119996 0.259051 0.705242 0.003666 -0.062500 1 0 0 0 0 0 2 806256
-0.002259 -0.000705 0.119996 0.259074 0.705238 0.003673 -0.062500 1 0 0 0 0 0 2 807255
-0.002259 -0.000705 0.119996 0.259057 0.705232 0.003673 -0.062500 1 0 0 0 0 0 2 808254
-0.002259 -0.000705 0.119996 0.259055 0.705231 0.003673 -0.062500 1 0 0 0 0 0 2 809251
-0.002259 -0.000705 0.119996 0.259067 0.705228 0.003666 -0.062500 1 0 0 0 0 0 2 810244
-0.002259 -0.000705 0.119996 0.259056 0.705230 0.003672 -0.062500 1 0 0 0 0 0 2 811256
-0.002259 -0.000705 0.119996 0.259063 0.705239 0.003680 -0.062500 1 0 0 0 0 0 2 812224
-0.002259 -0.000705 0.119996 0.259064 0.705241 0.003661 -0.062500 1 0 0 0 0 0 2 813254
-0.002259 -0.000705 0.119996 0.259056 0.705232 0.003671 -0.062500 1 0 0 0 0 0 2 814252
-0.002259 -0.000705 0.119996 0.259055 0.705231 0.003672 -0.062500 1 0 0 0 0 0 2 815318
-0.002259 -0.000705 0.119996 0.259063 0.705240 0.003680 -0.062500 1 0 0 0 0 0 2 816320
-0.002259 -0.000705 0.119996 0.259068 0.705229 0.003667 -0.062500 1 0 0 0 0 0 2 817329
-0.002259 -0.000705 0.119996 0.259056 0.705231 0.003672 -0.062500 1 0 0 0 0 0 2 818300
-0.002259 -0.000705 0.119996 0.259055 0.705231 0.003673 -0.062500 1 0 0 0 0 0 2 819297
-0.002259 -0.000705 0.119996 0.259067 0.705228 0.003667 -0.062500 1 0 0 0 0 0 2 820318
-0.002259 -0.000705 0.119996 0.259064 0.705239 0.003679 -0.062500 1 0 0 0 0 0 2 821321
-0.002259 -0.000705 0.119996 0.259052 0.705243 0.003667 -0.062500 1 0 0 0 0 0 2 822329
-0.002259 -0.000705 0.119996 0.259066 0.705230 0.003666 -0.062500 1 0 0 0 0 0 2 823319
-0.002259 -0.000705 0.119996 0.259056 0.705231 0.003672 -0.062500 1 0 0 0 0 0 2 824306
-0.002259 -0.000705 0.119996 0.259055 0.705231 0.003673 -0.062500 1 0 0 0 0 0 2 825319
-0.002259 -0.000705 0.119996 0.259075 0.705237 0.003673 -0.062500 1 0 0 0 0 0 2 826325
-0.002259 -0.000705 0.119996 0.259057 0.705231 0.003673 -0.062500 1 0 0 0 0 0 2 827320
-0.002259 -0.000705 0.119996 0.259055 0.705231 0.003673 -0.062500 1 0 0 0 0 0 2 828318
-0.002259 -0.000705 0.119996 0.259063 0.705240 0.003660 -0.062500 1 0 0 0 0 0 2 829304
-0.002259 -0.000705 0.119996 0.259064 0.705241 0.003678 -0.062500 1 0 0 0 0 0 2 830322
-0.002259 -0.000705 0.119996 0.259056 0.705232 0.003673 -0.062500 1 0 0 0 0 0 2 831238
-0.002259 -0.000705 0.119996 0.259067 0.705228 0.003666 -0.062500 1 0 0 0 0 0 2 832247
-0.002259 -0.000705 0.119996 0.259056 0.705231 0.003672 -0.062500 1 0 0 0 0 0 2 833237
-0.002259 -0.000705 0.119996 0.259055 0.705231 0.003673 -0.062500 1 0 0 0 0 0 2 834248
-0.002259 -0.000705 0.119996 0.259063 0.705239 0.003680 -0.062500 1 0 0 0 0 0 2 835237
-0.002259 -0.000705 0.119996 0.259064 0.705241 0.003661 -0.062500 1 0 0 0 0 0 2 836247
-0.002259 -0.000705 0.119996 0.259056 0.705232 0.003671 -0.062500 1 0 0 0 0 0 2 837238
-0.002259 -0.000705 0.119996 0.259054 0.705231 0.003673 -0.062500 1 0 0 0 0 0 2 838248
-0.002259 -0.000705 0.119996 0.259075 0.705237 0.003673 -0.062500 1 0 0 0 0 0 2 839237
-0.002259 -0.000705 0.119996 0.259057 0.705232 0.003673 -0.062500 1 0 0 0 0 0 2 840247
-0.002259 -0.000705 0.119996 0.259055 0.705231 0.003673 -0.062500 1 0 0 0 0 0 2 841247
-0.002259 -0.000705 0.119996 0.259067 0.705228 0.003667 -0.062500 1 0 0 0 0 0 2 842242
-0.002259 -0.000705 0.119996 0.259056 0.705230 0.003672 -0.062500 1 0 0 0 0 0 2 843258
-0.002259 -0.000705 0.119996 0.259063 0.705239 0.003680 -0.062500 1 0 0 0 0 0 2 844241
-0.002259 -0.000705 0.119996 0.259064 0.705241 0.003661 -0.062500 1 0 0 0 0 0 2 845247
-0.002259 -0.000705 0.119996 0.259056 0.705232 0.003671 -0.062500 1 0 0 0 0 0 2 846241
-0.002259 -0.000705 0.119996 0.259055 0.705231 0.003673 -0.062500 1 0 0 0 0 0 2 847245
-0.002259 -0.000705 0.119996 0.259067 0.705228 0.003666 -0.062500 1 0 0 0 0 0 2 848246
-0.002259 -0.000705 0.119996 0.259064 0.705239 0.003679 -0.062500 1 0 0 0 0 0 2 849250
-0.002259 -0.000705 0.119996 0.259056 0.705232 0.003674 -0.062500 1 0 0 0 0 0 2 850245
-0.002259 -0.000705 0.119996 0.259067 0.705228 0.003667 -0.062500 1 0 0 0 0 0 2 851243
-0.002259 -0.000705 0.119996 0.259056 0.705230 0.003672 -0.062500 1 0 0 0 0 0 2 852242
-0.002259 -0.000705 0.119996 0.259060 0.705251 0.003673 -0.062500 1 0 0 0 0 0 2 853242
-0.002259 -0.000705 0.119996 0.259067 0.705231 0.003666 -0.062500 1 0 0 0 0 0 2 854243
-0.002259 -0.000705 0.119996 0.259056 0.705231 0.003672 -0.062500 1 0 0 0 0 0 2 855242
-0.002259 -0.000705 0.119996 0.259055 0.705231 0.003673 -0.062500 1 0 0 0 0 0 2 856241
-0.002259 -0.000705 0.119996 0.259054 0.705231 0.003673 -0.062500 1 0 0 0 0 0 2 857246
-0.002259 -0.000705 0.119996 0.259075 0.705237 0.003674 -0.062500 1 0 0 0 0 0 2 858229
-0.002259 -0.000705 0.119996 0.259057 0.705231 0.003673 -0.062500 1 0 0 0 0 0 2 859246
-0.002259 -0.000705 0.119996 0.259064 0.705240 0.003660 -0.062500 1 0 0 0 0 0 2 860242
-0.002259 -0.000705 0.119996 0.259056 0.705232 0.003671 -0.062500 1 0 0 0 0 0 2 861235
-0.002259 -0.000705 0.119996 0.259063 0.705240 0.003679 -0.062500 1 0 0 0 0 0 2 862244
-0.002259 -0.000705 0.119996 0.259056 0.705232 0.003674 -0.062500 1 0 0 0 0 0 2 863243
-0.002259 -0.000705 0.119996 0.259067 0.705228 0.003667 -0.062500 1 0 0 0 0 0 2 864241
-0.002259 -0.000705 0.119996 0.259056 0.705231 0.003672 -0.062500 1 0 0 0 0 0 2 865242
-0.002259 -0.000705 0.119996 0.259055 0.705231 0.003673 -0.062500 1 0 0 0 0 0 2 866243
-0.002259 -0.000705 0.119996 0.259075 0.705237 0.003674 -0.062500 1 0 0 0 0 0 2 867242
-0.002259 -0.000705 0.119996 0.259054 0.705243 0.003666 -0.062500 1 0 0 0 0 0 2 868240
-0.002259 -0.000705 0.119996 0.259054 0.705233 0.003672 -0.062500 1 0 0 0 0 0 2 869242
-0.002259 -0.000705 0.119996 0.259067 0.705228 0.003666 -0.062500 1 0 0 0 0 0 2 870242
-0.002259 -0.000705 0.119996 0.259064 0.705239 0.003679 -0.062500 1 0 0 0 0 0 2 871240
-0.002259 -0.000705 0.119996 0.259056 0.705232 0.003674 -0.062500 1 0 0 0 0 0 2 872224
-0.002259 -0.000705 0.119996 0.259067 0.705228 0.003667 -0.062500 1 0 0 0 0 0 2 873247
-0.002259 -0.000705 0.119996 0.259056 0.705230 0.003672 -0.062500 1 0 0 0 0 0 2 874241
-0.002259 -0.000705 0.119996 0.259055 0.705231 0.003673 -0.062500 1 0 0 0 0 0 2 875240
-0.002259 -0.000705 0.119996 0.259072 0.705248 0.003667 -0.062500 1 0 0 0 0 0 2 876240
-0.002259 -0.000705 0.119996 0.259057 0.705233 0.003672 -0.062500 1 0 0 0 0 0 2 877242
-0.002259 -0.000705 0.119996 0.259055 0.705231 0.003673 -0.062500 1 0 0 0 0 0 2 878245
-0.002259 -0.000705 0.119996 0.259067 0.705228 0.003666 -0.062500 1 0 0 0 0 0 2 879242
-0.002259 -0.000705 0.119996 0.259056 0.705230 0.003672 -0.062500 1 0 0 0 0 0 2 880240
-0.002259 -0.000705 0.119996 0.259063 0.705239 0.003680 -0.062500 1 0 0 0 0 0 2 881236
-0.002259 -0.000705 0.119996 0.259068 0.705229 0.003667 -0.062500 1 0 0 0 0 0 2 882244
-0.002259 -0.000705 0.119996 0.259056 0.705230 0.003672 -0.062500 1 0 0 0 0 0 2 883244
-0.002259 -0.000705 0.119996 0.259051 0.705242 0.003666 -0.062500 1 0 0 0 0 0 2 884241
-0.002259 -0.000705 0.119996 0.259062 0.705241 0.003679 -0.062500 1 0 0 0 0 0 2 885241
-0.002259 -0.000705 0.119996 0.259068 0.705230 0.003667 -0.062500 1 0 0 0 0 0 2 886243
-0.002259 -0.000705 0.119996 0.259056 0.705231 0.003672 -0.062500 1 0 0 0 0 0 2 887240
-0.002259 -0.000705 0.119996 0.259055 0.705231 0.003673 -0.062500 1 0 0 0 0 0 2 888241
-0.002259 -0.000705 0.119996 0.259067 0.705228 0.003666 -0.062500 1 0 0 0 0 0 2 889240
-0.002259 -0.000705 0.119996 0.259064 0.705239 0.003679 -0.062500 1 0 0 0 0 0 2 890244
-0.002259 -0.000705 0.119996 0.259052 0.705244 0.003667 -0.062500 1 0 0 0 0 0 2 891223
-0.002259 -0.000705 0.119996 0.259066 0.705230 0.003666 -0.062500 1 0 0 0 0 0 2 892240
-0.002259 -0.000705 0.119996 0.259056 0.705231 0.003672 -0.062500 1 0 0 0 0 0 2 893233
-0.002259 -0.000705 0.119996 0.259063 0.705240 0.003680 -0.062500 1 0 0 0 0 0 2 894233
-0.002259 -0.000705 0.119996 0.259068 0.705229 0.003667 -0.062500 1 0 0 0 0 0 2 895240
-0.002259 -0.000705 0.119996 0.259056 0.705231 0.003672 -0.062500 1 0 0 0 0 0 2 896231
-0.002259 -0.000705 0.119996 0.259055 0.705231 0.003673 -0.062500 1 0 0 0 0 0 2 897239
-0.002259 -0.000705 0.119996 0.259067 0.705228 0.003666 -0.062500 1 0 0 0 0 0 2 898231
-0.002259 -0.000705 0.119996 0.259064 0.705239 0.003679 -0.062500 1 0 0 0 0 0 2 899239
-0.002259 -0.000705 0.119996 0.259052 0.705244 0.003667 -0.062500 1 0 0 0 0 0 2 900231
-0.002259 -0.000705 0.119996 0.259067 0.705230 0.003666 -0.062500 1 0 0 0 0 0 2 901238
-0.002259 -0.000705 0.119996 0.259056 0.705231 0.003672 -0.062500 1 0 0 0 0 0 2 902234
-0.002259 -0.000705 0.119996 0.259055 0.705231 0.003673 -0.062500 1 0 0 0 0 0 2 903244
-0.002259 -0.000705 0.119996 0.259063 0.705240 0.003680 -0.062500 1 0 0 0 0 0 2 904236
-0.002259 -0.000705 0.119996 0.259068 0.705229 0.003667 -0.062500 1 0 0 0 0 0 2 905246
-0.002259 -0.000705 0.119996 0.259056 0.705231 0.003672 -0.062500 1 0 0 0 0 0 2 906243
-0.002259 -0.000705 0.119996 0.259051 0.705243 0.003666 -0.062500 1 0 0 0 0 0 2 907353
-0.002259 -0.000705 0.119996 0.259074 0.705238 0.003673 -0.062500 1 0 0 0 0 0 2 908243
-0.002259 -0.000705 0.119996 0.259057 0.705232 0.003673 -0.062500 1 0 0 0 0 0 2 909225
-0.002259 -0.000705 0.119996 0.259055 0.705231 0.003673 -0.062500 1 0 0 0 0 0 2 910361
-0.002259 -0.000705 0.119996 0.259067 0.705228 0.003666 -0.062500 1 0 0 0 0 0 2 911369
-0.002259 -0.000705 0.119996 0.259056 0.705230 0.003672 -0.062500 1 0 0 0 0 0 2 912380
-0.002259 -0.000705 0.119996 0.259063 0.705239 0.003680 -0.062500 1 0 0 0 0 0 2 913359
-0.002259 -0.000705 0.119996 0.259068 0.705229 0.003667 -0.062500 1 0 0 0 0 0 2 914370
-0.002259 -0.000705 0.119996 0.259053 0.705242 0.003666 -0.062500 1 0 0 0 0 0 2 915368
-0.002259 -0.000705 0.119996 0.259054 0.705232 0.003672 -0.062500 1 0 0 0 0 0 2 916367
-0.002259 -0.000705 0.119996 0.259075 0.705237 0.003673 -0.062500 1 0 0 0 0 0 2 917348
-0.002259 -0.000705 0.119996 0.259057 0.705232 0.003673 -0.062500 1 0 0 0 0 0 2 918367
-0.002259 -0.000705 0.119996 0.259055 0.705231 0.003673 -0.062500 1 0 0 0 0 0 2 919366
-0.002259 -0.000705 0.119996 0.259067 0.705228 0.003666 -0.062500 1 0 0 0 0 0 2 920347
-0.002259 -0.000705 0.119996 0.259056 0.705230 0.003672 -0.062500 1 0 0 0 0 0 2 921347
-0.002259 -0.000705 0.119996 0.259063 0.705239 0.003680 -0.062500 1 0 0 0 0 0 2 922343
-0.002259 -0.000705 0.119996 0.259064 0.705241 0.003661 -0.062500 1 0 0 0 0 0 2 923371
-0.002259 -0.000705 0.119996 0.259056 0.705232 0.003671 -0.062500 1 0 0 0 0 0 2 924368
-0.002259 -0.000705 0.119996 0.259055 0.705231 0.003672 -0.062500 1 0 0 0 0 0 2 925367
-0.002259 -0.000705 0.119996 0.259054 0.705231 0.003673 -0.062500 1 0 0 0 0 0 2 926240
-0.002259 -0.000705 0.119996 0.259075 0.705237 0.003673 -0.062500 1 0 0 0 0 0 2 927364
-0.002259 -0.000705 0.119996 0.259057 0.705232 0.003673 -0.062500 1 0 0 0 0 0 2 928366
-0.002259 -0.000705 0.119996 0.259067 0.705228 0.003667 -0.062500 1 0 0 0 0 0 2 929366
-0.002259 -0.000705 0.119996 0.259056 0.705230 0.003672 -0.062500 1 0 0 0 0 0 2 930364
-0.002259 -0.000705 0.119996 0.259060 0.705251 0.003673 -0.062500 1 0 0 0 0 0 2 931240
-0.002259 -0.000705 0.119996 0.259055 0.705234 0.003673 -0.062500 1 0 0 0 0 0 2 932347
-0.002259 -0.000705 0.119996 0.259067 0.705229 0.003666 -0.062500 1 0 0 0 0 0 2 933366
-0.002259 -0.000705 0.119996 0.259056 0.705231 0.003672 -0.062500 1 0 0 0 0 0 2 934367
-0.002259 -0.000705 0.119996 0.259055 0.705231 0.003673 -0.062500 1 0 0 0 0 0 2 935362
-0.002259 -0.000705 0.119996 0.259075 0.705237 0.003673 -0.062500 1 0 0 0 0 0 2 936362
-0.002259 -0.000705 0.119996 0.259057 0.705231 0.003673 -0.062500 1 0 0 0 0 0 2 937363
-0.002259 -0.000705 0.119996 0.259055 0.705231 0.003673 -0.062500 1 0 0 0 0 0 2 938364
-0.002259 -0.000705 0.119996 0.259063 0.705240 0.003660 -0.062500 1 0 0 0 0 0 2 939366
-0.002259 -0.000705 0.119996 0.259064 0.705241 0.003678 -0.062500 1 0 0 0 0 0 2 940363
-0.002259 -0.000705 0.119996 0.259056 0.705232 0.003673 -0.062500 1 0 0 0 0 0 2 941347
-0.002259 -0.000705 0.119996 0.259067 0.705228 0.003667 -0.062500 1 0 0 0 0 0 2 942349
-0.002259 -0.000705 0.119996 0.259056 0.705231 0.003672 -0.062500 1 0 0 0 0 0 2 943364
-0.002259 -0.000705 0.119996 0.259055 0.705231 0.003673 -0.062500 1 0 0 0 0 0 2 944345
-0.002259 -0.000705 0.119996 0.259075 0.705237 0.003674 -0.062500 1 0 0 0 0 0 2 945364
-0.002259 -0.000705 0.119996 0.259057 0.705231 0.003673 -0.062500 1 0 0 0 0 0 2 946366
-0.002259 -0.000705 0.119996 0.259052 0.705243 0.003666 -0.062500 1 0 0 0 0 0 2 947367
-0.002259 -0.000705 0.119996 0.259066 0.705230 0.003666 -0.062500 1 0 0 0 0 0 2 948363
-0.002259 -0.000705 0.119996 0.259064 0.705240 0.003679 -0.062500 1 0 0 0 0 0 2 949365
-0.002259 -0.000705 0.119996 0.259056 0.705232 0.003674 -0.062500 1 0 0 0 0 0 2 950365
-0.002259 -0.000705 0.119996 0.259067 0.705228 0.003667 -0.062500 1 0 0 0 0 0 2 951365
-0.002259 -0.000705 0.119996 0.259056 0.705231 0.003672 -0.062500 1 0 0 0 0 0 2 952362
-0.002259 -0.000705 0.119996 0.259055 0.705231 0.003673 -0.062500 1 0 0 0 0 0 2 953363
-0.002259 -0.000705 0.119996 0.259063 0.705239 0.003680 -0.062500 1 0 0 0 0 0 2 954364
-0.002259 -0.000705 0.119996 0.259064 0.705241 0.003661 -0.062500 1 0 0 0 0 0 2 955364
-0.002259 -0.000705 0.119996 0.259056 0.705232 0.003671 -0.062500 1 0 0 0 0 0 2 956362
-0.002259 -0.000705 0.119996 0.259055 0.705231 0.003673 -0.062500 1 0 0 0 0 0 2 957364
-0.002259 -0.000705 0.119996 0.259066 0.705228 0.003666 -0.062500 1 0 0 0 0 0 2 958355
-0.002259 -0.000705 0.119996 0.259064 0.705239 0.003679 -0.062500 1 0 0 0 0 0 2 959354
-0.002259 -0.000705 0.119996 0.259056 0.705232 0.003674 -0.062500 1 0 0 0 0 0 2 960362
-0.002259 -0.000705 0.119996 0.259067 0.705228 0.003667 -0.062500 1 0 0 0 0 0 2 961367
-0.002259 -0.000705 0.119996 0.259056 0.705230 0.003672 -0.062500 1 0 0 0 0 0 2 962425
-0.002259 -0.000705 0.119996 0.259051 0.705242 0.003666 -0.062500 1 0 0 0 0 0 2 963441
-0.002259 -0.000705 0.119996 0.259074 0.705238 0.003673 -0.062500 1 0 0 0 0 0 2 964425
-0.002259 -0.000705 0.119996 0.259057 0.705232 0.003673 -0.062500 1 0 0 0 0 0 2 965439
-0.002259 -0.000705 0.119996 0.259055 0.705231 0.003673 -0.062500 1 0 0 0 0 0 2 966425
-0.002259 -0.000705 0.119996 0.259067 0.705228 0.003666 -0.062500 1 0 0 0 0 0 2 967440
-0.002259 -0.000705 0.119996 0.259064 0.705239 0.003679 -0.062500 1 0 0 0 0 0 2 968422
-0.002259 -0.000705 0.119996 0.259056 0.705232 0.003674 -0.062500 1 0 0 0 0 0 2 969441
-0.002259 -0.000705 0.119996 0.259064 0.705240 0.003660 -0.062500 1 0 0 0 0 0 2 970425
-0.002259 -0.000705 0.119996 0.259056 0.705232 0.003671 -0.062500 1 0 0 0 0 0 2 971441
-0.002259 -0.000705 0.119996 0.259063 0.705240 0.003680 -0.062500 1 0 0 0 0 0 2 972423
-0.002259 -0.000705 0.119996 0.259068 0.705229 0.003667 -0.062500 1 0 0 0 0 0 2 973441
-0.002259 -0.000705 0.119996 0.259056 0.705231 0.003672 -0.062500 1 0 0 0 0 0 2 974426
-0.002259 -0.000705 0.119996 0.259055 0.705231 0.003673 -0.062500 1 0 0 0 0 0 2 975368
-0.002259 -0.000705 0.119996 0.259054 0.705231 0.003673 -0.062500 1 0 0 0 0 0 2 976358
-0.002259 -0.000705 0.119996 0.259066 0.705228 0.003666 -0.062500 1 0 0 0 0 0 2 977367
-0.002259 -0.000705 0.119996 0.259064 0.705239 0.003679 -0.062500 1 0 0 0 0 0 2 978368
-0.002259 -0.000705 0.119996 0.259052 0.705243 0.003667 -0.062500 1 0 0 0 0 0 2 979361
-0.002259 -0.000705 0.119996 0.259066 0.705230 0.003666 -0.062500 1 0 0 0 0 0 2 980385
-0.002259 -0.000705 0.119996 0.259056 0.705231 0.003672 -0.062500 1 0 0 0 0 0 2 981361
-0.002259 -0.000705 0.119996 0.259063 0.705240 0.003680 -0.062500 1 0 0 0 0 0 2 982380
-0.002259 -0.000705 0.119996 0.259068 0.705229 0.003667 -0.062500 1 0 0 0 0 0 2 983362
-0.002259 -0.000705 0.119996 0.259056 0.705231 0.003672 -0.062500 1 0 0 0 0 0 2 984364
-0.002259 -0.000705 0.119996 0.259055 0.705231 0.003673 -0.062500 1 0 0 0 0 0 2 985374
-0.002278 -0.000701 0.120006 0.523153 0.643624 -0.135213 -0.062500 1 0 0 0 0 0 2 986373
-0.002287 -0.000699 0.120010 0.433363 0.663873 -0.067328 -0.062500 1 0 0 0 0 0 2 987380
-0.002292 -0.000697 0.120011 0.366941 0.679362 -0.032173 -0.062500 1 0 0 0 0 0 2 988373
-0.002294 -0.000697 0.120011 0.331806 0.687723 -0.018822 -0.062500 1 0 0 0 0 0 2 989372
-0.002295 -0.000697 0.120011 0.314137 0.692003 -0.014066 -0.062500 1 0 0 0 0 0 2 990375
-0.002296 -0.000696 0.120011 0.305327 0.694163 -0.012406 -0.062500 1 0 0 0 0 0 2 991372
-0.002302 -0.000678 0.120001 0.375153 0.439761 0.133953 -0.062500 1 0 0 0 0 0 2 992375
-0.002304 -0.000669 0.119997 0.349278 0.526562 0.063017 -0.062500 1 0 0 0 0 0 2 993374
-0.002306 -0.000664 0.119996 0.329538 0.591072 0.026151 -0.062500 1 0 0 0 0 0 2 994250
-0.002307 -0.000662 0.119996 0.318738 0.625342 0.012127 -0.062500 1 0 0 0 0 0 2 995369
-0.002307 -0.000661 0.119996 0.313138 0.642642 0.007129 -0.062500 1 0 0 0 0 0 2 996352
-0.002307 -0.000661 0.119996 0.310297 0.651290 0.005382 -0.062500 1 0 0 0 0 0 2 997381
-0.002307 -0.000660 0.119996 0.308868 0.655627 0.004765 -0.062500 1 0 0 0 0 0 2 998378
-0.002307 -0.000660 0.119996 0.308140 0.657778 0.004559 -0.062500 1 0 0 0 0 0 2 999375
-0.002307 -0.000660 0.119996 0.307782 0.658860 0.004482 -0.062500 1 0 0 0 0 0 3 360
-0.002295 -0.000646 0.120006 0.130158 0.469672 -0.148264 -0.062500 1 0 0 0 0 0 3 1372
-0.002288 -0.000640 0.120010 0.188282 0.533165 -0.073651 -0.062500 1 0 0 0 0 0 3 2375
-0.002285 -0.000636 0.120012 0.232830 0.581005 -0.034996 -0.062500 1 0 0 0 0 0 3 3374
-0.002283 -0.000634 0.120012 0.256949 0.606621 -0.020305 -0.062500 1 0 0 0 0 0 3 4374
-0.002283 -0.000634 0.120012 0.269261 0.619645 -0.015070 -0.062500 1 0 0 0 0 0 3 5373
-0.002282 -0.000633 0.120012 0.275497 0.626179 -0.013242 -0.062500 1 0 0 0 0 0 3 6374
-0.002282 -0.000633 0.120012 0.278632 0.629454 -0.012598 -0.062500 1 0 0 0 0 0 3 7373
-0.002282 -0.000633 0.120012 0.280196 0.631100 -0.012386 -0.062500 1 0 0 0 0 0 3 8373
-0.002282 -0.000633 0.120012 0.280986 0.631917 -0.012310 -0.062500 1 0 0 0 0 0 3 9372
-0.002282 -0.000633 0.120012 0.281368 0.632318 -0.012278 -0.062500 1 0 0 0 0 0 3 10363
-0.002282 -0.000633 0.120012 0.281581 0.632527 -0.012268 -0.062500 1 0 0 0 0 0 3 11343
-0.002282 -0.000633 0.120012 0.281673 0.632637 -0.012264 -0.062500 1 0 0 0 0 0 3 12372
-0.002282 -0.000633 0.120012 0.281719 0.632687 -0.012268 -0.062500 1 0 0 0 0 0 3 13373
-0.002282 -0.000633 0.120012 0.281746 0.632716 -0.012268 -0.062500 1 0 0 0 0 0 3 14375
-0.002282 -0.000633 0.120012 0.281768 0.632724 -0.012268 -0.062500 1 0 0 0 0 0 3 15373
-0.002282 -0.000633 0.120012 0.281758 0.632727 -0.012261 -0.062500 1 0 0 0 0 0 3 16371
-0.002282 -0.000633 0.120012 0.281765 0.632736 -0.012274 -0.062500 1 0 0 0 0 0 3 17371
-0.002282 -0.000633 0.120012 0.281777 0.632733 -0.012261 -0.062500 1 0 0 0 0 0 3 18362
-0.002282 -0.000633 0.120012 0.281767 0.632736 -0.012274 -0.062500 1 0 0 0 0 0 3 19372
-0.002282 -0.000633 0.120012 0.281777 0.632733 -0.012262 -0.062500 1 0 0 0 0 0 3 20371
-0.002282 -0.000633 0.120012 0.281775 0.632745 -0.012267 -0.062500 1 0 0 0 0 0 3 21361
-0.002282 -0.000633 0.120012 0.281770 0.632725 -0.012268 -0.062500 1 0 0 0 0 0 3 22443
-0.002282 -0.000633 0.120012 0.281774 0.632743 -0.012268 -0.062500 1 0 0 0 0 0 3 23450
-0.002282 -0.000633 0.120012 0.281766 0.632737 -0.012254 -0.062500 1 0 0 0 0 0 3 24440
-0.002282 -0.000633 0.120012 0.281765 0.632736 -0.012273 -0.062500 1 0 0 0 0 0 3 25440
-0.002282 -0.000633 0.120012 0.281777 0.632733 -0.012261 -0.062500 1 0 0 0 0 0 3 26419
-0.002282 -0.000633 0.120012 0.281767 0.632736 -0.012274 -0.062500 1 0 0 0 0 0 3 27413
-0.002282 -0.000633 0.120012 0.281777 0.632733 -0.012261 -0.062500 1 0 0 0 0 0 3 28442
-0.002269 -0.000619 0.120023 0.104230 0.442904 -0.164869 -0.062500 1 0 0 0 0 0 3 29414
-0.002263 -0.000612 0.120027 0.162492 0.506165 -0.090303 -0.062500 1 0 0 0 0 0 3 30420
-0.002259 -0.000609 0.120028 0.207114 0.553910 -0.051667 -0.062500 1 0 0 0 0 0 3 31439
-0.002258 -0.000607 0.120029 0.231258 0.579467 -0.036985 -0.062500 1 0 0 0 0 0 3 32415
-0.002257 -0.000606 0.120029 0.243597 0.592454 -0.031765 -0.062500 1 0 0 0 0 0 3 33425
-0.002257 -0.000606 0.120029 0.249841 0.598976 -0.029936 -0.062500 1 0 0 0 0 0 3 34441
-0.002256 -0.000606 0.120029 0.252970 0.602243 -0.029300 -0.062500 1 0 0 0 0 0 3 35423
-0.002256 -0.000606 0.120029 0.254537 0.603878 -0.029085 -0.062500 1 0 0 0 0 0 3 36438
-0.002256 -0.000606 0.120029 0.255327 0.604694 -0.029009 -0.062500 1 0 0 0 0 0 3 37420
-0.002256 -0.000606 0.120029 0.255713 0.605115 -0.028977 -0.062500 1 0 0 0 0 0 3 38437
-0.002256 -0.000606 0.120029 0.255923 0.605306 -0.028967 -0.062500 1 0 0 0 0 0 3 39422
-0.002256 -0.000606 0.120029 0.256022 0.605423 -0.028956 -0.062500 1 0 0 0 0 0 3 40435
-0.002256 -0.000606 0.120029 0.256070 0.605474 -0.028960 -0.062500 1 0 0 0 0 0 3 41422
-0.002256 -0.000606 0.120029 0.256089 0.605495 -0.028966 -0.062500 1 0 0 0 0 0 3 42438
-0.002256 -0.000606 0.120029 0.256097 0.605504 -0.028960 -0.062500 1 0 0 0 0 0 3 43422
-0.002256 -0.000606 0.120029 0.256118 0.605510 -0.028959 -0.062500 1 0 0 0 0 0 3 44437
-0.002256 -0.000606 0.120029 0.256120 0.605511 -0.028959 -0.062500 1 0 0 0 0 0 3 45438
-0.002256 -0.000606 0.120029 0.256117 0.605522 -0.028965 -0.062500 1 0 0 0 0 0 3 46422
-0.002256 -0.000606 0.120029 0.256116 0.605524 -0.028966 -0.062500 1 0 0 0 0 0 3 47365
-0.002256 -0.000606 0.120029 0.256107 0.605515 -0.028953 -0.062500 1 0 0 0 0 0 3 48355
-0.002256 -0.000606 0.120029 0.256115 0.605523 -0.028965 -0.062500 1 0 0 0 0 0 3 49365
-0.002256 -0.000606 0.120029 0.256119 0.605512 -0.028959 -0.062500 1 0 0 0 0 0 3 50355
-0.002256 -0.000606 0.120029 0.256116 0.605522 -0.028965 -0.062500 1 0 0 0 0 0 3 51364
-0.002256 -0.000606 0.120029 0.256119 0.605512 -0.028959 -0.062500 1 0 0 0 0 0 3 52357
-0.002256 -0.000606 0.120029 0.256116 0.605522 -0.028965 -0.062500 1 0 0 0 0 0 3 53365
-0.002261 -0.000587 0.120019 0.330351 0.350213 0.117085 -0.062500 1 0 0 0 0 0 3 54356
-0.002264 -0.000578 0.120015 0.306646 0.436358 0.045814 -0.062500 1 0 0 0 0 0 3 55367
-0.002266 -0.000574 0.120014 0.287996 0.500554 0.008820 -0.062500 1 0 0 0 0 0 3 56366
-0.002266 -0.000571 0.120013 0.277746 0.534660 -0.005258 -0.062500 1 0 0 0 0 0 3 57378
-0.002267 -0.000570 0.120013 0.272444 0.551902 -0.010275 -0.062500 1 0 0 0 0 0 3 58366
-0.002267 -0.000570 0.120013 0.269745 0.560536 -0.012035 -0.062500 1 0 0 0 0 0 3 59363
-0.002254 -0.000556 0.120024 0.090735 0.374866 -0.165062 -0.062500 1 0 0 0 0 0 3 60359
-0.002248 -0.000549 0.120028 0.148353 0.440359 -0.090794 -0.062500 1 0 0 0 0 0 3 61358
-0.002245 -0.000545 0.120029 0.192660 0.489209 -0.052287 -0.062500 1 0 0 0 0 0 3 62361
-0.002243 -0.000544 0.120029 0.216636 0.515326 -0.037653 -0.062500 1 0 0 0 0 0 3 63370
-0.002242 -0.000543 0.120030 0.228887 0.528584 -0.032436 -0.062500 1 0 0 0 0 0 3 64362
-0.002242 -0.000542 0.120030 0.235081 0.535241 -0.030613 -0.062500 1 0 0 0 0 0 3 65361
-0.002242 -0.000542 0.120030 0.238193 0.538562 -0.029987 -0.062500 1 0 0 0 0 0 3 66362
-0.002241 -0.000542 0.120030 0.239757 0.540242 -0.029767 -0.062500 1 0 0 0 0 0 3 67361
-0.002241 -0.000542 0.120030 0.240536 0.541064 -0.029685 -0.062500 1 0 0 0 0 0 3 68360
-0.002241 -0.000542 0.120030 0.240938 0.541503 -0.029658 -0.062500 1 0 0 0 0 0 3 69359
-0.002241 -0.000542 0.120030 0.241126 0.541702 -0.029657 -0.062500 1 0 0 0 0 0 3 70361
-0.002241 -0.000542 0.120030 0.241227 0.541808 -0.029641 -0.062500 1 0 0 0 0 0 3 71360
-0.002241 -0.000542 0.120030 0.241274 0.541857 -0.029644 -0.062500 1 0 0 0 0 0 3 72366
-0.002241 -0.000542 0.120030 0.241301 0.541886 -0.029643 -0.062500 1 0 0 0 0 0 3 73364
-0.002241 -0.000542 0.120030 0.241299 0.541899 -0.029650 -0.062500 1 0 0 0 0 0 3 74366
-0.002241 -0.000542 0.120030 0.241322 0.541894 -0.029643 -0.062500 1 0 0 0 0 0 3 75349
-0.002241 -0.000542 0.120030 0.241321 0.541904 -0.029649 -0.062500 1 0 0 0 0 0 3 76344
-0.002241 -0.000542 0.120030 0.241329 0.541914 -0.029643 -0.062500 1 0 0 0 0 0 3 77342
-0.002229 -0.000528 0.120041 0.063588 0.351825 -0.181944 -0.062500 1 0 0 0 0 0 3 78363
-0.002222 -0.000522 0.120044 0.121934 0.415233 -0.107521 -0.062500 1 0 0 0 0 0 3 79361
-0.002219 -0.000518 0.120046 0.166621 0.463030 -0.068969 -0.062500 1 0 0 0 0 0 3 80360
-0.002217 -0.000516 0.120046 0.190778 0.488615 -0.054325 -0.062500 1 0 0 0 0 0 3 81360
-0.002216 -0.000516 0.120046 0.203127 0.501615 -0.049108 -0.062500 1 0 0 0 0 0 3 82362
-0.002216 -0.000515 0.120046 0.209367 0.508133 -0.047276 -0.062500 1 0 0 0 0 0 3 83360
-0.002216 -0.000515 0.120046 0.212489 0.511393 -0.046651 -0.062500 1 0 0 0 0 0 3 84359
-0.002216 -0.000515 0.120046 0.214068 0.513024 -0.046425 -0.062500 1 0 0 0 0 0 3 85360
-0.002216 -0.000515 0.120046 0.214844 0.513855 -0.046349 -0.062500 1 0 0 0 0 0 3 86362
-0.002216 -0.000515 0.120046 0.215256 0.514260 -0.046324 -0.062500 1 0 0 0 0 0 3 87358
-0.002216 -0.000515 0.120046 0.215453 0.514465 -0.046316 -0.062500 1 0 0 0 0 0 3 88359
-0.002216 -0.000515 0.120046 0.215547 0.514563 -0.046306 -0.062500 1 0 0 0 0 0 3 89358
-0.002216 -0.000515 0.120046 0.215601 0.514620 -0.046303 -0.062500 1 0 0 0 0 0 3 90360
-0.002203 -0.000501 0.120057 0.037787 0.324454 -0.198480 -0.062500 1 0 0 0 0 0 3 91358
-0.002197 -0.000494 0.120061 0.096193 0.387926 -0.124123 -0.062500 1 0 0 0 0 0 3 92357
-0.002193 -0.000491 0.120062 0.140904 0.435762 -0.085613 -0.062500 1 0 0 0 0 0 3 93358
-0.002192 -0.000489 0.120063 0.165083 0.461359 -0.070955 -0.062500 1 0 0 0 0 0 3 94360
-0.002191 -0.000488 0.120063 0.177443 0.474352 -0.065757 -0.062500 1 0 0 0 0 0 3 95360
-0.002190 -0.000488 0.120063 0.183674 0.480874 -0.063924 -0.062500 1 0 0 0 0 0 3 96363
-0.002190 -0.000488 0.120063 0.186804 0.484144 -0.063294 -0.062500 1 0 0 0 0 0 3 97351
-0.002190 -0.000488 0.120063 0.188373 0.485780 -0.063082 -0.062500 1 0 0 0 0 0 3 98361
-0.002190 -0.000487 0.120063 0.189175 0.486594 -0.062994 -0.062500 1 0 0 0 0 0 3 99357
-0.002190 -0.000487 0.120063 0.189567 0.487003 -0.062975 -0.062500 1 0 0 0 0 0 3 100357
-0.002190 -0.000487 0.120063 0.189750 0.487211 -0.062961 -0.062500 1 0 0 0 0 0 3 101356
-0.002190 -0.000487 0.120063 0.189858 0.487327 -0.062957 -0.062500 1 0 0 0 0 0 3 102358
-0.002190 -0.000487 0.120063 0.189909 0.487366 -0.062955 -0.062500 1 0 0 0 0 0 3 103357
-0.002190 -0.000487 0.120063 0.189929 0.487385 -0.062961 -0.062500 1 0 0 0 0 0 3 104361
-0.002190 -0.000487 0.120063 0.189958 0.487400 -0.062954 -0.062500 1 0 0 0 0 0 3 105342
-0.002190 -0.000487 0.120063 0.189958 0.487412 -0.062960 -0.062500 1 0 0 0 0 0 3 106342
-0.002190 -0.000487 0.120063 0.189945 0.487416 -0.062954 -0.062500 1 0 0 0 0 0 3 107342
-0.002190 -0.000487 0.120063 0.189955 0.487414 -0.062960 -0.062500 1 0 0 0 0 0 3 108358
-0.002190 -0.000487 0.120063 0.189956 0.487413 -0.062960 -0.062500 1 0 0 0 0 0 3 109349
-0.002190 -0.000487 0.120063 0.189965 0.487422 -0.062954 -0.062500 1 0 0 0 0 0 3 110434
-0.002190 -0.000487 0.120063 0.189958 0.487414 -0.062960 -0.062500 1 0 0 0 0 0 3 111420
-0.002190 -0.000487 0.120063 0.189957 0.487413 -0.062961 -0.062500 1 0 0 0 0 0 3 112419
-0.002190 -0.000487 0.120063 0.189965 0.487422 -0.062954 -0.062500 1 0 0 0 0 0 3 113435
-0.002190 -0.000487 0.120063 0.189958 0.487414 -0.062960 -0.062500 1 0 0 0 0 0 3 114419
-0.002190 -0.000487 0.120063 0.189957 0.487413 -0.062961 -0.062500 1 0 0 0 0 0 3 115435
-0.002190 -0.000487 0.120063 0.189953 0.487425 -0.062947 -0.062500 1 0 0 0 0 0 3 116417
-0.002190 -0.000487 0.120063 0.189956 0.487415 -0.062959 -0.062500 1 0 0 0 0 0 3 117434
-0.002190 -0.000487 0.120063 0.189956 0.487414 -0.062960 -0.062500 1 0 0 0 0 0 3 118420
-0.002190 -0.000487 0.120063 0.189965 0.487422 -0.062954 -0.062500 1 0 0 0 0 0 3 119362
-0.002190 -0.000487 0.120063 0.189958 0.487415 -0.062960 -0.062500 1 0 0 0 0 0 3 120353
-0.002190 -0.000487 0.120063 0.189957 0.487414 -0.062961 -0.062500 1 0 0 0 0 0 3 121362
-0.002190 -0.000487 0.120063 0.189965 0.487422 -0.062954 -0.062500 1 0 0 0 0 0 3 122354
-0.002190 -0.000487 0.120063 0.189958 0.487415 -0.062960 -0.062500 1 0 0 0 0 0 3 123364
-0.002177 -0.000474 0.120074 0.012021 0.297122 -0.215009 -0.062500 1 0 0 0 0 0 3 124353
-0.002171 -0.000467 0.120078 0.070468 0.360636 -0.140714 -0.062500 1 0 0 0 0 0 3 125362
-0.002168 -0.000464 0.120079 0.115201 0.408480 -0.102218 -0.062500 1 0 0 0 0 0 3 126372
-0.002166 -0.000462 0.120079 0.139372 0.434080 -0.087596 -0.062500 1 0 0 0 0 0 3 127365
-0.002165 -0.000461 0.120080 0.151740 0.447099 -0.082389 -0.062500 1 0 0 0 0 0 3 128355
-0.002165 -0.000461 0.120080 0.157978 0.453615 -0.080572 -0.062500 1 0 0 0 0 0 3 129365
-0.002164 -0.000460 0.120080 0.161109 0.456885 -0.079926 -0.062500 1 0 0 0 0 0 3 130353
-0.002164 -0.000460 0.120080 0.162682 0.458510 -0.079707 -0.062500 1 0 0 0 0 0 3 131353
-0.002164 -0.000460 0.120080 0.163470 0.459337 -0.079639 -0.062500 1 0 0 0 0 0 3 132361
-0.002164 -0.000460 0.120080 0.163852 0.459739 -0.079609 -0.062500 1 0 0 0 0 0 3 133356
-0.002164 -0.000460 0.120080 0.164066 0.459949 -0.079600 -0.062500 1 0 0 0 0 0 3 134355
-0.002164 -0.000460 0.120080 0.164161 0.460048 -0.079590 -0.062500 1 0 0 0 0 0 3 135364
-0.002164 -0.000460 0.120080 0.164207 0.460097 -0.079594 -0.062500 1 0 0 0 0 0 3 136342
-0.002164 -0.000460 0.120080 0.164234 0.460125 -0.079593 -0.062500 1 0 0 0 0 0 3 137356
-0.002164 -0.000460 0.120080 0.164241 0.460147 -0.079593 -0.062500 1 0 0 0 0 0 3 138358
-0.002164 -0.000460 0.120080 0.164252 0.460146 -0.079599 -0.062500 1 0 0 0 0 0 3 139359
-0.002164 -0.000460 0.120080 0.164262 0.460155 -0.079593 -0.062500 1 0 0 0 0 0 3 140341
-0.002164 -0.000460 0.120080 0.164263 0.460156 -0.079593 -0.062500 1 0 0 0 0 0 3 141341
-0.002164 -0.000460 0.120080 0.164263 0.460156 -0.079592 -0.062500 1 0 0 0 0 0 3 142359
-0.002164 -0.000460 0.120080 0.164263 0.460156 -0.079592 -0.062500 1 0 0 0 0 0 3 143364
-0.002164 -0.000460 0.120080 0.164255 0.460147 -0.079599 -0.062500 1 0 0 0 0 0 3 144362
-0.002164 -0.000460 0.120080 0.164262 0.460155 -0.079593 -0.062500 1 0 0 0 0 0 3 145361
-0.002164 -0.000460 0.120080 0.164251 0.460159 -0.079586 -0.062500 1 0 0 0 0 0 3 146359
-0.002164 -0.000460 0.120080 0.164253 0.460147 -0.079599 -0.062500 1 0 0 0 0 0 3 147356
-0.002164 -0.000460 0.120080 0.164265 0.460143 -0.079586 -0.062500 1 0 0 0 0 0 3 148356
-0.002164 -0.000460 0.120080 0.164263 0.460154 -0.079592 -0.062500 1 0 0 0 0 0 3 149355
-0.002164 -0.000460 0.120080 0.164263 0.460155 -0.079592 -0.062500 1 0 0 0 0 0 3 150357
-0.002164 -0.000460 0.120080 0.164263 0.460155 -0.079592 -0.062500 1 0 0 0 0 0 3 151355
-0.002164 -0.000460 0.120080 0.164255 0.460147 -0.079599 -0.062500 1 0 0 0 0 0 3 152355
-0.002164 -0.000460 0.120080 0.164262 0.460154 -0.079593 -0.062500 1 0 0 0 0 0 3 153355
-0.002164 -0.000460 0.120080 0.164263 0.460155 -0.079592 -0.062500 1 0 0 0 0 0 3 154358
-0.002164 -0.000460 0.120080 0.164264 0.460155 -0.079592 -0.062500 1 0 0 0 0 0 3 155354
-0.002164 -0.000460 0.120080 0.164256 0.460146 -0.079599 -0.062500 1 0 0 0 0 0 3 156358
-0.002164 -0.000460 0.120080 0.164250 0.460157 -0.079587 -0.062500 1 0 0 0 0 0 3 157356
-0.002164 -0.000460 0.120080 0.164262 0.460155 -0.079592 -0.062500 1 0 0 0 0 0 3 158359
-0.002164 -0.000460 0.120080 0.164263 0.460155 -0.079592 -0.062500 1 0 0 0 0 0 3 159357
-0.002164 -0.000460 0.120080 0.164255 0.460147 -0.079599 -0.062500 1 0 0 0 0 0 3 160357
-0.002164 -0.000460 0.120080 0.164262 0.460154 -0.079593 -0.062500 1 0 0 0 0 0 3 161357
-0.002164 -0.000460 0.120080 0.164263 0.460155 -0.079592 -0.062500 1 0 0 0 0 0 3 162361
-0.002164 -0.000460 0.120080 0.164263 0.460155 -0.079592 -0.062500 1 0 0 0 0 0 3 163341
-0.002164 -0.000460 0.120080 0.164255 0.460147 -0.079599 -0.062500 1 0 0 0 0 0 3 164359
-0.002164 -0.000460 0.120080 0.164262 0.460154 -0.079593 -0.062500 1 0 0 0 0 0 3 165356
-0.002164 -0.000460 0.120080 0.164251 0.460158 -0.079586 -0.062500 1 0 0 0 0 0 3 166450
-0.002164 -0.000460 0.120080 0.164262 0.460156 -0.079591 -0.062500 1 0 0 0 0 0 3 167439
-0.002164 -0.000460 0.120080 0.164255 0.460147 -0.079599 -0.062500 1 0 0 0 0 0 3 168421
-0.002164 -0.000460 0.120080 0.164262 0.460154 -0.079593 -0.062500 1 0 0 0 0 0 3 169436
-0.002164 -0.000460 0.120080 0.164263 0.460155 -0.079592 -0.062500 1 0 0 0 0 0 3 170447
-0.002164 -0.000460 0.120080 0.164263 0.460156 -0.079592 -0.062500 1 0 0 0 0 0 3 171413
-0.002164 -0.000460 0.120080 0.164255 0.460147 -0.079599 -0.062500 1 0 0 0 0 0 3 172410
-0.002164 -0.000460 0.120080 0.164262 0.460154 -0.079593 -0.062500 1 0 0 0 0 0 3 173410
-0.002164 -0.000460 0.120080 0.164263 0.460155 -0.079593 -0.062500 1 0 0 0 0 0 3 174413
-0.002164 -0.000460 0.120080 0.164263 0.460156 -0.079593 -0.062500 1 0 0 0 0 0 3 175438
-0.002164 -0.000460 0.120080 0.164251 0.460159 -0.079586 -0.062500 1 0 0 0 0 0 3 176442
-0.002164 -0.000460 0.120080 0.164254 0.460147 -0.079599 -0.062500 1 0 0 0 0 0 3 177409
-0.002164 -0.000460 0.120080 0.164262 0.460155 -0.079593 -0.062500 1 0 0 0 0 0 3 178411
-0.002164 -0.000460 0.120080 0.164263 0.460156 -0.079592 -0.062500 1 0 0 0 0 0 3 179432
-0.002164 -0.000460 0.120080 0.164263 0.460156 -0.079592 -0.062500 1 0 0 0 0 0 3 180431
-0.002164 -0.000460 0.120080 0.164255 0.460147 -0.079599 -0.062500 1 0 0 0 0 0 3 181418
-0.002164 -0.000460 0.120080 0.164262 0.460155 -0.079593 -0.062500 1 0 0 0 0 0 3 182432
-0.002164 -0.000460 0.120080 0.164263 0.460156 -0.079593 -0.062500 1 0 0 0 0 0 3 183418
-0.002164 -0.000460 0.120080 0.164263 0.460156 -0.079593 -0.062500 1 0 0 0 0 0 3 184432
-0.002164 -0.000460 0.120080 0.164243 0.460150 -0.079593 -0.062500 1 0 0 0 0 0 3 185417
-0.002164 -0.000460 0.120080 0.164261 0.460155 -0.079593 -0.062500 1 0 0 0 0 0 3 186431
-0.002164 -0.000460 0.120080 0.164258 0.460135 -0.079593 -0.062500 1 0 0 0 0 0 3 187415
-0.002164 -0.000460 0.120080 0.164262 0.460153 -0.079592 -0.062500 1 0 0 0 0 0 3 188431
-0.002164 -0.000460 0.120080 0.164263 0.460155 -0.079592 -0.062500 1 0 0 0 0 0 3 189416
-0.002164 -0.000460 0.120080 0.164263 0.460155 -0.079592 -0.062500 1 0 0 0 0 0 3 190434
-0.002164 -0.000460 0.120080 0.164263 0.460155 -0.079592 -0.062500 1 0 0 0 0 0 3 191352
-0.002164 -0.000460 0.120080 0.164264 0.460155 -0.079592 -0.062500 1 0 0 0 0 0 3 192360
-0.002164 -0.000460 0.120080 0.164255 0.460147 -0.079599 -0.062500 1 0 0 0 0 0 3 193351
-0.002164 -0.000460 0.120080 0.164263 0.460154 -0.079593 -0.062500 1 0 0 0 0 0 3 194361
-0.002164 -0.000460 0.120080 0.164251 0.460158 -0.079586 -0.062500 1 0 0 0 0 0 3 195363
-0.002164 -0.000460 0.120080 0.164262 0.460156 -0.079591 -0.062500 1 0 0 0 0 0 3 196351
-0.002164 -0.000460 0.120080 0.164255 0.460147 -0.079599 -0.062500 1 0 0 0 0 0 3 197360
-0.002164 -0.000460 0.120080 0.164262 0.460154 -0.079593 -0.062500 1 0 0 0 0 0 3 198351
-0.002164 -0.000460 0.120080 0.164263 0.460155 -0.079592 -0.062500 1 0 0 0 0 0 3 199361
-0.002164 -0.000460 0.120080 0.164263 0.460155 -0.079592 -0.062500 1 0 0 0 0 0 3 200367
-0.002164 -0.000460 0.120080 0.164255 0.460147 -0.079599 -0.062500 1 0 0 0 0 0 3 201366
-0.002164 -0.000460 0.120080 0.164262 0.460154 -0.079593 -0.062500 1 0 0 0 0 0 3 202353
-0.002164 -0.000460 0.120080 0.164263 0.460155 -0.079593 -0.062500 1 0 0 0 0 0 3 203370
-0.002164 -0.000460 0.120080 0.164264 0.460155 -0.079592 -0.062500 1 0 0 0 0 0 3 204369
-0.002164 -0.000460 0.120080 0.164243 0.460150 -0.079593 -0.062500 1 0 0 0 0 0 3 205350
-0.002164 -0.000460 0.120080 0.164261 0.460155 -0.079592 -0.062500 1 0 0 0 0 0 3 206363
-0.002164 -0.000460 0.120080 0.164263 0.460155 -0.079592 -0.062500 1 0 0 0 0 0 3 207338
-0.002164 -0.000460 0.120080 0.164263 0.460156 -0.079592 -0.062500 1 0 0 0 0 0 3 208360
-0.002164 -0.000460 0.120080 0.164255 0.460147 -0.079599 -0.062500 1 0 0 0 0 0 3 209366
-0.002164 -0.000460 0.120080 0.164262 0.460154 -0.079593 -0.062500 1 0 0 0 0 0 3 210375
-0.002164 -0.000460 0.120080 0.164263 0.460155 -0.079593 -0.062500 1 0 0 0 0 0 3 211366
-0.002164 -0.000460 0.120080 0.164263 0.460156 -0.079593 -0.062500 1 0 0 0 0 0 3 212365
-0.002164 -0.000460 0.120080 0.164264 0.460156 -0.079592 -0.062500 1 0 0 0 0 0 3 213367
-0.002164 -0.000460 0.120080 0.164243 0.460150 -0.079593 -0.062500 1 0 0 0 0 0 3 214339
-0.002164 -0.000460 0.120080 0.164261 0.460155 -0.079592 -0.062500 1 0 0 0 0 0 3 215367
-0.002164 -0.000460 0.120080 0.164254 0.460147 -0.079599 -0.062500 1 0 0 0 0 0 3 216338
-0.002164 -0.000460 0.120080 0.164262 0.460155 -0.079593 -0.062500 1 0 0 0 0 0 3 217375
-0.002164 -0.000460 0.120080 0.164263 0.460155 -0.079593 -0.062500 1 0 0 0 0 0 3 218370
-0.002164 -0.000460 0.120080 0.164263 0.460156 -0.079593 -0.062500 1 0 0 0 0 0 3 219370
-0.002164 -0.000460 0.120080 0.164263 0.460156 -0.079593 -0.062500 1 0 0 0 0 0 3 220367
-0.002164 -0.000460 0.120080 0.164263 0.460156 -0.079593 -0.062500 1 0 0 0 0 0 3 221366
-0.002164 -0.000460 0.120080 0.164255 0.460147 -0.079600 -0.062500 1 0 0 0 0 0 3 222368
-0.002164 -0.000460 0.120080 0.164254 0.460146 -0.079580 -0.062500 1 0 0 0 0 0 3 223338
-0.002164 -0.000460 0.120080 0.164262 0.460154 -0.079591 -0.062500 1 0 0 0 0 0 3 224335
-0.002164 -0.000460 0.120080 0.164255 0.460146 -0.079599 -0.062500 1 0 0 0 0 0 3 225366
-0.002164 -0.000460 0.120080 0.164262 0.460154 -0.079593 -0.062500 1 0 0 0 0 0 3 226337
-0.002164 -0.000460 0.120080 0.164263 0.460155 -0.079592 -0.062500 1 0 0 0 0 0 3 227365
-0.002164 -0.000460 0.120080 0.164263 0.460155 -0.079592 -0.062500 1 0 0 0 0 0 3 228364
-0.002164 -0.000460 0.120080 0.164263 0.460155 -0.079592 -0.062500 1 0 0 0 0 0 3 229366
-0.002164 -0.000460 0.120080 0.164255 0.460147 -0.079599 -0.062500 1 0 0 0 0 0 3 230369
-0.002164 -0.000460 0.120080 0.164263 0.460154 -0.079593 -0.062500 1 0 0 0 0 0 3 231368
-0.002164 -0.000460 0.120080 0.164263 0.460155 -0.079592 -0.062500 1 0 0 0 0 0 3 232364
-0.002164 -0.000460 0.120080 0.164264 0.460155 -0.079592 -0.062500 1 0 0 0 0 0 3 233368
-0.002164 -0.000460 0.120080 0.164243 0.460149 -0.079593 -0.062500 1 0 0 0 0 0 3 234337
-0.002164 -0.000460 0.120080 0.164261 0.460155 -0.079592 -0.062500 1 0 0 0 0 0 3 235366
-0.002164 -0.000460 0.120080 0.164263 0.460155 -0.079592 -0.062500 1 0 0 0 0 0 3 236364
-0.002164 -0.000460 0.120080 0.164263 0.460155 -0.079592 -0.062500 1 0 0 0 0 0 3 237366
-0.002164 -0.000460 0.120080 0.164255 0.460147 -0.079599 -0.062500 1 0 0 0 0 0 3 238367
-0.002164 -0.000460 0.120080 0.164262 0.460154 -0.079593 -0.062500 1 0 0 0 0 0 3 239366
-0.002164 -0.000460 0.120080 0.164263 0.460155 -0.079593 -0.062500 1 0 0 0 0 0 3 240366
-0.002164 -0.000460 0.120080 0.164263 0.460155 -0.079592 -0.062500 1 0 0 0 0 0 3 241354
-0.002164 -0.000460 0.120080 0.164255 0.460147 -0.079599 -0.062500 1 0 0 0 0 0 3 242378
-0.002164 -0.000460 0.120080 0.164250 0.460157 -0.079587 -0.062500 1 0 0 0 0 0 3 243381
-0.002164 -0.000460 0.120080 0.164261 0.460156 -0.079592 -0.062500 1 0 0 0 0 0 3 244373
-0.002164 -0.000460 0.120080 0.164263 0.460156 -0.079592 -0.062500 1 0 0 0 0 0 3 245375
-0.002164 -0.000460 0.120080 0.164255 0.460147 -0.079599 -0.062500 1 0 0 0 0 0 3 246376
-0.002170 -0.000442 0.120069 0.238537 0.205090 0.066837 -0.062500 1 0 0 0 0 0 3 247374
-0.002172 -0.000433 0.120065 0.214764 0.291070 -0.004609 -0.062500 1 0 0 0 0 0 3 248355
-0.002174 -0.000428 0.120064 0.196123 0.355194 -0.041699 -0.062500 1 0 0 0 0 0 3 249377
-0.002174 -0.000426 0.120064 0.185867 0.389299 -0.055824 -0.062500 1 0 0 0 0 0 3 250357
-0.002175 -0.000425 0.120064 0.180574 0.406543 -0.060861 -0.062500 1 0 0 0 0 0 3 251374
-0.002175 -0.000424 0.120064 0.177869 0.415167 -0.062620 -0.062500 1 0 0 0 0 0 3 252374
-0.002175 -0.000424 0.120064 0.176511 0.419476 -0.063233 -0.062500 1 0 0 0 0 0 3 253365
-0.002175 -0.000424 0.120064 0.175829 0.421636 -0.063442 -0.062500 1 0 0 0 0 0 3 254432
-0.002175 -0.000424 0.120064 0.175475 0.422719 -0.063522 -0.062500 1 0 0 0 0 0 3 255415
-0.002175 -0.000424 0.120064 0.175298 0.423255 -0.063537 -0.062500 1 0 0 0 0 0 3 256430
-0.002175 -0.000424 0.120064 0.175217 0.423516 -0.063552 -0.062500 1 0 0 0 0 0 3 257413
-0.002175 -0.000424 0.120064 0.175162 0.423659 -0.063560 -0.062500 1 0 0 0 0 0 3 258430
-0.002175 -0.000424 0.120064 0.175152 0.423723 -0.063561 -0.062500 1 0 0 0 0 0 3 259414
-0.002175 -0.000424 0.120064 0.175145 0.423749 -0.063555 -0.062500 1 0 0 0 0 0 3 260429
-0.002175 -0.000424 0.120064 0.175126 0.423776 -0.063561 -0.062500 1 0 0 0 0 0 3 261414
-0.002175 -0.000424 0.120064 0.175132 0.423787 -0.063555 -0.062500 1 0 0 0 0 0 3 262378
-0.002175 -0.000424 0.120064 0.175133 0.423787 -0.063554 -0.062500 1 0 0 0 0 0 3 263358
-0.002175 -0.000424 0.120064 0.175133 0.423787 -0.063554 -0.062500 1 0 0 0 0 0 3 264347
-0.002175 -0.000424 0.120064 0.175125 0.423778 -0.063560 -0.062500 1 0 0 0 0 0 3 265358
-0.002175 -0.000424 0.120064 0.175129 0.423797 -0.063561 -0.062500 1 0 0 0 0 0 3 266349
-0.002175 -0.000424 0.120064 0.175133 0.423788 -0.063555 -0.062500 1 0 0 0 0 0 3 267356
-0.002175 -0.000424 0.120064 0.175130 0.423799 -0.063560 -0.062500 1 0 0 0 0 0 3 268349
-0.002175 -0.000424 0.120064 0.175125 0.423780 -0.063562 -0.062500 1 0 0 0 0 0 3 269357
-0.002175 -0.000424 0.120064 0.175133 0.423786 -0.063555 -0.062500 1 0 0 0 0 0 3 270349
-0.002175 -0.000424 0.120064 0.175131 0.423798 -0.063561 -0.062500 1 0 0 0 0 0 3 271374
-0.002175 -0.000424 0.120064 0.175134 0.423788 -0.063555 -0.062500 1 0 0 0 0 0 3 272355
-0.002175 -0.000424 0.120064 0.175123 0.423790 -0.063568 -0.062500 1 0 0 0 0 0 3 273353
-0.002162 -0.000410 0.120074 -0.002903 0.233363 -0.215411 -0.062500 1 0 0 0 0 0 3 274363
-0.002156 -0.000403 0.120078 0.055595 0.296959 -0.141222 -0.062500 1 0 0 0 0 0 3 275362
-0.002153 -0.000400 0.120079 0.100344 0.344832 -0.102787 -0.062500 1 0 0 0 0 0 3 276348
-0.002151 -0.000398 0.120080 0.124521 0.370458 -0.088160 -0.062500 1 0 0 0 0 0 3 277356
-0.002150 -0.000397 0.120080 0.136892 0.383451 -0.082957 -0.062500 1 0 0 0 0 0 3 278356
-0.002150 -0.000397 0.120080 0.143129 0.389977 -0.081152 -0.062500 1 0 0 0 0 0 3 279637
-0.002150 -0.000397 0.120080 0.146273 0.393246 -0.080517 -0.062500 1 0 0 0 0 0 3 280370
-0.002150 -0.000397 0.120080 0.147844 0.394883 -0.080287 -0.062500 1 0 0 0 0 0 3 281336
-0.002149 -0.000397 0.120080 0.148627 0.395692 -0.080219 -0.062500 1 0 0 0 0 0 3 282368
-0.002149 -0.000397 0.120080 0.149017 0.396101 -0.080182 -0.062500 1 0 0 0 0 0 3 283334
-0.002149 -0.000397 0.120080 0.149224 0.396302 -0.080179 -0.062500 1 0 0 0 0 0 3 284366
-0.002149 -0.000397 0.120080 0.149323 0.396421 -0.080170 -0.062500 1 0 0 0 0 0 3 285364
-0.002149 -0.000397 0.120080 0.149370 0.396472 -0.080174 -0.062500 1 0 0 0 0 0 3 286336
-0.002149 -0.000397 0.120080 0.149392 0.396480 -0.080174 -0.062500 1 0 0 0 0 0 3 287361
-0.002149 -0.000397 0.120080 0.149410 0.396497 -0.080180 -0.062500 1 0 0 0 0 0 3 288356
-0.002149 -0.000397 0.120080 0.149408 0.396510 -0.080167 -0.062500 1 0 0 0 0 0 3 289367
-0.002149 -0.000397 0.120080 0.149416 0.396520 -0.080179 -0.062500 1 0 0 0 0 0 3 290368
-0.002149 -0.000397 0.120080 0.149420 0.396509 -0.080174 -0.062500 1 0 0 0 0 0 3 291368
-0.002149 -0.000397 0.120080 0.149420 0.396508 -0.080173 -0.062500 1 0 0 0 0 0 3 292366
-0.002149 -0.000397 0.120080 0.149417 0.396519 -0.080180 -0.062500 1 0 0 0 0 0 3 293334
-0.002149 -0.000397 0.120080 0.149420 0.396508 -0.080174 -0.062500 1 0 0 0 0 0 3 294366
-0.002149 -0.000397 0.120080 0.149420 0.396507 -0.080173 -0.062500 1 0 0 0 0 0 3 295364
-0.002149 -0.000397 0.120080 0.149413 0.396530 -0.080167 -0.062500 1 0 0 0 0 0 3 296365
-0.002149 -0.000397 0.120080 0.149419 0.396510 -0.080172 -0.062500 1 0 0 0 0 0 3 297363
-0.002149 -0.000397 0.120080 0.149416 0.396519 -0.080179 -0.062500 1 0 0 0 0 0 3 298364
-0.002149 -0.000397 0.120080 0.149419 0.396509 -0.080174 -0.062500 1 0 0 0 0 0 3 299334
-0.002149 -0.000397 0.120080 0.149420 0.396507 -0.080173 -0.062500 1 0 0 0 0 0 3 300363
-0.002149 -0.000397 0.120080 0.149416 0.396519 -0.080180 -0.062500 1 0 0 0 0 0 3 301362
-0.002149 -0.000397 0.120080 0.149428 0.396517 -0.080167 -0.062500 1 0 0 0 0 0 3 302365
-0.002149 -0.000397 0.120080 0.149418 0.396520 -0.080179 -0.062500 1 0 0 0 0 0 3 303363
-0.002149 -0.000397 0.120080 0.149420 0.396509 -0.080174 -0.062500 1 0 0 0 0 0 3 304362
-0.002149 -0.000397 0.120080 0.149420 0.396507 -0.080173 -0.062500 1 0 0 0 0 0 3 305364
-0.002149 -0.000397 0.120080 0.149405 0.396521 -0.080174 -0.062500 1 0 0 0 0 0 3 306334
-0.002149 -0.000397 0.120080 0.149426 0.396517 -0.080166 -0.062500 1 0 0 0 0 0 3 307363
-0.002149 -0.000397 0.120080 0.149417 0.396520 -0.080179 -0.062500 1 0 0 0 0 0 3 308364
-0.002149 -0.000397 0.120080 0.149420 0.396509 -0.080174 -0.062500 1 0 0 0 0 0 3 309333
-0.002149 -0.000397 0.120080 0.149420 0.396507 -0.080173 -0.062500 1 0 0 0 0 0 3 310375
-0.002149 -0.000397 0.120080 0.149417 0.396519 -0.080180 -0.062500 1 0 0 0 0 0 3 311371
-0.002149 -0.000397 0.120080 0.149420 0.396508 -0.080174 -0.062500 1 0 0 0 0 0 3 312373
-0.002149 -0.000397 0.120080 0.149425 0.396528 -0.080173 -0.062500 1 0 0 0 0 0 3 313376
-0.002149 -0.000397 0.120080 0.149421 0.396510 -0.080173 -0.062500 1 0 0 0 0 0 3 314365
-0.002149 -0.000397 0.120080 0.149421 0.396507 -0.080173 -0.062500 1 0 0 0 0 0 3 315371
-0.002149 -0.000397 0.120080 0.149405 0.396522 -0.080173 -0.062500 1 0 0 0 0 0 3 316374
-0.002149 -0.000397 0.120080 0.149418 0.396509 -0.080173 -0.062500 1 0 0 0 0 0 3 317371
-0.002149 -0.000397 0.120080 0.149424 0.396528 -0.080173 -0.062500 1 0 0 0 0 0 3 318374
-0.002149 -0.000397 0.120080 0.149420 0.396510 -0.080173 -0.062500 1 0 0 0 0 0 3 319370
-0.002149 -0.000397 0.120080 0.149420 0.396508 -0.080173 -0.062500 1 0 0 0 0 0 3 320372
-0.002149 -0.000397 0.120080 0.149417 0.396519 -0.080180 -0.062500 1 0 0 0 0 0 3 321377
-0.002149 -0.000397 0.120080 0.149420 0.396508 -0.080174 -0.062500 1 0 0 0 0 0 3 322354
-0.002149 -0.000397 0.120080 0.149417 0.396519 -0.080180 -0.062500 1 0 0 0 0 0 3 323373
-0.002149 -0.000397 0.120080 0.149416 0.396520 -0.080161 -0.062500 1 0 0 0 0 0 3 324370
-0.002149 -0.000397 0.120080 0.149419 0.396509 -0.080171 -0.062500 1 0 0 0 0 0 3 325362
-0.002149 -0.000397 0.120080 0.149416 0.396519 -0.080179 -0.062500 1 0 0 0 0 0 3 326425
-0.002149 -0.000397 0.120080 0.149419 0.396509 -0.080174 -0.062500 1 0 0 0 0 0 3 327412
-0.002149 -0.000397 0.120080 0.149416 0.396519 -0.080180 -0.062500 1 0 0 0 0 0 3 328426
-0.002149 -0.000397 0.120080 0.149428 0.396517 -0.080167 -0.062500 1 0 0 0 0 0 3 329428
-0.002155 -0.000378 0.120070 0.223672 0.141604 0.066451 -0.062500 1 0 0 0 0 0 3 330413
-0.002157 -0.000369 0.120066 0.199915 0.227508 -0.005088 -0.062500 1 0 0 0 0 0 3 331429
-0.002159 -0.000365 0.120065 0.181258 0.291596 -0.042239 -0.062500 1 0 0 0 0 0 3 332413
-0.002160 -0.000362 0.120064 0.171015 0.325681 -0.056379 -0.062500 1 0 0 0 0 0 3 333427
-0.002160 -0.000361 0.120064 0.165724 0.342917 -0.061409 -0.062500 1 0 0 0 0 0 3 334412
-0.002160 -0.000361 0.120064 0.163032 0.351534 -0.063179 -0.062500 1 0 0 0 0 0 3 335357
-0.002160 -0.000360 0.120064 0.161661 0.355856 -0.063797 -0.062500 1 0 0 0 0 0 3 336347
-0.002160 -0.000360 0.120064 0.160965 0.358020 -0.064001 -0.062500 1 0 0 0 0 0 3 337355
-0.002160 -0.000360 0.120064 0.160633 0.359098 -0.064074 -0.062500 1 0 0 0 0 0 3 338346
-0.002160 -0.000360 0.120064 0.160463 0.359621 -0.064102 -0.062500 1 0 0 0 0 0 3 339356
-0.002160 -0.000360 0.120064 0.160376 0.359903 -0.064111 -0.062500 1 0 0 0 0 0 3 340346
-0.002160 -0.000360 0.120064 0.160324 0.360038 -0.064113 -0.062500 1 0 0 0 0 0 3 341355
-0.002160 -0.000360 0.120064 0.160306 0.360092 -0.064120 -0.062500 1 0 0 0 0 0 3 342347
-0.002160 -0.000360 0.120064 0.160295 0.360128 -0.064121 -0.062500 1 0 0 0 0 0 3 343341
-0.002160 -0.000360 0.120064 0.160287 0.360153 -0.064114 -0.062500 1 0 0 0 0 0 3 344360
-0.002160 -0.000360 0.120064 0.160283 0.360167 -0.064120 -0.062500 1 0 0 0 0 0 3 345343
-0.002160 -0.000360 0.120064 0.160286 0.360156 -0.064114 -0.062500 1 0 0 0 0 0 3 346375
-0.002148 -0.000347 0.120075 -0.017828 0.169604 -0.215797 -0.062500 1 0 0 0 0 0 3 347342
-0.002141 -0.000340 0.120079 0.040696 0.233289 -0.141686 -0.062500 1 0 0 0 0 0 3 348331
-0.002138 -0.000336 0.120080 0.085470 0.281188 -0.103294 -0.062500 1 0 0 0 0 0 3 349346
-0.002136 -0.000335 0.120080 0.109659 0.306828 -0.088694 -0.062500 1 0 0 0 0 0 3 350357
-0.002135 -0.000334 0.120081 0.122038 0.319815 -0.083497 -0.062500 1 0 0 0 0 0 3 351365
-0.002135 -0.000333 0.120081 0.128278 0.326342 -0.081679 -0.062500 1 0 0 0 0 0 3 352357
-0.002135 -0.000333 0.120081 0.131412 0.329614 -0.081059 -0.062500 1 0 0 0 0 0 3 353352
-0.002135 -0.000333 0.120081 0.132985 0.331240 -0.080825 -0.062500 1 0 0 0 0 0 3 354352
-0.002135 -0.000333 0.120081 0.133774 0.332068 -0.080757 -0.062500 1 0 0 0 0 0 3 355349
-0.002135 -0.000333 0.120081 0.134164 0.332480 -0.080720 -0.062500 1 0 0 0 0 0 3 356348
-0.002135 -0.000333 0.120081 0.134363 0.332674 -0.080725 -0.062500 1 0 0 0 0 0 3 357349
-0.002135 -0.000333 0.120081 0.134464 0.332779 -0.080710 -0.062500 1 0 0 0 0 0 3 358351
-0.002135 -0.000333 0.120081 0.134512 0.332829 -0.080713 -0.062500 1 0 0 0 0 0 3 359348
-0.002135 -0.000333 0.120081 0.134539 0.332857 -0.080713 -0.062500 1 0 0 0 0 0 3 360358
-0.002135 -0.000333 0.120081 0.134549 0.332868 -0.080706 -0.062500 1 0 0 0 0 0 3 361354
-0.002135 -0.000333 0.120081 0.134558 0.332877 -0.080718 -0.062500 1 0 0 0 0 0 3 362358
-0.002135 -0.000333 0.120081 0.134558 0.332878 -0.080719 -0.062500 1 0 0 0 0 0 3 363354
-0.002135 -0.000333 0.120081 0.134570 0.332875 -0.080706 -0.062500 1 0 0 0 0 0 3 364349
-0.002135 -0.000333 0.120081 0.134560 0.332877 -0.080718 -0.062500 1 0 0 0 0 0 3 365352
-0.002135 -0.000333 0.120081 0.134567 0.332886 -0.080713 -0.062500 1 0 0 0 0 0 3 366350
-0.002135 -0.000333 0.120081 0.134559 0.332878 -0.080719 -0.062500 1 0 0 0 0 0 3 367351
-0.002135 -0.000333 0.120081 0.134554 0.332889 -0.080707 -0.062500 1 0 0 0 0 0 3 368349
-0.002135 -0.000333 0.120081 0.134566 0.332888 -0.080711 -0.062500 1 0 0 0 0 0 3 369350
-0.002135 -0.000333 0.120081 0.134562 0.332867 -0.080712 -0.062500 1 0 0 0 0 0 3 370350
-0.002135 -0.000333 0.120081 0.134567 0.332885 -0.080712 -0.062500 1 0 0 0 0 0 3 371350
-0.002135 -0.000333 0.120081 0.134559 0.332878 -0.080719 -0.062500 1 0 0 0 0 0 3 372349
-0.002135 -0.000333 0.120081 0.134566 0.332886 -0.080713 -0.062500 1 0 0 0 0 0 3 373350
-0.002135 -0.000333 0.120081 0.134567 0.332887 -0.080712 -0.062500 1 0 0 0 0 0 3 374352
-0.002135 -0.000333 0.120081 0.134563 0.332867 -0.080712 -0.062500 1 0 0 0 0 0 3 375332
-0.002135 -0.000333 0.120081 0.134567 0.332885 -0.080712 -0.062500 1 0 0 0 0 0 3 376355
-0.002135 -0.000333 0.120081 0.134560 0.332878 -0.080719 -0.062500 1 0 0 0 0 0 3 377351
-0.002135 -0.000333 0.120081 0.134554 0.332889 -0.080707 -0.062500 1 0 0 0 0 0 3 378349
-0.002135 -0.000333 0.120081 0.134566 0.332888 -0.080711 -0.062500 1 0 0 0 0 0 3 379353
-0.002140 -0.000315 0.120070 0.208786 0.078135 0.066098 -0.062500 1 0 0 0 0 0 3 380351
-0.002143 -0.000306 0.120067 0.185041 0.163944 -0.005535 -0.062500 1 0 0 0 0 0 3 381350
-0.002144 -0.000301 0.120065 0.166390 0.227988 -0.042719 -0.062500 1 0 0 0 0 0 3 382351
-0.002145 -0.000299 0.120065 0.156156 0.262075 -0.056884 -0.062500 1 0 0 0 0 0 3 383350
-0.002145 -0.000298 0.120065 0.150864 0.279285 -0.061928 -0.062500 1 0 0 0 0 0 3 384343
-0.002145 -0.000297 0.120065 0.148166 0.287920 -0.063699 -0.062500 1 0 0 0 0 0 3 385353
-0.002145 -0.000297 0.120065 0.146806 0.292239 -0.064305 -0.062500 1 0 0 0 0 0 3 386431
-0.002145 -0.000297 0.120065 0.146116 0.294390 -0.064523 -0.062500 1 0 0 0 0 0 3 387428
-0.002145 -0.000297 0.120065 0.145773 0.295469 -0.064592 -0.062500 1 0 0 0 0 0 3 388439
-0.002145 -0.000297 0.120065 0.145586 0.296007 -0.064620 -0.062500 1 0 0 0 0 0 3 389405
-0.002145 -0.000297 0.120065 0.145508 0.296288 -0.064636 -0.062500 1 0 0 0 0 0 3 390432
-0.002145 -0.000297 0.120065 0.145460 0.296411 -0.064632 -0.062500 1 0 0 0 0 0 3 391425
-0.002145 -0.000297 0.120065 0.145448 0.296484 -0.064638 -0.062500 1 0 0 0 0 0 3 392445
-0.002145 -0.000297 0.120065 0.145441 0.296511 -0.064632 -0.062500 1 0 0 0 0 0 3 393429
-0.002145 -0.000297 0.120065 0.145422 0.296538 -0.064639 -0.062500 1 0 0 0 0 0 3 394435
-0.002145 -0.000297 0.120065 0.145428 0.296549 -0.064632 -0.062500 1 0 0 0 0 0 3 395428
-0.002145 -0.000297 0.120065 0.145421 0.296541 -0.064639 -0.062500 1 0 0 0 0 0 3 396460
-0.002145 -0.000297 0.120065 0.145428 0.296549 -0.064632 -0.062500 1 0 0 0 0 0 3 397431
-0.002145 -0.000297 0.120065 0.145421 0.296541 -0.064639 -0.062500 1 0 0 0 0 0 3 398425
-0.002145 -0.000297 0.120065 0.145428 0.296548 -0.064632 -0.062500 1 0 0 0 0 0 3 399412
-0.002145 -0.000297 0.120065 0.145421 0.296540 -0.064639 -0.062500 1 0 0 0 0 0 3 400427
-0.002145 -0.000297 0.120065 0.145429 0.296548 -0.064632 -0.062500 1 0 0 0 0 0 3 401410
-0.002145 -0.000297 0.120065 0.145426 0.296560 -0.064638 -0.062500 1 0 0 0 0 0 3 402427
-0.002145 -0.000297 0.120065 0.145421 0.296542 -0.064639 -0.062500 1 0 0 0 0 0 3 403409
-0.002145 -0.000297 0.120065 0.145429 0.296548 -0.064633 -0.062500 1 0 0 0 0 0 3 404425
-0.002145 -0.000297 0.120065 0.145422 0.296540 -0.064639 -0.062500 1 0 0 0 0 0 3 405410
-0.002145 -0.000297 0.120065 0.145426 0.296559 -0.064639 -0.062500 1 0 0 0 0 0 3 406427
-0.002145 -0.000297 0.120065 0.145417 0.296553 -0.064626 -0.062500 1 0 0 0 0 0 3 407345
-0.002145 -0.000297 0.120065 0.145420 0.296541 -0.064638 -0.062500 1 0 0 0 0 0 3 408354
-0.002145 -0.000297 0.120065 0.145428 0.296548 -0.064632 -0.062500 1 0 0 0 0 0 3 409343
-0.002145 -0.000297 0.120065 0.145418 0.296552 -0.064645 -0.062500 1 0 0 0 0 0 3 410352
-0.002145 -0.000297 0.120065 0.145428 0.296549 -0.064633 -0.062500 1 0 0 0 0 0 3 411344
-0.002145 -0.000297 0.120065 0.145430 0.296549 -0.064632 -0.062500 1 0 0 0 0 0 3 412352
-0.002145 -0.000297 0.120065 0.145422 0.296540 -0.064638 -0.062500 1 0 0 0 0 0 3 413353
-0.002145 -0.000297 0.120065 0.145426 0.296560 -0.064639 -0.062500 1 0 0 0 0 0 3 414345
-0.002145 -0.000297 0.120065 0.145430 0.296550 -0.064633 -0.062500 1 0 0 0 0 0 3 415353
-0.002145 -0.000297 0.120065 0.145422 0.296541 -0.064639 -0.062500 1 0 0 0 0 0 3 416362
-0.002145 -0.000297 0.120065 0.145417 0.296551 -0.064626 -0.062500 1 0 0 0 0 0 3 417336
-0.002145 -0.000297 0.120065 0.145417 0.296552 -0.064645 -0.062500 1 0 0 0 0 0 3 418378
-0.002145 -0.000297 0.120065 0.145428 0.296550 -0.064633 -0.062500 1 0 0 0 0 0 3 419358
-0.002145 -0.000297 0.120065 0.145421 0.296540 -0.064639 -0.062500 1 0 0 0 0 0 3 420349
-0.002145 -0.000297 0.120065 0.145429 0.296548 -0.064632 -0.062500 1 0 0 0 0 0 3 421352
-0.002145 -0.000297 0.120065 0.145426 0.296561 -0.064638 -0.062500 1 0 0 0 0 0 3 422355
-0.002145 -0.000297 0.120065 0.145421 0.296542 -0.064639 -0.062500 1 0 0 0 0 0 3 423353
-0.002145 -0.000297 0.120065 0.145429 0.296548 -0.064633 -0.062500 1 0 0 0 0 0 3 424345
-0.002145 -0.000297 0.120065 0.145430 0.296549 -0.064632 -0.062500 1 0 0 0 0 0 3 425350
-0.002145 -0.000297 0.120065 0.145419 0.296552 -0.064645 -0.062500 1 0 0 0 0 0 3 426355
-0.002145 -0.000297 0.120065 0.145417 0.296552 -0.064627 -0.062500 1 0 0 0 0 0 3 427348
-0.002145 -0.000297 0.120065 0.145420 0.296541 -0.064638 -0.062500 1 0 0 0 0 0 3 428346
-0.002133 -0.000283 0.120075 -0.032769 0.105851 -0.216123 -0.062500 1 0 0 0 0 0 3 429348
-0.002126 -0.000276 0.120079 0.025778 0.169602 -0.142107 -0.062500 1 0 0 0 0 0 3 430333
-0.002123 -0.000273 0.120081 0.070585 0.217565 -0.103759 -0.062500 1 0 0 0 0 0 3 431331
-0.002121 -0.000271 0.120081 0.094782 0.243203 -0.089185 -0.062500 1 0 0 0 0 0 3 432349
-0.002121 -0.000270 0.120081 0.107154 0.256197 -0.083996 -0.062500 1 0 0 0 0 0 3 433353
-0.002120 -0.000270 0.120081 0.113397 0.262716 -0.082178 -0.062500 1 0 0 0 0 0 3 434335
-0.002120 -0.000269 0.120081 0.116544 0.265985 -0.081547 -0.062500 1 0 0 0 0 0 3 435353
-0.002120 -0.000269 0.120081 0.118108 0.267614 -0.081327 -0.062500 1 0 0 0 0 0 3 436348
-0.002120 -0.000269 0.120081 0.118908 0.268439 -0.081247 -0.062500 1 0 0 0 0 0 3 437346
-0.002120 -0.000269 0.120081 0.119303 0.268839 -0.081223 -0.062500 1 0 0 0 0 0 3 438350
-0.002120 -0.000269 0.120081 0.119499 0.269043 -0.081216 -0.062500 1 0 0 0 0 0 3 439346
-0.002120 -0.000269 0.120081 0.119589 0.269152 -0.081213 -0.062500 1 0 0 0 0 0 3 440348
-0.002120 -0.000269 0.120081 0.119638 0.269190 -0.081211 -0.062500 1 0 0 0 0 0 3 441347
-0.002120 -0.000269 0.120081 0.119662 0.269229 -0.081217 -0.062500 1 0 0 0 0 0 3 442350
-0.002120 -0.000269 0.120081 0.119680 0.269250 -0.081204 -0.062500 1 0 0 0 0 0 3 443347
-0.002120 -0.000269 0.120081 0.119685 0.269240 -0.081216 -0.062500 1 0 0 0 0 0 3 444348
-0.002120 -0.000269 0.120081 0.119693 0.269247 -0.081211 -0.062500 1 0 0 0 0 0 3 445346
-0.002120 -0.000269 0.120081 0.119694 0.269248 -0.081210 -0.062500 1 0 0 0 0 0 3 446350
-0.002120 -0.000269 0.120081 0.119694 0.269248 -0.081210 -0.062500 1 0 0 0 0 0 3 447348
-0.002120 -0.000269 0.120081 0.119695 0.269247 -0.081210 -0.062500 1 0 0 0 0 0 3 448331
-0.002120 -0.000269 0.120081 0.119695 0.269247 -0.081210 -0.062500 1 0 0 0 0 0 3 449346
-0.002120 -0.000269 0.120081 0.119679 0.269262 -0.081210 -0.062500 1 0 0 0 0 0 3 450350
-0.002120 -0.000269 0.120081 0.119692 0.269249 -0.081210 -0.062500 1 0 0 0 0 0 3 451349
-0.002120 -0.000269 0.120081 0.119694 0.269248 -0.081210 -0.062500 1 0 0 0 0 0 3 452331
-0.002120 -0.000269 0.120081 0.119694 0.269247 -0.081209 -0.062500 1 0 0 0 0 0 3 453348
-0.002120 -0.000269 0.120081 0.119691 0.269259 -0.081216 -0.062500 1 0 0 0 0 0 3 454348
-0.002120 -0.000269 0.120081 0.119694 0.269249 -0.081211 -0.062500 1 0 0 0 0 0 3 455348
-0.002120 -0.000269 0.120081 0.119694 0.269247 -0.081210 -0.062500 1 0 0 0 0 0 3 456345
-0.002120 -0.000269 0.120081 0.119694 0.269247 -0.081210 -0.062500 1 0 0 0 0 0 3 457340
-0.002120 -0.000269 0.120081 0.119695 0.269247 -0.081210 -0.062500 1 0 0 0 0 0 3 458429
-0.002120 -0.000269 0.120081 0.119691 0.269258 -0.081217 -0.062500 1 0 0 0 0 0 3 459432
-0.002120 -0.000269 0.120081 0.119682 0.269251 -0.081204 -0.062500 1 0 0 0 0 0 3 460402
-0.002120 -0.000269 0.120081 0.119693 0.269247 -0.081209 -0.062500 1 0 0 0 0 0 3 461402
-0.002120 -0.000269 0.120081 0.119694 0.269247 -0.081209 -0.062500 1 0 0 0 0 0 3 462430
-0.002120 -0.000269 0.120081 0.119691 0.269259 -0.081216 -0.062500 1 0 0 0 0 0 3 463433
-0.002120 -0.000269 0.120081 0.119694 0.269248 -0.081211 -0.062500 1 0 0 0 0 0 3 464400
-0.002120 -0.000269 0.120081 0.119694 0.269247 -0.081210 -0.062500 1 0 0 0 0 0 3 465427
-0.002120 -0.000269 0.120081 0.119694 0.269247 -0.081210 -0.062500 1 0 0 0 0 0 3 466401
-0.002120 -0.000269 0.120081 0.119691 0.269258 -0.081217 -0.062500 1 0 0 0 0 0 3 467402
-0.002120 -0.000269 0.120081 0.119694 0.269248 -0.081211 -0.062500 1 0 0 0 0 0 3 468400
-0.002120 -0.000269 0.120081 0.119682 0.269250 -0.081204 -0.062500 1 0 0 0 0 0 3 469394
-0.002120 -0.000269 0.120081 0.119693 0.269247 -0.081209 -0.062500 1 0 0 0 0 0 3 470411
-0.002120 -0.000269 0.120081 0.119690 0.269259 -0.081216 -0.062500 1 0 0 0 0 0 3 471423
-0.002120 -0.000269 0.120081 0.119693 0.269248 -0.081211 -0.062500 1 0 0 0 0 0 3 472409
-0.002120 -0.000269 0.120081 0.119694 0.269247 -0.081210 -0.062500 1 0 0 0 0 0 3 473423
-0.002120 -0.000269 0.120081 0.119694 0.269247 -0.081210 -0.062500 1 0 0 0 0 0 3 474409
-0.002107 -0.000256 0.120092 -0.058608 0.078457 -0.232582 -0.062500 1 0 0 0 0 0 3 475424
-0.002100 -0.000249 0.120096 -0.000005 0.142270 -0.158616 -0.062500 1 0 0 0 0 0 3 476407
-0.002097 -0.000245 0.120097 0.044826 0.190242 -0.120302 -0.062500 1 0 0 0 0 0 3 477422
-0.002096 -0.000244 0.120098 0.069038 0.215878 -0.105739 -0.062500 1 0 0 0 0 0 3 478579
-0.002095 -0.000243 0.120098 0.081425 0.228885 -0.100552 -0.062500 1 0 0 0 0 0 3 479352
-0.002094 -0.000242 0.120098 0.087652 0.235401 -0.098738 -0.062500 1 0 0 0 0 0 3 480351
-0.002094 -0.000242 0.120098 0.090798 0.238671 -0.098109 -0.062500 1 0 0 0 0 0 3 481341
-0.002094 -0.000242 0.120098 0.092370 0.240308 -0.097883 -0.062500 1 0 0 0 0 0 3 482347
-0.002094 -0.000242 0.120098 0.093154 0.241118 -0.097817 -0.062500 1 0 0 0 0 0 3 483343
-0.002094 -0.000242 0.120098 0.093552 0.241536 -0.097795 -0.062500 1 0 0 0 0 0 3 484352
-0.002094 -0.000242 0.120098 0.093760 0.241739 -0.097775 -0.062500 1 0 0 0 0 0 3 485341
-0.002094 -0.000242 0.120098 0.093852 0.241849 -0.097771 -0.062500 1 0 0 0 0 0 3 486352
-0.002094 -0.000242 0.120098 0.093901 0.241887 -0.097769 -0.062500 1 0 0 0 0 0 3 487341
-0.002094 -0.000242 0.120098 0.093929 0.241915 -0.097767 -0.062500 1 0 0 0 0 0 3 488365
-0.002094 -0.000242 0.120098 0.093927 0.241928 -0.097774 -0.062500 1 0 0 0 0 0 3 489353
-0.002094 -0.000242 0.120098 0.093946 0.241934 -0.097774 -0.062500 1 0 0 0 0 0 3 490356
-0.002094 -0.000242 0.120098 0.093948 0.241934 -0.097774 -0.062500 1 0 0 0 0 0 3 491342
-0.002094 -0.000242 0.120098 0.093956 0.241943 -0.097767 -0.062500 1 0 0 0 0 0 3 492349
-0.002094 -0.000242 0.120098 0.093946 0.241947 -0.097780 -0.062500 1 0 0 0 0 0 3 493357
-0.002094 -0.000242 0.120098 0.093936 0.241939 -0.097769 -0.062500 1 0 0 0 0 0 3 494347
-0.002094 -0.000242 0.120098 0.093954 0.241943 -0.097767 -0.062500 1 0 0 0 0 0 3 495361
-0.002094 -0.000242 0.120098 0.093948 0.241935 -0.097774 -0.062500 1 0 0 0 0 0 3 496342
-0.002094 -0.000242 0.120098 0.093952 0.241955 -0.097774 -0.062500 1 0 0 0 0 0 3 497363
-0.002094 -0.000242 0.120098 0.093948 0.241937 -0.097774 -0.062500 1 0 0 0 0 0 3 498362
-0.002094 -0.000242 0.120098 0.093956 0.241943 -0.097768 -0.062500 1 0 0 0 0 0 3 499357
-0.002094 -0.000242 0.120098 0.093949 0.241935 -0.097774 -0.062500 1 0 0 0 0 0 3 500358
-0.002094 -0.000242 0.120098 0.093956 0.241943 -0.097767 -0.062500 1 0 0 0 0 0 3 501357
-0.002094 -0.000242 0.120098 0.093946 0.241947 -0.097780 -0.062500 1 0 0 0 0 0 3 502329
-0.002094 -0.000242 0.120098 0.093956 0.241944 -0.097768 -0.062500 1 0 0 0 0 0 3 503356
-0.002094 -0.000242 0.120098 0.093949 0.241935 -0.097774 -0.062500 1 0 0 0 0 0 3 504355
-0.002094 -0.000242 0.120098 0.093936 0.241937 -0.097768 -0.062500 1 0 0 0 0 0 3 505364
-0.002094 -0.000242 0.120098 0.093951 0.241955 -0.097773 -0.062500 1 0 0 0 0 0 3 506359
-0.002094 -0.000242 0.120098 0.093948 0.241936 -0.097774 -0.062500 1 0 0 0 0 0 3 507362
-0.002094 -0.000242 0.120098 0.093956 0.241943 -0.097767 -0.062500 1 0 0 0 0 0 3 508359
-0.002094 -0.000242 0.120098 0.093949 0.241935 -0.097774 -0.062500 1 0 0 0 0 0 3 509354
-0.002094 -0.000242 0.120098 0.093953 0.241955 -0.097774 -0.062500 1 0 0 0 0 0 3 510353
-0.002094 -0.000242 0.120098 0.093949 0.241937 -0.097774 -0.062500 1 0 0 0 0 0 3 511327
-0.002094 -0.000242 0.120098 0.093956 0.241943 -0.097768 -0.062500 1 0 0 0 0 0 3 512356
-0.002094 -0.000242 0.120098 0.093949 0.241935 -0.097774 -0.062500 1 0 0 0 0 0 3 513360
-0.002094 -0.000242 0.120098 0.093933 0.241949 -0.097775 -0.062500 1 0 0 0 0 0 3 514360
-0.002094 -0.000242 0.120098 0.093954 0.241945 -0.097768 -0.062500 1 0 0 0 0 0 3 515356
-0.002094 -0.000242 0.120098 0.093948 0.241935 -0.097774 -0.062500 1 0 0 0 0 0 3 516355
-0.002094 -0.000242 0.120098 0.093956 0.241943 -0.097767 -0.062500 1 0 0 0 0 0 3 517355
-0.002094 -0.000242 0.120098 0.093945 0.241947 -0.097780 -0.062500 1 0 0 0 0 0 3 518358
-0.002094 -0.000242 0.120098 0.093956 0.241944 -0.097768 -0.062500 1 0 0 0 0 0 3 519354
-0.002094 -0.000242 0.120098 0.093949 0.241935 -0.097774 -0.062500 1 0 0 0 0 0 3 520356
-0.002094 -0.000242 0.120098 0.093956 0.241943 -0.097767 -0.062500 1 0 0 0 0 0 3 521355
-0.002094 -0.000242 0.120098 0.093946 0.241947 -0.097780 -0.062500 1 0 0 0 0 0 3 522359
-0.002094 -0.000242 0.120098 0.093936 0.241938 -0.097769 -0.062500 1 0 0 0 0 0 3 523357
-0.002094 -0.000242 0.120098 0.093954 0.241943 -0.097767 -0.062500 1 0 0 0 0 0 3 524356
-0.002094 -0.000242 0.120098 0.093948 0.241935 -0.097773 -0.062500 1 0 0 0 0 0 3 525357
-0.002094 -0.000242 0.120098 0.093952 0.241955 -0.097774 -0.062500 1 0 0 0 0 0 3 526358
-0.002094 -0.000242 0.120098 0.093948 0.241937 -0.097774 -0.062500 1 0 0 0 0 0 3 527356
-0.002094 -0.000242 0.120098 0.093956 0.241943 -0.097768 -0.062500 1 0 0 0 0 0 3 528356
-0.002094 -0.000242 0.120098 0.093949 0.241935 -0.097774 -0.062500 1 0 0 0 0 0 3 529352
-0.002094 -0.000242 0.120098 0.093953 0.241955 -0.097774 -0.062500 1 0 0 0 0 0 3 530356
-0.002094 -0.000242 0.120098 0.093949 0.241937 -0.097775 -0.062500 1 0 0 0 0 0 3 531356
-0.002094 -0.000242 0.120098 0.093957 0.241943 -0.097768 -0.062500 1 0 0 0 0 0 3 532356
-0.002094 -0.000242 0.120098 0.093949 0.241935 -0.097774 -0.062500 1 0 0 0 0 0 3 533354
-0.002094 -0.000242 0.120098 0.093936 0.241937 -0.097768 -0.062500 1 0 0 0 0 0 3 534358
-0.002094 -0.000242 0.120098 0.093951 0.241955 -0.097773 -0.062500 1 0 0 0 0 0 3 535354
-0.002094 -0.000242 0.120098 0.093948 0.241936 -0.097774 -0.062500 1 0 0 0 0 0 3 536356
-0.002094 -0.000242 0.120098 0.093956 0.241943 -0.097767 -0.062500 1 0 0 0 0 0 3 537347
-0.002094 -0.000242 0.120098 0.093945 0.241947 -0.097780 -0.062500 1 0 0 0 0 0 3 538327
-0.002094 -0.000242 0.120098 0.093956 0.241945 -0.097768 -0.062500 1 0 0 0 0 0 3 539356
-0.002094 -0.000242 0.120098 0.093949 0.241935 -0.097774 -0.062500 1 0 0 0 0 0 3 540353
-0.002094 -0.000242 0.120098 0.093957 0.241943 -0.097768 -0.062500 1 0 0 0 0 0 3 541348
-0.002094 -0.000242 0.120098 0.093949 0.241935 -0.097774 -0.062500 1 0 0 0 0 0 3 542350
-0.002094 -0.000242 0.120098 0.093933 0.241949 -0.097775 -0.062500 1 0 0 0 0 0 3 543341
-0.002094 -0.000242 0.120098 0.093954 0.241945 -0.097768 -0.062500 1 0 0 0 0 0 3 544348
-0.002094 -0.000242 0.120098 0.093948 0.241935 -0.097774 -0.062500 1 0 0 0 0 0 3 545339
-0.002094 -0.000242 0.120098 0.093956 0.241943 -0.097767 -0.062500 1 0 0 0 0 0 3 546350
-0.002094 -0.000242 0.120098 0.093945 0.241947 -0.097780 -0.062500 1 0 0 0 0 0 3 547349
-0.002094 -0.000242 0.120098 0.093956 0.241944 -0.097768 -0.062500 1 0 0 0 0 0 3 548340
-0.002081 -0.000228 0.120109 -0.084451 0.051029 -0.249015 -0.062500 1 0 0 0 0 0 3 549349
-0.002075 -0.000221 0.120112 -0.025797 0.114892 -0.175124 -0.062500 1 0 0 0 0 0 3 550339
-0.002071 -0.000218 0.120114 0.019056 0.162902 -0.136833 -0.062500 1 0 0 0 0 0 3 551348
-0.002070 -0.000216 0.120114 0.043280 0.188552 -0.122287 -0.062500 1 0 0 0 0 0 3 552338
-0.002069 -0.000215 0.120114 0.055660 0.201568 -0.117103 -0.062500 1 0 0 0 0 0 3 553349
-0.002069 -0.000215 0.120114 0.061900 0.208083 -0.115279 -0.062500 1 0 0 0 0 0 3 554348
-0.002068 -0.000215 0.120114 0.065040 0.211345 -0.114658 -0.062500 1 0 0 0 0 0 3 555355
-0.002068 -0.000215 0.120114 0.066608 0.212995 -0.114441 -0.062500 1 0 0 0 0 0 3 556347
-0.002068 -0.000215 0.120114 0.067403 0.213803 -0.114363 -0.062500 1 0 0 0 0 0 3 557348
-0.002068 -0.000215 0.120114 0.067807 0.214209 -0.114333 -0.062500 1 0 0 0 0 0 3 558355
-0.002068 -0.000215 0.120114 0.068004 0.214414 -0.114325 -0.062500 1 0 0 0 0 0 3 559345
-0.002068 -0.000215 0.120114 0.068094 0.214524 -0.114322 -0.062500 1 0 0 0 0 0 3 560349
-0.002068 -0.000215 0.120114 0.068140 0.214574 -0.114327 -0.062500 1 0 0 0 0 0 3 561358
-0.002068 -0.000215 0.120114 0.068170 0.214591 -0.114320 -0.062500 1 0 0 0 0 0 3 562342
-0.002068 -0.000215 0.120114 0.068177 0.214612 -0.114320 -0.062500 1 0 0 0 0 0 3 563360
-0.002068 -0.000215 0.120114 0.068197 0.214619 -0.114319 -0.062500 1 0 0 0 0 0 3 564352
-0.002068 -0.000215 0.120114 0.068199 0.214620 -0.114319 -0.062500 1 0 0 0 0 0 3 565356
-0.002068 -0.000215 0.120114 0.068200 0.214620 -0.114318 -0.062500 1 0 0 0 0 0 3 566357
-0.002068 -0.000215 0.120114 0.068192 0.214611 -0.114325 -0.062500 1 0 0 0 0 0 3 567355
-0.002068 -0.000215 0.120114 0.068183 0.214633 -0.114320 -0.062500 1 0 0 0 0 0 3 568355
-0.002068 -0.000215 0.120114 0.068197 0.214621 -0.114319 -0.062500 1 0 0 0 0 0 3 569355
-0.002068 -0.000215 0.120114 0.068199 0.214620 -0.114318 -0.062500 1 0 0 0 0 0 3 570357
-0.002068 -0.000215 0.120114 0.068199 0.214619 -0.114318 -0.062500 1 0 0 0 0 0 3 571356
-0.002068 -0.000215 0.120114 0.068196 0.214631 -0.114325 -0.062500 1 0 0 0 0 0 3 572359
-0.002068 -0.000215 0.120114 0.068199 0.214621 -0.114319 -0.062500 1 0 0 0 0 0 3 573358
-0.002068 -0.000215 0.120114 0.068200 0.214620 -0.114318 -0.062500 1 0 0 0 0 0 3 574341
-0.002068 -0.000215 0.120114 0.068191 0.214611 -0.114325 -0.062500 1 0 0 0 0 0 3 575325
-0.002068 -0.000215 0.120114 0.068199 0.214618 -0.114319 -0.062500 1 0 0 0 0 0 3 576354
-0.002068 -0.000215 0.120114 0.068196 0.214631 -0.114325 -0.062500 1 0 0 0 0 0 3 577353
-0.002068 -0.000215 0.120114 0.068187 0.214624 -0.114313 -0.062500 1 0 0 0 0 0 3 578356
-0.002068 -0.000215 0.120114 0.068198 0.214620 -0.114318 -0.062500 1 0 0 0 0 0 3 579353
-0.002068 -0.000215 0.120114 0.068196 0.214631 -0.114325 -0.062500 1 0 0 0 0 0 3 580355
-0.002068 -0.000215 0.120114 0.068199 0.214621 -0.114319 -0.062500 1 0 0 0 0 0 3 581356
-0.002068 -0.000215 0.120114 0.068199 0.214620 -0.114318 -0.062500 1 0 0 0 0 0 3 582356
-0.002068 -0.000215 0.120114 0.068191 0.214611 -0.114325 -0.062500 1 0 0 0 0 0 3 583355
-0.002068 -0.000215 0.120114 0.068198 0.214618 -0.114319 -0.062500 1 0 0 0 0 0 3 584356
-0.002068 -0.000215 0.120114 0.068196 0.214631 -0.114325 -0.062500 1 0 0 0 0 0 3 585352
-0.002068 -0.000215 0.120114 0.068199 0.214621 -0.114319 -0.062500 1 0 0 0 0 0 3 586357
-0.002068 -0.000215 0.120114 0.068200 0.214620 -0.114319 -0.062500 1 0 0 0 0 0 3 587356
-0.002068 -0.000215 0.120114 0.068188 0.214622 -0.114312 -0.062500 1 0 0 0 0 0 3 588324
-0.002068 -0.000215 0.120114 0.068195 0.214632 -0.114324 -0.062500 1 0 0 0 0 0 3 589354
-0.002068 -0.000215 0.120114 0.068199 0.214621 -0.114319 -0.062500 1 0 0 0 0 0 3 590356
-0.002068 -0.000215 0.120114 0.068191 0.214611 -0.114325 -0.062500 1 0 0 0 0 0 3 591354
-0.002068 -0.000215 0.120114 0.068198 0.214618 -0.114319 -0.062500 1 0 0 0 0 0 3 592354
-0.002068 -0.000215 0.120114 0.068196 0.214631 -0.114325 -0.062500 1 0 0 0 0 0 3 593353
-0.002068 -0.000215 0.120114 0.068199 0.214621 -0.114319 -0.062500 1 0 0 0 0 0 3 594324
-0.002068 -0.000215 0.120114 0.068200 0.214620 -0.114319 -0.062500 1 0 0 0 0 0 3 595342
-0.002068 -0.000215 0.120114 0.068200 0.214619 -0.114318 -0.062500 1 0 0 0 0 0 3 596350
-0.002068 -0.000215 0.120114 0.068197 0.214631 -0.114325 -0.062500 1 0 0 0 0 0 3 597353
-0.002068 -0.000215 0.120114 0.068187 0.214624 -0.114313 -0.062500 1 0 0 0 0 0 3 598357
-0.002068 -0.000215 0.120114 0.068190 0.214611 -0.114325 -0.062500 1 0 0 0 0 0 3 599354
-0.002068 -0.000215 0.120114 0.068198 0.214618 -0.114319 -0.062500 1 0 0 0 0 0 3 600350
-0.002068 -0.000215 0.120114 0.068196 0.214631 -0.114325 -0.062500 1 0 0 0 0 0 3 601355
-0.002068 -0.000215 0.120114 0.068199 0.214621 -0.114319 -0.062500 1 0 0 0 0 0 3 602342
-0.002068 -0.000215 0.120114 0.068199 0.214620 -0.114319 -0.062500 1 0 0 0 0 0 3 603342
-0.002068 -0.000215 0.120114 0.068200 0.214620 -0.114318 -0.062500 1 0 0 0 0 0 3 604325
-0.002068 -0.000215 0.120114 0.068196 0.214631 -0.114325 -0.062500 1 0 0 0 0 0 3 605341
-0.002055 -0.000201 0.120125 -0.110302 0.023610 -0.265436 -0.062500 1 0 0 0 0 0 3 606415
-0.002054 -0.000176 0.120118 0.022654 -0.166998 -0.044444 -0.062500 1 0 0 0 0 0 3 607405
-0.002054 -0.000163 0.120116 0.043729 -0.033303 -0.077966 -0.062500 1 0 0 0 0 0 3 608416
-0.002054 -0.000157 0.120115 0.049323 0.056335 -0.100711 -0.062500 1 0 0 0 0 0 3 609401
-0.002053 -0.000154 0.120115 0.051463 0.103422 -0.109728 -0.062500 1 0 0 0 0 0 3 610406
-0.002053 -0.000153 0.120115 0.052415 0.127174 -0.112985 -0.062500 1 0 0 0 0 0 3 611417
-0.002053 -0.000152 0.120115 0.052867 0.139081 -0.114125 -0.062500 1 0 0 0 0 0 3 612402
-0.002053 -0.000151 0.120115 0.053089 0.145016 -0.114520 -0.062500 1 0 0 0 0 0 3 613401
-0.002053 -0.000151 0.120115 0.053186 0.148006 -0.114664 -0.062500 1 0 0 0 0 0 3 614401
-0.002053 -0.000151 0.120115 0.053237 0.149486 -0.114712 -0.062500 1 0 0 0 0 0 3 615419
-0.002053 -0.000151 0.120115 0.053257 0.150225 -0.114721 -0.062500 1 0 0 0 0 0 3 616401
-0.002053 -0.000151 0.120115 0.053275 0.150604 -0.114727 -0.062500 1 0 0 0 0 0 3 617418
-0.002053 -0.000151 0.120115 0.053282 0.150784 -0.114740 -0.062500 1 0 0 0 0 0 3 618420
-0.002053 -0.000151 0.120115 0.053290 0.150877 -0.114734 -0.062500 1 0 0 0 0 0 3 619404
-0.002053 -0.000151 0.120115 0.053285 0.150937 -0.114734 -0.062500 1 0 0 0 0 0 3 620419
-0.002053 -0.000151 0.120115 0.053280 0.150953 -0.114740 -0.062500 1 0 0 0 0 0 3 621418
-0.002053 -0.000151 0.120115 0.053288 0.150963 -0.114734 -0.062500 1 0 0 0 0 0 3 622384
-0.002053 -0.000151 0.120115 0.053289 0.150963 -0.114734 -0.062500 1 0 0 0 0 0 3 623337
-0.002053 -0.000151 0.120115 0.053285 0.150974 -0.114740 -0.062500 1 0 0 0 0 0 3 624345
-0.002053 -0.000151 0.120115 0.053288 0.150963 -0.114734 -0.062500 1 0 0 0 0 0 3 625336
-0.002053 -0.000151 0.120115 0.053294 0.150982 -0.114734 -0.062500 1 0 0 0 0 0 3 626332
-0.002053 -0.000151 0.120115 0.053286 0.150976 -0.114740 -0.062500 1 0 0 0 0 0 3 627344
-0.002053 -0.000151 0.120115 0.053289 0.150963 -0.114735 -0.062500 1 0 0 0 0 0 3 628340
-0.002053 -0.000151 0.120115 0.053286 0.150973 -0.114741 -0.062500 1 0 0 0 0 0 3 629337
-0.002053 -0.000151 0.120115 0.053293 0.150983 -0.114735 -0.062500 1 0 0 0 0 0 3 630351
-0.002053 -0.000151 0.120115 0.053290 0.150964 -0.114734 -0.062500 1 0 0 0 0 0 3 631344
-0.002053 -0.000151 0.120115 0.053286 0.150974 -0.114741 -0.062500 1 0 0 0 0 0 3 632355
-0.002053 -0.000151 0.120115 0.053281 0.150986 -0.114728 -0.062500 1 0 0 0 0 0 3 633349
-0.002053 -0.000151 0.120115 0.053288 0.150965 -0.114733 -0.062500 1 0 0 0 0 0 3 634338
-0.002053 -0.000151 0.120115 0.053285 0.150974 -0.114740 -0.062500 1 0 0 0 0 0 3 635342
-0.002053 -0.000151 0.120115 0.053293 0.150984 -0.114734 -0.062500 1 0 0 0 0 0 3 636345
-0.002053 -0.000151 0.120115 0.053290 0.150964 -0.114734 -0.062500 1 0 0 0 0 0 3 637346
-0.002053 -0.000151 0.120115 0.053286 0.150974 -0.114741 -0.062500 1 0 0 0 0 0 3 638338
-0.002053 -0.000151 0.120115 0.053285 0.150975 -0.114742 -0.062500 1 0 0 0 0 0 3 639345
-0.002053 -0.000151 0.120115 0.053297 0.150972 -0.114728 -0.062500 1 0 0 0 0 0 3 640344
-0.002053 -0.000151 0.120115 0.053287 0.150975 -0.114740 -0.062500 1 0 0 0 0 0 3 641342
-0.002053 -0.000151 0.120115 0.053273 0.150978 -0.114735 -0.062500 1 0 0 0 0 0 3 642348
-0.002053 -0.000151 0.120115 0.053295 0.150972 -0.114727 -0.062500 1 0 0 0 0 0 3 643342
-0.002053 -0.000151 0.120115 0.053286 0.150975 -0.114740 -0.062500 1 0 0 0 0 0 3 644341
-0.002053 -0.000151 0.120115 0.053285 0.150975 -0.114741 -0.062500 1 0 0 0 0 0 3 645339
-0.002059 -0.000133 0.120104 0.127522 -0.103399 0.032601 -0.062500 1 0 0 0 0 0 3 646343
-0.002061 -0.000124 0.120101 0.103723 -0.017822 -0.039292 -0.062500 1 0 0 0 0 0 3 647349
-0.002063 -0.000119 0.120099 0.085084 0.046136 -0.076605 -0.062500 1 0 0 0 0 0 3 648345
-0.002063 -0.000117 0.120099 0.074856 0.080184 -0.090821 -0.062500 1 0 0 0 0 0 3 649344
-0.002064 -0.000116 0.120099 0.069557 0.097414 -0.095880 -0.062500 1 0 0 0 0 0 3 650343
-0.002064 -0.000115 0.120099 0.066871 0.106043 -0.097653 -0.062500 1 0 0 0 0 0 3 651343
-0.002064 -0.000115 0.120099 0.065518 0.110349 -0.098281 -0.062500 1 0 0 0 0 0 3 652324
-0.002064 -0.000115 0.120099 0.064833 0.112518 -0.098485 -0.062500 1 0 0 0 0 0 3 653341
-0.002064 -0.000115 0.120099 0.064479 0.113601 -0.098568 -0.062500 1 0 0 0 0 0 3 654341
-0.002064 -0.000115 0.120099 0.064314 0.114134 -0.098591 -0.062500 1 0 0 0 0 0 3 655341
-0.002064 -0.000115 0.120099 0.064232 0.114406 -0.098595 -0.062500 1 0 0 0 0 0 3 656340
-0.002064 -0.000115 0.120099 0.064180 0.114539 -0.098596 -0.062500 1 0 0 0 0 0 3 657341
-0.002064 -0.000115 0.120099 0.064168 0.114613 -0.098602 -0.062500 1 0 0 0 0 0 3 658342
-0.002064 -0.000115 0.120099 0.064152 0.114632 -0.098604 -0.062500 1 0 0 0 0 0 3 659341
-0.002064 -0.000115 0.120099 0.064144 0.114655 -0.098597 -0.062500 1 0 0 0 0 0 3 660340
-0.002064 -0.000115 0.120099 0.064140 0.114668 -0.098603 -0.062500 1 0 0 0 0 0 3 661340
-0.002064 -0.000115 0.120099 0.064139 0.114669 -0.098604 -0.062500 1 0 0 0 0 0 3 662342
-0.002064 -0.000115 0.120099 0.064139 0.114669 -0.098604 -0.062500 1 0 0 0 0 0 3 663347
-0.002064 -0.000115 0.120099 0.064139 0.114669 -0.098604 -0.062500 1 0 0 0 0 0 3 664341
-0.002064 -0.000115 0.120099 0.064147 0.114677 -0.098597 -0.062500 1 0 0 0 0 0 3 665341
-0.002064 -0.000115 0.120099 0.064140 0.114670 -0.098603 -0.062500 1 0 0 0 0 0 3 666343
-0.002064 -0.000115 0.120099 0.064139 0.114668 -0.098604 -0.062500 1 0 0 0 0 0 3 667340
-0.002064 -0.000115 0.120099 0.064139 0.114668 -0.098604 -0.062500 1 0 0 0 0 0 3 668342
-0.002064 -0.000115 0.120099 0.064148 0.114677 -0.098597 -0.062500 1 0 0 0 0 0 3 669340
-0.002064 -0.000115 0.120099 0.064141 0.114669 -0.098604 -0.062500 1 0 0 0 0 0 3 670343
-0.002064 -0.000115 0.120099 0.064140 0.114668 -0.098604 -0.062500 1 0 0 0 0 0 3 671335
-0.002064 -0.000115 0.120099 0.064136 0.114679 -0.098591 -0.062500 1 0 0 0 0 0 3 672346
-0.002064 -0.000115 0.120099 0.064139 0.114669 -0.098602 -0.062500 1 0 0 0 0 0 3 673344
-0.002064 -0.000115 0.120099 0.064139 0.114668 -0.098604 -0.062500 1 0 0 0 0 0 3 674341
-0.002069 -0.000097 0.120088 0.138318 -0.139567 0.048854 -0.062500 1 0 0 0 0 0 3 675342
-0.002072 -0.000087 0.120084 0.114570 -0.054042 -0.023091 -0.062500 1 0 0 0 0 0 3 676339
-0.002074 -0.000083 0.120083 0.095918 0.009867 -0.060445 -0.062500 1 0 0 0 0 0 3 677341
-0.002074 -0.000081 0.120083 0.085688 0.043908 -0.074668 -0.062500 1 0 0 0 0 0 3 678340
-0.002075 -0.000080 0.120083 0.080411 0.061137 -0.079734 -0.062500 1 0 0 0 0 0 3 679342
-0.002075 -0.000079 0.120082 0.077728 0.069765 -0.081513 -0.062500 1 0 0 0 0 0 3 680338
-0.002075 -0.000079 0.120082 0.076364 0.074072 -0.082117 -0.062500 1 0 0 0 0 0 3 681338
-0.002075 -0.000079 0.120082 0.075670 0.076232 -0.082345 -0.062500 1 0 0 0 0 0 3 682340
-0.002075 -0.000078 0.120082 0.075330 0.077299 -0.082411 -0.062500 1 0 0 0 0 0 3 683331
-0.002075 -0.000078 0.120082 0.075164 0.077842 -0.082439 -0.062500 1 0 0 0 0 0 3 684339
-0.002075 -0.000078 0.120082 0.075077 0.078125 -0.082450 -0.062500 1 0 0 0 0 0 3 685330
-0.002075 -0.000078 0.120082 0.075038 0.078257 -0.082459 -0.062500 1 0 0 0 0 0 3 686418
-0.002075 -0.000078 0.120082 0.075006 0.078325 -0.082447 -0.062500 1 0 0 0 0 0 3 687403
-0.002075 -0.000078 0.120082 0.074997 0.078352 -0.082459 -0.062500 1 0 0 0 0 0 3 688418
-0.002075 -0.000078 0.120082 0.074992 0.078365 -0.082447 -0.062500 1 0 0 0 0 0 3 689401
-0.002075 -0.000078 0.120082 0.074989 0.078377 -0.082452 -0.062500 1 0 0 0 0 0 3 690418
-0.002075 -0.000078 0.120082 0.074988 0.078377 -0.082453 -0.062500 1 0 0 0 0 0 3 691401
-0.002075 -0.000078 0.120082 0.074985 0.078389 -0.082460 -0.062500 1 0 0 0 0 0 3 692416
-0.002075 -0.000078 0.120082 0.074988 0.078378 -0.082454 -0.062500 1 0 0 0 0 0 3 693401
-0.002075 -0.000078 0.120082 0.074993 0.078397 -0.082453 -0.062500 1 0 0 0 0 0 3 694415
-0.002075 -0.000078 0.120082 0.074989 0.078379 -0.082453 -0.062500 1 0 0 0 0 0 3 695335
-0.002075 -0.000078 0.120082 0.074985 0.078389 -0.082460 -0.062500 1 0 0 0 0 0 3 696344
-0.002062 -0.000065 0.120093 -0.103573 -0.112827 -0.233259 -0.062500 1 0 0 0 0 0 3 697344
-0.002056 -0.000058 0.120097 -0.044844 -0.048755 -0.159573 -0.062500 1 0 0 0 0 0 3 698335
-0.002053 -0.000054 0.120098 0.000027 -0.000686 -0.121402 -0.062500 1 0 0 0 0 0 3 699344
-0.002051 -0.000053 0.120099 0.024280 0.024990 -0.106885 -0.062500 1 0 0 0 0 0 3 700334
-0.002050 -0.000052 0.120099 0.036666 0.037997 -0.101730 -0.062500 1 0 0 0 0 0 3 701350
-0.002050 -0.000051 0.120099 0.042919 0.044524 -0.099915 -0.062500 1 0 0 0 0 0 3 702339
-0.002049 -0.000051 0.120099 0.046054 0.047780 -0.099289 -0.062500 1 0 0 0 0 0 3 703343
-0.002049 -0.000051 0.120099 0.047642 0.049403 -0.099067 -0.062500 1 0 0 0 0 0 3 704335
-0.002055 -0.000033 0.120088 0.122577 -0.203840 0.048653 -0.062500 1 0 0 0 0 0 3 705352
-0.002057 -0.000024 0.120085 0.099215 -0.118016 -0.023364 -0.062500 1 0 0 0 0 0 3 706340
-0.002059 -0.000019 0.120083 0.080791 -0.053933 -0.060757 -0.062500 1 0 0 0 0 0 3 707346
-0.002059 -0.000017 0.120083 0.070658 -0.019799 -0.074984 -0.062500 1 0 0 0 0 0 3 708355
-0.002060 -0.000016 0.120083 0.065433 -0.002539 -0.080060 -0.062500 1 0 0 0 0 0 3 709348
-0.002060 -0.000015 0.120083 0.062767 0.006115 -0.081839 -0.062500 1 0 0 0 0 0 3 710359
-0.002060 -0.000015 0.120083 0.061417 0.010451 -0.082458 -0.062500 1 0 0 0 0 0 3 711322
-0.002060 -0.000015 0.120083 0.060736 0.012611 -0.082677 -0.062500 1 0 0 0 0 0 3 712347
-0.002060 -0.000015 0.120083 0.060394 0.013689 -0.082749 -0.062500 1 0 0 0 0 0 3 713321
-0.002060 -0.000015 0.120083 0.060230 0.014221 -0.082772 -0.062500 1 0 0 0 0 0 3 714350
-0.002060 -0.000015 0.120083 0.060144 0.014503 -0.082782 -0.062500 1 0 0 0 0 0 3 715349
-0.002060 -0.000015 0.120083 0.060100 0.014646 -0.082777 -0.062500 1 0 0 0 0 0 3 716349
-0.002060 -0.000015 0.120083 0.060081 0.014712 -0.082790 -0.062500 1 0 0 0 0 0 3 717350
-0.002060 -0.000015 0.120083 0.060073 0.014739 -0.082785 -0.062500 1 0 0 0 0 0 3 718354
-0.002060 -0.000015 0.120083 0.060057 0.014754 -0.082785 -0.062500 1 0 0 0 0 0 3 719351
-0.002060 -0.000015 0.120083 0.060055 0.014755 -0.082785 -0.062500 1 0 0 0 0 0 3 720348
-0.002060 -0.000015 0.120083 0.060060 0.014775 -0.082785 -0.062500 1 0 0 0 0 0 3 721325
-0.002047 -0.000001 0.120094 -0.118588 -0.176563 -0.233403 -0.062500 1 0 0 0 0 0 3 722352
-0.002041 0.000006 0.120097 -0.059834 -0.112434 -0.159807 -0.062500 1 0 0 0 0 0 3 723319
-0.002038 0.000009 0.120099 -0.014937 -0.064310 -0.121687 -0.062500 1 0 0 0 0 0 3 724350
-0.002036 0.000011 0.120099 0.009331 -0.038629 -0.107191 -0.062500 1 0 0 0 0 0 3 725350
-0.002035 0.000012 0.120099 0.021717 -0.025639 -0.102029 -0.062500 1 0 0 0 0 0 3 726321
-0.002035 0.000012 0.120099 0.027981 -0.019103 -0.100232 -0.062500 1 0 0 0 0 0 3 727350
-0.002034 0.000012 0.120099 0.031118 -0.015846 -0.099590 -0.062500 1 0 0 0 0 0 3 728349
-0.002034 0.000012 0.120099 0.032695 -0.014220 -0.099382 -0.062500 1 0 0 0 0 0 3 729349
-0.002034 0.000013 0.120099 0.033477 -0.013400 -0.099308 -0.062500 1 0 0 0 0 0 3 730340
-0.002034 0.000013 0.120099 0.033879 -0.012992 -0.099279 -0.062500 1 0 0 0 0 0 3 731343
-0.002034 0.000013 0.120099 0.034064 -0.012784 -0.099266 -0.062500 1 0 0 0 0 0 3 732346
-0.002034 0.000013 0.120099 0.034164 -0.012677 -0.099269 -0.062500 1 0 0 0 0 0 3 733349
-0.002034 0.000013 0.120099 0.034222 -0.012630 -0.099262 -0.062500 1 0 0 0 0 0 3 734350
-0.002034 0.000013 0.120099 0.034243 -0.012610 -0.099267 -0.062500 1 0 0 0 0 0 3 735350
-0.002034 0.000013 0.120099 0.034269 -0.012583 -0.099267 -0.062500 1 0 0 0 0 0 3 736348
-0.002034 0.000013 0.120099 0.034271 -0.012580 -0.099267 -0.062500 1 0 0 0 0 0 3 737349
-0.002034 0.000013 0.120099 0.034272 -0.012580 -0.099267 -0.062500 1 0 0 0 0 0 3 738351
-0.002040 0.000031 0.120089 0.108391 -0.266488 0.048581 -0.062500 1 0 0 0 0 0 3 739349
-0.002042 0.000040 0.120085 0.084646 -0.181161 -0.023568 -0.062500 1 0 0 0 0 0 3 740347
-0.002044 0.000044 0.120084 0.066024 -0.117336 -0.061010 -0.062500 1 0 0 0 0 0 3 741349
-0.002044 0.000047 0.120083 0.055809 -0.083311 -0.075265 -0.062500 1 0 0 0 0 0 3 742345
-0.002045 0.000048 0.120083 0.050525 -0.066092 -0.080351 -0.062500 1 0 0 0 0 0 3 743336
-0.002045 0.000048 0.120083 0.047840 -0.057460 -0.082130 -0.062500 1 0 0 0 0 0 3 744342
-0.002045 0.000049 0.120083 0.046488 -0.053157 -0.082745 -0.062500 1 0 0 0 0 0 3 745349
-0.002045 0.000049 0.120083 0.045796 -0.050999 -0.082958 -0.062500 1 0 0 0 0 0 3 746353
-0.002045 0.000049 0.120083 0.045450 -0.049909 -0.083037 -0.062500 1 0 0 0 0 0 3 747341
-0.002045 0.000049 0.120083 0.045286 -0.049376 -0.083061 -0.062500 1 0 0 0 0 0 3 748346
-0.002032 0.000062 0.120094 -0.133541 -0.240587 -0.233502 -0.062500 1 0 0 0 0 0 3 749351
-0.002026 0.000069 0.120098 -0.074784 -0.176225 -0.159998 -0.062500 1 0 0 0 0 0 3 750338
-0.002023 0.000073 0.120099 -0.029884 -0.127997 -0.121924 -0.062500 1 0 0 0 0 0 3 751319
-0.002021 0.000074 0.120099 -0.005621 -0.102283 -0.107454 -0.062500 1 0 0 0 0 0 3 752349
-0.002020 0.000075 0.120099 0.006763 -0.089263 -0.102299 -0.062500 1 0 0 0 0 0 3 753348
-0.002020 0.000076 0.120100 0.013020 -0.082733 -0.100496 -0.062500 1 0 0 0 0 0 3 754341
-0.002020 0.000076 0.120100 0.016153 -0.079464 -0.099863 -0.062500 1 0 0 0 0 0 3 755343
-0.002019 0.000076 0.120100 0.017730 -0.077836 -0.099658 -0.062500 1 0 0 0 0 0 3 756333
-0.002019 0.000076 0.120100 0.018524 -0.077019 -0.099571 -0.062500 1 0 0 0 0 0 3 757342
-0.002019 0.000076 0.120100 0.018919 -0.076620 -0.099548 -0.062500 1 0 0 0 0 0 3 758333
-0.002019 0.000076 0.120100 0.019120 -0.076396 -0.099542 -0.062500 1 0 0 0 0 0 3 759341
-0.002019 0.000076 0.120100 0.019214 -0.076295 -0.099533 -0.062500 1 0 0 0 0 0 3 760332
-0.002019 0.000076 0.120100 0.019264 -0.076258 -0.099530 -0.062500 1 0 0 0 0 0 3 761341
-0.002019 0.000076 0.120100 0.019289 -0.076219 -0.099536 -0.062500 1 0 0 0 0 0 3 762334
-0.002019 0.000076 0.120100 0.019298 -0.076207 -0.099530 -0.062500 1 0 0 0 0 0 3 763341
-0.002019 0.000076 0.120100 0.019310 -0.076209 -0.099536 -0.062500 1 0 0 0 0 0 3 764342
-0.002019 0.000076 0.120100 0.019311 -0.076210 -0.099536 -0.062500 1 0 0 0 0 0 3 765333
-0.002019 0.000076 0.120100 0.019311 -0.076211 -0.099536 -0.062500 1 0 0 0 0 0 3 766343
-0.002019 0.000076 0.120100 0.019320 -0.076202 -0.099530 -0.062500 1 0 0 0 0 0 3 767342
-0.002019 0.000076 0.120100 0.019309 -0.076199 -0.099543 -0.062500 1 0 0 0 0 0 3 768347
-0.002019 0.000076 0.120100 0.019319 -0.076201 -0.099530 -0.062500 1 0 0 0 0 0 3 769341
-0.002019 0.000076 0.120100 0.019321 -0.076201 -0.099529 -0.062500 1 0 0 0 0 0 3 770344
-0.002019 0.000076 0.120100 0.019310 -0.076198 -0.099542 -0.062500 1 0 0 0 0 0 3 771332
-0.002019 0.000076 0.120100 0.019308 -0.076198 -0.099524 -0.062500 1 0 0 0 0 0 3 772348
-0.002019 0.000076 0.120100 0.019308 -0.076198 -0.099542 -0.062500 1 0 0 0 0 0 3 773334
-0.002019 0.000076 0.120100 0.019319 -0.076200 -0.099530 -0.062500 1 0 0 0 0 0 3 774348
-0.002019 0.000076 0.120100 0.019312 -0.076210 -0.099536 -0.062500 1 0 0 0 0 0 3 775335
-0.002019 0.000076 0.120100 0.019316 -0.076190 -0.099536 -0.062500 1 0 0 0 0 0 3 776323
-0.002019 0.000076 0.120100 0.019320 -0.076200 -0.099530 -0.062500 1 0 0 0 0 0 3 777338
-0.002019 0.000076 0.120100 0.019313 -0.076210 -0.099536 -0.062500 1 0 0 0 0 0 3 778319
-0.002019 0.000076 0.120100 0.019317 -0.076190 -0.099536 -0.062500 1 0 0 0 0 0 3 779319
-0.002019 0.000076 0.120100 0.019312 -0.076209 -0.099537 -0.062500 1 0 0 0 0 0 3 780326
-0.002025 0.000094 0.120089 0.093417 -0.329948 0.048510 -0.062500 1 0 0 0 0 0 3 781346
-0.002027 0.000103 0.120085 0.069669 -0.244701 -0.023730 -0.062500 1 0 0 0 0 0 3 782349
-0.002029 0.000108 0.120084 0.051053 -0.180919 -0.061244 -0.062500 1 0 0 0 0 0 3 783347
-0.002029 0.000110 0.120084 0.040841 -0.146912 -0.075510 -0.062500 1 0 0 0 0 0 3 784349
-0.002030 0.000111 0.120083 0.035558 -0.129701 -0.080588 -0.062500 1 0 0 0 0 0 3 785351
-0.002030 0.000112 0.120083 0.032875 -0.121072 -0.082371 -0.062500 1 0 0 0 0 0 3 786325
-0.002030 0.000112 0.120083 0.031520 -0.116759 -0.082996 -0.062500 1 0 0 0 0 0 3 787345
-0.002030 0.000112 0.120083 0.030836 -0.114591 -0.083205 -0.062500 1 0 0 0 0 0 3 788348
-0.002030 0.000112 0.120083 0.030498 -0.113524 -0.083291 -0.062500 1 0 0 0 0 0 3 789318
-0.002030 0.000112 0.120083 0.030320 -0.112979 -0.083316 -0.062500 1 0 0 0 0 0 3 790348
-0.002030 0.000112 0.120083 0.030236 -0.112706 -0.083321 -0.062500 1 0 0 0 0 0 3 791347
-0.002030 0.000112 0.120083 0.030184 -0.112573 -0.083322 -0.062500 1 0 0 0 0 0 3 792317
-0.002030 0.000112 0.120083 0.030175 -0.112511 -0.083323 -0.062500 1 0 0 0 0 0 3 793318
-0.002030 0.000112 0.120083 0.030165 -0.112473 -0.083323 -0.062500 1 0 0 0 0 0 3 794319
-0.002030 0.000112 0.120083 0.030149 -0.112456 -0.083323 -0.062500 1 0 0 0 0 0 3 795346
-0.002030 0.000112 0.120083 0.030147 -0.112455 -0.083323 -0.062500 1 0 0 0 0 0 3 796317
-0.002030 0.000112 0.120083 0.030152 -0.112435 -0.083323 -0.062500 1 0 0 0 0 0 3 797355
-0.002030 0.000112 0.120083 0.030144 -0.112442 -0.083330 -0.062500 1 0 0 0 0 0 3 798344
-0.002030 0.000112 0.120083 0.030155 -0.112446 -0.083317 -0.062500 1 0 0 0 0 0 3 799346
-0.002030 0.000112 0.120083 0.030145 -0.112444 -0.083330 -0.062500 1 0 0 0 0 0 3 800317
-0.002030 0.000112 0.120083 0.030152 -0.112435 -0.083324 -0.062500 1 0 0 0 0 0 3 801317
-0.002030 0.000112 0.120083 0.030153 -0.112433 -0.083323 -0.062500 1 0 0 0 0 0 3 802348
-0.002030 0.000112 0.120083 0.030148 -0.112454 -0.083323 -0.062500 1 0 0 0 0 0 3 803317
-0.002030 0.000112 0.120083 0.030153 -0.112436 -0.083323 -0.062500 1 0 0 0 0 0 3 804344
-0.002030 0.000112 0.120083 0.030145 -0.112443 -0.083330 -0.062500 1 0 0 0 0 0 3 805347
-0.002030 0.000112 0.120083 0.030140 -0.112432 -0.083318 -0.062500 1 0 0 0 0 0 3 806417
-0.002030 0.000112 0.120083 0.030143 -0.112442 -0.083330 -0.062500 1 0 0 0 0 0 3 807387
-0.002030 0.000112 0.120083 0.030155 -0.112446 -0.083317 -0.062500 1 0 0 0 0 0 3 808417
-0.002030 0.000112 0.120083 0.030145 -0.112444 -0.083329 -0.062500 1 0 0 0 0 0 3 809422
-0.002030 0.000112 0.120083 0.030152 -0.112435 -0.083324 -0.062500 1 0 0 0 0 0 3 810416
-0.002030 0.000112 0.120083 0.030153 -0.112433 -0.083323 -0.062500 1 0 0 0 0 0 3 811400
-0.002030 0.000112 0.120083 0.030148 -0.112454 -0.083323 -0.062500 1 0 0 0 0 0 3 812412
-0.002030 0.000112 0.120083 0.030153 -0.112436 -0.083323 -0.062500 1 0 0 0 0 0 3 813426
-0.002030 0.000112 0.120083 0.030145 -0.112443 -0.083330 -0.062500 1 0 0 0 0 0 3 814422
-0.002030 0.000112 0.120083 0.030140 -0.112432 -0.083318 -0.062500 1 0 0 0 0 0 3 815416
-0.002030 0.000112 0.120083 0.030143 -0.112442 -0.083330 -0.062500 1 0 0 0 0 0 3 816416
-0.002030 0.000112 0.120083 0.030155 -0.112446 -0.083317 -0.062500 1 0 0 0 0 0 3 817389
-0.002030 0.000112 0.120083 0.030153 -0.112435 -0.083322 -0.062500 1 0 0 0 0 0 3 818391
-0.002030 0.000112 0.120083 0.030145 -0.112442 -0.083330 -0.062500 1 0 0 0 0 0 3 819387
-0.002030 0.000112 0.120083 0.030152 -0.112434 -0.083324 -0.062500 1 0 0 0 0 0 3 820388
-0.002030 0.000112 0.120083 0.030145 -0.112442 -0.083330 -0.062500 1 0 0 0 0 0 3 821387
-0.002030 0.000112 0.120083 0.030156 -0.112446 -0.083318 -0.062500 1 0 0 0 0 0 3 822392
-0.002030 0.000112 0.120083 0.030145 -0.112444 -0.083330 -0.062500 1 0 0 0 0 0 3 823411
-0.002030 0.000112 0.120083 0.030152 -0.112435 -0.083324 -0.062500 1 0 0 0 0 0 3 824398
-0.002030 0.000112 0.120083 0.030141 -0.112430 -0.083317 -0.062500 1 0 0 0 0 0 3 825412
-0.002030 0.000112 0.120083 0.030147 -0.112453 -0.083323 -0.062500 1 0 0 0 0 0 3 826399
-0.002030 0.000112 0.120083 0.030152 -0.112436 -0.083323 -0.062500 1 0 0 0 0 0 3 827340
-0.002030 0.000112 0.120083 0.030145 -0.112442 -0.083330 -0.062500 1 0 0 0 0 0 3 828340
-0.002030 0.000112 0.120083 0.030152 -0.112434 -0.083324 -0.062500 1 0 0 0 0 0 3 829331
-0.002030 0.000112 0.120083 0.030145 -0.112442 -0.083330 -0.062500 1 0 0 0 0 0 3 830340
-0.002030 0.000112 0.120083 0.030155 -0.112446 -0.083318 -0.062500 1 0 0 0 0 0 3 831340
-0.002030 0.000112 0.120083 0.030145 -0.112444 -0.083330 -0.062500 1 0 0 0 0 0 3 832331
-0.002030 0.000112 0.120083 0.030152 -0.112435 -0.083324 -0.062500 1 0 0 0 0 0 3 833340
-0.002030 0.000112 0.120083 0.030141 -0.112430 -0.083317 -0.062500 1 0 0 0 0 0 3 834331
-0.002030 0.000112 0.120083 0.030143 -0.112441 -0.083330 -0.062500 1 0 0 0 0 0 3 835330
-0.002030 0.000112 0.120083 0.030155 -0.112446 -0.083317 -0.062500 1 0 0 0 0 0 3 836339
-0.002030 0.000112 0.120083 0.030145 -0.112443 -0.083329 -0.062500 1 0 0 0 0 0 3 837332
-0.002030 0.000112 0.120083 0.030152 -0.112434 -0.083324 -0.062500 1 0 0 0 0 0 3 838345
-0.002030 0.000112 0.120083 0.030144 -0.112442 -0.083330 -0.062500 1 0 0 0 0 0 3 839343
-0.002030 0.000112 0.120083 0.030155 -0.112446 -0.083317 -0.062500 1 0 0 0 0 0 3 840354
-0.002030 0.000112 0.120083 0.030153 -0.112435 -0.083323 -0.062500 1 0 0 0 0 0 3 841334
-0.002030 0.000112 0.120083 0.030145 -0.112442 -0.083330 -0.062500 1 0 0 0 0 0 3 842342
-0.002030 0.000112 0.120083 0.030152 -0.112434 -0.083324 -0.062500 1 0 0 0 0 0 3 843329
-0.002030 0.000112 0.120083 0.030136 -0.112451 -0.083317 -0.062500 1 0 0 0 0 0 3 844350
-0.002030 0.000112 0.120083 0.030151 -0.112435 -0.083322 -0.062500 1 0 0 0 0 0 3 845335
-0.002030 0.000112 0.120083 0.030144 -0.112442 -0.083330 -0.062500 1 0 0 0 0 0 3 846476
-0.002030 0.000112 0.120083 0.030152 -0.112434 -0.083324 -0.062500 1 0 0 0 0 0 3 847336
-0.002030 0.000112 0.120083 0.030153 -0.112433 -0.083323 -0.062500 1 0 0 0 0 0 3 848349
-0.002030 0.000112 0.120083 0.030148 -0.112454 -0.083323 -0.062500 1 0 0 0 0 0 3 849345
-0.002030 0.000112 0.120083 0.030153 -0.112436 -0.083323 -0.062500 1 0 0 0 0 0 3 850347
-0.002030 0.000112 0.120083 0.030145 -0.112442 -0.083330 -0.062500 1 0 0 0 0 0 3 851316
-0.002030 0.000112 0.120083 0.030152 -0.112434 -0.083324 -0.062500 1 0 0 0 0 0 3 852345
-0.002030 0.000112 0.120083 0.030148 -0.112454 -0.083324 -0.062500 1 0 0 0 0 0 3 853344
-0.002030 0.000112 0.120083 0.030141 -0.112433 -0.083317 -0.062500 1 0 0 0 0 0 3 854326
-0.002030 0.000112 0.120083 0.030143 -0.112442 -0.083329 -0.062500 1 0 0 0 0 0 3 855479
-0.002030 0.000112 0.120083 0.030152 -0.112434 -0.083324 -0.062500 1 0 0 0 0 0 3 856348
-0.002030 0.000112 0.120083 0.030153 -0.112433 -0.083323 -0.062500 1 0 0 0 0 0 3 857345
-0.002030 0.000112 0.120083 0.030148 -0.112454 -0.083323 -0.062500 1 0 0 0 0 0 3 858341
-0.002030 0.000112 0.120083 0.030153 -0.112436 -0.083323 -0.062500 1 0 0 0 0 0 3 859471
-0.002030 0.000112 0.120083 0.030145 -0.112442 -0.083330 -0.062500 1 0 0 0 0 0 3 860344
-0.002030 0.000112 0.120083 0.030152 -0.112434 -0.083324 -0.062500 1 0 0 0 0 0 3 861344
-0.002030 0.000112 0.120083 0.030145 -0.112442 -0.083331 -0.062500 1 0 0 0 0 0 3 862346
-0.002030 0.000112 0.120083 0.030143 -0.112443 -0.083311 -0.062500 1 0 0 0 0 0 3 863345
-0.002030 0.000112 0.120083 0.030152 -0.112434 -0.083322 -0.062500 1 0 0 0 0 0 3 864347
-0.002030 0.000112 0.120083 0.030144 -0.112442 -0.083330 -0.062500 1 0 0 0 0 0 3 865346
-0.002030 0.000112 0.120083 0.030152 -0.112434 -0.083324 -0.062500 1 0 0 0 0 0 3 866474
-0.002030 0.000112 0.120083 0.030148 -0.112454 -0.083323 -0.062500 1 0 0 0 0 0 3 867343
-0.002030 0.000112 0.120083 0.030152 -0.112436 -0.083323 -0.062500 1 0 0 0 0 0 3 868475
-0.002030 0.000112 0.120083 0.030145 -0.112443 -0.083330 -0.062500 1 0 0 0 0 0 3 869343
-0.002030 0.000112 0.120083 0.030152 -0.112434 -0.083324 -0.062500 1 0 0 0 0 0 3 870473
-0.002030 0.000112 0.120083 0.030153 -0.112433 -0.083324 -0.062500 1 0 0 0 0 0 3 871345
-0.002030 0.000112 0.120083 0.030149 -0.112454 -0.083324 -0.062500 1 0 0 0 0 0 3 872344
-0.002030 0.000112 0.120083 0.030141 -0.112433 -0.083317 -0.062500 1 0 0 0 0 0 3 873471
-0.002030 0.000112 0.120083 0.030143 -0.112442 -0.083329 -0.062500 1 0 0 0 0 0 3 874470
-0.002030 0.000112 0.120083 0.030152 -0.112434 -0.083324 -0.062500 1 0 0 0 0 0 3 875475
-0.002030 0.000112 0.120083 0.030144 -0.112442 -0.083330 -0.062500 1 0 0 0 0 0 3 876468
-0.002030 0.000112 0.120083 0.030155 -0.112446 -0.083317 -0.062500 1 0 0 0 0 0 3 877469
-0.002030 0.000112 0.120083 0.030145 -0.112444 -0.083330 -0.062500 1 0 0 0 0 0 3 878452
-0.002030 0.000112 0.120083 0.030152 -0.112435 -0.083324 -0.062500 1 0 0 0 0 0 3 879461
-0.002030 0.000112 0.120083 0.030153 -0.112433 -0.083324 -0.062500 1 0 0 0 0 0 3 880463
-0.002030 0.000112 0.120083 0.030148 -0.112454 -0.083324 -0.062500 1 0 0 0 0 0 3 881468
-0.002030 0.000112 0.120083 0.030153 -0.112436 -0.083323 -0.062500 1 0 0 0 0 0 3 882471
-0.002030 0.000112 0.120083 0.030133 -0.112440 -0.083324 -0.062500 1 0 0 0 0 0 3 883468
-0.002030 0.000112 0.120083 0.030151 -0.112434 -0.083323 -0.062500 1 0 0 0 0 0 3 884469
-0.002030 0.000112 0.120083 0.030144 -0.112442 -0.083330 -0.062500 1 0 0 0 0 0 3 885470
-0.002030 0.000112 0.120083 0.030155 -0.112446 -0.083317 -0.062500 1 0 0 0 0 0 3 886346
-0.002030 0.000112 0.120083 0.030153 -0.112435 -0.083323 -0.062500 1 0 0 0 0 0 3 887339
-0.002030 0.000112 0.120083 0.030145 -0.112442 -0.083330 -0.062500 1 0 0 0 0 0 3 888471
-0.002030 0.000112 0.120083 0.030152 -0.112434 -0.083324 -0.062500 1 0 0 0 0 0 3 889462
-0.002030 0.000112 0.120083 0.030148 -0.112454 -0.083324 -0.062500 1 0 0 0 0 0 3 890341
-0.002030 0.000112 0.120083 0.030153 -0.112436 -0.083323 -0.062500 1 0 0 0 0 0 3 891330
-0.002030 0.000112 0.120083 0.030145 -0.112443 -0.083330 -0.062500 1 0 0 0 0 0 3 892463
-0.002030 0.000112 0.120083 0.030140 -0.112432 -0.083318 -0.062500 1 0 0 0 0 0 3 893454
-0.002030 0.000112 0.120083 0.030151 -0.112433 -0.083323 -0.062500 1 0 0 0 0 0 3 894534
-0.002030 0.000112 0.120083 0.030148 -0.112453 -0.083323 -0.062500 1 0 0 0 0 0 3 895518
-0.002030 0.000112 0.120083 0.030152 -0.112436 -0.083323 -0.062500 1 0 0 0 0 0 3 896534
-0.002030 0.000112 0.120083 0.030145 -0.112442 -0.083330 -0.062500 1 0 0 0 0 0 3 897533
-0.002030 0.000112 0.120083 0.030152 -0.112434 -0.083324 -0.062500 1 0 0 0 0 0 3 898482
-0.002030 0.000112 0.120083 0.030148 -0.112454 -0.083324 -0.062500 1 0 0 0 0 0 3 899337
-0.002030 0.000112 0.120083 0.030153 -0.112436 -0.083323 -0.062500 1 0 0 0 0 0 3 900453
-0.002030 0.000112 0.120083 0.030145 -0.112443 -0.083330 -0.062500 1 0 0 0 0 0 3 901462
-0.002030 0.000112 0.120083 0.030140 -0.112432 -0.083318 -0.062500 1 0 0 0 0 0 3 902327
-0.002030 0.000112 0.120083 0.030151 -0.112433 -0.083323 -0.062500 1 0 0 0 0 0 3 903462
-0.002030 0.000112 0.120083 0.030148 -0.112453 -0.083323 -0.062500 1 0 0 0 0 0 3 904452
-0.002030 0.000112 0.120083 0.030152 -0.112436 -0.083323 -0.062500 1 0 0 0 0 0 3 905462
-0.002030 0.000112 0.120083 0.030145 -0.112442 -0.083330 -0.062500 1 0 0 0 0 0 3 906472
-0.002030 0.000112 0.120083 0.030152 -0.112434 -0.083324 -0.062500 1 0 0 0 0 0 3 907454
-0.002017 0.000126 0.120094 -0.148679 -0.304049 -0.233573 -0.062500 1 0 0 0 0 0 3 908464
-0.002011 0.000133 0.120098 -0.089850 -0.239753 -0.160144 -0.062500 1 0 0 0 0 0 3 909471
-0.002008 0.000136 0.120099 -0.044883 -0.191561 -0.122119 -0.062500 1 0 0 0 0 0 3 910445
-0.002006 0.000138 0.120100 -0.020607 -0.165870 -0.107669 -0.062500 1 0 0 0 0 0 3 911327
-0.002005 0.000139 0.120100 -0.008214 -0.152858 -0.102521 -0.062500 1 0 0 0 0 0 3 912336
-0.002005 0.000139 0.120100 -0.001960 -0.146346 -0.100724 -0.062500 1 0 0 0 0 0 3 913463
-0.002005 0.000140 0.120100 0.001174 -0.143078 -0.100095 -0.062500 1 0 0 0 0 0 3 914463
-0.002004 0.000140 0.120100 0.002760 -0.141441 -0.099884 -0.062500 1 0 0 0 0 0 3 915339
-0.002004 0.000140 0.120100 0.003546 -0.140631 -0.099805 -0.062500 1 0 0 0 0 0 3 916331
-0.002004 0.000140 0.120100 0.003949 -0.140224 -0.099776 -0.062500 1 0 0 0 0 0 3 917456
-0.002004 0.000140 0.120100 0.004134 -0.140016 -0.099763 -0.062500 1 0 0 0 0 0 3 918458
-0.002004 0.000140 0.120100 0.004238 -0.139920 -0.099760 -0.062500 1 0 0 0 0 0 3 919458
-0.002004 0.000140 0.120100 0.004293 -0.139863 -0.099758 -0.062500 1 0 0 0 0 0 3 920458
-0.002004 0.000140 0.120100 0.004314 -0.139842 -0.099764 -0.062500 1 0 0 0 0 0 3 921458
-0.002004 0.000140 0.120100 0.004335 -0.139835 -0.099764 -0.062500 1 0 0 0 0 0 3 922459
-0.002004 0.000140 0.120100 0.004342 -0.139815 -0.099764 -0.062500 1 0 0 0 0 0 3 923463
-0.002004 0.000140 0.120100 0.004342 -0.139813 -0.099764 -0.062500 1 0 0 0 0 0 3 924442
-0.002004 0.000140 0.120100 0.004346 -0.139824 -0.099758 -0.062500 1 0 0 0 0 0 3 925460
-0.002004 0.000140 0.120100 0.004331 -0.139811 -0.099757 -0.062500 1 0 0 0 0 0 3 926460
-0.002004 0.000140 0.120100 0.004341 -0.139813 -0.099763 -0.062500 1 0 0 0 0 0 3 927457
-0.002004 0.000140 0.120100 0.004342 -0.139813 -0.099764 -0.062500 1 0 0 0 0 0 3 928457
-0.002004 0.000140 0.120100 0.004345 -0.139824 -0.099757 -0.062500 1 0 0 0 0 0 3 929456
-0.002004 0.000140 0.120100 0.004334 -0.139823 -0.099770 -0.062500 1 0 0 0 0 0 3 930441
-0.002004 0.000140 0.120100 0.004341 -0.139815 -0.099765 -0.062500 1 0 0 0 0 0 3 931458
-0.002004 0.000140 0.120100 0.004342 -0.139814 -0.099765 -0.062500 1 0 0 0 0 0 3 932455
-0.002004 0.000140 0.120100 0.004345 -0.139825 -0.099758 -0.062500 1 0 0 0 0 0 3 933458
-0.002004 0.000140 0.120100 0.004342 -0.139815 -0.099764 -0.062500 1 0 0 0 0 0 3 934457
-0.002004 0.000140 0.120100 0.004330 -0.139811 -0.099758 -0.062500 1 0 0 0 0 0 3 935458
-0.002004 0.000140 0.120100 0.004340 -0.139813 -0.099764 -0.062500 1 0 0 0 0 0 3 936455
-0.002004 0.000140 0.120100 0.004341 -0.139813 -0.099764 -0.062500 1 0 0 0 0 0 3 937458
-0.002004 0.000140 0.120100 0.004345 -0.139825 -0.099758 -0.062500 1 0 0 0 0 0 3 938441
-0.002004 0.000140 0.120100 0.004342 -0.139815 -0.099764 -0.062500 1 0 0 0 0 0 3 939460
-0.002004 0.000140 0.120100 0.004342 -0.139814 -0.099764 -0.062500 1 0 0 0 0 0 3 940439
-0.002004 0.000140 0.120100 0.004342 -0.139813 -0.099765 -0.062500 1 0 0 0 0 0 3 941458
-0.002004 0.000140 0.120100 0.004342 -0.139813 -0.099765 -0.062500 1 0 0 0 0 0 3 942457
-0.002004 0.000140 0.120100 0.004345 -0.139825 -0.099758 -0.062500 1 0 0 0 0 0 3 943439
-0.002004 0.000140 0.120100 0.004342 -0.139815 -0.099764 -0.062500 1 0 0 0 0 0 3 944456
-0.002004 0.000140 0.120100 0.004330 -0.139811 -0.099758 -0.062500 1 0 0 0 0 0 3 945458
-0.002004 0.000140 0.120100 0.004340 -0.139813 -0.099764 -0.062500 1 0 0 0 0 0 3 946441
-0.002004 0.000140 0.120100 0.004345 -0.139825 -0.099757 -0.062500 1 0 0 0 0 0 3 947458
-0.002004 0.000140 0.120100 0.004342 -0.139815 -0.099763 -0.062500 1 0 0 0 0 0 3 948450
-0.002004 0.000140 0.120100 0.004342 -0.139814 -0.099764 -0.062500 1 0 0 0 0 0 3 949457
-0.002004 0.000140 0.120100 0.004342 -0.139813 -0.099764 -0.062500 1 0 0 0 0 0 3 950458
-0.002004 0.000140 0.120100 0.004342 -0.139813 -0.099765 -0.062500 1 0 0 0 0 0 3 951457
-0.002004 0.000140 0.120100 0.004345 -0.139825 -0.099758 -0.062500 1 0 0 0 0 0 3 952455
-0.002010 0.000158 0.120089 0.078428 -0.393402 0.048461 -0.062500 1 0 0 0 0 0 3 953456
-0.002012 0.000167 0.120085 0.054669 -0.308245 -0.023861 -0.062500 1 0 0 0 0 0 3 954457
-0.002014 0.000172 0.120084 0.036068 -0.244509 -0.061412 -0.062500 1 0 0 0 0 0 3 955454
-0.002014 0.000174 0.120084 0.025857 -0.210509 -0.075710 -0.062500 1 0 0 0 0 0 3 956454
-0.002015 0.000175 0.120084 0.020585 -0.193296 -0.080796 -0.062500 1 0 0 0 0 0 3 957454
-0.002015 0.000175 0.120084 0.017892 -0.184666 -0.082580 -0.062500 1 0 0 0 0 0 3 958457
-0.002015 0.000176 0.120084 0.016540 -0.180366 -0.083201 -0.062500 1 0 0 0 0 0 3 959455
-0.002015 0.000176 0.120084 0.015856 -0.178201 -0.083411 -0.062500 1 0 0 0 0 0 3 960446
-0.002015 0.000176 0.120084 0.015524 -0.177113 -0.083497 -0.062500 1 0 0 0 0 0 3 961454
-0.002015 0.000176 0.120084 0.015350 -0.176577 -0.083516 -0.062500 1 0 0 0 0 0 3 962519
-0.002015 0.000176 0.120084 0.015258 -0.176315 -0.083527 -0.062500 1 0 0 0 0 0 3 963543
-0.002015 0.000176 0.120084 0.015214 -0.176174 -0.083522 -0.062500 1 0 0 0 0 0 3 964534
-0.002002 0.000190 0.120094 -0.163717 -0.367848 -0.233589 -0.062500 1 0 0 0 0 0 3 965517
-0.001996 0.000197 0.120098 -0.104860 -0.303430 -0.160265 -0.062500 1 0 0 0 0 0 3 966533
-0.001993 0.000200 0.120099 -0.059892 -0.255204 -0.122274 -0.062500 1 0 0 0 0 0 3 967517
-0.001991 0.000202 0.120100 -0.035611 -0.229488 -0.107836 -0.062500 1 0 0 0 0 0 3 968530
-0.001990 0.000203 0.120100 -0.023202 -0.216473 -0.102707 -0.062500 1 0 0 0 0 0 3 969517
-0.001990 0.000203 0.120100 -0.016955 -0.209956 -0.100911 -0.062500 1 0 0 0 0 0 3 970486
-0.001990 0.000203 0.120100 -0.013801 -0.206681 -0.100284 -0.062500 1 0 0 0 0 0 3 971450
-0.001989 0.000203 0.120100 -0.012229 -0.205061 -0.100069 -0.062500 1 0 0 0 0 0 3 972461
-0.001989 0.000203 0.120100 -0.011436 -0.204244 -0.099983 -0.062500 1 0 0 0 0 0 3 973450
-0.001989 0.000203 0.120100 -0.011043 -0.203833 -0.099968 -0.062500 1 0 0 0 0 0 3 974459
-0.001989 0.000203 0.120100 -0.010844 -0.203639 -0.099956 -0.062500 1 0 0 0 0 0 3 975451
-0.001989 0.000203 0.120100 -0.010746 -0.203522 -0.099947 -0.062500 1 0 0 0 0 0 3 976459
-0.001989 0.000203 0.120100 -0.010695 -0.203482 -0.099945 -0.062500 1 0 0 0 0 0 3 977448
-0.001989 0.000203 0.120100 -0.010667 -0.203455 -0.099944 -0.062500 1 0 0 0 0 0 3 978471
-0.001989 0.000203 0.120100 -0.010669 -0.203442 -0.099950 -0.062500 1 0 0 0 0 0 3 979457
-0.001989 0.000203 0.120100 -0.010650 -0.203435 -0.099950 -0.062500 1 0 0 0 0 0 3 980456
-0.001989 0.000203 0.120100 -0.010648 -0.203435 -0.099951 -0.062500 1 0 0 0 0 0 3 981459
-0.001989 0.000203 0.120100 -0.010640 -0.203426 -0.099944 -0.062500 1 0 0 0 0 0 3 982449
-0.001989 0.000203 0.120100 -0.010647 -0.203434 -0.099950 -0.062500 1 0 0 0 0 0 3 983455
-0.001989 0.000203 0.120100 -0.010651 -0.203424 -0.099957 -0.062500 1 0 0 0 0 0 3 984460
-0.001989 0.000203 0.120100 -0.010652 -0.203422 -0.099938 -0.062500 1 0 0 0 0 0 3 985458
-0.001989 0.000203 0.120100 -0.010649 -0.203434 -0.099949 -0.062500 1 0 0 0 0 0 3 986462
-0.001995 0.000222 0.120089 0.063423 -0.456850 0.048473 -0.062500 1 0 0 0 0 0 3 987455
-0.001997 0.000231 0.120086 0.039665 -0.371787 -0.023953 -0.062500 1 0 0 0 0 0 3 988459
-0.001999 0.000235 0.120084 0.021062 -0.308072 -0.061552 -0.062500 1 0 0 0 0 0 3 989438
-0.001999 0.000237 0.120084 0.010862 -0.274111 -0.075864 -0.062500 1 0 0 0 0 0 3 990458
-0.002000 0.000239 0.120084 0.005577 -0.256894 -0.080962 -0.062500 1 0 0 0 0 0 3 991454
-0.002000 0.000239 0.120084 0.002906 -0.248272 -0.082746 -0.062500 1 0 0 0 0 0 3 992438
-0.002000 0.000239 0.120084 0.001550 -0.243951 -0.083364 -0.062500 1 0 0 0 0 0 3 993454
-0.002000 0.000239 0.120084 0.000858 -0.241792 -0.083581 -0.062500 1 0 0 0 0 0 3 994457
-0.002000 0.000240 0.120084 0.000528 -0.240717 -0.083663 -0.062500 1 0 0 0 0 0 3 995461
-0.002000 0.000240 0.120084 0.000355 -0.240183 -0.083682 -0.062500 1 0 0 0 0 0 3 996458
-0.002000 0.000240 0.120084 0.000271 -0.239912 -0.083685 -0.062500 1 0 0 0 0 0 3 997459
-0.002000 0.000240 0.120084 0.000216 -0.239767 -0.083694 -0.062500 1 0 0 0 0 0 3 998459
-0.002000 0.000240 0.120084 0.000207 -0.239704 -0.083695 -0.062500 1 0 0 0 0 0 3 999456
-0.002000 0.000240 0.120084 0.000197 -0.239666 -0.083695 -0.062500 1 0 0 0 0 0 4 454
-0.002000 0.000240 0.120084 0.000181 -0.239649 -0.083695 -0.062500 1 0 0 0 0 0 4 1454
-0.002000 0.000240 0.120084 0.000179 -0.239648 -0.083695 -0.062500 1 0 0 0 0 0 4 2455
-0.002000 0.000240 0.120084 0.000179 -0.239649 -0.083695 -0.062500 1 0 0 0 0 0 4 3455
-0.002000 0.000240 0.120084 0.000176 -0.239638 -0.083702 -0.062500 1 0 0 0 0 0 4 4453
-0.002000 0.000240 0.120084 0.000184 -0.239628 -0.083696 -0.062500 1 0 0 0 0 0 4 5455
-0.002000 0.000240 0.120084 0.000180 -0.239647 -0.083696 -0.062500 1 0 0 0 0 0 4 6455
-0.002000 0.000240 0.120084 0.000176 -0.239638 -0.083702 -0.062500 1 0 0 0 0 0 4 7455
-0.002000 0.000240 0.120084 0.000187 -0.239640 -0.083690 -0.062500 1 0 0 0 0 0 4 8455
-0.002000 0.000240 0.120084 0.000177 -0.239637 -0.083702 -0.062500 1 0 0 0 0 0 4 9437
-0.002000 0.000240 0.120084 0.000184 -0.239628 -0.083696 -0.062500 1 0 0 0 0 0 4 10454
-0.002000 0.000240 0.120084 0.000180 -0.239647 -0.083696 -0.062500 1 0 0 0 0 0 4 11452
-0.002000 0.000240 0.120084 0.000176 -0.239638 -0.083703 -0.062500 1 0 0 0 0 0 4 12455
-0.002000 0.000240 0.120084 0.000175 -0.239637 -0.083683 -0.062500 1 0 0 0 0 0 4 13453
-0.002000 0.000240 0.120084 0.000175 -0.239637 -0.083701 -0.062500 1 0 0 0 0 0 4 14452
-0.002000 0.000240 0.120084 0.000184 -0.239628 -0.083696 -0.062500 1 0 0 0 0 0 4 15457
-0.002000 0.000240 0.120084 0.000176 -0.239635 -0.083703 -0.062500 1 0 0 0 0 0 4 16452
-0.002000 0.000240 0.120084 0.000187 -0.239639 -0.083690 -0.062500 1 0 0 0 0 0 4 17454
-0.002005 0.000258 0.120073 0.074194 -0.492924 0.064842 -0.062500 1 0 0 0 0 0 4 18542
-0.002008 0.000267 0.120069 0.050477 -0.407923 -0.007642 -0.062500 1 0 0 0 0 0 4 19537
-0.002010 0.000271 0.120068 0.031881 -0.344253 -0.045263 -0.062500 1 0 0 0 0 0 4 20533
-0.002010 0.000274 0.120068 0.021677 -0.310286 -0.059585 -0.062500 1 0 0 0 0 0 4 21518
-0.002011 0.000275 0.120068 0.016410 -0.293089 -0.064691 -0.062500 1 0 0 0 0 0 4 22541
-0.002011 0.000275 0.120067 0.013719 -0.284466 -0.066487 -0.062500 1 0 0 0 0 0 4 23510
-0.002011 0.000276 0.120067 0.012372 -0.280148 -0.067094 -0.062500 1 0 0 0 0 0 4 24507
-0.002011 0.000276 0.120067 0.011694 -0.277994 -0.067318 -0.062500 1 0 0 0 0 0 4 25508
-0.002011 0.000276 0.120067 0.011341 -0.276914 -0.067387 -0.062500 1 0 0 0 0 0 4 26542
-0.002011 0.000276 0.120067 0.011174 -0.276371 -0.067418 -0.062500 1 0 0 0 0 0 4 27532
-0.002011 0.000276 0.120067 0.011091 -0.276099 -0.067424 -0.062500 1 0 0 0 0 0 4 28510
-0.002011 0.000276 0.120067 0.011051 -0.275968 -0.067432 -0.062500 1 0 0 0 0 0 4 29508
-0.002011 0.000276 0.120067 0.011016 -0.275889 -0.067427 -0.062500 1 0 0 0 0 0 4 30510
-0.002011 0.000276 0.120067 0.011010 -0.275873 -0.067433 -0.062500 1 0 0 0 0 0 4 31510
-0.002011 0.000276 0.120067 0.011003 -0.275850 -0.067427 -0.062500 1 0 0 0 0 0 4 32537
-0.002011 0.000276 0.120067 0.010999 -0.275837 -0.067434 -0.062500 1 0 0 0 0 0 4 33532
-0.002011 0.000276 0.120067 0.010998 -0.275836 -0.067434 -0.062500 1 0 0 0 0 0 4 34518
-0.002011 0.000276 0.120067 0.010998 -0.275836 -0.067435 -0.062500 1 0 0 0 0 0 4 35530
-0.002011 0.000276 0.120067 0.011006 -0.275827 -0.067428 -0.062500 1 0 0 0 0 0 4 36513
-0.002011 0.000276 0.120067 0.010999 -0.275835 -0.067434 -0.062500 1 0 0 0 0 0 4 37529
-0.002011 0.000276 0.120067 0.011006 -0.275827 -0.067428 -0.062500 1 0 0 0 0 0 4 38514
-0.002011 0.000276 0.120067 0.010999 -0.275835 -0.067434 -0.062500 1 0 0 0 0 0 4 39528
-0.002011 0.000276 0.120067 0.010998 -0.275836 -0.067435 -0.062500 1 0 0 0 0 0 4 40513
-0.002011 0.000276 0.120067 0.011007 -0.275828 -0.067428 -0.062500 1 0 0 0 0 0 4 41529
-0.002011 0.000276 0.120067 0.010999 -0.275836 -0.067434 -0.062500 1 0 0 0 0 0 4 42485
-0.001998 0.000290 0.120078 -0.167978 -0.467730 -0.217231 -0.062500 1 0 0 0 0 0 4 43458
-0.001992 0.000296 0.120082 -0.109101 -0.403239 -0.144037 -0.062500 1 0 0 0 0 0 4 44449
-0.001988 0.000300 0.120083 -0.064101 -0.354985 -0.106115 -0.062500 1 0 0 0 0 0 4 45457
-0.001987 0.000302 0.120084 -0.039802 -0.329276 -0.091700 -0.062500 1 0 0 0 0 0 4 46448
-0.001986 0.000302 0.120084 -0.027387 -0.316257 -0.086568 -0.062500 1 0 0 0 0 0 4 47457
-0.001986 0.000303 0.120084 -0.021135 -0.309750 -0.084772 -0.062500 1 0 0 0 0 0 4 48458
-0.001985 0.000303 0.120084 -0.017987 -0.306484 -0.084156 -0.062500 1 0 0 0 0 0 4 49448
-0.001985 0.000303 0.120084 -0.016407 -0.304855 -0.083937 -0.062500 1 0 0 0 0 0 4 50456
-0.001985 0.000303 0.120084 -0.015621 -0.304046 -0.083857 -0.062500 1 0 0 0 0 0 4 51448
-0.001985 0.000303 0.120084 -0.015221 -0.303627 -0.083837 -0.062500 1 0 0 0 0 0 4 52452
-0.001985 0.000303 0.120084 -0.015021 -0.303432 -0.083825 -0.062500 1 0 0 0 0 0 4 53468
-0.001985 0.000303 0.120084 -0.014930 -0.303323 -0.083822 -0.062500 1 0 0 0 0 0 4 54465
-0.001985 0.000303 0.120084 -0.014881 -0.303285 -0.083821 -0.062500 1 0 0 0 0 0 4 55448
-0.001985 0.000303 0.120084 -0.014853 -0.303258 -0.083820 -0.062500 1 0 0 0 0 0 4 56462
-0.001985 0.000303 0.120084 -0.014847 -0.303236 -0.083820 -0.062500 1 0 0 0 0 0 4 57465
-0.001985 0.000303 0.120084 -0.014835 -0.303237 -0.083826 -0.062500 1 0 0 0 0 0 4 58471
-0.001990 0.000321 0.120073 0.059168 -0.556353 0.064914 -0.062500 1 0 0 0 0 0 4 59464
-0.001993 0.000330 0.120070 0.035442 -0.471442 -0.007667 -0.062500 1 0 0 0 0 0 4 60453
-0.001995 0.000335 0.120068 0.016861 -0.407819 -0.045347 -0.062500 1 0 0 0 0 0 4 61464
-0.001995 0.000337 0.120068 0.006663 -0.373872 -0.059677 -0.062500 1 0 0 0 0 0 4 62454
-0.001996 0.000338 0.120068 0.001390 -0.356659 -0.064789 -0.062500 1 0 0 0 0 0 4 63463
-0.001996 0.000339 0.120068 -0.001289 -0.348039 -0.066576 -0.062500 1 0 0 0 0 0 4 64465
-0.001996 0.000339 0.120068 -0.002633 -0.343723 -0.067206 -0.062500 1 0 0 0 0 0 4 65435
-0.001996 0.000339 0.120068 -0.003332 -0.341575 -0.067414 -0.062500 1 0 0 0 0 0 4 66465
-0.001996 0.000339 0.120068 -0.003665 -0.340490 -0.067502 -0.062500 1 0 0 0 0 0 4 67463
-0.001996 0.000339 0.120068 -0.003831 -0.339947 -0.067516 -0.062500 1 0 0 0 0 0 4 68463
-0.001996 0.000339 0.120068 -0.003925 -0.339672 -0.067533 -0.062500 1 0 0 0 0 0 4 69465
-0.001996 0.000339 0.120068 -0.003975 -0.339550 -0.067529 -0.062500 1 0 0 0 0 0 4 70470
-0.001996 0.000339 0.120068 -0.003987 -0.339478 -0.067536 -0.062500 1 0 0 0 0 0 4 71468
-0.001996 0.000339 0.120068 -0.003998 -0.339439 -0.067537 -0.062500 1 0 0 0 0 0 4 72460
-0.001996 0.000339 0.120068 -0.004014 -0.339422 -0.067538 -0.062500 1 0 0 0 0 0 4 73433
-0.001996 0.000339 0.120068 -0.004008 -0.339413 -0.067531 -0.062500 1 0 0 0 0 0 4 74464
-0.001996 0.000339 0.120068 -0.004007 -0.339412 -0.067530 -0.062500 1 0 0 0 0 0 4 75464
-0.001996 0.000339 0.120068 -0.004006 -0.339412 -0.067530 -0.062500 1 0 0 0 0 0 4 76433
-0.001996 0.000339 0.120068 -0.004010 -0.339401 -0.067537 -0.062500 1 0 0 0 0 0 4 77463
-0.001996 0.000339 0.120068 -0.004015 -0.339420 -0.067538 -0.062500 1 0 0 0 0 0 4 78464
-0.001996 0.000339 0.120068 -0.004011 -0.339402 -0.067538 -0.062500 1 0 0 0 0 0 4 79463
-0.001996 0.000339 0.120068 -0.004007 -0.339411 -0.067531 -0.062500 1 0 0 0 0 0 4 80465
-0.001996 0.000339 0.120068 -0.004009 -0.339401 -0.067537 -0.062500 1 0 0 0 0 0 4 81465
-0.001996 0.000339 0.120068 -0.004006 -0.339411 -0.067531 -0.062500 1 0 0 0 0 0 4 82467
-0.001996 0.000339 0.120068 -0.004009 -0.339401 -0.067537 -0.062500 1 0 0 0 0 0 4 83458
-0.001996 0.000339 0.120068 -0.004006 -0.339411 -0.067531 -0.062500 1 0 0 0 0 0 4 84462
-0.001996 0.000339 0.120068 -0.004009 -0.339400 -0.067537 -0.062500 1 0 0 0 0 0 4 85463
-0.001996 0.000339 0.120068 -0.004005 -0.339411 -0.067531 -0.062500 1 0 0 0 0 0 4 86463
-0.001996 0.000339 0.120068 -0.004026 -0.339418 -0.067531 -0.062500 1 0 0 0 0 0 4 87462
-0.001996 0.000339 0.120068 -0.004011 -0.339401 -0.067537 -0.062500 1 0 0 0 0 0 4 88463
-0.001996 0.000339 0.120068 -0.004006 -0.339411 -0.067531 -0.062500 1 0 0 0 0 0 4 89462
-0.001996 0.000339 0.120068 -0.004009 -0.339401 -0.067537 -0.062500 1 0 0 0 0 0 4 90465
-0.001996 0.000339 0.120068 -0.004006 -0.339411 -0.067531 -0.062500 1 0 0 0 0 0 4 91463
-0.001996 0.000339 0.120068 -0.004017 -0.339409 -0.067544 -0.062500 1 0 0 0 0 0 4 92462
-0.001996 0.000339 0.120068 -0.004007 -0.339412 -0.067532 -0.062500 1 0 0 0 0 0 4 93460
-0.001996 0.000339 0.120068 -0.004009 -0.339401 -0.067537 -0.062500 1 0 0 0 0 0 4 94536
-0.001996 0.000339 0.120068 -0.004006 -0.339411 -0.067531 -0.062500 1 0 0 0 0 0 4 95529
-0.001996 0.000339 0.120068 -0.004009 -0.339401 -0.067537 -0.062500 1 0 0 0 0 0 4 96537
-0.001996 0.000339 0.120068 -0.004018 -0.339408 -0.067525 -0.062500 1 0 0 0 0 0 4 97498
-0.001996 0.000339 0.120068 -0.004019 -0.339409 -0.067543 -0.062500 1 0 0 0 0 0 4 98538
-0.001996 0.000339 0.120068 -0.004007 -0.339412 -0.067532 -0.062500 1 0 0 0 0 0 4 99536
-0.001996 0.000339 0.120068 -0.004009 -0.339401 -0.067537 -0.062500 1 0 0 0 0 0 4 100532
-0.001996 0.000339 0.120068 -0.004006 -0.339411 -0.067531 -0.062500 1 0 0 0 0 0 4 101508
-0.001996 0.000339 0.120068 -0.004009 -0.339400 -0.067537 -0.062500 1 0 0 0 0 0 4 102509
-0.001996 0.000339 0.120068 -0.004006 -0.339411 -0.067531 -0.062500 1 0 0 0 0 0 4 103506
-0.001996 0.000339 0.120068 -0.004009 -0.339400 -0.067537 -0.062500 1 0 0 0 0 0 4 104504
-0.001996 0.000339 0.120068 -0.004014 -0.339420 -0.067538 -0.062500 1 0 0 0 0 0 4 105498
-0.001996 0.000339 0.120068 -0.004019 -0.339410 -0.067525 -0.062500 1 0 0 0 0 0 4 106515
-0.001996 0.000339 0.120068 -0.004011 -0.339401 -0.067536 -0.062500 1 0 0 0 0 0 4 107528
-0.001996 0.000339 0.120068 -0.004006 -0.339411 -0.067531 -0.062500 1 0 0 0 0 0 4 108509
-0.001996 0.000339 0.120068 -0.004009 -0.339401 -0.067537 -0.062500 1 0 0 0 0 0 4 109523
-0.001996 0.000339 0.120068 -0.004006 -0.339411 -0.067531 -0.062500 1 0 0 0 0 0 4 110512
-0.001996 0.000339 0.120068 -0.004017 -0.339409 -0.067544 -0.062500 1 0 0 0 0 0 4 111527
-0.001996 0.000339 0.120068 -0.004007 -0.339412 -0.067532 -0.062500 1 0 0 0 0 0 4 112512
-0.001996 0.000339 0.120068 -0.004009 -0.339401 -0.067537 -0.062500 1 0 0 0 0 0 4 113529
-0.001996 0.000339 0.120068 -0.004006 -0.339411 -0.067531 -0.062500 1 0 0 0 0 0 4 114485
-0.001996 0.000339 0.120068 -0.004009 -0.339401 -0.067537 -0.062500 1 0 0 0 0 0 4 115447
-0.001996 0.000339 0.120068 -0.004018 -0.339408 -0.067524 -0.062500 1 0 0 0 0 0 4 116454
-0.001996 0.000339 0.120068 -0.004019 -0.339409 -0.067543 -0.062500 1 0 0 0 0 0 4 117446
-0.001996 0.000339 0.120068 -0.004007 -0.339412 -0.067532 -0.062500 1 0 0 0 0 0 4 118456
-0.001996 0.000339 0.120068 -0.004009 -0.339401 -0.067537 -0.062500 1 0 0 0 0 0 4 119447
-0.001996 0.000339 0.120068 -0.004006 -0.339411 -0.067531 -0.062500 1 0 0 0 0 0 4 120455
-0.001996 0.000339 0.120068 -0.004009 -0.339400 -0.067537 -0.062500 1 0 0 0 0 0 4 121445
-0.001996 0.000339 0.120068 -0.004006 -0.339411 -0.067531 -0.062500 1 0 0 0 0 0 4 122456
-0.001996 0.000339 0.120068 -0.004017 -0.339409 -0.067544 -0.062500 1 0 0 0 0 0 4 123445
-0.001996 0.000339 0.120068 -0.004007 -0.339412 -0.067532 -0.062500 1 0 0 0 0 0 4 124463
-0.001996 0.000339 0.120068 -0.004018 -0.339410 -0.067524 -0.062500 1 0 0 0 0 0 4 125462
-0.001996 0.000339 0.120068 -0.004010 -0.339400 -0.067536 -0.062500 1 0 0 0 0 0 4 126465
-0.001996 0.000339 0.120068 -0.004006 -0.339411 -0.067530 -0.062500 1 0 0 0 0 0 4 127453
-0.001996 0.000339 0.120068 -0.004017 -0.339409 -0.067544 -0.062500 1 0 0 0 0 0 4 128453
-0.001996 0.000339 0.120068 -0.004007 -0.339412 -0.067532 -0.062500 1 0 0 0 0 0 4 129453
-0.001996 0.000339 0.120068 -0.004009 -0.339401 -0.067537 -0.062500 1 0 0 0 0 0 4 130453
-0.001996 0.000339 0.120068 -0.004006 -0.339411 -0.067531 -0.062500 1 0 0 0 0 0 4 131452
-0.001996 0.000339 0.120068 -0.004009 -0.339401 -0.067537 -0.062500 1 0 0 0 0 0 4 132453
-0.001996 0.000339 0.120068 -0.004006 -0.339411 -0.067531 -0.062500 1 0 0 0 0 0 4 133466
-0.001996 0.000339 0.120068 -0.004008 -0.339400 -0.067537 -0.062500 1 0 0 0 0 0 4 134433
-0.001983 0.000353 0.120078 -0.183099 -0.531452 -0.217146 -0.062500 1 0 0 0 0 0 4 135464
-0.001977 0.000360 0.120082 -0.124154 -0.466878 -0.144041 -0.062500 1 0 0 0 0 0 4 136460
-0.001973 0.000363 0.120083 -0.079139 -0.418585 -0.106165 -0.062500 1 0 0 0 0 0 4 137462
-0.001972 0.000365 0.120084 -0.054822 -0.392852 -0.091769 -0.062500 1 0 0 0 0 0 4 138464
-0.001971 0.000366 0.120084 -0.042426 -0.379852 -0.086650 -0.062500 1 0 0 0 0 0 4 139461
-0.001971 0.000366 0.120084 -0.036157 -0.373328 -0.084869 -0.062500 1 0 0 0 0 0 4 140462
-0.001970 0.000367 0.120084 -0.033004 -0.370071 -0.084230 -0.062500 1 0 0 0 0 0 4 141464
-0.001970 0.000367 0.120084 -0.031435 -0.368440 -0.084024 -0.062500 1 0 0 0 0 0 4 142465
-0.001970 0.000367 0.120084 -0.030641 -0.367622 -0.083940 -0.062500 1 0 0 0 0 0 4 143465
-0.001970 0.000367 0.120084 -0.030245 -0.367222 -0.083919 -0.062500 1 0 0 0 0 0 4 144462
-0.001970 0.000367 0.120084 -0.030045 -0.367029 -0.083907 -0.062500 1 0 0 0 0 0 4 145459
-0.001970 0.000367 0.120084 -0.029955 -0.366921 -0.083904 -0.062500 1 0 0 0 0 0 4 146461
-0.001970 0.000367 0.120084 -0.029900 -0.366863 -0.083903 -0.062500 1 0 0 0 0 0 4 147460
-0.001970 0.000367 0.120084 -0.029877 -0.366853 -0.083903 -0.062500 1 0 0 0 0 0 4 148464
-0.001970 0.000367 0.120084 -0.029863 -0.366825 -0.083896 -0.062500 1 0 0 0 0 0 4 149463
-0.001970 0.000367 0.120084 -0.029850 -0.366825 -0.083901 -0.062500 1 0 0 0 0 0 4 150461
-0.001970 0.000367 0.120084 -0.029852 -0.366814 -0.083908 -0.062500 1 0 0 0 0 0 4 151461
-0.001970 0.000367 0.120084 -0.029849 -0.366824 -0.083903 -0.062500 1 0 0 0 0 0 4 152459
-0.001970 0.000367 0.120084 -0.029852 -0.366814 -0.083909 -0.062500 1 0 0 0 0 0 4 153462
-0.001970 0.000367 0.120084 -0.029862 -0.366822 -0.083896 -0.062500 1 0 0 0 0 0 4 154462
-0.001970 0.000367 0.120084 -0.029854 -0.366814 -0.083908 -0.062500 1 0 0 0 0 0 4 155457
-0.001970 0.000367 0.120084 -0.029850 -0.366825 -0.083903 -0.062500 1 0 0 0 0 0 4 156461
-0.001970 0.000367 0.120084 -0.029845 -0.366806 -0.083902 -0.062500 1 0 0 0 0 0 4 157463
-0.001970 0.000367 0.120084 -0.029849 -0.366824 -0.083902 -0.062500 1 0 0 0 0 0 4 158432
-0.001970 0.000367 0.120084 -0.029853 -0.366814 -0.083909 -0.062500 1 0 0 0 0 0 4 159460
-0.001951 0.000362 0.120074 -0.293944 -0.304285 0.055103 -0.062500 1 0 0 0 0 0 4 160458
-0.001942 0.000360 0.120071 -0.204185 -0.325428 -0.012731 -0.062500 1 0 0 0 0 0 4 161461
-0.001937 0.000359 0.120069 -0.137789 -0.341159 -0.047940 -0.062500 1 0 0 0 0 0 4 162463
-0.001935 0.000358 0.120069 -0.102650 -0.349499 -0.061339 -0.062500 1 0 0 0 0 0 4 163461
-0.001934 0.000358 0.120069 -0.084964 -0.353716 -0.066118 -0.062500 1 0 0 0 0 0 4 164458
-0.001933 0.000358 0.120069 -0.076134 -0.355803 -0.067789 -0.062500 1 0 0 0 0 0 4 165455
-0.001933 0.000358 0.120069 -0.071730 -0.356880 -0.068374 -0.062500 1 0 0 0 0 0 4 166464
-0.001933 0.000358 0.120069 -0.069533 -0.357394 -0.068578 -0.062500 1 0 0 0 0 0 4 167468
-0.001933 0.000358 0.120069 -0.068428 -0.357656 -0.068642 -0.062500 1 0 0 0 0 0 4 168470
-0.001933 0.000358 0.120069 -0.067881 -0.357786 -0.068668 -0.062500 1 0 0 0 0 0 4 169467
-0.001933 0.000358 0.120069 -0.067614 -0.357849 -0.068677 -0.062500 1 0 0 0 0 0 4 170470
-0.001933 0.000358 0.120069 -0.067481 -0.357880 -0.068681 -0.062500 1 0 0 0 0 0 4 171470
-0.001933 0.000358 0.120069 -0.067403 -0.357899 -0.068680 -0.062500 1 0 0 0 0 0 4 172470
-0.001933 0.000358 0.120069 -0.067383 -0.357914 -0.068679 -0.062500 1 0 0 0 0 0 4 173469
-0.001938 0.000376 0.120058 0.006642 -0.610876 0.080186 -0.062500 1 0 0 0 0 0 4 174472
-0.001941 0.000385 0.120054 -0.017094 -0.526058 0.007533 -0.062500 1 0 0 0 0 0 4 175469
-0.001942 0.000390 0.120053 -0.035670 -0.462469 -0.030178 -0.062500 1 0 0 0 0 0 4 176468
-0.001943 0.000392 0.120053 -0.045870 -0.428527 -0.044532 -0.062500 1 0 0 0 0 0 4 177468
-0.001943 0.000393 0.120052 -0.051134 -0.411344 -0.049641 -0.062500 1 0 0 0 0 0 4 178511
-0.001943 0.000394 0.120052 -0.053818 -0.402707 -0.051426 -0.062500 1 0 0 0 0 0 4 179526
-0.001943 0.000394 0.120052 -0.055159 -0.398402 -0.052050 -0.062500 1 0 0 0 0 0 4 180510
-0.001943 0.000394 0.120052 -0.055840 -0.396238 -0.052265 -0.062500 1 0 0 0 0 0 4 181544
-0.001943 0.000394 0.120052 -0.056180 -0.395160 -0.052341 -0.062500 1 0 0 0 0 0 4 182524
-0.001943 0.000394 0.120052 -0.056358 -0.394614 -0.052366 -0.062500 1 0 0 0 0 0 4 183510
-0.001943 0.000394 0.120052 -0.056439 -0.394354 -0.052385 -0.062500 1 0 0 0 0 0 4 184526
-0.001943 0.000394 0.120052 -0.056481 -0.394213 -0.052382 -0.062500 1 0 0 0 0 0 4 185509
-0.001943 0.000394 0.120052 -0.056501 -0.394148 -0.052375 -0.062500 1 0 0 0 0 0 4 186453
-0.001943 0.000394 0.120052 -0.056521 -0.394119 -0.052382 -0.062500 1 0 0 0 0 0 4 187445
-0.001943 0.000394 0.120052 -0.056518 -0.394097 -0.052382 -0.062500 1 0 0 0 0 0 4 188454
-0.001943 0.000394 0.120052 -0.056533 -0.394081 -0.052383 -0.062500 1 0 0 0 0 0 4 189444
-0.001943 0.000394 0.120052 -0.056522 -0.394082 -0.052389 -0.062500 1 0 0 0 0 0 4 190454
-0.001943 0.000394 0.120052 -0.056533 -0.394080 -0.052384 -0.062500 1 0 0 0 0 0 4 191444
-0.001943 0.000394 0.120052 -0.056535 -0.394080 -0.052383 -0.062500 1 0 0 0 0 0 4 192453
-0.001943 0.000394 0.120052 -0.056535 -0.394080 -0.052383 -0.062500 1 0 0 0 0 0 4 193445
-0.001943 0.000394 0.120052 -0.056523 -0.394083 -0.052390 -0.062500 1 0 0 0 0 0 4 194453
-0.001943 0.000394 0.120052 -0.056522 -0.394083 -0.052371 -0.062500 1 0 0 0 0 0 4 195445
-0.001943 0.000394 0.120052 -0.056534 -0.394080 -0.052382 -0.062500 1 0 0 0 0 0 4 196463
-0.001943 0.000394 0.120052 -0.056523 -0.394083 -0.052389 -0.062500 1 0 0 0 0 0 4 197450
-0.001943 0.000394 0.120052 -0.056534 -0.394081 -0.052384 -0.062500 1 0 0 0 0 0 4 198451
-0.001943 0.000394 0.120052 -0.056527 -0.394071 -0.052377 -0.062500 1 0 0 0 0 0 4 199456
-0.001943 0.000394 0.120052 -0.056522 -0.394082 -0.052389 -0.062500 1 0 0 0 0 0 4 200456
-0.001943 0.000394 0.120052 -0.056534 -0.394080 -0.052384 -0.062500 1 0 0 0 0 0 4 201444
-0.001943 0.000394 0.120052 -0.056535 -0.394080 -0.052384 -0.062500 1 0 0 0 0 0 4 202458
-0.001943 0.000394 0.120052 -0.056515 -0.394074 -0.052383 -0.062500 1 0 0 0 0 0 4 203435
-0.001943 0.000394 0.120052 -0.056533 -0.394079 -0.052384 -0.062500 1 0 0 0 0 0 4 204454
-0.001943 0.000394 0.120052 -0.056532 -0.394091 -0.052377 -0.062500 1 0 0 0 0 0 4 205459
-0.001943 0.000394 0.120052 -0.056523 -0.394084 -0.052389 -0.062500 1 0 0 0 0 0 4 206461
-0.001943 0.000394 0.120052 -0.056525 -0.394072 -0.052377 -0.062500 1 0 0 0 0 0 4 207463
-0.001943 0.000394 0.120052 -0.056534 -0.394079 -0.052383 -0.062500 1 0 0 0 0 0 4 208458
-0.001943 0.000394 0.120052 -0.056523 -0.394083 -0.052390 -0.062500 1 0 0 0 0 0 4 209461
-0.001943 0.000394 0.120052 -0.056525 -0.394071 -0.052377 -0.062500 1 0 0 0 0 0 4 210461
-0.001943 0.000394 0.120052 -0.056534 -0.394079 -0.052383 -0.062500 1 0 0 0 0 0 4 211461
-0.001943 0.000394 0.120052 -0.056535 -0.394079 -0.052383 -0.062500 1 0 0 0 0 0 4 212460
-0.001943 0.000394 0.120052 -0.056523 -0.394082 -0.052390 -0.062500 1 0 0 0 0 0 4 213468
-0.001943 0.000394 0.120052 -0.056522 -0.394083 -0.052370 -0.062500 1 0 0 0 0 0 4 214466
-0.001943 0.000394 0.120052 -0.056521 -0.394083 -0.052388 -0.062500 1 0 0 0 0 0 4 215461
-0.001943 0.000394 0.120052 -0.056533 -0.394081 -0.052384 -0.062500 1 0 0 0 0 0 4 216454
-0.001943 0.000394 0.120052 -0.056535 -0.394080 -0.052383 -0.062500 1 0 0 0 0 0 4 217461
-0.001943 0.000394 0.120052 -0.056527 -0.394071 -0.052376 -0.062500 1 0 0 0 0 0 4 218455
-0.001943 0.000394 0.120052 -0.056522 -0.394082 -0.052389 -0.062500 1 0 0 0 0 0 4 219460
-0.001943 0.000394 0.120052 -0.056534 -0.394080 -0.052384 -0.062500 1 0 0 0 0 0 4 220459
-0.001943 0.000394 0.120052 -0.056535 -0.394080 -0.052383 -0.062500 1 0 0 0 0 0 4 221460
-0.001943 0.000394 0.120052 -0.056515 -0.394074 -0.052383 -0.062500 1 0 0 0 0 0 4 222460
-0.001943 0.000394 0.120052 -0.056533 -0.394079 -0.052383 -0.062500 1 0 0 0 0 0 4 223459
-0.001943 0.000394 0.120052 -0.056532 -0.394091 -0.052377 -0.062500 1 0 0 0 0 0 4 224460
-0.001943 0.000394 0.120052 -0.056523 -0.394084 -0.052389 -0.062500 1 0 0 0 0 0 4 225460
-0.001943 0.000394 0.120052 -0.056525 -0.394072 -0.052377 -0.062500 1 0 0 0 0 0 4 226448
-0.001943 0.000394 0.120052 -0.056534 -0.394079 -0.052382 -0.062500 1 0 0 0 0 0 4 227452
-0.001943 0.000394 0.120052 -0.056523 -0.394083 -0.052390 -0.062500 1 0 0 0 0 0 4 228458
-0.001943 0.000394 0.120052 -0.056534 -0.394080 -0.052384 -0.062500 1 0 0 0 0 0 4 229459
-0.001943 0.000394 0.120052 -0.056527 -0.394071 -0.052377 -0.062500 1 0 0 0 0 0 4 230462
-0.001943 0.000394 0.120052 -0.056522 -0.394082 -0.052389 -0.062500 1 0 0 0 0 0 4 231460
-0.001943 0.000394 0.120052 -0.056534 -0.394080 -0.052384 -0.062500 1 0 0 0 0 0 4 232460
-0.001943 0.000394 0.120052 -0.056535 -0.394080 -0.052384 -0.062500 1 0 0 0 0 0 4 233458
-0.001943 0.000394 0.120052 -0.056524 -0.394083 -0.052370 -0.062500 1 0 0 0 0 0 4 234461
-0.001943 0.000394 0.120052 -0.056522 -0.394083 -0.052388 -0.062500 1 0 0 0 0 0 4 235459
-0.001943 0.000394 0.120052 -0.056534 -0.394080 -0.052384 -0.062500 1 0 0 0 0 0 4 236462
-0.001943 0.000394 0.120052 -0.056535 -0.394080 -0.052383 -0.062500 1 0 0 0 0 0 4 237448
-0.001943 0.000394 0.120052 -0.056515 -0.394074 -0.052383 -0.062500 1 0 0 0 0 0 4 238533
-0.001943 0.000394 0.120052 -0.056533 -0.394079 -0.052383 -0.062500 1 0 0 0 0 0 4 239540
-0.001943 0.000394 0.120052 -0.056535 -0.394080 -0.052383 -0.062500 1 0 0 0 0 0 4 240504
-0.001943 0.000394 0.120052 -0.056523 -0.394083 -0.052390 -0.062500 1 0 0 0 0 0 4 241503
-0.001943 0.000394 0.120052 -0.056526 -0.394071 -0.052377 -0.062500 1 0 0 0 0 0 4 242506
-0.001943 0.000394 0.120052 -0.056534 -0.394079 -0.052383 -0.062500 1 0 0 0 0 0 4 243504
-0.001943 0.000394 0.120052 -0.056520 -0.394094 -0.052383 -0.062500 1 0 0 0 0 0 4 244528
-0.001943 0.000394 0.120052 -0.056534 -0.394082 -0.052383 -0.062500 1 0 0 0 0 0 4 245536
-0.001943 0.000394 0.120052 -0.056527 -0.394072 -0.052376 -0.062500 1 0 0 0 0 0 4 246507
-0.001943 0.000394 0.120052 -0.056522 -0.394082 -0.052389 -0.062500 1 0 0 0 0 0 4 247504
-0.001943 0.000394 0.120052 -0.056534 -0.394080 -0.052384 -0.062500 1 0 0 0 0 0 4 248525
-0.001943 0.000394 0.120052 -0.056535 -0.394080 -0.052384 -0.062500 1 0 0 0 0 0 4 249499
-0.001943 0.000394 0.120052 -0.056515 -0.394074 -0.052383 -0.062500 1 0 0 0 0 0 4 250530
-0.001943 0.000394 0.120052 -0.056533 -0.394079 -0.052383 -0.062500 1 0 0 0 0 0 4 251527
-0.001943 0.000394 0.120052 -0.056535 -0.394080 -0.052384 -0.062500 1 0 0 0 0 0 4 252509
-0.001943 0.000394 0.120052 -0.056524 -0.394083 -0.052370 -0.062500 1 0 0 0 0 0 4 253525
-0.001943 0.000394 0.120052 -0.056522 -0.394083 -0.052388 -0.062500 1 0 0 0 0 0 4 254527
-0.001943 0.000394 0.120052 -0.056534 -0.394080 -0.052384 -0.062500 1 0 0 0 0 0 4 255526
-0.001943 0.000394 0.120052 -0.056523 -0.394083 -0.052390 -0.062500 1 0 0 0 0 0 4 256509
-0.001943 0.000394 0.120052 -0.056525 -0.394072 -0.052377 -0.062500 1 0 0 0 0 0 4 257527
-0.001943 0.000394 0.120052 -0.056534 -0.394079 -0.052383 -0.062500 1 0 0 0 0 0 4 258483
-0.001943 0.000394 0.120052 -0.056535 -0.394080 -0.052383 -0.062500 1 0 0 0 0 0 4 259452
-0.001943 0.000394 0.120052 -0.056523 -0.394083 -0.052390 -0.062500 1 0 0 0 0 0 4 260442
-0.001943 0.000394 0.120052 -0.056526 -0.394071 -0.052377 -0.062500 1 0 0 0 0 0 4 261453
-0.001943 0.000394 0.120052 -0.056534 -0.394079 -0.052383 -0.062500 1 0 0 0 0 0 4 262442
-0.001943 0.000394 0.120052 -0.056523 -0.394082 -0.052390 -0.062500 1 0 0 0 0 0 4 263451
-0.001943 0.000394 0.120052 -0.056531 -0.394092 -0.052377 -0.062500 1 0 0 0 0 0 4 264442
-0.001943 0.000394 0.120052 -0.056527 -0.394073 -0.052376 -0.062500 1 0 0 0 0 0 4 265442
-0.001943 0.000394 0.120052 -0.056522 -0.394082 -0.052389 -0.062500 1 0 0 0 0 0 4 266452
-0.001943 0.000394 0.120052 -0.056534 -0.394080 -0.052384 -0.062500 1 0 0 0 0 0 4 267443
-0.001943 0.000394 0.120052 -0.056535 -0.394080 -0.052383 -0.062500 1 0 0 0 0 0 4 268467
-0.001943 0.000394 0.120052 -0.056515 -0.394074 -0.052383 -0.062500 1 0 0 0 0 0 4 269456
-0.001943 0.000394 0.120052 -0.056533 -0.394079 -0.052383 -0.062500 1 0 0 0 0 0 4 270463
-0.001943 0.000394 0.120052 -0.056535 -0.394080 -0.052383 -0.062500 1 0 0 0 0 0 4 271452
-0.001943 0.000394 0.120052 -0.056523 -0.394083 -0.052390 -0.062500 1 0 0 0 0 0 4 272451
-0.001943 0.000394 0.120052 -0.056522 -0.394083 -0.052371 -0.062500 1 0 0 0 0 0 4 273440
-0.001943 0.000394 0.120052 -0.056534 -0.394080 -0.052382 -0.062500 1 0 0 0 0 0 4 274450
-0.001943 0.000394 0.120052 -0.056523 -0.394083 -0.052389 -0.062500 1 0 0 0 0 0 4 275461
-0.001943 0.000394 0.120052 -0.056534 -0.394081 -0.052384 -0.062500 1 0 0 0 0 0 4 276452
-0.001943 0.000394 0.120052 -0.056527 -0.394071 -0.052377 -0.062500 1 0 0 0 0 0 4 277462
-0.001943 0.000394 0.120052 -0.056522 -0.394082 -0.052389 -0.062500 1 0 0 0 0 0 4 278460
-0.001943 0.000394 0.120052 -0.056534 -0.394080 -0.052384 -0.062500 1 0 0 0 0 0 4 279461
-0.001943 0.000394 0.120052 -0.056535 -0.394080 -0.052384 -0.062500 1 0 0 0 0 0 4 280457
-0.001943 0.000394 0.120052 -0.056527 -0.394071 -0.052377 -0.062500 1 0 0 0 0 0 4 281459
-0.001943 0.000394 0.120052 -0.056522 -0.394081 -0.052389 -0.062500 1 0 0 0 0 0 4 282459
-0.001943 0.000394 0.120052 -0.056530 -0.394092 -0.052377 -0.062500 1 0 0 0 0 0 4 283458
-0.001943 0.000394 0.120052 -0.056535 -0.394081 -0.052383 -0.062500 1 0 0 0 0 0 4 284452
-0.001943 0.000394 0.120052 -0.056515 -0.394074 -0.052383 -0.062500 1 0 0 0 0 0 4 285461
-0.001943 0.000394 0.120052 -0.056533 -0.394079 -0.052383 -0.062500 1 0 0 0 0 0 4 286459
-0.001943 0.000394 0.120052 -0.056535 -0.394080 -0.052383 -0.062500 1 0 0 0 0 0 4 287462
-0.001943 0.000394 0.120052 -0.056523 -0.394083 -0.052390 -0.062500 1 0 0 0 0 0 4 288458
-0.001943 0.000394 0.120052 -0.056526 -0.394071 -0.052377 -0.062500 1 0 0 0 0 0 4 289459
-0.001943 0.000394 0.120052 -0.056534 -0.394079 -0.052383 -0.062500 1 0 0 0 0 0 4 290429
-0.001943 0.000394 0.120052 -0.056523 -0.394082 -0.052390 -0.062500 1 0 0 0 0 0 4 291456
-0.001943 0.000394 0.120052 -0.056522 -0.394083 -0.052370 -0.062500 1 0 0 0 0 0 4 292427
-0.001943 0.000394 0.120052 -0.056534 -0.394080 -0.052382 -0.062500 1 0 0 0 0 0 4 293455
-0.001943 0.000394 0.120052 -0.056523 -0.394083 -0.052389 -0.062500 1 0 0 0 0 0 4 294458
-0.001943 0.000394 0.120052 -0.056534 -0.394081 -0.052384 -0.062500 1 0 0 0 0 0 4 295457
-0.001925 0.000390 0.120042 -0.320503 -0.331543 0.086697 -0.062500 1 0 0 0 0 0 4 296457
-0.001915 0.000387 0.120039 -0.230799 -0.352712 0.018816 -0.062500 1 0 0 0 0 0 4 297456
-0.001911 0.000386 0.120038 -0.164406 -0.368430 -0.016408 -0.062500 1 0 0 0 0 0 4 298457
-0.001908 0.000386 0.120037 -0.129300 -0.376772 -0.029818 -0.062500 1 0 0 0 0 0 4 299456
-0.001907 0.000385 0.120037 -0.111623 -0.380988 -0.034582 -0.062500 1 0 0 0 0 0 4 300457
-0.001907 0.000385 0.120037 -0.102793 -0.383086 -0.036267 -0.062500 1 0 0 0 0 0 4 301455
-0.001906 0.000385 0.120037 -0.098398 -0.384141 -0.036848 -0.062500 1 0 0 0 0 0 4 302471
-0.001906 0.000385 0.120037 -0.096199 -0.384664 -0.037045 -0.062500 1 0 0 0 0 0 4 303463
-0.001906 0.000385 0.120037 -0.095086 -0.384918 -0.037122 -0.062500 1 0 0 0 0 0 4 304465
-0.001906 0.000385 0.120037 -0.094550 -0.385044 -0.037143 -0.062500 1 0 0 0 0 0 4 305463
-0.001906 0.000385 0.120037 -0.094268 -0.385121 -0.037151 -0.062500 1 0 0 0 0 0 4 306467
-0.001906 0.000385 0.120037 -0.094146 -0.385151 -0.037149 -0.062500 1 0 0 0 0 0 4 307464
-0.001906 0.000385 0.120037 -0.094073 -0.385158 -0.037154 -0.062500 1 0 0 0 0 0 4 308465
-0.001906 0.000385 0.120037 -0.094038 -0.385186 -0.037153 -0.062500 1 0 0 0 0 0 4 309458
-0.001906 0.000385 0.120037 -0.094016 -0.385183 -0.037152 -0.062500 1 0 0 0 0 0 4 310527
-0.001906 0.000385 0.120037 -0.094014 -0.385183 -0.037152 -0.062500 1 0 0 0 0 0 4 311509
-0.001906 0.000385 0.120037 -0.094003 -0.385186 -0.037159 -0.062500 1 0 0 0 0 0 4 312521
-0.001906 0.000385 0.120037 -0.094001 -0.385186 -0.037159 -0.062500 1 0 0 0 0 0 4 313531
-0.001906 0.000385 0.120037 -0.094001 -0.385186 -0.037160 -0.062500 1 0 0 0 0 0 4 314500
-0.001906 0.000385 0.120037 -0.094013 -0.385184 -0.037154 -0.062500 1 0 0 0 0 0 4 315520
-0.001911 0.000403 0.120027 -0.020002 -0.638011 0.111779 -0.062500 1 0 0 0 0 0 4 316530
-0.001914 0.000412 0.120023 -0.043773 -0.553248 0.039088 -0.062500 1 0 0 0 0 0 4 317498
-0.001915 0.000417 0.120022 -0.062349 -0.489693 0.001358 -0.062500 1 0 0 0 0 0 4 318500
-0.001916 0.000419 0.120021 -0.072542 -0.455779 -0.012999 -0.062500 1 0 0 0 0 0 4 319498
-0.001916 0.000420 0.120021 -0.077810 -0.438582 -0.018106 -0.062500 1 0 0 0 0 0 4 320523
-0.001917 0.000421 0.120021 -0.080479 -0.429961 -0.019892 -0.062500 1 0 0 0 0 0 4 321522
-0.001917 0.000421 0.120021 -0.081833 -0.425644 -0.020518 -0.062500 1 0 0 0 0 0 4 322508
-0.001917 0.000421 0.120021 -0.082499 -0.423494 -0.020733 -0.062500 1 0 0 0 0 0 4 323522
-0.001917 0.000421 0.120021 -0.082862 -0.422412 -0.020816 -0.062500 1 0 0 0 0 0 4 324506
-0.001917 0.000421 0.120021 -0.083018 -0.421872 -0.020836 -0.062500 1 0 0 0 0 0 4 325522
-0.001917 0.000421 0.120021 -0.083108 -0.421610 -0.020847 -0.062500 1 0 0 0 0 0 4 326506
-0.001917 0.000421 0.120021 -0.083156 -0.421457 -0.020850 -0.062500 1 0 0 0 0 0 4 327522
-0.001917 0.000421 0.120021 -0.083173 -0.421402 -0.020858 -0.062500 1 0 0 0 0 0 4 328505
-0.001917 0.000421 0.120021 -0.083185 -0.421365 -0.020839 -0.062500 1 0 0 0 0 0 4 329520
-0.001917 0.000421 0.120021 -0.083192 -0.421340 -0.020850 -0.062500 1 0 0 0 0 0 4 330481
-0.001917 0.000421 0.120021 -0.083193 -0.421337 -0.020851 -0.062500 1 0 0 0 0 0 4 331449
-0.001917 0.000421 0.120021 -0.083193 -0.421338 -0.020852 -0.062500 1 0 0 0 0 0 4 332448
-0.001917 0.000421 0.120021 -0.083192 -0.421338 -0.020852 -0.062500 1 0 0 0 0 0 4 333439
-0.001917 0.000421 0.120021 -0.083192 -0.421339 -0.020852 -0.062500 1 0 0 0 0 0 4 334448
-0.001917 0.000421 0.120021 -0.083192 -0.421339 -0.020852 -0.062500 1 0 0 0 0 0 4 335439
-0.001917 0.000421 0.120021 -0.083184 -0.421331 -0.020845 -0.062500 1 0 0 0 0 0 4 336449
-0.001917 0.000421 0.120021 -0.083206 -0.421324 -0.020851 -0.062500 1 0 0 0 0 0 4 337439
-0.001917 0.000421 0.120021 -0.083194 -0.421337 -0.020852 -0.062500 1 0 0 0 0 0 4 338449
-0.001917 0.000421 0.120021 -0.083192 -0.421339 -0.020852 -0.062500 1 0 0 0 0 0 4 339439
-0.001917 0.000421 0.120021 -0.083187 -0.421319 -0.020852 -0.062500 1 0 0 0 0 0 4 340447
-0.001917 0.000421 0.120021 -0.083203 -0.421334 -0.020846 -0.062500 1 0 0 0 0 0 4 341447
-0.001917 0.000421 0.120021 -0.083193 -0.421339 -0.020851 -0.062500 1 0 0 0 0 0 4 342461
-0.001917 0.000421 0.120021 -0.083196 -0.421328 -0.020859 -0.062500 1 0 0 0 0 0 4 343469
-0.001917 0.000421 0.120021 -0.083196 -0.421326 -0.020839 -0.062500 1 0 0 0 0 0 4 344457
-0.001917 0.000421 0.120021 -0.083193 -0.421338 -0.020850 -0.062500 1 0 0 0 0 0 4 345443
-0.001917 0.000421 0.120021 -0.083196 -0.421327 -0.020858 -0.062500 1 0 0 0 0 0 4 346438
-0.001917 0.000421 0.120021 -0.083184 -0.421329 -0.020846 -0.062500 1 0 0 0 0 0 4 347448
-0.001917 0.000421 0.120021 -0.083191 -0.421338 -0.020851 -0.062500 1 0 0 0 0 0 4 348437
-0.001917 0.000421 0.120021 -0.083207 -0.421325 -0.020852 -0.062500 1 0 0 0 0 0 4 349449
-0.001917 0.000421 0.120021 -0.083194 -0.421337 -0.020852 -0.062500 1 0 0 0 0 0 4 350445
-0.001917 0.000421 0.120021 -0.083184 -0.421330 -0.020845 -0.062500 1 0 0 0 0 0 4 351446
-0.001917 0.000421 0.120021 -0.083194 -0.421326 -0.020858 -0.062500 1 0 0 0 0 0 4 352443
-0.001917 0.000421 0.120021 -0.083204 -0.421335 -0.020846 -0.062500 1 0 0 0 0 0 4 353444
-0.001917 0.000421 0.120021 -0.083193 -0.421339 -0.020851 -0.062500 1 0 0 0 0 0 4 354426
-0.001917 0.000421 0.120021 -0.083187 -0.421319 -0.020852 -0.062500 1 0 0 0 0 0 4 355426
-0.001917 0.000421 0.120021 -0.083203 -0.421334 -0.020845 -0.062500 1 0 0 0 0 0 4 356444
-0.001917 0.000421 0.120021 -0.083193 -0.421338 -0.020851 -0.062500 1 0 0 0 0 0 4 357436
-0.001917 0.000421 0.120021 -0.083196 -0.421327 -0.020859 -0.062500 1 0 0 0 0 0 4 358447
-0.001917 0.000421 0.120021 -0.083184 -0.421329 -0.020846 -0.062500 1 0 0 0 0 0 4 359449
-0.001917 0.000421 0.120021 -0.083203 -0.421335 -0.020845 -0.062500 1 0 0 0 0 0 4 360446
-0.001917 0.000421 0.120021 -0.083197 -0.421327 -0.020858 -0.062500 1 0 0 0 0 0 4 361441
-0.001917 0.000421 0.120021 -0.083193 -0.421338 -0.020853 -0.062500 1 0 0 0 0 0 4 362443
-0.001917 0.000421 0.120021 -0.083184 -0.421330 -0.020845 -0.062500 1 0 0 0 0 0 4 363442
-0.001917 0.000421 0.120021 -0.083203 -0.421335 -0.020845 -0.062500 1 0 0 0 0 0 4 364442
-0.001917 0.000421 0.120021 -0.083197 -0.421327 -0.020858 -0.062500 1 0 0 0 0 0 4 365444
-0.001917 0.000421 0.120021 -0.083193 -0.421338 -0.020853 -0.062500 1 0 0 0 0 0 4 366444
-0.001917 0.000421 0.120021 -0.083184 -0.421330 -0.020845 -0.062500 1 0 0 0 0 0 4 367441
-0.001898 0.000417 0.120011 -0.347056 -0.358797 0.118295 -0.062500 1 0 0 0 0 0 4 368441
-0.001889 0.000415 0.120007 -0.257393 -0.379976 0.050380 -0.062500 1 0 0 0 0 0 4 369441
-0.001884 0.000414 0.120006 -0.191044 -0.395692 0.015143 -0.062500 1 0 0 0 0 0 4 370443
-0.001882 0.000413 0.120006 -0.155939 -0.404046 0.001724 -0.062500 1 0 0 0 0 0 4 371446
-0.001880 0.000413 0.120006 -0.138275 -0.408239 -0.003060 -0.062500 1 0 0 0 0 0 4 372442
-0.001880 0.000413 0.120006 -0.129446 -0.410345 -0.004722 -0.062500 1 0 0 0 0 0 4 373441
-0.001880 0.000413 0.120006 -0.125032 -0.411394 -0.005302 -0.062500 1 0 0 0 0 0 4 374442
-0.001879 0.000412 0.120006 -0.122843 -0.411914 -0.005512 -0.062500 1 0 0 0 0 0 4 375440
-0.001879 0.000412 0.120006 -0.121748 -0.412185 -0.005584 -0.062500 1 0 0 0 0 0 4 376441
-0.001879 0.000412 0.120006 -0.121206 -0.412304 -0.005598 -0.062500 1 0 0 0 0 0 4 377440
-0.001879 0.000412 0.120006 -0.120928 -0.412369 -0.005613 -0.062500 1 0 0 0 0 0 4 378443
-0.001879 0.000412 0.120006 -0.120794 -0.412400 -0.005618 -0.062500 1 0 0 0 0 0 4 379440
-0.001879 0.000412 0.120006 -0.120716 -0.412418 -0.005617 -0.062500 1 0 0 0 0 0 4 380440
-0.001879 0.000412 0.120006 -0.120695 -0.412434 -0.005616 -0.062500 1 0 0 0 0 0 4 381434
-0.001879 0.000412 0.120006 -0.120672 -0.412441 -0.005608 -0.062500 1 0 0 0 0 0 4 382531
-0.001879 0.000412 0.120006 -0.120661 -0.412433 -0.005621 -0.062500 1 0 0 0 0 0 4 383526
-0.001879 0.000412 0.120006 -0.120657 -0.412443 -0.005615 -0.062500 1 0 0 0 0 0 4 384526
-0.001879 0.000412 0.120006 -0.120661 -0.412433 -0.005622 -0.062500 1 0 0 0 0 0 4 385519
-0.001885 0.000430 0.119995 -0.046677 -0.665145 0.143383 -0.062500 1 0 0 0 0 0 4 386532
-0.001887 0.000440 0.119991 -0.070441 -0.580440 0.070641 -0.062500 1 0 0 0 0 0 4 387519
-0.001889 0.000444 0.119990 -0.089029 -0.516905 0.032910 -0.062500 1 0 0 0 0 0 4 388523
-0.001889 0.000446 0.119990 -0.099213 -0.482997 0.018552 -0.062500 1 0 0 0 0 0 4 389495
-0.001890 0.000447 0.119989 -0.104463 -0.465819 0.013442 -0.062500 1 0 0 0 0 0 4 390530
-0.001890 0.000448 0.119989 -0.107136 -0.457212 0.011647 -0.062500 1 0 0 0 0 0 4 391496
-0.001871 0.000444 0.119979 -0.372204 -0.390367 0.150248 -0.062500 1 0 0 0 0 0 4 392496
-0.001862 0.000442 0.119976 -0.283289 -0.409394 0.082071 -0.062500 1 0 0 0 0 0 4 393494
-0.001857 0.000441 0.119975 -0.217314 -0.424034 0.046734 -0.062500 1 0 0 0 0 0 4 394497
-0.001855 0.000440 0.119974 -0.182394 -0.431833 0.033285 -0.062500 1 0 0 0 0 0 4 395496
-0.001854 0.000440 0.119974 -0.164816 -0.435763 0.028499 -0.062500 1 0 0 0 0 0 4 396520
-0.001853 0.000440 0.119974 -0.156046 -0.437725 0.026826 -0.062500 1 0 0 0 0 0 4 397504
-0.001853 0.000440 0.119974 -0.151658 -0.438696 0.026243 -0.062500 1 0 0 0 0 0 4 398519
-0.001853 0.000440 0.119974 -0.149475 -0.439198 0.026045 -0.062500 1 0 0 0 0 0 4 399517
-0.001853 0.000440 0.119974 -0.148392 -0.439434 0.025973 -0.062500 1 0 0 0 0 0 4 400502
-0.001853 0.000440 0.119974 -0.147839 -0.439553 0.025953 -0.062500 1 0 0 0 0 0 4 401518
-0.001853 0.000440 0.119974 -0.147559 -0.439618 0.025938 -0.062500 1 0 0 0 0 0 4 402478
-0.001853 0.000440 0.119974 -0.147437 -0.439647 0.025939 -0.062500 1 0 0 0 0 0 4 403447
-0.001853 0.000440 0.119974 -0.147369 -0.439674 0.025934 -0.062500 1 0 0 0 0 0 4 404436
-0.001853 0.000440 0.119974 -0.147333 -0.439674 0.025928 -0.062500 1 0 0 0 0 0 4 405445
-0.001853 0.000440 0.119974 -0.147307 -0.439679 0.025934 -0.062500 1 0 0 0 0 0 4 406436
-0.001853 0.000440 0.119974 -0.147306 -0.439679 0.025935 -0.062500 1 0 0 0 0 0 4 407446
-0.001853 0.000440 0.119974 -0.147306 -0.439679 0.025935 -0.062500 1 0 0 0 0 0 4 408435
-0.001853 0.000440 0.119974 -0.147286 -0.439673 0.025935 -0.062500 1 0 0 0 0 0 4 409446
-0.001853 0.000440 0.119974 -0.147301 -0.439690 0.025942 -0.062500 1 0 0 0 0 0 4 410437
-0.001853 0.000440 0.119974 -0.147294 -0.439683 0.025930 -0.062500 1 0 0 0 0 0 4 411446
-0.001853 0.000440 0.119974 -0.147293 -0.439682 0.025928 -0.062500 1 0 0 0 0 0 4 412440
-0.001853 0.000440 0.119974 -0.147296 -0.439670 0.025941 -0.062500 1 0 0 0 0 0 4 413458
-0.001853 0.000440 0.119974 -0.147290 -0.439692 0.025936 -0.062500 1 0 0 0 0 0 4 414426
-0.001853 0.000440 0.119974 -0.147304 -0.439680 0.025935 -0.062500 1 0 0 0 0 0 4 415461
-0.001853 0.000440 0.119974 -0.147294 -0.439682 0.025929 -0.062500 1 0 0 0 0 0 4 416450
-0.001853 0.000440 0.119974 -0.147285 -0.439673 0.025934 -0.062500 1 0 0 0 0 0 4 417436
-0.001853 0.000440 0.119974 -0.147300 -0.439690 0.025942 -0.062500 1 0 0 0 0 0 4 418445
-0.001853 0.000440 0.119974 -0.147293 -0.439683 0.025929 -0.062500 1 0 0 0 0 0 4 419452
-0.001853 0.000440 0.119974 -0.147305 -0.439679 0.025934 -0.062500 1 0 0 0 0 0 4 420435
-0.001853 0.000440 0.119974 -0.147286 -0.439673 0.025935 -0.062500 1 0 0 0 0 0 4 421430
-0.001853 0.000440 0.119974 -0.147301 -0.439690 0.025942 -0.062500 1 0 0 0 0 0 4 422454
-0.001853 0.000440 0.119974 -0.147294 -0.439683 0.025929 -0.062500 1 0 0 0 0 0 4 423453
-0.001853 0.000440 0.119974 -0.147293 -0.439682 0.025928 -0.062500 1 0 0 0 0 0 4 424454
-0.001853 0.000440 0.119974 -0.147293 -0.439682 0.025948 -0.062500 1 0 0 0 0 0 4 425452
-0.001853 0.000440 0.119974 -0.147293 -0.439682 0.025930 -0.062500 1 0 0 0 0 0 4 426454
-0.001853 0.000440 0.119974 -0.147305 -0.439679 0.025935 -0.062500 1 0 0 0 0 0 4 427453
-0.001853 0.000440 0.119974 -0.147294 -0.439682 0.025928 -0.062500 1 0 0 0 0 0 4 428452
-0.001853 0.000440 0.119974 -0.147281 -0.439685 0.025941 -0.062500 1 0 0 0 0 0 4 429442
-0.001853 0.000440 0.119974 -0.147303 -0.439680 0.025936 -0.062500 1 0 0 0 0 0 4 430459
-0.001853 0.000440 0.119974 -0.147294 -0.439682 0.025929 -0.062500 1 0 0 0 0 0 4 431458
-0.001853 0.000440 0.119974 -0.147305 -0.439679 0.025934 -0.062500 1 0 0 0 0 0 4 432453
-0.001853 0.000440 0.119974 -0.147283 -0.439685 0.025942 -0.062500 1 0 0 0 0 0 4 433453
-0.001853 0.000440 0.119974 -0.147291 -0.439683 0.025929 -0.062500 1 0 0 0 0 0 4 434454
-0.001853 0.000440 0.119974 -0.147304 -0.439679 0.025934 -0.062500 1 0 0 0 0 0 4 435451
-0.001853 0.000440 0.119974 -0.147294 -0.439682 0.025928 -0.062500 1 0 0 0 0 0 4 436452
-0.001853 0.000440 0.119974 -0.147293 -0.439682 0.025948 -0.062500 1 0 0 0 0 0 4 437451
-0.001853 0.000440 0.119974 -0.147293 -0.439682 0.025930 -0.062500 1 0 0 0 0 0 4 438453
-0.001853 0.000440 0.119974 -0.147292 -0.439682 0.025928 -0.062500 1 0 0 0 0 0 4 439451
-0.001853 0.000440 0.119974 -0.147296 -0.439670 0.025941 -0.062500 1 0 0 0 0 0 4 440452
-0.001853 0.000440 0.119974 -0.147289 -0.439692 0.025936 -0.062500 1 0 0 0 0 0 4 441451
-0.001853 0.000440 0.119974 -0.147304 -0.439680 0.025935 -0.062500 1 0 0 0 0 0 4 442452
-0.001853 0.000440 0.119974 -0.147294 -0.439682 0.025929 -0.062500 1 0 0 0 0 0 4 443443
-0.001853 0.000440 0.119974 -0.147297 -0.439670 0.025941 -0.062500 1 0 0 0 0 0 4 444450
-0.001853 0.000440 0.119974 -0.147290 -0.439692 0.025936 -0.062500 1 0 0 0 0 0 4 445450
-0.001853 0.000440 0.119974 -0.147292 -0.439683 0.025929 -0.062500 1 0 0 0 0 0 4 446454
-0.001853 0.000440 0.119974 -0.147305 -0.439679 0.025934 -0.062500 1 0 0 0 0 0 4 447451
-0.001853 0.000440 0.119974 -0.147286 -0.439673 0.025935 -0.062500 1 0 0 0 0 0 4 448451
-0.001853 0.000440 0.119974 -0.147300 -0.439690 0.025942 -0.062500 1 0 0 0 0 0 4 449453
-0.001853 0.000440 0.119974 -0.147294 -0.439683 0.025929 -0.062500 1 0 0 0 0 0 4 450453
-0.001853 0.000440 0.119974 -0.147293 -0.439682 0.025928 -0.062500 1 0 0 0 0 0 4 451452
-0.001853 0.000440 0.119974 -0.147296 -0.439670 0.025941 -0.062500 1 0 0 0 0 0 4 452451
-0.001853 0.000440 0.119974 -0.147289 -0.439692 0.025936 -0.062500 1 0 0 0 0 0 4 453443
-0.001853 0.000440 0.119974 -0.147304 -0.439680 0.025935 -0.062500 1 0 0 0 0 0 4 454454
-0.001853 0.000440 0.119974 -0.147294 -0.439682 0.025929 -0.062500 1 0 0 0 0 0 4 455463
-0.001853 0.000440 0.119974 -0.147297 -0.439670 0.025941 -0.062500 1 0 0 0 0 0 4 456461
-0.001853 0.000440 0.119974 -0.147290 -0.439692 0.025936 -0.062500 1 0 0 0 0 0 4 457460
-0.001853 0.000440 0.119974 -0.147292 -0.439683 0.025929 -0.062500 1 0 0 0 0 0 4 458462
-0.001853 0.000440 0.119974 -0.147305 -0.439679 0.025934 -0.062500 1 0 0 0 0 0 4 459458
-0.001853 0.000440 0.119974 -0.147286 -0.439673 0.025935 -0.062500 1 0 0 0 0 0 4 460460
-0.001853 0.000440 0.119974 -0.147301 -0.439690 0.025942 -0.062500 1 0 0 0 0 0 4 461459
-0.001853 0.000440 0.119974 -0.147294 -0.439683 0.025929 -0.062500 1 0 0 0 0 0 4 462465
-0.001853 0.000440 0.119974 -0.147293 -0.439682 0.025928 -0.062500 1 0 0 0 0 0 4 463442
-0.001853 0.000440 0.119974 -0.147293 -0.439682 0.025948 -0.062500 1 0 0 0 0 0 4 464460
-0.001853 0.000440 0.119974 -0.147293 -0.439682 0.025930 -0.062500 1 0 0 0 0 0 4 465460
-0.001853 0.000440 0.119974 -0.147305 -0.439679 0.025934 -0.062500 1 0 0 0 0 0 4 466460
-0.001853 0.000440 0.119974 -0.147294 -0.439682 0.025928 -0.062500 1 0 0 0 0 0 4 467448
-0.001853 0.000440 0.119974 -0.147294 -0.439682 0.025948 -0.062500 1 0 0 0 0 0 4 468459
-0.001853 0.000440 0.119974 -0.147293 -0.439682 0.025930 -0.062500 1 0 0 0 0 0 4 469448
-0.001853 0.000440 0.119974 -0.147293 -0.439682 0.025928 -0.062500 1 0 0 0 0 0 4 470449
-0.001853 0.000440 0.119974 -0.147296 -0.439670 0.025941 -0.062500 1 0 0 0 0 0 4 471459
-0.001853 0.000440 0.119974 -0.147293 -0.439680 0.025929 -0.062500 1 0 0 0 0 0 4 472448
-0.001853 0.000440 0.119974 -0.147301 -0.439690 0.025941 -0.062500 1 0 0 0 0 0 4 473459
-0.001853 0.000440 0.119974 -0.147294 -0.439683 0.025929 -0.062500 1 0 0 0 0 0 4 474441
-0.001853 0.000440 0.119974 -0.147285 -0.439673 0.025935 -0.062500 1 0 0 0 0 0 4 475444
-0.001853 0.000440 0.119974 -0.147300 -0.439690 0.025942 -0.062500 1 0 0 0 0 0 4 476435
-0.001853 0.000440 0.119974 -0.147293 -0.439683 0.025929 -0.062500 1 0 0 0 0 0 4 477434
-0.001853 0.000440 0.119974 -0.147305 -0.439679 0.025934 -0.062500 1 0 0 0 0 0 4 478444
-0.001853 0.000440 0.119974 -0.147286 -0.439673 0.025935 -0.062500 1 0 0 0 0 0 4 479490
-0.001853 0.000440 0.119974 -0.147288 -0.439692 0.025935 -0.062500 1 0 0 0 0 0 4 480445
-0.001853 0.000440 0.119974 -0.147304 -0.439680 0.025935 -0.062500 1 0 0 0 0 0 4 481434
-0.001853 0.000440 0.119974 -0.147294 -0.439682 0.025929 -0.062500 1 0 0 0 0 0 4 482441
-0.001853 0.000440 0.119974 -0.147297 -0.439670 0.025941 -0.062500 1 0 0 0 0 0 4 483460
-0.001853 0.000440 0.119974 -0.147290 -0.439692 0.025936 -0.062500 1 0 0 0 0 0 4 484444
-0.001853 0.000440 0.119974 -0.147292 -0.439683 0.025929 -0.062500 1 0 0 0 0 0 4 485443
-0.001853 0.000440 0.119974 -0.147305 -0.439679 0.025934 -0.062500 1 0 0 0 0 0 4 486434
-0.001853 0.000440 0.119974 -0.147286 -0.439673 0.025935 -0.062500 1 0 0 0 0 0 4 487444
-0.001853 0.000440 0.119974 -0.147300 -0.439690 0.025942 -0.062500 1 0 0 0 0 0 4 488445
-0.001853 0.000440 0.119974 -0.147293 -0.439683 0.025929 -0.062500 1 0 0 0 0 0 4 489443
-0.001853 0.000440 0.119974 -0.147305 -0.439679 0.025934 -0.062500 1 0 0 0 0 0 4 490448
-0.001853 0.000440 0.119974 -0.147286 -0.439673 0.025935 -0.062500 1 0 0 0 0 0 4 491442
-0.001853 0.000440 0.119974 -0.147288 -0.439692 0.025935 -0.062500 1 0 0 0 0 0 4 492439
-0.001853 0.000440 0.119974 -0.147304 -0.439680 0.025935 -0.062500 1 0 0 0 0 0 4 493438
-0.001853 0.000440 0.119974 -0.147294 -0.439682 0.025928 -0.062500 1 0 0 0 0 0 4 494440
-0.001853 0.000440 0.119974 -0.147297 -0.439670 0.025941 -0.062500 1 0 0 0 0 0 4 495438
-0.001853 0.000440 0.119974 -0.147290 -0.439692 0.025936 -0.062500 1 0 0 0 0 0 4 496438
-0.001853 0.000440 0.119974 -0.147292 -0.439683 0.025929 -0.062500 1 0 0 0 0 0 4 497439
-0.001853 0.000440 0.119974 -0.147305 -0.439679 0.025934 -0.062500 1 0 0 0 0 0 4 498446
-0.001853 0.000440 0.119974 -0.147286 -0.439673 0.025935 -0.062500 1 0 0 0 0 0 4 499441
-0.001853 0.000440 0.119974 -0.147301 -0.439690 0.025942 -0.062500 1 0 0 0 0 0 4 500441
-0.001853 0.000440 0.119974 -0.147294 -0.439683 0.025929 -0.062500 1 0 0 0 0 0 4 501440
-0.001853 0.000440 0.119974 -0.147293 -0.439682 0.025928 -0.062500 1 0 0 0 0 0 4 502441
-0.001853 0.000440 0.119974 -0.147293 -0.439682 0.025948 -0.062500 1 0 0 0 0 0 4 503437
-0.001853 0.000440 0.119974 -0.147292 -0.439682 0.025930 -0.062500 1 0 0 0 0 0 4 504439
-0.001853 0.000440 0.119974 -0.147305 -0.439679 0.025934 -0.062500 1 0 0 0 0 0 4 505437
-0.001853 0.000440 0.119974 -0.147294 -0.439682 0.025928 -0.062500 1 0 0 0 0 0 4 506440
-0.001853 0.000440 0.119974 -0.147293 -0.439682 0.025948 -0.062500 1 0 0 0 0 0 4 507437
-0.001853 0.000440 0.119974 -0.147293 -0.439682 0.025930 -0.062500 1 0 0 0 0 0 4 508438
-0.001834 0.000435 0.119964 -0.410880 -0.377189 0.165286 -0.062500 1 0 0 0 0 0 4 509437
-0.001825 0.000433 0.119961 -0.321350 -0.398367 0.097263 -0.062500 1 0 0 0 0 0 4 510438
-0.001820 0.000432 0.119959 -0.255072 -0.414075 0.061966 -0.062500 1 0 0 0 0 0 4 511435
-0.001818 0.000431 0.119959 -0.219995 -0.422403 0.048537 -0.062500 1 0 0 0 0 0 4 512439
-0.001816 0.000431 0.119959 -0.202317 -0.426608 0.043755 -0.062500 1 0 0 0 0 0 4 513421
-0.001816 0.000431 0.119959 -0.193507 -0.428700 0.042086 -0.062500 1 0 0 0 0 0 4 514438
-0.001816 0.000431 0.119959 -0.189106 -0.429755 0.041496 -0.062500 1 0 0 0 0 0 4 515437
-0.001815 0.000431 0.119959 -0.186920 -0.430275 0.041303 -0.062500 1 0 0 0 0 0 4 516442
-0.001815 0.000431 0.119959 -0.185818 -0.430537 0.041218 -0.062500 1 0 0 0 0 0 4 517439
-0.001815 0.000431 0.119959 -0.185275 -0.430655 0.041203 -0.062500 1 0 0 0 0 0 4 518437
-0.001815 0.000431 0.119959 -0.184994 -0.430731 0.041195 -0.062500 1 0 0 0 0 0 4 519437
-0.001815 0.000431 0.119959 -0.184860 -0.430763 0.041190 -0.062500 1 0 0 0 0 0 4 520439
-0.001815 0.000431 0.119959 -0.184802 -0.430788 0.041191 -0.062500 1 0 0 0 0 0 4 521437
-0.001815 0.000431 0.119959 -0.184759 -0.430778 0.041192 -0.062500 1 0 0 0 0 0 4 522440
-0.001815 0.000431 0.119959 -0.184741 -0.430791 0.041193 -0.062500 1 0 0 0 0 0 4 523440
-0.001815 0.000431 0.119959 -0.184728 -0.430795 0.041187 -0.062500 1 0 0 0 0 0 4 524432
-0.001815 0.000431 0.119959 -0.184727 -0.430795 0.041186 -0.062500 1 0 0 0 0 0 4 525439
-0.001815 0.000431 0.119959 -0.184727 -0.430795 0.041186 -0.062500 1 0 0 0 0 0 4 526439
-0.001815 0.000431 0.119959 -0.184727 -0.430795 0.041185 -0.062500 1 0 0 0 0 0 4 527438
-0.001815 0.000431 0.119959 -0.184724 -0.430807 0.041192 -0.062500 1 0 0 0 0 0 4 528437
-0.001815 0.000431 0.119959 -0.184727 -0.430797 0.041186 -0.062500 1 0 0 0 0 0 4 529437
-0.001815 0.000431 0.119959 -0.184719 -0.430787 0.041192 -0.062500 1 0 0 0 0 0 4 530438
-0.001815 0.000431 0.119959 -0.184723 -0.430806 0.041193 -0.062500 1 0 0 0 0 0 4 531438
-0.001815 0.000431 0.119959 -0.184727 -0.430797 0.041186 -0.062500 1 0 0 0 0 0 4 532430
-0.001815 0.000431 0.119959 -0.184727 -0.430796 0.041185 -0.062500 1 0 0 0 0 0 4 533436
-0.001815 0.000431 0.119959 -0.184719 -0.430787 0.041192 -0.062500 1 0 0 0 0 0 4 534438
-0.001815 0.000431 0.119959 -0.184723 -0.430806 0.041193 -0.062500 1 0 0 0 0 0 4 535437
-0.001815 0.000431 0.119959 -0.184727 -0.430797 0.041186 -0.062500 1 0 0 0 0 0 4 536427
-0.001815 0.000431 0.119959 -0.184727 -0.430796 0.041185 -0.062500 1 0 0 0 0 0 4 537436
-0.001815 0.000431 0.119959 -0.184719 -0.430787 0.041192 -0.062500 1 0 0 0 0 0 4 538499
-0.001815 0.000431 0.119959 -0.184723 -0.430806 0.041193 -0.062500 1 0 0 0 0 0 4 539512
-0.001815 0.000431 0.119959 -0.184727 -0.430797 0.041186 -0.062500 1 0 0 0 0 0 4 540497
-0.001821 0.000449 0.119948 -0.110725 -0.683370 0.190190 -0.062500 1 0 0 0 0 0 4 541513
-0.001823 0.000458 0.119944 -0.134535 -0.598718 0.117443 -0.062500 1 0 0 0 0 0 4 542497
-0.001825 0.000462 0.119943 -0.153117 -0.535230 0.079710 -0.062500 1 0 0 0 0 0 4 543512
-0.001825 0.000465 0.119943 -0.163302 -0.501328 0.065344 -0.062500 1 0 0 0 0 0 4 544496
-0.001826 0.000466 0.119943 -0.168550 -0.484158 0.060233 -0.062500 1 0 0 0 0 0 4 545512
-0.001826 0.000466 0.119943 -0.171218 -0.475533 0.058458 -0.062500 1 0 0 0 0 0 4 546475
-0.001826 0.000467 0.119943 -0.172554 -0.471234 0.057833 -0.062500 1 0 0 0 0 0 4 547440
-0.001807 0.000462 0.119933 -0.436702 -0.406590 0.197042 -0.062500 1 0 0 0 0 0 4 548432
-0.001798 0.000460 0.119929 -0.347566 -0.426687 0.128889 -0.062500 1 0 0 0 0 0 4 549431
-0.001793 0.000459 0.119928 -0.281494 -0.441861 0.093550 -0.062500 1 0 0 0 0 0 4 550428
[truncated: 17,950,865 more chars]
