# Supplementary material for: Increasing Patient Engagement in Rehabilitation Exercises Using Computer-Based Citizen Science
Source: PLoS One. 2015 Mar 20;10(3):e0117013. doi: 10.1371/journal.pone.0117013 (PMC4368773; doi:10.1371/journal.pone.0117013)
Supplement: S1 Dataset — (ZIP) [file pone.0117013.s001.zip › Dataset_S1/H2/H2_without.dat]

-0.023319 -0.012682 0.170444 -0.703103 0.799657 -7.455622 -0.000000 1 0 0 0 0 0 0 914
-0.023248 -0.012726 0.170713 -0.974968 0.665908 -4.265071 -0.000031 1 0 0 0 0 0 0 1921
-0.023150 -0.012753 0.170971 -1.353972 0.426705 -3.824196 -0.000063 1 0 0 0 0 0 0 2934
-0.023010 -0.012787 0.171223 -1.927145 0.500839 -3.732226 -0.000094 1 0 0 0 0 0 0 3912
-0.022904 -0.012813 0.171431 -1.536548 0.419931 -3.180656 -0.000125 1 0 0 0 0 0 0 4921
-0.022773 -0.012850 0.171628 -1.801781 0.546904 -2.991907 -0.000155 1 0 0 0 0 0 0 5889
-0.022691 -0.012843 0.171736 -1.194763 -0.005507 -1.844066 -0.000187 1 0 0 0 0 0 0 6883
-0.022567 -0.012834 0.171864 -1.665219 -0.078816 -2.013894 -0.000217 1 0 0 0 0 0 0 7843
-0.022427 -0.012790 0.171979 -1.908035 -0.526445 -1.883628 -0.000249 1 0 0 0 0 0 0 8876
-0.022306 -0.012723 0.172074 -1.680564 -0.875105 -1.640989 -0.000280 1 0 0 0 0 0 0 9868
-0.022176 -0.012617 0.172151 -1.755873 -1.388878 -1.455337 -0.000380 1 0 0 0 0 0 0 13078
-0.021985 -0.012355 0.172205 -2.534258 -3.480220 -1.159438 -0.000405 1 0 0 0 0 0 0 13882
-0.021865 -0.012161 0.172226 -1.681396 -2.785816 -0.752873 -0.000476 1 0 0 0 0 0 0 16151
-0.021780 -0.011956 0.172191 -1.126695 -2.855326 0.008317 -0.000499 1 0 0 0 0 0 0 16877
-0.021722 -0.011828 0.172150 -0.720101 -1.860466 0.128621 -0.000530 1 0 0 0 0 0 0 17873
-0.021691 -0.011753 0.172099 -0.308839 -1.066383 0.262377 -0.000562 1 0 0 0 0 0 0 18912
-0.021675 -0.011704 0.172041 -0.074422 -0.637202 0.324313 -0.000592 1 0 0 0 0 0 0 19871
-0.021618 -0.011683 0.171993 -0.567967 -0.230117 0.184539 -0.000624 1 0 0 0 0 0 0 20872
-0.021566 -0.011669 0.171937 -0.543748 -0.090699 0.258119 -0.000655 1 0 0 0 0 0 0 21869
-0.021531 -0.011709 0.171877 -0.322928 0.618623 0.294102 -0.000687 1 0 0 0 0 0 0 22886
-0.021478 -0.011746 0.171818 -0.511690 0.674897 0.251020 -0.000717 1 0 0 0 0 0 0 23868
-0.021403 -0.011769 0.171770 -0.822152 0.484868 0.098065 -0.000749 1 0 0 0 0 0 0 24884
-0.021318 -0.011819 0.171721 -0.962169 0.839435 0.063468 -0.000780 1 0 0 0 0 0 0 25877
-0.021240 -0.011863 0.171667 -0.851944 0.805986 0.014243 -0.000908 1 0 0 0 0 0 0 29978
-0.021043 -0.011856 0.171512 -2.380854 0.161764 1.306732 -0.000962 1 0 0 0 0 0 0 31708
-0.020994 -0.011794 0.171453 -0.602753 -0.623477 0.145510 -0.000996 1 0 0 0 0 0 0 32789
-0.020964 -0.011750 0.171406 -0.179278 -0.455101 -0.133688 -0.001028 1 0 0 0 0 0 0 33795
-0.020950 -0.011693 0.171374 0.089441 -0.606915 -0.381857 -0.001059 1 0 0 0 0 0 0 34786
-0.020955 -0.011608 0.171345 0.372777 -0.985341 -0.469785 -0.001090 1 0 0 0 0 0 0 35795
-0.020944 -0.011516 0.171331 0.200330 -1.115864 -0.690732 -0.001121 1 0 0 0 0 0 0 36800
-0.020916 -0.011442 0.171313 -0.023928 -0.880513 -0.694872 -0.001152 1 0 0 0 0 0 0 37789
-0.020869 -0.011399 0.171298 -0.289920 -0.450495 -0.753811 -0.001184 1 0 0 0 0 0 0 38795
-0.020787 -0.011378 0.171298 -0.767092 -0.114503 -0.971376 -0.001215 1 0 0 0 0 0 0 39806
-0.020701 -0.011383 0.171296 -0.856119 0.259854 -0.988784 -0.001246 1 0 0 0 0 0 0 40794
-0.020577 -0.011394 0.171300 -1.359541 0.378569 -1.101817 -0.001278 1 0 0 0 0 0 0 41798
-0.020447 -0.011423 0.171298 -1.470257 0.625957 -1.060357 -0.001309 1 0 0 0 0 0 0 42806
-0.020315 -0.011461 0.171294 -1.506482 0.771869 -1.041572 -0.001340 1 0 0 0 0 0 0 43809
-0.020168 -0.011488 0.171297 -1.705859 0.656583 -1.159057 -0.001372 1 0 0 0 0 0 0 44806
-0.020050 -0.011517 0.171296 -1.345944 0.674856 -1.138320 -0.001403 1 0 0 0 0 0 0 45795
-0.019946 -0.011546 0.171292 -1.115069 0.695004 -1.132995 -0.001434 1 0 0 0 0 0 0 46800
-0.019882 -0.011547 0.171285 -0.557184 0.327024 -1.105329 -0.001465 1 0 0 0 0 0 0 47793
-0.019839 -0.011534 0.171276 -0.228979 0.107731 -1.102588 -0.001497 1 0 0 0 0 0 0 48805
-0.019792 -0.011499 0.171276 -0.242749 -0.197640 -1.229788 -0.001528 1 0 0 0 0 0 0 49803
-0.019757 -0.011467 0.171270 -0.080577 -0.174328 -1.199382 -0.001559 1 0 0 0 0 0 0 50802
-0.019751 -0.011429 0.171263 0.314765 -0.242727 -1.205386 -0.001590 1 0 0 0 0 0 0 51801
-0.019736 -0.011397 0.171254 0.256596 -0.182524 -1.204676 -0.001622 1 0 0 0 0 0 0 52802
-0.019718 -0.011366 0.171244 0.206104 -0.140758 -1.215776 -0.001653 1 0 0 0 0 0 0 53801
-0.019672 -0.011344 0.171247 -0.146257 -0.029157 -1.403178 -0.001683 1 0 0 0 0 0 0 54771
-0.019604 -0.011348 0.171246 -0.461627 0.331717 -1.390416 -0.001715 1 0 0 0 0 0 0 55800
-0.019511 -0.011351 0.171251 -0.816134 0.350951 -1.500554 -0.001747 1 0 0 0 0 0 0 56805
-0.019419 -0.011367 0.171251 -0.826089 0.540887 -1.460388 -0.001778 1 0 0 0 0 0 0 57802
-0.019314 -0.011376 0.171256 -0.996581 0.462227 -1.558655 -0.001809 1 0 0 0 0 0 0 58801
-0.019216 -0.011395 0.171256 -0.911286 0.602328 -1.513047 -0.001840 1 0 0 0 0 0 0 59790
-0.019108 -0.011405 0.171262 -1.033722 0.498564 -1.609092 -0.001871 1 0 0 0 0 0 0 60801
-0.019009 -0.011425 0.171261 -0.924217 0.626258 -1.562705 -0.001903 1 0 0 0 0 0 0 61799
-0.018937 -0.011443 0.171260 -0.555396 0.612358 -1.563002 -0.001934 1 0 0 0 0 0 0 62800
-0.018879 -0.011460 0.171257 -0.335923 0.600639 -1.577586 -0.001965 1 0 0 0 0 0 0 63797
-0.018824 -0.011439 0.171259 -0.266654 0.118038 -1.659336 -0.001996 1 0 0 0 0 0 0 64796
-0.018774 -0.011436 0.171258 -0.187495 0.309218 -1.656482 -0.002028 1 0 0 0 0 0 0 65800
-0.018749 -0.011434 0.171258 0.153028 0.351932 -1.683568 -0.002059 1 0 0 0 0 0 0 66799
-0.018714 -0.011441 0.171256 0.064646 0.469888 -1.690869 -0.002090 1 0 0 0 0 0 0 67800
-0.018685 -0.011431 0.171250 0.137354 0.257883 -1.651580 -0.002120 1 0 0 0 0 0 0 68769
-0.018633 -0.011418 0.171254 -0.136010 0.214747 -1.809566 -0.002153 1 0 0 0 0 0 0 69798
-0.018585 -0.011419 0.171254 -0.117629 0.396610 -1.799219 -0.002184 1 0 0 0 0 0 0 70800
-0.018539 -0.011427 0.171253 -0.088716 0.511154 -1.797604 -0.002215 1 0 0 0 0 0 0 71793
-0.018479 -0.011424 0.171259 -0.255859 0.377434 -1.923767 -0.002246 1 0 0 0 0 0 0 72800
-0.018404 -0.011437 0.171259 -0.463161 0.588107 -1.872210 -0.002278 1 0 0 0 0 0 0 73799
-0.018329 -0.011437 0.171266 -0.469544 0.429116 -1.983299 -0.002308 1 0 0 0 0 0 0 74769
-0.018233 -0.011436 0.171274 -0.755277 0.423609 -2.040739 -0.002340 1 0 0 0 0 0 0 75799
-0.018162 -0.011443 0.171277 -0.445674 0.528174 -1.987492 -0.002371 1 0 0 0 0 0 0 76797
-0.018067 -0.011447 0.171283 -0.720502 0.496495 -2.057688 -0.002402 1 0 0 0 0 0 0 77786
-0.017997 -0.011456 0.171284 -0.420695 0.572522 -2.021153 -0.002434 1 0 0 0 0 0 0 78796
-0.017925 -0.011453 0.171292 -0.409954 0.425990 -2.122721 -0.002465 1 0 0 0 0 0 0 79796
-0.017866 -0.011459 0.171293 -0.231189 0.532845 -2.080522 -0.002496 1 0 0 0 0 0 0 80774
-0.017800 -0.011455 0.171301 -0.306810 0.410573 -2.178074 -0.002528 1 0 0 0 0 0 0 81795
-0.017745 -0.011460 0.171303 -0.173740 0.530707 -2.134296 -0.002559 1 0 0 0 0 0 0 82798
-0.017717 -0.011462 0.171304 0.206781 0.514069 -2.139550 -0.002589 1 0 0 0 0 0 0 83768
-0.017666 -0.011456 0.171311 -0.047120 0.401666 -2.247868 -0.002621 1 0 0 0 0 0 0 84799
-0.017641 -0.011453 0.171314 0.261237 0.435745 -2.231780 -0.002653 1 0 0 0 0 0 0 85797
-0.017605 -0.011459 0.171314 0.171116 0.563189 -2.205913 -0.002684 1 0 0 0 0 0 0 86799
-0.017573 -0.011446 0.171323 0.210614 0.345213 -2.341147 -0.002715 1 0 0 0 0 0 0 87799
-0.017535 -0.011448 0.171325 0.133871 0.504814 -2.294856 -0.002746 1 0 0 0 0 0 0 88799
-0.017478 -0.011441 0.171333 -0.097105 0.417179 -2.386757 -0.002777 1 0 0 0 0 0 0 89786
-0.017428 -0.011445 0.171334 -0.044139 0.555955 -2.340924 -0.002809 1 0 0 0 0 0 0 90792
-0.017388 -0.011431 0.171344 0.108744 0.351034 -2.459642 -0.002840 1 0 0 0 0 0 0 91784
-0.017345 -0.011432 0.171347 0.093157 0.518282 -2.405025 -0.002871 1 0 0 0 0 0 0 92792
-0.017302 -0.011440 0.171346 0.080760 0.632623 -2.379724 -0.002902 1 0 0 0 0 0 0 93782
-0.017243 -0.011436 0.171352 -0.109714 0.497915 -2.493062 -0.002934 1 0 0 0 0 0 0 94793
-0.017191 -0.011442 0.171353 -0.036440 0.610746 -2.458044 -0.002965 1 0 0 0 0 0 0 95782
-0.017143 -0.011452 0.171352 0.021309 0.688987 -2.445244 -0.002996 1 0 0 0 0 0 0 96799
-0.017119 -0.011457 0.171351 0.347834 0.635728 -2.476617 -0.003027 1 0 0 0 0 0 0 97794
-0.017084 -0.011467 0.171349 0.251419 0.700053 -2.481811 -0.003058 1 0 0 0 0 0 0 98782
-0.017030 -0.011464 0.171354 -0.007100 0.545819 -2.608271 -0.003090 1 0 0 0 0 0 0 99792
-0.017003 -0.011463 0.171357 0.321809 0.551870 -2.605352 -0.003121 1 0 0 0 0 0 0 100783
-0.016978 -0.011448 0.171352 0.379874 0.379074 -2.533342 -0.003152 1 0 0 0 0 0 0 101793
-0.016965 -0.011440 0.171350 0.559615 0.465376 -2.581255 -0.003184 1 0 0 0 0 0 0 102795
-0.016936 -0.011444 0.171347 0.374652 0.625721 -2.598318 -0.003215 1 0 0 0 0 0 0 103794
-0.016899 -0.011454 0.171344 0.257141 0.720631 -2.617714 -0.003246 1 0 0 0 0 0 0 104792
-0.016881 -0.011458 0.171342 0.491154 0.675056 -2.666613 -0.003278 1 0 0 0 0 0 0 105809
-0.016850 -0.011468 0.171339 0.347350 0.742683 -2.678926 -0.003309 1 0 0 0 0 0 0 106789
-0.016811 -0.011481 0.171336 0.252056 0.788806 -2.696196 -0.003340 1 0 0 0 0 0 0 107801
-0.016770 -0.011494 0.171332 0.204340 0.816019 -2.716920 -0.003371 1 0 0 0 0 0 0 108789
-0.016727 -0.011509 0.171329 0.182899 0.833091 -2.740284 -0.003403 1 0 0 0 0 0 0 109798
-0.016683 -0.011523 0.171325 0.174651 0.844967 -2.764501 -0.003434 1 0 0 0 0 0 0 110800
-0.016639 -0.011538 0.171321 0.172864 0.854220 -2.789120 -0.003465 1 0 0 0 0 0 0 111798
-0.016617 -0.011546 0.171319 0.466994 0.764545 -2.840808 -0.003496 1 0 0 0 0 0 0 112785
-0.016583 -0.011557 0.171316 0.353706 0.810212 -2.854899 -0.003528 1 0 0 0 0 0 0 113798
-0.016544 -0.011570 0.171312 0.273382 0.845145 -2.872149 -0.003559 1 0 0 0 0 0 0 114796
-0.016513 -0.011562 0.171305 0.368380 0.580929 -2.842597 -0.003590 1 0 0 0 0 0 0 115796
-0.016497 -0.011558 0.171301 0.590491 0.611676 -2.914988 -0.003621 1 0 0 0 0 0 0 116796
-0.016467 -0.011564 0.171297 0.428438 0.742710 -2.942415 -0.003653 1 0 0 0 0 0 0 117796
-0.016430 -0.011574 0.171293 0.322188 0.822846 -2.966616 -0.003684 1 0 0 0 0 0 0 118796
-0.016421 -0.011558 0.171288 0.696655 0.483807 -2.968487 -0.003715 1 0 0 0 0 0 0 119805
-0.016395 -0.011557 0.171283 0.502714 0.661678 -3.003070 -0.003747 1 0 0 0 0 0 0 120802
-0.016359 -0.011564 0.171278 0.369450 0.788143 -3.034751 -0.003778 1 0 0 0 0 0 0 121802
-0.016319 -0.011575 0.171274 0.300890 0.857970 -3.062545 -0.003808 1 0 0 0 0 0 0 122780
-0.016277 -0.011588 0.171270 0.268610 0.896698 -3.089609 -0.003840 1 0 0 0 0 0 0 123798
-0.016233 -0.011602 0.171266 0.254425 0.919366 -3.115338 -0.003871 1 0 0 0 0 0 0 124796
-0.016189 -0.011617 0.171262 0.249542 0.934037 -3.140783 -0.003903 1 0 0 0 0 0 0 125798
-0.016155 -0.011609 0.171254 0.383669 0.658095 -3.115520 -0.003934 1 0 0 0 0 0 0 126795
-0.016116 -0.011613 0.171248 0.333264 0.780900 -3.162204 -0.003965 1 0 0 0 0 0 0 127799
-0.016074 -0.011623 0.171243 0.297598 0.871032 -3.201861 -0.003996 1 0 0 0 0 0 0 128796
-0.016040 -0.011613 0.171234 0.414734 0.634918 -3.183964 -0.004028 1 0 0 0 0 0 0 129797
-0.016016 -0.011631 0.171219 0.543011 0.978603 -3.121711 -0.004059 1 0 0 0 0 0 0 130796
-0.016014 -0.011618 0.171208 0.859024 0.617364 -3.191574 -0.004092 1 0 0 0 0 0 0 131867
-0.015991 -0.011620 0.171201 0.617288 0.768153 -3.266934 -0.004124 1 0 0 0 0 0 0 132892
-0.015968 -0.011606 0.171191 0.591096 0.591759 -3.267532 -0.004155 1 0 0 0 0 0 0 133873
-0.015970 -0.011614 0.171178 0.937741 0.871602 -3.244949 -0.004187 1 0 0 0 0 0 0 134912
-0.015960 -0.011604 0.171166 0.804466 0.661253 -3.274247 -0.004217 1 0 0 0 0 0 0 135865
-0.015957 -0.011600 0.171146 0.896919 0.723508 -3.192198 -0.004249 1 0 0 0 0 0 0 136868
-0.015956 -0.011598 0.171136 0.936362 0.764741 -3.346837 -0.004279 1 0 0 0 0 0 0 137841
-0.015947 -0.011620 0.171120 0.849946 1.085345 -3.310422 -0.004311 1 0 0 0 0 0 0 138878
-0.015931 -0.011617 0.171107 0.746251 0.792263 -3.354691 -0.004342 1 0 0 0 0 0 0 139864
-0.015915 -0.011638 0.171090 0.743634 1.090044 -3.331070 -0.004373 1 0 0 0 0 0 0 140842
-0.015895 -0.011635 0.171076 0.697240 0.799579 -3.389065 -0.004404 1 0 0 0 0 0 0 141839
-0.015877 -0.011656 0.171058 0.724937 1.100575 -3.373985 -0.004436 1 0 0 0 0 0 0 142882
-0.015861 -0.011690 0.171039 0.747055 1.300456 -3.373090 -0.004468 1 0 0 0 0 0 0 143876
-0.015855 -0.011708 0.171015 0.895701 1.121731 -3.333999 -0.004499 1 0 0 0 0 0 0 144869
-0.015840 -0.011702 0.170997 0.800501 0.806953 -3.435861 -0.004530 1 0 0 0 0 0 0 145872
-0.015825 -0.011723 0.170978 0.790404 1.116919 -3.445358 -0.004562 1 0 0 0 0 0 0 146888
-0.015819 -0.011734 0.170954 0.925637 1.034624 -3.405956 -0.004592 1 0 0 0 0 0 0 147866
-0.015819 -0.011741 0.170928 1.011763 0.973410 -3.394504 -0.004624 1 0 0 0 0 0 0 148874
-0.015844 -0.011738 0.170903 1.355094 0.846513 -3.431333 -0.004655 1 0 0 0 0 0 0 149873
-0.015859 -0.011737 0.170877 1.266480 0.872668 -3.433369 -0.004686 1 0 0 0 0 0 0 150877
-0.015869 -0.011738 0.170849 1.199768 0.897637 -3.443500 -0.004717 1 0 0 0 0 0 0 151872
-0.015877 -0.011740 0.170822 1.167319 0.913924 -3.459452 -0.004748 1 0 0 0 0 0 0 152845
-0.015871 -0.011727 0.170787 0.992739 0.733708 -3.397499 -0.004779 1 0 0 0 0 0 0 153841
-0.015870 -0.011722 0.170756 1.055075 0.819112 -3.453727 -0.004811 1 0 0 0 0 0 0 154857
-0.015873 -0.011721 0.170727 1.103741 0.881459 -3.499633 -0.004842 1 0 0 0 0 0 0 155867
-0.015854 -0.011729 0.170695 0.836404 1.014241 -3.502167 -0.004873 1 0 0 0 0 0 0 156840
-0.015824 -0.011741 0.170663 0.675408 1.094462 -3.512212 -0.004904 1 0 0 0 0 0 0 157841
-0.015812 -0.011749 0.170633 0.890331 1.042140 -3.561013 -0.004937 1 0 0 0 0 0 0 158902
-0.015785 -0.011761 0.170601 0.733081 1.106110 -3.566033 -0.004967 1 0 0 0 0 0 0 159867
-0.015762 -0.011753 0.170565 0.763112 0.860727 -3.526048 -0.004998 1 0 0 0 0 0 0 160865
-0.015730 -0.011758 0.170530 0.658456 1.002429 -3.563911 -0.005029 1 0 0 0 0 0 0 161849
-0.015705 -0.011747 0.170492 0.728573 0.812719 -3.547769 -0.005062 1 0 0 0 0 0 0 162902
-0.015694 -0.011743 0.170459 0.941847 0.886357 -3.628604 -0.005092 1 0 0 0 0 0 0 163864
-0.015693 -0.011743 0.170414 1.092213 0.950600 -3.488288 -0.005123 1 0 0 0 0 0 0 164864
-0.015705 -0.011721 0.170373 1.287319 0.691198 -3.560681 -0.005155 1 0 0 0 0 0 0 165866
-0.015702 -0.011697 0.170332 1.101970 0.629583 -3.586598 -0.005186 1 0 0 0 0 0 0 166881
-0.015689 -0.011672 0.170291 0.982371 0.606564 -3.606678 -0.005217 1 0 0 0 0 0 0 167849
-0.015696 -0.011638 0.170253 1.219836 0.500049 -3.660071 -0.005248 1 0 0 0 0 0 0 168863
-0.015689 -0.011607 0.170213 1.073147 0.534725 -3.666275 -0.005279 1 0 0 0 0 0 0 169846
-0.015675 -0.011578 0.170172 0.975597 0.562539 -3.678110 -0.005311 1 0 0 0 0 0 0 170880
-0.015673 -0.011565 0.170122 1.114082 0.780532 -3.577470 -0.005342 1 0 0 0 0 0 0 171849
-0.015661 -0.011545 0.170077 1.019348 0.712353 -3.644873 -0.005373 1 0 0 0 0 0 0 172863
-0.015622 -0.011529 0.170031 0.656726 0.757823 -3.663815 -0.005404 1 0 0 0 0 0 0 173847
-0.015582 -0.011530 0.169991 0.611196 0.985491 -3.768467 -0.005437 1 0 0 0 0 0 0 174898
-0.015552 -0.011516 0.169951 0.732624 0.828832 -3.780325 -0.005465 1 0 0 0 0 0 0 175781
-0.015541 -0.011511 0.169901 0.998456 0.927673 -3.677510 -0.005496 1 0 0 0 0 0 0 176781
-0.015492 -0.011524 0.169856 0.537189 1.186203 -3.763093 -0.005527 1 0 0 0 0 0 0 177790
-0.015457 -0.011517 0.169813 0.676158 0.949253 -3.805922 -0.005558 1 0 0 0 0 0 0 178780
-0.015443 -0.011516 0.169762 0.972366 0.997702 -3.719964 -0.005590 1 0 0 0 0 0 0 179789
-0.015426 -0.011501 0.169715 0.959581 0.840144 -3.793848 -0.005621 1 0 0 0 0 0 0 180780
-0.015421 -0.011495 0.169662 1.125987 0.945933 -3.732873 -0.005652 1 0 0 0 0 0 0 181780
-0.015418 -0.011456 0.169611 1.173885 0.525322 -3.766847 -0.005684 1 0 0 0 0 0 0 182817
-0.015420 -0.011438 0.169555 1.253225 0.762192 -3.734028 -0.005715 1 0 0 0 0 0 0 183797
-0.015411 -0.011416 0.169507 1.113864 0.726007 -3.839409 -0.005746 1 0 0 0 0 0 0 184787
-0.015410 -0.011406 0.169452 1.214900 0.895047 -3.793599 -0.005778 1 0 0 0 0 0 0 185805
-0.015413 -0.011403 0.169395 1.286833 1.001777 -3.770641 -0.005809 1 0 0 0 0 0 0 186798
-0.015414 -0.011365 0.169341 1.270426 0.563338 -3.830331 -0.005840 1 0 0 0 0 0 0 187785
-0.015385 -0.011377 0.169286 0.883530 1.181198 -3.831520 -0.005871 1 0 0 0 0 0 0 188791
-0.015375 -0.011385 0.169228 1.085718 1.188399 -3.817822 -0.005902 1 0 0 0 0 0 0 189787
-0.015350 -0.011398 0.169167 0.927324 1.261493 -3.783097 -0.005934 1 0 0 0 0 0 0 190809
-0.015341 -0.011406 0.169106 1.126270 1.212083 -3.806728 -0.005965 1 0 0 0 0 0 0 191787
-0.015317 -0.011419 0.169042 0.953236 1.277755 -3.794132 -0.005996 1 0 0 0 0 0 0 192786
-0.015271 -0.011419 0.168987 0.651584 1.120037 -3.911328 -0.006027 1 0 0 0 0 0 0 193767
-0.015252 -0.011421 0.168929 0.968806 1.128741 -3.905594 -0.006059 1 0 0 0 0 0 0 194786
-0.015223 -0.011430 0.168866 0.874057 1.241479 -3.867907 -0.006090 1 0 0 0 0 0 0 195784
-0.015213 -0.011437 0.168789 1.121718 1.219938 -3.679263 -0.006121 1 0 0 0 0 0 0 196786
-0.015188 -0.011450 0.168717 0.962573 1.299543 -3.754972 -0.006152 1 0 0 0 0 0 0 197784
-0.015179 -0.011457 0.168651 1.157810 1.253825 -3.851709 -0.006183 1 0 0 0 0 0 0 198785
-0.015165 -0.011448 0.168581 1.109528 1.023806 -3.816962 -0.006215 1 0 0 0 0 0 0 199790
-0.015148 -0.011429 0.168508 1.072801 0.889700 -3.799207 -0.006246 1 0 0 0 0 0 0 200789
-0.015144 -0.011422 0.168425 1.243730 1.025290 -3.677252 -0.006277 1 0 0 0 0 0 0 201788
-0.015132 -0.011404 0.168346 1.164176 0.914230 -3.734526 -0.006308 1 0 0 0 0 0 0 202784
-0.015116 -0.011382 0.168269 1.107735 0.840630 -3.779117 -0.006340 1 0 0 0 0 0 0 203783
-0.015089 -0.011380 0.168180 0.961744 1.102120 -3.648609 -0.006371 1 0 0 0 0 0 0 204782
-0.015056 -0.011388 0.168103 0.867843 1.265654 -3.794653 -0.006402 1 0 0 0 0 0 0 205782
-0.015030 -0.011379 0.168009 0.956664 1.055705 -3.614480 -0.006433 1 0 0 0 0 0 0 206783
-0.014974 -0.011390 0.167926 0.572843 1.317595 -3.746488 -0.006465 1 0 0 0 0 0 0 207783
-0.014927 -0.011405 0.167834 0.650895 1.392247 -3.655808 -0.006496 1 0 0 0 0 0 0 208782
-0.014894 -0.011399 0.167734 0.847057 1.130060 -3.544405 -0.006527 1 0 0 0 0 0 0 209782
-0.014843 -0.011389 0.167642 0.645967 1.066078 -3.669431 -0.006558 1 0 0 0 0 0 0 210783
-0.014799 -0.011394 0.167546 0.700731 1.243870 -3.628236 -0.006590 1 0 0 0 0 0 0 211783
-0.014767 -0.011382 0.167443 0.872248 1.058414 -3.544422 -0.006621 1 0 0 0 0 0 0 212782
-0.014741 -0.011362 0.167336 0.974263 0.940046 -3.502149 -0.006652 1 0 0 0 0 0 0 213782
-0.014719 -0.011339 0.167228 1.027998 0.879352 -3.485277 -0.006683 1 0 0 0 0 0 0 214785
-0.014698 -0.011313 0.167118 1.055833 0.849349 -3.480537 -0.006715 1 0 0 0 0 0 0 215782
-0.014677 -0.011286 0.167008 1.070374 0.834905 -3.481586 -0.006746 1 0 0 0 0 0 0 216782
-0.014633 -0.011267 0.166894 0.769305 0.923554 -3.442326 -0.006777 1 0 0 0 0 0 0 217781
-0.014601 -0.011243 0.166781 0.895524 0.883490 -3.465022 -0.006808 1 0 0 0 0 0 0 218783
-0.014551 -0.011224 0.166665 0.676857 0.950270 -3.438843 -0.006840 1 0 0 0 0 0 0 219782
-0.014507 -0.011223 0.166538 0.727256 1.197985 -3.300085 -0.006871 1 0 0 0 0 0 0 220782
-0.014451 -0.011216 0.166415 0.580783 1.143698 -3.348099 -0.006902 1 0 0 0 0 0 0 221781
-0.014403 -0.011221 0.166285 0.676453 1.302965 -3.257911 -0.006933 1 0 0 0 0 0 0 222782
-0.014345 -0.011217 0.166160 0.552587 1.200998 -3.330488 -0.006965 1 0 0 0 0 0 0 223789
-0.014282 -0.011208 0.166037 0.469364 1.131031 -3.376247 -0.006996 1 0 0 0 0 0 0 224776
-0.014230 -0.011212 0.165905 0.612276 1.299064 -3.274263 -0.007027 1 0 0 0 0 0 0 225783
-0.014179 -0.011184 0.165774 0.638033 0.900626 -3.278388 -0.007058 1 0 0 0 0 0 0 226783
-0.014133 -0.011178 0.165639 0.709317 1.158510 -3.221671 -0.007090 1 0 0 0 0 0 0 227784
-0.014090 -0.011184 0.165500 0.751303 1.336687 -3.189372 -0.007121 1 0 0 0 0 0 0 228782
-0.014043 -0.011156 0.165365 0.706492 0.925634 -3.237238 -0.007152 1 0 0 0 0 0 0 229783
-0.014009 -0.011128 0.165222 0.864008 0.872174 -3.137967 -0.007184 1 0 0 0 0 0 0 230786
-0.013947 -0.011129 0.165075 0.527189 1.259758 -3.093611 -0.007215 1 0 0 0 0 0 0 231781
-0.013891 -0.011099 0.164936 0.559611 0.895839 -3.184081 -0.007246 1 0 0 0 0 0 0 232783
-0.013851 -0.011069 0.164789 0.781523 0.859421 -3.108033 -0.007277 1 0 0 0 0 0 0 233781
-0.013796 -0.011046 0.164635 0.601790 0.950706 -3.009672 -0.007308 1 0 0 0 0 0 0 234784
-0.013705 -0.011020 0.164406 0.109729 0.920264 -2.009588 -0.007340 1 0 0 0 0 0 0 235788
-0.013653 -0.011007 0.164304 0.581097 1.098684 -3.580815 -0.007371 1 0 0 0 0 0 0 236781
-0.013600 -0.010969 0.164165 0.604235 0.777574 -3.252932 -0.007402 1 0 0 0 0 0 0 237774
-0.013528 -0.010964 0.164018 0.358649 1.192367 -3.125992 -0.007433 1 0 0 0 0 0 0 238780
-0.013456 -0.010954 0.163862 0.329596 1.156622 -3.000795 -0.007464 1 0 0 0 0 0 0 239772
-0.013408 -0.010933 0.163705 0.636401 1.024277 -2.986200 -0.007496 1 0 0 0 0 0 0 240783
-0.013285 -0.010918 0.163465 -0.315084 1.094164 -1.889774 -0.007527 1 0 0 0 0 0 0 241786
-0.013260 -0.010876 0.163340 0.876291 0.747355 -3.277193 -0.007558 1 0 0 0 0 0 0 242781
-0.013211 -0.010845 0.163193 0.669422 0.865555 -3.130339 -0.007589 1 0 0 0 0 0 0 243772
-0.013164 -0.010837 0.163025 0.678463 1.164740 -2.850329 -0.007621 1 0 0 0 0 0 0 244781
-0.013090 -0.010786 0.162773 0.336354 0.639625 -1.730653 -0.007652 1 0 0 0 0 0 0 245786
-0.013041 -0.010768 0.162646 0.608408 1.020721 -3.234116 -0.007683 1 0 0 0 0 0 0 246782
-0.012987 -0.010725 0.162490 0.583916 0.745335 -3.023873 -0.007715 1 0 0 0 0 0 0 247796
-0.012907 -0.010648 0.162246 0.241314 0.256519 -1.834192 -0.007746 1 0 0 0 0 0 0 248799
-0.012856 -0.010625 0.162118 0.572615 0.918895 -3.239581 -0.007778 1 0 0 0 0 0 0 249799
-0.012792 -0.010604 0.161966 0.439432 1.003969 -3.073725 -0.007809 1 0 0 0 0 0 0 250788
-0.012731 -0.010560 0.161798 0.462973 0.721239 -2.842766 -0.007840 1 0 0 0 0 0 0 251786
-0.012646 -0.010481 0.161544 0.141972 0.235137 -1.678044 -0.007871 1 0 0 0 0 0 0 252801
-0.012569 -0.010464 0.161408 0.218839 0.998991 -3.119889 -0.007902 1 0 0 0 0 0 0 253787
-0.012501 -0.010422 0.161246 0.335151 0.742745 -2.917690 -0.007934 1 0 0 0 0 0 0 254795
-0.012373 -0.010354 0.160987 -0.436525 0.379189 -1.619549 -0.007965 1 0 0 0 0 0 0 255810
-0.012313 -0.010332 0.160854 0.361870 0.942738 -3.140481 -0.007996 1 0 0 0 0 0 0 256798
-0.012253 -0.010287 0.160692 0.435881 0.695688 -2.909517 -0.008028 1 0 0 0 0 0 0 257796
-0.012130 -0.010217 0.160430 -0.373770 0.335922 -1.585382 -0.008059 1 0 0 0 0 0 0 258807
-0.012079 -0.010170 0.160291 0.474537 0.618975 -3.033397 -0.008090 1 0 0 0 0 0 0 259785
-0.012015 -0.010136 0.160130 0.375283 0.804477 -2.902387 -0.008121 1 0 0 0 0 0 0 260782
-0.011888 -0.010073 0.159867 -0.446210 0.445064 -1.559607 -0.008153 1 0 0 0 0 0 0 261796
-0.011836 -0.010028 0.159726 0.438251 0.639680 -2.999535 -0.008183 1 0 0 0 0 0 0 262781
-0.011755 -0.009978 0.159552 0.143834 0.586532 -2.720663 -0.008215 1 0 0 0 0 0 0 263783
-0.011652 -0.009892 0.159287 -0.177895 0.123334 -1.490790 -0.008246 1 0 0 0 0 0 0 264801
-0.011604 -0.009843 0.159144 0.496198 0.547104 -2.954603 -0.008277 1 0 0 0 0 0 0 265786
-0.011524 -0.009790 0.158968 0.152931 0.538408 -2.670655 -0.008308 1 0 0 0 0 0 0 266785
-0.011422 -0.009703 0.158700 -0.184777 0.082723 -1.429444 -0.008340 1 0 0 0 0 0 0 267800
-0.011334 -0.009644 0.158561 -0.028370 0.406179 -2.976433 -0.008371 1 0 0 0 0 0 0 268783
-0.011259 -0.009580 0.158390 0.134815 0.358009 -2.723156 -0.008402 1 0 0 0 0 0 0 269765
-0.011123 -0.009493 0.158116 -0.645470 0.058046 -1.340007 -0.008434 1 0 0 0 0 0 0 270796
-0.011068 -0.009443 0.157969 0.330106 0.508863 -2.850831 -0.008465 1 0 0 0 0 0 0 271781
-0.010962 -0.009397 0.157805 -0.253060 0.600456 -2.777788 -0.008496 1 0 0 0 0 0 0 272783
-0.010815 -0.009288 0.157525 -0.853895 -0.213101 -1.241132 -0.008528 1 0 0 0 0 0 0 273798
-0.010750 -0.009258 0.157382 0.146826 0.725893 -2.871095 -0.008558 1 0 0 0 0 0 0 274782
-0.010685 -0.009207 0.157207 0.243327 0.549637 -2.616197 -0.008590 1 0 0 0 0 0 0 275780
-0.010557 -0.009130 0.156927 -0.586970 0.183529 -1.206638 -0.008621 1 0 0 0 0 0 0 276796
-0.010503 -0.009081 0.156777 0.298061 0.517335 -2.746642 -0.008652 1 0 0 0 0 0 0 277780
-0.010443 -0.009021 0.156597 0.309250 0.398009 -2.518727 -0.008683 1 0 0 0 0 0 0 278780
-0.010354 -0.008927 0.156321 -0.082248 -0.062044 -1.218426 -0.008715 1 0 0 0 0 0 0 279796
-0.010306 -0.008875 0.156170 0.415688 0.440275 -2.710872 -0.008746 1 0 0 0 0 0 0 280779
-0.010225 -0.008820 0.155983 0.031218 0.437872 -2.391264 -0.008777 1 0 0 0 0 0 0 281783
-0.010120 -0.008729 0.155701 -0.334507 -0.025904 -1.096777 -0.008809 1 0 0 0 0 0 0 282797
-0.010055 -0.008663 0.155559 0.143279 0.230734 -2.780384 -0.008840 1 0 0 0 0 0 0 283780
-0.009965 -0.008599 0.155374 -0.136454 0.296440 -2.398122 -0.008871 1 0 0 0 0 0 0 284783
-0.009873 -0.008516 0.155188 -0.202457 0.042829 -2.325158 -0.008902 1 0 0 0 0 0 0 285765
-0.009759 -0.008405 0.154904 -0.508131 -0.363491 -1.027811 -0.008933 1 0 0 0 0 0 0 286778
-0.009682 -0.008356 0.154742 -0.050868 0.410114 -2.490174 -0.008965 1 0 0 0 0 0 0 287782
-0.009611 -0.008296 0.154554 0.051609 0.329643 -2.276004 -0.008996 1 0 0 0 0 0 0 288776
-0.009454 -0.008187 0.154274 -1.061518 -0.321981 -1.041093 -0.009028 1 0 0 0 0 0 0 289800
-0.009387 -0.008155 0.154125 -0.022259 0.622376 -2.613336 -0.009058 1 0 0 0 0 0 0 290786
-0.009319 -0.008103 0.153940 0.077374 0.443286 -2.305729 -0.009090 1 0 0 0 0 0 0 291780
-0.009252 -0.008041 0.153740 0.090144 0.294573 -2.063144 -0.009121 1 0 0 0 0 0 0 292782
-0.009164 -0.007982 0.153551 -0.201211 0.313036 -2.165819 -0.009152 1 0 0 0 0 0 0 293782
-0.009051 -0.007888 0.153262 -0.549357 -0.148455 -0.852517 -0.009184 1 0 0 0 0 0 0 294795
-0.008999 -0.007836 0.153103 0.189362 0.345896 -2.406755 -0.009215 1 0 0 0 0 0 0 295780
-0.008931 -0.007796 0.152919 0.058578 0.559163 -2.234823 -0.009246 1 0 0 0 0 0 0 296784
-0.008864 -0.007741 0.152718 0.046675 0.364382 -1.974762 -0.009277 1 0 0 0 0 0 0 297765
-0.008774 -0.007684 0.152526 -0.245895 0.335522 -2.065517 -0.009308 1 0 0 0 0 0 0 298780
-0.008697 -0.007620 0.152320 -0.136687 0.225417 -1.880315 -0.009340 1 0 0 0 0 0 0 299781
-0.008617 -0.007576 0.152116 -0.157736 0.463617 -1.858325 -0.009370 1 0 0 0 0 0 0 300758
-0.008529 -0.007502 0.151915 -0.270965 0.102814 -1.891855 -0.009402 1 0 0 0 0 0 0 301772
-0.008418 -0.007397 0.151615 -0.608650 -0.349779 -0.586085 -0.009434 1 0 0 0 0 0 0 302795
-0.008343 -0.007350 0.151469 -0.170181 0.358304 -2.453516 -0.009467 1 0 0 0 0 0 0 303843
-0.008271 -0.007290 0.151281 -0.093310 0.248092 -2.079424 -0.009498 1 0 0 0 0 0 0 304860
-0.008179 -0.007231 0.151093 -0.353424 0.249606 -2.027580 -0.009529 1 0 0 0 0 0 0 305844
-0.008093 -0.007188 0.150894 -0.327522 0.458762 -1.864155 -0.009562 1 0 0 0 0 0 0 306898
-0.008016 -0.007131 0.150682 -0.202475 0.284300 -1.670667 -0.009589 1 0 0 0 0 0 0 307777
-0.007945 -0.007068 0.150490 -0.112254 0.187992 -1.892102 -0.009621 1 0 0 0 0 0 0 308784
-0.007869 -0.007023 0.150288 -0.188159 0.412814 -1.772725 -0.009652 1 0 0 0 0 0 0 309776
-0.007797 -0.006965 0.150075 -0.142223 0.253363 -1.591727 -0.009683 1 0 0 0 0 0 0 310785
-0.007730 -0.006901 0.149881 -0.094618 0.164805 -1.819220 -0.009714 1 0 0 0 0 0 0 311776
-0.007655 -0.006856 0.149678 -0.191386 0.392677 -1.700364 -0.009746 1 0 0 0 0 0 0 312784
-0.007584 -0.006798 0.149462 -0.156750 0.235244 -1.517571 -0.009777 1 0 0 0 0 0 0 313775
-0.007516 -0.006734 0.149267 -0.114792 0.147824 -1.747149 -0.009808 1 0 0 0 0 0 0 314771
-0.007427 -0.006673 0.149073 -0.404680 0.170470 -1.769566 -0.009840 1 0 0 0 0 0 0 315785
-0.007364 -0.006624 0.148875 -0.091025 0.314798 -1.710678 -0.009871 1 0 0 0 0 0 0 316790
-0.007299 -0.006563 0.148661 -0.098335 0.176026 -1.473004 -0.009902 1 0 0 0 0 0 0 317786
-0.007235 -0.006498 0.148466 -0.100985 0.104861 -1.675342 -0.009933 1 0 0 0 0 0 0 318785
-0.007147 -0.006437 0.148270 -0.413899 0.135957 -1.682917 -0.009965 1 0 0 0 0 0 0 319793
-0.007062 -0.006393 0.148064 -0.416642 0.359432 -1.522192 -0.009996 1 0 0 0 0 0 0 320787
-0.006988 -0.006336 0.147871 -0.291990 0.214594 -1.664791 -0.010027 1 0 0 0 0 0 0 321784
-0.006895 -0.006279 0.147676 -0.526984 0.184252 -1.636375 -0.010059 1 0 0 0 0 0 0 322798
-0.006831 -0.006231 0.147476 -0.186516 0.301220 -1.556992 -0.010090 1 0 0 0 0 0 0 323795
-0.006766 -0.006173 0.147285 -0.162457 0.168172 -1.648149 -0.010121 1 0 0 0 0 0 0 324798
-0.006679 -0.006114 0.147090 -0.472792 0.150625 -1.587537 -0.010152 1 0 0 0 0 0 0 325793
-0.006617 -0.006066 0.146890 -0.173098 0.275323 -1.494574 -0.010183 1 0 0 0 0 0 0 326772
-0.006554 -0.006007 0.146698 -0.169360 0.146714 -1.580295 -0.010215 1 0 0 0 0 0 0 327791
-0.006490 -0.005943 0.146509 -0.187800 0.057948 -1.615583 -0.010246 1 0 0 0 0 0 0 328792
-0.006418 -0.005899 0.146329 -0.296523 0.302123 -1.722179 -0.010277 1 0 0 0 0 0 0 329791
-0.006364 -0.005857 0.146135 -0.083679 0.358771 -1.516507 -0.010309 1 0 0 0 0 0 0 330792
-0.006305 -0.005802 0.145944 -0.139900 0.178571 -1.537231 -0.010340 1 0 0 0 0 0 0 331791
-0.006236 -0.005762 0.145763 -0.281382 0.357682 -1.648903 -0.010371 1 0 0 0 0 0 0 332793
-0.006169 -0.005707 0.145578 -0.277391 0.176701 -1.588108 -0.010402 1 0 0 0 0 0 0 333794
-0.006102 -0.005645 0.145391 -0.271094 0.056736 -1.539854 -0.010434 1 0 0 0 0 0 0 334795
-0.006053 -0.005596 0.145219 -0.063978 0.212452 -1.714356 -0.010465 1 0 0 0 0 0 0 335795
-0.005995 -0.005536 0.145037 -0.152003 0.085392 -1.585287 -0.010496 1 0 0 0 0 0 0 336791
-0.005927 -0.005494 0.144858 -0.308401 0.292996 -1.606775 -0.010527 1 0 0 0 0 0 0 337792
-0.005890 -0.005470 0.144679 0.085149 0.553671 -1.571877 -0.010559 1 0 0 0 0 0 0 338789
-0.005825 -0.005408 0.144504 -0.257333 0.072969 -1.617687 -0.010590 1 0 0 0 0 0 0 339792
-0.005753 -0.005365 0.144328 -0.390160 0.260364 -1.593917 -0.010621 1 0 0 0 0 0 0 340790
-0.005700 -0.005325 0.144159 -0.159812 0.324778 -1.673621 -0.010652 1 0 0 0 0 0 0 341791
-0.005648 -0.005308 0.143975 -0.125678 0.624734 -1.455321 -0.010684 1 0 0 0 0 0 0 342789
-0.005598 -0.005244 0.143805 -0.108644 0.037942 -1.613696 -0.010715 1 0 0 0 0 0 0 343790
-0.005534 -0.005199 0.143631 -0.303241 0.226489 -1.550062 -0.010746 1 0 0 0 0 0 0 344790
-0.005485 -0.005159 0.143463 -0.128385 0.298130 -1.606264 -0.010777 1 0 0 0 0 0 0 345790
-0.005421 -0.005126 0.143288 -0.312507 0.399180 -1.519484 -0.010809 1 0 0 0 0 0 0 346789
-0.005372 -0.005091 0.143120 -0.139856 0.386069 -1.568599 -0.010840 1 0 0 0 0 0 0 347789
-0.005308 -0.005061 0.142945 -0.325170 0.440545 -1.478210 -0.010871 1 0 0 0 0 0 0 348792
-0.005260 -0.005028 0.142777 -0.153786 0.404100 -1.526308 -0.010902 1 0 0 0 0 0 0 349790
-0.005219 -0.004994 0.142610 -0.044944 0.376898 -1.543129 -0.010934 1 0 0 0 0 0 0 350790
-0.005181 -0.004958 0.142444 0.009321 0.360446 -1.538477 -0.010965 1 0 0 0 0 0 0 351788
-0.005123 -0.004928 0.142270 -0.259352 0.419693 -1.415098 -0.010996 1 0 0 0 0 0 0 352790
-0.005077 -0.004895 0.142101 -0.132907 0.387102 -1.449955 -0.011027 1 0 0 0 0 0 0 353787
-0.005038 -0.004860 0.141933 -0.046652 0.362114 -1.460944 -0.011059 1 0 0 0 0 0 0 354790
-0.005001 -0.004825 0.141767 -0.003652 0.346764 -1.453499 -0.011090 1 0 0 0 0 0 0 355789
-0.004951 -0.004774 0.141611 -0.172809 0.135667 -1.582127 -0.011121 1 0 0 0 0 0 0 356790
-0.004909 -0.004730 0.141449 -0.093889 0.205270 -1.491390 -0.011152 1 0 0 0 0 0 0 357778
-0.004865 -0.004712 0.141292 -0.126728 0.544347 -1.542750 -0.011184 1 0 0 0 0 0 0 358787
-0.004826 -0.004685 0.141130 -0.066229 0.457236 -1.449200 -0.011217 1 0 0 0 0 0 0 359866
-0.004789 -0.004653 0.140964 -0.029456 0.387552 -1.388231 -0.011248 1 0 0 0 0 0 0 360857
-0.004754 -0.004619 0.140798 -0.012039 0.349039 -1.349649 -0.011279 1 0 0 0 0 0 0 361857
-0.004735 -0.004601 0.140648 0.198206 0.545790 -1.547104 -0.011311 1 0 0 0 0 0 0 362874
-0.004695 -0.004558 0.140498 -0.070569 0.244722 -1.555277 -0.011342 1 0 0 0 0 0 0 363858
-0.004657 -0.004519 0.140337 -0.058461 0.251161 -1.396033 -0.011374 1 0 0 0 0 0 0 364879
-0.004615 -0.004503 0.140181 -0.124846 0.555637 -1.418988 -0.011404 1 0 0 0 0 0 0 365854
-0.004577 -0.004477 0.140017 -0.081959 0.452984 -1.311029 -0.011436 1 0 0 0 0 0 0 366868
-0.004557 -0.004462 0.139868 0.148818 0.592877 -1.472745 -0.011467 1 0 0 0 0 0 0 367859
-0.004515 -0.004421 0.139719 -0.107376 0.262829 -1.462979 -0.011497 1 0 0 0 0 0 0 368833
-0.004471 -0.004405 0.139566 -0.175334 0.538634 -1.411344 -0.011530 1 0 0 0 0 0 0 369863
-0.004432 -0.004378 0.139404 -0.119523 0.437851 -1.259279 -0.011561 1 0 0 0 0 0 0 370872
-0.004411 -0.004363 0.139255 0.118827 0.580127 -1.403937 -0.011592 1 0 0 0 0 0 0 371861
-0.004370 -0.004323 0.139105 -0.132278 0.252766 -1.385433 -0.011623 1 0 0 0 0 0 0 372856
-0.004326 -0.004306 0.138952 -0.197454 0.528454 -1.329925 -0.011654 1 0 0 0 0 0 0 373839
-0.004302 -0.004296 0.138807 0.060923 0.644486 -1.407670 -0.011686 1 0 0 0 0 0 0 374873
-0.004273 -0.004273 0.138647 0.016219 0.483571 -1.205201 -0.011716 1 0 0 0 0 0 0 375840
-0.004243 -0.004244 0.138510 -0.008559 0.398965 -1.467849 -0.011748 1 0 0 0 0 0 0 376856
-0.004205 -0.004233 0.138362 -0.126734 0.616176 -1.334091 -0.011779 1 0 0 0 0 0 0 377841
-0.004169 -0.004210 0.138200 -0.112275 0.471720 -1.129743 -0.011812 1 0 0 0 0 0 0 378900
-0.004150 -0.004197 0.138052 0.102695 0.589673 -1.253931 -0.011839 1 0 0 0 0 0 0 379775
-0.004138 -0.004188 0.137908 0.228957 0.666004 -1.312816 -0.011871 1 0 0 0 0 0 0 380784
-0.004095 -0.004172 0.137768 -0.178085 0.573734 -1.354748 -0.011902 1 0 0 0 0 0 0 381783
-0.004079 -0.004141 0.137618 0.121626 0.363537 -1.215589 -0.011933 1 0 0 0 0 0 0 382774
-0.004069 -0.004124 0.137473 0.239116 0.522303 -1.252156 -0.011965 1 0 0 0 0 0 0 383783
-0.004026 -0.004103 0.137333 -0.176238 0.495796 -1.292654 -0.011996 1 0 0 0 0 0 0 384773
-0.004004 -0.004091 0.137192 0.033106 0.601751 -1.272058 -0.012027 1 0 0 0 0 0 0 385783
-0.003991 -0.004084 0.137051 0.179283 0.667115 -1.249571 -0.012058 1 0 0 0 0 0 0 386774
-0.003967 -0.004062 0.136891 0.056869 0.487740 -0.991380 -0.012090 1 0 0 0 0 0 0 387782
-0.003940 -0.004034 0.136754 -0.009050 0.394730 -1.235767 -0.012121 1 0 0 0 0 0 0 388793
-0.003925 -0.004018 0.136614 0.137257 0.539478 -1.208678 -0.012152 1 0 0 0 0 0 0 389789
-0.003915 -0.004009 0.136473 0.228613 0.631736 -1.174976 -0.012184 1 0 0 0 0 0 0 390789
-0.003888 -0.004007 0.136322 -0.006445 0.746104 -1.029370 -0.012215 1 0 0 0 0 0 0 391796
-0.003858 -0.003990 0.136188 -0.055712 0.550516 -1.212213 -0.012246 1 0 0 0 0 0 0 392787
-0.003842 -0.003979 0.136049 0.106399 0.619628 -1.150238 -0.012277 1 0 0 0 0 0 0 393788
-0.003818 -0.003957 0.135920 0.022267 0.475687 -1.247980 -0.012308 1 0 0 0 0 0 0 394772
-0.003804 -0.003944 0.135782 0.144500 0.578888 -1.141357 -0.012340 1 0 0 0 0 0 0 395781
-0.003782 -0.003920 0.135653 0.038906 0.453533 -1.220892 -0.012371 1 0 0 0 0 0 0 396782
-0.003769 -0.003907 0.135516 0.150219 0.566024 -1.106786 -0.012402 1 0 0 0 0 0 0 397787
-0.003761 -0.003898 0.135375 0.223295 0.641484 -1.036776 -0.012433 1 0 0 0 0 0 0 398779
-0.003741 -0.003877 0.135245 0.078169 0.486355 -1.142061 -0.012465 1 0 0 0 0 0 0 399778
-0.003750 -0.003860 0.135116 0.448030 0.516723 -1.159018 -0.012496 1 0 0 0 0 0 0 400780
-0.003740 -0.003834 0.134990 0.216154 0.411603 -1.178845 -0.012527 1 0 0 0 0 0 0 401777
-0.003732 -0.003819 0.134854 0.239626 0.540020 -1.030480 -0.012558 1 0 0 0 0 0 0 402778
-0.003713 -0.003795 0.134725 0.083452 0.429199 -1.093044 -0.012590 1 0 0 0 0 0 0 403778
-0.003701 -0.003781 0.134587 0.168644 0.548241 -0.971188 -0.012621 1 0 0 0 0 0 0 404779
-0.003695 -0.003774 0.134476 0.242744 0.642889 -1.287963 -0.012652 1 0 0 0 0 0 0 405780
-0.003690 -0.003768 0.134345 0.265216 0.673901 -1.047108 -0.012683 1 0 0 0 0 0 0 406782
-0.003672 -0.003748 0.134218 0.094974 0.496915 -1.054116 -0.012715 1 0 0 0 0 0 0 407780
-0.003668 -0.003717 0.134102 0.267663 0.322366 -1.177373 -0.012746 1 0 0 0 0 0 0 408780
-0.003664 -0.003699 0.133969 0.283258 0.480814 -0.958031 -0.012777 1 0 0 0 0 0 0 409778
-0.003640 -0.003694 0.133850 0.022324 0.667647 -1.105447 -0.012808 1 0 0 0 0 0 0 410776
-0.003627 -0.003689 0.133716 0.123937 0.690741 -0.905545 -0.012842 1 0 0 0 0 0 0 411857
-0.003625 -0.003666 0.133597 0.295375 0.440043 -1.060699 -0.012873 1 0 0 0 0 0 0 412861
-0.003609 -0.003637 0.133474 0.114487 0.347695 -1.010516 -0.012904 1 0 0 0 0 0 0 413833
-0.003600 -0.003622 0.133369 0.191821 0.512787 -1.215006 -0.012935 1 0 0 0 0 0 0 414831
-0.003593 -0.003612 0.133240 0.230813 0.598366 -0.913879 -0.012967 1 0 0 0 0 0 0 415862
-0.003595 -0.003586 0.133122 0.348666 0.388316 -1.019335 -0.012998 1 0 0 0 0 0 0 416866
-0.003574 -0.003577 0.133009 0.059209 0.590035 -1.071913 -0.013029 1 0 0 0 0 0 0 417832
-0.003583 -0.003565 0.132887 0.414710 0.578781 -0.935117 -0.013061 1 0 0 0 0 0 0 418859
-0.003565 -0.003563 0.132772 0.108603 0.706136 -1.004802 -0.013092 1 0 0 0 0 0 0 419857
-0.003562 -0.003541 0.132659 0.259801 0.447455 -1.032432 -0.013123 1 0 0 0 0 0 0 420861
-0.003552 -0.003548 0.132537 0.190934 0.810869 -0.886212 -0.013155 1 0 0 0 0 0 0 421862
-0.003552 -0.003530 0.132422 0.317712 0.519202 -0.950646 -0.013186 1 0 0 0 0 0 0 422852
-0.003551 -0.003520 0.132319 0.316752 0.593725 -1.100864 -0.013216 1 0 0 0 0 0 0 423832
-0.003535 -0.003499 0.132202 0.113439 0.443843 -0.913862 -0.013247 1 0 0 0 0 0 0 424832
-0.003540 -0.003501 0.132087 0.366529 0.750066 -0.907685 -0.013279 1 0 0 0 0 0 0 425856
-0.003547 -0.003481 0.131975 0.430184 0.481015 -0.924860 -0.013311 1 0 0 0 0 0 0 426867
-0.003529 -0.003475 0.131864 0.101772 0.634999 -0.923765 -0.013341 1 0 0 0 0 0 0 427831
-0.003519 -0.003471 0.131762 0.172763 0.678612 -1.036181 -0.013372 1 0 0 0 0 0 0 428831
-0.003492 -0.003473 0.131655 -0.043806 0.759215 -0.957068 -0.013403 1 0 0 0 0 0 0 429824
-0.003484 -0.003452 0.131545 0.174118 0.474640 -0.904438 -0.013437 1 0 0 0 0 0 0 430901
-0.003479 -0.003441 0.131445 0.236991 0.567191 -0.996723 -0.013467 1 0 0 0 0 0 0 431867
-0.003468 -0.003453 0.131326 0.168813 0.890076 -0.761244 -0.013498 1 0 0 0 0 0 0 432861
-0.003468 -0.003438 0.131213 0.299597 0.562184 -0.781291 -0.013530 1 0 0 0 0 0 0 433868
-0.003467 -0.003429 0.131110 0.302186 0.615154 -0.914064 -0.013560 1 0 0 0 0 0 0 434848
-0.003465 -0.003424 0.131012 0.295852 0.661950 -0.967116 -0.013591 1 0 0 0 0 0 0 435832
-0.003463 -0.003420 0.130915 0.291392 0.687224 -0.978373 -0.013622 1 0 0 0 0 0 0 436830
-0.003441 -0.003422 0.130809 0.016370 0.763086 -0.848293 -0.013655 1 0 0 0 0 0 0 437859
-0.003448 -0.003416 0.130689 0.380021 0.669170 -0.625983 -0.013686 1 0 0 0 0 0 0 438870
-0.003437 -0.003397 0.130596 0.180367 0.498837 -0.935977 -0.013716 1 0 0 0 0 0 0 439831
-0.003444 -0.003401 0.130489 0.393931 0.775259 -0.785757 -0.013747 1 0 0 0 0 0 0 440831
-0.003446 -0.003402 0.130389 0.357565 0.764540 -0.841068 -0.013779 1 0 0 0 0 0 0 441831
-0.003446 -0.003401 0.130292 0.324338 0.743849 -0.863489 -0.013810 1 0 0 0 0 0 0 442849
-0.003445 -0.003400 0.130196 0.305967 0.732092 -0.862509 -0.013841 1 0 0 0 0 0 0 443821
-0.003449 -0.003378 0.130090 0.375279 0.459195 -0.725840 -0.013873 1 0 0 0 0 0 0 444839
-0.003430 -0.003370 0.129981 0.070331 0.624059 -0.651381 -0.013904 1 0 0 0 0 0 0 445853
-0.003425 -0.003345 0.129870 0.230592 0.409182 -0.609070 -0.013937 1 0 0 0 0 0 0 446888
-0.003408 -0.003318 0.129780 0.086782 0.346914 -0.855800 -0.013967 1 0 0 0 0 0 0 447853
-0.003378 -0.003307 0.129677 -0.105474 0.566048 -0.691060 -0.013998 1 0 0 0 0 0 0 448853
-0.003362 -0.003301 0.129578 0.055127 0.641687 -0.718732 -0.014029 1 0 0 0 0 0 0 449838
-0.003353 -0.003297 0.129481 0.160334 0.675935 -0.728426 -0.014062 1 0 0 0 0 0 0 450888
-0.003347 -0.003293 0.129385 0.215087 0.692780 -0.721896 -0.014091 1 0 0 0 0 0 0 451840
-0.003349 -0.003270 0.129279 0.320688 0.435937 -0.581860 -0.014123 1 0 0 0 0 0 0 452852
-0.003363 -0.003273 0.129198 0.497081 0.748545 -0.884797 -0.014154 1 0 0 0 0 0 0 453837
-0.003375 -0.003253 0.129099 0.483356 0.479359 -0.645375 -0.014186 1 0 0 0 0 0 0 454870
-0.003380 -0.003242 0.129001 0.392180 0.567273 -0.637414 -0.014216 1 0 0 0 0 0 0 455840
-0.003368 -0.003221 0.128916 0.161219 0.445513 -0.781922 -0.014248 1 0 0 0 0 0 0 456853
-0.003360 -0.003209 0.128823 0.199877 0.551934 -0.692389 -0.014279 1 0 0 0 0 0 0 457838
-0.003355 -0.003202 0.128729 0.235578 0.623319 -0.635409 -0.014311 1 0 0 0 0 0 0 458871
-0.003352 -0.003198 0.128633 0.255420 0.661500 -0.601725 -0.014341 1 0 0 0 0 0 0 459839
-0.003356 -0.003175 0.128558 0.357693 0.432370 -0.853744 -0.014373 1 0 0 0 0 0 0 460857
-0.003350 -0.003183 0.128479 0.247091 0.799825 -0.818328 -0.014404 1 0 0 0 0 0 0 461836
-0.003346 -0.003185 0.128389 0.252562 0.772500 -0.656688 -0.014437 1 0 0 0 0 0 0 462888
-0.003330 -0.003171 0.128307 0.086687 0.552409 -0.721189 -0.014464 1 0 0 0 0 0 0 463771
-0.003320 -0.003162 0.128216 0.159507 0.605777 -0.599699 -0.014496 1 0 0 0 0 0 0 464780
-0.003314 -0.003157 0.128121 0.212647 0.650459 -0.530310 -0.014527 1 0 0 0 0 0 0 465781
-0.003310 -0.003153 0.128026 0.241296 0.675469 -0.491874 -0.014558 1 0 0 0 0 0 0 466770
-0.003314 -0.003131 0.127951 0.347542 0.440807 -0.742332 -0.014590 1 0 0 0 0 0 0 467779
-0.003308 -0.003139 0.127872 0.239815 0.803393 -0.705651 -0.014620 1 0 0 0 0 0 0 468770
-0.003291 -0.003127 0.127793 0.070782 0.587962 -0.692107 -0.014652 1 0 0 0 0 0 0 469777
-0.003281 -0.003120 0.127704 0.147652 0.624885 -0.529078 -0.014683 1 0 0 0 0 0 0 470782
-0.003275 -0.003115 0.127610 0.203686 0.659838 -0.443075 -0.014714 1 0 0 0 0 0 0 471778
-0.003251 -0.003117 0.127535 -0.017897 0.755903 -0.676496 -0.014746 1 0 0 0 0 0 0 472801
-0.003258 -0.003112 0.127457 0.358097 0.673452 -0.630233 -0.014777 1 0 0 0 0 0 0 473773
-0.003247 -0.003094 0.127378 0.157843 0.494314 -0.613844 -0.014808 1 0 0 0 0 0 0 474774
-0.003240 -0.003084 0.127288 0.191357 0.574667 -0.449501 -0.014839 1 0 0 0 0 0 0 475772
-0.003256 -0.003073 0.127204 0.488759 0.572975 -0.490368 -0.014871 1 0 0 0 0 0 0 476780
-0.003243 -0.003072 0.127133 0.151723 0.703050 -0.657308 -0.014902 1 0 0 0 0 0 0 477777
-0.003222 -0.003056 0.127057 0.005600 0.519413 -0.597456 -0.014933 1 0 0 0 0 0 0 478780
-0.003231 -0.003042 0.126978 0.372799 0.526001 -0.532663 -0.014964 1 0 0 0 0 0 0 479777
-0.003214 -0.003040 0.126909 0.088615 0.675220 -0.646878 -0.014996 1 0 0 0 0 0 0 480774
-0.003205 -0.003037 0.126823 0.145408 0.688961 -0.416343 -0.015027 1 0 0 0 0 0 0 481775
-0.003200 -0.003035 0.126761 0.210378 0.707324 -0.700905 -0.015058 1 0 0 0 0 0 0 482759
-0.003196 -0.003033 0.126677 0.228933 0.700013 -0.429205 -0.015089 1 0 0 0 0 0 0 483758
-0.003174 -0.003036 0.126606 -0.010445 0.773537 -0.560998 -0.015121 1 0 0 0 0 0 0 484775
-0.003168 -0.003018 0.126540 0.179873 0.496831 -0.623221 -0.015151 1 0 0 0 0 0 0 485758
-0.003164 -0.003007 0.126455 0.216312 0.568697 -0.362433 -0.015183 1 0 0 0 0 0 0 486778
-0.003161 -0.003002 0.126393 0.245525 0.643382 -0.635488 -0.015215 1 0 0 0 0 0 0 487779
-0.003146 -0.002984 0.126321 0.069994 0.482282 -0.508289 -0.015246 1 0 0 0 0 0 0 488778
-0.003150 -0.002988 0.126253 0.323892 0.765015 -0.538355 -0.015277 1 0 0 0 0 0 0 489762
-0.003133 -0.002995 0.126188 0.049723 0.821088 -0.571015 -0.015308 1 0 0 0 0 0 0 490775
-0.003129 -0.002978 0.126124 0.207593 0.521940 -0.576338 -0.015339 1 0 0 0 0 0 0 491758
-0.003120 -0.002988 0.126049 0.151564 0.840226 -0.421922 -0.015371 1 0 0 0 0 0 0 492774
-0.003115 -0.002992 0.125991 0.200157 0.807267 -0.619088 -0.015402 1 0 0 0 0 0 0 493775
-0.003118 -0.002974 0.125930 0.305409 0.510750 -0.580530 -0.015433 1 0 0 0 0 0 0 494757
-0.003099 -0.002970 0.125867 0.029347 0.650757 -0.549615 -0.015464 1 0 0 0 0 0 0 495775
-0.003089 -0.002967 0.125814 0.117687 0.690999 -0.657890 -0.015496 1 0 0 0 0 0 0 496778
-0.003083 -0.002964 0.125733 0.169185 0.692812 -0.295276 -0.015527 1 0 0 0 0 0 0 497774
-0.003079 -0.002962 0.125673 0.213314 0.710713 -0.520885 -0.015558 1 0 0 0 0 0 0 498776
-0.003077 -0.002961 0.125621 0.234551 0.718939 -0.632354 -0.015589 1 0 0 0 0 0 0 499773
-0.003081 -0.002940 0.125561 0.319480 0.464115 -0.540179 -0.015621 1 0 0 0 0 0 0 500776
-0.003063 -0.002934 0.125499 0.034026 0.626584 -0.487403 -0.015652 1 0 0 0 0 0 0 501774
-0.003053 -0.002930 0.125446 0.117140 0.678560 -0.587694 -0.015683 1 0 0 0 0 0 0 502774
-0.003048 -0.002928 0.125396 0.180125 0.700890 -0.630238 -0.015714 1 0 0 0 0 0 0 503773
-0.003051 -0.002907 0.125338 0.288543 0.453904 -0.510590 -0.015746 1 0 0 0 0 0 0 504773
-0.003051 -0.002896 0.125286 0.277751 0.560075 -0.576526 -0.015777 1 0 0 0 0 0 0 505772
-0.003051 -0.002890 0.125237 0.265108 0.635629 -0.605629 -0.015808 1 0 0 0 0 0 0 506773
-0.003051 -0.002886 0.125188 0.257860 0.675754 -0.611071 -0.015839 1 0 0 0 0 0 0 507773
-0.003043 -0.002902 0.125119 0.165109 0.939538 -0.328045 -0.015871 1 0 0 0 0 0 0 508772
-0.003026 -0.002896 0.125074 0.027852 0.676905 -0.616531 -0.015902 1 0 0 0 0 0 0 509772
-0.003030 -0.002906 0.125016 0.288920 0.866604 -0.455994 -0.015933 1 0 0 0 0 0 0 510777
-0.003018 -0.002897 0.124976 0.112364 0.632761 -0.663740 -0.015964 1 0 0 0 0 0 0 511767
-0.003012 -0.002892 0.124930 0.160624 0.661114 -0.611585 -0.015996 1 0 0 0 0 0 0 512774
-0.003008 -0.002889 0.124883 0.199131 0.690977 -0.574566 -0.016027 1 0 0 0 0 0 0 513773
-0.003025 -0.002882 0.124845 0.481044 0.648648 -0.683042 -0.016058 1 0 0 0 0 0 0 514774
-0.003033 -0.002878 0.124801 0.390567 0.679565 -0.601170 -0.016089 1 0 0 0 0 0 0 515774
-0.003036 -0.002875 0.124754 0.323167 0.701624 -0.554047 -0.016121 1 0 0 0 0 0 0 516773
-0.003037 -0.002873 0.124706 0.287684 0.714123 -0.529588 -0.016152 1 0 0 0 0 0 0 517773
-0.003024 -0.002858 0.124670 0.098018 0.538514 -0.664269 -0.016183 1 0 0 0 0 0 0 518774
-0.003017 -0.002850 0.124626 0.153648 0.611051 -0.573397 -0.016214 1 0 0 0 0 0 0 519775
-0.003013 -0.002845 0.124579 0.197549 0.664826 -0.521151 -0.016246 1 0 0 0 0 0 0 520773
-0.003010 -0.002842 0.124531 0.221548 0.694327 -0.494596 -0.016277 1 0 0 0 0 0 0 521774
-0.003028 -0.002836 0.124493 0.494260 0.650500 -0.607795 -0.016308 1 0 0 0 0 0 0 522774
-0.003023 -0.002818 0.124460 0.227888 0.497918 -0.677312 -0.016339 1 0 0 0 0 0 0 523763
-0.003020 -0.002808 0.124417 0.222647 0.587663 -0.551658 -0.016371 1 0 0 0 0 0 0 524772
-0.003018 -0.002803 0.124371 0.234176 0.650902 -0.485733 -0.016402 1 0 0 0 0 0 0 525764
-0.002998 -0.002805 0.124345 -0.004026 0.758779 -0.735098 -0.016433 1 0 0 0 0 0 0 526773
-0.003006 -0.002801 0.124314 0.351552 0.686419 -0.698680 -0.016464 1 0 0 0 0 0 0 527764
-0.003010 -0.002798 0.124272 0.321874 0.697036 -0.539865 -0.016496 1 0 0 0 0 0 0 528772
-0.002998 -0.002783 0.124238 0.116375 0.526864 -0.612538 -0.016527 1 0 0 0 0 0 0 529764
-0.002992 -0.002774 0.124195 0.162199 0.602732 -0.497833 -0.016558 1 0 0 0 0 0 0 530772
-0.003007 -0.002765 0.124158 0.460874 0.599092 -0.566327 -0.016589 1 0 0 0 0 0 0 531763
-0.003009 -0.002779 0.124124 0.307564 0.906256 -0.599389 -0.016620 1 0 0 0 0 0 0 532763
-0.002996 -0.002771 0.124092 0.101971 0.657942 -0.627002 -0.016652 1 0 0 0 0 0 0 533772
-0.003008 -0.002762 0.124059 0.413917 0.613315 -0.614420 -0.016683 1 0 0 0 0 0 0 534763
-0.003014 -0.002757 0.124017 0.356473 0.657772 -0.474162 -0.016715 1 0 0 0 0 0 0 535788
-0.003017 -0.002755 0.124002 0.322010 0.702378 -0.815327 -0.016746 1 0 0 0 0 0 0 536775
-0.003018 -0.002753 0.123965 0.286664 0.709942 -0.565970 -0.016777 1 0 0 0 0 0 0 537773
-0.003004 -0.002738 0.123933 0.098920 0.533769 -0.583912 -0.016808 1 0 0 0 0 0 0 538783
-0.003016 -0.002725 0.123900 0.415013 0.547015 -0.576819 -0.016839 1 0 0 0 0 0 0 539776
-0.003016 -0.002737 0.123867 0.285399 0.877188 -0.570736 -0.016870 1 0 0 0 0 0 0 540768
-0.003022 -0.002724 0.123846 0.352780 0.583843 -0.712499 -0.016902 1 0 0 0 0 0 0 541776
-0.003018 -0.002736 0.123817 0.237633 0.881608 -0.627748 -0.016933 1 0 0 0 0 0 0 542784
-0.003023 -0.002723 0.123797 0.327007 0.585311 -0.728303 -0.016965 1 0 0 0 0 0 0 543784
-0.003024 -0.002716 0.123759 0.298616 0.628466 -0.495956 -0.016996 1 0 0 0 0 0 0 544788
-0.003005 -0.002717 0.123735 0.034830 0.744986 -0.661763 -0.017027 1 0 0 0 0 0 0 545786
-0.003015 -0.002712 0.123706 0.375412 0.680359 -0.592192 -0.017058 1 0 0 0 0 0 0 546786
-0.003019 -0.002709 0.123664 0.339394 0.695075 -0.420661 -0.017089 1 0 0 0 0 0 0 547755
-0.003021 -0.002708 0.123650 0.316770 0.722995 -0.750079 -0.017121 1 0 0 0 0 0 0 548773
-0.003041 -0.002702 0.123623 0.546254 0.663194 -0.625342 -0.017152 1 0 0 0 0 0 0 549785
-0.003031 -0.002704 0.123604 0.188031 0.758796 -0.704750 -0.017183 1 0 0 0 0 0 0 550777
-0.003045 -0.002700 0.123576 0.459504 0.687904 -0.591737 -0.017214 1 0 0 0 0 0 0 551755
-0.003039 -0.002683 0.123546 0.216767 0.518940 -0.553772 -0.017246 1 0 0 0 0 0 0 552786
-0.003036 -0.002675 0.123536 0.239813 0.613447 -0.798097 -0.017277 1 0 0 0 0 0 0 553784
-0.003033 -0.002670 0.123501 0.248963 0.663015 -0.499889 -0.017309 1 0 0 0 0 0 0 554791
-0.003032 -0.002668 0.123489 0.271110 0.705269 -0.760633 -0.017340 1 0 0 0 0 0 0 555786
-0.003031 -0.002666 0.123453 0.266682 0.712203 -0.478973 -0.017371 1 0 0 0 0 0 0 556783
-0.003030 -0.002666 0.123441 0.280554 0.731277 -0.746689 -0.017401 1 0 0 0 0 0 0 557755
-0.003016 -0.002651 0.123417 0.101288 0.545167 -0.617702 -0.017432 1 0 0 0 0 0 0 558754
-0.003023 -0.002657 0.123397 0.346956 0.807233 -0.657211 -0.017465 1 0 0 0 0 0 0 559784
-0.003026 -0.002661 0.123390 0.335633 0.795892 -0.827998 -0.017495 1 0 0 0 0 0 0 560753
-0.003026 -0.002661 0.123356 0.300665 0.761426 -0.493284 -0.017527 1 0 0 0 0 0 0 561783
-0.003027 -0.002662 0.123344 0.298319 0.758773 -0.740227 -0.017558 1 0 0 0 0 0 0 562784
-0.003033 -0.002643 0.123330 0.369552 0.502952 -0.733304 -0.017590 1 0 0 0 0 0 0 563781
-0.003030 -0.002652 0.123304 0.252800 0.839655 -0.571769 -0.017621 1 0 0 0 0 0 0 564784
-0.003028 -0.002657 0.123295 0.267494 0.821010 -0.774307 -0.017652 1 0 0 0 0 0 0 565787
-0.003033 -0.002640 0.123282 0.353622 0.537770 -0.740963 -0.017683 1 0 0 0 0 0 0 566779
-0.003029 -0.002650 0.123256 0.245199 0.858827 -0.568948 -0.017714 1 0 0 0 0 0 0 567753
-0.003033 -0.002636 0.123237 0.337728 0.578830 -0.635632 -0.017746 1 0 0 0 0 0 0 568783
-0.003035 -0.002630 0.123230 0.325924 0.643303 -0.802480 -0.017777 1 0 0 0 0 0 0 569783
-0.003022 -0.002612 0.123208 0.127948 0.500424 -0.614805 -0.017808 1 0 0 0 0 0 0 570783
-0.003029 -0.002617 0.123189 0.363763 0.785988 -0.631343 -0.017840 1 0 0 0 0 0 0 571782
-0.003032 -0.002619 0.123182 0.347953 0.787071 -0.793780 -0.017871 1 0 0 0 0 0 0 572784
-0.003020 -0.002606 0.123160 0.140465 0.578022 -0.605725 -0.017902 1 0 0 0 0 0 0 573783
-0.003027 -0.002613 0.123141 0.370654 0.826902 -0.622332 -0.017933 1 0 0 0 0 0 0 574783
-0.003031 -0.002617 0.123134 0.352009 0.809350 -0.784761 -0.017965 1 0 0 0 0 0 0 575783
-0.003038 -0.002600 0.123121 0.401295 0.532063 -0.726562 -0.017996 1 0 0 0 0 0 0 576779
-0.003023 -0.002596 0.123107 0.102686 0.675316 -0.695010 -0.018027 1 0 0 0 0 0 0 577769
-0.003033 -0.002589 0.123081 0.418333 0.645853 -0.528490 -0.018058 1 0 0 0 0 0 0 578775
-0.003039 -0.002585 0.123072 0.385708 0.694120 -0.731966 -0.018090 1 0 0 0 0 0 0 579784
-0.003042 -0.002584 0.123068 0.348341 0.722919 -0.831131 -0.018121 1 0 0 0 0 0 0 580783
-0.003043 -0.002583 0.123067 0.326986 0.737592 -0.869835 -0.018152 1 0 0 0 0 0 0 581784
-0.003030 -0.002568 0.123047 0.131192 0.551073 -0.622400 -0.018183 1 0 0 0 0 0 0 582776
-0.003037 -0.002574 0.123029 0.369010 0.812861 -0.616558 -0.018214 1 0 0 0 0 0 0 583777
-0.003040 -0.002578 0.123022 0.354688 0.802219 -0.770855 -0.018246 1 0 0 0 0 0 0 584783
-0.003042 -0.002579 0.123020 0.332844 0.781834 -0.841946 -0.018277 1 0 0 0 0 0 0 585781
-0.003029 -0.002566 0.122999 0.135355 0.576032 -0.607174 -0.018308 1 0 0 0 0 0 0 586782
-0.003023 -0.002559 0.122992 0.201874 0.646874 -0.756206 -0.018340 1 0 0 0 0 0 0 587782
-0.003020 -0.002556 0.122989 0.250069 0.698510 -0.833032 -0.018371 1 0 0 0 0 0 0 588775
-0.003018 -0.002554 0.122989 0.275227 0.725921 -0.863492 -0.018402 1 0 0 0 0 0 0 589767
-0.003017 -0.002553 0.122988 0.287928 0.740161 -0.875477 -0.018433 1 0 0 0 0 0 0 590775
-0.003016 -0.002552 0.122957 0.279871 0.734707 -0.467809 -0.018464 1 0 0 0 0 0 0 591761
-0.003015 -0.002552 0.122946 0.293197 0.748164 -0.687918 -0.018496 1 0 0 0 0 0 0 592771
-0.003015 -0.002552 0.122942 0.299094 0.754544 -0.803036 -0.018526 1 0 0 0 0 0 0 593761
-0.003015 -0.002552 0.122941 0.301251 0.757376 -0.848360 -0.018558 1 0 0 0 0 0 0 594770
-0.003015 -0.002552 0.122940 0.302134 0.759023 -0.865677 -0.018589 1 0 0 0 0 0 0 595766
-0.003034 -0.002546 0.122919 0.546058 0.688280 -0.589942 -0.018621 1 0 0 0 0 0 0 596776
-0.003043 -0.002544 0.122911 0.456969 0.719641 -0.742196 -0.018652 1 0 0 0 0 0 0 597766
-0.003028 -0.002547 0.122899 0.131794 0.799778 -0.691870 -0.018683 1 0 0 0 0 0 0 598775
-0.003021 -0.002549 0.122894 0.194871 0.789751 -0.791889 -0.018714 1 0 0 0 0 0 0 599775
-0.003018 -0.002550 0.122893 0.248061 0.779284 -0.839875 -0.018745 1 0 0 0 0 0 0 600767
-0.003016 -0.002550 0.122892 0.276688 0.773744 -0.859000 -0.018777 1 0 0 0 0 0 0 601789
-0.003015 -0.002550 0.122892 0.291280 0.771378 -0.866778 -0.018808 1 0 0 0 0 0 0 602783
-0.003020 -0.002531 0.122882 0.372015 0.517815 -0.737791 -0.018839 1 0 0 0 0 0 0 603775
-0.003023 -0.002522 0.122878 0.349579 0.615454 -0.809786 -0.018871 1 0 0 0 0 0 0 604771
-0.003005 -0.002522 0.122867 0.073496 0.745406 -0.717746 -0.018902 1 0 0 0 0 0 0 605781
-0.002996 -0.002522 0.122863 0.162962 0.762266 -0.801735 -0.018933 1 0 0 0 0 0 0 606782
-0.002991 -0.002522 0.122862 0.229658 0.765558 -0.843930 -0.018964 1 0 0 0 0 0 0 607776
-0.002989 -0.002522 0.122862 0.265070 0.766950 -0.860930 -0.018996 1 0 0 0 0 0 0 608775
-0.002988 -0.002522 0.122861 0.283102 0.768087 -0.867996 -0.019027 1 0 0 0 0 0 0 609781
-0.002988 -0.002522 0.122861 0.292320 0.769214 -0.871408 -0.019058 1 0 0 0 0 0 0 610773
-0.002993 -0.002503 0.122851 0.370396 0.517464 -0.740738 -0.019089 1 0 0 0 0 0 0 611761
-0.002996 -0.002494 0.122848 0.346642 0.615941 -0.812214 -0.019121 1 0 0 0 0 0 0 612773
-0.002997 -0.002489 0.122847 0.327852 0.687319 -0.850099 -0.019152 1 0 0 0 0 0 0 613770
-0.002998 -0.002487 0.122846 0.317688 0.725481 -0.865598 -0.019183 1 0 0 0 0 0 0 614772
-0.002979 -0.002490 0.122836 0.054720 0.804256 -0.741868 -0.019214 1 0 0 0 0 0 0 615772
-0.002969 -0.002492 0.122833 0.151581 0.793615 -0.813531 -0.019245 1 0 0 0 0 0 0 616770
-0.002965 -0.002492 0.122831 0.222173 0.783078 -0.851260 -0.019277 1 0 0 0 0 0 0 617772
-0.002962 -0.002493 0.122831 0.259589 0.777567 -0.866656 -0.019308 1 0 0 0 0 0 0 618777
-0.002961 -0.002493 0.122831 0.278604 0.775252 -0.873135 -0.019339 1 0 0 0 0 0 0 619776
-0.002973 -0.002507 0.122820 0.458596 0.955730 -0.726185 -0.019371 1 0 0 0 0 0 0 620773
-0.002985 -0.002495 0.122806 0.473909 0.635941 -0.674225 -0.019402 1 0 0 0 0 0 0 621769
-0.002991 -0.002489 0.122801 0.403021 0.683618 -0.786800 -0.019433 1 0 0 0 0 0 0 622770
-0.002994 -0.002486 0.122799 0.358766 0.727620 -0.840497 -0.019464 1 0 0 0 0 0 0 623771
-0.002976 -0.002489 0.122788 0.077648 0.810756 -0.731380 -0.019495 1 0 0 0 0 0 0 624768
-0.002967 -0.002491 0.122785 0.165121 0.802364 -0.808328 -0.019526 1 0 0 0 0 0 0 625754
-0.002963 -0.002492 0.122783 0.230939 0.792910 -0.847907 -0.019557 1 0 0 0 0 0 0 626753
-0.002961 -0.002492 0.122783 0.265948 0.787950 -0.863981 -0.019589 1 0 0 0 0 0 0 627769
-0.002965 -0.002473 0.122773 0.357003 0.533023 -0.737657 -0.019620 1 0 0 0 0 0 0 628752
-0.002968 -0.002464 0.122769 0.339735 0.629661 -0.810783 -0.019652 1 0 0 0 0 0 0 629768
-0.002969 -0.002459 0.122768 0.324193 0.700096 -0.849227 -0.019683 1 0 0 0 0 0 0 630770
-0.002950 -0.002461 0.122758 0.057754 0.796745 -0.734447 -0.019714 1 0 0 0 0 0 0 631769
-0.002941 -0.002463 0.122754 0.152546 0.795168 -0.809483 -0.019746 1 0 0 0 0 0 0 632774
-0.002936 -0.002463 0.122753 0.222024 0.789148 -0.848372 -0.019777 1 0 0 0 0 0 0 633770
-0.002934 -0.002464 0.122752 0.258857 0.785894 -0.864157 -0.019808 1 0 0 0 0 0 0 634771
-0.002933 -0.002464 0.122752 0.277590 0.784689 -0.870734 -0.019839 1 0 0 0 0 0 0 635769
-0.002932 -0.002464 0.122752 0.287170 0.784652 -0.873960 -0.019871 1 0 0 0 0 0 0 636771
-0.002932 -0.002464 0.122752 0.292158 0.785224 -0.875987 -0.019902 1 0 0 0 0 0 0 637768
-0.002918 -0.002449 0.122732 0.110324 0.592266 -0.613909 -0.019933 1 0 0 0 0 0 0 638770
-0.002911 -0.002442 0.122725 0.184467 0.669218 -0.753817 -0.019964 1 0 0 0 0 0 0 639769
-0.002908 -0.002439 0.122723 0.236534 0.723990 -0.827308 -0.019995 1 0 0 0 0 0 0 640770
-0.002906 -0.002437 0.122722 0.263684 0.752986 -0.856458 -0.020027 1 0 0 0 0 0 0 641768
-0.002905 -0.002436 0.122722 0.277356 0.767998 -0.867869 -0.020058 1 0 0 0 0 0 0 642762
-0.002905 -0.002436 0.122722 0.284389 0.776152 -0.872926 -0.020092 1 0 0 0 0 0 0 643851
-0.002885 -0.002440 0.122712 0.030300 0.839724 -0.744861 -0.020123 1 0 0 0 0 0 0 644854
-0.002876 -0.002442 0.122708 0.131203 0.821515 -0.815228 -0.020154 1 0 0 0 0 0 0 645847
-0.002876 -0.002424 0.122697 0.277046 0.554474 -0.719330 -0.020186 1 0 0 0 0 0 0 646874
-0.002877 -0.002415 0.122693 0.289047 0.643928 -0.804376 -0.020217 1 0 0 0 0 0 0 647853
-0.002877 -0.002411 0.122692 0.288240 0.710610 -0.847132 -0.020248 1 0 0 0 0 0 0 648856
-0.002877 -0.002409 0.122691 0.287003 0.746359 -0.864263 -0.020279 1 0 0 0 0 0 0 649847
-0.002877 -0.002408 0.122691 0.286429 0.764956 -0.871383 -0.020312 1 0 0 0 0 0 0 650901
-0.002858 -0.002412 0.122681 0.028541 0.833714 -0.743880 -0.020342 1 0 0 0 0 0 0 651849
-0.002849 -0.002414 0.122678 0.127423 0.818099 -0.814530 -0.020372 1 0 0 0 0 0 0 652827
-0.002844 -0.002415 0.122676 0.198969 0.805129 -0.851891 -0.020404 1 0 0 0 0 0 0 653847
-0.002841 -0.002415 0.122676 0.236833 0.798374 -0.867068 -0.020435 1 0 0 0 0 0 0 654826
-0.002846 -0.002397 0.122666 0.329360 0.542705 -0.740161 -0.020467 1 0 0 0 0 0 0 655851
-0.002848 -0.002387 0.122662 0.312779 0.638560 -0.813183 -0.020498 1 0 0 0 0 0 0 656844
-0.002849 -0.002383 0.122661 0.297562 0.708544 -0.851538 -0.020529 1 0 0 0 0 0 0 657828
-0.002831 -0.002385 0.122651 0.031517 0.805042 -0.736257 -0.020561 1 0 0 0 0 0 0 658881
-0.002821 -0.002386 0.122647 0.125975 0.803303 -0.811351 -0.020591 1 0 0 0 0 0 0 659833
-0.002822 -0.002368 0.122636 0.268529 0.544591 -0.716878 -0.020623 1 0 0 0 0 0 0 660846
-0.002823 -0.002359 0.122632 0.278873 0.637975 -0.802569 -0.020654 1 0 0 0 0 0 0 661829
-0.002823 -0.002354 0.122630 0.277256 0.706623 -0.845560 -0.020686 1 0 0 0 0 0 0 662861
-0.002823 -0.002352 0.122630 0.275603 0.743297 -0.862725 -0.020716 1 0 0 0 0 0 0 663831
-0.002823 -0.002351 0.122630 0.274763 0.762325 -0.869784 -0.020748 1 0 0 0 0 0 0 664845
-0.002823 -0.002350 0.122630 0.274495 0.772375 -0.873130 -0.020779 1 0 0 0 0 0 0 665844
-0.002804 -0.002355 0.122620 0.016911 0.836952 -0.744109 -0.020810 1 0 0 0 0 0 0 666828
-0.002794 -0.002357 0.122616 0.115686 0.819192 -0.814292 -0.020839 1 0 0 0 0 0 0 667773
-0.002795 -0.002339 0.122605 0.260441 0.552496 -0.717939 -0.020870 1 0 0 0 0 0 0 668765
-0.002809 -0.002344 0.122590 0.442596 0.823298 -0.653264 -0.020902 1 0 0 0 0 0 0 669773
-0.002815 -0.002346 0.122584 0.378529 0.822679 -0.774556 -0.020933 1 0 0 0 0 0 0 670763
-0.002819 -0.002347 0.122583 0.329985 0.808211 -0.832558 -0.020964 1 0 0 0 0 0 0 671773
-0.002821 -0.002348 0.122582 0.303795 0.799657 -0.855263 -0.020995 1 0 0 0 0 0 0 672764
-0.002827 -0.002330 0.122572 0.363780 0.543076 -0.730682 -0.021027 1 0 0 0 0 0 0 673773
-0.002830 -0.002320 0.122568 0.330944 0.638103 -0.804717 -0.021058 1 0 0 0 0 0 0 674764
-0.002832 -0.002316 0.122567 0.307619 0.707669 -0.843424 -0.021089 1 0 0 0 0 0 0 675773
-0.002833 -0.002314 0.122566 0.295153 0.744894 -0.859110 -0.021121 1 0 0 0 0 0 0 676779
-0.002814 -0.002317 0.122556 0.031273 0.823190 -0.734545 -0.021152 1 0 0 0 0 0 0 677787
-0.002810 -0.002300 0.122543 0.200011 0.559787 -0.672602 -0.021183 1 0 0 0 0 0 0 678775
-0.002808 -0.002291 0.122538 0.243534 0.645567 -0.780372 -0.021214 1 0 0 0 0 0 0 679768
-0.002820 -0.002301 0.122525 0.430947 0.891175 -0.682285 -0.021245 1 0 0 0 0 0 0 680759
-0.002826 -0.002305 0.122521 0.375725 0.858374 -0.781204 -0.021277 1 0 0 0 0 0 0 681771
-0.002835 -0.002289 0.122509 0.405542 0.573572 -0.696379 -0.021308 1 0 0 0 0 0 0 682773
-0.002839 -0.002281 0.122505 0.355829 0.652362 -0.785908 -0.021339 1 0 0 0 0 0 0 683769
-0.002841 -0.002277 0.122503 0.323778 0.713491 -0.830197 -0.021371 1 0 0 0 0 0 0 684773
-0.002843 -0.002275 0.122503 0.306882 0.746424 -0.847803 -0.021402 1 0 0 0 0 0 0 685770
-0.002849 -0.002255 0.122493 0.371542 0.511183 -0.721012 -0.021433 1 0 0 0 0 0 0 686770
-0.002852 -0.002245 0.122489 0.341203 0.616566 -0.794494 -0.021464 1 0 0 0 0 0 0 687753
-0.002866 -0.002254 0.122476 0.489743 0.872838 -0.683157 -0.021495 1 0 0 0 0 0 0 688767
-0.002854 -0.002263 0.122462 0.157415 0.904555 -0.646271 -0.021527 1 0 0 0 0 0 0 689770
-0.002854 -0.002248 0.122447 0.275914 0.601584 -0.628119 -0.021557 1 0 0 0 0 0 0 690751
-0.002854 -0.002241 0.122442 0.292544 0.665331 -0.752846 -0.021589 1 0 0 0 0 0 0 691769
-0.002854 -0.002238 0.122440 0.295531 0.718094 -0.810659 -0.021620 1 0 0 0 0 0 0 692768
-0.002854 -0.002236 0.122439 0.296251 0.746673 -0.833139 -0.021652 1 0 0 0 0 0 0 693775
-0.002859 -0.002216 0.122429 0.369637 0.509328 -0.707834 -0.021683 1 0 0 0 0 0 0 694755
-0.002862 -0.002206 0.122425 0.343750 0.613478 -0.782013 -0.021714 1 0 0 0 0 0 0 695772
-0.002864 -0.002202 0.122424 0.323885 0.687521 -0.820721 -0.021745 1 0 0 0 0 0 0 696769
-0.002864 -0.002199 0.122424 0.313160 0.726971 -0.836345 -0.021777 1 0 0 0 0 0 0 697767
-0.002870 -0.002179 0.122413 0.380845 0.495229 -0.708471 -0.021808 1 0 0 0 0 0 0 698768
-0.002873 -0.002169 0.122410 0.352177 0.602029 -0.781844 -0.021839 1 0 0 0 0 0 0 699770
-0.002888 -0.002178 0.122397 0.501519 0.859024 -0.670472 -0.021870 1 0 0 0 0 0 0 700768
-0.002895 -0.002182 0.122393 0.427393 0.832015 -0.764449 -0.021902 1 0 0 0 0 0 0 701768
-0.002879 -0.002189 0.122382 0.116882 0.861710 -0.680692 -0.021933 1 0 0 0 0 0 0 702769
-0.002877 -0.002173 0.122368 0.260130 0.572421 -0.633615 -0.021964 1 0 0 0 0 0 0 703767
-0.002876 -0.002166 0.122363 0.290876 0.644305 -0.747140 -0.021995 1 0 0 0 0 0 0 704768
-0.002876 -0.002162 0.122361 0.301185 0.701347 -0.800871 -0.022027 1 0 0 0 0 0 0 705768
-0.002875 -0.002160 0.122360 0.305596 0.732119 -0.821864 -0.022058 1 0 0 0 0 0 0 706767
-0.002881 -0.002140 0.122350 0.380776 0.496133 -0.695677 -0.022089 1 0 0 0 0 0 0 707769
-0.002884 -0.002131 0.122346 0.355903 0.600554 -0.769773 -0.022120 1 0 0 0 0 0 0 708768
-0.002885 -0.002126 0.122345 0.336570 0.674724 -0.808442 -0.022152 1 0 0 0 0 0 0 709767
-0.002886 -0.002123 0.122345 0.326115 0.714231 -0.824033 -0.022183 1 0 0 0 0 0 0 710768
-0.002886 -0.002122 0.122344 0.320901 0.734608 -0.830388 -0.022214 1 0 0 0 0 0 0 711767
-0.002904 -0.002116 0.122323 0.561971 0.675064 -0.548945 -0.022245 1 0 0 0 0 0 0 712767
-0.002914 -0.002114 0.122316 0.472219 0.709706 -0.699694 -0.022277 1 0 0 0 0 0 0 713768
-0.002919 -0.002112 0.122313 0.404791 0.732454 -0.778495 -0.022308 1 0 0 0 0 0 0 714768
-0.002902 -0.002116 0.122302 0.110593 0.803488 -0.678626 -0.022339 1 0 0 0 0 0 0 715767
-0.002893 -0.002118 0.122298 0.190389 0.788590 -0.759036 -0.022370 1 0 0 0 0 0 0 716758
-0.002895 -0.002100 0.122287 0.325133 0.524029 -0.664925 -0.022402 1 0 0 0 0 0 0 717762
-0.002896 -0.002091 0.122283 0.332064 0.613147 -0.751628 -0.022433 1 0 0 0 0 0 0 718768
-0.002896 -0.002087 0.122282 0.328747 0.679488 -0.794832 -0.022464 1 0 0 0 0 0 0 719769
-0.002896 -0.002085 0.122281 0.326249 0.715024 -0.811982 -0.022495 1 0 0 0 0 0 0 720767
-0.002896 -0.002084 0.122281 0.325005 0.733407 -0.818888 -0.022527 1 0 0 0 0 0 0 721767
-0.002902 -0.002064 0.122271 0.397444 0.491334 -0.687227 -0.022558 1 0 0 0 0 0 0 722765
-0.002905 -0.002055 0.122267 0.371384 0.592392 -0.759630 -0.022589 1 0 0 0 0 0 0 723768
-0.002906 -0.002050 0.122266 0.351501 0.664852 -0.797694 -0.022620 1 0 0 0 0 0 0 724767
-0.002907 -0.002048 0.122265 0.340761 0.703491 -0.813025 -0.022652 1 0 0 0 0 0 0 725766
-0.002907 -0.002046 0.122265 0.335420 0.723426 -0.819287 -0.022683 1 0 0 0 0 0 0 726768
-0.002908 -0.002046 0.122265 0.332909 0.733883 -0.822230 -0.022714 1 0 0 0 0 0 0 727766
-0.002888 -0.002050 0.122255 0.074050 0.798821 -0.693063 -0.022745 1 0 0 0 0 0 0 728770
-0.002884 -0.002033 0.122242 0.244794 0.529305 -0.627910 -0.022776 1 0 0 0 0 0 0 729759
-0.002882 -0.002025 0.122237 0.289801 0.610796 -0.735346 -0.022808 1 0 0 0 0 0 0 730766
-0.002882 -0.002021 0.122235 0.307337 0.672742 -0.786948 -0.022841 1 0 0 0 0 0 0 731830
-0.002881 -0.002019 0.122235 0.315397 0.705943 -0.807155 -0.022873 1 0 0 0 0 0 0 732855
-0.002881 -0.002018 0.122235 0.319393 0.723079 -0.815085 -0.022904 1 0 0 0 0 0 0 733830
-0.002894 -0.002031 0.122223 0.492254 0.914076 -0.669049 -0.022939 1 0 0 0 0 0 0 734960
-0.002900 -0.002038 0.122219 0.430923 0.851898 -0.749195 -0.022967 1 0 0 0 0 0 0 735850
-0.002903 -0.002041 0.122218 0.384792 0.804854 -0.791293 -0.022998 1 0 0 0 0 0 0 736843
-0.002905 -0.002043 0.122217 0.360056 0.779930 -0.808134 -0.023029 1 0 0 0 0 0 0 737826
-0.002911 -0.002025 0.122207 0.420475 0.516108 -0.679920 -0.023062 1 0 0 0 0 0 0 738891
-0.002914 -0.002016 0.122204 0.388390 0.605834 -0.753502 -0.023089 1 0 0 0 0 0 0 739762
-0.002897 -0.002016 0.122192 0.107668 0.731903 -0.661061 -0.023121 1 0 0 0 0 0 0 740771
-0.002888 -0.002016 0.122189 0.193522 0.746519 -0.744995 -0.023152 1 0 0 0 0 0 0 741762
-0.002884 -0.002016 0.122187 0.258278 0.748732 -0.786863 -0.023183 1 0 0 0 0 0 0 742770
-0.002882 -0.002016 0.122187 0.292704 0.749529 -0.803464 -0.023214 1 0 0 0 0 0 0 743763
-0.002881 -0.002016 0.122187 0.310190 0.750270 -0.810135 -0.023246 1 0 0 0 0 0 0 744770
-0.002886 -0.001997 0.122176 0.391965 0.499450 -0.678020 -0.023276 1 0 0 0 0 0 0 745761
-0.002888 -0.001988 0.122173 0.370699 0.595798 -0.750460 -0.023308 1 0 0 0 0 0 0 746770
-0.002889 -0.001983 0.122172 0.353184 0.665876 -0.788520 -0.023339 1 0 0 0 0 0 0 747770
-0.002890 -0.001981 0.122171 0.343643 0.703310 -0.803813 -0.023371 1 0 0 0 0 0 0 748770
-0.002890 -0.001980 0.122171 0.338899 0.722631 -0.810024 -0.023402 1 0 0 0 0 0 0 749780
-0.002903 -0.001993 0.122160 0.507363 0.914660 -0.663166 -0.023434 1 0 0 0 0 0 0 750792
-0.002910 -0.001999 0.122156 0.443996 0.853153 -0.743127 -0.023464 1 0 0 0 0 0 0 751762
-0.002913 -0.002003 0.122154 0.396842 0.806426 -0.785097 -0.023495 1 0 0 0 0 0 0 752765
-0.002920 -0.001986 0.122144 0.444375 0.530083 -0.666579 -0.023526 1 0 0 0 0 0 0 753758
-0.002924 -0.001977 0.122140 0.405784 0.613274 -0.744011 -0.023558 1 0 0 0 0 0 0 754766
-0.002926 -0.001973 0.122139 0.379566 0.676725 -0.783823 -0.023589 1 0 0 0 0 0 0 755766
-0.002908 -0.001975 0.122128 0.107731 0.770082 -0.668713 -0.023620 1 0 0 0 0 0 0 756766
-0.002899 -0.001977 0.122125 0.198781 0.766521 -0.743553 -0.023652 1 0 0 0 0 0 0 757766
-0.002894 -0.001977 0.122123 0.266281 0.759521 -0.782056 -0.023682 1 0 0 0 0 0 0 758751
-0.002892 -0.001978 0.122123 0.302110 0.755708 -0.797463 -0.023714 1 0 0 0 0 0 0 759766
-0.002891 -0.001978 0.122123 0.320323 0.754137 -0.803674 -0.023745 1 0 0 0 0 0 0 760750
-0.002890 -0.001978 0.122123 0.329620 0.753808 -0.806580 -0.023777 1 0 0 0 0 0 0 761765
-0.002895 -0.001959 0.122113 0.407288 0.502569 -0.672856 -0.023808 1 0 0 0 0 0 0 762764
-0.002898 -0.001950 0.122109 0.384036 0.598473 -0.744871 -0.023839 1 0 0 0 0 0 0 763767
-0.002912 -0.001959 0.122097 0.536253 0.850238 -0.632955 -0.023870 1 0 0 0 0 0 0 764768
-0.002919 -0.001963 0.122092 0.463860 0.820575 -0.726388 -0.023902 1 0 0 0 0 0 0 765772
-0.002923 -0.001966 0.122091 0.411977 0.789868 -0.773187 -0.023933 1 0 0 0 0 0 0 766771
-0.002925 -0.001967 0.122090 0.384314 0.773087 -0.791645 -0.023964 1 0 0 0 0 0 0 767765
-0.002926 -0.001967 0.122090 0.370386 0.764903 -0.798948 -0.023995 1 0 0 0 0 0 0 768764
-0.002926 -0.001968 0.122090 0.363577 0.761244 -0.802215 -0.024027 1 0 0 0 0 0 0 769765
-0.002932 -0.001949 0.122080 0.433138 0.508370 -0.668506 -0.024058 1 0 0 0 0 0 0 770764
-0.002935 -0.001940 0.122076 0.405959 0.603393 -0.740611 -0.024090 1 0 0 0 0 0 0 771802
-0.002917 -0.001940 0.122065 0.127522 0.732024 -0.647428 -0.024121 1 0 0 0 0 0 0 772773
-0.002908 -0.001940 0.122061 0.214409 0.747941 -0.731062 -0.024153 1 0 0 0 0 0 0 773802
-0.002904 -0.001940 0.122060 0.279655 0.750763 -0.772711 -0.024183 1 0 0 0 0 0 0 774775
-0.002902 -0.001940 0.122059 0.314347 0.751883 -0.789229 -0.024215 1 0 0 0 0 0 0 775803
-0.002906 -0.001921 0.122049 0.404714 0.501279 -0.660148 -0.024246 1 0 0 0 0 0 0 776774
-0.002921 -0.001925 0.122034 0.558576 0.779208 -0.584108 -0.024278 1 0 0 0 0 0 0 777801
-0.002929 -0.001927 0.122029 0.480997 0.782106 -0.700803 -0.024308 1 0 0 0 0 0 0 778774
-0.002933 -0.001929 0.122027 0.425738 0.769506 -0.756839 -0.024340 1 0 0 0 0 0 0 779802
-0.002935 -0.001929 0.122027 0.396223 0.761869 -0.778606 -0.024371 1 0 0 0 0 0 0 780777
-0.002936 -0.001930 0.122026 0.381327 0.758264 -0.787053 -0.024402 1 0 0 0 0 0 0 781778
-0.002936 -0.001930 0.122026 0.374042 0.756885 -0.790733 -0.024434 1 0 0 0 0 0 0 782800
-0.002936 -0.001930 0.122026 0.370620 0.756729 -0.792751 -0.024468 1 0 0 0 0 0 0 783878
-0.002942 -0.001911 0.122016 0.441863 0.505672 -0.658353 -0.024499 1 0 0 0 0 0 0 784883
-0.002945 -0.001902 0.122013 0.415562 0.601320 -0.730286 -0.024530 1 0 0 0 0 0 0 785874
-0.002946 -0.001897 0.122011 0.395584 0.671040 -0.768138 -0.024562 1 0 0 0 0 0 0 786903
-0.002947 -0.001895 0.122011 0.384808 0.708254 -0.783265 -0.024593 1 0 0 0 0 0 0 787877
-0.002947 -0.001894 0.122011 0.380968 0.730512 -0.792629 -0.024725 1 0 0 0 0 0 0 792121
-0.002934 -0.001879 0.121991 0.192986 0.548334 -0.528202 -0.024749 1 0 0 0 0 0 0 792878
-0.002927 -0.001871 0.121984 0.263993 0.627534 -0.669103 -0.024780 1 0 0 0 0 0 0 793879
-0.002924 -0.001868 0.121981 0.314438 0.683321 -0.742653 -0.024812 1 0 0 0 0 0 0 794903
-0.002922 -0.001866 0.121980 0.340711 0.712768 -0.771477 -0.024843 1 0 0 0 0 0 0 795881
-0.002922 -0.001865 0.121980 0.354042 0.728080 -0.782649 -0.024879 1 0 0 0 0 0 0 797036
-0.002921 -0.001865 0.121980 0.360731 0.735933 -0.787026 -0.024905 1 0 0 0 0 0 0 797881
-0.002934 -0.001878 0.121969 0.535052 0.922463 -0.639424 -0.024938 1 0 0 0 0 0 0 798915
-0.002940 -0.001885 0.121965 0.474859 0.858238 -0.718962 -0.024968 1 0 0 0 0 0 0 799880
-0.002943 -0.001888 0.121963 0.429322 0.810167 -0.760675 -0.024999 1 0 0 0 0 0 0 800880
-0.002945 -0.001890 0.121963 0.404871 0.784718 -0.777295 -0.025030 1 0 0 0 0 0 0 801875
-0.002951 -0.001872 0.121953 0.469132 0.528447 -0.655861 -0.025315 1 0 0 0 0 0 0 811006
-0.002960 -0.001845 0.121939 0.510066 0.365868 -0.593442 -0.025341 1 0 0 0 0 0 0 811842
-0.002964 -0.001831 0.121934 0.461679 0.526935 -0.702763 -0.025373 1 0 0 0 0 0 0 812838
-0.002947 -0.001828 0.121922 0.171429 0.690589 -0.623853 -0.025404 1 0 0 0 0 0 0 813839
-0.002939 -0.001827 0.121918 0.252083 0.724009 -0.712474 -0.025436 1 0 0 0 0 0 0 814855
-0.002935 -0.001827 0.121917 0.314135 0.735555 -0.755818 -0.025466 1 0 0 0 0 0 0 815838
-0.002933 -0.001827 0.121917 0.347169 0.740981 -0.772820 -0.025497 1 0 0 0 0 0 0 816813
-0.002932 -0.001826 0.121916 0.363969 0.743996 -0.779546 -0.025528 1 0 0 0 0 0 0 817810
-0.002931 -0.001826 0.121916 0.372577 0.745916 -0.782538 -0.025559 1 0 0 0 0 0 0 818809
-0.002931 -0.001826 0.121916 0.377089 0.747306 -0.784208 -0.025590 1 0 0 0 0 0 0 819809
-0.002936 -0.001808 0.121906 0.452247 0.497189 -0.649139 -0.025622 1 0 0 0 0 0 0 820809
-0.002939 -0.001798 0.121903 0.428057 0.592825 -0.721158 -0.025653 1 0 0 0 0 0 0 821809
-0.002941 -0.001794 0.121901 0.409123 0.662472 -0.758986 -0.025684 1 0 0 0 0 0 0 822809
-0.002941 -0.001791 0.121901 0.398863 0.699594 -0.774037 -0.025714 1 0 0 0 0 0 0 823748
-0.002942 -0.001790 0.121901 0.393747 0.718749 -0.780086 -0.025745 1 0 0 0 0 0 0 824745
-0.002955 -0.001803 0.121889 0.562189 0.911004 -0.632922 -0.025776 1 0 0 0 0 0 0 825745
-0.002961 -0.001810 0.121885 0.499173 0.849623 -0.712566 -0.025807 1 0 0 0 0 0 0 826745
-0.002945 -0.001818 0.121874 0.193981 0.862409 -0.623087 -0.025838 1 0 0 0 0 0 0 827746
-0.002937 -0.001822 0.121870 0.266378 0.816456 -0.707952 -0.025870 1 0 0 0 0 0 0 828744
-0.002933 -0.001824 0.121869 0.324260 0.788018 -0.749965 -0.025901 1 0 0 0 0 0 0 829746
-0.002932 -0.001825 0.121869 0.355231 0.773424 -0.766506 -0.025932 1 0 0 0 0 0 0 830745
-0.002931 -0.001825 0.121868 0.371008 0.766442 -0.773056 -0.025964 1 0 0 0 0 0 0 831757
-0.002930 -0.001825 0.121868 0.379144 0.763455 -0.776095 -0.025999 1 0 0 0 0 0 0 832885
-0.002930 -0.001825 0.121868 0.383362 0.762251 -0.777611 -0.026027 1 0 0 0 0 0 0 833775
-0.002930 -0.001825 0.121868 0.385704 0.762145 -0.778799 -0.026058 1 0 0 0 0 0 0 834778
-0.002930 -0.001826 0.121868 0.387104 0.762537 -0.779798 -0.026089 1 0 0 0 0 0 0 835754
-0.002935 -0.001807 0.121858 0.460714 0.511868 -0.644380 -0.026120 1 0 0 0 0 0 0 836747
-0.002919 -0.001802 0.121845 0.177601 0.666606 -0.584995 -0.026152 1 0 0 0 0 0 0 837778
-0.002911 -0.001800 0.121840 0.255753 0.714883 -0.691097 -0.026183 1 0 0 0 0 0 0 838773
-0.002907 -0.001799 0.121838 0.315778 0.735715 -0.741629 -0.026214 1 0 0 0 0 0 0 839756
-0.002905 -0.001798 0.121838 0.347705 0.745962 -0.761266 -0.026246 1 0 0 0 0 0 0 840783
-0.002904 -0.001798 0.121838 0.363906 0.751341 -0.768884 -0.026277 1 0 0 0 0 0 0 841777
-0.002903 -0.001798 0.121838 0.372184 0.754443 -0.772175 -0.026308 1 0 0 0 0 0 0 842775
-0.002903 -0.001797 0.121837 0.376519 0.756418 -0.773916 -0.026339 1 0 0 0 0 0 0 843775
-0.002883 -0.001802 0.121828 0.120760 0.817276 -0.643681 -0.026371 1 0 0 0 0 0 0 844775
-0.002874 -0.001804 0.121824 0.219530 0.797278 -0.713048 -0.026402 1 0 0 0 0 0 0 845773
-0.002869 -0.001805 0.121823 0.290881 0.782069 -0.749510 -0.026433 1 0 0 0 0 0 0 846774
-0.002867 -0.001806 0.121823 0.328646 0.774158 -0.764071 -0.026464 1 0 0 0 0 0 0 847775
-0.002866 -0.001806 0.121822 0.347831 0.770485 -0.769868 -0.026495 1 0 0 0 0 0 0 848757
-0.002865 -0.001806 0.121822 0.357612 0.769082 -0.772534 -0.026527 1 0 0 0 0 0 0 849778
-0.002870 -0.001788 0.121812 0.435416 0.517455 -0.637561 -0.026557 1 0 0 0 0 0 0 850747
-0.002854 -0.001783 0.121799 0.154452 0.671578 -0.578063 -0.026589 1 0 0 0 0 0 0 851771
-0.002845 -0.001781 0.121794 0.233430 0.719589 -0.684332 -0.026621 1 0 0 0 0 0 0 852772
-0.002841 -0.001779 0.121792 0.293888 0.740296 -0.734919 -0.026652 1 0 0 0 0 0 0 853775
-0.002839 -0.001779 0.121792 0.325975 0.750433 -0.754536 -0.026683 1 0 0 0 0 0 0 854774
-0.002838 -0.001779 0.121792 0.342267 0.755791 -0.762133 -0.026714 1 0 0 0 0 0 0 855773
-0.002838 -0.001778 0.121792 0.350566 0.758861 -0.765388 -0.026746 1 0 0 0 0 0 0 856773
-0.002819 -0.001783 0.121782 0.096868 0.820211 -0.635359 -0.026776 1 0 0 0 0 0 0 857744
-0.002809 -0.001785 0.121778 0.196413 0.800506 -0.705020 -0.026807 1 0 0 0 0 0 0 858744
-0.002804 -0.001786 0.121777 0.268138 0.785454 -0.741581 -0.026839 1 0 0 0 0 0 0 859773
-0.002802 -0.001787 0.121777 0.306062 0.777581 -0.756123 -0.026870 1 0 0 0 0 0 0 860744
-0.002801 -0.001787 0.121777 0.325315 0.773974 -0.761952 -0.026902 1 0 0 0 0 0 0 861762
-0.002800 -0.001787 0.121776 0.335105 0.772550 -0.764566 -0.026932 1 0 0 0 0 0 0 862744
-0.002805 -0.001769 0.121766 0.412980 0.520970 -0.629552 -0.026964 1 0 0 0 0 0 0 863774
-0.002789 -0.001764 0.121753 0.132092 0.674940 -0.569720 -0.026996 1 0 0 0 0 0 0 864773
-0.002780 -0.001761 0.121748 0.210876 0.722907 -0.676062 -0.027027 1 0 0 0 0 0 0 865774
-0.002776 -0.001760 0.121747 0.271199 0.743581 -0.726665 -0.027058 1 0 0 0 0 0 0 866773
-0.002774 -0.001760 0.121746 0.303251 0.753716 -0.746267 -0.027089 1 0 0 0 0 0 0 867774
-0.002786 -0.001773 0.121735 0.490656 0.941562 -0.604074 -0.027121 1 0 0 0 0 0 0 868774
-0.002792 -0.001780 0.121731 0.436890 0.877963 -0.685139 -0.027152 1 0 0 0 0 0 0 869774
-0.002776 -0.001788 0.121719 0.136622 0.889559 -0.595260 -0.027183 1 0 0 0 0 0 0 870772
-0.002768 -0.001792 0.121715 0.210727 0.843115 -0.680442 -0.027214 1 0 0 0 0 0 0 871751
-0.002764 -0.001794 0.121714 0.269426 0.814443 -0.722568 -0.027245 1 0 0 0 0 0 0 872760
-0.002762 -0.001795 0.121714 0.300779 0.799752 -0.739085 -0.027277 1 0 0 0 0 0 0 873770
-0.002742 -0.001800 0.121704 0.058864 0.852046 -0.613447 -0.027308 1 0 0 0 0 0 0 874775
-0.002732 -0.001802 0.121700 0.163920 0.827833 -0.684895 -0.027339 1 0 0 0 0 0 0 875771
-0.002727 -0.001803 0.121699 0.238343 0.810527 -0.722066 -0.027371 1 0 0 0 0 0 0 876773
-0.002725 -0.001804 0.121698 0.277598 0.801555 -0.736805 -0.027402 1 0 0 0 0 0 0 877772
-0.002729 -0.001786 0.121688 0.370342 0.545976 -0.606142 -0.027433 1 0 0 0 0 0 0 878773
-0.002731 -0.001777 0.121684 0.354765 0.638457 -0.679655 -0.027464 1 0 0 0 0 0 0 879772
-0.002732 -0.001772 0.121683 0.340130 0.706485 -0.717911 -0.027496 1 0 0 0 0 0 0 880773
-0.002713 -0.001774 0.121673 0.074229 0.802203 -0.600858 -0.027527 1 0 0 0 0 0 0 881776
-0.002704 -0.001775 0.121669 0.166949 0.799832 -0.675484 -0.027557 1 0 0 0 0 0 0 882742
-0.002700 -0.001776 0.121668 0.235192 0.793482 -0.713794 -0.027589 1 0 0 0 0 0 0 883771
-0.002697 -0.001776 0.121668 0.271351 0.789953 -0.728907 -0.027620 1 0 0 0 0 0 0 884758
-0.002696 -0.001776 0.121667 0.289688 0.788496 -0.734893 -0.027652 1 0 0 0 0 0 0 885766
-0.002696 -0.001777 0.121667 0.298988 0.788160 -0.737529 -0.027683 1 0 0 0 0 0 0 886758
-0.002676 -0.001781 0.121658 0.046117 0.847827 -0.606686 -0.027716 1 0 0 0 0 0 0 887838
-0.002667 -0.001783 0.121654 0.145426 0.827342 -0.676456 -0.027747 1 0 0 0 0 0 0 888825
-0.002662 -0.001784 0.121653 0.216981 0.811910 -0.713025 -0.027779 1 0 0 0 0 0 0 889838
-0.002659 -0.001785 0.121652 0.254812 0.803864 -0.727537 -0.027810 1 0 0 0 0 0 0 890821
-0.002658 -0.001785 0.121652 0.273970 0.800172 -0.733308 -0.027841 1 0 0 0 0 0 0 891839
-0.002658 -0.001785 0.121652 0.283704 0.798697 -0.735864 -0.027872 1 0 0 0 0 0 0 892823
-0.002657 -0.001786 0.121652 0.288713 0.798421 -0.737301 -0.027904 1 0 0 0 0 0 0 893837
-0.002644 -0.001771 0.121632 0.106613 0.606591 -0.469174 -0.027935 1 0 0 0 0 0 0 894821
-0.002637 -0.001764 0.121625 0.179056 0.680156 -0.609747 -0.027964 1 0 0 0 0 0 0 895766
-0.002633 -0.001761 0.121623 0.230189 0.733208 -0.683154 -0.027999 1 0 0 0 0 0 0 896888
-0.002632 -0.001759 0.121622 0.256769 0.761177 -0.711644 -0.028027 1 0 0 0 0 0 0 897767
-0.002631 -0.001758 0.121622 0.270126 0.775610 -0.722424 -0.028058 1 0 0 0 0 0 0 898757
-0.002611 -0.001762 0.121612 0.019314 0.842531 -0.594107 -0.028089 1 0 0 0 0 0 0 899752
-0.002602 -0.001764 0.121608 0.119378 0.825719 -0.664988 -0.028120 1 0 0 0 0 0 0 900765
-0.002597 -0.001765 0.121607 0.191292 0.812106 -0.701921 -0.028151 1 0 0 0 0 0 0 901756
-0.002595 -0.001766 0.121606 0.229264 0.805017 -0.716595 -0.028183 1 0 0 0 0 0 0 902786
-0.002593 -0.001766 0.121606 0.248508 0.801737 -0.722356 -0.028214 1 0 0 0 0 0 0 903772
-0.002593 -0.001766 0.121606 0.258250 0.800503 -0.724913 -0.028245 1 0 0 0 0 0 0 904765
-0.002573 -0.001771 0.121596 0.005741 0.859628 -0.593521 -0.028277 1 0 0 0 0 0 0 905776
-0.002564 -0.001773 0.121593 0.104856 0.838940 -0.663419 -0.028308 1 0 0 0 0 0 0 906764
-0.002559 -0.001774 0.121592 0.176271 0.823439 -0.700027 -0.028339 1 0 0 0 0 0 0 907766
-0.002557 -0.001775 0.121591 0.214012 0.815346 -0.714552 -0.028370 1 0 0 0 0 0 0 908768
-0.002555 -0.001775 0.121591 0.233125 0.811608 -0.720291 -0.028402 1 0 0 0 0 0 0 909773
-0.002568 -0.001789 0.121580 0.414371 0.992850 -0.573196 -0.028433 1 0 0 0 0 0 0 910760
-0.002574 -0.001796 0.121576 0.357258 0.926060 -0.652209 -0.028464 1 0 0 0 0 0 0 911773
-0.002577 -0.001799 0.121575 0.313238 0.876683 -0.693447 -0.028495 1 0 0 0 0 0 0 912762
-0.002578 -0.001801 0.121574 0.289524 0.850601 -0.709739 -0.028527 1 0 0 0 0 0 0 913774
-0.002560 -0.001806 0.121564 0.020050 0.897021 -0.583154 -0.028558 1 0 0 0 0 0 0 914773
-0.002551 -0.001809 0.121560 0.110503 0.870017 -0.654817 -0.028589 1 0 0 0 0 0 0 915772
-0.002547 -0.001811 0.121559 0.177548 0.851322 -0.692048 -0.028621 1 0 0 0 0 0 0 916770
-0.002544 -0.001811 0.121559 0.213119 0.841652 -0.706777 -0.028652 1 0 0 0 0 0 0 917772
-0.002543 -0.001812 0.121559 0.231121 0.837101 -0.712541 -0.028682 1 0 0 0 0 0 0 918742
-0.002523 -0.001816 0.121549 -0.017157 0.894527 -0.582018 -0.028714 1 0 0 0 0 0 0 919777
-0.002519 -0.001800 0.121535 0.156840 0.621519 -0.515846 -0.028746 1 0 0 0 0 0 0 920777
-0.002517 -0.001792 0.121530 0.203415 0.699524 -0.623415 -0.028777 1 0 0 0 0 0 0 921773
-0.002516 -0.001788 0.121529 0.221745 0.759538 -0.674684 -0.028808 1 0 0 0 0 0 0 922777
-0.002516 -0.001786 0.121528 0.230184 0.791728 -0.694449 -0.028839 1 0 0 0 0 0 0 923765
-0.002515 -0.001785 0.121528 0.234319 0.808366 -0.702007 -0.028870 1 0 0 0 0 0 0 924766
-0.002515 -0.001784 0.121528 0.236445 0.817115 -0.705169 -0.028902 1 0 0 0 0 0 0 925772
-0.002515 -0.001784 0.121528 0.237621 0.821909 -0.706783 -0.028933 1 0 0 0 0 0 0 926771
-0.002496 -0.001788 0.121518 -0.019028 0.884009 -0.574620 -0.028964 1 0 0 0 0 0 0 927771
-0.002487 -0.001791 0.121514 0.077658 0.864925 -0.644511 -0.028996 1 0 0 0 0 0 0 928772
-0.002482 -0.001792 0.121513 0.147817 0.850202 -0.681110 -0.029027 1 0 0 0 0 0 0 929771
-0.002480 -0.001792 0.121513 0.184926 0.842543 -0.695589 -0.029058 1 0 0 0 0 0 0 930771
-0.002478 -0.001793 0.121513 0.203691 0.839004 -0.701271 -0.029089 1 0 0 0 0 0 0 931771
-0.002478 -0.001793 0.121513 0.213169 0.837636 -0.703776 -0.029120 1 0 0 0 0 0 0 932769
-0.002478 -0.001793 0.121513 0.218027 0.837396 -0.705146 -0.029152 1 0 0 0 0 0 0 933774
-0.002477 -0.001793 0.121512 0.220560 0.837719 -0.706107 -0.029183 1 0 0 0 0 0 0 934771
-0.002477 -0.001793 0.121512 0.221958 0.838323 -0.706941 -0.029214 1 0 0 0 0 0 0 935772
-0.002477 -0.001793 0.121512 0.222758 0.839080 -0.707718 -0.029246 1 0 0 0 0 0 0 936771
-0.002477 -0.001793 0.121512 0.223287 0.839906 -0.708489 -0.029277 1 0 0 0 0 0 0 937772
-0.002477 -0.001793 0.121512 0.223658 0.840760 -0.709258 -0.029308 1 0 0 0 0 0 0 938772
-0.002477 -0.001793 0.121512 0.223985 0.841643 -0.710006 -0.029339 1 0 0 0 0 0 0 939771
-0.002477 -0.001793 0.121512 0.224246 0.842524 -0.710761 -0.029371 1 0 0 0 0 0 0 940771
-0.002458 -0.001797 0.121503 -0.032860 0.902666 -0.578104 -0.029402 1 0 0 0 0 0 0 941771
-0.002449 -0.001800 0.121499 0.063464 0.882657 -0.647935 -0.029433 1 0 0 0 0 0 0 942771
-0.002444 -0.001801 0.121498 0.133436 0.867473 -0.684507 -0.029464 1 0 0 0 0 0 0 943768
-0.002447 -0.001783 0.121487 0.243552 0.607876 -0.562305 -0.029495 1 0 0 0 0 0 0 944759
-0.002449 -0.001774 0.121484 0.236498 0.697975 -0.638753 -0.029527 1 0 0 0 0 0 0 945770
-0.002450 -0.001769 0.121482 0.226113 0.764740 -0.677908 -0.029558 1 0 0 0 0 0 0 946772
-0.002450 -0.001767 0.121482 0.220063 0.800471 -0.693325 -0.029589 1 0 0 0 0 0 0 947772
-0.002450 -0.001766 0.121482 0.216973 0.818886 -0.699320 -0.029621 1 0 0 0 0 0 0 948770
-0.002450 -0.001765 0.121482 0.215485 0.828527 -0.701917 -0.029652 1 0 0 0 0 0 0 949774
-0.002450 -0.001765 0.121482 0.214843 0.833776 -0.703317 -0.029683 1 0 0 0 0 0 0 950774
-0.002450 -0.001765 0.121482 0.214601 0.836815 -0.704259 -0.029713 1 0 0 0 0 0 0 951741
-0.002450 -0.001765 0.121482 0.214615 0.838802 -0.705105 -0.029746 1 0 0 0 0 0 0 952770
-0.002450 -0.001765 0.121482 0.214724 0.840228 -0.705865 -0.029777 1 0 0 0 0 0 0 953769
-0.002450 -0.001765 0.121482 0.214905 0.841377 -0.706618 -0.029808 1 0 0 0 0 0 0 954771
-0.002450 -0.001765 0.121482 0.215098 0.842399 -0.707354 -0.029839 1 0 0 0 0 0 0 955766
-0.002450 -0.001765 0.121482 0.215301 0.843341 -0.708098 -0.029870 1 0 0 0 0 0 0 956755
-0.002450 -0.001765 0.121482 0.215519 0.844260 -0.708841 -0.029902 1 0 0 0 0 0 0 957765
-0.002450 -0.001765 0.121482 0.215746 0.845156 -0.709573 -0.029933 1 0 0 0 0 0 0 958755
-0.002450 -0.001765 0.121482 0.215966 0.846039 -0.710327 -0.029964 1 0 0 0 0 0 0 959763
-0.002431 -0.001769 0.121472 -0.041229 0.906218 -0.577473 -0.029995 1 0 0 0 0 0 0 960755
-0.002422 -0.001771 0.121468 0.054913 0.886219 -0.647306 -0.030027 1 0 0 0 0 0 0 961764
-0.002417 -0.001773 0.121467 0.124791 0.871028 -0.683868 -0.030057 1 0 0 0 0 0 0 962754
-0.002415 -0.001773 0.121467 0.161748 0.863133 -0.698331 -0.030089 1 0 0 0 0 0 0 963764
-0.002414 -0.001773 0.121466 0.180430 0.859461 -0.703983 -0.030120 1 0 0 0 0 0 0 964754
-0.002419 -0.001755 0.121456 0.262997 0.606275 -0.569633 -0.030152 1 0 0 0 0 0 0 965764
-0.002421 -0.001746 0.121453 0.242067 0.699581 -0.641729 -0.030183 1 0 0 0 0 0 0 966764
-0.002422 -0.001741 0.121451 0.224745 0.767998 -0.679366 -0.030214 1 0 0 0 0 0 0 967773
-0.002423 -0.001739 0.121451 0.215258 0.804541 -0.694213 -0.030245 1 0 0 0 0 0 0 968760
-0.002423 -0.001738 0.121451 0.210421 0.823371 -0.700012 -0.030277 1 0 0 0 0 0 0 969772
-0.002423 -0.001737 0.121451 0.208067 0.833219 -0.702545 -0.030309 1 0 0 0 0 0 0 970787
-0.002424 -0.001737 0.121451 0.206977 0.838557 -0.703888 -0.030339 1 0 0 0 0 0 0 971776
-0.002424 -0.001737 0.121451 0.206533 0.841641 -0.704835 -0.030370 1 0 0 0 0 0 0 972769
-0.002424 -0.001737 0.121451 0.206423 0.843606 -0.705615 -0.030401 1 0 0 0 0 0 0 973752
-0.002424 -0.001737 0.121451 0.206458 0.845055 -0.706383 -0.030433 1 0 0 0 0 0 0 974775
-0.002424 -0.001737 0.121451 0.206591 0.846201 -0.707128 -0.030464 1 0 0 0 0 0 0 975768
-0.002424 -0.001737 0.121451 0.206763 0.847214 -0.707848 -0.030496 1 0 0 0 0 0 0 976777
-0.002424 -0.001737 0.121451 0.206953 0.848145 -0.708580 -0.030527 1 0 0 0 0 0 0 977771
-0.002429 -0.001718 0.121441 0.280309 0.597292 -0.572263 -0.030558 1 0 0 0 0 0 0 978772
-0.002432 -0.001709 0.121437 0.254800 0.691606 -0.643772 -0.030588 1 0 0 0 0 0 0 979740
-0.002433 -0.001704 0.121436 0.235223 0.760547 -0.681237 -0.030620 1 0 0 0 0 0 0 980768
-0.002434 -0.001702 0.121435 0.224594 0.797358 -0.696011 -0.030652 1 0 0 0 0 0 0 981769
-0.002447 -0.001714 0.121424 0.391304 0.999492 -0.552158 -0.030683 1 0 0 0 0 0 0 982770
-0.002454 -0.001721 0.121420 0.326724 0.943084 -0.631961 -0.030714 1 0 0 0 0 0 0 983769
-0.002457 -0.001724 0.121419 0.278988 0.898922 -0.673382 -0.030746 1 0 0 0 0 0 0 984778
-0.002459 -0.001725 0.121418 0.253385 0.875419 -0.689648 -0.030777 1 0 0 0 0 0 0 985771
-0.002460 -0.001726 0.121418 0.240416 0.863839 -0.695946 -0.030808 1 0 0 0 0 0 0 986773
-0.002460 -0.001726 0.121418 0.233986 0.858424 -0.698626 -0.030839 1 0 0 0 0 0 0 987774
-0.002460 -0.001727 0.121418 0.230862 0.856133 -0.700020 -0.030871 1 0 0 0 0 0 0 988771
-0.002460 -0.001727 0.121418 0.229405 0.855391 -0.700947 -0.030901 1 0 0 0 0 0 0 989740
-0.002461 -0.001727 0.121418 0.228794 0.855473 -0.701760 -0.030933 1 0 0 0 0 0 0 990768
-0.002461 -0.001727 0.121418 0.228618 0.855947 -0.702503 -0.030964 1 0 0 0 0 0 0 991771
-0.002461 -0.001727 0.121418 0.228630 0.856612 -0.703223 -0.030995 1 0 0 0 0 0 0 992769
-0.002461 -0.001727 0.121418 0.228751 0.857377 -0.703938 -0.031027 1 0 0 0 0 0 0 993769
-0.002461 -0.001727 0.121418 0.228932 0.858190 -0.704644 -0.031058 1 0 0 0 0 0 0 994770
-0.002461 -0.001727 0.121418 0.229130 0.859033 -0.705358 -0.031089 1 0 0 0 0 0 0 995767
-0.002466 -0.001708 0.121408 0.302477 0.608068 -0.568865 -0.031120 1 0 0 0 0 0 0 996769
-0.002469 -0.001699 0.121404 0.277079 0.702260 -0.640399 -0.031152 1 0 0 0 0 0 0 997769
-0.002470 -0.001694 0.121403 0.257543 0.771079 -0.677819 -0.031183 1 0 0 0 0 0 0 998768
-0.002471 -0.001692 0.121403 0.246937 0.807837 -0.692588 -0.031214 1 0 0 0 0 0 0 999767
-0.002471 -0.001691 0.121402 0.241562 0.826730 -0.698314 -0.031245 1 0 0 0 0 0 1 742
-0.002452 -0.001695 0.121392 -0.018774 0.896035 -0.567130 -0.031277 1 0 0 0 0 0 1 1771
-0.002443 -0.001697 0.121389 0.075728 0.880488 -0.637438 -0.031308 1 0 0 0 0 0 1 2768
-0.002438 -0.001698 0.121388 0.144761 0.867543 -0.674139 -0.031339 1 0 0 0 0 0 1 3770
-0.002436 -0.001698 0.121387 0.181305 0.860735 -0.688597 -0.031370 1 0 0 0 0 0 1 4769
-0.002435 -0.001699 0.121387 0.199768 0.857618 -0.694232 -0.031402 1 0 0 0 0 0 1 5769
-0.002434 -0.001699 0.121387 0.209095 0.856439 -0.696669 -0.031433 1 0 0 0 0 0 1 6768
-0.002434 -0.001699 0.121387 0.213859 0.856257 -0.697986 -0.031464 1 0 0 0 0 0 1 7769
-0.002434 -0.001699 0.121387 0.216330 0.856584 -0.698878 -0.031495 1 0 0 0 0 0 1 8756
-0.002434 -0.001699 0.121387 0.217690 0.857187 -0.699656 -0.031527 1 0 0 0 0 0 1 9765
-0.002434 -0.001699 0.121387 0.218466 0.857905 -0.700373 -0.031558 1 0 0 0 0 0 1 10768
-0.002434 -0.001699 0.121387 0.218973 0.858685 -0.701082 -0.031589 1 0 0 0 0 0 1 11769
-0.002415 -0.001703 0.121377 -0.038391 0.918898 -0.567900 -0.031620 1 0 0 0 0 0 1 12769
-0.002405 -0.001705 0.121374 0.057499 0.898869 -0.637633 -0.031652 1 0 0 0 0 0 1 13768
-0.002401 -0.001707 0.121373 0.127222 0.883676 -0.674128 -0.031683 1 0 0 0 0 0 1 14769
-0.002398 -0.001707 0.121372 0.164100 0.875764 -0.688527 -0.031714 1 0 0 0 0 0 1 15768
-0.002397 -0.001708 0.121372 0.182727 0.872084 -0.694118 -0.031745 1 0 0 0 0 0 1 16760
-0.002402 -0.001689 0.121362 0.265328 0.618734 -0.559229 -0.031777 1 0 0 0 0 0 1 17768
-0.002404 -0.001680 0.121358 0.244480 0.711616 -0.631333 -0.031808 1 0 0 0 0 0 1 18768
-0.002406 -0.001675 0.121357 0.227222 0.779763 -0.668931 -0.031839 1 0 0 0 0 0 1 19768
-0.002406 -0.001673 0.121356 0.217723 0.816175 -0.683733 -0.031870 1 0 0 0 0 0 1 20757
-0.002407 -0.001672 0.121356 0.212915 0.834923 -0.689476 -0.031901 1 0 0 0 0 0 1 21754
-0.002407 -0.001671 0.121356 0.210553 0.844698 -0.691949 -0.031933 1 0 0 0 0 0 1 22761
-0.002407 -0.001671 0.121356 0.209458 0.849993 -0.693249 -0.031964 1 0 0 0 0 0 1 23753
-0.002401 -0.001689 0.121335 0.123629 1.095911 -0.410409 -0.031995 1 0 0 0 0 0 1 24761
-0.002398 -0.001698 0.121328 0.157202 1.010821 -0.557450 -0.032026 1 0 0 0 0 0 1 25753
-0.002396 -0.001702 0.121325 0.180216 0.946780 -0.633973 -0.032058 1 0 0 0 0 0 1 26762
-0.002396 -0.001705 0.121324 0.191884 0.912567 -0.663654 -0.032089 1 0 0 0 0 0 1 27753
-0.002401 -0.001687 0.121314 0.270844 0.643610 -0.537334 -0.032120 1 0 0 0 0 0 1 28762
-0.002403 -0.001679 0.121310 0.248127 0.728493 -0.612469 -0.032151 1 0 0 0 0 0 1 29752
-0.002405 -0.001674 0.121309 0.229923 0.792644 -0.651122 -0.032183 1 0 0 0 0 0 1 30761
-0.002405 -0.001672 0.121308 0.219966 0.827028 -0.666273 -0.032214 1 0 0 0 0 0 1 31752
-0.002406 -0.001671 0.121308 0.214900 0.844765 -0.672138 -0.032245 1 0 0 0 0 0 1 32762
-0.002411 -0.001652 0.121298 0.285580 0.602230 -0.537086 -0.032277 1 0 0 0 0 0 1 33773
-0.002414 -0.001642 0.121295 0.258842 0.700267 -0.609225 -0.032307 1 0 0 0 0 0 1 34754
-0.002416 -0.001638 0.121293 0.238640 0.771012 -0.646853 -0.032339 1 0 0 0 0 0 1 35775
-0.002416 -0.001635 0.121293 0.227704 0.808690 -0.661633 -0.032370 1 0 0 0 0 0 1 36759
-0.002398 -0.001639 0.121283 -0.035579 0.887540 -0.533322 -0.032402 1 0 0 0 0 0 1 37773
-0.002388 -0.001640 0.121279 0.057094 0.876741 -0.604793 -0.032433 1 0 0 0 0 0 1 38768
-0.002384 -0.001641 0.121278 0.125170 0.866173 -0.641850 -0.032464 1 0 0 0 0 0 1 39761
-0.002387 -0.001623 0.121267 0.234375 0.608791 -0.518766 -0.032496 1 0 0 0 0 0 1 40773
-0.002389 -0.001614 0.121264 0.227017 0.699159 -0.595290 -0.032527 1 0 0 0 0 0 1 41767
-0.002389 -0.001609 0.121262 0.216506 0.766015 -0.634438 -0.032558 1 0 0 0 0 0 1 42775
-0.002395 -0.001589 0.121252 0.283510 0.550073 -0.511978 -0.032589 1 0 0 0 0 0 1 43774
-0.002398 -0.001578 0.121248 0.254814 0.661328 -0.588797 -0.032620 1 0 0 0 0 0 1 44768
-0.002400 -0.001573 0.121247 0.233580 0.738603 -0.628058 -0.032652 1 0 0 0 0 0 1 45767
-0.002401 -0.001570 0.121246 0.222113 0.779560 -0.643411 -0.032683 1 0 0 0 0 0 1 46768
-0.002414 -0.001583 0.121235 0.388681 0.984132 -0.499664 -0.032714 1 0 0 0 0 0 1 47769
-0.002426 -0.001570 0.121221 0.397219 0.677274 -0.441275 -0.032744 1 0 0 0 0 0 1 48737
-0.002432 -0.001564 0.121216 0.323982 0.726463 -0.553510 -0.032776 1 0 0 0 0 0 1 49737
-0.002435 -0.001561 0.121214 0.278716 0.770915 -0.606444 -0.032808 1 0 0 0 0 0 1 50772
-0.002437 -0.001560 0.121214 0.254965 0.795205 -0.626671 -0.032839 1 0 0 0 0 0 1 51772
-0.002437 -0.001559 0.121213 0.242948 0.807808 -0.634288 -0.032871 1 0 0 0 0 0 1 52771
-0.002424 -0.001544 0.121193 0.052212 0.622481 -0.365322 -0.032902 1 0 0 0 0 0 1 53768
-0.002418 -0.001537 0.121186 0.119161 0.697982 -0.506859 -0.032933 1 0 0 0 0 0 1 54765
-0.002415 -0.001534 0.121184 0.167449 0.751795 -0.580312 -0.032963 1 0 0 0 0 0 1 55737
-0.002413 -0.001532 0.121183 0.192658 0.780287 -0.608764 -0.032995 1 0 0 0 0 0 1 56738
-0.002418 -0.001513 0.121172 0.278315 0.543519 -0.481222 -0.033027 1 0 0 0 0 0 1 57766
-0.002420 -0.001503 0.121169 0.259187 0.643740 -0.556404 -0.033057 1 0 0 0 0 0 1 58738
-0.002421 -0.001498 0.121167 0.242794 0.715528 -0.595073 -0.033089 1 0 0 0 0 0 1 59766
-0.002422 -0.001496 0.121167 0.233728 0.753717 -0.610197 -0.033120 1 0 0 0 0 0 1 60769
-0.002428 -0.001476 0.121156 0.302121 0.521970 -0.477693 -0.033152 1 0 0 0 0 0 1 61768
-0.002431 -0.001466 0.121153 0.274444 0.624629 -0.551241 -0.033182 1 0 0 0 0 0 1 62737
-0.002432 -0.001461 0.121152 0.253761 0.697597 -0.589342 -0.033213 1 0 0 0 0 0 1 63737
-0.002433 -0.001459 0.121151 0.242596 0.736412 -0.604271 -0.033245 1 0 0 0 0 0 1 64767
-0.002433 -0.001458 0.121151 0.236927 0.756294 -0.609963 -0.033277 1 0 0 0 0 0 1 65765
-0.002439 -0.001438 0.121141 0.307118 0.515340 -0.473914 -0.033308 1 0 0 0 0 0 1 66770
-0.002442 -0.001429 0.121137 0.280423 0.613283 -0.546345 -0.033339 1 0 0 0 0 0 1 67764
-0.002443 -0.001424 0.121136 0.260256 0.683878 -0.584039 -0.033370 1 0 0 0 0 0 1 68769
-0.002444 -0.001422 0.121135 0.249326 0.721468 -0.598803 -0.033402 1 0 0 0 0 0 1 69766
-0.002444 -0.001421 0.121135 0.243805 0.740770 -0.604463 -0.033433 1 0 0 0 0 0 1 70767
-0.002445 -0.001420 0.121135 0.241080 0.750742 -0.606812 -0.033464 1 0 0 0 0 0 1 71765
-0.002445 -0.001420 0.121135 0.239826 0.756081 -0.608009 -0.033495 1 0 0 0 0 0 1 72767
-0.002450 -0.001401 0.121125 0.312249 0.507931 -0.470184 -0.033527 1 0 0 0 0 0 1 73766
-0.002453 -0.001392 0.121121 0.286726 0.602126 -0.542112 -0.033558 1 0 0 0 0 0 1 74763
-0.002454 -0.001387 0.121120 0.267157 0.670827 -0.579637 -0.033589 1 0 0 0 0 0 1 75752
-0.002455 -0.001385 0.121120 0.256540 0.707490 -0.594329 -0.033620 1 0 0 0 0 0 1 76759
-0.002455 -0.001384 0.121119 0.251153 0.726305 -0.599964 -0.033652 1 0 0 0 0 0 1 77768
-0.002456 -0.001383 0.121119 0.248532 0.736035 -0.602307 -0.033683 1 0 0 0 0 0 1 78764
-0.002456 -0.001383 0.121119 0.247306 0.741260 -0.603487 -0.033714 1 0 0 0 0 0 1 79767
-0.002461 -0.001364 0.121109 0.319718 0.493081 -0.465481 -0.033745 1 0 0 0 0 0 1 80764
-0.002464 -0.001355 0.121106 0.294268 0.587127 -0.537472 -0.033777 1 0 0 0 0 0 1 81767
-0.002465 -0.001350 0.121104 0.274723 0.655771 -0.575017 -0.033808 1 0 0 0 0 0 1 82765
-0.002466 -0.001348 0.121104 0.264114 0.692369 -0.589715 -0.033839 1 0 0 0 0 0 1 83767
-0.002466 -0.001347 0.121104 0.258726 0.711124 -0.595309 -0.033869 1 0 0 0 0 0 1 84735
-0.002467 -0.001346 0.121104 0.256117 0.720864 -0.597672 -0.033902 1 0 0 0 0 0 1 85765
-0.002467 -0.001346 0.121104 0.254899 0.726052 -0.598836 -0.033933 1 0 0 0 0 0 1 86760
-0.002472 -0.001327 0.121093 0.327285 0.477926 -0.460659 -0.033964 1 0 0 0 0 0 1 87751
-0.002475 -0.001318 0.121090 0.301872 0.571869 -0.532702 -0.033995 1 0 0 0 0 0 1 88759
-0.002476 -0.001313 0.121089 0.282378 0.640492 -0.570333 -0.034030 1 0 0 0 0 0 1 89879
-0.002477 -0.001311 0.121088 0.271789 0.677067 -0.585043 -0.034062 1 0 0 0 0 0 1 90887
-0.002477 -0.001310 0.121088 0.266415 0.695807 -0.590651 -0.034093 1 0 0 0 0 0 1 91875
-0.002478 -0.001309 0.121088 0.263808 0.705510 -0.592979 -0.034124 1 0 0 0 0 0 1 92884
-0.002478 -0.001309 0.121088 0.262604 0.710683 -0.594146 -0.034155 1 0 0 0 0 0 1 93875
-0.002478 -0.001309 0.121088 0.262109 0.713593 -0.594909 -0.034187 1 0 0 0 0 0 1 94886
-0.002459 -0.001313 0.121078 0.003814 0.775134 -0.461614 -0.034218 1 0 0 0 0 0 1 95876
-0.002455 -0.001297 0.121064 0.171842 0.504242 -0.391815 -0.034245 1 0 0 0 0 0 1 96758
-0.002453 -0.001289 0.121059 0.215928 0.581249 -0.499539 -0.034280 1 0 0 0 0 0 1 97880
-0.002452 -0.001285 0.121058 0.233062 0.640606 -0.550719 -0.034312 1 0 0 0 0 0 1 98890
-0.002451 -0.001283 0.121057 0.240849 0.672341 -0.570199 -0.034339 1 0 0 0 0 0 1 99755
-0.002451 -0.001282 0.121057 0.244656 0.688701 -0.577510 -0.034370 1 0 0 0 0 0 1 100757
-0.002451 -0.001281 0.121057 0.246618 0.697188 -0.580435 -0.034402 1 0 0 0 0 0 1 101771
-0.002451 -0.001281 0.121057 0.247698 0.701802 -0.581850 -0.034437 1 0 0 0 0 0 1 102882
-0.002451 -0.001281 0.121057 0.248321 0.704315 -0.582611 -0.034464 1 0 0 0 0 0 1 103762
-0.002451 -0.001281 0.121057 0.248748 0.705936 -0.583255 -0.034495 1 0 0 0 0 0 1 104769
-0.002456 -0.001262 0.121047 0.321978 0.456181 -0.444633 -0.034531 1 0 0 0 0 0 1 105895
-0.002459 -0.001253 0.121043 0.296974 0.548925 -0.516596 -0.034558 1 0 0 0 0 0 1 106764
-0.002461 -0.001249 0.121042 0.277722 0.616978 -0.554238 -0.034593 1 0 0 0 0 0 1 107897
-0.002474 -0.001260 0.121030 0.439868 0.837439 -0.419504 -0.034624 1 0 0 0 0 0 1 108895
-0.002481 -0.001266 0.121026 0.373174 0.789843 -0.501810 -0.034655 1 0 0 0 0 0 1 109885
-0.002484 -0.001268 0.121025 0.324322 0.750086 -0.543829 -0.034686 1 0 0 0 0 0 1 110870
-0.002486 -0.001270 0.121024 0.298164 0.728760 -0.560153 -0.034718 1 0 0 0 0 0 1 111892
-0.002487 -0.001271 0.121024 0.284923 0.718171 -0.566315 -0.034749 1 0 0 0 0 0 1 112890
-0.002487 -0.001271 0.121024 0.278352 0.713148 -0.568829 -0.034781 1 0 0 0 0 0 1 113892
-0.002488 -0.001271 0.121024 0.275184 0.710933 -0.570041 -0.034812 1 0 0 0 0 0 1 114892
-0.002488 -0.001271 0.121024 0.273709 0.710162 -0.570787 -0.034843 1 0 0 0 0 0 1 115897
-0.002488 -0.001271 0.121024 0.273096 0.710075 -0.571384 -0.034874 1 0 0 0 0 0 1 116895
-0.002493 -0.001253 0.121014 0.345734 0.459380 -0.432559 -0.034906 1 0 0 0 0 0 1 117893
-0.002496 -0.001244 0.121010 0.320575 0.551680 -0.504594 -0.034937 1 0 0 0 0 0 1 118896
-0.002497 -0.001239 0.121009 0.301205 0.619389 -0.542145 -0.034968 1 0 0 0 0 0 1 119889
-0.002498 -0.001237 0.121009 0.290679 0.655511 -0.556812 -0.034999 1 0 0 0 0 0 1 120886
-0.002499 -0.001236 0.121008 0.285357 0.674016 -0.562384 -0.035030 1 0 0 0 0 0 1 121889
-0.002499 -0.001235 0.121008 0.282754 0.683585 -0.564678 -0.035062 1 0 0 0 0 0 1 122892
-0.002499 -0.001235 0.121008 0.281577 0.688665 -0.565808 -0.035093 1 0 0 0 0 0 1 123890
-0.002499 -0.001235 0.121008 0.281107 0.691508 -0.566526 -0.035124 1 0 0 0 0 0 1 124890
-0.002512 -0.001248 0.120997 0.453618 0.877498 -0.417547 -0.035155 1 0 0 0 0 0 1 125889
-0.002518 -0.001255 0.120993 0.392416 0.812562 -0.494803 -0.035187 1 0 0 0 0 0 1 126891
-0.002521 -0.001258 0.120992 0.346369 0.764166 -0.535035 -0.035218 1 0 0 0 0 0 1 127892
-0.002523 -0.001260 0.120992 0.321647 0.738498 -0.550717 -0.035249 1 0 0 0 0 0 1 128890
-0.002524 -0.001261 0.120991 0.309129 0.725747 -0.556652 -0.035280 1 0 0 0 0 0 1 129888
-0.002524 -0.001261 0.120991 0.302944 0.719660 -0.559060 -0.035312 1 0 0 0 0 0 1 130891
-0.002524 -0.001262 0.120991 0.299944 0.716893 -0.560220 -0.035343 1 0 0 0 0 0 1 131880
-0.002525 -0.001262 0.120991 0.298567 0.715821 -0.560937 -0.035373 1 0 0 0 0 0 1 132860
-0.002530 -0.001243 0.120981 0.370843 0.464630 -0.422004 -0.035406 1 0 0 0 0 0 1 133892
-0.002514 -0.001238 0.120968 0.087123 0.616433 -0.360161 -0.035437 1 0 0 0 0 0 1 134895
-0.002518 -0.001250 0.120952 0.335234 0.847183 -0.316746 -0.035470 1 0 0 0 0 0 1 135955
-0.002521 -0.001255 0.120946 0.332585 0.801167 -0.443711 -0.035501 1 0 0 0 0 0 1 136959
-0.002522 -0.001258 0.120944 0.317506 0.761651 -0.502559 -0.035532 1 0 0 0 0 0 1 137935
-0.002523 -0.001260 0.120944 0.308334 0.740355 -0.524870 -0.035565 1 0 0 0 0 0 1 138991
-0.002523 -0.001261 0.120944 0.303517 0.729719 -0.533089 -0.035595 1 0 0 0 0 0 1 139968
-0.002523 -0.001261 0.120943 0.301160 0.724665 -0.536293 -0.035627 1 0 0 0 0 0 1 140962
-0.002504 -0.001265 0.120934 0.041663 0.782309 -0.403730 -0.035658 1 0 0 0 0 0 1 141963
-0.002495 -0.001268 0.120930 0.136116 0.760494 -0.473195 -0.035689 1 0 0 0 0 0 1 142961
-0.002490 -0.001269 0.120929 0.205069 0.744405 -0.509349 -0.035720 1 0 0 0 0 0 1 143968
-0.002488 -0.001270 0.120928 0.241543 0.735956 -0.523429 -0.035751 1 0 0 0 0 0 1 144935
-0.002487 -0.001270 0.120928 0.259998 0.731950 -0.528776 -0.035782 1 0 0 0 0 0 1 145932
-0.002486 -0.001270 0.120928 0.269318 0.730233 -0.530950 -0.035813 1 0 0 0 0 0 1 146935
-0.002467 -0.001275 0.120918 0.015763 0.789533 -0.397877 -0.035845 1 0 0 0 0 0 1 147962
-0.002457 -0.001277 0.120915 0.113030 0.768592 -0.467277 -0.035876 1 0 0 0 0 0 1 148957
-0.002453 -0.001278 0.120914 0.183382 0.752945 -0.503402 -0.035908 1 0 0 0 0 0 1 149964
-0.002456 -0.001260 0.120903 0.293436 0.493661 -0.377973 -0.035939 1 0 0 0 0 0 1 150956
-0.002457 -0.001251 0.120899 0.287101 0.581358 -0.454779 -0.035969 1 0 0 0 0 0 1 151934
-0.002458 -0.001247 0.120898 0.277111 0.646718 -0.493952 -0.036001 1 0 0 0 0 0 1 152930
-0.002471 -0.001258 0.120886 0.443961 0.865945 -0.359466 -0.036032 1 0 0 0 0 0 1 153927
-0.002459 -0.001268 0.120873 0.121515 0.877789 -0.307649 -0.036064 1 0 0 0 0 0 1 154962
-0.002453 -0.001273 0.120868 0.168635 0.816876 -0.418410 -0.036095 1 0 0 0 0 0 1 155958
-0.002450 -0.001276 0.120866 0.212043 0.779442 -0.470237 -0.036126 1 0 0 0 0 0 1 156941
-0.002448 -0.001277 0.120865 0.235479 0.760139 -0.489920 -0.036158 1 0 0 0 0 0 1 157956
-0.002448 -0.001278 0.120865 0.247342 0.750620 -0.497199 -0.036188 1 0 0 0 0 0 1 158941
-0.002428 -0.001283 0.120855 -0.004903 0.805927 -0.365654 -0.036218 1 0 0 0 0 0 1 159882
-0.002419 -0.001285 0.120852 0.092795 0.783036 -0.435718 -0.036249 1 0 0 0 0 0 1 160874
-0.002414 -0.001286 0.120851 0.163336 0.766426 -0.472067 -0.036280 1 0 0 0 0 0 1 161881
-0.002412 -0.001287 0.120850 0.200598 0.757744 -0.486200 -0.036311 1 0 0 0 0 0 1 162877
-0.002410 -0.001287 0.120850 0.219431 0.753596 -0.491538 -0.036343 1 0 0 0 0 0 1 163884
-0.002410 -0.001287 0.120850 0.228927 0.751820 -0.493684 -0.036374 1 0 0 0 0 0 1 164872
-0.002410 -0.001288 0.120850 0.233777 0.751238 -0.494713 -0.036405 1 0 0 0 0 0 1 165874
-0.002409 -0.001288 0.120850 0.236283 0.751272 -0.495347 -0.036437 1 0 0 0 0 0 1 166884
-0.002409 -0.001288 0.120850 0.237649 0.751607 -0.495848 -0.036468 1 0 0 0 0 0 1 167882
-0.002403 -0.001306 0.120829 0.153014 0.996151 -0.212004 -0.036499 1 0 0 0 0 0 1 168874
-0.002400 -0.001315 0.120822 0.186886 0.909982 -0.358012 -0.036530 1 0 0 0 0 0 1 169883
-0.002399 -0.001319 0.120819 0.209977 0.845491 -0.433755 -0.036561 1 0 0 0 0 0 1 170881
-0.002398 -0.001322 0.120818 0.221695 0.811108 -0.462921 -0.036593 1 0 0 0 0 0 1 171892
-0.002398 -0.001323 0.120818 0.227465 0.793871 -0.473606 -0.036624 1 0 0 0 0 0 1 172885
-0.002397 -0.001323 0.120818 0.230368 0.785511 -0.477644 -0.036655 1 0 0 0 0 0 1 173883
-0.002397 -0.001324 0.120818 0.231888 0.781646 -0.479305 -0.036686 1 0 0 0 0 0 1 174882
-0.002397 -0.001324 0.120818 0.232743 0.780033 -0.480159 -0.036718 1 0 0 0 0 0 1 175879
-0.002397 -0.001324 0.120818 0.233264 0.779553 -0.480720 -0.036749 1 0 0 0 0 0 1 176880
-0.002397 -0.001324 0.120818 0.233619 0.779649 -0.481189 -0.036780 1 0 0 0 0 0 1 177887
-0.002378 -0.001328 0.120808 -0.024265 0.839782 -0.346953 -0.036812 1 0 0 0 0 0 1 178892
-0.002369 -0.001331 0.120804 0.070371 0.819446 -0.416257 -0.036843 1 0 0 0 0 0 1 179883
-0.002364 -0.001332 0.120803 0.139381 0.804094 -0.452320 -0.036874 1 0 0 0 0 0 1 180878
-0.002362 -0.001332 0.120803 0.175869 0.796064 -0.466354 -0.036906 1 0 0 0 0 0 1 181892
-0.002361 -0.001333 0.120803 0.194307 0.792256 -0.471635 -0.036937 1 0 0 0 0 0 1 182890
-0.002360 -0.001333 0.120803 0.203587 0.790640 -0.473738 -0.036968 1 0 0 0 0 0 1 183877
-0.002360 -0.001333 0.120802 0.208317 0.790169 -0.474729 -0.036999 1 0 0 0 0 0 1 184889
-0.002360 -0.001333 0.120802 0.210765 0.790264 -0.475349 -0.037031 1 0 0 0 0 0 1 185891
-0.002360 -0.001333 0.120802 0.212068 0.790635 -0.475829 -0.037062 1 0 0 0 0 0 1 186890
-0.002360 -0.001333 0.120802 0.212812 0.791166 -0.476260 -0.037093 1 0 0 0 0 0 1 187896
-0.002360 -0.001333 0.120802 0.213278 0.791759 -0.476656 -0.037124 1 0 0 0 0 0 1 188891
-0.002360 -0.001333 0.120802 0.213588 0.792384 -0.477067 -0.037156 1 0 0 0 0 0 1 189892
-0.002360 -0.001333 0.120802 0.213842 0.793035 -0.477470 -0.037186 1 0 0 0 0 0 1 190882
-0.002372 -0.001346 0.120791 0.386967 0.977989 -0.327987 -0.037218 1 0 0 0 0 0 1 191886
-0.002379 -0.001353 0.120788 0.326071 0.912959 -0.405010 -0.037248 1 0 0 0 0 0 1 192859
-0.002382 -0.001357 0.120786 0.280224 0.864573 -0.445086 -0.037280 1 0 0 0 0 0 1 193886
-0.002384 -0.001358 0.120786 0.255577 0.838915 -0.460618 -0.037312 1 0 0 0 0 0 1 194890
-0.002384 -0.001359 0.120786 0.243062 0.826183 -0.466419 -0.037343 1 0 0 0 0 0 1 195888
-0.002385 -0.001360 0.120786 0.236837 0.820119 -0.468723 -0.037374 1 0 0 0 0 0 1 196889
-0.002385 -0.001360 0.120786 0.233805 0.817409 -0.469777 -0.037405 1 0 0 0 0 0 1 197887
-0.002385 -0.001360 0.120786 0.232389 0.816391 -0.470419 -0.037437 1 0 0 0 0 0 1 198889
-0.002385 -0.001360 0.120786 0.231763 0.816206 -0.470869 -0.037467 1 0 0 0 0 0 1 199857
-0.002385 -0.001360 0.120786 0.231553 0.816482 -0.471306 -0.037499 1 0 0 0 0 0 1 200896
-0.002385 -0.001360 0.120786 0.231543 0.816944 -0.471707 -0.037530 1 0 0 0 0 0 1 201888
-0.002385 -0.001360 0.120786 0.231631 0.817515 -0.472099 -0.037562 1 0 0 0 0 0 1 202890
-0.002385 -0.001360 0.120786 0.231775 0.818142 -0.472486 -0.037593 1 0 0 0 0 0 1 203888
-0.002385 -0.001360 0.120786 0.231948 0.818802 -0.472892 -0.037624 1 0 0 0 0 0 1 204888
-0.002385 -0.001360 0.120786 0.232123 0.819463 -0.473281 -0.037655 1 0 0 0 0 0 1 205888
-0.002385 -0.001360 0.120786 0.232304 0.820124 -0.473674 -0.037686 1 0 0 0 0 0 1 206874
-0.002385 -0.001360 0.120786 0.232486 0.820813 -0.474066 -0.037718 1 0 0 0 0 0 1 207885
-0.002385 -0.001360 0.120786 0.232697 0.821501 -0.474458 -0.037749 1 0 0 0 0 0 1 208887
-0.002385 -0.001360 0.120786 0.232884 0.822172 -0.474858 -0.037780 1 0 0 0 0 0 1 209886
-0.002385 -0.001360 0.120786 0.233068 0.822845 -0.475240 -0.037812 1 0 0 0 0 0 1 210889
-0.002385 -0.001360 0.120786 0.233265 0.823523 -0.475638 -0.037843 1 0 0 0 0 0 1 211875
-0.002385 -0.001360 0.120786 0.233449 0.824213 -0.476030 -0.037874 1 0 0 0 0 0 1 212884
-0.002385 -0.001360 0.120786 0.233658 0.824870 -0.476404 -0.037905 1 0 0 0 0 0 1 213858
-0.002385 -0.001360 0.120786 0.233836 0.825575 -0.476815 -0.037937 1 0 0 0 0 0 1 214888
-0.002385 -0.001360 0.120786 0.234037 0.826249 -0.477213 -0.037968 1 0 0 0 0 0 1 215882
-0.002385 -0.001360 0.120786 0.234223 0.826923 -0.477595 -0.037999 1 0 0 0 0 0 1 216886
-0.002385 -0.001360 0.120786 0.234418 0.827591 -0.477988 -0.038029 1 0 0 0 0 0 1 217857
-0.002385 -0.001360 0.120786 0.234605 0.828297 -0.478389 -0.038062 1 0 0 0 0 0 1 218890
-0.002385 -0.001360 0.120786 0.234816 0.828980 -0.478778 -0.038093 1 0 0 0 0 0 1 219885
-0.002385 -0.001360 0.120786 0.235001 0.829622 -0.479161 -0.038123 1 0 0 0 0 0 1 220858
-0.002385 -0.001360 0.120786 0.235183 0.830334 -0.479565 -0.038155 1 0 0 0 0 0 1 221887
-0.002385 -0.001360 0.120786 0.235387 0.831015 -0.479965 -0.038187 1 0 0 0 0 0 1 222890
-0.002385 -0.001360 0.120786 0.235568 0.831674 -0.480339 -0.038217 1 0 0 0 0 0 1 223872
-0.002385 -0.001360 0.120786 0.235770 0.832368 -0.480747 -0.038249 1 0 0 0 0 0 1 224881
-0.002385 -0.001360 0.120786 0.235958 0.833053 -0.481124 -0.038280 1 0 0 0 0 0 1 225871
-0.002385 -0.001360 0.120786 0.236157 0.833732 -0.481533 -0.038312 1 0 0 0 0 0 1 226883
-0.002385 -0.001360 0.120786 0.236355 0.834450 -0.481942 -0.038345 1 0 0 0 0 0 1 227954
-0.002385 -0.001360 0.120786 0.236552 0.835128 -0.482341 -0.038376 1 0 0 0 0 0 1 228939
-0.002385 -0.001360 0.120786 0.236737 0.835823 -0.482735 -0.038408 1 0 0 0 0 0 1 229956
-0.002385 -0.001360 0.120786 0.236948 0.836486 -0.483113 -0.038438 1 0 0 0 0 0 1 230939
-0.002385 -0.001360 0.120786 0.237121 0.837129 -0.483496 -0.038468 1 0 0 0 0 0 1 231881
-0.002385 -0.001360 0.120786 0.237299 0.837805 -0.483879 -0.038499 1 0 0 0 0 0 1 232870
-0.002385 -0.001360 0.120786 0.237507 0.838478 -0.484276 -0.038530 1 0 0 0 0 0 1 233881
-0.002385 -0.001360 0.120786 0.237685 0.839166 -0.484666 -0.038561 1 0 0 0 0 0 1 234874
-0.002385 -0.001360 0.120786 0.237889 0.839849 -0.485067 -0.038593 1 0 0 0 0 0 1 235880
-0.002385 -0.001360 0.120786 0.238080 0.840522 -0.485437 -0.038624 1 0 0 0 0 0 1 236870
-0.002385 -0.001360 0.120786 0.238275 0.841209 -0.485851 -0.038655 1 0 0 0 0 0 1 237880
-0.002385 -0.001360 0.120786 0.238465 0.841924 -0.486258 -0.038688 1 0 0 0 0 0 1 238927
-0.002385 -0.001360 0.120786 0.238662 0.842577 -0.486643 -0.038718 1 0 0 0 0 0 1 239892
-0.002385 -0.001360 0.120786 0.238843 0.843236 -0.487017 -0.038749 1 0 0 0 0 0 1 240874
-0.002385 -0.001360 0.120786 0.239048 0.843939 -0.487430 -0.038781 1 0 0 0 0 0 1 241896
-0.002385 -0.001360 0.120786 0.239248 0.844623 -0.487814 -0.038812 1 0 0 0 0 0 1 242888
-0.002385 -0.001360 0.120786 0.239422 0.845274 -0.488193 -0.038842 1 0 0 0 0 0 1 243870
-0.002385 -0.001360 0.120786 0.239622 0.845964 -0.488599 -0.038874 1 0 0 0 0 0 1 244873
-0.002385 -0.001360 0.120786 0.239804 0.846651 -0.488989 -0.038905 1 0 0 0 0 0 1 245879
-0.002385 -0.001360 0.120786 0.240012 0.847347 -0.489398 -0.038937 1 0 0 0 0 0 1 246905
-0.002385 -0.001360 0.120786 0.240203 0.848017 -0.489766 -0.038968 1 0 0 0 0 0 1 247891
-0.002385 -0.001360 0.120786 0.240390 0.848675 -0.490163 -0.038998 1 0 0 0 0 0 1 248858
-0.002385 -0.001360 0.120786 0.240577 0.849379 -0.490564 -0.039030 1 0 0 0 0 0 1 249890
-0.002385 -0.001360 0.120786 0.240783 0.850042 -0.490955 -0.039062 1 0 0 0 0 0 1 250886
-0.002385 -0.001360 0.120786 0.240974 0.850732 -0.491354 -0.039093 1 0 0 0 0 0 1 251886
-0.002385 -0.001360 0.120786 0.241162 0.851424 -0.491734 -0.039124 1 0 0 0 0 0 1 252884
-0.002385 -0.001360 0.120786 0.241359 0.852096 -0.492139 -0.039155 1 0 0 0 0 0 1 253887
-0.002385 -0.001360 0.120786 0.241543 0.852767 -0.492521 -0.039187 1 0 0 0 0 0 1 254888
-0.002385 -0.001360 0.120786 0.241743 0.853454 -0.492925 -0.039218 1 0 0 0 0 0 1 255887
-0.002385 -0.001360 0.120786 0.241925 0.854138 -0.493313 -0.039249 1 0 0 0 0 0 1 256888
-0.002385 -0.001360 0.120786 0.242126 0.854785 -0.493694 -0.039280 1 0 0 0 0 0 1 257860
-0.002385 -0.001360 0.120786 0.242318 0.855505 -0.494091 -0.039312 1 0 0 0 0 0 1 258887
-0.002385 -0.001360 0.120786 0.242514 0.856175 -0.494495 -0.039343 1 0 0 0 0 0 1 259886
-0.002385 -0.001360 0.120786 0.242710 0.856843 -0.494883 -0.039374 1 0 0 0 0 0 1 260886
-0.002385 -0.001360 0.120786 0.242888 0.857535 -0.495275 -0.039405 1 0 0 0 0 0 1 261885
-0.002385 -0.001360 0.120786 0.243091 0.858215 -0.495675 -0.039437 1 0 0 0 0 0 1 262887
-0.002385 -0.001360 0.120786 0.243284 0.858894 -0.496048 -0.039468 1 0 0 0 0 0 1 263886
-0.002385 -0.001360 0.120786 0.243478 0.859574 -0.496459 -0.039499 1 0 0 0 0 0 1 264886
-0.002385 -0.001360 0.120786 0.243658 0.860256 -0.496846 -0.039530 1 0 0 0 0 0 1 265884
-0.002385 -0.001360 0.120786 0.243862 0.860936 -0.497246 -0.039562 1 0 0 0 0 0 1 266887
-0.002385 -0.001360 0.120786 0.244047 0.861607 -0.497627 -0.039593 1 0 0 0 0 0 1 267888
-0.002385 -0.001360 0.120786 0.244246 0.862289 -0.498028 -0.039624 1 0 0 0 0 0 1 268879
-0.002385 -0.001360 0.120786 0.244437 0.862987 -0.498412 -0.039655 1 0 0 0 0 0 1 269887
-0.002385 -0.001360 0.120786 0.244633 0.863657 -0.498816 -0.039687 1 0 0 0 0 0 1 270887
-0.002385 -0.001360 0.120786 0.244829 0.864322 -0.499203 -0.039718 1 0 0 0 0 0 1 271884
-0.002385 -0.001360 0.120786 0.245007 0.865015 -0.499595 -0.039749 1 0 0 0 0 0 1 272884
-0.002385 -0.001360 0.120786 0.245210 0.865694 -0.499995 -0.039780 1 0 0 0 0 0 1 273884
-0.002385 -0.001360 0.120786 0.245403 0.866375 -0.500369 -0.039812 1 0 0 0 0 0 1 274887
-0.002385 -0.001360 0.120786 0.245596 0.867055 -0.500779 -0.039843 1 0 0 0 0 0 1 275886
-0.002385 -0.001360 0.120786 0.245777 0.867738 -0.501168 -0.039874 1 0 0 0 0 0 1 276886
-0.002385 -0.001360 0.120786 0.245984 0.868403 -0.501559 -0.039905 1 0 0 0 0 0 1 277885
-0.002385 -0.001360 0.120786 0.246163 0.869097 -0.501953 -0.039937 1 0 0 0 0 0 1 278887
-0.002385 -0.001360 0.120786 0.246363 0.869767 -0.502347 -0.039967 1 0 0 0 0 0 1 279873
-0.002385 -0.001360 0.120786 0.246558 0.870452 -0.502724 -0.039999 1 0 0 0 0 0 1 280881
-0.002385 -0.001360 0.120786 0.246752 0.871135 -0.503135 -0.040030 1 0 0 0 0 0 1 281885
-0.002385 -0.001360 0.120786 0.246945 0.871816 -0.503531 -0.040062 1 0 0 0 0 0 1 282887
-0.002385 -0.001360 0.120786 0.247125 0.872496 -0.503916 -0.040093 1 0 0 0 0 0 1 283883
-0.002385 -0.001360 0.120786 0.247332 0.873163 -0.504309 -0.040124 1 0 0 0 0 0 1 284884
-0.002385 -0.001360 0.120786 0.247510 0.873855 -0.504701 -0.040155 1 0 0 0 0 0 1 285883
-0.002385 -0.001360 0.120786 0.247722 0.874544 -0.505094 -0.040187 1 0 0 0 0 0 1 286886
-0.002385 -0.001360 0.120786 0.247900 0.875207 -0.505480 -0.040218 1 0 0 0 0 0 1 287884
-0.002385 -0.001360 0.120786 0.248099 0.875894 -0.505885 -0.040249 1 0 0 0 0 0 1 288884
-0.002385 -0.001360 0.120786 0.248281 0.876577 -0.506273 -0.040280 1 0 0 0 0 0 1 289884
-0.002385 -0.001360 0.120786 0.248484 0.877257 -0.506673 -0.040312 1 0 0 0 0 0 1 290887
-0.002366 -0.001365 0.120776 -0.010440 0.937882 -0.371750 -0.040343 1 0 0 0 0 0 1 291879
-0.002357 -0.001367 0.120772 0.083573 0.917857 -0.440891 -0.040374 1 0 0 0 0 0 1 292869
-0.002352 -0.001368 0.120771 0.152260 0.902690 -0.476897 -0.040405 1 0 0 0 0 0 1 293878
-0.002350 -0.001368 0.120771 0.188570 0.894736 -0.490882 -0.040436 1 0 0 0 0 0 1 294872
-0.002349 -0.001369 0.120770 0.206936 0.890980 -0.496139 -0.040468 1 0 0 0 0 0 1 295878
-0.002348 -0.001369 0.120770 0.216179 0.889414 -0.498225 -0.040499 1 0 0 0 0 0 1 296868
-0.002348 -0.001369 0.120770 0.220876 0.888975 -0.499216 -0.040530 1 0 0 0 0 0 1 297886
-0.002348 -0.001369 0.120770 0.223296 0.889071 -0.499802 -0.040561 1 0 0 0 0 0 1 298872
-0.002348 -0.001369 0.120770 0.224597 0.889473 -0.500262 -0.040593 1 0 0 0 0 0 1 299878
-0.002348 -0.001369 0.120770 0.225335 0.890009 -0.500667 -0.040624 1 0 0 0 0 0 1 300879
-0.002348 -0.001369 0.120770 0.225794 0.890615 -0.501063 -0.040655 1 0 0 0 0 0 1 301867
-0.002348 -0.001369 0.120770 0.226108 0.891274 -0.501457 -0.040686 1 0 0 0 0 0 1 302879
-0.002348 -0.001369 0.120770 0.226337 0.891939 -0.501845 -0.040717 1 0 0 0 0 0 1 303871
-0.002348 -0.001369 0.120770 0.226561 0.892614 -0.502218 -0.040749 1 0 0 0 0 0 1 304875
-0.002348 -0.001369 0.120770 0.226752 0.893299 -0.502610 -0.040780 1 0 0 0 0 0 1 305881
-0.002348 -0.001369 0.120770 0.226940 0.893985 -0.503005 -0.040812 1 0 0 0 0 0 1 306888
-0.002348 -0.001369 0.120770 0.227117 0.894676 -0.503394 -0.040843 1 0 0 0 0 0 1 307897
-0.002348 -0.001369 0.120770 0.227288 0.895351 -0.503774 -0.040874 1 0 0 0 0 0 1 308883
-0.002348 -0.001369 0.120770 0.227459 0.896025 -0.504153 -0.040905 1 0 0 0 0 0 1 309867
-0.002348 -0.001369 0.120770 0.227639 0.896710 -0.504539 -0.040937 1 0 0 0 0 0 1 310885
-0.002348 -0.001369 0.120770 0.227810 0.897404 -0.504930 -0.040968 1 0 0 0 0 0 1 311885
-0.002348 -0.001369 0.120770 0.227981 0.898081 -0.505311 -0.040999 1 0 0 0 0 0 1 312872
-0.002348 -0.001369 0.120770 0.228153 0.898758 -0.505692 -0.041030 1 0 0 0 0 0 1 313860
-0.002348 -0.001369 0.120770 0.228340 0.899449 -0.506069 -0.041061 1 0 0 0 0 0 1 314874
-0.002348 -0.001369 0.120770 0.228506 0.900143 -0.506470 -0.041093 1 0 0 0 0 0 1 315884
-0.002348 -0.001369 0.120770 0.228678 0.900828 -0.506856 -0.041124 1 0 0 0 0 0 1 316884
-0.002348 -0.001369 0.120770 0.228855 0.901499 -0.507234 -0.041155 1 0 0 0 0 0 1 317882
-0.002348 -0.001369 0.120770 0.229026 0.902195 -0.507626 -0.041187 1 0 0 0 0 0 1 318884
-0.002348 -0.001369 0.120770 0.229199 0.902880 -0.508011 -0.041218 1 0 0 0 0 0 1 319882
-0.002348 -0.001369 0.120770 0.229372 0.903564 -0.508376 -0.041249 1 0 0 0 0 0 1 320882
-0.002348 -0.001369 0.120770 0.229548 0.904256 -0.508783 -0.041281 1 0 0 0 0 0 1 321892
-0.002348 -0.001369 0.120770 0.229721 0.904936 -0.509167 -0.041312 1 0 0 0 0 0 1 322886
-0.002348 -0.001369 0.120770 0.229890 0.905602 -0.509542 -0.041342 1 0 0 0 0 0 1 323858
-0.002348 -0.001369 0.120770 0.230069 0.906285 -0.509927 -0.041374 1 0 0 0 0 0 1 324873
-0.002348 -0.001369 0.120770 0.230241 0.906982 -0.510319 -0.041405 1 0 0 0 0 0 1 325877
-0.002348 -0.001369 0.120770 0.230424 0.907683 -0.510701 -0.041437 1 0 0 0 0 0 1 326886
-0.002348 -0.001369 0.120770 0.230594 0.908348 -0.511086 -0.041468 1 0 0 0 0 0 1 327885
-0.002348 -0.001369 0.120770 0.230764 0.909041 -0.511477 -0.041499 1 0 0 0 0 0 1 328884
-0.002348 -0.001369 0.120770 0.230937 0.909727 -0.511863 -0.041530 1 0 0 0 0 0 1 329884
-0.002348 -0.001369 0.120770 0.231111 0.910412 -0.512249 -0.041562 1 0 0 0 0 0 1 330885
-0.002348 -0.001369 0.120770 0.231296 0.911092 -0.512620 -0.041593 1 0 0 0 0 0 1 331883
-0.002348 -0.001369 0.120770 0.231459 0.911779 -0.513017 -0.041624 1 0 0 0 0 0 1 332883
-0.002348 -0.001369 0.120770 0.231632 0.912464 -0.513403 -0.041655 1 0 0 0 0 0 1 333883
-0.002348 -0.001369 0.120770 0.231810 0.913139 -0.513783 -0.041687 1 0 0 0 0 0 1 334886
-0.002348 -0.001369 0.120770 0.231975 0.913812 -0.514162 -0.041717 1 0 0 0 0 0 1 335854
-0.002348 -0.001369 0.120770 0.232153 0.914516 -0.514558 -0.041749 1 0 0 0 0 0 1 336881
-0.002348 -0.001369 0.120770 0.232338 0.915198 -0.514930 -0.041780 1 0 0 0 0 0 1 337882
-0.002348 -0.001369 0.120770 0.232502 0.915887 -0.515328 -0.041812 1 0 0 0 0 0 1 338884
-0.002348 -0.001369 0.120770 0.232675 0.916571 -0.515714 -0.041843 1 0 0 0 0 0 1 339883
-0.002348 -0.001369 0.120770 0.232848 0.917256 -0.516100 -0.041874 1 0 0 0 0 0 1 340883
-0.002348 -0.001369 0.120770 0.233025 0.917928 -0.516478 -0.041905 1 0 0 0 0 0 1 341882
-0.002348 -0.001369 0.120770 0.233196 0.918623 -0.516869 -0.041937 1 0 0 0 0 0 1 342883
-0.002348 -0.001369 0.120770 0.233378 0.919318 -0.517248 -0.041968 1 0 0 0 0 0 1 343883
-0.002348 -0.001369 0.120770 0.233547 0.919981 -0.517632 -0.041999 1 0 0 0 0 0 1 344880
-0.002348 -0.001369 0.120770 0.233717 0.920675 -0.518023 -0.042030 1 0 0 0 0 0 1 345879
-0.002348 -0.001369 0.120770 0.233889 0.921356 -0.518407 -0.042061 1 0 0 0 0 0 1 346873
-0.002348 -0.001369 0.120770 0.234068 0.922035 -0.518789 -0.042093 1 0 0 0 0 0 1 347882
-0.002348 -0.001369 0.120770 0.234247 0.922738 -0.519173 -0.042124 1 0 0 0 0 0 1 348882
-0.002348 -0.001369 0.120770 0.234413 0.923417 -0.519565 -0.042155 1 0 0 0 0 0 1 349882
-0.002348 -0.001369 0.120770 0.234587 0.924105 -0.519953 -0.042187 1 0 0 0 0 0 1 350888
-0.002348 -0.001369 0.120770 0.234764 0.924774 -0.520330 -0.042218 1 0 0 0 0 0 1 351883
-0.002348 -0.001369 0.120770 0.234934 0.925470 -0.520721 -0.042249 1 0 0 0 0 0 1 352884
-0.002348 -0.001369 0.120770 0.235108 0.926154 -0.521107 -0.042280 1 0 0 0 0 0 1 353883
-0.002348 -0.001369 0.120770 0.235293 0.926837 -0.521479 -0.042312 1 0 0 0 0 0 1 354884
-0.002348 -0.001369 0.120770 0.235457 0.927524 -0.521876 -0.042343 1 0 0 0 0 0 1 355884
-0.002348 -0.001369 0.120770 0.235629 0.928208 -0.522262 -0.042374 1 0 0 0 0 0 1 356882
-0.002348 -0.001369 0.120770 0.235804 0.928871 -0.522635 -0.042405 1 0 0 0 0 0 1 357869
-0.002348 -0.001369 0.120770 0.235976 0.929573 -0.523030 -0.042436 1 0 0 0 0 0 1 358879
-0.002348 -0.001369 0.120770 0.236144 0.930262 -0.523398 -0.042467 1 0 0 0 0 0 1 359867
-0.002348 -0.001369 0.120770 0.236322 0.930942 -0.523798 -0.042499 1 0 0 0 0 0 1 360875
-0.002348 -0.001369 0.120770 0.236498 0.931609 -0.524175 -0.042530 1 0 0 0 0 0 1 361867
-0.002348 -0.001369 0.120770 0.236671 0.932312 -0.524571 -0.042561 1 0 0 0 0 0 1 362879
-0.002348 -0.001369 0.120770 0.236842 0.932988 -0.524951 -0.042592 1 0 0 0 0 0 1 363865
-0.002348 -0.001369 0.120770 0.237017 0.933680 -0.525341 -0.042624 1 0 0 0 0 0 1 364876
-0.002348 -0.001369 0.120770 0.237201 0.934355 -0.525709 -0.042655 1 0 0 0 0 0 1 365867
-0.002348 -0.001369 0.120770 0.237367 0.935051 -0.526111 -0.042686 1 0 0 0 0 0 1 366879
-0.002348 -0.001369 0.120770 0.237539 0.935734 -0.526496 -0.042718 1 0 0 0 0 0 1 367876
-0.002348 -0.001369 0.120770 0.237715 0.936401 -0.526872 -0.042749 1 0 0 0 0 0 1 368868
-0.002348 -0.001369 0.120770 0.237887 0.937103 -0.527266 -0.042780 1 0 0 0 0 0 1 369878
-0.002348 -0.001369 0.120770 0.238060 0.937788 -0.527652 -0.042811 1 0 0 0 0 0 1 370877
-0.002348 -0.001369 0.120770 0.238248 0.938478 -0.528029 -0.042843 1 0 0 0 0 0 1 371890
-0.002348 -0.001369 0.120770 0.238411 0.939165 -0.528425 -0.042874 1 0 0 0 0 0 1 372889
-0.002348 -0.001369 0.120770 0.238584 0.939849 -0.528811 -0.042905 1 0 0 0 0 0 1 373888
-0.002348 -0.001369 0.120770 0.238756 0.940527 -0.529193 -0.042936 1 0 0 0 0 0 1 374878
-0.002348 -0.001369 0.120770 0.238933 0.941201 -0.529573 -0.042968 1 0 0 0 0 0 1 375881
-0.002348 -0.001369 0.120770 0.239112 0.941904 -0.529956 -0.042999 1 0 0 0 0 0 1 376880
-0.002348 -0.001369 0.120770 0.239278 0.942582 -0.530348 -0.043030 1 0 0 0 0 0 1 377879
-0.002348 -0.001369 0.120770 0.239456 0.943261 -0.530731 -0.043062 1 0 0 0 0 0 1 378889
-0.002348 -0.001369 0.120770 0.239626 0.943951 -0.531120 -0.043093 1 0 0 0 0 0 1 379883
-0.002348 -0.001369 0.120770 0.239795 0.944618 -0.531495 -0.043123 1 0 0 0 0 0 1 380855
-0.002348 -0.001369 0.120770 0.239985 0.945319 -0.531878 -0.043155 1 0 0 0 0 0 1 381883
-0.002348 -0.001369 0.120770 0.240148 0.946006 -0.532275 -0.043187 1 0 0 0 0 0 1 382883
-0.002348 -0.001369 0.120770 0.240321 0.946691 -0.532661 -0.043218 1 0 0 0 0 0 1 383883
-0.002348 -0.001369 0.120770 0.240494 0.947374 -0.533046 -0.043249 1 0 0 0 0 0 1 384881
-0.002348 -0.001369 0.120770 0.240672 0.948048 -0.533425 -0.043280 1 0 0 0 0 0 1 385882
-0.002348 -0.001369 0.120770 0.240843 0.948747 -0.533819 -0.043312 1 0 0 0 0 0 1 386889
-0.002348 -0.001369 0.120770 0.241024 0.949437 -0.534195 -0.043343 1 0 0 0 0 0 1 387883
-0.002348 -0.001369 0.120770 0.241194 0.950104 -0.534581 -0.043374 1 0 0 0 0 0 1 388885
-0.002348 -0.001369 0.120770 0.241364 0.950797 -0.534972 -0.043405 1 0 0 0 0 0 1 389884
-0.002348 -0.001369 0.120770 0.241536 0.951478 -0.535355 -0.043436 1 0 0 0 0 0 1 390876
-0.002348 -0.001369 0.120770 0.241713 0.952150 -0.535733 -0.043468 1 0 0 0 0 0 1 391876
-0.002348 -0.001369 0.120770 0.241885 0.952849 -0.536127 -0.043499 1 0 0 0 0 0 1 392882
-0.002348 -0.001369 0.120770 0.242054 0.953546 -0.536499 -0.043530 1 0 0 0 0 0 1 393881
-0.002348 -0.001369 0.120770 0.242231 0.954221 -0.536896 -0.043561 1 0 0 0 0 0 1 394882
-0.002348 -0.001369 0.120770 0.242409 0.954893 -0.537276 -0.043593 1 0 0 0 0 0 1 395882
-0.002348 -0.001369 0.120770 0.242579 0.955587 -0.537667 -0.043624 1 0 0 0 0 0 1 396881
-0.002348 -0.001369 0.120770 0.242753 0.956273 -0.538053 -0.043655 1 0 0 0 0 0 1 397881
-0.002348 -0.001369 0.120770 0.242938 0.956955 -0.538425 -0.043687 1 0 0 0 0 0 1 398882
-0.002348 -0.001369 0.120770 0.243102 0.957642 -0.538821 -0.043718 1 0 0 0 0 0 1 399881
-0.002348 -0.001369 0.120770 0.243274 0.958326 -0.539207 -0.043749 1 0 0 0 0 0 1 400880
-0.002348 -0.001369 0.120770 0.243448 0.959013 -0.539594 -0.043780 1 0 0 0 0 0 1 401883
-0.002348 -0.001369 0.120770 0.243626 0.959689 -0.539975 -0.043812 1 0 0 0 0 0 1 402888
-0.002348 -0.001369 0.120770 0.243796 0.960378 -0.540363 -0.043843 1 0 0 0 0 0 1 403880
-0.002348 -0.001369 0.120770 0.243977 0.961072 -0.540741 -0.043874 1 0 0 0 0 0 1 404880
-0.002348 -0.001369 0.120770 0.244148 0.961739 -0.541127 -0.043905 1 0 0 0 0 0 1 405881
-0.002348 -0.001369 0.120770 0.244318 0.962433 -0.541519 -0.043936 1 0 0 0 0 0 1 406882
-0.002348 -0.001369 0.120770 0.244491 0.963119 -0.541904 -0.043968 1 0 0 0 0 0 1 407882
-0.002348 -0.001369 0.120770 0.244668 0.963791 -0.542283 -0.043999 1 0 0 0 0 0 1 408881
-0.002348 -0.001369 0.120770 0.244838 0.964485 -0.542673 -0.044030 1 0 0 0 0 0 1 409880
-0.002348 -0.001369 0.120770 0.245019 0.965174 -0.543049 -0.044061 1 0 0 0 0 0 1 410872
-0.002348 -0.001369 0.120770 0.245185 0.965849 -0.543439 -0.044092 1 0 0 0 0 0 1 411869
-0.002348 -0.001369 0.120770 0.245362 0.966525 -0.543821 -0.044124 1 0 0 0 0 0 1 412875
-0.002348 -0.001369 0.120770 0.245534 0.967223 -0.544214 -0.044155 1 0 0 0 0 0 1 413880
-0.002348 -0.001369 0.120770 0.245708 0.967911 -0.544601 -0.044187 1 0 0 0 0 0 1 414883
-0.002348 -0.001369 0.120770 0.245893 0.968592 -0.544972 -0.044218 1 0 0 0 0 0 1 415882
-0.002348 -0.001369 0.120770 0.246056 0.969279 -0.545369 -0.044249 1 0 0 0 0 0 1 416881
-0.002348 -0.001369 0.120770 0.246227 0.969956 -0.545751 -0.044280 1 0 0 0 0 0 1 417870
-0.002348 -0.001369 0.120770 0.246406 0.970638 -0.546135 -0.044312 1 0 0 0 0 0 1 418883
-0.002348 -0.001369 0.120770 0.246577 0.971331 -0.546525 -0.044343 1 0 0 0 0 0 1 419881
-0.002348 -0.001369 0.120770 0.246750 0.972016 -0.546911 -0.044374 1 0 0 0 0 0 1 420880
-0.002348 -0.001369 0.120770 0.246932 0.972710 -0.547290 -0.044405 1 0 0 0 0 0 1 421881
-0.002348 -0.001369 0.120770 0.247107 0.973397 -0.547686 -0.044437 1 0 0 0 0 0 1 422912
-0.002348 -0.001369 0.120770 0.247284 0.974116 -0.548092 -0.044470 1 0 0 0 0 0 1 423949
-0.002329 -0.001373 0.120760 -0.012789 1.035012 -0.412390 -0.044501 1 0 0 0 0 0 1 424952
-0.002319 -0.001376 0.120757 0.080511 1.015162 -0.481341 -0.044532 1 0 0 0 0 0 1 425947
-0.002314 -0.001377 0.120756 0.148840 1.000067 -0.517292 -0.044563 1 0 0 0 0 0 1 426933
-0.002312 -0.001377 0.120755 0.184964 0.992173 -0.531268 -0.044595 1 0 0 0 0 0 1 427946
-0.002311 -0.001378 0.120755 0.203223 0.988429 -0.536491 -0.044626 1 0 0 0 0 0 1 428932
-0.002310 -0.001378 0.120755 0.212402 0.986887 -0.538585 -0.044657 1 0 0 0 0 0 1 429948
-0.002310 -0.001378 0.120755 0.217075 0.986453 -0.539565 -0.044689 1 0 0 0 0 0 1 430952
-0.002310 -0.001378 0.120755 0.219470 0.986564 -0.540148 -0.044720 1 0 0 0 0 0 1 431949
-0.002310 -0.001378 0.120755 0.220732 0.986958 -0.540585 -0.044751 1 0 0 0 0 0 1 432931
-0.002310 -0.001378 0.120755 0.221458 0.987519 -0.541001 -0.044782 1 0 0 0 0 0 1 433947
-0.002310 -0.001378 0.120755 0.221891 0.988132 -0.541383 -0.044814 1 0 0 0 0 0 1 434949
-0.002310 -0.001378 0.120755 0.222170 0.988729 -0.541733 -0.044842 1 0 0 0 0 0 1 435865
-0.002310 -0.001378 0.120755 0.222406 0.989404 -0.542112 -0.044874 1 0 0 0 0 0 1 436873
-0.002310 -0.001378 0.120755 0.222589 0.990079 -0.542498 -0.044905 1 0 0 0 0 0 1 437864
-0.002310 -0.001378 0.120755 0.222757 0.990766 -0.542864 -0.044936 1 0 0 0 0 0 1 438865
-0.002310 -0.001378 0.120755 0.222926 0.991458 -0.543250 -0.044967 1 0 0 0 0 0 1 439874
-0.002310 -0.001378 0.120755 0.223080 0.992139 -0.543624 -0.044998 1 0 0 0 0 0 1 440863
-0.002310 -0.001378 0.120755 0.223237 0.992836 -0.544006 -0.045030 1 0 0 0 0 0 1 441874
-0.002310 -0.001378 0.120755 0.223402 0.993516 -0.544386 -0.045061 1 0 0 0 0 0 1 442865
-0.002310 -0.001378 0.120755 0.223552 0.994208 -0.544758 -0.045093 1 0 0 0 0 0 1 443882
-0.002310 -0.001378 0.120755 0.223714 0.994899 -0.545145 -0.045124 1 0 0 0 0 0 1 444875
-0.002310 -0.001378 0.120755 0.223857 0.995591 -0.545516 -0.045155 1 0 0 0 0 0 1 445873
-0.002310 -0.001378 0.120755 0.224029 0.996305 -0.545895 -0.045187 1 0 0 0 0 0 1 446913
-0.002310 -0.001378 0.120755 0.224178 0.996961 -0.546272 -0.045217 1 0 0 0 0 0 1 447865
-0.002310 -0.001378 0.120755 0.224322 0.997655 -0.546647 -0.045249 1 0 0 0 0 0 1 448869
-0.002310 -0.001378 0.120755 0.224487 0.998343 -0.547031 -0.045280 1 0 0 0 0 0 1 449871
-0.002310 -0.001378 0.120755 0.224637 0.999030 -0.547401 -0.045311 1 0 0 0 0 0 1 450881
-0.002310 -0.001378 0.120755 0.224786 0.999725 -0.547781 -0.045343 1 0 0 0 0 0 1 451875
-0.002310 -0.001378 0.120755 0.224962 1.000428 -0.548162 -0.045374 1 0 0 0 0 0 1 452885
-0.002310 -0.001378 0.120755 0.225102 1.001097 -0.548532 -0.045405 1 0 0 0 0 0 1 453880
-0.002310 -0.001378 0.120755 0.225264 1.001794 -0.548922 -0.045437 1 0 0 0 0 0 1 454882
-0.002310 -0.001378 0.120755 0.225408 1.002486 -0.549294 -0.045468 1 0 0 0 0 0 1 455880
-0.002310 -0.001378 0.120755 0.225565 1.003163 -0.549665 -0.045499 1 0 0 0 0 0 1 456880
-0.002310 -0.001378 0.120755 0.225728 1.003860 -0.550054 -0.045530 1 0 0 0 0 0 1 457880
-0.002310 -0.001378 0.120755 0.225881 1.004562 -0.550420 -0.045561 1 0 0 0 0 0 1 458881
-0.002310 -0.001378 0.120755 0.226039 1.005240 -0.550809 -0.045593 1 0 0 0 0 0 1 459879
-0.002310 -0.001378 0.120755 0.226187 1.005926 -0.551179 -0.045624 1 0 0 0 0 0 1 460889
-0.002310 -0.001378 0.120755 0.226332 1.006600 -0.551548 -0.045654 1 0 0 0 0 0 1 461852
-0.002310 -0.001378 0.120755 0.226504 1.007310 -0.551945 -0.045687 1 0 0 0 0 0 1 462886
-0.002310 -0.001378 0.120755 0.226659 1.007995 -0.552302 -0.045718 1 0 0 0 0 0 1 463881
-0.002310 -0.001378 0.120755 0.226814 1.008684 -0.552696 -0.045749 1 0 0 0 0 0 1 464880
-0.002310 -0.001378 0.120755 0.226952 1.009354 -0.553058 -0.045779 1 0 0 0 0 0 1 465849
-0.002310 -0.001378 0.120755 0.227110 1.010065 -0.553446 -0.045811 1 0 0 0 0 0 1 466879
-0.002310 -0.001378 0.120755 0.227281 1.010741 -0.553825 -0.045843 1 0 0 0 0 0 1 467882
-0.002310 -0.001378 0.120755 0.227430 1.011450 -0.554194 -0.045874 1 0 0 0 0 0 1 468879
-0.002310 -0.001378 0.120755 0.227588 1.012129 -0.554584 -0.045905 1 0 0 0 0 0 1 469878
-0.002310 -0.001378 0.120755 0.227735 1.012809 -0.554950 -0.045936 1 0 0 0 0 0 1 470879
-0.002310 -0.001378 0.120755 0.227885 1.013508 -0.555333 -0.045968 1 0 0 0 0 0 1 471878
-0.002310 -0.001378 0.120755 0.228052 1.014195 -0.555717 -0.045999 1 0 0 0 0 0 1 472878
-0.002310 -0.001378 0.120755 0.228199 1.014875 -0.556083 -0.046030 1 0 0 0 0 0 1 473879
-0.002310 -0.001378 0.120755 0.228350 1.015576 -0.556466 -0.046061 1 0 0 0 0 0 1 474881
-0.002291 -0.001382 0.120745 -0.032077 1.076536 -0.420354 -0.046092 1 0 0 0 0 0 1 475849
-0.002281 -0.001385 0.120742 0.060897 1.056782 -0.489311 -0.046124 1 0 0 0 0 0 1 476880
-0.002277 -0.001386 0.120740 0.129045 1.041730 -0.525258 -0.046155 1 0 0 0 0 0 1 477879
-0.002274 -0.001386 0.120740 0.165088 1.033867 -0.539216 -0.046186 1 0 0 0 0 0 1 478880
-0.002273 -0.001387 0.120740 0.183283 1.030150 -0.544434 -0.046218 1 0 0 0 0 0 1 479879
-0.002273 -0.001387 0.120740 0.192436 1.028592 -0.546517 -0.046249 1 0 0 0 0 0 1 480878
-0.002272 -0.001387 0.120740 0.197072 1.028165 -0.547483 -0.046280 1 0 0 0 0 0 1 481879
-0.002272 -0.001387 0.120740 0.199442 1.028284 -0.548061 -0.046311 1 0 0 0 0 0 1 482879
-0.002272 -0.001387 0.120740 0.200697 1.028692 -0.548503 -0.046343 1 0 0 0 0 0 1 483878
-0.002272 -0.001387 0.120740 0.201389 1.029240 -0.548895 -0.046373 1 0 0 0 0 0 1 484865
-0.002272 -0.001387 0.120740 0.201815 1.029860 -0.549278 -0.046405 1 0 0 0 0 0 1 485875
-0.002272 -0.001387 0.120740 0.202089 1.030522 -0.549655 -0.046436 1 0 0 0 0 0 1 486880
-0.002272 -0.001387 0.120740 0.202285 1.031190 -0.550024 -0.046468 1 0 0 0 0 0 1 487879
-0.002272 -0.001387 0.120740 0.202456 1.031884 -0.550399 -0.046499 1 0 0 0 0 0 1 488879
-0.002272 -0.001387 0.120740 0.202618 1.032572 -0.550763 -0.046530 1 0 0 0 0 0 1 489879
-0.002272 -0.001387 0.120740 0.202756 1.033266 -0.551132 -0.046561 1 0 0 0 0 0 1 490880
-0.002272 -0.001387 0.120740 0.202904 1.033956 -0.551508 -0.046593 1 0 0 0 0 0 1 491879
-0.002272 -0.001387 0.120740 0.203045 1.034639 -0.551873 -0.046624 1 0 0 0 0 0 1 492882
-0.002272 -0.001387 0.120740 0.203161 1.035322 -0.552230 -0.046654 1 0 0 0 0 0 1 493848
-0.002272 -0.001387 0.120740 0.203312 1.036037 -0.552618 -0.046686 1 0 0 0 0 0 1 494880
-0.002272 -0.001387 0.120740 0.203459 1.036721 -0.552972 -0.046717 1 0 0 0 0 0 1 495872
-0.002272 -0.001387 0.120740 0.203584 1.037409 -0.553349 -0.046748 1 0 0 0 0 0 1 496859
-0.002272 -0.001387 0.120740 0.203720 1.038108 -0.553723 -0.046780 1 0 0 0 0 0 1 497867
-0.002272 -0.001387 0.120740 0.203861 1.038795 -0.554090 -0.046811 1 0 0 0 0 0 1 498874
-0.002272 -0.001387 0.120740 0.203989 1.039540 -0.554480 -0.046844 1 0 0 0 0 0 1 499930
-0.002272 -0.001387 0.120740 0.204137 1.040243 -0.554861 -0.046876 1 0 0 0 0 0 1 500945
-0.002278 -0.001368 0.120730 0.278214 0.786656 -0.414395 -0.046907 1 0 0 0 0 0 1 501946
-0.002280 -0.001359 0.120726 0.253549 0.877379 -0.485410 -0.046939 1 0 0 0 0 0 1 502951
-0.002282 -0.001355 0.120725 0.234432 0.944293 -0.522431 -0.046970 1 0 0 0 0 0 1 503945
-0.002282 -0.001352 0.120724 0.224024 0.980026 -0.536794 -0.047000 1 0 0 0 0 0 1 504929
-0.002283 -0.001351 0.120724 0.218697 0.998376 -0.542165 -0.047032 1 0 0 0 0 0 1 505944
-0.002283 -0.001351 0.120724 0.216068 1.007897 -0.544286 -0.047064 1 0 0 0 0 0 1 506950
-0.002283 -0.001350 0.120724 0.214797 1.012923 -0.545231 -0.047092 1 0 0 0 0 0 1 507871
-0.002283 -0.001350 0.120724 0.214234 1.015776 -0.545812 -0.047123 1 0 0 0 0 0 1 508863
-0.002283 -0.001350 0.120724 0.214013 1.017565 -0.546247 -0.047155 1 0 0 0 0 0 1 509871
-0.002283 -0.001350 0.120724 0.213980 1.018798 -0.546631 -0.047186 1 0 0 0 0 0 1 510871
-0.002283 -0.001350 0.120724 0.214040 1.019741 -0.547006 -0.047217 1 0 0 0 0 0 1 511870
-0.002283 -0.001350 0.120724 0.214128 1.020546 -0.547365 -0.047248 1 0 0 0 0 0 1 512862
-0.002283 -0.001350 0.120724 0.214248 1.021289 -0.547740 -0.047280 1 0 0 0 0 0 1 513863
-0.002283 -0.001350 0.120724 0.214383 1.021999 -0.548101 -0.047311 1 0 0 0 0 0 1 514874
-0.002283 -0.001350 0.120724 0.214514 1.022688 -0.548451 -0.047342 1 0 0 0 0 0 1 515860
-0.002283 -0.001350 0.120724 0.214655 1.023393 -0.548827 -0.047374 1 0 0 0 0 0 1 516883
-0.002283 -0.001350 0.120724 0.214794 1.024058 -0.549184 -0.047405 1 0 0 0 0 0 1 517867
-0.002283 -0.001350 0.120724 0.214937 1.024741 -0.549550 -0.047436 1 0 0 0 0 0 1 518878
-0.002283 -0.001350 0.120724 0.215070 1.025405 -0.549886 -0.047467 1 0 0 0 0 0 1 519845
-0.002283 -0.001350 0.120724 0.215218 1.026081 -0.550266 -0.047498 1 0 0 0 0 0 1 520862
-0.002283 -0.001350 0.120724 0.215361 1.026763 -0.550633 -0.047530 1 0 0 0 0 0 1 521873
-0.002283 -0.001350 0.120724 0.215504 1.027442 -0.550998 -0.047561 1 0 0 0 0 0 1 522880
-0.002283 -0.001350 0.120724 0.215643 1.028103 -0.551353 -0.047592 1 0 0 0 0 0 1 523859
-0.002283 -0.001350 0.120724 0.215787 1.028791 -0.551722 -0.047624 1 0 0 0 0 0 1 524879
-0.002283 -0.001350 0.120724 0.215923 1.029470 -0.552067 -0.047655 1 0 0 0 0 0 1 525868
-0.002283 -0.001350 0.120724 0.216070 1.030143 -0.552445 -0.047686 1 0 0 0 0 0 1 526880
-0.002283 -0.001350 0.120724 0.216208 1.030796 -0.552797 -0.047717 1 0 0 0 0 0 1 527849
-0.002283 -0.001350 0.120724 0.216349 1.031470 -0.553159 -0.047748 1 0 0 0 0 0 1 528848
-0.002283 -0.001350 0.120724 0.216492 1.032177 -0.553538 -0.047780 1 0 0 0 0 0 1 529878
-0.002283 -0.001350 0.120724 0.216638 1.032850 -0.553899 -0.047812 1 0 0 0 0 0 1 530889
-0.002283 -0.001350 0.120724 0.216776 1.033536 -0.554247 -0.047843 1 0 0 0 0 0 1 531891
-0.002283 -0.001350 0.120724 0.216922 1.034206 -0.554624 -0.047874 1 0 0 0 0 0 1 532898
-0.002283 -0.001350 0.120724 0.217063 1.034874 -0.554984 -0.047905 1 0 0 0 0 0 1 533889
-0.002283 -0.001350 0.120724 0.217205 1.035550 -0.555347 -0.047937 1 0 0 0 0 0 1 534891
-0.002283 -0.001350 0.120724 0.217345 1.036219 -0.555705 -0.047968 1 0 0 0 0 0 1 535882
-0.002283 -0.001350 0.120724 0.217488 1.036896 -0.556069 -0.047999 1 0 0 0 0 0 1 536886
-0.002283 -0.001350 0.120724 0.217638 1.037581 -0.556424 -0.048030 1 0 0 0 0 0 1 537887
-0.002283 -0.001350 0.120724 0.217757 1.038264 -0.556793 -0.048062 1 0 0 0 0 0 1 538888
-0.002283 -0.001350 0.120724 0.217911 1.038924 -0.557155 -0.048093 1 0 0 0 0 0 1 539886
-0.002283 -0.001350 0.120724 0.218054 1.039597 -0.557517 -0.048124 1 0 0 0 0 0 1 540886
-0.002283 -0.001350 0.120724 0.218193 1.040260 -0.557873 -0.048155 1 0 0 0 0 0 1 541868
-0.002283 -0.001350 0.120724 0.218340 1.040990 -0.558245 -0.048188 1 0 0 0 0 0 1 542933
-0.002283 -0.001350 0.120724 0.218487 1.041663 -0.558623 -0.048220 1 0 0 0 0 0 1 543945
-0.002283 -0.001350 0.120724 0.218621 1.042331 -0.558983 -0.048250 1 0 0 0 0 0 1 544918
-0.002283 -0.001350 0.120724 0.218766 1.042997 -0.559340 -0.048281 1 0 0 0 0 0 1 545920
-0.002283 -0.001350 0.120724 0.218913 1.043693 -0.559714 -0.048314 1 0 0 0 0 0 1 546953
-0.002283 -0.001350 0.120724 0.219046 1.044357 -0.560050 -0.048344 1 0 0 0 0 0 1 547920
-0.002283 -0.001350 0.120724 0.219191 1.045023 -0.560424 -0.048375 1 0 0 0 0 0 1 548921
-0.002283 -0.001350 0.120724 0.219337 1.045714 -0.560797 -0.048407 1 0 0 0 0 0 1 549946
-0.002283 -0.001350 0.120724 0.219480 1.046395 -0.561162 -0.048439 1 0 0 0 0 0 1 550956
-0.002283 -0.001350 0.120724 0.219621 1.047067 -0.561523 -0.048470 1 0 0 0 0 0 1 551952
-0.002283 -0.001350 0.120724 0.219762 1.047742 -0.561885 -0.048501 1 0 0 0 0 0 1 552951
-0.002283 -0.001350 0.120724 0.219904 1.048417 -0.562236 -0.048531 1 0 0 0 0 0 1 553921
-0.002283 -0.001350 0.120724 0.220036 1.049105 -0.562607 -0.048564 1 0 0 0 0 0 1 554962
-0.002283 -0.001350 0.120724 0.220185 1.049763 -0.562967 -0.048595 1 0 0 0 0 0 1 555943
-0.002289 -0.001332 0.120714 0.294362 0.795779 -0.422090 -0.048626 1 0 0 0 0 0 1 556954
-0.002291 -0.001322 0.120710 0.269812 0.886184 -0.493068 -0.048657 1 0 0 0 0 0 1 557947
-0.002293 -0.001318 0.120709 0.250746 0.952916 -0.530075 -0.048689 1 0 0 0 0 0 1 558948
-0.002293 -0.001316 0.120709 0.240358 0.988564 -0.544435 -0.048720 1 0 0 0 0 0 1 559946
-0.002294 -0.001315 0.120708 0.235070 1.006844 -0.549791 -0.048751 1 0 0 0 0 0 1 560950
-0.002294 -0.001314 0.120708 0.232430 1.016298 -0.551895 -0.048781 1 0 0 0 0 0 1 561922
-0.002294 -0.001314 0.120708 0.231189 1.021375 -0.552866 -0.048814 1 0 0 0 0 0 1 562948
-0.002294 -0.001314 0.120708 0.230635 1.024213 -0.553431 -0.048844 1 0 0 0 0 0 1 563920
-0.002294 -0.001313 0.120708 0.230416 1.025988 -0.553873 -0.048876 1 0 0 0 0 0 1 564949
-0.002294 -0.001313 0.120708 0.230396 1.027176 -0.554256 -0.048907 1 0 0 0 0 0 1 565945
-0.002294 -0.001313 0.120708 0.230460 1.028117 -0.554615 -0.048939 1 0 0 0 0 0 1 566958
-0.002294 -0.001313 0.120708 0.230549 1.028913 -0.554971 -0.048970 1 0 0 0 0 0 1 567945
-0.002294 -0.001313 0.120708 0.230675 1.029645 -0.555322 -0.049001 1 0 0 0 0 0 1 568956
-0.002294 -0.001313 0.120708 0.230812 1.030323 -0.555684 -0.049032 1 0 0 0 0 0 1 569945
-0.002294 -0.001313 0.120708 0.230952 1.031005 -0.556034 -0.049064 1 0 0 0 0 0 1 570946
-0.002294 -0.001313 0.120708 0.231098 1.031665 -0.556388 -0.049095 1 0 0 0 0 0 1 571948
-0.002294 -0.001313 0.120708 0.231245 1.032318 -0.556740 -0.049126 1 0 0 0 0 0 1 572944
-0.002294 -0.001313 0.120708 0.231393 1.032976 -0.557095 -0.049157 1 0 0 0 0 0 1 573946
-0.002294 -0.001313 0.120708 0.231536 1.033643 -0.557456 -0.049188 1 0 0 0 0 0 1 574945
-0.002294 -0.001313 0.120708 0.231684 1.034278 -0.557798 -0.049219 1 0 0 0 0 0 1 575928
-0.002294 -0.001313 0.120708 0.231830 1.034955 -0.558164 -0.049251 1 0 0 0 0 0 1 576943
-0.002294 -0.001313 0.120708 0.231966 1.035593 -0.558500 -0.049282 1 0 0 0 0 0 1 577927
-0.002294 -0.001313 0.120708 0.232123 1.036270 -0.558872 -0.049313 1 0 0 0 0 0 1 578945
-0.002294 -0.001313 0.120708 0.232267 1.036881 -0.559191 -0.049342 1 0 0 0 0 0 1 579861
-0.002294 -0.001313 0.120708 0.232411 1.037524 -0.559547 -0.049374 1 0 0 0 0 0 1 580869
-0.002294 -0.001313 0.120708 0.232554 1.038185 -0.559905 -0.049405 1 0 0 0 0 0 1 581861
-0.002294 -0.001313 0.120708 0.232705 1.038839 -0.560258 -0.049436 1 0 0 0 0 0 1 582873
-0.002294 -0.001313 0.120708 0.232835 1.039500 -0.560607 -0.049467 1 0 0 0 0 0 1 583860
-0.002294 -0.001313 0.120708 0.232998 1.040151 -0.560965 -0.049499 1 0 0 0 0 0 1 584871
-0.002294 -0.001313 0.120708 0.233151 1.040825 -0.561318 -0.049530 1 0 0 0 0 0 1 585869
-0.002294 -0.001313 0.120708 0.233296 1.041472 -0.561676 -0.049561 1 0 0 0 0 0 1 586881
-0.002294 -0.001313 0.120708 0.233437 1.042130 -0.562033 -0.049592 1 0 0 0 0 0 1 587869
-0.002294 -0.001313 0.120708 0.233575 1.042776 -0.562373 -0.049623 1 0 0 0 0 0 1 588864
-0.002294 -0.001313 0.120708 0.233730 1.043445 -0.562741 -0.049655 1 0 0 0 0 0 1 589871
-0.002294 -0.001313 0.120708 0.233879 1.044106 -0.563099 -0.049686 1 0 0 0 0 0 1 590876
-0.002294 -0.001313 0.120708 0.234037 1.044760 -0.563439 -0.049718 1 0 0 0 0 0 1 591876
-0.002294 -0.001313 0.120708 0.234174 1.045417 -0.563804 -0.049749 1 0 0 0 0 0 1 592872
-0.002294 -0.001313 0.120708 0.234323 1.046059 -0.564152 -0.049780 1 0 0 0 0 0 1 593868
-0.002300 -0.001295 0.120698 0.308543 0.791848 -0.422936 -0.049811 1 0 0 0 0 0 1 594872
-0.002302 -0.001286 0.120694 0.284101 0.882000 -0.493917 -0.049843 1 0 0 0 0 0 1 595882
-0.002304 -0.001281 0.120693 0.265079 0.948577 -0.530923 -0.049873 1 0 0 0 0 0 1 596860
-0.002304 -0.001279 0.120693 0.254711 0.984151 -0.545281 -0.049905 1 0 0 0 0 0 1 597879
-0.002305 -0.001278 0.120693 0.249428 1.002400 -0.550625 -0.049936 1 0 0 0 0 0 1 598874
-0.002305 -0.001277 0.120693 0.246801 1.011843 -0.552734 -0.049968 1 0 0 0 0 0 1 599875
-0.002305 -0.001277 0.120693 0.245556 1.016868 -0.553696 -0.049999 1 0 0 0 0 0 1 600873
-0.002305 -0.001277 0.120693 0.245023 1.019699 -0.554251 -0.050030 1 0 0 0 0 0 1 601873
-0.002305 -0.001277 0.120693 0.244808 1.021439 -0.554677 -0.050061 1 0 0 0 0 0 1 602880
-0.002305 -0.001277 0.120693 0.244793 1.022606 -0.555051 -0.050092 1 0 0 0 0 0 1 603874
-0.002305 -0.001277 0.120693 0.244857 1.023530 -0.555404 -0.050124 1 0 0 0 0 0 1 604872
-0.002305 -0.001277 0.120693 0.244956 1.024302 -0.555749 -0.050155 1 0 0 0 0 0 1 605866
-0.002305 -0.001277 0.120693 0.245089 1.025017 -0.556093 -0.050186 1 0 0 0 0 0 1 606882
-0.002305 -0.001277 0.120693 0.245233 1.025680 -0.556450 -0.050218 1 0 0 0 0 0 1 607878
-0.002305 -0.001277 0.120693 0.245377 1.026342 -0.556790 -0.050249 1 0 0 0 0 0 1 608877
-0.002305 -0.001277 0.120693 0.245526 1.026993 -0.557142 -0.050280 1 0 0 0 0 0 1 609875
-0.002305 -0.001277 0.120693 0.245678 1.027635 -0.557490 -0.050311 1 0 0 0 0 0 1 610879
-0.002305 -0.001277 0.120693 0.245832 1.028276 -0.557838 -0.050343 1 0 0 0 0 0 1 611884
-0.002305 -0.001277 0.120693 0.245984 1.028914 -0.558184 -0.050374 1 0 0 0 0 0 1 612883
-0.002305 -0.001277 0.120693 0.246137 1.029552 -0.558531 -0.050405 1 0 0 0 0 0 1 613883
-0.002305 -0.001277 0.120693 0.246310 1.030276 -0.558924 -0.050441 1 0 0 0 0 0 1 615017
-0.002305 -0.001277 0.120693 0.246450 1.030837 -0.559217 -0.050468 1 0 0 0 0 0 1 615883
-0.002305 -0.001277 0.120693 0.246584 1.031470 -0.559562 -0.050499 1 0 0 0 0 0 1 616881
-0.002305 -0.001277 0.120693 0.246743 1.032095 -0.559909 -0.050530 1 0 0 0 0 0 1 617865
-0.002305 -0.001277 0.120693 0.246901 1.032748 -0.560264 -0.050562 1 0 0 0 0 0 1 618889
-0.002305 -0.001277 0.120693 0.247052 1.033382 -0.560609 -0.050593 1 0 0 0 0 0 1 619883
-0.002305 -0.001277 0.120693 0.247205 1.034020 -0.560955 -0.050624 1 0 0 0 0 0 1 620883
-0.002305 -0.001277 0.120693 0.247351 1.034659 -0.561282 -0.050655 1 0 0 0 0 0 1 621865
-0.002305 -0.001277 0.120693 0.247510 1.035299 -0.561646 -0.050687 1 0 0 0 0 0 1 622884
-0.002305 -0.001277 0.120693 0.247663 1.035936 -0.561994 -0.050718 1 0 0 0 0 0 1 623884
-0.002305 -0.001277 0.120693 0.247815 1.036573 -0.562340 -0.050749 1 0 0 0 0 0 1 624882
-0.002305 -0.001277 0.120693 0.247968 1.037213 -0.562687 -0.050780 1 0 0 0 0 0 1 625884
-0.002305 -0.001277 0.120693 0.248129 1.037859 -0.563026 -0.050812 1 0 0 0 0 0 1 626883
-0.002305 -0.001277 0.120693 0.248262 1.038493 -0.563372 -0.050843 1 0 0 0 0 0 1 627884
-0.002305 -0.001277 0.120693 0.248425 1.039127 -0.563724 -0.050874 1 0 0 0 0 0 1 628882
-0.002305 -0.001277 0.120693 0.248579 1.039767 -0.564072 -0.050905 1 0 0 0 0 0 1 629886
-0.002305 -0.001277 0.120693 0.248743 1.040455 -0.564445 -0.050939 1 0 0 0 0 0 1 630963
-0.002305 -0.001277 0.120693 0.248893 1.041081 -0.564786 -0.050970 1 0 0 0 0 0 1 631945
-0.002311 -0.001258 0.120682 0.323186 0.786629 -0.423220 -0.051001 1 0 0 0 0 0 1 632945
-0.002313 -0.001249 0.120679 0.298808 0.876493 -0.494192 -0.051032 1 0 0 0 0 0 1 633939
-0.002315 -0.001244 0.120677 0.279829 0.942952 -0.531219 -0.051063 1 0 0 0 0 0 1 634941
-0.002315 -0.001242 0.120677 0.269499 0.978455 -0.545560 -0.051095 1 0 0 0 0 0 1 635941
-0.002316 -0.001241 0.120677 0.264212 0.996653 -0.550902 -0.051126 1 0 0 0 0 0 1 636936
-0.002316 -0.001240 0.120677 0.261620 1.006069 -0.553007 -0.051158 1 0 0 0 0 0 1 637956
-0.002316 -0.001240 0.120677 0.260392 1.011071 -0.553952 -0.051188 1 0 0 0 0 0 1 638945
-0.002316 -0.001240 0.120677 0.259832 1.013862 -0.554505 -0.051219 1 0 0 0 0 0 1 639919
-0.002316 -0.001240 0.120677 0.259629 1.015573 -0.554909 -0.051250 1 0 0 0 0 0 1 640918
-0.002316 -0.001240 0.120677 0.259615 1.016748 -0.555269 -0.051281 1 0 0 0 0 0 1 641918
-0.002316 -0.001240 0.120677 0.259699 1.017666 -0.555638 -0.051314 1 0 0 0 0 0 1 642969
-0.002316 -0.001240 0.120677 0.259798 1.018417 -0.555975 -0.051345 1 0 0 0 0 0 1 643944
-0.002316 -0.001240 0.120677 0.259937 1.019090 -0.556319 -0.051376 1 0 0 0 0 0 1 644939
-0.002316 -0.001240 0.120677 0.260068 1.019740 -0.556647 -0.051407 1 0 0 0 0 0 1 645923
-0.002316 -0.001240 0.120677 0.260235 1.020382 -0.556983 -0.051438 1 0 0 0 0 0 1 646939
-0.002316 -0.001240 0.120677 0.260400 1.021001 -0.557328 -0.051469 1 0 0 0 0 0 1 647923
-0.002316 -0.001240 0.120677 0.260550 1.021635 -0.557667 -0.051501 1 0 0 0 0 0 1 648941
-0.002316 -0.001240 0.120677 0.260705 1.022243 -0.557999 -0.051532 1 0 0 0 0 0 1 649922
-0.002316 -0.001240 0.120677 0.260866 1.022874 -0.558343 -0.051563 1 0 0 0 0 0 1 650940
-0.002316 -0.001240 0.120677 0.261009 1.023460 -0.558663 -0.051592 1 0 0 0 0 0 1 651867
-0.002316 -0.001240 0.120677 0.261156 1.024067 -0.558987 -0.051623 1 0 0 0 0 0 1 652858
-0.002316 -0.001240 0.120677 0.261323 1.024700 -0.559340 -0.051655 1 0 0 0 0 0 1 653867
-0.002316 -0.001240 0.120677 0.261495 1.025323 -0.559668 -0.051686 1 0 0 0 0 0 1 654874
-0.002316 -0.001240 0.120677 0.261645 1.025929 -0.560010 -0.051717 1 0 0 0 0 0 1 655867
-0.002316 -0.001240 0.120677 0.261798 1.026553 -0.560351 -0.051748 1 0 0 0 0 0 1 656856
-0.002316 -0.001240 0.120677 0.261960 1.027169 -0.560688 -0.051780 1 0 0 0 0 0 1 657866
-0.002316 -0.001240 0.120677 0.262103 1.027802 -0.561026 -0.051811 1 0 0 0 0 0 1 658866
-0.002316 -0.001240 0.120677 0.262283 1.028418 -0.561357 -0.051842 1 0 0 0 0 0 1 659867
-0.002316 -0.001240 0.120677 0.262434 1.029025 -0.561699 -0.051873 1 0 0 0 0 0 1 660860
-0.002316 -0.001240 0.120677 0.262589 1.029658 -0.562046 -0.051905 1 0 0 0 0 0 1 661865
-0.002316 -0.001240 0.120677 0.262751 1.030270 -0.562380 -0.051936 1 0 0 0 0 0 1 662869
-0.002316 -0.001240 0.120677 0.262895 1.030907 -0.562721 -0.051968 1 0 0 0 0 0 1 663875
-0.002316 -0.001240 0.120677 0.263067 1.031515 -0.563059 -0.051999 1 0 0 0 0 0 1 664876
-0.002316 -0.001240 0.120677 0.263233 1.032135 -0.563387 -0.052030 1 0 0 0 0 0 1 665865
-0.002316 -0.001240 0.120677 0.263379 1.032754 -0.563735 -0.052061 1 0 0 0 0 0 1 666857
-0.002316 -0.001240 0.120677 0.263542 1.033369 -0.564072 -0.052092 1 0 0 0 0 0 1 667868
-0.002316 -0.001240 0.120677 0.263695 1.033995 -0.564414 -0.052123 1 0 0 0 0 0 1 668860
-0.002316 -0.001240 0.120677 0.263849 1.034625 -0.564750 -0.052155 1 0 0 0 0 0 1 669890
-0.002316 -0.001240 0.120677 0.264023 1.035239 -0.565080 -0.052186 1 0 0 0 0 0 1 670871
-0.002316 -0.001240 0.120677 0.264170 1.035856 -0.565428 -0.052217 1 0 0 0 0 0 1 671861
-0.002316 -0.001240 0.120677 0.264331 1.036466 -0.565762 -0.052248 1 0 0 0 0 0 1 672863
-0.002316 -0.001240 0.120677 0.264486 1.037095 -0.566106 -0.052280 1 0 0 0 0 0 1 673861
-0.002316 -0.001240 0.120677 0.264636 1.037713 -0.566435 -0.052311 1 0 0 0 0 0 1 674870
-0.002316 -0.001240 0.120677 0.264803 1.038323 -0.566775 -0.052342 1 0 0 0 0 0 1 675860
-0.002316 -0.001240 0.120677 0.264968 1.038964 -0.567114 -0.052373 1 0 0 0 0 0 1 676862
-0.002316 -0.001240 0.120677 0.265122 1.039566 -0.567453 -0.052405 1 0 0 0 0 0 1 677862
-0.002316 -0.001240 0.120677 0.265278 1.040200 -0.567800 -0.052436 1 0 0 0 0 0 1 678869
-0.002316 -0.001240 0.120677 0.265438 1.040806 -0.568132 -0.052467 1 0 0 0 0 0 1 679865
-0.002316 -0.001240 0.120677 0.265584 1.041428 -0.568463 -0.052498 1 0 0 0 0 0 1 680865
-0.002322 -0.001221 0.120666 0.339978 0.786636 -0.426531 -0.052530 1 0 0 0 0 0 1 681864
-0.002324 -0.001212 0.120663 0.315703 0.876212 -0.497471 -0.052561 1 0 0 0 0 0 1 682861
-0.002326 -0.001208 0.120662 0.296778 0.942506 -0.534476 -0.052592 1 0 0 0 0 0 1 683861
-0.002326 -0.001205 0.120661 0.286456 0.977913 -0.548816 -0.052623 1 0 0 0 0 0 1 684860
-0.002327 -0.001204 0.120661 0.281208 0.996055 -0.554151 -0.052655 1 0 0 0 0 0 1 685862
-0.002327 -0.001204 0.120661 0.278616 1.005431 -0.556241 -0.052686 1 0 0 0 0 0 1 686872
-0.002327 -0.001203 0.120661 0.277384 1.010408 -0.557192 -0.052717 1 0 0 0 0 0 1 687859
-0.002327 -0.001203 0.120661 0.276844 1.013189 -0.557735 -0.052748 1 0 0 0 0 0 1 688858
-0.002327 -0.001203 0.120661 0.276646 1.014892 -0.558138 -0.052780 1 0 0 0 0 0 1 689859
-0.002327 -0.001203 0.120661 0.276642 1.016043 -0.558488 -0.052811 1 0 0 0 0 0 1 690869
-0.002327 -0.001203 0.120661 0.276719 1.016915 -0.558834 -0.052842 1 0 0 0 0 0 1 691859
-0.002327 -0.001203 0.120661 0.276830 1.017654 -0.559166 -0.052873 1 0 0 0 0 0 1 692860
-0.002327 -0.001203 0.120661 0.276976 1.018309 -0.559503 -0.052905 1 0 0 0 0 0 1 693859
-0.002327 -0.001203 0.120661 0.277143 1.019004 -0.559865 -0.052939 1 0 0 0 0 0 1 694952
-0.002327 -0.001203 0.120661 0.277297 1.019624 -0.560185 -0.052970 1 0 0 0 0 0 1 695940
-0.002327 -0.001203 0.120661 0.277453 1.020225 -0.560513 -0.053000 1 0 0 0 0 0 1 696916
-0.002327 -0.001203 0.120661 0.277624 1.020832 -0.560847 -0.053032 1 0 0 0 0 0 1 697944
-0.002327 -0.001203 0.120661 0.277786 1.021448 -0.561186 -0.053064 1 0 0 0 0 0 1 698951
-0.002327 -0.001203 0.120661 0.277943 1.022028 -0.561504 -0.053094 1 0 0 0 0 0 1 699913
-0.002327 -0.001203 0.120661 0.278094 1.022634 -0.561829 -0.053125 1 0 0 0 0 0 1 700915
-0.002327 -0.001203 0.120661 0.278277 1.023242 -0.562159 -0.053156 1 0 0 0 0 0 1 701916
-0.002327 -0.001203 0.120661 0.278439 1.023853 -0.562505 -0.053188 1 0 0 0 0 0 1 702944
-0.002327 -0.001203 0.120661 0.278606 1.024444 -0.562831 -0.053220 1 0 0 0 0 0 1 703947
-0.002327 -0.001203 0.120661 0.278766 1.025053 -0.563166 -0.053251 1 0 0 0 0 0 1 704944
-0.002327 -0.001203 0.120661 0.278929 1.025656 -0.563498 -0.053282 1 0 0 0 0 0 1 705944
-0.002327 -0.001203 0.120661 0.279090 1.026274 -0.563817 -0.053314 1 0 0 0 0 0 1 706951
-0.002327 -0.001203 0.120661 0.279251 1.026843 -0.564147 -0.053344 1 0 0 0 0 0 1 707914
-0.002327 -0.001203 0.120661 0.279418 1.027432 -0.564472 -0.053375 1 0 0 0 0 0 1 708914
-0.002327 -0.001203 0.120661 0.279579 1.028043 -0.564809 -0.053406 1 0 0 0 0 0 1 709914
-0.002327 -0.001203 0.120661 0.279748 1.028666 -0.565151 -0.053439 1 0 0 0 0 0 1 710948
-0.002327 -0.001203 0.120661 0.279899 1.029271 -0.565476 -0.053470 1 0 0 0 0 0 1 711948
-0.002327 -0.001203 0.120661 0.280076 1.029858 -0.565793 -0.053500 1 0 0 0 0 0 1 712914
-0.002327 -0.001203 0.120661 0.280234 1.030452 -0.566131 -0.053531 1 0 0 0 0 0 1 713914
-0.002327 -0.001203 0.120661 0.280406 1.031064 -0.566468 -0.053564 1 0 0 0 0 0 1 714953
-0.002327 -0.001203 0.120661 0.280565 1.031667 -0.566800 -0.053595 1 0 0 0 0 0 1 715939
-0.002327 -0.001203 0.120661 0.280724 1.032255 -0.567123 -0.053625 1 0 0 0 0 0 1 716914
-0.002327 -0.001203 0.120661 0.280879 1.032875 -0.567456 -0.053657 1 0 0 0 0 0 1 717939
-0.002327 -0.001203 0.120661 0.281065 1.033495 -0.567791 -0.053689 1 0 0 0 0 0 1 718959
-0.002327 -0.001203 0.120661 0.281222 1.034063 -0.568115 -0.053719 1 0 0 0 0 0 1 719937
-0.002327 -0.001203 0.120661 0.281380 1.034666 -0.568447 -0.053750 1 0 0 0 0 0 1 720923
-0.002327 -0.001203 0.120661 0.281545 1.035275 -0.568782 -0.053782 1 0 0 0 0 0 1 721935
-0.002327 -0.001203 0.120661 0.281699 1.035890 -0.569112 -0.053814 1 0 0 0 0 0 1 722952
-0.002327 -0.001203 0.120661 0.281879 1.036489 -0.569436 -0.053844 1 0 0 0 0 0 1 723937
-0.002327 -0.001203 0.120661 0.282035 1.037074 -0.569769 -0.053875 1 0 0 0 0 0 1 724923
-0.002327 -0.001203 0.120661 0.282201 1.037663 -0.570093 -0.053907 1 0 0 0 0 0 1 725922
-0.002327 -0.001203 0.120661 0.282364 1.038284 -0.570435 -0.053938 1 0 0 0 0 0 1 726939
-0.002327 -0.001203 0.120661 0.282525 1.038877 -0.570761 -0.053969 1 0 0 0 0 0 1 727922
-0.002327 -0.001203 0.120661 0.282678 1.039490 -0.571090 -0.054001 1 0 0 0 0 0 1 728937
-0.002333 -0.001185 0.120651 0.357169 0.784358 -0.428752 -0.054031 1 0 0 0 0 0 1 729921
-0.002335 -0.001175 0.120647 0.332975 0.873635 -0.499684 -0.054063 1 0 0 0 0 0 1 730940
-0.002337 -0.001171 0.120646 0.314112 0.939740 -0.536684 -0.054094 1 0 0 0 0 0 1 731922
-0.002337 -0.001169 0.120645 0.303821 0.975084 -0.551021 -0.054126 1 0 0 0 0 0 1 732952
-0.002319 -0.001172 0.120635 0.035601 1.054183 -0.418813 -0.054157 1 0 0 0 0 0 1 733940
-0.002310 -0.001174 0.120632 0.124634 1.043202 -0.488948 -0.054189 1 0 0 0 0 0 1 734955
-0.002305 -0.001174 0.120631 0.190757 1.032478 -0.525199 -0.054217 1 0 0 0 0 0 1 735856
-0.002303 -0.001175 0.120630 0.225818 1.026775 -0.539235 -0.054248 1 0 0 0 0 0 1 736865
-0.002302 -0.001175 0.120630 0.243514 1.024075 -0.544444 -0.054279 1 0 0 0 0 0 1 737855
-0.002301 -0.001175 0.120630 0.252419 1.023006 -0.546484 -0.054311 1 0 0 0 0 0 1 738865
-0.002301 -0.001175 0.120630 0.256934 1.022752 -0.547396 -0.054342 1 0 0 0 0 0 1 739864
-0.002301 -0.001175 0.120630 0.259264 1.022906 -0.547912 -0.054373 1 0 0 0 0 0 1 740855
-0.002301 -0.001175 0.120630 0.260494 1.023288 -0.548308 -0.054405 1 0 0 0 0 0 1 741866
-0.002301 -0.001175 0.120630 0.261190 1.023780 -0.548649 -0.054437 1 0 0 0 0 0 1 742886
-0.002301 -0.001175 0.120630 0.261624 1.024312 -0.548974 -0.054467 1 0 0 0 0 0 1 743871
-0.002301 -0.001175 0.120630 0.261898 1.024865 -0.549284 -0.054498 1 0 0 0 0 0 1 744860
-0.002301 -0.001175 0.120630 0.262115 1.025439 -0.549612 -0.054530 1 0 0 0 0 0 1 745863
-0.002301 -0.001175 0.120630 0.262305 1.026020 -0.549929 -0.054561 1 0 0 0 0 0 1 746870
-0.002301 -0.001175 0.120630 0.262469 1.026601 -0.550229 -0.054592 1 0 0 0 0 0 1 747864
-0.002301 -0.001175 0.120630 0.262628 1.027196 -0.550555 -0.054623 1 0 0 0 0 0 1 748863
-0.002301 -0.001175 0.120630 0.262780 1.027762 -0.550859 -0.054654 1 0 0 0 0 0 1 749844
-0.002301 -0.001175 0.120630 0.262935 1.028366 -0.551182 -0.054686 1 0 0 0 0 0 1 750874
-0.002301 -0.001175 0.120630 0.263083 1.028946 -0.551493 -0.054717 1 0 0 0 0 0 1 751861
-0.002301 -0.001175 0.120630 0.263238 1.029554 -0.551808 -0.054748 1 0 0 0 0 0 1 752861
-0.002301 -0.001175 0.120630 0.263396 1.030119 -0.552128 -0.054779 1 0 0 0 0 0 1 753858
-0.002301 -0.001175 0.120630 0.263538 1.030718 -0.552444 -0.054811 1 0 0 0 0 0 1 754877
-0.002301 -0.001175 0.120630 0.263685 1.031298 -0.552754 -0.054842 1 0 0 0 0 0 1 755864
-0.002301 -0.001175 0.120630 0.263832 1.031902 -0.553078 -0.054874 1 0 0 0 0 0 1 756871
-0.002301 -0.001175 0.120630 0.263993 1.032487 -0.553379 -0.054905 1 0 0 0 0 0 1 757870
-0.002301 -0.001175 0.120630 0.264150 1.033069 -0.553709 -0.054936 1 0 0 0 0 0 1 758880
-0.002301 -0.001175 0.120630 0.264288 1.033654 -0.554017 -0.054967 1 0 0 0 0 0 1 759873
-0.002301 -0.001175 0.120630 0.264429 1.034237 -0.554329 -0.054998 1 0 0 0 0 0 1 760844
-0.002301 -0.001175 0.120630 0.264582 1.034813 -0.554638 -0.055029 1 0 0 0 0 0 1 761843
-0.002301 -0.001175 0.120630 0.264749 1.035412 -0.554967 -0.055061 1 0 0 0 0 0 1 762869
-0.002301 -0.001175 0.120630 0.264896 1.036009 -0.555268 -0.055092 1 0 0 0 0 0 1 763865
-0.002301 -0.001175 0.120630 0.265035 1.036602 -0.555595 -0.055124 1 0 0 0 0 0 1 764867
-0.002301 -0.001175 0.120630 0.265187 1.037180 -0.555906 -0.055155 1 0 0 0 0 0 1 765869
-0.002301 -0.001175 0.120630 0.265350 1.037764 -0.556227 -0.055186 1 0 0 0 0 0 1 766871
-0.002301 -0.001175 0.120630 0.265489 1.038353 -0.556536 -0.055217 1 0 0 0 0 0 1 767869
-0.002301 -0.001175 0.120630 0.265633 1.038947 -0.556854 -0.055248 1 0 0 0 0 0 1 768859
-0.002301 -0.001175 0.120630 0.265795 1.039535 -0.557157 -0.055280 1 0 0 0 0 0 1 769863
-0.002301 -0.001175 0.120630 0.265951 1.040111 -0.557483 -0.055311 1 0 0 0 0 0 1 770862
-0.002301 -0.001175 0.120630 0.266089 1.040697 -0.557792 -0.055342 1 0 0 0 0 0 1 771857
-0.002301 -0.001175 0.120630 0.266234 1.041297 -0.558113 -0.055373 1 0 0 0 0 0 1 772858
-0.002306 -0.001157 0.120620 0.340800 0.785867 -0.415461 -0.055404 1 0 0 0 0 0 1 773857
-0.002309 -0.001148 0.120616 0.316657 0.874874 -0.486334 -0.055436 1 0 0 0 0 0 1 774860
-0.002310 -0.001143 0.120615 0.297827 0.940898 -0.523347 -0.055469 1 0 0 0 0 0 1 775937
-0.002311 -0.001141 0.120614 0.287548 0.976144 -0.537647 -0.055501 1 0 0 0 0 0 1 776937
-0.002311 -0.001140 0.120614 0.282301 0.994204 -0.542966 -0.055532 1 0 0 0 0 0 1 777942
-0.002311 -0.001139 0.120614 0.279720 1.003506 -0.545019 -0.055563 1 0 0 0 0 0 1 778940
-0.002311 -0.001139 0.120614 0.278473 1.008431 -0.545938 -0.055594 1 0 0 0 0 0 1 779914
-0.002311 -0.001139 0.120614 0.277930 1.011184 -0.546465 -0.055626 1 0 0 0 0 0 1 780935
-0.002311 -0.001139 0.120614 0.277737 1.012824 -0.546838 -0.055656 1 0 0 0 0 0 1 781913
-0.002311 -0.001139 0.120614 0.277718 1.013973 -0.547195 -0.055689 1 0 0 0 0 0 1 782958
-0.002311 -0.001139 0.120614 0.277788 1.014796 -0.547492 -0.055719 1 0 0 0 0 0 1 783938
-0.002311 -0.001139 0.120614 0.277901 1.015512 -0.547813 -0.055751 1 0 0 0 0 0 1 784944
-0.002311 -0.001139 0.120614 0.278027 1.016137 -0.548120 -0.055782 1 0 0 0 0 0 1 785940
-0.002311 -0.001139 0.120614 0.278178 1.016751 -0.548419 -0.055813 1 0 0 0 0 0 1 786938
-0.002311 -0.001139 0.120614 0.278332 1.017340 -0.548734 -0.055845 1 0 0 0 0 0 1 787945
-0.002311 -0.001139 0.120614 0.278471 1.017895 -0.549026 -0.055875 1 0 0 0 0 0 1 788914
-0.002311 -0.001139 0.120614 0.278621 1.018475 -0.549338 -0.055906 1 0 0 0 0 0 1 789912
-0.002311 -0.001139 0.120614 0.278800 1.019060 -0.549661 -0.055939 1 0 0 0 0 0 1 790962
-0.002311 -0.001139 0.120614 0.278938 1.019628 -0.549961 -0.055969 1 0 0 0 0 0 1 791938
-0.002311 -0.001139 0.120614 0.279096 1.020187 -0.550262 -0.056001 1 0 0 0 0 0 1 792939
-0.002311 -0.001139 0.120614 0.279244 1.020752 -0.550566 -0.056031 1 0 0 0 0 0 1 793912
-0.002311 -0.001139 0.120614 0.279416 1.021338 -0.550890 -0.056063 1 0 0 0 0 0 1 794944
-0.002311 -0.001139 0.120614 0.279563 1.021892 -0.551182 -0.056094 1 0 0 0 0 0 1 795934
-0.002311 -0.001139 0.120614 0.279710 1.022455 -0.551486 -0.056125 1 0 0 0 0 0 1 796905
-0.002311 -0.001139 0.120614 0.279876 1.023043 -0.551791 -0.056156 1 0 0 0 0 0 1 797920
-0.002311 -0.001139 0.120614 0.280042 1.023599 -0.552109 -0.056188 1 0 0 0 0 0 1 798935
-0.002311 -0.001139 0.120614 0.280181 1.024171 -0.552411 -0.056219 1 0 0 0 0 0 1 799918
-0.002317 -0.001120 0.120604 0.354776 0.768627 -0.409491 -0.056251 1 0 0 0 0 0 1 800933
-0.002320 -0.001111 0.120600 0.330708 0.857414 -0.480368 -0.056281 1 0 0 0 0 0 1 801919
-0.002321 -0.001106 0.120599 0.311901 0.923286 -0.517366 -0.056314 1 0 0 0 0 0 1 802950
-0.002322 -0.001104 0.120599 0.301637 0.958467 -0.531672 -0.056344 1 0 0 0 0 0 1 803932
-0.002322 -0.001103 0.120598 0.296390 0.976468 -0.536972 -0.056375 1 0 0 0 0 0 1 804919
-0.002322 -0.001102 0.120598 0.293817 0.985761 -0.539032 -0.056407 1 0 0 0 0 0 1 805933
-0.002322 -0.001102 0.120598 0.292595 0.990687 -0.539948 -0.056439 1 0 0 0 0 0 1 806957
-0.002322 -0.001102 0.120598 0.292038 0.993366 -0.540438 -0.056467 1 0 0 0 0 0 1 807861
-0.002322 -0.001102 0.120598 0.291852 0.994995 -0.540808 -0.056498 1 0 0 0 0 0 1 808851
-0.002322 -0.001102 0.120598 0.291845 0.996102 -0.541133 -0.056530 1 0 0 0 0 0 1 809861
-0.002322 -0.001102 0.120598 0.291913 0.996920 -0.541440 -0.056561 1 0 0 0 0 0 1 810860
-0.002322 -0.001102 0.120598 0.292033 0.997604 -0.541746 -0.056592 1 0 0 0 0 0 1 811862
-0.002322 -0.001102 0.120598 0.292161 0.998218 -0.542049 -0.056623 1 0 0 0 0 0 1 812851
-0.002322 -0.001102 0.120598 0.292314 0.998801 -0.542346 -0.056655 1 0 0 0 0 0 1 813861
-0.002322 -0.001102 0.120598 0.292479 0.999373 -0.542644 -0.056686 1 0 0 0 0 0 1 814860
-0.002322 -0.001102 0.120598 0.292626 0.999940 -0.542943 -0.056717 1 0 0 0 0 0 1 815861
-0.002322 -0.001102 0.120598 0.292804 1.000511 -0.543260 -0.056750 1 0 0 0 0 0 1 816899
-0.002322 -0.001102 0.120598 0.292950 1.001050 -0.543546 -0.056780 1 0 0 0 0 0 1 817873
-0.002328 -0.001083 0.120588 0.367551 0.745450 -0.400388 -0.056811 1 0 0 0 0 0 1 818878
-0.002331 -0.001074 0.120584 0.343529 0.834083 -0.471305 -0.056843 1 0 0 0 0 0 1 819885
-0.002332 -0.001070 0.120583 0.324751 0.899843 -0.508300 -0.056874 1 0 0 0 0 0 1 820868
-0.002333 -0.001067 0.120583 0.314505 0.934970 -0.522613 -0.056904 1 0 0 0 0 0 1 821850
-0.002333 -0.001066 0.120583 0.309293 0.952975 -0.527912 -0.056936 1 0 0 0 0 0 1 822879
-0.002333 -0.001066 0.120582 0.306710 0.962214 -0.529955 -0.056967 1 0 0 0 0 0 1 823872
-0.002333 -0.001065 0.120582 0.305495 0.967102 -0.530864 -0.056998 1 0 0 0 0 0 1 824853
-0.002333 -0.001065 0.120582 0.304955 0.969813 -0.531369 -0.057030 1 0 0 0 0 0 1 825867
-0.002333 -0.001065 0.120582 0.304776 0.971429 -0.531734 -0.057061 1 0 0 0 0 0 1 826870
-0.002333 -0.001065 0.120582 0.304765 0.972502 -0.532055 -0.057092 1 0 0 0 0 0 1 827869
-0.002333 -0.001065 0.120582 0.304842 0.973321 -0.532354 -0.057124 1 0 0 0 0 0 1 828868
-0.002333 -0.001065 0.120582 0.304971 0.973975 -0.532646 -0.057155 1 0 0 0 0 0 1 829868
-0.002333 -0.001065 0.120582 0.305107 0.974576 -0.532944 -0.057186 1 0 0 0 0 0 1 830870
-0.002333 -0.001065 0.120582 0.305260 0.975145 -0.533235 -0.057217 1 0 0 0 0 0 1 831866
-0.002333 -0.001065 0.120582 0.305431 0.975701 -0.533527 -0.057249 1 0 0 0 0 0 1 832868
-0.002333 -0.001065 0.120582 0.305586 0.976238 -0.533811 -0.057280 1 0 0 0 0 0 1 833866
-0.002333 -0.001065 0.120582 0.305752 0.976772 -0.534103 -0.057311 1 0 0 0 0 0 1 834870
-0.002333 -0.001065 0.120582 0.305930 0.977301 -0.534399 -0.057342 1 0 0 0 0 0 1 835868
-0.002333 -0.001065 0.120582 0.306083 0.977847 -0.534692 -0.057374 1 0 0 0 0 0 1 836868
-0.002333 -0.001065 0.120582 0.306251 0.978367 -0.534975 -0.057405 1 0 0 0 0 0 1 837864
-0.002333 -0.001065 0.120582 0.306414 0.978912 -0.535273 -0.057436 1 0 0 0 0 0 1 838867
-0.002333 -0.001065 0.120582 0.306592 0.979443 -0.535552 -0.057467 1 0 0 0 0 0 1 839868
-0.002333 -0.001065 0.120582 0.306761 0.979975 -0.535861 -0.057498 1 0 0 0 0 0 1 840866
-0.002333 -0.001065 0.120582 0.306919 0.980499 -0.536141 -0.057530 1 0 0 0 0 0 1 841867
-0.002339 -0.001047 0.120572 0.381539 0.724802 -0.392724 -0.057561 1 0 0 0 0 0 1 842867
-0.002342 -0.001038 0.120569 0.357590 0.813235 -0.463655 -0.057592 1 0 0 0 0 0 1 843868
-0.002343 -0.001033 0.120567 0.338836 0.878909 -0.500669 -0.057623 1 0 0 0 0 0 1 844866
-0.002344 -0.001031 0.120567 0.328618 0.913962 -0.514979 -0.057655 1 0 0 0 0 0 1 845866
-0.002344 -0.001030 0.120567 0.323402 0.931913 -0.520263 -0.057686 1 0 0 0 0 0 1 846867
-0.002344 -0.001029 0.120567 0.320844 0.941144 -0.522309 -0.057717 1 0 0 0 0 0 1 847865
-0.002344 -0.001029 0.120567 0.319620 0.946014 -0.523199 -0.057748 1 0 0 0 0 0 1 848864
-0.002344 -0.001029 0.120567 0.319091 0.948708 -0.523705 -0.057780 1 0 0 0 0 0 1 849869
-0.002344 -0.001029 0.120567 0.318917 0.950302 -0.524062 -0.057811 1 0 0 0 0 0 1 850866
-0.002344 -0.001029 0.120567 0.318916 0.951346 -0.524370 -0.057842 1 0 0 0 0 0 1 851867
-0.002344 -0.001029 0.120567 0.319000 0.952146 -0.524661 -0.057874 1 0 0 0 0 0 1 852869
-0.002344 -0.001029 0.120567 0.319129 0.952789 -0.524949 -0.057905 1 0 0 0 0 0 1 853860
-0.002344 -0.001029 0.120567 0.319271 0.953375 -0.525241 -0.057936 1 0 0 0 0 0 1 854866
-0.002344 -0.001029 0.120567 0.319433 0.953916 -0.525519 -0.057967 1 0 0 0 0 0 1 855866
-0.002344 -0.001029 0.120567 0.319609 0.954451 -0.525801 -0.057998 1 0 0 0 0 0 1 856865
-0.002344 -0.001029 0.120567 0.319782 0.954965 -0.526083 -0.058030 1 0 0 0 0 0 1 857861
-0.002344 -0.001029 0.120567 0.319942 0.955501 -0.526371 -0.058061 1 0 0 0 0 0 1 858876
-0.002344 -0.001029 0.120567 0.320122 0.956047 -0.526671 -0.058094 1 0 0 0 0 0 1 859935
-0.002344 -0.001029 0.120567 0.320295 0.956564 -0.526956 -0.058126 1 0 0 0 0 0 1 860941
-0.002344 -0.001029 0.120567 0.320478 0.957071 -0.527243 -0.058157 1 0 0 0 0 0 1 861932
-0.002344 -0.001029 0.120567 0.320647 0.957594 -0.527513 -0.058188 1 0 0 0 0 0 1 862927
-0.002344 -0.001029 0.120567 0.320807 0.958092 -0.527796 -0.058219 1 0 0 0 0 0 1 863909
-0.002344 -0.001029 0.120567 0.320978 0.958604 -0.528080 -0.058250 1 0 0 0 0 0 1 864907
-0.002344 -0.001029 0.120567 0.321167 0.959130 -0.528377 -0.058282 1 0 0 0 0 0 1 865935
-0.002344 -0.001029 0.120567 0.321331 0.959653 -0.528658 -0.058314 1 0 0 0 0 0 1 866946
-0.002344 -0.001029 0.120567 0.321495 0.960148 -0.528931 -0.058344 1 0 0 0 0 0 1 867909
-0.002344 -0.001029 0.120567 0.321679 0.960660 -0.529200 -0.058375 1 0 0 0 0 0 1 868910
-0.002344 -0.001029 0.120567 0.321857 0.961186 -0.529508 -0.058407 1 0 0 0 0 0 1 869933
-0.002344 -0.001029 0.120567 0.322022 0.961714 -0.529794 -0.058439 1 0 0 0 0 0 1 870956
-0.002344 -0.001029 0.120567 0.322189 0.962218 -0.530070 -0.058469 1 0 0 0 0 0 1 871934
-0.002344 -0.001029 0.120567 0.322361 0.962733 -0.530355 -0.058501 1 0 0 0 0 0 1 872937
-0.002344 -0.001029 0.120567 0.322544 0.963242 -0.530643 -0.058532 1 0 0 0 0 0 1 873931
-0.002344 -0.001029 0.120567 0.322717 0.963778 -0.530919 -0.058564 1 0 0 0 0 0 1 874952
-0.002344 -0.001029 0.120567 0.322878 0.964275 -0.531202 -0.058594 1 0 0 0 0 0 1 875932
-0.002344 -0.001029 0.120567 0.323046 0.964780 -0.531482 -0.058625 1 0 0 0 0 0 1 876916
-0.002344 -0.001029 0.120567 0.323221 0.965302 -0.531769 -0.058657 1 0 0 0 0 0 1 877931
-0.002344 -0.001029 0.120567 0.323409 0.965826 -0.532066 -0.058689 1 0 0 0 0 0 1 878955
-0.002344 -0.001029 0.120567 0.323562 0.966302 -0.532310 -0.058717 1 0 0 0 0 0 1 879860
-0.002344 -0.001029 0.120567 0.323725 0.966805 -0.532596 -0.058748 1 0 0 0 0 0 1 880851
-0.002344 -0.001029 0.120567 0.323898 0.967325 -0.532883 -0.058780 1 0 0 0 0 0 1 881863
-0.002344 -0.001029 0.120567 0.324083 0.967839 -0.533175 -0.058811 1 0 0 0 0 0 1 882869
-0.002344 -0.001029 0.120567 0.324247 0.968339 -0.533443 -0.058842 1 0 0 0 0 0 1 883860
-0.002344 -0.001029 0.120567 0.324413 0.968858 -0.533729 -0.058873 1 0 0 0 0 0 1 884849
-0.002344 -0.001029 0.120567 0.324592 0.969380 -0.534004 -0.058904 1 0 0 0 0 0 1 885844
-0.002344 -0.001029 0.120567 0.324773 0.969896 -0.534307 -0.058936 1 0 0 0 0 0 1 886868
-0.002344 -0.001029 0.120567 0.324931 0.970403 -0.534580 -0.058967 1 0 0 0 0 0 1 887850
-0.002344 -0.001029 0.120567 0.325103 0.970922 -0.534866 -0.058998 1 0 0 0 0 0 1 888860
-0.002344 -0.001029 0.120567 0.325276 0.971439 -0.535150 -0.059030 1 0 0 0 0 0 1 889864
-0.002344 -0.001029 0.120567 0.325472 0.971972 -0.535440 -0.059062 1 0 0 0 0 0 1 890889
-0.002344 -0.001029 0.120567 0.325621 0.972464 -0.535715 -0.059092 1 0 0 0 0 0 1 891857
-0.002344 -0.001029 0.120567 0.325791 0.972977 -0.535997 -0.059123 1 0 0 0 0 0 1 892855
-0.002344 -0.001029 0.120567 0.325963 0.973492 -0.536281 -0.059154 1 0 0 0 0 0 1 893857
-0.002344 -0.001029 0.120567 0.326150 0.974011 -0.536575 -0.059186 1 0 0 0 0 0 1 894871
-0.002344 -0.001029 0.120567 0.326311 0.974525 -0.536852 -0.059217 1 0 0 0 0 0 1 895866
-0.002344 -0.001029 0.120567 0.326486 0.975039 -0.537122 -0.059248 1 0 0 0 0 0 1 896847
-0.002344 -0.001029 0.120567 0.326653 0.975550 -0.537413 -0.059279 1 0 0 0 0 0 1 897855
-0.002344 -0.001029 0.120567 0.326840 0.976072 -0.537710 -0.059311 1 0 0 0 0 0 1 898878
-0.002344 -0.001029 0.120567 0.327002 0.976569 -0.537977 -0.059342 1 0 0 0 0 0 1 899863
-0.002344 -0.001029 0.120567 0.327171 0.977096 -0.538267 -0.059374 1 0 0 0 0 0 1 900867
-0.002344 -0.001029 0.120567 0.327342 0.977610 -0.538550 -0.059405 1 0 0 0 0 0 1 901866
-0.002344 -0.001029 0.120567 0.327522 0.978133 -0.538826 -0.059436 1 0 0 0 0 0 1 902864
-0.002344 -0.001029 0.120567 0.327699 0.978636 -0.539121 -0.059467 1 0 0 0 0 0 1 903863
-0.002344 -0.001029 0.120567 0.327860 0.979152 -0.539400 -0.059498 1 0 0 0 0 0 1 904863
-0.002344 -0.001029 0.120567 0.328032 0.979671 -0.539685 -0.059530 1 0 0 0 0 0 1 905871
-0.002344 -0.001029 0.120567 0.328204 0.980185 -0.539968 -0.059561 1 0 0 0 0 0 1 906871
-0.002344 -0.001029 0.120567 0.328396 0.980705 -0.540251 -0.059592 1 0 0 0 0 0 1 907870
-0.002344 -0.001029 0.120567 0.328550 0.981211 -0.540533 -0.059623 1 0 0 0 0 0 1 908864
-0.002344 -0.001029 0.120567 0.328718 0.981719 -0.540813 -0.059654 1 0 0 0 0 0 1 909853
-0.002344 -0.001029 0.120567 0.328892 0.982238 -0.541099 -0.059686 1 0 0 0 0 0 1 910863
-0.002344 -0.001029 0.120567 0.329076 0.982749 -0.541389 -0.059717 1 0 0 0 0 0 1 911862
-0.002344 -0.001029 0.120567 0.329245 0.983275 -0.541659 -0.059748 1 0 0 0 0 0 1 912862
-0.002344 -0.001029 0.120567 0.329409 0.983782 -0.541948 -0.059780 1 0 0 0 0 0 1 913862
-0.002344 -0.001029 0.120567 0.329581 0.984296 -0.542232 -0.059811 1 0 0 0 0 0 1 914863
-0.002344 -0.001029 0.120567 0.329768 0.984795 -0.542515 -0.059842 1 0 0 0 0 0 1 915862
-0.002344 -0.001029 0.120567 0.329927 0.985321 -0.542798 -0.059873 1 0 0 0 0 0 1 916861
-0.002344 -0.001029 0.120567 0.330097 0.985836 -0.543082 -0.059905 1 0 0 0 0 0 1 917861
-0.002344 -0.001029 0.120567 0.330278 0.986364 -0.543360 -0.059936 1 0 0 0 0 0 1 918869
-0.002344 -0.001029 0.120567 0.330464 0.986891 -0.543669 -0.059969 1 0 0 0 0 0 1 919914
-0.002344 -0.001029 0.120567 0.330629 0.987421 -0.543955 -0.060001 1 0 0 0 0 0 1 920941
-0.002344 -0.001029 0.120567 0.330794 0.987919 -0.544229 -0.060031 1 0 0 0 0 0 1 921909
-0.002344 -0.001029 0.120567 0.330969 0.988441 -0.544517 -0.060063 1 0 0 0 0 0 1 922925
-0.002344 -0.001029 0.120567 0.331150 0.988944 -0.544801 -0.060094 1 0 0 0 0 0 1 923908
-0.002344 -0.001029 0.120567 0.331320 0.989468 -0.545072 -0.060125 1 0 0 0 0 0 1 924906
-0.002344 -0.001029 0.120567 0.331484 0.989976 -0.545361 -0.060156 1 0 0 0 0 0 1 925907
-0.002344 -0.001029 0.120567 0.331661 0.990507 -0.545654 -0.060188 1 0 0 0 0 0 1 926941
-0.002344 -0.001029 0.120567 0.331843 0.991013 -0.545941 -0.060219 1 0 0 0 0 0 1 927930
-0.002344 -0.001029 0.120567 0.332005 0.991530 -0.546219 -0.060251 1 0 0 0 0 0 1 928932
-0.002344 -0.001029 0.120567 0.332191 0.992053 -0.546494 -0.060282 1 0 0 0 0 0 1 929954
-0.002344 -0.001029 0.120567 0.332353 0.992571 -0.546790 -0.060314 1 0 0 0 0 0 1 930957
-0.002344 -0.001029 0.120567 0.332533 0.993071 -0.547075 -0.060344 1 0 0 0 0 0 1 931934
-0.002344 -0.001029 0.120567 0.332695 0.993590 -0.547354 -0.060376 1 0 0 0 0 0 1 932938
-0.002344 -0.001029 0.120567 0.332865 0.994102 -0.547635 -0.060407 1 0 0 0 0 0 1 933933
-0.002344 -0.001029 0.120567 0.333038 0.994620 -0.547921 -0.060438 1 0 0 0 0 0 1 934941
-0.002344 -0.001029 0.120567 0.333213 0.995128 -0.548188 -0.060469 1 0 0 0 0 0 1 935911
-0.002344 -0.001029 0.120567 0.333391 0.995633 -0.548485 -0.060500 1 0 0 0 0 0 1 936913
-0.002344 -0.001029 0.120567 0.333550 0.996145 -0.548761 -0.060531 1 0 0 0 0 0 1 937905
-0.002344 -0.001029 0.120567 0.333728 0.996681 -0.549056 -0.060564 1 0 0 0 0 0 1 938948
-0.002344 -0.001029 0.120567 0.333897 0.997187 -0.549334 -0.060594 1 0 0 0 0 0 1 939931
-0.002344 -0.001029 0.120567 0.334090 0.997707 -0.549617 -0.060626 1 0 0 0 0 0 1 940931
-0.002344 -0.001029 0.120567 0.334240 0.998204 -0.549894 -0.060656 1 0 0 0 0 0 1 941906
-0.002344 -0.001029 0.120567 0.334413 0.998727 -0.550183 -0.060688 1 0 0 0 0 0 1 942925
-0.002344 -0.001029 0.120567 0.334582 0.999233 -0.550461 -0.060719 1 0 0 0 0 0 1 943908
-0.002344 -0.001029 0.120567 0.334768 0.999748 -0.550753 -0.060750 1 0 0 0 0 0 1 944916
-0.002344 -0.001029 0.120567 0.334935 1.000258 -0.551027 -0.060782 1 0 0 0 0 0 1 945927
-0.002344 -0.001029 0.120567 0.335115 1.000803 -0.551315 -0.060814 1 0 0 0 0 0 1 946949
-0.002344 -0.001029 0.120567 0.335275 1.001300 -0.551599 -0.060844 1 0 0 0 0 0 1 947928
-0.002344 -0.001029 0.120567 0.335457 1.001804 -0.551885 -0.060875 1 0 0 0 0 0 1 948914
-0.002344 -0.001029 0.120567 0.335620 1.002328 -0.552167 -0.060907 1 0 0 0 0 0 1 949928
-0.002344 -0.001029 0.120567 0.335794 1.002850 -0.552455 -0.060938 1 0 0 0 0 0 1 950944
-0.002344 -0.001029 0.120567 0.335963 1.003357 -0.552734 -0.060969 1 0 0 0 0 0 1 951929
-0.002344 -0.001029 0.120567 0.336156 1.003877 -0.553016 -0.061000 1 0 0 0 0 0 1 952929
-0.002344 -0.001029 0.120567 0.336308 1.004378 -0.553296 -0.061031 1 0 0 0 0 0 1 953913
-0.002344 -0.001029 0.120567 0.336481 1.004901 -0.553584 -0.061063 1 0 0 0 0 0 1 954930
-0.002344 -0.001029 0.120567 0.336649 1.005406 -0.553862 -0.061094 1 0 0 0 0 0 1 955912
-0.002344 -0.001029 0.120567 0.336836 1.005925 -0.554156 -0.061125 1 0 0 0 0 0 1 956928
-0.002344 -0.001029 0.120567 0.337003 1.006443 -0.554422 -0.061156 1 0 0 0 0 0 1 957912
-0.002344 -0.001029 0.120567 0.337170 1.006960 -0.554717 -0.061188 1 0 0 0 0 0 1 958931
-0.002344 -0.001029 0.120567 0.337338 1.007463 -0.554995 -0.061219 1 0 0 0 0 0 1 959912
-0.002344 -0.001029 0.120567 0.337525 1.007982 -0.555289 -0.061250 1 0 0 0 0 0 1 960927
-0.002344 -0.001029 0.120567 0.337687 1.008479 -0.555556 -0.061281 1 0 0 0 0 0 1 961912
-0.002344 -0.001029 0.120567 0.337859 1.009014 -0.555850 -0.061313 1 0 0 0 0 0 1 962931
-0.002344 -0.001029 0.120567 0.338024 1.009495 -0.556103 -0.061342 1 0 0 0 0 0 1 963847
-0.002325 -0.001033 0.120557 0.073119 1.071594 -0.417844 -0.061373 1 0 0 0 0 0 1 964855
-0.002316 -0.001035 0.120553 0.163791 1.051947 -0.485717 -0.061404 1 0 0 0 0 0 1 965848
-0.002311 -0.001036 0.120552 0.230767 1.036954 -0.521189 -0.061436 1 0 0 0 0 0 1 966871
-0.002309 -0.001037 0.120552 0.266238 1.029040 -0.534886 -0.061467 1 0 0 0 0 0 1 967847
-0.002308 -0.001037 0.120551 0.284162 1.025247 -0.539968 -0.061498 1 0 0 0 0 0 1 968855
-0.002307 -0.001037 0.120551 0.293176 1.023572 -0.541922 -0.061529 1 0 0 0 0 0 1 969840
-0.002307 -0.001037 0.120551 0.297734 1.023013 -0.542798 -0.061561 1 0 0 0 0 0 1 970869
-0.002307 -0.001037 0.120551 0.300098 1.022965 -0.543271 -0.061592 1 0 0 0 0 0 1 971850
-0.002307 -0.001037 0.120551 0.301357 1.023213 -0.543621 -0.061623 1 0 0 0 0 0 1 972866
-0.002307 -0.001037 0.120551 0.302058 1.023596 -0.543922 -0.061655 1 0 0 0 0 0 1 973860
-0.002307 -0.001037 0.120551 0.302498 1.024046 -0.544212 -0.061686 1 0 0 0 0 0 1 974881
-0.002307 -0.001037 0.120551 0.302783 1.024516 -0.544484 -0.061717 1 0 0 0 0 0 1 975853
-0.002307 -0.001037 0.120551 0.303002 1.025038 -0.544763 -0.061749 1 0 0 0 0 0 1 976867
-0.002307 -0.001037 0.120551 0.303185 1.025536 -0.545043 -0.061780 1 0 0 0 0 0 1 977861
-0.002307 -0.001037 0.120551 0.303366 1.026056 -0.545316 -0.061811 1 0 0 0 0 0 1 978876
-0.002307 -0.001037 0.120551 0.303519 1.026568 -0.545588 -0.061842 1 0 0 0 0 0 1 979865
-0.002307 -0.001037 0.120551 0.303672 1.027086 -0.545863 -0.061873 1 0 0 0 0 0 1 980863
-0.002307 -0.001037 0.120551 0.303837 1.027601 -0.546144 -0.061905 1 0 0 0 0 0 1 981861
-0.002307 -0.001037 0.120551 0.303979 1.028124 -0.546415 -0.061936 1 0 0 0 0 0 1 982865
-0.002307 -0.001037 0.120551 0.304143 1.028639 -0.546696 -0.061967 1 0 0 0 0 0 1 983863
-0.002307 -0.001037 0.120551 0.304298 1.029158 -0.546973 -0.061998 1 0 0 0 0 0 1 984863
-0.002307 -0.001037 0.120551 0.304439 1.029679 -0.547242 -0.062030 1 0 0 0 0 0 1 985863
-0.002307 -0.001037 0.120551 0.304604 1.030199 -0.547526 -0.062061 1 0 0 0 0 0 1 986870
-0.002307 -0.001037 0.120551 0.304767 1.030725 -0.547794 -0.062092 1 0 0 0 0 0 1 987868
-0.002307 -0.001037 0.120551 0.304901 1.031238 -0.548069 -0.062123 1 0 0 0 0 0 1 988866
-0.002307 -0.001037 0.120551 0.305064 1.031753 -0.548351 -0.062155 1 0 0 0 0 0 1 989865
-0.002307 -0.001037 0.120551 0.305218 1.032271 -0.548628 -0.062186 1 0 0 0 0 0 1 990865
-0.002307 -0.001037 0.120551 0.305359 1.032792 -0.548897 -0.062217 1 0 0 0 0 0 1 991863
-0.002307 -0.001037 0.120551 0.305531 1.033316 -0.549171 -0.062248 1 0 0 0 0 0 1 992862
-0.002307 -0.001037 0.120551 0.305679 1.033827 -0.549453 -0.062280 1 0 0 0 0 0 1 993862
-0.002307 -0.001037 0.120551 0.305821 1.034352 -0.549726 -0.062311 1 0 0 0 0 0 1 994870
-0.002307 -0.001037 0.120551 0.305983 1.034864 -0.550005 -0.062342 1 0 0 0 0 0 1 995862
-0.002307 -0.001037 0.120551 0.306138 1.035383 -0.550281 -0.062373 1 0 0 0 0 0 1 996862
-0.002307 -0.001037 0.120551 0.306287 1.035912 -0.550543 -0.062405 1 0 0 0 0 0 1 997861
-0.002307 -0.001037 0.120551 0.306447 1.036430 -0.550836 -0.062436 1 0 0 0 0 0 1 998879
-0.002307 -0.001037 0.120551 0.306596 1.036933 -0.551105 -0.062467 1 0 0 0 0 0 1 999849
-0.002307 -0.001037 0.120551 0.306741 1.037442 -0.551367 -0.062498 1 0 0 0 0 0 2 849
-0.002307 -0.001037 0.120551 0.306759 1.037483 -0.551397 -0.062500 1 0 0 0 0 0 2 1851
-0.002307 -0.001037 0.120551 0.306760 1.037484 -0.551398 -0.062500 1 0 0 0 0 0 2 2925
-0.002307 -0.001037 0.120551 0.306756 1.037496 -0.551385 -0.062500 1 0 0 0 0 0 2 3938
-0.002307 -0.001037 0.120551 0.306759 1.037486 -0.551397 -0.062500 1 0 0 0 0 0 2 4907
-0.002307 -0.001037 0.120551 0.306760 1.037484 -0.551398 -0.062500 1 0 0 0 0 0 2 5906
-0.002307 -0.001037 0.120551 0.306748 1.037487 -0.551392 -0.062500 1 0 0 0 0 0 2 6921
-0.002307 -0.001037 0.120551 0.306758 1.037485 -0.551398 -0.062500 1 0 0 0 0 0 2 7903
-0.002307 -0.001037 0.120551 0.306747 1.037487 -0.551392 -0.062500 1 0 0 0 0 0 2 8904
-0.002307 -0.001037 0.120551 0.306766 1.037493 -0.551391 -0.062500 1 0 0 0 0 0 2 9902
-0.002307 -0.001037 0.120551 0.306760 1.037486 -0.551397 -0.062500 1 0 0 0 0 0 2 10959
-0.002307 -0.001037 0.120551 0.306760 1.037485 -0.551398 -0.062500 1 0 0 0 0 0 2 11938
-0.002307 -0.001037 0.120551 0.306747 1.037487 -0.551392 -0.062500 1 0 0 0 0 0 2 12934
-0.002307 -0.001037 0.120551 0.306758 1.037485 -0.551398 -0.062500 1 0 0 0 0 0 2 13935
-0.002307 -0.001037 0.120551 0.306755 1.037496 -0.551385 -0.062500 1 0 0 0 0 0 2 14933
-0.002307 -0.001037 0.120551 0.306759 1.037486 -0.551397 -0.062500 1 0 0 0 0 0 2 15936
-0.002307 -0.001037 0.120551 0.306759 1.037485 -0.551398 -0.062500 1 0 0 0 0 0 2 16904
-0.002307 -0.001037 0.120551 0.306751 1.037476 -0.551385 -0.062500 1 0 0 0 0 0 2 17903
-0.002307 -0.001037 0.120551 0.306758 1.037483 -0.551397 -0.062500 1 0 0 0 0 0 2 18935
-0.002307 -0.001037 0.120551 0.306759 1.037484 -0.551398 -0.062500 1 0 0 0 0 0 2 19928
-0.002307 -0.001037 0.120551 0.306755 1.037496 -0.551385 -0.062500 1 0 0 0 0 0 2 20937
-0.002307 -0.001037 0.120551 0.306759 1.037486 -0.551397 -0.062500 1 0 0 0 0 0 2 21906
-0.002307 -0.001037 0.120551 0.306759 1.037485 -0.551398 -0.062500 1 0 0 0 0 0 2 22946
-0.002307 -0.001037 0.120551 0.306760 1.037484 -0.551398 -0.062500 1 0 0 0 0 0 2 23929
-0.002307 -0.001037 0.120551 0.306747 1.037487 -0.551392 -0.062500 1 0 0 0 0 0 2 24938
-0.002307 -0.001037 0.120551 0.306766 1.037493 -0.551391 -0.062500 1 0 0 0 0 0 2 25913
-0.002307 -0.001037 0.120551 0.306761 1.037486 -0.551398 -0.062500 1 0 0 0 0 0 2 26930
-0.002307 -0.001037 0.120551 0.306748 1.037488 -0.551392 -0.062500 1 0 0 0 0 0 2 27912
-0.002307 -0.001037 0.120551 0.306758 1.037485 -0.551398 -0.062500 1 0 0 0 0 0 2 28927
-0.002307 -0.001037 0.120551 0.306747 1.037488 -0.551392 -0.062500 1 0 0 0 0 0 2 29912
-0.002307 -0.001037 0.120551 0.306758 1.037485 -0.551398 -0.062500 1 0 0 0 0 0 2 30930
-0.002307 -0.001037 0.120551 0.306771 1.037481 -0.551385 -0.062500 1 0 0 0 0 0 2 31912
-0.002307 -0.001037 0.120551 0.306761 1.037484 -0.551397 -0.062500 1 0 0 0 0 0 2 32926
-0.002307 -0.001037 0.120551 0.306748 1.037487 -0.551392 -0.062500 1 0 0 0 0 0 2 33930
-0.002307 -0.001037 0.120551 0.306758 1.037484 -0.551397 -0.062500 1 0 0 0 0 0 2 34930
-0.002307 -0.001037 0.120551 0.306747 1.037487 -0.551392 -0.062500 1 0 0 0 0 0 2 35845
-0.002307 -0.001037 0.120551 0.306758 1.037484 -0.551398 -0.062500 1 0 0 0 0 0 2 36846
-0.002307 -0.001037 0.120551 0.306767 1.037493 -0.551391 -0.062500 1 0 0 0 0 0 2 37855
-0.002307 -0.001037 0.120551 0.306761 1.037485 -0.551398 -0.062500 1 0 0 0 0 0 2 38862
-0.002307 -0.001037 0.120551 0.306748 1.037487 -0.551392 -0.062500 1 0 0 0 0 0 2 39855
-0.002307 -0.001037 0.120551 0.306758 1.037485 -0.551398 -0.062500 1 0 0 0 0 0 2 40844
-0.002307 -0.001037 0.120551 0.306747 1.037487 -0.551392 -0.062500 1 0 0 0 0 0 2 41854
-0.002307 -0.001037 0.120551 0.306766 1.037494 -0.551391 -0.062500 1 0 0 0 0 0 2 42853
-0.002307 -0.001037 0.120551 0.306760 1.037486 -0.551397 -0.062500 1 0 0 0 0 0 2 43854
-0.002307 -0.001037 0.120551 0.306747 1.037488 -0.551392 -0.062500 1 0 0 0 0 0 2 44849
-0.002307 -0.001037 0.120551 0.306758 1.037485 -0.551398 -0.062500 1 0 0 0 0 0 2 45860
-0.002307 -0.001037 0.120551 0.306759 1.037485 -0.551398 -0.062500 1 0 0 0 0 0 2 46876
-0.002307 -0.001037 0.120551 0.306759 1.037484 -0.551378 -0.062500 1 0 0 0 0 0 2 47868
-0.002307 -0.001037 0.120551 0.306759 1.037484 -0.551396 -0.062500 1 0 0 0 0 0 2 48851
-0.002307 -0.001037 0.120551 0.306760 1.037484 -0.551398 -0.062500 1 0 0 0 0 0 2 49853
-0.002307 -0.001037 0.120551 0.306747 1.037487 -0.551392 -0.062500 1 0 0 0 0 0 2 50873
-0.002307 -0.001037 0.120551 0.306758 1.037485 -0.551397 -0.062500 1 0 0 0 0 0 2 51863
-0.002307 -0.001037 0.120551 0.306759 1.037484 -0.551398 -0.062500 1 0 0 0 0 0 2 52847
-0.002307 -0.001037 0.120551 0.306755 1.037496 -0.551385 -0.062500 1 0 0 0 0 0 2 53864
-0.002307 -0.001037 0.120551 0.306759 1.037486 -0.551397 -0.062500 1 0 0 0 0 0 2 54871
-0.002307 -0.001037 0.120551 0.306760 1.037485 -0.551398 -0.062500 1 0 0 0 0 0 2 55858
-0.002307 -0.001037 0.120551 0.306747 1.037487 -0.551392 -0.062500 1 0 0 0 0 0 2 56861
-0.002307 -0.001037 0.120551 0.306758 1.037485 -0.551398 -0.062500 1 0 0 0 0 0 2 57831
-0.002307 -0.001037 0.120551 0.306759 1.037484 -0.551398 -0.062500 1 0 0 0 0 0 2 58884
-0.002288 -0.001042 0.120541 0.041466 1.099131 -0.412510 -0.062500 1 0 0 0 0 0 2 59930
-0.002278 -0.001044 0.120538 0.131763 1.079005 -0.480139 -0.062500 1 0 0 0 0 0 2 60928
-0.002274 -0.001045 0.120537 0.198460 1.063520 -0.515335 -0.062500 1 0 0 0 0 0 2 61944
-0.002271 -0.001046 0.120536 0.233725 1.055115 -0.528774 -0.062500 1 0 0 0 0 0 2 62949
-0.002270 -0.001046 0.120536 0.251466 1.050806 -0.533566 -0.062500 1 0 0 0 0 0 2 63938
-0.002270 -0.001046 0.120536 0.260312 1.048635 -0.535257 -0.062500 1 0 0 0 0 0 2 64934
-0.002269 -0.001046 0.120536 0.264721 1.047531 -0.535851 -0.062500 1 0 0 0 0 0 2 65911
-0.002269 -0.001046 0.120536 0.266935 1.046973 -0.536055 -0.062500 1 0 0 0 0 0 2 66950
-0.002269 -0.001046 0.120536 0.268024 1.046698 -0.536120 -0.062500 1 0 0 0 0 0 2 67928
-0.002269 -0.001046 0.120536 0.268583 1.046562 -0.536152 -0.062500 1 0 0 0 0 0 2 68906
-0.002269 -0.001046 0.120536 0.268855 1.046485 -0.536155 -0.062500 1 0 0 0 0 0 2 69935
-0.002269 -0.001046 0.120536 0.268989 1.046451 -0.536159 -0.062500 1 0 0 0 0 0 2 70939
-0.002269 -0.001046 0.120536 0.269044 1.046438 -0.536165 -0.062500 1 0 0 0 0 0 2 71928
-0.002269 -0.001046 0.120536 0.269093 1.046426 -0.536171 -0.062500 1 0 0 0 0 0 2 72904
-0.002269 -0.001046 0.120536 0.269108 1.046422 -0.536158 -0.062500 1 0 0 0 0 0 2 73904
-0.002269 -0.001046 0.120536 0.269121 1.046419 -0.536163 -0.062500 1 0 0 0 0 0 2 74938
-0.002269 -0.001046 0.120536 0.269122 1.046419 -0.536164 -0.062500 1 0 0 0 0 0 2 75930
-0.002269 -0.001046 0.120536 0.269122 1.046419 -0.536164 -0.062500 1 0 0 0 0 0 2 76931
-0.002269 -0.001046 0.120536 0.269131 1.046427 -0.536157 -0.062500 1 0 0 0 0 0 2 77936
-0.002269 -0.001046 0.120536 0.269123 1.046420 -0.536163 -0.062500 1 0 0 0 0 0 2 78944
-0.002269 -0.001046 0.120536 0.269122 1.046419 -0.536163 -0.062500 1 0 0 0 0 0 2 79902
-0.002269 -0.001046 0.120536 0.269122 1.046419 -0.536164 -0.062500 1 0 0 0 0 0 2 80904
-0.002269 -0.001046 0.120536 0.269122 1.046419 -0.536164 -0.062500 1 0 0 0 0 0 2 81902
-0.002269 -0.001046 0.120536 0.269122 1.046419 -0.536164 -0.062500 1 0 0 0 0 0 2 82935
-0.002269 -0.001046 0.120536 0.269122 1.046419 -0.536164 -0.062500 1 0 0 0 0 0 2 83928
-0.002269 -0.001046 0.120536 0.269121 1.046419 -0.536164 -0.062500 1 0 0 0 0 0 2 84901
-0.002269 -0.001046 0.120536 0.269130 1.046428 -0.536157 -0.062500 1 0 0 0 0 0 2 85895
-0.002269 -0.001046 0.120536 0.269122 1.046420 -0.536163 -0.062500 1 0 0 0 0 0 2 86931
-0.002269 -0.001046 0.120536 0.269121 1.046419 -0.536164 -0.062500 1 0 0 0 0 0 2 87933
-0.002269 -0.001046 0.120536 0.269121 1.046419 -0.536164 -0.062500 1 0 0 0 0 0 2 88929
-0.002269 -0.001046 0.120536 0.269121 1.046419 -0.536164 -0.062500 1 0 0 0 0 0 2 89936
-0.002269 -0.001046 0.120536 0.269129 1.046428 -0.536157 -0.062500 1 0 0 0 0 0 2 90944
-0.002269 -0.001046 0.120536 0.269122 1.046421 -0.536163 -0.062500 1 0 0 0 0 0 2 91927
-0.002269 -0.001046 0.120536 0.269121 1.046420 -0.536164 -0.062500 1 0 0 0 0 0 2 92903
-0.002269 -0.001046 0.120536 0.269124 1.046408 -0.536157 -0.062500 1 0 0 0 0 0 2 93937
-0.002269 -0.001046 0.120536 0.269121 1.046418 -0.536163 -0.062500 1 0 0 0 0 0 2 94935
-0.002269 -0.001046 0.120536 0.269133 1.046416 -0.536170 -0.062500 1 0 0 0 0 0 2 95900
-0.002269 -0.001046 0.120536 0.269131 1.046427 -0.536157 -0.062500 1 0 0 0 0 0 2 96903
-0.002269 -0.001046 0.120536 0.269123 1.046420 -0.536163 -0.062500 1 0 0 0 0 0 2 97901
-0.002269 -0.001046 0.120536 0.269122 1.046419 -0.536163 -0.062500 1 0 0 0 0 0 2 98936
-0.002269 -0.001046 0.120536 0.269121 1.046419 -0.536164 -0.062500 1 0 0 0 0 0 2 99940
-0.002269 -0.001046 0.120536 0.269121 1.046419 -0.536164 -0.062500 1 0 0 0 0 0 2 100910
-0.002269 -0.001046 0.120536 0.269121 1.046419 -0.536164 -0.062500 1 0 0 0 0 0 2 101923
-0.002269 -0.001046 0.120536 0.269129 1.046428 -0.536157 -0.062500 1 0 0 0 0 0 2 102964
-0.002250 -0.001051 0.120526 0.003968 1.108021 -0.397149 -0.062500 1 0 0 0 0 0 2 103908
-0.002241 -0.001053 0.120523 0.094202 1.087930 -0.464842 -0.062500 1 0 0 0 0 0 2 104926
-0.002236 -0.001054 0.120522 0.160868 1.072444 -0.500070 -0.062500 1 0 0 0 0 0 2 105908
-0.002234 -0.001055 0.120521 0.196116 1.064043 -0.513528 -0.062500 1 0 0 0 0 0 2 106928
-0.002233 -0.001055 0.120521 0.213850 1.059736 -0.518330 -0.062500 1 0 0 0 0 0 2 107847
-0.002232 -0.001055 0.120521 0.222700 1.057541 -0.520013 -0.062500 1 0 0 0 0 0 2 108851
-0.002232 -0.001055 0.120521 0.227109 1.056467 -0.520594 -0.062500 1 0 0 0 0 0 2 109842
-0.002232 -0.001055 0.120521 0.229314 1.055904 -0.520804 -0.062500 1 0 0 0 0 0 2 110871
-0.002232 -0.001055 0.120521 0.230414 1.055625 -0.520876 -0.062500 1 0 0 0 0 0 2 111843
-0.002232 -0.001055 0.120521 0.230962 1.055492 -0.520903 -0.062500 1 0 0 0 0 0 2 112850
-0.002232 -0.001055 0.120521 0.231229 1.055428 -0.520913 -0.062500 1 0 0 0 0 0 2 113842
-0.002232 -0.001055 0.120521 0.231378 1.055381 -0.520917 -0.062500 1 0 0 0 0 0 2 114861
-0.002232 -0.001055 0.120521 0.231438 1.055354 -0.520916 -0.062500 1 0 0 0 0 0 2 115842
-0.002232 -0.001055 0.120521 0.231473 1.055355 -0.520922 -0.062500 1 0 0 0 0 0 2 116852
-0.002232 -0.001055 0.120521 0.231486 1.055352 -0.520909 -0.062500 1 0 0 0 0 0 2 117846
-0.002232 -0.001055 0.120521 0.231499 1.055349 -0.520914 -0.062500 1 0 0 0 0 0 2 118880
-0.002232 -0.001055 0.120521 0.231499 1.055349 -0.520914 -0.062500 1 0 0 0 0 0 2 119856
-0.002232 -0.001055 0.120521 0.231511 1.055346 -0.520921 -0.062500 1 0 0 0 0 0 2 120850
-0.002232 -0.001055 0.120521 0.231500 1.055349 -0.520915 -0.062500 1 0 0 0 0 0 2 121847
-0.002232 -0.001055 0.120521 0.231511 1.055346 -0.520921 -0.062500 1 0 0 0 0 0 2 122858
-0.002232 -0.001055 0.120521 0.231508 1.055358 -0.520908 -0.062500 1 0 0 0 0 0 2 123852
-0.002232 -0.001055 0.120521 0.231512 1.055348 -0.520920 -0.062500 1 0 0 0 0 0 2 124864
-0.002232 -0.001055 0.120521 0.231500 1.055349 -0.520915 -0.062500 1 0 0 0 0 0 2 125855
-0.002232 -0.001055 0.120521 0.231511 1.055347 -0.520921 -0.062500 1 0 0 0 0 0 2 126868
-0.002232 -0.001055 0.120521 0.231500 1.055349 -0.520915 -0.062500 1 0 0 0 0 0 2 127859
-0.002232 -0.001055 0.120521 0.231511 1.055346 -0.520921 -0.062500 1 0 0 0 0 0 2 128860
-0.002232 -0.001055 0.120521 0.231508 1.055358 -0.520908 -0.062500 1 0 0 0 0 0 2 129857
-0.002232 -0.001055 0.120521 0.231512 1.055348 -0.520920 -0.062500 1 0 0 0 0 0 2 130956
-0.002232 -0.001055 0.120521 0.231500 1.055350 -0.520915 -0.062500 1 0 0 0 0 0 2 131982
-0.002232 -0.001055 0.120521 0.231511 1.055347 -0.520921 -0.062500 1 0 0 0 0 0 2 132858
-0.002232 -0.001055 0.120521 0.231500 1.055349 -0.520916 -0.062500 1 0 0 0 0 0 2 133823
-0.002232 -0.001055 0.120521 0.231519 1.055356 -0.520914 -0.062500 1 0 0 0 0 0 2 134975
-0.002232 -0.001055 0.120521 0.231501 1.055351 -0.520915 -0.062500 1 0 0 0 0 0 2 135981
-0.002232 -0.001055 0.120521 0.231511 1.055347 -0.520921 -0.062500 1 0 0 0 0 0 2 136982
-0.002232 -0.001055 0.120521 0.231500 1.055350 -0.520916 -0.062500 1 0 0 0 0 0 2 137982
-0.002232 -0.001055 0.120521 0.231511 1.055347 -0.520921 -0.062500 1 0 0 0 0 0 2 139027
-0.002232 -0.001055 0.120521 0.231508 1.055359 -0.520909 -0.062500 1 0 0 0 0 0 2 140048
-0.002232 -0.001055 0.120521 0.231512 1.055349 -0.520920 -0.062500 1 0 0 0 0 0 2 141027
-0.002232 -0.001055 0.120521 0.231500 1.055350 -0.520915 -0.062500 1 0 0 0 0 0 2 142025
-0.002232 -0.001055 0.120521 0.231511 1.055348 -0.520921 -0.062500 1 0 0 0 0 0 2 143029
-0.002232 -0.001055 0.120521 0.231503 1.055338 -0.520909 -0.062500 1 0 0 0 0 0 2 144026
-0.002232 -0.001055 0.120521 0.231511 1.055346 -0.520920 -0.062500 1 0 0 0 0 0 2 145025
-0.002232 -0.001055 0.120521 0.231508 1.055358 -0.520908 -0.062500 1 0 0 0 0 0 2 146021
-0.002232 -0.001055 0.120521 0.231512 1.055348 -0.520920 -0.062500 1 0 0 0 0 0 2 147026
-0.002232 -0.001055 0.120521 0.231513 1.055347 -0.520922 -0.062500 1 0 0 0 0 0 2 148046
-0.002232 -0.001055 0.120521 0.231501 1.055349 -0.520916 -0.062500 1 0 0 0 0 0 2 149051
-0.002232 -0.001055 0.120521 0.231511 1.055347 -0.520921 -0.062500 1 0 0 0 0 0 2 150026
-0.002232 -0.001055 0.120521 0.231500 1.055349 -0.520916 -0.062500 1 0 0 0 0 0 2 151056
-0.002232 -0.001055 0.120521 0.231519 1.055356 -0.520914 -0.062500 1 0 0 0 0 0 2 152058
-0.002232 -0.001055 0.120521 0.231501 1.055351 -0.520915 -0.062500 1 0 0 0 0 0 2 153022
-0.002232 -0.001055 0.120521 0.231511 1.055347 -0.520921 -0.062500 1 0 0 0 0 0 2 154050
-0.002232 -0.001055 0.120521 0.231500 1.055350 -0.520916 -0.062500 1 0 0 0 0 0 2 155061
-0.002232 -0.001055 0.120521 0.231511 1.055347 -0.520922 -0.062500 1 0 0 0 0 0 2 156025
-0.002232 -0.001055 0.120521 0.231508 1.055359 -0.520909 -0.062500 1 0 0 0 0 0 2 157025
-0.002232 -0.001055 0.120521 0.231512 1.055349 -0.520921 -0.062500 1 0 0 0 0 0 2 158023
-0.002232 -0.001055 0.120521 0.231500 1.055350 -0.520916 -0.062500 1 0 0 0 0 0 2 159060
-0.002232 -0.001055 0.120521 0.231515 1.055336 -0.520915 -0.062500 1 0 0 0 0 0 2 160053
-0.002232 -0.001055 0.120521 0.231501 1.055348 -0.520915 -0.062500 1 0 0 0 0 0 2 161054
-0.002232 -0.001055 0.120521 0.231511 1.055347 -0.520921 -0.062500 1 0 0 0 0 0 2 162055
-0.002232 -0.001055 0.120521 0.231508 1.055358 -0.520909 -0.062500 1 0 0 0 0 0 2 163061
-0.002232 -0.001055 0.120521 0.231512 1.055348 -0.520920 -0.062500 1 0 0 0 0 0 2 164026
-0.002232 -0.001055 0.120521 0.231500 1.055350 -0.520915 -0.062500 1 0 0 0 0 0 2 165025
-0.002232 -0.001055 0.120521 0.231511 1.055347 -0.520921 -0.062500 1 0 0 0 0 0 2 166022
-0.002232 -0.001055 0.120521 0.231500 1.055350 -0.520916 -0.062500 1 0 0 0 0 0 2 167059
-0.002213 -0.001060 0.120511 -0.033499 1.116921 -0.381762 -0.062500 1 0 0 0 0 0 2 168048
-0.002203 -0.001062 0.120508 0.056654 1.096831 -0.449530 -0.062500 1 0 0 0 0 0 2 169024
-0.002199 -0.001063 0.120506 0.123287 1.081374 -0.484796 -0.062500 1 0 0 0 0 0 2 170045
-0.002196 -0.001064 0.120506 0.158515 1.072958 -0.498255 -0.062500 1 0 0 0 0 0 2 171027
-0.002195 -0.001064 0.120506 0.176248 1.068660 -0.503057 -0.062500 1 0 0 0 0 0 2 172025
-0.002194 -0.001064 0.120506 0.185104 1.066476 -0.504757 -0.062500 1 0 0 0 0 0 2 173018
-0.002194 -0.001064 0.120506 0.189508 1.065382 -0.505343 -0.062500 1 0 0 0 0 0 2 174032
-0.002194 -0.001064 0.120506 0.191708 1.064829 -0.505541 -0.062500 1 0 0 0 0 0 2 175049
-0.002194 -0.001064 0.120506 0.192803 1.064563 -0.505620 -0.062500 1 0 0 0 0 0 2 176044
-0.002194 -0.001064 0.120506 0.193353 1.064420 -0.505641 -0.062500 1 0 0 0 0 0 2 177032
-0.002194 -0.001064 0.120506 0.193637 1.064340 -0.505649 -0.062500 1 0 0 0 0 0 2 178043
-0.002194 -0.001064 0.120506 0.193772 1.064306 -0.505654 -0.062500 1 0 0 0 0 0 2 179042
-0.002194 -0.001064 0.120506 0.193839 1.064290 -0.505666 -0.062500 1 0 0 0 0 0 2 179976
-0.002194 -0.001064 0.120506 0.193866 1.064283 -0.505661 -0.062500 1 0 0 0 0 0 2 180966
-0.002194 -0.001064 0.120506 0.193890 1.064277 -0.505653 -0.062500 1 0 0 0 0 0 2 181974
-0.002194 -0.001064 0.120506 0.193904 1.064274 -0.505658 -0.062500 1 0 0 0 0 0 2 182977
-0.002194 -0.001064 0.120506 0.193906 1.064273 -0.505659 -0.062500 1 0 0 0 0 0 2 183965
-0.002194 -0.001064 0.120506 0.193893 1.064276 -0.505653 -0.062500 1 0 0 0 0 0 2 184975
-0.002194 -0.001064 0.120506 0.193904 1.064273 -0.505658 -0.062500 1 0 0 0 0 0 2 185964
-0.002194 -0.001064 0.120506 0.193905 1.064273 -0.505659 -0.062500 1 0 0 0 0 0 2 186966
-0.002194 -0.001064 0.120506 0.193905 1.064273 -0.505659 -0.062500 1 0 0 0 0 0 2 187974
-0.002194 -0.001064 0.120506 0.193913 1.064282 -0.505652 -0.062500 1 0 0 0 0 0 2 188964
-0.002194 -0.001064 0.120506 0.193906 1.064274 -0.505658 -0.062500 1 0 0 0 0 0 2 189994
-0.002194 -0.001064 0.120506 0.193905 1.064273 -0.505659 -0.062500 1 0 0 0 0 0 2 190981
-0.002194 -0.001064 0.120506 0.193905 1.064273 -0.505659 -0.062500 1 0 0 0 0 0 2 191980
-0.002194 -0.001064 0.120506 0.193905 1.064273 -0.505659 -0.062500 1 0 0 0 0 0 2 192981
-0.002194 -0.001064 0.120506 0.193913 1.064282 -0.505652 -0.062500 1 0 0 0 0 0 2 193974
-0.002194 -0.001064 0.120506 0.193906 1.064275 -0.505659 -0.062500 1 0 0 0 0 0 2 194973
-0.002194 -0.001064 0.120506 0.193905 1.064274 -0.505659 -0.062500 1 0 0 0 0 0 2 195963
-0.002194 -0.001064 0.120506 0.193905 1.064274 -0.505660 -0.062500 1 0 0 0 0 0 2 196986
-0.002175 -0.001069 0.120496 -0.070987 1.125795 -0.366356 -0.062500 1 0 0 0 0 0 2 197984
-0.002166 -0.001071 0.120492 0.019121 1.105747 -0.434203 -0.062500 1 0 0 0 0 0 2 198986
-0.002161 -0.001072 0.120491 0.085724 1.090290 -0.469502 -0.062500 1 0 0 0 0 0 2 199983
-0.002159 -0.001073 0.120491 0.120944 1.081886 -0.482972 -0.062500 1 0 0 0 0 0 2 200983
-0.002157 -0.001073 0.120490 0.138664 1.077582 -0.487791 -0.062500 1 0 0 0 0 0 2 201951
-0.002157 -0.001073 0.120490 0.147515 1.075398 -0.489477 -0.062500 1 0 0 0 0 0 2 202983
-0.002157 -0.001073 0.120490 0.151929 1.074302 -0.490070 -0.062500 1 0 0 0 0 0 2 203979
-0.002156 -0.001073 0.120490 0.154130 1.073749 -0.490270 -0.062500 1 0 0 0 0 0 2 204981
-0.002156 -0.001073 0.120490 0.155213 1.073486 -0.490342 -0.062500 1 0 0 0 0 0 2 205980
-0.002156 -0.001073 0.120490 0.155766 1.073331 -0.490377 -0.062500 1 0 0 0 0 0 2 206883
-0.002156 -0.001073 0.120490 0.156045 1.073261 -0.490374 -0.062500 1 0 0 0 0 0 2 207994
-0.002156 -0.001073 0.120490 0.156179 1.073228 -0.490377 -0.062500 1 0 0 0 0 0 2 208993
-0.002156 -0.001073 0.120490 0.156254 1.073221 -0.490382 -0.062500 1 0 0 0 0 0 2 209989
-0.002156 -0.001073 0.120490 0.156286 1.073204 -0.490389 -0.062500 1 0 0 0 0 0 2 210993
-0.002156 -0.001073 0.120490 0.156300 1.073200 -0.490376 -0.062500 1 0 0 0 0 0 2 211970
-0.002156 -0.001073 0.120490 0.156312 1.073197 -0.490381 -0.062500 1 0 0 0 0 0 2 212989
-0.002156 -0.001073 0.120490 0.156313 1.073196 -0.490381 -0.062500 1 0 0 0 0 0 2 213988
-0.002156 -0.001073 0.120490 0.156325 1.073193 -0.490388 -0.062500 1 0 0 0 0 0 2 214991
-0.002156 -0.001073 0.120490 0.156314 1.073196 -0.490382 -0.062500 1 0 0 0 0 0 2 215989
-0.002156 -0.001073 0.120490 0.156313 1.073196 -0.490382 -0.062500 1 0 0 0 0 0 2 216988
-0.002156 -0.001073 0.120490 0.156325 1.073193 -0.490388 -0.062500 1 0 0 0 0 0 2 217988
-0.002156 -0.001073 0.120490 0.156314 1.073196 -0.490382 -0.062500 1 0 0 0 0 0 2 218990
-0.002156 -0.001073 0.120490 0.156321 1.073205 -0.490375 -0.062500 1 0 0 0 0 0 2 219987
-0.002156 -0.001073 0.120490 0.156326 1.073195 -0.490387 -0.062500 1 0 0 0 0 0 2 220993
-0.002156 -0.001073 0.120490 0.156314 1.073196 -0.490382 -0.062500 1 0 0 0 0 0 2 221989
-0.002162 -0.001055 0.120480 0.231303 0.815611 -0.346023 -0.062500 1 0 0 0 0 0 2 222990
-0.002164 -0.001046 0.120476 0.207271 0.902766 -0.416341 -0.062500 1 0 0 0 0 0 2 223989
-0.002166 -0.001041 0.120475 0.188425 0.967525 -0.452924 -0.062500 1 0 0 0 0 0 2 224990
-0.002167 -0.001039 0.120475 0.178098 1.001897 -0.466885 -0.062500 1 0 0 0 0 0 2 225990
-0.002167 -0.001038 0.120475 0.172753 1.019238 -0.471865 -0.062500 1 0 0 0 0 0 2 226991
-0.002167 -0.001037 0.120475 0.170044 1.027896 -0.473610 -0.062500 1 0 0 0 0 0 2 227988
-0.002167 -0.001037 0.120475 0.168661 1.032215 -0.474225 -0.062500 1 0 0 0 0 0 2 228988
-0.002167 -0.001037 0.120475 0.167984 1.034385 -0.474445 -0.062500 1 0 0 0 0 0 2 229987
-0.002167 -0.001037 0.120475 0.167632 1.035463 -0.474512 -0.062500 1 0 0 0 0 0 2 231059
-0.002167 -0.001037 0.120475 0.167454 1.036001 -0.474542 -0.062500 1 0 0 0 0 0 2 232053
-0.002167 -0.001037 0.120475 0.167366 1.036286 -0.474550 -0.062500 1 0 0 0 0 0 2 233053
-0.002167 -0.001037 0.120475 0.167328 1.036407 -0.474550 -0.062500 1 0 0 0 0 0 2 234051
-0.002167 -0.001037 0.120475 0.167305 1.036483 -0.474550 -0.062500 1 0 0 0 0 0 2 235060
-0.002167 -0.001037 0.120475 0.167285 1.036514 -0.474556 -0.062500 1 0 0 0 0 0 2 236023
-0.002167 -0.001037 0.120475 0.167292 1.036524 -0.474550 -0.062500 1 0 0 0 0 0 2 237047
-0.002167 -0.001037 0.120475 0.167277 1.036539 -0.474549 -0.062500 1 0 0 0 0 0 2 238055
-0.002167 -0.001037 0.120475 0.167288 1.036537 -0.474556 -0.062500 1 0 0 0 0 0 2 239026
-0.002167 -0.001037 0.120475 0.167277 1.036540 -0.474550 -0.062500 1 0 0 0 0 0 2 240026
-0.002167 -0.001037 0.120475 0.167272 1.036552 -0.474556 -0.062500 1 0 0 0 0 0 2 241022
-0.002167 -0.001037 0.120475 0.167287 1.036538 -0.474557 -0.062500 1 0 0 0 0 0 2 242024
-0.002167 -0.001037 0.120475 0.167277 1.036539 -0.474550 -0.062500 1 0 0 0 0 0 2 243025
-0.002167 -0.001037 0.120475 0.167272 1.036551 -0.474556 -0.062500 1 0 0 0 0 0 2 244022
-0.002167 -0.001037 0.120475 0.167287 1.036538 -0.474557 -0.062500 1 0 0 0 0 0 2 245014
-0.002167 -0.001037 0.120475 0.167276 1.036539 -0.474550 -0.062500 1 0 0 0 0 0 2 246031
-0.002167 -0.001037 0.120475 0.167271 1.036551 -0.474556 -0.062500 1 0 0 0 0 0 2 247046
-0.002167 -0.001037 0.120475 0.167295 1.036546 -0.474550 -0.062500 1 0 0 0 0 0 2 248030
-0.002167 -0.001037 0.120475 0.167274 1.036552 -0.474556 -0.062500 1 0 0 0 0 0 2 249044
-0.002167 -0.001037 0.120475 0.167287 1.036538 -0.474557 -0.062500 1 0 0 0 0 0 2 250031
-0.002167 -0.001037 0.120475 0.167276 1.036539 -0.474551 -0.062500 1 0 0 0 0 0 2 251049
-0.002167 -0.001037 0.120475 0.167272 1.036551 -0.474557 -0.062500 1 0 0 0 0 0 2 251964
-0.002167 -0.001037 0.120475 0.167295 1.036547 -0.474550 -0.062500 1 0 0 0 0 0 2 252972
-0.002173 -0.001018 0.120464 0.242221 0.779090 -0.330058 -0.062500 1 0 0 0 0 0 2 253972
-0.002175 -0.001009 0.120461 0.218195 0.866192 -0.400455 -0.062500 1 0 0 0 0 0 2 254964
-0.002177 -0.001004 0.120459 0.199371 0.930914 -0.437064 -0.062500 1 0 0 0 0 0 2 255973
-0.002178 -0.001002 0.120459 0.189054 0.965258 -0.451035 -0.062500 1 0 0 0 0 0 2 256962
-0.002178 -0.001001 0.120459 0.183721 0.982598 -0.456017 -0.062500 1 0 0 0 0 0 2 257972
-0.002178 -0.001000 0.120459 0.180990 0.991259 -0.457774 -0.062500 1 0 0 0 0 0 2 258964
-0.002178 -0.001000 0.120459 0.179634 0.995592 -0.458385 -0.062500 1 0 0 0 0 0 2 259972
-0.002178 -0.001000 0.120459 0.178928 0.997760 -0.458599 -0.062500 1 0 0 0 0 0 2 260962
-0.002178 -0.001000 0.120459 0.178585 0.998836 -0.458673 -0.062500 1 0 0 0 0 0 2 261976
-0.002178 -0.001000 0.120459 0.178411 0.999362 -0.458697 -0.062500 1 0 0 0 0 0 2 262955
-0.002178 -0.001000 0.120459 0.178323 0.999646 -0.458704 -0.062500 1 0 0 0 0 0 2 263964
-0.002178 -0.001000 0.120459 0.178283 0.999778 -0.458711 -0.062500 1 0 0 0 0 0 2 264989
-0.002178 -0.001000 0.120459 0.178254 0.999835 -0.458712 -0.062500 1 0 0 0 0 0 2 265979
-0.002184 -0.000982 0.120448 0.253138 0.742557 -0.314088 -0.062500 1 0 0 0 0 0 2 266961
-0.002186 -0.000972 0.120445 0.229146 0.829603 -0.384537 -0.062500 1 0 0 0 0 0 2 267976
-0.002188 -0.000968 0.120444 0.210329 0.894313 -0.421194 -0.062500 1 0 0 0 0 0 2 268981
-0.002188 -0.000966 0.120443 0.200005 0.928646 -0.435179 -0.062500 1 0 0 0 0 0 2 269968
-0.002189 -0.000964 0.120443 0.194661 0.945982 -0.440164 -0.062500 1 0 0 0 0 0 2 270986
-0.002189 -0.000964 0.120443 0.191941 0.954637 -0.441912 -0.062500 1 0 0 0 0 0 2 271979
-0.002189 -0.000964 0.120443 0.190579 0.958959 -0.442530 -0.062500 1 0 0 0 0 0 2 272978
-0.002189 -0.000963 0.120443 0.189880 0.961134 -0.442740 -0.062500 1 0 0 0 0 0 2 273979
-0.002189 -0.000963 0.120443 0.189537 0.962209 -0.442813 -0.062500 1 0 0 0 0 0 2 274980
-0.002189 -0.000963 0.120443 0.189361 0.962747 -0.442844 -0.062500 1 0 0 0 0 0 2 275979
-0.002189 -0.000963 0.120443 0.189288 0.963017 -0.442852 -0.062500 1 0 0 0 0 0 2 276978
-0.002189 -0.000963 0.120443 0.189238 0.963151 -0.442852 -0.062500 1 0 0 0 0 0 2 277978
-0.002195 -0.000945 0.120433 0.264063 0.706048 -0.298095 -0.062500 1 0 0 0 0 0 2 278986
-0.002197 -0.000936 0.120429 0.240070 0.793036 -0.368631 -0.062500 1 0 0 0 0 0 2 279951
-0.002199 -0.000931 0.120428 0.221271 0.857719 -0.405300 -0.062500 1 0 0 0 0 0 2 280982
-0.002199 -0.000929 0.120427 0.210937 0.892051 -0.419302 -0.062500 1 0 0 0 0 0 2 281980
-0.002200 -0.000928 0.120427 0.205609 0.909366 -0.424296 -0.062500 1 0 0 0 0 0 2 282978
-0.002200 -0.000927 0.120427 0.202898 0.918036 -0.426049 -0.062500 1 0 0 0 0 0 2 283979
-0.002200 -0.000927 0.120427 0.201524 0.922362 -0.426663 -0.062500 1 0 0 0 0 0 2 284977
-0.002200 -0.000927 0.120427 0.200828 0.924525 -0.426867 -0.062500 1 0 0 0 0 0 2 285978
-0.002205 -0.000908 0.120417 0.275289 0.668553 -0.282051 -0.062500 1 0 0 0 0 0 2 287050
-0.002208 -0.000899 0.120413 0.251160 0.755992 -0.352675 -0.062500 1 0 0 0 0 0 2 288048
-0.002210 -0.000895 0.120412 0.232285 0.820892 -0.389403 -0.062500 1 0 0 0 0 0 2 289054
-0.002210 -0.000892 0.120411 0.221924 0.855346 -0.403405 -0.062500 1 0 0 0 0 0 2 290021
-0.002211 -0.000891 0.120411 0.216576 0.872732 -0.408407 -0.062500 1 0 0 0 0 0 2 291023
-0.002211 -0.000891 0.120411 0.213852 0.881407 -0.410157 -0.062500 1 0 0 0 0 0 2 292019
-0.002211 -0.000890 0.120411 0.212468 0.885766 -0.410773 -0.062500 1 0 0 0 0 0 2 293049
-0.002211 -0.000890 0.120411 0.211775 0.887919 -0.410991 -0.062500 1 0 0 0 0 0 2 294048
-0.002211 -0.000890 0.120411 0.211438 0.889011 -0.411066 -0.062500 1 0 0 0 0 0 2 295118
-0.002211 -0.000890 0.120411 0.211254 0.889541 -0.411085 -0.062500 1 0 0 0 0 0 2 296046
-0.002211 -0.000890 0.120411 0.211165 0.889825 -0.411092 -0.062500 1 0 0 0 0 0 2 297050
-0.002211 -0.000890 0.120411 0.211125 0.889957 -0.411099 -0.062500 1 0 0 0 0 0 2 298020
-0.002216 -0.000872 0.120401 0.285850 0.633116 -0.266085 -0.062500 1 0 0 0 0 0 2 299055
-0.002219 -0.000863 0.120397 0.261919 0.719986 -0.336745 -0.062500 1 0 0 0 0 0 2 300052
-0.002221 -0.000858 0.120396 0.243138 0.784590 -0.373494 -0.062500 1 0 0 0 0 0 2 301020
-0.002221 -0.000856 0.120395 0.232824 0.818897 -0.387508 -0.062500 1 0 0 0 0 0 2 302045
-0.002222 -0.000855 0.120395 0.227485 0.836213 -0.392499 -0.062500 1 0 0 0 0 0 2 303015
-0.002222 -0.000854 0.120395 0.224766 0.844870 -0.394265 -0.062500 1 0 0 0 0 0 2 304050
-0.002222 -0.000854 0.120395 0.223401 0.849200 -0.394878 -0.062500 1 0 0 0 0 0 2 305054
-0.002222 -0.000854 0.120395 0.222718 0.851360 -0.395090 -0.062500 1 0 0 0 0 0 2 306048
-0.002222 -0.000854 0.120395 0.222365 0.852435 -0.395159 -0.062500 1 0 0 0 0 0 2 307059
-0.002222 -0.000854 0.120395 0.222188 0.852972 -0.395190 -0.062500 1 0 0 0 0 0 2 308022
-0.002227 -0.000835 0.120385 0.296809 0.596483 -0.250045 -0.062500 1 0 0 0 0 0 2 309022
-0.002230 -0.000826 0.120381 0.272867 0.683371 -0.320777 -0.062500 1 0 0 0 0 0 2 310020
-0.002232 -0.000821 0.120380 0.254091 0.747998 -0.357562 -0.062500 1 0 0 0 0 0 2 311022
-0.002232 -0.000819 0.120380 0.243751 0.782321 -0.371596 -0.062500 1 0 0 0 0 0 2 312052
-0.002233 -0.000818 0.120379 0.238433 0.799638 -0.376596 -0.062500 1 0 0 0 0 0 2 313019
-0.002233 -0.000818 0.120379 0.235713 0.808303 -0.378355 -0.062500 1 0 0 0 0 0 2 314021
-0.002233 -0.000817 0.120379 0.234336 0.812635 -0.378963 -0.062500 1 0 0 0 0 0 2 315023
-0.002233 -0.000817 0.120379 0.233637 0.814809 -0.379175 -0.062500 1 0 0 0 0 0 2 316020
-0.002233 -0.000817 0.120379 0.233298 0.815872 -0.379264 -0.062500 1 0 0 0 0 0 2 317011
-0.002233 -0.000817 0.120379 0.233122 0.816407 -0.379278 -0.062500 1 0 0 0 0 0 2 318026
-0.002233 -0.000817 0.120379 0.233034 0.816691 -0.379285 -0.062500 1 0 0 0 0 0 2 319042
-0.002233 -0.000817 0.120379 0.232994 0.816823 -0.379292 -0.062500 1 0 0 0 0 0 2 320026
-0.002233 -0.000817 0.120379 0.232974 0.816889 -0.379285 -0.062500 1 0 0 0 0 0 2 321025
-0.002233 -0.000817 0.120379 0.232954 0.816918 -0.379291 -0.062500 1 0 0 0 0 0 2 322039
-0.002238 -0.000799 0.120369 0.307620 0.560301 -0.234006 -0.062500 1 0 0 0 0 0 2 323028
-0.002241 -0.000789 0.120365 0.283735 0.647014 -0.304803 -0.062500 1 0 0 0 0 0 2 323970
-0.002242 -0.000785 0.120364 0.264979 0.711546 -0.341626 -0.062500 1 0 0 0 0 0 2 324961
-0.002243 -0.000783 0.120364 0.254675 0.745821 -0.355658 -0.062500 1 0 0 0 0 0 2 325969
-0.002244 -0.000782 0.120363 0.249345 0.763111 -0.360680 -0.062500 1 0 0 0 0 0 2 326969
-0.002244 -0.000781 0.120363 0.246636 0.771768 -0.362431 -0.062500 1 0 0 0 0 0 2 327960
-0.002244 -0.000781 0.120363 0.245264 0.776087 -0.363033 -0.062500 1 0 0 0 0 0 2 328969
-0.002244 -0.000781 0.120363 0.244578 0.778256 -0.363252 -0.062500 1 0 0 0 0 0 2 329959
-0.002244 -0.000780 0.120363 0.244217 0.779323 -0.363329 -0.062500 1 0 0 0 0 0 2 330970
-0.002244 -0.000780 0.120363 0.244047 0.779867 -0.363355 -0.062500 1 0 0 0 0 0 2 331961
-0.002244 -0.000780 0.120363 0.243959 0.780153 -0.363364 -0.062500 1 0 0 0 0 0 2 332968
-0.002244 -0.000780 0.120363 0.243922 0.780274 -0.363364 -0.062500 1 0 0 0 0 0 2 333955
-0.002244 -0.000780 0.120363 0.243891 0.780341 -0.363371 -0.062500 1 0 0 0 0 0 2 334967
-0.002244 -0.000780 0.120363 0.243886 0.780388 -0.363365 -0.062500 1 0 0 0 0 0 2 335951
-0.002244 -0.000780 0.120363 0.243886 0.780391 -0.363364 -0.062500 1 0 0 0 0 0 2 336989
-0.002244 -0.000780 0.120363 0.243883 0.780403 -0.363370 -0.062500 1 0 0 0 0 0 2 337956
-0.002244 -0.000780 0.120363 0.243871 0.780406 -0.363365 -0.062500 1 0 0 0 0 0 2 338975
-0.002244 -0.000780 0.120363 0.243882 0.780403 -0.363370 -0.062500 1 0 0 0 0 0 2 339954
-0.002244 -0.000780 0.120363 0.243871 0.780405 -0.363365 -0.062500 1 0 0 0 0 0 2 340980
-0.002244 -0.000780 0.120363 0.243866 0.780417 -0.363371 -0.062500 1 0 0 0 0 0 2 341967
-0.002244 -0.000780 0.120363 0.243881 0.780404 -0.363371 -0.062500 1 0 0 0 0 0 2 342982
-0.002244 -0.000780 0.120363 0.243871 0.780405 -0.363365 -0.062500 1 0 0 0 0 0 2 343977
-0.002244 -0.000780 0.120363 0.243869 0.780405 -0.363364 -0.062500 1 0 0 0 0 0 2 344978
-0.002244 -0.000780 0.120363 0.243886 0.780423 -0.363370 -0.062500 1 0 0 0 0 0 2 345946
-0.002244 -0.000780 0.120363 0.243871 0.780407 -0.363365 -0.062500 1 0 0 0 0 0 2 346977
-0.002244 -0.000780 0.120363 0.243882 0.780403 -0.363370 -0.062500 1 0 0 0 0 0 2 347976
-0.002244 -0.000780 0.120363 0.243868 0.780417 -0.363371 -0.062500 1 0 0 0 0 0 2 348976
-0.002244 -0.000780 0.120363 0.243869 0.780407 -0.363365 -0.062500 1 0 0 0 0 0 2 349976
-0.002244 -0.000780 0.120363 0.243881 0.780402 -0.363371 -0.062500 1 0 0 0 0 0 2 350983
-0.002244 -0.000780 0.120363 0.243876 0.780425 -0.363365 -0.062500 1 0 0 0 0 0 2 351972
-0.002244 -0.000780 0.120363 0.243870 0.780408 -0.363364 -0.062500 1 0 0 0 0 0 2 352980
-0.002244 -0.000780 0.120363 0.243882 0.780403 -0.363370 -0.062500 1 0 0 0 0 0 2 353976
-0.002249 -0.000762 0.120353 0.318484 0.523913 -0.217954 -0.062500 1 0 0 0 0 0 2 354976
-0.002252 -0.000753 0.120349 0.294644 0.610554 -0.288822 -0.062500 1 0 0 0 0 0 2 355945
-0.002253 -0.000748 0.120348 0.275898 0.675029 -0.325663 -0.062500 1 0 0 0 0 0 2 356976
-0.002254 -0.000746 0.120348 0.265595 0.709297 -0.339719 -0.062500 1 0 0 0 0 0 2 357975
-0.002254 -0.000745 0.120348 0.260276 0.726589 -0.344724 -0.062500 1 0 0 0 0 0 2 358976
-0.002255 -0.000744 0.120347 0.257558 0.735248 -0.346490 -0.062500 1 0 0 0 0 0 2 359973
-0.002255 -0.000744 0.120347 0.256177 0.739558 -0.347103 -0.062500 1 0 0 0 0 0 2 360975
-0.002255 -0.000744 0.120347 0.255501 0.741721 -0.347311 -0.062500 1 0 0 0 0 0 2 361976
-0.002255 -0.000744 0.120347 0.255146 0.742808 -0.347387 -0.062500 1 0 0 0 0 0 2 362977
-0.002255 -0.000744 0.120347 0.254972 0.743335 -0.347413 -0.062500 1 0 0 0 0 0 2 363974
-0.002255 -0.000744 0.120347 0.254875 0.743609 -0.347428 -0.062500 1 0 0 0 0 0 2 364976
-0.002255 -0.000744 0.120347 0.254842 0.743749 -0.347429 -0.062500 1 0 0 0 0 0 2 365944
-0.002255 -0.000744 0.120347 0.254823 0.743815 -0.347423 -0.062500 1 0 0 0 0 0 2 366967
-0.002255 -0.000744 0.120347 0.254803 0.743845 -0.347429 -0.062500 1 0 0 0 0 0 2 367945
-0.002255 -0.000744 0.120347 0.254806 0.743866 -0.347429 -0.062500 1 0 0 0 0 0 2 368976
-0.002255 -0.000744 0.120347 0.254807 0.743868 -0.347429 -0.062500 1 0 0 0 0 0 2 369974
-0.002255 -0.000744 0.120347 0.254792 0.743882 -0.347430 -0.062500 1 0 0 0 0 0 2 370977
-0.002236 -0.000748 0.120338 -0.010048 0.805650 -0.208574 -0.062500 1 0 0 0 0 0 2 371976
-0.002227 -0.000751 0.120334 0.080072 0.785328 -0.276239 -0.062500 1 0 0 0 0 0 2 372975
-0.002222 -0.000752 0.120333 0.146669 0.769826 -0.311431 -0.062500 1 0 0 0 0 0 2 373974
-0.002225 -0.000734 0.120322 0.256482 0.505060 -0.179344 -0.062500 1 0 0 0 0 0 2 374970
-0.002226 -0.000725 0.120318 0.250322 0.587362 -0.255060 -0.062500 1 0 0 0 0 0 2 375961
-0.002227 -0.000721 0.120317 0.240439 0.649641 -0.293600 -0.062500 1 0 0 0 0 0 2 376968
-0.002228 -0.000718 0.120317 0.234542 0.682804 -0.308244 -0.062500 1 0 0 0 0 0 2 377976
-0.002228 -0.000717 0.120316 0.231411 0.699540 -0.313463 -0.062500 1 0 0 0 0 0 2 378977
-0.002228 -0.000717 0.120316 0.229811 0.707924 -0.315283 -0.062500 1 0 0 0 0 0 2 379973
-0.002228 -0.000717 0.120316 0.228980 0.712100 -0.315921 -0.062500 1 0 0 0 0 0 2 380974
-0.002228 -0.000716 0.120316 0.228564 0.714190 -0.316145 -0.062500 1 0 0 0 0 0 2 381975
-0.002233 -0.000698 0.120306 0.302916 0.459012 -0.170606 -0.062500 1 0 0 0 0 0 2 382975
-0.002236 -0.000689 0.120302 0.278963 0.546041 -0.241612 -0.062500 1 0 0 0 0 0 2 383972
-0.002238 -0.000684 0.120301 0.260180 0.610720 -0.278517 -0.062500 1 0 0 0 0 0 2 384972
-0.002238 -0.000682 0.120301 0.249871 0.645080 -0.292582 -0.062500 1 0 0 0 0 0 2 385972
-0.002239 -0.000681 0.120300 0.244531 0.662446 -0.297606 -0.062500 1 0 0 0 0 0 2 386963
-0.002239 -0.000680 0.120300 0.241821 0.671112 -0.299374 -0.062500 1 0 0 0 0 0 2 387968
-0.002239 -0.000680 0.120300 0.240444 0.675450 -0.299976 -0.062500 1 0 0 0 0 0 2 388959
-0.002239 -0.000680 0.120300 0.239757 0.677618 -0.300198 -0.062500 1 0 0 0 0 0 2 389967
-0.002244 -0.000662 0.120290 0.313922 0.422599 -0.154512 -0.062500 1 0 0 0 0 0 2 390958
-0.002247 -0.000652 0.120286 0.289926 0.509607 -0.225588 -0.062500 1 0 0 0 0 0 2 391967
-0.002249 -0.000648 0.120285 0.271120 0.574252 -0.262525 -0.062500 1 0 0 0 0 0 2 392959
-0.002249 -0.000646 0.120285 0.260791 0.608602 -0.276616 -0.062500 1 0 0 0 0 0 2 393968
-0.002250 -0.000644 0.120284 0.255455 0.625948 -0.281624 -0.062500 1 0 0 0 0 0 2 394961
-0.002250 -0.000644 0.120284 0.252732 0.634623 -0.283394 -0.062500 1 0 0 0 0 0 2 395968
-0.002250 -0.000644 0.120284 0.251362 0.638970 -0.284011 -0.062500 1 0 0 0 0 0 2 396958
-0.002255 -0.000625 0.120274 0.325117 0.385165 -0.138334 -0.062500 1 0 0 0 0 0 2 397967
-0.002258 -0.000616 0.120270 0.300987 0.472649 -0.209527 -0.062500 1 0 0 0 0 0 2 398960
-0.002259 -0.000611 0.120269 0.282112 0.537530 -0.246525 -0.062500 1 0 0 0 0 0 2 399971
-0.002260 -0.000609 0.120269 0.271745 0.572006 -0.260610 -0.062500 1 0 0 0 0 0 2 400965
-0.002261 -0.000608 0.120268 0.266368 0.589417 -0.265646 -0.062500 1 0 0 0 0 0 2 401976
-0.002261 -0.000607 0.120268 0.263643 0.598125 -0.267409 -0.062500 1 0 0 0 0 0 2 402975
-0.002261 -0.000607 0.120268 0.262270 0.602484 -0.268014 -0.062500 1 0 0 0 0 0 2 403978
-0.002261 -0.000607 0.120268 0.261573 0.604655 -0.268231 -0.062500 1 0 0 0 0 0 2 404972
-0.002261 -0.000607 0.120268 0.261216 0.605740 -0.268310 -0.062500 1 0 0 0 0 0 2 406139
-0.002266 -0.000589 0.120258 0.335462 0.350455 -0.122324 -0.062500 1 0 0 0 0 0 2 406978
-0.002269 -0.000579 0.120254 0.311610 0.437053 -0.193522 -0.062500 1 0 0 0 0 0 2 407968
-0.002270 -0.000575 0.120253 0.292866 0.501505 -0.230512 -0.062500 1 0 0 0 0 0 2 408975
-0.002271 -0.000573 0.120253 0.282577 0.535767 -0.244618 -0.062500 1 0 0 0 0 0 2 409965
-0.002271 -0.000572 0.120252 0.277243 0.553077 -0.249643 -0.062500 1 0 0 0 0 0 2 410973
-0.002272 -0.000571 0.120252 0.274527 0.561722 -0.251409 -0.062500 1 0 0 0 0 0 2 411945
-0.002272 -0.000571 0.120252 0.273150 0.566055 -0.252017 -0.062500 1 0 0 0 0 0 2 412973
-0.002272 -0.000571 0.120252 0.272468 0.568209 -0.252236 -0.062500 1 0 0 0 0 0 2 413973
-0.002272 -0.000570 0.120252 0.272121 0.569302 -0.252308 -0.062500 1 0 0 0 0 0 2 414974
-0.002272 -0.000570 0.120252 0.271945 0.569840 -0.252342 -0.062500 1 0 0 0 0 0 2 415975
-0.002272 -0.000570 0.120252 0.271852 0.570104 -0.252332 -0.062500 1 0 0 0 0 0 2 416980
-0.002277 -0.000552 0.120242 0.346188 0.314548 -0.106206 -0.062500 1 0 0 0 0 0 2 417972
-0.002280 -0.000543 0.120238 0.322412 0.400874 -0.177468 -0.062500 1 0 0 0 0 0 2 418979
-0.002281 -0.000538 0.120237 0.303732 0.465192 -0.214481 -0.062500 1 0 0 0 0 0 2 419973
-0.002282 -0.000536 0.120237 0.293445 0.499380 -0.228599 -0.062500 1 0 0 0 0 0 2 420975
-0.002282 -0.000535 0.120236 0.288132 0.516652 -0.233625 -0.062500 1 0 0 0 0 0 2 421943
-0.002282 -0.000535 0.120236 0.285416 0.525304 -0.235402 -0.062500 1 0 0 0 0 0 2 422946
-0.002283 -0.000534 0.120236 0.284042 0.529626 -0.236007 -0.062500 1 0 0 0 0 0 2 423972
-0.002283 -0.000534 0.120236 0.283360 0.531778 -0.236226 -0.062500 1 0 0 0 0 0 2 424943
-0.002283 -0.000534 0.120236 0.283017 0.532859 -0.236293 -0.062500 1 0 0 0 0 0 2 425971
-0.002295 -0.000548 0.120225 0.460827 0.723809 -0.083976 -0.062500 1 0 0 0 0 0 2 426974
-0.002307 -0.000536 0.120211 0.476562 0.404915 -0.012033 -0.062500 1 0 0 0 0 0 2 427973
-0.002313 -0.000530 0.120206 0.408089 0.443379 -0.121967 -0.062500 1 0 0 0 0 0 2 428943
-0.002316 -0.000528 0.120205 0.365223 0.482101 -0.173716 -0.062500 1 0 0 0 0 0 2 429942
-0.002318 -0.000526 0.120204 0.342582 0.503297 -0.193069 -0.062500 1 0 0 0 0 0 2 430973
-0.002318 -0.000525 0.120204 0.331029 0.514060 -0.199941 -0.062500 1 0 0 0 0 0 2 431943
-0.002319 -0.000525 0.120204 0.325173 0.519431 -0.202344 -0.062500 1 0 0 0 0 0 2 432975
-0.002319 -0.000525 0.120204 0.322230 0.522113 -0.203184 -0.062500 1 0 0 0 0 0 2 433943
-0.002319 -0.000525 0.120204 0.320748 0.523438 -0.203469 -0.062500 1 0 0 0 0 0 2 434974
-0.002319 -0.000525 0.120204 0.319998 0.524122 -0.203574 -0.062500 1 0 0 0 0 0 2 435972
-0.002319 -0.000525 0.120204 0.319637 0.524452 -0.203603 -0.062500 1 0 0 0 0 0 2 436943
-0.002319 -0.000525 0.120204 0.319440 0.524619 -0.203616 -0.062500 1 0 0 0 0 0 2 437972
-0.002325 -0.000507 0.120193 0.393600 0.269265 -0.057284 -0.062500 1 0 0 0 0 0 2 438968
-0.002327 -0.000497 0.120190 0.369890 0.355447 -0.128645 -0.062500 1 0 0 0 0 0 2 439971
-0.002329 -0.000493 0.120188 0.351210 0.419695 -0.165728 -0.062500 1 0 0 0 0 0 2 440971
-0.002329 -0.000491 0.120188 0.340942 0.453862 -0.179849 -0.062500 1 0 0 0 0 0 2 441942
-0.002330 -0.000490 0.120188 0.335614 0.471115 -0.184889 -0.062500 1 0 0 0 0 0 2 442973
-0.002330 -0.000489 0.120188 0.332902 0.479748 -0.186646 -0.062500 1 0 0 0 0 0 2 443973
-0.002330 -0.000489 0.120188 0.331530 0.484065 -0.187271 -0.062500 1 0 0 0 0 0 2 444972
-0.002330 -0.000489 0.120188 0.330844 0.486228 -0.187481 -0.062500 1 0 0 0 0 0 2 445973
-0.002330 -0.000488 0.120188 0.330493 0.487300 -0.187554 -0.062500 1 0 0 0 0 0 2 446973
-0.002330 -0.000488 0.120188 0.330312 0.487847 -0.187575 -0.062500 1 0 0 0 0 0 2 447972
-0.002330 -0.000488 0.120188 0.330231 0.488109 -0.187590 -0.062500 1 0 0 0 0 0 2 448963
-0.002330 -0.000488 0.120188 0.330179 0.488241 -0.187593 -0.062500 1 0 0 0 0 0 2 449942
-0.002330 -0.000488 0.120188 0.330167 0.488315 -0.187599 -0.062500 1 0 0 0 0 0 2 450975
-0.002330 -0.000488 0.120188 0.330159 0.488342 -0.187594 -0.062500 1 0 0 0 0 0 2 451972
-0.002330 -0.000488 0.120188 0.330144 0.488358 -0.187593 -0.062500 1 0 0 0 0 0 2 452958
-0.002330 -0.000488 0.120188 0.330147 0.488379 -0.187593 -0.062500 1 0 0 0 0 0 2 453954
-0.002330 -0.000488 0.120188 0.330148 0.488381 -0.187593 -0.062500 1 0 0 0 0 0 2 454964
-0.002330 -0.000488 0.120188 0.330148 0.488381 -0.187593 -0.062500 1 0 0 0 0 0 2 455955
-0.002330 -0.000488 0.120188 0.330140 0.488372 -0.187600 -0.062500 1 0 0 0 0 0 2 456965
-0.002330 -0.000488 0.120188 0.330148 0.488380 -0.187594 -0.062500 1 0 0 0 0 0 2 457956
-0.002330 -0.000488 0.120188 0.330149 0.488380 -0.187593 -0.062500 1 0 0 0 0 0 2 458965
-0.002330 -0.000488 0.120188 0.330137 0.488383 -0.187586 -0.062500 1 0 0 0 0 0 2 459956
-0.002330 -0.000488 0.120188 0.330139 0.488372 -0.187599 -0.062500 1 0 0 0 0 0 2 460964
-0.002330 -0.000488 0.120188 0.330148 0.488379 -0.187593 -0.062500 1 0 0 0 0 0 2 461954
-0.002335 -0.000470 0.120177 0.404353 0.233068 -0.041121 -0.062500 1 0 0 0 0 0 2 462965
-0.002338 -0.000461 0.120173 0.380691 0.319151 -0.112553 -0.062500 1 0 0 0 0 0 2 463955
-0.002340 -0.000457 0.120172 0.362063 0.383342 -0.149664 -0.062500 1 0 0 0 0 0 2 464950
-0.002340 -0.000454 0.120172 0.351806 0.417479 -0.163796 -0.062500 1 0 0 0 0 0 2 465965
-0.002341 -0.000453 0.120172 0.346489 0.434733 -0.168838 -0.062500 1 0 0 0 0 0 2 466947
-0.002341 -0.000453 0.120172 0.343778 0.443364 -0.170599 -0.062500 1 0 0 0 0 0 2 468062
-0.002341 -0.000452 0.120172 0.342410 0.447668 -0.171220 -0.062500 1 0 0 0 0 0 2 469043
-0.002341 -0.000452 0.120172 0.341722 0.449840 -0.171437 -0.062500 1 0 0 0 0 0 2 470081
-0.002341 -0.000452 0.120172 0.341374 0.450902 -0.171505 -0.062500 1 0 0 0 0 0 2 471054
-0.002341 -0.000452 0.120172 0.341186 0.451439 -0.171532 -0.062500 1 0 0 0 0 0 2 471963
-0.002341 -0.000452 0.120172 0.341108 0.451720 -0.171548 -0.062500 1 0 0 0 0 0 2 472960
-0.002341 -0.000452 0.120172 0.341065 0.451863 -0.171544 -0.062500 1 0 0 0 0 0 2 474018
-0.002341 -0.000452 0.120172 0.341049 0.451918 -0.171550 -0.062500 1 0 0 0 0 0 2 474976
-0.002341 -0.000452 0.120172 0.341038 0.451955 -0.171551 -0.062500 1 0 0 0 0 0 2 475957
-0.002341 -0.000452 0.120172 0.341025 0.451960 -0.171545 -0.062500 1 0 0 0 0 0 2 476967
-0.002341 -0.000452 0.120172 0.341020 0.451971 -0.171551 -0.062500 1 0 0 0 0 0 2 477975
-0.002341 -0.000452 0.120172 0.341028 0.451980 -0.171544 -0.062500 1 0 0 0 0 0 2 478972
-0.002341 -0.000452 0.120172 0.341026 0.451992 -0.171550 -0.062500 1 0 0 0 0 0 2 479972
-0.002341 -0.000452 0.120172 0.341026 0.451994 -0.171551 -0.062500 1 0 0 0 0 0 2 480971
-0.002341 -0.000452 0.120172 0.341017 0.451986 -0.171538 -0.062500 1 0 0 0 0 0 2 481971
-0.002341 -0.000452 0.120172 0.341016 0.451985 -0.171556 -0.062500 1 0 0 0 0 0 2 482972
-0.002341 -0.000452 0.120172 0.341028 0.451981 -0.171545 -0.062500 1 0 0 0 0 0 2 483971
-0.002341 -0.000452 0.120172 0.341026 0.451993 -0.171550 -0.062500 1 0 0 0 0 0 2 484977
-0.002341 -0.000452 0.120172 0.341017 0.451985 -0.171538 -0.062500 1 0 0 0 0 0 2 485973
-0.002341 -0.000452 0.120172 0.341016 0.451985 -0.171556 -0.062500 1 0 0 0 0 0 2 486977
-0.002341 -0.000452 0.120172 0.341028 0.451981 -0.171545 -0.062500 1 0 0 0 0 0 2 487972
-0.002341 -0.000452 0.120172 0.341026 0.451993 -0.171550 -0.062500 1 0 0 0 0 0 2 488968
-0.002341 -0.000452 0.120172 0.341026 0.451994 -0.171551 -0.062500 1 0 0 0 0 0 2 489971
-0.002341 -0.000452 0.120172 0.341009 0.451977 -0.171545 -0.062500 1 0 0 0 0 0 2 490966
-0.002341 -0.000452 0.120172 0.341023 0.451992 -0.171550 -0.062500 1 0 0 0 0 0 2 491971
-0.002341 -0.000452 0.120172 0.341029 0.451982 -0.171544 -0.062500 1 0 0 0 0 0 2 492969
-0.002341 -0.000452 0.120172 0.341026 0.451993 -0.171550 -0.062500 1 0 0 0 0 0 2 493970
-0.002341 -0.000452 0.120172 0.341009 0.451977 -0.171545 -0.062500 1 0 0 0 0 0 2 494972
-0.002341 -0.000452 0.120172 0.341023 0.451992 -0.171550 -0.062500 1 0 0 0 0 0 2 495969
-0.002341 -0.000452 0.120172 0.341029 0.451982 -0.171544 -0.062500 1 0 0 0 0 0 2 496968
-0.002341 -0.000452 0.120172 0.341026 0.451993 -0.171550 -0.062500 1 0 0 0 0 0 2 497968
-0.002341 -0.000452 0.120172 0.341018 0.451985 -0.171558 -0.062500 1 0 0 0 0 0 2 498976
-0.002341 -0.000452 0.120172 0.341016 0.451984 -0.171539 -0.062500 1 0 0 0 0 0 2 499970
-0.002341 -0.000452 0.120172 0.341024 0.451993 -0.171550 -0.062500 1 0 0 0 0 0 2 500971
-0.002341 -0.000452 0.120172 0.341029 0.451983 -0.171544 -0.062500 1 0 0 0 0 0 2 501971
-0.002341 -0.000452 0.120172 0.341018 0.451984 -0.171557 -0.062500 1 0 0 0 0 0 2 502972
-0.002341 -0.000452 0.120172 0.341016 0.451984 -0.171539 -0.062500 1 0 0 0 0 0 2 503970
-0.002341 -0.000452 0.120172 0.341024 0.451993 -0.171550 -0.062500 1 0 0 0 0 0 2 504970
-0.002341 -0.000452 0.120172 0.341029 0.451982 -0.171544 -0.062500 1 0 0 0 0 0 2 505959
-0.002341 -0.000452 0.120172 0.341018 0.451984 -0.171557 -0.062500 1 0 0 0 0 0 2 507042
-0.002341 -0.000452 0.120172 0.341028 0.451981 -0.171545 -0.062500 1 0 0 0 0 0 2 508023
-0.002341 -0.000452 0.120172 0.341014 0.451995 -0.171544 -0.062500 1 0 0 0 0 0 2 509036
-0.002341 -0.000452 0.120172 0.341024 0.451994 -0.171550 -0.062500 1 0 0 0 0 0 2 510045
-0.002341 -0.000452 0.120172 0.341020 0.451974 -0.171551 -0.062500 1 0 0 0 0 0 2 511040
-0.002341 -0.000452 0.120172 0.341025 0.451992 -0.171551 -0.062500 1 0 0 0 0 0 2 512014
-0.002341 -0.000452 0.120172 0.341017 0.451985 -0.171538 -0.062500 1 0 0 0 0 0 2 513011
-0.002341 -0.000452 0.120172 0.341024 0.451993 -0.171549 -0.062500 1 0 0 0 0 0 2 514013
-0.002341 -0.000452 0.120172 0.341020 0.451974 -0.171551 -0.062500 1 0 0 0 0 0 2 515047
-0.002341 -0.000452 0.120172 0.341025 0.451992 -0.171551 -0.062500 1 0 0 0 0 0 2 516037
-0.002341 -0.000452 0.120172 0.341029 0.451982 -0.171544 -0.062500 1 0 0 0 0 0 2 517013
-0.002341 -0.000452 0.120172 0.341014 0.451996 -0.171544 -0.062500 1 0 0 0 0 0 2 518011
-0.002341 -0.000452 0.120172 0.341016 0.451986 -0.171557 -0.062500 1 0 0 0 0 0 2 519041
-0.002341 -0.000452 0.120172 0.341028 0.451982 -0.171545 -0.062500 1 0 0 0 0 0 2 520038
-0.002341 -0.000452 0.120172 0.341026 0.451993 -0.171551 -0.062500 1 0 0 0 0 0 2 521039
-0.002341 -0.000452 0.120172 0.341017 0.451985 -0.171538 -0.062500 1 0 0 0 0 0 2 522023
-0.002341 -0.000452 0.120172 0.341016 0.451985 -0.171556 -0.062500 1 0 0 0 0 0 2 523039
-0.002341 -0.000452 0.120172 0.341027 0.451981 -0.171545 -0.062500 1 0 0 0 0 0 2 524039
-0.002341 -0.000452 0.120172 0.341026 0.451993 -0.171550 -0.062500 1 0 0 0 0 0 2 525038
-0.002341 -0.000452 0.120172 0.341029 0.451982 -0.171544 -0.062500 1 0 0 0 0 0 2 526021
-0.002341 -0.000452 0.120172 0.341014 0.451996 -0.171544 -0.062500 1 0 0 0 0 0 2 527037
-0.002341 -0.000452 0.120172 0.341016 0.451986 -0.171557 -0.062500 1 0 0 0 0 0 2 527953
-0.002341 -0.000452 0.120172 0.341028 0.451982 -0.171545 -0.062500 1 0 0 0 0 0 2 528964
-0.002341 -0.000452 0.120172 0.341026 0.451993 -0.171550 -0.062500 1 0 0 0 0 0 2 529954
-0.002341 -0.000452 0.120172 0.341029 0.451983 -0.171544 -0.062500 1 0 0 0 0 0 2 530963
-0.002341 -0.000452 0.120172 0.341006 0.451987 -0.171551 -0.062500 1 0 0 0 0 0 2 531954
-0.002341 -0.000452 0.120172 0.341027 0.451982 -0.171544 -0.062500 1 0 0 0 0 0 2 532964
-0.002341 -0.000452 0.120172 0.341026 0.451993 -0.171550 -0.062500 1 0 0 0 0 0 2 533955
-0.002341 -0.000452 0.120172 0.341029 0.451982 -0.171544 -0.062500 1 0 0 0 0 0 2 534963
-0.002341 -0.000452 0.120172 0.341026 0.451993 -0.171550 -0.062500 1 0 0 0 0 0 2 535953
-0.002341 -0.000452 0.120172 0.341009 0.451977 -0.171545 -0.062500 1 0 0 0 0 0 2 536994
-0.002341 -0.000452 0.120172 0.341024 0.451992 -0.171550 -0.062500 1 0 0 0 0 0 2 537968
-0.002341 -0.000452 0.120172 0.341025 0.451994 -0.171551 -0.062500 1 0 0 0 0 0 2 538968
-0.002341 -0.000452 0.120172 0.341021 0.451974 -0.171551 -0.062500 1 0 0 0 0 0 2 539958
-0.002341 -0.000452 0.120172 0.341013 0.451995 -0.171545 -0.062500 1 0 0 0 0 0 2 540955
-0.002346 -0.000434 0.120161 0.415185 0.196807 -0.024942 -0.062500 1 0 0 0 0 0 2 541944
-0.002349 -0.000425 0.120157 0.391556 0.282830 -0.096444 -0.062500 1 0 0 0 0 0 2 542959
-0.002350 -0.000420 0.120156 0.372930 0.346988 -0.133586 -0.062500 1 0 0 0 0 0 2 543969
-0.002351 -0.000418 0.120156 0.362678 0.381110 -0.147737 -0.062500 1 0 0 0 0 0 2 544972
-0.002352 -0.000417 0.120156 0.357355 0.398347 -0.152775 -0.062500 1 0 0 0 0 0 2 545975
-0.002352 -0.000416 0.120156 0.354664 0.406979 -0.154539 -0.062500 1 0 0 0 0 0 2 546942
-0.002352 -0.000416 0.120155 0.353284 0.411296 -0.155162 -0.062500 1 0 0 0 0 0 2 547968
-0.002352 -0.000416 0.120155 0.352598 0.413458 -0.155374 -0.062500 1 0 0 0 0 0 2 548970
-0.002352 -0.000416 0.120155 0.352247 0.414530 -0.155448 -0.062500 1 0 0 0 0 0 2 549969
-0.002352 -0.000416 0.120155 0.352070 0.415065 -0.155483 -0.062500 1 0 0 0 0 0 2 550940
-0.002352 -0.000416 0.120155 0.351973 0.415340 -0.155481 -0.062500 1 0 0 0 0 0 2 551969
-0.002352 -0.000416 0.120155 0.351940 0.415480 -0.155480 -0.062500 1 0 0 0 0 0 2 552940
-0.002352 -0.000416 0.120155 0.351924 0.415534 -0.155487 -0.062500 1 0 0 0 0 0 2 553977
-0.002352 -0.000416 0.120155 0.351914 0.415571 -0.155488 -0.062500 1 0 0 0 0 0 2 554966
-0.002352 -0.000416 0.120155 0.351898 0.415587 -0.155488 -0.062500 1 0 0 0 0 0 2 555965
-0.002352 -0.000416 0.120155 0.351893 0.415599 -0.155495 -0.062500 1 0 0 0 0 0 2 556970
-0.002352 -0.000416 0.120155 0.351900 0.415609 -0.155489 -0.062500 1 0 0 0 0 0 2 557966
-0.002352 -0.000416 0.120155 0.351901 0.415610 -0.155488 -0.062500 1 0 0 0 0 0 2 558940
-0.002352 -0.000416 0.120155 0.351902 0.415610 -0.155488 -0.062500 1 0 0 0 0 0 2 559969
-0.002352 -0.000416 0.120155 0.351902 0.415610 -0.155488 -0.062500 1 0 0 0 0 0 2 560969
-0.002352 -0.000416 0.120155 0.351894 0.415602 -0.155495 -0.062500 1 0 0 0 0 0 2 561938
-0.002352 -0.000416 0.120155 0.351889 0.415612 -0.155483 -0.062500 1 0 0 0 0 0 2 562970
-0.002352 -0.000416 0.120155 0.351900 0.415611 -0.155488 -0.062500 1 0 0 0 0 0 2 563967
-0.002352 -0.000416 0.120155 0.351902 0.415611 -0.155488 -0.062500 1 0 0 0 0 0 2 564961
-0.002352 -0.000416 0.120155 0.351894 0.415602 -0.155495 -0.062500 1 0 0 0 0 0 2 565938
-0.002352 -0.000416 0.120155 0.351889 0.415612 -0.155483 -0.062500 1 0 0 0 0 0 2 566968
-0.002352 -0.000416 0.120155 0.351900 0.415611 -0.155488 -0.062500 1 0 0 0 0 0 2 567968
-0.002352 -0.000416 0.120155 0.351902 0.415611 -0.155488 -0.062500 1 0 0 0 0 0 2 568969
-0.002352 -0.000416 0.120155 0.351894 0.415602 -0.155496 -0.062500 1 0 0 0 0 0 2 569958
-0.002352 -0.000416 0.120155 0.351889 0.415612 -0.155483 -0.062500 1 0 0 0 0 0 2 570961
-0.002352 -0.000416 0.120155 0.351900 0.415611 -0.155488 -0.062500 1 0 0 0 0 0 2 571968
-0.002352 -0.000416 0.120155 0.351901 0.415611 -0.155488 -0.062500 1 0 0 0 0 0 2 572967
-0.002352 -0.000416 0.120155 0.351893 0.415602 -0.155496 -0.062500 1 0 0 0 0 0 2 573940
-0.002352 -0.000416 0.120155 0.351901 0.415609 -0.155490 -0.062500 1 0 0 0 0 0 2 574940
-0.002352 -0.000416 0.120155 0.351893 0.415601 -0.155476 -0.062500 1 0 0 0 0 0 2 575969
-0.002352 -0.000416 0.120155 0.351901 0.415609 -0.155487 -0.062500 1 0 0 0 0 0 2 576938
-0.002352 -0.000416 0.120155 0.351894 0.415601 -0.155495 -0.062500 1 0 0 0 0 0 2 577961
-0.002352 -0.000416 0.120155 0.351901 0.415609 -0.155489 -0.062500 1 0 0 0 0 0 2 579043
-0.002352 -0.000416 0.120155 0.351902 0.415610 -0.155488 -0.062500 1 0 0 0 0 0 2 580043
-0.002357 -0.000397 0.120145 0.426001 0.160573 -0.008750 -0.062500 1 0 0 0 0 0 2 581039
-0.002360 -0.000388 0.120141 0.402417 0.246525 -0.080322 -0.062500 1 0 0 0 0 0 2 582044
-0.002361 -0.000384 0.120140 0.383793 0.310650 -0.117494 -0.062500 1 0 0 0 0 0 2 583017
-0.002362 -0.000382 0.120140 0.373550 0.344743 -0.131656 -0.062500 1 0 0 0 0 0 2 584011
-0.002362 -0.000380 0.120139 0.368234 0.361992 -0.136703 -0.062500 1 0 0 0 0 0 2 585032
-0.002363 -0.000380 0.120139 0.365513 0.370620 -0.138467 -0.062500 1 0 0 0 0 0 2 586010
-0.002363 -0.000380 0.120139 0.364152 0.374930 -0.139085 -0.062500 1 0 0 0 0 0 2 587043
-0.002363 -0.000379 0.120139 0.363460 0.377081 -0.139303 -0.062500 1 0 0 0 0 0 2 588038
-0.002363 -0.000379 0.120139 0.363113 0.378172 -0.139379 -0.062500 1 0 0 0 0 0 2 589037
-0.002363 -0.000379 0.120139 0.362948 0.378706 -0.139400 -0.062500 1 0 0 0 0 0 2 590010
-0.002363 -0.000379 0.120139 0.362857 0.378969 -0.139410 -0.062500 1 0 0 0 0 0 2 591003
-0.002363 -0.000379 0.120139 0.362801 0.379113 -0.139418 -0.062500 1 0 0 0 0 0 2 592020
-0.002363 -0.000379 0.120139 0.362791 0.379176 -0.139419 -0.062500 1 0 0 0 0 0 2 593034
-0.002368 -0.000361 0.120129 0.436832 0.124313 0.007449 -0.062500 1 0 0 0 0 0 2 594017
-0.002371 -0.000352 0.120125 0.413268 0.210211 -0.064188 -0.062500 1 0 0 0 0 0 2 595034
-0.002372 -0.000347 0.120124 0.394665 0.274309 -0.101389 -0.062500 1 0 0 0 0 0 2 596018
-0.002373 -0.000345 0.120124 0.384409 0.308413 -0.115557 -0.062500 1 0 0 0 0 0 2 597032
-0.002373 -0.000344 0.120123 0.379101 0.325635 -0.120618 -0.062500 1 0 0 0 0 0 2 598018
-0.002373 -0.000343 0.120123 0.376391 0.334265 -0.122380 -0.062500 1 0 0 0 0 0 2 599032
-0.002374 -0.000343 0.120123 0.375016 0.338588 -0.123000 -0.062500 1 0 0 0 0 0 2 599953
-0.002374 -0.000343 0.120123 0.374323 0.340741 -0.123220 -0.062500 1 0 0 0 0 0 2 600961
-0.002374 -0.000343 0.120123 0.373979 0.341820 -0.123289 -0.062500 1 0 0 0 0 0 2 601952
-0.002374 -0.000343 0.120123 0.373815 0.342353 -0.123310 -0.062500 1 0 0 0 0 0 2 602962
-0.002374 -0.000343 0.120123 0.373721 0.342627 -0.123327 -0.062500 1 0 0 0 0 0 2 603952
-0.002374 -0.000343 0.120123 0.373676 0.342769 -0.123322 -0.062500 1 0 0 0 0 0 2 604952
-0.002374 -0.000343 0.120123 0.373647 0.342827 -0.123322 -0.062500 1 0 0 0 0 0 2 605961
-0.002374 -0.000343 0.120123 0.373647 0.342861 -0.123328 -0.062500 1 0 0 0 0 0 2 606951
-0.002374 -0.000343 0.120123 0.373632 0.342877 -0.123329 -0.062500 1 0 0 0 0 0 2 607962
-0.002374 -0.000343 0.120123 0.373627 0.342890 -0.123336 -0.062500 1 0 0 0 0 0 2 608955
-0.002374 -0.000343 0.120123 0.373638 0.342888 -0.123323 -0.062500 1 0 0 0 0 0 2 609959
-0.002374 -0.000343 0.120123 0.373636 0.342899 -0.123329 -0.062500 1 0 0 0 0 0 2 610971
-0.002374 -0.000343 0.120123 0.373636 0.342900 -0.123329 -0.062500 1 0 0 0 0 0 2 611978
-0.002374 -0.000343 0.120123 0.373628 0.342892 -0.123336 -0.062500 1 0 0 0 0 0 2 612968
-0.002374 -0.000343 0.120123 0.373623 0.342902 -0.123324 -0.062500 1 0 0 0 0 0 2 613946
-0.002374 -0.000343 0.120123 0.373634 0.342901 -0.123329 -0.062500 1 0 0 0 0 0 2 614950
-0.002374 -0.000343 0.120123 0.373639 0.342889 -0.123323 -0.062500 1 0 0 0 0 0 2 615965
-0.002374 -0.000343 0.120123 0.373628 0.342890 -0.123336 -0.062500 1 0 0 0 0 0 2 616974
-0.002379 -0.000325 0.120113 0.447640 0.088134 0.023667 -0.062500 1 0 0 0 0 0 2 617960
-0.002382 -0.000316 0.120109 0.424104 0.173952 -0.048040 -0.062500 1 0 0 0 0 0 2 618968
-0.002383 -0.000311 0.120108 0.405517 0.238001 -0.085271 -0.062500 1 0 0 0 0 0 2 619961
-0.002384 -0.000309 0.120107 0.395267 0.272088 -0.099456 -0.062500 1 0 0 0 0 0 2 620966
-0.002384 -0.000308 0.120107 0.389958 0.289314 -0.104514 -0.062500 1 0 0 0 0 0 2 621967
-0.002384 -0.000307 0.120107 0.387248 0.297942 -0.106279 -0.062500 1 0 0 0 0 0 2 622968
-0.002384 -0.000307 0.120107 0.385869 0.302244 -0.106902 -0.062500 1 0 0 0 0 0 2 623966
-0.002384 -0.000307 0.120107 0.385192 0.304410 -0.107109 -0.062500 1 0 0 0 0 0 2 624967
-0.002384 -0.000307 0.120107 0.384838 0.305494 -0.107191 -0.062500 1 0 0 0 0 0 2 625970
-0.002384 -0.000307 0.120107 0.384665 0.306019 -0.107221 -0.062500 1 0 0 0 0 0 2 626970
-0.002384 -0.000307 0.120107 0.384581 0.306289 -0.107225 -0.062500 1 0 0 0 0 0 2 627968
-0.002384 -0.000307 0.120107 0.384537 0.306431 -0.107219 -0.062500 1 0 0 0 0 0 2 628971
-0.002384 -0.000307 0.120107 0.384517 0.306497 -0.107231 -0.062500 1 0 0 0 0 0 2 629956
-0.002384 -0.000307 0.120107 0.384506 0.306535 -0.107233 -0.062500 1 0 0 0 0 0 2 630937
-0.002384 -0.000307 0.120107 0.384493 0.306540 -0.107227 -0.062500 1 0 0 0 0 0 2 631966
-0.002384 -0.000307 0.120107 0.384489 0.306551 -0.107233 -0.062500 1 0 0 0 0 0 2 632965
-0.002384 -0.000307 0.120107 0.384496 0.306561 -0.107227 -0.062500 1 0 0 0 0 0 2 633966
-0.002384 -0.000307 0.120107 0.384497 0.306561 -0.107226 -0.062500 1 0 0 0 0 0 2 634967
-0.002390 -0.000288 0.120097 0.458468 0.051929 0.039895 -0.062500 1 0 0 0 0 0 2 635966
-0.002393 -0.000279 0.120093 0.434933 0.137684 -0.031879 -0.062500 1 0 0 0 0 0 2 636964
-0.002394 -0.000275 0.120092 0.416364 0.201707 -0.069139 -0.062500 1 0 0 0 0 0 2 637957
-0.002395 -0.000273 0.120091 0.406120 0.235778 -0.083342 -0.062500 1 0 0 0 0 0 2 638969
-0.002395 -0.000271 0.120091 0.400809 0.253008 -0.088396 -0.062500 1 0 0 0 0 0 2 639948
-0.002395 -0.000271 0.120091 0.398095 0.261614 -0.090165 -0.062500 1 0 0 0 0 0 2 640964
-0.002395 -0.000271 0.120091 0.396741 0.265938 -0.090790 -0.062500 1 0 0 0 0 0 2 641965
-0.002395 -0.000270 0.120091 0.396039 0.268092 -0.091006 -0.062500 1 0 0 0 0 0 2 642939
-0.002395 -0.000270 0.120091 0.395697 0.269160 -0.091069 -0.062500 1 0 0 0 0 0 2 644032
-0.002395 -0.000270 0.120091 0.395527 0.269714 -0.091103 -0.062500 1 0 0 0 0 0 2 645039
-0.002395 -0.000270 0.120091 0.395439 0.269967 -0.091108 -0.062500 1 0 0 0 0 0 2 646009
-0.002395 -0.000270 0.120091 0.395383 0.270110 -0.091116 -0.062500 1 0 0 0 0 0 2 647010
-0.002395 -0.000270 0.120091 0.395361 0.270176 -0.091110 -0.062500 1 0 0 0 0 0 2 648032
-0.002395 -0.000270 0.120091 0.395361 0.270211 -0.091116 -0.062500 1 0 0 0 0 0 2 649009
-0.002395 -0.000270 0.120091 0.395354 0.270237 -0.091110 -0.062500 1 0 0 0 0 0 2 650020
-0.002401 -0.000252 0.120081 0.469269 0.015734 0.056134 -0.062500 1 0 0 0 0 0 2 651041
-0.002403 -0.000243 0.120077 0.445773 0.101437 -0.015704 -0.062500 1 0 0 0 0 0 2 652037
-0.002405 -0.000238 0.120076 0.427219 0.165426 -0.053000 -0.062500 1 0 0 0 0 0 2 653038
-0.002405 -0.000236 0.120075 0.416960 0.199474 -0.067203 -0.062500 1 0 0 0 0 0 2 654034
-0.002406 -0.000235 0.120075 0.411662 0.216693 -0.072270 -0.062500 1 0 0 0 0 0 2 655038
-0.002406 -0.000235 0.120075 0.408963 0.225324 -0.074038 -0.062500 1 0 0 0 0 0 2 656042
-0.002406 -0.000234 0.120075 0.407583 0.229636 -0.074651 -0.062500 1 0 0 0 0 0 2 657009
-0.002406 -0.000234 0.120075 0.406890 0.231785 -0.074873 -0.062500 1 0 0 0 0 0 2 658009
-0.002406 -0.000234 0.120075 0.406543 0.232875 -0.074950 -0.062500 1 0 0 0 0 0 2 659008
-0.002406 -0.000234 0.120075 0.406370 0.233400 -0.074980 -0.062500 1 0 0 0 0 0 2 660041
-0.002406 -0.000234 0.120075 0.406286 0.233670 -0.074985 -0.062500 1 0 0 0 0 0 2 661008
-0.002411 -0.000216 0.120064 0.480118 -0.020548 0.072400 -0.062500 1 0 0 0 0 0 2 662011
-0.002414 -0.000207 0.120061 0.456619 0.065147 0.000486 -0.062500 1 0 0 0 0 0 2 663011
-0.002416 -0.000202 0.120060 0.438060 0.129116 -0.036848 -0.062500 1 0 0 0 0 0 2 664008
-0.002416 -0.000200 0.120059 0.427819 0.163177 -0.051063 -0.062500 1 0 0 0 0 0 2 665033
-0.002417 -0.000199 0.120059 0.422509 0.180405 -0.056120 -0.062500 1 0 0 0 0 0 2 666031
-0.002417 -0.000198 0.120059 0.419798 0.189037 -0.057903 -0.062500 1 0 0 0 0 0 2 667015
-0.002417 -0.000198 0.120059 0.418440 0.193342 -0.058513 -0.062500 1 0 0 0 0 0 2 668014
-0.002417 -0.000198 0.120059 0.417734 0.195504 -0.058736 -0.062500 1 0 0 0 0 0 2 669030
-0.002417 -0.000198 0.120059 0.417389 0.196584 -0.058808 -0.062500 1 0 0 0 0 0 2 670015
-0.002417 -0.000198 0.120059 0.417225 0.197116 -0.058830 -0.062500 1 0 0 0 0 0 2 671031
-0.002417 -0.000198 0.120059 0.417135 0.197378 -0.058840 -0.062500 1 0 0 0 0 0 2 671958
-0.002417 -0.000198 0.120059 0.417079 0.197522 -0.058849 -0.062500 1 0 0 0 0 0 2 672949
-0.002417 -0.000198 0.120059 0.417069 0.197585 -0.058850 -0.062500 1 0 0 0 0 0 2 673959
-0.002417 -0.000198 0.120059 0.417058 0.197623 -0.058850 -0.062500 1 0 0 0 0 0 2 674958
-0.002422 -0.000179 0.120048 0.490875 -0.056596 0.088664 -0.062500 1 0 0 0 0 0 2 675949
-0.002425 -0.000170 0.120045 0.467431 0.028994 0.016694 -0.062500 1 0 0 0 0 0 2 676958
-0.002426 -0.000166 0.120043 0.448883 0.092906 -0.020676 -0.062500 1 0 0 0 0 0 2 677948
-0.002427 -0.000164 0.120043 0.438653 0.126928 -0.034895 -0.062500 1 0 0 0 0 0 2 678958
-0.002409 -0.000167 0.120033 0.168441 0.206354 0.097889 -0.062500 1 0 0 0 0 0 2 679949
-0.002399 -0.000169 0.120029 0.255986 0.194221 0.028847 -0.062500 1 0 0 0 0 0 2 680959
-0.002395 -0.000169 0.120028 0.321224 0.182901 -0.006686 -0.062500 1 0 0 0 0 0 2 681970
-0.002393 -0.000170 0.120028 0.355719 0.176670 -0.020198 -0.062500 1 0 0 0 0 0 2 682962
-0.002391 -0.000170 0.120028 0.373067 0.173494 -0.025013 -0.062500 1 0 0 0 0 0 2 683951
-0.002391 -0.000170 0.120028 0.381715 0.171914 -0.026698 -0.062500 1 0 0 0 0 0 2 684966
-0.002391 -0.000170 0.120028 0.386026 0.171105 -0.027284 -0.062500 1 0 0 0 0 0 2 685959
-0.002390 -0.000170 0.120028 0.388179 0.170698 -0.027486 -0.062500 1 0 0 0 0 0 2 686948
-0.002390 -0.000170 0.120028 0.389252 0.170500 -0.027553 -0.062500 1 0 0 0 0 0 2 687969
-0.002396 -0.000152 0.120017 0.463614 -0.083688 0.119993 -0.062500 1 0 0 0 0 0 2 688969
-0.002398 -0.000143 0.120013 0.440421 0.001771 0.047974 -0.062500 1 0 0 0 0 0 2 689958
-0.002400 -0.000139 0.120012 0.422007 0.065616 0.010581 -0.062500 1 0 0 0 0 0 2 690973
-0.002400 -0.000136 0.120012 0.411854 0.099613 -0.003633 -0.062500 1 0 0 0 0 0 2 691963
-0.002401 -0.000135 0.120012 0.406590 0.116816 -0.008720 -0.062500 1 0 0 0 0 0 2 692966
-0.002401 -0.000135 0.120011 0.403899 0.125427 -0.010493 -0.062500 1 0 0 0 0 0 2 693935
-0.002401 -0.000134 0.120011 0.402544 0.129726 -0.011104 -0.062500 1 0 0 0 0 0 2 694964
-0.002401 -0.000134 0.120011 0.401846 0.131895 -0.011322 -0.062500 1 0 0 0 0 0 2 695960
-0.002401 -0.000134 0.120011 0.401518 0.132961 -0.011393 -0.062500 1 0 0 0 0 0 2 696935
-0.002401 -0.000134 0.120011 0.401340 0.133505 -0.011416 -0.062500 1 0 0 0 0 0 2 697964
-0.002401 -0.000134 0.120011 0.401244 0.133781 -0.011433 -0.062500 1 0 0 0 0 0 2 698960
-0.002401 -0.000134 0.120011 0.401206 0.133900 -0.011436 -0.062500 1 0 0 0 0 0 2 699970
-0.002401 -0.000134 0.120011 0.401183 0.133975 -0.011437 -0.062500 1 0 0 0 0 0 2 700969
-0.002401 -0.000134 0.120011 0.401171 0.134014 -0.011437 -0.062500 1 0 0 0 0 0 2 701969
-0.002401 -0.000134 0.120011 0.401171 0.134016 -0.011437 -0.062500 1 0 0 0 0 0 2 702964
-0.002401 -0.000134 0.120011 0.401164 0.134038 -0.011431 -0.062500 1 0 0 0 0 0 2 703959
-0.002406 -0.000116 0.120001 0.474931 -0.119916 0.136275 -0.062500 1 0 0 0 0 0 2 704966
-0.002409 -0.000107 0.119997 0.451501 -0.034486 0.064182 -0.062500 1 0 0 0 0 0 2 705964
-0.002411 -0.000102 0.119996 0.432972 0.029373 0.026775 -0.062500 1 0 0 0 0 0 2 706965
-0.002411 -0.000100 0.119995 0.422759 0.063372 0.012536 -0.062500 1 0 0 0 0 0 2 707963
-0.002412 -0.000099 0.119995 0.417441 0.080560 0.007463 -0.062500 1 0 0 0 0 0 2 708963
-0.002412 -0.000098 0.119995 0.414743 0.089177 0.005682 -0.062500 1 0 0 0 0 0 2 709963
-0.002412 -0.000098 0.119995 0.413381 0.093499 0.005074 -0.062500 1 0 0 0 0 0 2 710964
-0.002412 -0.000098 0.119995 0.412691 0.095648 0.004850 -0.062500 1 0 0 0 0 0 2 711963
-0.002412 -0.000098 0.119995 0.412348 0.096725 0.004777 -0.062500 1 0 0 0 0 0 2 712966
-0.002412 -0.000098 0.119995 0.412161 0.097262 0.004746 -0.062500 1 0 0 0 0 0 2 713964
-0.002412 -0.000098 0.119995 0.412075 0.097534 0.004741 -0.062500 1 0 0 0 0 0 2 714953
-0.002412 -0.000098 0.119995 0.412035 0.097664 0.004733 -0.062500 1 0 0 0 0 0 2 715933
-0.002412 -0.000098 0.119995 0.412015 0.097728 0.004739 -0.062500 1 0 0 0 0 0 2 716963
-0.002412 -0.000098 0.119995 0.412004 0.097766 0.004739 -0.062500 1 0 0 0 0 0 2 717958
-0.002412 -0.000098 0.119995 0.412008 0.097789 0.004739 -0.062500 1 0 0 0 0 0 2 718966
-0.002412 -0.000098 0.119995 0.411997 0.097793 0.004746 -0.062500 1 0 0 0 0 0 2 719964
-0.002417 -0.000080 0.119985 0.485718 -0.156026 0.152560 -0.062500 1 0 0 0 0 0 2 720963
-0.002420 -0.000071 0.119981 0.462308 -0.070653 0.080420 -0.062500 1 0 0 0 0 0 2 721961
-0.002421 -0.000066 0.119980 0.443794 -0.006841 0.042986 -0.062500 1 0 0 0 0 0 2 722951
-0.002422 -0.000064 0.119979 0.433571 0.027155 0.028729 -0.062500 1 0 0 0 0 0 2 723961
-0.002422 -0.000063 0.119979 0.428274 0.044343 0.023648 -0.062500 1 0 0 0 0 0 2 724962
-0.002423 -0.000062 0.119979 0.425567 0.052961 0.021868 -0.062500 1 0 0 0 0 0 2 725963
-0.002423 -0.000062 0.119979 0.424212 0.057259 0.021252 -0.062500 1 0 0 0 0 0 2 726964
-0.002423 -0.000062 0.119979 0.423519 0.059415 0.021039 -0.062500 1 0 0 0 0 0 2 727964
-0.002423 -0.000062 0.119979 0.423173 0.060504 0.020959 -0.062500 1 0 0 0 0 0 2 728962
-0.002423 -0.000062 0.119979 0.422997 0.061040 0.020942 -0.062500 1 0 0 0 0 0 2 729956
-0.002423 -0.000062 0.119979 0.422905 0.061302 0.020932 -0.062500 1 0 0 0 0 0 2 730950
-0.002423 -0.000062 0.119979 0.422864 0.061431 0.020923 -0.062500 1 0 0 0 0 0 2 731957
-0.002423 -0.000062 0.119979 0.422841 0.061507 0.020922 -0.062500 1 0 0 0 0 0 2 732961
-0.002423 -0.000062 0.119979 0.422832 0.061535 0.020928 -0.062500 1 0 0 0 0 0 2 733965
-0.002423 -0.000062 0.119979 0.422825 0.061559 0.020915 -0.062500 1 0 0 0 0 0 2 734936
-0.002423 -0.000062 0.119979 0.422820 0.061573 0.020927 -0.062500 1 0 0 0 0 0 2 736045
-0.002423 -0.000062 0.119979 0.422820 0.061574 0.020928 -0.062500 1 0 0 0 0 0 2 737013
-0.002423 -0.000062 0.119979 0.422820 0.061574 0.020929 -0.062500 1 0 0 0 0 0 2 738045
-0.002423 -0.000062 0.119979 0.422824 0.061562 0.020916 -0.062500 1 0 0 0 0 0 2 738999
-0.002423 -0.000062 0.119979 0.422821 0.061572 0.020927 -0.062500 1 0 0 0 0 0 2 740014
-0.002423 -0.000062 0.119979 0.422820 0.061573 0.020929 -0.062500 1 0 0 0 0 0 2 741030
-0.002423 -0.000062 0.119979 0.422820 0.061573 0.020929 -0.062500 1 0 0 0 0 0 2 742014
-0.002423 -0.000062 0.119979 0.422812 0.061564 0.020922 -0.062500 1 0 0 0 0 0 2 743031
-0.002423 -0.000062 0.119979 0.422831 0.061569 0.020922 -0.062500 1 0 0 0 0 0 2 744014
-0.002423 -0.000062 0.119979 0.422818 0.061584 0.020922 -0.062500 1 0 0 0 0 0 2 745030
-0.002423 -0.000062 0.119979 0.422820 0.061574 0.020928 -0.062500 1 0 0 0 0 0 2 746013
-0.002423 -0.000062 0.119979 0.422812 0.061565 0.020922 -0.062500 1 0 0 0 0 0 2 747031
-0.002423 -0.000062 0.119979 0.422819 0.061572 0.020928 -0.062500 1 0 0 0 0 0 2 748014
-0.002423 -0.000062 0.119979 0.422832 0.061570 0.020923 -0.062500 1 0 0 0 0 0 2 749029
-0.002410 -0.000048 0.119990 0.245076 -0.129142 -0.130620 -0.062500 1 0 0 0 0 0 2 750012
-0.002404 -0.000041 0.119994 0.303309 -0.065263 -0.056561 -0.062500 1 0 0 0 0 0 2 751031
-0.002400 -0.000038 0.119995 0.347992 -0.017294 -0.018210 -0.062500 1 0 0 0 0 0 2 752014
-0.002399 -0.000036 0.119995 0.372175 0.008304 -0.003626 -0.062500 1 0 0 0 0 0 2 753030
-0.002398 -0.000035 0.119996 0.384555 0.021290 0.001568 -0.062500 1 0 0 0 0 0 2 754013
-0.002398 -0.000035 0.119996 0.390816 0.027776 0.003377 -0.062500 1 0 0 0 0 0 2 755033
-0.002397 -0.000035 0.119996 0.393952 0.031041 0.004015 -0.062500 1 0 0 0 0 0 2 755956
-0.002397 -0.000034 0.119996 0.395538 0.032661 0.004224 -0.062500 1 0 0 0 0 0 2 756946
-0.002397 -0.000034 0.119996 0.396328 0.033487 0.004309 -0.062500 1 0 0 0 0 0 2 757956
-0.002402 -0.000016 0.119985 0.470416 -0.219761 0.152351 -0.062500 1 0 0 0 0 0 2 758947
-0.002405 -0.000007 0.119981 0.447214 -0.134277 0.080129 -0.062500 1 0 0 0 0 0 2 759955
-0.002407 -0.000003 0.119980 0.428800 -0.070411 0.042632 -0.062500 1 0 0 0 0 0 2 760947
-0.002407 -0.000000 0.119980 0.418636 -0.036375 0.028368 -0.062500 1 0 0 0 0 0 2 761955
-0.002408 0.000001 0.119980 0.413369 -0.019165 0.023275 -0.062500 1 0 0 0 0 0 2 762961
-0.002408 0.000001 0.119979 0.410677 -0.010552 0.021502 -0.062500 1 0 0 0 0 0 2 763952
-0.002408 0.000002 0.119979 0.409313 -0.006222 0.020884 -0.062500 1 0 0 0 0 0 2 764967
-0.002408 0.000002 0.119979 0.408630 -0.004066 0.020662 -0.062500 1 0 0 0 0 0 2 765963
-0.002408 0.000002 0.119979 0.408288 -0.002989 0.020588 -0.062500 1 0 0 0 0 0 2 766934
-0.002408 0.000002 0.119979 0.408113 -0.002455 0.020571 -0.062500 1 0 0 0 0 0 2 767962
-0.002408 0.000002 0.119979 0.408021 -0.002193 0.020561 -0.062500 1 0 0 0 0 0 2 768961
-0.002408 0.000002 0.119979 0.407985 -0.002044 0.020552 -0.062500 1 0 0 0 0 0 2 769992
-0.002408 0.000002 0.119979 0.407965 -0.001977 0.020558 -0.062500 1 0 0 0 0 0 2 770960
-0.002408 0.000002 0.119979 0.407946 -0.001948 0.020551 -0.062500 1 0 0 0 0 0 2 771951
-0.002408 0.000002 0.119979 0.407949 -0.001926 0.020551 -0.062500 1 0 0 0 0 0 2 772961
-0.002408 0.000002 0.119979 0.407938 -0.001921 0.020557 -0.062500 1 0 0 0 0 0 2 773963
-0.002408 0.000002 0.119979 0.407936 -0.001922 0.020558 -0.062500 1 0 0 0 0 0 2 774963
-0.002408 0.000002 0.119979 0.407945 -0.001913 0.020545 -0.062500 1 0 0 0 0 0 2 775964
-0.002408 0.000002 0.119979 0.407934 -0.001909 0.020549 -0.062500 1 0 0 0 0 0 2 776960
-0.002408 0.000002 0.119979 0.407936 -0.001921 0.020557 -0.062500 1 0 0 0 0 0 2 777961
-0.002408 0.000002 0.119979 0.407933 -0.001910 0.020551 -0.062500 1 0 0 0 0 0 2 778966
-0.002408 0.000002 0.119979 0.407935 -0.001921 0.020557 -0.062500 1 0 0 0 0 0 2 779968
-0.002408 0.000002 0.119979 0.407953 -0.001905 0.020551 -0.062500 1 0 0 0 0 0 2 780966
-0.002408 0.000002 0.119979 0.407935 -0.001909 0.020550 -0.062500 1 0 0 0 0 0 2 781953
-0.002408 0.000002 0.119979 0.407936 -0.001921 0.020557 -0.062500 1 0 0 0 0 0 2 782933
-0.002408 0.000002 0.119979 0.407933 -0.001910 0.020551 -0.062500 1 0 0 0 0 0 2 783961
-0.002408 0.000002 0.119979 0.407932 -0.001909 0.020550 -0.062500 1 0 0 0 0 0 2 784960
-0.002408 0.000002 0.119979 0.407943 -0.001912 0.020564 -0.062500 1 0 0 0 0 0 2 785960
-0.002408 0.000002 0.119979 0.407945 -0.001912 0.020545 -0.062500 1 0 0 0 0 0 2 786962
-0.002408 0.000002 0.119979 0.407934 -0.001909 0.020549 -0.062500 1 0 0 0 0 0 2 787962
-0.002408 0.000002 0.119979 0.407936 -0.001920 0.020557 -0.062500 1 0 0 0 0 0 2 788962
-0.002408 0.000002 0.119979 0.407932 -0.001910 0.020551 -0.062500 1 0 0 0 0 0 2 789961
-0.002413 0.000020 0.119969 0.481598 -0.255446 0.168703 -0.062500 1 0 0 0 0 0 2 790960
-0.002416 0.000029 0.119965 0.458219 -0.170214 0.096404 -0.062500 1 0 0 0 0 0 2 791959
-0.002417 0.000034 0.119964 0.439713 -0.106476 0.058867 -0.062500 1 0 0 0 0 0 2 792963
-0.002418 0.000036 0.119963 0.429510 -0.072517 0.044596 -0.062500 1 0 0 0 0 0 2 793960
-0.002418 0.000037 0.119963 0.424207 -0.055342 0.039501 -0.062500 1 0 0 0 0 0 2 794961
-0.002419 0.000038 0.119963 0.421497 -0.046719 0.037724 -0.062500 1 0 0 0 0 0 2 795958
-0.002419 0.000038 0.119963 0.420143 -0.042423 0.037103 -0.062500 1 0 0 0 0 0 2 796958
-0.002419 0.000038 0.119963 0.419458 -0.040259 0.036894 -0.062500 1 0 0 0 0 0 2 797932
-0.002419 0.000038 0.119963 0.419109 -0.039190 0.036814 -0.062500 1 0 0 0 0 0 2 798933
-0.002419 0.000038 0.119963 0.418929 -0.038645 0.036789 -0.062500 1 0 0 0 0 0 2 799931
-0.002419 0.000038 0.119963 0.418836 -0.038382 0.036778 -0.062500 1 0 0 0 0 0 2 800960
-0.002419 0.000038 0.119963 0.418803 -0.038244 0.036776 -0.062500 1 0 0 0 0 0 2 801959
-0.002419 0.000038 0.119963 0.418773 -0.038176 0.036768 -0.062500 1 0 0 0 0 0 2 802957
-0.002419 0.000038 0.119963 0.418771 -0.038141 0.036781 -0.062500 1 0 0 0 0 0 2 803948
-0.002419 0.000038 0.119963 0.418761 -0.038136 0.036769 -0.062500 1 0 0 0 0 0 2 804946
-0.002419 0.000038 0.119963 0.418752 -0.038113 0.036774 -0.062500 1 0 0 0 0 0 2 805931
-0.002419 0.000038 0.119963 0.418751 -0.038111 0.036774 -0.062500 1 0 0 0 0 0 2 806961
-0.002419 0.000038 0.119963 0.418763 -0.038114 0.036768 -0.062500 1 0 0 0 0 0 2 807960
-0.002419 0.000038 0.119963 0.418752 -0.038112 0.036773 -0.062500 1 0 0 0 0 0 2 808930
-0.002419 0.000038 0.119963 0.418751 -0.038112 0.036774 -0.062500 1 0 0 0 0 0 2 809960
-0.002419 0.000038 0.119963 0.418759 -0.038103 0.036781 -0.062500 1 0 0 0 0 0 2 810961
-0.002419 0.000038 0.119963 0.418752 -0.038110 0.036775 -0.062500 1 0 0 0 0 0 2 811961
-0.002419 0.000038 0.119963 0.418763 -0.038114 0.036768 -0.062500 1 0 0 0 0 0 2 812958
-0.002419 0.000038 0.119963 0.418753 -0.038112 0.036773 -0.062500 1 0 0 0 0 0 2 813960
-0.002424 0.000056 0.119953 0.492355 -0.291497 0.185055 -0.062500 1 0 0 0 0 0 2 814954
-0.002427 0.000065 0.119949 0.469001 -0.206343 0.112685 -0.062500 1 0 0 0 0 0 2 815929
-0.002428 0.000070 0.119948 0.450515 -0.142634 0.075119 -0.062500 1 0 0 0 0 0 2 816946
-0.002429 0.000072 0.119947 0.440319 -0.108690 0.060830 -0.062500 1 0 0 0 0 0 2 817954
-0.002429 0.000073 0.119947 0.435027 -0.091513 0.055732 -0.062500 1 0 0 0 0 0 2 818946
-0.002429 0.000074 0.119947 0.432323 -0.082904 0.053958 -0.062500 1 0 0 0 0 0 2 819954
-0.002429 0.000074 0.119947 0.430954 -0.078597 0.053335 -0.062500 1 0 0 0 0 0 2 820945
-0.002430 0.000074 0.119947 0.430272 -0.076444 0.053131 -0.062500 1 0 0 0 0 0 2 821944
-0.002430 0.000074 0.119947 0.429919 -0.075364 0.053045 -0.062500 1 0 0 0 0 0 2 822953
-0.002430 0.000074 0.119947 0.429743 -0.074830 0.053026 -0.062500 1 0 0 0 0 0 2 823944
-0.002430 0.000074 0.119947 0.429650 -0.074569 0.053015 -0.062500 1 0 0 0 0 0 2 824954
-0.002430 0.000074 0.119947 0.429614 -0.074419 0.053007 -0.062500 1 0 0 0 0 0 2 825943
-0.002430 0.000074 0.119947 0.429587 -0.074361 0.053005 -0.062500 1 0 0 0 0 0 2 826954
-0.002430 0.000074 0.119947 0.429574 -0.074324 0.053004 -0.062500 1 0 0 0 0 0 2 827957
-0.002430 0.000074 0.119947 0.429581 -0.074314 0.053011 -0.062500 1 0 0 0 0 0 2 828965
-0.002430 0.000074 0.119947 0.429567 -0.074299 0.053011 -0.062500 1 0 0 0 0 0 2 829974
-0.002430 0.000074 0.119947 0.429565 -0.074298 0.053011 -0.062500 1 0 0 0 0 0 2 830965
-0.002430 0.000074 0.119947 0.429574 -0.074289 0.052998 -0.062500 1 0 0 0 0 0 2 831959
-0.002430 0.000074 0.119947 0.429566 -0.074297 0.053010 -0.062500 1 0 0 0 0 0 2 832951
-0.002430 0.000074 0.119947 0.429562 -0.074287 0.053004 -0.062500 1 0 0 0 0 0 2 833959
-0.002430 0.000074 0.119947 0.429573 -0.074288 0.053017 -0.062500 1 0 0 0 0 0 2 834950
-0.002435 0.000092 0.119936 0.503119 -0.327534 0.201414 -0.062500 1 0 0 0 0 0 2 835963
-0.002438 0.000101 0.119933 0.479800 -0.242450 0.128980 -0.062500 1 0 0 0 0 0 2 836962
-0.002439 0.000106 0.119931 0.461332 -0.178789 0.091385 -0.062500 1 0 0 0 0 0 2 837961
-0.002440 0.000108 0.119931 0.451115 -0.144846 0.077084 -0.062500 1 0 0 0 0 0 2 838953
-0.002440 0.000109 0.119931 0.445833 -0.127678 0.071992 -0.062500 1 0 0 0 0 0 2 839956
-0.002440 0.000110 0.119931 0.443120 -0.119070 0.070200 -0.062500 1 0 0 0 0 0 2 840959
-0.002440 0.000110 0.119931 0.441762 -0.114766 0.069587 -0.062500 1 0 0 0 0 0 2 841960
-0.002440 0.000110 0.119931 0.441069 -0.112612 0.069370 -0.062500 1 0 0 0 0 0 2 842962
-0.002440 0.000110 0.119931 0.440727 -0.111536 0.069295 -0.062500 1 0 0 0 0 0 2 843966
-0.002440 0.000110 0.119931 0.440548 -0.110990 0.069270 -0.062500 1 0 0 0 0 0 2 844932
-0.002440 0.000110 0.119931 0.440476 -0.110721 0.069259 -0.062500 1 0 0 0 0 0 2 845962
-0.002440 0.000110 0.119931 0.440417 -0.110597 0.069249 -0.062500 1 0 0 0 0 0 2 846934
-0.002440 0.000110 0.119931 0.440404 -0.110525 0.069261 -0.062500 1 0 0 0 0 0 2 847961
-0.002440 0.000110 0.119931 0.440385 -0.110495 0.069255 -0.062500 1 0 0 0 0 0 2 848957
-0.002440 0.000110 0.119931 0.440388 -0.110473 0.069255 -0.062500 1 0 0 0 0 0 2 849928
-0.002440 0.000110 0.119931 0.440373 -0.110457 0.069254 -0.062500 1 0 0 0 0 0 2 850958
-0.002440 0.000110 0.119931 0.440371 -0.110456 0.069254 -0.062500 1 0 0 0 0 0 2 851959
-0.002440 0.000110 0.119931 0.440374 -0.110468 0.069261 -0.062500 1 0 0 0 0 0 2 852959
-0.002440 0.000110 0.119931 0.440371 -0.110458 0.069255 -0.062500 1 0 0 0 0 0 2 853929
-0.002440 0.000110 0.119931 0.440383 -0.110460 0.069248 -0.062500 1 0 0 0 0 0 2 854930
-0.002440 0.000110 0.119931 0.440372 -0.110457 0.069254 -0.062500 1 0 0 0 0 0 2 855961
-0.002440 0.000110 0.119931 0.440379 -0.110448 0.069261 -0.062500 1 0 0 0 0 0 2 856960
-0.002440 0.000110 0.119931 0.440372 -0.110455 0.069255 -0.062500 1 0 0 0 0 0 2 857954
-0.002440 0.000110 0.119931 0.440371 -0.110456 0.069255 -0.062500 1 0 0 0 0 0 2 858958
-0.002440 0.000110 0.119931 0.440383 -0.110459 0.069248 -0.062500 1 0 0 0 0 0 2 859958
-0.002446 0.000129 0.119920 0.513882 -0.363569 0.217789 -0.062500 1 0 0 0 0 0 2 860951
-0.002448 0.000138 0.119916 0.490583 -0.278540 0.145294 -0.062500 1 0 0 0 0 0 2 861929
-0.002450 0.000142 0.119915 0.472127 -0.214915 0.107664 -0.062500 1 0 0 0 0 0 2 862960
-0.002450 0.000144 0.119915 0.461918 -0.181000 0.093352 -0.062500 1 0 0 0 0 0 2 863958
-0.002451 0.000145 0.119915 0.456637 -0.163829 0.088243 -0.062500 1 0 0 0 0 0 2 864957
-0.002451 0.000146 0.119915 0.453924 -0.155224 0.086466 -0.062500 1 0 0 0 0 0 2 865959
-0.002451 0.000146 0.119914 0.452563 -0.150910 0.085846 -0.062500 1 0 0 0 0 0 2 866959
-0.002451 0.000146 0.119914 0.451873 -0.148766 0.085634 -0.062500 1 0 0 0 0 0 2 867926
-0.002451 0.000147 0.119914 0.451528 -0.147680 0.085552 -0.062500 1 0 0 0 0 0 2 868945
-0.002451 0.000147 0.119914 0.451352 -0.147145 0.085533 -0.062500 1 0 0 0 0 0 2 869952
-0.002451 0.000147 0.119914 0.451280 -0.146878 0.085523 -0.062500 1 0 0 0 0 0 2 870961
-0.002451 0.000147 0.119914 0.451230 -0.146745 0.085521 -0.062500 1 0 0 0 0 0 2 871946
-0.002451 0.000147 0.119914 0.451198 -0.146678 0.085513 -0.062500 1 0 0 0 0 0 2 872957
-0.002451 0.000147 0.119914 0.451185 -0.146640 0.085511 -0.062500 1 0 0 0 0 0 2 873958
-0.002451 0.000147 0.119914 0.451192 -0.146629 0.085518 -0.062500 1 0 0 0 0 0 2 874959
-0.002451 0.000147 0.119914 0.451178 -0.146614 0.085518 -0.062500 1 0 0 0 0 0 2 875959
-0.002451 0.000147 0.119914 0.451176 -0.146613 0.085518 -0.062500 1 0 0 0 0 0 2 876959
-0.002456 0.000165 0.119904 0.524638 -0.399588 0.234182 -0.062500 1 0 0 0 0 0 2 877959
-0.002459 0.000174 0.119900 0.501365 -0.314629 0.161609 -0.062500 1 0 0 0 0 0 2 878960
-0.002461 0.000178 0.119899 0.482917 -0.251028 0.123956 -0.062500 1 0 0 0 0 0 2 879939
-0.002461 0.000180 0.119898 0.472714 -0.217128 0.109626 -0.062500 1 0 0 0 0 0 2 880952
-0.002462 0.000182 0.119898 0.467431 -0.199953 0.104521 -0.062500 1 0 0 0 0 0 2 881942
-0.002462 0.000182 0.119898 0.464731 -0.191352 0.102734 -0.062500 1 0 0 0 0 0 2 882952
-0.002462 0.000182 0.119898 0.463363 -0.187049 0.102124 -0.062500 1 0 0 0 0 0 2 883942
-0.002462 0.000183 0.119898 0.462670 -0.184895 0.101906 -0.062500 1 0 0 0 0 0 2 884951
-0.002462 0.000183 0.119898 0.462327 -0.183820 0.101830 -0.062500 1 0 0 0 0 0 2 885941
-0.002462 0.000183 0.119898 0.462152 -0.183286 0.101811 -0.062500 1 0 0 0 0 0 2 886951
-0.002462 0.000183 0.119898 0.462069 -0.183016 0.101787 -0.062500 1 0 0 0 0 0 2 887941
-0.002462 0.000183 0.119898 0.462025 -0.182875 0.101789 -0.062500 1 0 0 0 0 0 2 888950
-0.002462 0.000183 0.119898 0.462005 -0.182809 0.101796 -0.062500 1 0 0 0 0 0 2 889941
-0.002462 0.000183 0.119898 0.461986 -0.182780 0.101789 -0.062500 1 0 0 0 0 0 2 890932
-0.002462 0.000183 0.119898 0.461977 -0.182755 0.101795 -0.062500 1 0 0 0 0 0 2 891952
-0.002462 0.000183 0.119898 0.461988 -0.182756 0.101790 -0.062500 1 0 0 0 0 0 2 892956
-0.002462 0.000183 0.119898 0.461974 -0.182742 0.101788 -0.062500 1 0 0 0 0 0 2 893951
-0.002462 0.000183 0.119898 0.461972 -0.182741 0.101788 -0.062500 1 0 0 0 0 0 2 894939
-0.002462 0.000183 0.119898 0.461988 -0.182755 0.101789 -0.062500 1 0 0 0 0 0 2 895972
-0.002462 0.000183 0.119898 0.461974 -0.182743 0.101788 -0.062500 1 0 0 0 0 0 2 896958
-0.002462 0.000183 0.119898 0.461972 -0.182741 0.101788 -0.062500 1 0 0 0 0 0 2 897948
-0.002462 0.000183 0.119898 0.461975 -0.182753 0.101795 -0.062500 1 0 0 0 0 0 2 898956
-0.002467 0.000201 0.119888 0.535396 -0.435573 0.250586 -0.062500 1 0 0 0 0 0 2 899946
-0.002470 0.000210 0.119884 0.512142 -0.350699 0.177937 -0.062500 1 0 0 0 0 0 2 900944
-0.002471 0.000214 0.119883 0.493703 -0.287125 0.140260 -0.062500 1 0 0 0 0 0 2 901935
-0.002472 0.000217 0.119882 0.483514 -0.253232 0.125920 -0.062500 1 0 0 0 0 0 2 902931
-0.002472 0.000218 0.119882 0.478217 -0.236080 0.120813 -0.062500 1 0 0 0 0 0 2 903956
-0.002473 0.000218 0.119882 0.475524 -0.227476 0.119029 -0.062500 1 0 0 0 0 0 2 904958
-0.002473 0.000219 0.119882 0.474154 -0.223162 0.118411 -0.062500 1 0 0 0 0 0 2 905951
-0.002473 0.000219 0.119882 0.473464 -0.221019 0.118197 -0.062500 1 0 0 0 0 0 2 906952
-0.002473 0.000219 0.119882 0.473122 -0.219945 0.118121 -0.062500 1 0 0 0 0 0 2 907950
-0.002473 0.000219 0.119882 0.472956 -0.219404 0.118089 -0.062500 1 0 0 0 0 0 2 908957
-0.002473 0.000219 0.119882 0.472853 -0.219138 0.118083 -0.062500 1 0 0 0 0 0 2 909960
-0.002473 0.000219 0.119882 0.472816 -0.218989 0.118074 -0.062500 1 0 0 0 0 0 2 910965
-0.002473 0.000219 0.119882 0.472788 -0.218931 0.118072 -0.062500 1 0 0 0 0 0 2 911962
-0.002473 0.000219 0.119882 0.472779 -0.218905 0.118078 -0.062500 1 0 0 0 0 0 2 912961
-0.002473 0.000219 0.119882 0.472783 -0.218884 0.118079 -0.062500 1 0 0 0 0 0 2 913955
-0.002473 0.000219 0.119882 0.472769 -0.218869 0.118078 -0.062500 1 0 0 0 0 0 2 914959
-0.002473 0.000219 0.119882 0.472767 -0.218867 0.118079 -0.062500 1 0 0 0 0 0 2 915957
-0.002473 0.000219 0.119882 0.472767 -0.218867 0.118079 -0.062500 1 0 0 0 0 0 2 916957
-0.002473 0.000219 0.119882 0.472779 -0.218870 0.118072 -0.062500 1 0 0 0 0 0 2 917955
-0.002473 0.000219 0.119882 0.472768 -0.218868 0.118078 -0.062500 1 0 0 0 0 0 2 918958
-0.002473 0.000219 0.119882 0.472767 -0.218868 0.118078 -0.062500 1 0 0 0 0 0 2 919956
-0.002473 0.000219 0.119882 0.472775 -0.218859 0.118086 -0.062500 1 0 0 0 0 0 2 920957
-0.002473 0.000219 0.119882 0.472780 -0.218870 0.118073 -0.062500 1 0 0 0 0 0 2 921951
-0.002473 0.000219 0.119882 0.472765 -0.218857 0.118071 -0.062500 1 0 0 0 0 0 2 922953
-0.002473 0.000219 0.119882 0.472767 -0.218867 0.118078 -0.062500 1 0 0 0 0 0 2 923955
-0.002473 0.000219 0.119882 0.472767 -0.218868 0.118078 -0.062500 1 0 0 0 0 0 2 924957
-0.002473 0.000219 0.119882 0.472767 -0.218868 0.118078 -0.062500 1 0 0 0 0 0 2 925957
-0.002473 0.000219 0.119882 0.472775 -0.218859 0.118086 -0.062500 1 0 0 0 0 0 2 926958
-0.002473 0.000219 0.119882 0.472780 -0.218870 0.118073 -0.062500 1 0 0 0 0 0 2 927956
-0.002473 0.000219 0.119882 0.472765 -0.218857 0.118071 -0.062500 1 0 0 0 0 0 2 928955
-0.002473 0.000219 0.119882 0.472767 -0.218867 0.118078 -0.062500 1 0 0 0 0 0 2 929927
-0.002473 0.000219 0.119882 0.472767 -0.218868 0.118078 -0.062500 1 0 0 0 0 0 2 930958
-0.002473 0.000219 0.119882 0.472775 -0.218859 0.118086 -0.062500 1 0 0 0 0 0 2 931955
-0.002473 0.000219 0.119882 0.472780 -0.218870 0.118073 -0.062500 1 0 0 0 0 0 2 932956
-0.002473 0.000219 0.119882 0.472769 -0.218868 0.118078 -0.062500 1 0 0 0 0 0 2 933952
-0.002473 0.000219 0.119882 0.472764 -0.218856 0.118072 -0.062500 1 0 0 0 0 0 2 934939
-0.002473 0.000219 0.119882 0.472766 -0.218867 0.118078 -0.062500 1 0 0 0 0 0 2 935943
-0.002473 0.000219 0.119882 0.472779 -0.218871 0.118072 -0.062500 1 0 0 0 0 0 2 936943
-0.002473 0.000219 0.119882 0.472776 -0.218860 0.118085 -0.062500 1 0 0 0 0 0 2 937946
-0.002478 0.000237 0.119871 0.546137 -0.471569 0.266996 -0.062500 1 0 0 0 0 0 2 938949
-0.002481 0.000246 0.119868 0.522910 -0.386746 0.194290 -0.062500 1 0 0 0 0 0 2 939945
-0.002482 0.000250 0.119866 0.504475 -0.323215 0.156572 -0.062500 1 0 0 0 0 0 2 940946
-0.002483 0.000253 0.119866 0.494298 -0.289330 0.142219 -0.062500 1 0 0 0 0 0 2 941944
-0.002483 0.000254 0.119866 0.489025 -0.272179 0.137124 -0.062500 1 0 0 0 0 0 2 942947
-0.002483 0.000254 0.119866 0.486313 -0.263572 0.135330 -0.062500 1 0 0 0 0 0 2 943928
-0.002483 0.000255 0.119866 0.484944 -0.259270 0.134716 -0.062500 1 0 0 0 0 0 2 944929
-0.002484 0.000255 0.119866 0.484264 -0.257121 0.134489 -0.062500 1 0 0 0 0 0 2 945945
-0.002484 0.000255 0.119866 0.483911 -0.256043 0.134417 -0.062500 1 0 0 0 0 0 2 946937
-0.002484 0.000255 0.119866 0.483735 -0.255510 0.134398 -0.062500 1 0 0 0 0 0 2 947944
-0.002484 0.000255 0.119866 0.483639 -0.255237 0.134380 -0.062500 1 0 0 0 0 0 2 948936
-0.002484 0.000255 0.119866 0.483606 -0.255098 0.134377 -0.062500 1 0 0 0 0 0 2 949945
-0.002484 0.000255 0.119866 0.483579 -0.255041 0.134376 -0.062500 1 0 0 0 0 0 2 950936
-0.002484 0.000255 0.119866 0.483566 -0.255004 0.134375 -0.062500 1 0 0 0 0 0 2 951944
-0.002484 0.000255 0.119866 0.483573 -0.254993 0.134382 -0.062500 1 0 0 0 0 0 2 952937
-0.002484 0.000255 0.119866 0.483559 -0.254979 0.134383 -0.062500 1 0 0 0 0 0 2 953944
-0.002484 0.000255 0.119866 0.483554 -0.254966 0.134376 -0.062500 1 0 0 0 0 0 2 954936
-0.002484 0.000255 0.119866 0.483569 -0.254980 0.134376 -0.062500 1 0 0 0 0 0 2 955936
-0.002484 0.000255 0.119866 0.483555 -0.254967 0.134375 -0.062500 1 0 0 0 0 0 2 956944
-0.002484 0.000255 0.119866 0.483557 -0.254977 0.134382 -0.062500 1 0 0 0 0 0 2 957938
-0.002484 0.000255 0.119866 0.483554 -0.254967 0.134376 -0.062500 1 0 0 0 0 0 2 958948
-0.002484 0.000255 0.119866 0.483557 -0.254977 0.134382 -0.062500 1 0 0 0 0 0 2 960045
-0.002484 0.000255 0.119866 0.483566 -0.254970 0.134369 -0.062500 1 0 0 0 0 0 2 961041
-0.002484 0.000255 0.119866 0.483563 -0.254957 0.134381 -0.062500 1 0 0 0 0 0 2 962025
-0.002484 0.000255 0.119866 0.483558 -0.254976 0.134382 -0.062500 1 0 0 0 0 0 2 963037
-0.002484 0.000255 0.119866 0.483554 -0.254967 0.134376 -0.062500 1 0 0 0 0 0 2 963946
-0.002484 0.000255 0.119866 0.483557 -0.254977 0.134382 -0.062500 1 0 0 0 0 0 2 964942
-0.002484 0.000255 0.119866 0.483566 -0.254970 0.134369 -0.062500 1 0 0 0 0 0 2 965946
-0.002484 0.000255 0.119866 0.483563 -0.254957 0.134381 -0.062500 1 0 0 0 0 0 2 966943
-0.002484 0.000255 0.119866 0.483558 -0.254976 0.134382 -0.062500 1 0 0 0 0 0 2 967960
-0.002484 0.000255 0.119866 0.483554 -0.254967 0.134376 -0.062500 1 0 0 0 0 0 2 968949
-0.002484 0.000255 0.119866 0.483557 -0.254977 0.134382 -0.062500 1 0 0 0 0 0 2 969961
-0.002484 0.000255 0.119866 0.483566 -0.254970 0.134369 -0.062500 1 0 0 0 0 0 2 970958
-0.002484 0.000255 0.119866 0.483566 -0.254969 0.134388 -0.062500 1 0 0 0 0 0 2 971956
-0.002471 0.000269 0.119876 0.305822 -0.446036 -0.016543 -0.062500 1 0 0 0 0 0 2 972953
-0.002464 0.000275 0.119880 0.364023 -0.381851 0.057231 -0.062500 1 0 0 0 0 0 2 973956
-0.002461 0.000279 0.119881 0.408697 -0.333800 0.095434 -0.062500 1 0 0 0 0 0 2 974957
-0.002460 0.000281 0.119882 0.432890 -0.308198 0.109944 -0.062500 1 0 0 0 0 0 2 975955
-0.002459 0.000281 0.119882 0.445273 -0.295240 0.115102 -0.062500 1 0 0 0 0 0 2 976955
-0.002458 0.000282 0.119882 0.451531 -0.288746 0.116922 -0.062500 1 0 0 0 0 0 2 977954
-0.002458 0.000282 0.119882 0.454684 -0.285495 0.117533 -0.062500 1 0 0 0 0 0 2 978963
-0.002458 0.000282 0.119882 0.456260 -0.283874 0.117760 -0.062500 1 0 0 0 0 0 2 979957
-0.002458 0.000282 0.119882 0.457052 -0.283059 0.117831 -0.062500 1 0 0 0 0 0 2 980960
-0.002458 0.000282 0.119882 0.457447 -0.282661 0.117853 -0.062500 1 0 0 0 0 0 2 981954
-0.002458 0.000282 0.119882 0.457654 -0.282461 0.117874 -0.062500 1 0 0 0 0 0 2 982956
-0.002458 0.000282 0.119882 0.457758 -0.282355 0.117872 -0.062500 1 0 0 0 0 0 2 983953
-0.002458 0.000282 0.119882 0.457794 -0.282302 0.117872 -0.062500 1 0 0 0 0 0 2 984925
-0.002458 0.000282 0.119882 0.457819 -0.282273 0.117873 -0.062500 1 0 0 0 0 0 2 985955
-0.002458 0.000282 0.119882 0.457833 -0.282274 0.117866 -0.062500 1 0 0 0 0 0 2 986956
-0.002458 0.000282 0.119882 0.457841 -0.282267 0.117873 -0.062500 1 0 0 0 0 0 2 987954
-0.002458 0.000282 0.119882 0.457847 -0.282246 0.117873 -0.062500 1 0 0 0 0 0 2 988947
-0.002458 0.000282 0.119882 0.457843 -0.282264 0.117873 -0.062500 1 0 0 0 0 0 2 989956
-0.002458 0.000282 0.119882 0.457847 -0.282246 0.117874 -0.062500 1 0 0 0 0 0 2 990955
-0.002458 0.000282 0.119882 0.457851 -0.282255 0.117860 -0.062500 1 0 0 0 0 0 2 991925
-0.002458 0.000282 0.119882 0.457851 -0.282256 0.117878 -0.062500 1 0 0 0 0 0 2 992955
-0.002445 0.000296 0.119893 0.280013 -0.473418 -0.032921 -0.062500 1 0 0 0 0 0 2 993937
-0.002439 0.000303 0.119897 0.338257 -0.409189 0.040792 -0.062500 1 0 0 0 0 0 2 994955
-0.002435 0.000306 0.119898 0.382949 -0.361121 0.078953 -0.062500 1 0 0 0 0 0 2 995955
-0.002434 0.000308 0.119898 0.407169 -0.335490 0.093459 -0.062500 1 0 0 0 0 0 2 996952
-0.002433 0.000309 0.119899 0.419551 -0.322533 0.098622 -0.062500 1 0 0 0 0 0 2 997954
-0.002433 0.000309 0.119899 0.425812 -0.316037 0.100419 -0.062500 1 0 0 0 0 0 2 998943
-0.002432 0.000309 0.119899 0.428957 -0.312794 0.101038 -0.062500 1 0 0 0 0 0 2 999951
-0.002432 0.000309 0.119899 0.430532 -0.311173 0.101265 -0.062500 1 0 0 0 0 0 3 955
-0.002432 0.000309 0.119899 0.431329 -0.310370 0.101343 -0.062500 1 0 0 0 0 0 3 1954
-0.002432 0.000310 0.119899 0.431729 -0.309954 0.101365 -0.062500 1 0 0 0 0 0 3 2956
-0.002432 0.000310 0.119899 0.431925 -0.309748 0.101372 -0.062500 1 0 0 0 0 0 3 3956
-0.002432 0.000310 0.119899 0.432031 -0.309653 0.101375 -0.062500 1 0 0 0 0 0 3 4955
-0.002432 0.000310 0.119899 0.432075 -0.309593 0.101382 -0.062500 1 0 0 0 0 0 3 5954
-0.002432 0.000310 0.119899 0.432093 -0.309572 0.101377 -0.062500 1 0 0 0 0 0 3 6949
-0.002432 0.000310 0.119899 0.432114 -0.309565 0.101377 -0.062500 1 0 0 0 0 0 3 7924
-0.002432 0.000310 0.119899 0.432124 -0.309556 0.101384 -0.062500 1 0 0 0 0 0 3 8955
-0.002432 0.000310 0.119899 0.432125 -0.309556 0.101385 -0.062500 1 0 0 0 0 0 3 9952
-0.002432 0.000310 0.119899 0.432121 -0.309544 0.101378 -0.062500 1 0 0 0 0 0 3 10953
-0.002432 0.000310 0.119899 0.432121 -0.309543 0.101378 -0.062500 1 0 0 0 0 0 3 11938
-0.002432 0.000310 0.119899 0.432124 -0.309554 0.101385 -0.062500 1 0 0 0 0 0 3 12947
-0.002432 0.000310 0.119899 0.432133 -0.309547 0.101372 -0.062500 1 0 0 0 0 0 3 13938
-0.002432 0.000310 0.119899 0.432125 -0.309555 0.101384 -0.062500 1 0 0 0 0 0 3 14947
-0.002432 0.000310 0.119899 0.432121 -0.309544 0.101378 -0.062500 1 0 0 0 0 0 3 15938
-0.002432 0.000310 0.119899 0.432121 -0.309543 0.101378 -0.062500 1 0 0 0 0 0 3 16946
-0.002432 0.000310 0.119899 0.432124 -0.309554 0.101384 -0.062500 1 0 0 0 0 0 3 17937
-0.002432 0.000310 0.119899 0.432133 -0.309547 0.101372 -0.062500 1 0 0 0 0 0 3 18946
-0.002432 0.000310 0.119899 0.432125 -0.309555 0.101384 -0.062500 1 0 0 0 0 0 3 19938
-0.002432 0.000310 0.119899 0.432121 -0.309544 0.101378 -0.062500 1 0 0 0 0 0 3 20947
-0.002432 0.000310 0.119899 0.432120 -0.309543 0.101378 -0.062500 1 0 0 0 0 0 3 21937
-0.002432 0.000310 0.119899 0.432124 -0.309554 0.101384 -0.062500 1 0 0 0 0 0 3 22938
-0.002432 0.000310 0.119899 0.432133 -0.309547 0.101372 -0.062500 1 0 0 0 0 0 3 23940
-0.002432 0.000310 0.119899 0.432125 -0.309555 0.101384 -0.062500 1 0 0 0 0 0 3 24946
-0.002437 0.000328 0.119888 0.505489 -0.562058 0.250548 -0.062500 1 0 0 0 0 0 3 25955
-0.002440 0.000337 0.119884 0.482252 -0.477354 0.177722 -0.062500 1 0 0 0 0 0 3 26948
-0.002441 0.000341 0.119883 0.463817 -0.413876 0.139955 -0.062500 1 0 0 0 0 0 3 27944
-0.002442 0.000343 0.119883 0.453642 -0.380012 0.125569 -0.062500 1 0 0 0 0 0 3 28946
-0.002443 0.000345 0.119882 0.448355 -0.362855 0.120455 -0.062500 1 0 0 0 0 0 3 29944
-0.002443 0.000345 0.119882 0.445650 -0.354240 0.118659 -0.062500 1 0 0 0 0 0 3 30956
-0.002430 0.000359 0.119893 0.266373 -0.541247 -0.032574 -0.062500 1 0 0 0 0 0 3 31948
-0.002424 0.000366 0.119897 0.323952 -0.474783 0.040838 -0.062500 1 0 0 0 0 0 3 32954
-0.002420 0.000369 0.119898 0.368340 -0.425585 0.078885 -0.062500 1 0 0 0 0 0 3 33942
-0.002419 0.000371 0.119899 0.392385 -0.399434 0.093338 -0.062500 1 0 0 0 0 0 3 34955
-0.002418 0.000372 0.119899 0.404687 -0.386204 0.098482 -0.062500 1 0 0 0 0 0 3 35952
-0.002418 0.000373 0.119899 0.410907 -0.379565 0.100276 -0.062500 1 0 0 0 0 0 3 36953
-0.002417 0.000373 0.119899 0.414021 -0.376253 0.100904 -0.062500 1 0 0 0 0 0 3 37953
-0.002417 0.000373 0.119899 0.415609 -0.374598 0.101118 -0.062500 1 0 0 0 0 0 3 38943
-0.002417 0.000373 0.119899 0.416380 -0.373776 0.101200 -0.062500 1 0 0 0 0 0 3 39958
-0.002417 0.000373 0.119899 0.416777 -0.373358 0.101222 -0.062500 1 0 0 0 0 0 3 40961
-0.002417 0.000373 0.119899 0.416981 -0.373144 0.101235 -0.062500 1 0 0 0 0 0 3 41949
-0.002417 0.000373 0.119899 0.417080 -0.373057 0.101232 -0.062500 1 0 0 0 0 0 3 42954
-0.002417 0.000373 0.119899 0.417135 -0.373001 0.101233 -0.062500 1 0 0 0 0 0 3 43946
-0.002417 0.000373 0.119899 0.417152 -0.372969 0.101240 -0.062500 1 0 0 0 0 0 3 44922
-0.002422 0.000391 0.119888 0.490506 -0.625310 0.250587 -0.062500 1 0 0 0 0 0 3 45952
-0.002425 0.000400 0.119884 0.467274 -0.540680 0.177676 -0.062500 1 0 0 0 0 0 3 46955
-0.002427 0.000405 0.119883 0.448857 -0.477246 0.139851 -0.062500 1 0 0 0 0 0 3 47952
-0.002427 0.000407 0.119883 0.438671 -0.443387 0.125456 -0.062500 1 0 0 0 0 0 3 48953
-0.002428 0.000408 0.119882 0.433392 -0.426227 0.120337 -0.062500 1 0 0 0 0 0 3 49951
-0.002428 0.000408 0.119882 0.430708 -0.417641 0.118542 -0.062500 1 0 0 0 0 0 3 50954
-0.002428 0.000409 0.119882 0.429341 -0.413333 0.117914 -0.062500 1 0 0 0 0 0 3 51953
-0.002428 0.000409 0.119882 0.428644 -0.411169 0.117701 -0.062500 1 0 0 0 0 0 3 52953
-0.002428 0.000409 0.119882 0.428302 -0.410094 0.117623 -0.062500 1 0 0 0 0 0 3 53958
-0.002428 0.000409 0.119882 0.428127 -0.409561 0.117603 -0.062500 1 0 0 0 0 0 3 54954
-0.002428 0.000409 0.119882 0.428055 -0.409293 0.117592 -0.062500 1 0 0 0 0 0 3 55954
-0.002428 0.000409 0.119882 0.428002 -0.409150 0.117582 -0.062500 1 0 0 0 0 0 3 56955
-0.002428 0.000409 0.119882 0.427981 -0.409084 0.117587 -0.062500 1 0 0 0 0 0 3 57952
-0.002428 0.000409 0.119882 0.427969 -0.409045 0.117587 -0.062500 1 0 0 0 0 0 3 58954
-0.002428 0.000409 0.119882 0.427969 -0.409043 0.117587 -0.062500 1 0 0 0 0 0 3 59951
-0.002433 0.000427 0.119872 0.501251 -0.661244 0.267073 -0.062500 1 0 0 0 0 0 3 60952
-0.002436 0.000436 0.119868 0.478042 -0.576681 0.194087 -0.062500 1 0 0 0 0 0 3 61952
-0.002437 0.000441 0.119867 0.459625 -0.513281 0.156231 -0.062500 1 0 0 0 0 0 3 62954
-0.002438 0.000443 0.119866 0.449444 -0.479438 0.141819 -0.062500 1 0 0 0 0 0 3 63950
-0.002438 0.000444 0.119866 0.444171 -0.462297 0.136697 -0.062500 1 0 0 0 0 0 3 64940
-0.002439 0.000445 0.119866 0.441481 -0.453693 0.134904 -0.062500 1 0 0 0 0 0 3 65949
-0.002439 0.000445 0.119866 0.440113 -0.449383 0.134275 -0.062500 1 0 0 0 0 0 3 66952
-0.002439 0.000445 0.119866 0.439433 -0.447235 0.134061 -0.062500 1 0 0 0 0 0 3 67952
-0.002439 0.000445 0.119866 0.439081 -0.446158 0.133989 -0.062500 1 0 0 0 0 0 3 68952
-0.002439 0.000445 0.119866 0.438901 -0.445614 0.133962 -0.062500 1 0 0 0 0 0 3 69952
-0.002439 0.000445 0.119866 0.438817 -0.445342 0.133956 -0.062500 1 0 0 0 0 0 3 70954
-0.002439 0.000445 0.119866 0.438777 -0.445212 0.133948 -0.062500 1 0 0 0 0 0 3 71942
-0.002439 0.000445 0.119866 0.438757 -0.445148 0.133953 -0.062500 1 0 0 0 0 0 3 72944
-0.002439 0.000445 0.119866 0.438746 -0.445110 0.133953 -0.062500 1 0 0 0 0 0 3 73953
-0.002439 0.000445 0.119866 0.438742 -0.445096 0.133946 -0.062500 1 0 0 0 0 0 3 74953
-0.002439 0.000445 0.119866 0.438730 -0.445093 0.133952 -0.062500 1 0 0 0 0 0 3 75952
-0.002439 0.000445 0.119866 0.438737 -0.445085 0.133939 -0.062500 1 0 0 0 0 0 3 76940
-0.002439 0.000445 0.119866 0.438726 -0.445081 0.133944 -0.062500 1 0 0 0 0 0 3 77946
-0.002439 0.000445 0.119866 0.438733 -0.445072 0.133951 -0.062500 1 0 0 0 0 0 3 78937
-0.002444 0.000463 0.119855 0.511977 -0.697157 0.283557 -0.062500 1 0 0 0 0 0 3 79945
-0.002447 0.000472 0.119852 0.488791 -0.612664 0.210515 -0.062500 1 0 0 0 0 0 3 80935
-0.002448 0.000477 0.119850 0.470399 -0.549303 0.172619 -0.062500 1 0 0 0 0 0 3 81945
-0.002449 0.000479 0.119850 0.460225 -0.515476 0.158207 -0.062500 1 0 0 0 0 0 3 82936
-0.002449 0.000480 0.119850 0.454940 -0.498329 0.153078 -0.062500 1 0 0 0 0 0 3 83944
-0.002449 0.000481 0.119850 0.452253 -0.489738 0.151288 -0.062500 1 0 0 0 0 0 3 84936
-0.002449 0.000481 0.119850 0.450886 -0.485431 0.150657 -0.062500 1 0 0 0 0 0 3 85944
-0.002449 0.000481 0.119850 0.450202 -0.483272 0.150435 -0.062500 1 0 0 0 0 0 3 86936
-0.002449 0.000481 0.119850 0.449850 -0.482194 0.150362 -0.062500 1 0 0 0 0 0 3 87945
-0.002449 0.000481 0.119850 0.449686 -0.481664 0.150335 -0.062500 1 0 0 0 0 0 3 88954
-0.002449 0.000481 0.119850 0.449583 -0.481400 0.150328 -0.062500 1 0 0 0 0 0 3 89943
-0.002450 0.000481 0.119850 0.449549 -0.481263 0.150326 -0.062500 1 0 0 0 0 0 3 90940
-0.002450 0.000481 0.119850 0.449527 -0.481187 0.150325 -0.062500 1 0 0 0 0 0 3 92038
-0.002450 0.000481 0.119850 0.449507 -0.481156 0.150317 -0.062500 1 0 0 0 0 0 3 93039
-0.002450 0.000481 0.119850 0.449513 -0.481146 0.150323 -0.062500 1 0 0 0 0 0 3 94059
-0.002450 0.000481 0.119850 0.449507 -0.481123 0.150330 -0.062500 1 0 0 0 0 0 3 95028
-0.002450 0.000481 0.119850 0.449498 -0.481129 0.150325 -0.062500 1 0 0 0 0 0 3 95943
-0.002450 0.000481 0.119850 0.449509 -0.481133 0.150318 -0.062500 1 0 0 0 0 0 3 96934
-0.002450 0.000481 0.119850 0.449507 -0.481122 0.150330 -0.062500 1 0 0 0 0 0 3 97942
-0.002450 0.000481 0.119850 0.449499 -0.481130 0.150325 -0.062500 1 0 0 0 0 0 3 98950
-0.002450 0.000481 0.119850 0.449502 -0.481110 0.150324 -0.062500 1 0 0 0 0 0 3 99936
-0.002450 0.000481 0.119850 0.449498 -0.481128 0.150324 -0.062500 1 0 0 0 0 0 3 100952
-0.002450 0.000481 0.119850 0.449518 -0.481125 0.150325 -0.062500 1 0 0 0 0 0 3 101954
-0.002450 0.000481 0.119850 0.449496 -0.481118 0.150317 -0.062500 1 0 0 0 0 0 3 102953
-0.002450 0.000481 0.119850 0.449506 -0.481120 0.150330 -0.062500 1 0 0 0 0 0 3 103951
-0.002450 0.000481 0.119850 0.449498 -0.481129 0.150325 -0.062500 1 0 0 0 0 0 3 104951
-0.002450 0.000481 0.119850 0.449497 -0.481131 0.150324 -0.062500 1 0 0 0 0 0 3 105938
-0.002455 0.000499 0.119839 0.522718 -0.733053 0.300056 -0.062500 1 0 0 0 0 0 3 106952
-0.002457 0.000508 0.119835 0.499531 -0.648640 0.226950 -0.062500 1 0 0 0 0 0 3 107951
-0.002459 0.000513 0.119834 0.481157 -0.585308 0.189025 -0.062500 1 0 0 0 0 0 3 108952
-0.002460 0.000515 0.119834 0.470989 -0.551497 0.174596 -0.062500 1 0 0 0 0 0 3 109957
-0.002460 0.000516 0.119833 0.465718 -0.534360 0.169471 -0.062500 1 0 0 0 0 0 3 110957
-0.002460 0.000517 0.119833 0.463010 -0.525767 0.167670 -0.062500 1 0 0 0 0 0 3 111949
-0.002460 0.000517 0.119833 0.461649 -0.521453 0.167043 -0.062500 1 0 0 0 0 0 3 112951
-0.002460 0.000517 0.119833 0.460969 -0.519305 0.166827 -0.062500 1 0 0 0 0 0 3 113948
-0.002460 0.000517 0.119833 0.460617 -0.518229 0.166754 -0.062500 1 0 0 0 0 0 3 114952
-0.002460 0.000517 0.119833 0.460438 -0.517684 0.166727 -0.062500 1 0 0 0 0 0 3 115949
-0.002460 0.000517 0.119833 0.460366 -0.517416 0.166714 -0.062500 1 0 0 0 0 0 3 116950
-0.002460 0.000517 0.119833 0.460319 -0.517295 0.166718 -0.062500 1 0 0 0 0 0 3 117949
-0.002460 0.000517 0.119833 0.460287 -0.517229 0.166710 -0.062500 1 0 0 0 0 0 3 118952
-0.002465 0.000535 0.119823 0.533439 -0.768985 0.316580 -0.062500 1 0 0 0 0 0 3 119948
-0.002468 0.000544 0.119819 0.510279 -0.684619 0.243400 -0.062500 1 0 0 0 0 0 3 120950
-0.002470 0.000549 0.119818 0.491910 -0.621299 0.205445 -0.062500 1 0 0 0 0 0 3 121950
-0.002470 0.000551 0.119817 0.481750 -0.587514 0.191005 -0.062500 1 0 0 0 0 0 3 122955
-0.002471 0.000552 0.119817 0.476467 -0.570371 0.185871 -0.062500 1 0 0 0 0 0 3 123952
-0.002471 0.000553 0.119817 0.473778 -0.561774 0.184065 -0.062500 1 0 0 0 0 0 3 124950
-0.002471 0.000553 0.119817 0.472411 -0.557469 0.183449 -0.062500 1 0 0 0 0 0 3 125951
-0.002471 0.000553 0.119817 0.471732 -0.555323 0.183234 -0.062500 1 0 0 0 0 0 3 126951
-0.002471 0.000553 0.119817 0.471380 -0.554248 0.183160 -0.062500 1 0 0 0 0 0 3 127950
-0.002471 0.000553 0.119817 0.471213 -0.553707 0.183126 -0.062500 1 0 0 0 0 0 3 128950
-0.002471 0.000553 0.119817 0.471118 -0.553433 0.183126 -0.062500 1 0 0 0 0 0 3 129936
-0.002471 0.000553 0.119817 0.471074 -0.553292 0.183111 -0.062500 1 0 0 0 0 0 3 130950
-0.002471 0.000553 0.119817 0.471054 -0.553226 0.183115 -0.062500 1 0 0 0 0 0 3 131955
-0.002471 0.000553 0.119817 0.471037 -0.553208 0.183114 -0.062500 1 0 0 0 0 0 3 132951
-0.002471 0.000553 0.119817 0.471041 -0.553188 0.183114 -0.062500 1 0 0 0 0 0 3 133948
-0.002471 0.000553 0.119817 0.471026 -0.553172 0.183114 -0.062500 1 0 0 0 0 0 3 134923
-0.002471 0.000553 0.119817 0.471033 -0.553162 0.183121 -0.062500 1 0 0 0 0 0 3 136038
-0.002471 0.000553 0.119817 0.471037 -0.553173 0.183108 -0.062500 1 0 0 0 0 0 3 137018
-0.002471 0.000553 0.119817 0.471026 -0.553171 0.183113 -0.062500 1 0 0 0 0 0 3 138018
-0.002471 0.000553 0.119817 0.471033 -0.553163 0.183120 -0.062500 1 0 0 0 0 0 3 139031
-0.002476 0.000571 0.119806 0.544136 -0.804836 0.333104 -0.062500 1 0 0 0 0 0 3 140019
-0.002479 0.000580 0.119802 0.521022 -0.720548 0.259854 -0.062500 1 0 0 0 0 0 3 141025
-0.002468 0.000598 0.119812 0.324719 -0.848847 0.071755 -0.062500 1 0 0 0 0 0 3 142022
-0.002462 0.000607 0.119815 0.372815 -0.750532 0.130723 -0.062500 1 0 0 0 0 0 3 143017
-0.002459 0.000612 0.119816 0.412276 -0.685227 0.163574 -0.062500 1 0 0 0 0 0 3 144000
-0.002458 0.000614 0.119817 0.433806 -0.651003 0.176199 -0.062500 1 0 0 0 0 0 3 145019
-0.002457 0.000615 0.119817 0.444840 -0.633738 0.180710 -0.062500 1 0 0 0 0 0 3 146000
-0.002456 0.000616 0.119817 0.450411 -0.625111 0.182272 -0.062500 1 0 0 0 0 0 3 147142
-0.002456 0.000616 0.119817 0.453224 -0.620788 0.182825 -0.062500 1 0 0 0 0 0 3 148125
-0.002456 0.000616 0.119817 0.454631 -0.618646 0.183014 -0.062500 1 0 0 0 0 0 3 149016
-0.002456 0.000616 0.119817 0.455342 -0.617563 0.183075 -0.062500 1 0 0 0 0 0 3 150145
-0.002456 0.000616 0.119817 0.455690 -0.617013 0.183112 -0.062500 1 0 0 0 0 0 3 151163
-0.002456 0.000616 0.119817 0.455870 -0.616754 0.183112 -0.062500 1 0 0 0 0 0 3 152127
-0.002456 0.000616 0.119817 0.455961 -0.616611 0.183107 -0.062500 1 0 0 0 0 0 3 153140
-0.002456 0.000616 0.119817 0.456004 -0.616547 0.183113 -0.062500 1 0 0 0 0 0 3 154125
-0.002456 0.000616 0.119817 0.456019 -0.616515 0.183121 -0.062500 1 0 0 0 0 0 3 155141
-0.002456 0.000616 0.119817 0.456036 -0.616496 0.183115 -0.062500 1 0 0 0 0 0 3 156140
-0.002456 0.000616 0.119817 0.456037 -0.616495 0.183115 -0.062500 1 0 0 0 0 0 3 157126
-0.002456 0.000616 0.119817 0.456045 -0.616487 0.183122 -0.062500 1 0 0 0 0 0 3 158163
-0.002456 0.000616 0.119817 0.456043 -0.616475 0.183116 -0.062500 1 0 0 0 0 0 3 159145
-0.002456 0.000616 0.119817 0.456042 -0.616473 0.183115 -0.062500 1 0 0 0 0 0 3 160140
-0.002456 0.000616 0.119817 0.456045 -0.616484 0.183122 -0.062500 1 0 0 0 0 0 3 161125
-0.002456 0.000616 0.119817 0.456042 -0.616474 0.183116 -0.062500 1 0 0 0 0 0 3 162140
-0.002456 0.000616 0.119817 0.456049 -0.616496 0.183109 -0.062500 1 0 0 0 0 0 3 163002
-0.002456 0.000616 0.119817 0.456043 -0.616476 0.183114 -0.062500 1 0 0 0 0 0 3 164068
-0.002456 0.000616 0.119817 0.456045 -0.616485 0.183122 -0.062500 1 0 0 0 0 0 3 165057
-0.002456 0.000616 0.119817 0.456042 -0.616474 0.183116 -0.062500 1 0 0 0 0 0 3 166068
-0.002456 0.000616 0.119817 0.456045 -0.616485 0.183122 -0.062500 1 0 0 0 0 0 3 167058
-0.002456 0.000616 0.119817 0.456054 -0.616477 0.183110 -0.062500 1 0 0 0 0 0 3 168069
-0.002456 0.000616 0.119817 0.456047 -0.616485 0.183121 -0.062500 1 0 0 0 0 0 3 169061
-0.002456 0.000616 0.119817 0.456043 -0.616474 0.183116 -0.062500 1 0 0 0 0 0 3 170074
-0.002456 0.000616 0.119817 0.456034 -0.616482 0.183108 -0.062500 1 0 0 0 0 0 3 171077
-0.002456 0.000616 0.119817 0.456044 -0.616485 0.183121 -0.062500 1 0 0 0 0 0 3 171950
-0.002456 0.000616 0.119817 0.456054 -0.616477 0.183109 -0.062500 1 0 0 0 0 0 3 172945
-0.002456 0.000616 0.119817 0.456047 -0.616485 0.183121 -0.062500 1 0 0 0 0 0 3 174071
-0.002456 0.000616 0.119817 0.456042 -0.616474 0.183116 -0.062500 1 0 0 0 0 0 3 175057
-0.002456 0.000616 0.119817 0.456045 -0.616484 0.183122 -0.062500 1 0 0 0 0 0 3 176068
-0.002456 0.000616 0.119817 0.456055 -0.616477 0.183110 -0.062500 1 0 0 0 0 0 3 177052
-0.002456 0.000616 0.119817 0.456047 -0.616485 0.183121 -0.062500 1 0 0 0 0 0 3 178069
-0.002456 0.000616 0.119817 0.456035 -0.616483 0.183109 -0.062500 1 0 0 0 0 0 3 179049
-0.002456 0.000616 0.119817 0.456041 -0.616474 0.183114 -0.062500 1 0 0 0 0 0 3 180062
-0.002456 0.000616 0.119817 0.456045 -0.616484 0.183122 -0.062500 1 0 0 0 0 0 3 181061
-0.002456 0.000616 0.119817 0.456042 -0.616474 0.183116 -0.062500 1 0 0 0 0 0 3 182062
-0.002456 0.000616 0.119817 0.456057 -0.616487 0.183116 -0.062500 1 0 0 0 0 0 3 182939
-0.002456 0.000616 0.119817 0.456044 -0.616474 0.183115 -0.062500 1 0 0 0 0 0 3 184045
-0.002456 0.000616 0.119817 0.456046 -0.616484 0.183122 -0.062500 1 0 0 0 0 0 3 185062
-0.002456 0.000616 0.119817 0.456034 -0.616483 0.183109 -0.062500 1 0 0 0 0 0 3 186070
-0.002456 0.000616 0.119817 0.456056 -0.616489 0.183115 -0.062500 1 0 0 0 0 0 3 187067
-0.002456 0.000616 0.119817 0.456044 -0.616475 0.183115 -0.062500 1 0 0 0 0 0 3 188058
-0.002456 0.000616 0.119817 0.456046 -0.616485 0.183122 -0.062500 1 0 0 0 0 0 3 189052
-0.002456 0.000616 0.119817 0.456042 -0.616474 0.183116 -0.062500 1 0 0 0 0 0 3 190066
-0.002456 0.000616 0.119817 0.456042 -0.616473 0.183115 -0.062500 1 0 0 0 0 0 3 191063
-0.002456 0.000616 0.119817 0.456045 -0.616484 0.183122 -0.062500 1 0 0 0 0 0 3 192062
-0.002456 0.000616 0.119817 0.456054 -0.616477 0.183110 -0.062500 1 0 0 0 0 0 3 193061
-0.002456 0.000616 0.119817 0.456047 -0.616485 0.183121 -0.062500 1 0 0 0 0 0 3 194063
-0.002456 0.000616 0.119817 0.456034 -0.616483 0.183109 -0.062500 1 0 0 0 0 0 3 195062
-0.002456 0.000616 0.119817 0.456044 -0.616486 0.183121 -0.062500 1 0 0 0 0 0 3 196062
-0.002456 0.000616 0.119817 0.456054 -0.616477 0.183109 -0.062500 1 0 0 0 0 0 3 197061
-0.002456 0.000616 0.119817 0.456047 -0.616485 0.183121 -0.062500 1 0 0 0 0 0 3 198061
-0.002456 0.000616 0.119817 0.456043 -0.616474 0.183116 -0.062500 1 0 0 0 0 0 3 199062
-0.002456 0.000616 0.119817 0.456042 -0.616473 0.183115 -0.062500 1 0 0 0 0 0 3 200061
-0.002456 0.000616 0.119817 0.456045 -0.616484 0.183122 -0.062500 1 0 0 0 0 0 3 201061
-0.002456 0.000616 0.119817 0.456046 -0.616486 0.183103 -0.062500 1 0 0 0 0 0 3 202060
-0.002456 0.000616 0.119817 0.456046 -0.616486 0.183120 -0.062500 1 0 0 0 0 0 3 203063
-0.002456 0.000616 0.119817 0.456042 -0.616474 0.183115 -0.062500 1 0 0 0 0 0 3 204060
-0.002456 0.000616 0.119817 0.456045 -0.616485 0.183122 -0.062500 1 0 0 0 0 0 3 205061
-0.002456 0.000616 0.119817 0.456054 -0.616477 0.183109 -0.062500 1 0 0 0 0 0 3 206059
-0.002456 0.000616 0.119817 0.456047 -0.616485 0.183121 -0.062500 1 0 0 0 0 0 3 207062
-0.002456 0.000616 0.119817 0.456043 -0.616474 0.183116 -0.062500 1 0 0 0 0 0 3 208061
-0.002456 0.000616 0.119817 0.456042 -0.616473 0.183115 -0.062500 1 0 0 0 0 0 3 209060
-0.002456 0.000616 0.119817 0.456037 -0.616493 0.183115 -0.062500 1 0 0 0 0 0 3 210040
-0.002456 0.000616 0.119817 0.456053 -0.616478 0.183108 -0.062500 1 0 0 0 0 0 3 211056
-0.002456 0.000616 0.119817 0.456047 -0.616485 0.183121 -0.062500 1 0 0 0 0 0 3 211936
-0.002456 0.000616 0.119817 0.456043 -0.616474 0.183115 -0.062500 1 0 0 0 0 0 3 213065
-0.002456 0.000616 0.119817 0.456045 -0.616485 0.183122 -0.062500 1 0 0 0 0 0 3 214063
-0.002456 0.000616 0.119817 0.456042 -0.616474 0.183116 -0.062500 1 0 0 0 0 0 3 215062
-0.002456 0.000616 0.119817 0.456045 -0.616484 0.183122 -0.062500 1 0 0 0 0 0 3 216062
-0.002456 0.000616 0.119817 0.456046 -0.616486 0.183103 -0.062500 1 0 0 0 0 0 3 217059
-0.002456 0.000616 0.119817 0.456046 -0.616486 0.183120 -0.062500 1 0 0 0 0 0 3 218065
-0.002456 0.000616 0.119817 0.456042 -0.616475 0.183115 -0.062500 1 0 0 0 0 0 3 219062
-0.002456 0.000616 0.119817 0.456042 -0.616473 0.183115 -0.062500 1 0 0 0 0 0 3 220062
-0.002456 0.000616 0.119817 0.456045 -0.616484 0.183122 -0.062500 1 0 0 0 0 0 3 221045
-0.002456 0.000616 0.119817 0.456054 -0.616477 0.183109 -0.062500 1 0 0 0 0 0 3 222062
-0.002456 0.000616 0.119817 0.456047 -0.616485 0.183121 -0.062500 1 0 0 0 0 0 3 223041
-0.002456 0.000616 0.119817 0.456043 -0.616474 0.183116 -0.062500 1 0 0 0 0 0 3 224049
-0.002456 0.000616 0.119817 0.456045 -0.616484 0.183122 -0.062500 1 0 0 0 0 0 3 225059
-0.002456 0.000616 0.119817 0.456046 -0.616486 0.183103 -0.062500 1 0 0 0 0 0 3 226050
-0.002456 0.000616 0.119817 0.456046 -0.616486 0.183120 -0.062500 1 0 0 0 0 0 3 227039
-0.002456 0.000616 0.119817 0.456043 -0.616475 0.183115 -0.062500 1 0 0 0 0 0 3 228050
-0.002456 0.000616 0.119817 0.456042 -0.616473 0.183115 -0.062500 1 0 0 0 0 0 3 229058
-0.002456 0.000616 0.119817 0.456045 -0.616484 0.183122 -0.062500 1 0 0 0 0 0 3 230050
-0.002456 0.000616 0.119817 0.456042 -0.616474 0.183116 -0.062500 1 0 0 0 0 0 3 231050
-0.002456 0.000616 0.119817 0.456057 -0.616487 0.183116 -0.062500 1 0 0 0 0 0 3 232058
-0.002456 0.000616 0.119817 0.456036 -0.616483 0.183108 -0.062500 1 0 0 0 0 0 3 233039
-0.002456 0.000616 0.119817 0.456044 -0.616486 0.183121 -0.062500 1 0 0 0 0 0 3 234058
-0.002456 0.000616 0.119817 0.456042 -0.616474 0.183116 -0.062500 1 0 0 0 0 0 3 235080
-0.002456 0.000616 0.119817 0.456045 -0.616485 0.183122 -0.062500 1 0 0 0 0 0 3 236061
-0.002456 0.000616 0.119817 0.456054 -0.616477 0.183110 -0.062500 1 0 0 0 0 0 3 237079
-0.002456 0.000616 0.119817 0.456043 -0.616473 0.183114 -0.062500 1 0 0 0 0 0 3 238082
-0.002456 0.000616 0.119817 0.456045 -0.616484 0.183122 -0.062500 1 0 0 0 0 0 3 239070
-0.002456 0.000616 0.119817 0.456042 -0.616474 0.183116 -0.062500 1 0 0 0 0 0 3 240065
-0.002456 0.000616 0.119817 0.456037 -0.616493 0.183115 -0.062500 1 0 0 0 0 0 3 241064
-0.002456 0.000616 0.119817 0.456053 -0.616478 0.183109 -0.062500 1 0 0 0 0 0 3 242070
-0.002456 0.000616 0.119817 0.456046 -0.616485 0.183121 -0.062500 1 0 0 0 0 0 3 243070
-0.002456 0.000616 0.119817 0.456042 -0.616474 0.183116 -0.062500 1 0 0 0 0 0 3 244066
-0.002456 0.000616 0.119817 0.456045 -0.616485 0.183122 -0.062500 1 0 0 0 0 0 3 245075
-0.002456 0.000616 0.119817 0.456054 -0.616477 0.183110 -0.062500 1 0 0 0 0 0 3 246074
-0.002456 0.000616 0.119817 0.456047 -0.616485 0.183121 -0.062500 1 0 0 0 0 0 3 247061
-0.002456 0.000616 0.119817 0.456043 -0.616474 0.183116 -0.062500 1 0 0 0 0 0 3 248044
-0.002456 0.000616 0.119817 0.456034 -0.616482 0.183108 -0.062500 1 0 0 0 0 0 3 249041
-0.002456 0.000616 0.119817 0.456044 -0.616485 0.183121 -0.062500 1 0 0 0 0 0 3 250073
-0.002456 0.000616 0.119817 0.456054 -0.616477 0.183109 -0.062500 1 0 0 0 0 0 3 251062
-0.002456 0.000616 0.119817 0.456047 -0.616485 0.183121 -0.062500 1 0 0 0 0 0 3 252062
-0.002456 0.000616 0.119817 0.456043 -0.616474 0.183116 -0.062500 1 0 0 0 0 0 3 253063
-0.002456 0.000616 0.119817 0.456045 -0.616485 0.183122 -0.062500 1 0 0 0 0 0 3 254065
-0.002456 0.000616 0.119817 0.456042 -0.616474 0.183116 -0.062500 1 0 0 0 0 0 3 255063
-0.002456 0.000616 0.119817 0.456054 -0.616475 0.183109 -0.062500 1 0 0 0 0 0 3 256059
-0.002456 0.000616 0.119817 0.456047 -0.616484 0.183121 -0.062500 1 0 0 0 0 0 3 257061
-0.002456 0.000616 0.119817 0.456035 -0.616483 0.183109 -0.062500 1 0 0 0 0 0 3 258060
-0.002456 0.000616 0.119817 0.456044 -0.616485 0.183121 -0.062500 1 0 0 0 0 0 3 259061
-0.002456 0.000616 0.119817 0.456042 -0.616474 0.183116 -0.062500 1 0 0 0 0 0 3 260060
-0.002456 0.000616 0.119817 0.456057 -0.616487 0.183116 -0.062500 1 0 0 0 0 0 3 261058
-0.002456 0.000616 0.119817 0.456044 -0.616474 0.183115 -0.062500 1 0 0 0 0 0 3 262043
-0.002456 0.000616 0.119817 0.456046 -0.616484 0.183122 -0.062500 1 0 0 0 0 0 3 263044
-0.002456 0.000616 0.119817 0.456034 -0.616483 0.183109 -0.062500 1 0 0 0 0 0 3 264059
-0.002456 0.000616 0.119817 0.456056 -0.616489 0.183115 -0.062500 1 0 0 0 0 0 3 265042
-0.002456 0.000616 0.119817 0.456044 -0.616475 0.183115 -0.062500 1 0 0 0 0 0 3 266061
-0.002456 0.000616 0.119817 0.456046 -0.616485 0.183122 -0.062500 1 0 0 0 0 0 3 267043
-0.002456 0.000616 0.119817 0.456042 -0.616474 0.183116 -0.062500 1 0 0 0 0 0 3 268059
-0.002456 0.000616 0.119817 0.456042 -0.616473 0.183115 -0.062500 1 0 0 0 0 0 3 269058
-0.002456 0.000616 0.119817 0.456045 -0.616484 0.183122 -0.062500 1 0 0 0 0 0 3 270059
-0.002456 0.000616 0.119817 0.456054 -0.616477 0.183110 -0.062500 1 0 0 0 0 0 3 271060
-0.002456 0.000616 0.119817 0.456047 -0.616485 0.183121 -0.062500 1 0 0 0 0 0 3 272060
-0.002456 0.000616 0.119817 0.456035 -0.616483 0.183109 -0.062500 1 0 0 0 0 0 3 273059
-0.002456 0.000616 0.119817 0.456044 -0.616486 0.183121 -0.062500 1 0 0 0 0 0 3 274058
-0.002456 0.000616 0.119817 0.456054 -0.616477 0.183109 -0.062500 1 0 0 0 0 0 3 275059
-0.002456 0.000616 0.119817 0.456047 -0.616485 0.183121 -0.062500 1 0 0 0 0 0 3 276061
-0.002456 0.000616 0.119817 0.456043 -0.616474 0.183116 -0.062500 1 0 0 0 0 0 3 277053
-0.002456 0.000616 0.119817 0.456042 -0.616473 0.183115 -0.062500 1 0 0 0 0 0 3 278057
-0.002456 0.000616 0.119817 0.456045 -0.616484 0.183122 -0.062500 1 0 0 0 0 0 3 279062
-0.002456 0.000616 0.119817 0.456034 -0.616483 0.183109 -0.062500 1 0 0 0 0 0 3 280058
-0.002456 0.000616 0.119817 0.456056 -0.616488 0.183115 -0.062500 1 0 0 0 0 0 3 281059
-0.002456 0.000616 0.119817 0.456043 -0.616475 0.183115 -0.062500 1 0 0 0 0 0 3 282058
-0.002456 0.000616 0.119817 0.456045 -0.616485 0.183122 -0.062500 1 0 0 0 0 0 3 283060
-0.002456 0.000616 0.119817 0.456042 -0.616474 0.183116 -0.062500 1 0 0 0 0 0 3 284062
-0.002456 0.000616 0.119817 0.456045 -0.616485 0.183122 -0.062500 1 0 0 0 0 0 3 285042
-0.002456 0.000616 0.119817 0.456054 -0.616477 0.183110 -0.062500 1 0 0 0 0 0 3 286059
-0.002456 0.000616 0.119817 0.456044 -0.616473 0.183114 -0.062500 1 0 0 0 0 0 3 287059
-0.002456 0.000616 0.119817 0.456046 -0.616484 0.183122 -0.062500 1 0 0 0 0 0 3 288057
-0.002456 0.000616 0.119817 0.456034 -0.616483 0.183109 -0.062500 1 0 0 0 0 0 3 289050
-0.002456 0.000616 0.119817 0.456044 -0.616485 0.183121 -0.062500 1 0 0 0 0 0 3 290049
-0.002456 0.000616 0.119817 0.456054 -0.616477 0.183109 -0.062500 1 0 0 0 0 0 3 291081
-0.002456 0.000616 0.119817 0.456047 -0.616485 0.183121 -0.062500 1 0 0 0 0 0 3 292070
-0.002456 0.000616 0.119817 0.456043 -0.616474 0.183116 -0.062500 1 0 0 0 0 0 3 293078
-0.002461 0.000634 0.119806 0.529133 -0.867986 0.333300 -0.062500 1 0 0 0 0 0 3 294067
-0.002464 0.000643 0.119802 0.506009 -0.783790 0.259954 -0.062500 1 0 0 0 0 0 3 295075
-0.002465 0.000648 0.119801 0.487662 -0.720562 0.221918 -0.062500 1 0 0 0 0 0 3 296054
-0.002466 0.000650 0.119801 0.477505 -0.686790 0.207459 -0.062500 1 0 0 0 0 0 3 297064
-0.002466 0.000651 0.119801 0.472236 -0.669662 0.202318 -0.062500 1 0 0 0 0 0 3 298053
-0.002467 0.000652 0.119800 0.469540 -0.661069 0.200509 -0.062500 1 0 0 0 0 0 3 299064
-0.002454 0.000666 0.119811 0.290156 -0.848484 0.049962 -0.062500 1 0 0 0 0 0 3 300062
-0.002448 0.000673 0.119815 0.347748 -0.781708 0.123051 -0.062500 1 0 0 0 0 0 3 301064
-0.002444 0.000676 0.119816 0.392168 -0.732418 0.160920 -0.062500 1 0 0 0 0 0 3 302055
-0.002443 0.000678 0.119817 0.416221 -0.706240 0.175308 -0.062500 1 0 0 0 0 0 3 303081
-0.002442 0.000679 0.119817 0.428547 -0.693015 0.180425 -0.062500 1 0 0 0 0 0 3 304063
-0.002441 0.000679 0.119817 0.434760 -0.686403 0.182209 -0.062500 1 0 0 0 0 0 3 305062
-0.002441 0.000680 0.119817 0.437895 -0.683087 0.182826 -0.062500 1 0 0 0 0 0 3 306061
-0.002441 0.000680 0.119817 0.439469 -0.681451 0.183040 -0.062500 1 0 0 0 0 0 3 307065
-0.002441 0.000680 0.119817 0.440256 -0.680613 0.183112 -0.062500 1 0 0 0 0 0 3 308053
-0.002441 0.000680 0.119817 0.440648 -0.680202 0.183145 -0.062500 1 0 0 0 0 0 3 309047
-0.002441 0.000680 0.119817 0.440843 -0.679998 0.183152 -0.062500 1 0 0 0 0 0 3 310053
-0.002441 0.000680 0.119817 0.440957 -0.679894 0.183162 -0.062500 1 0 0 0 0 0 3 311067
-0.002428 0.000693 0.119828 0.262863 -0.871661 0.033371 -0.062500 1 0 0 0 0 0 3 312061
-0.002422 0.000700 0.119831 0.321226 -0.806963 0.106604 -0.062500 1 0 0 0 0 0 3 313058
-0.002419 0.000704 0.119833 0.366012 -0.758706 0.144511 -0.062500 1 0 0 0 0 0 3 314058
-0.002417 0.000705 0.119833 0.390274 -0.733052 0.158909 -0.062500 1 0 0 0 0 0 3 315060
-0.002416 0.000706 0.119833 0.402688 -0.720080 0.164036 -0.062500 1 0 0 0 0 0 3 316058
-0.002416 0.000707 0.119833 0.408958 -0.713608 0.165826 -0.062500 1 0 0 0 0 0 3 317057
-0.002415 0.000707 0.119833 0.412107 -0.710366 0.166450 -0.062500 1 0 0 0 0 0 3 318057
-0.002415 0.000707 0.119833 0.413697 -0.708747 0.166664 -0.062500 1 0 0 0 0 0 3 319066
-0.002415 0.000707 0.119833 0.414481 -0.707929 0.166736 -0.062500 1 0 0 0 0 0 3 320062
-0.002421 0.000725 0.119822 0.487967 -0.958855 0.317191 -0.062500 1 0 0 0 0 0 3 321061
-0.002423 0.000734 0.119819 0.465032 -0.874557 0.243752 -0.062500 1 0 0 0 0 0 3 322062
-0.002412 0.000752 0.119828 0.268551 -1.003229 0.056032 -0.062500 1 0 0 0 0 0 3 323061
-0.002406 0.000761 0.119831 0.316854 -0.904664 0.114708 -0.062500 1 0 0 0 0 0 3 324060
-0.002403 0.000766 0.119833 0.356390 -0.839246 0.147415 -0.062500 1 0 0 0 0 0 3 325057
-0.002402 0.000768 0.119833 0.377974 -0.804980 0.159996 -0.062500 1 0 0 0 0 0 3 326058
-0.002401 0.000769 0.119833 0.389034 -0.787723 0.164479 -0.062500 1 0 0 0 0 0 3 327059
-0.002401 0.000770 0.119833 0.394621 -0.779086 0.166048 -0.062500 1 0 0 0 0 0 3 328057
-0.002400 0.000770 0.119833 0.397432 -0.774769 0.166585 -0.062500 1 0 0 0 0 0 3 329056
-0.002400 0.000770 0.119833 0.398841 -0.772595 0.166780 -0.062500 1 0 0 0 0 0 3 330058
-0.002400 0.000770 0.119833 0.399535 -0.771525 0.166846 -0.062500 1 0 0 0 0 0 3 331059
-0.002400 0.000770 0.119833 0.399906 -0.770982 0.166870 -0.062500 1 0 0 0 0 0 3 332059
-0.002400 0.000770 0.119833 0.400076 -0.770721 0.166874 -0.062500 1 0 0 0 0 0 3 333057
-0.002400 0.000770 0.119833 0.400157 -0.770586 0.166882 -0.062500 1 0 0 0 0 0 3 334058
-0.002400 0.000770 0.119833 0.400207 -0.770516 0.166877 -0.062500 1 0 0 0 0 0 3 335060
-0.002400 0.000770 0.119833 0.400231 -0.770474 0.166890 -0.062500 1 0 0 0 0 0 3 336057
-0.002400 0.000770 0.119833 0.400242 -0.770462 0.166878 -0.062500 1 0 0 0 0 0 3 337058
-0.002400 0.000770 0.119833 0.400250 -0.770453 0.166884 -0.062500 1 0 0 0 0 0 3 338056
-0.002400 0.000770 0.119833 0.400251 -0.770452 0.166885 -0.062500 1 0 0 0 0 0 3 339059
-0.002400 0.000770 0.119833 0.400263 -0.770456 0.166879 -0.062500 1 0 0 0 0 0 3 340056
-0.002400 0.000770 0.119833 0.400249 -0.770442 0.166877 -0.062500 1 0 0 0 0 0 3 341056
-0.002400 0.000770 0.119833 0.400251 -0.770452 0.166884 -0.062500 1 0 0 0 0 0 3 342057
-0.002400 0.000770 0.119833 0.400251 -0.770453 0.166885 -0.062500 1 0 0 0 0 0 3 343049
-0.002400 0.000770 0.119833 0.400247 -0.770442 0.166878 -0.062500 1 0 0 0 0 0 3 344058
-0.002400 0.000770 0.119833 0.400263 -0.770455 0.166878 -0.062500 1 0 0 0 0 0 3 345060
-0.002400 0.000770 0.119833 0.400249 -0.770442 0.166877 -0.062500 1 0 0 0 0 0 3 346057
-0.002400 0.000770 0.119833 0.400251 -0.770452 0.166883 -0.062500 1 0 0 0 0 0 3 347060
-0.002400 0.000770 0.119833 0.400259 -0.770444 0.166891 -0.062500 1 0 0 0 0 0 3 348057
-0.002400 0.000770 0.119833 0.400248 -0.770441 0.166879 -0.062500 1 0 0 0 0 0 3 349056
-0.002400 0.000770 0.119833 0.400263 -0.770455 0.166878 -0.062500 1 0 0 0 0 0 3 350057
-0.002400 0.000770 0.119833 0.400249 -0.770442 0.166877 -0.062500 1 0 0 0 0 0 3 351058
-0.002400 0.000770 0.119833 0.400251 -0.770452 0.166884 -0.062500 1 0 0 0 0 0 3 352056
-0.002400 0.000770 0.119833 0.400251 -0.770453 0.166884 -0.062500 1 0 0 0 0 0 3 353058
-0.002400 0.000770 0.119833 0.400247 -0.770442 0.166878 -0.062500 1 0 0 0 0 0 3 354057
-0.002400 0.000770 0.119833 0.400262 -0.770455 0.166877 -0.062500 1 0 0 0 0 0 3 355047
-0.002400 0.000770 0.119833 0.400257 -0.770433 0.166884 -0.062500 1 0 0 0 0 0 3 356055
-0.002400 0.000770 0.119833 0.400252 -0.770451 0.166884 -0.062500 1 0 0 0 0 0 3 357055
-0.002405 0.000788 0.119822 0.473317 -1.021601 0.317501 -0.062500 1 0 0 0 0 0 3 358047
-0.002408 0.000797 0.119819 0.450185 -0.937599 0.243952 -0.062500 1 0 0 0 0 0 3 359056
-0.002410 0.000802 0.119817 0.431835 -0.874476 0.205810 -0.062500 1 0 0 0 0 0 3 360046
-0.002410 0.000804 0.119817 0.421687 -0.840723 0.191290 -0.062500 1 0 0 0 0 0 3 361055
-0.002411 0.000805 0.119817 0.416423 -0.823609 0.186137 -0.062500 1 0 0 0 0 0 3 362047
-0.002411 0.000806 0.119817 0.413745 -0.815005 0.184327 -0.062500 1 0 0 0 0 0 3 363056
-0.002411 0.000806 0.119817 0.412382 -0.810704 0.183699 -0.062500 1 0 0 0 0 0 3 364046
-0.002411 0.000806 0.119817 0.411692 -0.808557 0.183484 -0.062500 1 0 0 0 0 0 3 365055
-0.002411 0.000806 0.119817 0.411339 -0.807482 0.183407 -0.062500 1 0 0 0 0 0 3 366046
-0.002411 0.000806 0.119817 0.411180 -0.806933 0.183378 -0.062500 1 0 0 0 0 0 3 367061
-0.002411 0.000806 0.119817 0.411078 -0.806668 0.183370 -0.062500 1 0 0 0 0 0 3 368071
-0.002411 0.000806 0.119817 0.411045 -0.806530 0.183368 -0.062500 1 0 0 0 0 0 3 369058
-0.002411 0.000806 0.119817 0.411017 -0.806473 0.183366 -0.062500 1 0 0 0 0 0 3 370067
-0.002411 0.000806 0.119817 0.411005 -0.806437 0.183365 -0.062500 1 0 0 0 0 0 3 371093
-0.002411 0.000806 0.119817 0.411009 -0.806415 0.183365 -0.062500 1 0 0 0 0 0 3 372060
-0.002411 0.000806 0.119817 0.411010 -0.806413 0.183365 -0.062500 1 0 0 0 0 0 3 373061
-0.002411 0.000806 0.119817 0.410995 -0.806399 0.183365 -0.062500 1 0 0 0 0 0 3 374051
-0.002411 0.000806 0.119817 0.410993 -0.806398 0.183364 -0.062500 1 0 0 0 0 0 3 375073
-0.002411 0.000806 0.119817 0.410993 -0.806397 0.183364 -0.062500 1 0 0 0 0 0 3 376067
-0.002411 0.000806 0.119817 0.410996 -0.806409 0.183371 -0.062500 1 0 0 0 0 0 3 377069
-0.002411 0.000806 0.119817 0.411005 -0.806402 0.183359 -0.062500 1 0 0 0 0 0 3 378038
-0.002411 0.000806 0.119817 0.410994 -0.806399 0.183364 -0.062500 1 0 0 0 0 0 3 379069
-0.002411 0.000806 0.119817 0.410993 -0.806398 0.183364 -0.062500 1 0 0 0 0 0 3 380037
-0.002411 0.000806 0.119817 0.410992 -0.806398 0.183364 -0.062500 1 0 0 0 0 0 3 381068
-0.002411 0.000806 0.119817 0.411000 -0.806389 0.183371 -0.062500 1 0 0 0 0 0 3 382069
-0.002411 0.000806 0.119817 0.411009 -0.806411 0.183366 -0.062500 1 0 0 0 0 0 3 383068
-0.002411 0.000806 0.119817 0.410995 -0.806399 0.183365 -0.062500 1 0 0 0 0 0 3 384066
-0.002411 0.000806 0.119817 0.410993 -0.806398 0.183364 -0.062500 1 0 0 0 0 0 3 385072
-0.002411 0.000806 0.119817 0.410993 -0.806398 0.183364 -0.062500 1 0 0 0 0 0 3 386040
-0.002411 0.000806 0.119817 0.410992 -0.806398 0.183364 -0.062500 1 0 0 0 0 0 3 387057
-0.002416 0.000824 0.119806 0.484027 -1.057423 0.334106 -0.062500 1 0 0 0 0 0 3 388067
-0.002419 0.000833 0.119802 0.460906 -0.973476 0.260501 -0.062500 1 0 0 0 0 0 3 389068
-0.002420 0.000838 0.119801 0.442566 -0.910388 0.222325 -0.062500 1 0 0 0 0 0 3 390056
-0.002421 0.000840 0.119800 0.432435 -0.876654 0.207801 -0.062500 1 0 0 0 0 0 3 391063
-0.002421 0.000841 0.119800 0.427172 -0.859536 0.202634 -0.062500 1 0 0 0 0 0 3 392061
-0.002422 0.000842 0.119800 0.424479 -0.850952 0.200825 -0.062500 1 0 0 0 0 0 3 393067
-0.002422 0.000842 0.119800 0.423114 -0.846655 0.200195 -0.062500 1 0 0 0 0 0 3 394066
-0.002422 0.000842 0.119800 0.422428 -0.844489 0.199978 -0.062500 1 0 0 0 0 0 3 395067
-0.002422 0.000842 0.119800 0.422084 -0.843403 0.199907 -0.062500 1 0 0 0 0 0 3 396066
-0.002422 0.000842 0.119800 0.421913 -0.842882 0.199872 -0.062500 1 0 0 0 0 0 3 397064
-0.002422 0.000842 0.119800 0.421818 -0.842611 0.199870 -0.062500 1 0 0 0 0 0 3 398066
-0.002422 0.000842 0.119800 0.421785 -0.842473 0.199868 -0.062500 1 0 0 0 0 0 3 399068
-0.002422 0.000842 0.119800 0.421755 -0.842405 0.199860 -0.062500 1 0 0 0 0 0 3 400061
-0.002422 0.000842 0.119800 0.421742 -0.842367 0.199858 -0.062500 1 0 0 0 0 0 3 401067
-0.002422 0.000842 0.119800 0.421749 -0.842356 0.199865 -0.062500 1 0 0 0 0 0 3 402064
-0.002422 0.000842 0.119800 0.421735 -0.842341 0.199865 -0.062500 1 0 0 0 0 0 3 403067
-0.002422 0.000842 0.119800 0.421733 -0.842340 0.199865 -0.062500 1 0 0 0 0 0 3 404064
-0.002422 0.000842 0.119800 0.421746 -0.842343 0.199859 -0.062500 1 0 0 0 0 0 3 405066
-0.002422 0.000842 0.119800 0.421743 -0.842332 0.199871 -0.062500 1 0 0 0 0 0 3 406064
-0.002422 0.000842 0.119800 0.421735 -0.842339 0.199866 -0.062500 1 0 0 0 0 0 3 407066
-0.002422 0.000842 0.119800 0.421731 -0.842329 0.199859 -0.062500 1 0 0 0 0 0 3 408063
-0.002422 0.000842 0.119800 0.421733 -0.842339 0.199865 -0.062500 1 0 0 0 0 0 3 409054
-0.002422 0.000842 0.119800 0.421746 -0.842343 0.199859 -0.062500 1 0 0 0 0 0 3 410053
-0.002422 0.000842 0.119800 0.421735 -0.842341 0.199865 -0.062500 1 0 0 0 0 0 3 411061
-0.002422 0.000842 0.119800 0.421730 -0.842329 0.199858 -0.062500 1 0 0 0 0 0 3 412067
-0.002422 0.000842 0.119800 0.421741 -0.842330 0.199871 -0.062500 1 0 0 0 0 0 3 413065
-0.002422 0.000842 0.119800 0.421734 -0.842339 0.199866 -0.062500 1 0 0 0 0 0 3 414066
-0.002422 0.000842 0.119800 0.421746 -0.842343 0.199860 -0.062500 1 0 0 0 0 0 3 415066
-0.002422 0.000842 0.119800 0.421732 -0.842329 0.199858 -0.062500 1 0 0 0 0 0 3 416068
-0.002422 0.000842 0.119800 0.421734 -0.842339 0.199864 -0.062500 1 0 0 0 0 0 3 417067
-0.002422 0.000842 0.119800 0.421734 -0.842340 0.199865 -0.062500 1 0 0 0 0 0 3 418064
-0.002422 0.000842 0.119800 0.421733 -0.842341 0.199865 -0.062500 1 0 0 0 0 0 3 419065
-0.002422 0.000842 0.119800 0.421742 -0.842332 0.199852 -0.062500 1 0 0 0 0 0 3 420063
-0.002422 0.000842 0.119800 0.421743 -0.842331 0.199871 -0.062500 1 0 0 0 0 0 3 421051
-0.002422 0.000842 0.119800 0.421735 -0.842339 0.199866 -0.062500 1 0 0 0 0 0 3 422059
-0.002422 0.000842 0.119800 0.421734 -0.842340 0.199866 -0.062500 1 0 0 0 0 0 3 423116
-0.002422 0.000842 0.119800 0.421743 -0.842332 0.199852 -0.062500 1 0 0 0 0 0 3 424115
-0.002422 0.000842 0.119800 0.421735 -0.842339 0.199864 -0.062500 1 0 0 0 0 0 3 425132
-0.002422 0.000842 0.119800 0.421734 -0.842340 0.199865 -0.062500 1 0 0 0 0 0 3 426116
-0.002422 0.000842 0.119800 0.421742 -0.842332 0.199872 -0.062500 1 0 0 0 0 0 3 427129
-0.002422 0.000842 0.119800 0.421731 -0.842328 0.199859 -0.062500 1 0 0 0 0 0 3 428050
-0.002422 0.000842 0.119800 0.421733 -0.842339 0.199865 -0.062500 1 0 0 0 0 0 3 429059
-0.002422 0.000842 0.119800 0.421746 -0.842343 0.199859 -0.062500 1 0 0 0 0 0 3 430050
-0.002422 0.000842 0.119800 0.421735 -0.842341 0.199865 -0.062500 1 0 0 0 0 0 3 431059
-0.002422 0.000842 0.119800 0.421734 -0.842341 0.199865 -0.062500 1 0 0 0 0 0 3 432049
-0.002422 0.000842 0.119800 0.421730 -0.842329 0.199859 -0.062500 1 0 0 0 0 0 3 433058
-0.002422 0.000842 0.119800 0.421741 -0.842330 0.199872 -0.062500 1 0 0 0 0 0 3 434048
-0.002422 0.000842 0.119800 0.421747 -0.842342 0.199860 -0.062500 1 0 0 0 0 0 3 435058
-0.002422 0.000842 0.119800 0.421735 -0.842341 0.199865 -0.062500 1 0 0 0 0 0 3 436051
-0.002422 0.000842 0.119800 0.421731 -0.842329 0.199859 -0.062500 1 0 0 0 0 0 3 437057
-0.002422 0.000842 0.119800 0.421733 -0.842339 0.199865 -0.062500 1 0 0 0 0 0 3 438072
-0.002422 0.000842 0.119800 0.421746 -0.842343 0.199859 -0.062500 1 0 0 0 0 0 3 439073
-0.002422 0.000842 0.119800 0.421735 -0.842341 0.199865 -0.062500 1 0 0 0 0 0 3 440061
-0.002422 0.000842 0.119800 0.421731 -0.842329 0.199858 -0.062500 1 0 0 0 0 0 3 441048
-0.002422 0.000842 0.119800 0.421741 -0.842330 0.199871 -0.062500 1 0 0 0 0 0 3 442047
-0.002422 0.000842 0.119800 0.421735 -0.842339 0.199866 -0.062500 1 0 0 0 0 0 3 443060
-0.002422 0.000842 0.119800 0.421746 -0.842343 0.199859 -0.062500 1 0 0 0 0 0 3 444045
-0.002422 0.000842 0.119800 0.421732 -0.842329 0.199858 -0.062500 1 0 0 0 0 0 3 445061
-0.002422 0.000842 0.119800 0.421734 -0.842339 0.199864 -0.062500 1 0 0 0 0 0 3 446057
-0.002422 0.000842 0.119800 0.421734 -0.842340 0.199865 -0.062500 1 0 0 0 0 0 3 447057
-0.002422 0.000842 0.119800 0.421733 -0.842341 0.199865 -0.062500 1 0 0 0 0 0 3 448053
-0.002422 0.000842 0.119800 0.421751 -0.842323 0.199859 -0.062500 1 0 0 0 0 0 3 449052
-0.002422 0.000842 0.119800 0.421736 -0.842338 0.199865 -0.062500 1 0 0 0 0 0 3 450053
-0.002422 0.000842 0.119800 0.421734 -0.842340 0.199865 -0.062500 1 0 0 0 0 0 3 451055
-0.002422 0.000842 0.119800 0.421734 -0.842340 0.199866 -0.062500 1 0 0 0 0 0 3 452054
-0.002422 0.000842 0.119800 0.421730 -0.842329 0.199859 -0.062500 1 0 0 0 0 0 3 453046
-0.002427 0.000860 0.119789 0.494717 -1.093215 0.350724 -0.062500 1 0 0 0 0 0 3 454042
-0.002430 0.000869 0.119786 0.471624 -1.009348 0.277050 -0.062500 1 0 0 0 0 0 3 455041
-0.002431 0.000874 0.119784 0.453293 -0.946286 0.238852 -0.062500 1 0 0 0 0 0 3 456058
-0.002432 0.000876 0.119784 0.443171 -0.912579 0.224318 -0.062500 1 0 0 0 0 0 3 457057
-0.002432 0.000877 0.119784 0.437895 -0.895456 0.219141 -0.062500 1 0 0 0 0 0 3 458037
-0.002432 0.000878 0.119784 0.435212 -0.886877 0.217341 -0.062500 1 0 0 0 0 0 3 459055
-0.002432 0.000878 0.119784 0.433854 -0.882560 0.216711 -0.062500 1 0 0 0 0 0 3 460053
-0.002432 0.000878 0.119784 0.433164 -0.880413 0.216493 -0.062500 1 0 0 0 0 0 3 461054
-0.002432 0.000878 0.119784 0.432824 -0.879342 0.216409 -0.062500 1 0 0 0 0 0 3 462053
-0.002432 0.000878 0.119784 0.432643 -0.878788 0.216391 -0.062500 1 0 0 0 0 0 3 463055
-0.002420 0.000892 0.119794 0.254283 -1.070665 0.067083 -0.062500 1 0 0 0 0 0 3 464052
-0.002413 0.000899 0.119798 0.312631 -1.005628 0.140092 -0.062500 1 0 0 0 0 0 3 465053
-0.002410 0.000902 0.119799 0.357421 -0.957245 0.177862 -0.062500 1 0 0 0 0 0 3 466052
-0.002408 0.000904 0.119800 0.381677 -0.931553 0.192221 -0.062500 1 0 0 0 0 0 3 467053
-0.002408 0.000905 0.119800 0.394102 -0.918581 0.197322 -0.062500 1 0 0 0 0 0 3 468036
-0.002407 0.000905 0.119800 0.400362 -0.912094 0.199094 -0.062500 1 0 0 0 0 0 3 469050
-0.002407 0.000905 0.119800 0.403512 -0.908849 0.199728 -0.062500 1 0 0 0 0 0 3 470052
-0.002407 0.000906 0.119800 0.405095 -0.907239 0.199932 -0.062500 1 0 0 0 0 0 3 471055
-0.002407 0.000906 0.119800 0.405890 -0.906425 0.200015 -0.062500 1 0 0 0 0 0 3 472052
-0.002407 0.000906 0.119800 0.406282 -0.906016 0.200029 -0.062500 1 0 0 0 0 0 3 473053
-0.002407 0.000906 0.119800 0.406489 -0.905813 0.200046 -0.062500 1 0 0 0 0 0 3 474052
-0.002407 0.000906 0.119800 0.406588 -0.905727 0.200043 -0.062500 1 0 0 0 0 0 3 475054
-0.002407 0.000906 0.119800 0.406631 -0.905668 0.200049 -0.062500 1 0 0 0 0 0 3 476054
-0.002407 0.000906 0.119800 0.406670 -0.905642 0.200044 -0.062500 1 0 0 0 0 0 3 477044
-0.002407 0.000906 0.119800 0.406682 -0.905631 0.200050 -0.062500 1 0 0 0 0 0 3 478056
-0.002407 0.000906 0.119800 0.406683 -0.905631 0.200051 -0.062500 1 0 0 0 0 0 3 479141
-0.002407 0.000906 0.119800 0.406679 -0.905620 0.200044 -0.062500 1 0 0 0 0 0 3 480133
-0.002407 0.000906 0.119800 0.406690 -0.905622 0.200057 -0.062500 1 0 0 0 0 0 3 481137
-0.002407 0.000906 0.119800 0.406679 -0.905619 0.200045 -0.062500 1 0 0 0 0 0 3 482106
-0.002407 0.000906 0.119800 0.406686 -0.905610 0.200051 -0.062500 1 0 0 0 0 0 3 483133
-0.002407 0.000906 0.119800 0.406682 -0.905629 0.200051 -0.062500 1 0 0 0 0 0 3 484131
-0.002407 0.000906 0.119800 0.406686 -0.905611 0.200051 -0.062500 1 0 0 0 0 0 3 485107
-0.002407 0.000906 0.119800 0.406678 -0.905618 0.200045 -0.062500 1 0 0 0 0 0 3 486134
-0.002394 0.000919 0.119811 0.228320 -1.097864 0.050888 -0.062500 1 0 0 0 0 0 3 487136
-0.002387 0.000926 0.119814 0.286749 -1.032903 0.123820 -0.062500 1 0 0 0 0 0 3 488139
-0.002384 0.000930 0.119816 0.331588 -0.984569 0.161574 -0.062500 1 0 0 0 0 0 3 489107
-0.002383 0.000931 0.119816 0.355864 -0.958891 0.175910 -0.062500 1 0 0 0 0 0 3 490148
-0.002382 0.000932 0.119816 0.368290 -0.945935 0.181001 -0.062500 1 0 0 0 0 0 3 491135
-0.002381 0.000933 0.119816 0.374567 -0.939461 0.182789 -0.062500 1 0 0 0 0 0 3 492129
-0.002381 0.000933 0.119816 0.377708 -0.936214 0.183409 -0.062500 1 0 0 0 0 0 3 493113
-0.002381 0.000933 0.119816 0.379302 -0.934605 0.183625 -0.062500 1 0 0 0 0 0 3 494128
-0.002381 0.000933 0.119816 0.380090 -0.933800 0.183702 -0.062500 1 0 0 0 0 0 3 495113
-0.002381 0.000933 0.119816 0.380494 -0.933394 0.183728 -0.062500 1 0 0 0 0 0 3 496126
-0.002381 0.000933 0.119816 0.380691 -0.933190 0.183733 -0.062500 1 0 0 0 0 0 3 497111
-0.002381 0.000933 0.119816 0.380796 -0.933095 0.183736 -0.062500 1 0 0 0 0 0 3 498130
-0.002381 0.000933 0.119816 0.380832 -0.933044 0.183736 -0.062500 1 0 0 0 0 0 3 499136
-0.002381 0.000933 0.119816 0.380870 -0.933018 0.183730 -0.062500 1 0 0 0 0 0 3 500060
-0.002381 0.000933 0.119816 0.380890 -0.932999 0.183743 -0.062500 1 0 0 0 0 0 3 501048
-0.002381 0.000933 0.119816 0.380880 -0.932995 0.183730 -0.062500 1 0 0 0 0 0 3 502056
-0.002381 0.000933 0.119816 0.380890 -0.932997 0.183743 -0.062500 1 0 0 0 0 0 3 503047
-0.002381 0.000933 0.119816 0.380888 -0.932986 0.183737 -0.062500 1 0 0 0 0 0 3 504055
-0.002381 0.000933 0.119816 0.380887 -0.932985 0.183737 -0.062500 1 0 0 0 0 0 3 505046
-0.002381 0.000933 0.119816 0.380887 -0.932984 0.183737 -0.062500 1 0 0 0 0 0 3 506056
-0.002381 0.000933 0.119816 0.380890 -0.932996 0.183744 -0.062500 1 0 0 0 0 0 3 507056
-0.002381 0.000933 0.119816 0.380887 -0.932986 0.183738 -0.062500 1 0 0 0 0 0 3 508047
-0.002381 0.000933 0.119816 0.380899 -0.932987 0.183731 -0.062500 1 0 0 0 0 0 3 509065
-0.002381 0.000933 0.119816 0.380891 -0.932996 0.183743 -0.062500 1 0 0 0 0 0 3 510047
-0.002381 0.000933 0.119816 0.380887 -0.932986 0.183737 -0.062500 1 0 0 0 0 0 3 511058
-0.002381 0.000933 0.119816 0.380887 -0.932984 0.183737 -0.062500 1 0 0 0 0 0 3 512064
-0.002381 0.000933 0.119816 0.380890 -0.932996 0.183744 -0.062500 1 0 0 0 0 0 3 513060
-0.002381 0.000933 0.119816 0.380899 -0.932989 0.183731 -0.062500 1 0 0 0 0 0 3 514054
-0.002381 0.000933 0.119816 0.380888 -0.932985 0.183736 -0.062500 1 0 0 0 0 0 3 515059
-0.002381 0.000933 0.119816 0.380890 -0.932996 0.183744 -0.062500 1 0 0 0 0 0 3 516055
-0.002381 0.000933 0.119816 0.380887 -0.932986 0.183738 -0.062500 1 0 0 0 0 0 3 517046
-0.002381 0.000933 0.119816 0.380887 -0.932984 0.183737 -0.062500 1 0 0 0 0 0 3 518053
-0.002381 0.000933 0.119816 0.380902 -0.932999 0.183737 -0.062500 1 0 0 0 0 0 3 519055
-0.002381 0.000933 0.119816 0.380889 -0.932986 0.183737 -0.062500 1 0 0 0 0 0 3 520052
-0.002381 0.000933 0.119816 0.380887 -0.932984 0.183737 -0.062500 1 0 0 0 0 0 3 521051
-0.002381 0.000933 0.119816 0.380890 -0.932996 0.183744 -0.062500 1 0 0 0 0 0 3 522052
-0.002381 0.000933 0.119816 0.380887 -0.932986 0.183738 -0.062500 1 0 0 0 0 0 3 523053
-0.002381 0.000933 0.119816 0.380899 -0.932987 0.183731 -0.062500 1 0 0 0 0 0 3 524050
-0.002381 0.000933 0.119816 0.380892 -0.932996 0.183743 -0.062500 1 0 0 0 0 0 3 525050
-0.002381 0.000933 0.119816 0.380887 -0.932986 0.183738 -0.062500 1 0 0 0 0 0 3 526058
-0.002381 0.000933 0.119816 0.380887 -0.932984 0.183737 -0.062500 1 0 0 0 0 0 3 527058
-0.002381 0.000933 0.119816 0.380890 -0.932996 0.183744 -0.062500 1 0 0 0 0 0 3 528053
-0.002381 0.000933 0.119816 0.380899 -0.932988 0.183731 -0.062500 1 0 0 0 0 0 3 529051
-0.002381 0.000933 0.119816 0.380888 -0.932985 0.183736 -0.062500 1 0 0 0 0 0 3 530051
-0.002381 0.000933 0.119816 0.380890 -0.932996 0.183744 -0.062500 1 0 0 0 0 0 3 531051
-0.002381 0.000933 0.119816 0.380887 -0.932985 0.183738 -0.062500 1 0 0 0 0 0 3 532050
-0.002381 0.000933 0.119816 0.380887 -0.932984 0.183737 -0.062500 1 0 0 0 0 0 3 533050
-0.002381 0.000933 0.119816 0.380902 -0.932998 0.183738 -0.062500 1 0 0 0 0 0 3 534051
-0.002381 0.000933 0.119816 0.380889 -0.932986 0.183737 -0.062500 1 0 0 0 0 0 3 535052
-0.002381 0.000933 0.119816 0.380887 -0.932984 0.183737 -0.062500 1 0 0 0 0 0 3 536051
-0.002381 0.000933 0.119816 0.380890 -0.932996 0.183744 -0.062500 1 0 0 0 0 0 3 537050
-0.002381 0.000933 0.119816 0.380899 -0.932988 0.183731 -0.062500 1 0 0 0 0 0 3 538050
-0.002381 0.000933 0.119816 0.380888 -0.932985 0.183736 -0.062500 1 0 0 0 0 0 3 539052
-0.002381 0.000933 0.119816 0.380891 -0.932996 0.183744 -0.062500 1 0 0 0 0 0 3 540052
-0.002381 0.000933 0.119816 0.380887 -0.932985 0.183738 -0.062500 1 0 0 0 0 0 3 541051
-0.002381 0.000933 0.119816 0.380887 -0.932984 0.183737 -0.062500 1 0 0 0 0 0 3 542049
-0.002381 0.000933 0.119816 0.380890 -0.932995 0.183744 -0.062500 1 0 0 0 0 0 3 543052
-0.002381 0.000933 0.119816 0.380899 -0.932988 0.183732 -0.062500 1 0 0 0 0 0 3 544049
-0.002381 0.000933 0.119816 0.380888 -0.932984 0.183736 -0.062500 1 0 0 0 0 0 3 545049
-0.002381 0.000933 0.119816 0.380890 -0.932996 0.183744 -0.062500 1 0 0 0 0 0 3 546048
-0.002381 0.000933 0.119816 0.380887 -0.932985 0.183738 -0.062500 1 0 0 0 0 0 3 547051
-0.002381 0.000933 0.119816 0.380899 -0.932987 0.183731 -0.062500 1 0 0 0 0 0 3 548049
-0.002381 0.000933 0.119816 0.380892 -0.932996 0.183743 -0.062500 1 0 0 0 0 0 3 549049
-0.002381 0.000933 0.119816 0.380888 -0.932985 0.183738 -0.062500 1 0 0 0 0 0 3 550054
-0.002381 0.000933 0.119816 0.380887 -0.932984 0.183737 -0.062500 1 0 0 0 0 0 3 551135
-0.002381 0.000933 0.119816 0.380890 -0.932995 0.183744 -0.062500 1 0 0 0 0 0 3 552130
-0.002381 0.000933 0.119816 0.380899 -0.932988 0.183732 -0.062500 1 0 0 0 0 0 3 553138
-0.002381 0.000933 0.119816 0.380889 -0.932984 0.183736 -0.062500 1 0 0 0 0 0 3 554105
-0.002381 0.000933 0.119816 0.380891 -0.932995 0.183744 -0.062500 1 0 0 0 0 0 3 555107
-0.002381 0.000933 0.119816 0.380887 -0.932985 0.183738 -0.062500 1 0 0 0 0 0 3 556104
-0.002381 0.000933 0.119816 0.380887 -0.932984 0.183737 -0.062500 1 0 0 0 0 0 3 557130
-0.002381 0.000933 0.119816 0.380902 -0.932998 0.183738 -0.062500 1 0 0 0 0 0 3 558104
-0.002381 0.000933 0.119816 0.380889 -0.932986 0.183737 -0.062500 1 0 0 0 0 0 3 559132
-0.002381 0.000933 0.119816 0.380887 -0.932984 0.183737 -0.062500 1 0 0 0 0 0 3 560129
-0.002381 0.000933 0.119816 0.380890 -0.932995 0.183744 -0.062500 1 0 0 0 0 0 3 561104
-0.002381 0.000933 0.119816 0.380887 -0.932985 0.183738 -0.062500 1 0 0 0 0 0 3 562116
-0.002381 0.000933 0.119816 0.380899 -0.932987 0.183731 -0.062500 1 0 0 0 0 0 3 563134
-0.002381 0.000933 0.119816 0.380892 -0.932996 0.183743 -0.062500 1 0 0 0 0 0 3 564129
-0.002381 0.000933 0.119816 0.380888 -0.932985 0.183738 -0.062500 1 0 0 0 0 0 3 565112
-0.002381 0.000933 0.119816 0.380887 -0.932984 0.183737 -0.062500 1 0 0 0 0 0 3 566127
-0.002381 0.000933 0.119816 0.380890 -0.932995 0.183744 -0.062500 1 0 0 0 0 0 3 567111
-0.002381 0.000933 0.119816 0.380900 -0.932988 0.183732 -0.062500 1 0 0 0 0 0 3 568126
-0.002381 0.000933 0.119816 0.380889 -0.932984 0.183736 -0.062500 1 0 0 0 0 0 3 569113
-0.002381 0.000933 0.119816 0.380891 -0.932995 0.183744 -0.062500 1 0 0 0 0 0 3 570127
-0.002381 0.000933 0.119816 0.380888 -0.932985 0.183738 -0.062500 1 0 0 0 0 0 3 571141
-0.002381 0.000933 0.119816 0.380887 -0.932984 0.183737 -0.062500 1 0 0 0 0 0 3 572056
-0.002381 0.000933 0.119816 0.380903 -0.932998 0.183738 -0.062500 1 0 0 0 0 0 3 573045
-0.002381 0.000933 0.119816 0.380889 -0.932986 0.183737 -0.062500 1 0 0 0 0 0 3 574045
-0.002381 0.000933 0.119816 0.380887 -0.932984 0.183737 -0.062500 1 0 0 0 0 0 3 575055
-0.002381 0.000933 0.119816 0.380890 -0.932995 0.183744 -0.062500 1 0 0 0 0 0 3 576044
-0.002386 0.000951 0.119805 0.453853 -1.183676 0.334846 -0.062500 1 0 0 0 0 0 3 577055
-0.002389 0.000960 0.119802 -0.003235 -0.162229 0.261061 -0.062500 0 0 0 0 0 0 3 578045
-0.002390 0.000964 0.119800 -0.022955 -0.094707 0.222788 -0.062500 0 0 0 0 0 0 3 579054
-0.002391 0.000967 0.119800 -0.033789 -0.058742 0.208244 -0.062500 0 0 0 0 0 0 3 580045
-0.002391 0.000968 0.119800 -0.039406 -0.040509 0.203053 -0.062500 0 0 0 0 0 0 3 581056
-0.002391 0.000968 0.119800 -0.042281 -0.031355 0.201244 -0.062500 0 0 0 0 0 0 3 582053
-0.002392 0.000969 0.119800 -0.043730 -0.026756 0.200608 -0.062500 0 0 0 0 0 0 3 583063
-0.002416 0.000991 0.119799 0.269216 -0.315715 0.214527 -0.062500 0 0 0 0 0 0 3 584054
-0.002428 0.001002 0.119798 0.143521 -0.198094 0.207697 -0.062500 0 0 0 0 0 0 3 585060
-0.002439 0.001026 0.119787 0.120027 -0.345608 0.355427 -0.062500 0 0 0 0 0 0 3 586058
-0.002450 0.001056 0.119773 0.113465 -0.440297 0.431583 -0.062500 0 0 0 0 0 0 3 587061
-0.002456 0.001071 0.119768 0.042408 -0.254875 0.318839 -0.062500 0 0 0 0 0 0 3 588061
-0.002464 0.001096 0.119755 0.067191 -0.372399 0.417302 -0.062500 0 0 0 0 0 0 3 589045
-0.002473 0.001126 0.119740 0.086459 -0.452251 0.475136 -0.062500 0 0 0 0 0 0 3 590065
-0.002483 0.001160 0.119724 0.097046 -0.494282 0.507467 -0.062500 0 0 0 0 0 0 3 591060
-0.002493 0.001194 0.119707 0.102536 -0.515427 0.529822 -0.062500 0 0 0 0 0 0 3 592063
-0.002504 0.001229 0.119691 0.105288 -0.525939 0.548590 -0.062500 0 0 0 0 0 0 3 593048
-0.002514 0.001265 0.119674 0.106659 -0.531089 0.566123 -0.062500 0 0 0 0 0 0 3 594061
-0.002520 0.001282 0.119668 0.039187 -0.301102 0.430928 -0.062500 0 0 0 0 0 0 3 595061
-0.002515 0.001323 0.119666 -0.100495 -0.573306 0.373621 -0.062500 0 0 0 0 0 0 3 596060
-0.002518 0.001361 0.119654 -0.015923 -0.568905 0.501746 -0.062500 0 0 0 0 0 0 3 597060
-0.002519 0.001380 0.119650 -0.024245 -0.321721 0.418315 -0.062500 0 0 0 0 0 0 3 598056
-0.002525 0.001407 0.119638 0.032811 -0.404526 0.529095 -0.062500 0 0 0 0 0 0 3 599067
-0.002540 0.001457 0.119643 0.148989 -0.704889 0.306977 -0.062500 0 0 0 0 0 0 3 600033
-0.002547 0.001482 0.119645 0.065884 -0.410806 0.327406 -0.062500 0 0 0 0 0 0 3 601032
-0.002556 0.001512 0.119634 0.078895 -0.452074 0.496990 -0.062500 0 0 0 0 0 0 3 602061
-0.002565 0.001545 0.119620 0.091740 -0.491261 0.582059 -0.062500 0 0 0 0 0 0 3 603146
-0.002558 0.001575 0.119625 -0.133377 -0.461344 0.323028 -0.062500 0 0 0 0 0 0 3 604129
-0.002559 0.001608 0.119616 -0.039005 -0.491725 0.496020 -0.062500 0 0 0 0 0 0 3 605131
-0.002560 0.001625 0.119613 -0.036286 -0.281687 0.438903 -0.062500 0 0 0 0 0 0 3 606104
-0.002565 0.001651 0.119601 0.026924 -0.384326 0.560732 -0.062500 0 0 0 0 0 0 3 607108
-0.002555 0.001678 0.119608 -0.166865 -0.405801 0.325942 -0.062500 0 0 0 0 0 0 3 608128
-0.002555 0.001709 0.119599 -0.057420 -0.460067 0.508608 -0.062500 0 0 0 0 0 0 3 609136
-0.002556 0.001724 0.119596 -0.046223 -0.264172 0.454683 -0.062500 0 0 0 0 0 0 3 610105
-0.002561 0.001750 0.119584 0.021183 -0.373644 0.577920 -0.062500 0 0 0 0 0 0 3 611107
-0.002551 0.001777 0.119590 -0.174827 -0.392620 0.343615 -0.062500 0 0 0 0 0 0 3 612127
-0.002570 0.001812 0.119591 0.187656 -0.517246 0.390636 -0.062500 0 0 0 0 0 0 3 613101
-0.002579 0.001830 0.119591 0.099694 -0.297940 0.403015 -0.062500 0 0 0 0 0 0 3 614128
-0.002589 0.001856 0.119580 0.095955 -0.390510 0.560884 -0.062500 0 0 0 0 0 0 3 615134
-0.002582 0.001884 0.119587 -0.133103 -0.407517 0.339645 -0.062500 0 0 0 0 0 0 3 616130
-0.002583 0.001915 0.119578 -0.040084 -0.461944 0.527324 -0.062500 0 0 0 0 0 0 3 617104
-0.002589 0.001948 0.119564 0.028259 -0.493501 0.628926 -0.062500 0 0 0 0 0 0 3 618104
-0.002592 0.001965 0.119559 -0.000905 -0.281227 0.523408 -0.062500 0 0 0 0 0 0 3 619104
-0.002586 0.002005 0.119557 -0.122175 -0.560858 0.480195 -0.062500 0 0 0 0 0 0 3 620102
-0.002583 0.002025 0.119556 -0.094775 -0.329659 0.457640 -0.062500 0 0 0 0 0 0 3 621104
-0.002586 0.002052 0.119545 -0.005688 -0.406282 0.603619 -0.062500 0 0 0 0 0 0 3 622133
-0.002588 0.002066 0.119541 -0.018936 -0.235309 0.524922 -0.062500 0 0 0 0 0 0 3 623130
-0.002601 0.002109 0.119549 0.114854 -0.596932 0.357249 -0.062500 0 0 0 0 0 0 3 624131
-0.002612 0.002148 0.119540 0.111754 -0.578102 0.559463 -0.062500 0 0 0 0 0 0 3 625112
-0.002617 0.002168 0.119538 0.039868 -0.323252 0.510592 -0.062500 0 0 0 0 0 0 3 626124
-0.002625 0.002195 0.119525 0.062695 -0.399660 0.636772 -0.062500 0 0 0 0 0 0 3 627138
-0.002617 0.002223 0.119532 -0.151375 -0.410176 0.403256 -0.062500 0 0 0 0 0 0 3 628103
-0.002618 0.002254 0.119523 -0.050926 -0.459712 0.586910 -0.062500 0 0 0 0 0 0 3 629103
-0.002618 0.002270 0.119520 -0.044429 -0.261504 0.531765 -0.062500 0 0 0 0 0 0 3 630131
-0.002630 0.002314 0.119528 0.100695 -0.608119 0.374649 -0.062500 0 0 0 0 0 0 3 631107
-0.002640 0.002354 0.119519 0.103225 -0.580212 0.580130 -0.062500 0 0 0 0 0 0 3 632103
-0.002646 0.002373 0.119516 0.034507 -0.321970 0.531750 -0.062500 0 0 0 0 0 0 3 633099
-0.002654 0.002401 0.119504 0.058768 -0.396132 0.658687 -0.062500 0 0 0 0 0 0 3 634101
-0.002645 0.002429 0.119510 -0.154528 -0.406421 0.425329 -0.062500 0 0 0 0 0 0 3 635129
-0.002665 0.002465 0.119511 0.192911 -0.514661 0.474252 -0.062500 0 0 0 0 0 0 3 636119
-0.002675 0.002483 0.119511 0.099755 -0.291583 0.484684 -0.062500 0 0 0 0 0 0 3 637124
-0.002672 0.002523 0.119510 -0.073209 -0.561051 0.497849 -0.062500 0 0 0 0 0 0 3 638110
-0.002676 0.002561 0.119499 -0.008223 -0.550374 0.650165 -0.062500 0 0 0 0 0 0 3 639124
-0.002678 0.002580 0.119495 -0.024160 -0.305433 0.571527 -0.062500 0 0 0 0 0 0 3 640108
-0.002690 0.002625 0.119503 0.108796 -0.626449 0.407071 -0.062500 0 0 0 0 0 0 3 641108
-0.002696 0.002648 0.119505 0.040871 -0.361588 0.452452 -0.062500 0 0 0 0 0 0 3 642108
-0.002704 0.002677 0.119495 0.060387 -0.414905 0.634952 -0.062500 0 0 0 0 0 0 3 643119
-0.002695 0.002705 0.119502 -0.155148 -0.414715 0.422971 -0.062500 0 0 0 0 0 0 3 644043
-0.002696 0.002737 0.119493 -0.055467 -0.456699 0.614822 -0.062500 0 0 0 0 0 0 3 645051
-0.002721 0.002775 0.119488 0.261953 -0.536550 0.583600 -0.062500 0 0 0 0 0 0 3 646042
-0.002733 0.002794 0.119486 0.135151 -0.298627 0.542146 -0.062500 0 0 0 0 0 0 3 647053
-0.002731 0.002835 0.119485 -0.057505 -0.559420 0.536516 -0.062500 0 0 0 0 0 0 3 648043
-0.002736 0.002873 0.119473 -0.000605 -0.546701 0.681678 -0.062500 0 0 0 0 0 0 3 649043
-0.002738 0.002892 0.119469 -0.021413 -0.300171 0.599561 -0.062500 0 0 0 0 0 0 3 650051
-0.002751 0.002938 0.119476 0.108933 -0.620157 0.435945 -0.062500 0 0 0 0 0 0 3 651041
-0.002762 0.002978 0.119468 0.105786 -0.581649 0.637428 -0.062500 0 0 0 0 0 0 3 652051
-0.002773 0.003015 0.119453 0.103492 -0.553574 0.743423 -0.062500 0 0 0 0 0 0 3 653042
-0.002778 0.003034 0.119448 0.034808 -0.307209 0.636179 -0.062500 0 0 0 0 0 0 3 654055
-0.002773 0.003075 0.119446 -0.107863 -0.567854 0.597700 -0.062500 0 0 0 0 0 0 3 655049
-0.002795 0.003118 0.119443 0.223082 -0.615210 0.596045 -0.062500 0 0 0 0 0 0 3 656049
-0.002806 0.003139 0.119442 0.115782 -0.343786 0.574194 -0.062500 0 0 0 0 0 0 3 657061
-0.002803 0.003181 0.119441 -0.065973 -0.586020 0.578108 -0.062500 0 0 0 0 0 0 3 658055
-0.002807 0.003219 0.119429 -0.005050 -0.561938 0.726254 -0.062500 0 0 0 0 0 0 3 659047
-0.002828 0.003243 0.119434 0.224704 -0.372067 0.510369 -0.062500 0 0 0 0 0 0 3 660043
-0.002831 0.003287 0.119435 0.008958 -0.603855 0.548157 -0.062500 0 0 0 0 0 0 3 661061
-0.002838 0.003326 0.119424 0.035002 -0.571476 0.717978 -0.062500 0 0 0 0 0 0 3 662055
-0.002841 0.003345 0.119420 -0.002449 -0.316329 0.644045 -0.062500 0 0 0 0 0 0 3 663066
-0.002854 0.003391 0.119427 0.119256 -0.631711 0.486345 -0.062500 0 0 0 0 0 0 3 664057
-0.002865 0.003431 0.119419 0.109650 -0.590354 0.688680 -0.062500 0 0 0 0 0 0 3 665059
-0.002871 0.003451 0.119415 0.035741 -0.326240 0.635760 -0.062500 0 0 0 0 0 0 3 666058
-0.002879 0.003479 0.119403 0.056476 -0.394439 0.764176 -0.062500 0 0 0 0 0 0 3 667059
-0.002888 0.003510 0.119387 0.073990 -0.449913 0.833847 -0.062500 0 0 0 0 0 0 3 668028
-0.002880 0.003540 0.119392 -0.148062 -0.436834 0.567768 -0.062500 0 0 0 0 0 0 3 669058
-0.002900 0.003577 0.119392 0.194188 -0.526984 0.607124 -0.062500 0 0 0 0 0 0 3 670057
-0.002915 0.003612 0.119380 0.163873 -0.521668 0.769116 -0.062500 0 0 0 0 0 0 3 671061
-0.002915 0.003662 0.119375 -0.038587 -0.696968 0.707087 -0.062500 0 0 0 0 0 0 3 672062
-0.002915 0.003686 0.119373 -0.057017 -0.394954 0.658583 -0.062500 0 0 0 0 0 0 3 673061
-0.002939 0.003721 0.119371 0.254438 -0.489933 0.665898 -0.062500 0 0 0 0 0 0 3 674059
-0.002956 0.003755 0.119358 0.194695 -0.501208 0.805826 -0.062500 0 0 0 0 0 0 3 675059
-0.002952 0.003787 0.119364 -0.087086 -0.462423 0.575087 -0.062500 0 0 0 0 0 0 3 676057
-0.002955 0.003820 0.119355 -0.024267 -0.477803 0.761293 -0.062500 0 0 0 0 0 0 3 677057
-0.002976 0.003841 0.119361 0.210701 -0.332758 0.569923 -0.062500 0 0 0 0 0 0 3 678057
-0.002991 0.003869 0.119352 0.174273 -0.412282 0.762485 -0.062500 0 0 0 0 0 0 3 679058
-0.003004 0.003900 0.119337 0.137148 -0.464388 0.865746 -0.062500 0 0 0 0 0 0 3 680056
-0.002998 0.003930 0.119342 -0.113675 -0.451238 0.612033 -0.062500 0 0 0 0 0 0 3 681057
-0.003018 0.003966 0.119342 0.214076 -0.539978 0.657031 -0.062500 0 0 0 0 0 0 3 682055
-0.003029 0.003985 0.119342 0.111200 -0.309822 0.659572 -0.062500 0 0 0 0 0 0 3 683057
-0.003039 0.004011 0.119330 0.098067 -0.391106 0.819957 -0.062500 0 0 0 0 0 0 3 684055
-0.003044 0.004025 0.119326 0.032146 -0.229655 0.741067 -0.062500 0 0 0 0 0 0 3 685052
-0.003058 0.004067 0.119333 0.138818 -0.598222 0.586328 -0.062500 0 0 0 0 0 0 3 686056
-0.003065 0.004088 0.119335 0.057761 -0.356047 0.626525 -0.062500 0 0 0 0 0 0 3 687060
-0.003074 0.004116 0.119325 0.069439 -0.416837 0.811040 -0.062500 0 0 0 0 0 0 3 688056
-0.003083 0.004147 0.119309 0.082580 -0.467726 0.902732 -0.062500 0 0 0 0 0 0 3 689056
-0.003088 0.004163 0.119304 0.025744 -0.272675 0.786366 -0.062500 0 0 0 0 0 0 3 690056
-0.003114 0.004193 0.119300 0.302369 -0.435706 0.760654 -0.062500 0 0 0 0 0 0 3 691058
-0.003115 0.004222 0.119309 -0.008615 -0.441158 0.583183 -0.062500 0 0 0 0 0 0 3 692057
-0.003115 0.004237 0.119312 -0.044579 -0.251285 0.637820 -0.062500 0 0 0 0 0 0 3 693054
-0.003120 0.004261 0.119301 0.018280 -0.368061 0.830175 -0.062500 0 0 0 0 0 0 3 694057
-0.003142 0.004278 0.119307 0.241684 -0.284353 0.631338 -0.062500 0 0 0 0 0 0 3 695053
-0.003158 0.004303 0.119297 0.186502 -0.387127 0.820852 -0.062500 0 0 0 0 0 0 3 696045
-0.003166 0.004316 0.119294 0.080029 -0.233033 0.761091 -0.062500 0 0 0 0 0 0 3 697050
-0.003170 0.004323 0.119293 0.017885 -0.134267 0.727670 -0.062500 0 0 0 0 0 0 3 698056
-0.003177 0.004343 0.119281 0.050187 -0.305043 0.876854 -0.062500 0 0 0 0 0 0 3 699058
-0.003199 0.004358 0.119286 0.265617 -0.254259 0.661759 -0.062500 0 0 0 0 0 0 3 700052
-0.003216 0.004383 0.119276 0.202144 -0.372476 0.845525 -0.062500 0 0 0 0 0 0 3 701056
-0.003224 0.004395 0.119273 0.091591 -0.226342 0.783504 -0.062500 0 0 0 0 0 0 3 702056
-0.003228 0.004402 0.119272 0.027370 -0.131498 0.749266 -0.062500 0 0 0 0 0 0 3 703057
-0.003254 0.004427 0.119269 0.307028 -0.365349 0.767261 -0.062500 0 0 0 0 0 0 3 704056
-0.003267 0.004439 0.119268 0.165261 -0.226787 0.747491 -0.062500 0 0 0 0 0 0 3 705056
-0.003274 0.004446 0.119268 0.065900 -0.131629 0.737897 -0.062500 0 0 0 0 0 0 3 706056
-0.003277 0.004449 0.119268 0.013277 -0.081344 0.734254 -0.062500 0 0 0 0 0 0 3 707042
-0.003284 0.004467 0.119256 0.051041 -0.278242 0.895501 -0.062500 0 0 0 0 0 0 3 708041
-0.003287 0.004477 0.119252 0.017017 -0.180889 0.815790 -0.062500 0 0 0 0 0 0 3 709051
-0.003308 0.004486 0.119260 0.240234 -0.171347 0.643528 -0.062500 0 0 0 0 0 0 3 710042
-0.003324 0.004508 0.119251 0.189612 -0.328885 0.854409 -0.062500 0 0 0 0 0 0 3 711049
-0.003331 0.004519 0.119248 0.086641 -0.205113 0.802631 -0.062500 0 0 0 0 0 0 3 712041
-0.003354 0.004529 0.119256 0.275183 -0.183300 0.641338 -0.062500 0 0 0 0 0 0 3 713050
-0.003366 0.004535 0.119259 0.142687 -0.112547 0.693268 -0.062500 0 0 0 0 0 0 3 714039
-0.003371 0.004537 0.119260 0.054673 -0.072315 0.722080 -0.062500 0 0 0 0 0 0 3 715051
-0.003379 0.004555 0.119249 0.073062 -0.274168 0.896051 -0.062500 0 0 0 0 0 0 3 716041
-0.003383 0.004565 0.119245 0.026465 -0.177772 0.820604 -0.062500 0 0 0 0 0 0 3 717049
-0.003405 0.004574 0.119253 0.248136 -0.168769 0.650230 -0.062500 0 0 0 0 0 0 3 718040
-0.003415 0.004579 0.119256 0.130675 -0.104807 0.698705 -0.062500 0 0 0 0 0 0 3 719051
-0.003420 0.004581 0.119257 0.050154 -0.067930 0.726295 -0.062500 0 0 0 0 0 0 3 720054
-0.003428 0.004599 0.119245 0.072198 -0.271292 0.900003 -0.062500 0 0 0 0 0 0 3 721055
-0.003451 0.004613 0.119251 0.276588 -0.237379 0.694026 -0.062500 0 0 0 0 0 0 3 722048
-0.003462 0.004620 0.119253 0.146058 -0.141766 0.717703 -0.062500 0 0 0 0 0 0 3 723059
-0.003468 0.004623 0.119253 0.058121 -0.086858 0.735399 -0.062500 0 0 0 0 0 0 3 724039
-0.003471 0.004625 0.119253 0.012092 -0.058946 0.742490 -0.062500 0 0 0 0 0 0 3 725058
-0.003491 0.004631 0.119263 0.238162 -0.106636 0.614925 -0.062500 0 0 0 0 0 0 3 726057
-0.003507 0.004650 0.119254 0.189305 -0.294890 0.842591 -0.062500 0 0 0 0 0 0 3 727034
-0.003514 0.004660 0.119251 0.087884 -0.187410 0.796297 -0.062500 0 0 0 0 0 0 3 728060
-0.003537 0.004670 0.119260 0.277778 -0.174033 0.637636 -0.062500 0 0 0 0 0 0 3 729056
-0.003549 0.004675 0.119263 0.145427 -0.107324 0.689828 -0.062500 0 0 0 0 0 0 3 730056
-0.003554 0.004677 0.119264 0.057485 -0.069130 0.718659 -0.062500 0 0 0 0 0 0 3 731058
-0.003562 0.004695 0.119252 0.077427 -0.270239 0.893174 -0.062500 0 0 0 0 0 0 3 732054
-0.003585 0.004710 0.119258 0.280525 -0.236286 0.687765 -0.062500 0 0 0 0 0 0 3 733056
-0.003597 0.004716 0.119259 0.148925 -0.140556 0.711100 -0.062500 0 0 0 0 0 0 3 734057
-0.003603 0.004720 0.119260 0.060433 -0.085556 0.728627 -0.062500 0 0 0 0 0 0 3 735043
-0.003625 0.004726 0.119270 0.264075 -0.118707 0.606090 -0.062500 0 0 0 0 0 0 3 736051
-0.003636 0.004729 0.119273 0.139237 -0.078075 0.671865 -0.062500 0 0 0 0 0 0 3 737030
-0.003646 0.004748 0.119262 0.119172 -0.274865 0.869190 -0.062500 0 0 0 0 0 0 3 738059
-0.003651 0.004757 0.119259 0.052185 -0.176442 0.802281 -0.062500 0 0 0 0 0 0 3 739074
-0.003673 0.004767 0.119267 0.261378 -0.167832 0.636004 -0.062500 0 0 0 0 0 0 3 740064
-0.003684 0.004771 0.119269 0.138329 -0.103305 0.684930 -0.062500 0 0 0 0 0 0 3 741068
-0.003689 0.004774 0.119270 0.055009 -0.066142 0.712578 -0.062500 0 0 0 0 0 0 3 742066
-0.003711 0.004780 0.119280 0.261325 -0.109246 0.594058 -0.062500 0 0 0 0 0 0 3 743067
-0.003722 0.004782 0.119283 0.137830 -0.073307 0.660929 -0.062500 0 0 0 0 0 0 3 744065
-0.003727 0.004784 0.119284 0.054592 -0.050953 0.694986 -0.062500 0 0 0 0 0 0 3 745064
-0.003749 0.004789 0.119294 0.261191 -0.101619 0.578855 -0.062500 0 0 0 0 0 0 3 746064
-0.003765 0.004809 0.119286 0.201426 -0.290831 0.810325 -0.062500 0 0 0 0 0 0 3 747066
-0.003773 0.004819 0.119283 0.095079 -0.184385 0.764805 -0.062500 0 0 0 0 0 0 3 748064
-0.003777 0.004824 0.119282 0.033166 -0.109893 0.736281 -0.062500 0 0 0 0 0 0 3 749063
-0.003798 0.004831 0.119291 0.251036 -0.131934 0.596209 -0.062500 0 0 0 0 0 0 3 750066
-0.003809 0.004834 0.119294 0.132847 -0.084868 0.655027 -0.062500 0 0 0 0 0 0 3 751047
-0.003814 0.004836 0.119295 0.052147 -0.056811 0.686231 -0.062500 0 0 0 0 0 0 3 752056
-0.003816 0.004837 0.119295 0.010043 -0.042778 0.698172 -0.062500 0 0 0 0 0 0 3 753064
-0.003837 0.004842 0.119304 0.237107 -0.098471 0.573727 -0.062500 0 0 0 0 0 0 3 754064
-0.003847 0.004844 0.119308 0.124700 -0.068329 0.637998 -0.062500 0 0 0 0 0 0 3 755066
-0.003852 0.004846 0.119309 0.046984 -0.048841 0.671103 -0.062500 0 0 0 0 0 0 3 756064
-0.003874 0.004851 0.119318 0.256742 -0.101001 0.555150 -0.062500 0 0 0 0 0 0 3 757064
-0.003885 0.004853 0.119322 0.134460 -0.069516 0.622345 -0.062500 0 0 0 0 0 0 3 758063
-0.003890 0.004855 0.119323 0.051852 -0.049391 0.656481 -0.062500 0 0 0 0 0 0 3 759065
-0.003893 0.004855 0.119323 0.008829 -0.039395 0.669433 -0.062500 0 0 0 0 0 0 3 760067
-0.003913 0.004860 0.119333 0.237764 -0.096467 0.545647 -0.062500 0 0 0 0 0 0 3 761055
-0.003923 0.004863 0.119336 0.125012 -0.067310 0.609884 -0.062500 0 0 0 0 0 0 3 762065
-0.003928 0.004864 0.119337 0.047139 -0.048335 0.642970 -0.062500 0 0 0 0 0 0 3 763068
-0.003931 0.004864 0.119337 0.006483 -0.038872 0.655545 -0.062500 0 0 0 0 0 0 3 764069
-0.003951 0.004869 0.119347 0.236711 -0.096221 0.531794 -0.062500 0 0 0 0 0 0 3 765064
-0.003961 0.004872 0.119350 0.124481 -0.067207 0.595906 -0.062500 0 0 0 0 0 0 3 766065
-0.003966 0.004873 0.119351 0.046872 -0.048266 0.628931 -0.062500 0 0 0 0 0 0 3 767064
-0.003969 0.004873 0.119351 0.006358 -0.038843 0.641506 -0.062500 0 0 0 0 0 0 3 768070
-0.003970 0.004874 0.119352 -0.013933 -0.034285 0.645996 -0.062500 0 0 0 0 0 0 3 769063
-0.003990 0.004879 0.119361 0.226687 -0.094027 0.519463 -0.062500 0 0 0 0 0 0 3 770064
-0.004000 0.004881 0.119364 0.119487 -0.066140 0.582469 -0.062500 0 0 0 0 0 0 3 771066
-0.004005 0.004882 0.119365 0.044381 -0.047745 0.615105 -0.062500 0 0 0 0 0 0 3 772062
-0.004007 0.004882 0.119365 0.005090 -0.038590 0.627537 -0.062500 0 0 0 0 0 0 3 773063
-0.004028 0.004887 0.119375 0.236268 -0.096119 0.504015 -0.062500 0 0 0 0 0 0 3 774052
-0.004038 0.004890 0.119378 0.124261 -0.067154 0.567959 -0.062500 0 0 0 0 0 0 3 775053
-0.004043 0.004891 0.119379 0.043479 -0.050823 0.600900 -0.062500 0 0 0 0 0 0 3 776063
-0.004045 0.004891 0.119379 0.003022 -0.041404 0.613462 -0.062500 0 0 0 0 0 0 3 777053
-0.004046 0.004892 0.119380 -0.017228 -0.036855 0.617930 -0.062500 0 0 0 0 0 0 3 778062
-0.004066 0.004897 0.119389 0.224962 -0.090364 0.491687 -0.062500 0 0 0 0 0 0 3 779054
-0.004076 0.004899 0.119392 0.117642 -0.062450 0.554536 -0.062500 0 0 0 0 0 0 3 780062
-0.004081 0.004900 0.119393 0.042478 -0.044055 0.587109 -0.062500 0 0 0 0 0 0 3 781051
-0.004083 0.004901 0.119393 0.003182 -0.034881 0.599508 -0.062500 0 0 0 0 0 0 3 782061
-0.004085 0.004901 0.119394 -0.016487 -0.030461 0.603952 -0.062500 0 0 0 0 0 0 3 783051
-0.004085 0.004901 0.119394 -0.026266 -0.028310 0.605501 -0.062500 0 0 0 0 0 0 3 784062
-0.004105 0.004906 0.119403 0.219941 -0.089275 0.478384 -0.062500 0 0 0 0 0 0 3 785050
-0.004114 0.004908 0.119406 0.115142 -0.061924 0.540792 -0.062500 0 0 0 0 0 0 3 786062
-0.004119 0.004909 0.119407 0.041210 -0.043801 0.573190 -0.062500 0 0 0 0 0 0 3 787060
-0.004122 0.004910 0.119407 0.002546 -0.034750 0.585551 -0.062500 0 0 0 0 0 0 3 788047
-0.004123 0.004910 0.119408 -0.016793 -0.030394 0.589956 -0.062500 0 0 0 0 0 0 3 789037
-0.004123 0.004910 0.119408 -0.026424 -0.028285 0.591505 -0.062500 0 0 0 0 0 0 3 790047
-0.004143 0.004915 0.119417 0.219977 -0.089287 0.464545 -0.062500 0 0 0 0 0 0 3 791055
-0.004153 0.004917 0.119420 0.115160 -0.061927 0.526855 -0.062500 0 0 0 0 0 0 3 792058
-0.004157 0.004918 0.119421 0.041226 -0.043795 0.559224 -0.062500 0 0 0 0 0 0 3 793045
-0.004160 0.004919 0.119421 0.002541 -0.034747 0.571578 -0.062500 0 0 0 0 0 0 3 794057
-0.004161 0.004919 0.119422 -0.016806 -0.030391 0.575974 -0.062500 0 0 0 0 0 0 3 795054
-0.004162 0.004919 0.119422 -0.026430 -0.028283 0.577532 -0.062500 0 0 0 0 0 0 3 796045
-0.004162 0.004919 0.119422 -0.031210 -0.027265 0.578078 -0.062500 0 0 0 0 0 0 3 797045
-0.004162 0.004919 0.119422 -0.033590 -0.026760 0.578256 -0.062500 0 0 0 0 0 0 3 798051
-0.004181 0.004924 0.119431 0.216538 -0.088547 0.450959 -0.062500 0 0 0 0 0 0 3 799068
-0.004191 0.004926 0.119434 0.113447 -0.061570 0.513043 -0.062500 0 0 0 0 0 0 3 800042
-0.004196 0.004927 0.119435 0.040355 -0.043620 0.545314 -0.062500 0 0 0 0 0 0 3 801042
-0.004198 0.004928 0.119435 0.002106 -0.034661 0.557628 -0.062500 0 0 0 0 0 0 3 802042
-0.004199 0.004928 0.119436 -0.017032 -0.030351 0.562024 -0.062500 0 0 0 0 0 0 3 803044
-0.004200 0.004928 0.119436 -0.026536 -0.028261 0.563558 -0.062500 0 0 0 0 0 0 3 804042
-0.004200 0.004928 0.119436 -0.031264 -0.027244 0.564107 -0.062500 0 0 0 0 0 0 3 805043
-0.004220 0.004933 0.119445 0.217818 -0.088826 0.437076 -0.062500 0 0 0 0 0 0 3 806027
-0.004229 0.004935 0.119448 0.114070 -0.061708 0.499123 -0.062500 0 0 0 0 0 0 3 807043
-0.004234 0.004936 0.119449 0.040673 -0.043681 0.531374 -0.062500 0 0 0 0 0 0 3 808048
-0.004236 0.004937 0.119449 0.002266 -0.034687 0.543667 -0.062500 0 0 0 0 0 0 3 809046
-0.004237 0.004937 0.119449 -0.016948 -0.030369 0.548069 -0.062500 0 0 0 0 0 0 3 810047
-0.004238 0.004937 0.119450 -0.026498 -0.028269 0.549616 -0.062500 0 0 0 0 0 0 3 811043
-0.004238 0.004937 0.119450 -0.031251 -0.027256 0.550165 -0.062500 0 0 0 0 0 0 3 812041
-0.004238 0.004937 0.119450 -0.033609 -0.026746 0.550342 -0.062500 0 0 0 0 0 0 3 813041
-0.004238 0.004937 0.119450 -0.034790 -0.026510 0.550404 -0.062500 0 0 0 0 0 0 3 814042
-0.004238 0.004937 0.119450 -0.035377 -0.026390 0.550435 -0.062500 0 0 0 0 0 0 3 815043
-0.004239 0.004937 0.119450 -0.035677 -0.026324 0.550441 -0.062500 0 0 0 0 0 0 3 816041
-0.004239 0.004937 0.119450 -0.035818 -0.026302 0.550447 -0.062500 0 0 0 0 0 0 3 817041
-0.004239 0.004937 0.119450 -0.035893 -0.026276 0.550450 -0.062500 0 0 0 0 0 0 3 818041
-0.004239 0.004937 0.119450 -0.035935 -0.026266 0.550448 -0.062500 0 0 0 0 0 0 3 819042
-0.004258 0.004942 0.119459 0.212041 -0.090720 0.423372 -0.062500 0 0 0 0 0 0 3 820041
-0.004267 0.004944 0.119462 0.109395 -0.063833 0.485281 -0.062500 0 0 0 0 0 0 3 821041
-0.004272 0.004945 0.119463 0.036530 -0.045937 0.517465 -0.062500 0 0 0 0 0 0 3 822041
-0.004274 0.004946 0.119463 -0.001599 -0.036997 0.529745 -0.062500 0 0 0 0 0 0 3 823043
-0.004276 0.004946 0.119463 -0.020656 -0.032703 0.534139 -0.062500 0 0 0 0 0 0 3 824039
-0.004276 0.004946 0.119463 -0.030144 -0.030626 0.535687 -0.062500 0 0 0 0 0 0 3 825044
-0.004276 0.004946 0.119463 -0.034852 -0.029605 0.536215 -0.062500 0 0 0 0 0 0 3 826041
-0.004277 0.004946 0.119463 -0.037212 -0.029112 0.536409 -0.062500 0 0 0 0 0 0 3 827027
-0.004277 0.004946 0.119463 -0.038374 -0.028872 0.536473 -0.062500 0 0 0 0 0 0 3 828025
-0.004277 0.004946 0.119463 -0.038959 -0.028752 0.536504 -0.062500 0 0 0 0 0 0 3 829041
-0.004277 0.004946 0.119463 -0.039247 -0.028688 0.536504 -0.062500 0 0 0 0 0 0 3 830024
-0.004277 0.004946 0.119463 -0.039399 -0.028664 0.536516 -0.062500 0 0 0 0 0 0 3 831041
-0.004277 0.004946 0.119463 -0.039463 -0.028640 0.536513 -0.062500 0 0 0 0 0 0 3 832044
-0.004277 0.004946 0.119463 -0.039512 -0.028639 0.536503 -0.062500 0 0 0 0 0 0 3 833034
-0.004277 0.004946 0.119463 -0.039528 -0.028636 0.536508 -0.062500 0 0 0 0 0 0 3 834040
-0.004277 0.004946 0.119463 -0.039542 -0.028633 0.536514 -0.062500 0 0 0 0 0 0 3 835044
-0.004277 0.004946 0.119463 -0.039531 -0.028635 0.536509 -0.062500 0 0 0 0 0 0 3 836041
-0.004277 0.004946 0.119463 -0.039545 -0.028622 0.536507 -0.062500 0 0 0 0 0 0 3 837040
-0.004277 0.004946 0.119463 -0.039544 -0.028631 0.536514 -0.062500 0 0 0 0 0 0 3 838041
-0.004277 0.004946 0.119463 -0.039543 -0.028632 0.536515 -0.062500 0 0 0 0 0 0 3 839041
-0.004277 0.004946 0.119463 -0.039546 -0.028622 0.536508 -0.062500 0 0 0 0 0 0 3 840043
-0.004277 0.004946 0.119463 -0.039544 -0.028631 0.536514 -0.062500 0 0 0 0 0 0 3 841024
-0.004277 0.004946 0.119463 -0.039532 -0.028635 0.536509 -0.062500 0 0 0 0 0 0 3 842040
-0.004277 0.004946 0.119463 -0.039545 -0.028622 0.536507 -0.062500 0 0 0 0 0 0 3 843041
-0.004277 0.004946 0.119463 -0.039544 -0.028631 0.536514 -0.062500 0 0 0 0 0 0 3 844040
-0.004277 0.004946 0.119463 -0.039546 -0.028622 0.536507 -0.062500 0 0 0 0 0 0 3 845030
-0.004277 0.004946 0.119463 -0.039544 -0.028631 0.536514 -0.062500 0 0 0 0 0 0 3 846039
-0.004277 0.004946 0.119463 -0.039543 -0.028632 0.536515 -0.062500 0 0 0 0 0 0 3 847050
-0.004277 0.004946 0.119463 -0.039535 -0.028625 0.536502 -0.062500 0 0 0 0 0 0 3 848060
-0.004277 0.004946 0.119463 -0.039542 -0.028632 0.536513 -0.062500 0 0 0 0 0 0 3 849049
-0.004277 0.004946 0.119463 -0.039543 -0.028632 0.536515 -0.062500 0 0 0 0 0 0 3 850059
-0.004277 0.004946 0.119463 -0.039546 -0.028622 0.536508 -0.062500 0 0 0 0 0 0 3 851051
-0.004277 0.004946 0.119463 -0.039544 -0.028631 0.536514 -0.062500 0 0 0 0 0 0 3 852060
-0.004277 0.004946 0.119463 -0.039543 -0.028632 0.536515 -0.062500 0 0 0 0 0 0 3 853049
-0.004277 0.004946 0.119463 -0.039535 -0.028625 0.536502 -0.062500 0 0 0 0 0 0 3 854058
-0.004277 0.004946 0.119463 -0.039542 -0.028632 0.536514 -0.062500 0 0 0 0 0 0 3 855049
-0.004277 0.004946 0.119463 -0.039546 -0.028622 0.536507 -0.062500 0 0 0 0 0 0 3 856058
-0.004277 0.004946 0.119463 -0.039544 -0.028631 0.536514 -0.062500 0 0 0 0 0 0 3 857048
-0.004277 0.004946 0.119463 -0.039543 -0.028632 0.536515 -0.062500 0 0 0 0 0 0 3 858050
-0.004277 0.004946 0.119463 -0.039546 -0.028622 0.536508 -0.062500 0 0 0 0 0 0 3 859063
-0.004277 0.004946 0.119463 -0.039532 -0.028634 0.536508 -0.062500 0 0 0 0 0 0 3 860035
-0.004277 0.004946 0.119463 -0.039542 -0.028632 0.536514 -0.062500 0 0 0 0 0 0 3 861046
-0.004277 0.004946 0.119463 -0.039546 -0.028622 0.536507 -0.062500 0 0 0 0 0 0 3 862041
-0.004277 0.004946 0.119463 -0.039544 -0.028631 0.536514 -0.062500 0 0 0 0 0 0 3 863057
-0.004277 0.004946 0.119463 -0.039543 -0.028632 0.536515 -0.062500 0 0 0 0 0 0 3 864042
-0.004277 0.004946 0.119463 -0.039546 -0.028622 0.536508 -0.062500 0 0 0 0 0 0 3 865049
-0.004277 0.004946 0.119463 -0.039532 -0.028634 0.536509 -0.062500 0 0 0 0 0 0 3 866052
-0.004277 0.004946 0.119463 -0.039542 -0.028632 0.536514 -0.062500 0 0 0 0 0 0 3 867036
-0.004277 0.004946 0.119463 -0.039546 -0.028622 0.536508 -0.062500 0 0 0 0 0 0 3 868024
-0.004277 0.004946 0.119463 -0.039544 -0.028631 0.536514 -0.062500 0 0 0 0 0 0 3 869048
-0.004277 0.004946 0.119463 -0.039546 -0.028622 0.536508 -0.062500 0 0 0 0 0 0 3 870052
-0.004277 0.004946 0.119463 -0.039544 -0.028631 0.536514 -0.062500 0 0 0 0 0 0 3 871056
-0.004277 0.004946 0.119463 -0.039532 -0.028635 0.536509 -0.062500 0 0 0 0 0 0 3 872023
-0.004277 0.004946 0.119463 -0.039545 -0.028622 0.536507 -0.062500 0 0 0 0 0 0 3 873051
-0.004277 0.004946 0.119463 -0.039544 -0.028631 0.536514 -0.062500 0 0 0 0 0 0 3 874023
-0.004277 0.004946 0.119463 -0.039543 -0.028632 0.536515 -0.062500 0 0 0 0 0 0 3 875052
-0.004277 0.004946 0.119463 -0.039546 -0.028622 0.536508 -0.062500 0 0 0 0 0 0 3 876051
-0.004277 0.004946 0.119463 -0.039544 -0.028631 0.536514 -0.062500 0 0 0 0 0 0 3 877022
-0.004277 0.004946 0.119463 -0.039535 -0.028625 0.536502 -0.062500 0 0 0 0 0 0 3 878053
-0.004277 0.004946 0.119463 -0.039542 -0.028632 0.536513 -0.062500 0 0 0 0 0 0 3 879026
-0.004277 0.004946 0.119463 -0.039543 -0.028632 0.536515 -0.062500 0 0 0 0 0 0 3 880054
-0.004277 0.004946 0.119463 -0.039546 -0.028622 0.536508 -0.062500 0 0 0 0 0 0 3 881051
-0.004277 0.004946 0.119463 -0.039544 -0.028631 0.536514 -0.062500 0 0 0 0 0 0 3 882049
-0.004296 0.004951 0.119473 0.212142 -0.090736 0.409594 -0.062500 0 0 0 0 0 0 3 883041
-0.004306 0.004953 0.119476 0.109453 -0.063844 0.471406 -0.062500 0 0 0 0 0 0 3 884021
-0.004310 0.004954 0.119477 0.036550 -0.045931 0.503559 -0.062500 0 0 0 0 0 0 3 885049
-0.004313 0.004955 0.119477 -0.001582 -0.036999 0.515841 -0.062500 0 0 0 0 0 0 3 886051
-0.004314 0.004955 0.119477 -0.020656 -0.032704 0.520213 -0.062500 0 0 0 0 0 0 3 887053
-0.004314 0.004955 0.119477 -0.030137 -0.030628 0.521768 -0.062500 0 0 0 0 0 0 3 888051
-0.004315 0.004955 0.119477 -0.034857 -0.029604 0.522300 -0.062500 0 0 0 0 0 0 3 889050
-0.004315 0.004955 0.119477 -0.037207 -0.029113 0.522488 -0.062500 0 0 0 0 0 0 3 890050
-0.004315 0.004955 0.119477 -0.038380 -0.028871 0.522557 -0.062500 0 0 0 0 0 0 3 891050
-0.004315 0.004955 0.119477 -0.038954 -0.028753 0.522583 -0.062500 0 0 0 0 0 0 3 892051
-0.004315 0.004955 0.119477 -0.039253 -0.028687 0.522588 -0.062500 0 0 0 0 0 0 3 893050
-0.004315 0.004955 0.119477 -0.039398 -0.028654 0.522586 -0.062500 0 0 0 0 0 0 3 894021
-0.004315 0.004955 0.119477 -0.039478 -0.028646 0.522589 -0.062500 0 0 0 0 0 0 3 895021
-0.004315 0.004955 0.119477 -0.039497 -0.028642 0.522595 -0.062500 0 0 0 0 0 0 3 896049
-0.004315 0.004955 0.119477 -0.039522 -0.028637 0.522587 -0.062500 0 0 0 0 0 0 3 897020
-0.004315 0.004955 0.119477 -0.039528 -0.028625 0.522598 -0.062500 0 0 0 0 0 0 3 898048
-0.004315 0.004955 0.119477 -0.039540 -0.028622 0.522586 -0.062500 0 0 0 0 0 0 3 899046
-0.004315 0.004955 0.119477 -0.039538 -0.028633 0.522592 -0.062500 0 0 0 0 0 0 3 900034
-0.004315 0.004955 0.119477 -0.039538 -0.028634 0.522592 -0.062500 0 0 0 0 0 0 3 901051
-0.004315 0.004955 0.119477 -0.039541 -0.028623 0.522585 -0.062500 0 0 0 0 0 0 3 902038
-0.004315 0.004955 0.119477 -0.039550 -0.028630 0.522597 -0.062500 0 0 0 0 0 0 3 903048
-0.004315 0.004955 0.119477 -0.039539 -0.028633 0.522593 -0.062500 0 0 0 0 0 0 3 904056
-0.004315 0.004955 0.119477 -0.039541 -0.028623 0.522585 -0.062500 0 0 0 0 0 0 3 905050
-0.004315 0.004955 0.119477 -0.039538 -0.028633 0.522592 -0.062500 0 0 0 0 0 0 3 906049
-0.004315 0.004955 0.119477 -0.039550 -0.028631 0.522598 -0.062500 0 0 0 0 0 0 3 907053
-0.004315 0.004955 0.119477 -0.039542 -0.028623 0.522586 -0.062500 0 0 0 0 0 0 3 908037
-0.004315 0.004955 0.119477 -0.039538 -0.028633 0.522592 -0.062500 0 0 0 0 0 0 3 909049
-0.004315 0.004955 0.119477 -0.039538 -0.028634 0.522593 -0.062500 0 0 0 0 0 0 3 910049
-0.004315 0.004955 0.119477 -0.039553 -0.028620 0.522591 -0.062500 0 0 0 0 0 0 3 911050
-0.004315 0.004955 0.119477 -0.039539 -0.028632 0.522592 -0.062500 0 0 0 0 0 0 3 912050
-0.004334 0.004960 0.119486 0.212267 -0.090747 0.395812 -0.062500 0 0 0 0 0 0 3 913048
-0.004344 0.004962 0.119490 0.109504 -0.063862 0.457557 -0.062500 0 0 0 0 0 0 3 914036
-0.004349 0.004963 0.119491 0.036573 -0.045936 0.489676 -0.062500 0 0 0 0 0 0 3 915044
-0.004351 0.004964 0.119491 -0.001583 -0.037009 0.501931 -0.062500 0 0 0 0 0 0 3 916035
-0.004352 0.004964 0.119491 -0.020658 -0.032704 0.506319 -0.062500 0 0 0 0 0 0 3 917044
-0.004353 0.004964 0.119491 -0.030133 -0.030619 0.507858 -0.062500 0 0 0 0 0 0 3 918034
-0.004353 0.004964 0.119491 -0.034848 -0.029615 0.508402 -0.062500 0 0 0 0 0 0 3 919044
-0.004353 0.004964 0.119491 -0.037200 -0.029115 0.508583 -0.062500 0 0 0 0 0 0 3 920034
-0.004353 0.004964 0.119491 -0.038374 -0.028872 0.508650 -0.062500 0 0 0 0 0 0 3 921043
-0.004353 0.004964 0.119491 -0.038968 -0.028760 0.508675 -0.062500 0 0 0 0 0 0 3 922033
-0.004353 0.004964 0.119491 -0.039249 -0.028689 0.508680 -0.062500 0 0 0 0 0 0 3 923042
-0.004353 0.004964 0.119491 -0.039404 -0.028653 0.508684 -0.062500 0 0 0 0 0 0 3 924032
-0.004373 0.004969 0.119500 0.212457 -0.090792 0.382056 -0.062500 0 0 0 0 0 0 3 925034
-0.004382 0.004971 0.119504 0.109601 -0.063872 0.443726 -0.062500 0 0 0 0 0 0 3 926044
-0.004387 0.004973 0.119505 0.036626 -0.045956 0.475805 -0.062500 0 0 0 0 0 0 3 927043
-0.004389 0.004973 0.119505 -0.001553 -0.037007 0.488044 -0.062500 0 0 0 0 0 0 3 928040
-0.004390 0.004973 0.119505 -0.020645 -0.032705 0.492435 -0.062500 0 0 0 0 0 0 3 929045
-0.004410 0.004978 0.119514 0.221906 -0.092791 0.367488 -0.062500 0 0 0 0 0 0 3 930045
-0.004420 0.004980 0.119517 0.114319 -0.064868 0.429614 -0.062500 0 0 0 0 0 0 3 931047
-0.004425 0.004982 0.119518 0.038957 -0.046437 0.461843 -0.062500 0 0 0 0 0 0 3 932049
-0.004427 0.004982 0.119519 -0.000387 -0.037256 0.474144 -0.062500 0 0 0 0 0 0 3 933053
-0.004429 0.004982 0.119519 -0.020061 -0.032826 0.478544 -0.062500 0 0 0 0 0 0 3 934322
-0.004429 0.004982 0.119519 -0.029851 -0.030681 0.480091 -0.062500 0 0 0 0 0 0 3 935056
-0.004430 0.004983 0.119519 -0.034715 -0.029645 0.480630 -0.062500 0 0 0 0 0 0 3 936020
-0.004430 0.004983 0.119519 -0.037130 -0.029132 0.480811 -0.062500 0 0 0 0 0 0 3 937050
-0.004449 0.004987 0.119528 0.213841 -0.091066 0.354559 -0.062500 0 0 0 0 0 0 3 938020
-0.004459 0.004990 0.119531 0.110282 -0.064018 0.416091 -0.062500 0 0 0 0 0 0 3 939051
-0.004463 0.004991 0.119532 0.036945 -0.046017 0.448097 -0.062500 0 0 0 0 0 0 3 940048
-0.004466 0.004991 0.119533 -0.001394 -0.037051 0.460322 -0.062500 0 0 0 0 0 0 3 941049
-0.004467 0.004991 0.119533 -0.020574 -0.032723 0.464696 -0.062500 0 0 0 0 0 0 3 942048
-0.004468 0.004992 0.119533 -0.030091 -0.030629 0.466233 -0.062500 0 0 0 0 0 0 3 943042
-0.004487 0.004996 0.119542 0.213463 -0.094960 0.340593 -0.062500 0 0 0 0 0 0 3 944055
-0.004497 0.004999 0.119545 0.108099 -0.067520 0.402200 -0.062500 0 0 0 0 0 0 3 945023
-0.004502 0.005000 0.119546 0.033854 -0.049335 0.434245 -0.062500 0 0 0 0 0 0 3 946053
-0.004504 0.005000 0.119547 -0.004934 -0.040271 0.446470 -0.062500 0 0 0 0 0 0 3 947051
-0.004505 0.005001 0.119547 -0.024335 -0.035902 0.450850 -0.062500 0 0 0 0 0 0 3 948046
-0.004525 0.005005 0.119556 0.218436 -0.096005 0.326359 -0.062500 0 0 0 0 0 0 3 949048
-0.004535 0.005008 0.119559 0.110574 -0.068044 0.388236 -0.062500 0 0 0 0 0 0 3 950046
-0.004540 0.005009 0.119560 0.035077 -0.049609 0.420362 -0.062500 0 0 0 0 0 0 3 951050
-0.004542 0.005009 0.119560 -0.004327 -0.040398 0.432625 -0.062500 0 0 0 0 0 0 3 952047
-0.004544 0.005010 0.119561 -0.024037 -0.035958 0.437022 -0.062500 0 0 0 0 0 0 3 953048
-0.004544 0.005010 0.119561 -0.033824 -0.033824 0.438558 -0.062500 0 0 0 0 0 0 3 954048
-0.004564 0.005015 0.119570 0.213842 -0.095012 0.313208 -0.062500 0 0 0 0 0 0 3 955050
-0.004574 0.005017 0.119573 0.108288 -0.067555 0.374677 -0.062500 0 0 0 0 0 0 3 956046
-0.004578 0.005018 0.119574 0.033935 -0.049363 0.406624 -0.062500 0 0 0 0 0 0 3 957036
-0.004581 0.005018 0.119574 -0.004906 -0.040278 0.418843 -0.062500 0 0 0 0 0 0 3 958049
-0.004582 0.005019 0.119574 -0.024315 -0.035897 0.423213 -0.062500 0 0 0 0 0 0 3 959049
-0.004602 0.005024 0.119583 0.218690 -0.096056 0.299011 -0.062500 0 0 0 0 0 0 3 960048
-0.004612 0.005026 0.119587 0.110687 -0.068075 0.360729 -0.062500 0 0 0 0 0 0 3 961049
-0.004617 0.005027 0.119588 0.035132 -0.049611 0.392782 -0.062500 0 0 0 0 0 0 3 962047
-0.004651 0.005018 0.119587 0.413699 0.080435 0.422936 -0.062500 0 0 0 0 0 0 3 963049
-0.004669 0.005014 0.119586 0.227094 0.036215 0.418781 -0.062500 0 0 0 0 0 0 3 964046
-0.004677 0.005012 0.119586 0.096062 0.003339 0.415735 -0.062500 0 0 0 0 0 0 3 965048
-0.004682 0.005011 0.119586 0.023130 -0.018387 0.414492 -0.062500 0 0 0 0 0 0 3 966046
-0.004684 0.005010 0.119586 -0.011957 -0.027207 0.414018 -0.062500 0 0 0 0 0 0 3 967038
-0.004685 0.005010 0.119586 -0.029536 -0.031620 0.413850 -0.062500 0 0 0 0 0 0 3 968036
-0.004705 0.005014 0.119595 0.214587 -0.096098 0.288422 -0.062500 0 0 0 0 0 0 3 969040
-0.004715 0.005017 0.119598 0.106841 -0.070252 0.349415 -0.062500 0 0 0 0 0 0 3 970050
-0.004719 0.005018 0.119599 0.031396 -0.052848 0.381169 -0.062500 0 0 0 0 0 0 3 971049
-0.004722 0.005018 0.119600 -0.007997 -0.044146 0.393308 -0.062500 0 0 0 0 0 0 3 972047
-0.004743 0.005023 0.119609 0.225355 -0.102282 0.272415 -0.062500 0 0 0 0 0 0 3 973048
-0.004753 0.005026 0.119612 0.112178 -0.073301 0.334880 -0.062500 0 0 0 0 0 0 3 974047
-0.004758 0.005027 0.119613 0.034036 -0.054358 0.367153 -0.062500 0 0 0 0 0 0 3 975045
-0.004760 0.005027 0.119614 -0.006669 -0.044901 0.379469 -0.062500 0 0 0 0 0 0 3 976046
-0.004781 0.005032 0.119623 0.226151 -0.102671 0.258791 -0.062500 0 0 0 0 0 0 3 977048
-0.004804 0.005021 0.119615 0.277572 0.109560 0.465041 -0.062500 0 0 0 0 0 0 3 978047
-0.004815 0.005015 0.119613 0.135783 0.053002 0.427448 -0.062500 0 0 0 0 0 0 3 979054
-0.004821 0.005012 0.119612 0.047013 0.009547 0.403271 -0.062500 0 0 0 0 0 0 3 980041
-0.004844 0.005015 0.119621 0.253703 -0.075665 0.268811 -0.062500 0 0 0 0 0 0 3 981032
-0.004855 0.005017 0.119624 0.126505 -0.060138 0.326101 -0.062500 0 0 0 0 0 0 3 982041
-0.004860 0.005018 0.119625 0.041261 -0.047812 0.356522 -0.062500 0 0 0 0 0 0 3 983032
-0.004863 0.005018 0.119625 -0.003056 -0.041654 0.368193 -0.062500 0 0 0 0 0 0 3 984042
-0.004864 0.005018 0.119625 -0.025202 -0.038723 0.372364 -0.062500 0 0 0 0 0 0 3 985031
-0.004884 0.005023 0.119634 0.217207 -0.099683 0.249127 -0.062500 0 0 0 0 0 0 3 986040
-0.004894 0.005025 0.119637 0.106257 -0.078229 0.310299 -0.062500 0 0 0 0 0 0 3 987032
-0.004899 0.005026 0.119638 0.030135 -0.059924 0.342090 -0.062500 0 0 0 0 0 0 3 988041
-0.004902 0.005027 0.119639 -0.009560 -0.050788 0.354229 -0.062500 0 0 0 0 0 0 3 989032
-0.004903 0.005027 0.119639 -0.029401 -0.046373 0.358580 -0.062500 0 0 0 0 0 0 3 990041
-0.004923 0.005032 0.119648 0.214301 -0.106603 0.235557 -0.062500 0 0 0 0 0 0 3 991033
-0.004933 0.005034 0.119651 0.105734 -0.078598 0.296663 -0.062500 0 0 0 0 0 0 3 992050
-0.004950 0.005021 0.119642 0.194649 0.122869 0.472584 -0.062500 0 0 0 0 0 0 3 993051
-0.004979 0.005020 0.119648 0.345463 -0.005854 0.290358 -0.062500 0 0 0 0 0 0 3 994038
-0.004993 0.005019 0.119649 0.174058 -0.027364 0.318651 -0.062500 0 0 0 0 0 0 3 995043
-0.005000 0.005019 0.119650 0.064604 -0.034665 0.337698 -0.062500 0 0 0 0 0 0 3 996024
-0.005003 0.005018 0.119650 0.007841 -0.038276 0.345250 -0.062500 0 0 0 0 0 0 3 997036
-0.005005 0.005018 0.119650 -0.020642 -0.040154 0.347985 -0.062500 0 0 0 0 0 0 3 998037
-0.005026 0.005023 0.119659 0.218948 -0.103544 0.224745 -0.062500 0 0 0 0 0 0 3 999046
-0.005036 0.005025 0.119663 0.108032 -0.077088 0.285463 -0.062500 0 0 0 0 0 0 4 33
-0.005041 0.005026 0.119664 0.031009 -0.059370 0.317062 -0.062500 0 0 0 0 0 0 4 1045
-0.005043 0.005027 0.119664 -0.009121 -0.050508 0.329144 -0.062500 0 0 0 0 0 0 4 2044
-0.005044 0.005027 0.119664 -0.029188 -0.046240 0.333470 -0.062500 0 0 0 0 0 0 4 3049
-0.005064 0.005032 0.119673 0.214772 -0.106586 0.210944 -0.062500 0 0 0 0 0 0 4 4046
-0.005074 0.005034 0.119676 0.105947 -0.078612 0.271796 -0.062500 0 0 0 0 0 0 4 5047
-0.005092 0.005021 0.119667 0.194532 0.122789 0.447890 -0.062500 0 0 0 0 0 0 4 6047
-0.005101 0.005015 0.119664 0.091807 0.056476 0.389875 -0.062500 0 0 0 0 0 0 4 7049
-0.005125 0.005017 0.119671 0.278599 -0.061620 0.233708 -0.062500 0 0 0 0 0 0 4 8047
-0.005137 0.005017 0.119674 0.138665 -0.059933 0.281409 -0.062500 0 0 0 0 0 0 4 9049
-0.005143 0.005018 0.119675 0.046684 -0.054516 0.308297 -0.062500 0 0 0 0 0 0 4 10050
-0.005145 0.005018 0.119675 -0.001058 -0.051745 0.318710 -0.062500 0 0 0 0 0 0 4 11020
-0.005147 0.005018 0.119675 -0.024916 -0.050479 0.322452 -0.062500 0 0 0 0 0 0 4 12046
-0.005167 0.005023 0.119684 0.217361 -0.112357 0.200091 -0.062500 0 0 0 0 0 0 4 13046
-0.005177 0.005025 0.119687 0.107437 -0.085128 0.260660 -0.062500 0 0 0 0 0 0 4 14046
-0.005182 0.005026 0.119689 0.030894 -0.066995 0.292182 -0.062500 0 0 0 0 0 0 4 15047
-0.005185 0.005027 0.119689 -0.009003 -0.057943 0.304226 -0.062500 0 0 0 0 0 0 4 16045
-0.005186 0.005027 0.119689 -0.028921 -0.053563 0.308554 -0.062500 0 0 0 0 0 0 4 17047
-0.005206 0.005032 0.119698 0.215474 -0.113911 0.186547 -0.062500 0 0 0 0 0 0 4 18045
-0.005216 0.005034 0.119701 0.106485 -0.085913 0.247115 -0.062500 0 0 0 0 0 0 4 19047
-0.005233 0.005021 0.119692 0.194752 0.115445 0.423377 -0.062500 0 0 0 0 0 0 4 20045
-0.005242 0.005015 0.119689 0.092173 0.049189 0.365214 -0.062500 0 0 0 0 0 0 4 21047
-0.005247 0.005012 0.119687 0.024580 0.000759 0.332793 -0.062500 0 0 0 0 0 0 4 22044
-0.005269 0.005015 0.119696 0.243008 -0.086970 0.196919 -0.062500 0 0 0 0 0 0 4 23047
-0.005279 0.005016 0.119699 0.120424 -0.072564 0.252331 -0.062500 0 0 0 0 0 0 4 24016
-0.005285 0.005017 0.119700 0.037435 -0.060773 0.281982 -0.062500 0 0 0 0 0 0 4 25044
-0.005287 0.005017 0.119700 -0.005723 -0.054843 0.293386 -0.062500 0 0 0 0 0 0 4 26017
-0.005289 0.005018 0.119700 -0.027266 -0.052032 0.297477 -0.062500 0 0 0 0 0 0 4 27048
-0.005289 0.005018 0.119700 -0.037977 -0.050685 0.298928 -0.062500 0 0 0 0 0 0 4 28045
-0.005309 0.005023 0.119709 0.211244 -0.112517 0.176268 -0.062500 0 0 0 0 0 0 4 29046
-0.005319 0.005025 0.119712 0.104358 -0.085233 0.236287 -0.062500 0 0 0 0 0 0 4 30044
-0.005324 0.005026 0.119713 0.030957 -0.073561 0.267574 -0.062500 0 0 0 0 0 0 4 31047
-0.005339 0.005012 0.119703 0.156016 0.118289 0.424560 -0.062500 0 0 0 0 0 0 4 32044
-0.005347 0.005006 0.119700 0.073690 0.047198 0.358518 -0.062500 0 0 0 0 0 0 4 33034
-0.005370 0.005007 0.119707 0.270913 -0.066038 0.200277 -0.062500 0 0 0 0 0 0 4 34041
-0.005382 0.005008 0.119710 0.135656 -0.065456 0.246460 -0.062500 0 0 0 0 0 0 4 35047
-0.005387 0.005008 0.119711 0.045968 -0.060546 0.272742 -0.062500 0 0 0 0 0 0 4 36050
-0.005390 0.005008 0.119711 -0.000596 -0.058010 0.282935 -0.062500 0 0 0 0 0 0 4 37047
-0.005392 0.005008 0.119711 -0.023878 -0.056868 0.286617 -0.062500 0 0 0 0 0 0 4 38045
-0.005412 0.005013 0.119720 0.219327 -0.118860 0.165122 -0.062500 0 0 0 0 0 0 4 39049
-0.005422 0.005016 0.119723 0.109198 -0.091664 0.225235 -0.062500 0 0 0 0 0 0 4 40050
-0.005427 0.005017 0.119724 0.032541 -0.073528 0.256514 -0.062500 0 0 0 0 0 0 4 41046
-0.005429 0.005017 0.119725 -0.007360 -0.064458 0.268494 -0.062500 0 0 0 0 0 0 4 42041
-0.005431 0.005017 0.119725 -0.027287 -0.060064 0.272785 -0.062500 0 0 0 0 0 0 4 43046
-0.005431 0.005018 0.119725 -0.037187 -0.057961 0.274302 -0.062500 0 0 0 0 0 0 4 44046
-0.005451 0.005022 0.119734 0.212833 -0.119446 0.152203 -0.062500 0 0 0 0 0 0 4 45044
-0.005461 0.005025 0.119737 0.105959 -0.091963 0.211959 -0.062500 0 0 0 0 0 0 4 46031
-0.005466 0.005026 0.119738 0.030924 -0.073664 0.243105 -0.062500 0 0 0 0 0 0 4 47112
-0.005468 0.005026 0.119738 -0.008189 -0.064521 0.255038 -0.062500 0 0 0 0 0 0 4 48098
-0.005489 0.005031 0.119747 0.227326 -0.122659 0.136825 -0.062500 0 0 0 0 0 0 4 49113
-0.005499 0.005034 0.119750 0.113160 -0.093534 0.197833 -0.062500 0 0 0 0 0 0 4 50097
-0.005517 0.005021 0.119741 0.198424 0.108223 0.374770 -0.062500 0 0 0 0 0 0 4 51119
-0.005526 0.005015 0.119738 0.094915 0.042313 0.316395 -0.062500 0 0 0 0 0 0 4 52029
-0.005530 0.005011 0.119736 0.026837 -0.005932 0.283834 -0.062500 0 0 0 0 0 0 4 53039
-0.005533 0.005010 0.119736 -0.007499 -0.036448 0.271211 -0.062500 0 0 0 0 0 0 4 54029
-0.005553 0.005014 0.119745 0.229083 -0.111517 0.144385 -0.062500 0 0 0 0 0 0 4 55039
-0.005564 0.005016 0.119748 0.115112 -0.090728 0.202159 -0.062500 0 0 0 0 0 0 4 56028
-0.005569 0.005017 0.119749 0.036485 -0.075760 0.232592 -0.062500 0 0 0 0 0 0 4 57039
-0.005571 0.005017 0.119749 -0.004424 -0.068256 0.244269 -0.062500 0 0 0 0 0 0 4 58029
-0.005572 0.005017 0.119749 -0.024843 -0.064654 0.248461 -0.062500 0 0 0 0 0 0 4 59030
-0.005573 0.005018 0.119749 -0.034986 -0.062917 0.249933 -0.062500 0 0 0 0 0 0 4 60040
-0.005593 0.005022 0.119758 0.215280 -0.124650 0.128350 -0.062500 0 0 0 0 0 0 4 61045
-0.005603 0.005025 0.119761 0.108125 -0.097256 0.187815 -0.062500 0 0 0 0 0 0 4 62049
-0.005608 0.005026 0.119762 0.032969 -0.079012 0.218848 -0.062500 0 0 0 0 0 0 4 63044
-0.005610 0.005026 0.119762 -0.006195 -0.069867 0.230730 -0.062500 0 0 0 0 0 0 4 64033
-0.005611 0.005027 0.119763 -0.025728 -0.065458 0.234991 -0.062500 0 0 0 0 0 0 4 65026
-0.005631 0.005031 0.119771 0.219976 -0.125917 0.114542 -0.062500 0 0 0 0 0 0 4 66038
-0.005641 0.005034 0.119774 0.110478 -0.097872 0.174282 -0.062500 0 0 0 0 0 0 4 67026
-0.005659 0.005021 0.119765 0.197843 0.103284 0.351049 -0.062500 0 0 0 0 0 0 4 68035
-0.005668 0.005015 0.119762 0.095645 0.037162 0.292375 -0.062500 0 0 0 0 0 0 4 69041
-0.005672 0.005011 0.119761 0.028214 -0.011182 0.259684 -0.062500 0 0 0 0 0 0 4 70036
-0.005675 0.005010 0.119760 -0.007767 -0.036397 0.247005 -0.062500 0 0 0 0 0 0 4 71035
-0.005695 0.005014 0.119769 0.229311 -0.111541 0.120693 -0.062500 0 0 0 0 0 0 4 72033
-0.005706 0.005016 0.119772 0.115217 -0.090759 0.178178 -0.062500 0 0 0 0 0 0 4 73033
-0.005711 0.005017 0.119773 0.036523 -0.075786 0.208479 -0.062500 0 0 0 0 0 0 4 74033
-0.005713 0.005017 0.119773 -0.004412 -0.068269 0.220102 -0.062500 0 0 0 0 0 0 4 75035
-0.005714 0.005017 0.119773 -0.024844 -0.064652 0.224283 -0.062500 0 0 0 0 0 0 4 76017
-0.005715 0.005017 0.119773 -0.034981 -0.062924 0.225761 -0.062500 0 0 0 0 0 0 4 77022
-0.005735 0.005022 0.119782 0.215630 -0.124697 0.104686 -0.062500 0 0 0 0 0 0 4 78035
-0.005745 0.005025 0.119785 0.110304 -0.101717 0.163888 -0.062500 0 0 0 0 0 0 4 79043
-0.005750 0.005026 0.119786 0.035037 -0.083450 0.194786 -0.062500 0 0 0 0 0 0 4 80035
-0.005752 0.005026 0.119787 -0.004161 -0.074309 0.206616 -0.062500 0 0 0 0 0 0 4 81035
-0.005766 0.005012 0.119776 0.139796 0.112636 0.356778 -0.062500 0 0 0 0 0 0 4 82015
-0.005793 0.005011 0.119781 0.323584 -0.023219 0.166174 -0.062500 0 0 0 0 0 0 4 83034
-0.005806 0.005010 0.119783 0.166309 -0.048002 0.188633 -0.062500 0 0 0 0 0 0 4 84034
-0.005812 0.005009 0.119784 0.063720 -0.056812 0.205368 -0.062500 0 0 0 0 0 0 4 85032
-0.005816 0.005009 0.119784 0.010374 -0.061106 0.212110 -0.062500 0 0 0 0 0 0 4 86033
-0.005817 0.005009 0.119784 -0.016391 -0.063340 0.214568 -0.062500 0 0 0 0 0 0 4 87034
-0.005818 0.005008 0.119784 -0.029713 -0.064482 0.215437 -0.062500 0 0 0 0 0 0 4 88033
-0.005819 0.005008 0.119784 -0.036387 -0.065081 0.215740 -0.062500 0 0 0 0 0 0 4 89031
-0.005838 0.005013 0.119793 0.216199 -0.128016 0.094628 -0.062500 0 0 0 0 0 0 4 90033
-0.005848 0.005015 0.119796 0.109577 -0.101182 0.153490 -0.062500 0 0 0 0 0 0 4 91029
-0.005853 0.005017 0.119797 0.034662 -0.083184 0.184239 -0.062500 0 0 0 0 0 0 4 92035
-0.005868 0.005003 0.119787 0.158987 0.108266 0.342171 -0.062500 0 0 0 0 0 0 4 93034
-0.005876 0.004996 0.119783 0.077358 0.037276 0.275618 -0.062500 0 0 0 0 0 0 4 94032
-0.005899 0.004998 0.119791 0.276210 -0.076051 0.118996 -0.062500 0 0 0 0 0 0 4 95035
-0.005911 0.004999 0.119793 0.140274 -0.075407 0.164014 -0.062500 0 0 0 0 0 0 4 96032
-0.005917 0.004999 0.119794 0.050194 -0.070434 0.189765 -0.062500 0 0 0 0 0 0 4 97033
-0.005920 0.004999 0.119794 0.003469 -0.067848 0.199781 -0.062500 0 0 0 0 0 0 4 98031
-0.005921 0.004999 0.119795 -0.019875 -0.066665 0.203387 -0.062500 0 0 0 0 0 0 4 99034
-0.005922 0.004999 0.119795 -0.031483 -0.066140 0.204662 -0.062500 0 0 0 0 0 0 4 100031
-0.005922 0.004999 0.119795 -0.037270 -0.065907 0.205115 -0.062500 0 0 0 0 0 0 4 101035
-0.005942 0.005004 0.119803 0.216006 -0.128450 0.084429 -0.062500 0 0 0 0 0 0 4 102025
-0.005952 0.005006 0.119806 0.109464 -0.101416 0.143111 -0.062500 0 0 0 0 0 0 4 103035
-0.005969 0.004993 0.119797 0.199563 0.095439 0.320146 -0.062500 0 0 0 0 0 0 4 104032
-0.005978 0.004987 0.119794 0.098530 0.029208 0.261019 -0.062500 0 0 0 0 0 0 4 105031
-0.005982 0.004984 0.119792 0.031635 -0.019174 0.228096 -0.062500 0 0 0 0 0 0 4 106017
-0.006004 0.004987 0.119801 0.252140 -0.107076 0.094674 -0.062500 0 0 0 0 0 0 4 107034
-0.006015 0.004989 0.119804 0.128628 -0.092652 0.148604 -0.062500 0 0 0 0 0 0 4 108033
-0.006021 0.004989 0.119805 0.045144 -0.080794 0.177562 -0.062500 0 0 0 0 0 0 4 109032
-0.006023 0.004990 0.119805 0.001793 -0.074803 0.188713 -0.062500 0 0 0 0 0 0 4 110033
-0.006024 0.004990 0.119805 -0.019840 -0.071945 0.192721 -0.062500 0 0 0 0 0 0 4 111034
-0.006025 0.004990 0.119805 -0.030576 -0.070585 0.194147 -0.062500 0 0 0 0 0 0 4 112032
-0.006058 0.004981 0.119803 0.383515 0.049668 0.220734 -0.062500 0 0 0 0 0 0 4 113033
-0.006074 0.004976 0.119803 0.213667 0.001703 0.208422 -0.062500 0 0 0 0 0 0 4 114032
-0.006082 0.004974 0.119802 0.090692 -0.032801 0.201827 -0.062500 0 0 0 0 0 0 4 115116
-0.006086 0.004973 0.119802 0.025266 -0.051008 0.199258 -0.062500 0 0 0 0 0 0 4 116111
-0.006088 0.004972 0.119802 -0.007880 -0.060170 0.198319 -0.062500 0 0 0 0 0 0 4 117094
-0.006089 0.004972 0.119802 -0.024525 -0.064741 0.197988 -0.062500 0 0 0 0 0 0 4 118110
-0.006090 0.004972 0.119802 -0.032855 -0.067014 0.197872 -0.062500 0 0 0 0 0 0 4 119114
-0.006110 0.004977 0.119811 0.219500 -0.130856 0.077581 -0.062500 0 0 0 0 0 0 4 120112
-0.006120 0.004979 0.119814 0.112098 -0.104446 0.135898 -0.062500 0 0 0 0 0 0 4 121113
-0.006125 0.004980 0.119815 0.036786 -0.086645 0.166389 -0.062500 0 0 0 0 0 0 4 122111
-0.006127 0.004981 0.119815 -0.002405 -0.077717 0.178087 -0.062500 0 0 0 0 0 0 4 123096
-0.006128 0.004981 0.119815 -0.021949 -0.073395 0.182285 -0.062500 0 0 0 0 0 0 4 124037
-0.006141 0.004967 0.119805 0.131206 0.110887 0.330584 -0.062500 0 0 0 0 0 0 4 125027
-0.006148 0.004960 0.119801 0.064588 0.036676 0.260002 -0.062500 0 0 0 0 0 0 4 126027
-0.006171 0.004962 0.119809 0.273141 -0.081289 0.102886 -0.062500 0 0 0 0 0 0 4 127036
-0.006183 0.004962 0.119811 0.140490 -0.081416 0.146878 -0.062500 0 0 0 0 0 0 4 128027
-0.006188 0.004963 0.119812 0.052027 -0.076787 0.172184 -0.062500 0 0 0 0 0 0 4 129037
-0.006191 0.004963 0.119812 0.006108 -0.074357 0.182052 -0.062500 0 0 0 0 0 0 4 130028
-0.006193 0.004963 0.119812 -0.016830 -0.073269 0.185597 -0.062500 0 0 0 0 0 0 4 131161
-0.006193 0.004963 0.119812 -0.028227 -0.072780 0.186857 -0.062500 0 0 0 0 0 0 4 132030
-0.006194 0.004963 0.119812 -0.033901 -0.072550 0.187306 -0.062500 0 0 0 0 0 0 4 133043
-0.006214 0.004968 0.119821 0.220055 -0.135156 0.067579 -0.062500 0 0 0 0 0 0 4 134260
-0.006236 0.004956 0.119814 0.275866 0.073974 0.272781 -0.062500 0 0 0 0 0 0 4 135031
-0.006247 0.004950 0.119811 0.139141 0.016901 0.232056 -0.062500 0 0 0 0 0 0 4 136154
-0.006253 0.004947 0.119810 0.052757 -0.026707 0.206415 -0.062500 0 0 0 0 0 0 4 137033
-0.006256 0.004946 0.119810 0.007201 -0.049629 0.196248 -0.062500 0 0 0 0 0 0 4 138153
-0.006257 0.004945 0.119810 -0.016001 -0.061066 0.192572 -0.062500 0 0 0 0 0 0 4 139159
-0.006258 0.004945 0.119809 -0.027706 -0.066752 0.191261 -0.062500 0 0 0 0 0 0 4 140185
-0.006258 0.004945 0.119809 -0.033604 -0.069563 0.190802 -0.062500 0 0 0 0 0 0 4 141155
-0.006258 0.004945 0.119809 -0.036572 -0.070961 0.190623 -0.062500 0 0 0 0 0 0 4 142159
-0.006278 0.004949 0.119818 0.218845 -0.134371 0.070928 -0.062500 0 0 0 0 0 0 4 143157
-0.006288 0.004952 0.119821 0.112603 -0.107767 0.128936 -0.062500 0 0 0 0 0 0 4 144158
-0.006293 0.004953 0.119822 0.037848 -0.089848 0.159271 -0.062500 0 0 0 0 0 0 4 145155
-0.006295 0.004953 0.119822 -0.001064 -0.080840 0.170908 -0.062500 0 0 0 0 0 0 4 146156
-0.006296 0.004953 0.119823 -0.020441 -0.076490 0.175105 -0.062500 0 0 0 0 0 0 4 147157
-0.006297 0.004954 0.119823 -0.030038 -0.074384 0.176587 -0.062500 0 0 0 0 0 0 4 148156
-0.006297 0.004954 0.119823 -0.034816 -0.073352 0.177097 -0.062500 0 0 0 0 0 0 4 149165
-0.006317 0.004958 0.119831 0.219847 -0.135595 0.057784 -0.062500 0 0 0 0 0 0 4 150161
-0.006327 0.004961 0.119834 0.113086 -0.108366 0.115789 -0.062500 0 0 0 0 0 0 4 151162
-0.006344 0.004948 0.119825 0.200566 0.091894 0.293375 -0.062500 0 0 0 0 0 0 4 152148
-0.006353 0.004942 0.119821 0.099980 0.025884 0.233762 -0.062500 0 0 0 0 0 0 4 153154
-0.006358 0.004938 0.119820 0.033272 -0.022363 0.200552 -0.062500 0 0 0 0 0 0 4 154155
-0.006360 0.004937 0.119820 -0.002438 -0.047523 0.187667 -0.062500 0 0 0 0 0 0 4 155158
-0.006361 0.004936 0.119820 -0.020789 -0.060044 0.183015 -0.062500 0 0 0 0 0 0 4 156155
-0.006362 0.004936 0.119820 -0.030087 -0.066242 0.181356 -0.062500 0 0 0 0 0 0 4 157155
-0.006362 0.004936 0.119820 -0.034800 -0.069310 0.180768 -0.062500 0 0 0 0 0 0 4 158154
-0.006362 0.004936 0.119820 -0.037141 -0.070839 0.180565 -0.062500 0 0 0 0 0 0 4 159158
-0.006382 0.004940 0.119828 0.218807 -0.134338 0.061220 -0.062500 0 0 0 0 0 0 4 160153
-0.006392 0.004943 0.119831 0.113882 -0.110247 0.119027 -0.062500 0 0 0 0 0 0 4 161153
-0.006396 0.004944 0.119832 0.039138 -0.092339 0.149263 -0.062500 0 0 0 0 0 0 4 162153
-0.006399 0.004944 0.119832 0.000220 -0.083350 0.160877 -0.062500 0 0 0 0 0 0 4 163156
-0.006400 0.004944 0.119833 -0.019132 -0.078979 0.165046 -0.062500 0 0 0 0 0 0 4 164156
-0.006401 0.004945 0.119833 -0.028744 -0.076865 0.166538 -0.062500 0 0 0 0 0 0 4 165032
-0.006401 0.004945 0.119833 -0.033511 -0.075845 0.167047 -0.062500 0 0 0 0 0 0 4 166138
-0.006401 0.004945 0.119833 -0.035875 -0.075329 0.167232 -0.062500 0 0 0 0 0 0 4 167157
-0.006421 0.004949 0.119841 0.220228 -0.137848 0.048184 -0.062500 0 0 0 0 0 0 4 168155
-0.006431 0.004952 0.119844 0.113912 -0.110773 0.105945 -0.062500 0 0 0 0 0 0 4 169154
-0.006448 0.004939 0.119835 0.201437 0.089354 0.283653 -0.062500 0 0 0 0 0 0 4 170156
-0.006457 0.004933 0.119831 0.101113 0.023380 0.223900 -0.062500 0 0 0 0 0 0 4 171156
-0.006461 0.004929 0.119830 0.034510 -0.024860 0.190628 -0.062500 0 0 0 0 0 0 4 172155
-0.006464 0.004928 0.119830 -0.001146 -0.050017 0.177701 -0.062500 0 0 0 0 0 0 4 173158
-0.006465 0.004927 0.119830 -0.019485 -0.062543 0.173031 -0.062500 0 0 0 0 0 0 4 174149
-0.006465 0.004927 0.119830 -0.028773 -0.068731 0.171366 -0.062500 0 0 0 0 0 0 4 175155
-0.006466 0.004927 0.119830 -0.033475 -0.071799 0.170787 -0.062500 0 0 0 0 0 0 4 176153
-0.006485 0.004931 0.119838 0.221554 -0.136090 0.051696 -0.062500 0 0 0 0 0 0 4 177153
-0.006495 0.004934 0.119841 0.114589 -0.109901 0.109238 -0.062500 0 0 0 0 0 0 4 178153
-0.006500 0.004935 0.119842 0.039473 -0.092181 0.139372 -0.062500 0 0 0 0 0 0 4 179155
-0.006502 0.004935 0.119842 0.000389 -0.083252 0.150947 -0.062500 0 0 0 0 0 0 4 180160
-0.006504 0.004935 0.119843 -0.019057 -0.078949 0.155116 -0.062500 0 0 0 0 0 0 4 181159
-0.006504 0.004936 0.119843 -0.028698 -0.076858 0.156585 -0.062500 0 0 0 0 0 0 4 182153
-0.006504 0.004936 0.119843 -0.033479 -0.075816 0.157110 -0.062500 0 0 0 0 0 0 4 183156
-0.006524 0.004940 0.119851 0.221653 -0.138114 0.038547 -0.062500 0 0 0 0 0 0 4 184153
-0.006534 0.004943 0.119854 0.114624 -0.110910 0.096155 -0.062500 0 0 0 0 0 0 4 185146
-0.006539 0.004944 0.119855 0.039480 -0.092673 0.126290 -0.062500 0 0 0 0 0 0 4 186155
-0.006541 0.004944 0.119855 0.000393 -0.083502 0.137883 -0.062500 0 0 0 0 0 0 4 187237
-0.006543 0.004945 0.119856 -0.019062 -0.079063 0.142044 -0.062500 0 0 0 0 0 0 4 188233
-0.006543 0.004945 0.119856 -0.028696 -0.076920 0.143505 -0.062500 0 0 0 0 0 0 4 189217
-0.006543 0.004945 0.119856 -0.033495 -0.075859 0.144045 -0.062500 0 0 0 0 0 0 4 190230
-0.006544 0.004945 0.119856 -0.035854 -0.075361 0.144206 -0.062500 0 0 0 0 0 0 4 191218
-0.006556 0.004931 0.119845 0.125066 0.106778 0.292022 -0.062500 0 0 0 0 0 0 4 192216
-0.006582 0.004929 0.119850 0.320821 -0.030972 0.102011 -0.062500 0 0 0 0 0 0 4 193232
-0.006596 0.004928 0.119852 0.167441 -0.056580 0.121991 -0.062500 0 0 0 0 0 0 4 194216
-0.006602 0.004927 0.119852 0.067859 -0.067818 0.137634 -0.062500 0 0 0 0 0 0 4 195169
-0.006605 0.004927 0.119852 0.015423 -0.072272 0.143966 -0.062500 0 0 0 0 0 0 4 196151
-0.006607 0.004927 0.119852 -0.010871 -0.074554 0.146294 -0.062500 0 0 0 0 0 0 4 197158
-0.006608 0.004927 0.119852 -0.023970 -0.075729 0.147098 -0.062500 0 0 0 0 0 0 4 198149
-0.006628 0.004932 0.119861 0.227228 -0.139149 0.029029 -0.062500 0 0 0 0 0 0 4 199159
-0.006638 0.004934 0.119864 0.118007 -0.112492 0.086476 -0.062500 0 0 0 0 0 0 4 200149
-0.006643 0.004935 0.119865 0.041768 -0.094515 0.116545 -0.062500 0 0 0 0 0 0 4 201159
-0.006645 0.004935 0.119865 0.002136 -0.085493 0.128087 -0.062500 0 0 0 0 0 0 4 202149
-0.006646 0.004936 0.119865 -0.017584 -0.081120 0.132247 -0.062500 0 0 0 0 0 0 4 203164
-0.006647 0.004936 0.119865 -0.027376 -0.078993 0.133714 -0.062500 0 0 0 0 0 0 4 204156
-0.006647 0.004936 0.119865 -0.032215 -0.077959 0.134228 -0.062500 0 0 0 0 0 0 4 205159
-0.006667 0.004941 0.119874 0.223225 -0.140290 0.016216 -0.062500 0 0 0 0 0 0 4 206169
-0.006677 0.004943 0.119877 0.116009 -0.113070 0.073540 -0.062500 0 0 0 0 0 0 4 207150
-0.006682 0.004944 0.119878 0.040754 -0.094807 0.103557 -0.062500 0 0 0 0 0 0 4 208157
-0.006684 0.004945 0.119878 0.001620 -0.085628 0.115077 -0.062500 0 0 0 0 0 0 4 209149
-0.006685 0.004945 0.119878 -0.017834 -0.081189 0.119229 -0.062500 0 0 0 0 0 0 4 210153
-0.006686 0.004945 0.119878 -0.027482 -0.079032 0.120707 -0.062500 0 0 0 0 0 0 4 211165
-0.006706 0.004950 0.119887 0.225712 -0.140835 0.003157 -0.062500 0 0 0 0 0 0 4 212170
-0.006716 0.004952 0.119890 0.117215 -0.113342 0.060546 -0.062500 0 0 0 0 0 0 4 213166
-0.006721 0.004953 0.119891 0.041368 -0.094937 0.090546 -0.062500 0 0 0 0 0 0 4 214161
-0.006723 0.004954 0.119891 0.001923 -0.085706 0.102075 -0.062500 0 0 0 0 0 0 4 215167
-0.006724 0.004954 0.119891 -0.017689 -0.081223 0.106226 -0.062500 0 0 0 0 0 0 4 216166
-0.006737 0.004940 0.119881 0.134419 0.102742 0.255781 -0.062500 0 0 0 0 0 0 4 217165
-0.006744 0.004934 0.119877 0.068526 0.028759 0.184709 -0.062500 0 0 0 0 0 0 4 218163
-0.006767 0.004935 0.119884 0.277138 -0.086182 0.029440 -0.062500 0 0 0 0 0 0 4 219166
-0.006779 0.004936 0.119887 0.143748 -0.086246 0.072109 -0.062500 0 0 0 0 0 0 4 220166
-0.006785 0.004936 0.119888 0.054861 -0.081515 0.096804 -0.062500 0 0 0 0 0 0 4 221166
-0.006787 0.004936 0.119888 0.008744 -0.079040 0.106449 -0.062500 0 0 0 0 0 0 4 222165
-0.006789 0.004936 0.119888 -0.014253 -0.077911 0.109933 -0.062500 0 0 0 0 0 0 4 223165
-0.006809 0.004941 0.119897 0.234299 -0.142313 -0.006496 -0.062500 0 0 0 0 0 0 4 224165
-0.006819 0.004943 0.119900 0.122381 -0.115101 0.050930 -0.062500 0 0 0 0 0 0 4 225163
-0.006824 0.004944 0.119901 0.044777 -0.096845 0.080941 -0.062500 0 0 0 0 0 0 4 226165
-0.006827 0.004945 0.119901 0.004500 -0.087680 0.092467 -0.062500 0 0 0 0 0 0 4 227156
-0.006828 0.004945 0.119901 -0.015541 -0.083234 0.096613 -0.062500 0 0 0 0 0 0 4 228153
-0.006829 0.004945 0.119901 -0.025474 -0.081063 0.098095 -0.062500 0 0 0 0 0 0 4 229154
-0.006849 0.004950 0.119909 0.227953 -0.142918 -0.018914 -0.062500 0 0 0 0 0 0 4 230152
-0.006859 0.004953 0.119912 0.119223 -0.115422 0.038184 -0.062500 0 0 0 0 0 0 4 231154
-0.006863 0.004954 0.119913 0.043214 -0.097012 0.068053 -0.062500 0 0 0 0 0 0 4 232152
-0.006866 0.004954 0.119914 0.003718 -0.087753 0.079548 -0.062500 0 0 0 0 0 0 4 233154
-0.006867 0.004954 0.119914 -0.015938 -0.083258 0.083675 -0.062500 0 0 0 0 0 0 4 234154
-0.006888 0.004959 0.119922 0.232796 -0.144010 -0.032215 -0.062500 0 0 0 0 0 0 4 235137
-0.006898 0.004962 0.119925 0.121639 -0.115964 0.025123 -0.062500 0 0 0 0 0 0 4 236152
-0.006902 0.004963 0.119926 0.044414 -0.097266 0.055079 -0.062500 0 0 0 0 0 0 4 237152
-0.006917 0.004949 0.119916 0.165901 0.093834 0.215011 -0.062500 0 0 0 0 0 0 4 238154
-0.006925 0.004943 0.119913 0.085088 0.023360 0.147428 -0.062500 0 0 0 0 0 0 4 239155
-0.006929 0.004940 0.119911 0.028167 -0.027009 0.111225 -0.062500 0 0 0 0 0 0 4 240154
-0.006931 0.004938 0.119911 -0.002758 -0.053199 0.097218 -0.062500 0 0 0 0 0 0 4 241152
-0.006952 0.004942 0.119919 0.239809 -0.129135 -0.024976 -0.062500 0 0 0 0 0 0 4 242152
-0.006962 0.004944 0.119922 0.125233 -0.108597 0.029923 -0.062500 0 0 0 0 0 0 4 243155
-0.006967 0.004945 0.119923 0.046232 -0.093618 0.059027 -0.062500 0 0 0 0 0 0 4 244147
-0.006970 0.004945 0.119923 0.005231 -0.086075 0.070226 -0.062500 0 0 0 0 0 0 4 245156
-0.006971 0.004946 0.119923 -0.015184 -0.082423 0.074264 -0.062500 0 0 0 0 0 0 4 246157
-0.006972 0.004946 0.119923 -0.025279 -0.080665 0.075692 -0.062500 0 0 0 0 0 0 4 247155
-0.006984 0.004932 0.119913 0.131113 0.101831 0.224808 -0.062500 0 0 0 0 0 0 4 248153
-0.007011 0.004930 0.119918 0.326581 -0.035688 0.036230 -0.062500 0 0 0 0 0 0 4 249152
-0.007024 0.004929 0.119919 0.172442 -0.062392 0.055185 -0.062500 0 0 0 0 0 0 4 250153
-0.007030 0.004928 0.119920 0.070897 -0.071373 0.070342 -0.062500 0 0 0 0 0 0 4 251153
-0.007034 0.004928 0.119920 0.018085 -0.075728 0.076497 -0.062500 0 0 0 0 0 0 4 252152
-0.007035 0.004928 0.119920 -0.008406 -0.077966 0.078749 -0.062500 0 0 0 0 0 0 4 253151
-0.007036 0.004928 0.119920 -0.021594 -0.079124 0.079553 -0.062500 0 0 0 0 0 0 4 254151
-0.007056 0.004933 0.119928 0.230658 -0.142654 -0.036910 -0.062500 0 0 0 0 0 0 4 255152
-0.007066 0.004935 0.119931 0.120828 -0.115982 0.019683 -0.062500 0 0 0 0 0 0 4 256144
-0.007071 0.004936 0.119932 0.044276 -0.097967 0.049346 -0.062500 0 0 0 0 0 0 4 257152
-0.007086 0.004922 0.119922 0.165763 0.092658 0.209581 -0.062500 0 0 0 0 0 0 4 258143
-0.007094 0.004916 0.119918 0.085363 0.022100 0.141804 -0.062500 0 0 0 0 0 0 4 259236
-0.007098 0.004913 0.119917 0.028628 -0.028303 0.105464 -0.062500 0 0 0 0 0 0 4 260231
-0.007100 0.004911 0.119917 -0.002245 -0.054509 0.091407 -0.062500 0 0 0 0 0 0 4 261215
-0.007121 0.004915 0.119925 0.240740 -0.130487 -0.030205 -0.062500 0 0 0 0 0 0 4 262230
-0.007131 0.004917 0.119928 0.125932 -0.109949 0.024388 -0.062500 0 0 0 0 0 0 4 263234
-0.007136 0.004918 0.119929 0.046850 -0.094975 0.053313 -0.062500 0 0 0 0 0 0 4 264229
-0.007138 0.004918 0.119929 0.005811 -0.087415 0.064468 -0.062500 0 0 0 0 0 0 4 265215
-0.007152 0.004905 0.119919 0.146476 0.097720 0.217511 -0.062500 0 0 0 0 0 0 4 266229
-0.007159 0.004898 0.119915 0.075863 0.024553 0.146950 -0.062500 0 0 0 0 0 0 4 267158
-0.007183 0.004899 0.119922 0.283009 -0.090065 -0.006704 -0.062500 0 0 0 0 0 0 4 268157
-0.007194 0.004900 0.119924 0.147806 -0.089909 0.035183 -0.062500 0 0 0 0 0 0 4 269147
-0.007200 0.004900 0.119925 0.058001 -0.085067 0.059484 -0.062500 0 0 0 0 0 0 4 270157
-0.007203 0.004901 0.119926 0.011469 -0.082490 0.068998 -0.062500 0 0 0 0 0 0 4 271149
-0.007204 0.004901 0.119926 -0.011757 -0.081321 0.072431 -0.062500 0 0 0 0 0 0 4 272156
-0.007205 0.004901 0.119926 -0.023296 -0.080778 0.073654 -0.062500 0 0 0 0 0 0 4 273147
-0.007205 0.004901 0.119926 -0.029030 -0.080536 0.074095 -0.062500 0 0 0 0 0 0 4 274172
-0.007226 0.004906 0.119934 0.227328 -0.143414 -0.041904 -0.062500 0 0 0 0 0 0 4 275154
-0.007235 0.004908 0.119937 0.119913 -0.117751 0.014340 -0.062500 0 0 0 0 0 0 4 276164
-0.007253 0.004895 0.119927 0.205091 0.081857 0.193062 -0.062500 0 0 0 0 0 0 4 277152
-0.007261 0.004889 0.119924 0.116351 -0.005255 0.132339 -0.062500 0 0 0 0 0 0 4 278168
-0.007266 0.004886 0.119923 0.049939 -0.053297 0.098537 -0.062500 0 0 0 0 0 0 4 279159
-0.007268 0.004884 0.119922 0.014254 -0.078350 0.085369 -0.062500 0 0 0 0 0 0 4 280142
-0.007289 0.004888 0.119930 0.255190 -0.153813 -0.035313 -0.062500 0 0 0 0 0 0 4 281140
-0.007300 0.004890 0.119933 0.139021 -0.133035 0.019065 -0.062500 0 0 0 0 0 0 4 282142
-0.007305 0.004891 0.119934 0.059230 -0.117902 0.047893 -0.062500 0 0 0 0 0 0 4 283159
-0.007307 0.004891 0.119935 0.017864 -0.110247 0.059006 -0.062500 0 0 0 0 0 0 4 284136
-0.007309 0.004892 0.119935 -0.002718 -0.106572 0.063007 -0.062500 0 0 0 0 0 0 4 285154
-0.007309 0.004892 0.119935 -0.012912 -0.104800 0.064435 -0.062500 0 0 0 0 0 0 4 286152
-0.007322 0.004878 0.119924 0.142784 0.077395 0.214357 -0.062500 0 0 0 0 0 0 4 287153
-0.007348 0.004876 0.119929 0.339440 -0.060015 0.026642 -0.062500 0 0 0 0 0 0 4 288153
-0.007362 0.004875 0.119930 0.184484 -0.085314 0.044780 -0.062500 0 0 0 0 0 0 4 289150
-0.007368 0.004874 0.119931 0.082784 -0.094239 0.059512 -0.062500 0 0 0 0 0 0 4 290152
-0.007371 0.004874 0.119931 0.029886 -0.098552 0.065537 -0.062500 0 0 0 0 0 0 4 291249
-0.007373 0.004874 0.119931 0.003379 -0.100761 0.067741 -0.062500 0 0 0 0 0 0 4 292238
-0.007374 0.004874 0.119931 -0.009837 -0.101894 0.068511 -0.062500 0 0 0 0 0 0 4 293211
-0.007374 0.004874 0.119931 -0.016415 -0.102478 0.068796 -0.062500 0 0 0 0 0 0 4 294212
-0.007374 0.004874 0.119931 -0.019707 -0.102791 0.068885 -0.062500 0 0 0 0 0 0 4 295243
-0.007395 0.004879 0.119939 0.238207 -0.165936 -0.046607 -0.062500 0 0 0 0 0 0 4 296203
-0.007404 0.004881 0.119942 0.130442 -0.139064 0.009292 -0.062500 0 0 0 0 0 0 4 297205
-0.007409 0.004882 0.119943 0.054898 -0.120913 0.038603 -0.062500 0 0 0 0 0 0 4 298234
-0.007424 0.004869 0.119933 0.176281 0.069469 0.199522 -0.062500 0 0 0 0 0 0 4 299208
-0.007432 0.004862 0.119929 0.096622 -0.000889 0.131381 -0.062500 0 0 0 0 0 0 4 300206
-0.007435 0.004859 0.119928 0.040201 -0.051170 0.094820 -0.062500 0 0 0 0 0 0 4 301240
-0.007437 0.004857 0.119928 0.009461 -0.077326 0.080649 -0.062500 0 0 0 0 0 0 4 302234
-0.007458 0.004861 0.119936 0.254047 -0.154646 -0.039784 -0.062500 0 0 0 0 0 0 4 303209
-0.007469 0.004863 0.119938 0.138877 -0.134127 0.014169 -0.062500 0 0 0 0 0 0 4 304205
-0.007474 0.004864 0.119939 0.059601 -0.119113 0.042793 -0.062500 0 0 0 0 0 0 4 305231
-0.007476 0.004865 0.119940 0.018464 -0.111520 0.053844 -0.062500 0 0 0 0 0 0 4 306204
-0.007477 0.004865 0.119940 -0.001967 -0.107860 0.057818 -0.062500 0 0 0 0 0 0 4 307236
-0.007478 0.004865 0.119940 -0.012109 -0.106086 0.059236 -0.062500 0 0 0 0 0 0 4 308206
-0.007478 0.004865 0.119940 -0.017124 -0.105232 0.059728 -0.062500 0 0 0 0 0 0 4 309208
-0.007479 0.004865 0.119940 -0.019619 -0.104806 0.059920 -0.062500 0 0 0 0 0 0 4 310240
-0.007479 0.004865 0.119940 -0.020871 -0.104583 0.059978 -0.062500 0 0 0 0 0 0 4 311232
-0.007491 0.004851 0.119929 0.138936 0.076659 0.209828 -0.062500 0 0 0 0 0 0 4 312208
-0.007518 0.004849 0.119934 0.338390 -0.061098 0.022377 -0.062500 0 0 0 0 0 0 4 313206
-0.007531 0.004848 0.119935 0.184441 -0.086525 0.040026 -0.062500 0 0 0 0 0 0 4 314205
-0.007537 0.004848 0.119936 0.083194 -0.095507 0.054553 -0.062500 0 0 0 0 0 0 4 315238
-0.007540 0.004847 0.119936 0.030530 -0.099839 0.060486 -0.062500 0 0 0 0 0 0 4 316233
-0.007542 0.004847 0.119936 0.004149 -0.102067 0.062659 -0.062500 0 0 0 0 0 0 4 317235
-0.007543 0.004847 0.119936 -0.009035 -0.103213 0.063438 -0.062500 0 0 0 0 0 0 4 318230
-0.007543 0.004847 0.119936 -0.015573 -0.103785 0.063716 -0.062500 0 0 0 0 0 0 4 319242
-0.007543 0.004847 0.119936 -0.018830 -0.104093 0.063794 -0.062500 0 0 0 0 0 0 4 320205
-0.007544 0.004847 0.119936 -0.020476 -0.104230 0.063841 -0.062500 0 0 0 0 0 0 4 321231
-0.007544 0.004847 0.119936 -0.021299 -0.104313 0.063851 -0.062500 0 0 0 0 0 0 4 322218
-0.007564 0.004852 0.119944 0.238238 -0.167391 -0.051069 -0.062500 0 0 0 0 0 0 4 323241
-0.007573 0.004854 0.119947 0.130885 -0.140482 0.004498 -0.062500 0 0 0 0 0 0 4 324232
-0.007578 0.004855 0.119948 0.055532 -0.122281 0.033665 -0.062500 0 0 0 0 0 0 4 325206
-0.007581 0.004856 0.119949 0.016436 -0.113105 0.044889 -0.062500 0 0 0 0 0 0 4 326228
-0.007582 0.004856 0.119949 -0.003000 -0.108645 0.048957 -0.062500 0 0 0 0 0 0 4 327209
-0.007582 0.004856 0.119949 -0.012634 -0.106475 0.050399 -0.062500 0 0 0 0 0 0 4 328204
-0.007583 0.004856 0.119949 -0.017379 -0.105431 0.050900 -0.062500 0 0 0 0 0 0 4 329196
-0.007583 0.004856 0.119949 -0.019758 -0.104896 0.051086 -0.062500 0 0 0 0 0 0 4 330212
-0.007615 0.004847 0.119946 0.399370 0.013353 0.086430 -0.062500 0 0 0 0 0 0 4 331227
-0.007631 0.004843 0.119945 0.231626 -0.034278 0.069573 -0.062500 0 0 0 0 0 0 4 332211
-0.007640 0.004840 0.119945 0.109434 -0.068408 0.060573 -0.062500 0 0 0 0 0 0 4 333210
-0.007644 0.004839 0.119945 0.044234 -0.086380 0.057086 -0.062500 0 0 0 0 0 0 4 334226
-0.007646 0.004839 0.119945 0.011194 -0.095406 0.055802 -0.062500 0 0 0 0 0 0 4 335211
-0.007647 0.004839 0.119945 -0.005439 -0.099917 0.055349 -0.062500 0 0 0 0 0 0 4 336225
-0.007647 0.004838 0.119945 -0.013758 -0.102143 0.055182 -0.062500 0 0 0 0 0 0 4 337210
-0.007647 0.004838 0.119945 -0.017949 -0.103265 0.055134 -0.062500 0 0 0 0 0 0 4 338225
-0.007648 0.004838 0.119945 -0.020009 -0.103840 0.055102 -0.062500 0 0 0 0 0 0 4 339161
-0.007668 0.004843 0.119953 0.239446 -0.168493 -0.059438 -0.062500 0 0 0 0 0 0 4 340146
-0.007677 0.004845 0.119956 0.131639 -0.141679 -0.004071 -0.062500 0 0 0 0 0 0 4 341154
-0.007682 0.004847 0.119957 0.056071 -0.123535 0.024994 -0.062500 0 0 0 0 0 0 4 342144
-0.007685 0.004847 0.119957 0.016848 -0.114381 0.036197 -0.062500 0 0 0 0 0 0 4 343146
-0.007686 0.004847 0.119957 -0.002616 -0.109939 0.040243 -0.062500 0 0 0 0 0 0 4 344154
-0.007686 0.004847 0.119958 -0.012254 -0.107780 0.041680 -0.062500 0 0 0 0 0 0 4 345144
-0.007699 0.004834 0.119947 0.143006 0.074268 0.192462 -0.062500 0 0 0 0 0 0 4 346154
-0.007726 0.004832 0.119951 0.341152 -0.062994 0.005792 -0.062500 0 0 0 0 0 0 4 347155
-0.007739 0.004831 0.119953 0.186003 -0.088161 0.022967 -0.062500 0 0 0 0 0 0 4 348144
-0.007745 0.004830 0.119953 0.084147 -0.096980 0.037266 -0.062500 0 0 0 0 0 0 4 349167
-0.007749 0.004830 0.119953 0.031173 -0.101238 0.043121 -0.062500 0 0 0 0 0 0 4 350151
-0.007750 0.004830 0.119954 0.004621 -0.103410 0.045273 -0.062500 0 0 0 0 0 0 4 351160
-0.007751 0.004830 0.119954 -0.008605 -0.104532 0.046038 -0.062500 0 0 0 0 0 0 4 352160
-0.007751 0.004830 0.119954 -0.015217 -0.105093 0.046299 -0.062500 0 0 0 0 0 0 4 353158
-0.007772 0.004834 0.119962 0.241913 -0.168492 -0.067754 -0.062500 0 0 0 0 0 0 4 354135
-0.007782 0.004837 0.119965 0.132873 -0.141708 -0.012566 -0.062500 0 0 0 0 0 0 4 355162
-0.007786 0.004838 0.119966 0.056686 -0.123547 0.016432 -0.062500 0 0 0 0 0 0 4 356163
-0.007789 0.004838 0.119966 0.017152 -0.114395 0.027603 -0.062500 0 0 0 0 0 0 4 357148
-0.007790 0.004839 0.119966 -0.002476 -0.109943 0.031637 -0.062500 0 0 0 0 0 0 4 358160
-0.007791 0.004839 0.119966 -0.012198 -0.107787 0.033070 -0.062500 0 0 0 0 0 0 4 359142
-0.007791 0.004839 0.119966 -0.017000 -0.106712 0.033579 -0.062500 0 0 0 0 0 0 4 360161
-0.007811 0.004844 0.119974 0.241120 -0.169327 -0.080239 -0.062500 0 0 0 0 0 0 4 361130
-0.007821 0.004846 0.119977 0.132479 -0.142117 -0.025101 -0.062500 0 0 0 0 0 0 4 362131
-0.007826 0.004847 0.119978 0.056482 -0.123760 0.003857 -0.062500 0 0 0 0 0 0 4 363161
-0.007840 0.004834 0.119968 0.176865 0.066412 0.165573 -0.062500 0 0 0 0 0 0 4 364131
-0.007848 0.004827 0.119964 0.097690 -0.003747 0.097001 -0.062500 0 0 0 0 0 0 4 365161
-0.007852 0.004824 0.119963 0.041456 -0.053888 0.060203 -0.062500 0 0 0 0 0 0 4 366155
-0.007874 0.004827 0.119970 0.271447 -0.144593 -0.067856 -0.062500 0 0 0 0 0 0 4 367165
-0.007885 0.004829 0.119973 0.147974 -0.130606 -0.018059 -0.062500 0 0 0 0 0 0 4 368160
-0.007890 0.004830 0.119974 0.064361 -0.118788 0.008993 -0.062500 0 0 0 0 0 0 4 369130
-0.007893 0.004830 0.119974 0.021068 -0.112768 0.019470 -0.062500 0 0 0 0 0 0 4 370159
-0.007894 0.004830 0.119975 -0.000486 -0.109864 0.023273 -0.062500 0 0 0 0 0 0 4 371159
-0.007895 0.004830 0.119975 -0.011130 -0.108476 0.024615 -0.062500 0 0 0 0 0 0 4 372159
-0.007915 0.004835 0.119983 0.244319 -0.170966 -0.088510 -0.062500 0 0 0 0 0 0 4 373158
-0.007925 0.004837 0.119986 0.134115 -0.143677 -0.033472 -0.062500 0 0 0 0 0 0 4 374159
-0.007930 0.004838 0.119987 0.057332 -0.125282 -0.004576 -0.062500 0 0 0 0 0 0 4 375160
-0.007932 0.004839 0.119987 0.017502 -0.115992 0.006574 -0.062500 0 0 0 0 0 0 4 376155
-0.007934 0.004839 0.119987 -0.002267 -0.111470 0.010608 -0.062500 0 0 0 0 0 0 4 377158
-0.007934 0.004839 0.119987 -0.012029 -0.109280 0.012035 -0.062500 0 0 0 0 0 0 4 378157
-0.007967 0.004830 0.119985 0.403637 0.009445 0.049872 -0.062500 0 0 0 0 0 0 4 379159
-0.007983 0.004826 0.119984 0.234097 -0.037668 0.032192 -0.062500 0 0 0 0 0 0 4 380159
-0.007991 0.004824 0.119983 0.110905 -0.071502 0.022736 -0.062500 0 0 0 0 0 0 4 381151
-0.007996 0.004823 0.119983 0.045230 -0.089311 0.019060 -0.062500 0 0 0 0 0 0 4 382157
-0.007998 0.004822 0.119983 0.011885 -0.098253 0.017706 -0.062500 0 0 0 0 0 0 4 383131
-0.007999 0.004822 0.119983 -0.004854 -0.102719 0.017221 -0.062500 0 0 0 0 0 0 4 384159
-0.008019 0.004827 0.119991 0.247722 -0.168116 -0.096168 -0.062500 0 0 0 0 0 0 4 385160
-0.008029 0.004829 0.119994 0.135816 -0.142277 -0.041554 -0.062500 0 0 0 0 0 0 4 386158
-0.008034 0.004830 0.119995 0.058177 -0.124594 -0.012827 -0.062500 0 0 0 0 0 0 4 387161
-0.008037 0.004830 0.119995 0.017949 -0.115644 -0.001750 -0.062500 0 0 0 0 0 0 4 388156
-0.008038 0.004831 0.119995 -0.002052 -0.111321 0.002254 -0.062500 0 0 0 0 0 0 4 389151
-0.008038 0.004831 0.119996 -0.011940 -0.109187 0.003685 -0.062500 0 0 0 0 0 0 4 390156
-0.008039 0.004831 0.119996 -0.016837 -0.108156 0.004190 -0.062500 0 0 0 0 0 0 4 391238
-0.008059 0.004836 0.120004 0.241829 -0.170864 -0.108686 -0.062500 0 0 0 0 0 0 4 392225
-0.008069 0.004838 0.120006 0.132873 -0.143648 -0.054049 -0.062500 0 0 0 0 0 0 4 393224
-0.008086 0.004825 0.119997 0.216117 0.053756 0.125728 -0.062500 0 0 0 0 0 0 4 394236
-0.008095 0.004819 0.119993 0.117302 -0.011547 0.064037 -0.062500 0 0 0 0 0 0 4 395206
-0.008099 0.004816 0.119992 0.051266 -0.059333 0.029660 -0.062500 0 0 0 0 0 0 4 396203
-0.008102 0.004814 0.119992 0.015653 -0.084281 0.016237 -0.062500 0 0 0 0 0 0 4 397201
-0.008123 0.004819 0.119999 0.258477 -0.159889 -0.101475 -0.062500 0 0 0 0 0 0 4 398232
-0.008133 0.004820 0.120002 0.141281 -0.139076 -0.048725 -0.062500 0 0 0 0 0 0 4 399201
-0.008138 0.004821 0.120003 0.060918 -0.123864 -0.020699 -0.062500 0 0 0 0 0 0 4 400203
-0.008141 0.004822 0.120004 0.019313 -0.116149 -0.009856 -0.062500 0 0 0 0 0 0 4 401202
-0.008142 0.004822 0.120004 -0.001369 -0.112425 -0.005932 -0.062500 0 0 0 0 0 0 4 402229
-0.008143 0.004822 0.120004 -0.011596 -0.110618 -0.004549 -0.062500 0 0 0 0 0 0 4 403226
-0.008143 0.004822 0.120004 -0.016656 -0.109729 -0.004048 -0.062500 0 0 0 0 0 0 4 404209
-0.008143 0.004822 0.120004 -0.019192 -0.109300 -0.003869 -0.062500 0 0 0 0 0 0 4 405222
-0.008176 0.004813 0.120001 0.400181 0.008347 0.034744 -0.062500 0 0 0 0 0 0 4 406207
-0.008192 0.004809 0.120000 0.232457 -0.039131 0.016326 -0.062500 0 0 0 0 0 0 4 407223
-0.008200 0.004807 0.120000 0.110113 -0.073105 0.006510 -0.062500 0 0 0 0 0 0 4 408207
-0.008204 0.004805 0.120000 0.044842 -0.090967 0.002675 -0.062500 0 0 0 0 0 0 4 409209
-0.008206 0.004805 0.120000 0.011690 -0.099946 0.001285 -0.062500 0 0 0 0 0 0 4 410209
-0.008207 0.004805 0.120000 -0.004955 -0.104427 0.000783 -0.062500 0 0 0 0 0 0 4 411167
-0.008208 0.004804 0.119999 -0.013302 -0.106656 0.000588 -0.062500 0 0 0 0 0 0 4 412143
-0.008228 0.004809 0.120008 0.243954 -0.170998 -0.111897 -0.062500 0 0 0 0 0 0 4 413152
-0.008238 0.004812 0.120010 0.133928 -0.144611 -0.057666 -0.062500 0 0 0 0 0 0 4 414143
-0.008243 0.004813 0.120011 0.057204 -0.126620 -0.029118 -0.062500 0 0 0 0 0 0 4 415152
-0.008245 0.004813 0.120012 0.017429 -0.117534 -0.018090 -0.062500 0 0 0 0 0 0 4 416151
-0.008247 0.004813 0.120012 -0.002295 -0.113110 -0.014100 -0.062500 0 0 0 0 0 0 4 417143
-0.008260 0.004800 0.120001 0.147007 0.069632 0.138756 -0.062500 0 0 0 0 0 0 4 418151
-0.008286 0.004798 0.120005 0.344696 -0.067088 -0.045952 -0.062500 0 0 0 0 0 0 4 419143
-0.008300 0.004797 0.120007 0.188199 -0.093875 -0.030048 -0.062500 0 0 0 0 0 0 4 420151
-0.008306 0.004796 0.120007 0.085428 -0.102453 -0.016390 -0.062500 0 0 0 0 0 0 4 421163
-0.008310 0.004796 0.120007 0.031989 -0.106574 -0.010763 -0.062500 0 0 0 0 0 0 4 422158
-0.008311 0.004796 0.120008 0.005193 -0.108673 -0.008692 -0.062500 0 0 0 0 0 0 4 423151
-0.008312 0.004796 0.120008 -0.008141 -0.109759 -0.007969 -0.062500 0 0 0 0 0 0 4 424164
-0.008333 0.004801 0.120016 0.246918 -0.173584 -0.119756 -0.062500 0 0 0 0 0 0 4 425164
-0.008343 0.004803 0.120018 0.135490 -0.146902 -0.065593 -0.062500 0 0 0 0 0 0 4 426145
-0.008347 0.004804 0.120019 0.058105 -0.128787 -0.037120 -0.062500 0 0 0 0 0 0 4 427150
-0.008362 0.004791 0.120009 0.176901 0.060886 0.125561 -0.062500 0 0 0 0 0 0 4 428151
-0.008370 0.004784 0.120005 0.098098 -0.009126 0.056491 -0.062500 0 0 0 0 0 0 4 429142
-0.008374 0.004781 0.120004 0.041984 -0.059180 0.019377 -0.062500 0 0 0 0 0 0 4 430153
-0.008396 0.004784 0.120011 0.273017 -0.148491 -0.106867 -0.062500 0 0 0 0 0 0 4 431134
-0.008407 0.004786 0.120014 0.148859 -0.134497 -0.058151 -0.062500 0 0 0 0 0 0 4 432147
-0.008412 0.004787 0.120015 0.064891 -0.122634 -0.031622 -0.062500 0 0 0 0 0 0 4 433131
-0.008415 0.004787 0.120015 0.021450 -0.116549 -0.021315 -0.062500 0 0 0 0 0 0 4 434146
-0.008416 0.004787 0.120015 -0.000150 -0.113627 -0.017580 -0.062500 0 0 0 0 0 0 4 435149
-0.008417 0.004787 0.120015 -0.010870 -0.112226 -0.016238 -0.062500 0 0 0 0 0 0 4 436129
-0.008437 0.004792 0.120023 0.245781 -0.174832 -0.127433 -0.062500 0 0 0 0 0 0 4 437147
-0.008447 0.004794 0.120026 0.134934 -0.147546 -0.073407 -0.062500 0 0 0 0 0 0 4 438148
-0.008452 0.004795 0.120027 0.057797 -0.129099 -0.044989 -0.062500 0 0 0 0 0 0 4 439153
-0.008454 0.004796 0.120028 0.017882 -0.119776 -0.034022 -0.062500 0 0 0 0 0 0 4 440151
-0.008456 0.004796 0.120028 -0.001959 -0.115243 -0.030044 -0.062500 0 0 0 0 0 0 4 441149
-0.008489 0.004787 0.120025 0.408957 0.004091 0.011777 -0.062500 0 0 0 0 0 0 4 442146
-0.008505 0.004783 0.120024 0.237086 -0.042311 -0.007046 -0.062500 0 0 0 0 0 0 4 443148
-0.008513 0.004781 0.120024 0.113254 -0.077912 -0.017159 -0.062500 0 0 0 0 0 0 4 444148
-0.008518 0.004780 0.120023 0.046883 -0.095493 -0.021110 -0.062500 0 0 0 0 0 0 4 445147
-0.008520 0.004779 0.120023 0.013184 -0.104304 -0.022559 -0.062500 0 0 0 0 0 0 4 446146
-0.008521 0.004779 0.120023 -0.003772 -0.108709 -0.023067 -0.062500 0 0 0 0 0 0 4 447147
-0.008541 0.004784 0.120031 0.249896 -0.174222 -0.134533 -0.062500 0 0 0 0 0 0 4 448146
-0.008552 0.004786 0.120034 0.137345 -0.148364 -0.080944 -0.062500 0 0 0 0 0 0 4 449145
-0.008556 0.004787 0.120035 0.059319 -0.130628 -0.052699 -0.062500 0 0 0 0 0 0 4 450147
-0.008559 0.004788 0.120035 0.018947 -0.121641 -0.041794 -0.062500 0 0 0 0 0 0 4 451147
-0.008592 0.004779 0.120033 0.419675 -0.000285 0.003161 -0.062500 0 0 0 0 0 0 4 452145
-0.008609 0.004774 0.120032 0.242735 -0.045592 -0.015013 -0.062500 0 0 0 0 0 0 4 453128
-0.008618 0.004772 0.120031 0.115772 -0.078449 -0.024976 -0.062500 0 0 0 0 0 0 4 454148
-0.008622 0.004771 0.120031 0.048141 -0.095748 -0.028880 -0.062500 0 0 0 0 0 0 4 455131
-0.008624 0.004771 0.120031 0.013803 -0.104446 -0.030307 -0.062500 0 0 0 0 0 0 4 456145
-0.008625 0.004770 0.120031 -0.003456 -0.108781 -0.030810 -0.062500 0 0 0 0 0 0 4 457145
-0.008626 0.004770 0.120031 -0.012087 -0.110938 -0.030992 -0.062500 0 0 0 0 0 0 4 458129
-0.008646 0.004775 0.120039 0.245967 -0.175370 -0.141932 -0.062500 0 0 0 0 0 0 4 459147
-0.008656 0.004777 0.120042 0.135329 -0.148945 -0.088511 -0.062500 0 0 0 0 0 0 4 460144
-0.008661 0.004779 0.120043 0.058329 -0.130921 -0.060349 -0.062500 0 0 0 0 0 0 4 461146
-0.008664 0.004779 0.120043 0.018445 -0.121794 -0.049484 -0.062500 0 0 0 0 0 0 4 462147
-0.008677 0.004765 0.120032 0.156955 0.062901 0.106803 -0.062500 0 0 0 0 0 0 4 463232
-0.008704 0.004764 0.120036 0.351171 -0.072656 -0.075761 -0.062500 0 0 0 0 0 0 4 464226
-0.008718 0.004763 0.120038 0.191717 -0.096802 -0.060615 -0.062500 0 0 0 0 0 0 4 465234
-0.008724 0.004762 0.120038 0.088571 -0.107341 -0.047335 -0.062500 0 0 0 0 0 0 4 466201
-0.008728 0.004762 0.120039 0.034405 -0.111263 -0.041860 -0.062500 0 0 0 0 0 0 4 467205
-0.008729 0.004762 0.120039 0.007277 -0.113278 -0.039841 -0.062500 0 0 0 0 0 0 4 468198
-0.008730 0.004762 0.120039 -0.006217 -0.114319 -0.039118 -0.062500 0 0 0 0 0 0 4 469200
-0.008751 0.004767 0.120047 0.249640 -0.178224 -0.149340 -0.062500 0 0 0 0 0 0 4 470207
-0.008761 0.004769 0.120049 0.137709 -0.151538 -0.096009 -0.062500 0 0 0 0 0 0 4 471202
-0.008766 0.004770 0.120050 0.060040 -0.133368 -0.067918 -0.062500 0 0 0 0 0 0 4 472201
-0.008780 0.004757 0.120040 0.177959 0.056010 0.095492 -0.062500 0 0 0 0 0 0 4 473201
-0.008788 0.004750 0.120036 0.099640 -0.013824 0.026065 -0.062500 0 0 0 0 0 0 4 474198
-0.008812 0.004752 0.120043 0.306443 -0.127169 -0.121584 -0.062500 0 0 0 0 0 0 4 475229
-0.008824 0.004753 0.120045 0.167100 -0.126225 -0.082972 -0.062500 0 0 0 0 0 0 4 476240
-0.008830 0.004753 0.120046 0.075044 -0.120836 -0.060246 -0.062500 0 0 0 0 0 0 4 477208
-0.008833 0.004753 0.120046 0.027432 -0.117932 -0.051296 -0.062500 0 0 0 0 0 0 4 478222
-0.008834 0.004753 0.120046 0.003717 -0.116585 -0.048046 -0.062500 0 0 0 0 0 0 4 479227
-0.008835 0.004753 0.120046 -0.008044 -0.115967 -0.046884 -0.062500 0 0 0 0 0 0 4 480221
-0.008835 0.004753 0.120046 -0.013893 -0.115657 -0.046475 -0.062500 0 0 0 0 0 0 4 481205
-0.008856 0.004758 0.120054 0.246045 -0.178923 -0.156401 -0.062500 0 0 0 0 0 0 4 482221
-0.008866 0.004760 0.120057 0.135930 -0.151911 -0.103320 -0.062500 0 0 0 0 0 0 4 483156
-0.008870 0.004762 0.120058 0.059131 -0.133552 -0.075347 -0.062500 0 0 0 0 0 0 4 484135
-0.008873 0.004762 0.120058 0.019380 -0.124259 -0.064515 -0.062500 0 0 0 0 0 0 4 485149
-0.008886 0.004749 0.120047 0.157570 0.060358 0.092196 -0.062500 0 0 0 0 0 0 4 486139
-0.008893 0.004742 0.120044 0.089610 -0.011722 0.020122 -0.062500 0 0 0 0 0 0 4 487150
-0.008917 0.004744 0.120050 0.301757 -0.126167 -0.128087 -0.062500 0 0 0 0 0 0 4 488140
-0.008929 0.004744 0.120052 0.164772 -0.125726 -0.090032 -0.062500 0 0 0 0 0 0 4 489149
-0.008935 0.004745 0.120053 0.073871 -0.120591 -0.067528 -0.062500 0 0 0 0 0 0 4 490140
-0.008937 0.004745 0.120053 0.028337 -0.120070 -0.058673 -0.062500 0 0 0 0 0 0 4 491135
-0.008939 0.004745 0.120054 0.004912 -0.118779 -0.055433 -0.062500 0 0 0 0 0 0 4 492149
-0.008940 0.004745 0.120054 -0.006694 -0.118165 -0.054290 -0.062500 0 0 0 0 0 0 4 493151
-0.008940 0.004745 0.120054 -0.012465 -0.117889 -0.053879 -0.062500 0 0 0 0 0 0 4 494147
-0.008960 0.004750 0.120061 0.247743 -0.181185 -0.163416 -0.062500 0 0 0 0 0 0 4 495149
-0.008970 0.004752 0.120064 0.137505 -0.154171 -0.110541 -0.062500 0 0 0 0 0 0 4 496153
-0.008975 0.004753 0.120065 0.060659 -0.135809 -0.082649 -0.062500 0 0 0 0 0 0 4 497152
-0.008978 0.004754 0.120066 0.020884 -0.126521 -0.071861 -0.062500 0 0 0 0 0 0 4 498141
-0.008979 0.004754 0.120066 0.001153 -0.121972 -0.067954 -0.062500 0 0 0 0 0 0 4 499140
-0.008979 0.004754 0.120066 -0.008612 -0.119774 -0.066551 -0.062500 0 0 0 0 0 0 4 500159
-0.009000 0.004759 0.120074 0.249768 -0.182138 -0.175573 -0.062500 0 0 0 0 0 0 4 501159
-0.009010 0.004761 0.120076 0.138522 -0.154643 -0.122670 -0.062500 0 0 0 0 0 0 4 502162
-0.009027 0.004749 0.120066 0.218844 0.043963 0.058263 -0.062500 0 0 0 0 0 0 4 503158
-0.009036 0.004743 0.120063 0.120781 -0.020881 -0.004489 -0.062500 0 0 0 0 0 0 4 504154
-0.009040 0.004739 0.120062 0.054970 -0.068371 -0.039492 -0.062500 0 0 0 0 0 0 4 505155
-0.009043 0.004738 0.120061 0.019351 -0.093170 -0.053190 -0.062500 0 0 0 0 0 0 4 506126
-0.009044 0.004737 0.120061 0.000886 -0.105503 -0.058183 -0.062500 0 0 0 0 0 0 4 507156
-0.009044 0.004737 0.120061 -0.008555 -0.111600 -0.059949 -0.062500 0 0 0 0 0 0 4 508155
-0.009065 0.004742 0.120069 0.249970 -0.178088 -0.169888 -0.062500 0 0 0 0 0 0 4 509154
-0.009075 0.004744 0.120072 0.138649 -0.152650 -0.117491 -0.062500 0 0 0 0 0 0 4 510157
-0.009080 0.004745 0.120073 0.061214 -0.135058 -0.089809 -0.062500 0 0 0 0 0 0 4 511159
-0.009082 0.004745 0.120073 0.021142 -0.126141 -0.079085 -0.062500 0 0 0 0 0 0 4 512159
-0.009083 0.004746 0.120073 0.001297 -0.121799 -0.075197 -0.062500 0 0 0 0 0 0 4 513154
-0.009084 0.004746 0.120073 -0.008533 -0.119669 -0.073809 -0.062500 0 0 0 0 0 0 4 514152
-0.009105 0.004751 0.120081 0.250022 -0.182127 -0.182438 -0.062500 0 0 0 0 0 0 4 515154
-0.009115 0.004753 0.120084 0.138647 -0.154648 -0.129734 -0.062500 0 0 0 0 0 0 4 516152
-0.009120 0.004754 0.120085 0.061211 -0.136064 -0.101947 -0.062500 0 0 0 0 0 0 4 517153
-0.009122 0.004755 0.120085 0.021147 -0.126632 -0.091178 -0.062500 0 0 0 0 0 0 4 518152
-0.009123 0.004755 0.120085 0.001273 -0.122041 -0.087265 -0.062500 0 0 0 0 0 0 4 519155
-0.009124 0.004755 0.120085 -0.008536 -0.119802 -0.085874 -0.062500 0 0 0 0 0 0 4 520152
-0.009124 0.004755 0.120085 -0.013394 -0.118695 -0.085382 -0.062500 0 0 0 0 0 0 4 521152
-0.009144 0.004760 0.120093 0.247754 -0.181671 -0.194179 -0.062500 0 0 0 0 0 0 4 522153
-0.009154 0.004762 0.120096 0.139294 -0.156479 -0.141668 -0.062500 0 0 0 0 0 0 4 523154
-0.009159 0.004764 0.120097 0.062440 -0.137999 -0.113958 -0.062500 0 0 0 0 0 0 4 524156
-0.009162 0.004764 0.120097 0.022670 -0.128632 -0.103221 -0.062500 0 0 0 0 0 0 4 525155
-0.009163 0.004764 0.120097 0.002946 -0.124066 -0.099323 -0.062500 0 0 0 0 0 0 4 526150
-0.009163 0.004765 0.120097 -0.006790 -0.121843 -0.097944 -0.062500 0 0 0 0 0 0 4 527158
-0.009164 0.004765 0.120097 -0.011607 -0.120745 -0.097451 -0.062500 0 0 0 0 0 0 4 528126
-0.009164 0.004765 0.120097 -0.014008 -0.120209 -0.097259 -0.062500 0 0 0 0 0 0 4 529153
-0.009184 0.004770 0.120105 0.248455 -0.183465 -0.205999 -0.062500 0 0 0 0 0 0 4 530156
-0.009194 0.004772 0.120108 0.138771 -0.156366 -0.153626 -0.062500 0 0 0 0 0 0 4 531156
-0.009199 0.004773 0.120109 0.062161 -0.137945 -0.125977 -0.062500 0 0 0 0 0 0 4 532154
-0.009201 0.004774 0.120109 0.022533 -0.128611 -0.115260 -0.062500 0 0 0 0 0 0 4 533153
-0.009202 0.004774 0.120109 0.002860 -0.124048 -0.111362 -0.062500 0 0 0 0 0 0 4 534152
-0.009203 0.004774 0.120109 -0.006831 -0.121823 -0.109975 -0.062500 0 0 0 0 0 0 4 535230
-0.009203 0.004774 0.120109 -0.011624 -0.120750 -0.109493 -0.062500 0 0 0 0 0 0 4 536226
-0.009204 0.004774 0.120109 -0.014026 -0.120205 -0.109311 -0.062500 0 0 0 0 0 0 4 537231
-0.009224 0.004779 0.120117 0.248558 -0.183484 -0.217873 -0.062500 0 0 0 0 0 0 4 538197
-0.009234 0.004781 0.120120 0.138837 -0.156379 -0.165583 -0.062500 0 0 0 0 0 0 4 539201
-0.009239 0.004782 0.120121 0.062196 -0.137953 -0.137980 -0.062500 0 0 0 0 0 0 4 540195
-0.009241 0.004783 0.120121 0.022529 -0.128610 -0.127276 -0.062500 0 0 0 0 0 0 4 541198
-0.009242 0.004783 0.120121 0.002879 -0.124042 -0.123391 -0.062500 0 0 0 0 0 0 4 542195
-0.009243 0.004783 0.120121 -0.006834 -0.121821 -0.121992 -0.062500 0 0 0 0 0 0 4 543225
-0.009243 0.004783 0.120121 -0.011623 -0.120740 -0.121503 -0.062500 0 0 0 0 0 0 4 544197
-0.009255 0.004770 0.120110 0.143331 0.059706 0.032080 -0.062500 0 0 0 0 0 0 4 545200
-0.009262 0.004763 0.120106 0.084382 -0.014233 -0.041525 -0.062500 0 0 0 0 0 0 4 546198
-0.009286 0.004764 0.120113 0.301826 -0.129751 -0.188948 -0.062500 0 0 0 0 0 0 4 547192
-0.009297 0.004765 0.120115 0.166507 -0.129698 -0.151911 -0.062500 0 0 0 0 0 0 4 548205
-0.009303 0.004765 0.120116 0.076359 -0.124748 -0.129875 -0.062500 0 0 0 0 0 0 4 549220
-0.009310 0.004783 0.120104 0.087502 -0.343367 0.046235 -0.062500 0 0 0 0 0 0 4 550203
-0.009314 0.004791 0.120100 0.046867 -0.255946 -0.030975 -0.062500 0 0 0 0 0 0 4 551220
-0.009316 0.004796 0.120098 0.018387 -0.191098 -0.072412 -0.062500 0 0 0 0 0 0 4 552204
-0.009318 0.004798 0.120098 0.002016 -0.156020 -0.088548 -0.062500 0 0 0 0 0 0 4 553217
-0.009318 0.004799 0.120098 -0.006839 -0.138012 -0.094415 -0.062500 0 0 0 0 0 0 4 554229
-0.009318 0.004800 0.120098 -0.011483 -0.128905 -0.096528 -0.062500 0 0 0 0 0 0 4 555163
-0.009319 0.004800 0.120098 -0.013872 -0.124314 -0.097268 -0.062500 0 0 0 0 0 0 4 556138
-0.009339 0.004805 0.120105 0.248865 -0.185589 -0.205700 -0.062500 0 0 0 0 0 0 4 557147
-0.009349 0.004808 0.120108 0.138968 -0.157435 -0.153758 -0.062500 0 0 0 0 0 0 4 558137
-0.009354 0.004809 0.120109 0.062258 -0.138467 -0.126313 -0.062500 0 0 0 0 0 0 4 559147
-0.009356 0.004809 0.120109 0.022583 -0.128872 -0.115673 -0.062500 0 0 0 0 0 0 4 560146
-0.009357 0.004809 0.120110 0.002893 -0.124190 -0.111802 -0.062500 0 0 0 0 0 0 4 561136
-0.009358 0.004810 0.120110 -0.006814 -0.121900 -0.110420 -0.062500 0 0 0 0 0 0 4 562147
-0.009358 0.004810 0.120110 -0.011625 -0.120787 -0.109931 -0.062500 0 0 0 0 0 0 4 563137
-0.009358 0.004810 0.120110 -0.014025 -0.120219 -0.109752 -0.062500 0 0 0 0 0 0 4 564147
-0.009379 0.004815 0.120117 0.250853 -0.185333 -0.217693 -0.062500 0 0 0 0 0 0 4 565140
-0.009389 0.004817 0.120120 0.140936 -0.158184 -0.165724 -0.062500 0 0 0 0 0 0 4 566152
-0.009410 0.004821 0.120098 0.278955 -0.181019 0.182928 -0.062500 0 0 0 0 0 0 4 567154
-0.009422 0.004824 0.120090 0.164387 -0.159830 0.039351 -0.062500 0 0 0 0 0 0 4 568146
-0.009428 0.004825 0.120088 0.081960 -0.143093 -0.038462 -0.062500 0 0 0 0 0 0 4 569154
-0.009431 0.004826 0.120087 0.035831 -0.133089 -0.068812 -0.062500 0 0 0 0 0 0 4 570135
-0.009432 0.004826 0.120086 0.011391 -0.127547 -0.079873 -0.062500 0 0 0 0 0 0 4 571155
-0.009433 0.004826 0.120086 -0.001282 -0.124587 -0.083812 -0.062500 0 0 0 0 0 0 4 572156
-0.009434 0.004827 0.120086 -0.007771 -0.123057 -0.085237 -0.062500 0 0 0 0 0 0 4 573159
-0.009434 0.004827 0.120086 -0.011069 -0.122254 -0.085741 -0.062500 0 0 0 0 0 0 4 574160
-0.009434 0.004827 0.120086 -0.012720 -0.121863 -0.085918 -0.062500 0 0 0 0 0 0 4 575157
-0.009454 0.004832 0.120094 0.250643 -0.185301 -0.193677 -0.062500 0 0 0 0 0 0 4 576156
-0.009464 0.004834 0.120096 0.140837 -0.158152 -0.141909 -0.062500 0 0 0 0 0 0 4 577146
-0.009469 0.004835 0.120097 0.064154 -0.139727 -0.114551 -0.062500 0 0 0 0 0 0 4 578149
-0.009471 0.004836 0.120098 0.024501 -0.130380 -0.103934 -0.062500 0 0 0 0 0 0 4 579155
-0.009473 0.004836 0.120098 0.004847 -0.125821 -0.100087 -0.062500 0 0 0 0 0 0 4 580154
-0.009473 0.004836 0.120098 -0.004864 -0.123601 -0.098703 -0.062500 0 0 0 0 0 0 4 581154
-0.009473 0.004836 0.120098 -0.009681 -0.122513 -0.098219 -0.062500 0 0 0 0 0 0 4 582143
[truncated: 4,460,452 more chars]
