# Supplementary material for: Increasing Patient Engagement in Rehabilitation Exercises Using Computer-Based Citizen Science
Source: PLoS One. 2015 Mar 20;10(3):e0117013. doi: 10.1371/journal.pone.0117013 (PMC4368773; doi:10.1371/journal.pone.0117013)
Supplement: S1 Dataset — (ZIP) [file pone.0117013.s001.zip › Dataset_S1/H3/H3_with.dat]

0.010078 -0.016154 0.170047 -0.297113 0.055854 -1.020026 -0.000000 1 0 0 0 0 0 0 965
0.010107 -0.016158 0.170089 -0.415487 0.064366 -0.674115 -0.000031 1 0 0 0 0 0 0 1960
0.010120 -0.016157 0.170124 -0.225888 0.010345 -0.572114 -0.000062 1 0 0 0 0 0 0 2963
0.010146 -0.016159 0.170163 -0.374273 0.050999 -0.639322 -0.000093 1 0 0 0 0 0 0 3950
0.010157 -0.016157 0.170197 -0.210962 0.013382 -0.597631 -0.000126 1 0 0 0 0 0 0 4986
0.010182 -0.016159 0.170236 -0.372651 0.060757 -0.678755 -0.000156 1 0 0 0 0 0 0 5969
0.010173 -0.016151 0.170277 0.051541 -0.049838 -0.743494 -0.000187 1 0 0 0 0 0 0 6961
0.010167 -0.016145 0.170312 0.044411 -0.040723 -0.686948 -0.000219 1 0 0 0 0 0 0 7969
0.010163 -0.016139 0.170344 0.014405 -0.022046 -0.663371 -0.000250 1 0 0 0 0 0 0 8968
0.010159 -0.016133 0.170374 -0.006649 -0.006192 -0.663745 -0.000280 1 0 0 0 0 0 0 9939
0.010157 -0.016128 0.170403 -0.021172 0.007274 -0.678124 -0.000313 1 0 0 0 0 0 0 10970
0.010154 -0.016124 0.170432 -0.031571 0.018351 -0.697912 -0.000344 1 0 0 0 0 0 0 11977
0.010173 -0.016125 0.170453 -0.307199 0.103960 -0.618854 -0.000375 1 0 0 0 0 0 0 12965
0.010181 -0.016123 0.170478 -0.209716 0.087233 -0.686111 -0.000406 1 0 0 0 0 0 0 13969
0.010205 -0.016126 0.170498 -0.406088 0.149796 -0.638288 -0.000437 1 0 0 0 0 0 0 14940
0.010216 -0.016127 0.170507 -0.271894 0.132035 -0.525161 -0.000469 1 0 0 0 0 0 0 15968
0.010215 -0.016102 0.170525 -0.096551 -0.191029 -0.658281 -0.000500 1 0 0 0 0 0 0 16956
0.010220 -0.016112 0.170535 -0.173660 0.239359 -0.580805 -0.000531 1 0 0 0 0 0 0 17971
0.010236 -0.016098 0.170546 -0.325736 -0.026476 -0.612377 -0.000563 1 0 0 0 0 0 0 18970
0.010244 -0.016091 0.170551 -0.239003 0.038070 -0.563204 -0.000594 1 0 0 0 0 0 0 19968
0.010247 -0.016087 0.170553 -0.183832 0.097350 -0.545624 -0.000625 1 0 0 0 0 0 0 20968
0.010263 -0.016066 0.170561 -0.335066 -0.108217 -0.632361 -0.000656 1 0 0 0 0 0 0 21953
0.010270 -0.016055 0.170564 -0.253660 0.009117 -0.612707 -0.000688 1 0 0 0 0 0 0 22973
0.010274 -0.016050 0.170566 -0.200970 0.095745 -0.609034 -0.000719 1 0 0 0 0 0 0 23969
0.010276 -0.016047 0.170567 -0.176812 0.146608 -0.619966 -0.000750 1 0 0 0 0 0 0 24970
0.010277 -0.016045 0.170567 -0.167891 0.176865 -0.637997 -0.000781 1 0 0 0 0 0 0 25955
0.010277 -0.016045 0.170567 -0.166671 0.196415 -0.660160 -0.000812 1 0 0 0 0 0 0 26959
0.010277 -0.016044 0.170567 -0.169258 0.210381 -0.683988 -0.000844 1 0 0 0 0 0 0 27963
0.010278 -0.016044 0.170567 -0.173603 0.221466 -0.708724 -0.000875 1 0 0 0 0 0 0 28970
0.010278 -0.016044 0.170568 -0.178904 0.231067 -0.733619 -0.000906 1 0 0 0 0 0 0 29969
0.010278 -0.016044 0.170568 -0.184592 0.239903 -0.758759 -0.000938 1 0 0 0 0 0 0 30969
0.010278 -0.016044 0.170568 -0.190308 0.248045 -0.783239 -0.000968 1 0 0 0 0 0 0 31940
0.010278 -0.016044 0.170568 -0.196566 0.256540 -0.809222 -0.001000 1 0 0 0 0 0 0 32969
0.010278 -0.016044 0.170568 -0.202556 0.264487 -0.834032 -0.001031 1 0 0 0 0 0 0 33951
0.010278 -0.016044 0.170568 -0.208762 0.272698 -0.859728 -0.001063 1 0 0 0 0 0 0 34968
0.010278 -0.016044 0.170568 -0.214919 0.280791 -0.885038 -0.001094 1 0 0 0 0 0 0 35969
0.010278 -0.016044 0.170568 -0.221059 0.288819 -0.910322 -0.001125 1 0 0 0 0 0 0 36969
0.010278 -0.016044 0.170568 -0.227063 0.296717 -0.935234 -0.001156 1 0 0 0 0 0 0 37955
0.010278 -0.016044 0.170568 -0.239409 0.312804 -0.985919 -0.001219 1 0 0 0 0 0 0 39959
0.010278 -0.016044 0.170568 -0.246173 0.321690 -1.013942 -0.001253 1 0 0 0 0 0 0 41068
0.010278 -0.016044 0.170568 -0.252146 0.329499 -1.038604 -0.001284 1 0 0 0 0 0 0 42042
0.010278 -0.016044 0.170568 -0.258357 0.337653 -1.064084 -0.001315 1 0 0 0 0 0 0 43051
0.010278 -0.016044 0.170568 -0.264312 0.345313 -1.088543 -0.001345 1 0 0 0 0 0 0 44018
0.010278 -0.016044 0.170568 -0.270399 0.353380 -1.113663 -0.001376 1 0 0 0 0 0 0 45012
0.010278 -0.016044 0.170568 -0.276507 0.361336 -1.138930 -0.001408 1 0 0 0 0 0 0 46010
0.010278 -0.016044 0.170568 -0.282663 0.369379 -1.164256 -0.001439 1 0 0 0 0 0 0 47013
0.010278 -0.016044 0.170568 -0.288941 0.377619 -1.190044 -0.001471 1 0 0 0 0 0 0 48033
0.010278 -0.016044 0.170568 -0.294967 0.385408 -1.214737 -0.001501 1 0 0 0 0 0 0 49009
0.010278 -0.016044 0.170568 -0.301281 0.393651 -1.240730 -0.001534 1 0 0 0 0 0 0 50037
0.010278 -0.016044 0.170568 -0.307364 0.401703 -1.266192 -0.001565 1 0 0 0 0 0 0 51044
0.010278 -0.016044 0.170568 -0.313399 0.409585 -1.290802 -0.001595 1 0 0 0 0 0 0 52018
0.010278 -0.016044 0.170568 -0.319657 0.417673 -1.316428 -0.001627 1 0 0 0 0 0 0 53031
0.010278 -0.016044 0.170568 -0.325698 0.425521 -1.341357 -0.001658 1 0 0 0 0 0 0 54017
0.010278 -0.016044 0.170568 -0.331910 0.433760 -1.367007 -0.001690 1 0 0 0 0 0 0 55032
0.010278 -0.016044 0.170568 -0.337987 0.441676 -1.392147 -0.001721 1 0 0 0 0 0 0 56025
0.010278 -0.016044 0.170568 -0.344211 0.449808 -1.417751 -0.001752 1 0 0 0 0 0 0 57039
0.010278 -0.016044 0.170568 -0.350231 0.457710 -1.442477 -0.001783 1 0 0 0 0 0 0 58017
0.010278 -0.016044 0.170568 -0.356067 0.465251 -1.466386 -0.001812 1 0 0 0 0 0 0 58962
0.010278 -0.016044 0.170568 -0.362058 0.473212 -1.491397 -0.001843 1 0 0 0 0 0 0 59951
0.010278 -0.016044 0.170568 -0.368312 0.481220 -1.516903 -0.001875 1 0 0 0 0 0 0 60960
0.010278 -0.016044 0.170568 -0.374384 0.489265 -1.541945 -0.001906 1 0 0 0 0 0 0 61951
0.010278 -0.016044 0.170568 -0.380610 0.497323 -1.567471 -0.001937 1 0 0 0 0 0 0 62960
0.010278 -0.016044 0.170568 -0.386648 0.505257 -1.592510 -0.001968 1 0 0 0 0 0 0 63951
0.010278 -0.016044 0.170568 -0.392836 0.513347 -1.618057 -0.002000 1 0 0 0 0 0 0 64960
0.010278 -0.016044 0.170568 -0.398936 0.521356 -1.643082 -0.002031 1 0 0 0 0 0 0 65951
0.010278 -0.016044 0.170568 -0.405149 0.529353 -1.668604 -0.002062 1 0 0 0 0 0 0 66960
0.010278 -0.016044 0.170568 -0.411279 0.537477 -1.693900 -0.002094 1 0 0 0 0 0 0 67961
0.010278 -0.016044 0.170568 -0.417431 0.545438 -1.719123 -0.002125 1 0 0 0 0 0 0 68958
0.010278 -0.016044 0.170568 -0.423526 0.553536 -1.744563 -0.002156 1 0 0 0 0 0 0 69964
0.010278 -0.016044 0.170568 -0.429694 0.561432 -1.769715 -0.002187 1 0 0 0 0 0 0 70959
0.010278 -0.016044 0.170568 -0.435864 0.569605 -1.795162 -0.002219 1 0 0 0 0 0 0 71966
0.010278 -0.016044 0.170568 -0.441968 0.577502 -1.820182 -0.002250 1 0 0 0 0 0 0 72955
0.010278 -0.016044 0.170568 -0.448035 0.585527 -1.845569 -0.002281 1 0 0 0 0 0 0 73959
0.010278 -0.016044 0.170568 -0.454236 0.593625 -1.870862 -0.002312 1 0 0 0 0 0 0 74960
0.010278 -0.016044 0.170568 -0.460451 0.601657 -1.896311 -0.002344 1 0 0 0 0 0 0 75966
0.010278 -0.016044 0.170568 -0.466459 0.609551 -1.921225 -0.002375 1 0 0 0 0 0 0 76952
0.010278 -0.016044 0.170568 -0.472759 0.617735 -1.947005 -0.002406 1 0 0 0 0 0 0 77971
0.010278 -0.016044 0.170568 -0.478782 0.625742 -1.972142 -0.002438 1 0 0 0 0 0 0 78965
0.010278 -0.016044 0.170568 -0.484949 0.633638 -1.997294 -0.002469 1 0 0 0 0 0 0 79960
0.010278 -0.016044 0.170568 -0.490936 0.641570 -2.021983 -0.002499 1 0 0 0 0 0 0 80937
0.010278 -0.016044 0.170568 -0.497285 0.649788 -2.048014 -0.002531 1 0 0 0 0 0 0 81966
0.010278 -0.016044 0.170568 -0.503356 0.657854 -2.073353 -0.002563 1 0 0 0 0 0 0 82968
0.010278 -0.016044 0.170568 -0.509542 0.665774 -2.098581 -0.002594 1 0 0 0 0 0 0 83966
0.010278 -0.016044 0.170568 -0.515614 0.673818 -2.123624 -0.002625 1 0 0 0 0 0 0 84957
0.010278 -0.016044 0.170568 -0.521889 0.681940 -2.149351 -0.002657 1 0 0 0 0 0 0 85974
0.010278 -0.016044 0.170568 -0.527970 0.689931 -2.174568 -0.002688 1 0 0 0 0 0 0 86972
0.010278 -0.016044 0.170568 -0.534085 0.697925 -2.199811 -0.002719 1 0 0 0 0 0 0 87969
0.010278 -0.016044 0.170568 -0.540209 0.705966 -2.224937 -0.002750 1 0 0 0 0 0 0 88964
0.010278 -0.016044 0.170568 -0.546373 0.713899 -2.250257 -0.002781 1 0 0 0 0 0 0 89965
0.010278 -0.016044 0.170568 -0.552509 0.722030 -2.275579 -0.002813 1 0 0 0 0 0 0 90967
0.010278 -0.016044 0.170568 -0.558667 0.730000 -2.300826 -0.002844 1 0 0 0 0 0 0 91965
0.010278 -0.016044 0.170568 -0.564726 0.738050 -2.326115 -0.002875 1 0 0 0 0 0 0 92965
0.010278 -0.016044 0.170568 -0.570924 0.745986 -2.351393 -0.002906 1 0 0 0 0 0 0 93965
0.010278 -0.016044 0.170568 -0.577057 0.754110 -2.376689 -0.002938 1 0 0 0 0 0 0 94966
0.010278 -0.016044 0.170568 -0.583216 0.762080 -2.401936 -0.002969 1 0 0 0 0 0 0 95964
0.010278 -0.016044 0.170568 -0.589265 0.770080 -2.427248 -0.003000 1 0 0 0 0 0 0 96965
0.010278 -0.016044 0.170568 -0.595460 0.778171 -2.452515 -0.003031 1 0 0 0 0 0 0 97965
0.010278 -0.016044 0.170568 -0.601619 0.786130 -2.477737 -0.003062 1 0 0 0 0 0 0 98962
0.010278 -0.016044 0.170568 -0.607732 0.794160 -2.503080 -0.003094 1 0 0 0 0 0 0 99965
0.010278 -0.016044 0.170568 -0.613854 0.802112 -2.528127 -0.003125 1 0 0 0 0 0 0 100955
0.010278 -0.016044 0.170568 -0.619969 0.810239 -2.553643 -0.003156 1 0 0 0 0 0 0 101964
0.010278 -0.016044 0.170568 -0.626179 0.818191 -2.578973 -0.003188 1 0 0 0 0 0 0 102966
0.010271 -0.016020 0.170567 -0.547430 0.518998 -2.591573 -0.003219 1 0 0 0 0 0 0 103964
0.010268 -0.016009 0.170566 -0.587508 0.649431 -2.622177 -0.003250 1 0 0 0 0 0 0 104965
0.010266 -0.016003 0.170566 -0.618091 0.745918 -2.651132 -0.003281 1 0 0 0 0 0 0 105965
0.010266 -0.016000 0.170566 -0.637061 0.800722 -2.678282 -0.003312 1 0 0 0 0 0 0 106965
0.010265 -0.015998 0.170566 -0.649758 0.832352 -2.704446 -0.003344 1 0 0 0 0 0 0 107965
0.010265 -0.015998 0.170566 -0.659003 0.851969 -2.729835 -0.003375 1 0 0 0 0 0 0 108951
0.010265 -0.015997 0.170566 -0.666836 0.865980 -2.755566 -0.003406 1 0 0 0 0 0 0 109962
0.010265 -0.015997 0.170566 -0.673761 0.876944 -2.781072 -0.003438 1 0 0 0 0 0 0 110967
0.010265 -0.015997 0.170566 -0.680329 0.886385 -2.806368 -0.003469 1 0 0 0 0 0 0 111966
0.010265 -0.015997 0.170566 -0.686608 0.895078 -2.831672 -0.003500 1 0 0 0 0 0 0 112965
0.010265 -0.015997 0.170566 -0.692845 0.903485 -2.856912 -0.003531 1 0 0 0 0 0 0 113964
0.010265 -0.015997 0.170566 -0.699081 0.911667 -2.882266 -0.003563 1 0 0 0 0 0 0 114966
0.010265 -0.015997 0.170566 -0.705170 0.919701 -2.907496 -0.003594 1 0 0 0 0 0 0 115963
0.010265 -0.015997 0.170566 -0.711256 0.927685 -2.932494 -0.003625 1 0 0 0 0 0 0 116953
0.010265 -0.015997 0.170566 -0.717467 0.935828 -2.958029 -0.003656 1 0 0 0 0 0 0 117963
0.010265 -0.015997 0.170566 -0.723652 0.943811 -2.983403 -0.003688 1 0 0 0 0 0 0 118966
0.010265 -0.015997 0.170566 -0.729699 0.951829 -3.008666 -0.003719 1 0 0 0 0 0 0 119965
0.010265 -0.015997 0.170566 -0.735784 0.959639 -3.033440 -0.003749 1 0 0 0 0 0 0 120945
0.010258 -0.015973 0.170565 -0.657074 0.660236 -3.046258 -0.003781 1 0 0 0 0 0 0 121958
0.010255 -0.015962 0.170564 -0.697026 0.790495 -3.076656 -0.003812 1 0 0 0 0 0 0 122949
0.010253 -0.015956 0.170564 -0.727636 0.886972 -3.105856 -0.003844 1 0 0 0 0 0 0 123957
0.010253 -0.015953 0.170564 -0.746554 0.941712 -3.132805 -0.003874 1 0 0 0 0 0 0 124948
0.010252 -0.015952 0.170564 -0.759238 0.973319 -3.159249 -0.003906 1 0 0 0 0 0 0 125958
0.010273 -0.015957 0.170556 -1.037043 1.069354 -3.083329 -0.003937 1 0 0 0 0 0 0 126949
0.010283 -0.015960 0.170552 -0.940868 1.057751 -3.151902 -0.003969 1 0 0 0 0 0 0 127958
0.010288 -0.015961 0.170551 -0.870725 1.047125 -3.206376 -0.003999 1 0 0 0 0 0 0 128948
0.010291 -0.015962 0.170550 -0.835784 1.043755 -3.246752 -0.004031 1 0 0 0 0 0 0 129958
0.010292 -0.015963 0.170549 -0.820762 1.045205 -3.278879 -0.004062 1 0 0 0 0 0 0 130948
0.010286 -0.015939 0.170548 -0.731349 0.742038 -3.294836 -0.004094 1 0 0 0 0 0 0 131958
0.010283 -0.015928 0.170548 -0.765834 0.870200 -3.326896 -0.004124 1 0 0 0 0 0 0 132949
0.010282 -0.015922 0.170547 -0.793668 0.965684 -3.356937 -0.004156 1 0 0 0 0 0 0 133959
0.010281 -0.015919 0.170547 -0.811357 1.019937 -3.384659 -0.004188 1 0 0 0 0 0 0 134967
0.010281 -0.015918 0.170547 -0.823277 1.051296 -3.411297 -0.004219 1 0 0 0 0 0 0 135978
0.010261 -0.015912 0.170540 -0.569717 1.007325 -3.340917 -0.004250 1 0 0 0 0 0 0 136969
0.010251 -0.015910 0.170536 -0.682963 1.050459 -3.406367 -0.004281 1 0 0 0 0 0 0 137947
0.010246 -0.015909 0.170535 -0.765362 1.079799 -3.459548 -0.004312 1 0 0 0 0 0 0 138947
0.010243 -0.015908 0.170534 -0.811488 1.097926 -3.499257 -0.004344 1 0 0 0 0 0 0 139963
0.010242 -0.015908 0.170534 -0.837533 1.110304 -3.531252 -0.004375 1 0 0 0 0 0 0 140964
0.010242 -0.015908 0.170533 -0.853353 1.120128 -3.559587 -0.004406 1 0 0 0 0 0 0 141959
0.010235 -0.015884 0.170532 -0.779387 0.821102 -3.573566 -0.004438 1 0 0 0 0 0 0 142974
0.010252 -0.015878 0.170524 -1.090425 1.027701 -3.502908 -0.004468 1 0 0 0 0 0 0 143949
0.010261 -0.015876 0.170520 -1.018337 1.098872 -3.575643 -0.004500 1 0 0 0 0 0 0 144966
0.010265 -0.015875 0.170518 -0.961019 1.132172 -3.632324 -0.004531 1 0 0 0 0 0 0 145965
0.010261 -0.015851 0.170516 -0.847328 0.842917 -3.660107 -0.004563 1 0 0 0 0 0 0 146966
0.010259 -0.015839 0.170516 -0.869304 0.977709 -3.698490 -0.004594 1 0 0 0 0 0 0 147966
0.010258 -0.015833 0.170515 -0.890703 1.076031 -3.731142 -0.004625 1 0 0 0 0 0 0 148965
0.010257 -0.015830 0.170515 -0.905047 1.131524 -3.760052 -0.004656 1 0 0 0 0 0 0 149965
0.010251 -0.015805 0.170514 -0.830207 0.855279 -3.773432 -0.004687 1 0 0 0 0 0 0 150959
0.010234 -0.015811 0.170507 -0.694264 1.241775 -3.722536 -0.004719 1 0 0 0 0 0 0 151968
0.010225 -0.015815 0.170504 -0.797880 1.251365 -3.787072 -0.004750 1 0 0 0 0 0 0 152969
0.010221 -0.015816 0.170502 -0.868516 1.239071 -3.838193 -0.004781 1 0 0 0 0 0 0 153959
0.010213 -0.015794 0.170500 -0.822912 0.925796 -3.863145 -0.004813 1 0 0 0 0 0 0 154966
0.010209 -0.015783 0.170500 -0.879503 1.048492 -3.900318 -0.004844 1 0 0 0 0 0 0 155965
0.010206 -0.015777 0.170499 -0.918200 1.140838 -3.932408 -0.004875 1 0 0 0 0 0 0 156964
0.010199 -0.015751 0.170498 -0.856065 0.885228 -3.947343 -0.004906 1 0 0 0 0 0 0 157964
0.010195 -0.015738 0.170497 -0.904550 1.037739 -3.979962 -0.004938 1 0 0 0 0 0 0 158965
0.010180 -0.015750 0.170491 -0.761011 1.389567 -3.927048 -0.004969 1 0 0 0 0 0 0 159964
0.010166 -0.015733 0.170486 -0.768982 1.048918 -3.975830 -0.005000 1 0 0 0 0 0 0 160964
0.010159 -0.015724 0.170485 -0.867736 1.135605 -4.031940 -0.005031 1 0 0 0 0 0 0 161964
0.010155 -0.015720 0.170484 -0.928678 1.206920 -4.073769 -0.005062 1 0 0 0 0 0 0 162964
0.010168 -0.015700 0.170474 -1.146830 1.016012 -3.991593 -0.005094 1 0 0 0 0 0 0 163964
0.010160 -0.015710 0.170464 -0.918362 1.381642 -3.986361 -0.005125 1 0 0 0 0 0 0 164962
0.010157 -0.015715 0.170459 -0.950943 1.372066 -4.081827 -0.005156 1 0 0 0 0 0 0 165964
0.010149 -0.015694 0.170455 -0.897737 1.039859 -4.134632 -0.005187 1 0 0 0 0 0 0 166964
0.010145 -0.015684 0.170453 -0.951253 1.150215 -4.186278 -0.005219 1 0 0 0 0 0 0 167966
0.010136 -0.015655 0.170452 -0.902941 0.926976 -4.211121 -0.005250 1 0 0 0 0 0 0 168964
0.010118 -0.015659 0.170444 -0.780260 1.342117 -4.165920 -0.005281 1 0 0 0 0 0 0 169963
0.010103 -0.015638 0.170440 -0.805540 1.057798 -4.219193 -0.005313 1 0 0 0 0 0 0 170965
0.010096 -0.015628 0.170438 -0.913589 1.175028 -4.277852 -0.005344 1 0 0 0 0 0 0 171963
0.010085 -0.015599 0.170436 -0.893901 0.953124 -4.306561 -0.005375 1 0 0 0 0 0 0 172963
0.010067 -0.015604 0.170428 -0.785380 1.368541 -4.263434 -0.005406 1 0 0 0 0 0 0 173963
0.010071 -0.015589 0.170416 -1.087440 1.160136 -4.215620 -0.005437 1 0 0 0 0 0 0 174952
0.010074 -0.015582 0.170410 -1.095215 1.252087 -4.318002 -0.005469 1 0 0 0 0 0 0 175960
0.010055 -0.015573 0.170400 -0.821207 1.252851 -4.293191 -0.005500 1 0 0 0 0 0 0 176967
0.010046 -0.015570 0.170395 -0.922948 1.318642 -4.382299 -0.005530 1 0 0 0 0 0 0 177934
0.010056 -0.015550 0.170384 -1.183564 1.126104 -4.331332 -0.005563 1 0 0 0 0 0 0 178965
0.010047 -0.015560 0.170372 -0.976968 1.489796 -4.341924 -0.005594 1 0 0 0 0 0 0 179963
0.010037 -0.015542 0.170366 -0.935211 1.169980 -4.430240 -0.005625 1 0 0 0 0 0 0 180963
0.010031 -0.015533 0.170363 -1.006892 1.267465 -4.506913 -0.005656 1 0 0 0 0 0 0 181964
0.010009 -0.015523 0.170354 -0.788646 1.278379 -4.459941 -0.005687 1 0 0 0 0 0 0 182943
0.009991 -0.015496 0.170348 -0.836125 1.042701 -4.524678 -0.005719 1 0 0 0 0 0 0 183963
0.009989 -0.015506 0.170332 -1.053154 1.529108 -4.405541 -0.005750 1 0 0 0 0 0 0 184963
0.009982 -0.015489 0.170322 -1.010952 1.215768 -4.515056 -0.005781 1 0 0 0 0 0 0 185962
0.009972 -0.015457 0.170317 -0.974717 1.000439 -4.594941 -0.005812 1 0 0 0 0 0 0 186958
0.009947 -0.015436 0.170307 -0.776543 1.130285 -4.563586 -0.005843 1 0 0 0 0 0 0 187947
0.009928 -0.015403 0.170301 -0.841284 0.980766 -4.636794 -0.005875 1 0 0 0 0 0 0 188956
0.009919 -0.015387 0.170283 -0.981637 1.203371 -4.506449 -0.005906 1 0 0 0 0 0 0 189947
0.009908 -0.015356 0.170273 -0.978115 1.035105 -4.624530 -0.005937 1 0 0 0 0 0 0 190957
0.009910 -0.015366 0.170254 -1.145424 1.548692 -4.540193 -0.005968 1 0 0 0 0 0 0 191947
0.009891 -0.015366 0.170238 -0.895107 1.490895 -4.583467 -0.006000 1 0 0 0 0 0 0 192955
0.009896 -0.015350 0.170221 -1.187360 1.263912 -4.604661 -0.006031 1 0 0 0 0 0 0 193946
0.009879 -0.015337 0.170206 -0.928562 1.300929 -4.644458 -0.006062 1 0 0 0 0 0 0 194955
0.009871 -0.015332 0.170183 -1.029761 1.412367 -4.575113 -0.006093 1 0 0 0 0 0 0 195947
0.009847 -0.015326 0.170165 -0.837314 1.409296 -4.646290 -0.006125 1 0 0 0 0 0 0 196956
0.009835 -0.015324 0.170141 -0.987059 1.477951 -4.599025 -0.006156 1 0 0 0 0 0 0 197947
0.009817 -0.015277 0.170127 -0.914048 0.896650 -4.748948 -0.006187 1 0 0 0 0 0 0 198956
0.009809 -0.015255 0.170105 -1.038244 1.167290 -4.678639 -0.006219 1 0 0 0 0 0 0 199965
0.009784 -0.015239 0.170087 -0.850117 1.290885 -4.743488 -0.006250 1 0 0 0 0 0 0 200950
0.009766 -0.015210 0.170062 -0.915235 1.117812 -4.676515 -0.006281 1 0 0 0 0 0 0 201953
0.009737 -0.015191 0.170042 -0.783020 1.247663 -4.764372 -0.006313 1 0 0 0 0 0 0 202970
0.009717 -0.015159 0.170016 -0.884030 1.098996 -4.708853 -0.006343 1 0 0 0 0 0 0 203944
0.009708 -0.015145 0.169988 -1.041855 1.318572 -4.700739 -0.006375 1 0 0 0 0 0 0 204955
0.009676 -0.015110 0.169966 -0.776351 1.076128 -4.794100 -0.006406 1 0 0 0 0 0 0 205967
0.009648 -0.015113 0.169934 -0.784236 1.546541 -4.688606 -0.006437 1 0 0 0 0 0 0 206944
0.009628 -0.015093 0.169902 -0.901063 1.297787 -4.701356 -0.006469 1 0 0 0 0 0 0 207968
0.009619 -0.015085 0.169871 -1.059506 1.436490 -4.740658 -0.006500 1 0 0 0 0 0 0 208963
0.009608 -0.015059 0.169840 -1.063986 1.223964 -4.755055 -0.006531 1 0 0 0 0 0 0 209962
0.009583 -0.015043 0.169801 -0.878808 1.333959 -4.685908 -0.006562 1 0 0 0 0 0 0 210934
0.009565 -0.015013 0.169766 -0.951901 1.173990 -4.740596 -0.006594 1 0 0 0 0 0 0 211963
0.009551 -0.014977 0.169733 -1.005894 1.071508 -4.784330 -0.006625 1 0 0 0 0 0 0 212962
0.009544 -0.014961 0.169686 -1.126088 1.336552 -4.628308 -0.006655 1 0 0 0 0 0 0 213932
0.009522 -0.014950 0.169640 -0.929477 1.436334 -4.649332 -0.006687 1 0 0 0 0 0 0 214963
0.009505 -0.014924 0.169601 -0.987765 1.241253 -4.761806 -0.006718 1 0 0 0 0 0 0 215948
0.009470 -0.014883 0.169558 -0.762279 1.047667 -4.731116 -0.006750 1 0 0 0 0 0 0 216963
0.009447 -0.014842 0.169520 -0.895162 1.012703 -4.820490 -0.006781 1 0 0 0 0 0 0 217955
0.009430 -0.014800 0.169469 -0.988664 1.004941 -4.674514 -0.006812 1 0 0 0 0 0 0 218937
0.009402 -0.014776 0.169421 -0.858156 1.247193 -4.718138 -0.006844 1 0 0 0 0 0 0 219962
0.009362 -0.014737 0.169373 -0.686410 1.081058 -4.738336 -0.006875 1 0 0 0 0 0 0 220955
0.009343 -0.014720 0.169319 -0.950547 1.357044 -4.673040 -0.006906 1 0 0 0 0 0 0 221962
0.009307 -0.014686 0.169268 -0.760286 1.149614 -4.725903 -0.006937 1 0 0 0 0 0 0 222963
0.009284 -0.014647 0.169210 -0.904867 1.084331 -4.663528 -0.006969 1 0 0 0 0 0 0 223962
0.009273 -0.014631 0.169151 -1.092838 1.372523 -4.653638 -0.007000 1 0 0 0 0 0 0 224962
0.009263 -0.014602 0.169089 -1.112979 1.239175 -4.637815 -0.007031 1 0 0 0 0 0 0 225962
0.009238 -0.014585 0.169020 -0.933083 1.388929 -4.549916 -0.007062 1 0 0 0 0 0 0 226963
0.009221 -0.014556 0.168954 -1.010816 1.248948 -4.593261 -0.007094 1 0 0 0 0 0 0 227961
0.009192 -0.014539 0.168882 -0.882166 1.398868 -4.542278 -0.007125 1 0 0 0 0 0 0 228960
0.009173 -0.014510 0.168814 -0.987529 1.258104 -4.604197 -0.007156 1 0 0 0 0 0 0 229958
0.009158 -0.014475 0.168748 -1.057850 1.164349 -4.648848 -0.007187 1 0 0 0 0 0 0 230962
0.009131 -0.014455 0.168676 -0.910058 1.356789 -4.590899 -0.007219 1 0 0 0 0 0 0 231961
0.009105 -0.014400 0.168606 -0.916030 0.924993 -4.626494 -0.007250 1 0 0 0 0 0 0 232962
0.009093 -0.014375 0.168524 -1.105048 1.284080 -4.485794 -0.007281 1 0 0 0 0 0 0 233961
0.009068 -0.014361 0.168444 -0.948329 1.455579 -4.514398 -0.007312 1 0 0 0 0 0 0 234964
0.009029 -0.014328 0.168364 -0.754568 1.225879 -4.519326 -0.007344 1 0 0 0 0 0 0 235963
0.009018 -0.014272 0.168281 -1.107265 0.911244 -4.508278 -0.007375 1 0 0 0 0 0 0 236963
0.009015 -0.014247 0.168193 -1.234931 1.290413 -4.442294 -0.007406 1 0 0 0 0 0 0 237961
0.008986 -0.014208 0.168108 -0.932196 1.149078 -4.491559 -0.007437 1 0 0 0 0 0 0 238963
0.008967 -0.014168 0.168016 -1.017636 1.116505 -4.420642 -0.007468 1 0 0 0 0 0 0 239944
0.008958 -0.014151 0.167923 -1.176953 1.423445 -4.407584 -0.007500 1 0 0 0 0 0 0 240960
0.008928 -0.014117 0.167835 -0.904703 1.222041 -4.488800 -0.007531 1 0 0 0 0 0 0 241961
0.008907 -0.014078 0.167741 -1.006810 1.155818 -4.433241 -0.007562 1 0 0 0 0 0 0 242963
0.008891 -0.014038 0.167645 -1.084463 1.128536 -4.401304 -0.007594 1 0 0 0 0 0 0 243962
0.008884 -0.014021 0.167549 -1.218067 1.433589 -4.415617 -0.007625 1 0 0 0 0 0 0 244961
0.008875 -0.013992 0.167451 -1.206133 1.302718 -4.402807 -0.007656 1 0 0 0 0 0 0 245961
0.008851 -0.013974 0.167346 -1.004592 1.450673 -4.307840 -0.007687 1 0 0 0 0 0 0 246962
0.008833 -0.013945 0.167243 -1.074923 1.310031 -4.347133 -0.007719 1 0 0 0 0 0 0 247962
0.008819 -0.013909 0.167141 -1.127572 1.216026 -4.376075 -0.007749 1 0 0 0 0 0 0 248931
0.008813 -0.013894 0.167042 -1.247374 1.484134 -4.422641 -0.007781 1 0 0 0 0 0 0 249961
0.008783 -0.013859 0.166933 -0.946317 1.254741 -4.303572 -0.007812 1 0 0 0 0 0 0 250961
0.008762 -0.013820 0.166828 -1.041638 1.184768 -4.354706 -0.007844 1 0 0 0 0 0 0 251962
0.008746 -0.013780 0.166725 -1.114069 1.151577 -4.391732 -0.007875 1 0 0 0 0 0 0 252955
0.008718 -0.013756 0.166615 -0.962416 1.374403 -4.321092 -0.007906 1 0 0 0 0 0 0 253945
0.008698 -0.013723 0.166509 -1.060107 1.274012 -4.375192 -0.007939 1 0 0 0 0 0 0 255025
0.008660 -0.013678 0.166396 -0.843620 1.120927 -4.287865 -0.007970 1 0 0 0 0 0 0 256011
0.008657 -0.013640 0.166279 -1.269952 1.188006 -4.249955 -0.008002 1 0 0 0 0 0 0 257026
0.008635 -0.013618 0.166163 -1.071029 1.404689 -4.250798 -0.008033 1 0 0 0 0 0 0 258009
0.008618 -0.013585 0.166053 -1.121607 1.292589 -4.348022 -0.008064 1 0 0 0 0 0 0 259026
0.008603 -0.013546 0.165929 -1.155813 1.202907 -4.168953 -0.008095 1 0 0 0 0 0 0 260010
0.008590 -0.013505 0.165815 -1.184150 1.168588 -4.299269 -0.008127 1 0 0 0 0 0 0 261025
0.008577 -0.013462 0.165688 -1.191908 1.138363 -4.145236 -0.008158 1 0 0 0 0 0 0 262009
0.008550 -0.013437 0.165565 -1.011842 1.374859 -4.194148 -0.008187 1 0 0 0 0 0 0 262950
0.008545 -0.013384 0.165441 -1.281818 1.029050 -4.179878 -0.008218 1 0 0 0 0 0 0 263943
0.008543 -0.013359 0.165310 -1.354691 1.368079 -4.107998 -0.008250 1 0 0 0 0 0 0 264953
0.008514 -0.013319 0.165183 -1.016908 1.200180 -4.146253 -0.008281 1 0 0 0 0 0 0 265943
0.008493 -0.013276 0.165049 -1.087040 1.151032 -4.058055 -0.008312 1 0 0 0 0 0 0 266954
0.008462 -0.013251 0.164922 -0.961276 1.381607 -4.152185 -0.008343 1 0 0 0 0 0 0 267954
0.008440 -0.013215 0.164787 -1.066545 1.270052 -4.061268 -0.008374 1 0 0 0 0 0 0 268944
0.008429 -0.013199 0.164650 -1.231048 1.515667 -4.039462 -0.008406 1 0 0 0 0 0 0 269952
0.008417 -0.013168 0.164511 -1.234263 1.349216 -3.995018 -0.008437 1 0 0 0 0 0 0 270962
0.008384 -0.013124 0.164378 -0.949961 1.166046 -4.082699 -0.008469 1 0 0 0 0 0 0 271965
0.008360 -0.013079 0.164239 -1.055011 1.130560 -4.017961 -0.008500 1 0 0 0 0 0 0 272958
0.008348 -0.013058 0.164100 -1.227023 1.441773 -4.012409 -0.008531 1 0 0 0 0 0 0 273963
0.008314 -0.013019 0.163966 -0.954140 1.238583 -4.088367 -0.008562 1 0 0 0 0 0 0 274950
0.008291 -0.012976 0.163826 -1.058234 1.167773 -4.014472 -0.008593 1 0 0 0 0 0 0 275953
0.008272 -0.012931 0.163683 -1.136763 1.136999 -3.967171 -0.008625 1 0 0 0 0 0 0 276959
0.008255 -0.012885 0.163539 -1.180171 1.122130 -3.941203 -0.008656 1 0 0 0 0 0 0 277959
0.008240 -0.012838 0.163393 -1.203412 1.114020 -3.925639 -0.008687 1 0 0 0 0 0 0 278945
0.008233 -0.012816 0.163249 -1.309014 1.431476 -3.954998 -0.008719 1 0 0 0 0 0 0 279964
0.008222 -0.012781 0.163103 -1.279214 1.300114 -3.929957 -0.008750 1 0 0 0 0 0 0 280951
0.008210 -0.012740 0.162956 -1.257460 1.205123 -3.911646 -0.008781 1 0 0 0 0 0 0 281959
0.008196 -0.012695 0.162808 -1.246717 1.153656 -3.898466 -0.008811 1 0 0 0 0 0 0 282933
0.008183 -0.012649 0.162659 -1.242299 1.126486 -3.888702 -0.008843 1 0 0 0 0 0 0 283931
0.008168 -0.012602 0.162510 -1.241125 1.111689 -3.880723 -0.008875 1 0 0 0 0 0 0 284952
0.008154 -0.012555 0.162360 -1.241280 1.102715 -3.872301 -0.008905 1 0 0 0 0 0 0 285932
0.008125 -0.012525 0.162202 -1.044326 1.333878 -3.764623 -0.008937 1 0 0 0 0 0 0 286961
0.008103 -0.012486 0.162048 -1.124807 1.240085 -3.800793 -0.008969 1 0 0 0 0 0 0 287968
0.008085 -0.012442 0.161895 -1.182569 1.169158 -3.821452 -0.009000 1 0 0 0 0 0 0 288964
0.008053 -0.012414 0.161735 -1.014905 1.365566 -3.725750 -0.009031 1 0 0 0 0 0 0 289963
0.008051 -0.012381 0.161569 -1.391065 1.323683 -3.647842 -0.009061 1 0 0 0 0 0 0 290930
0.008022 -0.012335 0.161420 -1.068316 1.151002 -3.843566 -0.009093 1 0 0 0 0 0 0 291930
0.008006 -0.012311 0.161251 -1.212396 1.415554 -3.609702 -0.009125 1 0 0 0 0 0 0 292960
0.007983 -0.012250 0.161087 -1.145801 0.963700 -3.641629 -0.009155 1 0 0 0 0 0 0 293930
0.007949 -0.012213 0.160920 -0.991447 1.232023 -3.607196 -0.009187 1 0 0 0 0 0 0 294961
0.007947 -0.012175 0.160750 -1.381524 1.250396 -3.562548 -0.009219 1 0 0 0 0 0 0 295960
0.007922 -0.012150 0.160580 -1.146726 1.414350 -3.551194 -0.009250 1 0 0 0 0 0 0 296959
0.007896 -0.012088 0.160414 -1.091023 0.953993 -3.596586 -0.009280 1 0 0 0 0 0 0 297930
0.007860 -0.012050 0.160245 -0.961625 1.221421 -3.558982 -0.009311 1 0 0 0 0 0 0 298931
0.007855 -0.012012 0.160073 -1.366966 1.240484 -3.512496 -0.009344 1 0 0 0 0 0 0 299957
0.007823 -0.011962 0.159897 -1.045740 1.081392 -3.450478 -0.009374 1 0 0 0 0 0 0 300930
0.007800 -0.011912 0.159731 -1.125369 1.072837 -3.564975 -0.009406 1 0 0 0 0 0 0 301962
0.007786 -0.011885 0.159551 -1.267590 1.372335 -3.395943 -0.009437 1 0 0 0 0 0 0 302954
0.007772 -0.011847 0.159383 -1.273167 1.256412 -3.519283 -0.009469 1 0 0 0 0 0 0 303960
0.007763 -0.011825 0.159202 -1.347090 1.467540 -3.357920 -0.009499 1 0 0 0 0 0 0 304930
0.007736 -0.011808 0.159024 -1.114732 1.537899 -3.379948 -0.009530 1 0 0 0 0 0 0 305928
0.007728 -0.011755 0.158842 -1.357360 1.080848 -3.322996 -0.009562 1 0 0 0 0 0 0 306960
0.007702 -0.011721 0.158664 -1.129625 1.288345 -3.350253 -0.009593 1 0 0 0 0 0 0 307929
0.007702 -0.011684 0.158485 -1.460428 1.269602 -3.342962 -0.009625 1 0 0 0 0 0 0 308960
0.007672 -0.011634 0.158303 -1.097948 1.089476 -3.294901 -0.009656 1 0 0 0 0 0 0 309958
0.007633 -0.011601 0.158123 -0.955841 1.303248 -3.312560 -0.009687 1 0 0 0 0 0 0 310961
0.007621 -0.011540 0.157939 -1.274605 0.952569 -3.244493 -0.009718 1 0 0 0 0 0 0 311948
0.007591 -0.011502 0.157758 -1.088109 1.216237 -3.268904 -0.009749 1 0 0 0 0 0 0 312945
0.007561 -0.011433 0.157582 -1.065784 0.836802 -3.331292 -0.009781 1 0 0 0 0 0 0 313957
0.007544 -0.011396 0.157394 -1.232411 1.210249 -3.174463 -0.009812 1 0 0 0 0 0 0 314962
0.007520 -0.011328 0.157215 -1.165090 0.838001 -3.257770 -0.009844 1 0 0 0 0 0 0 315959
0.007506 -0.011291 0.157025 -1.286062 1.208181 -3.119880 -0.009875 1 0 0 0 0 0 0 316962
0.007491 -0.011247 0.156848 -1.287257 1.155208 -3.269006 -0.009906 1 0 0 0 0 0 0 317957
0.007481 -0.011222 0.156659 -1.357107 1.395539 -3.109617 -0.009937 1 0 0 0 0 0 0 318933
0.007453 -0.011201 0.156473 -1.122972 1.481167 -3.135073 -0.009968 1 0 0 0 0 0 0 319929
0.007452 -0.011170 0.156288 -1.458787 1.355575 -3.128931 -0.010000 1 0 0 0 0 0 0 320957
0.007420 -0.011122 0.156099 -1.098970 1.117175 -3.074087 -0.010030 1 0 0 0 0 0 0 321928
0.007396 -0.011073 0.155922 -1.160801 1.070215 -3.204320 -0.010062 1 0 0 0 0 0 0 322960
0.007382 -0.011044 0.155731 -1.290729 1.343636 -3.027271 -0.010093 1 0 0 0 0 0 0 323953
0.007359 -0.010980 0.155547 -1.199099 0.899642 -3.097282 -0.010124 1 0 0 0 0 0 0 324944
0.007345 -0.010945 0.155353 -1.306051 1.228059 -2.950386 -0.010156 1 0 0 0 0 0 0 325943
0.007330 -0.010901 0.155172 -1.301440 1.156612 -3.100198 -0.010187 1 0 0 0 0 0 0 326953
0.007298 -0.010871 0.154988 -1.087741 1.318864 -3.065346 -0.010218 1 0 0 0 0 0 0 327943
0.007274 -0.010829 0.154811 -1.161368 1.192362 -3.143109 -0.010250 1 0 0 0 0 0 0 328951
0.007252 -0.010780 0.154613 -1.197863 1.078509 -2.870915 -0.010281 1 0 0 0 0 0 0 329943
0.007232 -0.010730 0.154430 -1.238344 1.047873 -3.015967 -0.010312 1 0 0 0 0 0 0 330953
0.007214 -0.010679 0.154253 -1.257527 1.027473 -3.095842 -0.010343 1 0 0 0 0 0 0 331942
0.007181 -0.010644 0.154069 -1.063119 1.240285 -3.009241 -0.010374 1 0 0 0 0 0 0 332942
0.007176 -0.010605 0.153881 -1.427028 1.209415 -2.931083 -0.010406 1 0 0 0 0 0 0 333952
0.007166 -0.010560 0.153701 -1.380353 1.115081 -3.014667 -0.010437 1 0 0 0 0 0 0 334952
0.007151 -0.010510 0.153524 -1.332679 1.055060 -3.053055 -0.010469 1 0 0 0 0 0 0 335964
0.007134 -0.010457 0.153324 -1.288362 0.994536 -2.746946 -0.010500 1 0 0 0 0 0 0 336958
0.007117 -0.010405 0.153138 -1.287605 0.993812 -2.882368 -0.010531 1 0 0 0 0 0 0 337958
0.007099 -0.010352 0.152958 -1.286266 0.989004 -2.957607 -0.010563 1 0 0 0 0 0 0 338968
0.007066 -0.010316 0.152771 -1.081391 1.207979 -2.865666 -0.010593 1 0 0 0 0 0 0 339946
0.007041 -0.010272 0.152590 -1.161245 1.115853 -2.918288 -0.010624 1 0 0 0 0 0 0 340946
0.007019 -0.010223 0.152412 -1.218216 1.045557 -2.939840 -0.010656 1 0 0 0 0 0 0 341951
0.006984 -0.010189 0.152225 -1.045225 1.230756 -2.822461 -0.010687 1 0 0 0 0 0 0 342963
0.006964 -0.010170 0.152048 -1.234554 1.439430 -2.932373 -0.010718 1 0 0 0 0 0 0 343952
0.006945 -0.010133 0.151871 -1.262368 1.235896 -2.918035 -0.010750 1 0 0 0 0 0 0 344966
0.006948 -0.010093 0.151682 -1.547478 1.166427 -2.759610 -0.010781 1 0 0 0 0 0 0 345960
0.006940 -0.010046 0.151499 -1.445628 1.073199 -2.799848 -0.010812 1 0 0 0 0 0 0 346959
0.006927 -0.009996 0.151318 -1.369225 1.016471 -2.816278 -0.010843 1 0 0 0 0 0 0 347929
0.006918 -0.009968 0.151143 -1.421292 1.300048 -2.883245 -0.010875 1 0 0 0 0 0 0 348958
0.006905 -0.009927 0.150966 -1.363164 1.155887 -2.837248 -0.010906 1 0 0 0 0 0 0 349959
0.006868 -0.009875 0.150797 -1.049974 0.990156 -2.935022 -0.010936 1 0 0 0 0 0 0 350930
0.006847 -0.009845 0.150626 -1.229596 1.271094 -2.913924 -0.010968 1 0 0 0 0 0 0 351957
0.006827 -0.009803 0.150450 -1.261640 1.134269 -2.816799 -0.010999 1 0 0 0 0 0 0 352949
0.006786 -0.009750 0.150280 -0.997308 0.974514 -2.892142 -0.011030 1 0 0 0 0 0 0 353931
0.006764 -0.009721 0.150110 -1.201515 1.258185 -2.861686 -0.011062 1 0 0 0 0 0 0 354963
0.006750 -0.009702 0.149938 -1.338621 1.437545 -2.832430 -0.011094 1 0 0 0 0 0 0 355959
0.006713 -0.009661 0.149770 -1.043552 1.154671 -2.872174 -0.011125 1 0 0 0 0 0 0 356951
0.006691 -0.009637 0.149599 -1.224120 1.348896 -2.819480 -0.011155 1 0 0 0 0 0 0 357928
0.006678 -0.009621 0.149427 -1.349426 1.481882 -2.781405 -0.011189 1 0 0 0 0 0 0 359006
0.006641 -0.009581 0.149259 -1.049024 1.176719 -2.816390 -0.011221 1 0 0 0 0 0 0 360026
0.006620 -0.009558 0.149087 -1.226495 1.359046 -2.761563 -0.011251 1 0 0 0 0 0 0 361004
0.006622 -0.009525 0.148923 -1.552137 1.264432 -2.841947 -0.011282 1 0 0 0 0 0 0 362002
0.006592 -0.009477 0.148758 -1.170448 1.040062 -2.818664 -0.011314 1 0 0 0 0 0 0 363007
0.006575 -0.009449 0.148587 -1.290002 1.283191 -2.729175 -0.011345 1 0 0 0 0 0 0 364001
0.006558 -0.009410 0.148433 -1.310654 1.159172 -2.933526 -0.011376 1 0 0 0 0 0 0 365003
0.006539 -0.009362 0.148261 -1.293486 1.036310 -2.697174 -0.011407 1 0 0 0 0 0 0 366002
0.006507 -0.009330 0.148098 -1.104647 1.221836 -2.770614 -0.011439 1 0 0 0 0 0 0 367027
0.006503 -0.009293 0.147936 -1.464412 1.178861 -2.790541 -0.011470 1 0 0 0 0 0 0 368002
0.006492 -0.009249 0.147786 -1.418485 1.079167 -2.928392 -0.011502 1 0 0 0 0 0 0 369034
0.006463 -0.009218 0.147631 -1.168523 1.234912 -2.867816 -0.011533 1 0 0 0 0 0 0 370036
0.006425 -0.009194 0.147474 -1.020035 1.334898 -2.820580 -0.011564 1 0 0 0 0 0 0 371008
0.006418 -0.009160 0.147315 -1.417660 1.231469 -2.771233 -0.011595 1 0 0 0 0 0 0 372003
0.006391 -0.009135 0.147156 -1.191986 1.320346 -2.755171 -0.011626 1 0 0 0 0 0 0 373003
0.006369 -0.009097 0.147006 -1.236545 1.160139 -2.861756 -0.011657 1 0 0 0 0 0 0 374003
0.006334 -0.009068 0.146851 -1.070902 1.272894 -2.785138 -0.011689 1 0 0 0 0 0 0 375006
0.006308 -0.009028 0.146703 -1.170349 1.132279 -2.854658 -0.011721 1 0 0 0 0 0 0 376022
0.006271 -0.008999 0.146548 -1.035172 1.255803 -2.760476 -0.011751 1 0 0 0 0 0 0 377000
0.006250 -0.008982 0.146405 -1.241893 1.430271 -2.904386 -0.011783 1 0 0 0 0 0 0 378034
0.006252 -0.008952 0.146251 -1.551892 1.279050 -2.751622 -0.011815 1 0 0 0 0 0 0 379031
0.006229 -0.008928 0.146094 -1.259694 1.337680 -2.673813 -0.011846 1 0 0 0 0 0 0 380031
0.006216 -0.008914 0.145950 -1.360560 1.472494 -2.835705 -0.011877 1 0 0 0 0 0 0 381026
0.006201 -0.008881 0.145806 -1.342171 1.238912 -2.831769 -0.011908 1 0 0 0 0 0 0 382033
0.006191 -0.008862 0.145667 -1.417722 1.397665 -2.895788 -0.011939 1 0 0 0 0 0 0 383007
0.006141 -0.008838 0.145526 -0.899568 1.350920 -2.855179 -0.011970 1 0 0 0 0 0 0 384000
0.006115 -0.008823 0.145389 -1.144518 1.467838 -2.888310 -0.012001 1 0 0 0 0 0 0 385004
0.006092 -0.008789 0.145247 -1.226314 1.233201 -2.815625 -0.012033 1 0 0 0 0 0 0 386007
0.006059 -0.008765 0.145120 -1.083983 1.331155 -2.993516 -0.012064 1 0 0 0 0 0 0 387004
0.006033 -0.008726 0.144982 -1.169373 1.151974 -2.854098 -0.012095 1 0 0 0 0 0 0 388002
0.005997 -0.008700 0.144856 -1.050125 1.285845 -2.992958 -0.012126 1 0 0 0 0 0 0 389001
0.005977 -0.008683 0.144725 -1.240644 1.432511 -2.920028 -0.012157 1 0 0 0 0 0 0 390001
0.005965 -0.008672 0.144591 -1.363379 1.516871 -2.869150 -0.012189 1 0 0 0 0 0 0 391005
0.005929 -0.008635 0.144461 -1.067352 1.195083 -2.895865 -0.012221 1 0 0 0 0 0 0 392029
0.005894 -0.008630 0.144318 -1.041348 1.575326 -2.718508 -0.012252 1 0 0 0 0 0 0 393024
0.005874 -0.008624 0.144179 -1.242468 1.612330 -2.743869 -0.012283 1 0 0 0 0 0 0 394007
0.005857 -0.008598 0.144063 -1.293984 1.339778 -3.025611 -0.012314 1 0 0 0 0 0 0 395024
0.005846 -0.008581 0.143935 -1.380370 1.440257 -2.891041 -0.012345 1 0 0 0 0 0 0 396007
0.005818 -0.008565 0.143813 -1.163216 1.458016 -2.946398 -0.012377 1 0 0 0 0 0 0 397022
0.005794 -0.008530 0.143676 -1.204664 1.218699 -2.742418 -0.012408 1 0 0 0 0 0 0 398005
0.005760 -0.008505 0.143550 -1.064629 1.320139 -2.857087 -0.012439 1 0 0 0 0 0 0 399024
0.005741 -0.008489 0.143418 -1.243718 1.450282 -2.772001 -0.012470 1 0 0 0 0 0 0 400007
0.005708 -0.008473 0.143294 -1.090868 1.465475 -2.859303 -0.012502 1 0 0 0 0 0 0 401022
0.005690 -0.008462 0.143163 -1.256000 1.526597 -2.755368 -0.012533 1 0 0 0 0 0 0 402022
0.005658 -0.008448 0.143039 -1.095922 1.505214 -2.834220 -0.012565 1 0 0 0 0 0 0 403039
0.005639 -0.008438 0.142907 -1.257219 1.547830 -2.726237 -0.012596 1 0 0 0 0 0 0 404025
0.005608 -0.008425 0.142783 -1.095353 1.517287 -2.803125 -0.012626 1 0 0 0 0 0 0 405005
0.005584 -0.008394 0.142672 -1.185498 1.282650 -2.967485 -0.012658 1 0 0 0 0 0 0 406023
0.005570 -0.008375 0.142546 -1.314723 1.409308 -2.766700 -0.012687 1 0 0 0 0 0 0 406940
0.005540 -0.008358 0.142424 -1.123584 1.442717 -2.794510 -0.012718 1 0 0 0 0 0 0 407948
0.005509 -0.008364 0.142310 -1.089355 1.756917 -2.897488 -0.012749 1 0 0 0 0 0 0 408940
0.005506 -0.008347 0.142192 -1.452670 1.492227 -2.837548 -0.012781 1 0 0 0 0 0 0 409950
0.005482 -0.008330 0.142073 -1.209473 1.468524 -2.809913 -0.012812 1 0 0 0 0 0 0 410939
0.005447 -0.008313 0.141954 -1.043494 1.468108 -2.790462 -0.012843 1 0 0 0 0 0 0 411949
0.005442 -0.008285 0.141833 -1.420731 1.319036 -2.758803 -0.012874 1 0 0 0 0 0 0 412940
0.005417 -0.008263 0.141713 -1.192430 1.378909 -2.750155 -0.012906 1 0 0 0 0 0 0 413949
0.005388 -0.008266 0.141600 -1.124300 1.722902 -2.829172 -0.012937 1 0 0 0 0 0 0 414957
0.005351 -0.008260 0.141483 -1.002078 1.626986 -2.771292 -0.012968 1 0 0 0 0 0 0 415938
0.005345 -0.008237 0.141363 -1.396826 1.404407 -2.716817 -0.013000 1 0 0 0 0 0 0 416963
0.005326 -0.008240 0.141250 -1.267745 1.724791 -2.788234 -0.013031 1 0 0 0 0 0 0 417946
0.005294 -0.008232 0.141133 -1.078163 1.629588 -2.727824 -0.013062 1 0 0 0 0 0 0 418937
0.005270 -0.008205 0.141024 -1.167266 1.348762 -2.817229 -0.013093 1 0 0 0 0 0 0 419939
0.005242 -0.008205 0.140915 -1.120505 1.689001 -2.817652 -0.013124 1 0 0 0 0 0 0 420947
0.005225 -0.008201 0.140788 -1.264392 1.671416 -2.570247 -0.013156 1 0 0 0 0 0 0 421954
0.005216 -0.008198 0.140682 -1.377761 1.681086 -2.804844 -0.013187 1 0 0 0 0 0 0 422942
0.005188 -0.008187 0.140568 -1.148405 1.592015 -2.702277 -0.013218 1 0 0 0 0 0 0 423953
0.005172 -0.008178 0.140438 -1.271703 1.601115 -2.487428 -0.013250 1 0 0 0 0 0 0 424957
0.005163 -0.008172 0.140331 -1.381074 1.647324 -2.743535 -0.013281 1 0 0 0 0 0 0 425955
0.005136 -0.008161 0.140216 -1.150320 1.578084 -2.648568 -0.013311 1 0 0 0 0 0 0 426928
0.005121 -0.008153 0.140114 -1.292283 1.627569 -2.807128 -0.013343 1 0 0 0 0 0 0 427926
0.005091 -0.008141 0.140001 -1.101033 1.567253 -2.658755 -0.013375 1 0 0 0 0 0 0 428955
0.005075 -0.008133 0.139900 -1.265176 1.622745 -2.794736 -0.013405 1 0 0 0 0 0 0 429925
0.005050 -0.008142 0.139794 -1.175204 1.863798 -2.729891 -0.013437 1 0 0 0 0 0 0 430956
0.005015 -0.008138 0.139679 -1.023571 1.713545 -2.590975 -0.013469 1 0 0 0 0 0 0 431961
0.005017 -0.008139 0.139566 -1.488045 1.764582 -2.595756 -0.013500 1 0 0 0 0 0 0 432956
0.004995 -0.008131 0.139448 -1.227092 1.654175 -2.514761 -0.013531 1 0 0 0 0 0 0 433958
0.004983 -0.008125 0.139345 -1.331355 1.677733 -2.691845 -0.013562 1 0 0 0 0 0 0 434956
0.004954 -0.008113 0.139231 -1.119707 1.603224 -2.548913 -0.013593 1 0 0 0 0 0 0 435955
0.004924 -0.008121 0.139120 -1.076496 1.857906 -2.555462 -0.013625 1 0 0 0 0 0 0 436952
0.004901 -0.008101 0.139012 -1.166084 1.514839 -2.595615 -0.013656 1 0 0 0 0 0 0 437954
0.004889 -0.008089 0.138914 -1.309957 1.588994 -2.701585 -0.013687 1 0 0 0 0 0 0 438956
0.004879 -0.008078 0.138790 -1.371587 1.617678 -2.370821 -0.013718 1 0 0 0 0 0 0 439955
0.004859 -0.008087 0.138674 -1.231561 1.877172 -2.432662 -0.013750 1 0 0 0 0 0 0 440955
0.004841 -0.008067 0.138565 -1.248058 1.531404 -2.506914 -0.013781 1 0 0 0 0 0 0 441954
0.004816 -0.008071 0.138456 -1.157011 1.807268 -2.493282 -0.013812 1 0 0 0 0 0 0 442956
0.004803 -0.008071 0.138356 -1.295438 1.789012 -2.609580 -0.013843 1 0 0 0 0 0 0 443954
0.004773 -0.008062 0.138242 -1.098329 1.671911 -2.430475 -0.013875 1 0 0 0 0 0 0 444955
0.004751 -0.008033 0.138134 -1.168427 1.402683 -2.462280 -0.013906 1 0 0 0 0 0 0 445956
0.004724 -0.008032 0.138024 -1.112866 1.742080 -2.436920 -0.013937 1 0 0 0 0 0 0 446954
0.004682 -0.008003 0.137928 -0.917076 1.405601 -2.600480 -0.013968 1 0 0 0 0 0 0 447953
0.004645 -0.008002 0.137823 -0.953431 1.736090 -2.488839 -0.014000 1 0 0 0 0 0 0 448951
0.004619 -0.007977 0.137718 -1.091461 1.459825 -2.458056 -0.014031 1 0 0 0 0 0 0 449954
0.004605 -0.007962 0.137620 -1.260697 1.569256 -2.535017 -0.014062 1 0 0 0 0 0 0 450956
0.004582 -0.007968 0.137514 -1.160566 1.850859 -2.431034 -0.014093 1 0 0 0 0 0 0 451942
0.004582 -0.007951 0.137397 -1.461601 1.582481 -2.260227 -0.014125 1 0 0 0 0 0 0 452954
0.004567 -0.007957 0.137284 -1.283624 1.847324 -2.277380 -0.014156 1 0 0 0 0 0 0 453954
0.004558 -0.007957 0.137183 -1.353611 1.819225 -2.419086 -0.014187 1 0 0 0 0 0 0 454955
0.004531 -0.007948 0.137068 -1.121228 1.696213 -2.246835 -0.014218 1 0 0 0 0 0 0 455950
0.004516 -0.007942 0.136966 -1.260122 1.718551 -2.379473 -0.014249 1 0 0 0 0 0 0 456942
0.004487 -0.007930 0.136852 -1.071930 1.644937 -2.209625 -0.014281 1 0 0 0 0 0 0 457955
0.004471 -0.007922 0.136749 -1.233434 1.694211 -2.344290 -0.014312 1 0 0 0 0 0 0 458957
0.004461 -0.007916 0.136652 -1.338150 1.724418 -2.409010 -0.014343 1 0 0 0 0 0 0 459955
0.004434 -0.007904 0.136539 -1.111808 1.649352 -2.192914 -0.014375 1 0 0 0 0 0 0 460952
0.004420 -0.007896 0.136438 -1.252254 1.698392 -2.308457 -0.014406 1 0 0 0 0 0 0 461954
0.004396 -0.007905 0.136330 -1.153393 1.930348 -2.228234 -0.014437 1 0 0 0 0 0 0 462955
0.004377 -0.007885 0.136224 -1.191965 1.579985 -2.213625 -0.014468 1 0 0 0 0 0 0 463954
0.004346 -0.007869 0.136136 -1.045540 1.588810 -2.445901 -0.014500 1 0 0 0 0 0 0 464957
0.004315 -0.007873 0.136033 -1.018175 1.864390 -2.268311 -0.014530 1 0 0 0 0 0 0 465924
0.004292 -0.007851 0.135929 -1.115485 1.546261 -2.202154 -0.014562 1 0 0 0 0 0 0 466956
0.004284 -0.007857 0.135809 -1.331952 1.889162 -1.980372 -0.014593 1 0 0 0 0 0 0 467947
0.004279 -0.007859 0.135704 -1.392889 1.862098 -2.148265 -0.014624 1 0 0 0 0 0 0 468948
0.004275 -0.007857 0.135606 -1.416573 1.824765 -2.229974 -0.014655 1 0 0 0 0 0 0 469938
0.004272 -0.007854 0.135510 -1.427727 1.802987 -2.254992 -0.014687 1 0 0 0 0 0 0 470948
0.004229 -0.007839 0.135408 -0.893537 1.644222 -2.165807 -0.014718 1 0 0 0 0 0 0 471938
0.004205 -0.007829 0.135311 -1.107148 1.699077 -2.201344 -0.014749 1 0 0 0 0 0 0 472946
0.004193 -0.007822 0.135215 -1.261941 1.739500 -2.213659 -0.014780 1 0 0 0 0 0 0 473938
0.004151 -0.007826 0.135121 -0.892495 1.903403 -2.219210 -0.014812 1 0 0 0 0 0 0 474946
0.004122 -0.007804 0.135019 -1.022325 1.571156 -2.103551 -0.014843 1 0 0 0 0 0 0 475938
0.004106 -0.007791 0.134921 -1.206931 1.652843 -2.137208 -0.014874 1 0 0 0 0 0 0 476947
0.004083 -0.007797 0.134815 -1.119824 1.916743 -2.010297 -0.014905 1 0 0 0 0 0 0 477938
0.004050 -0.007793 0.134727 -0.989411 1.821644 -2.223807 -0.014937 1 0 0 0 0 0 0 478948
0.004032 -0.007789 0.134635 -1.169172 1.803073 -2.177239 -0.014968 1 0 0 0 0 0 0 479942
0.004022 -0.007784 0.134541 -1.285286 1.799273 -2.137949 -0.015000 1 0 0 0 0 0 0 480952
0.004016 -0.007779 0.134447 -1.347152 1.799562 -2.111826 -0.015030 1 0 0 0 0 0 0 481939
0.003992 -0.007770 0.134363 -1.119967 1.744140 -2.240078 -0.015063 1 0 0 0 0 0 0 482967
0.003978 -0.007762 0.134273 -1.235197 1.764555 -2.147893 -0.015093 1 0 0 0 0 0 0 483945
0.003977 -0.007778 0.134187 -1.404614 2.070915 -2.190804 -0.015124 1 0 0 0 0 0 0 484949
0.003940 -0.007793 0.134097 -0.965306 2.109969 -2.114680 -0.015155 1 0 0 0 0 0 0 485937
0.003935 -0.007783 0.134014 -1.328678 1.785374 -2.199202 -0.015187 1 0 0 0 0 0 0 486955
0.003917 -0.007790 0.133913 -1.190200 1.978785 -1.955621 -0.015218 1 0 0 0 0 0 0 487941
0.003901 -0.007772 0.133838 -1.211942 1.670042 -2.252490 -0.015250 1 0 0 0 0 0 0 488956
0.003877 -0.007775 0.133739 -1.105755 1.914765 -1.970886 -0.015281 1 0 0 0 0 0 0 489954
0.003859 -0.007755 0.133665 -1.164404 1.638133 -2.241720 -0.015312 1 0 0 0 0 0 0 490954
0.003848 -0.007742 0.133578 -1.269211 1.702831 -2.089019 -0.015343 1 0 0 0 0 0 0 491955
0.003822 -0.007728 0.133497 -1.073788 1.703944 -2.144301 -0.015375 1 0 0 0 0 0 0 492953
0.003808 -0.007718 0.133407 -1.205691 1.756227 -2.021182 -0.015406 1 0 0 0 0 0 0 493954
0.003779 -0.007706 0.133325 -1.038666 1.734742 -2.098821 -0.015437 1 0 0 0 0 0 0 494954
0.003744 -0.007693 0.133246 -0.927408 1.716742 -2.133416 -0.015468 1 0 0 0 0 0 0 495953
0.003740 -0.007669 0.133168 -1.312899 1.567021 -2.132402 -0.015499 1 0 0 0 0 0 0 496942
0.003716 -0.007650 0.133090 -1.105978 1.615094 -2.130631 -0.015531 1 0 0 0 0 0 0 497950
0.003703 -0.007637 0.133002 -1.217488 1.707969 -1.974238 -0.015562 1 0 0 0 0 0 0 498959
0.003676 -0.007624 0.132920 -1.039567 1.709213 -2.037916 -0.015593 1 0 0 0 0 0 0 499957
0.003667 -0.007636 0.132838 -1.266694 2.044929 -2.021511 -0.015625 1 0 0 0 0 0 0 500951
0.003656 -0.007620 0.132770 -1.259368 1.714886 -2.189863 -0.015656 1 0 0 0 0 0 0 501954
0.003649 -0.007608 0.132685 -1.309882 1.744471 -1.976064 -0.015687 1 0 0 0 0 0 0 502951
0.003625 -0.007596 0.132604 -1.086826 1.728693 -2.005900 -0.015718 1 0 0 0 0 0 0 503951
0.003625 -0.007572 0.132525 -1.392611 1.577880 -2.013730 -0.015750 1 0 0 0 0 0 0 504951
0.003605 -0.007552 0.132447 -1.144874 1.624044 -2.015414 -0.015781 1 0 0 0 0 0 0 505950
0.003573 -0.007536 0.132370 -0.977658 1.659001 -2.008201 -0.015812 1 0 0 0 0 0 0 506954
0.003563 -0.007546 0.132289 -1.229247 2.018101 -1.952338 -0.015843 1 0 0 0 0 0 0 507951
0.003551 -0.007529 0.132221 -1.236841 1.703362 -2.103985 -0.015875 1 0 0 0 0 0 0 508953
0.003524 -0.007513 0.132147 -1.038086 1.683659 -2.030869 -0.015905 1 0 0 0 0 0 0 509923
0.003504 -0.007483 0.132082 -1.104459 1.495541 -2.124523 -0.015937 1 0 0 0 0 0 0 510947
0.003499 -0.007486 0.132006 -1.306708 1.911742 -1.980313 -0.015968 1 0 0 0 0 0 0 511951
0.003475 -0.007480 0.131929 -1.086566 1.839960 -1.943664 -0.016000 1 0 0 0 0 0 0 512952
0.003457 -0.007455 0.131862 -1.129150 1.582629 -2.065669 -0.016031 1 0 0 0 0 0 0 513952
0.003427 -0.007435 0.131788 -0.975819 1.619109 -1.977228 -0.016062 1 0 0 0 0 0 0 514952
0.003405 -0.007404 0.131723 -1.067192 1.462479 -2.064669 -0.016093 1 0 0 0 0 0 0 515953
0.003399 -0.007406 0.131647 -1.282002 1.893273 -1.918049 -0.016124 1 0 0 0 0 0 0 516923
0.003389 -0.007385 0.131581 -1.256331 1.636355 -2.022358 -0.016156 1 0 0 0 0 0 0 517951
0.003363 -0.007367 0.131507 -1.040816 1.647683 -1.929054 -0.016187 1 0 0 0 0 0 0 518950
0.003350 -0.007357 0.131450 -1.182993 1.758603 -2.120340 -0.016218 1 0 0 0 0 0 0 519952
0.003323 -0.007345 0.131380 -1.005097 1.731573 -1.962774 -0.016249 1 0 0 0 0 0 0 520934
0.003322 -0.007321 0.131305 -1.333372 1.577247 -1.866817 -0.016281 1 0 0 0 0 0 0 521948
0.003321 -0.007308 0.131246 -1.372726 1.711103 -2.072741 -0.016312 1 0 0 0 0 0 0 522953
0.003299 -0.007294 0.131176 -1.106254 1.705940 -1.921621 -0.016343 1 0 0 0 0 0 0 523951
0.003288 -0.007287 0.131120 -1.214857 1.788882 -2.082359 -0.016375 1 0 0 0 0 0 0 524953
0.003262 -0.007275 0.131050 -1.020352 1.746847 -1.911470 -0.016406 1 0 0 0 0 0 0 525952
0.003248 -0.007268 0.130994 -1.168508 1.810553 -2.064789 -0.016437 1 0 0 0 0 0 0 526953
0.003235 -0.007243 0.130935 -1.181110 1.566611 -2.033556 -0.016468 1 0 0 0 0 0 0 527951
0.003207 -0.007222 0.130865 -0.994771 1.607089 -1.863895 -0.016500 1 0 0 0 0 0 0 528952
0.003193 -0.007212 0.130808 -1.151868 1.735798 -2.025309 -0.016530 1 0 0 0 0 0 0 529925
0.003179 -0.007184 0.130749 -1.169522 1.526968 -1.997436 -0.016561 1 0 0 0 0 0 0 530923
0.003158 -0.007184 0.130686 -1.070469 1.865512 -1.935739 -0.016593 1 0 0 0 0 0 0 531952
0.003147 -0.007183 0.130633 -1.194854 1.892543 -2.043796 -0.016624 1 0 0 0 0 0 0 532931
0.003134 -0.007160 0.130575 -1.189502 1.609947 -1.986145 -0.016655 1 0 0 0 0 0 0 533937
0.003128 -0.007147 0.130523 -1.264783 1.717405 -2.055514 -0.016687 1 0 0 0 0 0 0 534945
0.003103 -0.007133 0.130455 -1.039708 1.706842 -1.835764 -0.016718 1 0 0 0 0 0 0 535944
0.003091 -0.007126 0.130400 -1.170325 1.788500 -1.970843 -0.016749 1 0 0 0 0 0 0 536935
0.003078 -0.007100 0.130341 -1.174606 1.555544 -1.931213 -0.016781 1 0 0 0 0 0 0 537945
0.003057 -0.007100 0.130278 -1.069062 1.880421 -1.864902 -0.016812 1 0 0 0 0 0 0 538936
0.003046 -0.007099 0.130225 -1.189791 1.901343 -1.971606 -0.016843 1 0 0 0 0 0 0 539943
0.003015 -0.007073 0.130178 -0.927854 1.560732 -2.060499 -0.016874 1 0 0 0 0 0 0 540935
0.002998 -0.007058 0.130131 -1.097766 1.683967 -2.053937 -0.016906 1 0 0 0 0 0 0 541944
0.002990 -0.007049 0.130083 -1.213764 1.776307 -2.043101 -0.016937 1 0 0 0 0 0 0 542936
0.002978 -0.007023 0.130027 -1.191877 1.547847 -1.925854 -0.016968 1 0 0 0 0 0 0 543944
0.002953 -0.007004 0.129987 -1.002856 1.628291 -2.120337 -0.016999 1 0 0 0 0 0 0 544936
0.002926 -0.007008 0.129932 -0.953940 1.929843 -1.922688 -0.017031 1 0 0 0 0 0 0 545960
0.002912 -0.007009 0.129881 -1.119474 1.925337 -1.958840 -0.017062 1 0 0 0 0 0 0 546955
0.002898 -0.006987 0.129824 -1.137501 1.628721 -1.870217 -0.017093 1 0 0 0 0 0 0 547943
0.002872 -0.006971 0.129784 -0.969688 1.672262 -2.076762 -0.017125 1 0 0 0 0 0 0 548955
0.002858 -0.006961 0.129738 -1.116542 1.763741 -2.027172 -0.017156 1 0 0 0 0 0 0 549948
0.002850 -0.006955 0.129692 -1.214688 1.819215 -1.991565 -0.017187 1 0 0 0 0 0 0 550952
0.002827 -0.006947 0.129655 -1.012792 1.793835 -2.119757 -0.017218 1 0 0 0 0 0 0 551943
0.002814 -0.006941 0.129612 -1.136151 1.828589 -2.031383 -0.017250 1 0 0 0 0 0 0 552954
0.002801 -0.006916 0.129557 -1.138511 1.576166 -1.871405 -0.017281 1 0 0 0 0 0 0 553943
0.002794 -0.006902 0.129507 -1.218512 1.700756 -1.901429 -0.017312 1 0 0 0 0 0 0 554958
0.002771 -0.006890 0.129469 -1.012223 1.732116 -2.064469 -0.017343 1 0 0 0 0 0 0 555952
0.002759 -0.006882 0.129425 -1.133317 1.796653 -1.989865 -0.017375 1 0 0 0 0 0 0 556953
0.002733 -0.006873 0.129389 -0.963683 1.781137 -2.091593 -0.017405 1 0 0 0 0 0 0 557922
0.002720 -0.006867 0.129346 -1.105239 1.821793 -1.992111 -0.017436 1 0 0 0 0 0 0 558922
0.002712 -0.006862 0.129300 -1.200725 1.850733 -1.936859 -0.017468 1 0 0 0 0 0 0 559950
0.002683 -0.006834 0.129256 -0.914377 1.535013 -1.947693 -0.017499 1 0 0 0 0 0 0 560920
0.002667 -0.006818 0.129209 -1.070096 1.671900 -1.912183 -0.017531 1 0 0 0 0 0 0 561950
0.002640 -0.006805 0.129173 -0.924762 1.715823 -2.037817 -0.017562 1 0 0 0 0 0 0 562958
0.002626 -0.006797 0.129129 -1.078665 1.787825 -1.947873 -0.017592 1 0 0 0 0 0 0 563924
0.002599 -0.006787 0.129094 -0.926030 1.776690 -2.043813 -0.017625 1 0 0 0 0 0 0 564955
0.002585 -0.006781 0.129050 -1.075898 1.819558 -1.942005 -0.017656 1 0 0 0 0 0 0 565952
0.002558 -0.006772 0.129015 -0.921145 1.793620 -2.033036 -0.017686 1 0 0 0 0 0 0 566921
0.002558 -0.006752 0.128983 -1.254127 1.640085 -2.074458 -0.017718 1 0 0 0 0 0 0 567950
0.002557 -0.006740 0.128941 -1.281772 1.735655 -1.943815 -0.017754 1 0 0 0 0 0 0 569077
0.002537 -0.006729 0.128906 -1.029359 1.748490 -2.022525 -0.017781 1 0 0 0 0 0 0 569952
0.002527 -0.006722 0.128863 -1.125936 1.805132 -1.914520 -0.017812 1 0 0 0 0 0 0 570953
0.002502 -0.006713 0.128828 -0.944397 1.786469 -2.003194 -0.017843 1 0 0 0 0 0 0 571951
0.002489 -0.006707 0.128785 -1.079629 1.825645 -1.898544 -0.017874 1 0 0 0 0 0 0 572921
0.002463 -0.006698 0.128749 -0.917852 1.798152 -1.988578 -0.017906 1 0 0 0 0 0 0 573951
0.002424 -0.006667 0.128709 -0.725968 1.501339 -1.921152 -0.017937 1 0 0 0 0 0 0 574950
0.002417 -0.006636 0.128675 -1.134667 1.463938 -1.989792 -0.017968 1 0 0 0 0 0 0 575951
0.002395 -0.006615 0.128643 -0.955362 1.585047 -2.024051 -0.017999 1 0 0 0 0 0 0 576948
0.002383 -0.006603 0.128601 -1.077058 1.714588 -1.887764 -0.018031 1 0 0 0 0 0 0 577951
0.002357 -0.006591 0.128566 -0.907118 1.734606 -1.964460 -0.018062 1 0 0 0 0 0 0 578938
0.002344 -0.006584 0.128523 -1.048207 1.793727 -1.855579 -0.018093 1 0 0 0 0 0 0 579951
0.002331 -0.006561 0.128499 -1.072508 1.587408 -2.088616 -0.018124 1 0 0 0 0 0 0 580948
0.002324 -0.006547 0.128459 -1.147782 1.695783 -1.909339 -0.018156 1 0 0 0 0 0 0 581950
0.002301 -0.006535 0.128426 -0.940484 1.720944 -1.958548 -0.018187 1 0 0 0 0 0 0 582951
0.002289 -0.006527 0.128383 -1.061542 1.784670 -1.838305 -0.018218 1 0 0 0 0 0 0 583950
0.002263 -0.006518 0.128348 -0.892821 1.770124 -1.922280 -0.018254 1 0 0 0 0 0 0 585078
0.002245 -0.006493 0.128327 -0.963397 1.567200 -2.108092 -0.018285 1 0 0 0 0 0 0 586072
0.002235 -0.006479 0.128288 -1.082720 1.682542 -1.899499 -0.018316 1 0 0 0 0 0 0 587062
0.002210 -0.006466 0.128255 -0.899761 1.712287 -1.936641 -0.018347 1 0 0 0 0 0 0 588073
0.002197 -0.006459 0.128212 -1.033233 1.778610 -1.811882 -0.018378 1 0 0 0 0 0 0 589075
0.002171 -0.006449 0.128177 -0.870489 1.764972 -1.893384 -0.018410 1 0 0 0 0 0 0 590075
0.002146 -0.006404 0.128148 -0.861423 1.288696 -1.966264 -0.018441 1 0 0 0 0 0 0 591076
0.002133 -0.006380 0.128106 -1.014852 1.511384 -1.814785 -0.018472 1 0 0 0 0 0 0 592075
0.002107 -0.006362 0.128072 -0.855602 1.617399 -1.882494 -0.018503 1 0 0 0 0 0 0 593075
0.002074 -0.006348 0.128040 -0.747364 1.667726 -1.916561 -0.018535 1 0 0 0 0 0 0 594075
0.002057 -0.006339 0.127997 -0.939774 1.747561 -1.780387 -0.018565 1 0 0 0 0 0 0 595056
0.002043 -0.006315 0.127974 -0.991197 1.553244 -2.002073 -0.018597 1 0 0 0 0 0 0 596072
0.002035 -0.006301 0.127934 -1.080817 1.666917 -1.817594 -0.018625 1 0 0 0 0 0 0 596950
0.002018 -0.006309 0.127909 -0.963180 1.968552 -1.977767 -0.018659 1 0 0 0 0 0 0 598052
0.002003 -0.006291 0.127861 -0.973326 1.653628 -1.685657 -0.018691 1 0 0 0 0 0 0 599062
0.001989 -0.006263 0.127835 -0.997668 1.481916 -1.940627 -0.018722 1 0 0 0 0 0 0 600060
0.001988 -0.006267 0.127803 -1.162272 1.901295 -1.891082 -0.018753 1 0 0 0 0 0 0 601069
0.001968 -0.006264 0.127772 -0.926802 1.840216 -1.888023 -0.018784 1 0 0 0 0 0 0 602059
0.001932 -0.006236 0.127733 -0.690951 1.509214 -1.771843 -0.018816 1 0 0 0 0 0 0 603061
0.001914 -0.006221 0.127688 -0.892092 1.639671 -1.679372 -0.018847 1 0 0 0 0 0 0 604063
0.001899 -0.006193 0.127663 -0.953875 1.493238 -1.926192 -0.018874 1 0 0 0 0 0 0 604929
0.001878 -0.006194 0.127643 -0.878282 1.850206 -2.012652 -0.018909 1 0 0 0 0 0 0 606061
0.001860 -0.006173 0.127597 -0.916391 1.585528 -1.669111 -0.018940 1 0 0 0 0 0 0 607054
0.001838 -0.006177 0.127569 -0.854968 1.901663 -1.871467 -0.018972 1 0 0 0 0 0 0 608063
0.001841 -0.006163 0.127539 -1.165278 1.700314 -1.863336 -0.019003 1 0 0 0 0 0 0 609054
0.001822 -0.006151 0.127509 -0.923477 1.692985 -1.848880 -0.019034 1 0 0 0 0 0 0 610063
0.001793 -0.006139 0.127478 -0.758332 1.698307 -1.838638 -0.019062 1 0 0 0 0 0 0 610936
0.001792 -0.006117 0.127447 -1.102879 1.571046 -1.832065 -0.019097 1 0 0 0 0 0 0 612082
0.001772 -0.006101 0.127417 -0.886536 1.622684 -1.825488 -0.019128 1 0 0 0 0 0 0 613067
0.001761 -0.006091 0.127375 -0.988692 1.715422 -1.673084 -0.019156 1 0 0 0 0 0 0 613949
0.001750 -0.006067 0.127351 -0.990850 1.530113 -1.888871 -0.019191 1 0 0 0 0 0 0 615064
0.001725 -0.006049 0.127323 -0.802748 1.592188 -1.847815 -0.019222 1 0 0 0 0 0 0 616079
0.001712 -0.006038 0.127282 -0.939483 1.695573 -1.671675 -0.019253 1 0 0 0 0 0 0 617075
0.001686 -0.006027 0.127247 -0.778944 1.702744 -1.730308 -0.019281 1 0 0 0 0 0 0 617947
0.001686 -0.006006 0.127215 -1.106170 1.569407 -1.761717 -0.019316 1 0 0 0 0 0 0 619066
0.001667 -0.005990 0.127184 -0.879239 1.616031 -1.769440 -0.019343 1 0 0 0 0 0 0 619946
0.001638 -0.005976 0.127153 -0.722541 1.650811 -1.769007 -0.019379 1 0 0 0 0 0 0 621077
0.001623 -0.005968 0.127111 -0.888610 1.724285 -1.618687 -0.019405 1 0 0 0 0 0 0 621938
0.001615 -0.005965 0.127096 -1.007136 1.799847 -1.950366 -0.019441 1 0 0 0 0 0 0 623073
0.001611 -0.005961 0.127060 -1.059182 1.806727 -1.704256 -0.019472 1 0 0 0 0 0 0 624073
0.001590 -0.005954 0.127027 -0.833510 1.757890 -1.717038 -0.019503 1 0 0 0 0 0 0 625074
0.001573 -0.005931 0.127006 -0.871733 1.540425 -1.874730 -0.019535 1 0 0 0 0 0 0 626073
0.001564 -0.005917 0.126968 -0.976548 1.647532 -1.654886 -0.019566 1 0 0 0 0 0 0 627076
0.001540 -0.005905 0.126935 -0.786199 1.672471 -1.686037 -0.019597 1 0 0 0 0 0 0 628071
0.001529 -0.005900 0.126923 -0.923940 1.764858 -1.966968 -0.019629 1 0 0 0 0 0 0 629081
0.001522 -0.005895 0.126888 -1.006400 1.786212 -1.690407 -0.019660 1 0 0 0 0 0 0 630075
0.001513 -0.005873 0.126866 -0.978987 1.559167 -1.837342 -0.019691 1 0 0 0 0 0 0 631079
0.001489 -0.005857 0.126839 -0.775256 1.600059 -1.767650 -0.019718 1 0 0 0 0 0 0 631938
0.001477 -0.005849 0.126829 -0.912548 1.722000 -1.989451 -0.019753 1 0 0 0 0 0 0 633052
0.001471 -0.005843 0.126794 -0.995953 1.761361 -1.688749 -0.019785 1 0 0 0 0 0 0 634073
0.001448 -0.005834 0.126762 -0.788317 1.730455 -1.679889 -0.019816 1 0 0 0 0 0 0 635075
0.001431 -0.005811 0.126742 -0.835199 1.522387 -1.829145 -0.019843 1 0 0 0 0 0 0 635951
0.001436 -0.005783 0.126715 -1.125684 1.448214 -1.753377 -0.019878 1 0 0 0 0 0 0 637074
0.001424 -0.005784 0.126694 -0.949315 1.813181 -1.823605 -0.019910 1 0 0 0 0 0 0 638072
0.001399 -0.005778 0.126667 -0.744456 1.769296 -1.741342 -0.019941 1 0 0 0 0 0 0 639074
0.001381 -0.005756 0.126648 -0.806704 1.539859 -1.843585 -0.019972 1 0 0 0 0 0 0 640071
0.001371 -0.005743 0.126611 -0.925733 1.640074 -1.601389 -0.020003 1 0 0 0 0 0 0 641073
0.001367 -0.005737 0.126597 -1.003992 1.745304 -1.887069 -0.020034 1 0 0 0 0 0 0 642062
0.001345 -0.005728 0.126572 -0.782480 1.714678 -1.766430 -0.020066 1 0 0 0 0 0 0 643070
0.001347 -0.005708 0.126544 -1.075801 1.563551 -1.698334 -0.020097 1 0 0 0 0 0 0 644073
0.001329 -0.005693 0.126514 -0.833705 1.602471 -1.665388 -0.020128 1 0 0 0 0 0 0 645072
0.001320 -0.005685 0.126503 -0.930284 1.717014 -1.912370 -0.020160 1 0 0 0 0 0 0 646073
0.001296 -0.005676 0.126479 -0.738416 1.696431 -1.765807 -0.020191 1 0 0 0 0 0 0 647072
0.001278 -0.005651 0.126462 -0.794922 1.495319 -1.832021 -0.020222 1 0 0 0 0 0 0 648073
0.001274 -0.005657 0.126434 -0.991028 1.881191 -1.692534 -0.020253 1 0 0 0 0 0 0 649071
0.001267 -0.005641 0.126415 -0.954939 1.620686 -1.795838 -0.020285 1 0 0 0 0 0 0 650073
0.001244 -0.005627 0.126388 -0.741623 1.624272 -1.700777 -0.020316 1 0 0 0 0 0 0 651073
0.001226 -0.005600 0.126369 -0.791316 1.455165 -1.796036 -0.020347 1 0 0 0 0 0 0 652078
0.001204 -0.005601 0.126352 -0.730640 1.802003 -1.812897 -0.020378 1 0 0 0 0 0 0 653061
0.001206 -0.005586 0.126326 -1.041630 1.624729 -1.700996 -0.020410 1 0 0 0 0 0 0 654070
0.001188 -0.005573 0.126296 -0.802722 1.629863 -1.642223 -0.020441 1 0 0 0 0 0 0 655074
0.001178 -0.005567 0.126286 -0.899722 1.725368 -1.879598 -0.020472 1 0 0 0 0 0 0 656072
0.001154 -0.005557 0.126262 -0.708691 1.695689 -1.728434 -0.020503 1 0 0 0 0 0 0 657071
0.001156 -0.005537 0.126234 -1.018822 1.546417 -1.648596 -0.020535 1 0 0 0 0 0 0 658073
0.001143 -0.005542 0.126213 -0.866243 1.854818 -1.728209 -0.020566 1 0 0 0 0 0 0 659073
0.001131 -0.005524 0.126196 -0.854876 1.596306 -1.795706 -0.020597 1 0 0 0 0 0 0 660067
0.001105 -0.005510 0.126170 -0.674444 1.605741 -1.675759 -0.020627 1 0 0 0 0 0 0 661041
0.001086 -0.005483 0.126152 -0.742304 1.440721 -1.761032 -0.020660 1 0 0 0 0 0 0 662073
0.001064 -0.005484 0.126134 -0.691000 1.788920 -1.774518 -0.020691 1 0 0 0 0 0 0 663075
0.001065 -0.005469 0.126108 -1.006564 1.613227 -1.661102 -0.020722 1 0 0 0 0 0 0 664071
0.001047 -0.005455 0.126079 -0.770213 1.618836 -1.601121 -0.020753 1 0 0 0 0 0 0 665066
0.001024 -0.005463 0.126057 -0.688161 1.899682 -1.691456 -0.020784 1 0 0 0 0 0 0 666057
0.001007 -0.005447 0.126041 -0.746384 1.617676 -1.762961 -0.020818 1 0 0 0 0 0 0 667139
0.000992 -0.005420 0.126026 -0.783875 1.428535 -1.791561 -0.020849 1 0 0 0 0 0 0 668144
0.000991 -0.005424 0.125999 -0.956670 1.833872 -1.628090 -0.020880 1 0 0 0 0 0 0 669111
0.000984 -0.005407 0.125980 -0.907212 1.586588 -1.720007 -0.020912 1 0 0 0 0 0 0 670139
0.000961 -0.005393 0.125953 -0.687682 1.596456 -1.619516 -0.020940 1 0 0 0 0 0 0 671058
0.000950 -0.005386 0.125944 -0.813539 1.698991 -1.831655 -0.020972 1 0 0 0 0 0 0 672066
0.000925 -0.005376 0.125920 -0.639991 1.674321 -1.668599 -0.021003 1 0 0 0 0 0 0 673056
0.000907 -0.005352 0.125903 -0.704719 1.472034 -1.728840 -0.021034 1 0 0 0 0 0 0 674064
0.000897 -0.005338 0.125866 -0.825188 1.587341 -1.470059 -0.021065 1 0 0 0 0 0 0 675058
0.000893 -0.005332 0.125852 -0.901537 1.698534 -1.751337 -0.021097 1 0 0 0 0 0 0 676066
0.000871 -0.005323 0.125828 -0.681266 1.672392 -1.625365 -0.021128 1 0 0 0 0 0 0 677056
0.000860 -0.005319 0.125819 -0.800026 1.735831 -1.819302 -0.021159 1 0 0 0 0 0 0 678065
0.000836 -0.005311 0.125796 -0.622813 1.690161 -1.648148 -0.021190 1 0 0 0 0 0 0 679057
0.000836 -0.005292 0.125767 -0.939219 1.533716 -1.561868 -0.021222 1 0 0 0 0 0 0 680082
0.000817 -0.005276 0.125737 -0.709837 1.568938 -1.519903 -0.021254 1 0 0 0 0 0 0 681079
0.000795 -0.005283 0.125715 -0.631268 1.865199 -1.618430 -0.021285 1 0 0 0 0 0 0 682076
0.000777 -0.005267 0.125699 -0.690830 1.592129 -1.691854 -0.021316 1 0 0 0 0 0 0 683091
0.000755 -0.005273 0.125681 -0.629845 1.859782 -1.692525 -0.021347 1 0 0 0 0 0 0 684061
0.000739 -0.005257 0.125666 -0.685946 1.587273 -1.716726 -0.021378 1 0 0 0 0 0 0 685062
0.000711 -0.005242 0.125641 -0.542484 1.590198 -1.578814 -0.021409 1 0 0 0 0 0 0 686058
0.000716 -0.005240 0.125621 -0.961390 1.745966 -1.633990 -0.021441 1 0 0 0 0 0 0 687062
0.000699 -0.005233 0.125594 -0.713558 1.702113 -1.538545 -0.021472 1 0 0 0 0 0 0 688065
0.000685 -0.005210 0.125575 -0.717802 1.484298 -1.635838 -0.021503 1 0 0 0 0 0 0 689066
0.000665 -0.005213 0.125557 -0.632087 1.800786 -1.654614 -0.021534 1 0 0 0 0 0 0 690064
0.000649 -0.005194 0.125542 -0.675864 1.554977 -1.685990 -0.021565 1 0 0 0 0 0 0 691060
0.000621 -0.005179 0.125516 -0.526422 1.571168 -1.550501 -0.021597 1 0 0 0 0 0 0 692061
0.000627 -0.005177 0.125496 -0.941951 1.733333 -1.607225 -0.021628 1 0 0 0 0 0 0 693063
0.000610 -0.005170 0.125469 -0.692739 1.692737 -1.511553 -0.021659 1 0 0 0 0 0 0 694060
0.000596 -0.005146 0.125450 -0.696015 1.476726 -1.608774 -0.021691 1 0 0 0 0 0 0 695062
0.000576 -0.005149 0.125432 -0.609829 1.793488 -1.627617 -0.021721 1 0 0 0 0 0 0 696044
0.000560 -0.005131 0.125417 -0.653311 1.548416 -1.658811 -0.021753 1 0 0 0 0 0 0 697069
0.000557 -0.005140 0.125390 -0.837397 1.887593 -1.500384 -0.021784 1 0 0 0 0 0 0 698066
0.000550 -0.005125 0.125371 -0.793456 1.605579 -1.591964 -0.021816 1 0 0 0 0 0 0 699065
0.000527 -0.005112 0.125344 -0.577913 1.597180 -1.490222 -0.021847 1 0 0 0 0 0 0 700059
0.000516 -0.005106 0.125334 -0.703494 1.689199 -1.703855 -0.021878 1 0 0 0 0 0 0 701058
0.000491 -0.005097 0.125311 -0.531707 1.660221 -1.538539 -0.021909 1 0 0 0 0 0 0 702059
0.000473 -0.005073 0.125293 -0.595772 1.456438 -1.598205 -0.021941 1 0 0 0 0 0 0 703064
0.000470 -0.005079 0.125265 -0.796440 1.836284 -1.459853 -0.021972 1 0 0 0 0 0 0 704060
0.000462 -0.005063 0.125246 -0.761182 1.576754 -1.559154 -0.022003 1 0 0 0 0 0 0 705061
0.000439 -0.005049 0.125219 -0.550234 1.579509 -1.460002 -0.022034 1 0 0 0 0 0 0 706059
0.000428 -0.005043 0.125209 -0.677648 1.676799 -1.675002 -0.022065 1 0 0 0 0 0 0 707061
0.000403 -0.005034 0.125185 -0.507171 1.650669 -1.509592 -0.022097 1 0 0 0 0 0 0 708059
0.000403 -0.005014 0.125157 -0.825636 1.504840 -1.426765 -0.022128 1 0 0 0 0 0 0 709060
0.000390 -0.005018 0.125136 -0.677242 1.809831 -1.505052 -0.022159 1 0 0 0 0 0 0 710061
0.000378 -0.005001 0.125119 -0.667125 1.553841 -1.569155 -0.022190 1 0 0 0 0 0 0 711044
0.000353 -0.004987 0.125093 -0.489106 1.563393 -1.445900 -0.022222 1 0 0 0 0 0 0 712061
0.000340 -0.004980 0.125084 -0.634577 1.664655 -1.651533 -0.022253 1 0 0 0 0 0 0 713059
0.000334 -0.004975 0.125050 -0.727828 1.697446 -1.339764 -0.022284 1 0 0 0 0 0 0 714060
0.000325 -0.004953 0.125028 -0.701543 1.477867 -1.471741 -0.022316 1 0 0 0 0 0 0 715061
0.000307 -0.004956 0.125009 -0.580666 1.786047 -1.514768 -0.022347 1 0 0 0 0 0 0 716058
0.000292 -0.004939 0.124994 -0.604330 1.537299 -1.554705 -0.022378 1 0 0 0 0 0 0 717061
0.000284 -0.004928 0.124957 -0.699512 1.607649 -1.279147 -0.022409 1 0 0 0 0 0 0 718059
0.000275 -0.004904 0.124935 -0.680156 1.427181 -1.433609 -0.022441 1 0 0 0 0 0 0 719061
0.000270 -0.004892 0.124927 -0.740905 1.572017 -1.634269 -0.022472 1 0 0 0 0 0 0 720062
0.000249 -0.004880 0.124904 -0.521874 1.584872 -1.451936 -0.022503 1 0 0 0 0 0 0 721063
0.000238 -0.004873 0.124865 -0.636373 1.644701 -1.213827 -0.022534 1 0 0 0 0 0 0 722063
0.000232 -0.004870 0.124851 -0.719258 1.708618 -1.515162 -0.022566 1 0 0 0 0 0 0 723061
0.000224 -0.004849 0.124837 -0.684167 1.474494 -1.541260 -0.022597 1 0 0 0 0 0 0 724061
0.000200 -0.004832 0.124811 -0.480137 1.509771 -1.392121 -0.022628 1 0 0 0 0 0 0 725059
0.000208 -0.004829 0.124792 -0.864410 1.681706 -1.446248 -0.022659 1 0 0 0 0 0 0 726060
0.000192 -0.004822 0.124764 -0.601406 1.647175 -1.345675 -0.022690 1 0 0 0 0 0 0 727060
0.000179 -0.004799 0.124745 -0.596317 1.434882 -1.440962 -0.022722 1 0 0 0 0 0 0 728059
0.000153 -0.004781 0.124718 -0.427451 1.486180 -1.337802 -0.022753 1 0 0 0 0 0 0 729059
0.000159 -0.004777 0.124698 -0.830924 1.665693 -1.410870 -0.022784 1 0 0 0 0 0 0 730058
0.000143 -0.004770 0.124671 -0.577918 1.634825 -1.316859 -0.022815 1 0 0 0 0 0 0 731060
0.000129 -0.004747 0.124652 -0.577692 1.424355 -1.414459 -0.022847 1 0 0 0 0 0 0 732060
0.000109 -0.004749 0.124634 -0.489948 1.740574 -1.434518 -0.022878 1 0 0 0 0 0 0 733049
0.000112 -0.004735 0.124607 -0.786067 1.554704 -1.322309 -0.022909 1 0 0 0 0 0 0 734059
0.000094 -0.004723 0.124578 -0.542010 1.552938 -1.258283 -0.022943 1 0 0 0 0 0 0 735141
0.000080 -0.004697 0.124558 -0.552125 1.377216 -1.376076 -0.022974 1 0 0 0 0 0 0 736122
0.000073 -0.004685 0.124551 -0.647239 1.528414 -1.553228 -0.023005 1 0 0 0 0 0 0 737139
0.000050 -0.004673 0.124528 -0.448447 1.545941 -1.359812 -0.023036 1 0 0 0 0 0 0 738121
0.000052 -0.004652 0.124500 -0.750050 1.424617 -1.266695 -0.023068 1 0 0 0 0 0 0 739140
0.000039 -0.004655 0.124479 -0.593190 1.739014 -1.341507 -0.023099 1 0 0 0 0 0 0 740122
0.000027 -0.004638 0.124462 -0.578541 1.490389 -1.402416 -0.023130 1 0 0 0 0 0 0 741137
0.000002 -0.004624 0.124436 -0.399128 1.502949 -1.276894 -0.023161 1 0 0 0 0 0 0 742120
0.000009 -0.004621 0.124416 -0.795753 1.660627 -1.342105 -0.023191 1 0 0 0 0 0 0 743064
-0.000007 -0.004614 0.124389 -0.540118 1.619286 -1.243731 -0.023222 1 0 0 0 0 0 0 744054
-0.000021 -0.004591 0.124369 -0.538040 1.403899 -1.339652 -0.023253 1 0 0 0 0 0 0 745065
-0.000033 -0.004561 0.124353 -0.547901 1.269486 -1.384990 -0.023284 1 0 0 0 0 0 0 746054
-0.000053 -0.004559 0.124337 -0.453891 1.640497 -1.375013 -0.023316 1 0 0 0 0 0 0 747063
-0.000050 -0.004544 0.124311 -0.745586 1.485426 -1.250380 -0.023347 1 0 0 0 0 0 0 748056
-0.000067 -0.004530 0.124281 -0.499527 1.498843 -1.180873 -0.023378 1 0 0 0 0 0 0 749063
-0.000075 -0.004524 0.124271 -0.586290 1.594098 -1.420338 -0.023409 1 0 0 0 0 0 0 750063
-0.000099 -0.004515 0.124247 -0.396044 1.568040 -1.260892 -0.023441 1 0 0 0 0 0 0 751063
-0.000097 -0.004496 0.124218 -0.702465 1.422989 -1.181459 -0.023472 1 0 0 0 0 0 0 752067
-0.000110 -0.004500 0.124197 -0.548189 1.723892 -1.261516 -0.023503 1 0 0 0 0 0 0 753063
-0.000122 -0.004483 0.124180 -0.534675 1.469439 -1.323375 -0.023534 1 0 0 0 0 0 0 754065
-0.000115 -0.004459 0.124154 -0.786692 1.352106 -1.205589 -0.023565 1 0 0 0 0 0 0 755052
-0.000124 -0.004462 0.124134 -0.591111 1.681826 -1.260339 -0.023597 1 0 0 0 0 0 0 756069
-0.000135 -0.004444 0.124117 -0.555540 1.443854 -1.311798 -0.023628 1 0 0 0 0 0 0 757074
-0.000159 -0.004429 0.124091 -0.365977 1.461752 -1.182327 -0.023659 1 0 0 0 0 0 0 758053
-0.000152 -0.004426 0.124071 -0.756444 1.621493 -1.247655 -0.023691 1 0 0 0 0 0 0 759065
-0.000168 -0.004419 0.124044 -0.498701 1.581740 -1.147611 -0.023722 1 0 0 0 0 0 0 760068
-0.000176 -0.004416 0.124034 -0.572817 1.629715 -1.366981 -0.023753 1 0 0 0 0 0 0 761072
-0.000185 -0.004395 0.124021 -0.552507 1.395326 -1.347417 -0.023784 1 0 0 0 0 0 0 762042
-0.000209 -0.004379 0.123996 -0.358882 1.430847 -1.179666 -0.023816 1 0 0 0 0 0 0 763071
-0.000202 -0.004376 0.123977 -0.745777 1.601232 -1.230405 -0.023847 1 0 0 0 0 0 0 764069
-0.000204 -0.004355 0.123960 -0.662563 1.383978 -1.273476 -0.023877 1 0 0 0 0 0 0 765040
-0.000224 -0.004339 0.123934 -0.415620 1.422310 -1.140278 -0.023909 1 0 0 0 0 0 0 766069
-0.000234 -0.004331 0.123925 -0.519495 1.536051 -1.345605 -0.023941 1 0 0 0 0 0 0 767074
-0.000239 -0.004326 0.123891 -0.594578 1.577964 -1.030626 -0.023972 1 0 0 0 0 0 0 768070
-0.000248 -0.004304 0.123869 -0.557086 1.363203 -1.159963 -0.024003 1 0 0 0 0 0 0 769075
-0.000252 -0.004294 0.123861 -0.606848 1.485793 -1.352716 -0.024034 1 0 0 0 0 0 0 770065
-0.000260 -0.004269 0.123849 -0.561269 1.306422 -1.312234 -0.024066 1 0 0 0 0 0 0 771071
-0.000277 -0.004270 0.123834 -0.431454 1.632881 -1.260705 -0.024097 1 0 0 0 0 0 0 772069
-0.000272 -0.004256 0.123809 -0.704067 1.456034 -1.119174 -0.024128 1 0 0 0 0 0 0 773067
-0.000270 -0.004249 0.123800 -0.702683 1.536309 -1.316483 -0.024160 1 0 0 0 0 0 0 774070
-0.000288 -0.004240 0.123776 -0.435058 1.512580 -1.138469 -0.024191 1 0 0 0 0 0 0 775071
-0.000302 -0.004217 0.123758 -0.444425 1.313207 -1.193175 -0.024222 1 0 0 0 0 0 0 776070
-0.000291 -0.004209 0.123741 -0.793198 1.506227 -1.206721 -0.024253 1 0 0 0 0 0 0 777069
-0.000304 -0.004200 0.123715 -0.501601 1.499187 -1.074861 -0.024285 1 0 0 0 0 0 0 778069
-0.000316 -0.004176 0.123696 -0.478974 1.303178 -1.157111 -0.024316 1 0 0 0 0 0 0 779070
-0.000322 -0.004165 0.123689 -0.555788 1.439945 -1.322351 -0.024347 1 0 0 0 0 0 0 780070
-0.000344 -0.004153 0.123667 -0.350070 1.452191 -1.121317 -0.024378 1 0 0 0 0 0 0 781056
-0.000355 -0.004148 0.123658 -0.469829 1.533056 -1.292235 -0.024409 1 0 0 0 0 0 0 782068
-0.000348 -0.004130 0.123636 -0.728854 1.374734 -1.112170 -0.024441 1 0 0 0 0 0 0 783069
-0.000344 -0.004121 0.123628 -0.706657 1.478513 -1.284286 -0.024472 1 0 0 0 0 0 0 784067
-0.000361 -0.004112 0.123604 -0.427706 1.468874 -1.095463 -0.024503 1 0 0 0 0 0 0 785069
-0.000369 -0.004107 0.123596 -0.508246 1.537737 -1.271809 -0.024534 1 0 0 0 0 0 0 786054
-0.000379 -0.004085 0.123584 -0.493578 1.316576 -1.234025 -0.024565 1 0 0 0 0 0 0 787041
-0.000384 -0.004075 0.123579 -0.556348 1.436275 -1.334045 -0.024596 1 0 0 0 0 0 0 788039
-0.000387 -0.004068 0.123547 -0.596129 1.497851 -0.966719 -0.024628 1 0 0 0 0 0 0 789067
-0.000388 -0.004065 0.123535 -0.616116 1.555499 -1.201331 -0.024659 1 0 0 0 0 0 0 790038
-0.000394 -0.004044 0.123521 -0.549339 1.323158 -1.196185 -0.024690 1 0 0 0 0 0 0 791051
-0.000397 -0.004034 0.123517 -0.583827 1.436086 -1.309152 -0.024722 1 0 0 0 0 0 0 792064
-0.000405 -0.004010 0.123506 -0.531020 1.253955 -1.235599 -0.024752 1 0 0 0 0 0 0 793045
-0.000403 -0.004015 0.123480 -0.651409 1.635206 -1.032682 -0.024784 1 0 0 0 0 0 0 794068
-0.000407 -0.003999 0.123462 -0.573137 1.382450 -1.099386 -0.024816 1 0 0 0 0 0 0 795070
-0.000410 -0.003991 0.123455 -0.595705 1.465024 -1.260757 -0.024847 1 0 0 0 0 0 0 796068
-0.000430 -0.003982 0.123432 -0.360808 1.448483 -1.057569 -0.024878 1 0 0 0 0 0 0 797068
-0.000440 -0.003977 0.123424 -0.465031 1.513834 -1.228279 -0.024909 1 0 0 0 0 0 0 798068
-0.000451 -0.003956 0.123412 -0.462592 1.291602 -1.187713 -0.024941 1 0 0 0 0 0 0 799068
-0.000456 -0.003945 0.123407 -0.531259 1.410156 -1.287196 -0.024972 1 0 0 0 0 0 0 800069
-0.000445 -0.003925 0.123386 -0.749855 1.288541 -1.068111 -0.025003 1 0 0 0 0 0 0 801068
-0.000440 -0.003915 0.123378 -0.705624 1.411665 -1.225542 -0.025034 1 0 0 0 0 0 0 802068
-0.000456 -0.003905 0.123355 -0.416080 1.412863 -1.030377 -0.025066 1 0 0 0 0 0 0 803073
-0.000465 -0.003900 0.123347 -0.492364 1.490788 -1.208974 -0.025169 1 0 0 0 0 0 0 806366
-0.000493 -0.003872 0.123314 -0.222234 1.195260 -0.893383 -0.025191 1 0 0 0 0 0 0 807071
-0.000508 -0.003859 0.123302 -0.377353 1.348366 -1.136348 -0.025222 1 0 0 0 0 0 0 808082
-0.000515 -0.003852 0.123298 -0.484302 1.451719 -1.259010 -0.025253 1 0 0 0 0 0 0 809065
-0.000524 -0.003830 0.123287 -0.464218 1.245669 -1.180118 -0.025285 1 0 0 0 0 0 0 810075
-0.000542 -0.003832 0.123272 -0.346505 1.555015 -1.115463 -0.025316 1 0 0 0 0 0 0 811070
-0.000538 -0.003819 0.123247 -0.624964 1.371779 -0.967659 -0.025347 1 0 0 0 0 0 0 812076
-0.000535 -0.003812 0.123238 -0.625674 1.446404 -1.163568 -0.025378 1 0 0 0 0 0 0 813066
-0.000534 -0.003809 0.123235 -0.612754 1.498212 -1.258777 -0.025410 1 0 0 0 0 0 0 814075
-0.000540 -0.003788 0.123224 -0.528503 1.265627 -1.168760 -0.025440 1 0 0 0 0 0 0 815054
-0.000555 -0.003792 0.123209 -0.378271 1.561537 -1.100246 -0.025472 1 0 0 0 0 0 0 816062
-0.000569 -0.003774 0.123194 -0.386335 1.314625 -1.090772 -0.025503 1 0 0 0 0 0 0 817052
-0.000576 -0.003766 0.123189 -0.473684 1.405164 -1.213660 -0.025534 1 0 0 0 0 0 0 818061
-0.000579 -0.003762 0.123187 -0.526103 1.470872 -1.270730 -0.025565 1 0 0 0 0 0 0 819049
-0.000586 -0.003740 0.123177 -0.476800 1.246527 -1.165773 -0.025596 1 0 0 0 0 0 0 820053
-0.000590 -0.003730 0.123174 -0.519451 1.363469 -1.240956 -0.025628 1 0 0 0 0 0 0 821068
-0.000573 -0.003729 0.123162 -0.802015 1.501698 -1.139941 -0.025660 1 0 0 0 0 0 0 822080
-0.000570 -0.003709 0.123148 -0.645715 1.266041 -1.100692 -0.025691 1 0 0 0 0 0 0 823068
-0.000582 -0.003713 0.123132 -0.437486 1.554418 -1.062525 -0.025721 1 0 0 0 0 0 0 824052
-0.000594 -0.003696 0.123117 -0.414431 1.303135 -1.064666 -0.025753 1 0 0 0 0 0 0 825070
-0.000599 -0.003687 0.123112 -0.485874 1.390897 -1.191974 -0.025784 1 0 0 0 0 0 0 826069
-0.000602 -0.003683 0.123110 -0.530305 1.455117 -1.250605 -0.025815 1 0 0 0 0 0 0 827051
-0.000609 -0.003662 0.123100 -0.477139 1.230328 -1.145857 -0.025847 1 0 0 0 0 0 0 828073
-0.000613 -0.003652 0.123096 -0.517714 1.346628 -1.221328 -0.025878 1 0 0 0 0 0 0 829068
-0.000634 -0.003641 0.123074 -0.293270 1.351298 -0.983410 -0.025910 1 0 0 0 0 0 0 830070
-0.000644 -0.003635 0.123066 -0.401435 1.426274 -1.142685 -0.025940 1 0 0 0 0 0 0 831039
-0.000649 -0.003633 0.123064 -0.478056 1.469434 -1.224388 -0.025972 1 0 0 0 0 0 0 832067
-0.000657 -0.003613 0.123053 -0.442418 1.232442 -1.128651 -0.026003 1 0 0 0 0 0 0 833066
-0.000662 -0.003602 0.123049 -0.491798 1.342128 -1.207594 -0.026034 1 0 0 0 0 0 0 834037
-0.000669 -0.003578 0.123038 -0.447091 1.160517 -1.119604 -0.026066 1 0 0 0 0 0 0 835068
-0.000686 -0.003580 0.123024 -0.317210 1.483023 -1.053373 -0.026096 1 0 0 0 0 0 0 836050
-0.000701 -0.003562 0.123009 -0.335480 1.250253 -1.043806 -0.026128 1 0 0 0 0 0 0 837064
-0.000708 -0.003553 0.123003 -0.427546 1.346985 -1.167354 -0.026160 1 0 0 0 0 0 0 838071
-0.000711 -0.003548 0.123002 -0.482319 1.415757 -1.224674 -0.026191 1 0 0 0 0 0 0 839074
-0.000719 -0.003527 0.122991 -0.434487 1.193647 -1.118707 -0.026222 1 0 0 0 0 0 0 840067
-0.000722 -0.003516 0.122988 -0.477460 1.310726 -1.194269 -0.026253 1 0 0 0 0 0 0 841062
-0.000724 -0.003511 0.122986 -0.506032 1.391653 -1.233177 -0.026284 1 0 0 0 0 0 0 842039
-0.000744 -0.003503 0.122965 -0.269912 1.359382 -0.971558 -0.026316 1 0 0 0 0 0 0 843068
-0.000754 -0.003499 0.122958 -0.371027 1.413546 -1.122016 -0.026347 1 0 0 0 0 0 0 844069
-0.000759 -0.003497 0.122955 -0.444047 1.446141 -1.200396 -0.026378 1 0 0 0 0 0 0 845067
-0.000767 -0.003477 0.122945 -0.406804 1.204377 -1.102775 -0.026409 1 0 0 0 0 0 0 846066
-0.000771 -0.003467 0.122941 -0.455112 1.311157 -1.181607 -0.026441 1 0 0 0 0 0 0 847068
-0.000779 -0.003443 0.122930 -0.410048 1.128429 -1.092860 -0.026472 1 0 0 0 0 0 0 848067
-0.000783 -0.003431 0.122926 -0.454854 1.266672 -1.175797 -0.026503 1 0 0 0 0 0 0 849066
-0.000798 -0.003439 0.122914 -0.309431 1.541512 -1.068518 -0.026534 1 0 0 0 0 0 0 850058
-0.000792 -0.003428 0.122889 -0.568201 1.322896 -0.894300 -0.026566 1 0 0 0 0 0 0 851067
-0.000789 -0.003422 0.122881 -0.557498 1.376058 -1.080497 -0.026597 1 0 0 0 0 0 0 852070
-0.000788 -0.003420 0.122878 -0.538842 1.417005 -1.171899 -0.026628 1 0 0 0 0 0 0 853059
-0.000787 -0.003419 0.122877 -0.528602 1.438784 -1.207609 -0.026659 1 0 0 0 0 0 0 854067
-0.000805 -0.003413 0.122855 -0.272543 1.375289 -0.943513 -0.026693 1 0 0 0 0 0 0 855149
-0.000815 -0.003410 0.122848 -0.363177 1.413152 -1.093300 -0.026724 1 0 0 0 0 0 0 856134
-0.000819 -0.003409 0.122845 -0.430944 1.437580 -1.171403 -0.026755 1 0 0 0 0 0 0 857139
-0.000827 -0.003389 0.122835 -0.391200 1.192059 -1.073152 -0.026786 1 0 0 0 0 0 0 858109
-0.000831 -0.003379 0.122831 -0.438079 1.296521 -1.152099 -0.026817 1 0 0 0 0 0 0 859110
-0.000839 -0.003355 0.122820 -0.392414 1.112918 -1.062914 -0.026848 1 0 0 0 0 0 0 860103
-0.000843 -0.003343 0.122816 -0.436743 1.250367 -1.146082 -0.026881 1 0 0 0 0 0 0 861141
-0.000858 -0.003351 0.122804 -0.291204 1.524740 -1.038829 -0.026912 1 0 0 0 0 0 0 862139
-0.000871 -0.003335 0.122790 -0.295339 1.248701 -1.003315 -0.026943 1 0 0 0 0 0 0 863142
-0.000878 -0.003328 0.122785 -0.379222 1.321066 -1.117494 -0.026974 1 0 0 0 0 0 0 864135
-0.000881 -0.003324 0.122783 -0.429841 1.377562 -1.171333 -0.027006 1 0 0 0 0 0 0 865145
-0.000901 -0.003317 0.122762 -0.205441 1.333252 -0.913888 -0.027036 1 0 0 0 0 0 0 866109
-0.000912 -0.003314 0.122754 -0.311577 1.380501 -1.066625 -0.027067 1 0 0 0 0 0 0 867112
-0.000917 -0.003312 0.122752 -0.387088 1.409603 -1.145748 -0.027099 1 0 0 0 0 0 0 868118
-0.000919 -0.003311 0.122751 -0.427472 1.424662 -1.177038 -0.027130 1 0 0 0 0 0 0 869132
-0.000926 -0.003292 0.122741 -0.372173 1.174845 -1.059545 -0.027161 1 0 0 0 0 0 0 870131
-0.000930 -0.003282 0.122737 -0.410759 1.276863 -1.131865 -0.027193 1 0 0 0 0 0 0 871141
-0.000931 -0.003277 0.122736 -0.437121 1.350219 -1.169591 -0.027224 1 0 0 0 0 0 0 872135
-0.000938 -0.003256 0.122726 -0.375262 1.131677 -1.055100 -0.027254 1 0 0 0 0 0 0 873109
-0.000954 -0.003259 0.122711 -0.235882 1.432656 -0.979643 -0.027286 1 0 0 0 0 0 0 874122
-0.000962 -0.003260 0.122706 -0.325033 1.447752 -1.095018 -0.027318 1 0 0 0 0 0 0 875137
-0.000972 -0.003242 0.122694 -0.310021 1.183313 -1.020823 -0.027349 1 0 0 0 0 0 0 876133
-0.000977 -0.003233 0.122690 -0.370307 1.275847 -1.109970 -0.027380 1 0 0 0 0 0 0 877115
-0.000980 -0.003229 0.122689 -0.407715 1.344150 -1.153810 -0.027411 1 0 0 0 0 0 0 878130
-0.000994 -0.003240 0.122677 -0.252802 1.564030 -1.022210 -0.027443 1 0 0 0 0 0 0 879142
-0.001007 -0.003227 0.122664 -0.251433 1.259435 -0.976469 -0.027474 1 0 0 0 0 0 0 880132
-0.001013 -0.003220 0.122659 -0.332159 1.316910 -1.087374 -0.027505 1 0 0 0 0 0 0 881115
-0.001016 -0.003217 0.122657 -0.381196 1.365962 -1.140045 -0.027537 1 0 0 0 0 0 0 882134
-0.001024 -0.003196 0.122647 -0.330999 1.135165 -1.030574 -0.027567 1 0 0 0 0 0 0 883117
-0.001027 -0.003186 0.122643 -0.371994 1.246382 -1.106215 -0.027599 1 0 0 0 0 0 0 884140
-0.001029 -0.003181 0.122642 -0.399544 1.324230 -1.145077 -0.027630 1 0 0 0 0 0 0 885114
-0.001030 -0.003178 0.122641 -0.414338 1.365766 -1.160835 -0.027661 1 0 0 0 0 0 0 886129
-0.001049 -0.003172 0.122620 -0.171595 1.313029 -0.887777 -0.027690 1 0 0 0 0 0 0 887057
-0.001059 -0.003169 0.122613 -0.267680 1.355395 -1.035529 -0.027721 1 0 0 0 0 0 0 888050
-0.001063 -0.003167 0.122610 -0.338159 1.382104 -1.112866 -0.027753 1 0 0 0 0 0 0 889057
-0.001066 -0.003166 0.122609 -0.376010 1.395963 -1.143409 -0.027784 1 0 0 0 0 0 0 890049
-0.001073 -0.003147 0.122599 -0.319659 1.146031 -1.024869 -0.027815 1 0 0 0 0 0 0 891050
-0.001076 -0.003137 0.122596 -0.357351 1.247300 -1.097374 -0.027847 1 0 0 0 0 0 0 892058
-0.001091 -0.003146 0.122584 -0.208742 1.503423 -0.985936 -0.027878 1 0 0 0 0 0 0 893049
-0.001098 -0.003151 0.122579 -0.286824 1.476395 -1.078435 -0.027909 1 0 0 0 0 0 0 894058
-0.001108 -0.003134 0.122568 -0.266589 1.192235 -0.996652 -0.027993 1 0 0 0 0 0 0 896741
-0.001112 -0.003126 0.122564 -0.323189 1.271903 -1.081836 -0.028003 1 0 0 0 0 0 0 897057
-0.001115 -0.003122 0.122563 -0.358865 1.334230 -1.124531 -0.028034 1 0 0 0 0 0 0 898056
-0.001122 -0.003100 0.122552 -0.301982 1.110680 -1.010924 -0.028066 1 0 0 0 0 0 0 899063
-0.001125 -0.003090 0.122549 -0.339353 1.225072 -1.085407 -0.028097 1 0 0 0 0 0 0 900061
-0.001127 -0.003085 0.122547 -0.365085 1.304538 -1.123925 -0.028128 1 0 0 0 0 0 0 901065
-0.001128 -0.003082 0.122547 -0.378945 1.346812 -1.139462 -0.028159 1 0 0 0 0 0 0 902057
-0.001134 -0.003062 0.122537 -0.310499 1.111644 -1.015057 -0.028190 1 0 0 0 0 0 0 903054
-0.001137 -0.003052 0.122534 -0.341936 1.220017 -1.085774 -0.028222 1 0 0 0 0 0 0 904058
-0.001138 -0.003047 0.122532 -0.364682 1.296486 -1.122955 -0.028253 1 0 0 0 0 0 0 905069
-0.001152 -0.003058 0.122521 -0.202578 1.520591 -0.988785 -0.028284 1 0 0 0 0 0 0 906067
-0.001159 -0.003064 0.122517 -0.273097 1.475714 -1.072176 -0.028315 1 0 0 0 0 0 0 907059
-0.001162 -0.003066 0.122515 -0.324009 1.437228 -1.115419 -0.028347 1 0 0 0 0 0 0 908066
-0.001170 -0.003049 0.122505 -0.275665 1.159611 -1.001811 -0.028378 1 0 0 0 0 0 0 909064
-0.001173 -0.003040 0.122502 -0.317253 1.246321 -1.076555 -0.028409 1 0 0 0 0 0 0 910065
-0.001175 -0.003036 0.122500 -0.345096 1.311896 -1.115134 -0.028441 1 0 0 0 0 0 0 911064
-0.001176 -0.003034 0.122500 -0.360006 1.347234 -1.130684 -0.028472 1 0 0 0 0 0 0 912064
-0.001182 -0.003014 0.122490 -0.292151 1.108736 -1.006012 -0.028503 1 0 0 0 0 0 0 913072
-0.001185 -0.003004 0.122486 -0.323757 1.215182 -1.076818 -0.028534 1 0 0 0 0 0 0 914068
-0.001187 -0.002999 0.122485 -0.346608 1.290785 -1.114108 -0.028568 1 0 0 0 0 0 0 915148
-0.001188 -0.002996 0.122485 -0.359004 1.331083 -1.129165 -0.028599 1 0 0 0 0 0 0 916146
-0.001201 -0.003009 0.122474 -0.191112 1.535382 -0.986082 -0.028630 1 0 0 0 0 0 0 917135
-0.001208 -0.003015 0.122470 -0.258486 1.480466 -1.066201 -0.028661 1 0 0 0 0 0 0 918108
-0.001211 -0.003018 0.122468 -0.307790 1.437000 -1.108249 -0.028692 1 0 0 0 0 0 0 919108
-0.001219 -0.003001 0.122458 -0.258740 1.157074 -0.993991 -0.028724 1 0 0 0 0 0 0 920140
-0.001222 -0.002992 0.122454 -0.299832 1.242386 -1.068666 -0.028756 1 0 0 0 0 0 0 921141
-0.001224 -0.002988 0.122453 -0.327398 1.307190 -1.107180 -0.028786 1 0 0 0 0 0 0 922109
-0.001225 -0.002986 0.122453 -0.342179 1.342148 -1.122720 -0.028817 1 0 0 0 0 0 0 923109
-0.001225 -0.002985 0.122452 -0.349886 1.360448 -1.129096 -0.028848 1 0 0 0 0 0 0 924110
-0.001226 -0.002984 0.122452 -0.353955 1.370288 -1.132147 -0.028879 1 0 0 0 0 0 0 925106
-0.001231 -0.002965 0.122443 -0.280636 1.119109 -1.002665 -0.028911 1 0 0 0 0 0 0 926132
-0.001234 -0.002955 0.122439 -0.309348 1.218952 -1.071934 -0.028942 1 0 0 0 0 0 0 927106
-0.001236 -0.002950 0.122438 -0.330703 1.291164 -1.108586 -0.028973 1 0 0 0 0 0 0 928110
-0.001237 -0.002948 0.122437 -0.342373 1.329865 -1.123470 -0.029005 1 0 0 0 0 0 0 929135
-0.001237 -0.002947 0.122437 -0.348498 1.349951 -1.129575 -0.029036 1 0 0 0 0 0 0 930108
-0.001237 -0.002946 0.122437 -0.351787 1.360724 -1.132540 -0.029067 1 0 0 0 0 0 0 931108
-0.001237 -0.002946 0.122437 -0.353622 1.366817 -1.134372 -0.029098 1 0 0 0 0 0 0 932106
-0.001256 -0.002940 0.122416 -0.104805 1.297188 -0.854866 -0.029129 1 0 0 0 0 0 0 933107
-0.001265 -0.002938 0.122409 -0.196704 1.330033 -1.001236 -0.029161 1 0 0 0 0 0 0 934107
-0.001270 -0.002937 0.122406 -0.265073 1.351973 -1.078035 -0.029193 1 0 0 0 0 0 0 935130
-0.001272 -0.002936 0.122406 -0.301866 1.363418 -1.108287 -0.029223 1 0 0 0 0 0 0 936103
-0.001273 -0.002936 0.122405 -0.320792 1.369675 -1.120015 -0.029255 1 0 0 0 0 0 0 937135
-0.001274 -0.002936 0.122405 -0.330485 1.373376 -1.124908 -0.029286 1 0 0 0 0 0 0 938117
-0.001274 -0.002936 0.122405 -0.335542 1.375967 -1.127450 -0.029318 1 0 0 0 0 0 0 939135
-0.001275 -0.002936 0.122405 -0.338253 1.377960 -1.129118 -0.029349 1 0 0 0 0 0 0 940140
-0.001275 -0.002936 0.122405 -0.339785 1.379641 -1.130453 -0.029379 1 0 0 0 0 0 0 941107
-0.001275 -0.002936 0.122405 -0.340730 1.381242 -1.131707 -0.029411 1 0 0 0 0 0 0 942107
-0.001280 -0.002916 0.122395 -0.265890 1.125969 -1.001242 -0.029442 1 0 0 0 0 0 0 943108
-0.001283 -0.002907 0.122392 -0.293714 1.223598 -1.070390 -0.029473 1 0 0 0 0 0 0 944108
-0.001266 -0.002907 0.122380 -0.570386 1.352855 -0.969108 -0.029505 1 0 0 0 0 0 0 945136
-0.001257 -0.002907 0.122376 -0.486981 1.371007 -1.055075 -0.029536 1 0 0 0 0 0 0 946131
-0.001252 -0.002907 0.122375 -0.423705 1.375061 -1.098256 -0.029568 1 0 0 0 0 0 0 947136
-0.001263 -0.002920 0.122363 -0.215796 1.560300 -0.965961 -0.029598 1 0 0 0 0 0 0 948108
-0.001269 -0.002927 0.122359 -0.262766 1.495737 -1.050019 -0.029629 1 0 0 0 0 0 0 949104
-0.001271 -0.002931 0.122358 -0.301854 1.447366 -1.093380 -0.029660 1 0 0 0 0 0 0 950099
-0.001273 -0.002933 0.122357 -0.323273 1.421920 -1.110757 -0.029693 1 0 0 0 0 0 0 951134
-0.001279 -0.002914 0.122347 -0.258866 1.152780 -0.986011 -0.029724 1 0 0 0 0 0 0 952129
-0.001282 -0.002905 0.122344 -0.291920 1.243316 -1.057208 -0.029755 1 0 0 0 0 0 0 953138
-0.001284 -0.002901 0.122343 -0.315440 1.310749 -1.094467 -0.029786 1 0 0 0 0 0 0 954111
-0.001285 -0.002899 0.122342 -0.328183 1.347038 -1.109539 -0.029818 1 0 0 0 0 0 0 955129
-0.001285 -0.002898 0.122342 -0.334844 1.365953 -1.115694 -0.029848 1 0 0 0 0 0 0 956113
-0.001285 -0.002897 0.122342 -0.338379 1.376114 -1.118639 -0.029880 1 0 0 0 0 0 0 957112
-0.001266 -0.002901 0.122332 -0.596128 1.440086 -0.982468 -0.029911 1 0 0 0 0 0 0 958128
-0.001257 -0.002903 0.122328 -0.502529 1.423671 -1.054911 -0.029940 1 0 0 0 0 0 0 959049
-0.001265 -0.002918 0.122316 -0.259641 1.593917 -0.943694 -0.029972 1 0 0 0 0 0 0 960057
-0.001275 -0.002906 0.122302 -0.211656 1.264444 -0.904392 -0.030003 1 0 0 0 0 0 0 961046
-0.001280 -0.002901 0.122297 -0.268110 1.307844 -1.018848 -0.030034 1 0 0 0 0 0 0 962057
-0.001282 -0.002898 0.122295 -0.304986 1.349662 -1.072646 -0.030065 1 0 0 0 0 0 0 963048
-0.001284 -0.002897 0.122294 -0.324618 1.372795 -1.093605 -0.030096 1 0 0 0 0 0 0 964048
-0.001284 -0.002896 0.122294 -0.334764 1.385072 -1.101866 -0.030128 1 0 0 0 0 0 0 965055
-0.001285 -0.002896 0.122294 -0.340055 1.391860 -1.105524 -0.030159 1 0 0 0 0 0 0 966046
-0.001285 -0.002896 0.122294 -0.342887 1.395965 -1.107568 -0.030190 1 0 0 0 0 0 0 967055
-0.001285 -0.002895 0.122294 -0.344484 1.398718 -1.109015 -0.030221 1 0 0 0 0 0 0 968047
-0.001285 -0.002895 0.122294 -0.345468 1.400838 -1.110288 -0.030253 1 0 0 0 0 0 0 969058
-0.001298 -0.002909 0.122283 -0.171750 1.586083 -0.961842 -0.030284 1 0 0 0 0 0 0 970058
-0.001304 -0.002916 0.122279 -0.235805 1.521864 -1.040124 -0.030316 1 0 0 0 0 0 0 971067
-0.001308 -0.002919 0.122277 -0.283418 1.473720 -1.081393 -0.030347 1 0 0 0 0 0 0 972054
-0.001309 -0.002921 0.122277 -0.309056 1.448371 -1.097984 -0.030378 1 0 0 0 0 0 0 973053
-0.001310 -0.002922 0.122277 -0.322261 1.436097 -1.104693 -0.030409 1 0 0 0 0 0 0 974055
-0.001311 -0.002922 0.122277 -0.329086 1.430638 -1.107821 -0.030441 1 0 0 0 0 0 0 975068
-0.001316 -0.002904 0.122267 -0.257210 1.171783 -0.977700 -0.030472 1 0 0 0 0 0 0 976067
-0.001319 -0.002894 0.122264 -0.286365 1.267350 -1.047039 -0.030503 1 0 0 0 0 0 0 977060
-0.001321 -0.002890 0.122262 -0.307954 1.337350 -1.083663 -0.030534 1 0 0 0 0 0 0 978066
-0.001303 -0.002892 0.122252 -0.575588 1.433075 -0.960452 -0.030566 1 0 0 0 0 0 0 979061
-0.001294 -0.002893 0.122248 -0.487130 1.432721 -1.037548 -0.030596 1 0 0 0 0 0 0 980034
-0.001289 -0.002894 0.122247 -0.421264 1.427474 -1.077460 -0.030628 1 0 0 0 0 0 0 981063
-0.001300 -0.002907 0.122235 -0.212070 1.608113 -0.943718 -0.030659 1 0 0 0 0 0 0 982062
-0.001305 -0.002915 0.122231 -0.258145 1.541434 -1.027311 -0.030691 1 0 0 0 0 0 0 983064
-0.001308 -0.002918 0.122230 -0.296773 1.492035 -1.070450 -0.030722 1 0 0 0 0 0 0 984063
-0.001309 -0.002920 0.122229 -0.317922 1.466012 -1.087670 -0.030753 1 0 0 0 0 0 0 985063
-0.001310 -0.002921 0.122229 -0.328891 1.453415 -1.094601 -0.030785 1 0 0 0 0 0 0 986071
-0.001323 -0.002935 0.122218 -0.160253 1.631149 -0.947911 -0.030815 1 0 0 0 0 0 0 987059
-0.001330 -0.002942 0.122214 -0.226689 1.563326 -1.026893 -0.030847 1 0 0 0 0 0 0 988060
-0.001333 -0.002946 0.122212 -0.275485 1.513418 -1.068433 -0.030878 1 0 0 0 0 0 0 989061
-0.001335 -0.002947 0.122212 -0.301718 1.487182 -1.085066 -0.030909 1 0 0 0 0 0 0 990063
-0.001336 -0.002948 0.122212 -0.315211 1.474471 -1.091786 -0.030941 1 0 0 0 0 0 0 991064
-0.001336 -0.002949 0.122212 -0.322164 1.468760 -1.094870 -0.030972 1 0 0 0 0 0 0 992062
-0.001317 -0.002953 0.122201 -0.581753 1.524769 -0.958610 -0.031003 1 0 0 0 0 0 0 993062
-0.001314 -0.002937 0.122188 -0.413755 1.247741 -0.899055 -0.031034 1 0 0 0 0 0 0 994061
-0.001312 -0.002929 0.122183 -0.372971 1.328346 -1.005179 -0.031066 1 0 0 0 0 0 0 995063
-0.001311 -0.002925 0.122182 -0.357504 1.389933 -1.055892 -0.031097 1 0 0 0 0 0 0 996061
-0.001310 -0.002923 0.122181 -0.350582 1.423063 -1.075700 -0.031128 1 0 0 0 0 0 0 997061
-0.001310 -0.002922 0.122181 -0.347432 1.440367 -1.083519 -0.031159 1 0 0 0 0 0 0 998062
-0.001310 -0.002921 0.122181 -0.346038 1.449691 -1.086986 -0.031190 1 0 0 0 0 0 0 999060
-0.001310 -0.002921 0.122181 -0.345536 1.455079 -1.088919 -0.031222 1 0 0 0 0 0 1 63
-0.001323 -0.002934 0.122170 -0.171095 1.641840 -0.940335 -0.031252 1 0 0 0 0 0 1 1032
-0.001329 -0.002941 0.122166 -0.234587 1.578704 -1.018706 -0.031284 1 0 0 0 0 0 1 2064
-0.001333 -0.002945 0.122164 -0.281874 1.531084 -1.059958 -0.031315 1 0 0 0 0 0 1 3033
-0.001340 -0.002927 0.122154 -0.231912 1.249167 -0.944453 -0.031347 1 0 0 0 0 0 1 4062
-0.001356 -0.002932 0.122139 -0.097862 1.516039 -0.868994 -0.031378 1 0 0 0 0 0 1 5054
-0.001365 -0.002935 0.122134 -0.188280 1.514378 -0.984636 -0.031409 1 0 0 0 0 0 1 6063
-0.001369 -0.002936 0.122132 -0.249842 1.499357 -1.040168 -0.031441 1 0 0 0 0 0 1 7063
-0.001371 -0.002937 0.122132 -0.282588 1.490611 -1.061806 -0.031472 1 0 0 0 0 0 1 8061
-0.001353 -0.002942 0.122121 -0.555363 1.544763 -0.932217 -0.031503 1 0 0 0 0 0 1 9062
-0.001344 -0.002944 0.122118 -0.469497 1.523608 -1.006879 -0.031534 1 0 0 0 0 0 1 10049
-0.001340 -0.002946 0.122116 -0.404937 1.507929 -1.045833 -0.031565 1 0 0 0 0 0 1 11058
-0.001338 -0.002946 0.122116 -0.370769 1.499906 -1.061415 -0.031597 1 0 0 0 0 0 1 12061
-0.001342 -0.002928 0.122106 -0.278238 1.239544 -0.935593 -0.031628 1 0 0 0 0 0 1 13062
-0.001344 -0.002918 0.122102 -0.296955 1.334075 -1.006439 -0.031659 1 0 0 0 0 0 1 14062
-0.001358 -0.002927 0.122090 -0.139038 1.586830 -0.893420 -0.031691 1 0 0 0 0 0 1 15062
-0.001366 -0.002932 0.122086 -0.211378 1.558581 -0.985482 -0.031722 1 0 0 0 0 0 1 16060
-0.001369 -0.002934 0.122084 -0.263212 1.528561 -1.031674 -0.031753 1 0 0 0 0 0 1 17061
-0.001371 -0.002935 0.122084 -0.290992 1.512212 -1.049910 -0.031784 1 0 0 0 0 0 1 18061
-0.001372 -0.002936 0.122083 -0.305272 1.504423 -1.057130 -0.031816 1 0 0 0 0 0 1 19062
-0.001372 -0.002936 0.122083 -0.312597 1.501168 -1.060349 -0.031846 1 0 0 0 0 0 1 20052
-0.001385 -0.002950 0.122072 -0.142225 1.683549 -0.911940 -0.031878 1 0 0 0 0 0 1 21059
-0.001392 -0.002957 0.122068 -0.207432 1.618381 -0.990471 -0.031909 1 0 0 0 0 0 1 22048
-0.001395 -0.002961 0.122067 -0.255592 1.569825 -1.031791 -0.031940 1 0 0 0 0 0 1 23055
-0.001397 -0.002962 0.122066 -0.281500 1.544254 -1.048309 -0.031971 1 0 0 0 0 0 1 24047
-0.001379 -0.002968 0.122056 -0.550890 1.590039 -0.916844 -0.032003 1 0 0 0 0 0 1 25055
-0.001370 -0.002970 0.122052 -0.463400 1.564773 -0.990803 -0.032034 1 0 0 0 0 0 1 26044
-0.001371 -0.002953 0.122041 -0.322568 1.290136 -0.897302 -0.032065 1 0 0 0 0 0 1 27054
-0.001371 -0.002944 0.122037 -0.315021 1.376592 -0.980682 -0.032096 1 0 0 0 0 0 1 28046
-0.001372 -0.002940 0.122036 -0.318066 1.441794 -1.022255 -0.032128 1 0 0 0 0 0 1 29054
-0.001372 -0.002938 0.122036 -0.320552 1.476867 -1.038683 -0.032159 1 0 0 0 0 0 1 30045
-0.001372 -0.002937 0.122035 -0.322075 1.495207 -1.045245 -0.032190 1 0 0 0 0 0 1 31055
-0.001372 -0.002936 0.122035 -0.323018 1.505032 -1.048216 -0.032221 1 0 0 0 0 0 1 32045
-0.001372 -0.002936 0.122035 -0.323658 1.510709 -1.049936 -0.032253 1 0 0 0 0 0 1 33055
-0.001372 -0.002936 0.122035 -0.324150 1.514255 -1.051202 -0.032284 1 0 0 0 0 0 1 34063
-0.001372 -0.002936 0.122035 -0.324552 1.516761 -1.052300 -0.032316 1 0 0 0 0 0 1 35062
-0.001372 -0.002936 0.122035 -0.324909 1.518746 -1.053352 -0.032347 1 0 0 0 0 0 1 36060
-0.001372 -0.002936 0.122035 -0.325239 1.520472 -1.054372 -0.032378 1 0 0 0 0 0 1 37060
-0.001391 -0.002930 0.122014 -0.075898 1.448472 -0.772728 -0.032409 1 0 0 0 0 0 1 38052
-0.001400 -0.002928 0.122007 -0.166273 1.480057 -0.918963 -0.032440 1 0 0 0 0 0 1 39052
-0.001405 -0.002926 0.122004 -0.233806 1.501323 -0.995509 -0.032471 1 0 0 0 0 0 1 40052
-0.001407 -0.002926 0.122004 -0.270201 1.512503 -1.025543 -0.032503 1 0 0 0 0 0 1 41065
-0.001408 -0.002926 0.122003 -0.288867 1.518525 -1.036972 -0.032534 1 0 0 0 0 0 1 42051
-0.001409 -0.002925 0.122003 -0.298434 1.522164 -1.041663 -0.032565 1 0 0 0 0 0 1 43045
-0.001409 -0.002925 0.122003 -0.303377 1.524686 -1.043974 -0.032596 1 0 0 0 0 0 1 44051
-0.001409 -0.002925 0.122003 -0.306010 1.526651 -1.045423 -0.032628 1 0 0 0 0 0 1 45050
-0.001409 -0.002925 0.122003 -0.307464 1.528345 -1.046568 -0.032658 1 0 0 0 0 0 1 46033
-0.001409 -0.002925 0.122003 -0.308346 1.529948 -1.047660 -0.032690 1 0 0 0 0 0 1 47052
-0.001390 -0.002930 0.121993 -0.565139 1.589683 -0.910532 -0.032721 1 0 0 0 0 0 1 48052
-0.001381 -0.002932 0.121989 -0.471372 1.571427 -0.982432 -0.032752 1 0 0 0 0 0 1 49031
-0.001395 -0.002928 0.121967 -0.153195 1.483678 -0.737504 -0.032784 1 0 0 0 0 0 1 50049
-0.001402 -0.002926 0.121959 -0.206987 1.506427 -0.897934 -0.032815 1 0 0 0 0 0 1 51055
-0.001405 -0.002925 0.121957 -0.256055 1.523054 -0.979552 -0.032847 1 0 0 0 0 0 1 52058
-0.001407 -0.002924 0.121956 -0.283216 1.531836 -1.011332 -0.032878 1 0 0 0 0 0 1 53053
-0.001408 -0.002924 0.121955 -0.297303 1.536678 -1.023379 -0.032909 1 0 0 0 0 0 1 54053
-0.001408 -0.002924 0.121955 -0.304572 1.539696 -1.028265 -0.032940 1 0 0 0 0 0 1 55049
-0.001409 -0.002924 0.121955 -0.308353 1.541885 -1.030607 -0.032971 1 0 0 0 0 0 1 56033
-0.001409 -0.002924 0.121955 -0.310416 1.543718 -1.032076 -0.033003 1 0 0 0 0 0 1 57048
-0.001409 -0.002924 0.121955 -0.311584 1.545366 -1.033234 -0.033034 1 0 0 0 0 0 1 58049
-0.001414 -0.002905 0.121945 -0.236942 1.290016 -0.901747 -0.033065 1 0 0 0 0 0 1 59051
-0.001430 -0.002909 0.121931 -0.090175 1.570046 -0.820216 -0.033096 1 0 0 0 0 0 1 60032
-0.001438 -0.002912 0.121926 -0.173738 1.575356 -0.933839 -0.033128 1 0 0 0 0 0 1 61049
-0.001442 -0.002913 0.121924 -0.231845 1.563843 -0.988561 -0.033159 1 0 0 0 0 0 1 62048
-0.001444 -0.002913 0.121923 -0.262848 1.556870 -1.009831 -0.033190 1 0 0 0 0 0 1 63051
-0.001445 -0.002914 0.121923 -0.278732 1.553762 -1.018074 -0.033221 1 0 0 0 0 0 1 64048
-0.001445 -0.002914 0.121923 -0.286873 1.552831 -1.021613 -0.033253 1 0 0 0 0 0 1 65049
-0.001446 -0.002914 0.121923 -0.291091 1.553065 -1.023462 -0.033284 1 0 0 0 0 0 1 66048
-0.001446 -0.002914 0.121923 -0.293338 1.553902 -1.024761 -0.033315 1 0 0 0 0 0 1 67049
-0.001446 -0.002914 0.121923 -0.294591 1.555048 -1.025823 -0.033346 1 0 0 0 0 0 1 68049
-0.001459 -0.002928 0.121912 -0.121216 1.739656 -0.876183 -0.033378 1 0 0 0 0 0 1 69048
-0.001471 -0.002915 0.121898 -0.109205 1.418957 -0.821796 -0.033409 1 0 0 0 0 0 1 70048
-0.001477 -0.002910 0.121893 -0.183239 1.466265 -0.930962 -0.033440 1 0 0 0 0 0 1 71050
-0.001480 -0.002907 0.121891 -0.228877 1.510028 -0.982733 -0.033471 1 0 0 0 0 0 1 72048
-0.001482 -0.002905 0.121891 -0.252876 1.534140 -1.002806 -0.033503 1 0 0 0 0 0 1 73048
-0.001482 -0.002905 0.121891 -0.265165 1.546894 -1.010608 -0.033534 1 0 0 0 0 0 1 74046
-0.001464 -0.002908 0.121880 -0.527889 1.612192 -0.875906 -0.033565 1 0 0 0 0 0 1 75041
-0.001455 -0.002911 0.121877 -0.437091 1.596725 -0.948498 -0.033596 1 0 0 0 0 0 1 76050
-0.001450 -0.002912 0.121875 -0.370042 1.583909 -0.986556 -0.033628 1 0 0 0 0 0 1 77052
-0.001448 -0.002912 0.121875 -0.334634 1.577300 -1.001725 -0.033659 1 0 0 0 0 0 1 78049
-0.001447 -0.002912 0.121875 -0.316916 1.574532 -1.007795 -0.033690 1 0 0 0 0 0 1 79049
-0.001459 -0.002926 0.121864 -0.134033 1.757114 -0.859830 -0.033721 1 0 0 0 0 0 1 80048
-0.001471 -0.002914 0.121850 -0.117229 1.435464 -0.805967 -0.033753 1 0 0 0 0 0 1 81046
-0.001477 -0.002908 0.121845 -0.188830 1.482186 -0.915331 -0.033784 1 0 0 0 0 0 1 82048
-0.001480 -0.002905 0.121843 -0.233263 1.525657 -0.967126 -0.033815 1 0 0 0 0 0 1 83049
-0.001481 -0.002904 0.121843 -0.256640 1.549605 -0.987207 -0.033846 1 0 0 0 0 0 1 84050
-0.001482 -0.002903 0.121843 -0.268626 1.562264 -0.994976 -0.033877 1 0 0 0 0 0 1 85031
-0.001482 -0.002903 0.121843 -0.274777 1.569306 -0.998325 -0.033909 1 0 0 0 0 0 1 86047
-0.001482 -0.002903 0.121843 -0.278010 1.573520 -1.000105 -0.033940 1 0 0 0 0 0 1 87053
-0.001482 -0.002903 0.121843 -0.279753 1.576333 -1.001311 -0.033971 1 0 0 0 0 0 1 88040
-0.001483 -0.002903 0.121843 -0.280753 1.578467 -1.002347 -0.034003 1 0 0 0 0 0 1 89047
-0.001483 -0.002903 0.121843 -0.281391 1.580243 -1.003306 -0.034034 1 0 0 0 0 0 1 90039
-0.001495 -0.002916 0.121831 -0.107731 1.765305 -0.853483 -0.034068 1 0 0 0 0 0 1 91127
-0.001507 -0.002904 0.121818 -0.095434 1.444883 -0.798836 -0.034098 1 0 0 0 0 0 1 92111
-0.001514 -0.002898 0.121813 -0.169193 1.492182 -0.908013 -0.034130 1 0 0 0 0 0 1 93127
-0.001517 -0.002895 0.121811 -0.214702 1.535873 -0.959715 -0.034161 1 0 0 0 0 0 1 94109
-0.001518 -0.002894 0.121811 -0.238619 1.559987 -0.979766 -0.034193 1 0 0 0 0 0 1 95128
-0.001519 -0.002893 0.121810 -0.250883 1.572723 -0.987506 -0.034223 1 0 0 0 0 0 1 96110
-0.001519 -0.002893 0.121810 -0.257161 1.579781 -0.990840 -0.034255 1 0 0 0 0 0 1 97125
-0.001520 -0.002893 0.121810 -0.260421 1.583990 -0.992578 -0.034286 1 0 0 0 0 0 1 98109
-0.001520 -0.002893 0.121810 -0.262200 1.586845 -0.993805 -0.034318 1 0 0 0 0 0 1 99127
-0.001506 -0.002878 0.121790 -0.444495 1.390371 -0.723760 -0.034348 1 0 0 0 0 0 1 100107
-0.001500 -0.002871 0.121783 -0.377875 1.467378 -0.863527 -0.034380 1 0 0 0 0 0 1 101125
-0.001496 -0.002867 0.121781 -0.329724 1.522145 -0.936597 -0.034411 1 0 0 0 0 0 1 102107
-0.001495 -0.002866 0.121780 -0.304573 1.551095 -0.965136 -0.034440 1 0 0 0 0 0 1 103053
-0.001507 -0.002878 0.121768 -0.117988 1.749528 -0.825133 -0.034472 1 0 0 0 0 0 1 104053
-0.001513 -0.002885 0.121764 -0.174470 1.692690 -0.906774 -0.034502 1 0 0 0 0 0 1 105042
-0.001516 -0.002888 0.121763 -0.218223 1.648316 -0.949067 -0.034534 1 0 0 0 0 0 1 106051
-0.001518 -0.002890 0.121763 -0.241935 1.624818 -0.965789 -0.034565 1 0 0 0 0 0 1 107042
-0.001518 -0.002890 0.121762 -0.254131 1.613484 -0.972369 -0.034597 1 0 0 0 0 0 1 108054
-0.001519 -0.002891 0.121762 -0.260383 1.608437 -0.975270 -0.034628 1 0 0 0 0 0 1 109051
-0.001519 -0.002891 0.121762 -0.263643 1.606649 -0.976862 -0.034659 1 0 0 0 0 0 1 110062
-0.001519 -0.002891 0.121762 -0.265398 1.606421 -0.977980 -0.034690 1 0 0 0 0 0 1 111047
-0.001519 -0.002891 0.121762 -0.266392 1.607038 -0.978935 -0.034721 1 0 0 0 0 0 1 112034
-0.001525 -0.002872 0.121752 -0.191749 1.351204 -0.846817 -0.034753 1 0 0 0 0 0 1 113052
-0.001527 -0.002863 0.121749 -0.218866 1.447204 -0.915769 -0.034784 1 0 0 0 0 0 1 114041
-0.001529 -0.002858 0.121748 -0.239363 1.517328 -0.952072 -0.034815 1 0 0 0 0 0 1 115053
-0.001530 -0.002856 0.121747 -0.250549 1.554916 -0.966542 -0.034847 1 0 0 0 0 0 1 116064
-0.001530 -0.002855 0.121747 -0.256388 1.574474 -0.972304 -0.034878 1 0 0 0 0 0 1 117056
-0.001530 -0.002854 0.121747 -0.259454 1.584949 -0.974900 -0.034909 1 0 0 0 0 0 1 118058
-0.001543 -0.002868 0.121736 -0.087007 1.774260 -0.825385 -0.034940 1 0 0 0 0 0 1 119052
-0.001550 -0.002874 0.121732 -0.150407 1.712969 -0.903699 -0.034971 1 0 0 0 0 0 1 120031
-0.001553 -0.002878 0.121731 -0.197617 1.666462 -0.944839 -0.035003 1 0 0 0 0 0 1 121057
-0.001555 -0.002879 0.121730 -0.223015 1.641886 -0.961130 -0.035034 1 0 0 0 0 0 1 122052
-0.001555 -0.002880 0.121730 -0.236051 1.629963 -0.967536 -0.035064 1 0 0 0 0 0 1 123029
-0.001561 -0.002862 0.121720 -0.167475 1.367825 -0.837196 -0.035097 1 0 0 0 0 0 1 124057
-0.001564 -0.002853 0.121717 -0.197580 1.460552 -0.906852 -0.035128 1 0 0 0 0 0 1 125059
-0.001566 -0.002848 0.121715 -0.219554 1.528995 -0.943384 -0.035159 1 0 0 0 0 0 1 126059
-0.001567 -0.002846 0.121715 -0.231481 1.565749 -0.957925 -0.035191 1 0 0 0 0 0 1 127062
-0.001567 -0.002845 0.121715 -0.237682 1.584893 -0.963696 -0.035222 1 0 0 0 0 0 1 128062
-0.001548 -0.002848 0.121705 -0.497719 1.653497 -0.828233 -0.035253 1 0 0 0 0 0 1 129046
-0.001539 -0.002850 0.121701 -0.405609 1.639644 -0.900287 -0.035284 1 0 0 0 0 0 1 130050
-0.001534 -0.002851 0.121700 -0.337921 1.627649 -0.938055 -0.035315 1 0 0 0 0 0 1 131058
-0.001532 -0.002852 0.121699 -0.302191 1.621453 -0.953071 -0.035347 1 0 0 0 0 0 1 132057
-0.001531 -0.002852 0.121699 -0.284287 1.618871 -0.959004 -0.035378 1 0 0 0 0 0 1 133057
-0.001530 -0.002852 0.121699 -0.275447 1.618223 -0.961650 -0.035409 1 0 0 0 0 0 1 134057
-0.001530 -0.002852 0.121699 -0.271165 1.618604 -0.963138 -0.035440 1 0 0 0 0 0 1 135058
-0.001530 -0.002853 0.121699 -0.269153 1.619496 -0.964212 -0.035472 1 0 0 0 0 0 1 136058
-0.001543 -0.002866 0.121688 -0.094095 1.804031 -0.814014 -0.035502 1 0 0 0 0 0 1 137030
-0.001555 -0.002854 0.121674 -0.080873 1.483625 -0.758844 -0.035534 1 0 0 0 0 0 1 138052
-0.001561 -0.002848 0.121669 -0.153992 1.530496 -0.867988 -0.035565 1 0 0 0 0 0 1 139046
-0.001564 -0.002845 0.121668 -0.199170 1.574012 -0.919643 -0.035597 1 0 0 0 0 0 1 140053
-0.001565 -0.002844 0.121667 -0.222922 1.597972 -0.939605 -0.035628 1 0 0 0 0 0 1 141061
-0.001566 -0.002843 0.121667 -0.235080 1.610654 -0.947284 -0.035659 1 0 0 0 0 0 1 142059
-0.001566 -0.002843 0.121667 -0.241300 1.617653 -0.950529 -0.035690 1 0 0 0 0 0 1 143057
-0.001567 -0.002843 0.121667 -0.244540 1.621841 -0.952200 -0.035722 1 0 0 0 0 0 1 144056
-0.001567 -0.002843 0.121667 -0.246273 1.624625 -0.953338 -0.035753 1 0 0 0 0 0 1 145055
-0.001567 -0.002842 0.121667 -0.247248 1.626741 -0.954269 -0.035784 1 0 0 0 0 0 1 146056
-0.001567 -0.002842 0.121667 -0.247846 1.628502 -0.955147 -0.035815 1 0 0 0 0 0 1 147057
-0.001572 -0.002824 0.121657 -0.173023 1.373212 -0.822540 -0.035847 1 0 0 0 0 0 1 148055
-0.001588 -0.002828 0.121642 -0.025769 1.652634 -0.740335 -0.035878 1 0 0 0 0 0 1 149057
-0.001596 -0.002830 0.121637 -0.108407 1.657881 -0.853863 -0.035909 1 0 0 0 0 0 1 150043
-0.001600 -0.002831 0.121635 -0.166017 1.646435 -0.908423 -0.035940 1 0 0 0 0 0 1 151054
-0.001602 -0.002832 0.121635 -0.196760 1.639470 -0.929532 -0.035972 1 0 0 0 0 0 1 152057
-0.001603 -0.002832 0.121635 -0.212490 1.636350 -0.937603 -0.036003 1 0 0 0 0 0 1 153055
-0.001603 -0.002832 0.121635 -0.220505 1.635409 -0.940983 -0.036034 1 0 0 0 0 0 1 154054
-0.001604 -0.002832 0.121635 -0.224644 1.635612 -0.942695 -0.036065 1 0 0 0 0 0 1 155057
-0.001604 -0.002832 0.121635 -0.226796 1.636416 -0.943825 -0.036097 1 0 0 0 0 0 1 156056
-0.001604 -0.002832 0.121635 -0.227984 1.637518 -0.944762 -0.036128 1 0 0 0 0 0 1 157055
-0.001617 -0.002846 0.121623 -0.054593 1.822199 -0.794274 -0.036159 1 0 0 0 0 0 1 158054
-0.001623 -0.002853 0.121619 -0.117218 1.758811 -0.872368 -0.036190 1 0 0 0 0 0 1 159054
-0.001632 -0.002837 0.121608 -0.088817 1.454337 -0.779825 -0.036222 1 0 0 0 0 0 1 160056
-0.001636 -0.002830 0.121604 -0.140492 1.523615 -0.864214 -0.036253 1 0 0 0 0 0 1 161056
-0.001639 -0.002826 0.121603 -0.173486 1.579989 -0.905987 -0.036284 1 0 0 0 0 0 1 162050
-0.001640 -0.002824 0.121602 -0.190943 1.610612 -0.922323 -0.036315 1 0 0 0 0 0 1 163041
-0.001640 -0.002823 0.121602 -0.199915 1.626699 -0.928707 -0.036346 1 0 0 0 0 0 1 164052
-0.001641 -0.002823 0.121602 -0.204526 1.635395 -0.931470 -0.036377 1 0 0 0 0 0 1 165040
-0.001641 -0.002822 0.121602 -0.206930 1.640437 -0.932962 -0.036409 1 0 0 0 0 0 1 166049
-0.001641 -0.002822 0.121602 -0.208209 1.643656 -0.934004 -0.036440 1 0 0 0 0 0 1 167042
-0.001654 -0.002836 0.121591 -0.034932 1.829387 -0.783429 -0.036471 1 0 0 0 0 0 1 168050
-0.001660 -0.002843 0.121587 -0.097477 1.766558 -0.861555 -0.036502 1 0 0 0 0 0 1 169039
-0.001663 -0.002846 0.121586 -0.144220 1.719293 -0.902545 -0.036534 1 0 0 0 0 0 1 170049
-0.001665 -0.002848 0.121585 -0.169385 1.694345 -0.918737 -0.036565 1 0 0 0 0 0 1 171049
-0.001666 -0.002849 0.121585 -0.182276 1.682254 -0.925062 -0.036596 1 0 0 0 0 0 1 172040
-0.001666 -0.002849 0.121585 -0.188863 1.676857 -0.927817 -0.036628 1 0 0 0 0 0 1 173049
-0.001672 -0.002830 0.121575 -0.117074 1.417932 -0.795633 -0.036659 1 0 0 0 0 0 1 174047
-0.001656 -0.002826 0.121562 -0.402489 1.570478 -0.726950 -0.036693 1 0 0 0 0 0 1 175132
-0.001648 -0.002823 0.121557 -0.329834 1.619876 -0.833658 -0.036724 1 0 0 0 0 0 1 176127
-0.001644 -0.002822 0.121555 -0.272717 1.641332 -0.884652 -0.036756 1 0 0 0 0 0 1 177144
-0.001642 -0.002822 0.121555 -0.242384 1.651941 -0.904347 -0.036787 1 0 0 0 0 0 1 178143
-0.001641 -0.002821 0.121554 -0.227181 1.657560 -0.911811 -0.036815 1 0 0 0 0 0 1 179041
-0.001654 -0.002835 0.121543 -0.045661 1.844493 -0.763445 -0.036846 1 0 0 0 0 0 1 180047
-0.001660 -0.002841 0.121539 -0.104035 1.782344 -0.842334 -0.036878 1 0 0 0 0 0 1 181046
-0.001663 -0.002845 0.121538 -0.148688 1.735372 -0.883581 -0.036909 1 0 0 0 0 0 1 182048
-0.001665 -0.002847 0.121537 -0.172820 1.710594 -0.899853 -0.036940 1 0 0 0 0 0 1 183055
-0.001665 -0.002848 0.121537 -0.185179 1.698585 -0.906183 -0.036971 1 0 0 0 0 0 1 184046
-0.001666 -0.002848 0.121537 -0.191505 1.693241 -0.908930 -0.037003 1 0 0 0 0 0 1 185063
-0.001666 -0.002848 0.121537 -0.194768 1.691238 -0.910388 -0.037034 1 0 0 0 0 0 1 186058
-0.001666 -0.002848 0.121537 -0.196468 1.690914 -0.911374 -0.037065 1 0 0 0 0 0 1 187029
-0.001666 -0.002848 0.121537 -0.197407 1.691505 -0.912250 -0.037097 1 0 0 0 0 0 1 188055
-0.001666 -0.002848 0.121537 -0.197971 1.692495 -0.913044 -0.037128 1 0 0 0 0 0 1 189051
-0.001672 -0.002829 0.121527 -0.123169 1.436731 -0.780067 -0.037159 1 0 0 0 0 0 1 190056
-0.001674 -0.002820 0.121524 -0.149819 1.532224 -0.849013 -0.037190 1 0 0 0 0 0 1 191057
-0.001689 -0.002829 0.121511 0.003962 1.785412 -0.733533 -0.037222 1 0 0 0 0 0 1 192055
-0.001696 -0.002834 0.121507 -0.069005 1.758286 -0.825200 -0.037252 1 0 0 0 0 0 1 193044
-0.001699 -0.002836 0.121506 -0.121075 1.728938 -0.871016 -0.037284 1 0 0 0 0 0 1 194058
-0.001701 -0.002837 0.121505 -0.148934 1.712889 -0.888884 -0.037315 1 0 0 0 0 0 1 195032
-0.001702 -0.002838 0.121505 -0.163175 1.705294 -0.895784 -0.037347 1 0 0 0 0 0 1 196059
-0.001703 -0.002838 0.121505 -0.170422 1.702100 -0.898697 -0.037378 1 0 0 0 0 0 1 197057
-0.001703 -0.002838 0.121505 -0.174133 1.701174 -0.900206 -0.037409 1 0 0 0 0 0 1 198054
-0.001703 -0.002838 0.121505 -0.176069 1.701432 -0.901240 -0.037440 1 0 0 0 0 0 1 199057
-0.001703 -0.002838 0.121505 -0.177111 1.702256 -0.902068 -0.037471 1 0 0 0 0 0 1 200053
-0.001703 -0.002838 0.121505 -0.177711 1.703380 -0.902860 -0.037503 1 0 0 0 0 0 1 201056
-0.001703 -0.002838 0.121505 -0.178092 1.704652 -0.903629 -0.037534 1 0 0 0 0 0 1 202053
-0.001703 -0.002838 0.121505 -0.178336 1.705998 -0.904376 -0.037565 1 0 0 0 0 0 1 203056
-0.001703 -0.002838 0.121505 -0.178546 1.707384 -0.905143 -0.037597 1 0 0 0 0 0 1 204057
-0.001703 -0.002838 0.121505 -0.178727 1.708783 -0.905884 -0.037628 1 0 0 0 0 0 1 205055
-0.001716 -0.002852 0.121494 -0.004889 1.893608 -0.754786 -0.037659 1 0 0 0 0 0 1 206055
-0.001722 -0.002859 0.121490 -0.066875 1.830583 -0.832870 -0.037690 1 0 0 0 0 0 1 207056
-0.001731 -0.002843 0.121478 -0.038165 1.526178 -0.739941 -0.037722 1 0 0 0 0 0 1 208055
-0.001736 -0.002836 0.121474 -0.089476 1.595223 -0.824252 -0.037752 1 0 0 0 0 0 1 209042
-0.001738 -0.002832 0.121473 -0.122258 1.651471 -0.865970 -0.037784 1 0 0 0 0 0 1 210054
-0.001739 -0.002830 0.121473 -0.139623 1.682043 -0.882237 -0.037815 1 0 0 0 0 0 1 211051
-0.001740 -0.002829 0.121472 -0.148520 1.698084 -0.888535 -0.037847 1 0 0 0 0 0 1 212054
-0.001740 -0.002829 0.121472 -0.153068 1.706770 -0.891240 -0.037878 1 0 0 0 0 0 1 213055
-0.001740 -0.002828 0.121472 -0.155409 1.711799 -0.892653 -0.037909 1 0 0 0 0 0 1 214045
-0.001721 -0.002833 0.121462 -0.414186 1.773514 -0.755680 -0.037940 1 0 0 0 0 0 1 215042
-0.001712 -0.002835 0.121459 -0.321376 1.756265 -0.826719 -0.037971 1 0 0 0 0 0 1 216050
-0.001707 -0.002836 0.121457 -0.253350 1.742576 -0.863982 -0.038003 1 0 0 0 0 0 1 217055
-0.001705 -0.002836 0.121457 -0.217404 1.735533 -0.878715 -0.038034 1 0 0 0 0 0 1 218055
-0.001704 -0.002837 0.121457 -0.199377 1.732521 -0.884469 -0.038065 1 0 0 0 0 0 1 219057
-0.001703 -0.002837 0.121457 -0.190439 1.731678 -0.886973 -0.038097 1 0 0 0 0 0 1 220055
-0.001715 -0.002850 0.121446 -0.012040 1.915363 -0.736373 -0.038128 1 0 0 0 0 0 1 221054
-0.001722 -0.002857 0.121442 -0.071680 1.851845 -0.814645 -0.038159 1 0 0 0 0 0 1 222054
-0.001725 -0.002861 0.121440 -0.116926 1.804189 -0.855618 -0.038189 1 0 0 0 0 0 1 223026
-0.001732 -0.002844 0.121430 -0.066208 1.521979 -0.737796 -0.038221 1 0 0 0 0 0 1 224024
-0.001736 -0.002835 0.121426 -0.104985 1.603817 -0.812240 -0.038253 1 0 0 0 0 0 1 225060
-0.001738 -0.002831 0.121425 -0.131324 1.666644 -0.850332 -0.038284 1 0 0 0 0 0 1 226059
-0.001738 -0.002829 0.121425 -0.145419 1.700664 -0.865354 -0.038318 1 0 0 0 0 0 1 227127
-0.001739 -0.002828 0.121424 -0.152669 1.718379 -0.871170 -0.038349 1 0 0 0 0 0 1 228119
-0.001739 -0.002827 0.121424 -0.156391 1.727889 -0.873679 -0.038379 1 0 0 0 0 0 1 229103
-0.001739 -0.002827 0.121424 -0.158336 1.733321 -0.875017 -0.038410 1 0 0 0 0 0 1 230087
-0.001739 -0.002827 0.121424 -0.159379 1.736787 -0.875969 -0.038442 1 0 0 0 0 0 1 231105
-0.001739 -0.002827 0.121424 -0.159963 1.739207 -0.876768 -0.038474 1 0 0 0 0 0 1 232120
-0.001739 -0.002827 0.121424 -0.160327 1.741114 -0.877489 -0.038504 1 0 0 0 0 0 1 233102
-0.001739 -0.002827 0.121424 -0.160573 1.742799 -0.878224 -0.038536 1 0 0 0 0 0 1 234121
-0.001739 -0.002827 0.121424 -0.160744 1.744224 -0.878891 -0.038565 1 0 0 0 0 0 1 235041
-0.001745 -0.002808 0.121415 -0.085772 1.488621 -0.745463 -0.038596 1 0 0 0 0 0 1 236048
-0.001748 -0.002799 0.121411 -0.112144 1.583891 -0.814359 -0.038627 1 0 0 0 0 0 1 237044
-0.001749 -0.002794 0.121410 -0.132225 1.653535 -0.850522 -0.038659 1 0 0 0 0 0 1 238038
-0.001750 -0.002792 0.121409 -0.143169 1.690877 -0.864808 -0.038690 1 0 0 0 0 0 1 239046
-0.001750 -0.002791 0.121409 -0.148851 1.710302 -0.870389 -0.038721 1 0 0 0 0 0 1 240037
-0.001750 -0.002790 0.121409 -0.151800 1.720694 -0.872825 -0.038753 1 0 0 0 0 0 1 241047
-0.001751 -0.002790 0.121409 -0.153338 1.726561 -0.874133 -0.038784 1 0 0 0 0 0 1 242037
-0.001751 -0.002790 0.121409 -0.154170 1.730201 -0.875055 -0.038815 1 0 0 0 0 0 1 243049
-0.001751 -0.002790 0.121409 -0.154650 1.732710 -0.875828 -0.038846 1 0 0 0 0 0 1 244047
-0.001763 -0.002803 0.121398 0.019099 1.918228 -0.724489 -0.038878 1 0 0 0 0 0 1 245057
-0.001770 -0.002810 0.121394 -0.042719 1.855614 -0.802481 -0.038909 1 0 0 0 0 0 1 246045
-0.001773 -0.002813 0.121393 -0.089059 1.808470 -0.843355 -0.038940 1 0 0 0 0 0 1 247055
-0.001775 -0.002815 0.121392 -0.114017 1.783578 -0.859443 -0.038971 1 0 0 0 0 0 1 248052
-0.001776 -0.002816 0.121392 -0.126778 1.771507 -0.865656 -0.039002 1 0 0 0 0 0 1 249038
-0.001776 -0.002816 0.121392 -0.133269 1.766119 -0.868302 -0.039034 1 0 0 0 0 0 1 250046
-0.001782 -0.002798 0.121382 -0.061467 1.506988 -0.735398 -0.039065 1 0 0 0 0 0 1 251043
-0.001785 -0.002789 0.121379 -0.089332 1.600397 -0.804546 -0.039097 1 0 0 0 0 0 1 252053
-0.001786 -0.002784 0.121377 -0.110173 1.669078 -0.840772 -0.039127 1 0 0 0 0 0 1 253040
-0.001768 -0.002786 0.121367 -0.379326 1.764579 -0.717103 -0.039159 1 0 0 0 0 0 1 254055
-0.001759 -0.002787 0.121363 -0.291862 1.764172 -0.792762 -0.039189 1 0 0 0 0 0 1 255028
-0.001754 -0.002788 0.121362 -0.226557 1.758919 -0.831611 -0.039222 1 0 0 0 0 0 1 256054
-0.001752 -0.002788 0.121361 -0.191977 1.756075 -0.846848 -0.039253 1 0 0 0 0 0 1 257048
-0.001751 -0.002788 0.121361 -0.174633 1.755152 -0.852760 -0.039284 1 0 0 0 0 0 1 258058
-0.001750 -0.002788 0.121361 -0.166022 1.755305 -0.855282 -0.039315 1 0 0 0 0 0 1 259055
-0.001750 -0.002788 0.121361 -0.161787 1.756077 -0.856608 -0.039347 1 0 0 0 0 0 1 260054
-0.001750 -0.002788 0.121361 -0.159749 1.757135 -0.857510 -0.039378 1 0 0 0 0 0 1 261054
-0.001755 -0.002770 0.121351 -0.083658 1.501293 -0.723852 -0.039409 1 0 0 0 0 0 1 262061
-0.001758 -0.002760 0.121348 -0.109377 1.596156 -0.792788 -0.039439 1 0 0 0 0 0 1 263029
-0.001760 -0.002756 0.121347 -0.129152 1.665640 -0.828962 -0.039472 1 0 0 0 0 0 1 264058
-0.001760 -0.002753 0.121346 -0.139939 1.702852 -0.843209 -0.039502 1 0 0 0 0 0 1 265037
-0.001761 -0.002752 0.121346 -0.145529 1.722245 -0.848783 -0.039534 1 0 0 0 0 0 1 266053
-0.001761 -0.002752 0.121346 -0.148429 1.732591 -0.851172 -0.039565 1 0 0 0 0 0 1 267053
-0.001761 -0.002751 0.121346 -0.149943 1.738427 -0.852455 -0.039596 1 0 0 0 0 0 1 268050
-0.001761 -0.002751 0.121346 -0.150758 1.742036 -0.853331 -0.039628 1 0 0 0 0 0 1 269051
-0.001761 -0.002751 0.121346 -0.151239 1.744519 -0.854080 -0.039659 1 0 0 0 0 0 1 270051
-0.001761 -0.002751 0.121346 -0.151531 1.746458 -0.854783 -0.039690 1 0 0 0 0 0 1 271056
-0.001761 -0.002751 0.121346 -0.151734 1.748100 -0.855462 -0.039721 1 0 0 0 0 0 1 272052
-0.001761 -0.002751 0.121346 -0.151910 1.749627 -0.856139 -0.039753 1 0 0 0 0 0 1 273053
-0.001761 -0.002751 0.121346 -0.152049 1.751060 -0.856818 -0.039784 1 0 0 0 0 0 1 274053
-0.001761 -0.002751 0.121346 -0.152180 1.752474 -0.857491 -0.039815 1 0 0 0 0 0 1 275053
-0.001761 -0.002751 0.121346 -0.152296 1.753870 -0.858162 -0.039846 1 0 0 0 0 0 1 276051
-0.001767 -0.002732 0.121336 -0.077307 1.498144 -0.724195 -0.039878 1 0 0 0 0 0 1 277054
-0.001769 -0.002723 0.121333 -0.103529 1.592978 -0.793163 -0.039909 1 0 0 0 0 0 1 278044
-0.001771 -0.002718 0.121331 -0.123531 1.662389 -0.829331 -0.039940 1 0 0 0 0 0 1 279048
-0.001772 -0.002716 0.121331 -0.134444 1.699590 -0.843597 -0.039971 1 0 0 0 0 0 1 280048
-0.001772 -0.002715 0.121331 -0.140083 1.718955 -0.849145 -0.040003 1 0 0 0 0 0 1 281052
-0.001772 -0.002714 0.121331 -0.143023 1.729276 -0.851536 -0.040034 1 0 0 0 0 0 1 282052
-0.001772 -0.002714 0.121331 -0.144538 1.735107 -0.852803 -0.040065 1 0 0 0 0 0 1 283053
-0.001772 -0.002714 0.121331 -0.145366 1.738688 -0.853671 -0.040096 1 0 0 0 0 0 1 284052
-0.001772 -0.002714 0.121331 -0.145847 1.741165 -0.854421 -0.040128 1 0 0 0 0 0 1 285053
-0.001772 -0.002714 0.121331 -0.146130 1.743061 -0.855104 -0.040159 1 0 0 0 0 0 1 286049
-0.001772 -0.002714 0.121331 -0.146340 1.744816 -0.855841 -0.040193 1 0 0 0 0 0 1 287134
-0.001772 -0.002714 0.121331 -0.146494 1.746297 -0.856505 -0.040224 1 0 0 0 0 0 1 288125
-0.001772 -0.002714 0.121331 -0.146636 1.747704 -0.857166 -0.040255 1 0 0 0 0 0 1 289119
-0.001772 -0.002714 0.121331 -0.146764 1.749114 -0.857837 -0.040286 1 0 0 0 0 0 1 290130
-0.001772 -0.002714 0.121331 -0.146874 1.750463 -0.858487 -0.040317 1 0 0 0 0 0 1 291098
-0.001778 -0.002695 0.121321 -0.071880 1.494689 -0.724292 -0.040348 1 0 0 0 0 0 1 292097
-0.001781 -0.002685 0.121317 -0.098056 1.589390 -0.793303 -0.040379 1 0 0 0 0 0 1 293096
-0.001782 -0.002681 0.121316 -0.118036 1.658758 -0.829515 -0.040411 1 0 0 0 0 0 1 294124
-0.001783 -0.002679 0.121316 -0.128929 1.695895 -0.843784 -0.040442 1 0 0 0 0 0 1 295123
-0.001783 -0.002677 0.121316 -0.134566 1.715216 -0.849320 -0.040474 1 0 0 0 0 0 1 296127
-0.001783 -0.002677 0.121316 -0.137489 1.725506 -0.851694 -0.040505 1 0 0 0 0 0 1 297118
-0.001783 -0.002677 0.121316 -0.139001 1.731332 -0.852964 -0.040536 1 0 0 0 0 0 1 298123
-0.001783 -0.002676 0.121316 -0.139811 1.734894 -0.853834 -0.040567 1 0 0 0 0 0 1 299124
-0.001783 -0.002676 0.121316 -0.140292 1.737334 -0.854560 -0.040599 1 0 0 0 0 0 1 300119
-0.001783 -0.002676 0.121316 -0.140572 1.739205 -0.855233 -0.040629 1 0 0 0 0 0 1 301102
-0.001783 -0.002676 0.121316 -0.140766 1.740835 -0.855910 -0.040661 1 0 0 0 0 0 1 302117
-0.001783 -0.002676 0.121316 -0.140925 1.742289 -0.856555 -0.040692 1 0 0 0 0 0 1 303101
-0.001783 -0.002676 0.121316 -0.141059 1.743736 -0.857243 -0.040724 1 0 0 0 0 0 1 304131
-0.001783 -0.002676 0.121316 -0.141178 1.745096 -0.857893 -0.040755 1 0 0 0 0 0 1 305118
-0.001789 -0.002657 0.121306 -0.066171 1.489309 -0.723485 -0.040785 1 0 0 0 0 0 1 306101
-0.001792 -0.002648 0.121302 -0.092307 1.583880 -0.792549 -0.040817 1 0 0 0 0 0 1 307120
-0.001793 -0.002644 0.121301 -0.112243 1.653096 -0.828742 -0.040848 1 0 0 0 0 0 1 308102
-0.001794 -0.002641 0.121301 -0.123124 1.690215 -0.843017 -0.040880 1 0 0 0 0 0 1 309118
-0.001794 -0.002640 0.121300 -0.128771 1.709481 -0.848546 -0.040911 1 0 0 0 0 0 1 310101
-0.001794 -0.002639 0.121300 -0.131672 1.719783 -0.850932 -0.040942 1 0 0 0 0 0 1 311116
-0.001795 -0.002639 0.121300 -0.133181 1.725555 -0.852173 -0.040973 1 0 0 0 0 0 1 312103
-0.001795 -0.002639 0.121300 -0.134007 1.729107 -0.853044 -0.041005 1 0 0 0 0 0 1 313117
-0.001795 -0.002639 0.121300 -0.134456 1.731527 -0.853768 -0.041035 1 0 0 0 0 0 1 314101
-0.001795 -0.002639 0.121300 -0.134739 1.733416 -0.854444 -0.041067 1 0 0 0 0 0 1 315118
-0.001795 -0.002639 0.121300 -0.134927 1.734997 -0.855098 -0.041098 1 0 0 0 0 0 1 316102
-0.001795 -0.002639 0.121300 -0.135085 1.736474 -0.855756 -0.041130 1 0 0 0 0 0 1 317116
-0.001795 -0.002639 0.121300 -0.135197 1.737839 -0.856395 -0.041161 1 0 0 0 0 0 1 318101
-0.001795 -0.002639 0.121300 -0.135313 1.739115 -0.857014 -0.041190 1 0 0 0 0 0 1 319045
-0.001800 -0.002620 0.121290 -0.060309 1.483316 -0.722397 -0.041221 1 0 0 0 0 0 1 320035
-0.001803 -0.002611 0.121287 -0.086398 1.577730 -0.791491 -0.041252 1 0 0 0 0 0 1 321040
-0.001804 -0.002606 0.121286 -0.106317 1.646883 -0.827729 -0.041284 1 0 0 0 0 0 1 322046
-0.001805 -0.002604 0.121285 -0.117175 1.683937 -0.841997 -0.041315 1 0 0 0 0 0 1 323036
-0.001805 -0.002603 0.121285 -0.122815 1.703204 -0.847524 -0.041346 1 0 0 0 0 0 1 324044
-0.001806 -0.002602 0.121285 -0.125701 1.713427 -0.849878 -0.041377 1 0 0 0 0 0 1 325027
-0.001806 -0.002602 0.121285 -0.127205 1.719211 -0.851130 -0.041409 1 0 0 0 0 0 1 326041
-0.001806 -0.002602 0.121285 -0.128017 1.722747 -0.852005 -0.041440 1 0 0 0 0 0 1 327052
-0.001806 -0.002602 0.121285 -0.128482 1.725181 -0.852724 -0.041472 1 0 0 0 0 0 1 328066
-0.001806 -0.002602 0.121285 -0.128751 1.727035 -0.853391 -0.041503 1 0 0 0 0 0 1 329064
-0.001806 -0.002602 0.121285 -0.128930 1.728581 -0.854031 -0.041534 1 0 0 0 0 0 1 330044
-0.001806 -0.002602 0.121285 -0.129067 1.730006 -0.854672 -0.041565 1 0 0 0 0 0 1 331035
-0.001806 -0.002602 0.121285 -0.129197 1.731389 -0.855326 -0.041596 1 0 0 0 0 0 1 332044
-0.001806 -0.002602 0.121285 -0.129303 1.732707 -0.855957 -0.041627 1 0 0 0 0 0 1 333036
-0.001806 -0.002602 0.121285 -0.129413 1.734058 -0.856605 -0.041659 1 0 0 0 0 0 1 334047
-0.001806 -0.002602 0.121285 -0.129511 1.735360 -0.857246 -0.041690 1 0 0 0 0 0 1 335045
-0.001806 -0.002602 0.121285 -0.129596 1.736656 -0.857893 -0.041721 1 0 0 0 0 0 1 336043
-0.001806 -0.002602 0.121285 -0.129702 1.737934 -0.858518 -0.041752 1 0 0 0 0 0 1 337024
-0.001811 -0.002583 0.121275 -0.054695 1.482085 -0.723682 -0.041784 1 0 0 0 0 0 1 338038
-0.001814 -0.002573 0.121272 -0.080709 1.576331 -0.792818 -0.041815 1 0 0 0 0 0 1 339040
-0.001816 -0.002569 0.121271 -0.100603 1.645368 -0.829059 -0.041846 1 0 0 0 0 0 1 340037
-0.001816 -0.002567 0.121270 -0.111434 1.682376 -0.843327 -0.041877 1 0 0 0 0 0 1 341037
-0.001817 -0.002565 0.121270 -0.117064 1.701621 -0.848862 -0.041909 1 0 0 0 0 0 1 342048
-0.001817 -0.002565 0.121270 -0.119963 1.711830 -0.851223 -0.041940 1 0 0 0 0 0 1 343044
-0.001817 -0.002565 0.121270 -0.121462 1.717573 -0.852461 -0.041971 1 0 0 0 0 0 1 344045
-0.001817 -0.002564 0.121270 -0.122247 1.721076 -0.853301 -0.042002 1 0 0 0 0 0 1 345042
-0.001817 -0.002564 0.121270 -0.122710 1.723460 -0.854006 -0.042034 1 0 0 0 0 0 1 346038
-0.001817 -0.002564 0.121270 -0.122962 1.725293 -0.854674 -0.042065 1 0 0 0 0 0 1 347038
-0.001817 -0.002564 0.121270 -0.123151 1.726861 -0.855320 -0.042096 1 0 0 0 0 0 1 348038
-0.001817 -0.002564 0.121270 -0.123297 1.728281 -0.855952 -0.042127 1 0 0 0 0 0 1 349037
-0.001817 -0.002564 0.121270 -0.123407 1.729619 -0.856592 -0.042158 1 0 0 0 0 0 1 350037
-0.001817 -0.002564 0.121270 -0.123510 1.730941 -0.857227 -0.042190 1 0 0 0 0 0 1 351038
-0.001817 -0.002564 0.121270 -0.123598 1.732247 -0.857862 -0.042221 1 0 0 0 0 0 1 352039
-0.001817 -0.002564 0.121270 -0.123699 1.733514 -0.858480 -0.042252 1 0 0 0 0 0 1 353023
-0.001817 -0.002564 0.121270 -0.123783 1.734804 -0.859127 -0.042283 1 0 0 0 0 0 1 354022
-0.001817 -0.002564 0.121270 -0.123884 1.736102 -0.859762 -0.042315 1 0 0 0 0 0 1 355041
-0.001817 -0.002564 0.121270 -0.123980 1.737394 -0.860402 -0.042346 1 0 0 0 0 0 1 356040
-0.001817 -0.002564 0.121270 -0.124072 1.738675 -0.861036 -0.042377 1 0 0 0 0 0 1 357038
-0.001817 -0.002564 0.121270 -0.124152 1.739957 -0.861679 -0.042409 1 0 0 0 0 0 1 358040
-0.001823 -0.002545 0.121260 -0.049131 1.483995 -0.726574 -0.042440 1 0 0 0 0 0 1 359041
-0.001825 -0.002536 0.121256 -0.075085 1.578029 -0.795734 -0.042470 1 0 0 0 0 0 1 360021
-0.001827 -0.002532 0.121255 -0.094952 1.647004 -0.831997 -0.042502 1 0 0 0 0 0 1 361041
-0.001827 -0.002529 0.121255 -0.105776 1.683953 -0.846263 -0.042534 1 0 0 0 0 0 1 362038
-0.001828 -0.002528 0.121255 -0.111379 1.703113 -0.851782 -0.042564 1 0 0 0 0 0 1 363023
-0.001828 -0.002528 0.121255 -0.114268 1.713346 -0.854137 -0.042596 1 0 0 0 0 0 1 364037
-0.001828 -0.002527 0.121255 -0.115764 1.719051 -0.855370 -0.042627 1 0 0 0 0 0 1 365039
-0.001828 -0.002527 0.121255 -0.116554 1.722529 -0.856214 -0.042658 1 0 0 0 0 0 1 366032
-0.001828 -0.002527 0.121255 -0.116994 1.724919 -0.856923 -0.042690 1 0 0 0 0 0 1 367044
-0.001828 -0.002527 0.121255 -0.117259 1.726728 -0.857565 -0.042721 1 0 0 0 0 0 1 368044
-0.001828 -0.002527 0.121255 -0.117444 1.728267 -0.858196 -0.042752 1 0 0 0 0 0 1 369037
-0.001828 -0.002527 0.121255 -0.117561 1.729668 -0.858836 -0.042784 1 0 0 0 0 0 1 370040
-0.001828 -0.002527 0.121255 -0.117678 1.731000 -0.859469 -0.042815 1 0 0 0 0 0 1 371039
-0.001828 -0.002527 0.121255 -0.117774 1.732291 -0.860090 -0.042846 1 0 0 0 0 0 1 372039
-0.001828 -0.002527 0.121255 -0.117856 1.733575 -0.860715 -0.042877 1 0 0 0 0 0 1 373038
-0.001828 -0.002527 0.121255 -0.117956 1.734855 -0.861342 -0.042909 1 0 0 0 0 0 1 374038
-0.001828 -0.002527 0.121255 -0.118044 1.736120 -0.861969 -0.042940 1 0 0 0 0 0 1 375038
-0.001828 -0.002527 0.121255 -0.118118 1.737384 -0.862604 -0.042971 1 0 0 0 0 0 1 376040
-0.001828 -0.002527 0.121255 -0.118214 1.738646 -0.863224 -0.043002 1 0 0 0 0 0 1 377037
-0.001828 -0.002527 0.121255 -0.118301 1.739909 -0.863850 -0.043033 1 0 0 0 0 0 1 378037
-0.001828 -0.002527 0.121255 -0.118387 1.741164 -0.864473 -0.043065 1 0 0 0 0 0 1 379030
-0.001828 -0.002527 0.121255 -0.118465 1.742445 -0.865117 -0.043096 1 0 0 0 0 0 1 380037
-0.001828 -0.002527 0.121255 -0.118557 1.743689 -0.865728 -0.043127 1 0 0 0 0 0 1 381028
-0.001834 -0.002508 0.121245 -0.043507 1.487641 -0.730380 -0.043159 1 0 0 0 0 0 1 382037
-0.001836 -0.002499 0.121241 -0.069401 1.581499 -0.799565 -0.043189 1 0 0 0 0 0 1 383029
-0.001838 -0.002494 0.121240 -0.089220 1.650349 -0.835844 -0.043221 1 0 0 0 0 0 1 384037
-0.001839 -0.002492 0.121240 -0.100035 1.687235 -0.850110 -0.043252 1 0 0 0 0 0 1 385031
-0.001839 -0.002491 0.121239 -0.105632 1.706395 -0.855628 -0.043283 1 0 0 0 0 0 1 386037
-0.001839 -0.002490 0.121239 -0.108516 1.716551 -0.857964 -0.043314 1 0 0 0 0 0 1 387027
-0.001839 -0.002490 0.121239 -0.109989 1.722247 -0.859197 -0.043346 1 0 0 0 0 0 1 388029
-0.001839 -0.002490 0.121239 -0.110785 1.725727 -0.860019 -0.043377 1 0 0 0 0 0 1 389037
-0.001839 -0.002490 0.121239 -0.111214 1.728060 -0.860718 -0.043408 1 0 0 0 0 0 1 390028
-0.001839 -0.002490 0.121239 -0.111479 1.729898 -0.861379 -0.043440 1 0 0 0 0 0 1 391058
-0.001839 -0.002490 0.121239 -0.111642 1.731402 -0.862002 -0.043471 1 0 0 0 0 0 1 392049
-0.001820 -0.002494 0.121229 -0.370899 1.791902 -0.724292 -0.043502 1 0 0 0 0 0 1 393041
-0.001811 -0.002496 0.121226 -0.278294 1.773605 -0.794616 -0.043534 1 0 0 0 0 0 1 394052
-0.001806 -0.002497 0.121224 -0.210397 1.759364 -0.831474 -0.043565 1 0 0 0 0 0 1 395049
-0.001804 -0.002498 0.121224 -0.174508 1.752000 -0.845965 -0.043596 1 0 0 0 0 0 1 396043
-0.001803 -0.002498 0.121224 -0.156485 1.748753 -0.851548 -0.043627 1 0 0 0 0 0 1 397033
-0.001802 -0.002498 0.121224 -0.147531 1.747731 -0.853926 -0.043659 1 0 0 0 0 0 1 398043
-0.001802 -0.002499 0.121224 -0.143112 1.747823 -0.855143 -0.043690 1 0 0 0 0 0 1 399043
-0.001802 -0.002499 0.121224 -0.140964 1.748479 -0.855975 -0.043722 1 0 0 0 0 0 1 400053
-0.001807 -0.002480 0.121214 -0.064761 1.492068 -0.720511 -0.043753 1 0 0 0 0 0 1 401051
-0.001810 -0.002471 0.121210 -0.090082 1.585587 -0.789716 -0.043783 1 0 0 0 0 0 1 402020
-0.001811 -0.002466 0.121209 -0.109626 1.654305 -0.825997 -0.043815 1 0 0 0 0 0 1 403051
-0.001812 -0.002464 0.121209 -0.120304 1.691098 -0.840254 -0.043846 1 0 0 0 0 0 1 404048
-0.001813 -0.002462 0.121209 -0.125828 1.710198 -0.845756 -0.043878 1 0 0 0 0 0 1 405049
-0.001813 -0.002462 0.121209 -0.128669 1.720329 -0.848090 -0.043909 1 0 0 0 0 0 1 406048
-0.001813 -0.002462 0.121209 -0.130153 1.726017 -0.849296 -0.043940 1 0 0 0 0 0 1 407050
-0.001813 -0.002461 0.121208 -0.130943 1.729454 -0.850114 -0.043972 1 0 0 0 0 0 1 408057
-0.001813 -0.002461 0.121208 -0.131390 1.731798 -0.850795 -0.044003 1 0 0 0 0 0 1 409052
-0.001813 -0.002461 0.121208 -0.131672 1.733566 -0.851423 -0.044034 1 0 0 0 0 0 1 410053
-0.001813 -0.002461 0.121208 -0.131845 1.735080 -0.852033 -0.044065 1 0 0 0 0 0 1 411049
-0.001813 -0.002461 0.121208 -0.131980 1.736448 -0.852642 -0.044096 1 0 0 0 0 0 1 412049
-0.001813 -0.002461 0.121208 -0.132105 1.737746 -0.853251 -0.044128 1 0 0 0 0 0 1 413047
-0.001813 -0.002461 0.121208 -0.132197 1.739003 -0.853856 -0.044159 1 0 0 0 0 0 1 414048
-0.001813 -0.002461 0.121208 -0.132297 1.740260 -0.854453 -0.044190 1 0 0 0 0 0 1 415049
-0.001813 -0.002461 0.121208 -0.132395 1.741504 -0.855063 -0.044221 1 0 0 0 0 0 1 416049
-0.001818 -0.002443 0.121199 -0.057318 1.485339 -0.719300 -0.044253 1 0 0 0 0 0 1 417048
-0.001821 -0.002433 0.121195 -0.083155 1.578884 -0.788526 -0.044284 1 0 0 0 0 0 1 418047
-0.001823 -0.002429 0.121194 -0.102944 1.647555 -0.824804 -0.044315 1 0 0 0 0 0 1 419049
-0.001823 -0.002426 0.121193 -0.113754 1.684334 -0.839060 -0.044346 1 0 0 0 0 0 1 420048
-0.001824 -0.002425 0.121193 -0.119340 1.703428 -0.844557 -0.044378 1 0 0 0 0 0 1 421050
-0.001824 -0.002425 0.121193 -0.122217 1.713556 -0.846875 -0.044409 1 0 0 0 0 0 1 422050
-0.001824 -0.002424 0.121193 -0.123706 1.719212 -0.848079 -0.044440 1 0 0 0 0 0 1 423049
-0.001824 -0.002424 0.121193 -0.124504 1.722633 -0.848887 -0.044471 1 0 0 0 0 0 1 424048
-0.001824 -0.002424 0.121193 -0.124945 1.724953 -0.849558 -0.044503 1 0 0 0 0 0 1 425048
-0.001824 -0.002424 0.121193 -0.125203 1.726717 -0.850182 -0.044534 1 0 0 0 0 0 1 426048
-0.001824 -0.002424 0.121193 -0.125386 1.728204 -0.850783 -0.044565 1 0 0 0 0 0 1 427049
-0.001824 -0.002424 0.121193 -0.125516 1.729549 -0.851383 -0.044596 1 0 0 0 0 0 1 428048
-0.001824 -0.002424 0.121193 -0.125624 1.730828 -0.851992 -0.044628 1 0 0 0 0 0 1 429048
-0.001824 -0.002424 0.121193 -0.125736 1.732081 -0.852582 -0.044659 1 0 0 0 0 0 1 430047
-0.001824 -0.002424 0.121193 -0.125806 1.733295 -0.853174 -0.044690 1 0 0 0 0 0 1 431041
-0.001824 -0.002424 0.121193 -0.125907 1.734526 -0.853772 -0.044721 1 0 0 0 0 0 1 432045
-0.001830 -0.002405 0.121183 -0.050827 1.478326 -0.717786 -0.044753 1 0 0 0 0 0 1 433047
-0.001832 -0.002396 0.121180 -0.076620 1.571735 -0.787052 -0.044784 1 0 0 0 0 0 1 434046
-0.001834 -0.002391 0.121179 -0.096385 1.640300 -0.823355 -0.044815 1 0 0 0 0 0 1 435050
-0.001834 -0.002389 0.121178 -0.107163 1.677040 -0.837605 -0.044846 1 0 0 0 0 0 1 436048
-0.001835 -0.002388 0.121178 -0.112744 1.696089 -0.843088 -0.044878 1 0 0 0 0 0 1 437048
-0.001835 -0.002387 0.121178 -0.115613 1.706184 -0.845417 -0.044909 1 0 0 0 0 0 1 438042
-0.001848 -0.002401 0.121167 0.058026 1.896973 -0.694127 -0.044940 1 0 0 0 0 0 1 439048
-0.001854 -0.002407 0.121163 -0.003619 1.836429 -0.771576 -0.044971 1 0 0 0 0 0 1 440046
-0.001858 -0.002411 0.121161 -0.049864 1.790299 -0.812087 -0.045003 1 0 0 0 0 0 1 441048
-0.001859 -0.002412 0.121161 -0.074761 1.765906 -0.827928 -0.045034 1 0 0 0 0 0 1 442049
-0.001860 -0.002413 0.121161 -0.087481 1.753968 -0.833982 -0.045064 1 0 0 0 0 0 1 443028
-0.001861 -0.002414 0.121161 -0.093932 1.748573 -0.836492 -0.045096 1 0 0 0 0 0 1 444038
-0.001861 -0.002414 0.121161 -0.097208 1.746438 -0.837748 -0.045127 1 0 0 0 0 0 1 445031
-0.001861 -0.002414 0.121161 -0.098881 1.745988 -0.838567 -0.045159 1 0 0 0 0 0 1 446039
-0.001861 -0.002414 0.121161 -0.100826 1.764876 -0.848125 -0.045669 1 0 0 0 0 0 1 462372
-0.001877 -0.002358 0.121131 0.123566 1.006230 -0.444716 -0.046054 1 0 0 0 0 0 1 474696
-0.001886 -0.002330 0.121120 0.046456 1.282633 -0.650591 -0.046066 1 0 0 0 0 0 1 475083
-0.001906 -0.002260 0.121087 0.212782 0.713146 -0.346775 -0.046096 1 0 0 0 0 0 1 476044
-0.001917 -0.002225 0.121075 0.103910 1.096422 -0.594315 -0.046127 1 0 0 0 0 0 1 477039
-0.001922 -0.002208 0.121071 0.028608 1.352369 -0.717086 -0.046159 1 0 0 0 0 0 1 478058
-0.001925 -0.002200 0.121069 -0.011740 1.486301 -0.764061 -0.046190 1 0 0 0 0 0 1 479058
-0.001926 -0.002195 0.121069 -0.032428 1.554044 -0.781230 -0.046222 1 0 0 0 0 0 1 480057
-0.001927 -0.002193 0.121069 -0.042925 1.588402 -0.787637 -0.046254 1 0 0 0 0 0 1 481085
-0.001927 -0.002192 0.121069 -0.048223 1.606024 -0.790218 -0.046284 1 0 0 0 0 0 1 482055
-0.001909 -0.002196 0.121059 -0.310892 1.674983 -0.653156 -0.046316 1 0 0 0 0 0 1 483085
-0.001899 -0.002198 0.121055 -0.219906 1.660443 -0.723315 -0.046348 1 0 0 0 0 0 1 484086
-0.001895 -0.002199 0.121054 -0.152831 1.648038 -0.759984 -0.046378 1 0 0 0 0 0 1 485055
-0.001892 -0.002199 0.121053 -0.117357 1.641625 -0.774337 -0.046410 1 0 0 0 0 0 1 486085
-0.001897 -0.002181 0.121043 -0.024497 1.381726 -0.642118 -0.046440 1 0 0 0 0 0 1 487058
-0.001899 -0.002172 0.121040 -0.041080 1.472398 -0.713467 -0.046474 1 0 0 0 0 0 1 488131
-0.001900 -0.002167 0.121038 -0.056239 1.539396 -0.750447 -0.046503 1 0 0 0 0 0 1 489057
-0.001901 -0.002165 0.121038 -0.064705 1.575367 -0.764911 -0.046535 1 0 0 0 0 0 1 490084
-0.001901 -0.002164 0.121038 -0.069131 1.593977 -0.770429 -0.046566 1 0 0 0 0 0 1 491084
-0.001901 -0.002163 0.121038 -0.071394 1.603782 -0.772694 -0.046597 1 0 0 0 0 0 1 492055
-0.001901 -0.002163 0.121038 -0.072577 1.609256 -0.773838 -0.046629 1 0 0 0 0 0 1 493086
-0.001882 -0.002167 0.121028 -0.333145 1.672033 -0.636095 -0.046659 1 0 0 0 0 0 1 494059
-0.001873 -0.002169 0.121024 -0.241251 1.654477 -0.706103 -0.046691 1 0 0 0 0 0 1 495084
-0.001868 -0.002171 0.121023 -0.173708 1.640549 -0.742699 -0.046722 1 0 0 0 0 0 1 496057
-0.001866 -0.002171 0.121022 -0.138016 1.633366 -0.757029 -0.046754 1 0 0 0 0 0 1 497084
-0.001865 -0.002171 0.121022 -0.120068 1.630133 -0.762496 -0.046785 1 0 0 0 0 0 1 498086
-0.001870 -0.002153 0.121012 -0.036236 1.373917 -0.627824 -0.046872 1 0 0 0 0 0 1 500861
-0.001872 -0.002144 0.121009 -0.057269 1.465514 -0.698108 -0.046910 1 0 0 0 0 0 1 502084
-0.001873 -0.002139 0.121007 -0.074655 1.532942 -0.734712 -0.046940 1 0 0 0 0 0 1 503055
-0.001874 -0.002137 0.121007 -0.084224 1.569110 -0.749021 -0.046972 1 0 0 0 0 0 1 504085
-0.001880 -0.002117 0.120997 -0.014206 1.330853 -0.616491 -0.047003 1 0 0 0 0 0 1 505068
-0.001883 -0.002107 0.120993 -0.042181 1.432034 -0.687857 -0.047035 1 0 0 0 0 0 1 506083
-0.001884 -0.002102 0.120992 -0.063034 1.504364 -0.724876 -0.047065 1 0 0 0 0 0 1 507057
-0.001898 -0.002113 0.120980 0.101077 1.728751 -0.586985 -0.047097 1 0 0 0 0 0 1 508081
-0.001905 -0.002119 0.120976 0.034671 1.684707 -0.668799 -0.047128 1 0 0 0 0 0 1 509057
-0.001908 -0.002122 0.120975 -0.013972 1.646837 -0.710702 -0.047160 1 0 0 0 0 0 1 510084
-0.001910 -0.002123 0.120975 -0.040095 1.626888 -0.727147 -0.047203 1 0 0 0 0 0 1 511452
-0.001911 -0.002124 0.120974 -0.053418 1.616524 -0.733070 -0.047221 1 0 0 0 0 0 1 512030
-0.001917 -0.002106 0.120964 0.014816 1.355125 -0.597442 -0.047252 1 0 0 0 0 0 1 513039
-0.001920 -0.002097 0.120961 -0.013961 1.444628 -0.667780 -0.047283 1 0 0 0 0 0 1 514028
-0.001921 -0.002092 0.120960 -0.035188 1.511133 -0.704450 -0.047315 1 0 0 0 0 0 1 515039
-0.001922 -0.002090 0.120959 -0.046702 1.546789 -0.718750 -0.047346 1 0 0 0 0 0 1 516028
-0.001922 -0.002089 0.120959 -0.052636 1.565244 -0.724175 -0.047377 1 0 0 0 0 0 1 517038
-0.001922 -0.002088 0.120959 -0.055655 1.574959 -0.726398 -0.047408 1 0 0 0 0 0 1 518028
-0.001923 -0.002088 0.120959 -0.057208 1.580346 -0.727496 -0.047440 1 0 0 0 0 0 1 519039
-0.001923 -0.002088 0.120959 -0.057993 1.583533 -0.728179 -0.047471 1 0 0 0 0 0 1 520028
-0.001923 -0.002088 0.120959 -0.058421 1.585662 -0.728737 -0.047502 1 0 0 0 0 0 1 521038
-0.001923 -0.002088 0.120959 -0.058644 1.587255 -0.729240 -0.047534 1 0 0 0 0 0 1 522038
-0.001923 -0.002088 0.120959 -0.058786 1.588553 -0.729726 -0.047564 1 0 0 0 0 0 1 523029
-0.001923 -0.002088 0.120959 -0.058868 1.589761 -0.730225 -0.047597 1 0 0 0 0 0 1 524059
-0.001923 -0.002088 0.120959 -0.058930 1.590856 -0.730691 -0.047627 1 0 0 0 0 0 1 525033
-0.001923 -0.002088 0.120959 -0.058974 1.591930 -0.731183 -0.047659 1 0 0 0 0 0 1 526045
-0.001923 -0.002088 0.120959 -0.059021 1.593016 -0.731665 -0.047691 1 0 0 0 0 0 1 527063
-0.001923 -0.002088 0.120959 -0.059062 1.594044 -0.732136 -0.047721 1 0 0 0 0 0 1 528035
-0.001923 -0.002088 0.120959 -0.059101 1.595085 -0.732615 -0.047752 1 0 0 0 0 0 1 529031
-0.001923 -0.002088 0.120959 -0.059152 1.596137 -0.733091 -0.047784 1 0 0 0 0 0 1 530037
-0.001923 -0.002088 0.120959 -0.059193 1.597194 -0.733575 -0.047815 1 0 0 0 0 0 1 531049
-0.001928 -0.002069 0.120949 0.015738 1.341267 -0.595726 -0.047846 1 0 0 0 0 0 1 532038
-0.001931 -0.002060 0.120945 -0.009622 1.433409 -0.665403 -0.047878 1 0 0 0 0 0 1 533049
-0.001932 -0.002055 0.120944 -0.029135 1.501221 -0.701829 -0.047909 1 0 0 0 0 0 1 534039
-0.001933 -0.002053 0.120944 -0.039781 1.537521 -0.716057 -0.047940 1 0 0 0 0 0 1 535047
-0.001933 -0.002052 0.120944 -0.045276 1.556285 -0.721451 -0.047971 1 0 0 0 0 0 1 536044
-0.001934 -0.002051 0.120943 -0.048080 1.566167 -0.723652 -0.048003 1 0 0 0 0 0 1 537045
-0.001934 -0.002051 0.120943 -0.049515 1.571602 -0.724725 -0.048034 1 0 0 0 0 0 1 538042
-0.001934 -0.002051 0.120943 -0.050257 1.574833 -0.725424 -0.048065 1 0 0 0 0 0 1 539043
-0.001934 -0.002051 0.120943 -0.050641 1.576960 -0.725958 -0.048096 1 0 0 0 0 0 1 540045
-0.001934 -0.002051 0.120943 -0.050843 1.578535 -0.726459 -0.048128 1 0 0 0 0 0 1 541046
-0.001934 -0.002051 0.120943 -0.050970 1.579832 -0.726936 -0.048159 1 0 0 0 0 0 1 542047
-0.001934 -0.002051 0.120943 -0.051049 1.581006 -0.727421 -0.048190 1 0 0 0 0 0 1 543050
-0.001934 -0.002051 0.120943 -0.051111 1.582086 -0.727891 -0.048221 1 0 0 0 0 0 1 544046
-0.001934 -0.002051 0.120943 -0.051157 1.583117 -0.728347 -0.048252 1 0 0 0 0 0 1 545014
-0.001934 -0.002051 0.120943 -0.051184 1.584185 -0.728826 -0.048284 1 0 0 0 0 0 1 546045
-0.001934 -0.002051 0.120943 -0.051219 1.585223 -0.729304 -0.048315 1 0 0 0 0 0 1 547045
-0.001934 -0.002051 0.120943 -0.051264 1.586250 -0.729769 -0.048346 1 0 0 0 0 0 1 548044
-0.001934 -0.002051 0.120943 -0.051290 1.587284 -0.730252 -0.048377 1 0 0 0 0 0 1 549043
-0.001934 -0.002051 0.120943 -0.051331 1.588301 -0.730713 -0.048409 1 0 0 0 0 0 1 550043
-0.001934 -0.002051 0.120943 -0.051357 1.589336 -0.731196 -0.048440 1 0 0 0 0 0 1 551044
-0.001939 -0.002032 0.120933 0.023576 1.333349 -0.593084 -0.048471 1 0 0 0 0 0 1 552044
-0.001942 -0.002023 0.120930 -0.001723 1.425290 -0.662805 -0.048502 1 0 0 0 0 0 1 553042
-0.001943 -0.002018 0.120929 -0.021196 1.493019 -0.699249 -0.048534 1 0 0 0 0 0 1 554042
-0.001944 -0.002016 0.120928 -0.031833 1.529255 -0.713473 -0.048565 1 0 0 0 0 0 1 555040
-0.001944 -0.002015 0.120928 -0.037322 1.548002 -0.718858 -0.048596 1 0 0 0 0 0 1 556045
-0.001945 -0.002014 0.120928 -0.040123 1.557834 -0.721054 -0.048627 1 0 0 0 0 0 1 557043
-0.001945 -0.002014 0.120928 -0.041547 1.563267 -0.722122 -0.048659 1 0 0 0 0 0 1 558043
-0.001945 -0.002014 0.120928 -0.042279 1.566469 -0.722808 -0.048690 1 0 0 0 0 0 1 559045
-0.001945 -0.002014 0.120928 -0.042657 1.568572 -0.723333 -0.048721 1 0 0 0 0 0 1 560044
-0.001945 -0.002014 0.120928 -0.042857 1.570137 -0.723832 -0.048752 1 0 0 0 0 0 1 561043
-0.001945 -0.002014 0.120928 -0.042978 1.571417 -0.724302 -0.048784 1 0 0 0 0 0 1 562044
-0.001945 -0.002014 0.120928 -0.043048 1.572558 -0.724771 -0.048815 1 0 0 0 0 0 1 563044
-0.001945 -0.002014 0.120928 -0.043104 1.573618 -0.725233 -0.048846 1 0 0 0 0 0 1 564040
-0.001945 -0.002014 0.120928 -0.043137 1.574661 -0.725684 -0.048877 1 0 0 0 0 0 1 565029
-0.001945 -0.002014 0.120928 -0.043168 1.575690 -0.726157 -0.048908 1 0 0 0 0 0 1 566036
-0.001945 -0.002014 0.120928 -0.043199 1.576719 -0.726632 -0.048940 1 0 0 0 0 0 1 567046
-0.001945 -0.002014 0.120928 -0.043223 1.577712 -0.727089 -0.048971 1 0 0 0 0 0 1 568043
-0.001945 -0.002014 0.120928 -0.043266 1.578733 -0.727553 -0.049002 1 0 0 0 0 0 1 569044
-0.001945 -0.002014 0.120928 -0.043283 1.579737 -0.728023 -0.049034 1 0 0 0 0 0 1 570042
-0.001945 -0.002014 0.120928 -0.043321 1.580734 -0.728475 -0.049065 1 0 0 0 0 0 1 571030
-0.001945 -0.002014 0.120928 -0.043338 1.581750 -0.728951 -0.049096 1 0 0 0 0 0 1 572042
-0.001945 -0.002014 0.120928 -0.043376 1.582731 -0.729396 -0.049127 1 0 0 0 0 0 1 573014
-0.001945 -0.002014 0.120928 -0.043394 1.583765 -0.729879 -0.049159 1 0 0 0 0 0 1 574043
-0.001945 -0.002014 0.120928 -0.043432 1.584775 -0.730338 -0.049190 1 0 0 0 0 0 1 575044
-0.001945 -0.002014 0.120928 -0.043441 1.585767 -0.730791 -0.049221 1 0 0 0 0 0 1 576023
-0.001945 -0.002014 0.120928 -0.043486 1.586782 -0.731262 -0.049252 1 0 0 0 0 0 1 577036
-0.001945 -0.002014 0.120928 -0.043504 1.587776 -0.731728 -0.049283 1 0 0 0 0 0 1 578027
-0.001950 -0.001995 0.120918 0.031449 1.331733 -0.593386 -0.049317 1 0 0 0 0 0 1 579107
-0.001953 -0.001986 0.120914 0.006223 1.423461 -0.663103 -0.049348 1 0 0 0 0 0 1 580094
-0.001954 -0.001981 0.120913 -0.013217 1.491070 -0.699568 -0.049380 1 0 0 0 0 0 1 581111
-0.001955 -0.001979 0.120913 -0.023821 1.527250 -0.713782 -0.049410 1 0 0 0 0 0 1 582091
-0.001956 -0.001978 0.120913 -0.029299 1.545878 -0.719140 -0.049440 1 0 0 0 0 0 1 583036
-0.001956 -0.001977 0.120913 -0.032089 1.555704 -0.721315 -0.049471 1 0 0 0 0 0 1 584027
-0.001956 -0.001977 0.120912 -0.033519 1.561096 -0.722388 -0.049502 1 0 0 0 0 0 1 585036
-0.001956 -0.001977 0.120912 -0.034230 1.564280 -0.723049 -0.049533 1 0 0 0 0 0 1 586027
-0.001956 -0.001977 0.120912 -0.034611 1.566378 -0.723582 -0.049565 1 0 0 0 0 0 1 587035
-0.001956 -0.001977 0.120912 -0.034811 1.567896 -0.724072 -0.049596 1 0 0 0 0 0 1 588026
-0.001956 -0.001977 0.120912 -0.034920 1.569162 -0.724528 -0.049627 1 0 0 0 0 0 1 589026
-0.001956 -0.001977 0.120912 -0.034986 1.570306 -0.724999 -0.049658 1 0 0 0 0 0 1 590036
-0.001956 -0.001977 0.120912 -0.035029 1.571352 -0.725444 -0.049689 1 0 0 0 0 0 1 591026
-0.001956 -0.001977 0.120912 -0.035056 1.572364 -0.725909 -0.049721 1 0 0 0 0 0 1 592033
-0.001956 -0.001977 0.120912 -0.035089 1.573393 -0.726369 -0.049752 1 0 0 0 0 0 1 593039
-0.001956 -0.001977 0.120912 -0.035124 1.574413 -0.726830 -0.049784 1 0 0 0 0 0 1 594065
-0.001956 -0.001977 0.120912 -0.035135 1.575362 -0.727275 -0.049814 1 0 0 0 0 0 1 595028
-0.001956 -0.001977 0.120912 -0.035168 1.576355 -0.727727 -0.049846 1 0 0 0 0 0 1 596031
-0.001956 -0.001977 0.120912 -0.035179 1.577345 -0.728191 -0.049877 1 0 0 0 0 0 1 597035
-0.001956 -0.001977 0.120912 -0.035216 1.578344 -0.728646 -0.049908 1 0 0 0 0 0 1 598032
-0.001956 -0.001977 0.120912 -0.035224 1.579318 -0.729102 -0.049940 1 0 0 0 0 0 1 599030
-0.001956 -0.001977 0.120912 -0.035257 1.580307 -0.729552 -0.049971 1 0 0 0 0 0 1 600030
-0.001961 -0.001958 0.120902 0.039744 1.324107 -0.590930 -0.050002 1 0 0 0 0 0 1 601030
-0.001964 -0.001949 0.120899 0.014573 1.415647 -0.660673 -0.050033 1 0 0 0 0 0 1 602022
-0.001966 -0.001944 0.120898 -0.004848 1.483145 -0.697145 -0.050064 1 0 0 0 0 0 1 603017
-0.001966 -0.001942 0.120897 -0.015441 1.519280 -0.711364 -0.050096 1 0 0 0 0 0 1 604032
-0.001967 -0.001941 0.120897 -0.020913 1.537931 -0.716750 -0.050127 1 0 0 0 0 0 1 605029
-0.001967 -0.001940 0.120897 -0.023684 1.547736 -0.718933 -0.050158 1 0 0 0 0 0 1 606030
-0.001967 -0.001940 0.120897 -0.025097 1.553090 -0.719963 -0.050189 1 0 0 0 0 0 1 607015
-0.001967 -0.001940 0.120897 -0.025821 1.556283 -0.720652 -0.050221 1 0 0 0 0 0 1 608041
-0.001967 -0.001940 0.120897 -0.026174 1.558338 -0.721166 -0.050252 1 0 0 0 0 0 1 609033
-0.001967 -0.001940 0.120897 -0.026369 1.559841 -0.721631 -0.050283 1 0 0 0 0 0 1 610017
-0.001967 -0.001940 0.120897 -0.026484 1.561111 -0.722099 -0.050315 1 0 0 0 0 0 1 611035
-0.001967 -0.001940 0.120897 -0.026543 1.562217 -0.722554 -0.050346 1 0 0 0 0 0 1 612037
-0.001967 -0.001940 0.120897 -0.026588 1.563239 -0.723000 -0.050377 1 0 0 0 0 0 1 613031
-0.001967 -0.001940 0.120897 -0.026618 1.564246 -0.723448 -0.050408 1 0 0 0 0 0 1 614031
-0.001967 -0.001940 0.120897 -0.026631 1.565240 -0.723896 -0.050440 1 0 0 0 0 0 1 615032
-0.001967 -0.001940 0.120897 -0.026647 1.566209 -0.724343 -0.050471 1 0 0 0 0 0 1 616030
-0.001967 -0.001940 0.120897 -0.026678 1.567194 -0.724792 -0.050502 1 0 0 0 0 0 1 617031
-0.001967 -0.001940 0.120897 -0.026685 1.568163 -0.725247 -0.050533 1 0 0 0 0 0 1 618031
-0.001967 -0.001940 0.120897 -0.026712 1.569136 -0.725691 -0.050565 1 0 0 0 0 0 1 619032
-0.001967 -0.001940 0.120897 -0.026714 1.570090 -0.726138 -0.050596 1 0 0 0 0 0 1 620030
-0.001967 -0.001940 0.120897 -0.026737 1.571082 -0.726579 -0.050627 1 0 0 0 0 0 1 621031
-0.001967 -0.001940 0.120897 -0.026750 1.572042 -0.727040 -0.050658 1 0 0 0 0 0 1 622030
-0.001967 -0.001940 0.120897 -0.026778 1.573016 -0.727484 -0.050690 1 0 0 0 0 0 1 623032
-0.001967 -0.001940 0.120897 -0.026784 1.573981 -0.727938 -0.050721 1 0 0 0 0 0 1 624030
-0.001967 -0.001940 0.120897 -0.026808 1.574942 -0.728375 -0.050752 1 0 0 0 0 0 1 625031
-0.001967 -0.001940 0.120897 -0.026808 1.575926 -0.728827 -0.050783 1 0 0 0 0 0 1 626029
-0.001967 -0.001940 0.120897 -0.026843 1.576895 -0.729278 -0.050815 1 0 0 0 0 0 1 627032
-0.001967 -0.001940 0.120897 -0.026850 1.577858 -0.729731 -0.050846 1 0 0 0 0 0 1 628028
-0.001972 -0.001921 0.120887 0.048164 1.321484 -0.590808 -0.050877 1 0 0 0 0 0 1 629029
-0.001975 -0.001912 0.120883 0.023075 1.412831 -0.660583 -0.050908 1 0 0 0 0 0 1 630028
-0.001977 -0.001907 0.120882 0.003689 1.480230 -0.697061 -0.050940 1 0 0 0 0 0 1 631031
-0.001977 -0.001905 0.120882 -0.006883 1.516283 -0.711276 -0.050971 1 0 0 0 0 0 1 632029
-0.001978 -0.001904 0.120882 -0.012337 1.534912 -0.716640 -0.051002 1 0 0 0 0 0 1 633024
-0.001978 -0.001903 0.120882 -0.015103 1.544676 -0.718821 -0.051033 1 0 0 0 0 0 1 634032
-0.001978 -0.001903 0.120881 -0.016509 1.550023 -0.719875 -0.051065 1 0 0 0 0 0 1 635036
-0.001978 -0.001903 0.120881 -0.017226 1.553162 -0.720524 -0.051096 1 0 0 0 0 0 1 636030
-0.001978 -0.001903 0.120881 -0.017578 1.555216 -0.721039 -0.051127 1 0 0 0 0 0 1 637028
-0.001978 -0.001903 0.120881 -0.017767 1.556716 -0.721504 -0.051158 1 0 0 0 0 0 1 638027
-0.001978 -0.001903 0.120881 -0.017873 1.557945 -0.721953 -0.051190 1 0 0 0 0 0 1 639035
-0.001978 -0.001903 0.120881 -0.017938 1.559012 -0.722383 -0.051220 1 0 0 0 0 0 1 640014
-0.001978 -0.001903 0.120881 -0.017971 1.560046 -0.722843 -0.051252 1 0 0 0 0 0 1 641031
-0.001978 -0.001903 0.120881 -0.017983 1.561033 -0.723271 -0.051283 1 0 0 0 0 0 1 642031
-0.001978 -0.001903 0.120881 -0.017984 1.561999 -0.723725 -0.051315 1 0 0 0 0 0 1 643035
-0.001978 -0.001903 0.120881 -0.018009 1.562962 -0.724165 -0.051346 1 0 0 0 0 0 1 644031
-0.001978 -0.001903 0.120881 -0.018033 1.563911 -0.724597 -0.051377 1 0 0 0 0 0 1 645025
-0.001978 -0.001903 0.120881 -0.018034 1.564867 -0.725047 -0.051408 1 0 0 0 0 0 1 646032
-0.001978 -0.001903 0.120881 -0.018057 1.565905 -0.725521 -0.051442 1 0 0 0 0 0 1 647121
-0.001978 -0.001903 0.120881 -0.018057 1.566849 -0.725965 -0.051473 1 0 0 0 0 0 1 648116
-0.001978 -0.001903 0.120881 -0.018082 1.567816 -0.726408 -0.051505 1 0 0 0 0 0 1 649118
-0.001978 -0.001903 0.120881 -0.018079 1.568753 -0.726848 -0.051536 1 0 0 0 0 0 1 650116
-0.001978 -0.001903 0.120881 -0.018101 1.569711 -0.727285 -0.051567 1 0 0 0 0 0 1 651122
-0.001978 -0.001903 0.120881 -0.018101 1.570655 -0.727729 -0.051599 1 0 0 0 0 0 1 652118
-0.001978 -0.001903 0.120881 -0.018123 1.571608 -0.728164 -0.051630 1 0 0 0 0 0 1 653117
-0.001978 -0.001903 0.120881 -0.018115 1.572565 -0.728603 -0.051661 1 0 0 0 0 0 1 654117
-0.001978 -0.001903 0.120881 -0.018146 1.573449 -0.729016 -0.051690 1 0 0 0 0 0 1 655039
-0.001978 -0.001903 0.120881 -0.018144 1.574375 -0.729453 -0.051721 1 0 0 0 0 0 1 656027
-0.001978 -0.001903 0.120881 -0.018166 1.575336 -0.729891 -0.051752 1 0 0 0 0 0 1 657036
-0.001978 -0.001903 0.120881 -0.018166 1.576276 -0.730334 -0.051783 1 0 0 0 0 0 1 658027
-0.001978 -0.001903 0.120881 -0.018180 1.577247 -0.730765 -0.051815 1 0 0 0 0 0 1 659036
-0.001978 -0.001903 0.120881 -0.018190 1.578193 -0.731221 -0.051846 1 0 0 0 0 0 1 660028
-0.001978 -0.001903 0.120881 -0.018198 1.579141 -0.731661 -0.051877 1 0 0 0 0 0 1 661037
-0.001983 -0.001884 0.120871 0.056861 1.322574 -0.592429 -0.051908 1 0 0 0 0 0 1 662027
-0.001986 -0.001875 0.120868 0.031843 1.413707 -0.662212 -0.051940 1 0 0 0 0 0 1 663038
-0.001988 -0.001870 0.120867 0.012517 1.480942 -0.698689 -0.051971 1 0 0 0 0 0 1 664030
-0.001988 -0.001868 0.120866 0.001942 1.517061 -0.712959 -0.052006 1 0 0 0 0 0 1 665161
-0.001989 -0.001867 0.120866 -0.003485 1.535513 -0.718268 -0.052033 1 0 0 0 0 0 1 666029
-0.001989 -0.001866 0.120866 -0.006247 1.545264 -0.720436 -0.052065 1 0 0 0 0 0 1 667033
-0.001989 -0.001866 0.120866 -0.007646 1.550589 -0.721484 -0.052096 1 0 0 0 0 0 1 668038
-0.001989 -0.001866 0.120866 -0.008354 1.553679 -0.722113 -0.052127 1 0 0 0 0 0 1 669014
-0.001989 -0.001866 0.120866 -0.008711 1.555742 -0.722625 -0.052159 1 0 0 0 0 0 1 670042
-0.001989 -0.001866 0.120866 -0.008884 1.557206 -0.723082 -0.052189 1 0 0 0 0 0 1 671026
-0.001989 -0.001866 0.120866 -0.008987 1.558555 -0.723590 -0.052225 1 0 0 0 0 0 1 672171
-0.001989 -0.001866 0.120866 -0.009034 1.559499 -0.723972 -0.052252 1 0 0 0 0 0 1 673039
-0.001989 -0.001866 0.120866 -0.009069 1.560493 -0.724407 -0.052284 1 0 0 0 0 0 1 674043
-0.001989 -0.001866 0.120866 -0.009075 1.561460 -0.724845 -0.052315 1 0 0 0 0 0 1 675042
-0.001989 -0.001866 0.120866 -0.009087 1.562416 -0.725271 -0.052346 1 0 0 0 0 0 1 676040
-0.001989 -0.001866 0.120866 -0.009105 1.563353 -0.725697 -0.052377 1 0 0 0 0 0 1 677039
-0.001989 -0.001866 0.120866 -0.009100 1.564284 -0.726136 -0.052409 1 0 0 0 0 0 1 678040
-0.001989 -0.001866 0.120866 -0.009120 1.565231 -0.726569 -0.052440 1 0 0 0 0 0 1 679040
-0.001989 -0.001866 0.120866 -0.009111 1.566140 -0.726997 -0.052471 1 0 0 0 0 0 1 680029
-0.001989 -0.001866 0.120866 -0.009131 1.567100 -0.727437 -0.052502 1 0 0 0 0 0 1 681044
-0.001989 -0.001866 0.120866 -0.009118 1.568037 -0.727868 -0.052534 1 0 0 0 0 0 1 682041
-0.001989 -0.001866 0.120866 -0.009125 1.568944 -0.728298 -0.052565 1 0 0 0 0 0 1 683034
-0.001989 -0.001866 0.120866 -0.009146 1.569895 -0.728734 -0.052596 1 0 0 0 0 0 1 684040
-0.001989 -0.001866 0.120866 -0.009138 1.570813 -0.729167 -0.052627 1 0 0 0 0 0 1 685039
-0.001989 -0.001866 0.120866 -0.009158 1.571759 -0.729600 -0.052659 1 0 0 0 0 0 1 686039
-0.001989 -0.001866 0.120866 -0.009145 1.572818 -0.730087 -0.052694 1 0 0 0 0 0 1 687167
-0.001989 -0.001866 0.120866 -0.009165 1.573731 -0.730513 -0.052725 1 0 0 0 0 0 1 688163
-0.001989 -0.001866 0.120866 -0.009163 1.574672 -0.730959 -0.052756 1 0 0 0 0 0 1 689165
-0.001989 -0.001866 0.120866 -0.009176 1.575481 -0.731327 -0.052784 1 0 0 0 0 0 1 690041
-0.001989 -0.001866 0.120866 -0.009175 1.576538 -0.731825 -0.052819 1 0 0 0 0 0 1 691166
-0.001989 -0.001866 0.120866 -0.009191 1.577472 -0.732252 -0.052850 1 0 0 0 0 0 1 692163
-0.001989 -0.001866 0.120866 -0.009174 1.578274 -0.732619 -0.052877 1 0 0 0 0 0 1 693029
-0.001989 -0.001866 0.120866 -0.009201 1.579319 -0.733108 -0.052912 1 0 0 0 0 0 1 694143
-0.001989 -0.001866 0.120866 -0.009197 1.580288 -0.733565 -0.052944 1 0 0 0 0 0 1 695184
-0.001995 -0.001847 0.120856 0.065918 1.323509 -0.594014 -0.052975 1 0 0 0 0 0 1 696177
-0.001997 -0.001838 0.120852 0.040986 1.414392 -0.663796 -0.053006 1 0 0 0 0 0 1 697172
-0.001999 -0.001833 0.120851 0.021691 1.481506 -0.700279 -0.053038 1 0 0 0 0 0 1 698172
-0.001999 -0.001831 0.120851 0.011152 1.517429 -0.714504 -0.053069 1 0 0 0 0 0 1 699175
-0.002000 -0.001830 0.120850 0.005724 1.535971 -0.719850 -0.053100 1 0 0 0 0 0 1 700172
-0.002000 -0.001829 0.120850 0.002965 1.545666 -0.722011 -0.053131 1 0 0 0 0 0 1 701171
-0.002000 -0.001829 0.120850 0.001581 1.550969 -0.723044 -0.053163 1 0 0 0 0 0 1 702172
-0.002000 -0.001829 0.120850 0.000877 1.554075 -0.723683 -0.053194 1 0 0 0 0 0 1 703175
-0.002000 -0.001829 0.120850 0.000538 1.556081 -0.724180 -0.053225 1 0 0 0 0 0 1 704165
-0.002000 -0.001829 0.120850 0.000351 1.557544 -0.724622 -0.053257 1 0 0 0 0 0 1 705175
-0.002000 -0.001829 0.120850 0.000264 1.558731 -0.725061 -0.053288 1 0 0 0 0 0 1 706170
-0.002000 -0.001829 0.120850 0.000223 1.559783 -0.725495 -0.053319 1 0 0 0 0 0 1 707175
-0.002000 -0.001829 0.120850 0.000191 1.560765 -0.725926 -0.053350 1 0 0 0 0 0 1 708173
-0.002000 -0.001829 0.120850 0.000193 1.561703 -0.726351 -0.053381 1 0 0 0 0 0 1 709172
-0.002000 -0.001829 0.120850 0.000187 1.562624 -0.726761 -0.053412 1 0 0 0 0 0 1 710153
-0.002000 -0.001829 0.120850 0.000183 1.563622 -0.727225 -0.053446 1 0 0 0 0 0 1 711230
-0.002000 -0.001829 0.120850 0.000171 1.564547 -0.727647 -0.053477 1 0 0 0 0 0 1 712237
-0.002000 -0.001829 0.120850 0.000182 1.565454 -0.728076 -0.053508 1 0 0 0 0 0 1 713232
-0.002000 -0.001829 0.120850 0.000179 1.566356 -0.728478 -0.053539 1 0 0 0 0 0 1 714207
-0.002000 -0.001829 0.120850 0.000183 1.567268 -0.728919 -0.053570 1 0 0 0 0 0 1 715215
-0.002006 -0.001810 0.120840 0.075308 1.310451 -0.589140 -0.053602 1 0 0 0 0 0 1 716234
-0.002008 -0.001801 0.120837 0.050427 1.401125 -0.658936 -0.053633 1 0 0 0 0 0 1 717215
-0.002010 -0.001796 0.120836 0.031165 1.468180 -0.695448 -0.053664 1 0 0 0 0 0 1 718228
-0.002011 -0.001794 0.120835 0.020659 1.504019 -0.709654 -0.053695 1 0 0 0 0 0 1 719214
-0.002011 -0.001793 0.120835 0.015236 1.522530 -0.715013 -0.053727 1 0 0 0 0 0 1 720230
-0.002011 -0.001792 0.120835 0.012478 1.532204 -0.717157 -0.053758 1 0 0 0 0 0 1 721211
-0.001992 -0.001796 0.120825 -0.251038 1.597714 -0.579127 -0.053785 1 0 0 0 0 0 1 722086
-0.001983 -0.001798 0.120821 -0.160493 1.581127 -0.648574 -0.053821 1 0 0 0 0 0 1 723228
-0.001978 -0.001799 0.120820 -0.093627 1.567649 -0.684830 -0.053852 1 0 0 0 0 0 1 724233
-0.001976 -0.001800 0.120820 -0.058269 1.560610 -0.698933 -0.053883 1 0 0 0 0 0 1 725227
-0.001975 -0.001800 0.120820 -0.040462 1.557359 -0.704237 -0.053914 1 0 0 0 0 0 1 726212
-0.001974 -0.001800 0.120819 -0.031588 1.556183 -0.706378 -0.053946 1 0 0 0 0 0 1 727229
-0.001974 -0.001800 0.120819 -0.027159 1.556000 -0.707377 -0.053976 1 0 0 0 0 0 1 728213
-0.001974 -0.001800 0.120819 -0.024962 1.556388 -0.708002 -0.054008 1 0 0 0 0 0 1 729228
-0.001974 -0.001800 0.120819 -0.023870 1.557005 -0.708489 -0.054039 1 0 0 0 0 0 1 730211
-0.001974 -0.001800 0.120819 -0.023332 1.557788 -0.708917 -0.054071 1 0 0 0 0 0 1 731230
-0.001979 -0.001782 0.120809 0.052101 1.300832 -0.568973 -0.054101 1 0 0 0 0 0 1 732211
-0.001982 -0.001773 0.120806 0.027345 1.391362 -0.638795 -0.054133 1 0 0 0 0 0 1 733230
-0.001983 -0.001768 0.120805 0.008166 1.458273 -0.675284 -0.054164 1 0 0 0 0 0 1 734212
-0.001984 -0.001766 0.120804 -0.002331 1.494098 -0.689487 -0.054196 1 0 0 0 0 0 1 735229
-0.001984 -0.001765 0.120804 -0.007718 1.512551 -0.694813 -0.054226 1 0 0 0 0 0 1 736213
-0.001985 -0.001764 0.120804 -0.010479 1.522220 -0.696949 -0.054258 1 0 0 0 0 0 1 737226
-0.001985 -0.001764 0.120804 -0.011856 1.527467 -0.697961 -0.054289 1 0 0 0 0 0 1 738212
-0.001985 -0.001764 0.120804 -0.012576 1.530479 -0.698545 -0.054318 1 0 0 0 0 0 1 739147
-0.001985 -0.001764 0.120804 -0.012932 1.532459 -0.699033 -0.054350 1 0 0 0 0 0 1 740155
-0.001985 -0.001764 0.120804 -0.013108 1.533876 -0.699445 -0.054381 1 0 0 0 0 0 1 741146
-0.001985 -0.001764 0.120804 -0.013200 1.535043 -0.699868 -0.054412 1 0 0 0 0 0 1 742155
-0.001985 -0.001764 0.120804 -0.013260 1.536055 -0.700267 -0.054443 1 0 0 0 0 0 1 743148
-0.001990 -0.001745 0.120794 0.061864 1.279140 -0.560071 -0.054471 1 0 0 0 0 0 1 744031
-0.001993 -0.001736 0.120790 0.037003 1.369589 -0.629916 -0.054502 1 0 0 0 0 0 1 745023
-0.001994 -0.001731 0.120789 0.017774 1.436589 -0.666486 -0.054537 1 0 0 0 0 0 1 746151
-0.001995 -0.001729 0.120789 0.007264 1.472260 -0.680634 -0.054565 1 0 0 0 0 0 1 747037
-0.001995 -0.001728 0.120788 0.001850 1.490804 -0.686012 -0.054600 1 0 0 0 0 0 1 748153
-0.001996 -0.001727 0.120788 -0.000902 1.500460 -0.688141 -0.054631 1 0 0 0 0 0 1 749156
-0.001996 -0.001727 0.120788 -0.002284 1.505694 -0.689142 -0.054662 1 0 0 0 0 0 1 750145
-0.002001 -0.001708 0.120778 0.072138 1.251061 -0.549025 -0.054694 1 0 0 0 0 0 1 751161
-0.002004 -0.001699 0.120775 0.046982 1.342438 -0.618990 -0.054724 1 0 0 0 0 0 1 752147
-0.002005 -0.001694 0.120773 0.027601 1.409700 -0.655515 -0.054752 1 0 0 0 0 0 1 753043
-0.002006 -0.001692 0.120773 0.017007 1.445793 -0.669768 -0.054787 1 0 0 0 0 0 1 754144
-0.002006 -0.001691 0.120773 0.011572 1.464353 -0.675102 -0.054819 1 0 0 0 0 0 1 755162
-0.002012 -0.001672 0.120763 0.083891 1.216441 -0.536341 -0.054850 1 0 0 0 0 0 1 756161
-0.002015 -0.001662 0.120759 0.057727 1.311041 -0.606898 -0.054881 1 0 0 0 0 0 1 757163
-0.002016 -0.001657 0.120758 0.037845 1.379963 -0.643679 -0.054912 1 0 0 0 0 0 1 758162
-0.002017 -0.001655 0.120757 0.026993 1.416773 -0.657949 -0.054944 1 0 0 0 0 0 1 759160
-0.002017 -0.001654 0.120757 0.021427 1.435704 -0.663296 -0.054975 1 0 0 0 0 0 1 760160
-0.002023 -0.001635 0.120747 0.093670 1.188052 -0.524377 -0.055006 1 0 0 0 0 0 1 761159
-0.002026 -0.001625 0.120743 0.067494 1.282678 -0.595003 -0.055038 1 0 0 0 0 0 1 762168
-0.002027 -0.001621 0.120742 0.047616 1.351590 -0.631800 -0.055069 1 0 0 0 0 0 1 763167
-0.002028 -0.001618 0.120742 0.036783 1.388361 -0.646068 -0.055100 1 0 0 0 0 0 1 764153
-0.002029 -0.001617 0.120742 0.031212 1.407275 -0.651414 -0.055131 1 0 0 0 0 0 1 765148
-0.002029 -0.001616 0.120742 0.028399 1.417127 -0.653525 -0.055162 1 0 0 0 0 0 1 766152
-0.002034 -0.001598 0.120731 0.102010 1.165088 -0.513338 -0.055196 1 0 0 0 0 0 1 767237
-0.002037 -0.001588 0.120728 0.076591 1.257325 -0.583606 -0.055227 1 0 0 0 0 0 1 768232
-0.002038 -0.001584 0.120727 0.057092 1.325017 -0.620281 -0.055257 1 0 0 0 0 0 1 769204
-0.002039 -0.001581 0.120726 0.046456 1.361197 -0.634507 -0.055289 1 0 0 0 0 0 1 770203
-0.002040 -0.001580 0.120726 0.040968 1.379810 -0.639828 -0.055320 1 0 0 0 0 0 1 771203
-0.002040 -0.001580 0.120726 0.038202 1.389519 -0.641955 -0.055352 1 0 0 0 0 0 1 772224
-0.002040 -0.001579 0.120726 0.036821 1.394767 -0.642924 -0.055384 1 0 0 0 0 0 1 773238
-0.002040 -0.001579 0.120726 0.036132 1.397757 -0.643495 -0.055415 1 0 0 0 0 0 1 774229
-0.002040 -0.001579 0.120726 0.035787 1.399659 -0.643930 -0.055446 1 0 0 0 0 0 1 775227
-0.002021 -0.001583 0.120716 -0.226964 1.461608 -0.505280 -0.055477 1 0 0 0 0 0 1 776232
-0.002012 -0.001586 0.120712 -0.136035 1.442759 -0.574233 -0.055507 1 0 0 0 0 0 1 777203
-0.002012 -0.001568 0.120701 0.006030 1.170837 -0.468915 -0.055540 1 0 0 0 0 0 1 778236
-0.002013 -0.001560 0.120697 0.016802 1.252282 -0.552627 -0.055571 1 0 0 0 0 0 1 779226
-0.002013 -0.001555 0.120696 0.015515 1.314453 -0.594095 -0.055601 1 0 0 0 0 0 1 780204
-0.002013 -0.001553 0.120695 0.013961 1.347831 -0.609994 -0.055632 1 0 0 0 0 0 1 781203
-0.002013 -0.001552 0.120695 0.013020 1.365025 -0.615888 -0.055664 1 0 0 0 0 0 1 782203
-0.002013 -0.001552 0.120695 0.012494 1.374015 -0.618190 -0.055696 1 0 0 0 0 0 1 783227
-0.002013 -0.001551 0.120695 0.012220 1.378860 -0.619221 -0.055726 1 0 0 0 0 0 1 784204
-0.002013 -0.001551 0.120695 0.012100 1.381668 -0.619789 -0.055757 1 0 0 0 0 0 1 785198
-0.002013 -0.001551 0.120695 0.012021 1.383495 -0.620237 -0.055790 1 0 0 0 0 0 1 786235
-0.002013 -0.001551 0.120695 0.011998 1.384766 -0.620616 -0.055821 1 0 0 0 0 0 1 787232
-0.002013 -0.001551 0.120695 0.011987 1.385801 -0.620976 -0.055852 1 0 0 0 0 0 1 788233
-0.002013 -0.001551 0.120695 0.011981 1.386706 -0.621325 -0.055884 1 0 0 0 0 0 1 789239
-0.002013 -0.001551 0.120695 0.011977 1.387530 -0.621666 -0.055914 1 0 0 0 0 0 1 790205
-0.002019 -0.001533 0.120685 0.087025 1.130946 -0.480461 -0.055945 1 0 0 0 0 0 1 791203
-0.002022 -0.001523 0.120681 0.062360 1.220693 -0.550591 -0.055977 1 0 0 0 0 0 1 792228
-0.002023 -0.001519 0.120680 0.043250 1.287112 -0.587199 -0.056007 1 0 0 0 0 0 1 793203
-0.002024 -0.001516 0.120679 0.032805 1.322676 -0.601408 -0.056040 1 0 0 0 0 0 1 794232
-0.002024 -0.001515 0.120679 0.027412 1.340940 -0.606684 -0.056070 1 0 0 0 0 0 1 795206
-0.002024 -0.001515 0.120679 0.024687 1.350443 -0.608772 -0.056101 1 0 0 0 0 0 1 796204
-0.002024 -0.001514 0.120679 0.023325 1.355560 -0.609715 -0.056132 1 0 0 0 0 0 1 797202
-0.002024 -0.001514 0.120679 0.022634 1.358505 -0.610262 -0.056164 1 0 0 0 0 0 1 798203
-0.002024 -0.001514 0.120679 0.022301 1.360370 -0.610696 -0.056196 1 0 0 0 0 0 1 799231
-0.002024 -0.001514 0.120679 0.022134 1.361656 -0.611038 -0.056226 1 0 0 0 0 0 1 800211
-0.002024 -0.001514 0.120679 0.022061 1.362699 -0.611399 -0.056258 1 0 0 0 0 0 1 801224
-0.002024 -0.001514 0.120679 0.022032 1.363578 -0.611740 -0.056289 1 0 0 0 0 0 1 802208
-0.002024 -0.001514 0.120679 0.022016 1.364406 -0.612087 -0.056321 1 0 0 0 0 0 1 803227
-0.002024 -0.001514 0.120679 0.022024 1.365199 -0.612414 -0.056352 1 0 0 0 0 0 1 804214
-0.002024 -0.001514 0.120679 0.022033 1.365982 -0.612764 -0.056383 1 0 0 0 0 0 1 805228
-0.002024 -0.001514 0.120679 0.022042 1.366750 -0.613110 -0.056414 1 0 0 0 0 0 1 806225
-0.002024 -0.001514 0.120679 0.022045 1.367489 -0.613433 -0.056445 1 0 0 0 0 0 1 807212
-0.002024 -0.001514 0.120679 0.022065 1.368265 -0.613789 -0.056477 1 0 0 0 0 0 1 808227
-0.002024 -0.001514 0.120679 0.022078 1.369033 -0.614135 -0.056509 1 0 0 0 0 0 1 809240
-0.002024 -0.001514 0.120679 0.022079 1.369783 -0.614464 -0.056539 1 0 0 0 0 0 1 810227
-0.002024 -0.001514 0.120679 0.022089 1.370544 -0.614805 -0.056571 1 0 0 0 0 0 1 811232
-0.002024 -0.001514 0.120679 0.022113 1.371295 -0.615149 -0.056602 1 0 0 0 0 0 1 812227
-0.002024 -0.001514 0.120679 0.022118 1.372030 -0.615471 -0.056633 1 0 0 0 0 0 1 813211
-0.002024 -0.001514 0.120679 0.022126 1.372810 -0.615821 -0.056664 1 0 0 0 0 0 1 814227
-0.002030 -0.001496 0.120669 0.097206 1.116079 -0.474354 -0.056695 1 0 0 0 0 0 1 815209
-0.002033 -0.001486 0.120665 0.072611 1.205599 -0.544498 -0.056727 1 0 0 0 0 0 1 816226
-0.002034 -0.001482 0.120664 0.053522 1.271928 -0.581124 -0.056758 1 0 0 0 0 0 1 817209
-0.002035 -0.001480 0.120664 0.043094 1.307423 -0.595315 -0.056789 1 0 0 0 0 0 1 818226
-0.002035 -0.001478 0.120664 0.037717 1.325644 -0.600607 -0.056820 1 0 0 0 0 0 1 819209
-0.002035 -0.001478 0.120664 0.035001 1.335129 -0.602678 -0.056852 1 0 0 0 0 0 1 820225
-0.002035 -0.001478 0.120664 0.033643 1.340224 -0.603615 -0.056883 1 0 0 0 0 0 1 821209
-0.002035 -0.001477 0.120664 0.032962 1.343162 -0.604160 -0.056915 1 0 0 0 0 0 1 822242
-0.002035 -0.001477 0.120664 0.032633 1.344920 -0.604548 -0.056943 1 0 0 0 0 0 1 823154
-0.002017 -0.001482 0.120654 -0.230464 1.406973 -0.465666 -0.056974 1 0 0 0 0 0 1 824144
-0.002007 -0.001484 0.120650 -0.139826 1.388076 -0.534512 -0.057006 1 0 0 0 0 0 1 825153
-0.002002 -0.001485 0.120649 -0.072904 1.373480 -0.570453 -0.057037 1 0 0 0 0 0 1 826143
-0.002000 -0.001486 0.120648 -0.037519 1.365847 -0.584385 -0.057068 1 0 0 0 0 0 1 827153
-0.001999 -0.001486 0.120648 -0.019709 1.362262 -0.589578 -0.057099 1 0 0 0 0 0 1 828148
-0.001998 -0.001486 0.120648 -0.010815 1.360825 -0.591611 -0.057131 1 0 0 0 0 0 1 829157
-0.001998 -0.001486 0.120648 -0.006379 1.360460 -0.592522 -0.057162 1 0 0 0 0 0 1 830151
-0.002003 -0.001468 0.120638 0.070899 1.103126 -0.451098 -0.057193 1 0 0 0 0 0 1 831137
-0.002006 -0.001459 0.120634 0.047442 1.192234 -0.521313 -0.057224 1 0 0 0 0 0 1 832145
-0.002007 -0.001454 0.120633 0.028892 1.258346 -0.557966 -0.057256 1 0 0 0 0 0 1 833151
-0.002008 -0.001452 0.120633 0.018742 1.293705 -0.572156 -0.057287 1 0 0 0 0 0 1 834161
-0.002009 -0.001451 0.120633 0.013512 1.311873 -0.577424 -0.057318 1 0 0 0 0 0 1 835153
-0.002009 -0.001450 0.120633 0.010849 1.321332 -0.579479 -0.057350 1 0 0 0 0 0 1 836152
-0.002009 -0.001450 0.120633 0.009513 1.326395 -0.580408 -0.057381 1 0 0 0 0 0 1 837154
-0.002009 -0.001450 0.120633 0.008833 1.329283 -0.580932 -0.057412 1 0 0 0 0 0 1 838149
-0.002009 -0.001450 0.120633 0.008502 1.331099 -0.581328 -0.057443 1 0 0 0 0 0 1 839148
-0.002009 -0.001449 0.120633 0.008332 1.332357 -0.581667 -0.057475 1 0 0 0 0 0 1 840150
-0.002009 -0.001449 0.120633 0.008248 1.333367 -0.581988 -0.057506 1 0 0 0 0 0 1 841148
-0.002009 -0.001449 0.120633 0.008211 1.334226 -0.582310 -0.057537 1 0 0 0 0 0 1 842149
-0.002009 -0.001449 0.120633 0.008195 1.335017 -0.582619 -0.057568 1 0 0 0 0 0 1 843149
-0.002009 -0.001449 0.120633 0.008191 1.335769 -0.582948 -0.057599 1 0 0 0 0 0 1 844149
-0.002009 -0.001449 0.120633 0.008188 1.336521 -0.583260 -0.057631 1 0 0 0 0 0 1 845154
-0.002009 -0.001449 0.120633 0.008192 1.337233 -0.583569 -0.057662 1 0 0 0 0 0 1 846134
-0.002009 -0.001449 0.120633 0.008193 1.338062 -0.583932 -0.057697 1 0 0 0 0 0 1 847261
-0.002009 -0.001449 0.120633 0.008201 1.338758 -0.584235 -0.057727 1 0 0 0 0 0 1 848236
-0.002009 -0.001449 0.120633 0.008202 1.339496 -0.584559 -0.057759 1 0 0 0 0 0 1 849241
-0.002009 -0.001449 0.120633 0.008206 1.340194 -0.584864 -0.057789 1 0 0 0 0 0 1 850202
-0.002009 -0.001449 0.120633 0.008214 1.340906 -0.585173 -0.057820 1 0 0 0 0 0 1 851201
-0.002009 -0.001449 0.120633 0.008212 1.341654 -0.585482 -0.057851 1 0 0 0 0 0 1 852203
-0.002009 -0.001449 0.120633 0.008219 1.342369 -0.585811 -0.057882 1 0 0 0 0 0 1 853202
-0.002009 -0.001449 0.120633 0.008228 1.343081 -0.586122 -0.057914 1 0 0 0 0 0 1 854201
-0.002009 -0.001449 0.120633 0.008229 1.343834 -0.586452 -0.057946 1 0 0 0 0 0 1 855227
-0.002009 -0.001449 0.120633 0.008233 1.344567 -0.586772 -0.057977 1 0 0 0 0 0 1 856236
-0.002009 -0.001449 0.120633 0.008229 1.345284 -0.587076 -0.058009 1 0 0 0 0 0 1 857238
-0.002009 -0.001449 0.120633 0.008249 1.345998 -0.587385 -0.058039 1 0 0 0 0 0 1 858201
-0.002014 -0.001431 0.120622 0.083352 1.089093 -0.445476 -0.058070 1 0 0 0 0 0 1 859204
-0.002017 -0.001422 0.120619 0.058850 1.178253 -0.515622 -0.058101 1 0 0 0 0 0 1 860205
-0.002018 -0.001417 0.120618 0.039783 1.244406 -0.552270 -0.058133 1 0 0 0 0 0 1 861231
-0.002019 -0.001415 0.120617 0.029369 1.279769 -0.566431 -0.058164 1 0 0 0 0 0 1 862227
-0.002020 -0.001414 0.120617 0.024012 1.297932 -0.571694 -0.058195 1 0 0 0 0 0 1 863205
-0.002020 -0.001413 0.120617 0.021297 1.307353 -0.573740 -0.058226 1 0 0 0 0 0 1 864201
-0.002020 -0.001413 0.120617 0.019935 1.312419 -0.574662 -0.058257 1 0 0 0 0 0 1 865202
-0.002020 -0.001413 0.120617 0.019236 1.315299 -0.575188 -0.058289 1 0 0 0 0 0 1 866202
-0.002020 -0.001413 0.120617 0.018900 1.317089 -0.575566 -0.058320 1 0 0 0 0 0 1 867204
-0.002020 -0.001413 0.120617 0.018744 1.318332 -0.575887 -0.058351 1 0 0 0 0 0 1 868201
-0.002020 -0.001413 0.120617 0.018670 1.319310 -0.576212 -0.058382 1 0 0 0 0 0 1 869196
-0.002020 -0.001413 0.120617 0.018628 1.320176 -0.576532 -0.058415 1 0 0 0 0 0 1 870231
-0.002020 -0.001413 0.120617 0.018605 1.320951 -0.576846 -0.058446 1 0 0 0 0 0 1 871231
-0.002020 -0.001413 0.120617 0.018616 1.321684 -0.577156 -0.058477 1 0 0 0 0 0 1 872235
-0.002020 -0.001413 0.120617 0.018620 1.322416 -0.577459 -0.058509 1 0 0 0 0 0 1 873237
-0.002020 -0.001413 0.120617 0.018626 1.323111 -0.577762 -0.058539 1 0 0 0 0 0 1 874202
-0.002020 -0.001413 0.120617 0.018635 1.323837 -0.578079 -0.058571 1 0 0 0 0 0 1 875228
-0.002020 -0.001413 0.120617 0.018645 1.324524 -0.578379 -0.058601 1 0 0 0 0 0 1 876201
-0.002020 -0.001413 0.120617 0.018656 1.325249 -0.578696 -0.058633 1 0 0 0 0 0 1 877228
-0.002020 -0.001413 0.120617 0.018665 1.325936 -0.578996 -0.058664 1 0 0 0 0 0 1 878201
-0.002020 -0.001413 0.120617 0.018684 1.326653 -0.579298 -0.058695 1 0 0 0 0 0 1 879203
-0.002020 -0.001413 0.120617 0.018674 1.327353 -0.579606 -0.058726 1 0 0 0 0 0 1 880202
-0.002020 -0.001413 0.120617 0.018691 1.328068 -0.579927 -0.058757 1 0 0 0 0 0 1 881201
-0.002020 -0.001413 0.120617 0.018705 1.328763 -0.580230 -0.058789 1 0 0 0 0 0 1 882200
-0.002020 -0.001413 0.120617 0.018715 1.329491 -0.580549 -0.058821 1 0 0 0 0 0 1 883233
-0.002020 -0.001413 0.120617 0.018713 1.330202 -0.580852 -0.058852 1 0 0 0 0 0 1 884236
-0.002020 -0.001413 0.120617 0.018742 1.330906 -0.581155 -0.058883 1 0 0 0 0 0 1 885224
-0.002020 -0.001413 0.120617 0.018746 1.331592 -0.581464 -0.058914 1 0 0 0 0 0 1 886206
-0.002020 -0.001413 0.120617 0.018755 1.332309 -0.581779 -0.058946 1 0 0 0 0 0 1 887223
-0.002020 -0.001413 0.120617 0.018765 1.333004 -0.582082 -0.058976 1 0 0 0 0 0 1 888207
-0.002020 -0.001413 0.120617 0.018763 1.333712 -0.582384 -0.059008 1 0 0 0 0 0 1 889206
-0.002020 -0.001413 0.120617 0.018780 1.334438 -0.582709 -0.059039 1 0 0 0 0 0 1 890221
-0.002020 -0.001413 0.120617 0.018802 1.335134 -0.583002 -0.059070 1 0 0 0 0 0 1 891209
-0.002020 -0.001413 0.120617 0.018806 1.335843 -0.583321 -0.059102 1 0 0 0 0 0 1 892225
-0.002020 -0.001413 0.120617 0.018815 1.336536 -0.583625 -0.059133 1 0 0 0 0 0 1 893208
-0.002020 -0.001413 0.120617 0.018813 1.337257 -0.583932 -0.059164 1 0 0 0 0 0 1 894225
-0.002020 -0.001413 0.120617 0.018832 1.337903 -0.584221 -0.059193 1 0 0 0 0 0 1 895143
-0.002025 -0.001394 0.120607 0.094010 1.080790 -0.441969 -0.059225 1 0 0 0 0 0 1 896151
-0.002028 -0.001385 0.120603 0.069566 1.169696 -0.512124 -0.059256 1 0 0 0 0 0 1 897142
-0.002029 -0.001380 0.120602 0.050560 1.235704 -0.548754 -0.059287 1 0 0 0 0 0 1 898150
-0.002030 -0.001378 0.120601 0.040176 1.270978 -0.562930 -0.059318 1 0 0 0 0 0 1 899142
-0.002031 -0.001377 0.120601 0.034815 1.289107 -0.568182 -0.059350 1 0 0 0 0 0 1 900150
-0.002031 -0.001376 0.120601 0.032112 1.298512 -0.570220 -0.059380 1 0 0 0 0 0 1 901140
-0.002031 -0.001376 0.120601 0.030753 1.303541 -0.571140 -0.059412 1 0 0 0 0 0 1 902150
-0.002031 -0.001376 0.120601 0.030076 1.306409 -0.571643 -0.059443 1 0 0 0 0 0 1 903144
-0.002031 -0.001376 0.120601 0.029737 1.308196 -0.572031 -0.059475 1 0 0 0 0 0 1 904164
-0.002031 -0.001376 0.120601 0.029585 1.309412 -0.572342 -0.059506 1 0 0 0 0 0 1 905147
-0.002031 -0.001376 0.120601 0.029520 1.310364 -0.572655 -0.059537 1 0 0 0 0 0 1 906149
-0.002031 -0.001376 0.120601 0.029481 1.311195 -0.572961 -0.059568 1 0 0 0 0 0 1 907145
-0.002031 -0.001376 0.120601 0.029478 1.311942 -0.573270 -0.059600 1 0 0 0 0 0 1 908150
-0.002031 -0.001376 0.120601 0.029470 1.312663 -0.573562 -0.059630 1 0 0 0 0 0 1 909140
-0.002031 -0.001376 0.120601 0.029487 1.313372 -0.573860 -0.059662 1 0 0 0 0 0 1 910137
-0.002031 -0.001376 0.120601 0.029503 1.314068 -0.574163 -0.059693 1 0 0 0 0 0 1 911146
-0.002031 -0.001376 0.120601 0.029519 1.314746 -0.574460 -0.059724 1 0 0 0 0 0 1 912132
-0.002031 -0.001376 0.120601 0.029535 1.315446 -0.574766 -0.059756 1 0 0 0 0 0 1 913151
-0.002031 -0.001376 0.120601 0.029547 1.316143 -0.575072 -0.059787 1 0 0 0 0 0 1 914147
-0.002031 -0.001376 0.120601 0.029565 1.316818 -0.575366 -0.059818 1 0 0 0 0 0 1 915145
-0.002031 -0.001376 0.120601 0.029586 1.317527 -0.575666 -0.059849 1 0 0 0 0 0 1 916147
-0.002031 -0.001376 0.120601 0.029598 1.318196 -0.575967 -0.059881 1 0 0 0 0 0 1 917146
-0.002031 -0.001376 0.120601 0.029610 1.318894 -0.576274 -0.059912 1 0 0 0 0 0 1 918146
-0.002031 -0.001376 0.120601 0.029616 1.319582 -0.576566 -0.059944 1 0 0 0 0 0 1 919158
-0.002031 -0.001376 0.120601 0.029639 1.320276 -0.576877 -0.059975 1 0 0 0 0 0 1 920156
-0.002031 -0.001376 0.120601 0.029655 1.320967 -0.577180 -0.060006 1 0 0 0 0 0 1 921159
-0.002031 -0.001376 0.120601 0.029674 1.321642 -0.577474 -0.060037 1 0 0 0 0 0 1 922157
-0.002031 -0.001376 0.120601 0.029695 1.322351 -0.577775 -0.060069 1 0 0 0 0 0 1 923160
-0.002031 -0.001376 0.120601 0.029694 1.323010 -0.578063 -0.060099 1 0 0 0 0 0 1 924140
-0.002031 -0.001376 0.120601 0.029716 1.323714 -0.578380 -0.060131 1 0 0 0 0 0 1 925153
-0.002031 -0.001376 0.120601 0.029736 1.324393 -0.578676 -0.060162 1 0 0 0 0 0 1 926155
-0.002031 -0.001376 0.120601 0.029757 1.325101 -0.578976 -0.060194 1 0 0 0 0 0 1 927157
-0.002036 -0.001357 0.120591 0.104966 1.067775 -0.436422 -0.060225 1 0 0 0 0 0 1 928156
-0.002039 -0.001348 0.120587 0.080599 1.156473 -0.506575 -0.060256 1 0 0 0 0 0 1 929157
-0.002040 -0.001344 0.120586 0.061637 1.222337 -0.543225 -0.060287 1 0 0 0 0 0 1 930154
-0.002041 -0.001341 0.120586 0.051268 1.257567 -0.557382 -0.060318 1 0 0 0 0 0 1 931154
-0.002042 -0.001340 0.120586 0.045932 1.275641 -0.562633 -0.060349 1 0 0 0 0 0 1 932145
-0.002042 -0.001340 0.120585 0.043224 1.285002 -0.564664 -0.060381 1 0 0 0 0 0 1 933143
-0.002042 -0.001339 0.120585 0.041874 1.290020 -0.565574 -0.060412 1 0 0 0 0 0 1 934145
-0.002042 -0.001339 0.120585 0.041210 1.292925 -0.566094 -0.060446 1 0 0 0 0 0 1 935240
-0.002042 -0.001339 0.120585 0.040876 1.294666 -0.566462 -0.060477 1 0 0 0 0 0 1 936223
-0.002042 -0.001339 0.120585 0.040722 1.295870 -0.566780 -0.060508 1 0 0 0 0 0 1 937232
-0.002042 -0.001339 0.120585 0.040666 1.296800 -0.567076 -0.060539 1 0 0 0 0 0 1 938199
-0.002042 -0.001339 0.120585 0.040636 1.297606 -0.567369 -0.060570 1 0 0 0 0 0 1 939200
-0.002047 -0.001321 0.120575 0.115832 1.040380 -0.424617 -0.060602 1 0 0 0 0 0 1 940222
-0.002050 -0.001311 0.120572 0.091496 1.128964 -0.494823 -0.060633 1 0 0 0 0 0 1 941232
-0.002051 -0.001307 0.120570 0.072548 1.194761 -0.531468 -0.060664 1 0 0 0 0 0 1 942199
-0.002052 -0.001305 0.120570 0.062194 1.229947 -0.545632 -0.060695 1 0 0 0 0 0 1 943201
-0.002053 -0.001303 0.120570 0.056865 1.248006 -0.550893 -0.060726 1 0 0 0 0 0 1 944201
-0.002053 -0.001303 0.120570 0.054172 1.257373 -0.552924 -0.060758 1 0 0 0 0 0 1 945231
-0.002053 -0.001303 0.120570 0.052822 1.262358 -0.553815 -0.060789 1 0 0 0 0 0 1 946229
-0.002053 -0.001302 0.120570 0.052161 1.265179 -0.554299 -0.060821 1 0 0 0 0 0 1 947230
-0.002053 -0.001302 0.120570 0.051834 1.266910 -0.554663 -0.060852 1 0 0 0 0 0 1 948226
-0.002053 -0.001302 0.120570 0.051682 1.268104 -0.554978 -0.060883 1 0 0 0 0 0 1 949230
-0.002053 -0.001302 0.120570 0.051631 1.269018 -0.555268 -0.060914 1 0 0 0 0 0 1 950199
-0.002053 -0.001302 0.120570 0.051609 1.269793 -0.555546 -0.060945 1 0 0 0 0 0 1 951198
-0.002053 -0.001302 0.120570 0.051623 1.270519 -0.555837 -0.060976 1 0 0 0 0 0 1 952201
-0.002053 -0.001302 0.120570 0.051619 1.271201 -0.556122 -0.061007 1 0 0 0 0 0 1 953197
-0.002058 -0.001284 0.120559 0.126827 1.013917 -0.413153 -0.061040 1 0 0 0 0 0 1 954230
-0.002061 -0.001275 0.120556 0.102563 1.102330 -0.483393 -0.061071 1 0 0 0 0 0 1 955221
-0.002062 -0.001270 0.120555 0.083656 1.168028 -0.520068 -0.061102 1 0 0 0 0 0 1 956220
-0.002063 -0.001268 0.120554 0.073307 1.203149 -0.534228 -0.061132 1 0 0 0 0 0 1 957200
-0.002064 -0.001267 0.120554 0.067987 1.221172 -0.539468 -0.061163 1 0 0 0 0 0 1 958196
-0.002064 -0.001266 0.120554 0.065303 1.230510 -0.541493 -0.061196 1 0 0 0 0 0 1 959223
-0.002064 -0.001266 0.120554 0.063956 1.235486 -0.542384 -0.061227 1 0 0 0 0 0 1 960222
-0.002064 -0.001266 0.120554 0.063292 1.238282 -0.542870 -0.061258 1 0 0 0 0 0 1 961227
-0.002064 -0.001266 0.120554 0.062977 1.240000 -0.543221 -0.061289 1 0 0 0 0 0 1 962221
-0.002064 -0.001266 0.120554 0.062843 1.241161 -0.543509 -0.061320 1 0 0 0 0 0 1 963205
-0.002064 -0.001266 0.120554 0.062792 1.242077 -0.543809 -0.061352 1 0 0 0 0 0 1 964220
-0.002064 -0.001266 0.120554 0.062771 1.242834 -0.544082 -0.061382 1 0 0 0 0 0 1 965203
-0.002069 -0.001247 0.120544 0.137947 0.985588 -0.400919 -0.061414 1 0 0 0 0 0 1 966220
-0.002072 -0.001238 0.120540 0.113718 1.073844 -0.471166 -0.061443 1 0 0 0 0 0 1 967142
-0.002073 -0.001233 0.120539 0.094818 1.139492 -0.507870 -0.061474 1 0 0 0 0 0 1 968148
-0.002074 -0.001231 0.120538 0.084491 1.174582 -0.522036 -0.061505 1 0 0 0 0 0 1 969138
-0.002074 -0.001230 0.120538 0.079181 1.192582 -0.527260 -0.061537 1 0 0 0 0 0 1 970148
-0.002075 -0.001229 0.120538 0.076500 1.201885 -0.529276 -0.061568 1 0 0 0 0 0 1 971140
-0.002075 -0.001229 0.120538 0.075163 1.206835 -0.530158 -0.061600 1 0 0 0 0 0 1 972149
-0.002075 -0.001229 0.120538 0.074514 1.209616 -0.530649 -0.061631 1 0 0 0 0 0 1 973148
-0.002075 -0.001229 0.120538 0.074198 1.211305 -0.530980 -0.061662 1 0 0 0 0 0 1 974140
-0.002075 -0.001229 0.120538 0.074065 1.212473 -0.531273 -0.061693 1 0 0 0 0 0 1 975148
-0.002075 -0.001229 0.120538 0.074022 1.213346 -0.531552 -0.061724 1 0 0 0 0 0 1 976139
-0.002075 -0.001229 0.120538 0.074008 1.214099 -0.531824 -0.061756 1 0 0 0 0 0 1 977148
-0.002080 -0.001210 0.120528 0.149172 0.956860 -0.388460 -0.061787 1 0 0 0 0 0 1 978149
-0.002083 -0.001201 0.120524 0.125002 1.045027 -0.458767 -0.061818 1 0 0 0 0 0 1 979155
-0.002084 -0.001197 0.120523 0.106122 1.110581 -0.495479 -0.061850 1 0 0 0 0 0 1 980156
-0.002085 -0.001194 0.120523 0.095806 1.145634 -0.509659 -0.061881 1 0 0 0 0 0 1 981148
-0.002085 -0.001193 0.120523 0.090493 1.163595 -0.514874 -0.061912 1 0 0 0 0 0 1 982141
-0.002086 -0.001193 0.120523 0.087842 1.172874 -0.516881 -0.061943 1 0 0 0 0 0 1 983142
-0.002086 -0.001192 0.120522 0.086498 1.177802 -0.517751 -0.061974 1 0 0 0 0 0 1 984127
-0.002086 -0.001192 0.120522 0.085846 1.180569 -0.518228 -0.062006 1 0 0 0 0 0 1 985149
-0.002086 -0.001192 0.120522 0.085546 1.182242 -0.518560 -0.062037 1 0 0 0 0 0 1 986152
-0.002086 -0.001192 0.120522 0.085432 1.183378 -0.518847 -0.062068 1 0 0 0 0 0 1 987145
-0.002091 -0.001174 0.120512 0.160496 0.926378 -0.375285 -0.062099 1 0 0 0 0 0 1 988144
-0.002094 -0.001165 0.120509 0.136330 1.014494 -0.445655 -0.062131 1 0 0 0 0 0 1 989142
-0.002095 -0.001160 0.120507 0.117474 1.080039 -0.482385 -0.062162 1 0 0 0 0 0 1 990143
-0.002096 -0.001158 0.120507 0.107162 1.115120 -0.496578 -0.062196 1 0 0 0 0 0 1 991229
-0.002096 -0.001157 0.120507 0.101875 1.133070 -0.501799 -0.062227 1 0 0 0 0 0 1 992224
-0.002097 -0.001156 0.120507 0.099202 1.142319 -0.503796 -0.062258 1 0 0 0 0 0 1 993221
-0.002097 -0.001156 0.120507 0.097870 1.147248 -0.504659 -0.062290 1 0 0 0 0 0 1 994230
-0.002102 -0.001137 0.120496 0.172324 0.892179 -0.361124 -0.062321 1 0 0 0 0 0 1 995238
-0.002105 -0.001128 0.120493 0.147900 0.981124 -0.431609 -0.062351 1 0 0 0 0 0 1 996206
-0.002106 -0.001123 0.120492 0.128911 1.047072 -0.468379 -0.062382 1 0 0 0 0 0 1 997202
-0.002107 -0.001121 0.120491 0.118536 1.082300 -0.482561 -0.062414 1 0 0 0 0 0 1 998208
-0.002107 -0.001120 0.120491 0.113198 1.100340 -0.487788 -0.062445 1 0 0 0 0 0 1 999198
-0.002108 -0.001119 0.120491 0.110509 1.109635 -0.489778 -0.062476 1 0 0 0 0 0 2 201
-0.002108 -0.001119 0.120491 0.109173 1.114429 -0.490574 -0.062500 1 0 0 0 0 0 2 1195
-0.002113 -0.001101 0.120481 0.183553 0.858881 -0.346622 -0.062500 1 0 0 0 0 0 2 2199
-0.002116 -0.001091 0.120477 0.159111 0.947188 -0.416918 -0.062500 1 0 0 0 0 0 2 3197
-0.002117 -0.001087 0.120476 0.140062 1.012535 -0.453484 -0.062500 1 0 0 0 0 0 2 4195
-0.002118 -0.001084 0.120475 0.129645 1.047187 -0.467432 -0.062500 1 0 0 0 0 0 2 5233
-0.002118 -0.001083 0.120475 0.124258 1.064665 -0.472405 -0.062500 1 0 0 0 0 0 2 6294
-0.002119 -0.001083 0.120475 0.121528 1.073391 -0.474157 -0.062500 1 0 0 0 0 0 2 7221
-0.002119 -0.001082 0.120475 0.120142 1.077759 -0.474762 -0.062500 1 0 0 0 0 0 2 8228
-0.002119 -0.001082 0.120475 0.119440 1.079938 -0.474987 -0.062500 1 0 0 0 0 0 2 9196
-0.002119 -0.001082 0.120475 0.119106 1.081022 -0.475053 -0.062500 1 0 0 0 0 0 2 10198
-0.002119 -0.001082 0.120475 0.118918 1.081564 -0.475076 -0.062500 1 0 0 0 0 0 2 11229
-0.002119 -0.001082 0.120475 0.118841 1.081846 -0.475089 -0.062500 1 0 0 0 0 0 2 12197
-0.002119 -0.001082 0.120475 0.118790 1.081981 -0.475090 -0.062500 1 0 0 0 0 0 2 13196
-0.002119 -0.001082 0.120475 0.118769 1.082047 -0.475103 -0.062500 1 0 0 0 0 0 2 14195
-0.002119 -0.001082 0.120475 0.118769 1.082083 -0.475091 -0.062500 1 0 0 0 0 0 2 15222
-0.002124 -0.001064 0.120465 0.193776 0.824509 -0.330793 -0.062500 1 0 0 0 0 0 2 16197
-0.002127 -0.001055 0.120461 0.169686 0.911677 -0.401091 -0.062500 1 0 0 0 0 0 2 17195
-0.002128 -0.001050 0.120460 0.150847 0.976445 -0.437659 -0.062500 1 0 0 0 0 0 2 18230
-0.002129 -0.001048 0.120460 0.140523 1.010806 -0.451604 -0.062500 1 0 0 0 0 0 2 19226
-0.002129 -0.001047 0.120459 0.135175 1.028156 -0.456585 -0.062500 1 0 0 0 0 0 2 20226
-0.002130 -0.001046 0.120459 0.132458 1.036806 -0.458336 -0.062500 1 0 0 0 0 0 2 21225
-0.002130 -0.001046 0.120459 0.131099 1.041151 -0.458949 -0.062500 1 0 0 0 0 0 2 22229
-0.002130 -0.001046 0.120459 0.130408 1.043306 -0.459163 -0.062500 1 0 0 0 0 0 2 23219
-0.002130 -0.001046 0.120459 0.130054 1.044383 -0.459229 -0.062500 1 0 0 0 0 0 2 24224
-0.002130 -0.001045 0.120459 0.129889 1.044918 -0.459265 -0.062500 1 0 0 0 0 0 2 25196
-0.002130 -0.001045 0.120459 0.129805 1.045191 -0.459267 -0.062500 1 0 0 0 0 0 2 26195
-0.002130 -0.001045 0.120459 0.129753 1.045325 -0.459266 -0.062500 1 0 0 0 0 0 2 27227
-0.002130 -0.001045 0.120459 0.129720 1.045393 -0.459273 -0.062500 1 0 0 0 0 0 2 28197
-0.002130 -0.001045 0.120459 0.129719 1.045429 -0.459280 -0.062500 1 0 0 0 0 0 2 29197
-0.002130 -0.001045 0.120459 0.129715 1.045442 -0.459267 -0.062500 1 0 0 0 0 0 2 30197
-0.002130 -0.001045 0.120459 0.129712 1.045455 -0.459272 -0.062500 1 0 0 0 0 0 2 31194
-0.002130 -0.001045 0.120459 0.129712 1.045455 -0.459273 -0.062500 1 0 0 0 0 0 2 32188
-0.002130 -0.001045 0.120459 0.129712 1.045455 -0.459273 -0.062500 1 0 0 0 0 0 2 33205
-0.002130 -0.001045 0.120459 0.129708 1.045467 -0.459280 -0.062500 1 0 0 0 0 0 2 34219
-0.002130 -0.001045 0.120459 0.129707 1.045468 -0.459260 -0.062500 1 0 0 0 0 0 2 35205
-0.002130 -0.001045 0.120459 0.129711 1.045457 -0.459271 -0.062500 1 0 0 0 0 0 2 36220
-0.002130 -0.001045 0.120459 0.129708 1.045467 -0.459279 -0.062500 1 0 0 0 0 0 2 37204
-0.002130 -0.001045 0.120459 0.129711 1.045456 -0.459274 -0.062500 1 0 0 0 0 0 2 38220
-0.002130 -0.001045 0.120459 0.129712 1.045455 -0.459273 -0.062500 1 0 0 0 0 0 2 39138
-0.002130 -0.001045 0.120459 0.129696 1.045469 -0.459273 -0.062500 1 0 0 0 0 0 2 40137
-0.002130 -0.001045 0.120459 0.129718 1.045465 -0.459266 -0.062500 1 0 0 0 0 0 2 41146
-0.002130 -0.001045 0.120459 0.129709 1.045468 -0.459279 -0.062500 1 0 0 0 0 0 2 42136
-0.002130 -0.001045 0.120459 0.129712 1.045457 -0.459274 -0.062500 1 0 0 0 0 0 2 43146
-0.002130 -0.001045 0.120459 0.129700 1.045458 -0.459267 -0.062500 1 0 0 0 0 0 2 44135
-0.002130 -0.001045 0.120459 0.129707 1.045467 -0.459279 -0.062500 1 0 0 0 0 0 2 45145
-0.002130 -0.001045 0.120459 0.129711 1.045456 -0.459274 -0.062500 1 0 0 0 0 0 2 46136
-0.002130 -0.001045 0.120459 0.129720 1.045464 -0.459266 -0.062500 1 0 0 0 0 0 2 47145
-0.002130 -0.001045 0.120459 0.129710 1.045468 -0.459279 -0.062500 1 0 0 0 0 0 2 48136
-0.002130 -0.001045 0.120459 0.129700 1.045459 -0.459267 -0.062500 1 0 0 0 0 0 2 49138
-0.002130 -0.001045 0.120459 0.129710 1.045455 -0.459272 -0.062500 1 0 0 0 0 0 2 50142
-0.002130 -0.001045 0.120459 0.129708 1.045467 -0.459280 -0.062500 1 0 0 0 0 0 2 51152
-0.002130 -0.001045 0.120459 0.129720 1.045465 -0.459267 -0.062500 1 0 0 0 0 0 2 52155
-0.002130 -0.001045 0.120459 0.129713 1.045456 -0.459272 -0.062500 1 0 0 0 0 0 2 53124
-0.002130 -0.001045 0.120459 0.129697 1.045470 -0.459273 -0.062500 1 0 0 0 0 0 2 54144
-0.002130 -0.001045 0.120459 0.129710 1.045457 -0.459273 -0.062500 1 0 0 0 0 0 2 55141
-0.002130 -0.001045 0.120459 0.129708 1.045467 -0.459280 -0.062500 1 0 0 0 0 0 2 56151
-0.002130 -0.001045 0.120459 0.129711 1.045456 -0.459274 -0.062500 1 0 0 0 0 0 2 57141
-0.002130 -0.001045 0.120459 0.129708 1.045467 -0.459260 -0.062500 1 0 0 0 0 0 2 58157
-0.002130 -0.001045 0.120459 0.129708 1.045468 -0.459278 -0.062500 1 0 0 0 0 0 2 59154
-0.002130 -0.001045 0.120459 0.129711 1.045457 -0.459274 -0.062500 1 0 0 0 0 0 2 60155
-0.002130 -0.001045 0.120459 0.129712 1.045455 -0.459273 -0.062500 1 0 0 0 0 0 2 61123
-0.002130 -0.001045 0.120459 0.129696 1.045470 -0.459273 -0.062500 1 0 0 0 0 0 2 62153
-0.002130 -0.001045 0.120459 0.129710 1.045457 -0.459273 -0.062500 1 0 0 0 0 0 2 63152
-0.002130 -0.001045 0.120459 0.129719 1.045464 -0.459266 -0.062500 1 0 0 0 0 0 2 64151
-0.002111 -0.001050 0.120449 -0.134914 1.106959 -0.319775 -0.062500 1 0 0 0 0 0 2 65151
-0.002101 -0.001052 0.120446 -0.044935 1.086895 -0.387722 -0.062500 1 0 0 0 0 0 2 66154
-0.002097 -0.001053 0.120445 0.021599 1.071444 -0.423080 -0.062500 1 0 0 0 0 0 2 67155
-0.002094 -0.001054 0.120444 0.056796 1.063055 -0.436574 -0.062500 1 0 0 0 0 0 2 68156
-0.002093 -0.001054 0.120444 0.074509 1.058764 -0.441381 -0.062500 1 0 0 0 0 0 2 69154
-0.002093 -0.001054 0.120444 0.083346 1.056575 -0.443078 -0.062500 1 0 0 0 0 0 2 70154
-0.002092 -0.001054 0.120444 0.087756 1.055479 -0.443655 -0.062500 1 0 0 0 0 0 2 71235
-0.002092 -0.001054 0.120444 0.089963 1.054935 -0.443868 -0.062500 1 0 0 0 0 0 2 72226
-0.002092 -0.001054 0.120444 0.091054 1.054650 -0.443949 -0.062500 1 0 0 0 0 0 2 73201
-0.002092 -0.001054 0.120444 0.091600 1.054515 -0.443958 -0.062500 1 0 0 0 0 0 2 74225
-0.002092 -0.001054 0.120444 0.091879 1.054448 -0.443972 -0.062500 1 0 0 0 0 0 2 75196
-0.002092 -0.001054 0.120444 0.092013 1.054416 -0.443977 -0.062500 1 0 0 0 0 0 2 76195
-0.002092 -0.001054 0.120444 0.092091 1.054397 -0.443976 -0.062500 1 0 0 0 0 0 2 77194
-0.002092 -0.001054 0.120444 0.092111 1.054382 -0.443976 -0.062500 1 0 0 0 0 0 2 78195
-0.002092 -0.001054 0.120444 0.092132 1.054386 -0.443975 -0.062500 1 0 0 0 0 0 2 79192
-0.002092 -0.001054 0.120444 0.092148 1.054372 -0.443975 -0.062500 1 0 0 0 0 0 2 80221
-0.002092 -0.001054 0.120444 0.092146 1.054383 -0.443981 -0.062500 1 0 0 0 0 0 2 81193
-0.002092 -0.001054 0.120444 0.092149 1.054372 -0.443975 -0.062500 1 0 0 0 0 0 2 82184
-0.002092 -0.001054 0.120444 0.092149 1.054371 -0.443975 -0.062500 1 0 0 0 0 0 2 83225
-0.002092 -0.001054 0.120444 0.092158 1.054379 -0.443988 -0.062500 1 0 0 0 0 0 2 84195
-0.002092 -0.001054 0.120444 0.092150 1.054371 -0.443976 -0.062500 1 0 0 0 0 0 2 85193
-0.002092 -0.001054 0.120444 0.092150 1.054370 -0.443975 -0.062500 1 0 0 0 0 0 2 86193
-0.002092 -0.001054 0.120444 0.092146 1.054382 -0.443982 -0.062500 1 0 0 0 0 0 2 87217
-0.002092 -0.001054 0.120444 0.092157 1.054380 -0.443969 -0.062500 1 0 0 0 0 0 2 88193
-0.002092 -0.001054 0.120444 0.092162 1.054369 -0.443980 -0.062500 1 0 0 0 0 0 2 89194
-0.002092 -0.001054 0.120444 0.092148 1.054382 -0.443982 -0.062500 1 0 0 0 0 0 2 90221
-0.002092 -0.001054 0.120444 0.092149 1.054371 -0.443976 -0.062500 1 0 0 0 0 0 2 91227
-0.002092 -0.001054 0.120444 0.092149 1.054370 -0.443975 -0.062500 1 0 0 0 0 0 2 92221
-0.002092 -0.001054 0.120444 0.092154 1.054391 -0.443974 -0.062500 1 0 0 0 0 0 2 93204
-0.002092 -0.001054 0.120444 0.092162 1.054370 -0.443981 -0.062500 1 0 0 0 0 0 2 94217
-0.002092 -0.001054 0.120444 0.092151 1.054370 -0.443975 -0.062500 1 0 0 0 0 0 2 95231
-0.002092 -0.001054 0.120444 0.092146 1.054382 -0.443981 -0.062500 1 0 0 0 0 0 2 96194
-0.002092 -0.001054 0.120444 0.092149 1.054371 -0.443976 -0.062500 1 0 0 0 0 0 2 97195
-0.002092 -0.001054 0.120444 0.092145 1.054382 -0.443982 -0.062500 1 0 0 0 0 0 2 98204
-0.002092 -0.001054 0.120444 0.092157 1.054380 -0.443968 -0.062500 1 0 0 0 0 0 2 99229
-0.002092 -0.001054 0.120444 0.092162 1.054369 -0.443980 -0.062500 1 0 0 0 0 0 2 100194
-0.002092 -0.001054 0.120444 0.092147 1.054382 -0.443982 -0.062500 1 0 0 0 0 0 2 101193
-0.002092 -0.001054 0.120444 0.092149 1.054372 -0.443976 -0.062500 1 0 0 0 0 0 2 102193
-0.002092 -0.001054 0.120444 0.092149 1.054370 -0.443975 -0.062500 1 0 0 0 0 0 2 103193
-0.002092 -0.001054 0.120444 0.092158 1.054379 -0.443988 -0.062500 1 0 0 0 0 0 2 104184
-0.002092 -0.001054 0.120444 0.092158 1.054380 -0.443969 -0.062500 1 0 0 0 0 0 2 105202
-0.002092 -0.001054 0.120444 0.092151 1.054371 -0.443974 -0.062500 1 0 0 0 0 0 2 106215
-0.002092 -0.001054 0.120444 0.092146 1.054382 -0.443981 -0.062500 1 0 0 0 0 0 2 107217
-0.002092 -0.001054 0.120444 0.092149 1.054371 -0.443975 -0.062500 1 0 0 0 0 0 2 108200
-0.002092 -0.001054 0.120444 0.092161 1.054367 -0.443981 -0.062500 1 0 0 0 0 0 2 109217
-0.002092 -0.001054 0.120444 0.092155 1.054390 -0.443975 -0.062500 1 0 0 0 0 0 2 110199
-0.002092 -0.001054 0.120444 0.092150 1.054372 -0.443975 -0.062500 1 0 0 0 0 0 2 111217
-0.002092 -0.001054 0.120444 0.092146 1.054382 -0.443981 -0.062500 1 0 0 0 0 0 2 112201
-0.002073 -0.001059 0.120434 -0.172339 1.115828 -0.304334 -0.062500 1 0 0 0 0 0 2 113215
-0.002064 -0.001061 0.120431 -0.082416 1.095788 -0.372373 -0.062500 1 0 0 0 0 0 2 114199
-0.002059 -0.001062 0.120429 -0.015918 1.080348 -0.407752 -0.062500 1 0 0 0 0 0 2 115217
-0.002057 -0.001063 0.120429 0.019271 1.071972 -0.421257 -0.062500 1 0 0 0 0 0 2 116199
-0.002056 -0.001063 0.120429 0.036974 1.067663 -0.426073 -0.062500 1 0 0 0 0 0 2 117216
-0.002055 -0.001063 0.120429 0.045803 1.065484 -0.427763 -0.062500 1 0 0 0 0 0 2 118201
-0.002055 -0.001063 0.120429 0.050223 1.064386 -0.428347 -0.062500 1 0 0 0 0 0 2 119215
-0.002055 -0.001063 0.120429 0.052419 1.063845 -0.428555 -0.062500 1 0 0 0 0 0 2 120198
-0.002055 -0.001063 0.120429 0.053508 1.063560 -0.428636 -0.062500 1 0 0 0 0 0 2 121219
-0.002055 -0.001063 0.120429 0.054065 1.063423 -0.428652 -0.062500 1 0 0 0 0 0 2 122200
-0.002055 -0.001063 0.120429 0.054333 1.063358 -0.428660 -0.062500 1 0 0 0 0 0 2 123130
-0.002055 -0.001063 0.120429 0.054478 1.063324 -0.428671 -0.062500 1 0 0 0 0 0 2 124143
-0.002055 -0.001063 0.120429 0.054546 1.063308 -0.428664 -0.062500 1 0 0 0 0 0 2 125133
-0.002055 -0.001063 0.120429 0.054577 1.063289 -0.428670 -0.062500 1 0 0 0 0 0 2 126143
-0.002055 -0.001063 0.120429 0.054599 1.063294 -0.428670 -0.062500 1 0 0 0 0 0 2 127133
-0.002055 -0.001063 0.120429 0.054600 1.063295 -0.428670 -0.062500 1 0 0 0 0 0 2 128144
-0.002055 -0.001063 0.120429 0.054603 1.063283 -0.428663 -0.062500 1 0 0 0 0 0 2 129137
-0.002055 -0.001063 0.120429 0.054615 1.063279 -0.428669 -0.062500 1 0 0 0 0 0 2 130149
-0.002055 -0.001063 0.120429 0.054601 1.063293 -0.428670 -0.062500 1 0 0 0 0 0 2 131147
-0.002055 -0.001063 0.120429 0.054615 1.063280 -0.428670 -0.062500 1 0 0 0 0 0 2 132149
-0.002036 -0.001068 0.120419 -0.209735 1.124700 -0.288890 -0.062500 1 0 0 0 0 0 2 133145
-0.002026 -0.001070 0.120415 -0.119896 1.104692 -0.356992 -0.062500 1 0 0 0 0 0 2 134141
-0.002022 -0.001071 0.120414 -0.053420 1.089249 -0.392408 -0.062500 1 0 0 0 0 0 2 135134
-0.002019 -0.001072 0.120414 -0.018255 1.080867 -0.405919 -0.062500 1 0 0 0 0 0 2 136142
-0.002018 -0.001072 0.120413 -0.000552 1.076568 -0.410757 -0.062500 1 0 0 0 0 0 2 137146
-0.002018 -0.001072 0.120413 0.008287 1.074387 -0.412439 -0.062500 1 0 0 0 0 0 2 138151
-0.002017 -0.001072 0.120413 0.012682 1.073296 -0.413032 -0.062500 1 0 0 0 0 0 2 139123
-0.002017 -0.001072 0.120413 0.014898 1.072749 -0.413235 -0.062500 1 0 0 0 0 0 2 140141
-0.002017 -0.001072 0.120413 0.015986 1.072476 -0.413303 -0.062500 1 0 0 0 0 0 2 141139
-0.002017 -0.001072 0.120413 0.016535 1.072332 -0.413324 -0.062500 1 0 0 0 0 0 2 142139
-0.002017 -0.001072 0.120413 0.016814 1.072263 -0.413340 -0.062500 1 0 0 0 0 0 2 143138
-0.002017 -0.001072 0.120413 0.016948 1.072231 -0.413345 -0.062500 1 0 0 0 0 0 2 144138
-0.002017 -0.001072 0.120413 0.017018 1.072203 -0.413351 -0.062500 1 0 0 0 0 0 2 145137
-0.002017 -0.001072 0.120413 0.017046 1.072195 -0.413345 -0.062500 1 0 0 0 0 0 2 146138
-0.002017 -0.001072 0.120413 0.017067 1.072201 -0.413344 -0.062500 1 0 0 0 0 0 2 147144
-0.002017 -0.001072 0.120413 0.017084 1.072187 -0.413343 -0.062500 1 0 0 0 0 0 2 148124
-0.002017 -0.001072 0.120413 0.017082 1.072197 -0.413350 -0.062500 1 0 0 0 0 0 2 149123
-0.002017 -0.001072 0.120413 0.017085 1.072187 -0.413344 -0.062500 1 0 0 0 0 0 2 150139
-0.002017 -0.001072 0.120413 0.017085 1.072185 -0.413344 -0.062500 1 0 0 0 0 0 2 151137
-0.002017 -0.001072 0.120413 0.017082 1.072197 -0.413350 -0.062500 1 0 0 0 0 0 2 152137
-0.002017 -0.001072 0.120413 0.017093 1.072195 -0.413337 -0.062500 1 0 0 0 0 0 2 153136
-0.002017 -0.001072 0.120413 0.017086 1.072186 -0.413343 -0.062500 1 0 0 0 0 0 2 154138
-0.002017 -0.001072 0.120413 0.017082 1.072197 -0.413350 -0.062500 1 0 0 0 0 0 2 155137
-0.002017 -0.001072 0.120413 0.017085 1.072186 -0.413344 -0.062500 1 0 0 0 0 0 2 156137
-0.002017 -0.001072 0.120413 0.017085 1.072185 -0.413343 -0.062500 1 0 0 0 0 0 2 157140
-0.002017 -0.001072 0.120413 0.017081 1.072197 -0.413350 -0.062500 1 0 0 0 0 0 2 158138
-0.002017 -0.001072 0.120413 0.017093 1.072195 -0.413337 -0.062500 1 0 0 0 0 0 2 159137
-0.002017 -0.001072 0.120413 0.017082 1.072198 -0.413349 -0.062500 1 0 0 0 0 0 2 160139
-0.002017 -0.001072 0.120413 0.017085 1.072187 -0.413344 -0.062500 1 0 0 0 0 0 2 161136
-0.002017 -0.001072 0.120413 0.017085 1.072185 -0.413343 -0.062500 1 0 0 0 0 0 2 162138
-0.002017 -0.001072 0.120413 0.017081 1.072197 -0.413350 -0.062500 1 0 0 0 0 0 2 163137
-0.002022 -0.001054 0.120403 0.092153 0.814717 -0.269097 -0.062500 1 0 0 0 0 0 2 164139
-0.002025 -0.001045 0.120399 0.068000 0.901833 -0.339383 -0.062500 1 0 0 0 0 0 2 165136
-0.002027 -0.001040 0.120398 0.049145 0.966570 -0.375938 -0.062500 1 0 0 0 0 0 2 166137
-0.002027 -0.001038 0.120398 0.038829 1.000925 -0.389889 -0.062500 1 0 0 0 0 0 2 167137
-0.002028 -0.001037 0.120398 0.033498 1.018254 -0.394847 -0.062500 1 0 0 0 0 0 2 168138
-0.002028 -0.001036 0.120398 0.030802 1.026917 -0.396600 -0.062500 1 0 0 0 0 0 2 169137
-0.002028 -0.001036 0.120398 0.029410 1.031238 -0.397207 -0.062500 1 0 0 0 0 0 2 170142
-0.002028 -0.001036 0.120398 0.028735 1.033396 -0.397419 -0.062500 1 0 0 0 0 0 2 171228
-0.002028 -0.001036 0.120398 0.028393 1.034481 -0.397498 -0.062500 1 0 0 0 0 0 2 172219
-0.002028 -0.001036 0.120398 0.028207 1.035011 -0.397515 -0.062500 1 0 0 0 0 0 2 173227
-0.002028 -0.001036 0.120398 0.028130 1.035292 -0.397528 -0.062500 1 0 0 0 0 0 2 174225
-0.002028 -0.001036 0.120398 0.028091 1.035425 -0.397535 -0.062500 1 0 0 0 0 0 2 175218
-0.002028 -0.001036 0.120398 0.028063 1.035481 -0.397536 -0.062500 1 0 0 0 0 0 2 176192
-0.002028 -0.001036 0.120398 0.028059 1.035527 -0.397529 -0.062500 1 0 0 0 0 0 2 177192
-0.002028 -0.001036 0.120398 0.028044 1.035545 -0.397528 -0.062500 1 0 0 0 0 0 2 178220
-0.002028 -0.001036 0.120398 0.028042 1.035546 -0.397528 -0.062500 1 0 0 0 0 0 2 179216
-0.002028 -0.001036 0.120398 0.028039 1.035557 -0.397535 -0.062500 1 0 0 0 0 0 2 180190
-0.002028 -0.001036 0.120398 0.028042 1.035547 -0.397529 -0.062500 1 0 0 0 0 0 2 181189
-0.002028 -0.001036 0.120398 0.028038 1.035557 -0.397534 -0.062500 1 0 0 0 0 0 2 182190
-0.002028 -0.001036 0.120398 0.028038 1.035558 -0.397535 -0.062500 1 0 0 0 0 0 2 183216
-0.002028 -0.001036 0.120398 0.028038 1.035558 -0.397535 -0.062500 1 0 0 0 0 0 2 184199
-0.002028 -0.001036 0.120398 0.028041 1.035546 -0.397529 -0.062500 1 0 0 0 0 0 2 185219
-0.002028 -0.001036 0.120398 0.028038 1.035556 -0.397535 -0.062500 1 0 0 0 0 0 2 186214
-0.002028 -0.001036 0.120398 0.028037 1.035557 -0.397535 -0.062500 1 0 0 0 0 0 2 187199
-0.002028 -0.001036 0.120398 0.028045 1.035567 -0.397529 -0.062500 1 0 0 0 0 0 2 188214
-0.002028 -0.001036 0.120398 0.028038 1.035559 -0.397535 -0.062500 1 0 0 0 0 0 2 189196
-0.002028 -0.001036 0.120398 0.028041 1.035546 -0.397529 -0.062500 1 0 0 0 0 0 2 190197
-0.002028 -0.001036 0.120398 0.028038 1.035557 -0.397535 -0.062500 1 0 0 0 0 0 2 191213
-0.002028 -0.001036 0.120398 0.028037 1.035558 -0.397535 -0.062500 1 0 0 0 0 0 2 192197
-0.002028 -0.001036 0.120398 0.028045 1.035567 -0.397528 -0.062500 1 0 0 0 0 0 2 193212
-0.002028 -0.001036 0.120398 0.028050 1.035556 -0.397541 -0.062500 1 0 0 0 0 0 2 194198
-0.002028 -0.001036 0.120398 0.028043 1.035546 -0.397530 -0.062500 1 0 0 0 0 0 2 195141
-0.002028 -0.001036 0.120398 0.028038 1.035556 -0.397535 -0.062500 1 0 0 0 0 0 2 196132
-0.002028 -0.001036 0.120398 0.028038 1.035558 -0.397536 -0.062500 1 0 0 0 0 0 2 197142
-0.002028 -0.001036 0.120398 0.028046 1.035567 -0.397529 -0.062500 1 0 0 0 0 0 2 198132
-0.002028 -0.001036 0.120398 0.028042 1.035547 -0.397528 -0.062500 1 0 0 0 0 0 2 199142
-0.002028 -0.001036 0.120398 0.028038 1.035557 -0.397535 -0.062500 1 0 0 0 0 0 2 200131
-0.002028 -0.001036 0.120398 0.028038 1.035558 -0.397535 -0.062500 1 0 0 0 0 0 2 201143
-0.002028 -0.001036 0.120398 0.028038 1.035558 -0.397536 -0.062500 1 0 0 0 0 0 2 202131
-0.002028 -0.001036 0.120398 0.028041 1.035546 -0.397529 -0.062500 1 0 0 0 0 0 2 203140
-0.002028 -0.001036 0.120398 0.028046 1.035565 -0.397528 -0.062500 1 0 0 0 0 0 2 204139
-0.002028 -0.001036 0.120398 0.028039 1.035559 -0.397534 -0.062500 1 0 0 0 0 0 2 205138
-0.002028 -0.001036 0.120398 0.028038 1.035558 -0.397535 -0.062500 1 0 0 0 0 0 2 206148
-0.002028 -0.001036 0.120398 0.028037 1.035558 -0.397535 -0.062500 1 0 0 0 0 0 2 207167
-0.002028 -0.001036 0.120398 0.028041 1.035546 -0.397529 -0.062500 1 0 0 0 0 0 2 208131
-0.002028 -0.001036 0.120398 0.028038 1.035556 -0.397535 -0.062500 1 0 0 0 0 0 2 209139
-0.002028 -0.001036 0.120398 0.028045 1.035566 -0.397528 -0.062500 1 0 0 0 0 0 2 210146
-0.002028 -0.001036 0.120398 0.028038 1.035559 -0.397535 -0.062500 1 0 0 0 0 0 2 211147
-0.002028 -0.001036 0.120398 0.028037 1.035558 -0.397535 -0.062500 1 0 0 0 0 0 2 212137
-0.002028 -0.001036 0.120398 0.028053 1.035543 -0.397535 -0.062500 1 0 0 0 0 0 2 213153
-0.002028 -0.001036 0.120398 0.028039 1.035556 -0.397536 -0.062500 1 0 0 0 0 0 2 214146
-0.002028 -0.001036 0.120398 0.028046 1.035566 -0.397529 -0.062500 1 0 0 0 0 0 2 215145
-0.002028 -0.001036 0.120398 0.028039 1.035559 -0.397535 -0.062500 1 0 0 0 0 0 2 216146
-0.002028 -0.001036 0.120398 0.028042 1.035546 -0.397529 -0.062500 1 0 0 0 0 0 2 217119
-0.002028 -0.001036 0.120398 0.028038 1.035556 -0.397535 -0.062500 1 0 0 0 0 0 2 218145
-0.002028 -0.001036 0.120398 0.028038 1.035558 -0.397536 -0.062500 1 0 0 0 0 0 2 219148
-0.002028 -0.001036 0.120398 0.028038 1.035558 -0.397536 -0.062500 1 0 0 0 0 0 2 220146
-0.002028 -0.001036 0.120398 0.028049 1.035555 -0.397522 -0.062500 1 0 0 0 0 0 2 221152
-0.002028 -0.001036 0.120398 0.028039 1.035557 -0.397534 -0.062500 1 0 0 0 0 0 2 222118
-0.002028 -0.001036 0.120398 0.028038 1.035558 -0.397535 -0.062500 1 0 0 0 0 0 2 223232
-0.002028 -0.001036 0.120398 0.028038 1.035558 -0.397535 -0.062500 1 0 0 0 0 0 2 224223
-0.002028 -0.001036 0.120398 0.028037 1.035558 -0.397536 -0.062500 1 0 0 0 0 0 2 225215
-0.002028 -0.001036 0.120398 0.028049 1.035555 -0.397522 -0.062500 1 0 0 0 0 0 2 226216
-0.002028 -0.001036 0.120398 0.028039 1.035558 -0.397534 -0.062500 1 0 0 0 0 0 2 227215
-0.002028 -0.001036 0.120398 0.028038 1.035558 -0.397535 -0.062500 1 0 0 0 0 0 2 228190
-0.002028 -0.001036 0.120398 0.028037 1.035558 -0.397535 -0.062500 1 0 0 0 0 0 2 229190
-0.002028 -0.001036 0.120398 0.028037 1.035558 -0.397536 -0.062500 1 0 0 0 0 0 2 230211
-0.002028 -0.001036 0.120398 0.028040 1.035546 -0.397529 -0.062500 1 0 0 0 0 0 2 231214
-0.002028 -0.001036 0.120398 0.028046 1.035565 -0.397528 -0.062500 1 0 0 0 0 0 2 232190
-0.002028 -0.001036 0.120398 0.028051 1.035556 -0.397541 -0.062500 1 0 0 0 0 0 2 233188
-0.002028 -0.001036 0.120398 0.028039 1.035558 -0.397536 -0.062500 1 0 0 0 0 0 2 234190
-0.002028 -0.001036 0.120398 0.028042 1.035546 -0.397529 -0.062500 1 0 0 0 0 0 2 235213
-0.002028 -0.001036 0.120398 0.028038 1.035556 -0.397535 -0.062500 1 0 0 0 0 0 2 236190
-0.002028 -0.001036 0.120398 0.028038 1.035557 -0.397536 -0.062500 1 0 0 0 0 0 2 237180
-0.002028 -0.001036 0.120398 0.028046 1.035566 -0.397529 -0.062500 1 0 0 0 0 0 2 238211
-0.002028 -0.001036 0.120398 0.028039 1.035559 -0.397535 -0.062500 1 0 0 0 0 0 2 239220
-0.002028 -0.001036 0.120398 0.028041 1.035546 -0.397529 -0.062500 1 0 0 0 0 0 2 240255
-0.002028 -0.001036 0.120398 0.028038 1.035556 -0.397535 -0.062500 1 0 0 0 0 0 2 241214
-0.002028 -0.001036 0.120398 0.028038 1.035557 -0.397536 -0.062500 1 0 0 0 0 0 2 242220
-0.002028 -0.001036 0.120398 0.028046 1.035567 -0.397529 -0.062500 1 0 0 0 0 0 2 243219
-0.002028 -0.001036 0.120398 0.028039 1.035559 -0.397535 -0.062500 1 0 0 0 0 0 2 244191
-0.002028 -0.001036 0.120398 0.028041 1.035547 -0.397529 -0.062500 1 0 0 0 0 0 2 245222
-0.002028 -0.001036 0.120398 0.028038 1.035557 -0.397535 -0.062500 1 0 0 0 0 0 2 246217
-0.002028 -0.001036 0.120398 0.028037 1.035558 -0.397535 -0.062500 1 0 0 0 0 0 2 247220
-0.002028 -0.001036 0.120398 0.028037 1.035558 -0.397536 -0.062500 1 0 0 0 0 0 2 248216
-0.002028 -0.001036 0.120398 0.028049 1.035555 -0.397522 -0.062500 1 0 0 0 0 0 2 249223
-0.002028 -0.001036 0.120398 0.028039 1.035558 -0.397534 -0.062500 1 0 0 0 0 0 2 250214
-0.002028 -0.001036 0.120398 0.028037 1.035558 -0.397535 -0.062500 1 0 0 0 0 0 2 251188
-0.002028 -0.001036 0.120398 0.028037 1.035558 -0.397535 -0.062500 1 0 0 0 0 0 2 252189
-0.002028 -0.001036 0.120398 0.028037 1.035558 -0.397536 -0.062500 1 0 0 0 0 0 2 253198
-0.002028 -0.001036 0.120398 0.028049 1.035555 -0.397522 -0.062500 1 0 0 0 0 0 2 254219
-0.002028 -0.001036 0.120398 0.028051 1.035555 -0.397540 -0.062500 1 0 0 0 0 0 2 255214
-0.002028 -0.001036 0.120398 0.028039 1.035558 -0.397536 -0.062500 1 0 0 0 0 0 2 256189
-0.002028 -0.001036 0.120398 0.028038 1.035558 -0.397536 -0.062500 1 0 0 0 0 0 2 257208
-0.002028 -0.001036 0.120398 0.028041 1.035546 -0.397529 -0.062500 1 0 0 0 0 0 2 258187
-0.002028 -0.001036 0.120398 0.028038 1.035556 -0.397535 -0.062500 1 0 0 0 0 0 2 259179
-0.002028 -0.001036 0.120398 0.028046 1.035566 -0.397529 -0.062500 1 0 0 0 0 0 2 260196
-0.002028 -0.001036 0.120398 0.028039 1.035559 -0.397535 -0.062500 1 0 0 0 0 0 2 261214
-0.002028 -0.001036 0.120398 0.028038 1.035558 -0.397536 -0.062500 1 0 0 0 0 0 2 262194
-0.002028 -0.001036 0.120398 0.028041 1.035546 -0.397529 -0.062500 1 0 0 0 0 0 2 263212
-0.002028 -0.001036 0.120398 0.028038 1.035556 -0.397535 -0.062500 1 0 0 0 0 0 2 264195
-0.002028 -0.001036 0.120398 0.028037 1.035557 -0.397536 -0.062500 1 0 0 0 0 0 2 265211
-0.002028 -0.001036 0.120398 0.028045 1.035567 -0.397529 -0.062500 1 0 0 0 0 0 2 266194
-0.002028 -0.001036 0.120398 0.028038 1.035559 -0.397535 -0.062500 1 0 0 0 0 0 2 267211
-0.002028 -0.001036 0.120398 0.028041 1.035546 -0.397529 -0.062500 1 0 0 0 0 0 2 268197
-0.002028 -0.001036 0.120398 0.028038 1.035557 -0.397535 -0.062500 1 0 0 0 0 0 2 269212
-0.002028 -0.001036 0.120398 0.028037 1.035558 -0.397535 -0.062500 1 0 0 0 0 0 2 270195
-0.002028 -0.001036 0.120398 0.028045 1.035567 -0.397528 -0.062500 1 0 0 0 0 0 2 271214
-0.002028 -0.001036 0.120398 0.028042 1.035547 -0.397528 -0.062500 1 0 0 0 0 0 2 272196
-0.002028 -0.001036 0.120398 0.028050 1.035554 -0.397541 -0.062500 1 0 0 0 0 0 2 273210
-0.002028 -0.001036 0.120398 0.028039 1.035557 -0.397536 -0.062500 1 0 0 0 0 0 2 274212
-0.002028 -0.001036 0.120398 0.028038 1.035558 -0.397536 -0.062500 1 0 0 0 0 0 2 275195
-0.002028 -0.001036 0.120398 0.028050 1.035555 -0.397522 -0.062500 1 0 0 0 0 0 2 276210
-0.002028 -0.001036 0.120398 0.028039 1.035557 -0.397534 -0.062500 1 0 0 0 0 0 2 277195
-0.002028 -0.001036 0.120398 0.028038 1.035558 -0.397535 -0.062500 1 0 0 0 0 0 2 278209
-0.002028 -0.001036 0.120398 0.028038 1.035558 -0.397536 -0.062500 1 0 0 0 0 0 2 279130
-0.002028 -0.001036 0.120398 0.028038 1.035558 -0.397536 -0.062500 1 0 0 0 0 0 2 280138
-0.002028 -0.001036 0.120398 0.028041 1.035546 -0.397529 -0.062500 1 0 0 0 0 0 2 281129
-0.002028 -0.001036 0.120398 0.028046 1.035565 -0.397528 -0.062500 1 0 0 0 0 0 2 282138
-0.002028 -0.001036 0.120398 0.028039 1.035559 -0.397535 -0.062500 1 0 0 0 0 0 2 283128
-0.002028 -0.001036 0.120398 0.028038 1.035558 -0.397535 -0.062500 1 0 0 0 0 0 2 284139
-0.002028 -0.001036 0.120398 0.028037 1.035558 -0.397536 -0.062500 1 0 0 0 0 0 2 285146
-0.002028 -0.001036 0.120398 0.028041 1.035546 -0.397529 -0.062500 1 0 0 0 0 0 2 286129
-0.002028 -0.001036 0.120398 0.028038 1.035556 -0.397535 -0.062500 1 0 0 0 0 0 2 287167
-0.002028 -0.001036 0.120398 0.028046 1.035566 -0.397528 -0.062500 1 0 0 0 0 0 2 288156
-0.002028 -0.001036 0.120398 0.028038 1.035559 -0.397535 -0.062500 1 0 0 0 0 0 2 289133
-0.002028 -0.001036 0.120398 0.028041 1.035546 -0.397529 -0.062500 1 0 0 0 0 0 2 290138
-0.002028 -0.001036 0.120398 0.028038 1.035556 -0.397535 -0.062500 1 0 0 0 0 0 2 291136
-0.002028 -0.001036 0.120398 0.028037 1.035558 -0.397535 -0.062500 1 0 0 0 0 0 2 292139
-0.002028 -0.001036 0.120398 0.028037 1.035558 -0.397536 -0.062500 1 0 0 0 0 0 2 293129
-0.002028 -0.001036 0.120398 0.028045 1.035567 -0.397529 -0.062500 1 0 0 0 0 0 2 294139
-0.002028 -0.001036 0.120398 0.028054 1.035544 -0.397534 -0.062500 1 0 0 0 0 0 2 295135
-0.002028 -0.001036 0.120398 0.028040 1.035556 -0.397535 -0.062500 1 0 0 0 0 0 2 296133
-0.002028 -0.001036 0.120398 0.028038 1.035558 -0.397536 -0.062500 1 0 0 0 0 0 2 297116
-0.002028 -0.001036 0.120398 0.028038 1.035558 -0.397536 -0.062500 1 0 0 0 0 0 2 298132
-0.002028 -0.001036 0.120398 0.028049 1.035555 -0.397522 -0.062500 1 0 0 0 0 0 2 299136
-0.002028 -0.001036 0.120398 0.028039 1.035557 -0.397534 -0.062500 1 0 0 0 0 0 2 300116
-0.002028 -0.001036 0.120398 0.028038 1.035558 -0.397535 -0.062500 1 0 0 0 0 0 2 301135
-0.002028 -0.001036 0.120398 0.028038 1.035558 -0.397536 -0.062500 1 0 0 0 0 0 2 302139
-0.002028 -0.001036 0.120398 0.028037 1.035558 -0.397536 -0.062500 1 0 0 0 0 0 2 303136
-0.002028 -0.001036 0.120398 0.028049 1.035555 -0.397522 -0.062500 1 0 0 0 0 0 2 304139
-0.002028 -0.001036 0.120398 0.028039 1.035558 -0.397534 -0.062500 1 0 0 0 0 0 2 305135
-0.002028 -0.001036 0.120398 0.028038 1.035558 -0.397535 -0.062500 1 0 0 0 0 0 2 306134
-0.002028 -0.001036 0.120398 0.028037 1.035558 -0.397535 -0.062500 1 0 0 0 0 0 2 307134
-0.002028 -0.001036 0.120398 0.028041 1.035546 -0.397529 -0.062500 1 0 0 0 0 0 2 308132
-0.002028 -0.001036 0.120398 0.028038 1.035556 -0.397535 -0.062500 1 0 0 0 0 0 2 309116
-0.002028 -0.001036 0.120398 0.028046 1.035566 -0.397528 -0.062500 1 0 0 0 0 0 2 310132
-0.002028 -0.001036 0.120398 0.028038 1.035559 -0.397534 -0.062500 1 0 0 0 0 0 2 311132
-0.002028 -0.001036 0.120398 0.028037 1.035558 -0.397535 -0.062500 1 0 0 0 0 0 2 312133
-0.002028 -0.001036 0.120398 0.028041 1.035546 -0.397529 -0.062500 1 0 0 0 0 0 2 313131
-0.002028 -0.001036 0.120398 0.028050 1.035554 -0.397541 -0.062500 1 0 0 0 0 0 2 314133
-0.002028 -0.001036 0.120398 0.028039 1.035557 -0.397536 -0.062500 1 0 0 0 0 0 2 315215
-0.002028 -0.001036 0.120398 0.028046 1.035566 -0.397529 -0.062500 1 0 0 0 0 0 2 316215
-0.002028 -0.001036 0.120398 0.028039 1.035559 -0.397535 -0.062500 1 0 0 0 0 0 2 317209
-0.002028 -0.001036 0.120398 0.028041 1.035546 -0.397529 -0.062500 1 0 0 0 0 0 2 318217
-0.002028 -0.001036 0.120398 0.028038 1.035556 -0.397535 -0.062500 1 0 0 0 0 0 2 319209
-0.002028 -0.001036 0.120398 0.028038 1.035558 -0.397536 -0.062500 1 0 0 0 0 0 2 320216
-0.002028 -0.001036 0.120398 0.028046 1.035567 -0.397529 -0.062500 1 0 0 0 0 0 2 321210
-0.002028 -0.001036 0.120398 0.028042 1.035547 -0.397528 -0.062500 1 0 0 0 0 0 2 322187
-0.002028 -0.001036 0.120398 0.028038 1.035557 -0.397535 -0.062500 1 0 0 0 0 0 2 323208
-0.002028 -0.001036 0.120398 0.028038 1.035558 -0.397535 -0.062500 1 0 0 0 0 0 2 324205
-0.002028 -0.001036 0.120398 0.028037 1.035558 -0.397536 -0.062500 1 0 0 0 0 0 2 325187
-0.002028 -0.001036 0.120398 0.028037 1.035558 -0.397536 -0.062500 1 0 0 0 0 0 2 326220
-0.002028 -0.001036 0.120398 0.028049 1.035555 -0.397522 -0.062500 1 0 0 0 0 0 2 327214
-0.002028 -0.001036 0.120398 0.028039 1.035558 -0.397534 -0.062500 1 0 0 0 0 0 2 328216
-0.002028 -0.001036 0.120398 0.028038 1.035558 -0.397535 -0.062500 1 0 0 0 0 0 2 329212
-0.002028 -0.001036 0.120398 0.028037 1.035558 -0.397535 -0.062500 1 0 0 0 0 0 2 330221
-0.002028 -0.001036 0.120398 0.028041 1.035546 -0.397529 -0.062500 1 0 0 0 0 0 2 331211
-0.002028 -0.001036 0.120398 0.028037 1.035556 -0.397535 -0.062500 1 0 0 0 0 0 2 332187
-0.002028 -0.001036 0.120398 0.028045 1.035566 -0.397528 -0.062500 1 0 0 0 0 0 2 333184
-0.002028 -0.001036 0.120398 0.028050 1.035556 -0.397541 -0.062500 1 0 0 0 0 0 2 334185
-0.002028 -0.001036 0.120398 0.028039 1.035558 -0.397536 -0.062500 1 0 0 0 0 0 2 335219
-0.002028 -0.001036 0.120398 0.028041 1.035546 -0.397529 -0.062500 1 0 0 0 0 0 2 336185
-0.002028 -0.001036 0.120398 0.028038 1.035556 -0.397535 -0.062500 1 0 0 0 0 0 2 337187
-0.002028 -0.001036 0.120398 0.028046 1.035566 -0.397529 -0.062500 1 0 0 0 0 0 2 338208
-0.002028 -0.001036 0.120398 0.028039 1.035559 -0.397535 -0.062500 1 0 0 0 0 0 2 339211
-0.002028 -0.001036 0.120398 0.028041 1.035546 -0.397529 -0.062500 1 0 0 0 0 0 2 340192
-0.002028 -0.001036 0.120398 0.028038 1.035556 -0.397535 -0.062500 1 0 0 0 0 0 2 341192
-0.002028 -0.001036 0.120398 0.028038 1.035557 -0.397535 -0.062500 1 0 0 0 0 0 2 342205
-0.002028 -0.001036 0.120398 0.028037 1.035558 -0.397536 -0.062500 1 0 0 0 0 0 2 343194
-0.002028 -0.001036 0.120398 0.028046 1.035567 -0.397529 -0.062500 1 0 0 0 0 0 2 344209
-0.002028 -0.001036 0.120398 0.028042 1.035547 -0.397528 -0.062500 1 0 0 0 0 0 2 345192
-0.002028 -0.001036 0.120398 0.028038 1.035557 -0.397535 -0.062500 1 0 0 0 0 0 2 346207
-0.002028 -0.001036 0.120398 0.028037 1.035558 -0.397535 -0.062500 1 0 0 0 0 0 2 347193
-0.002028 -0.001036 0.120398 0.028037 1.035558 -0.397536 -0.062500 1 0 0 0 0 0 2 348205
-0.002028 -0.001036 0.120398 0.028049 1.035555 -0.397522 -0.062500 1 0 0 0 0 0 2 349193
-0.002028 -0.001036 0.120398 0.028039 1.035557 -0.397534 -0.062500 1 0 0 0 0 0 2 350207
-0.002028 -0.001036 0.120398 0.028038 1.035558 -0.397535 -0.062500 1 0 0 0 0 0 2 351192
-0.002028 -0.001036 0.120398 0.028037 1.035558 -0.397535 -0.062500 1 0 0 0 0 0 2 352210
-0.002028 -0.001036 0.120398 0.028037 1.035558 -0.397535 -0.062500 1 0 0 0 0 0 2 353192
-0.002028 -0.001036 0.120398 0.028040 1.035546 -0.397529 -0.062500 1 0 0 0 0 0 2 354210
-0.002028 -0.001036 0.120398 0.028058 1.035562 -0.397534 -0.062500 1 0 0 0 0 0 2 355193
-0.002028 -0.001036 0.120398 0.028040 1.035558 -0.397535 -0.062500 1 0 0 0 0 0 2 356207
-0.002028 -0.001036 0.120398 0.028038 1.035558 -0.397536 -0.062500 1 0 0 0 0 0 2 357209
-0.002028 -0.001036 0.120398 0.028041 1.035546 -0.397529 -0.062500 1 0 0 0 0 0 2 358192
-0.002028 -0.001036 0.120398 0.028038 1.035556 -0.397535 -0.062500 1 0 0 0 0 0 2 359207
-0.002028 -0.001036 0.120398 0.028046 1.035566 -0.397528 -0.062500 1 0 0 0 0 0 2 360192
-0.002028 -0.001036 0.120398 0.028039 1.035559 -0.397535 -0.062500 1 0 0 0 0 0 2 361209
-0.002028 -0.001036 0.120398 0.028038 1.035558 -0.397535 -0.062500 1 0 0 0 0 0 2 362191
-0.002028 -0.001036 0.120398 0.028041 1.035546 -0.397529 -0.062500 1 0 0 0 0 0 2 363136
-0.002028 -0.001036 0.120398 0.028038 1.035556 -0.397535 -0.062500 1 0 0 0 0 0 2 364126
-0.002028 -0.001036 0.120398 0.028037 1.035557 -0.397535 -0.062500 1 0 0 0 0 0 2 365135
-0.002028 -0.001036 0.120398 0.028046 1.035567 -0.397529 -0.062500 1 0 0 0 0 0 2 366127
-0.002028 -0.001036 0.120398 0.028038 1.035559 -0.397535 -0.062500 1 0 0 0 0 0 2 367135
-0.002028 -0.001036 0.120398 0.028041 1.035546 -0.397529 -0.062500 1 0 0 0 0 0 2 368144
-0.002028 -0.001036 0.120398 0.028038 1.035557 -0.397535 -0.062500 1 0 0 0 0 0 2 369139
-0.002028 -0.001036 0.120398 0.028037 1.035558 -0.397535 -0.062500 1 0 0 0 0 0 2 370134
-0.002028 -0.001036 0.120398 0.028045 1.035567 -0.397528 -0.062500 1 0 0 0 0 0 2 371150
-0.002028 -0.001036 0.120398 0.028038 1.035559 -0.397535 -0.062500 1 0 0 0 0 0 2 372148
-0.002028 -0.001036 0.120398 0.028041 1.035547 -0.397529 -0.062500 1 0 0 0 0 0 2 373139
-0.002028 -0.001036 0.120398 0.028050 1.035554 -0.397541 -0.062500 1 0 0 0 0 0 2 374126
-0.002028 -0.001036 0.120398 0.028039 1.035557 -0.397536 -0.062500 1 0 0 0 0 0 2 375141
-0.002028 -0.001036 0.120398 0.028038 1.035558 -0.397536 -0.062500 1 0 0 0 0 0 2 376132
-0.002028 -0.001036 0.120398 0.028049 1.035555 -0.397522 -0.062500 1 0 0 0 0 0 2 377149
-0.002028 -0.001036 0.120398 0.028039 1.035557 -0.397534 -0.062500 1 0 0 0 0 0 2 378143
-0.002028 -0.001036 0.120398 0.028038 1.035558 -0.397535 -0.062500 1 0 0 0 0 0 2 379142
-0.002028 -0.001036 0.120398 0.028038 1.035558 -0.397536 -0.062500 1 0 0 0 0 0 2 380137
-0.002028 -0.001036 0.120398 0.028041 1.035546 -0.397529 -0.062500 1 0 0 0 0 0 2 381113
-0.002028 -0.001036 0.120398 0.028038 1.035556 -0.397535 -0.062500 1 0 0 0 0 0 2 382142
-0.002028 -0.001036 0.120398 0.028046 1.035566 -0.397528 -0.062500 1 0 0 0 0 0 2 383142
-0.002028 -0.001036 0.120398 0.028039 1.035559 -0.397535 -0.062500 1 0 0 0 0 0 2 384142
-0.002028 -0.001036 0.120398 0.028038 1.035558 -0.397535 -0.062500 1 0 0 0 0 0 2 385142
-0.002028 -0.001036 0.120398 0.028041 1.035546 -0.397529 -0.062500 1 0 0 0 0 0 2 386117
-0.002028 -0.001036 0.120398 0.028038 1.035556 -0.397535 -0.062500 1 0 0 0 0 0 2 387145
-0.002028 -0.001036 0.120398 0.028046 1.035566 -0.397528 -0.062500 1 0 0 0 0 0 2 388144
-0.002028 -0.001036 0.120398 0.028038 1.035559 -0.397535 -0.062500 1 0 0 0 0 0 2 389144
-0.002028 -0.001036 0.120398 0.028037 1.035558 -0.397535 -0.062500 1 0 0 0 0 0 2 390111
-0.002028 -0.001036 0.120398 0.028041 1.035546 -0.397529 -0.062500 1 0 0 0 0 0 2 391153
-0.002028 -0.001036 0.120398 0.028038 1.035557 -0.397535 -0.062500 1 0 0 0 0 0 2 392156
-0.002028 -0.001036 0.120398 0.028037 1.035558 -0.397535 -0.062500 1 0 0 0 0 0 2 393150
-0.002028 -0.001036 0.120398 0.028045 1.035567 -0.397528 -0.062500 1 0 0 0 0 0 2 394151
-0.002028 -0.001036 0.120398 0.028054 1.035544 -0.397534 -0.062500 1 0 0 0 0 0 2 395151
-0.002028 -0.001036 0.120398 0.028040 1.035556 -0.397535 -0.062500 1 0 0 0 0 0 2 396150
-0.002028 -0.001036 0.120398 0.028038 1.035557 -0.397536 -0.062500 1 0 0 0 0 0 2 397149
-0.002028 -0.001036 0.120398 0.028038 1.035558 -0.397536 -0.062500 1 0 0 0 0 0 2 398149
-0.002028 -0.001036 0.120398 0.028049 1.035555 -0.397522 -0.062500 1 0 0 0 0 0 2 399211
-0.002028 -0.001036 0.120398 0.028039 1.035557 -0.397534 -0.062500 1 0 0 0 0 0 2 400209
-0.002028 -0.001036 0.120398 0.028038 1.035558 -0.397535 -0.062500 1 0 0 0 0 0 2 401217
-0.002028 -0.001036 0.120398 0.028038 1.035558 -0.397535 -0.062500 1 0 0 0 0 0 2 402185
-0.002028 -0.001036 0.120398 0.028038 1.035558 -0.397536 -0.062500 1 0 0 0 0 0 2 403184
-0.002028 -0.001036 0.120398 0.028041 1.035546 -0.397529 -0.062500 1 0 0 0 0 0 2 404183
-0.002028 -0.001036 0.120398 0.028046 1.035565 -0.397528 -0.062500 1 0 0 0 0 0 2 405212
-0.002028 -0.001036 0.120398 0.028039 1.035559 -0.397534 -0.062500 1 0 0 0 0 0 2 406216
-0.002028 -0.001036 0.120398 0.028038 1.035558 -0.397535 -0.062500 1 0 0 0 0 0 2 407225
-0.002028 -0.001036 0.120398 0.028037 1.035558 -0.397536 -0.062500 1 0 0 0 0 0 2 408207
-0.002028 -0.001036 0.120398 0.028041 1.035546 -0.397529 -0.062500 1 0 0 0 0 0 2 409210
-0.002028 -0.001036 0.120398 0.028038 1.035556 -0.397535 -0.062500 1 0 0 0 0 0 2 410193
-0.002028 -0.001036 0.120398 0.028045 1.035566 -0.397528 -0.062500 1 0 0 0 0 0 2 411212
-0.002028 -0.001036 0.120398 0.028038 1.035559 -0.397535 -0.062500 1 0 0 0 0 0 2 412214
-0.002028 -0.001036 0.120398 0.028037 1.035558 -0.397535 -0.062500 1 0 0 0 0 0 2 413207
-0.002028 -0.001036 0.120398 0.028041 1.035546 -0.397529 -0.062500 1 0 0 0 0 0 2 414218
-0.002028 -0.001036 0.120398 0.028050 1.035554 -0.397541 -0.062500 1 0 0 0 0 0 2 415207
-0.002028 -0.001036 0.120398 0.028047 1.035566 -0.397529 -0.062500 1 0 0 0 0 0 2 416185
-0.002028 -0.001036 0.120398 0.028039 1.035559 -0.397535 -0.062500 1 0 0 0 0 0 2 417211
-0.002028 -0.001036 0.120398 0.028042 1.035546 -0.397529 -0.062500 1 0 0 0 0 0 2 418182
-0.002028 -0.001036 0.120398 0.028038 1.035556 -0.397535 -0.062500 1 0 0 0 0 0 2 419184
-0.002028 -0.001036 0.120398 0.028038 1.035557 -0.397536 -0.062500 1 0 0 0 0 0 2 420184
-0.002028 -0.001036 0.120398 0.028046 1.035567 -0.397529 -0.062500 1 0 0 0 0 0 2 421181
-0.002028 -0.001036 0.120398 0.028039 1.035559 -0.397535 -0.062500 1 0 0 0 0 0 2 422183
-0.002028 -0.001036 0.120398 0.028041 1.035547 -0.397529 -0.062500 1 0 0 0 0 0 2 423237
-0.002028 -0.001036 0.120398 0.028038 1.035557 -0.397535 -0.062500 1 0 0 0 0 0 2 424206
-0.002028 -0.001036 0.120398 0.028038 1.035558 -0.397535 -0.062500 1 0 0 0 0 0 2 425192
-0.002028 -0.001036 0.120398 0.028037 1.035558 -0.397536 -0.062500 1 0 0 0 0 0 2 426205
-0.002028 -0.001036 0.120398 0.028049 1.035555 -0.397522 -0.062500 1 0 0 0 0 0 2 427192
-0.002028 -0.001036 0.120398 0.028039 1.035558 -0.397534 -0.062500 1 0 0 0 0 0 2 428204
-0.002028 -0.001036 0.120398 0.028038 1.035558 -0.397535 -0.062500 1 0 0 0 0 0 2 429188
-0.002028 -0.001036 0.120398 0.028037 1.035558 -0.397535 -0.062500 1 0 0 0 0 0 2 430207
-0.002028 -0.001036 0.120398 0.028037 1.035558 -0.397536 -0.062500 1 0 0 0 0 0 2 431189
-0.002028 -0.001036 0.120398 0.028040 1.035546 -0.397529 -0.062500 1 0 0 0 0 0 2 432205
-0.002028 -0.001036 0.120398 0.028046 1.035565 -0.397528 -0.062500 1 0 0 0 0 0 2 433190
-0.002028 -0.001036 0.120398 0.028051 1.035556 -0.397541 -0.062500 1 0 0 0 0 0 2 434204
-0.002028 -0.001036 0.120398 0.028039 1.035558 -0.397536 -0.062500 1 0 0 0 0 0 2 435192
-0.002028 -0.001036 0.120398 0.028042 1.035546 -0.397529 -0.062500 1 0 0 0 0 0 2 436207
-0.002028 -0.001036 0.120398 0.028038 1.035556 -0.397535 -0.062500 1 0 0 0 0 0 2 437189
-0.002028 -0.001036 0.120398 0.028046 1.035566 -0.397529 -0.062500 1 0 0 0 0 0 2 438206
-0.002028 -0.001036 0.120398 0.028039 1.035559 -0.397535 -0.062500 1 0 0 0 0 0 2 439190
-0.002028 -0.001036 0.120398 0.028038 1.035558 -0.397536 -0.062500 1 0 0 0 0 0 2 440206
-0.002028 -0.001036 0.120398 0.028041 1.035546 -0.397529 -0.062500 1 0 0 0 0 0 2 441207
-0.002028 -0.001036 0.120398 0.028038 1.035556 -0.397535 -0.062500 1 0 0 0 0 0 2 442190
-0.002028 -0.001036 0.120398 0.028038 1.035557 -0.397536 -0.062500 1 0 0 0 0 0 2 443207
-0.002028 -0.001036 0.120398 0.028046 1.035567 -0.397529 -0.062500 1 0 0 0 0 0 2 444189
-0.002028 -0.001036 0.120398 0.028038 1.035559 -0.397535 -0.062500 1 0 0 0 0 0 2 445204
-0.002028 -0.001036 0.120398 0.028041 1.035546 -0.397529 -0.062500 1 0 0 0 0 0 2 446189
-0.002028 -0.001036 0.120398 0.028038 1.035557 -0.397535 -0.062500 1 0 0 0 0 0 2 447134
-0.002028 -0.001036 0.120398 0.028037 1.035558 -0.397535 -0.062500 1 0 0 0 0 0 2 448123
-0.002028 -0.001036 0.120398 0.028046 1.035567 -0.397529 -0.062500 1 0 0 0 0 0 2 449132
-0.002028 -0.001036 0.120398 0.028042 1.035547 -0.397528 -0.062500 1 0 0 0 0 0 2 450123
-0.002028 -0.001036 0.120398 0.028038 1.035557 -0.397534 -0.062500 1 0 0 0 0 0 2 451133
-0.002028 -0.001036 0.120398 0.028037 1.035558 -0.397535 -0.062500 1 0 0 0 0 0 2 452120
-0.002028 -0.001036 0.120398 0.028037 1.035558 -0.397535 -0.062500 1 0 0 0 0 0 2 453137
-0.002028 -0.001036 0.120398 0.028037 1.035558 -0.397536 -0.062500 1 0 0 0 0 0 2 454130
-0.002028 -0.001036 0.120398 0.028049 1.035555 -0.397522 -0.062500 1 0 0 0 0 0 2 455143
-0.002028 -0.001036 0.120398 0.028051 1.035555 -0.397540 -0.062500 1 0 0 0 0 0 2 456126
-0.002028 -0.001036 0.120398 0.028039 1.035558 -0.397536 -0.062500 1 0 0 0 0 0 2 457132
-0.002028 -0.001036 0.120398 0.028038 1.035558 -0.397536 -0.062500 1 0 0 0 0 0 2 458131
-0.002028 -0.001036 0.120398 0.028041 1.035546 -0.397529 -0.062500 1 0 0 0 0 0 2 459118
-0.002028 -0.001036 0.120398 0.028038 1.035556 -0.397535 -0.062500 1 0 0 0 0 0 2 460124
-0.002028 -0.001036 0.120398 0.028046 1.035566 -0.397529 -0.062500 1 0 0 0 0 0 2 461134
-0.002028 -0.001036 0.120398 0.028039 1.035559 -0.397535 -0.062500 1 0 0 0 0 0 2 462115
-0.002028 -0.001036 0.120398 0.028038 1.035558 -0.397536 -0.062500 1 0 0 0 0 0 2 463128
-0.002028 -0.001036 0.120398 0.028041 1.035546 -0.397529 -0.062500 1 0 0 0 0 0 2 464128
-0.002028 -0.001036 0.120398 0.028038 1.035556 -0.397535 -0.062500 1 0 0 0 0 0 2 465129
-0.002028 -0.001036 0.120398 0.028046 1.035566 -0.397528 -0.062500 1 0 0 0 0 0 2 466128
-0.002028 -0.001036 0.120398 0.028038 1.035559 -0.397535 -0.062500 1 0 0 0 0 0 2 467130
-0.002028 -0.001036 0.120398 0.028041 1.035546 -0.397529 -0.062500 1 0 0 0 0 0 2 468125
-0.002028 -0.001036 0.120398 0.028038 1.035556 -0.397535 -0.062500 1 0 0 0 0 0 2 469133
-0.002028 -0.001036 0.120398 0.028037 1.035558 -0.397535 -0.062500 1 0 0 0 0 0 2 470130
-0.002028 -0.001036 0.120398 0.028037 1.035558 -0.397536 -0.062500 1 0 0 0 0 0 2 471137
-0.002028 -0.001036 0.120398 0.028045 1.035567 -0.397529 -0.062500 1 0 0 0 0 0 2 472130
-0.002028 -0.001036 0.120398 0.028042 1.035547 -0.397528 -0.062500 1 0 0 0 0 0 2 473127
-0.002028 -0.001036 0.120398 0.028050 1.035554 -0.397541 -0.062500 1 0 0 0 0 0 2 474128
-0.002028 -0.001036 0.120398 0.028039 1.035557 -0.397536 -0.062500 1 0 0 0 0 0 2 475130
-0.002028 -0.001036 0.120398 0.028038 1.035558 -0.397536 -0.062500 1 0 0 0 0 0 2 476127
-0.002028 -0.001036 0.120398 0.028050 1.035555 -0.397522 -0.062500 1 0 0 0 0 0 2 477128
-0.002028 -0.001036 0.120398 0.028039 1.035557 -0.397534 -0.062500 1 0 0 0 0 0 2 478126
-0.002028 -0.001036 0.120398 0.028038 1.035558 -0.397535 -0.062500 1 0 0 0 0 0 2 479129
-0.002028 -0.001036 0.120398 0.028038 1.035558 -0.397536 -0.062500 1 0 0 0 0 0 2 480126
-0.002028 -0.001036 0.120398 0.028038 1.035558 -0.397536 -0.062500 1 0 0 0 0 0 2 481127
-0.002028 -0.001036 0.120398 0.028041 1.035546 -0.397529 -0.062500 1 0 0 0 0 0 2 482126
-0.002028 -0.001036 0.120398 0.028046 1.035565 -0.397528 -0.062500 1 0 0 0 0 0 2 483128
-0.002028 -0.001036 0.120398 0.028039 1.035559 -0.397535 -0.062500 1 0 0 0 0 0 2 484110
-0.002028 -0.001036 0.120398 0.028038 1.035558 -0.397535 -0.062500 1 0 0 0 0 0 2 485129
-0.002028 -0.001036 0.120398 0.028041 1.035546 -0.397529 -0.062500 1 0 0 0 0 0 2 486111
-0.002028 -0.001036 0.120398 0.028038 1.035556 -0.397535 -0.062500 1 0 0 0 0 0 2 487128
-0.002028 -0.001036 0.120398 0.028037 1.035557 -0.397535 -0.062500 1 0 0 0 0 0 2 488126
-0.002028 -0.001036 0.120398 0.028045 1.035566 -0.397529 -0.062500 1 0 0 0 0 0 2 489110
-0.002028 -0.001036 0.120398 0.028038 1.035559 -0.397535 -0.062500 1 0 0 0 0 0 2 490126
-0.002028 -0.001036 0.120398 0.028041 1.035546 -0.397529 -0.062500 1 0 0 0 0 0 2 491126
-0.002028 -0.001036 0.120398 0.028038 1.035556 -0.397535 -0.062500 1 0 0 0 0 0 2 492127
-0.002028 -0.001036 0.120398 0.028037 1.035558 -0.397535 -0.062500 1 0 0 0 0 0 2 493128
-0.002028 -0.001036 0.120398 0.028045 1.035567 -0.397528 -0.062500 1 0 0 0 0 0 2 494121
-0.002028 -0.001036 0.120398 0.028050 1.035556 -0.397541 -0.062500 1 0 0 0 0 0 2 495207
-0.002028 -0.001036 0.120398 0.028043 1.035546 -0.397530 -0.062500 1 0 0 0 0 0 2 496214
-0.002028 -0.001036 0.120398 0.028038 1.035556 -0.397535 -0.062500 1 0 0 0 0 0 2 497205
-0.002028 -0.001036 0.120398 0.028038 1.035558 -0.397536 -0.062500 1 0 0 0 0 0 2 498208
-0.002028 -0.001036 0.120398 0.028046 1.035567 -0.397529 -0.062500 1 0 0 0 0 0 2 499204
-0.002028 -0.001036 0.120398 0.028042 1.035547 -0.397528 -0.062500 1 0 0 0 0 0 2 500183
-0.002028 -0.001036 0.120398 0.028038 1.035557 -0.397535 -0.062500 1 0 0 0 0 0 2 501179
-0.002028 -0.001036 0.120398 0.028038 1.035558 -0.397535 -0.062500 1 0 0 0 0 0 2 502212
-0.002028 -0.001036 0.120398 0.028038 1.035558 -0.397536 -0.062500 1 0 0 0 0 0 2 503203
-0.002028 -0.001036 0.120398 0.028037 1.035558 -0.397536 -0.062500 1 0 0 0 0 0 2 504183
-0.002028 -0.001036 0.120398 0.028049 1.035555 -0.397522 -0.062500 1 0 0 0 0 0 2 505180
-0.002028 -0.001036 0.120398 0.028039 1.035558 -0.397534 -0.062500 1 0 0 0 0 0 2 506172
-0.002028 -0.001036 0.120398 0.028038 1.035558 -0.397535 -0.062500 1 0 0 0 0 0 2 507207
-0.002028 -0.001036 0.120398 0.028037 1.035558 -0.397535 -0.062500 1 0 0 0 0 0 2 508188
-0.002028 -0.001036 0.120398 0.028041 1.035546 -0.397529 -0.062500 1 0 0 0 0 0 2 509203
-0.002028 -0.001036 0.120398 0.028038 1.035556 -0.397535 -0.062500 1 0 0 0 0 0 2 510187
-0.002028 -0.001036 0.120398 0.028046 1.035566 -0.397528 -0.062500 1 0 0 0 0 0 2 511206
-0.002028 -0.001036 0.120398 0.028038 1.035559 -0.397535 -0.062500 1 0 0 0 0 0 2 512187
-0.002028 -0.001036 0.120398 0.028037 1.035558 -0.397535 -0.062500 1 0 0 0 0 0 2 513203
-0.002028 -0.001036 0.120398 0.028041 1.035546 -0.397529 -0.062500 1 0 0 0 0 0 2 514188
-0.002028 -0.001036 0.120398 0.028050 1.035554 -0.397541 -0.062500 1 0 0 0 0 0 2 515203
-0.002028 -0.001036 0.120398 0.028047 1.035566 -0.397529 -0.062500 1 0 0 0 0 0 2 516187
-0.002028 -0.001036 0.120398 0.028039 1.035559 -0.397535 -0.062500 1 0 0 0 0 0 2 517203
-0.002028 -0.001036 0.120398 0.028042 1.035546 -0.397529 -0.062500 1 0 0 0 0 0 2 518188
-0.002028 -0.001036 0.120398 0.028038 1.035556 -0.397535 -0.062500 1 0 0 0 0 0 2 519132
-0.002028 -0.001036 0.120398 0.028038 1.035557 -0.397536 -0.062500 1 0 0 0 0 0 2 520121
-0.002028 -0.001036 0.120398 0.028038 1.035558 -0.397536 -0.062500 1 0 0 0 0 0 2 521130
-0.002028 -0.001036 0.120398 0.028046 1.035567 -0.397529 -0.062500 1 0 0 0 0 0 2 522120
-0.002028 -0.001036 0.120398 0.028042 1.035547 -0.397528 -0.062500 1 0 0 0 0 0 2 523130
-0.002028 -0.001036 0.120398 0.028038 1.035557 -0.397535 -0.062500 1 0 0 0 0 0 2 524133
-0.002028 -0.001036 0.120398 0.028038 1.035558 -0.397535 -0.062500 1 0 0 0 0 0 2 525120
-0.002028 -0.001036 0.120398 0.028037 1.035558 -0.397536 -0.062500 1 0 0 0 0 0 2 526131
-0.002028 -0.001036 0.120398 0.028049 1.035555 -0.397522 -0.062500 1 0 0 0 0 0 2 527141
-0.002028 -0.001036 0.120398 0.028039 1.035557 -0.397534 -0.062500 1 0 0 0 0 0 2 528125
-0.002028 -0.001036 0.120398 0.028038 1.035558 -0.397535 -0.062500 1 0 0 0 0 0 2 529127
-0.002028 -0.001036 0.120398 0.028037 1.035558 -0.397535 -0.062500 1 0 0 0 0 0 2 530129
-0.002028 -0.001036 0.120398 0.028037 1.035558 -0.397536 -0.062500 1 0 0 0 0 0 2 531131
-0.002028 -0.001036 0.120398 0.028041 1.035546 -0.397529 -0.062500 1 0 0 0 0 0 2 532134
-0.002028 -0.001036 0.120398 0.028046 1.035565 -0.397528 -0.062500 1 0 0 0 0 0 2 533121
-0.002028 -0.001036 0.120398 0.028051 1.035556 -0.397541 -0.062500 1 0 0 0 0 0 2 534129
-0.002028 -0.001036 0.120398 0.028039 1.035558 -0.397536 -0.062500 1 0 0 0 0 0 2 535129
-0.002028 -0.001036 0.120398 0.028042 1.035546 -0.397529 -0.062500 1 0 0 0 0 0 2 536130
-0.002028 -0.001036 0.120398 0.028038 1.035556 -0.397535 -0.062500 1 0 0 0 0 0 2 537128
-0.002028 -0.001036 0.120398 0.028038 1.035557 -0.397536 -0.062500 1 0 0 0 0 0 2 538126
-0.002028 -0.001036 0.120398 0.028046 1.035566 -0.397529 -0.062500 1 0 0 0 0 0 2 539128
-0.002028 -0.001036 0.120398 0.028039 1.035559 -0.397535 -0.062500 1 0 0 0 0 0 2 540126
-0.002028 -0.001036 0.120398 0.028041 1.035546 -0.397529 -0.062500 1 0 0 0 0 0 2 541126
-0.002028 -0.001036 0.120398 0.028038 1.035556 -0.397535 -0.062500 1 0 0 0 0 0 2 542125
-0.002028 -0.001036 0.120398 0.028038 1.035557 -0.397536 -0.062500 1 0 0 0 0 0 2 543127
-0.002028 -0.001036 0.120398 0.028046 1.035567 -0.397529 -0.062500 1 0 0 0 0 0 2 544128
-0.002028 -0.001036 0.120398 0.028039 1.035559 -0.397535 -0.062500 1 0 0 0 0 0 2 545133
-0.002028 -0.001036 0.120398 0.028041 1.035546 -0.397529 -0.062500 1 0 0 0 0 0 2 546128
-0.002028 -0.001036 0.120398 0.028038 1.035557 -0.397535 -0.062500 1 0 0 0 0 0 2 547132
-0.002028 -0.001036 0.120398 0.028037 1.035558 -0.397535 -0.062500 1 0 0 0 0 0 2 548125
-0.002028 -0.001036 0.120398 0.028037 1.035558 -0.397536 -0.062500 1 0 0 0 0 0 2 549107
-0.002028 -0.001036 0.120398 0.028049 1.035555 -0.397522 -0.062500 1 0 0 0 0 0 2 550124
-0.002028 -0.001036 0.120398 0.028039 1.035557 -0.397534 -0.062500 1 0 0 0 0 0 2 551124
-0.002028 -0.001036 0.120398 0.028038 1.035558 -0.397535 -0.062500 1 0 0 0 0 0 2 552123
-0.002028 -0.001036 0.120398 0.028037 1.035558 -0.397535 -0.062500 1 0 0 0 0 0 2 553125
-0.002028 -0.001036 0.120398 0.028037 1.035558 -0.397536 -0.062500 1 0 0 0 0 0 2 554124
-0.002028 -0.001036 0.120398 0.028049 1.035555 -0.397522 -0.062500 1 0 0 0 0 0 2 555126
-0.002028 -0.001036 0.120398 0.028051 1.035555 -0.397540 -0.062500 1 0 0 0 0 0 2 556123
-0.002028 -0.001036 0.120398 0.028039 1.035558 -0.397536 -0.062500 1 0 0 0 0 0 2 557124
-0.002028 -0.001036 0.120398 0.028038 1.035558 -0.397536 -0.062500 1 0 0 0 0 0 2 558127
-0.002028 -0.001036 0.120398 0.028041 1.035546 -0.397529 -0.062500 1 0 0 0 0 0 2 559128
-0.002028 -0.001036 0.120398 0.028038 1.035556 -0.397535 -0.062500 1 0 0 0 0 0 2 560124
-0.002028 -0.001036 0.120398 0.028046 1.035566 -0.397529 -0.062500 1 0 0 0 0 0 2 561125
-0.002028 -0.001036 0.120398 0.028039 1.035559 -0.397535 -0.062500 1 0 0 0 0 0 2 562123
-0.002028 -0.001036 0.120398 0.028038 1.035558 -0.397536 -0.062500 1 0 0 0 0 0 2 563127
-0.002028 -0.001036 0.120398 0.028041 1.035546 -0.397529 -0.062500 1 0 0 0 0 0 2 564123
-0.002028 -0.001036 0.120398 0.028038 1.035556 -0.397535 -0.062500 1 0 0 0 0 0 2 565125
-0.002028 -0.001036 0.120398 0.028037 1.035557 -0.397536 -0.062500 1 0 0 0 0 0 2 566123
-0.002028 -0.001036 0.120398 0.028046 1.035566 -0.397529 -0.062500 1 0 0 0 0 0 2 567125
-0.002028 -0.001036 0.120398 0.028038 1.035559 -0.397535 -0.062500 1 0 0 0 0 0 2 568126
-0.002028 -0.001036 0.120398 0.028041 1.035546 -0.397529 -0.062500 1 0 0 0 0 0 2 569117
-0.002028 -0.001036 0.120398 0.028038 1.035557 -0.397535 -0.062500 1 0 0 0 0 0 2 570125
-0.002028 -0.001036 0.120398 0.028037 1.035558 -0.397535 -0.062500 1 0 0 0 0 0 2 571125
-0.002028 -0.001036 0.120398 0.028045 1.035567 -0.397529 -0.062500 1 0 0 0 0 0 2 572124
-0.002028 -0.001036 0.120398 0.028042 1.035547 -0.397528 -0.062500 1 0 0 0 0 0 2 573123
-0.002028 -0.001036 0.120398 0.028038 1.035557 -0.397534 -0.062500 1 0 0 0 0 0 2 574125
-0.002028 -0.001036 0.120398 0.028037 1.035558 -0.397535 -0.062500 1 0 0 0 0 0 2 575123
-0.002028 -0.001036 0.120398 0.028049 1.035555 -0.397542 -0.062500 1 0 0 0 0 0 2 576125
-0.002028 -0.001036 0.120398 0.028051 1.035554 -0.397523 -0.062500 1 0 0 0 0 0 2 577123
-0.002028 -0.001036 0.120398 0.028040 1.035557 -0.397534 -0.062500 1 0 0 0 0 0 2 578124
-0.002028 -0.001036 0.120398 0.028038 1.035558 -0.397535 -0.062500 1 0 0 0 0 0 2 579125
-0.002028 -0.001036 0.120398 0.028038 1.035558 -0.397536 -0.062500 1 0 0 0 0 0 2 580116
-0.002033 -0.001017 0.120387 0.103060 0.778224 -0.253155 -0.062500 1 0 0 0 0 0 2 581124
-0.002036 -0.001008 0.120384 0.078943 0.865271 -0.323508 -0.062500 1 0 0 0 0 0 2 582114
-0.002038 -0.001003 0.120382 0.060102 0.929972 -0.360100 -0.062500 1 0 0 0 0 0 2 583200
-0.002038 -0.001001 0.120382 0.049771 0.964304 -0.374050 -0.062500 1 0 0 0 0 0 2 584187
-0.002039 -0.001000 0.120382 0.044449 0.981634 -0.379030 -0.062500 1 0 0 0 0 0 2 585202
-0.002039 -0.001000 0.120382 0.041733 0.990288 -0.380769 -0.062500 1 0 0 0 0 0 2 586185
-0.002039 -0.000999 0.120382 0.040380 0.994619 -0.381376 -0.062500 1 0 0 0 0 0 2 587200
-0.002039 -0.000999 0.120382 0.039687 0.996783 -0.381595 -0.062500 1 0 0 0 0 0 2 588184
-0.002039 -0.000999 0.120382 0.039345 0.997857 -0.381669 -0.062500 1 0 0 0 0 0 2 589199
-0.002039 -0.000999 0.120382 0.039157 0.998397 -0.381693 -0.062500 1 0 0 0 0 0 2 590181
-0.002039 -0.000999 0.120382 0.039083 0.998668 -0.381700 -0.062500 1 0 0 0 0 0 2 591114
-0.002039 -0.000999 0.120382 0.039044 0.998799 -0.381706 -0.062500 1 0 0 0 0 0 2 592129
-0.002039 -0.000999 0.120382 0.039001 0.998870 -0.381707 -0.062500 1 0 0 0 0 0 2 593118
-0.002039 -0.000999 0.120382 0.039010 0.998903 -0.381700 -0.062500 1 0 0 0 0 0 2 594128
-0.002039 -0.000999 0.120382 0.039005 0.998928 -0.381712 -0.062500 1 0 0 0 0 0 2 595119
-0.002039 -0.000999 0.120382 0.038993 0.998933 -0.381707 -0.062500 1 0 0 0 0 0 2 596129
-0.002039 -0.000999 0.120382 0.038991 0.998933 -0.381707 -0.062500 1 0 0 0 0 0 2 597119
-0.002039 -0.000999 0.120382 0.038991 0.998933 -0.381707 -0.062500 1 0 0 0 0 0 2 598129
-0.002039 -0.000999 0.120382 0.038991 0.998933 -0.381707 -0.062500 1 0 0 0 0 0 2 599126
-0.002039 -0.000999 0.120382 0.038991 0.998933 -0.381707 -0.062500 1 0 0 0 0 0 2 600126
-0.002039 -0.000999 0.120382 0.038991 0.998932 -0.381706 -0.062500 1 0 0 0 0 0 2 601134
-0.002039 -0.000999 0.120382 0.038991 0.998932 -0.381706 -0.062500 1 0 0 0 0 0 2 602126
-0.002039 -0.000999 0.120382 0.038990 0.998932 -0.381706 -0.062500 1 0 0 0 0 0 2 603129
-0.002039 -0.000999 0.120382 0.038990 0.998932 -0.381706 -0.062500 1 0 0 0 0 0 2 604127
-0.002039 -0.000999 0.120382 0.038987 0.998943 -0.381713 -0.062500 1 0 0 0 0 0 2 605138
-0.002039 -0.000999 0.120382 0.038998 0.998942 -0.381700 -0.062500 1 0 0 0 0 0 2 606118
-0.002039 -0.000999 0.120382 0.038991 0.998933 -0.381706 -0.062500 1 0 0 0 0 0 2 607164
-0.002039 -0.000999 0.120382 0.038990 0.998932 -0.381706 -0.062500 1 0 0 0 0 0 2 608135
-0.002039 -0.000999 0.120382 0.039003 0.998929 -0.381713 -0.062500 1 0 0 0 0 0 2 609134
-0.002039 -0.000999 0.120382 0.038992 0.998931 -0.381707 -0.062500 1 0 0 0 0 0 2 610135
-0.002039 -0.000999 0.120382 0.038988 0.998943 -0.381713 -0.062500 1 0 0 0 0 0 2 611137
-0.002039 -0.000999 0.120382 0.038999 0.998941 -0.381701 -0.062500 1 0 0 0 0 0 2 612134
-0.002039 -0.000999 0.120382 0.038992 0.998933 -0.381706 -0.062500 1 0 0 0 0 0 2 613134
-0.002039 -0.000999 0.120382 0.038991 0.998932 -0.381706 -0.062500 1 0 0 0 0 0 2 614105
-0.002039 -0.000999 0.120382 0.038987 0.998943 -0.381713 -0.062500 1 0 0 0 0 0 2 615134
-0.002039 -0.000999 0.120382 0.038990 0.998933 -0.381708 -0.062500 1 0 0 0 0 0 2 616142
-0.002039 -0.000999 0.120382 0.038999 0.998941 -0.381700 -0.062500 1 0 0 0 0 0 2 617138
-0.002039 -0.000999 0.120382 0.038992 0.998933 -0.381706 -0.062500 1 0 0 0 0 0 2 618136
-0.002039 -0.000999 0.120382 0.038991 0.998932 -0.381706 -0.062500 1 0 0 0 0 0 2 619124
-0.002039 -0.000999 0.120382 0.038987 0.998943 -0.381713 -0.062500 1 0 0 0 0 0 2 620104
-0.002039 -0.000999 0.120382 0.038990 0.998933 -0.381707 -0.062500 1 0 0 0 0 0 2 621132
-0.002039 -0.000999 0.120382 0.038990 0.998932 -0.381707 -0.062500 1 0 0 0 0 0 2 622133
-0.002039 -0.000999 0.120382 0.038999 0.998940 -0.381700 -0.062500 1 0 0 0 0 0 2 623132
-0.002039 -0.000999 0.120382 0.038991 0.998933 -0.381705 -0.062500 1 0 0 0 0 0 2 624134
-0.002039 -0.000999 0.120382 0.038987 0.998944 -0.381713 -0.062500 1 0 0 0 0 0 2 625136
-0.002039 -0.000999 0.120382 0.038990 0.998933 -0.381707 -0.062500 1 0 0 0 0 0 2 626134
-0.002039 -0.000999 0.120382 0.038990 0.998932 -0.381707 -0.062500 1 0 0 0 0 0 2 627133
-0.002039 -0.000999 0.120382 0.038990 0.998931 -0.381707 -0.062500 1 0 0 0 0 0 2 628134
-0.002039 -0.000999 0.120382 0.038998 0.998940 -0.381699 -0.062500 1 0 0 0 0 0 2 629121
-0.002039 -0.000999 0.120382 0.039000 0.998942 -0.381719 -0.062500 1 0 0 0 0 0 2 630128
-0.002039 -0.000999 0.120382 0.038992 0.998933 -0.381708 -0.062500 1 0 0 0 0 0 2 631133
-0.002039 -0.000999 0.120382 0.038991 0.998932 -0.381707 -0.062500 1 0 0 0 0 0 2 632134
-0.002039 -0.000999 0.120382 0.038991 0.998931 -0.381707 -0.062500 1 0 0 0 0 0 2 633132
-0.002039 -0.000999 0.120382 0.038999 0.998940 -0.381700 -0.062500 1 0 0 0 0 0 2 634133
-0.002039 -0.000999 0.120382 0.038988 0.998944 -0.381712 -0.062500 1 0 0 0 0 0 2 635135
-0.002039 -0.000999 0.120382 0.038991 0.998933 -0.381707 -0.062500 1 0 0 0 0 0 2 636133
-0.002039 -0.000999 0.120382 0.038991 0.998932 -0.381707 -0.062500 1 0 0 0 0 0 2 637131
-0.002039 -0.000999 0.120382 0.038991 0.998931 -0.381707 -0.062500 1 0 0 0 0 0 2 638133
-0.002039 -0.000999 0.120382 0.038991 0.998931 -0.381707 -0.062500 1 0 0 0 0 0 2 639138
-0.002039 -0.000999 0.120382 0.038995 0.998952 -0.381706 -0.062500 1 0 0 0 0 0 2 640131
-0.002039 -0.000999 0.120382 0.038991 0.998934 -0.381706 -0.062500 1 0 0 0 0 0 2 641130
-0.002039 -0.000999 0.120382 0.038991 0.998932 -0.381706 -0.062500 1 0 0 0 0 0 2 642134
-0.002039 -0.000999 0.120382 0.038990 0.998932 -0.381706 -0.062500 1 0 0 0 0 0 2 643135
-0.002039 -0.000999 0.120382 0.038990 0.998931 -0.381706 -0.062500 1 0 0 0 0 0 2 644133
-0.002039 -0.000999 0.120382 0.038987 0.998943 -0.381713 -0.062500 1 0 0 0 0 0 2 645134
-0.002039 -0.000999 0.120382 0.038998 0.998942 -0.381700 -0.062500 1 0 0 0 0 0 2 646131
-0.002039 -0.000999 0.120382 0.038991 0.998933 -0.381706 -0.062500 1 0 0 0 0 0 2 647134
-0.002039 -0.000999 0.120382 0.038990 0.998932 -0.381706 -0.062500 1 0 0 0 0 0 2 648133
-0.002039 -0.000999 0.120382 0.038987 0.998943 -0.381713 -0.062500 1 0 0 0 0 0 2 649133
-0.002039 -0.000999 0.120382 0.038990 0.998933 -0.381707 -0.062500 1 0 0 0 0 0 2 650133
-0.002039 -0.000999 0.120382 0.038998 0.998941 -0.381700 -0.062500 1 0 0 0 0 0 2 651134
-0.002044 -0.000981 0.120371 0.113980 0.741731 -0.237199 -0.062500 1 0 0 0 0 0 2 652126
-0.002047 -0.000971 0.120368 0.089859 0.828728 -0.307626 -0.062500 1 0 0 0 0 0 2 653118
-0.002049 -0.000967 0.120367 0.071039 0.893392 -0.344243 -0.062500 1 0 0 0 0 0 2 654125
-0.002049 -0.000965 0.120366 0.060722 0.927717 -0.358204 -0.062500 1 0 0 0 0 0 2 655117
-0.002050 -0.000963 0.120366 0.055387 0.945022 -0.363185 -0.062500 1 0 0 0 0 0 2 656126
-0.002050 -0.000963 0.120366 0.052688 0.953689 -0.364935 -0.062500 1 0 0 0 0 0 2 657116
-0.002050 -0.000963 0.120366 0.051320 0.958002 -0.365539 -0.062500 1 0 0 0 0 0 2 658120
-0.002050 -0.000962 0.120366 0.050633 0.960171 -0.365752 -0.062500 1 0 0 0 0 0 2 659125
-0.002050 -0.000962 0.120366 0.050289 0.961258 -0.365832 -0.062500 1 0 0 0 0 0 2 660116
-0.002050 -0.000962 0.120366 0.050104 0.961788 -0.365851 -0.062500 1 0 0 0 0 0 2 661126
-0.002050 -0.000962 0.120366 0.050027 0.962069 -0.365864 -0.062500 1 0 0 0 0 0 2 662117
-0.002050 -0.000962 0.120366 0.049988 0.962201 -0.365871 -0.062500 1 0 0 0 0 0 2 663127
-0.002050 -0.000962 0.120366 0.049956 0.962269 -0.365859 -0.062500 1 0 0 0 0 0 2 664124
-0.002050 -0.000962 0.120366 0.049947 0.962297 -0.365870 -0.062500 1 0 0 0 0 0 2 665131
-0.002050 -0.000962 0.120366 0.049954 0.962306 -0.365864 -0.062500 1 0 0 0 0 0 2 666122
-0.002050 -0.000962 0.120366 0.049940 0.962321 -0.365864 -0.062500 1 0 0 0 0 0 2 667400
-0.002050 -0.000962 0.120366 0.049936 0.962333 -0.365870 -0.062500 1 0 0 0 0 0 2 668117
-0.002050 -0.000962 0.120366 0.049938 0.962323 -0.365865 -0.062500 1 0 0 0 0 0 2 669125
-0.002050 -0.000962 0.120366 0.049935 0.962333 -0.365870 -0.062500 1 0 0 0 0 0 2 670130
-0.002050 -0.000962 0.120366 0.049935 0.962335 -0.365871 -0.062500 1 0 0 0 0 0 2 671131
-0.002050 -0.000962 0.120366 0.049938 0.962323 -0.365865 -0.062500 1 0 0 0 0 0 2 672124
-0.002050 -0.000962 0.120366 0.049935 0.962333 -0.365871 -0.062500 1 0 0 0 0 0 2 673137
-0.002050 -0.000962 0.120366 0.049946 0.962331 -0.365858 -0.062500 1 0 0 0 0 0 2 674132
-0.002050 -0.000962 0.120366 0.049936 0.962334 -0.365870 -0.062500 1 0 0 0 0 0 2 675133
-0.002050 -0.000962 0.120366 0.049934 0.962335 -0.365871 -0.062500 1 0 0 0 0 0 2 676128
-0.002050 -0.000962 0.120366 0.049938 0.962323 -0.365865 -0.062500 1 0 0 0 0 0 2 677131
-0.002050 -0.000962 0.120366 0.049934 0.962333 -0.365871 -0.062500 1 0 0 0 0 0 2 678131
-0.002050 -0.000962 0.120366 0.049934 0.962334 -0.365871 -0.062500 1 0 0 0 0 0 2 679133
-0.002050 -0.000962 0.120366 0.049946 0.962332 -0.365858 -0.062500 1 0 0 0 0 0 2 680132
-0.002050 -0.000962 0.120366 0.049948 0.962331 -0.365876 -0.062500 1 0 0 0 0 0 2 681134
-0.002050 -0.000962 0.120366 0.049936 0.962334 -0.365872 -0.062500 1 0 0 0 0 0 2 682134
-0.002050 -0.000962 0.120366 0.049938 0.962323 -0.365865 -0.062500 1 0 0 0 0 0 2 683137
-0.002050 -0.000962 0.120366 0.049935 0.962333 -0.365871 -0.062500 1 0 0 0 0 0 2 684136
-0.002050 -0.000962 0.120366 0.049946 0.962331 -0.365858 -0.062500 1 0 0 0 0 0 2 685130
-0.002050 -0.000962 0.120366 0.049936 0.962334 -0.365870 -0.062500 1 0 0 0 0 0 2 686130
-0.002050 -0.000962 0.120366 0.049935 0.962335 -0.365871 -0.062500 1 0 0 0 0 0 2 687131
-0.002050 -0.000962 0.120366 0.049938 0.962323 -0.365865 -0.062500 1 0 0 0 0 0 2 688131
-0.002050 -0.000962 0.120366 0.049935 0.962333 -0.365871 -0.062500 1 0 0 0 0 0 2 689131
-0.002050 -0.000962 0.120366 0.049934 0.962334 -0.365872 -0.062500 1 0 0 0 0 0 2 690132
-0.002050 -0.000962 0.120366 0.049946 0.962332 -0.365858 -0.062500 1 0 0 0 0 0 2 691130
-0.002050 -0.000962 0.120366 0.049936 0.962334 -0.365870 -0.062500 1 0 0 0 0 0 2 692132
-0.002050 -0.000962 0.120366 0.049938 0.962323 -0.365864 -0.062500 1 0 0 0 0 0 2 693130
-0.002050 -0.000962 0.120366 0.049935 0.962333 -0.365871 -0.062500 1 0 0 0 0 0 2 694129
-0.002050 -0.000962 0.120366 0.049934 0.962334 -0.365871 -0.062500 1 0 0 0 0 0 2 695130
-0.002050 -0.000962 0.120366 0.049946 0.962332 -0.365858 -0.062500 1 0 0 0 0 0 2 696130
-0.002050 -0.000962 0.120366 0.049936 0.962334 -0.365870 -0.062500 1 0 0 0 0 0 2 697129
-0.002050 -0.000962 0.120366 0.049934 0.962335 -0.365871 -0.062500 1 0 0 0 0 0 2 698126
-0.002050 -0.000962 0.120366 0.049938 0.962323 -0.365865 -0.062500 1 0 0 0 0 0 2 699131
-0.002050 -0.000962 0.120366 0.049934 0.962333 -0.365871 -0.062500 1 0 0 0 0 0 2 700130
-0.002050 -0.000962 0.120366 0.049937 0.962323 -0.365865 -0.062500 1 0 0 0 0 0 2 701130
-0.002050 -0.000962 0.120366 0.049942 0.962342 -0.365863 -0.062500 1 0 0 0 0 0 2 702130
-0.002050 -0.000962 0.120366 0.049947 0.962333 -0.365877 -0.062500 1 0 0 0 0 0 2 703133
-0.002050 -0.000962 0.120366 0.049940 0.962323 -0.365865 -0.062500 1 0 0 0 0 0 2 704129
-0.002050 -0.000962 0.120366 0.049935 0.962333 -0.365871 -0.062500 1 0 0 0 0 0 2 705119
-0.002050 -0.000962 0.120366 0.049935 0.962334 -0.365872 -0.062500 1 0 0 0 0 0 2 706128
-0.002050 -0.000962 0.120366 0.049946 0.962332 -0.365858 -0.062500 1 0 0 0 0 0 2 707131
-0.002050 -0.000962 0.120366 0.049936 0.962334 -0.365870 -0.062500 1 0 0 0 0 0 2 708260
-0.002050 -0.000962 0.120366 0.049938 0.962323 -0.365865 -0.062500 1 0 0 0 0 0 2 709131
-0.002050 -0.000962 0.120366 0.049935 0.962333 -0.365871 -0.062500 1 0 0 0 0 0 2 710131
-0.002050 -0.000962 0.120366 0.049934 0.962334 -0.365871 -0.062500 1 0 0 0 0 0 2 711130
-0.002050 -0.000962 0.120366 0.049938 0.962323 -0.365865 -0.062500 1 0 0 0 0 0 2 712129
-0.002050 -0.000962 0.120366 0.049943 0.962342 -0.365864 -0.062500 1 0 0 0 0 0 2 713129
-0.002050 -0.000962 0.120366 0.049935 0.962336 -0.365870 -0.062500 1 0 0 0 0 0 2 714130
-0.002050 -0.000962 0.120366 0.049938 0.962323 -0.365865 -0.062500 1 0 0 0 0 0 2 715132
-0.002050 -0.000962 0.120366 0.049935 0.962333 -0.365871 -0.062500 1 0 0 0 0 0 2 716257
-0.002050 -0.000962 0.120366 0.049938 0.962323 -0.365865 -0.062500 1 0 0 0 0 0 2 717244
-0.002050 -0.000962 0.120366 0.049934 0.962333 -0.365871 -0.062500 1 0 0 0 0 0 2 718240
-0.002050 -0.000962 0.120366 0.049942 0.962343 -0.365864 -0.062500 1 0 0 0 0 0 2 719319
-0.002050 -0.000962 0.120366 0.049938 0.962324 -0.365864 -0.062500 1 0 0 0 0 0 2 720305
-0.002050 -0.000962 0.120366 0.049935 0.962333 -0.365870 -0.062500 1 0 0 0 0 0 2 721320
-0.002050 -0.000962 0.120366 0.049934 0.962335 -0.365871 -0.062500 1 0 0 0 0 0 2 722358
-0.002050 -0.000962 0.120366 0.049937 0.962323 -0.365865 -0.062500 1 0 0 0 0 0 2 723249
-0.002050 -0.000962 0.120366 0.049955 0.962339 -0.365870 -0.062500 1 0 0 0 0 0 2 724239
-0.002050 -0.000962 0.120366 0.049937 0.962335 -0.365871 -0.062500 1 0 0 0 0 0 2 725240
-0.002050 -0.000962 0.120366 0.049938 0.962323 -0.365865 -0.062500 1 0 0 0 0 0 2 726250
-0.002055 -0.000944 0.120356 0.124865 0.705270 -0.221225 -0.062500 1 0 0 0 0 0 2 727239
-0.002058 -0.000935 0.120352 0.100794 0.792184 -0.291716 -0.062500 1 0 0 0 0 0 2 728250
-0.002059 -0.000930 0.120351 0.081974 0.856825 -0.328370 -0.062500 1 0 0 0 0 0 2 729240
-0.002060 -0.000928 0.120350 0.071665 0.891123 -0.342343 -0.062500 1 0 0 0 0 0 2 730248
-0.002061 -0.000927 0.120350 0.066326 0.908443 -0.347327 -0.062500 1 0 0 0 0 0 2 731239
-0.002061 -0.000926 0.120350 0.063626 0.917109 -0.349081 -0.062500 1 0 0 0 0 0 2 732249
-0.002061 -0.000926 0.120350 0.062259 0.921422 -0.349687 -0.062500 1 0 0 0 0 0 2 733126
-0.002061 -0.000926 0.120350 0.061572 0.923591 -0.349902 -0.062500 1 0 0 0 0 0 2 734256
-0.002061 -0.000926 0.120350 0.061232 0.924665 -0.349976 -0.062500 1 0 0 0 0 0 2 735116
-0.002061 -0.000926 0.120350 0.061059 0.925191 -0.350000 -0.062500 1 0 0 0 0 0 2 736249
-0.002061 -0.000926 0.120350 0.060972 0.925474 -0.350008 -0.062500 1 0 0 0 0 0 2 737244
-0.002061 -0.000926 0.120350 0.060919 0.925609 -0.350008 -0.062500 1 0 0 0 0 0 2 738140
-0.002061 -0.000926 0.120350 0.060898 0.925675 -0.350021 -0.062500 1 0 0 0 0 0 2 739260
-0.002061 -0.000926 0.120350 0.060890 0.925701 -0.350016 -0.062500 1 0 0 0 0 0 2 740244
-0.002061 -0.000926 0.120350 0.060882 0.925725 -0.350008 -0.062500 1 0 0 0 0 0 2 741255
-0.002061 -0.000926 0.120350 0.060878 0.925739 -0.350014 -0.062500 1 0 0 0 0 0 2 742103
-0.002061 -0.000926 0.120350 0.060890 0.925737 -0.350021 -0.062500 1 0 0 0 0 0 2 743254
-0.002061 -0.000926 0.120350 0.060879 0.925739 -0.350016 -0.062500 1 0 0 0 0 0 2 744252
-0.002061 -0.000926 0.120350 0.060878 0.925739 -0.350015 -0.062500 1 0 0 0 0 0 2 745254
-0.002061 -0.000926 0.120350 0.060878 0.925739 -0.350015 -0.062500 1 0 0 0 0 0 2 746225
-0.002061 -0.000926 0.120350 0.060878 0.925739 -0.350015 -0.062500 1 0 0 0 0 0 2 747254
-0.002061 -0.000926 0.120350 0.060877 0.925739 -0.350015 -0.062500 1 0 0 0 0 0 2 748253
-0.002061 -0.000926 0.120350 0.060886 0.925748 -0.350008 -0.062500 1 0 0 0 0 0 2 749261
-0.002061 -0.000926 0.120350 0.060878 0.925740 -0.350014 -0.062500 1 0 0 0 0 0 2 750293
-0.002061 -0.000926 0.120350 0.060878 0.925739 -0.350015 -0.062500 1 0 0 0 0 0 2 751329
-0.002061 -0.000926 0.120350 0.060877 0.925739 -0.350015 -0.062500 1 0 0 0 0 0 2 752334
-0.002061 -0.000926 0.120350 0.060877 0.925739 -0.350015 -0.062500 1 0 0 0 0 0 2 753331
-0.002061 -0.000926 0.120350 0.060877 0.925739 -0.350015 -0.062500 1 0 0 0 0 0 2 754313
-0.002061 -0.000926 0.120350 0.060885 0.925747 -0.350008 -0.062500 1 0 0 0 0 0 2 755297
-0.002061 -0.000926 0.120350 0.060878 0.925740 -0.350014 -0.062500 1 0 0 0 0 0 2 756322
-0.002061 -0.000926 0.120350 0.060877 0.925739 -0.350015 -0.062500 1 0 0 0 0 0 2 757296
-0.002061 -0.000926 0.120350 0.060877 0.925739 -0.350015 -0.062500 1 0 0 0 0 0 2 758174
-0.002061 -0.000926 0.120350 0.060877 0.925739 -0.350015 -0.062500 1 0 0 0 0 0 2 759321
-0.002061 -0.000926 0.120350 0.060877 0.925738 -0.350015 -0.062500 1 0 0 0 0 0 2 760331
-0.002061 -0.000926 0.120350 0.060885 0.925747 -0.350008 -0.062500 1 0 0 0 0 0 2 761298
-0.002061 -0.000926 0.120350 0.060878 0.925740 -0.350014 -0.062500 1 0 0 0 0 0 2 762314
-0.002061 -0.000926 0.120350 0.060890 0.925736 -0.350021 -0.062500 1 0 0 0 0 0 2 763325
-0.002061 -0.000926 0.120350 0.060879 0.925738 -0.350016 -0.062500 1 0 0 0 0 0 2 764323
-0.002066 -0.000907 0.120340 0.135761 0.668809 -0.205237 -0.062500 1 0 0 0 0 0 2 765296
-0.002069 -0.000898 0.120336 0.111706 0.755680 -0.275799 -0.062500 1 0 0 0 0 0 2 766334
-0.002070 -0.000894 0.120335 0.092893 0.820267 -0.312491 -0.062500 1 0 0 0 0 0 2 767330
-0.002071 -0.000891 0.120334 0.082605 0.854564 -0.326469 -0.062500 1 0 0 0 0 0 2 768298
-0.002071 -0.000890 0.120334 0.077271 0.871880 -0.331462 -0.062500 1 0 0 0 0 0 2 769298
-0.002072 -0.000890 0.120334 0.074556 0.880525 -0.333215 -0.062500 1 0 0 0 0 0 2 770355
-0.002072 -0.000889 0.120334 0.073195 0.884842 -0.333816 -0.062500 1 0 0 0 0 0 2 771322
-0.002072 -0.000889 0.120334 0.072522 0.887008 -0.334037 -0.062500 1 0 0 0 0 0 2 772298
-0.002072 -0.000889 0.120334 0.072171 0.888084 -0.334106 -0.062500 1 0 0 0 0 0 2 773311
-0.002072 -0.000889 0.120334 0.071982 0.888624 -0.334130 -0.062500 1 0 0 0 0 0 2 774342
-0.002072 -0.000889 0.120334 0.071905 0.888906 -0.334144 -0.062500 1 0 0 0 0 0 2 775326
-0.002072 -0.000889 0.120334 0.071866 0.889039 -0.334151 -0.062500 1 0 0 0 0 0 2 776326
-0.002072 -0.000889 0.120334 0.071838 0.889095 -0.334153 -0.062500 1 0 0 0 0 0 2 777322
-0.002072 -0.000889 0.120334 0.071828 0.889120 -0.334146 -0.062500 1 0 0 0 0 0 2 778349
-0.002072 -0.000889 0.120334 0.071817 0.889156 -0.334145 -0.062500 1 0 0 0 0 0 2 779318
-0.002072 -0.000889 0.120334 0.071816 0.889159 -0.334145 -0.062500 1 0 0 0 0 0 2 780296
-0.002072 -0.000889 0.120334 0.071816 0.889159 -0.334145 -0.062500 1 0 0 0 0 0 2 781295
-0.002072 -0.000889 0.120334 0.071816 0.889159 -0.334145 -0.062500 1 0 0 0 0 0 2 782170
-0.002072 -0.000889 0.120334 0.071812 0.889170 -0.334151 -0.062500 1 0 0 0 0 0 2 783327
-0.002072 -0.000889 0.120334 0.071815 0.889160 -0.334146 -0.062500 1 0 0 0 0 0 2 784321
-0.002072 -0.000889 0.120334 0.071820 0.889179 -0.334144 -0.062500 1 0 0 0 0 0 2 785297
-0.002072 -0.000889 0.120334 0.071816 0.889161 -0.334145 -0.062500 1 0 0 0 0 0 2 786337
-0.002072 -0.000889 0.120334 0.071812 0.889171 -0.334151 -0.062500 1 0 0 0 0 0 2 787350
-0.002072 -0.000889 0.120334 0.071815 0.889160 -0.334145 -0.062500 1 0 0 0 0 0 2 788326
-0.002072 -0.000889 0.120334 0.071812 0.889170 -0.334151 -0.062500 1 0 0 0 0 0 2 789320
-0.002072 -0.000889 0.120334 0.071823 0.889169 -0.334138 -0.062500 1 0 0 0 0 0 2 790336
-0.002072 -0.000889 0.120334 0.071813 0.889172 -0.334150 -0.062500 1 0 0 0 0 0 2 791318
-0.002077 -0.000871 0.120324 0.146652 0.632367 -0.189234 -0.062500 1 0 0 0 0 0 2 792316
-0.002080 -0.000862 0.120320 0.122634 0.719166 -0.259882 -0.062500 1 0 0 0 0 0 2 793304
-0.002081 -0.000857 0.120319 0.103822 0.783719 -0.296586 -0.062500 1 0 0 0 0 0 2 794356
-0.002082 -0.000855 0.120318 0.093523 0.818014 -0.310581 -0.062500 1 0 0 0 0 0 2 795303
-0.002082 -0.000854 0.120318 0.088205 0.835309 -0.315583 -0.062500 1 0 0 0 0 0 2 796318
-0.002083 -0.000853 0.120318 0.085485 0.843972 -0.317334 -0.062500 1 0 0 0 0 0 2 797303
-0.002083 -0.000853 0.120318 0.084137 0.848287 -0.317943 -0.062500 1 0 0 0 0 0 2 798337
-0.002083 -0.000853 0.120318 0.083444 0.850447 -0.318147 -0.062500 1 0 0 0 0 0 2 799303
-0.002083 -0.000853 0.120318 0.083100 0.851531 -0.318227 -0.062500 1 0 0 0 0 0 2 800321
-0.002083 -0.000853 0.120318 0.082924 0.852069 -0.318260 -0.062500 1 0 0 0 0 0 2 801303
-0.002083 -0.000853 0.120318 0.082839 0.852342 -0.318262 -0.062500 1 0 0 0 0 0 2 802341
-0.002083 -0.000853 0.120318 0.082787 0.852477 -0.318262 -0.062500 1 0 0 0 0 0 2 803303
-0.002083 -0.000853 0.120318 0.082770 0.852530 -0.318268 -0.062500 1 0 0 0 0 0 2 804316
-0.002083 -0.000853 0.120318 0.082766 0.852576 -0.318262 -0.062500 1 0 0 0 0 0 2 805401
-0.002083 -0.000853 0.120318 0.082751 0.852593 -0.318261 -0.062500 1 0 0 0 0 0 2 806358
-0.002083 -0.000853 0.120318 0.082746 0.852606 -0.318267 -0.062500 1 0 0 0 0 0 2 807238
-0.002083 -0.000853 0.120318 0.082746 0.852608 -0.318268 -0.062500 1 0 0 0 0 0 2 808248
-0.002088 -0.000834 0.120308 0.157539 0.595938 -0.173219 -0.062500 1 0 0 0 0 0 2 809246
-0.002091 -0.000825 0.120304 0.133541 0.682681 -0.243931 -0.062500 1 0 0 0 0 0 2 810235
-0.002092 -0.000821 0.120303 0.114754 0.747197 -0.280678 -0.062500 1 0 0 0 0 0 2 811245
-0.002093 -0.000818 0.120303 0.104450 0.781478 -0.294687 -0.062500 1 0 0 0 0 0 2 812236
-0.002093 -0.000817 0.120302 0.099120 0.798769 -0.299692 -0.062500 1 0 0 0 0 0 2 813243
-0.002093 -0.000817 0.120302 0.096424 0.807423 -0.301440 -0.062500 1 0 0 0 0 0 2 814245
-0.002094 -0.000816 0.120302 0.095054 0.811742 -0.302038 -0.062500 1 0 0 0 0 0 2 815254
-0.002094 -0.000816 0.120302 0.094368 0.813910 -0.302254 -0.062500 1 0 0 0 0 0 2 816259
-0.002094 -0.000816 0.120302 0.094020 0.814974 -0.302337 -0.062500 1 0 0 0 0 0 2 817222
-0.002094 -0.000816 0.120302 0.093860 0.815527 -0.302355 -0.062500 1 0 0 0 0 0 2 818249
-0.002094 -0.000816 0.120302 0.093769 0.815793 -0.302363 -0.062500 1 0 0 0 0 0 2 819246
-0.002094 -0.000816 0.120302 0.093725 0.815935 -0.302376 -0.062500 1 0 0 0 0 0 2 820258
-0.002094 -0.000816 0.120302 0.093684 0.815996 -0.302372 -0.062500 1 0 0 0 0 0 2 821548
-0.002094 -0.000816 0.120302 0.093685 0.816019 -0.302371 -0.062500 1 0 0 0 0 0 2 822259
-0.002094 -0.000816 0.120302 0.093687 0.816051 -0.302377 -0.062500 1 0 0 0 0 0 2 823256
-0.002094 -0.000816 0.120302 0.093676 0.816057 -0.302372 -0.062500 1 0 0 0 0 0 2 824253
-0.002094 -0.000816 0.120302 0.093675 0.816057 -0.302371 -0.062500 1 0 0 0 0 0 2 825253
-0.002094 -0.000816 0.120302 0.093675 0.816057 -0.302371 -0.062500 1 0 0 0 0 0 2 826252
-0.002094 -0.000816 0.120302 0.093675 0.816057 -0.302371 -0.062500 1 0 0 0 0 0 2 827253
-0.002094 -0.000816 0.120302 0.093674 0.816056 -0.302371 -0.062500 1 0 0 0 0 0 2 828254
-0.002094 -0.000816 0.120302 0.093671 0.816068 -0.302377 -0.062500 1 0 0 0 0 0 2 829252
-0.002094 -0.000816 0.120302 0.093674 0.816057 -0.302372 -0.062500 1 0 0 0 0 0 2 830241
-0.002094 -0.000816 0.120302 0.093674 0.816056 -0.302371 -0.062500 1 0 0 0 0 0 2 831254
-0.002094 -0.000816 0.120302 0.093682 0.816064 -0.302364 -0.062500 1 0 0 0 0 0 2 832256
-0.002094 -0.000816 0.120302 0.093672 0.816069 -0.302376 -0.062500 1 0 0 0 0 0 2 833256
-0.002094 -0.000816 0.120302 0.093674 0.816057 -0.302371 -0.062500 1 0 0 0 0 0 2 834255
-0.002094 -0.000816 0.120302 0.093674 0.816056 -0.302371 -0.062500 1 0 0 0 0 0 2 835320
-0.002094 -0.000816 0.120302 0.093670 0.816068 -0.302377 -0.062500 1 0 0 0 0 0 2 836319
-0.002094 -0.000816 0.120302 0.093682 0.816066 -0.302364 -0.062500 1 0 0 0 0 0 2 837294
-0.002094 -0.000816 0.120302 0.093671 0.816069 -0.302376 -0.062500 1 0 0 0 0 0 2 838364
-0.002094 -0.000816 0.120302 0.093674 0.816058 -0.302371 -0.062500 1 0 0 0 0 0 2 839319
-0.002094 -0.000816 0.120302 0.093674 0.816056 -0.302371 -0.062500 1 0 0 0 0 0 2 840320
-0.002094 -0.000816 0.120302 0.093674 0.816056 -0.302371 -0.062500 1 0 0 0 0 0 2 841294
-0.002094 -0.000816 0.120302 0.093670 0.816068 -0.302377 -0.062500 1 0 0 0 0 0 2 842363
-0.002094 -0.000816 0.120302 0.093681 0.816066 -0.302364 -0.062500 1 0 0 0 0 0 2 843326
-0.002094 -0.000816 0.120302 0.093687 0.816054 -0.302376 -0.062500 1 0 0 0 0 0 2 844302
-0.002094 -0.000816 0.120302 0.093672 0.816068 -0.302378 -0.062500 1 0 0 0 0 0 2 845295
-0.002094 -0.000816 0.120302 0.093674 0.816057 -0.302372 -0.062500 1 0 0 0 0 0 2 846362
-0.002094 -0.000816 0.120302 0.093674 0.816056 -0.302371 -0.062500 1 0 0 0 0 0 2 847322
-0.002094 -0.000816 0.120302 0.093671 0.816068 -0.302378 -0.062500 1 0 0 0 0 0 2 848296
-0.002094 -0.000816 0.120302 0.093682 0.816066 -0.302365 -0.062500 1 0 0 0 0 0 2 849295
-0.002094 -0.000816 0.120302 0.093675 0.816057 -0.302370 -0.062500 1 0 0 0 0 0 2 850311
-0.002094 -0.000816 0.120302 0.093671 0.816068 -0.302377 -0.062500 1 0 0 0 0 0 2 851293
-0.002094 -0.000816 0.120302 0.093674 0.816057 -0.302372 -0.062500 1 0 0 0 0 0 2 852294
-0.002094 -0.000816 0.120302 0.093674 0.816056 -0.302371 -0.062500 1 0 0 0 0 0 2 853292
-0.002094 -0.000816 0.120302 0.093679 0.816077 -0.302370 -0.062500 1 0 0 0 0 0 2 854345
-0.002094 -0.000816 0.120302 0.093675 0.816059 -0.302371 -0.062500 1 0 0 0 0 0 2 855326
-0.002094 -0.000816 0.120302 0.093674 0.816056 -0.302371 -0.062500 1 0 0 0 0 0 2 856323
-0.002094 -0.000816 0.120302 0.093670 0.816068 -0.302377 -0.062500 1 0 0 0 0 0 2 857304
-0.002094 -0.000816 0.120302 0.093673 0.816058 -0.302372 -0.062500 1 0 0 0 0 0 2 858342
-0.002094 -0.000816 0.120302 0.093674 0.816056 -0.302371 -0.062500 1 0 0 0 0 0 2 859316
-0.002094 -0.000816 0.120302 0.093682 0.816065 -0.302364 -0.062500 1 0 0 0 0 0 2 860329
-0.002094 -0.000816 0.120302 0.093671 0.816069 -0.302376 -0.062500 1 0 0 0 0 0 2 861292
-0.002094 -0.000816 0.120302 0.093673 0.816058 -0.302371 -0.062500 1 0 0 0 0 0 2 862337
-0.002094 -0.000816 0.120302 0.093686 0.816053 -0.302377 -0.062500 1 0 0 0 0 0 2 863294
-0.002094 -0.000816 0.120302 0.093672 0.816067 -0.302378 -0.062500 1 0 0 0 0 0 2 864293
-0.002094 -0.000816 0.120302 0.093682 0.816066 -0.302365 -0.062500 1 0 0 0 0 0 2 865293
-0.002094 -0.000816 0.120302 0.093675 0.816057 -0.302370 -0.062500 1 0 0 0 0 0 2 866358
-0.002094 -0.000816 0.120302 0.093671 0.816068 -0.302377 -0.062500 1 0 0 0 0 0 2 867293
-0.002094 -0.000816 0.120302 0.093674 0.816057 -0.302372 -0.062500 1 0 0 0 0 0 2 868301
-0.002094 -0.000816 0.120302 0.093674 0.816056 -0.302371 -0.062500 1 0 0 0 0 0 2 869302
-0.002094 -0.000816 0.120302 0.093671 0.816068 -0.302378 -0.062500 1 0 0 0 0 0 2 870331
-0.002094 -0.000816 0.120302 0.093682 0.816066 -0.302365 -0.062500 1 0 0 0 0 0 2 871300
-0.002094 -0.000816 0.120302 0.093675 0.816057 -0.302370 -0.062500 1 0 0 0 0 0 2 872315
-0.002094 -0.000816 0.120302 0.093671 0.816068 -0.302377 -0.062500 1 0 0 0 0 0 2 873300
-0.002094 -0.000816 0.120302 0.093674 0.816057 -0.302371 -0.062500 1 0 0 0 0 0 2 874351
-0.002094 -0.000816 0.120302 0.093674 0.816056 -0.302371 -0.062500 1 0 0 0 0 0 2 875316
-0.002094 -0.000816 0.120302 0.093670 0.816068 -0.302377 -0.062500 1 0 0 0 0 0 2 876301
-0.002094 -0.000816 0.120302 0.093682 0.816066 -0.302365 -0.062500 1 0 0 0 0 0 2 877318
-0.002094 -0.000816 0.120302 0.093675 0.816057 -0.302370 -0.062500 1 0 0 0 0 0 2 878357
-0.002094 -0.000816 0.120302 0.093671 0.816068 -0.302377 -0.062500 1 0 0 0 0 0 2 879245
-0.002099 -0.000798 0.120292 0.168417 0.559535 -0.157197 -0.062500 1 0 0 0 0 0 2 880235
-0.002102 -0.000789 0.120288 0.144442 0.646212 -0.227968 -0.062500 1 0 0 0 0 0 2 881243
-0.002103 -0.000784 0.120287 0.125667 0.710692 -0.264751 -0.062500 1 0 0 0 0 0 2 882235
-0.002104 -0.000782 0.120287 0.115369 0.744957 -0.278779 -0.062500 1 0 0 0 0 0 2 883244
-0.002104 -0.000781 0.120287 0.110054 0.762237 -0.283779 -0.062500 1 0 0 0 0 0 2 884248
-0.002104 -0.000780 0.120286 0.107348 0.770890 -0.285524 -0.062500 1 0 0 0 0 0 2 885234
-0.002105 -0.000780 0.120286 0.105987 0.775216 -0.286137 -0.062500 1 0 0 0 0 0 2 886242
-0.002105 -0.000780 0.120286 0.105290 0.777388 -0.286350 -0.062500 1 0 0 0 0 0 2 887234
-0.002105 -0.000780 0.120286 0.104949 0.778462 -0.286425 -0.062500 1 0 0 0 0 0 2 888255
-0.002105 -0.000780 0.120286 0.104764 0.778990 -0.286444 -0.062500 1 0 0 0 0 0 2 889239
-0.002105 -0.000780 0.120286 0.104687 0.779270 -0.286458 -0.062500 1 0 0 0 0 0 2 890236
-0.002105 -0.000780 0.120286 0.104648 0.779402 -0.286466 -0.062500 1 0 0 0 0 0 2 891242
-0.002105 -0.000780 0.120286 0.104620 0.779459 -0.286467 -0.062500 1 0 0 0 0 0 2 892240
-0.002105 -0.000780 0.120286 0.104607 0.779496 -0.286467 -0.062500 1 0 0 0 0 0 2 893223
-0.002105 -0.000780 0.120286 0.104599 0.779521 -0.286461 -0.062500 1 0 0 0 0 0 2 894243
-0.002105 -0.000780 0.120286 0.104598 0.779523 -0.286460 -0.062500 1 0 0 0 0 0 2 895251
-0.002105 -0.000780 0.120286 0.104598 0.779522 -0.286459 -0.062500 1 0 0 0 0 0 2 896243
-0.002105 -0.000780 0.120286 0.104595 0.779534 -0.286466 -0.062500 1 0 0 0 0 0 2 897227
-0.002105 -0.000780 0.120286 0.104594 0.779535 -0.286467 -0.062500 1 0 0 0 0 0 2 898252
-0.002105 -0.000780 0.120286 0.104594 0.779535 -0.286467 -0.062500 1 0 0 0 0 0 2 899245
-0.002105 -0.000780 0.120286 0.104597 0.779523 -0.286460 -0.062500 1 0 0 0 0 0 2 900251
-0.002105 -0.000780 0.120286 0.104594 0.779533 -0.286466 -0.062500 1 0 0 0 0 0 2 901251
-0.002105 -0.000780 0.120286 0.104606 0.779532 -0.286473 -0.062500 1 0 0 0 0 0 2 902250
-0.002105 -0.000780 0.120286 0.104607 0.779531 -0.286454 -0.062500 1 0 0 0 0 0 2 903250
-0.002105 -0.000780 0.120286 0.104596 0.779534 -0.286466 -0.062500 1 0 0 0 0 0 2 904250
-0.002105 -0.000780 0.120286 0.104595 0.779534 -0.286467 -0.062500 1 0 0 0 0 0 2 905257
-0.002105 -0.000780 0.120286 0.104594 0.779535 -0.286467 -0.062500 1 0 0 0 0 0 2 906223
-0.002105 -0.000780 0.120286 0.104598 0.779523 -0.286461 -0.062500 1 0 0 0 0 0 2 907251
-0.002110 -0.000761 0.120276 0.179292 0.523145 -0.141160 -0.062500 1 0 0 0 0 0 2 908249
-0.002113 -0.000752 0.120272 0.155343 0.609746 -0.212005 -0.062500 1 0 0 0 0 0 2 909250
-0.002114 -0.000748 0.120271 0.136577 0.674200 -0.248812 -0.062500 1 0 0 0 0 0 2 910251
-0.002115 -0.000745 0.120271 0.126284 0.708450 -0.262837 -0.062500 1 0 0 0 0 0 2 911250
-0.002115 -0.000744 0.120271 0.120967 0.725735 -0.267851 -0.062500 1 0 0 0 0 0 2 912249
-0.002115 -0.000744 0.120271 0.118263 0.734387 -0.269601 -0.062500 1 0 0 0 0 0 2 913250
-0.002115 -0.000743 0.120271 0.116893 0.738703 -0.270224 -0.062500 1 0 0 0 0 0 2 914247
-0.002115 -0.000743 0.120271 0.116207 0.740870 -0.270425 -0.062500 1 0 0 0 0 0 2 915250
-0.002115 -0.000743 0.120271 0.115867 0.741943 -0.270500 -0.062500 1 0 0 0 0 0 2 916248
-0.002116 -0.000743 0.120271 0.115691 0.742479 -0.270532 -0.062500 1 0 0 0 0 0 2 917249
-0.002116 -0.000743 0.120271 0.115598 0.742743 -0.270542 -0.062500 1 0 0 0 0 0 2 918249
-0.002116 -0.000743 0.120271 0.115566 0.742881 -0.270542 -0.062500 1 0 0 0 0 0 2 919247
-0.002116 -0.000743 0.120271 0.115547 0.742947 -0.270535 -0.062500 1 0 0 0 0 0 2 920244
-0.002116 -0.000743 0.120271 0.115524 0.742988 -0.270548 -0.062500 1 0 0 0 0 0 2 921244
-0.002116 -0.000743 0.120271 0.115518 0.743002 -0.270536 -0.062500 1 0 0 0 0 0 2 922219
-0.002116 -0.000743 0.120271 0.115514 0.743014 -0.270541 -0.062500 1 0 0 0 0 0 2 923249
-0.002116 -0.000743 0.120271 0.115514 0.743015 -0.270542 -0.062500 1 0 0 0 0 0 2 924247
-0.002116 -0.000743 0.120271 0.115514 0.743015 -0.270542 -0.062500 1 0 0 0 0 0 2 925250
-0.002116 -0.000743 0.120271 0.115513 0.743015 -0.270542 -0.062500 1 0 0 0 0 0 2 926248
-0.002116 -0.000743 0.120271 0.115513 0.743015 -0.270542 -0.062500 1 0 0 0 0 0 2 927249
-0.002116 -0.000743 0.120271 0.115513 0.743014 -0.270542 -0.062500 1 0 0 0 0 0 2 928247
-0.002116 -0.000743 0.120271 0.115513 0.743014 -0.270542 -0.062500 1 0 0 0 0 0 2 929244
-0.002116 -0.000743 0.120271 0.115521 0.743023 -0.270535 -0.062500 1 0 0 0 0 0 2 930236
-0.002121 -0.000725 0.120260 0.190165 0.486763 -0.125102 -0.062500 1 0 0 0 0 0 2 931315
-0.002124 -0.000716 0.120257 0.166236 0.573306 -0.196012 -0.062500 1 0 0 0 0 0 2 932325
-0.002125 -0.000711 0.120255 0.147482 0.637726 -0.232876 -0.062500 1 0 0 0 0 0 2 933292
-0.002126 -0.000709 0.120255 0.137194 0.671960 -0.246903 -0.062500 1 0 0 0 0 0 2 934334
-0.002126 -0.000708 0.120255 0.131892 0.689234 -0.251912 -0.062500 1 0 0 0 0 0 2 935314
-0.002126 -0.000707 0.120255 0.129169 0.697876 -0.253666 -0.062500 1 0 0 0 0 0 2 936292
-0.002126 -0.000707 0.120255 0.127815 0.702207 -0.254276 -0.062500 1 0 0 0 0 0 2 937322
-0.002126 -0.000707 0.120255 0.127110 0.704369 -0.254498 -0.062500 1 0 0 0 0 0 2 938352
-0.002126 -0.000707 0.120255 0.126780 0.705438 -0.254562 -0.062500 1 0 0 0 0 0 2 939316
-0.002126 -0.000707 0.120255 0.126602 0.705986 -0.254600 -0.062500 1 0 0 0 0 0 2 940291
-0.002126 -0.000707 0.120255 0.126521 0.706248 -0.254596 -0.062500 1 0 0 0 0 0 2 941292
-0.002126 -0.000707 0.120255 0.126478 0.706389 -0.254609 -0.062500 1 0 0 0 0 0 2 942349
-0.002126 -0.000707 0.120255 0.126450 0.706447 -0.254611 -0.062500 1 0 0 0 0 0 2 943300
-0.002126 -0.000707 0.120255 0.126437 0.706484 -0.254611 -0.062500 1 0 0 0 0 0 2 944315
-0.002126 -0.000707 0.120255 0.126432 0.706497 -0.254598 -0.062500 1 0 0 0 0 0 2 945298
-0.002126 -0.000707 0.120255 0.126429 0.706509 -0.254603 -0.062500 1 0 0 0 0 0 2 946328
-0.002126 -0.000707 0.120255 0.126425 0.706522 -0.254610 -0.062500 1 0 0 0 0 0 2 947298
-0.002126 -0.000707 0.120255 0.126428 0.706511 -0.254604 -0.062500 1 0 0 0 0 0 2 948312
-0.002126 -0.000707 0.120255 0.126424 0.706522 -0.254610 -0.062500 1 0 0 0 0 0 2 949297
-0.002126 -0.000707 0.120255 0.126424 0.706523 -0.254611 -0.062500 1 0 0 0 0 0 2 950350
-0.002126 -0.000707 0.120255 0.126435 0.706520 -0.254597 -0.062500 1 0 0 0 0 0 2 951300
-0.002132 -0.000688 0.120244 0.201042 0.450404 -0.109046 -0.062500 1 0 0 0 0 0 2 952315
-0.002135 -0.000679 0.120241 0.177117 0.536875 -0.180017 -0.062500 1 0 0 0 0 0 2 953298
-0.002136 -0.000675 0.120239 0.158393 0.601263 -0.216896 -0.062500 1 0 0 0 0 0 2 954329
-0.002137 -0.000672 0.120239 0.148104 0.635473 -0.230946 -0.062500 1 0 0 0 0 0 2 955297
-0.002137 -0.000671 0.120239 0.142789 0.652753 -0.235965 -0.062500 1 0 0 0 0 0 2 956313
-0.002137 -0.000671 0.120239 0.140086 0.661398 -0.237723 -0.062500 1 0 0 0 0 0 2 957296
-0.002137 -0.000670 0.120239 0.138713 0.665723 -0.238337 -0.062500 1 0 0 0 0 0 2 958328
-0.002137 -0.000670 0.120239 0.138031 0.667878 -0.238533 -0.062500 1 0 0 0 0 0 2 959314
-0.002137 -0.000670 0.120239 0.137688 0.668960 -0.238614 -0.062500 1 0 0 0 0 0 2 960299
-0.002137 -0.000670 0.120239 0.137512 0.669497 -0.238648 -0.062500 1 0 0 0 0 0 2 961314
-0.002137 -0.000670 0.120239 0.137419 0.669761 -0.238658 -0.062500 1 0 0 0 0 0 2 962348
-0.002137 -0.000670 0.120239 0.137374 0.669902 -0.238652 -0.062500 1 0 0 0 0 0 2 963242
-0.002137 -0.000670 0.120239 0.137362 0.669977 -0.238657 -0.062500 1 0 0 0 0 0 2 964232
-0.002137 -0.000670 0.120239 0.137347 0.669996 -0.238658 -0.062500 1 0 0 0 0 0 2 965241
-0.002137 -0.000670 0.120239 0.137338 0.670020 -0.238652 -0.062500 1 0 0 0 0 0 2 966231
-0.002137 -0.000670 0.120239 0.137346 0.670030 -0.238664 -0.062500 1 0 0 0 0 0 2 967241
-0.002137 -0.000670 0.120239 0.137336 0.670034 -0.238659 -0.062500 1 0 0 0 0 0 2 968233
-0.002143 -0.000652 0.120228 0.211892 0.414053 -0.092958 -0.062500 1 0 0 0 0 0 2 969255
-0.002145 -0.000643 0.120225 0.188014 0.500451 -0.163997 -0.062500 1 0 0 0 0 0 2 970237
-0.002147 -0.000638 0.120223 0.169282 0.564808 -0.200920 -0.062500 1 0 0 0 0 0 2 971250
-0.002148 -0.000636 0.120223 0.159004 0.599010 -0.214983 -0.062500 1 0 0 0 0 0 2 972244
-0.002148 -0.000635 0.120223 0.153688 0.616296 -0.219998 -0.062500 1 0 0 0 0 0 2 973229
-0.002148 -0.000634 0.120223 0.150989 0.624928 -0.221753 -0.062500 1 0 0 0 0 0 2 974225
-0.002148 -0.000634 0.120223 0.149617 0.629250 -0.222368 -0.062500 1 0 0 0 0 0 2 975401
-0.002148 -0.000634 0.120223 0.148944 0.631412 -0.222578 -0.062500 1 0 0 0 0 0 2 976247
-0.002148 -0.000634 0.120223 0.148582 0.632489 -0.222663 -0.062500 1 0 0 0 0 0 2 977240
-0.002148 -0.000634 0.120223 0.148412 0.633035 -0.222670 -0.062500 1 0 0 0 0 0 2 978249
-0.002148 -0.000634 0.120223 0.148320 0.633300 -0.222697 -0.062500 1 0 0 0 0 0 2 979235
-0.002148 -0.000634 0.120223 0.148290 0.633427 -0.222693 -0.062500 1 0 0 0 0 0 2 980246
-0.002148 -0.000634 0.120223 0.148269 0.633503 -0.222692 -0.062500 1 0 0 0 0 0 2 981219
-0.002148 -0.000634 0.120223 0.148249 0.633534 -0.222699 -0.062500 1 0 0 0 0 0 2 982248
-0.002148 -0.000634 0.120223 0.148243 0.633547 -0.222686 -0.062500 1 0 0 0 0 0 2 983246
-0.002148 -0.000634 0.120223 0.148239 0.633559 -0.222691 -0.062500 1 0 0 0 0 0 2 984246
-0.002148 -0.000634 0.120223 0.148239 0.633559 -0.222692 -0.062500 1 0 0 0 0 0 2 985247
-0.002148 -0.000634 0.120223 0.148235 0.633571 -0.222699 -0.062500 1 0 0 0 0 0 2 986254
-0.002148 -0.000634 0.120223 0.148238 0.633561 -0.222693 -0.062500 1 0 0 0 0 0 2 987222
-0.002148 -0.000634 0.120223 0.148235 0.633571 -0.222699 -0.062500 1 0 0 0 0 0 2 988240
-0.002148 -0.000634 0.120223 0.148238 0.633560 -0.222693 -0.062500 1 0 0 0 0 0 2 989237
-0.002148 -0.000634 0.120223 0.148238 0.633559 -0.222692 -0.062500 1 0 0 0 0 0 2 990221
-0.002154 -0.000615 0.120212 0.222746 0.377725 -0.076867 -0.062500 1 0 0 0 0 0 2 991236
-0.002156 -0.000606 0.120209 0.198900 0.464066 -0.147979 -0.062500 1 0 0 0 0 0 2 992231
-0.002158 -0.000602 0.120207 0.180172 0.528380 -0.184926 -0.062500 1 0 0 0 0 0 2 993234
-0.002158 -0.000599 0.120207 0.169908 0.562574 -0.199000 -0.062500 1 0 0 0 0 0 2 994236
-0.002159 -0.000598 0.120207 0.164590 0.579833 -0.204024 -0.062500 1 0 0 0 0 0 2 995320
-0.002159 -0.000598 0.120207 0.161885 0.588483 -0.205777 -0.062500 1 0 0 0 0 0 2 996318
-0.002159 -0.000597 0.120207 0.160516 0.592793 -0.206387 -0.062500 1 0 0 0 0 0 2 997289
-0.002159 -0.000597 0.120207 0.159832 0.594957 -0.206611 -0.062500 1 0 0 0 0 0 2 998324
-0.002159 -0.000597 0.120207 0.159488 0.596040 -0.206677 -0.062500 1 0 0 0 0 0 2 999311
-0.002159 -0.000597 0.120207 0.159313 0.596577 -0.206710 -0.062500 1 0 0 0 0 0 3 311
-0.002159 -0.000597 0.120207 0.159232 0.596838 -0.206706 -0.062500 1 0 0 0 0 0 3 1319
-0.002159 -0.000597 0.120207 0.159177 0.596982 -0.206712 -0.062500 1 0 0 0 0 0 3 2337
-0.002159 -0.000597 0.120207 0.159159 0.597036 -0.206719 -0.062500 1 0 0 0 0 0 3 3321
-0.002159 -0.000597 0.120207 0.159147 0.597073 -0.206720 -0.062500 1 0 0 0 0 0 3 4290
-0.002159 -0.000597 0.120207 0.159151 0.597095 -0.206720 -0.062500 1 0 0 0 0 0 3 5288
-0.002159 -0.000597 0.120207 0.159137 0.597111 -0.206720 -0.062500 1 0 0 0 0 0 3 6341
-0.002159 -0.000597 0.120207 0.159135 0.597113 -0.206721 -0.062500 1 0 0 0 0 0 3 7289
-0.002159 -0.000597 0.120207 0.159143 0.597122 -0.206714 -0.062500 1 0 0 0 0 0 3 8290
-0.002159 -0.000597 0.120207 0.159136 0.597115 -0.206720 -0.062500 1 0 0 0 0 0 3 9311
-0.002159 -0.000597 0.120207 0.159139 0.597102 -0.206714 -0.062500 1 0 0 0 0 0 3 10358
-0.002159 -0.000597 0.120207 0.159136 0.597112 -0.206719 -0.062500 1 0 0 0 0 0 3 11316
-0.002159 -0.000597 0.120207 0.159135 0.597113 -0.206720 -0.062500 1 0 0 0 0 0 3 12319
-0.002159 -0.000597 0.120207 0.159135 0.597113 -0.206720 -0.062500 1 0 0 0 0 0 3 13314
-0.002159 -0.000597 0.120207 0.159143 0.597122 -0.206713 -0.062500 1 0 0 0 0 0 3 14344
-0.002159 -0.000597 0.120207 0.159136 0.597114 -0.206719 -0.062500 1 0 0 0 0 0 3 15314
-0.002159 -0.000597 0.120207 0.159135 0.597114 -0.206720 -0.062500 1 0 0 0 0 0 3 16289
-0.002159 -0.000597 0.120207 0.159138 0.597102 -0.206714 -0.062500 1 0 0 0 0 0 3 17288
-0.002159 -0.000597 0.120207 0.159135 0.597112 -0.206719 -0.062500 1 0 0 0 0 0 3 18305
-0.002159 -0.000597 0.120207 0.159135 0.597113 -0.206720 -0.062500 1 0 0 0 0 0 3 19320
-0.002159 -0.000597 0.120207 0.159143 0.597122 -0.206713 -0.062500 1 0 0 0 0 0 3 20287
-0.002159 -0.000597 0.120207 0.159136 0.597114 -0.206719 -0.062500 1 0 0 0 0 0 3 21287
-0.002159 -0.000597 0.120207 0.159135 0.597114 -0.206720 -0.062500 1 0 0 0 0 0 3 22327
-0.002159 -0.000597 0.120207 0.159134 0.597114 -0.206720 -0.062500 1 0 0 0 0 0 3 23311
-0.002159 -0.000597 0.120207 0.159138 0.597102 -0.206714 -0.062500 1 0 0 0 0 0 3 24299
-0.002159 -0.000597 0.120207 0.159147 0.597109 -0.206726 -0.062500 1 0 0 0 0 0 3 25311
-0.002159 -0.000597 0.120207 0.159145 0.597121 -0.206714 -0.062500 1 0 0 0 0 0 3 26347
-0.002159 -0.000597 0.120207 0.159136 0.597114 -0.206720 -0.062500 1 0 0 0 0 0 3 27296
-0.002159 -0.000597 0.120207 0.159135 0.597113 -0.206720 -0.062500 1 0 0 0 0 0 3 28310
-0.002159 -0.000597 0.120207 0.159135 0.597113 -0.206721 -0.062500 1 0 0 0 0 0 3 29294
-0.002159 -0.000597 0.120207 0.159138 0.597101 -0.206714 -0.062500 1 0 0 0 0 0 3 30325
-0.002159 -0.000597 0.120207 0.159144 0.597120 -0.206713 -0.062500 1 0 0 0 0 0 3 31296
-0.002159 -0.000597 0.120207 0.159136 0.597114 -0.206719 -0.062500 1 0 0 0 0 0 3 32310
-0.002159 -0.000597 0.120207 0.159135 0.597113 -0.206720 -0.062500 1 0 0 0 0 0 3 33296
-0.002159 -0.000597 0.120207 0.159135 0.597113 -0.206720 -0.062500 1 0 0 0 0 0 3 34345
-0.002159 -0.000597 0.120207 0.159135 0.597113 -0.206720 -0.062500 1 0 0 0 0 0 3 35296
-0.002159 -0.000597 0.120207 0.159143 0.597122 -0.206713 -0.062500 1 0 0 0 0 0 3 36310
-0.002159 -0.000597 0.120207 0.159136 0.597115 -0.206719 -0.062500 1 0 0 0 0 0 3 37296
-0.002159 -0.000597 0.120207 0.159138 0.597102 -0.206713 -0.062500 1 0 0 0 0 0 3 38325
-0.002159 -0.000597 0.120207 0.159135 0.597112 -0.206719 -0.062500 1 0 0 0 0 0 3 39295
-0.002159 -0.000597 0.120207 0.159135 0.597113 -0.206720 -0.062500 1 0 0 0 0 0 3 40310
-0.002159 -0.000597 0.120207 0.159134 0.597113 -0.206720 -0.062500 1 0 0 0 0 0 3 41294
-0.002159 -0.000597 0.120207 0.159143 0.597122 -0.206713 -0.062500 1 0 0 0 0 0 3 42343
-0.002159 -0.000597 0.120207 0.159135 0.597114 -0.206719 -0.062500 1 0 0 0 0 0 3 43310
-0.002159 -0.000597 0.120207 0.159135 0.597114 -0.206720 -0.062500 1 0 0 0 0 0 3 44297
-0.002159 -0.000597 0.120207 0.159150 0.597099 -0.206720 -0.062500 1 0 0 0 0 0 3 45311
-0.002159 -0.000597 0.120207 0.159137 0.597111 -0.206720 -0.062500 1 0 0 0 0 0 3 46346
-0.002159 -0.000597 0.120207 0.159135 0.597113 -0.206720 -0.062500 1 0 0 0 0 0 3 47238
-0.002159 -0.000597 0.120207 0.159143 0.597122 -0.206713 -0.062500 1 0 0 0 0 0 3 48229
-0.002159 -0.000597 0.120207 0.159136 0.597114 -0.206720 -0.062500 1 0 0 0 0 0 3 49238
-0.002159 -0.000597 0.120207 0.159135 0.597113 -0.206720 -0.062500 1 0 0 0 0 0 3 50229
-0.002159 -0.000597 0.120207 0.159135 0.597113 -0.206720 -0.062500 1 0 0 0 0 0 3 51239
-0.002159 -0.000597 0.120207 0.159138 0.597101 -0.206714 -0.062500 1 0 0 0 0 0 3 52257
-0.002159 -0.000597 0.120207 0.159144 0.597120 -0.206713 -0.062500 1 0 0 0 0 0 3 53250
-0.002159 -0.000597 0.120207 0.159136 0.597114 -0.206719 -0.062500 1 0 0 0 0 0 3 54241
-0.002159 -0.000597 0.120207 0.159135 0.597113 -0.206720 -0.062500 1 0 0 0 0 0 3 55260
-0.002159 -0.000597 0.120207 0.159135 0.597113 -0.206720 -0.062500 1 0 0 0 0 0 3 56235
-0.002159 -0.000597 0.120207 0.159135 0.597113 -0.206720 -0.062500 1 0 0 0 0 0 3 57223
-0.002159 -0.000597 0.120207 0.159134 0.597113 -0.206720 -0.062500 1 0 0 0 0 0 3 58237
-0.002159 -0.000597 0.120207 0.159146 0.597110 -0.206707 -0.062500 1 0 0 0 0 0 3 59242
-0.002159 -0.000597 0.120207 0.159136 0.597113 -0.206718 -0.062500 1 0 0 0 0 0 3 60247
-0.002159 -0.000597 0.120207 0.159135 0.597113 -0.206720 -0.062500 1 0 0 0 0 0 3 61252
-0.002159 -0.000597 0.120207 0.159135 0.597113 -0.206720 -0.062500 1 0 0 0 0 0 3 62245
-0.002159 -0.000597 0.120207 0.159134 0.597113 -0.206720 -0.062500 1 0 0 0 0 0 3 63243
-0.002159 -0.000597 0.120207 0.159143 0.597122 -0.206713 -0.062500 1 0 0 0 0 0 3 64243
-0.002159 -0.000597 0.120207 0.159148 0.597112 -0.206726 -0.062500 1 0 0 0 0 0 3 65215
-0.002159 -0.000597 0.120207 0.159140 0.597101 -0.206714 -0.062500 1 0 0 0 0 0 3 66244
-0.002159 -0.000597 0.120207 0.159136 0.597112 -0.206720 -0.062500 1 0 0 0 0 0 3 67245
-0.002159 -0.000597 0.120207 0.159135 0.597113 -0.206720 -0.062500 1 0 0 0 0 0 3 68243
-0.002159 -0.000597 0.120207 0.159135 0.597113 -0.206720 -0.062500 1 0 0 0 0 0 3 69227
-0.002159 -0.000597 0.120207 0.159143 0.597122 -0.206713 -0.062500 1 0 0 0 0 0 3 70246
-0.002159 -0.000597 0.120207 0.159136 0.597114 -0.206720 -0.062500 1 0 0 0 0 0 3 71239
-0.002159 -0.000597 0.120207 0.159135 0.597114 -0.206720 -0.062500 1 0 0 0 0 0 3 72236
-0.002159 -0.000597 0.120207 0.159138 0.597102 -0.206714 -0.062500 1 0 0 0 0 0 3 73233
-0.002159 -0.000597 0.120207 0.159135 0.597112 -0.206720 -0.062500 1 0 0 0 0 0 3 74217
-0.002159 -0.000597 0.120207 0.159135 0.597113 -0.206720 -0.062500 1 0 0 0 0 0 3 75232
-0.002159 -0.000597 0.120207 0.159143 0.597122 -0.206713 -0.062500 1 0 0 0 0 0 3 76234
-0.002159 -0.000597 0.120207 0.159136 0.597114 -0.206719 -0.062500 1 0 0 0 0 0 3 77233
-0.002159 -0.000597 0.120207 0.159135 0.597113 -0.206720 -0.062500 1 0 0 0 0 0 3 78231
-0.002159 -0.000597 0.120207 0.159135 0.597113 -0.206720 -0.062500 1 0 0 0 0 0 3 79233
-0.002159 -0.000597 0.120207 0.159138 0.597101 -0.206714 -0.062500 1 0 0 0 0 0 3 80231
-0.002159 -0.000597 0.120207 0.159143 0.597120 -0.206712 -0.062500 1 0 0 0 0 0 3 81233
-0.002159 -0.000597 0.120207 0.159136 0.597114 -0.206719 -0.062500 1 0 0 0 0 0 3 82231
-0.002159 -0.000597 0.120207 0.159135 0.597113 -0.206720 -0.062500 1 0 0 0 0 0 3 83234
-0.002159 -0.000597 0.120207 0.159135 0.597113 -0.206720 -0.062500 1 0 0 0 0 0 3 84215
-0.002159 -0.000597 0.120207 0.159134 0.597113 -0.206720 -0.062500 1 0 0 0 0 0 3 85233
-0.002159 -0.000597 0.120207 0.159147 0.597110 -0.206727 -0.062500 1 0 0 0 0 0 3 86216
-0.002159 -0.000597 0.120207 0.159148 0.597110 -0.206708 -0.062500 1 0 0 0 0 0 3 87332
-0.002159 -0.000597 0.120207 0.159137 0.597113 -0.206719 -0.062500 1 0 0 0 0 0 3 88311
-0.002159 -0.000597 0.120207 0.159135 0.597113 -0.206720 -0.062500 1 0 0 0 0 0 3 89310
-0.002159 -0.000597 0.120207 0.159135 0.597113 -0.206720 -0.062500 1 0 0 0 0 0 3 90305
-0.002159 -0.000597 0.120207 0.159135 0.597113 -0.206720 -0.062500 1 0 0 0 0 0 3 91285
-0.002159 -0.000597 0.120207 0.159143 0.597122 -0.206713 -0.062500 1 0 0 0 0 0 3 92286
-0.002159 -0.000597 0.120207 0.159136 0.597114 -0.206720 -0.062500 1 0 0 0 0 0 3 93319
-0.002159 -0.000597 0.120207 0.159139 0.597102 -0.206713 -0.062500 1 0 0 0 0 0 3 94354
-0.002159 -0.000597 0.120207 0.159135 0.597112 -0.206719 -0.062500 1 0 0 0 0 0 3 95318
-0.002159 -0.000597 0.120207 0.159135 0.597113 -0.206720 -0.062500 1 0 0 0 0 0 3 96313
-0.002159 -0.000597 0.120207 0.159135 0.597113 -0.206720 -0.062500 1 0 0 0 0 0 3 97320
-0.002159 -0.000597 0.120207 0.159143 0.597122 -0.206713 -0.062500 1 0 0 0 0 0 3 98307
-0.002159 -0.000597 0.120207 0.159136 0.597114 -0.206719 -0.062500 1 0 0 0 0 0 3 99284
-0.002159 -0.000597 0.120207 0.159135 0.597114 -0.206720 -0.062500 1 0 0 0 0 0 3 100308
-0.002159 -0.000597 0.120207 0.159138 0.597102 -0.206713 -0.062500 1 0 0 0 0 0 3 101312
-0.002159 -0.000597 0.120207 0.159135 0.597112 -0.206719 -0.062500 1 0 0 0 0 0 3 102303
-0.002159 -0.000597 0.120207 0.159134 0.597113 -0.206720 -0.062500 1 0 0 0 0 0 3 103287
-0.002159 -0.000597 0.120207 0.159143 0.597122 -0.206713 -0.062500 1 0 0 0 0 0 3 104287
-0.002159 -0.000597 0.120207 0.159148 0.597111 -0.206726 -0.062500 1 0 0 0 0 0 3 105287
-0.002159 -0.000597 0.120207 0.159137 0.597113 -0.206721 -0.062500 1 0 0 0 0 0 3 106322
-0.002159 -0.000597 0.120207 0.159135 0.597113 -0.206721 -0.062500 1 0 0 0 0 0 3 107315
-0.002159 -0.000597 0.120207 0.159138 0.597101 -0.206714 -0.062500 1 0 0 0 0 0 3 108295
-0.002159 -0.000597 0.120207 0.159144 0.597120 -0.206713 -0.062500 1 0 0 0 0 0 3 109293
-0.002159 -0.000597 0.120207 0.159136 0.597114 -0.206719 -0.062500 1 0 0 0 0 0 3 110346
-0.002159 -0.000597 0.120207 0.159135 0.597113 -0.206720 -0.062500 1 0 0 0 0 0 3 111293
-0.002159 -0.000597 0.120207 0.159135 0.597113 -0.206720 -0.062500 1 0 0 0 0 0 3 112307
-0.002159 -0.000597 0.120207 0.159135 0.597113 -0.206720 -0.062500 1 0 0 0 0 0 3 113291
-0.002159 -0.000597 0.120207 0.159143 0.597122 -0.206713 -0.062500 1 0 0 0 0 0 3 114327
-0.002159 -0.000597 0.120207 0.159136 0.597115 -0.206720 -0.062500 1 0 0 0 0 0 3 115292
-0.002159 -0.000597 0.120207 0.159138 0.597102 -0.206713 -0.062500 1 0 0 0 0 0 3 116308
-0.002159 -0.000597 0.120207 0.159135 0.597112 -0.206719 -0.062500 1 0 0 0 0 0 3 117292
-0.002159 -0.000597 0.120207 0.159135 0.597113 -0.206720 -0.062500 1 0 0 0 0 0 3 118343
-0.002159 -0.000597 0.120207 0.159135 0.597113 -0.206720 -0.062500 1 0 0 0 0 0 3 119292
-0.002159 -0.000597 0.120207 0.159143 0.597122 -0.206713 -0.062500 1 0 0 0 0 0 3 120308
-0.002159 -0.000597 0.120207 0.159136 0.597114 -0.206719 -0.062500 1 0 0 0 0 0 3 121292
-0.002159 -0.000597 0.120207 0.159135 0.597114 -0.206720 -0.062500 1 0 0 0 0 0 3 122322
-0.002159 -0.000597 0.120207 0.159138 0.597102 -0.206713 -0.062500 1 0 0 0 0 0 3 123292
-0.002159 -0.000597 0.120207 0.159135 0.597112 -0.206719 -0.062500 1 0 0 0 0 0 3 124307
-0.002159 -0.000597 0.120207 0.159134 0.597113 -0.206720 -0.062500 1 0 0 0 0 0 3 125290
-0.002159 -0.000597 0.120207 0.159142 0.597122 -0.206713 -0.062500 1 0 0 0 0 0 3 126323
-0.002159 -0.000597 0.120207 0.159148 0.597111 -0.206726 -0.062500 1 0 0 0 0 0 3 127308
-0.002159 -0.000597 0.120207 0.159136 0.597113 -0.206721 -0.062500 1 0 0 0 0 0 3 128291
-0.002159 -0.000597 0.120207 0.159139 0.597101 -0.206714 -0.062500 1 0 0 0 0 0 3 129307
-0.002159 -0.000597 0.120207 0.159135 0.597111 -0.206720 -0.062500 1 0 0 0 0 0 3 130342
-0.002159 -0.000597 0.120207 0.159143 0.597121 -0.206713 -0.062500 1 0 0 0 0 0 3 131236
-0.002159 -0.000597 0.120207 0.159136 0.597114 -0.206719 -0.062500 1 0 0 0 0 0 3 132226
-0.002159 -0.000597 0.120207 0.159135 0.597113 -0.206720 -0.062500 1 0 0 0 0 0 3 133235
-0.002159 -0.000597 0.120207 0.159135 0.597113 -0.206720 -0.062500 1 0 0 0 0 0 3 134225
-0.002159 -0.000597 0.120207 0.159135 0.597113 -0.206720 -0.062500 1 0 0 0 0 0 3 135235
-0.002159 -0.000597 0.120207 0.159138 0.597101 -0.206714 -0.062500 1 0 0 0 0 0 3 136231
-0.002159 -0.000597 0.120207 0.159143 0.597120 -0.206712 -0.062500 1 0 0 0 0 0 3 137241
-0.002159 -0.000597 0.120207 0.159136 0.597114 -0.206719 -0.062500 1 0 0 0 0 0 3 138235
-0.002159 -0.000597 0.120207 0.159135 0.597113 -0.206720 -0.062500 1 0 0 0 0 0 3 139244
-0.002159 -0.000597 0.120207 0.159135 0.597113 -0.206720 -0.062500 1 0 0 0 0 0 3 140232
-0.002159 -0.000597 0.120207 0.159135 0.597113 -0.206720 -0.062500 1 0 0 0 0 0 3 141240
-0.002159 -0.000597 0.120207 0.159143 0.597122 -0.206713 -0.062500 1 0 0 0 0 0 3 142233
-0.002159 -0.000597 0.120207 0.159136 0.597115 -0.206719 -0.062500 1 0 0 0 0 0 3 143247
-0.002159 -0.000597 0.120207 0.159138 0.597102 -0.206713 -0.062500 1 0 0 0 0 0 3 144296
-0.002159 -0.000597 0.120207 0.159147 0.597109 -0.206726 -0.062500 1 0 0 0 0 0 3 145247
-0.002159 -0.000597 0.120207 0.159136 0.597112 -0.206721 -0.062500 1 0 0 0 0 0 3 146242
-0.002159 -0.000597 0.120207 0.159135 0.597113 -0.206721 -0.062500 1 0 0 0 0 0 3 147216
-0.002159 -0.000597 0.120207 0.159143 0.597122 -0.206714 -0.062500 1 0 0 0 0 0 3 148213
-0.002159 -0.000597 0.120207 0.159136 0.597114 -0.206720 -0.062500 1 0 0 0 0 0 3 149241
-0.002159 -0.000597 0.120207 0.159135 0.597114 -0.206720 -0.062500 1 0 0 0 0 0 3 150242
-0.002159 -0.000597 0.120207 0.159138 0.597102 -0.206714 -0.062500 1 0 0 0 0 0 3 151250
-0.002159 -0.000597 0.120207 0.159135 0.597112 -0.206720 -0.062500 1 0 0 0 0 0 3 152250
-0.002159 -0.000597 0.120207 0.159135 0.597113 -0.206720 -0.062500 1 0 0 0 0 0 3 153261
-0.002159 -0.000597 0.120207 0.159143 0.597122 -0.206713 -0.062500 1 0 0 0 0 0 3 154255
-0.002159 -0.000597 0.120207 0.159136 0.597114 -0.206719 -0.062500 1 0 0 0 0 0 3 155254
-0.002159 -0.000597 0.120207 0.159135 0.597113 -0.206720 -0.062500 1 0 0 0 0 0 3 156255
-0.002159 -0.000597 0.120207 0.159135 0.597113 -0.206720 -0.062500 1 0 0 0 0 0 3 157249
-0.002159 -0.000597 0.120207 0.159138 0.597101 -0.206714 -0.062500 1 0 0 0 0 0 3 158251
-0.002159 -0.000597 0.120207 0.159143 0.597120 -0.206712 -0.062500 1 0 0 0 0 0 3 159250
-0.002159 -0.000597 0.120207 0.159136 0.597114 -0.206719 -0.062500 1 0 0 0 0 0 3 160248
-0.002159 -0.000597 0.120207 0.159135 0.597113 -0.206720 -0.062500 1 0 0 0 0 0 3 161253
-0.002159 -0.000597 0.120207 0.159135 0.597113 -0.206720 -0.062500 1 0 0 0 0 0 3 162250
-0.002159 -0.000597 0.120207 0.159134 0.597113 -0.206720 -0.062500 1 0 0 0 0 0 3 163308
-0.002159 -0.000597 0.120207 0.159134 0.597113 -0.206720 -0.062500 1 0 0 0 0 0 3 164308
-0.002159 -0.000597 0.120207 0.159146 0.597110 -0.206707 -0.062500 1 0 0 0 0 0 3 165285
-0.002159 -0.000597 0.120207 0.159148 0.597110 -0.206725 -0.062500 1 0 0 0 0 0 3 166341
-0.002159 -0.000597 0.120207 0.159137 0.597113 -0.206721 -0.062500 1 0 0 0 0 0 3 167307
-0.002159 -0.000597 0.120207 0.159135 0.597113 -0.206720 -0.062500 1 0 0 0 0 0 3 168311
-0.002159 -0.000597 0.120207 0.159135 0.597113 -0.206721 -0.062500 1 0 0 0 0 0 3 169307
-0.002159 -0.000597 0.120207 0.159143 0.597122 -0.206714 -0.062500 1 0 0 0 0 0 3 170330
-0.002159 -0.000597 0.120207 0.159136 0.597114 -0.206720 -0.062500 1 0 0 0 0 0 3 171309
-0.002159 -0.000597 0.120207 0.159139 0.597102 -0.206714 -0.062500 1 0 0 0 0 0 3 172286
-0.002159 -0.000597 0.120207 0.159135 0.597112 -0.206719 -0.062500 1 0 0 0 0 0 3 173283
-0.002159 -0.000597 0.120207 0.159135 0.597113 -0.206720 -0.062500 1 0 0 0 0 0 3 174298
-0.002159 -0.000597 0.120207 0.159135 0.597113 -0.206720 -0.062500 1 0 0 0 0 0 3 175282
-0.002159 -0.000597 0.120207 0.159143 0.597122 -0.206713 -0.062500 1 0 0 0 0 0 3 176304
-0.002159 -0.000597 0.120207 0.159136 0.597114 -0.206719 -0.062500 1 0 0 0 0 0 3 177278
-0.002159 -0.000597 0.120207 0.159135 0.597114 -0.206720 -0.062500 1 0 0 0 0 0 3 178352
-0.002159 -0.000597 0.120207 0.159138 0.597102 -0.206714 -0.062500 1 0 0 0 0 0 3 179312
-0.002159 -0.000597 0.120207 0.159135 0.597112 -0.206719 -0.062500 1 0 0 0 0 0 3 180314
-0.002159 -0.000597 0.120207 0.159135 0.597113 -0.206720 -0.062500 1 0 0 0 0 0 3 181306
-0.002159 -0.000597 0.120207 0.159143 0.597122 -0.206713 -0.062500 1 0 0 0 0 0 3 182334
-0.002159 -0.000597 0.120207 0.159136 0.597114 -0.206719 -0.062500 1 0 0 0 0 0 3 183305
-0.002159 -0.000597 0.120207 0.159135 0.597114 -0.206720 -0.062500 1 0 0 0 0 0 3 184284
-0.002159 -0.000597 0.120207 0.159134 0.597113 -0.206720 -0.062500 1 0 0 0 0 0 3 185315
-0.002159 -0.000597 0.120207 0.159138 0.597101 -0.206714 -0.062500 1 0 0 0 0 0 3 186324
-0.002159 -0.000597 0.120207 0.159155 0.597118 -0.206719 -0.062500 1 0 0 0 0 0 3 187285
-0.002159 -0.000597 0.120207 0.159137 0.597114 -0.206720 -0.062500 1 0 0 0 0 0 3 188282
-0.002159 -0.000597 0.120207 0.159136 0.597113 -0.206720 -0.062500 1 0 0 0 0 0 3 189283
-0.002159 -0.000597 0.120207 0.159135 0.597113 -0.206720 -0.062500 1 0 0 0 0 0 3 190317
-0.002159 -0.000597 0.120207 0.159135 0.597113 -0.206721 -0.062500 1 0 0 0 0 0 3 191313
-0.002159 -0.000597 0.120207 0.159143 0.597122 -0.206714 -0.062500 1 0 0 0 0 0 3 192306
-0.002159 -0.000597 0.120207 0.159139 0.597103 -0.206713 -0.062500 1 0 0 0 0 0 3 193308
-0.002159 -0.000597 0.120207 0.159136 0.597112 -0.206719 -0.062500 1 0 0 0 0 0 3 194351
-0.002159 -0.000597 0.120207 0.159135 0.597113 -0.206720 -0.062500 1 0 0 0 0 0 3 195308
-0.002159 -0.000597 0.120207 0.159135 0.597113 -0.206720 -0.062500 1 0 0 0 0 0 3 196290
-0.002159 -0.000597 0.120207 0.159135 0.597113 -0.206720 -0.062500 1 0 0 0 0 0 3 197306
-0.002159 -0.000597 0.120207 0.159143 0.597122 -0.206713 -0.062500 1 0 0 0 0 0 3 198326
-0.002159 -0.000597 0.120207 0.159136 0.597115 -0.206719 -0.062500 1 0 0 0 0 0 3 199304
-0.002159 -0.000597 0.120207 0.159138 0.597102 -0.206713 -0.062500 1 0 0 0 0 0 3 200289
-0.002159 -0.000597 0.120207 0.159135 0.597112 -0.206719 -0.062500 1 0 0 0 0 0 3 201305
-0.002159 -0.000597 0.120207 0.159135 0.597113 -0.206720 -0.062500 1 0 0 0 0 0 3 202340
-0.002159 -0.000597 0.120207 0.159134 0.597113 -0.206720 -0.062500 1 0 0 0 0 0 3 203233
-0.002159 -0.000597 0.120207 0.159143 0.597122 -0.206713 -0.062500 1 0 0 0 0 0 3 204224
-0.002159 -0.000597 0.120207 0.159135 0.597114 -0.206719 -0.062500 1 0 0 0 0 0 3 205232
-0.002159 -0.000597 0.120207 0.159147 0.597111 -0.206727 -0.062500 1 0 0 0 0 0 3 206239
-0.002159 -0.000597 0.120207 0.159140 0.597101 -0.206714 -0.062500 1 0 0 0 0 0 3 207223
-0.002159 -0.000597 0.120207 0.159136 0.597111 -0.206720 -0.062500 1 0 0 0 0 0 3 208235
-0.002159 -0.000597 0.120207 0.159143 0.597121 -0.206713 -0.062500 1 0 0 0 0 0 3 209224
-0.002159 -0.000597 0.120207 0.159136 0.597114 -0.206719 -0.062500 1 0 0 0 0 0 3 210224
-0.002159 -0.000597 0.120207 0.159135 0.597113 -0.206720 -0.062500 1 0 0 0 0 0 3 211234
-0.002159 -0.000597 0.120207 0.159135 0.597113 -0.206720 -0.062500 1 0 0 0 0 0 3 212230
-0.002159 -0.000597 0.120207 0.159135 0.597113 -0.206721 -0.062500 1 0 0 0 0 0 3 213239
-0.002159 -0.000597 0.120207 0.159138 0.597101 -0.206714 -0.062500 1 0 0 0 0 0 3 214225
-0.002159 -0.000597 0.120207 0.159143 0.597120 -0.206713 -0.062500 1 0 0 0 0 0 3 215228
-0.002159 -0.000597 0.120207 0.159136 0.597114 -0.206719 -0.062500 1 0 0 0 0 0 3 216232
-0.002159 -0.000597 0.120207 0.159135 0.597113 -0.206720 -0.062500 1 0 0 0 0 0 3 217222
-0.002159 -0.000597 0.120207 0.159135 0.597113 -0.206720 -0.062500 1 0 0 0 0 0 3 218234
-0.002159 -0.000597 0.120207 0.159135 0.597113 -0.206720 -0.062500 1 0 0 0 0 0 3 219244
-0.002159 -0.000597 0.120207 0.159143 0.597122 -0.206713 -0.062500 1 0 0 0 0 0 3 220234
-0.002159 -0.000597 0.120207 0.159136 0.597115 -0.206719 -0.062500 1 0 0 0 0 0 3 221232
-0.002159 -0.000597 0.120207 0.159138 0.597102 -0.206713 -0.062500 1 0 0 0 0 0 3 222230
-0.002159 -0.000597 0.120207 0.159135 0.597112 -0.206719 -0.062500 1 0 0 0 0 0 3 223210
-0.002159 -0.000597 0.120207 0.159135 0.597113 -0.206720 -0.062500 1 0 0 0 0 0 3 224240
-0.002159 -0.000597 0.120207 0.159134 0.597113 -0.206720 -0.062500 1 0 0 0 0 0 3 225239
-0.002159 -0.000597 0.120207 0.159143 0.597122 -0.206713 -0.062500 1 0 0 0 0 0 3 226229
-0.002159 -0.000597 0.120207 0.159148 0.597112 -0.206726 -0.062500 1 0 0 0 0 0 3 227240
-0.002159 -0.000597 0.120207 0.159140 0.597101 -0.206714 -0.062500 1 0 0 0 0 0 3 228240
-0.002159 -0.000597 0.120207 0.159136 0.597112 -0.206720 -0.062500 1 0 0 0 0 0 3 229241
-0.002159 -0.000597 0.120207 0.159135 0.597113 -0.206720 -0.062500 1 0 0 0 0 0 3 230212
-0.002159 -0.000597 0.120207 0.159135 0.597113 -0.206720 -0.062500 1 0 0 0 0 0 3 231241
-0.002159 -0.000597 0.120207 0.159143 0.597122 -0.206713 -0.062500 1 0 0 0 0 0 3 232224
-0.002159 -0.000597 0.120207 0.159136 0.597114 -0.206720 -0.062500 1 0 0 0 0 0 3 233239
-0.002159 -0.000597 0.120207 0.159135 0.597114 -0.206720 -0.062500 1 0 0 0 0 0 3 234238
-0.002159 -0.000597 0.120207 0.159138 0.597101 -0.206714 -0.062500 1 0 0 0 0 0 3 235238
-0.002159 -0.000597 0.120207 0.159135 0.597111 -0.206720 -0.062500 1 0 0 0 0 0 3 236237
-0.002159 -0.000597 0.120207 0.159143 0.597121 -0.206713 -0.062500 1 0 0 0 0 0 3 237238
-0.002159 -0.000597 0.120207 0.159136 0.597114 -0.206719 -0.062500 1 0 0 0 0 0 3 238209
-0.002159 -0.000597 0.120207 0.159135 0.597113 -0.206720 -0.062500 1 0 0 0 0 0 3 239306
-0.002159 -0.000597 0.120207 0.159135 0.597113 -0.206720 -0.062500 1 0 0 0 0 0 3 240307
-0.002159 -0.000597 0.120207 0.159135 0.597113 -0.206720 -0.062500 1 0 0 0 0 0 3 241281
-0.002159 -0.000597 0.120207 0.159138 0.597101 -0.206714 -0.062500 1 0 0 0 0 0 3 242344
-0.002159 -0.000597 0.120207 0.159143 0.597120 -0.206712 -0.062500 1 0 0 0 0 0 3 243315
-0.002159 -0.000597 0.120207 0.159136 0.597114 -0.206719 -0.062500 1 0 0 0 0 0 3 244290
-0.002159 -0.000597 0.120207 0.159135 0.597113 -0.206720 -0.062500 1 0 0 0 0 0 3 245282
-0.002159 -0.000597 0.120207 0.159134 0.597113 -0.206720 -0.062500 1 0 0 0 0 0 3 246322
-0.002159 -0.000597 0.120207 0.159147 0.597110 -0.206727 -0.062500 1 0 0 0 0 0 3 247308
-0.002159 -0.000597 0.120207 0.159144 0.597122 -0.206714 -0.062500 1 0 0 0 0 0 3 248281
-0.002159 -0.000597 0.120207 0.159140 0.597102 -0.206713 -0.062500 1 0 0 0 0 0 3 249280
-0.002159 -0.000597 0.120207 0.159136 0.597112 -0.206719 -0.062500 1 0 0 0 0 0 3 250313
-0.002159 -0.000597 0.120207 0.159135 0.597113 -0.206720 -0.062500 1 0 0 0 0 0 3 251304
-0.002159 -0.000597 0.120207 0.159135 0.597113 -0.206720 -0.062500 1 0 0 0 0 0 3 252282
-0.002159 -0.000597 0.120207 0.159135 0.597113 -0.206720 -0.062500 1 0 0 0 0 0 3 253314
-0.002159 -0.000597 0.120207 0.159143 0.597122 -0.206713 -0.062500 1 0 0 0 0 0 3 254326
-0.002159 -0.000597 0.120207 0.159136 0.597114 -0.206720 -0.062500 1 0 0 0 0 0 3 255312
-0.002159 -0.000597 0.120207 0.159135 0.597114 -0.206720 -0.062500 1 0 0 0 0 0 3 256308
-0.002159 -0.000597 0.120207 0.159138 0.597102 -0.206714 -0.062500 1 0 0 0 0 0 3 257316
-0.002159 -0.000597 0.120207 0.159135 0.597112 -0.206720 -0.062500 1 0 0 0 0 0 3 258296
-0.002159 -0.000597 0.120207 0.159135 0.597113 -0.206720 -0.062500 1 0 0 0 0 0 3 259309
-0.002159 -0.000597 0.120207 0.159143 0.597122 -0.206713 -0.062500 1 0 0 0 0 0 3 260302
-0.002159 -0.000597 0.120207 0.159136 0.597114 -0.206719 -0.062500 1 0 0 0 0 0 3 261282
-0.002159 -0.000597 0.120207 0.159135 0.597114 -0.206720 -0.062500 1 0 0 0 0 0 3 262318
-0.002159 -0.000597 0.120207 0.159134 0.597113 -0.206720 -0.062500 1 0 0 0 0 0 3 263302
-0.002159 -0.000597 0.120207 0.159138 0.597102 -0.206714 -0.062500 1 0 0 0 0 0 3 264281
-0.002159 -0.000597 0.120207 0.159143 0.597120 -0.206712 -0.062500 1 0 0 0 0 0 3 265279
-0.002159 -0.000597 0.120207 0.159148 0.597111 -0.206726 -0.062500 1 0 0 0 0 0 3 266298
-0.002159 -0.000597 0.120207 0.159137 0.597113 -0.206721 -0.062500 1 0 0 0 0 0 3 267291
-0.002159 -0.000597 0.120207 0.159135 0.597113 -0.206721 -0.062500 1 0 0 0 0 0 3 268302
-0.002159 -0.000597 0.120207 0.159135 0.597113 -0.206721 -0.062500 1 0 0 0 0 0 3 269288
-0.002159 -0.000597 0.120207 0.159147 0.597110 -0.206707 -0.062500 1 0 0 0 0 0 3 270319
-0.002159 -0.000597 0.120207 0.159137 0.597113 -0.206719 -0.062500 1 0 0 0 0 0 3 271287
-0.002159 -0.000597 0.120207 0.159135 0.597113 -0.206720 -0.062500 1 0 0 0 0 0 3 272303
-0.002159 -0.000597 0.120207 0.159135 0.597113 -0.206720 -0.062500 1 0 0 0 0 0 3 273286
-0.002159 -0.000597 0.120207 0.159135 0.597113 -0.206720 -0.062500 1 0 0 0 0 0 3 274337
-0.002159 -0.000597 0.120207 0.159135 0.597113 -0.206720 -0.062500 1 0 0 0 0 0 3 275223
-0.002159 -0.000597 0.120207 0.159143 0.597122 -0.206713 -0.062500 1 0 0 0 0 0 3 276231
-0.002159 -0.000597 0.120207 0.159136 0.597115 -0.206720 -0.062500 1 0 0 0 0 0 3 277230
-0.002159 -0.000597 0.120207 0.159138 0.597102 -0.206713 -0.062500 1 0 0 0 0 0 3 278222
-0.002159 -0.000597 0.120207 0.159135 0.597112 -0.206719 -0.062500 1 0 0 0 0 0 3 279230
-0.002159 -0.000597 0.120207 0.159135 0.597113 -0.206720 -0.062500 1 0 0 0 0 0 3 280222
-0.002159 -0.000597 0.120207 0.159135 0.597113 -0.206720 -0.062500 1 0 0 0 0 0 3 281231
-0.002159 -0.000597 0.120207 0.159143 0.597122 -0.206713 -0.062500 1 0 0 0 0 0 3 282221
-0.002159 -0.000597 0.120207 0.159136 0.597114 -0.206719 -0.062500 1 0 0 0 0 0 3 283231
-0.002159 -0.000597 0.120207 0.159135 0.597114 -0.206720 -0.062500 1 0 0 0 0 0 3 284220
-0.002159 -0.000597 0.120207 0.159138 0.597102 -0.206713 -0.062500 1 0 0 0 0 0 3 285234
-0.002159 -0.000597 0.120207 0.159135 0.597112 -0.206719 -0.062500 1 0 0 0 0 0 3 286228
-0.002159 -0.000597 0.120207 0.159134 0.597113 -0.206720 -0.062500 1 0 0 0 0 0 3 287250
-0.002159 -0.000597 0.120207 0.159155 0.597119 -0.206720 -0.062500 1 0 0 0 0 0 3 288245
-0.002159 -0.000597 0.120207 0.159137 0.597114 -0.206720 -0.062500 1 0 0 0 0 0 3 289226
-0.002159 -0.000597 0.120207 0.159135 0.597113 -0.206720 -0.062500 1 0 0 0 0 0 3 290229
-0.002159 -0.000597 0.120207 0.159139 0.597101 -0.206714 -0.062500 1 0 0 0 0 0 3 291243
-0.002159 -0.000597 0.120207 0.159135 0.597111 -0.206720 -0.062500 1 0 0 0 0 0 3 292242
-0.002159 -0.000597 0.120207 0.159143 0.597121 -0.206713 -0.062500 1 0 0 0 0 0 3 293230
-0.002159 -0.000597 0.120207 0.159136 0.597114 -0.206719 -0.062500 1 0 0 0 0 0 3 294244
-0.002159 -0.000597 0.120207 0.159135 0.597113 -0.206720 -0.062500 1 0 0 0 0 0 3 295244
-0.002159 -0.000597 0.120207 0.159135 0.597113 -0.206720 -0.062500 1 0 0 0 0 0 3 296237
-0.002159 -0.000597 0.120207 0.159135 0.597113 -0.206720 -0.062500 1 0 0 0 0 0 3 297237
-0.002159 -0.000597 0.120207 0.159143 0.597122 -0.206713 -0.062500 1 0 0 0 0 0 3 298234
-0.002159 -0.000597 0.120207 0.159139 0.597103 -0.206713 -0.062500 1 0 0 0 0 0 3 299238
-0.002159 -0.000597 0.120207 0.159135 0.597112 -0.206719 -0.062500 1 0 0 0 0 0 3 300234
-0.002159 -0.000597 0.120207 0.159135 0.597113 -0.206720 -0.062500 1 0 0 0 0 0 3 301237
-0.002159 -0.000597 0.120207 0.159135 0.597113 -0.206720 -0.062500 1 0 0 0 0 0 3 302244
-0.002159 -0.000597 0.120207 0.159134 0.597113 -0.206720 -0.062500 1 0 0 0 0 0 3 303311
-0.002159 -0.000597 0.120207 0.159143 0.597122 -0.206713 -0.062500 1 0 0 0 0 0 3 304293
-0.002159 -0.000597 0.120207 0.159135 0.597115 -0.206719 -0.062500 1 0 0 0 0 0 3 305286
-0.002159 -0.000597 0.120207 0.159138 0.597102 -0.206713 -0.062500 1 0 0 0 0 0 3 306343
-0.002159 -0.000597 0.120207 0.159147 0.597109 -0.206726 -0.062500 1 0 0 0 0 0 3 307305
-0.002159 -0.000597 0.120207 0.159136 0.597112 -0.206721 -0.062500 1 0 0 0 0 0 3 308280
-0.002159 -0.000597 0.120207 0.159135 0.597113 -0.206721 -0.062500 1 0 0 0 0 0 3 309280
-0.002159 -0.000597 0.120207 0.159143 0.597122 -0.206714 -0.062500 1 0 0 0 0 0 3 310344
-0.002159 -0.000597 0.120207 0.159136 0.597114 -0.206720 -0.062500 1 0 0 0 0 0 3 311311
-0.002159 -0.000597 0.120207 0.159135 0.597114 -0.206720 -0.062500 1 0 0 0 0 0 3 312278
-0.002159 -0.000597 0.120207 0.159138 0.597101 -0.206714 -0.062500 1 0 0 0 0 0 3 313281
-0.002159 -0.000597 0.120207 0.159135 0.597112 -0.206720 -0.062500 1 0 0 0 0 0 3 314319
-0.002159 -0.000597 0.120207 0.159143 0.597121 -0.206713 -0.062500 1 0 0 0 0 0 3 315303
-0.002159 -0.000597 0.120207 0.159136 0.597114 -0.206719 -0.062500 1 0 0 0 0 0 3 316305
-0.002159 -0.000597 0.120207 0.159135 0.597113 -0.206720 -0.062500 1 0 0 0 0 0 3 317308
-0.002159 -0.000597 0.120207 0.159135 0.597113 -0.206720 -0.062500 1 0 0 0 0 0 3 318343
-0.002159 -0.000597 0.120207 0.159135 0.597113 -0.206720 -0.062500 1 0 0 0 0 0 3 319301
-0.002159 -0.000597 0.120207 0.159146 0.597110 -0.206707 -0.062500 1 0 0 0 0 0 3 320279
-0.002159 -0.000597 0.120207 0.159136 0.597113 -0.206718 -0.062500 1 0 0 0 0 0 3 321301
-0.002159 -0.000597 0.120207 0.159135 0.597113 -0.206720 -0.062500 1 0 0 0 0 0 3 322310
-0.002159 -0.000597 0.120207 0.159135 0.597113 -0.206720 -0.062500 1 0 0 0 0 0 3 323277
-0.002159 -0.000597 0.120207 0.159135 0.597113 -0.206720 -0.062500 1 0 0 0 0 0 3 324281
-0.002159 -0.000597 0.120207 0.159134 0.597113 -0.206720 -0.062500 1 0 0 0 0 0 3 325277
-0.002164 -0.000579 0.120196 0.233607 0.341413 -0.060750 -0.062500 1 0 0 0 0 0 3 326309
-0.002167 -0.000570 0.120193 0.209778 0.427677 -0.131946 -0.062500 1 0 0 0 0 0 3 327309
-0.002169 -0.000565 0.120191 0.191059 0.491966 -0.168918 -0.062500 1 0 0 0 0 0 3 328308
-0.002169 -0.000563 0.120191 0.180803 0.526133 -0.183003 -0.062500 1 0 0 0 0 0 3 329306
-0.002170 -0.000562 0.120191 0.175481 0.543406 -0.188029 -0.062500 1 0 0 0 0 0 3 330333
-0.002170 -0.000561 0.120191 0.172771 0.552034 -0.189787 -0.062500 1 0 0 0 0 0 3 331304
-0.002170 -0.000561 0.120191 0.171407 0.556362 -0.190399 -0.062500 1 0 0 0 0 0 3 332276
-0.002170 -0.000561 0.120191 0.170726 0.558515 -0.190617 -0.062500 1 0 0 0 0 0 3 333300
-0.002170 -0.000561 0.120191 0.170383 0.559596 -0.190683 -0.062500 1 0 0 0 0 0 3 334377
-0.002170 -0.000561 0.120191 0.170208 0.560133 -0.190716 -0.062500 1 0 0 0 0 0 3 335307
-0.002170 -0.000561 0.120191 0.170123 0.560405 -0.190719 -0.062500 1 0 0 0 0 0 3 336279
-0.002170 -0.000561 0.120191 0.170080 0.560548 -0.190732 -0.062500 1 0 0 0 0 0 3 337280
-0.002170 -0.000561 0.120191 0.170052 0.560605 -0.190734 -0.062500 1 0 0 0 0 0 3 338295
-0.002170 -0.000561 0.120191 0.170051 0.560639 -0.190721 -0.062500 1 0 0 0 0 0 3 339278
-0.002170 -0.000561 0.120191 0.170033 0.560668 -0.190726 -0.062500 1 0 0 0 0 0 3 340273
-0.002170 -0.000561 0.120191 0.170031 0.560670 -0.190727 -0.062500 1 0 0 0 0 0 3 341288
-0.002170 -0.000561 0.120191 0.170031 0.560670 -0.190727 -0.062500 1 0 0 0 0 0 3 342319
-0.002170 -0.000561 0.120191 0.170031 0.560670 -0.190727 -0.062500 1 0 0 0 0 0 3 343301
-0.002170 -0.000561 0.120191 0.170030 0.560669 -0.190727 -0.062500 1 0 0 0 0 0 3 344287
-0.002170 -0.000561 0.120191 0.170030 0.560669 -0.190727 -0.062500 1 0 0 0 0 0 3 345303
-0.002170 -0.000561 0.120191 0.170030 0.560669 -0.190726 -0.062500 1 0 0 0 0 0 3 346342
-0.002170 -0.000561 0.120191 0.170027 0.560680 -0.190733 -0.062500 1 0 0 0 0 0 3 347300
-0.002170 -0.000561 0.120191 0.170030 0.560670 -0.190727 -0.062500 1 0 0 0 0 0 3 348288
-0.002170 -0.000561 0.120191 0.170030 0.560669 -0.190727 -0.062500 1 0 0 0 0 0 3 349302
-0.002170 -0.000561 0.120191 0.170042 0.560665 -0.190733 -0.062500 1 0 0 0 0 0 3 350320
-0.002170 -0.000561 0.120191 0.170037 0.560688 -0.190727 -0.062500 1 0 0 0 0 0 3 351302
-0.002170 -0.000561 0.120191 0.170031 0.560671 -0.190727 -0.062500 1 0 0 0 0 0 3 352287
-0.002170 -0.000561 0.120191 0.170031 0.560669 -0.190727 -0.062500 1 0 0 0 0 0 3 353302
-0.002175 -0.000542 0.120180 0.244445 0.305106 -0.044640 -0.062500 1 0 0 0 0 0 3 354318
-0.002178 -0.000533 0.120177 0.220646 0.391313 -0.115888 -0.062500 1 0 0 0 0 0 3 355299
-0.002179 -0.000529 0.120175 0.201940 0.455567 -0.152896 -0.062500 1 0 0 0 0 0 3 356286
-0.002180 -0.000527 0.120175 0.191677 0.489720 -0.166993 -0.062500 1 0 0 0 0 0 3 357299
-0.002181 -0.000525 0.120175 0.186379 0.506981 -0.172020 -0.062500 1 0 0 0 0 0 3 358339
-0.002181 -0.000525 0.120175 0.183670 0.515616 -0.173789 -0.062500 1 0 0 0 0 0 3 359228
-0.002181 -0.000525 0.120175 0.182295 0.519947 -0.174398 -0.062500 1 0 0 0 0 0 3 360229
-0.002181 -0.000524 0.120175 0.181617 0.522088 -0.174610 -0.062500 1 0 0 0 0 0 3 361219
-0.002181 -0.000524 0.120175 0.181271 0.523180 -0.174683 -0.062500 1 0 0 0 0 0 3 362228
-0.002181 -0.000524 0.120175 0.181098 0.523706 -0.174709 -0.062500 1 0 0 0 0 0 3 363218
-0.002181 -0.000524 0.120175 0.181003 0.523979 -0.174726 -0.062500 1 0 0 0 0 0 3 364228
-0.002181 -0.000524 0.120175 0.180970 0.524119 -0.174727 -0.062500 1 0 0 0 0 0 3 365221
-0.002181 -0.000524 0.120175 0.180938 0.524188 -0.174714 -0.062500 1 0 0 0 0 0 3 366231
-0.002181 -0.000524 0.120175 0.180929 0.524215 -0.174726 -0.062500 1 0 0 0 0 0 3 367228
-0.002181 -0.000524 0.120175 0.180934 0.524236 -0.174727 -0.062500 1 0 0 0 0 0 3 368241
-0.002181 -0.000524 0.120175 0.180922 0.524240 -0.174721 -0.062500 1 0 0 0 0 0 3 369231
-0.002181 -0.000524 0.120175 0.180918 0.524252 -0.174727 -0.062500 1 0 0 0 0 0 3 370232
-0.002181 -0.000524 0.120175 0.180921 0.524241 -0.174721 -0.062500 1 0 0 0 0 0 3 371228
-0.002186 -0.000506 0.120164 0.255289 0.268814 -0.028503 -0.062500 1 0 0 0 0 0 3 372230
-0.002189 -0.000497 0.120161 0.231502 0.354955 -0.099823 -0.062500 1 0 0 0 0 0 3 373217
-0.002190 -0.000492 0.120159 0.212826 0.419179 -0.136867 -0.062500 1 0 0 0 0 0 3 374229
-0.002191 -0.000490 0.120159 0.202568 0.453329 -0.150969 -0.062500 1 0 0 0 0 0 3 375226
-0.002191 -0.000489 0.120159 0.197252 0.470577 -0.156005 -0.062500 1 0 0 0 0 0 3 376226
-0.002192 -0.000488 0.120159 0.194554 0.479207 -0.157765 -0.062500 1 0 0 0 0 0 3 377221
-0.002192 -0.000488 0.120159 0.193192 0.483532 -0.158382 -0.062500 1 0 0 0 0 0 3 378223
-0.002192 -0.000488 0.120159 0.192500 0.485687 -0.158596 -0.062500 1 0 0 0 0 0 3 379223
-0.002192 -0.000488 0.120159 0.192148 0.486758 -0.158670 -0.062500 1 0 0 0 0 0 3 380223
-0.002192 -0.000488 0.120159 0.191980 0.487302 -0.158697 -0.062500 1 0 0 0 0 0 3 381224
-0.002192 -0.000488 0.120159 0.191896 0.487575 -0.158699 -0.062500 1 0 0 0 0 0 3 382220
-0.002192 -0.000488 0.120159 0.191844 0.487709 -0.158700 -0.062500 1 0 0 0 0 0 3 383320
-0.002192 -0.000488 0.120159 0.191832 0.487783 -0.158706 -0.062500 1 0 0 0 0 0 3 384309
-0.002192 -0.000488 0.120159 0.191816 0.487802 -0.158707 -0.062500 1 0 0 0 0 0 3 385284
-0.002192 -0.000488 0.120159 0.191808 0.487825 -0.158700 -0.062500 1 0 0 0 0 0 3 386350
-0.002192 -0.000488 0.120159 0.191816 0.487836 -0.158713 -0.062500 1 0 0 0 0 0 3 387305
-0.002192 -0.000488 0.120159 0.191805 0.487839 -0.158708 -0.062500 1 0 0 0 0 0 3 388277
-0.002192 -0.000488 0.120159 0.191804 0.487839 -0.158707 -0.062500 1 0 0 0 0 0 3 389277
-0.002197 -0.000470 0.120148 0.266128 0.232537 -0.012353 -0.062500 1 0 0 0 0 0 3 390321
-0.002200 -0.000461 0.120145 0.242374 0.318619 -0.083743 -0.062500 1 0 0 0 0 0 3 391303
-0.002201 -0.000456 0.120143 0.223700 0.382810 -0.120817 -0.062500 1 0 0 0 0 0 3 392275
-0.002202 -0.000454 0.120143 0.213446 0.416944 -0.134938 -0.062500 1 0 0 0 0 0 3 393279
-0.002202 -0.000453 0.120143 0.208124 0.434176 -0.139971 -0.062500 1 0 0 0 0 0 3 394343
-0.002203 -0.000452 0.120143 0.205430 0.442821 -0.141734 -0.062500 1 0 0 0 0 0 3 395309
-0.002203 -0.000452 0.120143 0.204072 0.447136 -0.142346 -0.062500 1 0 0 0 0 0 3 396303
-0.002203 -0.000452 0.120143 0.203378 0.449300 -0.142568 -0.062500 1 0 0 0 0 0 3 397276
-0.002203 -0.000452 0.120143 0.203025 0.450373 -0.142642 -0.062500 1 0 0 0 0 0 3 398342
-0.002203 -0.000451 0.120143 0.202860 0.450906 -0.142663 -0.062500 1 0 0 0 0 0 3 399300
-0.002203 -0.000451 0.120143 0.202777 0.451177 -0.142665 -0.062500 1 0 0 0 0 0 3 400276
-0.002203 -0.000451 0.120143 0.202722 0.451322 -0.142672 -0.062500 1 0 0 0 0 0 3 401276
-0.002203 -0.000451 0.120143 0.202704 0.451377 -0.142680 -0.062500 1 0 0 0 0 0 3 402292
-0.002203 -0.000451 0.120143 0.202701 0.451423 -0.142674 -0.062500 1 0 0 0 0 0 3 403299
-0.002203 -0.000451 0.120143 0.202698 0.451438 -0.142680 -0.062500 1 0 0 0 0 0 3 404277
-0.002203 -0.000451 0.120143 0.202686 0.451442 -0.142674 -0.062500 1 0 0 0 0 0 3 405275
-0.002203 -0.000451 0.120143 0.202685 0.451441 -0.142673 -0.062500 1 0 0 0 0 0 3 406346
-0.002203 -0.000451 0.120143 0.202685 0.451441 -0.142673 -0.062500 1 0 0 0 0 0 3 407310
-0.002203 -0.000451 0.120143 0.202681 0.451452 -0.142680 -0.062500 1 0 0 0 0 0 3 408305
-0.002203 -0.000451 0.120143 0.202684 0.451442 -0.142674 -0.062500 1 0 0 0 0 0 3 409286
-0.002203 -0.000451 0.120143 0.202681 0.451452 -0.142680 -0.062500 1 0 0 0 0 0 3 410322
-0.002203 -0.000451 0.120143 0.202684 0.451441 -0.142674 -0.062500 1 0 0 0 0 0 3 411298
-0.002203 -0.000451 0.120143 0.202681 0.451452 -0.142680 -0.062500 1 0 0 0 0 0 3 412314
-0.002203 -0.000451 0.120143 0.202683 0.451441 -0.142674 -0.062500 1 0 0 0 0 0 3 413297
-0.002203 -0.000451 0.120143 0.202680 0.451452 -0.142680 -0.062500 1 0 0 0 0 0 3 414318
-0.002203 -0.000451 0.120143 0.202688 0.451462 -0.142674 -0.062500 1 0 0 0 0 0 3 415301
-0.002203 -0.000451 0.120143 0.202684 0.451443 -0.142673 -0.062500 1 0 0 0 0 0 3 416305
-0.002203 -0.000451 0.120143 0.202680 0.451452 -0.142680 -0.062500 1 0 0 0 0 0 3 417301
-0.002203 -0.000451 0.120143 0.202683 0.451442 -0.142674 -0.062500 1 0 0 0 0 0 3 418339
-0.002203 -0.000451 0.120143 0.202680 0.451452 -0.142680 -0.062500 1 0 0 0 0 0 3 419298
-0.002203 -0.000451 0.120143 0.202683 0.451441 -0.142674 -0.062500 1 0 0 0 0 0 3 420276
-0.002203 -0.000451 0.120143 0.202688 0.451461 -0.142673 -0.062500 1 0 0 0 0 0 3 421286
-0.002203 -0.000451 0.120143 0.202681 0.451454 -0.142680 -0.062500 1 0 0 0 0 0 3 422314
-0.002203 -0.000451 0.120143 0.202683 0.451442 -0.142674 -0.062500 1 0 0 0 0 0 3 423283
-0.002203 -0.000451 0.120143 0.202692 0.451449 -0.142687 -0.062500 1 0 0 0 0 0 3 424299
-0.002203 -0.000451 0.120143 0.202685 0.451441 -0.142675 -0.062500 1 0 0 0 0 0 3 425281
-0.002203 -0.000451 0.120143 0.202689 0.451461 -0.142674 -0.062500 1 0 0 0 0 0 3 426315
-0.002203 -0.000451 0.120143 0.202685 0.451443 -0.142673 -0.062500 1 0 0 0 0 0 3 427299
-0.002203 -0.000451 0.120143 0.202681 0.451452 -0.142680 -0.062500 1 0 0 0 0 0 3 428284
-0.002203 -0.000451 0.120143 0.202684 0.451441 -0.142674 -0.062500 1 0 0 0 0 0 3 429299
-0.002203 -0.000451 0.120143 0.202681 0.451452 -0.142680 -0.062500 1 0 0 0 0 0 3 430340
-0.002203 -0.000451 0.120143 0.202683 0.451441 -0.142674 -0.062500 1 0 0 0 0 0 3 431227
-0.002203 -0.000451 0.120143 0.202689 0.451460 -0.142673 -0.062500 1 0 0 0 0 0 3 432215
-0.002203 -0.000451 0.120143 0.202681 0.451454 -0.142680 -0.062500 1 0 0 0 0 0 3 433225
-0.002203 -0.000451 0.120143 0.202684 0.451442 -0.142674 -0.062500 1 0 0 0 0 0 3 434217
-0.002203 -0.000451 0.120143 0.202680 0.451452 -0.142680 -0.062500 1 0 0 0 0 0 3 435225
-0.002203 -0.000451 0.120143 0.202683 0.451441 -0.142674 -0.062500 1 0 0 0 0 0 3 436216
-0.002203 -0.000451 0.120143 0.202688 0.451461 -0.142673 -0.062500 1 0 0 0 0 0 3 437225
-0.002203 -0.000451 0.120143 0.202684 0.451443 -0.142673 -0.062500 1 0 0 0 0 0 3 438217
-0.002203 -0.000451 0.120143 0.202680 0.451452 -0.142680 -0.062500 1 0 0 0 0 0 3 439226
-0.002203 -0.000451 0.120143 0.202683 0.451441 -0.142674 -0.062500 1 0 0 0 0 0 3 440224
-0.002208 -0.000433 0.120132 0.276958 0.196285 0.003805 -0.062500 1 0 0 0 0 0 3 441231
-0.002211 -0.000424 0.120129 0.253226 0.282301 -0.067644 -0.062500 1 0 0 0 0 0 3 442224
-0.002212 -0.000420 0.120127 0.234577 0.346454 -0.104760 -0.062500 1 0 0 0 0 0 3 443617
-0.002213 -0.000417 0.120127 0.224322 0.380562 -0.118887 -0.062500 1 0 0 0 0 0 3 444228
-0.002213 -0.000416 0.120127 0.219007 0.397807 -0.123928 -0.062500 1 0 0 0 0 0 3 445224
-0.002213 -0.000416 0.120127 0.216303 0.406453 -0.125690 -0.062500 1 0 0 0 0 0 3 446232
-0.002213 -0.000415 0.120127 0.214945 0.410767 -0.126304 -0.062500 1 0 0 0 0 0 3 447228
-0.002214 -0.000415 0.120127 0.214253 0.412920 -0.126520 -0.062500 1 0 0 0 0 0 3 448217
-0.002214 -0.000415 0.120127 0.213902 0.413991 -0.126594 -0.062500 1 0 0 0 0 0 3 449228
-0.002214 -0.000415 0.120127 0.213736 0.414523 -0.126615 -0.062500 1 0 0 0 0 0 3 450224
-0.002214 -0.000415 0.120127 0.213642 0.414797 -0.126631 -0.062500 1 0 0 0 0 0 3 451222
-0.002214 -0.000415 0.120127 0.213596 0.414939 -0.126626 -0.062500 1 0 0 0 0 0 3 452221
-0.002214 -0.000415 0.120127 0.213588 0.415002 -0.126625 -0.062500 1 0 0 0 0 0 3 453221
-0.002214 -0.000415 0.120127 0.213566 0.415043 -0.126639 -0.062500 1 0 0 0 0 0 3 454223
-0.002214 -0.000415 0.120127 0.213573 0.415054 -0.126634 -0.062500 1 0 0 0 0 0 3 455221
-0.002214 -0.000415 0.120127 0.213562 0.415057 -0.126627 -0.062500 1 0 0 0 0 0 3 456220
-0.002214 -0.000415 0.120127 0.213557 0.415069 -0.126632 -0.062500 1 0 0 0 0 0 3 457229
-0.002214 -0.000415 0.120127 0.213557 0.415070 -0.126633 -0.062500 1 0 0 0 0 0 3 458226
-0.002214 -0.000415 0.120127 0.213556 0.415070 -0.126633 -0.062500 1 0 0 0 0 0 3 459223
-0.002214 -0.000415 0.120127 0.213556 0.415070 -0.126633 -0.062500 1 0 0 0 0 0 3 460226
-0.002214 -0.000415 0.120127 0.213556 0.415070 -0.126633 -0.062500 1 0 0 0 0 0 3 461222
-0.002214 -0.000415 0.120127 0.213556 0.415070 -0.126634 -0.062500 1 0 0 0 0 0 3 462220
-0.002214 -0.000415 0.120127 0.213564 0.415079 -0.126626 -0.062500 1 0 0 0 0 0 3 463221
-0.002214 -0.000415 0.120127 0.213557 0.415071 -0.126632 -0.062500 1 0 0 0 0 0 3 464220
-0.002214 -0.000415 0.120127 0.213556 0.415070 -0.126633 -0.062500 1 0 0 0 0 0 3 465221
-0.002214 -0.000415 0.120127 0.213568 0.415067 -0.126640 -0.062500 1 0 0 0 0 0 3 466219
-0.002214 -0.000415 0.120127 0.213558 0.415069 -0.126634 -0.062500 1 0 0 0 0 0 3 467220
-0.002214 -0.000415 0.120127 0.213565 0.415078 -0.126627 -0.062500 1 0 0 0 0 0 3 468219
-0.002214 -0.000415 0.120127 0.213558 0.415071 -0.126633 -0.062500 1 0 0 0 0 0 3 469221
-0.002214 -0.000415 0.120127 0.213557 0.415070 -0.126634 -0.062500 1 0 0 0 0 0 3 470220
-0.002214 -0.000415 0.120127 0.213557 0.415070 -0.126634 -0.062500 1 0 0 0 0 0 3 471222
-0.002226 -0.000429 0.120116 0.391617 0.605584 0.025285 -0.062500 1 0 0 0 0 0 3 472202
-0.002233 -0.000436 0.120112 0.333076 0.541883 -0.048822 -0.062500 1 0 0 0 0 0 3 473221
-0.002236 -0.000439 0.120111 0.288329 0.493995 -0.087311 -0.062500 1 0 0 0 0 0 3 474203
-0.002238 -0.000441 0.120110 0.264149 0.468394 -0.101959 -0.062500 1 0 0 0 0 0 3 475220
-0.002238 -0.000441 0.120110 0.251793 0.455403 -0.107186 -0.062500 1 0 0 0 0 0 3 476220
-0.002239 -0.000442 0.120110 0.245560 0.448878 -0.109021 -0.062500 1 0 0 0 0 0 3 477218
-0.002239 -0.000442 0.120110 0.242425 0.445619 -0.109657 -0.062500 1 0 0 0 0 0 3 478219
-0.002239 -0.000442 0.120110 0.240847 0.443974 -0.109877 -0.062500 1 0 0 0 0 0 3 479221
-0.002239 -0.000442 0.120110 0.240059 0.443177 -0.109952 -0.062500 1 0 0 0 0 0 3 480220
-0.002239 -0.000442 0.120110 0.239661 0.442761 -0.109976 -0.062500 1 0 0 0 0 0 3 481213
-0.002239 -0.000442 0.120110 0.239456 0.442546 -0.109991 -0.062500 1 0 0 0 0 0 3 482223
-0.002239 -0.000442 0.120110 0.239374 0.442444 -0.109988 -0.062500 1 0 0 0 0 0 3 483222
-0.002239 -0.000442 0.120110 0.239317 0.442397 -0.109996 -0.062500 1 0 0 0 0 0 3 484220
-0.002239 -0.000442 0.120110 0.239289 0.442369 -0.109998 -0.062500 1 0 0 0 0 0 3 485218
-0.002239 -0.000442 0.120110 0.239290 0.442355 -0.109992 -0.062500 1 0 0 0 0 0 3 486220
-0.002239 -0.000442 0.120110 0.239271 0.442349 -0.109992 -0.062500 1 0 0 0 0 0 3 487220
-0.002239 -0.000442 0.120110 0.239270 0.442348 -0.109992 -0.062500 1 0 0 0 0 0 3 488220
-0.002239 -0.000442 0.120110 0.239269 0.442348 -0.109992 -0.062500 1 0 0 0 0 0 3 489218
-0.002239 -0.000442 0.120110 0.239270 0.442348 -0.109991 -0.062500 1 0 0 0 0 0 3 490221
-0.002239 -0.000442 0.120110 0.239270 0.442349 -0.109991 -0.062500 1 0 0 0 0 0 3 491217
-0.002239 -0.000442 0.120110 0.239270 0.442349 -0.109991 -0.062500 1 0 0 0 0 0 3 492220
-0.002239 -0.000442 0.120110 0.239261 0.442340 -0.109998 -0.062500 1 0 0 0 0 0 3 493219
-0.002239 -0.000442 0.120110 0.239269 0.442348 -0.109992 -0.062500 1 0 0 0 0 0 3 494219
-0.002239 -0.000442 0.120110 0.239269 0.442349 -0.109991 -0.062500 1 0 0 0 0 0 3 495209
-0.002239 -0.000442 0.120110 0.239269 0.442349 -0.109991 -0.062500 1 0 0 0 0 0 3 496218
-0.002239 -0.000442 0.120110 0.239274 0.442337 -0.110005 -0.062500 1 0 0 0 0 0 3 497209
-0.002239 -0.000442 0.120110 0.239270 0.442347 -0.109993 -0.062500 1 0 0 0 0 0 3 498218
-0.002239 -0.000442 0.120110 0.239270 0.442348 -0.109992 -0.062500 1 0 0 0 0 0 3 499209
-0.002239 -0.000442 0.120110 0.239270 0.442349 -0.109992 -0.062500 1 0 0 0 0 0 3 500218
-0.002239 -0.000442 0.120110 0.239270 0.442349 -0.109991 -0.062500 1 0 0 0 0 0 3 501209
-0.002239 -0.000442 0.120110 0.239262 0.442340 -0.109998 -0.062500 1 0 0 0 0 0 3 502218
-0.002239 -0.000442 0.120110 0.239269 0.442348 -0.109992 -0.062500 1 0 0 0 0 0 3 503214
-0.002239 -0.000442 0.120110 0.239270 0.442349 -0.109992 -0.062500 1 0 0 0 0 0 3 504223
-0.002239 -0.000442 0.120110 0.239270 0.442349 -0.109991 -0.062500 1 0 0 0 0 0 3 505215
-0.002239 -0.000442 0.120110 0.239262 0.442340 -0.109998 -0.062500 1 0 0 0 0 0 3 506243
-0.002239 -0.000442 0.120110 0.239269 0.442348 -0.109992 -0.062500 1 0 0 0 0 0 3 507231
-0.002239 -0.000442 0.120110 0.239270 0.442349 -0.109992 -0.062500 1 0 0 0 0 0 3 508235
-0.002239 -0.000442 0.120110 0.239270 0.442349 -0.109991 -0.062500 1 0 0 0 0 0 3 509224
-0.002239 -0.000442 0.120110 0.239262 0.442340 -0.109998 -0.062500 1 0 0 0 0 0 3 510231
-0.002252 -0.000456 0.120099 0.417228 0.632757 0.042051 -0.062500 1 0 0 0 0 0 3 511229
-0.002258 -0.000463 0.120095 0.358739 0.569110 -0.032131 -0.062500 1 0 0 0 0 0 3 512213
-0.002262 -0.000466 0.120094 0.314010 0.521241 -0.070643 -0.062500 1 0 0 0 0 0 3 513223
-0.002263 -0.000468 0.120094 0.289842 0.495651 -0.085308 -0.062500 1 0 0 0 0 0 3 514225
-0.002264 -0.000469 0.120093 0.277491 0.482666 -0.090544 -0.062500 1 0 0 0 0 0 3 515225
-0.002265 -0.000469 0.120093 0.271247 0.476147 -0.092358 -0.062500 1 0 0 0 0 0 3 516220
-0.002265 -0.000469 0.120093 0.268116 0.472877 -0.093007 -0.062500 1 0 0 0 0 0 3 517203
-0.002265 -0.000470 0.120093 0.266547 0.471241 -0.093222 -0.062500 1 0 0 0 0 0 3 518220
-0.002265 -0.000470 0.120093 0.265752 0.470436 -0.093303 -0.062500 1 0 0 0 0 0 3 519220
-0.002265 -0.000470 0.120093 0.265373 0.470025 -0.093329 -0.062500 1 0 0 0 0 0 3 520217
-0.002265 -0.000470 0.120093 0.265159 0.469814 -0.093337 -0.062500 1 0 0 0 0 0 3 521219
-0.002265 -0.000470 0.120093 0.265068 0.469703 -0.093341 -0.062500 1 0 0 0 0 0 3 522217
-0.002265 -0.000470 0.120093 0.265018 0.469664 -0.093343 -0.062500 1 0 0 0 0 0 3 523221
-0.002265 -0.000470 0.120093 0.264991 0.469637 -0.093344 -0.062500 1 0 0 0 0 0 3 524224
-0.002265 -0.000470 0.120093 0.264972 0.469618 -0.093338 -0.062500 1 0 0 0 0 0 3 525220
-0.002265 -0.000470 0.120093 0.264971 0.469616 -0.093337 -0.062500 1 0 0 0 0 0 3 526219
-0.002265 -0.000470 0.120093 0.264971 0.469616 -0.093337 -0.062500 1 0 0 0 0 0 3 527220
-0.002265 -0.000470 0.120093 0.264975 0.469605 -0.093350 -0.062500 1 0 0 0 0 0 3 528217
-0.002265 -0.000470 0.120093 0.264964 0.469607 -0.093345 -0.062500 1 0 0 0 0 0 3 529217
-0.002265 -0.000470 0.120093 0.264971 0.469615 -0.093338 -0.062500 1 0 0 0 0 0 3 530218
-0.002265 -0.000470 0.120093 0.264964 0.469608 -0.093344 -0.062500 1 0 0 0 0 0 3 531217
-0.002265 -0.000470 0.120093 0.264963 0.469607 -0.093345 -0.062500 1 0 0 0 0 0 3 532217
-0.002265 -0.000470 0.120093 0.264971 0.469616 -0.093338 -0.062500 1 0 0 0 0 0 3 533216
-0.002265 -0.000470 0.120093 0.264963 0.469608 -0.093344 -0.062500 1 0 0 0 0 0 3 534217
-0.002265 -0.000470 0.120093 0.264962 0.469607 -0.093345 -0.062500 1 0 0 0 0 0 3 535217
-0.002265 -0.000470 0.120093 0.264970 0.469616 -0.093338 -0.062500 1 0 0 0 0 0 3 536220
-0.002265 -0.000470 0.120093 0.264963 0.469608 -0.093344 -0.062500 1 0 0 0 0 0 3 537217
-0.002265 -0.000470 0.120093 0.264962 0.469607 -0.093345 -0.062500 1 0 0 0 0 0 3 538218
-0.002265 -0.000470 0.120093 0.264970 0.469616 -0.093338 -0.062500 1 0 0 0 0 0 3 539220
-0.002265 -0.000470 0.120093 0.264963 0.469608 -0.093344 -0.062500 1 0 0 0 0 0 3 540202
-0.002265 -0.000470 0.120093 0.264962 0.469607 -0.093345 -0.062500 1 0 0 0 0 0 3 541218
-0.002265 -0.000470 0.120093 0.264970 0.469616 -0.093338 -0.062500 1 0 0 0 0 0 3 542217
-0.002265 -0.000470 0.120093 0.264963 0.469608 -0.093344 -0.062500 1 0 0 0 0 0 3 543201
-0.002265 -0.000470 0.120093 0.264962 0.469607 -0.093345 -0.062500 1 0 0 0 0 0 3 544218
-0.002270 -0.000451 0.120083 0.339157 0.214536 0.053150 -0.062500 1 0 0 0 0 0 3 545218
-0.002273 -0.000442 0.120079 0.315488 0.300526 -0.018324 -0.062500 1 0 0 0 0 0 3 546211
-0.002274 -0.000438 0.120078 0.296840 0.364662 -0.055432 -0.062500 1 0 0 0 0 0 3 547303
-0.002275 -0.000436 0.120078 0.286602 0.398755 -0.069565 -0.062500 1 0 0 0 0 0 3 548300
-0.002275 -0.000434 0.120077 0.281287 0.416004 -0.074595 -0.062500 1 0 0 0 0 0 3 549282
-0.002276 -0.000434 0.120077 0.278591 0.424626 -0.076361 -0.062500 1 0 0 0 0 0 3 550339
-0.002276 -0.000434 0.120077 0.277222 0.428938 -0.076970 -0.062500 1 0 0 0 0 0 3 551305
-0.002276 -0.000433 0.120077 0.276530 0.431089 -0.077185 -0.062500 1 0 0 0 0 0 3 552275
-0.002276 -0.000433 0.120077 0.276175 0.432171 -0.077267 -0.062500 1 0 0 0 0 0 3 553292
-0.002276 -0.000433 0.120077 0.276017 0.432713 -0.077281 -0.062500 1 0 0 0 0 0 3 554305
-0.002276 -0.000433 0.120077 0.275927 0.432977 -0.077290 -0.062500 1 0 0 0 0 0 3 555299
-0.002276 -0.000433 0.120077 0.275871 0.433121 -0.077297 -0.062500 1 0 0 0 0 0 3 556294
-0.002276 -0.000433 0.120077 0.275853 0.433176 -0.077305 -0.062500 1 0 0 0 0 0 3 557302
-0.002276 -0.000433 0.120077 0.275853 0.433210 -0.077292 -0.062500 1 0 0 0 0 0 3 558289
-0.002276 -0.000433 0.120077 0.275835 0.433238 -0.077298 -0.062500 1 0 0 0 0 0 3 559269
-0.002276 -0.000433 0.120077 0.275845 0.433237 -0.077305 -0.062500 1 0 0 0 0 0 3 560295
-0.002276 -0.000433 0.120077 0.275835 0.433239 -0.077299 -0.062500 1 0 0 0 0 0 3 561295
-0.002276 -0.000433 0.120077 0.275833 0.433239 -0.077299 -0.062500 1 0 0 0 0 0 3 562331
-0.002276 -0.000433 0.120077 0.275833 0.433239 -0.077299 -0.062500 1 0 0 0 0 0 3 563295
-0.002289 -0.000447 0.120066 0.453682 0.623594 0.074806 -0.062500 1 0 0 0 0 0 3 564279
-0.002295 -0.000454 0.120063 0.395246 0.559959 0.000590 -0.062500 1 0 0 0 0 0 3 565294
-0.002298 -0.000457 0.120061 0.350547 0.512108 -0.037940 -0.062500 1 0 0 0 0 0 3 566316
-0.002300 -0.000459 0.120061 0.326392 0.486529 -0.052615 -0.062500 1 0 0 0 0 0 3 567295
-0.002301 -0.000460 0.120061 0.314047 0.473549 -0.057836 -0.062500 1 0 0 0 0 0 3 568279
-0.002301 -0.000460 0.120061 0.307806 0.467032 -0.059669 -0.062500 1 0 0 0 0 0 3 569294
-0.002301 -0.000460 0.120061 0.304676 0.463764 -0.060302 -0.062500 1 0 0 0 0 0 3 570310
-0.002301 -0.000460 0.120061 0.303104 0.462140 -0.060522 -0.062500 1 0 0 0 0 0 3 571293
-0.002301 -0.000460 0.120061 0.302313 0.461325 -0.060598 -0.062500 1 0 0 0 0 0 3 572278
-0.002301 -0.000460 0.120061 0.301926 0.460904 -0.060629 -0.062500 1 0 0 0 0 0 3 573304
-0.002302 -0.000460 0.120061 0.301720 0.460701 -0.060632 -0.062500 1 0 0 0 0 0 3 574331
-0.002302 -0.000460 0.120061 0.301626 0.460603 -0.060641 -0.062500 1 0 0 0 0 0 3 575221
-0.002302 -0.000460 0.120061 0.301571 0.460545 -0.060644 -0.062500 1 0 0 0 0 0 3 576213
-0.002302 -0.000460 0.120061 0.301540 0.460527 -0.060652 -0.062500 1 0 0 0 0 0 3 577207
-0.002302 -0.000460 0.120061 0.301529 0.460518 -0.060640 -0.062500 1 0 0 0 0 0 3 578221
-0.002302 -0.000460 0.120061 0.301523 0.460497 -0.060639 -0.062500 1 0 0 0 0 0 3 579213
-0.002302 -0.000460 0.120061 0.301519 0.460507 -0.060645 -0.062500 1 0 0 0 0 0 3 580220
-0.002302 -0.000460 0.120061 0.301522 0.460496 -0.060639 -0.062500 1 0 0 0 0 0 3 581211
-0.002302 -0.000460 0.120061 0.301519 0.460507 -0.060645 -0.062500 1 0 0 0 0 0 3 582220
-0.002302 -0.000460 0.120061 0.301522 0.460497 -0.060639 -0.062500 1 0 0 0 0 0 3 583227
-0.002302 -0.000460 0.120061 0.301535 0.460493 -0.060645 -0.062500 1 0 0 0 0 0 3 584227
-0.002302 -0.000460 0.120061 0.301521 0.460507 -0.060646 -0.062500 1 0 0 0 0 0 3 585219
-0.002302 -0.000460 0.120061 0.301523 0.460497 -0.060639 -0.062500 1 0 0 0 0 0 3 586217
-0.002302 -0.000460 0.120061 0.301520 0.460507 -0.060645 -0.062500 1 0 0 0 0 0 3 587219
-0.002302 -0.000460 0.120061 0.301523 0.460497 -0.060639 -0.062500 1 0 0 0 0 0 3 588211
-0.002302 -0.000460 0.120061 0.301523 0.460496 -0.060639 -0.062500 1 0 0 0 0 0 3 589218
-0.002302 -0.000461 0.120061 0.301520 0.460507 -0.060645 -0.062500 1 0 0 0 0 0 3 590231
-0.002302 -0.000460 0.120061 0.301523 0.460497 -0.060639 -0.062500 1 0 0 0 0 0 3 591233
-0.002302 -0.000461 0.120061 0.301520 0.460508 -0.060645 -0.062500 1 0 0 0 0 0 3 592233
-0.002302 -0.000461 0.120061 0.301523 0.460497 -0.060639 -0.062500 1 0 0 0 0 0 3 593221
-0.002302 -0.000460 0.120061 0.301523 0.460496 -0.060638 -0.062500 1 0 0 0 0 0 3 594221
-0.002302 -0.000461 0.120061 0.301520 0.460508 -0.060645 -0.062500 1 0 0 0 0 0 3 595221
-0.002302 -0.000461 0.120061 0.301523 0.460497 -0.060639 -0.062500 1 0 0 0 0 0 3 596228
-0.002302 -0.000461 0.120061 0.301520 0.460508 -0.060645 -0.062500 1 0 0 0 0 0 3 597228
-0.002302 -0.000460 0.120061 0.301515 0.460489 -0.060646 -0.062500 1 0 0 0 0 0 3 598227
-0.002302 -0.000460 0.120061 0.301522 0.460495 -0.060639 -0.062500 1 0 0 0 0 0 3 599227
-0.002302 -0.000461 0.120061 0.301520 0.460507 -0.060645 -0.062500 1 0 0 0 0 0 3 600234
-0.002302 -0.000460 0.120061 0.301523 0.460497 -0.060639 -0.062500 1 0 0 0 0 0 3 601201
-0.002302 -0.000461 0.120061 0.301532 0.460505 -0.060651 -0.062500 1 0 0 0 0 0 3 602232
-0.002302 -0.000460 0.120061 0.301525 0.460497 -0.060640 -0.062500 1 0 0 0 0 0 3 603227
-0.002302 -0.000460 0.120061 0.301524 0.460496 -0.060639 -0.062500 1 0 0 0 0 0 3 604226
-0.002302 -0.000461 0.120061 0.301521 0.460507 -0.060645 -0.062500 1 0 0 0 0 0 3 605225
-0.002302 -0.000460 0.120061 0.301524 0.460497 -0.060639 -0.062500 1 0 0 0 0 0 3 606208
-0.002302 -0.000461 0.120061 0.301520 0.460508 -0.060645 -0.062500 1 0 0 0 0 0 3 607227
-0.002302 -0.000461 0.120061 0.301524 0.460497 -0.060639 -0.062500 1 0 0 0 0 0 3 608227
-0.002302 -0.000460 0.120061 0.301516 0.460487 -0.060645 -0.062500 1 0 0 0 0 0 3 609226
-0.002302 -0.000460 0.120061 0.301519 0.460506 -0.060646 -0.062500 1 0 0 0 0 0 3 610225
-0.002302 -0.000460 0.120061 0.301523 0.460497 -0.060639 -0.062500 1 0 0 0 0 0 3 611229
-0.002302 -0.000460 0.120061 0.301523 0.460496 -0.060638 -0.062500 1 0 0 0 0 0 3 612226
-0.002302 -0.000461 0.120061 0.301520 0.460507 -0.060645 -0.062500 1 0 0 0 0 0 3 613225
-0.002302 -0.000460 0.120061 0.301523 0.460497 -0.060639 -0.062500 1 0 0 0 0 0 3 614225
-0.002302 -0.000461 0.120061 0.301520 0.460508 -0.060645 -0.062500 1 0 0 0 0 0 3 615228
-0.002302 -0.000461 0.120061 0.301523 0.460497 -0.060639 -0.062500 1 0 0 0 0 0 3 616227
-0.002302 -0.000461 0.120061 0.301520 0.460508 -0.060645 -0.062500 1 0 0 0 0 0 3 617220
-0.002302 -0.000461 0.120061 0.301523 0.460498 -0.060639 -0.062500 1 0 0 0 0 0 3 618227
-0.002302 -0.000461 0.120061 0.301523 0.460496 -0.060638 -0.062500 1 0 0 0 0 0 3 619225
-0.002302 -0.000460 0.120061 0.301524 0.460496 -0.060658 -0.062500 1 0 0 0 0 0 3 620227
-0.002302 -0.000460 0.120061 0.301524 0.460496 -0.060641 -0.062500 1 0 0 0 0 0 3 621226
-0.002302 -0.000460 0.120061 0.301524 0.460495 -0.060639 -0.062500 1 0 0 0 0 0 3 622226
-0.002302 -0.000460 0.120061 0.301520 0.460507 -0.060645 -0.062500 1 0 0 0 0 0 3 623226
-0.002302 -0.000460 0.120061 0.301523 0.460497 -0.060639 -0.062500 1 0 0 0 0 0 3 624223
-0.002302 -0.000461 0.120061 0.301520 0.460507 -0.060645 -0.062500 1 0 0 0 0 0 3 625213
-0.002307 -0.000442 0.120050 0.375641 0.205529 0.085914 -0.062500 1 0 0 0 0 0 3 626226
-0.002310 -0.000433 0.120047 0.352014 0.291485 0.014405 -0.062500 1 0 0 0 0 0 3 627229
-0.002311 -0.000429 0.120045 0.333397 0.355591 -0.022728 -0.062500 1 0 0 0 0 0 3 628226
-0.002312 -0.000426 0.120045 0.323152 0.389684 -0.036853 -0.062500 1 0 0 0 0 0 3 629226
-0.002312 -0.000425 0.120045 0.317834 0.406907 -0.041885 -0.062500 1 0 0 0 0 0 3 630224
-0.002312 -0.000425 0.120045 0.315138 0.415523 -0.043654 -0.062500 1 0 0 0 0 0 3 631227
-0.002312 -0.000424 0.120045 0.313765 0.419844 -0.044271 -0.062500 1 0 0 0 0 0 3 632229
-0.002312 -0.000424 0.120045 0.313080 0.422005 -0.044481 -0.062500 1 0 0 0 0 0 3 633224
-0.002312 -0.000424 0.120045 0.312729 0.423076 -0.044555 -0.062500 1 0 0 0 0 0 3 634226
-0.002312 -0.000424 0.120045 0.312565 0.423608 -0.044576 -0.062500 1 0 0 0 0 0 3 635224
-0.002312 -0.000424 0.120045 0.312470 0.423882 -0.044592 -0.062500 1 0 0 0 0 0 3 636212
-0.002312 -0.000424 0.120045 0.312437 0.424021 -0.044593 -0.062500 1 0 0 0 0 0 3 637218
-0.002312 -0.000424 0.120045 0.312410 0.424078 -0.044594 -0.062500 1 0 0 0 0 0 3 638210
-0.002312 -0.000424 0.120045 0.312398 0.424115 -0.044594 -0.062500 1 0 0 0 0 0 3 639219
-0.002312 -0.000424 0.120045 0.312390 0.424141 -0.044587 -0.062500 1 0 0 0 0 0 3 640210
-0.002312 -0.000424 0.120045 0.312389 0.424143 -0.044586 -0.062500 1 0 0 0 0 0 3 641219
-0.002312 -0.000424 0.120045 0.312377 0.424145 -0.044600 -0.062500 1 0 0 0 0 0 3 642209
-0.002312 -0.000424 0.120045 0.312384 0.424154 -0.044595 -0.062500 1 0 0 0 0 0 3 643219
-0.002312 -0.000424 0.120045 0.312385 0.424155 -0.044594 -0.062500 1 0 0 0 0 0 3 644221
-0.002312 -0.000424 0.120045 0.312385 0.424155 -0.044594 -0.062500 1 0 0 0 0 0 3 645209
-0.002312 -0.000424 0.120045 0.312385 0.424156 -0.044594 -0.062500 1 0 0 0 0 0 3 646219
-0.002312 -0.000424 0.120045 0.312388 0.424144 -0.044587 -0.062500 1 0 0 0 0 0 3 647210
-0.002312 -0.000424 0.120045 0.312385 0.424154 -0.044593 -0.062500 1 0 0 0 0 0 3 648229
-0.002312 -0.000424 0.120045 0.312397 0.424152 -0.044600 -0.062500 1 0 0 0 0 0 3 649214
-0.002312 -0.000424 0.120045 0.312387 0.424155 -0.044595 -0.062500 1 0 0 0 0 0 3 650227
-0.002312 -0.000424 0.120045 0.312386 0.424156 -0.044594 -0.062500 1 0 0 0 0 0 3 651244
-0.002312 -0.000424 0.120045 0.312389 0.424144 -0.044587 -0.062500 1 0 0 0 0 0 3 652224
-0.002312 -0.000424 0.120045 0.312378 0.424145 -0.044600 -0.062500 1 0 0 0 0 0 3 653208
-0.002312 -0.000424 0.120045 0.312384 0.424154 -0.044595 -0.062500 1 0 0 0 0 0 3 654222
-0.002312 -0.000424 0.120045 0.312385 0.424155 -0.044594 -0.062500 1 0 0 0 0 0 3 655225
-0.002312 -0.000424 0.120045 0.312385 0.424155 -0.044594 -0.062500 1 0 0 0 0 0 3 656215
-0.002312 -0.000424 0.120045 0.312388 0.424144 -0.044587 -0.062500 1 0 0 0 0 0 3 657230
-0.002312 -0.000424 0.120045 0.312386 0.424154 -0.044593 -0.062500 1 0 0 0 0 0 3 658227
-0.002312 -0.000424 0.120045 0.312385 0.424155 -0.044594 -0.062500 1 0 0 0 0 0 3 659219
-0.002312 -0.000424 0.120045 0.312385 0.424155 -0.044594 -0.062500 1 0 0 0 0 0 3 660225
-0.002312 -0.000424 0.120045 0.312385 0.424156 -0.044594 -0.062500 1 0 0 0 0 0 3 661223
-0.002312 -0.000424 0.120045 0.312385 0.424156 -0.044594 -0.062500 1 0 0 0 0 0 3 662225
-0.002312 -0.000424 0.120045 0.312388 0.424144 -0.044587 -0.062500 1 0 0 0 0 0 3 663226
-0.002312 -0.000424 0.120045 0.312377 0.424145 -0.044600 -0.062500 1 0 0 0 0 0 3 664224
-0.002312 -0.000424 0.120045 0.312384 0.424154 -0.044594 -0.062500 1 0 0 0 0 0 3 665223
-0.002312 -0.000424 0.120045 0.312384 0.424155 -0.044594 -0.062500 1 0 0 0 0 0 3 666227
-0.002312 -0.000424 0.120045 0.312385 0.424155 -0.044594 -0.062500 1 0 0 0 0 0 3 667229
-0.002312 -0.000424 0.120045 0.312384 0.424156 -0.044594 -0.062500 1 0 0 0 0 0 3 668230
-0.002312 -0.000424 0.120045 0.312388 0.424144 -0.044587 -0.062500 1 0 0 0 0 0 3 669219
-0.002312 -0.000424 0.120045 0.312397 0.424151 -0.044599 -0.062500 1 0 0 0 0 0 3 670220
-0.002312 -0.000424 0.120045 0.312387 0.424155 -0.044595 -0.062500 1 0 0 0 0 0 3 671224
-0.002312 -0.000424 0.120045 0.312386 0.424155 -0.044594 -0.062500 1 0 0 0 0 0 3 672225
-0.002312 -0.000424 0.120045 0.312385 0.424156 -0.044594 -0.062500 1 0 0 0 0 0 3 673224
-0.002312 -0.000424 0.120045 0.312389 0.424144 -0.044587 -0.062500 1 0 0 0 0 0 3 674225
-0.002312 -0.000424 0.120045 0.312386 0.424154 -0.044593 -0.062500 1 0 0 0 0 0 3 675225
-0.002312 -0.000424 0.120045 0.312377 0.424146 -0.044601 -0.062500 1 0 0 0 0 0 3 676225
-0.002312 -0.000424 0.120045 0.312384 0.424154 -0.044595 -0.062500 1 0 0 0 0 0 3 677225
-0.002312 -0.000424 0.120045 0.312385 0.424155 -0.044594 -0.062500 1 0 0 0 0 0 3 678226
-0.002312 -0.000424 0.120045 0.312385 0.424155 -0.044594 -0.062500 1 0 0 0 0 0 3 679219
-0.002312 -0.000424 0.120045 0.312388 0.424144 -0.044587 -0.062500 1 0 0 0 0 0 3 680195
-0.002312 -0.000424 0.120045 0.312385 0.424154 -0.044593 -0.062500 1 0 0 0 0 0 3 681225
-0.002312 -0.000424 0.120045 0.312385 0.424155 -0.044594 -0.062500 1 0 0 0 0 0 3 682225
-0.002312 -0.000424 0.120045 0.312385 0.424156 -0.044594 -0.062500 1 0 0 0 0 0 3 683222
-0.002312 -0.000424 0.120045 0.312385 0.424156 -0.044594 -0.062500 1 0 0 0 0 0 3 684225
-0.002312 -0.000424 0.120045 0.312385 0.424156 -0.044594 -0.062500 1 0 0 0 0 0 3 685224
-0.002312 -0.000424 0.120045 0.312388 0.424144 -0.044587 -0.062500 1 0 0 0 0 0 3 686225
-0.002312 -0.000424 0.120045 0.312377 0.424146 -0.044600 -0.062500 1 0 0 0 0 0 3 687225
-0.002312 -0.000424 0.120045 0.312384 0.424154 -0.044594 -0.062500 1 0 0 0 0 0 3 688224
-0.002312 -0.000424 0.120045 0.312384 0.424155 -0.044594 -0.062500 1 0 0 0 0 0 3 689219
-0.002312 -0.000424 0.120045 0.312384 0.424156 -0.044594 -0.062500 1 0 0 0 0 0 3 690210
-0.002312 -0.000424 0.120045 0.312400 0.424141 -0.044594 -0.062500 1 0 0 0 0 0 3 691217
-0.002312 -0.000424 0.120045 0.312387 0.424154 -0.044594 -0.062500 1 0 0 0 0 0 3 692223
-0.002312 -0.000424 0.120045 0.312386 0.424155 -0.044594 -0.062500 1 0 0 0 0 0 3 693224
-0.002312 -0.000424 0.120045 0.312385 0.424155 -0.044594 -0.062500 1 0 0 0 0 0 3 694212
-0.002312 -0.000424 0.120045 0.312385 0.424156 -0.044594 -0.062500 1 0 0 0 0 0 3 695223
-0.002312 -0.000424 0.120045 0.312385 0.424156 -0.044594 -0.062500 1 0 0 0 0 0 3 696224
-0.002312 -0.000424 0.120045 0.312389 0.424144 -0.044587 -0.062500 1 0 0 0 0 0 3 697224
-0.002312 -0.000424 0.120045 0.312378 0.424145 -0.044600 -0.062500 1 0 0 0 0 0 3 698225
-0.002312 -0.000424 0.120045 0.312384 0.424154 -0.044595 -0.062500 1 0 0 0 0 0 3 699224
-0.002312 -0.000424 0.120045 0.312385 0.424155 -0.044594 -0.062500 1 0 0 0 0 0 3 700224
-0.002312 -0.000424 0.120045 0.312385 0.424155 -0.044594 -0.062500 1 0 0 0 0 0 3 701212
-0.002312 -0.000424 0.120045 0.312388 0.424144 -0.044587 -0.062500 1 0 0 0 0 0 3 702208
-0.002312 -0.000424 0.120045 0.312385 0.424154 -0.044593 -0.062500 1 0 0 0 0 0 3 703218
-0.002312 -0.000424 0.120045 0.312385 0.424155 -0.044594 -0.062500 1 0 0 0 0 0 3 704208
-0.002312 -0.000424 0.120045 0.312385 0.424155 -0.044594 -0.062500 1 0 0 0 0 0 3 705217
-0.002312 -0.000424 0.120045 0.312385 0.424156 -0.044594 -0.062500 1 0 0 0 0 0 3 706208
-0.002312 -0.000424 0.120045 0.312385 0.424156 -0.044594 -0.062500 1 0 0 0 0 0 3 707217
-0.002312 -0.000424 0.120045 0.312388 0.424144 -0.044587 -0.062500 1 0 0 0 0 0 3 708208
-0.002312 -0.000424 0.120045 0.312389 0.424143 -0.044606 -0.062500 1 0 0 0 0 0 3 709216
-0.002312 -0.000424 0.120045 0.312386 0.424154 -0.044595 -0.062500 1 0 0 0 0 0 3 710207
-0.002312 -0.000424 0.120045 0.312385 0.424155 -0.044594 -0.062500 1 0 0 0 0 0 3 711208
-0.002312 -0.000424 0.120045 0.312385 0.424155 -0.044594 -0.062500 1 0 0 0 0 0 3 712216
-0.002312 -0.000424 0.120045 0.312389 0.424144 -0.044587 -0.062500 1 0 0 0 0 0 3 713206
-0.002312 -0.000424 0.120045 0.312386 0.424154 -0.044593 -0.062500 1 0 0 0 0 0 3 714216
-0.002312 -0.000424 0.120045 0.312385 0.424155 -0.044594 -0.062500 1 0 0 0 0 0 3 715343
-0.002312 -0.000424 0.120045 0.312385 0.424155 -0.044594 -0.062500 1 0 0 0 0 0 3 716340
-0.002312 -0.000424 0.120045 0.312385 0.424156 -0.044594 -0.062500 1 0 0 0 0 0 3 717336
-0.002312 -0.000424 0.120045 0.312385 0.424156 -0.044594 -0.062500 1 0 0 0 0 0 3 718331
-0.002312 -0.000424 0.120045 0.312389 0.424144 -0.044587 -0.062500 1 0 0 0 0 0 3 719341
-0.002312 -0.000424 0.120045 0.312377 0.424145 -0.044600 -0.062500 1 0 0 0 0 0 3 720218
-0.002312 -0.000424 0.120045 0.312384 0.424154 -0.044595 -0.062500 1 0 0 0 0 0 3 721350
-0.002312 -0.000424 0.120045 0.312385 0.424155 -0.044594 -0.062500 1 0 0 0 0 0 3 722339
-0.002312 -0.000424 0.120045 0.312385 0.424155 -0.044594 -0.062500 1 0 0 0 0 0 3 723349
-0.002312 -0.000424 0.120045 0.312388 0.424144 -0.044587 -0.062500 1 0 0 0 0 0 3 724338
-0.002312 -0.000424 0.120045 0.312385 0.424154 -0.044593 -0.062500 1 0 0 0 0 0 3 725320
-0.002312 -0.000424 0.120045 0.312385 0.424155 -0.044594 -0.062500 1 0 0 0 0 0 3 726349
-0.002312 -0.000424 0.120045 0.312385 0.424155 -0.044594 -0.062500 1 0 0 0 0 0 3 727348
-0.002312 -0.000424 0.120045 0.312385 0.424156 -0.044594 -0.062500 1 0 0 0 0 0 3 728347
-0.002312 -0.000424 0.120045 0.312385 0.424156 -0.044594 -0.062500 1 0 0 0 0 0 3 729348
-0.002312 -0.000424 0.120045 0.312401 0.424141 -0.044593 -0.062500 1 0 0 0 0 0 3 730348
-0.002312 -0.000424 0.120045 0.312379 0.424145 -0.044601 -0.062500 1 0 0 0 0 0 3 731357
-0.002312 -0.000424 0.120045 0.312385 0.424154 -0.044595 -0.062500 1 0 0 0 0 0 3 732349
-0.002312 -0.000424 0.120045 0.312385 0.424155 -0.044594 -0.062500 1 0 0 0 0 0 3 733320
-0.002312 -0.000424 0.120045 0.312385 0.424155 -0.044594 -0.062500 1 0 0 0 0 0 3 734355
-0.002318 -0.000406 0.120034 0.386459 0.169311 0.102096 -0.062500 1 0 0 0 0 0 3 735346
-0.002320 -0.000397 0.120030 0.362856 0.255199 0.030509 -0.062500 1 0 0 0 0 0 3 736348
-0.002322 -0.000392 0.120029 0.344252 0.319269 -0.006642 -0.062500 1 0 0 0 0 0 3 737348
-0.002323 -0.000390 0.120029 0.333997 0.353360 -0.020783 -0.062500 1 0 0 0 0 0 3 738348
-0.002323 -0.000389 0.120029 0.328699 0.370583 -0.025824 -0.062500 1 0 0 0 0 0 3 739348
-0.002323 -0.000388 0.120029 0.325994 0.379199 -0.027592 -0.062500 1 0 0 0 0 0 3 740348
-0.002323 -0.000388 0.120029 0.324633 0.383517 -0.028196 -0.062500 1 0 0 0 0 0 3 741347
-0.002323 -0.000388 0.120029 0.323942 0.385668 -0.028413 -0.062500 1 0 0 0 0 0 3 742349
-0.002323 -0.000388 0.120029 0.323599 0.386747 -0.028501 -0.062500 1 0 0 0 0 0 3 743346
-0.002323 -0.000388 0.120029 0.323423 0.387282 -0.028518 -0.062500 1 0 0 0 0 0 3 744339
-0.002323 -0.000388 0.120029 0.323331 0.387545 -0.028527 -0.062500 1 0 0 0 0 0 3 745348
-0.002323 -0.000388 0.120029 0.323278 0.387677 -0.028528 -0.062500 1 0 0 0 0 0 3 746320
-0.002323 -0.000388 0.120029 0.323265 0.387751 -0.028535 -0.062500 1 0 0 0 0 0 3 747349
-0.002323 -0.000388 0.120029 0.323257 0.387778 -0.028529 -0.062500 1 0 0 0 0 0 3 748347
-0.002323 -0.000388 0.120029 0.323259 0.387811 -0.028535 -0.062500 1 0 0 0 0 0 3 749347
-0.002323 -0.000388 0.120029 0.323247 0.387817 -0.028529 -0.062500 1 0 0 0 0 0 3 750348
-0.002323 -0.000388 0.120029 0.323246 0.387817 -0.028529 -0.062500 1 0 0 0 0 0 3 751318
-0.002323 -0.000388 0.120029 0.323246 0.387817 -0.028528 -0.062500 1 0 0 0 0 0 3 752317
-0.002323 -0.000388 0.120029 0.323246 0.387817 -0.028528 -0.062500 1 0 0 0 0 0 3 753347
-0.002323 -0.000388 0.120029 0.323238 0.387808 -0.028535 -0.062500 1 0 0 0 0 0 3 754348
-0.002323 -0.000388 0.120029 0.323245 0.387815 -0.028529 -0.062500 1 0 0 0 0 0 3 755334
-0.002323 -0.000388 0.120029 0.323242 0.387828 -0.028535 -0.062500 1 0 0 0 0 0 3 756343
-0.002323 -0.000388 0.120029 0.323245 0.387818 -0.028529 -0.062500 1 0 0 0 0 0 3 757345
-0.002323 -0.000388 0.120029 0.323246 0.387817 -0.028528 -0.062500 1 0 0 0 0 0 3 758343
-0.002323 -0.000388 0.120029 0.323246 0.387816 -0.028528 -0.062500 1 0 0 0 0 0 3 759342
-0.002323 -0.000388 0.120029 0.323255 0.387825 -0.028541 -0.062500 1 0 0 0 0 0 3 760347
-0.002323 -0.000388 0.120029 0.323247 0.387818 -0.028530 -0.062500 1 0 0 0 0 0 3 761347
-0.002323 -0.000388 0.120029 0.323247 0.387817 -0.028529 -0.062500 1 0 0 0 0 0 3 762349
-0.002323 -0.000388 0.120029 0.323247 0.387817 -0.028528 -0.062500 1 0 0 0 0 0 3 763347
-0.002323 -0.000388 0.120029 0.323247 0.387816 -0.028528 -0.062500 1 0 0 0 0 0 3 764347
-0.002323 -0.000388 0.120029 0.323243 0.387828 -0.028535 -0.062500 1 0 0 0 0 0 3 765346
-0.002323 -0.000388 0.120029 0.323238 0.387809 -0.028536 -0.062500 1 0 0 0 0 0 3 766348
-0.002323 -0.000388 0.120029 0.323245 0.387815 -0.028529 -0.062500 1 0 0 0 0 0 3 767340
-0.002323 -0.000388 0.120029 0.323246 0.387816 -0.028528 -0.062500 1 0 0 0 0 0 3 768331
-0.002323 -0.000388 0.120029 0.323243 0.387828 -0.028535 -0.062500 1 0 0 0 0 0 3 769339
-0.002323 -0.000388 0.120029 0.323246 0.387818 -0.028529 -0.062500 1 0 0 0 0 0 3 770332
-0.002323 -0.000388 0.120029 0.323246 0.387817 -0.028528 -0.062500 1 0 0 0 0 0 3 771340
-0.002323 -0.000388 0.120029 0.323246 0.387816 -0.028528 -0.062500 1 0 0 0 0 0 3 772331
-0.002323 -0.000388 0.120029 0.323243 0.387828 -0.028535 -0.062500 1 0 0 0 0 0 3 773339
-0.002323 -0.000388 0.120029 0.323246 0.387818 -0.028529 -0.062500 1 0 0 0 0 0 3 774330
-0.002323 -0.000388 0.120029 0.323238 0.387808 -0.028535 -0.062500 1 0 0 0 0 0 3 775340
-0.002323 -0.000388 0.120029 0.323245 0.387815 -0.028529 -0.062500 1 0 0 0 0 0 3 776330
-0.002323 -0.000388 0.120029 0.323242 0.387828 -0.028535 -0.062500 1 0 0 0 0 0 3 777339
-0.002323 -0.000388 0.120029 0.323245 0.387818 -0.028529 -0.062500 1 0 0 0 0 0 3 778340
-0.002323 -0.000388 0.120029 0.323246 0.387817 -0.028528 -0.062500 1 0 0 0 0 0 3 779354
-0.002323 -0.000388 0.120029 0.323258 0.387813 -0.028535 -0.062500 1 0 0 0 0 0 3 780317
-0.002323 -0.000388 0.120029 0.323244 0.387828 -0.028536 -0.062500 1 0 0 0 0 0 3 781330
-0.002323 -0.000388 0.120029 0.323246 0.387818 -0.028529 -0.062500 1 0 0 0 0 0 3 782355
-0.002323 -0.000388 0.120029 0.323247 0.387817 -0.028528 -0.062500 1 0 0 0 0 0 3 783335
-0.002323 -0.000388 0.120029 0.323247 0.387816 -0.028528 -0.062500 1 0 0 0 0 0 3 784318
-0.002323 -0.000388 0.120029 0.323243 0.387828 -0.028535 -0.062500 1 0 0 0 0 0 3 785345
-0.002323 -0.000388 0.120029 0.323246 0.387818 -0.028529 -0.062500 1 0 0 0 0 0 3 786352
-0.002323 -0.000388 0.120029 0.323238 0.387808 -0.028535 -0.062500 1 0 0 0 0 0 3 787337
-0.002323 -0.000388 0.120029 0.323245 0.387815 -0.028529 -0.062500 1 0 0 0 0 0 3 788352
-0.002323 -0.000388 0.120029 0.323243 0.387828 -0.028535 -0.062500 1 0 0 0 0 0 3 789344
-0.002323 -0.000388 0.120029 0.323246 0.387818 -0.028529 -0.062500 1 0 0 0 0 0 3 790342
-0.002323 -0.000388 0.120029 0.323246 0.387817 -0.028528 -0.062500 1 0 0 0 0 0 3 791316
-0.002323 -0.000388 0.120029 0.323246 0.387816 -0.028528 -0.062500 1 0 0 0 0 0 3 792351
-0.002323 -0.000388 0.120029 0.323243 0.387828 -0.028535 -0.062500 1 0 0 0 0 0 3 793344
-0.002323 -0.000388 0.120029 0.323246 0.387818 -0.028529 -0.062500 1 0 0 0 0 0 3 794348
-0.002323 -0.000388 0.120029 0.323246 0.387817 -0.028528 -0.062500 1 0 0 0 0 0 3 795339
-0.002323 -0.000388 0.120029 0.323246 0.387817 -0.028528 -0.062500 1 0 0 0 0 0 3 796328
-0.002323 -0.000388 0.120029 0.323234 0.387819 -0.028542 -0.062500 1 0 0 0 0 0 3 797321
-0.002323 -0.000388 0.120029 0.323244 0.387817 -0.028530 -0.062500 1 0 0 0 0 0 3 798350
-0.002323 -0.000388 0.120029 0.323245 0.387816 -0.028529 -0.062500 1 0 0 0 0 0 3 799352
-0.002323 -0.000388 0.120029 0.323246 0.387816 -0.028528 -0.062500 1 0 0 0 0 0 3 800348
-0.002323 -0.000388 0.120029 0.323258 0.387813 -0.028535 -0.062500 1 0 0 0 0 0 3 801315
-0.002323 -0.000388 0.120029 0.323244 0.387827 -0.028536 -0.062500 1 0 0 0 0 0 3 802346
-0.002323 -0.000388 0.120029 0.323246 0.387818 -0.028529 -0.062500 1 0 0 0 0 0 3 803345
-0.002323 -0.000388 0.120029 0.323246 0.387816 -0.028528 -0.062500 1 0 0 0 0 0 3 804346
-0.002323 -0.000388 0.120029 0.323247 0.387816 -0.028528 -0.062500 1 0 0 0 0 0 3 805344
-0.002323 -0.000388 0.120029 0.323243 0.387828 -0.028535 -0.062500 1 0 0 0 0 0 3 806349
-0.002323 -0.000388 0.120029 0.323246 0.387818 -0.028529 -0.062500 1 0 0 0 0 0 3 807348
-0.002323 -0.000388 0.120029 0.323246 0.387817 -0.028528 -0.062500 1 0 0 0 0 0 3 808343
-0.002323 -0.000388 0.120029 0.323238 0.387808 -0.028535 -0.062500 1 0 0 0 0 0 3 809345
-0.002323 -0.000388 0.120029 0.323242 0.387827 -0.028536 -0.062500 1 0 0 0 0 0 3 810360
-0.002323 -0.000388 0.120029 0.323245 0.387817 -0.028529 -0.062500 1 0 0 0 0 0 3 811347
-0.002323 -0.000388 0.120029 0.323246 0.387816 -0.028528 -0.062500 1 0 0 0 0 0 3 812346
-0.002323 -0.000388 0.120029 0.323246 0.387816 -0.028528 -0.062500 1 0 0 0 0 0 3 813344
-0.002323 -0.000388 0.120029 0.323243 0.387828 -0.028535 -0.062500 1 0 0 0 0 0 3 814351
-0.002323 -0.000388 0.120029 0.323246 0.387818 -0.028529 -0.062500 1 0 0 0 0 0 3 815415
-0.002323 -0.000388 0.120029 0.323246 0.387817 -0.028528 -0.062500 1 0 0 0 0 0 3 816411
-0.002323 -0.000388 0.120029 0.323246 0.387816 -0.028528 -0.062500 1 0 0 0 0 0 3 817412
-0.002323 -0.000388 0.120029 0.323243 0.387828 -0.028535 -0.062500 1 0 0 0 0 0 3 818413
-0.002323 -0.000388 0.120029 0.323246 0.387818 -0.028529 -0.062500 1 0 0 0 0 0 3 819412
-0.002329 -0.000370 0.120018 0.397274 0.133109 0.118271 -0.062500 1 0 0 0 0 0 3 820413
-0.002331 -0.000361 0.120014 0.373690 0.218941 0.046637 -0.062500 1 0 0 0 0 0 3 821398
-0.002333 -0.000356 0.120013 0.355098 0.282976 0.009453 -0.062500 1 0 0 0 0 0 3 822413
-0.002333 -0.000354 0.120013 0.344857 0.317059 -0.004700 -0.062500 1 0 0 0 0 0 3 823399
-0.002334 -0.000353 0.120013 0.339558 0.334256 -0.009750 -0.062500 1 0 0 0 0 0 3 824409
-0.002334 -0.000352 0.120012 0.336847 0.342890 -0.011516 -0.062500 1 0 0 0 0 0 3 825417
-0.002334 -0.000352 0.120012 0.335477 0.347199 -0.012130 -0.062500 1 0 0 0 0 0 3 826415
-0.002334 -0.000352 0.120012 0.334796 0.349346 -0.012334 -0.062500 1 0 0 0 0 0 3 827399
-0.002334 -0.000352 0.120012 0.334442 0.350427 -0.012415 -0.062500 1 0 0 0 0 0 3 828416
-0.002334 -0.000352 0.120012 0.334277 0.350959 -0.012437 -0.062500 1 0 0 0 0 0 3 829410
-0.002334 -0.000352 0.120012 0.334183 0.351233 -0.012454 -0.062500 1 0 0 0 0 0 3 830406
-0.002334 -0.000352 0.120012 0.334150 0.351373 -0.012456 -0.062500 1 0 0 0 0 0 3 831415
-0.002334 -0.000352 0.120012 0.334123 0.351430 -0.012456 -0.062500 1 0 0 0 0 0 3 832410
-0.002334 -0.000352 0.120012 0.334110 0.351467 -0.012457 -0.062500 1 0 0 0 0 0 3 833412
-0.002334 -0.000352 0.120012 0.334102 0.351493 -0.012450 -0.062500 1 0 0 0 0 0 3 834419
-0.002334 -0.000352 0.120012 0.334114 0.351492 -0.012456 -0.062500 1 0 0 0 0 0 3 835393
-0.002334 -0.000352 0.120012 0.334095 0.351485 -0.012457 -0.062500 1 0 0 0 0 0 3 836408
-0.002334 -0.000352 0.120012 0.334098 0.351504 -0.012457 -0.062500 1 0 0 0 0 0 3 837393
-0.002334 -0.000352 0.120012 0.334098 0.351506 -0.012457 -0.062500 1 0 0 0 0 0 3 838410
-0.002334 -0.000352 0.120012 0.334102 0.351495 -0.012450 -0.062500 1 0 0 0 0 0 3 839391
-0.002334 -0.000352 0.120012 0.334099 0.351505 -0.012456 -0.062500 1 0 0 0 0 0 3 840409
-0.002339 -0.000333 0.120002 0.408075 0.096946 0.134485 -0.062500 1 0 0 0 0 0 3 841392
-0.002342 -0.000324 0.119998 0.384531 0.182699 0.062776 -0.062500 1 0 0 0 0 0 3 842411
-0.002344 -0.000320 0.119997 0.365941 0.246699 0.025561 -0.062500 1 0 0 0 0 0 3 843393
-0.002344 -0.000317 0.119997 0.355699 0.280746 0.011389 -0.062500 1 0 0 0 0 0 3 844438
-0.002345 -0.000316 0.119996 0.350403 0.297964 0.006343 -0.062500 1 0 0 0 0 0 3 845414
-0.002345 -0.000316 0.119996 0.347708 0.306583 0.004574 -0.062500 1 0 0 0 0 0 3 846398
-0.002345 -0.000315 0.119996 0.346329 0.310893 0.003965 -0.062500 1 0 0 0 0 0 3 847408
-0.002345 -0.000315 0.119996 0.345636 0.313042 0.003746 -0.062500 1 0 0 0 0 0 3 848394
-0.002345 -0.000315 0.119996 0.345305 0.314116 0.003670 -0.062500 1 0 0 0 0 0 3 849411
-0.002345 -0.000315 0.119996 0.345127 0.314663 0.003648 -0.062500 1 0 0 0 0 0 3 850395
-0.002345 -0.000315 0.119996 0.345034 0.314926 0.003638 -0.062500 1 0 0 0 0 0 3 851336
-0.002345 -0.000315 0.119996 0.344989 0.315068 0.003643 -0.062500 1 0 0 0 0 0 3 852328
-0.002345 -0.000315 0.119996 0.344969 0.315133 0.003630 -0.062500 1 0 0 0 0 0 3 853337
-0.002345 -0.000315 0.119996 0.344961 0.315160 0.003635 -0.062500 1 0 0 0 0 0 3 854338
-0.002345 -0.000315 0.119996 0.344966 0.315181 0.003636 -0.062500 1 0 0 0 0 0 3 855327
-0.002345 -0.000315 0.119996 0.344951 0.315197 0.003636 -0.062500 1 0 0 0 0 0 3 856336
-0.002345 -0.000315 0.119996 0.344942 0.315190 0.003629 -0.062500 1 0 0 0 0 0 3 857327
-0.002345 -0.000315 0.119996 0.344949 0.315197 0.003635 -0.062500 1 0 0 0 0 0 3 858335
-0.002345 -0.000315 0.119996 0.344949 0.315198 0.003636 -0.062500 1 0 0 0 0 0 3 859333
-0.002350 -0.000297 0.119986 0.418879 0.060774 0.150707 -0.062500 1 0 0 0 0 0 3 860342
-0.002353 -0.000288 0.119982 0.395347 0.146461 0.078927 -0.062500 1 0 0 0 0 0 3 861327
-0.002354 -0.000283 0.119981 0.376788 0.210432 0.041675 -0.062500 1 0 0 0 0 0 3 862339
-0.002355 -0.000281 0.119980 0.366551 0.244475 0.027498 -0.062500 1 0 0 0 0 0 3 863336
-0.002355 -0.000280 0.119980 0.361237 0.261681 0.022443 -0.062500 1 0 0 0 0 0 3 864342
-0.002356 -0.000279 0.119980 0.358552 0.270294 0.020683 -0.062500 1 0 0 0 0 0 3 865344
-0.002356 -0.000279 0.119980 0.357187 0.274598 0.020067 -0.062500 1 0 0 0 0 0 3 866340
-0.002356 -0.000279 0.119980 0.356480 0.276760 0.019846 -0.062500 1 0 0 0 0 0 3 867338
-0.002356 -0.000279 0.119980 0.356135 0.277839 0.019775 -0.062500 1 0 0 0 0 0 3 868318
-0.002356 -0.000279 0.119980 0.355971 0.278371 0.019754 -0.062500 1 0 0 0 0 0 3 869334
-0.002356 -0.000279 0.119980 0.355880 0.278634 0.019744 -0.062500 1 0 0 0 0 0 3 870334
-0.002356 -0.000279 0.119980 0.355844 0.278783 0.019736 -0.062500 1 0 0 0 0 0 3 871332
-0.002356 -0.000279 0.119980 0.355817 0.278841 0.019735 -0.062500 1 0 0 0 0 0 3 872334
-0.002356 -0.000279 0.119980 0.355804 0.278878 0.019734 -0.062500 1 0 0 0 0 0 3 873331
-0.002356 -0.000279 0.119980 0.355800 0.278892 0.019747 -0.062500 1 0 0 0 0 0 3 874334
-0.002356 -0.000279 0.119980 0.355796 0.278904 0.019743 -0.062500 1 0 0 0 0 0 3 875339
-0.002361 -0.000261 0.119970 0.429676 0.024629 0.166936 -0.062500 1 0 0 0 0 0 3 876319
-0.002364 -0.000252 0.119966 0.406178 0.110247 0.095091 -0.062500 1 0 0 0 0 0 3 877336
-0.002365 -0.000247 0.119965 0.387613 0.174176 0.057803 -0.062500 1 0 0 0 0 0 3 878339
-0.002366 -0.000245 0.119964 0.377391 0.208198 0.043620 -0.062500 1 0 0 0 0 0 3 879332
-0.002366 -0.000244 0.119964 0.372089 0.225405 0.038564 -0.062500 1 0 0 0 0 0 3 880333
-0.002366 -0.000243 0.119964 0.369392 0.234029 0.036800 -0.062500 1 0 0 0 0 0 3 881331
-0.002367 -0.000243 0.119964 0.368025 0.238334 0.036181 -0.062500 1 0 0 0 0 0 3 882333
-0.002367 -0.000243 0.119964 0.367322 0.240484 0.035966 -0.062500 1 0 0 0 0 0 3 883332
-0.002367 -0.000243 0.119964 0.366977 0.241562 0.035895 -0.062500 1 0 0 0 0 0 3 884332
-0.002367 -0.000243 0.119964 0.366810 0.242105 0.035867 -0.062500 1 0 0 0 0 0 3 885333
-0.002367 -0.000243 0.119964 0.366718 0.242369 0.035856 -0.062500 1 0 0 0 0 0 3 886397
-0.002367 -0.000243 0.119964 0.366678 0.242498 0.035848 -0.062500 1 0 0 0 0 0 3 887410
-0.002367 -0.000243 0.119964 0.366666 0.242571 0.035860 -0.062500 1 0 0 0 0 0 3 888410
-0.002367 -0.000243 0.119964 0.366647 0.242601 0.035855 -0.062500 1 0 0 0 0 0 3 889409
-0.002372 -0.000224 0.119954 0.440467 -0.011535 0.183183 -0.062500 1 0 0 0 0 0 3 890412
-0.002375 -0.000215 0.119950 0.416993 0.074047 0.111275 -0.062500 1 0 0 0 0 0 3 891378
-0.002376 -0.000211 0.119949 0.398440 0.137943 0.073951 -0.062500 1 0 0 0 0 0 3 892418
-0.002377 -0.000209 0.119948 0.388232 0.171958 0.059757 -0.062500 1 0 0 0 0 0 3 893410
-0.002377 -0.000208 0.119948 0.382921 0.189162 0.054699 -0.062500 1 0 0 0 0 0 3 894413
-0.002377 -0.000207 0.119948 0.380231 0.197760 0.052924 -0.062500 1 0 0 0 0 0 3 895418
-0.002377 -0.000207 0.119948 0.378850 0.202075 0.052301 -0.062500 1 0 0 0 0 0 3 896409
-0.002377 -0.000207 0.119948 0.378165 0.204231 0.052105 -0.062500 1 0 0 0 0 0 3 897410
-0.002377 -0.000206 0.119948 0.377824 0.205310 0.052016 -0.062500 1 0 0 0 0 0 3 898412
-0.002377 -0.000206 0.119948 0.377648 0.205844 0.051999 -0.062500 1 0 0 0 0 0 3 899400
-0.002377 -0.000206 0.119948 0.377556 0.206107 0.051989 -0.062500 1 0 0 0 0 0 3 900412
-0.002377 -0.000206 0.119948 0.377516 0.206235 0.051981 -0.062500 1 0 0 0 0 0 3 901395
-0.002383 -0.000188 0.119937 0.451269 -0.047702 0.199443 -0.062500 1 0 0 0 0 0 3 902409
-0.002385 -0.000179 0.119934 0.427811 0.037840 0.127466 -0.062500 1 0 0 0 0 0 3 903421
-0.002387 -0.000175 0.119933 0.409278 0.101710 0.090113 -0.062500 1 0 0 0 0 0 3 904409
-0.002388 -0.000172 0.119932 0.399057 0.135703 0.075900 -0.062500 1 0 0 0 0 0 3 905410
-0.002388 -0.000171 0.119932 0.393763 0.152916 0.070846 -0.062500 1 0 0 0 0 0 3 906412
-0.002388 -0.000171 0.119932 0.391048 0.161530 0.069074 -0.062500 1 0 0 0 0 0 3 907407
-0.002388 -0.000170 0.119932 0.389680 0.165831 0.068450 -0.062500 1 0 0 0 0 0 3 908408
-0.002388 -0.000170 0.119932 0.388998 0.167985 0.068232 -0.062500 1 0 0 0 0 0 3 909411
-0.002388 -0.000170 0.119932 0.388643 0.169065 0.068167 -0.062500 1 0 0 0 0 0 3 910409
-0.002388 -0.000170 0.119932 0.388479 0.169597 0.068146 -0.062500 1 0 0 0 0 0 3 911414
-0.002388 -0.000170 0.119932 0.388384 0.169870 0.068129 -0.062500 1 0 0 0 0 0 3 912407
-0.002388 -0.000170 0.119932 0.388351 0.170009 0.068127 -0.062500 1 0 0 0 0 0 3 913407
-0.002388 -0.000170 0.119932 0.388324 0.170066 0.068126 -0.062500 1 0 0 0 0 0 3 914397
-0.002394 -0.000152 0.119921 0.462054 -0.083777 0.215712 -0.062500 1 0 0 0 0 0 3 915404
-0.002396 -0.000143 0.119918 0.438614 0.001687 0.143669 -0.062500 1 0 0 0 0 0 3 916391
-0.002398 -0.000138 0.119916 0.420096 0.065508 0.106287 -0.062500 1 0 0 0 0 0 3 917406
-0.002398 -0.000136 0.119916 0.409877 0.099496 0.092070 -0.062500 1 0 0 0 0 0 3 918397
-0.002399 -0.000135 0.119916 0.404576 0.116694 0.087001 -0.062500 1 0 0 0 0 0 3 919405
-0.002399 -0.000134 0.119916 0.401877 0.125289 0.085223 -0.062500 1 0 0 0 0 0 3 920389
-0.002399 -0.000134 0.119916 0.400504 0.129610 0.084604 -0.062500 1 0 0 0 0 0 3 921403
-0.002399 -0.000134 0.119916 0.399820 0.131765 0.084406 -0.062500 1 0 0 0 0 0 3 922398
-0.002399 -0.000134 0.119916 0.399482 0.132831 0.084323 -0.062500 1 0 0 0 0 0 3 923335
-0.002399 -0.000134 0.119916 0.399304 0.133376 0.084299 -0.062500 1 0 0 0 0 0 3 924325
-0.002399 -0.000134 0.119916 0.399211 0.133639 0.084288 -0.062500 1 0 0 0 0 0 3 925334
-0.002399 -0.000134 0.119916 0.399167 0.133780 0.084273 -0.062500 1 0 0 0 0 0 3 926325
-0.002404 -0.000116 0.119905 0.472842 -0.119898 0.231991 -0.062500 1 0 0 0 0 0 3 927335
-0.002407 -0.000107 0.119901 0.449425 -0.034501 0.159892 -0.062500 1 0 0 0 0 0 3 928335
-0.002409 -0.000102 0.119900 0.430909 0.029318 0.122475 -0.062500 1 0 0 0 0 0 3 929325
-0.002409 -0.000100 0.119900 0.420694 0.063293 0.108240 -0.062500 1 0 0 0 0 0 3 930326
-0.002410 -0.000099 0.119900 0.415400 0.080472 0.103168 -0.062500 1 0 0 0 0 0 3 931335
-0.002410 -0.000098 0.119900 0.412703 0.089094 0.101399 -0.062500 1 0 0 0 0 0 3 932343
-0.002410 -0.000098 0.119900 0.411326 0.093396 0.100779 -0.062500 1 0 0 0 0 0 3 933352
-0.002410 -0.000098 0.119900 0.410646 0.095538 0.100566 -0.062500 1 0 0 0 0 0 3 934337
-0.002410 -0.000098 0.119900 0.410302 0.096624 0.100488 -0.062500 1 0 0 0 0 0 3 935349
-0.002410 -0.000098 0.119900 0.410126 0.097159 0.100471 -0.062500 1 0 0 0 0 0 3 936336
-0.002410 -0.000098 0.119900 0.410031 0.097433 0.100454 -0.062500 1 0 0 0 0 0 3 937341
-0.002410 -0.000098 0.119900 0.409998 0.097573 0.100452 -0.062500 1 0 0 0 0 0 3 938323
-0.002410 -0.000098 0.119900 0.409958 0.097632 0.100457 -0.062500 1 0 0 0 0 0 3 939331
-0.002410 -0.000098 0.119900 0.409956 0.097667 0.100451 -0.062500 1 0 0 0 0 0 3 941378
-0.002410 -0.000098 0.119900 0.409962 0.097689 0.100451 -0.062500 1 0 0 0 0 0 3 942363
-0.002410 -0.000098 0.119900 0.409951 0.097694 0.100457 -0.062500 1 0 0 0 0 0 3 943334
-0.002410 -0.000098 0.119900 0.409941 0.097685 0.100451 -0.062500 1 0 0 0 0 0 3 944340
-0.002410 -0.000098 0.119900 0.409945 0.097704 0.100450 -0.062500 1 0 0 0 0 0 3 945340
-0.002415 -0.000080 0.119889 0.483597 -0.155913 0.248300 -0.062500 1 0 0 0 0 0 3 946338
-0.002418 -0.000071 0.119885 0.460209 -0.070600 0.176111 -0.062500 1 0 0 0 0 0 3 947352
-0.002419 -0.000066 0.119884 0.441717 -0.006851 0.138675 -0.062500 1 0 0 0 0 0 3 948350
-0.002420 -0.000064 0.119884 0.431516 0.027112 0.124430 -0.062500 1 0 0 0 0 0 3 949351
-0.002420 -0.000063 0.119883 0.426214 0.044288 0.119355 -0.062500 1 0 0 0 0 0 3 950363
-0.002421 -0.000062 0.119883 0.423512 0.052887 0.117583 -0.062500 1 0 0 0 0 0 3 951355
-0.002421 -0.000062 0.119883 0.422139 0.057206 0.116960 -0.062500 1 0 0 0 0 0 3 952355
-0.002421 -0.000062 0.119883 0.421460 0.059349 0.116747 -0.062500 1 0 0 0 0 0 3 953353
-0.002421 -0.000062 0.119883 0.421119 0.060424 0.116674 -0.062500 1 0 0 0 0 0 3 954349
-0.002421 -0.000062 0.119883 0.420940 0.060969 0.116651 -0.062500 1 0 0 0 0 0 3 955348
-0.002421 -0.000062 0.119883 0.420848 0.061233 0.116640 -0.062500 1 0 0 0 0 0 3 956330
-0.002421 -0.000062 0.119883 0.420815 0.061371 0.116638 -0.062500 1 0 0 0 0 0 3 957349
-0.002421 -0.000062 0.119883 0.420785 0.061439 0.116630 -0.062500 1 0 0 0 0 0 3 958352
-0.002421 -0.000062 0.119883 0.420776 0.061466 0.116636 -0.062500 1 0 0 0 0 0 3 959349
-0.002421 -0.000062 0.119883 0.420768 0.061490 0.116643 -0.062500 1 0 0 0 0 0 3 960350
-0.002421 -0.000062 0.119883 0.420756 0.061494 0.116631 -0.062500 1 0 0 0 0 0 3 961348
-0.002426 -0.000043 0.119873 0.494364 -0.191968 0.264607 -0.062500 1 0 0 0 0 0 3 962353
-0.002429 -0.000034 0.119869 0.471015 -0.106735 0.192361 -0.062500 1 0 0 0 0 0 3 963351
-0.002430 -0.000030 0.119868 0.452522 -0.043010 0.154890 -0.062500 1 0 0 0 0 0 3 964332
-0.002431 -0.000028 0.119867 0.442326 -0.009061 0.140626 -0.062500 1 0 0 0 0 0 3 965349
-0.002431 -0.000026 0.119867 0.437025 0.008108 0.135563 -0.062500 1 0 0 0 0 0 3 966355
-0.002431 -0.000026 0.119867 0.434333 0.016712 0.133775 -0.062500 1 0 0 0 0 0 3 967330
-0.002431 -0.000026 0.119867 0.432953 0.021022 0.133161 -0.062500 1 0 0 0 0 0 3 968349
-0.002432 -0.000025 0.119867 0.432270 0.023175 0.132941 -0.062500 1 0 0 0 0 0 3 969349
-0.002432 -0.000025 0.119867 0.431916 0.024254 0.132874 -0.062500 1 0 0 0 0 0 3 970350
-0.002432 -0.000025 0.119867 0.431743 0.024776 0.132844 -0.062500 1 0 0 0 0 0 3 971349
-0.002432 -0.000025 0.119867 0.431659 0.025045 0.132839 -0.062500 1 0 0 0 0 0 3 972349
-0.002432 -0.000025 0.119867 0.431624 0.025195 0.132831 -0.062500 1 0 0 0 0 0 3 973343
-0.002432 -0.000025 0.119867 0.431597 0.025253 0.132830 -0.062500 1 0 0 0 0 0 3 974412
-0.002432 -0.000025 0.119867 0.431585 0.025291 0.132829 -0.062500 1 0 0 0 0 0 3 975416
-0.002432 -0.000025 0.119867 0.431580 0.025304 0.132842 -0.062500 1 0 0 0 0 0 3 976407
-0.002432 -0.000025 0.119867 0.431580 0.025305 0.132824 -0.062500 1 0 0 0 0 0 3 977408
-0.002432 -0.000025 0.119867 0.431577 0.025316 0.132835 -0.062500 1 0 0 0 0 0 3 978409
-0.002432 -0.000025 0.119867 0.431573 0.025328 0.132829 -0.062500 1 0 0 0 0 0 3 979407
-0.002432 -0.000025 0.119867 0.431576 0.025318 0.132836 -0.062500 1 0 0 0 0 0 3 980407
-0.002432 -0.000025 0.119867 0.431573 0.025329 0.132830 -0.062500 1 0 0 0 0 0 3 981408
-0.002432 -0.000025 0.119867 0.431576 0.025318 0.132836 -0.062500 1 0 0 0 0 0 3 982414
-0.002432 -0.000025 0.119867 0.431573 0.025329 0.132830 -0.062500 1 0 0 0 0 0 3 983405
-0.002432 -0.000025 0.119867 0.431576 0.025319 0.132836 -0.062500 1 0 0 0 0 0 3 984384
-0.002432 -0.000025 0.119867 0.431573 0.025329 0.132830 -0.062500 1 0 0 0 0 0 3 985394
-0.002432 -0.000025 0.119867 0.431576 0.025319 0.132836 -0.062500 1 0 0 0 0 0 3 986406
-0.002432 -0.000025 0.119867 0.431568 0.025308 0.132830 -0.062500 1 0 0 0 0 0 3 987392
-0.002432 -0.000025 0.119867 0.431572 0.025327 0.132829 -0.062500 1 0 0 0 0 0 3 988405
-0.002437 -0.000007 0.119857 0.505130 -0.228017 0.280934 -0.062500 1 0 0 0 0 0 3 989389
-0.002440 0.000002 0.119853 0.481790 -0.142839 0.208611 -0.062500 1 0 0 0 0 0 3 990405
-0.002441 0.000006 0.119852 0.463330 -0.079154 0.171111 -0.062500 1 0 0 0 0 0 3 991391
-0.002442 0.000009 0.119851 0.453122 -0.045228 0.156848 -0.062500 1 0 0 0 0 0 3 992403
-0.002442 0.000010 0.119851 0.447838 -0.028050 0.151771 -0.062500 1 0 0 0 0 0 3 993389
-0.002442 0.000010 0.119851 0.445137 -0.019445 0.149984 -0.062500 1 0 0 0 0 0 3 994407
-0.002442 0.000011 0.119851 0.443760 -0.015147 0.149376 -0.062500 1 0 0 0 0 0 3 995332
-0.002442 0.000011 0.119851 0.443078 -0.012997 0.149155 -0.062500 1 0 0 0 0 0 3 996324
-0.002442 0.000011 0.119851 0.442736 -0.011921 0.149081 -0.062500 1 0 0 0 0 0 3 997332
-0.002442 0.000011 0.119851 0.442550 -0.011385 0.149050 -0.062500 1 0 0 0 0 0 3 998333
-0.002442 0.000011 0.119851 0.442464 -0.011114 0.149045 -0.062500 1 0 0 0 0 0 3 999323
-0.002442 0.000011 0.119851 0.442432 -0.010975 0.149043 -0.062500 1 0 0 0 0 0 4 332
-0.002442 0.000011 0.119851 0.442406 -0.010919 0.149043 -0.062500 1 0 0 0 0 0 4 1323
-0.002442 0.000011 0.119851 0.442393 -0.010882 0.149042 -0.062500 1 0 0 0 0 0 4 2333
-0.002442 0.000011 0.119851 0.442385 -0.010857 0.149049 -0.062500 1 0 0 0 0 0 4 3324
-0.002442 0.000011 0.119851 0.442373 -0.010852 0.149036 -0.062500 1 0 0 0 0 0 4 4334
-0.002442 0.000011 0.119851 0.442379 -0.010843 0.149041 -0.062500 1 0 0 0 0 0 4 5338
-0.002442 0.000011 0.119851 0.442380 -0.010842 0.149042 -0.062500 1 0 0 0 0 0 4 6331
-0.002442 0.000011 0.119851 0.442380 -0.010841 0.149042 -0.062500 1 0 0 0 0 0 4 7326
-0.002442 0.000011 0.119851 0.442380 -0.010841 0.149042 -0.062500 1 0 0 0 0 0 4 8332
-0.002442 0.000011 0.119851 0.442383 -0.010853 0.149049 -0.062500 1 0 0 0 0 0 4 9329
-0.002442 0.000011 0.119851 0.442393 -0.010846 0.149037 -0.062500 1 0 0 0 0 0 4 10330
-0.002442 0.000011 0.119851 0.442382 -0.010842 0.149041 -0.062500 1 0 0 0 0 0 4 11344
-0.002442 0.000011 0.119851 0.442381 -0.010842 0.149042 -0.062500 1 0 0 0 0 0 4 12321
-0.002442 0.000011 0.119851 0.442381 -0.010842 0.149042 -0.062500 1 0 0 0 0 0 4 13330
-0.002442 0.000011 0.119851 0.442381 -0.010841 0.149042 -0.062500 1 0 0 0 0 0 4 14342
-0.002442 0.000011 0.119851 0.442373 -0.010850 0.149035 -0.062500 1 0 0 0 0 0 4 15339
-0.002442 0.000011 0.119851 0.442380 -0.010843 0.149041 -0.062500 1 0 0 0 0 0 4 16341
-0.002442 0.000011 0.119851 0.442380 -0.010842 0.149041 -0.062500 1 0 0 0 0 0 4 17338
-0.002442 0.000011 0.119851 0.442384 -0.010853 0.149049 -0.062500 1 0 0 0 0 0 4 18339
-0.002442 0.000011 0.119851 0.442381 -0.010843 0.149043 -0.062500 1 0 0 0 0 0 4 19338
-0.002442 0.000011 0.119851 0.442381 -0.010842 0.149042 -0.062500 1 0 0 0 0 0 4 20309
-0.002442 0.000011 0.119851 0.442381 -0.010842 0.149042 -0.062500 1 0 0 0 0 0 4 21341
-0.002442 0.000011 0.119851 0.442381 -0.010842 0.149042 -0.062500 1 0 0 0 0 0 4 22348
-0.002442 0.000011 0.119851 0.442381 -0.010841 0.149042 -0.062500 1 0 0 0 0 0 4 23337
-0.002442 0.000011 0.119851 0.442381 -0.010841 0.149042 -0.062500 1 0 0 0 0 0 4 24339
-0.002442 0.000011 0.119851 0.442381 -0.010841 0.149042 -0.062500 1 0 0 0 0 0 4 25331
-0.002442 0.000011 0.119851 0.442372 -0.010850 0.149035 -0.062500 1 0 0 0 0 0 4 26340
-0.002442 0.000011 0.119851 0.442379 -0.010842 0.149041 -0.062500 1 0 0 0 0 0 4 27339
-0.002442 0.000011 0.119851 0.442383 -0.010853 0.149049 -0.062500 1 0 0 0 0 0 4 28339
-0.002442 0.000011 0.119851 0.442380 -0.010843 0.149043 -0.062500 1 0 0 0 0 0 4 29338
-0.002455 -0.000003 0.119840 0.619942 0.179785 0.300465 -0.062500 1 0 0 0 0 0 4 30340
-0.002462 -0.000010 0.119836 0.561725 0.115807 0.226520 -0.062500 1 0 0 0 0 0 4 31338
-0.002465 -0.000013 0.119835 0.517100 0.067884 0.188175 -0.062500 1 0 0 0 0 0 4 32338
-0.002466 -0.000015 0.119835 0.492942 0.042320 0.173595 -0.062500 1 0 0 0 0 0 4 33339
-0.002467 -0.000016 0.119834 0.480592 0.029382 0.168403 -0.062500 1 0 0 0 0 0 4 34309
-0.002468 -0.000016 0.119834 0.474346 0.022898 0.166579 -0.062500 1 0 0 0 0 0 4 35328
-0.002468 -0.000016 0.119834 0.471203 0.019641 0.165944 -0.062500 1 0 0 0 0 0 4 36308
-0.002468 -0.000016 0.119834 0.469630 0.018020 0.165728 -0.062500 1 0 0 0 0 0 4 37336
-0.002468 -0.000016 0.119834 0.468838 0.017206 0.165655 -0.062500 1 0 0 0 0 0 4 38341
-0.002468 -0.000016 0.119834 0.468456 0.016806 0.165625 -0.062500 1 0 0 0 0 0 4 39337
-0.002468 -0.000016 0.119834 0.468251 0.016606 0.165624 -0.062500 1 0 0 0 0 0 4 40336
-0.002468 -0.000016 0.119834 0.468152 0.016488 0.165614 -0.062500 1 0 0 0 0 0 4 41338
-0.002468 -0.000016 0.119834 0.468102 0.016449 0.165612 -0.062500 1 0 0 0 0 0 4 42339
-0.002468 -0.000016 0.119834 0.468077 0.016410 0.165618 -0.062500 1 0 0 0 0 0 4 43336
-0.002468 -0.000016 0.119834 0.468064 0.016409 0.165625 -0.062500 1 0 0 0 0 0 4 44337
-0.002468 -0.000016 0.119834 0.468055 0.016401 0.165619 -0.062500 1 0 0 0 0 0 4 45332
-0.002468 -0.000016 0.119834 0.468046 0.016392 0.165612 -0.062500 1 0 0 0 0 0 4 46329
-0.002468 -0.000016 0.119834 0.468053 0.016400 0.165618 -0.062500 1 0 0 0 0 0 4 47349
-0.002468 -0.000016 0.119834 0.468046 0.016392 0.165612 -0.062500 1 0 0 0 0 0 4 48352
-0.002468 -0.000016 0.119834 0.468053 0.016400 0.165618 -0.062500 1 0 0 0 0 0 4 49346
-0.002468 -0.000016 0.119834 0.468058 0.016389 0.165605 -0.062500 1 0 0 0 0 0 4 50349
-0.002468 -0.000016 0.119834 0.468055 0.016400 0.165617 -0.062500 1 0 0 0 0 0 4 51347
-0.002468 -0.000016 0.119834 0.468047 0.016392 0.165611 -0.062500 1 0 0 0 0 0 4 52347
-0.002468 -0.000016 0.119834 0.468054 0.016400 0.165617 -0.062500 1 0 0 0 0 0 4 53347
-0.002468 -0.000016 0.119834 0.468047 0.016393 0.165611 -0.062500 1 0 0 0 0 0 4 54350
-0.002468 -0.000016 0.119834 0.468054 0.016400 0.165617 -0.062500 1 0 0 0 0 0 4 55348
-0.002468 -0.000016 0.119834 0.468046 0.016393 0.165611 -0.062500 1 0 0 0 0 0 4 56328
-0.002468 -0.000016 0.119834 0.468054 0.016401 0.165617 -0.062500 1 0 0 0 0 0 4 57347
-0.002468 -0.000016 0.119834 0.468046 0.016393 0.165611 -0.062500 1 0 0 0 0 0 4 58394
-0.002468 -0.000016 0.119834 0.468054 0.016401 0.165617 -0.062500 1 0 0 0 0 0 4 59404
-0.002468 -0.000016 0.119834 0.468046 0.016393 0.165611 -0.062500 1 0 0 0 0 0 4 60387
-0.002468 -0.000016 0.119834 0.468053 0.016401 0.165617 -0.062500 1 0 0 0 0 0 4 61402
-0.002468 -0.000016 0.119834 0.468046 0.016393 0.165611 -0.062500 1 0 0 0 0 0 4 62404
-0.002468 -0.000016 0.119834 0.468048 0.016381 0.165617 -0.062500 1 0 0 0 0 0 4 63387
-0.002468 -0.000016 0.119834 0.468053 0.016399 0.165618 -0.062500 1 0 0 0 0 0 4 64401
-0.002468 -0.000016 0.119834 0.468054 0.016401 0.165618 -0.062500 1 0 0 0 0 0 4 65388
-0.002468 -0.000016 0.119834 0.468046 0.016393 0.165611 -0.062500 1 0 0 0 0 0 4 66404
-0.002468 -0.000016 0.119834 0.468053 0.016401 0.165617 -0.062500 1 0 0 0 0 0 4 67321
-0.002468 -0.000016 0.119834 0.468046 0.016393 0.165611 -0.062500 1 0 0 0 0 0 4 68329
-0.002468 -0.000016 0.119834 0.468045 0.016392 0.165610 -0.062500 1 0 0 0 0 0 4 69320
-0.002468 -0.000016 0.119834 0.468053 0.016401 0.165617 -0.062500 1 0 0 0 0 0 4 70331
-0.002468 -0.000016 0.119834 0.468045 0.016393 0.165611 -0.062500 1 0 0 0 0 0 4 71321
-0.002468 -0.000016 0.119834 0.468053 0.016401 0.165617 -0.062500 1 0 0 0 0 0 4 72331
-0.002468 -0.000016 0.119834 0.468061 0.016379 0.165611 -0.062500 1 0 0 0 0 0 4 73320
-0.002468 -0.000016 0.119834 0.468055 0.016399 0.165617 -0.062500 1 0 0 0 0 0 4 74331
-0.002468 -0.000016 0.119834 0.468055 0.016401 0.165618 -0.062500 1 0 0 0 0 0 4 75321
-0.002468 -0.000016 0.119834 0.468047 0.016393 0.165611 -0.062500 1 0 0 0 0 0 4 76319
-0.002468 -0.000016 0.119834 0.468054 0.016401 0.165617 -0.062500 1 0 0 0 0 0 4 77326
-0.002468 -0.000016 0.119834 0.468046 0.016393 0.165611 -0.062500 1 0 0 0 0 0 4 78352
-0.002468 -0.000016 0.119834 0.468054 0.016401 0.165617 -0.062500 1 0 0 0 0 0 4 79331
-0.002468 -0.000016 0.119834 0.468046 0.016393 0.165611 -0.062500 1 0 0 0 0 0 4 80321
-0.002468 -0.000016 0.119834 0.468054 0.016401 0.165617 -0.062500 1 0 0 0 0 0 4 81319
-0.002468 -0.000016 0.119834 0.468046 0.016394 0.165611 -0.062500 1 0 0 0 0 0 4 82316
-0.002468 -0.000016 0.119834 0.468049 0.016381 0.165617 -0.062500 1 0 0 0 0 0 4 83336
-0.002481 -0.000030 0.119824 0.645513 0.206922 0.317164 -0.062500 1 0 0 0 0 0 4 84327
-0.002487 -0.000037 0.119820 0.587339 0.142989 0.243158 -0.062500 1 0 0 0 0 0 4 85348
-0.002490 -0.000040 0.119818 0.542738 0.095105 0.204772 -0.062500 1 0 0 0 0 0 4 86342
-0.002492 -0.000042 0.119818 0.518594 0.069543 0.190180 -0.062500 1 0 0 0 0 0 4 87337
-0.002493 -0.000043 0.119818 0.506238 0.056612 0.184985 -0.062500 1 0 0 0 0 0 4 88337
-0.002493 -0.000043 0.119818 0.500008 0.050117 0.183178 -0.062500 1 0 0 0 0 0 4 89337
-0.002494 -0.000043 0.119818 0.496864 0.046870 0.182536 -0.062500 1 0 0 0 0 0 4 90338
-0.002494 -0.000044 0.119818 0.495304 0.045249 0.182313 -0.062500 1 0 0 0 0 0 4 91336
-0.002494 -0.000044 0.119818 0.494503 0.044438 0.182245 -0.062500 1 0 0 0 0 0 4 92334
-0.002494 -0.000044 0.119818 0.494112 0.044030 0.182208 -0.062500 1 0 0 0 0 0 4 93339
-0.002494 -0.000044 0.119818 0.493905 0.043828 0.182205 -0.062500 1 0 0 0 0 0 4 94338
-0.002494 -0.000044 0.119818 0.493814 0.043719 0.182203 -0.062500 1 0 0 0 0 0 4 95329
-0.002494 -0.000044 0.119818 0.493765 0.043681 0.182201 -0.062500 1 0 0 0 0 0 4 96310
-0.002494 -0.000044 0.119818 0.493737 0.043654 0.182200 -0.062500 1 0 0 0 0 0 4 97338
-0.002494 -0.000044 0.119818 0.493719 0.043635 0.182206 -0.062500 1 0 0 0 0 0 4 98308
-0.002494 -0.000044 0.119818 0.493709 0.043625 0.182200 -0.062500 1 0 0 0 0 0 4 99307
-0.002494 -0.000044 0.119818 0.493708 0.043624 0.182200 -0.062500 1 0 0 0 0 0 4 100307
-0.002494 -0.000044 0.119818 0.493708 0.043624 0.182199 -0.062500 1 0 0 0 0 0 4 101336
-0.002494 -0.000044 0.119818 0.493708 0.043624 0.182199 -0.062500 1 0 0 0 0 0 4 102308
-0.002494 -0.000044 0.119818 0.493708 0.043624 0.182199 -0.062500 1 0 0 0 0 0 4 103335
-0.002494 -0.000044 0.119818 0.493708 0.043624 0.182199 -0.062500 1 0 0 0 0 0 4 104336
-0.002494 -0.000044 0.119818 0.493707 0.043624 0.182199 -0.062500 1 0 0 0 0 0 4 105306
-0.002513 -0.000039 0.119828 0.758341 -0.018616 0.044629 -0.062500 1 0 0 0 0 0 4 106308
-0.002522 -0.000037 0.119831 0.668249 0.002182 0.111900 -0.062500 1 0 0 0 0 0 4 107332
-0.002527 -0.000036 0.119832 0.601676 0.017836 0.146720 -0.062500 1 0 0 0 0 0 4 108335
-0.002529 -0.000035 0.119833 0.566502 0.026209 0.159941 -0.062500 1 0 0 0 0 0 4 109323
-0.002530 -0.000035 0.119833 0.548829 0.030437 0.164642 -0.062500 1 0 0 0 0 0 4 110337
-0.002531 -0.000035 0.119833 0.540014 0.032578 0.166285 -0.062500 1 0 0 0 0 0 4 111330
-0.002531 -0.000035 0.119833 0.535618 0.033641 0.166857 -0.062500 1 0 0 0 0 0 4 112337
-0.002531 -0.000035 0.119833 0.533427 0.034175 0.167046 -0.062500 1 0 0 0 0 0 4 113335
-0.002531 -0.000035 0.119833 0.532323 0.034440 0.167123 -0.062500 1 0 0 0 0 0 4 114336
-0.002531 -0.000035 0.119833 0.531780 0.034591 0.167147 -0.062500 1 0 0 0 0 0 4 115335
-0.002531 -0.000035 0.119833 0.531506 0.034649 0.167147 -0.062500 1 0 0 0 0 0 4 116335
-0.002531 -0.000035 0.119833 0.531375 0.034668 0.167157 -0.062500 1 0 0 0 0 0 4 117323
-0.002531 -0.000035 0.119833 0.531306 0.034694 0.167163 -0.062500 1 0 0 0 0 0 4 118333
-0.002531 -0.000035 0.119833 0.531267 0.034704 0.167162 -0.062500 1 0 0 0 0 0 4 119335
-0.002531 -0.000035 0.119833 0.531253 0.034708 0.167148 -0.062500 1 0 0 0 0 0 4 120328
-0.002531 -0.000035 0.119833 0.531240 0.034711 0.167153 -0.062500 1 0 0 0 0 0 4 121334
-0.002531 -0.000035 0.119833 0.531247 0.034720 0.167160 -0.062500 1 0 0 0 0 0 4 122336
-0.002531 -0.000035 0.119833 0.531240 0.034713 0.167154 -0.062500 1 0 0 0 0 0 4 123335
-0.002531 -0.000035 0.119833 0.531227 0.034715 0.167160 -0.062500 1 0 0 0 0 0 4 124333
-0.002531 -0.000035 0.119833 0.531238 0.034712 0.167154 -0.062500 1 0 0 0 0 0 4 125338
-0.002531 -0.000035 0.119833 0.531243 0.034700 0.167160 -0.062500 1 0 0 0 0 0 4 126335
-0.002531 -0.000035 0.119833 0.531228 0.034713 0.167160 -0.062500 1 0 0 0 0 0 4 127305
-0.002531 -0.000035 0.119833 0.531238 0.034711 0.167154 -0.062500 1 0 0 0 0 0 4 128334
-0.002531 -0.000035 0.119833 0.531240 0.034711 0.167153 -0.062500 1 0 0 0 0 0 4 129326
-0.002531 -0.000035 0.119833 0.531227 0.034714 0.167159 -0.062500 1 0 0 0 0 0 4 130328
-0.002531 -0.000035 0.119833 0.531238 0.034712 0.167154 -0.062500 1 0 0 0 0 0 4 131318
-0.002531 -0.000035 0.119833 0.531227 0.034714 0.167159 -0.062500 1 0 0 0 0 0 4 132328
-0.002531 -0.000035 0.119833 0.531238 0.034712 0.167154 -0.062500 1 0 0 0 0 0 4 133318
-0.002531 -0.000035 0.119833 0.531239 0.034712 0.167153 -0.062500 1 0 0 0 0 0 4 134328
-0.002531 -0.000035 0.119833 0.531230 0.034703 0.167166 -0.062500 1 0 0 0 0 0 4 135319
-0.002531 -0.000035 0.119833 0.531238 0.034710 0.167155 -0.062500 1 0 0 0 0 0 4 136329
-0.002531 -0.000035 0.119833 0.531235 0.034723 0.167167 -0.062500 1 0 0 0 0 0 4 137319
-0.002531 -0.000035 0.119833 0.531239 0.034713 0.167155 -0.062500 1 0 0 0 0 0 4 138328
-0.002531 -0.000035 0.119833 0.531240 0.034712 0.167154 -0.062500 1 0 0 0 0 0 4 139318
-0.002544 -0.000048 0.119822 0.708546 0.225140 0.318889 -0.062500 1 0 0 0 0 0 4 140327
-0.002550 -0.000055 0.119818 0.650453 0.161261 0.244796 -0.062500 1 0 0 0 0 0 4 141320
-0.002554 -0.000059 0.119817 0.605909 0.113377 0.206367 -0.062500 1 0 0 0 0 0 4 142342
-0.002555 -0.000060 0.119816 0.581776 0.087848 0.191756 -0.062500 1 0 0 0 0 0 4 143325
-0.002556 -0.000061 0.119816 0.569429 0.074914 0.186556 -0.062500 1 0 0 0 0 0 4 144332
-0.002556 -0.000062 0.119816 0.563179 0.068426 0.184734 -0.062500 1 0 0 0 0 0 4 145334
-0.002557 -0.000062 0.119816 0.560046 0.065178 0.184102 -0.062500 1 0 0 0 0 0 4 146333
-0.002557 -0.000062 0.119816 0.558466 0.063551 0.183877 -0.062500 1 0 0 0 0 0 4 147318
-0.002557 -0.000062 0.119816 0.557675 0.062737 0.183802 -0.062500 1 0 0 0 0 0 4 148333
-0.002557 -0.000062 0.119816 0.557281 0.062340 0.183778 -0.062500 1 0 0 0 0 0 4 149332
-0.002557 -0.000062 0.119816 0.557086 0.062137 0.183770 -0.062500 1 0 0 0 0 0 4 150328
-0.002557 -0.000062 0.119816 0.556976 0.062022 0.183766 -0.062500 1 0 0 0 0 0 4 151330
-0.002557 -0.000062 0.119816 0.556924 0.061983 0.183764 -0.062500 1 0 0 0 0 0 4 152331
-0.002557 -0.000062 0.119816 0.556908 0.061952 0.183757 -0.062500 1 0 0 0 0 0 4 153322
-0.002557 -0.000062 0.119816 0.556899 0.061942 0.183769 -0.062500 1 0 0 0 0 0 4 154327
-0.002557 -0.000062 0.119816 0.556891 0.061932 0.183764 -0.062500 1 0 0 0 0 0 4 155308
-0.002557 -0.000062 0.119816 0.556878 0.061935 0.183769 -0.062500 1 0 0 0 0 0 4 156307
-0.002557 -0.000062 0.119816 0.556889 0.061932 0.183764 -0.062500 1 0 0 0 0 0 4 157325
-0.002557 -0.000062 0.119816 0.556891 0.061932 0.183763 -0.062500 1 0 0 0 0 0 4 158308
-0.002562 -0.000044 0.119806 0.630274 -0.191341 0.331858 -0.062500 1 0 0 0 0 0 4 159329
-0.002565 -0.000035 0.119802 0.607083 -0.106169 0.259547 -0.062500 1 0 0 0 0 0 4 160309
-0.002566 -0.000030 0.119801 0.588639 -0.042502 0.222033 -0.062500 1 0 0 0 0 0 4 161325
-0.002567 -0.000028 0.119800 0.578448 -0.008579 0.207775 -0.062500 1 0 0 0 0 0 4 162325
-0.002567 -0.000027 0.119800 0.573141 0.008579 0.202690 -0.062500 1 0 0 0 0 0 4 163327
-0.002567 -0.000026 0.119800 0.570436 0.017180 0.200922 -0.062500 1 0 0 0 0 0 4 164306
-0.002568 -0.000026 0.119800 0.569080 0.021481 0.200296 -0.062500 1 0 0 0 0 0 4 165323
-0.002568 -0.000026 0.119800 0.568378 0.023625 0.200093 -0.062500 1 0 0 0 0 0 4 166323
-0.002568 -0.000026 0.119800 0.568031 0.024712 0.200014 -0.062500 1 0 0 0 0 0 4 167306
-0.002568 -0.000026 0.119800 0.567859 0.025235 0.199983 -0.062500 1 0 0 0 0 0 4 168324
-0.002568 -0.000026 0.119800 0.567776 0.025504 0.199978 -0.062500 1 0 0 0 0 0 4 169323
-0.002568 -0.000026 0.119800 0.567721 0.025648 0.199969 -0.062500 1 0 0 0 0 0 4 170307
-0.002568 -0.000026 0.119800 0.567711 0.025711 0.199968 -0.062500 1 0 0 0 0 0 4 171323
-0.002568 -0.000026 0.119800 0.567692 0.025740 0.199980 -0.062500 1 0 0 0 0 0 4 172322
-0.002568 -0.000026 0.119800 0.567684 0.025765 0.199968 -0.062500 1 0 0 0 0 0 4 173325
-0.002568 -0.000026 0.119800 0.567691 0.025775 0.199974 -0.062500 1 0 0 0 0 0 4 174323
-0.002568 -0.000026 0.119800 0.567684 0.025767 0.199968 -0.062500 1 0 0 0 0 0 4 175321
-0.002568 -0.000026 0.119800 0.567692 0.025775 0.199974 -0.062500 1 0 0 0 0 0 4 176306
-0.002568 -0.000026 0.119800 0.567673 0.025769 0.199974 -0.062500 1 0 0 0 0 0 4 177321
-0.002568 -0.000026 0.119800 0.567691 0.025774 0.199975 -0.062500 1 0 0 0 0 0 4 178325
-0.002568 -0.000026 0.119800 0.567677 0.025789 0.199974 -0.062500 1 0 0 0 0 0 4 179322
-0.002568 -0.000026 0.119800 0.567683 0.025768 0.199968 -0.062500 1 0 0 0 0 0 4 180322
-0.002568 -0.000026 0.119800 0.567692 0.025774 0.199974 -0.062500 1 0 0 0 0 0 4 181322
-0.002568 -0.000026 0.119800 0.567677 0.025790 0.199974 -0.062500 1 0 0 0 0 0 4 182324
-0.002568 -0.000026 0.119800 0.567683 0.025768 0.199968 -0.062500 1 0 0 0 0 0 4 183323
-0.002568 -0.000026 0.119800 0.567692 0.025774 0.199974 -0.062500 1 0 0 0 0 0 4 184315
-0.002568 -0.000026 0.119800 0.567669 0.025781 0.199967 -0.062500 1 0 0 0 0 0 4 185319
-0.002568 -0.000026 0.119800 0.567690 0.025776 0.199974 -0.062500 1 0 0 0 0 0 4 186326
-0.002568 -0.000026 0.119800 0.567680 0.025778 0.199981 -0.062500 1 0 0 0 0 0 4 187321
-0.002568 -0.000026 0.119800 0.567680 0.025778 0.199962 -0.062500 1 0 0 0 0 0 4 188305
-0.002568 -0.000026 0.119800 0.567691 0.025776 0.199973 -0.062500 1 0 0 0 0 0 4 189303
-0.002568 -0.000026 0.119800 0.567681 0.025778 0.199981 -0.062500 1 0 0 0 0 0 4 190324
-0.002568 -0.000026 0.119800 0.567680 0.025778 0.199962 -0.062500 1 0 0 0 0 0 4 191312
-0.002568 -0.000026 0.119800 0.567691 0.025776 0.199973 -0.062500 1 0 0 0 0 0 4 192307
-0.002568 -0.000026 0.119800 0.567681 0.025778 0.199981 -0.062500 1 0 0 0 0 0 4 193305
-0.002568 -0.000026 0.119800 0.567683 0.025767 0.199969 -0.062500 1 0 0 0 0 0 4 194324
-0.002568 -0.000026 0.119800 0.567676 0.025788 0.199974 -0.062500 1 0 0 0 0 0 4 195300
-0.002568 -0.000026 0.119800 0.567691 0.025777 0.199975 -0.062500 1 0 0 0 0 0 4 196321
-0.002568 -0.000026 0.119800 0.567685 0.025766 0.199968 -0.062500 1 0 0 0 0 0 4 197313
-0.002568 -0.000026 0.119800 0.567676 0.025788 0.199974 -0.062500 1 0 0 0 0 0 4 198390
-0.002568 -0.000026 0.119800 0.567683 0.025768 0.199968 -0.062500 1 0 0 0 0 0 4 199383
-0.002568 -0.000026 0.119800 0.567692 0.025774 0.199974 -0.062500 1 0 0 0 0 0 4 200395
-0.002568 -0.000026 0.119800 0.567677 0.025789 0.199974 -0.062500 1 0 0 0 0 0 4 201380
-0.002568 -0.000026 0.119800 0.567683 0.025768 0.199968 -0.062500 1 0 0 0 0 0 4 202398
-0.002568 -0.000026 0.119800 0.567679 0.025777 0.199980 -0.062500 1 0 0 0 0 0 4 203382
-0.002568 -0.000026 0.119800 0.567688 0.025787 0.199969 -0.062500 1 0 0 0 0 0 4 204397
-0.002568 -0.000026 0.119800 0.567684 0.025768 0.199967 -0.062500 1 0 0 0 0 0 4 205380
-0.002568 -0.000026 0.119800 0.567680 0.025777 0.199980 -0.062500 1 0 0 0 0 0 4 206396
-0.002568 -0.000026 0.119800 0.567688 0.025787 0.199969 -0.062500 1 0 0 0 0 0 4 207391
-0.002568 -0.000026 0.119800 0.567684 0.025768 0.199967 -0.062500 1 0 0 0 0 0 4 208395
-0.002568 -0.000026 0.119800 0.567680 0.025777 0.199980 -0.062500 1 0 0 0 0 0 4 209380
-0.002568 -0.000026 0.119800 0.567680 0.025778 0.199962 -0.062500 1 0 0 0 0 0 4 210397
-0.002568 -0.000026 0.119800 0.567679 0.025778 0.199979 -0.062500 1 0 0 0 0 0 4 211316
-0.002568 -0.000026 0.119800 0.567691 0.025775 0.199975 -0.062500 1 0 0 0 0 0 4 212311
-0.002568 -0.000026 0.119800 0.567681 0.025778 0.199961 -0.062500 1 0 0 0 0 0 4 213326
-0.002568 -0.000026 0.119800 0.567679 0.025778 0.199979 -0.062500 1 0 0 0 0 0 4 214317
-0.002568 -0.000026 0.119800 0.567691 0.025776 0.199975 -0.062500 1 0 0 0 0 0 4 215325
-0.002568 -0.000026 0.119800 0.567685 0.025766 0.199968 -0.062500 1 0 0 0 0 0 4 216334
-0.002568 -0.000026 0.119800 0.567676 0.025788 0.199974 -0.062500 1 0 0 0 0 0 4 217320
-0.002568 -0.000026 0.119800 0.567691 0.025777 0.199975 -0.062500 1 0 0 0 0 0 4 218336
-0.002568 -0.000026 0.119800 0.567685 0.025766 0.199968 -0.062500 1 0 0 0 0 0 4 219349
-0.002568 -0.000026 0.119800 0.567677 0.025788 0.199973 -0.062500 1 0 0 0 0 0 4 220323
-0.002568 -0.000026 0.119800 0.567691 0.025777 0.199975 -0.062500 1 0 0 0 0 0 4 221324
-0.002568 -0.000026 0.119800 0.567672 0.025769 0.199974 -0.062500 1 0 0 0 0 0 4 222337
-0.002568 -0.000026 0.119800 0.567687 0.025786 0.199968 -0.062500 1 0 0 0 0 0 4 223324
-0.002568 -0.000026 0.119800 0.567684 0.025768 0.199967 -0.062500 1 0 0 0 0 0 4 224311
-0.002568 -0.000026 0.119800 0.567680 0.025777 0.199980 -0.062500 1 0 0 0 0 0 4 225327
-0.002568 -0.000026 0.119800 0.567688 0.025787 0.199969 -0.062500 1 0 0 0 0 0 4 226325
-0.002568 -0.000026 0.119800 0.567684 0.025768 0.199967 -0.062500 1 0 0 0 0 0 4 227324
-0.002568 -0.000026 0.119800 0.567680 0.025777 0.199980 -0.062500 1 0 0 0 0 0 4 228304
-0.002568 -0.000026 0.119800 0.567688 0.025787 0.199969 -0.062500 1 0 0 0 0 0 4 229319
-0.002568 -0.000026 0.119800 0.567672 0.025771 0.199973 -0.062500 1 0 0 0 0 0 4 230322
-0.002568 -0.000026 0.119800 0.567690 0.025775 0.199975 -0.062500 1 0 0 0 0 0 4 231322
-0.002568 -0.000026 0.119800 0.567689 0.025787 0.199968 -0.062500 1 0 0 0 0 0 4 232319
-0.002568 -0.000026 0.119800 0.567672 0.025771 0.199973 -0.062500 1 0 0 0 0 0 4 233322
-0.002568 -0.000026 0.119800 0.567691 0.025775 0.199975 -0.062500 1 0 0 0 0 0 4 234324
-0.002568 -0.000026 0.119800 0.567681 0.025778 0.199961 -0.062500 1 0 0 0 0 0 4 235322
-0.002568 -0.000026 0.119800 0.567679 0.025778 0.199979 -0.062500 1 0 0 0 0 0 4 236318
-0.002568 -0.000026 0.119800 0.567691 0.025775 0.199975 -0.062500 1 0 0 0 0 0 4 237323
-0.002568 -0.000026 0.119800 0.567669 0.025781 0.199967 -0.062500 1 0 0 0 0 0 4 238320
-0.002568 -0.000026 0.119800 0.567690 0.025776 0.199974 -0.062500 1 0 0 0 0 0 4 239320
-0.002568 -0.000026 0.119800 0.567693 0.025775 0.199975 -0.062500 1 0 0 0 0 0 4 240319
-0.002568 -0.000026 0.119800 0.567673 0.025769 0.199974 -0.062500 1 0 0 0 0 0 4 241320
-0.002568 -0.000026 0.119800 0.567687 0.025786 0.199968 -0.062500 1 0 0 0 0 0 4 242320
-0.002568 -0.000026 0.119800 0.567692 0.025776 0.199974 -0.062500 1 0 0 0 0 0 4 243321
-0.002568 -0.000026 0.119800 0.567673 0.025769 0.199974 -0.062500 1 0 0 0 0 0 4 244320
-0.002568 -0.000026 0.119800 0.567687 0.025786 0.199968 -0.062500 1 0 0 0 0 0 4 245321
-0.002568 -0.000026 0.119800 0.567680 0.025779 0.199980 -0.062500 1 0 0 0 0 0 4 246322
-0.002568 -0.000026 0.119800 0.567683 0.025767 0.199969 -0.062500 1 0 0 0 0 0 4 247322
-0.002568 -0.000026 0.119800 0.567688 0.025786 0.199967 -0.062500 1 0 0 0 0 0 4 248319
-0.002568 -0.000026 0.119800 0.567680 0.025779 0.199980 -0.062500 1 0 0 0 0 0 4 249320
-0.002568 -0.000026 0.119800 0.567683 0.025767 0.199969 -0.062500 1 0 0 0 0 0 4 250320
-0.002568 -0.000026 0.119800 0.567689 0.025786 0.199967 -0.062500 1 0 0 0 0 0 4 251321
-0.002568 -0.000026 0.119800 0.567672 0.025770 0.199973 -0.062500 1 0 0 0 0 0 4 252318
-0.002568 -0.000026 0.119800 0.567690 0.025774 0.199975 -0.062500 1 0 0 0 0 0 4 253319
-0.002568 -0.000026 0.119800 0.567677 0.025789 0.199974 -0.062500 1 0 0 0 0 0 4 254321
-0.002568 -0.000026 0.119800 0.567683 0.025768 0.199968 -0.062500 1 0 0 0 0 0 4 255320
-0.002568 -0.000026 0.119800 0.567692 0.025774 0.199974 -0.062500 1 0 0 0 0 0 4 256318
-0.002568 -0.000026 0.119800 0.567677 0.025789 0.199974 -0.062500 1 0 0 0 0 0 4 257320
-0.002568 -0.000026 0.119800 0.567683 0.025768 0.199968 -0.062500 1 0 0 0 0 0 4 258361
-0.002568 -0.000026 0.119800 0.567692 0.025774 0.199974 -0.062500 1 0 0 0 0 0 4 259400
-0.002568 -0.000026 0.119800 0.567677 0.025790 0.199974 -0.062500 1 0 0 0 0 0 4 260401
-0.002568 -0.000026 0.119800 0.567683 0.025768 0.199968 -0.062500 1 0 0 0 0 0 4 261396
-0.002568 -0.000026 0.119800 0.567680 0.025777 0.199980 -0.062500 1 0 0 0 0 0 4 262399
-0.002568 -0.000026 0.119800 0.567680 0.025778 0.199962 -0.062500 1 0 0 0 0 0 4 263395
-0.002568 -0.000026 0.119800 0.567691 0.025775 0.199973 -0.062500 1 0 0 0 0 0 4 264397
-0.002568 -0.000026 0.119800 0.567681 0.025778 0.199981 -0.062500 1 0 0 0 0 0 4 265398
-0.002568 -0.000026 0.119800 0.567680 0.025778 0.199962 -0.062500 1 0 0 0 0 0 4 266400
-0.002568 -0.000026 0.119800 0.567679 0.025778 0.199980 -0.062500 1 0 0 0 0 0 4 267398
-0.002568 -0.000026 0.119800 0.567691 0.025776 0.199975 -0.062500 1 0 0 0 0 0 4 268398
-0.002568 -0.000026 0.119800 0.567684 0.025766 0.199968 -0.062500 1 0 0 0 0 0 4 269396
-0.002568 -0.000026 0.119800 0.567676 0.025788 0.199974 -0.062500 1 0 0 0 0 0 4 270389
-0.002568 -0.000026 0.119800 0.567691 0.025777 0.199975 -0.062500 1 0 0 0 0 0 4 271396
-0.002568 -0.000026 0.119800 0.567685 0.025766 0.199968 -0.062500 1 0 0 0 0 0 4 272380
-0.002568 -0.000026 0.119800 0.567676 0.025788 0.199974 -0.062500 1 0 0 0 0 0 4 273396
-0.002568 -0.000026 0.119800 0.567691 0.025777 0.199975 -0.062500 1 0 0 0 0 0 4 274381
-0.002568 -0.000026 0.119800 0.567685 0.025766 0.199968 -0.062500 1 0 0 0 0 0 4 275396
-0.002568 -0.000026 0.119800 0.567677 0.025789 0.199974 -0.062500 1 0 0 0 0 0 4 276379
-0.002568 -0.000026 0.119800 0.567683 0.025768 0.199968 -0.062500 1 0 0 0 0 0 4 277393
-0.002568 -0.000026 0.119800 0.567679 0.025777 0.199980 -0.062500 1 0 0 0 0 0 4 278383
-0.002568 -0.000026 0.119800 0.567688 0.025787 0.199969 -0.062500 1 0 0 0 0 0 4 279381
-0.002568 -0.000026 0.119800 0.567684 0.025768 0.199967 -0.062500 1 0 0 0 0 0 4 280395
-0.002568 -0.000026 0.119800 0.567680 0.025777 0.199980 -0.062500 1 0 0 0 0 0 4 281378
-0.002568 -0.000026 0.119800 0.567688 0.025787 0.199969 -0.062500 1 0 0 0 0 0 4 282398
-0.002568 -0.000026 0.119800 0.567684 0.025768 0.199967 -0.062500 1 0 0 0 0 0 4 283314
-0.002568 -0.000026 0.119800 0.567680 0.025777 0.199980 -0.062500 1 0 0 0 0 0 4 284324
-0.002568 -0.000026 0.119800 0.567688 0.025787 0.199969 -0.062500 1 0 0 0 0 0 4 285324
-0.002568 -0.000026 0.119800 0.567672 0.025771 0.199973 -0.062500 1 0 0 0 0 0 4 286315
-0.002568 -0.000026 0.119800 0.567690 0.025775 0.199975 -0.062500 1 0 0 0 0 0 4 287323
-0.002568 -0.000026 0.119800 0.567681 0.025778 0.199961 -0.062500 1 0 0 0 0 0 4 288315
-0.002568 -0.000026 0.119800 0.567679 0.025778 0.199979 -0.062500 1 0 0 0 0 0 4 289323
-0.002568 -0.000026 0.119800 0.567691 0.025775 0.199975 -0.062500 1 0 0 0 0 0 4 290314
-0.002568 -0.000026 0.119800 0.567685 0.025766 0.199968 -0.062500 1 0 0 0 0 0 4 291312
-0.002568 -0.000026 0.119800 0.567676 0.025788 0.199974 -0.062500 1 0 0 0 0 0 4 292334
-0.002568 -0.000026 0.119800 0.567691 0.025776 0.199975 -0.062500 1 0 0 0 0 0 4 293316
-0.002568 -0.000026 0.119800 0.567685 0.025766 0.199968 -0.062500 1 0 0 0 0 0 4 294308
-0.002568 -0.000026 0.119800 0.567677 0.025788 0.199973 -0.062500 1 0 0 0 0 0 4 295321
-0.002568 -0.000026 0.119800 0.567691 0.025777 0.199975 -0.062500 1 0 0 0 0 0 4 296321
-0.002568 -0.000026 0.119800 0.567672 0.025769 0.199974 -0.062500 1 0 0 0 0 0 4 297333
-0.002568 -0.000026 0.119800 0.567687 0.025786 0.199968 -0.062500 1 0 0 0 0 0 4 298330
-0.002568 -0.000026 0.119800 0.567692 0.025776 0.199974 -0.062500 1 0 0 0 0 0 4 299322
-0.002568 -0.000026 0.119800 0.567673 0.025769 0.199974 -0.062500 1 0 0 0 0 0 4 300334
-0.002568 -0.000026 0.119800 0.567687 0.025786 0.199968 -0.062500 1 0 0 0 0 0 4 301328
-0.002568 -0.000026 0.119800 0.567672 0.025770 0.199973 -0.062500 1 0 0 0 0 0 4 302332
-0.002568 -0.000026 0.119800 0.567690 0.025774 0.199975 -0.062500 1 0 0 0 0 0 4 303331
-0.002568 -0.000026 0.119800 0.567689 0.025787 0.199968 -0.062500 1 0 0 0 0 0 4 304330
-0.002568 -0.000026 0.119800 0.567672 0.025771 0.199973 -0.062500 1 0 0 0 0 0 4 305328
-0.002568 -0.000026 0.119800 0.567690 0.025774 0.199975 -0.062500 1 0 0 0 0 0 4 306331
-0.002568 -0.000026 0.119800 0.567689 0.025787 0.199968 -0.062500 1 0 0 0 0 0 4 307325
-0.002568 -0.000026 0.119800 0.567672 0.025771 0.199973 -0.062500 1 0 0 0 0 0 4 308338
-0.002568 -0.000026 0.119800 0.567690 0.025774 0.199975 -0.062500 1 0 0 0 0 0 4 309331
-0.002568 -0.000026 0.119800 0.567689 0.025787 0.199968 -0.062500 1 0 0 0 0 0 4 310336
-0.002568 -0.000026 0.119800 0.567672 0.025771 0.199973 -0.062500 1 0 0 0 0 0 4 311334
-0.002568 -0.000026 0.119800 0.567691 0.025775 0.199975 -0.062500 1 0 0 0 0 0 4 312324
-0.002568 -0.000026 0.119800 0.567669 0.025781 0.199967 -0.062500 1 0 0 0 0 0 4 313331
-0.002568 -0.000026 0.119800 0.567690 0.025776 0.199974 -0.062500 1 0 0 0 0 0 4 314329
-0.002568 -0.000026 0.119800 0.567693 0.025775 0.199975 -0.062500 1 0 0 0 0 0 4 315330
-0.002568 -0.000026 0.119800 0.567673 0.025769 0.199974 -0.062500 1 0 0 0 0 0 4 316328
-0.002568 -0.000026 0.119800 0.567687 0.025786 0.199968 -0.062500 1 0 0 0 0 0 4 317329
-0.002568 -0.000026 0.119800 0.567680 0.025779 0.199980 -0.062500 1 0 0 0 0 0 4 318330
-0.002568 -0.000026 0.119800 0.567680 0.025779 0.199962 -0.062500 1 0 0 0 0 0 4 319330
-0.002568 -0.000026 0.119800 0.567691 0.025776 0.199973 -0.062500 1 0 0 0 0 0 4 320329
-0.002568 -0.000026 0.119800 0.567680 0.025778 0.199981 -0.062500 1 0 0 0 0 0 4 321329
-0.002568 -0.000026 0.119800 0.567683 0.025767 0.199969 -0.062500 1 0 0 0 0 0 4 322331
-0.002568 -0.000026 0.119800 0.567688 0.025786 0.199967 -0.062500 1 0 0 0 0 0 4 323328
-0.002568 -0.000026 0.119800 0.567680 0.025779 0.199980 -0.062500 1 0 0 0 0 0 4 324330
-0.002568 -0.000026 0.119800 0.567683 0.025767 0.199969 -0.062500 1 0 0 0 0 0 4 325326
-0.002568 -0.000026 0.119800 0.567689 0.025786 0.199967 -0.062500 1 0 0 0 0 0 4 326336
-0.002568 -0.000026 0.119800 0.567680 0.025779 0.199980 -0.062500 1 0 0 0 0 0 4 327328
-0.002568 -0.000026 0.119800 0.567684 0.025767 0.199969 -0.062500 1 0 0 0 0 0 4 328327
-0.002568 -0.000026 0.119800 0.567676 0.025789 0.199974 -0.062500 1 0 0 0 0 0 4 329318
-0.002568 -0.000026 0.119800 0.567683 0.025768 0.199968 -0.062500 1 0 0 0 0 0 4 330330
-0.002568 -0.000026 0.119800 0.567692 0.025774 0.199974 -0.062500 1 0 0 0 0 0 4 331328
-0.002568 -0.000026 0.119800 0.567677 0.025789 0.199974 -0.062500 1 0 0 0 0 0 4 332317
-0.002568 -0.000026 0.119800 0.567683 0.025768 0.199968 -0.062500 1 0 0 0 0 0 4 333325
-0.002568 -0.000026 0.119800 0.567679 0.025777 0.199980 -0.062500 1 0 0 0 0 0 4 334327
-0.002568 -0.000026 0.119800 0.567688 0.025787 0.199969 -0.062500 1 0 0 0 0 0 4 335329
-0.002568 -0.000026 0.119800 0.567684 0.025768 0.199967 -0.062500 1 0 0 0 0 0 4 336326
-0.002568 -0.000026 0.119800 0.567680 0.025777 0.199980 -0.062500 1 0 0 0 0 0 4 337328
-0.002568 -0.000026 0.119800 0.567680 0.025778 0.199962 -0.062500 1 0 0 0 0 0 4 338330
-0.002568 -0.000026 0.119800 0.567691 0.025775 0.199973 -0.062500 1 0 0 0 0 0 4 339327
-0.002568 -0.000026 0.119800 0.567680 0.025778 0.199981 -0.062500 1 0 0 0 0 0 4 340331
-0.002568 -0.000026 0.119800 0.567680 0.025778 0.199962 -0.062500 1 0 0 0 0 0 4 341321
-0.002568 -0.000026 0.119800 0.567679 0.025778 0.199979 -0.062500 1 0 0 0 0 0 4 342329
-0.002568 -0.000026 0.119800 0.567691 0.025776 0.199975 -0.062500 1 0 0 0 0 0 4 343326
-0.002568 -0.000026 0.119800 0.567684 0.025766 0.199968 -0.062500 1 0 0 0 0 0 4 344319
-0.002568 -0.000026 0.119800 0.567676 0.025788 0.199974 -0.062500 1 0 0 0 0 0 4 345321
-0.002568 -0.000026 0.119800 0.567691 0.025777 0.199975 -0.062500 1 0 0 0 0 0 4 346324
-0.002568 -0.000026 0.119800 0.567685 0.025766 0.199968 -0.062500 1 0 0 0 0 0 4 347328
-0.002568 -0.000026 0.119800 0.567676 0.025788 0.199974 -0.062500 1 0 0 0 0 0 4 348337
-0.002568 -0.000026 0.119800 0.567691 0.025777 0.199975 -0.062500 1 0 0 0 0 0 4 349326
-0.002568 -0.000026 0.119800 0.567685 0.025766 0.199968 -0.062500 1 0 0 0 0 0 4 350337
-0.002568 -0.000026 0.119800 0.567677 0.025788 0.199974 -0.062500 1 0 0 0 0 0 4 351327
-0.002568 -0.000026 0.119800 0.567691 0.025777 0.199975 -0.062500 1 0 0 0 0 0 4 352337
-0.002568 -0.000026 0.119800 0.567685 0.025767 0.199968 -0.062500 1 0 0 0 0 0 4 353326
-0.002568 -0.000026 0.119800 0.567677 0.025789 0.199973 -0.062500 1 0 0 0 0 0 4 354338
-0.002568 -0.000026 0.119800 0.567683 0.025768 0.199968 -0.062500 1 0 0 0 0 0 4 355311
-0.002568 -0.000026 0.119800 0.567680 0.025777 0.199980 -0.062500 1 0 0 0 0 0 4 356319
-0.002568 -0.000026 0.119800 0.567688 0.025787 0.199969 -0.062500 1 0 0 0 0 0 4 357311
-0.002568 -0.000026 0.119800 0.567684 0.025768 0.199967 -0.062500 1 0 0 0 0 0 4 358366
-0.002568 -0.000026 0.119800 0.567680 0.025777 0.199980 -0.062500 1 0 0 0 0 0 4 359313
-0.002568 -0.000026 0.119800 0.567688 0.025787 0.199969 -0.062500 1 0 0 0 0 0 4 360321
-0.002568 -0.000026 0.119800 0.567672 0.025771 0.199973 -0.062500 1 0 0 0 0 0 4 361318
-0.002568 -0.000026 0.119800 0.567690 0.025775 0.199975 -0.062500 1 0 0 0 0 0 4 362325
-0.002568 -0.000026 0.119800 0.567681 0.025778 0.199961 -0.062500 1 0 0 0 0 0 4 363345
-0.002568 -0.000026 0.119800 0.567679 0.025778 0.199979 -0.062500 1 0 0 0 0 0 4 364323
-0.002568 -0.000026 0.119800 0.567691 0.025775 0.199975 -0.062500 1 0 0 0 0 0 4 365319
-0.002568 -0.000026 0.119800 0.567681 0.025778 0.199961 -0.062500 1 0 0 0 0 0 4 366313
-0.002568 -0.000026 0.119800 0.567679 0.025778 0.199979 -0.062500 1 0 0 0 0 0 4 367329
-0.002568 -0.000026 0.119800 0.567691 0.025775 0.199975 -0.062500 1 0 0 0 0 0 4 368603
-0.002568 -0.000026 0.119800 0.567685 0.025766 0.199968 -0.062500 1 0 0 0 0 0 4 369333
-0.002568 -0.000026 0.119800 0.567677 0.025788 0.199973 -0.062500 1 0 0 0 0 0 4 370328
-0.002568 -0.000026 0.119800 0.567691 0.025776 0.199975 -0.062500 1 0 0 0 0 0 4 371328
-0.002568 -0.000026 0.119800 0.567672 0.025769 0.199974 -0.062500 1 0 0 0 0 0 4 372326
-0.002568 -0.000026 0.119800 0.567687 0.025786 0.199968 -0.062500 1 0 0 0 0 0 4 373331
-0.002568 -0.000026 0.119800 0.567692 0.025776 0.199974 -0.062500 1 0 0 0 0 0 4 374329
-0.002568 -0.000026 0.119800 0.567673 0.025769 0.199974 -0.062500 1 0 0 0 0 0 4 375326
-0.002568 -0.000026 0.119800 0.567687 0.025786 0.199968 -0.062500 1 0 0 0 0 0 4 376328
-0.002568 -0.000026 0.119800 0.567680 0.025779 0.199980 -0.062500 1 0 0 0 0 0 4 377335
-0.002568 -0.000026 0.119800 0.567683 0.025767 0.199969 -0.062500 1 0 0 0 0 0 4 378331
-0.002568 -0.000026 0.119800 0.567688 0.025786 0.199967 -0.062500 1 0 0 0 0 0 4 379315
-0.002568 -0.000026 0.119800 0.567672 0.025770 0.199973 -0.062500 1 0 0 0 0 0 4 380328
-0.002568 -0.000026 0.119800 0.567690 0.025774 0.199975 -0.062500 1 0 0 0 0 0 4 381297
-0.002568 -0.000026 0.119800 0.567689 0.025787 0.199968 -0.062500 1 0 0 0 0 0 4 382328
-0.002568 -0.000026 0.119800 0.567672 0.025771 0.199973 -0.062500 1 0 0 0 0 0 4 383321
-0.002568 -0.000026 0.119800 0.567690 0.025774 0.199975 -0.062500 1 0 0 0 0 0 4 384327
-0.002568 -0.000026 0.119800 0.567689 0.025787 0.199968 -0.062500 1 0 0 0 0 0 4 385325
-0.002568 -0.000026 0.119800 0.567672 0.025771 0.199973 -0.062500 1 0 0 0 0 0 4 386328
-0.002568 -0.000026 0.119800 0.567691 0.025775 0.199975 -0.062500 1 0 0 0 0 0 4 387326
-0.002568 -0.000026 0.119800 0.567677 0.025790 0.199974 -0.062500 1 0 0 0 0 0 4 388325
-0.002568 -0.000026 0.119800 0.567683 0.025768 0.199968 -0.062500 1 0 0 0 0 0 4 389325
-0.002568 -0.000026 0.119800 0.567692 0.025774 0.199974 -0.062500 1 0 0 0 0 0 4 390328
-0.002568 -0.000026 0.119800 0.567673 0.025769 0.199974 -0.062500 1 0 0 0 0 0 4 391327
-0.002568 -0.000026 0.119800 0.567687 0.025786 0.199968 -0.062500 1 0 0 0 0 0 4 392327
-0.002568 -0.000026 0.119800 0.567680 0.025779 0.199980 -0.062500 1 0 0 0 0 0 4 393328
-0.002568 -0.000026 0.119800 0.567680 0.025778 0.199962 -0.062500 1 0 0 0 0 0 4 394327
-0.002568 -0.000026 0.119800 0.567691 0.025776 0.199973 -0.062500 1 0 0 0 0 0 4 395297
-0.002568 -0.000026 0.119800 0.567680 0.025778 0.199981 -0.062500 1 0 0 0 0 0 4 396328
-0.002568 -0.000026 0.119800 0.567683 0.025767 0.199969 -0.062500 1 0 0 0 0 0 4 397324
-0.002568 -0.000026 0.119800 0.567688 0.025786 0.199967 -0.062500 1 0 0 0 0 0 4 398328
-0.002568 -0.000026 0.119800 0.567680 0.025779 0.199980 -0.062500 1 0 0 0 0 0 4 399325
-0.002568 -0.000026 0.119800 0.567683 0.025767 0.199969 -0.062500 1 0 0 0 0 0 4 400326
-0.002568 -0.000026 0.119800 0.567689 0.025786 0.199967 -0.062500 1 0 0 0 0 0 4 401313
-0.002568 -0.000026 0.119800 0.567680 0.025779 0.199980 -0.062500 1 0 0 0 0 0 4 402322
-0.002568 -0.000026 0.119800 0.567684 0.025767 0.199969 -0.062500 1 0 0 0 0 0 4 403332
-0.002568 -0.000026 0.119800 0.567676 0.025789 0.199974 -0.062500 1 0 0 0 0 0 4 404320
-0.002568 -0.000026 0.119800 0.567683 0.025768 0.199968 -0.062500 1 0 0 0 0 0 4 405326
-0.002568 -0.000026 0.119800 0.567692 0.025774 0.199974 -0.062500 1 0 0 0 0 0 4 406327
-0.002568 -0.000026 0.119800 0.567677 0.025789 0.199974 -0.062500 1 0 0 0 0 0 4 407328
-0.002568 -0.000026 0.119800 0.567683 0.025768 0.199968 -0.062500 1 0 0 0 0 0 4 408297
-0.002568 -0.000026 0.119800 0.567679 0.025777 0.199980 -0.062500 1 0 0 0 0 0 4 409320
-0.002568 -0.000026 0.119800 0.567688 0.025787 0.199969 -0.062500 1 0 0 0 0 0 4 410326
-0.002568 -0.000026 0.119800 0.567684 0.025768 0.199967 -0.062500 1 0 0 0 0 0 4 411327
-0.002568 -0.000026 0.119800 0.567680 0.025777 0.199980 -0.062500 1 0 0 0 0 0 4 412324
-0.002568 -0.000026 0.119800 0.567688 0.025787 0.199969 -0.062500 1 0 0 0 0 0 4 413321
-0.002568 -0.000026 0.119800 0.567684 0.025768 0.199967 -0.062500 1 0 0 0 0 0 4 414312
-0.002568 -0.000026 0.119800 0.567680 0.025777 0.199980 -0.062500 1 0 0 0 0 0 4 415319
-0.002568 -0.000026 0.119800 0.567680 0.025778 0.199962 -0.062500 1 0 0 0 0 0 4 416311
-0.002568 -0.000026 0.119800 0.567679 0.025778 0.199979 -0.062500 1 0 0 0 0 0 4 417318
-0.002568 -0.000026 0.119800 0.567691 0.025775 0.199975 -0.062500 1 0 0 0 0 0 4 418311
-0.002568 -0.000026 0.119800 0.567681 0.025778 0.199961 -0.062500 1 0 0 0 0 0 4 419318
-0.002568 -0.000026 0.119800 0.567679 0.025778 0.199979 -0.062500 1 0 0 0 0 0 4 420309
-0.002568 -0.000026 0.119800 0.567691 0.025776 0.199975 -0.062500 1 0 0 0 0 0 4 421319
-0.002568 -0.000026 0.119800 0.567685 0.025766 0.199968 -0.062500 1 0 0 0 0 0 4 422310
-0.002568 -0.000026 0.119800 0.567676 0.025788 0.199974 -0.062500 1 0 0 0 0 0 4 423318
-0.002568 -0.000026 0.119800 0.567691 0.025777 0.199975 -0.062500 1 0 0 0 0 0 4 424309
-0.002568 -0.000026 0.119800 0.567685 0.025766 0.199968 -0.062500 1 0 0 0 0 0 4 425316
-0.002568 -0.000026 0.119800 0.567677 0.025788 0.199973 -0.062500 1 0 0 0 0 0 4 426315
-0.002568 -0.000026 0.119800 0.567691 0.025777 0.199975 -0.062500 1 0 0 0 0 0 4 427332
-0.002568 -0.000026 0.119800 0.567672 0.025769 0.199974 -0.062500 1 0 0 0 0 0 4 428329
-0.002568 -0.000026 0.119800 0.567687 0.025786 0.199968 -0.062500 1 0 0 0 0 0 4 429301
-0.002568 -0.000026 0.119800 0.567684 0.025768 0.199967 -0.062500 1 0 0 0 0 0 4 430308
-0.002568 -0.000026 0.119800 0.567680 0.025777 0.199980 -0.062500 1 0 0 0 0 0 4 431382
-0.002568 -0.000026 0.119800 0.567688 0.025787 0.199969 -0.062500 1 0 0 0 0 0 4 432393
-0.002568 -0.000026 0.119800 0.567684 0.025768 0.199967 -0.062500 1 0 0 0 0 0 4 433382
-0.002568 -0.000026 0.119800 0.567680 0.025777 0.199980 -0.062500 1 0 0 0 0 0 4 434401
-0.002568 -0.000026 0.119800 0.567688 0.025787 0.199969 -0.062500 1 0 0 0 0 0 4 435407
-0.002568 -0.000026 0.119800 0.567672 0.025771 0.199973 -0.062500 1 0 0 0 0 0 4 436395
-0.002568 -0.000026 0.119800 0.567690 0.025775 0.199975 -0.062500 1 0 0 0 0 0 4 437403
-0.002568 -0.000026 0.119800 0.567689 0.025787 0.199968 -0.062500 1 0 0 0 0 0 4 438411
-0.002568 -0.000026 0.119800 0.567672 0.025771 0.199973 -0.062500 1 0 0 0 0 0 4 439296
-0.002568 -0.000026 0.119800 0.567690 0.025775 0.199975 -0.062500 1 0 0 0 0 0 4 440295
-0.002568 -0.000026 0.119800 0.567681 0.025778 0.199961 -0.062500 1 0 0 0 0 0 4 441294
-0.002568 -0.000026 0.119800 0.567679 0.025778 0.199979 -0.062500 1 0 0 0 0 0 4 442326
-0.002568 -0.000026 0.119800 0.567691 0.025775 0.199975 -0.062500 1 0 0 0 0 0 4 443319
-0.002568 -0.000026 0.119800 0.567672 0.025769 0.199974 -0.062500 1 0 0 0 0 0 4 444325
-0.002568 -0.000026 0.119800 0.567687 0.025786 0.199968 -0.062500 1 0 0 0 0 0 4 445295
-0.002568 -0.000026 0.119800 0.567692 0.025776 0.199974 -0.062500 1 0 0 0 0 0 4 446330
-0.002568 -0.000026 0.119800 0.567673 0.025769 0.199974 -0.062500 1 0 0 0 0 0 4 447331
-0.002568 -0.000026 0.119800 0.567687 0.025786 0.199968 -0.062500 1 0 0 0 0 0 4 448329
-0.002568 -0.000026 0.119800 0.567692 0.025776 0.199974 -0.062500 1 0 0 0 0 0 4 449325
-0.002568 -0.000026 0.119800 0.567673 0.025769 0.199974 -0.062500 1 0 0 0 0 0 4 450326
-0.002568 -0.000026 0.119800 0.567687 0.025786 0.199968 -0.062500 1 0 0 0 0 0 4 451325
-0.002568 -0.000026 0.119800 0.567680 0.025779 0.199980 -0.062500 1 0 0 0 0 0 4 452324
-0.002568 -0.000026 0.119800 0.567683 0.025767 0.199969 -0.062500 1 0 0 0 0 0 4 453324
-0.002568 -0.000026 0.119800 0.567688 0.025786 0.199967 -0.062500 1 0 0 0 0 0 4 454325
-0.002568 -0.000026 0.119800 0.567680 0.025779 0.199980 -0.062500 1 0 0 0 0 0 4 455323
-0.002568 -0.000026 0.119800 0.567683 0.025767 0.199969 -0.062500 1 0 0 0 0 0 4 456319
-0.002568 -0.000026 0.119800 0.567689 0.025786 0.199967 -0.062500 1 0 0 0 0 0 4 457325
-0.002568 -0.000026 0.119800 0.567672 0.025770 0.199973 -0.062500 1 0 0 0 0 0 4 458326
-0.002568 -0.000026 0.119800 0.567690 0.025774 0.199975 -0.062500 1 0 0 0 0 0 4 459324
-0.002568 -0.000026 0.119800 0.567677 0.025789 0.199974 -0.062500 1 0 0 0 0 0 4 460323
-0.002568 -0.000026 0.119800 0.567683 0.025768 0.199968 -0.062500 1 0 0 0 0 0 4 461323
-0.002568 -0.000026 0.119800 0.567692 0.025774 0.199974 -0.062500 1 0 0 0 0 0 4 462324
-0.002568 -0.000026 0.119800 0.567677 0.025789 0.199974 -0.062500 1 0 0 0 0 0 4 463327
-0.002568 -0.000026 0.119800 0.567683 0.025768 0.199968 -0.062500 1 0 0 0 0 0 4 464318
-0.002568 -0.000026 0.119800 0.567692 0.025774 0.199974 -0.062500 1 0 0 0 0 0 4 465323
-0.002568 -0.000026 0.119800 0.567681 0.025778 0.199981 -0.062500 1 0 0 0 0 0 4 466381
-0.002568 -0.000026 0.119800 0.567680 0.025778 0.199962 -0.062500 1 0 0 0 0 0 4 467380
-0.002568 -0.000026 0.119800 0.567679 0.025778 0.199980 -0.062500 1 0 0 0 0 0 4 468395
-0.002568 -0.000026 0.119800 0.567680 0.025778 0.199962 -0.062500 1 0 0 0 0 0 4 469377
-0.002568 -0.000026 0.119800 0.567691 0.025775 0.199973 -0.062500 1 0 0 0 0 0 4 470394
-0.002568 -0.000026 0.119800 0.567680 0.025778 0.199981 -0.062500 1 0 0 0 0 0 4 471394
-0.002568 -0.000026 0.119800 0.567683 0.025767 0.199969 -0.062500 1 0 0 0 0 0 4 472393
-0.002568 -0.000026 0.119800 0.567688 0.025785 0.199967 -0.062500 1 0 0 0 0 0 4 473388
-0.002568 -0.000026 0.119800 0.567680 0.025779 0.199980 -0.062500 1 0 0 0 0 0 4 474395
-0.002568 -0.000026 0.119800 0.567683 0.025767 0.199969 -0.062500 1 0 0 0 0 0 4 475391
-0.002568 -0.000026 0.119800 0.567676 0.025788 0.199974 -0.062500 1 0 0 0 0 0 4 476389
-0.002568 -0.000026 0.119800 0.567691 0.025777 0.199975 -0.062500 1 0 0 0 0 0 4 477391
-0.002568 -0.000026 0.119800 0.567685 0.025766 0.199968 -0.062500 1 0 0 0 0 0 4 478394
-0.002568 -0.000026 0.119800 0.567676 0.025788 0.199974 -0.062500 1 0 0 0 0 0 4 479401
-0.002568 -0.000026 0.119800 0.567691 0.025777 0.199975 -0.062500 1 0 0 0 0 0 4 480380
-0.002568 -0.000026 0.119800 0.567685 0.025767 0.199968 -0.062500 1 0 0 0 0 0 4 481390
-0.002568 -0.000026 0.119800 0.567677 0.025789 0.199974 -0.062500 1 0 0 0 0 0 4 482376
-0.002568 -0.000026 0.119800 0.567683 0.025768 0.199968 -0.062500 1 0 0 0 0 0 4 483389
-0.002568 -0.000026 0.119800 0.567679 0.025777 0.199980 -0.062500 1 0 0 0 0 0 4 484373
-0.002568 -0.000026 0.119800 0.567688 0.025787 0.199969 -0.062500 1 0 0 0 0 0 4 485388
-0.002568 -0.000026 0.119800 0.567684 0.025768 0.199967 -0.062500 1 0 0 0 0 0 4 486373
-0.002568 -0.000026 0.119800 0.567680 0.025777 0.199980 -0.062500 1 0 0 0 0 0 4 487317
-0.002568 -0.000026 0.119800 0.567688 0.025787 0.199969 -0.062500 1 0 0 0 0 0 4 488308
-0.002568 -0.000026 0.119800 0.567684 0.025768 0.199967 -0.062500 1 0 0 0 0 0 4 489317
-0.002568 -0.000026 0.119800 0.567680 0.025777 0.199980 -0.062500 1 0 0 0 0 0 4 490308
-0.002568 -0.000026 0.119800 0.567688 0.025787 0.199969 -0.062500 1 0 0 0 0 0 4 491317
-0.002568 -0.000026 0.119800 0.567684 0.025768 0.199967 -0.062500 1 0 0 0 0 0 4 492308
-0.002568 -0.000026 0.119800 0.567680 0.025777 0.199980 -0.062500 1 0 0 0 0 0 4 493316
-0.002568 -0.000026 0.119800 0.567680 0.025778 0.199962 -0.062500 1 0 0 0 0 0 4 494308
-0.002568 -0.000026 0.119800 0.567679 0.025778 0.199979 -0.062500 1 0 0 0 0 0 4 495316
-0.002568 -0.000026 0.119800 0.567691 0.025775 0.199975 -0.062500 1 0 0 0 0 0 4 496317
-0.002568 -0.000026 0.119800 0.567685 0.025766 0.199968 -0.062500 1 0 0 0 0 0 4 497371
-0.002568 -0.000026 0.119800 0.567676 0.025788 0.199974 -0.062500 1 0 0 0 0 0 4 498330
-0.002568 -0.000026 0.119800 0.567691 0.025777 0.199975 -0.062500 1 0 0 0 0 0 4 499297
-0.002568 -0.000026 0.119800 0.567685 0.025766 0.199968 -0.062500 1 0 0 0 0 0 4 500328
-0.002568 -0.000026 0.119800 0.567677 0.025788 0.199973 -0.062500 1 0 0 0 0 0 4 501305
-0.002568 -0.000026 0.119800 0.567691 0.025777 0.199975 -0.062500 1 0 0 0 0 0 4 502308
-0.002568 -0.000026 0.119800 0.567672 0.025769 0.199974 -0.062500 1 0 0 0 0 0 4 503315
-0.002568 -0.000026 0.119800 0.567687 0.025786 0.199968 -0.062500 1 0 0 0 0 0 4 504323
-0.002568 -0.000026 0.119800 0.567692 0.025776 0.199974 -0.062500 1 0 0 0 0 0 4 505320
-0.002568 -0.000026 0.119800 0.567673 0.025769 0.199974 -0.062500 1 0 0 0 0 0 4 506331
-0.002568 -0.000026 0.119800 0.567687 0.025786 0.199968 -0.062500 1 0 0 0 0 0 4 507321
-0.002568 -0.000026 0.119800 0.567684 0.025768 0.199967 -0.062500 1 0 0 0 0 0 4 508318
-0.002568 -0.000026 0.119800 0.567680 0.025777 0.199980 -0.062500 1 0 0 0 0 0 4 509293
-0.002568 -0.000026 0.119800 0.567688 0.025787 0.199969 -0.062500 1 0 0 0 0 0 4 510323
-0.002568 -0.000026 0.119800 0.567672 0.025771 0.199973 -0.062500 1 0 0 0 0 0 4 511324
-0.002568 -0.000026 0.119800 0.567690 0.025774 0.199975 -0.062500 1 0 0 0 0 0 4 512316
-0.002568 -0.000026 0.119800 0.567689 0.025787 0.199968 -0.062500 1 0 0 0 0 0 4 513322
-0.002568 -0.000026 0.119800 0.567672 0.025771 0.199973 -0.062500 1 0 0 0 0 0 4 514314
-0.002568 -0.000026 0.119800 0.567690 0.025775 0.199975 -0.062500 1 0 0 0 0 0 4 515328
-0.002568 -0.000026 0.119800 0.567689 0.025787 0.199968 -0.062500 1 0 0 0 0 0 4 516323
-0.002568 -0.000026 0.119800 0.567672 0.025771 0.199973 -0.062500 1 0 0 0 0 0 4 517324
-0.002568 -0.000026 0.119800 0.567691 0.025775 0.199975 -0.062500 1 0 0 0 0 0 4 518322
-0.002568 -0.000026 0.119800 0.567672 0.025769 0.199974 -0.062500 1 0 0 0 0 0 4 519323
-0.002568 -0.000026 0.119800 0.567687 0.025786 0.199968 -0.062500 1 0 0 0 0 0 4 520321
-0.002568 -0.000026 0.119800 0.567692 0.025776 0.199974 -0.062500 1 0 0 0 0 0 4 521321
-0.002568 -0.000026 0.119800 0.567673 0.025769 0.199974 -0.062500 1 0 0 0 0 0 4 522324
-0.002568 -0.000026 0.119800 0.567687 0.025786 0.199968 -0.062500 1 0 0 0 0 0 4 523322
-0.002568 -0.000026 0.119800 0.567692 0.025776 0.199974 -0.062500 1 0 0 0 0 0 4 524292
-0.002568 -0.000026 0.119800 0.567673 0.025769 0.199974 -0.062500 1 0 0 0 0 0 4 525322
-0.002568 -0.000026 0.119800 0.567687 0.025786 0.199968 -0.062500 1 0 0 0 0 0 4 526323
-0.002568 -0.000026 0.119800 0.567680 0.025779 0.199980 -0.062500 1 0 0 0 0 0 4 527322
-0.002568 -0.000026 0.119800 0.567683 0.025767 0.199969 -0.062500 1 0 0 0 0 0 4 528323
-0.002568 -0.000026 0.119800 0.567688 0.025786 0.199967 -0.062500 1 0 0 0 0 0 4 529293
-0.002568 -0.000026 0.119800 0.567680 0.025779 0.199980 -0.062500 1 0 0 0 0 0 4 530330
-0.002568 -0.000026 0.119800 0.567683 0.025767 0.199969 -0.062500 1 0 0 0 0 0 4 531320
-0.002568 -0.000026 0.119800 0.567689 0.025786 0.199967 -0.062500 1 0 0 0 0 0 4 532321
-0.002568 -0.000026 0.119800 0.567680 0.025779 0.199980 -0.062500 1 0 0 0 0 0 4 533323
-0.002568 -0.000026 0.119800 0.567683 0.025767 0.199969 -0.062500 1 0 0 0 0 0 4 534322
-0.002568 -0.000026 0.119800 0.567676 0.025789 0.199974 -0.062500 1 0 0 0 0 0 4 535322
-0.002568 -0.000026 0.119800 0.567683 0.025768 0.199968 -0.062500 1 0 0 0 0 0 4 536320
-0.002568 -0.000026 0.119800 0.567692 0.025774 0.199974 -0.062500 1 0 0 0 0 0 4 537322
-0.002568 -0.000026 0.119800 0.567677 0.025789 0.199974 -0.062500 1 0 0 0 0 0 4 538315
-0.002568 -0.000026 0.119800 0.567683 0.025768 0.199968 -0.062500 1 0 0 0 0 0 4 539392
-0.002568 -0.000026 0.119800 0.567692 0.025774 0.199974 -0.062500 1 0 0 0 0 0 4 540375
-0.002568 -0.000026 0.119800 0.567677 0.025789 0.199974 -0.062500 1 0 0 0 0 0 4 541392
-0.002568 -0.000026 0.119800 0.567683 0.025768 0.199968 -0.062500 1 0 0 0 0 0 4 542403
-0.002568 -0.000026 0.119800 0.567679 0.025777 0.199980 -0.062500 1 0 0 0 0 0 4 543389
-0.002568 -0.000026 0.119800 0.567680 0.025778 0.199962 -0.062500 1 0 0 0 0 0 4 544387
-0.002568 -0.000026 0.119800 0.567691 0.025775 0.199973 -0.062500 1 0 0 0 0 0 4 545389
-0.002568 -0.000026 0.119800 0.567680 0.025778 0.199981 -0.062500 1 0 0 0 0 0 4 546393
-0.002568 -0.000026 0.119800 0.567680 0.025778 0.199962 -0.062500 1 0 0 0 0 0 4 547369
-0.002568 -0.000026 0.119800 0.567691 0.025775 0.199973 -0.062500 1 0 0 0 0 0 4 548390
-0.002568 -0.000026 0.119800 0.567681 0.025778 0.199981 -0.062500 1 0 0 0 0 0 4 549389
-0.002568 -0.000026 0.119800 0.567683 0.025767 0.199969 -0.062500 1 0 0 0 0 0 4 550391
-0.002568 -0.000026 0.119800 0.567676 0.025788 0.199974 -0.062500 1 0 0 0 0 0 4 551389
-0.002568 -0.000026 0.119800 0.567691 0.025777 0.199975 -0.062500 1 0 0 0 0 0 4 552377
-0.002568 -0.000026 0.119800 0.567685 0.025766 0.199968 -0.062500 1 0 0 0 0 0 4 553390
-0.002568 -0.000026 0.119800 0.567676 0.025788 0.199974 -0.062500 1 0 0 0 0 0 4 554375
-0.002568 -0.000026 0.119800 0.567691 0.025777 0.199975 -0.062500 1 0 0 0 0 0 4 555385
-0.002568 -0.000026 0.119800 0.567685 0.025766 0.199968 -0.062500 1 0 0 0 0 0 4 556370
-0.002568 -0.000026 0.119800 0.567677 0.025788 0.199974 -0.062500 1 0 0 0 0 0 4 557385
-0.002568 -0.000026 0.119800 0.567691 0.025777 0.199975 -0.062500 1 0 0 0 0 0 4 558371
-0.002568 -0.000026 0.119800 0.567685 0.025767 0.199968 -0.062500 1 0 0 0 0 0 4 559315
-0.002568 -0.000026 0.119800 0.567677 0.025789 0.199973 -0.062500 1 0 0 0 0 0 4 560305
-0.002568 -0.000026 0.119800 0.567683 0.025768 0.199968 -0.062500 1 0 0 0 0 0 4 561315
-0.002568 -0.000026 0.119800 0.567679 0.025777 0.199980 -0.062500 1 0 0 0 0 0 4 562308
-0.002568 -0.000026 0.119800 0.567688 0.025787 0.199969 -0.062500 1 0 0 0 0 0 4 563315
-0.002568 -0.000026 0.119800 0.567684 0.025768 0.199967 -0.062500 1 0 0 0 0 0 4 564305
-0.002568 -0.000026 0.119800 0.567680 0.025777 0.199980 -0.062500 1 0 0 0 0 0 4 565313
-0.002568 -0.000026 0.119800 0.567688 0.025787 0.199969 -0.062500 1 0 0 0 0 0 4 566307
-0.002573 -0.000008 0.119789 0.641041 -0.227364 0.348190 -0.062500 1 0 0 0 0 0 4 567314
-0.002576 0.000001 0.119786 0.617851 -0.142255 0.275814 -0.062500 1 0 0 0 0 0 4 568304
-0.002577 0.000006 0.119784 0.599434 -0.078607 0.238279 -0.062500 1 0 0 0 0 0 4 569320
-0.002578 0.000008 0.119784 0.589243 -0.044706 0.223998 -0.062500 1 0 0 0 0 0 4 570322
-0.002578 0.000009 0.119784 0.583936 -0.027556 0.218923 -0.062500 1 0 0 0 0 0 4 571312
-0.002578 0.000010 0.119784 0.581233 -0.018959 0.217132 -0.062500 1 0 0 0 0 0 4 572317
-0.002578 0.000010 0.119784 0.579865 -0.014657 0.216528 -0.062500 1 0 0 0 0 0 4 573309
-0.002578 0.000010 0.119784 0.579183 -0.012507 0.216306 -0.062500 1 0 0 0 0 0 4 574341
-0.002578 0.000010 0.119784 0.578830 -0.011429 0.216238 -0.062500 1 0 0 0 0 0 4 575305
-0.002578 0.000010 0.119784 0.578654 -0.010896 0.216201 -0.062500 1 0 0 0 0 0 4 576321
-0.002578 0.000010 0.119784 0.578570 -0.010625 0.216195 -0.062500 1 0 0 0 0 0 4 577311
-0.002578 0.000010 0.119784 0.578521 -0.010504 0.216200 -0.062500 1 0 0 0 0 0 4 578329
-0.002578 0.000010 0.119784 0.578497 -0.010429 0.216200 -0.062500 1 0 0 0 0 0 4 579320
-0.002578 0.000010 0.119784 0.578497 -0.010393 0.216193 -0.062500 1 0 0 0 0 0 4 580322
-0.002578 0.000010 0.119784 0.578482 -0.010377 0.216192 -0.062500 1 0 0 0 0 0 4 581321
-0.002578 0.000010 0.119784 0.578481 -0.010376 0.216192 -0.062500 1 0 0 0 0 0 4 582323
[truncated: 17,894,879 more chars]
