# Supplementary material for: Increasing Patient Engagement in Rehabilitation Exercises Using Computer-Based Citizen Science
Source: PLoS One. 2015 Mar 20;10(3):e0117013. doi: 10.1371/journal.pone.0117013 (PMC4368773; doi:10.1371/journal.pone.0117013)
Supplement: S1 Dataset — (ZIP) [file pone.0117013.s001.zip › Dataset_S1/H3/H3_without.dat]

0.014451 -0.006463 0.170090 -0.007365 -0.393113 -1.968207 -0.000000 1 0 0 0 0 0 0 973
0.014432 -0.006452 0.170164 0.234153 -0.186856 -1.185065 -0.000031 1 0 0 0 0 0 0 1952
0.014425 -0.006467 0.170233 0.101918 0.185029 -1.058630 -0.000062 1 0 0 0 0 0 0 2971
0.014432 -0.006453 0.170300 -0.112119 -0.154968 -1.051026 -0.000093 1 0 0 0 0 0 0 3962
0.014417 -0.006462 0.170373 0.153199 0.115503 -1.154737 -0.000125 1 0 0 0 0 0 0 4971
0.014421 -0.006445 0.170443 -0.068742 -0.196556 -1.133748 -0.000156 1 0 0 0 0 0 0 5974
0.014446 -0.006462 0.170501 -0.373700 0.220366 -1.004725 -0.000187 1 0 0 0 0 0 0 6970
0.014455 -0.006468 0.170558 -0.208550 0.123826 -1.012364 -0.000219 1 0 0 0 0 0 0 7968
0.014462 -0.006492 0.170619 -0.168499 0.348370 -1.072930 -0.000250 1 0 0 0 0 0 0 8967
0.014482 -0.006507 0.170670 -0.356541 0.248947 -0.973001 -0.000281 1 0 0 0 0 0 0 9966
0.014475 -0.006531 0.170720 -0.018110 0.369852 -0.980057 -0.000316 1 0 0 0 0 0 0 11088
0.014469 -0.006541 0.170773 0.003825 0.196925 -1.050937 -0.000344 1 0 0 0 0 0 0 11978
0.014462 -0.006543 0.170829 -0.002550 0.088044 -1.103780 -0.000375 1 0 0 0 0 0 0 12972
0.014471 -0.006524 0.170874 -0.211812 -0.206401 -0.998284 -0.000406 1 0 0 0 0 0 0 13967
0.014457 -0.006531 0.170921 0.045216 0.114935 -1.038709 -0.000439 1 0 0 0 0 0 0 15030
0.014463 -0.006514 0.170963 -0.182019 -0.166069 -0.989466 -0.000471 1 0 0 0 0 0 0 16052
0.014457 -0.006480 0.171009 -0.063974 -0.411183 -1.075874 -0.000501 1 0 0 0 0 0 0 17012
0.014452 -0.006461 0.171046 -0.068836 -0.230035 -0.980250 -0.000533 1 0 0 0 0 0 0 18022
0.014462 -0.006432 0.171082 -0.270987 -0.357559 -0.988501 -0.000564 1 0 0 0 0 0 0 19025
0.014445 -0.006411 0.171122 0.063401 -0.253183 -1.060165 -0.000595 1 0 0 0 0 0 0 20009
0.014434 -0.006399 0.171156 -0.000982 -0.120654 -1.009853 -0.000629 1 0 0 0 0 0 0 21085
0.014432 -0.006415 0.171190 -0.130480 0.255072 -1.024673 -0.000657 1 0 0 0 0 0 0 22008
0.014429 -0.006421 0.171220 -0.139090 0.175687 -1.011425 -0.000689 1 0 0 0 0 0 0 23008
0.014425 -0.006423 0.171250 -0.142248 0.110965 -1.015785 -0.000720 1 0 0 0 0 0 0 24021
0.014443 -0.006428 0.171270 -0.419428 0.139750 -0.926400 -0.000751 1 0 0 0 0 0 0 25008
0.014450 -0.006429 0.171295 -0.338897 0.107853 -1.051750 -0.000855 1 0 0 0 0 0 0 28325
0.014430 -0.006422 0.171344 0.022534 0.007109 -1.396074 -0.000876 1 0 0 0 0 0 0 29007
0.014433 -0.006399 0.171371 -0.266193 -0.208755 -1.204577 -0.000955 1 0 0 0 0 0 0 31543
0.014391 -0.006377 0.171415 0.290437 -0.221423 -1.405377 -0.000970 1 0 0 0 0 0 0 32027
0.014383 -0.006346 0.171439 -0.108815 -0.329968 -1.200789 -0.001001 1 0 0 0 0 0 0 33009
0.014358 -0.006326 0.171458 0.072743 -0.202802 -1.138844 -0.001033 1 0 0 0 0 0 0 34022
0.014345 -0.006316 0.171467 -0.074998 -0.057181 -1.022181 -0.001064 1 0 0 0 0 0 0 35027
0.014332 -0.006287 0.171484 -0.093033 -0.286342 -1.127116 -0.001095 1 0 0 0 0 0 0 36009
0.014325 -0.006272 0.171491 -0.184324 -0.118102 -1.048888 -0.001127 1 0 0 0 0 0 0 37023
0.014305 -0.006283 0.171505 -0.041290 0.232920 -1.151765 -0.001157 1 0 0 0 0 0 0 38007
0.014310 -0.006269 0.171516 -0.340730 -0.050842 -1.137296 -0.001187 1 0 0 0 0 0 0 38944
0.014312 -0.006262 0.171521 -0.346724 0.013240 -1.085054 -0.001218 1 0 0 0 0 0 0 39949
0.014313 -0.006258 0.171523 -0.340410 0.067796 -1.068260 -0.001249 1 0 0 0 0 0 0 40945
0.014313 -0.006256 0.171525 -0.340855 0.099029 -1.073832 -0.001281 1 0 0 0 0 0 0 41955
0.014313 -0.006255 0.171525 -0.345285 0.116510 -1.089728 -0.001312 1 0 0 0 0 0 0 42944
0.014313 -0.006255 0.171525 -0.351746 0.126980 -1.110965 -0.001343 1 0 0 0 0 0 0 43943
0.014292 -0.006250 0.171533 -0.087262 0.071824 -1.238147 -0.001374 1 0 0 0 0 0 0 44957
0.014282 -0.006247 0.171537 -0.201318 0.100651 -1.218125 -0.001405 1 0 0 0 0 0 0 45946
0.014276 -0.006246 0.171539 -0.287824 0.122568 -1.213451 -0.001437 1 0 0 0 0 0 0 46949
0.014274 -0.006245 0.171540 -0.338203 0.135955 -1.224121 -0.001468 1 0 0 0 0 0 0 47951
0.014272 -0.006245 0.171540 -0.368120 0.144327 -1.242805 -0.001499 1 0 0 0 0 0 0 48955
0.014272 -0.006245 0.171540 -0.387212 0.150150 -1.265211 -0.001531 1 0 0 0 0 0 0 49954
0.014250 -0.006240 0.171548 -0.129588 0.092906 -1.395124 -0.001565 1 0 0 0 0 0 0 51058
0.014254 -0.006218 0.171556 -0.431891 -0.129971 -1.425223 -0.001593 1 0 0 0 0 0 0 51936
0.014256 -0.006207 0.171560 -0.444931 -0.009292 -1.398271 -0.001624 1 0 0 0 0 0 0 52950
0.014256 -0.006202 0.171561 -0.442073 0.075900 -1.393177 -0.001655 1 0 0 0 0 0 0 53932
0.014257 -0.006199 0.171562 -0.444163 0.122691 -1.404585 -0.001687 1 0 0 0 0 0 0 54947
0.014271 -0.006179 0.171566 -0.635399 -0.102396 -1.475992 -0.001718 1 0 0 0 0 0 0 55949
0.014278 -0.006168 0.171569 -0.567021 0.011129 -1.475760 -0.001749 1 0 0 0 0 0 0 56946
0.014261 -0.006158 0.171577 -0.248492 0.030057 -1.587731 -0.001780 1 0 0 0 0 0 0 57947
0.014252 -0.006153 0.171582 -0.334353 0.098468 -1.560890 -0.001812 1 0 0 0 0 0 0 58950
0.014247 -0.006151 0.171583 -0.406674 0.140266 -1.552658 -0.001843 1 0 0 0 0 0 0 59945
0.014224 -0.006145 0.171592 -0.177695 0.101599 -1.664609 -0.001874 1 0 0 0 0 0 0 60947
0.014212 -0.006142 0.171596 -0.310236 0.138901 -1.638113 -0.001905 1 0 0 0 0 0 0 61946
0.014206 -0.006140 0.171598 -0.406141 0.165051 -1.630384 -0.001937 1 0 0 0 0 0 0 62949
0.014218 -0.006120 0.171603 -0.647417 -0.069830 -1.691864 -0.001968 1 0 0 0 0 0 0 63945
0.014202 -0.006105 0.171613 -0.332092 -0.023263 -1.789949 -0.001999 1 0 0 0 0 0 0 64946
0.014194 -0.006098 0.171618 -0.404872 0.079191 -1.752566 -0.002030 1 0 0 0 0 0 0 65946
0.014190 -0.006094 0.171620 -0.469407 0.140217 -1.739232 -0.002062 1 0 0 0 0 0 0 66948
0.014188 -0.006092 0.171621 -0.508710 0.173210 -1.745721 -0.002093 1 0 0 0 0 0 0 67945
0.014202 -0.006072 0.171626 -0.719376 -0.058678 -1.814996 -0.002124 1 0 0 0 0 0 0 68955
0.014187 -0.006057 0.171636 -0.388074 -0.010804 -1.915999 -0.002155 1 0 0 0 0 0 0 69932
0.014180 -0.006050 0.171641 -0.452978 0.092329 -1.880927 -0.002187 1 0 0 0 0 0 0 70951
0.014176 -0.006046 0.171643 -0.513424 0.153495 -1.868327 -0.002218 1 0 0 0 0 0 0 71947
0.014174 -0.006044 0.171644 -0.550616 0.186559 -1.874775 -0.002249 1 0 0 0 0 0 0 72928
0.014187 -0.006024 0.171648 -0.760328 -0.045273 -1.944318 -0.002280 1 0 0 0 0 0 0 73945
0.014194 -0.006014 0.171650 -0.701177 0.064575 -1.943504 -0.002312 1 0 0 0 0 0 0 74947
0.014176 -0.006004 0.171659 -0.386896 0.081763 -2.054747 -0.002343 1 0 0 0 0 0 0 75947
0.014167 -0.005999 0.171663 -0.475026 0.149044 -2.028030 -0.002374 1 0 0 0 0 0 0 76948
0.014177 -0.005977 0.171669 -0.734672 -0.059928 -2.072049 -0.002405 1 0 0 0 0 0 0 77945
0.014161 -0.005962 0.171680 -0.430873 0.000265 -2.161194 -0.002437 1 0 0 0 0 0 0 78946
0.014152 -0.005954 0.171685 -0.509929 0.109445 -2.119893 -0.002468 1 0 0 0 0 0 0 79945
0.014148 -0.005950 0.171687 -0.577628 0.173778 -2.104783 -0.002499 1 0 0 0 0 0 0 80946
0.014146 -0.005948 0.171688 -0.618599 0.208327 -2.110523 -0.002530 1 0 0 0 0 0 0 81945
0.014138 -0.005923 0.171700 -0.557388 -0.084502 -2.281138 -0.002562 1 0 0 0 0 0 0 82947
0.014134 -0.005910 0.171706 -0.605408 0.049505 -2.236118 -0.002593 1 0 0 0 0 0 0 83945
0.014132 -0.005904 0.171709 -0.642652 0.146349 -2.215137 -0.002624 1 0 0 0 0 0 0 84946
0.014131 -0.005901 0.171710 -0.667048 0.199361 -2.217728 -0.002655 1 0 0 0 0 0 0 85947
0.014130 -0.005899 0.171711 -0.683750 0.227749 -2.232402 -0.002686 1 0 0 0 0 0 0 86940
0.014144 -0.005879 0.171715 -0.882800 -0.006585 -2.304979 -0.002718 1 0 0 0 0 0 0 87943
0.014130 -0.005864 0.171725 -0.545371 0.040021 -2.408421 -0.002749 1 0 0 0 0 0 0 88946
0.014123 -0.005857 0.171729 -0.607142 0.142106 -2.374121 -0.002780 1 0 0 0 0 0 0 89944
0.014119 -0.005853 0.171732 -0.666122 0.202880 -2.362392 -0.002812 1 0 0 0 0 0 0 90948
0.014117 -0.005851 0.171733 -0.702632 0.235607 -2.369559 -0.002843 1 0 0 0 0 0 0 91943
0.014116 -0.005850 0.171733 -0.725525 0.253667 -2.386704 -0.002874 1 0 0 0 0 0 0 92944
0.014095 -0.005845 0.171741 -0.468286 0.202465 -2.510605 -0.002905 1 0 0 0 0 0 0 93945
0.014084 -0.005843 0.171745 -0.586457 0.233136 -2.490662 -0.002937 1 0 0 0 0 0 0 94946
0.014079 -0.005841 0.171747 -0.674932 0.255694 -2.486000 -0.002968 1 0 0 0 0 0 0 95945
0.014076 -0.005841 0.171747 -0.726275 0.269185 -2.496688 -0.002999 1 0 0 0 0 0 0 96945
0.014068 -0.005816 0.171760 -0.669951 -0.034218 -2.669040 -0.003030 1 0 0 0 0 0 0 97945
0.014064 -0.005804 0.171765 -0.720406 0.094196 -2.625275 -0.003061 1 0 0 0 0 0 0 98936
0.014061 -0.005798 0.171768 -0.758901 0.188218 -2.605226 -0.003093 1 0 0 0 0 0 0 99945
0.014060 -0.005795 0.171769 -0.783934 0.239768 -2.608281 -0.003124 1 0 0 0 0 0 0 100949
0.014059 -0.005793 0.171770 -0.800804 0.267410 -2.622938 -0.003155 1 0 0 0 0 0 0 101934
0.014059 -0.005793 0.171770 -0.813645 0.282693 -2.643947 -0.003187 1 0 0 0 0 0 0 102942
0.014059 -0.005792 0.171770 -0.824101 0.291838 -2.667268 -0.003218 1 0 0 0 0 0 0 103935
0.014059 -0.005792 0.171770 -0.833498 0.297934 -2.692240 -0.003249 1 0 0 0 0 0 0 104943
0.014059 -0.005792 0.171770 -0.842054 0.302356 -2.717373 -0.003280 1 0 0 0 0 0 0 105934
0.014038 -0.005787 0.171778 -0.577406 0.244405 -2.845174 -0.003312 1 0 0 0 0 0 0 106944
0.014027 -0.005785 0.171782 -0.691681 0.271528 -2.826943 -0.003343 1 0 0 0 0 0 0 107934
0.014022 -0.005783 0.171783 -0.778304 0.292307 -2.823440 -0.003374 1 0 0 0 0 0 0 108942
0.014019 -0.005783 0.171784 -0.828709 0.304944 -2.834658 -0.003405 1 0 0 0 0 0 0 109945
0.014018 -0.005782 0.171785 -0.858486 0.312828 -2.853792 -0.003437 1 0 0 0 0 0 0 110953
0.014017 -0.005782 0.171785 -0.877507 0.318176 -2.876472 -0.003468 1 0 0 0 0 0 0 111955
0.014017 -0.005782 0.171785 -0.891016 0.322432 -2.900587 -0.003499 1 0 0 0 0 0 0 112946
0.014017 -0.005782 0.171785 -0.901791 0.325947 -2.925777 -0.003530 1 0 0 0 0 0 0 113946
0.014016 -0.005782 0.171785 -0.911352 0.329188 -2.951555 -0.003562 1 0 0 0 0 0 0 114955
0.013996 -0.005777 0.171793 -0.646667 0.270461 -3.078696 -0.003593 1 0 0 0 0 0 0 115939
0.013985 -0.005775 0.171796 -0.761347 0.297307 -3.061276 -0.003624 1 0 0 0 0 0 0 116956
0.013979 -0.005774 0.171798 -0.847934 0.317970 -3.057459 -0.003656 1 0 0 0 0 0 0 117950
0.013977 -0.005773 0.171799 -0.898204 0.330448 -3.068445 -0.003687 1 0 0 0 0 0 0 118942
0.013970 -0.005750 0.171796 -0.858486 0.040527 -3.049683 -0.003718 1 0 0 0 0 0 0 119957
0.013967 -0.005738 0.171795 -0.905701 0.163970 -3.088250 -0.003749 1 0 0 0 0 0 0 120944
0.013965 -0.005733 0.171794 -0.939361 0.253761 -3.123882 -0.003781 1 0 0 0 0 0 0 121952
0.013964 -0.005730 0.171794 -0.960620 0.302781 -3.154683 -0.003812 1 0 0 0 0 0 0 122956
0.013964 -0.005728 0.171794 -0.975149 0.328912 -3.182822 -0.003843 1 0 0 0 0 0 0 123954
0.013964 -0.005728 0.171794 -0.986450 0.343365 -3.209816 -0.003874 1 0 0 0 0 0 0 124955
0.013964 -0.005727 0.171794 -0.996006 0.352079 -3.236193 -0.003906 1 0 0 0 0 0 0 125954
0.013964 -0.005727 0.171794 -1.004784 0.357826 -3.262323 -0.003937 1 0 0 0 0 0 0 126954
0.013964 -0.005727 0.171794 -1.013152 0.362207 -3.288381 -0.003968 1 0 0 0 0 0 0 127956
0.013964 -0.005727 0.171794 -1.021346 0.365733 -3.314360 -0.004000 1 0 0 0 0 0 0 128957
0.013964 -0.005727 0.171794 -1.029445 0.369004 -3.340321 -0.004031 1 0 0 0 0 0 0 129959
0.013964 -0.005727 0.171794 -1.037327 0.371969 -3.365793 -0.004062 1 0 0 0 0 0 0 130942
0.013964 -0.005727 0.171794 -1.045413 0.374934 -3.391984 -0.004093 1 0 0 0 0 0 0 131953
0.013964 -0.005727 0.171794 -1.053194 0.377783 -3.417190 -0.004124 1 0 0 0 0 0 0 132926
0.013964 -0.005727 0.171794 -1.061414 0.380788 -3.443820 -0.004156 1 0 0 0 0 0 0 133954
0.013964 -0.005727 0.171794 -1.069400 0.383608 -3.469762 -0.004187 1 0 0 0 0 0 0 134956
0.013964 -0.005727 0.171794 -1.077402 0.386578 -3.495611 -0.004218 1 0 0 0 0 0 0 135955
0.013964 -0.005727 0.171794 -1.085362 0.389391 -3.521509 -0.004249 1 0 0 0 0 0 0 136954
0.013958 -0.005704 0.171791 -1.023734 0.094195 -3.509091 -0.004281 1 0 0 0 0 0 0 137953
0.013956 -0.005693 0.171790 -1.060024 0.215141 -3.551369 -0.004312 1 0 0 0 0 0 0 138956
0.013954 -0.005687 0.171789 -1.087988 0.303538 -3.588292 -0.004343 1 0 0 0 0 0 0 139953
0.013954 -0.005684 0.171789 -1.106405 0.351769 -3.619730 -0.004374 1 0 0 0 0 0 0 140953
0.013953 -0.005683 0.171789 -1.119605 0.377513 -3.648274 -0.004406 1 0 0 0 0 0 0 141954
0.013953 -0.005682 0.171789 -1.130108 0.391867 -3.675492 -0.004437 1 0 0 0 0 0 0 142957
0.013953 -0.005682 0.171788 -1.139294 0.400489 -3.701979 -0.004468 1 0 0 0 0 0 0 143958
0.013953 -0.005682 0.171788 -1.147904 0.406173 -3.728074 -0.004499 1 0 0 0 0 0 0 144955
0.013953 -0.005682 0.171788 -1.156173 0.410454 -3.754094 -0.004531 1 0 0 0 0 0 0 145955
0.013953 -0.005681 0.171788 -1.164306 0.413942 -3.780055 -0.004562 1 0 0 0 0 0 0 146956
0.013953 -0.005681 0.171788 -1.172332 0.417223 -3.805961 -0.004593 1 0 0 0 0 0 0 147955
0.013953 -0.005681 0.171788 -1.180333 0.420216 -3.831847 -0.004624 1 0 0 0 0 0 0 148954
0.013953 -0.005681 0.171788 -1.188317 0.423125 -3.857724 -0.004656 1 0 0 0 0 0 0 149953
0.013953 -0.005681 0.171788 -1.196370 0.425992 -3.883678 -0.004687 1 0 0 0 0 0 0 150956
0.013953 -0.005681 0.171788 -1.204197 0.428786 -3.909253 -0.004718 1 0 0 0 0 0 0 151943
0.013953 -0.005681 0.171788 -1.212246 0.431704 -3.935363 -0.004749 1 0 0 0 0 0 0 152951
0.013953 -0.005681 0.171788 -1.220291 0.434567 -3.961291 -0.004781 1 0 0 0 0 0 0 153953
0.013953 -0.005681 0.171788 -1.228245 0.437407 -3.987280 -0.004812 1 0 0 0 0 0 0 154956
0.013948 -0.005659 0.171786 -1.166547 0.142051 -3.974632 -0.004843 1 0 0 0 0 0 0 155953
0.013945 -0.005647 0.171784 -1.202799 0.262867 -4.016906 -0.004874 1 0 0 0 0 0 0 156954
0.013944 -0.005642 0.171784 -1.230759 0.351139 -4.053935 -0.004906 1 0 0 0 0 0 0 157954
0.013943 -0.005639 0.171783 -1.249187 0.399373 -4.085424 -0.004937 1 0 0 0 0 0 0 158955
0.013943 -0.005637 0.171783 -1.262290 0.425059 -4.113866 -0.004968 1 0 0 0 0 0 0 159951
0.013943 -0.005637 0.171783 -1.272604 0.439262 -4.140363 -0.004999 1 0 0 0 0 0 0 160927
0.013943 -0.005636 0.171783 -1.281987 0.447925 -4.167495 -0.005031 1 0 0 0 0 0 0 161953
0.013943 -0.005636 0.171783 -1.290632 0.453597 -4.193718 -0.005062 1 0 0 0 0 0 0 162955
0.013943 -0.005636 0.171783 -1.298832 0.457832 -4.219528 -0.005093 1 0 0 0 0 0 0 163947
0.013943 -0.005636 0.171783 -1.306893 0.461324 -4.245235 -0.005124 1 0 0 0 0 0 0 164938
0.013943 -0.005636 0.171783 -1.314982 0.464561 -4.271391 -0.005155 1 0 0 0 0 0 0 165947
0.013943 -0.005636 0.171783 -1.322872 0.467489 -4.296937 -0.005186 1 0 0 0 0 0 0 166933
0.013943 -0.005636 0.171783 -1.330974 0.470411 -4.323026 -0.005218 1 0 0 0 0 0 0 167941
0.013943 -0.005636 0.171783 -1.338850 0.473259 -4.348735 -0.005249 1 0 0 0 0 0 0 168933
0.013943 -0.005636 0.171783 -1.346882 0.476104 -4.374837 -0.005280 1 0 0 0 0 0 0 169941
0.013943 -0.005636 0.171783 -1.354881 0.478925 -4.400632 -0.005311 1 0 0 0 0 0 0 170938
0.013943 -0.005636 0.171783 -1.362878 0.481758 -4.426773 -0.005343 1 0 0 0 0 0 0 171947
0.013937 -0.005613 0.171780 -1.301075 0.186237 -4.413768 -0.005374 1 0 0 0 0 0 0 172937
0.013935 -0.005602 0.171779 -1.337400 0.306856 -4.456326 -0.005405 1 0 0 0 0 0 0 173947
0.013933 -0.005596 0.171778 -1.365291 0.395073 -4.493166 -0.005436 1 0 0 0 0 0 0 174938
0.013933 -0.005593 0.171778 -1.383608 0.443234 -4.524475 -0.005467 1 0 0 0 0 0 0 175932
0.013933 -0.005592 0.171778 -1.396791 0.468976 -4.553328 -0.005499 1 0 0 0 0 0 0 176944
0.013932 -0.005591 0.171777 -1.407414 0.483259 -4.580724 -0.005531 1 0 0 0 0 0 0 177954
0.013932 -0.005591 0.171777 -1.416731 0.491762 -4.607575 -0.005562 1 0 0 0 0 0 0 178969
0.013932 -0.005591 0.171777 -1.425199 0.497450 -4.633302 -0.005593 1 0 0 0 0 0 0 179952
0.013932 -0.005590 0.171777 -1.433450 0.501640 -4.659336 -0.005624 1 0 0 0 0 0 0 180953
0.013932 -0.005590 0.171777 -1.441449 0.505085 -4.684859 -0.005655 1 0 0 0 0 0 0 181937
0.013932 -0.005590 0.171777 -1.449525 0.508295 -4.710986 -0.005687 1 0 0 0 0 0 0 182945
0.013932 -0.005590 0.171777 -1.459788 0.512086 -4.744226 -0.005727 1 0 0 0 0 0 0 184228
0.013932 -0.005590 0.171777 -1.465541 0.514175 -4.762875 -0.005749 1 0 0 0 0 0 0 184948
0.013932 -0.005590 0.171777 -1.473469 0.516963 -4.788635 -0.005780 1 0 0 0 0 0 0 185943
0.013927 -0.005568 0.171774 -1.411744 0.221262 -4.775707 -0.005812 1 0 0 0 0 0 0 186944
0.013924 -0.005556 0.171773 -1.447877 0.341771 -4.818072 -0.005843 1 0 0 0 0 0 0 187943
0.013923 -0.005550 0.171772 -1.475877 0.430014 -4.855150 -0.005874 1 0 0 0 0 0 0 188942
0.013922 -0.005548 0.171772 -1.494239 0.478154 -4.886632 -0.005905 1 0 0 0 0 0 0 189942
0.013922 -0.005546 0.171772 -1.507343 0.503726 -4.915185 -0.005937 1 0 0 0 0 0 0 190942
0.013922 -0.005546 0.171772 -1.517855 0.517992 -4.942341 -0.005968 1 0 0 0 0 0 0 191943
0.013917 -0.005522 0.171769 -1.457188 0.227950 -4.929632 -0.005999 1 0 0 0 0 0 0 192936
0.013914 -0.005511 0.171767 -1.494157 0.351193 -4.972706 -0.006031 1 0 0 0 0 0 0 193950
0.013913 -0.005505 0.171767 -1.522356 0.440853 -5.009932 -0.006062 1 0 0 0 0 0 0 194948
0.013912 -0.005502 0.171766 -1.540893 0.489611 -5.041469 -0.006093 1 0 0 0 0 0 0 195947
0.013912 -0.005501 0.171766 -1.554045 0.515649 -5.069964 -0.006124 1 0 0 0 0 0 0 196944
0.013911 -0.005500 0.171766 -1.564414 0.529939 -5.096613 -0.006155 1 0 0 0 0 0 0 197925
0.013911 -0.005500 0.171766 -1.573776 0.538528 -5.123582 -0.006187 1 0 0 0 0 0 0 198944
0.013911 -0.005499 0.171766 -1.582342 0.544166 -5.149689 -0.006218 1 0 0 0 0 0 0 199942
0.013911 -0.005499 0.171766 -1.590592 0.548412 -5.175681 -0.006249 1 0 0 0 0 0 0 200941
0.013911 -0.005499 0.171766 -1.598702 0.551863 -5.201588 -0.006280 1 0 0 0 0 0 0 201940
0.013906 -0.005477 0.171763 -1.536956 0.256306 -5.188456 -0.006312 1 0 0 0 0 0 0 202944
0.013903 -0.005465 0.171762 -1.573072 0.376803 -5.230872 -0.006343 1 0 0 0 0 0 0 203940
0.013902 -0.005459 0.171761 -1.600954 0.464975 -5.267649 -0.006373 1 0 0 0 0 0 0 204924
0.013902 -0.005457 0.171761 -1.619357 0.513060 -5.299153 -0.006405 1 0 0 0 0 0 0 205924
0.013901 -0.005455 0.171761 -1.632567 0.538723 -5.328159 -0.006437 1 0 0 0 0 0 0 206941
0.013896 -0.005432 0.171758 -1.573200 0.254179 -5.315941 -0.006468 1 0 0 0 0 0 0 207940
0.013893 -0.005420 0.171756 -1.610684 0.380235 -5.359209 -0.006499 1 0 0 0 0 0 0 208945
0.013892 -0.005414 0.171756 -1.639192 0.471203 -5.396656 -0.006530 1 0 0 0 0 0 0 209943
0.013891 -0.005411 0.171755 -1.657846 0.520577 -5.428355 -0.006562 1 0 0 0 0 0 0 210944
0.013891 -0.005410 0.171755 -1.671070 0.546903 -5.456937 -0.006593 1 0 0 0 0 0 0 211942
0.013912 -0.005414 0.171747 -1.956469 0.622922 -5.382217 -0.006624 1 0 0 0 0 0 0 212943
0.013917 -0.005393 0.171741 -1.789967 0.309064 -5.412484 -0.006655 1 0 0 0 0 0 0 213941
0.013920 -0.005382 0.171737 -1.748401 0.414683 -5.484805 -0.006687 1 0 0 0 0 0 0 214943
0.013921 -0.005377 0.171736 -1.734478 0.494695 -5.536720 -0.006718 1 0 0 0 0 0 0 215939
0.013922 -0.005375 0.171735 -1.731367 0.538562 -5.575328 -0.006749 1 0 0 0 0 0 0 216942
0.013917 -0.005351 0.171732 -1.663652 0.263172 -5.567330 -0.006780 1 0 0 0 0 0 0 217934
0.013914 -0.005339 0.171730 -1.696960 0.393765 -5.613104 -0.006812 1 0 0 0 0 0 0 218946
0.013913 -0.005333 0.171730 -1.723170 0.486913 -5.651125 -0.006842 1 0 0 0 0 0 0 219924
0.013907 -0.005307 0.171726 -1.670989 0.238586 -5.643992 -0.006874 1 0 0 0 0 0 0 220942
0.013904 -0.005294 0.171725 -1.711860 0.382896 -5.689664 -0.006905 1 0 0 0 0 0 0 221941
0.013903 -0.005288 0.171724 -1.742191 0.483018 -5.728456 -0.006937 1 0 0 0 0 0 0 222943
0.013902 -0.005284 0.171724 -1.761582 0.536926 -5.760614 -0.006968 1 0 0 0 0 0 0 223940
0.013902 -0.005283 0.171723 -1.775247 0.565510 -5.789498 -0.006999 1 0 0 0 0 0 0 224940
0.013897 -0.005259 0.171720 -1.716100 0.282160 -5.776841 -0.007030 1 0 0 0 0 0 0 225940
0.013915 -0.005252 0.171711 -2.028777 0.470084 -5.718257 -0.007061 1 0 0 0 0 0 0 226940
0.013924 -0.005248 0.171707 -1.951491 0.537613 -5.799266 -0.007093 1 0 0 0 0 0 0 227940
0.013915 -0.005266 0.171701 -1.703345 0.820463 -5.809174 -0.007124 1 0 0 0 0 0 0 228933
0.013905 -0.005252 0.171695 -1.679463 0.440215 -5.834227 -0.007155 1 0 0 0 0 0 0 229940
0.013900 -0.005245 0.171692 -1.750354 0.495673 -5.899784 -0.007186 1 0 0 0 0 0 0 230932
0.013918 -0.005246 0.171683 -2.072175 0.610474 -5.846374 -0.007218 1 0 0 0 0 0 0 231938
0.013922 -0.005224 0.171676 -1.923916 0.318007 -5.886250 -0.007249 1 0 0 0 0 0 0 232930
0.013925 -0.005213 0.171673 -1.891533 0.434609 -5.963939 -0.007280 1 0 0 0 0 0 0 233940
0.013926 -0.005207 0.171671 -1.882016 0.520193 -6.018154 -0.007311 1 0 0 0 0 0 0 234930
0.013942 -0.005186 0.171659 -2.086463 0.328955 -5.915503 -0.007343 1 0 0 0 0 0 0 235939
0.013950 -0.005176 0.171654 -2.012069 0.447402 -6.008118 -0.007374 1 0 0 0 0 0 0 236931
0.013949 -0.005148 0.171648 -1.889380 0.229732 -6.037801 -0.007405 1 0 0 0 0 0 0 237939
0.013949 -0.005134 0.171646 -1.892362 0.391105 -6.102375 -0.007436 1 0 0 0 0 0 0 238930
0.013934 -0.005146 0.171641 -1.714223 0.750912 -6.099504 -0.007468 1 0 0 0 0 0 0 239939
0.013922 -0.005129 0.171635 -1.728756 0.411679 -6.116792 -0.007499 1 0 0 0 0 0 0 240930
0.013937 -0.005126 0.171625 -2.095002 0.549535 -6.077112 -0.007530 1 0 0 0 0 0 0 241931
0.013944 -0.005124 0.171620 -2.045819 0.589797 -6.168172 -0.007562 1 0 0 0 0 0 0 242949
0.013929 -0.005119 0.171611 -1.741078 0.559571 -6.142276 -0.007593 1 0 0 0 0 0 0 243953
0.013942 -0.005122 0.171598 -2.097892 0.650066 -6.124241 -0.007625 1 0 0 0 0 0 0 244962
0.013949 -0.005123 0.171593 -2.058094 0.646330 -6.228341 -0.007655 1 0 0 0 0 0 0 245932
0.013947 -0.005101 0.171587 -1.948596 0.340933 -6.260800 -0.007687 1 0 0 0 0 0 0 246950
0.013953 -0.005114 0.171573 -2.044020 0.768428 -6.172727 -0.007718 1 0 0 0 0 0 0 247934
0.013972 -0.005102 0.171555 -2.232821 0.493639 -6.143122 -0.007749 1 0 0 0 0 0 0 248950
0.013967 -0.005115 0.171543 -1.952581 0.796273 -6.233686 -0.007780 1 0 0 0 0 0 0 249948
0.013960 -0.005099 0.171534 -1.894872 0.443667 -6.308810 -0.007812 1 0 0 0 0 0 0 250956
0.013977 -0.005096 0.171522 -2.222092 0.576336 -6.297056 -0.007843 1 0 0 0 0 0 0 251953
0.013966 -0.005090 0.171510 -1.892860 0.565625 -6.309077 -0.007874 1 0 0 0 0 0 0 252951
0.013977 -0.005070 0.171493 -2.145749 0.363224 -6.276157 -0.007906 1 0 0 0 0 0 0 253952
0.013968 -0.005078 0.171481 -1.925179 0.731529 -6.360841 -0.007937 1 0 0 0 0 0 0 254953
0.013979 -0.005065 0.171464 -2.176076 0.475625 -6.329241 -0.007968 1 0 0 0 0 0 0 255951
0.013971 -0.005077 0.171453 -1.949027 0.793169 -6.411431 -0.007999 1 0 0 0 0 0 0 256951
0.013983 -0.005065 0.171436 -2.196196 0.509306 -6.378213 -0.008031 1 0 0 0 0 0 0 257949
0.013990 -0.005060 0.171414 -2.172723 0.573773 -6.314967 -0.008062 1 0 0 0 0 0 0 258941
0.013980 -0.005077 0.171399 -1.946052 0.867171 -6.436148 -0.008093 1 0 0 0 0 0 0 259953
0.013976 -0.005086 0.171378 -2.016474 0.804014 -6.374658 -0.008124 1 0 0 0 0 0 0 260952
0.013990 -0.005073 0.171357 -2.265746 0.501335 -6.396045 -0.008156 1 0 0 0 0 0 0 261952
0.013983 -0.005085 0.171343 -2.021507 0.812732 -6.515444 -0.008187 1 0 0 0 0 0 0 262954
0.013981 -0.005092 0.171321 -2.067892 0.778478 -6.448749 -0.008218 1 0 0 0 0 0 0 263950
0.013982 -0.005097 0.171296 -2.113664 0.743972 -6.415792 -0.008249 1 0 0 0 0 0 0 264951
0.013989 -0.005123 0.171273 -2.213977 1.027209 -6.452051 -0.008281 1 0 0 0 0 0 0 265951
0.013995 -0.005137 0.171247 -2.205056 0.902066 -6.442519 -0.008311 1 0 0 0 0 0 0 266922
0.013999 -0.005146 0.171220 -2.199191 0.814074 -6.446050 -0.008342 1 0 0 0 0 0 0 267920
0.014003 -0.005151 0.171192 -2.200396 0.768988 -6.459547 -0.008374 1 0 0 0 0 0 0 268951
0.013992 -0.005173 0.171160 -2.014138 0.999333 -6.423896 -0.008405 1 0 0 0 0 0 0 269919
0.013988 -0.005186 0.171130 -2.096405 0.891822 -6.466064 -0.008437 1 0 0 0 0 0 0 270952
0.013988 -0.005193 0.171101 -2.158069 0.816906 -6.501302 -0.008468 1 0 0 0 0 0 0 271949
0.013970 -0.005194 0.171065 -1.932538 0.728828 -6.435310 -0.008499 1 0 0 0 0 0 0 272950
0.013962 -0.005195 0.171033 -2.058556 0.730379 -6.498847 -0.008530 1 0 0 0 0 0 0 273920
0.013946 -0.005216 0.170999 -1.957462 0.989062 -6.496759 -0.008562 1 0 0 0 0 0 0 274955
0.013919 -0.005224 0.170961 -1.821024 0.845595 -6.458493 -0.008592 1 0 0 0 0 0 0 275921
0.013908 -0.005229 0.170927 -2.009309 0.797666 -6.542112 -0.008624 1 0 0 0 0 0 0 276950
0.013905 -0.005233 0.170882 -2.144846 0.788604 -6.400725 -0.008655 1 0 0 0 0 0 0 277949
0.013891 -0.005256 0.170841 -2.018684 1.028340 -6.471756 -0.008687 1 0 0 0 0 0 0 278952
0.013886 -0.005269 0.170791 -2.141421 0.935156 -6.380181 -0.008718 1 0 0 0 0 0 0 279949
0.013866 -0.005273 0.170745 -1.950371 0.806987 -6.437059 -0.008748 1 0 0 0 0 0 0 280919
0.013850 -0.005319 0.170692 -1.985881 1.352579 -6.366016 -0.008780 1 0 0 0 0 0 0 281921
0.013823 -0.005339 0.170645 -1.864849 1.076205 -6.448058 -0.008812 1 0 0 0 0 0 0 282963
0.013813 -0.005351 0.170592 -2.066113 0.945262 -6.399592 -0.008843 1 0 0 0 0 0 0 283937
0.013811 -0.005359 0.170536 -2.198121 0.882118 -6.376386 -0.008874 1 0 0 0 0 0 0 284946
0.013792 -0.005361 0.170472 -2.006314 0.800846 -6.275056 -0.008906 1 0 0 0 0 0 0 285949
0.013771 -0.005383 0.170407 -1.959675 1.060243 -6.267410 -0.008937 1 0 0 0 0 0 0 286952
0.013764 -0.005396 0.170345 -2.135848 0.971275 -6.328405 -0.008967 1 0 0 0 0 0 0 287920
0.013743 -0.005400 0.170278 -1.980472 0.854026 -6.272302 -0.008998 1 0 0 0 0 0 0 288919
0.013730 -0.005381 0.170212 -2.073854 0.536318 -6.299395 -0.009030 1 0 0 0 0 0 0 289948
0.013706 -0.005369 0.170142 -1.945933 0.601886 -6.266764 -0.009061 1 0 0 0 0 0 0 290920
0.013677 -0.005361 0.170070 -1.865879 0.657794 -6.253590 -0.009093 1 0 0 0 0 0 0 291951
0.013644 -0.005355 0.169998 -1.824599 0.688475 -6.251658 -0.009123 1 0 0 0 0 0 0 292919
0.013616 -0.005373 0.169928 -1.878119 1.010317 -6.301802 -0.009155 1 0 0 0 0 0 0 293936
0.013585 -0.005379 0.169856 -1.839072 0.899627 -6.291494 -0.009186 1 0 0 0 0 0 0 294937
0.013567 -0.005362 0.169771 -2.017513 0.574224 -6.135819 -0.009217 1 0 0 0 0 0 0 295933
0.013562 -0.005356 0.169684 -2.206285 0.689331 -6.096307 -0.009249 1 0 0 0 0 0 0 296942
0.013527 -0.005369 0.169599 -1.840910 0.966090 -6.135499 -0.009280 1 0 0 0 0 0 0 297934
0.013507 -0.005355 0.169508 -2.009258 0.632478 -6.069084 -0.009314 1 0 0 0 0 0 0 299013
0.013495 -0.005327 0.169413 -2.131899 0.416354 -6.030890 -0.009345 1 0 0 0 0 0 0 300000
0.013457 -0.005330 0.169325 -1.800674 0.798639 -6.113098 -0.009377 1 0 0 0 0 0 0 301045
0.013435 -0.005311 0.169231 -1.991298 0.543569 -6.066631 -0.009408 1 0 0 0 0 0 0 302014
0.013422 -0.005280 0.169135 -2.125337 0.369391 -6.037493 -0.009436 1 0 0 0 0 0 0 302935
0.013398 -0.005262 0.169034 -2.002387 0.528237 -5.967812 -0.009468 1 0 0 0 0 0 0 303943
0.013363 -0.005228 0.168942 -1.841310 0.316999 -6.099601 -0.009499 1 0 0 0 0 0 0 304934
0.013322 -0.005185 0.168838 -1.752798 0.185936 -5.963875 -0.009530 1 0 0 0 0 0 0 305943
0.013284 -0.005161 0.168732 -1.784851 0.423518 -5.928513 -0.009561 1 0 0 0 0 0 0 306934
0.013241 -0.005124 0.168621 -1.732756 0.264224 -5.867859 -0.009593 1 0 0 0 0 0 0 307942
0.013239 -0.005089 0.168508 -2.253544 0.272671 -5.832682 -0.009624 1 0 0 0 0 0 0 308934
0.013214 -0.005045 0.168393 -2.020402 0.164932 -5.817989 -0.009655 1 0 0 0 0 0 0 309942
0.013184 -0.005021 0.168281 -1.929446 0.405627 -5.860104 -0.009686 1 0 0 0 0 0 0 310941
0.013167 -0.004988 0.168157 -2.088192 0.308724 -5.723734 -0.009718 1 0 0 0 0 0 0 311946
0.013125 -0.004989 0.168036 -1.789605 0.735855 -5.743875 -0.009749 1 0 0 0 0 0 0 312949
0.013101 -0.004968 0.167909 -2.001715 0.499772 -5.659235 -0.009781 1 0 0 0 0 0 0 313953
0.013066 -0.004931 0.167786 -1.867255 0.271514 -5.720564 -0.009812 1 0 0 0 0 0 0 314947
0.013051 -0.004915 0.167660 -2.130321 0.515785 -5.696519 -0.009843 1 0 0 0 0 0 0 315941
0.013041 -0.004886 0.167529 -2.220750 0.364359 -5.626977 -0.009874 1 0 0 0 0 0 0 316934
0.013012 -0.004845 0.167404 -1.984610 0.195664 -5.699837 -0.009905 1 0 0 0 0 0 0 317942
0.012979 -0.004822 0.167268 -1.913500 0.413831 -5.565759 -0.009937 1 0 0 0 0 0 0 318942
0.012960 -0.004789 0.167132 -2.086505 0.300821 -5.546456 -0.009968 1 0 0 0 0 0 0 319955
0.012947 -0.004751 0.166995 -2.195346 0.219415 -5.537990 -0.009999 1 0 0 0 0 0 0 320932
0.012901 -0.004725 0.166861 -1.770526 0.362796 -5.582634 -0.010031 1 0 0 0 0 0 0 321951
0.012859 -0.004709 0.166719 -1.785083 0.514600 -5.489588 -0.010062 1 0 0 0 0 0 0 322949
0.012834 -0.004680 0.166579 -2.019183 0.346319 -5.495334 -0.010093 1 0 0 0 0 0 0 323950
0.012803 -0.004662 0.166434 -1.956560 0.487265 -5.434575 -0.010124 1 0 0 0 0 0 0 324949
0.012769 -0.004651 0.166287 -1.907176 0.580156 -5.395426 -0.010156 1 0 0 0 0 0 0 325950
0.012748 -0.004623 0.166143 -2.084147 0.376496 -5.436712 -0.010187 1 0 0 0 0 0 0 326950
0.012712 -0.004583 0.165991 -1.909435 0.186813 -5.335619 -0.010218 1 0 0 0 0 0 0 327955
0.012675 -0.004560 0.165839 -1.874867 0.391935 -5.327125 -0.010249 1 0 0 0 0 0 0 328953
0.012674 -0.004531 0.165683 -2.347858 0.335356 -5.271082 -0.010281 1 0 0 0 0 0 0 329954
0.012654 -0.004513 0.165529 -2.152605 0.478130 -5.285115 -0.010312 1 0 0 0 0 0 0 330951
0.012619 -0.004478 0.165371 -1.929746 0.253388 -5.231604 -0.010343 1 0 0 0 0 0 0 331950
0.012603 -0.004462 0.165207 -2.165794 0.483876 -5.133372 -0.010373 1 0 0 0 0 0 0 332918
0.012556 -0.004410 0.164969 -1.786511 0.038442 -4.155163 -0.010406 1 0 0 0 0 0 0 333962
0.012521 -0.004375 0.164846 -1.911888 0.196711 -5.555194 -0.010436 1 0 0 0 0 0 0 334920
0.012504 -0.004358 0.164696 -2.160744 0.462647 -5.342586 -0.010468 1 0 0 0 0 0 0 335946
0.012491 -0.004328 0.164528 -2.232348 0.303115 -5.092121 -0.010499 1 0 0 0 0 0 0 336947
0.012464 -0.004309 0.164367 -2.067842 0.441691 -5.134170 -0.010530 1 0 0 0 0 0 0 337946
0.012440 -0.004262 0.164115 -2.092661 0.084111 -3.948153 -0.010562 1 0 0 0 0 0 0 338963
0.012393 -0.004246 0.163983 -1.793315 0.446729 -5.384005 -0.010593 1 0 0 0 0 0 0 339948
0.012370 -0.004239 0.163826 -2.073633 0.603317 -5.212584 -0.010624 1 0 0 0 0 0 0 340947
0.012352 -0.004213 0.163654 -2.183780 0.367648 -4.981320 -0.010655 1 0 0 0 0 0 0 341946
0.012303 -0.004153 0.163407 -1.776735 -0.103177 -3.961263 -0.010687 1 0 0 0 0 0 0 342963
0.012288 -0.004121 0.163270 -2.191497 0.199163 -5.289010 -0.010717 1 0 0 0 0 0 0 343927
0.012258 -0.004100 0.163099 -2.039435 0.392246 -4.985201 -0.010749 1 0 0 0 0 0 0 344949
0.012244 -0.004091 0.162924 -2.226290 0.556820 -4.882263 -0.010780 1 0 0 0 0 0 0 345948
0.012228 -0.004051 0.162659 -2.235564 0.164110 -3.683425 -0.010811 1 0 0 0 0 0 0 346932
0.012209 -0.004064 0.162517 -2.194563 0.822361 -5.160600 -0.010843 1 0 0 0 0 0 0 347946
0.012193 -0.004048 0.162348 -2.227579 0.501662 -4.953059 -0.010874 1 0 0 0 0 0 0 348948
0.012175 -0.004002 0.162086 -2.216971 0.080456 -3.694060 -0.010906 1 0 0 0 0 0 0 349959
0.012149 -0.003990 0.161938 -2.109463 0.482993 -5.049452 -0.010937 1 0 0 0 0 0 0 350950
0.012128 -0.003961 0.161765 -2.178065 0.295868 -4.854368 -0.010968 1 0 0 0 0 0 0 351935
0.012083 -0.003934 0.161491 -1.864632 0.299960 -3.484768 -0.011000 1 0 0 0 0 0 0 352958
0.012068 -0.003906 0.161345 -2.226217 0.289251 -5.024178 -0.011030 1 0 0 0 0 0 0 353947
0.012037 -0.003888 0.161167 -2.053013 0.411261 -4.736288 -0.011062 1 0 0 0 0 0 0 354948
0.012008 -0.003840 0.160895 -2.059962 0.035202 -3.470472 -0.011093 1 0 0 0 0 0 0 355963
0.011979 -0.003828 0.160743 -2.069537 0.455728 -4.893932 -0.011123 1 0 0 0 0 0 0 356918
0.011956 -0.003798 0.160566 -2.158258 0.271062 -4.700754 -0.011155 1 0 0 0 0 0 0 357948
0.011965 -0.003750 0.160279 -2.581170 -0.005949 -3.232268 -0.011187 1 0 0 0 0 0 0 358963
0.011942 -0.003737 0.160124 -2.214893 0.437905 -4.781595 -0.011218 1 0 0 0 0 0 0 359949
0.011923 -0.003707 0.159944 -2.222341 0.256467 -4.606909 -0.011249 1 0 0 0 0 0 0 360946
0.011868 -0.003643 0.159651 -1.758537 -0.213919 -3.099358 -0.011281 1 0 0 0 0 0 0 361962
0.011850 -0.003609 0.159499 -2.202926 0.122493 -4.769258 -0.011312 1 0 0 0 0 0 0 362948
0.011816 -0.003587 0.159314 -2.040345 0.315063 -4.483204 -0.011343 1 0 0 0 0 0 0 363941
0.011760 -0.003565 0.159024 -1.724545 0.322920 -3.072929 -0.011374 1 0 0 0 0 0 0 364945
0.011748 -0.003561 0.158877 -2.277278 0.569940 -4.779768 -0.011405 1 0 0 0 0 0 0 365941
0.011733 -0.003536 0.158698 -2.294427 0.307837 -4.525997 -0.011438 1 0 0 0 0 0 0 366997
0.011722 -0.003517 0.158397 -2.351893 0.375334 -2.878584 -0.011471 1 0 0 0 0 0 0 368055
0.011711 -0.003491 0.158242 -2.364535 0.268505 -4.598426 -0.011501 1 0 0 0 0 0 0 368999
0.011680 -0.003473 0.158052 -2.106929 0.365662 -4.307996 -0.011532 1 0 0 0 0 0 0 370012
0.011663 -0.003463 0.157858 -2.258143 0.495595 -4.217680 -0.011563 1 0 0 0 0 0 0 370998
0.011618 -0.003450 0.157560 -1.914338 0.452338 -2.817014 -0.011596 1 0 0 0 0 0 0 372053
0.011601 -0.003424 0.157404 -2.247300 0.280451 -4.504747 -0.011626 1 0 0 0 0 0 0 372995
0.011583 -0.003387 0.157218 -2.268524 0.118630 -4.279037 -0.011657 1 0 0 0 0 0 0 374010
0.011568 -0.003360 0.156908 -2.324762 0.226886 -2.614074 -0.011687 1 0 0 0 0 0 0 374945
0.011535 -0.003327 0.156759 -2.083939 0.153858 -4.522707 -0.011718 1 0 0 0 0 0 0 375940
0.011515 -0.003311 0.156581 -2.230904 0.357558 -4.327260 -0.011749 1 0 0 0 0 0 0 376931
0.011466 -0.003291 0.156290 -1.874152 0.340382 -2.801404 -0.011780 1 0 0 0 0 0 0 377946
0.011448 -0.003264 0.156132 -2.236431 0.236634 -4.367463 -0.011811 1 0 0 0 0 0 0 378940
0.011428 -0.003227 0.155943 -2.261262 0.087749 -4.107513 -0.011842 1 0 0 0 0 0 0 379931
0.011399 -0.003226 0.155740 -2.140661 0.556644 -3.881512 -0.011874 1 0 0 0 0 0 0 380940
0.011369 -0.003191 0.155441 -2.111387 0.147558 -2.569735 -0.011905 1 0 0 0 0 0 0 381942
0.011337 -0.003180 0.155273 -2.090649 0.415801 -4.142915 -0.011937 1 0 0 0 0 0 0 382946
0.011317 -0.003174 0.155085 -2.247472 0.511027 -4.012504 -0.011968 1 0 0 0 0 0 0 383937
0.011269 -0.003163 0.154785 -1.884822 0.445485 -2.498524 -0.012000 1 0 0 0 0 0 0 384969
0.011256 -0.003160 0.154629 -2.324736 0.560686 -4.221608 -0.012030 1 0 0 0 0 0 0 385939
0.011239 -0.003135 0.154438 -2.309217 0.273271 -3.923697 -0.012061 1 0 0 0 0 0 0 386934
0.011227 -0.003122 0.154239 -2.375729 0.402785 -3.759011 -0.012092 1 0 0 0 0 0 0 387931
0.011211 -0.003092 0.154029 -2.334353 0.186623 -3.583981 -0.012124 1 0 0 0 0 0 0 388940
0.011178 -0.003072 0.153831 -2.119301 0.293118 -3.705203 -0.012155 1 0 0 0 0 0 0 389939
0.011152 -0.003038 0.153621 -2.176804 0.121490 -3.537734 -0.012187 1 0 0 0 0 0 0 390943
0.011135 -0.003020 0.153412 -2.312467 0.318806 -3.512304 -0.012218 1 0 0 0 0 0 0 391937
0.011102 -0.003007 0.153213 -2.115495 0.382277 -3.630100 -0.012249 1 0 0 0 0 0 0 392937
0.011082 -0.002999 0.153009 -2.261215 0.472578 -3.538684 -0.012280 1 0 0 0 0 0 0 393935
0.011047 -0.002990 0.152812 -2.085704 0.460818 -3.609684 -0.012311 1 0 0 0 0 0 0 394935
0.010987 -0.002976 0.152502 -1.727713 0.389351 -2.096615 -0.012343 1 0 0 0 0 0 0 395949
0.010951 -0.002968 0.152352 -2.012840 0.465700 -4.024182 -0.012374 1 0 0 0 0 0 0 396933
0.010923 -0.002941 0.152184 -2.145431 0.212076 -3.973661 -0.012409 1 0 0 0 0 0 0 398061
0.010887 -0.002944 0.151984 -2.064290 0.596402 -3.524614 -0.012437 1 0 0 0 0 0 0 398943
0.010847 -0.002941 0.151813 -1.982168 0.544625 -3.830322 -0.012468 1 0 0 0 0 0 0 399938
0.010821 -0.002938 0.151617 -2.176348 0.552262 -3.535702 -0.012503 1 0 0 0 0 0 0 401066
0.010777 -0.002909 0.151416 -1.943752 0.191838 -3.402082 -0.012534 1 0 0 0 0 0 0 402058
0.010750 -0.002893 0.151207 -2.154856 0.340579 -3.275292 -0.012565 1 0 0 0 0 0 0 403062
0.010728 -0.002862 0.151014 -2.235141 0.146675 -3.433039 -0.012596 1 0 0 0 0 0 0 404058
0.010691 -0.002841 0.150819 -2.055188 0.257335 -3.413266 -0.012628 1 0 0 0 0 0 0 405058
0.010668 -0.002830 0.150613 -2.215448 0.395584 -3.237097 -0.012659 1 0 0 0 0 0 0 406059
0.010647 -0.002801 0.150419 -2.264700 0.173095 -3.365699 -0.012690 1 0 0 0 0 0 0 407061
0.010618 -0.002804 0.150231 -2.156287 0.570610 -3.423804 -0.012721 1 0 0 0 0 0 0 408058
0.010578 -0.002799 0.150038 -1.999118 0.518347 -3.341298 -0.012753 1 0 0 0 0 0 0 409059
0.010548 -0.002774 0.149849 -2.122573 0.230073 -3.374489 -0.012784 1 0 0 0 0 0 0 410057
0.010514 -0.002779 0.149662 -2.076625 0.596494 -3.376900 -0.012811 1 0 0 0 0 0 0 410935
0.010493 -0.002780 0.149483 -2.255118 0.597130 -3.460378 -0.012846 1 0 0 0 0 0 0 412057
0.010478 -0.002780 0.149281 -2.335768 0.574928 -3.154413 -0.012878 1 0 0 0 0 0 0 413064
0.010460 -0.002757 0.149089 -2.323846 0.264493 -3.214783 -0.012909 1 0 0 0 0 0 0 414059
0.010432 -0.002762 0.148899 -2.184774 0.613967 -3.241740 -0.012940 1 0 0 0 0 0 0 415061
0.010415 -0.002765 0.148718 -2.312129 0.606264 -3.334628 -0.012971 1 0 0 0 0 0 0 416058
0.010375 -0.002737 0.148545 -2.035246 0.219374 -3.418425 -0.013003 1 0 0 0 0 0 0 417060
0.010336 -0.002741 0.148363 -2.003771 0.582735 -3.296207 -0.013034 1 0 0 0 0 0 0 418058
0.010312 -0.002742 0.148184 -2.212473 0.588586 -3.311948 -0.013065 1 0 0 0 0 0 0 419061
0.010290 -0.002719 0.148000 -2.252115 0.272806 -3.214865 -0.013096 1 0 0 0 0 0 0 420057
0.010276 -0.002707 0.147821 -2.354870 0.381608 -3.244861 -0.013128 1 0 0 0 0 0 0 421059
0.010264 -0.002700 0.147643 -2.414313 0.462463 -3.250054 -0.013159 1 0 0 0 0 0 0 422057
0.010234 -0.002692 0.147477 -2.174442 0.442954 -3.382452 -0.013186 1 0 0 0 0 0 0 422928
0.010222 -0.002709 0.147312 -2.380450 0.789131 -3.390839 -0.013222 1 0 0 0 0 0 0 424065
0.010188 -0.002712 0.147125 -2.130981 0.633698 -3.079240 -0.013249 1 0 0 0 0 0 0 424938
0.010170 -0.002713 0.146970 -2.304969 0.596422 -3.446520 -0.013284 1 0 0 0 0 0 0 426064
0.010141 -0.002730 0.146794 -2.171062 0.807691 -3.189693 -0.013311 1 0 0 0 0 0 0 426935
0.010101 -0.002733 0.146628 -2.031090 0.646024 -3.277297 -0.013346 1 0 0 0 0 0 0 428059
0.010061 -0.002752 0.146447 -2.005124 0.831439 -3.068249 -0.013374 1 0 0 0 0 0 0 428934
0.010033 -0.002738 0.146286 -2.154546 0.429515 -3.293850 -0.013409 1 0 0 0 0 0 0 430061
0.009998 -0.002747 0.146108 -2.084775 0.699587 -3.052762 -0.013436 1 0 0 0 0 0 0 430939
0.009972 -0.002729 0.145948 -2.194592 0.361650 -3.257707 -0.013472 1 0 0 0 0 0 0 432064
0.009939 -0.002736 0.145769 -2.104544 0.664874 -3.007031 -0.013503 1 0 0 0 0 0 0 433059
0.009934 -0.002722 0.145597 -2.471372 0.406608 -3.057944 -0.013534 1 0 0 0 0 0 0 434056
0.009906 -0.002709 0.145432 -2.217925 0.401860 -3.125418 -0.013561 1 0 0 0 0 0 0 434926
0.009895 -0.002724 0.145266 -2.399584 0.770837 -3.097542 -0.013596 1 0 0 0 0 0 0 436058
0.009884 -0.002730 0.145092 -2.436306 0.698667 -2.964850 -0.013627 1 0 0 0 0 0 0 437049
0.009854 -0.002728 0.144925 -2.186143 0.575865 -3.032553 -0.013659 1 0 0 0 0 0 0 438058
0.009835 -0.002726 0.144751 -2.296306 0.566767 -2.907494 -0.013688 1 0 0 0 0 0 0 438996
0.009807 -0.002742 0.144591 -2.200148 0.803217 -3.078633 -0.013724 1 0 0 0 0 0 0 440134
0.009788 -0.002748 0.144419 -2.309700 0.712843 -2.905125 -0.013755 1 0 0 0 0 0 0 441118
0.009754 -0.002746 0.144253 -2.119504 0.586277 -2.944705 -0.013786 1 0 0 0 0 0 0 442133
0.009712 -0.002739 0.144090 -1.995666 0.513976 -2.957013 -0.013817 1 0 0 0 0 0 0 443120
0.009692 -0.002757 0.143923 -2.280317 0.833593 -2.897366 -0.013845 1 0 0 0 0 0 0 444007
0.009660 -0.002761 0.143786 -2.139225 0.682341 -3.260923 -0.013880 1 0 0 0 0 0 0 445136
0.009632 -0.002739 0.143614 -2.175947 0.333297 -2.824463 -0.013911 1 0 0 0 0 0 0 446119
0.009620 -0.002749 0.143444 -2.390564 0.720622 -2.776071 -0.013940 1 0 0 0 0 0 0 447062
0.009589 -0.002749 0.143279 -2.167157 0.617568 -2.802523 -0.013971 1 0 0 0 0 0 0 448054
0.009570 -0.002748 0.143130 -2.314729 0.603780 -3.012239 -0.014003 1 0 0 0 0 0 0 449062
0.009536 -0.002741 0.142973 -2.114255 0.531804 -2.895425 -0.014034 1 0 0 0 0 0 0 450054
0.009500 -0.002755 0.142820 -2.073757 0.783250 -2.915454 -0.014061 1 0 0 0 0 0 0 450938
0.009479 -0.002760 0.142676 -2.266380 0.714990 -3.025676 -0.014096 1 0 0 0 0 0 0 452053
0.009443 -0.002757 0.142520 -2.086479 0.593114 -2.856865 -0.014128 1 0 0 0 0 0 0 453061
0.009427 -0.002777 0.142356 -2.321769 0.878406 -2.704584 -0.014159 1 0 0 0 0 0 0 454061
0.009393 -0.002781 0.142192 -2.126361 0.705678 -2.666994 -0.014191 1 0 0 0 0 0 0 455081
0.009351 -0.002777 0.142027 -1.994962 0.587361 -2.638181 -0.014222 1 0 0 0 0 0 0 456066
0.009328 -0.002774 0.141879 -2.218218 0.592888 -2.822610 -0.014253 1 0 0 0 0 0 0 457069
0.009291 -0.002767 0.141721 -2.060159 0.533054 -2.690441 -0.014284 1 0 0 0 0 0 0 458064
0.009269 -0.002762 0.141574 -2.249427 0.565327 -2.814995 -0.014315 1 0 0 0 0 0 0 459062
0.009233 -0.002754 0.141417 -2.074028 0.518849 -2.655967 -0.014347 1 0 0 0 0 0 0 460068
0.009190 -0.002744 0.141255 -1.960722 0.489494 -2.555184 -0.014377 1 0 0 0 0 0 0 461053
0.009165 -0.002738 0.141107 -2.194541 0.542285 -2.710568 -0.014409 1 0 0 0 0 0 0 462070
0.009108 -0.002725 0.140960 -1.780987 0.445379 -2.716664 -0.014441 1 0 0 0 0 0 0 463074
0.009089 -0.002700 0.140798 -2.245946 0.282514 -2.502808 -0.014472 1 0 0 0 0 0 0 464070
0.009041 -0.002699 0.140654 -1.910054 0.579105 -2.682424 -0.014503 1 0 0 0 0 0 0 465068
0.009008 -0.002675 0.140505 -2.056478 0.314555 -2.617688 -0.014534 1 0 0 0 0 0 0 466070
0.008965 -0.002658 0.140345 -1.956369 0.359897 -2.453181 -0.014566 1 0 0 0 0 0 0 467071
0.008939 -0.002648 0.140170 -2.151359 0.461100 -2.203857 -0.014597 1 0 0 0 0 0 0 468070
0.008923 -0.002642 0.140017 -2.310872 0.528120 -2.439566 -0.014628 1 0 0 0 0 0 0 469070
0.008890 -0.002633 0.139855 -2.098460 0.493879 -2.333999 -0.014659 1 0 0 0 0 0 0 470077
0.008864 -0.002606 0.139699 -2.169064 0.249173 -2.366270 -0.014690 1 0 0 0 0 0 0 471067
0.008832 -0.002609 0.139544 -2.101245 0.609339 -2.368099 -0.014722 1 0 0 0 0 0 0 472072
0.008791 -0.002604 0.139382 -1.968659 0.552011 -2.243554 -0.014753 1 0 0 0 0 0 0 473073
0.008742 -0.002574 0.139237 -1.837534 0.219042 -2.430063 -0.014784 1 0 0 0 0 0 0 474067
0.008698 -0.002575 0.139087 -1.897486 0.584652 -2.356733 -0.014816 1 0 0 0 0 0 0 475071
0.008666 -0.002553 0.138934 -2.058978 0.317041 -2.300607 -0.014847 1 0 0 0 0 0 0 476068
0.008647 -0.002541 0.138789 -2.239748 0.422183 -2.369795 -0.014878 1 0 0 0 0 0 0 477067
0.008612 -0.002530 0.138631 -2.047901 0.430302 -2.169549 -0.014909 1 0 0 0 0 0 0 478071
0.008592 -0.002523 0.138483 -2.216629 0.498029 -2.273328 -0.014941 1 0 0 0 0 0 0 479071
0.008556 -0.002513 0.138323 -2.034211 0.469850 -2.094594 -0.014972 1 0 0 0 0 0 0 480067
0.008529 -0.002486 0.138167 -2.122265 0.231654 -2.097788 -0.015003 1 0 0 0 0 0 0 481068
0.008477 -0.002484 0.138023 -1.806116 0.529595 -2.241578 -0.015034 1 0 0 0 0 0 0 482069
0.008441 -0.002460 0.137873 -1.979361 0.278596 -2.146175 -0.015065 1 0 0 0 0 0 0 483069
0.008420 -0.002448 0.137728 -2.186436 0.395179 -2.187529 -0.015093 1 0 0 0 0 0 0 483938
0.008406 -0.002440 0.137586 -2.302283 0.477549 -2.198657 -0.015127 1 0 0 0 0 0 0 485046
0.008373 -0.002431 0.137428 -2.072108 0.453517 -1.961531 -0.015159 1 0 0 0 0 0 0 486066
0.008354 -0.002425 0.137280 -2.220292 0.502911 -2.052567 -0.015191 1 0 0 0 0 0 0 487070
0.008319 -0.002416 0.137119 -2.029161 0.465741 -1.864691 -0.015222 1 0 0 0 0 0 0 488068
0.008279 -0.002407 0.136982 -1.940180 0.448522 -2.132241 -0.015253 1 0 0 0 0 0 0 489066
0.008255 -0.002401 0.136842 -2.143402 0.497828 -2.102674 -0.015284 1 0 0 0 0 0 0 490068
0.008233 -0.002376 0.136693 -2.185877 0.245565 -1.950006 -0.015315 1 0 0 0 0 0 0 491039
0.008219 -0.002362 0.136549 -2.289998 0.371797 -1.972465 -0.015346 1 0 0 0 0 0 0 492037
0.008189 -0.002350 0.136418 -2.093538 0.399876 -2.129454 -0.015378 1 0 0 0 0 0 0 493068
0.008148 -0.002338 0.136263 -1.931867 0.401371 -1.807445 -0.015408 1 0 0 0 0 0 0 494035
0.008105 -0.002327 0.136129 -1.881361 0.409048 -2.010046 -0.015440 1 0 0 0 0 0 0 495064
0.008080 -0.002320 0.135989 -2.106159 0.471431 -1.952646 -0.015472 1 0 0 0 0 0 0 496068
0.008057 -0.002295 0.135840 -2.160457 0.227555 -1.787517 -0.015503 1 0 0 0 0 0 0 497061
0.008023 -0.002276 0.135707 -2.014723 0.296578 -1.961198 -0.015534 1 0 0 0 0 0 0 498069
0.008002 -0.002266 0.135569 -2.172360 0.407993 -1.883153 -0.015565 1 0 0 0 0 0 0 499069
0.007969 -0.002256 0.135440 -2.021641 0.412081 -1.978241 -0.015597 1 0 0 0 0 0 0 500067
0.007942 -0.002229 0.135294 -2.087575 0.187077 -1.743427 -0.015627 1 0 0 0 0 0 0 501037
0.007906 -0.002210 0.135162 -1.970249 0.269731 -1.878603 -0.015659 1 0 0 0 0 0 0 502060
0.007884 -0.002199 0.135024 -2.144328 0.388386 -1.783910 -0.015690 1 0 0 0 0 0 0 503068
0.007850 -0.002189 0.134895 -2.003003 0.396289 -1.872342 -0.015722 1 0 0 0 0 0 0 504068
0.007822 -0.002161 0.134750 -2.073452 0.174281 -1.633759 -0.015753 1 0 0 0 0 0 0 505066
0.007793 -0.002164 0.134626 -2.043551 0.536222 -1.883743 -0.015784 1 0 0 0 0 0 0 506055
0.007748 -0.002138 0.134494 -1.843633 0.208796 -1.769750 -0.015815 1 0 0 0 0 0 0 507054
0.007722 -0.002124 0.134356 -2.062994 0.328219 -1.649620 -0.015847 1 0 0 0 0 0 0 508062
0.007686 -0.002112 0.134227 -1.953627 0.357164 -1.735150 -0.015877 1 0 0 0 0 0 0 509051
0.007645 -0.002101 0.134101 -1.871487 0.367168 -1.766724 -0.015909 1 0 0 0 0 0 0 510060
0.007620 -0.002094 0.133965 -2.077359 0.430204 -1.608841 -0.015940 1 0 0 0 0 0 0 511061
0.007585 -0.002085 0.133836 -1.955689 0.408896 -1.670521 -0.015971 1 0 0 0 0 0 0 512051
0.007545 -0.002075 0.133711 -1.867364 0.391773 -1.691775 -0.016003 1 0 0 0 0 0 0 513061
0.007517 -0.002049 0.133595 -2.016058 0.171209 -1.803961 -0.016034 1 0 0 0 0 0 0 514051
0.007498 -0.002035 0.133463 -2.160385 0.304998 -1.570109 -0.016065 1 0 0 0 0 0 0 515061
0.007481 -0.002007 0.133344 -2.192068 0.128023 -1.711401 -0.016096 1 0 0 0 0 0 0 516051
0.007456 -0.002008 0.133232 -2.085092 0.496151 -1.774067 -0.016128 1 0 0 0 0 0 0 517061
0.007435 -0.001988 0.133121 -2.130652 0.243329 -1.787553 -0.016159 1 0 0 0 0 0 0 518052
0.007401 -0.001972 0.133002 -1.964091 0.278908 -1.659569 -0.016190 1 0 0 0 0 0 0 519064
0.007361 -0.001959 0.132879 -1.861506 0.312497 -1.582885 -0.016221 1 0 0 0 0 0 0 520059
0.007339 -0.001952 0.132774 -2.089095 0.396038 -1.774394 -0.016253 1 0 0 0 0 0 0 521062
0.007305 -0.001943 0.132657 -1.944278 0.377911 -1.619682 -0.016284 1 0 0 0 0 0 0 522057
0.007286 -0.001938 0.132553 -2.129138 0.428500 -1.762401 -0.016315 1 0 0 0 0 0 0 523062
0.007268 -0.001914 0.132446 -2.160250 0.185014 -1.706641 -0.016346 1 0 0 0 0 0 0 524050
0.007223 -0.001913 0.132348 -1.805595 0.455989 -1.816337 -0.016378 1 0 0 0 0 0 0 525065
0.007192 -0.001891 0.132243 -1.947704 0.209534 -1.705526 -0.016409 1 0 0 0 0 0 0 526067
0.007174 -0.001880 0.132144 -2.136950 0.318278 -1.755019 -0.016440 1 0 0 0 0 0 0 527065
0.007163 -0.001874 0.132047 -2.242889 0.395641 -1.772007 -0.016472 1 0 0 0 0 0 0 528071
0.007134 -0.001865 0.131933 -2.016271 0.371213 -1.526796 -0.016503 1 0 0 0 0 0 0 529066
0.007117 -0.001860 0.131831 -2.158494 0.418300 -1.634633 -0.016534 1 0 0 0 0 0 0 530068
0.007088 -0.001853 0.131744 -2.002170 0.388367 -1.839723 -0.016565 1 0 0 0 0 0 0 531063
0.007071 -0.001849 0.131652 -2.144229 0.425315 -1.768673 -0.016596 1 0 0 0 0 0 0 532038
0.007039 -0.001841 0.131540 -1.959762 0.384253 -1.475031 -0.016628 1 0 0 0 0 0 0 533065
0.007002 -0.001832 0.131449 -1.875115 0.364516 -1.719682 -0.016659 1 0 0 0 0 0 0 534067
0.006981 -0.001827 0.131356 -2.074313 0.411584 -1.682324 -0.016690 1 0 0 0 0 0 0 535068
0.006962 -0.001804 0.131252 -2.116736 0.169579 -1.523651 -0.016722 1 0 0 0 0 0 0 536067
0.006931 -0.001787 0.131165 -1.968771 0.231284 -1.712450 -0.016753 1 0 0 0 0 0 0 537069
0.006913 -0.001778 0.131072 -2.119998 0.337340 -1.643294 -0.016784 1 0 0 0 0 0 0 538072
0.006883 -0.001769 0.130989 -1.971126 0.339510 -1.747725 -0.016816 1 0 0 0 0 0 0 539071
0.006845 -0.001759 0.130880 -1.838670 0.327964 -1.392015 -0.016847 1 0 0 0 0 0 0 540064
0.006819 -0.001733 0.130800 -1.997012 0.122122 -1.724531 -0.016878 1 0 0 0 0 0 0 541065
0.006789 -0.001735 0.130701 -1.947922 0.463262 -1.488418 -0.016909 1 0 0 0 0 0 0 542067
0.006753 -0.001732 0.130616 -1.860594 0.418516 -1.628242 -0.016940 1 0 0 0 0 0 0 543068
0.006726 -0.001709 0.130515 -1.969813 0.161882 -1.416705 -0.016972 1 0 0 0 0 0 0 544066
0.006711 -0.001697 0.130417 -2.127323 0.276777 -1.419246 -0.017003 1 0 0 0 0 0 0 545070
0.006682 -0.001686 0.130332 -1.967482 0.299741 -1.571916 -0.017034 1 0 0 0 0 0 0 546064
0.006661 -0.001660 0.130262 -2.052329 0.101572 -1.757173 -0.017066 1 0 0 0 0 0 0 547070
0.006633 -0.001662 0.130166 -1.965928 0.444424 -1.430897 -0.017097 1 0 0 0 0 0 0 548066
0.006612 -0.001643 0.130091 -2.056381 0.197214 -1.656996 -0.017128 1 0 0 0 0 0 0 549064
0.006575 -0.001608 0.130005 -1.831227 -0.037886 -1.523140 -0.017159 1 0 0 0 0 0 0 550068
0.006553 -0.001590 0.129913 -2.021876 0.155966 -1.406907 -0.017190 1 0 0 0 0 0 0 551068
0.006521 -0.001576 0.129830 -1.901935 0.225727 -1.500466 -0.017222 1 0 0 0 0 0 0 552066
0.006484 -0.001564 0.129751 -1.814676 0.256506 -1.539114 -0.017253 1 0 0 0 0 0 0 553061
0.006444 -0.001553 0.129673 -1.764238 0.270430 -1.544203 -0.017284 1 0 0 0 0 0 0 554065
0.006403 -0.001543 0.129595 -1.734782 0.276279 -1.535450 -0.017315 1 0 0 0 0 0 0 555068
0.006361 -0.001533 0.129518 -1.716244 0.278236 -1.521395 -0.017347 1 0 0 0 0 0 0 556065
0.006334 -0.001507 0.129450 -1.897461 0.074994 -1.628993 -0.017378 1 0 0 0 0 0 0 557065
0.006313 -0.001474 0.129385 -2.004525 -0.051791 -1.672602 -0.017409 1 0 0 0 0 0 0 558064
0.006281 -0.001453 0.129312 -1.864871 0.080858 -1.557913 -0.017440 1 0 0 0 0 0 0 559068
0.006262 -0.001442 0.129225 -2.022956 0.224771 -1.337776 -0.017472 1 0 0 0 0 0 0 560063
0.006247 -0.001416 0.129153 -2.075597 0.043815 -1.504902 -0.017503 1 0 0 0 0 0 0 561063
0.006223 -0.001418 0.129087 -1.983798 0.392140 -1.584022 -0.017534 1 0 0 0 0 0 0 562058
0.006172 -0.001410 0.129025 -1.592501 0.288633 -1.637973 -0.017565 1 0 0 0 0 0 0 563067
0.006139 -0.001386 0.128963 -1.794590 0.063117 -1.622044 -0.017597 1 0 0 0 0 0 0 564065
0.006107 -0.001389 0.128900 -1.824426 0.396967 -1.605428 -0.017628 1 0 0 0 0 0 0 565066
0.006070 -0.001385 0.128828 -1.748204 0.346362 -1.465989 -0.017659 1 0 0 0 0 0 0 566066
0.006044 -0.001363 0.128761 -1.893329 0.096763 -1.515591 -0.017690 1 0 0 0 0 0 0 567067
0.005992 -0.001343 0.128700 -1.541757 0.088408 -1.566120 -0.017722 1 0 0 0 0 0 0 568066
0.005965 -0.001333 0.128646 -1.837106 0.215553 -1.675295 -0.017753 1 0 0 0 0 0 0 569059
0.005929 -0.001323 0.128578 -1.756117 0.228709 -1.469583 -0.017784 1 0 0 0 0 0 0 570066
0.005911 -0.001317 0.128522 -1.968184 0.293278 -1.609125 -0.017815 1 0 0 0 0 0 0 571067
0.005862 -0.001305 0.128464 -1.575058 0.209137 -1.580486 -0.017846 1 0 0 0 0 0 0 572053
0.005836 -0.001299 0.128412 -1.843298 0.275373 -1.650366 -0.017877 1 0 0 0 0 0 0 573051
0.005817 -0.001276 0.128354 -1.941789 0.054691 -1.553238 -0.017909 1 0 0 0 0 0 0 574059
0.005773 -0.001275 0.128304 -1.631007 0.321862 -1.651892 -0.017940 1 0 0 0 0 0 0 575051
0.005744 -0.001254 0.128246 -1.788777 0.088578 -1.541612 -0.017971 1 0 0 0 0 0 0 576059
0.005714 -0.001259 0.128184 -1.790519 0.396287 -1.479111 -0.018002 1 0 0 0 0 0 0 577049
0.005679 -0.001257 0.128143 -1.726872 0.336900 -1.725179 -0.018033 1 0 0 0 0 0 0 578044
0.005641 -0.001251 0.128079 -1.654171 0.279737 -1.434001 -0.018065 1 0 0 0 0 0 0 579059
0.005620 -0.001248 0.128025 -1.889529 0.311473 -1.530322 -0.018096 1 0 0 0 0 0 0 580050
0.005585 -0.001222 0.127976 -1.704031 0.011011 -1.607794 -0.018128 1 0 0 0 0 0 0 581059
0.005552 -0.001224 0.127919 -1.711911 0.345794 -1.481573 -0.018159 1 0 0 0 0 0 0 582049
0.005515 -0.001220 0.127879 -1.670310 0.306814 -1.691278 -0.018190 1 0 0 0 0 0 0 583059
0.005496 -0.001218 0.127834 -1.884572 0.323722 -1.636976 -0.018221 1 0 0 0 0 0 0 584052
0.005447 -0.001207 0.127779 -1.497489 0.214676 -1.499247 -0.018252 1 0 0 0 0 0 0 585050
0.005421 -0.001202 0.127729 -1.768736 0.268190 -1.528374 -0.018284 1 0 0 0 0 0 0 586071
0.005407 -0.001199 0.127680 -1.951024 0.305812 -1.541198 -0.018315 1 0 0 0 0 0 0 587063
0.005366 -0.001208 0.127634 -1.609153 0.467173 -1.567132 -0.018346 1 0 0 0 0 0 0 588037
0.005326 -0.001208 0.127598 -1.578491 0.364992 -1.699438 -0.018378 1 0 0 0 0 0 0 589060
0.005305 -0.001208 0.127554 -1.818538 0.352883 -1.603775 -0.018409 1 0 0 0 0 0 0 590062
0.005275 -0.001203 0.127519 -1.719745 0.292749 -1.701742 -0.018440 1 0 0 0 0 0 0 591052
0.005244 -0.001215 0.127466 -1.699581 0.514010 -1.467887 -0.018472 1 0 0 0 0 0 0 592063
0.005203 -0.001197 0.127418 -1.556580 0.134038 -1.499888 -0.018503 1 0 0 0 0 0 0 593063
0.005182 -0.001188 0.127370 -1.794087 0.209908 -1.491664 -0.018534 1 0 0 0 0 0 0 594066
0.005151 -0.001179 0.127334 -1.697514 0.216066 -1.633516 -0.018565 1 0 0 0 0 0 0 595054
0.005117 -0.001170 0.127301 -1.621503 0.214540 -1.696419 -0.018597 1 0 0 0 0 0 0 596065
0.005098 -0.001165 0.127259 -1.823564 0.270700 -1.564538 -0.018628 1 0 0 0 0 0 0 597066
0.005055 -0.001173 0.127215 -1.514435 0.445471 -1.520452 -0.018659 1 0 0 0 0 0 0 598065
0.005032 -0.001176 0.127168 -1.749781 0.410010 -1.473550 -0.018690 1 0 0 0 0 0 0 599066
0.005001 -0.001174 0.127132 -1.660770 0.321854 -1.599859 -0.018722 1 0 0 0 0 0 0 600066
0.004966 -0.001168 0.127100 -1.589495 0.269415 -1.656720 -0.018753 1 0 0 0 0 0 0 601062
0.004947 -0.001164 0.127057 -1.794131 0.299757 -1.522824 -0.018784 1 0 0 0 0 0 0 602067
0.004912 -0.001139 0.127013 -1.595769 0.001244 -1.477142 -0.018816 1 0 0 0 0 0 0 603081
0.004894 -0.001125 0.126966 -1.789950 0.134604 -1.430285 -0.018847 1 0 0 0 0 0 0 604078
0.004865 -0.001114 0.126930 -1.670641 0.171194 -1.556189 -0.018878 1 0 0 0 0 0 0 605063
0.004831 -0.001104 0.126898 -1.583343 0.185088 -1.612761 -0.018909 1 0 0 0 0 0 0 606074
0.004798 -0.001114 0.126846 -1.590139 0.447150 -1.350846 -0.018940 1 0 0 0 0 0 0 607059
0.004763 -0.001114 0.126808 -1.542666 0.351696 -1.498663 -0.018972 1 0 0 0 0 0 0 608073
0.004725 -0.001109 0.126775 -1.506918 0.279916 -1.572984 -0.019003 1 0 0 0 0 0 0 609071
0.004706 -0.001107 0.126732 -1.730442 0.299004 -1.446679 -0.019034 1 0 0 0 0 0 0 610073
0.004676 -0.001101 0.126697 -1.622131 0.256064 -1.531022 -0.019066 1 0 0 0 0 0 0 611075
0.004642 -0.001093 0.126665 -1.540423 0.228079 -1.570960 -0.019097 1 0 0 0 0 0 0 612077
0.004623 -0.001089 0.126623 -1.739913 0.270834 -1.431186 -0.019128 1 0 0 0 0 0 0 613077
0.004589 -0.001063 0.126579 -1.539165 -0.020420 -1.381648 -0.019159 1 0 0 0 0 0 0 614075
0.004570 -0.001050 0.126532 -1.731724 0.115497 -1.334574 -0.019191 1 0 0 0 0 0 0 615081
0.004542 -0.001039 0.126496 -1.611422 0.153236 -1.459574 -0.019222 1 0 0 0 0 0 0 616077
0.004508 -0.001029 0.126463 -1.523525 0.167638 -1.515266 -0.019253 1 0 0 0 0 0 0 617074
0.004490 -0.001023 0.126421 -1.719687 0.231775 -1.381477 -0.019284 1 0 0 0 0 0 0 618074
0.004461 -0.001016 0.126386 -1.597428 0.211484 -1.462338 -0.019315 1 0 0 0 0 0 0 619056
0.004427 -0.001008 0.126354 -1.508810 0.194796 -1.500779 -0.019347 1 0 0 0 0 0 0 620073
0.004409 -0.001004 0.126312 -1.704772 0.243256 -1.360692 -0.019378 1 0 0 0 0 0 0 621072
0.004381 -0.000997 0.126277 -1.582494 0.215053 -1.439116 -0.019409 1 0 0 0 0 0 0 622072
0.004365 -0.000993 0.126234 -1.741421 0.253024 -1.325523 -0.019441 1 0 0 0 0 0 0 623074
0.004338 -0.000987 0.126199 -1.598234 0.219101 -1.414542 -0.019472 1 0 0 0 0 0 0 624074
0.004305 -0.000979 0.126167 -1.498736 0.195509 -1.455792 -0.019503 1 0 0 0 0 0 0 625071
0.004287 -0.000975 0.126125 -1.689168 0.240498 -1.316881 -0.019534 1 0 0 0 0 0 0 626076
0.004259 -0.000968 0.126090 -1.564000 0.210554 -1.395377 -0.019565 1 0 0 0 0 0 0 627065
0.004244 -0.000965 0.126047 -1.721477 0.247644 -1.281921 -0.019597 1 0 0 0 0 0 0 628078
0.004217 -0.000959 0.126012 -1.577462 0.213254 -1.370643 -0.019628 1 0 0 0 0 0 0 629074
0.004184 -0.000951 0.125979 -1.477556 0.189428 -1.411598 -0.019659 1 0 0 0 0 0 0 630072
0.004166 -0.000947 0.125937 -1.667701 0.234274 -1.272724 -0.019691 1 0 0 0 0 0 0 631075
0.004138 -0.000940 0.125902 -1.542365 0.204256 -1.350926 -0.019722 1 0 0 0 0 0 0 632073
0.004123 -0.000937 0.125859 -1.699661 0.241284 -1.237411 -0.019753 1 0 0 0 0 0 0 633075
0.004096 -0.000930 0.125824 -1.555543 0.206864 -1.325823 -0.019785 1 0 0 0 0 0 0 634077
0.004082 -0.000927 0.125780 -1.703052 0.241587 -1.216092 -0.019816 1 0 0 0 0 0 0 635074
0.004055 -0.000921 0.125745 -1.553969 0.205996 -1.305726 -0.019847 1 0 0 0 0 0 0 636072
0.004022 -0.000913 0.125713 -1.451468 0.181553 -1.346755 -0.019878 1 0 0 0 0 0 0 637072
0.003985 -0.000904 0.125651 -1.373368 0.163871 -0.947545 -0.019909 1 0 0 0 0 0 0 638071
0.003947 -0.000895 0.125609 -1.352188 0.157895 -1.160401 -0.019940 1 0 0 0 0 0 0 639062
0.003927 -0.000891 0.125563 -1.582913 0.212038 -1.118350 -0.019972 1 0 0 0 0 0 0 640072
0.003898 -0.000884 0.125527 -1.476672 0.186483 -1.234199 -0.020003 1 0 0 0 0 0 0 641061
0.003882 -0.000880 0.125483 -1.642932 0.225639 -1.134774 -0.020034 1 0 0 0 0 0 0 642071
0.003855 -0.000874 0.125448 -1.502971 0.192230 -1.227556 -0.020065 1 0 0 0 0 0 0 643061
0.003841 -0.000871 0.125405 -1.652423 0.227435 -1.119644 -0.020097 1 0 0 0 0 0 0 644071
0.003814 -0.000864 0.125369 -1.504228 0.192047 -1.209272 -0.020128 1 0 0 0 0 0 0 645072
0.003800 -0.000861 0.125326 -1.649485 0.226246 -1.100150 -0.020159 1 0 0 0 0 0 0 646061
0.003774 -0.000855 0.125291 -1.499263 0.190398 -1.189278 -0.020191 1 0 0 0 0 0 0 647072
0.003741 -0.000847 0.125258 -1.396112 0.165799 -1.229656 -0.020221 1 0 0 0 0 0 0 648061
0.003724 -0.000843 0.125216 -1.584304 0.210172 -1.091036 -0.020253 1 0 0 0 0 0 0 649071
0.003696 -0.000837 0.125181 -1.457821 0.179920 -1.168137 -0.020284 1 0 0 0 0 0 0 650061
0.003687 -0.000852 0.125147 -1.693336 0.473497 -1.185763 -0.020315 1 0 0 0 0 0 0 651056
0.003663 -0.000856 0.125116 -1.517000 0.341418 -1.204651 -0.020346 1 0 0 0 0 0 0 652048
0.003650 -0.000857 0.125074 -1.642172 0.304865 -1.058868 -0.020378 1 0 0 0 0 0 0 653056
0.003624 -0.000853 0.125039 -1.481616 0.231506 -1.133223 -0.020409 1 0 0 0 0 0 0 654046
0.003592 -0.000847 0.125007 -1.373459 0.187976 -1.168007 -0.020440 1 0 0 0 0 0 0 655058
0.003575 -0.000843 0.124964 -1.559043 0.222839 -1.027469 -0.020471 1 0 0 0 0 0 0 656057
0.003541 -0.000818 0.124919 -1.352404 -0.068451 -0.972079 -0.020503 1 0 0 0 0 0 0 657064
0.003524 -0.000805 0.124872 -1.539655 0.063374 -0.926427 -0.020534 1 0 0 0 0 0 0 658059
0.003515 -0.000799 0.124856 -1.680884 0.160416 -1.312207 -0.020565 1 0 0 0 0 0 0 659062
0.003490 -0.000791 0.124799 -1.470880 0.146306 -0.816170 -0.020596 1 0 0 0 0 0 0 660057
0.003479 -0.000787 0.124779 -1.621277 0.197857 -1.237407 -0.020628 1 0 0 0 0 0 0 661054
0.003472 -0.000785 0.124741 -1.700174 0.225440 -1.036764 -0.020659 1 0 0 0 0 0 0 662061
0.003449 -0.000779 0.124707 -1.497583 0.181641 -1.071852 -0.020700 1 0 0 0 0 0 0 663363
0.003423 -0.000791 0.124654 -1.427364 0.405012 -0.808698 -0.020722 1 0 0 0 0 0 0 664067
0.003404 -0.000777 0.124626 -1.519613 0.099719 -1.089037 -0.020753 1 0 0 0 0 0 0 665062
0.003376 -0.000766 0.124596 -1.388770 0.093333 -1.093015 -0.020784 1 0 0 0 0 0 0 666065
0.003342 -0.000756 0.124565 -1.301352 0.103606 -1.080070 -0.020815 1 0 0 0 0 0 0 667065
0.003325 -0.000751 0.124523 -1.498148 0.167423 -0.920532 -0.020847 1 0 0 0 0 0 0 668063
0.003296 -0.000744 0.124489 -1.376234 0.147108 -0.988875 -0.020878 1 0 0 0 0 0 0 669061
0.003282 -0.000740 0.124445 -1.534759 0.188866 -0.872367 -0.020909 1 0 0 0 0 0 0 670063
0.003255 -0.000734 0.124410 -1.391158 0.156765 -0.957300 -0.020940 1 0 0 0 0 0 0 671063
0.003247 -0.000749 0.124376 -1.616708 0.447478 -0.979231 -0.020971 1 0 0 0 0 0 0 672044
0.003223 -0.000753 0.124344 -1.436255 0.315733 -0.997281 -0.021003 1 0 0 0 0 0 0 673063
0.003206 -0.000735 0.124323 -1.496486 0.027695 -1.132200 -0.021034 1 0 0 0 0 0 0 674062
0.003183 -0.000741 0.124275 -1.417339 0.300772 -0.778157 -0.021065 1 0 0 0 0 0 0 675067
0.003166 -0.000725 0.124247 -1.489964 0.039163 -1.013815 -0.021097 1 0 0 0 0 0 0 676065
0.003138 -0.000712 0.124218 -1.349125 0.055731 -0.999504 -0.021127 1 0 0 0 0 0 0 677032
0.003123 -0.000706 0.124176 -1.503917 0.136110 -0.831475 -0.021159 1 0 0 0 0 0 0 678063
0.003097 -0.000698 0.124142 -1.359474 0.125405 -0.895360 -0.021190 1 0 0 0 0 0 0 679065
0.003064 -0.000689 0.124109 -1.259428 0.113566 -0.925408 -0.021222 1 0 0 0 0 0 0 680062
0.003061 -0.000671 0.124077 -1.632822 -0.028630 -0.916451 -0.021253 1 0 0 0 0 0 0 681064
0.003046 -0.000676 0.124055 -1.513743 0.270936 -1.054399 -0.021284 1 0 0 0 0 0 0 682062
0.003019 -0.000674 0.124028 -1.341048 0.207830 -0.982645 -0.021315 1 0 0 0 0 0 0 683064
0.002986 -0.000668 0.123998 -1.239576 0.153903 -0.939949 -0.021347 1 0 0 0 0 0 0 684061
0.002969 -0.000665 0.123957 -1.429993 0.182065 -0.770079 -0.021378 1 0 0 0 0 0 0 685061
0.002941 -0.000659 0.123922 -1.304856 0.143528 -0.833681 -0.021409 1 0 0 0 0 0 0 686052
0.002908 -0.000652 0.123890 -1.214618 0.117635 -0.863529 -0.021440 1 0 0 0 0 0 0 687064
0.002878 -0.000662 0.123868 -1.239431 0.356366 -1.002937 -0.021472 1 0 0 0 0 0 0 688061
0.002857 -0.000649 0.123850 -1.360030 0.059103 -1.063152 -0.021503 1 0 0 0 0 0 0 689057
0.002846 -0.000642 0.123813 -1.493491 0.114063 -0.802892 -0.021534 1 0 0 0 0 0 0 690060
0.002822 -0.000634 0.123780 -1.324022 0.103935 -0.821323 -0.021565 1 0 0 0 0 0 0 691063
0.002790 -0.000625 0.123748 -1.210360 0.093760 -0.833674 -0.021596 1 0 0 0 0 0 0 692060
0.002774 -0.000621 0.123737 -1.406661 0.148016 -1.100275 -0.021628 1 0 0 0 0 0 0 693062
0.002766 -0.000619 0.123702 -1.514528 0.178152 -0.807948 -0.021659 1 0 0 0 0 0 0 694059
0.002742 -0.000613 0.123669 -1.326338 0.135608 -0.804212 -0.021690 1 0 0 0 0 0 0 695051
0.002717 -0.000625 0.123648 -1.280491 0.360373 -0.941262 -0.021721 1 0 0 0 0 0 0 696053
0.002685 -0.000626 0.123620 -1.180246 0.248528 -0.867789 -0.021752 1 0 0 0 0 0 0 697048
0.002664 -0.000608 0.123600 -1.301411 -0.022811 -0.957863 -0.021784 1 0 0 0 0 0 0 698055
0.002634 -0.000594 0.123573 -1.194307 0.006064 -0.865565 -0.021815 1 0 0 0 0 0 0 699065
0.002618 -0.000587 0.123533 -1.367251 0.094388 -0.668038 -0.021846 1 0 0 0 0 0 0 700061
0.002597 -0.000598 0.123508 -1.309156 0.340522 -0.853771 -0.021878 1 0 0 0 0 0 0 701060
0.002567 -0.000599 0.123480 -1.183056 0.235184 -0.808925 -0.021909 1 0 0 0 0 0 0 702063
0.002547 -0.000581 0.123459 -1.288659 -0.033084 -0.910467 -0.021940 1 0 0 0 0 0 0 703063
0.002523 -0.000586 0.123442 -1.251068 0.249559 -0.956066 -0.021971 1 0 0 0 0 0 0 704061
0.002492 -0.000584 0.123416 -1.142355 0.184435 -0.836817 -0.022003 1 0 0 0 0 0 0 705061
0.002475 -0.000583 0.123376 -1.322450 0.188705 -0.628928 -0.022034 1 0 0 0 0 0 0 706060
0.002468 -0.000582 0.123361 -1.450923 0.197391 -0.944908 -0.022065 1 0 0 0 0 0 0 707063
0.002444 -0.000577 0.123336 -1.257157 0.140970 -0.828255 -0.022097 1 0 0 0 0 0 0 708062
0.002414 -0.000570 0.123307 -1.130778 0.105617 -0.758514 -0.022128 1 0 0 0 0 0 0 709056
0.002379 -0.000562 0.123277 -1.060061 0.085989 -0.725370 -0.022158 1 0 0 0 0 0 0 710045
0.002362 -0.000559 0.123266 -1.278453 0.135714 -0.976016 -0.022190 1 0 0 0 0 0 0 711054
0.002334 -0.000552 0.123242 -1.152330 0.105248 -0.823052 -0.022221 1 0 0 0 0 0 0 712055
0.002301 -0.000544 0.123213 -1.062177 0.083452 -0.739099 -0.022252 1 0 0 0 0 0 0 713045
0.002285 -0.000540 0.123203 -1.268957 0.131618 -0.969943 -0.022284 1 0 0 0 0 0 0 714055
0.002257 -0.000534 0.123180 -1.137304 0.100421 -0.809357 -0.022315 1 0 0 0 0 0 0 715050
0.002243 -0.000531 0.123140 -1.291951 0.136873 -0.576716 -0.022346 1 0 0 0 0 0 0 716055
0.002236 -0.000529 0.123126 -1.405136 0.162974 -0.883213 -0.022377 1 0 0 0 0 0 0 717046
0.002214 -0.000524 0.123101 -1.204699 0.115551 -0.761840 -0.022409 1 0 0 0 0 0 0 718054
0.002189 -0.000535 0.123082 -1.151721 0.336365 -0.825007 -0.022440 1 0 0 0 0 0 0 719046
0.002171 -0.000522 0.123065 -1.230873 0.033283 -0.855560 -0.022471 1 0 0 0 0 0 0 720054
0.002143 -0.000511 0.123039 -1.098119 0.025296 -0.729839 -0.022502 1 0 0 0 0 0 0 721049
0.002115 -0.000520 0.123020 -1.087145 0.286043 -0.800913 -0.022534 1 0 0 0 0 0 0 722054
0.002096 -0.000506 0.123003 -1.187903 0.005205 -0.835177 -0.022565 1 0 0 0 0 0 0 723053
0.002073 -0.000513 0.122987 -1.142888 0.259853 -0.845694 -0.022596 1 0 0 0 0 0 0 724056
0.002056 -0.000497 0.122971 -1.212135 -0.010703 -0.846870 -0.022628 1 0 0 0 0 0 0 725054
0.002034 -0.000504 0.122955 -1.150167 0.250290 -0.844478 -0.022659 1 0 0 0 0 0 0 726050
0.002003 -0.000503 0.122929 -1.029449 0.173693 -0.705701 -0.022690 1 0 0 0 0 0 0 727055
0.001988 -0.000502 0.122920 -1.213843 0.174366 -0.907534 -0.022722 1 0 0 0 0 0 0 728063
0.001962 -0.000497 0.122897 -1.071800 0.117586 -0.734177 -0.022753 1 0 0 0 0 0 0 729060
0.001943 -0.000476 0.122878 -1.154734 -0.107970 -0.778034 -0.022784 1 0 0 0 0 0 0 730067
0.001920 -0.000480 0.122862 -1.105462 0.195014 -0.801343 -0.022815 1 0 0 0 0 0 0 731066
0.001889 -0.000477 0.122836 -0.991585 0.141592 -0.672426 -0.022847 1 0 0 0 0 0 0 732063
0.001893 -0.000480 0.122816 -1.426787 0.212672 -0.733273 -0.022878 1 0 0 0 0 0 0 733061
0.001881 -0.000496 0.122798 -1.270971 0.390964 -0.772110 -0.022909 1 0 0 0 0 0 0 734062
0.001856 -0.000500 0.122772 -1.075544 0.248050 -0.649484 -0.022940 1 0 0 0 0 0 0 735062
0.001838 -0.000483 0.122753 -1.142532 -0.037892 -0.722359 -0.022971 1 0 0 0 0 0 0 736061
0.001816 -0.000488 0.122736 -1.086344 0.232594 -0.756773 -0.023003 1 0 0 0 0 0 0 737060
0.001799 -0.000472 0.122719 -1.150007 -0.027082 -0.767468 -0.023034 1 0 0 0 0 0 0 738062
0.001777 -0.000479 0.122704 -1.085441 0.238426 -0.768200 -0.023065 1 0 0 0 0 0 0 739066
0.001761 -0.000463 0.122688 -1.144354 -0.025333 -0.765813 -0.023097 1 0 0 0 0 0 0 740063
0.001739 -0.000470 0.122672 -1.077469 0.237804 -0.761782 -0.023128 1 0 0 0 0 0 0 741063
0.001715 -0.000487 0.122656 -1.030833 0.413562 -0.757362 -0.023159 1 0 0 0 0 0 0 742063
0.001697 -0.000477 0.122641 -1.106949 0.070119 -0.753175 -0.023190 1 0 0 0 0 0 0 743061
0.001675 -0.000486 0.122625 -1.049539 0.289708 -0.748410 -0.023221 1 0 0 0 0 0 0 744058
0.001658 -0.000472 0.122609 -1.111956 0.002998 -0.744126 -0.023252 1 0 0 0 0 0 0 745038
0.001636 -0.000479 0.122594 -1.046959 0.254288 -0.739264 -0.023284 1 0 0 0 0 0 0 746057
0.001620 -0.000464 0.122578 -1.105481 -0.016102 -0.734965 -0.023315 1 0 0 0 0 0 0 747061
0.001598 -0.000471 0.122562 -1.038483 0.243220 -0.730025 -0.023346 1 0 0 0 0 0 0 748057
0.001568 -0.000469 0.122536 -0.915636 0.166617 -0.589281 -0.023377 1 0 0 0 0 0 0 749051
0.001554 -0.000469 0.122527 -1.096913 0.167324 -0.791990 -0.023409 1 0 0 0 0 0 0 750060
0.001533 -0.000483 0.122514 -1.031019 0.360916 -0.752855 -0.023440 1 0 0 0 0 0 0 751061
0.001517 -0.000471 0.122499 -1.083216 0.042060 -0.725847 -0.023472 1 0 0 0 0 0 0 752061
0.001495 -0.000479 0.122483 -1.012706 0.274821 -0.711660 -0.023503 1 0 0 0 0 0 0 753058
0.001479 -0.000465 0.122468 -1.068235 -0.004514 -0.704067 -0.023534 1 0 0 0 0 0 0 754060
0.001458 -0.000472 0.122452 -0.999890 0.249812 -0.697715 -0.023565 1 0 0 0 0 0 0 755063
0.001428 -0.000471 0.122426 -0.876460 0.170916 -0.556167 -0.023596 1 0 0 0 0 0 0 756052
0.001413 -0.000470 0.122417 -1.056808 0.170544 -0.759073 -0.023628 1 0 0 0 0 0 0 757058
0.001400 -0.000451 0.122404 -1.094728 -0.076078 -0.720305 -0.023658 1 0 0 0 0 0 0 758030
0.001380 -0.000456 0.122389 -1.003746 0.209251 -0.692165 -0.023690 1 0 0 0 0 0 0 759061
0.001357 -0.000472 0.122373 -0.943572 0.397598 -0.677959 -0.023721 1 0 0 0 0 0 0 760060
0.001340 -0.000462 0.122358 -1.012249 0.061979 -0.670397 -0.023753 1 0 0 0 0 0 0 761059
0.001318 -0.000471 0.122342 -0.951349 0.284223 -0.663882 -0.023784 1 0 0 0 0 0 0 762056
0.001307 -0.000475 0.122336 -1.087256 0.250098 -0.795449 -0.023815 1 0 0 0 0 0 0 763048
0.001282 -0.000473 0.122314 -0.916512 0.157512 -0.582310 -0.023846 1 0 0 0 0 0 0 764052
0.001270 -0.000472 0.122306 -1.057999 0.163513 -0.748576 -0.023878 1 0 0 0 0 0 0 765061
0.001251 -0.000486 0.122293 -0.971655 0.360548 -0.694537 -0.023909 1 0 0 0 0 0 0 766059
0.001235 -0.000474 0.122278 -1.013068 0.044576 -0.662353 -0.023940 1 0 0 0 0 0 0 767061
0.001214 -0.000482 0.122263 -0.937361 0.277803 -0.645826 -0.023971 1 0 0 0 0 0 0 768058
0.001198 -0.000467 0.122247 -0.989829 -0.000321 -0.637603 -0.024003 1 0 0 0 0 0 0 769057
0.001177 -0.000474 0.122231 -0.920154 0.253611 -0.630528 -0.024034 1 0 0 0 0 0 0 770060
0.001166 -0.000478 0.122226 -1.051183 0.235942 -0.762204 -0.024065 1 0 0 0 0 0 0 771062
0.001142 -0.000475 0.122203 -0.878473 0.151566 -0.548469 -0.024096 1 0 0 0 0 0 0 772054
0.001130 -0.000474 0.122196 -1.018319 0.161732 -0.714974 -0.024128 1 0 0 0 0 0 0 773058
0.001124 -0.000473 0.122193 -1.110652 0.171862 -0.798296 -0.024159 1 0 0 0 0 0 0 774046
0.001102 -0.000468 0.122171 -0.904783 0.116412 -0.556428 -0.024190 1 0 0 0 0 0 0 775053
0.001091 -0.000466 0.122164 -1.026509 0.142574 -0.712081 -0.024221 1 0 0 0 0 0 0 776043
0.001072 -0.000478 0.122151 -0.930656 0.349508 -0.653698 -0.024253 1 0 0 0 0 0 0 777053
0.001063 -0.000485 0.122146 -1.042457 0.288814 -0.756657 -0.024283 1 0 0 0 0 0 0 778044
0.001039 -0.000484 0.122124 -0.860069 0.180945 -0.531292 -0.024315 1 0 0 0 0 0 0 779044
0.001028 -0.000483 0.122116 -0.994559 0.179238 -0.693941 -0.024346 1 0 0 0 0 0 0 780052
0.001008 -0.000497 0.122103 -0.905316 0.371928 -0.637877 -0.024377 1 0 0 0 0 0 0 781042
0.000993 -0.000485 0.122089 -0.944864 0.054655 -0.605173 -0.024409 1 0 0 0 0 0 0 782052
0.000972 -0.000493 0.122073 -0.868363 0.286381 -0.587985 -0.024440 1 0 0 0 0 0 0 783044
0.000962 -0.000497 0.122068 -0.995375 0.257870 -0.716460 -0.024471 1 0 0 0 0 0 0 784051
0.000957 -0.000499 0.122066 -1.075521 0.229106 -0.775650 -0.024502 1 0 0 0 0 0 0 785042
0.000935 -0.000496 0.122044 -0.863655 0.152129 -0.523454 -0.024534 1 0 0 0 0 0 0 786053
0.000925 -0.000494 0.122037 -0.981598 0.167505 -0.675938 -0.024565 1 0 0 0 0 0 0 787064
0.000906 -0.000507 0.122024 -0.884214 0.368675 -0.615862 -0.024597 1 0 0 0 0 0 0 788062
0.000891 -0.000495 0.122009 -0.919485 0.056018 -0.581827 -0.024628 1 0 0 0 0 0 0 789058
0.000870 -0.000503 0.121994 -0.840942 0.289721 -0.563944 -0.024659 1 0 0 0 0 0 0 790053
0.000860 -0.000508 0.121988 -0.966620 0.262397 -0.692396 -0.024690 1 0 0 0 0 0 0 791051
0.000855 -0.000510 0.121986 -1.046085 0.234252 -0.751537 -0.024721 1 0 0 0 0 0 0 792043
0.000833 -0.000506 0.121965 -0.834262 0.157482 -0.498898 -0.024753 1 0 0 0 0 0 0 793068
0.000823 -0.000504 0.121958 -0.951682 0.173065 -0.651533 -0.024784 1 0 0 0 0 0 0 794056
0.000804 -0.000517 0.121945 -0.854304 0.374132 -0.591165 -0.024815 1 0 0 0 0 0 0 795050
0.000795 -0.000524 0.121940 -0.964542 0.311132 -0.694043 -0.024846 1 0 0 0 0 0 0 796032
0.000784 -0.000509 0.121928 -0.960644 0.013863 -0.606253 -0.024877 1 0 0 0 0 0 0 797039
0.000766 -0.000515 0.121914 -0.848532 0.269721 -0.558092 -0.024908 1 0 0 0 0 0 0 798032
0.000757 -0.000518 0.121909 -0.955842 0.255242 -0.675098 -0.024940 1 0 0 0 0 0 0 799061
0.000739 -0.000534 0.121897 -0.847737 0.421636 -0.591234 -0.024971 1 0 0 0 0 0 0 800059
0.000730 -0.000542 0.121892 -0.951918 0.339549 -0.684958 -0.025003 1 0 0 0 0 0 0 801057
0.000720 -0.000527 0.121881 -0.945002 0.032609 -0.593792 -0.025034 1 0 0 0 0 0 0 802058
0.000702 -0.000534 0.121866 -0.831417 0.283423 -0.544211 -0.025064 1 0 0 0 0 0 0 803030
0.000693 -0.000537 0.121861 -0.937783 0.266564 -0.660863 -0.025096 1 0 0 0 0 0 0 804054
0.000688 -0.000539 0.121859 -1.007489 0.243835 -0.715743 -0.025128 1 0 0 0 0 0 0 805054
0.000667 -0.000535 0.121838 -0.791316 0.169615 -0.460804 -0.025159 1 0 0 0 0 0 0 806063
0.000657 -0.000533 0.121831 -0.905795 0.186648 -0.613164 -0.025190 1 0 0 0 0 0 0 807061
0.000651 -0.000533 0.121828 -0.985338 0.200356 -0.691310 -0.025221 1 0 0 0 0 0 0 808057
0.000635 -0.000546 0.121817 -0.849765 0.395486 -0.582532 -0.025253 1 0 0 0 0 0 0 809057
0.000628 -0.000553 0.121813 -0.938536 0.329535 -0.666685 -0.025284 1 0 0 0 0 0 0 810056
0.000605 -0.000552 0.121791 -0.745953 0.218625 -0.432588 -0.025315 1 0 0 0 0 0 0 811057
0.000593 -0.000551 0.121783 -0.873246 0.215863 -0.593521 -0.025346 1 0 0 0 0 0 0 812047
0.000588 -0.000551 0.121780 -0.959324 0.219521 -0.674778 -0.025377 1 0 0 0 0 0 0 813042
0.000585 -0.000551 0.121779 -1.005028 0.221855 -0.706282 -0.025409 1 0 0 0 0 0 0 814051
0.000570 -0.000565 0.121769 -0.850831 0.410779 -0.578725 -0.025440 1 0 0 0 0 0 0 815055
0.000563 -0.000572 0.121765 -0.929926 0.341870 -0.656248 -0.025471 1 0 0 0 0 0 0 816056
0.000546 -0.000589 0.121753 -0.807617 0.478614 -0.556640 -0.025502 1 0 0 0 0 0 0 817051
0.000532 -0.000579 0.121739 -0.829134 0.132773 -0.508146 -0.025534 1 0 0 0 0 0 0 818056
0.000525 -0.000574 0.121734 -0.921652 0.161130 -0.623674 -0.025565 1 0 0 0 0 0 0 819057
0.000508 -0.000586 0.121722 -0.798668 0.382786 -0.538274 -0.025596 1 0 0 0 0 0 0 820060
0.000500 -0.000592 0.121717 -0.893846 0.332313 -0.632045 -0.025627 1 0 0 0 0 0 0 821051
0.000496 -0.000595 0.121716 -0.957434 0.290913 -0.677795 -0.025659 1 0 0 0 0 0 0 822055
0.000480 -0.000610 0.121705 -0.813682 0.456050 -0.555840 -0.025690 1 0 0 0 0 0 0 823057
0.000473 -0.000618 0.121701 -0.897808 0.375365 -0.635696 -0.025721 1 0 0 0 0 0 0 824055
0.000469 -0.000622 0.121700 -0.955817 0.318674 -0.676464 -0.025753 1 0 0 0 0 0 0 825055
0.000454 -0.000638 0.121689 -0.809350 0.476100 -0.552589 -0.025784 1 0 0 0 0 0 0 826055
0.000446 -0.000646 0.121685 -0.892026 0.391642 -0.631894 -0.025815 1 0 0 0 0 0 0 827057
0.000443 -0.000650 0.121684 -0.949287 0.333082 -0.672457 -0.025846 1 0 0 0 0 0 0 828046
0.000427 -0.000666 0.121673 -0.802519 0.489486 -0.548379 -0.025877 1 0 0 0 0 0 0 829045
0.000420 -0.000674 0.121669 -0.884973 0.404655 -0.627715 -0.025909 1 0 0 0 0 0 0 830055
0.000397 -0.000673 0.121647 -0.689854 0.283710 -0.391073 -0.025940 1 0 0 0 0 0 0 831052
0.000386 -0.000673 0.121639 -0.814905 0.276592 -0.551717 -0.025971 1 0 0 0 0 0 0 832053
0.000380 -0.000673 0.121637 -0.899851 0.278082 -0.632839 -0.026003 1 0 0 0 0 0 0 833058
0.000364 -0.000686 0.121625 -0.767651 0.466425 -0.523910 -0.026034 1 0 0 0 0 0 0 834058
0.000356 -0.000693 0.121621 -0.857203 0.397904 -0.608849 -0.026065 1 0 0 0 0 0 0 835057
0.000353 -0.000697 0.121620 -0.917886 0.347326 -0.651408 -0.026096 1 0 0 0 0 0 0 836057
0.000337 -0.000713 0.121609 -0.773055 0.507504 -0.527636 -0.026128 1 0 0 0 0 0 0 837058
0.000330 -0.000721 0.121605 -0.856125 0.424825 -0.607350 -0.026159 1 0 0 0 0 0 0 838058
0.000313 -0.000738 0.121593 -0.736394 0.554110 -0.507504 -0.026190 1 0 0 0 0 0 0 839058
0.000304 -0.000747 0.121589 -0.833282 0.454557 -0.596784 -0.026221 1 0 0 0 0 0 0 840044
0.000300 -0.000752 0.121588 -0.897765 0.388316 -0.640985 -0.026252 1 0 0 0 0 0 0 841051
0.000285 -0.000768 0.121577 -0.754950 0.540475 -0.517505 -0.026283 1 0 0 0 0 0 0 842041
0.000277 -0.000776 0.121573 -0.838878 0.454018 -0.597550 -0.026315 1 0 0 0 0 0 0 843051
0.000273 -0.000780 0.121571 -0.896707 0.394472 -0.638392 -0.026346 1 0 0 0 0 0 0 844041
0.000258 -0.000796 0.121560 -0.750674 0.549939 -0.513572 -0.026377 1 0 0 0 0 0 0 845050
0.000251 -0.000804 0.121557 -0.832853 0.465242 -0.593264 -0.026409 1 0 0 0 0 0 0 846051
0.000247 -0.000808 0.121555 -0.889805 0.406591 -0.633969 -0.026440 1 0 0 0 0 0 0 847041
0.000245 -0.000810 0.121555 -0.920354 0.375744 -0.649975 -0.026471 1 0 0 0 0 0 0 848049
0.000231 -0.000825 0.121544 -0.759365 0.547007 -0.515189 -0.026502 1 0 0 0 0 0 0 849040
0.000224 -0.000833 0.121540 -0.833845 0.470499 -0.591389 -0.026534 1 0 0 0 0 0 0 850049
0.000220 -0.000836 0.121539 -0.886959 0.415970 -0.630871 -0.026565 1 0 0 0 0 0 0 851040
0.000205 -0.000852 0.121528 -0.738684 0.573799 -0.505276 -0.026596 1 0 0 0 0 0 0 852049
0.000198 -0.000860 0.121524 -0.819548 0.490496 -0.584924 -0.026628 1 0 0 0 0 0 0 853055
0.000194 -0.000864 0.121523 -0.875857 0.432582 -0.625632 -0.026659 1 0 0 0 0 0 0 854059
0.000179 -0.000880 0.121512 -0.729320 0.588670 -0.500363 -0.026692 1 0 0 0 0 0 0 855127
0.000172 -0.000888 0.121508 -0.810933 0.504566 -0.580210 -0.026724 1 0 0 0 0 0 0 856137
0.000168 -0.000892 0.121507 -0.867588 0.446261 -0.620989 -0.026755 1 0 0 0 0 0 0 857137
0.000166 -0.000894 0.121506 -0.897939 0.415583 -0.636991 -0.026786 1 0 0 0 0 0 0 858127
0.000152 -0.000909 0.121496 -0.737087 0.586713 -0.501753 -0.026817 1 0 0 0 0 0 0 859123
0.000145 -0.000916 0.121492 -0.811287 0.510454 -0.578106 -0.026848 1 0 0 0 0 0 0 860107
0.000141 -0.000920 0.121490 -0.864278 0.456109 -0.617687 -0.026880 1 0 0 0 0 0 0 861130
0.000140 -0.000922 0.121490 -0.892781 0.427402 -0.633258 -0.026911 1 0 0 0 0 0 0 862123
0.000139 -0.000923 0.121490 -0.907642 0.413038 -0.639250 -0.026940 1 0 0 0 0 0 0 863042
0.000138 -0.000923 0.121490 -0.915654 0.406080 -0.641878 -0.026971 1 0 0 0 0 0 0 864055
0.000125 -0.000937 0.121479 -0.743517 0.589203 -0.501642 -0.027002 1 0 0 0 0 0 0 865042
0.000118 -0.000944 0.121476 -0.812014 0.519124 -0.576405 -0.027034 1 0 0 0 0 0 0 866063
0.000115 -0.000948 0.121474 -0.862096 0.467841 -0.615393 -0.027065 1 0 0 0 0 0 0 867063
0.000113 -0.000950 0.121474 -0.889151 0.440690 -0.630745 -0.027096 1 0 0 0 0 0 0 868056
0.000099 -0.000965 0.121463 -0.726758 0.613461 -0.494963 -0.027128 1 0 0 0 0 0 0 869057
0.000092 -0.000972 0.121459 -0.800024 0.538255 -0.571369 -0.027159 1 0 0 0 0 0 0 870056
0.000089 -0.000976 0.121458 -0.852487 0.484441 -0.610943 -0.027190 1 0 0 0 0 0 0 871057
0.000087 -0.000978 0.121458 -0.880743 0.456022 -0.626508 -0.027221 1 0 0 0 0 0 0 872056
0.000086 -0.000979 0.121457 -0.895540 0.441843 -0.632559 -0.027253 1 0 0 0 0 0 0 873056
0.000086 -0.000979 0.121457 -0.903435 0.434957 -0.635144 -0.027283 1 0 0 0 0 0 0 874037
0.000086 -0.000979 0.121457 -0.907926 0.431738 -0.636522 -0.027314 1 0 0 0 0 0 0 875033
0.000072 -0.000993 0.121447 -0.734130 0.616648 -0.495548 -0.027346 1 0 0 0 0 0 0 876029
0.000066 -0.001000 0.121443 -0.801615 0.547678 -0.570259 -0.027378 1 0 0 0 0 0 0 877057
0.000062 -0.001004 0.121442 -0.851129 0.496949 -0.609218 -0.027408 1 0 0 0 0 0 0 878024
0.000061 -0.001006 0.121441 -0.877956 0.470122 -0.624592 -0.027440 1 0 0 0 0 0 0 879058
0.000060 -0.001006 0.121441 -0.892004 0.456719 -0.630556 -0.027471 1 0 0 0 0 0 0 880054
0.000046 -0.001021 0.121430 -0.723071 0.636442 -0.491040 -0.027503 1 0 0 0 0 0 0 881058
0.000040 -0.001028 0.121427 -0.792853 0.564966 -0.566337 -0.027534 1 0 0 0 0 0 0 882055
0.000036 -0.001031 0.121425 -0.843552 0.513031 -0.605546 -0.027565 1 0 0 0 0 0 0 883056
0.000035 -0.001033 0.121425 -0.870923 0.485558 -0.620964 -0.027596 1 0 0 0 0 0 0 884058
0.000034 -0.001034 0.121425 -0.885258 0.471855 -0.626953 -0.027627 1 0 0 0 0 0 0 885049
0.000033 -0.001035 0.121425 -0.892954 0.465237 -0.629517 -0.027659 1 0 0 0 0 0 0 886056
0.000033 -0.001035 0.121425 -0.897309 0.462186 -0.630889 -0.027690 1 0 0 0 0 0 0 887056
0.000033 -0.001035 0.121425 -0.899992 0.460912 -0.631816 -0.027721 1 0 0 0 0 0 0 888055
0.000033 -0.001035 0.121425 -0.901848 0.460518 -0.632608 -0.027753 1 0 0 0 0 0 0 889054
0.000020 -0.001049 0.121414 -0.726809 0.646745 -0.491089 -0.027784 1 0 0 0 0 0 0 890050
0.000013 -0.001056 0.121410 -0.793438 0.578644 -0.565821 -0.027815 1 0 0 0 0 0 0 891059
0.000010 -0.001059 0.121409 -0.842559 0.528402 -0.604812 -0.027846 1 0 0 0 0 0 0 892050
0.000008 -0.001061 0.121409 -0.869147 0.501788 -0.620160 -0.027878 1 0 0 0 0 0 0 893056
0.000007 -0.001062 0.121409 -0.883072 0.488507 -0.626092 -0.027908 1 0 0 0 0 0 0 894037
0.000007 -0.001062 0.121409 -0.890565 0.482119 -0.628657 -0.027940 1 0 0 0 0 0 0 895052
-0.000006 -0.001077 0.121398 -0.718403 0.665265 -0.487584 -0.027971 1 0 0 0 0 0 0 896048
-0.000013 -0.001084 0.121394 -0.786369 0.595743 -0.562576 -0.028003 1 0 0 0 0 0 0 897057
-0.000016 -0.001087 0.121393 -0.836144 0.544800 -0.601675 -0.028034 1 0 0 0 0 0 0 898053
-0.000018 -0.001089 0.121392 -0.863043 0.517820 -0.617050 -0.028065 1 0 0 0 0 0 0 899057
-0.000019 -0.001090 0.121392 -0.877142 0.504395 -0.623006 -0.028096 1 0 0 0 0 0 0 900056
-0.000019 -0.001090 0.121392 -0.884698 0.497915 -0.625545 -0.028128 1 0 0 0 0 0 0 901055
-0.000019 -0.001090 0.121392 -0.888974 0.494947 -0.626891 -0.028159 1 0 0 0 0 0 0 902055
-0.000019 -0.001091 0.121392 -0.891611 0.493725 -0.627810 -0.028190 1 0 0 0 0 0 0 903056
-0.000020 -0.001091 0.121392 -0.893422 0.493379 -0.628595 -0.028221 1 0 0 0 0 0 0 904055
-0.000020 -0.001091 0.121392 -0.894820 0.493489 -0.629323 -0.028253 1 0 0 0 0 0 0 905055
-0.000020 -0.001091 0.121392 -0.895993 0.493805 -0.630010 -0.028283 1 0 0 0 0 0 0 906033
-0.000020 -0.001091 0.121392 -0.897152 0.494276 -0.630761 -0.028317 1 0 0 0 0 0 0 907109
-0.000033 -0.001105 0.121382 -0.721825 0.680858 -0.488852 -0.028348 1 0 0 0 0 0 0 908122
-0.000039 -0.001112 0.121378 -0.788069 0.613132 -0.563649 -0.028379 1 0 0 0 0 0 0 909104
-0.000043 -0.001115 0.121377 -0.837006 0.563111 -0.602688 -0.028411 1 0 0 0 0 0 0 910118
-0.000044 -0.001117 0.121376 -0.863462 0.536606 -0.618026 -0.028442 1 0 0 0 0 0 0 911105
-0.000045 -0.001118 0.121376 -0.877361 0.523402 -0.623973 -0.028473 1 0 0 0 0 0 0 912117
-0.000045 -0.001118 0.121376 -0.884795 0.517052 -0.626513 -0.028505 1 0 0 0 0 0 0 913117
-0.000046 -0.001118 0.121376 -0.888981 0.514142 -0.627836 -0.028535 1 0 0 0 0 0 0 914103
-0.000046 -0.001118 0.121376 -0.891522 0.512946 -0.628715 -0.028565 1 0 0 0 0 0 0 915047
-0.000046 -0.001118 0.121376 -0.893314 0.512625 -0.629474 -0.028596 1 0 0 0 0 0 0 916039
-0.000046 -0.001118 0.121376 -0.894685 0.512749 -0.630194 -0.028627 1 0 0 0 0 0 0 917048
-0.000046 -0.001118 0.121376 -0.895865 0.513088 -0.630893 -0.028658 1 0 0 0 0 0 0 918038
-0.000046 -0.001118 0.121376 -0.896950 0.513549 -0.631578 -0.028690 1 0 0 0 0 0 0 919048
-0.000046 -0.001119 0.121376 -0.897963 0.514040 -0.632265 -0.028721 1 0 0 0 0 0 0 920038
-0.000046 -0.001119 0.121376 -0.898979 0.514584 -0.632966 -0.028752 1 0 0 0 0 0 0 921046
-0.000046 -0.001119 0.121376 -0.899967 0.515120 -0.633643 -0.028783 1 0 0 0 0 0 0 922038
-0.000046 -0.001119 0.121376 -0.900956 0.515683 -0.634337 -0.028815 1 0 0 0 0 0 0 923048
-0.000046 -0.001119 0.121376 -0.901934 0.516229 -0.635026 -0.028846 1 0 0 0 0 0 0 924040
-0.000046 -0.001119 0.121376 -0.902907 0.516788 -0.635706 -0.028877 1 0 0 0 0 0 0 925047
-0.000046 -0.001119 0.121376 -0.903896 0.517351 -0.636407 -0.028909 1 0 0 0 0 0 0 926049
-0.000046 -0.001119 0.121376 -0.904872 0.517909 -0.637095 -0.028940 1 0 0 0 0 0 0 927046
-0.000046 -0.001119 0.121376 -0.905844 0.518469 -0.637774 -0.028971 1 0 0 0 0 0 0 928053
-0.000059 -0.001132 0.121365 -0.730403 0.705146 -0.495635 -0.029003 1 0 0 0 0 0 0 929061
-0.000065 -0.001139 0.121362 -0.796510 0.637599 -0.570448 -0.029034 1 0 0 0 0 0 0 930055
-0.000069 -0.001143 0.121360 -0.845320 0.587656 -0.609482 -0.029064 1 0 0 0 0 0 0 931032
-0.000070 -0.001145 0.121360 -0.871757 0.561213 -0.624824 -0.029096 1 0 0 0 0 0 0 932045
-0.000071 -0.001145 0.121360 -0.885597 0.548047 -0.630764 -0.029127 1 0 0 0 0 0 0 933041
-0.000072 -0.001146 0.121360 -0.893021 0.541712 -0.633290 -0.029158 1 0 0 0 0 0 0 934044
-0.000072 -0.001146 0.121360 -0.897223 0.538834 -0.634633 -0.029190 1 0 0 0 0 0 0 935050
-0.000072 -0.001146 0.121360 -0.899792 0.537657 -0.635527 -0.029221 1 0 0 0 0 0 0 936044
-0.000072 -0.001146 0.121360 -0.901571 0.537374 -0.636282 -0.029252 1 0 0 0 0 0 0 937043
-0.000072 -0.001146 0.121360 -0.902932 0.537512 -0.637001 -0.029283 1 0 0 0 0 0 0 938044
-0.000072 -0.001146 0.121360 -0.904095 0.537857 -0.637681 -0.029315 1 0 0 0 0 0 0 939044
-0.000072 -0.001146 0.121360 -0.905166 0.538326 -0.638361 -0.029346 1 0 0 0 0 0 0 940042
-0.000072 -0.001146 0.121360 -0.906178 0.538848 -0.639054 -0.029377 1 0 0 0 0 0 0 941041
-0.000072 -0.001146 0.121360 -0.907169 0.539393 -0.639729 -0.029409 1 0 0 0 0 0 0 942051
-0.000072 -0.001146 0.121360 -0.908134 0.539946 -0.640394 -0.029439 1 0 0 0 0 0 0 943031
-0.000072 -0.001146 0.121360 -0.909122 0.540518 -0.641090 -0.029471 1 0 0 0 0 0 0 944045
-0.000072 -0.001146 0.121360 -0.910086 0.541090 -0.641770 -0.029502 1 0 0 0 0 0 0 945044
-0.000072 -0.001146 0.121360 -0.911051 0.541664 -0.642450 -0.029533 1 0 0 0 0 0 0 946045
-0.000066 -0.001165 0.121370 -0.986784 0.792988 -0.779778 -0.029565 1 0 0 0 0 0 0 947044
-0.000064 -0.001174 0.121373 -0.960213 0.700647 -0.709515 -0.029596 1 0 0 0 0 0 0 948042
-0.000062 -0.001179 0.121374 -0.940911 0.633272 -0.673564 -0.029627 1 0 0 0 0 0 0 949040
-0.000062 -0.001181 0.121375 -0.931114 0.597864 -0.660274 -0.029658 1 0 0 0 0 0 0 950044
-0.000061 -0.001182 0.121375 -0.926609 0.580284 -0.655960 -0.029690 1 0 0 0 0 0 0 951043
-0.000061 -0.001183 0.121375 -0.924854 0.571796 -0.654886 -0.029721 1 0 0 0 0 0 0 952043
-0.000061 -0.001183 0.121375 -0.924442 0.567862 -0.654956 -0.029752 1 0 0 0 0 0 0 953040
-0.000061 -0.001183 0.121375 -0.924738 0.566177 -0.655423 -0.029783 1 0 0 0 0 0 0 954042
-0.000061 -0.001183 0.121375 -0.925363 0.565645 -0.656048 -0.029815 1 0 0 0 0 0 0 955046
-0.000061 -0.001183 0.121375 -0.926143 0.565663 -0.656690 -0.029845 1 0 0 0 0 0 0 956025
-0.000061 -0.001183 0.121375 -0.927053 0.565972 -0.657379 -0.029877 1 0 0 0 0 0 0 957044
-0.000061 -0.001183 0.121375 -0.927952 0.566411 -0.658054 -0.029908 1 0 0 0 0 0 0 958025
-0.000061 -0.001183 0.121375 -0.928921 0.566956 -0.658748 -0.029940 1 0 0 0 0 0 0 959043
-0.000061 -0.001183 0.121375 -0.929878 0.567508 -0.659435 -0.029971 1 0 0 0 0 0 0 960042
-0.000061 -0.001183 0.121375 -0.930839 0.568073 -0.660129 -0.030002 1 0 0 0 0 0 0 961041
-0.000061 -0.001183 0.121375 -0.931808 0.568663 -0.660818 -0.030033 1 0 0 0 0 0 0 962042
-0.000061 -0.001183 0.121375 -0.932775 0.569244 -0.661500 -0.030065 1 0 0 0 0 0 0 963043
-0.000061 -0.001183 0.121375 -0.933747 0.569846 -0.662193 -0.030096 1 0 0 0 0 0 0 964042
-0.000061 -0.001183 0.121375 -0.934715 0.570428 -0.662876 -0.030127 1 0 0 0 0 0 0 965044
-0.000061 -0.001183 0.121375 -0.935676 0.571013 -0.663557 -0.030158 1 0 0 0 0 0 0 966035
-0.000061 -0.001183 0.121375 -0.936653 0.571610 -0.664250 -0.030190 1 0 0 0 0 0 0 967043
-0.000061 -0.001183 0.121375 -0.937626 0.572213 -0.664943 -0.030221 1 0 0 0 0 0 0 968043
-0.000061 -0.001183 0.121375 -0.938591 0.572793 -0.665624 -0.030252 1 0 0 0 0 0 0 969041
-0.000061 -0.001183 0.121375 -0.939561 0.573384 -0.666312 -0.030283 1 0 0 0 0 0 0 970042
-0.000061 -0.001183 0.121375 -0.940531 0.573976 -0.667000 -0.030315 1 0 0 0 0 0 0 971043
-0.000061 -0.001183 0.121375 -0.941503 0.574579 -0.667693 -0.030346 1 0 0 0 0 0 0 972042
-0.000061 -0.001183 0.121375 -0.942470 0.575161 -0.668375 -0.030377 1 0 0 0 0 0 0 973042
-0.000061 -0.001183 0.121375 -0.943438 0.575750 -0.669061 -0.030408 1 0 0 0 0 0 0 974041
-0.000061 -0.001183 0.121375 -0.944484 0.576389 -0.669803 -0.030442 1 0 0 0 0 0 0 975120
-0.000061 -0.001183 0.121375 -0.945461 0.576994 -0.670500 -0.030473 1 0 0 0 0 0 0 976124
-0.000061 -0.001183 0.121375 -0.946426 0.577570 -0.671165 -0.030504 1 0 0 0 0 0 0 977110
-0.000061 -0.001183 0.121375 -0.947390 0.578162 -0.671862 -0.030536 1 0 0 0 0 0 0 978116
-0.000061 -0.001183 0.121375 -0.948350 0.578748 -0.672544 -0.030567 1 0 0 0 0 0 0 979107
-0.000061 -0.001183 0.121375 -0.949331 0.579356 -0.673244 -0.030598 1 0 0 0 0 0 0 980115
-0.000061 -0.001183 0.121375 -0.950284 0.579929 -0.673916 -0.030629 1 0 0 0 0 0 0 981101
-0.000061 -0.001183 0.121375 -0.951270 0.580530 -0.674615 -0.030661 1 0 0 0 0 0 0 982119
-0.000061 -0.001183 0.121375 -0.952225 0.581113 -0.675292 -0.030692 1 0 0 0 0 0 0 983104
-0.000061 -0.001183 0.121375 -0.953210 0.581723 -0.675995 -0.030723 1 0 0 0 0 0 0 984116
-0.000061 -0.001183 0.121375 -0.954163 0.582297 -0.676667 -0.030754 1 0 0 0 0 0 0 985102
-0.000061 -0.001183 0.121375 -0.955147 0.582897 -0.677365 -0.030786 1 0 0 0 0 0 0 986118
-0.000061 -0.001183 0.121375 -0.956102 0.583479 -0.678042 -0.030817 1 0 0 0 0 0 0 987103
-0.000061 -0.001183 0.121375 -0.957088 0.584090 -0.678745 -0.030848 1 0 0 0 0 0 0 988116
-0.000061 -0.001183 0.121375 -0.958040 0.584663 -0.679417 -0.030879 1 0 0 0 0 0 0 989101
-0.000055 -0.001202 0.121385 -1.033954 0.836546 -0.816848 -0.030911 1 0 0 0 0 0 0 990117
-0.000053 -0.001211 0.121389 -1.007430 0.744361 -0.746743 -0.030942 1 0 0 0 0 0 0 991103
-0.000051 -0.001216 0.121390 -0.988169 0.677078 -0.710877 -0.030973 1 0 0 0 0 0 0 992116
-0.000050 -0.001218 0.121391 -0.978353 0.641695 -0.697592 -0.031004 1 0 0 0 0 0 0 993100
-0.000050 -0.001219 0.121391 -0.973882 0.624183 -0.693301 -0.031036 1 0 0 0 0 0 0 994116
-0.000050 -0.001220 0.121391 -0.972123 0.615717 -0.692232 -0.031067 1 0 0 0 0 0 0 995103
-0.000050 -0.001220 0.121391 -0.971723 0.611786 -0.692313 -0.031098 1 0 0 0 0 0 0 996101
-0.000050 -0.001220 0.121391 -0.972023 0.610146 -0.692805 -0.031129 1 0 0 0 0 0 0 997117
-0.000050 -0.001220 0.121391 -0.972639 0.609613 -0.693412 -0.031160 1 0 0 0 0 0 0 998099
-0.000050 -0.001220 0.121391 -0.973393 0.609629 -0.694037 -0.031190 1 0 0 0 0 0 0 999045
-0.000050 -0.001220 0.121391 -0.974276 0.609959 -0.694713 -0.031221 1 0 0 0 0 0 1 35
-0.000050 -0.001220 0.121391 -0.975216 0.610427 -0.695422 -0.031252 1 0 0 0 0 0 1 1044
-0.000050 -0.001220 0.121391 -0.976165 0.610975 -0.696106 -0.031283 1 0 0 0 0 0 1 2035
-0.000050 -0.001220 0.121391 -0.977135 0.611541 -0.696803 -0.031315 1 0 0 0 0 0 1 3046
-0.000050 -0.001220 0.121391 -0.978095 0.612129 -0.697503 -0.031346 1 0 0 0 0 0 1 4035
-0.000050 -0.001220 0.121391 -0.979102 0.612745 -0.698204 -0.031378 1 0 0 0 0 0 1 5060
-0.000050 -0.001220 0.121391 -0.980048 0.613340 -0.698891 -0.031408 1 0 0 0 0 0 1 6041
-0.000050 -0.001220 0.121391 -0.981043 0.613962 -0.699602 -0.031440 1 0 0 0 0 0 1 7062
-0.000044 -0.001239 0.121401 -1.057021 0.866142 -0.836977 -0.031471 1 0 0 0 0 0 1 8044
-0.000041 -0.001248 0.121404 -1.030509 0.773998 -0.766992 -0.031502 1 0 0 0 0 0 1 9046
-0.000040 -0.001253 0.121406 -1.011245 0.706727 -0.731162 -0.031533 1 0 0 0 0 0 1 10038
-0.000039 -0.001255 0.121406 -1.001442 0.671385 -0.717910 -0.031564 1 0 0 0 0 0 1 11036
-0.000039 -0.001256 0.121406 -0.996986 0.653883 -0.713631 -0.031596 1 0 0 0 0 0 1 12042
-0.000039 -0.001257 0.121406 -0.995220 0.645437 -0.712575 -0.031627 1 0 0 0 0 0 1 13038
-0.000039 -0.001257 0.121406 -0.994847 0.641544 -0.712671 -0.031658 1 0 0 0 0 0 1 14044
-0.000039 -0.001257 0.121406 -0.995140 0.639916 -0.713161 -0.031690 1 0 0 0 0 0 1 15045
-0.000039 -0.001258 0.121406 -0.995786 0.639412 -0.713779 -0.031721 1 0 0 0 0 0 1 16040
-0.000039 -0.001258 0.121406 -0.996589 0.639479 -0.714457 -0.031752 1 0 0 0 0 0 1 17041
-0.000039 -0.001258 0.121406 -0.997477 0.639809 -0.715154 -0.031783 1 0 0 0 0 0 1 18039
-0.000039 -0.001258 0.121406 -0.998419 0.640300 -0.715854 -0.031815 1 0 0 0 0 0 1 19042
-0.000039 -0.001258 0.121406 -0.999380 0.640870 -0.716549 -0.031846 1 0 0 0 0 0 1 20039
-0.000039 -0.001258 0.121406 -1.000363 0.641470 -0.717262 -0.031878 1 0 0 0 0 0 1 21054
-0.000039 -0.001258 0.121406 -1.001332 0.642080 -0.717973 -0.031909 1 0 0 0 0 0 1 22046
-0.000039 -0.001258 0.121406 -1.002319 0.642698 -0.718664 -0.031940 1 0 0 0 0 0 1 23045
-0.000039 -0.001258 0.121406 -1.003285 0.643311 -0.719366 -0.031971 1 0 0 0 0 0 1 24044
-0.000039 -0.001258 0.121406 -1.004262 0.643946 -0.720071 -0.032002 1 0 0 0 0 0 1 25038
-0.000039 -0.001258 0.121406 -1.005242 0.644566 -0.720770 -0.032033 1 0 0 0 0 0 1 26041
-0.000039 -0.001258 0.121406 -1.006304 0.645256 -0.721535 -0.032067 1 0 0 0 0 0 1 27121
-0.000039 -0.001258 0.121406 -1.007277 0.645871 -0.722229 -0.032098 1 0 0 0 0 0 1 28116
-0.000033 -0.001276 0.121416 -1.083398 0.898419 -0.859612 -0.032130 1 0 0 0 0 0 1 29137
-0.000030 -0.001286 0.121420 -1.056896 0.806316 -0.789738 -0.032161 1 0 0 0 0 0 1 30124
-0.000029 -0.001290 0.121421 -1.037639 0.739088 -0.753964 -0.032192 1 0 0 0 0 0 1 31121
-0.000028 -0.001292 0.121422 -1.027847 0.703784 -0.740750 -0.032223 1 0 0 0 0 0 1 32119
-0.000028 -0.001294 0.121422 -1.023375 0.686288 -0.736466 -0.032254 1 0 0 0 0 0 1 33117
-0.000028 -0.001294 0.121422 -1.021633 0.677878 -0.735424 -0.032286 1 0 0 0 0 0 1 34117
-0.000028 -0.001294 0.121422 -1.021262 0.674004 -0.735527 -0.032317 1 0 0 0 0 0 1 35118
-0.000028 -0.001295 0.121422 -1.021557 0.672384 -0.736020 -0.032348 1 0 0 0 0 0 1 36119
-0.000028 -0.001295 0.121422 -1.022176 0.671880 -0.736636 -0.032379 1 0 0 0 0 0 1 37092
-0.000028 -0.001295 0.121422 -1.023019 0.671994 -0.737338 -0.032411 1 0 0 0 0 0 1 38115
-0.000028 -0.001295 0.121422 -1.023940 0.672356 -0.738046 -0.032442 1 0 0 0 0 0 1 39127
-0.000028 -0.001295 0.121422 -1.024864 0.672855 -0.738750 -0.032473 1 0 0 0 0 0 1 40116
-0.000028 -0.001295 0.121422 -1.025832 0.673446 -0.739456 -0.032504 1 0 0 0 0 0 1 41116
-0.000028 -0.001295 0.121422 -1.026804 0.674053 -0.740165 -0.032536 1 0 0 0 0 0 1 42114
-0.000028 -0.001295 0.121422 -1.027790 0.674679 -0.740888 -0.032567 1 0 0 0 0 0 1 43121
-0.000028 -0.001295 0.121422 -1.028757 0.675298 -0.741568 -0.032598 1 0 0 0 0 0 1 44094
-0.000028 -0.001295 0.121422 -1.029730 0.675940 -0.742282 -0.032629 1 0 0 0 0 0 1 45091
-0.000028 -0.001295 0.121422 -1.030746 0.676607 -0.743016 -0.032661 1 0 0 0 0 0 1 46123
-0.000028 -0.001295 0.121422 -1.031731 0.677254 -0.743726 -0.032692 1 0 0 0 0 0 1 47122
-0.000028 -0.001295 0.121422 -1.032699 0.677889 -0.744424 -0.032723 1 0 0 0 0 0 1 48103
-0.000028 -0.001295 0.121422 -1.033699 0.678546 -0.745144 -0.032754 1 0 0 0 0 0 1 49117
-0.000028 -0.001295 0.121422 -1.034697 0.679201 -0.745864 -0.032786 1 0 0 0 0 0 1 50129
-0.000028 -0.001295 0.121422 -1.035676 0.679844 -0.746570 -0.032817 1 0 0 0 0 0 1 51122
-0.000028 -0.001295 0.121422 -1.036656 0.680487 -0.747276 -0.032848 1 0 0 0 0 0 1 52116
-0.000028 -0.001295 0.121422 -1.037642 0.681134 -0.747987 -0.032879 1 0 0 0 0 0 1 53115
-0.000028 -0.001295 0.121422 -1.038637 0.681787 -0.748704 -0.032911 1 0 0 0 0 0 1 54124
-0.000028 -0.001295 0.121422 -1.039593 0.682415 -0.749394 -0.032941 1 0 0 0 0 0 1 55094
-0.000028 -0.001295 0.121422 -1.040603 0.683078 -0.750122 -0.032973 1 0 0 0 0 0 1 56118
-0.000028 -0.001295 0.121422 -1.041586 0.683724 -0.750830 -0.033004 1 0 0 0 0 0 1 57115
-0.000028 -0.001295 0.121422 -1.042575 0.684373 -0.751543 -0.033036 1 0 0 0 0 0 1 58118
-0.000028 -0.001295 0.121422 -1.043562 0.685020 -0.752254 -0.033067 1 0 0 0 0 0 1 59118
-0.000028 -0.001295 0.121422 -1.044535 0.685659 -0.752956 -0.033098 1 0 0 0 0 0 1 60105
-0.000028 -0.001295 0.121422 -1.045530 0.686313 -0.753673 -0.033129 1 0 0 0 0 0 1 61114
-0.000028 -0.001295 0.121422 -1.046502 0.686950 -0.754374 -0.033160 1 0 0 0 0 0 1 62099
-0.000028 -0.001295 0.121422 -1.047491 0.687600 -0.755087 -0.033192 1 0 0 0 0 0 1 63102
-0.000028 -0.001295 0.121422 -1.048488 0.688254 -0.755805 -0.033223 1 0 0 0 0 0 1 64113
-0.000028 -0.001295 0.121422 -1.049460 0.688892 -0.756506 -0.033254 1 0 0 0 0 0 1 65099
-0.000028 -0.001295 0.121422 -1.050461 0.689550 -0.757228 -0.033286 1 0 0 0 0 0 1 66114
-0.000028 -0.001295 0.121422 -1.051434 0.690189 -0.757930 -0.033317 1 0 0 0 0 0 1 67101
-0.000041 -0.001309 0.121411 -0.875132 0.877693 -0.614704 -0.033348 1 0 0 0 0 0 1 68111
-0.000047 -0.001316 0.121407 -0.940787 0.810887 -0.689448 -0.033379 1 0 0 0 0 0 1 69097
-0.000050 -0.001319 0.121406 -0.989401 0.761352 -0.728538 -0.033411 1 0 0 0 0 0 1 70113
-0.000052 -0.001321 0.121406 -1.015640 0.735058 -0.743862 -0.033439 1 0 0 0 0 0 1 71034
-0.000053 -0.001322 0.121406 -1.029422 0.722054 -0.749817 -0.033471 1 0 0 0 0 0 1 72033
-0.000053 -0.001322 0.121406 -1.036839 0.715836 -0.752385 -0.033502 1 0 0 0 0 0 1 73043
-0.000054 -0.001322 0.121405 -1.041004 0.713036 -0.753727 -0.033533 1 0 0 0 0 0 1 74033
-0.000054 -0.001322 0.121405 -1.043601 0.711967 -0.754671 -0.033565 1 0 0 0 0 0 1 75044
-0.000054 -0.001322 0.121405 -1.045366 0.711766 -0.755432 -0.033596 1 0 0 0 0 0 1 76034
-0.000054 -0.001322 0.121405 -1.046739 0.711999 -0.756178 -0.033627 1 0 0 0 0 0 1 77041
-0.000054 -0.001323 0.121405 -1.047914 0.712430 -0.756888 -0.033658 1 0 0 0 0 0 1 78033
-0.000054 -0.001323 0.121405 -1.048998 0.712990 -0.757595 -0.033689 1 0 0 0 0 0 1 79034
-0.000054 -0.001323 0.121405 -1.050010 0.713598 -0.758299 -0.033721 1 0 0 0 0 0 1 80035
-0.000054 -0.001323 0.121405 -1.051017 0.714248 -0.759007 -0.033752 1 0 0 0 0 0 1 81051
-0.000054 -0.001323 0.121405 -1.052009 0.714877 -0.759705 -0.033783 1 0 0 0 0 0 1 82044
-0.000054 -0.001323 0.121405 -1.052995 0.715543 -0.760415 -0.033815 1 0 0 0 0 0 1 83055
-0.000054 -0.001323 0.121405 -1.053967 0.716203 -0.761116 -0.033846 1 0 0 0 0 0 1 84053
-0.000054 -0.001323 0.121405 -1.054932 0.716845 -0.761814 -0.033877 1 0 0 0 0 0 1 85037
-0.000054 -0.001323 0.121405 -1.055892 0.717510 -0.762507 -0.033908 1 0 0 0 0 0 1 86031
-0.000067 -0.001336 0.121395 -0.879552 0.905060 -0.619050 -0.033940 1 0 0 0 0 0 1 87047
-0.000073 -0.001343 0.121391 -0.945091 0.838395 -0.693836 -0.033971 1 0 0 0 0 0 1 88042
-0.000077 -0.001347 0.121390 -0.993641 0.788926 -0.732929 -0.034003 1 0 0 0 0 0 1 89056
-0.000078 -0.001349 0.121389 -1.019902 0.762730 -0.748301 -0.034034 1 0 0 0 0 0 1 90049
-0.000079 -0.001349 0.121389 -1.033649 0.749720 -0.754232 -0.034064 1 0 0 0 0 0 1 91022
-0.000080 -0.001350 0.121389 -1.041016 0.743520 -0.756786 -0.034095 1 0 0 0 0 0 1 92020
-0.000080 -0.001350 0.121389 -1.045195 0.740749 -0.758135 -0.034126 1 0 0 0 0 0 1 93019
-0.000080 -0.001350 0.121389 -1.047784 0.739704 -0.759070 -0.034159 1 0 0 0 0 0 1 94046
-0.000080 -0.001350 0.121389 -1.049543 0.739515 -0.759846 -0.034190 1 0 0 0 0 0 1 95049
-0.000080 -0.001350 0.121389 -1.050905 0.739752 -0.760558 -0.034221 1 0 0 0 0 0 1 96036
-0.000080 -0.001350 0.121389 -1.052059 0.740211 -0.761266 -0.034252 1 0 0 0 0 0 1 97038
-0.000093 -0.001364 0.121378 -0.875818 0.927628 -0.617617 -0.034284 1 0 0 0 0 0 1 98051
-0.000100 -0.001371 0.121375 -0.941319 0.861043 -0.692445 -0.034315 1 0 0 0 0 0 1 99051
-0.000103 -0.001375 0.121373 -0.989795 0.811568 -0.731523 -0.034345 1 0 0 0 0 0 1 100022
-0.000104 -0.001376 0.121373 -1.016068 0.785407 -0.746916 -0.034377 1 0 0 0 0 0 1 101043
-0.000105 -0.001377 0.121373 -1.029797 0.772422 -0.752850 -0.034408 1 0 0 0 0 0 1 102020
-0.000106 -0.001378 0.121373 -1.037193 0.766245 -0.755416 -0.034440 1 0 0 0 0 0 1 103050
-0.000106 -0.001378 0.121373 -1.041351 0.763498 -0.756752 -0.034471 1 0 0 0 0 0 1 104050
-0.000106 -0.001378 0.121373 -1.043892 0.762446 -0.757656 -0.034502 1 0 0 0 0 0 1 105043
-0.000106 -0.001378 0.121373 -1.045638 0.762272 -0.758423 -0.034534 1 0 0 0 0 0 1 106046
-0.000106 -0.001378 0.121373 -1.047001 0.762534 -0.759138 -0.034565 1 0 0 0 0 0 1 107048
-0.000119 -0.001392 0.121362 -0.870870 0.949809 -0.615308 -0.034596 1 0 0 0 0 0 1 108047
-0.000126 -0.001399 0.121358 -0.936322 0.883264 -0.690177 -0.034627 1 0 0 0 0 0 1 109047
-0.000129 -0.001402 0.121357 -0.984767 0.833838 -0.729279 -0.034658 1 0 0 0 0 0 1 110019
-0.000131 -0.001404 0.121357 -1.011017 0.807682 -0.744665 -0.034689 1 0 0 0 0 0 1 111036
-0.000131 -0.001405 0.121356 -1.024757 0.794742 -0.750621 -0.034721 1 0 0 0 0 0 1 112047
-0.000132 -0.001405 0.121356 -1.032118 0.788556 -0.753152 -0.034752 1 0 0 0 0 0 1 113050
-0.000132 -0.001406 0.121356 -1.036235 0.785803 -0.754461 -0.034783 1 0 0 0 0 0 1 114021
-0.000132 -0.001406 0.121356 -1.038774 0.784761 -0.755368 -0.034814 1 0 0 0 0 0 1 115019
-0.000132 -0.001406 0.121356 -1.040531 0.784618 -0.756145 -0.034846 1 0 0 0 0 0 1 116047
-0.000132 -0.001406 0.121356 -1.041844 0.784880 -0.756824 -0.034876 1 0 0 0 0 0 1 117018
-0.000132 -0.001406 0.121356 -1.043004 0.785378 -0.757540 -0.034909 1 0 0 0 0 0 1 118047
-0.000132 -0.001406 0.121356 -1.044037 0.785979 -0.758231 -0.034940 1 0 0 0 0 0 1 119050
-0.000132 -0.001406 0.121356 -1.045010 0.786624 -0.758898 -0.034971 1 0 0 0 0 0 1 120041
-0.000145 -0.001420 0.121346 -0.868695 0.974089 -0.614840 -0.035002 1 0 0 0 0 0 1 121031
-0.000152 -0.001426 0.121342 -0.933977 0.907753 -0.689748 -0.035034 1 0 0 0 0 0 1 122045
-0.000155 -0.001430 0.121341 -0.982351 0.858454 -0.728882 -0.035065 1 0 0 0 0 0 1 123047
-0.000157 -0.001432 0.121340 -1.008521 0.832352 -0.744262 -0.035096 1 0 0 0 0 0 1 124046
-0.000158 -0.001433 0.121340 -1.022226 0.819433 -0.750212 -0.035127 1 0 0 0 0 0 1 125047
-0.000158 -0.001433 0.121340 -1.029561 0.813284 -0.752736 -0.035159 1 0 0 0 0 0 1 126046
-0.000158 -0.001433 0.121340 -1.033673 0.810547 -0.754055 -0.035190 1 0 0 0 0 0 1 127049
-0.000158 -0.001433 0.121340 -1.036204 0.809541 -0.754948 -0.035221 1 0 0 0 0 0 1 128048
-0.000158 -0.001433 0.121340 -1.037921 0.809403 -0.755702 -0.035252 1 0 0 0 0 0 1 129044
-0.000158 -0.001433 0.121340 -1.039249 0.809679 -0.756391 -0.035283 1 0 0 0 0 0 1 130040
-0.000158 -0.001433 0.121340 -1.040368 0.810182 -0.757077 -0.035315 1 0 0 0 0 0 1 131047
-0.000158 -0.001433 0.121340 -1.041384 0.810795 -0.757757 -0.035346 1 0 0 0 0 0 1 132047
-0.000158 -0.001433 0.121340 -1.042362 0.811444 -0.758426 -0.035377 1 0 0 0 0 0 1 133052
-0.000171 -0.001447 0.121329 -0.866036 0.998924 -0.614162 -0.035408 1 0 0 0 0 0 1 134039
-0.000178 -0.001454 0.121325 -0.931223 0.932696 -0.689105 -0.035440 1 0 0 0 0 0 1 135056
-0.000181 -0.001458 0.121324 -0.979518 0.883463 -0.728264 -0.035471 1 0 0 0 0 0 1 136046
-0.000183 -0.001459 0.121324 -1.005670 0.857399 -0.743647 -0.035503 1 0 0 0 0 0 1 137056
-0.000184 -0.001460 0.121324 -1.019341 0.844496 -0.749568 -0.035533 1 0 0 0 0 0 1 138045
-0.000184 -0.001461 0.121323 -1.026669 0.838375 -0.752094 -0.035565 1 0 0 0 0 0 1 139056
-0.000184 -0.001461 0.121323 -1.030776 0.835650 -0.753404 -0.035596 1 0 0 0 0 0 1 140045
-0.000184 -0.001461 0.121323 -1.033279 0.834650 -0.754305 -0.035628 1 0 0 0 0 0 1 141055
-0.000184 -0.001461 0.121323 -1.034995 0.834531 -0.755048 -0.035659 1 0 0 0 0 0 1 142055
-0.000185 -0.001461 0.121323 -1.036285 0.834815 -0.755709 -0.035689 1 0 0 0 0 0 1 143032
-0.000185 -0.001461 0.121323 -1.037391 0.835334 -0.756388 -0.035721 1 0 0 0 0 0 1 144040
-0.000185 -0.001461 0.121323 -1.038402 0.835937 -0.757046 -0.035752 1 0 0 0 0 0 1 145031
-0.000185 -0.001461 0.121323 -1.039359 0.836630 -0.757722 -0.035783 1 0 0 0 0 0 1 146040
-0.000185 -0.001461 0.121323 -1.040294 0.837332 -0.758385 -0.035815 1 0 0 0 0 0 1 147040
-0.000198 -0.001475 0.121313 -0.863958 1.024813 -0.613910 -0.035846 1 0 0 0 0 0 1 148031
-0.000204 -0.001482 0.121309 -0.929025 0.958739 -0.688905 -0.035878 1 0 0 0 0 0 1 149063
-0.000207 -0.001485 0.121308 -0.977267 0.909568 -0.728073 -0.035909 1 0 0 0 0 0 1 150056
-0.000209 -0.001487 0.121307 -1.003354 0.883535 -0.743441 -0.035940 1 0 0 0 0 0 1 151043
-0.000210 -0.001488 0.121307 -1.017030 0.870651 -0.749365 -0.035971 1 0 0 0 0 0 1 152047
-0.000210 -0.001488 0.121307 -1.024305 0.864526 -0.751876 -0.036002 1 0 0 0 0 0 1 153032
-0.000210 -0.001489 0.121307 -1.028411 0.861838 -0.753176 -0.036033 1 0 0 0 0 0 1 154034
-0.000211 -0.001489 0.121307 -1.030905 0.860853 -0.754057 -0.036065 1 0 0 0 0 0 1 155037
-0.000211 -0.001489 0.121307 -1.032609 0.860756 -0.754807 -0.036096 1 0 0 0 0 0 1 156051
-0.000211 -0.001489 0.121307 -1.033891 0.861050 -0.755481 -0.036127 1 0 0 0 0 0 1 157038
-0.000211 -0.001489 0.121307 -1.035000 0.861589 -0.756150 -0.036159 1 0 0 0 0 0 1 158052
-0.000224 -0.001503 0.121296 -0.858751 1.048964 -0.611495 -0.036190 1 0 0 0 0 0 1 159048
-0.000230 -0.001510 0.121293 -0.923748 0.982924 -0.686506 -0.036221 1 0 0 0 0 0 1 160047
-0.000234 -0.001513 0.121291 -0.971946 0.933781 -0.725669 -0.036251 1 0 0 0 0 0 1 161018
-0.000235 -0.001515 0.121291 -0.998038 0.907766 -0.741051 -0.036283 1 0 0 0 0 0 1 162017
-0.000236 -0.001516 0.121291 -1.011690 0.894924 -0.746987 -0.036315 1 0 0 0 0 0 1 163039
-0.000236 -0.001516 0.121291 -1.018949 0.888804 -0.749478 -0.036345 1 0 0 0 0 0 1 164018
-0.000237 -0.001516 0.121291 -1.023058 0.886139 -0.750800 -0.036377 1 0 0 0 0 0 1 165045
-0.000237 -0.001516 0.121291 -1.025527 0.885183 -0.751671 -0.036408 1 0 0 0 0 0 1 166042
-0.000237 -0.001517 0.121291 -1.027226 0.885070 -0.752398 -0.036440 1 0 0 0 0 0 1 167051
-0.000237 -0.001517 0.121291 -1.028501 0.885404 -0.753069 -0.036471 1 0 0 0 0 0 1 168049
-0.000237 -0.001517 0.121291 -1.029593 0.885941 -0.753729 -0.036502 1 0 0 0 0 0 1 169051
-0.000237 -0.001517 0.121291 -1.030568 0.886600 -0.754365 -0.036533 1 0 0 0 0 0 1 170042
-0.000237 -0.001517 0.121291 -1.031499 0.887302 -0.755022 -0.036565 1 0 0 0 0 0 1 171048
-0.000237 -0.001517 0.121291 -1.032407 0.888027 -0.755667 -0.036596 1 0 0 0 0 0 1 172046
-0.000237 -0.001517 0.121291 -1.033298 0.888774 -0.756299 -0.036627 1 0 0 0 0 0 1 173045
-0.000255 -0.001512 0.121301 -0.780592 0.830721 -0.898709 -0.036658 1 0 0 0 0 0 1 174045
-0.000265 -0.001510 0.121305 -0.873057 0.851857 -0.826771 -0.036689 1 0 0 0 0 0 1 175017
-0.000269 -0.001509 0.121306 -0.941590 0.868329 -0.789904 -0.036721 1 0 0 0 0 0 1 176045
-0.000272 -0.001508 0.121306 -0.978432 0.877656 -0.776218 -0.036752 1 0 0 0 0 0 1 177047
-0.000286 -0.001522 0.121296 -0.820284 1.069605 -0.626158 -0.036784 1 0 0 0 0 0 1 178047
-0.000293 -0.001529 0.121292 -0.894184 1.005979 -0.699412 -0.036815 1 0 0 0 0 0 1 179048
-0.000297 -0.001532 0.121291 -0.946826 0.958084 -0.738009 -0.036846 1 0 0 0 0 0 1 180047
-0.000298 -0.001534 0.121290 -0.975112 0.932671 -0.753156 -0.036876 1 0 0 0 0 0 1 181017
-0.000299 -0.001535 0.121290 -0.989855 0.920155 -0.759033 -0.036908 1 0 0 0 0 0 1 182045
-0.000300 -0.001535 0.121290 -0.997681 0.914213 -0.761512 -0.036940 1 0 0 0 0 0 1 183047
-0.000300 -0.001535 0.121290 -1.002007 0.911613 -0.762786 -0.036971 1 0 0 0 0 0 1 184040
-0.000300 -0.001535 0.121290 -1.004595 0.910700 -0.763660 -0.037002 1 0 0 0 0 0 1 185044
-0.000300 -0.001535 0.121290 -1.006325 0.910617 -0.764393 -0.037033 1 0 0 0 0 0 1 186043
-0.000300 -0.001535 0.121290 -1.007609 0.910964 -0.765063 -0.037065 1 0 0 0 0 0 1 187046
-0.000300 -0.001535 0.121290 -1.008664 0.911527 -0.765720 -0.037096 1 0 0 0 0 0 1 188044
-0.000300 -0.001535 0.121290 -1.009639 0.912178 -0.766362 -0.037127 1 0 0 0 0 0 1 189044
-0.000300 -0.001535 0.121290 -1.010528 0.912900 -0.767012 -0.037158 1 0 0 0 0 0 1 190041
-0.000300 -0.001535 0.121290 -1.011411 0.913636 -0.767647 -0.037189 1 0 0 0 0 0 1 191034
-0.000300 -0.001535 0.121290 -1.012274 0.914386 -0.768296 -0.037221 1 0 0 0 0 0 1 192040
-0.000300 -0.001535 0.121290 -1.013129 0.915156 -0.768944 -0.037252 1 0 0 0 0 0 1 193045
-0.000300 -0.001535 0.121290 -1.013987 0.915916 -0.769596 -0.037284 1 0 0 0 0 0 1 194046
-0.000300 -0.001535 0.121290 -1.014840 0.916684 -0.770244 -0.037315 1 0 0 0 0 0 1 195048
-0.000300 -0.001535 0.121290 -1.015700 0.917453 -0.770882 -0.037346 1 0 0 0 0 0 1 196047
-0.000300 -0.001535 0.121290 -1.016537 0.918216 -0.771531 -0.037377 1 0 0 0 0 0 1 197044
-0.000313 -0.001549 0.121279 -0.840136 1.105799 -0.626342 -0.037408 1 0 0 0 0 0 1 198044
-0.000320 -0.001556 0.121276 -0.904771 1.040072 -0.701429 -0.037440 1 0 0 0 0 0 1 199045
-0.000323 -0.001560 0.121274 -0.952785 0.991103 -0.740670 -0.037471 1 0 0 0 0 0 1 200043
-0.000325 -0.001561 0.121274 -0.978762 0.965212 -0.756062 -0.037502 1 0 0 0 0 0 1 201043
-0.000325 -0.001562 0.121274 -0.992340 0.952394 -0.761990 -0.037534 1 0 0 0 0 0 1 202046
-0.000326 -0.001563 0.121274 -0.999548 0.946314 -0.764466 -0.037564 1 0 0 0 0 0 1 203030
-0.000326 -0.001563 0.121274 -1.003602 0.943667 -0.765764 -0.037596 1 0 0 0 0 0 1 204038
-0.000326 -0.001563 0.121274 -1.006021 0.942734 -0.766625 -0.037627 1 0 0 0 0 0 1 205030
-0.000326 -0.001563 0.121274 -1.007665 0.942655 -0.767358 -0.037658 1 0 0 0 0 0 1 206039
-0.000326 -0.001563 0.121274 -1.008896 0.942999 -0.768006 -0.037689 1 0 0 0 0 0 1 207030
-0.000326 -0.001563 0.121274 -1.009941 0.943573 -0.768653 -0.037721 1 0 0 0 0 0 1 208038
-0.000326 -0.001563 0.121274 -1.010863 0.944233 -0.769287 -0.037752 1 0 0 0 0 0 1 209029
-0.000326 -0.001563 0.121274 -1.011756 0.944970 -0.769944 -0.037783 1 0 0 0 0 0 1 210039
-0.000326 -0.001563 0.121274 -1.012624 0.945717 -0.770570 -0.037814 1 0 0 0 0 0 1 211029
-0.000326 -0.001563 0.121274 -1.013468 0.946491 -0.771206 -0.037846 1 0 0 0 0 0 1 212038
-0.000326 -0.001563 0.121274 -1.014315 0.947266 -0.771851 -0.037877 1 0 0 0 0 0 1 213041
-0.000326 -0.001563 0.121274 -1.015158 0.948051 -0.772492 -0.037909 1 0 0 0 0 0 1 214047
-0.000326 -0.001563 0.121274 -1.016064 0.948889 -0.773166 -0.037942 1 0 0 0 0 0 1 215116
-0.000326 -0.001563 0.121274 -1.016888 0.949667 -0.773807 -0.037973 1 0 0 0 0 0 1 216114
-0.000326 -0.001563 0.121274 -1.017770 0.950466 -0.774465 -0.038005 1 0 0 0 0 0 1 217145
-0.000326 -0.001563 0.121274 -1.018570 0.951235 -0.775087 -0.038036 1 0 0 0 0 0 1 218122
-0.000326 -0.001563 0.121274 -1.019397 0.952010 -0.775718 -0.038067 1 0 0 0 0 0 1 219113
-0.000326 -0.001563 0.121274 -1.020235 0.952785 -0.776341 -0.038098 1 0 0 0 0 0 1 220101
-0.000326 -0.001563 0.121274 -1.021084 0.953569 -0.777001 -0.038130 1 0 0 0 0 0 1 221118
-0.000339 -0.001577 0.121263 -0.844608 1.141241 -0.631549 -0.038161 1 0 0 0 0 0 1 222127
-0.000346 -0.001584 0.121259 -0.909032 1.075601 -0.706607 -0.038190 1 0 0 0 0 0 1 223044
-0.000349 -0.001587 0.121258 -0.956980 1.026711 -0.745840 -0.038220 1 0 0 0 0 0 1 224028
-0.000351 -0.001589 0.121257 -0.982918 1.000856 -0.761232 -0.038252 1 0 0 0 0 0 1 225041
-0.000352 -0.001590 0.121257 -0.996472 0.988069 -0.767159 -0.038284 1 0 0 0 0 0 1 226049
-0.000352 -0.001590 0.121257 -1.003660 0.982027 -0.769651 -0.038315 1 0 0 0 0 0 1 227043
-0.000352 -0.001590 0.121257 -1.007702 0.979413 -0.770945 -0.038347 1 0 0 0 0 0 1 228073
-0.000352 -0.001591 0.121257 -1.010108 0.978473 -0.771785 -0.038377 1 0 0 0 0 0 1 229044
-0.000352 -0.001591 0.121257 -1.011736 0.978404 -0.772487 -0.038409 1 0 0 0 0 0 1 230048
-0.000352 -0.001591 0.121257 -1.012936 0.978771 -0.773146 -0.038440 1 0 0 0 0 0 1 231042
-0.000352 -0.001591 0.121257 -1.013979 0.979347 -0.773783 -0.038471 1 0 0 0 0 0 1 232043
-0.000352 -0.001591 0.121257 -1.014903 0.980041 -0.774422 -0.038502 1 0 0 0 0 0 1 233045
-0.000352 -0.001591 0.121257 -1.015775 0.980785 -0.775046 -0.038533 1 0 0 0 0 0 1 234044
-0.000352 -0.001591 0.121257 -1.016616 0.981549 -0.775682 -0.038565 1 0 0 0 0 0 1 235046
-0.000352 -0.001591 0.121257 -1.017451 0.982318 -0.776300 -0.038596 1 0 0 0 0 0 1 236038
-0.000352 -0.001591 0.121257 -1.018287 0.983123 -0.776937 -0.038627 1 0 0 0 0 0 1 237052
-0.000352 -0.001591 0.121257 -1.019119 0.983917 -0.777556 -0.038659 1 0 0 0 0 0 1 238047
-0.000358 -0.001572 0.121247 -0.944439 0.730452 -0.641226 -0.038690 1 0 0 0 0 0 1 239050
-0.000361 -0.001563 0.121244 -0.972246 0.823406 -0.711596 -0.038721 1 0 0 0 0 0 1 240045
-0.000362 -0.001558 0.121242 -0.993110 0.891659 -0.748394 -0.038752 1 0 0 0 0 0 1 241044
-0.000363 -0.001556 0.121242 -1.004628 0.928129 -0.762831 -0.038783 1 0 0 0 0 0 1 242042
-0.000363 -0.001555 0.121242 -1.010878 0.946886 -0.768413 -0.038815 1 0 0 0 0 0 1 243045
-0.000363 -0.001554 0.121242 -1.014416 0.956641 -0.770789 -0.038846 1 0 0 0 0 0 1 244043
-0.000363 -0.001554 0.121242 -1.016604 0.961898 -0.772009 -0.038877 1 0 0 0 0 0 1 245041
-0.000363 -0.001554 0.121242 -1.018091 0.964905 -0.772839 -0.038908 1 0 0 0 0 0 1 246033
-0.000363 -0.001554 0.121242 -1.019268 0.966808 -0.773548 -0.038940 1 0 0 0 0 0 1 247048
-0.000363 -0.001554 0.121242 -1.020254 0.968147 -0.774184 -0.038971 1 0 0 0 0 0 1 248043
-0.000363 -0.001554 0.121242 -1.021155 0.969197 -0.774815 -0.039002 1 0 0 0 0 0 1 249043
-0.000363 -0.001554 0.121242 -1.022015 0.970109 -0.775442 -0.039033 1 0 0 0 0 0 1 250044
-0.000363 -0.001554 0.121242 -1.022858 0.970966 -0.776062 -0.039065 1 0 0 0 0 0 1 251045
-0.000377 -0.001567 0.121231 -0.846271 1.158776 -0.630386 -0.039096 1 0 0 0 0 0 1 252044
-0.000383 -0.001574 0.121227 -0.910610 1.093326 -0.705444 -0.039127 1 0 0 0 0 0 1 253042
-0.000386 -0.001578 0.121226 -0.958460 1.044534 -0.744675 -0.039158 1 0 0 0 0 0 1 254043
-0.000388 -0.001579 0.121225 -0.984346 1.018717 -0.760047 -0.039190 1 0 0 0 0 0 1 255044
-0.000389 -0.001580 0.121225 -0.997840 1.005930 -0.765938 -0.039221 1 0 0 0 0 0 1 256035
-0.000389 -0.001581 0.121225 -1.005024 0.999899 -0.768401 -0.039252 1 0 0 0 0 0 1 257030
-0.000389 -0.001581 0.121225 -1.009022 0.997280 -0.769679 -0.039283 1 0 0 0 0 0 1 258042
-0.000389 -0.001581 0.121225 -1.011436 0.996343 -0.770524 -0.039315 1 0 0 0 0 0 1 259043
-0.000390 -0.001581 0.121225 -1.013023 0.996281 -0.771213 -0.039346 1 0 0 0 0 0 1 260041
-0.000390 -0.001581 0.121225 -1.014242 0.996649 -0.771856 -0.039377 1 0 0 0 0 0 1 261044
-0.000390 -0.001581 0.121225 -1.015234 0.997212 -0.772476 -0.039408 1 0 0 0 0 0 1 262044
-0.000390 -0.001581 0.121225 -1.016146 0.997902 -0.773092 -0.039440 1 0 0 0 0 0 1 263045
-0.000395 -0.001563 0.121215 -0.941494 0.744253 -0.636533 -0.039471 1 0 0 0 0 0 1 264042
-0.000398 -0.001553 0.121212 -0.969230 0.837026 -0.706892 -0.039502 1 0 0 0 0 0 1 265042
-0.000399 -0.001549 0.121210 -0.990049 0.905169 -0.743683 -0.039533 1 0 0 0 0 0 1 266044
-0.000400 -0.001546 0.121210 -1.001555 0.941585 -0.758111 -0.039565 1 0 0 0 0 0 1 267044
-0.000400 -0.001545 0.121210 -1.007778 0.960311 -0.763678 -0.039596 1 0 0 0 0 0 1 268043
-0.000400 -0.001545 0.121210 -1.011286 0.970043 -0.766015 -0.039627 1 0 0 0 0 0 1 269031
-0.000401 -0.001544 0.121210 -1.013464 0.975308 -0.767229 -0.039658 1 0 0 0 0 0 1 270037
-0.000401 -0.001544 0.121210 -1.014990 0.978339 -0.768084 -0.039691 1 0 0 0 0 0 1 271095
-0.000401 -0.001544 0.121210 -1.016139 0.980242 -0.768771 -0.039723 1 0 0 0 0 0 1 272109
-0.000401 -0.001544 0.121210 -1.017108 0.981569 -0.769395 -0.039754 1 0 0 0 0 0 1 273091
-0.000401 -0.001544 0.121210 -1.017995 0.982635 -0.770014 -0.039785 1 0 0 0 0 0 1 274107
-0.000401 -0.001544 0.121210 -1.018768 0.983471 -0.770570 -0.039814 1 0 0 0 0 0 1 275028
-0.000401 -0.001544 0.121210 -1.019605 0.984317 -0.771184 -0.039846 1 0 0 0 0 0 1 276035
-0.000401 -0.001544 0.121210 -1.020499 0.985217 -0.771866 -0.039881 1 0 0 0 0 0 1 277152
-0.000401 -0.001544 0.121210 -1.021321 0.986012 -0.772477 -0.039912 1 0 0 0 0 0 1 278161
-0.000401 -0.001544 0.121210 -1.022110 0.986799 -0.773076 -0.039943 1 0 0 0 0 0 1 279152
-0.000401 -0.001544 0.121210 -1.022921 0.987576 -0.773674 -0.039974 1 0 0 0 0 0 1 280152
-0.000401 -0.001544 0.121210 -1.023718 0.988353 -0.774290 -0.040006 1 0 0 0 0 0 1 281161
-0.000401 -0.001544 0.121210 -1.024517 0.989109 -0.774877 -0.040037 1 0 0 0 0 0 1 282152
-0.000401 -0.001544 0.121210 -1.025320 0.989899 -0.775501 -0.040068 1 0 0 0 0 0 1 283165
-0.000401 -0.001544 0.121210 -1.026110 0.990664 -0.776102 -0.040099 1 0 0 0 0 0 1 284155
-0.000401 -0.001544 0.121210 -1.026931 0.991448 -0.776707 -0.040131 1 0 0 0 0 0 1 285166
-0.000401 -0.001544 0.121210 -1.027723 0.992204 -0.777321 -0.040162 1 0 0 0 0 0 1 286160
-0.000401 -0.001544 0.121210 -1.028536 0.992987 -0.777917 -0.040194 1 0 0 0 0 0 1 287177
-0.000406 -0.001525 0.121200 -0.953771 0.739276 -0.641090 -0.040224 1 0 0 0 0 0 1 288151
-0.000409 -0.001516 0.121196 -0.981339 0.831768 -0.711390 -0.040251 1 0 0 0 0 0 1 289019
-0.000410 -0.001512 0.121195 -1.002103 0.899831 -0.748199 -0.040283 1 0 0 0 0 0 1 290025
-0.000411 -0.001509 0.121194 -1.013594 0.936200 -0.762634 -0.040315 1 0 0 0 0 0 1 291047
-0.000411 -0.001508 0.121194 -1.019802 0.954893 -0.768183 -0.040346 1 0 0 0 0 0 1 292040
-0.000412 -0.001508 0.121194 -1.023421 0.964719 -0.770609 -0.040381 1 0 0 0 0 0 1 293174
-0.000412 -0.001507 0.121194 -1.025578 0.969932 -0.771819 -0.040412 1 0 0 0 0 0 1 294171
-0.000412 -0.001507 0.121194 -1.026970 0.972826 -0.772545 -0.040440 1 0 0 0 0 0 1 295045
-0.000412 -0.001507 0.121194 -1.028091 0.974697 -0.773220 -0.040471 1 0 0 0 0 0 1 296043
-0.000412 -0.001507 0.121194 -1.029152 0.976091 -0.773920 -0.040506 1 0 0 0 0 0 1 297174
-0.000412 -0.001507 0.121194 -1.030029 0.977133 -0.774518 -0.040537 1 0 0 0 0 0 1 298168
-0.000412 -0.001507 0.121194 -1.030864 0.978024 -0.775120 -0.040569 1 0 0 0 0 0 1 299168
-0.000412 -0.001507 0.121194 -1.031690 0.978847 -0.775722 -0.040600 1 0 0 0 0 0 1 300167
-0.000430 -0.001503 0.121205 -0.777472 0.920526 -0.918189 -0.040631 1 0 0 0 0 0 1 301168
-0.000453 -0.001514 0.121197 -0.691845 1.128878 -0.700092 -0.040662 1 0 0 0 0 0 1 302169
-0.000464 -0.001520 0.121195 -0.823310 1.079194 -0.737746 -0.040694 1 0 0 0 0 0 1 303172
-0.000470 -0.001523 0.121194 -0.906847 1.039007 -0.762690 -0.040725 1 0 0 0 0 0 1 304171
-0.000472 -0.001524 0.121194 -0.950760 1.017603 -0.772962 -0.040756 1 0 0 0 0 0 1 305168
-0.000474 -0.001525 0.121194 -0.973279 1.007070 -0.777046 -0.040787 1 0 0 0 0 0 1 306161
-0.000474 -0.001525 0.121194 -0.984929 1.002143 -0.778859 -0.040818 1 0 0 0 0 0 1 307146
-0.000475 -0.001526 0.121194 -0.991075 0.999976 -0.779827 -0.040846 1 0 0 0 0 0 1 308036
-0.000475 -0.001526 0.121194 -0.994644 0.999389 -0.780637 -0.040880 1 0 0 0 0 0 1 309145
-0.000475 -0.001526 0.121194 -0.996786 0.999461 -0.781291 -0.040912 1 0 0 0 0 0 1 310166
-0.000475 -0.001526 0.121194 -0.998233 0.999867 -0.781920 -0.040943 1 0 0 0 0 0 1 311165
-0.000475 -0.001526 0.121194 -0.999334 1.000450 -0.782518 -0.040975 1 0 0 0 0 0 1 312165
-0.000475 -0.001526 0.121194 -1.000258 1.001117 -0.783125 -0.041006 1 0 0 0 0 0 1 313167
-0.000475 -0.001526 0.121194 -1.001107 1.001838 -0.783718 -0.041037 1 0 0 0 0 0 1 314167
-0.000475 -0.001526 0.121194 -1.001924 1.002578 -0.784322 -0.041069 1 0 0 0 0 0 1 315168
-0.000475 -0.001526 0.121194 -1.002676 1.003306 -0.784888 -0.041099 1 0 0 0 0 0 1 316137
-0.000475 -0.001526 0.121194 -1.003483 1.004096 -0.785507 -0.041131 1 0 0 0 0 0 1 317165
-0.000481 -0.001507 0.121184 -0.928710 0.750203 -0.648382 -0.041162 1 0 0 0 0 0 1 318159
-0.000483 -0.001498 0.121180 -0.956225 0.842600 -0.718792 -0.041194 1 0 0 0 0 0 1 319168
-0.000485 -0.001493 0.121179 -0.976918 0.910551 -0.755595 -0.041225 1 0 0 0 0 0 1 320164
-0.000486 -0.001491 0.121178 -0.988339 0.946848 -0.770022 -0.041256 1 0 0 0 0 0 1 321166
-0.000486 -0.001490 0.121178 -0.994512 0.965524 -0.775561 -0.041287 1 0 0 0 0 0 1 322166
-0.000486 -0.001489 0.121178 -0.997990 0.975209 -0.777903 -0.041319 1 0 0 0 0 0 1 323167
-0.000486 -0.001489 0.121178 -1.000116 0.980419 -0.779096 -0.041350 1 0 0 0 0 0 1 324167
-0.000486 -0.001489 0.121178 -1.001539 0.983393 -0.779899 -0.041381 1 0 0 0 0 0 1 325153
-0.000499 -0.001502 0.121167 -0.825024 1.172647 -0.633722 -0.041412 1 0 0 0 0 0 1 326163
-0.000506 -0.001509 0.121164 -0.889104 1.108045 -0.708791 -0.041446 1 0 0 0 0 0 1 327245
-0.000509 -0.001513 0.121162 -0.936779 1.059641 -0.747962 -0.041477 1 0 0 0 0 0 1 328233
-0.000511 -0.001515 0.121162 -0.962554 1.033976 -0.763287 -0.041507 1 0 0 0 0 0 1 329209
-0.000511 -0.001515 0.121162 -0.975997 1.021313 -0.769153 -0.041539 1 0 0 0 0 0 1 330231
-0.000512 -0.001516 0.121162 -0.983111 1.015295 -0.771584 -0.041570 1 0 0 0 0 0 1 331213
-0.000512 -0.001516 0.121162 -0.987065 1.012673 -0.772836 -0.041602 1 0 0 0 0 0 1 332242
-0.000512 -0.001516 0.121162 -0.989376 1.011712 -0.773623 -0.041632 1 0 0 0 0 0 1 333209
-0.000512 -0.001516 0.121162 -0.990935 1.011627 -0.774309 -0.041664 1 0 0 0 0 0 1 334235
-0.000512 -0.001516 0.121162 -0.992087 1.011974 -0.774918 -0.041696 1 0 0 0 0 0 1 335242
-0.000512 -0.001516 0.121162 -0.993006 1.012494 -0.775486 -0.041726 1 0 0 0 0 0 1 336208
-0.000512 -0.001516 0.121162 -0.993849 1.013136 -0.776058 -0.041757 1 0 0 0 0 0 1 337200
-0.000512 -0.001516 0.121162 -0.994641 1.013851 -0.776649 -0.041789 1 0 0 0 0 0 1 338216
-0.000512 -0.001516 0.121162 -0.995427 1.014603 -0.777246 -0.041821 1 0 0 0 0 0 1 339232
-0.000512 -0.001516 0.121162 -0.996165 1.015328 -0.777818 -0.041851 1 0 0 0 0 0 1 340215
-0.000512 -0.001516 0.121162 -0.996940 1.016089 -0.778408 -0.041883 1 0 0 0 0 0 1 341230
-0.000512 -0.001516 0.121162 -0.997676 1.016836 -0.778981 -0.041914 1 0 0 0 0 0 1 342216
-0.000512 -0.001516 0.121162 -0.998431 1.017606 -0.779570 -0.041946 1 0 0 0 0 0 1 343231
-0.000512 -0.001516 0.121162 -0.999161 1.018341 -0.780136 -0.041976 1 0 0 0 0 0 1 344216
-0.000531 -0.001511 0.121141 -0.746700 0.951758 -0.495746 -0.042008 1 0 0 0 0 0 1 345228
-0.000540 -0.001509 0.121133 -0.837117 0.978125 -0.640583 -0.042039 1 0 0 0 0 0 1 346216
-0.000545 -0.001508 0.121131 -0.904480 0.996559 -0.715932 -0.042068 1 0 0 0 0 0 1 347151
-0.000547 -0.001507 0.121130 -0.940834 1.006342 -0.745087 -0.042100 1 0 0 0 0 0 1 348160
-0.000548 -0.001507 0.121130 -0.959631 1.011472 -0.755874 -0.042131 1 0 0 0 0 0 1 349150
-0.000549 -0.001507 0.121130 -0.969432 1.014380 -0.760046 -0.042162 1 0 0 0 0 0 1 350159
-0.000549 -0.001507 0.121130 -0.974697 1.016174 -0.761858 -0.042193 1 0 0 0 0 0 1 351150
-0.000549 -0.001507 0.121130 -0.977699 1.017458 -0.762875 -0.042225 1 0 0 0 0 0 1 352159
-0.000549 -0.001507 0.121130 -0.979572 1.018453 -0.763582 -0.042256 1 0 0 0 0 0 1 353150
-0.000549 -0.001507 0.121130 -0.980860 1.019336 -0.764204 -0.042287 1 0 0 0 0 0 1 354158
-0.000549 -0.001507 0.121130 -0.981863 1.020151 -0.764789 -0.042318 1 0 0 0 0 0 1 355150
-0.000562 -0.001520 0.121119 -0.805110 1.208384 -0.618168 -0.042350 1 0 0 0 0 0 1 356159
-0.000569 -0.001527 0.121115 -0.868808 1.143359 -0.693189 -0.042381 1 0 0 0 0 0 1 357163
-0.000572 -0.001531 0.121114 -0.916322 1.094793 -0.732369 -0.042412 1 0 0 0 0 0 1 358165
-0.000574 -0.001533 0.121113 -0.941993 1.069072 -0.747680 -0.042443 1 0 0 0 0 0 1 359156
-0.000575 -0.001533 0.121113 -0.955378 1.056358 -0.753521 -0.042475 1 0 0 0 0 0 1 360157
-0.000575 -0.001534 0.121113 -0.962425 1.050331 -0.755938 -0.042505 1 0 0 0 0 0 1 361144
-0.000575 -0.001534 0.121113 -0.966324 1.047683 -0.757136 -0.042537 1 0 0 0 0 0 1 362148
-0.000575 -0.001534 0.121113 -0.968646 1.046761 -0.757933 -0.042569 1 0 0 0 0 0 1 363165
-0.000575 -0.001534 0.121113 -0.970154 1.046673 -0.758565 -0.042600 1 0 0 0 0 0 1 364159
-0.000575 -0.001534 0.121113 -0.971258 1.046999 -0.759148 -0.042631 1 0 0 0 0 0 1 365153
-0.000575 -0.001534 0.121113 -0.972178 1.047560 -0.759718 -0.042662 1 0 0 0 0 0 1 366164
-0.000575 -0.001534 0.121113 -0.972979 1.048218 -0.760278 -0.042693 1 0 0 0 0 0 1 367154
-0.000588 -0.001548 0.121102 -0.796119 1.236325 -0.613438 -0.042724 1 0 0 0 0 0 1 368136
-0.000595 -0.001555 0.121098 -0.859693 1.171383 -0.688513 -0.042756 1 0 0 0 0 0 1 369166
-0.000598 -0.001558 0.121097 -0.907120 1.122868 -0.727705 -0.042787 1 0 0 0 0 0 1 370165
-0.000600 -0.001560 0.121097 -0.932756 1.097170 -0.743017 -0.042819 1 0 0 0 0 0 1 371168
-0.000601 -0.001561 0.121097 -0.946105 1.084484 -0.748848 -0.042850 1 0 0 0 0 0 1 372164
-0.000620 -0.001557 0.121076 -0.700082 1.010821 -0.465725 -0.042881 1 0 0 0 0 0 1 373164
-0.000629 -0.001554 0.121068 -0.793269 1.033912 -0.611248 -0.042912 1 0 0 0 0 0 1 374168
-0.000634 -0.001553 0.121066 -0.862075 1.050761 -0.686860 -0.042944 1 0 0 0 0 0 1 375171
-0.000636 -0.001553 0.121065 -0.899102 1.059704 -0.716061 -0.042975 1 0 0 0 0 0 1 376168
-0.000637 -0.001553 0.121065 -0.918226 1.064424 -0.726831 -0.043006 1 0 0 0 0 0 1 377154
-0.000638 -0.001553 0.121064 -0.928149 1.067124 -0.730969 -0.043036 1 0 0 0 0 0 1 378137
-0.000638 -0.001553 0.121064 -0.933495 1.068872 -0.732776 -0.043069 1 0 0 0 0 0 1 379166
-0.000651 -0.001566 0.121054 -0.759032 1.257418 -0.586114 -0.043100 1 0 0 0 0 0 1 380174
-0.000658 -0.001573 0.121050 -0.823535 1.192834 -0.661380 -0.043131 1 0 0 0 0 0 1 381162
-0.000661 -0.001577 0.121049 -0.871408 1.144514 -0.700645 -0.043162 1 0 0 0 0 0 1 382165
-0.000663 -0.001578 0.121048 -0.897283 1.118930 -0.715969 -0.043194 1 0 0 0 0 0 1 383165
-0.000664 -0.001579 0.121048 -0.910730 1.106285 -0.721785 -0.043225 1 0 0 0 0 0 1 384164
-0.000677 -0.001593 0.121037 -0.740390 1.287561 -0.576382 -0.043256 1 0 0 0 0 0 1 385164
-0.000684 -0.001600 0.121033 -0.806878 1.219434 -0.652200 -0.043287 1 0 0 0 0 0 1 386165
-0.000687 -0.001604 0.121032 -0.855749 1.169355 -0.691656 -0.043319 1 0 0 0 0 0 1 387168
-0.000689 -0.001606 0.121031 -0.882087 1.142889 -0.707040 -0.043350 1 0 0 0 0 0 1 388164
-0.000695 -0.001588 0.121021 -0.820313 0.874743 -0.574837 -0.043381 1 0 0 0 0 0 1 389166
-0.000698 -0.001579 0.121018 -0.853970 0.959832 -0.646920 -0.043412 1 0 0 0 0 0 1 390167
-0.000700 -0.001575 0.121016 -0.877700 1.024076 -0.684240 -0.043443 1 0 0 0 0 0 1 391159
-0.000714 -0.001586 0.121005 -0.713256 1.245738 -0.550883 -0.043475 1 0 0 0 0 0 1 392158
-0.000721 -0.001592 0.121001 -0.782667 1.198049 -0.631094 -0.043506 1 0 0 0 0 0 1 393163
-0.000724 -0.001595 0.121000 -0.833001 1.158168 -0.672088 -0.043537 1 0 0 0 0 0 1 394164
-0.000726 -0.001597 0.120999 -0.860088 1.136785 -0.687990 -0.043568 1 0 0 0 0 0 1 395164
-0.000727 -0.001597 0.120999 -0.874120 1.126249 -0.694004 -0.043600 1 0 0 0 0 0 1 396164
-0.000727 -0.001598 0.120999 -0.881505 1.121337 -0.696437 -0.043631 1 0 0 0 0 0 1 397164
-0.000740 -0.001611 0.120988 -0.708210 1.306386 -0.549561 -0.043662 1 0 0 0 0 0 1 398152
-0.000747 -0.001618 0.120985 -0.772988 1.240372 -0.625023 -0.043693 1 0 0 0 0 0 1 399162
-0.000750 -0.001622 0.120983 -0.820977 1.191353 -0.664357 -0.043725 1 0 0 0 0 0 1 400162
-0.000752 -0.001624 0.120983 -0.846891 1.165421 -0.679676 -0.043756 1 0 0 0 0 0 1 401163
-0.000753 -0.001625 0.120983 -0.860343 1.152608 -0.685466 -0.043787 1 0 0 0 0 0 1 402165
-0.000759 -0.001606 0.120972 -0.791977 0.891449 -0.549707 -0.043818 1 0 0 0 0 0 1 403165
-0.000762 -0.001597 0.120969 -0.822205 0.980007 -0.620534 -0.043850 1 0 0 0 0 0 1 404164
-0.000776 -0.001607 0.120957 -0.666995 1.233101 -0.509233 -0.043881 1 0 0 0 0 0 1 405163
-0.000783 -0.001611 0.120953 -0.741407 1.203103 -0.598373 -0.043912 1 0 0 0 0 0 1 406162
-0.000787 -0.001614 0.120951 -0.794307 1.172241 -0.642579 -0.043943 1 0 0 0 0 0 1 407165
-0.000789 -0.001615 0.120951 -0.822686 1.155367 -0.659608 -0.043975 1 0 0 0 0 0 1 408164
-0.000790 -0.001615 0.120950 -0.837371 1.147075 -0.665982 -0.044006 1 0 0 0 0 0 1 409163
-0.000790 -0.001616 0.120950 -0.845046 1.143266 -0.668528 -0.044037 1 0 0 0 0 0 1 410157
-0.000803 -0.001630 0.120940 -0.672045 1.328875 -0.521447 -0.044070 1 0 0 0 0 0 1 411216
-0.000810 -0.001636 0.120936 -0.736743 1.263274 -0.596989 -0.044102 1 0 0 0 0 0 1 412228
-0.000813 -0.001640 0.120934 -0.784664 1.214449 -0.636332 -0.044133 1 0 0 0 0 0 1 413213
-0.000820 -0.001623 0.120924 -0.735179 0.933513 -0.513460 -0.044165 1 0 0 0 0 0 1 414245
-0.000824 -0.001615 0.120920 -0.774876 1.011869 -0.588934 -0.044196 1 0 0 0 0 0 1 415234
-0.000826 -0.001611 0.120919 -0.801665 1.072718 -0.627392 -0.044227 1 0 0 0 0 0 1 416228
-0.000827 -0.001609 0.120919 -0.816079 1.105452 -0.642295 -0.044258 1 0 0 0 0 0 1 417214
-0.000827 -0.001608 0.120918 -0.823695 1.122359 -0.647929 -0.044289 1 0 0 0 0 0 1 418229
-0.000827 -0.001607 0.120918 -0.827773 1.131136 -0.650175 -0.044318 1 0 0 0 0 0 1 419148
-0.000828 -0.001607 0.120918 -0.830138 1.135956 -0.651266 -0.044349 1 0 0 0 0 0 1 420157
-0.000840 -0.001620 0.120907 -0.654470 1.325807 -0.503510 -0.044380 1 0 0 0 0 0 1 421148
-0.000847 -0.001627 0.120904 -0.717723 1.262398 -0.578877 -0.044412 1 0 0 0 0 0 1 422157
-0.000850 -0.001631 0.120902 -0.764914 1.214706 -0.618153 -0.044443 1 0 0 0 0 0 1 423148
-0.000852 -0.001632 0.120902 -0.790429 1.189440 -0.633441 -0.044475 1 0 0 0 0 0 1 424157
-0.000853 -0.001633 0.120902 -0.803635 1.176965 -0.639187 -0.044505 1 0 0 0 0 0 1 425147
-0.000859 -0.001615 0.120892 -0.735242 0.915952 -0.503187 -0.044537 1 0 0 0 0 0 1 426156
-0.000862 -0.001606 0.120888 -0.765237 1.004434 -0.573993 -0.044568 1 0 0 0 0 0 1 427148
-0.000863 -0.001601 0.120887 -0.787130 1.070365 -0.610816 -0.044600 1 0 0 0 0 0 1 428158
-0.000877 -0.001613 0.120876 -0.622018 1.292693 -0.476605 -0.044631 1 0 0 0 0 0 1 429157
-0.000884 -0.001619 0.120872 -0.690529 1.245730 -0.556872 -0.044662 1 0 0 0 0 0 1 430169
-0.000887 -0.001622 0.120870 -0.740378 1.206254 -0.597869 -0.044694 1 0 0 0 0 0 1 431167
-0.000889 -0.001623 0.120870 -0.767190 1.185069 -0.613734 -0.044724 1 0 0 0 0 0 1 432153
-0.000890 -0.001624 0.120870 -0.781056 1.174626 -0.619663 -0.044755 1 0 0 0 0 0 1 433149
-0.000890 -0.001624 0.120870 -0.788322 1.169790 -0.622050 -0.044787 1 0 0 0 0 0 1 434168
-0.000896 -0.001606 0.120859 -0.716930 0.912605 -0.484710 -0.044818 1 0 0 0 0 0 1 435140
-0.000899 -0.001597 0.120856 -0.745348 1.002964 -0.555139 -0.044850 1 0 0 0 0 0 1 436168
-0.000900 -0.001592 0.120855 -0.766447 1.069813 -0.591800 -0.044881 1 0 0 0 0 0 1 437168
-0.000901 -0.001590 0.120854 -0.778009 1.105543 -0.606056 -0.044912 1 0 0 0 0 0 1 438144
-0.000901 -0.001589 0.120854 -0.784175 1.123964 -0.611436 -0.044943 1 0 0 0 0 0 1 439163
-0.000914 -0.001602 0.120843 -0.610518 1.320584 -0.464937 -0.044975 1 0 0 0 0 0 1 440164
-0.000921 -0.001608 0.120839 -0.674522 1.260672 -0.540854 -0.045006 1 0 0 0 0 0 1 441163
-0.000924 -0.001612 0.120838 -0.722082 1.214727 -0.580309 -0.045037 1 0 0 0 0 0 1 442163
-0.000926 -0.001613 0.120838 -0.747760 1.190333 -0.595612 -0.045068 1 0 0 0 0 0 1 443163
-0.000927 -0.001614 0.120837 -0.761053 1.178296 -0.601354 -0.045100 1 0 0 0 0 0 1 444163
-0.000927 -0.001614 0.120837 -0.768020 1.172643 -0.603653 -0.045131 1 0 0 0 0 0 1 445171
-0.000933 -0.001596 0.120827 -0.696485 0.915067 -0.466142 -0.045161 1 0 0 0 0 0 1 446135
-0.000936 -0.001587 0.120824 -0.724762 1.005106 -0.536568 -0.045193 1 0 0 0 0 0 1 447160
-0.000950 -0.001596 0.120812 -0.568798 1.258800 -0.424447 -0.045225 1 0 0 0 0 0 1 448162
-0.000957 -0.001601 0.120807 -0.642277 1.229437 -0.513610 -0.045256 1 0 0 0 0 0 1 449162
-0.000961 -0.001603 0.120806 -0.694669 1.198912 -0.557803 -0.045287 1 0 0 0 0 0 1 450162
-0.000963 -0.001604 0.120805 -0.722779 1.182216 -0.574742 -0.045318 1 0 0 0 0 0 1 451162
-0.000964 -0.001605 0.120805 -0.737295 1.174008 -0.581065 -0.045350 1 0 0 0 0 0 1 452162
-0.000964 -0.001605 0.120805 -0.744833 1.170266 -0.583534 -0.045381 1 0 0 0 0 0 1 453162
-0.000970 -0.001587 0.120795 -0.673670 0.913703 -0.445993 -0.045412 1 0 0 0 0 0 1 454162
-0.000973 -0.001578 0.120792 -0.702010 1.004121 -0.516432 -0.045443 1 0 0 0 0 0 1 455164
-0.000974 -0.001573 0.120790 -0.723063 1.070993 -0.553095 -0.045475 1 0 0 0 0 0 1 456163
-0.000975 -0.001571 0.120790 -0.734604 1.106759 -0.567346 -0.045506 1 0 0 0 0 0 1 457162
-0.000975 -0.001570 0.120790 -0.740750 1.125177 -0.572682 -0.045537 1 0 0 0 0 0 1 458162
-0.000988 -0.001583 0.120779 -0.567152 1.321760 -0.425923 -0.045568 1 0 0 0 0 0 1 459164
-0.000995 -0.001589 0.120775 -0.630923 1.261928 -0.501829 -0.045599 1 0 0 0 0 0 1 460133
-0.000998 -0.001593 0.120774 -0.678381 1.216074 -0.541286 -0.045631 1 0 0 0 0 0 1 461156
-0.001000 -0.001594 0.120773 -0.703976 1.191721 -0.556567 -0.045662 1 0 0 0 0 0 1 462160
-0.001001 -0.001595 0.120773 -0.717230 1.179679 -0.562281 -0.045693 1 0 0 0 0 0 1 463163
-0.001006 -0.001577 0.120763 -0.648957 0.918985 -0.425733 -0.045725 1 0 0 0 0 0 1 464164
-0.001022 -0.001581 0.120749 -0.501798 1.194173 -0.347574 -0.045756 1 0 0 0 0 0 1 465161
-0.001030 -0.001584 0.120744 -0.585319 1.195007 -0.459367 -0.045787 1 0 0 0 0 0 1 466161
-0.001034 -0.001585 0.120742 -0.643366 1.181393 -0.512488 -0.045818 1 0 0 0 0 0 1 467162
-0.001036 -0.001586 0.120741 -0.674384 1.173304 -0.532644 -0.045850 1 0 0 0 0 0 1 468161
-0.001037 -0.001586 0.120741 -0.690359 1.169382 -0.540040 -0.045881 1 0 0 0 0 0 1 469150
-0.001038 -0.001586 0.120741 -0.698624 1.167783 -0.542886 -0.045912 1 0 0 0 0 0 1 470159
-0.001038 -0.001586 0.120741 -0.703017 1.167346 -0.544120 -0.045943 1 0 0 0 0 0 1 471162
-0.001057 -0.001582 0.120751 -0.448227 1.108035 -0.685624 -0.045974 1 0 0 0 0 0 1 472132
-0.001072 -0.001561 0.120745 -0.465495 0.873544 -0.476259 -0.046006 1 0 0 0 0 0 1 473162
-0.001092 -0.001564 0.120731 -0.382749 1.167266 -0.360634 -0.046037 1 0 0 0 0 0 1 474160
-0.001102 -0.001566 0.120727 -0.500380 1.178149 -0.458281 -0.046068 1 0 0 0 0 0 1 475163
-0.001107 -0.001567 0.120725 -0.575644 1.169709 -0.506355 -0.046100 1 0 0 0 0 0 1 476160
-0.001110 -0.001568 0.120725 -0.615270 1.164212 -0.524754 -0.046131 1 0 0 0 0 0 1 477162
-0.001111 -0.001568 0.120724 -0.635507 1.161609 -0.531526 -0.046161 1 0 0 0 0 0 1 478131
-0.001112 -0.001568 0.120724 -0.645914 1.160662 -0.534151 -0.046193 1 0 0 0 0 0 1 479163
-0.001112 -0.001568 0.120724 -0.651341 1.160566 -0.535306 -0.046225 1 0 0 0 0 0 1 480160
-0.001112 -0.001568 0.120724 -0.654267 1.160892 -0.535934 -0.046255 1 0 0 0 0 0 1 481148
-0.001112 -0.001568 0.120724 -0.655973 1.161444 -0.536391 -0.046287 1 0 0 0 0 0 1 482146
-0.001113 -0.001568 0.120724 -0.657029 1.162123 -0.536794 -0.046318 1 0 0 0 0 0 1 483155
-0.001125 -0.001582 0.120713 -0.481037 1.349777 -0.387830 -0.046349 1 0 0 0 0 0 1 484146
-0.001132 -0.001588 0.120710 -0.543209 1.285722 -0.463242 -0.046381 1 0 0 0 0 0 1 485155
-0.001135 -0.001592 0.120708 -0.589816 1.237748 -0.502491 -0.046412 1 0 0 0 0 0 1 486145
-0.001137 -0.001594 0.120708 -0.614992 1.212345 -0.517691 -0.046443 1 0 0 0 0 0 1 487154
-0.001143 -0.001576 0.120698 -0.552910 0.944707 -0.384283 -0.046474 1 0 0 0 0 0 1 488145
-0.001146 -0.001567 0.120694 -0.585501 1.029287 -0.456363 -0.046505 1 0 0 0 0 0 1 489146
-0.001148 -0.001563 0.120693 -0.608672 1.093199 -0.493584 -0.046537 1 0 0 0 0 0 1 490154
-0.001149 -0.001561 0.120692 -0.621254 1.127472 -0.507968 -0.046568 1 0 0 0 0 0 1 491146
-0.001149 -0.001560 0.120692 -0.627879 1.145153 -0.513330 -0.046599 1 0 0 0 0 0 1 492154
-0.001149 -0.001559 0.120692 -0.631434 1.154351 -0.515448 -0.046631 1 0 0 0 0 0 1 493164
-0.001149 -0.001559 0.120692 -0.633410 1.159322 -0.516405 -0.046662 1 0 0 0 0 0 1 494144
-0.001149 -0.001559 0.120692 -0.634637 1.162211 -0.516959 -0.046693 1 0 0 0 0 0 1 495156
-0.001149 -0.001559 0.120692 -0.635464 1.164052 -0.517388 -0.046725 1 0 0 0 0 0 1 496174
-0.001149 -0.001558 0.120692 -0.636073 1.165358 -0.517761 -0.046756 1 0 0 0 0 0 1 497158
-0.001149 -0.001558 0.120692 -0.636595 1.166383 -0.518112 -0.046787 1 0 0 0 0 0 1 498153
-0.001149 -0.001558 0.120692 -0.637076 1.167279 -0.518459 -0.046818 1 0 0 0 0 0 1 499140
-0.001149 -0.001558 0.120692 -0.637522 1.168139 -0.518813 -0.046850 1 0 0 0 0 0 1 500164
-0.001155 -0.001540 0.120682 -0.562901 0.913890 -0.379896 -0.046881 1 0 0 0 0 0 1 501162
-0.001158 -0.001531 0.120678 -0.589131 1.005071 -0.450160 -0.046912 1 0 0 0 0 0 1 502169
-0.001159 -0.001526 0.120677 -0.609104 1.072283 -0.486732 -0.046943 1 0 0 0 0 0 1 503164
-0.001160 -0.001524 0.120677 -0.620092 1.108206 -0.500908 -0.046975 1 0 0 0 0 0 1 504160
-0.001160 -0.001523 0.120677 -0.625896 1.126675 -0.506186 -0.047006 1 0 0 0 0 0 1 505160
-0.001160 -0.001522 0.120677 -0.629036 1.136261 -0.508242 -0.047036 1 0 0 0 0 0 1 506132
-0.001160 -0.001522 0.120677 -0.630841 1.141463 -0.509193 -0.047068 1 0 0 0 0 0 1 507162
-0.001160 -0.001522 0.120677 -0.631942 1.144429 -0.509745 -0.047100 1 0 0 0 0 0 1 508160
-0.001160 -0.001522 0.120677 -0.632711 1.146299 -0.510152 -0.047131 1 0 0 0 0 0 1 509160
-0.001160 -0.001522 0.120677 -0.633299 1.147610 -0.510523 -0.047162 1 0 0 0 0 0 1 510162
-0.001161 -0.001522 0.120677 -0.633788 1.148618 -0.510865 -0.047193 1 0 0 0 0 0 1 511135
-0.001161 -0.001522 0.120677 -0.634272 1.149536 -0.511213 -0.047225 1 0 0 0 0 0 1 512164
-0.001161 -0.001522 0.120677 -0.634716 1.150374 -0.511549 -0.047256 1 0 0 0 0 0 1 513162
-0.001161 -0.001522 0.120677 -0.635140 1.151150 -0.511893 -0.047287 1 0 0 0 0 0 1 514160
-0.001161 -0.001522 0.120677 -0.635569 1.151937 -0.512226 -0.047318 1 0 0 0 0 0 1 515164
-0.001161 -0.001522 0.120677 -0.635991 1.152709 -0.512569 -0.047350 1 0 0 0 0 0 1 516161
-0.001161 -0.001522 0.120677 -0.636390 1.153457 -0.512891 -0.047380 1 0 0 0 0 0 1 517131
-0.001161 -0.001522 0.120677 -0.636817 1.154210 -0.513236 -0.047411 1 0 0 0 0 0 1 518131
-0.001161 -0.001522 0.120677 -0.637262 1.154995 -0.513578 -0.047443 1 0 0 0 0 0 1 519161
-0.001161 -0.001522 0.120677 -0.637650 1.155739 -0.513905 -0.047474 1 0 0 0 0 0 1 520130
-0.001161 -0.001522 0.120677 -0.638088 1.156513 -0.514260 -0.047506 1 0 0 0 0 0 1 521158
-0.001166 -0.001503 0.120666 -0.563420 0.902152 -0.375097 -0.047537 1 0 0 0 0 0 1 522161
-0.001169 -0.001494 0.120663 -0.589595 0.993134 -0.445382 -0.047568 1 0 0 0 0 0 1 523161
-0.001170 -0.001489 0.120662 -0.609543 1.060233 -0.481979 -0.047599 1 0 0 0 0 0 1 524154
-0.001171 -0.001487 0.120661 -0.620506 1.096098 -0.496132 -0.047631 1 0 0 0 0 0 1 525157
-0.001171 -0.001486 0.120661 -0.626299 1.114539 -0.501412 -0.047662 1 0 0 0 0 0 1 526153
-0.001171 -0.001485 0.120661 -0.629446 1.124125 -0.503476 -0.047693 1 0 0 0 0 0 1 527160
-0.001171 -0.001485 0.120661 -0.631219 1.129277 -0.504418 -0.047725 1 0 0 0 0 0 1 528158
-0.001172 -0.001485 0.120661 -0.632321 1.132214 -0.504951 -0.047756 1 0 0 0 0 0 1 529157
-0.001172 -0.001485 0.120661 -0.633082 1.134036 -0.505348 -0.047786 1 0 0 0 0 0 1 530131
-0.001172 -0.001485 0.120661 -0.633670 1.135364 -0.505719 -0.047818 1 0 0 0 0 0 1 531156
-0.001172 -0.001485 0.120661 -0.634173 1.136365 -0.506049 -0.047849 1 0 0 0 0 0 1 532154
-0.001172 -0.001485 0.120661 -0.634633 1.137254 -0.506392 -0.047881 1 0 0 0 0 0 1 533158
-0.001172 -0.001485 0.120661 -0.635053 1.138056 -0.506720 -0.047912 1 0 0 0 0 0 1 534151
-0.001172 -0.001485 0.120661 -0.635525 1.138904 -0.507072 -0.047946 1 0 0 0 0 0 1 535237
-0.001172 -0.001485 0.120661 -0.635943 1.139657 -0.507407 -0.047977 1 0 0 0 0 0 1 536232
-0.001172 -0.001485 0.120661 -0.636349 1.140385 -0.507731 -0.048007 1 0 0 0 0 0 1 537211
-0.001172 -0.001485 0.120661 -0.636770 1.141139 -0.508067 -0.048039 1 0 0 0 0 0 1 538227
-0.001172 -0.001485 0.120661 -0.637188 1.141887 -0.508400 -0.048071 1 0 0 0 0 0 1 539236
-0.001172 -0.001485 0.120661 -0.637583 1.142624 -0.508719 -0.048101 1 0 0 0 0 0 1 540202
-0.001172 -0.001485 0.120661 -0.638005 1.143360 -0.509057 -0.048132 1 0 0 0 0 0 1 541202
-0.001177 -0.001466 0.120651 -0.563324 0.888910 -0.369635 -0.048163 1 0 0 0 0 0 1 542193
-0.001180 -0.001457 0.120647 -0.589450 0.979748 -0.439960 -0.048195 1 0 0 0 0 0 1 543228
-0.001181 -0.001452 0.120646 -0.609359 1.046752 -0.476584 -0.048227 1 0 0 0 0 0 1 544231
-0.001182 -0.001450 0.120646 -0.620299 1.082554 -0.490743 -0.048258 1 0 0 0 0 0 1 545226
-0.001182 -0.001449 0.120646 -0.626092 1.100936 -0.495999 -0.048288 1 0 0 0 0 0 1 546202
-0.001182 -0.001448 0.120645 -0.629223 1.110499 -0.498049 -0.048320 1 0 0 0 0 0 1 547205
-0.001182 -0.001448 0.120645 -0.630992 1.115635 -0.498987 -0.048351 1 0 0 0 0 0 1 548211
-0.001183 -0.001448 0.120645 -0.632097 1.118573 -0.499524 -0.048383 1 0 0 0 0 0 1 549224
-0.001183 -0.001448 0.120645 -0.632856 1.120385 -0.499919 -0.048414 1 0 0 0 0 0 1 550209
-0.001183 -0.001448 0.120645 -0.633430 1.121674 -0.500272 -0.048445 1 0 0 0 0 0 1 551222
-0.001183 -0.001448 0.120645 -0.633926 1.122659 -0.500596 -0.048476 1 0 0 0 0 0 1 552209
-0.001183 -0.001448 0.120645 -0.634382 1.123526 -0.500928 -0.048508 1 0 0 0 0 0 1 553222
-0.001183 -0.001448 0.120645 -0.634793 1.124304 -0.501246 -0.048539 1 0 0 0 0 0 1 554209
-0.001183 -0.001448 0.120645 -0.635227 1.125069 -0.501581 -0.048570 1 0 0 0 0 0 1 555225
-0.001183 -0.001448 0.120645 -0.635638 1.125805 -0.501892 -0.048601 1 0 0 0 0 0 1 556208
-0.001183 -0.001448 0.120645 -0.636057 1.126554 -0.502225 -0.048633 1 0 0 0 0 0 1 557224
-0.001183 -0.001448 0.120645 -0.636451 1.127275 -0.502537 -0.048664 1 0 0 0 0 0 1 558207
-0.001183 -0.001448 0.120645 -0.636874 1.128005 -0.502871 -0.048695 1 0 0 0 0 0 1 559225
-0.001183 -0.001448 0.120645 -0.637280 1.128726 -0.503175 -0.048726 1 0 0 0 0 0 1 560207
-0.001183 -0.001448 0.120645 -0.637692 1.129451 -0.503515 -0.048758 1 0 0 0 0 0 1 561223
-0.001183 -0.001448 0.120645 -0.638094 1.130162 -0.503834 -0.048789 1 0 0 0 0 0 1 562207
-0.001183 -0.001448 0.120645 -0.638484 1.130858 -0.504126 -0.048818 1 0 0 0 0 0 1 563152
-0.001183 -0.001448 0.120645 -0.638889 1.131572 -0.504461 -0.048849 1 0 0 0 0 0 1 564152
-0.001183 -0.001448 0.120645 -0.639285 1.132296 -0.504774 -0.048880 1 0 0 0 0 0 1 565142
-0.001183 -0.001448 0.120645 -0.639705 1.133020 -0.505107 -0.048912 1 0 0 0 0 0 1 566153
-0.001183 -0.001448 0.120645 -0.640123 1.133738 -0.505421 -0.048943 1 0 0 0 0 0 1 567143
-0.001183 -0.001448 0.120645 -0.640517 1.134475 -0.505745 -0.048974 1 0 0 0 0 0 1 568152
-0.001183 -0.001448 0.120645 -0.640928 1.135184 -0.506072 -0.049005 1 0 0 0 0 0 1 569143
-0.001183 -0.001448 0.120645 -0.641344 1.135924 -0.506385 -0.049037 1 0 0 0 0 0 1 570151
-0.001183 -0.001448 0.120645 -0.641748 1.136635 -0.506718 -0.049068 1 0 0 0 0 0 1 571147
-0.001183 -0.001448 0.120645 -0.642160 1.137364 -0.507045 -0.049099 1 0 0 0 0 0 1 572156
-0.001183 -0.001448 0.120645 -0.642568 1.138092 -0.507351 -0.049130 1 0 0 0 0 0 1 573146
-0.001183 -0.001448 0.120645 -0.642967 1.138794 -0.507680 -0.049161 1 0 0 0 0 0 1 574129
-0.001183 -0.001448 0.120645 -0.643373 1.139535 -0.508002 -0.049193 1 0 0 0 0 0 1 575143
-0.001183 -0.001448 0.120645 -0.643791 1.140256 -0.508333 -0.049224 1 0 0 0 0 0 1 576150
-0.001183 -0.001448 0.120645 -0.644207 1.140996 -0.508645 -0.049256 1 0 0 0 0 0 1 577157
-0.001183 -0.001448 0.120645 -0.644615 1.141713 -0.508982 -0.049287 1 0 0 0 0 0 1 578162
-0.001183 -0.001448 0.120645 -0.645019 1.142427 -0.509302 -0.049318 1 0 0 0 0 0 1 579150
-0.001183 -0.001448 0.120645 -0.645436 1.143172 -0.509616 -0.049350 1 0 0 0 0 0 1 580163
-0.001183 -0.001448 0.120645 -0.645840 1.143883 -0.509949 -0.049381 1 0 0 0 0 0 1 581159
-0.001183 -0.001448 0.120645 -0.646239 1.144611 -0.510265 -0.049412 1 0 0 0 0 0 1 582155
-0.001183 -0.001448 0.120645 -0.646657 1.145332 -0.510596 -0.049443 1 0 0 0 0 0 1 583161
-0.001183 -0.001448 0.120645 -0.647077 1.146056 -0.510912 -0.049475 1 0 0 0 0 0 1 584159
-0.001183 -0.001448 0.120645 -0.647467 1.146785 -0.511233 -0.049506 1 0 0 0 0 0 1 585158
-0.001183 -0.001448 0.120645 -0.647883 1.147502 -0.511563 -0.049537 1 0 0 0 0 0 1 586160
-0.001183 -0.001448 0.120645 -0.648295 1.148236 -0.511873 -0.049568 1 0 0 0 0 0 1 587159
-0.001183 -0.001448 0.120645 -0.648703 1.148954 -0.512209 -0.049600 1 0 0 0 0 0 1 588164
-0.001183 -0.001448 0.120645 -0.649109 1.149673 -0.512532 -0.049631 1 0 0 0 0 0 1 589159
-0.001183 -0.001448 0.120645 -0.649523 1.150410 -0.512842 -0.049662 1 0 0 0 0 0 1 590162
-0.001183 -0.001448 0.120645 -0.649929 1.151124 -0.513177 -0.049693 1 0 0 0 0 0 1 591163
-0.001183 -0.001448 0.120645 -0.650327 1.151852 -0.513493 -0.049725 1 0 0 0 0 0 1 592158
-0.001183 -0.001448 0.120645 -0.650730 1.152547 -0.513812 -0.049755 1 0 0 0 0 0 1 593128
-0.001183 -0.001448 0.120645 -0.651163 1.153292 -0.514138 -0.049787 1 0 0 0 0 0 1 594155
-0.001183 -0.001448 0.120645 -0.651554 1.154022 -0.514460 -0.049818 1 0 0 0 0 0 1 595156
-0.001183 -0.001448 0.120645 -0.651969 1.154740 -0.514790 -0.049850 1 0 0 0 0 0 1 596158
-0.001183 -0.001448 0.120645 -0.652382 1.155474 -0.515100 -0.049881 1 0 0 0 0 0 1 597158
-0.001188 -0.001429 0.120635 -0.577587 0.900617 -0.375286 -0.049912 1 0 0 0 0 0 1 598158
-0.001191 -0.001420 0.120632 -0.603593 0.991086 -0.445559 -0.049943 1 0 0 0 0 0 1 599159
-0.001192 -0.001415 0.120630 -0.623459 1.057918 -0.482157 -0.049975 1 0 0 0 0 0 1 600157
-0.001193 -0.001413 0.120630 -0.634365 1.093635 -0.496308 -0.050006 1 0 0 0 0 0 1 601158
-0.001193 -0.001412 0.120630 -0.640136 1.111975 -0.501574 -0.050037 1 0 0 0 0 0 1 602156
-0.001193 -0.001411 0.120630 -0.643254 1.121500 -0.503621 -0.050068 1 0 0 0 0 0 1 603159
-0.001194 -0.001411 0.120630 -0.645019 1.126594 -0.504537 -0.050099 1 0 0 0 0 0 1 604157
-0.001194 -0.001411 0.120630 -0.646125 1.129504 -0.505076 -0.050131 1 0 0 0 0 0 1 605160
-0.001194 -0.001411 0.120630 -0.646855 1.131291 -0.505441 -0.050161 1 0 0 0 0 0 1 606131
-0.001194 -0.001411 0.120630 -0.647443 1.132553 -0.505802 -0.050193 1 0 0 0 0 0 1 607158
-0.001194 -0.001411 0.120630 -0.647919 1.133531 -0.506124 -0.050225 1 0 0 0 0 0 1 608157
-0.001194 -0.001411 0.120630 -0.648374 1.134373 -0.506438 -0.050256 1 0 0 0 0 0 1 609158
-0.001194 -0.001411 0.120630 -0.648802 1.135156 -0.506751 -0.050287 1 0 0 0 0 0 1 610157
-0.001194 -0.001411 0.120630 -0.649206 1.135900 -0.507072 -0.050318 1 0 0 0 0 0 1 611158
-0.001194 -0.001411 0.120630 -0.649622 1.136619 -0.507386 -0.050349 1 0 0 0 0 0 1 612153
-0.001194 -0.001411 0.120630 -0.650023 1.137319 -0.507699 -0.050380 1 0 0 0 0 0 1 613144
-0.001194 -0.001411 0.120630 -0.650428 1.138029 -0.508016 -0.050412 1 0 0 0 0 0 1 614150
-0.001194 -0.001411 0.120630 -0.650827 1.138749 -0.508327 -0.050443 1 0 0 0 0 0 1 615160
-0.001194 -0.001411 0.120630 -0.651240 1.139457 -0.508653 -0.050474 1 0 0 0 0 0 1 616157
-0.001194 -0.001411 0.120630 -0.651644 1.140162 -0.508950 -0.050506 1 0 0 0 0 0 1 617156
-0.001194 -0.001411 0.120630 -0.652047 1.140868 -0.509282 -0.050537 1 0 0 0 0 0 1 618157
-0.001194 -0.001411 0.120630 -0.652447 1.141562 -0.509593 -0.050568 1 0 0 0 0 0 1 619157
-0.001194 -0.001411 0.120630 -0.652854 1.142277 -0.509894 -0.050600 1 0 0 0 0 0 1 620157
-0.001194 -0.001411 0.120630 -0.653257 1.142985 -0.510227 -0.050631 1 0 0 0 0 0 1 621158
-0.001194 -0.001411 0.120630 -0.653648 1.143686 -0.510530 -0.050662 1 0 0 0 0 0 1 622156
-0.001194 -0.001411 0.120630 -0.654074 1.144398 -0.510851 -0.050693 1 0 0 0 0 0 1 623157
-0.001194 -0.001411 0.120630 -0.654459 1.145080 -0.511162 -0.050724 1 0 0 0 0 0 1 624143
-0.001194 -0.001411 0.120630 -0.654855 1.145796 -0.511472 -0.050756 1 0 0 0 0 0 1 625149
-0.001194 -0.001411 0.120630 -0.655265 1.146500 -0.511797 -0.050786 1 0 0 0 0 0 1 626141
-0.001194 -0.001411 0.120630 -0.655674 1.147212 -0.512097 -0.050818 1 0 0 0 0 0 1 627151
-0.001194 -0.001411 0.120630 -0.656073 1.147911 -0.512427 -0.050849 1 0 0 0 0 0 1 628141
-0.001199 -0.001392 0.120620 -0.581235 0.892886 -0.372300 -0.050881 1 0 0 0 0 0 1 629150
-0.001202 -0.001383 0.120616 -0.607170 0.983130 -0.442573 -0.050911 1 0 0 0 0 0 1 630140
-0.001203 -0.001379 0.120615 -0.626986 1.049838 -0.479189 -0.050943 1 0 0 0 0 0 1 631141
-0.001204 -0.001376 0.120614 -0.637880 1.085481 -0.493335 -0.050974 1 0 0 0 0 0 1 632150
-0.001204 -0.001375 0.120614 -0.643643 1.103794 -0.498590 -0.051005 1 0 0 0 0 0 1 633140
-0.001204 -0.001375 0.120614 -0.646760 1.113276 -0.500634 -0.051037 1 0 0 0 0 0 1 634150
-0.001205 -0.001374 0.120614 -0.648510 1.118359 -0.501543 -0.051068 1 0 0 0 0 0 1 635141
-0.001205 -0.001374 0.120614 -0.649609 1.121241 -0.502070 -0.051099 1 0 0 0 0 0 1 636150
-0.001205 -0.001374 0.120614 -0.650336 1.123015 -0.502450 -0.051130 1 0 0 0 0 0 1 637130
-0.001205 -0.001374 0.120614 -0.650911 1.124267 -0.502781 -0.051162 1 0 0 0 0 0 1 638161
-0.001205 -0.001374 0.120614 -0.651404 1.125234 -0.503098 -0.051193 1 0 0 0 0 0 1 639159
-0.001205 -0.001374 0.120614 -0.651842 1.126053 -0.503411 -0.051224 1 0 0 0 0 0 1 640156
-0.001205 -0.001374 0.120614 -0.652257 1.126800 -0.503708 -0.051255 1 0 0 0 0 0 1 641147
-0.001205 -0.001374 0.120614 -0.652655 1.127523 -0.504021 -0.051287 1 0 0 0 0 0 1 642148
-0.001205 -0.001374 0.120614 -0.653068 1.128228 -0.504328 -0.051318 1 0 0 0 0 0 1 643149
-0.001205 -0.001374 0.120614 -0.653473 1.128933 -0.504645 -0.051349 1 0 0 0 0 0 1 644157
-0.001205 -0.001374 0.120614 -0.653869 1.129617 -0.504951 -0.051381 1 0 0 0 0 0 1 645151
-0.001205 -0.001374 0.120614 -0.654267 1.130303 -0.505238 -0.051412 1 0 0 0 0 0 1 646150
-0.001205 -0.001374 0.120614 -0.654662 1.130986 -0.505561 -0.051443 1 0 0 0 0 0 1 647144
-0.001205 -0.001374 0.120614 -0.655052 1.131661 -0.505864 -0.051474 1 0 0 0 0 0 1 648126
-0.001205 -0.001374 0.120614 -0.655454 1.132377 -0.506174 -0.051506 1 0 0 0 0 0 1 649156
-0.001205 -0.001374 0.120614 -0.655869 1.133056 -0.506479 -0.051537 1 0 0 0 0 0 1 650151
-0.001205 -0.001374 0.120614 -0.656252 1.133754 -0.506788 -0.051568 1 0 0 0 0 0 1 651159
-0.001205 -0.001374 0.120614 -0.656654 1.134431 -0.507101 -0.051599 1 0 0 0 0 0 1 652156
-0.001210 -0.001356 0.120604 -0.581799 0.879295 -0.366701 -0.051631 1 0 0 0 0 0 1 653158
-0.001213 -0.001346 0.120600 -0.607658 0.969356 -0.437006 -0.051662 1 0 0 0 0 0 1 654158
-0.001214 -0.001342 0.120599 -0.627438 1.035938 -0.473623 -0.051692 1 0 0 0 0 0 1 655130
-0.001215 -0.001340 0.120599 -0.638322 1.071535 -0.487782 -0.051725 1 0 0 0 0 0 1 656161
-0.001215 -0.001338 0.120599 -0.644073 1.089802 -0.493033 -0.051756 1 0 0 0 0 0 1 657159
-0.001215 -0.001338 0.120599 -0.647183 1.099268 -0.495063 -0.051787 1 0 0 0 0 0 1 658156
-0.001216 -0.001338 0.120599 -0.648931 1.104336 -0.495967 -0.051818 1 0 0 0 0 0 1 659156
-0.001234 -0.001333 0.120609 -0.390794 1.047069 -0.637544 -0.051849 1 0 0 0 0 0 1 660155
-0.001244 -0.001331 0.120612 -0.481750 1.068881 -0.567663 -0.051881 1 0 0 0 0 0 1 661154
-0.001248 -0.001330 0.120614 -0.549096 1.085579 -0.531630 -0.051912 1 0 0 0 0 0 1 662155
-0.001251 -0.001329 0.120614 -0.585000 1.094964 -0.518083 -0.051943 1 0 0 0 0 0 1 663155
-0.001252 -0.001329 0.120614 -0.603294 1.100115 -0.513461 -0.051974 1 0 0 0 0 0 1 664156
-0.001252 -0.001329 0.120614 -0.612620 1.103050 -0.512029 -0.052006 1 0 0 0 0 0 1 665156
-0.001253 -0.001328 0.120614 -0.617480 1.104849 -0.511739 -0.052037 1 0 0 0 0 0 1 666148
-0.001253 -0.001328 0.120614 -0.620080 1.106091 -0.511831 -0.052068 1 0 0 0 0 0 1 667157
-0.001253 -0.001328 0.120614 -0.621575 1.107048 -0.512070 -0.052099 1 0 0 0 0 0 1 668154
-0.001253 -0.001328 0.120614 -0.622506 1.107860 -0.512352 -0.052131 1 0 0 0 0 0 1 669156
-0.001253 -0.001328 0.120614 -0.623160 1.108591 -0.512639 -0.052162 1 0 0 0 0 0 1 670153
-0.001253 -0.001328 0.120614 -0.623661 1.109299 -0.512953 -0.052193 1 0 0 0 0 0 1 671156
-0.001253 -0.001328 0.120614 -0.624108 1.109970 -0.513254 -0.052224 1 0 0 0 0 0 1 672153
-0.001253 -0.001328 0.120614 -0.624525 1.110655 -0.513568 -0.052256 1 0 0 0 0 0 1 673154
-0.001253 -0.001328 0.120614 -0.624914 1.111324 -0.513870 -0.052287 1 0 0 0 0 0 1 674155
-0.001253 -0.001328 0.120614 -0.625289 1.111990 -0.514177 -0.052318 1 0 0 0 0 0 1 675156
-0.001253 -0.001328 0.120614 -0.625682 1.112647 -0.514484 -0.052349 1 0 0 0 0 0 1 676155
-0.001253 -0.001328 0.120614 -0.626049 1.113319 -0.514784 -0.052381 1 0 0 0 0 0 1 677155
-0.001253 -0.001328 0.120614 -0.626416 1.113970 -0.515102 -0.052412 1 0 0 0 0 0 1 678150
-0.001253 -0.001328 0.120614 -0.626790 1.114639 -0.515395 -0.052443 1 0 0 0 0 0 1 679142
-0.001253 -0.001328 0.120614 -0.627179 1.115314 -0.515717 -0.052474 1 0 0 0 0 0 1 680152
-0.001253 -0.001328 0.120614 -0.627537 1.115961 -0.516024 -0.052505 1 0 0 0 0 0 1 681148
-0.001253 -0.001328 0.120614 -0.627916 1.116640 -0.516321 -0.052537 1 0 0 0 0 0 1 682156
-0.001253 -0.001328 0.120614 -0.628301 1.117309 -0.516640 -0.052568 1 0 0 0 0 0 1 683156
-0.001253 -0.001328 0.120614 -0.628672 1.117961 -0.516941 -0.052599 1 0 0 0 0 0 1 684155
-0.001253 -0.001328 0.120614 -0.629025 1.118629 -0.517247 -0.052631 1 0 0 0 0 0 1 685153
-0.001253 -0.001328 0.120614 -0.629414 1.119283 -0.517552 -0.052662 1 0 0 0 0 0 1 686147
-0.001253 -0.001328 0.120614 -0.629787 1.119972 -0.517861 -0.052693 1 0 0 0 0 0 1 687154
-0.001253 -0.001328 0.120614 -0.630153 1.120615 -0.518175 -0.052724 1 0 0 0 0 0 1 688153
-0.001253 -0.001328 0.120614 -0.630529 1.121287 -0.518469 -0.052756 1 0 0 0 0 0 1 689152
-0.001253 -0.001328 0.120614 -0.630912 1.121952 -0.518787 -0.052787 1 0 0 0 0 0 1 690147
-0.001253 -0.001328 0.120614 -0.631281 1.122601 -0.519087 -0.052818 1 0 0 0 0 0 1 691140
-0.001253 -0.001328 0.120614 -0.631637 1.123275 -0.519395 -0.052849 1 0 0 0 0 0 1 692148
-0.001253 -0.001328 0.120614 -0.632025 1.123927 -0.519700 -0.052880 1 0 0 0 0 0 1 693139
-0.001253 -0.001328 0.120614 -0.632399 1.124618 -0.520009 -0.052912 1 0 0 0 0 0 1 694148
-0.001253 -0.001328 0.120614 -0.632762 1.125256 -0.520321 -0.052943 1 0 0 0 0 0 1 695140
-0.001253 -0.001328 0.120614 -0.633141 1.125933 -0.520617 -0.052974 1 0 0 0 0 0 1 696146
-0.001253 -0.001328 0.120614 -0.633523 1.126596 -0.520934 -0.053005 1 0 0 0 0 0 1 697138
-0.001253 -0.001328 0.120614 -0.633895 1.127249 -0.521236 -0.053036 1 0 0 0 0 0 1 698138
-0.001253 -0.001328 0.120614 -0.634252 1.127924 -0.521545 -0.053068 1 0 0 0 0 0 1 699148
-0.001253 -0.001328 0.120614 -0.634639 1.128576 -0.521849 -0.053099 1 0 0 0 0 0 1 700138
-0.001253 -0.001328 0.120614 -0.635013 1.129266 -0.522159 -0.053130 1 0 0 0 0 0 1 701147
-0.001253 -0.001328 0.120614 -0.635399 1.129925 -0.522472 -0.053162 1 0 0 0 0 0 1 702166
-0.001253 -0.001328 0.120614 -0.635756 1.130576 -0.522782 -0.053193 1 0 0 0 0 0 1 703154
-0.001253 -0.001328 0.120614 -0.636131 1.131250 -0.523076 -0.053224 1 0 0 0 0 0 1 704152
-0.001253 -0.001328 0.120614 -0.636522 1.131927 -0.523399 -0.053256 1 0 0 0 0 0 1 705165
-0.001253 -0.001328 0.120614 -0.636878 1.132573 -0.523705 -0.053287 1 0 0 0 0 0 1 706158
-0.001253 -0.001328 0.120614 -0.637250 1.133239 -0.523996 -0.053318 1 0 0 0 0 0 1 707146
-0.001253 -0.001328 0.120614 -0.637635 1.133906 -0.524314 -0.053349 1 0 0 0 0 0 1 708145
-0.001253 -0.001328 0.120614 -0.638001 1.134573 -0.524612 -0.053381 1 0 0 0 0 0 1 709152
-0.001253 -0.001328 0.120614 -0.638366 1.135221 -0.524928 -0.053412 1 0 0 0 0 0 1 710145
-0.001253 -0.001328 0.120614 -0.638743 1.135895 -0.525224 -0.053443 1 0 0 0 0 0 1 711146
-0.001253 -0.001328 0.120614 -0.639129 1.136564 -0.525543 -0.053474 1 0 0 0 0 0 1 712146
-0.001253 -0.001328 0.120614 -0.639488 1.137213 -0.525851 -0.053505 1 0 0 0 0 0 1 713144
-0.001253 -0.001328 0.120614 -0.639857 1.137875 -0.526140 -0.053536 1 0 0 0 0 0 1 714127
-0.001253 -0.001328 0.120614 -0.640248 1.138554 -0.526463 -0.053568 1 0 0 0 0 0 1 715142
-0.001253 -0.001328 0.120614 -0.640610 1.139214 -0.526758 -0.053599 1 0 0 0 0 0 1 716140
-0.001253 -0.001328 0.120614 -0.640980 1.139869 -0.527078 -0.053630 1 0 0 0 0 0 1 717143
-0.001253 -0.001328 0.120614 -0.641356 1.140542 -0.527372 -0.053661 1 0 0 0 0 0 1 718141
-0.001253 -0.001328 0.120614 -0.641745 1.141216 -0.527694 -0.053693 1 0 0 0 0 0 1 719150
-0.001253 -0.001328 0.120614 -0.642115 1.141867 -0.527995 -0.053724 1 0 0 0 0 0 1 720147
-0.001253 -0.001328 0.120614 -0.642467 1.142534 -0.528300 -0.053755 1 0 0 0 0 0 1 721144
-0.001253 -0.001328 0.120614 -0.642863 1.143206 -0.528615 -0.053787 1 0 0 0 0 0 1 722147
-0.001253 -0.001328 0.120614 -0.643235 1.143858 -0.528916 -0.053818 1 0 0 0 0 0 1 723144
-0.001253 -0.001328 0.120614 -0.643581 1.144514 -0.529216 -0.053849 1 0 0 0 0 0 1 724126
-0.001253 -0.001328 0.120614 -0.643978 1.145184 -0.529529 -0.053880 1 0 0 0 0 0 1 725142
-0.001253 -0.001328 0.120614 -0.644349 1.145868 -0.529835 -0.053912 1 0 0 0 0 0 1 726142
-0.001253 -0.001328 0.120614 -0.644728 1.146515 -0.530143 -0.053943 1 0 0 0 0 0 1 727144
-0.001253 -0.001328 0.120614 -0.645081 1.147181 -0.530449 -0.053974 1 0 0 0 0 0 1 728141
-0.001253 -0.001328 0.120614 -0.645473 1.147841 -0.530757 -0.054005 1 0 0 0 0 0 1 729143
-0.001253 -0.001328 0.120614 -0.645851 1.148515 -0.531070 -0.054037 1 0 0 0 0 0 1 730141
-0.001253 -0.001328 0.120614 -0.646199 1.149171 -0.531370 -0.054068 1 0 0 0 0 0 1 731135
-0.001253 -0.001328 0.120614 -0.646593 1.149833 -0.531679 -0.054099 1 0 0 0 0 0 1 732142
-0.001253 -0.001328 0.120614 -0.646964 1.150519 -0.531986 -0.054130 1 0 0 0 0 0 1 733144
-0.001253 -0.001328 0.120614 -0.647341 1.151162 -0.532292 -0.054161 1 0 0 0 0 0 1 734140
-0.001253 -0.001328 0.120614 -0.647706 1.151826 -0.532608 -0.054193 1 0 0 0 0 0 1 735147
-0.001253 -0.001328 0.120614 -0.648079 1.152498 -0.532901 -0.054224 1 0 0 0 0 0 1 736142
-0.001253 -0.001328 0.120614 -0.648465 1.153165 -0.533220 -0.054255 1 0 0 0 0 0 1 737141
-0.001253 -0.001328 0.120614 -0.648822 1.153816 -0.533509 -0.054286 1 0 0 0 0 0 1 738124
-0.001253 -0.001328 0.120614 -0.649197 1.154481 -0.533834 -0.054318 1 0 0 0 0 0 1 739143
-0.001253 -0.001328 0.120614 -0.649577 1.155167 -0.534136 -0.054349 1 0 0 0 0 0 1 740143
-0.001253 -0.001328 0.120614 -0.649955 1.155812 -0.534442 -0.054380 1 0 0 0 0 0 1 741141
-0.001258 -0.001310 0.120604 -0.574887 0.899972 -0.393412 -0.054412 1 0 0 0 0 0 1 742142
-0.001261 -0.001301 0.120601 -0.600559 0.989518 -0.463647 -0.054443 1 0 0 0 0 0 1 743135
-0.001263 -0.001296 0.120599 -0.620239 1.055868 -0.500268 -0.054474 1 0 0 0 0 0 1 744144
-0.001263 -0.001294 0.120599 -0.631064 1.091320 -0.514406 -0.054505 1 0 0 0 0 0 1 745146
-0.001264 -0.001293 0.120599 -0.636772 1.109507 -0.519662 -0.054536 1 0 0 0 0 0 1 746141
-0.001264 -0.001292 0.120599 -0.639860 1.118917 -0.521705 -0.054568 1 0 0 0 0 0 1 747144
-0.001264 -0.001292 0.120599 -0.641577 1.123934 -0.522607 -0.054599 1 0 0 0 0 0 1 748142
-0.001264 -0.001292 0.120599 -0.642622 1.126775 -0.523112 -0.054630 1 0 0 0 0 0 1 749141
-0.001264 -0.001292 0.120599 -0.643341 1.128501 -0.523484 -0.054662 1 0 0 0 0 0 1 750141
-0.001264 -0.001292 0.120599 -0.643867 1.129697 -0.523810 -0.054693 1 0 0 0 0 0 1 751142
-0.001264 -0.001292 0.120599 -0.644329 1.130622 -0.524122 -0.054724 1 0 0 0 0 0 1 752141
-0.001264 -0.001292 0.120599 -0.644751 1.131405 -0.524421 -0.054755 1 0 0 0 0 0 1 753142
-0.001264 -0.001292 0.120599 -0.645128 1.132113 -0.524719 -0.054786 1 0 0 0 0 0 1 754140
-0.001264 -0.001292 0.120599 -0.645507 1.132797 -0.525017 -0.054818 1 0 0 0 0 0 1 755140
-0.001264 -0.001292 0.120599 -0.645876 1.133452 -0.525321 -0.054849 1 0 0 0 0 0 1 756132
-0.001264 -0.001292 0.120599 -0.646244 1.134099 -0.525621 -0.054880 1 0 0 0 0 0 1 757132
-0.001264 -0.001292 0.120599 -0.646627 1.134752 -0.525916 -0.054911 1 0 0 0 0 0 1 758140
-0.001264 -0.001292 0.120599 -0.646997 1.135404 -0.526219 -0.054942 1 0 0 0 0 0 1 759132
-0.001264 -0.001292 0.120599 -0.647357 1.136053 -0.526508 -0.054974 1 0 0 0 0 0 1 760140
-0.001264 -0.001292 0.120599 -0.647720 1.136693 -0.526823 -0.055005 1 0 0 0 0 0 1 761131
-0.001264 -0.001292 0.120599 -0.648094 1.137356 -0.527113 -0.055036 1 0 0 0 0 0 1 762140
-0.001264 -0.001292 0.120599 -0.648468 1.137989 -0.527416 -0.055067 1 0 0 0 0 0 1 763132
-0.001264 -0.001292 0.120599 -0.648834 1.138622 -0.527709 -0.055099 1 0 0 0 0 0 1 764132
-0.001264 -0.001292 0.120599 -0.649185 1.139284 -0.528014 -0.055130 1 0 0 0 0 0 1 765132
-0.001264 -0.001292 0.120599 -0.649574 1.139931 -0.528317 -0.055161 1 0 0 0 0 0 1 766140
-0.001264 -0.001292 0.120599 -0.649931 1.140572 -0.528602 -0.055193 1 0 0 0 0 0 1 767137
-0.001264 -0.001292 0.120599 -0.650302 1.141224 -0.528923 -0.055224 1 0 0 0 0 0 1 768148
-0.001264 -0.001292 0.120599 -0.650680 1.141870 -0.529216 -0.055255 1 0 0 0 0 0 1 769143
-0.001277 -0.001305 0.120588 -0.472694 1.331563 -0.378915 -0.055287 1 0 0 0 0 0 1 770152
-0.001283 -0.001312 0.120584 -0.533535 1.268173 -0.453618 -0.055319 1 0 0 0 0 0 1 771169
-0.001287 -0.001316 0.120583 -0.579448 1.220514 -0.492540 -0.055349 1 0 0 0 0 0 1 772148
-0.001288 -0.001317 0.120582 -0.604249 1.195241 -0.507557 -0.055380 1 0 0 0 0 0 1 773143
-0.001294 -0.001300 0.120572 -0.541613 0.926032 -0.371530 -0.055412 1 0 0 0 0 0 1 774153
-0.001298 -0.001291 0.120568 -0.573447 1.008734 -0.443602 -0.055443 1 0 0 0 0 0 1 775156
-0.001299 -0.001287 0.120567 -0.596190 1.071614 -0.480834 -0.055474 1 0 0 0 0 0 1 776143
-0.001300 -0.001284 0.120567 -0.608550 1.105350 -0.495201 -0.055506 1 0 0 0 0 0 1 777155
-0.001300 -0.001283 0.120566 -0.615029 1.122676 -0.500501 -0.055537 1 0 0 0 0 0 1 778150
-0.001301 -0.001283 0.120566 -0.618478 1.131658 -0.502537 -0.055568 1 0 0 0 0 0 1 779148
-0.001301 -0.001282 0.120566 -0.620374 1.136446 -0.503436 -0.055598 1 0 0 0 0 0 1 780123
-0.001301 -0.001282 0.120566 -0.621510 1.139178 -0.503945 -0.055631 1 0 0 0 0 0 1 781150
-0.001301 -0.001282 0.120566 -0.622260 1.140857 -0.504304 -0.055662 1 0 0 0 0 0 1 782150
-0.001301 -0.001282 0.120566 -0.622804 1.142011 -0.504602 -0.055693 1 0 0 0 0 0 1 783151
-0.001301 -0.001282 0.120566 -0.623244 1.142904 -0.504903 -0.055724 1 0 0 0 0 0 1 784150
-0.001301 -0.001282 0.120566 -0.623650 1.143693 -0.505195 -0.055756 1 0 0 0 0 0 1 785153
-0.001301 -0.001282 0.120566 -0.624021 1.144402 -0.505472 -0.055787 1 0 0 0 0 0 1 786154
-0.001301 -0.001282 0.120566 -0.624388 1.145064 -0.505755 -0.055818 1 0 0 0 0 0 1 787157
-0.001301 -0.001282 0.120566 -0.624734 1.145725 -0.506037 -0.055849 1 0 0 0 0 0 1 788156
-0.001301 -0.001282 0.120566 -0.625096 1.146378 -0.506318 -0.055881 1 0 0 0 0 0 1 789150
-0.001301 -0.001282 0.120566 -0.625447 1.147021 -0.506601 -0.055912 1 0 0 0 0 0 1 790150
-0.001301 -0.001282 0.120566 -0.625776 1.147642 -0.506883 -0.055942 1 0 0 0 0 0 1 791123
-0.001306 -0.001264 0.120556 -0.550678 0.891566 -0.365357 -0.055973 1 0 0 0 0 0 1 792122
-0.001309 -0.001255 0.120553 -0.576200 0.980760 -0.435613 -0.056006 1 0 0 0 0 0 1 793149
-0.001310 -0.001250 0.120551 -0.595789 1.046904 -0.472216 -0.056037 1 0 0 0 0 0 1 794152
-0.001311 -0.001248 0.120551 -0.606565 1.082258 -0.486355 -0.056068 1 0 0 0 0 0 1 795157
-0.001312 -0.001247 0.120551 -0.612236 1.100379 -0.491579 -0.056099 1 0 0 0 0 0 1 796152
-0.001312 -0.001246 0.120551 -0.615283 1.109750 -0.493594 -0.056130 1 0 0 0 0 0 1 797149
-0.001312 -0.001246 0.120551 -0.616983 1.114738 -0.494468 -0.056162 1 0 0 0 0 0 1 798147
-0.001312 -0.001246 0.120551 -0.618016 1.117548 -0.494959 -0.056193 1 0 0 0 0 0 1 799154
-0.001312 -0.001245 0.120551 -0.618701 1.119254 -0.495300 -0.056224 1 0 0 0 0 0 1 800151
-0.001312 -0.001245 0.120551 -0.619210 1.120417 -0.495609 -0.056256 1 0 0 0 0 0 1 801151
-0.001312 -0.001245 0.120551 -0.619646 1.121306 -0.495892 -0.056287 1 0 0 0 0 0 1 802151
-0.001312 -0.001245 0.120551 -0.620039 1.122084 -0.496166 -0.056318 1 0 0 0 0 0 1 803152
-0.001312 -0.001245 0.120551 -0.620400 1.122762 -0.496447 -0.056349 1 0 0 0 0 0 1 804150
-0.001312 -0.001245 0.120551 -0.620756 1.123424 -0.496723 -0.056381 1 0 0 0 0 0 1 805152
-0.001312 -0.001245 0.120551 -0.621086 1.124051 -0.496990 -0.056411 1 0 0 0 0 0 1 806122
-0.001312 -0.001245 0.120551 -0.621439 1.124693 -0.497273 -0.056443 1 0 0 0 0 0 1 807151
-0.001317 -0.001227 0.120540 -0.546338 0.868584 -0.355522 -0.056474 1 0 0 0 0 0 1 808149
-0.001320 -0.001218 0.120537 -0.571800 0.957607 -0.425798 -0.056505 1 0 0 0 0 0 1 809138
-0.001321 -0.001213 0.120536 -0.591359 1.023653 -0.462436 -0.056537 1 0 0 0 0 0 1 810147
-0.001322 -0.001211 0.120535 -0.602121 1.058963 -0.476571 -0.056568 1 0 0 0 0 0 1 811149
-0.001323 -0.001210 0.120535 -0.607784 1.077053 -0.481776 -0.056599 1 0 0 0 0 0 1 812149
-0.001323 -0.001209 0.120535 -0.610825 1.086401 -0.483786 -0.056631 1 0 0 0 0 0 1 813152
-0.001323 -0.001209 0.120535 -0.612512 1.091362 -0.484653 -0.056661 1 0 0 0 0 0 1 814122
-0.001323 -0.001209 0.120535 -0.613544 1.094156 -0.485138 -0.056693 1 0 0 0 0 0 1 815154
-0.001323 -0.001209 0.120535 -0.614233 1.095841 -0.485484 -0.056724 1 0 0 0 0 0 1 816145
-0.001323 -0.001209 0.120535 -0.614727 1.096984 -0.485774 -0.056756 1 0 0 0 0 0 1 817149
-0.001323 -0.001209 0.120535 -0.615152 1.097876 -0.486048 -0.056787 1 0 0 0 0 0 1 818150
-0.001323 -0.001209 0.120535 -0.615531 1.098615 -0.486321 -0.056818 1 0 0 0 0 0 1 819151
-0.001323 -0.001209 0.120535 -0.615902 1.099288 -0.486595 -0.056849 1 0 0 0 0 0 1 820151
-0.001328 -0.001190 0.120525 -0.540799 0.843192 -0.344634 -0.056880 1 0 0 0 0 0 1 821137
-0.001331 -0.001181 0.120521 -0.566218 0.932114 -0.414950 -0.056912 1 0 0 0 0 0 1 822143
-0.001332 -0.001176 0.120520 -0.585757 0.998073 -0.451599 -0.056943 1 0 0 0 0 0 1 823137
-0.001333 -0.001174 0.120519 -0.596502 1.033324 -0.465736 -0.056974 1 0 0 0 0 0 1 824143
-0.001333 -0.001173 0.120519 -0.602155 1.051385 -0.470945 -0.057005 1 0 0 0 0 0 1 825133
-0.001334 -0.001172 0.120519 -0.605191 1.060713 -0.472935 -0.057037 1 0 0 0 0 0 1 826143
-0.001334 -0.001172 0.120519 -0.606879 1.065665 -0.473800 -0.057068 1 0 0 0 0 0 1 827135
-0.001334 -0.001172 0.120519 -0.607897 1.068424 -0.474272 -0.057099 1 0 0 0 0 0 1 828143
-0.001334 -0.001172 0.120519 -0.608568 1.070087 -0.474617 -0.057130 1 0 0 0 0 0 1 829134
-0.001334 -0.001172 0.120519 -0.609072 1.071229 -0.474902 -0.057162 1 0 0 0 0 0 1 830143
-0.001334 -0.001172 0.120519 -0.609490 1.072097 -0.475165 -0.057193 1 0 0 0 0 0 1 831134
-0.001334 -0.001172 0.120519 -0.609872 1.072809 -0.475417 -0.057224 1 0 0 0 0 0 1 832134
-0.001334 -0.001172 0.120519 -0.610229 1.073466 -0.475692 -0.057255 1 0 0 0 0 0 1 833145
-0.001339 -0.001153 0.120509 -0.535178 0.817457 -0.333564 -0.057290 1 0 0 0 0 0 1 834269
-0.001342 -0.001144 0.120505 -0.560500 0.906140 -0.403887 -0.057317 1 0 0 0 0 0 1 835129
-0.001343 -0.001140 0.120504 -0.580061 0.972098 -0.440576 -0.057353 1 0 0 0 0 0 1 836272
-0.001344 -0.001137 0.120504 -0.590741 1.007241 -0.454684 -0.057380 1 0 0 0 0 0 1 837141
-0.001344 -0.001136 0.120504 -0.596405 1.025270 -0.459896 -0.057411 1 0 0 0 0 0 1 838138
-0.001345 -0.001136 0.120504 -0.599426 1.034578 -0.461875 -0.057443 1 0 0 0 0 0 1 839142
-0.001345 -0.001135 0.120504 -0.601101 1.039487 -0.462741 -0.057474 1 0 0 0 0 0 1 840136
-0.001345 -0.001135 0.120504 -0.602157 1.042314 -0.463230 -0.057509 1 0 0 0 0 0 1 841263
-0.001345 -0.001135 0.120504 -0.602837 1.043988 -0.463561 -0.057541 1 0 0 0 0 0 1 842283
-0.001345 -0.001135 0.120504 -0.603324 1.045081 -0.463840 -0.057572 1 0 0 0 0 0 1 843277
-0.001345 -0.001135 0.120504 -0.603693 1.045857 -0.464064 -0.057599 1 0 0 0 0 0 1 844141
-0.001345 -0.001135 0.120504 -0.604107 1.046614 -0.464357 -0.057634 1 0 0 0 0 0 1 845255
-0.001345 -0.001135 0.120504 -0.604453 1.047266 -0.464601 -0.057666 1 0 0 0 0 0 1 846274
-0.001350 -0.001117 0.120493 -0.529372 0.791173 -0.322238 -0.057697 1 0 0 0 0 0 1 847275
-0.001353 -0.001108 0.120490 -0.554696 0.879797 -0.392630 -0.057728 1 0 0 0 0 0 1 848268
-0.001354 -0.001103 0.120489 -0.574182 0.945583 -0.429319 -0.057759 1 0 0 0 0 0 1 849274
-0.001355 -0.001101 0.120488 -0.584905 0.980765 -0.443451 -0.057791 1 0 0 0 0 0 1 850275
-0.001355 -0.001100 0.120488 -0.590541 0.998762 -0.448658 -0.057822 1 0 0 0 0 0 1 851284
-0.001356 -0.001099 0.120488 -0.593568 1.008031 -0.450630 -0.057853 1 0 0 0 0 0 1 852276
-0.001356 -0.001099 0.120488 -0.595186 1.012881 -0.451454 -0.057881 1 0 0 0 0 0 1 853150
-0.001356 -0.001099 0.120488 -0.596238 1.015672 -0.451938 -0.057915 1 0 0 0 0 0 1 854262
-0.001356 -0.001098 0.120488 -0.596892 1.017304 -0.452259 -0.057947 1 0 0 0 0 0 1 855268
-0.001356 -0.001098 0.120488 -0.597404 1.018401 -0.452526 -0.057978 1 0 0 0 0 0 1 856274
-0.001356 -0.001098 0.120488 -0.597808 1.019213 -0.452783 -0.058009 1 0 0 0 0 0 1 857273
-0.001356 -0.001098 0.120488 -0.598163 1.019903 -0.453027 -0.058041 1 0 0 0 0 0 1 858275
-0.001356 -0.001098 0.120488 -0.598515 1.020522 -0.453277 -0.058072 1 0 0 0 0 0 1 859275
-0.001356 -0.001098 0.120488 -0.598847 1.021097 -0.453515 -0.058103 1 0 0 0 0 0 1 860274
-0.001356 -0.001098 0.120488 -0.599159 1.021664 -0.453757 -0.058134 1 0 0 0 0 0 1 861245
-0.001356 -0.001098 0.120488 -0.599501 1.022234 -0.454002 -0.058166 1 0 0 0 0 0 1 862272
-0.001356 -0.001098 0.120488 -0.599826 1.022786 -0.454246 -0.058197 1 0 0 0 0 0 1 863276
-0.001356 -0.001098 0.120488 -0.600131 1.023323 -0.454492 -0.058228 1 0 0 0 0 0 1 864260
-0.001356 -0.001098 0.120488 -0.600468 1.023883 -0.454734 -0.058259 1 0 0 0 0 0 1 865276
-0.001356 -0.001098 0.120488 -0.600791 1.024432 -0.454977 -0.058291 1 0 0 0 0 0 1 866274
-0.001356 -0.001098 0.120488 -0.601101 1.024978 -0.455228 -0.058322 1 0 0 0 0 0 1 867275
-0.001356 -0.001098 0.120488 -0.601424 1.025512 -0.455458 -0.058352 1 0 0 0 0 0 1 868243
-0.001356 -0.001098 0.120488 -0.601751 1.026074 -0.455708 -0.058383 1 0 0 0 0 0 1 869244
-0.001356 -0.001098 0.120488 -0.602080 1.026630 -0.455953 -0.058416 1 0 0 0 0 0 1 870274
-0.001361 -0.001080 0.120478 -0.526942 0.770397 -0.313327 -0.058447 1 0 0 0 0 0 1 871275
-0.001364 -0.001071 0.120474 -0.552207 0.858806 -0.383750 -0.058478 1 0 0 0 0 0 1 872274
-0.001365 -0.001066 0.120473 -0.571665 0.924500 -0.420427 -0.058509 1 0 0 0 0 0 1 873273
-0.001366 -0.001064 0.120472 -0.582358 0.959588 -0.434563 -0.058541 1 0 0 0 0 0 1 874273
-0.001366 -0.001063 0.120472 -0.587983 0.977556 -0.439758 -0.058572 1 0 0 0 0 0 1 875264
-0.001367 -0.001062 0.120472 -0.590989 0.986796 -0.441732 -0.058603 1 0 0 0 0 0 1 876256
-0.001367 -0.001062 0.120472 -0.592662 0.991688 -0.442584 -0.058634 1 0 0 0 0 0 1 877260
-0.001367 -0.001062 0.120472 -0.593663 0.994396 -0.443021 -0.058665 1 0 0 0 0 0 1 878264
-0.001367 -0.001062 0.120472 -0.594321 0.996007 -0.443325 -0.058697 1 0 0 0 0 0 1 879264
-0.001367 -0.001062 0.120472 -0.594801 0.997075 -0.443595 -0.058728 1 0 0 0 0 0 1 880263
-0.001367 -0.001062 0.120472 -0.595214 0.997885 -0.443847 -0.058759 1 0 0 0 0 0 1 881265
-0.001367 -0.001062 0.120472 -0.595563 0.998556 -0.444082 -0.058790 1 0 0 0 0 0 1 882263
-0.001367 -0.001062 0.120472 -0.595907 0.999144 -0.444318 -0.058822 1 0 0 0 0 0 1 883263
-0.001367 -0.001062 0.120472 -0.596236 0.999713 -0.444554 -0.058853 1 0 0 0 0 0 1 884263
-0.001367 -0.001062 0.120472 -0.596548 1.000265 -0.444789 -0.058884 1 0 0 0 0 0 1 885260
-0.001367 -0.001062 0.120472 -0.596876 1.000801 -0.445019 -0.058915 1 0 0 0 0 0 1 886262
-0.001367 -0.001062 0.120472 -0.597194 1.001331 -0.445254 -0.058947 1 0 0 0 0 0 1 887261
-0.001367 -0.001062 0.120472 -0.597499 1.001867 -0.445501 -0.058977 1 0 0 0 0 0 1 888253
-0.001367 -0.001062 0.120472 -0.597826 1.002401 -0.445732 -0.059009 1 0 0 0 0 0 1 889252
-0.001367 -0.001062 0.120472 -0.598144 1.002925 -0.445963 -0.059040 1 0 0 0 0 0 1 890261
-0.001367 -0.001062 0.120472 -0.598421 1.003395 -0.446173 -0.059067 1 0 0 0 0 0 1 891127
-0.001367 -0.001062 0.120472 -0.598768 1.003996 -0.446448 -0.059103 1 0 0 0 0 0 1 892261
-0.001367 -0.001062 0.120472 -0.599089 1.004513 -0.446669 -0.059134 1 0 0 0 0 0 1 893252
-0.001367 -0.001062 0.120472 -0.599413 1.005059 -0.446912 -0.059165 1 0 0 0 0 0 1 894260
-0.001367 -0.001062 0.120472 -0.599675 1.005517 -0.447124 -0.059192 1 0 0 0 0 0 1 895126
-0.001367 -0.001062 0.120472 -0.600039 1.006105 -0.447377 -0.059227 1 0 0 0 0 0 1 896251
-0.001367 -0.001062 0.120472 -0.600362 1.006651 -0.447621 -0.059259 1 0 0 0 0 0 1 897260
-0.001367 -0.001062 0.120472 -0.600680 1.007183 -0.447857 -0.059290 1 0 0 0 0 0 1 898260
-0.001367 -0.001062 0.120472 -0.600984 1.007705 -0.448095 -0.059322 1 0 0 0 0 0 1 899269
-0.001367 -0.001062 0.120472 -0.601275 1.008183 -0.448302 -0.059349 1 0 0 0 0 0 1 900146
-0.001367 -0.001062 0.120472 -0.601591 1.008712 -0.448537 -0.059380 1 0 0 0 0 0 1 901140
-0.001367 -0.001062 0.120472 -0.601936 1.009302 -0.448806 -0.059416 1 0 0 0 0 0 1 902279
-0.001367 -0.001062 0.120472 -0.602261 1.009836 -0.449038 -0.059446 1 0 0 0 0 0 1 903260
-0.001367 -0.001062 0.120472 -0.602584 1.010377 -0.449277 -0.059478 1 0 0 0 0 0 1 904276
-0.001367 -0.001062 0.120472 -0.602896 1.010894 -0.449506 -0.059509 1 0 0 0 0 0 1 905272
-0.001367 -0.001062 0.120472 -0.603204 1.011433 -0.449754 -0.059541 1 0 0 0 0 0 1 906272
-0.001367 -0.001062 0.120472 -0.603533 1.011970 -0.449987 -0.059572 1 0 0 0 0 0 1 907278
-0.001367 -0.001062 0.120472 -0.603848 1.012490 -0.450215 -0.059603 1 0 0 0 0 0 1 908278
-0.001367 -0.001062 0.120472 -0.604158 1.013033 -0.450466 -0.059635 1 0 0 0 0 0 1 909286
-0.001367 -0.001062 0.120472 -0.604481 1.013560 -0.450694 -0.059666 1 0 0 0 0 0 1 910273
-0.001367 -0.001062 0.120472 -0.604796 1.014080 -0.450923 -0.059697 1 0 0 0 0 0 1 911274
-0.001367 -0.001062 0.120472 -0.605116 1.014621 -0.451164 -0.059728 1 0 0 0 0 0 1 912273
-0.001367 -0.001062 0.120472 -0.605420 1.015150 -0.451407 -0.059759 1 0 0 0 0 0 1 913272
-0.001367 -0.001062 0.120472 -0.605744 1.015671 -0.451631 -0.059791 1 0 0 0 0 0 1 914271
-0.001367 -0.001062 0.120472 -0.606064 1.016212 -0.451872 -0.059822 1 0 0 0 0 0 1 915271
-0.001367 -0.001062 0.120472 -0.606379 1.016739 -0.452106 -0.059853 1 0 0 0 0 0 1 916261
-0.001367 -0.001062 0.120472 -0.606684 1.017263 -0.452345 -0.059884 1 0 0 0 0 0 1 917274
-0.001367 -0.001062 0.120472 -0.607015 1.017807 -0.452582 -0.059916 1 0 0 0 0 0 1 918276
-0.001367 -0.001062 0.120472 -0.607333 1.018340 -0.452818 -0.059947 1 0 0 0 0 0 1 919277
-0.001367 -0.001062 0.120472 -0.607632 1.018853 -0.453053 -0.059978 1 0 0 0 0 0 1 920270
-0.001367 -0.001062 0.120472 -0.607962 1.019397 -0.453289 -0.060009 1 0 0 0 0 0 1 921270
-0.001367 -0.001062 0.120472 -0.608272 1.019915 -0.453518 -0.060040 1 0 0 0 0 0 1 922243
-0.001367 -0.001062 0.120472 -0.608586 1.020435 -0.453748 -0.060071 1 0 0 0 0 0 1 923244
-0.001367 -0.001062 0.120472 -0.608910 1.020979 -0.454010 -0.060103 1 0 0 0 0 0 1 924271
-0.001367 -0.001062 0.120472 -0.609231 1.021521 -0.454235 -0.060134 1 0 0 0 0 0 1 925272
-0.001367 -0.001062 0.120472 -0.609544 1.022040 -0.454463 -0.060166 1 0 0 0 0 0 1 926270
-0.001367 -0.001062 0.120472 -0.609853 1.022581 -0.454712 -0.060197 1 0 0 0 0 0 1 927274
-0.001367 -0.001062 0.120472 -0.610179 1.023113 -0.454942 -0.060228 1 0 0 0 0 0 1 928269
-0.001367 -0.001062 0.120472 -0.610495 1.023634 -0.455172 -0.060259 1 0 0 0 0 0 1 929272
-0.001367 -0.001062 0.120472 -0.610813 1.024173 -0.455412 -0.060290 1 0 0 0 0 0 1 930267
-0.001367 -0.001062 0.120472 -0.611110 1.024689 -0.455650 -0.060321 1 0 0 0 0 0 1 931243
-0.001372 -0.001043 0.120462 -0.535875 0.768021 -0.312557 -0.060353 1 0 0 0 0 0 1 932272
-0.001375 -0.001034 0.120458 -0.561021 0.856070 -0.382933 -0.060384 1 0 0 0 0 0 1 933265
-0.001376 -0.001030 0.120457 -0.580408 0.921574 -0.419610 -0.060416 1 0 0 0 0 0 1 934273
-0.001377 -0.001027 0.120457 -0.591071 0.956568 -0.433731 -0.060447 1 0 0 0 0 0 1 935272
-0.001377 -0.001026 0.120456 -0.596696 0.974464 -0.438918 -0.060478 1 0 0 0 0 0 1 936271
-0.001378 -0.001026 0.120456 -0.599681 0.983673 -0.440882 -0.060508 1 0 0 0 0 0 1 937242
-0.001378 -0.001025 0.120456 -0.601339 0.988524 -0.441720 -0.060540 1 0 0 0 0 0 1 938241
-0.001378 -0.001025 0.120456 -0.602342 0.991221 -0.442156 -0.060572 1 0 0 0 0 0 1 939273
-0.001378 -0.001025 0.120456 -0.602987 0.992801 -0.442468 -0.060603 1 0 0 0 0 0 1 940253
-0.001378 -0.001025 0.120456 -0.603482 0.993873 -0.442717 -0.060634 1 0 0 0 0 0 1 941268
-0.001378 -0.001025 0.120456 -0.603867 0.994659 -0.442951 -0.060666 1 0 0 0 0 0 1 942270
-0.001378 -0.001025 0.120456 -0.604217 0.995304 -0.443186 -0.060697 1 0 0 0 0 0 1 943271
-0.001378 -0.001025 0.120456 -0.604560 0.995885 -0.443421 -0.060728 1 0 0 0 0 0 1 944272
-0.001378 -0.001025 0.120456 -0.604881 0.996424 -0.443643 -0.060759 1 0 0 0 0 0 1 945271
-0.001378 -0.001025 0.120456 -0.605188 0.996959 -0.443870 -0.060791 1 0 0 0 0 0 1 946272
-0.001378 -0.001025 0.120456 -0.605513 0.997487 -0.444098 -0.060822 1 0 0 0 0 0 1 947271
-0.001378 -0.001025 0.120456 -0.605813 0.997997 -0.444332 -0.060853 1 0 0 0 0 0 1 948269
-0.001378 -0.001025 0.120456 -0.606127 0.998499 -0.444549 -0.060883 1 0 0 0 0 0 1 949244
-0.001378 -0.001025 0.120456 -0.606448 0.999026 -0.444782 -0.060916 1 0 0 0 0 0 1 950271
-0.001378 -0.001025 0.120456 -0.606756 0.999528 -0.445025 -0.060947 1 0 0 0 0 0 1 951274
-0.001378 -0.001025 0.120456 -0.607059 1.000032 -0.445233 -0.060977 1 0 0 0 0 0 1 952238
-0.001378 -0.001025 0.120456 -0.607377 1.000555 -0.445464 -0.061009 1 0 0 0 0 0 1 953256
-0.001378 -0.001025 0.120456 -0.607679 1.001069 -0.445701 -0.061040 1 0 0 0 0 0 1 954265
-0.001378 -0.001025 0.120456 -0.607998 1.001580 -0.445921 -0.061071 1 0 0 0 0 0 1 955257
-0.001378 -0.001025 0.120456 -0.608312 1.002097 -0.446151 -0.061103 1 0 0 0 0 0 1 956265
-0.001378 -0.001025 0.120456 -0.608608 1.002601 -0.446383 -0.061134 1 0 0 0 0 0 1 957255
-0.001378 -0.001025 0.120456 -0.608933 1.003121 -0.446607 -0.061165 1 0 0 0 0 0 1 958264
-0.001378 -0.001025 0.120456 -0.609243 1.003630 -0.446833 -0.061196 1 0 0 0 0 0 1 959257
-0.001378 -0.001025 0.120456 -0.609557 1.004147 -0.447063 -0.061228 1 0 0 0 0 0 1 960266
-0.001378 -0.001025 0.120456 -0.609853 1.004651 -0.447295 -0.061259 1 0 0 0 0 0 1 961255
-0.001378 -0.001025 0.120456 -0.610178 1.005171 -0.447520 -0.061290 1 0 0 0 0 0 1 962265
-0.001378 -0.001025 0.120456 -0.610487 1.005679 -0.447745 -0.061321 1 0 0 0 0 0 1 963256
-0.001378 -0.001025 0.120456 -0.610792 1.006204 -0.447988 -0.061353 1 0 0 0 0 0 1 964263
-0.001378 -0.001025 0.120456 -0.611112 1.006711 -0.448206 -0.061384 1 0 0 0 0 0 1 965267
-0.001378 -0.001025 0.120456 -0.611422 1.007220 -0.448432 -0.061415 1 0 0 0 0 0 1 966262
-0.001378 -0.001025 0.120456 -0.611736 1.007737 -0.448661 -0.061447 1 0 0 0 0 0 1 967270
-0.001378 -0.001025 0.120456 -0.612033 1.008242 -0.448894 -0.061478 1 0 0 0 0 0 1 968262
-0.001378 -0.001025 0.120456 -0.612357 1.008761 -0.449118 -0.061509 1 0 0 0 0 0 1 969269
-0.001378 -0.001025 0.120456 -0.612666 1.009269 -0.449344 -0.061540 1 0 0 0 0 0 1 970260
-0.001378 -0.001025 0.120456 -0.612966 1.009780 -0.449579 -0.061572 1 0 0 0 0 0 1 971263
-0.001378 -0.001025 0.120456 -0.613292 1.010302 -0.449804 -0.061603 1 0 0 0 0 0 1 972276
-0.001378 -0.001025 0.120456 -0.613601 1.010809 -0.450029 -0.061634 1 0 0 0 0 0 1 973265
-0.001378 -0.001025 0.120456 -0.613915 1.011326 -0.450259 -0.061666 1 0 0 0 0 0 1 974274
-0.001378 -0.001025 0.120456 -0.614217 1.011847 -0.450500 -0.061697 1 0 0 0 0 0 1 975273
-0.001378 -0.001025 0.120456 -0.614527 1.012337 -0.450710 -0.061727 1 0 0 0 0 0 1 976243
-0.001378 -0.001025 0.120456 -0.614847 1.012863 -0.450944 -0.061759 1 0 0 0 0 0 1 977271
-0.001378 -0.001025 0.120456 -0.615146 1.013372 -0.451178 -0.061791 1 0 0 0 0 0 1 978270
-0.001378 -0.001025 0.120456 -0.615468 1.013887 -0.451401 -0.061822 1 0 0 0 0 0 1 979271
-0.001378 -0.001025 0.120456 -0.615771 1.014384 -0.451621 -0.061852 1 0 0 0 0 0 1 980241
-0.001378 -0.001025 0.120456 -0.616091 1.014911 -0.451856 -0.061884 1 0 0 0 0 0 1 981269
-0.001383 -0.001007 0.120446 -0.540733 0.757892 -0.308378 -0.061916 1 0 0 0 0 0 1 982273
-0.001386 -0.000997 0.120443 -0.565795 0.845636 -0.378714 -0.061947 1 0 0 0 0 0 1 983276
-0.001387 -0.000993 0.120441 -0.585136 0.910958 -0.415393 -0.061978 1 0 0 0 0 0 1 984275
-0.001388 -0.000991 0.120441 -0.595763 0.945867 -0.429508 -0.062009 1 0 0 0 0 0 1 985271
-0.001388 -0.000989 0.120441 -0.601362 0.963718 -0.434685 -0.062041 1 0 0 0 0 0 1 986269
-0.001389 -0.000989 0.120441 -0.604353 0.972899 -0.436638 -0.062072 1 0 0 0 0 0 1 987271
-0.001389 -0.000989 0.120441 -0.606007 0.977733 -0.437474 -0.062103 1 0 0 0 0 0 1 988268
-0.001389 -0.000988 0.120441 -0.607002 0.980385 -0.437904 -0.062134 1 0 0 0 0 0 1 989270
-0.001389 -0.000988 0.120441 -0.607627 0.981959 -0.438194 -0.062165 1 0 0 0 0 0 1 990268
-0.001389 -0.000988 0.120441 -0.608107 0.982994 -0.438444 -0.062197 1 0 0 0 0 0 1 991271
-0.001389 -0.000988 0.120441 -0.608504 0.983751 -0.438671 -0.062228 1 0 0 0 0 0 1 992268
-0.001389 -0.000988 0.120441 -0.608846 0.984397 -0.438898 -0.062259 1 0 0 0 0 0 1 993269
-0.001389 -0.000988 0.120441 -0.609192 0.984952 -0.439112 -0.062291 1 0 0 0 0 0 1 994269
-0.001389 -0.000988 0.120441 -0.609499 0.985481 -0.439337 -0.062322 1 0 0 0 0 0 1 995268
-0.001389 -0.000988 0.120441 -0.609796 0.985986 -0.439551 -0.062353 1 0 0 0 0 0 1 996268
-0.001389 -0.000988 0.120441 -0.610103 0.986491 -0.439777 -0.062384 1 0 0 0 0 0 1 997267
-0.001389 -0.000988 0.120441 -0.610424 0.987000 -0.439998 -0.062415 1 0 0 0 0 0 1 998265
-0.001389 -0.000988 0.120441 -0.610729 0.987487 -0.440212 -0.062447 1 0 0 0 0 0 1 999270
-0.001389 -0.000988 0.120441 -0.611027 0.987990 -0.440446 -0.062478 1 0 0 0 0 0 2 272
-0.001389 -0.000988 0.120441 -0.611248 0.988328 -0.440588 -0.062500 1 0 0 0 0 0 2 1269
-0.001389 -0.000988 0.120441 -0.611253 0.988339 -0.440594 -0.062500 1 0 0 0 0 0 2 2270
-0.001389 -0.000988 0.120441 -0.611250 0.988328 -0.440587 -0.062500 1 0 0 0 0 0 2 3271
-0.001389 -0.000988 0.120441 -0.611241 0.988336 -0.440600 -0.062500 1 0 0 0 0 0 2 4269
-0.001389 -0.000988 0.120441 -0.611248 0.988328 -0.440588 -0.062500 1 0 0 0 0 0 2 5257
-0.001389 -0.000988 0.120441 -0.611253 0.988339 -0.440593 -0.062500 1 0 0 0 0 0 2 6264
-0.001389 -0.000988 0.120441 -0.611250 0.988328 -0.440587 -0.062500 1 0 0 0 0 0 2 7269
-0.001389 -0.000988 0.120441 -0.611241 0.988336 -0.440600 -0.062500 1 0 0 0 0 0 2 8268
-0.001389 -0.000988 0.120441 -0.611248 0.988328 -0.440588 -0.062500 1 0 0 0 0 0 2 9269
-0.001389 -0.000988 0.120441 -0.611253 0.988339 -0.440593 -0.062500 1 0 0 0 0 0 2 10267
-0.001394 -0.000970 0.120430 -0.535574 0.730758 -0.296651 -0.062500 1 0 0 0 0 0 2 11271
-0.001397 -0.000961 0.120427 -0.560278 0.817847 -0.366811 -0.062500 1 0 0 0 0 0 2 12267
-0.001398 -0.000956 0.120425 -0.579293 0.882609 -0.403283 -0.062500 1 0 0 0 0 0 2 13269
-0.001399 -0.000954 0.120425 -0.589601 0.916978 -0.417186 -0.062500 1 0 0 0 0 0 2 14268
-0.001399 -0.000953 0.120425 -0.594896 0.934341 -0.422145 -0.062500 1 0 0 0 0 0 2 15345
-0.001400 -0.000952 0.120425 -0.597579 0.943022 -0.423880 -0.062500 1 0 0 0 0 0 2 16344
-0.001400 -0.000952 0.120425 -0.598924 0.947349 -0.424492 -0.062500 1 0 0 0 0 0 2 17340
-0.001400 -0.000952 0.120425 -0.599600 0.949499 -0.424709 -0.062500 1 0 0 0 0 0 2 18332
-0.001400 -0.000952 0.120425 -0.599946 0.950596 -0.424773 -0.062500 1 0 0 0 0 0 2 19320
-0.001400 -0.000952 0.120425 -0.600107 0.951122 -0.424801 -0.062500 1 0 0 0 0 0 2 20332
-0.001400 -0.000952 0.120425 -0.600201 0.951397 -0.424816 -0.062500 1 0 0 0 0 0 2 21469
-0.001400 -0.000952 0.120425 -0.600234 0.951537 -0.424816 -0.062500 1 0 0 0 0 0 2 22335
-0.001400 -0.000952 0.120425 -0.600261 0.951594 -0.424816 -0.062500 1 0 0 0 0 0 2 23321
-0.001400 -0.000952 0.120425 -0.600274 0.951631 -0.424816 -0.062500 1 0 0 0 0 0 2 24334
-0.001400 -0.000952 0.120425 -0.600270 0.951654 -0.424815 -0.062500 1 0 0 0 0 0 2 25319
-0.001400 -0.000952 0.120425 -0.600284 0.951670 -0.424815 -0.062500 1 0 0 0 0 0 2 26331
-0.001400 -0.000952 0.120425 -0.600286 0.951672 -0.424815 -0.062500 1 0 0 0 0 0 2 27342
-0.001400 -0.000952 0.120425 -0.600274 0.951669 -0.424822 -0.062500 1 0 0 0 0 0 2 28337
-0.001405 -0.000933 0.120415 -0.524665 0.694239 -0.280739 -0.062500 1 0 0 0 0 0 2 29320
-0.001408 -0.000924 0.120411 -0.549326 0.781259 -0.350971 -0.062500 1 0 0 0 0 0 2 30333
-0.001409 -0.000920 0.120410 -0.568339 0.845986 -0.387475 -0.062500 1 0 0 0 0 0 2 31253
-0.001410 -0.000917 0.120409 -0.578654 0.880343 -0.401390 -0.062500 1 0 0 0 0 0 2 32252
-0.001410 -0.000916 0.120409 -0.583934 0.897684 -0.406357 -0.062500 1 0 0 0 0 0 2 33263
-0.001411 -0.000916 0.120409 -0.586614 0.906359 -0.408098 -0.062500 1 0 0 0 0 0 2 34262
-0.001411 -0.000915 0.120409 -0.587962 0.910695 -0.408699 -0.062500 1 0 0 0 0 0 2 35253
-0.001411 -0.000915 0.120409 -0.588633 0.912867 -0.408915 -0.062500 1 0 0 0 0 0 2 36261
-0.001411 -0.000915 0.120409 -0.588991 0.913936 -0.408987 -0.062500 1 0 0 0 0 0 2 37253
-0.001411 -0.000915 0.120409 -0.589148 0.914480 -0.409016 -0.062500 1 0 0 0 0 0 2 38262
-0.001411 -0.000915 0.120409 -0.589231 0.914753 -0.409017 -0.062500 1 0 0 0 0 0 2 39271
-0.001411 -0.000915 0.120409 -0.589274 0.914897 -0.409029 -0.062500 1 0 0 0 0 0 2 40268
-0.001411 -0.000915 0.120409 -0.589302 0.914955 -0.409030 -0.062500 1 0 0 0 0 0 2 41259
-0.001411 -0.000915 0.120409 -0.589315 0.914993 -0.409030 -0.062500 1 0 0 0 0 0 2 42275
-0.001411 -0.000915 0.120409 -0.589307 0.915003 -0.409024 -0.062500 1 0 0 0 0 0 2 43263
-0.001411 -0.000915 0.120409 -0.589322 0.915018 -0.409023 -0.062500 1 0 0 0 0 0 2 44263
-0.001411 -0.000915 0.120409 -0.589323 0.915020 -0.409022 -0.062500 1 0 0 0 0 0 2 45260
-0.001411 -0.000915 0.120409 -0.589311 0.915017 -0.409029 -0.062500 1 0 0 0 0 0 2 46268
-0.001411 -0.000915 0.120409 -0.589325 0.915031 -0.409030 -0.062500 1 0 0 0 0 0 2 47252
-0.001411 -0.000915 0.120409 -0.589323 0.915021 -0.409023 -0.062500 1 0 0 0 0 0 2 48274
-0.001411 -0.000915 0.120409 -0.589311 0.915017 -0.409029 -0.062500 1 0 0 0 0 0 2 49269
-0.001411 -0.000915 0.120409 -0.589325 0.915031 -0.409030 -0.062500 1 0 0 0 0 0 2 50268
-0.001411 -0.000915 0.120409 -0.589323 0.915021 -0.409023 -0.062500 1 0 0 0 0 0 2 51270
-0.001411 -0.000915 0.120409 -0.589323 0.915019 -0.409022 -0.062500 1 0 0 0 0 0 2 52268
-0.001416 -0.000897 0.120399 -0.513749 0.657722 -0.264833 -0.062500 1 0 0 0 0 0 2 53267
-0.001419 -0.000887 0.120395 -0.538390 0.744685 -0.335113 -0.062500 1 0 0 0 0 0 2 54268
-0.001420 -0.000883 0.120394 -0.557379 0.809376 -0.371659 -0.062500 1 0 0 0 0 0 2 55269
-0.001421 -0.000881 0.120393 -0.567690 0.843728 -0.385580 -0.062500 1 0 0 0 0 0 2 56249
-0.001421 -0.000880 0.120393 -0.572979 0.861066 -0.390549 -0.062500 1 0 0 0 0 0 2 57272
-0.001421 -0.000879 0.120393 -0.575657 0.869727 -0.392287 -0.062500 1 0 0 0 0 0 2 58270
-0.001422 -0.000879 0.120393 -0.577015 0.874063 -0.392903 -0.062500 1 0 0 0 0 0 2 59273
-0.001422 -0.000879 0.120393 -0.577684 0.876222 -0.393116 -0.062500 1 0 0 0 0 0 2 60267
-0.001422 -0.000878 0.120393 -0.578029 0.877319 -0.393180 -0.062500 1 0 0 0 0 0 2 61267
-0.001422 -0.000878 0.120393 -0.578190 0.877845 -0.393209 -0.062500 1 0 0 0 0 0 2 62267
-0.001422 -0.000878 0.120393 -0.578285 0.878120 -0.393224 -0.062500 1 0 0 0 0 0 2 63267
-0.001422 -0.000878 0.120393 -0.578317 0.878260 -0.393224 -0.062500 1 0 0 0 0 0 2 64268
-0.001422 -0.000878 0.120393 -0.578345 0.878317 -0.393224 -0.062500 1 0 0 0 0 0 2 65267
-0.001422 -0.000878 0.120393 -0.578357 0.878354 -0.393224 -0.062500 1 0 0 0 0 0 2 66241
-0.001422 -0.000878 0.120393 -0.578353 0.878377 -0.393224 -0.062500 1 0 0 0 0 0 2 67238
-0.001422 -0.000878 0.120393 -0.578364 0.878381 -0.393217 -0.062500 1 0 0 0 0 0 2 68267
-0.001422 -0.000878 0.120393 -0.578369 0.878393 -0.393223 -0.062500 1 0 0 0 0 0 2 69237
-0.001422 -0.000878 0.120393 -0.578357 0.878392 -0.393230 -0.062500 1 0 0 0 0 0 2 70260
-0.001422 -0.000878 0.120393 -0.578365 0.878383 -0.393218 -0.062500 1 0 0 0 0 0 2 71268
-0.001422 -0.000878 0.120393 -0.578369 0.878393 -0.393223 -0.062500 1 0 0 0 0 0 2 72265
-0.001422 -0.000878 0.120393 -0.578357 0.878392 -0.393230 -0.062500 1 0 0 0 0 0 2 73267
-0.001422 -0.000878 0.120393 -0.578368 0.878394 -0.393224 -0.062500 1 0 0 0 0 0 2 74266
-0.001422 -0.000878 0.120393 -0.578366 0.878383 -0.393217 -0.062500 1 0 0 0 0 0 2 75268
-0.001422 -0.000878 0.120393 -0.578369 0.878393 -0.393222 -0.062500 1 0 0 0 0 0 2 76265
-0.001422 -0.000878 0.120393 -0.578357 0.878392 -0.393230 -0.062500 1 0 0 0 0 0 2 77267
-0.001422 -0.000878 0.120393 -0.578368 0.878394 -0.393224 -0.062500 1 0 0 0 0 0 2 78265
-0.001422 -0.000878 0.120393 -0.578369 0.878395 -0.393223 -0.062500 1 0 0 0 0 0 2 79268
-0.001422 -0.000878 0.120393 -0.578354 0.878380 -0.393223 -0.062500 1 0 0 0 0 0 2 80256
-0.001422 -0.000878 0.120393 -0.578367 0.878393 -0.393223 -0.062500 1 0 0 0 0 0 2 81252
-0.001422 -0.000878 0.120393 -0.578369 0.878394 -0.393223 -0.062500 1 0 0 0 0 0 2 82264
-0.001422 -0.000878 0.120393 -0.578369 0.878395 -0.393223 -0.062500 1 0 0 0 0 0 2 83270
-0.001422 -0.000878 0.120393 -0.578354 0.878380 -0.393223 -0.062500 1 0 0 0 0 0 2 84265
-0.001422 -0.000878 0.120393 -0.578367 0.878393 -0.393223 -0.062500 1 0 0 0 0 0 2 85266
-0.001422 -0.000878 0.120393 -0.578369 0.878394 -0.393223 -0.062500 1 0 0 0 0 0 2 86267
-0.001422 -0.000878 0.120393 -0.578357 0.878392 -0.393230 -0.062500 1 0 0 0 0 0 2 87268
-0.001422 -0.000878 0.120393 -0.578368 0.878395 -0.393224 -0.062500 1 0 0 0 0 0 2 88264
-0.001422 -0.000878 0.120393 -0.578365 0.878383 -0.393217 -0.062500 1 0 0 0 0 0 2 89268
-0.001422 -0.000878 0.120393 -0.578369 0.878393 -0.393222 -0.062500 1 0 0 0 0 0 2 90236
-0.001422 -0.000878 0.120393 -0.578357 0.878392 -0.393230 -0.062500 1 0 0 0 0 0 2 91261
-0.001422 -0.000878 0.120393 -0.578368 0.878395 -0.393224 -0.062500 1 0 0 0 0 0 2 92247
-0.001422 -0.000878 0.120393 -0.578365 0.878383 -0.393217 -0.062500 1 0 0 0 0 0 2 93260
-0.001422 -0.000878 0.120393 -0.578357 0.878390 -0.393229 -0.062500 1 0 0 0 0 0 2 94251
-0.001422 -0.000878 0.120393 -0.578367 0.878394 -0.393224 -0.062500 1 0 0 0 0 0 2 95259
-0.001422 -0.000878 0.120393 -0.578369 0.878395 -0.393223 -0.062500 1 0 0 0 0 0 2 96250
-0.001422 -0.000878 0.120393 -0.578369 0.878395 -0.393223 -0.062500 1 0 0 0 0 0 2 97259
-0.001422 -0.000878 0.120393 -0.578354 0.878380 -0.393223 -0.062500 1 0 0 0 0 0 2 98250
-0.001422 -0.000878 0.120393 -0.578367 0.878393 -0.393223 -0.062500 1 0 0 0 0 0 2 99251
-0.001422 -0.000878 0.120393 -0.578369 0.878395 -0.393223 -0.062500 1 0 0 0 0 0 2 100260
-0.001422 -0.000878 0.120393 -0.578369 0.878395 -0.393223 -0.062500 1 0 0 0 0 0 2 101251
-0.001422 -0.000878 0.120393 -0.578357 0.878392 -0.393230 -0.062500 1 0 0 0 0 0 2 102258
-0.001422 -0.000878 0.120393 -0.578364 0.878383 -0.393217 -0.062500 1 0 0 0 0 0 2 103251
-0.001422 -0.000878 0.120393 -0.578369 0.878394 -0.393222 -0.062500 1 0 0 0 0 0 2 104259
-0.001422 -0.000878 0.120393 -0.578357 0.878392 -0.393230 -0.062500 1 0 0 0 0 0 2 105264
-0.001422 -0.000878 0.120393 -0.578368 0.878395 -0.393224 -0.062500 1 0 0 0 0 0 2 106271
-0.001422 -0.000878 0.120393 -0.578365 0.878383 -0.393217 -0.062500 1 0 0 0 0 0 2 107257
-0.001422 -0.000878 0.120393 -0.578377 0.878385 -0.393229 -0.062500 1 0 0 0 0 0 2 108264
-0.001422 -0.000878 0.120393 -0.578358 0.878390 -0.393231 -0.062500 1 0 0 0 0 0 2 109255
-0.001422 -0.000878 0.120393 -0.578368 0.878394 -0.393224 -0.062500 1 0 0 0 0 0 2 110259
-0.001422 -0.000878 0.120393 -0.578366 0.878382 -0.393217 -0.062500 1 0 0 0 0 0 2 111259
-0.001422 -0.000878 0.120393 -0.578357 0.878390 -0.393229 -0.062500 1 0 0 0 0 0 2 112270
-0.001422 -0.000878 0.120393 -0.578368 0.878394 -0.393224 -0.062500 1 0 0 0 0 0 2 113251
-0.001422 -0.000878 0.120393 -0.578369 0.878394 -0.393224 -0.062500 1 0 0 0 0 0 2 114270
-0.001422 -0.000878 0.120393 -0.578370 0.878394 -0.393224 -0.062500 1 0 0 0 0 0 2 115265
-0.001422 -0.000878 0.120393 -0.578354 0.878380 -0.393223 -0.062500 1 0 0 0 0 0 2 116264
-0.001422 -0.000878 0.120393 -0.578368 0.878393 -0.393223 -0.062500 1 0 0 0 0 0 2 117267
-0.001422 -0.000878 0.120393 -0.578369 0.878394 -0.393223 -0.062500 1 0 0 0 0 0 2 118266
-0.001422 -0.000878 0.120393 -0.578370 0.878394 -0.393223 -0.062500 1 0 0 0 0 0 2 119269
-0.001422 -0.000878 0.120393 -0.578358 0.878392 -0.393230 -0.062500 1 0 0 0 0 0 2 120264
-0.001422 -0.000878 0.120393 -0.578365 0.878382 -0.393218 -0.062500 1 0 0 0 0 0 2 121265
-0.001422 -0.000878 0.120393 -0.578369 0.878393 -0.393223 -0.062500 1 0 0 0 0 0 2 122265
-0.001422 -0.000878 0.120393 -0.578357 0.878391 -0.393230 -0.062500 1 0 0 0 0 0 2 123272
-0.001422 -0.000878 0.120393 -0.578368 0.878394 -0.393224 -0.062500 1 0 0 0 0 0 2 124270
-0.001422 -0.000878 0.120393 -0.578366 0.878383 -0.393217 -0.062500 1 0 0 0 0 0 2 125269
-0.001422 -0.000878 0.120393 -0.578369 0.878393 -0.393223 -0.062500 1 0 0 0 0 0 2 126235
-0.001422 -0.000878 0.120393 -0.578357 0.878391 -0.393230 -0.062500 1 0 0 0 0 0 2 127267
-0.001422 -0.000878 0.120393 -0.578368 0.878394 -0.393224 -0.062500 1 0 0 0 0 0 2 128265
-0.001422 -0.000878 0.120393 -0.578369 0.878395 -0.393224 -0.062500 1 0 0 0 0 0 2 129266
-0.001422 -0.000878 0.120393 -0.578354 0.878380 -0.393223 -0.062500 1 0 0 0 0 0 2 130263
-0.001422 -0.000878 0.120393 -0.578368 0.878393 -0.393223 -0.062500 1 0 0 0 0 0 2 131267
-0.001422 -0.000878 0.120393 -0.578369 0.878394 -0.393223 -0.062500 1 0 0 0 0 0 2 132259
-0.001422 -0.000878 0.120393 -0.578370 0.878395 -0.393223 -0.062500 1 0 0 0 0 0 2 133258
-0.001422 -0.000878 0.120393 -0.578358 0.878392 -0.393230 -0.062500 1 0 0 0 0 0 2 134265
-0.001422 -0.000878 0.120393 -0.578365 0.878383 -0.393218 -0.062500 1 0 0 0 0 0 2 135267
-0.001422 -0.000878 0.120393 -0.578369 0.878393 -0.393223 -0.062500 1 0 0 0 0 0 2 136235
-0.001422 -0.000878 0.120393 -0.578357 0.878392 -0.393230 -0.062500 1 0 0 0 0 0 2 137265
-0.001422 -0.000878 0.120393 -0.578368 0.878394 -0.393224 -0.062500 1 0 0 0 0 0 2 138268
-0.001422 -0.000878 0.120393 -0.578366 0.878383 -0.393217 -0.062500 1 0 0 0 0 0 2 139265
-0.001422 -0.000878 0.120393 -0.578369 0.878393 -0.393223 -0.062500 1 0 0 0 0 0 2 140265
-0.001422 -0.000878 0.120393 -0.578357 0.878392 -0.393230 -0.062500 1 0 0 0 0 0 2 141263
-0.001422 -0.000878 0.120393 -0.578368 0.878394 -0.393224 -0.062500 1 0 0 0 0 0 2 142265
-0.001422 -0.000878 0.120393 -0.578369 0.878395 -0.393224 -0.062500 1 0 0 0 0 0 2 143265
-0.001422 -0.000878 0.120393 -0.578366 0.878383 -0.393217 -0.062500 1 0 0 0 0 0 2 144265
-0.001422 -0.000878 0.120393 -0.578357 0.878390 -0.393229 -0.062500 1 0 0 0 0 0 2 145259
-0.001422 -0.000878 0.120393 -0.578368 0.878394 -0.393224 -0.062500 1 0 0 0 0 0 2 146261
-0.001422 -0.000878 0.120393 -0.578369 0.878395 -0.393223 -0.062500 1 0 0 0 0 0 2 147262
-0.001422 -0.000878 0.120393 -0.578354 0.878380 -0.393223 -0.062500 1 0 0 0 0 0 2 148263
-0.001422 -0.000878 0.120393 -0.578367 0.878393 -0.393223 -0.062500 1 0 0 0 0 0 2 149262
-0.001422 -0.000878 0.120393 -0.578369 0.878394 -0.393223 -0.062500 1 0 0 0 0 0 2 150265
-0.001422 -0.000878 0.120393 -0.578369 0.878395 -0.393223 -0.062500 1 0 0 0 0 0 2 151266
-0.001422 -0.000878 0.120393 -0.578357 0.878392 -0.393230 -0.062500 1 0 0 0 0 0 2 152265
-0.001422 -0.000878 0.120393 -0.578364 0.878383 -0.393218 -0.062500 1 0 0 0 0 0 2 153262
-0.001422 -0.000878 0.120393 -0.578369 0.878393 -0.393223 -0.062500 1 0 0 0 0 0 2 154264
-0.001422 -0.000878 0.120393 -0.578357 0.878392 -0.393230 -0.062500 1 0 0 0 0 0 2 155265
-0.001422 -0.000878 0.120393 -0.578368 0.878394 -0.393224 -0.062500 1 0 0 0 0 0 2 156265
-0.001422 -0.000878 0.120393 -0.578366 0.878383 -0.393217 -0.062500 1 0 0 0 0 0 2 157245
-0.001422 -0.000878 0.120393 -0.578369 0.878393 -0.393222 -0.062500 1 0 0 0 0 0 2 158257
-0.001422 -0.000878 0.120393 -0.578357 0.878392 -0.393230 -0.062500 1 0 0 0 0 0 2 159250
-0.001422 -0.000878 0.120393 -0.578368 0.878394 -0.393224 -0.062500 1 0 0 0 0 0 2 160257
-0.001422 -0.000878 0.120393 -0.578369 0.878395 -0.393223 -0.062500 1 0 0 0 0 0 2 161247
-0.001422 -0.000878 0.120393 -0.578354 0.878380 -0.393223 -0.062500 1 0 0 0 0 0 2 162257
-0.001422 -0.000878 0.120393 -0.578367 0.878393 -0.393223 -0.062500 1 0 0 0 0 0 2 163248
-0.001422 -0.000878 0.120393 -0.578369 0.878394 -0.393223 -0.062500 1 0 0 0 0 0 2 164258
-0.001422 -0.000878 0.120393 -0.578369 0.878395 -0.393223 -0.062500 1 0 0 0 0 0 2 165249
-0.001422 -0.000878 0.120393 -0.578357 0.878392 -0.393230 -0.062500 1 0 0 0 0 0 2 166249
-0.001422 -0.000878 0.120393 -0.578364 0.878383 -0.393217 -0.062500 1 0 0 0 0 0 2 167258
-0.001422 -0.000878 0.120393 -0.578369 0.878393 -0.393223 -0.062500 1 0 0 0 0 0 2 168248
-0.001422 -0.000878 0.120393 -0.578357 0.878392 -0.393230 -0.062500 1 0 0 0 0 0 2 169257
-0.001422 -0.000878 0.120393 -0.578368 0.878395 -0.393224 -0.062500 1 0 0 0 0 0 2 170263
-0.001422 -0.000878 0.120393 -0.578365 0.878383 -0.393217 -0.062500 1 0 0 0 0 0 2 171268
-0.001422 -0.000878 0.120393 -0.578369 0.878393 -0.393222 -0.062500 1 0 0 0 0 0 2 172255
-0.001422 -0.000878 0.120393 -0.578357 0.878392 -0.393230 -0.062500 1 0 0 0 0 0 2 173264
-0.001422 -0.000878 0.120393 -0.578368 0.878395 -0.393224 -0.062500 1 0 0 0 0 0 2 174248
-0.001422 -0.000878 0.120393 -0.578369 0.878395 -0.393223 -0.062500 1 0 0 0 0 0 2 175265
-0.001422 -0.000878 0.120393 -0.578354 0.878380 -0.393223 -0.062500 1 0 0 0 0 0 2 176247
-0.001422 -0.000878 0.120393 -0.578367 0.878393 -0.393223 -0.062500 1 0 0 0 0 0 2 177256
-0.001422 -0.000878 0.120393 -0.578369 0.878395 -0.393223 -0.062500 1 0 0 0 0 0 2 178249
-0.001422 -0.000878 0.120393 -0.578369 0.878395 -0.393223 -0.062500 1 0 0 0 0 0 2 179268
-0.001422 -0.000878 0.120393 -0.578354 0.878380 -0.393223 -0.062500 1 0 0 0 0 0 2 180253
-0.001422 -0.000878 0.120393 -0.578367 0.878393 -0.393223 -0.062500 1 0 0 0 0 0 2 181255
-0.001422 -0.000878 0.120393 -0.578369 0.878395 -0.393223 -0.062500 1 0 0 0 0 0 2 182253
-0.001422 -0.000878 0.120393 -0.578357 0.878392 -0.393230 -0.062500 1 0 0 0 0 0 2 183254
-0.001422 -0.000878 0.120393 -0.578367 0.878395 -0.393224 -0.062500 1 0 0 0 0 0 2 184253
-0.001422 -0.000878 0.120393 -0.578365 0.878383 -0.393217 -0.062500 1 0 0 0 0 0 2 185253
-0.001422 -0.000878 0.120393 -0.578369 0.878394 -0.393222 -0.062500 1 0 0 0 0 0 2 186252
-0.001422 -0.000878 0.120393 -0.578365 0.878383 -0.393237 -0.062500 1 0 0 0 0 0 2 187255
-0.001422 -0.000878 0.120393 -0.578369 0.878393 -0.393225 -0.062500 1 0 0 0 0 0 2 188258
-0.001422 -0.000878 0.120393 -0.578366 0.878382 -0.393217 -0.062500 1 0 0 0 0 0 2 189255
-0.001422 -0.000878 0.120393 -0.578369 0.878393 -0.393223 -0.062500 1 0 0 0 0 0 2 190253
-0.001422 -0.000878 0.120393 -0.578358 0.878391 -0.393230 -0.062500 1 0 0 0 0 0 2 191235
-0.001422 -0.000878 0.120393 -0.578368 0.878394 -0.393224 -0.062500 1 0 0 0 0 0 2 192251
-0.001422 -0.000878 0.120393 -0.578369 0.878395 -0.393224 -0.062500 1 0 0 0 0 0 2 193253
-0.001422 -0.000878 0.120393 -0.578366 0.878383 -0.393217 -0.062500 1 0 0 0 0 0 2 194251
-0.001422 -0.000878 0.120393 -0.578357 0.878390 -0.393229 -0.062500 1 0 0 0 0 0 2 195254
-0.001422 -0.000878 0.120393 -0.578368 0.878394 -0.393224 -0.062500 1 0 0 0 0 0 2 196251
-0.001422 -0.000878 0.120393 -0.578370 0.878394 -0.393224 -0.062500 1 0 0 0 0 0 2 197235
-0.001422 -0.000878 0.120393 -0.578354 0.878380 -0.393223 -0.062500 1 0 0 0 0 0 2 198234
-0.001422 -0.000878 0.120393 -0.578368 0.878393 -0.393223 -0.062500 1 0 0 0 0 0 2 199254
-0.001422 -0.000878 0.120393 -0.578369 0.878394 -0.393223 -0.062500 1 0 0 0 0 0 2 200252
-0.001422 -0.000878 0.120393 -0.578370 0.878394 -0.393223 -0.062500 1 0 0 0 0 0 2 201252
-0.001422 -0.000878 0.120393 -0.578358 0.878392 -0.393230 -0.062500 1 0 0 0 0 0 2 202252
-0.001422 -0.000878 0.120393 -0.578365 0.878382 -0.393218 -0.062500 1 0 0 0 0 0 2 203253
-0.001422 -0.000878 0.120393 -0.578369 0.878393 -0.393223 -0.062500 1 0 0 0 0 0 2 204235
-0.001422 -0.000878 0.120393 -0.578357 0.878391 -0.393230 -0.062500 1 0 0 0 0 0 2 205235
-0.001434 -0.000892 0.120382 -0.398792 1.069267 -0.241982 -0.062500 1 0 0 0 0 0 2 206251
-0.001441 -0.000899 0.120379 -0.458321 1.005688 -0.315723 -0.062500 1 0 0 0 0 0 2 207254
-0.001444 -0.000902 0.120377 -0.503452 0.957709 -0.354030 -0.062500 1 0 0 0 0 0 2 208250
-0.001446 -0.000904 0.120377 -0.527719 0.931995 -0.368637 -0.062500 1 0 0 0 0 0 2 209252
-0.001447 -0.000905 0.120377 -0.540076 0.918928 -0.373856 -0.062500 1 0 0 0 0 0 2 210253
-0.001447 -0.000905 0.120377 -0.546290 0.912364 -0.375668 -0.062500 1 0 0 0 0 0 2 211337
-0.001447 -0.000906 0.120377 -0.549413 0.909073 -0.376310 -0.062500 1 0 0 0 0 0 2 212333
-0.001447 -0.000906 0.120377 -0.550981 0.907416 -0.376531 -0.062500 1 0 0 0 0 0 2 213314
-0.001447 -0.000906 0.120377 -0.551761 0.906590 -0.376610 -0.062500 1 0 0 0 0 0 2 214328
-0.001447 -0.000906 0.120377 -0.552155 0.906189 -0.376634 -0.062500 1 0 0 0 0 0 2 215338
-0.001447 -0.000906 0.120377 -0.552346 0.905973 -0.376654 -0.062500 1 0 0 0 0 0 2 216328
-0.001447 -0.000906 0.120377 -0.552439 0.905873 -0.376646 -0.062500 1 0 0 0 0 0 2 217337
-0.001447 -0.000906 0.120377 -0.552497 0.905827 -0.376653 -0.062500 1 0 0 0 0 0 2 218338
-0.001447 -0.000906 0.120377 -0.552526 0.905798 -0.376654 -0.062500 1 0 0 0 0 0 2 219335
-0.001447 -0.000906 0.120377 -0.552524 0.905785 -0.376648 -0.062500 1 0 0 0 0 0 2 220307
-0.001447 -0.000906 0.120377 -0.552531 0.905776 -0.376654 -0.062500 1 0 0 0 0 0 2 221308
-0.001447 -0.000906 0.120377 -0.552543 0.905778 -0.376648 -0.062500 1 0 0 0 0 0 2 222306
-0.001447 -0.000906 0.120377 -0.552553 0.905770 -0.376655 -0.062500 1 0 0 0 0 0 2 223315
-0.001447 -0.000906 0.120377 -0.552546 0.905778 -0.376648 -0.062500 1 0 0 0 0 0 2 224333
-0.001447 -0.000906 0.120377 -0.552542 0.905767 -0.376661 -0.062500 1 0 0 0 0 0 2 225313
-0.001447 -0.000906 0.120377 -0.552541 0.905766 -0.376643 -0.062500 1 0 0 0 0 0 2 226329
-0.001447 -0.000906 0.120377 -0.552545 0.905777 -0.376647 -0.062500 1 0 0 0 0 0 2 227333
-0.001447 -0.000906 0.120377 -0.552541 0.905767 -0.376661 -0.062500 1 0 0 0 0 0 2 228326
-0.001447 -0.000906 0.120377 -0.552544 0.905777 -0.376649 -0.062500 1 0 0 0 0 0 2 229311
-0.001447 -0.000906 0.120377 -0.552550 0.905758 -0.376648 -0.062500 1 0 0 0 0 0 2 230327
-0.001447 -0.000906 0.120377 -0.552546 0.905776 -0.376648 -0.062500 1 0 0 0 0 0 2 231311
-0.001447 -0.000906 0.120377 -0.552541 0.905767 -0.376661 -0.062500 1 0 0 0 0 0 2 232313
-0.001447 -0.000906 0.120377 -0.552545 0.905777 -0.376649 -0.062500 1 0 0 0 0 0 2 233310
-0.001447 -0.000906 0.120377 -0.552545 0.905779 -0.376648 -0.062500 1 0 0 0 0 0 2 234328
-0.001447 -0.000906 0.120377 -0.552538 0.905755 -0.376655 -0.062500 1 0 0 0 0 0 2 235246
-0.001447 -0.000906 0.120377 -0.552544 0.905776 -0.376648 -0.062500 1 0 0 0 0 0 2 236255
-0.001447 -0.000906 0.120377 -0.552553 0.905770 -0.376655 -0.062500 1 0 0 0 0 0 2 237246
-0.001447 -0.000906 0.120377 -0.552546 0.905778 -0.376648 -0.062500 1 0 0 0 0 0 2 238255
-0.001447 -0.000906 0.120377 -0.552538 0.905755 -0.376655 -0.062500 1 0 0 0 0 0 2 239255
-0.001447 -0.000906 0.120377 -0.552544 0.905776 -0.376648 -0.062500 1 0 0 0 0 0 2 240245
-0.001447 -0.000906 0.120377 -0.552553 0.905769 -0.376655 -0.062500 1 0 0 0 0 0 2 241255
-0.001447 -0.000906 0.120377 -0.552546 0.905777 -0.376648 -0.062500 1 0 0 0 0 0 2 242245
-0.001447 -0.000906 0.120377 -0.552533 0.905776 -0.376654 -0.062500 1 0 0 0 0 0 2 243255
-0.001447 -0.000906 0.120377 -0.552548 0.905758 -0.376649 -0.062500 1 0 0 0 0 0 2 244250
-0.001447 -0.000906 0.120377 -0.552545 0.905776 -0.376648 -0.062500 1 0 0 0 0 0 2 245260
-0.001447 -0.000906 0.120377 -0.552541 0.905767 -0.376661 -0.062500 1 0 0 0 0 0 2 246261
-0.001447 -0.000906 0.120377 -0.552545 0.905777 -0.376649 -0.062500 1 0 0 0 0 0 2 247250
-0.001447 -0.000906 0.120377 -0.552550 0.905758 -0.376648 -0.062500 1 0 0 0 0 0 2 248259
-0.001447 -0.000906 0.120377 -0.552546 0.905776 -0.376648 -0.062500 1 0 0 0 0 0 2 249258
-0.001447 -0.000906 0.120377 -0.552541 0.905766 -0.376661 -0.062500 1 0 0 0 0 0 2 250244
-0.001447 -0.000906 0.120377 -0.552545 0.905777 -0.376649 -0.062500 1 0 0 0 0 0 2 251258
-0.001447 -0.000906 0.120377 -0.552545 0.905779 -0.376648 -0.062500 1 0 0 0 0 0 2 252254
-0.001447 -0.000906 0.120377 -0.552538 0.905755 -0.376655 -0.062500 1 0 0 0 0 0 2 253268
-0.001447 -0.000906 0.120377 -0.552544 0.905776 -0.376648 -0.062500 1 0 0 0 0 0 2 254232
-0.001447 -0.000906 0.120377 -0.552553 0.905769 -0.376655 -0.062500 1 0 0 0 0 0 2 255263
-0.001447 -0.000906 0.120377 -0.552546 0.905778 -0.376649 -0.062500 1 0 0 0 0 0 2 256256
-0.001447 -0.000906 0.120377 -0.552533 0.905776 -0.376654 -0.062500 1 0 0 0 0 0 2 257262
-0.001447 -0.000906 0.120377 -0.552548 0.905758 -0.376649 -0.062500 1 0 0 0 0 0 2 258261
-0.001453 -0.000887 0.120366 -0.477038 0.648590 -0.232369 -0.062500 1 0 0 0 0 0 2 259261
-0.001456 -0.000878 0.120363 -0.501629 0.735502 -0.302710 -0.062500 1 0 0 0 0 0 2 260262
-0.001457 -0.000874 0.120362 -0.520611 0.800166 -0.339272 -0.062500 1 0 0 0 0 0 2 261270
-0.001458 -0.000871 0.120361 -0.530913 0.834491 -0.353196 -0.062500 1 0 0 0 0 0 2 262234
-0.001458 -0.000870 0.120361 -0.536215 0.851836 -0.358170 -0.062500 1 0 0 0 0 0 2 263265
-0.001458 -0.000870 0.120361 -0.538893 0.860494 -0.359911 -0.062500 1 0 0 0 0 0 2 264262
-0.001458 -0.000869 0.120361 -0.540228 0.864823 -0.360522 -0.062500 1 0 0 0 0 0 2 265258
-0.001458 -0.000869 0.120361 -0.540922 0.866998 -0.360727 -0.062500 1 0 0 0 0 0 2 266264
-0.001458 -0.000869 0.120361 -0.541250 0.868070 -0.360805 -0.062500 1 0 0 0 0 0 2 267263
-0.001458 -0.000869 0.120361 -0.541416 0.868617 -0.360829 -0.062500 1 0 0 0 0 0 2 268261
-0.001458 -0.000869 0.120361 -0.541507 0.868882 -0.360836 -0.062500 1 0 0 0 0 0 2 269231
-0.001458 -0.000869 0.120361 -0.541560 0.869015 -0.360836 -0.062500 1 0 0 0 0 0 2 270262
-0.001458 -0.000869 0.120361 -0.541573 0.869089 -0.360842 -0.062500 1 0 0 0 0 0 2 271262
-0.001458 -0.000869 0.120361 -0.541581 0.869117 -0.360836 -0.062500 1 0 0 0 0 0 2 272260
-0.001458 -0.000869 0.120361 -0.541584 0.869130 -0.360841 -0.062500 1 0 0 0 0 0 2 273259
-0.001458 -0.000869 0.120361 -0.541588 0.869142 -0.360849 -0.062500 1 0 0 0 0 0 2 274261
-0.001458 -0.000869 0.120361 -0.541592 0.869154 -0.360836 -0.062500 1 0 0 0 0 0 2 275263
-0.001458 -0.000869 0.120361 -0.541588 0.869144 -0.360848 -0.062500 1 0 0 0 0 0 2 276231
-0.001458 -0.000869 0.120361 -0.541591 0.869154 -0.360836 -0.062500 1 0 0 0 0 0 2 277256
-0.001458 -0.000869 0.120361 -0.541592 0.869155 -0.360835 -0.062500 1 0 0 0 0 0 2 278231
-0.001458 -0.000869 0.120361 -0.541591 0.869155 -0.360855 -0.062500 1 0 0 0 0 0 2 279262
-0.001458 -0.000869 0.120361 -0.541591 0.869155 -0.360837 -0.062500 1 0 0 0 0 0 2 280259
-0.001458 -0.000869 0.120361 -0.541591 0.869156 -0.360835 -0.062500 1 0 0 0 0 0 2 281260
-0.001458 -0.000869 0.120361 -0.541600 0.869147 -0.360841 -0.062500 1 0 0 0 0 0 2 282230
-0.001458 -0.000869 0.120361 -0.541589 0.869143 -0.360849 -0.062500 1 0 0 0 0 0 2 283259
-0.001458 -0.000869 0.120361 -0.541595 0.869165 -0.360843 -0.062500 1 0 0 0 0 0 2 284253
-0.001458 -0.000869 0.120361 -0.541600 0.869148 -0.360843 -0.062500 1 0 0 0 0 0 2 285256
-0.001458 -0.000869 0.120361 -0.541593 0.869154 -0.360836 -0.062500 1 0 0 0 0 0 2 286248
-0.001458 -0.000869 0.120361 -0.541580 0.869152 -0.360841 -0.062500 1 0 0 0 0 0 2 287253
-0.001458 -0.000869 0.120361 -0.541599 0.869146 -0.360842 -0.062500 1 0 0 0 0 0 2 288261
-0.001458 -0.000869 0.120361 -0.541596 0.869166 -0.360842 -0.062500 1 0 0 0 0 0 2 289261
-0.001458 -0.000869 0.120361 -0.541588 0.869145 -0.360849 -0.062500 1 0 0 0 0 0 2 290261
-0.001458 -0.000869 0.120361 -0.541591 0.869154 -0.360836 -0.062500 1 0 0 0 0 0 2 291261
-0.001458 -0.000869 0.120361 -0.541592 0.869155 -0.360835 -0.062500 1 0 0 0 0 0 2 292260
-0.001458 -0.000869 0.120361 -0.541603 0.869158 -0.360848 -0.062500 1 0 0 0 0 0 2 293247
-0.001458 -0.000869 0.120361 -0.541581 0.869153 -0.360843 -0.062500 1 0 0 0 0 0 2 294259
-0.001458 -0.000869 0.120361 -0.541599 0.869147 -0.360843 -0.062500 1 0 0 0 0 0 2 295261
-0.001458 -0.000869 0.120361 -0.541593 0.869154 -0.360836 -0.062500 1 0 0 0 0 0 2 296258
-0.001458 -0.000869 0.120361 -0.541588 0.869143 -0.360848 -0.062500 1 0 0 0 0 0 2 297254
-0.001458 -0.000869 0.120361 -0.541591 0.869154 -0.360836 -0.062500 1 0 0 0 0 0 2 298244
-0.001458 -0.000869 0.120361 -0.541595 0.869167 -0.360841 -0.062500 1 0 0 0 0 0 2 299254
-0.001458 -0.000869 0.120361 -0.541600 0.869148 -0.360842 -0.062500 1 0 0 0 0 0 2 300253
-0.001458 -0.000869 0.120361 -0.541589 0.869143 -0.360849 -0.062500 1 0 0 0 0 0 2 301243
-0.001458 -0.000869 0.120361 -0.541592 0.869154 -0.360836 -0.062500 1 0 0 0 0 0 2 302252
-0.001458 -0.000869 0.120361 -0.541592 0.869155 -0.360835 -0.062500 1 0 0 0 0 0 2 303243
-0.001458 -0.000869 0.120361 -0.541591 0.869155 -0.360855 -0.062500 1 0 0 0 0 0 2 304252
-0.001458 -0.000869 0.120361 -0.541592 0.869155 -0.360837 -0.062500 1 0 0 0 0 0 2 305244
-0.001458 -0.000869 0.120361 -0.541592 0.869155 -0.360835 -0.062500 1 0 0 0 0 0 2 306253
-0.001458 -0.000869 0.120361 -0.541600 0.869147 -0.360841 -0.062500 1 0 0 0 0 0 2 307246
-0.001458 -0.000869 0.120361 -0.541584 0.869163 -0.360848 -0.062500 1 0 0 0 0 0 2 308252
-0.001458 -0.000869 0.120361 -0.541599 0.869148 -0.360843 -0.062500 1 0 0 0 0 0 2 309247
-0.001458 -0.000869 0.120361 -0.541593 0.869155 -0.360836 -0.062500 1 0 0 0 0 0 2 310262
-0.001458 -0.000869 0.120361 -0.541600 0.869147 -0.360842 -0.062500 1 0 0 0 0 0 2 311245
-0.001458 -0.000869 0.120361 -0.541581 0.869151 -0.360842 -0.062500 1 0 0 0 0 0 2 312266
-0.001458 -0.000869 0.120361 -0.541594 0.869167 -0.360842 -0.062500 1 0 0 0 0 0 2 313247
-0.001458 -0.000869 0.120361 -0.541600 0.869148 -0.360842 -0.062500 1 0 0 0 0 0 2 314251
-0.001458 -0.000869 0.120361 -0.541589 0.869143 -0.360849 -0.062500 1 0 0 0 0 0 2 315244
-0.001458 -0.000869 0.120361 -0.541591 0.869154 -0.360836 -0.062500 1 0 0 0 0 0 2 316262
-0.001458 -0.000869 0.120361 -0.541592 0.869155 -0.360835 -0.062500 1 0 0 0 0 0 2 317261
-0.001458 -0.000869 0.120361 -0.541604 0.869158 -0.360848 -0.062500 1 0 0 0 0 0 2 318257
-0.001458 -0.000869 0.120361 -0.541581 0.869153 -0.360843 -0.062500 1 0 0 0 0 0 2 319256
-0.001458 -0.000869 0.120361 -0.541590 0.869155 -0.360836 -0.062500 1 0 0 0 0 0 2 320255
-0.001458 -0.000869 0.120361 -0.541600 0.869147 -0.360841 -0.062500 1 0 0 0 0 0 2 321230
-0.001458 -0.000869 0.120361 -0.541580 0.869152 -0.360842 -0.062500 1 0 0 0 0 0 2 322230
-0.001458 -0.000869 0.120361 -0.541602 0.869158 -0.360849 -0.062500 1 0 0 0 0 0 2 323262
-0.001458 -0.000869 0.120361 -0.541601 0.869147 -0.360843 -0.062500 1 0 0 0 0 0 2 324229
-0.001458 -0.000869 0.120361 -0.541593 0.869154 -0.360836 -0.062500 1 0 0 0 0 0 2 325259
-0.001458 -0.000869 0.120361 -0.541580 0.869152 -0.360841 -0.062500 1 0 0 0 0 0 2 326258
-0.001458 -0.000869 0.120361 -0.541599 0.869146 -0.360842 -0.062500 1 0 0 0 0 0 2 327265
-0.001458 -0.000869 0.120361 -0.541596 0.869166 -0.360842 -0.062500 1 0 0 0 0 0 2 328260
-0.001458 -0.000869 0.120361 -0.541601 0.869148 -0.360842 -0.062500 1 0 0 0 0 0 2 329259
-0.001458 -0.000869 0.120361 -0.541581 0.869152 -0.360842 -0.062500 1 0 0 0 0 0 2 330247
-0.001458 -0.000869 0.120361 -0.541590 0.869155 -0.360835 -0.062500 1 0 0 0 0 0 2 331268
-0.001458 -0.000869 0.120361 -0.541600 0.869146 -0.360841 -0.062500 1 0 0 0 0 0 2 332268
-0.001458 -0.000869 0.120361 -0.541584 0.869163 -0.360848 -0.062500 1 0 0 0 0 0 2 333271
-0.001458 -0.000869 0.120361 -0.541599 0.869148 -0.360843 -0.062500 1 0 0 0 0 0 2 334268
-0.001458 -0.000869 0.120361 -0.541593 0.869154 -0.360836 -0.062500 1 0 0 0 0 0 2 335251
-0.001458 -0.000869 0.120361 -0.541600 0.869146 -0.360842 -0.062500 1 0 0 0 0 0 2 336249
-0.001458 -0.000869 0.120361 -0.541581 0.869151 -0.360842 -0.062500 1 0 0 0 0 0 2 337267
-0.001458 -0.000869 0.120361 -0.541594 0.869167 -0.360842 -0.062500 1 0 0 0 0 0 2 338266
-0.001458 -0.000869 0.120361 -0.541600 0.869148 -0.360842 -0.062500 1 0 0 0 0 0 2 339269
-0.001458 -0.000869 0.120361 -0.541589 0.869143 -0.360849 -0.062500 1 0 0 0 0 0 2 340265
-0.001458 -0.000869 0.120361 -0.541591 0.869154 -0.360836 -0.062500 1 0 0 0 0 0 2 341268
-0.001458 -0.000869 0.120361 -0.541592 0.869155 -0.360835 -0.062500 1 0 0 0 0 0 2 342271
-0.001458 -0.000869 0.120361 -0.541604 0.869158 -0.360848 -0.062500 1 0 0 0 0 0 2 343250
-0.001458 -0.000869 0.120361 -0.541581 0.869153 -0.360843 -0.062500 1 0 0 0 0 0 2 344266
-0.001458 -0.000869 0.120361 -0.541590 0.869155 -0.360836 -0.062500 1 0 0 0 0 0 2 345267
-0.001458 -0.000869 0.120361 -0.541600 0.869147 -0.360841 -0.062500 1 0 0 0 0 0 2 346267
-0.001458 -0.000869 0.120361 -0.541584 0.869163 -0.360848 -0.062500 1 0 0 0 0 0 2 347269
-0.001458 -0.000869 0.120361 -0.541599 0.869148 -0.360843 -0.062500 1 0 0 0 0 0 2 348265
-0.001458 -0.000869 0.120361 -0.541592 0.869155 -0.360836 -0.062500 1 0 0 0 0 0 2 349249
-0.001458 -0.000869 0.120361 -0.541600 0.869147 -0.360842 -0.062500 1 0 0 0 0 0 2 350271
-0.001458 -0.000869 0.120361 -0.541581 0.869151 -0.360842 -0.062500 1 0 0 0 0 0 2 351261
-0.001458 -0.000869 0.120361 -0.541590 0.869155 -0.360835 -0.062500 1 0 0 0 0 0 2 352268
-0.001458 -0.000869 0.120361 -0.541603 0.869158 -0.360848 -0.062500 1 0 0 0 0 0 2 353273
-0.001458 -0.000869 0.120361 -0.541602 0.869147 -0.360843 -0.062500 1 0 0 0 0 0 2 354266
-0.001458 -0.000869 0.120361 -0.541581 0.869151 -0.360842 -0.062500 1 0 0 0 0 0 2 355269
-0.001458 -0.000869 0.120361 -0.541591 0.869155 -0.360835 -0.062500 1 0 0 0 0 0 2 356265
-0.001458 -0.000869 0.120361 -0.541603 0.869158 -0.360848 -0.062500 1 0 0 0 0 0 2 357266
-0.001458 -0.000869 0.120361 -0.541581 0.869153 -0.360843 -0.062500 1 0 0 0 0 0 2 358266
-0.001458 -0.000869 0.120361 -0.541590 0.869155 -0.360836 -0.062500 1 0 0 0 0 0 2 359267
-0.001458 -0.000869 0.120361 -0.541600 0.869147 -0.360842 -0.062500 1 0 0 0 0 0 2 360248
-0.001458 -0.000869 0.120361 -0.541593 0.869154 -0.360835 -0.062500 1 0 0 0 0 0 2 361266
-0.001458 -0.000869 0.120361 -0.541591 0.869156 -0.360855 -0.062500 1 0 0 0 0 0 2 362266
-0.001458 -0.000869 0.120361 -0.541592 0.869156 -0.360837 -0.062500 1 0 0 0 0 0 2 363266
-0.001458 -0.000869 0.120361 -0.541600 0.869147 -0.360842 -0.062500 1 0 0 0 0 0 2 364265
-0.001458 -0.000869 0.120361 -0.541581 0.869152 -0.360842 -0.062500 1 0 0 0 0 0 2 365256
-0.001458 -0.000869 0.120361 -0.541599 0.869146 -0.360842 -0.062500 1 0 0 0 0 0 2 366255
-0.001458 -0.000869 0.120361 -0.541596 0.869166 -0.360842 -0.062500 1 0 0 0 0 0 2 367251
-0.001458 -0.000869 0.120361 -0.541601 0.869148 -0.360842 -0.062500 1 0 0 0 0 0 2 368241
-0.001458 -0.000869 0.120361 -0.541581 0.869152 -0.360842 -0.062500 1 0 0 0 0 0 2 369250
-0.001458 -0.000869 0.120361 -0.541590 0.869155 -0.360835 -0.062500 1 0 0 0 0 0 2 370242
-0.001458 -0.000869 0.120361 -0.541600 0.869146 -0.360841 -0.062500 1 0 0 0 0 0 2 371250
-0.001458 -0.000869 0.120361 -0.541584 0.869163 -0.360848 -0.062500 1 0 0 0 0 0 2 372241
-0.001458 -0.000869 0.120361 -0.541599 0.869148 -0.360843 -0.062500 1 0 0 0 0 0 2 373250
-0.001458 -0.000869 0.120361 -0.541593 0.869155 -0.360836 -0.062500 1 0 0 0 0 0 2 374241
-0.001458 -0.000869 0.120361 -0.541600 0.869146 -0.360842 -0.062500 1 0 0 0 0 0 2 375251
-0.001458 -0.000869 0.120361 -0.541581 0.869151 -0.360842 -0.062500 1 0 0 0 0 0 2 376241
-0.001458 -0.000869 0.120361 -0.541594 0.869167 -0.360842 -0.062500 1 0 0 0 0 0 2 377280
-0.001458 -0.000869 0.120361 -0.541600 0.869148 -0.360842 -0.062500 1 0 0 0 0 0 2 378259
-0.001458 -0.000869 0.120361 -0.541589 0.869143 -0.360849 -0.062500 1 0 0 0 0 0 2 379262
-0.001458 -0.000869 0.120361 -0.541591 0.869154 -0.360837 -0.062500 1 0 0 0 0 0 2 380264
-0.001458 -0.000869 0.120361 -0.541592 0.869155 -0.360835 -0.062500 1 0 0 0 0 0 2 381253
-0.001458 -0.000869 0.120361 -0.541604 0.869158 -0.360848 -0.062500 1 0 0 0 0 0 2 382249
-0.001458 -0.000869 0.120361 -0.541581 0.869153 -0.360843 -0.062500 1 0 0 0 0 0 2 383340
-0.001458 -0.000869 0.120361 -0.541590 0.869155 -0.360836 -0.062500 1 0 0 0 0 0 2 384246
-0.001458 -0.000869 0.120361 -0.541600 0.869147 -0.360842 -0.062500 1 0 0 0 0 0 2 385251
-0.001458 -0.000869 0.120361 -0.541580 0.869151 -0.360842 -0.062500 1 0 0 0 0 0 2 386253
-0.001458 -0.000869 0.120361 -0.541602 0.869158 -0.360849 -0.062500 1 0 0 0 0 0 2 387248
-0.001458 -0.000869 0.120361 -0.541593 0.869156 -0.360836 -0.062500 1 0 0 0 0 0 2 388248
-0.001458 -0.000869 0.120361 -0.541600 0.869147 -0.360842 -0.062500 1 0 0 0 0 0 2 389246
-0.001458 -0.000869 0.120361 -0.541581 0.869151 -0.360842 -0.062500 1 0 0 0 0 0 2 390246
-0.001458 -0.000869 0.120361 -0.541590 0.869155 -0.360835 -0.062500 1 0 0 0 0 0 2 391247
-0.001458 -0.000869 0.120361 -0.541603 0.869158 -0.360848 -0.062500 1 0 0 0 0 0 2 392245
-0.001458 -0.000869 0.120361 -0.541601 0.869147 -0.360843 -0.062500 1 0 0 0 0 0 2 393245
-0.001458 -0.000869 0.120361 -0.541581 0.869151 -0.360842 -0.062500 1 0 0 0 0 0 2 394249
-0.001458 -0.000869 0.120361 -0.541591 0.869155 -0.360835 -0.062500 1 0 0 0 0 0 2 395253
-0.001458 -0.000869 0.120361 -0.541603 0.869158 -0.360848 -0.062500 1 0 0 0 0 0 2 396248
-0.001458 -0.000869 0.120361 -0.541581 0.869153 -0.360843 -0.062500 1 0 0 0 0 0 2 397246
-0.001458 -0.000869 0.120361 -0.541590 0.869155 -0.360836 -0.062500 1 0 0 0 0 0 2 398245
-0.001458 -0.000869 0.120361 -0.541600 0.869147 -0.360842 -0.062500 1 0 0 0 0 0 2 399248
-0.001458 -0.000869 0.120361 -0.541593 0.869154 -0.360835 -0.062500 1 0 0 0 0 0 2 400249
-0.001458 -0.000869 0.120361 -0.541591 0.869156 -0.360855 -0.062500 1 0 0 0 0 0 2 401246
-0.001458 -0.000869 0.120361 -0.541592 0.869156 -0.360837 -0.062500 1 0 0 0 0 0 2 402246
-0.001458 -0.000869 0.120361 -0.541600 0.869147 -0.360842 -0.062500 1 0 0 0 0 0 2 403246
-0.001458 -0.000869 0.120361 -0.541581 0.869152 -0.360842 -0.062500 1 0 0 0 0 0 2 404245
-0.001458 -0.000869 0.120361 -0.541599 0.869146 -0.360842 -0.062500 1 0 0 0 0 0 2 405245
-0.001458 -0.000869 0.120361 -0.541592 0.869154 -0.360835 -0.062500 1 0 0 0 0 0 2 406245
-0.001458 -0.000869 0.120361 -0.541595 0.869167 -0.360841 -0.062500 1 0 0 0 0 0 2 407246
-0.001458 -0.000869 0.120361 -0.541588 0.869145 -0.360849 -0.062500 1 0 0 0 0 0 2 408247
-0.001458 -0.000869 0.120361 -0.541591 0.869154 -0.360836 -0.062500 1 0 0 0 0 0 2 409228
-0.001458 -0.000869 0.120361 -0.541600 0.869146 -0.360842 -0.062500 1 0 0 0 0 0 2 410246
-0.001458 -0.000869 0.120361 -0.541584 0.869163 -0.360848 -0.062500 1 0 0 0 0 0 2 411230
-0.001458 -0.000869 0.120361 -0.541599 0.869148 -0.360843 -0.062500 1 0 0 0 0 0 2 412245
-0.001458 -0.000869 0.120361 -0.541593 0.869155 -0.360836 -0.062500 1 0 0 0 0 0 2 413246
-0.001458 -0.000869 0.120361 -0.541600 0.869146 -0.360842 -0.062500 1 0 0 0 0 0 2 414228
-0.001458 -0.000869 0.120361 -0.541581 0.869151 -0.360842 -0.062500 1 0 0 0 0 0 2 415248
-0.001458 -0.000869 0.120361 -0.541594 0.869167 -0.360842 -0.062500 1 0 0 0 0 0 2 416243
-0.001458 -0.000869 0.120361 -0.541600 0.869148 -0.360842 -0.062500 1 0 0 0 0 0 2 417247
-0.001458 -0.000869 0.120361 -0.541601 0.869146 -0.360842 -0.062500 1 0 0 0 0 0 2 418224
-0.001458 -0.000869 0.120361 -0.541581 0.869151 -0.360842 -0.062500 1 0 0 0 0 0 2 419318
-0.001458 -0.000869 0.120361 -0.541591 0.869155 -0.360835 -0.062500 1 0 0 0 0 0 2 420325
-0.001458 -0.000869 0.120361 -0.541603 0.869158 -0.360848 -0.062500 1 0 0 0 0 0 2 421332
-0.001458 -0.000869 0.120361 -0.541581 0.869153 -0.360843 -0.062500 1 0 0 0 0 0 2 422299
-0.001458 -0.000869 0.120361 -0.541590 0.869155 -0.360836 -0.062500 1 0 0 0 0 0 2 423302
-0.001458 -0.000869 0.120361 -0.541600 0.869147 -0.360842 -0.062500 1 0 0 0 0 0 2 424298
-0.001458 -0.000869 0.120361 -0.541593 0.869154 -0.360835 -0.062500 1 0 0 0 0 0 2 425297
-0.001458 -0.000869 0.120361 -0.541592 0.869155 -0.360855 -0.062500 1 0 0 0 0 0 2 426326
-0.001458 -0.000869 0.120361 -0.541592 0.869155 -0.360837 -0.062500 1 0 0 0 0 0 2 427325
-0.001458 -0.000869 0.120361 -0.541600 0.869147 -0.360842 -0.062500 1 0 0 0 0 0 2 428327
-0.001458 -0.000869 0.120361 -0.541581 0.869151 -0.360842 -0.062500 1 0 0 0 0 0 2 429299
-0.001458 -0.000869 0.120361 -0.541590 0.869155 -0.360835 -0.062500 1 0 0 0 0 0 2 430300
-0.001458 -0.000869 0.120361 -0.541603 0.869158 -0.360848 -0.062500 1 0 0 0 0 0 2 431327
-0.001458 -0.000869 0.120361 -0.541601 0.869147 -0.360843 -0.062500 1 0 0 0 0 0 2 432321
-0.001458 -0.000869 0.120361 -0.541581 0.869151 -0.360842 -0.062500 1 0 0 0 0 0 2 433320
-0.001458 -0.000869 0.120361 -0.541590 0.869155 -0.360836 -0.062500 1 0 0 0 0 0 2 434306
-0.001458 -0.000869 0.120361 -0.541600 0.869146 -0.360842 -0.062500 1 0 0 0 0 0 2 435321
-0.001458 -0.000869 0.120361 -0.541584 0.869163 -0.360848 -0.062500 1 0 0 0 0 0 2 436305
-0.001458 -0.000869 0.120361 -0.541591 0.869156 -0.360836 -0.062500 1 0 0 0 0 0 2 437305
-0.001458 -0.000869 0.120361 -0.541600 0.869147 -0.360842 -0.062500 1 0 0 0 0 0 2 438320
-0.001458 -0.000869 0.120361 -0.541593 0.869154 -0.360835 -0.062500 1 0 0 0 0 0 2 439241
-0.001458 -0.000869 0.120361 -0.541591 0.869156 -0.360855 -0.062500 1 0 0 0 0 0 2 440248
-0.001458 -0.000869 0.120361 -0.541592 0.869156 -0.360837 -0.062500 1 0 0 0 0 0 2 441238
-0.001458 -0.000869 0.120361 -0.541600 0.869147 -0.360842 -0.062500 1 0 0 0 0 0 2 442248
-0.001458 -0.000869 0.120361 -0.541593 0.869154 -0.360835 -0.062500 1 0 0 0 0 0 2 443240
-0.001458 -0.000869 0.120361 -0.541588 0.869144 -0.360848 -0.062500 1 0 0 0 0 0 2 444239
-0.001458 -0.000869 0.120361 -0.541591 0.869154 -0.360836 -0.062500 1 0 0 0 0 0 2 445250
-0.001458 -0.000869 0.120361 -0.541595 0.869167 -0.360841 -0.062500 1 0 0 0 0 0 2 446239
-0.001458 -0.000869 0.120361 -0.541588 0.869145 -0.360849 -0.062500 1 0 0 0 0 0 2 447249
-0.001458 -0.000869 0.120361 -0.541591 0.869154 -0.360836 -0.062500 1 0 0 0 0 0 2 448240
-0.001458 -0.000869 0.120361 -0.541600 0.869146 -0.360842 -0.062500 1 0 0 0 0 0 2 449242
-0.001458 -0.000869 0.120361 -0.541596 0.869166 -0.360842 -0.062500 1 0 0 0 0 0 2 450254
-0.001458 -0.000869 0.120361 -0.541589 0.869145 -0.360849 -0.062500 1 0 0 0 0 0 2 451247
-0.001458 -0.000869 0.120361 -0.541591 0.869154 -0.360836 -0.062500 1 0 0 0 0 0 2 452262
-0.001458 -0.000869 0.120361 -0.541600 0.869146 -0.360842 -0.062500 1 0 0 0 0 0 2 453248
-0.001458 -0.000869 0.120361 -0.541581 0.869151 -0.360842 -0.062500 1 0 0 0 0 0 2 454248
-0.001458 -0.000869 0.120361 -0.541590 0.869155 -0.360835 -0.062500 1 0 0 0 0 0 2 455239
-0.001458 -0.000869 0.120361 -0.541603 0.869158 -0.360848 -0.062500 1 0 0 0 0 0 2 456258
-0.001458 -0.000869 0.120361 -0.541593 0.869156 -0.360836 -0.062500 1 0 0 0 0 0 2 457252
-0.001458 -0.000869 0.120361 -0.541588 0.869144 -0.360848 -0.062500 1 0 0 0 0 0 2 458261
-0.001458 -0.000869 0.120361 -0.541591 0.869154 -0.360836 -0.062500 1 0 0 0 0 0 2 459258
-0.001458 -0.000869 0.120361 -0.541603 0.869158 -0.360848 -0.062500 1 0 0 0 0 0 2 460254
-0.001458 -0.000869 0.120361 -0.541593 0.869156 -0.360836 -0.062500 1 0 0 0 0 0 2 461249
-0.001458 -0.000869 0.120361 -0.541588 0.869144 -0.360848 -0.062500 1 0 0 0 0 0 2 462226
-0.001458 -0.000869 0.120361 -0.541592 0.869154 -0.360836 -0.062500 1 0 0 0 0 0 2 463256
-0.001458 -0.000869 0.120361 -0.541592 0.869155 -0.360835 -0.062500 1 0 0 0 0 0 2 464254
-0.001458 -0.000869 0.120361 -0.541591 0.869156 -0.360855 -0.062500 1 0 0 0 0 0 2 465254
-0.001458 -0.000869 0.120361 -0.541592 0.869155 -0.360837 -0.062500 1 0 0 0 0 0 2 466262
-0.001458 -0.000869 0.120361 -0.541600 0.869147 -0.360842 -0.062500 1 0 0 0 0 0 2 467254
-0.001458 -0.000869 0.120361 -0.541593 0.869154 -0.360835 -0.062500 1 0 0 0 0 0 2 468250
-0.001458 -0.000869 0.120361 -0.541588 0.869143 -0.360848 -0.062500 1 0 0 0 0 0 2 469227
-0.001458 -0.000869 0.120361 -0.541595 0.869166 -0.360843 -0.062500 1 0 0 0 0 0 2 470256
-0.001458 -0.000869 0.120361 -0.541601 0.869148 -0.360843 -0.062500 1 0 0 0 0 0 2 471225
-0.001458 -0.000869 0.120361 -0.541581 0.869152 -0.360842 -0.062500 1 0 0 0 0 0 2 472254
-0.001458 -0.000869 0.120361 -0.541590 0.869155 -0.360836 -0.062500 1 0 0 0 0 0 2 473255
-0.001458 -0.000869 0.120361 -0.541600 0.869146 -0.360842 -0.062500 1 0 0 0 0 0 2 474224
-0.001458 -0.000869 0.120361 -0.541596 0.869166 -0.360842 -0.062500 1 0 0 0 0 0 2 475255
-0.001458 -0.000869 0.120361 -0.541589 0.869145 -0.360849 -0.062500 1 0 0 0 0 0 2 476254
-0.001458 -0.000869 0.120361 -0.541591 0.869154 -0.360836 -0.062500 1 0 0 0 0 0 2 477254
-0.001458 -0.000869 0.120361 -0.541592 0.869155 -0.360835 -0.062500 1 0 0 0 0 0 2 478225
-0.001458 -0.000869 0.120361 -0.541591 0.869156 -0.360855 -0.062500 1 0 0 0 0 0 2 479224
-0.001458 -0.000869 0.120361 -0.541592 0.869156 -0.360837 -0.062500 1 0 0 0 0 0 2 480255
-0.001458 -0.000869 0.120361 -0.541600 0.869147 -0.360842 -0.062500 1 0 0 0 0 0 2 481254
-0.001458 -0.000869 0.120361 -0.541593 0.869154 -0.360835 -0.062500 1 0 0 0 0 0 2 482243
-0.001458 -0.000869 0.120361 -0.541588 0.869144 -0.360848 -0.062500 1 0 0 0 0 0 2 483237
-0.001458 -0.000869 0.120361 -0.541591 0.869154 -0.360836 -0.062500 1 0 0 0 0 0 2 484254
-0.001458 -0.000869 0.120361 -0.541595 0.869167 -0.360841 -0.062500 1 0 0 0 0 0 2 485248
-0.001458 -0.000869 0.120361 -0.541588 0.869145 -0.360849 -0.062500 1 0 0 0 0 0 2 486254
-0.001458 -0.000869 0.120361 -0.541591 0.869154 -0.360836 -0.062500 1 0 0 0 0 0 2 487225
-0.001458 -0.000869 0.120361 -0.541600 0.869146 -0.360842 -0.062500 1 0 0 0 0 0 2 488254
-0.001458 -0.000869 0.120361 -0.541593 0.869154 -0.360835 -0.062500 1 0 0 0 0 0 2 489252
-0.001458 -0.000869 0.120361 -0.541592 0.869155 -0.360855 -0.062500 1 0 0 0 0 0 2 490241
-0.001458 -0.000869 0.120361 -0.541592 0.869155 -0.360837 -0.062500 1 0 0 0 0 0 2 491265
-0.001458 -0.000869 0.120361 -0.541600 0.869147 -0.360842 -0.062500 1 0 0 0 0 0 2 492268
-0.001458 -0.000869 0.120361 -0.541593 0.869154 -0.360835 -0.062500 1 0 0 0 0 0 2 493262
-0.001458 -0.000869 0.120361 -0.541592 0.869155 -0.360855 -0.062500 1 0 0 0 0 0 2 494264
-0.001458 -0.000869 0.120361 -0.541592 0.869155 -0.360837 -0.062500 1 0 0 0 0 0 2 495263
-0.001458 -0.000869 0.120361 -0.541592 0.869155 -0.360835 -0.062500 1 0 0 0 0 0 2 496262
-0.001458 -0.000869 0.120361 -0.541588 0.869144 -0.360848 -0.062500 1 0 0 0 0 0 2 497261
-0.001458 -0.000869 0.120361 -0.541591 0.869154 -0.360836 -0.062500 1 0 0 0 0 0 2 498268
-0.001458 -0.000869 0.120361 -0.541603 0.869158 -0.360848 -0.062500 1 0 0 0 0 0 2 499264
-0.001458 -0.000869 0.120361 -0.541593 0.869156 -0.360836 -0.062500 1 0 0 0 0 0 2 500262
-0.001458 -0.000869 0.120361 -0.541588 0.869144 -0.360848 -0.062500 1 0 0 0 0 0 2 501262
-0.001458 -0.000869 0.120361 -0.541592 0.869154 -0.360836 -0.062500 1 0 0 0 0 0 2 502255
-0.001458 -0.000869 0.120361 -0.541592 0.869155 -0.360835 -0.062500 1 0 0 0 0 0 2 503321
-0.001458 -0.000869 0.120361 -0.541591 0.869156 -0.360855 -0.062500 1 0 0 0 0 0 2 504305
-0.001458 -0.000869 0.120361 -0.541592 0.869156 -0.360837 -0.062500 1 0 0 0 0 0 2 505318
-0.001458 -0.000869 0.120361 -0.541600 0.869147 -0.360842 -0.062500 1 0 0 0 0 0 2 506301
-0.001458 -0.000869 0.120361 -0.541593 0.869154 -0.360835 -0.062500 1 0 0 0 0 0 2 507319
-0.001458 -0.000869 0.120361 -0.541588 0.869143 -0.360848 -0.062500 1 0 0 0 0 0 2 508303
-0.001458 -0.000869 0.120361 -0.541591 0.869154 -0.360836 -0.062500 1 0 0 0 0 0 2 509318
-0.001458 -0.000869 0.120361 -0.541595 0.869167 -0.360841 -0.062500 1 0 0 0 0 0 2 510305
-0.001458 -0.000869 0.120361 -0.541588 0.869145 -0.360849 -0.062500 1 0 0 0 0 0 2 511247
-0.001458 -0.000869 0.120361 -0.541591 0.869154 -0.360836 -0.062500 1 0 0 0 0 0 2 512237
-0.001458 -0.000869 0.120361 -0.541600 0.869146 -0.360842 -0.062500 1 0 0 0 0 0 2 513246
-0.001458 -0.000869 0.120361 -0.541596 0.869166 -0.360842 -0.062500 1 0 0 0 0 0 2 514238
-0.001458 -0.000869 0.120361 -0.541589 0.869145 -0.360849 -0.062500 1 0 0 0 0 0 2 515246
-0.001458 -0.000869 0.120361 -0.541591 0.869154 -0.360836 -0.062500 1 0 0 0 0 0 2 516237
-0.001458 -0.000869 0.120361 -0.541592 0.869155 -0.360835 -0.062500 1 0 0 0 0 0 2 517237
-0.001458 -0.000869 0.120361 -0.541588 0.869144 -0.360848 -0.062500 1 0 0 0 0 0 2 518247
-0.001458 -0.000869 0.120361 -0.541594 0.869166 -0.360843 -0.062500 1 0 0 0 0 0 2 519237
-0.001458 -0.000869 0.120361 -0.541600 0.869148 -0.360843 -0.062500 1 0 0 0 0 0 2 520247
-0.001458 -0.000869 0.120361 -0.541593 0.869155 -0.360836 -0.062500 1 0 0 0 0 0 2 521252
-0.001458 -0.000869 0.120361 -0.541588 0.869144 -0.360848 -0.062500 1 0 0 0 0 0 2 522259
-0.001458 -0.000869 0.120361 -0.541591 0.869154 -0.360836 -0.062500 1 0 0 0 0 0 2 523257
-0.001458 -0.000869 0.120361 -0.541595 0.869167 -0.360841 -0.062500 1 0 0 0 0 0 2 524257
-0.001458 -0.000869 0.120361 -0.541588 0.869145 -0.360849 -0.062500 1 0 0 0 0 0 2 525240
-0.001458 -0.000869 0.120361 -0.541591 0.869154 -0.360836 -0.062500 1 0 0 0 0 0 2 526252
-0.001458 -0.000869 0.120361 -0.541600 0.869146 -0.360842 -0.062500 1 0 0 0 0 0 2 527246
-0.001458 -0.000869 0.120361 -0.541593 0.869154 -0.360835 -0.062500 1 0 0 0 0 0 2 528257
-0.001458 -0.000869 0.120361 -0.541591 0.869155 -0.360855 -0.062500 1 0 0 0 0 0 2 529251
-0.001458 -0.000869 0.120361 -0.541592 0.869155 -0.360837 -0.062500 1 0 0 0 0 0 2 530259
-0.001458 -0.000869 0.120361 -0.541592 0.869156 -0.360835 -0.062500 1 0 0 0 0 0 2 531256
-0.001458 -0.000869 0.120361 -0.541588 0.869144 -0.360848 -0.062500 1 0 0 0 0 0 2 532249
-0.001458 -0.000869 0.120361 -0.541591 0.869154 -0.360836 -0.062500 1 0 0 0 0 0 2 533249
-0.001458 -0.000869 0.120361 -0.541603 0.869158 -0.360848 -0.062500 1 0 0 0 0 0 2 534250
-0.001458 -0.000869 0.120361 -0.541593 0.869156 -0.360836 -0.062500 1 0 0 0 0 0 2 535255
-0.001458 -0.000869 0.120361 -0.541588 0.869144 -0.360848 -0.062500 1 0 0 0 0 0 2 536253
-0.001458 -0.000869 0.120361 -0.541591 0.869154 -0.360836 -0.062500 1 0 0 0 0 0 2 537253
-0.001458 -0.000869 0.120361 -0.541600 0.869146 -0.360842 -0.062500 1 0 0 0 0 0 2 538260
-0.001458 -0.000869 0.120361 -0.541596 0.869166 -0.360842 -0.062500 1 0 0 0 0 0 2 539227
-0.001458 -0.000869 0.120361 -0.541589 0.869145 -0.360849 -0.062500 1 0 0 0 0 0 2 540257
-0.001458 -0.000869 0.120361 -0.541592 0.869154 -0.360836 -0.062500 1 0 0 0 0 0 2 541251
-0.001458 -0.000869 0.120361 -0.541592 0.869155 -0.360835 -0.062500 1 0 0 0 0 0 2 542250
-0.001458 -0.000869 0.120361 -0.541591 0.869156 -0.360855 -0.062500 1 0 0 0 0 0 2 543253
-0.001458 -0.000869 0.120361 -0.541592 0.869156 -0.360837 -0.062500 1 0 0 0 0 0 2 544251
-0.001458 -0.000869 0.120361 -0.541600 0.869147 -0.360842 -0.062500 1 0 0 0 0 0 2 545252
-0.001458 -0.000869 0.120361 -0.541593 0.869154 -0.360835 -0.062500 1 0 0 0 0 0 2 546252
-0.001458 -0.000869 0.120361 -0.541588 0.869143 -0.360848 -0.062500 1 0 0 0 0 0 2 547254
-0.001458 -0.000869 0.120361 -0.541591 0.869154 -0.360836 -0.062500 1 0 0 0 0 0 2 548252
-0.001458 -0.000869 0.120361 -0.541595 0.869167 -0.360841 -0.062500 1 0 0 0 0 0 2 549252
-0.001458 -0.000869 0.120361 -0.541588 0.869145 -0.360849 -0.062500 1 0 0 0 0 0 2 550253
-0.001458 -0.000869 0.120361 -0.541591 0.869154 -0.360836 -0.062500 1 0 0 0 0 0 2 551254
-0.001458 -0.000869 0.120361 -0.541600 0.869146 -0.360842 -0.062500 1 0 0 0 0 0 2 552252
-0.001458 -0.000869 0.120361 -0.541596 0.869166 -0.360842 -0.062500 1 0 0 0 0 0 2 553252
-0.001458 -0.000869 0.120361 -0.541589 0.869145 -0.360849 -0.062500 1 0 0 0 0 0 2 554240
-0.001458 -0.000869 0.120361 -0.541591 0.869154 -0.360836 -0.062500 1 0 0 0 0 0 2 555253
-0.001458 -0.000869 0.120361 -0.541592 0.869155 -0.360835 -0.062500 1 0 0 0 0 0 2 556222
-0.001458 -0.000869 0.120361 -0.541588 0.869144 -0.360848 -0.062500 1 0 0 0 0 0 2 557251
-0.001458 -0.000869 0.120361 -0.541591 0.869154 -0.360836 -0.062500 1 0 0 0 0 0 2 558250
-0.001458 -0.000869 0.120361 -0.541603 0.869158 -0.360848 -0.062500 1 0 0 0 0 0 2 559254
-0.001458 -0.000869 0.120361 -0.541593 0.869156 -0.360836 -0.062500 1 0 0 0 0 0 2 560251
-0.001458 -0.000869 0.120361 -0.541588 0.869144 -0.360848 -0.062500 1 0 0 0 0 0 2 561252
-0.001458 -0.000869 0.120361 -0.541591 0.869154 -0.360836 -0.062500 1 0 0 0 0 0 2 562240
-0.001458 -0.000869 0.120361 -0.541595 0.869167 -0.360841 -0.062500 1 0 0 0 0 0 2 563248
-0.001458 -0.000869 0.120361 -0.541600 0.869148 -0.360842 -0.062500 1 0 0 0 0 0 2 564251
-0.001458 -0.000869 0.120361 -0.541589 0.869143 -0.360849 -0.062500 1 0 0 0 0 0 2 565250
-0.001458 -0.000869 0.120361 -0.541592 0.869154 -0.360836 -0.062500 1 0 0 0 0 0 2 566252
-0.001458 -0.000869 0.120361 -0.541592 0.869155 -0.360835 -0.062500 1 0 0 0 0 0 2 567252
-0.001458 -0.000869 0.120361 -0.541591 0.869155 -0.360855 -0.062500 1 0 0 0 0 0 2 568251
-0.001458 -0.000869 0.120361 -0.541592 0.869155 -0.360837 -0.062500 1 0 0 0 0 0 2 569251
-0.001458 -0.000869 0.120361 -0.541592 0.869156 -0.360835 -0.062500 1 0 0 0 0 0 2 570253
-0.001458 -0.000869 0.120361 -0.541600 0.869147 -0.360841 -0.062500 1 0 0 0 0 0 2 571252
-0.001458 -0.000869 0.120361 -0.541589 0.869143 -0.360849 -0.062500 1 0 0 0 0 0 2 572250
-0.001471 -0.000883 0.120350 -0.362132 1.059964 -0.209537 -0.062500 1 0 0 0 0 0 2 573251
-0.001478 -0.000890 0.120346 -0.421608 0.996397 -0.283313 -0.062500 1 0 0 0 0 0 2 574238
-0.001481 -0.000893 0.120345 -0.466710 0.948436 -0.321639 -0.062500 1 0 0 0 0 0 2 575246
-0.001483 -0.000895 0.120345 -0.490955 0.922742 -0.336248 -0.062500 1 0 0 0 0 0 2 576236
-0.001483 -0.000896 0.120344 -0.503313 0.909673 -0.341458 -0.062500 1 0 0 0 0 0 2 577243
-0.001484 -0.000896 0.120344 -0.509525 0.903111 -0.343291 -0.062500 1 0 0 0 0 0 2 578234
-0.001484 -0.000896 0.120344 -0.512656 0.899813 -0.343924 -0.062500 1 0 0 0 0 0 2 579244
-0.001484 -0.000896 0.120344 -0.514219 0.898176 -0.344144 -0.062500 1 0 0 0 0 0 2 580234
-0.001484 -0.000896 0.120344 -0.514999 0.897353 -0.344223 -0.062500 1 0 0 0 0 0 2 581244
-0.001484 -0.000896 0.120344 -0.515385 0.896929 -0.344254 -0.062500 1 0 0 0 0 0 2 582234
-0.001484 -0.000897 0.120344 -0.515592 0.896724 -0.344255 -0.062500 1 0 0 0 0 0 2 583244
-0.001484 -0.000897 0.120344 -0.515686 0.896626 -0.344264 -0.062500 1 0 0 0 0 0 2 584242
-0.001484 -0.000897 0.120344 -0.515733 0.896577 -0.344260 -0.062500 1 0 0 0 0 0 2 585233
-0.001484 -0.000897 0.120344 -0.515760 0.896548 -0.344260 -0.062500 1 0 0 0 0 0 2 586231
-0.001484 -0.000897 0.120344 -0.515769 0.896538 -0.344267 -0.062500 1 0 0 0 0 0 2 587243
-0.001484 -0.000897 0.120344 -0.515787 0.896520 -0.344262 -0.062500 1 0 0 0 0 0 2 588229
-0.001484 -0.000897 0.120344 -0.515776 0.896515 -0.344267 -0.062500 1 0 0 0 0 0 2 589252
-0.001484 -0.000897 0.120344 -0.515791 0.896529 -0.344268 -0.062500 1 0 0 0 0 0 2 590257
-0.001484 -0.000897 0.120344 -0.515781 0.896528 -0.344255 -0.062500 1 0 0 0 0 0 2 591246
-0.001484 -0.000897 0.120344 -0.515788 0.896519 -0.344260 -0.062500 1 0 0 0 0 0 2 592242
-0.001484 -0.000897 0.120344 -0.515776 0.896515 -0.344267 -0.062500 1 0 0 0 0 0 2 593254
-0.001484 -0.000897 0.120344 -0.515787 0.896517 -0.344262 -0.062500 1 0 0 0 0 0 2 594236
-0.001490 -0.000878 0.120334 -0.440351 0.639454 -0.199919 -0.062500 1 0 0 0 0 0 2 595257
-0.001492 -0.000869 0.120330 -0.464899 0.726323 -0.270292 -0.062500 1 0 0 0 0 0 2 596252
-0.001494 -0.000864 0.120329 -0.483862 0.790958 -0.306873 -0.062500 1 0 0 0 0 0 2 597250
-0.001494 -0.000862 0.120329 -0.494149 0.825278 -0.320800 -0.062500 1 0 0 0 0 0 2 598245
-0.001495 -0.000861 0.120329 -0.499443 0.842605 -0.325772 -0.062500 1 0 0 0 0 0 2 599223
-0.001495 -0.000860 0.120328 -0.502123 0.851271 -0.327521 -0.062500 1 0 0 0 0 0 2 600239
-0.001495 -0.000860 0.120328 -0.503490 0.855596 -0.328129 -0.062500 1 0 0 0 0 0 2 601248
-0.001495 -0.000860 0.120328 -0.504151 0.857762 -0.328334 -0.062500 1 0 0 0 0 0 2 602251
-0.001495 -0.000860 0.120328 -0.504488 0.858836 -0.328405 -0.062500 1 0 0 0 0 0 2 603233
-0.001495 -0.000860 0.120328 -0.504675 0.859376 -0.328428 -0.062500 1 0 0 0 0 0 2 604250
-0.001495 -0.000860 0.120328 -0.504760 0.859649 -0.328449 -0.062500 1 0 0 0 0 0 2 605256
-0.001495 -0.000860 0.120328 -0.504792 0.859789 -0.328450 -0.062500 1 0 0 0 0 0 2 606255
-0.001495 -0.000860 0.120328 -0.504811 0.859856 -0.328443 -0.062500 1 0 0 0 0 0 2 607249
-0.001495 -0.000860 0.120328 -0.504831 0.859885 -0.328449 -0.062500 1 0 0 0 0 0 2 608252
-0.001495 -0.000860 0.120328 -0.504824 0.859895 -0.328443 -0.062500 1 0 0 0 0 0 2 609249
-0.001495 -0.000860 0.120328 -0.504838 0.859910 -0.328442 -0.062500 1 0 0 0 0 0 2 610251
-0.001495 -0.000860 0.120328 -0.504831 0.859920 -0.328455 -0.062500 1 0 0 0 0 0 2 611252
-0.001495 -0.000860 0.120328 -0.504839 0.859912 -0.328443 -0.062500 1 0 0 0 0 0 2 612250
-0.001495 -0.000860 0.120328 -0.504843 0.859922 -0.328448 -0.062500 1 0 0 0 0 0 2 613251
-0.001495 -0.000860 0.120328 -0.504844 0.859924 -0.328449 -0.062500 1 0 0 0 0 0 2 614250
-0.001495 -0.000860 0.120328 -0.504829 0.859909 -0.328449 -0.062500 1 0 0 0 0 0 2 615234
-0.001495 -0.000860 0.120328 -0.504842 0.859922 -0.328449 -0.062500 1 0 0 0 0 0 2 616244
-0.001495 -0.000860 0.120328 -0.504844 0.859924 -0.328450 -0.062500 1 0 0 0 0 0 2 617254
-0.001495 -0.000860 0.120328 -0.504841 0.859912 -0.328443 -0.062500 1 0 0 0 0 0 2 618250
-0.001495 -0.000860 0.120328 -0.504832 0.859919 -0.328455 -0.062500 1 0 0 0 0 0 2 619252
-0.001495 -0.000860 0.120328 -0.504831 0.859920 -0.328437 -0.062500 1 0 0 0 0 0 2 620252
-0.001501 -0.000842 0.120318 -0.429447 0.602983 -0.183967 -0.062500 1 0 0 0 0 0 2 621251
-0.001503 -0.000832 0.120315 -0.453973 0.689784 -0.254419 -0.062500 1 0 0 0 0 0 2 622250
-0.001505 -0.000828 0.120313 -0.472927 0.754395 -0.291025 -0.062500 1 0 0 0 0 0 2 623251
-0.001505 -0.000826 0.120313 -0.483210 0.788700 -0.304971 -0.062500 1 0 0 0 0 0 2 624247
-0.001506 -0.000824 0.120313 -0.488514 0.806022 -0.309946 -0.062500 1 0 0 0 0 0 2 625249
-0.001506 -0.000824 0.120313 -0.491182 0.814682 -0.311686 -0.062500 1 0 0 0 0 0 2 626246
-0.001506 -0.000824 0.120313 -0.492539 0.819014 -0.312286 -0.062500 1 0 0 0 0 0 2 627240
-0.001506 -0.000823 0.120313 -0.493215 0.821162 -0.312505 -0.062500 1 0 0 0 0 0 2 628245
-0.001506 -0.000823 0.120313 -0.493549 0.822254 -0.312578 -0.062500 1 0 0 0 0 0 2 629249
-0.001506 -0.000823 0.120313 -0.493723 0.822793 -0.312609 -0.062500 1 0 0 0 0 0 2 630248
-0.001506 -0.000823 0.120313 -0.493807 0.823067 -0.312610 -0.062500 1 0 0 0 0 0 2 631250
-0.001506 -0.000823 0.120313 -0.493859 0.823201 -0.312610 -0.062500 1 0 0 0 0 0 2 632250
-0.001506 -0.000823 0.120313 -0.493881 0.823266 -0.312623 -0.062500 1 0 0 0 0 0 2 633247
-0.001506 -0.000823 0.120313 -0.493889 0.823293 -0.312617 -0.062500 1 0 0 0 0 0 2 634247
-0.001506 -0.000823 0.120313 -0.493885 0.823314 -0.312616 -0.062500 1 0 0 0 0 0 2 635251
-0.001506 -0.000823 0.120313 -0.493887 0.823327 -0.312623 -0.062500 1 0 0 0 0 0 2 636246
-0.001506 -0.000823 0.120313 -0.493899 0.823331 -0.312617 -0.062500 1 0 0 0 0 0 2 637249
-0.001506 -0.000823 0.120313 -0.493901 0.823332 -0.312617 -0.062500 1 0 0 0 0 0 2 638247
-0.001506 -0.000823 0.120313 -0.493889 0.823329 -0.312623 -0.062500 1 0 0 0 0 0 2 639237
-0.001511 -0.000805 0.120302 -0.418549 0.566526 -0.168004 -0.062500 1 0 0 0 0 0 2 640232
-0.001514 -0.000796 0.120299 -0.443055 0.653271 -0.238520 -0.062500 1 0 0 0 0 0 2 641243
-0.001516 -0.000791 0.120297 -0.461983 0.717833 -0.275162 -0.062500 1 0 0 0 0 0 2 642232
-0.001516 -0.000789 0.120297 -0.472285 0.752137 -0.289120 -0.062500 1 0 0 0 0 0 2 643241
-0.001517 -0.000788 0.120297 -0.477566 0.769448 -0.294097 -0.062500 1 0 0 0 0 0 2 644233
-0.001517 -0.000787 0.120297 -0.480246 0.778119 -0.295841 -0.062500 1 0 0 0 0 0 2 645242
-0.001517 -0.000787 0.120297 -0.481612 0.782442 -0.296452 -0.062500 1 0 0 0 0 0 2 646233
-0.001517 -0.000787 0.120297 -0.482273 0.784606 -0.296659 -0.062500 1 0 0 0 0 0 2 647242
-0.001517 -0.000787 0.120297 -0.482618 0.785671 -0.296738 -0.062500 1 0 0 0 0 0 2 648232
-0.001517 -0.000787 0.120297 -0.482786 0.786215 -0.296763 -0.062500 1 0 0 0 0 0 2 649242
-0.001530 -0.000800 0.120286 -0.303546 0.977274 -0.145516 -0.062500 1 0 0 0 0 0 2 650247
-0.001536 -0.000807 0.120282 -0.362983 0.913814 -0.219286 -0.062500 1 0 0 0 0 0 2 651232
-0.001540 -0.000811 0.120281 -0.408079 0.865922 -0.257606 -0.062500 1 0 0 0 0 0 2 652250
-0.001541 -0.000812 0.120280 -0.432334 0.840275 -0.272202 -0.062500 1 0 0 0 0 0 2 653235
-0.001542 -0.000813 0.120280 -0.444684 0.827235 -0.277407 -0.062500 1 0 0 0 0 0 2 654246
-0.001542 -0.000814 0.120280 -0.450900 0.820700 -0.279231 -0.062500 1 0 0 0 0 0 2 655252
-0.001548 -0.000796 0.120270 -0.378735 0.560711 -0.135185 -0.062500 1 0 0 0 0 0 2 656245
-0.001551 -0.000787 0.120266 -0.404788 0.645774 -0.205967 -0.062500 1 0 0 0 0 0 2 657228
-0.001552 -0.000782 0.120265 -0.424471 0.709493 -0.242702 -0.062500 1 0 0 0 0 0 2 658237
-0.001553 -0.000780 0.120265 -0.435160 0.743351 -0.256687 -0.062500 1 0 0 0 0 0 2 659250
-0.001553 -0.000779 0.120264 -0.440649 0.760461 -0.261676 -0.062500 1 0 0 0 0 0 2 660241
-0.001554 -0.000778 0.120264 -0.443420 0.769019 -0.263426 -0.062500 1 0 0 0 0 0 2 661253
-0.001554 -0.000778 0.120264 -0.444824 0.773299 -0.264025 -0.062500 1 0 0 0 0 0 2 662251
-0.001554 -0.000778 0.120264 -0.445519 0.775426 -0.264239 -0.062500 1 0 0 0 0 0 2 663252
-0.001554 -0.000778 0.120264 -0.445878 0.776491 -0.264313 -0.062500 1 0 0 0 0 0 2 664247
-0.001567 -0.000791 0.120254 -0.266845 0.967738 -0.113032 -0.062500 1 0 0 0 0 0 2 665249
-0.001573 -0.000798 0.120250 -0.326262 0.904428 -0.186840 -0.062500 1 0 0 0 0 0 2 666247
-0.001582 -0.000783 0.120238 -0.296130 0.600059 -0.080411 -0.062500 1 0 0 0 0 0 2 667249
-0.001605 -0.000771 0.120244 -0.081964 0.599736 -0.306833 -0.062500 1 0 0 0 0 0 2 668246
-0.001616 -0.000765 0.120246 -0.202224 0.671355 -0.279712 -0.062500 1 0 0 0 0 0 2 669254
-0.001622 -0.000762 0.120247 -0.284857 0.714514 -0.259760 -0.062500 1 0 0 0 0 0 2 670251
-0.001625 -0.000761 0.120247 -0.328325 0.736884 -0.251795 -0.062500 1 0 0 0 0 0 2 671254
-0.001626 -0.000760 0.120247 -0.350217 0.748168 -0.248920 -0.062500 1 0 0 0 0 0 2 672248
-0.001627 -0.000760 0.120247 -0.361191 0.753827 -0.247918 -0.062500 1 0 0 0 0 0 2 673247
-0.001628 -0.000760 0.120247 -0.366669 0.756663 -0.247562 -0.062500 1 0 0 0 0 0 2 674249
-0.001628 -0.000760 0.120247 -0.369403 0.758070 -0.247439 -0.062500 1 0 0 0 0 0 2 675248
-0.001628 -0.000760 0.120247 -0.370779 0.758785 -0.247395 -0.062500 1 0 0 0 0 0 2 676248
-0.001628 -0.000760 0.120247 -0.371456 0.759141 -0.247380 -0.062500 1 0 0 0 0 0 2 677245
-0.001628 -0.000760 0.120247 -0.371805 0.759322 -0.247377 -0.062500 1 0 0 0 0 0 2 678248
-0.001641 -0.000773 0.120237 -0.192910 0.950053 -0.095937 -0.062500 1 0 0 0 0 0 2 679249
-0.001647 -0.000780 0.120233 -0.252224 0.886536 -0.169805 -0.062500 1 0 0 0 0 0 2 680248
-0.001656 -0.000765 0.120221 -0.222161 0.582183 -0.063269 -0.062500 1 0 0 0 0 0 2 681245
-0.001660 -0.000758 0.120217 -0.270749 0.643119 -0.148572 -0.062500 1 0 0 0 0 0 2 682247
-0.001662 -0.000754 0.120216 -0.301989 0.694579 -0.190481 -0.062500 1 0 0 0 0 0 2 683242
-0.001682 -0.000748 0.120225 -0.055468 0.660871 -0.347194 -0.062500 1 0 0 0 0 0 2 684250
-0.001692 -0.000745 0.120229 -0.153009 0.695043 -0.283975 -0.062500 1 0 0 0 0 0 2 685250
-0.001697 -0.000743 0.120230 -0.223405 0.717492 -0.250266 -0.062500 1 0 0 0 0 0 2 686248
-0.001700 -0.000742 0.120230 -0.260600 0.729341 -0.237400 -0.062500 1 0 0 0 0 0 2 687249
-0.001701 -0.000742 0.120230 -0.279342 0.735356 -0.232800 -0.062500 1 0 0 0 0 0 2 688246
-0.001701 -0.000742 0.120230 -0.288710 0.738385 -0.231196 -0.062500 1 0 0 0 0 0 2 689247
-0.001702 -0.000742 0.120230 -0.293384 0.739902 -0.230632 -0.062500 1 0 0 0 0 0 2 690247
-0.001702 -0.000741 0.120230 -0.295727 0.740669 -0.230440 -0.062500 1 0 0 0 0 0 2 691249
-0.001702 -0.000741 0.120230 -0.296891 0.741046 -0.230370 -0.062500 1 0 0 0 0 0 2 692248
-0.001702 -0.000741 0.120230 -0.297470 0.741245 -0.230347 -0.062500 1 0 0 0 0 0 2 693242
-0.001707 -0.000723 0.120220 -0.222713 0.485000 -0.085263 -0.062500 1 0 0 0 0 0 2 694234
-0.001710 -0.000714 0.120216 -0.247160 0.571611 -0.156023 -0.062500 1 0 0 0 0 0 2 695240
-0.001711 -0.000709 0.120215 -0.266080 0.636071 -0.192776 -0.062500 1 0 0 0 0 0 2 696249
-0.001712 -0.000707 0.120215 -0.276404 0.670328 -0.206774 -0.062500 1 0 0 0 0 0 2 697248
-0.001713 -0.000706 0.120215 -0.281713 0.687620 -0.211764 -0.062500 1 0 0 0 0 0 2 698247
-0.001713 -0.000705 0.120214 -0.284402 0.696268 -0.213510 -0.062500 1 0 0 0 0 0 2 699249
-0.001726 -0.000719 0.120204 -0.106869 0.891208 -0.062628 -0.062500 1 0 0 0 0 0 2 700244
-0.001751 -0.000721 0.120210 0.096493 0.768319 -0.277409 -0.062500 1 0 0 0 0 0 2 701246
-0.001763 -0.000722 0.120212 -0.038024 0.741685 -0.247118 -0.062500 1 0 0 0 0 0 2 702245
-0.001770 -0.000723 0.120213 -0.128580 0.732031 -0.226157 -0.062500 1 0 0 0 0 0 2 703247
-0.001773 -0.000723 0.120213 -0.176100 0.727614 -0.217832 -0.062500 1 0 0 0 0 0 2 704245
-0.001774 -0.000723 0.120213 -0.200024 0.725467 -0.214848 -0.062500 1 0 0 0 0 0 2 705233
-0.001775 -0.000723 0.120213 -0.212008 0.724405 -0.213802 -0.062500 1 0 0 0 0 0 2 706240
-0.001776 -0.000723 0.120213 -0.217988 0.723890 -0.213443 -0.062500 1 0 0 0 0 0 2 707232
-0.001776 -0.000723 0.120213 -0.220972 0.723622 -0.213311 -0.062500 1 0 0 0 0 0 2 708239
-0.001776 -0.000723 0.120213 -0.222469 0.723489 -0.213265 -0.062500 1 0 0 0 0 0 2 709231
-0.001776 -0.000723 0.120213 -0.223214 0.723427 -0.213250 -0.062500 1 0 0 0 0 0 2 710239
-0.001776 -0.000723 0.120213 -0.223598 0.723399 -0.213237 -0.062500 1 0 0 0 0 0 2 711231
-0.001776 -0.000723 0.120213 -0.223779 0.723383 -0.213246 -0.062500 1 0 0 0 0 0 2 712240
-0.001781 -0.000705 0.120203 -0.148933 0.467159 -0.068032 -0.062500 1 0 0 0 0 0 2 713230
-0.001784 -0.000696 0.120199 -0.173197 0.553661 -0.138873 -0.062500 1 0 0 0 0 0 2 714240
-0.001786 -0.000691 0.120198 -0.192043 0.618067 -0.175658 -0.062500 1 0 0 0 0 0 2 715232
-0.001786 -0.000689 0.120198 -0.202340 0.652293 -0.189654 -0.062500 1 0 0 0 0 0 2 716239
-0.001787 -0.000688 0.120197 -0.207635 0.669574 -0.194657 -0.062500 1 0 0 0 0 0 2 717241
-0.001787 -0.000687 0.120197 -0.210325 0.678231 -0.196395 -0.062500 1 0 0 0 0 0 2 718238
-0.001787 -0.000687 0.120197 -0.211683 0.682555 -0.197007 -0.062500 1 0 0 0 0 0 2 719271
-0.001787 -0.000687 0.120197 -0.212362 0.684710 -0.197239 -0.062500 1 0 0 0 0 0 2 720249
-0.001787 -0.000687 0.120197 -0.212701 0.685781 -0.197297 -0.062500 1 0 0 0 0 0 2 721244
-0.001787 -0.000687 0.120197 -0.212880 0.686329 -0.197314 -0.062500 1 0 0 0 0 0 2 722241
-0.001787 -0.000687 0.120197 -0.212964 0.686603 -0.197334 -0.062500 1 0 0 0 0 0 2 723239
-0.001787 -0.000687 0.120197 -0.213004 0.686734 -0.197343 -0.062500 1 0 0 0 0 0 2 724245
-0.001787 -0.000687 0.120197 -0.213036 0.686802 -0.197331 -0.062500 1 0 0 0 0 0 2 725229
-0.001787 -0.000687 0.120197 -0.213045 0.686829 -0.197342 -0.062500 1 0 0 0 0 0 2 726250
-0.001787 -0.000687 0.120197 -0.213041 0.686850 -0.197344 -0.062500 1 0 0 0 0 0 2 727250
-0.001787 -0.000687 0.120197 -0.213052 0.686854 -0.197338 -0.062500 1 0 0 0 0 0 2 728248
-0.001787 -0.000687 0.120197 -0.213045 0.686863 -0.197330 -0.062500 1 0 0 0 0 0 2 729245
-0.001787 -0.000687 0.120197 -0.213052 0.686855 -0.197336 -0.062500 1 0 0 0 0 0 2 730247
-0.001787 -0.000687 0.120197 -0.213057 0.686865 -0.197343 -0.062500 1 0 0 0 0 0 2 731247
-0.001787 -0.000687 0.120197 -0.213046 0.686863 -0.197330 -0.062500 1 0 0 0 0 0 2 732246
-0.001787 -0.000687 0.120197 -0.213056 0.686866 -0.197342 -0.062500 1 0 0 0 0 0 2 733245
-0.001787 -0.000687 0.120197 -0.213049 0.686875 -0.197337 -0.062500 1 0 0 0 0 0 2 734231
-0.001787 -0.000687 0.120197 -0.213053 0.686856 -0.197337 -0.062500 1 0 0 0 0 0 2 735219
-0.001787 -0.000687 0.120197 -0.213048 0.686874 -0.197336 -0.062500 1 0 0 0 0 0 2 736250
-0.001787 -0.000687 0.120197 -0.213053 0.686856 -0.197336 -0.062500 1 0 0 0 0 0 2 737248
-0.001787 -0.000687 0.120197 -0.213048 0.686874 -0.197336 -0.062500 1 0 0 0 0 0 2 738246
-0.001787 -0.000687 0.120197 -0.213056 0.686868 -0.197343 -0.062500 1 0 0 0 0 0 2 739217
-0.001792 -0.000669 0.120187 -0.138151 0.430788 -0.051995 -0.062500 1 0 0 0 0 0 2 740245
-0.001795 -0.000659 0.120183 -0.162353 0.517226 -0.122901 -0.062500 1 0 0 0 0 0 2 741244
-0.001796 -0.000655 0.120182 -0.181157 0.581611 -0.159714 -0.062500 1 0 0 0 0 0 2 742246
-0.001797 -0.000653 0.120182 -0.191434 0.615820 -0.173734 -0.062500 1 0 0 0 0 0 2 743246
-0.001797 -0.000652 0.120182 -0.196737 0.633096 -0.178742 -0.062500 1 0 0 0 0 0 2 744246
-0.001798 -0.000651 0.120181 -0.199428 0.641750 -0.180484 -0.062500 1 0 0 0 0 0 2 745243
-0.001798 -0.000651 0.120181 -0.200783 0.646060 -0.181092 -0.062500 1 0 0 0 0 0 2 746245
-0.001798 -0.000651 0.120181 -0.201458 0.648234 -0.181304 -0.062500 1 0 0 0 0 0 2 747247
-0.001798 -0.000650 0.120181 -0.201796 0.649307 -0.181380 -0.062500 1 0 0 0 0 0 2 748234
-0.001798 -0.000650 0.120181 -0.201971 0.649843 -0.181413 -0.062500 1 0 0 0 0 0 2 749246
-0.001798 -0.000650 0.120181 -0.202055 0.650115 -0.181415 -0.062500 1 0 0 0 0 0 2 750242
-0.001798 -0.000650 0.120181 -0.202107 0.650249 -0.181416 -0.062500 1 0 0 0 0 0 2 751247
-0.001798 -0.000650 0.120181 -0.202116 0.650311 -0.181415 -0.062500 1 0 0 0 0 0 2 752246
-0.001798 -0.000650 0.120181 -0.202126 0.650349 -0.181415 -0.062500 1 0 0 0 0 0 2 753245
-0.001798 -0.000650 0.120181 -0.202142 0.650366 -0.181415 -0.062500 1 0 0 0 0 0 2 754245
-0.001798 -0.000650 0.120181 -0.202147 0.650378 -0.181421 -0.062500 1 0 0 0 0 0 2 755217
-0.001798 -0.000650 0.120181 -0.202148 0.650379 -0.181422 -0.062500 1 0 0 0 0 0 2 756243
-0.001798 -0.000650 0.120181 -0.202140 0.650388 -0.181415 -0.062500 1 0 0 0 0 0 2 757243
-0.001798 -0.000650 0.120181 -0.202147 0.650380 -0.181421 -0.062500 1 0 0 0 0 0 2 758228
-0.001798 -0.000650 0.120181 -0.202148 0.650379 -0.181422 -0.062500 1 0 0 0 0 0 2 759241
-0.001798 -0.000650 0.120181 -0.202140 0.650388 -0.181415 -0.062500 1 0 0 0 0 0 2 760219
-0.001798 -0.000650 0.120181 -0.202147 0.650380 -0.181422 -0.062500 1 0 0 0 0 0 2 761244
-0.001798 -0.000650 0.120181 -0.202140 0.650388 -0.181415 -0.062500 1 0 0 0 0 0 2 762245
-0.001798 -0.000650 0.120181 -0.202147 0.650380 -0.181421 -0.062500 1 0 0 0 0 0 2 763216
-0.001798 -0.000650 0.120181 -0.202140 0.650388 -0.181415 -0.062500 1 0 0 0 0 0 2 764245
-0.001798 -0.000650 0.120181 -0.202147 0.650380 -0.181421 -0.062500 1 0 0 0 0 0 2 765244
-0.001798 -0.000650 0.120181 -0.202140 0.650388 -0.181415 -0.062500 1 0 0 0 0 0 2 766243
-0.001798 -0.000650 0.120181 -0.202147 0.650380 -0.181421 -0.062500 1 0 0 0 0 0 2 767247
-0.001798 -0.000650 0.120181 -0.202140 0.650388 -0.181415 -0.062500 1 0 0 0 0 0 2 768241
-0.001798 -0.000650 0.120181 -0.202147 0.650380 -0.181421 -0.062500 1 0 0 0 0 0 2 769245
-0.001798 -0.000650 0.120181 -0.202148 0.650379 -0.181422 -0.062500 1 0 0 0 0 0 2 770242
-0.001798 -0.000650 0.120181 -0.202140 0.650388 -0.181415 -0.062500 1 0 0 0 0 0 2 771230
-0.001798 -0.000650 0.120181 -0.202147 0.650380 -0.181421 -0.062500 1 0 0 0 0 0 2 772238
-0.001798 -0.000650 0.120181 -0.202140 0.650388 -0.181415 -0.062500 1 0 0 0 0 0 2 773230
-0.001798 -0.000650 0.120181 -0.202135 0.650377 -0.181428 -0.062500 1 0 0 0 0 0 2 774238
-0.001798 -0.000650 0.120181 -0.202138 0.650387 -0.181416 -0.062500 1 0 0 0 0 0 2 775228
-0.001798 -0.000650 0.120181 -0.202146 0.650380 -0.181422 -0.062500 1 0 0 0 0 0 2 776237
-0.001798 -0.000650 0.120181 -0.202139 0.650388 -0.181415 -0.062500 1 0 0 0 0 0 2 777229
-0.001798 -0.000650 0.120181 -0.202146 0.650380 -0.181422 -0.062500 1 0 0 0 0 0 2 778237
-0.001798 -0.000650 0.120181 -0.202147 0.650379 -0.181422 -0.062500 1 0 0 0 0 0 2 779229
-0.001798 -0.000650 0.120181 -0.202139 0.650387 -0.181416 -0.062500 1 0 0 0 0 0 2 780236
-0.001798 -0.000650 0.120181 -0.202147 0.650380 -0.181422 -0.062500 1 0 0 0 0 0 2 781228
-0.001798 -0.000650 0.120181 -0.202139 0.650388 -0.181415 -0.062500 1 0 0 0 0 0 2 782236
-0.001798 -0.000650 0.120181 -0.202146 0.650380 -0.181422 -0.062500 1 0 0 0 0 0 2 783231
-0.001798 -0.000650 0.120181 -0.202139 0.650388 -0.181415 -0.062500 1 0 0 0 0 0 2 784234
-0.001798 -0.000650 0.120181 -0.202146 0.650380 -0.181422 -0.062500 1 0 0 0 0 0 2 785243
-0.001798 -0.000650 0.120181 -0.202139 0.650388 -0.181415 -0.062500 1 0 0 0 0 0 2 786225
-0.001798 -0.000650 0.120181 -0.202146 0.650380 -0.181422 -0.062500 1 0 0 0 0 0 2 787248
-0.001798 -0.000650 0.120181 -0.202139 0.650388 -0.181415 -0.062500 1 0 0 0 0 0 2 788226
-0.001798 -0.000650 0.120181 -0.202146 0.650380 -0.181421 -0.062500 1 0 0 0 0 0 2 789236
-0.001779 -0.000655 0.120171 -0.465492 0.711932 -0.041044 -0.062500 1 0 0 0 0 0 2 790244
-0.001770 -0.000657 0.120168 -0.376092 0.691650 -0.109521 -0.062500 1 0 0 0 0 0 2 791237
-0.001765 -0.000658 0.120167 -0.309876 0.676185 -0.145080 -0.062500 1 0 0 0 0 0 2 792249
-0.001763 -0.000659 0.120166 -0.274818 0.667826 -0.158620 -0.062500 1 0 0 0 0 0 2 793246
-0.001762 -0.000659 0.120166 -0.257162 0.663580 -0.163453 -0.062500 1 0 0 0 0 0 2 794243
-0.001761 -0.000659 0.120166 -0.248341 0.661422 -0.165144 -0.062500 1 0 0 0 0 0 2 795245
-0.001761 -0.000659 0.120166 -0.243937 0.660343 -0.165725 -0.062500 1 0 0 0 0 0 2 796244
-0.001761 -0.000659 0.120166 -0.241748 0.659806 -0.165938 -0.062500 1 0 0 0 0 0 2 797244
-0.001761 -0.000659 0.120166 -0.240642 0.659529 -0.166002 -0.062500 1 0 0 0 0 0 2 798245
-0.001760 -0.000659 0.120166 -0.240096 0.659397 -0.166030 -0.062500 1 0 0 0 0 0 2 799245
-0.001760 -0.000659 0.120166 -0.239829 0.659333 -0.166041 -0.062500 1 0 0 0 0 0 2 800250
-0.001760 -0.000659 0.120166 -0.239681 0.659287 -0.166046 -0.062500 1 0 0 0 0 0 2 801244
-0.001760 -0.000659 0.120166 -0.239617 0.659281 -0.166046 -0.062500 1 0 0 0 0 0 2 802248
-0.001760 -0.000659 0.120166 -0.239590 0.659276 -0.166038 -0.062500 1 0 0 0 0 0 2 803248
-0.001760 -0.000659 0.120166 -0.239562 0.659259 -0.166044 -0.062500 1 0 0 0 0 0 2 804244
-0.001760 -0.000659 0.120166 -0.239559 0.659257 -0.166044 -0.062500 1 0 0 0 0 0 2 805213
-0.001760 -0.000659 0.120166 -0.239560 0.659256 -0.166044 -0.062500 1 0 0 0 0 0 2 806242
-0.001760 -0.000659 0.120166 -0.239552 0.659265 -0.166037 -0.062500 1 0 0 0 0 0 2 807246
-0.001760 -0.000659 0.120166 -0.239547 0.659254 -0.166050 -0.062500 1 0 0 0 0 0 2 808244
-0.001760 -0.000659 0.120166 -0.239551 0.659265 -0.166038 -0.062500 1 0 0 0 0 0 2 809243
-0.001760 -0.000659 0.120166 -0.239547 0.659254 -0.166050 -0.062500 1 0 0 0 0 0 2 810242
-0.001760 -0.000659 0.120166 -0.239550 0.659265 -0.166038 -0.062500 1 0 0 0 0 0 2 811246
-0.001760 -0.000659 0.120166 -0.239547 0.659254 -0.166050 -0.062500 1 0 0 0 0 0 2 812241
-0.001760 -0.000659 0.120166 -0.239550 0.659265 -0.166038 -0.062500 1 0 0 0 0 0 2 813244
-0.001760 -0.000659 0.120166 -0.239559 0.659257 -0.166043 -0.062500 1 0 0 0 0 0 2 814244
-0.001760 -0.000659 0.120166 -0.239548 0.659254 -0.166050 -0.062500 1 0 0 0 0 0 2 815244
-0.001760 -0.000659 0.120166 -0.239551 0.659265 -0.166038 -0.062500 1 0 0 0 0 0 2 816244
-0.001760 -0.000659 0.120166 -0.239547 0.659254 -0.166050 -0.062500 1 0 0 0 0 0 2 817243
-0.001760 -0.000659 0.120166 -0.239551 0.659265 -0.166038 -0.062500 1 0 0 0 0 0 2 818240
-0.001760 -0.000659 0.120166 -0.239547 0.659254 -0.166050 -0.062500 1 0 0 0 0 0 2 819216
-0.001760 -0.000659 0.120166 -0.239550 0.659265 -0.166038 -0.062500 1 0 0 0 0 0 2 820244
-0.001760 -0.000659 0.120166 -0.239559 0.659257 -0.166043 -0.062500 1 0 0 0 0 0 2 821243
-0.001760 -0.000659 0.120166 -0.239540 0.659262 -0.166043 -0.062500 1 0 0 0 0 0 2 822243
-0.001760 -0.000659 0.120166 -0.239558 0.659257 -0.166044 -0.062500 1 0 0 0 0 0 2 823245
-0.001760 -0.000659 0.120166 -0.239548 0.659253 -0.166050 -0.062500 1 0 0 0 0 0 2 824230
-0.001760 -0.000659 0.120166 -0.239551 0.659264 -0.166038 -0.062500 1 0 0 0 0 0 2 825242
-0.001760 -0.000659 0.120166 -0.239547 0.659254 -0.166050 -0.062500 1 0 0 0 0 0 2 826242
-0.001760 -0.000659 0.120166 -0.239550 0.659265 -0.166038 -0.062500 1 0 0 0 0 0 2 827245
-0.001760 -0.000659 0.120166 -0.239547 0.659254 -0.166050 -0.062500 1 0 0 0 0 0 2 828243
-0.001760 -0.000659 0.120166 -0.239550 0.659265 -0.166038 -0.062500 1 0 0 0 0 0 2 829243
-0.001760 -0.000659 0.120166 -0.239559 0.659257 -0.166043 -0.062500 1 0 0 0 0 0 2 830243
-0.001760 -0.000659 0.120166 -0.239540 0.659262 -0.166043 -0.062500 1 0 0 0 0 0 2 831243
-0.001760 -0.000659 0.120166 -0.239558 0.659257 -0.166044 -0.062500 1 0 0 0 0 0 2 832246
-0.001760 -0.000659 0.120166 -0.239548 0.659253 -0.166050 -0.062500 1 0 0 0 0 0 2 833213
-0.001760 -0.000659 0.120166 -0.239551 0.659264 -0.166038 -0.062500 1 0 0 0 0 0 2 834230
-0.001760 -0.000659 0.120166 -0.239547 0.659254 -0.166050 -0.062500 1 0 0 0 0 0 2 835244
-0.001760 -0.000659 0.120166 -0.239550 0.659264 -0.166038 -0.062500 1 0 0 0 0 0 2 836228
-0.001760 -0.000659 0.120166 -0.239559 0.659257 -0.166043 -0.062500 1 0 0 0 0 0 2 837236
-0.001760 -0.000659 0.120166 -0.239540 0.659262 -0.166043 -0.062500 1 0 0 0 0 0 2 838227
-0.001760 -0.000659 0.120166 -0.239558 0.659257 -0.166044 -0.062500 1 0 0 0 0 0 2 839237
-0.001760 -0.000659 0.120166 -0.239540 0.659262 -0.166043 -0.062500 1 0 0 0 0 0 2 840227
-0.001760 -0.000659 0.120166 -0.239558 0.659257 -0.166044 -0.062500 1 0 0 0 0 0 2 841236
-0.001760 -0.000659 0.120166 -0.239539 0.659262 -0.166043 -0.062500 1 0 0 0 0 0 2 842227
-0.001760 -0.000659 0.120166 -0.239558 0.659257 -0.166044 -0.062500 1 0 0 0 0 0 2 843237
-0.001760 -0.000659 0.120166 -0.239560 0.659256 -0.166044 -0.062500 1 0 0 0 0 0 2 844227
-0.001760 -0.000659 0.120166 -0.239540 0.659262 -0.166043 -0.062500 1 0 0 0 0 0 2 845235
-0.001760 -0.000659 0.120166 -0.239558 0.659256 -0.166044 -0.062500 1 0 0 0 0 0 2 846227
-0.001760 -0.000659 0.120166 -0.239540 0.659262 -0.166043 -0.062500 1 0 0 0 0 0 2 847236
-0.001760 -0.000659 0.120166 -0.239558 0.659257 -0.166044 -0.062500 1 0 0 0 0 0 2 848229
-0.001760 -0.000659 0.120166 -0.239540 0.659262 -0.166043 -0.062500 1 0 0 0 0 0 2 849249
-0.001760 -0.000659 0.120166 -0.239558 0.659257 -0.166044 -0.062500 1 0 0 0 0 0 2 850233
-0.001760 -0.000659 0.120166 -0.239552 0.659265 -0.166037 -0.062500 1 0 0 0 0 0 2 851238
-0.001760 -0.000659 0.120166 -0.239551 0.659266 -0.166056 -0.062500 1 0 0 0 0 0 2 852241
-0.001766 -0.000641 0.120156 -0.164670 0.403322 -0.020633 -0.062500 1 0 0 0 0 0 2 853233
-0.001769 -0.000632 0.120152 -0.188873 0.489697 -0.091577 -0.062500 1 0 0 0 0 0 2 854234
-0.001770 -0.000627 0.120151 -0.207682 0.554039 -0.128417 -0.062500 1 0 0 0 0 0 2 855239
-0.001771 -0.000625 0.120150 -0.217961 0.588242 -0.142435 -0.062500 1 0 0 0 0 0 2 856243
-0.001771 -0.000624 0.120150 -0.223238 0.605506 -0.147439 -0.062500 1 0 0 0 0 0 2 857242
-0.001771 -0.000623 0.120150 -0.225925 0.614155 -0.149183 -0.062500 1 0 0 0 0 0 2 858241
-0.001771 -0.000623 0.120150 -0.227282 0.618476 -0.149799 -0.062500 1 0 0 0 0 0 2 859232
-0.001771 -0.000623 0.120150 -0.227965 0.620641 -0.149999 -0.062500 1 0 0 0 0 0 2 860238
-0.001771 -0.000623 0.120150 -0.228304 0.621712 -0.150074 -0.062500 1 0 0 0 0 0 2 861242
-0.001771 -0.000623 0.120150 -0.228479 0.622248 -0.150106 -0.062500 1 0 0 0 0 0 2 862241
-0.001771 -0.000623 0.120150 -0.228554 0.622529 -0.150122 -0.062500 1 0 0 0 0 0 2 863243
-0.001771 -0.000623 0.120150 -0.228602 0.622652 -0.150117 -0.062500 1 0 0 0 0 0 2 864242
-0.001771 -0.000623 0.120150 -0.228626 0.622728 -0.150116 -0.062500 1 0 0 0 0 0 2 865242
-0.001771 -0.000623 0.120150 -0.228638 0.622767 -0.150116 -0.062500 1 0 0 0 0 0 2 866245
-0.001771 -0.000623 0.120150 -0.228642 0.622782 -0.150123 -0.062500 1 0 0 0 0 0 2 867217
-0.001771 -0.000623 0.120150 -0.228642 0.622782 -0.150123 -0.062500 1 0 0 0 0 0 2 868242
-0.001771 -0.000623 0.120150 -0.228654 0.622785 -0.150117 -0.062500 1 0 0 0 0 0 2 869241
-0.001771 -0.000623 0.120150 -0.228635 0.622790 -0.150116 -0.062500 1 0 0 0 0 0 2 870242
-0.001771 -0.000623 0.120150 -0.228653 0.622785 -0.150116 -0.062500 1 0 0 0 0 0 2 871243
-0.001771 -0.000623 0.120150 -0.228646 0.622793 -0.150129 -0.062500 1 0 0 0 0 0 2 872241
-0.001771 -0.000623 0.120150 -0.228646 0.622794 -0.150111 -0.062500 1 0 0 0 0 0 2 873212
-0.001771 -0.000623 0.120150 -0.228646 0.622794 -0.150129 -0.062500 1 0 0 0 0 0 2 874238
-0.001771 -0.000623 0.120150 -0.228646 0.622794 -0.150111 -0.062500 1 0 0 0 0 0 2 875240
-0.001771 -0.000623 0.120150 -0.228646 0.622794 -0.150129 -0.062500 1 0 0 0 0 0 2 876242
-0.001771 -0.000623 0.120150 -0.228646 0.622794 -0.150111 -0.062500 1 0 0 0 0 0 2 877241
-0.001771 -0.000623 0.120150 -0.228654 0.622785 -0.150116 -0.062500 1 0 0 0 0 0 2 878241
-0.001771 -0.000623 0.120150 -0.228647 0.622793 -0.150129 -0.062500 1 0 0 0 0 0 2 879242
-0.001771 -0.000623 0.120150 -0.228646 0.622793 -0.150111 -0.062500 1 0 0 0 0 0 2 880241
-0.001771 -0.000623 0.120150 -0.228646 0.622794 -0.150129 -0.062500 1 0 0 0 0 0 2 881241
-0.001771 -0.000623 0.120150 -0.228646 0.622794 -0.150111 -0.062500 1 0 0 0 0 0 2 882239
-0.001771 -0.000623 0.120150 -0.228646 0.622794 -0.150129 -0.062500 1 0 0 0 0 0 2 883244
-0.001771 -0.000623 0.120150 -0.228646 0.622794 -0.150111 -0.062500 1 0 0 0 0 0 2 884248
-0.001771 -0.000623 0.120150 -0.228658 0.622797 -0.150122 -0.062500 1 0 0 0 0 0 2 885237
-0.001771 -0.000623 0.120150 -0.228636 0.622792 -0.150117 -0.062500 1 0 0 0 0 0 2 886242
-0.001771 -0.000623 0.120150 -0.228653 0.622785 -0.150116 -0.062500 1 0 0 0 0 0 2 887240
-0.001771 -0.000623 0.120150 -0.228638 0.622802 -0.150122 -0.062500 1 0 0 0 0 0 2 888241
-0.001771 -0.000623 0.120150 -0.228653 0.622786 -0.150117 -0.062500 1 0 0 0 0 0 2 889241
-0.001771 -0.000623 0.120150 -0.228646 0.622793 -0.150130 -0.062500 1 0 0 0 0 0 2 890238
-0.001771 -0.000623 0.120150 -0.228646 0.622794 -0.150111 -0.062500 1 0 0 0 0 0 2 891316
-0.001771 -0.000623 0.120150 -0.228658 0.622797 -0.150123 -0.062500 1 0 0 0 0 0 2 892306
-0.001771 -0.000623 0.120150 -0.228636 0.622791 -0.150117 -0.062500 1 0 0 0 0 0 2 893315
-0.001771 -0.000623 0.120150 -0.228653 0.622785 -0.150116 -0.062500 1 0 0 0 0 0 2 894308
-0.001771 -0.000623 0.120150 -0.228638 0.622802 -0.150122 -0.062500 1 0 0 0 0 0 2 895307
-0.001771 -0.000623 0.120150 -0.228653 0.622786 -0.150117 -0.062500 1 0 0 0 0 0 2 896284
-0.001771 -0.000623 0.120150 -0.228638 0.622802 -0.150123 -0.062500 1 0 0 0 0 0 2 897285
-0.001771 -0.000623 0.120150 -0.228653 0.622786 -0.150117 -0.062500 1 0 0 0 0 0 2 898283
-0.001771 -0.000623 0.120150 -0.228638 0.622802 -0.150123 -0.062500 1 0 0 0 0 0 2 899315
-0.001771 -0.000623 0.120150 -0.228653 0.622786 -0.150117 -0.062500 1 0 0 0 0 0 2 900309
-0.001771 -0.000623 0.120150 -0.228655 0.622784 -0.150116 -0.062500 1 0 0 0 0 0 2 901304
-0.001771 -0.000623 0.120150 -0.228639 0.622801 -0.150122 -0.062500 1 0 0 0 0 0 2 902286
-0.001771 -0.000623 0.120150 -0.228654 0.622786 -0.150117 -0.062500 1 0 0 0 0 0 2 903313
-0.001771 -0.000623 0.120150 -0.228638 0.622802 -0.150123 -0.062500 1 0 0 0 0 0 2 904308
-0.001771 -0.000623 0.120150 -0.228653 0.622786 -0.150117 -0.062500 1 0 0 0 0 0 2 905291
-0.001771 -0.000623 0.120150 -0.228638 0.622802 -0.150123 -0.062500 1 0 0 0 0 0 2 906306
-0.001771 -0.000623 0.120150 -0.228653 0.622786 -0.150117 -0.062500 1 0 0 0 0 0 2 907225
-0.001771 -0.000623 0.120150 -0.228647 0.622793 -0.150109 -0.062500 1 0 0 0 0 0 2 908235
-0.001771 -0.000623 0.120150 -0.228646 0.622794 -0.150128 -0.062500 1 0 0 0 0 0 2 909224
-0.001771 -0.000623 0.120150 -0.228654 0.622785 -0.150118 -0.062500 1 0 0 0 0 0 2 910233
-0.001771 -0.000623 0.120150 -0.228638 0.622802 -0.150123 -0.062500 1 0 0 0 0 0 2 911224
-0.001771 -0.000623 0.120150 -0.228653 0.622786 -0.150117 -0.062500 1 0 0 0 0 0 2 912234
-0.001771 -0.000623 0.120150 -0.228638 0.622802 -0.150123 -0.062500 1 0 0 0 0 0 2 913224
-0.001771 -0.000623 0.120150 -0.228653 0.622786 -0.150117 -0.062500 1 0 0 0 0 0 2 914234
-0.001771 -0.000623 0.120150 -0.228650 0.622805 -0.150116 -0.062500 1 0 0 0 0 0 2 915225
-0.001771 -0.000623 0.120150 -0.228643 0.622784 -0.150123 -0.062500 1 0 0 0 0 0 2 916235
-0.001771 -0.000623 0.120150 -0.228646 0.622793 -0.150110 -0.062500 1 0 0 0 0 0 2 917226
-0.001771 -0.000623 0.120150 -0.228646 0.622794 -0.150129 -0.062500 1 0 0 0 0 0 2 918256
-0.001771 -0.000623 0.120150 -0.228646 0.622794 -0.150111 -0.062500 1 0 0 0 0 0 2 919241
-0.001771 -0.000623 0.120150 -0.228645 0.622794 -0.150129 -0.062500 1 0 0 0 0 0 2 920243
-0.001771 -0.000623 0.120150 -0.228654 0.622785 -0.150118 -0.062500 1 0 0 0 0 0 2 921238
-0.001771 -0.000623 0.120150 -0.228651 0.622805 -0.150116 -0.062500 1 0 0 0 0 0 2 922237
-0.001771 -0.000623 0.120150 -0.228643 0.622784 -0.150123 -0.062500 1 0 0 0 0 0 2 923235
-0.001771 -0.000623 0.120150 -0.228646 0.622793 -0.150110 -0.062500 1 0 0 0 0 0 2 924223
-0.001771 -0.000623 0.120150 -0.228646 0.622794 -0.150129 -0.062500 1 0 0 0 0 0 2 925233
-0.001771 -0.000623 0.120150 -0.228646 0.622794 -0.150111 -0.062500 1 0 0 0 0 0 2 926231
-0.001771 -0.000623 0.120150 -0.228646 0.622794 -0.150129 -0.062500 1 0 0 0 0 0 2 927236
-0.001771 -0.000623 0.120150 -0.228646 0.622794 -0.150111 -0.062500 1 0 0 0 0 0 2 928231
-0.001771 -0.000623 0.120150 -0.228645 0.622794 -0.150129 -0.062500 1 0 0 0 0 0 2 929227
-0.001771 -0.000623 0.120150 -0.228646 0.622794 -0.150111 -0.062500 1 0 0 0 0 0 2 930228
-0.001771 -0.000623 0.120150 -0.228658 0.622797 -0.150122 -0.062500 1 0 0 0 0 0 2 931229
-0.001771 -0.000623 0.120150 -0.228644 0.622783 -0.150123 -0.062500 1 0 0 0 0 0 2 932228
-0.001771 -0.000623 0.120150 -0.228646 0.622793 -0.150110 -0.062500 1 0 0 0 0 0 2 933230
-0.001771 -0.000623 0.120150 -0.228646 0.622794 -0.150129 -0.062500 1 0 0 0 0 0 2 934229
-0.001771 -0.000623 0.120150 -0.228646 0.622794 -0.150111 -0.062500 1 0 0 0 0 0 2 935236
-0.001771 -0.000623 0.120150 -0.228646 0.622794 -0.150129 -0.062500 1 0 0 0 0 0 2 936215
-0.001771 -0.000623 0.120150 -0.228646 0.622794 -0.150111 -0.062500 1 0 0 0 0 0 2 937233
-0.001771 -0.000623 0.120150 -0.228645 0.622794 -0.150129 -0.062500 1 0 0 0 0 0 2 938231
-0.001771 -0.000623 0.120150 -0.228646 0.622794 -0.150111 -0.062500 1 0 0 0 0 0 2 939228
-0.001771 -0.000623 0.120150 -0.228654 0.622785 -0.150116 -0.062500 1 0 0 0 0 0 2 940212
-0.001771 -0.000623 0.120150 -0.228647 0.622793 -0.150129 -0.062500 1 0 0 0 0 0 2 941227
-0.001771 -0.000623 0.120150 -0.228646 0.622794 -0.150111 -0.062500 1 0 0 0 0 0 2 942230
-0.001771 -0.000623 0.120150 -0.228646 0.622794 -0.150129 -0.062500 1 0 0 0 0 0 2 943212
-0.001771 -0.000623 0.120150 -0.228646 0.622794 -0.150111 -0.062500 1 0 0 0 0 0 2 944228
-0.001771 -0.000623 0.120150 -0.228645 0.622794 -0.150129 -0.062500 1 0 0 0 0 0 2 945227
-0.001771 -0.000623 0.120150 -0.228646 0.622794 -0.150111 -0.062500 1 0 0 0 0 0 2 946211
-0.001771 -0.000623 0.120150 -0.228654 0.622785 -0.150116 -0.062500 1 0 0 0 0 0 2 947229
-0.001771 -0.000623 0.120150 -0.228647 0.622793 -0.150129 -0.062500 1 0 0 0 0 0 2 948229
-0.001771 -0.000623 0.120150 -0.228646 0.622793 -0.150111 -0.062500 1 0 0 0 0 0 2 949227
-0.001771 -0.000623 0.120150 -0.228646 0.622794 -0.150129 -0.062500 1 0 0 0 0 0 2 950227
-0.001771 -0.000623 0.120150 -0.228646 0.622794 -0.150111 -0.062500 1 0 0 0 0 0 2 951229
-0.001771 -0.000623 0.120150 -0.228646 0.622794 -0.150129 -0.062500 1 0 0 0 0 0 2 952212
-0.001771 -0.000623 0.120150 -0.228646 0.622794 -0.150111 -0.062500 1 0 0 0 0 0 2 953228
-0.001771 -0.000623 0.120150 -0.228658 0.622797 -0.150122 -0.062500 1 0 0 0 0 0 2 954227
-0.001771 -0.000623 0.120150 -0.228635 0.622792 -0.150117 -0.062500 1 0 0 0 0 0 2 955212
-0.001771 -0.000623 0.120150 -0.228653 0.622785 -0.150116 -0.062500 1 0 0 0 0 0 2 956226
-0.001771 -0.000623 0.120150 -0.228647 0.622793 -0.150129 -0.062500 1 0 0 0 0 0 2 957229
-0.001771 -0.000623 0.120150 -0.228646 0.622793 -0.150111 -0.062500 1 0 0 0 0 0 2 958210
-0.001771 -0.000623 0.120150 -0.228646 0.622794 -0.150129 -0.062500 1 0 0 0 0 0 2 959222
-0.001771 -0.000623 0.120150 -0.228646 0.622794 -0.150111 -0.062500 1 0 0 0 0 0 2 960229
-0.001771 -0.000623 0.120150 -0.228658 0.622797 -0.150123 -0.062500 1 0 0 0 0 0 2 961230
-0.001771 -0.000623 0.120150 -0.228636 0.622791 -0.150117 -0.062500 1 0 0 0 0 0 2 962227
-0.001771 -0.000623 0.120150 -0.228653 0.622785 -0.150116 -0.062500 1 0 0 0 0 0 2 963229
-0.001771 -0.000623 0.120150 -0.228638 0.622802 -0.150122 -0.062500 1 0 0 0 0 0 2 964228
-0.001771 -0.000623 0.120150 -0.228653 0.622786 -0.150117 -0.062500 1 0 0 0 0 0 2 965226
-0.001771 -0.000623 0.120150 -0.228638 0.622802 -0.150123 -0.062500 1 0 0 0 0 0 2 966228
-0.001771 -0.000623 0.120150 -0.228653 0.622786 -0.150117 -0.062500 1 0 0 0 0 0 2 967231
-0.001771 -0.000623 0.120150 -0.228659 0.622796 -0.150123 -0.062500 1 0 0 0 0 0 2 968225
-0.001771 -0.000623 0.120150 -0.228636 0.622791 -0.150117 -0.062500 1 0 0 0 0 0 2 969229
-0.001771 -0.000623 0.120150 -0.228653 0.622785 -0.150116 -0.062500 1 0 0 0 0 0 2 970226
-0.001771 -0.000623 0.120150 -0.228638 0.622801 -0.150122 -0.062500 1 0 0 0 0 0 2 971220
-0.001771 -0.000623 0.120150 -0.228653 0.622786 -0.150117 -0.062500 1 0 0 0 0 0 2 972226
-0.001771 -0.000623 0.120150 -0.228638 0.622802 -0.150123 -0.062500 1 0 0 0 0 0 2 973219
-0.001771 -0.000623 0.120150 -0.228653 0.622786 -0.150117 -0.062500 1 0 0 0 0 0 2 974224
-0.001771 -0.000623 0.120150 -0.228638 0.622802 -0.150123 -0.062500 1 0 0 0 0 0 2 975310
-0.001771 -0.000623 0.120150 -0.228653 0.622786 -0.150117 -0.062500 1 0 0 0 0 0 2 976287
-0.001771 -0.000623 0.120150 -0.228650 0.622805 -0.150116 -0.062500 1 0 0 0 0 0 2 977305
-0.001771 -0.000623 0.120150 -0.228643 0.622784 -0.150123 -0.062500 1 0 0 0 0 0 2 978286
-0.001771 -0.000623 0.120150 -0.228654 0.622784 -0.150117 -0.062500 1 0 0 0 0 0 2 979223
-0.001771 -0.000623 0.120150 -0.228638 0.622801 -0.150123 -0.062500 1 0 0 0 0 0 2 980231
-0.001771 -0.000623 0.120150 -0.228653 0.622786 -0.150117 -0.062500 1 0 0 0 0 0 2 981221
-0.001771 -0.000623 0.120150 -0.228638 0.622802 -0.150123 -0.062500 1 0 0 0 0 0 2 982230
-0.001771 -0.000623 0.120150 -0.228653 0.622786 -0.150117 -0.062500 1 0 0 0 0 0 2 983223
-0.001771 -0.000623 0.120150 -0.228650 0.622805 -0.150116 -0.062500 1 0 0 0 0 0 2 984231
-0.001771 -0.000623 0.120150 -0.228643 0.622784 -0.150123 -0.062500 1 0 0 0 0 0 2 985230
-0.001771 -0.000623 0.120150 -0.228646 0.622793 -0.150110 -0.062500 1 0 0 0 0 0 2 986225
-0.001771 -0.000623 0.120150 -0.228645 0.622794 -0.150129 -0.062500 1 0 0 0 0 0 2 987237
-0.001771 -0.000623 0.120150 -0.228646 0.622794 -0.150111 -0.062500 1 0 0 0 0 0 2 988233
-0.001771 -0.000623 0.120150 -0.228645 0.622794 -0.150129 -0.062500 1 0 0 0 0 0 2 989233
-0.001771 -0.000623 0.120150 -0.228654 0.622785 -0.150118 -0.062500 1 0 0 0 0 0 2 990232
-0.001771 -0.000623 0.120150 -0.228651 0.622805 -0.150116 -0.062500 1 0 0 0 0 0 2 991228
-0.001771 -0.000623 0.120150 -0.228643 0.622784 -0.150123 -0.062500 1 0 0 0 0 0 2 992223
-0.001771 -0.000623 0.120150 -0.228646 0.622793 -0.150110 -0.062500 1 0 0 0 0 0 2 993241
-0.001771 -0.000623 0.120150 -0.228646 0.622794 -0.150129 -0.062500 1 0 0 0 0 0 2 994242
-0.001771 -0.000623 0.120150 -0.228646 0.622794 -0.150111 -0.062500 1 0 0 0 0 0 2 995232
-0.001771 -0.000623 0.120150 -0.228645 0.622794 -0.150129 -0.062500 1 0 0 0 0 0 2 996234
-0.001771 -0.000623 0.120150 -0.228646 0.622794 -0.150111 -0.062500 1 0 0 0 0 0 2 997220
-0.001771 -0.000623 0.120150 -0.228645 0.622794 -0.150129 -0.062500 1 0 0 0 0 0 2 998210
-0.001771 -0.000623 0.120150 -0.228654 0.622785 -0.150118 -0.062500 1 0 0 0 0 0 2 999229
-0.001771 -0.000623 0.120150 -0.228647 0.622793 -0.150110 -0.062500 1 0 0 0 0 0 3 226
-0.001771 -0.000623 0.120150 -0.228646 0.622794 -0.150129 -0.062500 1 0 0 0 0 0 3 1209
-0.001771 -0.000623 0.120150 -0.228646 0.622794 -0.150111 -0.062500 1 0 0 0 0 0 3 2226
-0.001771 -0.000623 0.120150 -0.228646 0.622794 -0.150129 -0.062500 1 0 0 0 0 0 3 3227
-0.001771 -0.000623 0.120150 -0.228646 0.622794 -0.150111 -0.062500 1 0 0 0 0 0 3 4213
-0.001771 -0.000623 0.120150 -0.228645 0.622794 -0.150129 -0.062500 1 0 0 0 0 0 3 5212
-0.001771 -0.000623 0.120150 -0.228646 0.622794 -0.150111 -0.062500 1 0 0 0 0 0 3 6230
-0.001771 -0.000623 0.120150 -0.228658 0.622797 -0.150122 -0.062500 1 0 0 0 0 0 3 7214
-0.001771 -0.000623 0.120150 -0.228644 0.622783 -0.150124 -0.062500 1 0 0 0 0 0 3 8225
-0.001771 -0.000623 0.120150 -0.228646 0.622792 -0.150110 -0.062500 1 0 0 0 0 0 3 9226
-0.001771 -0.000623 0.120150 -0.228646 0.622794 -0.150129 -0.062500 1 0 0 0 0 0 3 10225
-0.001771 -0.000623 0.120150 -0.228646 0.622794 -0.150111 -0.062500 1 0 0 0 0 0 3 11211
-0.001771 -0.000623 0.120150 -0.228646 0.622794 -0.150129 -0.062500 1 0 0 0 0 0 3 12208
-0.001771 -0.000623 0.120150 -0.228646 0.622794 -0.150111 -0.062500 1 0 0 0 0 0 3 13225
-0.001771 -0.000623 0.120150 -0.228645 0.622794 -0.150129 -0.062500 1 0 0 0 0 0 3 14208
-0.001771 -0.000623 0.120150 -0.228646 0.622794 -0.150111 -0.062500 1 0 0 0 0 0 3 15227
-0.001771 -0.000623 0.120150 -0.228658 0.622797 -0.150122 -0.062500 1 0 0 0 0 0 3 16226
-0.001771 -0.000623 0.120150 -0.228635 0.622792 -0.150117 -0.062500 1 0 0 0 0 0 3 17228
-0.001771 -0.000623 0.120150 -0.228653 0.622785 -0.150116 -0.062500 1 0 0 0 0 0 3 18228
-0.001771 -0.000623 0.120150 -0.228646 0.622793 -0.150129 -0.062500 1 0 0 0 0 0 3 19227
-0.001771 -0.000623 0.120150 -0.228646 0.622794 -0.150111 -0.062500 1 0 0 0 0 0 3 20225
-0.001771 -0.000623 0.120150 -0.228646 0.622794 -0.150129 -0.062500 1 0 0 0 0 0 3 21226
-0.001771 -0.000623 0.120150 -0.228646 0.622794 -0.150111 -0.062500 1 0 0 0 0 0 3 22226
-0.001771 -0.000623 0.120150 -0.228658 0.622797 -0.150122 -0.062500 1 0 0 0 0 0 3 23225
-0.001771 -0.000623 0.120150 -0.228635 0.622792 -0.150117 -0.062500 1 0 0 0 0 0 3 24227
-0.001771 -0.000623 0.120150 -0.228653 0.622785 -0.150116 -0.062500 1 0 0 0 0 0 3 25224
-0.001771 -0.000623 0.120150 -0.228646 0.622793 -0.150129 -0.062500 1 0 0 0 0 0 3 26225
-0.001771 -0.000623 0.120150 -0.228646 0.622793 -0.150111 -0.062500 1 0 0 0 0 0 3 27316
-0.001771 -0.000623 0.120150 -0.228646 0.622794 -0.150129 -0.062500 1 0 0 0 0 0 3 28306
-0.001771 -0.000623 0.120150 -0.228646 0.622794 -0.150111 -0.062500 1 0 0 0 0 0 3 29310
-0.001771 -0.000623 0.120150 -0.228658 0.622797 -0.150122 -0.062500 1 0 0 0 0 0 3 30307
-0.001771 -0.000623 0.120150 -0.228636 0.622791 -0.150117 -0.062500 1 0 0 0 0 0 3 31310
-0.001771 -0.000623 0.120150 -0.228653 0.622785 -0.150116 -0.062500 1 0 0 0 0 0 3 32288
-0.001771 -0.000623 0.120150 -0.228638 0.622802 -0.150122 -0.062500 1 0 0 0 0 0 3 33302
-0.001771 -0.000623 0.120150 -0.228653 0.622786 -0.150117 -0.062500 1 0 0 0 0 0 3 34314
-0.001771 -0.000623 0.120150 -0.228638 0.622802 -0.150123 -0.062500 1 0 0 0 0 0 3 35304
-0.001771 -0.000623 0.120150 -0.228653 0.622786 -0.150117 -0.062500 1 0 0 0 0 0 3 36305
-0.001771 -0.000623 0.120150 -0.228659 0.622796 -0.150123 -0.062500 1 0 0 0 0 0 3 37281
-0.001771 -0.000623 0.120150 -0.228636 0.622791 -0.150117 -0.062500 1 0 0 0 0 0 3 38279
-0.001771 -0.000623 0.120150 -0.228653 0.622785 -0.150116 -0.062500 1 0 0 0 0 0 3 39279
-0.001771 -0.000623 0.120150 -0.228638 0.622801 -0.150122 -0.062500 1 0 0 0 0 0 3 40282
-0.001771 -0.000623 0.120150 -0.228653 0.622786 -0.150117 -0.062500 1 0 0 0 0 0 3 41277
-0.001771 -0.000623 0.120150 -0.228638 0.622802 -0.150123 -0.062500 1 0 0 0 0 0 3 42282
-0.001771 -0.000623 0.120150 -0.228653 0.622786 -0.150117 -0.062500 1 0 0 0 0 0 3 43308
-0.001753 -0.000627 0.120140 -0.491870 0.684355 -0.009665 -0.062500 1 0 0 0 0 0 3 44287
-0.001743 -0.000629 0.120137 -0.402531 0.664040 -0.078195 -0.062500 1 0 0 0 0 0 3 45301
-0.001739 -0.000631 0.120135 -0.336337 0.648569 -0.113762 -0.062500 1 0 0 0 0 0 3 46284
-0.001736 -0.000631 0.120135 -0.301300 0.640234 -0.127325 -0.062500 1 0 0 0 0 0 3 47300
-0.001735 -0.000631 0.120135 -0.283636 0.635978 -0.132145 -0.062500 1 0 0 0 0 0 3 48286
-0.001735 -0.000632 0.120135 -0.274829 0.633822 -0.133830 -0.062500 1 0 0 0 0 0 3 49300
-0.001734 -0.000632 0.120135 -0.270427 0.632744 -0.134431 -0.062500 1 0 0 0 0 0 3 50285
-0.001734 -0.000632 0.120135 -0.268240 0.632208 -0.134627 -0.062500 1 0 0 0 0 0 3 51230
-0.001734 -0.000632 0.120135 -0.267139 0.631942 -0.134696 -0.062500 1 0 0 0 0 0 3 52229
-0.001734 -0.000632 0.120135 -0.266577 0.631797 -0.134725 -0.062500 1 0 0 0 0 0 3 53219
-0.001734 -0.000632 0.120135 -0.266309 0.631732 -0.134736 -0.062500 1 0 0 0 0 0 3 54228
-0.001734 -0.000632 0.120135 -0.266176 0.631700 -0.134741 -0.062500 1 0 0 0 0 0 3 55220
-0.001734 -0.000632 0.120135 -0.266110 0.631684 -0.134734 -0.062500 1 0 0 0 0 0 3 56230
-0.001734 -0.000632 0.120135 -0.266071 0.631674 -0.134732 -0.062500 1 0 0 0 0 0 3 57220
-0.001734 -0.000632 0.120135 -0.266056 0.631671 -0.134738 -0.062500 1 0 0 0 0 0 3 58230
-0.001734 -0.000632 0.120135 -0.266056 0.631671 -0.134739 -0.062500 1 0 0 0 0 0 3 59219
-0.001734 -0.000632 0.120135 -0.266041 0.631657 -0.134739 -0.062500 1 0 0 0 0 0 3 60229
-0.001734 -0.000632 0.120135 -0.266035 0.631675 -0.134739 -0.062500 1 0 0 0 0 0 3 61237
-0.001734 -0.000632 0.120135 -0.266039 0.631657 -0.134739 -0.062500 1 0 0 0 0 0 3 62236
-0.001734 -0.000632 0.120135 -0.266034 0.631676 -0.134739 -0.062500 1 0 0 0 0 0 3 63238
-0.001734 -0.000632 0.120135 -0.266051 0.631660 -0.134732 -0.062500 1 0 0 0 0 0 3 64234
-0.001734 -0.000632 0.120135 -0.266036 0.631676 -0.134738 -0.062500 1 0 0 0 0 0 3 65236
-0.001734 -0.000632 0.120135 -0.266039 0.631658 -0.134739 -0.062500 1 0 0 0 0 0 3 66226
-0.001734 -0.000632 0.120135 -0.266031 0.631664 -0.134732 -0.062500 1 0 0 0 0 0 3 67221
-0.001734 -0.000632 0.120135 -0.266042 0.631668 -0.134745 -0.062500 1 0 0 0 0 0 3 68226
-0.001734 -0.000632 0.120135 -0.266031 0.631665 -0.134732 -0.062500 1 0 0 0 0 0 3 69239
-0.001734 -0.000632 0.120135 -0.266042 0.631668 -0.134745 -0.062500 1 0 0 0 0 0 3 70242
-0.001734 -0.000632 0.120135 -0.266052 0.631659 -0.134733 -0.062500 1 0 0 0 0 0 3 71243
-0.001734 -0.000632 0.120135 -0.266036 0.631676 -0.134738 -0.062500 1 0 0 0 0 0 3 72235
-0.001734 -0.000632 0.120135 -0.266039 0.631657 -0.134739 -0.062500 1 0 0 0 0 0 3 73206
-0.001734 -0.000632 0.120135 -0.266031 0.631664 -0.134732 -0.062500 1 0 0 0 0 0 3 74233
-0.001734 -0.000632 0.120135 -0.266042 0.631668 -0.134745 -0.062500 1 0 0 0 0 0 3 75236
-0.001734 -0.000632 0.120135 -0.266031 0.631665 -0.134733 -0.062500 1 0 0 0 0 0 3 76235
-0.001734 -0.000632 0.120135 -0.266042 0.631668 -0.134745 -0.062500 1 0 0 0 0 0 3 77236
-0.001734 -0.000632 0.120135 -0.266043 0.631668 -0.134726 -0.062500 1 0 0 0 0 0 3 78242
-0.001734 -0.000632 0.120135 -0.266043 0.631668 -0.134744 -0.062500 1 0 0 0 0 0 3 79209
-0.001734 -0.000632 0.120135 -0.266040 0.631657 -0.134739 -0.062500 1 0 0 0 0 0 3 80240
-0.001734 -0.000632 0.120135 -0.266032 0.631664 -0.134732 -0.062500 1 0 0 0 0 0 3 81232
-0.001734 -0.000632 0.120135 -0.266042 0.631667 -0.134745 -0.062500 1 0 0 0 0 0 3 82233
-0.001734 -0.000632 0.120135 -0.266031 0.631665 -0.134733 -0.062500 1 0 0 0 0 0 3 83233
-0.001734 -0.000632 0.120135 -0.266042 0.631668 -0.134745 -0.062500 1 0 0 0 0 0 3 84234
-0.001734 -0.000632 0.120135 -0.266043 0.631668 -0.134726 -0.062500 1 0 0 0 0 0 3 85235
-0.001734 -0.000632 0.120135 -0.266044 0.631668 -0.134744 -0.062500 1 0 0 0 0 0 3 86235
-0.001734 -0.000632 0.120135 -0.266032 0.631665 -0.134732 -0.062500 1 0 0 0 0 0 3 87236
-0.001715 -0.000636 0.120125 -0.529125 0.693185 0.005843 -0.062500 1 0 0 0 0 0 3 88235
-0.001706 -0.000638 0.120121 -0.439847 0.672893 -0.062743 -0.062500 1 0 0 0 0 0 3 89233
-0.001701 -0.000639 0.120120 -0.373700 0.657434 -0.098360 -0.062500 1 0 0 0 0 0 3 90235
-0.001699 -0.000640 0.120120 -0.338658 0.649098 -0.111917 -0.062500 1 0 0 0 0 0 3 91236
-0.001698 -0.000640 0.120119 -0.321019 0.644837 -0.116744 -0.062500 1 0 0 0 0 0 3 92235
-0.001697 -0.000640 0.120119 -0.312200 0.642699 -0.118440 -0.062500 1 0 0 0 0 0 3 93233
-0.001697 -0.000640 0.120119 -0.307807 0.641615 -0.119032 -0.062500 1 0 0 0 0 0 3 94236
-0.001697 -0.000640 0.120119 -0.305610 0.641075 -0.119234 -0.062500 1 0 0 0 0 0 3 95206
-0.001697 -0.000641 0.120119 -0.304507 0.640809 -0.119304 -0.062500 1 0 0 0 0 0 3 96234
-0.001697 -0.000641 0.120119 -0.303969 0.640670 -0.119320 -0.062500 1 0 0 0 0 0 3 97233
-0.001697 -0.000641 0.120119 -0.303692 0.640602 -0.119336 -0.062500 1 0 0 0 0 0 3 98233
-0.001697 -0.000641 0.120119 -0.303559 0.640570 -0.119342 -0.062500 1 0 0 0 0 0 3 99235
-0.001697 -0.000641 0.120119 -0.303481 0.640551 -0.119341 -0.062500 1 0 0 0 0 0 3 100234
-0.001697 -0.000641 0.120119 -0.303440 0.640541 -0.119340 -0.062500 1 0 0 0 0 0 3 101233
-0.001697 -0.000641 0.120119 -0.303438 0.640541 -0.119340 -0.062500 1 0 0 0 0 0 3 102230
-0.001697 -0.000641 0.120119 -0.303426 0.640538 -0.119346 -0.062500 1 0 0 0 0 0 3 103224
-0.001697 -0.000641 0.120119 -0.303426 0.640538 -0.119347 -0.062500 1 0 0 0 0 0 3 104227
-0.001697 -0.000641 0.120119 -0.303415 0.640536 -0.119334 -0.062500 1 0 0 0 0 0 3 105234
-0.001697 -0.000641 0.120119 -0.303422 0.640526 -0.119339 -0.062500 1 0 0 0 0 0 3 106233
-0.001697 -0.000641 0.120119 -0.303406 0.640543 -0.119346 -0.062500 1 0 0 0 0 0 3 107235
-0.001697 -0.000641 0.120119 -0.303420 0.640527 -0.119341 -0.062500 1 0 0 0 0 0 3 108233
-0.001697 -0.000641 0.120119 -0.303417 0.640546 -0.119340 -0.062500 1 0 0 0 0 0 3 109234
-0.001697 -0.000641 0.120119 -0.303422 0.640528 -0.119340 -0.062500 1 0 0 0 0 0 3 110223
-0.001697 -0.000641 0.120119 -0.303406 0.640543 -0.119346 -0.062500 1 0 0 0 0 0 3 111236
-0.001697 -0.000641 0.120119 -0.303420 0.640528 -0.119341 -0.062500 1 0 0 0 0 0 3 112233
-0.001697 -0.000641 0.120119 -0.303426 0.640537 -0.119347 -0.062500 1 0 0 0 0 0 3 113233
-0.001697 -0.000641 0.120119 -0.303415 0.640536 -0.119334 -0.062500 1 0 0 0 0 0 3 114228
-0.001697 -0.000641 0.120119 -0.303410 0.640524 -0.119346 -0.062500 1 0 0 0 0 0 3 115228
-0.001697 -0.000641 0.120119 -0.303416 0.640546 -0.119340 -0.062500 1 0 0 0 0 0 3 116217
-0.001697 -0.000641 0.120119 -0.303422 0.640528 -0.119340 -0.062500 1 0 0 0 0 0 3 117226
-0.001697 -0.000641 0.120119 -0.303406 0.640543 -0.119346 -0.062500 1 0 0 0 0 0 3 118232
-0.001697 -0.000641 0.120119 -0.303420 0.640527 -0.119341 -0.062500 1 0 0 0 0 0 3 119218
-0.001697 -0.000641 0.120119 -0.303417 0.640546 -0.119340 -0.062500 1 0 0 0 0 0 3 120226
-0.001697 -0.000641 0.120119 -0.303422 0.640528 -0.119340 -0.062500 1 0 0 0 0 0 3 121344
-0.001697 -0.000641 0.120119 -0.303411 0.640523 -0.119346 -0.062500 1 0 0 0 0 0 3 122228
-0.001697 -0.000641 0.120119 -0.303416 0.640545 -0.119340 -0.062500 1 0 0 0 0 0 3 123229
-0.001697 -0.000641 0.120119 -0.303422 0.640527 -0.119340 -0.062500 1 0 0 0 0 0 3 124218
-0.001697 -0.000641 0.120119 -0.303406 0.640543 -0.119346 -0.062500 1 0 0 0 0 0 3 125353
-0.001697 -0.000641 0.120119 -0.303420 0.640527 -0.119341 -0.062500 1 0 0 0 0 0 3 126362
-0.001697 -0.000641 0.120119 -0.303417 0.640546 -0.119340 -0.062500 1 0 0 0 0 0 3 127232
-0.001697 -0.000641 0.120119 -0.303422 0.640528 -0.119340 -0.062500 1 0 0 0 0 0 3 128361
-0.001697 -0.000641 0.120119 -0.303406 0.640544 -0.119346 -0.062500 1 0 0 0 0 0 3 129354
-0.001697 -0.000641 0.120119 -0.303421 0.640528 -0.119341 -0.062500 1 0 0 0 0 0 3 130219
-0.001697 -0.000641 0.120119 -0.303414 0.640534 -0.119333 -0.062500 1 0 0 0 0 0 3 131350
-0.001697 -0.000641 0.120119 -0.303413 0.640535 -0.119352 -0.062500 1 0 0 0 0 0 3 132343
-0.001697 -0.000641 0.120119 -0.303413 0.640535 -0.119334 -0.062500 1 0 0 0 0 0 3 133357
-0.001697 -0.000641 0.120119 -0.303425 0.640538 -0.119346 -0.062500 1 0 0 0 0 0 3 134357
-0.001697 -0.000641 0.120119 -0.303423 0.640527 -0.119340 -0.062500 1 0 0 0 0 0 3 135364
-0.001697 -0.000641 0.120119 -0.303406 0.640543 -0.119346 -0.062500 1 0 0 0 0 0 3 136362
-0.001697 -0.000641 0.120119 -0.303421 0.640528 -0.119341 -0.062500 1 0 0 0 0 0 3 137360
-0.001697 -0.000641 0.120119 -0.303414 0.640534 -0.119333 -0.062500 1 0 0 0 0 0 3 138359
-0.001697 -0.000641 0.120119 -0.303413 0.640535 -0.119352 -0.062500 1 0 0 0 0 0 3 139360
-0.001697 -0.000641 0.120119 -0.303413 0.640535 -0.119334 -0.062500 1 0 0 0 0 0 3 140358
-0.001697 -0.000641 0.120119 -0.303425 0.640538 -0.119346 -0.062500 1 0 0 0 0 0 3 141327
-0.001697 -0.000641 0.120119 -0.303415 0.640536 -0.119333 -0.062500 1 0 0 0 0 0 3 142327
-0.001697 -0.000641 0.120119 -0.303413 0.640536 -0.119352 -0.062500 1 0 0 0 0 0 3 143220
-0.001697 -0.000641 0.120119 -0.303421 0.640527 -0.119341 -0.062500 1 0 0 0 0 0 3 144362
-0.001697 -0.000641 0.120119 -0.303414 0.640534 -0.119333 -0.062500 1 0 0 0 0 0 3 145361
-0.001697 -0.000641 0.120119 -0.303413 0.640535 -0.119352 -0.062500 1 0 0 0 0 0 3 146362
-0.001697 -0.000641 0.120119 -0.303413 0.640535 -0.119334 -0.062500 1 0 0 0 0 0 3 147356
-0.001697 -0.000641 0.120119 -0.303425 0.640538 -0.119346 -0.062500 1 0 0 0 0 0 3 148357
-0.001697 -0.000641 0.120119 -0.303415 0.640536 -0.119333 -0.062500 1 0 0 0 0 0 3 149328
-0.001697 -0.000641 0.120119 -0.303413 0.640536 -0.119352 -0.062500 1 0 0 0 0 0 3 150357
-0.001697 -0.000641 0.120119 -0.303413 0.640535 -0.119334 -0.062500 1 0 0 0 0 0 3 151328
-0.001697 -0.000641 0.120119 -0.303425 0.640539 -0.119346 -0.062500 1 0 0 0 0 0 3 152359
-0.001697 -0.000641 0.120119 -0.303423 0.640527 -0.119341 -0.062500 1 0 0 0 0 0 3 153350
-0.001697 -0.000641 0.120119 -0.303402 0.640531 -0.119339 -0.062500 1 0 0 0 0 0 3 154357
-0.001697 -0.000641 0.120119 -0.303424 0.640538 -0.119346 -0.062500 1 0 0 0 0 0 3 155359
-0.001697 -0.000641 0.120119 -0.303414 0.640535 -0.119334 -0.062500 1 0 0 0 0 0 3 156357
-0.001697 -0.000641 0.120119 -0.303413 0.640535 -0.119352 -0.062500 1 0 0 0 0 0 3 157356
-0.001697 -0.000641 0.120119 -0.303413 0.640535 -0.119334 -0.062500 1 0 0 0 0 0 3 158357
-0.001697 -0.000641 0.120119 -0.303425 0.640538 -0.119346 -0.062500 1 0 0 0 0 0 3 159356
-0.001697 -0.000641 0.120119 -0.303415 0.640536 -0.119334 -0.062500 1 0 0 0 0 0 3 160357
-0.001697 -0.000641 0.120119 -0.303410 0.640524 -0.119345 -0.062500 1 0 0 0 0 0 3 161355
-0.001697 -0.000641 0.120119 -0.303424 0.640537 -0.119347 -0.062500 1 0 0 0 0 0 3 162357
-0.001697 -0.000641 0.120119 -0.303415 0.640535 -0.119334 -0.062500 1 0 0 0 0 0 3 163357
-0.001697 -0.000641 0.120119 -0.303413 0.640535 -0.119352 -0.062500 1 0 0 0 0 0 3 164357
-0.001697 -0.000641 0.120119 -0.303413 0.640535 -0.119334 -0.062500 1 0 0 0 0 0 3 165356
-0.001697 -0.000641 0.120119 -0.303425 0.640538 -0.119346 -0.062500 1 0 0 0 0 0 3 166357
-0.001697 -0.000641 0.120119 -0.303415 0.640536 -0.119334 -0.062500 1 0 0 0 0 0 3 167223
-0.001697 -0.000641 0.120119 -0.303413 0.640536 -0.119352 -0.062500 1 0 0 0 0 0 3 168353
-0.001697 -0.000641 0.120119 -0.303413 0.640536 -0.119334 -0.062500 1 0 0 0 0 0 3 169350
-0.001684 -0.000627 0.120130 -0.482250 0.449947 -0.270657 -0.062500 1 0 0 0 0 0 3 170356
-0.001677 -0.000620 0.120134 -0.423199 0.513489 -0.196731 -0.062500 1 0 0 0 0 0 3 171360
-0.001674 -0.000617 0.120135 -0.378239 0.561406 -0.158427 -0.062500 1 0 0 0 0 0 3 172355
-0.001672 -0.000615 0.120136 -0.354018 0.587074 -0.143860 -0.062500 1 0 0 0 0 0 3 173357
-0.001672 -0.000614 0.120136 -0.341670 0.600102 -0.138671 -0.062500 1 0 0 0 0 0 3 174357
-0.001671 -0.000614 0.120136 -0.335442 0.606645 -0.136859 -0.062500 1 0 0 0 0 0 3 175354
-0.001671 -0.000613 0.120136 -0.332312 0.609935 -0.136231 -0.062500 1 0 0 0 0 0 3 176354
-0.001671 -0.000613 0.120136 -0.330750 0.611569 -0.136013 -0.062500 1 0 0 0 0 0 3 177327
-0.001671 -0.000613 0.120136 -0.329959 0.612387 -0.135941 -0.062500 1 0 0 0 0 0 3 178354
-0.001671 -0.000613 0.120136 -0.329572 0.612810 -0.135912 -0.062500 1 0 0 0 0 0 3 179338
-0.001671 -0.000613 0.120136 -0.329374 0.613005 -0.135898 -0.062500 1 0 0 0 0 0 3 180343
-0.001671 -0.000613 0.120136 -0.329272 0.613112 -0.135901 -0.062500 1 0 0 0 0 0 3 181349
-0.001671 -0.000613 0.120136 -0.329236 0.613164 -0.135900 -0.062500 1 0 0 0 0 0 3 182351
-0.001671 -0.000613 0.120136 -0.329207 0.613181 -0.135893 -0.062500 1 0 0 0 0 0 3 183427
-0.001671 -0.000613 0.120136 -0.329189 0.613199 -0.135898 -0.062500 1 0 0 0 0 0 3 184422
-0.001671 -0.000613 0.120136 -0.329188 0.613200 -0.135899 -0.062500 1 0 0 0 0 0 3 185423
-0.001665 -0.000631 0.120146 -0.404092 0.869011 -0.281383 -0.062500 1 0 0 0 0 0 3 186408
-0.001663 -0.000641 0.120150 -0.379870 0.782798 -0.210291 -0.062500 1 0 0 0 0 0 3 187425
-0.001661 -0.000645 0.120151 -0.361030 0.718474 -0.173470 -0.062500 1 0 0 0 0 0 3 188408
-0.001661 -0.000647 0.120152 -0.350763 0.684264 -0.159463 -0.062500 1 0 0 0 0 0 3 189408
-0.001660 -0.000649 0.120152 -0.345474 0.666962 -0.154488 -0.062500 1 0 0 0 0 0 3 190423
-0.001660 -0.000649 0.120152 -0.342801 0.658321 -0.152752 -0.062500 1 0 0 0 0 0 3 191407
-0.001660 -0.000649 0.120152 -0.341447 0.654000 -0.152141 -0.062500 1 0 0 0 0 0 3 192423
-0.001660 -0.000650 0.120152 -0.340765 0.651835 -0.151922 -0.062500 1 0 0 0 0 0 3 193408
-0.001660 -0.000650 0.120152 -0.340426 0.650763 -0.151845 -0.062500 1 0 0 0 0 0 3 194421
-0.001660 -0.000650 0.120152 -0.340247 0.650216 -0.151826 -0.062500 1 0 0 0 0 0 3 195342
-0.001660 -0.000650 0.120152 -0.340175 0.649945 -0.151819 -0.062500 1 0 0 0 0 0 3 196340
-0.001660 -0.000650 0.120152 -0.340124 0.649811 -0.151818 -0.062500 1 0 0 0 0 0 3 197350
-0.001660 -0.000650 0.120152 -0.340095 0.649755 -0.151818 -0.062500 1 0 0 0 0 0 3 198340
-0.001660 -0.000650 0.120152 -0.340094 0.649721 -0.151812 -0.062500 1 0 0 0 0 0 3 199348
-0.001660 -0.000650 0.120152 -0.340088 0.649696 -0.151818 -0.062500 1 0 0 0 0 0 3 200343
-0.001660 -0.000650 0.120152 -0.340084 0.649682 -0.151812 -0.062500 1 0 0 0 0 0 3 201346
-0.001660 -0.000650 0.120152 -0.340084 0.649681 -0.151811 -0.062500 1 0 0 0 0 0 3 202362
-0.001660 -0.000650 0.120152 -0.340084 0.649681 -0.151811 -0.062500 1 0 0 0 0 0 3 203364
-0.001660 -0.000650 0.120152 -0.340072 0.649678 -0.151817 -0.062500 1 0 0 0 0 0 3 204343
-0.001660 -0.000650 0.120152 -0.340082 0.649681 -0.151812 -0.062500 1 0 0 0 0 0 3 205361
-0.001660 -0.000650 0.120152 -0.340083 0.649681 -0.151811 -0.062500 1 0 0 0 0 0 3 206348
-0.001660 -0.000650 0.120152 -0.340084 0.649681 -0.151811 -0.062500 1 0 0 0 0 0 3 207229
-0.001660 -0.000650 0.120152 -0.340071 0.649679 -0.151817 -0.062500 1 0 0 0 0 0 3 208345
-0.001660 -0.000650 0.120152 -0.340082 0.649681 -0.151811 -0.062500 1 0 0 0 0 0 3 209363
-0.001660 -0.000650 0.120152 -0.340091 0.649673 -0.151818 -0.062500 1 0 0 0 0 0 3 210357
-0.001660 -0.000650 0.120152 -0.340085 0.649680 -0.151811 -0.062500 1 0 0 0 0 0 3 211354
-0.001660 -0.000650 0.120152 -0.340072 0.649678 -0.151817 -0.062500 1 0 0 0 0 0 3 212328
-0.001660 -0.000650 0.120152 -0.340082 0.649681 -0.151811 -0.062500 1 0 0 0 0 0 3 213356
-0.001660 -0.000650 0.120152 -0.340083 0.649681 -0.151811 -0.062500 1 0 0 0 0 0 3 214355
-0.001660 -0.000650 0.120152 -0.340071 0.649678 -0.151817 -0.062500 1 0 0 0 0 0 3 215325
-0.001660 -0.000650 0.120152 -0.340082 0.649681 -0.151811 -0.062500 1 0 0 0 0 0 3 216359
-0.001655 -0.000668 0.120162 -0.415050 0.905610 -0.297157 -0.062500 1 0 0 0 0 0 3 217335
-0.001652 -0.000677 0.120166 -0.390798 0.819337 -0.226156 -0.062500 1 0 0 0 0 0 3 218356
-0.001650 -0.000682 0.120167 -0.371945 0.754978 -0.189354 -0.062500 1 0 0 0 0 0 3 219355
-0.001650 -0.000684 0.120167 -0.361673 0.720752 -0.175365 -0.062500 1 0 0 0 0 0 3 220353
-0.001649 -0.000685 0.120168 -0.356386 0.703454 -0.170386 -0.062500 1 0 0 0 0 0 3 221357
-0.001649 -0.000686 0.120168 -0.353709 0.694799 -0.168647 -0.062500 1 0 0 0 0 0 3 222354
-0.001649 -0.000686 0.120168 -0.352357 0.690488 -0.168043 -0.062500 1 0 0 0 0 0 3 223356
-0.001649 -0.000686 0.120168 -0.351675 0.688323 -0.167826 -0.062500 1 0 0 0 0 0 3 224353
-0.001649 -0.000686 0.120168 -0.351333 0.687239 -0.167764 -0.062500 1 0 0 0 0 0 3 225355
-0.001649 -0.000686 0.120168 -0.351157 0.686702 -0.167734 -0.062500 1 0 0 0 0 0 3 226353
-0.001649 -0.000686 0.120168 -0.351081 0.686420 -0.167719 -0.062500 1 0 0 0 0 0 3 227357
-0.001649 -0.000686 0.120168 -0.351034 0.686297 -0.167724 -0.062500 1 0 0 0 0 0 3 228353
-0.001649 -0.000686 0.120168 -0.351014 0.686233 -0.167712 -0.062500 1 0 0 0 0 0 3 229354
-0.001649 -0.000686 0.120168 -0.350990 0.686192 -0.167717 -0.062500 1 0 0 0 0 0 3 230353
-0.001649 -0.000686 0.120168 -0.350996 0.686181 -0.167724 -0.062500 1 0 0 0 0 0 3 231343
-0.001649 -0.000686 0.120168 -0.350994 0.686169 -0.167718 -0.062500 1 0 0 0 0 0 3 232356
-0.001649 -0.000686 0.120168 -0.350994 0.686168 -0.167718 -0.062500 1 0 0 0 0 0 3 233353
-0.001649 -0.000686 0.120168 -0.350990 0.686157 -0.167711 -0.062500 1 0 0 0 0 0 3 234355
-0.001649 -0.000686 0.120168 -0.350981 0.686164 -0.167723 -0.062500 1 0 0 0 0 0 3 235337
-0.001649 -0.000686 0.120168 -0.350989 0.686156 -0.167712 -0.062500 1 0 0 0 0 0 3 236353
-0.001649 -0.000686 0.120168 -0.350993 0.686167 -0.167717 -0.062500 1 0 0 0 0 0 3 237351
-0.001649 -0.000686 0.120168 -0.350994 0.686169 -0.167717 -0.062500 1 0 0 0 0 0 3 238352
-0.001649 -0.000686 0.120168 -0.350978 0.686154 -0.167717 -0.062500 1 0 0 0 0 0 3 239356
-0.001649 -0.000686 0.120168 -0.350992 0.686167 -0.167717 -0.062500 1 0 0 0 0 0 3 240353
-0.001649 -0.000686 0.120168 -0.350993 0.686169 -0.167717 -0.062500 1 0 0 0 0 0 3 241344
-0.001649 -0.000686 0.120168 -0.350978 0.686155 -0.167717 -0.062500 1 0 0 0 0 0 3 242341
-0.001649 -0.000686 0.120168 -0.350991 0.686168 -0.167717 -0.062500 1 0 0 0 0 0 3 243347
-0.001649 -0.000686 0.120168 -0.350998 0.686149 -0.167718 -0.062500 1 0 0 0 0 0 3 244356
-0.001649 -0.000686 0.120168 -0.350994 0.686167 -0.167717 -0.062500 1 0 0 0 0 0 3 245355
-0.001649 -0.000686 0.120168 -0.350978 0.686154 -0.167717 -0.062500 1 0 0 0 0 0 3 246355
-0.001649 -0.000686 0.120168 -0.350992 0.686167 -0.167717 -0.062500 1 0 0 0 0 0 3 247357
-0.001649 -0.000686 0.120168 -0.350993 0.686169 -0.167717 -0.062500 1 0 0 0 0 0 3 248355
-0.001649 -0.000686 0.120168 -0.350990 0.686158 -0.167711 -0.062500 1 0 0 0 0 0 3 249324
-0.001649 -0.000686 0.120168 -0.350981 0.686165 -0.167723 -0.062500 1 0 0 0 0 0 3 250354
-0.001649 -0.000686 0.120168 -0.350988 0.686157 -0.167711 -0.062500 1 0 0 0 0 0 3 251349
-0.001649 -0.000686 0.120168 -0.351001 0.686159 -0.167723 -0.062500 1 0 0 0 0 0 3 252354
-0.001649 -0.000686 0.120168 -0.350982 0.686165 -0.167725 -0.062500 1 0 0 0 0 0 3 253355
-0.001649 -0.000686 0.120168 -0.350989 0.686157 -0.167712 -0.062500 1 0 0 0 0 0 3 254339
-0.001649 -0.000686 0.120168 -0.350993 0.686168 -0.167717 -0.062500 1 0 0 0 0 0 3 255347
-0.001649 -0.000686 0.120168 -0.350990 0.686157 -0.167711 -0.062500 1 0 0 0 0 0 3 256338
-0.001649 -0.000686 0.120168 -0.350981 0.686165 -0.167723 -0.062500 1 0 0 0 0 0 3 257347
-0.001649 -0.000686 0.120168 -0.350992 0.686169 -0.167718 -0.062500 1 0 0 0 0 0 3 258337
-0.001649 -0.000686 0.120168 -0.350998 0.686149 -0.167718 -0.062500 1 0 0 0 0 0 3 259348
-0.001649 -0.000686 0.120168 -0.350982 0.686164 -0.167724 -0.062500 1 0 0 0 0 0 3 260338
-0.001649 -0.000686 0.120168 -0.350989 0.686157 -0.167712 -0.062500 1 0 0 0 0 0 3 261346
-0.001649 -0.000686 0.120168 -0.350993 0.686168 -0.167717 -0.062500 1 0 0 0 0 0 3 262337
-0.001649 -0.000686 0.120168 -0.350990 0.686157 -0.167711 -0.062500 1 0 0 0 0 0 3 263348
-0.001649 -0.000686 0.120168 -0.350981 0.686165 -0.167723 -0.062500 1 0 0 0 0 0 3 264337
-0.001649 -0.000686 0.120168 -0.350992 0.686169 -0.167718 -0.062500 1 0 0 0 0 0 3 265347
-0.001649 -0.000686 0.120168 -0.350990 0.686158 -0.167711 -0.062500 1 0 0 0 0 0 3 266341
-0.001649 -0.000686 0.120168 -0.350989 0.686156 -0.167730 -0.062500 1 0 0 0 0 0 3 267352
-0.001649 -0.000686 0.120168 -0.350989 0.686156 -0.167712 -0.062500 1 0 0 0 0 0 3 268345
-0.001649 -0.000686 0.120168 -0.350993 0.686167 -0.167717 -0.062500 1 0 0 0 0 0 3 269353
-0.001649 -0.000686 0.120168 -0.350994 0.686169 -0.167717 -0.062500 1 0 0 0 0 0 3 270356
-0.001649 -0.000686 0.120168 -0.350978 0.686155 -0.167717 -0.062500 1 0 0 0 0 0 3 271337
-0.001649 -0.000686 0.120168 -0.350992 0.686168 -0.167717 -0.062500 1 0 0 0 0 0 3 272347
-0.001649 -0.000686 0.120168 -0.350990 0.686157 -0.167711 -0.062500 1 0 0 0 0 0 3 273352
-0.001649 -0.000686 0.120168 -0.350989 0.686156 -0.167730 -0.062500 1 0 0 0 0 0 3 274345
-0.001649 -0.000686 0.120168 -0.350989 0.686155 -0.167712 -0.062500 1 0 0 0 0 0 3 275357
-0.001649 -0.000686 0.120168 -0.350993 0.686167 -0.167717 -0.062500 1 0 0 0 0 0 3 276356
-0.001649 -0.000686 0.120168 -0.350994 0.686169 -0.167717 -0.062500 1 0 0 0 0 0 3 277324
-0.001649 -0.000686 0.120168 -0.350978 0.686154 -0.167717 -0.062500 1 0 0 0 0 0 3 278324
-0.001649 -0.000686 0.120168 -0.350992 0.686167 -0.167717 -0.062500 1 0 0 0 0 0 3 279355
-0.001668 -0.000682 0.120178 -0.088081 0.624713 -0.308624 -0.062500 1 0 0 0 0 0 3 280323
-0.001677 -0.000680 0.120181 -0.177151 0.644922 -0.239785 -0.062500 1 0 0 0 0 0 3 281353
-0.001682 -0.000678 0.120182 -0.243284 0.660379 -0.204114 -0.062500 1 0 0 0 0 0 3 282353
-0.001684 -0.000678 0.120183 -0.278326 0.668714 -0.190553 -0.062500 1 0 0 0 0 0 3 283360
-0.001685 -0.000678 0.120183 -0.296000 0.672972 -0.185732 -0.062500 1 0 0 0 0 0 3 284326
-0.001686 -0.000677 0.120183 -0.304820 0.675131 -0.184034 -0.062500 1 0 0 0 0 0 3 285358
-0.001686 -0.000677 0.120183 -0.309223 0.676210 -0.183448 -0.062500 1 0 0 0 0 0 3 286353
-0.001686 -0.000677 0.120183 -0.311411 0.676746 -0.183252 -0.062500 1 0 0 0 0 0 3 287354
-0.001686 -0.000677 0.120183 -0.312516 0.677023 -0.183169 -0.062500 1 0 0 0 0 0 3 288324
-0.001686 -0.000677 0.120183 -0.313074 0.677158 -0.183152 -0.062500 1 0 0 0 0 0 3 289352
-0.001686 -0.000677 0.120183 -0.313343 0.677223 -0.183142 -0.062500 1 0 0 0 0 0 3 290352
-0.001686 -0.000677 0.120183 -0.313475 0.677254 -0.183137 -0.062500 1 0 0 0 0 0 3 291323
-0.001686 -0.000677 0.120183 -0.313533 0.677279 -0.183138 -0.062500 1 0 0 0 0 0 3 292353
-0.001686 -0.000677 0.120183 -0.313570 0.677289 -0.183139 -0.062500 1 0 0 0 0 0 3 293353
-0.001686 -0.000677 0.120183 -0.313605 0.677287 -0.183133 -0.062500 1 0 0 0 0 0 3 294351
-0.001686 -0.000677 0.120183 -0.313608 0.677286 -0.183132 -0.062500 1 0 0 0 0 0 3 295353
-0.001692 -0.000659 0.120173 -0.238628 0.421225 -0.037855 -0.062500 1 0 0 0 0 0 3 296353
-0.001694 -0.000650 0.120169 -0.262900 0.507658 -0.108738 -0.062500 1 0 0 0 0 0 3 297353
-0.001696 -0.000645 0.120168 -0.281749 0.572033 -0.145536 -0.062500 1 0 0 0 0 0 3 298322
-0.001697 -0.000643 0.120167 -0.292015 0.606246 -0.159548 -0.062500 1 0 0 0 0 0 3 299344
-0.001697 -0.000642 0.120167 -0.297308 0.623531 -0.164543 -0.062500 1 0 0 0 0 0 3 300353
-0.001697 -0.000641 0.120167 -0.299994 0.632174 -0.166296 -0.062500 1 0 0 0 0 0 3 301352
-0.001697 -0.000641 0.120167 -0.301339 0.636492 -0.166897 -0.062500 1 0 0 0 0 0 3 302353
-0.001697 -0.000641 0.120167 -0.302020 0.638658 -0.167115 -0.062500 1 0 0 0 0 0 3 303324
-0.001697 -0.000641 0.120167 -0.302358 0.639730 -0.167191 -0.062500 1 0 0 0 0 0 3 304323
-0.001697 -0.000641 0.120167 -0.302534 0.640265 -0.167204 -0.062500 1 0 0 0 0 0 3 305322
-0.001697 -0.000641 0.120167 -0.302617 0.640538 -0.167224 -0.062500 1 0 0 0 0 0 3 306350
-0.001697 -0.000641 0.120167 -0.302661 0.640680 -0.167219 -0.062500 1 0 0 0 0 0 3 307340
-0.001697 -0.000641 0.120167 -0.302681 0.640746 -0.167231 -0.062500 1 0 0 0 0 0 3 308348
-0.001697 -0.000641 0.120167 -0.302689 0.640773 -0.167226 -0.062500 1 0 0 0 0 0 3 309351
-0.001697 -0.000641 0.120167 -0.302696 0.640797 -0.167219 -0.062500 1 0 0 0 0 0 3 310352
-0.001697 -0.000641 0.120167 -0.302700 0.640811 -0.167224 -0.062500 1 0 0 0 0 0 3 311354
-0.001697 -0.000641 0.120167 -0.302709 0.640803 -0.167232 -0.062500 1 0 0 0 0 0 3 312352
-0.001697 -0.000641 0.120167 -0.302702 0.640811 -0.167226 -0.062500 1 0 0 0 0 0 3 313352
-0.001697 -0.000641 0.120167 -0.302701 0.640812 -0.167226 -0.062500 1 0 0 0 0 0 3 314352
-0.001697 -0.000641 0.120167 -0.302700 0.640812 -0.167226 -0.062500 1 0 0 0 0 0 3 315341
-0.001697 -0.000641 0.120167 -0.302700 0.640812 -0.167226 -0.062500 1 0 0 0 0 0 3 316350
-0.001697 -0.000641 0.120167 -0.302700 0.640812 -0.167226 -0.062500 1 0 0 0 0 0 3 317352
-0.001697 -0.000641 0.120167 -0.302712 0.640815 -0.167219 -0.062500 1 0 0 0 0 0 3 318352
-0.001697 -0.000641 0.120167 -0.302702 0.640813 -0.167224 -0.062500 1 0 0 0 0 0 3 319346
-0.001697 -0.000641 0.120167 -0.302709 0.640804 -0.167232 -0.062500 1 0 0 0 0 0 3 320336
-0.001697 -0.000641 0.120167 -0.302701 0.640811 -0.167226 -0.062500 1 0 0 0 0 0 3 321345
-0.001697 -0.000641 0.120167 -0.302700 0.640812 -0.167226 -0.062500 1 0 0 0 0 0 3 322336
-0.001697 -0.000641 0.120167 -0.302700 0.640812 -0.167226 -0.062500 1 0 0 0 0 0 3 323345
-0.001697 -0.000641 0.120167 -0.302712 0.640815 -0.167219 -0.062500 1 0 0 0 0 0 3 324336
-0.001697 -0.000641 0.120167 -0.302702 0.640812 -0.167224 -0.062500 1 0 0 0 0 0 3 325345
-0.001697 -0.000641 0.120167 -0.302701 0.640812 -0.167225 -0.062500 1 0 0 0 0 0 3 326336
-0.001697 -0.000641 0.120167 -0.302700 0.640812 -0.167225 -0.062500 1 0 0 0 0 0 3 327345
-0.001697 -0.000641 0.120167 -0.302708 0.640803 -0.167232 -0.062500 1 0 0 0 0 0 3 328335
-0.001697 -0.000641 0.120167 -0.302701 0.640811 -0.167226 -0.062500 1 0 0 0 0 0 3 329344
-0.001697 -0.000641 0.120167 -0.302700 0.640812 -0.167226 -0.062500 1 0 0 0 0 0 3 330335
-0.001697 -0.000641 0.120167 -0.302712 0.640815 -0.167219 -0.062500 1 0 0 0 0 0 3 331346
-0.001697 -0.000641 0.120167 -0.302702 0.640812 -0.167224 -0.062500 1 0 0 0 0 0 3 332337
-0.001697 -0.000641 0.120167 -0.302701 0.640812 -0.167225 -0.062500 1 0 0 0 0 0 3 333341
-0.001697 -0.000641 0.120167 -0.302700 0.640812 -0.167225 -0.062500 1 0 0 0 0 0 3 334345
-0.001697 -0.000641 0.120167 -0.302708 0.640803 -0.167232 -0.062500 1 0 0 0 0 0 3 335353
-0.001697 -0.000641 0.120167 -0.302701 0.640811 -0.167226 -0.062500 1 0 0 0 0 0 3 336341
-0.001697 -0.000641 0.120167 -0.302700 0.640812 -0.167226 -0.062500 1 0 0 0 0 0 3 337345
-0.001697 -0.000641 0.120167 -0.302712 0.640815 -0.167219 -0.062500 1 0 0 0 0 0 3 338351
-0.001697 -0.000641 0.120167 -0.302702 0.640812 -0.167224 -0.062500 1 0 0 0 0 0 3 339352
-0.001697 -0.000641 0.120167 -0.302701 0.640812 -0.167225 -0.062500 1 0 0 0 0 0 3 340341
-0.001697 -0.000641 0.120167 -0.302700 0.640812 -0.167225 -0.062500 1 0 0 0 0 0 3 341327
-0.001697 -0.000641 0.120167 -0.302700 0.640812 -0.167225 -0.062500 1 0 0 0 0 0 3 342348
-0.001697 -0.000641 0.120167 -0.302708 0.640803 -0.167232 -0.062500 1 0 0 0 0 0 3 343353
-0.001697 -0.000641 0.120167 -0.302701 0.640811 -0.167226 -0.062500 1 0 0 0 0 0 3 344321
-0.001697 -0.000641 0.120167 -0.302713 0.640814 -0.167219 -0.062500 1 0 0 0 0 0 3 345352
-0.001697 -0.000641 0.120167 -0.302702 0.640812 -0.167224 -0.062500 1 0 0 0 0 0 3 346351
-0.001697 -0.000641 0.120167 -0.302701 0.640812 -0.167225 -0.062500 1 0 0 0 0 0 3 347352
-0.001697 -0.000641 0.120167 -0.302700 0.640812 -0.167225 -0.062500 1 0 0 0 0 0 3 348351
-0.001697 -0.000641 0.120167 -0.302700 0.640812 -0.167225 -0.062500 1 0 0 0 0 0 3 349353
-0.001697 -0.000641 0.120167 -0.302700 0.640812 -0.167225 -0.062500 1 0 0 0 0 0 3 350357
-0.001697 -0.000641 0.120167 -0.302708 0.640803 -0.167232 -0.062500 1 0 0 0 0 0 3 351356
-0.001697 -0.000641 0.120167 -0.302713 0.640813 -0.167220 -0.062500 1 0 0 0 0 0 3 352324
-0.001697 -0.000641 0.120167 -0.302702 0.640812 -0.167225 -0.062500 1 0 0 0 0 0 3 353352
-0.001697 -0.000641 0.120167 -0.302701 0.640812 -0.167225 -0.062500 1 0 0 0 0 0 3 354348
-0.001697 -0.000641 0.120167 -0.302700 0.640812 -0.167225 -0.062500 1 0 0 0 0 0 3 355361
-0.001697 -0.000641 0.120167 -0.302700 0.640812 -0.167225 -0.062500 1 0 0 0 0 0 3 356361
-0.001697 -0.000641 0.120167 -0.302700 0.640812 -0.167225 -0.062500 1 0 0 0 0 0 3 357359
-0.001697 -0.000641 0.120167 -0.302700 0.640812 -0.167225 -0.062500 1 0 0 0 0 0 3 358361
-0.001697 -0.000641 0.120167 -0.302708 0.640803 -0.167232 -0.062500 1 0 0 0 0 0 3 359360
-0.001697 -0.000641 0.120167 -0.302713 0.640813 -0.167220 -0.062500 1 0 0 0 0 0 3 360359
-0.001697 -0.000641 0.120167 -0.302702 0.640812 -0.167225 -0.062500 1 0 0 0 0 0 3 361358
-0.001697 -0.000641 0.120167 -0.302701 0.640812 -0.167225 -0.062500 1 0 0 0 0 0 3 362365
-0.001697 -0.000641 0.120167 -0.302700 0.640812 -0.167225 -0.062500 1 0 0 0 0 0 3 363360
-0.001697 -0.000641 0.120167 -0.302700 0.640812 -0.167225 -0.062500 1 0 0 0 0 0 3 364361
-0.001697 -0.000641 0.120167 -0.302700 0.640812 -0.167225 -0.062500 1 0 0 0 0 0 3 365362
-0.001697 -0.000641 0.120167 -0.302700 0.640812 -0.167225 -0.062500 1 0 0 0 0 0 3 366360
-0.001697 -0.000641 0.120167 -0.302720 0.640806 -0.167226 -0.062500 1 0 0 0 0 0 3 367360
-0.001697 -0.000641 0.120167 -0.302703 0.640811 -0.167225 -0.062500 1 0 0 0 0 0 3 368357
-0.001697 -0.000641 0.120167 -0.302701 0.640811 -0.167225 -0.062500 1 0 0 0 0 0 3 369357
-0.001697 -0.000641 0.120167 -0.302700 0.640812 -0.167225 -0.062500 1 0 0 0 0 0 3 370358
-0.001697 -0.000641 0.120167 -0.302700 0.640812 -0.167225 -0.062500 1 0 0 0 0 0 3 371340
-0.001697 -0.000641 0.120167 -0.302700 0.640812 -0.167225 -0.062500 1 0 0 0 0 0 3 372358
-0.001697 -0.000641 0.120167 -0.302700 0.640812 -0.167225 -0.062500 1 0 0 0 0 0 3 373364
-0.001697 -0.000641 0.120167 -0.302720 0.640806 -0.167226 -0.062500 1 0 0 0 0 0 3 374352
-0.001697 -0.000641 0.120167 -0.302703 0.640811 -0.167225 -0.062500 1 0 0 0 0 0 3 375360
-0.001697 -0.000641 0.120167 -0.302701 0.640811 -0.167225 -0.062500 1 0 0 0 0 0 3 376362
-0.001697 -0.000641 0.120167 -0.302700 0.640811 -0.167225 -0.062500 1 0 0 0 0 0 3 377360
-0.001697 -0.000641 0.120167 -0.302700 0.640811 -0.167225 -0.062500 1 0 0 0 0 0 3 378358
-0.001697 -0.000641 0.120167 -0.302700 0.640811 -0.167225 -0.062500 1 0 0 0 0 0 3 379360
-0.001697 -0.000641 0.120167 -0.302700 0.640812 -0.167225 -0.062500 1 0 0 0 0 0 3 380340
-0.001697 -0.000641 0.120167 -0.302712 0.640814 -0.167218 -0.062500 1 0 0 0 0 0 3 381363
-0.001697 -0.000641 0.120167 -0.302710 0.640803 -0.167231 -0.062500 1 0 0 0 0 0 3 382357
-0.001697 -0.000641 0.120167 -0.302701 0.640810 -0.167226 -0.062500 1 0 0 0 0 0 3 383361
-0.001697 -0.000641 0.120167 -0.302700 0.640811 -0.167225 -0.062500 1 0 0 0 0 0 3 384359
-0.001697 -0.000641 0.120167 -0.302700 0.640811 -0.167225 -0.062500 1 0 0 0 0 0 3 385349
-0.001697 -0.000641 0.120167 -0.302700 0.640811 -0.167225 -0.062500 1 0 0 0 0 0 3 386348
-0.001697 -0.000641 0.120167 -0.302700 0.640811 -0.167225 -0.062500 1 0 0 0 0 0 3 387358
-0.001697 -0.000641 0.120167 -0.302712 0.640814 -0.167218 -0.062500 1 0 0 0 0 0 3 388347
-0.001697 -0.000641 0.120167 -0.302710 0.640803 -0.167231 -0.062500 1 0 0 0 0 0 3 389358
-0.001697 -0.000641 0.120167 -0.302702 0.640810 -0.167226 -0.062500 1 0 0 0 0 0 3 390347
-0.001697 -0.000641 0.120167 -0.302701 0.640811 -0.167225 -0.062500 1 0 0 0 0 0 3 391358
-0.001697 -0.000641 0.120167 -0.302700 0.640811 -0.167225 -0.062500 1 0 0 0 0 0 3 392346
-0.001697 -0.000641 0.120167 -0.302700 0.640811 -0.167225 -0.062500 1 0 0 0 0 0 3 393356
-0.001697 -0.000641 0.120167 -0.302700 0.640811 -0.167225 -0.062500 1 0 0 0 0 0 3 394346
-0.001697 -0.000641 0.120167 -0.302712 0.640814 -0.167219 -0.062500 1 0 0 0 0 0 3 395357
-0.001697 -0.000641 0.120167 -0.302701 0.640812 -0.167224 -0.062500 1 0 0 0 0 0 3 396346
-0.001697 -0.000641 0.120167 -0.302709 0.640803 -0.167232 -0.062500 1 0 0 0 0 0 3 397357
-0.001697 -0.000641 0.120167 -0.302701 0.640810 -0.167226 -0.062500 1 0 0 0 0 0 3 398346
-0.001697 -0.000641 0.120167 -0.302700 0.640811 -0.167225 -0.062500 1 0 0 0 0 0 3 399341
-0.001697 -0.000641 0.120167 -0.302700 0.640811 -0.167225 -0.062500 1 0 0 0 0 0 3 400334
-0.001697 -0.000641 0.120167 -0.302700 0.640811 -0.167225 -0.062500 1 0 0 0 0 0 3 401343
-0.001697 -0.000641 0.120167 -0.302712 0.640814 -0.167219 -0.062500 1 0 0 0 0 0 3 402352
-0.001697 -0.000641 0.120167 -0.302701 0.640812 -0.167224 -0.062500 1 0 0 0 0 0 3 403349
-0.001697 -0.000641 0.120167 -0.302700 0.640811 -0.167225 -0.062500 1 0 0 0 0 0 3 404352
-0.001697 -0.000641 0.120167 -0.302708 0.640803 -0.167232 -0.062500 1 0 0 0 0 0 3 405349
-0.001697 -0.000641 0.120167 -0.302701 0.640810 -0.167226 -0.062500 1 0 0 0 0 0 3 406346
-0.001697 -0.000641 0.120167 -0.302700 0.640811 -0.167225 -0.062500 1 0 0 0 0 0 3 407347
-0.001697 -0.000641 0.120167 -0.302700 0.640811 -0.167225 -0.062500 1 0 0 0 0 0 3 408350
-0.001697 -0.000641 0.120167 -0.302712 0.640814 -0.167219 -0.062500 1 0 0 0 0 0 3 409342
-0.001697 -0.000641 0.120167 -0.302702 0.640812 -0.167224 -0.062500 1 0 0 0 0 0 3 410354
-0.001697 -0.000641 0.120167 -0.302700 0.640811 -0.167225 -0.062500 1 0 0 0 0 0 3 411355
-0.001697 -0.000641 0.120167 -0.302700 0.640811 -0.167225 -0.062500 1 0 0 0 0 0 3 412356
-0.001697 -0.000641 0.120167 -0.302708 0.640802 -0.167232 -0.062500 1 0 0 0 0 0 3 413355
-0.001697 -0.000641 0.120167 -0.302701 0.640810 -0.167226 -0.062500 1 0 0 0 0 0 3 414350
-0.001697 -0.000641 0.120167 -0.302700 0.640811 -0.167225 -0.062500 1 0 0 0 0 0 3 415349
-0.001697 -0.000641 0.120167 -0.302712 0.640814 -0.167219 -0.062500 1 0 0 0 0 0 3 416350
-0.001697 -0.000641 0.120167 -0.302702 0.640811 -0.167224 -0.062500 1 0 0 0 0 0 3 417351
-0.001697 -0.000641 0.120167 -0.302700 0.640811 -0.167225 -0.062500 1 0 0 0 0 0 3 418348
-0.001697 -0.000641 0.120167 -0.302700 0.640811 -0.167225 -0.062500 1 0 0 0 0 0 3 419349
-0.001697 -0.000641 0.120167 -0.302708 0.640802 -0.167232 -0.062500 1 0 0 0 0 0 3 420350
-0.001697 -0.000641 0.120167 -0.302701 0.640810 -0.167226 -0.062500 1 0 0 0 0 0 3 421352
-0.001697 -0.000641 0.120167 -0.302700 0.640811 -0.167225 -0.062500 1 0 0 0 0 0 3 422353
-0.001697 -0.000641 0.120167 -0.302712 0.640814 -0.167219 -0.062500 1 0 0 0 0 0 3 423353
-0.001697 -0.000641 0.120167 -0.302702 0.640811 -0.167224 -0.062500 1 0 0 0 0 0 3 424347
-0.001697 -0.000641 0.120167 -0.302700 0.640811 -0.167225 -0.062500 1 0 0 0 0 0 3 425348
-0.001697 -0.000641 0.120167 -0.302700 0.640811 -0.167225 -0.062500 1 0 0 0 0 0 3 426319
-0.001697 -0.000641 0.120167 -0.302700 0.640811 -0.167225 -0.062500 1 0 0 0 0 0 3 427349
-0.001697 -0.000641 0.120167 -0.302708 0.640802 -0.167232 -0.062500 1 0 0 0 0 0 3 428320
-0.001697 -0.000641 0.120167 -0.302701 0.640810 -0.167226 -0.062500 1 0 0 0 0 0 3 429347
-0.001697 -0.000641 0.120167 -0.302712 0.640813 -0.167219 -0.062500 1 0 0 0 0 0 3 430347
-0.001697 -0.000641 0.120167 -0.302702 0.640811 -0.167224 -0.062500 1 0 0 0 0 0 3 431348
-0.001697 -0.000641 0.120167 -0.302700 0.640811 -0.167225 -0.062500 1 0 0 0 0 0 3 432349
-0.001697 -0.000641 0.120167 -0.302700 0.640811 -0.167225 -0.062500 1 0 0 0 0 0 3 433345
-0.001697 -0.000641 0.120167 -0.302700 0.640811 -0.167225 -0.062500 1 0 0 0 0 0 3 434348
-0.001697 -0.000641 0.120167 -0.302700 0.640811 -0.167225 -0.062500 1 0 0 0 0 0 3 435348
-0.001697 -0.000641 0.120167 -0.302708 0.640802 -0.167232 -0.062500 1 0 0 0 0 0 3 436344
-0.001697 -0.000641 0.120167 -0.302713 0.640813 -0.167219 -0.062500 1 0 0 0 0 0 3 437348
-0.001697 -0.000641 0.120167 -0.302702 0.640811 -0.167224 -0.062500 1 0 0 0 0 0 3 438349
-0.001697 -0.000641 0.120167 -0.302704 0.640823 -0.167231 -0.062500 1 0 0 0 0 0 3 439349
-0.001697 -0.000641 0.120167 -0.302701 0.640813 -0.167226 -0.062500 1 0 0 0 0 0 3 440348
-0.001697 -0.000641 0.120167 -0.302700 0.640812 -0.167225 -0.062500 1 0 0 0 0 0 3 441348
-0.001697 -0.000641 0.120167 -0.302700 0.640812 -0.167225 -0.062500 1 0 0 0 0 0 3 442348
-0.001697 -0.000641 0.120167 -0.302700 0.640812 -0.167225 -0.062500 1 0 0 0 0 0 3 443349
-0.001697 -0.000641 0.120167 -0.302712 0.640815 -0.167219 -0.062500 1 0 0 0 0 0 3 444336
-0.001697 -0.000641 0.120167 -0.302710 0.640803 -0.167231 -0.062500 1 0 0 0 0 0 3 445345
-0.001697 -0.000641 0.120167 -0.302702 0.640811 -0.167226 -0.062500 1 0 0 0 0 0 3 446346
-0.001697 -0.000641 0.120167 -0.302701 0.640811 -0.167225 -0.062500 1 0 0 0 0 0 3 447344
-0.001697 -0.000641 0.120167 -0.302700 0.640812 -0.167225 -0.062500 1 0 0 0 0 0 3 448348
-0.001697 -0.000641 0.120167 -0.302700 0.640812 -0.167225 -0.062500 1 0 0 0 0 0 3 449347
-0.001697 -0.000641 0.120167 -0.302700 0.640812 -0.167225 -0.062500 1 0 0 0 0 0 3 450348
-0.001697 -0.000641 0.120167 -0.302712 0.640815 -0.167219 -0.062500 1 0 0 0 0 0 3 451349
-0.001697 -0.000641 0.120167 -0.302710 0.640803 -0.167231 -0.062500 1 0 0 0 0 0 3 452351
-0.001697 -0.000641 0.120167 -0.302702 0.640811 -0.167226 -0.062500 1 0 0 0 0 0 3 453347
-0.001697 -0.000641 0.120167 -0.302701 0.640811 -0.167225 -0.062500 1 0 0 0 0 0 3 454346
-0.001697 -0.000641 0.120167 -0.302700 0.640811 -0.167225 -0.062500 1 0 0 0 0 0 3 455348
-0.001697 -0.000641 0.120167 -0.302700 0.640811 -0.167225 -0.062500 1 0 0 0 0 0 3 456340
-0.001697 -0.000641 0.120167 -0.302700 0.640812 -0.167225 -0.062500 1 0 0 0 0 0 3 457333
-0.001697 -0.000641 0.120167 -0.302712 0.640814 -0.167219 -0.062500 1 0 0 0 0 0 3 458340
-0.001697 -0.000641 0.120167 -0.302701 0.640812 -0.167224 -0.062500 1 0 0 0 0 0 3 459333
-0.001697 -0.000641 0.120167 -0.302709 0.640803 -0.167232 -0.062500 1 0 0 0 0 0 3 460342
-0.001697 -0.000641 0.120167 -0.302701 0.640810 -0.167226 -0.062500 1 0 0 0 0 0 3 461332
-0.001697 -0.000641 0.120167 -0.302700 0.640811 -0.167225 -0.062500 1 0 0 0 0 0 3 462341
-0.001697 -0.000641 0.120167 -0.302700 0.640811 -0.167225 -0.062500 1 0 0 0 0 0 3 463331
-0.001697 -0.000641 0.120167 -0.302700 0.640811 -0.167225 -0.062500 1 0 0 0 0 0 3 464341
-0.001697 -0.000641 0.120167 -0.302712 0.640814 -0.167219 -0.062500 1 0 0 0 0 0 3 465331
-0.001697 -0.000641 0.120167 -0.302702 0.640812 -0.167224 -0.062500 1 0 0 0 0 0 3 466340
-0.001697 -0.000641 0.120167 -0.302700 0.640812 -0.167225 -0.062500 1 0 0 0 0 0 3 467332
-0.001697 -0.000641 0.120167 -0.302708 0.640803 -0.167232 -0.062500 1 0 0 0 0 0 3 468341
-0.001697 -0.000641 0.120167 -0.302701 0.640810 -0.167226 -0.062500 1 0 0 0 0 0 3 469336
-0.001697 -0.000641 0.120167 -0.302700 0.640811 -0.167225 -0.062500 1 0 0 0 0 0 3 470344
-0.001697 -0.000641 0.120167 -0.302700 0.640811 -0.167225 -0.062500 1 0 0 0 0 0 3 471347
-0.001697 -0.000641 0.120167 -0.302712 0.640814 -0.167219 -0.062500 1 0 0 0 0 0 3 472344
-0.001697 -0.000641 0.120167 -0.302702 0.640812 -0.167224 -0.062500 1 0 0 0 0 0 3 473337
-0.001697 -0.000641 0.120167 -0.302700 0.640812 -0.167225 -0.062500 1 0 0 0 0 0 3 474342
-0.001697 -0.000641 0.120167 -0.302708 0.640803 -0.167232 -0.062500 1 0 0 0 0 0 3 475351
-0.001697 -0.000641 0.120167 -0.302701 0.640810 -0.167226 -0.062500 1 0 0 0 0 0 3 476331
-0.001697 -0.000641 0.120167 -0.302700 0.640811 -0.167225 -0.062500 1 0 0 0 0 0 3 477351
-0.001697 -0.000641 0.120167 -0.302700 0.640811 -0.167225 -0.062500 1 0 0 0 0 0 3 478350
-0.001697 -0.000641 0.120167 -0.302712 0.640814 -0.167219 -0.062500 1 0 0 0 0 0 3 479349
-0.001697 -0.000641 0.120167 -0.302702 0.640812 -0.167224 -0.062500 1 0 0 0 0 0 3 480317
-0.001697 -0.000641 0.120167 -0.302700 0.640811 -0.167225 -0.062500 1 0 0 0 0 0 3 481317
-0.001697 -0.000641 0.120167 -0.302700 0.640811 -0.167225 -0.062500 1 0 0 0 0 0 3 482317
-0.001697 -0.000641 0.120167 -0.302708 0.640803 -0.167232 -0.062500 1 0 0 0 0 0 3 483347
-0.001697 -0.000641 0.120167 -0.302701 0.640810 -0.167226 -0.062500 1 0 0 0 0 0 3 484316
-0.001697 -0.000641 0.120167 -0.302700 0.640811 -0.167225 -0.062500 1 0 0 0 0 0 3 485335
-0.001697 -0.000641 0.120167 -0.302712 0.640814 -0.167219 -0.062500 1 0 0 0 0 0 3 486351
-0.001697 -0.000641 0.120167 -0.302702 0.640812 -0.167224 -0.062500 1 0 0 0 0 0 3 487348
-0.001697 -0.000641 0.120167 -0.302700 0.640811 -0.167225 -0.062500 1 0 0 0 0 0 3 488352
-0.001697 -0.000641 0.120167 -0.302700 0.640811 -0.167225 -0.062500 1 0 0 0 0 0 3 489344
-0.001697 -0.000641 0.120167 -0.302700 0.640811 -0.167225 -0.062500 1 0 0 0 0 0 3 490345
-0.001697 -0.000641 0.120167 -0.302708 0.640802 -0.167232 -0.062500 1 0 0 0 0 0 3 491317
-0.001697 -0.000641 0.120167 -0.302701 0.640810 -0.167226 -0.062500 1 0 0 0 0 0 3 492345
-0.001697 -0.000641 0.120167 -0.302712 0.640814 -0.167219 -0.062500 1 0 0 0 0 0 3 493347
-0.001697 -0.000641 0.120167 -0.302702 0.640811 -0.167224 -0.062500 1 0 0 0 0 0 3 494345
-0.001697 -0.000641 0.120167 -0.302700 0.640811 -0.167225 -0.062500 1 0 0 0 0 0 3 495348
-0.001697 -0.000641 0.120167 -0.302700 0.640811 -0.167225 -0.062500 1 0 0 0 0 0 3 496345
-0.001697 -0.000641 0.120167 -0.302700 0.640811 -0.167225 -0.062500 1 0 0 0 0 0 3 497345
-0.001697 -0.000641 0.120167 -0.302700 0.640811 -0.167225 -0.062500 1 0 0 0 0 0 3 498345
-0.001697 -0.000641 0.120167 -0.302708 0.640802 -0.167232 -0.062500 1 0 0 0 0 0 3 499339
-0.001697 -0.000641 0.120167 -0.302713 0.640813 -0.167219 -0.062500 1 0 0 0 0 0 3 500343
-0.001697 -0.000641 0.120167 -0.302702 0.640811 -0.167224 -0.062500 1 0 0 0 0 0 3 501344
-0.001697 -0.000641 0.120167 -0.302700 0.640811 -0.167225 -0.062500 1 0 0 0 0 0 3 502343
-0.001697 -0.000641 0.120167 -0.302700 0.640811 -0.167225 -0.062500 1 0 0 0 0 0 3 503347
-0.001697 -0.000641 0.120167 -0.302700 0.640811 -0.167225 -0.062500 1 0 0 0 0 0 3 504345
-0.001697 -0.000641 0.120167 -0.302700 0.640811 -0.167225 -0.062500 1 0 0 0 0 0 3 505345
-0.001697 -0.000641 0.120167 -0.302708 0.640802 -0.167232 -0.062500 1 0 0 0 0 0 3 506317
-0.001697 -0.000641 0.120167 -0.302713 0.640813 -0.167219 -0.062500 1 0 0 0 0 0 3 507347
-0.001697 -0.000641 0.120167 -0.302702 0.640811 -0.167224 -0.062500 1 0 0 0 0 0 3 508346
-0.001697 -0.000641 0.120167 -0.302701 0.640811 -0.167225 -0.062500 1 0 0 0 0 0 3 509328
-0.001697 -0.000641 0.120167 -0.302700 0.640811 -0.167225 -0.062500 1 0 0 0 0 0 3 510343
-0.001697 -0.000641 0.120167 -0.302700 0.640811 -0.167225 -0.062500 1 0 0 0 0 0 3 511345
-0.001697 -0.000641 0.120167 -0.302700 0.640811 -0.167225 -0.062500 1 0 0 0 0 0 3 512345
-0.001697 -0.000641 0.120167 -0.302700 0.640811 -0.167225 -0.062500 1 0 0 0 0 0 3 513347
-0.001697 -0.000641 0.120167 -0.302708 0.640802 -0.167232 -0.062500 1 0 0 0 0 0 3 514344
-0.001697 -0.000641 0.120167 -0.302713 0.640813 -0.167219 -0.062500 1 0 0 0 0 0 3 515347
-0.001697 -0.000641 0.120167 -0.302702 0.640811 -0.167224 -0.062500 1 0 0 0 0 0 3 516344
-0.001697 -0.000641 0.120167 -0.302700 0.640811 -0.167225 -0.062500 1 0 0 0 0 0 3 517344
-0.001697 -0.000641 0.120167 -0.302700 0.640811 -0.167225 -0.062500 1 0 0 0 0 0 3 518345
-0.001697 -0.000641 0.120167 -0.302700 0.640811 -0.167225 -0.062500 1 0 0 0 0 0 3 519326
-0.001697 -0.000641 0.120167 -0.302700 0.640811 -0.167225 -0.062500 1 0 0 0 0 0 3 520344
-0.001697 -0.000641 0.120167 -0.302699 0.640811 -0.167225 -0.062500 1 0 0 0 0 0 3 521328
-0.001697 -0.000641 0.120167 -0.302720 0.640805 -0.167225 -0.062500 1 0 0 0 0 0 3 522338
-0.001697 -0.000641 0.120167 -0.302702 0.640810 -0.167225 -0.062500 1 0 0 0 0 0 3 523331
-0.001697 -0.000641 0.120167 -0.302704 0.640823 -0.167232 -0.062500 1 0 0 0 0 0 3 524339
-0.001697 -0.000641 0.120167 -0.302701 0.640813 -0.167226 -0.062500 1 0 0 0 0 0 3 525328
-0.001697 -0.000641 0.120167 -0.302700 0.640812 -0.167225 -0.062500 1 0 0 0 0 0 3 526337
-0.001697 -0.000641 0.120167 -0.302700 0.640812 -0.167225 -0.062500 1 0 0 0 0 0 3 527329
-0.001697 -0.000641 0.120167 -0.302712 0.640815 -0.167219 -0.062500 1 0 0 0 0 0 3 528337
-0.001697 -0.000641 0.120167 -0.302702 0.640812 -0.167224 -0.062500 1 0 0 0 0 0 3 529328
-0.001697 -0.000641 0.120167 -0.302709 0.640803 -0.167232 -0.062500 1 0 0 0 0 0 3 530338
-0.001697 -0.000641 0.120167 -0.302701 0.640811 -0.167226 -0.062500 1 0 0 0 0 0 3 531330
-0.001697 -0.000641 0.120167 -0.302700 0.640811 -0.167225 -0.062500 1 0 0 0 0 0 3 532339
-0.001697 -0.000641 0.120167 -0.302700 0.640811 -0.167225 -0.062500 1 0 0 0 0 0 3 533328
-0.001697 -0.000641 0.120167 -0.302700 0.640812 -0.167225 -0.062500 1 0 0 0 0 0 3 534342
-0.001697 -0.000641 0.120167 -0.302712 0.640814 -0.167219 -0.062500 1 0 0 0 0 0 3 535336
-0.001697 -0.000641 0.120167 -0.302702 0.640812 -0.167224 -0.062500 1 0 0 0 0 0 3 536336
-0.001697 -0.000641 0.120167 -0.302700 0.640812 -0.167225 -0.062500 1 0 0 0 0 0 3 537350
-0.001697 -0.000641 0.120167 -0.302708 0.640803 -0.167232 -0.062500 1 0 0 0 0 0 3 538328
-0.001697 -0.000641 0.120167 -0.302701 0.640810 -0.167226 -0.062500 1 0 0 0 0 0 3 539336
-0.001697 -0.000641 0.120167 -0.302700 0.640811 -0.167225 -0.062500 1 0 0 0 0 0 3 540348
-0.001697 -0.000641 0.120167 -0.302700 0.640811 -0.167225 -0.062500 1 0 0 0 0 0 3 541348
-0.001697 -0.000641 0.120167 -0.302712 0.640814 -0.167219 -0.062500 1 0 0 0 0 0 3 542335
-0.001697 -0.000641 0.120167 -0.302702 0.640812 -0.167224 -0.062500 1 0 0 0 0 0 3 543350
-0.001697 -0.000641 0.120167 -0.302700 0.640812 -0.167225 -0.062500 1 0 0 0 0 0 3 544346
-0.001697 -0.000641 0.120167 -0.302700 0.640812 -0.167225 -0.062500 1 0 0 0 0 0 3 545346
-0.001697 -0.000641 0.120167 -0.302708 0.640803 -0.167232 -0.062500 1 0 0 0 0 0 3 546315
-0.001697 -0.000641 0.120167 -0.302701 0.640810 -0.167226 -0.062500 1 0 0 0 0 0 3 547344
-0.001697 -0.000641 0.120167 -0.302700 0.640811 -0.167225 -0.062500 1 0 0 0 0 0 3 548339
-0.001697 -0.000641 0.120167 -0.302712 0.640814 -0.167219 -0.062500 1 0 0 0 0 0 3 549343
-0.001697 -0.000641 0.120167 -0.302702 0.640812 -0.167224 -0.062500 1 0 0 0 0 0 3 550342
-0.001697 -0.000641 0.120167 -0.302700 0.640812 -0.167225 -0.062500 1 0 0 0 0 0 3 551345
-0.001697 -0.000641 0.120167 -0.302700 0.640812 -0.167225 -0.062500 1 0 0 0 0 0 3 552348
-0.001697 -0.000641 0.120167 -0.302708 0.640803 -0.167232 -0.062500 1 0 0 0 0 0 3 553346
-0.001697 -0.000641 0.120167 -0.302701 0.640810 -0.167226 -0.062500 1 0 0 0 0 0 3 554349
-0.001697 -0.000641 0.120167 -0.302700 0.640811 -0.167225 -0.062500 1 0 0 0 0 0 3 555346
-0.001697 -0.000641 0.120167 -0.302712 0.640814 -0.167219 -0.062500 1 0 0 0 0 0 3 556314
-0.001697 -0.000641 0.120167 -0.302702 0.640812 -0.167224 -0.062500 1 0 0 0 0 0 3 557342
-0.001697 -0.000641 0.120167 -0.302700 0.640811 -0.167225 -0.062500 1 0 0 0 0 0 3 558345
-0.001697 -0.000641 0.120167 -0.302700 0.640811 -0.167225 -0.062500 1 0 0 0 0 0 3 559344
-0.001697 -0.000641 0.120167 -0.302700 0.640812 -0.167225 -0.062500 1 0 0 0 0 0 3 560344
-0.001697 -0.000641 0.120167 -0.302708 0.640803 -0.167232 -0.062500 1 0 0 0 0 0 3 561343
-0.001703 -0.000623 0.120157 -0.227766 0.384885 -0.021818 -0.062500 1 0 0 0 0 0 3 562344
-0.001705 -0.000613 0.120153 -0.252036 0.471246 -0.092760 -0.062500 1 0 0 0 0 0 3 563337
-0.001707 -0.000609 0.120152 -0.270856 0.535591 -0.129593 -0.062500 1 0 0 0 0 0 3 564345
-0.001707 -0.000607 0.120152 -0.281114 0.569788 -0.143623 -0.062500 1 0 0 0 0 0 3 565342
-0.001708 -0.000605 0.120151 -0.286405 0.587065 -0.148608 -0.062500 1 0 0 0 0 0 3 566342
-0.001708 -0.000605 0.120151 -0.289077 0.595702 -0.150370 -0.062500 1 0 0 0 0 0 3 567338
-0.001708 -0.000605 0.120151 -0.290436 0.600033 -0.150974 -0.062500 1 0 0 0 0 0 3 568345
-0.001708 -0.000604 0.120151 -0.291115 0.602187 -0.151187 -0.062500 1 0 0 0 0 0 3 569345
-0.001708 -0.000604 0.120151 -0.291456 0.603270 -0.151270 -0.062500 1 0 0 0 0 0 3 570346
-0.001708 -0.000604 0.120151 -0.291632 0.603807 -0.151283 -0.062500 1 0 0 0 0 0 3 571344
-0.001708 -0.000604 0.120151 -0.291712 0.604067 -0.151297 -0.062500 1 0 0 0 0 0 3 572344
-0.001708 -0.000604 0.120151 -0.291759 0.604220 -0.151298 -0.062500 1 0 0 0 0 0 3 573344
-0.001708 -0.000604 0.120151 -0.291776 0.604276 -0.151304 -0.062500 1 0 0 0 0 0 3 574344
-0.001708 -0.000604 0.120151 -0.291787 0.604313 -0.151305 -0.062500 1 0 0 0 0 0 3 575332
-0.001708 -0.000604 0.120151 -0.291800 0.604318 -0.151299 -0.062500 1 0 0 0 0 0 3 576339
-0.001708 -0.000604 0.120151 -0.291796 0.604338 -0.151298 -0.062500 1 0 0 0 0 0 3 577341
-0.001708 -0.000604 0.120151 -0.291795 0.604340 -0.151298 -0.062500 1 0 0 0 0 0 3 578342
-0.001708 -0.000604 0.120151 -0.291795 0.604339 -0.151298 -0.062500 1 0 0 0 0 0 3 579339
-0.001708 -0.000604 0.120151 -0.291798 0.604351 -0.151304 -0.062500 1 0 0 0 0 0 3 580339
-0.001708 -0.000604 0.120151 -0.291795 0.604341 -0.151298 -0.062500 1 0 0 0 0 0 3 581314
-0.001708 -0.000604 0.120151 -0.291806 0.604343 -0.151311 -0.062500 1 0 0 0 0 0 3 582314
-0.001708 -0.000604 0.120151 -0.291808 0.604342 -0.151293 -0.062500 1 0 0 0 0 0 3 583343
-0.001708 -0.000604 0.120151 -0.291800 0.604351 -0.151304 -0.062500 1 0 0 0 0 0 3 584343
-0.001708 -0.000604 0.120151 -0.291796 0.604341 -0.151298 -0.062500 1 0 0 0 0 0 3 585341
-0.001708 -0.000604 0.120151 -0.291795 0.604339 -0.151298 -0.062500 1 0 0 0 0 0 3 586332
-0.001708 -0.000604 0.120151 -0.291798 0.604351 -0.151304 -0.062500 1 0 0 0 0 0 3 587329
-0.001708 -0.000604 0.120151 -0.291795 0.604341 -0.151298 -0.062500 1 0 0 0 0 0 3 588337
-0.001708 -0.000604 0.120151 -0.291798 0.604351 -0.151304 -0.062500 1 0 0 0 0 0 3 589327
-0.001714 -0.000586 0.120141 -0.216918 0.348555 -0.005753 -0.062500 1 0 0 0 0 0 3 590336
-0.001716 -0.000577 0.120137 -0.241146 0.434852 -0.076771 -0.062500 1 0 0 0 0 0 3 591328
-0.001718 -0.000572 0.120136 -0.259959 0.499153 -0.113649 -0.062500 1 0 0 0 0 0 3 592336
-0.001718 -0.000570 0.120136 -0.270229 0.533347 -0.127680 -0.062500 1 0 0 0 0 0 3 593327
-0.001719 -0.000569 0.120135 -0.275508 0.550616 -0.132679 -0.062500 1 0 0 0 0 0 3 594336
-0.001719 -0.000568 0.120135 -0.278178 0.559248 -0.134427 -0.062500 1 0 0 0 0 0 3 595327
-0.001719 -0.000568 0.120135 -0.279536 0.563577 -0.135031 -0.062500 1 0 0 0 0 0 3 596337
-0.001719 -0.000568 0.120135 -0.280218 0.565743 -0.135251 -0.062500 1 0 0 0 0 0 3 597327
-0.001719 -0.000568 0.120135 -0.280556 0.566814 -0.135329 -0.062500 1 0 0 0 0 0 3 598337
-0.001719 -0.000568 0.120135 -0.280732 0.567350 -0.135341 -0.062500 1 0 0 0 0 0 3 599331
-0.001719 -0.000568 0.120135 -0.280816 0.567622 -0.135362 -0.062500 1 0 0 0 0 0 3 600323
-0.001719 -0.000568 0.120135 -0.280859 0.567764 -0.135357 -0.062500 1 0 0 0 0 0 3 601340
-0.001719 -0.000568 0.120135 -0.280875 0.567819 -0.135363 -0.062500 1 0 0 0 0 0 3 602344
-0.001719 -0.000568 0.120135 -0.280887 0.567856 -0.135364 -0.062500 1 0 0 0 0 0 3 603339
-0.001719 -0.000568 0.120135 -0.280903 0.567872 -0.135364 -0.062500 1 0 0 0 0 0 3 604335
-0.001719 -0.000568 0.120135 -0.280900 0.567894 -0.135364 -0.062500 1 0 0 0 0 0 3 605334
-0.001719 -0.000568 0.120135 -0.280899 0.567896 -0.135364 -0.062500 1 0 0 0 0 0 3 606333
-0.001719 -0.000568 0.120135 -0.280899 0.567896 -0.135364 -0.062500 1 0 0 0 0 0 3 607343
-0.001719 -0.000568 0.120135 -0.280895 0.567884 -0.135357 -0.062500 1 0 0 0 0 0 3 608332
-0.001719 -0.000568 0.120135 -0.280898 0.567895 -0.135363 -0.062500 1 0 0 0 0 0 3 609341
-0.001719 -0.000568 0.120135 -0.280898 0.567896 -0.135364 -0.062500 1 0 0 0 0 0 3 610333
-0.001719 -0.000568 0.120135 -0.280906 0.567887 -0.135371 -0.062500 1 0 0 0 0 0 3 611342
-0.001719 -0.000568 0.120135 -0.280899 0.567895 -0.135365 -0.062500 1 0 0 0 0 0 3 612343
-0.001724 -0.000550 0.120125 -0.206067 0.312245 0.010312 -0.062500 1 0 0 0 0 0 3 613343
-0.001727 -0.000541 0.120121 -0.230261 0.398474 -0.060772 -0.062500 1 0 0 0 0 0 3 614342
-0.001729 -0.000536 0.120120 -0.249069 0.462729 -0.097673 -0.062500 1 0 0 0 0 0 3 615343
-0.001729 -0.000534 0.120120 -0.259325 0.496914 -0.111714 -0.062500 1 0 0 0 0 0 3 616349
-0.001730 -0.000533 0.120119 -0.264615 0.514191 -0.116722 -0.062500 1 0 0 0 0 0 3 617344
-0.001730 -0.000532 0.120119 -0.267287 0.522823 -0.118474 -0.062500 1 0 0 0 0 0 3 618346
-0.001730 -0.000532 0.120119 -0.268652 0.527142 -0.119087 -0.062500 1 0 0 0 0 0 3 619348
-0.001730 -0.000532 0.120119 -0.269324 0.529303 -0.119296 -0.062500 1 0 0 0 0 0 3 620342
-0.001730 -0.000532 0.120119 -0.269661 0.530373 -0.119373 -0.062500 1 0 0 0 0 0 3 621341
-0.001730 -0.000531 0.120119 -0.269827 0.530917 -0.119399 -0.062500 1 0 0 0 0 0 3 622340
-0.001730 -0.000531 0.120119 -0.269918 0.531182 -0.119408 -0.062500 1 0 0 0 0 0 3 623313
-0.001730 -0.000531 0.120119 -0.269971 0.531314 -0.119409 -0.062500 1 0 0 0 0 0 3 624341
-0.001730 -0.000531 0.120119 -0.269996 0.531390 -0.119409 -0.062500 1 0 0 0 0 0 3 625344
-0.001730 -0.000531 0.120119 -0.269997 0.531427 -0.119416 -0.062500 1 0 0 0 0 0 3 626342
-0.001730 -0.000531 0.120119 -0.270000 0.531441 -0.119403 -0.062500 1 0 0 0 0 0 3 627343
-0.001730 -0.000531 0.120119 -0.270003 0.531453 -0.119408 -0.062500 1 0 0 0 0 0 3 628341
-0.001730 -0.000531 0.120119 -0.270003 0.531454 -0.119409 -0.062500 1 0 0 0 0 0 3 629343
-0.001730 -0.000531 0.120119 -0.270011 0.531445 -0.119416 -0.062500 1 0 0 0 0 0 3 630340
-0.001730 -0.000531 0.120119 -0.270004 0.531453 -0.119409 -0.062500 1 0 0 0 0 0 3 631343
-0.001730 -0.000531 0.120119 -0.270007 0.531465 -0.119416 -0.062500 1 0 0 0 0 0 3 632343
-0.001730 -0.000531 0.120119 -0.270003 0.531455 -0.119410 -0.062500 1 0 0 0 0 0 3 633313
-0.001730 -0.000531 0.120119 -0.270003 0.531454 -0.119409 -0.062500 1 0 0 0 0 0 3 634344
-0.001730 -0.000531 0.120119 -0.270003 0.531453 -0.119409 -0.062500 1 0 0 0 0 0 3 635344
-0.001730 -0.000531 0.120119 -0.270006 0.531465 -0.119415 -0.062500 1 0 0 0 0 0 3 636342
-0.001730 -0.000531 0.120119 -0.270003 0.531455 -0.119410 -0.062500 1 0 0 0 0 0 3 637341
-0.001730 -0.000531 0.120119 -0.270023 0.531448 -0.119409 -0.062500 1 0 0 0 0 0 3 638341
-0.001730 -0.000531 0.120119 -0.270009 0.531465 -0.119416 -0.062500 1 0 0 0 0 0 3 639341
-0.001735 -0.000513 0.120109 -0.195206 0.275937 0.026391 -0.062500 1 0 0 0 0 0 3 640341
-0.001738 -0.000504 0.120105 -0.219398 0.362103 -0.044758 -0.062500 1 0 0 0 0 0 3 641339
-0.001739 -0.000500 0.120104 -0.238183 0.426352 -0.081689 -0.062500 1 0 0 0 0 0 3 642328
-0.001740 -0.000497 0.120104 -0.248438 0.460504 -0.095748 -0.062500 1 0 0 0 0 0 3 643341
-0.001741 -0.000496 0.120104 -0.253723 0.477760 -0.100759 -0.062500 1 0 0 0 0 0 3 644342
-0.001741 -0.000496 0.120103 -0.256400 0.486410 -0.102509 -0.062500 1 0 0 0 0 0 3 645340
-0.001741 -0.000495 0.120103 -0.257750 0.490715 -0.103124 -0.062500 1 0 0 0 0 0 3 646341
-0.001741 -0.000495 0.120103 -0.258431 0.492877 -0.103328 -0.062500 1 0 0 0 0 0 3 647342
-0.001741 -0.000495 0.120103 -0.258773 0.493958 -0.103411 -0.062500 1 0 0 0 0 0 3 648342
-0.001741 -0.000495 0.120103 -0.258948 0.494495 -0.103425 -0.062500 1 0 0 0 0 0 3 649311
-0.001741 -0.000495 0.120103 -0.259032 0.494767 -0.103446 -0.062500 1 0 0 0 0 0 3 650340
-0.001741 -0.000495 0.120103 -0.259076 0.494910 -0.103441 -0.062500 1 0 0 0 0 0 3 651342
-0.001741 -0.000495 0.120103 -0.259092 0.494964 -0.103447 -0.062500 1 0 0 0 0 0 3 652341
-0.001741 -0.000495 0.120103 -0.259103 0.495001 -0.103448 -0.062500 1 0 0 0 0 0 3 653327
-0.001741 -0.000495 0.120103 -0.259119 0.495018 -0.103449 -0.062500 1 0 0 0 0 0 3 654334
-0.001741 -0.000495 0.120103 -0.259113 0.495027 -0.103442 -0.062500 1 0 0 0 0 0 3 655326
-0.001741 -0.000495 0.120103 -0.259112 0.495028 -0.103441 -0.062500 1 0 0 0 0 0 3 656334
-0.001741 -0.000495 0.120103 -0.259123 0.495030 -0.103454 -0.062500 1 0 0 0 0 0 3 657325
-0.001741 -0.000495 0.120103 -0.259116 0.495039 -0.103449 -0.062500 1 0 0 0 0 0 3 658333
-0.001741 -0.000495 0.120103 -0.259112 0.495028 -0.103442 -0.062500 1 0 0 0 0 0 3 659325
-0.001741 -0.000495 0.120103 -0.259115 0.495039 -0.103448 -0.062500 1 0 0 0 0 0 3 660334
-0.001746 -0.000477 0.120093 -0.184375 0.239661 0.042490 -0.062500 1 0 0 0 0 0 3 661325
-0.001749 -0.000468 0.120089 -0.208523 0.325755 -0.028730 -0.062500 1 0 0 0 0 0 3 662335
-0.001750 -0.000463 0.120088 -0.227310 0.389950 -0.065692 -0.062500 1 0 0 0 0 0 3 663325
-0.001751 -0.000461 0.120088 -0.237556 0.424104 -0.079769 -0.062500 1 0 0 0 0 0 3 664335
-0.001751 -0.000460 0.120088 -0.242842 0.441366 -0.084777 -0.062500 1 0 0 0 0 0 3 665343
-0.001752 -0.000459 0.120087 -0.245515 0.450002 -0.086523 -0.062500 1 0 0 0 0 0 3 666326
-0.001752 -0.000459 0.120087 -0.246868 0.454317 -0.087146 -0.062500 1 0 0 0 0 0 3 667338
-0.001752 -0.000459 0.120087 -0.247558 0.456470 -0.087359 -0.062500 1 0 0 0 0 0 3 668347
-0.001752 -0.000459 0.120087 -0.247889 0.457548 -0.087430 -0.062500 1 0 0 0 0 0 3 669343
-0.001752 -0.000459 0.120087 -0.248066 0.458095 -0.087450 -0.062500 1 0 0 0 0 0 3 670331
-0.001752 -0.000459 0.120087 -0.248147 0.458357 -0.087465 -0.062500 1 0 0 0 0 0 3 671325
-0.001752 -0.000459 0.120087 -0.248190 0.458498 -0.087459 -0.062500 1 0 0 0 0 0 3 672346
-0.001752 -0.000459 0.120087 -0.248210 0.458564 -0.087472 -0.062500 1 0 0 0 0 0 3 673343
-0.001757 -0.000440 0.120077 -0.173512 0.203345 0.058595 -0.062500 1 0 0 0 0 0 3 674346
-0.001760 -0.000431 0.120073 -0.197654 0.289398 -0.012690 -0.062500 1 0 0 0 0 0 3 675343
-0.001761 -0.000427 0.120072 -0.216425 0.353579 -0.049688 -0.062500 1 0 0 0 0 0 3 676339
-0.001762 -0.000425 0.120072 -0.226677 0.387721 -0.063757 -0.062500 1 0 0 0 0 0 3 677340
-0.001762 -0.000423 0.120072 -0.231958 0.404965 -0.068785 -0.062500 1 0 0 0 0 0 3 678342
-0.001762 -0.000423 0.120072 -0.234645 0.413610 -0.070537 -0.062500 1 0 0 0 0 0 3 679341
-0.001763 -0.000423 0.120071 -0.235988 0.417922 -0.071150 -0.062500 1 0 0 0 0 0 3 680341
-0.001763 -0.000422 0.120071 -0.236668 0.420083 -0.071355 -0.062500 1 0 0 0 0 0 3 681339
-0.001763 -0.000422 0.120071 -0.237009 0.421164 -0.071439 -0.062500 1 0 0 0 0 0 3 682333
-0.001763 -0.000422 0.120071 -0.237173 0.421697 -0.071461 -0.062500 1 0 0 0 0 0 3 683345
-0.001763 -0.000422 0.120071 -0.237267 0.421972 -0.071476 -0.062500 1 0 0 0 0 0 3 684345
-0.001768 -0.000404 0.120061 -0.162647 0.166993 0.074728 -0.062500 1 0 0 0 0 0 3 685345
-0.001771 -0.000395 0.120057 -0.186782 0.253031 0.003359 -0.062500 1 0 0 0 0 0 3 686339
-0.001772 -0.000390 0.120056 -0.205558 0.317193 -0.033657 -0.062500 1 0 0 0 0 0 3 687345
-0.001773 -0.000388 0.120056 -0.215793 0.351349 -0.047757 -0.062500 1 0 0 0 0 0 3 688340
-0.001773 -0.000387 0.120056 -0.221082 0.368590 -0.052769 -0.062500 1 0 0 0 0 0 3 689340
-0.001773 -0.000386 0.120055 -0.223757 0.377230 -0.054530 -0.062500 1 0 0 0 0 0 3 690339
-0.001773 -0.000386 0.120055 -0.225113 0.381554 -0.055145 -0.062500 1 0 0 0 0 0 3 691342
-0.001773 -0.000386 0.120055 -0.225803 0.383707 -0.055359 -0.062500 1 0 0 0 0 0 3 692337
-0.001773 -0.000386 0.120055 -0.226134 0.384784 -0.055431 -0.062500 1 0 0 0 0 0 3 693309
-0.001774 -0.000386 0.120055 -0.226296 0.385317 -0.055451 -0.062500 1 0 0 0 0 0 3 694340
-0.001774 -0.000386 0.120055 -0.226390 0.385591 -0.055467 -0.062500 1 0 0 0 0 0 3 695341
-0.001774 -0.000386 0.120055 -0.226434 0.385733 -0.055462 -0.062500 1 0 0 0 0 0 3 696341
-0.001774 -0.000386 0.120055 -0.226454 0.385800 -0.055475 -0.062500 1 0 0 0 0 0 3 697338
-0.001779 -0.000368 0.120045 -0.151859 0.130855 0.090860 -0.062500 1 0 0 0 0 0 3 698339
-0.001782 -0.000359 0.120041 -0.175945 0.216771 0.019433 -0.062500 1 0 0 0 0 0 3 699338
-0.001783 -0.000354 0.120040 -0.194695 0.280891 -0.017625 -0.062500 1 0 0 0 0 0 3 700340
-0.001784 -0.000352 0.120040 -0.204937 0.315002 -0.031731 -0.062500 1 0 0 0 0 0 3 701338
-0.001784 -0.000351 0.120040 -0.210213 0.332231 -0.036758 -0.062500 1 0 0 0 0 0 3 702340
-0.001784 -0.000350 0.120039 -0.212889 0.340878 -0.038512 -0.062500 1 0 0 0 0 0 3 703327
-0.001784 -0.000350 0.120039 -0.214242 0.345190 -0.039121 -0.062500 1 0 0 0 0 0 3 704338
-0.001784 -0.000350 0.120039 -0.214931 0.347342 -0.039335 -0.062500 1 0 0 0 0 0 3 705339
-0.001784 -0.000350 0.120039 -0.215262 0.348418 -0.039408 -0.062500 1 0 0 0 0 0 3 706341
-0.001784 -0.000350 0.120039 -0.215427 0.348962 -0.039435 -0.062500 1 0 0 0 0 0 3 707328
-0.001784 -0.000350 0.120039 -0.215521 0.349238 -0.039452 -0.062500 1 0 0 0 0 0 3 708332
-0.001784 -0.000350 0.120039 -0.215563 0.349369 -0.039440 -0.062500 1 0 0 0 0 0 3 709338
-0.001784 -0.000350 0.120039 -0.215582 0.349433 -0.039452 -0.062500 1 0 0 0 0 0 3 710339
-0.001784 -0.000350 0.120039 -0.215606 0.349474 -0.039447 -0.062500 1 0 0 0 0 0 3 711341
-0.001784 -0.000350 0.120039 -0.215596 0.349474 -0.039453 -0.062500 1 0 0 0 0 0 3 712339
-0.001784 -0.000350 0.120039 -0.215602 0.349496 -0.039447 -0.062500 1 0 0 0 0 0 3 713340
-0.001784 -0.000350 0.120039 -0.215602 0.349498 -0.039446 -0.062500 1 0 0 0 0 0 3 714339
-0.001784 -0.000350 0.120039 -0.215605 0.349510 -0.039453 -0.062500 1 0 0 0 0 0 3 715343
-0.001784 -0.000350 0.120039 -0.215602 0.349500 -0.039447 -0.062500 1 0 0 0 0 0 3 716310
-0.001784 -0.000350 0.120039 -0.215601 0.349498 -0.039446 -0.062500 1 0 0 0 0 0 3 717338
-0.001784 -0.000350 0.120039 -0.215613 0.349501 -0.039460 -0.062500 1 0 0 0 0 0 3 718328
-0.001784 -0.000350 0.120039 -0.215615 0.349501 -0.039441 -0.062500 1 0 0 0 0 0 3 719324
-0.001784 -0.000350 0.120039 -0.215607 0.349510 -0.039452 -0.062500 1 0 0 0 0 0 3 720325
-0.001784 -0.000350 0.120039 -0.215603 0.349499 -0.039447 -0.062500 1 0 0 0 0 0 3 721334
-0.001790 -0.000331 0.120029 -0.141032 0.094660 0.107007 -0.062500 1 0 0 0 0 0 3 722323
-0.001792 -0.000322 0.120025 -0.165101 0.180498 0.035513 -0.062500 1 0 0 0 0 0 3 723333
-0.001794 -0.000318 0.120024 -0.183837 0.244571 -0.001574 -0.062500 1 0 0 0 0 0 3 724323
-0.001795 -0.000315 0.120024 -0.194072 0.278664 -0.015698 -0.062500 1 0 0 0 0 0 3 725332
-0.001795 -0.000314 0.120023 -0.199350 0.295897 -0.020722 -0.062500 1 0 0 0 0 0 3 726322
-0.001795 -0.000314 0.120023 -0.202023 0.304531 -0.022471 -0.062500 1 0 0 0 0 0 3 727332
-0.001795 -0.000313 0.120023 -0.203378 0.308852 -0.023089 -0.062500 1 0 0 0 0 0 3 728323
-0.001795 -0.000313 0.120023 -0.204067 0.311004 -0.023305 -0.062500 1 0 0 0 0 0 3 729333
-0.001795 -0.000313 0.120023 -0.204398 0.312081 -0.023379 -0.062500 1 0 0 0 0 0 3 730322
-0.001795 -0.000313 0.120023 -0.204560 0.312613 -0.023399 -0.062500 1 0 0 0 0 0 3 731347
-0.001795 -0.000313 0.120023 -0.204654 0.312887 -0.023415 -0.062500 1 0 0 0 0 0 3 732330
-0.001795 -0.000313 0.120023 -0.204698 0.313030 -0.023410 -0.062500 1 0 0 0 0 0 3 733344
-0.001795 -0.000313 0.120023 -0.204715 0.313084 -0.023417 -0.062500 1 0 0 0 0 0 3 734334
-0.001795 -0.000313 0.120023 -0.204738 0.313124 -0.023411 -0.062500 1 0 0 0 0 0 3 735332
-0.001795 -0.000313 0.120023 -0.204744 0.313138 -0.023417 -0.062500 1 0 0 0 0 0 3 736328
-0.001795 -0.000313 0.120023 -0.204740 0.313159 -0.023417 -0.062500 1 0 0 0 0 0 3 737322
-0.001801 -0.000295 0.120013 -0.130212 0.058447 0.123172 -0.062500 1 0 0 0 0 0 3 738337
-0.001803 -0.000286 0.120009 -0.154249 0.144226 0.051609 -0.062500 1 0 0 0 0 0 3 739324
-0.001805 -0.000281 0.120008 -0.172983 0.208266 0.014491 -0.062500 1 0 0 0 0 0 3 740343
-0.001805 -0.000279 0.120008 -0.183214 0.242343 0.000349 -0.062500 1 0 0 0 0 0 3 741339
-0.001806 -0.000278 0.120007 -0.188478 0.259566 -0.004671 -0.062500 1 0 0 0 0 0 3 742340
-0.001806 -0.000277 0.120007 -0.191171 0.268202 -0.006431 -0.062500 1 0 0 0 0 0 3 743339
-0.001806 -0.000277 0.120007 -0.192517 0.272519 -0.007039 -0.062500 1 0 0 0 0 0 3 744338
-0.001806 -0.000277 0.120007 -0.193193 0.274666 -0.007261 -0.062500 1 0 0 0 0 0 3 745338
-0.001806 -0.000277 0.120007 -0.193534 0.275745 -0.007329 -0.062500 1 0 0 0 0 0 3 746308
-0.001806 -0.000277 0.120007 -0.193712 0.276292 -0.007350 -0.062500 1 0 0 0 0 0 3 747340
-0.001806 -0.000277 0.120007 -0.193793 0.276553 -0.007365 -0.062500 1 0 0 0 0 0 3 748346
-0.001806 -0.000277 0.120007 -0.193848 0.276697 -0.007374 -0.062500 1 0 0 0 0 0 3 749336
-0.001806 -0.000277 0.120007 -0.193858 0.276760 -0.007375 -0.062500 1 0 0 0 0 0 3 750342
-0.001806 -0.000277 0.120007 -0.193865 0.276786 -0.007369 -0.062500 1 0 0 0 0 0 3 751339
-0.001806 -0.000277 0.120007 -0.193872 0.276810 -0.007361 -0.062500 1 0 0 0 0 0 3 752333
-0.001806 -0.000277 0.120007 -0.193876 0.276824 -0.007367 -0.062500 1 0 0 0 0 0 3 753337
-0.001811 -0.000259 0.119997 -0.119398 0.022259 0.139345 -0.062500 1 0 0 0 0 0 3 754335
-0.001814 -0.000250 0.119993 -0.143420 0.107963 0.067716 -0.062500 1 0 0 0 0 0 3 755340
-0.001816 -0.000245 0.119992 -0.162123 0.171971 0.030563 -0.062500 1 0 0 0 0 0 3 756338
-0.001816 -0.000243 0.119992 -0.172359 0.206036 0.016428 -0.062500 1 0 0 0 0 0 3 757340
-0.001817 -0.000242 0.119991 -0.177633 0.223254 0.011389 -0.062500 1 0 0 0 0 0 3 758337
-0.001817 -0.000241 0.119991 -0.180307 0.231893 0.009622 -0.062500 1 0 0 0 0 0 3 759339
-0.001817 -0.000241 0.119991 -0.181658 0.236200 0.009025 -0.062500 1 0 0 0 0 0 3 760336
-0.001817 -0.000241 0.119991 -0.182338 0.238358 0.008797 -0.062500 1 0 0 0 0 0 3 761339
-0.001817 -0.000241 0.119991 -0.182679 0.239438 0.008727 -0.062500 1 0 0 0 0 0 3 762338
-0.001817 -0.000241 0.119991 -0.182842 0.239970 0.008706 -0.062500 1 0 0 0 0 0 3 763339
-0.001817 -0.000241 0.119991 -0.182948 0.240247 0.008697 -0.062500 1 0 0 0 0 0 3 764337
-0.001817 -0.000241 0.119991 -0.182975 0.240364 0.008689 -0.062500 1 0 0 0 0 0 3 765339
-0.001817 -0.000241 0.119991 -0.183009 0.240441 0.008695 -0.062500 1 0 0 0 0 0 3 766336
-0.001817 -0.000241 0.119991 -0.183011 0.240477 0.008689 -0.062500 1 0 0 0 0 0 3 767339
-0.001817 -0.000241 0.119991 -0.183017 0.240503 0.008695 -0.062500 1 0 0 0 0 0 3 768336
-0.001817 -0.000241 0.119991 -0.183018 0.240505 0.008696 -0.062500 1 0 0 0 0 0 3 769337
-0.001817 -0.000241 0.119991 -0.183021 0.240516 0.008689 -0.062500 1 0 0 0 0 0 3 770337
-0.001817 -0.000241 0.119991 -0.183029 0.240509 0.008681 -0.062500 1 0 0 0 0 0 3 771339
-0.001817 -0.000241 0.119991 -0.183019 0.240505 0.008694 -0.062500 1 0 0 0 0 0 3 772325
-0.001817 -0.000241 0.119991 -0.183021 0.240516 0.008688 -0.062500 1 0 0 0 0 0 3 773334
-0.001817 -0.000241 0.119991 -0.183018 0.240505 0.008695 -0.062500 1 0 0 0 0 0 3 774341
-0.001817 -0.000241 0.119991 -0.183020 0.240516 0.008689 -0.062500 1 0 0 0 0 0 3 775338
-0.001817 -0.000241 0.119991 -0.183021 0.240517 0.008688 -0.062500 1 0 0 0 0 0 3 776336
-0.001817 -0.000241 0.119991 -0.183017 0.240506 0.008695 -0.062500 1 0 0 0 0 0 3 777336
-0.001817 -0.000241 0.119991 -0.183020 0.240516 0.008689 -0.062500 1 0 0 0 0 0 3 778337
-0.001817 -0.000241 0.119991 -0.183028 0.240508 0.008681 -0.062500 1 0 0 0 0 0 3 779307
-0.001817 -0.000241 0.119991 -0.183030 0.240507 0.008700 -0.062500 1 0 0 0 0 0 3 780306
-0.001817 -0.000241 0.119991 -0.183022 0.240516 0.008689 -0.062500 1 0 0 0 0 0 3 781336
-0.001817 -0.000241 0.119991 -0.183021 0.240517 0.008688 -0.062500 1 0 0 0 0 0 3 782338
-0.001817 -0.000241 0.119991 -0.183017 0.240506 0.008695 -0.062500 1 0 0 0 0 0 3 783338
-0.001817 -0.000241 0.119991 -0.183020 0.240516 0.008689 -0.062500 1 0 0 0 0 0 3 784323
-0.001817 -0.000241 0.119991 -0.183020 0.240517 0.008688 -0.062500 1 0 0 0 0 0 3 785332
-0.001817 -0.000241 0.119991 -0.183029 0.240509 0.008701 -0.062500 1 0 0 0 0 0 3 786322
-0.001817 -0.000241 0.119991 -0.183030 0.240508 0.008683 -0.062500 1 0 0 0 0 0 3 787337
-0.001822 -0.000222 0.119981 -0.108590 -0.013913 0.155529 -0.062500 1 0 0 0 0 0 3 788346
-0.001825 -0.000213 0.119977 -0.132589 0.071724 0.083843 -0.062500 1 0 0 0 0 0 3 789334
-0.001826 -0.000209 0.119976 -0.151279 0.135697 0.046655 -0.062500 1 0 0 0 0 0 3 790345
-0.001827 -0.000206 0.119975 -0.161510 0.169745 0.032501 -0.062500 1 0 0 0 0 0 3 791336
-0.001827 -0.000205 0.119975 -0.166770 0.186953 0.027466 -0.062500 1 0 0 0 0 0 3 792345
-0.001828 -0.000205 0.119975 -0.169453 0.195591 0.025703 -0.062500 1 0 0 0 0 0 3 793336
-0.001828 -0.000204 0.119975 -0.170817 0.199899 0.025091 -0.062500 1 0 0 0 0 0 3 794345
-0.001828 -0.000204 0.119975 -0.171486 0.202054 0.024873 -0.062500 1 0 0 0 0 0 3 795322
-0.001828 -0.000204 0.119975 -0.171826 0.203132 0.024804 -0.062500 1 0 0 0 0 0 3 796332
-0.001828 -0.000204 0.119975 -0.171992 0.203676 0.024776 -0.062500 1 0 0 0 0 0 3 797321
-0.001828 -0.000204 0.119975 -0.172095 0.203943 0.024773 -0.062500 1 0 0 0 0 0 3 798329
-0.001828 -0.000204 0.119975 -0.172138 0.204073 0.024766 -0.062500 1 0 0 0 0 0 3 799324
-0.001828 -0.000204 0.119975 -0.172149 0.204146 0.024758 -0.062500 1 0 0 0 0 0 3 800311
-0.001828 -0.000204 0.119975 -0.172157 0.204173 0.024764 -0.062500 1 0 0 0 0 0 3 801342
-0.001828 -0.000204 0.119975 -0.172164 0.204197 0.024771 -0.062500 1 0 0 0 0 0 3 802331
-0.001828 -0.000204 0.119975 -0.172168 0.204211 0.024765 -0.062500 1 0 0 0 0 0 3 803336
-0.001828 -0.000204 0.119975 -0.172168 0.204212 0.024765 -0.062500 1 0 0 0 0 0 3 804337
-0.001828 -0.000204 0.119975 -0.172176 0.204203 0.024758 -0.062500 1 0 0 0 0 0 3 805320
-0.001828 -0.000204 0.119975 -0.172169 0.204211 0.024764 -0.062500 1 0 0 0 0 0 3 806324
-0.001828 -0.000204 0.119975 -0.172168 0.204212 0.024764 -0.062500 1 0 0 0 0 0 3 807337
-0.001828 -0.000204 0.119975 -0.172168 0.204212 0.024764 -0.062500 1 0 0 0 0 0 3 808327
-0.001828 -0.000204 0.119975 -0.172167 0.204212 0.024764 -0.062500 1 0 0 0 0 0 3 809334
-0.001828 -0.000204 0.119975 -0.172167 0.204212 0.024764 -0.062500 1 0 0 0 0 0 3 810324
-0.001828 -0.000204 0.119975 -0.172167 0.204211 0.024764 -0.062500 1 0 0 0 0 0 3 811335
-0.001828 -0.000204 0.119975 -0.172167 0.204211 0.024764 -0.062500 1 0 0 0 0 0 3 812335
-0.001828 -0.000204 0.119975 -0.172167 0.204211 0.024765 -0.062500 1 0 0 0 0 0 3 813335
-0.001828 -0.000204 0.119975 -0.172179 0.204214 0.024771 -0.062500 1 0 0 0 0 0 3 814335
-0.001828 -0.000204 0.119975 -0.172177 0.204203 0.024759 -0.062500 1 0 0 0 0 0 3 815337
-0.001828 -0.000204 0.119975 -0.172168 0.204210 0.024764 -0.062500 1 0 0 0 0 0 3 816321
-0.001828 -0.000204 0.119975 -0.172167 0.204211 0.024765 -0.062500 1 0 0 0 0 0 3 817338
-0.001828 -0.000204 0.119975 -0.172170 0.204223 0.024758 -0.062500 1 0 0 0 0 0 3 818340
-0.001828 -0.000204 0.119975 -0.172167 0.204213 0.024764 -0.062500 1 0 0 0 0 0 3 819341
-0.001828 -0.000204 0.119975 -0.172167 0.204212 0.024764 -0.062500 1 0 0 0 0 0 3 820325
-0.001828 -0.000204 0.119975 -0.172179 0.204215 0.024771 -0.062500 1 0 0 0 0 0 3 821306
-0.001828 -0.000204 0.119975 -0.172168 0.204212 0.024765 -0.062500 1 0 0 0 0 0 3 822307
-0.001828 -0.000204 0.119975 -0.172175 0.204203 0.024758 -0.062500 1 0 0 0 0 0 3 823308
-0.001828 -0.000204 0.119975 -0.172168 0.204210 0.024764 -0.062500 1 0 0 0 0 0 3 824337
-0.001828 -0.000204 0.119975 -0.172167 0.204211 0.024764 -0.062500 1 0 0 0 0 0 3 825305
-0.001828 -0.000204 0.119975 -0.172167 0.204211 0.024764 -0.062500 1 0 0 0 0 0 3 826336
-0.001828 -0.000204 0.119975 -0.172167 0.204211 0.024765 -0.062500 1 0 0 0 0 0 3 827349
-0.001828 -0.000204 0.119975 -0.172179 0.204214 0.024771 -0.062500 1 0 0 0 0 0 3 828346
-0.001828 -0.000204 0.119975 -0.172172 0.204223 0.024759 -0.062500 1 0 0 0 0 0 3 829343
-0.001828 -0.000204 0.119975 -0.172168 0.204213 0.024764 -0.062500 1 0 0 0 0 0 3 830344
-0.001828 -0.000204 0.119975 -0.172175 0.204203 0.024758 -0.062500 1 0 0 0 0 0 3 831346
-0.001828 -0.000204 0.119975 -0.172168 0.204211 0.024764 -0.062500 1 0 0 0 0 0 3 832335
-0.001828 -0.000204 0.119975 -0.172167 0.204211 0.024764 -0.062500 1 0 0 0 0 0 3 833344
-0.001828 -0.000204 0.119975 -0.172167 0.204211 0.024764 -0.062500 1 0 0 0 0 0 3 834342
-0.001828 -0.000204 0.119975 -0.172179 0.204214 0.024771 -0.062500 1 0 0 0 0 0 3 835343
-0.001828 -0.000204 0.119975 -0.172168 0.204212 0.024765 -0.062500 1 0 0 0 0 0 3 836326
-0.001828 -0.000204 0.119975 -0.172167 0.204212 0.024765 -0.062500 1 0 0 0 0 0 3 837344
-0.001828 -0.000204 0.119975 -0.172167 0.204211 0.024765 -0.062500 1 0 0 0 0 0 3 838344
-0.001828 -0.000204 0.119975 -0.172175 0.204202 0.024758 -0.062500 1 0 0 0 0 0 3 839343
-0.001828 -0.000204 0.119975 -0.172168 0.204210 0.024764 -0.062500 1 0 0 0 0 0 3 840325
-0.001828 -0.000204 0.119975 -0.172170 0.204223 0.024758 -0.062500 1 0 0 0 0 0 3 841337
-0.001828 -0.000204 0.119975 -0.172179 0.204216 0.024770 -0.062500 1 0 0 0 0 0 3 842347
-0.001828 -0.000204 0.119975 -0.172169 0.204212 0.024765 -0.062500 1 0 0 0 0 0 3 843415
-0.001828 -0.000204 0.119975 -0.172167 0.204212 0.024765 -0.062500 1 0 0 0 0 0 3 844403
-0.001828 -0.000204 0.119975 -0.172167 0.204212 0.024765 -0.062500 1 0 0 0 0 0 3 845380
-0.001828 -0.000204 0.119975 -0.172167 0.204212 0.024765 -0.062500 1 0 0 0 0 0 3 846378
-0.001828 -0.000204 0.119975 -0.172175 0.204203 0.024758 -0.062500 1 0 0 0 0 0 3 847402
-0.001828 -0.000204 0.119975 -0.172168 0.204210 0.024764 -0.062500 1 0 0 0 0 0 3 848424
-0.001828 -0.000204 0.119975 -0.172179 0.204214 0.024771 -0.062500 1 0 0 0 0 0 3 849412
-0.001828 -0.000204 0.119975 -0.172168 0.204211 0.024765 -0.062500 1 0 0 0 0 0 3 850377
-0.001828 -0.000204 0.119975 -0.172171 0.204223 0.024758 -0.062500 1 0 0 0 0 0 3 851379
-0.001828 -0.000204 0.119975 -0.172167 0.204213 0.024764 -0.062500 1 0 0 0 0 0 3 852380
-0.001828 -0.000204 0.119975 -0.172167 0.204212 0.024764 -0.062500 1 0 0 0 0 0 3 853407
-0.001828 -0.000204 0.119975 -0.172167 0.204212 0.024765 -0.062500 1 0 0 0 0 0 3 854385
-0.001815 -0.000191 0.119986 -0.350916 0.013177 -0.125816 -0.062500 1 0 0 0 0 0 3 855406
-0.001809 -0.000184 0.119990 -0.291986 0.077116 -0.052200 -0.062500 1 0 0 0 0 0 3 856404
-0.001805 -0.000180 0.119991 -0.247053 0.125155 -0.014087 -0.062500 1 0 0 0 0 0 3 857400
-0.001804 -0.000179 0.119991 -0.222813 0.150821 0.000389 -0.062500 1 0 0 0 0 0 3 858385
-0.001803 -0.000178 0.119992 -0.210450 0.163817 0.005545 -0.062500 1 0 0 0 0 0 3 859401
-0.001802 -0.000177 0.119992 -0.204215 0.170344 0.007339 -0.062500 1 0 0 0 0 0 3 860404
-0.001802 -0.000177 0.119992 -0.201087 0.173611 0.007953 -0.062500 1 0 0 0 0 0 3 861401
-0.001802 -0.000177 0.119992 -0.199517 0.175250 0.008190 -0.062500 1 0 0 0 0 0 3 862405
-0.001802 -0.000177 0.119992 -0.198734 0.176059 0.008254 -0.062500 1 0 0 0 0 0 3 863403
-0.001802 -0.000177 0.119992 -0.198332 0.176466 0.008282 -0.062500 1 0 0 0 0 0 3 864386
-0.001802 -0.000177 0.119992 -0.198135 0.176670 0.008288 -0.062500 1 0 0 0 0 0 3 865401
-0.001802 -0.000177 0.119992 -0.198037 0.176789 0.008298 -0.062500 1 0 0 0 0 0 3 866384
-0.001802 -0.000177 0.119992 -0.197987 0.176829 0.008300 -0.062500 1 0 0 0 0 0 3 867329
-0.001802 -0.000177 0.119992 -0.197967 0.176847 0.008294 -0.062500 1 0 0 0 0 0 3 868319
-0.001802 -0.000177 0.119992 -0.197950 0.176865 0.008287 -0.062500 1 0 0 0 0 0 3 869319
-0.001802 -0.000177 0.119992 -0.197952 0.176878 0.008299 -0.062500 1 0 0 0 0 0 3 870326
-0.001802 -0.000177 0.119992 -0.197941 0.176876 0.008294 -0.062500 1 0 0 0 0 0 3 871328
-0.001802 -0.000177 0.119992 -0.197940 0.176876 0.008293 -0.062500 1 0 0 0 0 0 3 872319
-0.001802 -0.000177 0.119992 -0.197932 0.176885 0.008300 -0.062500 1 0 0 0 0 0 3 873328
-0.001802 -0.000177 0.119992 -0.197939 0.176877 0.008294 -0.062500 1 0 0 0 0 0 3 874318
-0.001802 -0.000177 0.119992 -0.197939 0.176876 0.008293 -0.062500 1 0 0 0 0 0 3 875383
-0.001802 -0.000177 0.119992 -0.197943 0.176887 0.008307 -0.062500 1 0 0 0 0 0 3 876337
-0.001802 -0.000177 0.119992 -0.197940 0.176877 0.008295 -0.062500 1 0 0 0 0 0 3 877330
-0.001789 -0.000163 0.120002 -0.376782 -0.014254 -0.142155 -0.062500 1 0 0 0 0 0 3 878343
-0.001788 -0.000138 0.119996 -0.243390 -0.204520 0.078459 -0.062500 1 0 0 0 0 0 3 879327
-0.001788 -0.000126 0.119993 -0.222426 -0.070916 0.044762 -0.062500 1 0 0 0 0 0 3 880315
-0.001787 -0.000119 0.119992 -0.216879 0.018672 0.021976 -0.062500 1 0 0 0 0 0 3 881325
-0.001787 -0.000116 0.119992 -0.214726 0.065717 0.012947 -0.062500 1 0 0 0 0 0 3 882329
-0.001787 -0.000115 0.119992 -0.213763 0.089474 0.009696 -0.062500 1 0 0 0 0 0 3 883320
-0.001787 -0.000114 0.119992 -0.213303 0.101366 0.008556 -0.062500 1 0 0 0 0 0 3 884328
-0.001787 -0.000114 0.119992 -0.213081 0.107309 0.008151 -0.062500 1 0 0 0 0 0 3 885323
-0.001787 -0.000113 0.119992 -0.212977 0.110275 0.008018 -0.062500 1 0 0 0 0 0 3 886322
-0.001787 -0.000113 0.119992 -0.212919 0.111772 0.007970 -0.062500 1 0 0 0 0 0 3 887322
-0.001787 -0.000113 0.119992 -0.212893 0.112502 0.007948 -0.062500 1 0 0 0 0 0 3 888320
-0.001787 -0.000113 0.119992 -0.212887 0.112882 0.007947 -0.062500 1 0 0 0 0 0 3 889324
-0.001787 -0.000113 0.119992 -0.212872 0.113071 0.007941 -0.062500 1 0 0 0 0 0 3 890321
-0.001787 -0.000113 0.119992 -0.212876 0.113168 0.007954 -0.062500 1 0 0 0 0 0 3 891324
-0.001787 -0.000113 0.119992 -0.212875 0.113205 0.007949 -0.062500 1 0 0 0 0 0 3 892327
-0.001787 -0.000113 0.119992 -0.212874 0.113239 0.007942 -0.062500 1 0 0 0 0 0 3 893327
-0.001787 -0.000113 0.119992 -0.212874 0.113242 0.007941 -0.062500 1 0 0 0 0 0 3 894325
-0.001787 -0.000113 0.119992 -0.212874 0.113241 0.007941 -0.062500 1 0 0 0 0 0 3 895325
-0.001787 -0.000113 0.119992 -0.212866 0.113249 0.007948 -0.062500 1 0 0 0 0 0 3 896323
-0.001787 -0.000113 0.119992 -0.212877 0.113252 0.007935 -0.062500 1 0 0 0 0 0 3 897323
-0.001787 -0.000113 0.119992 -0.212866 0.113250 0.007947 -0.062500 1 0 0 0 0 0 3 898322
-0.001787 -0.000113 0.119992 -0.212868 0.113261 0.007941 -0.062500 1 0 0 0 0 0 3 899325
-0.001787 -0.000113 0.119992 -0.212865 0.113251 0.007947 -0.062500 1 0 0 0 0 0 3 900322
-0.001787 -0.000113 0.119992 -0.212876 0.113253 0.007934 -0.062500 1 0 0 0 0 0 3 901322
-0.001787 -0.000113 0.119992 -0.212866 0.113250 0.007946 -0.062500 1 0 0 0 0 0 3 902321
-0.001787 -0.000113 0.119992 -0.212868 0.113261 0.007941 -0.062500 1 0 0 0 0 0 3 903305
-0.001787 -0.000113 0.119992 -0.212877 0.113254 0.007954 -0.062500 1 0 0 0 0 0 3 904322
-0.001787 -0.000113 0.119992 -0.212877 0.113253 0.007935 -0.062500 1 0 0 0 0 0 3 905322
-0.001787 -0.000113 0.119992 -0.212866 0.113250 0.007947 -0.062500 1 0 0 0 0 0 3 906323
-0.001774 -0.000100 0.120003 -0.391797 -0.078003 -0.142320 -0.062500 1 0 0 0 0 0 3 907306
-0.001768 -0.000093 0.120007 -0.332791 -0.013954 -0.068869 -0.062500 1 0 0 0 0 0 3 908325
-0.001765 -0.000089 0.120008 -0.287798 0.034143 -0.030831 -0.062500 1 0 0 0 0 0 3 909305
-0.001763 -0.000088 0.120008 -0.263553 0.059829 -0.016379 -0.062500 1 0 0 0 0 0 3 910305
-0.001762 -0.000087 0.120008 -0.251183 0.072836 -0.011243 -0.062500 1 0 0 0 0 0 3 911306
-0.001762 -0.000086 0.120008 -0.244943 0.079368 -0.009442 -0.062500 1 0 0 0 0 0 3 912321
-0.001762 -0.000086 0.120008 -0.241801 0.082634 -0.008818 -0.062500 1 0 0 0 0 0 3 913304
-0.001761 -0.000086 0.120008 -0.240236 0.084265 -0.008608 -0.062500 1 0 0 0 0 0 3 914320
-0.001761 -0.000086 0.120008 -0.239456 0.085085 -0.008535 -0.062500 1 0 0 0 0 0 3 915325
-0.001761 -0.000086 0.120008 -0.239055 0.085494 -0.008508 -0.062500 1 0 0 0 0 0 3 916314
-0.001761 -0.000086 0.120008 -0.238855 0.085687 -0.008495 -0.062500 1 0 0 0 0 0 3 917324
-0.001761 -0.000086 0.120008 -0.238764 0.085796 -0.008492 -0.062500 1 0 0 0 0 0 3 918324
-0.001761 -0.000086 0.120008 -0.238710 0.085854 -0.008490 -0.062500 1 0 0 0 0 0 3 919305
-0.001761 -0.000086 0.120008 -0.238690 0.085875 -0.008497 -0.062500 1 0 0 0 0 0 3 920320
-0.001761 -0.000086 0.120008 -0.238673 0.085894 -0.008483 -0.062500 1 0 0 0 0 0 3 921320
-0.001761 -0.000086 0.120008 -0.238660 0.085893 -0.008488 -0.062500 1 0 0 0 0 0 3 922322
-0.001761 -0.000086 0.120008 -0.238662 0.085904 -0.008495 -0.062500 1 0 0 0 0 0 3 923322
-0.001761 -0.000086 0.120008 -0.238659 0.085893 -0.008490 -0.062500 1 0 0 0 0 0 3 924322
-0.001761 -0.000086 0.120008 -0.238662 0.085904 -0.008496 -0.062500 1 0 0 0 0 0 3 925320
-0.001761 -0.000086 0.120008 -0.238658 0.085893 -0.008490 -0.062500 1 0 0 0 0 0 3 926322
-0.001761 -0.000086 0.120008 -0.238661 0.085904 -0.008496 -0.062500 1 0 0 0 0 0 3 927322
-0.001761 -0.000086 0.120008 -0.238671 0.085896 -0.008484 -0.062500 1 0 0 0 0 0 3 928313
-0.001761 -0.000086 0.120008 -0.238663 0.085904 -0.008495 -0.062500 1 0 0 0 0 0 3 929320
-0.001761 -0.000086 0.120008 -0.238659 0.085893 -0.008490 -0.062500 1 0 0 0 0 0 3 930311
-0.001761 -0.000086 0.120008 -0.238662 0.085903 -0.008496 -0.062500 1 0 0 0 0 0 3 931320
-0.001761 -0.000086 0.120008 -0.238659 0.085893 -0.008490 -0.062500 1 0 0 0 0 0 3 932309
-0.001749 -0.000072 0.120019 -0.417692 -0.105466 -0.158632 -0.062500 1 0 0 0 0 0 3 933321
-0.001742 -0.000065 0.120023 -0.358628 -0.041356 -0.085229 -0.062500 1 0 0 0 0 0 3 934310
-0.001739 -0.000062 0.120024 -0.313618 0.006773 -0.047238 -0.062500 1 0 0 0 0 0 3 935320
-0.001737 -0.000060 0.120025 -0.289360 0.032461 -0.032799 -0.062500 1 0 0 0 0 0 3 936310
-0.001736 -0.000059 0.120025 -0.276984 0.045472 -0.027653 -0.062500 1 0 0 0 0 0 3 937312
-0.001736 -0.000059 0.120025 -0.270737 0.051995 -0.025867 -0.062500 1 0 0 0 0 0 3 938319
-0.001736 -0.000059 0.120025 -0.267609 0.055276 -0.025247 -0.062500 1 0 0 0 0 0 3 939316
-0.001736 -0.000059 0.120025 -0.266042 0.056896 -0.025032 -0.062500 1 0 0 0 0 0 3 940326
-0.001736 -0.000059 0.120025 -0.265250 0.057713 -0.024946 -0.062500 1 0 0 0 0 0 3 941319
-0.001736 -0.000059 0.120025 -0.264858 0.058124 -0.024930 -0.062500 1 0 0 0 0 0 3 942334
-0.001736 -0.000059 0.120025 -0.264655 0.058338 -0.024919 -0.062500 1 0 0 0 0 0 3 943322
-0.001736 -0.000059 0.120025 -0.264560 0.058438 -0.024909 -0.062500 1 0 0 0 0 0 3 944335
-0.001736 -0.000059 0.120025 -0.264514 0.058487 -0.024914 -0.062500 1 0 0 0 0 0 3 945315
-0.001736 -0.000059 0.120025 -0.264483 0.058504 -0.024907 -0.062500 1 0 0 0 0 0 3 946339
-0.001736 -0.000059 0.120025 -0.264485 0.058516 -0.024913 -0.062500 1 0 0 0 0 0 3 947318
-0.001736 -0.000059 0.120025 -0.264466 0.058522 -0.024913 -0.062500 1 0 0 0 0 0 3 948332
-0.001736 -0.000059 0.120025 -0.264467 0.058534 -0.024920 -0.062500 1 0 0 0 0 0 3 949327
-0.001736 -0.000059 0.120025 -0.264456 0.058532 -0.024907 -0.062500 1 0 0 0 0 0 3 950336
-0.001736 -0.000059 0.120025 -0.264458 0.058544 -0.024913 -0.062500 1 0 0 0 0 0 3 951335
-0.001736 -0.000059 0.120025 -0.264475 0.058527 -0.024907 -0.062500 1 0 0 0 0 0 3 952334
-0.001736 -0.000059 0.120025 -0.264460 0.058543 -0.024912 -0.062500 1 0 0 0 0 0 3 953302
-0.001736 -0.000059 0.120025 -0.264464 0.058524 -0.024913 -0.062500 1 0 0 0 0 0 3 954330
-0.001736 -0.000059 0.120025 -0.264459 0.058543 -0.024913 -0.062500 1 0 0 0 0 0 3 955326
-0.001736 -0.000059 0.120025 -0.264463 0.058524 -0.024913 -0.062500 1 0 0 0 0 0 3 956332
-0.001736 -0.000059 0.120025 -0.264459 0.058543 -0.024913 -0.062500 1 0 0 0 0 0 3 957330
-0.001736 -0.000059 0.120025 -0.264467 0.058536 -0.024900 -0.062500 1 0 0 0 0 0 3 958332
-0.001736 -0.000059 0.120025 -0.264468 0.058535 -0.024918 -0.062500 1 0 0 0 0 0 3 959334
-0.001736 -0.000059 0.120025 -0.264456 0.058532 -0.024907 -0.062500 1 0 0 0 0 0 3 960334
-0.001736 -0.000059 0.120025 -0.264467 0.058535 -0.024919 -0.062500 1 0 0 0 0 0 3 961329
-0.001736 -0.000059 0.120025 -0.264456 0.058532 -0.024907 -0.062500 1 0 0 0 0 0 3 962333
-0.001736 -0.000059 0.120025 -0.264466 0.058535 -0.024919 -0.062500 1 0 0 0 0 0 3 963331
-0.001736 -0.000059 0.120025 -0.264456 0.058532 -0.024907 -0.062500 1 0 0 0 0 0 3 964333
-0.001723 -0.000045 0.120036 -0.443596 -0.132938 -0.174929 -0.062500 1 0 0 0 0 0 3 965330
-0.001716 -0.000038 0.120039 -0.384487 -0.068766 -0.101590 -0.062500 1 0 0 0 0 0 3 966331
-0.001713 -0.000035 0.120041 -0.339448 -0.020620 -0.063627 -0.062500 1 0 0 0 0 0 3 967333
-0.001711 -0.000033 0.120041 -0.315174 0.005068 -0.049199 -0.062500 1 0 0 0 0 0 3 968331
-0.001711 -0.000032 0.120041 -0.302795 0.018095 -0.044068 -0.062500 1 0 0 0 0 0 3 969331
-0.001710 -0.000032 0.120041 -0.296558 0.024624 -0.042281 -0.062500 1 0 0 0 0 0 3 970331
-0.001710 -0.000031 0.120041 -0.293424 0.027883 -0.041650 -0.062500 1 0 0 0 0 0 3 971333
-0.001710 -0.000031 0.120041 -0.291851 0.029522 -0.041435 -0.062500 1 0 0 0 0 0 3 972334
-0.001710 -0.000031 0.120041 -0.291061 0.030353 -0.041355 -0.062500 1 0 0 0 0 0 3 973331
-0.001710 -0.000031 0.120041 -0.290666 0.030754 -0.041334 -0.062500 1 0 0 0 0 0 3 974330
-0.001710 -0.000031 0.120041 -0.290467 0.030947 -0.041322 -0.062500 1 0 0 0 0 0 3 975319
-0.001710 -0.000031 0.120041 -0.290376 0.031056 -0.041319 -0.062500 1 0 0 0 0 0 3 976318
-0.001710 -0.000031 0.120041 -0.290330 0.031106 -0.041324 -0.062500 1 0 0 0 0 0 3 977304
-0.001710 -0.000031 0.120041 -0.290303 0.031135 -0.041325 -0.062500 1 0 0 0 0 0 3 978319
-0.001710 -0.000031 0.120041 -0.290294 0.031145 -0.041318 -0.062500 1 0 0 0 0 0 3 979401
-0.001710 -0.000031 0.120041 -0.290273 0.031151 -0.041317 -0.062500 1 0 0 0 0 0 3 980399
-0.001710 -0.000031 0.120041 -0.290271 0.031152 -0.041316 -0.062500 1 0 0 0 0 0 3 981375
-0.001710 -0.000031 0.120041 -0.290274 0.031163 -0.041323 -0.062500 1 0 0 0 0 0 3 982404
-0.001710 -0.000031 0.120041 -0.290271 0.031153 -0.041317 -0.062500 1 0 0 0 0 0 3 983402
-0.001710 -0.000031 0.120041 -0.290286 0.031166 -0.041317 -0.062500 1 0 0 0 0 0 3 984383
-0.001710 -0.000031 0.120041 -0.290273 0.031153 -0.041316 -0.062500 1 0 0 0 0 0 3 985398
-0.001710 -0.000031 0.120041 -0.290274 0.031163 -0.041323 -0.062500 1 0 0 0 0 0 3 986406
-0.001710 -0.000031 0.120041 -0.290271 0.031153 -0.041317 -0.062500 1 0 0 0 0 0 3 987398
-0.001710 -0.000031 0.120041 -0.290274 0.031163 -0.041323 -0.062500 1 0 0 0 0 0 3 988406
-0.001710 -0.000031 0.120041 -0.290271 0.031153 -0.041317 -0.062500 1 0 0 0 0 0 3 989374
-0.001710 -0.000031 0.120041 -0.290274 0.031163 -0.041323 -0.062500 1 0 0 0 0 0 3 990376
-0.001710 -0.000031 0.120041 -0.290283 0.031156 -0.041311 -0.062500 1 0 0 0 0 0 3 991397
-0.001710 -0.000031 0.120041 -0.290276 0.031164 -0.041322 -0.062500 1 0 0 0 0 0 3 992401
-0.001710 -0.000031 0.120041 -0.290275 0.031165 -0.041324 -0.062500 1 0 0 0 0 0 3 993373
-0.001710 -0.000031 0.120041 -0.290271 0.031153 -0.041317 -0.062500 1 0 0 0 0 0 3 994372
-0.001710 -0.000031 0.120041 -0.290274 0.031164 -0.041323 -0.062500 1 0 0 0 0 0 3 995372
-0.001710 -0.000031 0.120041 -0.290271 0.031153 -0.041317 -0.062500 1 0 0 0 0 0 3 996367
-0.001710 -0.000031 0.120041 -0.290274 0.031164 -0.041323 -0.062500 1 0 0 0 0 0 3 997381
-0.001710 -0.000031 0.120041 -0.290283 0.031156 -0.041311 -0.062500 1 0 0 0 0 0 3 998397
-0.001710 -0.000031 0.120041 -0.290276 0.031164 -0.041322 -0.062500 1 0 0 0 0 0 3 999402
-0.001710 -0.000031 0.120041 -0.290271 0.031153 -0.041317 -0.062500 1 0 0 0 0 0 4 397
-0.001710 -0.000031 0.120041 -0.290274 0.031164 -0.041323 -0.062500 1 0 0 0 0 0 4 1379
-0.001710 -0.000031 0.120041 -0.290271 0.031153 -0.041317 -0.062500 1 0 0 0 0 0 4 2395
-0.001710 -0.000031 0.120041 -0.290274 0.031164 -0.041323 -0.062500 1 0 0 0 0 0 4 3379
-0.001710 -0.000031 0.120041 -0.290271 0.031153 -0.041317 -0.062500 1 0 0 0 0 0 4 4379
-0.001710 -0.000031 0.120041 -0.290286 0.031166 -0.041317 -0.062500 1 0 0 0 0 0 4 5394
-0.001710 -0.000031 0.120041 -0.290273 0.031154 -0.041316 -0.062500 1 0 0 0 0 0 4 6379
-0.001710 -0.000031 0.120041 -0.290274 0.031164 -0.041323 -0.062500 1 0 0 0 0 0 4 7396
-0.001710 -0.000031 0.120041 -0.290271 0.031153 -0.041317 -0.062500 1 0 0 0 0 0 4 8379
-0.001710 -0.000031 0.120041 -0.290274 0.031164 -0.041323 -0.062500 1 0 0 0 0 0 4 9396
-0.001710 -0.000031 0.120041 -0.290271 0.031153 -0.041317 -0.062500 1 0 0 0 0 0 4 10378
-0.001710 -0.000031 0.120041 -0.290274 0.031164 -0.041323 -0.062500 1 0 0 0 0 0 4 11325
-0.001710 -0.000031 0.120041 -0.290283 0.031156 -0.041311 -0.062500 1 0 0 0 0 0 4 12314
-0.001710 -0.000031 0.120041 -0.290275 0.031164 -0.041322 -0.062500 1 0 0 0 0 0 4 13313
-0.001710 -0.000031 0.120041 -0.290271 0.031153 -0.041317 -0.062500 1 0 0 0 0 0 4 14323
-0.001710 -0.000031 0.120041 -0.290274 0.031164 -0.041323 -0.062500 1 0 0 0 0 0 4 15314
-0.001710 -0.000031 0.120041 -0.290271 0.031153 -0.041317 -0.062500 1 0 0 0 0 0 4 16455
-0.001710 -0.000031 0.120041 -0.290274 0.031164 -0.041323 -0.062500 1 0 0 0 0 0 4 17315
-0.001710 -0.000031 0.120041 -0.290271 0.031153 -0.041317 -0.062500 1 0 0 0 0 0 4 18322
-0.001710 -0.000031 0.120041 -0.290274 0.031164 -0.041323 -0.062500 1 0 0 0 0 0 4 19321
-0.001710 -0.000031 0.120041 -0.290283 0.031156 -0.041310 -0.062500 1 0 0 0 0 0 4 20314
-0.001710 -0.000031 0.120041 -0.290275 0.031164 -0.041322 -0.062500 1 0 0 0 0 0 4 21321
-0.001710 -0.000031 0.120041 -0.290271 0.031153 -0.041317 -0.062500 1 0 0 0 0 0 4 22330
-0.001710 -0.000031 0.120041 -0.290274 0.031164 -0.041323 -0.062500 1 0 0 0 0 0 4 23313
-0.001710 -0.000031 0.120041 -0.290271 0.031153 -0.041317 -0.062500 1 0 0 0 0 0 4 24320
-0.001710 -0.000031 0.120041 -0.290274 0.031164 -0.041323 -0.062500 1 0 0 0 0 0 4 25315
-0.001710 -0.000031 0.120041 -0.290270 0.031153 -0.041317 -0.062500 1 0 0 0 0 0 4 26319
-0.001710 -0.000031 0.120041 -0.290286 0.031166 -0.041316 -0.062500 1 0 0 0 0 0 4 27324
-0.001710 -0.000031 0.120041 -0.290284 0.031156 -0.041330 -0.062500 1 0 0 0 0 0 4 28323
-0.001710 -0.000031 0.120041 -0.290273 0.031152 -0.041318 -0.062500 1 0 0 0 0 0 4 29318
-0.001710 -0.000031 0.120041 -0.290271 0.031151 -0.041317 -0.062500 1 0 0 0 0 0 4 30319
-0.001710 -0.000031 0.120041 -0.290274 0.031163 -0.041323 -0.062500 1 0 0 0 0 0 4 31321
-0.001710 -0.000031 0.120041 -0.290271 0.031152 -0.041317 -0.062500 1 0 0 0 0 0 4 32316
-0.001710 -0.000031 0.120041 -0.290286 0.031166 -0.041317 -0.062500 1 0 0 0 0 0 4 33318
-0.001710 -0.000031 0.120041 -0.290276 0.031165 -0.041323 -0.062500 1 0 0 0 0 0 4 34301
-0.001710 -0.000031 0.120041 -0.290272 0.031153 -0.041317 -0.062500 1 0 0 0 0 0 4 35301
-0.001710 -0.000031 0.120041 -0.290275 0.031163 -0.041323 -0.062500 1 0 0 0 0 0 4 36323
-0.001710 -0.000031 0.120041 -0.290271 0.031153 -0.041317 -0.062500 1 0 0 0 0 0 4 37321
-0.001710 -0.000031 0.120041 -0.290274 0.031163 -0.041323 -0.062500 1 0 0 0 0 0 4 38321
-0.001710 -0.000031 0.120041 -0.290271 0.031153 -0.041317 -0.062500 1 0 0 0 0 0 4 39317
-0.001710 -0.000031 0.120041 -0.290286 0.031166 -0.041317 -0.062500 1 0 0 0 0 0 4 40318
-0.001710 -0.000031 0.120041 -0.290273 0.031153 -0.041316 -0.062500 1 0 0 0 0 0 4 41318
-0.001710 -0.000031 0.120041 -0.290275 0.031163 -0.041323 -0.062500 1 0 0 0 0 0 4 42316
-0.001710 -0.000031 0.120041 -0.290271 0.031153 -0.041317 -0.062500 1 0 0 0 0 0 4 43320
-0.001710 -0.000031 0.120041 -0.290274 0.031163 -0.041323 -0.062500 1 0 0 0 0 0 4 44317
-0.001710 -0.000031 0.120041 -0.290271 0.031153 -0.041317 -0.062500 1 0 0 0 0 0 4 45318
-0.001710 -0.000031 0.120041 -0.290274 0.031163 -0.041323 -0.062500 1 0 0 0 0 0 4 46315
-0.001710 -0.000031 0.120041 -0.290283 0.031156 -0.041311 -0.062500 1 0 0 0 0 0 4 47319
-0.001710 -0.000031 0.120041 -0.290276 0.031164 -0.041322 -0.062500 1 0 0 0 0 0 4 48300
-0.001710 -0.000031 0.120041 -0.290272 0.031153 -0.041317 -0.062500 1 0 0 0 0 0 4 49300
-0.001710 -0.000031 0.120041 -0.290274 0.031163 -0.041323 -0.062500 1 0 0 0 0 0 4 50316
-0.001710 -0.000031 0.120041 -0.290271 0.031153 -0.041317 -0.062500 1 0 0 0 0 0 4 51319
-0.001710 -0.000031 0.120041 -0.290274 0.031163 -0.041323 -0.062500 1 0 0 0 0 0 4 52317
-0.001710 -0.000031 0.120041 -0.290271 0.031153 -0.041317 -0.062500 1 0 0 0 0 0 4 53316
-0.001710 -0.000031 0.120041 -0.290286 0.031166 -0.041317 -0.062500 1 0 0 0 0 0 4 54318
-0.001710 -0.000031 0.120041 -0.290273 0.031153 -0.041316 -0.062500 1 0 0 0 0 0 4 55320
-0.001710 -0.000031 0.120041 -0.290275 0.031163 -0.041323 -0.062500 1 0 0 0 0 0 4 56316
-0.001710 -0.000031 0.120041 -0.290271 0.031153 -0.041317 -0.062500 1 0 0 0 0 0 4 57317
-0.001710 -0.000031 0.120041 -0.290274 0.031163 -0.041323 -0.062500 1 0 0 0 0 0 4 58316
-0.001710 -0.000031 0.120041 -0.290271 0.031153 -0.041317 -0.062500 1 0 0 0 0 0 4 59318
-0.001710 -0.000031 0.120041 -0.290274 0.031163 -0.041323 -0.062500 1 0 0 0 0 0 4 60317
-0.001710 -0.000031 0.120041 -0.290283 0.031156 -0.041311 -0.062500 1 0 0 0 0 0 4 61307
-0.001710 -0.000031 0.120041 -0.290276 0.031164 -0.041322 -0.062500 1 0 0 0 0 0 4 62317
-0.001697 -0.000017 0.120052 -0.469502 -0.160424 -0.191200 -0.062500 1 0 0 0 0 0 4 63319
-0.001690 -0.000011 0.120056 -0.410352 -0.096199 -0.117949 -0.062500 1 0 0 0 0 0 4 64317
-0.001687 -0.000007 0.120057 -0.365289 -0.048025 -0.080004 -0.062500 1 0 0 0 0 0 4 65315
-0.001686 -0.000005 0.120057 -0.341002 -0.022324 -0.065592 -0.062500 1 0 0 0 0 0 4 66317
-0.001685 -0.000005 0.120058 -0.328626 -0.009301 -0.060457 -0.062500 1 0 0 0 0 0 4 67317
-0.001684 -0.000004 0.120058 -0.322380 -0.002762 -0.058667 -0.062500 1 0 0 0 0 0 4 68318
-0.001684 -0.000004 0.120058 -0.319247 0.000512 -0.058044 -0.062500 1 0 0 0 0 0 4 69318
-0.001684 -0.000004 0.120058 -0.317679 0.002133 -0.057831 -0.062500 1 0 0 0 0 0 4 70315
-0.001684 -0.000004 0.120058 -0.316877 0.002959 -0.057758 -0.062500 1 0 0 0 0 0 4 71314
-0.001684 -0.000004 0.120058 -0.316492 0.003362 -0.057732 -0.062500 1 0 0 0 0 0 4 72315
-0.001684 -0.000004 0.120058 -0.316294 0.003555 -0.057720 -0.062500 1 0 0 0 0 0 4 73306
-0.001684 -0.000004 0.120058 -0.316196 0.003673 -0.057710 -0.062500 1 0 0 0 0 0 4 74314
-0.001684 -0.000004 0.120058 -0.316149 0.003724 -0.057715 -0.062500 1 0 0 0 0 0 4 75399
-0.001684 -0.000004 0.120058 -0.316130 0.003744 -0.057722 -0.062500 1 0 0 0 0 0 4 76393
-0.001684 -0.000004 0.120058 -0.316113 0.003762 -0.057709 -0.062500 1 0 0 0 0 0 4 77377
-0.001684 -0.000004 0.120058 -0.316100 0.003761 -0.057714 -0.062500 1 0 0 0 0 0 4 78394
-0.001684 -0.000004 0.120058 -0.316098 0.003760 -0.057714 -0.062500 1 0 0 0 0 0 4 79380
-0.001684 -0.000004 0.120058 -0.316102 0.003771 -0.057721 -0.062500 1 0 0 0 0 0 4 80392
-0.001684 -0.000004 0.120058 -0.316103 0.003772 -0.057702 -0.062500 1 0 0 0 0 0 4 81375
-0.001684 -0.000004 0.120058 -0.316103 0.003773 -0.057720 -0.062500 1 0 0 0 0 0 4 82391
-0.001684 -0.000004 0.120058 -0.316099 0.003761 -0.057715 -0.062500 1 0 0 0 0 0 4 83312
-0.001684 -0.000004 0.120058 -0.316094 0.003780 -0.057714 -0.062500 1 0 0 0 0 0 4 84320
-0.001684 -0.000004 0.120058 -0.316098 0.003762 -0.057714 -0.062500 1 0 0 0 0 0 4 85310
-0.001684 -0.000004 0.120058 -0.316094 0.003780 -0.057714 -0.062500 1 0 0 0 0 0 4 86320
-0.001684 -0.000004 0.120058 -0.316098 0.003762 -0.057714 -0.062500 1 0 0 0 0 0 4 87312
-0.001684 -0.000004 0.120058 -0.316114 0.003774 -0.057715 -0.062500 1 0 0 0 0 0 4 88311
-0.001684 -0.000004 0.120058 -0.316092 0.003770 -0.057708 -0.062500 1 0 0 0 0 0 4 89311
-0.001684 -0.000004 0.120058 -0.316102 0.003772 -0.057720 -0.062500 1 0 0 0 0 0 4 90321
-0.001684 -0.000004 0.120058 -0.316091 0.003769 -0.057708 -0.062500 1 0 0 0 0 0 4 91320
-0.001684 -0.000004 0.120058 -0.316101 0.003772 -0.057720 -0.062500 1 0 0 0 0 0 4 92328
-0.001684 -0.000004 0.120058 -0.316099 0.003761 -0.057715 -0.062500 1 0 0 0 0 0 4 93322
-0.001684 -0.000004 0.120058 -0.316094 0.003780 -0.057715 -0.062500 1 0 0 0 0 0 4 94325
-0.001684 -0.000004 0.120058 -0.316110 0.003764 -0.057708 -0.062500 1 0 0 0 0 0 4 95316
-0.001684 -0.000004 0.120058 -0.316095 0.003780 -0.057713 -0.062500 1 0 0 0 0 0 4 96318
-0.001684 -0.000004 0.120058 -0.316098 0.003762 -0.057714 -0.062500 1 0 0 0 0 0 4 97330
-0.001684 -0.000004 0.120058 -0.316102 0.003771 -0.057721 -0.062500 1 0 0 0 0 0 4 98332
-0.001684 -0.000004 0.120058 -0.316091 0.003769 -0.057708 -0.062500 1 0 0 0 0 0 4 99328
-0.001684 -0.000004 0.120058 -0.316101 0.003772 -0.057721 -0.062500 1 0 0 0 0 0 4 100321
-0.001684 -0.000004 0.120058 -0.316103 0.003772 -0.057702 -0.062500 1 0 0 0 0 0 4 101326
-0.001684 -0.000004 0.120058 -0.316103 0.003772 -0.057719 -0.062500 1 0 0 0 0 0 4 102327
-0.001684 -0.000004 0.120058 -0.316091 0.003770 -0.057708 -0.062500 1 0 0 0 0 0 4 103329
-0.001684 -0.000004 0.120058 -0.316101 0.003772 -0.057720 -0.062500 1 0 0 0 0 0 4 104317
-0.001684 -0.000004 0.120058 -0.316099 0.003761 -0.057715 -0.062500 1 0 0 0 0 0 4 105325
-0.001684 -0.000004 0.120058 -0.316094 0.003780 -0.057714 -0.062500 1 0 0 0 0 0 4 106296
-0.001684 -0.000004 0.120058 -0.316098 0.003761 -0.057714 -0.062500 1 0 0 0 0 0 4 107327
-0.001684 -0.000004 0.120058 -0.316093 0.003780 -0.057714 -0.062500 1 0 0 0 0 0 4 108333
-0.001684 -0.000004 0.120058 -0.316110 0.003764 -0.057708 -0.062500 1 0 0 0 0 0 4 109329
-0.001684 -0.000004 0.120058 -0.316103 0.003771 -0.057720 -0.062500 1 0 0 0 0 0 4 110330
-0.001684 -0.000004 0.120058 -0.316091 0.003769 -0.057708 -0.062500 1 0 0 0 0 0 4 111325
-0.001684 -0.000004 0.120058 -0.316101 0.003772 -0.057720 -0.062500 1 0 0 0 0 0 4 112325
-0.001684 -0.000004 0.120058 -0.316091 0.003769 -0.057708 -0.062500 1 0 0 0 0 0 4 113295
-0.001684 -0.000004 0.120058 -0.316101 0.003772 -0.057720 -0.062500 1 0 0 0 0 0 4 114324
-0.001684 -0.000004 0.120058 -0.316090 0.003769 -0.057708 -0.062500 1 0 0 0 0 0 4 115328
-0.001684 -0.000004 0.120058 -0.316100 0.003772 -0.057720 -0.062500 1 0 0 0 0 0 4 116324
-0.001684 -0.000004 0.120058 -0.316114 0.003775 -0.057715 -0.062500 1 0 0 0 0 0 4 117326
-0.001684 -0.000004 0.120058 -0.316092 0.003770 -0.057708 -0.062500 1 0 0 0 0 0 4 118324
-0.001684 -0.000004 0.120058 -0.316101 0.003772 -0.057720 -0.062500 1 0 0 0 0 0 4 119327
-0.001684 -0.000004 0.120058 -0.316091 0.003770 -0.057708 -0.062500 1 0 0 0 0 0 4 120324
-0.001684 -0.000004 0.120058 -0.316101 0.003772 -0.057720 -0.062500 1 0 0 0 0 0 4 121328
-0.001684 -0.000004 0.120058 -0.316099 0.003761 -0.057715 -0.062500 1 0 0 0 0 0 4 122326
-0.001684 -0.000004 0.120058 -0.316106 0.003783 -0.057708 -0.062500 1 0 0 0 0 0 4 123298
-0.001684 -0.000004 0.120058 -0.316100 0.003762 -0.057714 -0.062500 1 0 0 0 0 0 4 124296
-0.001684 -0.000004 0.120058 -0.316094 0.003780 -0.057714 -0.062500 1 0 0 0 0 0 4 125325
-0.001684 -0.000004 0.120058 -0.316098 0.003762 -0.057714 -0.062500 1 0 0 0 0 0 4 126295
-0.001684 -0.000004 0.120058 -0.316102 0.003771 -0.057721 -0.062500 1 0 0 0 0 0 4 127326
-0.001684 -0.000004 0.120058 -0.316091 0.003769 -0.057708 -0.062500 1 0 0 0 0 0 4 128326
-0.001684 -0.000004 0.120058 -0.316101 0.003772 -0.057721 -0.062500 1 0 0 0 0 0 4 129324
-0.001684 -0.000004 0.120058 -0.316103 0.003772 -0.057702 -0.062500 1 0 0 0 0 0 4 130295
-0.001684 -0.000004 0.120058 -0.316103 0.003772 -0.057720 -0.062500 1 0 0 0 0 0 4 131312
-0.001684 -0.000004 0.120058 -0.316099 0.003761 -0.057715 -0.062500 1 0 0 0 0 0 4 132322
-0.001689 0.000014 0.120047 -0.241616 -0.250225 0.089765 -0.062500 1 0 0 0 0 0 4 133324
-0.001692 0.000023 0.120044 -0.265699 -0.164865 0.017780 -0.062500 1 0 0 0 0 0 4 134317
-0.001693 0.000028 0.120042 -0.284403 -0.101022 -0.019575 -0.062500 1 0 0 0 0 0 4 135321
-0.001694 0.000030 0.120042 -0.294616 -0.066970 -0.033791 -0.062500 1 0 0 0 0 0 4 136326
-0.001694 0.000031 0.120042 -0.299874 -0.049762 -0.038857 -0.062500 1 0 0 0 0 0 4 137314
-0.001695 0.000032 0.120042 -0.302555 -0.041128 -0.040621 -0.062500 1 0 0 0 0 0 4 138325
-0.001695 0.000032 0.120042 -0.303897 -0.036816 -0.041243 -0.062500 1 0 0 0 0 0 4 139321
-0.001695 0.000032 0.120042 -0.304575 -0.034659 -0.041460 -0.062500 1 0 0 0 0 0 4 140325
-0.001695 0.000032 0.120042 -0.304916 -0.033580 -0.041531 -0.062500 1 0 0 0 0 0 4 141296
-0.001695 0.000032 0.120042 -0.305070 -0.033039 -0.041546 -0.062500 1 0 0 0 0 0 4 142325
-0.001695 0.000032 0.120042 -0.305171 -0.032773 -0.041569 -0.062500 1 0 0 0 0 0 4 143312
-0.001695 0.000032 0.120042 -0.305216 -0.032632 -0.041566 -0.062500 1 0 0 0 0 0 4 144319
-0.001695 0.000032 0.120042 -0.305237 -0.032567 -0.041559 -0.062500 1 0 0 0 0 0 4 145309
-0.001695 0.000032 0.120042 -0.305240 -0.032519 -0.041571 -0.062500 1 0 0 0 0 0 4 146318
-0.001695 0.000032 0.120042 -0.305252 -0.032513 -0.041566 -0.062500 1 0 0 0 0 0 4 147310
-0.001695 0.000032 0.120042 -0.305253 -0.032513 -0.041565 -0.062500 1 0 0 0 0 0 4 148318
-0.001695 0.000032 0.120042 -0.305257 -0.032502 -0.041572 -0.062500 1 0 0 0 0 0 4 149308
-0.001695 0.000032 0.120042 -0.305257 -0.032501 -0.041573 -0.062500 1 0 0 0 0 0 4 150317
-0.001695 0.000032 0.120042 -0.305249 -0.032493 -0.041566 -0.062500 1 0 0 0 0 0 4 151309
-0.001695 0.000032 0.120042 -0.305256 -0.032500 -0.041573 -0.062500 1 0 0 0 0 0 4 152318
-0.001695 0.000032 0.120042 -0.305248 -0.032492 -0.041566 -0.062500 1 0 0 0 0 0 4 153309
-0.001695 0.000032 0.120042 -0.305256 -0.032500 -0.041573 -0.062500 1 0 0 0 0 0 4 154444
-0.001695 0.000032 0.120042 -0.305248 -0.032492 -0.041567 -0.062500 1 0 0 0 0 0 4 155476
-0.001695 0.000032 0.120042 -0.305255 -0.032500 -0.041573 -0.062500 1 0 0 0 0 0 4 156315
-0.001695 0.000032 0.120042 -0.305256 -0.032501 -0.041574 -0.062500 1 0 0 0 0 0 4 157427
-0.001695 0.000032 0.120042 -0.305248 -0.032492 -0.041567 -0.062500 1 0 0 0 0 0 4 158316
-0.001695 0.000032 0.120042 -0.305255 -0.032500 -0.041573 -0.062500 1 0 0 0 0 0 4 159455
-0.001695 0.000032 0.120042 -0.305256 -0.032501 -0.041554 -0.062500 1 0 0 0 0 0 4 160438
-0.001682 0.000046 0.120052 -0.484574 -0.224212 -0.191266 -0.062500 1 0 0 0 0 0 4 161425
-0.001675 0.000053 0.120056 -0.425383 -0.159914 -0.118094 -0.062500 1 0 0 0 0 0 4 162325
-0.001672 0.000056 0.120057 -0.380284 -0.111707 -0.080206 -0.062500 1 0 0 0 0 0 4 163435
-0.001671 0.000058 0.120058 -0.356001 -0.085978 -0.065802 -0.062500 1 0 0 0 0 0 4 164453
-0.001670 0.000059 0.120058 -0.343617 -0.072958 -0.060692 -0.062500 1 0 0 0 0 0 4 165453
-0.001669 0.000059 0.120058 -0.337377 -0.066426 -0.058898 -0.062500 1 0 0 0 0 0 4 166327
-0.001669 0.000060 0.120058 -0.334240 -0.063164 -0.058270 -0.062500 1 0 0 0 0 0 4 167451
-0.001669 0.000060 0.120058 -0.332667 -0.061524 -0.058057 -0.062500 1 0 0 0 0 0 4 168422
-0.001669 0.000060 0.120058 -0.331869 -0.060716 -0.057986 -0.062500 1 0 0 0 0 0 4 169450
-0.001669 0.000060 0.120058 -0.331476 -0.060306 -0.057953 -0.062500 1 0 0 0 0 0 4 170450
-0.001669 0.000060 0.120058 -0.331280 -0.060100 -0.057947 -0.062500 1 0 0 0 0 0 4 171450
-0.001669 0.000060 0.120058 -0.331187 -0.060002 -0.057938 -0.062500 1 0 0 0 0 0 4 172432
-0.001669 0.000060 0.120058 -0.331140 -0.059953 -0.057943 -0.062500 1 0 0 0 0 0 4 173433
-0.001669 0.000060 0.120058 -0.331113 -0.059925 -0.057943 -0.062500 1 0 0 0 0 0 4 174422
-0.001669 0.000060 0.120058 -0.331095 -0.059906 -0.057949 -0.062500 1 0 0 0 0 0 4 175454
-0.001669 0.000060 0.120058 -0.331106 -0.059901 -0.057944 -0.062500 1 0 0 0 0 0 4 176450
-0.001669 0.000060 0.120058 -0.331087 -0.059895 -0.057943 -0.062500 1 0 0 0 0 0 4 177450
-0.001669 0.000060 0.120058 -0.331085 -0.059894 -0.057943 -0.062500 1 0 0 0 0 0 4 178322
-0.001669 0.000060 0.120058 -0.331085 -0.059894 -0.057943 -0.062500 1 0 0 0 0 0 4 179451
-0.001669 0.000060 0.120058 -0.331093 -0.059903 -0.057950 -0.062500 1 0 0 0 0 0 4 180449
-0.001669 0.000060 0.120058 -0.331098 -0.059892 -0.057937 -0.062500 1 0 0 0 0 0 4 181449
-0.001669 0.000060 0.120058 -0.331087 -0.059894 -0.057942 -0.062500 1 0 0 0 0 0 4 182447
-0.001669 0.000060 0.120058 -0.331085 -0.059894 -0.057943 -0.062500 1 0 0 0 0 0 4 183449
-0.001669 0.000060 0.120058 -0.331082 -0.059906 -0.057936 -0.062500 1 0 0 0 0 0 4 184446
-0.001669 0.000060 0.120058 -0.331084 -0.059896 -0.057942 -0.062500 1 0 0 0 0 0 4 185449
-0.001669 0.000060 0.120058 -0.331093 -0.059903 -0.057949 -0.062500 1 0 0 0 0 0 4 186312
-0.001669 0.000060 0.120058 -0.331086 -0.059896 -0.057943 -0.062500 1 0 0 0 0 0 4 187450
-0.001669 0.000060 0.120058 -0.331097 -0.059892 -0.057936 -0.062500 1 0 0 0 0 0 4 188450
-0.001669 0.000060 0.120058 -0.331086 -0.059894 -0.057942 -0.062500 1 0 0 0 0 0 4 189453
-0.001669 0.000060 0.120058 -0.331085 -0.059894 -0.057942 -0.062500 1 0 0 0 0 0 4 190448
-0.001669 0.000060 0.120058 -0.331085 -0.059894 -0.057942 -0.062500 1 0 0 0 0 0 4 191449
-0.001669 0.000060 0.120058 -0.331093 -0.059903 -0.057949 -0.062500 1 0 0 0 0 0 4 192447
-0.001669 0.000060 0.120058 -0.331086 -0.059895 -0.057944 -0.062500 1 0 0 0 0 0 4 193449
-0.001669 0.000060 0.120058 -0.331085 -0.059894 -0.057943 -0.062500 1 0 0 0 0 0 4 194449
-0.001669 0.000060 0.120058 -0.331097 -0.059891 -0.057936 -0.062500 1 0 0 0 0 0 4 195449
-0.001669 0.000060 0.120058 -0.331086 -0.059894 -0.057942 -0.062500 1 0 0 0 0 0 4 196438
-0.001669 0.000060 0.120058 -0.331085 -0.059894 -0.057942 -0.062500 1 0 0 0 0 0 4 197435
-0.001669 0.000060 0.120058 -0.331093 -0.059903 -0.057950 -0.062500 1 0 0 0 0 0 4 198441
-0.001669 0.000060 0.120058 -0.331082 -0.059907 -0.057937 -0.062500 1 0 0 0 0 0 4 199451
-0.001669 0.000060 0.120058 -0.331084 -0.059896 -0.057942 -0.062500 1 0 0 0 0 0 4 200448
-0.001669 0.000060 0.120058 -0.331084 -0.059895 -0.057943 -0.062500 1 0 0 0 0 0 4 201449
-0.001669 0.000060 0.120058 -0.331084 -0.059895 -0.057943 -0.062500 1 0 0 0 0 0 4 202447
-0.001674 0.000078 0.120047 -0.256640 -0.313734 0.089735 -0.062500 1 0 0 0 0 0 4 203448
-0.001677 0.000087 0.120044 -0.280706 -0.228463 0.017646 -0.062500 1 0 0 0 0 0 4 204321
-0.001678 0.000092 0.120042 -0.299407 -0.164652 -0.019751 -0.062500 1 0 0 0 0 0 4 205419
-0.001679 0.000094 0.120042 -0.309621 -0.130639 -0.033993 -0.062500 1 0 0 0 0 0 4 206446
-0.001679 0.000095 0.120042 -0.314876 -0.113408 -0.039059 -0.062500 1 0 0 0 0 0 4 207449
-0.001680 0.000096 0.120042 -0.317541 -0.104789 -0.040829 -0.062500 1 0 0 0 0 0 4 208436
-0.001680 0.000096 0.120042 -0.318896 -0.100465 -0.041454 -0.062500 1 0 0 0 0 0 4 209433
-0.001680 0.000096 0.120042 -0.319563 -0.098310 -0.041659 -0.062500 1 0 0 0 0 0 4 210442
-0.001680 0.000096 0.120042 -0.319914 -0.097229 -0.041743 -0.062500 1 0 0 0 0 0 4 211434
-0.001680 0.000096 0.120042 -0.320070 -0.096688 -0.041761 -0.062500 1 0 0 0 0 0 4 212441
-0.001680 0.000096 0.120042 -0.320159 -0.096425 -0.041771 -0.062500 1 0 0 0 0 0 4 213432
-0.001680 0.000096 0.120042 -0.320212 -0.096293 -0.041772 -0.062500 1 0 0 0 0 0 4 214442
-0.001680 0.000096 0.120042 -0.320224 -0.096220 -0.041780 -0.062500 1 0 0 0 0 0 4 215434
-0.001680 0.000096 0.120042 -0.320247 -0.096178 -0.041774 -0.062500 1 0 0 0 0 0 4 216442
-0.001680 0.000096 0.120042 -0.320241 -0.096166 -0.041766 -0.062500 1 0 0 0 0 0 4 217433
-0.001680 0.000096 0.120042 -0.320244 -0.096154 -0.041772 -0.062500 1 0 0 0 0 0 4 218441
-0.001680 0.000096 0.120042 -0.320252 -0.096162 -0.041779 -0.062500 1 0 0 0 0 0 4 219433
-0.001680 0.000096 0.120042 -0.320248 -0.096143 -0.041780 -0.062500 1 0 0 0 0 0 4 220441
-0.001680 0.000096 0.120042 -0.320244 -0.096152 -0.041774 -0.062500 1 0 0 0 0 0 4 221322
-0.001680 0.000096 0.120042 -0.320244 -0.096153 -0.041773 -0.062500 1 0 0 0 0 0 4 222439
-0.001680 0.000096 0.120042 -0.320247 -0.096142 -0.041780 -0.062500 1 0 0 0 0 0 4 223449
-0.001680 0.000096 0.120042 -0.320243 -0.096152 -0.041774 -0.062500 1 0 0 0 0 0 4 224436
-0.001680 0.000096 0.120042 -0.320251 -0.096162 -0.041780 -0.062500 1 0 0 0 0 0 4 225441
-0.001680 0.000096 0.120042 -0.320247 -0.096143 -0.041781 -0.062500 1 0 0 0 0 0 4 226428
-0.001680 0.000096 0.120042 -0.320243 -0.096152 -0.041774 -0.062500 1 0 0 0 0 0 4 227430
-0.001680 0.000096 0.120042 -0.320243 -0.096154 -0.041773 -0.062500 1 0 0 0 0 0 4 228445
-0.001680 0.000096 0.120042 -0.320246 -0.096142 -0.041780 -0.062500 1 0 0 0 0 0 4 229432
-0.001680 0.000096 0.120042 -0.320243 -0.096152 -0.041774 -0.062500 1 0 0 0 0 0 4 230451
-0.001680 0.000096 0.120042 -0.320266 -0.096148 -0.041781 -0.062500 1 0 0 0 0 0 4 231450
-0.001680 0.000096 0.120042 -0.320246 -0.096153 -0.041774 -0.062500 1 0 0 0 0 0 4 232446
-0.001680 0.000096 0.120042 -0.320243 -0.096153 -0.041773 -0.062500 1 0 0 0 0 0 4 233449
-0.001680 0.000096 0.120042 -0.320246 -0.096142 -0.041780 -0.062500 1 0 0 0 0 0 4 234446
-0.001680 0.000096 0.120042 -0.320243 -0.096152 -0.041774 -0.062500 1 0 0 0 0 0 4 235449
-0.001680 0.000096 0.120042 -0.320242 -0.096153 -0.041773 -0.062500 1 0 0 0 0 0 4 236447
-0.001680 0.000096 0.120042 -0.320254 -0.096151 -0.041787 -0.062500 1 0 0 0 0 0 4 237447
-0.001680 0.000096 0.120042 -0.320256 -0.096150 -0.041768 -0.062500 1 0 0 0 0 0 4 238455
-0.001680 0.000096 0.120042 -0.320244 -0.096153 -0.041773 -0.062500 1 0 0 0 0 0 4 239452
-0.001680 0.000096 0.120042 -0.320247 -0.096142 -0.041780 -0.062500 1 0 0 0 0 0 4 240451
-0.001680 0.000096 0.120042 -0.320243 -0.096152 -0.041774 -0.062500 1 0 0 0 0 0 4 241446
-0.001680 0.000096 0.120042 -0.320246 -0.096141 -0.041780 -0.062500 1 0 0 0 0 0 4 242448
-0.001680 0.000096 0.120042 -0.320251 -0.096161 -0.041781 -0.062500 1 0 0 0 0 0 4 243445
-0.001680 0.000096 0.120042 -0.320256 -0.096152 -0.041768 -0.062500 1 0 0 0 0 0 4 244447
-0.001680 0.000096 0.120042 -0.320248 -0.096142 -0.041779 -0.062500 1 0 0 0 0 0 4 245445
-0.001680 0.000096 0.120042 -0.320244 -0.096152 -0.041774 -0.062500 1 0 0 0 0 0 4 246447
-0.001680 0.000096 0.120042 -0.320243 -0.096153 -0.041773 -0.062500 1 0 0 0 0 0 4 247445
-0.001680 0.000096 0.120042 -0.320246 -0.096142 -0.041780 -0.062500 1 0 0 0 0 0 4 248447
-0.001680 0.000096 0.120042 -0.320251 -0.096161 -0.041781 -0.062500 1 0 0 0 0 0 4 249445
-0.001680 0.000096 0.120042 -0.320244 -0.096155 -0.041774 -0.062500 1 0 0 0 0 0 4 250446
-0.001680 0.000096 0.120042 -0.320258 -0.096139 -0.041774 -0.062500 1 0 0 0 0 0 4 251445
-0.001680 0.000096 0.120042 -0.320245 -0.096152 -0.041773 -0.062500 1 0 0 0 0 0 4 252445
-0.001680 0.000096 0.120042 -0.320243 -0.096153 -0.041773 -0.062500 1 0 0 0 0 0 4 253444
-0.001680 0.000096 0.120042 -0.320255 -0.096151 -0.041787 -0.062500 1 0 0 0 0 0 4 254449
-0.001680 0.000096 0.120042 -0.320244 -0.096153 -0.041775 -0.062500 1 0 0 0 0 0 4 255448
-0.001680 0.000096 0.120042 -0.320243 -0.096154 -0.041773 -0.062500 1 0 0 0 0 0 4 256448
-0.001680 0.000096 0.120042 -0.320246 -0.096142 -0.041780 -0.062500 1 0 0 0 0 0 4 257447
-0.001680 0.000096 0.120042 -0.320255 -0.096149 -0.041768 -0.062500 1 0 0 0 0 0 4 258447
-0.001680 0.000096 0.120042 -0.320248 -0.096141 -0.041779 -0.062500 1 0 0 0 0 0 4 259447
-0.001680 0.000096 0.120042 -0.320244 -0.096152 -0.041774 -0.062500 1 0 0 0 0 0 4 260447
-0.001680 0.000096 0.120042 -0.320251 -0.096162 -0.041780 -0.062500 1 0 0 0 0 0 4 261446
-0.001680 0.000096 0.120042 -0.320247 -0.096143 -0.041781 -0.062500 1 0 0 0 0 0 4 262442
-0.001680 0.000096 0.120042 -0.320243 -0.096152 -0.041774 -0.062500 1 0 0 0 0 0 4 263433
-0.001680 0.000096 0.120042 -0.320243 -0.096154 -0.041773 -0.062500 1 0 0 0 0 0 4 264439
-0.001680 0.000096 0.120042 -0.320246 -0.096142 -0.041780 -0.062500 1 0 0 0 0 0 4 265447
-0.001680 0.000096 0.120042 -0.320255 -0.096149 -0.041767 -0.062500 1 0 0 0 0 0 4 266446
-0.001680 0.000096 0.120042 -0.320256 -0.096150 -0.041786 -0.062500 1 0 0 0 0 0 4 267447
-0.001680 0.000096 0.120042 -0.320245 -0.096153 -0.041775 -0.062500 1 0 0 0 0 0 4 268445
-0.001680 0.000096 0.120042 -0.320243 -0.096153 -0.041773 -0.062500 1 0 0 0 0 0 4 269446
-0.001680 0.000096 0.120042 -0.320246 -0.096142 -0.041780 -0.062500 1 0 0 0 0 0 4 270447
-0.001680 0.000096 0.120042 -0.320243 -0.096152 -0.041774 -0.062500 1 0 0 0 0 0 4 271439
-0.001680 0.000096 0.120042 -0.320242 -0.096153 -0.041773 -0.062500 1 0 0 0 0 0 4 272440
-0.001680 0.000096 0.120042 -0.320266 -0.096148 -0.041780 -0.062500 1 0 0 0 0 0 4 273445
-0.001680 0.000096 0.120042 -0.320246 -0.096153 -0.041774 -0.062500 1 0 0 0 0 0 4 274439
-0.001680 0.000096 0.120042 -0.320243 -0.096154 -0.041773 -0.062500 1 0 0 0 0 0 4 275432
-0.001680 0.000096 0.120042 -0.320246 -0.096142 -0.041780 -0.062500 1 0 0 0 0 0 4 276440
-0.001680 0.000096 0.120042 -0.320243 -0.096152 -0.041774 -0.062500 1 0 0 0 0 0 4 277431
-0.001680 0.000096 0.120042 -0.320242 -0.096153 -0.041773 -0.062500 1 0 0 0 0 0 4 278439
-0.001680 0.000096 0.120042 -0.320254 -0.096151 -0.041787 -0.062500 1 0 0 0 0 0 4 279496
-0.001680 0.000096 0.120042 -0.320256 -0.096150 -0.041768 -0.062500 1 0 0 0 0 0 4 280512
-0.001680 0.000096 0.120042 -0.320244 -0.096153 -0.041773 -0.062500 1 0 0 0 0 0 4 281495
-0.001680 0.000096 0.120042 -0.320247 -0.096142 -0.041780 -0.062500 1 0 0 0 0 0 4 282509
-0.001680 0.000096 0.120042 -0.320243 -0.096152 -0.041774 -0.062500 1 0 0 0 0 0 4 283497
-0.001680 0.000096 0.120042 -0.320246 -0.096142 -0.041780 -0.062500 1 0 0 0 0 0 4 284510
-0.001680 0.000096 0.120042 -0.320251 -0.096161 -0.041781 -0.062500 1 0 0 0 0 0 4 285494
-0.001680 0.000096 0.120042 -0.320256 -0.096152 -0.041768 -0.062500 1 0 0 0 0 0 4 286512
-0.001680 0.000096 0.120042 -0.320248 -0.096142 -0.041779 -0.062500 1 0 0 0 0 0 4 287430
-0.001680 0.000096 0.120042 -0.320244 -0.096152 -0.041774 -0.062500 1 0 0 0 0 0 4 288429
-0.001680 0.000096 0.120042 -0.320243 -0.096153 -0.041773 -0.062500 1 0 0 0 0 0 4 289439
-0.001680 0.000096 0.120042 -0.320246 -0.096142 -0.041780 -0.062500 1 0 0 0 0 0 4 290430
-0.001680 0.000096 0.120042 -0.320251 -0.096161 -0.041781 -0.062500 1 0 0 0 0 0 4 291438
-0.001680 0.000096 0.120042 -0.320244 -0.096155 -0.041774 -0.062500 1 0 0 0 0 0 4 292460
-0.001680 0.000096 0.120042 -0.320246 -0.096142 -0.041780 -0.062500 1 0 0 0 0 0 4 293442
-0.001680 0.000096 0.120042 -0.320255 -0.096149 -0.041768 -0.062500 1 0 0 0 0 0 4 294441
-0.001680 0.000096 0.120042 -0.320248 -0.096141 -0.041779 -0.062500 1 0 0 0 0 0 4 295439
-0.001680 0.000096 0.120042 -0.320243 -0.096152 -0.041774 -0.062500 1 0 0 0 0 0 4 296443
-0.001680 0.000096 0.120042 -0.320251 -0.096162 -0.041780 -0.062500 1 0 0 0 0 0 4 297445
-0.001680 0.000096 0.120042 -0.320247 -0.096143 -0.041781 -0.062500 1 0 0 0 0 0 4 298427
-0.001680 0.000096 0.120042 -0.320243 -0.096152 -0.041774 -0.062500 1 0 0 0 0 0 4 299439
-0.001680 0.000096 0.120042 -0.320255 -0.096151 -0.041767 -0.062500 1 0 0 0 0 0 4 300437
-0.001680 0.000096 0.120042 -0.320248 -0.096141 -0.041779 -0.062500 1 0 0 0 0 0 4 301440
-0.001680 0.000096 0.120042 -0.320244 -0.096152 -0.041774 -0.062500 1 0 0 0 0 0 4 302436
-0.001680 0.000096 0.120042 -0.320251 -0.096162 -0.041780 -0.062500 1 0 0 0 0 0 4 303434
-0.001680 0.000096 0.120042 -0.320247 -0.096143 -0.041781 -0.062500 1 0 0 0 0 0 4 304434
-0.001680 0.000096 0.120042 -0.320243 -0.096152 -0.041774 -0.062500 1 0 0 0 0 0 4 305434
-0.001680 0.000096 0.120042 -0.320243 -0.096154 -0.041773 -0.062500 1 0 0 0 0 0 4 306435
-0.001680 0.000096 0.120042 -0.320246 -0.096142 -0.041780 -0.062500 1 0 0 0 0 0 4 307434
-0.001680 0.000096 0.120042 -0.320255 -0.096149 -0.041767 -0.062500 1 0 0 0 0 0 4 308434
-0.001680 0.000096 0.120042 -0.320256 -0.096150 -0.041786 -0.062500 1 0 0 0 0 0 4 309440
-0.001680 0.000096 0.120042 -0.320245 -0.096153 -0.041775 -0.062500 1 0 0 0 0 0 4 310420
-0.001680 0.000096 0.120042 -0.320243 -0.096154 -0.041773 -0.062500 1 0 0 0 0 0 4 311438
-0.001680 0.000096 0.120042 -0.320246 -0.096142 -0.041780 -0.062500 1 0 0 0 0 0 4 312437
-0.001680 0.000096 0.120042 -0.320243 -0.096152 -0.041774 -0.062500 1 0 0 0 0 0 4 313434
-0.001680 0.000096 0.120042 -0.320242 -0.096153 -0.041773 -0.062500 1 0 0 0 0 0 4 314416
-0.001680 0.000096 0.120042 -0.320266 -0.096148 -0.041780 -0.062500 1 0 0 0 0 0 4 315433
-0.001680 0.000096 0.120042 -0.320246 -0.096153 -0.041774 -0.062500 1 0 0 0 0 0 4 316436
-0.001680 0.000096 0.120042 -0.320243 -0.096154 -0.041773 -0.062500 1 0 0 0 0 0 4 317416
-0.001680 0.000096 0.120042 -0.320246 -0.096142 -0.041780 -0.062500 1 0 0 0 0 0 4 318434
-0.001680 0.000096 0.120042 -0.320243 -0.096152 -0.041774 -0.062500 1 0 0 0 0 0 4 319433
-0.001680 0.000096 0.120042 -0.320242 -0.096153 -0.041773 -0.062500 1 0 0 0 0 0 4 320416
-0.001680 0.000096 0.120042 -0.320254 -0.096151 -0.041787 -0.062500 1 0 0 0 0 0 4 321432
-0.001680 0.000096 0.120042 -0.320256 -0.096151 -0.041768 -0.062500 1 0 0 0 0 0 4 322434
-0.001680 0.000096 0.120042 -0.320248 -0.096142 -0.041779 -0.062500 1 0 0 0 0 0 4 323433
-0.001680 0.000096 0.120042 -0.320244 -0.096152 -0.041774 -0.062500 1 0 0 0 0 0 4 324417
-0.001680 0.000096 0.120042 -0.320243 -0.096153 -0.041773 -0.062500 1 0 0 0 0 0 4 325432
-0.001680 0.000096 0.120042 -0.320246 -0.096142 -0.041780 -0.062500 1 0 0 0 0 0 4 326434
-0.001680 0.000096 0.120042 -0.320251 -0.096161 -0.041781 -0.062500 1 0 0 0 0 0 4 327416
-0.001680 0.000096 0.120042 -0.320256 -0.096152 -0.041768 -0.062500 1 0 0 0 0 0 4 328434
-0.001680 0.000096 0.120042 -0.320248 -0.096142 -0.041779 -0.062500 1 0 0 0 0 0 4 329433
-0.001680 0.000096 0.120042 -0.320244 -0.096152 -0.041774 -0.062500 1 0 0 0 0 0 4 330434
-0.001680 0.000096 0.120042 -0.320243 -0.096153 -0.041773 -0.062500 1 0 0 0 0 0 4 331431
-0.001680 0.000096 0.120042 -0.320246 -0.096142 -0.041780 -0.062500 1 0 0 0 0 0 4 332433
-0.001680 0.000096 0.120042 -0.320251 -0.096161 -0.041781 -0.062500 1 0 0 0 0 0 4 333434
-0.001680 0.000096 0.120042 -0.320244 -0.096155 -0.041774 -0.062500 1 0 0 0 0 0 4 334425
-0.001680 0.000096 0.120042 -0.320246 -0.096142 -0.041780 -0.062500 1 0 0 0 0 0 4 335513
-0.001680 0.000096 0.120042 -0.320255 -0.096150 -0.041768 -0.062500 1 0 0 0 0 0 4 336521
-0.001680 0.000096 0.120042 -0.320248 -0.096141 -0.041779 -0.062500 1 0 0 0 0 0 4 337512
-0.001680 0.000096 0.120042 -0.320243 -0.096152 -0.041774 -0.062500 1 0 0 0 0 0 4 338517
-0.001680 0.000096 0.120042 -0.320251 -0.096162 -0.041780 -0.062500 1 0 0 0 0 0 4 339488
-0.001680 0.000096 0.120042 -0.320247 -0.096143 -0.041781 -0.062500 1 0 0 0 0 0 4 340488
-0.001680 0.000096 0.120042 -0.320243 -0.096152 -0.041774 -0.062500 1 0 0 0 0 0 4 341486
-0.001680 0.000096 0.120042 -0.320243 -0.096154 -0.041773 -0.062500 1 0 0 0 0 0 4 342486
-0.001680 0.000096 0.120042 -0.320258 -0.096139 -0.041774 -0.062500 1 0 0 0 0 0 4 343513
-0.001680 0.000096 0.120042 -0.320245 -0.096152 -0.041773 -0.062500 1 0 0 0 0 0 4 344486
-0.001680 0.000096 0.120042 -0.320251 -0.096162 -0.041780 -0.062500 1 0 0 0 0 0 4 345486
-0.001680 0.000096 0.120042 -0.320247 -0.096143 -0.041781 -0.062500 1 0 0 0 0 0 4 346496
-0.001680 0.000096 0.120042 -0.320243 -0.096152 -0.041774 -0.062500 1 0 0 0 0 0 4 347510
-0.001680 0.000096 0.120042 -0.320243 -0.096154 -0.041773 -0.062500 1 0 0 0 0 0 4 348495
-0.001680 0.000096 0.120042 -0.320246 -0.096142 -0.041780 -0.062500 1 0 0 0 0 0 4 349509
-0.001680 0.000096 0.120042 -0.320255 -0.096149 -0.041767 -0.062500 1 0 0 0 0 0 4 350493
-0.001680 0.000096 0.120042 -0.320256 -0.096150 -0.041786 -0.062500 1 0 0 0 0 0 4 351509
-0.001680 0.000096 0.120042 -0.320245 -0.096153 -0.041775 -0.062500 1 0 0 0 0 0 4 352493
-0.001680 0.000096 0.120042 -0.320243 -0.096154 -0.041773 -0.062500 1 0 0 0 0 0 4 353508
-0.001680 0.000096 0.120042 -0.320246 -0.096142 -0.041780 -0.062500 1 0 0 0 0 0 4 354495
-0.001680 0.000096 0.120042 -0.320243 -0.096152 -0.041774 -0.062500 1 0 0 0 0 0 4 355495
-0.001680 0.000096 0.120042 -0.320242 -0.096153 -0.041773 -0.062500 1 0 0 0 0 0 4 356508
-0.001680 0.000096 0.120042 -0.320266 -0.096148 -0.041780 -0.062500 1 0 0 0 0 0 4 357493
-0.001680 0.000096 0.120042 -0.320246 -0.096153 -0.041774 -0.062500 1 0 0 0 0 0 4 358508
-0.001680 0.000096 0.120042 -0.320243 -0.096154 -0.041773 -0.062500 1 0 0 0 0 0 4 359428
-0.001680 0.000096 0.120042 -0.320246 -0.096142 -0.041780 -0.062500 1 0 0 0 0 0 4 360436
-0.001680 0.000096 0.120042 -0.320243 -0.096152 -0.041774 -0.062500 1 0 0 0 0 0 4 361427
-0.001680 0.000096 0.120042 -0.320246 -0.096142 -0.041780 -0.062500 1 0 0 0 0 0 4 362436
-0.001680 0.000096 0.120042 -0.320251 -0.096161 -0.041781 -0.062500 1 0 0 0 0 0 4 363428
-0.001680 0.000096 0.120042 -0.320256 -0.096152 -0.041768 -0.062500 1 0 0 0 0 0 4 364428
-0.001680 0.000096 0.120042 -0.320248 -0.096142 -0.041779 -0.062500 1 0 0 0 0 0 4 365436
-0.001680 0.000096 0.120042 -0.320244 -0.096152 -0.041774 -0.062500 1 0 0 0 0 0 4 366426
-0.001680 0.000096 0.120042 -0.320243 -0.096153 -0.041773 -0.062500 1 0 0 0 0 0 4 367437
-0.001680 0.000096 0.120042 -0.320246 -0.096142 -0.041780 -0.062500 1 0 0 0 0 0 4 368435
-0.001680 0.000096 0.120042 -0.320251 -0.096161 -0.041781 -0.062500 1 0 0 0 0 0 4 369416
-0.001680 0.000096 0.120042 -0.320256 -0.096152 -0.041768 -0.062500 1 0 0 0 0 0 4 370418
-0.001680 0.000096 0.120042 -0.320248 -0.096142 -0.041779 -0.062500 1 0 0 0 0 0 4 371435
-0.001680 0.000096 0.120042 -0.320244 -0.096152 -0.041774 -0.062500 1 0 0 0 0 0 4 372440
-0.001680 0.000096 0.120042 -0.320243 -0.096153 -0.041773 -0.062500 1 0 0 0 0 0 4 373443
-0.001680 0.000096 0.120042 -0.320246 -0.096142 -0.041780 -0.062500 1 0 0 0 0 0 4 374443
-0.001680 0.000096 0.120042 -0.320251 -0.096161 -0.041781 -0.062500 1 0 0 0 0 0 4 375445
-0.001680 0.000096 0.120042 -0.320244 -0.096155 -0.041774 -0.062500 1 0 0 0 0 0 4 376449
-0.001680 0.000096 0.120042 -0.320246 -0.096142 -0.041780 -0.062500 1 0 0 0 0 0 4 377414
-0.001680 0.000096 0.120042 -0.320255 -0.096150 -0.041768 -0.062500 1 0 0 0 0 0 4 378442
-0.001680 0.000096 0.120042 -0.320248 -0.096141 -0.041779 -0.062500 1 0 0 0 0 0 4 379441
-0.001680 0.000096 0.120042 -0.320243 -0.096152 -0.041774 -0.062500 1 0 0 0 0 0 4 380443
-0.001680 0.000096 0.120042 -0.320251 -0.096162 -0.041780 -0.062500 1 0 0 0 0 0 4 381443
-0.001680 0.000096 0.120042 -0.320247 -0.096143 -0.041781 -0.062500 1 0 0 0 0 0 4 382443
-0.001680 0.000096 0.120042 -0.320243 -0.096152 -0.041774 -0.062500 1 0 0 0 0 0 4 383443
-0.001680 0.000096 0.120042 -0.320243 -0.096154 -0.041773 -0.062500 1 0 0 0 0 0 4 384423
-0.001680 0.000096 0.120042 -0.320258 -0.096139 -0.041774 -0.062500 1 0 0 0 0 0 4 385446
-0.001680 0.000096 0.120042 -0.320245 -0.096152 -0.041773 -0.062500 1 0 0 0 0 0 4 386449
-0.001680 0.000096 0.120042 -0.320255 -0.096150 -0.041787 -0.062500 1 0 0 0 0 0 4 387447
-0.001680 0.000096 0.120042 -0.320244 -0.096153 -0.041775 -0.062500 1 0 0 0 0 0 4 388439
-0.001680 0.000096 0.120042 -0.320243 -0.096154 -0.041774 -0.062500 1 0 0 0 0 0 4 389442
-0.001680 0.000096 0.120042 -0.320246 -0.096142 -0.041780 -0.062500 1 0 0 0 0 0 4 390442
-0.001680 0.000096 0.120042 -0.320243 -0.096152 -0.041774 -0.062500 1 0 0 0 0 0 4 391440
-0.001680 0.000096 0.120042 -0.320255 -0.096150 -0.041767 -0.062500 1 0 0 0 0 0 4 392442
-0.001680 0.000096 0.120042 -0.320256 -0.096150 -0.041786 -0.062500 1 0 0 0 0 0 4 393441
-0.001680 0.000096 0.120042 -0.320245 -0.096153 -0.041775 -0.062500 1 0 0 0 0 0 4 394442
-0.001680 0.000096 0.120042 -0.320243 -0.096154 -0.041773 -0.062500 1 0 0 0 0 0 4 395442
-0.001680 0.000096 0.120042 -0.320246 -0.096142 -0.041780 -0.062500 1 0 0 0 0 0 4 396442
-0.001680 0.000096 0.120042 -0.320243 -0.096152 -0.041774 -0.062500 1 0 0 0 0 0 4 397441
-0.001680 0.000096 0.120042 -0.320242 -0.096153 -0.041773 -0.062500 1 0 0 0 0 0 4 398441
-0.001680 0.000096 0.120042 -0.320266 -0.096148 -0.041780 -0.062500 1 0 0 0 0 0 4 399442
-0.001680 0.000096 0.120042 -0.320246 -0.096153 -0.041774 -0.062500 1 0 0 0 0 0 4 400442
-0.001680 0.000096 0.120042 -0.320247 -0.096142 -0.041780 -0.062500 1 0 0 0 0 0 4 401442
-0.001680 0.000096 0.120042 -0.320243 -0.096152 -0.041774 -0.062500 1 0 0 0 0 0 4 402442
-0.001680 0.000096 0.120042 -0.320243 -0.096153 -0.041773 -0.062500 1 0 0 0 0 0 4 403442
-0.001680 0.000096 0.120042 -0.320246 -0.096142 -0.041780 -0.062500 1 0 0 0 0 0 4 404441
-0.001680 0.000096 0.120042 -0.320251 -0.096161 -0.041781 -0.062500 1 0 0 0 0 0 4 405441
-0.001680 0.000096 0.120042 -0.320256 -0.096152 -0.041768 -0.062500 1 0 0 0 0 0 4 406441
-0.001680 0.000096 0.120042 -0.320248 -0.096142 -0.041779 -0.062500 1 0 0 0 0 0 4 407442
-0.001680 0.000096 0.120042 -0.320244 -0.096152 -0.041774 -0.062500 1 0 0 0 0 0 4 408432
-0.001680 0.000096 0.120042 -0.320243 -0.096153 -0.041773 -0.062500 1 0 0 0 0 0 4 409430
-0.001680 0.000096 0.120042 -0.320246 -0.096142 -0.041780 -0.062500 1 0 0 0 0 0 4 410435
-0.001680 0.000096 0.120042 -0.320251 -0.096161 -0.041781 -0.062500 1 0 0 0 0 0 4 411440
-0.001680 0.000096 0.120042 -0.320244 -0.096155 -0.041774 -0.062500 1 0 0 0 0 0 4 412440
-0.001680 0.000096 0.120042 -0.320258 -0.096139 -0.041774 -0.062500 1 0 0 0 0 0 4 413442
-0.001680 0.000096 0.120042 -0.320245 -0.096152 -0.041773 -0.062500 1 0 0 0 0 0 4 414442
-0.001680 0.000096 0.120042 -0.320247 -0.096142 -0.041780 -0.062500 1 0 0 0 0 0 4 415441
-0.001680 0.000096 0.120042 -0.320243 -0.096152 -0.041774 -0.062500 1 0 0 0 0 0 4 416442
-0.001680 0.000096 0.120042 -0.320251 -0.096162 -0.041780 -0.062500 1 0 0 0 0 0 4 417445
-0.001680 0.000096 0.120042 -0.320247 -0.096143 -0.041781 -0.062500 1 0 0 0 0 0 4 418441
-0.001680 0.000096 0.120042 -0.320256 -0.096149 -0.041768 -0.062500 1 0 0 0 0 0 4 419441
-0.001680 0.000096 0.120042 -0.320245 -0.096153 -0.041772 -0.062500 1 0 0 0 0 0 4 420430
-0.001680 0.000096 0.120042 -0.320247 -0.096142 -0.041780 -0.062500 1 0 0 0 0 0 4 421426
-0.001680 0.000096 0.120042 -0.320243 -0.096152 -0.041774 -0.062500 1 0 0 0 0 0 4 422426
-0.001680 0.000096 0.120042 -0.320251 -0.096162 -0.041780 -0.062500 1 0 0 0 0 0 4 423436
-0.001680 0.000096 0.120042 -0.320247 -0.096143 -0.041781 -0.062500 1 0 0 0 0 0 4 424425
-0.001680 0.000096 0.120042 -0.320243 -0.096152 -0.041774 -0.062500 1 0 0 0 0 0 4 425436
-0.001680 0.000096 0.120042 -0.320243 -0.096154 -0.041773 -0.062500 1 0 0 0 0 0 4 426425
-0.001680 0.000096 0.120042 -0.320258 -0.096139 -0.041773 -0.062500 1 0 0 0 0 0 4 427434
-0.001680 0.000096 0.120042 -0.320245 -0.096152 -0.041773 -0.062500 1 0 0 0 0 0 4 428425
-0.001680 0.000096 0.120042 -0.320255 -0.096150 -0.041787 -0.062500 1 0 0 0 0 0 4 429435
-0.001680 0.000096 0.120042 -0.320244 -0.096153 -0.041775 -0.062500 1 0 0 0 0 0 4 430425
-0.001680 0.000096 0.120042 -0.320243 -0.096154 -0.041774 -0.062500 1 0 0 0 0 0 4 431435
-0.001680 0.000096 0.120042 -0.320246 -0.096142 -0.041780 -0.062500 1 0 0 0 0 0 4 432426
-0.001680 0.000096 0.120042 -0.320243 -0.096152 -0.041774 -0.062500 1 0 0 0 0 0 4 433450
-0.001680 0.000096 0.120042 -0.320255 -0.096150 -0.041767 -0.062500 1 0 0 0 0 0 4 434432
-0.001680 0.000096 0.120042 -0.320256 -0.096150 -0.041786 -0.062500 1 0 0 0 0 0 4 435453
-0.001680 0.000096 0.120042 -0.320245 -0.096153 -0.041775 -0.062500 1 0 0 0 0 0 4 436435
-0.001680 0.000096 0.120042 -0.320243 -0.096154 -0.041773 -0.062500 1 0 0 0 0 0 4 437434
-0.001680 0.000096 0.120042 -0.320246 -0.096142 -0.041780 -0.062500 1 0 0 0 0 0 4 438438
-0.001680 0.000096 0.120042 -0.320243 -0.096152 -0.041774 -0.062500 1 0 0 0 0 0 4 439434
-0.001680 0.000096 0.120042 -0.320242 -0.096153 -0.041773 -0.062500 1 0 0 0 0 0 4 440441
-0.001680 0.000096 0.120042 -0.320254 -0.096151 -0.041787 -0.062500 1 0 0 0 0 0 4 441426
-0.001680 0.000096 0.120042 -0.320256 -0.096151 -0.041768 -0.062500 1 0 0 0 0 0 4 442445
-0.001680 0.000096 0.120042 -0.320248 -0.096142 -0.041780 -0.062500 1 0 0 0 0 0 4 443442
-0.001680 0.000096 0.120042 -0.320244 -0.096152 -0.041774 -0.062500 1 0 0 0 0 0 4 444439
-0.001680 0.000096 0.120042 -0.320243 -0.096153 -0.041773 -0.062500 1 0 0 0 0 0 4 445441
-0.001680 0.000096 0.120042 -0.320246 -0.096142 -0.041780 -0.062500 1 0 0 0 0 0 4 446412
-0.001680 0.000096 0.120042 -0.320251 -0.096161 -0.041781 -0.062500 1 0 0 0 0 0 4 447440
-0.001680 0.000096 0.120042 -0.320256 -0.096152 -0.041768 -0.062500 1 0 0 0 0 0 4 448439
-0.001680 0.000096 0.120042 -0.320248 -0.096142 -0.041779 -0.062500 1 0 0 0 0 0 4 449441
-0.001680 0.000096 0.120042 -0.320244 -0.096152 -0.041774 -0.062500 1 0 0 0 0 0 4 450440
-0.001680 0.000096 0.120042 -0.320243 -0.096153 -0.041773 -0.062500 1 0 0 0 0 0 4 451444
-0.001680 0.000096 0.120042 -0.320246 -0.096142 -0.041780 -0.062500 1 0 0 0 0 0 4 452441
-0.001680 0.000096 0.120042 -0.320251 -0.096161 -0.041781 -0.062500 1 0 0 0 0 0 4 453439
-0.001680 0.000096 0.120042 -0.320244 -0.096155 -0.041774 -0.062500 1 0 0 0 0 0 4 454437
-0.001680 0.000096 0.120042 -0.320258 -0.096139 -0.041774 -0.062500 1 0 0 0 0 0 4 455431
-0.001680 0.000096 0.120042 -0.320245 -0.096152 -0.041773 -0.062500 1 0 0 0 0 0 4 456440
-0.001680 0.000096 0.120042 -0.320247 -0.096142 -0.041780 -0.062500 1 0 0 0 0 0 4 457441
-0.001680 0.000096 0.120042 -0.320243 -0.096152 -0.041774 -0.062500 1 0 0 0 0 0 4 458440
-0.001680 0.000096 0.120042 -0.320251 -0.096162 -0.041780 -0.062500 1 0 0 0 0 0 4 459440
-0.001680 0.000096 0.120042 -0.320247 -0.096143 -0.041781 -0.062500 1 0 0 0 0 0 4 460440
-0.001680 0.000096 0.120042 -0.320243 -0.096152 -0.041774 -0.062500 1 0 0 0 0 0 4 461441
-0.001680 0.000096 0.120042 -0.320255 -0.096151 -0.041767 -0.062500 1 0 0 0 0 0 4 462440
-0.001680 0.000096 0.120042 -0.320248 -0.096142 -0.041779 -0.062500 1 0 0 0 0 0 4 463440
-0.001680 0.000096 0.120042 -0.320243 -0.096152 -0.041774 -0.062500 1 0 0 0 0 0 4 464441
-0.001680 0.000096 0.120042 -0.320251 -0.096162 -0.041780 -0.062500 1 0 0 0 0 0 4 465440
-0.001680 0.000096 0.120042 -0.320247 -0.096143 -0.041781 -0.062500 1 0 0 0 0 0 4 466427
-0.001680 0.000096 0.120042 -0.320243 -0.096153 -0.041774 -0.062500 1 0 0 0 0 0 4 467441
-0.001680 0.000096 0.120042 -0.320243 -0.096154 -0.041773 -0.062500 1 0 0 0 0 0 4 468440
-0.001680 0.000096 0.120042 -0.320258 -0.096139 -0.041773 -0.062500 1 0 0 0 0 0 4 469439
-0.001680 0.000096 0.120042 -0.320245 -0.096152 -0.041773 -0.062500 1 0 0 0 0 0 4 470439
-0.001680 0.000096 0.120042 -0.320255 -0.096150 -0.041787 -0.062500 1 0 0 0 0 0 4 471439
-0.001680 0.000096 0.120042 -0.320244 -0.096153 -0.041775 -0.062500 1 0 0 0 0 0 4 472439
-0.001680 0.000096 0.120042 -0.320243 -0.096154 -0.041773 -0.062500 1 0 0 0 0 0 4 473435
-0.001680 0.000096 0.120042 -0.320246 -0.096142 -0.041780 -0.062500 1 0 0 0 0 0 4 474428
-0.001680 0.000096 0.120042 -0.320243 -0.096152 -0.041774 -0.062500 1 0 0 0 0 0 4 475437
-0.001680 0.000096 0.120042 -0.320255 -0.096150 -0.041767 -0.062500 1 0 0 0 0 0 4 476438
-0.001680 0.000096 0.120042 -0.320256 -0.096150 -0.041786 -0.062500 1 0 0 0 0 0 4 477438
-0.001680 0.000096 0.120042 -0.320245 -0.096153 -0.041775 -0.062500 1 0 0 0 0 0 4 478440
-0.001680 0.000096 0.120042 -0.320243 -0.096154 -0.041773 -0.062500 1 0 0 0 0 0 4 479440
-0.001680 0.000096 0.120042 -0.320246 -0.096142 -0.041780 -0.062500 1 0 0 0 0 0 4 480440
-0.001680 0.000096 0.120042 -0.320243 -0.096152 -0.041774 -0.062500 1 0 0 0 0 0 4 481439
-0.001680 0.000096 0.120042 -0.320246 -0.096142 -0.041780 -0.062500 1 0 0 0 0 0 4 482438
-0.001680 0.000096 0.120042 -0.320255 -0.096149 -0.041767 -0.062500 1 0 0 0 0 0 4 483513
-0.001680 0.000096 0.120042 -0.320252 -0.096162 -0.041779 -0.062500 1 0 0 0 0 0 4 484510
-0.001680 0.000096 0.120042 -0.320248 -0.096143 -0.041781 -0.062500 1 0 0 0 0 0 4 485485
-0.001680 0.000096 0.120042 -0.320244 -0.096152 -0.041774 -0.062500 1 0 0 0 0 0 4 486505
-0.001680 0.000096 0.120042 -0.320243 -0.096153 -0.041773 -0.062500 1 0 0 0 0 0 4 487491
-0.001680 0.000096 0.120042 -0.320246 -0.096142 -0.041780 -0.062500 1 0 0 0 0 0 4 488505
-0.001680 0.000096 0.120042 -0.320251 -0.096161 -0.041781 -0.062500 1 0 0 0 0 0 4 489504
-0.001680 0.000096 0.120042 -0.320256 -0.096152 -0.041768 -0.062500 1 0 0 0 0 0 4 490490
-0.001680 0.000096 0.120042 -0.320248 -0.096142 -0.041779 -0.062500 1 0 0 0 0 0 4 491504
-0.001680 0.000096 0.120042 -0.320244 -0.096152 -0.041774 -0.062500 1 0 0 0 0 0 4 492490
-0.001680 0.000096 0.120042 -0.320246 -0.096142 -0.041780 -0.062500 1 0 0 0 0 0 4 493503
-0.001680 0.000096 0.120042 -0.320243 -0.096152 -0.041774 -0.062500 1 0 0 0 0 0 4 494489
-0.001680 0.000096 0.120042 -0.320251 -0.096162 -0.041780 -0.062500 1 0 0 0 0 0 4 495506
-0.001680 0.000096 0.120042 -0.320244 -0.096155 -0.041774 -0.062500 1 0 0 0 0 0 4 496489
-0.001680 0.000096 0.120042 -0.320258 -0.096140 -0.041774 -0.062500 1 0 0 0 0 0 4 497503
-0.001680 0.000096 0.120042 -0.320245 -0.096152 -0.041773 -0.062500 1 0 0 0 0 0 4 498487
-0.001680 0.000096 0.120042 -0.320247 -0.096142 -0.041780 -0.062500 1 0 0 0 0 0 4 499505
-0.001680 0.000096 0.120042 -0.320243 -0.096152 -0.041774 -0.062500 1 0 0 0 0 0 4 500488
-0.001680 0.000096 0.120042 -0.320251 -0.096162 -0.041780 -0.062500 1 0 0 0 0 0 4 501504
-0.001680 0.000096 0.120042 -0.320247 -0.096143 -0.041781 -0.062500 1 0 0 0 0 0 4 502488
-0.001680 0.000096 0.120042 -0.320243 -0.096152 -0.041774 -0.062500 1 0 0 0 0 0 4 503433
-0.001680 0.000096 0.120042 -0.320255 -0.096151 -0.041767 -0.062500 1 0 0 0 0 0 4 504423
-0.001680 0.000096 0.120042 -0.320248 -0.096142 -0.041779 -0.062500 1 0 0 0 0 0 4 505421
-0.001680 0.000096 0.120042 -0.320243 -0.096152 -0.041774 -0.062500 1 0 0 0 0 0 4 506431
-0.001680 0.000096 0.120042 -0.320255 -0.096150 -0.041787 -0.062500 1 0 0 0 0 0 4 507424
-0.001680 0.000096 0.120042 -0.320244 -0.096153 -0.041775 -0.062500 1 0 0 0 0 0 4 508431
-0.001680 0.000096 0.120042 -0.320243 -0.096154 -0.041774 -0.062500 1 0 0 0 0 0 4 509421
-0.001680 0.000096 0.120042 -0.320246 -0.096142 -0.041780 -0.062500 1 0 0 0 0 0 4 510434
-0.001680 0.000096 0.120042 -0.320255 -0.096149 -0.041768 -0.062500 1 0 0 0 0 0 4 511438
-0.001680 0.000096 0.120042 -0.320244 -0.096153 -0.041772 -0.062500 1 0 0 0 0 0 4 512442
-0.001680 0.000096 0.120042 -0.320255 -0.096151 -0.041787 -0.062500 1 0 0 0 0 0 4 513448
-0.001680 0.000096 0.120042 -0.320244 -0.096153 -0.041775 -0.062500 1 0 0 0 0 0 4 514426
[truncated: 7,798,590 more chars]
