# Supplementary material for: Increasing Patient Engagement in Rehabilitation Exercises Using Computer-Based Citizen Science
Source: PLoS One. 2015 Mar 20;10(3):e0117013. doi: 10.1371/journal.pone.0117013 (PMC4368773; doi:10.1371/journal.pone.0117013)
Supplement: S1 Dataset — (ZIP) [file pone.0117013.s001.zip › Dataset_S1/H4/H4_with.dat]

-0.003049 -0.028986 0.170476 0.996769 -8.663181 -10.336897 -0.000000 1 0 0 0 0 0 0 979
-0.003107 -0.028594 0.170864 0.846367 -5.953838 -6.108701 -0.000031 1 0 0 0 0 0 0 1970
-0.003203 -0.028094 0.171251 1.334715 -7.059487 -5.687797 -0.000066 1 0 0 0 0 0 0 3088
-0.003370 -0.027547 0.171629 2.311358 -7.778720 -5.552411 -0.000097 1 0 0 0 0 0 0 4095
-0.003545 -0.027034 0.171958 2.502674 -7.398258 -4.930494 -0.000128 1 0 0 0 0 0 0 5085
-0.003675 -0.026533 0.172237 1.943758 -7.193889 -4.245552 -0.000159 1 0 0 0 0 0 0 6067
-0.003732 -0.026264 0.172387 0.948865 -4.137710 -2.522501 -0.000189 1 0 0 0 0 0 0 7041
-0.003792 -0.025974 0.172538 0.870175 -4.100693 -2.382774 -0.000221 1 0 0 0 0 0 0 8040
-0.003805 -0.025716 0.172664 0.263459 -3.679148 -2.071331 -0.000248 1 0 0 0 0 0 0 8911
-0.003791 -0.025542 0.172743 -0.137960 -2.512344 -1.444455 -0.000283 1 0 0 0 0 0 0 10038
-0.003701 -0.025402 0.172792 -1.184757 -1.962324 -1.023613 -0.000314 1 0 0 0 0 0 0 11041
-0.003556 -0.025330 0.172799 -1.998485 -0.998718 -0.465975 -0.000346 1 0 0 0 0 0 0 12061
-0.003354 -0.025330 0.172768 -2.808602 0.031486 0.075070 -0.000377 1 0 0 0 0 0 0 13052
-0.003104 -0.025376 0.172711 -3.532200 0.768677 0.386561 -0.000458 1 0 0 0 0 0 0 15621
-0.002976 -0.025402 0.172683 -2.006932 0.598219 0.047624 -0.000470 1 0 0 0 0 0 0 16028
-0.002290 -0.025500 0.172448 -9.110149 1.508408 2.678413 -0.000503 1 0 0 0 0 0 0 17084
-0.002077 -0.025472 0.172374 -3.690557 -0.016617 0.825203 -0.000533 1 0 0 0 0 0 0 18023
-0.001767 -0.025382 0.172266 -4.398209 -0.952688 1.053693 -0.000566 1 0 0 0 0 0 0 19082
-0.001656 -0.025265 0.172220 -1.888506 -1.404455 0.259057 -0.000595 1 0 0 0 0 0 0 20023
-0.001541 -0.025102 0.172168 -1.688397 -2.031536 0.230774 -0.000627 1 0 0 0 0 0 0 21036
-0.001435 -0.024768 0.172102 -1.546443 -4.307957 0.381118 -0.000659 1 0 0 0 0 0 0 22064
-0.001435 -0.024538 0.172079 -0.158413 -3.182337 -0.178306 -0.000687 1 0 0 0 0 0 0 22965
-0.001456 -0.024283 0.172059 0.246336 -3.375682 -0.300283 -0.000718 1 0 0 0 0 0 0 23955
-0.001465 -0.024021 0.172048 0.140851 -3.484249 -0.453445 -0.000750 1 0 0 0 0 0 0 24964
-0.001453 -0.023802 0.172027 -0.153534 -2.876754 -0.476421 -0.000922 1 0 0 0 0 0 0 30490
-0.000788 -0.023719 0.171831 -8.677854 -1.042347 1.799220 -0.000937 1 0 0 0 0 0 0 30965
-0.000604 -0.023757 0.171781 -3.284186 0.726157 0.104717 -0.000968 1 0 0 0 0 0 0 31964
-0.000325 -0.023844 0.171731 -3.968831 1.542275 -0.092999 -0.000999 1 0 0 0 0 0 0 32955
-0.000014 -0.023972 0.171673 -4.481218 2.172540 -0.020145 -0.001031 1 0 0 0 0 0 0 33963
0.000299 -0.024073 0.171624 -4.548911 1.905326 -0.158533 -0.001062 1 0 0 0 0 0 0 34955
0.000554 -0.024100 0.171592 -3.814428 0.921201 -0.417878 -0.001093 1 0 0 0 0 0 0 35964
0.000805 -0.024056 0.171572 -3.685311 -0.093334 -0.609013 -0.001124 1 0 0 0 0 0 0 36954
0.001017 -0.023919 0.171577 -3.177164 -1.381435 -0.989495 -0.001156 1 0 0 0 0 0 0 37963
0.001181 -0.023705 0.171601 -2.502682 -2.521810 -1.297876 -0.001187 1 0 0 0 0 0 0 38966
0.001292 -0.023419 0.171641 -1.751116 -3.551296 -1.552529 -0.001218 1 0 0 0 0 0 0 39967
0.001377 -0.023095 0.171701 -1.345426 -4.153779 -1.868513 -0.001246 1 0 0 0 0 0 0 40836
0.001425 -0.022783 0.171768 -0.814010 -4.051029 -2.019301 -0.001277 1 0 0 0 0 0 0 41841
0.001432 -0.022472 0.171831 -0.240669 -4.027012 -2.002409 -0.001312 1 0 0 0 0 0 0 42979
0.001441 -0.022165 0.171913 -0.211641 -3.969770 -2.271796 -0.001344 1 0 0 0 0 0 0 43975
0.001462 -0.021946 0.171982 -0.359603 -2.808067 -2.150020 -0.001375 1 0 0 0 0 0 0 44969
0.001509 -0.021779 0.172038 -0.719605 -2.004158 -2.001287 -0.001406 1 0 0 0 0 0 0 45973
0.001586 -0.021685 0.172088 -1.146290 -0.977221 -1.932510 -0.001437 1 0 0 0 0 0 0 46965
0.001706 -0.021657 0.172129 -1.756302 -0.006040 -1.830186 -0.001465 1 0 0 0 0 0 0 47850
0.001848 -0.021664 0.172152 -2.095227 0.566414 -1.609748 -0.001499 1 0 0 0 0 0 0 48955
0.002033 -0.021678 0.172181 -2.715512 0.716458 -1.695600 -0.001531 1 0 0 0 0 0 0 49963
0.002249 -0.021719 0.172200 -3.163749 1.097290 -1.584959 -0.001562 1 0 0 0 0 0 0 50969
0.002463 -0.021727 0.172226 -3.205436 0.714192 -1.705450 -0.001594 1 0 0 0 0 0 0 51971
0.002660 -0.021673 0.172257 -2.999647 -0.126903 -1.793638 -0.001625 1 0 0 0 0 0 0 52972
0.002863 -0.021569 0.172297 -3.043453 -0.844916 -1.948626 -0.001656 1 0 0 0 0 0 0 53971
0.003039 -0.021411 0.172347 -2.715669 -1.627778 -2.126162 -0.001687 1 0 0 0 0 0 0 54973
0.003194 -0.021201 0.172403 -2.416496 -2.362614 -2.231949 -0.001719 1 0 0 0 0 0 0 55971
0.003318 -0.020959 0.172466 -1.995217 -2.859697 -2.374242 -0.001750 1 0 0 0 0 0 0 56976
0.003440 -0.020681 0.172541 -1.926187 -3.358378 -2.554830 -0.001780 1 0 0 0 0 0 0 57949
0.003543 -0.020444 0.172605 -1.673906 -2.883934 -2.469260 -0.001812 1 0 0 0 0 0 0 58975
0.003670 -0.020215 0.172679 -1.965569 -2.736845 -2.611893 -0.001843 1 0 0 0 0 0 0 59969
0.003803 -0.020031 0.172737 -2.082026 -2.123993 -2.438112 -0.001875 1 0 0 0 0 0 0 60970
0.003959 -0.019875 0.172794 -2.411338 -1.690761 -2.436899 -0.001906 1 0 0 0 0 0 0 61970
0.004115 -0.019751 0.172844 -2.438446 -1.227598 -2.361967 -0.001937 1 0 0 0 0 0 0 62962
0.004298 -0.019673 0.172883 -2.803381 -0.583123 -2.250631 -0.001968 1 0 0 0 0 0 0 63971
0.004488 -0.019595 0.172917 -2.929044 -0.501228 -2.197559 -0.002000 1 0 0 0 0 0 0 64968
0.004680 -0.019518 0.172949 -2.991225 -0.479130 -2.182308 -0.002031 1 0 0 0 0 0 0 65968
0.004834 -0.019431 0.172978 -2.501876 -0.611218 -2.176271 -0.002062 1 0 0 0 0 0 0 66965
0.005001 -0.019326 0.173007 -2.639004 -0.833057 -2.192958 -0.002093 1 0 0 0 0 0 0 67969
0.005155 -0.019207 0.173042 -2.487966 -1.047198 -2.295649 -0.002125 1 0 0 0 0 0 0 68969
0.005316 -0.019064 0.173073 -2.560950 -1.369284 -2.279563 -0.002156 1 0 0 0 0 0 0 69968
0.005447 -0.018921 0.173101 -2.190599 -1.400959 -2.269658 -0.002187 1 0 0 0 0 0 0 70967
0.005568 -0.018738 0.173134 -2.043411 -1.925428 -2.361099 -0.002218 1 0 0 0 0 0 0 71967
0.005692 -0.018556 0.173170 -2.070417 -1.953021 -2.426850 -0.002250 1 0 0 0 0 0 0 72969
0.005838 -0.018382 0.173200 -2.360457 -1.857871 -2.386893 -0.002281 1 0 0 0 0 0 0 73966
0.005969 -0.018245 0.173228 -2.203004 -1.356073 -2.374091 -0.002315 1 0 0 0 0 0 0 75043
0.006118 -0.018093 0.173254 -2.436133 -1.495639 -2.377179 -0.002346 1 0 0 0 0 0 0 76047
0.006271 -0.017974 0.173273 -2.514180 -1.078166 -2.308107 -0.002377 1 0 0 0 0 0 0 77035
0.006418 -0.017847 0.173301 -2.459733 -1.137376 -2.448481 -0.002408 1 0 0 0 0 0 0 78037
0.006570 -0.017741 0.173320 -2.520502 -0.876701 -2.375410 -0.002439 1 0 0 0 0 0 0 79040
0.006724 -0.017645 0.173336 -2.566735 -0.710309 -2.337206 -0.002470 1 0 0 0 0 0 0 80030
0.006880 -0.017554 0.173349 -2.597498 -0.619519 -2.329514 -0.002501 1 0 0 0 0 0 0 81022
0.007029 -0.017443 0.173361 -2.530759 -0.859157 -2.333141 -0.002533 1 0 0 0 0 0 0 82041
0.007182 -0.017345 0.173372 -2.583384 -0.717825 -2.350852 -0.002564 1 0 0 0 0 0 0 83025
0.007297 -0.017243 0.173382 -2.106160 -0.753098 -2.371016 -0.002595 1 0 0 0 0 0 0 84034
0.007400 -0.017099 0.173398 -1.901523 -1.306759 -2.469627 -0.002627 1 0 0 0 0 0 0 85039
0.007523 -0.016961 0.173411 -2.156432 -1.269205 -2.455705 -0.002658 1 0 0 0 0 0 0 86036
0.007624 -0.016839 0.173422 -1.896387 -1.060422 -2.459458 -0.002689 1 0 0 0 0 0 0 87039
0.007713 -0.016725 0.173432 -1.732095 -0.934362 -2.474640 -0.002721 1 0 0 0 0 0 0 88043
0.007797 -0.016615 0.173442 -1.650881 -0.867406 -2.494930 -0.002752 1 0 0 0 0 0 0 89036
0.007878 -0.016507 0.173451 -1.614749 -0.831937 -2.517906 -0.002783 1 0 0 0 0 0 0 90036
0.007951 -0.016440 0.173455 -1.519416 -0.283987 -2.470540 -0.002814 1 0 0 0 0 0 0 91039
0.008054 -0.016382 0.173456 -1.899607 -0.108679 -2.446529 -0.002846 1 0 0 0 0 0 0 92036
0.008152 -0.016325 0.173448 -1.886020 -0.075291 -2.360362 -0.002877 1 0 0 0 0 0 0 93038
0.008234 -0.016285 0.173443 -1.687207 0.149912 -2.417953 -0.002908 1 0 0 0 0 0 0 94035
0.008341 -0.016240 0.173440 -2.002063 0.125163 -2.458095 -0.002939 1 0 0 0 0 0 0 95021
0.008442 -0.016190 0.173430 -1.954265 0.052453 -2.404782 -0.002970 1 0 0 0 0 0 0 96033
0.008539 -0.016137 0.173417 -1.916569 0.015565 -2.383244 -0.003002 1 0 0 0 0 0 0 97033
0.008629 -0.016061 0.173402 -1.818472 -0.288563 -2.376401 -0.003032 1 0 0 0 0 0 0 98019
0.008727 -0.015954 0.173391 -1.935266 -0.709120 -2.462000 -0.003064 1 0 0 0 0 0 0 99032
0.008803 -0.015867 0.173385 -1.666745 -0.499618 -2.542060 -0.003095 1 0 0 0 0 0 0 100031
0.008882 -0.015773 0.173372 -1.683150 -0.562174 -2.499583 -0.003127 1 0 0 0 0 0 0 101033
0.008950 -0.015694 0.173351 -1.544947 -0.364998 -2.405274 -0.003157 1 0 0 0 0 0 0 102017
0.009031 -0.015627 0.173333 -1.718847 -0.189249 -2.449838 -0.003189 1 0 0 0 0 0 0 103032
0.009113 -0.015544 0.173314 -1.761402 -0.370500 -2.527158 -0.003273 1 0 0 0 0 0 0 105724
0.009249 -0.015448 0.173275 -2.495466 -0.538123 -2.310386 -0.003345 1 0 0 0 0 0 0 108006
0.009381 -0.015359 0.173226 -2.511956 -0.463679 -2.183379 -0.003374 1 0 0 0 0 0 0 108955
0.009495 -0.015288 0.173193 -2.298825 -0.224429 -2.407233 -0.003406 1 0 0 0 0 0 0 109956
0.009587 -0.015243 0.173163 -2.001210 0.151484 -2.480093 -0.003437 1 0 0 0 0 0 0 110963
0.009668 -0.015211 0.173134 -1.836840 0.366737 -2.522934 -0.003468 1 0 0 0 0 0 0 111952
0.009723 -0.015181 0.173112 -1.492673 0.400866 -2.647407 -0.003499 1 0 0 0 0 0 0 112962
0.009765 -0.015150 0.173094 -1.295741 0.408967 -2.729022 -0.003530 1 0 0 0 0 0 0 113953
0.009801 -0.015119 0.173077 -1.197420 0.412692 -2.782552 -0.003562 1 0 0 0 0 0 0 114961
0.009833 -0.015087 0.173061 -1.151231 0.415793 -2.821061 -0.003593 1 0 0 0 0 0 0 115950
0.009863 -0.015056 0.173046 -1.131896 0.419467 -2.853222 -0.003625 1 0 0 0 0 0 0 116966
0.009887 -0.015002 0.173030 -1.044989 0.130844 -2.870369 -0.003655 1 0 0 0 0 0 0 117954
0.009913 -0.014959 0.173014 -1.078336 0.251452 -2.901632 -0.003687 1 0 0 0 0 0 0 118964
0.009955 -0.014905 0.172991 -1.290380 0.124970 -2.826929 -0.003718 1 0 0 0 0 0 0 119951
0.009990 -0.014863 0.172972 -1.238206 0.263462 -2.896908 -0.003749 1 0 0 0 0 0 0 120951
0.010037 -0.014809 0.172947 -1.383442 0.137210 -2.849149 -0.003781 1 0 0 0 0 0 0 121961
0.010074 -0.014767 0.172927 -1.294641 0.274412 -2.933186 -0.003812 1 0 0 0 0 0 0 122966
0.010128 -0.014736 0.172902 -1.501825 0.439954 -2.902960 -0.003843 1 0 0 0 0 0 0 123960
0.010190 -0.014711 0.172875 -1.636694 0.537185 -2.892703 -0.003874 1 0 0 0 0 0 0 124959
0.010236 -0.014683 0.172854 -1.447256 0.513821 -2.992834 -0.003906 1 0 0 0 0 0 0 125974
0.010288 -0.014636 0.172828 -1.514201 0.276439 -2.956924 -0.003937 1 0 0 0 0 0 0 126959
0.010349 -0.014603 0.172801 -1.650470 0.432992 -2.954798 -0.003968 1 0 0 0 0 0 0 127969
0.010414 -0.014577 0.172772 -1.734254 0.541930 -2.966261 -0.004000 1 0 0 0 0 0 0 128971
0.010462 -0.014548 0.172750 -1.516936 0.525556 -3.077876 -0.004031 1 0 0 0 0 0 0 129969
0.010487 -0.014536 0.172726 -1.212612 0.753944 -3.080273 -0.004062 1 0 0 0 0 0 0 130973
0.010529 -0.014498 0.172698 -1.402199 0.432422 -3.054304 -0.004093 1 0 0 0 0 0 0 131968
0.010565 -0.014463 0.172677 -1.350710 0.449471 -3.156284 -0.004124 1 0 0 0 0 0 0 132940
0.010597 -0.014430 0.172658 -1.312796 0.474916 -3.229274 -0.004156 1 0 0 0 0 0 0 133968
0.010615 -0.014416 0.172636 -1.123005 0.734701 -3.203678 -0.004186 1 0 0 0 0 0 0 134938
0.010632 -0.014370 0.172615 -1.107882 0.353790 -3.258410 -0.004218 1 0 0 0 0 0 0 135966
0.010656 -0.014331 0.172598 -1.190782 0.407244 -3.315129 -0.004250 1 0 0 0 0 0 0 136966
0.010682 -0.014296 0.172581 -1.244587 0.459313 -3.357038 -0.004281 1 0 0 0 0 0 0 137968
0.010704 -0.014239 0.172563 -1.196739 0.192827 -3.376682 -0.004312 1 0 0 0 0 0 0 138970
0.010729 -0.014194 0.172547 -1.248731 0.327404 -3.410774 -0.004343 1 0 0 0 0 0 0 139969
0.010744 -0.014175 0.172525 -1.112797 0.668602 -3.368302 -0.004375 1 0 0 0 0 0 0 140968
0.010786 -0.014154 0.172499 -1.472812 0.702399 -3.331267 -0.004406 1 0 0 0 0 0 0 141968
0.010816 -0.014106 0.172477 -1.355709 0.337338 -3.404261 -0.004437 1 0 0 0 0 0 0 142964
0.010866 -0.014071 0.172451 -1.616544 0.487151 -3.377870 -0.004468 1 0 0 0 0 0 0 143968
0.010913 -0.014062 0.172417 -1.611751 0.845167 -3.297217 -0.004500 1 0 0 0 0 0 0 144967
0.010952 -0.014042 0.172393 -1.508732 0.738916 -3.431583 -0.004531 1 0 0 0 0 0 0 145967
0.011000 -0.013998 0.172364 -1.636678 0.431827 -3.413964 -0.004562 1 0 0 0 0 0 0 146978
0.011026 -0.013980 0.172336 -1.362941 0.723905 -3.445554 -0.004593 1 0 0 0 0 0 0 147963
0.011048 -0.013931 0.172314 -1.289829 0.373217 -3.534506 -0.004625 1 0 0 0 0 0 0 148971
0.011075 -0.013893 0.172280 -1.355106 0.466566 -3.425624 -0.004656 1 0 0 0 0 0 0 149967
0.011103 -0.013857 0.172256 -1.390961 0.524410 -3.553632 -0.004687 1 0 0 0 0 0 0 150968
0.011126 -0.013801 0.172234 -1.331864 0.253149 -3.628802 -0.004718 1 0 0 0 0 0 0 151967
0.011154 -0.013758 0.172201 -1.390397 0.406844 -3.507297 -0.004750 1 0 0 0 0 0 0 152967
0.011163 -0.013716 0.172170 -1.167825 0.445054 -3.541373 -0.004781 1 0 0 0 0 0 0 153967
0.011183 -0.013679 0.172147 -1.287715 0.513774 -3.666854 -0.004813 1 0 0 0 0 0 0 155006
0.011222 -0.013627 0.172118 -1.561465 0.325654 -3.634142 -0.004844 1 0 0 0 0 0 0 155976
0.011264 -0.013609 0.172083 -1.630488 0.758074 -3.564564 -0.004876 1 0 0 0 0 0 0 157005
0.011301 -0.013586 0.172043 -1.584969 0.733440 -3.519219 -0.004906 1 0 0 0 0 0 0 157975
0.011355 -0.013564 0.172008 -1.814674 0.754250 -3.596463 -0.004938 1 0 0 0 0 0 0 159009
0.011398 -0.013539 0.171969 -1.704195 0.713884 -3.563517 -0.004969 1 0 0 0 0 0 0 159979
0.011442 -0.013535 0.171928 -1.711060 0.993018 -3.568554 -0.005001 1 0 0 0 0 0 0 161004
0.011474 -0.013494 0.171898 -1.574564 0.564985 -3.814949 -0.005125 1 0 0 0 0 0 0 164991
0.011583 -0.013461 0.171801 -2.594518 0.630229 -2.964561 -0.005159 1 0 0 0 0 0 0 166068
0.011656 -0.013432 0.171731 -2.221246 0.688978 -3.256806 -0.005189 1 0 0 0 0 0 0 167035
0.011709 -0.013404 0.171675 -1.943716 0.710719 -3.477592 -0.005221 1 0 0 0 0 0 0 168066
0.011752 -0.013375 0.171624 -1.796629 0.716137 -3.600128 -0.005253 1 0 0 0 0 0 0 169066
0.011769 -0.013341 0.171584 -1.456054 0.643481 -3.769461 -0.005283 1 0 0 0 0 0 0 170032
0.011794 -0.013309 0.171542 -1.527955 0.669091 -3.772242 -0.005315 1 0 0 0 0 0 0 171064
0.011803 -0.013273 0.171506 -1.323965 0.617323 -3.874892 -0.005345 1 0 0 0 0 0 0 172030
0.011823 -0.013240 0.171465 -1.468196 0.656189 -3.844700 -0.005378 1 0 0 0 0 0 0 173064
0.011836 -0.013227 0.171416 -1.392034 0.932994 -3.758244 -0.005408 1 0 0 0 0 0 0 174030
0.011838 -0.013201 0.171377 -1.278653 0.807058 -3.987683 -0.005553 1 0 0 0 0 0 0 178689
0.011907 -0.013185 0.171151 -2.225331 1.008253 -1.857294 -0.005931 1 0 0 0 0 0 0 190761
0.011583 -0.012985 0.170293 2.825187 -1.386793 6.655259 -0.005969 1 0 0 0 0 0 0 191988
0.011472 -0.012863 0.170114 0.568145 -0.607701 -1.344836 -0.006000 1 0 0 0 0 0 0 192974
0.011403 -0.012791 0.170038 -0.215149 0.109421 -3.485191 -0.006031 1 0 0 0 0 0 0 193959
0.011318 -0.012702 0.169952 -0.079726 -0.039240 -3.591325 -0.006062 1 0 0 0 0 0 0 194959
0.011266 -0.012615 0.169860 -0.495538 -0.030623 -3.549007 -0.006093 1 0 0 0 0 0 0 195950
0.011231 -0.012529 0.169751 -0.760559 -0.010566 -3.318553 -0.006124 1 0 0 0 0 0 0 196946
0.011211 -0.012468 0.169634 -0.986233 0.314917 -3.214735 -0.006155 1 0 0 0 0 0 0 197935
0.011192 -0.012396 0.169512 -1.029187 0.199859 -3.143882 -0.006186 1 0 0 0 0 0 0 198936
0.011174 -0.012319 0.169387 -1.045493 0.112502 -3.109024 -0.006217 1 0 0 0 0 0 0 199935
0.011183 -0.012267 0.169253 -1.410732 0.445599 -3.013347 -0.006249 1 0 0 0 0 0 0 200935
0.011201 -0.012143 0.169046 -1.573131 -0.479522 -2.040095 -0.006280 1 0 0 0 0 0 0 201949
0.011216 -0.012085 0.168921 -1.552566 0.299132 -3.031762 -0.006311 1 0 0 0 0 0 0 202937
0.011217 -0.011982 0.168710 -1.369053 -0.208735 -1.999925 -0.006343 1 0 0 0 0 0 0 203948
0.011249 -0.011933 0.168591 -1.774592 0.429822 -3.124499 -0.006374 1 0 0 0 0 0 0 204933
0.011253 -0.011799 0.168379 -1.445120 -0.605112 -2.018879 -0.006405 1 0 0 0 0 0 0 205948
0.011237 -0.011709 0.168258 -1.169870 -0.142707 -3.095286 -0.006436 1 0 0 0 0 0 0 206935
0.011204 -0.011545 0.168042 -0.918090 -1.078839 -1.973714 -0.006468 1 0 0 0 0 0 0 207949
0.011161 -0.011444 0.167910 -0.765484 -0.346617 -2.965937 -0.006499 1 0 0 0 0 0 0 208934
0.011129 -0.011243 0.167669 -0.901193 -1.590801 -1.647190 -0.006536 1 0 0 0 0 0 0 210126
0.011058 -0.011051 0.167438 -0.400112 -1.617617 -1.655625 -0.006562 1 0 0 0 0 0 0 210955
0.011030 -0.010950 0.167328 -0.903077 -0.434092 -3.223472 -0.006596 1 0 0 0 0 0 0 212060
0.010997 -0.010710 0.167068 -0.913199 -2.138716 -1.438323 -0.006624 1 0 0 0 0 0 0 212951
0.010975 -0.010601 0.166935 -1.044586 -0.613462 -2.907780 -0.006660 1 0 0 0 0 0 0 214102
0.010958 -0.010392 0.166635 -1.130901 -1.780373 -0.893977 -0.006698 1 0 0 0 0 0 0 215312
0.010975 -0.010184 0.166369 -1.598593 -1.901776 -1.115804 -0.006720 1 0 0 0 0 0 0 216019
0.010967 -0.010104 0.166235 -1.317232 -0.250572 -2.872761 -0.006763 1 0 0 0 0 0 0 217404
0.010982 -0.009886 0.165887 -1.591443 -1.892462 -0.239786 -0.006782 1 0 0 0 0 0 0 217990
0.010981 -0.009829 0.165760 -1.415267 0.034834 -2.872789 -0.006812 1 0 0 0 0 0 0 218961
0.010977 -0.009655 0.165485 -1.378158 -1.302574 -1.186713 -0.006844 1 0 0 0 0 0 0 219975
0.010974 -0.009481 0.165234 -1.383268 -1.459038 -1.337041 -0.006875 1 0 0 0 0 0 0 220976
0.010948 -0.009334 0.165005 -1.086381 -1.131715 -1.631315 -0.006905 1 0 0 0 0 0 0 221952
0.010948 -0.009201 0.164766 -1.395404 -0.927967 -1.532708 -0.006938 1 0 0 0 0 0 0 222980
0.010879 -0.009018 0.164491 -0.536611 -1.559517 -1.031551 -0.006969 1 0 0 0 0 0 0 223981
0.010835 -0.008868 0.164225 -0.781902 -1.212212 -1.105154 -0.007000 1 0 0 0 0 0 0 224976
0.010788 -0.008690 0.163982 -0.761463 -1.562407 -1.407285 -0.007031 1 0 0 0 0 0 0 225979
0.010739 -0.008503 0.163715 -0.732533 -1.717777 -1.109323 -0.007063 1 0 0 0 0 0 0 226983
0.010689 -0.008315 0.163440 -0.724750 -1.772807 -0.982473 -0.007094 1 0 0 0 0 0 0 227975
0.010594 -0.008183 0.163173 -0.123707 -1.060744 -1.048955 -0.007125 1 0 0 0 0 0 0 228982
0.010564 -0.008015 0.162882 -0.920725 -1.462016 -0.742171 -0.007156 1 0 0 0 0 0 0 229978
0.010463 -0.007851 0.162602 -0.070908 -1.464436 -0.842653 -0.007188 1 0 0 0 0 0 0 230982
0.010409 -0.007703 0.162296 -0.585138 -1.268680 -0.497557 -0.007219 1 0 0 0 0 0 0 231971
0.010366 -0.007560 0.162012 -0.799319 -1.200715 -0.740346 -0.007250 1 0 0 0 0 0 0 232979
0.010293 -0.007409 0.161715 -0.418126 -1.305527 -0.584116 -0.007280 1 0 0 0 0 0 0 233950
0.010245 -0.007264 0.161400 -0.698790 -1.252547 -0.322344 -0.007313 1 0 0 0 0 0 0 234980
0.010169 -0.007112 0.161063 -0.371110 -1.347217 0.001728 -0.007344 1 0 0 0 0 0 0 235973
0.010097 -0.006996 0.160757 -0.388315 -0.910134 -0.347583 -0.007375 1 0 0 0 0 0 0 236977
0.010048 -0.006859 0.160435 -0.682587 -1.142572 -0.158921 -0.007406 1 0 0 0 0 0 0 237978
0.009980 -0.006744 0.160098 -0.477393 -0.878428 0.068149 -0.007438 1 0 0 0 0 0 0 238979
0.009955 -0.006580 0.159746 -0.997099 -1.522658 0.316602 -0.007469 1 0 0 0 0 0 0 239980
0.009883 -0.006423 0.159392 -0.453741 -1.501016 0.376710 -0.007500 1 0 0 0 0 0 0 240978
0.009833 -0.006276 0.159054 -0.681979 -1.381244 0.207047 -0.007531 1 0 0 0 0 0 0 241979
0.009787 -0.006130 0.158685 -0.751656 -1.362084 0.603766 -0.007563 1 0 0 0 0 0 0 242981
0.009720 -0.006014 0.158330 -0.479616 -0.993954 0.486693 -0.007594 1 0 0 0 0 0 0 243977
0.009680 -0.005912 0.157993 -0.812906 -0.769082 0.252644 -0.007625 1 0 0 0 0 0 0 244976
0.009603 -0.005771 0.157634 -0.357458 -1.287037 0.557935 -0.007656 1 0 0 0 0 0 0 245977
0.009559 -0.005662 0.157261 -0.741859 -0.913505 0.777710 -0.007688 1 0 0 0 0 0 0 246979
0.009513 -0.005526 0.156876 -0.756839 -1.243693 0.984720 -0.007719 1 0 0 0 0 0 0 247976
0.009444 -0.005412 0.156509 -0.458651 -1.008155 0.794581 -0.007750 1 0 0 0 0 0 0 248978
0.009359 -0.005267 0.156136 -0.212236 -1.394889 0.886106 -0.007781 1 0 0 0 0 0 0 249980
0.009312 -0.005158 0.155754 -0.680609 -0.981173 1.039994 -0.007812 1 0 0 0 0 0 0 250966
0.009274 -0.005057 0.155368 -0.849335 -0.833301 1.126547 -0.007844 1 0 0 0 0 0 0 251972
0.009206 -0.004952 0.154994 -0.472310 -0.896723 1.004356 -0.007875 1 0 0 0 0 0 0 252978
0.009194 -0.004860 0.154592 -1.169992 -0.735932 1.390358 -0.007906 1 0 0 0 0 0 0 253978
0.009165 -0.004763 0.154198 -1.008820 -0.778555 1.360163 -0.007938 1 0 0 0 0 0 0 254979
0.009096 -0.004658 0.153784 -0.487025 -0.912535 1.645471 -0.007968 1 0 0 0 0 0 0 255965
0.009054 -0.004560 0.153418 -0.772635 -0.846246 1.073941 -0.008000 1 0 0 0 0 0 0 256964
0.009005 -0.004427 0.153016 -0.717115 -1.302086 1.515815 -0.008031 1 0 0 0 0 0 0 257980
0.008974 -0.004355 0.152590 -0.933476 -0.557451 1.910963 -0.008066 1 0 0 0 0 0 0 259082
0.008938 -0.004265 0.152183 -0.907119 -0.737231 1.731975 -0.008097 1 0 0 0 0 0 0 260086
0.008901 -0.004169 0.151778 -0.884545 -0.826751 1.721948 -0.008129 1 0 0 0 0 0 0 261097
0.008840 -0.004099 0.151361 -0.561384 -0.509384 1.911344 -0.008160 1 0 0 0 0 0 0 262094
0.008796 -0.004009 0.150951 -0.758800 -0.749680 1.872720 -0.008190 1 0 0 0 0 0 0 263066
0.008756 -0.003914 0.150541 -0.831011 -0.847849 1.906427 -0.008222 1 0 0 0 0 0 0 264076
0.008685 -0.003811 0.150145 -0.432414 -0.978195 1.768268 -0.008253 1 0 0 0 0 0 0 265073
0.008638 -0.003713 0.149734 -0.697811 -0.932767 1.973229 -0.008284 1 0 0 0 0 0 0 266059
0.008596 -0.003616 0.149319 -0.801170 -0.917925 2.080302 -0.008315 1 0 0 0 0 0 0 267073
0.008556 -0.003520 0.148903 -0.828671 -0.919105 2.155339 -0.008346 1 0 0 0 0 0 0 268059
0.008526 -0.003458 0.148494 -0.962955 -0.475219 2.089442 -0.008378 1 0 0 0 0 0 0 269069
0.008489 -0.003371 0.148076 -0.885993 -0.770470 2.222978 -0.008471 1 0 0 0 0 0 0 272055
0.008405 -0.003103 0.146881 -0.280485 -3.180404 12.484169 -0.008504 1 0 0 0 0 0 0 273122
0.008378 -0.003039 0.146425 -0.949731 -0.784995 3.929000 -0.008534 1 0 0 0 0 0 0 274060
0.008334 -0.002919 0.146019 -0.788023 -1.279616 2.466780 -0.008562 1 0 0 0 0 0 0 274973
0.008301 -0.002852 0.145605 -0.927315 -0.644699 2.473668 -0.008597 1 0 0 0 0 0 0 276071
0.008273 -0.002799 0.145225 -1.009540 -0.405907 2.054708 -0.008625 1 0 0 0 0 0 0 276971
0.008269 -0.002748 0.144993 -1.324005 -0.359316 0.105455 -0.008655 1 0 0 0 0 0 0 277947
0.008247 -0.002675 0.144548 -1.134087 -0.660655 2.730083 -0.008687 1 0 0 0 0 0 0 278970
0.008222 -0.002620 0.144161 -1.076179 -0.443080 2.274611 -0.008718 1 0 0 0 0 0 0 279960
0.008165 -0.002564 0.143798 -0.666635 -0.453648 1.885126 -0.008915 1 0 0 0 0 0 0 286261
0.007900 -0.002130 0.141612 2.101606 -5.418785 25.861753 -0.008937 1 0 0 0 0 0 0 286975
0.007853 -0.002052 0.141377 -0.446533 -1.287806 2.879992 -0.008968 1 0 0 0 0 0 0 287955
0.007768 -0.001952 0.140939 -0.206475 -1.172675 3.268651 -0.008999 1 0 0 0 0 0 0 288961
0.007719 -0.001861 0.140574 -0.652398 -1.067524 2.404151 -0.009031 1 0 0 0 0 0 0 289970
0.007710 -0.001805 0.140337 -1.214171 -0.591926 0.676270 -0.009062 1 0 0 0 0 0 0 290967
0.007680 -0.001698 0.139947 -0.989369 -1.231470 2.523365 -0.009093 1 0 0 0 0 0 0 291971
0.007662 -0.001658 0.139754 -1.142103 -0.429797 0.167432 -0.009124 1 0 0 0 0 0 0 292961
0.007639 -0.001615 0.139500 -1.081602 -0.388687 0.752247 -0.009155 1 0 0 0 0 0 0 293955
0.007638 -0.001557 0.139097 -1.369291 -0.588643 2.796018 -0.009187 1 0 0 0 0 0 0 294976
0.007630 -0.001546 0.138882 -1.310182 0.006390 0.571697 -0.009218 1 0 0 0 0 0 0 295965
0.007598 -0.001473 0.138503 -1.004763 -0.757697 2.518869 -0.009250 1 0 0 0 0 0 0 296975
0.007565 -0.001455 0.138302 -0.946125 -0.114323 0.428821 -0.009280 1 0 0 0 0 0 0 297933
0.007515 -0.001376 0.137930 -0.713595 -0.847413 2.477055 -0.009313 1 0 0 0 0 0 0 298979
0.007489 -0.001341 0.137679 -1.018111 -0.367359 1.125641 -0.009343 1 0 0 0 0 0 0 299962
0.007449 -0.001250 0.137321 -0.856258 -1.048333 2.443002 -0.009375 1 0 0 0 0 0 0 300974
0.007421 -0.001192 0.137091 -0.995269 -0.702974 0.916913 -0.009406 1 0 0 0 0 0 0 301960
0.007385 -0.001116 0.136715 -0.906028 -0.906835 2.708006 -0.009447 1 0 0 0 0 0 0 303287
0.007344 -0.001032 0.136313 -0.831702 -1.034446 3.277107 -0.009469 1 0 0 0 0 0 0 303987
0.007305 -0.000992 0.136127 -0.850373 -0.487896 0.539882 -0.009499 1 0 0 0 0 0 0 304952
0.007286 -0.000935 0.135881 -1.109199 -0.672981 1.081808 -0.009530 1 0 0 0 0 0 0 305952
0.007247 -0.000828 0.135483 -0.885834 -1.337607 3.155777 -0.009562 1 0 0 0 0 0 0 306970
0.007226 -0.000789 0.135256 -1.088546 -0.531582 1.159118 -0.009594 1 0 0 0 0 0 0 307972
0.007192 -0.000728 0.134840 -0.943027 -0.744638 3.470846 -0.009625 1 0 0 0 0 0 0 308971
0.007187 -0.000681 0.134620 -1.306423 -0.595812 1.183516 -0.009656 1 0 0 0 0 0 0 309956
0.007168 -0.000614 0.134248 -1.154998 -0.843005 2.975462 -0.009687 1 0 0 0 0 0 0 310977
0.007147 -0.000582 0.133993 -1.127007 -0.419478 1.652715 -0.009718 1 0 0 0 0 0 0 311962
0.007144 -0.000550 0.133728 -1.362054 -0.383422 1.688514 -0.009749 1 0 0 0 0 0 0 312962
0.007128 -0.000495 0.133332 -1.212741 -0.686797 3.444711 -0.009781 1 0 0 0 0 0 0 313976
0.007096 -0.000481 0.133095 -0.979529 -0.180710 1.579453 -0.009812 1 0 0 0 0 0 0 314962
0.007056 -0.000440 0.132713 -0.864509 -0.494114 3.320490 -0.009843 1 0 0 0 0 0 0 315963
0.007030 -0.000392 0.132506 -1.033493 -0.615595 1.245174 -0.009874 1 0 0 0 0 0 0 316956
0.007008 -0.000368 0.132250 -1.107000 -0.318539 1.716974 -0.009905 1 0 0 0 0 0 0 317949
0.006949 -0.000313 0.131874 -0.617752 -0.706606 3.363427 -0.009937 1 0 0 0 0 0 0 318963
0.006930 -0.000304 0.131656 -1.098070 -0.145089 1.498114 -0.009968 1 0 0 0 0 0 0 319970
0.006906 -0.000279 0.131385 -1.077372 -0.295955 2.032669 -0.009999 1 0 0 0 0 0 0 320958
0.006848 -0.000258 0.131128 -0.640051 -0.269889 1.951540 -0.010031 1 0 0 0 0 0 0 321962
0.006791 -0.000211 0.130735 -0.593948 -0.599195 3.747932 -0.010062 1 0 0 0 0 0 0 322978
0.006754 -0.000199 0.130527 -0.847668 -0.187262 1.558738 -0.010093 1 0 0 0 0 0 0 323960
0.006708 -0.000189 0.130280 -0.754758 -0.125611 1.866806 -0.010124 1 0 0 0 0 0 0 324963
0.006630 -0.000145 0.129909 -0.326667 -0.572100 3.562846 -0.010156 1 0 0 0 0 0 0 325975
0.006596 -0.000153 0.129712 -0.844905 0.073525 1.497745 -0.010187 1 0 0 0 0 0 0 326964
0.006551 -0.000153 0.129469 -0.759443 0.027804 1.916025 -0.010218 1 0 0 0 0 0 0 327960
0.006498 -0.000128 0.129230 -0.641634 -0.296013 1.940922 -0.010249 1 0 0 0 0 0 0 328962
0.006445 -0.000112 0.128972 -0.625089 -0.227000 2.230023 -0.010281 1 0 0 0 0 0 0 329962
0.006407 -0.000084 0.128715 -0.818314 -0.373337 2.269430 -0.010312 1 0 0 0 0 0 0 330950
0.006343 -0.000061 0.128461 -0.496237 -0.322512 2.265331 -0.010344 1 0 0 0 0 0 0 331975
0.006285 -0.000046 0.128197 -0.534755 -0.226960 2.438063 -0.010374 1 0 0 0 0 0 0 332961
0.006231 -0.000034 0.127929 -0.575424 -0.173083 2.542997 -0.010406 1 0 0 0 0 0 0 333960
0.006174 -0.000004 0.127681 -0.545040 -0.406142 2.336570 -0.010436 1 0 0 0 0 0 0 334937
0.006122 0.000015 0.127449 -0.598269 -0.292113 2.129015 -0.010468 1 0 0 0 0 0 0 335962
0.006069 0.000029 0.127193 -0.597674 -0.211001 2.461764 -0.010499 1 0 0 0 0 0 0 336962
0.006013 0.000059 0.126948 -0.547535 -0.427708 2.375113 -0.010530 1 0 0 0 0 0 0 337949
0.005941 0.000083 0.126699 -0.322241 -0.363871 2.465270 -0.010562 1 0 0 0 0 0 0 338973
0.005894 0.000114 0.126445 -0.620353 -0.456531 2.565644 -0.010594 1 0 0 0 0 0 0 339975
0.005826 0.000138 0.126192 -0.379270 -0.376869 2.600520 -0.010625 1 0 0 0 0 0 0 340969
0.005750 0.000158 0.125970 -0.243957 -0.327905 2.232489 -0.010656 1 0 0 0 0 0 0 341971
0.005674 0.000157 0.125739 -0.215832 -0.046865 2.354386 -0.010687 1 0 0 0 0 0 0 342972
0.005607 0.000180 0.125503 -0.314624 -0.331555 2.454711 -0.010719 1 0 0 0 0 0 0 343972
0.005535 0.000181 0.125266 -0.265257 -0.068249 2.510494 -0.010750 1 0 0 0 0 0 0 344968
0.005457 0.000190 0.125050 -0.175368 -0.150721 2.280235 -0.010780 1 0 0 0 0 0 0 345951
0.005395 0.000198 0.124830 -0.355551 -0.155354 2.343778 -0.010812 1 0 0 0 0 0 0 346972
0.005334 0.000225 0.124598 -0.388662 -0.406039 2.533378 -0.010844 1 0 0 0 0 0 0 347977
0.005262 0.000247 0.124383 -0.239209 -0.365427 2.357734 -0.010875 1 0 0 0 0 0 0 348964
0.005202 0.000262 0.124164 -0.411328 -0.272577 2.423682 -0.011180 1 0 0 0 0 0 0 358749
0.004429 0.000386 0.122244 8.984674 -1.693228 24.870943 -0.011218 1 0 0 0 0 0 0 359957
0.004321 0.000407 0.122033 1.284813 -0.517588 4.898280 -0.011249 1 0 0 0 0 0 0 360958
0.004222 0.000445 0.121847 0.404408 -0.614986 2.613248 -0.011280 1 0 0 0 0 0 0 361954
0.004114 0.000476 0.121660 0.453068 -0.544287 2.427555 -0.011312 1 0 0 0 0 0 0 362958
0.004021 0.000500 0.121492 0.274834 -0.444855 2.183393 -0.011343 1 0 0 0 0 0 0 363947
0.003936 0.000520 0.121362 0.153769 -0.392968 1.685379 -0.011374 1 0 0 0 0 0 0 364945
0.003887 0.000548 0.121244 -0.314765 -0.498480 1.502117 -0.011405 1 0 0 0 0 0 0 365954
0.003838 0.000585 0.121142 -0.350627 -0.623753 1.299461 -0.011436 1 0 0 0 0 0 0 366945
0.003792 0.000607 0.121023 -0.399583 -0.450169 1.500002 -0.011468 1 0 0 0 0 0 0 367952
0.003751 0.000622 0.120931 -0.447571 -0.345189 1.199928 -0.011499 1 0 0 0 0 0 0 368944
0.003709 0.000634 0.120816 -0.448374 -0.286806 1.476757 -0.011530 1 0 0 0 0 0 0 369953
0.003649 0.000647 0.120705 -0.212805 -0.316083 1.477409 -0.011562 1 0 0 0 0 0 0 370954
0.003593 0.000676 0.120574 -0.227412 -0.521478 1.763723 -0.011593 1 0 0 0 0 0 0 371944
0.003526 0.000699 0.120425 -0.070193 -0.459173 2.035542 -0.011624 1 0 0 0 0 0 0 372953
0.003455 0.000718 0.120302 0.007864 -0.417954 1.753900 -0.011655 1 0 0 0 0 0 0 373943
0.003356 0.000758 0.120158 0.383861 -0.689778 2.030470 -0.011688 1 0 0 0 0 0 0 374985
0.003250 0.000790 0.120016 0.534406 -0.619895 2.046816 -0.011718 1 0 0 0 0 0 0 375945
0.003171 0.000828 0.119874 0.199683 -0.695618 2.079332 -0.011749 1 0 0 0 0 0 0 376958
0.003070 0.000877 0.119722 0.481723 -0.857261 2.227573 -0.011781 1 0 0 0 0 0 0 377958
0.002989 0.000942 0.119597 0.244900 -1.088567 1.917778 -0.011812 1 0 0 0 0 0 0 378948
0.002900 0.001018 0.119461 0.347851 -1.275429 2.052709 -0.011843 1 0 0 0 0 0 0 379965
0.002812 0.001081 0.119301 0.366884 -1.138873 2.415285 -0.011874 1 0 0 0 0 0 0 380941
0.002732 0.001171 0.119162 0.256848 -1.481086 2.190150 -0.011906 1 0 0 0 0 0 0 381958
0.002662 0.001255 0.119010 0.138448 -1.456462 2.366337 -0.011936 1 0 0 0 0 0 0 382942
0.002584 0.001322 0.118875 0.236430 -1.252714 2.187711 -0.011968 1 0 0 0 0 0 0 383949
0.002520 0.001377 0.118735 0.073655 -1.077458 2.261253 -0.011999 1 0 0 0 0 0 0 384946
0.002427 0.001434 0.118584 0.456535 -1.093983 2.440298 -0.012030 1 0 0 0 0 0 0 385949
0.002338 0.001488 0.118449 0.452524 -1.067882 2.268894 -0.012062 1 0 0 0 0 0 0 386957
0.002269 0.001535 0.118309 0.203746 -0.996533 2.345184 -0.012093 1 0 0 0 0 0 0 387957
0.002186 0.001602 0.118167 0.364217 -1.249838 2.398223 -0.012124 1 0 0 0 0 0 0 388956
0.002108 0.001643 0.118046 0.334511 -0.945484 2.156579 -0.012156 1 0 0 0 0 0 0 389955
0.002021 0.001706 0.117911 0.459940 -1.215793 2.341597 -0.012187 1 0 0 0 0 0 0 390956
0.001917 0.001767 0.117793 0.704169 -1.225846 2.167073 -0.012218 1 0 0 0 0 0 0 391949
0.001842 0.001819 0.117689 0.375072 -1.115797 1.969798 -0.012248 1 0 0 0 0 0 0 392930
0.001762 0.001869 0.117571 0.414831 -1.099716 2.170202 -0.012280 1 0 0 0 0 0 0 393949
0.001693 0.001933 0.117457 0.286328 -1.283909 2.152504 -0.012312 1 0 0 0 0 0 0 394950
0.001617 0.001991 0.117366 0.375333 -1.228280 1.868817 -0.012343 1 0 0 0 0 0 0 395948
0.001550 0.002057 0.117261 0.279414 -1.360041 2.037598 -0.012374 1 0 0 0 0 0 0 396950
0.001492 0.002112 0.117163 0.149304 -1.219507 1.994128 -0.012405 1 0 0 0 0 0 0 397950
0.001435 0.002177 0.117055 0.150281 -1.361058 2.123608 -0.012437 1 0 0 0 0 0 0 398950
0.001365 0.002235 0.116966 0.324727 -1.289232 1.913878 -0.012468 1 0 0 0 0 0 0 399949
0.001306 0.002284 0.116873 0.202116 -1.183601 1.967762 -0.012499 1 0 0 0 0 0 0 400948
0.001240 0.002316 0.116769 0.294043 -0.945863 2.140329 -0.012530 1 0 0 0 0 0 0 401948
0.001160 0.002374 0.116670 0.492954 -1.279672 2.103199 -0.012562 1 0 0 0 0 0 0 402950
0.001097 0.002423 0.116573 0.310431 -1.212071 2.090460 -0.012593 1 0 0 0 0 0 0 403948
0.001037 0.002486 0.116498 0.258447 -1.398632 1.829630 -0.012624 1 0 0 0 0 0 0 404948
0.000984 0.002538 0.116409 0.177780 -1.277881 1.992906 -0.012655 1 0 0 0 0 0 0 405948
0.000916 0.002589 0.116326 0.369067 -1.259989 1.947646 -0.012687 1 0 0 0 0 0 0 406950
0.000877 0.002631 0.116256 0.020342 -1.156358 1.797979 -0.012718 1 0 0 0 0 0 0 407945
0.000816 0.002677 0.116179 0.276521 -1.199652 1.877791 -0.012749 1 0 0 0 0 0 0 408949
0.000775 0.002733 0.116100 0.049011 -1.358956 1.938190 -0.012780 1 0 0 0 0 0 0 409952
0.000726 0.002799 0.116030 0.135480 -1.517162 1.835255 -0.012812 1 0 0 0 0 0 0 410953
0.000674 0.002871 0.115964 0.203375 -1.609585 1.797712 -0.012843 1 0 0 0 0 0 0 411947
0.000629 0.002909 0.115889 0.110329 -1.199324 1.916018 -0.012874 1 0 0 0 0 0 0 412948
0.000579 0.002966 0.115820 0.187199 -1.415189 1.858624 -0.012905 1 0 0 0 0 0 0 413947
0.000526 0.003033 0.115754 0.242376 -1.571092 1.839536 -0.012939 1 0 0 0 0 0 0 415032
0.000481 0.003068 0.115679 0.138805 -1.201206 1.969170 -0.013056 1 0 0 0 0 0 0 418758
0.000361 0.003184 0.115515 1.127308 -2.230628 3.180678 -0.013093 1 0 0 0 0 0 0 419947
0.000279 0.003264 0.115427 0.755159 -1.877006 2.328826 -0.013124 1 0 0 0 0 0 0 420948
0.000215 0.003325 0.115365 0.489572 -1.608381 1.919130 -0.013155 1 0 0 0 0 0 0 421951
0.000178 0.003371 0.115302 0.118495 -1.406655 1.910826 -0.013187 1 0 0 0 0 0 0 422953
0.000149 0.003429 0.115258 -0.023533 -1.542843 1.665262 -0.013218 1 0 0 0 0 0 0 423965
0.000112 0.003478 0.115211 0.079390 -1.457447 1.692880 -0.013249 1 0 0 0 0 0 0 424952
0.000075 0.003506 0.115174 0.084657 -1.183546 1.573578 -0.013281 1 0 0 0 0 0 0 425959
0.000047 0.003554 0.115139 -0.014999 -1.424794 1.544071 -0.013312 1 0 0 0 0 0 0 426958
0.000015 0.003581 0.115106 0.027050 -1.188411 1.522532 -0.013342 1 0 0 0 0 0 0 427929
0.000007 0.003625 0.115062 -0.275458 -1.377618 1.673288 -0.013374 1 0 0 0 0 0 0 428959
-0.000020 0.003666 0.115015 -0.058391 -1.389474 1.742358 -0.013405 1 0 0 0 0 0 0 429948
-0.000039 0.003704 0.114988 -0.143718 -1.352892 1.498383 -0.013437 1 0 0 0 0 0 0 430967
-0.000071 0.003744 0.114947 0.029012 -1.369938 1.669844 -0.013468 1 0 0 0 0 0 0 431947
-0.000105 0.003767 0.114912 0.073999 -1.169528 1.613037 -0.013499 1 0 0 0 0 0 0 432953
-0.000132 0.003812 0.114877 -0.005356 -1.448857 1.607466 -0.013530 1 0 0 0 0 0 0 433945
-0.000168 0.003854 0.114833 0.113465 -1.452666 1.742205 -0.013562 1 0 0 0 0 0 0 434951
-0.000209 0.003896 0.114786 0.192627 -1.447262 1.809656 -0.013593 1 0 0 0 0 0 0 435941
-0.000239 0.003950 0.114747 0.071001 -1.629549 1.714019 -0.013624 1 0 0 0 0 0 0 436951
-0.000259 0.003995 0.114723 -0.070742 -1.525960 1.526933 -0.013655 1 0 0 0 0 0 0 437941
-0.000292 0.004037 0.114682 0.083862 -1.494052 1.729924 -0.013687 1 0 0 0 0 0 0 438950
-0.000319 0.004091 0.114646 0.020992 -1.668355 1.704867 -0.013718 1 0 0 0 0 0 0 439946
-0.000337 0.004135 0.114622 -0.089070 -1.562854 1.543896 -0.013749 1 0 0 0 0 0 0 440951
-0.000351 0.004173 0.114572 -0.153873 -1.469975 1.889504 -0.013780 1 0 0 0 0 0 0 441941
-0.000363 0.004209 0.114543 -0.183735 -1.451620 1.645054 -0.013812 1 0 0 0 0 0 0 442950
-0.000379 0.004260 0.114511 -0.132394 -1.662312 1.680061 -0.013843 1 0 0 0 0 0 0 443951
-0.000405 0.004289 0.114479 0.002314 -1.399804 1.688525 -0.013874 1 0 0 0 0 0 0 444941
-0.000428 0.004337 0.114445 -0.017180 -1.631104 1.718752 -0.013905 1 0 0 0 0 0 0 445950
-0.000444 0.004377 0.114423 -0.099709 -1.573674 1.587997 -0.013937 1 0 0 0 0 0 0 446950
-0.000470 0.004401 0.114394 0.016593 -1.354944 1.669308 -0.014052 1 0 0 0 0 0 0 450634
-0.000483 0.004413 0.114384 -0.136489 -1.188623 1.431281 -0.014061 1 0 0 0 0 0 0 450933
-0.000527 0.004488 0.114314 0.258823 -1.999714 2.208240 -0.014093 1 0 0 0 0 0 0 451940
-0.000549 0.004526 0.114290 0.018345 -1.620350 1.691610 -0.014124 1 0 0 0 0 0 0 452939
-0.000565 0.004562 0.114271 -0.081760 -1.559893 1.590842 -0.014155 1 0 0 0 0 0 0 453954
-0.000578 0.004597 0.114253 -0.129246 -1.545983 1.568261 -0.014187 1 0 0 0 0 0 0 454960
-0.000589 0.004631 0.114235 -0.152104 -1.544651 1.565847 -0.014218 1 0 0 0 0 0 0 455946
-0.000600 0.004664 0.114218 -0.162784 -1.548876 1.569781 -0.014250 1 0 0 0 0 0 0 456965
-0.000606 0.004681 0.114212 -0.232560 -1.340326 1.424310 -0.014280 1 0 0 0 0 0 0 457955
-0.000613 0.004706 0.114199 -0.209451 -1.428871 1.513479 -0.014312 1 0 0 0 0 0 0 458960
-0.000617 0.004719 0.114194 -0.256253 -1.283266 1.410159 -0.014343 1 0 0 0 0 0 0 459957
-0.000624 0.004742 0.114181 -0.221006 -1.405746 1.515094 -0.014374 1 0 0 0 0 0 0 460957
-0.000628 0.004753 0.114177 -0.261601 -1.277771 1.417183 -0.014406 1 0 0 0 0 0 0 461957
-0.000634 0.004775 0.114164 -0.223262 -1.409049 1.524069 -0.014437 1 0 0 0 0 0 0 462959
-0.000650 0.004773 0.114150 -0.096054 -1.104781 1.554395 -0.014468 1 0 0 0 0 0 0 463957
-0.000663 0.004788 0.114133 -0.120428 -1.310199 1.591897 -0.014499 1 0 0 0 0 0 0 464958
-0.000670 0.004796 0.114128 -0.205609 -1.238635 1.459730 -0.014531 1 0 0 0 0 0 0 465962
-0.000678 0.004817 0.114115 -0.191225 -1.398853 1.554035 -0.014562 1 0 0 0 0 0 0 466952
-0.000682 0.004827 0.114110 -0.242230 -1.290009 1.452155 -0.014592 1 0 0 0 0 0 0 467928
-0.000689 0.004848 0.114097 -0.209292 -1.430607 1.558078 -0.014624 1 0 0 0 0 0 0 468959
-0.000692 0.004859 0.114093 -0.250805 -1.312164 1.460188 -0.014655 1 0 0 0 0 0 0 469953
-0.000712 0.004868 0.114070 -0.047008 -1.266968 1.695075 -0.014687 1 0 0 0 0 0 0 470958
-0.000721 0.004872 0.114062 -0.149449 -1.218170 1.527964 -0.014718 1 0 0 0 0 0 0 471950
-0.000726 0.004875 0.114060 -0.222041 -1.188601 1.448504 -0.014749 1 0 0 0 0 0 0 472957
-0.000734 0.004892 0.114047 -0.196087 -1.387664 1.573117 -0.014780 1 0 0 0 0 0 0 473927
-0.000750 0.004887 0.114034 -0.074536 -1.120189 1.610239 -0.014811 1 0 0 0 0 0 0 474928
-0.000758 0.004885 0.114029 -0.166454 -1.129356 1.498586 -0.014843 1 0 0 0 0 0 0 475958
-0.000762 0.004884 0.114027 -0.228363 -1.146980 1.450088 -0.014874 1 0 0 0 0 0 0 476956
-0.000764 0.004884 0.114027 -0.261333 -1.157430 1.434381 -0.014906 1 0 0 0 0 0 0 477955
-0.000765 0.004884 0.114027 -0.278338 -1.163648 1.430917 -0.014937 1 0 0 0 0 0 0 478957
-0.000771 0.004900 0.114015 -0.222378 -1.382400 1.583923 -0.014968 1 0 0 0 0 0 0 479957
-0.000786 0.004894 0.114001 -0.085472 -1.125379 1.630811 -0.014998 1 0 0 0 0 0 0 480928
-0.000794 0.004892 0.113997 -0.169538 -1.139941 1.522454 -0.015030 1 0 0 0 0 0 0 481948
-0.000797 0.004891 0.113995 -0.227511 -1.160325 1.475105 -0.015061 1 0 0 0 0 0 0 482946
-0.000799 0.004890 0.113995 -0.258491 -1.172141 1.459773 -0.015092 1 0 0 0 0 0 0 483938
-0.000818 0.004895 0.114005 -0.039259 -1.241070 1.327059 -0.015143 1 0 0 0 0 0 0 485567
-0.000828 0.004897 0.114008 -0.138084 -1.218391 1.397628 -0.015155 1 0 0 0 0 0 0 485939
-0.000832 0.004897 0.114009 -0.208558 -1.205068 1.435736 -0.015186 1 0 0 0 0 0 0 486946
-0.000847 0.004884 0.114000 -0.080169 -1.018940 1.579620 -0.015218 1 0 0 0 0 0 0 487948
-0.000855 0.004878 0.113997 -0.162438 -1.089529 1.517464 -0.015249 1 0 0 0 0 0 0 488940
-0.000858 0.004875 0.113995 -0.218771 -1.140737 1.487091 -0.015280 1 0 0 0 0 0 0 489938
-0.000860 0.004873 0.113995 -0.248876 -1.168709 1.477950 -0.015314 1 0 0 0 0 0 0 491028
-0.000861 0.004872 0.113995 -0.264383 -1.183746 1.476650 -0.015346 1 0 0 0 0 0 0 492036
-0.000879 0.004877 0.114005 -0.036604 -1.252840 1.346994 -0.015376 1 0 0 0 0 0 0 493024
-0.000888 0.004878 0.114008 -0.131829 -1.232676 1.421004 -0.015408 1 0 0 0 0 0 0 494025
-0.000893 0.004879 0.114009 -0.200276 -1.219835 1.459587 -0.015439 1 0 0 0 0 0 0 495027
-0.000895 0.004880 0.114010 -0.236716 -1.214763 1.475747 -0.015470 1 0 0 0 0 0 0 496021
-0.000896 0.004880 0.114010 -0.255364 -1.213667 1.483335 -0.015501 1 0 0 0 0 0 0 497025
-0.000897 0.004880 0.114010 -0.264970 -1.214459 1.487933 -0.015533 1 0 0 0 0 0 0 498041
-0.000897 0.004880 0.114010 -0.270045 -1.216041 1.491400 -0.015564 1 0 0 0 0 0 0 499024
-0.000897 0.004880 0.114010 -0.272855 -1.218106 1.494617 -0.015596 1 0 0 0 0 0 0 500036
-0.000915 0.004885 0.114020 -0.038478 -1.280850 1.366593 -0.015627 1 0 0 0 0 0 0 501032
-0.000937 0.004873 0.114013 0.035279 -1.076626 1.569120 -0.015657 1 0 0 0 0 0 0 502012
-0.000947 0.004867 0.114011 -0.094536 -1.133983 1.538148 -0.015689 1 0 0 0 0 0 0 503023
-0.000953 0.004865 0.114011 -0.176529 -1.178565 1.519378 -0.015720 1 0 0 0 0 0 0 504008
-0.000973 0.004868 0.114020 0.016652 -1.263761 1.383095 -0.015751 1 0 0 0 0 0 0 505020
-0.000983 0.004869 0.114023 -0.096325 -1.251581 1.454439 -0.015782 1 0 0 0 0 0 0 506004
-0.000989 0.004870 0.114025 -0.173654 -1.242756 1.492133 -0.015814 1 0 0 0 0 0 0 507023
-0.000986 0.004854 0.114036 -0.279078 -1.024915 1.355431 -0.015845 1 0 0 0 0 0 0 508005
-0.001003 0.004850 0.114050 -0.039541 -1.164534 1.315109 -0.015876 1 0 0 0 0 0 0 509016
-0.001011 0.004848 0.114055 -0.123161 -1.200285 1.432420 -0.015908 1 0 0 0 0 0 0 510020
-0.001015 0.004847 0.114057 -0.184990 -1.218078 1.486915 -0.015938 1 0 0 0 0 0 0 511007
-0.001035 0.004851 0.114067 0.018581 -1.289420 1.377864 -0.015970 1 0 0 0 0 0 0 512018
-0.001045 0.004853 0.114071 -0.089334 -1.270662 1.458482 -0.016001 1 0 0 0 0 0 0 513006
-0.001050 0.004854 0.114072 -0.164092 -1.258667 1.499307 -0.016033 1 0 0 0 0 0 0 514019
-0.001052 0.004854 0.114072 -0.204043 -1.256250 1.518879 -0.016092 1 0 0 0 0 0 0 515919
-0.001067 0.004843 0.114094 -0.052040 -1.101088 1.243448 -0.016124 1 0 0 0 0 0 0 516941
-0.001074 0.004837 0.114101 -0.129564 -1.155519 1.402223 -0.016155 1 0 0 0 0 0 0 517950
-0.001077 0.004833 0.114103 -0.183006 -1.200543 1.482837 -0.016186 1 0 0 0 0 0 0 518939
-0.001097 0.004836 0.114114 0.025773 -1.287742 1.383946 -0.016218 1 0 0 0 0 0 0 519948
-0.001106 0.004838 0.114118 -0.079680 -1.277253 1.467974 -0.016249 1 0 0 0 0 0 0 520939
-0.001106 0.004822 0.114130 -0.217715 -1.054401 1.357285 -0.016280 1 0 0 0 0 0 0 521948
-0.001106 0.004814 0.114135 -0.232724 -1.131156 1.457553 -0.016311 1 0 0 0 0 0 0 522940
-0.001124 0.004814 0.114146 0.002590 -1.252152 1.376419 -0.016343 1 0 0 0 0 0 0 523947
-0.001133 0.004814 0.114150 -0.088935 -1.260736 1.467504 -0.016374 1 0 0 0 0 0 0 524951
-0.001132 0.004798 0.114163 -0.219888 -1.047467 1.359254 -0.016405 1 0 0 0 0 0 0 525939
-0.001132 0.004790 0.114167 -0.231340 -1.129271 1.460382 -0.016437 1 0 0 0 0 0 0 526948
-0.001150 0.004790 0.114178 0.005927 -1.252744 1.379490 -0.016467 1 0 0 0 0 0 0 527938
-0.001154 0.004774 0.114194 -0.149357 -1.047545 1.318438 -0.016503 1 0 0 0 0 0 0 529081
-0.001156 0.004765 0.114199 -0.191439 -1.129211 1.445405 -0.016530 1 0 0 0 0 0 0 529951
-0.001157 0.004761 0.114201 -0.208432 -1.192245 1.505028 -0.016561 1 0 0 0 0 0 0 530946
-0.001170 0.004747 0.114222 -0.043708 -1.072907 1.245477 -0.016593 1 0 0 0 0 0 0 531941
-0.001177 0.004740 0.114230 -0.115284 -1.146327 1.409366 -0.016624 1 0 0 0 0 0 0 532940
-0.001180 0.004736 0.114232 -0.165662 -1.200983 1.491768 -0.016655 1 0 0 0 0 0 0 533954
-0.001177 0.004718 0.114245 -0.256760 -1.016664 1.371534 -0.016687 1 0 0 0 0 0 0 534954
-0.001193 0.004713 0.114259 -0.008874 -1.174239 1.336951 -0.016718 1 0 0 0 0 0 0 535953
-0.001196 0.004694 0.114275 -0.153665 -1.003376 1.303263 -0.016749 1 0 0 0 0 0 0 536961
-0.001198 0.004684 0.114281 -0.189916 -1.105185 1.440970 -0.016780 1 0 0 0 0 0 0 537927
-0.001211 0.004667 0.114304 -0.030797 -1.023195 1.221353 -0.016812 1 0 0 0 0 0 0 538957
-0.001218 0.004659 0.114312 -0.104848 -1.118077 1.399816 -0.016843 1 0 0 0 0 0 0 539956
-0.001217 0.004638 0.114326 -0.220992 -0.967730 1.334814 -0.016874 1 0 0 0 0 0 0 540953
-0.001234 0.004632 0.114340 0.013638 -1.144919 1.321047 -0.016905 1 0 0 0 0 0 0 541955
-0.001242 0.004628 0.114345 -0.073383 -1.200171 1.446919 -0.016936 1 0 0 0 0 0 0 542925
-0.001241 0.004610 0.114358 -0.201504 -1.011553 1.351968 -0.016967 1 0 0 0 0 0 0 543931
-0.001241 0.004601 0.114363 -0.211374 -1.106874 1.457270 -0.016998 1 0 0 0 0 0 0 544926
-0.001254 0.004585 0.114386 -0.037131 -1.020829 1.225624 -0.017031 1 0 0 0 0 0 0 545962
-0.001260 0.004576 0.114393 -0.103700 -1.113928 1.399646 -0.017062 1 0 0 0 0 0 0 546958
-0.001263 0.004571 0.114396 -0.151437 -1.178705 1.485505 -0.017093 1 0 0 0 0 0 0 547958
-0.001278 0.004557 0.114418 -0.003125 -1.059073 1.236164 -0.017124 1 0 0 0 0 0 0 548960
-0.001285 0.004550 0.114426 -0.083568 -1.133495 1.403035 -0.017155 1 0 0 0 0 0 0 549952
-0.001288 0.004546 0.114428 -0.138333 -1.188625 1.486354 -0.017187 1 0 0 0 0 0 0 550956
-0.001285 0.004528 0.114441 -0.231699 -1.003382 1.366642 -0.017218 1 0 0 0 0 0 0 551954
-0.001302 0.004523 0.114455 0.015888 -1.161352 1.331886 -0.017249 1 0 0 0 0 0 0 552954
-0.001305 0.004504 0.114471 -0.129734 -0.989740 1.298163 -0.017280 1 0 0 0 0 0 0 553953
-0.001306 0.004494 0.114476 -0.166349 -1.092065 1.435566 -0.017312 1 0 0 0 0 0 0 554956
-0.001320 0.004478 0.114500 -0.006684 -1.009030 1.215950 -0.017343 1 0 0 0 0 0 0 555953
-0.001327 0.004469 0.114507 -0.080998 -1.104473 1.393921 -0.017374 1 0 0 0 0 0 0 556955
-0.001330 0.004464 0.114510 -0.132557 -1.170418 1.481058 -0.017405 1 0 0 0 0 0 0 557952
-0.001327 0.004445 0.114522 -0.224317 -0.990203 1.362779 -0.017437 1 0 0 0 0 0 0 558955
-0.001343 0.004440 0.114536 0.024427 -1.151048 1.328318 -0.017468 1 0 0 0 0 0 0 559952
-0.001347 0.004421 0.114553 -0.120887 -0.980486 1.294741 -0.017499 1 0 0 0 0 0 0 560951
-0.001348 0.004412 0.114558 -0.157328 -1.083716 1.432017 -0.017531 1 0 0 0 0 0 0 561958
-0.001344 0.004390 0.114571 -0.236053 -0.940092 1.342919 -0.017561 1 0 0 0 0 0 0 562943
-0.001360 0.004384 0.114586 0.020087 -1.121746 1.319496 -0.017593 1 0 0 0 0 0 0 563960
-0.001363 0.004364 0.114602 -0.121544 -0.961651 1.289784 -0.017624 1 0 0 0 0 0 0 564942
-0.001364 0.004354 0.114608 -0.156111 -1.070463 1.428284 -0.017656 1 0 0 0 0 0 0 565956
-0.001378 0.004337 0.114631 0.005005 -0.989834 1.209222 -0.017687 1 0 0 0 0 0 0 566954
-0.001384 0.004328 0.114638 -0.068866 -1.087213 1.386973 -0.017718 1 0 0 0 0 0 0 567952
-0.001383 0.004307 0.114653 -0.185072 -0.936149 1.322115 -0.017749 1 0 0 0 0 0 0 568953
-0.001400 0.004301 0.114667 0.050918 -1.114281 1.307684 -0.017780 1 0 0 0 0 0 0 569949
-0.001404 0.004281 0.114684 -0.101220 -0.952356 1.281422 -0.017814 1 0 0 0 0 0 0 571012
-0.001405 0.004271 0.114689 -0.140998 -1.060550 1.420843 -0.017845 1 0 0 0 0 0 0 572026
-0.001419 0.004254 0.114712 0.017784 -0.979147 1.202235 -0.017877 1 0 0 0 0 0 0 573035
-0.001426 0.004245 0.114720 -0.057434 -1.076522 1.379814 -0.017907 1 0 0 0 0 0 0 573999
-0.001424 0.004224 0.114734 -0.174379 -0.925033 1.315108 -0.017939 1 0 0 0 0 0 0 575025
-0.001424 0.004213 0.114739 -0.177788 -1.042849 1.431017 -0.017970 1 0 0 0 0 0 0 576023
-0.001436 0.004196 0.114762 0.001067 -0.965987 1.203432 -0.018001 1 0 0 0 0 0 0 577012
-0.001442 0.004187 0.114770 -0.064088 -1.065951 1.377867 -0.018033 1 0 0 0 0 0 0 578028
-0.001441 0.004165 0.114784 -0.176033 -0.915288 1.312070 -0.018064 1 0 0 0 0 0 0 579034
-0.001440 0.004155 0.114788 -0.176917 -1.033758 1.427498 -0.018095 1 0 0 0 0 0 0 580030
-0.001452 0.004137 0.114811 0.003331 -0.956885 1.199840 -0.018127 1 0 0 0 0 0 0 581029
-0.001458 0.004128 0.114819 -0.061213 -1.057114 1.374064 -0.018158 1 0 0 0 0 0 0 582033
-0.001456 0.004107 0.114833 -0.172892 -0.906256 1.308257 -0.018189 1 0 0 0 0 0 0 583023
-0.001455 0.004096 0.114838 -0.173605 -1.024833 1.423513 -0.018220 1 0 0 0 0 0 0 584004
-0.001468 0.004079 0.114861 0.006849 -0.947728 1.195900 -0.018251 1 0 0 0 0 0 0 585017
-0.001474 0.004070 0.114868 -0.057675 -1.048097 1.369963 -0.018282 1 0 0 0 0 0 0 586003
-0.001472 0.004049 0.114882 -0.169399 -0.897043 1.304263 -0.018314 1 0 0 0 0 0 0 587018
-0.001471 0.004038 0.114887 -0.170080 -1.015744 1.419408 -0.018344 1 0 0 0 0 0 0 588003
-0.001466 0.004016 0.114900 -0.229376 -0.878010 1.322420 -0.018376 1 0 0 0 0 0 0 589018
-0.001481 0.004009 0.114914 0.037942 -1.063849 1.295088 -0.018407 1 0 0 0 0 0 0 590002
-0.001484 0.003989 0.114930 -0.099160 -0.904289 1.264677 -0.018439 1 0 0 0 0 0 0 591024
-0.001485 0.003979 0.114936 -0.131284 -1.014730 1.401940 -0.018469 1 0 0 0 0 0 0 592002
-0.001481 0.003957 0.114949 -0.208091 -0.872438 1.313597 -0.018501 1 0 0 0 0 0 0 593023
-0.001478 0.003946 0.114954 -0.189508 -0.995987 1.419781 -0.018532 1 0 0 0 0 0 0 594002
-0.001495 0.003945 0.114965 0.066173 -1.140254 1.340269 -0.018564 1 0 0 0 0 0 0 595015
-0.001499 0.003928 0.114980 -0.082457 -0.941128 1.280084 -0.018594 1 0 0 0 0 0 0 596001
-0.001500 0.003919 0.114985 -0.121055 -1.029920 1.405992 -0.018626 1 0 0 0 0 0 0 597015
-0.001496 0.003898 0.114999 -0.201266 -0.876021 1.313664 -0.018657 1 0 0 0 0 0 0 598003
-0.001512 0.003892 0.115013 0.055844 -1.054133 1.287558 -0.018686 1 0 0 0 0 0 0 598938
-0.001515 0.003872 0.115029 -0.086690 -0.890249 1.257748 -0.018718 1 0 0 0 0 0 0 599945
-0.001516 0.003861 0.115035 -0.121457 -0.999028 1.394999 -0.018749 1 0 0 0 0 0 0 600936
-0.001517 0.003856 0.115036 -0.134375 -1.075532 1.457793 -0.018780 1 0 0 0 0 0 0 601945
-0.001512 0.003837 0.115048 -0.205484 -0.897214 1.331164 -0.018811 1 0 0 0 0 0 0 602937
-0.001528 0.003832 0.115062 0.055803 -1.061292 1.292113 -0.018843 1 0 0 0 0 0 0 603945
-0.001531 0.003812 0.115078 -0.084906 -0.889653 1.257782 -0.018874 1 0 0 0 0 0 0 604937
-0.001532 0.003802 0.115084 -0.118778 -0.994748 1.393387 -0.018905 1 0 0 0 0 0 0 605945
-0.001533 0.003797 0.115086 -0.131230 -1.069303 1.455548 -0.018936 1 0 0 0 0 0 0 606937
-0.001528 0.003778 0.115098 -0.202166 -0.889712 1.328855 -0.018968 1 0 0 0 0 0 0 607945
-0.001544 0.003773 0.115111 0.059406 -1.053454 1.289689 -0.019000 1 0 0 0 0 0 0 608991
-0.001547 0.003754 0.115128 -0.081321 -0.881266 1.255279 -0.019030 1 0 0 0 0 0 0 609947
-0.001548 0.003744 0.115133 -0.115154 -0.986327 1.390696 -0.019061 1 0 0 0 0 0 0 610937
-0.001549 0.003739 0.115135 -0.127594 -1.060889 1.452831 -0.019093 1 0 0 0 0 0 0 611944
-0.001544 0.003720 0.115147 -0.198566 -0.880958 1.326218 -0.019124 1 0 0 0 0 0 0 612954
-0.001560 0.003714 0.115161 0.063200 -1.044642 1.286759 -0.019155 1 0 0 0 0 0 0 613944
-0.001563 0.003695 0.115177 -0.077575 -0.872306 1.252508 -0.019187 1 0 0 0 0 0 0 614947
-0.001564 0.003685 0.115182 -0.111439 -0.977494 1.387818 -0.019218 1 0 0 0 0 0 0 615944
-0.001565 0.003680 0.115184 -0.123860 -1.052071 1.449844 -0.019249 1 0 0 0 0 0 0 616938
-0.001578 0.003665 0.115206 0.045988 -0.932044 1.192541 -0.019281 1 0 0 0 0 0 0 617957
-0.001585 0.003658 0.115213 -0.025094 -1.010940 1.354323 -0.019312 1 0 0 0 0 0 0 618950
-0.001583 0.003637 0.115227 -0.140576 -0.846430 1.284961 -0.019343 1 0 0 0 0 0 0 619958
-0.001582 0.003627 0.115232 -0.142911 -0.960024 1.397879 -0.019374 1 0 0 0 0 0 0 620952
-0.001600 0.003626 0.115243 0.103215 -1.099125 1.320461 -0.019405 1 0 0 0 0 0 0 621954
-0.001603 0.003609 0.115258 -0.051141 -0.895996 1.261502 -0.019437 1 0 0 0 0 0 0 622955
-0.001605 0.003600 0.115263 -0.092445 -0.984042 1.387014 -0.019468 1 0 0 0 0 0 0 623949
-0.001601 0.003579 0.115277 -0.174222 -0.828038 1.295068 -0.019499 1 0 0 0 0 0 0 624953
-0.001617 0.003572 0.115291 0.083267 -1.006438 1.268354 -0.019530 1 0 0 0 0 0 0 625951
-0.001620 0.003552 0.115307 -0.059965 -0.841164 1.238669 -0.019562 1 0 0 0 0 0 0 626952
-0.001621 0.003542 0.115312 -0.094971 -0.950550 1.375222 -0.019593 1 0 0 0 0 0 0 627954
-0.001617 0.003520 0.115326 -0.173493 -0.805223 1.287235 -0.019624 1 0 0 0 0 0 0 628960
-0.001633 0.003514 0.115340 0.085844 -0.989274 1.261694 -0.019655 1 0 0 0 0 0 0 629955
-0.001636 0.003494 0.115356 -0.056606 -0.826574 1.232509 -0.019687 1 0 0 0 0 0 0 630953
-0.001637 0.003483 0.115361 -0.091176 -0.937491 1.369082 -0.019718 1 0 0 0 0 0 0 631953
-0.001656 0.003483 0.115373 0.137614 -1.074988 1.300647 -0.019749 1 0 0 0 0 0 0 632949
-0.001660 0.003465 0.115388 -0.025981 -0.870480 1.245031 -0.019780 1 0 0 0 0 0 0 633951
-0.001663 0.003456 0.115394 -0.071838 -0.958486 1.371349 -0.019812 1 0 0 0 0 0 0 634951
-0.001659 0.003435 0.115407 -0.155975 -0.801639 1.279877 -0.019843 1 0 0 0 0 0 0 635952
-0.001670 0.003412 0.115432 0.035170 -0.757669 1.102733 -0.019874 1 0 0 0 0 0 0 636941
-0.001675 0.003401 0.115441 -0.019356 -0.896546 1.304315 -0.019905 1 0 0 0 0 0 0 637954
-0.001673 0.003378 0.115455 -0.125874 -0.763057 1.250113 -0.019936 1 0 0 0 0 0 0 638938
-0.001690 0.003371 0.115470 0.118374 -0.953766 1.236934 -0.019968 1 0 0 0 0 0 0 639962
-0.001693 0.003350 0.115486 -0.032130 -0.793895 1.212211 -0.019999 1 0 0 0 0 0 0 640959
-0.001695 0.003340 0.115491 -0.070640 -0.906841 1.349944 -0.020031 1 0 0 0 0 0 0 641956
-0.001709 0.003322 0.115514 0.090903 -0.822261 1.131832 -0.020062 1 0 0 0 0 0 0 642948
-0.001716 0.003313 0.115522 0.015662 -0.922910 1.307241 -0.020092 1 0 0 0 0 0 0 643921
-0.001732 0.003296 0.115546 0.140052 -0.827839 1.112454 -0.020124 1 0 0 0 0 0 0 644952
-0.001740 0.003288 0.115554 0.044404 -0.923216 1.296762 -0.020155 1 0 0 0 0 0 0 645951
-0.001739 0.003266 0.115568 -0.083600 -0.765253 1.235819 -0.020187 1 0 0 0 0 0 0 646952
-0.001757 0.003260 0.115583 0.150271 -0.943861 1.219972 -0.020218 1 0 0 0 0 0 0 647950
-0.001761 0.003240 0.115599 -0.005831 -0.777366 1.194389 -0.020249 1 0 0 0 0 0 0 648950
-0.001781 0.003234 0.115614 0.195237 -0.947507 1.200840 -0.020280 1 0 0 0 0 0 0 649952
-0.001786 0.003214 0.115631 0.020888 -0.776460 1.183866 -0.020312 1 0 0 0 0 0 0 650952
-0.001801 0.003192 0.115657 0.146972 -0.720801 1.043513 -0.020343 1 0 0 0 0 0 0 651950
-0.001809 0.003180 0.115666 0.057495 -0.854950 1.257981 -0.020374 1 0 0 0 0 0 0 652955
-0.001807 0.003158 0.115681 -0.066678 -0.717906 1.208591 -0.020405 1 0 0 0 0 0 0 653939
-0.001825 0.003151 0.115695 0.169712 -0.907877 1.196815 -0.020439 1 0 0 0 0 0 0 655022
-0.001829 0.003130 0.115712 0.014524 -0.746561 1.172590 -0.020470 1 0 0 0 0 0 0 656023
-0.001849 0.003124 0.115727 0.216520 -0.919735 1.179332 -0.020501 1 0 0 0 0 0 0 657023
-0.001853 0.003104 0.115743 0.042267 -0.749665 1.162474 -0.020533 1 0 0 0 0 0 0 658020
-0.001874 0.003099 0.115759 0.234714 -0.918635 1.171832 -0.020564 1 0 0 0 0 0 0 659024
-0.001879 0.003079 0.115775 0.055580 -0.746343 1.155842 -0.020595 1 0 0 0 0 0 0 660019
-0.001900 0.003073 0.115791 0.245726 -0.914326 1.165464 -0.020626 1 0 0 0 0 0 0 661023
-0.001905 0.003053 0.115807 0.065310 -0.741415 1.149549 -0.020658 1 0 0 0 0 0 0 662021
-0.001926 0.003048 0.115822 0.254982 -0.909186 1.159186 -0.020689 1 0 0 0 0 0 0 663023
-0.001931 0.003028 0.115839 0.074222 -0.736034 1.143242 -0.020720 1 0 0 0 0 0 0 664019
-0.001929 0.003001 0.115856 -0.045465 -0.619028 1.133805 -0.020751 1 0 0 0 0 0 0 665016
-0.001946 0.002992 0.115871 0.199498 -0.837730 1.147134 -0.020783 1 0 0 0 0 0 0 666025
-0.001949 0.002970 0.115888 0.048730 -0.692111 1.132583 -0.020813 1 0 0 0 0 0 0 667005
-0.001969 0.002964 0.115903 0.253804 -0.874096 1.142570 -0.020845 1 0 0 0 0 0 0 668014
-0.001974 0.002943 0.115919 0.080517 -0.707678 1.126798 -0.020876 1 0 0 0 0 0 0 669000
-0.001971 0.002916 0.115936 -0.035463 -0.593975 1.117411 -0.020907 1 0 0 0 0 0 0 670014
-0.001988 0.002907 0.115952 0.211709 -0.814536 1.130381 -0.020936 1 0 0 0 0 0 0 670935
-0.001991 0.002885 0.115968 0.061780 -0.669555 1.115907 -0.020968 1 0 0 0 0 0 0 671943
-0.002011 0.002879 0.115984 0.267583 -0.852136 1.125708 -0.020999 1 0 0 0 0 0 0 672937
-0.002016 0.002858 0.116000 0.094404 -0.685667 1.109972 -0.021030 1 0 0 0 0 0 0 673943
-0.002036 0.002852 0.116015 0.288471 -0.857371 1.119295 -0.021061 1 0 0 0 0 0 0 674934
-0.002042 0.002832 0.116032 0.109265 -0.685279 1.103393 -0.021093 1 0 0 0 0 0 0 675942
-0.002039 0.002805 0.116049 -0.009712 -0.568569 1.093846 -0.021124 1 0 0 0 0 0 0 676933
-0.002056 0.002796 0.116064 0.236448 -0.788208 1.106764 -0.021155 1 0 0 0 0 0 0 677942
-0.002059 0.002774 0.116081 0.085645 -0.642160 1.092211 -0.021186 1 0 0 0 0 0 0 678933
-0.002074 0.002751 0.116107 0.225351 -0.598649 0.952830 -0.021218 1 0 0 0 0 0 0 679943
-0.002082 0.002739 0.116116 0.141540 -0.741180 1.166011 -0.021249 1 0 0 0 0 0 0 680934
-0.002080 0.002716 0.116130 0.020055 -0.605750 1.116874 -0.021280 1 0 0 0 0 0 0 681929
-0.002098 0.002708 0.116145 0.259758 -0.798159 1.104315 -0.021311 1 0 0 0 0 0 0 682942
-0.002101 0.002688 0.116161 0.104697 -0.636003 1.080017 -0.021342 1 0 0 0 0 0 0 683934
-0.002121 0.002682 0.116176 0.308605 -0.810498 1.086022 -0.021374 1 0 0 0 0 0 0 684943
-0.002126 0.002662 0.116193 0.133787 -0.638948 1.069075 -0.021405 1 0 0 0 0 0 0 685933
-0.002123 0.002634 0.116209 0.016926 -0.522337 1.059136 -0.021436 1 0 0 0 0 0 0 686941
-0.002140 0.002625 0.116225 0.264834 -0.742670 1.071518 -0.021467 1 0 0 0 0 0 0 687939
-0.002144 0.002603 0.116241 0.114380 -0.596206 1.056970 -0.021499 1 0 0 0 0 0 0 688943
-0.002145 0.002592 0.116247 0.076229 -0.719179 1.196541 -0.021530 1 0 0 0 0 0 0 689948
-0.002159 0.002574 0.116270 0.240718 -0.635282 0.980667 -0.021561 1 0 0 0 0 0 0 690933
-0.002166 0.002565 0.116278 0.164898 -0.740204 1.154361 -0.021593 1 0 0 0 0 0 0 691957
-0.002165 0.002543 0.116291 0.046644 -0.582756 1.090693 -0.021623 1 0 0 0 0 0 0 692926
-0.002182 0.002537 0.116306 0.288475 -0.764479 1.072736 -0.021655 1 0 0 0 0 0 0 693940
-0.002186 0.002516 0.116322 0.133906 -0.596176 1.046755 -0.021687 1 0 0 0 0 0 0 694956
-0.002187 0.002506 0.116327 0.093573 -0.708244 1.182059 -0.021718 1 0 0 0 0 0 0 695948
-0.002201 0.002488 0.116350 0.257183 -0.618365 0.964923 -0.021749 1 0 0 0 0 0 0 696948
-0.002208 0.002479 0.116358 0.180728 -0.720683 1.137856 -0.021780 1 0 0 0 0 0 0 697948
-0.002207 0.002457 0.116372 0.062107 -0.561469 1.074147 -0.021811 1 0 0 0 0 0 0 698945
-0.002224 0.002451 0.116386 0.304101 -0.742577 1.055884 -0.021842 1 0 0 0 0 0 0 699921
-0.002228 0.002430 0.116402 0.149324 -0.573604 1.029919 -0.021874 1 0 0 0 0 0 0 700949
-0.002229 0.002420 0.116408 0.108931 -0.685694 1.165029 -0.021905 1 0 0 0 0 0 0 701948
-0.002244 0.002402 0.116430 0.272779 -0.595320 0.947993 -0.021937 1 0 0 0 0 0 0 702952
-0.002250 0.002393 0.116438 0.196249 -0.697818 1.120668 -0.021968 1 0 0 0 0 0 0 703948
-0.002249 0.002371 0.116452 0.077548 -0.538219 1.057029 -0.021999 1 0 0 0 0 0 0 704953
-0.002266 0.002365 0.116466 0.319833 -0.719468 1.038627 -0.022030 1 0 0 0 0 0 0 705944
-0.002275 0.002361 0.116471 0.231400 -0.778280 1.160890 -0.022062 1 0 0 0 0 0 0 706964
-0.002274 0.002343 0.116484 0.100950 -0.577956 1.068246 -0.022093 1 0 0 0 0 0 0 707961
-0.002274 0.002333 0.116488 0.090988 -0.677070 1.168944 -0.022124 1 0 0 0 0 0 0 708961
-0.002287 0.002316 0.116511 0.271906 -0.579671 0.939192 -0.022156 1 0 0 0 0 0 0 709957
-0.002293 0.002307 0.116518 0.203785 -0.679009 1.107125 -0.022187 1 0 0 0 0 0 0 710961
-0.002296 0.002302 0.116521 0.155711 -0.745705 1.190082 -0.022218 1 0 0 0 0 0 0 711958
-0.002311 0.002287 0.116543 0.310329 -0.613256 0.943715 -0.022249 1 0 0 0 0 0 0 712953
-0.002319 0.002280 0.116550 0.228088 -0.693262 1.104787 -0.022281 1 0 0 0 0 0 0 713962
-0.002322 0.002276 0.116553 0.172813 -0.750025 1.185294 -0.022312 1 0 0 0 0 0 0 714966
-0.002319 0.002257 0.116565 0.077910 -0.552521 1.068288 -0.022343 1 0 0 0 0 0 0 715965
-0.002317 0.002247 0.116569 0.087480 -0.653661 1.159420 -0.022375 1 0 0 0 0 0 0 716968
-0.002335 0.002247 0.116580 0.345086 -0.785470 1.074447 -0.022406 1 0 0 0 0 0 0 717958
-0.002338 0.002229 0.116595 0.191721 -0.572071 1.013893 -0.022437 1 0 0 0 0 0 0 718965
-0.002340 0.002220 0.116600 0.151262 -0.660636 1.135473 -0.022468 1 0 0 0 0 0 0 719959
-0.002341 0.002216 0.116601 0.135946 -0.726043 1.192212 -0.022499 1 0 0 0 0 0 0 720959
-0.002355 0.002201 0.116623 0.308917 -0.592653 0.935985 -0.022530 1 0 0 0 0 0 0 721939
-0.002361 0.002194 0.116630 0.235770 -0.672611 1.093320 -0.022562 1 0 0 0 0 0 0 722960
-0.002365 0.002190 0.116633 0.185032 -0.729247 1.172493 -0.022593 1 0 0 0 0 0 0 723957
-0.002361 0.002171 0.116645 0.092333 -0.531189 1.055186 -0.022624 1 0 0 0 0 0 0 724960
-0.002378 0.002165 0.116658 0.349418 -0.692245 1.015838 -0.022656 1 0 0 0 0 0 0 725958
-0.002386 0.002163 0.116663 0.267822 -0.740709 1.130409 -0.022687 1 0 0 0 0 0 0 726958
-0.002390 0.002161 0.116665 0.207194 -0.763154 1.183311 -0.022718 1 0 0 0 0 0 0 727957
-0.002387 0.002143 0.116676 0.108769 -0.545772 1.055893 -0.022749 1 0 0 0 0 0 0 728960
-0.002386 0.002134 0.116680 0.116456 -0.637187 1.143038 -0.022780 1 0 0 0 0 0 0 729950
-0.002385 0.002130 0.116682 0.127088 -0.704286 1.186963 -0.022814 1 0 0 0 0 0 0 731016
-0.002379 0.002110 0.116693 0.066830 -0.511302 1.056545 -0.022845 1 0 0 0 0 0 0 732031
-0.002395 0.002105 0.116707 0.340450 -0.675073 1.012426 -0.022877 1 0 0 0 0 0 0 733029
-0.002403 0.002102 0.116711 0.266985 -0.724901 1.125313 -0.022908 1 0 0 0 0 0 0 734031
-0.002401 0.002084 0.116724 0.143742 -0.518457 1.029879 -0.022939 1 0 0 0 0 0 0 735026
-0.002401 0.002074 0.116728 0.137489 -0.615529 1.128962 -0.022970 1 0 0 0 0 0 0 736025
-0.002400 0.002070 0.116730 0.141069 -0.685409 1.176913 -0.023001 1 0 0 0 0 0 0 737013
-0.002395 0.002050 0.116741 0.077260 -0.493568 1.048013 -0.023032 1 0 0 0 0 0 0 738017
-0.002411 0.002045 0.116755 0.349332 -0.658141 1.004237 -0.023064 1 0 0 0 0 0 0 739017
-0.002419 0.002042 0.116760 0.274990 -0.708414 1.117208 -0.023095 1 0 0 0 0 0 0 740015
-0.002422 0.002040 0.116761 0.217996 -0.731691 1.169532 -0.023126 1 0 0 0 0 0 0 741004
-0.002419 0.002022 0.116773 0.121252 -0.514044 1.042135 -0.023157 1 0 0 0 0 0 0 742016
-0.002418 0.002013 0.116777 0.129872 -0.605804 1.128972 -0.023188 1 0 0 0 0 0 0 743005
-0.002435 0.002013 0.116788 0.387890 -0.732798 1.042453 -0.023220 1 0 0 0 0 0 0 744012
-0.002439 0.001996 0.116803 0.233935 -0.515800 0.981553 -0.023251 1 0 0 0 0 0 0 744999
-0.002441 0.001987 0.116808 0.193264 -0.603525 1.102442 -0.023282 1 0 0 0 0 0 0 746011
-0.002441 0.001983 0.116810 0.177932 -0.668410 1.158841 -0.023313 1 0 0 0 0 0 0 747001
-0.002437 0.001963 0.116821 0.104491 -0.473558 1.033084 -0.023345 1 0 0 0 0 0 0 748010
-0.002434 0.001954 0.116825 0.125074 -0.577202 1.120376 -0.023376 1 0 0 0 0 0 0 749023
-0.002433 0.001949 0.116827 0.142176 -0.650306 1.164108 -0.023407 1 0 0 0 0 0 0 749997
-0.002446 0.001933 0.116848 0.332094 -0.519180 0.903778 -0.023439 1 0 0 0 0 0 0 751015
-0.002452 0.001926 0.116855 0.266964 -0.601527 1.058791 -0.023469 1 0 0 0 0 0 0 751997
-0.002455 0.001922 0.116858 0.220267 -0.659262 1.137141 -0.023501 1 0 0 0 0 0 0 753011
-0.002444 0.001933 0.116869 0.029689 -0.871343 1.027082 -0.023532 1 0 0 0 0 0 0 753996
-0.002434 0.001922 0.116884 0.011944 -0.588685 0.965924 -0.023561 1 0 0 0 0 0 0 754940
-0.002428 0.001916 0.116889 0.075618 -0.633134 1.087283 -0.023592 1 0 0 0 0 0 0 755932
-0.002425 0.001913 0.116891 0.116101 -0.675301 1.143923 -0.023624 1 0 0 0 0 0 0 756939
-0.002419 0.001894 0.116902 0.070767 -0.468491 1.018344 -0.023655 1 0 0 0 0 0 0 757931
-0.002416 0.001885 0.116906 0.105552 -0.566489 1.105481 -0.023686 1 0 0 0 0 0 0 758941
-0.002432 0.001884 0.116917 0.377056 -0.696566 1.018793 -0.023717 1 0 0 0 0 0 0 759931
-0.002436 0.001867 0.116932 0.229457 -0.480445 0.958158 -0.023749 1 0 0 0 0 0 0 760935
-0.002437 0.001858 0.116937 0.192100 -0.569136 1.078777 -0.023780 1 0 0 0 0 0 0 761940
-0.002433 0.001836 0.116950 0.111422 -0.403579 0.987815 -0.023811 1 0 0 0 0 0 0 762942
-0.002431 0.001825 0.116954 0.129205 -0.524427 1.087861 -0.023842 1 0 0 0 0 0 0 763931
-0.002429 0.001820 0.116956 0.145083 -0.606409 1.136074 -0.023874 1 0 0 0 0 0 0 764933
-0.002424 0.001800 0.116967 0.087151 -0.419150 1.007716 -0.023905 1 0 0 0 0 0 0 765931
-0.002421 0.001790 0.116971 0.115650 -0.527272 1.093628 -0.023936 1 0 0 0 0 0 0 766940
-0.002419 0.001785 0.116973 0.136735 -0.602599 1.136826 -0.023967 1 0 0 0 0 0 0 767930
-0.002414 0.001765 0.116984 0.081269 -0.411797 1.006875 -0.023999 1 0 0 0 0 0 0 768942
-0.002411 0.001755 0.116988 0.111056 -0.518269 1.092117 -0.024030 1 0 0 0 0 0 0 769954
-0.002409 0.001750 0.116989 0.132753 -0.592734 1.135089 -0.024061 1 0 0 0 0 0 0 770945
-0.002422 0.001734 0.117010 0.325032 -0.461055 0.874533 -0.024092 1 0 0 0 0 0 0 771938
-0.002428 0.001727 0.117018 0.261167 -0.544172 1.029113 -0.024124 1 0 0 0 0 0 0 772947
-0.002431 0.001723 0.117020 0.215079 -0.602198 1.107200 -0.024155 1 0 0 0 0 0 0 773934
-0.002427 0.001703 0.117032 0.124139 -0.402102 0.990432 -0.024187 1 0 0 0 0 0 0 774948
-0.002425 0.001694 0.117036 0.136143 -0.504225 1.080157 -0.024219 1 0 0 0 0 0 0 775974
-0.002424 0.001689 0.117037 0.148976 -0.576480 1.124580 -0.024248 1 0 0 0 0 0 0 776920
-0.002419 0.001669 0.117049 0.089305 -0.383670 0.995274 -0.024280 1 0 0 0 0 0 0 777948
-0.002416 0.001659 0.117053 0.117056 -0.489504 1.080462 -0.024312 1 0 0 0 0 0 0 778948
-0.002410 0.001637 0.117065 0.070479 -0.331809 0.976632 -0.024343 1 0 0 0 0 0 0 779941
-0.002406 0.001626 0.117069 0.105625 -0.457299 1.071639 -0.024374 1 0 0 0 0 0 0 780948
-0.002404 0.001620 0.117071 0.130168 -0.541513 1.118022 -0.024405 1 0 0 0 0 0 0 781947
-0.002399 0.001600 0.117082 0.076244 -0.354337 0.989494 -0.024436 1 0 0 0 0 0 0 782946
-0.002395 0.001590 0.117086 0.106976 -0.463244 1.074758 -0.024468 1 0 0 0 0 0 0 783945
-0.002407 0.001572 0.117108 0.309515 -0.366439 0.840348 -0.024499 1 0 0 0 0 0 0 784953
-0.002413 0.001563 0.117116 0.251633 -0.469738 1.004658 -0.024530 1 0 0 0 0 0 0 785943
-0.002416 0.001558 0.117118 0.208680 -0.538037 1.086191 -0.024562 1 0 0 0 0 0 0 786951
-0.002412 0.001538 0.117130 0.119119 -0.342248 0.970971 -0.024593 1 0 0 0 0 0 0 787947
-0.002410 0.001528 0.117134 0.131996 -0.447117 1.060701 -0.024624 1 0 0 0 0 0 0 788936
-0.002404 0.001506 0.117146 0.077855 -0.288322 0.958745 -0.024655 1 0 0 0 0 0 0 789933
-0.002401 0.001495 0.117151 0.109340 -0.413760 1.054023 -0.024687 1 0 0 0 0 0 0 790948
-0.002394 0.001472 0.117163 0.064576 -0.265330 0.954118 -0.024718 1 0 0 0 0 0 0 791948
-0.002391 0.001460 0.117167 0.100838 -0.396078 1.049986 -0.024749 1 0 0 0 0 0 0 792951
-0.002389 0.001454 0.117169 0.125958 -0.482948 1.096712 -0.024783 1 0 0 0 0 0 0 794030
-0.002383 0.001434 0.117180 0.072093 -0.296193 0.968555 -0.024812 1 0 0 0 0 0 0 794948
-0.002399 0.001428 0.117194 0.350966 -0.465539 0.922477 -0.024843 1 0 0 0 0 0 0 795945
-0.002401 0.001408 0.117209 0.211910 -0.285789 0.888644 -0.024874 1 0 0 0 0 0 0 796946
-0.002402 0.001398 0.117215 0.180060 -0.396250 1.018343 -0.024905 1 0 0 0 0 0 0 797947
-0.002403 0.001393 0.117217 0.169275 -0.472548 1.077644 -0.024936 1 0 0 0 0 0 0 798931
-0.002398 0.001373 0.117228 0.097306 -0.280279 0.954208 -0.024967 1 0 0 0 0 0 0 799934
-0.002396 0.001363 0.117232 0.119272 -0.387514 1.040533 -0.024998 1 0 0 0 0 0 0 800918
-0.002389 0.001340 0.117244 0.069440 -0.229109 0.937816 -0.025030 1 0 0 0 0 0 0 801945
-0.002386 0.001329 0.117248 0.103257 -0.355326 1.032306 -0.025061 1 0 0 0 0 0 0 802947
-0.002379 0.001306 0.117261 0.059440 -0.206474 0.932514 -0.025093 1 0 0 0 0 0 0 803947
-0.002376 0.001294 0.117265 0.096339 -0.337595 1.027895 -0.025123 1 0 0 0 0 0 0 804918
-0.002374 0.001288 0.117266 0.121775 -0.424590 1.074335 -0.025155 1 0 0 0 0 0 0 805947
-0.002368 0.001268 0.117278 0.067859 -0.237147 0.946620 -0.025186 1 0 0 0 0 0 0 806947
-0.002365 0.001258 0.117282 0.098955 -0.347159 1.031176 -0.025217 1 0 0 0 0 0 0 807939
-0.002382 0.001257 0.117293 0.369445 -0.482770 0.942458 -0.025249 1 0 0 0 0 0 0 808945
-0.002385 0.001239 0.117307 0.220197 -0.266951 0.883144 -0.025280 1 0 0 0 0 0 0 809945
-0.002387 0.001230 0.117312 0.182596 -0.358007 1.002456 -0.025311 1 0 0 0 0 0 0 810942
-0.002382 0.001208 0.117325 0.100970 -0.190474 0.912416 -0.025342 1 0 0 0 0 0 0 811935
-0.002380 0.001197 0.117329 0.118928 -0.312629 1.011013 -0.025374 1 0 0 0 0 0 0 812945
-0.002374 0.001174 0.117342 0.067031 -0.161105 0.912927 -0.025405 1 0 0 0 0 0 0 813948
-0.002370 0.001163 0.117346 0.100032 -0.291405 1.008544 -0.025436 1 0 0 0 0 0 0 814946
-0.002356 0.001170 0.117358 -0.043666 -0.558540 0.912716 -0.025468 1 0 0 0 0 0 0 815948
-0.002344 0.001157 0.117373 -0.037826 -0.302359 0.860691 -0.025499 1 0 0 0 0 0 0 816948
-0.002338 0.001150 0.117378 0.038619 -0.363020 0.983219 -0.025530 1 0 0 0 0 0 0 817951
-0.002353 0.001151 0.117390 0.333793 -0.472479 0.908467 -0.025562 1 0 0 0 0 0 0 818950
-0.002356 0.001134 0.117404 0.196907 -0.242944 0.854435 -0.025593 1 0 0 0 0 0 0 819946
-0.002357 0.001125 0.117410 0.165710 -0.327604 0.975276 -0.025624 1 0 0 0 0 0 0 820945
-0.002357 0.001121 0.117411 0.155100 -0.390669 1.031356 -0.025655 1 0 0 0 0 0 0 821945
-0.002352 0.001101 0.117423 0.082756 -0.190275 0.907450 -0.025686 1 0 0 0 0 0 0 822940
-0.002350 0.001091 0.117427 0.104854 -0.294503 0.992800 -0.025717 1 0 0 0 0 0 0 823930
-0.002343 0.001069 0.117439 0.054670 -0.133192 0.890312 -0.025749 1 0 0 0 0 0 0 824938
-0.002340 0.001058 0.117443 0.088641 -0.258997 0.984052 -0.025780 1 0 0 0 0 0 0 825929
-0.002338 0.001052 0.117444 0.112587 -0.343246 1.029788 -0.025811 1 0 0 0 0 0 0 826938
-0.002339 0.001050 0.117476 0.138650 -0.393200 0.628261 -0.025842 1 0 0 0 0 0 0 827928
-0.002338 0.001048 0.117487 0.136715 -0.412527 0.857290 -0.025874 1 0 0 0 0 0 0 828937
-0.002338 0.001048 0.117491 0.136856 -0.422841 0.973192 -0.025905 1 0 0 0 0 0 0 829928
-0.002333 0.001030 0.117503 0.069809 -0.193765 0.872268 -0.025936 1 0 0 0 0 0 0 830938
-0.002330 0.001021 0.117507 0.094826 -0.283887 0.965500 -0.025968 1 0 0 0 0 0 0 831946
-0.002329 0.001016 0.117508 0.114238 -0.350077 1.010943 -0.025999 1 0 0 0 0 0 0 832938
-0.002328 0.001014 0.117509 0.125039 -0.385626 1.028593 -0.026030 1 0 0 0 0 0 0 833928
-0.002310 0.001009 0.117531 -0.105004 -0.349652 0.747918 -0.026061 1 0 0 0 0 0 0 834938
-0.002301 0.001006 0.117538 -0.017082 -0.378258 0.903379 -0.026092 1 0 0 0 0 0 0 835928
-0.002296 0.001005 0.117540 0.049010 -0.398101 0.982565 -0.026124 1 0 0 0 0 0 0 836937
-0.002289 0.000986 0.117552 0.016617 -0.173833 0.867977 -0.026155 1 0 0 0 0 0 0 837928
-0.002285 0.000977 0.117556 0.059176 -0.266603 0.956258 -0.026186 1 0 0 0 0 0 0 838938
-0.002283 0.000973 0.117558 0.087309 -0.334082 0.999959 -0.026217 1 0 0 0 0 0 0 839929
-0.002269 0.000984 0.117569 -0.065255 -0.551122 0.874373 -0.026249 1 0 0 0 0 0 0 840939
-0.002263 0.000989 0.117572 0.003597 -0.502030 0.956616 -0.026280 1 0 0 0 0 0 0 841936
-0.002254 0.000975 0.117585 -0.014908 -0.226910 0.853050 -0.026311 1 0 0 0 0 0 0 842940
-0.002250 0.000967 0.117589 0.036006 -0.292744 0.945974 -0.026342 1 0 0 0 0 0 0 843929
-0.002247 0.000964 0.117590 0.068491 -0.346608 0.991386 -0.026373 1 0 0 0 0 0 0 844930
-0.002246 0.000962 0.117591 0.085814 -0.375984 1.009039 -0.026405 1 0 0 0 0 0 0 845947
-0.002246 0.000961 0.117591 0.094738 -0.391146 1.016001 -0.026436 1 0 0 0 0 0 0 846939
-0.002233 0.000974 0.117601 -0.068526 -0.580012 0.876569 -0.026468 1 0 0 0 0 0 0 847951
-0.002226 0.000980 0.117605 -0.005107 -0.516501 0.953856 -0.026498 1 0 0 0 0 0 0 848927
-0.002237 0.000970 0.117627 0.222269 -0.293378 0.716444 -0.026530 1 0 0 0 0 0 0 849947
-0.002242 0.000965 0.117635 0.178270 -0.333078 0.878546 -0.026561 1 0 0 0 0 0 0 850934
-0.002244 0.000963 0.117637 0.142197 -0.368936 0.959204 -0.026593 1 0 0 0 0 0 0 851945
-0.002245 0.000961 0.117638 0.123368 -0.388896 0.990071 -0.026624 1 0 0 0 0 0 0 852943
-0.002246 0.000961 0.117638 0.114116 -0.399367 1.001678 -0.026655 1 0 0 0 0 0 0 853945
-0.002233 0.000974 0.117649 -0.058343 -0.585999 0.863795 -0.026686 1 0 0 0 0 0 0 854946
-0.002222 0.000963 0.117663 -0.067942 -0.285654 0.796611 -0.026718 1 0 0 0 0 0 0 855945
-0.002216 0.000957 0.117668 0.001033 -0.324996 0.913100 -0.026749 1 0 0 0 0 0 0 856947
-0.002213 0.000955 0.117670 0.044068 -0.364251 0.967643 -0.026779 1 0 0 0 0 0 0 857919
-0.002212 0.000953 0.117671 0.066858 -0.386226 0.988550 -0.026811 1 0 0 0 0 0 0 858945
-0.002211 0.000953 0.117671 0.078558 -0.397684 0.996617 -0.026842 1 0 0 0 0 0 0 859939
-0.002211 0.000952 0.117671 0.084529 -0.403716 1.000175 -0.026874 1 0 0 0 0 0 0 860953
-0.002211 0.000952 0.117671 0.087588 -0.406951 1.002146 -0.026905 1 0 0 0 0 0 0 861939
-0.002210 0.000952 0.117671 0.089184 -0.408835 1.003594 -0.026936 1 0 0 0 0 0 0 862946
-0.002210 0.000952 0.117671 0.090028 -0.410005 1.004845 -0.026967 1 0 0 0 0 0 0 863938
-0.002210 0.000952 0.117671 0.090508 -0.410813 1.006030 -0.026999 1 0 0 0 0 0 0 864932
-0.002198 0.000965 0.117682 -0.077351 -0.592717 0.864538 -0.027030 1 0 0 0 0 0 0 865930
-0.002192 0.000972 0.117685 -0.016074 -0.525624 0.941072 -0.027061 1 0 0 0 0 0 0 866947
-0.002188 0.000975 0.117687 0.029950 -0.476744 0.980479 -0.027093 1 0 0 0 0 0 0 867945
-0.002182 0.000960 0.117698 -0.013803 -0.215206 0.850971 -0.027124 1 0 0 0 0 0 0 868947
-0.002178 0.000952 0.117702 0.023110 -0.289480 0.933753 -0.027155 1 0 0 0 0 0 0 869953
-0.002176 0.000948 0.117703 0.048334 -0.347674 0.975532 -0.027187 1 0 0 0 0 0 0 870949
-0.002175 0.000946 0.117703 0.061950 -0.379194 0.991868 -0.027218 1 0 0 0 0 0 0 871944
-0.002175 0.000944 0.117704 0.068996 -0.395451 0.998363 -0.027249 1 0 0 0 0 0 0 872945
-0.002175 0.000944 0.117704 0.072609 -0.403866 1.001354 -0.027280 1 0 0 0 0 0 0 873945
-0.002175 0.000944 0.117704 0.074472 -0.408307 1.003143 -0.027311 1 0 0 0 0 0 0 874945
-0.002175 0.000944 0.117704 0.075461 -0.410766 1.004499 -0.027343 1 0 0 0 0 0 0 875943
-0.002175 0.000944 0.117704 0.075993 -0.412240 1.005725 -0.027374 1 0 0 0 0 0 0 876942
-0.002162 0.000957 0.117714 -0.092030 -0.594601 0.864210 -0.027405 1 0 0 0 0 0 0 877944
-0.002156 0.000964 0.117718 -0.030725 -0.527663 0.940629 -0.027436 1 0 0 0 0 0 0 878916
-0.002152 0.000967 0.117719 0.015298 -0.478878 0.980048 -0.027468 1 0 0 0 0 0 0 879942
-0.002151 0.000969 0.117720 0.040165 -0.453258 0.995538 -0.027499 1 0 0 0 0 0 0 880946
-0.002150 0.000970 0.117720 0.052894 -0.440572 1.001720 -0.027530 1 0 0 0 0 0 0 881932
-0.002150 0.000970 0.117720 0.059370 -0.434490 1.004610 -0.027561 1 0 0 0 0 0 0 882937
-0.002149 0.000970 0.117720 0.062640 -0.431687 1.006338 -0.027592 1 0 0 0 0 0 0 883930
-0.002149 0.000970 0.117720 0.064334 -0.430531 1.007695 -0.027624 1 0 0 0 0 0 0 884941
-0.002149 0.000970 0.117720 0.065213 -0.430210 1.008946 -0.027656 1 0 0 0 0 0 0 885973
-0.002149 0.000970 0.117720 0.065694 -0.430255 1.010048 -0.027686 1 0 0 0 0 0 0 886918
-0.002149 0.000970 0.117720 0.065963 -0.430553 1.011215 -0.027718 1 0 0 0 0 0 0 887943
-0.002149 0.000970 0.117720 0.066141 -0.430932 1.012371 -0.027749 1 0 0 0 0 0 0 888945
-0.002149 0.000970 0.117720 0.066267 -0.431376 1.013512 -0.027780 1 0 0 0 0 0 0 889943
-0.002149 0.000970 0.117720 0.066369 -0.431834 1.014652 -0.027811 1 0 0 0 0 0 0 890943
-0.002144 0.000953 0.117731 -0.002291 -0.196116 0.870669 -0.027843 1 0 0 0 0 0 0 891943
-0.002141 0.000944 0.117734 0.021959 -0.283470 0.948274 -0.027873 1 0 0 0 0 0 0 892914
-0.002140 0.000940 0.117736 0.040795 -0.348235 0.988307 -0.027905 1 0 0 0 0 0 0 893938
-0.002139 0.000937 0.117736 0.051161 -0.383036 1.004014 -0.027936 1 0 0 0 0 0 0 894930
-0.002139 0.000936 0.117736 0.056572 -0.400926 1.010293 -0.027967 1 0 0 0 0 0 0 895936
-0.002139 0.000936 0.117736 0.059364 -0.410151 1.013181 -0.027998 1 0 0 0 0 0 0 896927
-0.002139 0.000935 0.117736 0.060810 -0.415006 1.014931 -0.028030 1 0 0 0 0 0 0 897936
-0.002139 0.000935 0.117736 0.061578 -0.417655 1.016273 -0.028061 1 0 0 0 0 0 0 898930
-0.002139 0.000935 0.117736 0.061985 -0.419225 1.017471 -0.028092 1 0 0 0 0 0 0 899937
-0.002139 0.000935 0.117736 0.062241 -0.420232 1.018626 -0.028123 1 0 0 0 0 0 0 900927
-0.002139 0.000935 0.117736 0.062389 -0.420988 1.019772 -0.028155 1 0 0 0 0 0 0 901938
-0.002139 0.000935 0.117736 0.062500 -0.421594 1.020907 -0.028186 1 0 0 0 0 0 0 902927
-0.002139 0.000935 0.117736 0.062599 -0.422124 1.022052 -0.028217 1 0 0 0 0 0 0 903936
-0.002139 0.000935 0.117736 0.062669 -0.422622 1.023160 -0.028248 1 0 0 0 0 0 0 904926
-0.002139 0.000935 0.117736 0.062753 -0.423111 1.024303 -0.028280 1 0 0 0 0 0 0 905936
-0.002134 0.000918 0.117747 -0.006009 -0.187142 0.880358 -0.028311 1 0 0 0 0 0 0 906936
-0.002131 0.000909 0.117751 0.018240 -0.274495 0.957895 -0.028342 1 0 0 0 0 0 0 907926
-0.002130 0.000904 0.117752 0.037054 -0.339245 0.997840 -0.028374 1 0 0 0 0 0 0 908935
-0.002129 0.000902 0.117752 0.047434 -0.374033 1.013542 -0.028405 1 0 0 0 0 0 0 909926
-0.002129 0.000901 0.117753 0.052831 -0.391905 1.019797 -0.028436 1 0 0 0 0 0 0 910936
-0.002128 0.000900 0.117753 0.055621 -0.401095 1.022699 -0.028467 1 0 0 0 0 0 0 911936
-0.002128 0.000900 0.117753 0.057054 -0.405933 1.024421 -0.028499 1 0 0 0 0 0 0 912933
-0.002128 0.000900 0.117753 0.057808 -0.408575 1.025750 -0.028530 1 0 0 0 0 0 0 913930
-0.002147 0.000904 0.117763 0.307613 -0.469634 0.894084 -0.028561 1 0 0 0 0 0 0 914931
-0.002156 0.000907 0.117766 0.214648 -0.448254 0.965182 -0.028592 1 0 0 0 0 0 0 915929
-0.002160 0.000908 0.117767 0.147079 -0.432819 1.001857 -0.028624 1 0 0 0 0 0 0 916942
-0.002163 0.000908 0.117767 0.111475 -0.424933 1.016321 -0.028655 1 0 0 0 0 0 0 917944
-0.002164 0.000908 0.117768 0.093608 -0.421200 1.022134 -0.028687 1 0 0 0 0 0 0 918949
-0.002164 0.000908 0.117768 0.084737 -0.419565 1.024866 -0.028718 1 0 0 0 0 0 0 919945
-0.002165 0.000909 0.117768 0.080340 -0.418981 1.026541 -0.028749 1 0 0 0 0 0 0 920945
-0.002165 0.000909 0.117768 0.078201 -0.418920 1.027844 -0.028780 1 0 0 0 0 0 0 921943
-0.002165 0.000909 0.117768 0.077166 -0.419122 1.029028 -0.028811 1 0 0 0 0 0 0 922944
-0.002165 0.000909 0.117768 0.076692 -0.419443 1.030162 -0.028842 1 0 0 0 0 0 0 923938
-0.002165 0.000909 0.117768 0.076501 -0.419822 1.031258 -0.028873 1 0 0 0 0 0 0 924913
-0.002165 0.000909 0.117768 0.076439 -0.420255 1.032418 -0.028905 1 0 0 0 0 0 0 925943
-0.002160 0.000891 0.117778 0.007556 -0.183938 0.888386 -0.028936 1 0 0 0 0 0 0 926937
-0.002157 0.000882 0.117782 0.031772 -0.271248 0.965854 -0.028968 1 0 0 0 0 0 0 927944
-0.002156 0.000878 0.117783 0.050555 -0.335973 1.005747 -0.028999 1 0 0 0 0 0 0 928943
-0.002155 0.000876 0.117784 0.060928 -0.370734 1.021432 -0.029030 1 0 0 0 0 0 0 929944
-0.002155 0.000874 0.117784 0.066346 -0.388585 1.027666 -0.029061 1 0 0 0 0 0 0 930943
-0.002173 0.000878 0.117794 0.318805 -0.457309 0.897646 -0.029092 1 0 0 0 0 0 0 931936
-0.002182 0.000880 0.117797 0.227073 -0.439771 0.969258 -0.029124 1 0 0 0 0 0 0 932943
-0.002187 0.000881 0.117798 0.160134 -0.426266 1.006072 -0.029155 1 0 0 0 0 0 0 933944
-0.002189 0.000882 0.117799 0.124845 -0.419307 1.020583 -0.029186 1 0 0 0 0 0 0 934944
-0.002190 0.000882 0.117799 0.107144 -0.416049 1.026391 -0.029218 1 0 0 0 0 0 0 935939
-0.002191 0.000882 0.117799 0.098368 -0.414633 1.029126 -0.029249 1 0 0 0 0 0 0 936942
-0.002191 0.000882 0.117799 0.094036 -0.414166 1.030787 -0.029280 1 0 0 0 0 0 0 937941
-0.002191 0.000882 0.117799 0.091926 -0.414138 1.032080 -0.029311 1 0 0 0 0 0 0 938944
-0.002191 0.000882 0.117799 0.090915 -0.414361 1.033245 -0.029343 1 0 0 0 0 0 0 939942
-0.002191 0.000882 0.117799 0.090458 -0.414682 1.034368 -0.029374 1 0 0 0 0 0 0 940934
-0.002191 0.000882 0.117799 0.090275 -0.415070 1.035474 -0.029405 1 0 0 0 0 0 0 941937
-0.002191 0.000882 0.117799 0.090236 -0.415483 1.036586 -0.029436 1 0 0 0 0 0 0 942944
-0.002191 0.000882 0.117799 0.090263 -0.415906 1.037673 -0.029468 1 0 0 0 0 0 0 943939
-0.002191 0.000882 0.117799 0.090324 -0.416353 1.038788 -0.029499 1 0 0 0 0 0 0 944948
-0.002210 0.000887 0.117809 0.340323 -0.476378 0.907023 -0.029529 1 0 0 0 0 0 0 945913
-0.002219 0.000889 0.117812 0.247232 -0.454476 0.977945 -0.029561 1 0 0 0 0 0 0 946944
-0.002224 0.000890 0.117814 0.179625 -0.438773 1.014499 -0.029593 1 0 0 0 0 0 0 947942
-0.002226 0.000890 0.117814 0.143987 -0.430719 1.028885 -0.029623 1 0 0 0 0 0 0 948912
-0.002227 0.000891 0.117814 0.126138 -0.426933 1.034700 -0.029655 1 0 0 0 0 0 0 949943
-0.002228 0.000891 0.117814 0.117288 -0.425254 1.037405 -0.029686 1 0 0 0 0 0 0 950942
-0.002228 0.000891 0.117814 0.112938 -0.424639 1.039062 -0.029717 1 0 0 0 0 0 0 951938
-0.002228 0.000891 0.117814 0.110830 -0.424557 1.040334 -0.029749 1 0 0 0 0 0 0 952935
-0.002228 0.000891 0.117814 0.109813 -0.424737 1.041499 -0.029780 1 0 0 0 0 0 0 953942
-0.002228 0.000891 0.117814 0.109373 -0.425061 1.042619 -0.029811 1 0 0 0 0 0 0 954939
-0.002228 0.000891 0.117814 0.109213 -0.425433 1.043717 -0.029843 1 0 0 0 0 0 0 955942
-0.002228 0.000891 0.117814 0.109191 -0.425844 1.044810 -0.029874 1 0 0 0 0 0 0 956939
-0.002228 0.000891 0.117814 0.109241 -0.426286 1.045904 -0.029905 1 0 0 0 0 0 0 957941
-0.002228 0.000891 0.117814 0.109314 -0.426716 1.047017 -0.029937 1 0 0 0 0 0 0 958949
-0.002247 0.000895 0.117824 0.359598 -0.486828 0.915324 -0.029968 1 0 0 0 0 0 0 959943
-0.002256 0.000897 0.117827 0.266522 -0.464929 0.986108 -0.029999 1 0 0 0 0 0 0 960945
-0.002260 0.000899 0.117828 0.198902 -0.449211 1.022585 -0.030029 1 0 0 0 0 0 0 961911
-0.002263 0.000899 0.117829 0.163305 -0.441183 1.037010 -0.030061 1 0 0 0 0 0 0 962942
-0.002264 0.000899 0.117829 0.145482 -0.437379 1.042779 -0.030093 1 0 0 0 0 0 0 963942
-0.002264 0.000899 0.117829 0.136653 -0.435705 1.045459 -0.030123 1 0 0 0 0 0 0 964922
-0.002265 0.000900 0.117829 0.132321 -0.435090 1.047110 -0.030155 1 0 0 0 0 0 0 965927
-0.002265 0.000900 0.117829 0.130216 -0.435033 1.048392 -0.030186 1 0 0 0 0 0 0 966937
-0.002265 0.000900 0.117829 0.129236 -0.435217 1.049536 -0.030217 1 0 0 0 0 0 0 967925
-0.002265 0.000900 0.117829 0.128820 -0.435520 1.050656 -0.030249 1 0 0 0 0 0 0 968934
-0.002265 0.000900 0.117829 0.128661 -0.435904 1.051738 -0.030280 1 0 0 0 0 0 0 969924
-0.002265 0.000900 0.117829 0.128669 -0.436329 1.052830 -0.030311 1 0 0 0 0 0 0 970933
-0.002265 0.000900 0.117829 0.128726 -0.436768 1.053910 -0.030342 1 0 0 0 0 0 0 971924
-0.002265 0.000900 0.117829 0.128819 -0.437214 1.055006 -0.030374 1 0 0 0 0 0 0 972934
-0.002265 0.000900 0.117829 0.128932 -0.437645 1.056080 -0.030405 1 0 0 0 0 0 0 973924
-0.002265 0.000900 0.117829 0.129065 -0.438097 1.057175 -0.030436 1 0 0 0 0 0 0 974933
-0.002265 0.000900 0.117829 0.129184 -0.438540 1.058257 -0.030467 1 0 0 0 0 0 0 975924
-0.002265 0.000900 0.117829 0.129329 -0.438996 1.059347 -0.030499 1 0 0 0 0 0 0 976933
-0.002265 0.000900 0.117829 0.129449 -0.439439 1.060427 -0.030530 1 0 0 0 0 0 0 977923
-0.002284 0.000904 0.117839 0.380078 -0.499650 0.928779 -0.030561 1 0 0 0 0 0 0 978933
-0.002293 0.000906 0.117842 0.287038 -0.477757 0.999449 -0.030592 1 0 0 0 0 0 0 979924
-0.002297 0.000907 0.117843 0.219468 -0.462060 1.035919 -0.030624 1 0 0 0 0 0 0 980933
-0.002300 0.000908 0.117844 0.183904 -0.454021 1.050262 -0.030654 1 0 0 0 0 0 0 981923
-0.002301 0.000908 0.117844 0.166092 -0.450220 1.056039 -0.030686 1 0 0 0 0 0 0 982924
-0.002301 0.000908 0.117844 0.157284 -0.448554 1.058737 -0.030717 1 0 0 0 0 0 0 983936
-0.002302 0.000908 0.117844 0.152977 -0.447965 1.060372 -0.030749 1 0 0 0 0 0 0 984942
-0.002302 0.000908 0.117844 0.150895 -0.447888 1.061648 -0.030780 1 0 0 0 0 0 0 985936
-0.002302 0.000908 0.117844 0.149938 -0.448087 1.062776 -0.030811 1 0 0 0 0 0 0 986927
-0.002302 0.000908 0.117844 0.149520 -0.448399 1.063882 -0.030842 1 0 0 0 0 0 0 987932
-0.002302 0.000908 0.117844 0.149400 -0.448793 1.064980 -0.030874 1 0 0 0 0 0 0 988944
-0.002302 0.000908 0.117844 0.149413 -0.449207 1.066041 -0.030905 1 0 0 0 0 0 0 989925
-0.002302 0.000908 0.117844 0.149503 -0.449666 1.067141 -0.030937 1 0 0 0 0 0 0 990947
-0.002302 0.000908 0.117844 0.149622 -0.450098 1.068212 -0.030967 1 0 0 0 0 0 0 991935
-0.002302 0.000908 0.117844 0.149748 -0.450547 1.069287 -0.030999 1 0 0 0 0 0 0 992939
-0.002302 0.000908 0.117844 0.149885 -0.450995 1.070364 -0.031030 1 0 0 0 0 0 0 993933
-0.002302 0.000908 0.117844 0.150031 -0.451440 1.071421 -0.031060 1 0 0 0 0 0 0 994913
-0.002302 0.000908 0.117844 0.150179 -0.451916 1.072525 -0.031093 1 0 0 0 0 0 0 995943
-0.002302 0.000908 0.117844 0.150336 -0.452362 1.073606 -0.031124 1 0 0 0 0 0 0 996940
-0.002302 0.000908 0.117844 0.150483 -0.452801 1.074652 -0.031154 1 0 0 0 0 0 0 997910
-0.002302 0.000908 0.117844 0.150650 -0.453333 1.075888 -0.031190 1 0 0 0 0 0 0 999063
-0.002302 0.000908 0.117844 0.150790 -0.453725 1.076843 -0.031218 1 0 0 0 0 0 0 999943
-0.002302 0.000908 0.117844 0.150933 -0.454187 1.077915 -0.031249 1 0 0 0 0 0 1 943
-0.002302 0.000908 0.117844 0.151091 -0.454634 1.078998 -0.031280 1 0 0 0 0 0 1 1942
-0.002302 0.000908 0.117844 0.151243 -0.455087 1.080076 -0.031311 1 0 0 0 0 0 1 2942
-0.002302 0.000908 0.117844 0.151385 -0.455545 1.081137 -0.031342 1 0 0 0 0 0 1 3932
-0.002302 0.000908 0.117844 0.151544 -0.455995 1.082229 -0.031374 1 0 0 0 0 0 1 4940
-0.002302 0.000908 0.117844 0.151695 -0.456448 1.083306 -0.031405 1 0 0 0 0 0 1 5938
-0.002302 0.000908 0.117844 0.151839 -0.456911 1.084379 -0.031436 1 0 0 0 0 0 1 6940
-0.002302 0.000908 0.117844 0.151996 -0.457357 1.085461 -0.031467 1 0 0 0 0 0 1 7938
-0.002302 0.000908 0.117844 0.152149 -0.457811 1.086542 -0.031499 1 0 0 0 0 0 1 8940
-0.002302 0.000908 0.117844 0.152311 -0.458332 1.087751 -0.031534 1 0 0 0 0 0 1 10068
-0.002302 0.000908 0.117844 0.152450 -0.458721 1.088698 -0.031561 1 0 0 0 0 0 1 10941
-0.002302 0.000908 0.117844 0.152601 -0.459174 1.089776 -0.031593 1 0 0 0 0 0 1 11940
-0.002302 0.000908 0.117844 0.152744 -0.459635 1.090844 -0.031624 1 0 0 0 0 0 1 12937
-0.002302 0.000908 0.117844 0.152901 -0.460078 1.091920 -0.031655 1 0 0 0 0 0 1 13930
-0.002302 0.000908 0.117844 0.153046 -0.460545 1.093003 -0.031686 1 0 0 0 0 0 1 14940
-0.002302 0.000908 0.117844 0.153204 -0.460991 1.094085 -0.031717 1 0 0 0 0 0 1 15938
-0.002302 0.000908 0.117844 0.153372 -0.461494 1.095282 -0.031752 1 0 0 0 0 0 1 17048
-0.002302 0.000908 0.117844 0.153498 -0.461905 1.096230 -0.031780 1 0 0 0 0 0 1 17934
-0.002302 0.000908 0.117844 0.153658 -0.462356 1.097326 -0.031811 1 0 0 0 0 0 1 18945
-0.002302 0.000908 0.117844 0.153827 -0.462863 1.098531 -0.031846 1 0 0 0 0 0 1 20062
-0.002302 0.000908 0.117844 0.153970 -0.463325 1.099600 -0.031878 1 0 0 0 0 0 1 21060
-0.002302 0.000908 0.117844 0.154129 -0.463774 1.100690 -0.031909 1 0 0 0 0 0 1 22066
-0.002302 0.000908 0.117844 0.154262 -0.464171 1.101635 -0.031936 1 0 0 0 0 0 1 22942
-0.002302 0.000908 0.117844 0.154404 -0.464629 1.102695 -0.031967 1 0 0 0 0 0 1 23931
-0.002302 0.000908 0.117844 0.154580 -0.465130 1.103908 -0.032002 1 0 0 0 0 0 1 25051
-0.002302 0.000908 0.117844 0.154725 -0.465597 1.104992 -0.032034 1 0 0 0 0 0 1 26062
-0.002302 0.000908 0.117844 0.154884 -0.466045 1.106081 -0.032065 1 0 0 0 0 0 1 27067
-0.002302 0.000908 0.117844 0.155035 -0.466497 1.107157 -0.032096 1 0 0 0 0 0 1 28064
-0.002302 0.000908 0.117844 0.155178 -0.466959 1.108226 -0.032128 1 0 0 0 0 0 1 29062
-0.002302 0.000908 0.117844 0.155336 -0.467406 1.109311 -0.032159 1 0 0 0 0 0 1 30063
-0.002302 0.000908 0.117844 0.155489 -0.467862 1.110395 -0.032190 1 0 0 0 0 0 1 31068
-0.002302 0.000908 0.117844 0.155633 -0.468326 1.111471 -0.032222 1 0 0 0 0 0 1 32072
-0.002302 0.000908 0.117844 0.155768 -0.468706 1.112396 -0.032248 1 0 0 0 0 0 1 32925
-0.002302 0.000908 0.117844 0.155941 -0.469221 1.113620 -0.032284 1 0 0 0 0 0 1 34060
-0.002302 0.000908 0.117844 0.156066 -0.469631 1.114568 -0.032311 1 0 0 0 0 0 1 34945
-0.002302 0.000908 0.117844 0.156243 -0.470133 1.115782 -0.032346 1 0 0 0 0 0 1 36066
-0.002302 0.000908 0.117844 0.156392 -0.470579 1.116843 -0.032377 1 0 0 0 0 0 1 37050
-0.002289 0.000922 0.117855 -0.012759 -0.653578 0.974039 -0.032409 1 0 0 0 0 0 1 38063
-0.002283 0.000929 0.117858 0.047900 -0.586906 1.050253 -0.032440 1 0 0 0 0 0 1 39049
-0.002280 0.000932 0.117860 0.093666 -0.538236 1.089568 -0.032471 1 0 0 0 0 0 1 40056
-0.002278 0.000934 0.117860 0.118436 -0.512649 1.105002 -0.032502 1 0 0 0 0 0 1 41047
-0.002277 0.000934 0.117860 0.131170 -0.499981 1.111130 -0.032534 1 0 0 0 0 0 1 42056
-0.002277 0.000935 0.117860 0.137673 -0.493883 1.113954 -0.032565 1 0 0 0 0 0 1 43053
-0.002277 0.000935 0.117860 0.141028 -0.491124 1.115744 -0.032600 1 0 0 0 0 0 1 44163
-0.002277 0.000935 0.117860 0.142757 -0.489908 1.116897 -0.032627 1 0 0 0 0 0 1 45053
-0.002277 0.000935 0.117860 0.143691 -0.489550 1.118039 -0.032659 1 0 0 0 0 0 1 46056
-0.002277 0.000935 0.117860 0.144237 -0.489603 1.119129 -0.032690 1 0 0 0 0 0 1 47052
-0.002277 0.000935 0.117860 0.144560 -0.489813 1.120071 -0.032717 1 0 0 0 0 0 1 47921
-0.002277 0.000935 0.117860 0.144812 -0.490246 1.121294 -0.032752 1 0 0 0 0 0 1 49056
-0.002277 0.000935 0.117860 0.145006 -0.490656 1.122366 -0.032784 1 0 0 0 0 0 1 50056
-0.002277 0.000935 0.117860 0.145160 -0.491087 1.123413 -0.032815 1 0 0 0 0 0 1 51047
-0.002277 0.000935 0.117860 0.145323 -0.491562 1.124498 -0.032846 1 0 0 0 0 0 1 52056
-0.002277 0.000935 0.117860 0.145467 -0.492006 1.125558 -0.032877 1 0 0 0 0 0 1 53046
-0.002277 0.000935 0.117860 0.145607 -0.492476 1.126638 -0.032909 1 0 0 0 0 0 1 54055
-0.002277 0.000935 0.117860 0.145747 -0.492950 1.127722 -0.032940 1 0 0 0 0 0 1 55069
-0.002277 0.000935 0.117860 0.145884 -0.493411 1.128777 -0.032971 1 0 0 0 0 0 1 56055
-0.002277 0.000935 0.117860 0.146022 -0.493880 1.129850 -0.033002 1 0 0 0 0 0 1 57058
-0.002271 0.000918 0.117871 0.077000 -0.256350 0.984902 -0.033034 1 0 0 0 0 0 1 58057
-0.002269 0.000909 0.117875 0.101024 -0.343128 1.062142 -0.033065 1 0 0 0 0 0 1 59064
-0.002267 0.000904 0.117876 0.119779 -0.407587 1.101961 -0.033096 1 0 0 0 0 0 1 60063
-0.002267 0.000902 0.117876 0.130188 -0.442242 1.117584 -0.033127 1 0 0 0 0 0 1 61057
-0.002266 0.000901 0.117877 0.135645 -0.460049 1.123787 -0.033159 1 0 0 0 0 0 1 62067
-0.002266 0.000901 0.117877 0.138496 -0.469205 1.126629 -0.033190 1 0 0 0 0 0 1 63066
-0.002266 0.000900 0.117877 0.140012 -0.474020 1.128290 -0.033221 1 0 0 0 0 0 1 64063
-0.002266 0.000900 0.117877 0.140834 -0.476649 1.129551 -0.033252 1 0 0 0 0 0 1 65053
-0.002266 0.000900 0.117877 0.141316 -0.478202 1.130694 -0.033284 1 0 0 0 0 0 1 66063
-0.002266 0.000900 0.117877 0.141609 -0.479209 1.131786 -0.033315 1 0 0 0 0 0 1 67065
-0.002266 0.000900 0.117877 0.141841 -0.479917 1.132847 -0.033346 1 0 0 0 0 0 1 68063
-0.002266 0.000900 0.117877 0.142019 -0.480507 1.133923 -0.033378 1 0 0 0 0 0 1 69062
-0.002266 0.000900 0.117877 0.142173 -0.481025 1.134986 -0.033409 1 0 0 0 0 0 1 70066
-0.002266 0.000900 0.117877 0.142314 -0.481503 1.136043 -0.033440 1 0 0 0 0 0 1 71068
-0.002266 0.000900 0.117877 0.142458 -0.481988 1.137103 -0.033471 1 0 0 0 0 0 1 72067
-0.002266 0.000900 0.117877 0.142591 -0.482439 1.138160 -0.033503 1 0 0 0 0 0 1 73062
-0.002266 0.000900 0.117877 0.142724 -0.482889 1.139221 -0.033534 1 0 0 0 0 0 1 74062
-0.002266 0.000900 0.117877 0.142858 -0.483340 1.140285 -0.033565 1 0 0 0 0 0 1 75064
-0.002285 0.000904 0.117887 0.394505 -0.543777 1.008154 -0.033596 1 0 0 0 0 0 1 76063
-0.002276 0.000903 0.117911 0.062988 -0.466554 0.788510 -0.033628 1 0 0 0 0 0 1 77062
-0.002272 0.000902 0.117920 0.079914 -0.470185 0.975904 -0.033659 1 0 0 0 0 0 1 78060
-0.002269 0.000901 0.117923 0.108628 -0.477087 1.067191 -0.033690 1 0 0 0 0 0 1 79057
-0.002268 0.000901 0.117924 0.125742 -0.481458 1.101842 -0.033721 1 0 0 0 0 0 1 80055
-0.002268 0.000901 0.117924 0.134845 -0.484011 1.114707 -0.033753 1 0 0 0 0 0 1 81062
-0.002267 0.000900 0.117924 0.139601 -0.485571 1.119833 -0.033784 1 0 0 0 0 0 1 82062
-0.002267 0.000900 0.117924 0.142084 -0.486571 1.122265 -0.033815 1 0 0 0 0 0 1 83054
-0.002262 0.000883 0.117935 0.074099 -0.248849 0.977746 -0.033846 1 0 0 0 0 0 1 84057
-0.002259 0.000874 0.117939 0.098705 -0.335730 1.054968 -0.033877 1 0 0 0 0 0 1 85037
-0.002258 0.000870 0.117940 0.117768 -0.400262 1.094799 -0.033909 1 0 0 0 0 0 1 86062
-0.002257 0.000867 0.117941 0.128320 -0.434930 1.110404 -0.033940 1 0 0 0 0 0 1 87063
-0.002257 0.000866 0.117941 0.133854 -0.452743 1.116564 -0.033971 1 0 0 0 0 0 1 88062
-0.002257 0.000866 0.117941 0.136729 -0.461889 1.119378 -0.034003 1 0 0 0 0 0 1 89062
-0.002257 0.000865 0.117941 0.138242 -0.466688 1.121007 -0.034034 1 0 0 0 0 0 1 90061
-0.002275 0.000870 0.117951 0.390827 -0.529323 0.988917 -0.034065 1 0 0 0 0 0 1 91060
-0.002284 0.000872 0.117954 0.298572 -0.508627 1.059375 -0.034095 1 0 0 0 0 0 1 92032
-0.002284 0.000855 0.117966 0.162042 -0.254851 0.949767 -0.034127 1 0 0 0 0 0 1 93054
-0.002283 0.000847 0.117970 0.150528 -0.333424 1.040036 -0.034158 1 0 0 0 0 0 1 94048
-0.002283 0.000843 0.117971 0.151431 -0.393772 1.084442 -0.034190 1 0 0 0 0 0 1 95061
-0.002283 0.000841 0.117972 0.153038 -0.426663 1.102375 -0.034244 1 0 0 0 0 0 1 96795
-0.002270 0.000853 0.117983 -0.015757 -0.626552 0.964985 -0.034283 1 0 0 0 0 0 1 98042
-0.002283 0.000864 0.117996 0.297218 -0.628319 0.909720 -0.034315 1 0 0 0 0 0 1 99056
-0.002289 0.000869 0.118001 0.250452 -0.561589 1.018967 -0.034346 1 0 0 0 0 0 1 100064
-0.002286 0.000854 0.118013 0.138420 -0.283113 0.923843 -0.034378 1 0 0 0 0 0 1 101060
-0.002285 0.000846 0.118018 0.139470 -0.349318 1.019210 -0.034409 1 0 0 0 0 0 1 102062
-0.002285 0.000843 0.118019 0.146721 -0.403486 1.065357 -0.034440 1 0 0 0 0 0 1 103062
-0.002284 0.000841 0.118020 0.151416 -0.432979 1.083140 -0.034471 1 0 0 0 0 0 1 104061
-0.002284 0.000840 0.118020 0.154037 -0.448192 1.090025 -0.034503 1 0 0 0 0 0 1 105063
-0.002284 0.000839 0.118020 0.155477 -0.456050 1.093062 -0.034534 1 0 0 0 0 0 1 106065
-0.002302 0.000844 0.118030 0.408413 -0.520260 0.961415 -0.034565 1 0 0 0 0 0 1 107066
-0.002312 0.000846 0.118033 0.316154 -0.500359 1.031951 -0.034596 1 0 0 0 0 0 1 108060
-0.002316 0.000847 0.118034 0.248940 -0.485627 1.068307 -0.034627 1 0 0 0 0 0 1 109046
-0.002319 0.000847 0.118035 0.213549 -0.478048 1.082613 -0.034659 1 0 0 0 0 0 1 110056
-0.002315 0.000830 0.118046 0.126411 -0.235390 0.942198 -0.034690 1 0 0 0 0 0 1 111046
-0.002312 0.000821 0.118049 0.141506 -0.320148 1.020695 -0.034721 1 0 0 0 0 0 1 112052
-0.002311 0.000817 0.118051 0.155840 -0.383623 1.060904 -0.034752 1 0 0 0 0 0 1 113044
-0.002311 0.000814 0.118051 0.164041 -0.417746 1.076628 -0.034784 1 0 0 0 0 0 1 114052
-0.002311 0.000813 0.118051 0.168440 -0.435268 1.082803 -0.034815 1 0 0 0 0 0 1 115056
-0.002310 0.000813 0.118051 0.170754 -0.444259 1.085557 -0.034846 1 0 0 0 0 0 1 116045
-0.002310 0.000813 0.118051 0.172000 -0.448966 1.087155 -0.034877 1 0 0 0 0 0 1 117051
-0.002305 0.000795 0.118062 0.103226 -0.212262 0.942353 -0.034909 1 0 0 0 0 0 1 118054
-0.002302 0.000786 0.118066 0.127515 -0.300128 1.019209 -0.034940 1 0 0 0 0 0 1 119045
-0.002320 0.000786 0.118077 0.398811 -0.425212 0.925467 -0.034971 1 0 0 0 0 0 1 120053
-0.002328 0.000786 0.118081 0.316580 -0.437951 1.010224 -0.035002 1 0 0 0 0 0 1 121044
-0.002332 0.000786 0.118082 0.254564 -0.439756 1.051616 -0.035033 1 0 0 0 0 0 1 122047
-0.002335 0.000786 0.118082 0.221830 -0.440464 1.067634 -0.035065 1 0 0 0 0 0 1 123053
-0.002336 0.000786 0.118083 0.205463 -0.440992 1.073878 -0.035096 1 0 0 0 0 0 1 124044
-0.002336 0.000786 0.118083 0.197402 -0.441478 1.076683 -0.035127 1 0 0 0 0 0 1 125054
-0.002331 0.000768 0.118093 0.123935 -0.202456 0.932280 -0.035159 1 0 0 0 0 0 1 126052
-0.002329 0.000759 0.118097 0.145897 -0.289279 1.009234 -0.035190 1 0 0 0 0 0 1 127065
-0.002327 0.000755 0.118098 0.163675 -0.353765 1.048892 -0.035222 1 0 0 0 0 0 1 128072
-0.002345 0.000757 0.118109 0.426175 -0.448467 0.931018 -0.035252 1 0 0 0 0 0 1 129055
-0.002354 0.000758 0.118112 0.338670 -0.444095 1.006296 -0.035284 1 0 0 0 0 0 1 130053
-0.002359 0.000759 0.118113 0.273883 -0.437108 1.044304 -0.035315 1 0 0 0 0 0 1 131060
-0.002361 0.000759 0.118114 0.239743 -0.433378 1.059137 -0.035346 1 0 0 0 0 0 1 132051
-0.002357 0.000741 0.118125 0.153115 -0.192049 0.919028 -0.035378 1 0 0 0 0 0 1 133070
-0.002355 0.000732 0.118128 0.168518 -0.277827 0.997350 -0.035409 1 0 0 0 0 0 1 134060
-0.002354 0.000728 0.118130 0.183036 -0.341805 1.037474 -0.035440 1 0 0 0 0 0 1 135060
-0.002353 0.000726 0.118130 0.191341 -0.376134 1.053123 -0.035470 1 0 0 0 0 0 1 136032
-0.002353 0.000725 0.118130 0.195799 -0.393727 1.059278 -0.035503 1 0 0 0 0 0 1 137064
-0.002371 0.000729 0.118140 0.450945 -0.462862 0.928649 -0.035534 1 0 0 0 0 0 1 138063
-0.002380 0.000731 0.118144 0.359462 -0.445470 0.999364 -0.035565 1 0 0 0 0 0 1 139069
-0.002380 0.000714 0.118156 0.223057 -0.192080 0.889818 -0.035596 1 0 0 0 0 0 1 140036
-0.002379 0.000705 0.118160 0.211699 -0.271539 0.979740 -0.035628 1 0 0 0 0 0 1 141061
-0.002379 0.000701 0.118161 0.212753 -0.332314 1.023959 -0.035659 1 0 0 0 0 0 1 142060
-0.002379 0.000699 0.118162 0.214358 -0.365043 1.040996 -0.035689 1 0 0 0 0 0 1 143031
-0.002379 0.000698 0.118162 0.215463 -0.381826 1.047628 -0.035721 1 0 0 0 0 0 1 144060
-0.002398 0.000702 0.118172 0.469153 -0.450562 0.917197 -0.035753 1 0 0 0 0 0 1 145061
-0.002407 0.000704 0.118175 0.376815 -0.432968 0.987863 -0.035783 1 0 0 0 0 0 1 146030
-0.002406 0.000687 0.118187 0.239972 -0.179301 0.878371 -0.035815 1 0 0 0 0 0 1 147055
-0.002406 0.000679 0.118191 0.228391 -0.258723 0.968219 -0.035846 1 0 0 0 0 0 1 148059
-0.002406 0.000675 0.118192 0.229346 -0.319479 1.012389 -0.035878 1 0 0 0 0 0 1 149060
-0.002405 0.000672 0.118193 0.230918 -0.352181 1.029448 -0.035909 1 0 0 0 0 0 1 150060
-0.002405 0.000671 0.118193 0.232003 -0.368937 1.036008 -0.035939 1 0 0 0 0 0 1 151033
-0.002405 0.000671 0.118193 0.232717 -0.377523 1.038868 -0.035970 1 0 0 0 0 0 1 152031
-0.002400 0.000653 0.118204 0.163535 -0.141787 0.894647 -0.036003 1 0 0 0 0 0 1 153060
-0.002416 0.000648 0.118217 0.440836 -0.290850 0.837968 -0.036033 1 0 0 0 0 0 1 154030
-0.002424 0.000646 0.118222 0.366963 -0.334376 0.946540 -0.036065 1 0 0 0 0 0 1 155062
-0.002428 0.000645 0.118224 0.309891 -0.353389 0.997199 -0.036096 1 0 0 0 0 0 1 156061
-0.002430 0.000644 0.118224 0.279818 -0.362858 1.016456 -0.036127 1 0 0 0 0 0 1 157047
-0.002431 0.000644 0.118224 0.264838 -0.367765 1.023818 -0.036159 1 0 0 0 0 0 1 158058
-0.002426 0.000626 0.118235 0.187819 -0.129993 0.881138 -0.036190 1 0 0 0 0 0 1 159061
-0.002424 0.000617 0.118239 0.208056 -0.218048 0.958265 -0.036221 1 0 0 0 0 0 1 160059
-0.002441 0.000617 0.118250 0.478399 -0.343277 0.864621 -0.036252 1 0 0 0 0 0 1 161052
-0.002450 0.000617 0.118254 0.395119 -0.356118 0.949066 -0.036283 1 0 0 0 0 0 1 162030
-0.002454 0.000617 0.118255 0.332630 -0.357890 0.990329 -0.036315 1 0 0 0 0 0 1 163062
-0.002456 0.000617 0.118256 0.299695 -0.358506 1.006246 -0.036346 1 0 0 0 0 0 1 164060
-0.002457 0.000617 0.118256 0.283258 -0.358958 1.012407 -0.036377 1 0 0 0 0 0 1 165058
-0.002458 0.000617 0.118256 0.275179 -0.359328 1.015099 -0.036408 1 0 0 0 0 0 1 166048
-0.002453 0.000599 0.118267 0.201564 -0.119078 0.870814 -0.036440 1 0 0 0 0 0 1 167044
-0.002450 0.000590 0.118270 0.223497 -0.206015 0.947334 -0.036471 1 0 0 0 0 0 1 168046
-0.002449 0.000586 0.118271 0.241338 -0.270556 0.986865 -0.036506 1 0 0 0 0 0 1 169160
-0.002448 0.000584 0.118272 0.251315 -0.305082 1.002166 -0.036534 1 0 0 0 0 0 1 170054
-0.002467 0.000587 0.118282 0.510211 -0.382911 0.874863 -0.036565 1 0 0 0 0 0 1 171066
-0.002476 0.000589 0.118285 0.420197 -0.369957 0.946439 -0.036596 1 0 0 0 0 0 1 172056
-0.002480 0.000589 0.118286 0.354128 -0.358573 0.983105 -0.036628 1 0 0 0 0 0 1 173062
-0.002477 0.000572 0.118298 0.249615 -0.111766 0.851644 -0.036658 1 0 0 0 0 0 1 174032
-0.002476 0.000563 0.118301 0.256024 -0.195530 0.932634 -0.036690 1 0 0 0 0 0 1 175062
-0.002475 0.000559 0.118303 0.266127 -0.258451 0.973603 -0.036721 1 0 0 0 0 0 1 176060
-0.002475 0.000557 0.118303 0.272277 -0.292199 0.989491 -0.036752 1 0 0 0 0 0 1 177030
-0.002474 0.000556 0.118303 0.275684 -0.309458 0.995672 -0.036784 1 0 0 0 0 0 1 178060
-0.002474 0.000555 0.118303 0.277567 -0.318250 0.998362 -0.036815 1 0 0 0 0 0 1 179060
-0.002474 0.000555 0.118303 0.278645 -0.322792 0.999843 -0.036846 1 0 0 0 0 0 1 180046
-0.002474 0.000555 0.118303 0.279307 -0.325203 1.000885 -0.036877 1 0 0 0 0 0 1 181039
-0.002474 0.000555 0.118303 0.279761 -0.326553 1.001834 -0.036909 1 0 0 0 0 0 1 182054
-0.002474 0.000555 0.118303 0.280095 -0.327350 1.002696 -0.036940 1 0 0 0 0 0 1 183046
-0.002474 0.000555 0.118303 0.280399 -0.327896 1.003556 -0.036971 1 0 0 0 0 0 1 184046
-0.002469 0.000537 0.118314 0.210845 -0.087298 0.858705 -0.037002 1 0 0 0 0 0 1 185051
-0.002466 0.000528 0.118318 0.234838 -0.174288 0.934834 -0.037033 1 0 0 0 0 0 1 186044
-0.002465 0.000524 0.118319 0.253710 -0.238827 0.974120 -0.037065 1 0 0 0 0 0 1 187051
-0.002464 0.000521 0.118320 0.264234 -0.273366 0.989440 -0.037096 1 0 0 0 0 0 1 188042
-0.002464 0.000520 0.118320 0.269831 -0.291004 0.995389 -0.037127 1 0 0 0 0 0 1 189051
-0.002464 0.000520 0.118320 0.272789 -0.299983 0.998006 -0.037158 1 0 0 0 0 0 1 190042
-0.002451 0.000533 0.118331 0.104032 -0.488100 0.853485 -0.037190 1 0 0 0 0 0 1 191051
-0.002445 0.000540 0.118334 0.164934 -0.424180 0.929923 -0.037221 1 0 0 0 0 0 1 192042
-0.002441 0.000543 0.118336 0.210912 -0.376670 0.969332 -0.037252 1 0 0 0 0 0 1 193050
-0.002435 0.000527 0.118347 0.165956 -0.110315 0.839002 -0.037283 1 0 0 0 0 0 1 194042
-0.002431 0.000519 0.118350 0.202602 -0.184406 0.920188 -0.037315 1 0 0 0 0 0 1 195044
-0.002429 0.000515 0.118352 0.227850 -0.242477 0.961202 -0.037346 1 0 0 0 0 0 1 196051
-0.002428 0.000513 0.118352 0.241587 -0.273790 0.977124 -0.037377 1 0 0 0 0 0 1 197042
-0.002428 0.000512 0.118352 0.248764 -0.289808 0.983257 -0.037408 1 0 0 0 0 0 1 198050
-0.002428 0.000511 0.118352 0.252514 -0.297977 0.985944 -0.037440 1 0 0 0 0 0 1 199058
-0.002428 0.000511 0.118353 0.254562 -0.302252 0.987598 -0.037478 1 0 0 0 0 0 1 200290
-0.002428 0.000511 0.118353 0.255616 -0.304427 0.988437 -0.037502 1 0 0 0 0 0 1 201054
-0.002422 0.000493 0.118363 0.186311 -0.064269 0.843716 -0.037534 1 0 0 0 0 0 1 202056
-0.002420 0.000484 0.118367 0.210542 -0.151713 0.919724 -0.037565 1 0 0 0 0 0 1 203059
-0.002418 0.000480 0.118368 0.229522 -0.216466 0.958935 -0.037596 1 0 0 0 0 0 1 204057
-0.002418 0.000477 0.118369 0.240085 -0.251087 0.974223 -0.037628 1 0 0 0 0 0 1 205064
-0.002417 0.000476 0.118369 0.245667 -0.268763 0.980143 -0.037659 1 0 0 0 0 0 1 206060
-0.002417 0.000476 0.118369 0.248630 -0.277746 0.982733 -0.037690 1 0 0 0 0 0 1 207061
-0.002412 0.000458 0.118380 0.180178 -0.040774 0.838605 -0.037721 1 0 0 0 0 0 1 208057
-0.002409 0.000449 0.118383 0.204908 -0.129913 0.914721 -0.037752 1 0 0 0 0 0 1 209056
-0.002408 0.000444 0.118384 0.224119 -0.195521 0.953954 -0.037784 1 0 0 0 0 0 1 210056
-0.002407 0.000442 0.118385 0.234800 -0.230571 0.969236 -0.037815 1 0 0 0 0 0 1 211058
-0.002407 0.000441 0.118385 0.240427 -0.248431 0.975150 -0.037846 1 0 0 0 0 0 1 212056
-0.002425 0.000445 0.118395 0.497458 -0.317677 0.843975 -0.037877 1 0 0 0 0 0 1 213054
-0.002429 0.000429 0.118409 0.336333 -0.058731 0.768905 -0.037909 1 0 0 0 0 0 1 214065
-0.002431 0.000421 0.118414 0.293530 -0.131943 0.880148 -0.037940 1 0 0 0 0 0 1 215062
-0.002432 0.000417 0.118416 0.277129 -0.189085 0.932622 -0.037971 1 0 0 0 0 0 1 216060
-0.002432 0.000415 0.118416 0.269919 -0.219867 0.952569 -0.038003 1 0 0 0 0 0 1 217060
-0.002433 0.000414 0.118416 0.266633 -0.235596 0.960096 -0.038034 1 0 0 0 0 0 1 218060
-0.002428 0.000395 0.118427 0.195053 -0.001622 0.817802 -0.038065 1 0 0 0 0 0 1 219059
-0.002425 0.000386 0.118431 0.218268 -0.092529 0.894353 -0.038096 1 0 0 0 0 0 1 220056
-0.002424 0.000382 0.118432 0.236750 -0.159007 0.933715 -0.038127 1 0 0 0 0 0 1 221058
-0.002423 0.000379 0.118433 0.247063 -0.194477 0.949031 -0.038159 1 0 0 0 0 0 1 222058
-0.002422 0.000378 0.118433 0.252515 -0.212527 0.954947 -0.038190 1 0 0 0 0 0 1 223060
-0.002422 0.000378 0.118433 0.255419 -0.221668 0.957500 -0.038221 1 0 0 0 0 0 1 224057
-0.002417 0.000360 0.118443 0.186805 0.015791 0.813572 -0.038252 1 0 0 0 0 0 1 225058
-0.002414 0.000351 0.118447 0.211531 -0.073470 0.889451 -0.038284 1 0 0 0 0 0 1 226056
-0.002413 0.000346 0.118448 0.230766 -0.139125 0.928568 -0.038315 1 0 0 0 0 0 1 227060
-0.002412 0.000344 0.118449 0.241438 -0.174164 0.943785 -0.038346 1 0 0 0 0 0 1 228057
-0.002399 0.000356 0.118460 0.076318 -0.375678 0.803182 -0.038377 1 0 0 0 0 0 1 229058
-0.002393 0.000362 0.118463 0.139249 -0.318594 0.881174 -0.038409 1 0 0 0 0 0 1 230055
-0.002384 0.000348 0.118475 0.115969 -0.032102 0.775820 -0.038440 1 0 0 0 0 0 1 231057
-0.002380 0.000340 0.118480 0.165263 -0.095418 0.866131 -0.038470 1 0 0 0 0 0 1 232028
-0.002378 0.000337 0.118481 0.197050 -0.147952 0.910369 -0.038503 1 0 0 0 0 0 1 233060
-0.002377 0.000335 0.118481 0.214070 -0.176410 0.927338 -0.038533 1 0 0 0 0 0 1 234050
-0.002376 0.000334 0.118482 0.222893 -0.190945 0.933822 -0.038565 1 0 0 0 0 0 1 235053
-0.002376 0.000333 0.118482 0.227440 -0.198317 0.936535 -0.038595 1 0 0 0 0 0 1 236027
-0.002370 0.000315 0.118492 0.159500 0.040383 0.792785 -0.038627 1 0 0 0 0 0 1 237058
-0.002368 0.000306 0.118496 0.184696 -0.048487 0.868549 -0.038659 1 0 0 0 0 0 1 238057
-0.002366 0.000302 0.118497 0.204115 -0.113936 0.907577 -0.038690 1 0 0 0 0 0 1 239046
-0.002366 0.000299 0.118498 0.214903 -0.148849 0.922771 -0.038721 1 0 0 0 0 0 1 240054
-0.002365 0.000298 0.118498 0.220569 -0.166620 0.928619 -0.038752 1 0 0 0 0 0 1 241057
-0.002360 0.000280 0.118509 0.153161 0.067077 0.786012 -0.038784 1 0 0 0 0 0 1 242055
-0.002357 0.000271 0.118512 0.178667 -0.024435 0.862062 -0.038815 1 0 0 0 0 0 1 243059
-0.002356 0.000266 0.118514 0.198271 -0.091197 0.901196 -0.038846 1 0 0 0 0 0 1 244057
-0.002355 0.000264 0.118514 0.209105 -0.126765 0.916400 -0.038877 1 0 0 0 0 0 1 245059
-0.002355 0.000263 0.118514 0.214813 -0.144829 0.922241 -0.038908 1 0 0 0 0 0 1 246042
-0.002354 0.000262 0.118514 0.217822 -0.153942 0.924763 -0.038940 1 0 0 0 0 0 1 247060
-0.002354 0.000262 0.118514 0.219425 -0.158569 0.926109 -0.038971 1 0 0 0 0 0 1 248048
-0.002354 0.000262 0.118514 0.220321 -0.160967 0.927080 -0.039003 1 0 0 0 0 0 1 249064
-0.002354 0.000262 0.118514 0.220849 -0.162213 0.927878 -0.039033 1 0 0 0 0 0 1 250044
-0.002354 0.000262 0.118514 0.221200 -0.162905 0.928644 -0.039065 1 0 0 0 0 0 1 251049
-0.002349 0.000244 0.118525 0.151007 0.079574 0.784345 -0.039096 1 0 0 0 0 0 1 252042
-0.002346 0.000235 0.118529 0.175152 -0.007681 0.859691 -0.039127 1 0 0 0 0 0 1 253051
-0.002345 0.000230 0.118530 0.194062 -0.072290 0.898558 -0.039158 1 0 0 0 0 0 1 254040
-0.002344 0.000228 0.118530 0.204572 -0.106765 0.913689 -0.039190 1 0 0 0 0 0 1 255049
-0.002344 0.000227 0.118530 0.210083 -0.124279 0.919500 -0.039221 1 0 0 0 0 0 1 256040
-0.002344 0.000226 0.118530 0.212993 -0.133111 0.922003 -0.039253 1 0 0 0 0 0 1 257063
-0.002344 0.000226 0.118530 0.214539 -0.137597 0.923336 -0.039283 1 0 0 0 0 0 1 258044
-0.002338 0.000208 0.118541 0.144886 0.103190 0.779307 -0.039315 1 0 0 0 0 0 1 259052
-0.002336 0.000199 0.118545 0.169346 0.014980 0.854627 -0.039346 1 0 0 0 0 0 1 260042
-0.002334 0.000195 0.118546 0.188399 -0.050112 0.893504 -0.039377 1 0 0 0 0 0 1 261049
-0.002334 0.000192 0.118546 0.198966 -0.084820 0.908593 -0.039408 1 0 0 0 0 0 1 262039
-0.002333 0.000191 0.118547 0.204531 -0.102435 0.914402 -0.039440 1 0 0 0 0 0 1 263048
-0.002333 0.000191 0.118547 0.207452 -0.111311 0.916882 -0.039471 1 0 0 0 0 0 1 264040
-0.002333 0.000190 0.118547 0.209011 -0.115790 0.918220 -0.039502 1 0 0 0 0 0 1 265048
-0.002333 0.000190 0.118547 0.209873 -0.118085 0.919159 -0.039533 1 0 0 0 0 0 1 266039
-0.002333 0.000190 0.118547 0.210390 -0.119282 0.919958 -0.039565 1 0 0 0 0 0 1 267051
-0.002328 0.000172 0.118557 0.140129 0.123369 0.775815 -0.039596 1 0 0 0 0 0 1 268048
-0.002325 0.000163 0.118561 0.164346 0.035959 0.850980 -0.039627 1 0 0 0 0 0 1 269040
-0.002324 0.000159 0.118562 0.183272 -0.028716 0.889783 -0.039658 1 0 0 0 0 0 1 270046
-0.002323 0.000157 0.118563 0.193772 -0.063193 0.904861 -0.039690 1 0 0 0 0 0 1 271055
-0.002323 0.000156 0.118563 0.199289 -0.080693 0.910635 -0.039721 1 0 0 0 0 0 1 272043
-0.002322 0.000155 0.118563 0.202181 -0.089510 0.913117 -0.039752 1 0 0 0 0 0 1 273048
-0.002322 0.000155 0.118563 0.203756 -0.093958 0.914529 -0.039787 1 0 0 0 0 0 1 274172
-0.002317 0.000137 0.118574 0.133943 0.147284 0.770571 -0.039815 1 0 0 0 0 0 1 275062
-0.002314 0.000128 0.118577 0.158400 0.059037 0.845719 -0.039846 1 0 0 0 0 0 1 276058
-0.002313 0.000123 0.118578 0.177470 -0.006040 0.884490 -0.039878 1 0 0 0 0 0 1 277062
-0.002312 0.000121 0.118579 0.188034 -0.040726 0.899545 -0.039909 1 0 0 0 0 0 1 278055
-0.002312 0.000120 0.118579 0.193578 -0.058307 0.905321 -0.039940 1 0 0 0 0 0 1 279058
-0.002312 0.000119 0.118579 0.196486 -0.067149 0.907791 -0.039971 1 0 0 0 0 0 1 280044
-0.002312 0.000119 0.118579 0.198028 -0.071602 0.909108 -0.040002 1 0 0 0 0 0 1 281058
-0.002312 0.000119 0.118579 0.198882 -0.073853 0.910019 -0.040033 1 0 0 0 0 0 1 282026
-0.002312 0.000119 0.118579 0.199393 -0.075015 0.910815 -0.040065 1 0 0 0 0 0 1 283058
-0.002312 0.000119 0.118579 0.199730 -0.075627 0.911548 -0.040096 1 0 0 0 0 0 1 284056
-0.002312 0.000119 0.118579 0.199967 -0.075949 0.912276 -0.040127 1 0 0 0 0 0 1 285056
-0.002306 0.000101 0.118590 0.129433 0.167572 0.768230 -0.040159 1 0 0 0 0 0 1 286055
-0.002304 0.000092 0.118593 0.153589 0.080350 0.843217 -0.040190 1 0 0 0 0 0 1 287060
-0.002302 0.000087 0.118595 0.172491 0.015782 0.881895 -0.040220 1 0 0 0 0 0 1 288029
-0.002302 0.000085 0.118595 0.182964 -0.018630 0.896957 -0.040253 1 0 0 0 0 0 1 289060
-0.002301 0.000084 0.118595 0.188467 -0.036054 0.902701 -0.040283 1 0 0 0 0 0 1 290043
-0.002301 0.000084 0.118595 0.191344 -0.044811 0.905171 -0.040315 1 0 0 0 0 0 1 291057
-0.002301 0.000083 0.118595 0.192877 -0.049209 0.906478 -0.040346 1 0 0 0 0 0 1 292055
-0.002301 0.000083 0.118595 0.193720 -0.051438 0.907389 -0.040377 1 0 0 0 0 0 1 293054
-0.002301 0.000083 0.118595 0.194215 -0.052569 0.908166 -0.040409 1 0 0 0 0 0 1 294055
-0.002301 0.000083 0.118595 0.194546 -0.053162 0.908894 -0.040440 1 0 0 0 0 0 1 295056
-0.002301 0.000083 0.118595 0.194778 -0.053467 0.909590 -0.040471 1 0 0 0 0 0 1 296050
-0.002301 0.000083 0.118595 0.194972 -0.053650 0.910306 -0.040502 1 0 0 0 0 0 1 297050
-0.002301 0.000083 0.118595 0.195151 -0.053750 0.911014 -0.040534 1 0 0 0 0 0 1 298055
-0.002296 0.000065 0.118606 0.124494 0.190134 0.767010 -0.040565 1 0 0 0 0 0 1 299055
-0.002293 0.000056 0.118610 0.148643 0.102978 0.841908 -0.040596 1 0 0 0 0 0 1 300059
-0.002292 0.000052 0.118611 0.167517 0.038453 0.880556 -0.040627 1 0 0 0 0 0 1 301058
-0.002291 0.000049 0.118611 0.177982 0.004080 0.895564 -0.040659 1 0 0 0 0 0 1 302054
-0.002291 0.000048 0.118611 0.183474 -0.013333 0.901316 -0.040690 1 0 0 0 0 0 1 303056
-0.002290 0.000048 0.118611 0.186347 -0.022052 0.903763 -0.040721 1 0 0 0 0 0 1 304054
-0.002278 0.000061 0.118622 0.016399 -0.210483 0.757738 -0.040752 1 0 0 0 0 0 1 305054
-0.002271 0.000068 0.118626 0.077104 -0.147053 0.834140 -0.040784 1 0 0 0 0 0 1 306054
-0.002268 0.000071 0.118627 0.122920 -0.099544 0.873533 -0.040815 1 0 0 0 0 0 1 307055
-0.002267 0.000073 0.118628 0.147721 -0.074224 0.888817 -0.040846 1 0 0 0 0 0 1 308054
-0.002266 0.000073 0.118628 0.160444 -0.061425 0.894653 -0.040877 1 0 0 0 0 0 1 309054
-0.002265 0.000074 0.118628 0.166941 -0.055014 0.897136 -0.040909 1 0 0 0 0 0 1 310054
-0.002265 0.000074 0.118628 0.170271 -0.051836 0.898442 -0.040940 1 0 0 0 0 0 1 311052
-0.002265 0.000074 0.118628 0.172003 -0.050260 0.899327 -0.040971 1 0 0 0 0 0 1 312043
-0.002265 0.000074 0.118628 0.172954 -0.049490 0.900090 -0.041002 1 0 0 0 0 0 1 313053
-0.002265 0.000074 0.118628 0.173479 -0.049134 0.900814 -0.041034 1 0 0 0 0 0 1 314057
-0.002265 0.000074 0.118628 0.173828 -0.048960 0.901508 -0.041065 1 0 0 0 0 0 1 315056
-0.002265 0.000074 0.118628 0.174046 -0.048895 0.902189 -0.041096 1 0 0 0 0 0 1 316055
-0.002265 0.000074 0.118628 0.174234 -0.048884 0.902876 -0.041127 1 0 0 0 0 0 1 317045
-0.002265 0.000074 0.118628 0.174388 -0.048902 0.903563 -0.041159 1 0 0 0 0 0 1 318055
-0.002265 0.000074 0.118628 0.174527 -0.048918 0.904250 -0.041190 1 0 0 0 0 0 1 319057
-0.002260 0.000056 0.118639 0.103742 0.195321 0.760181 -0.041221 1 0 0 0 0 0 1 320052
-0.002257 0.000047 0.118642 0.127871 0.108229 0.834989 -0.041252 1 0 0 0 0 0 1 321054
-0.002256 0.000043 0.118643 0.146749 0.043732 0.873590 -0.041283 1 0 0 0 0 0 1 322051
-0.002255 0.000041 0.118644 0.157187 0.009386 0.888584 -0.041315 1 0 0 0 0 0 1 323071
-0.002255 0.000040 0.118644 0.162830 -0.008044 0.895227 -0.041389 1 0 0 0 0 0 1 325422
-0.002254 0.000039 0.118644 0.165628 -0.016757 0.897418 -0.041409 1 0 0 0 0 0 1 326051
-0.002254 0.000039 0.118644 0.167135 -0.021130 0.898691 -0.041439 1 0 0 0 0 0 1 327039
-0.002254 0.000039 0.118644 0.167954 -0.023337 0.899579 -0.041471 1 0 0 0 0 0 1 328041
-0.002254 0.000039 0.118644 0.168435 -0.024437 0.900341 -0.041502 1 0 0 0 0 0 1 329047
-0.002254 0.000038 0.118644 0.168731 -0.025003 0.901023 -0.041533 1 0 0 0 0 0 1 330037
-0.002254 0.000038 0.118644 0.168953 -0.025299 0.901716 -0.041564 1 0 0 0 0 0 1 331034
-0.002254 0.000038 0.118644 0.169120 -0.025439 0.902405 -0.041596 1 0 0 0 0 0 1 332047
-0.002254 0.000038 0.118644 0.169280 -0.025536 0.903070 -0.041627 1 0 0 0 0 0 1 333036
-0.002254 0.000038 0.118644 0.169410 -0.025593 0.903758 -0.041658 1 0 0 0 0 0 1 334042
-0.002254 0.000038 0.118644 0.169541 -0.025626 0.904448 -0.041690 1 0 0 0 0 0 1 335049
-0.002254 0.000038 0.118644 0.169671 -0.025657 0.905109 -0.041721 1 0 0 0 0 0 1 336041
-0.002249 0.000021 0.118655 0.098774 0.218875 0.761068 -0.041752 1 0 0 0 0 0 1 337046
-0.002246 0.000012 0.118658 0.122902 0.131817 0.835755 -0.041783 1 0 0 0 0 0 1 338031
-0.002245 0.000007 0.118660 0.141771 0.067331 0.874327 -0.041815 1 0 0 0 0 0 1 339047
-0.002244 0.000005 0.118660 0.152198 0.033006 0.889271 -0.041846 1 0 0 0 0 0 1 340036
-0.002244 0.000004 0.118660 0.157664 0.015623 0.895008 -0.041877 1 0 0 0 0 0 1 341047
-0.002244 0.000003 0.118660 0.160512 0.006930 0.897420 -0.041908 1 0 0 0 0 0 1 342038
-0.002244 0.000003 0.118660 0.162008 0.002567 0.898707 -0.041940 1 0 0 0 0 0 1 343044
-0.002244 0.000003 0.118660 0.162817 0.000390 0.899575 -0.041971 1 0 0 0 0 0 1 344039
-0.002244 0.000003 0.118660 0.163284 -0.000700 0.900322 -0.042002 1 0 0 0 0 0 1 345047
-0.002244 0.000003 0.118660 0.163593 -0.001243 0.901017 -0.042033 1 0 0 0 0 0 1 346039
-0.002244 0.000003 0.118660 0.163803 -0.001518 0.901703 -0.042065 1 0 0 0 0 0 1 347055
-0.002244 0.000003 0.118660 0.163957 -0.001660 0.902377 -0.042096 1 0 0 0 0 0 1 348060
-0.002244 0.000003 0.118660 0.164105 -0.001719 0.903044 -0.042127 1 0 0 0 0 0 1 349054
-0.002244 0.000003 0.118660 0.164239 -0.001757 0.903710 -0.042158 1 0 0 0 0 0 1 350049
-0.002244 0.000003 0.118660 0.164378 -0.001775 0.904386 -0.042190 1 0 0 0 0 0 1 351057
-0.002244 0.000003 0.118660 0.164484 -0.001795 0.905062 -0.042221 1 0 0 0 0 0 1 352056
-0.002244 0.000003 0.118660 0.164624 -0.001792 0.905731 -0.042252 1 0 0 0 0 0 1 353054
-0.002244 0.000003 0.118660 0.164739 -0.001801 0.906393 -0.042284 1 0 0 0 0 0 1 354052
-0.002244 0.000003 0.118660 0.164861 -0.001804 0.907065 -0.042315 1 0 0 0 0 0 1 355055
-0.002244 0.000003 0.118660 0.164982 -0.001805 0.907734 -0.042346 1 0 0 0 0 0 1 356054
-0.002244 0.000003 0.118660 0.165104 -0.001807 0.908403 -0.042377 1 0 0 0 0 0 1 357053
-0.002244 0.000003 0.118660 0.165226 -0.001808 0.909073 -0.042409 1 0 0 0 0 0 1 358053
-0.002244 0.000003 0.118660 0.165352 -0.001801 0.909731 -0.042439 1 0 0 0 0 0 1 359025
-0.002244 0.000003 0.118660 0.165471 -0.001810 0.910413 -0.042471 1 0 0 0 0 0 1 360053
-0.002244 0.000003 0.118660 0.165588 -0.001800 0.911074 -0.042502 1 0 0 0 0 0 1 361051
-0.002244 0.000003 0.118660 0.165701 -0.001809 0.911757 -0.042534 1 0 0 0 0 0 1 362052
-0.002244 0.000003 0.118660 0.165834 -0.001814 0.912425 -0.042565 1 0 0 0 0 0 1 363057
-0.002244 0.000003 0.118660 0.165953 -0.001816 0.913074 -0.042595 1 0 0 0 0 0 1 364026
-0.002244 0.000003 0.118660 0.166086 -0.001808 0.913770 -0.042627 1 0 0 0 0 0 1 365056
-0.002238 -0.000015 0.118671 0.095051 0.243128 0.769660 -0.042658 1 0 0 0 0 0 1 366023
-0.002236 -0.000024 0.118674 0.119150 0.156150 0.844237 -0.042689 1 0 0 0 0 0 1 367038
-0.002234 -0.000029 0.118676 0.138009 0.091731 0.882747 -0.042721 1 0 0 0 0 0 1 368056
-0.002234 -0.000031 0.118676 0.148442 0.057428 0.897685 -0.042752 1 0 0 0 0 0 1 369053
-0.002233 -0.000032 0.118676 0.153898 0.040081 0.903390 -0.042784 1 0 0 0 0 0 1 370053
-0.002233 -0.000033 0.118676 0.156723 0.031395 0.905800 -0.042815 1 0 0 0 0 0 1 371053
-0.002233 -0.000033 0.118676 0.158214 0.027071 0.907065 -0.042846 1 0 0 0 0 0 1 372042
-0.002233 -0.000033 0.118676 0.159016 0.024914 0.907915 -0.042876 1 0 0 0 0 0 1 373023
-0.002233 -0.000033 0.118676 0.159483 0.023833 0.908674 -0.042909 1 0 0 0 0 0 1 374052
-0.002233 -0.000033 0.118676 0.159776 0.023309 0.909354 -0.042940 1 0 0 0 0 0 1 375052
-0.002233 -0.000033 0.118676 0.159985 0.023060 0.910024 -0.042971 1 0 0 0 0 0 1 376050
-0.002233 -0.000033 0.118676 0.160143 0.022947 0.910695 -0.043002 1 0 0 0 0 0 1 377052
-0.002233 -0.000033 0.118676 0.160283 0.022887 0.911359 -0.043034 1 0 0 0 0 0 1 378052
-0.002233 -0.000033 0.118676 0.160411 0.022864 0.912022 -0.043065 1 0 0 0 0 0 1 379054
-0.002233 -0.000033 0.118676 0.160540 0.022875 0.912673 -0.043096 1 0 0 0 0 0 1 380047
-0.002233 -0.000033 0.118676 0.160653 0.022872 0.913337 -0.043127 1 0 0 0 0 0 1 381051
-0.002233 -0.000033 0.118676 0.160770 0.022887 0.914004 -0.043159 1 0 0 0 0 0 1 382059
-0.002233 -0.000033 0.118676 0.160876 0.022895 0.914667 -0.043189 1 0 0 0 0 0 1 383042
-0.002233 -0.000033 0.118676 0.160999 0.022919 0.915315 -0.043221 1 0 0 0 0 0 1 384039
-0.002233 -0.000033 0.118676 0.161126 0.022945 0.915991 -0.043252 1 0 0 0 0 0 1 385052
-0.002233 -0.000033 0.118676 0.161239 0.022943 0.916654 -0.043284 1 0 0 0 0 0 1 386053
-0.002233 -0.000033 0.118676 0.161352 0.022969 0.917311 -0.043315 1 0 0 0 0 0 1 387055
-0.002233 -0.000033 0.118676 0.161471 0.022975 0.917977 -0.043346 1 0 0 0 0 0 1 388052
-0.002233 -0.000033 0.118676 0.161585 0.023001 0.918632 -0.043377 1 0 0 0 0 0 1 389052
-0.002233 -0.000033 0.118676 0.161709 0.023028 0.919301 -0.043409 1 0 0 0 0 0 1 390053
-0.002233 -0.000033 0.118676 0.161822 0.023025 0.919963 -0.043440 1 0 0 0 0 0 1 391053
-0.002251 -0.000029 0.118686 0.417618 -0.037141 0.785049 -0.043471 1 0 0 0 0 0 1 392050
-0.002261 -0.000027 0.118690 0.326031 -0.015880 0.854824 -0.043502 1 0 0 0 0 0 1 393051
-0.002265 -0.000025 0.118691 0.259036 -0.000057 0.890854 -0.043533 1 0 0 0 0 0 1 394050
-0.002268 -0.000025 0.118691 0.223714 0.008382 0.904855 -0.043564 1 0 0 0 0 0 1 395041
-0.002269 -0.000025 0.118691 0.206013 0.012673 0.910224 -0.043596 1 0 0 0 0 0 1 396046
-0.002264 -0.000042 0.118702 0.126015 0.260178 0.767664 -0.043627 1 0 0 0 0 0 1 397036
-0.002262 -0.000051 0.118706 0.145807 0.174406 0.843400 -0.043693 1 0 0 0 0 0 1 399162
-0.002260 -0.000056 0.118707 0.162809 0.110647 0.883876 -0.043813 1 0 0 0 0 0 1 402983
-0.002260 -0.000058 0.118707 0.172001 0.076622 0.898246 -0.043815 1 0 0 0 0 0 1 403046
-0.002260 -0.000059 0.118708 0.176921 0.059441 0.903960 -0.043846 1 0 0 0 0 0 1 404045
-0.002259 -0.000060 0.118708 0.179492 0.050859 0.906355 -0.043877 1 0 0 0 0 0 1 405036
-0.002259 -0.000060 0.118708 0.180852 0.046558 0.907614 -0.043908 1 0 0 0 0 0 1 406045
-0.002259 -0.000060 0.118708 0.181604 0.044449 0.908465 -0.043939 1 0 0 0 0 0 1 407036
-0.002259 -0.000060 0.118708 0.182055 0.043390 0.909188 -0.043971 1 0 0 0 0 0 1 408044
-0.002247 -0.000047 0.118718 0.010092 -0.141837 0.761789 -0.044002 1 0 0 0 0 0 1 409035
-0.002240 -0.000040 0.118722 0.069909 -0.076868 0.837824 -0.044033 1 0 0 0 0 0 1 410044
-0.002237 -0.000037 0.118723 0.115257 -0.028523 0.877135 -0.044067 1 0 0 0 0 0 1 411134
-0.002235 -0.000035 0.118724 0.139791 -0.002755 0.892302 -0.044096 1 0 0 0 0 0 1 412048
-0.002235 -0.000034 0.118724 0.152400 0.010323 0.898072 -0.044127 1 0 0 0 0 0 1 413037
-0.002234 -0.000034 0.118724 0.158824 0.016870 0.900515 -0.044158 1 0 0 0 0 0 1 414047
-0.002234 -0.000033 0.118724 0.162101 0.020179 0.901762 -0.044189 1 0 0 0 0 0 1 415035
-0.002234 -0.000033 0.118724 0.163823 0.021819 0.902624 -0.044221 1 0 0 0 0 0 1 416055
-0.002234 -0.000033 0.118724 0.164729 0.022659 0.903345 -0.044253 1 0 0 0 0 0 1 417063
-0.002234 -0.000033 0.118724 0.165247 0.023097 0.904003 -0.044284 1 0 0 0 0 0 1 418057
-0.002234 -0.000033 0.118724 0.165562 0.023310 0.904640 -0.044314 1 0 0 0 0 0 1 419034
-0.002234 -0.000033 0.118724 0.165775 0.023425 0.905274 -0.044346 1 0 0 0 0 0 1 420043
-0.002234 -0.000033 0.118724 0.165948 0.023487 0.905907 -0.044376 1 0 0 0 0 0 1 421025
-0.002234 -0.000033 0.118724 0.166096 0.023532 0.906560 -0.044408 1 0 0 0 0 0 1 422046
-0.002229 -0.000051 0.118735 0.094846 0.269265 0.762276 -0.044440 1 0 0 0 0 0 1 423059
-0.002226 -0.000060 0.118738 0.118911 0.182454 0.836620 -0.044471 1 0 0 0 0 0 1 424053
-0.002225 -0.000065 0.118740 0.137734 0.118119 0.875019 -0.044502 1 0 0 0 0 0 1 425052
-0.002224 -0.000067 0.118740 0.148148 0.083878 0.889907 -0.044533 1 0 0 0 0 0 1 426049
-0.002223 -0.000068 0.118740 0.153605 0.066564 0.895584 -0.044565 1 0 0 0 0 0 1 427053
-0.002223 -0.000068 0.118740 0.156428 0.057924 0.897956 -0.044596 1 0 0 0 0 0 1 428051
-0.002223 -0.000069 0.118740 0.157910 0.053606 0.899197 -0.044627 1 0 0 0 0 0 1 429055
-0.002211 -0.000055 0.118751 -0.013780 -0.133469 0.751902 -0.044659 1 0 0 0 0 0 1 430056
-0.002204 -0.000049 0.118755 0.046274 -0.069360 0.827913 -0.044690 1 0 0 0 0 0 1 431052
-0.002201 -0.000045 0.118756 0.091738 -0.021440 0.867141 -0.044721 1 0 0 0 0 0 1 432050
-0.002218 -0.000039 0.118766 0.372469 -0.056165 0.746462 -0.044752 1 0 0 0 0 0 1 433050
-0.002226 -0.000036 0.118770 0.293574 -0.021994 0.821291 -0.044783 1 0 0 0 0 0 1 434040
-0.002231 -0.000035 0.118771 0.232941 0.000306 0.859097 -0.044815 1 0 0 0 0 0 1 435053
-0.002233 -0.000034 0.118772 0.200805 0.011997 0.873686 -0.044846 1 0 0 0 0 0 1 436050
-0.002234 -0.000034 0.118772 0.184707 0.017897 0.879235 -0.044877 1 0 0 0 0 0 1 437050
-0.002234 -0.000033 0.118772 0.176726 0.020886 0.881568 -0.044908 1 0 0 0 0 0 1 438050
-0.002234 -0.000033 0.118772 0.172829 0.022371 0.882803 -0.044941 1 0 0 0 0 0 1 439103
-0.002235 -0.000033 0.118772 0.170919 0.023133 0.883596 -0.044971 1 0 0 0 0 0 1 440051
-0.002235 -0.000033 0.118772 0.170026 0.023524 0.884269 -0.045002 1 0 0 0 0 0 1 441050
-0.002230 -0.000051 0.118782 0.098190 0.269689 0.739877 -0.045033 1 0 0 0 0 0 1 442037
-0.002227 -0.000060 0.118786 0.121992 0.183020 0.814172 -0.045065 1 0 0 0 0 0 1 443053
-0.002225 -0.000065 0.118787 0.140688 0.118743 0.852544 -0.045096 1 0 0 0 0 0 1 444053
-0.002225 -0.000067 0.118788 0.151031 0.084536 0.867410 -0.045127 1 0 0 0 0 0 1 445050
-0.002224 -0.000068 0.118788 0.156444 0.067248 0.873052 -0.045159 1 0 0 0 0 0 1 446051
-0.002224 -0.000068 0.118788 0.159256 0.058598 0.875453 -0.045192 1 0 0 0 0 0 1 447126
-0.002224 -0.000069 0.118788 0.160736 0.054278 0.876666 -0.045223 1 0 0 0 0 0 1 448124
-0.002224 -0.000069 0.118788 0.161542 0.052147 0.877473 -0.045254 1 0 0 0 0 0 1 449117
-0.002224 -0.000069 0.118788 0.161985 0.051099 0.878143 -0.045285 1 0 0 0 0 0 1 450095
-0.002224 -0.000069 0.118788 0.162282 0.050605 0.878788 -0.045317 1 0 0 0 0 0 1 451118
-0.002224 -0.000069 0.118788 0.162481 0.050355 0.879390 -0.045347 1 0 0 0 0 0 1 452094
-0.002224 -0.000069 0.118788 0.162637 0.050246 0.879991 -0.045379 1 0 0 0 0 0 1 453094
-0.002224 -0.000069 0.118788 0.162766 0.050225 0.880602 -0.045410 1 0 0 0 0 0 1 454092
-0.002224 -0.000069 0.118788 0.162889 0.050223 0.881211 -0.045441 1 0 0 0 0 0 1 455095
-0.002224 -0.000069 0.118788 0.163009 0.050232 0.881808 -0.045472 1 0 0 0 0 0 1 456090
-0.002224 -0.000069 0.118788 0.163129 0.050266 0.882452 -0.045506 1 0 0 0 0 0 1 457155
-0.002224 -0.000069 0.118788 0.163247 0.050309 0.883056 -0.045536 1 0 0 0 0 0 1 458140
-0.002224 -0.000069 0.118788 0.163355 0.050325 0.883660 -0.045567 1 0 0 0 0 0 1 459135
-0.002224 -0.000069 0.118788 0.163463 0.050369 0.884260 -0.045599 1 0 0 0 0 0 1 460136
-0.002224 -0.000069 0.118788 0.163578 0.050393 0.884869 -0.045630 1 0 0 0 0 0 1 461131
-0.002224 -0.000069 0.118788 0.163691 0.050427 0.885479 -0.045661 1 0 0 0 0 0 1 462137
-0.002224 -0.000069 0.118788 0.163789 0.050469 0.886023 -0.045690 1 0 0 0 0 0 1 463046
-0.002224 -0.000069 0.118788 0.163905 0.050494 0.886640 -0.045721 1 0 0 0 0 0 1 464054
-0.002224 -0.000069 0.118788 0.164010 0.050538 0.887220 -0.045751 1 0 0 0 0 0 1 465021
-0.002211 -0.000056 0.118799 -0.008662 -0.134696 0.739529 -0.045783 1 0 0 0 0 0 1 466049
-0.002205 -0.000049 0.118803 0.050950 -0.069593 0.815349 -0.045815 1 0 0 0 0 0 1 467050
-0.002202 -0.000045 0.118804 0.096207 -0.021165 0.854519 -0.045846 1 0 0 0 0 0 1 468052
-0.002200 -0.000044 0.118804 0.120678 0.004663 0.869686 -0.045877 1 0 0 0 0 0 1 469051
-0.002199 -0.000043 0.118804 0.133252 0.017750 0.875427 -0.045908 1 0 0 0 0 0 1 470050
-0.002199 -0.000042 0.118804 0.139632 0.024321 0.877815 -0.045940 1 0 0 0 0 0 1 471052
-0.002199 -0.000042 0.118804 0.142899 0.027630 0.879038 -0.045971 1 0 0 0 0 0 1 472048
-0.002199 -0.000042 0.118804 0.144597 0.029284 0.879843 -0.046002 1 0 0 0 0 0 1 473050
-0.002199 -0.000042 0.118804 0.145539 0.030133 0.880888 -0.046053 1 0 0 0 0 0 1 474682
-0.002199 -0.000042 0.118804 0.146464 0.030664 0.884068 -0.046218 1 0 0 0 0 0 1 479964
-0.002193 -0.000060 0.118815 0.075144 0.277325 0.739611 -0.046255 1 0 0 0 0 0 1 481123
-0.002191 -0.000069 0.118819 0.099273 0.190803 0.813751 -0.046285 1 0 0 0 0 0 1 482101
-0.002189 -0.000073 0.118820 0.118121 0.126585 0.852064 -0.046317 1 0 0 0 0 0 1 483116
-0.002189 -0.000076 0.118820 0.128526 0.092415 0.866898 -0.046348 1 0 0 0 0 0 1 484115
-0.002188 -0.000077 0.118821 0.133944 0.075140 0.872513 -0.046379 1 0 0 0 0 0 1 485099
-0.002188 -0.000077 0.118821 0.136773 0.066498 0.874866 -0.046411 1 0 0 0 0 0 1 486115
-0.002188 -0.000078 0.118821 0.138215 0.062197 0.876015 -0.046439 1 0 0 0 0 0 1 487034
-0.002188 -0.000078 0.118821 0.139021 0.060081 0.876814 -0.046471 1 0 0 0 0 0 1 488039
-0.002188 -0.000078 0.118821 0.139441 0.059031 0.877472 -0.046502 1 0 0 0 0 0 1 489035
-0.002175 -0.000064 0.118831 -0.033334 -0.126964 0.729706 -0.046533 1 0 0 0 0 0 1 490045
-0.002169 -0.000058 0.118835 0.026343 -0.062192 0.805429 -0.046564 1 0 0 0 0 0 1 491034
-0.002166 -0.000054 0.118836 0.071597 -0.013919 0.844561 -0.046596 1 0 0 0 0 0 1 492041
-0.002164 -0.000053 0.118837 0.096072 0.011834 0.859700 -0.046627 1 0 0 0 0 0 1 493032
-0.002163 -0.000052 0.118837 0.108625 0.024886 0.865431 -0.046658 1 0 0 0 0 0 1 494041
-0.002163 -0.000051 0.118837 0.114996 0.031454 0.867788 -0.046689 1 0 0 0 0 0 1 495032
-0.002163 -0.000051 0.118837 0.118252 0.034744 0.868988 -0.046720 1 0 0 0 0 0 1 496032
-0.002163 -0.000051 0.118837 0.119917 0.036414 0.869798 -0.046752 1 0 0 0 0 0 1 497040
-0.002162 -0.000051 0.118837 0.120787 0.037252 0.870440 -0.046783 1 0 0 0 0 0 1 498032
-0.002162 -0.000051 0.118837 0.121274 0.037687 0.871056 -0.046814 1 0 0 0 0 0 1 499041
-0.002162 -0.000051 0.118837 0.121552 0.037918 0.871639 -0.046845 1 0 0 0 0 0 1 500032
-0.002162 -0.000051 0.118837 0.121725 0.038054 0.872232 -0.046877 1 0 0 0 0 0 1 501046
-0.002162 -0.000051 0.118837 0.121856 0.038119 0.872819 -0.046909 1 0 0 0 0 0 1 502053
-0.002162 -0.000051 0.118837 0.121964 0.038171 0.873396 -0.046940 1 0 0 0 0 0 1 503044
-0.002162 -0.000051 0.118837 0.122067 0.038204 0.873975 -0.046971 1 0 0 0 0 0 1 504039
-0.002162 -0.000051 0.118837 0.122146 0.038241 0.874546 -0.047002 1 0 0 0 0 0 1 505033
-0.002162 -0.000051 0.118837 0.122236 0.038276 0.875145 -0.047034 1 0 0 0 0 0 1 506052
-0.002162 -0.000051 0.118837 0.122318 0.038303 0.875723 -0.047065 1 0 0 0 0 0 1 507045
-0.002162 -0.000051 0.118837 0.122400 0.038328 0.876309 -0.047096 1 0 0 0 0 0 1 508054
-0.002162 -0.000051 0.118837 0.122481 0.038354 0.876889 -0.047127 1 0 0 0 0 0 1 509050
-0.002162 -0.000051 0.118837 0.122562 0.038379 0.877470 -0.047158 1 0 0 0 0 0 1 510049
-0.002162 -0.000051 0.118837 0.122643 0.038405 0.878052 -0.047190 1 0 0 0 0 0 1 511050
-0.002162 -0.000051 0.118837 0.122716 0.038422 0.878625 -0.047221 1 0 0 0 0 0 1 512048
-0.002162 -0.000051 0.118837 0.122804 0.038455 0.879213 -0.047252 1 0 0 0 0 0 1 513049
-0.002162 -0.000051 0.118837 0.122886 0.038481 0.879796 -0.047283 1 0 0 0 0 0 1 514050
-0.002162 -0.000051 0.118837 0.122968 0.038507 0.880378 -0.047315 1 0 0 0 0 0 1 515051
-0.002162 -0.000051 0.118837 0.123052 0.038521 0.880964 -0.047346 1 0 0 0 0 0 1 516048
-0.002162 -0.000051 0.118837 0.123130 0.038556 0.881540 -0.047377 1 0 0 0 0 0 1 517048
-0.002162 -0.000051 0.118837 0.123212 0.038583 0.882126 -0.047409 1 0 0 0 0 0 1 518057
-0.002162 -0.000051 0.118837 0.123284 0.038599 0.882696 -0.047440 1 0 0 0 0 0 1 519049
-0.002162 -0.000051 0.118837 0.123373 0.038632 0.883285 -0.047471 1 0 0 0 0 0 1 520052
-0.002162 -0.000051 0.118837 0.123454 0.038659 0.883865 -0.047502 1 0 0 0 0 0 1 521048
-0.002150 -0.000037 0.118848 -0.049821 -0.147126 0.736000 -0.047533 1 0 0 0 0 0 1 522044
-0.002143 -0.000031 0.118852 0.009697 -0.082160 0.811582 -0.047564 1 0 0 0 0 0 1 523019
-0.002140 -0.000027 0.118853 0.054882 -0.033787 0.850662 -0.047596 1 0 0 0 0 0 1 524048
-0.002139 -0.000026 0.118853 0.079305 -0.008004 0.865774 -0.047627 1 0 0 0 0 0 1 525050
-0.002138 -0.000025 0.118853 0.091821 0.005074 0.871491 -0.047658 1 0 0 0 0 0 1 526046
-0.002137 -0.000024 0.118854 0.098174 0.011628 0.873842 -0.047690 1 0 0 0 0 0 1 527049
-0.002137 -0.000024 0.118854 0.101400 0.014916 0.875031 -0.047721 1 0 0 0 0 0 1 528048
-0.002137 -0.000024 0.118854 0.103049 0.016572 0.875826 -0.047752 1 0 0 0 0 0 1 529048
-0.002137 -0.000024 0.118854 0.103906 0.017397 0.876462 -0.047783 1 0 0 0 0 0 1 530045
-0.002137 -0.000024 0.118854 0.104379 0.017817 0.877066 -0.047815 1 0 0 0 0 0 1 531049
-0.002137 -0.000024 0.118854 0.104645 0.018035 0.877646 -0.047846 1 0 0 0 0 0 1 532049
-0.002137 -0.000024 0.118854 0.104810 0.018165 0.878211 -0.047876 1 0 0 0 0 0 1 533018
-0.002137 -0.000024 0.118854 0.104931 0.018218 0.878806 -0.047908 1 0 0 0 0 0 1 534051
-0.002137 -0.000024 0.118854 0.105019 0.018249 0.879373 -0.047940 1 0 0 0 0 0 1 535050
-0.002137 -0.000024 0.118854 0.105116 0.018276 0.879951 -0.047971 1 0 0 0 0 0 1 536047
-0.002137 -0.000024 0.118854 0.105184 0.018300 0.880519 -0.048002 1 0 0 0 0 0 1 537048
-0.002137 -0.000024 0.118854 0.105252 0.018313 0.881090 -0.048033 1 0 0 0 0 0 1 538046
-0.002137 -0.000024 0.118854 0.105321 0.018325 0.881664 -0.048065 1 0 0 0 0 0 1 539048
-0.002137 -0.000024 0.118854 0.105389 0.018337 0.882237 -0.048096 1 0 0 0 0 0 1 540047
-0.002137 -0.000024 0.118854 0.105457 0.018349 0.882811 -0.048127 1 0 0 0 0 0 1 541048
-0.002137 -0.000024 0.118854 0.105533 0.018369 0.883383 -0.048158 1 0 0 0 0 0 1 542035
-0.002137 -0.000024 0.118854 0.105600 0.018374 0.883997 -0.048192 1 0 0 0 0 0 1 543117
-0.002137 -0.000024 0.118854 0.105666 0.018385 0.884560 -0.048223 1 0 0 0 0 0 1 544100
-0.002137 -0.000024 0.118854 0.105736 0.018397 0.885145 -0.048254 1 0 0 0 0 0 1 545121
-0.002137 -0.000024 0.118854 0.105812 0.018418 0.885725 -0.048286 1 0 0 0 0 0 1 546121
-0.002137 -0.000024 0.118854 0.105872 0.018422 0.886278 -0.048316 1 0 0 0 0 0 1 547096
-0.002137 -0.000024 0.118854 0.105939 0.018433 0.886847 -0.048347 1 0 0 0 0 0 1 548089
-0.002137 -0.000024 0.118854 0.106019 0.018442 0.887435 -0.048379 1 0 0 0 0 0 1 549092
-0.002137 -0.000024 0.118854 0.106079 0.018456 0.888013 -0.048411 1 0 0 0 0 0 1 550120
-0.002137 -0.000024 0.118854 0.106147 0.018468 0.888583 -0.048442 1 0 0 0 0 0 1 551117
-0.002137 -0.000024 0.118854 0.106215 0.018480 0.889157 -0.048473 1 0 0 0 0 0 1 552119
-0.002137 -0.000024 0.118854 0.106292 0.018501 0.889743 -0.048505 1 0 0 0 0 0 1 553129
-0.002137 -0.000024 0.118854 0.106354 0.018505 0.890312 -0.048536 1 0 0 0 0 0 1 554133
-0.002137 -0.000024 0.118854 0.106560 0.018541 0.892046 -0.048631 1 0 0 0 0 0 1 557158
-0.002137 -0.000024 0.118854 0.106633 0.018561 0.892602 -0.048661 1 0 0 0 0 0 1 558117
-0.002137 -0.000024 0.118854 0.106695 0.018565 0.893170 -0.048692 1 0 0 0 0 0 1 559118
-0.002137 -0.000024 0.118854 0.106762 0.018576 0.893740 -0.048723 1 0 0 0 0 0 1 560114
-0.002137 -0.000024 0.118854 0.106851 0.018594 0.894313 -0.048754 1 0 0 0 0 0 1 561113
-0.002137 -0.000024 0.118854 0.106902 0.018601 0.894891 -0.048786 1 0 0 0 0 0 1 562122
-0.002137 -0.000024 0.118854 0.106969 0.018612 0.895462 -0.048817 1 0 0 0 0 0 1 563119
-0.002137 -0.000024 0.118854 0.107037 0.018624 0.896035 -0.048848 1 0 0 0 0 0 1 564119
-0.002137 -0.000024 0.118854 0.107124 0.018646 0.896708 -0.048884 1 0 0 0 0 0 1 565281
-0.002137 -0.000024 0.118854 0.107175 0.018649 0.897185 -0.048911 1 0 0 0 0 0 1 566123
-0.002137 -0.000024 0.118854 0.107246 0.018648 0.897762 -0.048942 1 0 0 0 0 0 1 567120
-0.002137 -0.000024 0.118854 0.107320 0.018679 0.898342 -0.048973 1 0 0 0 0 0 1 568129
-0.002137 -0.000024 0.118854 0.107380 0.018684 0.898904 -0.049004 1 0 0 0 0 0 1 569122
-0.002137 -0.000024 0.118854 0.107448 0.018695 0.899474 -0.049036 1 0 0 0 0 0 1 570117
-0.002137 -0.000024 0.118854 0.107511 0.018706 0.900002 -0.049064 1 0 0 0 0 0 1 571039
-0.002137 -0.000024 0.118854 0.107586 0.018726 0.900577 -0.049095 1 0 0 0 0 0 1 572030
-0.002137 -0.000024 0.118854 0.107648 0.018731 0.901150 -0.049127 1 0 0 0 0 0 1 573040
-0.002137 -0.000024 0.118854 0.107715 0.018742 0.901718 -0.049158 1 0 0 0 0 0 1 574032
-0.002137 -0.000024 0.118854 0.107792 0.018762 0.902302 -0.049189 1 0 0 0 0 0 1 575039
-0.002137 -0.000024 0.118854 0.107853 0.018767 0.902864 -0.049220 1 0 0 0 0 0 1 576030
-0.002137 -0.000024 0.118854 0.107921 0.018778 0.903441 -0.049252 1 0 0 0 0 0 1 577038
-0.002137 -0.000024 0.118854 0.107998 0.018798 0.904021 -0.049283 1 0 0 0 0 0 1 578038
-0.002137 -0.000024 0.118854 0.108058 0.018803 0.904583 -0.049314 1 0 0 0 0 0 1 579029
-0.002137 -0.000024 0.118854 0.108127 0.018814 0.905161 -0.049346 1 0 0 0 0 0 1 580038
-0.002137 -0.000024 0.118854 0.108195 0.018826 0.905739 -0.049377 1 0 0 0 0 0 1 581046
-0.002137 -0.000024 0.118854 0.108271 0.018846 0.906310 -0.049408 1 0 0 0 0 0 1 582030
-0.002137 -0.000024 0.118854 0.108333 0.018850 0.906882 -0.049439 1 0 0 0 0 0 1 583039
-0.002137 -0.000024 0.118854 0.108403 0.018850 0.907456 -0.049470 1 0 0 0 0 0 1 584030
-0.002137 -0.000024 0.118854 0.108490 0.018877 0.908032 -0.049502 1 0 0 0 0 0 1 585045
-0.002137 -0.000024 0.118854 0.108540 0.018885 0.908602 -0.049533 1 0 0 0 0 0 1 586041
-0.002137 -0.000024 0.118854 0.108606 0.018896 0.909165 -0.049564 1 0 0 0 0 0 1 587024
-0.002137 -0.000024 0.118854 0.108674 0.018908 0.909738 -0.049595 1 0 0 0 0 0 1 588023
-0.002137 -0.000024 0.118854 0.108751 0.018929 0.910327 -0.049627 1 0 0 0 0 0 1 589039
-0.002137 -0.000024 0.118854 0.108813 0.018933 0.910901 -0.049658 1 0 0 0 0 0 1 590050
-0.002137 -0.000024 0.118854 0.108880 0.018944 0.911464 -0.049689 1 0 0 0 0 0 1 591033
-0.002137 -0.000024 0.118854 0.108957 0.018965 0.912052 -0.049721 1 0 0 0 0 0 1 592047
-0.002137 -0.000024 0.118854 0.109018 0.018969 0.912618 -0.049752 1 0 0 0 0 0 1 593046
-0.002137 -0.000024 0.118854 0.109086 0.018980 0.913190 -0.049783 1 0 0 0 0 0 1 594045
-0.002137 -0.000024 0.118854 0.109162 0.019001 0.913764 -0.049814 1 0 0 0 0 0 1 595035
-0.002137 -0.000024 0.118854 0.109223 0.019005 0.914334 -0.049846 1 0 0 0 0 0 1 596039
-0.002137 -0.000024 0.118854 0.109291 0.019016 0.914910 -0.049877 1 0 0 0 0 0 1 597045
-0.002137 -0.000024 0.118854 0.109360 0.019028 0.915485 -0.049908 1 0 0 0 0 0 1 598049
-0.002137 -0.000024 0.118854 0.109438 0.019037 0.916056 -0.049939 1 0 0 0 0 0 1 599021
-0.002137 -0.000024 0.118854 0.109508 0.019048 0.916610 -0.049970 1 0 0 0 0 0 1 600019
-0.002137 -0.000024 0.118854 0.109566 0.019063 0.917194 -0.050002 1 0 0 0 0 0 1 601030
-0.002132 -0.000042 0.118864 0.037603 0.266682 0.771966 -0.050033 1 0 0 0 0 0 1 602045
-0.002129 -0.000051 0.118868 0.061498 0.180573 0.845866 -0.050065 1 0 0 0 0 0 1 603047
-0.002128 -0.000055 0.118869 0.080208 0.116545 0.884073 -0.050096 1 0 0 0 0 0 1 604045
-0.002127 -0.000057 0.118869 0.090504 0.082442 0.898850 -0.050126 1 0 0 0 0 0 1 605025
-0.002127 -0.000059 0.118870 0.095871 0.065215 0.904453 -0.050158 1 0 0 0 0 0 1 606045
-0.002126 -0.000059 0.118870 0.098644 0.056596 0.906760 -0.050189 1 0 0 0 0 0 1 607017
-0.002126 -0.000059 0.118870 0.100063 0.052294 0.907934 -0.050221 1 0 0 0 0 0 1 608044
-0.002126 -0.000060 0.118870 0.100807 0.050161 0.908716 -0.050252 1 0 0 0 0 0 1 609046
-0.002126 -0.000060 0.118870 0.101229 0.049127 0.909346 -0.050283 1 0 0 0 0 0 1 610043
-0.002126 -0.000060 0.118870 0.101453 0.048606 0.909935 -0.050315 1 0 0 0 0 0 1 611047
-0.002126 -0.000060 0.118870 0.101618 0.048363 0.910590 -0.050350 1 0 0 0 0 0 1 612175
-0.002126 -0.000060 0.118870 0.101723 0.048266 0.911077 -0.050377 1 0 0 0 0 0 1 613045
-0.002126 -0.000060 0.118870 0.101807 0.048228 0.911723 -0.050412 1 0 0 0 0 0 1 614176
-0.002126 -0.000060 0.118870 0.101879 0.048218 0.912274 -0.050443 1 0 0 0 0 0 1 615149
-0.002126 -0.000060 0.118870 0.101957 0.048230 0.912834 -0.050474 1 0 0 0 0 0 1 616140
-0.002126 -0.000060 0.118870 0.102016 0.048256 0.913345 -0.050502 1 0 0 0 0 0 1 617044
-0.002126 -0.000060 0.118870 0.102079 0.048282 0.913974 -0.050537 1 0 0 0 0 0 1 618169
-0.002126 -0.000060 0.118870 0.102140 0.048310 0.914523 -0.050568 1 0 0 0 0 0 1 619141
-0.002126 -0.000060 0.118870 0.102216 0.048338 0.915117 -0.050600 1 0 0 0 0 0 1 620168
-0.002126 -0.000060 0.118870 0.102269 0.048371 0.915672 -0.050631 1 0 0 0 0 0 1 621172
-0.002126 -0.000060 0.118870 0.102334 0.048389 0.916240 -0.050662 1 0 0 0 0 0 1 622168
-0.002126 -0.000060 0.118870 0.102394 0.048429 0.916801 -0.050694 1 0 0 0 0 0 1 623171
-0.002126 -0.000060 0.118870 0.102468 0.048457 0.917378 -0.050725 1 0 0 0 0 0 1 624169
-0.002126 -0.000060 0.118870 0.102521 0.048490 0.917933 -0.050756 1 0 0 0 0 0 1 625173
-0.002126 -0.000060 0.118870 0.102710 0.048567 0.919612 -0.050849 1 0 0 0 0 0 1 628134
-0.002126 -0.000060 0.118870 0.102785 0.048619 0.920237 -0.050883 1 0 0 0 0 0 1 629239
-0.002126 -0.000060 0.118870 0.102844 0.048631 0.920804 -0.050914 1 0 0 0 0 0 1 630241
-0.002126 -0.000060 0.118870 0.102903 0.048670 0.921359 -0.050946 1 0 0 0 0 0 1 631236
-0.002126 -0.000060 0.118870 0.102971 0.048695 0.921885 -0.050974 1 0 0 0 0 0 1 632144
-0.002126 -0.000060 0.118870 0.103030 0.048731 0.922493 -0.051008 1 0 0 0 0 0 1 633240
-0.002126 -0.000060 0.118870 0.103096 0.048750 0.923069 -0.051040 1 0 0 0 0 0 1 634251
-0.002126 -0.000060 0.118870 0.103148 0.048786 0.923554 -0.051067 1 0 0 0 0 0 1 635119
-0.002126 -0.000060 0.118870 0.103230 0.048818 0.924201 -0.051102 1 0 0 0 0 0 1 636241
-0.002126 -0.000060 0.118870 0.103282 0.048850 0.924752 -0.051133 1 0 0 0 0 0 1 637237
-0.002126 -0.000060 0.118870 0.103346 0.048868 0.925309 -0.051164 1 0 0 0 0 0 1 638213
-0.002126 -0.000060 0.118870 0.103408 0.048909 0.925884 -0.051196 1 0 0 0 0 0 1 639243
-0.002126 -0.000060 0.118870 0.103491 0.048941 0.926543 -0.051231 1 0 0 0 0 0 1 640386
-0.002126 -0.000060 0.118870 0.103535 0.048970 0.927018 -0.051258 1 0 0 0 0 0 1 641247
-0.002126 -0.000060 0.118870 0.103600 0.048988 0.927586 -0.051289 1 0 0 0 0 0 1 642243
-0.002126 -0.000060 0.118870 0.103669 0.049037 0.928156 -0.051321 1 0 0 0 0 0 1 643250
-0.002126 -0.000060 0.118870 0.103727 0.049049 0.928717 -0.051352 1 0 0 0 0 0 1 644243
-0.002126 -0.000060 0.118870 0.103787 0.049088 0.929277 -0.051383 1 0 0 0 0 0 1 645245
-0.002126 -0.000060 0.118870 0.103860 0.049116 0.929848 -0.051414 1 0 0 0 0 0 1 646233
-0.002126 -0.000060 0.118870 0.103912 0.049148 0.930393 -0.051445 1 0 0 0 0 0 1 647219
-0.002126 -0.000060 0.118870 0.103975 0.049179 0.930965 -0.051477 1 0 0 0 0 0 1 648233
-0.002126 -0.000060 0.118870 0.104048 0.049206 0.931535 -0.051507 1 0 0 0 0 0 1 649218
-0.002126 -0.000060 0.118870 0.104114 0.049236 0.932090 -0.051539 1 0 0 0 0 0 1 650232
-0.002126 -0.000060 0.118870 0.104184 0.049264 0.932797 -0.051578 1 0 0 0 0 0 1 651465
-0.002126 -0.000060 0.118870 0.104229 0.049297 0.933230 -0.051602 1 0 0 0 0 0 1 652240
-0.002126 -0.000060 0.118870 0.104302 0.049325 0.933805 -0.051633 1 0 0 0 0 0 1 653235
-0.002126 -0.000060 0.118870 0.104354 0.049357 0.934348 -0.051664 1 0 0 0 0 0 1 654218
-0.002126 -0.000060 0.118870 0.104416 0.049374 0.934887 -0.051693 1 0 0 0 0 0 1 655161
-0.002126 -0.000060 0.118870 0.104484 0.049423 0.935448 -0.051724 1 0 0 0 0 0 1 656153
-0.002126 -0.000060 0.118870 0.104543 0.049435 0.936014 -0.051755 1 0 0 0 0 0 1 657154
-0.002126 -0.000060 0.118870 0.104602 0.049474 0.936576 -0.051787 1 0 0 0 0 0 1 658161
-0.002126 -0.000060 0.118870 0.104668 0.049493 0.937142 -0.051818 1 0 0 0 0 0 1 659152
-0.002126 -0.000060 0.118870 0.104736 0.049542 0.937713 -0.051849 1 0 0 0 0 0 1 660161
-0.002126 -0.000060 0.118870 0.104795 0.049554 0.938274 -0.051880 1 0 0 0 0 0 1 661152
-0.002126 -0.000060 0.118870 0.104855 0.049593 0.938837 -0.051912 1 0 0 0 0 0 1 662161
-0.002126 -0.000060 0.118870 0.104928 0.049621 0.939410 -0.051943 1 0 0 0 0 0 1 663152
-0.002126 -0.000060 0.118870 0.104982 0.049654 0.939968 -0.051974 1 0 0 0 0 0 1 664161
-0.002126 -0.000060 0.118870 0.105046 0.049672 0.940533 -0.052005 1 0 0 0 0 0 1 665151
-0.002126 -0.000060 0.118870 0.105107 0.049713 0.941097 -0.052037 1 0 0 0 0 0 1 666160
-0.002126 -0.000060 0.118870 0.105180 0.049741 0.941671 -0.052068 1 0 0 0 0 0 1 667152
-0.002126 -0.000060 0.118870 0.105225 0.049769 0.942150 -0.052095 1 0 0 0 0 0 1 668022
-0.002126 -0.000060 0.118870 0.105291 0.049788 0.942729 -0.052127 1 0 0 0 0 0 1 669037
-0.002126 -0.000060 0.118870 0.105367 0.049841 0.943361 -0.052162 1 0 0 0 0 0 1 670154
-0.002126 -0.000060 0.118870 0.105438 0.049850 0.943924 -0.052193 1 0 0 0 0 0 1 671160
-0.002126 -0.000060 0.118870 0.105480 0.049888 0.944424 -0.052221 1 0 0 0 0 0 1 672047
-0.002126 -0.000060 0.118870 0.105560 0.049920 0.945066 -0.052256 1 0 0 0 0 0 1 673160
-0.002126 -0.000060 0.118870 0.105614 0.049953 0.945625 -0.052287 1 0 0 0 0 0 1 674170
-0.002126 -0.000060 0.118870 0.105678 0.049971 0.946187 -0.052318 1 0 0 0 0 0 1 675156
-0.002126 -0.000060 0.118870 0.105737 0.050010 0.946739 -0.052349 1 0 0 0 0 0 1 676143
-0.002126 -0.000060 0.118870 0.105811 0.050039 0.947315 -0.052380 1 0 0 0 0 0 1 677139
-0.002126 -0.000060 0.118870 0.105866 0.050072 0.947884 -0.052412 1 0 0 0 0 0 1 678168
-0.002126 -0.000060 0.118870 0.105931 0.050090 0.948449 -0.052443 1 0 0 0 0 0 1 679157
-0.002126 -0.000060 0.118870 0.105998 0.050138 0.949004 -0.052474 1 0 0 0 0 0 1 680138
-0.002126 -0.000060 0.118870 0.106058 0.050151 0.949586 -0.052506 1 0 0 0 0 0 1 681168
-0.002126 -0.000060 0.118870 0.106118 0.050191 0.950144 -0.052537 1 0 0 0 0 0 1 682167
-0.002126 -0.000060 0.118870 0.106182 0.050209 0.950699 -0.052568 1 0 0 0 0 0 1 683139
-0.002126 -0.000060 0.118870 0.106252 0.050259 0.951285 -0.052600 1 0 0 0 0 0 1 684174
-0.002126 -0.000060 0.118870 0.106308 0.050282 0.951842 -0.052631 1 0 0 0 0 0 1 685172
-0.002126 -0.000060 0.118870 0.106373 0.050300 0.952410 -0.052662 1 0 0 0 0 0 1 686167
-0.002126 -0.000060 0.118870 0.106443 0.050336 0.952968 -0.052693 1 0 0 0 0 0 1 687140
-0.002126 -0.000060 0.118870 0.106497 0.050370 0.953536 -0.052725 1 0 0 0 0 0 1 688168
-0.002126 -0.000060 0.118870 0.106558 0.050400 0.954090 -0.052755 1 0 0 0 0 0 1 689150
-0.002126 -0.000060 0.118870 0.106633 0.050428 0.954677 -0.052787 1 0 0 0 0 0 1 690166
-0.002126 -0.000060 0.118870 0.106691 0.050454 0.955156 -0.052815 1 0 0 0 0 0 1 691045
-0.002126 -0.000060 0.118870 0.106752 0.050478 0.955789 -0.052849 1 0 0 0 0 0 1 692146
-0.002126 -0.000060 0.118870 0.106812 0.050519 0.956361 -0.052881 1 0 0 0 0 0 1 693168
-0.002126 -0.000060 0.118870 0.106886 0.050547 0.956938 -0.052912 1 0 0 0 0 0 1 694167
-0.002126 -0.000060 0.118870 0.106939 0.050580 0.957492 -0.052943 1 0 0 0 0 0 1 695168
-0.002126 -0.000060 0.118870 0.107004 0.050598 0.958062 -0.052975 1 0 0 0 0 0 1 696167
-0.002126 -0.000060 0.118870 0.107072 0.050647 0.958627 -0.053006 1 0 0 0 0 0 1 697166
-0.002126 -0.000060 0.118870 0.107132 0.050659 0.959193 -0.053037 1 0 0 0 0 0 1 698167
-0.002126 -0.000060 0.118870 0.107191 0.050698 0.959754 -0.053069 1 0 0 0 0 0 1 699171
-0.002126 -0.000060 0.118870 0.107265 0.050726 0.960328 -0.053100 1 0 0 0 0 0 1 700164
-0.002126 -0.000060 0.118870 0.107318 0.050759 0.960882 -0.053131 1 0 0 0 0 0 1 701166
-0.002126 -0.000060 0.118870 0.107383 0.050777 0.961452 -0.053162 1 0 0 0 0 0 1 702165
-0.002126 -0.000060 0.118870 0.107442 0.050817 0.962008 -0.053193 1 0 0 0 0 0 1 703159
-0.002126 -0.000060 0.118870 0.107517 0.050846 0.962590 -0.053225 1 0 0 0 0 0 1 704166
-0.002126 -0.000060 0.118870 0.107572 0.050879 0.963159 -0.053257 1 0 0 0 0 0 1 705194
-0.002126 -0.000060 0.118870 0.107634 0.050896 0.963698 -0.053286 1 0 0 0 0 0 1 706139
-0.002126 -0.000060 0.118870 0.107700 0.050939 0.964319 -0.053321 1 0 0 0 0 0 1 707248
-0.002126 -0.000060 0.118870 0.107774 0.050967 0.964891 -0.053352 1 0 0 0 0 0 1 708237
-0.002126 -0.000060 0.118870 0.107825 0.050999 0.965429 -0.053382 1 0 0 0 0 0 1 709211
-0.002126 -0.000060 0.118870 0.107893 0.051018 0.966019 -0.053415 1 0 0 0 0 0 1 710245
-0.002126 -0.000060 0.118870 0.107972 0.051064 0.966575 -0.053446 1 0 0 0 0 0 1 711239
-0.002126 -0.000060 0.118870 0.108021 0.051079 0.967146 -0.053477 1 0 0 0 0 0 1 712240
-0.002126 -0.000060 0.118870 0.108079 0.051118 0.967704 -0.053508 1 0 0 0 0 0 1 713238
-0.002126 -0.000060 0.118870 0.108154 0.051146 0.968287 -0.053540 1 0 0 0 0 0 1 714247
-0.002126 -0.000060 0.118870 0.108205 0.051178 0.968822 -0.053570 1 0 0 0 0 0 1 715215
-0.002126 -0.000060 0.118870 0.108273 0.051198 0.969415 -0.053602 1 0 0 0 0 0 1 716255
-0.002126 -0.000060 0.118870 0.108332 0.051238 0.969971 -0.053633 1 0 0 0 0 0 1 717250
-0.002126 -0.000060 0.118870 0.108411 0.051268 0.970595 -0.053667 1 0 0 0 0 0 1 718330
-0.002126 -0.000060 0.118870 0.108459 0.051298 0.971101 -0.053696 1 0 0 0 0 0 1 719247
-0.002126 -0.000060 0.118870 0.108523 0.051316 0.971655 -0.053726 1 0 0 0 0 0 1 720218
-0.002126 -0.000060 0.118870 0.108590 0.051365 0.972219 -0.053757 1 0 0 0 0 0 1 721214
-0.002126 -0.000060 0.118870 0.108649 0.051377 0.972783 -0.053789 1 0 0 0 0 0 1 722212
-0.002126 -0.000060 0.118870 0.108709 0.051416 0.973342 -0.053820 1 0 0 0 0 0 1 723214
-0.002126 -0.000060 0.118870 0.108784 0.051445 0.973934 -0.053852 1 0 0 0 0 0 1 724238
-0.002126 -0.000060 0.118870 0.108837 0.051477 0.974484 -0.053883 1 0 0 0 0 0 1 725233
-0.002126 -0.000060 0.118870 0.108898 0.051507 0.975038 -0.053914 1 0 0 0 0 0 1 726216
-0.002126 -0.000060 0.118870 0.108965 0.051526 0.975619 -0.053945 1 0 0 0 0 0 1 727233
-0.002126 -0.000060 0.118870 0.109032 0.051574 0.976178 -0.053976 1 0 0 0 0 0 1 728219
-0.002126 -0.000060 0.118870 0.109092 0.051586 0.976751 -0.054008 1 0 0 0 0 0 1 729233
-0.002126 -0.000060 0.118870 0.109162 0.051622 0.977292 -0.054039 1 0 0 0 0 0 1 730215
-0.002126 -0.000060 0.118870 0.109227 0.051653 0.977886 -0.054070 1 0 0 0 0 0 1 731232
-0.002126 -0.000060 0.118870 0.109278 0.051686 0.978431 -0.054101 1 0 0 0 0 0 1 732218
-0.002126 -0.000060 0.118870 0.109344 0.051705 0.979009 -0.054133 1 0 0 0 0 0 1 733230
-0.002126 -0.000060 0.118870 0.109405 0.051745 0.979577 -0.054165 1 0 0 0 0 0 1 734246
-0.002126 -0.000060 0.118870 0.109477 0.051772 0.980139 -0.054195 1 0 0 0 0 0 1 735218
-0.002126 -0.000060 0.118870 0.109531 0.051805 0.980699 -0.054227 1 0 0 0 0 0 1 736231
-0.002126 -0.000060 0.118870 0.109595 0.051824 0.981261 -0.054257 1 0 0 0 0 0 1 737215
-0.002126 -0.000060 0.118870 0.109664 0.051873 0.981835 -0.054289 1 0 0 0 0 0 1 738230
-0.002126 -0.000060 0.118870 0.109718 0.051882 0.982355 -0.054318 1 0 0 0 0 0 1 739150
-0.002126 -0.000060 0.118870 0.109778 0.051922 0.982919 -0.054349 1 0 0 0 0 0 1 740159
-0.002126 -0.000060 0.118870 0.109852 0.051950 0.983491 -0.054380 1 0 0 0 0 0 1 741149
-0.002126 -0.000060 0.118870 0.109905 0.051983 0.984050 -0.054412 1 0 0 0 0 0 1 742159
-0.002126 -0.000060 0.118870 0.109970 0.052001 0.984615 -0.054443 1 0 0 0 0 0 1 743150
-0.002126 -0.000060 0.118870 0.110030 0.052041 0.985179 -0.054474 1 0 0 0 0 0 1 744159
-0.002126 -0.000060 0.118870 0.110104 0.052069 0.985752 -0.054505 1 0 0 0 0 0 1 745149
-0.002126 -0.000060 0.118870 0.110158 0.052102 0.986310 -0.054537 1 0 0 0 0 0 1 746158
-0.002126 -0.000060 0.118870 0.110223 0.052121 0.986882 -0.054568 1 0 0 0 0 0 1 747160
-0.002126 -0.000060 0.118870 0.110290 0.052169 0.987441 -0.054599 1 0 0 0 0 0 1 748149
-0.002126 -0.000060 0.118870 0.110350 0.052181 0.988012 -0.054631 1 0 0 0 0 0 1 749158
-0.002126 -0.000060 0.118870 0.110421 0.052217 0.988559 -0.054662 1 0 0 0 0 0 1 750149
-0.002121 -0.000078 0.118880 0.038011 0.301319 0.842668 -0.054693 1 0 0 0 0 0 1 751158
-0.002118 -0.000087 0.118884 0.061723 0.215827 0.916212 -0.054724 1 0 0 0 0 0 1 752158
-0.002117 -0.000091 0.118885 0.080334 0.152127 0.954300 -0.054756 1 0 0 0 0 0 1 753169
-0.002116 -0.000093 0.118886 0.090587 0.118203 0.969043 -0.054787 1 0 0 0 0 0 1 754176
-0.002116 -0.000094 0.118886 0.095911 0.101073 0.974596 -0.054818 1 0 0 0 0 0 1 755145
-0.002116 -0.000095 0.118886 0.098660 0.092503 0.976899 -0.054849 1 0 0 0 0 0 1 756152
-0.002116 -0.000095 0.118886 0.100071 0.088245 0.978050 -0.054880 1 0 0 0 0 0 1 757149
-0.002116 -0.000095 0.118886 0.100819 0.086137 0.978810 -0.054911 1 0 0 0 0 0 1 758137
-0.002116 -0.000096 0.118886 0.101216 0.085121 0.979463 -0.054943 1 0 0 0 0 0 1 759160
-0.002116 -0.000096 0.118886 0.101444 0.084617 0.980040 -0.054975 1 0 0 0 0 0 1 760164
-0.002116 -0.000096 0.118886 0.101591 0.084399 0.980592 -0.055005 1 0 0 0 0 0 1 761137
-0.002116 -0.000096 0.118886 0.101703 0.084316 0.981167 -0.055037 1 0 0 0 0 0 1 762165
-0.002116 -0.000096 0.118886 0.101769 0.084301 0.981714 -0.055068 1 0 0 0 0 0 1 763147
-0.002116 -0.000096 0.118886 0.101838 0.084312 0.982281 -0.055100 1 0 0 0 0 0 1 764164
-0.002116 -0.000096 0.118886 0.101912 0.084344 0.982839 -0.055131 1 0 0 0 0 0 1 765166
-0.002116 -0.000096 0.118886 0.101975 0.084379 0.983402 -0.055162 1 0 0 0 0 0 1 766164
-0.002116 -0.000096 0.118886 0.102025 0.084417 0.983954 -0.055193 1 0 0 0 0 0 1 767166
-0.002116 -0.000096 0.118886 0.102082 0.084463 0.984504 -0.055224 1 0 0 0 0 0 1 768153
-0.002116 -0.000096 0.118886 0.102140 0.084511 0.985069 -0.055256 1 0 0 0 0 0 1 769168
-0.002116 -0.000096 0.118886 0.102206 0.084568 0.985634 -0.055287 1 0 0 0 0 0 1 770169
-0.002116 -0.000096 0.118886 0.102256 0.084608 0.986183 -0.055318 1 0 0 0 0 0 1 771166
-0.002116 -0.000096 0.118886 0.102313 0.084654 0.986738 -0.055349 1 0 0 0 0 0 1 772163
-0.002116 -0.000096 0.118886 0.102376 0.084723 0.987298 -0.055381 1 0 0 0 0 0 1 773169
-0.002116 -0.000096 0.118886 0.102429 0.084753 0.987853 -0.055412 1 0 0 0 0 0 1 774165
-0.002116 -0.000096 0.118886 0.102486 0.084799 0.988410 -0.055443 1 0 0 0 0 0 1 775166
-0.002116 -0.000096 0.118886 0.102544 0.084846 0.988966 -0.055475 1 0 0 0 0 0 1 776164
-0.002116 -0.000096 0.118886 0.102609 0.084902 0.989530 -0.055506 1 0 0 0 0 0 1 777164
-0.002116 -0.000096 0.118886 0.102660 0.084942 0.990080 -0.055537 1 0 0 0 0 0 1 778161
-0.002116 -0.000096 0.118886 0.102718 0.084990 0.990646 -0.055569 1 0 0 0 0 0 1 779179
-0.002116 -0.000096 0.118886 0.102787 0.085049 0.991241 -0.055602 1 0 0 0 0 0 1 780234
-0.002116 -0.000096 0.118886 0.102838 0.085090 0.991799 -0.055633 1 0 0 0 0 0 1 781246
-0.002116 -0.000096 0.118886 0.102894 0.085135 0.992341 -0.055664 1 0 0 0 0 0 1 782220
-0.002116 -0.000096 0.118886 0.102951 0.085183 0.992894 -0.055695 1 0 0 0 0 0 1 783213
-0.002116 -0.000096 0.118886 0.103014 0.085252 0.993463 -0.055727 1 0 0 0 0 0 1 784235
-0.002116 -0.000096 0.118886 0.103069 0.085283 0.994028 -0.055758 1 0 0 0 0 0 1 785249
-0.002116 -0.000096 0.118886 0.103125 0.085328 0.994576 -0.055789 1 0 0 0 0 0 1 786233
-0.002116 -0.000096 0.118886 0.103192 0.085385 0.995150 -0.055821 1 0 0 0 0 0 1 787251
-0.002116 -0.000096 0.118886 0.103241 0.085424 0.995691 -0.055852 1 0 0 0 0 0 1 788233
-0.002116 -0.000096 0.118886 0.103299 0.085472 0.996258 -0.055884 1 0 0 0 0 0 1 789251
-0.002116 -0.000096 0.118886 0.103364 0.085527 0.996811 -0.055914 1 0 0 0 0 0 1 790231
-0.002116 -0.000096 0.118886 0.103426 0.085564 0.997347 -0.055945 1 0 0 0 0 0 1 791216
-0.002116 -0.000096 0.118886 0.103472 0.085613 0.997905 -0.055976 1 0 0 0 0 0 1 792209
-0.002116 -0.000096 0.118886 0.103529 0.085660 0.998462 -0.056007 1 0 0 0 0 0 1 793209
-0.002116 -0.000096 0.118886 0.103596 0.085718 0.999042 -0.056039 1 0 0 0 0 0 1 794237
-0.002116 -0.000096 0.118886 0.103643 0.085770 0.999587 -0.056071 1 0 0 0 0 0 1 795239
-0.002116 -0.000096 0.118886 0.103704 0.085808 1.000163 -0.056103 1 0 0 0 0 0 1 796262
-0.002116 -0.000096 0.118886 0.103770 0.085863 1.000719 -0.056133 1 0 0 0 0 0 1 797247
-0.002116 -0.000096 0.118886 0.103820 0.085903 1.001272 -0.056165 1 0 0 0 0 0 1 798250
-0.002116 -0.000096 0.118886 0.103877 0.085949 1.001826 -0.056196 1 0 0 0 0 0 1 799246
-0.002116 -0.000096 0.118886 0.103943 0.086006 1.002394 -0.056227 1 0 0 0 0 0 1 800254
-0.002116 -0.000096 0.118886 0.103993 0.086046 1.002940 -0.056258 1 0 0 0 0 0 1 801245
-0.002116 -0.000096 0.118886 0.104050 0.086092 1.003494 -0.056289 1 0 0 0 0 0 1 802240
-0.002116 -0.000096 0.118886 0.104108 0.086140 1.004054 -0.056321 1 0 0 0 0 0 1 803246
-0.002116 -0.000096 0.118886 0.104172 0.086195 1.004599 -0.056351 1 0 0 0 0 0 1 804212
-0.002116 -0.000096 0.118886 0.104219 0.086247 1.005143 -0.056382 1 0 0 0 0 0 1 805210
-0.002116 -0.000096 0.118886 0.104278 0.086284 1.005703 -0.056413 1 0 0 0 0 0 1 806206
-0.002116 -0.000096 0.118886 0.104345 0.086339 1.006270 -0.056445 1 0 0 0 0 0 1 807211
-0.002116 -0.000096 0.118886 0.104395 0.086379 1.006819 -0.056476 1 0 0 0 0 0 1 808208
-0.002116 -0.000096 0.118886 0.104452 0.086426 1.007375 -0.056507 1 0 0 0 0 0 1 809207
-0.002116 -0.000096 0.118886 0.104509 0.086473 1.007927 -0.056538 1 0 0 0 0 0 1 810198
-0.002116 -0.000096 0.118886 0.104589 0.086528 1.008507 -0.056571 1 0 0 0 0 0 1 811238
-0.002116 -0.000096 0.118886 0.104630 0.086571 1.009063 -0.056602 1 0 0 0 0 0 1 812237
-0.002116 -0.000096 0.118886 0.104686 0.086618 1.009618 -0.056633 1 0 0 0 0 0 1 813234
-0.002116 -0.000096 0.118886 0.104751 0.086674 1.010180 -0.056664 1 0 0 0 0 0 1 814229
-0.002116 -0.000096 0.118886 0.104801 0.086713 1.010724 -0.056695 1 0 0 0 0 0 1 815216
-0.002116 -0.000096 0.118886 0.104858 0.086761 1.011288 -0.056727 1 0 0 0 0 0 1 816230
-0.002116 -0.000096 0.118886 0.104912 0.086819 1.011829 -0.056757 1 0 0 0 0 0 1 817214
-0.002116 -0.000096 0.118886 0.104983 0.086868 1.012423 -0.056790 1 0 0 0 0 0 1 818258
-0.002116 -0.000096 0.118886 0.105032 0.086906 1.012959 -0.056820 1 0 0 0 0 0 1 819229
-0.002116 -0.000096 0.118886 0.105088 0.086952 1.013508 -0.056851 1 0 0 0 0 0 1 820216
-0.002116 -0.000096 0.118886 0.105155 0.087009 1.014079 -0.056883 1 0 0 0 0 0 1 821229
-0.002116 -0.000096 0.118886 0.105205 0.087048 1.014622 -0.056914 1 0 0 0 0 0 1 822213
-0.002116 -0.000096 0.118886 0.105258 0.087092 1.015146 -0.056943 1 0 0 0 0 0 1 823156
-0.002116 -0.000096 0.118886 0.105323 0.087148 1.015705 -0.056974 1 0 0 0 0 0 1 824147
-0.002116 -0.000096 0.118886 0.105374 0.087189 1.016260 -0.057005 1 0 0 0 0 0 1 825154
-0.002116 -0.000096 0.118886 0.105431 0.087235 1.016812 -0.057036 1 0 0 0 0 0 1 826146
-0.002116 -0.000096 0.118886 0.105489 0.087283 1.017375 -0.057068 1 0 0 0 0 0 1 827156
-0.002116 -0.000096 0.118886 0.105552 0.087351 1.017933 -0.057099 1 0 0 0 0 0 1 828158
-0.002116 -0.000096 0.118886 0.105604 0.087381 1.018484 -0.057130 1 0 0 0 0 0 1 829147
-0.002116 -0.000096 0.118886 0.105662 0.087427 1.019045 -0.057162 1 0 0 0 0 0 1 830155
-0.002116 -0.000096 0.118886 0.105739 0.087480 1.019598 -0.057193 1 0 0 0 0 0 1 831146
-0.002116 -0.000096 0.118886 0.105780 0.087523 1.020160 -0.057224 1 0 0 0 0 0 1 832155
-0.002116 -0.000096 0.118886 0.105836 0.087570 1.020712 -0.057255 1 0 0 0 0 0 1 833146
-0.002116 -0.000096 0.118886 0.105902 0.087626 1.021281 -0.057287 1 0 0 0 0 0 1 834155
-0.002116 -0.000096 0.118886 0.105953 0.087667 1.021832 -0.057318 1 0 0 0 0 0 1 835155
-0.002116 -0.000096 0.118886 0.106009 0.087713 1.022383 -0.057349 1 0 0 0 0 0 1 836146
-0.002116 -0.000096 0.118886 0.106067 0.087761 1.022946 -0.057381 1 0 0 0 0 0 1 837157
-0.002116 -0.000096 0.118886 0.106133 0.087818 1.023512 -0.057412 1 0 0 0 0 0 1 838160
-0.002116 -0.000096 0.118886 0.106181 0.087870 1.024064 -0.057444 1 0 0 0 0 0 1 839174
-0.002116 -0.000096 0.118886 0.106240 0.087906 1.024617 -0.057474 1 0 0 0 0 0 1 840157
-0.002116 -0.000096 0.118886 0.106305 0.087960 1.025167 -0.057505 1 0 0 0 0 0 1 841132
-0.002116 -0.000096 0.118886 0.106357 0.088002 1.025733 -0.057537 1 0 0 0 0 0 1 842157
-0.002116 -0.000096 0.118886 0.106412 0.088047 1.026276 -0.057567 1 0 0 0 0 0 1 843133
-0.002116 -0.000096 0.118886 0.106473 0.088097 1.026860 -0.057600 1 0 0 0 0 0 1 844182
-0.002116 -0.000096 0.118886 0.106537 0.088153 1.027414 -0.057631 1 0 0 0 0 0 1 845164
-0.002116 -0.000096 0.118886 0.106588 0.088192 1.027961 -0.057662 1 0 0 0 0 0 1 846156
-0.002116 -0.000096 0.118886 0.106645 0.088240 1.028523 -0.057693 1 0 0 0 0 0 1 847166
-0.002116 -0.000096 0.118886 0.106710 0.088295 1.029081 -0.057724 1 0 0 0 0 0 1 848155
-0.002116 -0.000096 0.118886 0.106768 0.088344 1.029607 -0.057755 1 0 0 0 0 0 1 849134
-0.002116 -0.000096 0.118886 0.106818 0.088383 1.030174 -0.057786 1 0 0 0 0 0 1 850133
-0.002116 -0.000096 0.118886 0.106885 0.088440 1.030756 -0.057818 1 0 0 0 0 0 1 851164
-0.002116 -0.000096 0.118886 0.106935 0.088480 1.031306 -0.057849 1 0 0 0 0 0 1 852162
-0.002116 -0.000096 0.118886 0.106992 0.088527 1.031867 -0.057881 1 0 0 0 0 0 1 853170
-0.002116 -0.000096 0.118886 0.107049 0.088574 1.032412 -0.057912 1 0 0 0 0 0 1 854149
-0.002116 -0.000096 0.118886 0.107115 0.088630 1.032983 -0.057943 1 0 0 0 0 0 1 855161
-0.002116 -0.000096 0.118886 0.107167 0.088672 1.033546 -0.057975 1 0 0 0 0 0 1 856183
-0.002116 -0.000096 0.118886 0.107222 0.088717 1.034086 -0.058005 1 0 0 0 0 0 1 857152
-0.002116 -0.000096 0.118886 0.107289 0.088774 1.034662 -0.058037 1 0 0 0 0 0 1 858175
-0.002116 -0.000096 0.118886 0.107343 0.088817 1.035244 -0.058070 1 0 0 0 0 0 1 859230
-0.002116 -0.000096 0.118886 0.107401 0.088865 1.035810 -0.058102 1 0 0 0 0 0 1 860246
-0.002116 -0.000096 0.118886 0.107459 0.088912 1.036368 -0.058133 1 0 0 0 0 0 1 861249
-0.002116 -0.000096 0.118886 0.107520 0.088979 1.036913 -0.058164 1 0 0 0 0 0 1 862227
-0.002116 -0.000096 0.118886 0.107574 0.089010 1.037476 -0.058196 1 0 0 0 0 0 1 863237
-0.002116 -0.000096 0.118886 0.107631 0.089056 1.038029 -0.058227 1 0 0 0 0 0 1 864230
-0.002116 -0.000096 0.118886 0.107697 0.089112 1.038598 -0.058258 1 0 0 0 0 0 1 865239
-0.002116 -0.000096 0.118886 0.107746 0.089151 1.039132 -0.058288 1 0 0 0 0 0 1 866208
-0.002116 -0.000096 0.118886 0.107803 0.089198 1.039688 -0.058320 1 0 0 0 0 0 1 867207
-0.002116 -0.000096 0.118886 0.107862 0.089247 1.040265 -0.058352 1 0 0 0 0 0 1 868243
-0.002116 -0.000096 0.118886 0.107928 0.089303 1.040828 -0.058383 1 0 0 0 0 0 1 869241
-0.002116 -0.000096 0.118886 0.107997 0.089345 1.041427 -0.058418 1 0 0 0 0 0 1 870340
-0.002116 -0.000096 0.118886 0.108036 0.089388 1.041917 -0.058445 1 0 0 0 0 0 1 871210
-0.002116 -0.000096 0.118886 0.108102 0.089446 1.042493 -0.058477 1 0 0 0 0 0 1 872230
-0.002116 -0.000096 0.118886 0.108149 0.089498 1.043043 -0.058508 1 0 0 0 0 0 1 873241
-0.002116 -0.000096 0.118886 0.108207 0.089534 1.043588 -0.058538 1 0 0 0 0 0 1 874210
-0.002116 -0.000096 0.118886 0.108273 0.089589 1.044153 -0.058570 1 0 0 0 0 0 1 875211
-0.002116 -0.000096 0.118886 0.108324 0.089629 1.044701 -0.058601 1 0 0 0 0 0 1 876206
-0.002116 -0.000096 0.118886 0.108381 0.089676 1.045257 -0.058632 1 0 0 0 0 0 1 877205
-0.002116 -0.000096 0.118886 0.108438 0.089723 1.045815 -0.058663 1 0 0 0 0 0 1 878207
-0.002116 -0.000096 0.118886 0.108506 0.089781 1.046396 -0.058696 1 0 0 0 0 0 1 879237
-0.002116 -0.000096 0.118886 0.108556 0.089821 1.046944 -0.058727 1 0 0 0 0 0 1 880232
-0.002116 -0.000096 0.118886 0.108613 0.089868 1.047501 -0.058758 1 0 0 0 0 0 1 881233
-0.002116 -0.000096 0.118886 0.108679 0.089924 1.048065 -0.058789 1 0 0 0 0 0 1 882232
-0.002116 -0.000096 0.118886 0.108726 0.089976 1.048612 -0.058821 1 0 0 0 0 0 1 883237
-0.002116 -0.000096 0.118886 0.108784 0.090012 1.049157 -0.058851 1 0 0 0 0 0 1 884207
-0.002116 -0.000096 0.118886 0.108852 0.090069 1.049738 -0.058883 1 0 0 0 0 0 1 885235
-0.002116 -0.000096 0.118886 0.108904 0.090109 1.050298 -0.058915 1 0 0 0 0 0 1 886251
-0.002116 -0.000096 0.118886 0.108958 0.090154 1.050834 -0.058945 1 0 0 0 0 0 1 887214
-0.002116 -0.000096 0.118886 0.109016 0.090202 1.051389 -0.058976 1 0 0 0 0 0 1 888211
-0.002116 -0.000096 0.118886 0.109082 0.090258 1.051952 -0.059007 1 0 0 0 0 0 1 889210
-0.002116 -0.000096 0.118886 0.109144 0.090295 1.052494 -0.059038 1 0 0 0 0 0 1 890204
-0.002116 -0.000096 0.118886 0.109191 0.090344 1.053057 -0.059070 1 0 0 0 0 0 1 891207
-0.002116 -0.000096 0.118886 0.109255 0.090401 1.053620 -0.059101 1 0 0 0 0 0 1 892203
-0.002116 -0.000096 0.118886 0.109308 0.090443 1.054189 -0.059133 1 0 0 0 0 0 1 893236
-0.002116 -0.000096 0.118886 0.109364 0.090489 1.054741 -0.059164 1 0 0 0 0 0 1 894228
-0.002116 -0.000096 0.118886 0.109419 0.090548 1.055293 -0.059195 1 0 0 0 0 0 1 895231
-0.002116 -0.000096 0.118886 0.109487 0.090595 1.055862 -0.059227 1 0 0 0 0 0 1 896229
-0.002116 -0.000096 0.118886 0.109538 0.090634 1.056414 -0.059258 1 0 0 0 0 0 1 897230
-0.002116 -0.000096 0.118886 0.109595 0.090681 1.056969 -0.059289 1 0 0 0 0 0 1 898228
-0.002116 -0.000096 0.118886 0.109660 0.090736 1.057525 -0.059320 1 0 0 0 0 0 1 899213
-0.002116 -0.000096 0.118886 0.109711 0.090777 1.058084 -0.059352 1 0 0 0 0 0 1 900227
-0.002116 -0.000096 0.118886 0.109769 0.090824 1.058645 -0.059383 1 0 0 0 0 0 1 901235
-0.002116 -0.000096 0.118886 0.109833 0.090879 1.059196 -0.059414 1 0 0 0 0 0 1 902213
-0.002116 -0.000096 0.118886 0.109885 0.090920 1.059755 -0.059445 1 0 0 0 0 0 1 903227
-0.002116 -0.000096 0.118886 0.109940 0.090966 1.060302 -0.059476 1 0 0 0 0 0 1 904210
-0.002116 -0.000096 0.118886 0.109999 0.091014 1.060868 -0.059508 1 0 0 0 0 0 1 905225
-0.002116 -0.000096 0.118886 0.110062 0.091083 1.061430 -0.059539 1 0 0 0 0 0 1 906234
-0.002116 -0.000096 0.118886 0.110111 0.091110 1.061942 -0.059568 1 0 0 0 0 0 1 907154
-0.002116 -0.000096 0.118886 0.110167 0.091155 1.062494 -0.059599 1 0 0 0 0 0 1 908144
-0.002116 -0.000096 0.118886 0.110234 0.091212 1.063063 -0.059630 1 0 0 0 0 0 1 909154
-0.002116 -0.000096 0.118886 0.110296 0.091248 1.063602 -0.059661 1 0 0 0 0 0 1 910144
-0.002116 -0.000096 0.118886 0.110343 0.091298 1.064169 -0.059693 1 0 0 0 0 0 1 911153
-0.002116 -0.000096 0.118886 0.110399 0.091345 1.064722 -0.059724 1 0 0 0 0 0 1 912144
-0.002116 -0.000096 0.118886 0.110465 0.091402 1.065291 -0.059755 1 0 0 0 0 0 1 913153
-0.002116 -0.000096 0.118886 0.110515 0.091442 1.065837 -0.059786 1 0 0 0 0 0 1 914144
-0.002116 -0.000096 0.118886 0.110573 0.091489 1.066398 -0.059818 1 0 0 0 0 0 1 915153
-0.002116 -0.000096 0.118886 0.110638 0.091545 1.066957 -0.059849 1 0 0 0 0 0 1 916143
-0.002116 -0.000096 0.118886 0.110685 0.091597 1.067503 -0.059880 1 0 0 0 0 0 1 917146
-0.002116 -0.000096 0.118886 0.110746 0.091634 1.068069 -0.059912 1 0 0 0 0 0 1 918153
-0.002116 -0.000096 0.118886 0.110812 0.091690 1.068634 -0.059943 1 0 0 0 0 0 1 919153
-0.002116 -0.000096 0.118886 0.110862 0.091729 1.069180 -0.059974 1 0 0 0 0 0 1 920144
-0.002116 -0.000096 0.118886 0.110920 0.091777 1.069746 -0.060006 1 0 0 0 0 0 1 921161
-0.002116 -0.000096 0.118886 0.110977 0.091824 1.070296 -0.060037 1 0 0 0 0 0 1 922150
-0.002116 -0.000096 0.118886 0.111043 0.091881 1.070865 -0.060068 1 0 0 0 0 0 1 923158
-0.002110 -0.000114 0.118896 0.038121 0.342681 0.924149 -0.060099 1 0 0 0 0 0 1 924159
-0.002108 -0.000123 0.118900 0.061624 0.257921 0.997312 -0.060130 1 0 0 0 0 0 1 925148
-0.002106 -0.000127 0.118901 0.080128 0.194581 1.035240 -0.060162 1 0 0 0 0 0 1 926164
-0.002106 -0.000129 0.118902 0.090316 0.160862 1.049922 -0.060193 1 0 0 0 0 0 1 927157
-0.002124 -0.000126 0.118912 0.356441 0.082509 0.916763 -0.060225 1 0 0 0 0 0 1 928167
-0.002133 -0.000124 0.118915 0.269969 0.094592 0.987429 -0.060256 1 0 0 0 0 0 1 929162
-0.002137 -0.000124 0.118916 0.205455 0.105884 1.023754 -0.060286 1 0 0 0 0 0 1 930142
-0.002140 -0.000123 0.118917 0.171323 0.112089 1.037817 -0.060318 1 0 0 0 0 0 1 931155
-0.002141 -0.000123 0.118917 0.154181 0.115298 1.043150 -0.060349 1 0 0 0 0 0 1 932156
-0.002141 -0.000123 0.118917 0.145667 0.116940 1.045351 -0.060381 1 0 0 0 0 0 1 933169
-0.002142 -0.000123 0.118917 0.141456 0.117796 1.046465 -0.060412 1 0 0 0 0 0 1 934176
-0.002142 -0.000123 0.118917 0.139403 0.118256 1.047198 -0.060443 1 0 0 0 0 0 1 935157
-0.002142 -0.000123 0.118917 0.138392 0.118508 1.047817 -0.060475 1 0 0 0 0 0 1 936172
-0.002142 -0.000123 0.118917 0.137935 0.118680 1.048384 -0.060506 1 0 0 0 0 0 1 937171
-0.002142 -0.000123 0.118917 0.137750 0.118782 1.048927 -0.060537 1 0 0 0 0 0 1 938169
-0.002142 -0.000123 0.118917 0.137676 0.118875 1.049469 -0.060568 1 0 0 0 0 0 1 939150
-0.002142 -0.000123 0.118917 0.137684 0.118941 1.050009 -0.060599 1 0 0 0 0 0 1 940149
-0.002142 -0.000123 0.118917 0.137730 0.119009 1.050554 -0.060631 1 0 0 0 0 0 1 941169
-0.002142 -0.000123 0.118917 0.137776 0.119076 1.051108 -0.060662 1 0 0 0 0 0 1 942170
-0.002142 -0.000123 0.118917 0.137834 0.119141 1.051638 -0.060694 1 0 0 0 0 0 1 943172
-0.002142 -0.000123 0.118917 0.137912 0.119212 1.052187 -0.060725 1 0 0 0 0 0 1 944175
-0.002142 -0.000123 0.118917 0.137978 0.119253 1.052716 -0.060755 1 0 0 0 0 0 1 945152
-0.002142 -0.000123 0.118917 0.138045 0.119323 1.053250 -0.060787 1 0 0 0 0 0 1 946150
-0.002142 -0.000123 0.118917 0.138115 0.119385 1.053812 -0.060818 1 0 0 0 0 0 1 947153
-0.002142 -0.000123 0.118917 0.138188 0.119448 1.054344 -0.060850 1 0 0 0 0 0 1 948169
-0.002142 -0.000123 0.118917 0.138259 0.119509 1.054883 -0.060881 1 0 0 0 0 0 1 949167
-0.002142 -0.000123 0.118917 0.138321 0.119561 1.055437 -0.060912 1 0 0 0 0 0 1 950167
-0.002142 -0.000123 0.118917 0.138408 0.119639 1.055975 -0.060943 1 0 0 0 0 0 1 951169
-0.002142 -0.000123 0.118917 0.138473 0.119694 1.056508 -0.060975 1 0 0 0 0 0 1 952167
-0.002161 -0.000118 0.118927 0.399725 0.058319 0.918360 -0.061006 1 0 0 0 0 0 1 953176
-0.002170 -0.000116 0.118930 0.310660 0.078972 0.987160 -0.061037 1 0 0 0 0 0 1 954171
-0.002174 -0.000115 0.118932 0.244839 0.094519 1.022843 -0.061069 1 0 0 0 0 0 1 955171
-0.002177 -0.000114 0.118932 0.210065 0.102875 1.036672 -0.061100 1 0 0 0 0 0 1 956170
-0.002178 -0.000114 0.118932 0.192614 0.107140 1.041903 -0.061131 1 0 0 0 0 0 1 957168
-0.002178 -0.000114 0.118932 0.183955 0.109313 1.044073 -0.061162 1 0 0 0 0 0 1 958168
-0.002179 -0.000114 0.118932 0.179674 0.110426 1.045165 -0.061193 1 0 0 0 0 0 1 959169
-0.002179 -0.000114 0.118932 0.177598 0.111022 1.045903 -0.061225 1 0 0 0 0 0 1 960168
-0.002179 -0.000114 0.118932 0.176594 0.111343 1.046499 -0.061256 1 0 0 0 0 0 1 961166
-0.002179 -0.000114 0.118932 0.176130 0.111532 1.047064 -0.061287 1 0 0 0 0 0 1 962165
-0.002179 -0.000114 0.118932 0.175951 0.111648 1.047637 -0.061320 1 0 0 0 0 0 1 963234
-0.002179 -0.000114 0.118932 0.175907 0.111735 1.048172 -0.061352 1 0 0 0 0 0 1 964229
-0.002179 -0.000114 0.118932 0.175937 0.111815 1.048698 -0.061382 1 0 0 0 0 0 1 965216
-0.002179 -0.000114 0.118932 0.175987 0.111881 1.049220 -0.061413 1 0 0 0 0 0 1 966196
-0.002179 -0.000114 0.118932 0.176068 0.111945 1.049790 -0.061446 1 0 0 0 0 0 1 967251
-0.002179 -0.000114 0.118932 0.176144 0.112004 1.050301 -0.061477 1 0 0 0 0 0 1 968234
-0.002179 -0.000114 0.118932 0.176233 0.112061 1.050858 -0.061508 1 0 0 0 0 0 1 969241
-0.002179 -0.000114 0.118932 0.176323 0.112118 1.051375 -0.061540 1 0 0 0 0 0 1 970243
-0.002179 -0.000114 0.118932 0.176398 0.112176 1.051897 -0.061570 1 0 0 0 0 0 1 971213
-0.002179 -0.000114 0.118932 0.176497 0.112230 1.052439 -0.061601 1 0 0 0 0 0 1 972203
-0.002179 -0.000114 0.118932 0.176578 0.112291 1.052973 -0.061633 1 0 0 0 0 0 1 973224
-0.002179 -0.000114 0.118932 0.176664 0.112347 1.053493 -0.061663 1 0 0 0 0 0 1 974201
-0.002179 -0.000114 0.118932 0.176770 0.112390 1.054034 -0.061695 1 0 0 0 0 0 1 975214
-0.002179 -0.000114 0.118932 0.176855 0.112469 1.054582 -0.061727 1 0 0 0 0 0 1 976229
-0.002179 -0.000114 0.118932 0.176936 0.112520 1.055108 -0.061758 1 0 0 0 0 0 1 977225
-0.002179 -0.000114 0.118932 0.177026 0.112563 1.055639 -0.061788 1 0 0 0 0 0 1 978208
-0.002179 -0.000114 0.118932 0.177122 0.112640 1.056182 -0.061820 1 0 0 0 0 0 1 979224
-0.002179 -0.000114 0.118932 0.177215 0.112687 1.056697 -0.061851 1 0 0 0 0 0 1 980213
-0.002179 -0.000114 0.118932 0.177298 0.112735 1.057248 -0.061883 1 0 0 0 0 0 1 981224
-0.002179 -0.000114 0.118932 0.177392 0.112811 1.057788 -0.061914 1 0 0 0 0 0 1 982232
-0.002179 -0.000114 0.118932 0.177472 0.112861 1.058303 -0.061945 1 0 0 0 0 0 1 983210
-0.002179 -0.000114 0.118932 0.177561 0.112918 1.058843 -0.061976 1 0 0 0 0 0 1 984222
-0.002179 -0.000114 0.118932 0.177665 0.112959 1.059369 -0.062007 1 0 0 0 0 0 1 985208
-0.002179 -0.000114 0.118932 0.177749 0.113037 1.059909 -0.062038 1 0 0 0 0 0 1 986207
-0.002179 -0.000114 0.118932 0.177837 0.113079 1.060468 -0.062071 1 0 0 0 0 0 1 987252
-0.002179 -0.000114 0.118932 0.177919 0.113143 1.060972 -0.062101 1 0 0 0 0 0 1 988208
-0.002179 -0.000114 0.118932 0.178017 0.113210 1.061519 -0.062133 1 0 0 0 0 0 1 989221
-0.002179 -0.000114 0.118932 0.178110 0.113257 1.062034 -0.062163 1 0 0 0 0 0 1 990209
-0.002179 -0.000114 0.118932 0.178187 0.113300 1.062549 -0.062193 1 0 0 0 0 0 1 991152
-0.002179 -0.000114 0.118932 0.178271 0.113367 1.063072 -0.062224 1 0 0 0 0 0 1 992142
-0.002179 -0.000114 0.118932 0.178372 0.113422 1.063623 -0.062255 1 0 0 0 0 0 1 993150
-0.002179 -0.000114 0.118932 0.178463 0.113479 1.064137 -0.062287 1 0 0 0 0 0 1 994148
-0.002179 -0.000114 0.118932 0.178541 0.113539 1.064677 -0.062318 1 0 0 0 0 0 1 995151
-0.002179 -0.000114 0.118932 0.178640 0.113593 1.065219 -0.062349 1 0 0 0 0 0 1 996140
-0.002179 -0.000114 0.118932 0.178720 0.113653 1.065746 -0.062380 1 0 0 0 0 0 1 997149
-0.002179 -0.000114 0.118932 0.178810 0.113712 1.066292 -0.062412 1 0 0 0 0 0 1 998174
-0.002179 -0.000114 0.118932 0.178909 0.113764 1.066827 -0.062443 1 0 0 0 0 0 1 999150
-0.002179 -0.000114 0.118932 0.179001 0.113821 1.067343 -0.062474 1 0 0 0 0 0 2 152
-0.002179 -0.000114 0.118932 0.179063 0.113871 1.067789 -0.062500 1 0 0 0 0 0 2 1146
-0.002179 -0.000114 0.118932 0.179065 0.113860 1.067796 -0.062500 1 0 0 0 0 0 2 2135
-0.002179 -0.000114 0.118932 0.179070 0.113878 1.067797 -0.062500 1 0 0 0 0 0 2 3150
-0.002179 -0.000114 0.118932 0.179075 0.113869 1.067784 -0.062500 1 0 0 0 0 0 2 4141
-0.002179 -0.000114 0.118932 0.179067 0.113859 1.067795 -0.062500 1 0 0 0 0 0 2 5152
-0.002179 -0.000114 0.118932 0.179070 0.113878 1.067797 -0.062500 1 0 0 0 0 0 2 6160
-0.002179 -0.000114 0.118932 0.179063 0.113872 1.067790 -0.062500 1 0 0 0 0 0 2 7188
-0.002179 -0.000114 0.118932 0.179065 0.113860 1.067796 -0.062500 1 0 0 0 0 0 2 8136
-0.002179 -0.000114 0.118932 0.179074 0.113867 1.067784 -0.062500 1 0 0 0 0 0 2 9925
-0.002179 -0.000114 0.118932 0.179071 0.113879 1.067795 -0.062500 1 0 0 0 0 0 2 11154
-0.002179 -0.000114 0.118932 0.179066 0.113861 1.067797 -0.062500 1 0 0 0 0 0 2 12160
-0.002179 -0.000114 0.118932 0.179062 0.113870 1.067790 -0.062500 1 0 0 0 0 0 2 13158
-0.002179 -0.000114 0.118932 0.179070 0.113880 1.067796 -0.062500 1 0 0 0 0 0 2 14159
-0.002179 -0.000114 0.118932 0.179074 0.113870 1.067784 -0.062500 1 0 0 0 0 0 2 15160
-0.002179 -0.000114 0.118932 0.179066 0.113860 1.067795 -0.062500 1 0 0 0 0 0 2 16158
-0.002179 -0.000114 0.118932 0.179070 0.113879 1.067797 -0.062500 1 0 0 0 0 0 2 17157
-0.002179 -0.000114 0.118932 0.179063 0.113873 1.067790 -0.062500 1 0 0 0 0 0 2 18156
-0.002179 -0.000114 0.118932 0.179065 0.113860 1.067796 -0.062500 1 0 0 0 0 0 2 19158
-0.002179 -0.000114 0.118932 0.179074 0.113867 1.067784 -0.062500 1 0 0 0 0 0 2 20159
-0.002179 -0.000114 0.118932 0.179074 0.113868 1.067802 -0.062500 1 0 0 0 0 0 2 21160
-0.002179 -0.000114 0.118932 0.179063 0.113871 1.067791 -0.062500 1 0 0 0 0 0 2 22130
-0.002179 -0.000114 0.118932 0.179062 0.113871 1.067789 -0.062500 1 0 0 0 0 0 2 23128
-0.002179 -0.000114 0.118932 0.179073 0.113868 1.067803 -0.062500 1 0 0 0 0 0 2 24156
-0.002179 -0.000114 0.118932 0.179075 0.113868 1.067785 -0.062500 1 0 0 0 0 0 2 25150
-0.002179 -0.000114 0.118932 0.179063 0.113871 1.067789 -0.062500 1 0 0 0 0 0 2 26155
-0.002179 -0.000114 0.118932 0.179073 0.113868 1.067803 -0.062500 1 0 0 0 0 0 2 27159
-0.002179 -0.000114 0.118932 0.179063 0.113871 1.067791 -0.062500 1 0 0 0 0 0 2 28157
-0.002179 -0.000114 0.118932 0.179062 0.113871 1.067790 -0.062500 1 0 0 0 0 0 2 29128
-0.002179 -0.000114 0.118932 0.179073 0.113869 1.067783 -0.062500 1 0 0 0 0 0 2 30127
-0.002179 -0.000114 0.118932 0.179074 0.113868 1.067802 -0.062500 1 0 0 0 0 0 2 31157
-0.002179 -0.000114 0.118932 0.179063 0.113871 1.067791 -0.062500 1 0 0 0 0 0 2 32127
-0.002179 -0.000114 0.118932 0.179065 0.113860 1.067796 -0.062500 1 0 0 0 0 0 2 33157
-0.002179 -0.000114 0.118932 0.179062 0.113870 1.067790 -0.062500 1 0 0 0 0 0 2 34156
-0.002179 -0.000114 0.118932 0.179081 0.113877 1.067790 -0.062500 1 0 0 0 0 0 2 35149
-0.002179 -0.000114 0.118932 0.179067 0.113860 1.067796 -0.062500 1 0 0 0 0 0 2 36159
-0.002179 -0.000114 0.118932 0.179062 0.113870 1.067790 -0.062500 1 0 0 0 0 0 2 37155
-0.002179 -0.000114 0.118932 0.179070 0.113880 1.067796 -0.062500 1 0 0 0 0 0 2 38155
-0.002179 -0.000114 0.118932 0.179062 0.113873 1.067790 -0.062500 1 0 0 0 0 0 2 39159
-0.002179 -0.000114 0.118932 0.179077 0.113857 1.067790 -0.062500 1 0 0 0 0 0 2 40157
-0.002179 -0.000114 0.118932 0.179071 0.113878 1.067796 -0.062500 1 0 0 0 0 0 2 41157
-0.002179 -0.000114 0.118932 0.179063 0.113872 1.067790 -0.062500 1 0 0 0 0 0 2 42156
-0.002179 -0.000114 0.118932 0.179065 0.113860 1.067796 -0.062500 1 0 0 0 0 0 2 43158
-0.002179 -0.000114 0.118932 0.179062 0.113870 1.067790 -0.062500 1 0 0 0 0 0 2 44155
-0.002179 -0.000114 0.118932 0.179085 0.113865 1.067797 -0.062500 1 0 0 0 0 0 2 45145
-0.002179 -0.000114 0.118932 0.179064 0.113870 1.067790 -0.062500 1 0 0 0 0 0 2 46144
-0.002179 -0.000114 0.118932 0.179062 0.113871 1.067789 -0.062500 1 0 0 0 0 0 2 47232
-0.002179 -0.000114 0.118932 0.179073 0.113868 1.067803 -0.062500 1 0 0 0 0 0 2 48223
-0.002179 -0.000114 0.118932 0.179075 0.113868 1.067785 -0.062500 1 0 0 0 0 0 2 49238
-0.002179 -0.000114 0.118932 0.179063 0.113871 1.067789 -0.062500 1 0 0 0 0 0 2 50227
-0.002179 -0.000114 0.118932 0.179073 0.113868 1.067803 -0.062500 1 0 0 0 0 0 2 51239
-0.002179 -0.000114 0.118932 0.179063 0.113871 1.067791 -0.062500 1 0 0 0 0 0 2 52255
-0.002179 -0.000114 0.118932 0.179062 0.113871 1.067790 -0.062500 1 0 0 0 0 0 2 53233
-0.002179 -0.000114 0.118932 0.179065 0.113860 1.067796 -0.062500 1 0 0 0 0 0 2 54245
-0.002179 -0.000114 0.118932 0.179082 0.113876 1.067791 -0.062500 1 0 0 0 0 0 2 55210
-0.002179 -0.000114 0.118932 0.179064 0.113872 1.067789 -0.062500 1 0 0 0 0 0 2 56200
-0.002179 -0.000114 0.118932 0.179065 0.113860 1.067796 -0.062500 1 0 0 0 0 0 2 57191
-0.002179 -0.000114 0.118932 0.179070 0.113879 1.067797 -0.062500 1 0 0 0 0 0 2 58205
-0.002179 -0.000114 0.118932 0.179075 0.113869 1.067784 -0.062500 1 0 0 0 0 0 2 59222
-0.002179 -0.000114 0.118932 0.179067 0.113859 1.067795 -0.062500 1 0 0 0 0 0 2 60206
-0.002179 -0.000114 0.118932 0.179062 0.113870 1.067790 -0.062500 1 0 0 0 0 0 2 61220
-0.002179 -0.000114 0.118932 0.179070 0.113880 1.067796 -0.062500 1 0 0 0 0 0 2 62203
-0.002179 -0.000114 0.118932 0.179062 0.113872 1.067790 -0.062500 1 0 0 0 0 0 2 63149
-0.002179 -0.000114 0.118932 0.179065 0.113860 1.067796 -0.062500 1 0 0 0 0 0 2 64140
-0.002179 -0.000114 0.118932 0.179082 0.113876 1.067791 -0.062500 1 0 0 0 0 0 2 65149
-0.002179 -0.000114 0.118932 0.179067 0.113860 1.067796 -0.062500 1 0 0 0 0 0 2 66139
-0.002179 -0.000114 0.118932 0.179062 0.113870 1.067790 -0.062500 1 0 0 0 0 0 2 67148
-0.002179 -0.000114 0.118932 0.179070 0.113880 1.067796 -0.062500 1 0 0 0 0 0 2 68144
-0.002179 -0.000114 0.118932 0.179074 0.113870 1.067784 -0.062500 1 0 0 0 0 0 2 69135
-0.002179 -0.000114 0.118932 0.179067 0.113860 1.067795 -0.062500 1 0 0 0 0 0 2 70148
-0.002179 -0.000114 0.118932 0.179062 0.113870 1.067790 -0.062500 1 0 0 0 0 0 2 71140
-0.002179 -0.000114 0.118932 0.179073 0.113868 1.067803 -0.062500 1 0 0 0 0 0 2 72147
-0.002179 -0.000114 0.118932 0.179063 0.113871 1.067791 -0.062500 1 0 0 0 0 0 2 73139
-0.002179 -0.000114 0.118932 0.179074 0.113868 1.067783 -0.062500 1 0 0 0 0 0 2 74148
-0.002179 -0.000114 0.118932 0.179074 0.113868 1.067802 -0.062500 1 0 0 0 0 0 2 75156
-0.002179 -0.000114 0.118932 0.179063 0.113871 1.067791 -0.062500 1 0 0 0 0 0 2 76139
-0.002179 -0.000114 0.118932 0.179062 0.113871 1.067789 -0.062500 1 0 0 0 0 0 2 77148
-0.002179 -0.000114 0.118932 0.179073 0.113868 1.067803 -0.062500 1 0 0 0 0 0 2 78138
-0.002179 -0.000114 0.118932 0.179075 0.113868 1.067785 -0.062500 1 0 0 0 0 0 2 79150
-0.002179 -0.000114 0.118932 0.179063 0.113871 1.067789 -0.062500 1 0 0 0 0 0 2 80155
-0.002179 -0.000114 0.118932 0.179065 0.113860 1.067796 -0.062500 1 0 0 0 0 0 2 81150
-0.002179 -0.000114 0.118932 0.179070 0.113878 1.067797 -0.062500 1 0 0 0 0 0 2 82153
-0.002179 -0.000114 0.118932 0.179062 0.113872 1.067790 -0.062500 1 0 0 0 0 0 2 83161
-0.002179 -0.000114 0.118932 0.179073 0.113869 1.067783 -0.062500 1 0 0 0 0 0 2 84147
-0.002179 -0.000114 0.118932 0.179074 0.113868 1.067802 -0.062500 1 0 0 0 0 0 2 85148
-0.002179 -0.000114 0.118932 0.179063 0.113871 1.067791 -0.062500 1 0 0 0 0 0 2 86156
-0.002179 -0.000114 0.118932 0.179062 0.113872 1.067789 -0.062500 1 0 0 0 0 0 2 87157
-0.002179 -0.000114 0.118932 0.179065 0.113860 1.067796 -0.062500 1 0 0 0 0 0 2 88156
-0.002179 -0.000114 0.118932 0.179082 0.113876 1.067791 -0.062500 1 0 0 0 0 0 2 89156
-0.002179 -0.000114 0.118932 0.179067 0.113860 1.067796 -0.062500 1 0 0 0 0 0 2 90151
-0.002179 -0.000114 0.118932 0.179062 0.113870 1.067790 -0.062500 1 0 0 0 0 0 2 91125
-0.002179 -0.000114 0.118932 0.179070 0.113880 1.067796 -0.062500 1 0 0 0 0 0 2 92153
-0.002179 -0.000114 0.118932 0.179062 0.113873 1.067790 -0.062500 1 0 0 0 0 0 2 93126
-0.002179 -0.000114 0.118932 0.179077 0.113857 1.067790 -0.062500 1 0 0 0 0 0 2 94161
-0.002179 -0.000114 0.118932 0.179071 0.113879 1.067796 -0.062500 1 0 0 0 0 0 2 95130
-0.002179 -0.000114 0.118932 0.179063 0.113872 1.067790 -0.062500 1 0 0 0 0 0 2 96161
-0.002179 -0.000114 0.118932 0.179065 0.113860 1.067796 -0.062500 1 0 0 0 0 0 2 97128
-0.002179 -0.000114 0.118932 0.179062 0.113870 1.067790 -0.062500 1 0 0 0 0 0 2 98154
-0.002179 -0.000114 0.118932 0.179085 0.113865 1.067797 -0.062500 1 0 0 0 0 0 2 99155
-0.002179 -0.000114 0.118932 0.179064 0.113871 1.067790 -0.062500 1 0 0 0 0 0 2 100148
-0.002179 -0.000114 0.118932 0.179062 0.113871 1.067789 -0.062500 1 0 0 0 0 0 2 101155
-0.002179 -0.000114 0.118932 0.179073 0.113868 1.067803 -0.062500 1 0 0 0 0 0 2 102155
-0.002179 -0.000114 0.118932 0.179075 0.113868 1.067785 -0.062500 1 0 0 0 0 0 2 103156
-0.002179 -0.000114 0.118932 0.179063 0.113871 1.067789 -0.062500 1 0 0 0 0 0 2 104151
-0.002179 -0.000114 0.118932 0.179065 0.113860 1.067796 -0.062500 1 0 0 0 0 0 2 105151
-0.002179 -0.000114 0.118932 0.179070 0.113878 1.067797 -0.062500 1 0 0 0 0 0 2 106126
-0.002179 -0.000114 0.118932 0.179062 0.113872 1.067790 -0.062500 1 0 0 0 0 0 2 107155
-0.002179 -0.000114 0.118932 0.179074 0.113869 1.067783 -0.062500 1 0 0 0 0 0 2 108154
-0.002179 -0.000114 0.118932 0.179074 0.113868 1.067802 -0.062500 1 0 0 0 0 0 2 109153
-0.002179 -0.000114 0.118932 0.179063 0.113871 1.067791 -0.062500 1 0 0 0 0 0 2 110157
-0.002179 -0.000114 0.118932 0.179065 0.113860 1.067796 -0.062500 1 0 0 0 0 0 2 111152
-0.002179 -0.000114 0.118932 0.179062 0.113870 1.067790 -0.062500 1 0 0 0 0 0 2 112156
-0.002179 -0.000114 0.118932 0.179069 0.113880 1.067796 -0.062500 1 0 0 0 0 0 2 113159
-0.002179 -0.000114 0.118932 0.179074 0.113870 1.067784 -0.062500 1 0 0 0 0 0 2 114154
-0.002179 -0.000114 0.118932 0.179066 0.113860 1.067795 -0.062500 1 0 0 0 0 0 2 115155
-0.002179 -0.000114 0.118932 0.179070 0.113879 1.067797 -0.062500 1 0 0 0 0 0 2 116153
-0.002179 -0.000114 0.118932 0.179062 0.113872 1.067790 -0.062500 1 0 0 0 0 0 2 117154
-0.002179 -0.000114 0.118932 0.179077 0.113857 1.067790 -0.062500 1 0 0 0 0 0 2 118154
-0.002179 -0.000114 0.118932 0.179072 0.113878 1.067796 -0.062500 1 0 0 0 0 0 2 119168
-0.002179 -0.000114 0.118932 0.179063 0.113872 1.067790 -0.062500 1 0 0 0 0 0 2 120141
-0.002179 -0.000114 0.118932 0.179065 0.113860 1.067796 -0.062500 1 0 0 0 0 0 2 121149
-0.002179 -0.000114 0.118932 0.179062 0.113870 1.067790 -0.062500 1 0 0 0 0 0 2 122152
-0.002179 -0.000114 0.118932 0.179085 0.113865 1.067797 -0.062500 1 0 0 0 0 0 2 123156
-0.002179 -0.000114 0.118932 0.179064 0.113870 1.067790 -0.062500 1 0 0 0 0 0 2 124154
-0.002179 -0.000114 0.118932 0.179062 0.113871 1.067789 -0.062500 1 0 0 0 0 0 2 125154
-0.002179 -0.000114 0.118932 0.179073 0.113868 1.067803 -0.062500 1 0 0 0 0 0 2 126153
-0.002179 -0.000114 0.118932 0.179063 0.113871 1.067791 -0.062500 1 0 0 0 0 0 2 127158
-0.002179 -0.000114 0.118932 0.179074 0.113868 1.067783 -0.062500 1 0 0 0 0 0 2 128153
-0.002179 -0.000114 0.118932 0.179075 0.113868 1.067802 -0.062500 1 0 0 0 0 0 2 129153
-0.002179 -0.000114 0.118932 0.179063 0.113871 1.067791 -0.062500 1 0 0 0 0 0 2 130123
-0.002179 -0.000114 0.118932 0.179062 0.113871 1.067790 -0.062500 1 0 0 0 0 0 2 131155
-0.002179 -0.000114 0.118932 0.179061 0.113871 1.067789 -0.062500 1 0 0 0 0 0 2 132147
-0.002179 -0.000114 0.118932 0.179085 0.113866 1.067796 -0.062500 1 0 0 0 0 0 2 133140
-0.002179 -0.000114 0.118932 0.179064 0.113871 1.067790 -0.062500 1 0 0 0 0 0 2 134141
-0.002179 -0.000114 0.118932 0.179065 0.113860 1.067796 -0.062500 1 0 0 0 0 0 2 135139
-0.002179 -0.000114 0.118932 0.179070 0.113879 1.067797 -0.062500 1 0 0 0 0 0 2 136137
-0.002179 -0.000114 0.118932 0.179075 0.113869 1.067784 -0.062500 1 0 0 0 0 0 2 137146
-0.002179 -0.000114 0.118932 0.179067 0.113860 1.067795 -0.062500 1 0 0 0 0 0 2 138135
-0.002179 -0.000114 0.118932 0.179062 0.113870 1.067790 -0.062500 1 0 0 0 0 0 2 139146
-0.002179 -0.000114 0.118932 0.179070 0.113880 1.067796 -0.062500 1 0 0 0 0 0 2 140138
-0.002179 -0.000114 0.118932 0.179062 0.113872 1.067790 -0.062500 1 0 0 0 0 0 2 141145
-0.002179 -0.000114 0.118932 0.179065 0.113860 1.067796 -0.062500 1 0 0 0 0 0 2 142183
-0.002179 -0.000114 0.118932 0.179082 0.113876 1.067791 -0.062500 1 0 0 0 0 0 2 143149
-0.002179 -0.000114 0.118932 0.179064 0.113872 1.067789 -0.062500 1 0 0 0 0 0 2 144137
-0.002179 -0.000114 0.118932 0.179065 0.113860 1.067796 -0.062500 1 0 0 0 0 0 2 145144
-0.002179 -0.000114 0.118932 0.179062 0.113870 1.067790 -0.062500 1 0 0 0 0 0 2 146136
-0.002179 -0.000114 0.118932 0.179073 0.113868 1.067803 -0.062500 1 0 0 0 0 0 2 147145
-0.002179 -0.000114 0.118932 0.179075 0.113868 1.067785 -0.062500 1 0 0 0 0 0 2 148136
-0.002179 -0.000114 0.118932 0.179063 0.113871 1.067789 -0.062500 1 0 0 0 0 0 2 149145
-0.002179 -0.000114 0.118932 0.179073 0.113868 1.067803 -0.062500 1 0 0 0 0 0 2 150139
-0.002179 -0.000114 0.118932 0.179063 0.113871 1.067791 -0.062500 1 0 0 0 0 0 2 151141
-0.002179 -0.000114 0.118932 0.179074 0.113868 1.067783 -0.062500 1 0 0 0 0 0 2 152144
-0.002179 -0.000114 0.118932 0.179075 0.113868 1.067802 -0.062500 1 0 0 0 0 0 2 153137
-0.002179 -0.000114 0.118932 0.179063 0.113871 1.067791 -0.062500 1 0 0 0 0 0 2 154151
-0.002179 -0.000114 0.118932 0.179062 0.113871 1.067789 -0.062500 1 0 0 0 0 0 2 155144
-0.002179 -0.000114 0.118932 0.179065 0.113860 1.067796 -0.062500 1 0 0 0 0 0 2 156159
-0.002179 -0.000114 0.118932 0.179082 0.113876 1.067791 -0.062500 1 0 0 0 0 0 2 157131
-0.002179 -0.000114 0.118932 0.179064 0.113872 1.067789 -0.062500 1 0 0 0 0 0 2 158155
-0.002179 -0.000114 0.118932 0.179065 0.113860 1.067796 -0.062500 1 0 0 0 0 0 2 159150
-0.002179 -0.000114 0.118932 0.179070 0.113878 1.067797 -0.062500 1 0 0 0 0 0 2 160158
-0.002179 -0.000114 0.118932 0.179062 0.113872 1.067790 -0.062500 1 0 0 0 0 0 2 161151
-0.002179 -0.000114 0.118932 0.179074 0.113869 1.067783 -0.062500 1 0 0 0 0 0 2 162153
-0.002179 -0.000114 0.118932 0.179075 0.113868 1.067802 -0.062500 1 0 0 0 0 0 2 163124
-0.002179 -0.000114 0.118932 0.179063 0.113871 1.067791 -0.062500 1 0 0 0 0 0 2 164153
-0.002179 -0.000114 0.118932 0.179062 0.113872 1.067789 -0.062500 1 0 0 0 0 0 2 165153
-0.002179 -0.000114 0.118932 0.179065 0.113860 1.067796 -0.062500 1 0 0 0 0 0 2 166152
-0.002179 -0.000114 0.118932 0.179082 0.113876 1.067790 -0.062500 1 0 0 0 0 0 2 167158
-0.002179 -0.000114 0.118932 0.179067 0.113860 1.067796 -0.062500 1 0 0 0 0 0 2 168154
-0.002179 -0.000114 0.118932 0.179062 0.113870 1.067790 -0.062500 1 0 0 0 0 0 2 169150
-0.002179 -0.000114 0.118932 0.179070 0.113880 1.067796 -0.062500 1 0 0 0 0 0 2 170150
-0.002179 -0.000114 0.118932 0.179062 0.113873 1.067790 -0.062500 1 0 0 0 0 0 2 171141
-0.002179 -0.000114 0.118932 0.179077 0.113857 1.067790 -0.062500 1 0 0 0 0 0 2 172154
-0.002179 -0.000114 0.118932 0.179063 0.113870 1.067789 -0.062500 1 0 0 0 0 0 2 173121
-0.002179 -0.000114 0.118932 0.179073 0.113868 1.067803 -0.062500 1 0 0 0 0 0 2 174150
-0.002179 -0.000114 0.118932 0.179063 0.113871 1.067791 -0.062500 1 0 0 0 0 0 2 175154
-0.002179 -0.000114 0.118932 0.179061 0.113871 1.067789 -0.062500 1 0 0 0 0 0 2 176151
-0.002179 -0.000114 0.118932 0.179081 0.113877 1.067790 -0.062500 1 0 0 0 0 0 2 177153
-0.002179 -0.000114 0.118932 0.179067 0.113861 1.067796 -0.062500 1 0 0 0 0 0 2 178150
-0.002179 -0.000114 0.118932 0.179062 0.113870 1.067790 -0.062500 1 0 0 0 0 0 2 179154
-0.002179 -0.000114 0.118932 0.179073 0.113868 1.067803 -0.062500 1 0 0 0 0 0 2 180124
-0.002179 -0.000114 0.118932 0.179075 0.113868 1.067785 -0.062500 1 0 0 0 0 0 2 181141
-0.002179 -0.000114 0.118932 0.179063 0.113871 1.067789 -0.062500 1 0 0 0 0 0 2 182159
-0.002179 -0.000114 0.118932 0.179065 0.113860 1.067796 -0.062500 1 0 0 0 0 0 2 183159
-0.002179 -0.000114 0.118932 0.179070 0.113878 1.067797 -0.062500 1 0 0 0 0 0 2 184155
-0.002179 -0.000114 0.118932 0.179063 0.113872 1.067790 -0.062500 1 0 0 0 0 0 2 185152
-0.002179 -0.000114 0.118932 0.179061 0.113872 1.067789 -0.062500 1 0 0 0 0 0 2 186144
-0.002179 -0.000114 0.118932 0.179085 0.113866 1.067797 -0.062500 1 0 0 0 0 0 2 187154
-0.002198 -0.000109 0.118942 0.440836 0.052306 0.928982 -0.062500 1 0 0 0 0 0 2 188152
-0.002207 -0.000107 0.118946 0.351848 0.072843 0.997099 -0.062500 1 0 0 0 0 0 2 189151
-0.002212 -0.000106 0.118947 0.286008 0.088324 1.032195 -0.062500 1 0 0 0 0 0 2 190144
-0.002214 -0.000106 0.118947 0.251182 0.096615 1.045463 -0.062500 1 0 0 0 0 0 2 191156
-0.002215 -0.000105 0.118947 0.233672 0.100816 1.050162 -0.062500 1 0 0 0 0 0 2 192139
-0.002216 -0.000105 0.118947 0.224923 0.102933 1.051800 -0.062500 1 0 0 0 0 0 2 193149
-0.002216 -0.000105 0.118947 0.220555 0.103987 1.052356 -0.062500 1 0 0 0 0 0 2 194151
-0.002216 -0.000105 0.118947 0.218384 0.104517 1.052553 -0.062500 1 0 0 0 0 0 2 195154
-0.002216 -0.000105 0.118947 0.217310 0.104786 1.052615 -0.062500 1 0 0 0 0 0 2 196152
-0.002216 -0.000105 0.118947 0.216758 0.104919 1.052646 -0.062500 1 0 0 0 0 0 2 197140
-0.002216 -0.000105 0.118947 0.216493 0.104982 1.052655 -0.062500 1 0 0 0 0 0 2 198147
-0.002216 -0.000105 0.118947 0.216350 0.105017 1.052646 -0.062500 1 0 0 0 0 0 2 199153
-0.002216 -0.000105 0.118947 0.216283 0.105033 1.052656 -0.062500 1 0 0 0 0 0 2 200150
-0.002216 -0.000105 0.118947 0.216256 0.105040 1.052650 -0.062500 1 0 0 0 0 0 2 201121
-0.002216 -0.000105 0.118947 0.216243 0.105043 1.052656 -0.062500 1 0 0 0 0 0 2 202148
-0.002216 -0.000105 0.118947 0.216223 0.105037 1.052656 -0.062500 1 0 0 0 0 0 2 203151
-0.002216 -0.000105 0.118947 0.216218 0.105047 1.052649 -0.062500 1 0 0 0 0 0 2 204137
-0.002216 -0.000105 0.118947 0.216225 0.105057 1.052655 -0.062500 1 0 0 0 0 0 2 205144
-0.002216 -0.000105 0.118947 0.216222 0.105038 1.052655 -0.062500 1 0 0 0 0 0 2 206135
-0.002216 -0.000105 0.118947 0.216218 0.105047 1.052649 -0.062500 1 0 0 0 0 0 2 207143
-0.002216 -0.000105 0.118947 0.216226 0.105057 1.052655 -0.062500 1 0 0 0 0 0 2 208147
-0.002216 -0.000105 0.118947 0.216210 0.105041 1.052662 -0.062500 1 0 0 0 0 0 2 209134
-0.002216 -0.000105 0.118947 0.216217 0.105048 1.052649 -0.062500 1 0 0 0 0 0 2 210142
-0.002216 -0.000105 0.118947 0.216217 0.105048 1.052648 -0.062500 1 0 0 0 0 0 2 211134
-0.002216 -0.000105 0.118947 0.216229 0.105045 1.052661 -0.062500 1 0 0 0 0 0 2 212142
-0.002216 -0.000105 0.118947 0.216219 0.105048 1.052649 -0.062500 1 0 0 0 0 0 2 213133
-0.002216 -0.000105 0.118947 0.216206 0.105051 1.052654 -0.062500 1 0 0 0 0 0 2 214143
-0.002216 -0.000105 0.118947 0.216228 0.105046 1.052662 -0.062500 1 0 0 0 0 0 2 215142
-0.002216 -0.000105 0.118947 0.216219 0.105048 1.052650 -0.062500 1 0 0 0 0 0 2 216143
-0.002216 -0.000105 0.118947 0.216218 0.105048 1.052648 -0.062500 1 0 0 0 0 0 2 217134
-0.002216 -0.000105 0.118947 0.216217 0.105048 1.052668 -0.062500 1 0 0 0 0 0 2 218142
-0.002216 -0.000105 0.118947 0.216217 0.105048 1.052650 -0.062500 1 0 0 0 0 0 2 219135
-0.002216 -0.000105 0.118947 0.216217 0.105049 1.052648 -0.062500 1 0 0 0 0 0 2 220133
-0.002216 -0.000105 0.118947 0.216221 0.105037 1.052654 -0.062500 1 0 0 0 0 0 2 221141
-0.002216 -0.000105 0.118947 0.216214 0.105058 1.052662 -0.062500 1 0 0 0 0 0 2 222144
-0.002216 -0.000105 0.118947 0.216217 0.105050 1.052650 -0.062500 1 0 0 0 0 0 2 223147
-0.002216 -0.000105 0.118947 0.216221 0.105037 1.052655 -0.062500 1 0 0 0 0 0 2 224124
-0.002216 -0.000105 0.118947 0.216218 0.105047 1.052648 -0.062500 1 0 0 0 0 0 2 225145
-0.002216 -0.000105 0.118947 0.216226 0.105057 1.052655 -0.062500 1 0 0 0 0 0 2 226381
-0.002216 -0.000105 0.118947 0.216210 0.105041 1.052662 -0.062500 1 0 0 0 0 0 2 227153
-0.002216 -0.000105 0.118947 0.216216 0.105047 1.052649 -0.062500 1 0 0 0 0 0 2 228137
-0.002216 -0.000105 0.118947 0.216225 0.105057 1.052655 -0.062500 1 0 0 0 0 0 2 229155
-0.002216 -0.000105 0.118947 0.216222 0.105038 1.052655 -0.062500 1 0 0 0 0 0 2 230151
-0.002216 -0.000105 0.118947 0.216218 0.105047 1.052649 -0.062500 1 0 0 0 0 0 2 231153
-0.002216 -0.000105 0.118947 0.216214 0.105060 1.052661 -0.062500 1 0 0 0 0 0 2 232149
-0.002216 -0.000105 0.118947 0.216220 0.105038 1.052656 -0.062500 1 0 0 0 0 0 2 233152
-0.002216 -0.000105 0.118947 0.216218 0.105047 1.052649 -0.062500 1 0 0 0 0 0 2 234149
-0.002216 -0.000105 0.118947 0.216218 0.105048 1.052648 -0.062500 1 0 0 0 0 0 2 235147
-0.002216 -0.000105 0.118947 0.216217 0.105048 1.052668 -0.062500 1 0 0 0 0 0 2 236147
-0.002216 -0.000105 0.118947 0.216217 0.105048 1.052650 -0.062500 1 0 0 0 0 0 2 237157
-0.002216 -0.000105 0.118947 0.216217 0.105048 1.052648 -0.062500 1 0 0 0 0 0 2 238124
-0.002216 -0.000105 0.118947 0.216229 0.105045 1.052661 -0.062500 1 0 0 0 0 0 2 239155
-0.002216 -0.000105 0.118947 0.216219 0.105048 1.052649 -0.062500 1 0 0 0 0 0 2 240151
-0.002216 -0.000105 0.118947 0.216206 0.105051 1.052654 -0.062500 1 0 0 0 0 0 2 241120
-0.002216 -0.000105 0.118947 0.216228 0.105046 1.052662 -0.062500 1 0 0 0 0 0 2 242150
-0.002216 -0.000105 0.118947 0.216219 0.105048 1.052650 -0.062500 1 0 0 0 0 0 2 243152
-0.002216 -0.000105 0.118947 0.216218 0.105048 1.052648 -0.062500 1 0 0 0 0 0 2 244141
-0.002216 -0.000105 0.118947 0.216209 0.105040 1.052661 -0.062500 1 0 0 0 0 0 2 245152
-0.002216 -0.000105 0.118947 0.216224 0.105056 1.052656 -0.062500 1 0 0 0 0 0 2 246148
-0.002216 -0.000105 0.118947 0.216218 0.105049 1.052649 -0.062500 1 0 0 0 0 0 2 247150
-0.002216 -0.000105 0.118947 0.216221 0.105037 1.052655 -0.062500 1 0 0 0 0 0 2 248121
-0.002216 -0.000105 0.118947 0.216226 0.105056 1.052655 -0.062500 1 0 0 0 0 0 2 249148
-0.002216 -0.000105 0.118947 0.216207 0.105052 1.052655 -0.062500 1 0 0 0 0 0 2 250150
-0.002216 -0.000105 0.118947 0.216220 0.105037 1.052655 -0.062500 1 0 0 0 0 0 2 251151
-0.002216 -0.000105 0.118947 0.216218 0.105047 1.052649 -0.062500 1 0 0 0 0 0 2 252149
-0.002216 -0.000105 0.118947 0.216226 0.105057 1.052655 -0.062500 1 0 0 0 0 0 2 253140
-0.002216 -0.000105 0.118947 0.216210 0.105041 1.052662 -0.062500 1 0 0 0 0 0 2 254154
-0.002216 -0.000105 0.118947 0.216216 0.105047 1.052649 -0.062500 1 0 0 0 0 0 2 255153
-0.002216 -0.000105 0.118947 0.216225 0.105057 1.052655 -0.062500 1 0 0 0 0 0 2 256147
-0.002216 -0.000105 0.118947 0.216222 0.105038 1.052655 -0.062500 1 0 0 0 0 0 2 257150
-0.002216 -0.000105 0.118947 0.216218 0.105047 1.052649 -0.062500 1 0 0 0 0 0 2 258149
-0.002216 -0.000105 0.118947 0.216214 0.105060 1.052661 -0.062500 1 0 0 0 0 0 2 259150
-0.002216 -0.000105 0.118947 0.216220 0.105038 1.052656 -0.062500 1 0 0 0 0 0 2 260149
-0.002216 -0.000105 0.118947 0.216218 0.105047 1.052649 -0.062500 1 0 0 0 0 0 2 261149
-0.002216 -0.000105 0.118947 0.216217 0.105048 1.052648 -0.062500 1 0 0 0 0 0 2 262147
-0.002204 -0.000092 0.118958 0.039815 -0.084031 0.901396 -0.062500 1 0 0 0 0 0 2 263230
-0.002197 -0.000085 0.118962 0.097718 -0.020712 0.975602 -0.062500 1 0 0 0 0 0 2 264221
-0.002194 -0.000081 0.118963 0.142057 0.026837 1.013840 -0.062500 1 0 0 0 0 0 2 265226
-0.002192 -0.000080 0.118964 0.166045 0.052227 1.028318 -0.062500 1 0 0 0 0 0 2 266220
-0.002192 -0.000079 0.118964 0.178297 0.065091 1.033440 -0.062500 1 0 0 0 0 0 2 267227
-0.002191 -0.000078 0.118964 0.184491 0.071555 1.035213 -0.062500 1 0 0 0 0 0 2 268193
-0.002191 -0.000078 0.118964 0.187597 0.074765 1.035829 -0.062500 1 0 0 0 0 0 2 269238
-0.002191 -0.000078 0.118964 0.189162 0.076391 1.036039 -0.062500 1 0 0 0 0 0 2 270235
-0.002191 -0.000078 0.118964 0.189951 0.077190 1.036117 -0.062500 1 0 0 0 0 0 2 271231
-0.002191 -0.000078 0.118964 0.190335 0.077606 1.036147 -0.062500 1 0 0 0 0 0 2 272228
-0.002191 -0.000078 0.118964 0.190540 0.077808 1.036148 -0.062500 1 0 0 0 0 0 2 273199
-0.002191 -0.000078 0.118964 0.190634 0.077905 1.036157 -0.062500 1 0 0 0 0 0 2 274225
-0.002191 -0.000078 0.118964 0.190680 0.077954 1.036152 -0.062500 1 0 0 0 0 0 2 275194
-0.002191 -0.000078 0.118964 0.190707 0.077982 1.036152 -0.062500 1 0 0 0 0 0 2 276194
-0.002191 -0.000078 0.118964 0.190717 0.077992 1.036159 -0.062500 1 0 0 0 0 0 2 277183
-0.002191 -0.000078 0.118964 0.190729 0.077990 1.036154 -0.062500 1 0 0 0 0 0 2 278218
-0.002191 -0.000078 0.118964 0.190727 0.078000 1.036146 -0.062500 1 0 0 0 0 0 2 279215
-0.002191 -0.000078 0.118964 0.190722 0.078013 1.036158 -0.062500 1 0 0 0 0 0 2 280200
-0.002191 -0.000078 0.118964 0.190737 0.078000 1.036160 -0.062500 1 0 0 0 0 0 2 281215
-0.002191 -0.000078 0.118964 0.190727 0.078001 1.036147 -0.062500 1 0 0 0 0 0 2 282199
-0.002191 -0.000078 0.118964 0.190734 0.078010 1.036152 -0.062500 1 0 0 0 0 0 2 283215
-0.002191 -0.000078 0.118964 0.190727 0.078002 1.036166 -0.062500 1 0 0 0 0 0 2 284224
-0.002191 -0.000078 0.118964 0.190726 0.078002 1.036148 -0.062500 1 0 0 0 0 0 2 285220
-0.002191 -0.000078 0.118964 0.190734 0.078010 1.036152 -0.062500 1 0 0 0 0 0 2 286218
-0.002191 -0.000078 0.118964 0.190738 0.078000 1.036159 -0.062500 1 0 0 0 0 0 2 287201
-0.002191 -0.000078 0.118964 0.190736 0.078010 1.036154 -0.062500 1 0 0 0 0 0 2 288215
-0.002191 -0.000078 0.118964 0.190715 0.078005 1.036152 -0.062500 1 0 0 0 0 0 2 289198
-0.002191 -0.000078 0.118964 0.190736 0.077999 1.036160 -0.062500 1 0 0 0 0 0 2 290211
-0.002191 -0.000078 0.118964 0.190735 0.078010 1.036154 -0.062500 1 0 0 0 0 0 2 291132
-0.002191 -0.000078 0.118964 0.190736 0.078011 1.036153 -0.062500 1 0 0 0 0 0 2 292140
-0.002191 -0.000078 0.118964 0.190719 0.077994 1.036159 -0.062500 1 0 0 0 0 0 2 293131
-0.002191 -0.000078 0.118964 0.190733 0.078009 1.036154 -0.062500 1 0 0 0 0 0 2 294140
-0.002191 -0.000078 0.118964 0.190735 0.078011 1.036153 -0.062500 1 0 0 0 0 0 2 295136
-0.002191 -0.000078 0.118964 0.190731 0.077991 1.036153 -0.062500 1 0 0 0 0 0 2 296140
-0.002191 -0.000078 0.118964 0.190735 0.078009 1.036153 -0.062500 1 0 0 0 0 0 2 297131
-0.002191 -0.000078 0.118964 0.190723 0.078014 1.036159 -0.062500 1 0 0 0 0 0 2 298141
-0.002191 -0.000078 0.118964 0.190737 0.078000 1.036161 -0.062500 1 0 0 0 0 0 2 299131
-0.002191 -0.000078 0.118964 0.190727 0.078001 1.036147 -0.062500 1 0 0 0 0 0 2 300141
-0.002191 -0.000078 0.118964 0.190734 0.078010 1.036152 -0.062500 1 0 0 0 0 0 2 301137
-0.002191 -0.000078 0.118964 0.190727 0.078003 1.036166 -0.062500 1 0 0 0 0 0 2 302132
-0.002191 -0.000078 0.118964 0.190726 0.078002 1.036148 -0.062500 1 0 0 0 0 0 2 303127
-0.002191 -0.000078 0.118964 0.190734 0.078010 1.036152 -0.062500 1 0 0 0 0 0 2 304141
-0.002191 -0.000078 0.118964 0.190738 0.078000 1.036160 -0.062500 1 0 0 0 0 0 2 305138
-0.002191 -0.000078 0.118964 0.190736 0.078010 1.036154 -0.062500 1 0 0 0 0 0 2 306135
-0.002191 -0.000078 0.118964 0.190715 0.078005 1.036152 -0.062500 1 0 0 0 0 0 2 307134
-0.002191 -0.000078 0.118964 0.190736 0.077999 1.036160 -0.062500 1 0 0 0 0 0 2 308137
-0.002191 -0.000078 0.118964 0.190735 0.078010 1.036154 -0.062500 1 0 0 0 0 0 2 309137
-0.002191 -0.000078 0.118964 0.190727 0.078003 1.036146 -0.062500 1 0 0 0 0 0 2 310147
-0.002191 -0.000078 0.118964 0.190726 0.078002 1.036165 -0.062500 1 0 0 0 0 0 2 311144
-0.002191 -0.000078 0.118964 0.190734 0.078010 1.036154 -0.062500 1 0 0 0 0 0 2 312130
-0.002191 -0.000078 0.118964 0.190735 0.078011 1.036153 -0.062500 1 0 0 0 0 0 2 313152
-0.002191 -0.000078 0.118964 0.190731 0.077991 1.036153 -0.062500 1 0 0 0 0 0 2 314151
-0.002191 -0.000078 0.118964 0.190735 0.078009 1.036153 -0.062500 1 0 0 0 0 0 2 315149
-0.002191 -0.000078 0.118964 0.190723 0.078014 1.036159 -0.062500 1 0 0 0 0 0 2 316146
-0.002191 -0.000078 0.118964 0.190729 0.077991 1.036154 -0.062500 1 0 0 0 0 0 2 317143
-0.002191 -0.000078 0.118964 0.190734 0.078009 1.036153 -0.062500 1 0 0 0 0 0 2 318119
-0.002191 -0.000078 0.118964 0.190735 0.078011 1.036153 -0.062500 1 0 0 0 0 0 2 319149
-0.002191 -0.000078 0.118964 0.190727 0.078003 1.036166 -0.062500 1 0 0 0 0 0 2 320147
-0.002191 -0.000078 0.118964 0.190726 0.078002 1.036148 -0.062500 1 0 0 0 0 0 2 321147
-0.002191 -0.000078 0.118964 0.190734 0.078010 1.036152 -0.062500 1 0 0 0 0 0 2 322149
-0.002191 -0.000078 0.118964 0.190738 0.078000 1.036160 -0.062500 1 0 0 0 0 0 2 323146
-0.002191 -0.000078 0.118964 0.190728 0.078001 1.036147 -0.062500 1 0 0 0 0 0 2 324143
-0.002196 -0.000060 0.118953 0.263863 -0.173535 1.183950 -0.062500 1 0 0 0 0 0 2 325143
-0.002199 -0.000051 0.118950 0.240543 -0.088950 1.111531 -0.062500 1 0 0 0 0 0 2 326148
-0.002200 -0.000047 0.118948 0.222177 -0.025714 1.074140 -0.062500 1 0 0 0 0 0 2 327141
-0.002201 -0.000044 0.118948 0.212067 0.007972 1.059975 -0.062500 1 0 0 0 0 0 2 328146
-0.002201 -0.000043 0.118948 0.206838 0.025023 1.054959 -0.062500 1 0 0 0 0 0 2 329148
-0.002201 -0.000043 0.118948 0.204161 0.033567 1.053207 -0.062500 1 0 0 0 0 0 2 330146
-0.002201 -0.000042 0.118948 0.202811 0.037818 1.052608 -0.062500 1 0 0 0 0 0 2 331118
-0.002201 -0.000042 0.118948 0.202132 0.039963 1.052404 -0.062500 1 0 0 0 0 0 2 332150
-0.002201 -0.000042 0.118948 0.201782 0.041034 1.052320 -0.062500 1 0 0 0 0 0 2 333146
-0.002201 -0.000042 0.118948 0.201627 0.041570 1.052303 -0.062500 1 0 0 0 0 0 2 334146
-0.002201 -0.000042 0.118948 0.201538 0.041831 1.052292 -0.062500 1 0 0 0 0 0 2 335150
-0.002201 -0.000042 0.118948 0.201486 0.041962 1.052290 -0.062500 1 0 0 0 0 0 2 336146
-0.002201 -0.000042 0.118948 0.201474 0.042035 1.052283 -0.062500 1 0 0 0 0 0 2 337144
-0.002220 -0.000038 0.118958 0.463369 -0.019590 0.913615 -0.062500 1 0 0 0 0 0 2 338149
-0.002217 -0.000022 0.118972 0.197834 -0.188176 0.830550 -0.062500 1 0 0 0 0 0 2 339149
-0.002215 -0.000014 0.118977 0.189873 -0.109265 0.939723 -0.062500 1 0 0 0 0 0 2 340147
-0.002214 -0.000010 0.118978 0.199407 -0.053384 0.991196 -0.062500 1 0 0 0 0 0 2 341146
-0.002214 -0.000008 0.118979 0.205865 -0.023770 1.010340 -0.062500 1 0 0 0 0 0 2 342146
-0.002213 -0.000007 0.118979 0.209396 -0.008812 1.017087 -0.062500 1 0 0 0 0 0 2 343148
-0.002213 -0.000007 0.118979 0.211219 -0.001303 1.019442 -0.062500 1 0 0 0 0 0 2 344147
-0.002213 -0.000006 0.118979 0.212154 0.002468 1.020249 -0.062500 1 0 0 0 0 0 2 345146
-0.002213 -0.000006 0.118979 0.212632 0.004338 1.020533 -0.062500 1 0 0 0 0 0 2 346140
-0.002213 -0.000006 0.118979 0.212877 0.005276 1.020629 -0.062500 1 0 0 0 0 0 2 347218
-0.002213 -0.000006 0.118979 0.213001 0.005745 1.020653 -0.062500 1 0 0 0 0 0 2 348222
-0.002213 -0.000006 0.118979 0.213051 0.005982 1.020669 -0.062500 1 0 0 0 0 0 2 349219
-0.002213 -0.000006 0.118979 0.213085 0.006104 1.020678 -0.062500 1 0 0 0 0 0 2 350226
-0.002201 0.000007 0.118990 0.036550 -0.183153 0.869654 -0.062500 1 0 0 0 0 0 2 351216
-0.002194 0.000014 0.118994 0.094502 -0.119675 0.943740 -0.062500 1 0 0 0 0 0 2 352183
-0.002191 0.000017 0.118995 0.138898 -0.072053 0.981930 -0.062500 1 0 0 0 0 0 2 353233
-0.002189 0.000019 0.118996 0.162900 -0.046644 0.996368 -0.062500 1 0 0 0 0 0 2 354234
-0.002188 0.000020 0.118996 0.175169 -0.033763 1.001478 -0.062500 1 0 0 0 0 0 2 355226
-0.002188 0.000020 0.118996 0.181372 -0.027305 1.003268 -0.062500 1 0 0 0 0 0 2 356199
-0.002188 0.000021 0.118996 0.184478 -0.024083 1.003876 -0.062500 1 0 0 0 0 0 2 357200
-0.002188 0.000021 0.118996 0.186035 -0.022463 1.004097 -0.062500 1 0 0 0 0 0 2 358213
-0.002188 0.000021 0.118996 0.186820 -0.021653 1.004168 -0.062500 1 0 0 0 0 0 2 359191
-0.002188 0.000021 0.118996 0.187208 -0.021247 1.004183 -0.062500 1 0 0 0 0 0 2 360212
-0.002193 0.000039 0.118985 0.260521 -0.272404 1.152307 -0.062500 1 0 0 0 0 0 2 361213
-0.002214 0.000052 0.118991 0.499320 -0.249573 0.941104 -0.062500 1 0 0 0 0 0 2 362216
-0.002225 0.000059 0.118994 0.391914 -0.165655 0.971674 -0.062500 1 0 0 0 0 0 2 363224
-0.002218 0.000076 0.119005 0.139325 -0.305897 0.841646 -0.062500 1 0 0 0 0 0 2 364212
-0.002214 0.000084 0.119009 0.157223 -0.216996 0.923872 -0.062500 1 0 0 0 0 0 2 365196
-0.002212 0.000088 0.119010 0.181425 -0.156612 0.964966 -0.062500 1 0 0 0 0 0 2 366211
-0.002211 0.000091 0.119011 0.195325 -0.124810 0.980426 -0.062500 1 0 0 0 0 0 2 367197
-0.002210 0.000092 0.119011 0.202575 -0.108738 0.985887 -0.062500 1 0 0 0 0 0 2 368208
-0.002210 0.000092 0.119011 0.206264 -0.100690 0.987790 -0.062500 1 0 0 0 0 0 2 369218
-0.002210 0.000092 0.119011 0.208110 -0.096667 0.988445 -0.062500 1 0 0 0 0 0 2 370196
-0.002210 0.000093 0.119011 0.209047 -0.094659 0.988673 -0.062500 1 0 0 0 0 0 2 371210
-0.002210 0.000093 0.119011 0.209518 -0.093655 0.988749 -0.062500 1 0 0 0 0 0 2 372195
-0.002210 0.000093 0.119011 0.209742 -0.093151 0.988780 -0.062500 1 0 0 0 0 0 2 373209
-0.002210 0.000093 0.119011 0.209868 -0.092897 0.988792 -0.062500 1 0 0 0 0 0 2 374195
-0.002210 0.000093 0.119011 0.209931 -0.092780 0.988788 -0.062500 1 0 0 0 0 0 2 375139
-0.002210 0.000093 0.119011 0.209957 -0.092705 0.988795 -0.062500 1 0 0 0 0 0 2 376128
-0.002210 0.000093 0.119011 0.209975 -0.092683 0.988789 -0.062500 1 0 0 0 0 0 2 377137
-0.002197 0.000106 0.119022 0.033269 -0.282230 0.838018 -0.062500 1 0 0 0 0 0 2 378127
-0.002191 0.000113 0.119026 0.091275 -0.218621 0.911980 -0.062500 1 0 0 0 0 0 2 379131
-0.002188 0.000116 0.119027 0.135700 -0.170942 0.950094 -0.062500 1 0 0 0 0 0 2 380138
-0.002186 0.000118 0.119027 0.159724 -0.145517 0.964522 -0.062500 1 0 0 0 0 0 2 381128
-0.002185 0.000119 0.119028 0.172010 -0.132647 0.969630 -0.062500 1 0 0 0 0 0 2 382137
-0.002185 0.000119 0.119028 0.178211 -0.126196 0.971406 -0.062500 1 0 0 0 0 0 2 383129
-0.002190 0.000137 0.119017 0.254403 -0.374133 1.120431 -0.062500 1 0 0 0 0 0 2 384137
-0.002192 0.000147 0.119013 0.232667 -0.288143 1.047946 -0.062500 1 0 0 0 0 0 2 385140
-0.002194 0.000151 0.119012 0.215107 -0.224211 1.010462 -0.062500 1 0 0 0 0 0 2 386128
-0.002194 0.000153 0.119012 0.205378 -0.190145 0.996262 -0.062500 1 0 0 0 0 0 2 387912
-0.002195 0.000154 0.119012 0.200345 -0.172904 0.991230 -0.062500 1 0 0 0 0 0 2 389142
-0.002195 0.000155 0.119011 0.197790 -0.164256 0.989475 -0.062500 1 0 0 0 0 0 2 390287
-0.002195 0.000155 0.119011 0.196484 -0.159934 0.988867 -0.062500 1 0 0 0 0 0 2 391154
-0.002195 0.000155 0.119011 0.195828 -0.157779 0.988657 -0.062500 1 0 0 0 0 0 2 392146
-0.002195 0.000156 0.119011 0.195495 -0.156691 0.988584 -0.062500 1 0 0 0 0 0 2 393144
-0.002195 0.000156 0.119011 0.195326 -0.156140 0.988566 -0.062500 1 0 0 0 0 0 2 394130
-0.002195 0.000156 0.119011 0.195246 -0.155881 0.988549 -0.062500 1 0 0 0 0 0 2 395143
-0.002195 0.000156 0.119011 0.195215 -0.155744 0.988546 -0.062500 1 0 0 0 0 0 2 396144
-0.002195 0.000156 0.119011 0.195185 -0.155677 0.988558 -0.062500 1 0 0 0 0 0 2 397146
-0.002195 0.000156 0.119011 0.195184 -0.155641 0.988553 -0.062500 1 0 0 0 0 0 2 398144
-0.002183 0.000169 0.119022 0.018383 -0.345328 0.837961 -0.062500 1 0 0 0 0 0 2 399141
-0.002176 0.000176 0.119026 0.076416 -0.281634 0.911826 -0.062500 1 0 0 0 0 0 2 400114
-0.002173 0.000179 0.119027 0.120854 -0.233926 0.949901 -0.062500 1 0 0 0 0 0 2 401146
-0.002171 0.000181 0.119028 0.144891 -0.208499 0.964311 -0.062500 1 0 0 0 0 0 2 402150
-0.002170 0.000182 0.119028 0.157179 -0.195614 0.969399 -0.062500 1 0 0 0 0 0 2 403120
-0.002175 0.000200 0.119017 0.236436 -0.440166 1.119790 -0.062500 1 0 0 0 0 0 2 404148
-0.002178 0.000209 0.119014 0.216262 -0.352670 1.047598 -0.062500 1 0 0 0 0 0 2 405140
-0.002179 0.000214 0.119012 0.199469 -0.287969 1.010214 -0.062500 1 0 0 0 0 0 2 406136
-0.002180 0.000216 0.119012 0.190149 -0.253509 0.996050 -0.062500 1 0 0 0 0 0 2 407148
-0.002180 0.000217 0.119012 0.185322 -0.236063 0.991020 -0.062500 1 0 0 0 0 0 2 408145
-0.002180 0.000218 0.119012 0.182841 -0.227325 0.989267 -0.062500 1 0 0 0 0 0 2 409144
-0.002180 0.000218 0.119012 0.181595 -0.222940 0.988665 -0.062500 1 0 0 0 0 0 2 410143
-0.002180 0.000218 0.119012 0.180968 -0.220755 0.988455 -0.062500 1 0 0 0 0 0 2 411162
-0.002168 0.000232 0.119022 0.003785 -0.409495 0.837975 -0.062500 1 0 0 0 0 0 2 412152
-0.002161 0.000239 0.119026 0.061697 -0.345190 0.911733 -0.062500 1 0 0 0 0 0 2 413154
-0.002158 0.000242 0.119027 0.106076 -0.297178 0.949753 -0.062500 1 0 0 0 0 0 2 414151
-0.002156 0.000244 0.119028 0.130081 -0.271596 0.964141 -0.062500 1 0 0 0 0 0 2 415153
-0.002156 0.000245 0.119028 0.142346 -0.258649 0.969236 -0.062500 1 0 0 0 0 0 2 416134
-0.002174 0.000250 0.119038 0.410645 -0.314113 0.832399 -0.062500 1 0 0 0 0 0 2 417162
-0.002183 0.000252 0.119041 0.324655 -0.290016 0.901009 -0.062500 1 0 0 0 0 0 2 418155
-0.002188 0.000253 0.119043 0.260304 -0.272813 0.936261 -0.062500 1 0 0 0 0 0 2 419156
-0.002190 0.000254 0.119043 0.226218 -0.263712 0.949592 -0.062500 1 0 0 0 0 0 2 420158
-0.002191 0.000254 0.119043 0.209052 -0.259106 0.954310 -0.062500 1 0 0 0 0 0 2 421154
-0.002179 0.000268 0.119054 0.023564 -0.446759 0.805614 -0.062500 1 0 0 0 0 0 2 422154
-0.002173 0.000275 0.119058 0.077389 -0.381787 0.879908 -0.062500 1 0 0 0 0 0 2 423154
-0.002175 0.000296 0.119048 0.192759 -0.584274 1.067030 -0.062500 1 0 0 0 0 0 2 424154
-0.002176 0.000307 0.119045 0.192468 -0.474373 1.008553 -0.062500 1 0 0 0 0 0 2 425151
-0.002176 0.000312 0.119044 0.185885 -0.398296 0.975987 -0.062500 1 0 0 0 0 0 2 426134
-0.002177 0.000315 0.119044 0.181737 -0.358145 0.963493 -0.062500 1 0 0 0 0 0 2 427135
-0.002177 0.000316 0.119043 0.179497 -0.337833 0.959052 -0.062500 1 0 0 0 0 0 2 428153
-0.002164 0.000330 0.119054 0.001308 -0.517742 0.807345 -0.062500 1 0 0 0 0 0 2 429153
-0.002158 0.000338 0.119058 0.058834 -0.448758 0.880448 -0.062500 1 0 0 0 0 0 2 430155
-0.002155 0.000341 0.119059 0.103033 -0.398406 0.918235 -0.062500 1 0 0 0 0 0 2 431157
-0.002153 0.000343 0.119059 0.126937 -0.371672 0.932533 -0.062500 1 0 0 0 0 0 2 432155
-0.002152 0.000344 0.119060 0.139173 -0.358158 0.937602 -0.062500 1 0 0 0 0 0 2 433154
-0.002152 0.000344 0.119060 0.145324 -0.351376 0.939359 -0.062500 1 0 0 0 0 0 2 434153
-0.002152 0.000344 0.119060 0.148433 -0.347993 0.939977 -0.062500 1 0 0 0 0 0 2 435153
-0.002152 0.000345 0.119060 0.150001 -0.346311 0.940186 -0.062500 1 0 0 0 0 0 2 436152
-0.002152 0.000345 0.119060 0.150767 -0.345460 0.940258 -0.062500 1 0 0 0 0 0 2 437152
-0.002152 0.000345 0.119060 0.151162 -0.345043 0.940279 -0.062500 1 0 0 0 0 0 2 438153
-0.002170 0.000349 0.119070 0.413579 -0.406876 0.801767 -0.062500 1 0 0 0 0 0 2 439136
-0.002180 0.000351 0.119073 0.324544 -0.385832 0.869716 -0.062500 1 0 0 0 0 0 2 440154
-0.002172 0.000366 0.119085 0.081531 -0.560359 0.754658 -0.062500 1 0 0 0 0 0 2 441151
-0.002167 0.000373 0.119089 0.104827 -0.488084 0.841500 -0.062500 1 0 0 0 0 0 2 442156
-0.002165 0.000377 0.119090 0.131798 -0.436056 0.884152 -0.062500 1 0 0 0 0 0 2 443211
-0.002164 0.000379 0.119091 0.147128 -0.408485 0.900147 -0.062500 1 0 0 0 0 0 2 444213
-0.002164 0.000380 0.119091 0.155069 -0.394549 0.905806 -0.062500 1 0 0 0 0 0 2 445209
-0.002163 0.000380 0.119091 0.159090 -0.387576 0.907763 -0.062500 1 0 0 0 0 0 2 446194
-0.002163 0.000380 0.119091 0.161138 -0.384085 0.908449 -0.062500 1 0 0 0 0 0 2 447129
-0.002163 0.000380 0.119091 0.162151 -0.382341 0.908681 -0.062500 1 0 0 0 0 0 2 448136
-0.002168 0.000398 0.119081 0.235663 -0.632089 1.057983 -0.062500 1 0 0 0 0 0 2 449127
-0.002171 0.000407 0.119077 0.212646 -0.547628 0.984935 -0.062500 1 0 0 0 0 0 2 450136
-0.002172 0.000412 0.119076 0.194451 -0.484407 0.947170 -0.062500 1 0 0 0 0 0 2 451127
-0.002173 0.000414 0.119075 0.184416 -0.450679 0.932883 -0.062500 1 0 0 0 0 0 2 452135
-0.002174 0.000415 0.119075 0.179230 -0.433580 0.927804 -0.062500 1 0 0 0 0 0 2 453126
-0.002174 0.000416 0.119075 0.176581 -0.425008 0.926038 -0.062500 1 0 0 0 0 0 2 454127
-0.002174 0.000416 0.119075 0.175233 -0.420717 0.925422 -0.062500 1 0 0 0 0 0 2 455135
-0.002174 0.000416 0.119075 0.174559 -0.418581 0.925212 -0.062500 1 0 0 0 0 0 2 456126
-0.002174 0.000416 0.119075 0.174229 -0.417507 0.925142 -0.062500 1 0 0 0 0 0 2 457135
-0.002174 0.000416 0.119075 0.174053 -0.416966 0.925116 -0.062500 1 0 0 0 0 0 2 458126
-0.002174 0.000416 0.119075 0.173970 -0.416696 0.925111 -0.062500 1 0 0 0 0 0 2 459135
-0.002174 0.000416 0.119075 0.173927 -0.416555 0.925096 -0.062500 1 0 0 0 0 0 2 460126
-0.002174 0.000416 0.119075 0.173907 -0.416490 0.925100 -0.062500 1 0 0 0 0 0 2 461135
-0.002174 0.000416 0.119075 0.173891 -0.416472 0.925100 -0.062500 1 0 0 0 0 0 2 462125
-0.002174 0.000416 0.119075 0.173895 -0.416453 0.925100 -0.062500 1 0 0 0 0 0 2 463438
-0.002174 0.000416 0.119075 0.173888 -0.416428 0.925106 -0.062500 1 0 0 0 0 0 2 464142
-0.002174 0.000416 0.119075 0.173880 -0.416435 0.925100 -0.062500 1 0 0 0 0 0 2 465148
-0.002174 0.000416 0.119075 0.173887 -0.416427 0.925106 -0.062500 1 0 0 0 0 0 2 466142
-0.002174 0.000416 0.119075 0.173879 -0.416435 0.925100 -0.062500 1 0 0 0 0 0 2 467137
-0.002174 0.000416 0.119075 0.173887 -0.416427 0.925107 -0.062500 1 0 0 0 0 0 2 468134
-0.002174 0.000416 0.119075 0.173876 -0.416423 0.925094 -0.062500 1 0 0 0 0 0 2 469128
-0.002174 0.000416 0.119075 0.173886 -0.416426 0.925106 -0.062500 1 0 0 0 0 0 2 470138
-0.002174 0.000416 0.119075 0.173891 -0.416438 0.925094 -0.062500 1 0 0 0 0 0 2 471127
-0.002174 0.000416 0.119075 0.173888 -0.416428 0.925106 -0.062500 1 0 0 0 0 0 2 472131
-0.002174 0.000416 0.119075 0.173880 -0.416435 0.925100 -0.062500 1 0 0 0 0 0 2 473147
-0.002174 0.000416 0.119075 0.173887 -0.416428 0.925106 -0.062500 1 0 0 0 0 0 2 474142
-0.002174 0.000416 0.119075 0.173876 -0.416424 0.925093 -0.062500 1 0 0 0 0 0 2 475146
-0.002193 0.000421 0.119085 0.436245 -0.478571 0.786718 -0.062500 1 0 0 0 0 0 2 476142
-0.002202 0.000423 0.119088 0.347031 -0.457559 0.854584 -0.062500 1 0 0 0 0 0 2 477143
-0.002207 0.000424 0.119089 0.281055 -0.441922 0.889578 -0.062500 1 0 0 0 0 0 2 478142
-0.002209 0.000425 0.119090 0.246157 -0.433636 0.902826 -0.062500 1 0 0 0 0 0 2 479146
-0.002210 0.000425 0.119090 0.228604 -0.429449 0.907498 -0.062500 1 0 0 0 0 0 2 480140
-0.002211 0.000425 0.119090 0.219833 -0.427364 0.909147 -0.062500 1 0 0 0 0 0 2 481142
-0.002211 0.000425 0.119090 0.215476 -0.426308 0.909698 -0.062500 1 0 0 0 0 0 2 482138
-0.002211 0.000425 0.119090 0.213285 -0.425795 0.909897 -0.062500 1 0 0 0 0 0 2 483145
-0.002211 0.000425 0.119090 0.212198 -0.425538 0.909972 -0.062500 1 0 0 0 0 0 2 484143
-0.002211 0.000425 0.119090 0.211653 -0.425398 0.909990 -0.062500 1 0 0 0 0 0 2 485112
-0.002211 0.000425 0.119090 0.211387 -0.425334 0.909998 -0.062500 1 0 0 0 0 0 2 486142
-0.002211 0.000425 0.119090 0.211256 -0.425302 0.910001 -0.062500 1 0 0 0 0 0 2 487173
-0.002211 0.000425 0.119090 0.211182 -0.425295 0.910007 -0.062500 1 0 0 0 0 0 2 488144
-0.002211 0.000425 0.119090 0.211151 -0.425279 0.909993 -0.062500 1 0 0 0 0 0 2 489141
-0.002230 0.000430 0.119100 0.473619 -0.487448 0.771752 -0.062500 1 0 0 0 0 0 2 490142
-0.002239 0.000432 0.119103 0.384355 -0.466414 0.839558 -0.062500 1 0 0 0 0 0 2 491143
-0.002244 0.000433 0.119104 0.318325 -0.450774 0.874514 -0.062500 1 0 0 0 0 0 2 492141
-0.002246 0.000434 0.119105 0.283422 -0.442487 0.887737 -0.062500 1 0 0 0 0 0 2 493140
-0.002247 0.000434 0.119105 0.265850 -0.438295 0.892424 -0.062500 1 0 0 0 0 0 2 494145
-0.002248 0.000434 0.119105 0.257075 -0.436210 0.894051 -0.062500 1 0 0 0 0 0 2 495148
-0.002248 0.000434 0.119105 0.252719 -0.435164 0.894625 -0.062500 1 0 0 0 0 0 2 496145
-0.002248 0.000434 0.119105 0.250537 -0.434645 0.894813 -0.062500 1 0 0 0 0 0 2 497141
-0.002248 0.000434 0.119105 0.249451 -0.434387 0.894885 -0.062500 1 0 0 0 0 0 2 498142
-0.002248 0.000434 0.119105 0.248906 -0.434247 0.894903 -0.062500 1 0 0 0 0 0 2 499142
-0.002248 0.000434 0.119105 0.248628 -0.434180 0.894917 -0.062500 1 0 0 0 0 0 2 500139
-0.002254 0.000452 0.119126 0.334030 -0.686694 0.606780 -0.062500 1 0 0 0 0 0 2 501141
-0.002257 0.000461 0.119133 0.302743 -0.601588 0.748019 -0.062500 1 0 0 0 0 0 2 502140
-0.002259 0.000466 0.119135 0.281180 -0.538077 0.820891 -0.062500 1 0 0 0 0 0 2 503142
-0.002259 0.000468 0.119136 0.270301 -0.504271 0.848485 -0.062500 1 0 0 0 0 0 2 504131
-0.002260 0.000469 0.119136 0.265043 -0.487207 0.858269 -0.062500 1 0 0 0 0 0 2 505139
-0.002260 0.000470 0.119136 0.262494 -0.478662 0.861662 -0.062500 1 0 0 0 0 0 2 506140
-0.002260 0.000470 0.119137 0.261253 -0.474388 0.862845 -0.062500 1 0 0 0 0 0 2 507143
-0.002260 0.000470 0.119137 0.260636 -0.472256 0.863253 -0.062500 1 0 0 0 0 0 2 508143
-0.002260 0.000470 0.119137 0.260331 -0.471196 0.863385 -0.062500 1 0 0 0 0 0 2 509141
-0.002260 0.000470 0.119137 0.260176 -0.470662 0.863442 -0.062500 1 0 0 0 0 0 2 510139
-0.002260 0.000470 0.119137 0.260113 -0.470386 0.863464 -0.062500 1 0 0 0 0 0 2 511143
-0.002260 0.000470 0.119137 0.260067 -0.470265 0.863470 -0.062500 1 0 0 0 0 0 2 512141
-0.002279 0.000475 0.119146 0.522805 -0.532457 0.725421 -0.062500 1 0 0 0 0 0 2 513142
-0.002288 0.000477 0.119150 0.433409 -0.511339 0.793103 -0.062500 1 0 0 0 0 0 2 514141
-0.002293 0.000478 0.119151 0.367319 -0.495664 0.828026 -0.062500 1 0 0 0 0 0 2 515141
-0.002295 0.000478 0.119151 0.332380 -0.487357 0.841235 -0.062500 1 0 0 0 0 0 2 516140
-0.002296 0.000479 0.119152 0.314805 -0.483164 0.845902 -0.062500 1 0 0 0 0 0 2 517126
-0.002297 0.000479 0.119152 0.306031 -0.481068 0.847547 -0.062500 1 0 0 0 0 0 2 518134
-0.002297 0.000479 0.119152 0.301661 -0.480018 0.848106 -0.062500 1 0 0 0 0 0 2 519124
-0.002297 0.000479 0.119152 0.299487 -0.479501 0.848305 -0.062500 1 0 0 0 0 0 2 520133
-0.002297 0.000479 0.119152 0.298390 -0.479240 0.848364 -0.062500 1 0 0 0 0 0 2 521138
-0.002297 0.000479 0.119152 0.297858 -0.479113 0.848401 -0.062500 1 0 0 0 0 0 2 522125
-0.002297 0.000479 0.119152 0.297583 -0.479048 0.848396 -0.062500 1 0 0 0 0 0 2 523132
-0.002285 0.000493 0.119162 0.120332 -0.669471 0.698377 -0.062500 1 0 0 0 0 0 2 524124
-0.002278 0.000499 0.119166 0.178335 -0.605340 0.771926 -0.062500 1 0 0 0 0 0 2 525132
-0.002275 0.000503 0.119167 0.222838 -0.557438 0.809871 -0.062500 1 0 0 0 0 0 2 526126
-0.002273 0.000504 0.119168 0.246894 -0.531932 0.824227 -0.062500 1 0 0 0 0 0 2 527133
-0.002273 0.000505 0.119168 0.259226 -0.519038 0.829324 -0.062500 1 0 0 0 0 0 2 528124
-0.002272 0.000506 0.119168 0.265433 -0.512601 0.831090 -0.062500 1 0 0 0 0 0 2 529133
-0.002272 0.000506 0.119168 0.268572 -0.509380 0.831707 -0.062500 1 0 0 0 0 0 2 530124
-0.002272 0.000506 0.119168 0.270138 -0.507757 0.831922 -0.062500 1 0 0 0 0 0 2 531133
-0.002272 0.000506 0.119168 0.270907 -0.506951 0.831988 -0.062500 1 0 0 0 0 0 2 532123
-0.002272 0.000506 0.119168 0.271309 -0.506559 0.832021 -0.062500 1 0 0 0 0 0 2 533133
-0.002272 0.000506 0.119168 0.271522 -0.506340 0.832021 -0.062500 1 0 0 0 0 0 2 534127
-0.002277 0.000524 0.119157 0.344461 -0.756663 0.981741 -0.062500 1 0 0 0 0 0 2 535128
-0.002298 0.000537 0.119163 0.584235 -0.735053 0.770511 -0.062500 1 0 0 0 0 0 2 536129
-0.002309 0.000544 0.119166 0.476536 -0.650951 0.800280 -0.062500 1 0 0 0 0 0 2 537138
-0.002314 0.000547 0.119166 0.400338 -0.601645 0.820783 -0.062500 1 0 0 0 0 0 2 538119
-0.002317 0.000549 0.119167 0.360160 -0.576297 0.828886 -0.062500 1 0 0 0 0 0 2 539128
-0.002318 0.000550 0.119167 0.339911 -0.563564 0.831794 -0.062500 1 0 0 0 0 0 2 540127
-0.002319 0.000550 0.119167 0.329789 -0.557191 0.832800 -0.062500 1 0 0 0 0 0 2 541114
-0.002319 0.000551 0.119167 0.324731 -0.554004 0.833146 -0.062500 1 0 0 0 0 0 2 542144
-0.002320 0.000551 0.119167 0.322225 -0.552411 0.833271 -0.062500 1 0 0 0 0 0 2 543145
-0.002320 0.000551 0.119167 0.320956 -0.551620 0.833309 -0.062500 1 0 0 0 0 0 2 544141
-0.002320 0.000551 0.119167 0.320329 -0.551223 0.833326 -0.062500 1 0 0 0 0 0 2 545129
-0.002320 0.000551 0.119167 0.320013 -0.551029 0.833332 -0.062500 1 0 0 0 0 0 2 546141
-0.002320 0.000551 0.119167 0.319857 -0.550922 0.833334 -0.062500 1 0 0 0 0 0 2 547141
-0.002320 0.000551 0.119167 0.319770 -0.550876 0.833338 -0.062500 1 0 0 0 0 0 2 548142
-0.002320 0.000551 0.119167 0.319735 -0.550845 0.833338 -0.062500 1 0 0 0 0 0 2 549140
-0.002320 0.000551 0.119167 0.319718 -0.550829 0.833337 -0.062500 1 0 0 0 0 0 2 550140
-0.002320 0.000551 0.119167 0.319709 -0.550836 0.833330 -0.062500 1 0 0 0 0 0 2 551132
-0.002320 0.000551 0.119167 0.319701 -0.550814 0.833336 -0.062500 1 0 0 0 0 0 2 552144
-0.002320 0.000551 0.119167 0.319696 -0.550832 0.833337 -0.062500 1 0 0 0 0 0 2 553143
-0.002320 0.000551 0.119167 0.319692 -0.550823 0.833330 -0.062500 1 0 0 0 0 0 2 554145
-0.002320 0.000551 0.119167 0.319700 -0.550813 0.833336 -0.062500 1 0 0 0 0 0 2 555128
-0.002320 0.000551 0.119167 0.319696 -0.550832 0.833336 -0.062500 1 0 0 0 0 0 2 556140
-0.002320 0.000551 0.119167 0.319700 -0.550814 0.833337 -0.062500 1 0 0 0 0 0 2 557140
-0.002320 0.000551 0.119167 0.319693 -0.550820 0.833330 -0.062500 1 0 0 0 0 0 2 558139
-0.002320 0.000551 0.119167 0.319695 -0.550833 0.833336 -0.062500 1 0 0 0 0 0 2 559140
-0.002320 0.000551 0.119167 0.319700 -0.550814 0.833336 -0.062500 1 0 0 0 0 0 2 560139
-0.002320 0.000551 0.119167 0.319696 -0.550832 0.833336 -0.062500 1 0 0 0 0 0 2 561140
-0.002320 0.000551 0.119167 0.319692 -0.550823 0.833330 -0.062500 1 0 0 0 0 0 2 562138
-0.002320 0.000551 0.119167 0.319700 -0.550813 0.833336 -0.062500 1 0 0 0 0 0 2 563140
-0.002320 0.000551 0.119167 0.319696 -0.550832 0.833336 -0.062500 1 0 0 0 0 0 2 564139
-0.002320 0.000551 0.119167 0.319700 -0.550814 0.833336 -0.062500 1 0 0 0 0 0 2 565144
-0.002320 0.000551 0.119167 0.319693 -0.550821 0.833330 -0.062500 1 0 0 0 0 0 2 566139
-0.002320 0.000551 0.119167 0.319695 -0.550833 0.833336 -0.062500 1 0 0 0 0 0 2 567141
-0.002320 0.000551 0.119167 0.319700 -0.550814 0.833336 -0.062500 1 0 0 0 0 0 2 568137
-0.002320 0.000551 0.119167 0.319696 -0.550832 0.833336 -0.062500 1 0 0 0 0 0 2 569139
-0.002320 0.000551 0.119167 0.319692 -0.550823 0.833330 -0.062500 1 0 0 0 0 0 2 570138
-0.002320 0.000551 0.119167 0.319700 -0.550813 0.833336 -0.062500 1 0 0 0 0 0 2 571138
-0.002320 0.000551 0.119167 0.319696 -0.550832 0.833336 -0.062500 1 0 0 0 0 0 2 572138
-0.002320 0.000551 0.119167 0.319701 -0.550814 0.833336 -0.062500 1 0 0 0 0 0 2 573137
-0.002320 0.000551 0.119167 0.319693 -0.550821 0.833329 -0.062500 1 0 0 0 0 0 2 574136
-0.002320 0.000551 0.119167 0.319695 -0.550833 0.833335 -0.062500 1 0 0 0 0 0 2 575139
-0.002320 0.000551 0.119167 0.319701 -0.550814 0.833336 -0.062500 1 0 0 0 0 0 2 576126
-0.002338 0.000555 0.119177 0.582712 -0.613212 0.695568 -0.062500 1 0 0 0 0 0 2 577136
-0.002348 0.000557 0.119180 0.493210 -0.592039 0.763116 -0.062500 1 0 0 0 0 0 2 578135
-0.002352 0.000559 0.119181 0.427059 -0.576357 0.797936 -0.062500 1 0 0 0 0 0 2 579139
-0.002355 0.000559 0.119181 0.392088 -0.568039 0.811143 -0.062500 1 0 0 0 0 0 2 580140
-0.002356 0.000559 0.119182 0.374504 -0.563864 0.815808 -0.062500 1 0 0 0 0 0 2 581139
-0.002356 0.000560 0.119182 0.365733 -0.561761 0.817432 -0.062500 1 0 0 0 0 0 2 582140
-0.002357 0.000560 0.119182 0.361356 -0.560730 0.818005 -0.062500 1 0 0 0 0 0 2 583132
-0.002357 0.000560 0.119182 0.359188 -0.560206 0.818189 -0.062500 1 0 0 0 0 0 2 584136
-0.002357 0.000560 0.119182 0.358091 -0.559944 0.818266 -0.062500 1 0 0 0 0 0 2 585135
-0.002357 0.000560 0.119182 0.357548 -0.559815 0.818290 -0.062500 1 0 0 0 0 0 2 586136
-0.002344 0.000573 0.119192 0.180150 -0.750341 0.668337 -0.062500 1 0 0 0 0 0 2 587126
-0.002338 0.000580 0.119196 0.238060 -0.686118 0.741838 -0.062500 1 0 0 0 0 0 2 588125
-0.002335 0.000583 0.119197 0.282520 -0.638156 0.779775 -0.062500 1 0 0 0 0 0 2 589132
-0.002333 0.000585 0.119198 0.306585 -0.612655 0.794136 -0.062500 1 0 0 0 0 0 2 590123
-0.002332 0.000586 0.119198 0.318904 -0.599766 0.799209 -0.062500 1 0 0 0 0 0 2 591131
-0.002332 0.000586 0.119198 0.325116 -0.593307 0.800990 -0.062500 1 0 0 0 0 0 2 592120
-0.002332 0.000587 0.119198 0.328257 -0.590083 0.801609 -0.062500 1 0 0 0 0 0 2 593131
-0.002331 0.000587 0.119198 0.329819 -0.588479 0.801823 -0.062500 1 0 0 0 0 0 2 594121
-0.002350 0.000591 0.119208 0.593745 -0.650104 0.664194 -0.062500 1 0 0 0 0 0 2 595131
-0.002360 0.000594 0.119211 0.504593 -0.628506 0.731715 -0.062500 1 0 0 0 0 0 2 596121
-0.002364 0.000595 0.119212 0.438603 -0.612595 0.766553 -0.062500 1 0 0 0 0 0 2 597130
-0.002366 0.000595 0.119213 0.403713 -0.604185 0.779727 -0.062500 1 0 0 0 0 0 2 598121
-0.002368 0.000595 0.119213 0.386176 -0.599952 0.784405 -0.062500 1 0 0 0 0 0 2 599131
-0.002368 0.000596 0.119213 0.377424 -0.597838 0.786050 -0.062500 1 0 0 0 0 0 2 600120
-0.002368 0.000596 0.119213 0.373071 -0.596782 0.786604 -0.062500 1 0 0 0 0 0 2 601129
-0.002369 0.000596 0.119213 0.370894 -0.596252 0.786793 -0.062500 1 0 0 0 0 0 2 602120
-0.002369 0.000596 0.119213 0.369795 -0.595990 0.786869 -0.062500 1 0 0 0 0 0 2 603130
-0.002369 0.000596 0.119213 0.369262 -0.595864 0.786887 -0.062500 1 0 0 0 0 0 2 604130
-0.002369 0.000596 0.119213 0.368986 -0.595799 0.786901 -0.062500 1 0 0 0 0 0 2 605123
-0.002369 0.000596 0.119213 0.368849 -0.595756 0.786898 -0.062500 1 0 0 0 0 0 2 606162
-0.002369 0.000596 0.119213 0.368786 -0.595750 0.786896 -0.062500 1 0 0 0 0 0 2 607149
-0.002369 0.000596 0.119213 0.368756 -0.595733 0.786901 -0.062500 1 0 0 0 0 0 2 608145
-0.002374 0.000614 0.119202 0.441459 -0.845975 0.936985 -0.062500 1 0 0 0 0 0 2 609122
-0.002377 0.000623 0.119199 0.418411 -0.762193 0.863527 -0.062500 1 0 0 0 0 0 2 610129
-0.002378 0.000627 0.119197 0.400139 -0.699280 0.825540 -0.062500 1 0 0 0 0 0 2 611143
-0.002379 0.000629 0.119197 0.390044 -0.665680 0.811128 -0.062500 1 0 0 0 0 0 2 612130
-0.002379 0.000630 0.119197 0.384809 -0.648651 0.806023 -0.062500 1 0 0 0 0 0 2 613142
-0.002379 0.000631 0.119197 0.382135 -0.640094 0.804248 -0.062500 1 0 0 0 0 0 2 614137
-0.002379 0.000631 0.119197 0.380777 -0.635813 0.803632 -0.062500 1 0 0 0 0 0 2 615132
-0.002379 0.000631 0.119197 0.380091 -0.633676 0.803401 -0.062500 1 0 0 0 0 0 2 616132
-0.002379 0.000631 0.119197 0.379751 -0.632609 0.803339 -0.062500 1 0 0 0 0 0 2 617141
-0.002379 0.000631 0.119197 0.379574 -0.632069 0.803312 -0.062500 1 0 0 0 0 0 2 618139
-0.002379 0.000632 0.119197 0.379502 -0.631802 0.803299 -0.062500 1 0 0 0 0 0 2 619139
-0.002379 0.000632 0.119197 0.379461 -0.631662 0.803303 -0.062500 1 0 0 0 0 0 2 620138
-0.002379 0.000632 0.119197 0.379430 -0.631594 0.803295 -0.062500 1 0 0 0 0 0 2 621145
-0.002379 0.000632 0.119197 0.379420 -0.631567 0.803301 -0.062500 1 0 0 0 0 0 2 622111
-0.002379 0.000632 0.119197 0.379404 -0.631552 0.803301 -0.062500 1 0 0 0 0 0 2 623113
-0.002379 0.000632 0.119197 0.379407 -0.631531 0.803301 -0.062500 1 0 0 0 0 0 2 624136
-0.002379 0.000632 0.119197 0.379420 -0.631532 0.803295 -0.062500 1 0 0 0 0 0 2 625108
-0.002379 0.000632 0.119197 0.379410 -0.631529 0.803300 -0.062500 1 0 0 0 0 0 2 626135
-0.002379 0.000632 0.119197 0.379409 -0.631529 0.803301 -0.062500 1 0 0 0 0 0 2 627135
-0.002379 0.000632 0.119197 0.379400 -0.631538 0.803294 -0.062500 1 0 0 0 0 0 2 628137
-0.002379 0.000632 0.119197 0.379407 -0.631530 0.803300 -0.062500 1 0 0 0 0 0 2 629135
-0.002379 0.000632 0.119197 0.379408 -0.631529 0.803301 -0.062500 1 0 0 0 0 0 2 630108
-0.002379 0.000632 0.119197 0.379408 -0.631529 0.803301 -0.062500 1 0 0 0 0 0 2 631139
-0.002379 0.000632 0.119197 0.379412 -0.631541 0.803288 -0.062500 1 0 0 0 0 0 2 632136
-0.002379 0.000632 0.119197 0.379409 -0.631531 0.803299 -0.062500 1 0 0 0 0 0 2 633107
-0.002379 0.000632 0.119197 0.379408 -0.631530 0.803301 -0.062500 1 0 0 0 0 0 2 634135
-0.002367 0.000645 0.119207 0.202231 -0.822269 0.653475 -0.062500 1 0 0 0 0 0 2 635139
-0.002379 0.000656 0.119221 0.523563 -0.820487 0.589376 -0.062500 1 0 0 0 0 0 2 636123
-0.002385 0.000662 0.119226 0.478477 -0.751267 0.694650 -0.062500 1 0 0 0 0 0 2 637139
-0.002388 0.000665 0.119227 0.436377 -0.710034 0.743791 -0.062500 1 0 0 0 0 0 2 638141
-0.002390 0.000666 0.119228 0.413725 -0.688825 0.762049 -0.062500 1 0 0 0 0 0 2 639141
-0.002390 0.000667 0.119228 0.402360 -0.678200 0.768499 -0.062500 1 0 0 0 0 0 2 640137
-0.002391 0.000667 0.119228 0.396710 -0.672890 0.770742 -0.062500 1 0 0 0 0 0 2 641137
-0.002391 0.000667 0.119228 0.393906 -0.670239 0.771519 -0.062500 1 0 0 0 0 0 2 642137
-0.002391 0.000668 0.119228 0.392507 -0.668909 0.771786 -0.062500 1 0 0 0 0 0 2 643138
-0.002391 0.000668 0.119228 0.391812 -0.668256 0.771877 -0.062500 1 0 0 0 0 0 2 644136
-0.002396 0.000685 0.119217 0.464140 -0.917985 0.922243 -0.062500 1 0 0 0 0 0 2 645136
-0.002399 0.000694 0.119214 0.440968 -0.834144 0.848666 -0.062500 1 0 0 0 0 0 2 646136
-0.002400 0.000699 0.119212 0.422627 -0.771197 0.810628 -0.062500 1 0 0 0 0 0 2 647125
-0.002401 0.000701 0.119212 0.412495 -0.737560 0.796207 -0.062500 1 0 0 0 0 0 2 648133
-0.002401 0.000702 0.119212 0.407230 -0.720506 0.791086 -0.062500 1 0 0 0 0 0 2 649135
-0.002402 0.000703 0.119212 0.404547 -0.711958 0.789295 -0.062500 1 0 0 0 0 0 2 650137
-0.002402 0.000703 0.119212 0.403197 -0.707671 0.788679 -0.062500 1 0 0 0 0 0 2 651139
-0.002402 0.000703 0.119212 0.402508 -0.705523 0.788461 -0.062500 1 0 0 0 0 0 2 652122
-0.002402 0.000703 0.119212 0.402169 -0.704456 0.788398 -0.062500 1 0 0 0 0 0 2 653139
-0.002389 0.000717 0.119222 0.224755 -0.894790 0.638659 -0.062500 1 0 0 0 0 0 2 654136
-0.002383 0.000724 0.119226 0.282725 -0.830141 0.712018 -0.062500 1 0 0 0 0 0 2 655143
-0.002379 0.000727 0.119227 0.327229 -0.782008 0.749883 -0.062500 1 0 0 0 0 0 2 656135
-0.002378 0.000729 0.119228 0.351337 -0.756417 0.764221 -0.062500 1 0 0 0 0 0 2 657137
-0.002377 0.000730 0.119228 0.363674 -0.743503 0.769304 -0.062500 1 0 0 0 0 0 2 658137
-0.002377 0.000730 0.119228 0.369902 -0.737032 0.771066 -0.062500 1 0 0 0 0 0 2 659124
-0.002376 0.000730 0.119228 0.373035 -0.733803 0.771685 -0.062500 1 0 0 0 0 0 2 660120
-0.002376 0.000730 0.119228 0.374596 -0.732199 0.771898 -0.062500 1 0 0 0 0 0 2 661130
-0.002376 0.000731 0.119228 0.375394 -0.731381 0.771969 -0.062500 1 0 0 0 0 0 2 662123
-0.002376 0.000731 0.119228 0.375776 -0.730982 0.771995 -0.062500 1 0 0 0 0 0 2 663129
-0.002376 0.000731 0.119228 0.375990 -0.730773 0.772002 -0.062500 1 0 0 0 0 0 2 664104
-0.002376 0.000731 0.119228 0.376085 -0.730675 0.772010 -0.062500 1 0 0 0 0 0 2 665120
-0.002364 0.000744 0.119239 0.198804 -0.921606 0.622431 -0.062500 1 0 0 0 0 0 2 666128
-0.002362 0.000769 0.119232 0.329588 -1.107054 0.846285 -0.062500 1 0 0 0 0 0 2 667119
-0.002362 0.000781 0.119229 0.351174 -0.975434 0.810454 -0.062500 1 0 0 0 0 0 2 668165
-0.002361 0.000787 0.119228 0.357047 -0.887072 0.786679 -0.062500 1 0 0 0 0 0 2 669120
-0.002361 0.000790 0.119228 0.359325 -0.840601 0.777299 -0.062500 1 0 0 0 0 0 2 670127
-0.002361 0.000792 0.119228 0.360325 -0.817112 0.773939 -0.062500 1 0 0 0 0 0 2 671129
-0.002361 0.000793 0.119228 0.360792 -0.805342 0.772750 -0.062500 1 0 0 0 0 0 2 672119
-0.002361 0.000793 0.119228 0.361017 -0.799454 0.772354 -0.062500 1 0 0 0 0 0 2 673128
-0.002361 0.000793 0.119228 0.361111 -0.796504 0.772211 -0.062500 1 0 0 0 0 0 2 674119
-0.002349 0.000807 0.119239 0.183758 -0.986144 0.622768 -0.062500 1 0 0 0 0 0 2 675127
-0.002342 0.000814 0.119242 0.241924 -0.920899 0.695959 -0.062500 1 0 0 0 0 0 2 676119
-0.002339 0.000817 0.119244 0.286541 -0.872469 0.733742 -0.062500 1 0 0 0 0 0 2 677128
-0.002337 0.000819 0.119244 0.310671 -0.846753 0.748048 -0.062500 1 0 0 0 0 0 2 678138
-0.002336 0.000820 0.119244 0.323039 -0.833755 0.753116 -0.062500 1 0 0 0 0 0 2 679145
-0.002336 0.000820 0.119244 0.329273 -0.827274 0.754887 -0.062500 1 0 0 0 0 0 2 680129
-0.002336 0.000821 0.119244 0.332412 -0.824024 0.755503 -0.062500 1 0 0 0 0 0 2 681118
-0.002336 0.000821 0.119244 0.333992 -0.822401 0.755705 -0.062500 1 0 0 0 0 0 2 682261
-0.002336 0.000821 0.119244 0.334784 -0.821589 0.755788 -0.062500 1 0 0 0 0 0 2 683131
-0.002336 0.000821 0.119244 0.335166 -0.821190 0.755815 -0.062500 1 0 0 0 0 0 2 684127
-0.002336 0.000821 0.119244 0.335372 -0.820991 0.755814 -0.062500 1 0 0 0 0 0 2 685133
-0.002336 0.000821 0.119244 0.335471 -0.820873 0.755822 -0.062500 1 0 0 0 0 0 2 686137
-0.002336 0.000821 0.119244 0.335521 -0.820834 0.755824 -0.062500 1 0 0 0 0 0 2 687136
-0.002336 0.000821 0.119244 0.335536 -0.820804 0.755831 -0.062500 1 0 0 0 0 0 2 688126
-0.002336 0.000821 0.119244 0.335548 -0.820805 0.755825 -0.062500 1 0 0 0 0 0 2 689135
-0.002336 0.000821 0.119244 0.335566 -0.820788 0.755818 -0.062500 1 0 0 0 0 0 2 690133
-0.002336 0.000821 0.119244 0.335576 -0.820778 0.755824 -0.062500 1 0 0 0 0 0 2 691106
-0.002336 0.000821 0.119244 0.335557 -0.820783 0.755824 -0.062500 1 0 0 0 0 0 2 692124
-0.002336 0.000821 0.119244 0.335566 -0.820786 0.755818 -0.062500 1 0 0 0 0 0 2 693143
-0.002336 0.000821 0.119244 0.335575 -0.820778 0.755824 -0.062500 1 0 0 0 0 0 2 694139
-0.002336 0.000821 0.119244 0.335556 -0.820783 0.755824 -0.062500 1 0 0 0 0 0 2 695142
-0.002341 0.000839 0.119233 0.408223 -1.070493 0.906591 -0.062500 1 0 0 0 0 0 2 696135
-0.002343 0.000848 0.119230 0.385200 -0.987027 0.832803 -0.062500 1 0 0 0 0 0 2 697136
-0.002345 0.000852 0.119228 0.366947 -0.924257 0.794648 -0.062500 1 0 0 0 0 0 2 698125
-0.002346 0.000854 0.119228 0.356864 -0.890684 0.780173 -0.062500 1 0 0 0 0 0 2 699108
-0.002346 0.000855 0.119228 0.351640 -0.873654 0.775043 -0.062500 1 0 0 0 0 0 2 700128
-0.002346 0.000856 0.119228 0.348971 -0.865104 0.773244 -0.062500 1 0 0 0 0 0 2 701137
-0.002346 0.000856 0.119228 0.347614 -0.860826 0.772635 -0.062500 1 0 0 0 0 0 2 702133
-0.002346 0.000856 0.119228 0.346937 -0.858683 0.772408 -0.062500 1 0 0 0 0 0 2 703135
-0.002346 0.000856 0.119228 0.346587 -0.857613 0.772329 -0.062500 1 0 0 0 0 0 2 704112
-0.002346 0.000857 0.119228 0.346421 -0.857076 0.772313 -0.062500 1 0 0 0 0 0 2 705139
-0.002346 0.000857 0.119228 0.346339 -0.856807 0.772307 -0.062500 1 0 0 0 0 0 2 706137
-0.002346 0.000857 0.119228 0.346284 -0.856663 0.772297 -0.062500 1 0 0 0 0 0 2 707222
-0.002346 0.000857 0.119228 0.346275 -0.856601 0.772296 -0.062500 1 0 0 0 0 0 2 708219
-0.002346 0.000857 0.119228 0.346248 -0.856580 0.772301 -0.062500 1 0 0 0 0 0 2 709228
-0.002346 0.000857 0.119228 0.346246 -0.856549 0.772295 -0.062500 1 0 0 0 0 0 2 710214
-0.002346 0.000857 0.119228 0.346246 -0.856546 0.772294 -0.062500 1 0 0 0 0 0 2 711224
-0.002346 0.000857 0.119228 0.346255 -0.856538 0.772301 -0.062500 1 0 0 0 0 0 2 712216
-0.002346 0.000857 0.119228 0.346248 -0.856546 0.772295 -0.062500 1 0 0 0 0 0 2 713186
-0.002346 0.000857 0.119228 0.346255 -0.856538 0.772301 -0.062500 1 0 0 0 0 0 2 714181
-0.002346 0.000857 0.119228 0.346248 -0.856546 0.772295 -0.062500 1 0 0 0 0 0 2 715182
-0.002346 0.000857 0.119228 0.346240 -0.856524 0.772300 -0.062500 1 0 0 0 0 0 2 716179
-0.002346 0.000857 0.119228 0.346247 -0.856545 0.772295 -0.062500 1 0 0 0 0 0 2 717178
-0.002346 0.000857 0.119228 0.346256 -0.856538 0.772301 -0.062500 1 0 0 0 0 0 2 718181
-0.002346 0.000857 0.119228 0.346233 -0.856532 0.772294 -0.062500 1 0 0 0 0 0 2 719213
-0.002346 0.000857 0.119228 0.346254 -0.856537 0.772301 -0.062500 1 0 0 0 0 0 2 720206
-0.002346 0.000857 0.119228 0.346248 -0.856546 0.772295 -0.062500 1 0 0 0 0 0 2 721195
-0.002346 0.000857 0.119228 0.346253 -0.856527 0.772294 -0.062500 1 0 0 0 0 0 2 722209
-0.002346 0.000857 0.119228 0.346236 -0.856542 0.772300 -0.062500 1 0 0 0 0 0 2 723208
-0.002346 0.000857 0.119228 0.346254 -0.856538 0.772301 -0.062500 1 0 0 0 0 0 2 724210
-0.002346 0.000857 0.119228 0.346245 -0.856535 0.772288 -0.062500 1 0 0 0 0 0 2 725207
-0.002351 0.000874 0.119217 0.418846 -1.106112 0.923195 -0.062500 1 0 0 0 0 0 2 726201
-0.002354 0.000883 0.119213 0.395852 -1.022706 0.849342 -0.062500 1 0 0 0 0 0 2 727212
-0.002356 0.000888 0.119212 0.377625 -0.959975 0.811146 -0.062500 1 0 0 0 0 0 2 728177
-0.002356 0.000890 0.119211 0.367537 -0.926415 0.796659 -0.062500 1 0 0 0 0 0 2 729179
-0.002357 0.000891 0.119211 0.362302 -0.909389 0.791526 -0.062500 1 0 0 0 0 0 2 730177
-0.002357 0.000892 0.119211 0.359644 -0.900845 0.789737 -0.062500 1 0 0 0 0 0 2 731180
-0.002357 0.000892 0.119211 0.358289 -0.896570 0.789107 -0.062500 1 0 0 0 0 0 2 732175
-0.002357 0.000892 0.119211 0.357612 -0.894427 0.788896 -0.062500 1 0 0 0 0 0 2 733180
-0.002357 0.000892 0.119211 0.357271 -0.893350 0.788825 -0.062500 1 0 0 0 0 0 2 734200
-0.002357 0.000892 0.119211 0.357094 -0.892808 0.788796 -0.062500 1 0 0 0 0 0 2 735217
-0.002357 0.000892 0.119211 0.357002 -0.892548 0.788782 -0.062500 1 0 0 0 0 0 2 736200
-0.002357 0.000892 0.119211 0.356958 -0.892408 0.788785 -0.062500 1 0 0 0 0 0 2 737185
-0.002357 0.000892 0.119211 0.356938 -0.892343 0.788791 -0.062500 1 0 0 0 0 0 2 738184
-0.002357 0.000892 0.119211 0.356938 -0.892308 0.788785 -0.062500 1 0 0 0 0 0 2 739185
-0.002357 0.000892 0.119211 0.356924 -0.892292 0.788783 -0.062500 1 0 0 0 0 0 2 740198
-0.002357 0.000892 0.119211 0.356922 -0.892291 0.788783 -0.062500 1 0 0 0 0 0 2 741204
-0.002357 0.000892 0.119211 0.356919 -0.892280 0.788776 -0.062500 1 0 0 0 0 0 2 742182
-0.002357 0.000892 0.119211 0.356930 -0.892282 0.788789 -0.062500 1 0 0 0 0 0 2 743198
-0.002357 0.000892 0.119211 0.356920 -0.892280 0.788777 -0.062500 1 0 0 0 0 0 2 744182
-0.002357 0.000892 0.119211 0.356915 -0.892268 0.788788 -0.062500 1 0 0 0 0 0 2 745200
-0.002357 0.000892 0.119211 0.356918 -0.892278 0.788777 -0.062500 1 0 0 0 0 0 2 746186
-0.002357 0.000892 0.119211 0.356930 -0.892282 0.788789 -0.062500 1 0 0 0 0 0 2 747126
-0.002357 0.000892 0.119211 0.356908 -0.892277 0.788783 -0.062500 1 0 0 0 0 0 2 748117
-0.002357 0.000892 0.119211 0.356926 -0.892270 0.788783 -0.062500 1 0 0 0 0 0 2 749126
-0.002357 0.000892 0.119211 0.356920 -0.892278 0.788776 -0.062500 1 0 0 0 0 0 2 750116
-0.002357 0.000892 0.119211 0.356918 -0.892279 0.788795 -0.062500 1 0 0 0 0 0 2 751125
-0.002357 0.000892 0.119211 0.356919 -0.892279 0.788778 -0.062500 1 0 0 0 0 0 2 752116
-0.002357 0.000892 0.119211 0.356927 -0.892270 0.788782 -0.062500 1 0 0 0 0 0 2 753116
-0.002357 0.000892 0.119211 0.356920 -0.892278 0.788776 -0.062500 1 0 0 0 0 0 2 754124
-0.002357 0.000892 0.119211 0.356918 -0.892279 0.788795 -0.062500 1 0 0 0 0 0 2 755125
-0.002357 0.000892 0.119211 0.356919 -0.892279 0.788778 -0.062500 1 0 0 0 0 0 2 756119
-0.002357 0.000892 0.119211 0.356927 -0.892270 0.788782 -0.062500 1 0 0 0 0 0 2 757126
-0.002357 0.000892 0.119211 0.356908 -0.892275 0.788782 -0.062500 1 0 0 0 0 0 2 758116
-0.002357 0.000892 0.119211 0.356929 -0.892281 0.788790 -0.062500 1 0 0 0 0 0 2 759125
-0.002357 0.000892 0.119211 0.356920 -0.892279 0.788777 -0.062500 1 0 0 0 0 0 2 760125
-0.002357 0.000892 0.119211 0.356927 -0.892270 0.788782 -0.062500 1 0 0 0 0 0 2 761123
-0.002357 0.000892 0.119211 0.356911 -0.892287 0.788789 -0.062500 1 0 0 0 0 0 2 762138
-0.002357 0.000892 0.119211 0.356926 -0.892271 0.788784 -0.062500 1 0 0 0 0 0 2 763223
-0.002357 0.000892 0.119211 0.356920 -0.892278 0.788776 -0.062500 1 0 0 0 0 0 2 764129
-0.002357 0.000892 0.119211 0.356915 -0.892267 0.788788 -0.062500 1 0 0 0 0 0 2 765124
-0.002357 0.000892 0.119211 0.356918 -0.892277 0.788777 -0.062500 1 0 0 0 0 0 2 766136
-0.002357 0.000892 0.119211 0.356930 -0.892281 0.788789 -0.062500 1 0 0 0 0 0 2 767131
-0.002357 0.000892 0.119211 0.356920 -0.892279 0.788777 -0.062500 1 0 0 0 0 0 2 768137
-0.002357 0.000892 0.119211 0.356915 -0.892267 0.788788 -0.062500 1 0 0 0 0 0 2 769135
-0.002357 0.000892 0.119211 0.356919 -0.892277 0.788777 -0.062500 1 0 0 0 0 0 2 770134
-0.002357 0.000892 0.119211 0.356931 -0.892281 0.788789 -0.062500 1 0 0 0 0 0 2 771126
-0.002362 0.000910 0.119200 0.429464 -1.141717 0.939795 -0.062500 1 0 0 0 0 0 2 772132
-0.002365 0.000919 0.119197 -0.003482 -0.161522 0.865878 -0.062500 0 0 0 0 0 0 2 773132
-0.002366 0.000924 0.119195 -0.023092 -0.094334 0.827667 -0.062500 0 0 0 0 0 0 2 774133
-0.002367 0.000926 0.119195 -0.033854 -0.058551 0.813171 -0.062500 0 0 0 0 0 0 2 775105
-0.002367 0.000927 0.119195 -0.039439 -0.040411 0.808030 -0.062500 0 0 0 0 0 0 2 776132
-0.002367 0.000927 0.119195 -0.042298 -0.031303 0.806229 -0.062500 0 0 0 0 0 0 2 777132
-0.002374 0.000946 0.119215 0.036060 -0.262646 0.519245 -0.062500 0 0 0 0 0 0 2 778132
-0.002382 0.000973 0.119211 0.068282 -0.396731 0.810527 -0.062500 0 0 0 0 0 0 2 779128
-0.002386 0.000986 0.119210 0.019268 -0.234992 0.808937 -0.062500 0 0 0 0 0 0 2 780130
-0.002412 0.001015 0.119209 0.299937 -0.420903 0.812238 -0.062500 0 0 0 0 0 0 2 781100
-0.002425 0.001030 0.119208 0.158879 -0.250776 0.800696 -0.062500 0 0 0 0 0 0 2 782134
-0.002455 0.001059 0.119207 0.372077 -0.429051 0.809787 -0.062500 0 0 0 0 0 0 2 783119
-0.002471 0.001074 0.119207 0.194042 -0.252338 0.800879 -0.062500 0 0 0 0 0 0 2 784138
-0.002502 0.001104 0.119205 0.389180 -0.428497 0.811288 -0.062500 0 0 0 0 0 0 2 785132
-0.002537 0.001123 0.119215 0.448180 -0.311812 0.665845 -0.062500 0 0 0 0 0 0 2 786133
-0.002547 0.001164 0.119218 0.129886 -0.582910 0.731414 -0.062500 0 0 0 0 0 0 2 787134
-0.002571 0.001189 0.119228 0.279876 -0.405192 0.626513 -0.062500 0 0 0 0 0 0 2 788123
-0.002587 0.001220 0.119221 0.206419 -0.454636 0.857206 -0.062500 0 0 0 0 0 0 2 789139
-0.002601 0.001252 0.119208 0.157102 -0.494128 0.973660 -0.062500 0 0 0 0 0 0 2 790137
-0.002614 0.001287 0.119224 0.146454 -0.521288 0.590190 -0.062500 0 0 0 0 0 0 2 791134
-0.002626 0.001322 0.119218 0.124496 -0.528244 0.834270 -0.062500 0 0 0 0 0 0 2 792133
-0.002651 0.001344 0.119226 0.293234 -0.360279 0.677697 -0.062500 0 0 0 0 0 0 2 793134
-0.002655 0.001387 0.119228 0.050527 -0.608305 0.730712 -0.062500 0 0 0 0 0 0 2 794133
-0.002677 0.001412 0.119239 0.240564 -0.416016 0.620228 -0.062500 0 0 0 0 0 0 2 795135
-0.002692 0.001443 0.119232 0.186887 -0.459255 0.849093 -0.062500 0 0 0 0 0 0 2 796103
-0.002706 0.001476 0.119249 0.161768 -0.502711 0.527725 -0.062500 0 0 0 0 0 0 2 797132
-0.002737 0.001515 0.119254 0.376563 -0.574163 0.659894 -0.062500 0 0 0 0 0 0 2 798131
-0.002753 0.001535 0.119256 0.196574 -0.328279 0.713796 -0.062500 0 0 0 0 0 0 2 799132
-0.002772 0.001580 0.119266 0.224552 -0.648422 0.602553 -0.062500 0 0 0 0 0 0 2 800131
-0.002786 0.001621 0.119258 0.168816 -0.612473 0.826906 -0.062500 0 0 0 0 0 0 2 801131
-0.002800 0.001659 0.119276 0.151057 -0.583946 0.503666 -0.062500 0 0 0 0 0 0 2 802119
-0.002831 0.001701 0.119281 0.370991 -0.618136 0.635514 -0.062500 0 0 0 0 0 0 2 803131
-0.002846 0.001721 0.119282 0.193130 -0.349549 0.688294 -0.062500 0 0 0 0 0 0 2 804137
-0.002865 0.001768 0.119292 0.223729 -0.655892 0.577954 -0.062500 0 0 0 0 0 0 2 805138
-0.002874 0.001791 0.119295 0.101827 -0.384994 0.647900 -0.062500 0 0 0 0 0 0 2 806135
-0.002890 0.001838 0.119306 0.176085 -0.675029 0.554152 -0.062500 0 0 0 0 0 0 2 807134
-0.002898 0.001862 0.119309 0.077698 -0.394631 0.630422 -0.062500 0 0 0 0 0 0 2 808130
-0.002926 0.001896 0.119309 0.328826 -0.500907 0.687351 -0.062500 0 0 0 0 0 0 2 809101
-0.002927 0.001927 0.119320 0.007984 -0.469083 0.543841 -0.062500 0 0 0 0 0 0 2 810101
-0.002952 0.001964 0.119322 0.278605 -0.553488 0.636284 -0.062500 0 0 0 0 0 0 2 811130
-0.002952 0.001997 0.119333 -0.019439 -0.497021 0.515979 -0.062500 0 0 0 0 0 0 2 812101
-0.002975 0.002035 0.119335 0.264619 -0.567425 0.617822 -0.062500 0 0 0 0 0 0 2 813130
-0.002987 0.002054 0.119336 0.135410 -0.329226 0.648331 -0.062500 0 0 0 0 0 0 2 814133
-0.003005 0.002100 0.119346 0.193825 -0.647828 0.531608 -0.062500 0 0 0 0 0 0 2 815117
-0.003032 0.002127 0.119358 0.332720 -0.442399 0.463095 -0.062500 0 0 0 0 0 0 2 816125
-0.003038 0.002172 0.119362 0.067455 -0.648783 0.569750 -0.062500 0 0 0 0 0 0 2 817115
-0.003060 0.002199 0.119373 0.248241 -0.436859 0.478609 -0.062500 0 0 0 0 0 0 2 818124
-0.003076 0.002230 0.119366 0.187839 -0.467393 0.715024 -0.062500 0 0 0 0 0 0 2 819115
-0.003090 0.002264 0.119383 0.161693 -0.508816 0.397109 -0.062500 0 0 0 0 0 0 2 820119
-0.003102 0.002298 0.119378 0.128719 -0.518829 0.665768 -0.062500 0 0 0 0 0 0 2 821110
-0.003115 0.002334 0.119397 0.130289 -0.536050 0.370181 -0.062500 0 0 0 0 0 0 2 822124
-0.003126 0.002369 0.119392 0.112958 -0.529938 0.647657 -0.062500 0 0 0 0 0 0 2 823115
-0.003143 0.002423 0.119399 0.188413 -0.768593 0.511550 -0.062500 0 0 0 0 0 0 2 824123
-0.003151 0.002450 0.119401 0.084299 -0.443144 0.557652 -0.062500 0 0 0 0 0 0 2 825115
-0.003180 0.002485 0.119401 0.332251 -0.524173 0.605943 -0.062500 0 0 0 0 0 0 2 826123
-0.003181 0.002517 0.119411 0.008325 -0.481578 0.457390 -0.062500 0 0 0 0 0 0 2 827114
-0.003206 0.002554 0.119413 0.276361 -0.563658 0.550336 -0.062500 0 0 0 0 0 0 2 828123
-0.003218 0.002573 0.119413 0.142468 -0.325195 0.575061 -0.062500 0 0 0 0 0 0 2 829114
-0.003236 0.002619 0.119422 0.197257 -0.646006 0.459920 -0.062500 0 0 0 0 0 0 2 830123
-0.003268 0.002663 0.119424 0.400559 -0.669339 0.547011 -0.062500 0 0 0 0 0 0 2 831115
-0.003285 0.002686 0.119424 0.207530 -0.380671 0.567341 -0.062500 0 0 0 0 0 0 2 832122
-0.003304 0.002733 0.119433 0.230209 -0.674002 0.451207 -0.062500 0 0 0 0 0 0 2 833122
-0.003319 0.002774 0.119425 0.169759 -0.620314 0.670370 -0.062500 0 0 0 0 0 0 2 834129
-0.003333 0.002813 0.119442 0.152437 -0.590461 0.346105 -0.062500 0 0 0 0 0 0 2 835119
-0.003345 0.002850 0.119436 0.123025 -0.558476 0.612164 -0.062500 0 0 0 0 0 0 2 836118
-0.003375 0.002890 0.119433 0.358442 -0.603666 0.620466 -0.062500 0 0 0 0 0 0 2 837127
-0.003377 0.002924 0.119442 0.022054 -0.525533 0.444737 -0.062500 0 0 0 0 0 0 2 838135
-0.003402 0.002964 0.119443 0.285053 -0.581330 0.528714 -0.062500 0 0 0 0 0 0 2 839129
-0.003420 0.003000 0.119432 0.208993 -0.562306 0.706351 -0.062500 0 0 0 0 0 0 2 840137
-0.003435 0.003038 0.119448 0.172687 -0.562381 0.356826 -0.062500 0 0 0 0 0 0 2 841133
-0.003467 0.003078 0.119452 0.380181 -0.605739 0.481163 -0.062500 0 0 0 0 0 0 2 842132
-0.003488 0.003116 0.119442 0.259972 -0.572778 0.682665 -0.062500 0 0 0 0 0 0 2 843132
-0.003505 0.003153 0.119458 0.198482 -0.567803 0.342500 -0.062500 0 0 0 0 0 0 2 844129
-0.003518 0.003189 0.119452 0.144162 -0.547577 0.601810 -0.062500 0 0 0 0 0 0 2 845140
-0.003549 0.003229 0.119448 0.370044 -0.598969 0.608726 -0.062500 0 0 0 0 0 0 2 846133
-0.003557 0.003280 0.119446 0.092317 -0.750861 0.590311 -0.062500 0 0 0 0 0 0 2 847136
-0.003585 0.003328 0.119443 0.328372 -0.718840 0.597682 -0.062500 0 0 0 0 0 0 2 848134
-0.003599 0.003352 0.119442 0.170054 -0.405771 0.575254 -0.062500 0 0 0 0 0 0 2 849130
-0.003598 0.003395 0.119441 -0.037477 -0.625822 0.578579 -0.062500 0 0 0 0 0 0 2 850133
-0.003622 0.003439 0.119438 0.257724 -0.659381 0.596887 -0.062500 0 0 0 0 0 0 2 851127
-0.003639 0.003478 0.119426 0.197765 -0.604001 0.737872 -0.062500 0 0 0 0 0 0 2 852131
-0.003654 0.003516 0.119441 0.168167 -0.587796 0.374704 -0.062500 0 0 0 0 0 0 2 853131
-0.003666 0.003553 0.119435 0.128645 -0.559529 0.625577 -0.062500 0 0 0 0 0 0 2 854128
-0.003697 0.003593 0.119431 0.359943 -0.607529 0.630505 -0.062500 0 0 0 0 0 0 2 855144
-0.003704 0.003644 0.119428 0.088337 -0.756369 0.611370 -0.062500 0 0 0 0 0 0 2 856149
-0.003727 0.003675 0.119437 0.262078 -0.498733 0.458338 -0.062500 0 0 0 0 0 0 2 857142
-0.003731 0.003721 0.119439 0.027597 -0.679906 0.527667 -0.062500 0 0 0 0 0 0 2 858121
-0.003757 0.003766 0.119437 0.294369 -0.682049 0.580367 -0.062500 0 0 0 0 0 0 2 859123
-0.003775 0.003806 0.119425 0.217089 -0.613581 0.733809 -0.062500 0 0 0 0 0 0 2 860138
-0.003795 0.003862 0.119429 0.248113 -0.818050 0.536438 -0.062500 0 0 0 0 0 0 2 861148
-0.003811 0.003907 0.119419 0.180311 -0.697794 0.710455 -0.062500 0 0 0 0 0 0 2 862123
-0.003818 0.003930 0.119415 0.076810 -0.393874 0.644288 -0.062500 0 0 0 0 0 0 2 863146
-0.003834 0.003977 0.119422 0.159992 -0.688881 0.495648 -0.062500 0 0 0 0 0 0 2 864142
-0.003846 0.004018 0.119413 0.131669 -0.632753 0.698701 -0.062500 0 0 0 0 0 0 2 865140
-0.003877 0.004060 0.119407 0.369901 -0.649494 0.675953 -0.062500 0 0 0 0 0 0 2 866119
-0.003897 0.004099 0.119394 0.259565 -0.599712 0.790419 -0.062500 0 0 0 0 0 0 2 867140
-0.003895 0.004132 0.119399 -0.045962 -0.529017 0.546552 -0.062500 0 0 0 0 0 0 2 868137
-0.003918 0.004171 0.119399 0.251813 -0.588377 0.601338 -0.062500 0 0 0 0 0 0 2 869139
-0.003934 0.004207 0.119387 0.196750 -0.567060 0.765833 -0.062500 0 0 0 0 0 0 2 870137
-0.003935 0.004257 0.119382 -0.008339 -0.734325 0.703965 -0.062500 0 0 0 0 0 0 2 871140
-0.003954 0.004286 0.119389 0.218272 -0.491613 0.524832 -0.062500 0 0 0 0 0 0 2 872139
-0.003969 0.004318 0.119380 0.175700 -0.496495 0.729687 -0.062500 0 0 0 0 0 0 2 873140
-0.004000 0.004356 0.119374 0.392631 -0.576139 0.709694 -0.062500 0 0 0 0 0 0 2 874133
-0.004008 0.004406 0.119371 0.108359 -0.743548 0.680765 -0.062500 0 0 0 0 0 0 2 875141
-0.004037 0.004453 0.119367 0.342272 -0.718809 0.685455 -0.062500 0 0 0 0 0 0 2 876142
-0.004051 0.004477 0.119366 0.182767 -0.412533 0.656278 -0.062500 0 0 0 0 0 0 2 877138
-0.004050 0.004519 0.119364 -0.026932 -0.633670 0.662237 -0.062500 0 0 0 0 0 0 2 878138
-0.004074 0.004563 0.119361 0.271326 -0.661008 0.683048 -0.062500 0 0 0 0 0 0 2 879141
-0.004091 0.004602 0.119348 0.210309 -0.604749 0.822832 -0.062500 0 0 0 0 0 0 2 880137
-0.004087 0.004635 0.119354 -0.067989 -0.532174 0.588240 -0.062500 0 0 0 0 0 0 2 881138
-0.004090 0.004669 0.119344 -0.007166 -0.526932 0.776082 -0.062500 0 0 0 0 0 0 2 882135
-0.004115 0.004708 0.119338 0.300104 -0.586387 0.751268 -0.062500 0 0 0 0 0 0 2 883139
-0.004120 0.004758 0.119335 0.062724 -0.745794 0.720771 -0.062500 0 0 0 0 0 0 2 884137
-0.004123 0.004784 0.119333 0.006567 -0.433461 0.688700 -0.062500 0 0 0 0 0 0 2 885137
-0.004148 0.004818 0.119330 0.298531 -0.520925 0.711668 -0.062500 0 0 0 0 0 0 2 886138
-0.004166 0.004853 0.119317 0.225921 -0.527334 0.853358 -0.062500 0 0 0 0 0 0 2 887138
-0.004195 0.004875 0.119322 0.357706 -0.369680 0.634949 -0.062500 0 0 0 0 0 0 2 888137
-0.004201 0.004917 0.119322 0.084636 -0.606635 0.672695 -0.062500 0 0 0 0 0 0 2 889127
-0.004209 0.004955 0.119310 0.079689 -0.578490 0.841862 -0.062500 0 0 0 0 0 0 2 890135
-0.004237 0.004996 0.119304 0.344257 -0.613943 0.799949 -0.062500 0 0 0 0 0 0 2 891112
-0.004251 0.005016 0.119301 0.187906 -0.352683 0.740258 -0.062500 0 0 0 0 0 0 2 892120
-0.004251 0.005058 0.119299 -0.022551 -0.596839 0.736846 -0.062500 0 0 0 0 0 0 2 893117
-0.004255 0.005095 0.119286 0.024317 -0.573290 0.881885 -0.062500 0 0 0 0 0 0 2 894114
-0.004258 0.005114 0.119282 -0.001306 -0.322459 0.792629 -0.062500 0 0 0 0 0 0 2 895122
-0.004283 0.005146 0.119277 0.295577 -0.457569 0.785750 -0.062500 0 0 0 0 0 0 2 896113
-0.004288 0.005192 0.119274 0.057947 -0.671676 0.772867 -0.062500 0 0 0 0 0 0 2 897124
-0.004295 0.005233 0.119261 0.065617 -0.609839 0.911527 -0.062500 0 0 0 0 0 0 2 898112
-0.004319 0.005258 0.119266 0.273002 -0.406485 0.692737 -0.062500 0 0 0 0 0 0 2 899120
-0.004335 0.005287 0.119256 0.204406 -0.441160 0.873766 -0.062500 0 0 0 0 0 0 2 900112
-0.004348 0.005319 0.119240 0.154904 -0.466491 0.973428 -0.062500 0 0 0 0 0 0 2 901121
-0.004347 0.005366 0.119233 -0.034911 -0.669779 0.880431 -0.062500 0 0 0 0 0 0 2 902112
-0.004366 0.005395 0.119240 0.206044 -0.447409 0.686905 -0.062500 0 0 0 0 0 0 2 903120
-0.004380 0.005426 0.119230 0.168047 -0.457705 0.887414 -0.062500 0 0 0 0 0 0 2 904111
-0.004392 0.005459 0.119215 0.136845 -0.478797 0.994988 -0.062500 0 0 0 0 0 0 2 905113
-0.004404 0.005492 0.119198 0.121299 -0.492193 1.047087 -0.062500 0 0 0 0 0 0 2 906121
-0.004409 0.005509 0.119192 0.051517 -0.280470 0.911149 -0.062500 0 0 0 0 0 0 2 907121
-0.004424 0.005553 0.119197 0.154359 -0.605434 0.746846 -0.062500 0 0 0 0 0 0 2 908133
-0.004436 0.005592 0.119187 0.131902 -0.567916 0.939459 -0.062500 0 0 0 0 0 0 2 909132
-0.004447 0.005629 0.119171 0.116725 -0.532337 1.042472 -0.062500 0 0 0 0 0 0 2 910122
-0.004452 0.005647 0.119166 0.047665 -0.295441 0.926010 -0.062500 0 0 0 0 0 0 2 911123
-0.004460 0.005674 0.119152 0.066921 -0.371220 1.036860 -0.062500 0 0 0 0 0 0 2 912130
-0.004476 0.005723 0.119154 0.167816 -0.674672 0.834448 -0.062500 0 0 0 0 0 0 2 913171
-0.004484 0.005747 0.119155 0.074821 -0.372332 0.833655 -0.062500 0 0 0 0 0 0 2 914104
-0.004492 0.005776 0.119143 0.077366 -0.402217 1.007298 -0.062500 0 0 0 0 0 0 2 915101
-0.004521 0.005812 0.119136 0.338319 -0.500335 0.970817 -0.062500 0 0 0 0 0 0 2 916126
-0.004540 0.005848 0.119122 0.241692 -0.493762 1.076733 -0.062500 0 0 0 0 0 0 2 917129
-0.004550 0.005865 0.119117 0.110362 -0.268784 0.968924 -0.062500 0 0 0 0 0 0 2 918098
-0.004560 0.005891 0.119103 0.096145 -0.349619 1.084186 -0.062500 0 0 0 0 0 0 2 919129
-0.004576 0.005940 0.119105 0.182891 -0.658076 0.884466 -0.062500 0 0 0 0 0 0 2 920124
-0.004585 0.005964 0.119106 0.082410 -0.355066 0.883181 -0.062500 0 0 0 0 0 0 2 921135
-0.004594 0.005993 0.119094 0.080490 -0.385154 1.057189 -0.062500 0 0 0 0 0 0 2 922130
-0.004622 0.006030 0.119087 0.339504 -0.483595 1.021545 -0.062500 0 0 0 0 0 0 2 923130
-0.004624 0.006062 0.119095 0.014495 -0.443612 0.818329 -0.062500 0 0 0 0 0 0 2 924102
-0.004630 0.006095 0.119085 0.030053 -0.444087 1.028135 -0.062500 0 0 0 0 0 0 2 925252
-0.004637 0.006128 0.119070 0.059791 -0.450865 1.140451 -0.062500 0 0 0 0 0 0 2 926251
-0.004661 0.006150 0.119073 0.268893 -0.302194 0.901688 -0.062500 0 0 0 0 0 0 2 927124
-0.004677 0.006177 0.119063 0.198887 -0.343679 1.075357 -0.062500 0 0 0 0 0 0 2 928230
-0.004691 0.006208 0.119047 0.151025 -0.386666 1.172700 -0.062500 0 0 0 0 0 0 2 929261
-0.004704 0.006243 0.119060 0.151372 -0.443410 0.787884 -0.062500 0 0 0 0 0 0 2 930251
-0.004715 0.006276 0.119053 0.121347 -0.436633 1.028053 -0.062500 0 0 0 0 0 0 2 931255
-0.004726 0.006310 0.119038 0.108454 -0.435447 1.160430 -0.062500 0 0 0 0 0 0 2 932252
-0.004751 0.006332 0.119042 0.295077 -0.283486 0.929597 -0.062500 0 0 0 0 0 0 2 933253
-0.004755 0.006374 0.119041 0.046590 -0.524925 0.965790 -0.062500 0 0 0 0 0 0 2 934253
-0.004757 0.006395 0.119041 -0.001313 -0.258065 0.963494 -0.062500 0 0 0 0 0 0 2 935252
-0.004783 0.006427 0.119037 0.293036 -0.377023 1.006366 -0.062500 0 0 0 0 0 0 2 936253
-0.004800 0.006459 0.119024 0.220408 -0.398430 1.152741 -0.062500 0 0 0 0 0 0 2 937253
-0.004816 0.006495 0.119038 0.190609 -0.439521 0.794902 -0.062500 0 0 0 0 0 0 2 938128
-0.004828 0.006529 0.119031 0.143297 -0.423650 1.045146 -0.062500 0 0 0 0 0 0 2 939256
-0.004834 0.006546 0.119029 0.060601 -0.202303 1.011638 -0.062500 0 0 0 0 0 0 2 940257
-0.004849 0.006591 0.119035 0.160775 -0.532471 0.893925 -0.062500 0 0 0 0 0 0 2 941252
-0.004861 0.006629 0.119024 0.142649 -0.471084 1.099873 -0.062500 0 0 0 0 0 0 2 942254
-0.004887 0.006654 0.119030 0.318372 -0.282097 0.914570 -0.062500 0 0 0 0 0 0 2 943253
-0.004904 0.006682 0.119019 0.234576 -0.315916 1.109176 -0.062500 0 0 0 0 0 0 2 944245
-0.004905 0.006728 0.119014 0.010761 -0.536438 1.074455 -0.062500 0 0 0 0 0 0 2 945252
-0.004925 0.006755 0.119020 0.237314 -0.328757 0.900896 -0.062500 0 0 0 0 0 0 2 946223
-0.004939 0.006786 0.119010 0.189044 -0.341311 1.109201 -0.062500 0 0 0 0 0 0 2 947233
-0.004954 0.006820 0.119026 0.189831 -0.376926 0.787373 -0.062500 0 0 0 0 0 0 2 948249
-0.004965 0.006853 0.119019 0.153291 -0.369123 1.051185 -0.062500 0 0 0 0 0 0 2 949237
-0.004976 0.006887 0.119004 0.137596 -0.368272 1.192287 -0.062500 0 0 0 0 0 0 2 950251
-0.004988 0.006923 0.119018 0.159037 -0.403892 0.825067 -0.062500 0 0 0 0 0 0 2 951258
-0.004999 0.006957 0.119011 0.138181 -0.383074 1.070660 -0.062500 0 0 0 0 0 0 2 952226
-0.005023 0.006979 0.119017 0.322861 -0.224016 0.911947 -0.062500 0 0 0 0 0 0 2 953256
-0.005028 0.007021 0.119016 0.072844 -0.461562 0.978054 -0.062500 0 0 0 0 0 0 2 954255
-0.005049 0.007047 0.119025 0.278041 -0.258169 0.861623 -0.062500 0 0 0 0 0 0 2 955253
-0.005065 0.007076 0.119016 0.215797 -0.284256 1.092275 -0.062500 0 0 0 0 0 0 2 956253
-0.005077 0.007107 0.119000 0.173120 -0.314644 1.211371 -0.062500 0 0 0 0 0 0 2 957250
-0.005091 0.007142 0.119014 0.179826 -0.367909 0.835769 -0.062500 0 0 0 0 0 0 2 958251
-0.005102 0.007176 0.119006 0.150659 -0.354687 1.078023 -0.062500 0 0 0 0 0 0 2 959251
-0.005127 0.007198 0.119012 0.340192 -0.199477 0.918163 -0.062500 0 0 0 0 0 0 2 960237
-0.005144 0.007225 0.119002 0.253282 -0.253462 1.123169 -0.062500 0 0 0 0 0 0 2 961245
-0.005159 0.007258 0.119017 0.225419 -0.314163 0.800172 -0.062500 0 0 0 0 0 0 2 962235
-0.005172 0.007291 0.119010 0.177555 -0.316377 1.062903 -0.062500 0 0 0 0 0 0 2 963315
-0.005178 0.007307 0.119007 0.095958 -0.107033 1.031927 -0.062500 0 0 0 0 0 0 2 964302
-0.005192 0.007351 0.119013 0.196862 -0.442584 0.920495 -0.062500 0 0 0 0 0 0 2 965316
-0.005204 0.007389 0.119003 0.170846 -0.402585 1.126113 -0.062500 0 0 0 0 0 0 2 966300
-0.005210 0.007409 0.118999 0.094310 -0.153450 1.061701 -0.062500 0 0 0 0 0 0 2 967325
-0.005225 0.007454 0.119004 0.192020 -0.447125 0.937863 -0.062500 0 0 0 0 0 0 2 968301
-0.005232 0.007477 0.119006 0.106065 -0.181858 0.966338 -0.062500 0 0 0 0 0 0 2 969315
-0.005260 0.007509 0.119002 0.364703 -0.285134 1.034734 -0.062500 0 0 0 0 0 0 2 970301
-0.005274 0.007526 0.119001 0.211149 -0.084964 1.016649 -0.062500 0 0 0 0 0 0 2 971316
-0.005292 0.007569 0.119007 0.254261 -0.421543 0.919385 -0.062500 0 0 0 0 0 0 2 972315
-0.005301 0.007591 0.119009 0.137120 -0.168665 0.957351 -0.062500 0 0 0 0 0 0 2 973301
-0.005330 0.007623 0.119006 0.390207 -0.278066 1.029848 -0.062500 0 0 0 0 0 0 2 974314
-0.005344 0.007639 0.119005 0.228906 -0.081349 1.012593 -0.062500 0 0 0 0 0 0 2 975235
-0.005344 0.007678 0.119002 0.009680 -0.335924 1.036853 -0.062500 0 0 0 0 0 0 2 976243
-0.005363 0.007702 0.119010 0.249419 -0.176410 0.895652 -0.062500 0 0 0 0 0 0 2 977234
-0.005377 0.007731 0.119000 0.206368 -0.212038 1.116752 -0.062500 0 0 0 0 0 0 2 978244
-0.005404 0.007750 0.119005 0.368311 -0.098755 0.939353 -0.062500 0 0 0 0 0 0 2 979235
-0.005409 0.007790 0.119004 0.102784 -0.358172 0.999259 -0.062500 0 0 0 0 0 0 2 980243
-0.005431 0.007815 0.119013 0.297726 -0.187236 0.879598 -0.062500 0 0 0 0 0 0 2 981235
-0.005446 0.007844 0.119003 0.230310 -0.216811 1.109170 -0.062500 0 0 0 0 0 0 2 982243
-0.005474 0.007863 0.119009 0.380464 -0.101098 0.934911 -0.062500 0 0 0 0 0 0 2 983240
-0.005480 0.007904 0.119008 0.103295 -0.339573 0.996057 -0.062500 0 0 0 0 0 0 2 984234
-0.005482 0.007924 0.119008 0.040442 -0.104157 0.996410 -0.062500 0 0 0 0 0 0 2 985241
-0.005508 0.007955 0.119004 0.330873 -0.225911 1.048426 -0.062500 0 0 0 0 0 0 2 986224
-0.005521 0.007971 0.119002 0.194733 -0.035965 1.021404 -0.062500 0 0 0 0 0 0 2 987244
-0.005551 0.008000 0.118998 0.422397 -0.190992 1.061710 -0.062500 0 0 0 0 0 0 2 988240
-0.005554 0.008029 0.119006 0.080366 -0.204720 0.892428 -0.062500 0 0 0 0 0 0 2 989247
-0.005575 0.008048 0.119017 0.281443 -0.078748 0.823962 -0.062500 0 0 0 0 0 0 2 990254
-0.005590 0.008074 0.119009 0.222419 -0.148770 1.084709 -0.062500 0 0 0 0 0 0 2 991250
-0.005617 0.008092 0.119015 0.374034 -0.036834 0.922955 -0.062500 0 0 0 0 0 0 2 992234
-0.005635 0.008117 0.119004 0.270630 -0.120404 1.126395 -0.062500 0 0 0 0 0 0 2 993245
-0.005651 0.008149 0.119019 0.236028 -0.219916 0.804616 -0.062500 0 0 0 0 0 0 2 994251
-0.005683 0.008186 0.119020 0.437916 -0.291454 0.947613 -0.062500 0 0 0 0 0 0 2 995254
-0.005699 0.008204 0.119020 0.250041 -0.058697 0.971607 -0.062500 0 0 0 0 0 0 2 996247
-0.005707 0.008213 0.119020 0.127418 0.084199 0.977216 -0.062500 0 0 0 0 0 0 2 997126
-0.005735 0.008239 0.119016 0.378168 -0.117202 1.035045 -0.062500 0 0 0 0 0 0 2 998254
-0.005737 0.008266 0.119025 0.055484 -0.157616 0.871205 -0.062500 0 0 0 0 0 0 2 999253
-0.005757 0.008285 0.119036 0.274599 -0.045694 0.805219 -0.062500 0 0 0 0 0 0 3 248
-0.005771 0.008310 0.119028 0.216410 -0.101420 1.066739 -0.062500 0 0 0 0 0 0 3 1252
-0.005798 0.008327 0.119033 0.376054 -0.013412 0.905606 -0.062500 0 0 0 0 0 0 3 2251
-0.005812 0.008336 0.119035 0.214380 0.112687 0.934080 -0.062500 0 0 0 0 0 0 3 3256
-0.005843 0.008362 0.119032 0.425451 -0.092541 1.009620 -0.062500 0 0 0 0 0 0 3 4253
-0.005845 0.008389 0.119040 0.081204 -0.135232 0.852299 -0.062500 0 0 0 0 0 0 3 5249
-0.005866 0.008407 0.119052 0.282139 -0.024075 0.788981 -0.062500 0 0 0 0 0 0 3 6248
-0.005881 0.008432 0.119043 0.221711 -0.100379 1.051388 -0.062500 0 0 0 0 0 0 3 7250
-0.005908 0.008450 0.119049 0.379082 -0.012987 0.890785 -0.062500 0 0 0 0 0 0 3 8248
-0.005922 0.008459 0.119050 0.215914 0.112904 0.918917 -0.062500 0 0 0 0 0 0 3 9232
-0.005953 0.008484 0.119047 0.426361 -0.092185 0.995220 -0.062500 0 0 0 0 0 0 3 10256
-0.005968 0.008497 0.119046 0.254170 0.050657 0.974698 -0.062500 0 0 0 0 0 0 3 11252
-0.005996 0.008508 0.119054 0.392078 0.083396 0.845332 -0.062500 0 0 0 0 0 0 3 12245
-0.006009 0.008514 0.119056 0.221940 0.184376 0.897222 -0.062500 0 0 0 0 0 0 3 13221
-0.006040 0.008537 0.119053 0.431248 -0.045775 0.983798 -0.062500 0 0 0 0 0 0 3 14250
-0.006056 0.008549 0.119052 0.251914 0.084678 0.966530 -0.062500 0 0 0 0 0 0 3 15250
-0.006051 0.008570 0.119061 -0.032344 -0.011406 0.818302 -0.062500 0 0 0 0 0 0 3 16250
-0.006068 0.008585 0.119073 0.224917 0.050524 0.763323 -0.062500 0 0 0 0 0 0 3 17248
-0.006076 0.008592 0.119077 0.136025 0.157891 0.852986 -0.062500 0 0 0 0 0 0 3 18253
-0.006105 0.008616 0.119074 0.387634 -0.058346 0.954664 -0.062500 0 0 0 0 0 0 3 19256
-0.006119 0.008629 0.119073 0.229877 0.078622 0.942392 -0.062500 0 0 0 0 0 0 3 20253
-0.006146 0.008640 0.119081 0.379118 0.107679 0.816581 -0.062500 0 0 0 0 0 0 3 21249
-0.006159 0.008645 0.119084 0.216608 0.186286 0.869085 -0.062500 0 0 0 0 0 0 3 22252
-0.006190 0.008669 0.119081 0.435536 -0.045632 0.956989 -0.062500 0 0 0 0 0 0 3 23251
-0.006205 0.008681 0.119080 0.257514 0.084180 0.939252 -0.062500 0 0 0 0 0 0 3 24248
-0.006213 0.008687 0.119079 0.139363 0.174406 0.927990 -0.062500 0 0 0 0 0 0 3 25248
-0.006237 0.008695 0.119087 0.334400 0.157717 0.807346 -0.062500 0 0 0 0 0 0 3 26248
-0.006248 0.008699 0.119090 0.197270 0.211116 0.861764 -0.062500 0 0 0 0 0 0 3 27231
-0.006274 0.008705 0.119100 0.364313 0.177329 0.774690 -0.062500 0 0 0 0 0 0 3 28246
-0.006291 0.008725 0.119090 0.269380 0.032330 1.018166 -0.062500 0 0 0 0 0 0 3 29249
-0.006300 0.008735 0.119087 0.152506 0.137259 0.966678 -0.062500 0 0 0 0 0 0 3 30250
-0.006324 0.008745 0.119094 0.342589 0.146159 0.818922 -0.062500 0 0 0 0 0 0 3 31251
-0.006336 0.008749 0.119097 0.201518 0.214943 0.862111 -0.062500 0 0 0 0 0 0 3 32248
-0.006362 0.008757 0.119106 0.366515 0.189311 0.771260 -0.062500 0 0 0 0 0 0 3 33247
-0.006374 0.008760 0.119109 0.212744 0.237751 0.836752 -0.062500 0 0 0 0 0 0 3 34248
-0.006405 0.008783 0.119106 0.433758 -0.009831 0.930693 -0.062500 0 0 0 0 0 0 3 35250
-0.006420 0.008794 0.119105 0.258224 0.111827 0.914006 -0.062500 0 0 0 0 0 0 3 36248
-0.006428 0.008800 0.119104 0.141334 0.197927 0.902988 -0.062500 0 0 0 0 0 0 3 37248
-0.006452 0.008808 0.119112 0.337558 0.179056 0.783348 -0.062500 0 0 0 0 0 0 3 38220
-0.006463 0.008811 0.119115 0.200422 0.231476 0.837310 -0.062500 0 0 0 0 0 0 3 39233
-0.006489 0.008818 0.119124 0.368049 0.197104 0.750918 -0.062500 0 0 0 0 0 0 3 40243
-0.006501 0.008821 0.119128 0.215372 0.241078 0.817527 -0.062500 0 0 0 0 0 0 3 41234
-0.006508 0.008823 0.119129 0.117354 0.266846 0.850755 -0.062500 0 0 0 0 0 0 3 42241
-0.006530 0.008828 0.119137 0.325035 0.214527 0.748579 -0.062500 0 0 0 0 0 0 3 43247
-0.006546 0.008847 0.119128 0.251675 0.040043 0.985377 -0.062500 0 0 0 0 0 0 3 44255
-0.006554 0.008857 0.119124 0.145753 0.140339 0.931065 -0.062500 0 0 0 0 0 0 3 45253
-0.006578 0.008867 0.119131 0.341947 0.146889 0.783321 -0.062500 0 0 0 0 0 0 3 46256
-0.006590 0.008871 0.119134 0.203158 0.214637 0.825521 -0.062500 0 0 0 0 0 0 3 47233
-0.006596 0.008874 0.119135 0.114381 0.251709 0.849855 -0.062500 0 0 0 0 0 0 3 48241
-0.006619 0.008880 0.119143 0.325307 0.206057 0.744912 -0.062500 0 0 0 0 0 0 3 49243
-0.006630 0.008883 0.119146 0.195451 0.244504 0.803580 -0.062500 0 0 0 0 0 0 3 50232
-0.006655 0.008889 0.119155 0.367325 0.202920 0.719549 -0.062500 0 0 0 0 0 0 3 51240
-0.006672 0.008908 0.119146 0.273936 0.033941 0.963389 -0.062500 0 0 0 0 0 0 3 52231
-0.006681 0.008918 0.119143 0.158233 0.136667 0.911470 -0.062500 0 0 0 0 0 0 3 53240
-0.006705 0.008928 0.119150 0.349925 0.144302 0.765064 -0.062500 0 0 0 0 0 0 3 54231
-0.006717 0.008932 0.119152 0.208532 0.212611 0.807280 -0.062500 0 0 0 0 0 0 3 55227
-0.006723 0.008935 0.119153 0.115686 0.251437 0.831554 -0.062500 0 0 0 0 0 0 3 56240
-0.006726 0.008936 0.119153 0.067596 0.270680 0.841082 -0.062500 0 0 0 0 0 0 3 57231
-0.006747 0.008941 0.119162 0.304237 0.235817 0.730621 -0.062500 0 0 0 0 0 0 3 58240
-0.006758 0.008944 0.119165 0.185961 0.269549 0.786763 -0.062500 0 0 0 0 0 0 3 59238
-0.006763 0.008945 0.119166 0.105111 0.290453 0.816146 -0.062500 0 0 0 0 0 0 3 60239
-0.006785 0.008950 0.119174 0.322031 0.235744 0.713697 -0.062500 0 0 0 0 0 0 3 61254
-0.006796 0.008953 0.119177 0.194759 0.269646 0.772653 -0.062500 0 0 0 0 0 0 3 62234
-0.006802 0.008954 0.119178 0.109472 0.290559 0.803010 -0.062500 0 0 0 0 0 0 3 63245
-0.006824 0.008960 0.119187 0.327677 0.234021 0.701094 -0.062500 0 0 0 0 0 0 3 64245
-0.006835 0.008962 0.119190 0.199269 0.267896 0.760075 -0.062500 0 0 0 0 0 0 3 65255
-0.006841 0.008963 0.119191 0.113396 0.288790 0.790447 -0.062500 0 0 0 0 0 0 3 66242
-0.006864 0.008969 0.119199 0.328069 0.234021 0.688678 -0.062500 0 0 0 0 0 0 3 67252
-0.006875 0.008971 0.119202 0.199460 0.267886 0.747581 -0.062500 0 0 0 0 0 0 3 68249
-0.006880 0.008973 0.119203 0.113513 0.288779 0.777924 -0.062500 0 0 0 0 0 0 3 69248
-0.006903 0.008978 0.119212 0.328251 0.233997 0.676294 -0.062500 0 0 0 0 0 0 3 70246
-0.006914 0.008981 0.119215 0.199530 0.267876 0.735110 -0.062500 0 0 0 0 0 0 3 71249
-0.006924 0.008998 0.119203 0.170754 0.079649 0.942819 -0.062500 0 0 0 0 0 0 3 72244
-0.006929 0.009007 0.119199 0.108071 0.168392 0.869187 -0.062500 0 0 0 0 0 0 3 73251
-0.006952 0.009016 0.119206 0.328437 0.169088 0.715217 -0.062500 0 0 0 0 0 0 3 74250
-0.006963 0.009021 0.119208 0.200577 0.234234 0.753728 -0.062500 0 0 0 0 0 0 3 75254
-0.006968 0.009023 0.119209 0.114402 0.271579 0.776635 -0.062500 0 0 0 0 0 0 3 76252
-0.006971 0.009024 0.119209 0.069627 0.290120 0.785657 -0.062500 0 0 0 0 0 0 3 77249
-0.006992 0.009030 0.119217 0.306685 0.234277 0.676053 -0.062500 0 0 0 0 0 0 3 78218
-0.007003 0.009032 0.119220 0.188857 0.267877 0.731593 -0.062500 0 0 0 0 0 0 3 79249
-0.007008 0.009034 0.119221 0.108220 0.288726 0.760702 -0.062500 0 0 0 0 0 0 3 80238
-0.007030 0.009039 0.119230 0.329308 0.231848 0.659189 -0.062500 0 0 0 0 0 0 3 81247
-0.007041 0.009042 0.119233 0.201739 0.265768 0.717570 -0.062500 0 0 0 0 0 0 3 82229
-0.007047 0.009043 0.119234 0.116312 0.286701 0.747664 -0.062500 0 0 0 0 0 0 3 83250
-0.007049 0.009043 0.119234 0.072115 0.296796 0.759281 -0.062500 0 0 0 0 0 0 3 84250
-0.007071 0.009049 0.119242 0.309811 0.236606 0.650893 -0.062500 0 0 0 0 0 0 3 85246
-0.007081 0.009051 0.119245 0.192078 0.268027 0.706597 -0.062500 0 0 0 0 0 0 3 86248
-0.007086 0.009052 0.119246 0.111503 0.287787 0.735737 -0.062500 0 0 0 0 0 0 3 87242
-0.007089 0.009053 0.119246 0.069747 0.297311 0.746999 -0.062500 0 0 0 0 0 0 3 88242
-0.007110 0.009058 0.119255 0.308730 0.236847 0.638658 -0.062500 0 0 0 0 0 0 3 89241
-0.007120 0.009060 0.119257 0.191528 0.268142 0.694242 -0.062500 0 0 0 0 0 0 3 90236
-0.007126 0.009061 0.119259 0.111224 0.287838 0.723322 -0.062500 0 0 0 0 0 0 3 91249
-0.007148 0.009067 0.119267 0.329493 0.232391 0.622271 -0.062500 0 0 0 0 0 0 3 92220
-0.007159 0.009069 0.119270 0.201818 0.266028 0.680413 -0.062500 0 0 0 0 0 0 3 93248
-0.007165 0.009070 0.119271 0.116322 0.286829 0.710411 -0.062500 0 0 0 0 0 0 3 94247
-0.007167 0.009071 0.119271 0.072129 0.296855 0.721964 -0.062500 0 0 0 0 0 0 3 95249
-0.007169 0.009071 0.119271 0.050168 0.301556 0.726169 -0.062500 0 0 0 0 0 0 3 96247
-0.007189 0.009076 0.119279 0.299267 0.238838 0.615554 -0.062500 0 0 0 0 0 0 3 97249
-0.007199 0.009079 0.119282 0.186839 0.269076 0.670029 -0.062500 0 0 0 0 0 0 3 98248
-0.007204 0.009080 0.119283 0.108884 0.288277 0.698694 -0.062500 0 0 0 0 0 0 3 99247
-0.007207 0.009080 0.119284 0.068440 0.297560 0.709806 -0.062500 0 0 0 0 0 0 3 100248
-0.007228 0.009086 0.119292 0.308422 0.236944 0.601885 -0.062500 0 0 0 0 0 0 3 101235
-0.007238 0.009088 0.119295 0.194354 0.265890 0.657188 -0.062500 0 0 0 0 0 0 3 102240
-0.007243 0.009089 0.119296 0.114095 0.285565 0.686152 -0.062500 0 0 0 0 0 0 3 103249
-0.007246 0.009090 0.119296 0.072508 0.295067 0.697355 -0.062500 0 0 0 0 0 0 3 104228
-0.007247 0.009090 0.119296 0.051833 0.299527 0.701435 -0.062500 0 0 0 0 0 0 3 105231
-0.007268 0.009095 0.119304 0.301807 0.236650 0.591089 -0.062500 0 0 0 0 0 0 3 106247
-0.007278 0.009097 0.119307 0.189610 0.266840 0.645381 -0.062500 0 0 0 0 0 0 3 107251
-0.007283 0.009098 0.119308 0.111736 0.286019 0.673980 -0.062500 0 0 0 0 0 0 3 108247
-0.007285 0.009099 0.119308 0.071334 0.295288 0.685043 -0.062500 0 0 0 0 0 0 3 109246
-0.007287 0.009099 0.119309 0.051231 0.299625 0.689079 -0.062500 0 0 0 0 0 0 3 110247
-0.007287 0.009099 0.119309 0.041301 0.301676 0.690508 -0.062500 0 0 0 0 0 0 3 111248
-0.007307 0.009104 0.119317 0.296709 0.237664 0.579398 -0.062500 0 0 0 0 0 0 3 112250
-0.007317 0.009106 0.119319 0.187072 0.267323 0.633257 -0.062500 0 0 0 0 0 0 3 113233
-0.007322 0.009108 0.119320 0.110459 0.286272 0.661698 -0.062500 0 0 0 0 0 0 3 114239
-0.007325 0.009108 0.119321 0.070708 0.295414 0.672721 -0.062500 0 0 0 0 0 0 3 115318
-0.007326 0.009108 0.119321 0.050911 0.299684 0.676736 -0.062500 0 0 0 0 0 0 3 116312
-0.007326 0.009108 0.119321 0.041138 0.301701 0.678162 -0.062500 0 0 0 0 0 0 3 117296
-0.007347 0.009113 0.119329 0.296734 0.237671 0.567196 -0.062500 0 0 0 0 0 0 3 118312
-0.007357 0.009116 0.119332 0.187087 0.267324 0.620959 -0.062500 0 0 0 0 0 0 3 119230
-0.007362 0.009117 0.119333 0.110482 0.286258 0.649365 -0.062500 0 0 0 0 0 0 3 120238
-0.007364 0.009117 0.119333 0.070703 0.295414 0.660383 -0.062500 0 0 0 0 0 0 3 121233
-0.007365 0.009117 0.119333 0.050923 0.299681 0.664379 -0.062500 0 0 0 0 0 0 3 122229
-0.007366 0.009118 0.119333 0.041127 0.301693 0.665816 -0.062500 0 0 0 0 0 0 3 123239
-0.007366 0.009118 0.119333 0.036273 0.302661 0.666321 -0.062500 0 0 0 0 0 0 3 124229
-0.007386 0.009123 0.119341 0.294447 0.238140 0.555194 -0.062500 0 0 0 0 0 0 3 125240
-0.007396 0.009125 0.119344 0.185936 0.267549 0.608770 -0.062500 0 0 0 0 0 0 3 126230
-0.007401 0.009126 0.119345 0.109897 0.286364 0.637084 -0.062500 0 0 0 0 0 0 3 127239
-0.007403 0.009127 0.119346 0.070409 0.295456 0.648066 -0.062500 0 0 0 0 0 0 3 128229
-0.007405 0.009127 0.119346 0.050787 0.299707 0.652050 -0.062500 0 0 0 0 0 0 3 129238
-0.007405 0.009127 0.119346 0.041046 0.301721 0.653492 -0.062500 0 0 0 0 0 0 3 130228
-0.007405 0.009127 0.119346 0.036227 0.302663 0.654002 -0.062500 0 0 0 0 0 0 3 131239
-0.007406 0.009127 0.119346 0.033858 0.303134 0.654170 -0.062500 0 0 0 0 0 0 3 132229
-0.007406 0.009127 0.119346 0.032640 0.303367 0.654243 -0.062500 0 0 0 0 0 0 3 133239
-0.007406 0.009127 0.119346 0.032046 0.303464 0.654266 -0.062500 0 0 0 0 0 0 3 134252
-0.007426 0.009132 0.119354 0.292483 0.238513 0.543120 -0.062500 0 0 0 0 0 0 3 135250
-0.007436 0.009134 0.119356 0.184972 0.267727 0.596544 -0.062500 0 0 0 0 0 0 3 136471
-0.007440 0.009135 0.119357 0.109414 0.286447 0.624797 -0.062500 0 0 0 0 0 0 3 137227
-0.007443 0.009136 0.119358 0.070158 0.295498 0.635759 -0.062500 0 0 0 0 0 0 3 138230
-0.007444 0.009136 0.119358 0.050633 0.299731 0.639755 -0.062500 0 0 0 0 0 0 3 139244
-0.007445 0.009136 0.119358 0.040989 0.301741 0.641177 -0.062500 0 0 0 0 0 0 3 140231
-0.007445 0.009136 0.119358 0.036213 0.302676 0.641687 -0.062500 0 0 0 0 0 0 3 141247
-0.007465 0.009141 0.119366 0.295994 0.235812 0.530870 -0.062500 0 0 0 0 0 0 3 142243
-0.007475 0.009143 0.119369 0.187400 0.265228 0.584271 -0.062500 0 0 0 0 0 0 3 143248
-0.007480 0.009144 0.119370 0.111281 0.284064 0.612509 -0.062500 0 0 0 0 0 0 3 144237
-0.007482 0.009145 0.119370 0.071771 0.293159 0.623463 -0.062500 0 0 0 0 0 0 3 145245
-0.007483 0.009145 0.119370 0.052131 0.297416 0.627465 -0.062500 0 0 0 0 0 0 3 146216
-0.007484 0.009145 0.119370 0.042401 0.299415 0.628885 -0.062500 0 0 0 0 0 0 3 147246
-0.007484 0.009145 0.119370 0.037586 0.300375 0.629386 -0.062500 0 0 0 0 0 0 3 148234
-0.007484 0.009145 0.119370 0.035194 0.300844 0.629569 -0.062500 0 0 0 0 0 0 3 149228
-0.007484 0.009145 0.119370 0.033998 0.301071 0.629632 -0.062500 0 0 0 0 0 0 3 150245
-0.007484 0.009145 0.119370 0.033403 0.301177 0.629646 -0.062500 0 0 0 0 0 0 3 151252
-0.007484 0.009145 0.119370 0.033106 0.301241 0.629670 -0.062500 0 0 0 0 0 0 3 152249
-0.007485 0.009145 0.119370 0.032975 0.301259 0.629667 -0.062500 0 0 0 0 0 0 3 153246
-0.007505 0.009150 0.119378 0.295730 0.256704 0.518825 -0.062500 0 0 0 0 0 0 3 154251
-0.007514 0.009153 0.119381 0.188195 0.285897 0.572095 -0.062500 0 0 0 0 0 0 3 155246
-0.007519 0.009154 0.119382 0.112645 0.304615 0.600260 -0.062500 0 0 0 0 0 0 3 156246
-0.007522 0.009154 0.119382 0.073384 0.313677 0.611199 -0.062500 0 0 0 0 0 0 3 157365
-0.007523 0.009154 0.119383 0.053890 0.317913 0.615186 -0.062500 0 0 0 0 0 0 3 158245
-0.007523 0.009155 0.119383 0.044231 0.319897 0.616594 -0.062500 0 0 0 0 0 0 3 159248
-0.007524 0.009155 0.119383 0.039440 0.320863 0.617112 -0.062500 0 0 0 0 0 0 3 160243
-0.007524 0.009155 0.119383 0.037070 0.321308 0.617287 -0.062500 0 0 0 0 0 0 3 161245
-0.007524 0.009155 0.119383 0.035883 0.321542 0.617356 -0.062500 0 0 0 0 0 0 3 162245
-0.007524 0.009155 0.119383 0.035289 0.321649 0.617370 -0.062500 0 0 0 0 0 0 3 163246
-0.007524 0.009155 0.119383 0.035017 0.321706 0.617383 -0.062500 0 0 0 0 0 0 3 164242
-0.007524 0.009155 0.119383 0.034863 0.321730 0.617390 -0.062500 0 0 0 0 0 0 3 165246
-0.007544 0.009160 0.119391 0.295849 0.256694 0.506723 -0.062500 0 0 0 0 0 0 3 166246
-0.007554 0.009162 0.119393 0.188254 0.285889 0.559885 -0.062500 0 0 0 0 0 0 3 167245
-0.007559 0.009163 0.119394 0.112653 0.304625 0.588018 -0.062500 0 0 0 0 0 0 3 168248
-0.007561 0.009163 0.119395 0.073402 0.313673 0.598934 -0.062500 0 0 0 0 0 0 3 169244
-0.007562 0.009164 0.119395 0.053906 0.317899 0.602918 -0.062500 0 0 0 0 0 0 3 170244
-0.007563 0.009164 0.119395 0.044228 0.319897 0.604337 -0.062500 0 0 0 0 0 0 3 171247
-0.007563 0.009164 0.119395 0.039451 0.320850 0.604838 -0.062500 0 0 0 0 0 0 3 172239
-0.007563 0.009164 0.119395 0.037064 0.321309 0.605026 -0.062500 0 0 0 0 0 0 3 173246
-0.007563 0.009164 0.119395 0.035875 0.321544 0.605096 -0.062500 0 0 0 0 0 0 3 174243
-0.007583 0.009169 0.119403 0.296466 0.256597 0.494604 -0.062500 0 0 0 0 0 0 3 175233
-0.007593 0.009171 0.119406 0.188585 0.285825 0.547688 -0.062500 0 0 0 0 0 0 3 176242
-0.007598 0.009172 0.119407 0.112810 0.304593 0.575789 -0.062500 0 0 0 0 0 0 3 177242
-0.007600 0.009173 0.119407 0.073480 0.313658 0.586703 -0.062500 0 0 0 0 0 0 3 178245
-0.007602 0.009173 0.119407 0.053926 0.317894 0.590659 -0.062500 0 0 0 0 0 0 3 179246
-0.007602 0.009173 0.119407 0.044257 0.319901 0.592092 -0.062500 0 0 0 0 0 0 3 180244
-0.007602 0.009173 0.119407 0.039455 0.320861 0.592602 -0.062500 0 0 0 0 0 0 3 181231
-0.007623 0.009178 0.119415 0.298375 0.256233 0.482422 -0.062500 0 0 0 0 0 0 3 182239
-0.007633 0.009180 0.119418 0.189521 0.285650 0.535493 -0.062500 0 0 0 0 0 0 3 183240
-0.007637 0.009182 0.119419 0.113282 0.304505 0.563573 -0.062500 0 0 0 0 0 0 3 184243
-0.007640 0.009182 0.119419 0.073705 0.313620 0.574470 -0.062500 0 0 0 0 0 0 3 185243
-0.007641 0.009182 0.119419 0.054040 0.317871 0.578439 -0.062500 0 0 0 0 0 0 3 186244
-0.007662 0.009187 0.119427 0.305018 0.252675 0.469662 -0.062500 0 0 0 0 0 0 3 187230
-0.007672 0.009190 0.119430 0.192478 0.282834 0.523096 -0.062500 0 0 0 0 0 0 3 188238
-0.007677 0.009191 0.119431 0.114390 0.302038 0.551285 -0.062500 0 0 0 0 0 0 3 189237
-0.007679 0.009191 0.119431 0.073924 0.311324 0.562230 -0.062500 0 0 0 0 0 0 3 190228
-0.007680 0.009191 0.119431 0.053790 0.315664 0.566207 -0.062500 0 0 0 0 0 0 3 191236
-0.007701 0.009197 0.119439 0.305335 0.252632 0.457614 -0.062500 0 0 0 0 0 0 3 192227
-0.007711 0.009199 0.119442 0.192651 0.282803 0.510950 -0.062500 0 0 0 0 0 0 3 193237
-0.007716 0.009200 0.119443 0.114472 0.302023 0.539112 -0.062500 0 0 0 0 0 0 3 194227
-0.007719 0.009201 0.119444 0.073949 0.311318 0.550031 -0.062500 0 0 0 0 0 0 3 195236
-0.007720 0.009201 0.119444 0.053798 0.315674 0.554028 -0.062500 0 0 0 0 0 0 3 196227
-0.007741 0.009206 0.119452 0.305472 0.252617 0.445577 -0.062500 0 0 0 0 0 0 3 197236
-0.007751 0.009208 0.119454 0.192713 0.282794 0.498822 -0.062500 0 0 0 0 0 0 3 198229
-0.007756 0.009209 0.119455 0.114500 0.302008 0.526944 -0.062500 0 0 0 0 0 0 3 199236
-0.007758 0.009210 0.119456 0.073972 0.311302 0.537856 -0.062500 0 0 0 0 0 0 3 200226
-0.007780 0.009215 0.119464 0.315565 0.250543 0.432125 -0.062500 0 0 0 0 0 0 3 201236
-0.007790 0.009217 0.119467 0.197711 0.281809 0.486213 -0.062500 0 0 0 0 0 0 3 202227
-0.007795 0.009218 0.119468 0.116976 0.301533 0.514622 -0.062500 0 0 0 0 0 0 3 203235
-0.007818 0.009224 0.119476 0.337063 0.245953 0.416071 -0.062500 0 0 0 0 0 0 3 204227
-0.007829 0.009227 0.119479 0.208352 0.279612 0.472679 -0.062500 0 0 0 0 0 0 3 205244
-0.007834 0.009228 0.119480 0.122251 0.300484 0.501979 -0.062500 0 0 0 0 0 0 3 206232
-0.007837 0.009228 0.119480 0.077821 0.310553 0.513315 -0.062500 0 0 0 0 0 0 3 207230
-0.007859 0.009234 0.119488 0.317710 0.250160 0.408050 -0.062500 0 0 0 0 0 0 3 208231
-0.007869 0.009236 0.119491 0.198775 0.281603 0.462020 -0.062500 0 0 0 0 0 0 3 209238
-0.007874 0.009237 0.119492 0.115034 0.299574 0.490371 -0.062500 0 0 0 0 0 0 3 210243
-0.007877 0.009238 0.119492 0.072974 0.309170 0.501362 -0.062500 0 0 0 0 0 0 3 211239
-0.007898 0.009243 0.119500 0.314169 0.248517 0.396141 -0.062500 0 0 0 0 0 0 3 212249
-0.007909 0.009245 0.119503 0.195769 0.279844 0.449985 -0.062500 0 0 0 0 0 0 3 213246
-0.007934 0.009251 0.119512 0.376948 0.234466 0.369179 -0.062500 0 0 0 0 0 0 3 214245
-0.007946 0.009254 0.119515 0.226940 0.273231 0.432530 -0.062500 0 0 0 0 0 0 3 215245
-0.007952 0.009255 0.119516 0.130212 0.296470 0.464264 -0.062500 0 0 0 0 0 0 3 216245
-0.007976 0.009261 0.119524 0.342814 0.242492 0.367546 -0.062500 0 0 0 0 0 0 3 217214
-0.007987 0.009264 0.119527 0.209961 0.276981 0.424255 -0.062500 0 0 0 0 0 0 3 218243
-0.007992 0.009265 0.119528 0.121799 0.298229 0.453541 -0.062500 0 0 0 0 0 0 3 219244
-0.008015 0.009270 0.119536 0.338781 0.243331 0.356117 -0.062500 0 0 0 0 0 0 3 220240
-0.008027 0.009273 0.119539 0.207951 0.277377 0.412427 -0.062500 0 0 0 0 0 0 3 221245
-0.008032 0.009274 0.119540 0.120804 0.298434 0.441559 -0.062500 0 0 0 0 0 0 3 222220
-0.008055 0.009280 0.119548 0.338376 0.243403 0.344238 -0.062500 0 0 0 0 0 0 3 223219
-0.008066 0.009282 0.119551 0.207766 0.277409 0.400437 -0.062500 0 0 0 0 0 0 3 224231
-0.008092 0.009288 0.119560 0.379493 0.231675 0.321068 -0.062500 0 0 0 0 0 0 3 225219
-0.008104 0.009291 0.119563 0.226268 0.271052 0.384366 -0.062500 0 0 0 0 0 0 3 226246
-0.008111 0.009293 0.119564 0.127887 0.294614 0.416048 -0.062500 0 0 0 0 0 0 3 227215
-0.008134 0.009298 0.119572 0.340188 0.240745 0.319975 -0.062500 0 0 0 0 0 0 3 228231
-0.008145 0.009301 0.119575 0.206729 0.275298 0.376323 -0.062500 0 0 0 0 0 0 3 229246
-0.008171 0.009307 0.119584 0.381114 0.231388 0.297325 -0.062500 0 0 0 0 0 0 3 230243
-0.008184 0.009310 0.119587 0.227057 0.270894 0.360455 -0.062500 0 0 0 0 0 0 3 231243
-0.008190 0.009311 0.119588 0.128297 0.294528 0.392061 -0.062500 0 0 0 0 0 0 3 232243
-0.008213 0.009317 0.119596 0.340600 0.240695 0.296297 -0.062500 0 0 0 0 0 0 3 233242
-0.008225 0.009319 0.119599 0.206934 0.275265 0.352462 -0.062500 0 0 0 0 0 0 3 234243
-0.008250 0.009326 0.119608 0.381417 0.231353 0.273706 -0.062500 0 0 0 0 0 0 3 235243
-0.008263 0.009328 0.119611 0.227227 0.270869 0.336644 -0.062500 0 0 0 0 0 0 3 236240
-0.008269 0.009330 0.119612 0.128373 0.294515 0.368161 -0.062500 0 0 0 0 0 0 3 237246
-0.008293 0.009335 0.119620 0.340844 0.240661 0.272685 -0.062500 0 0 0 0 0 0 3 238244
-0.008304 0.009338 0.119623 0.202375 0.273951 0.328675 -0.062500 0 0 0 0 0 0 3 239248
-0.008330 0.009344 0.119632 0.377057 0.230025 0.250154 -0.062500 0 0 0 0 0 0 3 240242
-0.008343 0.009347 0.119635 0.222682 0.269572 0.312896 -0.062500 0 0 0 0 0 0 3 241241
-0.008349 0.009348 0.119636 0.123747 0.293208 0.344314 -0.062500 0 0 0 0 0 0 3 242242
-0.008372 0.009354 0.119644 0.336435 0.239351 0.249137 -0.062500 0 0 0 0 0 0 3 243243
-0.008383 0.009356 0.119647 0.202507 0.273933 0.304953 -0.062500 0 0 0 0 0 0 3 244243
-0.008409 0.009363 0.119656 0.378101 0.250658 0.226675 -0.062500 0 0 0 0 0 0 3 245242
-0.008422 0.009366 0.119659 0.223614 0.290197 0.289206 -0.062500 0 0 0 0 0 0 3 246244
-0.008428 0.009367 0.119660 0.124567 0.313868 0.320541 -0.062500 0 0 0 0 0 0 3 247230
-0.008452 0.009373 0.119668 0.337463 0.259994 0.225665 -0.062500 0 0 0 0 0 0 3 248236
-0.008463 0.009375 0.119671 0.203417 0.294584 0.281299 -0.062500 0 0 0 0 0 0 3 249243
-0.008489 0.009381 0.119679 0.378396 0.250625 0.203259 -0.062500 0 0 0 0 0 0 3 250240
-0.008502 0.009384 0.119683 0.223751 0.290170 0.265601 -0.062500 0 0 0 0 0 0 3 251245
-0.008508 0.009385 0.119684 0.124656 0.313840 0.296826 -0.062500 0 0 0 0 0 0 3 252237
-0.008531 0.009391 0.119692 0.332623 0.258965 0.202263 -0.062500 0 0 0 0 0 0 3 253211
-0.008543 0.009394 0.119695 0.198443 0.293563 0.257700 -0.062500 0 0 0 0 0 0 3 254242
-0.008568 0.009400 0.119703 0.373601 0.249606 0.179911 -0.062500 0 0 0 0 0 0 3 255243
-0.008581 0.009403 0.119706 0.218822 0.289162 0.242044 -0.062500 0 0 0 0 0 0 3 256240
-0.008608 0.009409 0.119715 0.383753 0.247513 0.166869 -0.062500 0 0 0 0 0 0 3 257242
-0.008621 0.009412 0.119718 0.223847 0.288160 0.229798 -0.062500 0 0 0 0 0 0 3 258222
-0.008627 0.009413 0.119719 0.122113 0.312348 0.261226 -0.062500 0 0 0 0 0 0 3 259235
-0.008651 0.009419 0.119727 0.334239 0.258699 0.167216 -0.062500 0 0 0 0 0 0 3 260226
-0.008662 0.009422 0.119730 0.199257 0.293416 0.222424 -0.062500 0 0 0 0 0 0 3 261234
-0.008672 0.009439 0.119718 0.165011 0.106284 0.430489 -0.062500 0 0 0 0 0 0 3 262224
-0.008698 0.009453 0.119721 0.367199 0.129582 0.249974 -0.062500 0 0 0 0 0 0 3 263234
-0.008710 0.009460 0.119723 0.218966 0.224390 0.259036 -0.062500 0 0 0 0 0 0 3 264224
-0.008737 0.009468 0.119731 0.382196 0.212965 0.163807 -0.062500 0 0 0 0 0 0 3 265234
-0.008750 0.009472 0.119734 0.221907 0.270035 0.218882 -0.062500 0 0 0 0 0 0 3 266224
-0.008777 0.009479 0.119742 0.384293 0.237329 0.141854 -0.062500 0 0 0 0 0 0 3 267234
-0.008790 0.009482 0.119745 0.222549 0.282570 0.203479 -0.062500 0 0 0 0 0 0 3 268234
-0.008796 0.009484 0.119746 0.119902 0.309114 0.234408 -0.062500 0 0 0 0 0 0 3 269234
-0.008820 0.009490 0.119754 0.331977 0.256568 0.140948 -0.062500 0 0 0 0 0 0 3 270224
-0.008831 0.009492 0.119757 0.196538 0.291900 0.195696 -0.062500 0 0 0 0 0 0 3 271234
-0.008837 0.009493 0.119758 0.106992 0.313652 0.224100 -0.062500 0 0 0 0 0 0 3 272224
-0.008860 0.009499 0.119766 0.325711 0.258781 0.129886 -0.062500 0 0 0 0 0 0 3 273224
-0.008871 0.009502 0.119769 0.193419 0.292981 0.184236 -0.062500 0 0 0 0 0 0 3 274233
-0.008897 0.009508 0.119777 0.370359 0.248774 0.107367 -0.062500 0 0 0 0 0 0 3 275225
-0.008910 0.009511 0.119780 0.215598 0.288277 0.168613 -0.062500 0 0 0 0 0 0 3 276234
-0.008937 0.009517 0.119789 0.381299 0.245595 0.094418 -0.062500 0 0 0 0 0 0 3 277237
-0.008954 0.009536 0.119779 0.275629 0.077887 0.336331 -0.062500 0 0 0 0 0 0 3 278245
-0.008963 0.009546 0.119776 0.157801 0.180298 0.281643 -0.062500 0 0 0 0 0 0 3 279236
-0.008988 0.009556 0.119782 0.354611 0.187185 0.143120 -0.062500 0 0 0 0 0 0 3 280246
-0.009000 0.009561 0.119784 0.208901 0.255608 0.179595 -0.062500 0 0 0 0 0 0 3 281246
-0.009006 0.009563 0.119785 0.113460 0.294688 0.201229 -0.062500 0 0 0 0 0 0 3 282246
-0.009042 0.009555 0.119783 0.492035 0.435560 0.245782 -0.062500 0 0 0 0 0 0 3 283246
-0.009060 0.009551 0.119782 0.297549 0.395410 0.231967 -0.062500 0 0 0 0 0 0 3 284249
-0.009069 0.009549 0.119781 0.161225 0.364885 0.223911 -0.062500 0 0 0 0 0 0 3 285242
-0.009094 0.009553 0.119789 0.354305 0.283349 0.116395 -0.062500 0 0 0 0 0 0 3 286240
-0.009106 0.009555 0.119791 0.207964 0.304535 0.165001 -0.062500 0 0 0 0 0 0 3 287231
-0.009116 0.009571 0.119779 0.167139 0.111185 0.371152 -0.062500 0 0 0 0 0 0 3 288237
-0.009142 0.009585 0.119783 0.369198 0.151639 0.191484 -0.062500 0 0 0 0 0 0 3 289233
-0.009155 0.009592 0.119784 0.221722 0.243619 0.199106 -0.062500 0 0 0 0 0 0 3 290241
-0.009182 0.009600 0.119792 0.388128 0.232176 0.105051 -0.062500 0 0 0 0 0 0 3 291242
-0.009195 0.009604 0.119794 0.226725 0.288891 0.158924 -0.062500 0 0 0 0 0 0 3 292241
-0.009202 0.009606 0.119795 0.123921 0.321424 0.186937 -0.062500 0 0 0 0 0 0 3 293246
-0.009225 0.009612 0.119803 0.336900 0.271896 0.094145 -0.062500 0 0 0 0 0 0 3 294244
-0.009237 0.009615 0.119806 0.200858 0.308814 0.147651 -0.062500 0 0 0 0 0 0 3 295243
-0.009243 0.009616 0.119807 0.110968 0.331393 0.175492 -0.062500 0 0 0 0 0 0 3 296241
-0.009266 0.009622 0.119815 0.330532 0.276855 0.082803 -0.062500 0 0 0 0 0 0 3 297240
-0.009281 0.009640 0.119805 0.251880 0.103238 0.316475 -0.062500 0 0 0 0 0 0 3 298240
-0.009322 0.009641 0.119798 0.576303 0.323881 0.295860 -0.062500 0 0 0 0 0 0 3 299242
-0.009343 0.009641 0.119796 0.344883 0.345105 0.243118 -0.062500 0 0 0 0 0 0 3 300235
-0.009354 0.009641 0.119795 0.187864 0.348487 0.219502 -0.062500 0 0 0 0 0 0 3 301235
-0.009379 0.009647 0.119802 0.374857 0.283043 0.107413 -0.062500 0 0 0 0 0 0 3 302244
-0.009392 0.009649 0.119805 0.222448 0.313268 0.153317 -0.062500 0 0 0 0 0 0 3 303238
-0.009398 0.009650 0.119806 0.124052 0.332731 0.178362 -0.062500 0 0 0 0 0 0 3 304240
-0.009422 0.009656 0.119813 0.339597 0.276703 0.085296 -0.062500 0 0 0 0 0 0 3 305241
-0.009433 0.009658 0.119816 0.204384 0.310431 0.138007 -0.062500 0 0 0 0 0 0 3 306231
-0.009463 0.009680 0.119812 0.435089 0.057998 0.243185 -0.062500 0 0 0 0 0 0 3 307241
-0.009479 0.009692 0.119810 0.263694 0.175335 0.217114 -0.062500 0 0 0 0 0 0 3 308243
-0.009486 0.009697 0.119809 0.147830 0.259525 0.201216 -0.062500 0 0 0 0 0 0 3 309239
-0.009523 0.009691 0.119806 0.514732 0.425806 0.233357 -0.062500 0 0 0 0 0 0 3 310241
-0.009542 0.009688 0.119805 0.313467 0.399137 0.212813 -0.062500 0 0 0 0 0 0 3 311239
-0.009572 0.009691 0.119812 0.439959 0.310056 0.099781 -0.062500 0 0 0 0 0 0 3 312233
-0.009586 0.009693 0.119815 0.260339 0.324957 0.144371 -0.062500 0 0 0 0 0 0 3 313239
-0.009594 0.009693 0.119815 0.145514 0.337625 0.168847 -0.062500 0 0 0 0 0 0 3 314240
-0.009622 0.009715 0.119810 0.406929 0.070414 0.256977 -0.062500 0 0 0 0 0 0 3 315241
-0.009636 0.009726 0.119808 0.252346 0.180266 0.223323 -0.062500 0 0 0 0 0 0 3 316240
-0.009643 0.009731 0.119808 0.144795 0.260912 0.204568 -0.062500 0 0 0 0 0 0 3 317239
-0.009667 0.009739 0.119815 0.354101 0.238716 0.095257 -0.062500 0 0 0 0 0 0 3 318226
-0.009679 0.009743 0.119817 0.214489 0.290128 0.141057 -0.062500 0 0 0 0 0 0 3 319237
-0.009685 0.009744 0.119818 0.122485 0.320229 0.165989 -0.062500 0 0 0 0 0 0 3 320238
-0.009708 0.009750 0.119826 0.341936 0.269464 0.074097 -0.062500 0 0 0 0 0 0 3 321240
-0.009732 0.009739 0.119818 0.369594 0.492567 0.267506 -0.062500 0 0 0 0 0 0 3 322239
-0.009769 0.009754 0.119810 0.541586 0.162817 0.306810 -0.062500 0 0 0 0 0 0 3 323334
-0.009788 0.009762 0.119807 0.327836 0.224535 0.243893 -0.062500 0 0 0 0 0 0 3 324322
-0.009797 0.009766 0.119806 0.185664 0.281512 0.213387 -0.062500 0 0 0 0 0 0 3 325317
-0.009823 0.009773 0.119813 0.377329 0.247690 0.100346 -0.062500 0 0 0 0 0 0 3 326323
-0.009835 0.009776 0.119815 0.228371 0.293433 0.144233 -0.062500 0 0 0 0 0 0 3 327293
-0.009841 0.009778 0.119816 0.131613 0.320766 0.168434 -0.062500 0 0 0 0 0 0 3 328285
-0.009865 0.009784 0.119824 0.348990 0.268603 0.076940 -0.062500 0 0 0 0 0 0 3 329282
-0.009889 0.009772 0.119816 0.375065 0.490952 0.270104 -0.062500 0 0 0 0 0 0 3 330284
-0.009901 0.009767 0.119813 0.226095 0.434124 0.229906 -0.062500 0 0 0 0 0 0 3 331306
-0.009911 0.009780 0.119800 0.186243 0.183389 0.385286 -0.062500 0 0 0 0 0 0 3 332310
-0.009938 0.009792 0.119802 0.391788 0.193560 0.188211 -0.062500 0 0 0 0 0 0 3 333306
-0.009951 0.009798 0.119803 0.240212 0.272137 0.186278 -0.062500 0 0 0 0 0 0 3 334308
-0.009957 0.009801 0.119803 0.139821 0.319223 0.192405 -0.062500 0 0 0 0 0 0 3 335330
-0.009981 0.009807 0.119810 0.354819 0.277695 0.094701 -0.062500 0 0 0 0 0 0 3 336224
-0.009993 0.009810 0.119813 0.217841 0.318956 0.143662 -0.062500 0 0 0 0 0 0 3 337232
-0.010011 0.009798 0.119804 0.291292 0.528124 0.311415 -0.062500 0 0 0 0 0 0 3 338223
-0.010041 0.009796 0.119807 0.452980 0.395805 0.153966 -0.062500 0 0 0 0 0 0 3 339238
-0.010055 0.009796 0.119809 0.272216 0.376906 0.169377 -0.062500 0 0 0 0 0 0 3 340233
-0.010063 0.009795 0.119809 0.156928 0.371150 0.182067 -0.062500 0 0 0 0 0 0 3 341224
-0.010087 0.009800 0.119817 0.364897 0.302663 0.087175 -0.062500 0 0 0 0 0 0 3 342226
-0.010103 0.009818 0.119806 0.277216 0.122953 0.317885 -0.062500 0 0 0 0 0 0 3 343224
-0.010111 0.009828 0.119803 0.170476 0.218663 0.258140 -0.062500 0 0 0 0 0 0 3 344231
-0.010149 0.009823 0.119798 0.536032 0.408616 0.264209 -0.062500 0 0 0 0 0 0 3 345222
-0.010167 0.009821 0.119797 0.332361 0.396644 0.230073 -0.062500 0 0 0 0 0 0 3 346231
-0.010177 0.009820 0.119796 0.190407 0.381139 0.214003 -0.062500 0 0 0 0 0 0 3 347223
-0.010182 0.009820 0.119796 0.114904 0.372845 0.207793 -0.062500 0 0 0 0 0 0 3 348230
-0.010205 0.009824 0.119803 0.344360 0.303149 0.105834 -0.062500 0 0 0 0 0 0 3 349222
-0.010216 0.009827 0.119806 0.215022 0.328137 0.152401 -0.062500 0 0 0 0 0 0 3 350231
-0.010221 0.009828 0.119806 0.127762 0.346114 0.177489 -0.062500 0 0 0 0 0 0 3 351222
-0.010228 0.009844 0.119794 0.135573 0.147650 0.368559 -0.062500 0 0 0 0 0 0 3 352239
-0.010253 0.009858 0.119796 0.367011 0.163656 0.186729 -0.062500 0 0 0 0 0 0 3 353229
-0.010265 0.009864 0.119797 0.229475 0.255097 0.189174 -0.062500 0 0 0 0 0 0 3 354243
-0.010283 0.009853 0.119787 0.296920 0.494920 0.338874 -0.062500 0 0 0 0 0 0 3 355216
-0.010314 0.009853 0.119791 0.457345 0.377636 0.175640 -0.062500 0 0 0 0 0 0 3 356233
-0.010328 0.009853 0.119792 0.275055 0.366527 0.187932 -0.062500 0 0 0 0 0 0 3 357241
-0.010336 0.009853 0.119793 0.158882 0.364782 0.199385 -0.062500 0 0 0 0 0 0 3 358223
-0.010360 0.009858 0.119800 0.366877 0.298272 0.105155 -0.062500 0 0 0 0 0 0 3 359245
-0.010372 0.009860 0.119803 0.225678 0.326949 0.154063 -0.062500 0 0 0 0 0 0 3 360239
-0.010378 0.009861 0.119803 0.133012 0.345550 0.179942 -0.062500 0 0 0 0 0 0 3 361239
-0.010401 0.009867 0.119811 0.353674 0.288904 0.091239 -0.062500 0 0 0 0 0 0 3 362225
-0.010425 0.009855 0.119803 0.379423 0.508744 0.284322 -0.062500 0 0 0 0 0 0 3 363240
-0.010437 0.009849 0.119801 0.230172 0.448841 0.243400 -0.062500 0 0 0 0 0 0 3 364240
-0.010464 0.009852 0.119807 0.405912 0.339437 0.118845 -0.062500 0 0 0 0 0 0 3 365237
-0.010482 0.009869 0.119796 0.298025 0.138938 0.336603 -0.062500 0 0 0 0 0 0 3 366239
-0.010491 0.009877 0.119792 0.181220 0.224271 0.271832 -0.062500 0 0 0 0 0 0 3 367240
-0.010516 0.009887 0.119798 0.381292 0.222613 0.135642 -0.062500 0 0 0 0 0 0 3 368239
-0.010528 0.009892 0.119800 0.233494 0.286990 0.167322 -0.062500 0 0 0 0 0 0 3 369242
-0.010535 0.009894 0.119800 0.136765 0.324202 0.186769 -0.062500 0 0 0 0 0 0 3 370238
-0.010558 0.009900 0.119808 0.355421 0.277059 0.096367 -0.062500 0 0 0 0 0 0 3 371239
-0.010570 0.009903 0.119810 0.219288 0.315360 0.145933 -0.062500 0 0 0 0 0 0 3 372237
-0.010575 0.009904 0.119811 0.129179 0.338744 0.172008 -0.062500 0 0 0 0 0 0 3 373240
-0.010599 0.009910 0.119819 0.351553 0.284462 0.084192 -0.062500 0 0 0 0 0 0 3 374239
-0.010610 0.009912 0.119821 0.217297 0.319105 0.134546 -0.062500 0 0 0 0 0 0 3 375239
-0.010616 0.009914 0.119822 0.128182 0.340627 0.160887 -0.062500 0 0 0 0 0 0 3 376230
-0.010652 0.009905 0.119819 0.508211 0.469943 0.215969 -0.062500 0 0 0 0 0 0 3 377223
-0.010670 0.009901 0.119818 0.315692 0.425327 0.198753 -0.062500 0 0 0 0 0 0 3 378238
-0.010679 0.009899 0.119818 0.179994 0.392774 0.188696 -0.062500 0 0 0 0 0 0 3 379234
-0.010704 0.009903 0.119825 0.376806 0.310012 0.086981 -0.062500 0 0 0 0 0 0 3 380244
-0.010716 0.009904 0.119827 0.228750 0.330712 0.131834 -0.062500 0 0 0 0 0 0 3 381241
-0.010722 0.009905 0.119828 0.132467 0.345468 0.156167 -0.062500 0 0 0 0 0 0 3 382239
-0.010746 0.009911 0.119835 0.352050 0.286887 0.068296 -0.062500 0 0 0 0 0 0 3 383238
-0.010758 0.009913 0.119838 0.215988 0.319398 0.118112 -0.062500 0 0 0 0 0 0 3 384244
-0.010763 0.009914 0.119839 0.125952 0.339890 0.144246 -0.062500 0 0 0 0 0 0 3 385212
-0.010791 0.009936 0.119833 0.400844 0.077203 0.238824 -0.062500 0 0 0 0 0 0 3 386211
-0.010805 0.009947 0.119831 0.252851 0.188530 0.202803 -0.062500 0 0 0 0 0 0 3 387209
-0.010812 0.009952 0.119831 0.148273 0.269910 0.182642 -0.062500 0 0 0 0 0 0 3 388236
-0.010848 0.009946 0.119827 0.521275 0.434196 0.220428 -0.062500 0 0 0 0 0 0 3 389206
-0.010867 0.009943 0.119826 0.318273 0.405582 0.195920 -0.062500 0 0 0 0 0 0 3 390229
-0.010876 0.009941 0.119825 0.179291 0.382029 0.183097 -0.062500 0 0 0 0 0 0 3 391233
-0.010901 0.009946 0.119832 0.374719 0.303832 0.081204 -0.062500 0 0 0 0 0 0 3 392237
-0.010914 0.009947 0.119834 0.225480 0.326866 0.125259 -0.062500 0 0 0 0 0 0 3 393232
-0.010920 0.009948 0.119835 0.128579 0.342800 0.149242 -0.062500 0 0 0 0 0 0 3 394224
-0.010944 0.009954 0.119842 0.348255 0.284783 0.062070 -0.062500 0 0 0 0 0 0 3 395237
-0.010955 0.009956 0.119845 0.211851 0.317599 0.111439 -0.062500 0 0 0 0 0 0 3 396238
-0.010961 0.009958 0.119846 0.121624 0.338259 0.137332 -0.062500 0 0 0 0 0 0 3 397237
-0.010984 0.009963 0.119853 0.344861 0.282544 0.051036 -0.062500 0 0 0 0 0 0 3 398237
-0.010996 0.009966 0.119856 0.210132 0.316479 0.100550 -0.062500 0 0 0 0 0 0 3 399237
-0.011001 0.009967 0.119857 0.120767 0.337713 0.126502 -0.062500 0 0 0 0 0 0 3 400240
-0.011025 0.009973 0.119864 0.344502 0.282278 0.040415 -0.062500 0 0 0 0 0 0 3 401237
-0.011036 0.009975 0.119867 0.209972 0.316335 0.089838 -0.062500 0 0 0 0 0 0 3 402238
-0.011042 0.009976 0.119868 0.120692 0.337634 0.115750 -0.062500 0 0 0 0 0 0 3 403238
-0.011078 0.009968 0.119865 0.498797 0.467188 0.173056 -0.062500 0 0 0 0 0 0 3 404237
-0.011096 0.009963 0.119863 0.306292 0.422535 0.154701 -0.062500 0 0 0 0 0 0 3 405229
-0.011105 0.009961 0.119863 0.170500 0.390028 0.144013 -0.062500 0 0 0 0 0 0 3 406231
-0.011130 0.009965 0.119870 0.368171 0.307251 0.043809 -0.062500 0 0 0 0 0 0 3 407224
-0.011143 0.009967 0.119872 0.219561 0.327965 0.087651 -0.062500 0 0 0 0 0 0 3 408229
-0.011149 0.009968 0.119873 0.122972 0.342744 0.111508 -0.062500 0 0 0 0 0 0 3 409220
-0.011172 0.009973 0.119880 0.343369 0.284131 0.025218 -0.062500 0 0 0 0 0 0 3 410229
-0.011184 0.009976 0.119883 0.206775 0.316658 0.074074 -0.062500 0 0 0 0 0 0 3 411213
-0.011194 0.009993 0.119871 0.167872 0.130447 0.281679 -0.062500 0 0 0 0 0 0 3 412209
-0.011211 0.009988 0.119856 0.267690 0.403878 0.349248 -0.062500 0 0 0 0 0 0 3 413229
-0.011241 0.009990 0.119858 0.441884 0.324210 0.143276 -0.062500 0 0 0 0 0 0 3 414221
-0.011256 0.009992 0.119858 0.261900 0.335284 0.134916 -0.062500 0 0 0 0 0 0 3 415229
-0.011264 0.009992 0.119858 0.145783 0.345521 0.138432 -0.062500 0 0 0 0 0 0 3 416204
-0.011289 0.009998 0.119865 0.350305 0.284176 0.045100 -0.062500 0 0 0 0 0 0 3 417220
-0.011300 0.010000 0.119868 0.208494 0.336762 0.090960 -0.062500 0 0 0 0 0 0 3 418228
-0.011319 0.009987 0.119858 0.273497 0.522360 0.259186 -0.062500 0 0 0 0 0 0 3 419221
-0.011328 0.009981 0.119855 0.167839 0.453597 0.201013 -0.062500 0 0 0 0 0 0 3 420229
-0.011354 0.009983 0.119861 0.368055 0.338700 0.072936 -0.062500 0 0 0 0 0 0 3 421222
-0.011366 0.009984 0.119863 0.217899 0.342739 0.104719 -0.062500 0 0 0 0 0 0 3 422229
-0.011373 0.009984 0.119863 0.119832 0.349453 0.124007 -0.062500 0 0 0 0 0 0 3 423217
-0.011409 0.009975 0.119860 0.498614 0.472828 0.180827 -0.062500 0 0 0 0 0 0 3 424209
-0.011427 0.009971 0.119859 0.303762 0.424769 0.160719 -0.062500 0 0 0 0 0 0 3 425219
-0.011436 0.009968 0.119858 0.166710 0.390608 0.149209 -0.062500 0 0 0 0 0 0 3 426240
-0.011461 0.009972 0.119865 0.364334 0.307010 0.050014 -0.062500 0 0 0 0 0 0 3 427237
-0.011474 0.009974 0.119867 0.215068 0.327314 0.093073 -0.062500 0 0 0 0 0 0 3 428235
-0.011480 0.009975 0.119868 0.118073 0.341935 0.116536 -0.062500 0 0 0 0 0 0 3 429220
-0.011516 0.009966 0.119865 0.494706 0.468190 0.175523 -0.062500 0 0 0 0 0 0 3 430242
-0.011534 0.009962 0.119864 0.300363 0.421990 0.155663 -0.062500 0 0 0 0 0 0 3 431225
-0.011543 0.009960 0.119863 0.163558 0.388806 0.144218 -0.062500 0 0 0 0 0 0 3 432227
-0.011569 0.009964 0.119870 0.361527 0.305672 0.045441 -0.062500 0 0 0 0 0 0 3 433224
-0.011593 0.009951 0.119862 0.370735 0.511929 0.232532 -0.062500 0 0 0 0 0 0 3 434227
-0.011606 0.009945 0.119859 0.216463 0.448085 0.187838 -0.062500 0 0 0 0 0 0 3 435237
-0.011633 0.009947 0.119865 0.391326 0.335719 0.066339 -0.062500 0 0 0 0 0 0 3 436206
-0.011647 0.009948 0.119867 0.227961 0.340882 0.099634 -0.062500 0 0 0 0 0 0 3 437236
-0.011653 0.009949 0.119868 0.123341 0.348085 0.119399 -0.062500 0 0 0 0 0 0 3 438220
-0.011669 0.009935 0.119858 0.227867 0.537314 0.271790 -0.062500 0 0 0 0 0 0 3 439207
-0.011698 0.009933 0.119861 0.414957 0.394475 0.112894 -0.062500 0 0 0 0 0 0 3 440238
-0.011712 0.009932 0.119862 0.243311 0.369606 0.121429 -0.062500 0 0 0 0 0 0 3 441236
-0.011731 0.009917 0.119852 0.290232 0.547232 0.275687 -0.062500 0 0 0 0 0 0 3 442235
-0.011762 0.009915 0.119855 0.446514 0.398971 0.118171 -0.062500 0 0 0 0 0 0 3 443234
-0.011778 0.009914 0.119856 0.259009 0.372351 0.127064 -0.062500 0 0 0 0 0 0 3 444228
-0.011785 0.009914 0.119856 0.139857 0.362994 0.136804 -0.062500 0 0 0 0 0 0 3 445208
-0.011822 0.009904 0.119853 0.507396 0.478100 0.192533 -0.062500 0 0 0 0 0 0 3 446235
-0.011841 0.009899 0.119851 0.307030 0.426302 0.169966 -0.062500 0 0 0 0 0 0 3 447234
-0.011871 0.009902 0.119858 0.438385 0.324558 0.064293 -0.062500 0 0 0 0 0 0 3 448206
-0.011886 0.009903 0.119860 0.251389 0.335022 0.103268 -0.062500 0 0 0 0 0 0 3 449232
-0.011905 0.009890 0.119850 0.292834 0.530244 0.270082 -0.062500 0 0 0 0 0 0 3 450237
-0.011915 0.009883 0.119847 0.179049 0.455360 0.210415 -0.062500 0 0 0 0 0 0 3 451237
-0.011941 0.009885 0.119852 0.374831 0.338044 0.083845 -0.062500 0 0 0 0 0 0 3 452212
-0.011954 0.009886 0.119854 0.221298 0.340794 0.114196 -0.062500 0 0 0 0 0 0 3 453221
-0.011973 0.009872 0.119844 0.279143 0.532302 0.277976 -0.062500 0 0 0 0 0 0 3 454232
-0.012003 0.009870 0.119848 0.442524 0.391066 0.124513 -0.062500 0 0 0 0 0 0 3 455227
-0.012018 0.009869 0.119849 0.258306 0.367835 0.134017 -0.062500 0 0 0 0 0 0 3 456229
-0.012038 0.009855 0.119839 0.298318 0.545459 0.289257 -0.062500 0 0 0 0 0 0 3 457232
-0.012048 0.009848 0.119835 0.180883 0.463351 0.225009 -0.062500 0 0 0 0 0 0 3 458215
-0.012075 0.009849 0.119840 0.376135 0.341946 0.097215 -0.062500 0 0 0 0 0 0 3 459236
-0.012087 0.009850 0.119842 0.222016 0.342691 0.126664 -0.062500 0 0 0 0 0 0 3 460237
-0.012106 0.009836 0.119833 0.279199 0.533064 0.290433 -0.062500 0 0 0 0 0 0 3 461235
-0.012136 0.009834 0.119836 0.447107 0.389935 0.137176 -0.062500 0 0 0 0 0 0 3 462235
-0.012152 0.009833 0.119837 0.262760 0.366503 0.146325 -0.062500 0 0 0 0 0 0 3 463237
-0.012159 0.009833 0.119837 0.145191 0.358730 0.156042 -0.062500 0 0 0 0 0 0 3 464223
-0.012175 0.009818 0.119827 0.241485 0.540100 0.305886 -0.062500 0 0 0 0 0 0 3 465233
-0.012204 0.009817 0.119830 0.426448 0.393960 0.147009 -0.062500 0 0 0 0 0 0 3 466233
-0.012219 0.009816 0.119831 0.252598 0.368392 0.153785 -0.062500 0 0 0 0 0 0 3 467236
-0.012226 0.009815 0.119831 0.140167 0.359624 0.162612 -0.062500 0 0 0 0 0 0 3 468234
-0.012263 0.009806 0.119827 0.510773 0.474580 0.220696 -0.062500 0 0 0 0 0 0 3 469241
-0.012281 0.009801 0.119826 0.312360 0.423114 0.196773 -0.062500 0 0 0 0 0 0 3 470209
-0.012290 0.009799 0.119825 0.173331 0.387469 0.183424 -0.062500 0 0 0 0 0 0 3 471241
-0.012328 0.009788 0.119821 0.528180 0.488121 0.232693 -0.062500 0 0 0 0 0 0 3 472236
-0.012347 0.009783 0.119820 0.324246 0.407298 0.205138 -0.062500 0 0 0 0 0 0 3 473238
-0.012357 0.009781 0.119819 0.180800 0.368282 0.190400 -0.062500 0 0 0 0 0 0 3 474236
-0.012382 0.009785 0.119826 0.376606 0.282316 0.093394 -0.062500 0 0 0 0 0 0 3 475236
-0.012395 0.009787 0.119828 0.224785 0.301328 0.134234 -0.062500 0 0 0 0 0 0 3 476223
-0.012401 0.009787 0.119829 0.128453 0.335935 0.156670 -0.062500 0 0 0 0 0 0 3 477219
-0.012416 0.009773 0.119819 0.232579 0.507232 0.311821 -0.062500 0 0 0 0 0 0 3 478229
-0.012445 0.009772 0.119821 0.423820 0.366374 0.155393 -0.062500 0 0 0 0 0 0 3 479215
-0.012460 0.009771 0.119822 0.252755 0.343391 0.162187 -0.062500 0 0 0 0 0 0 3 480213
-0.012467 0.009771 0.119823 0.141660 0.335934 0.170971 -0.062500 0 0 0 0 0 0 3 481222
-0.012503 0.009761 0.119819 0.512816 0.451282 0.230484 -0.062500 0 0 0 0 0 0 3 482213
-0.012522 0.009757 0.119817 0.314944 0.400217 0.205872 -0.062500 0 0 0 0 0 0 3 483222
-0.012531 0.009754 0.119817 0.176090 0.364788 0.192134 -0.062500 0 0 0 0 0 0 3 484212
-0.012536 0.009753 0.119817 0.102097 0.346460 0.186627 -0.062500 0 0 0 0 0 0 3 485226
-0.012571 0.009744 0.119813 0.497435 0.454109 0.240684 -0.062500 0 0 0 0 0 0 3 486213
-0.012589 0.009739 0.119811 0.309546 0.400419 0.213646 -0.062500 0 0 0 0 0 0 3 487213
-0.012598 0.009737 0.119811 0.175585 0.363799 0.199007 -0.062500 0 0 0 0 0 0 3 488221
-0.012623 0.009741 0.119817 0.376519 0.278997 0.102945 -0.062500 0 0 0 0 0 0 3 489212
-0.012648 0.009728 0.119809 0.383027 0.483214 0.290064 -0.062500 0 0 0 0 0 0 3 490212
-0.012661 0.009722 0.119806 0.230071 0.419518 0.243263 -0.062500 0 0 0 0 0 0 3 491226
-0.012688 0.009724 0.119811 0.407247 0.307307 0.124633 -0.062500 0 0 0 0 0 0 3 492217
-0.012701 0.009725 0.119813 0.243141 0.312374 0.155463 -0.062500 0 0 0 0 0 0 3 493226
-0.012708 0.009726 0.119814 0.138022 0.319673 0.174035 -0.062500 0 0 0 0 0 0 3 494226
-0.012723 0.009712 0.119803 0.239933 0.507915 0.328468 -0.062500 0 0 0 0 0 0 3 495225
-0.012752 0.009710 0.119806 0.430269 0.365604 0.172429 -0.062500 0 0 0 0 0 0 3 496231
-0.012767 0.009709 0.119807 0.261099 0.339576 0.178272 -0.062500 0 0 0 0 0 0 3 497221
-0.012774 0.009709 0.119807 0.149439 0.331783 0.186595 -0.062500 0 0 0 0 0 0 3 498222
-0.012790 0.009694 0.119797 0.247298 0.512544 0.337323 -0.062500 0 0 0 0 0 0 3 499225
-0.012819 0.009692 0.119800 0.435662 0.366706 0.180064 -0.062500 0 0 0 0 0 0 3 500239
-0.012833 0.009691 0.119801 0.262400 0.341237 0.185203 -0.062500 0 0 0 0 0 0 3 501224
-0.012841 0.009691 0.119801 0.150116 0.332609 0.193265 -0.062500 0 0 0 0 0 0 3 502237
-0.012877 0.009681 0.119797 0.520442 0.446972 0.254764 -0.062500 0 0 0 0 0 0 3 503237
-0.012896 0.009677 0.119795 0.322471 0.395734 0.229027 -0.062500 0 0 0 0 0 0 3 504235
-0.012905 0.009675 0.119795 0.183539 0.360321 0.214670 -0.062500 0 0 0 0 0 0 3 505233
-0.012922 0.009659 0.119784 0.264951 0.526365 0.356313 -0.062500 0 0 0 0 0 0 3 506233
-0.012952 0.009657 0.119787 0.445038 0.373417 0.195865 -0.062500 0 0 0 0 0 0 3 507233
-0.012966 0.009656 0.119787 0.267241 0.344515 0.199377 -0.062500 0 0 0 0 0 0 3 508232
-0.012974 0.009655 0.119788 0.152589 0.334208 0.206796 -0.062500 0 0 0 0 0 0 3 509232
-0.012989 0.009641 0.119777 0.249612 0.511215 0.357660 -0.062500 0 0 0 0 0 0 3 510232
-0.012998 0.009634 0.119774 0.164652 0.430778 0.289581 -0.062500 0 0 0 0 0 0 3 511209
-0.013023 0.009636 0.119778 0.377641 0.310289 0.163594 -0.062500 0 0 0 0 0 0 3 512238
-0.013035 0.009636 0.119780 0.230688 0.311363 0.190570 -0.062500 0 0 0 0 0 0 3 513236
-0.013054 0.009622 0.119770 0.289133 0.500992 0.355371 -0.062500 0 0 0 0 0 0 3 514231
-0.013063 0.009616 0.119767 0.184200 0.425882 0.292924 -0.062500 0 0 0 0 0 0 3 515235
-0.013089 0.009618 0.119772 0.387369 0.307937 0.169309 -0.062500 0 0 0 0 0 0 3 516235
-0.013114 0.009604 0.119763 0.390541 0.494334 0.344786 -0.062500 0 0 0 0 0 0 3 517235
-0.013126 0.009598 0.119760 0.236463 0.422520 0.292648 -0.062500 0 0 0 0 0 0 3 518234
-0.013154 0.009600 0.119765 0.413485 0.306398 0.173626 -0.062500 0 0 0 0 0 0 3 519234
-0.013168 0.009601 0.119767 0.248455 0.309518 0.202796 -0.062500 0 0 0 0 0 0 3 520232
-0.013186 0.009587 0.119757 0.297605 0.499955 0.368699 -0.062500 0 0 0 0 0 0 3 521232
-0.013196 0.009580 0.119753 0.187738 0.423250 0.306395 -0.062500 0 0 0 0 0 0 3 522231
-0.013201 0.009577 0.119752 0.115573 0.371469 0.271280 -0.062500 0 0 0 0 0 0 3 523229
-0.013204 0.009575 0.119751 0.076180 0.345038 0.257185 -0.062500 0 0 0 0 0 0 3 524234
-0.013226 0.009580 0.119758 0.329026 0.266174 0.163932 -0.062500 0 0 0 0 0 0 3 525233
-0.013249 0.009568 0.119749 0.357834 0.452118 0.351618 -0.062500 0 0 0 0 0 0 3 526234
-0.013261 0.009562 0.119746 0.218566 0.390308 0.303781 -0.062500 0 0 0 0 0 0 3 527204
-0.013267 0.009559 0.119745 0.129883 0.344987 0.274570 -0.062500 0 0 0 0 0 0 3 528230
-0.013303 0.009548 0.119740 0.510481 0.439598 0.323296 -0.062500 0 0 0 0 0 0 3 529229
-0.013321 0.009543 0.119739 0.317570 0.379240 0.290552 -0.062500 0 0 0 0 0 0 3 530235
-0.013330 0.009541 0.119738 0.180775 0.339482 0.273382 -0.062500 0 0 0 0 0 0 3 531223
-0.013347 0.009526 0.119727 0.262006 0.502897 0.415043 -0.062500 0 0 0 0 0 0 3 532237
-0.013377 0.009523 0.119729 0.443804 0.349195 0.255332 -0.062500 0 0 0 0 0 0 3 533233
-0.013391 0.009522 0.119730 0.266209 0.319862 0.257618 -0.062500 0 0 0 0 0 0 3 534235
-0.013399 0.009521 0.119730 0.151517 0.309380 0.264447 -0.062500 0 0 0 0 0 0 3 535235
-0.013414 0.009507 0.119720 0.244042 0.486177 0.416183 -0.062500 0 0 0 0 0 0 3 536223
-0.013423 0.009500 0.119716 0.159745 0.405977 0.347594 -0.062500 0 0 0 0 0 0 3 537229
-0.013448 0.009502 0.119721 0.373643 0.285600 0.222861 -0.062500 0 0 0 0 0 0 3 538233
-0.013461 0.009503 0.119723 0.226451 0.286692 0.248893 -0.062500 0 0 0 0 0 0 3 539235
-0.013467 0.009503 0.119723 0.129553 0.292162 0.265526 -0.062500 0 0 0 0 0 0 3 540241
-0.013482 0.009489 0.119713 0.233630 0.478597 0.421135 -0.062500 0 0 0 0 0 0 3 541237
-0.013511 0.009487 0.119715 0.428306 0.336318 0.266889 -0.062500 0 0 0 0 0 0 3 542237
-0.013525 0.009486 0.119716 0.257248 0.312531 0.270734 -0.062500 0 0 0 0 0 0 3 543233
-0.013544 0.009472 0.119706 0.299840 0.488355 0.427060 -0.062500 0 0 0 0 0 0 3 544232
-0.013554 0.009465 0.119702 0.187778 0.407129 0.360448 -0.062500 0 0 0 0 0 0 3 545234
-0.013580 0.009466 0.119707 0.387854 0.286209 0.236924 -0.062500 0 0 0 0 0 0 3 546204
-0.013593 0.009467 0.119709 0.233548 0.286973 0.262983 -0.062500 0 0 0 0 0 0 3 547233
-0.013600 0.009467 0.119709 0.133087 0.292300 0.279594 -0.062500 0 0 0 0 0 0 3 548215
-0.013615 0.009453 0.119699 0.235064 0.478510 0.435483 -0.062500 0 0 0 0 0 0 3 549218
-0.013644 0.009452 0.119701 0.425740 0.334651 0.281623 -0.062500 0 0 0 0 0 0 3 550226
-0.013658 0.009451 0.119702 0.254206 0.310862 0.285119 -0.062500 0 0 0 0 0 0 3 551232
-0.013665 0.009451 0.119702 0.142607 0.303144 0.292320 -0.062500 0 0 0 0 0 0 3 552239
-0.013681 0.009436 0.119692 0.238216 0.482887 0.444825 -0.062500 0 0 0 0 0 0 3 553229
-0.013710 0.009434 0.119694 0.429318 0.337588 0.289832 -0.062500 0 0 0 0 0 0 3 554242
-0.013725 0.009433 0.119695 0.256068 0.312291 0.292679 -0.062500 0 0 0 0 0 0 3 555229
-0.013732 0.009433 0.119695 0.143546 0.303838 0.299603 -0.062500 0 0 0 0 0 0 3 556244
-0.013735 0.009433 0.119695 0.085100 0.299836 0.302710 -0.062500 0 0 0 0 0 0 3 557246
-0.013770 0.009424 0.119691 0.483468 0.415152 0.367375 -0.062500 0 0 0 0 0 0 3 558230
-0.013788 0.009419 0.119689 0.300962 0.365374 0.338209 -0.062500 0 0 0 0 0 0 3 559240
-0.013797 0.009417 0.119689 0.169555 0.330851 0.322117 -0.062500 0 0 0 0 0 0 3 560229
-0.013813 0.009402 0.119678 0.252380 0.496284 0.465243 -0.062500 0 0 0 0 0 0 3 561238
-0.013843 0.009400 0.119680 0.432598 0.342772 0.306977 -0.062500 0 0 0 0 0 0 3 562229
-0.013858 0.009398 0.119681 0.255661 0.314135 0.308144 -0.062500 0 0 0 0 0 0 3 563224
-0.013865 0.009398 0.119681 0.141220 0.304060 0.314413 -0.062500 0 0 0 0 0 0 3 564229
-0.013880 0.009383 0.119670 0.234864 0.482420 0.467033 -0.062500 0 0 0 0 0 0 3 565215
-0.013910 0.009382 0.119672 0.425832 0.336674 0.312484 -0.062500 0 0 0 0 0 0 3 566224
-0.013924 0.009381 0.119673 0.252189 0.311135 0.314785 -0.062500 0 0 0 0 0 0 3 567216
-0.013932 0.009380 0.119674 0.139435 0.302584 0.321453 -0.062500 0 0 0 0 0 0 3 568223
-0.013947 0.009366 0.119663 0.233811 0.481612 0.474394 -0.062500 0 0 0 0 0 0 3 569214
-0.013976 0.009364 0.119665 0.425415 0.336247 0.320074 -0.062500 0 0 0 0 0 0 3 570224
-0.013991 0.009363 0.119666 0.251997 0.310921 0.322235 -0.062500 0 0 0 0 0 0 3 571245
-0.013998 0.009363 0.119666 0.139356 0.302460 0.328832 -0.062500 0 0 0 0 0 0 3 572220
-0.014023 0.009367 0.119672 0.355421 0.232517 0.246791 -0.062500 0 0 0 0 0 0 3 573209
-0.014035 0.009370 0.119675 0.211860 0.259162 0.287879 -0.062500 0 0 0 0 0 0 3 574230
-0.014053 0.009357 0.119665 0.264985 0.438397 0.460116 -0.062500 0 0 0 0 0 0 3 575223
-0.014083 0.009355 0.119667 0.438053 0.304056 0.313821 -0.062500 0 0 0 0 0 0 3 576230
-0.014098 0.009355 0.119668 0.255401 0.284072 0.318602 -0.062500 0 0 0 0 0 0 3 577222
-0.014106 0.009354 0.119668 0.138238 0.278219 0.326118 -0.062500 0 0 0 0 0 0 3 578237
-0.014142 0.009345 0.119664 0.504865 0.392434 0.395124 -0.062500 0 0 0 0 0 0 3 579206
-0.014161 0.009341 0.119662 0.306843 0.342421 0.365777 -0.062500 0 0 0 0 0 0 3 580233
-0.014191 0.009344 0.119668 0.442529 0.241850 0.265052 -0.062500 0 0 0 0 0 0 3 581230
-0.014206 0.009345 0.119669 0.253825 0.252669 0.298109 -0.062500 0 0 0 0 0 0 3 582201
-0.014214 0.009346 0.119670 0.136244 0.262887 0.317143 -0.062500 0 0 0 0 0 0 3 583204
-0.014250 0.009337 0.119666 0.503471 0.384873 0.391137 -0.062500 0 0 0 0 0 0 3 584231
-0.014269 0.009333 0.119664 0.302404 0.337779 0.363129 -0.062500 0 0 0 0 0 0 3 585230
-0.014278 0.009331 0.119663 0.163568 0.305062 0.347204 -0.062500 0 0 0 0 0 0 3 586231
-0.014304 0.009335 0.119669 0.364475 0.222147 0.256848 -0.062500 0 0 0 0 0 0 3 587234
-0.014328 0.009322 0.119661 0.364387 0.425194 0.444442 -0.062500 0 0 0 0 0 0 3 588232
-0.014341 0.009317 0.119657 0.212630 0.362946 0.394520 -0.062500 0 0 0 0 0 0 3 589231
-0.014369 0.009319 0.119662 0.392796 0.251527 0.280532 -0.062500 0 0 0 0 0 0 3 590234
-0.014382 0.009320 0.119664 0.227433 0.256796 0.307443 -0.062500 0 0 0 0 0 0 3 591234
-0.014410 0.009325 0.119671 0.396714 0.198385 0.240646 -0.062500 0 0 0 0 0 0 3 592230
-0.014435 0.009314 0.119662 0.379671 0.413586 0.437492 -0.062500 0 0 0 0 0 0 3 593200
-0.014448 0.009308 0.119659 0.220022 0.357278 0.390857 -0.062500 0 0 0 0 0 0 3 594231
-0.014476 0.009311 0.119664 0.395291 0.247868 0.278483 -0.062500 0 0 0 0 0 0 3 595305
-0.014490 0.009312 0.119666 0.228012 0.254543 0.305616 -0.062500 0 0 0 0 0 0 3 596300
-0.014518 0.009317 0.119672 0.396522 0.196818 0.239306 -0.062500 0 0 0 0 0 0 3 597277
-0.014532 0.009320 0.119675 0.226980 0.229660 0.285081 -0.062500 0 0 0 0 0 0 3 598274
-0.014550 0.009307 0.119665 0.271593 0.433303 0.459930 -0.062500 0 0 0 0 0 0 3 599277
-0.014581 0.009306 0.119667 0.439882 0.300553 0.315942 -0.062500 0 0 0 0 0 0 3 600275
-0.014596 0.009306 0.119668 0.253981 0.281346 0.319676 -0.062500 0 0 0 0 0 0 3 601306
-0.014625 0.009310 0.119674 0.410779 0.209893 0.243998 -0.062500 0 0 0 0 0 0 3 602304
-0.014639 0.009313 0.119676 0.234468 0.236025 0.285851 -0.062500 0 0 0 0 0 0 3 603278
-0.014658 0.009300 0.119666 0.275275 0.436336 0.459396 -0.062500 0 0 0 0 0 0 3 604278
-0.014689 0.009298 0.119669 0.443187 0.301032 0.315228 -0.062500 0 0 0 0 0 0 3 605304
-0.014704 0.009298 0.119669 0.256326 0.281081 0.318506 -0.062500 0 0 0 0 0 0 3 606299
-0.014733 0.009302 0.119676 0.412774 0.209242 0.243048 -0.062500 0 0 0 0 0 0 3 607301
-0.014747 0.009305 0.119678 0.236080 0.235191 0.284584 -0.062500 0 0 0 0 0 0 3 608314
-0.014766 0.009292 0.119668 0.276488 0.435336 0.458205 -0.062500 0 0 0 0 0 0 3 609320
-0.014797 0.009291 0.119670 0.443435 0.301013 0.314353 -0.062500 0 0 0 0 0 0 3 610299
-0.014812 0.009290 0.119671 0.256480 0.281031 0.317338 -0.062500 0 0 0 0 0 0 3 611320
-0.014841 0.009295 0.119677 0.413028 0.209191 0.242166 -0.062500 0 0 0 0 0 0 3 612307
-0.014855 0.009297 0.119679 0.236250 0.235166 0.283453 -0.062500 0 0 0 0 0 0 3 613308
-0.014862 0.009298 0.119680 0.125248 0.252874 0.305467 -0.062500 0 0 0 0 0 0 3 614303
-0.014887 0.009303 0.119686 0.344729 0.195604 0.232683 -0.062500 0 0 0 0 0 0 3 615307
-0.014910 0.009292 0.119678 0.355863 0.409496 0.425833 -0.062500 0 0 0 0 0 0 3 616295
-0.014944 0.009292 0.119680 0.486102 0.287495 0.295782 -0.062500 0 0 0 0 0 0 3 617311
-0.014960 0.009291 0.119681 0.279114 0.273840 0.303892 -0.062500 0 0 0 0 0 0 3 618312
-0.014990 0.009296 0.119687 0.425992 0.205045 0.231219 -0.062500 0 0 0 0 0 0 3 619322
-0.015004 0.009299 0.119690 0.244163 0.232466 0.272867 -0.062500 0 0 0 0 0 0 3 620304
-0.015011 0.009300 0.119690 0.130698 0.250920 0.295000 -0.062500 0 0 0 0 0 0 3 621309
-0.015048 0.009291 0.119686 0.500031 0.376223 0.374767 -0.062500 0 0 0 0 0 0 3 622280
-0.015066 0.009287 0.119684 0.304344 0.332217 0.345157 -0.062500 0 0 0 0 0 0 3 623282
-0.015075 0.009285 0.119683 0.166185 0.300707 0.328201 -0.062500 0 0 0 0 0 0 3 624298
-0.015101 0.009289 0.119689 0.368765 0.218302 0.240604 -0.062500 0 0 0 0 0 0 3 625308
-0.015114 0.009291 0.119691 0.219848 0.237216 0.275734 -0.062500 0 0 0 0 0 0 3 626302
-0.015120 0.009292 0.119692 0.120673 0.252383 0.295367 -0.062500 0 0 0 0 0 0 3 627297
-0.015156 0.009284 0.119687 0.497030 0.376028 0.374861 -0.062500 0 0 0 0 0 0 3 628281
-0.015175 0.009280 0.119685 0.304888 0.331263 0.344638 -0.062500 0 0 0 0 0 0 3 629296
-0.015184 0.009278 0.119684 0.168440 0.299416 0.327388 -0.062500 0 0 0 0 0 0 3 630280
-0.015210 0.009282 0.119690 0.372048 0.216824 0.240123 -0.062500 0 0 0 0 0 0 3 631297
-0.015234 0.009270 0.119681 0.369961 0.419369 0.427226 -0.062500 0 0 0 0 0 0 3 632280
-0.015247 0.009264 0.119678 0.219187 0.357572 0.375831 -0.062500 0 0 0 0 0 0 3 633295
-0.015253 0.009261 0.119676 0.124531 0.312483 0.344736 -0.062500 0 0 0 0 0 0 3 634277
-0.015278 0.009265 0.119682 0.350498 0.223133 0.252006 -0.062500 0 0 0 0 0 0 3 635225
-0.015290 0.009266 0.119684 0.208963 0.240323 0.284558 -0.062500 0 0 0 0 0 0 3 636212
-0.015296 0.009267 0.119684 0.115316 0.253879 0.303220 -0.062500 0 0 0 0 0 0 3 637222
-0.015298 0.009268 0.119685 0.067135 0.260703 0.310762 -0.062500 0 0 0 0 0 0 3 638212
-0.015333 0.009259 0.119679 0.474195 0.377842 0.386222 -0.062500 0 0 0 0 0 0 3 639222
-0.015350 0.009255 0.119678 0.295587 0.331083 0.353595 -0.062500 0 0 0 0 0 0 3 640222
-0.015359 0.009253 0.119677 0.165789 0.298297 0.335381 -0.062500 0 0 0 0 0 0 3 641213
-0.015364 0.009252 0.119677 0.095908 0.281393 0.327998 -0.062500 0 0 0 0 0 0 3 642220
-0.015399 0.009242 0.119671 0.487179 0.388840 0.398195 -0.062500 0 0 0 0 0 0 3 643213
-0.015416 0.009238 0.119669 0.302316 0.336479 0.363305 -0.062500 0 0 0 0 0 0 3 644220
-0.015426 0.009235 0.119669 0.169250 0.300948 0.344211 -0.062500 0 0 0 0 0 0 3 645212
-0.015430 0.009234 0.119668 0.097673 0.282698 0.336501 -0.062500 0 0 0 0 0 0 3 646221
-0.015454 0.009239 0.119674 0.338106 0.207573 0.254280 -0.062500 0 0 0 0 0 0 3 647212
-0.015477 0.009227 0.119665 0.354147 0.413544 0.442934 -0.062500 0 0 0 0 0 0 3 648221
-0.015489 0.009221 0.119662 0.213191 0.353682 0.391733 -0.062500 0 0 0 0 0 0 3 649214
-0.015495 0.009219 0.119661 0.123468 0.309549 0.360623 -0.062500 0 0 0 0 0 0 3 650222
-0.015498 0.009217 0.119660 0.075056 0.286826 0.347893 -0.062500 0 0 0 0 0 0 3 651221
-0.015521 0.009222 0.119666 0.327055 0.209532 0.264008 -0.062500 0 0 0 0 0 0 3 652228
-0.015544 0.009210 0.119657 0.350544 0.412325 0.451982 -0.062500 0 0 0 0 0 0 3 653223
-0.015556 0.009204 0.119653 0.212477 0.352000 0.400390 -0.062500 0 0 0 0 0 0 3 654225
-0.015562 0.009201 0.119652 0.124151 0.307666 0.369124 -0.062500 0 0 0 0 0 0 3 655226
-0.015565 0.009200 0.119652 0.076399 0.284847 0.356320 -0.062500 0 0 0 0 0 0 3 656228
-0.015566 0.009199 0.119652 0.051562 0.273658 0.351473 -0.062500 0 0 0 0 0 0 3 657228
-0.015589 0.009204 0.119657 0.316105 0.202018 0.270874 -0.062500 0 0 0 0 0 0 3 658228
-0.015599 0.009206 0.119659 0.194242 0.227875 0.306935 -0.062500 0 0 0 0 0 0 3 659229
-0.015616 0.009193 0.119649 0.260208 0.427364 0.479884 -0.062500 0 0 0 0 0 0 3 660200
-0.015625 0.009187 0.119645 0.166064 0.359552 0.416709 -0.062500 0 0 0 0 0 0 3 661225
-0.015630 0.009184 0.119644 0.101198 0.311271 0.380544 -0.062500 0 0 0 0 0 0 3 662228
-0.015654 0.009188 0.119649 0.342467 0.220405 0.287334 -0.062500 0 0 0 0 0 0 3 663200
-0.015665 0.009189 0.119651 0.207951 0.236847 0.318411 -0.062500 0 0 0 0 0 0 3 664229
-0.015682 0.009176 0.119641 0.267063 0.431669 0.489612 -0.062500 0 0 0 0 0 0 3 665227
-0.015692 0.009170 0.119637 0.169567 0.361684 0.425687 -0.062500 0 0 0 0 0 0 3 666230
-0.015696 0.009167 0.119635 0.103007 0.312326 0.389227 -0.062500 0 0 0 0 0 0 3 667203
-0.015699 0.009165 0.119635 0.066024 0.287086 0.374451 -0.062500 0 0 0 0 0 0 3 668201
-0.015722 0.009170 0.119640 0.323915 0.208574 0.290552 -0.062500 0 0 0 0 0 0 3 669227
-0.015733 0.009172 0.119642 0.198308 0.231066 0.324974 -0.062500 0 0 0 0 0 0 3 670198
-0.015738 0.009173 0.119643 0.112779 0.247237 0.344198 -0.062500 0 0 0 0 0 0 3 671210
-0.015752 0.009159 0.119632 0.217438 0.434939 0.505324 -0.062500 0 0 0 0 0 0 3 672225
-0.015760 0.009153 0.119628 0.144792 0.362195 0.436951 -0.062500 0 0 0 0 0 0 3 673229
-0.015764 0.009150 0.119627 0.090543 0.311563 0.398805 -0.062500 0 0 0 0 0 0 3 674223
-0.015787 0.009153 0.119632 0.337194 0.219526 0.305330 -0.062500 0 0 0 0 0 0 3 675200
-0.015799 0.009155 0.119634 0.205134 0.235389 0.335856 -0.062500 0 0 0 0 0 0 3 676228
-0.015804 0.009156 0.119634 0.116100 0.248368 0.353646 -0.062500 0 0 0 0 0 0 3 677227
-0.015819 0.009142 0.119624 0.216886 0.416005 0.514352 -0.062500 0 0 0 0 0 0 3 678228
-0.015826 0.009136 0.119620 0.143372 0.342532 0.445734 -0.062500 0 0 0 0 0 0 3 679229
-0.015852 0.009138 0.119624 0.366337 0.225333 0.329662 -0.062500 0 0 0 0 0 0 3 680228
-0.015864 0.009138 0.119625 0.219669 0.227811 0.350458 -0.062500 0 0 0 0 0 0 3 681224
-0.015870 0.009139 0.119626 0.122603 0.234236 0.364485 -0.062500 0 0 0 0 0 0 3 682230
-0.015874 0.009139 0.119626 0.072458 0.237618 0.370291 -0.062500 0 0 0 0 0 0 3 683223
-0.015875 0.009139 0.119626 0.047475 0.239187 0.372499 -0.062500 0 0 0 0 0 0 3 684234
-0.015897 0.009144 0.119632 0.312850 0.173722 0.295741 -0.062500 0 0 0 0 0 0 3 685199
-0.015908 0.009147 0.119634 0.191187 0.202554 0.332193 -0.062500 0 0 0 0 0 0 3 686228
-0.015913 0.009148 0.119635 0.107707 0.221851 0.352148 -0.062500 0 0 0 0 0 0 3 687231
-0.015916 0.009148 0.119635 0.064771 0.231523 0.360184 -0.062500 0 0 0 0 0 0 3 688226
-0.015928 0.009135 0.119624 0.192334 0.417555 0.516909 -0.062500 0 0 0 0 0 0 3 689228
-0.015935 0.009128 0.119620 0.131299 0.343236 0.446637 -0.062500 0 0 0 0 0 0 3 690215
-0.015939 0.009125 0.119618 0.082751 0.291851 0.407713 -0.062500 0 0 0 0 0 0 3 691229
-0.015962 0.009129 0.119623 0.329126 0.197935 0.314644 -0.062500 0 0 0 0 0 0 3 692214
-0.015974 0.009130 0.119625 0.198341 0.213646 0.344697 -0.062500 0 0 0 0 0 0 3 693224
-0.015979 0.009131 0.119626 0.109858 0.226541 0.362254 -0.062500 0 0 0 0 0 0 3 694232
-0.015994 0.009117 0.119615 0.212893 0.414346 0.523218 -0.062500 0 0 0 0 0 0 3 695229
-0.016001 0.009111 0.119611 0.139799 0.340937 0.454485 -0.062500 0 0 0 0 0 0 3 696227
-0.016005 0.009108 0.119610 0.085298 0.289975 0.416110 -0.062500 0 0 0 0 0 0 3 697228
-0.016008 0.009106 0.119609 0.054232 0.264003 0.400579 -0.062500 0 0 0 0 0 0 3 698228
-0.016027 0.009095 0.119627 0.270019 0.392288 0.136614 -0.062500 0 0 0 0 0 0 3 699232
-0.016035 0.009088 0.119634 0.153268 0.336401 0.254406 -0.062500 0 0 0 0 0 0 3 700233
-0.016039 0.009085 0.119637 0.081749 0.292254 0.319619 -0.062500 0 0 0 0 0 0 3 701201
-0.016040 0.009083 0.119638 0.048140 0.267015 0.345968 -0.062500 0 0 0 0 0 0 3 702226
-0.016053 0.009068 0.119627 0.181327 0.434705 0.509995 -0.062500 0 0 0 0 0 0 3 703304
-0.016059 0.009061 0.119623 0.123904 0.351192 0.442200 -0.062500 0 0 0 0 0 0 3 704302
-0.016063 0.009058 0.119621 0.077358 0.295127 0.404140 -0.062500 0 0 0 0 0 0 3 705279
-0.016065 0.009056 0.119621 0.050251 0.266562 0.388724 -0.062500 0 0 0 0 0 0 3 706291
-0.016066 0.009055 0.119621 0.035542 0.252572 0.382859 -0.062500 0 0 0 0 0 0 3 707306
-0.016088 0.009060 0.119626 0.305810 0.179500 0.303785 -0.062500 0 0 0 0 0 0 3 708279
-0.016098 0.009062 0.119628 0.186123 0.204592 0.338763 -0.062500 0 0 0 0 0 0 3 709294
-0.016104 0.009063 0.119629 0.103575 0.222099 0.358134 -0.062500 0 0 0 0 0 0 3 710277
-0.016118 0.009050 0.119618 0.209358 0.411977 0.520128 -0.062500 0 0 0 0 0 0 3 711295
-0.016125 0.009043 0.119614 0.138058 0.339775 0.451509 -0.062500 0 0 0 0 0 0 3 712277
-0.016129 0.009040 0.119613 0.084457 0.289409 0.413147 -0.062500 0 0 0 0 0 0 3 713292
-0.016153 0.009044 0.119618 0.331897 0.197473 0.320946 -0.062500 0 0 0 0 0 0 3 714294
-0.016164 0.009046 0.119619 0.199724 0.213360 0.350735 -0.062500 0 0 0 0 0 0 3 715297
-0.016170 0.009046 0.119620 0.110579 0.226372 0.368124 -0.062500 0 0 0 0 0 0 3 716293
-0.016173 0.009047 0.119620 0.058454 0.232008 0.375204 -0.062500 0 0 0 0 0 0 3 717277
-0.016174 0.009047 0.119620 0.035674 0.235166 0.377887 -0.062500 0 0 0 0 0 0 3 718292
-0.016175 0.009047 0.119620 0.024441 0.236679 0.378891 -0.062500 0 0 0 0 0 0 3 719211
-0.016175 0.009047 0.119621 0.018895 0.237393 0.379264 -0.062500 0 0 0 0 0 0 3 720219
-0.016175 0.009047 0.119621 0.016179 0.237761 0.379409 -0.062500 0 0 0 0 0 0 3 721211
-0.016197 0.009052 0.119626 0.292958 0.171680 0.303013 -0.062500 0 0 0 0 0 0 3 722220
-0.016219 0.009041 0.119617 0.324632 0.381249 0.492950 -0.062500 0 0 0 0 0 0 3 723210
-0.016230 0.009035 0.119614 0.193571 0.324031 0.440895 -0.062500 0 0 0 0 0 0 3 724210
-0.016236 0.009032 0.119612 0.108709 0.281289 0.409268 -0.062500 0 0 0 0 0 0 3 725219
-0.016239 0.009031 0.119612 0.062634 0.259272 0.396268 -0.062500 0 0 0 0 0 0 3 726210
-0.016241 0.009031 0.119612 0.038570 0.248473 0.391317 -0.062500 0 0 0 0 0 0 3 727220
-0.016241 0.009030 0.119612 0.026205 0.243217 0.389466 -0.062500 0 0 0 0 0 0 3 728209
-0.016253 0.009016 0.119601 0.167848 0.421561 0.543254 -0.062500 0 0 0 0 0 0 3 729220
-0.016281 0.009015 0.119602 0.392801 0.277667 0.395143 -0.062500 0 0 0 0 0 0 3 730272
-0.016295 0.009014 0.119602 0.232253 0.253140 0.390935 -0.062500 0 0 0 0 0 0 3 731220
-0.016302 0.009013 0.119603 0.125360 0.245315 0.394412 -0.062500 0 0 0 0 0 0 3 732210
-0.016305 0.009013 0.119603 0.069506 0.241732 0.396166 -0.062500 0 0 0 0 0 0 3 733224
-0.016307 0.009013 0.119603 0.041424 0.239954 0.396866 -0.062500 0 0 0 0 0 0 3 734227
-0.016308 0.009013 0.119603 0.027385 0.239029 0.397119 -0.062500 0 0 0 0 0 0 3 735220
-0.016308 0.009013 0.119603 0.020408 0.238577 0.397221 -0.062500 0 0 0 0 0 0 3 736224
-0.016309 0.009013 0.119603 0.016924 0.238327 0.397257 -0.062500 0 0 0 0 0 0 3 737219
-0.016309 0.009013 0.119603 0.015170 0.238221 0.397269 -0.062500 0 0 0 0 0 0 3 738291
-0.016342 0.009004 0.119597 0.440429 0.352752 0.475956 -0.062500 0 0 0 0 0 0 3 739232
-0.016358 0.009000 0.119595 0.274202 0.304837 0.439591 -0.062500 0 0 0 0 0 0 3 740230
-0.016367 0.008998 0.119594 0.150289 0.271651 0.419426 -0.062500 0 0 0 0 0 0 3 741226
-0.016371 0.008997 0.119594 0.083150 0.254616 0.411239 -0.062500 0 0 0 0 0 0 3 742226
-0.016373 0.008996 0.119594 0.048652 0.246224 0.408111 -0.062500 0 0 0 0 0 0 3 743216
-0.016374 0.008996 0.119594 0.031192 0.242113 0.406941 -0.062500 0 0 0 0 0 0 3 744198
-0.016396 0.009001 0.119599 0.292172 0.173346 0.330817 -0.062500 0 0 0 0 0 0 3 745225
-0.016418 0.008989 0.119590 0.319439 0.381561 0.520623 -0.062500 0 0 0 0 0 0 3 746196
-0.016430 0.008984 0.119587 0.186766 0.323944 0.468179 -0.062500 0 0 0 0 0 0 3 747205
-0.016436 0.008981 0.119585 0.101074 0.281021 0.436347 -0.062500 0 0 0 0 0 0 3 748227
-0.016439 0.008980 0.119585 0.054509 0.258904 0.423240 -0.062500 0 0 0 0 0 0 3 749221
-0.016441 0.008979 0.119585 0.030210 0.248067 0.418235 -0.062500 0 0 0 0 0 0 3 750227
-0.016438 0.008963 0.119598 -0.027245 0.450165 0.235640 -0.062500 0 0 0 0 0 0 3 751199
-0.016436 0.008954 0.119602 -0.026480 0.369268 0.318821 -0.062500 0 0 0 0 0 0 3 752225
-0.016434 0.008950 0.119604 -0.016372 0.307684 0.364823 -0.062500 0 0 0 0 0 0 3 753207
-0.016455 0.008953 0.119610 0.270720 0.207432 0.307940 -0.062500 0 0 0 0 0 0 3 754224
-0.016465 0.008954 0.119613 0.160382 0.218151 0.350084 -0.062500 0 0 0 0 0 0 3 755228
-0.016470 0.008955 0.119613 0.082974 0.228252 0.372062 -0.062500 0 0 0 0 0 0 3 756225
-0.016483 0.008941 0.119603 0.190640 0.413966 0.535847 -0.062500 0 0 0 0 0 0 3 757221
-0.016491 0.008935 0.119599 0.120527 0.319741 0.467316 -0.062500 0 0 0 0 0 0 3 758228
-0.016495 0.008931 0.119597 0.067956 0.268530 0.428870 -0.062500 0 0 0 0 0 0 3 759208
-0.016519 0.008935 0.119602 0.316355 0.176114 0.338002 -0.062500 0 0 0 0 0 0 3 760234
-0.016530 0.008937 0.119604 0.185057 0.212056 0.367041 -0.062500 0 0 0 0 0 0 3 761229
-0.016536 0.008937 0.119604 0.095846 0.224974 0.384073 -0.062500 0 0 0 0 0 0 3 762231
-0.016538 0.008938 0.119605 0.049854 0.231559 0.391015 -0.062500 0 0 0 0 0 0 3 763236
-0.016540 0.008938 0.119605 0.027085 0.234717 0.393660 -0.062500 0 0 0 0 0 0 3 764227
-0.016540 0.008938 0.119605 0.015849 0.236216 0.394635 -0.062500 0 0 0 0 0 0 3 765225
-0.016552 0.008924 0.119594 0.156645 0.397235 0.550172 -0.062500 0 0 0 0 0 0 3 766225
-0.016559 0.008918 0.119590 0.104320 0.321400 0.478402 -0.062500 0 0 0 0 0 0 3 767226
-0.016562 0.008914 0.119588 0.059993 0.269298 0.438721 -0.062500 0 0 0 0 0 0 3 768224
-0.016564 0.008913 0.119587 0.033833 0.242779 0.422653 -0.062500 0 0 0 0 0 0 3 769225
-0.016565 0.008912 0.119587 0.019554 0.229802 0.416524 -0.062500 0 0 0 0 0 0 3 770196
-0.016587 0.008917 0.119593 0.290672 0.157153 0.339248 -0.062500 0 0 0 0 0 0 3 771226
-0.016598 0.008919 0.119594 0.160882 0.182489 0.373228 -0.062500 0 0 0 0 0 0 3 772224
-0.016603 0.008920 0.119595 0.078146 0.200131 0.392106 -0.062500 0 0 0 0 0 0 3 773224
-0.016605 0.008921 0.119595 0.035545 0.209036 0.399740 -0.062500 0 0 0 0 0 0 3 774217
-0.016603 0.008905 0.119608 -0.030334 0.420868 0.222036 -0.062500 0 0 0 0 0 0 3 775223
-0.016601 0.008897 0.119613 -0.033693 0.344500 0.306849 -0.062500 0 0 0 0 0 0 3 776223
-0.016600 0.008892 0.119615 -0.025470 0.285189 0.353509 -0.062500 0 0 0 0 0 0 3 777195
-0.016599 0.008890 0.119616 -0.017820 0.252330 0.372375 -0.062500 0 0 0 0 0 0 3 778225
-0.016599 0.008889 0.119616 -0.012653 0.235174 0.379542 -0.062500 0 0 0 0 0 0 3 779226
-0.016620 0.008894 0.119621 0.269176 0.160076 0.307354 -0.062500 0 0 0 0 0 0 3 780223
-0.016642 0.008882 0.119612 0.301945 0.364514 0.498512 -0.062500 0 0 0 0 0 0 3 781224
-0.016653 0.008876 0.119609 0.172632 0.305280 0.446084 -0.062500 0 0 0 0 0 0 3 782224
-0.016659 0.008874 0.119608 0.088660 0.261571 0.414160 -0.062500 0 0 0 0 0 0 3 783227
-0.016662 0.008872 0.119607 0.042933 0.239049 0.401024 -0.062500 0 0 0 0 0 0 3 784225
-0.016663 0.008872 0.119607 0.019024 0.227980 0.396007 -0.062500 0 0 0 0 0 0 3 785224
-0.016664 0.008871 0.119607 0.006728 0.222585 0.394112 -0.062500 0 0 0 0 0 0 3 786210
-0.016665 0.008871 0.119607 0.000476 0.219943 0.393419 -0.062500 0 0 0 0 0 0 3 787219
-0.016665 0.008871 0.119607 -0.002745 0.218639 0.393158 -0.062500 0 0 0 0 0 0 3 788208
-0.016665 0.008871 0.119607 -0.004333 0.217998 0.393057 -0.062500 0 0 0 0 0 0 3 789217
-0.016665 0.008871 0.119607 -0.005161 0.217678 0.393027 -0.062500 0 0 0 0 0 0 3 790221
-0.016676 0.008857 0.119596 0.141332 0.397938 0.548527 -0.062500 0 0 0 0 0 0 3 791218
-0.016683 0.008850 0.119592 0.091745 0.321755 0.476483 -0.062500 0 0 0 0 0 0 3 792211
-0.016683 0.008831 0.119603 0.004017 0.477221 0.256205 -0.062500 0 0 0 0 0 0 3 793218
-0.016703 0.008826 0.119613 0.264352 0.305759 0.249132 -0.062500 0 0 0 0 0 0 3 794208
-0.016713 0.008824 0.119616 0.147660 0.260730 0.323818 -0.062500 0 0 0 0 0 0 3 795207
-0.016718 0.008822 0.119618 0.069670 0.240206 0.359302 -0.062500 0 0 0 0 0 0 3 796217
-0.016720 0.008822 0.119618 0.030596 0.229358 0.373287 -0.062500 0 0 0 0 0 0 3 797209
-0.016721 0.008821 0.119618 0.011754 0.223589 0.378542 -0.062500 0 0 0 0 0 0 3 798216
-0.016722 0.008821 0.119618 0.002693 0.220550 0.380519 -0.062500 0 0 0 0 0 0 3 799208
-0.016722 0.008821 0.119618 -0.001734 0.218991 0.381264 -0.062500 0 0 0 0 0 0 3 800216
-0.016722 0.008821 0.119618 -0.003885 0.218186 0.381530 -0.062500 0 0 0 0 0 0 3 801208
-0.016722 0.008821 0.119618 -0.004948 0.217789 0.381635 -0.062500 0 0 0 0 0 0 3 802220
-0.016722 0.008821 0.119618 -0.005451 0.217559 0.381665 -0.062500 0 0 0 0 0 0 3 803208
-0.016722 0.008821 0.119618 -0.005736 0.217455 0.381692 -0.062500 0 0 0 0 0 0 3 804224
-0.016722 0.008821 0.119618 -0.005842 0.217414 0.381687 -0.062500 0 0 0 0 0 0 3 805217
-0.016722 0.008821 0.119618 -0.005922 0.217377 0.381696 -0.062500 0 0 0 0 0 0 3 806219
-0.016733 0.008807 0.119607 0.140819 0.397687 0.537414 -0.062500 0 0 0 0 0 0 3 807229
-0.016740 0.008800 0.119603 0.091507 0.321658 0.465309 -0.062500 0 0 0 0 0 0 3 808207
-0.016743 0.008797 0.119601 0.048683 0.269463 0.425424 -0.062500 0 0 0 0 0 0 3 809223
-0.016745 0.008796 0.119601 0.023265 0.242867 0.409256 -0.062500 0 0 0 0 0 0 3 810222
-0.016746 0.008795 0.119601 0.009313 0.229864 0.403107 -0.062500 0 0 0 0 0 0 3 811231
-0.016746 0.008794 0.119601 0.001933 0.223508 0.400793 -0.062500 0 0 0 0 0 0 3 812197
-0.016768 0.008799 0.119606 0.277026 0.154059 0.325565 -0.062500 0 0 0 0 0 0 3 813226
-0.016779 0.008802 0.119608 0.158943 0.180907 0.359766 -0.062500 0 0 0 0 0 0 3 814223
-0.016784 0.008803 0.119609 0.077159 0.199335 0.378675 -0.062500 0 0 0 0 0 0 3 815228
-0.016786 0.008803 0.119609 0.035033 0.208616 0.386336 -0.062500 0 0 0 0 0 0 3 816225
-0.016788 0.008804 0.119609 0.014242 0.213111 0.389242 -0.062500 0 0 0 0 0 0 3 817224
-0.016788 0.008804 0.119609 0.004034 0.215279 0.390315 -0.062500 0 0 0 0 0 0 3 818224
-0.016788 0.008804 0.119609 -0.001033 0.216337 0.390728 -0.062500 0 0 0 0 0 0 3 819226
-0.016789 0.008804 0.119609 -0.003525 0.216858 0.390886 -0.062500 0 0 0 0 0 0 3 820228
-0.016800 0.008790 0.119598 0.141830 0.397345 0.546796 -0.062500 0 0 0 0 0 0 3 821221
-0.016806 0.008783 0.119594 0.092067 0.321481 0.474669 -0.062500 0 0 0 0 0 0 3 822226
-0.016810 0.008780 0.119592 0.037574 0.269819 0.434749 -0.062500 0 0 0 0 0 0 3 823224
-0.016812 0.008778 0.119592 0.012023 0.243261 0.418563 -0.062500 0 0 0 0 0 0 3 824223
-0.016813 0.008778 0.119591 -0.001988 0.230277 0.412416 -0.062500 0 0 0 0 0 0 3 825221
-0.016810 0.008761 0.119604 -0.054101 0.431800 0.229811 -0.062500 0 0 0 0 0 0 3 826221
-0.016807 0.008753 0.119609 -0.039741 0.349624 0.312477 -0.062500 0 0 0 0 0 0 3 827223
-0.016806 0.008748 0.119611 -0.028491 0.287671 0.358328 -0.062500 0 0 0 0 0 0 3 828220
-0.016805 0.008746 0.119611 -0.019307 0.253547 0.376904 -0.062500 0 0 0 0 0 0 3 829221
-0.016826 0.008750 0.119617 0.254234 0.169874 0.309801 -0.062500 0 0 0 0 0 0 3 830221
-0.016836 0.008752 0.119619 0.141561 0.189140 0.346874 -0.062500 0 0 0 0 0 0 3 831223
-0.016841 0.008753 0.119620 0.062639 0.203708 0.366843 -0.062500 0 0 0 0 0 0 3 832219
-0.016855 0.008739 0.119609 0.168464 0.391182 0.530949 -0.062500 0 0 0 0 0 0 3 833210
-0.016862 0.008733 0.119605 0.099398 0.318753 0.461788 -0.062500 0 0 0 0 0 0 3 834219
-0.016866 0.008730 0.119603 0.046846 0.268295 0.422945 -0.062500 0 0 0 0 0 0 3 835210
-0.016869 0.008728 0.119603 0.016616 0.242521 0.407163 -0.062500 0 0 0 0 0 0 3 836232
-0.016870 0.008728 0.119603 0.000300 0.229906 0.401136 -0.062500 0 0 0 0 0 0 3 837195
-0.016870 0.008727 0.119603 -0.008312 0.223754 0.398889 -0.062500 0 0 0 0 0 0 3 838224
-0.016870 0.008727 0.119602 -0.012739 0.220745 0.398043 -0.062500 0 0 0 0 0 0 3 839227
-0.016871 0.008727 0.119602 -0.015036 0.219258 0.397730 -0.062500 0 0 0 0 0 0 3 840223
-0.016871 0.008727 0.119602 -0.016179 0.218510 0.397609 -0.062500 0 0 0 0 0 0 3 841223
-0.016871 0.008727 0.119602 -0.016774 0.218156 0.397580 -0.062500 0 0 0 0 0 0 3 842221
-0.016892 0.008732 0.119608 0.262075 0.151620 0.323632 -0.062500 0 0 0 0 0 0 3 843223
-0.016914 0.008721 0.119599 0.292647 0.339809 0.514109 -0.062500 0 0 0 0 0 0 3 844221
-0.016925 0.008715 0.119595 0.162779 0.283065 0.460782 -0.062500 0 0 0 0 0 0 3 845212
-0.016931 0.008712 0.119594 0.078438 0.240584 0.428411 -0.062500 0 0 0 0 0 0 3 846219
-0.016934 0.008711 0.119593 0.032488 0.218698 0.415077 -0.062500 0 0 0 0 0 0 3 847300
-0.016936 0.008711 0.119593 0.008424 0.207974 0.409993 -0.062500 0 0 0 0 0 0 3 848295
-0.016933 0.008694 0.119606 -0.048533 0.410732 0.227940 -0.062500 0 0 0 0 0 0 3 849299
-0.016931 0.008686 0.119611 -0.048109 0.329430 0.310650 -0.062500 0 0 0 0 0 0 3 850295
-0.016930 0.008681 0.119613 -0.038095 0.267716 0.356509 -0.062500 0 0 0 0 0 0 3 851300
-0.016929 0.008679 0.119613 -0.029500 0.233709 0.375101 -0.062500 0 0 0 0 0 0 3 852309
-0.016928 0.008678 0.119613 -0.023927 0.216012 0.382187 -0.062500 0 0 0 0 0 0 3 853296
-0.016928 0.008677 0.119614 -0.020634 0.206941 0.384837 -0.062500 0 0 0 0 0 0 3 854304
-0.016928 0.008677 0.119614 -0.018800 0.202341 0.385837 -0.062500 0 0 0 0 0 0 3 855276
-0.016928 0.008677 0.119614 -0.017814 0.200004 0.386198 -0.062500 0 0 0 0 0 0 3 856267
-0.016928 0.008677 0.119614 -0.017312 0.198834 0.386345 -0.062500 0 0 0 0 0 0 3 857575
-0.016939 0.008663 0.119602 0.129137 0.378207 0.542786 -0.062500 0 0 0 0 0 0 3 858296
-0.016946 0.008656 0.119598 0.080369 0.302072 0.470440 -0.062500 0 0 0 0 0 0 3 859292
-0.016970 0.008658 0.119602 0.317010 0.183495 0.356684 -0.062500 0 0 0 0 0 0 3 860292
-0.016983 0.008659 0.119603 0.175458 0.185198 0.374634 -0.062500 0 0 0 0 0 0 3 861289
-0.016989 0.008659 0.119604 0.080706 0.191346 0.387307 -0.062500 0 0 0 0 0 0 3 862274
-0.016992 0.008660 0.119604 0.031677 0.194669 0.392610 -0.062500 0 0 0 0 0 0 3 863217
-0.016993 0.008660 0.119604 0.007272 0.196240 0.394652 -0.062500 0 0 0 0 0 0 3 864206
-0.016994 0.008660 0.119604 -0.004811 0.196972 0.395406 -0.062500 0 0 0 0 0 0 3 865215
-0.016994 0.008660 0.119604 -0.010832 0.197342 0.395693 -0.062500 0 0 0 0 0 0 3 866206
-0.016994 0.008660 0.119604 -0.013794 0.197481 0.395796 -0.062500 0 0 0 0 0 0 3 867210
-0.017006 0.008646 0.119593 0.130724 0.377464 0.552358 -0.062500 0 0 0 0 0 0 3 868215
-0.017012 0.008639 0.119589 0.081170 0.301689 0.479977 -0.062500 0 0 0 0 0 0 3 869205
-0.017016 0.008636 0.119587 0.038213 0.249660 0.439860 -0.062500 0 0 0 0 0 0 3 870215
-0.017017 0.008635 0.119587 0.012683 0.223119 0.423602 -0.062500 0 0 0 0 0 0 3 871206
-0.017018 0.008634 0.119586 -0.001338 0.210133 0.417403 -0.062500 0 0 0 0 0 0 3 872215
-0.017019 0.008633 0.119586 -0.008788 0.203796 0.415084 -0.062500 0 0 0 0 0 0 3 873205
-0.017019 0.008633 0.119586 -0.012676 0.200677 0.414222 -0.062500 0 0 0 0 0 0 3 874211
-0.017019 0.008633 0.119586 -0.014679 0.199154 0.413886 -0.062500 0 0 0 0 0 0 3 875215
-0.017016 0.008617 0.119599 -0.060246 0.406572 0.233818 -0.062500 0 0 0 0 0 0 3 876205
-0.017013 0.008609 0.119604 -0.054073 0.327348 0.317073 -0.062500 0 0 0 0 0 0 3 877215
-0.017012 0.008604 0.119606 -0.041115 0.266656 0.363149 -0.062500 0 0 0 0 0 0 3 878206
-0.017032 0.008607 0.119612 0.236315 0.167680 0.308362 -0.062500 0 0 0 0 0 0 3 879214
-0.017042 0.008609 0.119614 0.126458 0.178592 0.349548 -0.062500 0 0 0 0 0 0 3 880209
-0.017058 0.008595 0.119603 0.195097 0.368630 0.527737 -0.062500 0 0 0 0 0 0 3 881228
-0.017067 0.008589 0.119600 0.106742 0.298033 0.463874 -0.062500 0 0 0 0 0 0 3 882215
-0.017072 0.008586 0.119598 0.044722 0.248405 0.426982 -0.062500 0 0 0 0 0 0 3 883217
-0.017074 0.008585 0.119598 0.009838 0.222996 0.411911 -0.062500 0 0 0 0 0 0 3 884211
-0.017075 0.008584 0.119597 -0.008783 0.210538 0.406149 -0.062500 0 0 0 0 0 0 3 885219
-0.017076 0.008583 0.119597 -0.018512 0.204434 0.403992 -0.062500 0 0 0 0 0 0 3 886212
-0.017076 0.008583 0.119597 -0.023527 0.201457 0.403182 -0.062500 0 0 0 0 0 0 3 887224
-0.017076 0.008583 0.119597 -0.026070 0.199960 0.402877 -0.062500 0 0 0 0 0 0 3 888223
-0.017088 0.008569 0.119586 0.118353 0.378960 0.559616 -0.062500 0 0 0 0 0 0 3 889223
-0.017094 0.008563 0.119582 0.069061 0.302889 0.487045 -0.062500 0 0 0 0 0 0 3 890210
-0.017097 0.008559 0.119580 0.026236 0.250709 0.446829 -0.062500 0 0 0 0 0 0 3 891214
-0.017099 0.008558 0.119580 0.000715 0.224081 0.430513 -0.062500 0 0 0 0 0 0 3 892220
-0.017100 0.008557 0.119580 -0.013289 0.211074 0.424305 -0.062500 0 0 0 0 0 0 3 893221
-0.017101 0.008557 0.119579 -0.020748 0.204694 0.421969 -0.062500 0 0 0 0 0 0 3 894221
-0.017101 0.008557 0.119579 -0.024610 0.201575 0.421084 -0.062500 0 0 0 0 0 0 3 895222
-0.017101 0.008556 0.119579 -0.026625 0.200048 0.420774 -0.062500 0 0 0 0 0 0 3 896223
-0.017101 0.008556 0.119579 -0.027648 0.199267 0.420653 -0.062500 0 0 0 0 0 0 3 897223
-0.017123 0.008561 0.119585 0.251192 0.132523 0.347454 -0.062500 0 0 0 0 0 0 3 898220
-0.017133 0.008564 0.119587 0.134698 0.160641 0.381343 -0.062500 0 0 0 0 0 0 3 899223
-0.017138 0.008565 0.119587 0.053637 0.179772 0.400065 -0.062500 0 0 0 0 0 0 3 900223
-0.017152 0.008552 0.119576 0.157481 0.369020 0.564612 -0.062500 0 0 0 0 0 0 3 901221
-0.017160 0.008545 0.119572 0.088363 0.298049 0.494930 -0.062500 0 0 0 0 0 0 3 902220
-0.017164 0.008542 0.119571 0.035787 0.248331 0.455788 -0.062500 0 0 0 0 0 0 3 903222
-0.017166 0.008541 0.119570 0.005460 0.222921 0.439863 -0.062500 0 0 0 0 0 0 3 904190
-0.017167 0.008540 0.119570 -0.010940 0.210471 0.433783 -0.062500 0 0 0 0 0 0 3 905221
-0.017167 0.008540 0.119570 -0.019580 0.204404 0.431514 -0.062500 0 0 0 0 0 0 3 906220
-0.017168 0.008540 0.119570 -0.024031 0.201425 0.430646 -0.062500 0 0 0 0 0 0 3 907222
-0.017168 0.008540 0.119570 -0.026342 0.199976 0.430334 -0.062500 0 0 0 0 0 0 3 908218
-0.017168 0.008539 0.119570 -0.027511 0.199238 0.430215 -0.062500 0 0 0 0 0 0 3 909218
-0.017189 0.008545 0.119575 0.251367 0.132506 0.357270 -0.062500 0 0 0 0 0 0 3 910198
-0.017200 0.008547 0.119577 0.134780 0.160619 0.391043 -0.062500 0 0 0 0 0 0 3 911224
-0.017216 0.008534 0.119567 0.199082 0.359281 0.566800 -0.062500 0 0 0 0 0 0 3 912211
-0.017222 0.008512 0.119575 0.064580 0.501660 0.322016 -0.062500 0 0 0 0 0 0 3 913223
-0.017224 0.008501 0.119579 0.009812 0.355515 0.367811 -0.062500 0 0 0 0 0 0 3 914221
-0.017224 0.008495 0.119580 -0.012459 0.270726 0.398569 -0.062500 0 0 0 0 0 0 3 915221
-0.017225 0.008492 0.119580 -0.021187 0.225476 0.411409 -0.062500 0 0 0 0 0 0 3 916221
-0.017225 0.008491 0.119581 -0.024628 0.202279 0.416320 -0.062500 0 0 0 0 0 0 3 917220
-0.017225 0.008490 0.119581 -0.026010 0.190542 0.418182 -0.062500 0 0 0 0 0 0 3 918221
-0.017225 0.008490 0.119581 -0.026540 0.184618 0.418874 -0.062500 0 0 0 0 0 0 3 919221
-0.017236 0.008476 0.119569 0.106678 0.362550 0.576413 -0.062500 0 0 0 0 0 0 3 920220
-0.017264 0.008474 0.119570 0.337782 0.219076 0.431129 -0.062500 0 0 0 0 0 0 3 921217
-0.017278 0.008473 0.119571 0.179033 0.194690 0.424581 -0.062500 0 0 0 0 0 0 3 922207
-0.017285 0.008473 0.119571 0.072760 0.187023 0.426807 -0.062500 0 0 0 0 0 0 3 923215
-0.017288 0.008473 0.119571 0.017135 0.183557 0.428098 -0.062500 0 0 0 0 0 0 3 924219
-0.017290 0.008473 0.119571 -0.010851 0.181843 0.428640 -0.062500 0 0 0 0 0 0 3 925196
-0.017302 0.008459 0.119560 0.120298 0.360339 0.586246 -0.062500 0 0 0 0 0 0 3 926194
-0.017309 0.008452 0.119556 0.065059 0.284382 0.513580 -0.062500 0 0 0 0 0 0 3 927221
-0.017334 0.008454 0.119559 0.298870 0.165828 0.400855 -0.062500 0 0 0 0 0 0 3 928191
-0.017346 0.008455 0.119561 0.155477 0.167513 0.418052 -0.062500 0 0 0 0 0 0 3 929220
-0.017352 0.008455 0.119561 0.059746 0.173708 0.430327 -0.062500 0 0 0 0 0 0 3 930220
-0.017355 0.008455 0.119561 0.010169 0.177056 0.435493 -0.062500 0 0 0 0 0 0 3 931221
-0.017357 0.008456 0.119561 -0.014499 0.178651 0.437464 -0.062500 0 0 0 0 0 0 3 932218
-0.017358 0.008456 0.119561 -0.026712 0.179398 0.438209 -0.062500 0 0 0 0 0 0 3 933207
-0.017358 0.008456 0.119561 -0.032768 0.179760 0.438496 -0.062500 0 0 0 0 0 0 3 934216
-0.017358 0.008456 0.119561 -0.035783 0.179941 0.438593 -0.062500 0 0 0 0 0 0 3 935204
-0.017358 0.008456 0.119561 -0.037271 0.179998 0.438631 -0.062500 0 0 0 0 0 0 3 936332
-0.017380 0.008461 0.119567 0.241661 0.113632 0.366448 -0.062500 0 0 0 0 0 0 3 937212
-0.017401 0.008449 0.119557 0.269836 0.321211 0.557466 -0.062500 0 0 0 0 0 0 3 938203
-0.017413 0.008444 0.119554 0.140535 0.264950 0.503188 -0.062500 0 0 0 0 0 0 3 939213
-0.017419 0.008441 0.119552 0.056463 0.222786 0.470296 -0.062500 0 0 0 0 0 0 3 940202
-0.017443 0.008445 0.119557 0.290319 0.134597 0.384763 -0.062500 0 0 0 0 0 0 3 941204
-0.017455 0.008447 0.119559 0.137844 0.154161 0.412911 -0.062500 0 0 0 0 0 0 3 942336
-0.017461 0.008448 0.119559 0.044421 0.168155 0.429369 -0.062500 0 0 0 0 0 0 3 943328
-0.017475 0.008434 0.119548 0.141084 0.354541 0.593833 -0.062500 0 0 0 0 0 0 3 944339
-0.017483 0.008428 0.119544 0.069280 0.282537 0.523584 -0.062500 0 0 0 0 0 0 3 945327
-0.017487 0.008425 0.119543 0.015299 0.232349 0.484125 -0.062500 0 0 0 0 0 0 3 946337
-0.017489 0.008423 0.119542 -0.015770 0.206699 0.468054 -0.062500 0 0 0 0 0 0 3 947329
-0.017512 0.008428 0.119547 0.247296 0.127705 0.390210 -0.062500 0 0 0 0 0 0 3 948337
-0.017523 0.008430 0.119549 0.122007 0.149804 0.421097 -0.062500 0 0 0 0 0 0 3 949328
-0.017528 0.008431 0.119550 0.036378 0.166031 0.438572 -0.062500 0 0 0 0 0 0 3 950336
-0.017531 0.008431 0.119550 -0.007741 0.174284 0.445698 -0.062500 0 0 0 0 0 0 3 951335
-0.017554 0.008437 0.119555 0.250411 0.111810 0.376898 -0.062500 0 0 0 0 0 0 3 952342
-0.017565 0.008439 0.119557 0.123185 0.142018 0.411026 -0.062500 0 0 0 0 0 0 3 953209
-0.017570 0.008440 0.119558 0.036844 0.162191 0.429709 -0.062500 0 0 0 0 0 0 3 954336
-0.017573 0.008441 0.119558 -0.007548 0.172363 0.437284 -0.062500 0 0 0 0 0 0 3 955329
-0.017574 0.008441 0.119558 -0.029461 0.177330 0.440172 -0.062500 0 0 0 0 0 0 3 956336
-0.017596 0.008447 0.119563 0.239801 0.113273 0.369937 -0.062500 0 0 0 0 0 0 3 957337
-0.017607 0.008449 0.119565 0.117961 0.142719 0.403329 -0.062500 0 0 0 0 0 0 3 958348
-0.017624 0.008436 0.119555 0.178702 0.341633 0.579670 -0.062500 0 0 0 0 0 0 3 959348
-0.017632 0.008430 0.119551 0.087845 0.276236 0.514297 -0.062500 0 0 0 0 0 0 3 960345
-0.017659 0.008433 0.119554 0.304536 0.162800 0.405568 -0.062500 0 0 0 0 0 0 3 961343
-0.017672 0.008434 0.119556 0.141308 0.169751 0.423071 -0.062500 0 0 0 0 0 0 3 962346
-0.017678 0.008434 0.119556 0.041104 0.177198 0.435371 -0.062500 0 0 0 0 0 0 3 963316
-0.017681 0.008434 0.119556 -0.010647 0.181163 0.440519 -0.062500 0 0 0 0 0 0 3 964341
-0.017704 0.008440 0.119561 0.243764 0.116589 0.371633 -0.062500 0 0 0 0 0 0 3 965337
-0.017715 0.008442 0.119563 0.114432 0.145757 0.405154 -0.062500 0 0 0 0 0 0 3 966351
-0.017721 0.008443 0.119564 0.026973 0.165447 0.423587 -0.062500 0 0 0 0 0 0 3 967319
-0.017724 0.008444 0.119564 -0.018004 0.175378 0.431058 -0.062500 0 0 0 0 0 0 3 968349
-0.017746 0.008449 0.119569 0.240119 0.113734 0.363218 -0.062500 0 0 0 0 0 0 3 969343
-0.017758 0.008452 0.119571 0.112569 0.144343 0.396962 -0.062500 0 0 0 0 0 0 3 970313
-0.017763 0.008453 0.119572 0.026007 0.164739 0.415478 -0.062500 0 0 0 0 0 0 3 971346
-0.017777 0.008440 0.119561 0.125701 0.354061 0.581106 -0.062500 0 0 0 0 0 0 3 972344
-0.017784 0.008434 0.119557 0.056178 0.283686 0.511088 -0.062500 0 0 0 0 0 0 3 973344
-0.017810 0.008436 0.119560 0.283677 0.167813 0.401189 -0.062500 0 0 0 0 0 0 3 974337
-0.017823 0.008437 0.119562 0.136495 0.170821 0.417650 -0.062500 0 0 0 0 0 0 3 975338
-0.017829 0.008437 0.119562 0.038755 0.177691 0.429505 -0.062500 0 0 0 0 0 0 3 976339
-0.017853 0.008442 0.119567 0.268628 0.114891 0.364249 -0.062500 0 0 0 0 0 0 3 977343
-0.017865 0.008445 0.119569 0.126797 0.144942 0.398647 -0.062500 0 0 0 0 0 0 3 978344
-0.017871 0.008446 0.119570 0.033097 0.165037 0.417357 -0.062500 0 0 0 0 0 0 3 979344
-0.017874 0.008447 0.119570 -0.024539 0.178996 0.424962 -0.062500 0 0 0 0 0 0 3 980343
-0.017876 0.008447 0.119570 -0.048257 0.183923 0.427837 -0.062500 0 0 0 0 0 0 3 981342
-0.017898 0.008452 0.119575 0.220589 0.119801 0.358876 -0.062500 0 0 0 0 0 0 3 982348
-0.017909 0.008455 0.119577 0.098151 0.149233 0.391643 -0.062500 0 0 0 0 0 0 3 983347
-0.017914 0.008456 0.119578 0.014020 0.169052 0.409733 -0.062500 0 0 0 0 0 0 3 984345
-0.017924 0.008427 0.119580 0.071110 0.566433 0.395827 -0.062500 0 0 0 0 0 0 3 985340
-0.017951 0.008417 0.119585 0.288796 0.350359 0.338672 -0.062500 0 0 0 0 0 0 3 986335
-0.017964 0.008412 0.119588 0.132512 0.268637 0.377437 -0.062500 0 0 0 0 0 0 3 987331
-0.017970 0.008410 0.119588 0.031042 0.229249 0.397910 -0.062500 0 0 0 0 0 0 3 988337
-0.017973 0.008408 0.119589 -0.020856 0.209256 0.406157 -0.062500 0 0 0 0 0 0 3 989347
-0.017975 0.008408 0.119589 -0.046449 0.199075 0.409298 -0.062500 0 0 0 0 0 0 3 990344
-0.017997 0.008413 0.119594 0.221664 0.127343 0.340820 -0.062500 0 0 0 0 0 0 3 991335
-0.018008 0.008415 0.119596 0.098702 0.152993 0.373431 -0.062500 0 0 0 0 0 0 3 992210
-0.018013 0.008416 0.119596 0.014297 0.170922 0.391426 -0.062500 0 0 0 0 0 0 3 993343
-0.018027 0.008403 0.119585 0.114569 0.358860 0.557332 -0.062500 0 0 0 0 0 0 3 994337
-0.018056 0.008402 0.119586 0.326701 0.221415 0.417702 -0.062500 0 0 0 0 0 0 3 995347
-0.018070 0.008401 0.119586 0.157463 0.200047 0.410177 -0.062500 0 0 0 0 0 0 3 996343
-0.018078 0.008401 0.119586 0.045763 0.193927 0.411776 -0.062500 0 0 0 0 0 0 3 997341
-0.018081 0.008400 0.119587 -0.012639 0.191290 0.412791 -0.062500 0 0 0 0 0 0 3 998313
-0.018083 0.008400 0.119587 -0.042024 0.189970 0.413200 -0.062500 0 0 0 0 0 0 3 999353
-0.018084 0.008400 0.119587 -0.056706 0.189311 0.413363 -0.062500 0 0 0 0 0 0 4 347
-0.018103 0.008389 0.119604 0.165076 0.335665 0.164722 -0.062500 0 0 0 0 0 0 4 1348
-0.018111 0.008383 0.119611 0.050257 0.284594 0.279288 -0.062500 0 0 0 0 0 0 4 2342
-0.018126 0.008367 0.119602 0.123387 0.421921 0.501839 -0.062500 0 0 0 0 0 0 4 3344
-0.018133 0.008358 0.119599 0.043659 0.323039 0.454816 -0.062500 0 0 0 0 0 0 4 4323
-0.018159 0.008359 0.119602 0.268142 0.192058 0.354989 -0.062500 0 0 0 0 0 0 4 5335
-0.018172 0.008360 0.119604 0.119488 0.187299 0.373991 -0.062500 0 0 0 0 0 0 4 6327
-0.018178 0.008360 0.119604 0.021149 0.190244 0.386701 -0.062500 0 0 0 0 0 0 4 7334
-0.018192 0.008346 0.119593 0.113640 0.370620 0.550971 -0.062500 0 0 0 0 0 0 4 8340
-0.018200 0.008340 0.119589 0.041456 0.296221 0.479934 -0.062500 0 0 0 0 0 0 4 9326
-0.018204 0.008337 0.119587 -0.012869 0.244852 0.439958 -0.062500 0 0 0 0 0 0 4 10334
-0.018203 0.008319 0.119600 -0.087527 0.427277 0.244256 -0.062500 0 0 0 0 0 0 4 11328
-0.018223 0.008315 0.119609 0.182073 0.268564 0.251708 -0.062500 0 0 0 0 0 0 4 12334
-0.018233 0.008313 0.119613 0.069049 0.229887 0.327015 -0.062500 0 0 0 0 0 0 4 13325
-0.018237 0.008312 0.119614 -0.006824 0.212664 0.362497 -0.062500 0 0 0 0 0 0 4 14327
-0.018239 0.008311 0.119615 -0.044666 0.203568 0.376553 -0.062500 0 0 0 0 0 0 4 15334
-0.018251 0.008297 0.119603 0.086155 0.358972 0.541053 -0.062500 0 0 0 0 0 0 4 16325
-0.018258 0.008290 0.119599 0.030601 0.281263 0.469905 -0.062500 0 0 0 0 0 0 4 17334
-0.018284 0.008292 0.119603 0.265783 0.161627 0.361236 -0.062500 0 0 0 0 0 0 4 18325
-0.018296 0.008293 0.119604 0.121657 0.162791 0.376486 -0.062500 0 0 0 0 0 0 4 19334
-0.018302 0.008293 0.119604 0.018733 0.174796 0.387762 -0.062500 0 0 0 0 0 0 4 20325
-0.018302 0.008277 0.119617 -0.074390 0.386879 0.213316 -0.062500 0 0 0 0 0 0 4 21334
-0.018312 0.008255 0.119611 0.049174 0.487614 0.456923 -0.062500 0 0 0 0 0 0 4 22325
-0.018317 0.008245 0.119608 0.002951 0.352599 0.430381 -0.062500 0 0 0 0 0 0 4 23337
-0.018320 0.008239 0.119607 -0.034666 0.267899 0.408534 -0.062500 0 0 0 0 0 0 4 24210
-0.018343 0.008242 0.119612 0.224907 0.157683 0.330718 -0.062500 0 0 0 0 0 0 4 25330
-0.018354 0.008243 0.119614 0.096311 0.164167 0.358590 -0.062500 0 0 0 0 0 0 4 26338
-0.018360 0.008243 0.119614 0.008753 0.172668 0.374735 -0.062500 0 0 0 0 0 0 4 27337
-0.018374 0.008230 0.119603 0.106414 0.355479 0.540839 -0.062500 0 0 0 0 0 0 4 28343
-0.018381 0.008223 0.119599 0.037464 0.282541 0.470079 -0.062500 0 0 0 0 0 0 4 29335
-0.018385 0.008220 0.119597 -0.015182 0.231912 0.430151 -0.062500 0 0 0 0 0 0 4 30313
-0.018388 0.008219 0.119597 -0.045760 0.206012 0.413787 -0.062500 0 0 0 0 0 0 4 31342
-0.018385 0.008202 0.119609 -0.105567 0.402278 0.228457 -0.062500 0 0 0 0 0 0 4 32336
-0.018383 0.008193 0.119614 -0.108919 0.316645 0.308419 -0.062500 0 0 0 0 0 0 4 33344
-0.018393 0.008175 0.119604 0.042026 0.431182 0.513068 -0.062500 0 0 0 0 0 0 4 34313
-0.018399 0.008166 0.119601 0.003306 0.321275 0.458129 -0.062500 0 0 0 0 0 0 4 35343
-0.018423 0.008167 0.119604 0.248295 0.184913 0.356108 -0.062500 0 0 0 0 0 0 4 36341
-0.018435 0.008167 0.119606 0.109369 0.177493 0.373450 -0.062500 0 0 0 0 0 0 4 37342
-0.018441 0.008167 0.119606 0.015779 0.179171 0.385489 -0.062500 0 0 0 0 0 0 4 38344
-0.018444 0.008167 0.119606 -0.032680 0.180276 0.390547 -0.062500 0 0 0 0 0 0 4 39362
-0.018457 0.008154 0.119595 0.085715 0.358984 0.552293 -0.062500 0 0 0 0 0 0 4 40355
-0.018464 0.008147 0.119591 0.027332 0.284257 0.479632 -0.062500 0 0 0 0 0 0 4 41353
-0.018467 0.008144 0.119589 -0.020154 0.232744 0.438919 -0.062500 0 0 0 0 0 0 4 42350
-0.018466 0.008126 0.119601 -0.091309 0.415526 0.243411 -0.062500 0 0 0 0 0 0 4 43352
-0.018465 0.008117 0.119606 -0.101352 0.323090 0.319240 -0.062500 0 0 0 0 0 0 4 44334
-0.018474 0.008099 0.119596 0.045707 0.434160 0.522610 -0.062500 0 0 0 0 0 0 4 45355
-0.018480 0.008090 0.119592 0.005238 0.322739 0.466982 -0.062500 0 0 0 0 0 0 4 46351
-0.018483 0.008086 0.119591 -0.031985 0.252288 0.432817 -0.062500 0 0 0 0 0 0 4 47353
-0.018485 0.008083 0.119590 -0.047531 0.198666 0.418623 -0.062500 0 0 0 0 0 0 4 48350
-0.018486 0.008082 0.119590 -0.059915 0.180865 0.413168 -0.062500 0 0 0 0 0 0 4 49351
-0.018519 0.008073 0.119584 0.351546 0.290297 0.503250 -0.062500 0 0 0 0 0 0 4 50351
-0.018536 0.008069 0.119581 0.184703 0.239294 0.460253 -0.062500 0 0 0 0 0 0 4 51353
-0.018544 0.008067 0.119580 0.059926 0.204914 0.436315 -0.062500 0 0 0 0 0 0 4 52331
-0.018556 0.008036 0.119581 0.090977 0.574548 0.407974 -0.062500 0 0 0 0 0 0 4 53343
-0.018562 0.008020 0.119581 0.014972 0.411445 0.412837 -0.062500 0 0 0 0 0 0 4 54349
-0.018565 0.008013 0.119582 -0.031572 0.294892 0.416115 -0.062500 0 0 0 0 0 0 4 55353
-0.018567 0.008009 0.119582 -0.055474 0.233055 0.417465 -0.062500 0 0 0 0 0 0 4 56351
-0.018567 0.008007 0.119582 -0.067407 0.201744 0.417999 -0.062500 0 0 0 0 0 0 4 57351
-0.018568 0.008006 0.119582 -0.073329 0.186043 0.418197 -0.062500 0 0 0 0 0 0 4 58351
-0.018579 0.007992 0.119570 0.065733 0.356027 0.578615 -0.062500 0 0 0 0 0 0 4 59353
-0.018585 0.007985 0.119566 0.018105 0.277373 0.505007 -0.062500 0 0 0 0 0 0 4 60331
-0.018585 0.007966 0.119577 -0.067184 0.433347 0.285401 -0.062500 0 0 0 0 0 0 4 61354
-0.018585 0.007956 0.119581 -0.087304 0.326311 0.350640 -0.062500 0 0 0 0 0 0 4 62340
-0.018595 0.007937 0.119571 0.053329 0.429818 0.550410 -0.062500 0 0 0 0 0 0 4 63430
-0.018601 0.007928 0.119568 0.009923 0.315125 0.492985 -0.062500 0 0 0 0 0 0 4 67805
-0.018637 0.007915 0.119560 0.394347 0.354054 0.551090 -0.062500 0 0 0 0 0 0 4 68438
-0.018666 0.007895 0.119545 0.349655 0.448420 0.654707 -0.062500 0 0 0 0 0 0 4 69393
-0.018682 0.007885 0.119540 0.167897 0.323452 0.551559 -0.062500 0 0 0 0 0 0 4 70395
-0.018690 0.007880 0.119538 0.052724 0.246591 0.498422 -0.062500 0 0 0 0 0 0 4 71422
-0.018694 0.007878 0.119537 -0.010495 0.207781 0.476955 -0.062500 0 0 0 0 0 0 4 72416
-0.018704 0.007847 0.119538 0.061515 0.558405 0.451328 -0.062500 0 0 0 0 0 0 4 73387
-0.018709 0.007832 0.119538 0.003560 0.394625 0.456333 -0.062500 0 0 0 0 0 0 4 74386
-0.018711 0.007824 0.119538 -0.033842 0.277749 0.459585 -0.062500 0 0 0 0 0 0 4 75404
-0.018712 0.007820 0.119538 -0.053156 0.215729 0.460934 -0.062500 0 0 0 0 0 0 4 76389
-0.018713 0.007818 0.119538 -0.062799 0.184354 0.461444 -0.062500 0 0 0 0 0 0 4 77388
-0.018713 0.007817 0.119538 -0.067604 0.168615 0.461638 -0.062500 0 0 0 0 0 0 4 78413
-0.018724 0.007803 0.119527 0.066323 0.345522 0.622708 -0.062500 0 0 0 0 0 0 4 79409
-0.018727 0.007780 0.119535 -0.023724 0.476875 0.370792 -0.062500 0 0 0 0 0 0 4 80413
-0.018728 0.007768 0.119538 -0.060335 0.343553 0.411326 -0.062500 0 0 0 0 0 0 4 81408
-0.018728 0.007763 0.119539 -0.072829 0.255350 0.440086 -0.062500 0 0 0 0 0 0 4 82392
-0.018761 0.007751 0.119533 0.346157 0.319111 0.546174 -0.062500 0 0 0 0 0 0 4 83587
-0.018778 0.007745 0.119531 0.182326 0.248867 0.507888 -0.062500 0 0 0 0 0 0 4 84411
-0.018786 0.007743 0.119530 0.059457 0.204739 0.485560 -0.062500 0 0 0 0 0 0 4 85407
-0.018798 0.007712 0.119531 0.090658 0.569405 0.459729 -0.062500 0 0 0 0 0 0 4 86393
-0.018804 0.007696 0.119531 0.015697 0.403779 0.463919 -0.062500 0 0 0 0 0 0 4 87409
-0.018807 0.007688 0.119531 -0.030261 0.285996 0.466798 -0.062500 0 0 0 0 0 0 4 88391
-0.018808 0.007684 0.119531 -0.053920 0.223544 0.467978 -0.062500 0 0 0 0 0 0 4 89405
-0.018817 0.007653 0.119532 0.039153 0.561819 0.452142 -0.062500 0 0 0 0 0 0 4 90413
-0.018821 0.007637 0.119533 -0.007087 0.391472 0.459939 -0.062500 0 0 0 0 0 0 4 91367
-0.018823 0.007629 0.119533 -0.038385 0.271224 0.464147 -0.062500 0 0 0 0 0 0 4 92333
-0.018824 0.007625 0.119533 -0.054580 0.207531 0.465836 -0.062500 0 0 0 0 0 0 4 93323
-0.018835 0.007609 0.119522 0.078320 0.352309 0.628101 -0.062500 0 0 0 0 0 0 4 94333
-0.018863 0.007607 0.119522 0.310350 0.195116 0.487220 -0.062500 0 0 0 0 0 0 4 95323
-0.018877 0.007606 0.119522 0.150129 0.163888 0.476692 -0.062500 0 0 0 0 0 0 4 96332
-0.018884 0.007605 0.119522 0.042671 0.152910 0.476913 -0.062500 0 0 0 0 0 0 4 97323
-0.018895 0.007575 0.119523 0.084021 0.535078 0.461559 -0.062500 0 0 0 0 0 0 4 98331
-0.018900 0.007560 0.119524 0.015404 0.378064 0.469174 -0.062500 0 0 0 0 0 0 4 99372
-0.018903 0.007552 0.119524 -0.027115 0.264521 0.473285 -0.062500 0 0 0 0 0 0 4 100332
-0.018904 0.007548 0.119524 -0.048937 0.204155 0.474941 -0.062500 0 0 0 0 0 0 4 101322
-0.018905 0.007547 0.119524 -0.059819 0.173592 0.475566 -0.062500 0 0 0 0 0 0 4 102331
-0.018913 0.007516 0.119525 0.032374 0.545511 0.460306 -0.062500 0 0 0 0 0 0 4 103323
-0.018917 0.007500 0.119526 -0.010444 0.383271 0.467629 -0.062500 0 0 0 0 0 0 4 104332
-0.018919 0.007493 0.119526 -0.040010 0.267106 0.471611 -0.062500 0 0 0 0 0 0 4 105336
-0.018920 0.007489 0.119526 -0.055388 0.205460 0.473207 -0.062500 0 0 0 0 0 0 4 106342
-0.018920 0.007487 0.119526 -0.063033 0.174238 0.473816 -0.062500 0 0 0 0 0 0 4 107323
-0.018953 0.007477 0.119519 0.351342 0.276689 0.569396 -0.062500 0 0 0 0 0 0 4 108335
-0.018966 0.007457 0.119529 0.143929 0.433384 0.348639 -0.062500 0 0 0 0 0 0 4 109346
-0.018972 0.007446 0.119533 0.032349 0.299806 0.405566 -0.062500 0 0 0 0 0 0 4 110340
-0.018986 0.007427 0.119523 0.118138 0.397002 0.603211 -0.062500 0 0 0 0 0 0 4 111322
-0.018993 0.007418 0.119519 0.048341 0.280390 0.543528 -0.062500 0 0 0 0 0 0 4 112340
-0.018997 0.007413 0.119517 -0.003799 0.207424 0.507573 -0.062500 0 0 0 0 0 0 4 113339
-0.018996 0.007395 0.119530 -0.076952 0.380867 0.315611 -0.062500 0 0 0 0 0 0 4 114334
-0.018995 0.007385 0.119534 -0.088076 0.281862 0.391158 -0.062500 0 0 0 0 0 0 4 115313
-0.019004 0.007367 0.119524 0.056440 0.388115 0.596827 -0.062500 0 0 0 0 0 0 4 116341
-0.019010 0.007358 0.119520 0.017088 0.276060 0.540074 -0.062500 0 0 0 0 0 0 4 117309
-0.019013 0.007354 0.119519 -0.019583 0.205311 0.505238 -0.062500 0 0 0 0 0 0 4 118337
-0.019015 0.007351 0.119519 -0.041790 0.169144 0.490760 -0.062500 0 0 0 0 0 0 4 119339
-0.019023 0.007321 0.119519 0.042939 0.538540 0.470764 -0.062500 0 0 0 0 0 0 4 120322
-0.019049 0.007310 0.119524 0.278115 0.308310 0.408919 -0.062500 0 0 0 0 0 0 4 121340
-0.019061 0.007305 0.119526 0.129385 0.219648 0.442370 -0.062500 0 0 0 0 0 0 4 122337
-0.019067 0.007302 0.119527 0.031385 0.177070 0.460569 -0.062500 0 0 0 0 0 0 4 123344
-0.019070 0.007301 0.119527 -0.018861 0.155626 0.467963 -0.062500 0 0 0 0 0 0 4 124338
-0.019083 0.007287 0.119516 0.096368 0.321124 0.633523 -0.062500 0 0 0 0 0 0 4 125341
-0.019086 0.007264 0.119524 -0.003927 0.452738 0.383200 -0.062500 0 0 0 0 0 0 4 126341
-0.019088 0.007252 0.119527 -0.045653 0.318149 0.423042 -0.062500 0 0 0 0 0 0 4 127341
-0.019088 0.007246 0.119528 -0.060719 0.229289 0.451406 -0.062500 0 0 0 0 0 0 4 128339
-0.019088 0.007243 0.119529 -0.065806 0.182165 0.463422 -0.062500 0 0 0 0 0 0 4 129339
-0.019088 0.007241 0.119529 -0.067420 0.158122 0.468082 -0.062500 0 0 0 0 0 0 4 130337
-0.019096 0.007211 0.119530 0.033610 0.515256 0.456081 -0.062500 0 0 0 0 0 0 4 131340
-0.019099 0.007196 0.119530 -0.006196 0.354475 0.463209 -0.062500 0 0 0 0 0 0 4 132339
-0.019101 0.007188 0.119531 -0.034208 0.239043 0.466954 -0.062500 0 0 0 0 0 0 4 133309
-0.019113 0.007170 0.119519 0.091063 0.353934 0.631484 -0.062500 0 0 0 0 0 0 4 134308
-0.019119 0.007162 0.119515 0.038939 0.249137 0.557300 -0.062500 0 0 0 0 0 0 4 135338
-0.019123 0.007158 0.119513 -0.005473 0.182569 0.515686 -0.062500 0 0 0 0 0 0 4 136336
-0.019125 0.007156 0.119512 -0.032095 0.148635 0.498630 -0.062500 0 0 0 0 0 0 4 137342
-0.019133 0.007125 0.119513 0.049722 0.519275 0.478755 -0.062500 0 0 0 0 0 0 4 138326
-0.019137 0.007110 0.119513 0.002263 0.356365 0.482501 -0.062500 0 0 0 0 0 0 4 139339
-0.019140 0.007102 0.119513 -0.029823 0.239946 0.484953 -0.062500 0 0 0 0 0 0 4 140328
-0.019141 0.007098 0.119513 -0.046534 0.178180 0.485950 -0.062500 0 0 0 0 0 0 4 141336
-0.019141 0.007096 0.119513 -0.054902 0.146936 0.486330 -0.062500 0 0 0 0 0 0 4 142337
-0.019141 0.007095 0.119513 -0.059062 0.131276 0.486475 -0.062500 0 0 0 0 0 0 4 143341
-0.019149 0.007065 0.119514 0.035287 0.510867 0.473523 -0.062500 0 0 0 0 0 0 4 144338
-0.019153 0.007050 0.119515 -0.006726 0.361446 0.479636 -0.062500 0 0 0 0 0 0 4 145338
-0.019154 0.007042 0.119515 -0.035173 0.247118 0.482948 -0.062500 0 0 0 0 0 0 4 146320
-0.019155 0.007038 0.119515 -0.049953 0.186394 0.484290 -0.062500 0 0 0 0 0 0 4 147409
-0.019177 0.007042 0.119520 0.224356 0.088820 0.418594 -0.062500 0 0 0 0 0 0 4 148414
-0.019188 0.007043 0.119521 0.103471 0.101434 0.449213 -0.062500 0 0 0 0 0 0 4 149410
-0.019193 0.007044 0.119522 0.020083 0.113057 0.466256 -0.062500 0 0 0 0 0 0 4 150419
-0.019203 0.007014 0.119523 0.077101 0.488103 0.460535 -0.062500 0 0 0 0 0 0 4 151406
-0.019208 0.007000 0.119524 0.016463 0.336322 0.469149 -0.062500 0 0 0 0 0 0 4 152385
-0.019211 0.006992 0.119524 -0.021841 0.225329 0.473382 -0.062500 0 0 0 0 0 0 4 153425
-0.019212 0.006989 0.119524 -0.041511 0.166267 0.475058 -0.062500 0 0 0 0 0 0 4 154417
-0.019212 0.006987 0.119524 -0.051305 0.136368 0.475697 -0.062500 0 0 0 0 0 0 4 155416
-0.019213 0.006986 0.119524 -0.056145 0.121335 0.475923 -0.062500 0 0 0 0 0 0 4 156390
-0.019210 0.006969 0.119536 -0.101810 0.325572 0.299989 -0.062500 0 0 0 0 0 0 4 157387
-0.019207 0.006960 0.119541 -0.097824 0.240606 0.380812 -0.062500 0 0 0 0 0 0 4 158422
-0.019216 0.006942 0.119531 0.053798 0.352973 0.589685 -0.062500 0 0 0 0 0 0 4 159410
-0.019221 0.006934 0.119528 0.019216 0.244880 0.533129 -0.062500 0 0 0 0 0 0 4 160421
-0.019224 0.006929 0.119526 -0.015032 0.176101 0.498226 -0.062500 0 0 0 0 0 0 4 161409
-0.019226 0.006927 0.119526 -0.036065 0.140877 0.483703 -0.062500 0 0 0 0 0 0 4 162407
-0.019234 0.006896 0.119526 0.048170 0.510988 0.466035 -0.062500 0 0 0 0 0 0 4 163411
-0.019238 0.006881 0.119527 0.002576 0.347584 0.469564 -0.062500 0 0 0 0 0 0 4 164405
-0.019240 0.006873 0.119527 -0.028540 0.230909 0.471825 -0.062500 0 0 0 0 0 0 4 165389
-0.019241 0.006869 0.119527 -0.044754 0.169024 0.472750 -0.062500 0 0 0 0 0 0 4 166404
-0.019242 0.006867 0.119527 -0.052881 0.137733 0.473107 -0.062500 0 0 0 0 0 0 4 167390
-0.019242 0.006866 0.119527 -0.056958 0.122036 0.473236 -0.062500 0 0 0 0 0 0 4 168402
-0.019253 0.006852 0.119515 0.080208 0.289740 0.637265 -0.062500 0 0 0 0 0 0 4 169514
-0.019259 0.006846 0.119511 0.034747 0.212432 0.562085 -0.062500 0 0 0 0 0 0 4 170405
-0.019259 0.006826 0.119521 -0.049677 0.371679 0.344348 -0.062500 0 0 0 0 0 0 4 171407
-0.019258 0.006816 0.119526 -0.069455 0.263178 0.407753 -0.062500 0 0 0 0 0 0 4 172403
-0.019258 0.006811 0.119527 -0.070578 0.188264 0.446175 -0.062500 0 0 0 0 0 0 4 173388
-0.019257 0.006808 0.119528 -0.066432 0.128648 0.462100 -0.062500 0 0 0 0 0 0 4 174402
-0.019268 0.006794 0.119516 0.075276 0.283480 0.632394 -0.062500 0 0 0 0 0 0 4 175332
-0.019295 0.006792 0.119517 0.314451 0.132821 0.493441 -0.062500 0 0 0 0 0 0 4 176321
-0.019306 0.006774 0.119529 0.114396 0.316916 0.307069 -0.062500 0 0 0 0 0 0 4 177329
-0.019310 0.006765 0.119534 0.013894 0.225997 0.387581 -0.062500 0 0 0 0 0 0 4 178320
-0.019312 0.006761 0.119536 -0.028820 0.160138 0.432997 -0.062500 0 0 0 0 0 0 4 179330
-0.019313 0.006758 0.119536 -0.046534 0.124367 0.451615 -0.062500 0 0 0 0 0 0 4 180320
-0.019313 0.006757 0.119537 -0.053968 0.105888 0.458764 -0.062500 0 0 0 0 0 0 4 181330
-0.019324 0.006743 0.119525 0.081799 0.271863 0.625830 -0.062500 0 0 0 0 0 0 4 182320
-0.019327 0.006720 0.119533 -0.007237 0.406170 0.376090 -0.062500 0 0 0 0 0 0 4 183329
-0.019328 0.006708 0.119536 -0.043110 0.271391 0.414817 -0.062500 0 0 0 0 0 0 4 184320
-0.019328 0.006702 0.119537 -0.055290 0.182441 0.442687 -0.062500 0 0 0 0 0 0 4 185323
-0.019328 0.006699 0.119538 -0.058950 0.135310 0.454497 -0.062500 0 0 0 0 0 0 4 186331
-0.019339 0.006684 0.119526 0.078930 0.286554 0.623570 -0.062500 0 0 0 0 0 0 4 187320
-0.019342 0.006661 0.119534 -0.008763 0.413681 0.374638 -0.062500 0 0 0 0 0 0 4 188329
-0.019342 0.006649 0.119537 -0.043916 0.275173 0.413530 -0.062500 0 0 0 0 0 0 4 189332
-0.019342 0.006643 0.119539 -0.055715 0.184326 0.441437 -0.062500 0 0 0 0 0 0 4 190338
-0.019343 0.006640 0.119539 -0.059174 0.136238 0.453280 -0.062500 0 0 0 0 0 0 4 191337
-0.019342 0.006638 0.119539 -0.059964 0.111750 0.457858 -0.062500 0 0 0 0 0 0 4 192328
-0.019353 0.006624 0.119528 0.078701 0.274558 0.624255 -0.062500 0 0 0 0 0 0 4 193323
-0.019359 0.006617 0.119523 0.034657 0.195171 0.549421 -0.062500 0 0 0 0 0 0 4 194340
-0.019359 0.006597 0.119534 -0.049143 0.353980 0.332322 -0.062500 0 0 0 0 0 0 4 195334
-0.019359 0.006587 0.119538 -0.068866 0.224232 0.395471 -0.062500 0 0 0 0 0 0 4 196310
-0.019358 0.006582 0.119540 -0.069737 0.148866 0.433749 -0.062500 0 0 0 0 0 0 4 197337
-0.019368 0.006566 0.119528 0.072821 0.293683 0.614425 -0.062500 0 0 0 0 0 0 4 198337
-0.019374 0.006558 0.119524 0.031423 0.199854 0.544993 -0.062500 0 0 0 0 0 0 4 199333
-0.019374 0.006538 0.119535 -0.050655 0.351456 0.330082 -0.062500 0 0 0 0 0 0 4 200337
-0.019373 0.006528 0.119539 -0.069013 0.238230 0.393916 -0.062500 0 0 0 0 0 0 4 201307
-0.019372 0.006523 0.119541 -0.069312 0.160954 0.432451 -0.062500 0 0 0 0 0 0 4 202306
-0.019383 0.006506 0.119530 0.072383 0.294526 0.613371 -0.062500 0 0 0 0 0 0 4 203338
-0.019385 0.006482 0.119538 -0.012331 0.413242 0.369078 -0.062500 0 0 0 0 0 0 4 204344
-0.019386 0.006470 0.119541 -0.045507 0.269872 0.409354 -0.062500 0 0 0 0 0 0 4 205309
-0.019397 0.006450 0.119530 0.082253 0.351460 0.602835 -0.062500 0 0 0 0 0 0 4 206340
-0.019424 0.006446 0.119531 0.317159 0.162287 0.473358 -0.062500 0 0 0 0 0 0 4 207336
-0.019438 0.006444 0.119531 0.159070 0.114480 0.465915 -0.062500 0 0 0 0 0 0 4 208318
-0.019442 0.006426 0.119544 0.009366 0.308223 0.292501 -0.062500 0 0 0 0 0 0 4 209327
-0.019443 0.006417 0.119549 -0.041026 0.216926 0.373487 -0.062500 0 0 0 0 0 0 4 210307
-0.019443 0.006412 0.119550 -0.056135 0.150461 0.418651 -0.062500 0 0 0 0 0 0 4 211338
-0.019453 0.006397 0.119539 0.078395 0.289144 0.602472 -0.062500 0 0 0 0 0 0 4 212335
-0.019459 0.006389 0.119535 0.034112 0.197671 0.533816 -0.062500 0 0 0 0 0 0 4 213327
-0.019459 0.006369 0.119546 -0.049984 0.330248 0.319538 -0.062500 0 0 0 0 0 0 4 214330
-0.019459 0.006359 0.119550 -0.068992 0.217312 0.383272 -0.062500 0 0 0 0 0 0 4 215338
-0.019458 0.006353 0.119552 -0.069581 0.140159 0.421720 -0.062500 0 0 0 0 0 0 4 216334
-0.019465 0.006321 0.119553 0.027995 0.486874 0.428679 -0.062500 0 0 0 0 0 0 4 217333
-0.019468 0.006305 0.119553 -0.007724 0.310699 0.439080 -0.062500 0 0 0 0 0 0 4 218337
-0.019470 0.006296 0.119553 -0.033218 0.187445 0.443683 -0.062500 0 0 0 0 0 0 4 219319
-0.019470 0.006292 0.119553 -0.046433 0.122231 0.445467 -0.062500 0 0 0 0 0 0 4 220333
-0.019467 0.006274 0.119566 -0.096666 0.302742 0.271850 -0.062500 0 0 0 0 0 0 4 221306
-0.019476 0.006251 0.119559 0.043527 0.378446 0.517743 -0.062500 0 0 0 0 0 0 4 222336
-0.019480 0.006240 0.119556 0.011084 0.235406 0.486626 -0.062500 0 0 0 0 0 0 4 223338
-0.019483 0.006234 0.119555 -0.019654 0.146923 0.462456 -0.062500 0 0 0 0 0 0 4 224334
-0.019491 0.006201 0.119555 0.056145 0.489490 0.443718 -0.062500 0 0 0 0 0 0 4 225333
-0.019496 0.006185 0.119555 0.007664 0.311669 0.443670 -0.062500 0 0 0 0 0 0 4 226333
-0.019498 0.006177 0.119555 -0.025026 0.187790 0.444227 -0.062500 0 0 0 0 0 0 4 227335
-0.019499 0.006173 0.119555 -0.042165 0.122356 0.444488 -0.062500 0 0 0 0 0 0 4 228333
-0.019499 0.006171 0.119555 -0.050803 0.089286 0.444578 -0.062500 0 0 0 0 0 0 4 229334
-0.019507 0.006140 0.119556 0.039203 0.440485 0.436606 -0.062500 0 0 0 0 0 0 4 230323
-0.019511 0.006125 0.119556 -0.001203 0.277085 0.440415 -0.062500 0 0 0 0 0 0 4 231334
-0.019512 0.006117 0.119556 -0.029541 0.160364 0.442433 -0.062500 0 0 0 0 0 0 4 232336
-0.019510 0.006096 0.119569 -0.088148 0.312418 0.269396 -0.062500 0 0 0 0 0 0 4 233340
-0.019508 0.006086 0.119573 -0.090156 0.198533 0.349470 -0.062500 0 0 0 0 0 0 4 234333
-0.019517 0.006067 0.119563 0.056858 0.294943 0.560379 -0.062500 0 0 0 0 0 0 4 235341
-0.019519 0.006042 0.119572 -0.022074 0.394765 0.328751 -0.062500 0 0 0 0 0 0 4 236337
-0.019519 0.006029 0.119575 -0.051115 0.240291 0.372917 -0.062500 0 0 0 0 0 0 4 237335
-0.019519 0.006022 0.119576 -0.059360 0.141290 0.402648 -0.062500 0 0 0 0 0 0 4 238336
-0.019519 0.006019 0.119577 -0.060874 0.089142 0.415167 -0.062500 0 0 0 0 0 0 4 239336
-0.019526 0.005987 0.119577 0.033111 0.450958 0.412753 -0.062500 0 0 0 0 0 0 4 240337
-0.019530 0.005972 0.119578 -0.004446 0.282383 0.418043 -0.062500 0 0 0 0 0 0 4 241334
-0.019531 0.005964 0.119578 -0.031233 0.163032 0.420579 -0.062500 0 0 0 0 0 0 4 242325
-0.019543 0.005946 0.119566 0.094395 0.254757 0.588058 -0.062500 0 0 0 0 0 0 4 243329
-0.019546 0.005921 0.119574 -0.000062 0.364752 0.338691 -0.062500 0 0 0 0 0 0 4 244319
-0.019547 0.005909 0.119577 -0.038172 0.215504 0.375699 -0.062500 0 0 0 0 0 0 4 245328
-0.019547 0.005902 0.119578 -0.051495 0.119265 0.402723 -0.062500 0 0 0 0 0 0 4 246319
-0.019555 0.005869 0.119579 0.037707 0.456987 0.407565 -0.062500 0 0 0 0 0 0 4 247327
-0.019558 0.005853 0.119579 -0.001435 0.275952 0.415200 -0.062500 0 0 0 0 0 0 4 248319
-0.019560 0.005845 0.119579 -0.028780 0.150320 0.418566 -0.062500 0 0 0 0 0 0 4 249322
-0.019557 0.005824 0.119592 -0.087055 0.298588 0.246690 -0.062500 0 0 0 0 0 0 4 250327
-0.019555 0.005813 0.119596 -0.088583 0.182044 0.326643 -0.062500 0 0 0 0 0 0 4 251319
-0.019564 0.005795 0.119586 0.058345 0.276662 0.538131 -0.062500 0 0 0 0 0 0 4 252328
-0.019566 0.005769 0.119595 -0.020528 0.376856 0.306834 -0.062500 0 0 0 0 0 0 4 253318
-0.019567 0.005756 0.119598 -0.049245 0.221764 0.350479 -0.062500 0 0 0 0 0 0 4 254327
-0.019567 0.005749 0.119599 -0.057354 0.122459 0.379964 -0.062500 0 0 0 0 0 0 4 255319
-0.019577 0.005733 0.119588 0.080706 0.234692 0.559433 -0.062500 0 0 0 0 0 0 4 256319
-0.019580 0.005708 0.119596 -0.006539 0.350863 0.314757 -0.062500 0 0 0 0 0 0 4 257327
-0.019580 0.005696 0.119599 -0.040476 0.204027 0.353079 -0.062500 0 0 0 0 0 0 4 258329
-0.019580 0.005689 0.119600 -0.051579 0.108931 0.380557 -0.062500 0 0 0 0 0 0 4 259318
-0.019588 0.005656 0.119601 0.038278 0.447452 0.386619 -0.062500 0 0 0 0 0 0 4 260329
-0.019591 0.005640 0.119601 -0.000035 0.266630 0.393819 -0.062500 0 0 0 0 0 0 4 261326
-0.019593 0.005631 0.119601 -0.026914 0.141056 0.396931 -0.062500 0 0 0 0 0 0 4 262330
-0.019594 0.005627 0.119601 -0.040960 0.074716 0.398137 -0.062500 0 0 0 0 0 0 4 263326
-0.019601 0.005595 0.119602 0.044893 0.429876 0.393336 -0.062500 0 0 0 0 0 0 4 264321
-0.019605 0.005579 0.119602 0.003856 0.257672 0.396019 -0.062500 0 0 0 0 0 0 4 265328
-0.019603 0.005555 0.119614 -0.069020 0.351887 0.224905 -0.062500 0 0 0 0 0 0 4 266320
-0.019602 0.005542 0.119619 -0.078359 0.204421 0.304642 -0.062500 0 0 0 0 0 0 4 267338
-0.019611 0.005523 0.119608 0.068749 0.266560 0.516666 -0.062500 0 0 0 0 0 0 4 268336
-0.019617 0.005513 0.119605 0.032168 0.144341 0.458001 -0.062500 0 0 0 0 0 0 4 269335
-0.019616 0.005492 0.119615 -0.047348 0.284042 0.249677 -0.062500 0 0 0 0 0 0 4 270326
-0.019615 0.005481 0.119620 -0.063244 0.161660 0.313800 -0.062500 0 0 0 0 0 0 4 271335
-0.019625 0.005462 0.119609 0.074694 0.252991 0.519963 -0.062500 0 0 0 0 0 0 4 272334
-0.019627 0.005436 0.119617 -0.008921 0.353192 0.286742 -0.062500 0 0 0 0 0 0 4 273334
-0.019628 0.005423 0.119621 -0.039914 0.197159 0.328905 -0.062500 0 0 0 0 0 0 4 274334
-0.019624 0.005400 0.119634 -0.093618 0.313182 0.185649 -0.062500 0 0 0 0 0 0 4 275338
-0.019632 0.005375 0.119627 0.046852 0.350176 0.444765 -0.062500 0 0 0 0 0 0 4 276336
-0.019636 0.005362 0.119625 0.016826 0.189030 0.416621 -0.062500 0 0 0 0 0 0 4 277338
-0.019635 0.005339 0.119636 -0.056830 0.307376 0.221422 -0.062500 0 0 0 0 0 0 4 278330
-0.019634 0.005328 0.119640 -0.068589 0.173452 0.290324 -0.062500 0 0 0 0 0 0 4 279335
-0.019644 0.005309 0.119630 0.077338 0.243518 0.498630 -0.062500 0 0 0 0 0 0 4 280332
-0.019646 0.005283 0.119638 -0.004949 0.341305 0.266296 -0.062500 0 0 0 0 0 0 4 281333
-0.019646 0.005269 0.119641 -0.035059 0.183649 0.308439 -0.062500 0 0 0 0 0 0 4 282332
-0.019646 0.005263 0.119642 -0.043912 0.083012 0.337220 -0.062500 0 0 0 0 0 0 4 283334
-0.019653 0.005230 0.119643 0.046241 0.419239 0.345964 -0.062500 0 0 0 0 0 0 4 284333
-0.019656 0.005213 0.119643 0.009139 0.236800 0.352372 -0.062500 0 0 0 0 0 0 4 285333
-0.019658 0.005205 0.119643 -0.017158 0.110410 0.354974 -0.062500 0 0 0 0 0 0 4 286334
-0.019666 0.005171 0.119644 0.061001 0.432827 0.352884 -0.062500 0 0 0 0 0 0 4 287334
-0.019670 0.005153 0.119644 0.017084 0.243488 0.354812 -0.062500 0 0 0 0 0 0 4 288333
-0.019669 0.005128 0.119656 -0.057605 0.330216 0.184300 -0.062500 0 0 0 0 0 0 4 289316
-0.019667 0.005115 0.119661 -0.067480 0.177731 0.263335 -0.062500 0 0 0 0 0 0 4 290318
-0.019676 0.005096 0.119650 0.081617 0.237821 0.476087 -0.062500 0 0 0 0 0 0 4 291416
-0.019678 0.005069 0.119659 0.000507 0.331549 0.245510 -0.062500 0 0 0 0 0 0 4 292417
-0.019679 0.005056 0.119662 -0.028690 0.171181 0.287812 -0.062500 0 0 0 0 0 0 4 293409
-0.019678 0.005049 0.119663 -0.037047 0.069184 0.316616 -0.062500 0 0 0 0 0 0 4 294427
-0.019685 0.005016 0.119664 0.052865 0.404961 0.326471 -0.062500 0 0 0 0 0 0 4 295422
-0.019689 0.004999 0.119664 0.016156 0.222082 0.332333 -0.062500 0 0 0 0 0 0 4 296402
-0.019690 0.004991 0.119664 -0.009918 0.095463 0.334686 -0.062500 0 0 0 0 0 0 4 297414
-0.019698 0.004957 0.119664 0.067828 0.418005 0.333568 -0.062500 0 0 0 0 0 0 4 298404
-0.019702 0.004940 0.119664 0.024227 0.228491 0.334935 -0.062500 0 0 0 0 0 0 4 299379
-0.019701 0.004915 0.119676 -0.050534 0.315714 0.164679 -0.062500 0 0 0 0 0 0 4 300377
-0.019699 0.004902 0.119681 -0.060233 0.162858 0.243354 -0.062500 0 0 0 0 0 0 4 301407
-0.019708 0.004882 0.119671 0.091213 0.222109 0.456458 -0.062500 0 0 0 0 0 0 4 302407
-0.019710 0.004856 0.119679 0.010038 0.316556 0.226107 -0.062500 0 0 0 0 0 0 4 303412
-0.019711 0.004842 0.119682 -0.018918 0.155923 0.267980 -0.062500 0 0 0 0 0 0 4 304404
-0.019721 0.004822 0.119671 0.108861 0.225999 0.465957 -0.062500 0 0 0 0 0 0 4 305410
-0.019724 0.004796 0.119679 0.019571 0.318517 0.229786 -0.062500 0 0 0 0 0 0 4 306391
-0.019724 0.004782 0.119682 -0.013887 0.156860 0.269338 -0.062500 0 0 0 0 0 0 4 307424
-0.019735 0.004762 0.119671 0.111388 0.226339 0.466555 -0.062500 0 0 0 0 0 0 4 308408
-0.019738 0.004736 0.119679 0.020851 0.318836 0.230108 -0.062500 0 0 0 0 0 0 4 309416
-0.019738 0.004722 0.119682 -0.013202 0.157006 0.269419 -0.062500 0 0 0 0 0 0 4 310419
-0.019735 0.004699 0.119696 -0.069280 0.271925 0.126719 -0.062500 0 0 0 0 0 0 4 311411
-0.019743 0.004674 0.119688 0.082729 0.289898 0.386306 -0.062500 0 0 0 0 0 0 4 312405
-0.019747 0.004661 0.119686 0.052910 0.128296 0.356691 -0.062500 0 0 0 0 0 0 4 313378
-0.019746 0.004638 0.119697 -0.021322 0.248311 0.162561 -0.062500 0 0 0 0 0 0 4 314378
-0.019745 0.004627 0.119701 -0.032735 0.113224 0.230374 -0.062500 0 0 0 0 0 0 4 315378
-0.019754 0.004608 0.119691 0.106667 0.196669 0.439901 -0.062500 0 0 0 0 0 0 4 316400
-0.019756 0.004581 0.119699 0.024293 0.296861 0.208283 -0.062500 0 0 0 0 0 0 4 317403
-0.019757 0.004568 0.119702 -0.005154 0.138347 0.249064 -0.062500 0 0 0 0 0 0 4 318399
-0.019767 0.004548 0.119691 0.121948 0.209021 0.447245 -0.062500 0 0 0 0 0 0 4 319384
-0.019770 0.004522 0.119699 0.032448 0.303104 0.211266 -0.062500 0 0 0 0 0 0 4 320399
-0.019770 0.004508 0.119702 -0.000853 0.141413 0.250230 -0.062500 0 0 0 0 0 0 4 321383
-0.019781 0.004489 0.119691 0.124071 0.210422 0.447882 -0.062500 0 0 0 0 0 0 4 322410
-0.019783 0.004462 0.119699 0.049262 0.289304 0.211718 -0.062500 0 0 0 0 0 0 4 323404
-0.019784 0.004448 0.119702 0.015470 0.127185 0.250463 -0.062500 0 0 0 0 0 0 4 324399
-0.019795 0.004429 0.119691 0.132522 0.202295 0.448163 -0.062500 0 0 0 0 0 0 4 325398
-0.019801 0.004419 0.119686 0.087144 0.077565 0.381591 -0.062500 0 0 0 0 0 0 4 326381
-0.019801 0.004397 0.119697 0.001677 0.218905 0.172839 -0.062500 0 0 0 0 0 0 4 327404
-0.019800 0.004386 0.119701 -0.016355 0.094184 0.234475 -0.062500 0 0 0 0 0 0 4 328382
-0.019809 0.004367 0.119690 0.118906 0.182529 0.442229 -0.062500 0 0 0 0 0 0 4 329398
-0.019812 0.004341 0.119698 0.034484 0.286287 0.210052 -0.062500 0 0 0 0 0 0 4 330382
-0.019812 0.004328 0.119701 0.004139 0.128914 0.250035 -0.062500 0 0 0 0 0 0 4 331325
-0.019819 0.004292 0.119702 0.084951 0.418369 0.279221 -0.062500 0 0 0 0 0 0 4 332315
-0.019822 0.004273 0.119703 0.046973 0.209603 0.290446 -0.062500 0 0 0 0 0 0 4 333324
-0.019824 0.004264 0.119703 0.020845 0.069747 0.294587 -0.062500 0 0 0 0 0 0 4 334316
-0.019821 0.004243 0.119715 -0.021528 0.200810 0.126993 -0.062500 0 0 0 0 0 0 4 335324
-0.019829 0.004219 0.119707 0.113298 0.249434 0.376122 -0.062500 0 0 0 0 0 0 4 336329
-0.019834 0.004207 0.119705 0.081249 0.096756 0.341336 -0.062500 0 0 0 0 0 0 4 337316
-0.019837 0.004201 0.119703 0.050656 0.003530 0.315296 -0.062500 0 0 0 0 0 0 4 338324
-0.019845 0.004168 0.119703 0.121747 0.345599 0.306268 -0.062500 0 0 0 0 0 0 4 339316
-0.019849 0.004151 0.119703 0.075761 0.165523 0.301144 -0.062500 0 0 0 0 0 0 4 340324
-0.019851 0.004143 0.119703 0.044370 0.040414 0.298914 -0.062500 0 0 0 0 0 0 4 341315
-0.019852 0.004139 0.119703 0.027692 -0.025607 0.298034 -0.062500 0 0 0 0 0 0 4 342316
-0.019860 0.004107 0.119702 0.108597 0.331159 0.300099 -0.062500 0 0 0 0 0 0 4 343323
-0.019863 0.004091 0.119702 0.068689 0.158384 0.299000 -0.062500 0 0 0 0 0 0 4 344345
-0.019865 0.004083 0.119702 0.040617 0.036904 0.298307 -0.062500 0 0 0 0 0 0 4 345325
-0.019873 0.004049 0.119702 0.114995 0.362787 0.300687 -0.062500 0 0 0 0 0 0 4 346304
-0.019877 0.004032 0.119702 0.088570 0.160576 0.299477 -0.062500 0 0 0 0 0 0 4 347319
-0.019879 0.004023 0.119702 0.058906 0.031158 0.298687 -0.062500 0 0 0 0 0 0 4 348328
-0.019880 0.004019 0.119702 0.043247 -0.037058 0.298338 -0.062500 0 0 0 0 0 0 4 349332
-0.019887 0.003987 0.119702 0.124407 0.318678 0.301234 -0.062500 0 0 0 0 0 0 4 350332
-0.019891 0.003971 0.119702 0.084924 0.145308 0.299920 -0.062500 0 0 0 0 0 0 4 351337
-0.019893 0.003963 0.119702 0.057104 0.023523 0.299098 -0.062500 0 0 0 0 0 0 4 352335
-0.019890 0.003942 0.119714 -0.003401 0.178677 0.130422 -0.062500 0 0 0 0 0 0 4 353333
-0.019898 0.003918 0.119706 0.130335 0.230901 0.379235 -0.062500 0 0 0 0 0 0 4 354332
-0.019903 0.003907 0.119703 0.098183 0.080661 0.343615 -0.062500 0 0 0 0 0 0 4 355330
-0.019905 0.003901 0.119702 0.067509 -0.011324 0.317187 -0.062500 0 0 0 0 0 0 4 356326
-0.019903 0.003881 0.119713 0.003204 0.160974 0.137797 -0.062500 0 0 0 0 0 0 4 357330
-0.019912 0.003858 0.119705 0.134055 0.221820 0.382474 -0.062500 0 0 0 0 0 0 4 358332
-0.019916 0.003846 0.119702 0.100252 0.076083 0.345110 -0.062500 0 0 0 0 0 0 4 359313
-0.019919 0.003841 0.119701 0.068649 -0.013618 0.318031 -0.062500 0 0 0 0 0 0 4 360308
-0.019927 0.003808 0.119701 0.153098 0.316375 0.310482 -0.062500 0 0 0 0 0 0 4 361336
-0.019931 0.003791 0.119700 0.107285 0.137066 0.304330 -0.062500 0 0 0 0 0 0 4 362332
-0.019934 0.003783 0.119700 0.075958 0.012337 0.301595 -0.062500 0 0 0 0 0 0 4 363332
-0.019931 0.003762 0.119712 0.013434 0.166484 0.132668 -0.062500 0 0 0 0 0 0 4 364307
-0.019939 0.003738 0.119704 0.145942 0.217393 0.381437 -0.062500 0 0 0 0 0 0 4 365336
-0.019944 0.003726 0.119701 0.113444 0.066881 0.345374 -0.062500 0 0 0 0 0 0 4 366318
-0.019947 0.003721 0.119700 0.082633 -0.025234 0.318758 -0.062500 0 0 0 0 0 0 4 367332
-0.019948 0.003718 0.119700 0.063973 -0.072690 0.307416 -0.062500 0 0 0 0 0 0 4 368337
-0.019955 0.003686 0.119699 0.142022 0.293898 0.307604 -0.062500 0 0 0 0 0 0 4 369303
-0.019959 0.003670 0.119699 0.101405 0.125872 0.303941 -0.062500 0 0 0 0 0 0 4 370332
-0.019961 0.003663 0.119699 0.072892 0.006768 0.302099 -0.062500 0 0 0 0 0 0 4 371332
-0.019962 0.003659 0.119699 0.057720 -0.056298 0.301348 -0.062500 0 0 0 0 0 0 4 372301
-0.019969 0.003627 0.119699 0.138223 0.302237 0.305950 -0.062500 0 0 0 0 0 0 4 373330
-0.019973 0.003611 0.119699 0.111810 0.115047 0.303712 -0.062500 0 0 0 0 0 0 4 374330
-0.019975 0.003603 0.119699 0.084293 -0.006174 0.302389 -0.062500 0 0 0 0 0 0 4 375423
-0.019986 0.003586 0.119686 0.203764 0.099749 0.474355 -0.062500 0 0 0 0 0 0 4 376397
-0.019989 0.003560 0.119694 0.108679 0.217962 0.227683 -0.062500 0 0 0 0 0 0 4 377419
-0.019990 0.003547 0.119696 0.072441 0.066062 0.260190 -0.062500 0 0 0 0 0 0 4 378411
-0.019990 0.003541 0.119697 0.059926 -0.031671 0.284911 -0.062500 0 0 0 0 0 0 4 379402
-0.019990 0.003538 0.119698 0.055931 -0.082968 0.295468 -0.062500 0 0 0 0 0 0 4 380378
-0.019997 0.003506 0.119697 0.142747 0.281494 0.305108 -0.062500 0 0 0 0 0 0 4 381376
-0.020001 0.003490 0.119697 0.102869 0.119134 0.304246 -0.062500 0 0 0 0 0 0 4 382375
-0.020002 0.003482 0.119697 0.077381 -0.000665 0.303373 -0.062500 0 0 0 0 0 0 4 383376
-0.020003 0.003479 0.119697 0.063773 -0.064056 0.302966 -0.062500 0 0 0 0 0 0 4 384377
-0.020014 0.003463 0.119685 0.190804 0.073665 0.475686 -0.062500 0 0 0 0 0 0 4 385409
-0.020020 0.003456 0.119680 0.145826 -0.012020 0.396336 -0.062500 0 0 0 0 0 0 4 386404
-0.020020 0.003435 0.119690 0.058863 0.151482 0.184986 -0.062500 0 0 0 0 0 0 4 387406
-0.020019 0.003425 0.119694 0.040511 0.035224 0.243487 -0.062500 0 0 0 0 0 0 4 388401
-0.020029 0.003407 0.119683 0.173871 0.126063 0.452319 -0.062500 0 0 0 0 0 0 4 389409
-0.020034 0.003398 0.119679 0.146298 -0.001053 0.387839 -0.062500 0 0 0 0 0 0 4 390374
-0.020038 0.003393 0.119678 0.109950 -0.071462 0.349201 -0.062500 0 0 0 0 0 0 4 391372
-0.020036 0.003374 0.119689 0.041404 0.113067 0.166386 -0.062500 0 0 0 0 0 0 4 392421
-0.020034 0.003364 0.119693 0.035556 0.008226 0.236794 -0.062500 0 0 0 0 0 0 4 393409
-0.020043 0.003346 0.119683 0.176174 0.104662 0.450378 -0.062500 0 0 0 0 0 0 4 394408
-0.020048 0.003337 0.119678 0.141798 -0.003864 0.387581 -0.062500 0 0 0 0 0 0 4 395406
-0.020048 0.003316 0.119689 0.061399 0.148157 0.182917 -0.062500 0 0 0 0 0 0 4 396382
-0.020068 0.003310 0.119697 0.328554 -0.041394 0.177439 -0.062500 0 0 0 0 0 0 4 397374
-0.020078 0.003308 0.119701 0.212981 -0.095896 0.244521 -0.062500 0 0 0 0 0 0 4 398373
-0.020083 0.003306 0.119702 0.135564 -0.119811 0.276655 -0.062500 0 0 0 0 0 0 4 399402
-0.020085 0.003305 0.119702 0.096839 -0.131695 0.289440 -0.062500 0 0 0 0 0 0 4 400397
-0.020093 0.003275 0.119702 0.165574 0.252839 0.301137 -0.062500 0 0 0 0 0 0 4 401381
-0.020096 0.003260 0.119702 0.122139 0.093497 0.299984 -0.062500 0 0 0 0 0 0 4 402396
-0.020098 0.003252 0.119702 0.092479 -0.021335 0.298918 -0.062500 0 0 0 0 0 0 4 403399
-0.020099 0.003248 0.119702 0.076793 -0.082250 0.298428 -0.062500 0 0 0 0 0 0 4 404395
-0.020100 0.003246 0.119702 0.068836 -0.113042 0.298231 -0.062500 0 0 0 0 0 0 4 405380
-0.020100 0.003245 0.119702 0.064840 -0.128480 0.298154 -0.062500 0 0 0 0 0 0 4 406396
-0.020100 0.003245 0.119702 0.062820 -0.136223 0.298115 -0.062500 0 0 0 0 0 0 4 407548
-0.020097 0.003228 0.119714 0.015574 0.081203 0.131711 -0.062500 0 0 0 0 0 0 4 408395
-0.020104 0.003206 0.119706 0.155320 0.161664 0.381629 -0.062500 0 0 0 0 0 0 4 409395
-0.020109 0.003195 0.119703 0.127514 0.027124 0.344738 -0.062500 0 0 0 0 0 0 4 410380
-0.020111 0.003190 0.119702 0.108286 -0.073479 0.317670 -0.062500 0 0 0 0 0 0 4 411395
-0.020113 0.003187 0.119701 0.090765 -0.116962 0.306165 -0.062500 0 0 0 0 0 0 4 412403
-0.020113 0.003186 0.119701 0.081000 -0.138749 0.301665 -0.062500 0 0 0 0 0 0 4 413394
-0.020114 0.003185 0.119701 0.075743 -0.149621 0.299967 -0.062500 0 0 0 0 0 0 4 414380
-0.020124 0.003172 0.119689 0.206328 0.014171 0.472991 -0.062500 0 0 0 0 0 0 4 415322
-0.020130 0.003165 0.119684 0.163726 -0.057818 0.393099 -0.062500 0 0 0 0 0 0 4 416312
-0.020130 0.003145 0.119694 0.077749 0.113240 0.182284 -0.062500 0 0 0 0 0 0 4 417321
-0.020129 0.003135 0.119698 0.060008 -0.000059 0.240280 -0.062500 0 0 0 0 0 0 4 418312
-0.020129 0.003129 0.119699 0.059908 -0.077421 0.275847 -0.062500 0 0 0 0 0 0 4 419321
-0.020128 0.003127 0.119700 0.063060 -0.118457 0.290629 -0.062500 0 0 0 0 0 0 4 420312
-0.020128 0.003126 0.119700 0.065837 -0.139358 0.296331 -0.062500 0 0 0 0 0 0 4 421322
-0.020128 0.003125 0.119700 0.067676 -0.149850 0.298494 -0.062500 0 0 0 0 0 0 4 422316
-0.020128 0.003125 0.119700 0.068778 -0.155139 0.299317 -0.062500 0 0 0 0 0 0 4 423321
-0.020134 0.003094 0.119700 0.156256 0.232902 0.307354 -0.062500 0 0 0 0 0 0 4 424315
-0.020138 0.003079 0.119699 0.122313 0.075234 0.304031 -0.062500 0 0 0 0 0 0 4 425322
-0.020139 0.003072 0.119699 0.097299 -0.038724 0.302078 -0.062500 0 0 0 0 0 0 4 426322
-0.020162 0.003073 0.119704 0.365545 -0.166384 0.235163 -0.062500 0 0 0 0 0 0 4 427313
-0.020173 0.003074 0.119706 0.241405 -0.169541 0.265205 -0.062500 0 0 0 0 0 0 4 428323
-0.020178 0.003074 0.119706 0.156380 -0.165401 0.282021 -0.062500 0 0 0 0 0 0 4 429319
-0.020181 0.003074 0.119707 0.112631 -0.162862 0.288891 -0.062500 0 0 0 0 0 0 4 430327
-0.020192 0.003061 0.119694 0.224137 0.007381 0.465524 -0.062500 0 0 0 0 0 0 4 431308
-0.020195 0.003038 0.119702 0.126138 0.160500 0.220853 -0.062500 0 0 0 0 0 0 4 432320
-0.020196 0.003026 0.119704 0.088869 0.024658 0.252750 -0.062500 0 0 0 0 0 0 4 433329
-0.020197 0.003020 0.119705 0.075858 -0.065105 0.277130 -0.062500 0 0 0 0 0 0 4 434336
-0.020197 0.003017 0.119706 0.071609 -0.112357 0.287555 -0.062500 0 0 0 0 0 0 4 435306
-0.020197 0.003016 0.119706 0.070307 -0.136329 0.291606 -0.062500 0 0 0 0 0 0 4 436329
-0.020197 0.003015 0.119706 0.070000 -0.148345 0.293160 -0.062500 0 0 0 0 0 0 4 437324
-0.020197 0.003015 0.119706 0.069958 -0.154385 0.293722 -0.062500 0 0 0 0 0 0 4 438329
-0.020197 0.003014 0.119706 0.069961 -0.157419 0.293957 -0.062500 0 0 0 0 0 0 4 439331
-0.020207 0.003001 0.119693 0.203025 0.009961 0.468170 -0.062500 0 0 0 0 0 0 4 440324
-0.020209 0.002978 0.119701 0.123926 0.144997 0.222629 -0.062500 0 0 0 0 0 0 4 441329
-0.020210 0.002966 0.119703 0.091945 0.008398 0.254025 -0.062500 0 0 0 0 0 0 4 442324
-0.020210 0.002960 0.119704 0.081546 -0.081704 0.278233 -0.062500 0 0 0 0 0 0 4 443333
-0.020232 0.002962 0.119709 0.357990 -0.188066 0.222693 -0.062500 0 0 0 0 0 0 4 444331
-0.020242 0.002963 0.119711 0.240032 -0.184680 0.256986 -0.062500 0 0 0 0 0 0 4 445332
-0.020247 0.002964 0.119712 0.158437 -0.177264 0.275408 -0.062500 0 0 0 0 0 0 4 446326
-0.020260 0.002951 0.119700 0.249405 -0.004378 0.457196 -0.062500 0 0 0 0 0 0 4 447345
-0.020267 0.002945 0.119695 0.187892 -0.071319 0.380197 -0.062500 0 0 0 0 0 0 4 448337
-0.020271 0.002942 0.119694 0.139016 -0.119217 0.336566 -0.062500 0 0 0 0 0 0 4 449339
-0.020270 0.002923 0.119705 0.063499 0.077694 0.153040 -0.062500 0 0 0 0 0 0 4 450320
-0.020268 0.002914 0.119709 0.054295 -0.022168 0.222093 -0.062500 0 0 0 0 0 0 4 451344
-0.020267 0.002909 0.119711 0.059429 -0.092786 0.261934 -0.062500 0 0 0 0 0 0 4 452322
-0.020267 0.002907 0.119711 0.065559 -0.130485 0.278339 -0.062500 0 0 0 0 0 0 4 453340
-0.020266 0.002906 0.119711 0.069968 -0.149673 0.284656 -0.062500 0 0 0 0 0 0 4 454320
-0.020266 0.002905 0.119711 0.072683 -0.159351 0.287073 -0.062500 0 0 0 0 0 0 4 455321
-0.020266 0.002905 0.119711 0.074215 -0.164203 0.287981 -0.062500 0 0 0 0 0 0 4 456338
-0.020266 0.002904 0.119711 0.075072 -0.166664 0.288308 -0.062500 0 0 0 0 0 0 4 457337
-0.020266 0.002904 0.119711 0.075491 -0.167874 0.288448 -0.062500 0 0 0 0 0 0 4 458338
-0.020262 0.002887 0.119723 0.029292 0.053595 0.123003 -0.062500 0 0 0 0 0 0 4 459342
-0.020270 0.002866 0.119715 0.169047 0.134521 0.373426 -0.062500 0 0 0 0 0 0 4 460344
-0.020296 0.002860 0.119717 0.423834 -0.066255 0.270187 -0.062500 0 0 0 0 0 0 4 461336
-0.020309 0.002857 0.119718 0.278387 -0.122395 0.273030 -0.062500 0 0 0 0 0 0 4 462335
-0.020315 0.002856 0.119718 0.179435 -0.146168 0.278201 -0.062500 0 0 0 0 0 0 4 463323
-0.020318 0.002855 0.119718 0.127696 -0.157639 0.280562 -0.062500 0 0 0 0 0 0 4 464336
-0.020320 0.002855 0.119718 0.101768 -0.163365 0.281472 -0.062500 0 0 0 0 0 0 4 465338
-0.020321 0.002855 0.119718 0.088827 -0.166238 0.281825 -0.062500 0 0 0 0 0 0 4 466336
-0.020321 0.002855 0.119718 0.082406 -0.167675 0.281967 -0.062500 0 0 0 0 0 0 4 467339
-0.020318 0.002837 0.119730 0.032696 0.053841 0.116637 -0.062500 0 0 0 0 0 0 4 468320
-0.020315 0.002829 0.119734 0.037995 -0.034037 0.192486 -0.062500 0 0 0 0 0 0 4 469338
-0.020313 0.002824 0.119736 0.050943 -0.098692 0.234916 -0.062500 0 0 0 0 0 0 4 470341
-0.020312 0.002822 0.119737 0.061193 -0.133424 0.252292 -0.062500 0 0 0 0 0 0 4 471329
-0.020322 0.002808 0.119724 0.200341 0.017385 0.433702 -0.062500 0 0 0 0 0 0 4 472336
-0.020328 0.002801 0.119720 0.163415 -0.060404 0.356201 -0.062500 0 0 0 0 0 0 4 473339
-0.020353 0.002803 0.119723 0.408663 -0.180995 0.246783 -0.062500 0 0 0 0 0 0 4 474336
-0.020365 0.002804 0.119724 0.268355 -0.181372 0.258884 -0.062500 0 0 0 0 0 0 4 475344
-0.020371 0.002804 0.119724 0.173667 -0.175745 0.268731 -0.062500 0 0 0 0 0 0 4 476343
-0.020374 0.002804 0.119724 0.124574 -0.172440 0.272966 -0.062500 0 0 0 0 0 0 4 477342
-0.020376 0.002804 0.119724 0.100114 -0.170760 0.274615 -0.062500 0 0 0 0 0 0 4 478339
-0.020376 0.002804 0.119724 0.087965 -0.169905 0.275229 -0.062500 0 0 0 0 0 0 4 479339
-0.020377 0.002805 0.119724 0.081938 -0.169514 0.275465 -0.062500 0 0 0 0 0 0 4 480337
-0.020373 0.002787 0.119736 0.032503 0.053020 0.110322 -0.062500 0 0 0 0 0 0 4 481336
-0.020371 0.002779 0.119741 0.037861 -0.034430 0.186102 -0.062500 0 0 0 0 0 0 4 482330
-0.020369 0.002774 0.119742 0.050855 -0.098916 0.228507 -0.062500 0 0 0 0 0 0 4 483327
-0.020368 0.002772 0.119743 0.061138 -0.133534 0.245871 -0.062500 0 0 0 0 0 0 4 484335
-0.020368 0.002771 0.119743 0.067724 -0.151208 0.252569 -0.062500 0 0 0 0 0 0 4 485325
-0.020389 0.002776 0.119748 0.353505 -0.227426 0.189693 -0.062500 0 0 0 0 0 0 4 486334
-0.020399 0.002778 0.119750 0.238205 -0.204469 0.220699 -0.062500 0 0 0 0 0 0 4 487311
-0.020404 0.002779 0.119750 0.157679 -0.187202 0.237819 -0.062500 0 0 0 0 0 0 4 488319
-0.020417 0.002767 0.119738 0.248615 -0.009717 0.419740 -0.062500 0 0 0 0 0 0 4 489319
-0.020424 0.002761 0.119734 0.195978 -0.090803 0.342345 -0.062500 0 0 0 0 0 0 4 490311
-0.020425 0.002741 0.119744 0.100828 0.085109 0.133368 -0.062500 0 0 0 0 0 0 4 491314
-0.020446 0.002736 0.119752 0.358349 -0.085738 0.125803 -0.062500 0 0 0 0 0 0 4 492320
-0.020456 0.002733 0.119755 0.238645 -0.135051 0.191118 -0.062500 0 0 0 0 0 0 4 493319
-0.020460 0.002732 0.119756 0.159019 -0.156241 0.222546 -0.062500 0 0 0 0 0 0 4 494310
-0.020463 0.002731 0.119757 0.119197 -0.166730 0.235100 -0.062500 0 0 0 0 0 0 4 495319
-0.020464 0.002731 0.119757 0.100044 -0.172005 0.239890 -0.062500 0 0 0 0 0 0 4 496320
-0.020464 0.002731 0.119757 0.090799 -0.174709 0.241718 -0.062500 0 0 0 0 0 0 4 497310
-0.020465 0.002730 0.119757 0.086341 -0.176069 0.242384 -0.062500 0 0 0 0 0 0 4 498319
-0.020465 0.002730 0.119757 0.084142 -0.176737 0.242664 -0.062500 0 0 0 0 0 0 4 499311
-0.020465 0.002730 0.119757 0.083071 -0.177100 0.242772 -0.062500 0 0 0 0 0 0 4 500318
-0.020486 0.002736 0.119762 0.364688 -0.244622 0.177742 -0.062500 0 0 0 0 0 0 4 501310
-0.020493 0.002721 0.119775 0.200495 0.005286 0.042572 -0.062500 0 0 0 0 0 0 4 502317
-0.020496 0.002714 0.119780 0.125481 -0.062929 0.134824 -0.062500 0 0 0 0 0 0 4 503317
-0.020497 0.002710 0.119782 0.097090 -0.117310 0.183982 -0.062500 0 0 0 0 0 0 4 504324
-0.020497 0.002708 0.119783 0.086978 -0.146875 0.204013 -0.062500 0 0 0 0 0 0 4 505329
-0.020497 0.002707 0.119783 0.083521 -0.162033 0.211701 -0.062500 0 0 0 0 0 0 4 506547
-0.020497 0.002707 0.119784 0.082398 -0.169693 0.214644 -0.062500 0 0 0 0 0 0 4 507327
-0.020519 0.002711 0.119788 0.364296 -0.240938 0.150807 -0.062500 0 0 0 0 0 0 4 508319
-0.020529 0.002714 0.119790 0.246736 -0.215429 0.181024 -0.062500 0 0 0 0 0 0 4 509331
-0.020534 0.002715 0.119791 0.164998 -0.196862 0.197830 -0.062500 0 0 0 0 0 0 4 510298
-0.020533 0.002699 0.119803 0.076439 0.035513 0.039684 -0.062500 0 0 0 0 0 0 4 511328
-0.020532 0.002690 0.119807 0.062476 -0.047338 0.117880 -0.062500 0 0 0 0 0 0 4 512330
-0.020531 0.002686 0.119809 0.066055 -0.109538 0.161229 -0.062500 0 0 0 0 0 0 4 513324
-0.020530 0.002684 0.119810 0.071687 -0.143008 0.178983 -0.062500 0 0 0 0 0 0 4 514328
-0.020530 0.002683 0.119810 0.075993 -0.160119 0.185836 -0.062500 0 0 0 0 0 0 4 515327
-0.020551 0.002687 0.119815 0.360996 -0.236147 0.123631 -0.062500 0 0 0 0 0 0 4 516324
-0.020562 0.002690 0.119816 0.245018 -0.213036 0.154354 -0.062500 0 0 0 0 0 0 4 517327
-0.020567 0.002691 0.119817 0.164124 -0.195673 0.171339 -0.062500 0 0 0 0 0 0 4 518319
-0.020569 0.002691 0.119817 0.122473 -0.186521 0.178269 -0.062500 0 0 0 0 0 0 4 519387
-0.020570 0.002692 0.119817 0.101923 -0.181945 0.180953 -0.062500 0 0 0 0 0 0 4 520328
-0.020571 0.002692 0.119817 0.091862 -0.179680 0.181975 -0.062500 0 0 0 0 0 0 4 521327
-0.020571 0.002692 0.119817 0.086909 -0.178560 0.182345 -0.062500 0 0 0 0 0 0 4 522295
-0.020571 0.002692 0.119817 0.084435 -0.177995 0.182507 -0.062500 0 0 0 0 0 0 4 523325
-0.020593 0.002697 0.119822 0.365630 -0.245173 0.117933 -0.062500 0 0 0 0 0 0 4 524326
-0.020604 0.002700 0.119824 0.247489 -0.217551 0.147606 -0.062500 0 0 0 0 0 0 4 525329
-0.020605 0.002684 0.119836 0.118928 0.024789 -0.000820 -0.062500 0 0 0 0 0 0 4 526318
-0.020605 0.002676 0.119841 0.083413 -0.052706 0.081474 -0.062500 0 0 0 0 0 0 4 527328
-0.020605 0.002672 0.119843 0.076308 -0.112209 0.126418 -0.062500 0 0 0 0 0 0 4 528329
-0.020604 0.002670 0.119843 0.076768 -0.144348 0.144788 -0.062500 0 0 0 0 0 0 4 529326
-0.020604 0.002669 0.119844 0.078483 -0.160758 0.151883 -0.062500 0 0 0 0 0 0 4 530325
-0.020604 0.002668 0.119844 0.079900 -0.169067 0.154576 -0.062500 0 0 0 0 0 0 4 531327
-0.020604 0.002668 0.119844 0.080858 -0.173247 0.155604 -0.062500 0 0 0 0 0 0 4 532325
-0.020614 0.002655 0.119831 0.213425 -0.007114 0.331382 -0.062500 0 0 0 0 0 0 4 533327
-0.020620 0.002648 0.119827 0.173425 -0.076815 0.251333 -0.062500 0 0 0 0 0 0 4 534327
-0.020623 0.002645 0.119825 0.135032 -0.126103 0.206369 -0.062500 0 0 0 0 0 0 4 535332
-0.020647 0.002649 0.119829 0.390385 -0.211062 0.123469 -0.062500 0 0 0 0 0 0 4 536322
-0.020658 0.002651 0.119830 0.259249 -0.196473 0.145871 -0.062500 0 0 0 0 0 0 4 537323
-0.020664 0.002651 0.119831 0.170075 -0.183295 0.159671 -0.062500 0 0 0 0 0 0 4 538325
-0.020667 0.002652 0.119831 0.124010 -0.176226 0.165402 -0.062500 0 0 0 0 0 0 4 539326
-0.020668 0.002652 0.119831 0.101213 -0.172686 0.167630 -0.062500 0 0 0 0 0 0 4 540326
-0.020669 0.002652 0.119831 0.089962 -0.170919 0.168479 -0.062500 0 0 0 0 0 0 4 541323
-0.020666 0.002635 0.119843 0.037931 0.052807 0.003936 -0.062500 0 0 0 0 0 0 4 542325
-0.020663 0.002626 0.119847 0.041929 -0.034613 0.079467 -0.062500 0 0 0 0 0 0 4 543326
-0.020661 0.002622 0.119849 0.054297 -0.099061 0.121817 -0.062500 0 0 0 0 0 0 4 544312
-0.020661 0.002620 0.119850 0.064316 -0.133651 0.139219 -0.062500 0 0 0 0 0 0 4 545330
-0.020660 0.002619 0.119850 0.070757 -0.151316 0.145940 -0.062500 0 0 0 0 0 0 4 546331
-0.020681 0.002623 0.119854 0.357030 -0.227698 0.084190 -0.062500 0 0 0 0 0 0 4 547319
-0.020692 0.002626 0.119856 0.241524 -0.204699 0.114621 -0.062500 0 0 0 0 0 0 4 548320
-0.020697 0.002627 0.119857 0.160832 -0.187389 0.131477 -0.062500 0 0 0 0 0 0 4 549325
-0.020709 0.002615 0.119845 0.251083 -0.010159 0.313961 -0.062500 0 0 0 0 0 0 4 550322
-0.020717 0.002608 0.119840 0.190413 -0.074185 0.236398 -0.062500 0 0 0 0 0 0 4 551325
-0.020721 0.002605 0.119838 0.141872 -0.120612 0.192336 -0.062500 0 0 0 0 0 0 4 552322
-0.020723 0.002604 0.119838 0.112892 -0.144965 0.174189 -0.062500 0 0 0 0 0 0 4 553323
-0.020724 0.002603 0.119837 0.096818 -0.157166 0.167160 -0.062500 0 0 0 0 0 0 4 554324
-0.020725 0.002603 0.119837 0.088225 -0.163194 0.164491 -0.062500 0 0 0 0 0 0 4 555319
-0.020725 0.002603 0.119837 0.083705 -0.166221 0.163476 -0.062500 0 0 0 0 0 0 4 556309
-0.020747 0.002608 0.119842 0.363957 -0.235211 0.099045 -0.062500 0 0 0 0 0 0 4 557316
-0.020757 0.002610 0.119843 0.245158 -0.208486 0.128255 -0.062500 0 0 0 0 0 0 4 558308
-0.020759 0.002594 0.119856 0.116240 0.033658 -0.020143 -0.062500 0 0 0 0 0 0 4 559304
-0.020759 0.002586 0.119861 0.080497 -0.044168 0.061881 -0.062500 0 0 0 0 0 0 4 560318
-0.020758 0.002582 0.119862 0.073235 -0.103818 0.106751 -0.062500 0 0 0 0 0 0 4 561309
-0.020758 0.002580 0.119863 0.073670 -0.136030 0.125132 -0.062500 0 0 0 0 0 0 4 562317
-0.020779 0.002584 0.119868 0.358049 -0.220040 0.068297 -0.062500 0 0 0 0 0 0 4 563308
-0.020790 0.002586 0.119870 0.241850 -0.200861 0.100270 -0.062500 0 0 0 0 0 0 4 564321
-0.020795 0.002587 0.119870 0.160889 -0.185462 0.117685 -0.062500 0 0 0 0 0 0 4 565307
-0.020797 0.002588 0.119871 0.119268 -0.177289 0.124804 -0.062500 0 0 0 0 0 0 4 566320
-0.020799 0.002588 0.119871 0.098761 -0.173215 0.127542 -0.062500 0 0 0 0 0 0 4 567307
-0.020799 0.002588 0.119871 0.088688 -0.171178 0.128594 -0.062500 0 0 0 0 0 0 4 568317
-0.020810 0.002575 0.119858 0.215368 -0.002174 0.304772 -0.062500 0 0 0 0 0 0 4 569307
-0.020816 0.002569 0.119853 0.172900 -0.070222 0.224639 -0.062500 0 0 0 0 0 0 4 570317
-0.020841 0.002571 0.119856 0.416045 -0.186228 0.115897 -0.062500 0 0 0 0 0 0 4 571309
-0.020853 0.002572 0.119857 0.269407 -0.176400 0.126519 -0.062500 0 0 0 0 0 0 4 572316
-0.020860 0.002573 0.119858 0.173601 -0.169471 0.135670 -0.062500 0 0 0 0 0 0 4 573314
-0.020863 0.002573 0.119858 0.123847 -0.165512 0.139636 -0.062500 0 0 0 0 0 0 4 574315
-0.020864 0.002573 0.119858 0.099055 -0.163482 0.141190 -0.062500 0 0 0 0 0 0 4 575329
-0.020865 0.002573 0.119858 0.086734 -0.162492 0.141763 -0.062500 0 0 0 0 0 0 4 576321
-0.020865 0.002573 0.119858 0.080632 -0.161982 0.142007 -0.062500 0 0 0 0 0 0 4 577323
-0.020887 0.002578 0.119862 0.360443 -0.229359 0.078604 -0.062500 0 0 0 0 0 0 4 578322
-0.020898 0.002581 0.119864 0.241241 -0.201739 0.107702 -0.062500 0 0 0 0 0 0 4 579316
-0.020903 0.002582 0.119865 0.158548 -0.182067 0.123972 -0.062500 0 0 0 0 0 0 4 580330
-0.020905 0.002583 0.119865 0.115994 -0.171750 0.130675 -0.062500 0 0 0 0 0 0 4 581326
-0.020903 0.002566 0.119877 0.048643 0.056405 -0.031430 -0.062500 0 0 0 0 0 0 4 582325
-0.020901 0.002557 0.119881 0.044906 -0.028956 0.044765 -0.062500 0 0 0 0 0 0 4 583326
-0.020921 0.002558 0.119888 0.336477 -0.160041 0.024076 -0.062500 0 0 0 0 0 0 4 584324
-0.020931 0.002559 0.119890 0.226911 -0.166606 0.070581 -0.062500 0 0 0 0 0 0 4 585293
-0.020936 0.002559 0.119891 0.150515 -0.164404 0.093602 -0.062500 0 0 0 0 0 0 4 586324
-0.020938 0.002559 0.119891 0.111637 -0.162898 0.102882 -0.062500 0 0 0 0 0 0 4 587323
-0.020949 0.002546 0.119879 0.231692 -0.011378 0.282441 -0.062500 0 0 0 0 0 0 4 588325
-0.020956 0.002540 0.119874 0.182629 -0.079517 0.203497 -0.062500 0 0 0 0 0 0 4 589329
-0.020981 0.002542 0.119877 0.422797 -0.195651 0.095708 -0.062500 0 0 0 0 0 0 4 590328
-0.020994 0.002543 0.119878 0.278835 -0.193534 0.106182 -0.062500 0 0 0 0 0 0 4 591330
-0.021000 0.002543 0.119878 0.182158 -0.186603 0.115217 -0.062500 0 0 0 0 0 0 4 592293
-0.021003 0.002544 0.119878 0.131958 -0.182616 0.119156 -0.062500 0 0 0 0 0 0 4 593326
-0.021004 0.002544 0.119878 0.106958 -0.180597 0.120681 -0.062500 0 0 0 0 0 0 4 594321
-0.021005 0.002544 0.119878 0.094543 -0.179599 0.121273 -0.062500 0 0 0 0 0 0 4 595326
-0.021006 0.002544 0.119878 0.088383 -0.179103 0.121492 -0.062500 0 0 0 0 0 0 4 596317
-0.021028 0.002549 0.119883 0.368370 -0.246534 0.058664 -0.062500 0 0 0 0 0 0 4 597329
-0.021038 0.002552 0.119885 0.249105 -0.218898 0.087481 -0.062500 0 0 0 0 0 0 4 598325
-0.021043 0.002553 0.119885 0.166334 -0.199209 0.103622 -0.062500 0 0 0 0 0 0 4 599325
-0.021046 0.002554 0.119885 0.116029 -0.171775 0.110247 -0.062500 0 0 0 0 0 0 4 600325
-0.021047 0.002554 0.119886 0.095013 -0.166605 0.112823 -0.062500 0 0 0 0 0 0 4 601324
-0.021048 0.002554 0.119886 0.084661 -0.164041 0.113794 -0.062500 0 0 0 0 0 0 4 602324
-0.021070 0.002559 0.119890 0.356111 -0.224042 0.051452 -0.062500 0 0 0 0 0 0 4 603325
-0.021081 0.002562 0.119892 0.235799 -0.195872 0.080284 -0.062500 0 0 0 0 0 0 4 604327
-0.021086 0.002563 0.119892 0.152519 -0.175932 0.096401 -0.062500 0 0 0 0 0 0 4 605323
-0.021088 0.002564 0.119893 0.109632 -0.165478 0.103040 -0.062500 0 0 0 0 0 0 4 606328
-0.021090 0.002564 0.119893 0.088473 -0.160238 0.105606 -0.062500 0 0 0 0 0 0 4 607326
-0.021100 0.002551 0.119880 0.216473 -0.007195 0.282738 -0.062500 0 0 0 0 0 0 4 608324
-0.021128 0.002550 0.119880 0.454954 -0.142106 0.140349 -0.062500 0 0 0 0 0 0 4 609330
-0.021143 0.002550 0.119880 0.296344 -0.162541 0.123834 -0.062500 0 0 0 0 0 0 4 610322
-0.021150 0.002550 0.119880 0.189041 -0.168026 0.121258 -0.062500 0 0 0 0 0 0 4 611317
-0.021153 0.002549 0.119880 0.132528 -0.170282 0.120624 -0.062500 0 0 0 0 0 0 4 612321
-0.021155 0.002549 0.119880 0.103985 -0.171372 0.120425 -0.062500 0 0 0 0 0 0 4 613323
-0.021156 0.002549 0.119880 0.089624 -0.171885 0.120354 -0.062500 0 0 0 0 0 0 4 614312
-0.021156 0.002549 0.119880 0.082474 -0.172147 0.120312 -0.062500 0 0 0 0 0 0 4 615395
-0.021178 0.002555 0.119884 0.354846 -0.222710 0.058038 -0.062500 0 0 0 0 0 0 4 616398
-0.021189 0.002557 0.119886 0.235206 -0.195215 0.086491 -0.062500 0 0 0 0 0 0 4 617391
-0.021194 0.002558 0.119886 0.152237 -0.175601 0.102457 -0.062500 0 0 0 0 0 0 4 618399
-0.021197 0.002559 0.119887 0.109516 -0.165316 0.109019 -0.062500 0 0 0 0 0 0 4 619393
-0.021198 0.002559 0.119887 0.088425 -0.160161 0.111571 -0.062500 0 0 0 0 0 0 4 620369
-0.021198 0.002560 0.119887 0.078069 -0.157600 0.112539 -0.062500 0 0 0 0 0 0 4 621401
-0.021221 0.002565 0.119891 0.356337 -0.224118 0.050829 -0.062500 0 0 0 0 0 0 4 622367
-0.021231 0.002567 0.119893 0.235962 -0.195911 0.079336 -0.062500 0 0 0 0 0 0 4 623368
-0.021237 0.002569 0.119894 0.152601 -0.175973 0.095301 -0.062500 0 0 0 0 0 0 4 624368
-0.021249 0.002556 0.119881 0.240447 0.002239 0.278182 -0.062500 0 0 0 0 0 0 4 625368
-0.021256 0.002550 0.119877 0.187188 -0.078315 0.200460 -0.062500 0 0 0 0 0 0 4 626388
-0.021260 0.002547 0.119875 0.138589 -0.124312 0.156144 -0.062500 0 0 0 0 0 0 4 627375
-0.021284 0.002551 0.119879 0.384757 -0.211026 0.076000 -0.062500 0 0 0 0 0 0 4 628396
-0.021296 0.002553 0.119880 0.250721 -0.195518 0.097124 -0.062500 0 0 0 0 0 0 4 629389
-0.021302 0.002554 0.119880 0.152989 -0.164193 0.110269 -0.062500 0 0 0 0 0 0 4 630374
-0.021305 0.002554 0.119881 0.106122 -0.156845 0.115749 -0.062500 0 0 0 0 0 0 4 631389
-0.021306 0.002555 0.119881 0.082899 -0.153151 0.117887 -0.062500 0 0 0 0 0 0 4 632373
-0.021307 0.002555 0.119881 0.071405 -0.151342 0.118713 -0.062500 0 0 0 0 0 0 4 633389
-0.021307 0.002555 0.119881 0.065751 -0.150434 0.119002 -0.062500 0 0 0 0 0 0 4 634372
-0.021329 0.002560 0.119885 0.346445 -0.217815 0.057503 -0.062500 0 0 0 0 0 0 4 635388
-0.021340 0.002563 0.119887 0.227144 -0.190003 0.085692 -0.062500 0 0 0 0 0 0 4 636392
-0.021345 0.002564 0.119888 0.144316 -0.170213 0.101505 -0.062500 0 0 0 0 0 0 4 637395
-0.021344 0.002547 0.119900 0.062657 0.045486 -0.056648 -0.062500 0 0 0 0 0 0 4 638371
-0.021342 0.002539 0.119904 0.047846 -0.037279 0.020866 -0.062500 0 0 0 0 0 0 4 639389
-0.021363 0.002540 0.119910 0.334658 -0.167267 0.002637 -0.062500 0 0 0 0 0 0 4 640370
-0.021373 0.002540 0.119913 0.222308 -0.173122 0.048497 -0.062500 0 0 0 0 0 0 4 641392
-0.021378 0.002541 0.119913 0.144466 -0.170497 0.071197 -0.062500 0 0 0 0 0 0 4 642370
-0.021380 0.002541 0.119914 0.104852 -0.168792 0.080324 -0.062500 0 0 0 0 0 0 4 643306
-0.021381 0.002541 0.119914 0.085523 -0.167951 0.083883 -0.062500 0 0 0 0 0 0 4 644314
-0.021382 0.002541 0.119914 0.076153 -0.167546 0.085207 -0.062500 0 0 0 0 0 0 4 645305
-0.021382 0.002541 0.119914 0.071550 -0.167359 0.085739 -0.062500 0 0 0 0 0 0 4 646314
-0.021404 0.002546 0.119918 0.352981 -0.235170 0.024626 -0.062500 0 0 0 0 0 0 4 647306
-0.021415 0.002549 0.119920 0.233920 -0.207540 0.052671 -0.062500 0 0 0 0 0 0 4 648316
-0.021420 0.002550 0.119921 0.151196 -0.187814 0.068412 -0.062500 0 0 0 0 0 0 4 649306
-0.021432 0.002538 0.119908 0.238959 -0.009882 0.251447 -0.062500 0 0 0 0 0 0 4 650314
-0.021440 0.002532 0.119904 0.178751 -0.073077 0.173700 -0.062500 0 0 0 0 0 0 4 651306
-0.021444 0.002529 0.119902 0.130383 -0.119064 0.129310 -0.062500 0 0 0 0 0 0 4 652314
-0.021446 0.002527 0.119901 0.101329 -0.143205 0.110929 -0.062500 0 0 0 0 0 0 4 653305
-0.021469 0.002532 0.119905 0.368929 -0.223214 0.042729 -0.062500 0 0 0 0 0 0 4 654314
-0.021480 0.002534 0.119907 0.242264 -0.201589 0.067838 -0.062500 0 0 0 0 0 0 4 655306
-0.021485 0.002535 0.119907 0.155514 -0.184865 0.082449 -0.062500 0 0 0 0 0 0 4 656315
-0.021488 0.002536 0.119908 0.110788 -0.176023 0.088525 -0.062500 0 0 0 0 0 0 4 657313
-0.021489 0.002536 0.119908 0.079681 -0.167159 0.090865 -0.062500 0 0 0 0 0 0 4 658326
-0.021490 0.002536 0.119908 0.068775 -0.164959 0.091776 -0.062500 0 0 0 0 0 0 4 659316
-0.021490 0.002536 0.119908 0.063421 -0.163860 0.092109 -0.062500 0 0 0 0 0 0 4 660321
-0.021491 0.002536 0.119908 0.060773 -0.163319 0.092249 -0.062500 0 0 0 0 0 0 4 661304
-0.021512 0.002541 0.119912 0.343274 -0.231007 0.031433 -0.062500 0 0 0 0 0 0 4 662323
-0.021523 0.002544 0.119914 0.224607 -0.203260 0.059210 -0.062500 0 0 0 0 0 0 4 663307
-0.021525 0.002528 0.119926 0.096252 0.039560 -0.089814 -0.062500 0 0 0 0 0 0 4 664322
-0.021525 0.002520 0.119931 0.059792 -0.038033 -0.008485 -0.062500 0 0 0 0 0 0 4 665318
-0.021524 0.002516 0.119933 0.052319 -0.097542 0.036285 -0.062500 0 0 0 0 0 0 4 666322
-0.021524 0.002514 0.119933 0.052698 -0.129700 0.054724 -0.062500 0 0 0 0 0 0 4 667319
-0.021545 0.002518 0.119938 0.338382 -0.214128 0.001150 -0.062500 0 0 0 0 0 0 4 668319
-0.021556 0.002520 0.119940 0.221787 -0.194762 0.031572 -0.062500 0 0 0 0 0 0 4 669319
-0.021571 0.002508 0.119928 0.270646 -0.011717 0.224953 -0.062500 0 0 0 0 0 0 4 670317
-0.021579 0.002502 0.119923 0.189835 -0.071818 0.151487 -0.062500 0 0 0 0 0 0 4 671349
-0.021584 0.002500 0.119921 0.131259 -0.116211 0.108738 -0.062500 0 0 0 0 0 0 4 672337
-0.021586 0.002498 0.119921 0.097248 -0.139557 0.090954 -0.062500 0 0 0 0 0 0 4 673337
-0.021588 0.002497 0.119920 0.078651 -0.151247 0.084026 -0.062500 0 0 0 0 0 0 4 674332
-0.021588 0.002497 0.119920 0.068721 -0.157039 0.081362 -0.062500 0 0 0 0 0 0 4 675334
-0.021610 0.002502 0.119925 0.347533 -0.227951 0.019881 -0.062500 0 0 0 0 0 0 4 676321
-0.021621 0.002505 0.119926 0.226830 -0.201752 0.047048 -0.062500 0 0 0 0 0 0 4 677334
[truncated: 10,195,108 more chars]
