# Supplementary material for: Increasing Patient Engagement in Rehabilitation Exercises Using Computer-Based Citizen Science
Source: PLoS One. 2015 Mar 20;10(3):e0117013. doi: 10.1371/journal.pone.0117013 (PMC4368773; doi:10.1371/journal.pone.0117013)
Supplement: S1 Dataset — (ZIP) [file pone.0117013.s001.zip › Dataset_S1/H4/H4_without.dat]

0.014908 -0.022288 0.170372 0.443873 -8.423191 -7.352076 -0.000000 1 0 0 0 0 0 0 972
0.014885 -0.021995 0.170606 0.330977 -4.631045 -3.808723 -0.000032 1 0 0 0 0 0 0 2001
0.014820 -0.021629 0.170848 0.862933 -5.200573 -3.573504 -0.000064 1 0 0 0 0 0 0 3006
0.014773 -0.021383 0.170996 0.666622 -3.689338 -2.361000 -0.000094 1 0 0 0 0 0 0 3982
0.014699 -0.020980 0.171242 0.998504 -5.567058 -3.525796 -0.000126 1 0 0 0 0 0 0 5000
0.014673 -0.020805 0.171345 0.407936 -2.791056 -1.810945 -0.000157 1 0 0 0 0 0 0 5987
0.014646 -0.020611 0.171459 0.343915 -2.742051 -1.803409 -0.000188 1 0 0 0 0 0 0 6983
0.014626 -0.020433 0.171563 0.241454 -2.524154 -1.700038 -0.000219 1 0 0 0 0 0 0 7984
0.014604 -0.020308 0.171642 0.243482 -1.796557 -1.380828 -0.000250 1 0 0 0 0 0 0 8982
0.014590 -0.020238 0.171694 0.143116 -1.010534 -1.024503 -0.000281 1 0 0 0 0 0 0 9967
0.014600 -0.020203 0.171725 -0.185798 -0.467330 -0.738486 -0.000312 1 0 0 0 0 0 0 10971
0.014629 -0.020212 0.171731 -0.483710 0.175311 -0.414973 -0.000344 1 0 0 0 0 0 0 11991
0.014643 -0.020216 0.171734 -0.327910 0.182595 -0.363616 -0.000376 1 0 0 0 0 0 0 12990
0.014670 -0.020224 0.171727 -0.480542 0.242072 -0.254991 -0.000407 1 0 0 0 0 0 0 13987
0.014692 -0.020189 0.171717 -0.440138 -0.304750 -0.218410 -0.000438 1 0 0 0 0 0 0 14984
0.014712 -0.020133 0.171705 -0.413602 -0.628799 -0.213753 -0.000469 1 0 0 0 0 0 0 15984
0.014719 -0.020020 0.171692 -0.257755 -1.386572 -0.236327 -0.000500 1 0 0 0 0 0 0 16983
0.014719 -0.019876 0.171694 -0.147824 -1.857963 -0.438836 -0.000531 1 0 0 0 0 0 0 17956
0.014716 -0.019718 0.171688 -0.111377 -2.076131 -0.386585 -0.000562 1 0 0 0 0 0 0 18970
0.014712 -0.019554 0.171678 -0.101361 -2.175205 -0.355604 -0.000594 1 0 0 0 0 0 0 19983
0.014713 -0.019409 0.171666 -0.175377 -1.919995 -0.344902 -0.000625 1 0 0 0 0 0 0 20979
0.014716 -0.019275 0.171652 -0.224836 -1.757180 -0.350975 -0.000656 1 0 0 0 0 0 0 21964
0.014722 -0.019145 0.171638 -0.255291 -1.668333 -0.366325 -0.000687 1 0 0 0 0 0 0 22971
0.014733 -0.019041 0.171623 -0.348414 -1.320638 -0.382777 -0.000719 1 0 0 0 0 0 0 23975
0.014767 -0.018956 0.171600 -0.664542 -1.034824 -0.296269 -0.000750 1 0 0 0 0 0 0 24957
0.014819 -0.018904 0.171573 -0.930053 -0.571330 -0.254160 -0.000781 1 0 0 0 0 0 0 25962
0.014880 -0.018868 0.171543 -1.079303 -0.300155 -0.246016 -0.000813 1 0 0 0 0 0 0 26988
0.014925 -0.018834 0.171521 -0.902441 -0.232867 -0.361399 -0.000844 1 0 0 0 0 0 0 27984
0.014982 -0.018808 0.171493 -1.048729 -0.130499 -0.333614 -0.000875 1 0 0 0 0 0 0 28979
0.015020 -0.018756 0.171472 -0.820268 -0.443036 -0.432479 -0.000906 1 0 0 0 0 0 0 29974
0.015066 -0.018694 0.171460 -0.915782 -0.590334 -0.578497 -0.000938 1 0 0 0 0 0 0 30973
0.015079 -0.018618 0.171454 -0.490692 -0.790470 -0.702110 -0.000968 1 0 0 0 0 0 0 31956
0.015101 -0.018497 0.171449 -0.583141 -1.383388 -0.749330 -0.000999 1 0 0 0 0 0 0 32950
0.015101 -0.018391 0.171447 -0.313756 -1.248714 -0.810979 -0.001031 1 0 0 0 0 0 0 33963
0.015097 -0.018249 0.171452 -0.244303 -1.690873 -0.937679 -0.001067 1 0 0 0 0 0 0 35128
0.015091 -0.018088 0.171460 -0.216041 -1.968005 -1.011388 -0.001093 1 0 0 0 0 0 0 35961
0.015089 -0.017942 0.171469 -0.279303 -1.809571 -1.061040 -0.001125 1 0 0 0 0 0 0 36965
0.015077 -0.017822 0.171473 -0.156282 -1.444653 -1.021812 -0.001156 1 0 0 0 0 0 0 37970
0.015073 -0.017696 0.171481 -0.250403 -1.480880 -1.083675 -0.001187 1 0 0 0 0 0 0 38961
0.015098 -0.017595 0.171482 -0.648347 -1.143116 -1.026685 -0.001219 1 0 0 0 0 0 0 39970
0.015132 -0.017485 0.171480 -0.816691 -1.232795 -1.000374 -0.001250 1 0 0 0 0 0 0 40961
0.015163 -0.017413 0.171470 -0.809215 -0.742932 -0.926370 -0.001281 1 0 0 0 0 0 0 41974
0.015207 -0.017340 0.171462 -0.969277 -0.690454 -0.971234 -0.001312 1 0 0 0 0 0 0 42972
0.015256 -0.017267 0.171456 -1.070010 -0.682055 -1.012503 -0.001344 1 0 0 0 0 0 0 43979
0.015308 -0.017194 0.171450 -1.126644 -0.677788 -1.045386 -0.001375 1 0 0 0 0 0 0 44969
0.015361 -0.017121 0.171444 -1.160377 -0.673029 -1.074245 -0.001406 1 0 0 0 0 0 0 45975
0.015415 -0.017047 0.171439 -1.182447 -0.667985 -1.100524 -0.001437 1 0 0 0 0 0 0 46966
0.015470 -0.016974 0.171433 -1.198895 -0.662383 -1.126236 -0.001469 1 0 0 0 0 0 0 47976
0.015499 -0.016871 0.171435 -0.881050 -1.033229 -1.255883 -0.001500 1 0 0 0 0 0 0 48966
0.015516 -0.016754 0.171441 -0.691826 -1.258835 -1.341222 -0.001531 1 0 0 0 0 0 0 49975
0.015526 -0.016629 0.171449 -0.597329 -1.375917 -1.395043 -0.001562 1 0 0 0 0 0 0 50966
0.015533 -0.016500 0.171458 -0.554057 -1.433599 -1.433417 -0.001594 1 0 0 0 0 0 0 51973
0.015557 -0.016373 0.171472 -0.776228 -1.413412 -1.540928 -0.001625 1 0 0 0 0 0 0 52968
0.015591 -0.016248 0.171476 -0.936329 -1.373671 -1.427489 -0.001656 1 0 0 0 0 0 0 53977
0.015610 -0.016120 0.171482 -0.768787 -1.415439 -1.475791 -0.001688 1 0 0 0 0 0 0 54976
0.015621 -0.015989 0.171489 -0.663801 -1.442136 -1.520273 -0.001719 1 0 0 0 0 0 0 55974
0.015634 -0.015881 0.171497 -0.683519 -1.152700 -1.560833 -0.001750 1 0 0 0 0 0 0 56963
0.015669 -0.015789 0.171498 -0.965967 -0.902653 -1.486524 -0.001781 1 0 0 0 0 0 0 57980
0.015693 -0.015700 0.171503 -0.880330 -0.833169 -1.561325 -0.001813 1 0 0 0 0 0 0 58976
0.015733 -0.015619 0.171502 -1.079200 -0.731627 -1.511670 -0.001844 1 0 0 0 0 0 0 59977
0.015748 -0.015555 0.171501 -0.778513 -0.485495 -1.529192 -0.001875 1 0 0 0 0 0 0 60972
0.015758 -0.015457 0.171504 -0.691666 -0.897663 -1.616405 -0.001906 1 0 0 0 0 0 0 61974
0.015790 -0.015370 0.171502 -0.989192 -0.783720 -1.576044 -0.001937 1 0 0 0 0 0 0 62970
0.015814 -0.015284 0.171506 -0.917254 -0.761824 -1.668854 -0.001969 1 0 0 0 0 0 0 63973
0.015815 -0.015195 0.171507 -0.622039 -0.802106 -1.658604 -0.002000 1 0 0 0 0 0 0 64971
0.015818 -0.015084 0.171511 -0.623311 -1.078977 -1.728833 -0.002031 1 0 0 0 0 0 0 65973
0.015822 -0.014962 0.171516 -0.642390 -1.243751 -1.780700 -0.002062 1 0 0 0 0 0 0 66970
0.015832 -0.014858 0.171524 -0.727500 -1.025816 -1.827674 -0.002094 1 0 0 0 0 0 0 67973
0.015839 -0.014740 0.171531 -0.712096 -1.187786 -1.855108 -0.002125 1 0 0 0 0 0 0 68987
0.015852 -0.014640 0.171524 -0.794181 -0.967557 -1.702787 -0.002156 1 0 0 0 0 0 0 69977
0.015861 -0.014524 0.171525 -0.761317 -1.145592 -1.801463 -0.002188 1 0 0 0 0 0 0 70976
0.015868 -0.014400 0.171528 -0.740070 -1.265817 -1.876559 -0.002219 1 0 0 0 0 0 0 71973
0.015879 -0.014295 0.171534 -0.801770 -1.027260 -1.937061 -0.002250 1 0 0 0 0 0 0 72965
0.015894 -0.014202 0.171527 -0.865505 -0.853064 -1.794180 -0.002281 1 0 0 0 0 0 0 73978
0.015910 -0.014112 0.171528 -0.887061 -0.776709 -1.906929 -0.002313 1 0 0 0 0 0 0 74976
0.015913 -0.014044 0.171527 -0.726976 -0.485946 -1.924081 -0.002344 1 0 0 0 0 0 0 75977
0.015916 -0.013944 0.171530 -0.737089 -0.870489 -1.995162 -0.002375 1 0 0 0 0 0 0 76974
0.015913 -0.013871 0.171530 -0.651330 -0.558395 -1.992338 -0.002406 1 0 0 0 0 0 0 77973
0.015919 -0.013792 0.171534 -0.776277 -0.604220 -2.065707 -0.002437 1 0 0 0 0 0 0 78971
0.015917 -0.013729 0.171535 -0.686377 -0.391798 -2.053988 -0.002469 1 0 0 0 0 0 0 79970
0.015919 -0.013631 0.171539 -0.734660 -0.816413 -2.108655 -0.002500 1 0 0 0 0 0 0 80970
0.015914 -0.013559 0.171540 -0.667997 -0.524171 -2.099430 -0.002531 1 0 0 0 0 0 0 81972
0.015915 -0.013457 0.171543 -0.734168 -0.882196 -2.155661 -0.002562 1 0 0 0 0 0 0 82971
0.015909 -0.013383 0.171543 -0.676558 -0.554206 -2.147600 -0.002593 1 0 0 0 0 0 0 83954
0.015902 -0.013322 0.171542 -0.643272 -0.335971 -2.153320 -0.002625 1 0 0 0 0 0 0 84970
0.015900 -0.013226 0.171544 -0.735048 -0.776861 -2.219746 -0.002656 1 0 0 0 0 0 0 85979
0.015895 -0.013155 0.171544 -0.690453 -0.495305 -2.218161 -0.002688 1 0 0 0 0 0 0 86972
0.015886 -0.013096 0.171543 -0.663513 -0.301212 -2.226643 -0.002719 1 0 0 0 0 0 0 87977
0.015872 -0.013020 0.171540 -0.584713 -0.498789 -2.228513 -0.002750 1 0 0 0 0 0 0 88973
0.015859 -0.012959 0.171538 -0.612478 -0.322366 -2.258129 -0.002784 1 0 0 0 0 0 0 90062
0.015848 -0.012906 0.171535 -0.636249 -0.205083 -2.285976 -0.002815 1 0 0 0 0 0 0 91066
0.015837 -0.012856 0.171533 -0.652842 -0.141804 -2.312215 -0.002846 1 0 0 0 0 0 0 92049
0.015841 -0.012790 0.171521 -0.861247 -0.340953 -2.214823 -0.002878 1 0 0 0 0 0 0 93069
0.015838 -0.012734 0.171514 -0.796629 -0.225600 -2.292287 -0.002909 1 0 0 0 0 0 0 94058
0.015831 -0.012683 0.171510 -0.750064 -0.146386 -2.353886 -0.002940 1 0 0 0 0 0 0 95067
0.015823 -0.012635 0.171506 -0.728289 -0.103969 -2.397201 -0.002971 1 0 0 0 0 0 0 96056
0.015808 -0.012564 0.171502 -0.652359 -0.383541 -2.415230 -0.003003 1 0 0 0 0 0 0 97074
0.015796 -0.012506 0.171499 -0.680230 -0.249921 -2.450845 -0.003034 1 0 0 0 0 0 0 98055
0.015784 -0.012454 0.171496 -0.704311 -0.154267 -2.482787 -0.003065 1 0 0 0 0 0 0 99052
0.015768 -0.012381 0.171492 -0.651854 -0.404911 -2.493633 -0.003095 1 0 0 0 0 0 0 100026
0.015755 -0.012322 0.171488 -0.692045 -0.256137 -2.527385 -0.003127 1 0 0 0 0 0 0 101024
0.015743 -0.012269 0.171485 -0.722639 -0.152745 -2.559232 -0.003159 1 0 0 0 0 0 0 102058
0.015726 -0.012196 0.171481 -0.673425 -0.399495 -2.569672 -0.003190 1 0 0 0 0 0 0 103059
0.015713 -0.012137 0.171478 -0.715184 -0.248954 -2.603490 -0.003221 1 0 0 0 0 0 0 104058
0.015701 -0.012084 0.171475 -0.746156 -0.144968 -2.634542 -0.003253 1 0 0 0 0 0 0 105058
0.015690 -0.012035 0.171472 -0.766089 -0.088820 -2.662030 -0.003283 1 0 0 0 0 0 0 106029
0.015665 -0.012006 0.171464 -0.603988 0.196434 -2.625775 -0.003314 1 0 0 0 0 0 0 107025
0.015648 -0.011969 0.171459 -0.686417 0.113975 -2.679167 -0.003346 1 0 0 0 0 0 0 108053
0.015629 -0.011904 0.171454 -0.677645 -0.252222 -2.704058 -0.003377 1 0 0 0 0 0 0 109048
0.015601 -0.011869 0.171445 -0.564162 0.090617 -2.683172 -0.003408 1 0 0 0 0 0 0 110034
0.015581 -0.011828 0.171440 -0.677090 0.063204 -2.745281 -0.003440 1 0 0 0 0 0 0 111045
0.015553 -0.011804 0.171431 -0.576377 0.284914 -2.730557 -0.003471 1 0 0 0 0 0 0 112031
0.015534 -0.011769 0.171425 -0.691084 0.168069 -2.794290 -0.003502 1 0 0 0 0 0 0 113044
0.015500 -0.011724 0.171414 -0.520810 0.038671 -2.759811 -0.003532 1 0 0 0 0 0 0 114003
0.015478 -0.011679 0.171408 -0.663541 0.018116 -2.831915 -0.003564 1 0 0 0 0 0 0 115019
0.015448 -0.011653 0.171398 -0.582662 0.266842 -2.823186 -0.003594 1 0 0 0 0 0 0 115992
0.015409 -0.011614 0.171386 -0.461177 0.117473 -2.807575 -0.003627 1 0 0 0 0 0 0 117020
0.015371 -0.011590 0.171374 -0.497531 0.342357 -2.926998 -0.003776 1 0 0 0 0 0 0 121790
0.015248 -0.011515 0.171318 0.601745 -0.307303 -2.392111 -0.003813 1 0 0 0 0 0 0 122974
0.015169 -0.011477 0.171271 0.127597 0.104224 -2.460952 -0.003844 1 0 0 0 0 0 0 123973
0.015098 -0.011475 0.171237 -0.017476 0.619752 -2.666890 -0.003875 1 0 0 0 0 0 0 124976
0.015046 -0.011472 0.171200 -0.276018 0.671421 -2.664320 -0.003906 1 0 0 0 0 0 0 125975
0.015002 -0.011469 0.171161 -0.427209 0.679916 -2.663596 -0.003938 1 0 0 0 0 0 0 126974
0.014969 -0.011489 0.171123 -0.578936 0.989446 -2.695333 -0.003969 1 0 0 0 0 0 0 127973
0.014955 -0.011503 0.171075 -0.861623 0.941729 -2.594777 -0.004000 1 0 0 0 0 0 0 128974
0.014937 -0.011532 0.171033 -0.833380 1.140155 -2.674980 -0.004031 1 0 0 0 0 0 0 129973
0.014918 -0.011569 0.170978 -0.820408 1.280433 -2.541870 -0.004062 1 0 0 0 0 0 0 130972
0.014891 -0.011587 0.170931 -0.731559 1.040520 -2.643505 -0.004094 1 0 0 0 0 0 0 131973
0.014847 -0.011614 0.170882 -0.499239 1.142863 -2.653335 -0.004125 1 0 0 0 0 0 0 132975
0.014828 -0.011631 0.170829 -0.813635 1.034053 -2.620228 -0.004156 1 0 0 0 0 0 0 133973
0.014782 -0.011634 0.170775 -0.498138 0.847280 -2.631526 -0.004188 1 0 0 0 0 0 0 134973
0.014723 -0.011630 0.170722 -0.292881 0.741674 -2.647825 -0.004218 1 0 0 0 0 0 0 135950
0.014656 -0.011623 0.170668 -0.185630 0.688928 -2.665806 -0.004249 1 0 0 0 0 0 0 136952
0.014586 -0.011614 0.170614 -0.131578 0.663832 -2.684122 -0.004281 1 0 0 0 0 0 0 137952
0.014514 -0.011603 0.170559 -0.104706 0.652707 -2.703055 -0.004312 1 0 0 0 0 0 0 138970
0.014443 -0.011593 0.170489 -0.104703 0.662543 -2.522644 -0.004343 1 0 0 0 0 0 0 139952
0.014390 -0.011588 0.170419 -0.365189 0.729588 -2.516659 -0.004376 1 0 0 0 0 0 0 140989
0.014313 -0.011599 0.170351 -0.072230 0.955997 -2.571655 -0.004407 1 0 0 0 0 0 0 142000
0.014239 -0.011600 0.170275 -0.083878 0.855216 -2.502988 -0.004469 1 0 0 0 0 0 0 143986
0.014114 -0.011631 0.170080 0.566725 1.236584 -0.965090 -0.004501 1 0 0 0 0 0 0 145006
0.014063 -0.011655 0.170007 -0.331111 1.205783 -2.416012 -0.004533 1 0 0 0 0 0 0 146020
0.014022 -0.011668 0.169919 -0.548494 1.050597 -2.378160 -0.004563 1 0 0 0 0 0 0 146975
0.013977 -0.011718 0.169820 -0.530926 1.527878 -2.250730 -0.004595 1 0 0 0 0 0 0 148018
0.013905 -0.011757 0.169723 -0.173408 1.456485 -2.290576 -0.004653 1 0 0 0 0 0 0 149876
0.013790 -0.011853 0.169490 0.406442 2.193372 -0.539849 -0.004689 1 0 0 0 0 0 0 151005
0.013721 -0.011885 0.169387 -0.132246 1.439714 -2.073517 -0.004719 1 0 0 0 0 0 0 151974
0.013635 -0.011915 0.169286 0.029459 1.350403 -2.272385 -0.004750 1 0 0 0 0 0 0 152973
0.013556 -0.011925 0.169176 -0.036690 1.091737 -2.182634 -0.004783 1 0 0 0 0 0 0 154017
0.013466 -0.011945 0.169055 0.101398 1.195484 -2.051392 -0.004813 1 0 0 0 0 0 0 154990
0.013378 -0.011927 0.168933 0.080359 0.711280 -2.030236 -0.004844 1 0 0 0 0 0 0 155990
0.013283 -0.011932 0.168806 0.171382 0.978020 -1.979807 -0.004876 1 0 0 0 0 0 0 157015
0.013128 -0.011925 0.168612 0.961613 0.854376 -1.117966 -0.004907 1 0 0 0 0 0 0 158005
0.013064 -0.011918 0.168518 -0.149942 0.846651 -2.345329 -0.004939 1 0 0 0 0 0 0 159018
0.012974 -0.011904 0.168402 0.084856 0.752823 -2.188383 -0.004980 1 0 0 0 0 0 0 160331
0.012832 -0.011919 0.168168 0.789552 1.127738 -0.650768 -0.005002 1 0 0 0 0 0 0 161032
0.012782 -0.011964 0.168071 -0.350988 1.566124 -2.295431 -0.005032 1 0 0 0 0 0 0 161989
0.012719 -0.011980 0.167943 -0.287481 1.240028 -2.061094 -0.005063 1 0 0 0 0 0 0 162988
0.012605 -0.012053 0.167728 0.381001 1.952759 -0.905730 -0.005096 1 0 0 0 0 0 0 164033
0.012560 -0.012107 0.167599 -0.451611 1.794117 -1.933928 -0.005126 1 0 0 0 0 0 0 164989
0.012503 -0.012151 0.167375 -0.379715 1.651976 -0.793996 -0.005157 1 0 0 0 0 0 0 166005
0.012440 -0.012170 0.167250 -0.297421 1.329799 -1.994010 -0.005189 1 0 0 0 0 0 0 167019
0.012347 -0.012216 0.167018 0.105022 1.643766 -0.717243 -0.005220 1 0 0 0 0 0 0 168007
0.012292 -0.012216 0.166898 -0.355904 1.094602 -2.053701 -0.005251 1 0 0 0 0 0 0 169017
0.012204 -0.012246 0.166667 0.029024 1.435020 -0.756792 -0.005285 1 0 0 0 0 0 0 170093
0.012093 -0.012239 0.166451 0.361933 0.979321 -0.825996 -0.005314 1 0 0 0 0 0 0 171032
0.012034 -0.012229 0.166332 -0.279275 0.915681 -2.094061 -0.005344 1 0 0 0 0 0 0 171988
0.011942 -0.012251 0.166099 0.091323 1.319972 -0.754393 -0.005377 1 0 0 0 0 0 0 173031
0.011879 -0.012221 0.165956 -0.256265 0.699007 -1.790231 -0.005407 1 0 0 0 0 0 0 173989
0.011775 -0.012191 0.165701 0.254908 0.641911 -0.455050 -0.005439 1 0 0 0 0 0 0 175031
0.011716 -0.012178 0.165556 -0.292370 0.842769 -1.744199 -0.005469 1 0 0 0 0 0 0 175990
0.011614 -0.012159 0.165299 0.220958 0.807849 -0.420125 -0.005501 1 0 0 0 0 0 0 177002
0.011538 -0.012181 0.165061 -0.082740 1.345809 -0.564910 -0.005562 1 0 0 0 0 0 0 178952
0.011436 -0.012203 0.164678 0.248169 1.395377 1.324054 -0.005594 1 0 0 0 0 0 0 179965
0.011393 -0.012245 0.164398 -0.509421 1.687043 0.182406 -0.005626 1 0 0 0 0 0 0 180992
0.011332 -0.012282 0.164151 -0.338444 1.642512 -0.374594 -0.005657 1 0 0 0 0 0 0 182001
0.011284 -0.012300 0.163986 -0.507001 1.413804 -1.496131 -0.005688 1 0 0 0 0 0 0 182983
0.011231 -0.012349 0.163701 -0.443732 1.798340 -0.035846 -0.005720 1 0 0 0 0 0 0 183997
0.011178 -0.012321 0.163456 -0.449583 0.835053 -0.422811 -0.005751 1 0 0 0 0 0 0 184993
0.011146 -0.012309 0.163296 -0.728621 0.956661 -1.567713 -0.005781 1 0 0 0 0 0 0 185977
0.011071 -0.012326 0.162997 -0.188299 1.339488 0.134781 -0.005813 1 0 0 0 0 0 0 186987
0.011012 -0.012289 0.162747 -0.348156 0.685762 -0.329296 -0.005844 1 0 0 0 0 0 0 187992
0.010964 -0.012293 0.162577 -0.503445 1.168139 -1.424679 -0.005875 1 0 0 0 0 0 0 188978
0.010898 -0.012293 0.162278 -0.291062 1.161004 0.141520 -0.005906 1 0 0 0 0 0 0 189979
0.010840 -0.012251 0.162025 -0.379352 0.612452 -0.289126 -0.005938 1 0 0 0 0 0 0 190985
0.010792 -0.012253 0.161852 -0.503768 1.151485 -1.381148 -0.005968 1 0 0 0 0 0 0 191961
0.010702 -0.012279 0.161539 0.015383 1.507236 0.347019 -0.006000 1 0 0 0 0 0 0 192985
0.010647 -0.012278 0.161256 -0.384197 1.204313 0.139419 -0.006031 1 0 0 0 0 0 0 193975
0.010599 -0.012287 0.161076 -0.506750 1.314452 -1.241143 -0.006063 1 0 0 0 0 0 0 194972
0.010541 -0.012324 0.160742 -0.394903 1.700115 0.651276 -0.006094 1 0 0 0 0 0 0 195975
0.010472 -0.012355 0.160469 -0.241803 1.654629 0.035864 -0.006125 1 0 0 0 0 0 0 196984
0.010428 -0.012325 0.160294 -0.562613 0.873528 -1.283096 -0.006156 1 0 0 0 0 0 0 197964
0.010373 -0.012332 0.159958 -0.441158 1.276834 0.670221 -0.006188 1 0 0 0 0 0 0 198983
0.010339 -0.012324 0.159776 -0.710355 1.126177 -1.121169 -0.006218 1 0 0 0 0 0 0 199960
0.010291 -0.012347 0.159434 -0.550409 1.519064 0.778692 -0.006250 1 0 0 0 0 0 0 200984
0.010213 -0.012335 0.159151 -0.146061 1.111884 0.221584 -0.006281 1 0 0 0 0 0 0 201975
0.010174 -0.012322 0.158973 -0.618786 1.063455 -1.214975 -0.006316 1 0 0 0 0 0 0 203070
0.010120 -0.012337 0.158602 -0.464059 1.439134 1.187940 -0.006344 1 0 0 0 0 0 0 203985
0.010087 -0.012332 0.158432 -0.730404 1.204093 -1.204713 -0.006375 1 0 0 0 0 0 0 204963
0.010006 -0.012346 0.158109 -0.128402 1.441041 0.567252 -0.006407 1 0 0 0 0 0 0 205985
0.009961 -0.012374 0.157815 -0.527243 1.657483 0.370301 -0.006438 1 0 0 0 0 0 0 206974
0.009927 -0.012366 0.157633 -0.722011 1.222458 -1.099170 -0.006469 1 0 0 0 0 0 0 207971
0.009845 -0.012379 0.157299 -0.116116 1.442177 0.741510 -0.006501 1 0 0 0 0 0 0 208989
0.009826 -0.012374 0.157100 -0.879167 1.247181 -0.826139 -0.006531 1 0 0 0 0 0 0 209975
0.009779 -0.012362 0.156765 -0.585219 1.135298 0.794232 -0.006563 1 0 0 0 0 0 0 210995
0.009729 -0.012365 0.156567 -0.527006 1.335126 -0.811436 -0.006594 1 0 0 0 0 0 0 211970
0.009669 -0.012396 0.156236 -0.380259 1.709659 0.754348 -0.006626 1 0 0 0 0 0 0 212991
0.009632 -0.012388 0.156046 -0.675071 1.259047 -0.897266 -0.006657 1 0 0 0 0 0 0 213983
0.009601 -0.012380 0.155699 -0.791100 1.210508 0.985865 -0.006688 1 0 0 0 0 0 0 214986
0.009549 -0.012361 0.155514 -0.512006 1.069757 -0.943945 -0.006719 1 0 0 0 0 0 0 215984
0.009516 -0.012379 0.155176 -0.748983 1.556745 0.887817 -0.006751 1 0 0 0 0 0 0 216994
0.009484 -0.012369 0.154982 -0.774087 1.231418 -0.799211 -0.006781 1 0 0 0 0 0 0 217979
0.009425 -0.012351 0.154644 -0.430161 1.091528 0.907254 -0.006813 1 0 0 0 0 0 0 218980
0.009389 -0.012336 0.154472 -0.702766 1.134938 -1.065259 -0.006844 1 0 0 0 0 0 0 219979
0.009368 -0.012356 0.154138 -0.925067 1.600935 0.853542 -0.006876 1 0 0 0 0 0 0 220990
0.009337 -0.012345 0.153942 -0.816613 1.247764 -0.740948 -0.006906 1 0 0 0 0 0 0 221979
0.009289 -0.012362 0.153607 -0.584980 1.575632 0.921555 -0.006938 1 0 0 0 0 0 0 222992
0.009276 -0.012357 0.153423 -1.016219 1.337662 -0.864328 -0.006969 1 0 0 0 0 0 0 223985
0.009240 -0.012377 0.153094 -0.771821 1.640021 0.850749 -0.007001 1 0 0 0 0 0 0 224994
0.009222 -0.012348 0.152906 -0.971599 1.037066 -0.791238 -0.007031 1 0 0 0 0 0 0 225977
0.009205 -0.012323 0.152586 -1.019111 1.035740 0.768003 -0.007063 1 0 0 0 0 0 0 226996
0.009217 -0.012316 0.152391 -1.402813 1.263217 -0.696300 -0.007094 1 0 0 0 0 0 0 227977
0.009212 -0.012270 0.152060 -1.234879 0.798557 0.946392 -0.007126 1 0 0 0 0 0 0 228999
0.009206 -0.012255 0.151873 -1.190485 1.137457 -0.762124 -0.007156 1 0 0 0 0 0 0 229978
0.009197 -0.012239 0.151552 -1.167740 1.175810 0.827827 -0.007188 1 0 0 0 0 0 0 230991
0.009189 -0.012227 0.151366 -1.178861 1.240554 -0.756180 -0.007219 1 0 0 0 0 0 0 231979
0.009159 -0.012209 0.151152 -0.885865 1.155053 -0.540439 -0.007250 1 0 0 0 0 0 0 232979
0.009123 -0.012156 0.150806 -0.790764 0.702594 1.209263 -0.007282 1 0 0 0 0 0 0 233992
0.009111 -0.012138 0.150615 -1.090096 1.121869 -0.622717 -0.007313 1 0 0 0 0 0 0 234976
0.009078 -0.012116 0.150398 -0.853652 1.108761 -0.448919 -0.007344 1 0 0 0 0 0 0 235977
0.009051 -0.012097 0.150056 -0.905374 1.145813 1.212312 -0.007376 1 0 0 0 0 0 0 236995
0.009039 -0.012085 0.149864 -1.123615 1.243696 -0.573334 -0.007406 1 0 0 0 0 0 0 237979
0.009034 -0.012094 0.149639 -1.229380 1.539743 -0.303871 -0.007438 1 0 0 0 0 0 0 238973
0.009051 -0.012072 0.149304 -1.524323 1.170994 1.173339 -0.007469 1 0 0 0 0 0 0 239992
0.009026 -0.012054 0.149124 -1.022971 1.187280 -0.677505 -0.007500 1 0 0 0 0 0 0 240977
0.009022 -0.012019 0.148906 -1.246553 0.962503 -0.376600 -0.007531 1 0 0 0 0 0 0 241979
0.009016 -0.011989 0.148562 -1.243400 1.009311 1.330183 -0.007563 1 0 0 0 0 0 0 242991
0.009003 -0.011953 0.148388 -1.156602 0.938114 -0.710761 -0.007594 1 0 0 0 0 0 0 243974
0.008989 -0.011925 0.148164 -1.141234 1.037091 -0.240711 -0.007624 1 0 0 0 0 0 0 244948
0.008971 -0.011881 0.147937 -1.087885 0.844766 -0.163970 -0.007656 1 0 0 0 0 0 0 245978
0.008954 -0.011844 0.147586 -1.103025 0.922350 1.495271 -0.007688 1 0 0 0 0 0 0 246989
0.008923 -0.011824 0.147401 -0.930304 1.139152 -0.486542 -0.007719 1 0 0 0 0 0 0 247976
0.008916 -0.011787 0.147180 -1.217596 0.948080 -0.198767 -0.007750 1 0 0 0 0 0 0 248976
0.008876 -0.011747 0.146846 -0.824702 0.900440 1.309155 -0.007782 1 0 0 0 0 0 0 250001
0.008877 -0.011714 0.146660 -1.318756 0.969764 -0.448719 -0.007813 1 0 0 0 0 0 0 250989
0.008850 -0.011682 0.146439 -1.003386 1.005648 -0.155520 -0.007844 1 0 0 0 0 0 0 251991
0.008826 -0.011654 0.146089 -1.011473 1.051449 1.578728 -0.007876 1 0 0 0 0 0 0 253002
0.008794 -0.011634 0.145902 -0.915856 1.172884 -0.356174 -0.007906 1 0 0 0 0 0 0 253979
0.008750 -0.011609 0.145679 -0.752490 1.120935 -0.075715 -0.007938 1 0 0 0 0 0 0 254990
0.008717 -0.011566 0.145451 -0.869368 0.884253 0.038871 -0.007969 1 0 0 0 0 0 0 255989
0.008657 -0.011522 0.145112 -0.543314 0.845476 1.524775 -0.008001 1 0 0 0 0 0 0 257006
0.008635 -0.011483 0.144934 -0.988963 0.903417 -0.419764 -0.008032 1 0 0 0 0 0 0 257987
0.008615 -0.011452 0.144703 -1.078588 1.021157 0.099350 -0.008063 1 0 0 0 0 0 0 258987
0.008556 -0.011382 0.144353 -0.570866 0.514904 1.720435 -0.008095 1 0 0 0 0 0 0 260005
0.008540 -0.011362 0.144178 -1.085754 1.123795 -0.388436 -0.008125 1 0 0 0 0 0 0 260986
0.008497 -0.011313 0.143953 -0.782163 0.799668 0.074545 -0.008159 1 0 0 0 0 0 0 262049
0.008464 -0.011258 0.143722 -0.878334 0.692781 0.215509 -0.008190 1 0 0 0 0 0 0 263043
0.008405 -0.011204 0.143379 -0.548253 0.700595 1.713642 -0.008222 1 0 0 0 0 0 0 264087
0.008373 -0.011203 0.143195 -0.882499 1.386253 -0.187797 -0.008252 1 0 0 0 0 0 0 265042
0.008338 -0.011147 0.142974 -0.860844 0.740220 0.112867 -0.008283 1 0 0 0 0 0 0 266026
0.008300 -0.011128 0.142740 -0.824983 1.160348 0.336951 -0.008315 1 0 0 0 0 0 0 267038
0.008237 -0.011102 0.142395 -0.497114 1.101787 1.837515 -0.008347 1 0 0 0 0 0 0 268083
0.008199 -0.011081 0.142203 -0.778783 1.181746 -0.006421 -0.008383 1 0 0 0 0 0 0 269229
0.008160 -0.011016 0.141978 -0.800323 0.602421 0.264259 -0.008408 1 0 0 0 0 0 0 270025
0.008096 -0.010954 0.141637 -0.474643 0.582407 1.833199 -0.008438 1 0 0 0 0 0 0 270972
0.008057 -0.010927 0.141445 -0.768087 1.045955 0.063522 -0.008469 1 0 0 0 0 0 0 271967
0.008024 -0.010882 0.141225 -0.883084 0.851842 0.271385 -0.008500 1 0 0 0 0 0 0 272959
0.007981 -0.010845 0.140984 -0.749608 0.932795 0.592284 -0.008531 1 0 0 0 0 0 0 273968
0.007947 -0.010796 0.140743 -0.866562 0.792142 0.632178 -0.008562 1 0 0 0 0 0 0 274959
0.007878 -0.010713 0.140384 -0.408775 0.318388 2.214710 -0.008594 1 0 0 0 0 0 0 275981
0.007819 -0.010678 0.140200 -0.490994 0.913868 0.103109 -0.008625 1 0 0 0 0 0 0 276959
0.007761 -0.010645 0.139972 -0.516112 0.985683 0.488054 -0.008656 1 0 0 0 0 0 0 277966
0.007706 -0.010614 0.139726 -0.539825 1.018344 0.782729 -0.008687 1 0 0 0 0 0 0 278959
0.007673 -0.010591 0.139489 -0.842611 1.138065 0.719388 -0.008719 1 0 0 0 0 0 0 279967
0.007630 -0.010565 0.139238 -0.735868 1.109034 0.903020 -0.008750 1 0 0 0 0 0 0 280958
0.007562 -0.010534 0.138995 -0.403665 1.035736 0.861135 -0.008781 1 0 0 0 0 0 0 281967
0.007478 -0.010497 0.138641 -0.144549 0.960469 2.323265 -0.008812 1 0 0 0 0 0 0 282971
0.007450 -0.010459 0.138454 -0.864333 0.932682 0.308396 -0.008844 1 0 0 0 0 0 0 283967
0.007389 -0.010420 0.138235 -0.493018 0.909508 0.552440 -0.008875 1 0 0 0 0 0 0 284958
0.007347 -0.010369 0.138001 -0.691708 0.762704 0.791042 -0.008906 1 0 0 0 0 0 0 285968
0.007298 -0.010329 0.137751 -0.639473 0.884348 1.049692 -0.008938 1 0 0 0 0 0 0 286972
0.007243 -0.010275 0.137516 -0.541845 0.713779 0.898820 -0.008969 1 0 0 0 0 0 0 287981
0.007189 -0.010233 0.137265 -0.539938 0.854415 1.117736 -0.009000 1 0 0 0 0 0 0 288959
0.007131 -0.010179 0.137029 -0.487271 0.697393 0.961747 -0.009031 1 0 0 0 0 0 0 289966
0.007076 -0.010136 0.136778 -0.509828 0.844344 1.180434 -0.009063 1 0 0 0 0 0 0 290981
0.007001 -0.010092 0.136419 -0.253914 0.827229 2.638429 -0.009101 1 0 0 0 0 0 0 292190
0.006954 -0.010045 0.136213 -0.591601 0.798308 0.813296 -0.009125 1 0 0 0 0 0 0 292976
0.006912 -0.010032 0.136008 -0.689437 1.226311 0.642406 -0.009156 1 0 0 0 0 0 0 293949
0.006859 -0.009990 0.135789 -0.555065 0.896530 0.817549 -0.009188 1 0 0 0 0 0 0 294975
0.006806 -0.009953 0.135543 -0.531831 0.935192 1.217240 -0.009219 1 0 0 0 0 0 0 295974
0.006755 -0.009923 0.135315 -0.559332 1.027111 1.046759 -0.009250 1 0 0 0 0 0 0 296977
0.006703 -0.009893 0.135065 -0.542802 1.031644 1.342408 -0.009280 1 0 0 0 0 0 0 297945
0.006665 -0.009848 0.134817 -0.728664 0.841239 1.376537 -0.009313 1 0 0 0 0 0 0 298977
0.006601 -0.009807 0.134571 -0.397602 0.868785 1.382074 -0.009343 1 0 0 0 0 0 0 299946
0.006565 -0.009779 0.134331 -0.716136 1.041842 1.330055 -0.009375 1 0 0 0 0 0 0 300968
0.006501 -0.009746 0.134087 -0.393619 0.993752 1.393350 -0.009406 1 0 0 0 0 0 0 301974
0.006443 -0.009714 0.133830 -0.433043 1.010693 1.600173 -0.009438 1 0 0 0 0 0 0 302997
0.006384 -0.009665 0.133591 -0.415641 0.779403 1.425984 -0.009469 1 0 0 0 0 0 0 303992
0.006359 -0.009599 0.133385 -0.863618 0.530703 0.984006 -0.009500 1 0 0 0 0 0 0 304985
0.006320 -0.009550 0.133143 -0.717751 0.725699 1.450027 -0.009532 1 0 0 0 0 0 0 305987
0.006269 -0.009492 0.132908 -0.557924 0.622157 1.420033 -0.009563 1 0 0 0 0 0 0 306987
0.006206 -0.009465 0.132673 -0.362606 1.027956 1.451251 -0.009594 1 0 0 0 0 0 0 307983
0.006129 -0.009433 0.132431 -0.165069 0.989339 1.578291 -0.009626 1 0 0 0 0 0 0 308990
0.006053 -0.009420 0.132192 -0.141696 1.235637 1.565019 -0.009657 1 0 0 0 0 0 0 309990
0.005991 -0.009401 0.131966 -0.322322 1.191353 1.432902 -0.009688 1 0 0 0 0 0 0 310984
0.005915 -0.009372 0.131726 -0.152859 1.054228 1.619766 -0.009719 1 0 0 0 0 0 0 311984
0.005853 -0.009345 0.131499 -0.316614 1.072969 1.501069 -0.009750 1 0 0 0 0 0 0 312982
0.005803 -0.009338 0.131255 -0.477984 1.330078 1.748498 -0.009782 1 0 0 0 0 0 0 313986
0.005734 -0.009316 0.131008 -0.237963 1.154492 1.831764 -0.009813 1 0 0 0 0 0 0 314982
0.005676 -0.009292 0.130778 -0.356286 1.130787 1.647382 -0.009844 1 0 0 0 0 0 0 315983
0.005623 -0.009268 0.130554 -0.433211 1.118631 1.573163 -0.009876 1 0 0 0 0 0 0 316989
0.005552 -0.009237 0.130315 -0.198760 1.016381 1.798937 -0.009906 1 0 0 0 0 0 0 317969
0.005474 -0.009205 0.130100 -0.081076 1.003282 1.538415 -0.009938 1 0 0 0 0 0 0 318987
0.005412 -0.009176 0.129881 -0.258215 1.042310 1.576977 -0.009969 1 0 0 0 0 0 0 319987
0.005350 -0.009127 0.129654 -0.284741 0.785723 1.719706 -0.010000 1 0 0 0 0 0 0 320982
0.005296 -0.009090 0.129432 -0.376725 0.913343 1.708706 -0.010031 1 0 0 0 0 0 0 321968
0.005246 -0.009059 0.129210 -0.428177 1.000807 1.715862 -0.010063 1 0 0 0 0 0 0 322983
0.005197 -0.009031 0.128990 -0.452688 1.046148 1.737801 -0.010094 1 0 0 0 0 0 0 323984
0.005149 -0.009004 0.128769 -0.463400 1.068758 1.766229 -0.010125 1 0 0 0 0 0 0 324983
0.005101 -0.008978 0.128548 -0.467270 1.079981 1.797286 -0.010157 1 0 0 0 0 0 0 325985
0.005035 -0.008948 0.128339 -0.224121 1.034266 1.674985 -0.010188 1 0 0 0 0 0 0 326976
0.004979 -0.008920 0.128123 -0.315611 1.052494 1.787964 -0.010219 1 0 0 0 0 0 0 327985
0.004927 -0.008893 0.127904 -0.383017 1.068757 1.864522 -0.010251 1 0 0 0 0 0 0 328991
0.004878 -0.008867 0.127684 -0.418073 1.078673 1.915326 -0.010282 1 0 0 0 0 0 0 329982
0.004831 -0.008841 0.127463 -0.434654 1.084269 1.955391 -0.010313 1 0 0 0 0 0 0 330981
0.004797 -0.008802 0.127253 -0.623918 0.903223 1.848082 -0.010344 1 0 0 0 0 0 0 331981
0.004745 -0.008786 0.127055 -0.393149 1.198173 1.702480 -0.010375 1 0 0 0 0 0 0 332986
0.004696 -0.008765 0.126843 -0.398744 1.155460 1.909247 -0.010409 1 0 0 0 0 0 0 334046
0.004642 -0.008720 0.126617 -0.332698 0.845812 2.132200 -0.010440 1 0 0 0 0 0 0 335045
0.004580 -0.008702 0.126414 -0.218551 1.165010 1.893799 -0.010471 1 0 0 0 0 0 0 336049
0.004539 -0.008666 0.126210 -0.484536 0.957881 1.902028 -0.010502 1 0 0 0 0 0 0 337045
0.004477 -0.008631 0.126007 -0.228363 0.948468 1.923047 -0.010533 1 0 0 0 0 0 0 338043
0.004424 -0.008600 0.125792 -0.298555 1.002663 2.105159 -0.010565 1 0 0 0 0 0 0 339039
0.004375 -0.008575 0.125604 -0.376599 1.081473 1.808602 -0.010595 1 0 0 0 0 0 0 340024
0.004310 -0.008545 0.125406 -0.150753 1.024221 1.926328 -0.010627 1 0 0 0 0 0 0 341038
0.004236 -0.008512 0.125205 -0.010175 0.989050 2.011177 -0.010658 1 0 0 0 0 0 0 342024
0.004182 -0.008504 0.124999 -0.255773 1.293217 2.115684 -0.010690 1 0 0 0 0 0 0 343037
0.004115 -0.008482 0.124795 -0.089171 1.159888 2.129805 -0.010720 1 0 0 0 0 0 0 344021
0.004060 -0.008461 0.124610 -0.233237 1.155168 1.902962 -0.010752 1 0 0 0 0 0 0 345038
0.004022 -0.008478 0.124418 -0.464002 1.650268 2.007867 -0.010784 1 0 0 0 0 0 0 346052
0.003982 -0.008476 0.124237 -0.455384 1.457323 1.887041 -0.010824 1 0 0 0 0 0 0 347336
0.003919 -0.008454 0.124012 -0.154093 1.177760 2.497172 -0.010845 1 0 0 0 0 0 0 348024
0.003869 -0.008436 0.123850 -0.280126 1.213386 1.751360 -0.010881 1 0 0 0 0 0 0 349157
0.003820 -0.008413 0.123650 -0.314665 1.139392 2.203271 -0.010908 1 0 0 0 0 0 0 350022
0.003757 -0.008387 0.123479 -0.118342 1.101280 1.903631 -0.010940 1 0 0 0 0 0 0 351040
0.003705 -0.008363 0.123306 -0.226545 1.119667 1.917073 -0.010970 1 0 0 0 0 0 0 352021
0.003644 -0.008354 0.123122 -0.123941 1.309779 2.097059 -0.011003 1 0 0 0 0 0 0 353053
0.003592 -0.008338 0.122944 -0.232023 1.252558 2.051447 -0.011033 1 0 0 0 0 0 0 354024
0.003546 -0.008319 0.122769 -0.298717 1.206209 2.040853 -0.011062 1 0 0 0 0 0 0 354958
0.003501 -0.008299 0.122595 -0.331311 1.180737 2.054494 -0.011094 1 0 0 0 0 0 0 355965
0.003445 -0.008291 0.122411 -0.170876 1.342473 2.225175 -0.011125 1 0 0 0 0 0 0 356957
0.003396 -0.008276 0.122233 -0.246867 1.271770 2.174903 -0.011156 1 0 0 0 0 0 0 357967
0.003351 -0.008258 0.122058 -0.297250 1.218710 2.162951 -0.011187 1 0 0 0 0 0 0 358946
0.003295 -0.008254 0.121904 -0.172777 1.416492 1.916046 -0.011302 1 0 0 0 0 0 0 362629
0.003233 -0.008253 0.121726 -0.064074 1.478934 2.225677 -0.011304 1 0 0 0 0 0 0 362700
0.003056 -0.008247 0.121239 1.470681 1.412557 6.360002 -0.011344 1 0 0 0 0 0 0 363979
0.003012 -0.008254 0.121059 -0.099518 1.580681 2.804533 -0.011375 1 0 0 0 0 0 0 364957
0.002952 -0.008242 0.120895 -0.039278 1.364484 2.271065 -0.011406 1 0 0 0 0 0 0 365952
0.002907 -0.008245 0.120733 -0.230927 1.530386 2.214853 -0.011437 1 0 0 0 0 0 0 366965
0.002853 -0.008251 0.120583 -0.113425 1.594012 2.073938 -0.011469 1 0 0 0 0 0 0 367970
0.002806 -0.008245 0.120449 -0.199320 1.450230 1.878452 -0.011500 1 0 0 0 0 0 0 368965
0.002768 -0.008250 0.120298 -0.314697 1.573621 2.107033 -0.011531 1 0 0 0 0 0 0 369961
0.002729 -0.008243 0.120163 -0.318817 1.446142 1.935341 -0.011562 1 0 0 0 0 0 0 370964
0.002684 -0.008263 0.120031 -0.218662 1.787800 1.904253 -0.011594 1 0 0 0 0 0 0 371975
0.002641 -0.008264 0.119904 -0.247624 1.572383 1.868789 -0.011625 1 0 0 0 0 0 0 372970
0.002605 -0.008272 0.119755 -0.330320 1.642144 2.166554 -0.011656 1 0 0 0 0 0 0 373977
0.002555 -0.008279 0.119610 -0.148161 1.658128 2.169938 -0.011688 1 0 0 0 0 0 0 374972
0.002511 -0.008274 0.119478 -0.200394 1.496079 2.027354 -0.011719 1 0 0 0 0 0 0 375973
0.002474 -0.008279 0.119327 -0.299966 1.609335 2.275701 -0.011750 1 0 0 0 0 0 0 376971
0.002443 -0.008292 0.119201 -0.373094 1.738610 2.003315 -0.011781 1 0 0 0 0 0 0 377973
0.002395 -0.008301 0.119064 -0.161193 1.712767 2.141580 -0.011813 1 0 0 0 0 0 0 378992
0.002339 -0.008310 0.118924 -0.028689 1.697064 2.229742 -0.011843 1 0 0 0 0 0 0 379963
0.002292 -0.008305 0.118793 -0.125226 1.525656 2.130866 -0.011875 1 0 0 0 0 0 0 380984
0.002237 -0.008306 0.118654 -0.018277 1.586897 2.247377 -0.011907 1 0 0 0 0 0 0 381982
0.002190 -0.008297 0.118524 -0.114629 1.470814 2.169471 -0.011938 1 0 0 0 0 0 0 382981
0.002148 -0.008283 0.118398 -0.174481 1.395157 2.144535 -0.011969 1 0 0 0 0 0 0 383982
0.002077 -0.008276 0.118272 0.194945 1.473841 2.152119 -0.012000 1 0 0 0 0 0 0 384983
0.002023 -0.008262 0.118146 0.027864 1.406790 2.169647 -0.012032 1 0 0 0 0 0 0 385985
0.001977 -0.008246 0.118021 -0.088592 1.362958 2.191619 -0.012063 1 0 0 0 0 0 0 386991
0.001928 -0.008260 0.117893 -0.057921 1.761403 2.257400 -0.012094 1 0 0 0 0 0 0 387988
0.001885 -0.008258 0.117766 -0.121193 1.587432 2.259314 -0.012125 1 0 0 0 0 0 0 388981
0.001844 -0.008247 0.117641 -0.158344 1.462972 2.272566 -0.012157 1 0 0 0 0 0 0 389983
0.001811 -0.008252 0.117524 -0.251292 1.652237 2.184391 -0.012188 1 0 0 0 0 0 0 390981
0.001758 -0.008241 0.117413 0.003002 1.469905 2.118875 -0.012219 1 0 0 0 0 0 0 391981
0.001719 -0.008244 0.117301 -0.140256 1.649552 2.144635 -0.012250 1 0 0 0 0 0 0 392980
0.001662 -0.008232 0.117192 0.067758 1.468873 2.133443 -0.012282 1 0 0 0 0 0 0 393988
0.001621 -0.008236 0.117081 -0.100623 1.650733 2.179311 -0.012313 1 0 0 0 0 0 0 394987
0.001582 -0.008227 0.116960 -0.135412 1.518552 2.322811 -0.012343 1 0 0 0 0 0 0 395964
0.001532 -0.008229 0.116857 0.007267 1.641781 2.144434 -0.012375 1 0 0 0 0 0 0 396982
0.001471 -0.008216 0.116750 0.175525 1.464349 2.181152 -0.012407 1 0 0 0 0 0 0 397983
0.001428 -0.008219 0.116640 -0.030595 1.651968 2.254896 -0.012438 1 0 0 0 0 0 0 398981
0.001376 -0.008226 0.116540 0.067606 1.731539 2.153654 -0.012468 1 0 0 0 0 0 0 399961
0.001331 -0.008219 0.116423 -0.012463 1.561734 2.374175 -0.012500 1 0 0 0 0 0 0 400980
0.001279 -0.008221 0.116321 0.089256 1.669627 2.235940 -0.012534 1 0 0 0 0 0 0 402057
0.001222 -0.008227 0.116223 0.159791 1.738983 2.178940 -0.012564 1 0 0 0 0 0 0 403021
0.001176 -0.008220 0.116108 0.047204 1.569878 2.426528 -0.012597 1 0 0 0 0 0 0 404070
0.001122 -0.008222 0.116006 0.130976 1.678465 2.299005 -0.012628 1 0 0 0 0 0 0 405074
0.001078 -0.008216 0.115920 0.030174 1.587990 2.093906 -0.012659 1 0 0 0 0 0 0 406052
0.001043 -0.008221 0.115817 -0.097332 1.728672 2.315155 -0.012690 1 0 0 0 0 0 0 407053
0.000990 -0.008210 0.115710 0.133803 1.530585 2.399547 -0.012720 1 0 0 0 0 0 0 408018
0.000946 -0.008197 0.115623 0.047893 1.496598 2.181527 -0.012751 1 0 0 0 0 0 0 409011
0.000911 -0.008199 0.115520 -0.078289 1.684598 2.389802 -0.012784 1 0 0 0 0 0 0 410049
0.000876 -0.008193 0.115433 -0.082322 1.603180 2.206827 -0.012815 1 0 0 0 0 0 0 411043
0.000828 -0.008195 0.115341 0.086069 1.697957 2.281686 -0.012846 1 0 0 0 0 0 0 412044
0.000804 -0.008192 0.115248 -0.197641 1.649898 2.326172 -0.012877 1 0 0 0 0 0 0 413039
0.000774 -0.008183 0.115165 -0.148744 1.572646 2.211281 -0.012909 1 0 0 0 0 0 0 414051
0.000724 -0.008164 0.115066 0.131639 1.433995 2.432633 -0.012939 1 0 0 0 0 0 0 415014
0.000682 -0.008148 0.114981 0.067690 1.451849 2.286579 -0.012970 1 0 0 0 0 0 0 416015
0.000643 -0.008132 0.114901 0.018873 1.463882 2.225031 -0.013001 1 0 0 0 0 0 0 417015
0.000593 -0.008129 0.114811 0.155182 1.627189 2.366774 -0.013034 1 0 0 0 0 0 0 418063
0.000551 -0.008120 0.114729 0.083592 1.572546 2.291960 -0.013065 1 0 0 0 0 0 0 419049
0.000513 -0.008108 0.114650 0.036886 1.528804 2.265048 -0.013097 1 0 0 0 0 0 0 420061
0.000493 -0.008097 0.114562 -0.212279 1.550000 2.410362 -0.013128 1 0 0 0 0 0 0 421057
0.000454 -0.008097 0.114469 0.025890 1.682506 2.498142 -0.013159 1 0 0 0 0 0 0 422049
0.000417 -0.008089 0.114386 0.026451 1.607381 2.392391 -0.013190 1 0 0 0 0 0 0 423049
0.000381 -0.008078 0.114307 0.017995 1.551865 2.353801 -0.013220 1 0 0 0 0 0 0 424024
0.000345 -0.008065 0.114229 0.015598 1.521437 2.351749 -0.013252 1 0 0 0 0 0 0 425038
0.000310 -0.008050 0.114152 0.017151 1.505871 2.363551 -0.013283 1 0 0 0 0 0 0 426042
0.000275 -0.008036 0.114074 0.020765 1.498276 2.380259 -0.013315 1 0 0 0 0 0 0 427038
0.000223 -0.008017 0.114008 0.252276 1.449524 2.255922 -0.013345 1 0 0 0 0 0 0 428022
0.000185 -0.008018 0.113942 0.098034 1.707814 2.241586 -0.013377 1 0 0 0 0 0 0 429037
0.000149 -0.008011 0.113869 0.067843 1.621396 2.360586 -0.013408 1 0 0 0 0 0 0 430023
0.000113 -0.007999 0.113793 0.059652 1.560548 2.425291 -0.013440 1 0 0 0 0 0 0 431037
0.000078 -0.007986 0.113717 0.058748 1.529938 2.461447 -0.013471 1 0 0 0 0 0 0 432043
0.000032 -0.007983 0.113628 0.218159 1.671451 2.640427 -0.013502 1 0 0 0 0 0 0 433039
0.000003 -0.007963 0.113558 0.004281 1.453391 2.425035 -0.013533 1 0 0 0 0 0 0 434043
-0.000023 -0.007963 0.113492 -0.045569 1.707279 2.375237 -0.013565 1 0 0 0 0 0 0 435037
-0.000053 -0.007956 0.113419 0.008643 1.626929 2.482427 -0.013595 1 0 0 0 0 0 0 436021
-0.000103 -0.007940 0.113354 0.272377 1.524446 2.401675 -0.013627 1 0 0 0 0 0 0 437020
-0.000139 -0.007943 0.113289 0.136083 1.753397 2.402274 -0.013658 1 0 0 0 0 0 0 438022
-0.000175 -0.007937 0.113216 0.114368 1.653838 2.527108 -0.013687 1 0 0 0 0 0 0 438954
-0.000209 -0.007926 0.113140 0.110546 1.586771 2.594203 -0.013718 1 0 0 0 0 0 0 439963
-0.000227 -0.007919 0.113084 -0.114779 1.642716 2.365555 -0.013749 1 0 0 0 0 0 0 440954
-0.000270 -0.007904 0.113024 0.203125 1.538343 2.395602 -0.013781 1 0 0 0 0 0 0 441958
-0.000308 -0.007889 0.112953 0.184723 1.518815 2.567935 -0.013812 1 0 0 0 0 0 0 442963
-0.000339 -0.007891 0.112887 0.089385 1.761590 2.542569 -0.013843 1 0 0 0 0 0 0 443954
-0.000371 -0.007885 0.112813 0.105852 1.665834 2.648276 -0.013875 1 0 0 0 0 0 0 444962
-0.000416 -0.007889 0.112756 0.278314 1.798290 2.455014 -0.013906 1 0 0 0 0 0 0 445953
-0.000444 -0.007871 0.112698 0.076197 1.525571 2.473916 -0.013937 1 0 0 0 0 0 0 446962
-0.000475 -0.007853 0.112627 0.101642 1.508357 2.652783 -0.013968 1 0 0 0 0 0 0 447953
-0.000502 -0.007855 0.112560 0.059130 1.760443 2.630690 -0.014000 1 0 0 0 0 0 0 448963
-0.000527 -0.007867 0.112496 0.034236 1.914052 2.625469 -0.014031 1 0 0 0 0 0 0 449958
-0.000556 -0.007864 0.112423 0.093642 1.753511 2.747191 -0.014062 1 0 0 0 0 0 0 450964
-0.000588 -0.007859 0.112378 0.134615 1.697903 2.406712 -0.014094 1 0 0 0 0 0 0 451966
-0.000620 -0.007847 0.112312 0.157773 1.616923 2.666199 -0.014125 1 0 0 0 0 0 0 452972
-0.000648 -0.007852 0.112247 0.102177 1.823312 2.691986 -0.014159 1 0 0 0 0 0 0 454070
-0.000679 -0.007846 0.112174 0.139735 1.711021 2.817400 -0.014188 1 0 0 0 0 0 0 454973
-0.000711 -0.007839 0.112129 0.169905 1.681956 2.477971 -0.014219 1 0 0 0 0 0 0 455972
-0.000744 -0.007827 0.112063 0.186772 1.614883 2.738313 -0.014254 1 0 0 0 0 0 0 457091
-0.000772 -0.007831 0.111998 0.128423 1.827772 2.764530 -0.014291 1 0 0 0 0 0 0 458284
-0.000802 -0.007825 0.111925 0.164528 1.718214 2.889344 -0.014312 1 0 0 0 0 0 0 458966
-0.000835 -0.007818 0.111880 0.194668 1.691014 2.550365 -0.014344 1 0 0 0 0 0 0 459972
-0.000862 -0.007823 0.111823 0.141208 1.865956 2.697618 -0.014375 1 0 0 0 0 0 0 460974
-0.000876 -0.007825 0.111773 -0.042755 1.828964 2.630122 -0.014406 1 0 0 0 0 0 0 461972
-0.000911 -0.007832 0.111724 0.226726 1.903813 2.620129 -0.014437 1 0 0 0 0 0 0 462971
-0.000933 -0.007815 0.111668 0.094899 1.604295 2.724192 -0.014469 1 0 0 0 0 0 0 463971
-0.000956 -0.007817 0.111607 0.086035 1.814819 2.822372 -0.014500 1 0 0 0 0 0 0 464970
-0.000967 -0.007817 0.111556 -0.062627 1.810185 2.718414 -0.014531 1 0 0 0 0 0 0 465970
-0.000989 -0.007811 0.111518 0.073113 1.749658 2.540082 -0.014563 1 0 0 0 0 0 0 466976
-0.001000 -0.007806 0.111475 -0.060057 1.752780 2.610547 -0.014593 1 0 0 0 0 0 0 467942
-0.001022 -0.007795 0.111409 0.074052 1.672462 2.924124 -0.014625 1 0 0 0 0 0 0 468972
-0.001050 -0.007785 0.111367 0.168645 1.678259 2.666205 -0.014656 1 0 0 0 0 0 0 469955
-0.001064 -0.007778 0.111322 -0.003404 1.721127 2.687912 -0.014687 1 0 0 0 0 0 0 470968
-0.001087 -0.007769 0.111286 0.113202 1.704510 2.577019 -0.014719 1 0 0 0 0 0 0 471971
-0.001099 -0.007763 0.111244 -0.029974 1.733384 2.672680 -0.014750 1 0 0 0 0 0 0 472966
-0.001104 -0.007757 0.111199 -0.121735 1.756289 2.727666 -0.014784 1 0 0 0 0 0 0 474059
-0.001141 -0.007743 0.111143 0.274770 1.637211 2.887333 -0.014815 1 0 0 0 0 0 0 475039
-0.001158 -0.007734 0.111094 0.079571 1.702008 2.836649 -0.014846 1 0 0 0 0 0 0 476043
-0.001184 -0.007724 0.111057 0.166798 1.701061 2.680468 -0.014877 1 0 0 0 0 0 0 477037
-0.001196 -0.007717 0.111014 0.007297 1.736998 2.758613 -0.014908 1 0 0 0 0 0 0 478042
-0.001219 -0.007709 0.110979 0.131666 1.717999 2.669527 -0.014939 1 0 0 0 0 0 0 479014
-0.001219 -0.007691 0.110948 -0.157795 1.595878 2.618001 -0.014971 1 0 0 0 0 0 0 480044
-0.001219 -0.007679 0.110907 -0.189756 1.671130 2.759784 -0.015001 1 0 0 0 0 0 0 481016
-0.001235 -0.007668 0.110873 0.029972 1.683649 2.695333 -0.015032 1 0 0 0 0 0 0 482011
-0.001260 -0.007657 0.110842 0.166322 1.685183 2.669811 -0.015065 1 0 0 0 0 0 0 483054
-0.001272 -0.007649 0.110800 0.016148 1.729292 2.805167 -0.015096 1 0 0 0 0 0 0 484046
-0.001295 -0.007640 0.110766 0.143612 1.716502 2.737121 -0.015127 1 0 0 0 0 0 0 485020
-0.001295 -0.007622 0.110736 -0.143758 1.598341 2.692598 -0.015158 1 0 0 0 0 0 0 486020
-0.001311 -0.007607 0.110705 0.049026 1.631392 2.700097 -0.015190 1 0 0 0 0 0 0 487056
-0.001319 -0.007597 0.110664 -0.041733 1.701896 2.848966 -0.015221 1 0 0 0 0 0 0 488036
-0.001340 -0.007587 0.110630 0.118481 1.703815 2.786164 -0.015252 1 0 0 0 0 0 0 489044
-0.001355 -0.007565 0.110610 0.072216 1.548902 2.606459 -0.015283 1 0 0 0 0 0 0 490039
-0.001379 -0.007548 0.110583 0.186760 1.598115 2.689549 -0.015314 1 0 0 0 0 0 0 491020
-0.001391 -0.007537 0.110544 0.037445 1.683195 2.875921 -0.015345 1 0 0 0 0 0 0 492012
-0.001397 -0.007533 0.110530 -0.051182 1.782005 2.558617 -0.015377 1 0 0 0 0 0 0 493042
-0.001417 -0.007524 0.110506 0.119426 1.739761 2.685508 -0.015408 1 0 0 0 0 0 0 494043
-0.001443 -0.007514 0.110477 0.230188 1.714655 2.758937 -0.015440 1 0 0 0 0 0 0 495047
-0.001444 -0.007496 0.110448 -0.081869 1.598213 2.775976 -0.015471 1 0 0 0 0 0 0 496039
-0.001457 -0.007499 0.110427 0.028469 1.871672 2.691853 -0.015502 1 0 0 0 0 0 0 497043
-0.001468 -0.007483 0.110411 0.030558 1.655073 2.619715 -0.015533 1 0 0 0 0 0 0 498042
-0.001490 -0.007469 0.110386 0.176481 1.656956 2.750592 -0.015565 1 0 0 0 0 0 0 499036
-0.001506 -0.007445 0.110369 0.118522 1.523577 2.662988 -0.015596 1 0 0 0 0 0 0 500043
-0.001526 -0.007444 0.110351 0.158722 1.825227 2.665424 -0.015627 1 0 0 0 0 0 0 501036
-0.001541 -0.007427 0.110337 0.106535 1.629882 2.634812 -0.015658 1 0 0 0 0 0 0 502041
-0.001564 -0.007412 0.110311 0.223359 1.643951 2.780838 -0.015689 1 0 0 0 0 0 0 503016
-0.001560 -0.007409 0.110293 -0.140649 1.799155 2.719983 -0.015721 1 0 0 0 0 0 0 504036
-0.001562 -0.007390 0.110278 -0.077418 1.609547 2.672245 -0.015752 1 0 0 0 0 0 0 505037
-0.001575 -0.007392 0.110261 0.061112 1.871204 2.698253 -0.015783 1 0 0 0 0 0 0 506014
-0.001587 -0.007376 0.110247 0.062017 1.655826 2.676994 -0.015815 1 0 0 0 0 0 0 507040
-0.001592 -0.007368 0.110242 -0.010936 1.747382 2.557011 -0.015846 1 0 0 0 0 0 0 508035
-0.001600 -0.007347 0.110232 0.012087 1.573729 2.623115 -0.015876 1 0 0 0 0 0 0 509019
-0.001616 -0.007347 0.110217 0.112528 1.851838 2.700764 -0.015908 1 0 0 0 0 0 0 510037
-0.001629 -0.007330 0.110203 0.092841 1.646801 2.698181 -0.015940 1 0 0 0 0 0 0 511039
-0.001635 -0.007322 0.110198 0.009617 1.744012 2.584496 -0.015971 1 0 0 0 0 0 0 512035
-0.001643 -0.007301 0.110188 0.027423 1.573542 2.652925 -0.016002 1 0 0 0 0 0 0 513020
-0.001648 -0.007290 0.110185 -0.023673 1.703315 2.576616 -0.016033 1 0 0 0 0 0 0 514034
-0.001650 -0.007285 0.110184 -0.055715 1.788554 2.543989 -0.016065 1 0 0 0 0 0 0 515040
-0.001667 -0.007276 0.110163 0.143679 1.746886 2.804959 -0.016096 1 0 0 0 0 0 0 516036
-0.001676 -0.007272 0.110156 0.053614 1.812757 2.657513 -0.016126 1 0 0 0 0 0 0 517018
-0.001685 -0.007252 0.110145 0.055986 1.613819 2.702860 -0.016158 1 0 0 0 0 0 0 518036
-0.001690 -0.007243 0.110141 -0.003991 1.727051 2.617215 -0.016189 1 0 0 0 0 0 0 519019
-0.001693 -0.007238 0.110140 -0.040639 1.803669 2.581453 -0.016221 1 0 0 0 0 0 0 520032
-0.001699 -0.007218 0.110131 0.007399 1.607952 2.687022 -0.016252 1 0 0 0 0 0 0 521034
-0.001702 -0.007208 0.110128 -0.027537 1.723985 2.623762 -0.016283 1 0 0 0 0 0 0 522018
-0.001704 -0.007204 0.110127 -0.051374 1.802400 2.595374 -0.016312 1 0 0 0 0 0 0 522961
-0.001710 -0.007183 0.110118 0.003101 1.607963 2.703643 -0.016343 1 0 0 0 0 0 0 523952
-0.001713 -0.007174 0.110115 -0.028563 1.724715 2.641318 -0.016375 1 0 0 0 0 0 0 524960
-0.001714 -0.007169 0.110114 -0.050755 1.803637 2.613454 -0.016406 1 0 0 0 0 0 0 525954
-0.001720 -0.007149 0.110105 0.004506 1.609511 2.722026 -0.016437 1 0 0 0 0 0 0 526960
-0.001723 -0.007139 0.110102 -0.026703 1.726202 2.659587 -0.016468 1 0 0 0 0 0 0 527951
-0.001724 -0.007134 0.110101 -0.048864 1.810039 2.638529 -0.016542 1 0 0 0 0 0 0 530323
-0.001730 -0.007114 0.110091 0.006523 1.614637 2.745368 -0.016562 1 0 0 0 0 0 0 530951
-0.001733 -0.007104 0.110088 -0.024711 1.733953 2.686643 -0.016617 1 0 0 0 0 0 0 532704
-0.001735 -0.007099 0.110087 -0.046665 1.813751 2.660055 -0.016656 1 0 0 0 0 0 0 533962
-0.001740 -0.007079 0.110078 0.008664 1.619684 2.768814 -0.016687 1 0 0 0 0 0 0 534951
-0.001743 -0.007069 0.110075 -0.022434 1.736284 2.706367 -0.016719 1 0 0 0 0 0 0 535965
-0.001745 -0.007064 0.110074 -0.044315 1.815069 2.678431 -0.016750 1 0 0 0 0 0 0 536957
-0.001746 -0.007062 0.110074 -0.056100 1.857362 2.671395 -0.016781 1 0 0 0 0 0 0 537966
-0.001746 -0.007061 0.110074 -0.062181 1.880111 2.672232 -0.016812 1 0 0 0 0 0 0 538968
-0.001746 -0.007060 0.110074 -0.065317 1.893135 2.675811 -0.016844 1 0 0 0 0 0 0 539968
-0.001746 -0.007060 0.110074 -0.066942 1.901368 2.680280 -0.016875 1 0 0 0 0 0 0 540965
-0.001746 -0.007060 0.110074 -0.067839 1.907252 2.685116 -0.016906 1 0 0 0 0 0 0 541969
-0.001746 -0.007060 0.110074 -0.068345 1.911976 2.690059 -0.016938 1 0 0 0 0 0 0 542976
-0.001746 -0.007060 0.110074 -0.068653 1.916077 2.694975 -0.016969 1 0 0 0 0 0 0 543972
-0.001763 -0.007056 0.110084 0.155577 1.874879 2.564432 -0.017000 1 0 0 0 0 0 0 544965
-0.001766 -0.007025 0.110090 -0.012701 1.505211 2.605188 -0.017032 1 0 0 0 0 0 0 545983
-0.001767 -0.007009 0.110092 -0.044475 1.667760 2.667910 -0.017062 1 0 0 0 0 0 0 546968
-0.001767 -0.007001 0.110093 -0.054862 1.787099 2.696806 -0.017094 1 0 0 0 0 0 0 547985
-0.001767 -0.006997 0.110093 -0.059445 1.852585 2.710094 -0.017125 1 0 0 0 0 0 0 548969
-0.001768 -0.006995 0.110093 -0.061694 1.887739 2.717956 -0.017157 1 0 0 0 0 0 0 549981
-0.001768 -0.006994 0.110093 -0.062857 1.907171 2.723880 -0.017188 1 0 0 0 0 0 0 550983
-0.001768 -0.006994 0.110093 -0.063492 1.918630 2.729111 -0.017219 1 0 0 0 0 0 0 551974
-0.001768 -0.006994 0.110093 -0.063865 1.926153 2.734192 -0.017250 1 0 0 0 0 0 0 552978
-0.001768 -0.006993 0.110093 -0.064107 1.931632 2.739160 -0.017281 1 0 0 0 0 0 0 553974
-0.001768 -0.006993 0.110093 -0.064282 1.936149 2.744126 -0.017313 1 0 0 0 0 0 0 554975
-0.001756 -0.006982 0.110105 -0.213380 1.789760 2.594641 -0.017344 1 0 0 0 0 0 0 555979
-0.001751 -0.006976 0.110109 -0.157651 1.846192 2.684008 -0.017375 1 0 0 0 0 0 0 556975
-0.001748 -0.006973 0.110110 -0.116230 1.891955 2.730833 -0.017406 1 0 0 0 0 0 0 557979
-0.001747 -0.006971 0.110111 -0.094033 1.919138 2.751120 -0.017438 1 0 0 0 0 0 0 558975
-0.001735 -0.006959 0.110122 -0.231828 1.784555 2.606936 -0.017469 1 0 0 0 0 0 0 559977
-0.001729 -0.006953 0.110126 -0.170321 1.847174 2.698061 -0.017500 1 0 0 0 0 0 0 560979
-0.001725 -0.006949 0.110128 -0.125999 1.895997 2.745350 -0.017531 1 0 0 0 0 0 0 561963
-0.001724 -0.006948 0.110128 -0.102349 1.924806 2.765897 -0.017563 1 0 0 0 0 0 0 562975
-0.001712 -0.006935 0.110140 -0.239549 1.790887 2.621807 -0.017594 1 0 0 0 0 0 0 563976
-0.001706 -0.006929 0.110144 -0.177665 1.853925 2.712891 -0.017625 1 0 0 0 0 0 0 564975
-0.001703 -0.006926 0.110145 -0.133146 1.903032 2.760227 -0.017656 1 0 0 0 0 0 0 565977
-0.001690 -0.006913 0.110157 -0.258683 1.781128 2.626388 -0.017688 1 0 0 0 0 0 0 566975
-0.001684 -0.006906 0.110161 -0.190722 1.850713 2.720966 -0.017719 1 0 0 0 0 0 0 567976
-0.001680 -0.006902 0.110163 -0.143140 1.903182 2.769463 -0.017750 1 0 0 0 0 0 0 568975
-0.001667 -0.006889 0.110175 -0.267245 1.782885 2.636079 -0.017781 1 0 0 0 0 0 0 569977
-0.001661 -0.006882 0.110179 -0.198476 1.853377 2.730734 -0.017813 1 0 0 0 0 0 0 570978
-0.001658 -0.006878 0.110180 -0.150486 1.906296 2.779242 -0.017844 1 0 0 0 0 0 0 571978
-0.001662 -0.006862 0.110202 -0.049738 1.740801 2.510027 -0.017875 1 0 0 0 0 0 0 572975
-0.001664 -0.006853 0.110210 -0.067054 1.824689 2.678779 -0.017906 1 0 0 0 0 0 0 573977
-0.001653 -0.006837 0.110224 -0.231111 1.739357 2.609874 -0.017938 1 0 0 0 0 0 0 574977
-0.001648 -0.006828 0.110229 -0.182626 1.831003 2.728385 -0.017969 1 0 0 0 0 0 0 575974
-0.001634 -0.006813 0.110242 -0.294388 1.744077 2.630898 -0.018000 1 0 0 0 0 0 0 576956
-0.001616 -0.006793 0.110258 -0.367580 1.682596 2.584688 -0.018031 1 0 0 0 0 0 0 577977
-0.001607 -0.006783 0.110263 -0.259457 1.798668 2.721841 -0.018063 1 0 0 0 0 0 0 578975
-0.001591 -0.006766 0.110277 -0.340061 1.725528 2.631854 -0.018094 1 0 0 0 0 0 0 579976
-0.001571 -0.006746 0.110293 -0.397522 1.671113 2.588090 -0.018125 1 0 0 0 0 0 0 580968
-0.001562 -0.006735 0.110298 -0.281350 1.791300 2.726304 -0.018158 1 0 0 0 0 0 0 582039
-0.001545 -0.006718 0.110311 -0.358133 1.719869 2.636667 -0.018190 1 0 0 0 0 0 0 583040
-0.001526 -0.006698 0.110327 -0.413714 1.666293 2.593014 -0.018221 1 0 0 0 0 0 0 584033
-0.001505 -0.006676 0.110344 -0.446596 1.635048 2.577056 -0.018252 1 0 0 0 0 0 0 585046
-0.001494 -0.006665 0.110350 -0.316516 1.768738 2.725016 -0.018282 1 0 0 0 0 0 0 586012
-0.001478 -0.006647 0.110363 -0.386497 1.704273 2.639083 -0.018314 1 0 0 0 0 0 0 587010
-0.001458 -0.006627 0.110379 -0.438703 1.654366 2.596791 -0.018346 1 0 0 0 0 0 0 588031
-0.001448 -0.006616 0.110385 -0.319430 1.777072 2.734742 -0.018377 1 0 0 0 0 0 0 589038
-0.001432 -0.006599 0.110398 -0.395208 1.706309 2.645253 -0.018407 1 0 0 0 0 0 0 590009
-0.001423 -0.006590 0.110403 -0.299775 1.805404 2.755183 -0.018439 1 0 0 0 0 0 0 591011
-0.001408 -0.006574 0.110416 -0.388925 1.720849 2.655434 -0.018471 1 0 0 0 0 0 0 592034
-0.001417 -0.006562 0.110430 -0.075315 1.766916 2.624975 -0.018502 1 0 0 0 0 0 0 593038
-0.001410 -0.006545 0.110447 -0.253975 1.691816 2.598261 -0.018532 1 0 0 0 0 0 0 594002
-0.001407 -0.006535 0.110452 -0.229507 1.794653 2.741031 -0.018564 1 0 0 0 0 0 0 595018
-0.001411 -0.006516 0.110476 -0.131110 1.667175 2.516754 -0.018596 1 0 0 0 0 0 0 596033
-0.001412 -0.006505 0.110484 -0.147237 1.774526 2.701508 -0.018626 1 0 0 0 0 0 0 597017
-0.001402 -0.006488 0.110498 -0.311964 1.699828 2.638882 -0.018658 1 0 0 0 0 0 0 598033
-0.001413 -0.006476 0.110513 -0.037530 1.752426 2.621855 -0.018690 1 0 0 0 0 0 0 599036
-0.001408 -0.006458 0.110530 -0.236315 1.680882 2.599993 -0.018721 1 0 0 0 0 0 0 600032
-0.001422 -0.006445 0.110545 0.003568 1.739837 2.607325 -0.018751 1 0 0 0 0 0 0 601017
-0.001418 -0.006426 0.110562 -0.214332 1.672535 2.594819 -0.018783 1 0 0 0 0 0 0 602033
-0.001415 -0.006417 0.110568 -0.209428 1.779951 2.742032 -0.018814 1 0 0 0 0 0 0 603017
-0.001420 -0.006397 0.110591 -0.120693 1.654161 2.519417 -0.018846 1 0 0 0 0 0 0 604046
-0.001422 -0.006386 0.110599 -0.142278 1.769270 2.713589 -0.018937 1 0 0 0 0 0 0 606964
-0.001417 -0.006354 0.110635 -0.235318 1.495298 2.360976 -0.018968 1 0 0 0 0 0 0 607948
-0.001420 -0.006322 0.110669 -0.142471 1.463477 2.350273 -0.019010 1 0 0 0 0 0 0 609304
-0.001422 -0.006305 0.110680 -0.154807 1.653753 2.641802 -0.019030 1 0 0 0 0 0 0 609945
-0.001428 -0.006281 0.110706 -0.091333 1.579826 2.482539 -0.019062 1 0 0 0 0 0 0 610958
-0.001419 -0.006257 0.110726 -0.277907 1.564080 2.536993 -0.019093 1 0 0 0 0 0 0 611949
-0.001415 -0.006245 0.110733 -0.244671 1.712105 2.718829 -0.019125 1 0 0 0 0 0 0 612957
-0.001419 -0.006223 0.110757 -0.140253 1.607469 2.508857 -0.019156 1 0 0 0 0 0 0 613949
-0.001420 -0.006212 0.110765 -0.153322 1.728620 2.698187 -0.019187 1 0 0 0 0 0 0 614957
-0.001427 -0.006191 0.110789 -0.091110 1.612967 2.500366 -0.019218 1 0 0 0 0 0 0 615950
-0.001418 -0.006168 0.110809 -0.278811 1.575266 2.541605 -0.019250 1 0 0 0 0 0 0 616957
-0.001414 -0.006156 0.110816 -0.246019 1.712207 2.718818 -0.019281 1 0 0 0 0 0 0 617966
-0.001417 -0.006135 0.110840 -0.141805 1.601280 2.507295 -0.019312 1 0 0 0 0 0 0 618950
-0.001419 -0.006124 0.110848 -0.154994 1.719766 2.695983 -0.019343 1 0 0 0 0 0 0 619960
-0.001425 -0.006103 0.110872 -0.092806 1.602200 2.498036 -0.019375 1 0 0 0 0 0 0 620964
-0.001417 -0.006080 0.110892 -0.280764 1.563641 2.539129 -0.019406 1 0 0 0 0 0 0 621964
-0.001413 -0.006068 0.110898 -0.247944 1.700425 2.716075 -0.019437 1 0 0 0 0 0 0 622955
-0.001416 -0.006047 0.110922 -0.143651 1.588973 2.504745 -0.019469 1 0 0 0 0 0 0 623987
-0.001406 -0.006024 0.110942 -0.308840 1.552861 2.540254 -0.019500 1 0 0 0 0 0 0 624967
-0.001418 -0.006009 0.110959 -0.037716 1.644087 2.578327 -0.019531 1 0 0 0 0 0 0 625959
-0.001413 -0.005989 0.110976 -0.240605 1.593862 2.577533 -0.019562 1 0 0 0 0 0 0 626970
-0.001399 -0.005967 0.110993 -0.379441 1.556903 2.575378 -0.019594 1 0 0 0 0 0 0 627969
-0.001397 -0.005940 0.111020 -0.229322 1.488061 2.437113 -0.019625 1 0 0 0 0 0 0 628965
-0.001396 -0.005926 0.111030 -0.205973 1.644020 2.663258 -0.019656 1 0 0 0 0 0 0 629967
-0.001384 -0.005907 0.111044 -0.350870 1.593175 2.616031 -0.019687 1 0 0 0 0 0 0 630946
-0.001395 -0.005894 0.111059 -0.063515 1.659250 2.603285 -0.019718 1 0 0 0 0 0 0 631963
-0.001389 -0.005875 0.111076 -0.258413 1.593124 2.583212 -0.019749 1 0 0 0 0 0 0 632950
-0.001392 -0.005850 0.111103 -0.166352 1.500438 2.437530 -0.019781 1 0 0 0 0 0 0 633965
-0.001393 -0.005837 0.111112 -0.175037 1.643808 2.660750 -0.019811 1 0 0 0 0 0 0 634938
-0.001399 -0.005815 0.111137 -0.109426 1.539067 2.475967 -0.019844 1 0 0 0 0 0 0 635968
-0.001402 -0.005803 0.111145 -0.143609 1.663417 2.674040 -0.019875 1 0 0 0 0 0 0 636963
-0.001409 -0.005782 0.111170 -0.092009 1.546949 2.479517 -0.019906 1 0 0 0 0 0 0 637966
-0.001401 -0.005759 0.111190 -0.286107 1.509510 2.521617 -0.019937 1 0 0 0 0 0 0 638964
-0.001414 -0.005744 0.111206 -0.028324 1.600594 2.561350 -0.019968 1 0 0 0 0 0 0 639936
-0.001409 -0.005724 0.111224 -0.239095 1.549660 2.561283 -0.019999 1 0 0 0 0 0 0 640934
-0.001395 -0.005702 0.111241 -0.382067 1.512264 2.559410 -0.020031 1 0 0 0 0 0 0 641966
-0.001405 -0.005687 0.111257 -0.080463 1.598635 2.573460 -0.020062 1 0 0 0 0 0 0 642964
-0.001398 -0.005667 0.111274 -0.267839 1.544161 2.563700 -0.020094 1 0 0 0 0 0 0 643964
-0.001412 -0.005653 0.111289 -0.018383 1.613313 2.573829 -0.020125 1 0 0 0 0 0 0 644963
-0.001407 -0.005634 0.111306 -0.235041 1.549190 2.562675 -0.020156 1 0 0 0 0 0 0 645965
-0.001422 -0.005621 0.111322 -0.000354 1.613424 2.572282 -0.020187 1 0 0 0 0 0 0 646964
-0.001418 -0.005602 0.111339 -0.224600 1.546731 2.560921 -0.020218 1 0 0 0 0 0 0 647962
-0.001421 -0.005577 0.111366 -0.146675 1.453196 2.418066 -0.020250 1 0 0 0 0 0 0 648964
-0.001423 -0.005564 0.111375 -0.162610 1.597920 2.641844 -0.020281 1 0 0 0 0 0 0 649964
-0.001429 -0.005541 0.111400 -0.100308 1.491854 2.457265 -0.020312 1 0 0 0 0 0 0 650963
-0.001421 -0.005518 0.111420 -0.289641 1.460394 2.502612 -0.020343 1 0 0 0 0 0 0 651963
-0.001433 -0.005502 0.111437 -0.028233 1.554881 2.543091 -0.020374 1 0 0 0 0 0 0 652934
-0.001428 -0.005482 0.111454 -0.238290 1.505160 2.543403 -0.020406 1 0 0 0 0 0 0 653953
-0.001443 -0.005468 0.111470 0.000604 1.577184 2.556819 -0.020437 1 0 0 0 0 0 0 654961
-0.001438 -0.005449 0.111487 -0.222214 1.514147 2.546747 -0.020468 1 0 0 0 0 0 0 655963
-0.001442 -0.005423 0.111514 -0.143154 1.422022 2.404275 -0.020500 1 0 0 0 0 0 0 656964
-0.001443 -0.005410 0.111523 -0.158643 1.568364 2.627857 -0.020531 1 0 0 0 0 0 0 657963
-0.001450 -0.005388 0.111548 -0.095937 1.462055 2.443358 -0.020562 1 0 0 0 0 0 0 658964
-0.001441 -0.005364 0.111567 -0.285556 1.430702 2.488557 -0.020593 1 0 0 0 0 0 0 659961
-0.001454 -0.005349 0.111584 -0.023532 1.525548 2.528922 -0.020625 1 0 0 0 0 0 0 660963
-0.001449 -0.005328 0.111601 -0.233991 1.475749 2.529421 -0.020659 1 0 0 0 0 0 0 662044
-0.001435 -0.005306 0.111618 -0.377093 1.438383 2.527240 -0.020689 1 0 0 0 0 0 0 663033
-0.001445 -0.005291 0.111634 -0.073490 1.525397 2.540722 -0.020721 1 0 0 0 0 0 0 664038
-0.001438 -0.005271 0.111651 -0.261684 1.470290 2.530803 -0.020752 1 0 0 0 0 0 0 665030
-0.001452 -0.005257 0.111667 -0.010724 1.539683 2.540415 -0.020783 1 0 0 0 0 0 0 666042
-0.001447 -0.005238 0.111684 -0.228454 1.474729 2.529101 -0.020815 1 0 0 0 0 0 0 667038
-0.001450 -0.005213 0.111711 -0.146373 1.381031 2.386083 -0.020846 1 0 0 0 0 0 0 668029
-0.001452 -0.005199 0.111720 -0.160425 1.527784 2.609100 -0.020877 1 0 0 0 0 0 0 669032
-0.001458 -0.005177 0.111745 -0.096844 1.420264 2.424594 -0.020908 1 0 0 0 0 0 0 670040
-0.001461 -0.005165 0.111753 -0.132543 1.546883 2.621539 -0.020939 1 0 0 0 0 0 0 671027
-0.001468 -0.005144 0.111778 -0.081056 1.427195 2.427043 -0.020970 1 0 0 0 0 0 0 672009
-0.001460 -0.005121 0.111797 -0.277199 1.389195 2.468582 -0.021001 1 0 0 0 0 0 0 673007
-0.001473 -0.005105 0.111814 -0.017252 1.480958 2.507333 -0.021032 1 0 0 0 0 0 0 674009
-0.001468 -0.005085 0.111831 -0.229859 1.428852 2.507130 -0.021064 1 0 0 0 0 0 0 675034
-0.001483 -0.005071 0.111847 0.009675 1.500127 2.519773 -0.021096 1 0 0 0 0 0 0 676029
-0.001478 -0.005051 0.111864 -0.214632 1.435749 2.509460 -0.021126 1 0 0 0 0 0 0 677014
-0.001493 -0.005038 0.111880 0.019027 1.500715 2.518714 -0.021158 1 0 0 0 0 0 0 678030
-0.001489 -0.005019 0.111896 -0.208395 1.432990 2.507187 -0.021189 1 0 0 0 0 0 0 679013
-0.001492 -0.004993 0.111924 -0.130579 1.337381 2.364232 -0.021221 1 0 0 0 0 0 0 680038
-0.001494 -0.004980 0.111933 -0.147880 1.493231 2.601032 -0.021363 1 0 0 0 0 0 0 684583
-0.001512 -0.004926 0.112001 0.065934 0.966752 1.837047 -0.021376 1 0 0 0 0 0 0 685003
-0.001520 -0.004898 0.112023 -0.030652 1.244395 2.356539 -0.021487 1 0 0 0 0 0 0 688563
-0.001536 -0.004852 0.112074 0.055083 1.028879 2.026992 -0.021502 1 0 0 0 0 0 0 689033
-0.001543 -0.004828 0.112091 -0.038445 1.287149 2.433214 -0.021532 1 0 0 0 0 0 0 690011
-0.001553 -0.004800 0.112119 -0.021072 1.254141 2.334784 -0.021562 1 0 0 0 0 0 0 690956
-0.001557 -0.004786 0.112128 -0.080793 1.423725 2.562305 -0.021593 1 0 0 0 0 0 0 691947
-0.001565 -0.004762 0.112152 -0.040594 1.323869 2.378794 -0.021625 1 0 0 0 0 0 0 692957
-0.001569 -0.004750 0.112161 -0.088714 1.456543 2.575068 -0.021655 1 0 0 0 0 0 0 693947
-0.001559 -0.004732 0.112175 -0.273610 1.386594 2.517375 -0.021687 1 0 0 0 0 0 0 694955
-0.001571 -0.004719 0.112190 -0.000422 1.444120 2.499558 -0.021718 1 0 0 0 0 0 0 695946
-0.001566 -0.004700 0.112206 -0.207936 1.371166 2.477795 -0.021749 1 0 0 0 0 0 0 696952
-0.001580 -0.004687 0.112222 0.036057 1.431886 2.482819 -0.021781 1 0 0 0 0 0 0 697958
-0.001576 -0.004668 0.112239 -0.187905 1.361242 2.469720 -0.021812 1 0 0 0 0 0 0 698949
-0.001579 -0.004642 0.112266 -0.107293 1.263085 2.326162 -0.021843 1 0 0 0 0 0 0 699956
-0.001581 -0.004629 0.112275 -0.122768 1.410797 2.547632 -0.021874 1 0 0 0 0 0 0 700946
-0.001587 -0.004606 0.112299 -0.058903 1.299906 2.363213 -0.021906 1 0 0 0 0 0 0 701955
-0.001590 -0.004594 0.112308 -0.095238 1.428021 2.558927 -0.021937 1 0 0 0 0 0 0 702945
-0.001598 -0.004573 0.112332 -0.043130 1.305330 2.364750 -0.021968 1 0 0 0 0 0 0 703961
-0.001589 -0.004549 0.112352 -0.240970 1.266738 2.405543 -0.022000 1 0 0 0 0 0 0 704965
-0.001602 -0.004533 0.112368 0.021109 1.358879 2.443534 -0.022031 1 0 0 0 0 0 0 705959
-0.001597 -0.004513 0.112385 -0.193086 1.305546 2.442727 -0.022062 1 0 0 0 0 0 0 706953
-0.001595 -0.004503 0.112391 -0.183169 1.426802 2.591168 -0.022093 1 0 0 0 0 0 0 707940
-0.001599 -0.004482 0.112414 -0.089630 1.295134 2.370291 -0.022124 1 0 0 0 0 0 0 708937
-0.001601 -0.004470 0.112422 -0.109713 1.412410 2.552388 -0.022156 1 0 0 0 0 0 0 709952
-0.001608 -0.004449 0.112446 -0.049252 1.283120 2.353619 -0.022187 1 0 0 0 0 0 0 710968
-0.001599 -0.004426 0.112466 -0.243284 1.241318 2.392698 -0.022218 1 0 0 0 0 0 0 711964
-0.001595 -0.004414 0.112472 -0.210661 1.382091 2.566385 -0.022250 1 0 0 0 0 0 0 712963
-0.001598 -0.004392 0.112496 -0.104319 1.261358 2.355240 -0.022281 1 0 0 0 0 0 0 713963
-0.001600 -0.004380 0.112504 -0.117858 1.384867 2.540466 -0.022312 1 0 0 0 0 0 0 714961
-0.001607 -0.004359 0.112528 -0.054044 1.258187 2.342796 -0.022343 1 0 0 0 0 0 0 715960
-0.001598 -0.004335 0.112548 -0.246670 1.217849 2.382223 -0.022375 1 0 0 0 0 0 0 716961
-0.001611 -0.004319 0.112565 0.019070 1.309409 2.419417 -0.022406 1 0 0 0 0 0 0 717962
-0.001606 -0.004299 0.112581 -0.194271 1.255267 2.418457 -0.022437 1 0 0 0 0 0 0 718961
-0.001609 -0.004273 0.112609 -0.107271 1.164672 2.278965 -0.022468 1 0 0 0 0 0 0 719960
-0.001610 -0.004259 0.112618 -0.119694 1.318364 2.500999 -0.022500 1 0 0 0 0 0 0 720959
-0.001599 -0.004240 0.112632 -0.286442 1.258404 2.453541 -0.022531 1 0 0 0 0 0 0 721964
-0.001611 -0.004226 0.112647 -0.001570 1.321927 2.438610 -0.022562 1 0 0 0 0 0 0 722959
-0.001605 -0.004207 0.112664 -0.205446 1.250919 2.417933 -0.022593 1 0 0 0 0 0 0 723961
-0.001602 -0.004197 0.112669 -0.189882 1.363790 2.558950 -0.022624 1 0 0 0 0 0 0 724951
-0.001606 -0.004176 0.112692 -0.093319 1.225827 2.335920 -0.022656 1 0 0 0 0 0 0 725966
-0.001596 -0.004153 0.112712 -0.268386 1.179259 2.365554 -0.022687 1 0 0 0 0 0 0 726962
-0.001609 -0.004138 0.112728 0.007129 1.267751 2.399025 -0.022718 1 0 0 0 0 0 0 727963
-0.001603 -0.004117 0.112745 -0.202122 1.211545 2.396920 -0.022750 1 0 0 0 0 0 0 728961
-0.001618 -0.004103 0.112761 0.043818 1.281960 2.407862 -0.022781 1 0 0 0 0 0 0 729963
-0.001613 -0.004084 0.112778 -0.181794 1.214945 2.397006 -0.022812 1 0 0 0 0 0 0 730960
-0.001611 -0.004074 0.112783 -0.177054 1.330436 2.541248 -0.022843 1 0 0 0 0 0 0 731958
-0.001615 -0.004052 0.112807 -0.085770 1.193035 2.319388 -0.022875 1 0 0 0 0 0 0 732959
-0.001600 -0.004047 0.112835 -0.331936 1.383874 2.221835 -0.022906 1 0 0 0 0 0 0 733962
-0.001610 -0.004040 0.112855 -0.032496 1.381785 2.323848 -0.022937 1 0 0 0 0 0 0 734959
-0.001604 -0.004024 0.112873 -0.224002 1.260418 2.355970 -0.022968 1 0 0 0 0 0 0 735960
-0.001600 -0.004016 0.112879 -0.201053 1.347775 2.515777 -0.023000 1 0 0 0 0 0 0 736960
-0.001604 -0.003995 0.112903 -0.100494 1.195862 2.299285 -0.023031 1 0 0 0 0 0 0 737962
-0.001606 -0.003985 0.112910 -0.117218 1.305846 2.481729 -0.023062 1 0 0 0 0 0 0 738961
-0.001595 -0.003967 0.112924 -0.288188 1.220593 2.419911 -0.023093 1 0 0 0 0 0 0 739961
-0.001595 -0.003942 0.112950 -0.161101 1.108304 2.248812 -0.023125 1 0 0 0 0 0 0 740964
-0.001595 -0.003929 0.112959 -0.151800 1.252124 2.458367 -0.023156 1 0 0 0 0 0 0 741962
-0.001601 -0.003907 0.112984 -0.074966 1.134192 2.270365 -0.023186 1 0 0 0 0 0 0 742931
-0.001603 -0.003895 0.112992 -0.105129 1.262756 2.463527 -0.023218 1 0 0 0 0 0 0 743960
-0.001593 -0.003877 0.113006 -0.283151 1.186597 2.405474 -0.023249 1 0 0 0 0 0 0 744956
-0.001605 -0.003863 0.113021 -0.002169 1.242270 2.386126 -0.023280 1 0 0 0 0 0 0 745946
-0.001599 -0.003844 0.113037 -0.209804 1.166340 2.364217 -0.023312 1 0 0 0 0 0 0 746952
-0.001602 -0.003819 0.113064 -0.118969 1.063076 2.217212 -0.023343 1 0 0 0 0 0 0 747960
-0.001603 -0.003805 0.113073 -0.129539 1.212881 2.435665 -0.023375 1 0 0 0 0 0 0 748961
-0.001592 -0.003786 0.113087 -0.296597 1.148622 2.387332 -0.023405 1 0 0 0 0 0 0 749932
-0.001604 -0.003772 0.113102 -0.009508 1.210718 2.371279 -0.023436 1 0 0 0 0 0 0 750931
-0.001598 -0.003753 0.113119 -0.214473 1.137885 2.350601 -0.023468 1 0 0 0 0 0 0 751961
-0.001595 -0.003743 0.113124 -0.198619 1.251331 2.490664 -0.023499 1 0 0 0 0 0 0 752930
-0.001599 -0.003722 0.113147 -0.101628 1.110686 2.267821 -0.023531 1 0 0 0 0 0 0 753961
-0.001601 -0.003711 0.113155 -0.120222 1.227666 2.447463 -0.023562 1 0 0 0 0 0 0 754959
-0.001608 -0.003689 0.113179 -0.058649 1.093179 2.248569 -0.023593 1 0 0 0 0 0 0 755958
-0.001611 -0.003678 0.113187 -0.096698 1.214229 2.437265 -0.023624 1 0 0 0 0 0 0 756951
-0.001601 -0.003660 0.113201 -0.279382 1.134534 2.380370 -0.023677 1 0 0 0 0 0 0 758652
-0.001595 -0.003651 0.113206 -0.233800 1.238387 2.494331 -0.023687 1 0 0 0 0 0 0 758950
-0.001593 -0.003648 0.113239 -0.188535 1.329706 2.134446 -0.023728 1 0 0 0 0 0 0 760267
-0.001598 -0.003630 0.113271 -0.097328 1.137112 2.092803 -0.023754 1 0 0 0 0 0 0 761106
-0.001600 -0.003620 0.113282 -0.119595 1.228355 2.368212 -0.023783 1 0 0 0 0 0 0 762043
-0.001601 -0.003615 0.113286 -0.136048 1.297874 2.491843 -0.023814 1 0 0 0 0 0 0 763033
-0.001607 -0.003596 0.113308 -0.067735 1.120792 2.251796 -0.023845 1 0 0 0 0 0 0 764011
-0.001610 -0.003587 0.113316 -0.102117 1.218885 2.424278 -0.023877 1 0 0 0 0 0 0 765027
-0.001612 -0.003582 0.113319 -0.125201 1.290586 2.510015 -0.023912 1 0 0 0 0 0 0 766155
-0.001618 -0.003563 0.113341 -0.060289 1.113489 2.256372 -0.023939 1 0 0 0 0 0 0 767027
-0.001616 -0.003571 0.113358 -0.164837 1.448800 2.294877 -0.023971 1 0 0 0 0 0 0 768031
-0.001603 -0.003562 0.113375 -0.322136 1.264603 2.297927 -0.024002 1 0 0 0 0 0 0 769026
-0.001596 -0.003558 0.113381 -0.257426 1.298763 2.446389 -0.024034 1 0 0 0 0 0 0 770049
-0.001611 -0.003552 0.113393 0.024942 1.279615 2.376495 -0.024065 1 0 0 0 0 0 0 771038
-0.001606 -0.003536 0.113408 -0.196418 1.151251 2.325718 -0.024096 1 0 0 0 0 0 0 772033
-0.001603 -0.003528 0.113413 -0.189681 1.236120 2.454197 -0.024127 1 0 0 0 0 0 0 773036
-0.001608 -0.003508 0.113436 -0.097149 1.079187 2.227451 -0.024160 1 0 0 0 0 0 0 774081
-0.001610 -0.003497 0.113444 -0.118155 1.189113 2.404776 -0.024187 1 0 0 0 0 0 0 774944
-0.001611 -0.003492 0.113447 -0.134371 1.266821 2.491992 -0.024218 1 0 0 0 0 0 0 775953
-0.001600 -0.003477 0.113459 -0.301102 1.144298 2.375860 -0.024249 1 0 0 0 0 0 0 776943
-0.001612 -0.003465 0.113473 -0.011840 1.175133 2.334400 -0.024285 1 0 0 0 0 0 0 778080
-0.001617 -0.003459 0.113478 -0.059116 1.250309 2.454408 -0.024312 1 0 0 0 0 0 0 778943
-0.001608 -0.003444 0.113491 -0.259845 1.131297 2.360667 -0.024347 1 0 0 0 0 0 0 780076
-0.001621 -0.003432 0.113505 0.010946 1.164065 2.326731 -0.024374 1 0 0 0 0 0 0 780942
-0.001628 -0.003426 0.113510 -0.045865 1.241126 2.450522 -0.024410 1 0 0 0 0 0 0 782077
-0.001619 -0.003410 0.113523 -0.251377 1.122265 2.356924 -0.024437 1 0 0 0 0 0 0 782943
-0.001615 -0.003402 0.113527 -0.218266 1.207733 2.460197 -0.024468 1 0 0 0 0 0 0 783951
-0.001630 -0.003394 0.113539 0.047892 1.215175 2.373869 -0.024499 1 0 0 0 0 0 0 784946
-0.001626 -0.003378 0.113554 -0.182508 1.099705 2.317493 -0.024531 1 0 0 0 0 0 0 785962
-0.001624 -0.003369 0.113559 -0.180098 1.191424 2.443714 -0.024562 1 0 0 0 0 0 0 786946
-0.001623 -0.003365 0.113561 -0.166470 1.255069 2.503054 -0.024597 1 0 0 0 0 0 0 788069
-0.001640 -0.003359 0.113572 0.077398 1.237521 2.389646 -0.024624 1 0 0 0 0 0 0 788947
-0.001636 -0.003343 0.113587 -0.165768 1.107884 2.323064 -0.024656 1 0 0 0 0 0 0 789955
-0.001634 -0.003335 0.113592 -0.169899 1.192605 2.446140 -0.024691 1 0 0 0 0 0 0 791087
-0.001634 -0.003331 0.113593 -0.159495 1.252109 2.503417 -0.024718 1 0 0 0 0 0 0 791950
-0.001621 -0.003317 0.113605 -0.311693 1.119285 2.376879 -0.024754 1 0 0 0 0 0 0 793093
-0.001615 -0.003310 0.113609 -0.249879 1.196668 2.466988 -0.024781 1 0 0 0 0 0 0 793965
-0.001612 -0.003306 0.113610 -0.204688 1.252268 2.513072 -0.024816 1 0 0 0 0 0 0 795089
-0.001616 -0.003288 0.113632 -0.103631 1.064347 2.245475 -0.024847 1 0 0 0 0 0 0 796078
-0.001618 -0.003278 0.113639 -0.121771 1.158368 2.407721 -0.024879 1 0 0 0 0 0 0 797084
-0.001619 -0.003273 0.113642 -0.136691 1.227321 2.489076 -0.024906 1 0 0 0 0 0 0 797961
-0.001619 -0.003271 0.113643 -0.144514 1.265875 2.521540 -0.024940 1 0 0 0 0 0 0 799062
-0.001608 -0.003257 0.113654 -0.307335 1.120009 2.384526 -0.024968 1 0 0 0 0 0 0 799960
-0.001602 -0.003250 0.113658 -0.250942 1.191462 2.471905 -0.025004 1 0 0 0 0 0 0 801087
-0.001616 -0.003243 0.113670 0.027475 1.191188 2.379866 -0.025035 1 0 0 0 0 0 0 802089
-0.001624 -0.003239 0.113673 -0.038486 1.237760 2.471454 -0.025066 1 0 0 0 0 0 0 803086
-0.001615 -0.003225 0.113686 -0.250597 1.101325 2.366565 -0.025097 1 0 0 0 0 0 0 804077
-0.001611 -0.003217 0.113690 -0.220614 1.178238 2.465408 -0.025129 1 0 0 0 0 0 0 805087
-0.001609 -0.003213 0.113692 -0.191465 1.233374 2.513972 -0.025160 1 0 0 0 0 0 0 806086
-0.001608 -0.003212 0.113692 -0.175350 1.263815 2.533724 -0.025191 1 0 0 0 0 0 0 807084
-0.001596 -0.003198 0.113703 -0.326280 1.113432 2.392412 -0.025218 1 0 0 0 0 0 0 807957
-0.001589 -0.003191 0.113707 -0.263827 1.182763 2.478160 -0.025253 1 0 0 0 0 0 0 809062
-0.001604 -0.003184 0.113719 0.017815 1.181341 2.385566 -0.025285 1 0 0 0 0 0 0 810083
-0.001611 -0.003180 0.113722 -0.046638 1.227404 2.476949 -0.025316 1 0 0 0 0 0 0 811081
-0.001614 -0.003178 0.113724 -0.098966 1.257149 2.521853 -0.025347 1 0 0 0 0 0 0 812081
-0.001604 -0.003165 0.113735 -0.286290 1.107106 2.390500 -0.025378 1 0 0 0 0 0 0 813083
-0.001599 -0.003158 0.113739 -0.242088 1.176634 2.479170 -0.025410 1 0 0 0 0 0 0 814084
-0.001597 -0.003154 0.113741 -0.205690 1.227883 2.524179 -0.025441 1 0 0 0 0 0 0 815084
-0.001595 -0.003153 0.113741 -0.185954 1.256313 2.542724 -0.025472 1 0 0 0 0 0 0 816084
-0.001612 -0.003148 0.113751 0.060310 1.219030 2.414517 -0.025503 1 0 0 0 0 0 0 817054
-0.001609 -0.003133 0.113766 -0.182864 1.078542 2.342973 -0.025535 1 0 0 0 0 0 0 818079
-0.001607 -0.003125 0.113771 -0.186625 1.158248 2.463471 -0.025566 1 0 0 0 0 0 0 819078
-0.001606 -0.003121 0.113773 -0.176068 1.215460 2.520388 -0.025597 1 0 0 0 0 0 0 820082
-0.001606 -0.003119 0.113773 -0.169379 1.247049 2.543010 -0.025628 1 0 0 0 0 0 0 821073
-0.001605 -0.003118 0.113773 -0.165909 1.264045 2.552887 -0.025660 1 0 0 0 0 0 0 822083
-0.001593 -0.003105 0.113785 -0.323668 1.106372 2.408486 -0.025690 1 0 0 0 0 0 0 823053
-0.001587 -0.003099 0.113788 -0.264443 1.172125 2.492639 -0.025722 1 0 0 0 0 0 0 824082
-0.001584 -0.003095 0.113790 -0.220526 1.221397 2.536062 -0.025753 1 0 0 0 0 0 0 825080
-0.001600 -0.003090 0.113800 0.039414 1.196082 2.417398 -0.025784 1 0 0 0 0 0 0 826071
-0.001608 -0.003087 0.113804 -0.037489 1.228743 2.498835 -0.025816 1 0 0 0 0 0 0 827079
-0.001600 -0.003073 0.113816 -0.255753 1.084137 2.390179 -0.025843 1 0 0 0 0 0 0 827956
-0.001596 -0.003066 0.113820 -0.228603 1.157642 2.487823 -0.025878 1 0 0 0 0 0 0 829061
-0.001589 -0.003080 0.113832 -0.269417 1.448531 2.404543 -0.025910 1 0 0 0 0 0 0 830084
-0.001586 -0.003086 0.113835 -0.229265 1.387947 2.494384 -0.025941 1 0 0 0 0 0 0 831081
-0.001584 -0.003090 0.113837 -0.202622 1.338746 2.537874 -0.025968 1 0 0 0 0 0 0 831953
-0.001583 -0.003092 0.113837 -0.188610 1.313667 2.556273 -0.026003 1 0 0 0 0 0 0 833083
-0.001588 -0.003076 0.113859 -0.104593 1.081780 2.278125 -0.026035 1 0 0 0 0 0 0 834078
-0.001591 -0.003068 0.113866 -0.131365 1.154774 2.436171 -0.026066 1 0 0 0 0 0 0 835088
-0.001592 -0.003064 0.113868 -0.150695 1.213240 2.516405 -0.026097 1 0 0 0 0 0 0 836080
-0.001592 -0.003062 0.113869 -0.160705 1.246178 2.548006 -0.026129 1 0 0 0 0 0 0 837089
-0.001593 -0.003061 0.113869 -0.165701 1.263914 2.560839 -0.026159 1 0 0 0 0 0 0 838060
-0.001593 -0.003060 0.113869 -0.168256 1.273738 2.567303 -0.026191 1 0 0 0 0 0 0 839077
-0.001581 -0.003047 0.113881 -0.329392 1.112034 2.421824 -0.026222 1 0 0 0 0 0 0 840068
-0.001593 -0.003037 0.113895 -0.034843 1.123152 2.368636 -0.026253 1 0 0 0 0 0 0 841075
-0.001598 -0.003032 0.113899 -0.080453 1.189408 2.484919 -0.026284 1 0 0 0 0 0 0 842067
-0.001601 -0.003029 0.113901 -0.121975 1.230823 2.539380 -0.026316 1 0 0 0 0 0 0 843074
-0.001603 -0.003027 0.113901 -0.144484 1.253528 2.561046 -0.026347 1 0 0 0 0 0 0 844066
-0.001592 -0.003014 0.113913 -0.315789 1.098464 2.420983 -0.026379 1 0 0 0 0 0 0 845109
-0.001586 -0.003007 0.113917 -0.263056 1.165808 2.506110 -0.026409 1 0 0 0 0 0 0 846071
-0.001583 -0.003004 0.113918 -0.222378 1.215927 2.549917 -0.026441 1 0 0 0 0 0 0 847077
-0.001582 -0.003002 0.113918 -0.200512 1.243711 2.567965 -0.026472 1 0 0 0 0 0 0 848070
-0.001581 -0.003001 0.113918 -0.189451 1.258697 2.576228 -0.026503 1 0 0 0 0 0 0 849075
-0.001598 -0.002997 0.113929 0.053013 1.214075 2.444273 -0.026534 1 0 0 0 0 0 0 850066
-0.001595 -0.002982 0.113943 -0.193096 1.069258 2.371406 -0.026566 1 0 0 0 0 0 0 851075
-0.001593 -0.002975 0.113948 -0.197996 1.147367 2.491087 -0.026597 1 0 0 0 0 0 0 852065
-0.001592 -0.002971 0.113950 -0.187996 1.203752 2.547721 -0.026628 1 0 0 0 0 0 0 853074
-0.001592 -0.002969 0.113950 -0.181582 1.234838 2.570194 -0.026659 1 0 0 0 0 0 0 854067
-0.001591 -0.002968 0.113951 -0.178260 1.251535 2.579940 -0.026691 1 0 0 0 0 0 0 855071
-0.001591 -0.002967 0.113951 -0.176645 1.260718 2.585258 -0.026722 1 0 0 0 0 0 0 856077
-0.001579 -0.002955 0.113962 -0.336006 1.098216 2.439439 -0.026753 1 0 0 0 0 0 0 857066
-0.001573 -0.002948 0.113966 -0.277208 1.162104 2.522667 -0.026785 1 0 0 0 0 0 0 858077
-0.001588 -0.002941 0.113977 0.003706 1.157380 2.428960 -0.026816 1 0 0 0 0 0 0 859073
-0.001595 -0.002937 0.113981 -0.061688 1.202233 2.519832 -0.026847 1 0 0 0 0 0 0 860073
-0.001599 -0.002935 0.113982 -0.114552 1.231254 2.564531 -0.026879 1 0 0 0 0 0 0 861085
-0.001601 -0.002934 0.113983 -0.142884 1.247453 2.582738 -0.026909 1 0 0 0 0 0 0 862068
-0.001601 -0.002934 0.113983 -0.157281 1.256561 2.591048 -0.026941 1 0 0 0 0 0 0 863084
-0.001590 -0.002921 0.113994 -0.324734 1.093900 2.446263 -0.026972 1 0 0 0 0 0 0 864083
-0.001584 -0.002914 0.113998 -0.269945 1.157791 2.529753 -0.027003 1 0 0 0 0 0 0 865083
-0.001599 -0.002907 0.114009 0.009141 1.153010 2.436145 -0.027035 1 0 0 0 0 0 0 866083
-0.001606 -0.002903 0.114013 -0.057257 1.197885 2.526992 -0.027066 1 0 0 0 0 0 0 867080
-0.001610 -0.002901 0.114014 -0.110602 1.226898 2.571632 -0.027097 1 0 0 0 0 0 0 868080
-0.001612 -0.002900 0.114015 -0.139199 1.243117 2.589879 -0.027128 1 0 0 0 0 0 0 869080
-0.001613 -0.002900 0.114015 -0.153707 1.252172 2.598133 -0.027160 1 0 0 0 0 0 0 870081
-0.001601 -0.002887 0.114026 -0.321335 1.089343 2.453325 -0.027191 1 0 0 0 0 0 0 871080
-0.001613 -0.002877 0.114040 -0.029029 1.100047 2.399945 -0.027221 1 0 0 0 0 0 0 872053
-0.001619 -0.002871 0.114045 -0.076125 1.166473 2.516112 -0.027253 1 0 0 0 0 0 0 873080
-0.001622 -0.002869 0.114046 -0.118423 1.207832 2.570405 -0.027284 1 0 0 0 0 0 0 874071
-0.001623 -0.002867 0.114047 -0.141304 1.230486 2.592049 -0.027316 1 0 0 0 0 0 0 875086
-0.001624 -0.002866 0.114047 -0.152928 1.242807 2.601445 -0.027347 1 0 0 0 0 0 0 876086
-0.001624 -0.002866 0.114047 -0.158800 1.249764 2.606575 -0.027378 1 0 0 0 0 0 0 877082
-0.001642 -0.002862 0.114057 0.075874 1.200741 2.473621 -0.027410 1 0 0 0 0 0 0 878081
-0.001651 -0.002860 0.114061 -0.014568 1.221673 2.549768 -0.027441 1 0 0 0 0 0 0 879081
-0.001643 -0.002846 0.114073 -0.240544 1.070001 2.439648 -0.027472 1 0 0 0 0 0 0 880079
-0.001640 -0.002839 0.114077 -0.216808 1.140537 2.535931 -0.027503 1 0 0 0 0 0 0 881079
-0.001638 -0.002836 0.114079 -0.190694 1.192355 2.583512 -0.027535 1 0 0 0 0 0 0 882081
-0.001637 -0.002834 0.114079 -0.176085 1.220953 2.602825 -0.027566 1 0 0 0 0 0 0 883079
-0.001654 -0.002829 0.114089 0.069249 1.183005 2.474785 -0.027597 1 0 0 0 0 0 0 884080
-0.001662 -0.002826 0.114093 -0.015950 1.209554 2.552448 -0.027627 1 0 0 0 0 0 0 885051
-0.001667 -0.002825 0.114094 -0.078915 1.229132 2.592591 -0.027660 1 0 0 0 0 0 0 886081
-0.001669 -0.002824 0.114094 -0.112334 1.240503 2.609248 -0.027691 1 0 0 0 0 0 0 887079
-0.001688 -0.002820 0.114105 0.108772 1.193749 2.480372 -0.027722 1 0 0 0 0 0 0 888078
-0.001697 -0.002818 0.114108 0.011331 1.215970 2.557745 -0.027753 1 0 0 0 0 0 0 889081
-0.001702 -0.002817 0.114109 -0.057776 1.233294 2.597662 -0.027785 1 0 0 0 0 0 0 890081
-0.001704 -0.002816 0.114110 -0.094242 1.243566 2.614270 -0.027816 1 0 0 0 0 0 0 891081
-0.001705 -0.002816 0.114110 -0.112680 1.249610 2.621926 -0.027847 1 0 0 0 0 0 0 892079
-0.001723 -0.002812 0.114120 0.116241 1.199995 2.490011 -0.027878 1 0 0 0 0 0 0 893081
-0.001732 -0.002809 0.114123 0.022565 1.220774 2.566230 -0.027910 1 0 0 0 0 0 0 894082
-0.001725 -0.002796 0.114136 -0.205070 1.068782 2.455946 -0.027941 1 0 0 0 0 0 0 895081
-0.001721 -0.002789 0.114140 -0.182204 1.139282 2.552206 -0.027972 1 0 0 0 0 0 0 896079
-0.001719 -0.002785 0.114141 -0.156474 1.191037 2.599734 -0.028003 1 0 0 0 0 0 0 897072
-0.001736 -0.002779 0.114152 0.096352 1.166133 2.482593 -0.028034 1 0 0 0 0 0 0 898070
-0.001744 -0.002776 0.114156 0.014745 1.199660 2.563862 -0.028066 1 0 0 0 0 0 0 899073
-0.001748 -0.002775 0.114157 -0.046366 1.222698 2.605109 -0.028097 1 0 0 0 0 0 0 900082
-0.001751 -0.002774 0.114157 -0.078829 1.235821 2.622129 -0.028128 1 0 0 0 0 0 0 901079
-0.001769 -0.002770 0.114167 0.143290 1.189769 2.493582 -0.028160 1 0 0 0 0 0 0 902083
-0.001779 -0.002767 0.114171 0.045995 1.212465 2.570786 -0.028191 1 0 0 0 0 0 0 903081
-0.001783 -0.002766 0.114172 -0.023004 1.229992 2.610552 -0.028222 1 0 0 0 0 0 0 904063
-0.001786 -0.002766 0.114172 -0.059421 1.240388 2.627159 -0.028253 1 0 0 0 0 0 0 905083
-0.001787 -0.002765 0.114173 -0.077792 1.246461 2.634778 -0.028285 1 0 0 0 0 0 0 906082
-0.001805 -0.002761 0.114183 0.151686 1.196683 2.503023 -0.028316 1 0 0 0 0 0 0 907081
-0.001814 -0.002759 0.114186 0.057944 1.217511 2.579022 -0.028347 1 0 0 0 0 0 0 908080
-0.001819 -0.002758 0.114187 -0.009288 1.234127 2.618454 -0.028379 1 0 0 0 0 0 0 909086
-0.001821 -0.002757 0.114188 -0.044874 1.245258 2.637480 -0.028438 1 0 0 0 0 0 0 910989
-0.001840 -0.002753 0.114198 0.176081 1.197644 2.509240 -0.028473 1 0 0 0 0 0 0 912117
-0.001849 -0.002751 0.114201 0.077962 1.219550 2.586242 -0.028505 1 0 0 0 0 0 0 913125
-0.001854 -0.002750 0.114203 0.008562 1.236720 2.625967 -0.028536 1 0 0 0 0 0 0 914129
-0.001856 -0.002749 0.114203 -0.028014 1.246863 2.642452 -0.028567 1 0 0 0 0 0 0 915123
-0.001845 -0.002736 0.114214 -0.206938 1.084063 2.500216 -0.028601 1 0 0 0 0 0 0 916194
-0.001840 -0.002730 0.114218 -0.157971 1.148377 2.584437 -0.028631 1 0 0 0 0 0 0 917162
-0.001837 -0.002726 0.114219 -0.118992 1.196754 2.627610 -0.028660 1 0 0 0 0 0 0 918080
-0.001854 -0.002721 0.114230 0.141197 1.169909 2.509274 -0.028690 1 0 0 0 0 0 0 919064
-0.001862 -0.002718 0.114233 0.062796 1.202600 2.589771 -0.028722 1 0 0 0 0 0 0 920064
-0.001866 -0.002716 0.114235 0.003307 1.225210 2.630694 -0.028753 1 0 0 0 0 0 0 921072
-0.001868 -0.002715 0.114235 -0.028303 1.238093 2.647606 -0.028784 1 0 0 0 0 0 0 922073
-0.001869 -0.002715 0.114235 -0.044249 1.245402 2.655307 -0.028815 1 0 0 0 0 0 0 923064
-0.001869 -0.002715 0.114235 -0.052246 1.249815 2.659860 -0.028847 1 0 0 0 0 0 0 924072
-0.001869 -0.002715 0.114235 -0.056268 1.252721 2.663325 -0.028878 1 0 0 0 0 0 0 925079
-0.001870 -0.002715 0.114235 -0.058305 1.254839 2.666353 -0.028909 1 0 0 0 0 0 0 926066
-0.001870 -0.002715 0.114235 -0.059356 1.256592 2.669295 -0.028940 1 0 0 0 0 0 0 927066
-0.001870 -0.002715 0.114235 -0.059913 1.258157 2.672227 -0.028972 1 0 0 0 0 0 0 928076
-0.001870 -0.002715 0.114235 -0.060223 1.259592 2.675091 -0.029003 1 0 0 0 0 0 0 929063
-0.001870 -0.002715 0.114235 -0.060410 1.261004 2.677991 -0.029034 1 0 0 0 0 0 0 930071
-0.001865 -0.002732 0.114245 -0.129186 1.500768 2.547581 -0.029065 1 0 0 0 0 0 0 931064
-0.001862 -0.002741 0.114249 -0.104901 1.412759 2.621323 -0.029097 1 0 0 0 0 0 0 932072
-0.001861 -0.002745 0.114250 -0.086327 1.349486 2.659648 -0.029128 1 0 0 0 0 0 0 933063
-0.001860 -0.002748 0.114250 -0.076229 1.316863 2.675679 -0.029159 1 0 0 0 0 0 0 934070
-0.001848 -0.002736 0.114261 -0.231729 1.132126 2.532932 -0.029191 1 0 0 0 0 0 0 935078
-0.001841 -0.002730 0.114265 -0.170967 1.185572 2.617099 -0.029222 1 0 0 0 0 0 0 936063
-0.001838 -0.002727 0.114266 -0.126094 1.228638 2.660484 -0.029253 1 0 0 0 0 0 0 937073
-0.001837 -0.002726 0.114267 -0.102004 1.252756 2.678266 -0.029284 1 0 0 0 0 0 0 938053
-0.001836 -0.002725 0.114267 -0.089770 1.265857 2.686390 -0.029316 1 0 0 0 0 0 0 939079
-0.001836 -0.002725 0.114267 -0.083643 1.273142 2.690999 -0.029347 1 0 0 0 0 0 0 940073
-0.001835 -0.002724 0.114267 -0.080598 1.277495 2.694492 -0.029378 1 0 0 0 0 0 0 941080
-0.001835 -0.002724 0.114267 -0.079124 1.280361 2.697568 -0.029410 1 0 0 0 0 0 0 942084
-0.001835 -0.002724 0.114267 -0.078425 1.282477 2.700493 -0.029441 1 0 0 0 0 0 0 943080
-0.001835 -0.002724 0.114267 -0.078109 1.284195 2.703332 -0.029472 1 0 0 0 0 0 0 944066
-0.001835 -0.002724 0.114267 -0.077998 1.285763 2.706253 -0.029503 1 0 0 0 0 0 0 945079
-0.001835 -0.002724 0.114267 -0.077978 1.287219 2.709129 -0.029535 1 0 0 0 0 0 0 946080
-0.001835 -0.002724 0.114267 -0.078014 1.288626 2.711986 -0.029566 1 0 0 0 0 0 0 947078
-0.001823 -0.002712 0.114278 -0.238913 1.120720 2.564610 -0.029596 1 0 0 0 0 0 0 948050
-0.001817 -0.002705 0.114282 -0.180789 1.182699 2.647179 -0.029627 1 0 0 0 0 0 0 949048
-0.001814 -0.002702 0.114283 -0.137255 1.230029 2.690070 -0.029660 1 0 0 0 0 0 0 950079
-0.001813 -0.002700 0.114284 -0.113843 1.256240 2.707626 -0.029690 1 0 0 0 0 0 0 951049
-0.001812 -0.002699 0.114284 -0.101964 1.270383 2.715689 -0.029722 1 0 0 0 0 0 0 952079
-0.001811 -0.002699 0.114284 -0.096016 1.278199 2.720287 -0.029753 1 0 0 0 0 0 0 953078
-0.001811 -0.002699 0.114284 -0.093080 1.282778 2.723730 -0.029784 1 0 0 0 0 0 0 954074
-0.001806 -0.002716 0.114294 -0.160446 1.524457 2.593401 -0.029816 1 0 0 0 0 0 0 955085
-0.001803 -0.002725 0.114297 -0.135362 1.437325 2.667120 -0.029847 1 0 0 0 0 0 0 956083
-0.001820 -0.002725 0.114308 0.123069 1.320636 2.568907 -0.029877 1 0 0 0 0 0 0 957050
-0.001828 -0.002726 0.114312 0.044320 1.306505 2.657370 -0.029910 1 0 0 0 0 0 0 958081
-0.001820 -0.002713 0.114325 -0.176270 1.136119 2.550819 -0.029941 1 0 0 0 0 0 0 959080
-0.001816 -0.002706 0.114329 -0.149711 1.197824 2.648308 -0.029972 1 0 0 0 0 0 0 960078
-0.001814 -0.002703 0.114330 -0.122061 1.245196 2.696250 -0.030003 1 0 0 0 0 0 0 961079
-0.001813 -0.002702 0.114331 -0.106604 1.271549 2.715632 -0.030035 1 0 0 0 0 0 0 962079
-0.001812 -0.002701 0.114331 -0.098665 1.285737 2.724186 -0.030066 1 0 0 0 0 0 0 963078
-0.001812 -0.002700 0.114331 -0.094701 1.293582 2.728977 -0.030097 1 0 0 0 0 0 0 964084
-0.001812 -0.002700 0.114331 -0.092742 1.298201 2.732443 -0.030128 1 0 0 0 0 0 0 965076
-0.001807 -0.002718 0.114341 -0.160665 1.540085 2.602044 -0.030159 1 0 0 0 0 0 0 966075
-0.001804 -0.002726 0.114344 -0.135831 1.452962 2.675735 -0.030191 1 0 0 0 0 0 0 967077
-0.001791 -0.002718 0.114356 -0.278146 1.220590 2.563816 -0.030222 1 0 0 0 0 0 0 968079
-0.001784 -0.002714 0.114361 -0.209735 1.248750 2.659376 -0.030253 1 0 0 0 0 0 0 969070
-0.001781 -0.002712 0.114362 -0.160894 1.279106 2.706705 -0.030285 1 0 0 0 0 0 0 970080
-0.001779 -0.002711 0.114362 -0.134825 1.296901 2.725835 -0.030316 1 0 0 0 0 0 0 971078
-0.001778 -0.002710 0.114363 -0.121597 1.306817 2.734315 -0.030347 1 0 0 0 0 0 0 972078
-0.001778 -0.002710 0.114363 -0.114994 1.312530 2.739053 -0.030378 1 0 0 0 0 0 0 973079
-0.001778 -0.002710 0.114363 -0.111722 1.316071 2.742519 -0.030410 1 0 0 0 0 0 0 974080
-0.001777 -0.002710 0.114363 -0.110140 1.318544 2.745545 -0.030441 1 0 0 0 0 0 0 975074
-0.001765 -0.002697 0.114374 -0.270692 1.150769 2.598227 -0.030472 1 0 0 0 0 0 0 976066
-0.001754 -0.002708 0.114387 -0.281110 1.452126 2.547170 -0.030503 1 0 0 0 0 0 0 977076
-0.001749 -0.002714 0.114392 -0.212915 1.410275 2.660602 -0.030535 1 0 0 0 0 0 0 978079
-0.001746 -0.002716 0.114394 -0.170752 1.371968 2.713633 -0.030566 1 0 0 0 0 0 0 979078
-0.001744 -0.002718 0.114394 -0.148658 1.352133 2.734691 -0.030597 1 0 0 0 0 0 0 980079
-0.001744 -0.002718 0.114394 -0.137497 1.342903 2.743788 -0.030628 1 0 0 0 0 0 0 981078
-0.001761 -0.002715 0.114405 0.107864 1.285131 2.611936 -0.030660 1 0 0 0 0 0 0 982080
-0.001770 -0.002713 0.114408 0.021703 1.302123 2.687914 -0.030691 1 0 0 0 0 0 0 983079
-0.001762 -0.002699 0.114420 -0.203201 1.147000 2.577025 -0.030722 1 0 0 0 0 0 0 984077
-0.001758 -0.002692 0.114424 -0.178594 1.216500 2.672856 -0.030753 1 0 0 0 0 0 0 985059
-0.001756 -0.002689 0.114426 -0.151940 1.267786 2.720234 -0.030784 1 0 0 0 0 0 0 986066
-0.001755 -0.002687 0.114426 -0.137000 1.296205 2.739657 -0.030818 1 0 0 0 0 0 0 987162
-0.001754 -0.002686 0.114426 -0.129741 1.315534 2.756771 -0.030947 1 0 0 0 0 0 0 991274
-0.001754 -0.002686 0.114427 -0.125896 1.323670 2.761087 -0.030974 1 0 0 0 0 0 0 992130
-0.001742 -0.002673 0.114438 -0.285599 1.158572 2.614366 -0.031005 1 0 0 0 0 0 0 993145
-0.001736 -0.002666 0.114441 -0.226466 1.222310 2.696818 -0.031036 1 0 0 0 0 0 0 994130
-0.001733 -0.002663 0.114443 -0.182423 1.270512 2.739574 -0.031068 1 0 0 0 0 0 0 995144
-0.001744 -0.002675 0.114463 0.012126 1.482518 2.486537 -0.031099 1 0 0 0 0 0 0 996127
-0.001749 -0.002681 0.114470 -0.040269 1.425940 2.637584 -0.031130 1 0 0 0 0 0 0 997143
-0.001752 -0.002684 0.114472 -0.080420 1.383847 2.713848 -0.031161 1 0 0 0 0 0 0 998129
-0.001753 -0.002685 0.114473 -0.101601 1.363000 2.744476 -0.031200 1 0 0 0 0 0 0 999370
-0.001754 -0.002686 0.114474 -0.112187 1.352941 2.756067 -0.031224 1 0 0 0 0 0 1 155
-0.001754 -0.002686 0.114474 -0.117496 1.348802 2.762028 -0.031256 1 0 0 0 0 0 1 1151
-0.001755 -0.002686 0.114474 -0.120197 1.347349 2.765656 -0.031284 1 0 0 0 0 0 1 2072
-0.001743 -0.002674 0.114485 -0.283299 1.177241 2.618525 -0.031316 1 0 0 0 0 0 1 3073
-0.001737 -0.002667 0.114489 -0.225788 1.238548 2.700838 -0.031347 1 0 0 0 0 0 1 4061
-0.001734 -0.002664 0.114490 -0.182551 1.285536 2.743510 -0.031378 1 0 0 0 0 0 1 5065
-0.001732 -0.002662 0.114490 -0.159349 1.311627 2.761064 -0.031409 1 0 0 0 0 0 1 6072
-0.001731 -0.002662 0.114490 -0.147560 1.325626 2.768905 -0.031440 1 0 0 0 0 0 1 7061
-0.001749 -0.002657 0.114501 0.098520 1.279313 2.636484 -0.031472 1 0 0 0 0 0 1 8069
-0.001757 -0.002655 0.114504 0.012557 1.302158 2.712201 -0.031503 1 0 0 0 0 0 1 9061
-0.001762 -0.002654 0.114505 -0.050864 1.319749 2.751496 -0.031534 1 0 0 0 0 0 1 10069
-0.001764 -0.002653 0.114506 -0.084483 1.330065 2.767730 -0.031565 1 0 0 0 0 0 1 11060
-0.001765 -0.002653 0.114506 -0.101480 1.336090 2.775196 -0.031597 1 0 0 0 0 0 1 12072
-0.001765 -0.002653 0.114506 -0.110031 1.339813 2.779501 -0.031628 1 0 0 0 0 0 1 13060
-0.001766 -0.002653 0.114506 -0.114343 1.342372 2.782822 -0.031659 1 0 0 0 0 0 1 14070
-0.001766 -0.002653 0.114506 -0.116558 1.344301 2.785716 -0.031690 1 0 0 0 0 0 1 15057
-0.001766 -0.002652 0.114506 -0.117741 1.345953 2.788550 -0.031722 1 0 0 0 0 0 1 16068
-0.001766 -0.002652 0.114506 -0.118375 1.347429 2.791319 -0.031753 1 0 0 0 0 0 1 17067
-0.001754 -0.002640 0.114517 -0.280591 1.178512 2.643766 -0.031784 1 0 0 0 0 0 1 18068
-0.001748 -0.002633 0.114521 -0.222602 1.240535 2.725906 -0.031815 1 0 0 0 0 0 1 19062
-0.001763 -0.002626 0.114532 0.061333 1.233719 2.631532 -0.031847 1 0 0 0 0 0 1 20062
-0.001770 -0.002622 0.114536 -0.004159 1.278277 2.721409 -0.031878 1 0 0 0 0 0 1 21076
-0.001774 -0.002621 0.114537 -0.057126 1.306995 2.765539 -0.031909 1 0 0 0 0 0 1 22073
-0.001775 -0.002620 0.114538 -0.085468 1.322958 2.783473 -0.031941 1 0 0 0 0 0 1 23079
-0.001776 -0.002619 0.114538 -0.099814 1.331805 2.791460 -0.031972 1 0 0 0 0 0 1 24079
-0.001777 -0.002619 0.114538 -0.107012 1.336946 2.795978 -0.032003 1 0 0 0 0 0 1 25077
-0.001777 -0.002619 0.114538 -0.110668 1.340184 2.799333 -0.032035 1 0 0 0 0 0 1 26082
-0.001772 -0.002636 0.114548 -0.181714 1.582165 2.668210 -0.032066 1 0 0 0 0 0 1 27077
-0.001769 -0.002645 0.114551 -0.158305 1.494880 2.741782 -0.032097 1 0 0 0 0 0 1 28075
-0.001786 -0.002645 0.114562 0.100463 1.377686 2.643050 -0.032128 1 0 0 0 0 0 1 29055
-0.001794 -0.002645 0.114566 0.021445 1.363453 2.731188 -0.032159 1 0 0 0 0 0 1 30047
-0.001798 -0.002645 0.114568 -0.038367 1.362446 2.774819 -0.032191 1 0 0 0 0 0 1 31075
-0.001800 -0.002645 0.114568 -0.070148 1.363490 2.792524 -0.032222 1 0 0 0 0 0 1 32076
-0.001801 -0.002645 0.114568 -0.086189 1.364855 2.800374 -0.032252 1 0 0 0 0 0 1 33051
-0.001790 -0.002633 0.114579 -0.256226 1.195796 2.654469 -0.032285 1 0 0 0 0 0 1 34083
-0.001784 -0.002626 0.114583 -0.202115 1.257832 2.737161 -0.032316 1 0 0 0 0 0 1 35078
-0.001781 -0.002623 0.114584 -0.160547 1.305122 2.779844 -0.032346 1 0 0 0 0 0 1 36046
-0.001779 -0.002621 0.114585 -0.138133 1.331396 2.797456 -0.032378 1 0 0 0 0 0 1 37075
-0.001797 -0.002617 0.114595 0.114099 1.291253 2.668385 -0.032410 1 0 0 0 0 0 1 38077
-0.001805 -0.002614 0.114599 0.030917 1.317350 2.745085 -0.032441 1 0 0 0 0 0 1 39076
-0.001809 -0.002613 0.114600 -0.031119 1.336554 2.784639 -0.032472 1 0 0 0 0 0 1 40076
-0.001811 -0.002612 0.114600 -0.064017 1.347680 2.800973 -0.032503 1 0 0 0 0 0 1 41077
-0.001812 -0.002612 0.114600 -0.080646 1.354090 2.808405 -0.032535 1 0 0 0 0 0 1 42078
-0.001813 -0.002612 0.114600 -0.088987 1.357998 2.812704 -0.032566 1 0 0 0 0 0 1 43076
-0.001813 -0.002611 0.114600 -0.093201 1.360643 2.815954 -0.032597 1 0 0 0 0 0 1 44076
-0.001831 -0.002607 0.114610 0.145688 1.308317 2.681974 -0.032628 1 0 0 0 0 0 1 45075
-0.001828 -0.002593 0.114625 -0.106412 1.157569 2.606387 -0.032660 1 0 0 0 0 0 1 46077
-0.001826 -0.002585 0.114630 -0.113719 1.234383 2.724663 -0.032691 1 0 0 0 0 0 1 47077
-0.001826 -0.002581 0.114632 -0.104697 1.289937 2.780622 -0.032722 1 0 0 0 0 0 1 48077
-0.001825 -0.002579 0.114632 -0.098660 1.320432 2.802661 -0.032752 1 0 0 0 0 0 1 49046
-0.001825 -0.002578 0.114632 -0.095437 1.336744 2.812131 -0.032784 1 0 0 0 0 0 1 50075
-0.001825 -0.002578 0.114632 -0.093816 1.345624 2.817110 -0.032816 1 0 0 0 0 0 1 51077
-0.001843 -0.002574 0.114642 0.148187 1.296342 2.683713 -0.032847 1 0 0 0 0 0 1 52074
-0.001839 -0.002559 0.114657 -0.102549 1.147056 2.608277 -0.032878 1 0 0 0 0 0 1 53078
-0.001838 -0.002551 0.114662 -0.109144 1.224686 2.726536 -0.032910 1 0 0 0 0 0 1 54077
-0.001837 -0.002547 0.114664 -0.099743 1.280633 2.782444 -0.032940 1 0 0 0 0 0 1 55065
-0.001836 -0.002545 0.114664 -0.093519 1.311330 2.804512 -0.032971 1 0 0 0 0 0 1 56047
-0.001854 -0.002540 0.114675 0.151166 1.273283 2.677154 -0.033003 1 0 0 0 0 0 1 57072
-0.001863 -0.002538 0.114678 0.063900 1.300685 2.754406 -0.033037 1 0 0 0 0 0 1 58156
-0.001867 -0.002536 0.114679 -0.000164 1.320481 2.794033 -0.033068 1 0 0 0 0 0 1 59158
-0.001857 -0.002523 0.114691 -0.196327 1.160814 2.659806 -0.033099 1 0 0 0 0 0 1 60146
-0.001852 -0.002516 0.114695 -0.155328 1.228099 2.746489 -0.033131 1 0 0 0 0 0 1 61151
-0.001850 -0.002513 0.114696 -0.120250 1.278084 2.790583 -0.033162 1 0 0 0 0 0 1 62151
-0.001866 -0.002507 0.114706 0.140495 1.251097 2.671763 -0.033193 1 0 0 0 0 0 1 63151
-0.001875 -0.002504 0.114710 0.061321 1.284244 2.751749 -0.033224 1 0 0 0 0 0 1 64148
-0.001867 -0.002490 0.114722 -0.161002 1.135811 2.641861 -0.033256 1 0 0 0 0 0 1 65155
-0.001863 -0.002483 0.114727 -0.134760 1.209491 2.737800 -0.033287 1 0 0 0 0 0 1 66166
-0.001861 -0.002479 0.114728 -0.107169 1.262784 2.785103 -0.033318 1 0 0 0 0 0 1 67162
-0.001877 -0.002473 0.114739 0.150007 1.237403 2.667341 -0.033349 1 0 0 0 0 0 1 68145
-0.001886 -0.002470 0.114742 0.068955 1.271451 2.747701 -0.033381 1 0 0 0 0 0 1 69163
-0.001890 -0.002469 0.114743 0.008022 1.294603 2.788389 -0.033412 1 0 0 0 0 0 1 70150
-0.001880 -0.002455 0.114755 -0.186736 1.136325 2.654547 -0.033443 1 0 0 0 0 0 1 71143
-0.001893 -0.002444 0.114769 0.096935 1.149881 2.604546 -0.033474 1 0 0 0 0 0 1 72144
-0.001899 -0.002439 0.114774 0.043407 1.218764 2.720501 -0.033505 1 0 0 0 0 0 1 73127
-0.001902 -0.002436 0.114775 -0.002120 1.261237 2.774610 -0.033537 1 0 0 0 0 0 1 74142
-0.001904 -0.002434 0.114776 -0.026508 1.284194 2.795923 -0.033567 1 0 0 0 0 0 1 75128
-0.001892 -0.002421 0.114787 -0.201305 1.125080 2.654519 -0.033599 1 0 0 0 0 0 1 76143
-0.001905 -0.002410 0.114801 0.092672 1.138200 2.601991 -0.033632 1 0 0 0 0 0 1 77208
-0.001911 -0.002405 0.114806 0.044196 1.206802 2.716848 -0.033662 1 0 0 0 0 0 1 78150
-0.001914 -0.002402 0.114807 0.001204 1.249124 2.770588 -0.033693 1 0 0 0 0 0 1 79156
-0.001898 -0.002405 0.114829 -0.253748 1.340564 2.506140 -0.033724 1 0 0 0 0 0 1 80148
-0.001908 -0.002403 0.114846 0.059102 1.270279 2.528656 -0.033756 1 0 0 0 0 0 1 81151
-0.001913 -0.002402 0.114852 0.026490 1.277324 2.680709 -0.033786 1 0 0 0 0 0 1 82139
-0.001915 -0.002401 0.114854 -0.007721 1.287073 2.748134 -0.033817 1 0 0 0 0 0 1 83127
-0.001916 -0.002400 0.114855 -0.026284 1.293628 2.774134 -0.033849 1 0 0 0 0 0 1 84140
-0.001923 -0.002383 0.114876 0.044004 1.071217 2.497573 -0.033880 1 0 0 0 0 0 1 85124
-0.001926 -0.002375 0.114884 0.008362 1.153433 2.653641 -0.033909 1 0 0 0 0 0 1 86070
-0.001927 -0.002370 0.114886 -0.015282 1.216304 2.732967 -0.033940 1 0 0 0 0 0 1 87058
-0.001928 -0.002368 0.114887 -0.027267 1.251080 2.764037 -0.033972 1 0 0 0 0 0 1 88067
-0.001928 -0.002367 0.114887 -0.033137 1.269524 2.776486 -0.034003 1 0 0 0 0 0 1 89071
-0.001934 -0.002350 0.114908 0.043673 1.052689 2.495267 -0.034034 1 0 0 0 0 0 1 90060
-0.001937 -0.002341 0.114916 0.011191 1.137904 2.649807 -0.034065 1 0 0 0 0 0 1 91068
-0.001939 -0.002336 0.114918 -0.010861 1.202202 2.728565 -0.034096 1 0 0 0 0 0 1 92058
-0.001939 -0.002334 0.114919 -0.022064 1.237666 2.759411 -0.034128 1 0 0 0 0 0 1 93066
-0.001958 -0.002329 0.114929 0.215110 1.201498 2.635209 -0.034159 1 0 0 0 0 0 1 94069
-0.001950 -0.002331 0.114954 -0.108894 1.298565 2.426773 -0.034190 1 0 0 0 0 0 1 95058
-0.001945 -0.002332 0.114962 -0.093008 1.291403 2.616658 -0.034222 1 0 0 0 0 0 1 96065
-0.001943 -0.002332 0.114965 -0.065742 1.284784 2.708488 -0.034253 1 0 0 0 0 0 1 97056
-0.001942 -0.002333 0.114966 -0.049662 1.282374 2.743884 -0.034284 1 0 0 0 0 0 1 98069
-0.001947 -0.002316 0.114987 0.038618 1.054886 2.470628 -0.034315 1 0 0 0 0 0 1 99058
-0.001950 -0.002307 0.114995 0.011840 1.135127 2.627740 -0.034347 1 0 0 0 0 0 1 100064
-0.001951 -0.002303 0.114997 -0.007346 1.196944 2.707359 -0.034378 1 0 0 0 0 0 1 101055
-0.001952 -0.002301 0.114998 -0.017077 1.231170 2.738506 -0.034409 1 0 0 0 0 0 1 102072
-0.001940 -0.002287 0.115009 -0.184872 1.077056 2.600418 -0.034440 1 0 0 0 0 0 1 103066
-0.001952 -0.002276 0.115023 0.113880 1.092869 2.548693 -0.034472 1 0 0 0 0 0 1 104065
-0.001953 -0.002288 0.115038 -0.002096 1.403822 2.528020 -0.034503 1 0 0 0 0 0 1 105075
-0.001953 -0.002294 0.115043 -0.020019 1.358276 2.652918 -0.034534 1 0 0 0 0 0 1 106073
-0.001953 -0.002297 0.115045 -0.024055 1.317087 2.709888 -0.034566 1 0 0 0 0 0 1 107075
-0.001953 -0.002298 0.115045 -0.025291 1.295552 2.732129 -0.034597 1 0 0 0 0 0 1 108080
-0.001959 -0.002282 0.115067 0.054214 1.057861 2.454280 -0.034628 1 0 0 0 0 0 1 109077
-0.001962 -0.002274 0.115074 0.022922 1.133200 2.609665 -0.034660 1 0 0 0 0 0 1 110077
-0.001963 -0.002270 0.115076 0.001470 1.192570 2.688701 -0.034691 1 0 0 0 0 0 1 111073
-0.001964 -0.002268 0.115077 -0.009393 1.225523 2.719588 -0.034722 1 0 0 0 0 0 1 112074
-0.001952 -0.002254 0.115089 -0.177942 1.070500 2.581387 -0.034753 1 0 0 0 0 0 1 113072
-0.001964 -0.002243 0.115103 0.120847 1.085926 2.529561 -0.034784 1 0 0 0 0 0 1 114075
-0.001970 -0.002237 0.115107 0.074060 1.156219 2.644496 -0.034816 1 0 0 0 0 0 1 115073
-0.001968 -0.002252 0.115119 -0.037533 1.439995 2.562181 -0.034847 1 0 0 0 0 0 1 116074
-0.001967 -0.002259 0.115123 -0.036060 1.374578 2.654525 -0.034878 1 0 0 0 0 0 1 117072
-0.001954 -0.002250 0.115135 -0.192209 1.149856 2.548662 -0.034909 1 0 0 0 0 0 1 118045
-0.001947 -0.002246 0.115140 -0.129603 1.183917 2.645528 -0.034940 1 0 0 0 0 0 1 119043
-0.001962 -0.002239 0.115151 0.160001 1.161903 2.556491 -0.034972 1 0 0 0 0 0 1 120074
-0.001969 -0.002236 0.115155 0.095554 1.199710 2.647110 -0.035003 1 0 0 0 0 0 1 121071
-0.001961 -0.002221 0.115167 -0.120363 1.052144 2.540783 -0.035034 1 0 0 0 0 0 1 122070
-0.001957 -0.002214 0.115172 -0.090263 1.127433 2.637442 -0.035066 1 0 0 0 0 0 1 123072
-0.001954 -0.002210 0.115173 -0.060603 1.181475 2.684891 -0.035097 1 0 0 0 0 0 1 124070
-0.001953 -0.002208 0.115174 -0.044076 1.210981 2.703884 -0.035128 1 0 0 0 0 0 1 125073
-0.001966 -0.002221 0.115194 0.138581 1.412170 2.439310 -0.035159 1 0 0 0 0 0 1 126074
-0.001972 -0.002227 0.115201 0.077781 1.350828 2.586502 -0.035191 1 0 0 0 0 0 1 127072
-0.001963 -0.002218 0.115214 -0.130167 1.133109 2.510941 -0.035222 1 0 0 0 0 0 1 128074
-0.001958 -0.002213 0.115219 -0.095185 1.171567 2.619118 -0.035253 1 0 0 0 0 0 1 129071
-0.001956 -0.002210 0.115220 -0.062954 1.207105 2.670584 -0.035284 1 0 0 0 0 0 1 130062
-0.001954 -0.002209 0.115221 -0.045076 1.227373 2.690954 -0.035316 1 0 0 0 0 0 1 131073
-0.001942 -0.002195 0.115232 -0.199546 1.065342 2.549044 -0.035347 1 0 0 0 0 0 1 132073
-0.001953 -0.002185 0.115246 0.107042 1.077379 2.495663 -0.035378 1 0 0 0 0 0 1 133072
-0.001959 -0.002179 0.115251 0.063882 1.146142 2.610020 -0.035410 1 0 0 0 0 0 1 134080
-0.001962 -0.002176 0.115252 0.023476 1.188335 2.663340 -0.035440 1 0 0 0 0 0 1 135043
-0.001963 -0.002175 0.115253 0.001669 1.211116 2.684392 -0.035472 1 0 0 0 0 0 1 136073
-0.001952 -0.002161 0.115264 -0.173066 1.050079 2.542709 -0.035503 1 0 0 0 0 0 1 137071
-0.001946 -0.002154 0.115268 -0.120359 1.118097 2.626003 -0.035534 1 0 0 0 0 0 1 138057
-0.001961 -0.002147 0.115279 0.164658 1.112989 2.532330 -0.035568 1 0 0 0 0 0 1 139161
-0.001968 -0.002143 0.115283 0.097545 1.162793 2.628779 -0.035700 1 0 0 0 0 0 1 143361
-0.001973 -0.002142 0.115316 0.054389 1.204305 2.248324 -0.035724 1 0 0 0 0 0 1 144152
-0.001975 -0.002141 0.115327 0.018710 1.212180 2.487247 -0.035755 1 0 0 0 0 0 1 145140
-0.001976 -0.002141 0.115330 0.001461 1.217768 2.606526 -0.035787 1 0 0 0 0 0 1 146154
-0.001964 -0.002127 0.115343 -0.170358 1.048567 2.501577 -0.035817 1 0 0 0 0 0 1 147119
-0.001958 -0.002121 0.115347 -0.115820 1.113009 2.597676 -0.035848 1 0 0 0 0 0 1 148118
-0.001955 -0.002117 0.115348 -0.073713 1.161568 2.644810 -0.035880 1 0 0 0 0 0 1 149116
-0.001972 -0.002112 0.115359 0.193351 1.132727 2.526994 -0.035912 1 0 0 0 0 0 1 150147
-0.001980 -0.002109 0.115362 0.115659 1.165779 2.606475 -0.035942 1 0 0 0 0 0 1 151129
-0.001984 -0.002107 0.115364 0.056305 1.188374 2.646827 -0.035975 1 0 0 0 0 0 1 152161
-0.001974 -0.002094 0.115375 -0.139256 1.027386 2.512679 -0.036006 1 0 0 0 0 0 1 153149
-0.001969 -0.002087 0.115379 -0.096916 1.095821 2.598487 -0.036036 1 0 0 0 0 0 1 154127
-0.001966 -0.002083 0.115380 -0.061009 1.146309 2.642156 -0.036068 1 0 0 0 0 0 1 155148
-0.001965 -0.002082 0.115381 -0.041349 1.173941 2.659804 -0.036100 1 0 0 0 0 0 1 156163
-0.001982 -0.002077 0.115391 0.213173 1.132886 2.530683 -0.036130 1 0 0 0 0 0 1 157140
-0.001979 -0.002061 0.115406 -0.035246 0.985980 2.455808 -0.036162 1 0 0 0 0 0 1 158146
-0.001977 -0.002053 0.115411 -0.039723 1.066822 2.573293 -0.036193 1 0 0 0 0 0 1 159140
-0.001976 -0.002049 0.115412 -0.029070 1.124245 2.628840 -0.036224 1 0 0 0 0 0 1 160148
-0.001976 -0.002047 0.115413 -0.022139 1.155452 2.650588 -0.036255 1 0 0 0 0 0 1 161141
-0.001976 -0.002047 0.115444 -0.007701 1.183637 2.235666 -0.036286 1 0 0 0 0 0 1 162123
-0.001976 -0.002047 0.115455 -0.012807 1.184617 2.461586 -0.036318 1 0 0 0 0 0 1 163138
-0.001976 -0.002047 0.115458 -0.014633 1.186463 2.576247 -0.036348 1 0 0 0 0 0 1 164122
-0.001976 -0.002047 0.115460 -0.014792 1.188792 2.620372 -0.036380 1 0 0 0 0 0 1 165138
-0.001964 -0.002034 0.115471 -0.178930 1.016820 2.486719 -0.036411 1 0 0 0 0 0 1 166124
-0.001958 -0.002027 0.115475 -0.120496 1.080016 2.572552 -0.036443 1 0 0 0 0 0 1 167136
-0.001973 -0.002020 0.115486 0.168266 1.072071 2.479378 -0.036474 1 0 0 0 0 0 1 168145
-0.001980 -0.002016 0.115490 0.102602 1.117325 2.568321 -0.036505 1 0 0 0 0 0 1 169138
-0.001984 -0.002014 0.115492 0.049424 1.146083 2.611727 -0.036534 1 0 0 0 0 0 1 170061
-0.001973 -0.002000 0.115503 -0.143393 0.987721 2.478773 -0.036565 1 0 0 0 0 0 1 171064
-0.001968 -0.001993 0.115507 -0.099443 1.057871 2.564809 -0.036597 1 0 0 0 0 0 1 172064
-0.001983 -0.001985 0.115518 0.182228 1.053320 2.471709 -0.036628 1 0 0 0 0 0 1 173056
-0.001991 -0.001982 0.115522 0.112905 1.100360 2.560666 -0.036659 1 0 0 0 0 0 1 174065
-0.001983 -0.001967 0.115535 -0.106611 0.955790 2.453799 -0.036690 1 0 0 0 0 0 1 175055
-0.001979 -0.001959 0.115539 -0.077656 1.033621 2.549733 -0.036722 1 0 0 0 0 0 1 176064
-0.001976 -0.001955 0.115540 -0.048525 1.088857 2.596805 -0.036753 1 0 0 0 0 0 1 177055
-0.001963 -0.001941 0.115552 -0.196835 0.944492 2.465249 -0.036784 1 0 0 0 0 0 1 178064
-0.001974 -0.001929 0.115566 0.114919 0.966000 2.414885 -0.036815 1 0 0 0 0 0 1 179054
-0.001980 -0.001923 0.115571 0.073664 1.040028 2.529947 -0.036847 1 0 0 0 0 0 1 180063
-0.001983 -0.001920 0.115572 0.034160 1.084752 2.583500 -0.036878 1 0 0 0 0 0 1 181055
-0.001972 -0.001906 0.115584 -0.151896 0.934159 2.454190 -0.036909 1 0 0 0 0 0 1 182064
-0.001967 -0.001899 0.115588 -0.104362 1.008520 2.541241 -0.036940 1 0 0 0 0 0 1 183055
-0.001982 -0.001891 0.115599 0.179449 1.005913 2.448510 -0.036972 1 0 0 0 0 0 1 184073
-0.001989 -0.001887 0.115603 0.111024 1.054049 2.537472 -0.037003 1 0 0 0 0 0 1 185074
-0.001981 -0.001872 0.115615 -0.108347 0.909578 2.430720 -0.037034 1 0 0 0 0 0 1 186057
-0.001972 -0.001882 0.115630 -0.148888 1.229329 2.388928 -0.037065 1 0 0 0 0 0 1 187067
-0.001967 -0.001887 0.115635 -0.095501 1.196748 2.508008 -0.037103 1 0 0 0 0 0 1 188256
-0.001952 -0.001877 0.115647 -0.225428 0.987524 2.412264 -0.037128 1 0 0 0 0 0 1 189071
-0.001945 -0.001872 0.115652 -0.148490 1.031313 2.512346 -0.037165 1 0 0 0 0 0 1 190257
-0.001959 -0.001865 0.115663 0.150392 1.012940 2.423455 -0.037191 1 0 0 0 0 0 1 191072
-0.001954 -0.001848 0.115678 -0.075559 0.878500 2.363715 -0.037222 1 0 0 0 0 0 1 192073
-0.001951 -0.001840 0.115683 -0.068052 0.966684 2.485986 -0.037253 1 0 0 0 0 0 1 193071
-0.001950 -0.001836 0.115685 -0.051320 1.027742 2.543047 -0.037284 1 0 0 0 0 0 1 194073
-0.001949 -0.001834 0.115685 -0.041336 1.060720 2.565267 -0.037316 1 0 0 0 0 0 1 195074
-0.001937 -0.001820 0.115697 -0.201191 0.902963 2.424241 -0.037347 1 0 0 0 0 0 1 196070
-0.001949 -0.001809 0.115711 0.105409 0.917824 2.370138 -0.037378 1 0 0 0 0 0 1 197071
-0.001954 -0.001803 0.115715 0.061286 0.988700 2.483812 -0.037409 1 0 0 0 0 0 1 198073
-0.001945 -0.001787 0.115728 -0.144900 0.856670 2.386828 -0.037441 1 0 0 0 0 0 1 199080
-0.001940 -0.001779 0.115732 -0.108622 0.941607 2.485722 -0.037472 1 0 0 0 0 0 1 200075
-0.001938 -0.001775 0.115734 -0.075757 1.000420 2.533770 -0.037503 1 0 0 0 0 0 1 201076
-0.001932 -0.001791 0.115744 -0.127457 1.273843 2.414871 -0.037534 1 0 0 0 0 0 1 202072
-0.001916 -0.001786 0.115759 -0.259308 1.027117 2.344630 -0.037566 1 0 0 0 0 0 1 203072
-0.001926 -0.001779 0.115774 0.068154 0.977305 2.326149 -0.037597 1 0 0 0 0 0 1 204069
-0.001932 -0.001776 0.115779 0.035263 1.014102 2.453127 -0.037628 1 0 0 0 0 0 1 205071
-0.001922 -0.001761 0.115792 -0.165379 0.864653 2.360840 -0.037659 1 0 0 0 0 0 1 206074
-0.001917 -0.001753 0.115796 -0.126161 0.941081 2.461229 -0.037691 1 0 0 0 0 0 1 207070
-0.001914 -0.001750 0.115798 -0.091799 0.995591 2.509700 -0.037721 1 0 0 0 0 0 1 208042
-0.001901 -0.001735 0.115809 -0.238403 0.849715 2.378985 -0.037753 1 0 0 0 0 0 1 209070
-0.001894 -0.001727 0.115813 -0.170243 0.927264 2.465053 -0.037784 1 0 0 0 0 0 1 210072
-0.001909 -0.001720 0.115825 0.124574 0.925816 2.371494 -0.037815 1 0 0 0 0 0 1 211040
-0.001916 -0.001715 0.115828 0.061301 0.974852 2.460285 -0.037847 1 0 0 0 0 0 1 212070
-0.001907 -0.001701 0.115841 -0.156368 0.829805 2.353805 -0.037878 1 0 0 0 0 0 1 213071
-0.001903 -0.001693 0.115845 -0.125758 0.908397 2.449079 -0.037909 1 0 0 0 0 0 1 214068
-0.001901 -0.001689 0.115846 -0.095747 0.964043 2.496028 -0.037943 1 0 0 0 0 0 1 215160
-0.001900 -0.001687 0.115847 -0.079040 0.994073 2.514582 -0.037975 1 0 0 0 0 0 1 216159
-0.001887 -0.001673 0.115858 -0.236165 0.834033 2.372529 -0.038005 1 0 0 0 0 0 1 217144
-0.001899 -0.001662 0.115872 0.072722 0.848038 2.317448 -0.038037 1 0 0 0 0 0 1 218143
-0.001904 -0.001657 0.115877 0.029506 0.918734 2.430772 -0.038068 1 0 0 0 0 0 1 219146
-0.001895 -0.001641 0.115889 -0.176878 0.785777 2.333923 -0.038099 1 0 0 0 0 0 1 220155
-0.001890 -0.001633 0.115893 -0.140306 0.870804 2.432434 -0.038130 1 0 0 0 0 0 1 221143
-0.001888 -0.001629 0.115895 -0.107265 0.929619 2.480301 -0.038162 1 0 0 0 0 0 1 222155
-0.001887 -0.001627 0.115895 -0.089036 0.961269 2.499196 -0.038193 1 0 0 0 0 0 1 223147
-0.001869 -0.001630 0.115917 -0.315609 1.043664 2.218910 -0.038224 1 0 0 0 0 0 1 224144
-0.001860 -0.001632 0.115924 -0.228218 1.026738 2.372712 -0.038255 1 0 0 0 0 0 1 225146
-0.001855 -0.001633 0.115926 -0.163140 1.014044 2.451090 -0.038287 1 0 0 0 0 0 1 226143
-0.001871 -0.001629 0.115937 0.118176 0.951517 2.344409 -0.038318 1 0 0 0 0 0 1 227145
-0.001866 -0.001614 0.115952 -0.119364 0.792312 2.277898 -0.038349 1 0 0 0 0 0 1 228141
-0.001864 -0.001607 0.115957 -0.117180 0.868853 2.397094 -0.038380 1 0 0 0 0 0 1 229147
-0.001863 -0.001603 0.115959 -0.103109 0.923930 2.452926 -0.038411 1 0 0 0 0 0 1 230116
-0.001862 -0.001601 0.115959 -0.094512 0.953821 2.474688 -0.038442 1 0 0 0 0 0 1 231116
-0.001850 -0.001587 0.115971 -0.256138 0.793239 2.333975 -0.038475 1 0 0 0 0 0 1 232159
-0.001843 -0.001580 0.115974 -0.195243 0.863786 2.416041 -0.038505 1 0 0 0 0 0 1 233146
-0.001840 -0.001577 0.115976 -0.149977 0.915176 2.458149 -0.038537 1 0 0 0 0 0 1 234153
-0.001839 -0.001575 0.115976 -0.125670 0.943028 2.474995 -0.038567 1 0 0 0 0 0 1 235121
-0.001856 -0.001570 0.115986 0.133104 0.900967 2.344989 -0.038598 1 0 0 0 0 0 1 236120
-0.001852 -0.001554 0.116001 -0.116359 0.751719 2.270408 -0.038629 1 0 0 0 0 0 1 237113
-0.001850 -0.001546 0.116006 -0.120064 0.833382 2.386678 -0.038661 1 0 0 0 0 0 1 238115
-0.001849 -0.001542 0.116007 -0.108990 0.891075 2.441734 -0.038695 1 0 0 0 0 0 1 239201
-0.001849 -0.001541 0.116008 -0.101882 0.922140 2.462951 -0.038723 1 0 0 0 0 0 1 240121
-0.001836 -0.001527 0.116019 -0.264467 0.761844 2.322160 -0.038755 1 0 0 0 0 0 1 241137
-0.001830 -0.001519 0.116023 -0.203935 0.832775 2.404094 -0.038787 1 0 0 0 0 0 1 242141
-0.001822 -0.001534 0.116034 -0.228991 1.126435 2.307225 -0.038818 1 0 0 0 0 0 1 243140
-0.001835 -0.001537 0.116048 0.066030 1.009881 2.258837 -0.038848 1 0 0 0 0 0 1 244122
-0.001842 -0.001538 0.116053 0.007572 0.979743 2.373679 -0.038880 1 0 0 0 0 0 1 245136
-0.001833 -0.001526 0.116066 -0.207961 0.791914 2.277427 -0.038911 1 0 0 0 0 0 1 246122
-0.001829 -0.001519 0.116070 -0.175589 0.849717 2.375778 -0.038943 1 0 0 0 0 0 1 247137
-0.001827 -0.001516 0.116072 -0.144680 0.894940 2.423768 -0.038978 1 0 0 0 0 0 1 248271
-0.001826 -0.001515 0.116072 -0.127507 0.919597 2.442319 -0.039005 1 0 0 0 0 0 1 249136
-0.001813 -0.001501 0.116083 -0.285295 0.755825 2.300623 -0.039036 1 0 0 0 0 0 1 250121
-0.001806 -0.001494 0.116087 -0.222202 0.825200 2.382159 -0.039068 1 0 0 0 0 0 1 251135
-0.001821 -0.001486 0.116098 0.070926 0.819143 2.286620 -0.039098 1 0 0 0 0 0 1 252120
-0.001828 -0.001482 0.116102 0.006381 0.866193 2.374685 -0.039130 1 0 0 0 0 0 1 253143
-0.001832 -0.001480 0.116103 -0.046418 0.895601 2.417675 -0.039159 1 0 0 0 0 0 1 254061
-0.001822 -0.001466 0.116115 -0.241348 0.734545 2.285332 -0.039190 1 0 0 0 0 0 1 255053
-0.001816 -0.001459 0.116119 -0.196949 0.805467 2.370062 -0.039221 1 0 0 0 0 0 1 256053
-0.001814 -0.001456 0.116120 -0.159902 0.857022 2.413014 -0.039253 1 0 0 0 0 0 1 257062
-0.001812 -0.001454 0.116121 -0.139706 0.884928 2.430172 -0.039284 1 0 0 0 0 0 1 258053
-0.001830 -0.001449 0.116131 0.117515 0.842614 2.300095 -0.039315 1 0 0 0 0 0 1 259062
-0.001826 -0.001433 0.116145 -0.133496 0.692783 2.225599 -0.039346 1 0 0 0 0 0 1 260052
-0.001824 -0.001425 0.116150 -0.137687 0.774627 2.341584 -0.039378 1 0 0 0 0 0 1 261062
-0.001823 -0.001421 0.116152 -0.126833 0.832294 2.396309 -0.039409 1 0 0 0 0 0 1 262062
-0.001818 -0.001437 0.116163 -0.190122 1.105711 2.278293 -0.039440 1 0 0 0 0 0 1 263053
-0.001803 -0.001432 0.116177 -0.329116 0.857109 2.209733 -0.039472 1 0 0 0 0 0 1 264061
-0.001795 -0.001429 0.116182 -0.249889 0.863945 2.327826 -0.039503 1 0 0 0 0 0 1 265056
-0.001791 -0.001428 0.116184 -0.194572 0.881573 2.383313 -0.039534 1 0 0 0 0 0 1 266062
-0.001807 -0.001423 0.116195 0.082011 0.835404 2.267373 -0.039565 1 0 0 0 0 0 1 267052
-0.001815 -0.001421 0.116198 0.007584 0.861000 2.347320 -0.039597 1 0 0 0 0 0 1 268070
-0.001819 -0.001419 0.116199 -0.050359 0.879507 2.387558 -0.039628 1 0 0 0 0 0 1 269059
-0.001809 -0.001406 0.116211 -0.248245 0.712534 2.254311 -0.039659 1 0 0 0 0 0 1 270073
-0.001804 -0.001399 0.116215 -0.205113 0.780755 2.338490 -0.039690 1 0 0 0 0 0 1 271052
-0.001819 -0.001391 0.116226 0.078574 0.773921 2.243809 -0.039721 1 0 0 0 0 0 1 272050
-0.001827 -0.001387 0.116230 0.009019 0.820739 2.332060 -0.039753 1 0 0 0 0 0 1 273072
-0.001818 -0.001372 0.116242 -0.213377 0.672611 2.225858 -0.039784 1 0 0 0 0 0 1 274065
-0.001814 -0.001365 0.116246 -0.184177 0.750971 2.320311 -0.039816 1 0 0 0 0 0 1 275072
-0.001812 -0.001361 0.116248 -0.154845 0.806322 2.366611 -0.039847 1 0 0 0 0 0 1 276062
-0.001829 -0.001355 0.116258 0.108934 0.779020 2.247473 -0.039877 1 0 0 0 0 0 1 277040
-0.001837 -0.001352 0.116262 0.027868 0.814161 2.326228 -0.039909 1 0 0 0 0 0 1 278070
-0.001829 -0.001337 0.116274 -0.200576 0.659842 2.216691 -0.039941 1 0 0 0 0 0 1 279069
-0.001820 -0.001348 0.116289 -0.244740 0.977699 2.170239 -0.039972 1 0 0 0 0 0 1 280067
-0.001815 -0.001353 0.116293 -0.192714 0.944023 2.288377 -0.040003 1 0 0 0 0 0 1 281069
-0.001813 -0.001355 0.116295 -0.158487 0.908878 2.343078 -0.040034 1 0 0 0 0 0 1 282069
-0.001830 -0.001352 0.116306 0.107294 0.832853 2.226858 -0.040065 1 0 0 0 0 0 1 283067
-0.001826 -0.001338 0.116320 -0.140200 0.665624 2.157141 -0.040097 1 0 0 0 0 0 1 284069
-0.001824 -0.001330 0.116325 -0.142303 0.739203 2.274493 -0.040128 1 0 0 0 0 0 1 285072
-0.001823 -0.001327 0.116327 -0.130360 0.792729 2.329649 -0.040159 1 0 0 0 0 0 1 286074
-0.001822 -0.001325 0.116328 -0.122835 0.821705 2.351040 -0.040190 1 0 0 0 0 0 1 287068
-0.001840 -0.001320 0.116338 0.128893 0.779568 2.222290 -0.040222 1 0 0 0 0 0 1 288068
-0.001849 -0.001317 0.116341 0.041427 0.807166 2.297483 -0.040253 1 0 0 0 0 0 1 289055
-0.001841 -0.001303 0.116353 -0.190500 0.648762 2.186706 -0.040284 1 0 0 0 0 0 1 290056
-0.001837 -0.001295 0.116358 -0.165927 0.722228 2.279422 -0.040315 1 0 0 0 0 0 1 291054
-0.001835 -0.001292 0.116359 -0.138901 0.775122 2.325137 -0.040347 1 0 0 0 0 0 1 292066
-0.001834 -0.001290 0.116359 -0.123694 0.803682 2.343272 -0.040379 1 0 0 0 0 0 1 293106
-0.001852 -0.001285 0.116370 0.132049 0.761227 2.213344 -0.040409 1 0 0 0 0 0 1 294072
-0.001848 -0.001269 0.116384 -0.121002 0.610711 2.138752 -0.040441 1 0 0 0 0 0 1 295069
-0.001847 -0.001261 0.116389 -0.125845 0.692857 2.254320 -0.040472 1 0 0 0 0 0 1 296069
-0.001846 -0.001257 0.116391 -0.115269 0.750623 2.308849 -0.040503 1 0 0 0 0 0 1 297069
-0.001845 -0.001255 0.116391 -0.108421 0.781691 2.330011 -0.040534 1 0 0 0 0 0 1 298069
-0.001845 -0.001254 0.116391 -0.104776 0.797809 2.338549 -0.040566 1 0 0 0 0 0 1 299072
-0.001863 -0.001250 0.116402 0.145169 0.748872 2.205346 -0.040597 1 0 0 0 0 0 1 300070
-0.001872 -0.001247 0.116405 0.056551 0.773142 2.278829 -0.040627 1 0 0 0 0 0 1 301042
-0.001864 -0.001233 0.116417 -0.176135 0.612733 2.167546 -0.040659 1 0 0 0 0 0 1 302069
-0.001860 -0.001226 0.116421 -0.151887 0.685412 2.259939 -0.040691 1 0 0 0 0 0 1 303069
-0.001858 -0.001222 0.116423 -0.124992 0.737868 2.305519 -0.040722 1 0 0 0 0 0 1 304066
-0.001857 -0.001220 0.116423 -0.109823 0.766172 2.323516 -0.040753 1 0 0 0 0 0 1 305068
-0.001869 -0.001233 0.116444 0.075808 0.966216 2.053469 -0.040784 1 0 0 0 0 0 1 306070
-0.001876 -0.001239 0.116451 0.014323 0.906362 2.200373 -0.040815 1 0 0 0 0 0 1 307038
-0.001866 -0.001229 0.116464 -0.198363 0.683296 2.126094 -0.040847 1 0 0 0 0 0 1 308068
-0.001862 -0.001224 0.116468 -0.163175 0.722820 2.232263 -0.040878 1 0 0 0 0 0 1 309057
-0.001859 -0.001222 0.116470 -0.130633 0.758569 2.282647 -0.040909 1 0 0 0 0 0 1 310056
-0.001858 -0.001220 0.116471 -0.112623 0.778507 2.302293 -0.040940 1 0 0 0 0 0 1 311060
-0.001876 -0.001215 0.116481 0.145051 0.731569 2.172973 -0.040972 1 0 0 0 0 0 1 312066
-0.001884 -0.001213 0.116484 0.060145 0.756979 2.247743 -0.041003 1 0 0 0 0 0 1 313067
-0.001889 -0.001212 0.116485 -0.003149 0.775284 2.286135 -0.041034 1 0 0 0 0 0 1 314069
-0.001891 -0.001211 0.116486 -0.036684 0.785417 2.301544 -0.041065 1 0 0 0 0 0 1 315063
-0.001892 -0.001211 0.116486 -0.053607 0.790902 2.308025 -0.041096 1 0 0 0 0 0 1 316037
-0.001880 -0.001197 0.116497 -0.229847 0.615530 2.162094 -0.041128 1 0 0 0 0 0 1 317067
-0.001874 -0.001191 0.116501 -0.175391 0.680222 2.241482 -0.041159 1 0 0 0 0 0 1 318069
-0.001889 -0.001183 0.116512 0.115389 0.671034 2.145174 -0.041190 1 0 0 0 0 0 1 319065
-0.001897 -0.001179 0.116516 0.048579 0.717051 2.232379 -0.041222 1 0 0 0 0 0 1 320067
-0.001901 -0.001177 0.116517 -0.005413 0.745869 2.275109 -0.041253 1 0 0 0 0 0 1 321060
-0.001897 -0.001194 0.116528 -0.104730 1.004289 2.151539 -0.041284 1 0 0 0 0 0 1 322052
-0.001896 -0.001203 0.116532 -0.095204 0.925159 2.231001 -0.041315 1 0 0 0 0 0 1 323051
-0.001882 -0.001194 0.116544 -0.251778 0.686853 2.121868 -0.041346 1 0 0 0 0 0 1 324059
-0.001876 -0.001189 0.116548 -0.186529 0.718250 2.214938 -0.041377 1 0 0 0 0 0 1 325050
-0.001891 -0.001183 0.116559 0.109972 0.692235 2.123410 -0.041409 1 0 0 0 0 0 1 326059
-0.001898 -0.001179 0.116563 0.045972 0.729859 2.212214 -0.041440 1 0 0 0 0 0 1 327049
-0.001902 -0.001178 0.116565 -0.006612 0.754518 2.255523 -0.041471 1 0 0 0 0 0 1 328059
-0.001903 -0.001177 0.116565 -0.034759 0.767845 2.272580 -0.041502 1 0 0 0 0 0 1 329050
-0.001904 -0.001176 0.116565 -0.048950 0.774922 2.279671 -0.041534 1 0 0 0 0 0 1 330058
-0.001905 -0.001176 0.116565 -0.056051 0.778793 2.283205 -0.041565 1 0 0 0 0 0 1 331046
-0.001923 -0.001172 0.116575 0.189343 0.723402 2.148328 -0.041596 1 0 0 0 0 0 1 332058
-0.001932 -0.001170 0.116579 0.097936 0.744658 2.220971 -0.041627 1 0 0 0 0 0 1 333050
-0.001925 -0.001155 0.116591 -0.136615 0.582083 2.109153 -0.041659 1 0 0 0 0 0 1 334058
-0.001921 -0.001148 0.116595 -0.113097 0.654040 2.201244 -0.041690 1 0 0 0 0 0 1 335049
-0.001913 -0.001163 0.116607 -0.157042 0.949338 2.106060 -0.041721 1 0 0 0 0 0 1 336059
-0.001910 -0.001170 0.116611 -0.117957 0.890210 2.196387 -0.041752 1 0 0 0 0 0 1 337051
-0.001908 -0.001173 0.116612 -0.091607 0.840670 2.240479 -0.041784 1 0 0 0 0 0 1 338059
-0.001907 -0.001175 0.116613 -0.077526 0.814328 2.257870 -0.041815 1 0 0 0 0 0 1 339065
-0.001925 -0.001171 0.116623 0.178840 0.743635 2.127750 -0.041847 1 0 0 0 0 0 1 340065
-0.001933 -0.001170 0.116626 0.092839 0.757275 2.202011 -0.041878 1 0 0 0 0 0 1 341063
-0.001926 -0.001156 0.116638 -0.139114 0.590779 2.090686 -0.041909 1 0 0 0 0 0 1 342072
-0.001922 -0.001149 0.116643 -0.114252 0.660830 2.182908 -0.041940 1 0 0 0 0 0 1 343050
-0.001919 -0.001145 0.116644 -0.086972 0.711965 2.228393 -0.041971 1 0 0 0 0 0 1 344047
-0.001918 -0.001143 0.116644 -0.071604 0.739587 2.246324 -0.042003 1 0 0 0 0 0 1 345063
-0.001918 -0.001143 0.116645 -0.063685 0.753925 2.253673 -0.042034 1 0 0 0 0 0 1 346071
-0.001936 -0.001138 0.116655 0.189654 0.703669 2.120046 -0.042065 1 0 0 0 0 0 1 347066
-0.001945 -0.001135 0.116658 0.102011 0.727565 2.193041 -0.042097 1 0 0 0 0 0 1 348070
-0.001949 -0.001134 0.116659 0.037338 0.745100 2.230755 -0.042128 1 0 0 0 0 0 1 349065
-0.001951 -0.001134 0.116660 0.003101 0.754818 2.245894 -0.042159 1 0 0 0 0 0 1 350065
-0.001947 -0.001151 0.116670 -0.084716 1.003515 2.111466 -0.042190 1 0 0 0 0 0 1 351063
-0.001945 -0.001160 0.116674 -0.069296 0.919273 2.187152 -0.042221 1 0 0 0 0 0 1 352038
-0.001932 -0.001151 0.116686 -0.223266 0.677875 2.076581 -0.042253 1 0 0 0 0 0 1 353064
-0.001925 -0.001147 0.116690 -0.156577 0.707993 2.169130 -0.042285 1 0 0 0 0 0 1 354078
-0.001940 -0.001140 0.116701 0.141423 0.681109 2.077423 -0.042316 1 0 0 0 0 0 1 355080
-0.001947 -0.001137 0.116705 0.077747 0.718454 2.165950 -0.042347 1 0 0 0 0 0 1 356083
-0.001951 -0.001135 0.116707 0.025321 0.742928 2.209095 -0.042378 1 0 0 0 0 0 1 357080
-0.001953 -0.001134 0.116707 -0.002719 0.756160 2.226085 -0.042409 1 0 0 0 0 0 1 358076
-0.001954 -0.001134 0.116707 -0.016849 0.763179 2.233091 -0.042441 1 0 0 0 0 0 1 359076
-0.001954 -0.001134 0.116707 -0.023918 0.767000 2.236562 -0.042472 1 0 0 0 0 0 1 360072
-0.001973 -0.001129 0.116717 0.222263 0.711377 2.101654 -0.042503 1 0 0 0 0 0 1 361078
-0.001982 -0.001127 0.116721 0.130806 0.732635 2.174052 -0.042534 1 0 0 0 0 0 1 362075
-0.001986 -0.001126 0.116722 0.064223 0.748846 2.211557 -0.042566 1 0 0 0 0 0 1 363077
-0.001976 -0.001112 0.116733 -0.139277 0.578631 2.076909 -0.042596 1 0 0 0 0 0 1 364056
-0.001971 -0.001106 0.116737 -0.098372 0.646486 2.160180 -0.042628 1 0 0 0 0 0 1 365073
-0.001969 -0.001102 0.116738 -0.062913 0.696454 2.202574 -0.042662 1 0 0 0 0 0 1 366148
-0.001967 -0.001100 0.116739 -0.043438 0.723422 2.219349 -0.042693 1 0 0 0 0 0 1 367135
-0.001967 -0.001099 0.116739 -0.033452 0.737406 2.226246 -0.042723 1 0 0 0 0 0 1 368118
-0.001966 -0.001099 0.116739 -0.028413 0.744714 2.229704 -0.042755 1 0 0 0 0 0 1 369124
-0.001984 -0.001095 0.116749 0.224020 0.690748 2.094844 -0.042787 1 0 0 0 0 0 1 370161
-0.001993 -0.001092 0.116753 0.135601 0.712907 2.167159 -0.042818 1 0 0 0 0 0 1 371154
-0.001998 -0.001091 0.116754 0.070527 0.729529 2.204602 -0.042849 1 0 0 0 0 0 1 372144
-0.002000 -0.001091 0.116754 0.036101 0.738794 2.219649 -0.042881 1 0 0 0 0 0 1 373154
-0.001989 -0.001077 0.116765 -0.149668 0.564361 2.076238 -0.042911 1 0 0 0 0 0 1 374122
-0.001983 -0.001070 0.116769 -0.099718 0.630097 2.156319 -0.042942 1 0 0 0 0 0 1 375113
-0.001980 -0.001067 0.116770 -0.059738 0.678953 2.197511 -0.042973 1 0 0 0 0 0 1 376108
-0.001997 -0.001061 0.116781 0.212098 0.647386 2.076754 -0.043004 1 0 0 0 0 0 1 377110
-0.002005 -0.001058 0.116784 0.133513 0.681022 2.153983 -0.043036 1 0 0 0 0 0 1 378111
-0.002010 -0.001057 0.116786 0.073397 0.703431 2.193106 -0.043067 1 0 0 0 0 0 1 379112
-0.002012 -0.001056 0.116786 0.041501 0.715569 2.208744 -0.043099 1 0 0 0 0 0 1 380142
-0.002013 -0.001055 0.116786 0.025431 0.722020 2.215238 -0.043130 1 0 0 0 0 0 1 381135
-0.001996 -0.001060 0.116807 -0.221777 0.789706 1.927592 -0.043162 1 0 0 0 0 0 1 382141
-0.001987 -0.001062 0.116815 -0.143258 0.767696 2.079056 -0.043193 1 0 0 0 0 0 1 383140
-0.001983 -0.001063 0.116817 -0.082364 0.752116 2.156649 -0.043223 1 0 0 0 0 0 1 384121
-0.001980 -0.001064 0.116818 -0.049286 0.744401 2.186713 -0.043255 1 0 0 0 0 0 1 385133
-0.001979 -0.001064 0.116818 -0.032331 0.740884 2.198281 -0.043287 1 0 0 0 0 0 1 386150
-0.001997 -0.001060 0.116828 0.226545 0.681367 2.066056 -0.043317 1 0 0 0 0 0 1 387118
-0.002006 -0.001058 0.116832 0.141151 0.700870 2.139216 -0.043348 1 0 0 0 0 0 1 388117
-0.002010 -0.001057 0.116833 0.077591 0.716150 2.176938 -0.043379 1 0 0 0 0 0 1 389115
-0.002000 -0.001043 0.116844 -0.124772 0.545023 2.042389 -0.043412 1 0 0 0 0 0 1 390153
-0.001995 -0.001036 0.116848 -0.083106 0.612657 2.125461 -0.043443 1 0 0 0 0 0 1 391136
-0.001992 -0.001033 0.116850 -0.047251 0.662472 2.167658 -0.043474 1 0 0 0 0 0 1 392134
-0.001991 -0.001031 0.116850 -0.027556 0.689357 2.184397 -0.043505 1 0 0 0 0 0 1 393136
-0.001990 -0.001030 0.116850 -0.017469 0.703275 2.191226 -0.043536 1 0 0 0 0 0 1 394111
-0.001990 -0.001029 0.116850 -0.012366 0.710546 2.194668 -0.043568 1 0 0 0 0 0 1 395136
-0.001990 -0.001029 0.116850 -0.009797 0.714444 2.196857 -0.043599 1 0 0 0 0 0 1 396130
-0.001977 -0.001016 0.116861 -0.177331 0.536769 2.048987 -0.043630 1 0 0 0 0 0 1 397116
-0.001971 -0.001009 0.116865 -0.118095 0.601135 2.127384 -0.043661 1 0 0 0 0 0 1 398133
-0.001986 -0.001002 0.116876 0.177057 0.591138 2.030664 -0.043692 1 0 0 0 0 0 1 399115
-0.001994 -0.000998 0.116880 0.111449 0.637178 2.117198 -0.043724 1 0 0 0 0 0 1 400130
-0.001997 -0.000996 0.116881 0.057998 0.665923 2.159579 -0.043754 1 0 0 0 0 0 1 401114
-0.001999 -0.000995 0.116882 0.029446 0.681238 2.176305 -0.043786 1 0 0 0 0 0 1 402133
-0.002000 -0.000994 0.116882 0.015068 0.689279 2.183167 -0.043818 1 0 0 0 0 0 1 403138
-0.002001 -0.000994 0.116882 0.007904 0.693542 2.186510 -0.043848 1 0 0 0 0 0 1 404115
-0.002001 -0.000994 0.116882 0.004333 0.695954 2.188723 -0.043880 1 0 0 0 0 0 1 405142
-0.002001 -0.000994 0.116882 0.002558 0.697400 2.190449 -0.043911 1 0 0 0 0 0 1 406116
-0.001989 -0.000981 0.116893 -0.167287 0.518318 2.042469 -0.043942 1 0 0 0 0 0 1 407131
-0.001982 -0.000974 0.116897 -0.109146 0.582082 2.120703 -0.043973 1 0 0 0 0 0 1 408114
-0.001979 -0.000971 0.116898 -0.065036 0.629945 2.161228 -0.044005 1 0 0 0 0 0 1 409130
-0.001978 -0.000969 0.116898 -0.041242 0.655782 2.177246 -0.044034 1 0 0 0 0 0 1 410058
-0.001977 -0.000968 0.116899 -0.029098 0.669168 2.183900 -0.044065 1 0 0 0 0 0 1 411056
-0.001977 -0.000968 0.116899 -0.022979 0.676134 2.187198 -0.044096 1 0 0 0 0 0 1 412048
-0.001976 -0.000968 0.116899 -0.019904 0.679883 2.189366 -0.044128 1 0 0 0 0 0 1 413056
-0.001976 -0.000968 0.116899 -0.018376 0.681989 2.191109 -0.044159 1 0 0 0 0 0 1 414049
-0.001976 -0.000968 0.116899 -0.017622 0.683300 2.192748 -0.044190 1 0 0 0 0 0 1 415057
-0.001976 -0.000968 0.116899 -0.017238 0.684184 2.194299 -0.044221 1 0 0 0 0 0 1 416048
-0.001976 -0.000968 0.116899 -0.017048 0.684883 2.195876 -0.044253 1 0 0 0 0 0 1 417056
-0.001964 -0.000954 0.116910 -0.186087 0.505222 2.047834 -0.044284 1 0 0 0 0 0 1 418048
-0.001958 -0.000948 0.116913 -0.127448 0.568819 2.125973 -0.044315 1 0 0 0 0 0 1 419050
-0.001949 -0.000962 0.116925 -0.153923 0.860700 2.024662 -0.044346 1 0 0 0 0 0 1 420057
-0.001963 -0.000965 0.116939 0.144737 0.741449 1.975928 -0.044377 1 0 0 0 0 0 1 421048
-0.001970 -0.000967 0.116944 0.085905 0.710855 2.089769 -0.044409 1 0 0 0 0 0 1 422056
-0.001974 -0.000967 0.116945 0.036509 0.699171 2.142595 -0.044440 1 0 0 0 0 0 1 423057
-0.001975 -0.000968 0.116946 0.010101 0.694066 2.162962 -0.044471 1 0 0 0 0 0 1 424059
-0.001976 -0.000968 0.116946 -0.003176 0.691859 2.171053 -0.044503 1 0 0 0 0 0 1 425066
-0.001977 -0.000968 0.116946 -0.009789 0.691032 2.174831 -0.044534 1 0 0 0 0 0 1 426060
-0.001977 -0.000968 0.116946 -0.013092 0.690867 2.177115 -0.044565 1 0 0 0 0 0 1 427054
-0.001977 -0.000968 0.116946 -0.014741 0.691029 2.178892 -0.044596 1 0 0 0 0 0 1 428054
-0.001977 -0.000968 0.116946 -0.015561 0.691364 2.180530 -0.044628 1 0 0 0 0 0 1 429061
-0.001977 -0.000968 0.116946 -0.015994 0.691765 2.182099 -0.044659 1 0 0 0 0 0 1 430068
-0.001977 -0.000968 0.116946 -0.016204 0.692213 2.183646 -0.044691 1 0 0 0 0 0 1 431070
-0.001965 -0.000955 0.116957 -0.185600 0.512261 2.035497 -0.044722 1 0 0 0 0 0 1 432065
-0.001958 -0.000948 0.116961 -0.127065 0.575755 2.113538 -0.044752 1 0 0 0 0 0 1 433040
-0.001955 -0.000945 0.116962 -0.082772 0.623481 2.153981 -0.044784 1 0 0 0 0 0 1 434051
-0.001954 -0.000943 0.116963 -0.058893 0.649265 2.170039 -0.044814 1 0 0 0 0 0 1 435034
-0.001953 -0.000942 0.116963 -0.046710 0.662636 2.176711 -0.044847 1 0 0 0 0 0 1 436061
-0.001953 -0.000942 0.116963 -0.040588 0.669591 2.179982 -0.044878 1 0 0 0 0 0 1 437063
-0.001952 -0.000942 0.116963 -0.037514 0.673277 2.182059 -0.044908 1 0 0 0 0 0 1 438034
-0.001947 -0.000959 0.116973 -0.106905 0.919795 2.041932 -0.044940 1 0 0 0 0 0 1 439058
-0.001944 -0.000968 0.116977 -0.082196 0.834351 2.116079 -0.044972 1 0 0 0 0 0 1 440069
-0.001943 -0.000973 0.116978 -0.063278 0.771272 2.154486 -0.045003 1 0 0 0 0 0 1 441066
-0.001942 -0.000975 0.116978 -0.052941 0.738027 2.169772 -0.045034 1 0 0 0 0 0 1 442047
-0.001942 -0.000976 0.116978 -0.047614 0.721508 2.176143 -0.045065 1 0 0 0 0 0 1 443057
-0.001942 -0.000977 0.116978 -0.044939 0.713494 2.179315 -0.045096 1 0 0 0 0 0 1 444058
-0.001948 -0.000959 0.116999 0.038070 0.470845 1.894170 -0.045128 1 0 0 0 0 0 1 445061
-0.001950 -0.000951 0.117007 0.007825 0.552188 2.042627 -0.045159 1 0 0 0 0 0 1 446064
-0.001952 -0.000946 0.117009 -0.013201 0.614119 2.118807 -0.045190 1 0 0 0 0 0 1 447060
-0.001952 -0.000944 0.117010 -0.023863 0.647681 2.148298 -0.045222 1 0 0 0 0 0 1 448071
-0.001953 -0.000943 0.117010 -0.029075 0.665007 2.159592 -0.045253 1 0 0 0 0 0 1 449063
-0.001953 -0.000943 0.117010 -0.031622 0.673971 2.164457 -0.045284 1 0 0 0 0 0 1 450065
-0.001953 -0.000942 0.117010 -0.032884 0.678707 2.167114 -0.045315 1 0 0 0 0 0 1 451064
-0.001953 -0.000942 0.117010 -0.033521 0.681298 2.168998 -0.045347 1 0 0 0 0 0 1 452062
-0.001953 -0.000942 0.117010 -0.033841 0.682823 2.170587 -0.045377 1 0 0 0 0 0 1 453033
-0.001953 -0.000942 0.117010 -0.034013 0.683850 2.172130 -0.045408 1 0 0 0 0 0 1 454033
-0.001953 -0.000942 0.117010 -0.034116 0.684597 2.173684 -0.045440 1 0 0 0 0 0 1 455065
-0.001953 -0.000942 0.117010 -0.034180 0.685197 2.175195 -0.045472 1 0 0 0 0 0 1 456066
-0.001948 -0.000960 0.117021 -0.105212 0.930413 2.034700 -0.045503 1 0 0 0 0 0 1 457066
-0.001933 -0.000956 0.117035 -0.250951 0.663463 1.958961 -0.045534 1 0 0 0 0 0 1 458064
-0.001925 -0.000953 0.117040 -0.173813 0.663022 2.073727 -0.045565 1 0 0 0 0 0 1 459062
-0.001921 -0.000952 0.117042 -0.119334 0.676844 2.127897 -0.045597 1 0 0 0 0 0 1 460062
-0.001919 -0.000952 0.117042 -0.090220 0.685549 2.148784 -0.045628 1 0 0 0 0 0 1 461062
-0.001918 -0.000951 0.117042 -0.075386 0.690331 2.157037 -0.045659 1 0 0 0 0 0 1 462063
-0.001936 -0.000947 0.117053 0.183480 0.634595 2.023136 -0.045690 1 0 0 0 0 0 1 463062
-0.001945 -0.000945 0.117056 0.097744 0.656182 2.095694 -0.045722 1 0 0 0 0 0 1 464061
-0.001949 -0.000944 0.117057 0.033938 0.672479 2.133151 -0.045752 1 0 0 0 0 0 1 465048
-0.001952 -0.000943 0.117058 0.000130 0.681548 2.148235 -0.045786 1 0 0 0 0 0 1 466132
-0.001940 -0.000930 0.117069 -0.186648 0.505499 2.004680 -0.045818 1 0 0 0 0 0 1 467139
-0.001935 -0.000923 0.117072 -0.136579 0.571205 2.084149 -0.045848 1 0 0 0 0 0 1 468112
-0.001932 -0.000919 0.117074 -0.096488 0.620028 2.125023 -0.045879 1 0 0 0 0 0 1 469107
-0.001930 -0.000918 0.117074 -0.074717 0.646388 2.141272 -0.045911 1 0 0 0 0 0 1 470133
-0.001930 -0.000917 0.117074 -0.063603 0.660018 2.147919 -0.045943 1 0 0 0 0 0 1 471138
-0.001929 -0.000916 0.117074 -0.057999 0.667092 2.151139 -0.045974 1 0 0 0 0 0 1 472130
-0.001929 -0.000916 0.117074 -0.055212 0.670863 2.153233 -0.046005 1 0 0 0 0 0 1 473145
-0.001947 -0.000912 0.117084 0.197793 0.614489 2.017203 -0.046036 1 0 0 0 0 0 1 474137
-0.001956 -0.000910 0.117088 0.109005 0.635788 2.088917 -0.046067 1 0 0 0 0 0 1 475106
-0.001961 -0.000908 0.117089 0.043662 0.651928 2.126114 -0.046098 1 0 0 0 0 0 1 476108
-0.001963 -0.000908 0.117089 0.009089 0.660888 2.140994 -0.046130 1 0 0 0 0 0 1 477130
-0.001952 -0.000894 0.117100 -0.178181 0.484597 1.997356 -0.046161 1 0 0 0 0 0 1 478113
-0.001946 -0.000888 0.117104 -0.128322 0.550297 2.076790 -0.046192 1 0 0 0 0 0 1 479125
-0.001943 -0.000884 0.117105 -0.088344 0.599102 2.117611 -0.046223 1 0 0 0 0 0 1 480110
-0.001942 -0.000882 0.117106 -0.066603 0.625428 2.133827 -0.046255 1 0 0 0 0 0 1 481124
-0.001959 -0.000877 0.117116 0.196305 0.580471 2.002773 -0.046286 1 0 0 0 0 0 1 482129
-0.001968 -0.000875 0.117120 0.112425 0.607565 2.076141 -0.046317 1 0 0 0 0 0 1 483111
-0.001972 -0.000873 0.117121 0.049544 0.626605 2.113922 -0.046349 1 0 0 0 0 0 1 484127
-0.001962 -0.000860 0.117132 -0.153754 0.455737 1.979179 -0.046379 1 0 0 0 0 0 1 485111
-0.001957 -0.000853 0.117136 -0.112002 0.524384 2.061854 -0.046415 1 0 0 0 0 0 1 486239
-0.001954 -0.000849 0.117137 -0.076037 0.574616 2.103602 -0.046443 1 0 0 0 0 0 1 487132
-0.001953 -0.000847 0.117138 -0.056316 0.601648 2.120126 -0.046473 1 0 0 0 0 0 1 488124
-0.001952 -0.000847 0.117138 -0.046201 0.615590 2.126831 -0.046504 1 0 0 0 0 0 1 489111
-0.001970 -0.000842 0.117148 0.210902 0.564153 1.992441 -0.046536 1 0 0 0 0 0 1 490112
-0.001979 -0.000839 0.117151 0.123957 0.588077 2.064640 -0.046567 1 0 0 0 0 0 1 491125
-0.001984 -0.000838 0.117152 0.059540 0.605500 2.101933 -0.046598 1 0 0 0 0 0 1 492110
-0.001986 -0.000838 0.117153 0.025441 0.615054 2.116820 -0.046630 1 0 0 0 0 0 1 493124
-0.001987 -0.000837 0.117153 0.008285 0.620124 2.122853 -0.046659 1 0 0 0 0 0 1 494055
-0.001988 -0.000837 0.117153 -0.000296 0.622889 2.125906 -0.046690 1 0 0 0 0 0 1 495054
-0.001976 -0.000824 0.117164 -0.174677 0.443068 1.978114 -0.046721 1 0 0 0 0 0 1 496044
-0.001969 -0.000817 0.117168 -0.118281 0.507176 2.055989 -0.046753 1 0 0 0 0 0 1 497053
-0.001985 -0.000810 0.117179 0.177184 0.496460 1.958650 -0.046784 1 0 0 0 0 0 1 498045
-0.001992 -0.000806 0.117183 0.111063 0.542459 2.044684 -0.046815 1 0 0 0 0 0 1 499053
-0.001996 -0.000804 0.117184 0.057295 0.571130 2.086853 -0.046846 1 0 0 0 0 0 1 500043
-0.001998 -0.000803 0.117185 0.028564 0.586331 2.103399 -0.046878 1 0 0 0 0 0 1 501053
-0.001994 -0.000820 0.117195 -0.057009 0.839298 1.967376 -0.046909 1 0 0 0 0 0 1 502045
-0.001991 -0.000829 0.117199 -0.040372 0.757045 2.043244 -0.046940 1 0 0 0 0 0 1 503053
-0.001978 -0.000820 0.117211 -0.195655 0.513942 1.932441 -0.046971 1 0 0 0 0 0 1 504044
-0.001971 -0.000815 0.117215 -0.128768 0.544539 2.024128 -0.047003 1 0 0 0 0 0 1 505052
-0.001986 -0.000809 0.117226 0.172332 0.516846 1.931604 -0.047034 1 0 0 0 0 0 1 506045
-0.001993 -0.000806 0.117230 0.108941 0.554394 2.019257 -0.047065 1 0 0 0 0 0 1 507047
-0.001997 -0.000804 0.117232 0.056559 0.578829 2.062004 -0.047096 1 0 0 0 0 0 1 508060
-0.001999 -0.000803 0.117232 0.028538 0.591913 2.078735 -0.047128 1 0 0 0 0 0 1 509071
-0.002000 -0.000803 0.117232 0.014419 0.598766 2.085452 -0.047159 1 0 0 0 0 0 1 510054
-0.002000 -0.000802 0.117232 0.007381 0.602406 2.088674 -0.047190 1 0 0 0 0 0 1 511044
-0.002000 -0.000802 0.117232 0.003880 0.604435 2.090699 -0.047221 1 0 0 0 0 0 1 512058
-0.002000 -0.000802 0.117232 0.002136 0.605657 2.092306 -0.047253 1 0 0 0 0 0 1 513056
-0.002019 -0.000798 0.117242 0.253839 0.547645 1.956192 -0.047284 1 0 0 0 0 0 1 514067
-0.002028 -0.000796 0.117246 0.163882 0.568365 2.027519 -0.047314 1 0 0 0 0 0 1 515032
-0.002020 -0.000781 0.117258 -0.072388 0.402436 1.914709 -0.047347 1 0 0 0 0 0 1 516063
-0.002016 -0.000774 0.117262 -0.048757 0.474298 2.005599 -0.047378 1 0 0 0 0 0 1 517059
-0.002014 -0.000771 0.117263 -0.021947 0.526267 2.050458 -0.047409 1 0 0 0 0 0 1 518058
-0.002013 -0.000769 0.117264 -0.006780 0.554149 2.067990 -0.047440 1 0 0 0 0 0 1 519056
-0.002013 -0.000768 0.117264 0.001090 0.568503 2.075024 -0.047472 1 0 0 0 0 0 1 520067
-0.002012 -0.000767 0.117264 0.005083 0.575893 2.078339 -0.047503 1 0 0 0 0 0 1 521063
-0.002030 -0.000763 0.117274 0.259865 0.520883 1.942783 -0.047533 1 0 0 0 0 0 1 522035
-0.002040 -0.000761 0.117278 0.171343 0.543191 2.014315 -0.047565 1 0 0 0 0 0 1 523049
-0.002044 -0.000759 0.117279 0.106105 0.559790 2.051359 -0.047596 1 0 0 0 0 0 1 524059
-0.002046 -0.000759 0.117279 0.071637 0.568890 2.066098 -0.047628 1 0 0 0 0 0 1 525062
-0.002030 -0.000763 0.117301 -0.187324 0.637167 1.779257 -0.047659 1 0 0 0 0 0 1 526061
-0.002021 -0.000765 0.117308 -0.113758 0.616631 1.930973 -0.047690 1 0 0 0 0 0 1 527060
-0.002017 -0.000766 0.117310 -0.055190 0.601646 2.008676 -0.047721 1 0 0 0 0 0 1 528058
-0.002015 -0.000767 0.117311 -0.023242 0.594053 2.038646 -0.047753 1 0 0 0 0 0 1 529060
-0.002014 -0.000767 0.117312 -0.006837 0.590498 2.050042 -0.047784 1 0 0 0 0 0 1 530058
-0.002013 -0.000767 0.117312 0.001464 0.588940 2.054839 -0.047815 1 0 0 0 0 0 1 531061
-0.002032 -0.000763 0.117322 0.258622 0.529416 1.919782 -0.047846 1 0 0 0 0 0 1 532059
-0.002041 -0.000761 0.117325 0.171204 0.549473 1.991402 -0.047878 1 0 0 0 0 0 1 533059
-0.002045 -0.000760 0.117326 0.106510 0.564946 2.028474 -0.047909 1 0 0 0 0 0 1 534058
-0.002047 -0.000759 0.117327 0.072284 0.573494 2.043191 -0.047940 1 0 0 0 0 0 1 535049
-0.002048 -0.000759 0.117327 0.055088 0.578052 2.049201 -0.047971 1 0 0 0 0 0 1 536030
-0.002049 -0.000759 0.117327 0.046508 0.580546 2.052209 -0.048003 1 0 0 0 0 0 1 537060
-0.002049 -0.000759 0.117327 0.042232 0.581988 2.054085 -0.048034 1 0 0 0 0 0 1 538052
-0.002049 -0.000759 0.117327 0.040127 0.582894 2.055618 -0.048065 1 0 0 0 0 0 1 539059
-0.002049 -0.000759 0.117327 0.039090 0.583548 2.057016 -0.048096 1 0 0 0 0 0 1 540050
-0.002037 -0.000745 0.117338 -0.132040 0.401938 1.908437 -0.048128 1 0 0 0 0 0 1 541065
-0.002031 -0.000739 0.117342 -0.073836 0.465527 1.985874 -0.048159 1 0 0 0 0 0 1 542064
-0.002028 -0.000735 0.117343 -0.029628 0.513247 2.025933 -0.048189 1 0 0 0 0 0 1 543031
-0.002026 -0.000734 0.117343 -0.005754 0.538979 2.041845 -0.048221 1 0 0 0 0 0 1 544059
-0.002025 -0.000733 0.117343 0.006454 0.552226 2.048284 -0.048253 1 0 0 0 0 0 1 545060
-0.002025 -0.000733 0.117343 0.012630 0.559063 2.051372 -0.048284 1 0 0 0 0 0 1 546061
-0.002019 -0.000750 0.117354 -0.055565 0.808318 1.910107 -0.048315 1 0 0 0 0 0 1 547060
-0.002035 -0.000755 0.117367 0.223019 0.665039 1.846607 -0.048346 1 0 0 0 0 0 1 548042
-0.002043 -0.000757 0.117372 0.152829 0.622619 1.954827 -0.048378 1 0 0 0 0 0 1 549056
-0.002047 -0.000758 0.117374 0.097628 0.604874 2.005741 -0.048411 1 0 0 0 0 0 1 550135
-0.002048 -0.000758 0.117374 0.068346 0.596641 2.025272 -0.048442 1 0 0 0 0 0 1 551126
-0.002049 -0.000759 0.117374 0.053628 0.592806 2.032988 -0.048474 1 0 0 0 0 0 1 552149
-0.002050 -0.000759 0.117374 0.046325 0.591094 2.036499 -0.048505 1 0 0 0 0 0 1 553146
-0.002050 -0.000759 0.117374 0.042697 0.590437 2.038515 -0.048536 1 0 0 0 0 0 1 554112
-0.002050 -0.000759 0.117374 0.040904 0.590289 2.040080 -0.048567 1 0 0 0 0 0 1 555110
-0.002038 -0.000746 0.117385 -0.130762 0.408123 1.891448 -0.048598 1 0 0 0 0 0 1 556111
-0.002032 -0.000739 0.117389 -0.072781 0.471501 1.968871 -0.048630 1 0 0 0 0 0 1 557133
-0.002028 -0.000736 0.117390 -0.028648 0.519129 2.008967 -0.048661 1 0 0 0 0 0 1 558139
-0.002027 -0.000734 0.117391 -0.004831 0.544790 2.024763 -0.048692 1 0 0 0 0 0 1 559104
-0.002026 -0.000733 0.117391 0.007357 0.558017 2.031181 -0.048723 1 0 0 0 0 0 1 560104
-0.002026 -0.000733 0.117391 0.013504 0.564835 2.034244 -0.048754 1 0 0 0 0 0 1 561095
-0.002025 -0.000733 0.117391 0.016602 0.568454 2.036193 -0.048786 1 0 0 0 0 0 1 562131
-0.002025 -0.000733 0.117391 0.018162 0.570451 2.037698 -0.048817 1 0 0 0 0 0 1 563127
-0.002025 -0.000732 0.117391 0.018957 0.571621 2.039054 -0.048848 1 0 0 0 0 0 1 564109
-0.002025 -0.000732 0.117391 0.019349 0.572391 2.040412 -0.048880 1 0 0 0 0 0 1 565126
-0.002025 -0.000732 0.117391 0.019564 0.572931 2.041626 -0.048909 1 0 0 0 0 0 1 566054
-0.002025 -0.000732 0.117391 0.019667 0.573404 2.042929 -0.048940 1 0 0 0 0 0 1 567051
-0.002025 -0.000732 0.117391 0.019725 0.573818 2.044224 -0.048971 1 0 0 0 0 0 1 568047
-0.002025 -0.000732 0.117391 0.019765 0.574214 2.045534 -0.049002 1 0 0 0 0 0 1 569051
-0.002025 -0.000732 0.117391 0.019799 0.574585 2.046828 -0.049033 1 0 0 0 0 0 1 570043
-0.002025 -0.000732 0.117391 0.019801 0.574958 2.048152 -0.049065 1 0 0 0 0 0 1 571053
-0.002025 -0.000732 0.117391 0.019829 0.575337 2.049438 -0.049096 1 0 0 0 0 0 1 572043
-0.002025 -0.000732 0.117391 0.019846 0.575697 2.050759 -0.049127 1 0 0 0 0 0 1 573051
-0.002031 -0.000715 0.117412 0.102452 0.334425 1.764278 -0.049159 1 0 0 0 0 0 1 574052
-0.002034 -0.000706 0.117419 0.071454 0.418053 1.911242 -0.049190 1 0 0 0 0 0 1 575042
-0.002035 -0.000702 0.117421 0.050069 0.481051 1.986847 -0.049221 1 0 0 0 0 0 1 576051
-0.002036 -0.000699 0.117422 0.039265 0.515014 2.016005 -0.049252 1 0 0 0 0 0 1 577042
-0.002036 -0.000698 0.117423 0.034019 0.532488 2.027101 -0.049284 1 0 0 0 0 0 1 578051
-0.002037 -0.000698 0.117423 0.031460 0.541427 2.031759 -0.049315 1 0 0 0 0 0 1 579042
-0.002031 -0.000715 0.117433 -0.041162 0.792112 1.890725 -0.049346 1 0 0 0 0 0 1 580050
-0.002029 -0.000724 0.117437 -0.018032 0.708517 1.965022 -0.049377 1 0 0 0 0 0 1 581044
-0.002028 -0.000728 0.117438 0.000191 0.646218 2.003493 -0.049409 1 0 0 0 0 0 1 582052
-0.002027 -0.000731 0.117438 0.010204 0.613287 2.018749 -0.049441 1 0 0 0 0 0 1 583093
-0.002026 -0.000732 0.117439 0.015383 0.596817 2.024893 -0.049471 1 0 0 0 0 0 1 584057
-0.002026 -0.000732 0.117439 0.018024 0.588753 2.027827 -0.049502 1 0 0 0 0 0 1 585030
-0.002026 -0.000732 0.117439 0.019361 0.584914 2.029706 -0.049534 1 0 0 0 0 0 1 586044
-0.002026 -0.000733 0.117439 0.020058 0.583291 2.031521 -0.049573 1 0 0 0 0 0 1 587311
-0.002014 -0.000719 0.117449 -0.150755 0.399809 1.882444 -0.049597 1 0 0 0 0 0 1 588063
-0.002007 -0.000713 0.117453 -0.092180 0.462743 1.959666 -0.049628 1 0 0 0 0 0 1 589053
-0.002004 -0.000709 0.117454 -0.047778 0.510153 1.999669 -0.049659 1 0 0 0 0 0 1 590055
-0.002003 -0.000708 0.117455 -0.023796 0.535719 2.015482 -0.049690 1 0 0 0 0 0 1 591058
-0.002002 -0.000707 0.117455 -0.011562 0.548871 2.021867 -0.049721 1 0 0 0 0 0 1 592058
-0.002001 -0.000707 0.117455 -0.005387 0.555654 2.024892 -0.049753 1 0 0 0 0 0 1 593057
-0.002020 -0.000702 0.117465 0.251596 0.500025 1.888854 -0.049784 1 0 0 0 0 0 1 594054
-0.002029 -0.000700 0.117469 0.163781 0.522151 1.960058 -0.049815 1 0 0 0 0 0 1 595045
-0.002033 -0.000699 0.117470 0.098876 0.538642 1.996985 -0.049847 1 0 0 0 0 0 1 596062
-0.002035 -0.000698 0.117470 0.064549 0.547667 2.011616 -0.049878 1 0 0 0 0 0 1 597061
-0.002037 -0.000698 0.117470 0.047280 0.552465 2.017568 -0.049909 1 0 0 0 0 0 1 598056
-0.002037 -0.000698 0.117470 0.038660 0.555044 2.020457 -0.049940 1 0 0 0 0 0 1 599057
-0.002037 -0.000698 0.117470 0.034376 0.556508 2.022279 -0.049971 1 0 0 0 0 0 1 600058
-0.002037 -0.000697 0.117470 0.032242 0.557431 2.023730 -0.050003 1 0 0 0 0 0 1 601057
-0.002038 -0.000697 0.117470 0.031197 0.558067 2.025091 -0.050035 1 0 0 0 0 0 1 602076
-0.002025 -0.000684 0.117481 -0.140630 0.375650 1.876233 -0.050065 1 0 0 0 0 0 1 603067
-0.002019 -0.000678 0.117485 -0.082524 0.439158 1.953357 -0.050097 1 0 0 0 0 0 1 604068
-0.002016 -0.000674 0.117486 -0.038332 0.486863 1.993324 -0.050128 1 0 0 0 0 0 1 605069
-0.002014 -0.000673 0.117487 -0.014472 0.512552 2.009118 -0.050159 1 0 0 0 0 0 1 606075
-0.002013 -0.000672 0.117487 -0.002263 0.525759 2.015470 -0.050190 1 0 0 0 0 0 1 607065
-0.002013 -0.000671 0.117487 0.003876 0.532564 2.018497 -0.050222 1 0 0 0 0 0 1 608076
-0.002013 -0.000671 0.117487 0.006973 0.536146 2.020348 -0.050253 1 0 0 0 0 0 1 609071
-0.002026 -0.000684 0.117507 0.191137 0.725167 1.740179 -0.050284 1 0 0 0 0 0 1 610070
-0.002032 -0.000691 0.117514 0.126319 0.660521 1.883702 -0.050315 1 0 0 0 0 0 1 611068
-0.002035 -0.000694 0.117517 0.079532 0.612893 1.957554 -0.050347 1 0 0 0 0 0 1 612068
-0.002037 -0.000696 0.117517 0.055138 0.587890 1.986062 -0.050378 1 0 0 0 0 0 1 613069
-0.002038 -0.000697 0.117518 0.043018 0.575484 1.996857 -0.050409 1 0 0 0 0 0 1 614053
-0.002038 -0.000697 0.117518 0.037031 0.569469 2.001430 -0.050440 1 0 0 0 0 0 1 615067
-0.002038 -0.000698 0.117518 0.034062 0.566643 2.003796 -0.050472 1 0 0 0 0 0 1 616067
-0.002038 -0.000698 0.117518 0.032594 0.565418 2.005440 -0.050503 1 0 0 0 0 0 1 617071
-0.002038 -0.000698 0.117518 0.031880 0.564961 2.006784 -0.050534 1 0 0 0 0 0 1 618050
-0.002026 -0.000684 0.117529 -0.139957 0.381819 1.857845 -0.050565 1 0 0 0 0 0 1 619049
-0.002020 -0.000678 0.117533 -0.081784 0.445040 1.934922 -0.050596 1 0 0 0 0 0 1 620048
-0.002017 -0.000674 0.117534 -0.037546 0.492614 1.974878 -0.050628 1 0 0 0 0 0 1 621066
-0.002015 -0.000673 0.117534 -0.013674 0.518227 1.990647 -0.050659 1 0 0 0 0 0 1 622068
-0.002014 -0.000672 0.117534 -0.001466 0.531401 1.996972 -0.050690 1 0 0 0 0 0 1 623067
-0.002014 -0.000672 0.117534 0.004686 0.538183 1.999977 -0.050722 1 0 0 0 0 0 1 624065
-0.002014 -0.000671 0.117534 0.007797 0.541765 2.001812 -0.050753 1 0 0 0 0 0 1 625070
-0.002014 -0.000671 0.117534 0.009345 0.543717 2.003237 -0.050784 1 0 0 0 0 0 1 626050
-0.002008 -0.000689 0.117545 -0.061477 0.791488 1.860757 -0.050816 1 0 0 0 0 0 1 627071
-0.002006 -0.000698 0.117548 -0.037367 0.706270 1.934558 -0.050847 1 0 0 0 0 0 1 628065
-0.002004 -0.000702 0.117550 -0.018682 0.643145 1.972810 -0.050878 1 0 0 0 0 0 1 629065
-0.002004 -0.000705 0.117550 -0.008428 0.609752 1.987921 -0.050909 1 0 0 0 0 0 1 630050
-0.002022 -0.000701 0.117560 0.251303 0.533728 1.855965 -0.050940 1 0 0 0 0 0 1 631066
-0.002031 -0.000700 0.117564 0.164730 0.545709 1.928514 -0.050972 1 0 0 0 0 0 1 632066
-0.002035 -0.000699 0.117565 0.100419 0.557125 1.965842 -0.051002 1 0 0 0 0 0 1 633048
-0.002037 -0.000698 0.117565 0.066390 0.563614 1.980595 -0.051034 1 0 0 0 0 0 1 634049
-0.002026 -0.000685 0.117576 -0.122386 0.383866 1.836283 -0.051065 1 0 0 0 0 0 1 635066
-0.002020 -0.000678 0.117580 -0.072614 0.448860 1.914912 -0.051097 1 0 0 0 0 0 1 636065
-0.002017 -0.000675 0.117581 -0.032554 0.497313 1.955368 -0.051128 1 0 0 0 0 0 1 637055
-0.002016 -0.000673 0.117582 -0.010767 0.523390 1.971303 -0.051159 1 0 0 0 0 0 1 638066
-0.002015 -0.000672 0.117582 0.000404 0.536796 1.977676 -0.051190 1 0 0 0 0 0 1 639055
-0.002015 -0.000672 0.117582 0.006038 0.543686 1.980688 -0.051222 1 0 0 0 0 0 1 640064
-0.002014 -0.000672 0.117582 0.008878 0.547315 1.982482 -0.051253 1 0 0 0 0 0 1 641054
-0.002009 -0.000689 0.117592 -0.061379 0.796167 1.840047 -0.051284 1 0 0 0 0 0 1 642066
-0.002006 -0.000698 0.117596 -0.036949 0.711407 1.913816 -0.051315 1 0 0 0 0 0 1 643055
-0.002005 -0.000703 0.117597 -0.018096 0.648488 1.952068 -0.051347 1 0 0 0 0 0 1 644061
-0.002004 -0.000705 0.117598 -0.007765 0.615215 1.967186 -0.051378 1 0 0 0 0 0 1 645064
-0.002004 -0.000706 0.117598 -0.002437 0.598584 1.973260 -0.051409 1 0 0 0 0 0 1 646054
-0.002004 -0.000707 0.117598 0.000277 0.590441 1.976147 -0.051440 1 0 0 0 0 0 1 647054
-0.002004 -0.000707 0.117598 0.001640 0.586546 1.977947 -0.051472 1 0 0 0 0 0 1 648063
-0.002004 -0.000707 0.117598 0.002331 0.584785 1.979325 -0.051503 1 0 0 0 0 0 1 649054
-0.002004 -0.000707 0.117598 0.002691 0.584075 1.980601 -0.051534 1 0 0 0 0 0 1 650049
-0.002004 -0.000707 0.117598 0.002869 0.583895 1.981805 -0.051565 1 0 0 0 0 0 1 651040
-0.002004 -0.000707 0.117598 0.002943 0.583985 1.983024 -0.051596 1 0 0 0 0 0 1 652049
-0.002004 -0.000707 0.117598 0.002995 0.584203 1.984215 -0.051627 1 0 0 0 0 0 1 653040
-0.002004 -0.000707 0.117598 0.003017 0.584492 1.985429 -0.051658 1 0 0 0 0 0 1 654040
-0.001991 -0.000694 0.117609 -0.168867 0.401339 1.836264 -0.051690 1 0 0 0 0 0 1 655048
-0.001985 -0.000687 0.117612 -0.110554 0.464663 1.913158 -0.051721 1 0 0 0 0 0 1 656040
-0.001982 -0.000684 0.117614 -0.066253 0.512289 1.953018 -0.051752 1 0 0 0 0 0 1 657040
-0.001980 -0.000682 0.117614 -0.042350 0.537956 1.968741 -0.051784 1 0 0 0 0 0 1 658049
-0.001979 -0.000681 0.117614 -0.030139 0.551167 1.975024 -0.051815 1 0 0 0 0 0 1 659040
-0.001979 -0.000681 0.117614 -0.023993 0.557962 1.978010 -0.051847 1 0 0 0 0 0 1 660062
-0.001979 -0.000681 0.117614 -0.020911 0.561546 1.979796 -0.051878 1 0 0 0 0 0 1 661056
-0.001973 -0.000698 0.117625 -0.091181 0.810666 1.837276 -0.051909 1 0 0 0 0 0 1 662057
-0.001971 -0.000707 0.117628 -0.066672 0.725942 1.910977 -0.051940 1 0 0 0 0 0 1 663054
-0.001969 -0.000712 0.117630 -0.047814 0.663037 1.949168 -0.051971 1 0 0 0 0 0 1 664051
-0.001969 -0.000714 0.117630 -0.037485 0.629763 1.964262 -0.052003 1 0 0 0 0 0 1 665060
-0.001968 -0.000715 0.117630 -0.032159 0.613160 1.970342 -0.052034 1 0 0 0 0 0 1 666062
-0.001968 -0.000716 0.117630 -0.029471 0.605016 1.973201 -0.052065 1 0 0 0 0 0 1 667059
-0.001968 -0.000716 0.117630 -0.028115 0.601109 1.974928 -0.052095 1 0 0 0 0 0 1 668027
-0.001968 -0.000716 0.117630 -0.027441 0.599356 1.976318 -0.052127 1 0 0 0 0 0 1 669027
-0.001968 -0.000716 0.117630 -0.027110 0.598661 1.977593 -0.052159 1 0 0 0 0 0 1 670044
-0.001986 -0.000712 0.117640 0.227927 0.539040 1.840387 -0.052190 1 0 0 0 0 0 1 671045
-0.001995 -0.000710 0.117644 0.138908 0.559244 1.911220 -0.052221 1 0 0 0 0 0 1 672060
-0.002000 -0.000708 0.117645 0.073345 0.574762 1.947957 -0.052253 1 0 0 0 0 0 1 673059
-0.002002 -0.000708 0.117645 0.038663 0.583327 1.962486 -0.052284 1 0 0 0 0 0 1 674066
-0.002003 -0.000708 0.117645 0.021209 0.587863 1.968358 -0.052315 1 0 0 0 0 0 1 675056
-0.002004 -0.000708 0.117645 0.012490 0.590343 1.971152 -0.052346 1 0 0 0 0 0 1 676056
-0.002004 -0.000707 0.117645 0.008148 0.591762 1.972889 -0.052378 1 0 0 0 0 0 1 677054
-0.002004 -0.000707 0.117645 0.005979 0.592640 1.974251 -0.052409 1 0 0 0 0 0 1 678057
-0.002004 -0.000707 0.117645 0.004899 0.593263 1.975496 -0.052440 1 0 0 0 0 0 1 679054
-0.002005 -0.000707 0.117645 0.004358 0.593752 1.976672 -0.052471 1 0 0 0 0 0 1 680035
-0.002005 -0.000707 0.117645 0.004096 0.594168 1.977849 -0.052502 1 0 0 0 0 0 1 681026
-0.002005 -0.000707 0.117645 0.003960 0.594552 1.979048 -0.052534 1 0 0 0 0 0 1 682047
-0.002005 -0.000707 0.117645 0.003892 0.594924 1.980206 -0.052564 1 0 0 0 0 0 1 683026
-0.002005 -0.000707 0.117645 0.003858 0.595287 1.981424 -0.052596 1 0 0 0 0 0 1 684055
-0.002005 -0.000707 0.117645 0.003855 0.595652 1.982595 -0.052628 1 0 0 0 0 0 1 685055
-0.001992 -0.000694 0.117656 -0.168317 0.412229 1.833202 -0.052658 1 0 0 0 0 0 1 686027
-0.001986 -0.000687 0.117660 -0.110086 0.475527 1.910043 -0.052690 1 0 0 0 0 0 1 687058
-0.001983 -0.000684 0.117661 -0.065827 0.523128 1.949864 -0.052721 1 0 0 0 0 0 1 688058
-0.001981 -0.000682 0.117662 -0.041939 0.548777 1.965543 -0.052753 1 0 0 0 0 0 1 689055
-0.001980 -0.000682 0.117662 -0.029743 0.561984 1.971852 -0.052785 1 0 0 0 0 0 1 690079
-0.001980 -0.000681 0.117662 -0.023585 0.568776 1.974759 -0.052815 1 0 0 0 0 0 1 691059
-0.001980 -0.000681 0.117662 -0.020519 0.572344 1.976530 -0.052846 1 0 0 0 0 0 1 692056
-0.001980 -0.000681 0.117662 -0.018962 0.574298 1.977877 -0.052877 1 0 0 0 0 0 1 693027
-0.001979 -0.000681 0.117662 -0.018200 0.575459 1.979142 -0.052909 1 0 0 0 0 0 1 694057
-0.001979 -0.000681 0.117662 -0.017825 0.576205 1.980345 -0.052940 1 0 0 0 0 0 1 695055
-0.001979 -0.000681 0.117662 -0.017631 0.576744 1.981515 -0.052971 1 0 0 0 0 0 1 696053
-0.001979 -0.000681 0.117662 -0.017551 0.577193 1.982687 -0.053003 1 0 0 0 0 0 1 697053
-0.001979 -0.000681 0.117662 -0.017516 0.577584 1.983854 -0.053034 1 0 0 0 0 0 1 698056
-0.001979 -0.000681 0.117662 -0.017499 0.577952 1.985020 -0.053065 1 0 0 0 0 0 1 699053
-0.001998 -0.000676 0.117672 0.237776 0.518730 1.847707 -0.053096 1 0 0 0 0 0 1 700054
-0.002007 -0.000674 0.117675 0.148766 0.539186 1.918393 -0.053127 1 0 0 0 0 0 1 701042
-0.002012 -0.000673 0.117677 0.083193 0.554829 1.955109 -0.053159 1 0 0 0 0 0 1 702068
-0.002014 -0.000673 0.117677 0.048520 0.563444 1.969612 -0.053190 1 0 0 0 0 0 1 703068
-0.002015 -0.000672 0.117677 0.031074 0.567988 1.975448 -0.053221 1 0 0 0 0 0 1 704057
-0.002015 -0.000672 0.117677 0.022361 0.570465 1.978249 -0.053253 1 0 0 0 0 0 1 705069
-0.002016 -0.000672 0.117677 0.018024 0.571879 1.979969 -0.053284 1 0 0 0 0 0 1 706072
-0.002016 -0.000672 0.117677 0.015870 0.572747 1.981316 -0.053316 1 0 0 0 0 0 1 707072
-0.002016 -0.000672 0.117677 0.014788 0.573345 1.982537 -0.053347 1 0 0 0 0 0 1 708067
-0.002016 -0.000672 0.117677 0.014245 0.573811 1.983727 -0.053378 1 0 0 0 0 0 1 709063
-0.002016 -0.000672 0.117677 0.013996 0.574220 1.984889 -0.053409 1 0 0 0 0 0 1 710065
-0.002016 -0.000672 0.117677 0.013862 0.574592 1.986061 -0.053440 1 0 0 0 0 0 1 711066
-0.002016 -0.000672 0.117677 0.013804 0.574937 1.987191 -0.053471 1 0 0 0 0 0 1 712045
-0.002016 -0.000672 0.117677 0.013785 0.575285 1.988387 -0.053503 1 0 0 0 0 0 1 713064
-0.002016 -0.000672 0.117677 0.013769 0.575648 1.989613 -0.053536 1 0 0 0 0 0 1 714125
-0.002016 -0.000672 0.117677 0.013775 0.575982 1.990768 -0.053567 1 0 0 0 0 0 1 715120
-0.002016 -0.000672 0.117677 0.013768 0.576327 1.991909 -0.053598 1 0 0 0 0 0 1 716103
-0.002016 -0.000672 0.117677 0.013790 0.576656 1.993092 -0.053630 1 0 0 0 0 0 1 717121
-0.002016 -0.000672 0.117677 0.013785 0.577000 1.994236 -0.053660 1 0 0 0 0 0 1 718106
-0.002016 -0.000672 0.117677 0.013786 0.577323 1.995414 -0.053692 1 0 0 0 0 0 1 719121
-0.002016 -0.000672 0.117677 0.013811 0.577701 1.996661 -0.053726 1 0 0 0 0 0 1 720200
-0.002016 -0.000672 0.117677 0.013812 0.578003 1.997744 -0.053755 1 0 0 0 0 0 1 721122
-0.002016 -0.000672 0.117677 0.013807 0.578317 1.998808 -0.053784 1 0 0 0 0 0 1 722049
-0.002016 -0.000672 0.117677 0.013836 0.578646 1.999971 -0.053815 1 0 0 0 0 0 1 723045
-0.002029 -0.000686 0.117698 0.197493 0.767145 1.718354 -0.053846 1 0 0 0 0 0 1 724047
-0.002036 -0.000692 0.117705 0.132169 0.701970 1.861204 -0.053877 1 0 0 0 0 0 1 725038
-0.002039 -0.000696 0.117707 0.085094 0.654040 1.934811 -0.053909 1 0 0 0 0 0 1 726045
-0.002041 -0.000697 0.117708 0.060568 0.628878 1.963188 -0.053940 1 0 0 0 0 0 1 727037
-0.002041 -0.000698 0.117708 0.048359 0.616414 1.973923 -0.053971 1 0 0 0 0 0 1 728045
-0.002042 -0.000699 0.117708 0.042329 0.610348 1.978370 -0.054002 1 0 0 0 0 0 1 729038
-0.002042 -0.000699 0.117708 0.039351 0.607499 1.980659 -0.054034 1 0 0 0 0 0 1 730045
-0.002042 -0.000699 0.117708 0.037881 0.606251 1.982194 -0.054065 1 0 0 0 0 0 1 731037
-0.002042 -0.000699 0.117708 0.037171 0.605805 1.983479 -0.054096 1 0 0 0 0 0 1 732046
-0.002042 -0.000699 0.117708 0.036821 0.605774 1.984660 -0.054127 1 0 0 0 0 0 1 733037
-0.002030 -0.000686 0.117719 -0.135845 0.421736 1.834973 -0.054159 1 0 0 0 0 0 1 734046
-0.002023 -0.000679 0.117723 -0.077849 0.484793 1.911665 -0.054190 1 0 0 0 0 0 1 735037
-0.002020 -0.000676 0.117724 -0.033673 0.532286 1.951449 -0.054221 1 0 0 0 0 0 1 736046
-0.002019 -0.000674 0.117725 -0.009817 0.557881 1.967119 -0.054252 1 0 0 0 0 0 1 737041
-0.002018 -0.000673 0.117725 0.002379 0.571040 1.973350 -0.054283 1 0 0 0 0 0 1 738039
-0.002017 -0.000673 0.117725 0.008530 0.577824 1.976262 -0.054315 1 0 0 0 0 0 1 739052
-0.002017 -0.000673 0.117725 0.011617 0.581393 1.978010 -0.054346 1 0 0 0 0 0 1 740050
-0.002017 -0.000672 0.117725 0.013184 0.583343 1.979353 -0.054377 1 0 0 0 0 0 1 741050
-0.002035 -0.000668 0.117735 0.269883 0.524766 1.842008 -0.054409 1 0 0 0 0 0 1 742058
-0.002045 -0.000666 0.117738 0.181344 0.545597 1.912530 -0.054440 1 0 0 0 0 0 1 743048
-0.002049 -0.000665 0.117739 0.116027 0.561441 1.949152 -0.054471 1 0 0 0 0 0 1 744058
-0.002051 -0.000664 0.117740 0.081490 0.570124 1.963597 -0.054503 1 0 0 0 0 0 1 745056
-0.002052 -0.000664 0.117740 0.064114 0.574722 1.969429 -0.054534 1 0 0 0 0 0 1 746055
-0.002053 -0.000664 0.117740 0.055455 0.577204 1.972155 -0.054565 1 0 0 0 0 0 1 747043
-0.002053 -0.000664 0.117740 0.051149 0.578624 1.973853 -0.054596 1 0 0 0 0 0 1 748052
-0.002053 -0.000664 0.117740 0.049011 0.579490 1.975151 -0.054627 1 0 0 0 0 0 1 749025
-0.002054 -0.000664 0.117740 0.047965 0.580113 1.976374 -0.054659 1 0 0 0 0 0 1 750054
-0.002054 -0.000664 0.117740 0.047454 0.580577 1.977532 -0.054690 1 0 0 0 0 0 1 751055
-0.002054 -0.000664 0.117740 0.047198 0.580966 1.978670 -0.054721 1 0 0 0 0 0 1 752054
-0.002054 -0.000664 0.117740 0.047100 0.581338 1.979796 -0.054753 1 0 0 0 0 0 1 753058
-0.002054 -0.000664 0.117740 0.047062 0.581685 1.980932 -0.054784 1 0 0 0 0 0 1 754053
-0.002054 -0.000664 0.117740 0.047051 0.582027 1.982067 -0.054815 1 0 0 0 0 0 1 755057
-0.002054 -0.000664 0.117740 0.047060 0.582372 1.983192 -0.054846 1 0 0 0 0 0 1 756053
-0.002054 -0.000664 0.117740 0.047077 0.582694 1.984302 -0.054877 1 0 0 0 0 0 1 757042
-0.002054 -0.000664 0.117740 0.047104 0.583029 1.985447 -0.054909 1 0 0 0 0 0 1 758056
-0.002054 -0.000664 0.117740 0.047119 0.583362 1.986579 -0.054940 1 0 0 0 0 0 1 759052
-0.002054 -0.000664 0.117740 0.047156 0.583692 1.987703 -0.054971 1 0 0 0 0 0 1 760052
-0.002054 -0.000664 0.117740 0.047180 0.584035 1.988849 -0.055003 1 0 0 0 0 0 1 761055
-0.002054 -0.000664 0.117740 0.047210 0.584355 1.989961 -0.055034 1 0 0 0 0 0 1 762049
-0.002054 -0.000664 0.117740 0.047226 0.584690 1.991100 -0.055065 1 0 0 0 0 0 1 763053
-0.002054 -0.000664 0.117740 0.047263 0.585019 1.992224 -0.055096 1 0 0 0 0 0 1 764053
-0.002054 -0.000664 0.117740 0.047279 0.585353 1.993359 -0.055128 1 0 0 0 0 0 1 765052
-0.002054 -0.000664 0.117740 0.047319 0.585714 1.994590 -0.055162 1 0 0 0 0 0 1 766147
-0.002060 -0.000646 0.117761 0.130849 0.341704 1.706074 -0.055190 1 0 0 0 0 0 1 767052
-0.002062 -0.000637 0.117768 0.099995 0.424890 1.852019 -0.055225 1 0 0 0 0 0 1 768183
-0.002064 -0.000633 0.117771 0.078683 0.487644 1.927027 -0.055253 1 0 0 0 0 0 1 769057
-0.002064 -0.000630 0.117771 0.067906 0.521491 1.955968 -0.055284 1 0 0 0 0 0 1 770056
-0.002065 -0.000629 0.117772 0.062682 0.538847 1.966876 -0.055315 1 0 0 0 0 0 1 771051
-0.002065 -0.000629 0.117772 0.060163 0.547733 1.971378 -0.055346 1 0 0 0 0 0 1 772053
-0.002065 -0.000629 0.117772 0.058948 0.552337 1.973654 -0.055377 1 0 0 0 0 0 1 773051
-0.002065 -0.000628 0.117772 0.058369 0.554849 1.975324 -0.055413 1 0 0 0 0 0 1 774182
-0.002065 -0.000628 0.117772 0.058090 0.556243 1.976566 -0.055444 1 0 0 0 0 0 1 775176
-0.002065 -0.000628 0.117772 0.057964 0.557045 1.977555 -0.055470 1 0 0 0 0 0 1 776024
-0.002065 -0.000628 0.117772 0.057922 0.557635 1.978678 -0.055502 1 0 0 0 0 0 1 777022
-0.002065 -0.000628 0.117772 0.057907 0.558078 1.979823 -0.055533 1 0 0 0 0 0 1 778044
-0.002065 -0.000628 0.117772 0.057943 0.558501 1.981089 -0.055569 1 0 0 0 0 0 1 779173
-0.002065 -0.000628 0.117772 0.057963 0.558863 1.982195 -0.055600 1 0 0 0 0 0 1 780171
-0.002065 -0.000628 0.117772 0.057995 0.559184 1.983317 -0.055631 1 0 0 0 0 0 1 781179
-0.002065 -0.000628 0.117772 0.058016 0.559500 1.984437 -0.055663 1 0 0 0 0 0 1 782179
-0.002065 -0.000628 0.117772 0.058044 0.559824 1.985543 -0.055694 1 0 0 0 0 0 1 783177
-0.002065 -0.000628 0.117772 0.058084 0.560149 1.986667 -0.055725 1 0 0 0 0 0 1 784180
-0.002060 -0.000646 0.117782 -0.014008 0.808905 1.842967 -0.055756 1 0 0 0 0 0 1 785176
-0.002057 -0.000655 0.117786 0.009539 0.723847 1.916371 -0.055788 1 0 0 0 0 0 1 786179
-0.002056 -0.000659 0.117787 0.027968 0.660705 1.954320 -0.055815 1 0 0 0 0 0 1 787052
-0.002055 -0.000662 0.117787 0.038122 0.627359 1.969477 -0.055850 1 0 0 0 0 0 1 788182
-0.002055 -0.000663 0.117788 0.043382 0.610654 1.975476 -0.055881 1 0 0 0 0 0 1 789177
-0.002055 -0.000663 0.117788 0.046057 0.602468 1.978257 -0.055912 1 0 0 0 0 0 1 790170
-0.002055 -0.000664 0.117788 0.047433 0.598540 1.979954 -0.055944 1 0 0 0 0 0 1 791171
-0.002055 -0.000664 0.117788 0.048131 0.596747 1.981244 -0.055975 1 0 0 0 0 0 1 792161
-0.002055 -0.000664 0.117788 0.048499 0.596004 1.982426 -0.056006 1 0 0 0 0 0 1 793168
-0.002055 -0.000664 0.117788 0.048711 0.595840 1.983639 -0.056040 1 0 0 0 0 0 1 794247
-0.002055 -0.000664 0.117788 0.048810 0.595905 1.984746 -0.056071 1 0 0 0 0 0 1 795241
-0.002055 -0.000664 0.117788 0.048879 0.596092 1.985849 -0.056102 1 0 0 0 0 0 1 796225
-0.002055 -0.000664 0.117788 0.048938 0.596361 1.986961 -0.056133 1 0 0 0 0 0 1 797241
-0.002055 -0.000664 0.117788 0.048959 0.596623 1.987910 -0.056160 1 0 0 0 0 0 1 798101
-0.002055 -0.000664 0.117788 0.049008 0.596975 1.989179 -0.056196 1 0 0 0 0 0 1 799242
-0.002055 -0.000664 0.117788 0.049037 0.597308 1.990296 -0.056227 1 0 0 0 0 0 1 800251
-0.002055 -0.000664 0.117788 0.049064 0.597637 1.991391 -0.056258 1 0 0 0 0 0 1 801241
-0.002042 -0.000651 0.117799 -0.123971 0.413098 1.841158 -0.056285 1 0 0 0 0 0 1 802101
-0.002036 -0.000644 0.117802 -0.066054 0.476126 1.917811 -0.056321 1 0 0 0 0 0 1 803242
-0.002051 -0.000636 0.117814 0.234828 0.463647 1.818677 -0.056352 1 0 0 0 0 0 1 804225
-0.002059 -0.000632 0.117817 0.169950 0.509271 1.903470 -0.056383 1 0 0 0 0 0 1 805226
-0.002062 -0.000630 0.117819 0.116694 0.537677 1.945016 -0.056412 1 0 0 0 0 0 1 806161
-0.002064 -0.000630 0.117819 0.088235 0.552648 1.961057 -0.056440 1 0 0 0 0 0 1 807045
-0.002065 -0.000629 0.117819 0.073941 0.560440 1.967584 -0.056475 1 0 0 0 0 0 1 808170
-0.002066 -0.000629 0.117819 0.066818 0.564488 1.970479 -0.056506 1 0 0 0 0 0 1 809160
-0.002066 -0.000629 0.117819 0.063290 0.566696 1.972216 -0.056537 1 0 0 0 0 0 1 810169
-0.002066 -0.000629 0.117819 0.061541 0.567935 1.973512 -0.056568 1 0 0 0 0 0 1 811159
-0.002066 -0.000629 0.117819 0.060697 0.568722 1.974687 -0.056600 1 0 0 0 0 0 1 812169
-0.002066 -0.000629 0.117819 0.060286 0.569260 1.975785 -0.056631 1 0 0 0 0 0 1 813160
-0.002066 -0.000629 0.117819 0.060094 0.569660 1.976765 -0.056658 1 0 0 0 0 0 1 814044
-0.002066 -0.000629 0.117819 0.060015 0.570075 1.977977 -0.056693 1 0 0 0 0 0 1 815162
-0.002066 -0.000629 0.117819 0.059991 0.570418 1.979092 -0.056725 1 0 0 0 0 0 1 816169
-0.002066 -0.000629 0.117819 0.059994 0.570749 1.980165 -0.056756 1 0 0 0 0 0 1 817164
-0.002061 -0.000646 0.117830 -0.012225 0.819871 1.836142 -0.056784 1 0 0 0 0 0 1 818044
-0.002058 -0.000655 0.117833 0.011287 0.734982 1.909592 -0.056818 1 0 0 0 0 0 1 819161
-0.002057 -0.000660 0.117835 0.029711 0.671870 1.947510 -0.056846 1 0 0 0 0 0 1 820048
-0.002056 -0.000662 0.117835 0.039833 0.638556 1.962618 -0.056881 1 0 0 0 0 0 1 821160
-0.002056 -0.000663 0.117835 0.045099 0.621867 1.968611 -0.056913 1 0 0 0 0 0 1 822179
-0.002056 -0.000664 0.117835 0.047785 0.613686 1.971387 -0.056944 1 0 0 0 0 0 1 823178
-0.002055 -0.000664 0.117835 0.049148 0.609722 1.972910 -0.056971 1 0 0 0 0 0 1 824052
-0.002055 -0.000664 0.117835 0.049852 0.607963 1.974326 -0.057006 1 0 0 0 0 0 1 825176
-0.002055 -0.000664 0.117835 0.050214 0.607241 1.975489 -0.057038 1 0 0 0 0 0 1 826180
-0.002055 -0.000664 0.117835 0.050414 0.607046 1.976584 -0.057069 1 0 0 0 0 0 1 827180
-0.002055 -0.000664 0.117835 0.050524 0.607108 1.977682 -0.057100 1 0 0 0 0 0 1 828175
-0.002055 -0.000664 0.117835 0.050595 0.607301 1.978763 -0.057131 1 0 0 0 0 0 1 829178
-0.002074 -0.000660 0.117845 0.307728 0.547578 1.840975 -0.057163 1 0 0 0 0 0 1 830177
-0.002083 -0.000658 0.117849 0.219111 0.567891 1.911181 -0.057194 1 0 0 0 0 0 1 831176
-0.002088 -0.000657 0.117850 0.153723 0.583486 1.947645 -0.057225 1 0 0 0 0 0 1 832174
-0.002090 -0.000656 0.117850 0.119158 0.592049 1.962034 -0.057257 1 0 0 0 0 0 1 833185
-0.002091 -0.000656 0.117850 0.101784 0.596555 1.967650 -0.057284 1 0 0 0 0 0 1 834055
-0.002092 -0.000656 0.117850 0.093131 0.599020 1.970456 -0.057318 1 0 0 0 0 0 1 835157
-0.002092 -0.000656 0.117850 0.088849 0.600433 1.972106 -0.057350 1 0 0 0 0 0 1 836175
-0.002092 -0.000656 0.117850 0.086739 0.601292 1.973363 -0.057381 1 0 0 0 0 0 1 837173
-0.002092 -0.000656 0.117850 0.085707 0.601892 1.974513 -0.057413 1 0 0 0 0 0 1 838177
-0.002092 -0.000656 0.117850 0.085206 0.602331 1.975572 -0.057443 1 0 0 0 0 0 1 839144
-0.002080 -0.000642 0.117861 -0.088359 0.417576 1.825233 -0.057475 1 0 0 0 0 0 1 840174
-0.002073 -0.000636 0.117865 -0.030661 0.480506 1.901632 -0.057506 1 0 0 0 0 0 1 841160
-0.002070 -0.000632 0.117866 0.013384 0.527941 1.941293 -0.057538 1 0 0 0 0 0 1 842173
-0.002069 -0.000630 0.117867 0.037199 0.553488 1.956860 -0.057569 1 0 0 0 0 0 1 843171
-0.002068 -0.000630 0.117867 0.049376 0.566615 1.963035 -0.057600 1 0 0 0 0 0 1 844174
-0.002067 -0.000629 0.117867 0.055544 0.573369 1.965869 -0.057631 1 0 0 0 0 0 1 845175
-0.002067 -0.000629 0.117867 0.058662 0.576907 1.967543 -0.057663 1 0 0 0 0 0 1 846176
-0.002067 -0.000629 0.117867 0.060241 0.578833 1.968820 -0.057694 1 0 0 0 0 0 1 847175
-0.002067 -0.000629 0.117867 0.061054 0.579955 1.969968 -0.057725 1 0 0 0 0 0 1 848182
-0.002062 -0.000647 0.117877 -0.010883 0.829911 1.825915 -0.057757 1 0 0 0 0 0 1 849181
-0.002059 -0.000656 0.117881 0.012793 0.745277 1.899131 -0.057788 1 0 0 0 0 0 1 850178
-0.002058 -0.000660 0.117882 0.031308 0.682350 1.937144 -0.057819 1 0 0 0 0 0 1 851181
-0.002057 -0.000662 0.117883 0.041491 0.649061 1.952100 -0.057850 1 0 0 0 0 0 1 852178
-0.002057 -0.000663 0.117883 0.046760 0.632399 1.958025 -0.057880 1 0 0 0 0 0 1 853145
-0.002075 -0.000660 0.117893 0.306869 0.564155 1.821823 -0.057913 1 0 0 0 0 0 1 854176
-0.002084 -0.000658 0.117896 0.219664 0.580242 1.892498 -0.057943 1 0 0 0 0 0 1 855144
-0.002089 -0.000657 0.117897 0.154962 0.593729 1.929154 -0.057975 1 0 0 0 0 0 1 856174
-0.002091 -0.000656 0.117898 0.120749 0.601241 1.943565 -0.058006 1 0 0 0 0 0 1 857174
-0.002092 -0.000656 0.117898 0.103567 0.605275 1.949416 -0.058040 1 0 0 0 0 0 1 858253
-0.002092 -0.000656 0.117898 0.095009 0.607465 1.952096 -0.058071 1 0 0 0 0 0 1 859252
-0.002093 -0.000656 0.117898 0.090758 0.608721 1.953715 -0.058103 1 0 0 0 0 0 1 860263
-0.002093 -0.000656 0.117898 0.088662 0.609520 1.954942 -0.058134 1 0 0 0 0 0 1 861249
-0.002093 -0.000656 0.117898 0.087653 0.610083 1.956070 -0.058165 1 0 0 0 0 0 1 862260
-0.002093 -0.000656 0.117898 0.087163 0.610526 1.957104 -0.058195 1 0 0 0 0 0 1 863219
-0.002093 -0.000656 0.117898 0.086943 0.610898 1.958168 -0.058227 1 0 0 0 0 0 1 864222
-0.002093 -0.000656 0.117898 0.086856 0.611277 1.959248 -0.058259 1 0 0 0 0 0 1 865251
-0.002093 -0.000656 0.117898 0.086829 0.611611 1.960297 -0.058290 1 0 0 0 0 0 1 866245
-0.002093 -0.000656 0.117898 0.086834 0.611939 1.961320 -0.058320 1 0 0 0 0 0 1 867219
-0.002093 -0.000656 0.117898 0.086878 0.612267 1.962369 -0.058351 1 0 0 0 0 0 1 868217
-0.002093 -0.000656 0.117898 0.086902 0.612600 1.963414 -0.058383 1 0 0 0 0 0 1 869218
-0.002093 -0.000656 0.117898 0.086954 0.612937 1.964471 -0.058414 1 0 0 0 0 0 1 870218
-0.002093 -0.000656 0.117898 0.086994 0.613258 1.965514 -0.058445 1 0 0 0 0 0 1 871217
-0.002093 -0.000656 0.117898 0.087052 0.613591 1.966608 -0.058477 1 0 0 0 0 0 1 872246
-0.002081 -0.000642 0.117909 -0.086520 0.428459 1.816010 -0.058508 1 0 0 0 0 0 1 873241
-0.002074 -0.000636 0.117913 -0.028786 0.491273 1.892315 -0.058540 1 0 0 0 0 0 1 874241
-0.002071 -0.000632 0.117914 0.015301 0.538646 1.931900 -0.058570 1 0 0 0 0 0 1 875226
-0.002069 -0.000631 0.117914 0.039132 0.564162 1.947465 -0.058602 1 0 0 0 0 0 1 876239
-0.002069 -0.000630 0.117915 0.051322 0.577279 1.953598 -0.058633 1 0 0 0 0 0 1 877225
-0.002068 -0.000630 0.117915 0.057486 0.584011 1.956347 -0.058662 1 0 0 0 0 0 1 878168
-0.002063 -0.000647 0.117925 -0.011865 0.837148 1.812700 -0.058693 1 0 0 0 0 0 1 879158
-0.002060 -0.000656 0.117929 0.013145 0.754032 1.886041 -0.058725 1 0 0 0 0 0 1 880166
-0.002059 -0.000660 0.117930 0.032325 0.691856 1.924084 -0.058756 1 0 0 0 0 0 1 881172
-0.002058 -0.000663 0.117930 0.042836 0.658918 1.939020 -0.058787 1 0 0 0 0 0 1 882157
-0.002058 -0.000664 0.117930 0.048284 0.642468 1.944964 -0.058819 1 0 0 0 0 0 1 883166
-0.002057 -0.000664 0.117931 0.051051 0.634385 1.947686 -0.058850 1 0 0 0 0 0 1 884157
-0.002057 -0.000665 0.117931 0.052472 0.630515 1.949315 -0.058881 1 0 0 0 0 0 1 885166
-0.002057 -0.000665 0.117931 0.053200 0.628742 1.950541 -0.058912 1 0 0 0 0 0 1 886157
-0.002057 -0.000665 0.117931 0.053593 0.628039 1.951649 -0.058944 1 0 0 0 0 0 1 887166
-0.002076 -0.000660 0.117941 0.311633 0.567665 1.813556 -0.058975 1 0 0 0 0 0 1 888157
-0.002085 -0.000658 0.117944 0.223282 0.587725 1.883605 -0.059006 1 0 0 0 0 0 1 889166
-0.002089 -0.000657 0.117945 0.158002 0.603168 1.919975 -0.059037 1 0 0 0 0 0 1 890158
-0.002092 -0.000657 0.117946 0.123495 0.611673 1.934304 -0.059068 1 0 0 0 0 0 1 891157
-0.002093 -0.000656 0.117946 0.106150 0.616175 1.940030 -0.059100 1 0 0 0 0 0 1 892165
-0.002093 -0.000656 0.117946 0.097510 0.618607 1.942656 -0.059131 1 0 0 0 0 0 1 893157
-0.002094 -0.000656 0.117946 0.093240 0.619996 1.944263 -0.059162 1 0 0 0 0 0 1 894169
-0.002094 -0.000656 0.117946 0.091133 0.620852 1.945470 -0.059193 1 0 0 0 0 0 1 895164
-0.002094 -0.000656 0.117946 0.090103 0.621452 1.946572 -0.059225 1 0 0 0 0 0 1 896168
-0.002094 -0.000656 0.117946 0.089602 0.621915 1.947619 -0.059256 1 0 0 0 0 0 1 897174
-0.002094 -0.000656 0.117946 0.089373 0.622303 1.948641 -0.059287 1 0 0 0 0 0 1 898155
-0.002094 -0.000656 0.117946 0.089288 0.622667 1.949686 -0.059319 1 0 0 0 0 0 1 899167
-0.002094 -0.000656 0.117946 0.089278 0.623021 1.950716 -0.059350 1 0 0 0 0 0 1 900170
-0.002094 -0.000656 0.117946 0.089291 0.623349 1.951752 -0.059381 1 0 0 0 0 0 1 901173
-0.002094 -0.000656 0.117946 0.089324 0.623677 1.952760 -0.059412 1 0 0 0 0 0 1 902167
-0.002094 -0.000656 0.117946 0.089359 0.624008 1.953793 -0.059444 1 0 0 0 0 0 1 903168
-0.002094 -0.000656 0.117946 0.089393 0.624332 1.954804 -0.059474 1 0 0 0 0 0 1 904146
-0.002094 -0.000656 0.117946 0.089451 0.624663 1.955844 -0.059506 1 0 0 0 0 0 1 905164
-0.002081 -0.000643 0.117957 -0.084415 0.439229 1.805030 -0.059537 1 0 0 0 0 0 1 906145
-0.002070 -0.000654 0.117971 -0.099324 0.751946 1.735849 -0.059568 1 0 0 0 0 0 1 907163
-0.002064 -0.000660 0.117976 -0.031890 0.714302 1.847391 -0.059600 1 0 0 0 0 0 1 908163
-0.002061 -0.000662 0.117977 0.010299 0.676537 1.899825 -0.059631 1 0 0 0 0 0 1 909164
-0.002060 -0.000664 0.117978 0.032577 0.656035 1.919833 -0.059662 1 0 0 0 0 0 1 910164
-0.002059 -0.000664 0.117978 0.043948 0.645796 1.927517 -0.059694 1 0 0 0 0 0 1 911169
-0.002058 -0.000665 0.117978 0.049708 0.640841 1.930809 -0.059724 1 0 0 0 0 0 1 912149
-0.002058 -0.000665 0.117978 0.052637 0.638548 1.932625 -0.059756 1 0 0 0 0 0 1 913166
-0.002058 -0.000665 0.117978 0.054106 0.637558 1.933912 -0.059787 1 0 0 0 0 0 1 914162
-0.002058 -0.000665 0.117978 0.054864 0.637238 1.935014 -0.059818 1 0 0 0 0 0 1 915164
-0.002058 -0.000665 0.117978 0.055257 0.637245 1.936061 -0.059850 1 0 0 0 0 0 1 916160
-0.002058 -0.000665 0.117978 0.055473 0.637404 1.937079 -0.059881 1 0 0 0 0 0 1 917161
-0.002058 -0.000665 0.117978 0.055588 0.637656 1.938093 -0.059912 1 0 0 0 0 0 1 918162
-0.002058 -0.000665 0.117978 0.055664 0.637953 1.939098 -0.059943 1 0 0 0 0 0 1 919162
-0.002077 -0.000661 0.117988 0.313957 0.577984 1.800808 -0.059975 1 0 0 0 0 0 1 920160
-0.002086 -0.000659 0.117992 0.225638 0.598271 1.870753 -0.060006 1 0 0 0 0 0 1 921162
-0.002090 -0.000658 0.117993 0.160374 0.613830 1.907093 -0.060037 1 0 0 0 0 0 1 922162
-0.002093 -0.000657 0.117993 0.125875 0.622383 1.921385 -0.060068 1 0 0 0 0 0 1 923161
-0.002094 -0.000657 0.117993 0.108537 0.626920 1.927071 -0.060099 1 0 0 0 0 0 1 924150
-0.002094 -0.000657 0.117993 0.099900 0.629373 1.929710 -0.060131 1 0 0 0 0 0 1 925165
-0.002095 -0.000656 0.117993 0.095618 0.630766 1.931242 -0.060162 1 0 0 0 0 0 1 926145
-0.002095 -0.000656 0.117993 0.093504 0.631622 1.932458 -0.060193 1 0 0 0 0 0 1 927162
-0.002095 -0.000656 0.117993 0.092482 0.632227 1.933518 -0.060225 1 0 0 0 0 0 1 928160
-0.002095 -0.000656 0.117993 0.091981 0.632684 1.934537 -0.060255 1 0 0 0 0 0 1 929143
-0.002095 -0.000656 0.117993 0.091765 0.633081 1.935569 -0.060287 1 0 0 0 0 0 1 930161
-0.002095 -0.000656 0.117993 0.091671 0.633445 1.936565 -0.060318 1 0 0 0 0 0 1 931163
-0.002095 -0.000656 0.117993 0.091651 0.633788 1.937577 -0.060350 1 0 0 0 0 0 1 932160
-0.002095 -0.000656 0.117993 0.091672 0.634123 1.938576 -0.060381 1 0 0 0 0 0 1 933162
-0.002095 -0.000656 0.117993 0.091704 0.634466 1.939578 -0.060412 1 0 0 0 0 0 1 934162
-0.002095 -0.000656 0.117993 0.091730 0.634791 1.940585 -0.060444 1 0 0 0 0 0 1 935166
-0.002095 -0.000656 0.117993 0.091776 0.635118 1.941586 -0.060475 1 0 0 0 0 0 1 936164
-0.002095 -0.000656 0.117993 0.091830 0.635451 1.942585 -0.060506 1 0 0 0 0 0 1 937153
-0.002095 -0.000656 0.117993 0.091871 0.635775 1.943592 -0.060537 1 0 0 0 0 0 1 938163
-0.002095 -0.000656 0.117993 0.091921 0.636090 1.944599 -0.060568 1 0 0 0 0 0 1 939161
-0.002095 -0.000656 0.117993 0.091965 0.636428 1.945597 -0.060600 1 0 0 0 0 0 1 940161
-0.002095 -0.000656 0.117993 0.092021 0.636766 1.946605 -0.060631 1 0 0 0 0 0 1 941160
-0.002095 -0.000656 0.117993 0.092061 0.637087 1.947604 -0.060662 1 0 0 0 0 0 1 942162
-0.002090 -0.000674 0.118004 0.019415 0.887833 1.803037 -0.060693 1 0 0 0 0 0 1 943161
-0.002087 -0.000683 0.118007 0.042819 0.803302 1.875966 -0.060725 1 0 0 0 0 0 1 944160
-0.002086 -0.000688 0.118009 0.061195 0.740405 1.913843 -0.060756 1 0 0 0 0 0 1 945161
-0.002085 -0.000690 0.118009 0.071324 0.707142 1.928718 -0.060787 1 0 0 0 0 0 1 946163
-0.002085 -0.000691 0.118009 0.076591 0.690512 1.934602 -0.060818 1 0 0 0 0 0 1 947162
-0.002084 -0.000692 0.118009 0.079266 0.682357 1.937277 -0.060849 1 0 0 0 0 0 1 948152
-0.002084 -0.000692 0.118009 0.080652 0.678458 1.938868 -0.060881 1 0 0 0 0 0 1 949160
-0.002084 -0.000692 0.118009 0.081375 0.676725 1.940145 -0.060915 1 0 0 0 0 0 1 950242
-0.002084 -0.000692 0.118009 0.081758 0.675997 1.941205 -0.060946 1 0 0 0 0 0 1 951237
-0.002072 -0.000679 0.118020 -0.092317 0.489685 1.790067 -0.060977 1 0 0 0 0 0 1 952222
-0.002065 -0.000672 0.118024 -0.034683 0.552020 1.866202 -0.061008 1 0 0 0 0 0 1 953238
-0.002062 -0.000669 0.118025 0.009368 0.599178 1.905697 -0.061039 1 0 0 0 0 0 1 954222
-0.002061 -0.000667 0.118026 0.033182 0.624612 1.921218 -0.061071 1 0 0 0 0 0 1 955237
-0.002060 -0.000666 0.118026 0.045349 0.637698 1.927324 -0.061102 1 0 0 0 0 0 1 956244
-0.002059 -0.000666 0.118026 0.051506 0.644428 1.930063 -0.061133 1 0 0 0 0 0 1 957235
-0.002078 -0.000661 0.118036 0.313341 0.587600 1.792169 -0.061165 1 0 0 0 0 0 1 958237
-0.002087 -0.000659 0.118039 0.226689 0.609463 1.862202 -0.061195 1 0 0 0 0 0 1 959221
-0.002091 -0.000658 0.118040 0.162239 0.625822 1.898575 -0.061227 1 0 0 0 0 0 1 960236
-0.002094 -0.000657 0.118041 0.128156 0.634775 1.912863 -0.061258 1 0 0 0 0 0 1 961220
-0.002095 -0.000657 0.118041 0.111030 0.639475 1.918482 -0.061287 1 0 0 0 0 0 1 962164
-0.002095 -0.000657 0.118041 0.102489 0.642023 1.921074 -0.061318 1 0 0 0 0 0 1 963154
-0.002095 -0.000657 0.118041 0.098268 0.643471 1.922619 -0.061350 1 0 0 0 0 0 1 964163
-0.002096 -0.000657 0.118041 0.096180 0.644356 1.923781 -0.061381 1 0 0 0 0 0 1 965154
-0.002096 -0.000657 0.118041 0.095149 0.644971 1.924835 -0.061412 1 0 0 0 0 0 1 966164
-0.002096 -0.000657 0.118041 0.094676 0.645445 1.925826 -0.061443 1 0 0 0 0 0 1 967155
-0.002096 -0.000657 0.118041 0.094451 0.645843 1.926828 -0.061475 1 0 0 0 0 0 1 968162
-0.002096 -0.000657 0.118041 0.094379 0.646198 1.927798 -0.061506 1 0 0 0 0 0 1 969154
-0.002096 -0.000657 0.118041 0.094352 0.646548 1.928785 -0.061537 1 0 0 0 0 0 1 970163
-0.002096 -0.000657 0.118041 0.094371 0.646879 1.929768 -0.061568 1 0 0 0 0 0 1 971154
-0.002096 -0.000657 0.118041 0.094407 0.647214 1.930744 -0.061600 1 0 0 0 0 0 1 972163
-0.002096 -0.000657 0.118041 0.094442 0.647542 1.931720 -0.061631 1 0 0 0 0 0 1 973154
-0.002096 -0.000657 0.118041 0.094487 0.647885 1.932703 -0.061662 1 0 0 0 0 0 1 974164
-0.002096 -0.000657 0.118041 0.094518 0.648198 1.933689 -0.061694 1 0 0 0 0 0 1 975165
-0.002096 -0.000657 0.118041 0.094580 0.648542 1.934663 -0.061725 1 0 0 0 0 0 1 976165
-0.002096 -0.000657 0.118041 0.094626 0.648895 1.935750 -0.061759 1 0 0 0 0 0 1 977262
-0.002096 -0.000657 0.118041 0.094669 0.649189 1.936611 -0.061787 1 0 0 0 0 0 1 978161
-0.002096 -0.000657 0.118041 0.094716 0.649520 1.937616 -0.061819 1 0 0 0 0 0 1 979168
-0.002096 -0.000657 0.118041 0.094772 0.649852 1.938570 -0.061849 1 0 0 0 0 0 1 980154
-0.002096 -0.000657 0.118041 0.094813 0.650176 1.939571 -0.061881 1 0 0 0 0 0 1 981163
-0.002096 -0.000657 0.118041 0.094861 0.650508 1.940545 -0.061913 1 0 0 0 0 0 1 982177
-0.002096 -0.000657 0.118041 0.094908 0.650834 1.941536 -0.061944 1 0 0 0 0 0 1 983170
-0.002096 -0.000657 0.118041 0.094964 0.651172 1.942506 -0.061975 1 0 0 0 0 0 1 984172
-0.002096 -0.000657 0.118041 0.095005 0.651492 1.943497 -0.062006 1 0 0 0 0 0 1 985172
-0.002096 -0.000657 0.118041 0.095051 0.651810 1.944429 -0.062037 1 0 0 0 0 0 1 986142
-0.002096 -0.000657 0.118041 0.095099 0.652147 1.945452 -0.062069 1 0 0 0 0 0 1 987168
-0.002096 -0.000657 0.118041 0.095159 0.652474 1.946432 -0.062100 1 0 0 0 0 0 1 988173
-0.002096 -0.000657 0.118041 0.095185 0.652807 1.947403 -0.062131 1 0 0 0 0 0 1 989172
-0.002096 -0.000657 0.118041 0.095254 0.653131 1.948390 -0.062163 1 0 0 0 0 0 1 990174
-0.002096 -0.000657 0.118041 0.095288 0.653471 1.949363 -0.062194 1 0 0 0 0 0 1 991167
-0.002096 -0.000657 0.118041 0.095342 0.653776 1.950332 -0.062225 1 0 0 0 0 0 1 992163
-0.002096 -0.000657 0.118041 0.095383 0.654124 1.951314 -0.062256 1 0 0 0 0 0 1 993159
-0.002096 -0.000657 0.118041 0.095450 0.654472 1.952390 -0.062290 1 0 0 0 0 0 1 994257
-0.002096 -0.000657 0.118041 0.095484 0.654809 1.953356 -0.062321 1 0 0 0 0 0 1 995243
-0.002096 -0.000657 0.118041 0.095538 0.655118 1.954336 -0.062352 1 0 0 0 0 0 1 996250
-0.002096 -0.000657 0.118041 0.095577 0.655456 1.955288 -0.062383 1 0 0 0 0 0 1 997216
-0.002096 -0.000657 0.118041 0.095640 0.655773 1.956270 -0.062414 1 0 0 0 0 0 1 998218
-0.002096 -0.000657 0.118041 0.095666 0.656105 1.957239 -0.062445 1 0 0 0 0 0 1 999215
-0.002096 -0.000657 0.118041 0.095734 0.656427 1.958223 -0.062476 1 0 0 0 0 0 2 213
-0.002083 -0.000643 0.118052 -0.078885 0.470126 1.806623 -0.062500 1 0 0 0 0 0 2 1213
-0.002095 -0.000632 0.118066 0.237725 0.471744 1.742011 -0.062500 1 0 0 0 0 0 2 2216
-0.002101 -0.000627 0.118070 0.193554 0.538572 1.849194 -0.062500 1 0 0 0 0 0 2 3246
-0.002104 -0.000624 0.118072 0.152077 0.578920 1.898951 -0.062500 1 0 0 0 0 0 2 4248
-0.002106 -0.000623 0.118073 0.129710 0.599904 1.917349 -0.062500 1 0 0 0 0 0 2 5268
-0.002107 -0.000622 0.118073 0.118464 0.610508 1.923800 -0.062500 1 0 0 0 0 0 2 6259
-0.002107 -0.000622 0.118073 0.112875 0.615843 1.926029 -0.062500 1 0 0 0 0 0 2 7219
-0.002107 -0.000621 0.118073 0.110106 0.618517 1.926801 -0.062500 1 0 0 0 0 0 2 8256
-0.002107 -0.000621 0.118073 0.108714 0.619843 1.927059 -0.062500 1 0 0 0 0 0 2 9247
-0.002107 -0.000621 0.118073 0.108028 0.620523 1.927155 -0.062500 1 0 0 0 0 0 2 10218
-0.002102 -0.000639 0.118083 0.034811 0.871884 1.781190 -0.062500 1 0 0 0 0 0 2 11215
-0.002099 -0.000648 0.118087 0.057908 0.787409 1.853060 -0.062500 1 0 0 0 0 0 2 12216
-0.002098 -0.000653 0.118088 0.076146 0.724380 1.889936 -0.062500 1 0 0 0 0 0 2 13213
-0.002097 -0.000655 0.118088 0.086165 0.690849 1.903836 -0.062500 1 0 0 0 0 0 2 14214
-0.002097 -0.000656 0.118089 0.091352 0.673915 1.908739 -0.062500 1 0 0 0 0 0 2 15207
-0.002097 -0.000656 0.118089 0.093988 0.665438 1.910419 -0.062500 1 0 0 0 0 0 2 16242
-0.002097 -0.000657 0.118089 0.095331 0.661196 1.911008 -0.062500 1 0 0 0 0 0 2 17243
-0.002097 -0.000657 0.118089 0.096001 0.659082 1.911202 -0.062500 1 0 0 0 0 0 2 18243
-0.002097 -0.000657 0.118089 0.096333 0.658031 1.911277 -0.062500 1 0 0 0 0 0 2 19235
-0.002097 -0.000657 0.118089 0.096497 0.657497 1.911303 -0.062500 1 0 0 0 0 0 2 20248
-0.002097 -0.000657 0.118089 0.096587 0.657237 1.911312 -0.062500 1 0 0 0 0 0 2 21245
-0.002097 -0.000657 0.118089 0.096639 0.657107 1.911314 -0.062500 1 0 0 0 0 0 2 22218
-0.002097 -0.000657 0.118089 0.096648 0.657046 1.911313 -0.062500 1 0 0 0 0 0 2 23213
-0.002097 -0.000657 0.118089 0.096659 0.657010 1.911313 -0.062500 1 0 0 0 0 0 2 24212
-0.002097 -0.000657 0.118089 0.096666 0.656985 1.911306 -0.062500 1 0 0 0 0 0 2 25238
-0.002097 -0.000657 0.118089 0.096670 0.656971 1.911312 -0.062500 1 0 0 0 0 0 2 26239
-0.002097 -0.000657 0.118089 0.096670 0.656970 1.911313 -0.062500 1 0 0 0 0 0 2 27212
-0.002097 -0.000657 0.118089 0.096678 0.656978 1.911320 -0.062500 1 0 0 0 0 0 2 28212
-0.002097 -0.000657 0.118089 0.096671 0.656971 1.911314 -0.062500 1 0 0 0 0 0 2 29239
-0.002097 -0.000657 0.118089 0.096671 0.656970 1.911313 -0.062500 1 0 0 0 0 0 2 30235
-0.002097 -0.000657 0.118089 0.096670 0.656970 1.911313 -0.062500 1 0 0 0 0 0 2 31218
-0.002097 -0.000657 0.118089 0.096667 0.656981 1.911306 -0.062500 1 0 0 0 0 0 2 32217
-0.002097 -0.000657 0.118089 0.096669 0.656971 1.911312 -0.062500 1 0 0 0 0 0 2 33235
-0.002097 -0.000657 0.118089 0.096670 0.656970 1.911313 -0.062500 1 0 0 0 0 0 2 34154
-0.002097 -0.000657 0.118089 0.096678 0.656979 1.911320 -0.062500 1 0 0 0 0 0 2 35160
-0.002097 -0.000657 0.118089 0.096671 0.656971 1.911314 -0.062500 1 0 0 0 0 0 2 36151
-0.002097 -0.000657 0.118089 0.096670 0.656971 1.911313 -0.062500 1 0 0 0 0 0 2 37150
-0.002097 -0.000657 0.118089 0.096670 0.656970 1.911313 -0.062500 1 0 0 0 0 0 2 38161
-0.002097 -0.000657 0.118089 0.096682 0.656967 1.911307 -0.062500 1 0 0 0 0 0 2 39161
-0.002097 -0.000657 0.118089 0.096671 0.656970 1.911312 -0.062500 1 0 0 0 0 0 2 40151
-0.002115 -0.000653 0.118099 0.356020 0.596436 1.771745 -0.062500 1 0 0 0 0 0 2 41148
-0.002124 -0.000650 0.118102 0.267893 0.616349 1.840450 -0.062500 1 0 0 0 0 0 2 42162
-0.002129 -0.000649 0.118103 0.202662 0.631573 1.875696 -0.062500 1 0 0 0 0 0 2 43151
-0.002131 -0.000649 0.118104 0.168150 0.639780 1.888980 -0.062500 1 0 0 0 0 0 2 44160
-0.002132 -0.000649 0.118104 0.150778 0.643978 1.893654 -0.062500 1 0 0 0 0 0 2 45152
-0.002133 -0.000648 0.118104 0.142111 0.646102 1.895273 -0.062500 1 0 0 0 0 0 2 46152
-0.002133 -0.000648 0.118104 0.137799 0.647170 1.895833 -0.062500 1 0 0 0 0 0 2 47160
-0.002133 -0.000648 0.118104 0.135641 0.647691 1.896029 -0.062500 1 0 0 0 0 0 2 48151
-0.002133 -0.000648 0.118104 0.134562 0.647971 1.896094 -0.062500 1 0 0 0 0 0 2 49160
-0.002133 -0.000648 0.118104 0.134025 0.648103 1.896120 -0.062500 1 0 0 0 0 0 2 50151
-0.002133 -0.000648 0.118104 0.133752 0.648169 1.896116 -0.062500 1 0 0 0 0 0 2 51170
-0.002133 -0.000648 0.118104 0.133628 0.648209 1.896126 -0.062500 1 0 0 0 0 0 2 52292
-0.002133 -0.000648 0.118104 0.133556 0.648217 1.896132 -0.062500 1 0 0 0 0 0 2 53166
-0.002133 -0.000648 0.118104 0.133517 0.648226 1.896132 -0.062500 1 0 0 0 0 0 2 54171
-0.002133 -0.000648 0.118104 0.133503 0.648229 1.896119 -0.062500 1 0 0 0 0 0 2 55171
-0.002133 -0.000648 0.118104 0.133490 0.648232 1.896123 -0.062500 1 0 0 0 0 0 2 56599
-0.002133 -0.000648 0.118104 0.133489 0.648232 1.896124 -0.062500 1 0 0 0 0 0 2 57156
-0.002133 -0.000648 0.118104 0.133490 0.648232 1.896123 -0.062500 1 0 0 0 0 0 2 58162
-0.002133 -0.000648 0.118104 0.133486 0.648243 1.896137 -0.062500 1 0 0 0 0 0 2 59151
-0.002133 -0.000648 0.118104 0.133489 0.648233 1.896125 -0.062500 1 0 0 0 0 0 2 60160
-0.002133 -0.000648 0.118104 0.133490 0.648232 1.896124 -0.062500 1 0 0 0 0 0 2 61158
-0.002133 -0.000648 0.118104 0.133478 0.648235 1.896130 -0.062500 1 0 0 0 0 0 2 62158
-0.002133 -0.000648 0.118104 0.133488 0.648232 1.896124 -0.062500 1 0 0 0 0 0 2 63158
-0.002133 -0.000648 0.118104 0.133490 0.648232 1.896124 -0.062500 1 0 0 0 0 0 2 64159
-0.002133 -0.000648 0.118104 0.133478 0.648234 1.896130 -0.062500 1 0 0 0 0 0 2 65149
-0.002133 -0.000648 0.118104 0.133496 0.648241 1.896131 -0.062500 1 0 0 0 0 0 2 66161
-0.002133 -0.000648 0.118104 0.133491 0.648233 1.896125 -0.062500 1 0 0 0 0 0 2 67159
-0.002133 -0.000648 0.118104 0.133490 0.648232 1.896124 -0.062500 1 0 0 0 0 0 2 68160
-0.002133 -0.000648 0.118104 0.133478 0.648234 1.896130 -0.062500 1 0 0 0 0 0 2 69154
-0.002133 -0.000648 0.118104 0.133489 0.648232 1.896124 -0.062500 1 0 0 0 0 0 2 70161
-0.002121 -0.000635 0.118115 -0.041203 0.461579 1.743723 -0.062500 1 0 0 0 0 0 2 71162
-0.002115 -0.000628 0.118118 0.016164 0.523774 1.818722 -0.062500 1 0 0 0 0 0 2 72156
-0.002111 -0.000625 0.118120 0.060091 0.570705 1.857224 -0.062500 1 0 0 0 0 0 2 73158
-0.002110 -0.000623 0.118120 0.083825 0.595841 1.871734 -0.062500 1 0 0 0 0 0 2 74158
-0.002109 -0.000622 0.118120 0.095960 0.608625 1.876843 -0.062500 1 0 0 0 0 0 2 75162
-0.002109 -0.000622 0.118120 0.102082 0.615036 1.878616 -0.062500 1 0 0 0 0 0 2 76156
-0.002108 -0.000622 0.118120 0.105169 0.618246 1.879217 -0.062500 1 0 0 0 0 0 2 77154
-0.002108 -0.000622 0.118120 0.106699 0.619856 1.879434 -0.062500 1 0 0 0 0 0 2 78157
-0.002108 -0.000622 0.118120 0.107495 0.620665 1.879510 -0.062500 1 0 0 0 0 0 2 79155
-0.002108 -0.000621 0.118120 0.107862 0.621062 1.879528 -0.062500 1 0 0 0 0 0 2 80154
-0.002108 -0.000621 0.118120 0.108071 0.621269 1.879536 -0.062500 1 0 0 0 0 0 2 81158
-0.002108 -0.000621 0.118120 0.108161 0.621378 1.879540 -0.062500 1 0 0 0 0 0 2 82144
-0.002108 -0.000621 0.118120 0.108210 0.621416 1.879541 -0.062500 1 0 0 0 0 0 2 83158
-0.002108 -0.000621 0.118120 0.108238 0.621442 1.879542 -0.062500 1 0 0 0 0 0 2 84162
-0.002108 -0.000621 0.118120 0.108244 0.621464 1.879543 -0.062500 1 0 0 0 0 0 2 85156
-0.002108 -0.000621 0.118120 0.108244 0.621466 1.879543 -0.062500 1 0 0 0 0 0 2 86159
-0.002108 -0.000621 0.118120 0.108243 0.621466 1.879543 -0.062500 1 0 0 0 0 0 2 87156
-0.002108 -0.000621 0.118120 0.108254 0.621463 1.879536 -0.062500 1 0 0 0 0 0 2 88157
-0.002108 -0.000621 0.118120 0.108263 0.621471 1.879542 -0.062500 1 0 0 0 0 0 2 89156
-0.002108 -0.000621 0.118120 0.108245 0.621466 1.879543 -0.062500 1 0 0 0 0 0 2 90158
-0.002108 -0.000621 0.118120 0.108262 0.621471 1.879543 -0.062500 1 0 0 0 0 0 2 91176
-0.002108 -0.000621 0.118120 0.108256 0.621463 1.879536 -0.062500 1 0 0 0 0 0 2 92160
-0.002108 -0.000621 0.118120 0.108252 0.621473 1.879549 -0.062500 1 0 0 0 0 0 2 93148
-0.002108 -0.000621 0.118120 0.108263 0.621472 1.879544 -0.062500 1 0 0 0 0 0 2 94156
-0.002108 -0.000621 0.118120 0.108257 0.621463 1.879537 -0.062500 1 0 0 0 0 0 2 95157
-0.002108 -0.000621 0.118120 0.108252 0.621474 1.879549 -0.062500 1 0 0 0 0 0 2 96155
-0.002108 -0.000621 0.118120 0.108255 0.621463 1.879537 -0.062500 1 0 0 0 0 0 2 97154
-0.002108 -0.000621 0.118120 0.108264 0.621471 1.879543 -0.062500 1 0 0 0 0 0 2 98239
-0.002108 -0.000621 0.118120 0.108245 0.621466 1.879543 -0.062500 1 0 0 0 0 0 2 99247
-0.002108 -0.000621 0.118120 0.108262 0.621471 1.879543 -0.062500 1 0 0 0 0 0 2 100239
-0.002108 -0.000621 0.118120 0.108256 0.621463 1.879536 -0.062500 1 0 0 0 0 0 2 101234
-0.002108 -0.000621 0.118120 0.108252 0.621473 1.879549 -0.062500 1 0 0 0 0 0 2 102213
-0.002108 -0.000621 0.118120 0.108263 0.621472 1.879544 -0.062500 1 0 0 0 0 0 2 103211
-0.002108 -0.000621 0.118120 0.108257 0.621463 1.879537 -0.062500 1 0 0 0 0 0 2 104218
-0.002108 -0.000621 0.118120 0.108252 0.621473 1.879549 -0.062500 1 0 0 0 0 0 2 105233
-0.002108 -0.000621 0.118120 0.108255 0.621463 1.879537 -0.062500 1 0 0 0 0 0 2 106217
-0.002108 -0.000621 0.118120 0.108264 0.621470 1.879543 -0.062500 1 0 0 0 0 0 2 107231
-0.002108 -0.000621 0.118120 0.108245 0.621465 1.879543 -0.062500 1 0 0 0 0 0 2 108230
-0.002108 -0.000621 0.118120 0.108262 0.621470 1.879544 -0.062500 1 0 0 0 0 0 2 109214
-0.002108 -0.000621 0.118120 0.108265 0.621471 1.879544 -0.062500 1 0 0 0 0 0 2 110230
-0.002108 -0.000621 0.118120 0.108245 0.621465 1.879543 -0.062500 1 0 0 0 0 0 2 111215
-0.002108 -0.000621 0.118120 0.108263 0.621470 1.879544 -0.062500 1 0 0 0 0 0 2 112227
-0.002096 -0.000608 0.118131 -0.066524 0.434703 1.727249 -0.062500 1 0 0 0 0 0 2 113215
-0.002089 -0.000601 0.118135 -0.009119 0.496951 1.802200 -0.062500 1 0 0 0 0 0 2 114230
-0.002086 -0.000598 0.118136 0.034834 0.543910 1.840670 -0.062500 1 0 0 0 0 0 2 115214
-0.002085 -0.000596 0.118137 0.058576 0.569070 1.855156 -0.062500 1 0 0 0 0 0 2 116228
-0.002102 -0.000591 0.118147 0.330170 0.521225 1.720715 -0.062500 1 0 0 0 0 0 2 117211
-0.002111 -0.000589 0.118150 0.248137 0.547615 1.791165 -0.062500 1 0 0 0 0 0 2 118158
-0.002116 -0.000587 0.118152 0.185950 0.566056 1.827032 -0.062500 1 0 0 0 0 0 2 119149
-0.002118 -0.000587 0.118152 0.152981 0.575893 1.840521 -0.062500 1 0 0 0 0 0 2 120158
-0.002119 -0.000586 0.118152 0.136380 0.580899 1.845268 -0.062500 1 0 0 0 0 0 2 121148
-0.002119 -0.000586 0.118152 0.128085 0.583418 1.846918 -0.062500 1 0 0 0 0 0 2 122159
-0.002120 -0.000586 0.118152 0.123962 0.584687 1.847486 -0.062500 1 0 0 0 0 0 2 123149
-0.002120 -0.000586 0.118152 0.121903 0.585313 1.847680 -0.062500 1 0 0 0 0 0 2 124157
-0.002120 -0.000586 0.118152 0.120872 0.585631 1.847746 -0.062500 1 0 0 0 0 0 2 125158
-0.002120 -0.000586 0.118152 0.120363 0.585789 1.847773 -0.062500 1 0 0 0 0 0 2 126149
-0.002120 -0.000586 0.118152 0.120099 0.585865 1.847776 -0.062500 1 0 0 0 0 0 2 128289
-0.002120 -0.000586 0.118152 0.119973 0.585917 1.847780 -0.062500 1 0 0 0 0 0 2 129149
-0.002120 -0.000586 0.118152 0.119911 0.585923 1.847779 -0.062500 1 0 0 0 0 0 2 130709
-0.002120 -0.000586 0.118152 0.119881 0.585939 1.847785 -0.062500 1 0 0 0 0 0 2 131161
-0.002120 -0.000586 0.118152 0.119857 0.585946 1.847778 -0.062500 1 0 0 0 0 0 2 132155
-0.002120 -0.000586 0.118152 0.119855 0.585947 1.847777 -0.062500 1 0 0 0 0 0 2 133165
-0.002120 -0.000586 0.118152 0.119843 0.585950 1.847783 -0.062500 1 0 0 0 0 0 2 134165
-0.002120 -0.000586 0.118152 0.119842 0.585950 1.847784 -0.062500 1 0 0 0 0 0 2 135160
-0.002120 -0.000586 0.118152 0.119841 0.585950 1.847784 -0.062500 1 0 0 0 0 0 2 136138
-0.002120 -0.000586 0.118152 0.119853 0.585947 1.847778 -0.062500 1 0 0 0 0 0 2 137167
-0.002120 -0.000586 0.118152 0.119843 0.585950 1.847783 -0.062500 1 0 0 0 0 0 2 138167
-0.002120 -0.000586 0.118152 0.119842 0.585950 1.847784 -0.062500 1 0 0 0 0 0 2 139165
-0.002120 -0.000586 0.118152 0.119841 0.585950 1.847784 -0.062500 1 0 0 0 0 0 2 140164
-0.002107 -0.000573 0.118163 -0.054989 0.399074 1.695549 -0.062500 1 0 0 0 0 0 2 141153
-0.002101 -0.000566 0.118167 0.002436 0.461372 1.770460 -0.062500 1 0 0 0 0 0 2 142170
-0.002098 -0.000563 0.118168 0.046380 0.508366 1.808925 -0.062500 1 0 0 0 0 0 2 143193
-0.002096 -0.000561 0.118169 0.070153 0.533533 1.823411 -0.062500 1 0 0 0 0 0 2 144151
-0.002114 -0.000556 0.118179 0.341864 0.485638 1.689021 -0.062500 1 0 0 0 0 0 2 145153
-0.002123 -0.000553 0.118182 0.259780 0.512052 1.759437 -0.062500 1 0 0 0 0 0 2 146158
-0.002127 -0.000552 0.118183 0.197579 0.530525 1.795277 -0.062500 1 0 0 0 0 0 2 147159
-0.002129 -0.000551 0.118184 0.164576 0.540365 1.808773 -0.062500 1 0 0 0 0 0 2 148147
-0.002130 -0.000551 0.118184 0.147990 0.545367 1.813525 -0.062500 1 0 0 0 0 0 2 149170
-0.002131 -0.000551 0.118184 0.139686 0.547879 1.815167 -0.062500 1 0 0 0 0 0 2 150169
-0.002131 -0.000550 0.118184 0.135561 0.549146 1.815732 -0.062500 1 0 0 0 0 0 2 151166
-0.002131 -0.000550 0.118184 0.133497 0.549784 1.815938 -0.062500 1 0 0 0 0 0 2 152164
-0.002131 -0.000550 0.118184 0.132457 0.550094 1.815998 -0.062500 1 0 0 0 0 0 2 153165
-0.002131 -0.000550 0.118184 0.131955 0.550260 1.816012 -0.062500 1 0 0 0 0 0 2 154166
-0.002131 -0.000550 0.118184 0.131691 0.550337 1.816033 -0.062500 1 0 0 0 0 0 2 155141
-0.002131 -0.000550 0.118184 0.131572 0.550366 1.816033 -0.062500 1 0 0 0 0 0 2 156165
-0.002131 -0.000550 0.118184 0.131504 0.550393 1.816038 -0.062500 1 0 0 0 0 0 2 157164
-0.002131 -0.000550 0.118184 0.131474 0.550412 1.816024 -0.062500 1 0 0 0 0 0 2 158149
-0.002131 -0.000550 0.118184 0.131452 0.550407 1.816042 -0.062500 1 0 0 0 0 0 2 159163
-0.002131 -0.000550 0.118184 0.131447 0.550418 1.816038 -0.062500 1 0 0 0 0 0 2 160161
-0.002131 -0.000550 0.118184 0.131439 0.550411 1.816030 -0.062500 1 0 0 0 0 0 2 161164
-0.002131 -0.000550 0.118184 0.131446 0.550418 1.816037 -0.062500 1 0 0 0 0 0 2 162251
-0.002131 -0.000550 0.118184 0.131439 0.550411 1.816030 -0.062500 1 0 0 0 0 0 2 163230
-0.002131 -0.000550 0.118184 0.131438 0.550410 1.816029 -0.062500 1 0 0 0 0 0 2 164235
-0.002131 -0.000550 0.118184 0.131446 0.550418 1.816036 -0.062500 1 0 0 0 0 0 2 165208
-0.002131 -0.000550 0.118184 0.131439 0.550410 1.816030 -0.062500 1 0 0 0 0 0 2 166211
-0.002131 -0.000550 0.118184 0.131447 0.550418 1.816036 -0.062500 1 0 0 0 0 0 2 167234
-0.002131 -0.000550 0.118184 0.131440 0.550410 1.816030 -0.062500 1 0 0 0 0 0 2 168207
-0.002131 -0.000550 0.118184 0.131439 0.550409 1.816029 -0.062500 1 0 0 0 0 0 2 169209
-0.002131 -0.000550 0.118184 0.131435 0.550420 1.816042 -0.062500 1 0 0 0 0 0 2 170208
-0.002131 -0.000550 0.118184 0.131438 0.550410 1.816031 -0.062500 1 0 0 0 0 0 2 171209
-0.002131 -0.000550 0.118184 0.131446 0.550418 1.816037 -0.062500 1 0 0 0 0 0 2 172205
-0.002131 -0.000550 0.118184 0.131440 0.550410 1.816030 -0.062500 1 0 0 0 0 0 2 173207
-0.002150 -0.000546 0.118194 0.391160 0.489708 1.676673 -0.062500 1 0 0 0 0 0 2 174242
-0.002159 -0.000544 0.118197 0.302864 0.509732 1.745241 -0.062500 1 0 0 0 0 0 2 175228
-0.002164 -0.000543 0.118199 0.237559 0.524998 1.780452 -0.062500 1 0 0 0 0 0 2 176208
-0.002166 -0.000542 0.118199 0.202994 0.533213 1.793721 -0.062500 1 0 0 0 0 0 2 177242
-0.002167 -0.000542 0.118199 0.185609 0.537414 1.798395 -0.062500 1 0 0 0 0 0 2 178237
-0.002168 -0.000542 0.118199 0.176944 0.539537 1.800022 -0.062500 1 0 0 0 0 0 2 179233
-0.002168 -0.000542 0.118199 0.172621 0.540597 1.800573 -0.062500 1 0 0 0 0 0 2 180216
-0.002168 -0.000542 0.118199 0.170457 0.541129 1.800760 -0.062500 1 0 0 0 0 0 2 181233
-0.002168 -0.000542 0.118199 0.169378 0.541399 1.800829 -0.062500 1 0 0 0 0 0 2 182244
-0.002168 -0.000542 0.118199 0.168842 0.541529 1.800856 -0.062500 1 0 0 0 0 0 2 183208
-0.002168 -0.000542 0.118199 0.168564 0.541606 1.800865 -0.062500 1 0 0 0 0 0 2 184241
-0.002168 -0.000542 0.118199 0.168436 0.541628 1.800856 -0.062500 1 0 0 0 0 0 2 185207
-0.002168 -0.000542 0.118199 0.168371 0.541642 1.800866 -0.062500 1 0 0 0 0 0 2 186209
-0.002156 -0.000528 0.118210 -0.006533 0.354657 1.648637 -0.062500 1 0 0 0 0 0 2 187205
-0.002149 -0.000522 0.118214 0.050850 0.417039 1.723527 -0.062500 1 0 0 0 0 0 2 188207
-0.002146 -0.000518 0.118215 0.094811 0.464053 1.761989 -0.062500 1 0 0 0 0 0 2 189205
-0.002145 -0.000517 0.118215 0.118580 0.489236 1.776481 -0.062500 1 0 0 0 0 0 2 190240
-0.002144 -0.000516 0.118216 0.130725 0.502018 1.781597 -0.062500 1 0 0 0 0 0 2 191233
-0.002143 -0.000515 0.118216 0.136858 0.508423 1.783372 -0.062500 1 0 0 0 0 0 2 192231
-0.002143 -0.000515 0.118216 0.139950 0.511635 1.783970 -0.062500 1 0 0 0 0 0 2 193214
-0.002143 -0.000515 0.118216 0.141490 0.513254 1.784192 -0.062500 1 0 0 0 0 0 2 194236
-0.002143 -0.000515 0.118216 0.142257 0.514062 1.784254 -0.062500 1 0 0 0 0 0 2 195213
-0.002143 -0.000515 0.118216 0.142651 0.514463 1.784284 -0.062500 1 0 0 0 0 0 2 196228
-0.002143 -0.000515 0.118216 0.142844 0.514664 1.784293 -0.062500 1 0 0 0 0 0 2 197212
-0.002143 -0.000515 0.118216 0.142944 0.514770 1.784290 -0.062500 1 0 0 0 0 0 2 198229
-0.002143 -0.000515 0.118216 0.142994 0.514807 1.784291 -0.062500 1 0 0 0 0 0 2 199214
-0.002143 -0.000515 0.118216 0.143009 0.514837 1.784298 -0.062500 1 0 0 0 0 0 2 200227
-0.002143 -0.000515 0.118216 0.143026 0.514856 1.784293 -0.062500 1 0 0 0 0 0 2 201213
-0.002143 -0.000515 0.118216 0.143027 0.514857 1.784292 -0.062500 1 0 0 0 0 0 2 202155
-0.002143 -0.000515 0.118216 0.143035 0.514866 1.784299 -0.062500 1 0 0 0 0 0 2 204394
-0.002143 -0.000515 0.118216 0.143047 0.514864 1.784293 -0.062500 1 0 0 0 0 0 2 205157
-0.002143 -0.000515 0.118216 0.143037 0.514867 1.784299 -0.062500 1 0 0 0 0 0 2 206821
-0.002143 -0.000515 0.118216 0.143040 0.514855 1.784286 -0.062500 1 0 0 0 0 0 2 207149
-0.002162 -0.000511 0.118226 0.402870 0.454098 1.645004 -0.062500 1 0 0 0 0 0 2 208157
-0.002171 -0.000508 0.118229 0.314549 0.474157 1.713529 -0.062500 1 0 0 0 0 0 2 209156
-0.002175 -0.000507 0.118230 0.249195 0.489433 1.748739 -0.062500 1 0 0 0 0 0 2 210146
-0.002178 -0.000507 0.118231 0.214641 0.497667 1.761988 -0.062500 1 0 0 0 0 0 2 211154
-0.002179 -0.000506 0.118231 0.197233 0.501866 1.766655 -0.062500 1 0 0 0 0 0 2 212146
-0.002179 -0.000506 0.118231 0.188566 0.503978 1.768286 -0.062500 1 0 0 0 0 0 2 213154
-0.002180 -0.000506 0.118231 0.184229 0.505040 1.768842 -0.062500 1 0 0 0 0 0 2 214146
-0.002180 -0.000506 0.118231 0.182070 0.505580 1.769036 -0.062500 1 0 0 0 0 0 2 215152
-0.002180 -0.000506 0.118231 0.180996 0.505840 1.769093 -0.062500 1 0 0 0 0 0 2 216159
-0.002180 -0.000506 0.118231 0.180447 0.505971 1.769124 -0.062500 1 0 0 0 0 0 2 217152
-0.002167 -0.000493 0.118242 0.005253 0.318939 1.616957 -0.062500 1 0 0 0 0 0 2 218155
-0.002161 -0.000486 0.118245 0.062548 0.381396 1.691817 -0.062500 1 0 0 0 0 0 2 219169
-0.002158 -0.000483 0.118247 0.106450 0.428457 1.730261 -0.062500 1 0 0 0 0 0 2 220157
-0.002156 -0.000481 0.118247 0.130199 0.453660 1.744756 -0.062500 1 0 0 0 0 0 2 221163
-0.002155 -0.000480 0.118247 0.142348 0.466449 1.749869 -0.062500 1 0 0 0 0 0 2 222164
-0.002155 -0.000480 0.118247 0.148472 0.472859 1.751648 -0.062500 1 0 0 0 0 0 2 223156
-0.002155 -0.000480 0.118247 0.151553 0.476075 1.752253 -0.062500 1 0 0 0 0 0 2 224248
-0.002155 -0.000479 0.118247 0.153085 0.477687 1.752448 -0.062500 1 0 0 0 0 0 2 225157
-0.002155 -0.000479 0.118247 0.153874 0.478488 1.752534 -0.062500 1 0 0 0 0 0 2 226168
-0.002155 -0.000479 0.118247 0.154260 0.478891 1.752553 -0.062500 1 0 0 0 0 0 2 227166
-0.002155 -0.000479 0.118247 0.154440 0.479095 1.752566 -0.062500 1 0 0 0 0 0 2 228153
-0.002155 -0.000479 0.118247 0.154538 0.479201 1.752564 -0.062500 1 0 0 0 0 0 2 229164
-0.002155 -0.000479 0.118247 0.154595 0.479247 1.752572 -0.062500 1 0 0 0 0 0 2 230163
-0.002155 -0.000479 0.118247 0.154623 0.479275 1.752574 -0.062500 1 0 0 0 0 0 2 231167
-0.002155 -0.000479 0.118247 0.154634 0.479285 1.752561 -0.062500 1 0 0 0 0 0 2 232166
-0.002155 -0.000479 0.118247 0.154642 0.479294 1.752566 -0.062500 1 0 0 0 0 0 2 233136
-0.002155 -0.000479 0.118247 0.154643 0.479295 1.752567 -0.062500 1 0 0 0 0 0 2 234170
-0.002155 -0.000479 0.118247 0.154643 0.479295 1.752567 -0.062500 1 0 0 0 0 0 2 235164
-0.002155 -0.000479 0.118247 0.154643 0.479295 1.752566 -0.062500 1 0 0 0 0 0 2 236162
-0.002155 -0.000479 0.118247 0.154643 0.479294 1.752566 -0.062500 1 0 0 0 0 0 2 237163
-0.002155 -0.000479 0.118247 0.154651 0.479303 1.752573 -0.062500 1 0 0 0 0 0 2 238166
-0.002155 -0.000479 0.118247 0.154644 0.479295 1.752567 -0.062500 1 0 0 0 0 0 2 239161
-0.002155 -0.000479 0.118247 0.154643 0.479294 1.752567 -0.062500 1 0 0 0 0 0 2 240160
-0.002173 -0.000475 0.118257 0.414597 0.418469 1.613341 -0.062500 1 0 0 0 0 0 2 241162
-0.002182 -0.000473 0.118261 0.326217 0.438571 1.681840 -0.062500 1 0 0 0 0 0 2 242165
-0.002187 -0.000472 0.118262 0.260851 0.453869 1.717013 -0.062500 1 0 0 0 0 0 2 243163
-0.002189 -0.000471 0.118262 0.226264 0.462105 1.730269 -0.062500 1 0 0 0 0 0 2 244162
-0.002178 -0.000457 0.118273 0.033877 0.279079 1.582833 -0.062500 1 0 0 0 0 0 2 245162
-0.002172 -0.000451 0.118277 0.082632 0.343671 1.659268 -0.062500 1 0 0 0 0 0 2 246156
-0.002169 -0.000447 0.118278 0.122294 0.391813 1.698255 -0.062500 1 0 0 0 0 0 2 247162
-0.002168 -0.000445 0.118279 0.143915 0.417543 1.712943 -0.062500 1 0 0 0 0 0 2 248161
-0.002167 -0.000445 0.118279 0.155006 0.430592 1.718122 -0.062500 1 0 0 0 0 0 2 249156
-0.002167 -0.000444 0.118279 0.160602 0.437153 1.719905 -0.062500 1 0 0 0 0 0 2 250163
-0.002166 -0.000444 0.118279 0.163425 0.440424 1.720522 -0.062500 1 0 0 0 0 0 2 251162
-0.002166 -0.000444 0.118279 0.164847 0.442073 1.720742 -0.062500 1 0 0 0 0 0 2 252162
-0.002166 -0.000444 0.118279 0.165550 0.442896 1.720815 -0.062500 1 0 0 0 0 0 2 253161
-0.002166 -0.000444 0.118279 0.165899 0.443298 1.720838 -0.062500 1 0 0 0 0 0 2 254163
-0.002166 -0.000444 0.118279 0.166073 0.443513 1.720846 -0.062500 1 0 0 0 0 0 2 255162
-0.002166 -0.000444 0.118279 0.166164 0.443611 1.720856 -0.062500 1 0 0 0 0 0 2 256161
-0.002166 -0.000444 0.118279 0.166210 0.443659 1.720851 -0.062500 1 0 0 0 0 0 2 257161
-0.002166 -0.000444 0.118279 0.166237 0.443687 1.720852 -0.062500 1 0 0 0 0 0 2 258162
-0.002166 -0.000444 0.118279 0.166243 0.443708 1.720852 -0.062500 1 0 0 0 0 0 2 259150
-0.002154 -0.000430 0.118290 -0.008846 0.256386 1.568860 -0.062500 1 0 0 0 0 0 2 260160
-0.002147 -0.000424 0.118294 0.048643 0.318923 1.643617 -0.062500 1 0 0 0 0 0 2 261165
-0.002144 -0.000420 0.118295 0.092659 0.366035 1.682024 -0.062500 1 0 0 0 0 0 2 262163
-0.002161 -0.000414 0.118305 0.376533 0.330317 1.557289 -0.062500 1 0 0 0 0 0 2 263162
-0.002170 -0.000411 0.118309 0.300283 0.363278 1.630861 -0.062500 1 0 0 0 0 0 2 264160
-0.002174 -0.000410 0.118310 0.241022 0.385003 1.667806 -0.062500 1 0 0 0 0 0 2 265160
-0.002176 -0.000409 0.118311 0.209513 0.396460 1.681676 -0.062500 1 0 0 0 0 0 2 266163
-0.002177 -0.000409 0.118311 0.193665 0.402276 1.686562 -0.062500 1 0 0 0 0 0 2 267161
-0.002177 -0.000408 0.118311 0.185745 0.405180 1.688257 -0.062500 1 0 0 0 0 0 2 268160
-0.002178 -0.000408 0.118311 0.181803 0.406661 1.688842 -0.062500 1 0 0 0 0 0 2 269161
-0.002178 -0.000408 0.118311 0.179831 0.407386 1.689043 -0.062500 1 0 0 0 0 0 2 270162
-0.002178 -0.000408 0.118311 0.178855 0.407749 1.689117 -0.062500 1 0 0 0 0 0 2 271147
-0.002178 -0.000408 0.118311 0.178361 0.407938 1.689132 -0.062500 1 0 0 0 0 0 2 272153
-0.002165 -0.000395 0.118322 0.002966 0.220585 1.537222 -0.062500 1 0 0 0 0 0 2 273145
-0.002159 -0.000388 0.118325 0.060336 0.283226 1.611930 -0.062500 1 0 0 0 0 0 2 274153
-0.002156 -0.000385 0.118327 0.104313 0.330381 1.650324 -0.062500 1 0 0 0 0 0 2 275154
-0.002154 -0.000383 0.118327 0.128085 0.355614 1.664798 -0.062500 1 0 0 0 0 0 2 276144
-0.002153 -0.000382 0.118327 0.140252 0.368407 1.669901 -0.062500 1 0 0 0 0 0 2 277153
-0.002172 -0.000377 0.118337 0.406576 0.313866 1.532528 -0.062500 1 0 0 0 0 0 2 278144
-0.002181 -0.000375 0.118341 0.321197 0.337286 1.601568 -0.062500 1 0 0 0 0 0 2 280474
-0.002185 -0.000374 0.118342 0.257310 0.354226 1.636936 -0.062500 1 0 0 0 0 0 2 281144
-0.002187 -0.000373 0.118342 0.223465 0.363259 1.650274 -0.062500 1 0 0 0 0 0 2 284241
-0.002176 -0.000359 0.118353 0.031231 0.180317 1.503098 -0.062500 1 0 0 0 0 0 2 285210
-0.002170 -0.000353 0.118357 0.080239 0.245278 1.579402 -0.062500 1 0 0 0 0 0 2 286154
-0.002167 -0.000349 0.118358 0.120064 0.293610 1.618350 -0.062500 1 0 0 0 0 0 2 287143
-0.002166 -0.000347 0.118359 0.141765 0.319416 1.633005 -0.062500 1 0 0 0 0 0 2 288152
-0.002165 -0.000347 0.118359 0.152893 0.332489 1.638187 -0.062500 1 0 0 0 0 0 2 289148
-0.002165 -0.000346 0.118359 0.158505 0.339065 1.639970 -0.062500 1 0 0 0 0 0 2 290153
-0.002164 -0.000346 0.118359 0.161339 0.342348 1.640590 -0.062500 1 0 0 0 0 0 2 291144
-0.002183 -0.000341 0.118369 0.423068 0.282976 1.501726 -0.062500 1 0 0 0 0 0 2 292153
-0.002180 -0.000326 0.118383 0.159968 0.116368 1.418412 -0.062500 1 0 0 0 0 0 2 293160
-0.002178 -0.000318 0.118388 0.152411 0.194838 1.528173 -0.062500 1 0 0 0 0 0 2 294163
-0.002177 -0.000314 0.118390 0.162027 0.250477 1.579799 -0.062500 1 0 0 0 0 0 2 295159
-0.002176 -0.000312 0.118390 0.168533 0.280012 1.598956 -0.062500 1 0 0 0 0 0 2 296158
-0.002176 -0.000311 0.118391 0.172067 0.294980 1.605680 -0.062500 1 0 0 0 0 0 2 297150
-0.002176 -0.000310 0.118391 0.173900 0.302478 1.608020 -0.062500 1 0 0 0 0 0 2 298154
-0.002176 -0.000310 0.118391 0.174827 0.306240 1.608812 -0.062500 1 0 0 0 0 0 2 299153
-0.002176 -0.000310 0.118391 0.175304 0.308120 1.609100 -0.062500 1 0 0 0 0 0 2 300164
-0.002176 -0.000310 0.118391 0.175555 0.309063 1.609187 -0.062500 1 0 0 0 0 0 2 301145
-0.002163 -0.000297 0.118402 0.000304 0.121765 1.457540 -0.062500 1 0 0 0 0 0 2 302163
-0.002176 -0.000286 0.118415 0.318358 0.123677 1.393075 -0.062500 1 0 0 0 0 0 2 303162
-0.002182 -0.000280 0.118420 0.273931 0.191293 1.499750 -0.062500 1 0 0 0 0 0 2 304161
-0.002184 -0.000277 0.118422 0.232280 0.231958 1.549354 -0.062500 1 0 0 0 0 0 2 305158
-0.002186 -0.000276 0.118422 0.209848 0.253021 1.567716 -0.062500 1 0 0 0 0 0 2 306162
-0.002187 -0.000275 0.118422 0.198577 0.263674 1.574169 -0.062500 1 0 0 0 0 0 2 307158
-0.002187 -0.000275 0.118422 0.192966 0.268997 1.576398 -0.062500 1 0 0 0 0 0 2 308161
-0.002187 -0.000275 0.118422 0.190185 0.271676 1.577176 -0.062500 1 0 0 0 0 0 2 309163
-0.002187 -0.000274 0.118422 0.188796 0.273014 1.577435 -0.062500 1 0 0 0 0 0 2 310162
-0.002187 -0.000274 0.118422 0.188103 0.273677 1.577527 -0.062500 1 0 0 0 0 0 2 311160
-0.002193 -0.000257 0.118443 0.272865 0.024991 1.286985 -0.062500 1 0 0 0 0 0 2 312147
-0.002196 -0.000248 0.118450 0.241705 0.108283 1.429795 -0.062500 1 0 0 0 0 0 2 313158
-0.002198 -0.000243 0.118453 0.220177 0.170996 1.503234 -0.062500 1 0 0 0 0 0 2 314162
-0.002198 -0.000241 0.118454 0.209339 0.204545 1.530957 -0.062500 1 0 0 0 0 0 2 315160
-0.002199 -0.000240 0.118454 0.204071 0.221570 1.540733 -0.062500 1 0 0 0 0 0 2 316158
-0.002199 -0.000239 0.118454 0.201515 0.230103 1.544130 -0.062500 1 0 0 0 0 0 2 317158
-0.002199 -0.000239 0.118454 0.200264 0.234397 1.545304 -0.062500 1 0 0 0 0 0 2 318160
-0.002199 -0.000239 0.118454 0.199655 0.236529 1.545716 -0.062500 1 0 0 0 0 0 2 319158
-0.002199 -0.000239 0.118454 0.199345 0.237606 1.545845 -0.062500 1 0 0 0 0 0 2 320159
-0.002205 -0.000221 0.118475 0.284358 -0.011046 1.255461 -0.062500 1 0 0 0 0 0 2 321153
-0.002208 -0.000212 0.118482 0.253256 0.072444 1.398184 -0.062500 1 0 0 0 0 0 2 322147
-0.002209 -0.000207 0.118484 0.231772 0.135237 1.471599 -0.062500 1 0 0 0 0 0 2 323158
-0.002210 -0.000205 0.118485 0.220944 0.168835 1.499311 -0.062500 1 0 0 0 0 0 2 324151
-0.002210 -0.000204 0.118486 0.215685 0.185866 1.509091 -0.062500 1 0 0 0 0 0 2 325163
-0.002211 -0.000204 0.118486 0.213137 0.194410 1.512493 -0.062500 1 0 0 0 0 0 2 326167
-0.002211 -0.000203 0.118486 0.211898 0.198703 1.513659 -0.062500 1 0 0 0 0 0 2 327161
-0.002211 -0.000203 0.118486 0.211274 0.200849 1.514068 -0.062500 1 0 0 0 0 0 2 328157
-0.002229 -0.000199 0.118496 0.471776 0.140659 1.375405 -0.062500 1 0 0 0 0 0 2 329161
-0.002239 -0.000196 0.118499 0.382926 0.161595 1.443675 -0.062500 1 0 0 0 0 0 2 330160
-0.002231 -0.000182 0.118511 0.141729 -0.010862 1.327215 -0.062500 1 0 0 0 0 0 2 331159
-0.002227 -0.000175 0.118515 0.164591 0.060489 1.414922 -0.062500 1 0 0 0 0 0 2 332161
-0.002224 -0.000171 0.118517 0.191260 0.112038 1.457895 -0.062500 1 0 0 0 0 0 2 333146
-0.002223 -0.000169 0.118517 0.206417 0.139459 1.473980 -0.062500 1 0 0 0 0 0 2 334146
-0.002223 -0.000168 0.118517 0.214263 0.153347 1.479648 -0.062500 1 0 0 0 0 0 2 335158
-0.002223 -0.000168 0.118517 0.218266 0.160312 1.481606 -0.062500 1 0 0 0 0 0 2 336159
-0.002222 -0.000168 0.118517 0.220282 0.163798 1.482295 -0.062500 1 0 0 0 0 0 2 337159
-0.002222 -0.000167 0.118517 0.221293 0.165541 1.482527 -0.062500 1 0 0 0 0 0 2 338159
-0.002241 -0.000163 0.118527 0.482719 0.105100 1.343872 -0.062500 1 0 0 0 0 0 2 339155
-0.002250 -0.000161 0.118531 0.394235 0.125957 1.412082 -0.062500 1 0 0 0 0 0 2 340129
-0.002242 -0.000146 0.118543 0.153144 -0.046614 1.295660 -0.062500 1 0 0 0 0 0 2 341163
-0.002238 -0.000139 0.118547 0.176119 0.024746 1.383317 -0.062500 1 0 0 0 0 0 2 342151
-0.002236 -0.000135 0.118548 0.202834 0.076326 1.426281 -0.062500 1 0 0 0 0 0 2 343156
-0.002235 -0.000133 0.118549 0.218013 0.103747 1.442357 -0.062500 1 0 0 0 0 0 2 344158
-0.002234 -0.000132 0.118549 0.225901 0.117620 1.448027 -0.062500 1 0 0 0 0 0 2 345151
-0.002234 -0.000132 0.118549 0.229906 0.124597 1.449996 -0.062500 1 0 0 0 0 0 2 346227
-0.002234 -0.000132 0.118549 0.231927 0.128073 1.450672 -0.062500 1 0 0 0 0 0 2 347210
-0.002234 -0.000132 0.118549 0.232939 0.129815 1.450902 -0.062500 1 0 0 0 0 0 2 348240
-0.002234 -0.000132 0.118549 0.233442 0.130699 1.450981 -0.062500 1 0 0 0 0 0 2 349210
-0.002253 -0.000127 0.118559 0.494736 0.069767 1.312350 -0.062500 1 0 0 0 0 0 2 350225
-0.002262 -0.000125 0.118562 0.406081 0.090435 1.380494 -0.062500 1 0 0 0 0 0 2 351210
-0.002254 -0.000110 0.118574 0.164836 -0.082348 1.264115 -0.062500 1 0 0 0 0 0 2 352223
-0.002250 -0.000103 0.118578 0.187768 -0.010983 1.351727 -0.062500 1 0 0 0 0 0 2 353206
-0.002248 -0.000099 0.118580 0.214479 0.040616 1.394681 -0.062500 1 0 0 0 0 0 2 354224
-0.002247 -0.000098 0.118580 0.229662 0.068020 1.410753 -0.062500 1 0 0 0 0 0 2 358249
-0.002246 -0.000097 0.118580 0.237550 0.081908 1.416411 -0.062500 1 0 0 0 0 0 2 359150
-0.002246 -0.000096 0.118581 0.241555 0.088858 1.418383 -0.062500 1 0 0 0 0 0 2 360582
-0.002264 -0.000092 0.118590 0.504711 0.030923 1.280463 -0.062500 1 0 0 0 0 0 2 361153
-0.002274 -0.000089 0.118594 0.416910 0.053164 1.348806 -0.062500 1 0 0 0 0 0 2 362143
-0.002278 -0.000088 0.118595 0.351732 0.069483 1.383905 -0.062500 1 0 0 0 0 0 2 363150
-0.002280 -0.000088 0.118595 0.317271 0.078184 1.397150 -0.062500 1 0 0 0 0 0 2 364141
-0.002282 -0.000087 0.118596 0.299924 0.082595 1.401838 -0.062500 1 0 0 0 0 0 2 365150
-0.002282 -0.000087 0.118596 0.291275 0.084807 1.403464 -0.062500 1 0 0 0 0 0 2 366150
-0.002270 -0.000074 0.118606 0.111254 -0.102529 1.252638 -0.062500 1 0 0 0 0 0 2 367140
-0.002264 -0.000067 0.118610 0.166707 -0.038856 1.327198 -0.062500 1 0 0 0 0 0 2 368148
-0.002260 -0.000063 0.118612 0.209815 0.008808 1.365525 -0.062500 1 0 0 0 0 0 2 369147
-0.002259 -0.000062 0.118612 0.233174 0.034255 1.380000 -0.062500 1 0 0 0 0 0 2 370144
-0.002258 -0.000061 0.118612 0.245139 0.047144 1.385116 -0.062500 1 0 0 0 0 0 2 371155
-0.002276 -0.000056 0.118622 0.512448 -0.007871 1.248367 -0.062500 1 0 0 0 0 0 2 372150
-0.002285 -0.000054 0.118625 0.426612 0.015902 1.317025 -0.062500 1 0 0 0 0 0 2 373130
-0.002290 -0.000052 0.118627 0.362419 0.032986 1.352250 -0.062500 1 0 0 0 0 0 2 374136
-0.002292 -0.000052 0.118627 0.328438 0.042061 1.365543 -0.062500 1 0 0 0 0 0 2 375153
-0.002293 -0.000052 0.118627 0.311353 0.046657 1.370238 -0.062500 1 0 0 0 0 0 2 376166
-0.002294 -0.000051 0.118627 0.302809 0.048963 1.371865 -0.062500 1 0 0 0 0 0 2 377441
-0.002294 -0.000051 0.118627 0.298563 0.050117 1.372425 -0.062500 1 0 0 0 0 0 2 378163
-0.002294 -0.000051 0.118627 0.296453 0.050703 1.372622 -0.062500 1 0 0 0 0 0 2 379161
-0.002294 -0.000051 0.118627 0.295382 0.050985 1.372696 -0.062500 1 0 0 0 0 0 2 380158
-0.002294 -0.000051 0.118627 0.294858 0.051133 1.372716 -0.062500 1 0 0 0 0 0 2 381159
-0.002294 -0.000051 0.118627 0.294596 0.051197 1.372724 -0.062500 1 0 0 0 0 0 2 382157
-0.002294 -0.000051 0.118627 0.294461 0.051239 1.372721 -0.062500 1 0 0 0 0 0 2 383156
-0.002282 -0.000038 0.118638 0.118625 -0.137302 1.221407 -0.062500 1 0 0 0 0 0 2 384159
-0.002275 -0.000031 0.118642 0.176230 -0.074107 1.295724 -0.062500 1 0 0 0 0 0 2 385161
-0.002272 -0.000028 0.118643 0.220396 -0.026694 1.333983 -0.062500 1 0 0 0 0 0 2 386163
-0.002271 -0.000026 0.118644 0.244296 -0.001386 1.348426 -0.062500 1 0 0 0 0 0 2 387161
-0.002288 -0.000021 0.118654 0.517924 -0.050092 1.215080 -0.062500 1 0 0 0 0 0 2 388157
-0.002297 -0.000018 0.118657 0.435167 -0.023085 1.284854 -0.062500 1 0 0 0 0 0 2 389150
-0.002302 -0.000017 0.118658 0.372527 -0.004379 1.320465 -0.062500 1 0 0 0 0 0 2 390158
-0.002304 -0.000016 0.118659 0.339320 0.005485 1.333889 -0.062500 1 0 0 0 0 0 2 391157
-0.002305 -0.000016 0.118659 0.322625 0.010482 1.338633 -0.062500 1 0 0 0 0 0 2 392141
-0.002305 -0.000016 0.118659 0.314299 0.013005 1.340275 -0.062500 1 0 0 0 0 0 2 393157
-0.002306 -0.000016 0.118659 0.310150 0.014247 1.340851 -0.062500 1 0 0 0 0 0 2 394160
-0.002306 -0.000016 0.118659 0.308065 0.014874 1.341043 -0.062500 1 0 0 0 0 0 2 395156
-0.002306 -0.000016 0.118659 0.307047 0.015198 1.341104 -0.062500 1 0 0 0 0 0 2 396155
-0.002306 -0.000016 0.118659 0.306528 0.015349 1.341142 -0.062500 1 0 0 0 0 0 2 397156
-0.002306 -0.000016 0.118659 0.306261 0.015424 1.341146 -0.062500 1 0 0 0 0 0 2 398158
-0.002306 -0.000016 0.118659 0.306134 0.015476 1.341149 -0.062500 1 0 0 0 0 0 2 399156
-0.002306 -0.000016 0.118659 0.306072 0.015483 1.341148 -0.062500 1 0 0 0 0 0 2 400158
-0.002306 -0.000016 0.118659 0.306034 0.015490 1.341147 -0.062500 1 0 0 0 0 0 2 401157
-0.002306 -0.000016 0.118659 0.306028 0.015502 1.341140 -0.062500 1 0 0 0 0 0 2 402155
-0.002293 -0.000002 0.118670 0.130184 -0.173164 1.189882 -0.062500 1 0 0 0 0 0 2 403156
-0.002287 0.000005 0.118673 0.187825 -0.109935 1.264177 -0.062500 1 0 0 0 0 0 2 404155
-0.002284 0.000008 0.118675 0.232014 -0.062486 1.302406 -0.062500 1 0 0 0 0 0 2 405156
-0.002282 0.000010 0.118675 0.255947 -0.037170 1.316846 -0.062500 1 0 0 0 0 0 2 406157
-0.002281 0.000011 0.118675 0.268176 -0.024332 1.321952 -0.062500 1 0 0 0 0 0 2 407127
-0.002281 0.000011 0.118675 0.274359 -0.017896 1.323730 -0.062500 1 0 0 0 0 0 2 408156
-0.002281 0.000011 0.118675 0.277467 -0.014687 1.324334 -0.062500 1 0 0 0 0 0 2 409156
-0.002281 0.000011 0.118675 0.279020 -0.013073 1.324556 -0.062500 1 0 0 0 0 0 2 410157
-0.002281 0.000011 0.118675 0.279807 -0.012277 1.324614 -0.062500 1 0 0 0 0 0 2 411156
-0.002281 0.000011 0.118675 0.280194 -0.011873 1.324649 -0.062500 1 0 0 0 0 0 2 412150
-0.002281 0.000011 0.118675 0.280387 -0.011671 1.324657 -0.062500 1 0 0 0 0 0 2 413153
-0.002281 0.000011 0.118675 0.280499 -0.011568 1.324667 -0.062500 1 0 0 0 0 0 2 414233
-0.002281 0.000011 0.118675 0.280544 -0.011508 1.324656 -0.062500 1 0 0 0 0 0 2 415225
-0.002281 0.000011 0.118675 0.280554 -0.011496 1.324662 -0.062500 1 0 0 0 0 0 2 416231
-0.002281 0.000011 0.118675 0.280570 -0.011478 1.324656 -0.062500 1 0 0 0 0 0 2 417225
-0.002281 0.000011 0.118675 0.280579 -0.011468 1.324662 -0.062500 1 0 0 0 0 0 2 418202
-0.002281 0.000011 0.118675 0.280580 -0.011468 1.324663 -0.062500 1 0 0 0 0 0 2 419199
-0.002281 0.000011 0.118675 0.280591 -0.011470 1.324657 -0.062500 1 0 0 0 0 0 2 420199
-0.002281 0.000011 0.118675 0.280581 -0.011468 1.324662 -0.062500 1 0 0 0 0 0 2 421197
-0.002281 0.000011 0.118675 0.280591 -0.011471 1.324657 -0.062500 1 0 0 0 0 0 2 422228
-0.002281 0.000011 0.118675 0.280580 -0.011468 1.324662 -0.062500 1 0 0 0 0 0 2 423222
-0.002268 0.000025 0.118686 0.104658 -0.200244 1.173515 -0.062500 1 0 0 0 0 0 2 424200
-0.002262 0.000032 0.118690 0.162347 -0.136953 1.247748 -0.062500 1 0 0 0 0 0 2 425228
-0.002258 0.000035 0.118691 0.206587 -0.089481 1.285951 -0.062500 1 0 0 0 0 0 2 426231
-0.002257 0.000037 0.118692 0.230503 -0.064155 1.300379 -0.062500 1 0 0 0 0 0 2 427224
-0.002256 0.000038 0.118692 0.242737 -0.051324 1.305483 -0.062500 1 0 0 0 0 0 2 428204
-0.002256 0.000038 0.118692 0.248934 -0.044889 1.307251 -0.062500 1 0 0 0 0 0 2 429220
-0.002255 0.000038 0.118692 0.252041 -0.041669 1.307865 -0.062500 1 0 0 0 0 0 2 430141
-0.002255 0.000038 0.118692 0.253587 -0.040061 1.308081 -0.062500 1 0 0 0 0 0 2 432669
-0.002255 0.000038 0.118692 0.254369 -0.039254 1.308152 -0.062500 1 0 0 0 0 0 2 433139
-0.002255 0.000038 0.118692 0.254771 -0.038864 1.308168 -0.062500 1 0 0 0 0 0 2 435052
-0.002255 0.000038 0.118692 0.254962 -0.038651 1.308187 -0.062500 1 0 0 0 0 0 2 436143
-0.002255 0.000038 0.118692 0.255066 -0.038556 1.308191 -0.062500 1 0 0 0 0 0 2 437150
-0.002255 0.000038 0.118692 0.255110 -0.038497 1.308179 -0.062500 1 0 0 0 0 0 2 438139
-0.002274 0.000043 0.118702 0.516626 -0.100093 1.169745 -0.062500 1 0 0 0 0 0 2 439147
-0.002283 0.000045 0.118705 0.427694 -0.079450 1.237736 -0.062500 1 0 0 0 0 0 2 440139
-0.002288 0.000046 0.118706 0.361929 -0.063940 1.272727 -0.062500 1 0 0 0 0 0 2 441147
-0.002290 0.000047 0.118707 0.327160 -0.055664 1.285945 -0.062500 1 0 0 0 0 0 2 442150
-0.002279 0.000060 0.118718 0.133663 -0.240351 1.139549 -0.062500 1 0 0 0 0 0 2 443174
-0.002273 0.000067 0.118721 0.182648 -0.174911 1.215344 -0.062500 1 0 0 0 0 0 2 444140
-0.002270 0.000071 0.118723 0.222547 -0.126371 1.254101 -0.062500 1 0 0 0 0 0 2 445152
-0.002268 0.000073 0.118723 0.244324 -0.100500 1.268717 -0.062500 1 0 0 0 0 0 2 446140
-0.002268 0.000073 0.118723 0.255481 -0.087392 1.273884 -0.062500 1 0 0 0 0 0 2 447153
-0.002267 0.000074 0.118723 0.261134 -0.080834 1.275687 -0.062500 1 0 0 0 0 0 2 448159
-0.002267 0.000074 0.118723 0.263953 -0.077544 1.276303 -0.062500 1 0 0 0 0 0 2 449157
-0.002267 0.000074 0.118723 0.265385 -0.075898 1.276521 -0.062500 1 0 0 0 0 0 2 450141
-0.002267 0.000074 0.118723 0.266108 -0.075086 1.276591 -0.062500 1 0 0 0 0 0 2 451151
-0.002267 0.000074 0.118723 0.266454 -0.074662 1.276618 -0.062500 1 0 0 0 0 0 2 452146
-0.002267 0.000074 0.118723 0.266636 -0.074466 1.276618 -0.062500 1 0 0 0 0 0 2 453150
-0.002267 0.000074 0.118723 0.266728 -0.074370 1.276627 -0.062500 1 0 0 0 0 0 2 454152
-0.002254 0.000088 0.118734 0.090674 -0.263299 1.125677 -0.062500 1 0 0 0 0 0 2 455159
-0.002248 0.000095 0.118738 0.148456 -0.199878 1.199797 -0.062500 1 0 0 0 0 0 2 456155
-0.002245 0.000098 0.118739 0.192740 -0.152348 1.237946 -0.062500 1 0 0 0 0 0 2 457146
-0.002243 0.000100 0.118740 0.216693 -0.126980 1.252381 -0.062500 1 0 0 0 0 0 2 458156
-0.002242 0.000100 0.118740 0.228951 -0.114139 1.257468 -0.062500 1 0 0 0 0 0 2 459151
-0.002242 0.000101 0.118740 0.235126 -0.107714 1.259241 -0.062500 1 0 0 0 0 0 2 460153
-0.002242 0.000101 0.118740 0.238232 -0.104493 1.259854 -0.062500 1 0 0 0 0 0 2 461156
-0.002241 0.000101 0.118740 0.239798 -0.102879 1.260068 -0.062500 1 0 0 0 0 0 2 462157
-0.002229 0.000115 0.118751 0.064378 -0.291171 1.109294 -0.062500 1 0 0 0 0 0 2 463155
-0.002222 0.000122 0.118754 0.122578 -0.227316 1.183380 -0.062500 1 0 0 0 0 0 2 464154
-0.002219 0.000125 0.118756 0.167080 -0.179556 1.221521 -0.062500 1 0 0 0 0 0 2 465155
-0.002218 0.000127 0.118756 0.191137 -0.154110 1.235937 -0.062500 1 0 0 0 0 0 2 466156
-0.002217 0.000127 0.118756 0.203431 -0.141204 1.241029 -0.062500 1 0 0 0 0 0 2 467136
-0.002216 0.000128 0.118756 0.209647 -0.134749 1.242793 -0.062500 1 0 0 0 0 0 2 468125
-0.002216 0.000128 0.118756 0.212765 -0.131516 1.243409 -0.062500 1 0 0 0 0 0 2 469124
-0.002216 0.000128 0.118756 0.214332 -0.129901 1.243622 -0.062500 1 0 0 0 0 0 2 470168
-0.002203 0.000142 0.118767 0.038819 -0.318288 1.092977 -0.062500 1 0 0 0 0 0 2 471162
-0.002197 0.000149 0.118771 0.097063 -0.254388 1.167002 -0.062500 1 0 0 0 0 0 2 472163
-0.002212 0.000156 0.118782 0.403170 -0.268363 1.066558 -0.062500 1 0 0 0 0 0 2 473162
-0.002220 0.000160 0.118786 0.338284 -0.222139 1.148972 -0.062500 1 0 0 0 0 0 2 474163
-0.002224 0.000162 0.118787 0.284787 -0.193717 1.189093 -0.062500 1 0 0 0 0 0 2 475164
-0.002226 0.000163 0.118788 0.256212 -0.178986 1.204102 -0.062500 1 0 0 0 0 0 2 476172
-0.002214 0.000177 0.118798 0.065476 -0.360873 1.058736 -0.062500 1 0 0 0 0 0 2 477150
-0.002208 0.000184 0.118802 0.116168 -0.293599 1.134530 -0.062500 1 0 0 0 0 0 2 478171
-0.002205 0.000188 0.118804 0.156955 -0.244141 1.173252 -0.062500 1 0 0 0 0 0 2 479163
-0.002209 0.000207 0.118793 0.251982 -0.468293 1.336525 -0.062500 1 0 0 0 0 0 2 480162
-0.002211 0.000217 0.118790 0.240163 -0.370903 1.268817 -0.062500 1 0 0 0 0 0 2 481144
-0.002212 0.000222 0.118789 0.227610 -0.301261 1.232990 -0.062500 1 0 0 0 0 0 2 482165
-0.002212 0.000225 0.118788 0.220426 -0.264354 1.219381 -0.062500 1 0 0 0 0 0 2 483164
-0.002200 0.000239 0.118799 0.040209 -0.435114 1.064082 -0.062500 1 0 0 0 0 0 2 484144
-0.002194 0.000247 0.118802 0.096175 -0.362129 1.136293 -0.062500 1 0 0 0 0 0 2 485144
-0.002190 0.000250 0.118804 0.139560 -0.309818 1.173735 -0.062500 1 0 0 0 0 0 2 486163
-0.002189 0.000252 0.118804 0.163048 -0.282081 1.187914 -0.062500 1 0 0 0 0 0 2 487160
-0.002188 0.000253 0.118804 0.175067 -0.268054 1.192927 -0.062500 1 0 0 0 0 0 2 488158
-0.002188 0.000254 0.118804 0.181133 -0.261034 1.194668 -0.062500 1 0 0 0 0 0 2 489167
-0.002175 0.000267 0.118815 0.007636 -0.447073 1.044920 -0.062500 1 0 0 0 0 0 2 490169
-0.002168 0.000274 0.118819 0.067122 -0.381628 1.118942 -0.062500 1 0 0 0 0 0 2 491164
-0.002165 0.000278 0.118820 0.112268 -0.333085 1.157012 -0.062500 1 0 0 0 0 0 2 492166
-0.002163 0.000279 0.118821 0.136649 -0.307241 1.171400 -0.062500 1 0 0 0 0 0 2 493163
-0.002181 0.000285 0.118831 0.410792 -0.356045 1.037939 -0.062500 1 0 0 0 0 0 2 494165
-0.002190 0.000287 0.118834 0.328115 -0.328654 1.107728 -0.062500 1 0 0 0 0 0 2 495143
-0.002195 0.000289 0.118835 0.265460 -0.309813 1.143363 -0.062500 1 0 0 0 0 0 2 496162
-0.002197 0.000289 0.118836 0.232234 -0.299896 1.156805 -0.062500 1 0 0 0 0 0 2 497161
-0.002185 0.000303 0.118847 0.038902 -0.484542 1.011294 -0.062500 1 0 0 0 0 0 2 498165
-0.002179 0.000310 0.118850 0.088543 -0.418310 1.086707 -0.062500 1 0 0 0 0 0 2 499161
-0.002176 0.000314 0.118852 0.128783 -0.369373 1.125261 -0.062500 1 0 0 0 0 0 2 500155
-0.002175 0.000315 0.118852 0.150710 -0.343334 1.139817 -0.062500 1 0 0 0 0 0 2 501161
-0.002174 0.000316 0.118852 0.161949 -0.330152 1.144972 -0.062500 1 0 0 0 0 0 2 502206
-0.002174 0.000317 0.118852 0.167628 -0.323566 1.146756 -0.062500 1 0 0 0 0 0 2 503219
-0.002161 0.000330 0.118863 -0.006221 -0.510033 0.997218 -0.062500 1 0 0 0 0 0 2 504204
-0.002154 0.000337 0.118867 0.053229 -0.444584 1.071141 -0.062500 1 0 0 0 0 0 2 505220
-0.002151 0.000341 0.118868 0.098374 -0.396042 1.109171 -0.062500 1 0 0 0 0 0 2 506204
-0.002149 0.000342 0.118868 0.122754 -0.370214 1.123539 -0.062500 1 0 0 0 0 0 2 510794
-0.002167 0.000348 0.118878 0.396996 -0.419107 0.990077 -0.062500 1 0 0 0 0 0 2 510971
-0.002164 0.000364 0.118893 0.137476 -0.581508 0.909779 -0.062500 1 0 0 0 0 0 2 514304
-0.002162 0.000372 0.118898 0.132856 -0.498807 1.019051 -0.062500 1 0 0 0 0 0 2 515137
-0.002161 0.000376 0.118899 0.144064 -0.441148 1.070443 -0.062500 1 0 0 0 0 0 2 516146
-0.002160 0.000378 0.118900 0.151373 -0.410720 1.089550 -0.062500 1 0 0 0 0 0 2 517137
-0.002147 0.000393 0.118911 -0.021573 -0.585325 0.946301 -0.062500 1 0 0 0 0 0 2 518145
-0.002159 0.000404 0.118924 0.300448 -0.575764 0.883734 -0.062500 1 0 0 0 0 0 2 519137
-0.002165 0.000410 0.118929 0.256922 -0.503190 0.990404 -0.062500 1 0 0 0 0 0 2 520145
-0.002168 0.000413 0.118931 0.215619 -0.460223 1.040051 -0.062500 1 0 0 0 0 0 2 521137
-0.002170 0.000414 0.118931 0.193329 -0.438112 1.058465 -0.062500 1 0 0 0 0 0 2 522145
-0.002170 0.000415 0.118932 0.182138 -0.427018 1.064944 -0.062500 1 0 0 0 0 0 2 523143
-0.002171 0.000416 0.118932 0.176571 -0.421463 1.067192 -0.062500 1 0 0 0 0 0 2 524148
-0.002171 0.000416 0.118932 0.173803 -0.418693 1.067977 -0.062500 1 0 0 0 0 0 2 525137
-0.002171 0.000416 0.118932 0.172437 -0.417302 1.068247 -0.062500 1 0 0 0 0 0 2 526141
-0.002171 0.000416 0.118932 0.171745 -0.416602 1.068348 -0.062500 1 0 0 0 0 0 2 527139
-0.002171 0.000416 0.118932 0.171410 -0.416271 1.068374 -0.062500 1 0 0 0 0 0 2 528132
-0.002158 0.000429 0.118942 -0.005704 -0.606181 0.918474 -0.062500 1 0 0 0 0 0 2 529125
-0.002152 0.000436 0.118946 0.052301 -0.542128 0.992027 -0.062500 1 0 0 0 0 0 2 530145
-0.002149 0.000440 0.118947 0.096746 -0.494292 1.029943 -0.062500 1 0 0 0 0 0 2 531150
-0.002147 0.000441 0.118948 0.120775 -0.468812 1.044263 -0.062500 1 0 0 0 0 0 2 532151
-0.002146 0.000442 0.118948 0.133053 -0.455931 1.049349 -0.062500 1 0 0 0 0 0 2 533119
-0.002146 0.000443 0.118948 0.139263 -0.449486 1.051103 -0.062500 1 0 0 0 0 0 2 534157
-0.002146 0.000443 0.118948 0.142374 -0.446263 1.051711 -0.062500 1 0 0 0 0 0 2 535153
-0.002146 0.000443 0.118948 0.143938 -0.444653 1.051929 -0.062500 1 0 0 0 0 0 2 536122
-0.002146 0.000443 0.118948 0.144717 -0.443852 1.052009 -0.062500 1 0 0 0 0 0 2 537152
-0.002133 0.000457 0.118959 -0.031936 -0.633631 0.902237 -0.062500 1 0 0 0 0 0 2 538123
-0.002126 0.000463 0.118962 0.026414 -0.569418 0.975742 -0.062500 1 0 0 0 0 0 2 539151
-0.002123 0.000467 0.118964 0.071016 -0.521491 1.013614 -0.062500 1 0 0 0 0 0 2 540153
-0.002122 0.000468 0.118964 0.095122 -0.495976 1.027938 -0.062500 1 0 0 0 0 0 2 541157
-0.002121 0.000469 0.118964 0.107453 -0.483090 1.033004 -0.062500 1 0 0 0 0 0 2 542153
-0.002120 0.000470 0.118964 0.113674 -0.476623 1.034773 -0.062500 1 0 0 0 0 0 2 543150
-0.002120 0.000470 0.118964 0.116786 -0.473397 1.035380 -0.062500 1 0 0 0 0 0 2 544150
-0.002120 0.000470 0.118964 0.118361 -0.471789 1.035591 -0.062500 1 0 0 0 0 0 2 545152
-0.002120 0.000470 0.118964 0.119150 -0.470980 1.035656 -0.062500 1 0 0 0 0 0 2 546152
-0.002120 0.000470 0.118964 0.119539 -0.470573 1.035688 -0.062500 1 0 0 0 0 0 2 547150
-0.002120 0.000470 0.118964 0.119736 -0.470382 1.035702 -0.062500 1 0 0 0 0 0 2 548145
-0.002120 0.000470 0.118964 0.119838 -0.470277 1.035698 -0.062500 1 0 0 0 0 0 2 549122
-0.002120 0.000470 0.118964 0.119881 -0.470216 1.035705 -0.062500 1 0 0 0 0 0 2 550152
-0.002120 0.000470 0.118964 0.119915 -0.470210 1.035700 -0.062500 1 0 0 0 0 0 2 551152
-0.002120 0.000470 0.118964 0.119922 -0.470191 1.035699 -0.062500 1 0 0 0 0 0 2 552149
-0.002120 0.000470 0.118964 0.119930 -0.470181 1.035706 -0.062500 1 0 0 0 0 0 2 553151
-0.002107 0.000484 0.118975 -0.057214 -0.660455 0.886038 -0.062500 1 0 0 0 0 0 2 554152
-0.002101 0.000491 0.118979 0.000975 -0.596410 0.959469 -0.062500 1 0 0 0 0 0 2 555154
-0.002098 0.000494 0.118980 0.045517 -0.548546 0.997304 -0.062500 1 0 0 0 0 0 2 556122
-0.002096 0.000496 0.118980 0.069594 -0.523078 1.011621 -0.062500 1 0 0 0 0 0 2 557149
-0.002095 0.000496 0.118981 0.081892 -0.510213 1.016685 -0.062500 1 0 0 0 0 0 2 558153
-0.002095 0.000497 0.118981 0.088092 -0.503751 1.018450 -0.062500 1 0 0 0 0 0 2 559153
-0.002095 0.000497 0.118981 0.091219 -0.500538 1.019055 -0.062500 1 0 0 0 0 0 2 560151
-0.002094 0.000497 0.118981 0.092785 -0.498928 1.019272 -0.062500 1 0 0 0 0 0 2 561153
-0.002094 0.000497 0.118981 0.093565 -0.498127 1.019330 -0.062500 1 0 0 0 0 0 2 562153
-0.002094 0.000497 0.118981 0.093952 -0.497722 1.019361 -0.062500 1 0 0 0 0 0 2 563150
-0.002094 0.000497 0.118981 0.094154 -0.497510 1.019374 -0.062500 1 0 0 0 0 0 2 564150
-0.002094 0.000497 0.118981 0.094260 -0.497414 1.019378 -0.062500 1 0 0 0 0 0 2 565149
-0.002094 0.000497 0.118981 0.094308 -0.497365 1.019372 -0.062500 1 0 0 0 0 0 2 566152
-0.002094 0.000497 0.118981 0.094326 -0.497346 1.019385 -0.062500 1 0 0 0 0 0 2 567151
-0.002113 0.000502 0.118991 0.356315 -0.559477 0.880770 -0.062500 1 0 0 0 0 0 2 568139
-0.002122 0.000504 0.118994 0.267288 -0.538400 0.948784 -0.062500 1 0 0 0 0 0 2 569146
-0.002127 0.000505 0.118995 0.201392 -0.522764 0.983822 -0.062500 1 0 0 0 0 0 2 570151
-0.002129 0.000506 0.118996 0.166552 -0.514486 0.997074 -0.062500 1 0 0 0 0 0 2 571150
-0.002130 0.000506 0.118996 0.149005 -0.510321 1.001765 -0.062500 1 0 0 0 0 0 2 572149
-0.002131 0.000506 0.118996 0.140260 -0.508224 1.003396 -0.062500 1 0 0 0 0 0 2 573150
-0.002131 0.000506 0.118996 0.135884 -0.507193 1.003968 -0.062500 1 0 0 0 0 0 2 574154
-0.002131 0.000506 0.118996 0.133713 -0.506679 1.004152 -0.062500 1 0 0 0 0 0 2 575151
-0.002131 0.000506 0.118996 0.132615 -0.506408 1.004225 -0.062500 1 0 0 0 0 0 2 576150
-0.002132 0.000506 0.118996 0.132084 -0.506281 1.004243 -0.062500 1 0 0 0 0 0 2 577150
-0.002132 0.000506 0.118996 0.131809 -0.506215 1.004258 -0.062500 1 0 0 0 0 0 2 578150
-0.002132 0.000506 0.118996 0.131676 -0.506184 1.004262 -0.062500 1 0 0 0 0 0 2 579151
-0.002132 0.000506 0.118996 0.131598 -0.506165 1.004261 -0.062500 1 0 0 0 0 0 2 580131
-0.002119 0.000520 0.119006 -0.045635 -0.696555 0.854655 -0.062500 1 0 0 0 0 0 2 581143
-0.002112 0.000527 0.119010 0.012553 -0.632438 0.928056 -0.062500 1 0 0 0 0 0 2 582136
-0.002109 0.000530 0.119011 0.057101 -0.584552 0.965866 -0.062500 1 0 0 0 0 0 2 583143
-0.002108 0.000532 0.119012 0.081175 -0.559069 0.980179 -0.062500 1 0 0 0 0 0 2 584904
-0.002107 0.000532 0.119012 0.093473 -0.546186 0.985252 -0.062500 1 0 0 0 0 0 2 587258
-0.002125 0.000537 0.119022 0.361783 -0.601938 0.848481 -0.062500 1 0 0 0 0 0 2 588135
-0.002134 0.000540 0.119025 0.275820 -0.577627 0.917052 -0.062500 1 0 0 0 0 0 2 589142
-0.002139 0.000541 0.119027 0.211471 -0.560371 0.952278 -0.062500 1 0 0 0 0 0 2 590134
-0.002141 0.000542 0.119027 0.177372 -0.551281 0.965609 -0.062500 1 0 0 0 0 0 2 591142
-0.002142 0.000542 0.119027 0.160235 -0.546704 0.970324 -0.062500 1 0 0 0 0 0 2 592133
-0.002161 0.000546 0.119037 0.413899 -0.606646 0.833565 -0.062500 1 0 0 0 0 0 2 593135
-0.002171 0.000549 0.119040 0.320486 -0.584391 0.902024 -0.062500 1 0 0 0 0 0 2 594142
-0.002176 0.000550 0.119042 0.252392 -0.568177 0.937213 -0.062500 1 0 0 0 0 0 2 595132
-0.002178 0.000550 0.119042 0.216450 -0.559603 0.950517 -0.062500 1 0 0 0 0 0 2 596149
-0.002179 0.000551 0.119042 0.198375 -0.555288 0.955226 -0.062500 1 0 0 0 0 0 2 597137
-0.002180 0.000551 0.119042 0.189353 -0.553134 0.956872 -0.062500 1 0 0 0 0 0 2 598149
-0.002180 0.000551 0.119042 0.184850 -0.552065 0.957433 -0.062500 1 0 0 0 0 0 2 599140
-0.002180 0.000551 0.119042 0.182605 -0.551511 0.957632 -0.062500 1 0 0 0 0 0 2 600140
-0.002180 0.000551 0.119042 0.181486 -0.551254 0.957692 -0.062500 1 0 0 0 0 0 2 601156
-0.002168 0.000565 0.119053 0.003686 -0.741622 0.808127 -0.062500 1 0 0 0 0 0 2 602157
-0.002161 0.000571 0.119057 0.061589 -0.677386 0.881500 -0.062500 1 0 0 0 0 0 2 603149
-0.002158 0.000575 0.119058 0.106020 -0.629440 0.919342 -0.062500 1 0 0 0 0 0 2 604150
-0.002156 0.000576 0.119058 0.130027 -0.603938 0.933644 -0.062500 1 0 0 0 0 0 2 605143
-0.002156 0.000577 0.119059 0.142313 -0.591047 0.938722 -0.062500 1 0 0 0 0 0 2 606146
-0.002155 0.000578 0.119059 0.148510 -0.584588 0.940479 -0.062500 1 0 0 0 0 0 2 607150
-0.002155 0.000578 0.119059 0.151628 -0.581370 0.941089 -0.062500 1 0 0 0 0 0 2 608150
-0.002174 0.000582 0.119068 0.415542 -0.642050 0.802977 -0.062500 1 0 0 0 0 0 2 609140
-0.002183 0.000585 0.119072 0.327137 -0.620090 0.870890 -0.062500 1 0 0 0 0 0 2 610177
-0.002187 0.000586 0.119073 0.261545 -0.604013 0.905892 -0.062500 1 0 0 0 0 0 2 611160
-0.002190 0.000586 0.119073 0.226835 -0.595534 0.919137 -0.062500 1 0 0 0 0 0 2 612160
-0.002191 0.000587 0.119074 0.209373 -0.591250 0.923833 -0.062500 1 0 0 0 0 0 2 613161
-0.002191 0.000587 0.119074 0.200669 -0.589112 0.925458 -0.062500 1 0 0 0 0 0 2 614161
-0.002192 0.000587 0.119074 0.196328 -0.588055 0.926019 -0.062500 1 0 0 0 0 0 2 615157
-0.002192 0.000587 0.119074 0.194154 -0.587528 0.926212 -0.062500 1 0 0 0 0 0 2 616159
-0.002192 0.000587 0.119074 0.193069 -0.587270 0.926285 -0.062500 1 0 0 0 0 0 2 617158
-0.002192 0.000587 0.119074 0.192531 -0.587122 0.926310 -0.062500 1 0 0 0 0 0 2 618160
-0.002192 0.000587 0.119074 0.192267 -0.587057 0.926319 -0.062500 1 0 0 0 0 0 2 619159
-0.002192 0.000587 0.119074 0.192127 -0.587035 0.926316 -0.062500 1 0 0 0 0 0 2 620161
-0.002192 0.000587 0.119074 0.192057 -0.587009 0.926320 -0.062500 1 0 0 0 0 0 2 621157
-0.002192 0.000587 0.119074 0.192017 -0.586998 0.926319 -0.062500 1 0 0 0 0 0 2 622159
-0.002179 0.000601 0.119084 0.014710 -0.777618 0.776796 -0.062500 1 0 0 0 0 0 2 623160
-0.002173 0.000607 0.119088 0.072902 -0.713379 0.850118 -0.062500 1 0 0 0 0 0 2 624140
-0.002170 0.000611 0.119089 0.117473 -0.665443 0.887930 -0.062500 1 0 0 0 0 0 2 625156
-0.002168 0.000612 0.119090 0.141578 -0.639950 0.902237 -0.062500 1 0 0 0 0 0 2 626156
-0.002167 0.000613 0.119090 0.153891 -0.627069 0.907312 -0.062500 1 0 0 0 0 0 2 627147
-0.002167 0.000614 0.119090 0.160114 -0.620614 0.909075 -0.062500 1 0 0 0 0 0 2 628161
-0.002167 0.000614 0.119090 0.163231 -0.617385 0.909677 -0.062500 1 0 0 0 0 0 2 629163
-0.002185 0.000619 0.119100 0.427278 -0.678120 0.771650 -0.062500 1 0 0 0 0 0 2 630160
-0.002194 0.000621 0.119103 0.338827 -0.656120 0.839511 -0.062500 1 0 0 0 0 0 2 631159
-0.002199 0.000622 0.119104 0.273208 -0.640038 0.874499 -0.062500 1 0 0 0 0 0 2 632157
-0.002201 0.000622 0.119105 0.238483 -0.631555 0.887734 -0.062500 1 0 0 0 0 0 2 633163
-0.002202 0.000623 0.119105 0.221017 -0.627281 0.892431 -0.062500 1 0 0 0 0 0 2 634140
-0.002203 0.000623 0.119105 0.212297 -0.625140 0.894060 -0.062500 1 0 0 0 0 0 2 635158
-0.002203 0.000623 0.119105 0.207952 -0.624084 0.894621 -0.062500 1 0 0 0 0 0 2 636159
-0.002203 0.000623 0.119105 0.205797 -0.623551 0.894814 -0.062500 1 0 0 0 0 0 2 637158
-0.002204 0.000623 0.119105 0.204699 -0.623278 0.894887 -0.062500 1 0 0 0 0 0 2 638159
-0.002204 0.000623 0.119105 0.204167 -0.623150 0.894905 -0.062500 1 0 0 0 0 0 2 639156
-0.002204 0.000623 0.119105 0.203891 -0.623085 0.894919 -0.062500 1 0 0 0 0 0 2 640161
-0.002204 0.000623 0.119105 0.203770 -0.623056 0.894917 -0.062500 1 0 0 0 0 0 2 641149
-0.002204 0.000623 0.119105 0.203693 -0.623038 0.894914 -0.062500 1 0 0 0 0 0 2 642162
-0.002204 0.000623 0.119105 0.203665 -0.623032 0.894927 -0.062500 1 0 0 0 0 0 2 643158
-0.002191 0.000637 0.119116 0.026285 -0.813760 0.745455 -0.062500 1 0 0 0 0 0 2 644160
-0.002185 0.000643 0.119119 0.084491 -0.749462 0.818746 -0.062500 1 0 0 0 0 0 2 645157
-0.002181 0.000647 0.119121 0.129077 -0.701496 0.856541 -0.062500 1 0 0 0 0 0 2 646158
-0.002180 0.000649 0.119121 0.153179 -0.675987 0.870844 -0.062500 1 0 0 0 0 0 2 647157
-0.002179 0.000649 0.119121 0.165507 -0.663104 0.875909 -0.062500 1 0 0 0 0 0 2 648156
-0.002178 0.000650 0.119121 0.171721 -0.656644 0.877675 -0.062500 1 0 0 0 0 0 2 649158
-0.002178 0.000650 0.119121 0.174865 -0.653430 0.878291 -0.062500 1 0 0 0 0 0 2 650159
-0.002178 0.000650 0.119121 0.176424 -0.651816 0.878494 -0.062500 1 0 0 0 0 0 2 651158
-0.002178 0.000650 0.119121 0.177224 -0.651007 0.878571 -0.062500 1 0 0 0 0 0 2 652158
-0.002178 0.000650 0.119121 0.177607 -0.650609 0.878597 -0.062500 1 0 0 0 0 0 2 653147
-0.002178 0.000650 0.119121 0.177804 -0.650418 0.878609 -0.062500 1 0 0 0 0 0 2 654156
-0.002178 0.000650 0.119121 0.177906 -0.650313 0.878605 -0.062500 1 0 0 0 0 0 2 655145
-0.002197 0.000655 0.119131 0.440546 -0.712644 0.740434 -0.062500 1 0 0 0 0 0 2 656155
-0.002206 0.000657 0.119135 0.351289 -0.691395 0.808186 -0.062500 1 0 0 0 0 0 2 657145
-0.002211 0.000658 0.119136 0.285248 -0.675693 0.843134 -0.062500 1 0 0 0 0 0 2 658141
-0.002213 0.000659 0.119136 0.250332 -0.667401 0.856354 -0.062500 1 0 0 0 0 0 2 659132
-0.002214 0.000659 0.119136 0.232756 -0.663219 0.861044 -0.062500 1 0 0 0 0 0 2 660944
-0.002215 0.000659 0.119136 0.223988 -0.661138 0.862663 -0.062500 1 0 0 0 0 0 2 663304
-0.002215 0.000659 0.119136 0.219631 -0.660093 0.863234 -0.062500 1 0 0 0 0 0 2 664135
-0.002215 0.000659 0.119136 0.217439 -0.659583 0.863434 -0.062500 1 0 0 0 0 0 2 665140
-0.002215 0.000659 0.119136 0.216349 -0.659315 0.863501 -0.062500 1 0 0 0 0 0 2 666132
-0.002215 0.000659 0.119136 0.215810 -0.659197 0.863512 -0.062500 1 0 0 0 0 0 2 667141
-0.002215 0.000659 0.119136 0.215541 -0.659123 0.863532 -0.062500 1 0 0 0 0 0 2 668132
-0.002215 0.000659 0.119136 0.215397 -0.659088 0.863523 -0.062500 1 0 0 0 0 0 2 669140
-0.002215 0.000659 0.119136 0.215330 -0.659072 0.863533 -0.062500 1 0 0 0 0 0 2 670132
-0.002215 0.000659 0.119136 0.215306 -0.659077 0.863534 -0.062500 1 0 0 0 0 0 2 671139
-0.002215 0.000659 0.119136 0.215290 -0.659064 0.863534 -0.062500 1 0 0 0 0 0 2 672139
-0.002215 0.000659 0.119136 0.215270 -0.659069 0.863533 -0.062500 1 0 0 0 0 0 2 673155
-0.002203 0.000673 0.119147 0.037846 -0.849901 0.714125 -0.062500 1 0 0 0 0 0 2 674139
-0.002215 0.000684 0.119161 0.358810 -0.847982 0.649307 -0.062500 1 0 0 0 0 0 2 675142
-0.002221 0.000690 0.119165 0.314056 -0.778755 0.754760 -0.062500 1 0 0 0 0 0 2 676231
-0.002224 0.000692 0.119167 0.272099 -0.737523 0.803986 -0.062500 1 0 0 0 0 0 2 677141
-0.002225 0.000694 0.119168 0.249493 -0.716345 0.822270 -0.062500 1 0 0 0 0 0 2 678137
-0.002226 0.000694 0.119168 0.238128 -0.705710 0.828727 -0.062500 1 0 0 0 0 0 2 679140
-0.002227 0.000695 0.119168 0.232500 -0.700403 0.830973 -0.062500 1 0 0 0 0 0 2 680140
-0.002227 0.000695 0.119168 0.229696 -0.697763 0.831748 -0.062500 1 0 0 0 0 0 2 681152
-0.002227 0.000695 0.119168 0.228291 -0.696443 0.832011 -0.062500 1 0 0 0 0 0 2 682157
-0.002227 0.000695 0.119168 0.227601 -0.695771 0.832102 -0.062500 1 0 0 0 0 0 2 683149
-0.002227 0.000695 0.119168 0.227257 -0.695449 0.832138 -0.062500 1 0 0 0 0 0 2 684150
-0.002227 0.000695 0.119168 0.227082 -0.695278 0.832148 -0.062500 1 0 0 0 0 0 2 685147
-0.002227 0.000695 0.119168 0.227008 -0.695200 0.832160 -0.062500 1 0 0 0 0 0 2 686149
-0.002227 0.000695 0.119168 0.226951 -0.695162 0.832152 -0.062500 1 0 0 0 0 0 2 687117
-0.002227 0.000695 0.119168 0.226940 -0.695138 0.832158 -0.062500 1 0 0 0 0 0 2 688155
-0.002227 0.000695 0.119168 0.226925 -0.695122 0.832158 -0.062500 1 0 0 0 0 0 2 689150
-0.002227 0.000695 0.119168 0.226916 -0.695130 0.832151 -0.062500 1 0 0 0 0 0 2 690151
-0.002227 0.000695 0.119168 0.226908 -0.695108 0.832157 -0.062500 1 0 0 0 0 0 2 691146
-0.002227 0.000695 0.119168 0.226910 -0.695116 0.832164 -0.062500 1 0 0 0 0 0 2 692147
-0.002227 0.000695 0.119168 0.226911 -0.695118 0.832145 -0.062500 1 0 0 0 0 0 2 693149
-0.002227 0.000695 0.119168 0.226910 -0.695118 0.832163 -0.062500 1 0 0 0 0 0 2 694149
-0.002227 0.000695 0.119168 0.226919 -0.695109 0.832152 -0.062500 1 0 0 0 0 0 2 695118
-0.002227 0.000695 0.119168 0.226903 -0.695125 0.832157 -0.062500 1 0 0 0 0 0 2 696147
-0.002227 0.000695 0.119168 0.226910 -0.695119 0.832164 -0.062500 1 0 0 0 0 0 2 697145
-0.002227 0.000695 0.119168 0.226911 -0.695118 0.832145 -0.062500 1 0 0 0 0 0 2 698148
-0.002227 0.000695 0.119168 0.226910 -0.695118 0.832163 -0.062500 1 0 0 0 0 0 2 699145
-0.002227 0.000695 0.119168 0.226919 -0.695109 0.832152 -0.062500 1 0 0 0 0 0 2 700146
-0.002227 0.000695 0.119168 0.226903 -0.695126 0.832157 -0.062500 1 0 0 0 0 0 2 701147
-0.002227 0.000695 0.119168 0.226906 -0.695107 0.832157 -0.062500 1 0 0 0 0 0 2 702147
-0.002227 0.000695 0.119168 0.226922 -0.695119 0.832158 -0.062500 1 0 0 0 0 0 2 703134
-0.002227 0.000695 0.119168 0.226900 -0.695115 0.832151 -0.062500 1 0 0 0 0 0 2 704146
-0.002227 0.000695 0.119168 0.226921 -0.695120 0.832157 -0.062500 1 0 0 0 0 0 2 705141
-0.002227 0.000695 0.119168 0.226909 -0.695107 0.832157 -0.062500 1 0 0 0 0 0 2 706149
-0.002246 0.000700 0.119178 0.489756 -0.757602 0.694189 -0.062500 1 0 0 0 0 0 2 707146
-0.002255 0.000702 0.119181 0.400356 -0.736331 0.761826 -0.062500 1 0 0 0 0 0 2 708144
-0.002260 0.000703 0.119182 0.334246 -0.720608 0.796714 -0.062500 1 0 0 0 0 0 2 709146
-0.002262 0.000703 0.119183 0.299299 -0.712306 0.809924 -0.062500 1 0 0 0 0 0 2 710148
-0.002263 0.000704 0.119183 0.281711 -0.708131 0.814607 -0.062500 1 0 0 0 0 0 2 711117
-0.002264 0.000704 0.119183 0.272937 -0.706049 0.816239 -0.062500 1 0 0 0 0 0 2 712147
-0.002264 0.000704 0.119183 0.268565 -0.705002 0.816796 -0.062500 1 0 0 0 0 0 2 713145
-0.002251 0.000718 0.119194 0.088947 -0.895444 0.667598 -0.062500 1 0 0 0 0 0 2 714144
-0.002245 0.000724 0.119197 0.146060 -0.830795 0.740893 -0.062500 1 0 0 0 0 0 2 715135
-0.002242 0.000728 0.119199 0.190119 -0.782633 0.778701 -0.062500 1 0 0 0 0 0 2 716139
-0.002240 0.000729 0.119199 0.213981 -0.757036 0.793017 -0.062500 1 0 0 0 0 0 2 717148
-0.002239 0.000730 0.119199 0.226188 -0.744110 0.798082 -0.062500 1 0 0 0 0 0 2 718148
-0.002239 0.000731 0.119199 0.232345 -0.737641 0.799865 -0.062500 1 0 0 0 0 0 2 719132
-0.002239 0.000731 0.119199 0.235442 -0.734414 0.800467 -0.062500 1 0 0 0 0 0 2 720120
-0.002239 0.000731 0.119199 0.237010 -0.732801 0.800682 -0.062500 1 0 0 0 0 0 2 721145
-0.002239 0.000731 0.119199 0.237782 -0.731996 0.800745 -0.062500 1 0 0 0 0 0 2 722148
-0.002239 0.000731 0.119199 0.238170 -0.731589 0.800776 -0.062500 1 0 0 0 0 0 2 723116
-0.002239 0.000731 0.119199 0.238368 -0.731397 0.800789 -0.062500 1 0 0 0 0 0 2 724146
-0.002226 0.000745 0.119210 0.060913 -0.922352 0.651520 -0.062500 1 0 0 0 0 0 2 725144
-0.002219 0.000752 0.119214 0.119225 -0.857843 0.724677 -0.062500 1 0 0 0 0 0 2 726139
-0.002216 0.000755 0.119215 0.163885 -0.809763 0.762433 -0.062500 1 0 0 0 0 0 2 727139
-0.002215 0.000757 0.119215 0.188036 -0.784208 0.776730 -0.062500 1 0 0 0 0 0 2 728130
-0.002214 0.000758 0.119215 0.200379 -0.771306 0.781803 -0.062500 1 0 0 0 0 0 2 729138
-0.002213 0.000758 0.119215 0.206616 -0.764853 0.783565 -0.062500 1 0 0 0 0 0 2 730134
-0.002213 0.000758 0.119215 0.209754 -0.761635 0.784184 -0.062500 1 0 0 0 0 0 2 731139
-0.002213 0.000758 0.119215 0.211326 -0.760023 0.784380 -0.062500 1 0 0 0 0 0 2 732129
-0.002213 0.000758 0.119216 0.212116 -0.759211 0.784462 -0.062500 1 0 0 0 0 0 2 733138
-0.002213 0.000758 0.119216 0.212510 -0.758815 0.784481 -0.062500 1 0 0 0 0 0 2 734130
-0.002213 0.000758 0.119216 0.212713 -0.758604 0.784493 -0.062500 1 0 0 0 0 0 2 735137
-0.002213 0.000758 0.119216 0.212799 -0.758514 0.784495 -0.062500 1 0 0 0 0 0 2 737107
-0.002213 0.000758 0.119216 0.212852 -0.758458 0.784496 -0.062500 1 0 0 0 0 0 2 739443
-0.002232 0.000763 0.119225 0.475842 -0.820995 0.646544 -0.062500 1 0 0 0 0 0 2 740139
-0.002241 0.000765 0.119229 0.386428 -0.799649 0.714165 -0.062500 1 0 0 0 0 0 2 741129
-0.002246 0.000766 0.119230 0.320293 -0.783901 0.749049 -0.062500 1 0 0 0 0 0 2 742138
-0.002248 0.000767 0.119230 0.285323 -0.775602 0.762250 -0.062500 1 0 0 0 0 0 2 743139
-0.002249 0.000767 0.119230 0.267725 -0.771425 0.766952 -0.062500 1 0 0 0 0 0 2 744132
-0.002250 0.000767 0.119231 0.258959 -0.769346 0.768579 -0.062500 1 0 0 0 0 0 2 745143
-0.002250 0.000767 0.119231 0.254578 -0.768308 0.769128 -0.062500 1 0 0 0 0 0 2 746150
-0.002237 0.000781 0.119241 0.074793 -0.958963 0.620138 -0.062500 1 0 0 0 0 0 2 747146
-0.002231 0.000788 0.119245 0.131963 -0.894182 0.693317 -0.062500 1 0 0 0 0 0 2 748146
-0.002228 0.000791 0.119246 0.176070 -0.845983 0.731084 -0.062500 1 0 0 0 0 0 2 749145
-0.002226 0.000793 0.119247 0.199954 -0.820364 0.745373 -0.062500 1 0 0 0 0 0 2 750140
-0.002225 0.000794 0.119247 0.212174 -0.807438 0.750451 -0.062500 1 0 0 0 0 0 2 751143
-0.002225 0.000794 0.119247 0.218325 -0.800963 0.752215 -0.062500 1 0 0 0 0 0 2 752143
-0.002225 0.000794 0.119247 0.221435 -0.797736 0.752827 -0.062500 1 0 0 0 0 0 2 753142
-0.002225 0.000794 0.119247 0.222986 -0.796128 0.753040 -0.062500 1 0 0 0 0 0 2 754157
-0.002225 0.000794 0.119247 0.223763 -0.795315 0.753110 -0.062500 1 0 0 0 0 0 2 755151
-0.002225 0.000794 0.119247 0.224164 -0.794910 0.753135 -0.062500 1 0 0 0 0 0 2 756158
-0.002225 0.000794 0.119247 0.224348 -0.794703 0.753147 -0.062500 1 0 0 0 0 0 2 757162
-0.002225 0.000795 0.119247 0.224452 -0.794608 0.753149 -0.062500 1 0 0 0 0 0 2 758151
-0.002225 0.000795 0.119247 0.224508 -0.794551 0.753151 -0.062500 1 0 0 0 0 0 2 759158
-0.002225 0.000795 0.119247 0.224531 -0.794542 0.753151 -0.062500 1 0 0 0 0 0 2 760162
-0.002225 0.000795 0.119247 0.224538 -0.794522 0.753151 -0.062500 1 0 0 0 0 0 2 761161
-0.002225 0.000795 0.119247 0.224537 -0.794521 0.753151 -0.062500 1 0 0 0 0 0 2 762156
-0.002225 0.000795 0.119247 0.224557 -0.794516 0.753152 -0.062500 1 0 0 0 0 0 2 763155
-0.002225 0.000795 0.119247 0.224544 -0.794501 0.753151 -0.062500 1 0 0 0 0 0 2 764153
-0.002243 0.000799 0.119257 0.487638 -0.857123 0.615265 -0.062500 1 0 0 0 0 0 2 765153
-0.002253 0.000801 0.119260 0.398147 -0.835754 0.682846 -0.062500 1 0 0 0 0 0 2 766160
-0.002245 0.000816 0.119272 0.154298 -1.011286 0.568589 -0.062500 1 0 0 0 0 0 2 767159
-0.002240 0.000823 0.119276 0.177617 -0.938405 0.654849 -0.062500 1 0 0 0 0 0 2 768159
-0.002238 0.000827 0.119277 0.204678 -0.886115 0.697260 -0.062500 1 0 0 0 0 0 2 769156
-0.002237 0.000829 0.119278 0.220062 -0.858485 0.713175 -0.062500 1 0 0 0 0 0 2 770138
-0.002237 0.000830 0.119278 0.228036 -0.844547 0.718815 -0.062500 1 0 0 0 0 0 2 771152
-0.002236 0.000830 0.119278 0.232092 -0.837583 0.720784 -0.062500 1 0 0 0 0 0 2 772154
-0.002236 0.000830 0.119278 0.234130 -0.834092 0.721455 -0.062500 1 0 0 0 0 0 2 773152
-0.002236 0.000831 0.119278 0.235173 -0.832362 0.721692 -0.062500 1 0 0 0 0 0 2 774155
-0.002236 0.000831 0.119278 0.235689 -0.831486 0.721769 -0.062500 1 0 0 0 0 0 2 775153
-0.002236 0.000831 0.119278 0.235938 -0.831056 0.721797 -0.062500 1 0 0 0 0 0 2 776153
-0.002236 0.000831 0.119278 0.236065 -0.830837 0.721814 -0.062500 1 0 0 0 0 0 2 777157
-0.002236 0.000831 0.119278 0.236131 -0.830733 0.721817 -0.062500 1 0 0 0 0 0 2 778157
-0.002236 0.000831 0.119278 0.236164 -0.830682 0.721817 -0.062500 1 0 0 0 0 0 2 779153
-0.002236 0.000831 0.119278 0.236187 -0.830642 0.721811 -0.062500 1 0 0 0 0 0 2 780153
-0.002236 0.000831 0.119278 0.236197 -0.830630 0.721817 -0.062500 1 0 0 0 0 0 2 781153
-0.002236 0.000831 0.119278 0.236198 -0.830629 0.721818 -0.062500 1 0 0 0 0 0 2 782155
-0.002236 0.000831 0.119278 0.236198 -0.830630 0.721818 -0.062500 1 0 0 0 0 0 2 783152
-0.002255 0.000835 0.119288 0.499395 -0.893282 0.583998 -0.062500 1 0 0 0 0 0 2 784154
-0.002264 0.000837 0.119291 0.409882 -0.871888 0.651538 -0.062500 1 0 0 0 0 0 2 785151
-0.002269 0.000838 0.119293 0.343677 -0.856122 0.686393 -0.062500 1 0 0 0 0 0 2 786155
-0.002271 0.000839 0.119293 0.308674 -0.847812 0.699595 -0.062500 1 0 0 0 0 0 2 787155
-0.002272 0.000839 0.119293 0.291074 -0.843635 0.704282 -0.062500 1 0 0 0 0 0 2 788145
-0.002273 0.000839 0.119293 0.282294 -0.841563 0.705897 -0.062500 1 0 0 0 0 0 2 789152
-0.002273 0.000839 0.119293 0.277905 -0.840513 0.706475 -0.062500 1 0 0 0 0 0 2 790157
-0.002273 0.000839 0.119293 0.275729 -0.840007 0.706660 -0.062500 1 0 0 0 0 0 2 791153
-0.002273 0.000839 0.119293 0.274630 -0.839747 0.706737 -0.062500 1 0 0 0 0 0 2 792150
-0.002274 0.000839 0.119293 0.274086 -0.839618 0.706762 -0.062500 1 0 0 0 0 0 2 793154
-0.002274 0.000839 0.119293 0.273812 -0.839564 0.706763 -0.062500 1 0 0 0 0 0 2 794152
-0.002274 0.000839 0.119293 0.273687 -0.839525 0.706773 -0.062500 1 0 0 0 0 0 2 795153
-0.002274 0.000839 0.119293 0.273610 -0.839506 0.706771 -0.062500 1 0 0 0 0 0 2 796152
-0.002274 0.000839 0.119293 0.273582 -0.839499 0.706764 -0.062500 1 0 0 0 0 0 2 797153
-0.002274 0.000839 0.119293 0.273569 -0.839496 0.706769 -0.062500 1 0 0 0 0 0 2 798216
-0.002274 0.000839 0.119293 0.273549 -0.839502 0.706769 -0.062500 1 0 0 0 0 0 2 799218
-0.002274 0.000839 0.119293 0.273552 -0.839482 0.706769 -0.062500 1 0 0 0 0 0 2 800195
-0.002274 0.000839 0.119293 0.273548 -0.839500 0.706769 -0.062500 1 0 0 0 0 0 2 801208
-0.002274 0.000839 0.119293 0.273535 -0.839500 0.706775 -0.062500 1 0 0 0 0 0 2 802194
-0.002274 0.000839 0.119293 0.273542 -0.839491 0.706763 -0.062500 1 0 0 0 0 0 2 803335
-0.002274 0.000839 0.119293 0.273554 -0.839493 0.706775 -0.062500 1 0 0 0 0 0 2 804192
-0.002292 0.000844 0.119303 0.536868 -0.902182 0.569093 -0.062500 1 0 0 0 0 0 2 805207
-0.002302 0.000846 0.119306 0.447294 -0.880765 0.636559 -0.062500 1 0 0 0 0 0 2 806449
-0.002306 0.000847 0.119308 0.381057 -0.865000 0.671383 -0.062500 1 0 0 0 0 0 2 807210
-0.002309 0.000848 0.119308 0.346039 -0.856688 0.684565 -0.062500 1 0 0 0 0 0 2 808194
-0.002310 0.000848 0.119308 0.328431 -0.852509 0.689242 -0.062500 1 0 0 0 0 0 2 809209
-0.002310 0.000848 0.119308 0.319647 -0.850436 0.690872 -0.062500 1 0 0 0 0 0 2 810207
-0.002311 0.000848 0.119308 0.315280 -0.849391 0.691437 -0.062500 1 0 0 0 0 0 2 811319
-0.002311 0.000848 0.119308 0.313083 -0.848880 0.691633 -0.062500 1 0 0 0 0 0 2 814469
-0.002311 0.000848 0.119308 0.311994 -0.848623 0.691704 -0.062500 1 0 0 0 0 0 2 815135
-0.002311 0.000848 0.119308 0.311442 -0.848503 0.691720 -0.062500 1 0 0 0 0 0 2 816745
-0.002311 0.000848 0.119308 0.311171 -0.848430 0.691740 -0.062500 1 0 0 0 0 0 2 817128
-0.002311 0.000848 0.119308 0.311030 -0.848406 0.691739 -0.062500 1 0 0 0 0 0 2 818137
-0.002311 0.000848 0.119308 0.310971 -0.848383 0.691737 -0.062500 1 0 0 0 0 0 2 819127
-0.002311 0.000848 0.119308 0.310933 -0.848373 0.691735 -0.062500 1 0 0 0 0 0 2 820261
-0.002311 0.000848 0.119308 0.310919 -0.848369 0.691741 -0.062500 1 0 0 0 0 0 2 821251
-0.002311 0.000848 0.119308 0.310918 -0.848369 0.691742 -0.062500 1 0 0 0 0 0 2 822135
-0.002311 0.000848 0.119308 0.310911 -0.848378 0.691735 -0.062500 1 0 0 0 0 0 2 823126
-0.002311 0.000848 0.119308 0.310903 -0.848356 0.691741 -0.062500 1 0 0 0 0 0 2 824260
-0.002330 0.000853 0.119318 0.574369 -0.911098 0.554203 -0.062500 1 0 0 0 0 0 2 825144
-0.002339 0.000855 0.119321 0.484727 -0.889658 0.621581 -0.062500 1 0 0 0 0 0 2 826129
-0.002344 0.000856 0.119323 0.418445 -0.873893 0.656377 -0.062500 1 0 0 0 0 0 2 827254
-0.002346 0.000857 0.119323 0.383426 -0.865560 0.669555 -0.062500 1 0 0 0 0 0 2 828277
-0.002347 0.000857 0.119323 0.365816 -0.861389 0.674230 -0.062500 1 0 0 0 0 0 2 829257
-0.002348 0.000857 0.119323 0.357017 -0.859313 0.675862 -0.062500 1 0 0 0 0 0 2 830136
-0.002348 0.000857 0.119323 0.352640 -0.858277 0.676419 -0.062500 1 0 0 0 0 0 2 831138
-0.002348 0.000857 0.119323 0.350460 -0.857761 0.676614 -0.062500 1 0 0 0 0 0 2 832133
-0.002348 0.000857 0.119323 0.349373 -0.857503 0.676684 -0.062500 1 0 0 0 0 0 2 833275
-0.002348 0.000857 0.119323 0.348817 -0.857371 0.676714 -0.062500 1 0 0 0 0 0 2 834133
-0.002336 0.000871 0.119334 0.170884 -1.048720 0.527520 -0.062500 1 0 0 0 0 0 2 835274
-0.002329 0.000878 0.119338 0.228987 -0.984041 0.600604 -0.062500 1 0 0 0 0 0 2 836266
-0.002326 0.000881 0.119339 0.273576 -0.935881 0.638345 -0.062500 1 0 0 0 0 0 2 837141
-0.002324 0.000883 0.119339 0.297718 -0.910313 0.652651 -0.062500 1 0 0 0 0 0 2 838252
-0.002323 0.000884 0.119339 0.310063 -0.897396 0.657728 -0.062500 1 0 0 0 0 0 2 839267
-0.002323 0.000884 0.119340 0.316291 -0.890953 0.659494 -0.062500 1 0 0 0 0 0 2 840265
-0.002323 0.000884 0.119340 0.319441 -0.887725 0.660100 -0.062500 1 0 0 0 0 0 2 841264
-0.002323 0.000884 0.119340 0.321016 -0.886109 0.660314 -0.062500 1 0 0 0 0 0 2 842266
-0.002323 0.000884 0.119340 0.321799 -0.885306 0.660390 -0.062500 1 0 0 0 0 0 2 843268
-0.002341 0.000889 0.119349 0.585773 -0.947686 0.522951 -0.062500 1 0 0 0 0 0 2 844270
-0.002351 0.000891 0.119353 0.496293 -0.926016 0.590302 -0.062500 1 0 0 0 0 0 2 845142
-0.002355 0.000892 0.119354 0.430092 -0.910122 0.625080 -0.062500 1 0 0 0 0 0 2 846247
-0.002358 0.000893 0.119354 0.395089 -0.901751 0.638247 -0.062500 1 0 0 0 0 0 2 847268
-0.002359 0.000893 0.119355 0.377485 -0.897548 0.642924 -0.062500 1 0 0 0 0 0 2 848270
-0.002359 0.000893 0.119355 0.368714 -0.895467 0.644548 -0.062500 1 0 0 0 0 0 2 849142
-0.002360 0.000893 0.119355 0.364334 -0.894419 0.645116 -0.062500 1 0 0 0 0 0 2 850247
-0.002360 0.000893 0.119355 0.362161 -0.893893 0.645318 -0.062500 1 0 0 0 0 0 2 851266
-0.002360 0.000893 0.119355 0.361065 -0.893643 0.645382 -0.062500 1 0 0 0 0 0 2 852266
-0.002360 0.000893 0.119355 0.360520 -0.893515 0.645405 -0.062500 1 0 0 0 0 0 2 853141
-0.002360 0.000893 0.119355 0.360255 -0.893452 0.645412 -0.062500 1 0 0 0 0 0 2 854268
-0.002347 0.000907 0.119365 0.182389 -1.084931 0.496292 -0.062500 1 0 0 0 0 0 2 855236
-0.002341 0.000914 0.119369 0.240564 -1.020216 0.569329 -0.062500 1 0 0 0 0 0 2 856139
-0.002338 0.000917 0.119370 0.285210 -0.972049 0.607058 -0.062500 1 0 0 0 0 0 2 857266
-0.002336 0.000919 0.119371 0.309380 -0.946453 0.621350 -0.062500 1 0 0 0 0 0 2 858274
-0.002335 0.000920 0.119371 0.321750 -0.933553 0.626428 -0.062500 1 0 0 0 0 0 2 859272
-0.002335 0.000920 0.119371 0.327980 -0.927099 0.628186 -0.062500 1 0 0 0 0 0 2 860273
-0.002334 0.000920 0.119371 0.331130 -0.923869 0.628810 -0.062500 1 0 0 0 0 0 2 861263
-0.002334 0.000921 0.119371 0.332697 -0.922261 0.629018 -0.062500 1 0 0 0 0 0 2 862239
-0.002353 0.000925 0.119381 0.597204 -0.984294 0.491697 -0.062500 1 0 0 0 0 0 2 863267
-0.002362 0.000927 0.119384 0.507855 -0.962387 0.559020 -0.062500 1 0 0 0 0 0 2 864265
-0.002367 0.000928 0.119385 0.441722 -0.946372 0.593792 -0.062500 1 0 0 0 0 0 2 865238
-0.002369 0.000929 0.119386 0.406762 -0.937949 0.606958 -0.062500 1 0 0 0 0 0 2 866133
-0.002371 0.000929 0.119386 0.389183 -0.933727 0.611638 -0.062500 1 0 0 0 0 0 2 867245
-0.002371 0.000929 0.119386 0.380415 -0.931624 0.613260 -0.062500 1 0 0 0 0 0 2 868265
-0.002371 0.000929 0.119386 0.376049 -0.930589 0.613828 -0.062500 1 0 0 0 0 0 2 869138
-0.002372 0.000930 0.119386 0.373853 -0.930059 0.614022 -0.062500 1 0 0 0 0 0 2 870266
-0.002372 0.000930 0.119386 0.372774 -0.929804 0.614086 -0.062500 1 0 0 0 0 0 2 871259
-0.002372 0.000930 0.119386 0.372239 -0.929667 0.614114 -0.062500 1 0 0 0 0 0 2 872265
-0.002372 0.000930 0.119386 0.371954 -0.929609 0.614122 -0.062500 1 0 0 0 0 0 2 873141
-0.002372 0.000930 0.119386 0.371820 -0.929578 0.614125 -0.062500 1 0 0 0 0 0 2 874254
-0.002372 0.000930 0.119386 0.371749 -0.929551 0.614130 -0.062500 1 0 0 0 0 0 2 875270
-0.002372 0.000930 0.119386 0.371722 -0.929544 0.614123 -0.062500 1 0 0 0 0 0 2 876268
-0.002372 0.000930 0.119386 0.371709 -0.929540 0.614129 -0.062500 1 0 0 0 0 0 2 877265
-0.002372 0.000930 0.119386 0.371701 -0.929549 0.614122 -0.062500 1 0 0 0 0 0 2 878262
-0.002372 0.000930 0.119386 0.371685 -0.929536 0.614121 -0.062500 1 0 0 0 0 0 2 879237
-0.002378 0.000948 0.119406 0.457750 -1.184030 0.327811 -0.062500 1 0 0 0 0 0 2 880266
-0.002381 0.000957 0.119413 0.000301 -0.163180 0.467991 -0.062500 0 0 0 0 0 0 2 881259
-0.002382 0.000961 0.119416 -0.022747 -0.094685 0.540424 -0.062500 0 0 0 0 0 0 2 882249
-0.002383 0.000963 0.119417 -0.034308 -0.058528 0.567891 -0.062500 0 0 0 0 0 0 2 883260
-0.002383 0.000965 0.119417 -0.039876 -0.040316 0.577643 -0.062500 0 0 0 0 0 0 2 884249
-0.002383 0.000965 0.119417 -0.042600 -0.031226 0.581040 -0.062500 0 0 0 0 0 0 2 885258
-0.002407 0.000988 0.119416 0.268652 -0.316983 0.596289 -0.062500 0 0 0 0 0 0 2 886249
-0.002419 0.000999 0.119416 0.143137 -0.198609 0.589962 -0.062500 0 0 0 0 0 0 2 887257
-0.002431 0.001023 0.119405 0.119543 -0.345067 0.737898 -0.062500 0 0 0 0 0 0 2 889288
-0.002467 0.001075 0.119420 0.437186 -0.731670 0.391123 -0.062500 0 0 0 0 0 0 2 890260
-0.002484 0.001101 0.119426 0.233761 -0.430037 0.485648 -0.062500 0 0 0 0 0 0 2 891643
-0.002512 0.001118 0.119437 0.342347 -0.288589 0.402754 -0.062500 0 0 0 0 0 0 2 892249
-0.002531 0.001145 0.119431 0.238741 -0.391421 0.642267 -0.062500 0 0 0 0 0 0 2 893259
-0.002560 0.001163 0.119438 0.352180 -0.292003 0.473465 -0.062500 0 0 0 0 0 0 2 894258
-0.002579 0.001189 0.119430 0.244980 -0.396988 0.669593 -0.062500 0 0 0 0 0 0 2 895249
-0.002595 0.001221 0.119447 0.190524 -0.471452 0.335569 -0.062500 0 0 0 0 0 0 2 896259
-0.002621 0.001241 0.119463 0.324961 -0.331452 0.310284 -0.062500 0 0 0 0 0 0 2 897249
-0.002640 0.001269 0.119457 0.229896 -0.416222 0.590359 -0.062500 0 0 0 0 0 0 2 898257
-0.002668 0.001288 0.119465 0.348491 -0.302472 0.437751 -0.062500 0 0 0 0 0 0 2 899268
-0.002669 0.001311 0.119479 0.011286 -0.349106 0.338365 -0.062500 0 0 0 0 0 0 2 900266
-0.002694 0.001344 0.119482 0.280313 -0.493926 0.455120 -0.062500 0 0 0 0 0 0 2 901266
-0.002706 0.001361 0.119483 0.146889 -0.289104 0.495273 -0.062500 0 0 0 0 0 0 2 902260
-0.002719 0.001388 0.119504 0.134872 -0.396550 0.224556 -0.062500 0 0 0 0 0 0 2 903257
-0.002749 0.001423 0.119510 0.363655 -0.522525 0.385666 -0.062500 0 0 0 0 0 0 2 904250
-0.002764 0.001441 0.119512 0.190399 -0.303740 0.451092 -0.062500 0 0 0 0 0 0 2 905262
-0.002782 0.001486 0.119522 0.220962 -0.638374 0.343499 -0.062500 0 0 0 0 0 0 2 906260
-0.002811 0.001513 0.119535 0.347215 -0.435459 0.280671 -0.062500 0 0 0 0 0 0 2 907259
-0.002830 0.001544 0.119529 0.240897 -0.470071 0.536213 -0.062500 0 0 0 0 0 0 2 908237
-0.002858 0.001564 0.119536 0.353442 -0.330583 0.373958 -0.062500 0 0 0 0 0 0 2 909265
-0.002873 0.001574 0.119539 0.177639 -0.185195 0.419030 -0.062500 0 0 0 0 0 0 2 910257
-0.002891 0.001615 0.119549 0.215722 -0.573677 0.314740 -0.062500 0 0 0 0 0 0 2 911281
-0.002919 0.001640 0.119562 0.344637 -0.404286 0.253541 -0.062500 0 0 0 0 0 0 2 912279
-0.002933 0.001653 0.119567 0.172769 -0.223815 0.355928 -0.062500 0 0 0 0 0 0 2 913277
-0.002964 0.001681 0.119567 0.378086 -0.414103 0.422860 -0.062500 0 0 0 0 0 0 2 914258
-0.002967 0.001709 0.119577 0.031942 -0.424484 0.282973 -0.062500 0 0 0 0 0 0 2 915273
-0.002993 0.001745 0.119580 0.286449 -0.536329 0.376506 -0.062500 0 0 0 0 0 0 2 916257
-0.003024 0.001768 0.119590 0.394084 -0.370946 0.270650 -0.062500 0 0 0 0 0 0 2 917256
-0.003040 0.001779 0.119594 0.197234 -0.206386 0.345776 -0.062500 0 0 0 0 0 0 2 918275
-0.003072 0.001807 0.119593 0.388573 -0.405795 0.403052 -0.062500 0 0 0 0 0 0 2 919282
-0.003075 0.001835 0.119604 0.035035 -0.423704 0.258982 -0.062500 0 0 0 0 0 0 2 920280
-0.003096 0.001853 0.119617 0.224092 -0.304021 0.197308 -0.062500 0 0 0 0 0 0 2 921277
-0.003111 0.001880 0.119611 0.173624 -0.401372 0.454734 -0.062500 0 0 0 0 0 0 2 922279
-0.003138 0.001898 0.119618 0.318303 -0.297060 0.293508 -0.062500 0 0 0 0 0 0 2 923274
-0.003170 0.001911 0.119630 0.405595 -0.228539 0.203992 -0.062500 0 0 0 0 0 0 2 924275
-0.003179 0.001950 0.119634 0.105809 -0.541763 0.301235 -0.062500 0 0 0 0 0 0 2 925275
-0.003202 0.001973 0.119645 0.260770 -0.388662 0.208238 -0.062500 0 0 0 0 0 0 2 926275
-0.003238 0.002007 0.119647 0.438399 -0.507539 0.309812 -0.062500 0 0 0 0 0 0 2 927276
-0.003274 0.002029 0.119657 0.472212 -0.357949 0.205135 -0.062500 0 0 0 0 0 0 2 928272
-0.003293 0.002040 0.119661 0.234180 -0.201886 0.279446 -0.062500 0 0 0 0 0 0 2 929255
-0.003326 0.002067 0.119660 0.405057 -0.405406 0.338437 -0.062500 0 0 0 0 0 0 2 930275
-0.003362 0.002085 0.119670 0.454210 -0.306328 0.208665 -0.062500 0 0 0 0 0 0 2 931274
-0.003380 0.002095 0.119673 0.225132 -0.176097 0.272907 -0.062500 0 0 0 0 0 0 2 932272
-0.003400 0.002135 0.119683 0.237908 -0.569564 0.180541 -0.062500 0 0 0 0 0 0 2 933273
-0.003410 0.002155 0.119686 0.094928 -0.348654 0.254606 -0.062500 0 0 0 0 0 0 2 934273
-0.003439 0.002188 0.119686 0.330288 -0.483326 0.314016 -0.062500 0 0 0 0 0 0 2 935272
-0.003473 0.002208 0.119695 0.413076 -0.346698 0.184048 -0.062500 0 0 0 0 0 0 2 936274
-0.003495 0.002236 0.119687 0.266328 -0.426097 0.403697 -0.062500 0 0 0 0 0 0 2 937256
-0.003525 0.002255 0.119694 0.360260 -0.313248 0.228346 -0.062500 0 0 0 0 0 0 2 938274
-0.003551 0.002300 0.119705 0.322500 -0.648647 0.141792 -0.062500 0 0 0 0 0 0 2 939274
-0.003565 0.002323 0.119709 0.144266 -0.386630 0.225482 -0.062500 0 0 0 0 0 0 2 940266
-0.003595 0.002356 0.119709 0.358618 -0.500626 0.290282 -0.062500 0 0 0 0 0 0 2 941275
-0.003630 0.002378 0.119718 0.417176 -0.359183 0.161878 -0.062500 0 0 0 0 0 0 2 942280
-0.003666 0.002393 0.119730 0.447483 -0.264995 0.093743 -0.062500 0 0 0 0 0 0 2 943271
-0.003689 0.002418 0.119724 0.277608 -0.383730 0.347543 -0.062500 0 0 0 0 0 0 2 944271
-0.003725 0.002453 0.119719 0.427218 -0.521785 0.342383 -0.062500 0 0 0 0 0 0 2 945271
-0.003743 0.002470 0.119718 0.210012 -0.309809 0.307560 -0.062500 0 0 0 0 0 0 2 946255
-0.003776 0.002501 0.119716 0.386724 -0.463952 0.317869 -0.062500 0 0 0 0 0 0 2 947271
-0.003800 0.002535 0.119735 0.274039 -0.518826 0.020488 -0.062500 0 0 0 0 0 0 2 948272
-0.003816 0.002569 0.119730 0.178664 -0.530343 0.305343 -0.062500 0 0 0 0 0 0 2 949271
-0.003843 0.002591 0.119738 0.298431 -0.372337 0.165379 -0.062500 0 0 0 0 0 0 2 950275
-0.003862 0.002620 0.119729 0.197032 -0.441151 0.372550 -0.062500 0 0 0 0 0 0 2 951276
-0.003891 0.002639 0.119736 0.317519 -0.324819 0.192356 -0.062500 0 0 0 0 0 0 2 952248
-0.003910 0.002665 0.119726 0.207016 -0.417276 0.384221 -0.062500 0 0 0 0 0 0 2 953262
-0.003939 0.002684 0.119733 0.322806 -0.312998 0.198609 -0.062500 0 0 0 0 0 0 2 954328
-0.003978 0.002715 0.119733 0.459920 -0.471724 0.258366 -0.062500 0 0 0 0 0 0 2 955313
-0.003997 0.002730 0.119733 0.222305 -0.284740 0.265937 -0.062500 0 0 0 0 0 0 2 956328
-0.004018 0.002774 0.119741 0.228904 -0.631516 0.146993 -0.062500 0 0 0 0 0 0 2 957312
-0.004029 0.002796 0.119744 0.088928 -0.380512 0.205972 -0.062500 0 0 0 0 0 0 2 958255
-0.004058 0.002829 0.119743 0.305350 -0.504791 0.264776 -0.062500 0 0 0 0 0 0 2 959247
-0.004073 0.002846 0.119743 0.137266 -0.302211 0.262646 -0.062500 0 0 0 0 0 0 2 960258
-0.004105 0.002876 0.119741 0.340136 -0.462440 0.288310 -0.062500 0 0 0 0 0 0 2 961256
-0.004140 0.002896 0.119749 0.405977 -0.341747 0.143662 -0.062500 0 0 0 0 0 0 2 962247
-0.004162 0.002923 0.119741 0.247016 -0.426374 0.357626 -0.062500 0 0 0 0 0 0 2 963255
-0.004193 0.002942 0.119747 0.338124 -0.318980 0.180939 -0.062500 0 0 0 0 0 0 2 965384
-0.004232 0.002973 0.119747 0.462335 -0.475397 0.244911 -0.062500 0 0 0 0 0 0 2 966256
-0.004257 0.003006 0.119736 0.272404 -0.519623 0.411024 -0.062500 0 0 0 0 0 0 2 967739
-0.004294 0.003045 0.119730 0.411887 -0.597449 0.364754 -0.062500 0 0 0 0 0 0 2 968248
-0.004312 0.003064 0.119728 0.187784 -0.353990 0.310068 -0.062500 0 0 0 0 0 0 2 969254
-0.004322 0.003074 0.119727 0.045459 -0.203572 0.286904 -0.062500 0 0 0 0 0 0 2 970249
-0.004351 0.003101 0.119724 0.286680 -0.412691 0.309162 -0.062500 0 0 0 0 0 0 2 971255
-0.004365 0.003114 0.119723 0.123213 -0.258508 0.291293 -0.062500 0 0 0 0 0 0 2 972246
-0.004397 0.003143 0.119721 0.328453 -0.442647 0.313527 -0.062500 0 0 0 0 0 0 2 973255
-0.004413 0.003158 0.119720 0.144410 -0.273741 0.295176 -0.062500 0 0 0 0 0 0 2 974259
-0.004445 0.003187 0.119717 0.339138 -0.450205 0.317523 -0.062500 0 0 0 0 0 0 2 975264
-0.004461 0.003202 0.119716 0.157553 -0.278967 0.298877 -0.062500 0 0 0 0 0 0 2 976264
-0.004493 0.003231 0.119714 0.335233 -0.462506 0.321475 -0.062500 0 0 0 0 0 0 2 977261
-0.004497 0.003260 0.119724 -0.019376 -0.469454 0.154739 -0.062500 0 0 0 0 0 0 2 978276
-0.004523 0.003296 0.119725 0.235141 -0.569679 0.249672 -0.062500 0 0 0 0 0 0 2 979258
-0.004555 0.003319 0.119734 0.343686 -0.404747 0.140443 -0.062500 0 0 0 0 0 0 2 980258
-0.004576 0.003348 0.119726 0.206170 -0.464264 0.367655 -0.062500 0 0 0 0 0 0 2 981270
-0.004606 0.003367 0.119732 0.310440 -0.346137 0.196179 -0.062500 0 0 0 0 0 0 2 982262
-0.004626 0.003394 0.119723 0.188302 -0.434680 0.390818 -0.062500 0 0 0 0 0 0 2 983245
-0.004636 0.003407 0.119720 0.059781 -0.273050 0.334079 -0.062500 0 0 0 0 0 0 2 984262
-0.004661 0.003419 0.119728 0.233480 -0.230382 0.174676 -0.062500 0 0 0 0 0 0 2 985237
-0.004678 0.003442 0.119719 0.153500 -0.375571 0.384617 -0.062500 0 0 0 0 0 0 2 986270
-0.004706 0.003458 0.119725 0.279224 -0.316858 0.207320 -0.062500 0 0 0 0 0 0 2 987264
-0.004725 0.003483 0.119715 0.172556 -0.428022 0.399887 -0.062500 0 0 0 0 0 0 2 988264
-0.004754 0.003501 0.119721 0.294269 -0.336566 0.215460 -0.062500 0 0 0 0 0 0 2 989264
-0.004768 0.003510 0.119723 0.116502 -0.212560 0.244505 -0.062500 0 0 0 0 0 0 2 990264
-0.004799 0.003536 0.119721 0.320825 -0.429872 0.298301 -0.062500 0 0 0 0 0 0 2 991263
-0.004815 0.003549 0.119721 0.137064 -0.280447 0.289413 -0.062500 0 0 0 0 0 0 2 992263
-0.004847 0.003578 0.119718 0.332529 -0.466251 0.318191 -0.062500 0 0 0 0 0 0 2 993262
-0.004864 0.003592 0.119717 0.143284 -0.299019 0.299053 -0.062500 0 0 0 0 0 0 2 994302
-0.004896 0.003621 0.119714 0.345372 -0.495429 0.324468 -0.062500 0 0 0 0 0 0 2 995272
-0.004912 0.003636 0.119713 0.154567 -0.323581 0.303826 -0.062500 0 0 0 0 0 0 2 996275
-0.004920 0.003643 0.119713 0.029964 -0.211402 0.293493 -0.062500 0 0 0 0 0 0 2 997272
-0.004949 0.003669 0.119710 0.280909 -0.438842 0.325158 -0.062500 0 0 0 0 0 0 2 998274
-0.004963 0.003682 0.119709 0.121976 -0.295006 0.306583 -0.062500 0 0 0 0 0 0 2 999271
-0.004990 0.003693 0.119718 0.266743 -0.258584 0.171390 -0.062500 0 0 0 0 0 0 3 272
-0.005008 0.003716 0.119709 0.169203 -0.405508 0.390541 -0.062500 0 0 0 0 0 0 3 1271
-0.005036 0.003732 0.119715 0.297866 -0.335135 0.217056 -0.062500 0 0 0 0 0 0 3 2274
-0.005051 0.003740 0.119717 0.122995 -0.221705 0.248863 -0.062500 0 0 0 0 0 0 3 3269
-0.005063 0.003761 0.119707 0.075708 -0.382289 0.430923 -0.062500 0 0 0 0 0 0 3 4271
-0.005088 0.003777 0.119712 0.249710 -0.323510 0.235070 -0.062500 0 0 0 0 0 0 3 5253
-0.005106 0.003802 0.119702 0.161999 -0.440379 0.419838 -0.062500 0 0 0 0 0 0 3 6272
-0.005134 0.003819 0.119707 0.295873 -0.372010 0.233187 -0.062500 0 0 0 0 0 0 3 7274
-0.005148 0.003828 0.119709 0.122597 -0.249677 0.259854 -0.062500 0 0 0 0 0 0 3 8276
-0.005180 0.003854 0.119707 0.347230 -0.465273 0.315579 -0.062500 0 0 0 0 0 0 3 9253
-0.005196 0.003867 0.119707 0.164516 -0.316587 0.304956 -0.062500 0 0 0 0 0 0 3 10273
-0.005203 0.003874 0.119706 0.044171 -0.216329 0.298065 -0.062500 0 0 0 0 0 0 3 11278
-0.005227 0.003882 0.119715 0.234735 -0.225239 0.170751 -0.062500 0 0 0 0 0 0 3 12255
-0.005243 0.003903 0.119707 0.161731 -0.396420 0.392742 -0.062500 0 0 0 0 0 0 3 13275
-0.005271 0.003918 0.119713 0.304108 -0.339281 0.220695 -0.062500 0 0 0 0 0 0 3 14272
-0.005285 0.003926 0.119715 0.135448 -0.232242 0.252027 -0.062500 0 0 0 0 0 0 3 15263
-0.005316 0.003952 0.119713 0.344841 -0.457254 0.310343 -0.062500 0 0 0 0 0 0 3 16272
-0.005332 0.003965 0.119712 0.169721 -0.329005 0.299798 -0.062500 0 0 0 0 0 0 3 17273
-0.005340 0.003971 0.119712 0.049973 -0.230758 0.292888 -0.062500 0 0 0 0 0 0 3 18277
-0.005368 0.003996 0.119709 0.303825 -0.464579 0.328816 -0.062500 0 0 0 0 0 0 3 19271
-0.005382 0.004009 0.119708 0.146105 -0.324589 0.309163 -0.062500 0 0 0 0 0 0 3 20270
-0.005389 0.004015 0.119707 0.038251 -0.228602 0.298949 -0.062500 0 0 0 0 0 0 3 21271
-0.005413 0.004023 0.119716 0.235500 -0.239777 0.171252 -0.062500 0 0 0 0 0 0 3 22272
-0.005429 0.004044 0.119708 0.182439 -0.403810 0.392946 -0.062500 0 0 0 0 0 0 3 23272
-0.005437 0.004055 0.119705 0.072561 -0.285655 0.344704 -0.062500 0 0 0 0 0 0 3 24269
-0.005461 0.004065 0.119712 0.262991 -0.267109 0.191652 -0.062500 0 0 0 0 0 0 3 25270
-0.005477 0.004087 0.119703 0.187789 -0.421587 0.403218 -0.062500 0 0 0 0 0 0 3 26272
-0.005505 0.004103 0.119709 0.329882 -0.356567 0.227823 -0.062500 0 0 0 0 0 0 3 27265
-0.005519 0.004111 0.119711 0.160310 -0.245296 0.257001 -0.062500 0 0 0 0 0 0 3 28270
-0.005526 0.004115 0.119712 0.052488 -0.182474 0.276161 -0.062500 0 0 0 0 0 0 3 29261
-0.005549 0.004122 0.119721 0.258884 -0.223964 0.160572 -0.062500 0 0 0 0 0 0 3 30270
-0.005565 0.004142 0.119712 0.188839 -0.405026 0.386506 -0.062500 0 0 0 0 0 0 3 31260
-0.005574 0.004152 0.119709 0.079598 -0.291963 0.339418 -0.062500 0 0 0 0 0 0 3 32269
-0.005597 0.004162 0.119717 0.270700 -0.276079 0.187327 -0.062500 0 0 0 0 0 0 3 33258
-0.005614 0.004184 0.119708 0.195226 -0.431485 0.399079 -0.062500 0 0 0 0 0 0 3 34269
-0.005622 0.004196 0.119705 0.083000 -0.305320 0.346785 -0.062500 0 0 0 0 0 0 3 35258
-0.005646 0.004206 0.119713 0.272613 -0.282866 0.193037 -0.062500 0 0 0 0 0 0 3 36268
-0.005658 0.004211 0.119715 0.133997 -0.211644 0.240593 -0.062500 0 0 0 0 0 0 3 37258
-0.005669 0.004231 0.119704 0.104874 -0.394059 0.430914 -0.062500 0 0 0 0 0 0 3 38268
-0.005694 0.004246 0.119709 0.291161 -0.348506 0.239332 -0.062500 0 0 0 0 0 0 3 39258
-0.005706 0.004253 0.119711 0.144792 -0.247093 0.261152 -0.062500 0 0 0 0 0 0 3 41924
-0.005712 0.004256 0.119712 0.059254 -0.174801 0.277601 -0.062500 0 0 0 0 0 0 3 42245
-0.005735 0.004263 0.119721 0.264281 -0.207405 0.161871 -0.062500 0 0 0 0 0 0 3 44293
-0.005771 0.004288 0.119721 0.458458 -0.458771 0.265323 -0.062500 0 0 0 0 0 0 3 45249
-0.005788 0.004301 0.119721 0.246130 -0.320009 0.277225 -0.062500 0 0 0 0 0 0 3 46254
-0.005797 0.004307 0.119721 0.109357 -0.224616 0.278791 -0.062500 0 0 0 0 0 0 3 47244
-0.005821 0.004315 0.119730 0.293269 -0.236492 0.157047 -0.062500 0 0 0 0 0 0 3 48253
-0.005833 0.004319 0.119733 0.152499 -0.184563 0.216384 -0.062500 0 0 0 0 0 0 3 49245
-0.005839 0.004321 0.119734 0.060517 -0.153887 0.247319 -0.062500 0 0 0 0 0 0 3 50254
-0.005842 0.004321 0.119734 0.012966 -0.138466 0.259139 -0.062500 0 0 0 0 0 0 3 51261
-0.005868 0.004344 0.119731 0.306552 -0.415843 0.305646 -0.062500 0 0 0 0 0 0 3 52235
-0.005881 0.004355 0.119730 0.168775 -0.298659 0.286780 -0.062500 0 0 0 0 0 0 3 53234
-0.005887 0.004361 0.119730 0.070872 -0.214152 0.276560 -0.062500 0 0 0 0 0 0 3 54262
-0.005891 0.004364 0.119730 0.018792 -0.169187 0.272583 -0.062500 0 0 0 0 0 0 3 55232
-0.005892 0.004365 0.119730 -0.007636 -0.146387 0.271137 -0.062500 0 0 0 0 0 0 3 56251
-0.005918 0.004388 0.119727 0.296451 -0.419819 0.313279 -0.062500 0 0 0 0 0 0 3 57251
-0.005930 0.004399 0.119726 0.163807 -0.300687 0.292564 -0.062500 0 0 0 0 0 0 3 58254
-0.005937 0.004405 0.119725 0.068400 -0.215178 0.281636 -0.062500 0 0 0 0 0 0 3 59231
-0.005940 0.004407 0.119725 0.017555 -0.169714 0.277427 -0.062500 0 0 0 0 0 0 3 60264
-0.005961 0.004414 0.119734 0.253690 -0.214815 0.154538 -0.062500 0 0 0 0 0 0 3 61253
-0.005971 0.004417 0.119737 0.135786 -0.176647 0.212964 -0.062500 0 0 0 0 0 0 3 62259
-0.005977 0.004418 0.119738 0.055238 -0.152879 0.243527 -0.062500 0 0 0 0 0 0 3 63232
-0.005999 0.004424 0.119747 0.269263 -0.203193 0.134029 -0.062500 0 0 0 0 0 0 3 64261
-0.006010 0.004426 0.119750 0.143408 -0.170715 0.197115 -0.062500 0 0 0 0 0 0 3 65260
-0.006020 0.004445 0.119739 0.120573 -0.372349 0.393797 -0.062500 0 0 0 0 0 0 3 66263
-0.006025 0.004454 0.119736 0.055887 -0.275133 0.326354 -0.062500 0 0 0 0 0 0 3 67268
-0.006028 0.004459 0.119734 0.016063 -0.205404 0.289026 -0.062500 0 0 0 0 0 0 3 68266
-0.006049 0.004466 0.119742 0.250614 -0.230290 0.153572 -0.062500 0 0 0 0 0 0 3 69234
-0.006059 0.004469 0.119745 0.135044 -0.165312 0.207125 -0.062500 0 0 0 0 0 0 3 70262
-0.006064 0.004471 0.119746 0.055230 -0.137649 0.235945 -0.062500 0 0 0 0 0 0 3 71257
-0.006067 0.004472 0.119747 0.013740 -0.123716 0.247056 -0.062500 0 0 0 0 0 0 3 72259
-0.006068 0.004472 0.119747 -0.006956 -0.116851 0.251042 -0.062500 0 0 0 0 0 0 3 73260
-0.006089 0.004477 0.119755 0.238863 -0.175837 0.131625 -0.062500 0 0 0 0 0 0 3 74262
-0.006099 0.004480 0.119758 0.128621 -0.147535 0.190792 -0.062500 0 0 0 0 0 0 3 75259
-0.006103 0.004481 0.119759 0.051932 -0.128705 0.221595 -0.062500 0 0 0 0 0 0 3 76258
-0.006111 0.004498 0.119748 0.073503 -0.341550 0.398082 -0.062500 0 0 0 0 0 0 3 77263
-0.006114 0.004507 0.119744 0.032787 -0.250297 0.322488 -0.062500 0 0 0 0 0 0 3 78260
-0.006136 0.004517 0.119751 0.261153 -0.245852 0.161584 -0.062500 0 0 0 0 0 0 3 79261
-0.006147 0.004521 0.119754 0.140457 -0.183136 0.204629 -0.062500 0 0 0 0 0 0 3 80260
-0.006152 0.004524 0.119755 0.058082 -0.146672 0.229624 -0.062500 0 0 0 0 0 0 3 81259
-0.006155 0.004525 0.119755 0.015217 -0.128246 0.239374 -0.062500 0 0 0 0 0 0 3 82260
-0.006156 0.004525 0.119755 -0.006213 -0.119138 0.242877 -0.062500 0 0 0 0 0 0 3 83262
-0.006176 0.004530 0.119764 0.243718 -0.180947 0.123681 -0.062500 0 0 0 0 0 0 3 84260
-0.006186 0.004533 0.119767 0.133178 -0.152029 0.182582 -0.062500 0 0 0 0 0 0 3 85259
-0.006196 0.004551 0.119756 0.117631 -0.355088 0.378172 -0.062500 0 0 0 0 0 0 3 86260
-0.006201 0.004560 0.119752 0.056934 -0.258887 0.310024 -0.062500 0 0 0 0 0 0 3 87257
-0.006204 0.004565 0.119751 0.019076 -0.189669 0.272412 -0.062500 0 0 0 0 0 0 3 88259
-0.006205 0.004567 0.119751 -0.001400 -0.152455 0.257825 -0.062500 0 0 0 0 0 0 3 89259
-0.006226 0.004573 0.119759 0.244383 -0.195866 0.132342 -0.062500 0 0 0 0 0 0 3 90259
-0.006236 0.004576 0.119762 0.133588 -0.159535 0.188843 -0.062500 0 0 0 0 0 0 3 91247
-0.006240 0.004578 0.119763 0.056550 -0.136672 0.218668 -0.062500 0 0 0 0 0 0 3 92256
-0.006243 0.004578 0.119763 0.016491 -0.125156 0.230125 -0.062500 0 0 0 0 0 0 3 93257
-0.006244 0.004579 0.119763 -0.003474 -0.119525 0.234247 -0.062500 0 0 0 0 0 0 3 94259
-0.006249 0.004596 0.119752 0.047843 -0.338811 0.400769 -0.062500 0 0 0 0 0 0 3 95257
-0.006272 0.004609 0.119756 0.278845 -0.313463 0.201258 -0.062500 0 0 0 0 0 0 3 96260
-0.006283 0.004616 0.119758 0.153062 -0.221566 0.217825 -0.062500 0 0 0 0 0 0 3 97259
-0.006289 0.004619 0.119758 0.066972 -0.168292 0.232230 -0.062500 0 0 0 0 0 0 3 98261
-0.006292 0.004621 0.119758 0.021927 -0.141116 0.238141 -0.062500 0 0 0 0 0 0 3 99261
-0.006293 0.004622 0.119759 -0.000683 -0.127551 0.240284 -0.062500 0 0 0 0 0 0 3 100230
-0.006294 0.004622 0.119759 -0.011964 -0.120806 0.241038 -0.062500 0 0 0 0 0 0 3 101259
-0.006294 0.004623 0.119759 -0.017573 -0.117432 0.241314 -0.062500 0 0 0 0 0 0 3 102259
-0.006294 0.004623 0.119759 -0.020375 -0.115751 0.241412 -0.062500 0 0 0 0 0 0 3 103244
-0.006314 0.004628 0.119767 0.234922 -0.177428 0.121597 -0.062500 0 0 0 0 0 0 3 104252
-0.006324 0.004630 0.119770 0.128785 -0.150267 0.179759 -0.062500 0 0 0 0 0 0 3 105244
-0.006329 0.004631 0.119771 0.054108 -0.132018 0.210146 -0.062500 0 0 0 0 0 0 3 106251
-0.006331 0.004631 0.119772 0.015249 -0.122808 0.221812 -0.062500 0 0 0 0 0 0 3 107241
-0.006337 0.004649 0.119760 0.056986 -0.340241 0.391277 -0.062500 0 0 0 0 0 0 3 108250
-0.006340 0.004658 0.119756 0.026853 -0.251687 0.312696 -0.062500 0 0 0 0 0 0 3 109242
-0.006342 0.004662 0.119754 0.004187 -0.186178 0.271268 -0.062500 0 0 0 0 0 0 3 110251
-0.006362 0.004669 0.119762 0.248039 -0.213298 0.135715 -0.062500 0 0 0 0 0 0 3 111251
-0.006373 0.004673 0.119765 0.135566 -0.168354 0.188009 -0.062500 0 0 0 0 0 0 3 112241
-0.006378 0.004674 0.119766 0.057572 -0.141116 0.216324 -0.062500 0 0 0 0 0 0 3 113250
-0.006380 0.004675 0.119766 0.017012 -0.127374 0.227251 -0.062500 0 0 0 0 0 0 3 114241
-0.006381 0.004676 0.119767 -0.003207 -0.120640 0.231170 -0.062500 0 0 0 0 0 0 3 115253
-0.006382 0.004676 0.119767 -0.013248 -0.117311 0.232567 -0.062500 0 0 0 0 0 0 3 117582
-0.006382 0.004676 0.119767 -0.018227 -0.115690 0.233046 -0.062500 0 0 0 0 0 0 3 118252
-0.006382 0.004676 0.119767 -0.020705 -0.114881 0.233222 -0.062500 0 0 0 0 0 0 3 119967
-0.006402 0.004681 0.119775 0.238238 -0.180077 0.113823 -0.062500 0 0 0 0 0 0 3 121241
-0.006417 0.004700 0.119766 0.183894 -0.353788 0.337260 -0.062500 0 0 0 0 0 0 3 122266
-0.006424 0.004710 0.119763 0.088742 -0.249332 0.287451 -0.062500 0 0 0 0 0 0 3 123260
-0.006428 0.004715 0.119762 0.032012 -0.175763 0.257068 -0.062500 0 0 0 0 0 0 3 124259
-0.006430 0.004717 0.119762 0.002054 -0.136438 0.245113 -0.062500 0 0 0 0 0 0 3 125259
-0.006431 0.004719 0.119762 -0.013308 -0.116377 0.240772 -0.062500 0 0 0 0 0 0 3 126260
-0.006451 0.004724 0.119770 0.235947 -0.168873 0.119996 -0.062500 0 0 0 0 0 0 3 127257
-0.006461 0.004727 0.119773 0.126347 -0.136965 0.177288 -0.062500 0 0 0 0 0 0 3 128261
-0.006466 0.004728 0.119774 0.049946 -0.116350 0.207333 -0.062500 0 0 0 0 0 0 3 129251
-0.006468 0.004728 0.119775 0.010228 -0.105969 0.218867 -0.062500 0 0 0 0 0 0 3 130254
-0.006469 0.004729 0.119775 -0.009563 -0.100914 0.223012 -0.062500 0 0 0 0 0 0 3 131266
-0.006470 0.004729 0.119775 -0.019381 -0.098443 0.224489 -0.062500 0 0 0 0 0 0 3 132244
-0.006470 0.004729 0.119775 -0.024251 -0.097226 0.225004 -0.062500 0 0 0 0 0 0 3 133244
-0.006475 0.004746 0.119763 0.034216 -0.318246 0.390836 -0.062500 0 0 0 0 0 0 3 134267
-0.006478 0.004755 0.119759 0.012649 -0.231725 0.310686 -0.062500 0 0 0 0 0 0 3 135244
-0.006479 0.004759 0.119757 -0.005808 -0.167225 0.268662 -0.062500 0 0 0 0 0 0 3 136242
-0.006500 0.004766 0.119765 0.240487 -0.194922 0.133491 -0.062500 0 0 0 0 0 0 3 137261
-0.006510 0.004770 0.119768 0.128851 -0.150138 0.185400 -0.062500 0 0 0 0 0 0 3 138275
-0.006515 0.004771 0.119769 0.051266 -0.122973 0.213534 -0.062500 0 0 0 0 0 0 3 139270
-0.006517 0.004772 0.119769 0.010899 -0.109286 0.224388 -0.062500 0 0 0 0 0 0 3 140269
-0.006519 0.004773 0.119770 -0.009227 -0.102576 0.228299 -0.062500 0 0 0 0 0 0 3 141267
-0.006544 0.004795 0.119766 0.298889 -0.383418 0.276624 -0.062500 0 0 0 0 0 0 3 142268
-0.006556 0.004806 0.119765 0.167851 -0.268800 0.254514 -0.062500 0 0 0 0 0 0 3 143268
-0.006563 0.004811 0.119765 0.073090 -0.185571 0.242740 -0.062500 0 0 0 0 0 0 3 144253
-0.006566 0.004814 0.119764 0.022550 -0.141222 0.238184 -0.062500 0 0 0 0 0 0 3 145273
-0.006567 0.004815 0.119764 -0.003169 -0.118706 0.236530 -0.062500 0 0 0 0 0 0 3 146272
-0.006568 0.004816 0.119764 -0.016089 -0.107388 0.235943 -0.062500 0 0 0 0 0 0 3 147267
-0.006569 0.004816 0.119764 -0.022561 -0.101735 0.235732 -0.062500 0 0 0 0 0 0 3 148268
-0.006569 0.004817 0.119764 -0.025808 -0.098901 0.235661 -0.062500 0 0 0 0 0 0 3 149266
-0.006569 0.004817 0.119764 -0.027426 -0.097475 0.235635 -0.062500 0 0 0 0 0 0 3 150269
-0.006589 0.004822 0.119773 0.229183 -0.159469 0.116999 -0.062500 0 0 0 0 0 0 3 151266
-0.006598 0.004824 0.119776 0.124853 -0.134501 0.174493 -0.062500 0 0 0 0 0 0 3 152267
-0.006608 0.004842 0.119765 0.110774 -0.337556 0.370590 -0.062500 0 0 0 0 0 0 3 153265
-0.006613 0.004851 0.119761 0.051697 -0.242297 0.301814 -0.062500 0 0 0 0 0 0 3 154271
-0.006635 0.004861 0.119768 0.272104 -0.236297 0.145381 -0.062500 0 0 0 0 0 0 3 155248
-0.006646 0.004865 0.119771 0.146049 -0.172379 0.188085 -0.062500 0 0 0 0 0 0 3 156268
-0.006652 0.004868 0.119772 0.060948 -0.135329 0.212787 -0.062500 0 0 0 0 0 0 3 157270
-0.006654 0.004869 0.119772 0.016739 -0.116637 0.222435 -0.062500 0 0 0 0 0 0 3 158250
-0.006656 0.004869 0.119772 -0.005337 -0.107394 0.225923 -0.062500 0 0 0 0 0 0 3 159266
-0.006656 0.004870 0.119772 -0.016276 -0.102830 0.227149 -0.062500 0 0 0 0 0 0 3 160265
-0.006657 0.004870 0.119772 -0.021736 -0.100559 0.227588 -0.062500 0 0 0 0 0 0 3 161275
-0.006657 0.004870 0.119772 -0.024462 -0.099442 0.227739 -0.062500 0 0 0 0 0 0 3 162273
-0.006657 0.004870 0.119772 -0.025806 -0.098885 0.227786 -0.062500 0 0 0 0 0 0 3 163271
-0.006682 0.004892 0.119769 0.291737 -0.382542 0.275728 -0.062500 0 0 0 0 0 0 3 164271
-0.006694 0.004903 0.119768 0.155428 -0.248141 0.252686 -0.062500 0 0 0 0 0 0 3 165247
-0.006700 0.004908 0.119767 0.062938 -0.165713 0.240480 -0.062500 0 0 0 0 0 0 3 166268
-0.006703 0.004911 0.119767 0.013488 -0.121737 0.235777 -0.062500 0 0 0 0 0 0 3 167259
-0.006725 0.004917 0.119775 0.246121 -0.162216 0.116021 -0.062500 0 0 0 0 0 0 3 168267
-0.006735 0.004920 0.119778 0.127431 -0.124069 0.172627 -0.062500 0 0 0 0 0 0 3 169270
-0.006740 0.004922 0.119779 0.046469 -0.100319 0.202350 -0.062500 0 0 0 0 0 0 3 170268
-0.006743 0.004922 0.119780 0.004500 -0.088390 0.213763 -0.062500 0 0 0 0 0 0 3 171266
-0.006744 0.004923 0.119780 -0.016424 -0.082576 0.217883 -0.062500 0 0 0 0 0 0 3 172264
-0.006745 0.004923 0.119780 -0.026781 -0.079724 0.219339 -0.062500 0 0 0 0 0 0 3 173266
-0.006765 0.004928 0.119788 0.225969 -0.141140 0.101972 -0.062500 0 0 0 0 0 0 3 174266
-0.006775 0.004930 0.119791 0.117335 -0.113501 0.159265 -0.062500 0 0 0 0 0 0 3 175266
-0.006780 0.004931 0.119792 0.041426 -0.095033 0.189231 -0.062500 0 0 0 0 0 0 3 176264
-0.006787 0.004949 0.119781 0.062318 -0.306762 0.367168 -0.062500 0 0 0 0 0 0 3 177269
-0.006810 0.004962 0.119785 0.282490 -0.281276 0.173121 -0.062500 0 0 0 0 0 0 3 178265
-0.006822 0.004969 0.119787 0.148913 -0.187928 0.189382 -0.062500 0 0 0 0 0 0 3 179257
-0.006828 0.004973 0.119787 0.058803 -0.133891 0.203484 -0.062500 0 0 0 0 0 0 3 180255
-0.006831 0.004974 0.119787 0.011778 -0.106367 0.209267 -0.062500 0 0 0 0 0 0 3 181263
-0.006832 0.004975 0.119787 -0.011807 -0.092629 0.211379 -0.062500 0 0 0 0 0 0 3 182307
-0.006833 0.004976 0.119787 -0.023567 -0.085800 0.212128 -0.062500 0 0 0 0 0 0 3 183321
-0.006833 0.004976 0.119787 -0.029446 -0.082382 0.212404 -0.062500 0 0 0 0 0 0 3 184304
-0.006853 0.004981 0.119796 0.225786 -0.143560 0.095002 -0.062500 0 0 0 0 0 0 3 185320
-0.006863 0.004983 0.119799 0.118105 -0.115729 0.151929 -0.062500 0 0 0 0 0 0 3 186240
-0.006868 0.004984 0.119800 0.042652 -0.097155 0.181759 -0.062500 0 0 0 0 0 0 3 187248
-0.006875 0.005002 0.119788 0.063683 -0.308696 0.359854 -0.062500 0 0 0 0 0 0 3 188239
-0.006899 0.005016 0.119793 0.282570 -0.281287 0.166090 -0.062500 0 0 0 0 0 0 3 189248
-0.006910 0.005022 0.119794 0.148990 -0.187934 0.182090 -0.062500 0 0 0 0 0 0 3 190240
-0.006916 0.005026 0.119795 0.058843 -0.133910 0.196070 -0.062500 0 0 0 0 0 0 3 191249
-0.006919 0.005027 0.119795 0.011783 -0.106367 0.201806 -0.062500 0 0 0 0 0 0 3 193670
-0.006940 0.005033 0.119803 0.246564 -0.155564 0.086779 -0.062500 0 0 0 0 0 0 3 194253
-0.006951 0.005036 0.119806 0.128474 -0.121703 0.144260 -0.062500 0 0 0 0 0 0 3 196048
-0.006956 0.005037 0.119807 0.047811 -0.100133 0.174226 -0.062500 0 0 0 0 0 0 3 197249
-0.006958 0.005038 0.119808 0.006013 -0.089319 0.185748 -0.062500 0 0 0 0 0 0 3 198240
-0.006960 0.005038 0.119808 -0.014796 -0.084049 0.189880 -0.062500 0 0 0 0 0 0 3 199248
-0.006960 0.005038 0.119808 -0.025084 -0.081475 0.191349 -0.062500 0 0 0 0 0 0 3 200240
-0.006980 0.005043 0.119816 0.228286 -0.143176 0.074929 -0.062500 0 0 0 0 0 0 3 201250
-0.006990 0.005045 0.119819 0.119340 -0.115529 0.131734 -0.062500 0 0 0 0 0 0 3 202257
-0.006995 0.005047 0.119820 0.043274 -0.097051 0.161469 -0.062500 0 0 0 0 0 0 3 203260
-0.006998 0.005047 0.119821 0.003736 -0.087768 0.172889 -0.062500 0 0 0 0 0 0 3 204255
-0.006999 0.005047 0.119821 -0.015930 -0.083268 0.177017 -0.062500 0 0 0 0 0 0 3 205256
-0.007019 0.005052 0.119829 0.232945 -0.144076 0.061676 -0.062500 0 0 0 0 0 0 3 206236
-0.007034 0.005072 0.119820 0.182259 -0.337992 0.285662 -0.062500 0 0 0 0 0 0 3 207261
-0.007041 0.005081 0.119817 0.085316 -0.233611 0.234815 -0.062500 0 0 0 0 0 0 3 208242
-0.007045 0.005086 0.119816 0.027624 -0.160103 0.203895 -0.062500 0 0 0 0 0 0 3 209243
-0.007047 0.005089 0.119815 -0.002909 -0.120767 0.191681 -0.062500 0 0 0 0 0 0 3 210260
-0.007048 0.005090 0.119815 -0.018621 -0.100691 0.187251 -0.062500 0 0 0 0 0 0 3 211270
-0.007069 0.005096 0.119824 0.232145 -0.153559 0.069098 -0.062500 0 0 0 0 0 0 3 212267
-0.007079 0.005098 0.119826 0.121595 -0.121397 0.124976 -0.062500 0 0 0 0 0 0 3 213372
-0.007084 0.005099 0.119827 0.044632 -0.100651 0.154358 -0.062500 0 0 0 0 0 0 3 214268
-0.007086 0.005100 0.119828 0.004703 -0.090237 0.165671 -0.062500 0 0 0 0 0 0 3 215264
-0.007087 0.005100 0.119828 -0.015180 -0.085167 0.169735 -0.062500 0 0 0 0 0 0 3 216265
-0.007108 0.005105 0.119836 0.233846 -0.145729 0.054774 -0.062500 0 0 0 0 0 0 3 217269
-0.007118 0.005108 0.119839 0.113536 -0.096007 0.111625 -0.062500 0 0 0 0 0 0 3 218266
-0.007123 0.005109 0.119840 0.036191 -0.077231 0.141343 -0.062500 0 0 0 0 0 0 3 219265
-0.007125 0.005109 0.119841 -0.003964 -0.067796 0.152774 -0.062500 0 0 0 0 0 0 3 220264
-0.007126 0.005110 0.119841 -0.023921 -0.063220 0.156881 -0.062500 0 0 0 0 0 0 3 221264
-0.007127 0.005110 0.119841 -0.033802 -0.061008 0.158339 -0.062500 0 0 0 0 0 0 3 222266
-0.007147 0.005115 0.119849 0.220252 -0.122961 0.042619 -0.062500 0 0 0 0 0 0 3 223271
-0.007157 0.005117 0.119852 0.111191 -0.095364 0.099048 -0.062500 0 0 0 0 0 0 3 224269
-0.007162 0.005118 0.119853 0.035011 -0.076910 0.128614 -0.062500 0 0 0 0 0 0 3 225268
-0.007164 0.005119 0.119853 -0.004555 -0.067626 0.139982 -0.062500 0 0 0 0 0 0 3 226265
-0.007165 0.005119 0.119854 -0.024232 -0.063136 0.144088 -0.062500 0 0 0 0 0 0 3 227262
-0.007166 0.005119 0.119854 -0.033966 -0.060969 0.145536 -0.062500 0 0 0 0 0 0 3 228267
-0.007191 0.005141 0.119850 0.280144 -0.343510 0.197157 -0.062500 0 0 0 0 0 0 3 229265
-0.007203 0.005152 0.119849 0.151529 -0.230317 0.172785 -0.062500 0 0 0 0 0 0 3 230266
-0.007210 0.005157 0.119848 0.057797 -0.147788 0.159848 -0.062500 0 0 0 0 0 0 3 231265
-0.007213 0.005160 0.119848 0.007678 -0.103763 0.154803 -0.062500 0 0 0 0 0 0 3 232264
-0.007214 0.005162 0.119848 -0.017847 -0.081382 0.152985 -0.062500 0 0 0 0 0 0 3 233265
-0.007215 0.005162 0.119848 -0.030664 -0.070145 0.152342 -0.062500 0 0 0 0 0 0 3 234246
-0.007216 0.005163 0.119848 -0.037103 -0.064513 0.152117 -0.062500 0 0 0 0 0 0 3 235263
-0.007248 0.005154 0.119846 0.380437 0.055574 0.184708 -0.062500 0 0 0 0 0 0 3 236264
-0.007264 0.005149 0.119845 0.211585 0.008995 0.169045 -0.062500 0 0 0 0 0 0 3 237262
-0.007273 0.005147 0.119845 0.088876 -0.024655 0.160688 -0.062500 0 0 0 0 0 0 3 238265
-0.007277 0.005146 0.119844 0.023475 -0.042397 0.157444 -0.062500 0 0 0 0 0 0 3 239268
-0.007279 0.005145 0.119844 -0.009699 -0.051319 0.156271 -0.062500 0 0 0 0 0 0 3 240245
-0.007280 0.005145 0.119844 -0.026364 -0.055753 0.155847 -0.062500 0 0 0 0 0 0 3 241264
-0.007280 0.005145 0.119844 -0.034705 -0.057976 0.155694 -0.062500 0 0 0 0 0 0 3 242264
-0.007301 0.005150 0.119853 0.220417 -0.122182 0.040004 -0.062500 0 0 0 0 0 0 3 243256
-0.007310 0.005152 0.119856 0.111528 -0.095644 0.095917 -0.062500 0 0 0 0 0 0 3 244255
-0.007315 0.005153 0.119857 0.035415 -0.077693 0.125271 -0.062500 0 0 0 0 0 0 3 245254
-0.007318 0.005154 0.119857 -0.004103 -0.068689 0.136560 -0.062500 0 0 0 0 0 0 3 246263
-0.007319 0.005154 0.119857 -0.023744 -0.064334 0.140636 -0.062500 0 0 0 0 0 0 3 247266
-0.007319 0.005154 0.119857 -0.033481 -0.062219 0.142081 -0.062500 0 0 0 0 0 0 3 248262
-0.007340 0.005159 0.119865 0.221140 -0.124311 0.027109 -0.062500 0 0 0 0 0 0 3 249265
-0.007350 0.005161 0.119868 0.111868 -0.096697 0.083144 -0.062500 0 0 0 0 0 0 3 250268
-0.007354 0.005162 0.119869 0.035564 -0.078224 0.112509 -0.062500 0 0 0 0 0 0 3 251244
-0.007357 0.005163 0.119870 -0.004001 -0.068962 0.123817 -0.062500 0 0 0 0 0 0 3 252262
-0.007358 0.005163 0.119870 -0.023714 -0.064456 0.127891 -0.062500 0 0 0 0 0 0 3 253263
-0.007359 0.005163 0.119870 -0.033465 -0.062284 0.129354 -0.062500 0 0 0 0 0 0 3 254264
-0.007359 0.005163 0.119870 -0.038291 -0.061218 0.129849 -0.062500 0 0 0 0 0 0 3 255261
-0.007379 0.005168 0.119878 0.218873 -0.123843 0.014709 -0.062500 0 0 0 0 0 0 3 256262
-0.007389 0.005171 0.119881 0.110728 -0.096479 0.070545 -0.062500 0 0 0 0 0 0 3 257262
-0.007394 0.005172 0.119882 0.035006 -0.078121 0.099830 -0.062500 0 0 0 0 0 0 3 258305
-0.007396 0.005172 0.119882 -0.004318 -0.068902 0.111114 -0.062500 0 0 0 0 0 0 3 259317
-0.007417 0.005177 0.119891 0.235817 -0.127607 0.000011 -0.062500 0 0 0 0 0 0 3 260326
-0.007428 0.005180 0.119894 0.119159 -0.098317 0.057154 -0.062500 0 0 0 0 0 0 3 261305
-0.007433 0.005181 0.119895 0.039185 -0.079020 0.086885 -0.062500 0 0 0 0 0 0 3 262319
-0.007435 0.005181 0.119895 -0.002229 -0.069345 0.098331 -0.062500 0 0 0 0 0 0 3 263303
-0.007436 0.005182 0.119895 -0.022813 -0.064660 0.102442 -0.062500 0 0 0 0 0 0 3 264315
-0.007437 0.005182 0.119895 -0.033013 -0.062377 0.103931 -0.062500 0 0 0 0 0 0 3 265301
-0.007457 0.005187 0.119903 0.222360 -0.125849 -0.010569 -0.062500 0 0 0 0 0 0 3 266320
-0.007467 0.005189 0.119906 0.112809 -0.098172 0.045206 -0.062500 0 0 0 0 0 0 3 267301
-0.007472 0.005190 0.119907 0.036344 -0.079667 0.074455 -0.062500 0 0 0 0 0 0 3 270742
-0.007494 0.005196 0.119916 0.256561 -0.133570 -0.029120 -0.062500 0 0 0 0 0 0 3 271250
-0.007505 0.005198 0.119919 0.129759 -0.101930 0.030462 -0.062500 0 0 0 0 0 0 3 273022
-0.007511 0.005199 0.119920 0.044755 -0.081511 0.061071 -0.062500 0 0 0 0 0 0 3 274233
-0.007513 0.005200 0.119920 0.000863 -0.071275 0.072811 -0.062500 0 0 0 0 0 0 3 275246
-0.007515 0.005200 0.119921 -0.020949 -0.066308 0.077040 -0.062500 0 0 0 0 0 0 3 276236
-0.007515 0.005200 0.119921 -0.031785 -0.063900 0.078538 -0.062500 0 0 0 0 0 0 3 277245
-0.007516 0.005200 0.119921 -0.037102 -0.062721 0.079076 -0.062500 0 0 0 0 0 0 3 278246
-0.007536 0.005205 0.119929 0.220221 -0.125367 -0.035422 -0.062500 0 0 0 0 0 0 3 279236
-0.007546 0.005208 0.119932 0.111751 -0.097936 0.020073 -0.062500 0 0 0 0 0 0 3 280245
-0.007551 0.005209 0.119933 0.035798 -0.079562 0.049205 -0.062500 0 0 0 0 0 0 3 281252
-0.007553 0.005209 0.119933 -0.003574 -0.070308 0.060422 -0.062500 0 0 0 0 0 0 3 282240
-0.007554 0.005210 0.119933 -0.023170 -0.065824 0.064483 -0.062500 0 0 0 0 0 0 3 283266
-0.007575 0.005215 0.119941 0.227247 -0.126911 -0.048602 -0.062500 0 0 0 0 0 0 3 284247
-0.007585 0.005217 0.119944 0.115235 -0.098709 0.007242 -0.062500 0 0 0 0 0 0 3 285245
-0.007590 0.005218 0.119945 0.037540 -0.079928 0.036504 -0.062500 0 0 0 0 0 0 3 286247
-0.007592 0.005219 0.119946 -0.002716 -0.070500 0.047775 -0.062500 0 0 0 0 0 0 3 287240
-0.007593 0.005219 0.119946 -0.022747 -0.065921 0.051845 -0.062500 0 0 0 0 0 0 3 288259
-0.007594 0.005219 0.119946 -0.032662 -0.063712 0.053294 -0.062500 0 0 0 0 0 0 3 289243
-0.007594 0.005219 0.119946 -0.037560 -0.062628 0.053796 -0.062500 0 0 0 0 0 0 3 290257
-0.007614 0.005224 0.119954 0.220255 -0.125363 -0.060397 -0.062500 0 0 0 0 0 0 3 291225
-0.007624 0.005226 0.119957 0.111732 -0.097937 -0.005062 -0.062500 0 0 0 0 0 0 3 292223
-0.007629 0.005227 0.119958 0.035800 -0.079542 0.023995 -0.062500 0 0 0 0 0 0 3 293223
-0.007631 0.005228 0.119958 -0.003596 -0.070311 0.035177 -0.062500 0 0 0 0 0 0 3 294252
-0.007633 0.005228 0.119958 -0.023193 -0.065840 0.039240 -0.062500 0 0 0 0 0 0 3 295257
-0.007633 0.005228 0.119959 -0.032878 -0.063655 0.040670 -0.062500 0 0 0 0 0 0 3 296253
-0.007654 0.005233 0.119967 0.222710 -0.125896 -0.073035 -0.062500 0 0 0 0 0 0 3 297248
-0.007663 0.005236 0.119970 0.113401 -0.099560 -0.017667 -0.062500 0 0 0 0 0 0 3 298226
-0.007668 0.005237 0.119971 0.036860 -0.081029 0.011380 -0.062500 0 0 0 0 0 0 3 299224
-0.007671 0.005237 0.119971 -0.002839 -0.071719 0.022575 -0.062500 0 0 0 0 0 0 3 300224
-0.007672 0.005237 0.119971 -0.022599 -0.067210 0.026628 -0.062500 0 0 0 0 0 0 3 301252
-0.007673 0.005238 0.119971 -0.032357 -0.065028 0.028075 -0.062500 0 0 0 0 0 0 3 302254
-0.007693 0.005243 0.119979 0.223304 -0.127281 -0.085475 -0.062500 0 0 0 0 0 0 3 303223
-0.007703 0.005245 0.119982 0.113494 -0.099571 -0.030207 -0.062500 0 0 0 0 0 0 3 304249
-0.007708 0.005246 0.119983 0.036898 -0.081036 -0.001188 -0.062500 0 0 0 0 0 0 3 305222
-0.007710 0.005247 0.119984 -0.002842 -0.071718 0.009996 -0.062500 0 0 0 0 0 0 3 306254
-0.007711 0.005247 0.119984 -0.022578 -0.067215 0.014043 -0.062500 0 0 0 0 0 0 3 307253
-0.007712 0.005247 0.119984 -0.032335 -0.065033 0.015485 -0.062500 0 0 0 0 0 0 3 308222
-0.007732 0.005252 0.119992 0.223413 -0.127289 -0.097905 -0.062500 0 0 0 0 0 0 3 309251
-0.007742 0.005254 0.119995 0.113528 -0.099575 -0.042717 -0.062500 0 0 0 0 0 0 3 310245
-0.007747 0.005255 0.119996 0.036923 -0.081051 -0.013746 -0.062500 0 0 0 0 0 0 3 311258
-0.007749 0.005256 0.119996 -0.002812 -0.071726 -0.002563 -0.062500 0 0 0 0 0 0 3 312252
-0.007751 0.005256 0.119996 -0.022577 -0.067215 0.001485 -0.062500 0 0 0 0 0 0 3 313257
-0.007751 0.005256 0.119996 -0.032350 -0.065030 0.002909 -0.062500 0 0 0 0 0 0 3 314252
-0.007772 0.005261 0.120004 0.223521 -0.127307 -0.110310 -0.062500 0 0 0 0 0 0 3 315247
-0.007781 0.005263 0.120007 0.113613 -0.099602 -0.055222 -0.062500 0 0 0 0 0 0 3 316223
-0.007786 0.005265 0.120008 0.036941 -0.081036 -0.026272 -0.062500 0 0 0 0 0 0 3 317252
-0.007789 0.005265 0.120009 -0.002825 -0.071731 -0.015115 -0.062500 0 0 0 0 0 0 3 318252
-0.007790 0.005265 0.120009 -0.022567 -0.067219 -0.011082 -0.062500 0 0 0 0 0 0 3 319252
-0.007803 0.005252 0.119998 0.128038 0.116613 0.139762 -0.062500 0 0 0 0 0 0 3 320250
-0.007810 0.005245 0.119994 0.063352 0.042552 0.068266 -0.062500 0 0 0 0 0 0 3 321253
-0.007833 0.005246 0.120001 0.275056 -0.072839 -0.083033 -0.062500 0 0 0 0 0 0 3 322253
-0.007845 0.005247 0.120004 0.140263 -0.072609 -0.042834 -0.062500 0 0 0 0 0 0 3 323252
-0.007850 0.005247 0.120004 0.050561 -0.067691 -0.019317 -0.062500 0 0 0 0 0 0 3 324246
-0.007853 0.005247 0.120005 0.004090 -0.065116 -0.010072 -0.062500 0 0 0 0 0 0 3 325240
-0.007855 0.005248 0.120005 -0.019093 -0.063926 -0.006722 -0.062500 0 0 0 0 0 0 3 326331
-0.007855 0.005248 0.120005 -0.030589 -0.063390 -0.005528 -0.062500 0 0 0 0 0 0 3 327333
-0.007856 0.005248 0.120005 -0.036311 -0.063132 -0.005103 -0.062500 0 0 0 0 0 0 3 328319
-0.007856 0.005248 0.120005 -0.039149 -0.063035 -0.004957 -0.062500 0 0 0 0 0 0 3 329297
-0.007856 0.005248 0.120005 -0.040572 -0.062964 -0.004908 -0.062500 0 0 0 0 0 0 3 330299
-0.007856 0.005248 0.120005 -0.041272 -0.062949 -0.004883 -0.062500 0 0 0 0 0 0 3 331296
-0.007876 0.005252 0.120013 0.219705 -0.127813 -0.118227 -0.062500 0 0 0 0 0 0 3 332293
-0.007886 0.005255 0.120016 0.111872 -0.100618 -0.063506 -0.062500 0 0 0 0 0 0 3 333317
-0.007891 0.005256 0.120017 0.036241 -0.082320 -0.034716 -0.062500 0 0 0 0 0 0 3 334298
-0.007893 0.005256 0.120017 -0.002963 -0.073118 -0.023622 -0.062500 0 0 0 0 0 0 3 335293
-0.007894 0.005257 0.120017 -0.022467 -0.068667 -0.019613 -0.062500 0 0 0 0 0 0 3 336289
-0.007907 0.005243 0.120007 0.128080 0.115064 0.131464 -0.062500 0 0 0 0 0 0 3 337303
-0.007914 0.005236 0.120003 0.063583 0.041019 0.059865 -0.062500 0 0 0 0 0 0 3 338317
-0.007938 0.005238 0.120010 0.275634 -0.074367 -0.091093 -0.062500 0 0 0 0 0 0 3 339303
-0.007949 0.005238 0.120012 0.140756 -0.074150 -0.051138 -0.062500 0 0 0 0 0 0 3 340317
-0.007955 0.005239 0.120013 0.050959 -0.069222 -0.027706 -0.062500 0 0 0 0 0 0 3 341302
-0.007958 0.005239 0.120013 0.004461 -0.066622 -0.018522 -0.062500 0 0 0 0 0 0 3 342246
-0.007959 0.005239 0.120013 -0.018720 -0.065438 -0.015181 -0.062500 0 0 0 0 0 0 3 343238
-0.007960 0.005239 0.120013 -0.030213 -0.064892 -0.013994 -0.062500 0 0 0 0 0 0 3 344243
-0.007960 0.005239 0.120013 -0.035933 -0.064642 -0.013569 -0.062500 0 0 0 0 0 0 3 345824
-0.007960 0.005239 0.120013 -0.038764 -0.064537 -0.013419 -0.062500 0 0 0 0 0 0 3 346245
-0.007960 0.005239 0.120013 -0.040185 -0.064476 -0.013363 -0.062500 0 0 0 0 0 0 3 348303
-0.007981 0.005244 0.120021 0.220291 -0.127850 -0.126308 -0.062500 0 0 0 0 0 0 3 349246
-0.007990 0.005246 0.120024 0.112160 -0.100655 -0.071781 -0.062500 0 0 0 0 0 0 3 350235
-0.007995 0.005247 0.120025 0.036377 -0.082345 -0.043099 -0.062500 0 0 0 0 0 0 3 351242
-0.007998 0.005248 0.120026 -0.002911 -0.073136 -0.032032 -0.062500 0 0 0 0 0 0 3 352234
-0.007999 0.005248 0.120026 -0.022440 -0.068670 -0.028015 -0.062500 0 0 0 0 0 0 3 353242
-0.008019 0.005253 0.120034 0.229190 -0.129926 -0.139375 -0.062500 0 0 0 0 0 0 3 354234
-0.008042 0.005241 0.120026 0.276595 0.079805 0.065425 -0.062500 0 0 0 0 0 0 3 355243
-0.008053 0.005236 0.120023 0.138991 0.023586 0.022083 -0.062500 0 0 0 0 0 0 3 356310
-0.008059 0.005233 0.120022 0.052003 -0.019478 -0.004890 -0.062500 0 0 0 0 0 0 3 357237
-0.008062 0.005232 0.120022 0.005931 -0.042082 -0.015613 -0.062500 0 0 0 0 0 0 3 358233
-0.008064 0.005231 0.120022 -0.017613 -0.053343 -0.019527 -0.062500 0 0 0 0 0 0 3 359253
-0.008069 0.005247 0.120010 0.029276 -0.279234 0.147114 -0.062500 0 0 0 0 0 0 3 360241
-0.008072 0.005256 0.120005 0.004765 -0.196539 0.065664 -0.062500 0 0 0 0 0 0 3 361247
-0.008094 0.005265 0.120012 0.246302 -0.199128 -0.089710 -0.062500 0 0 0 0 0 0 3 362252
-0.008104 0.005270 0.120014 0.126290 -0.137868 -0.052010 -0.062500 0 0 0 0 0 0 3 363236
-0.008110 0.005272 0.120015 0.043955 -0.102035 -0.029440 -0.062500 0 0 0 0 0 0 3 364246
-0.008112 0.005273 0.120015 0.001184 -0.083932 -0.020551 -0.062500 0 0 0 0 0 0 3 365242
-0.008113 0.005274 0.120015 -0.020142 -0.074970 -0.017322 -0.062500 0 0 0 0 0 0 3 366255
-0.008146 0.005265 0.120013 0.390627 0.047395 0.021512 -0.062500 0 0 0 0 0 0 3 367244
-0.008163 0.005260 0.120012 0.217958 0.001765 0.003910 -0.062500 0 0 0 0 0 0 3 368255
-0.008171 0.005258 0.120012 0.093101 -0.031325 -0.005550 -0.062500 0 0 0 0 0 0 3 369254
-0.008176 0.005257 0.120011 0.026592 -0.048753 -0.009243 -0.062500 0 0 0 0 0 0 3 370252
-0.008178 0.005257 0.120011 -0.007192 -0.057492 -0.010595 -0.062500 0 0 0 0 0 0 3 371249
-0.008179 0.005256 0.120011 -0.024179 -0.061873 -0.011082 -0.062500 0 0 0 0 0 0 3 372221
-0.008199 0.005261 0.120019 0.229009 -0.127498 -0.123359 -0.062500 0 0 0 0 0 0 3 373256
-0.008209 0.005263 0.120022 0.116698 -0.101392 -0.069347 -0.062500 0 0 0 0 0 0 3 374225
-0.008214 0.005264 0.120023 0.038853 -0.083601 -0.040896 -0.062500 0 0 0 0 0 0 3 375256
-0.008217 0.005265 0.120024 -0.001474 -0.074655 -0.029922 -0.062500 0 0 0 0 0 0 3 376250
-0.008218 0.005265 0.120024 -0.021529 -0.070317 -0.025918 -0.062500 0 0 0 0 0 0 3 377220
-0.008251 0.005256 0.120021 0.389979 0.049623 0.013789 -0.062500 0 0 0 0 0 0 3 378240
-0.008268 0.005252 0.120020 0.217667 0.002860 -0.004011 -0.062500 0 0 0 0 0 0 3 379249
-0.008276 0.005250 0.120020 0.092971 -0.030785 -0.013587 -0.062500 0 0 0 0 0 0 3 380243
-0.008280 0.005248 0.120020 0.026519 -0.048475 -0.017352 -0.062500 0 0 0 0 0 0 3 381245
-0.008282 0.005248 0.120020 -0.007237 -0.057358 -0.018711 -0.062500 0 0 0 0 0 0 3 382250
-0.008303 0.005253 0.120027 0.238269 -0.127331 -0.130922 -0.062500 0 0 0 0 0 0 3 383250
-0.008314 0.005255 0.120030 0.121599 -0.102328 -0.077226 -0.062500 0 0 0 0 0 0 3 384247
-0.008323 0.005273 0.120019 0.100071 -0.305288 0.119327 -0.062500 0 0 0 0 0 0 3 385250
-0.008349 0.005287 0.120023 0.302396 -0.274729 -0.062239 -0.062500 0 0 0 0 0 0 3 386250
-0.008373 0.005280 0.120014 0.315834 0.001916 0.103215 -0.062500 0 0 0 0 0 0 3 387250
-0.008386 0.005276 0.120011 0.160070 -0.017970 0.043998 -0.062500 0 0 0 0 0 0 3 388247
-0.008393 0.005275 0.120010 0.063406 -0.042346 0.011193 -0.062500 0 0 0 0 0 0 3 389244
-0.008396 0.005274 0.120009 0.012269 -0.055481 -0.001631 -0.062500 0 0 0 0 0 0 3 390245
-0.008418 0.005279 0.120017 0.248188 -0.125501 -0.117550 -0.062500 0 0 0 0 0 0 3 391220
-0.008428 0.005281 0.120020 0.126654 -0.101455 -0.065579 -0.062500 0 0 0 0 0 0 3 392249
-0.008434 0.005282 0.120021 0.044089 -0.084680 -0.037925 -0.062500 0 0 0 0 0 0 3 393250
-0.008436 0.005282 0.120021 0.001408 -0.076228 -0.027212 -0.062500 0 0 0 0 0 0 3 394221
-0.008458 0.005287 0.120029 0.242444 -0.135674 -0.134411 -0.062500 0 0 0 0 0 0 3 395249
-0.008468 0.005290 0.120032 0.123627 -0.106477 -0.079488 -0.062500 0 0 0 0 0 0 3 396243
-0.008473 0.005291 0.120033 0.042518 -0.087159 -0.050773 -0.062500 0 0 0 0 0 0 3 397248
-0.008488 0.005278 0.120022 0.159764 0.103757 0.110974 -0.062500 0 0 0 0 0 0 3 398248
-0.008496 0.005271 0.120019 0.079998 0.033506 0.042527 -0.062500 0 0 0 0 0 0 3 399220
-0.008520 0.005273 0.120025 0.286374 -0.082412 -0.105232 -0.062500 0 0 0 0 0 0 3 400238
-0.008532 0.005273 0.120028 0.146949 -0.081212 -0.066126 -0.062500 0 0 0 0 0 0 3 401245
-0.008538 0.005274 0.120029 0.054844 -0.075782 -0.043168 -0.062500 0 0 0 0 0 0 3 402248
-0.008541 0.005274 0.120029 0.007215 -0.072912 -0.034134 -0.062500 0 0 0 0 0 0 3 403219
-0.008562 0.005279 0.120037 0.245941 -0.135169 -0.141549 -0.062500 0 0 0 0 0 0 3 404252
-0.008573 0.005281 0.120040 0.125711 -0.107343 -0.087037 -0.062500 0 0 0 0 0 0 3 405251
-0.008578 0.005282 0.120041 0.043907 -0.088710 -0.058503 -0.062500 0 0 0 0 0 0 3 406250
-0.008601 0.005288 0.120049 0.264212 -0.142920 -0.158031 -0.062500 0 0 0 0 0 0 3 407251
-0.008624 0.005276 0.120041 0.293711 0.069966 0.050157 -0.062500 0 0 0 0 0 0 3 408250
-0.008640 0.005288 0.120026 0.206634 -0.204451 0.175594 -0.062500 0 0 0 0 0 0 3 409248
-0.008649 0.005294 0.120021 0.097912 -0.161191 0.067552 -0.062500 0 0 0 0 0 0 3 410250
-0.008674 0.005302 0.120027 0.295486 -0.182992 -0.096310 -0.062500 0 0 0 0 0 0 3 411248
-0.008686 0.005306 0.120029 0.151767 -0.132076 -0.063708 -0.062500 0 0 0 0 0 0 3 412235
-0.008692 0.005307 0.120030 0.057357 -0.101304 -0.043138 -0.062500 0 0 0 0 0 0 3 413242
-0.008695 0.005308 0.120030 0.008508 -0.085713 -0.034966 -0.062500 0 0 0 0 0 0 3 414235
-0.008696 0.005309 0.120030 -0.015854 -0.077997 -0.031982 -0.062500 0 0 0 0 0 0 3 415234
-0.008717 0.005314 0.120038 0.234847 -0.137830 -0.140990 -0.062500 0 0 0 0 0 0 3 416241
-0.008728 0.005316 0.120041 0.121061 -0.110973 -0.087587 -0.062500 0 0 0 0 0 0 3 417232
-0.008745 0.005304 0.120031 0.200772 0.089392 0.091591 -0.062500 0 0 0 0 0 0 3 418241
-0.008774 0.005302 0.120036 0.364119 -0.039449 -0.080044 -0.062500 0 0 0 0 0 0 3 419232
-0.008788 0.005302 0.120037 0.188895 -0.059884 -0.061556 -0.062500 0 0 0 0 0 0 3 420240
-0.008796 0.005301 0.120038 0.076860 -0.066330 -0.047149 -0.062500 0 0 0 0 0 0 3 422044
-0.008819 0.005306 0.120046 0.281845 -0.133059 -0.150969 -0.062500 0 0 0 0 0 0 3 426014
-0.008863 0.005299 0.120046 0.565758 0.009871 -0.054291 -0.062500 0 0 0 0 0 0 3 427242
-0.008885 0.005296 0.120045 0.307856 -0.020213 -0.045445 -0.062500 0 0 0 0 0 0 3 428243
-0.008896 0.005294 0.120045 0.138857 -0.045373 -0.045037 -0.062500 0 0 0 0 0 0 3 429232
-0.008902 0.005293 0.120045 0.050355 -0.058940 -0.045225 -0.062500 0 0 0 0 0 0 3 430241
-0.008905 0.005293 0.120045 0.005675 -0.065827 -0.045335 -0.062500 0 0 0 0 0 0 3 431231
-0.008926 0.005297 0.120053 0.246573 -0.132958 -0.154658 -0.062500 0 0 0 0 0 0 3 432240
-0.008937 0.005300 0.120056 0.127518 -0.109647 -0.102062 -0.062500 0 0 0 0 0 0 3 433234
-0.008954 0.005287 0.120046 0.204061 0.088775 0.077240 -0.062500 0 0 0 0 0 0 3 434253
-0.008963 0.005281 0.120043 0.103423 0.022764 0.015188 -0.062500 0 0 0 0 0 0 3 435236
-0.008988 0.005282 0.120049 0.299711 -0.088987 -0.128515 -0.062500 0 0 0 0 0 0 3 436251
-0.009000 0.005283 0.120051 0.154511 -0.086789 -0.089564 -0.062500 0 0 0 0 0 0 3 437240
-0.009006 0.005284 0.120052 0.059517 -0.080816 -0.066811 -0.062500 0 0 0 0 0 0 3 438252
-0.009030 0.005289 0.120060 0.273962 -0.141387 -0.166745 -0.062500 0 0 0 0 0 0 3 439251
-0.009053 0.005277 0.120052 0.298724 0.068126 0.040676 -0.062500 0 0 0 0 0 0 3 440243
-0.009065 0.005271 0.120050 0.152067 0.012387 -0.003342 -0.062500 0 0 0 0 0 0 3 441257
-0.009071 0.005269 0.120049 0.060498 -0.030340 -0.030810 -0.062500 0 0 0 0 0 0 3 442251
-0.009095 0.005272 0.120056 0.275646 -0.116486 -0.150428 -0.062500 0 0 0 0 0 0 3 443247
-0.009106 0.005274 0.120059 0.141777 -0.100441 -0.102129 -0.062500 0 0 0 0 0 0 3 444247
-0.009112 0.005275 0.120060 0.052909 -0.087564 -0.075977 -0.062500 0 0 0 0 0 0 3 445238
-0.009115 0.005275 0.120060 0.007082 -0.081010 -0.065785 -0.062500 0 0 0 0 0 0 3 446249
-0.009116 0.005275 0.120060 -0.015715 -0.077874 -0.062074 -0.062500 0 0 0 0 0 0 3 447249
-0.009149 0.005266 0.120057 0.395839 0.038594 -0.017305 -0.062500 0 0 0 0 0 0 3 448248
-0.009166 0.005262 0.120056 0.223010 -0.008211 -0.037557 -0.062500 0 0 0 0 0 0 3 449246
-0.009174 0.005260 0.120055 0.097888 -0.041735 -0.048489 -0.062500 0 0 0 0 0 0 3 450252
-0.009178 0.005259 0.120055 0.031099 -0.059343 -0.052747 -0.062500 0 0 0 0 0 0 3 451221
-0.009213 0.005249 0.120052 0.418890 0.048713 -0.010483 -0.062500 0 0 0 0 0 0 3 452250
-0.009230 0.005244 0.120051 0.234603 -0.003174 -0.031937 -0.062500 0 0 0 0 0 0 3 453248
-0.009239 0.005242 0.120051 0.103718 -0.039245 -0.043316 -0.062500 0 0 0 0 0 0 3 454248
-0.009243 0.005241 0.120050 0.034019 -0.058095 -0.047765 -0.062500 0 0 0 0 0 0 3 455218
-0.009266 0.005245 0.120058 0.262602 -0.131317 -0.157438 -0.062500 0 0 0 0 0 0 3 456246
-0.009277 0.005247 0.120061 0.135594 -0.108823 -0.106058 -0.062500 0 0 0 0 0 0 3 457241
-0.009282 0.005248 0.120062 0.050261 -0.092745 -0.078810 -0.062500 0 0 0 0 0 0 3 458249
-0.009297 0.005235 0.120051 0.163919 0.095954 0.084080 -0.062500 0 0 0 0 0 0 3 459246
-0.009325 0.005233 0.120055 0.348272 -0.038588 -0.093022 -0.062500 0 0 0 0 0 0 3 460247
-0.009339 0.005232 0.120057 0.182233 -0.061704 -0.078508 -0.062500 0 0 0 0 0 0 3 461246
-0.009346 0.005232 0.120057 0.074601 -0.069414 -0.065677 -0.062500 0 0 0 0 0 0 3 462249
-0.009361 0.005218 0.120046 0.176287 0.107404 0.092107 -0.062500 0 0 0 0 0 0 3 463218
-0.009370 0.005211 0.120043 0.091663 0.029093 0.020899 -0.062500 0 0 0 0 0 0 3 464246
-0.009374 0.005207 0.120041 0.031806 -0.024117 -0.017182 -0.062500 0 0 0 0 0 0 3 465240
-0.009396 0.005211 0.120048 0.263205 -0.115428 -0.139572 -0.062500 0 0 0 0 0 0 3 466246
-0.009407 0.005212 0.120051 0.136742 -0.101888 -0.093248 -0.062500 0 0 0 0 0 0 3 467245
-0.009413 0.005213 0.120052 0.051481 -0.090231 -0.067849 -0.062500 0 0 0 0 0 0 3 468244
-0.009448 0.005204 0.120049 0.429148 0.032322 -0.012699 -0.062500 0 0 0 0 0 0 3 469218
-0.009465 0.005200 0.120048 0.240178 -0.012192 -0.030638 -0.062500 0 0 0 0 0 0 3 470247
-0.009474 0.005198 0.120047 0.107009 -0.044610 -0.040887 -0.062500 0 0 0 0 0 0 3 471241
-0.009491 0.005183 0.120036 0.193466 0.118658 0.107857 -0.062500 0 0 0 0 0 0 3 472246
-0.009500 0.005176 0.120033 0.099931 0.035514 0.033065 -0.062500 0 0 0 0 0 0 3 473248
-0.009504 0.005172 0.120031 0.036049 -0.020918 -0.006345 -0.062500 0 0 0 0 0 0 3 474241
-0.009527 0.005175 0.120038 0.265595 -0.113863 -0.128755 -0.062500 0 0 0 0 0 0 3 475244
-0.009538 0.005177 0.120041 0.137934 -0.101132 -0.082848 -0.062500 0 0 0 0 0 0 3 476245
-0.009543 0.005177 0.120042 0.052099 -0.089862 -0.057629 -0.062500 0 0 0 0 0 0 3 477245
-0.009558 0.005164 0.120031 0.164856 0.096141 0.105210 -0.062500 0 0 0 0 0 0 3 478248
-0.009566 0.005157 0.120027 0.085334 0.024380 0.035419 -0.062500 0 0 0 0 0 0 3 479245
-0.009590 0.005159 0.120034 0.294299 -0.091716 -0.109105 -0.062500 0 0 0 0 0 0 3 480246
-0.009602 0.005160 0.120036 0.153549 -0.090904 -0.072401 -0.062500 0 0 0 0 0 0 3 481217
-0.009620 0.005146 0.120026 0.217564 0.094588 0.102561 -0.062500 0 0 0 0 0 0 3 482246
-0.009634 0.005157 0.120010 0.169204 -0.197103 0.206380 -0.062500 0 0 0 0 0 0 3 483240
-0.009641 0.005162 0.120004 0.082717 -0.162477 0.089649 -0.062500 0 0 0 0 0 0 3 484247
-0.009645 0.005165 0.120002 0.028285 -0.124938 0.032737 -0.062500 0 0 0 0 0 0 3 485246
-0.009668 0.005171 0.120009 0.262838 -0.167183 -0.095640 -0.062500 0 0 0 0 0 0 3 486234
-0.009679 0.005174 0.120012 0.137237 -0.128649 -0.052324 -0.062500 0 0 0 0 0 0 3 487231
-0.009696 0.005162 0.120002 0.209069 0.075706 0.125172 -0.062500 0 0 0 0 0 0 3 488240
-0.009705 0.005156 0.119998 0.107919 0.013511 0.061187 -0.062500 0 0 0 0 0 0 3 489230
-0.009710 0.005153 0.119997 0.040449 -0.032571 0.025670 -0.062500 0 0 0 0 0 0 3 490254
-0.009745 0.005142 0.119993 0.425268 0.059588 0.058766 -0.062500 0 0 0 0 0 0 3 491246
-0.009762 0.005137 0.119992 0.239361 0.000415 0.031303 -0.062500 0 0 0 0 0 0 3 492255
-0.009771 0.005135 0.119991 0.107400 -0.039126 0.017463 -0.062500 0 0 0 0 0 0 3 493243
-0.009775 0.005134 0.119991 0.037068 -0.059709 0.012108 -0.062500 0 0 0 0 0 0 3 494253
-0.009778 0.005133 0.119991 0.001290 -0.069992 0.010165 -0.062500 0 0 0 0 0 0 3 495253
-0.009779 0.005133 0.119991 -0.016710 -0.075129 0.009458 -0.062500 0 0 0 0 0 0 3 496243
-0.009812 0.005124 0.119988 0.396789 0.037175 0.056651 -0.062500 0 0 0 0 0 0 3 498295
-0.009828 0.005119 0.119986 0.225418 -0.011320 0.033951 -0.062500 0 0 0 0 0 0 3 499230
-0.009849 0.005103 0.119975 0.268555 0.112878 0.175484 -0.062500 0 0 0 0 0 0 3 500683
-0.009880 0.005100 0.119978 0.409959 -0.043286 -0.008749 -0.062500 0 0 0 0 0 0 3 501241
-0.009895 0.005099 0.119980 0.220743 -0.077155 0.001280 -0.062500 0 0 0 0 0 0 3 502231
-0.009903 0.005098 0.119980 0.101295 -0.090157 0.012327 -0.062500 0 0 0 0 0 0 3 503239
-0.009907 0.005097 0.119980 0.039445 -0.096425 0.016998 -0.062500 0 0 0 0 0 0 3 504230
-0.009920 0.005083 0.119969 0.164651 0.080156 0.172584 -0.062500 0 0 0 0 0 0 3 505238
-0.009928 0.005077 0.119965 0.092334 0.004234 0.099455 -0.062500 0 0 0 0 0 0 3 506230
-0.009932 0.005073 0.119964 0.039099 -0.048594 0.060525 -0.062500 0 0 0 0 0 0 3 507239
-0.009934 0.005072 0.119964 0.009500 -0.075952 0.045372 -0.062500 0 0 0 0 0 0 3 508253
-0.009967 0.005062 0.119960 0.415122 0.026298 0.088263 -0.062500 0 0 0 0 0 0 3 509244
-0.009984 0.005057 0.119959 0.240410 -0.027536 0.063208 -0.062500 0 0 0 0 0 0 3 510253
-0.009992 0.005055 0.119958 0.114106 -0.064409 0.050156 -0.062500 0 0 0 0 0 0 3 511242
-0.009997 0.005053 0.119958 0.046620 -0.083660 0.045067 -0.062500 0 0 0 0 0 0 3 512235
-0.009999 0.005053 0.119958 0.012306 -0.093290 0.043191 -0.062500 0 0 0 0 0 0 3 513231
-0.010032 0.005044 0.119954 0.417046 0.016698 0.091346 -0.062500 0 0 0 0 0 0 3 514237
-0.010049 0.005039 0.119953 0.241716 -0.032753 0.067865 -0.062500 0 0 0 0 0 0 3 515239
-0.010058 0.005037 0.119953 0.115191 -0.067486 0.055316 -0.062500 0 0 0 0 0 0 3 516238
-0.010062 0.005036 0.119952 0.047593 -0.085653 0.050410 -0.062500 0 0 0 0 0 0 3 517240
-0.010076 0.005021 0.119941 0.169005 0.084741 0.202903 -0.062500 0 0 0 0 0 0 3 518236
-0.010083 0.005014 0.119937 0.095072 0.006025 0.128326 -0.062500 0 0 0 0 0 0 3 519217
-0.010087 0.005011 0.119936 0.040988 -0.048175 0.088832 -0.062500 0 0 0 0 0 0 3 520235
-0.010110 0.005014 0.119943 0.276245 -0.140061 -0.031570 -0.062500 0 0 0 0 0 0 3 521236
-0.010121 0.005016 0.119946 0.150455 -0.126863 0.013257 -0.062500 0 0 0 0 0 0 3 522219
-0.010138 0.005003 0.119935 0.221135 0.064116 0.192394 -0.062500 0 0 0 0 0 0 3 523236
-0.010147 0.004996 0.119932 0.120748 -0.004075 0.128068 -0.062500 0 0 0 0 0 0 3 524227
-0.010152 0.004993 0.119930 0.053631 -0.053126 0.092276 -0.062500 0 0 0 0 0 0 3 525241
-0.010175 0.004996 0.119938 0.282581 -0.142514 -0.026556 -0.062500 0 0 0 0 0 0 3 526221
-0.010186 0.004998 0.119940 0.153599 -0.128089 0.018607 -0.062500 0 0 0 0 0 0 3 527239
-0.010203 0.004985 0.119930 0.222533 0.063415 0.198037 -0.062500 0 0 0 0 0 0 3 528236
-0.010212 0.004979 0.119926 0.121477 -0.004422 0.133668 -0.062500 0 0 0 0 0 0 3 529236
-0.010217 0.004975 0.119925 0.054154 -0.054186 0.097849 -0.062500 0 0 0 0 0 0 3 530236
-0.010240 0.004979 0.119932 0.283061 -0.143496 -0.020754 -0.062500 0 0 0 0 0 0 3 531233
-0.010251 0.004980 0.119934 0.153871 -0.129025 0.024289 -0.062500 0 0 0 0 0 0 3 532232
-0.010256 0.004981 0.119935 0.067285 -0.116834 0.049012 -0.062500 0 0 0 0 0 0 3 533235
-0.010271 0.004968 0.119925 0.177934 0.068684 0.213479 -0.062500 0 0 0 0 0 0 3 534235
-0.010299 0.004966 0.119928 0.365109 -0.066223 0.038533 -0.062500 0 0 0 0 0 0 3 535234
-0.010313 0.004965 0.119929 0.198684 -0.089530 0.050507 -0.062500 0 0 0 0 0 0 3 536233
-0.010320 0.004965 0.119930 0.090702 -0.097251 0.062129 -0.062500 0 0 0 0 0 0 3 537233
-0.010324 0.004965 0.119930 0.034640 -0.100877 0.066995 -0.062500 0 0 0 0 0 0 3 538235
-0.010325 0.004964 0.119930 0.006585 -0.102742 0.068793 -0.062500 0 0 0 0 0 0 3 539234
-0.010359 0.004956 0.119927 0.413542 0.011571 0.120278 -0.062500 0 0 0 0 0 0 3 540234
-0.010375 0.004951 0.119925 0.240094 -0.035812 0.096306 -0.062500 0 0 0 0 0 0 3 541234
-0.010384 0.004949 0.119925 0.114486 -0.069461 0.083431 -0.062500 0 0 0 0 0 0 3 542235
-0.010408 0.004953 0.119932 0.313234 -0.150995 -0.025566 -0.062500 0 0 0 0 0 0 3 543234
-0.010420 0.004955 0.119935 0.168790 -0.132726 0.022459 -0.062500 0 0 0 0 0 0 3 544233
-0.010438 0.004942 0.119924 0.229396 0.059349 0.203371 -0.062500 0 0 0 0 0 0 3 545236
-0.010448 0.004935 0.119921 0.124943 -0.007437 0.139132 -0.062500 0 0 0 0 0 0 3 546235
-0.010452 0.004932 0.119920 0.055756 -0.055789 0.103305 -0.062500 0 0 0 0 0 0 3 547233
-0.010475 0.004936 0.119926 0.284210 -0.144876 -0.014446 -0.062500 0 0 0 0 0 0 3 548236
-0.010487 0.004937 0.119929 0.154367 -0.130291 0.030122 -0.062500 0 0 0 0 0 0 3 549228
-0.010504 0.004924 0.119919 0.222209 0.060984 0.209943 -0.062500 0 0 0 0 0 0 3 550326
-0.010534 0.004923 0.119922 0.387495 -0.070569 0.041724 -0.062500 0 0 0 0 0 0 3 551322
-0.010548 0.004922 0.119924 0.209715 -0.092218 0.055366 -0.062500 0 0 0 0 0 0 3 552310
-0.010555 0.004922 0.119924 0.096062 -0.099125 0.067507 -0.062500 0 0 0 0 0 0 3 553315
-0.010559 0.004921 0.119924 0.037225 -0.102363 0.072552 -0.062500 0 0 0 0 0 0 3 554292
-0.010561 0.004921 0.119925 0.007752 -0.104013 0.074417 -0.062500 0 0 0 0 0 0 3 555289
-0.010582 0.004926 0.119932 0.259298 -0.168816 -0.028179 -0.062500 0 0 0 0 0 0 3 556285
-0.010605 0.004915 0.119923 0.296156 0.036755 0.177094 -0.062500 0 0 0 0 0 0 3 557313
-0.010616 0.004909 0.119920 0.159610 -0.018867 0.129048 -0.062500 0 0 0 0 0 0 3 558289
-0.010642 0.004911 0.119927 0.339084 -0.126741 -0.003355 -0.062500 0 0 0 0 0 0 3 559311
-0.010655 0.004912 0.119929 0.182323 -0.121979 0.034373 -0.062500 0 0 0 0 0 0 3 560313
-0.010662 0.004913 0.119930 0.081497 -0.114609 0.056267 -0.062500 0 0 0 0 0 0 3 561316
-0.010677 0.004899 0.119919 0.184041 0.068106 0.220618 -0.062500 0 0 0 0 0 0 3 562318
-0.010685 0.004893 0.119915 0.110001 -0.024747 0.149309 -0.062500 0 0 0 0 0 0 3 563312
-0.010709 0.004894 0.119921 0.311088 -0.118736 0.007990 -0.062500 0 0 0 0 0 0 3 564294
-0.010721 0.004895 0.119923 0.168533 -0.118054 0.042232 -0.062500 0 0 0 0 0 0 3 565310
-0.010727 0.004895 0.119924 0.074668 -0.112679 0.062861 -0.062500 0 0 0 0 0 0 3 566314
-0.010751 0.004900 0.119931 0.292746 -0.173766 -0.031582 -0.062500 0 0 0 0 0 0 3 567310
-0.010762 0.004903 0.119934 0.158016 -0.145296 0.020622 -0.062500 0 0 0 0 0 0 3 568295
-0.010780 0.004890 0.119924 0.230681 0.031728 0.203709 -0.062500 0 0 0 0 0 0 3 569309
-0.010789 0.004884 0.119920 0.129366 -0.032389 0.139699 -0.062500 0 0 0 0 0 0 3 570228
-0.010794 0.004881 0.119919 0.061708 -0.079370 0.103879 -0.062500 0 0 0 0 0 0 3 571236
-0.010816 0.004885 0.119926 0.291575 -0.167872 -0.012644 -0.062500 0 0 0 0 0 0 3 572227
-0.010828 0.004886 0.119928 0.161732 -0.152985 0.031261 -0.062500 0 0 0 0 0 0 3 574087
-0.010865 0.004878 0.119925 0.494471 -0.027530 0.109239 -0.062500 0 0 0 0 0 0 3 576450
-0.010885 0.004874 0.119924 0.283415 -0.067799 0.093174 -0.062500 0 0 0 0 0 0 3 577239
-0.010894 0.004872 0.119924 0.139076 -0.097889 0.082895 -0.062500 0 0 0 0 0 0 3 578227
-0.010899 0.004871 0.119924 0.062617 -0.113786 0.078736 -0.062500 0 0 0 0 0 0 3 579228
-0.010934 0.004862 0.119920 0.444617 -0.007219 0.131440 -0.062500 0 0 0 0 0 0 3 580237
-0.010951 0.004857 0.119918 0.258957 -0.057846 0.105097 -0.062500 0 0 0 0 0 0 3 581227
-0.010960 0.004855 0.119918 0.127048 -0.093000 0.091061 -0.062500 0 0 0 0 0 0 3 582236
-0.010965 0.004854 0.119918 0.056697 -0.111370 0.085544 -0.062500 0 0 0 0 0 0 3 583227
-0.010967 0.004853 0.119918 0.020900 -0.120567 0.083523 -0.062500 0 0 0 0 0 0 3 584235
-0.010988 0.004858 0.119925 0.269855 -0.189199 -0.018954 -0.062500 0 0 0 0 0 0 3 585233
-0.010999 0.004860 0.119927 0.149959 -0.164389 0.029506 -0.062500 0 0 0 0 0 0 3 586252
-0.011016 0.004848 0.119917 0.221909 0.031486 0.211726 -0.062500 0 0 0 0 0 0 3 587228
-0.011025 0.004841 0.119914 0.124531 -0.033362 0.147028 -0.062500 0 0 0 0 0 0 3 588246
-0.011050 0.004843 0.119920 0.325887 -0.144749 0.009349 -0.062500 0 0 0 0 0 0 3 589228
-0.011062 0.004844 0.119922 0.179121 -0.142369 0.043730 -0.062500 0 0 0 0 0 0 3 590247
-0.011068 0.004845 0.119922 0.082435 -0.138075 0.064332 -0.062500 0 0 0 0 0 0 3 591214
-0.011071 0.004845 0.119923 0.032911 -0.134736 0.072513 -0.062500 0 0 0 0 0 0 3 592227
-0.011105 0.004836 0.119919 0.429065 -0.018777 0.130784 -0.062500 0 0 0 0 0 0 3 593225
-0.011122 0.004832 0.119917 0.250782 -0.064601 0.105607 -0.062500 0 0 0 0 0 0 3 594247
-0.011131 0.004830 0.119917 0.122627 -0.097358 0.091880 -0.062500 0 0 0 0 0 0 3 595236
-0.011135 0.004829 0.119917 0.054142 -0.114538 0.086477 -0.062500 0 0 0 0 0 0 3 596247
-0.011158 0.004833 0.119924 0.286563 -0.187223 -0.016605 -0.062500 0 0 0 0 0 0 3 597238
-0.011181 0.004821 0.119915 0.311397 0.013921 0.187842 -0.062500 0 0 0 0 0 0 3 598231
-0.011193 0.004816 0.119912 0.170236 -0.043317 0.138444 -0.062500 0 0 0 0 0 0 3 599246
-0.011199 0.004813 0.119911 0.081160 -0.086564 0.108455 -0.062500 0 0 0 0 0 0 3 600250
-0.011222 0.004816 0.119918 0.301054 -0.173341 -0.004390 -0.062500 0 0 0 0 0 0 3 601247
-0.011234 0.004818 0.119920 0.165506 -0.157564 0.039486 -0.062500 0 0 0 0 0 0 3 602249
-0.011240 0.004819 0.119921 0.075673 -0.144635 0.063537 -0.062500 0 0 0 0 0 0 3 603247
-0.011242 0.004819 0.119921 0.029457 -0.137978 0.072994 -0.062500 0 0 0 0 0 0 3 604242
-0.011264 0.004824 0.119929 0.274063 -0.198864 -0.024259 -0.062500 0 0 0 0 0 0 3 605242
-0.011287 0.004813 0.119920 0.304704 0.005839 0.182143 -0.062500 0 0 0 0 0 0 3 606244
-0.011298 0.004808 0.119917 0.166817 -0.048429 0.133289 -0.062500 0 0 0 0 0 0 3 607246
-0.011325 0.004810 0.119923 0.347052 -0.154356 0.002972 -0.062500 0 0 0 0 0 0 3 608218
-0.011338 0.004811 0.119925 0.189194 -0.149212 0.039136 -0.062500 0 0 0 0 0 0 3 609243
-0.011344 0.004811 0.119926 0.087675 -0.141612 0.060310 -0.062500 0 0 0 0 0 0 3 610244
-0.011368 0.004817 0.119934 0.303216 -0.201744 -0.031615 -0.062500 0 0 0 0 0 0 3 611242
-0.011391 0.004805 0.119925 0.319021 0.005444 0.176636 -0.062500 0 0 0 0 0 0 3 612232
-0.011403 0.004800 0.119922 0.173984 -0.048636 0.128259 -0.062500 0 0 0 0 0 0 3 613236
-0.011410 0.004797 0.119921 0.083009 -0.090316 0.098584 -0.062500 0 0 0 0 0 0 3 614214
-0.011433 0.004801 0.119928 0.302346 -0.176369 -0.013354 -0.062500 0 0 0 0 0 0 3 615241
-0.011445 0.004802 0.119930 0.166135 -0.160207 0.030126 -0.062500 0 0 0 0 0 0 3 616226
-0.011451 0.004803 0.119931 0.075929 -0.147060 0.053995 -0.062500 0 0 0 0 0 0 3 617241
-0.011474 0.004809 0.119938 0.297485 -0.204478 -0.036526 -0.062500 0 0 0 0 0 0 3 618242
-0.011485 0.004811 0.119941 0.163132 -0.174088 0.014678 -0.062500 0 0 0 0 0 0 3 619242
-0.011503 0.004799 0.119931 0.227630 0.021841 0.198713 -0.062500 0 0 0 0 0 0 3 620242
-0.011512 0.004793 0.119927 0.127448 -0.041443 0.134016 -0.062500 0 0 0 0 0 0 3 621242
-0.011537 0.004795 0.119933 0.328384 -0.152179 -0.001945 -0.062500 0 0 0 0 0 0 3 622243
-0.011549 0.004796 0.119935 0.180327 -0.149371 0.031390 -0.062500 0 0 0 0 0 0 3 623242
-0.011556 0.004796 0.119936 0.083630 -0.142885 0.051458 -0.062500 0 0 0 0 0 0 3 624241
-0.011591 0.004787 0.119932 0.454541 -0.025597 0.117553 -0.062500 0 0 0 0 0 0 3 625242
-0.011609 0.004783 0.119930 0.263885 -0.070299 0.092947 -0.062500 0 0 0 0 0 0 3 626241
-0.011618 0.004781 0.119930 0.129492 -0.102469 0.079185 -0.062500 0 0 0 0 0 0 3 627228
-0.011622 0.004780 0.119930 0.057859 -0.119346 0.073727 -0.062500 0 0 0 0 0 0 3 628238
-0.011645 0.004784 0.119937 0.289673 -0.192021 -0.027536 -0.062500 0 0 0 0 0 0 3 629234
-0.011656 0.004787 0.119939 0.159841 -0.169157 0.019160 -0.062500 0 0 0 0 0 0 3 630244
-0.011662 0.004788 0.119940 0.072971 -0.152662 0.044144 -0.062500 0 0 0 0 0 0 3 631242
-0.011665 0.004788 0.119940 0.028312 -0.144242 0.053925 -0.062500 0 0 0 0 0 0 3 632242
-0.011687 0.004793 0.119947 0.274586 -0.204378 -0.041547 -0.062500 0 0 0 0 0 0 3 633245
-0.011709 0.004782 0.119939 0.305836 0.000362 0.164857 -0.062500 0 0 0 0 0 0 3 634242
-0.011721 0.004777 0.119936 0.168532 -0.053518 0.115318 -0.062500 0 0 0 0 0 0 3 635242
-0.011747 0.004779 0.119942 0.349812 -0.159323 -0.013701 -0.062500 0 0 0 0 0 0 3 636242
-0.011760 0.004780 0.119944 0.191602 -0.154064 0.021462 -0.062500 0 0 0 0 0 0 3 637242
-0.011767 0.004780 0.119944 0.089861 -0.146357 0.042151 -0.062500 0 0 0 0 0 0 3 638242
-0.011802 0.004772 0.119941 0.458311 -0.028698 0.109679 -0.062500 0 0 0 0 0 0 3 639228
-0.011820 0.004768 0.119939 0.266537 -0.073048 0.084582 -0.062500 0 0 0 0 0 0 3 640235
-0.011829 0.004766 0.119939 0.131505 -0.104991 0.070528 -0.062500 0 0 0 0 0 0 3 641225
-0.011834 0.004765 0.119938 0.059560 -0.121759 0.064948 -0.062500 0 0 0 0 0 0 3 642233
-0.011857 0.004769 0.119945 0.291619 -0.194450 -0.035509 -0.062500 0 0 0 0 0 0 3 643225
-0.011868 0.004771 0.119948 0.161479 -0.171523 0.010719 -0.062500 0 0 0 0 0 0 3 644233
-0.011873 0.004772 0.119949 0.074447 -0.155004 0.035505 -0.062500 0 0 0 0 0 0 3 645224
-0.011908 0.004764 0.119945 0.450503 -0.033123 0.105131 -0.062500 0 0 0 0 0 0 3 646229
-0.011926 0.004760 0.119943 0.264514 -0.077350 0.080293 -0.062500 0 0 0 0 0 0 3 647234
-0.011935 0.004758 0.119943 0.131477 -0.108218 0.066266 -0.062500 0 0 0 0 0 0 3 648223
-0.011939 0.004757 0.119943 0.060470 -0.124423 0.060706 -0.062500 0 0 0 0 0 0 3 650465
-0.011974 0.004748 0.119938 0.445062 -0.019185 0.118960 -0.062500 0 0 0 0 0 0 3 651290
-0.011991 0.004743 0.119937 0.261178 -0.069456 0.089646 -0.062500 0 0 0 0 0 0 3 654216
-0.012021 0.004746 0.119943 0.398929 -0.168634 -0.023845 -0.062500 0 0 0 0 0 0 3 655224
-0.012056 0.004752 0.119952 0.485976 -0.224078 -0.080976 -0.062500 0 0 0 0 0 0 3 656234
-0.012085 0.004741 0.119944 0.412167 -0.009879 0.146843 -0.062500 0 0 0 0 0 0 3 657223
-0.012100 0.004736 0.119941 0.222398 -0.059586 0.105158 -0.062500 0 0 0 0 0 0 3 658233
-0.012107 0.004734 0.119940 0.109117 -0.099093 0.077730 -0.062500 0 0 0 0 0 0 3 659224
-0.012132 0.004737 0.119947 0.320941 -0.186137 -0.030722 -0.062500 0 0 0 0 0 0 3 660231
-0.012144 0.004739 0.119949 0.178503 -0.169457 0.011596 -0.062500 0 0 0 0 0 0 3 661237
-0.012150 0.004740 0.119950 0.085111 -0.155981 0.034885 -0.062500 0 0 0 0 0 0 3 662247
-0.012164 0.004727 0.119939 0.188561 0.028459 0.202745 -0.062500 0 0 0 0 0 0 3 663235
-0.012193 0.004725 0.119942 0.380513 -0.105774 0.033454 -0.062500 0 0 0 0 0 0 3 664224
-0.012207 0.004724 0.119943 0.212576 -0.128402 0.040597 -0.062500 0 0 0 0 0 0 3 665244
-0.012214 0.004724 0.119944 0.103399 -0.135650 0.049861 -0.062500 0 0 0 0 0 0 3 666245
-0.012238 0.004729 0.119951 0.316091 -0.203373 -0.043080 -0.062500 0 0 0 0 0 0 3 667241
-0.012261 0.004717 0.119942 0.326878 -0.000532 0.163543 -0.062500 0 0 0 0 0 0 3 668237
-0.012274 0.004712 0.119939 0.181327 -0.055992 0.113188 -0.062500 0 0 0 0 0 0 3 669246
-0.012280 0.004709 0.119938 0.089945 -0.098282 0.082542 -0.062500 0 0 0 0 0 0 3 670242
-0.012304 0.004713 0.119944 0.310664 -0.184885 -0.026423 -0.062500 0 0 0 0 0 0 3 671239
-0.012315 0.004714 0.119946 0.173384 -0.168860 0.015123 -0.062500 0 0 0 0 0 0 3 672240
-0.012333 0.004701 0.119936 0.233612 0.021651 0.197153 -0.062500 0 0 0 0 0 0 3 673240
-0.012363 0.004700 0.119939 0.405518 -0.110627 0.034081 -0.062500 0 0 0 0 0 0 3 674241
-0.012377 0.004699 0.119940 0.226171 -0.131555 0.042884 -0.062500 0 0 0 0 0 0 3 675240
-0.012385 0.004699 0.119940 0.111281 -0.137927 0.052723 -0.062500 0 0 0 0 0 0 3 676240
-0.012409 0.004704 0.119947 0.321513 -0.205306 -0.039364 -0.062500 0 0 0 0 0 0 3 677239
-0.012421 0.004706 0.119950 0.179509 -0.179696 0.008083 -0.062500 0 0 0 0 0 0 3 678242
-0.012427 0.004707 0.119951 0.086616 -0.161802 0.033164 -0.062500 0 0 0 0 0 0 3 679231
-0.012462 0.004699 0.119947 0.459646 -0.039875 0.106151 -0.062500 0 0 0 0 0 0 3 680240
-0.012480 0.004695 0.119945 0.270655 -0.081444 0.079884 -0.062500 0 0 0 0 0 0 3 681242
-0.012489 0.004693 0.119945 0.136947 -0.111914 0.065038 -0.062500 0 0 0 0 0 0 3 682213
-0.012514 0.004697 0.119951 0.335465 -0.192408 -0.036709 -0.062500 0 0 0 0 0 0 3 683241
-0.012538 0.004685 0.119942 0.337466 0.003850 0.166197 -0.062500 0 0 0 0 0 0 3 684242
-0.012550 0.004680 0.119939 0.186114 -0.075105 0.114057 -0.062500 0 0 0 0 0 0 3 685210
-0.012577 0.004682 0.119945 0.366267 -0.163920 -0.012931 -0.062500 0 0 0 0 0 0 3 686243
-0.012591 0.004683 0.119947 0.204015 -0.159727 0.020064 -0.062500 0 0 0 0 0 0 3 687210
-0.012618 0.004688 0.119954 0.370245 -0.217002 -0.055719 -0.062500 0 0 0 0 0 0 3 688240
-0.012631 0.004691 0.119957 0.204480 -0.186014 -0.002354 -0.062500 0 0 0 0 0 0 3 689210
-0.012638 0.004692 0.119958 0.099750 -0.165473 0.024848 -0.062500 0 0 0 0 0 0 3 690239
-0.012673 0.004684 0.119954 0.467011 -0.042482 0.099813 -0.062500 0 0 0 0 0 0 3 691239
-0.012691 0.004680 0.119952 0.273906 -0.103917 0.073271 -0.062500 0 0 0 0 0 0 3 692210
-0.012721 0.004683 0.119958 0.410440 -0.177966 -0.036842 -0.062500 0 0 0 0 0 0 3 693247
-0.012736 0.004684 0.119961 0.225854 -0.166646 0.002459 -0.062500 0 0 0 0 0 0 3 694214
-0.012755 0.004671 0.119950 0.259777 0.000483 0.184247 -0.062500 0 0 0 0 0 0 3 695243
-0.012785 0.004670 0.119953 0.419533 -0.132404 0.022238 -0.062500 0 0 0 0 0 0 3 696242
-0.012801 0.004669 0.119954 0.233945 -0.153796 0.029858 -0.062500 0 0 0 0 0 0 3 697240
-0.012808 0.004669 0.119954 0.115852 -0.160389 0.039123 -0.062500 0 0 0 0 0 0 3 698241
-0.012833 0.004674 0.119961 0.325250 -0.227971 -0.051530 -0.062500 0 0 0 0 0 0 3 699239
-0.012845 0.004676 0.119964 0.182021 -0.202397 -0.005018 -0.062500 0 0 0 0 0 0 3 700240
-0.012851 0.004677 0.119965 0.088468 -0.184472 0.019624 -0.062500 0 0 0 0 0 0 3 701233
-0.012886 0.004669 0.119960 0.461185 -0.063001 0.094883 -0.062500 0 0 0 0 0 0 3 702312
-0.012904 0.004665 0.119959 0.272250 -0.104376 0.067456 -0.062500 0 0 0 0 0 0 3 703309
-0.012933 0.004668 0.119965 0.409198 -0.199315 -0.042243 -0.062500 0 0 0 0 0 0 3 704318
-0.012960 0.004656 0.119956 0.374895 -0.011298 0.156631 -0.062500 0 0 0 0 0 0 3 705283
-0.012973 0.004650 0.119952 0.207635 -0.073529 0.102365 -0.062500 0 0 0 0 0 0 3 706289
-0.013001 0.004652 0.119958 0.375187 -0.184580 -0.023861 -0.062500 0 0 0 0 0 0 3 707281
-0.013014 0.004653 0.119960 0.207964 -0.181279 0.007898 -0.062500 0 0 0 0 0 0 3 708281
-0.013021 0.004653 0.119960 0.101491 -0.174470 0.027022 -0.062500 0 0 0 0 0 0 3 709312
-0.013057 0.004645 0.119956 0.467390 -0.058667 0.101292 -0.062500 0 0 0 0 0 0 3 710284
-0.013075 0.004641 0.119954 0.275083 -0.102658 0.072678 -0.062500 0 0 0 0 0 0 3 711284
-0.013084 0.004639 0.119954 0.139541 -0.134270 0.056696 -0.062500 0 0 0 0 0 0 3 712283
-0.013109 0.004643 0.119960 0.338189 -0.215516 -0.043212 -0.062500 0 0 0 0 0 0 3 713304
-0.013122 0.004645 0.119963 0.188442 -0.196662 -0.001100 -0.062500 0 0 0 0 0 0 3 714303
-0.013149 0.004651 0.119970 0.362520 -0.246761 -0.071522 -0.062500 0 0 0 0 0 0 3 715290
-0.013173 0.004640 0.119961 0.349308 -0.035433 0.142523 -0.062500 0 0 0 0 0 0 3 716288
-0.013186 0.004635 0.119958 0.194071 -0.085910 0.093534 -0.062500 0 0 0 0 0 0 3 717301
-0.013213 0.004637 0.119964 0.366890 -0.191301 -0.029978 -0.062500 0 0 0 0 0 0 3 718290
-0.013227 0.004638 0.119966 0.202664 -0.185131 0.002020 -0.062500 0 0 0 0 0 0 3 719302
-0.013254 0.004644 0.119973 0.369051 -0.241574 -0.071796 -0.062500 0 0 0 0 0 0 3 720287
-0.013268 0.004646 0.119976 0.202182 -0.210028 -0.019936 -0.062500 0 0 0 0 0 0 3 721304
-0.013286 0.004634 0.119965 0.246034 -0.012545 0.167359 -0.062500 0 0 0 0 0 0 3 722288
-0.013316 0.004633 0.119968 0.411786 -0.139500 0.008829 -0.062500 0 0 0 0 0 0 3 723287
-0.013331 0.004632 0.119969 0.228678 -0.158266 0.015693 -0.062500 0 0 0 0 0 0 3 724300
-0.013339 0.004632 0.119969 0.111735 -0.163521 0.024496 -0.062500 0 0 0 0 0 0 3 726969
-0.013342 0.004632 0.119969 0.051143 -0.165833 0.028295 -0.062500 0 0 0 0 0 0 3 727231
-0.013377 0.004623 0.119965 0.441336 -0.055266 0.098174 -0.062500 0 0 0 0 0 0 3 729263
-0.013415 0.004624 0.119969 0.530160 -0.167470 -0.025934 -0.062500 0 0 0 0 0 0 3 730223
-0.013434 0.004624 0.119971 0.287500 -0.173028 0.000682 -0.062500 0 0 0 0 0 0 3 731231
-0.013464 0.004629 0.119978 0.411091 -0.236146 -0.074804 -0.062500 0 0 0 0 0 0 3 732222
-0.013490 0.004618 0.119969 0.370746 -0.031504 0.136814 -0.062500 0 0 0 0 0 0 3 733230
-0.013504 0.004613 0.119966 0.202496 -0.085053 0.086483 -0.062500 0 0 0 0 0 0 3 734223
-0.013532 0.004615 0.119972 0.371552 -0.191127 -0.036342 -0.062500 0 0 0 0 0 0 3 735232
-0.013545 0.004616 0.119973 0.203716 -0.185658 -0.005239 -0.062500 0 0 0 0 0 0 3 736221
-0.013573 0.004622 0.119981 0.368821 -0.242554 -0.078197 -0.062500 0 0 0 0 0 0 3 737222
-0.013598 0.004611 0.119972 0.349251 -0.034786 0.134185 -0.062500 0 0 0 0 0 0 3 738237
-0.013611 0.004605 0.119969 0.191770 -0.086700 0.084021 -0.062500 0 0 0 0 0 0 3 739224
-0.013617 0.004603 0.119967 0.091775 -0.128598 0.053074 -0.062500 0 0 0 0 0 0 3 740233
-0.013642 0.004607 0.119974 0.311859 -0.214734 -0.050858 -0.062500 0 0 0 0 0 0 3 741237
-0.013653 0.004608 0.119976 0.171748 -0.198176 -0.012142 -0.062500 0 0 0 0 0 0 3 742228
-0.013680 0.004614 0.119983 0.351436 -0.249529 -0.081832 -0.062500 0 0 0 0 0 0 3 743233
-0.013693 0.004617 0.119986 0.190656 -0.215353 -0.029953 -0.062500 0 0 0 0 0 0 3 744227
-0.013711 0.004605 0.119975 0.236704 -0.016879 0.158011 -0.062500 0 0 0 0 0 0 3 745240
-0.013741 0.004604 0.119978 0.405410 -0.143153 0.000908 -0.062500 0 0 0 0 0 0 3 746238
-0.013756 0.004603 0.119979 0.222967 -0.161484 0.006699 -0.062500 0 0 0 0 0 0 3 747243
-0.013775 0.004590 0.119968 0.254409 0.009735 0.176657 -0.062500 0 0 0 0 0 0 3 748243
-0.013806 0.004588 0.119970 0.414991 -0.130013 0.013018 -0.062500 0 0 0 0 0 0 3 749237
-0.013822 0.004587 0.119971 0.227983 -0.154962 0.016198 -0.062500 0 0 0 0 0 0 3 750240
-0.013829 0.004586 0.119971 0.108828 -0.163226 0.023505 -0.062500 0 0 0 0 0 0 3 751234
-0.013854 0.004591 0.119978 0.317347 -0.233714 -0.063838 -0.062500 0 0 0 0 0 0 3 752208
-0.013866 0.004593 0.119980 0.172913 -0.208459 -0.019665 -0.062500 0 0 0 0 0 0 3 753245
-0.013872 0.004595 0.119981 0.078650 -0.190644 0.003874 -0.062500 0 0 0 0 0 0 3 754213
-0.013907 0.004587 0.119976 0.450815 -0.070330 0.084631 -0.062500 0 0 0 0 0 0 3 755243
-0.013925 0.004583 0.119974 0.262335 -0.111292 0.054426 -0.062500 0 0 0 0 0 0 3 756239
-0.013934 0.004581 0.119974 0.128511 -0.141278 0.037402 -0.062500 0 0 0 0 0 0 3 757208
-0.013960 0.004585 0.119980 0.329479 -0.221990 -0.059579 -0.062500 0 0 0 0 0 0 3 758239
-0.013983 0.004573 0.119971 0.327090 -0.026652 0.142651 -0.062500 0 0 0 0 0 0 3 759237
-0.014017 0.004572 0.119974 0.451460 -0.149332 -0.001806 -0.062500 0 0 0 0 0 0 3 760208
-0.014033 0.004572 0.119975 0.244823 -0.165405 0.008217 -0.062500 0 0 0 0 0 0 3 761227
-0.014041 0.004572 0.119975 0.115954 -0.169271 0.018016 -0.062500 0 0 0 0 0 0 3 762209
-0.014067 0.004577 0.119982 0.320900 -0.237908 -0.067579 -0.062500 0 0 0 0 0 0 3 763234
-0.014079 0.004579 0.119984 0.173998 -0.211590 -0.023542 -0.062500 0 0 0 0 0 0 3 764231
-0.014096 0.004567 0.119973 0.225950 -0.017281 0.162157 -0.062500 0 0 0 0 0 0 3 765239
-0.014126 0.004566 0.119976 0.399198 -0.145426 0.005268 -0.062500 0 0 0 0 0 0 3 766239
-0.014141 0.004565 0.119977 0.218236 -0.164538 0.009687 -0.062500 0 0 0 0 0 0 3 767237
-0.014149 0.004565 0.119977 0.102144 -0.169875 0.017354 -0.062500 0 0 0 0 0 0 3 768236
-0.014185 0.004556 0.119972 0.462311 -0.061421 0.093794 -0.062500 0 0 0 0 0 0 3 769237
-0.014203 0.004552 0.119970 0.267682 -0.107945 0.060742 -0.062500 0 0 0 0 0 0 3 770240
-0.014212 0.004550 0.119969 0.130635 -0.140641 0.042514 -0.062500 0 0 0 0 0 0 3 771204
-0.014238 0.004554 0.119976 0.330361 -0.222751 -0.053823 -0.062500 0 0 0 0 0 0 3 772239
-0.014250 0.004556 0.119978 0.179132 -0.204106 -0.014396 -0.062500 0 0 0 0 0 0 3 773236
-0.014268 0.004543 0.119967 0.227861 -0.015950 0.169882 -0.062500 0 0 0 0 0 0 3 774237
-0.014298 0.004542 0.119969 0.400364 -0.145920 0.012955 -0.062500 0 0 0 0 0 0 3 775237
-0.014313 0.004541 0.119970 0.218710 -0.165916 0.016698 -0.062500 0 0 0 0 0 0 3 776235
-0.014321 0.004541 0.119971 0.102178 -0.171670 0.024064 -0.062500 0 0 0 0 0 0 3 777237
-0.014345 0.004546 0.119977 0.315052 -0.239307 -0.061299 -0.062500 0 0 0 0 0 0 3 778237
-0.014369 0.004535 0.119968 0.317853 -0.037736 0.144581 -0.062500 0 0 0 0 0 0 3 779227
-0.014381 0.004529 0.119964 0.173229 -0.091995 0.090900 -0.062500 0 0 0 0 0 0 3 780236
-0.014408 0.004531 0.119969 0.355514 -0.198618 -0.029954 -0.062500 0 0 0 0 0 0 3 781207
-0.014422 0.004533 0.119971 0.192584 -0.193252 -0.001242 -0.062500 0 0 0 0 0 0 3 782315
-0.014428 0.004533 0.119972 0.088037 -0.185264 0.016400 -0.062500 0 0 0 0 0 0 3 783306
-0.014453 0.004538 0.119978 0.307822 -0.246064 -0.064694 -0.062500 0 0 0 0 0 0 3 784309
-0.014476 0.004527 0.119969 0.314528 -0.043443 0.142592 -0.062500 0 0 0 0 0 0 3 785301
-0.014488 0.004522 0.119966 0.171926 -0.095977 0.089260 -0.062500 0 0 0 0 0 0 3 786310
-0.014515 0.004524 0.119971 0.355380 -0.201769 -0.031047 -0.062500 0 0 0 0 0 0 3 787315
-0.014528 0.004526 0.119973 0.192867 -0.195963 -0.002538 -0.062500 0 0 0 0 0 0 3 788304
-0.014535 0.004526 0.119973 0.088536 -0.187760 0.014984 -0.062500 0 0 0 0 0 0 3 789305
-0.014570 0.004518 0.119968 0.455109 -0.072969 0.097379 -0.062500 0 0 0 0 0 0 3 790282
-0.014588 0.004514 0.119966 0.264282 -0.115981 0.064687 -0.062500 0 0 0 0 0 0 3 791282
-0.014598 0.004512 0.119966 0.129092 -0.146886 0.046397 -0.062500 0 0 0 0 0 0 3 792312
-0.014623 0.004516 0.119972 0.330449 -0.228241 -0.048469 -0.062500 0 0 0 0 0 0 3 793279
-0.014636 0.004518 0.119974 0.179330 -0.209110 -0.009850 -0.062500 0 0 0 0 0 0 3 794282
-0.014642 0.004519 0.119975 0.081356 -0.194267 0.011465 -0.062500 0 0 0 0 0 0 3 795289
-0.014677 0.004511 0.119970 0.451362 -0.076318 0.095846 -0.062500 0 0 0 0 0 0 3 796286
-0.014695 0.004507 0.119968 0.264063 -0.119836 0.063397 -0.062500 0 0 0 0 0 0 3 797286
-0.014704 0.004505 0.119967 0.129817 -0.149915 0.045141 -0.062500 0 0 0 0 0 0 3 798302
-0.014730 0.004509 0.119973 0.331812 -0.230881 -0.049303 -0.062500 0 0 0 0 0 0 3 799285
-0.014742 0.004511 0.119975 0.180845 -0.211547 -0.010926 -0.062500 0 0 0 0 0 0 3 800300
-0.014781 0.004503 0.119970 0.503129 -0.086442 0.086780 -0.062500 0 0 0 0 0 0 3 804587
-0.014818 0.004488 0.119987 0.511721 0.031091 -0.196293 -0.062500 0 0 0 0 0 0 3 805284
-0.014835 0.004480 0.119993 0.262251 -0.055615 -0.092129 -0.062500 0 0 0 0 0 0 3 808530
-0.014864 0.004481 0.120001 0.394170 -0.180670 -0.120157 -0.062500 0 0 0 0 0 0 3 809289
-0.014879 0.004481 0.120004 0.209814 -0.185713 -0.055889 -0.062500 0 0 0 0 0 0 3 810230
-0.014907 0.004486 0.120012 0.373446 -0.250686 -0.111492 -0.062500 0 0 0 0 0 0 3 811229
-0.014931 0.004475 0.120003 0.347632 -0.046972 0.105007 -0.062500 0 0 0 0 0 0 3 812220
-0.014944 0.004470 0.119999 0.190441 -0.099785 0.054466 -0.062500 0 0 0 0 0 0 3 813219
-0.014972 0.004472 0.120004 0.367614 -0.205898 -0.063163 -0.062500 0 0 0 0 0 0 3 814228
-0.014986 0.004473 0.120006 0.201146 -0.200144 -0.035310 -0.062500 0 0 0 0 0 0 3 815220
-0.014992 0.004474 0.120007 0.094722 -0.191951 -0.018139 -0.062500 0 0 0 0 0 0 3 816227
-0.015017 0.004479 0.120013 0.314640 -0.252831 -0.097149 -0.062500 0 0 0 0 0 0 3 817223
-0.015040 0.004468 0.120004 0.316856 -0.068742 0.109907 -0.062500 0 0 0 0 0 0 3 818222
-0.015052 0.004463 0.120000 0.174506 -0.120988 0.055742 -0.062500 0 0 0 0 0 0 3 819231
-0.015079 0.004465 0.120005 0.359092 -0.226785 -0.062807 -0.062500 0 0 0 0 0 0 3 820219
-0.015093 0.004466 0.120007 0.196053 -0.220846 -0.035703 -0.062500 0 0 0 0 0 0 3 821228
-0.015120 0.004472 0.120014 0.372033 -0.259053 -0.104357 -0.062500 0 0 0 0 0 0 3 822219
-0.015134 0.004475 0.120016 0.203715 -0.227338 -0.057181 -0.062500 0 0 0 0 0 0 3 823227
-0.015173 0.004467 0.120011 0.516586 -0.117052 0.045939 -0.062500 0 0 0 0 0 0 3 824231
-0.015193 0.004464 0.120010 0.298590 -0.151165 0.018733 -0.062500 0 0 0 0 0 0 3 825224
-0.015203 0.004462 0.120009 0.149866 -0.177608 0.002154 -0.062500 0 0 0 0 0 0 3 826230
-0.015229 0.004466 0.120015 0.345594 -0.256967 -0.089709 -0.062500 0 0 0 0 0 0 3 827219
-0.015241 0.004468 0.120017 0.191682 -0.216182 -0.052165 -0.062500 0 0 0 0 0 0 3 828232
-0.015269 0.004474 0.120024 0.366758 -0.266124 -0.116335 -0.062500 0 0 0 0 0 0 3 829242
-0.015293 0.004464 0.120015 0.345010 -0.076403 0.096297 -0.062500 0 0 0 0 0 0 3 830224
-0.015327 0.004464 0.120017 0.472991 -0.192050 -0.040821 -0.062500 0 0 0 0 0 0 3 831237
-0.015344 0.004464 0.120018 0.262499 -0.203802 -0.033101 -0.062500 0 0 0 0 0 0 3 832206
-0.015374 0.004469 0.120025 0.406835 -0.250299 -0.109140 -0.062500 0 0 0 0 0 0 3 833206
-0.015388 0.004471 0.120027 0.224509 -0.223547 -0.065661 -0.062500 0 0 0 0 0 0 3 834252
-0.015395 0.004472 0.120028 0.110977 -0.204827 -0.042719 -0.062500 0 0 0 0 0 0 3 835247
-0.015420 0.004478 0.120034 0.328427 -0.260689 -0.117940 -0.062500 0 0 0 0 0 0 3 836225
-0.015432 0.004481 0.120036 0.185060 -0.228690 -0.074858 -0.062500 0 0 0 0 0 0 3 837245
-0.015470 0.004473 0.120032 0.511461 -0.097989 0.028287 -0.062500 0 0 0 0 0 0 3 838245
-0.015489 0.004470 0.120030 0.299815 -0.131939 -0.000246 -0.062500 0 0 0 0 0 0 3 839226
-0.015520 0.004473 0.120035 0.429616 -0.223730 -0.101383 -0.062500 0 0 0 0 0 0 3 840225
-0.015535 0.004475 0.120037 0.244424 -0.210335 -0.068887 -0.062500 0 0 0 0 0 0 3 841242
-0.015564 0.004481 0.120044 0.400566 -0.263838 -0.133851 -0.062500 0 0 0 0 0 0 3 842245
-0.015578 0.004484 0.120046 0.224689 -0.230227 -0.086903 -0.062500 0 0 0 0 0 0 3 843243
-0.015606 0.004490 0.120053 0.390235 -0.273699 -0.146258 -0.062500 0 0 0 0 0 0 3 844245
-0.015631 0.004480 0.120044 0.363839 -0.060291 0.067368 -0.062500 0 0 0 0 0 0 3 845246
-0.015665 0.004480 0.120046 0.483471 -0.173387 -0.068311 -0.062500 0 0 0 0 0 0 3 846253
-0.015682 0.004480 0.120047 0.271642 -0.184218 -0.061412 -0.062500 0 0 0 0 0 0 3 847249
-0.015690 0.004480 0.120048 0.139796 -0.185346 -0.053320 -0.062500 0 0 0 0 0 0 3 848245
-0.015716 0.004485 0.120054 0.347613 -0.251150 -0.132919 -0.062500 0 0 0 0 0 0 3 849250
-0.015728 0.004487 0.120056 0.198562 -0.223997 -0.092540 -0.062500 0 0 0 0 0 0 3 850245
-0.015755 0.004493 0.120063 0.384952 -0.269533 -0.153765 -0.062500 0 0 0 0 0 0 3 851245
-0.015768 0.004496 0.120065 0.220391 -0.232503 -0.106145 -0.062500 0 0 0 0 0 0 3 852242
-0.015796 0.004503 0.120072 0.392069 -0.274335 -0.164495 -0.062500 0 0 0 0 0 0 3 853225
-0.015810 0.004506 0.120074 0.223872 -0.234871 -0.115973 -0.062500 0 0 0 0 0 0 3 854226
-0.015837 0.004513 0.120081 0.393876 -0.275543 -0.173815 -0.062500 0 0 0 0 0 0 3 855246
-0.015862 0.004502 0.120072 0.368899 -0.060731 0.039766 -0.062500 0 0 0 0 0 0 3 856224
-0.015896 0.004502 0.120074 0.490184 -0.173160 -0.095129 -0.062500 0 0 0 0 0 0 3 857244
-0.015913 0.004502 0.120075 0.278735 -0.183558 -0.088866 -0.062500 0 0 0 0 0 0 3 858243
-0.015921 0.004502 0.120076 0.146998 -0.184436 -0.081098 -0.062500 0 0 0 0 0 0 3 859243
-0.015947 0.004507 0.120081 0.355320 -0.250227 -0.159818 -0.062500 0 0 0 0 0 0 3 860242
-0.015970 0.004496 0.120072 0.357041 -0.046046 0.045221 -0.062500 0 0 0 0 0 0 3 861237
-0.016004 0.004496 0.120074 0.488308 -0.164797 -0.092556 -0.062500 0 0 0 0 0 0 3 862246
-0.016020 0.004496 0.120075 0.281453 -0.178285 -0.087766 -0.062500 0 0 0 0 0 0 3 863243
-0.016050 0.004501 0.120081 0.428446 -0.246423 -0.162285 -0.062500 0 0 0 0 0 0 3 864243
-0.016064 0.004503 0.120083 0.246257 -0.219933 -0.120774 -0.062500 0 0 0 0 0 0 3 865245
-0.016071 0.004504 0.120084 0.132697 -0.201332 -0.098707 -0.062500 0 0 0 0 0 0 3 866308
-0.016096 0.004510 0.120090 0.351393 -0.257524 -0.171406 -0.062500 0 0 0 0 0 0 3 867304
-0.016108 0.004513 0.120093 0.207477 -0.225440 -0.129908 -0.062500 0 0 0 0 0 0 3 868285
-0.016135 0.004519 0.120099 0.389960 -0.269871 -0.189208 -0.062500 0 0 0 0 0 0 3 869299
-0.016148 0.004522 0.120102 0.226430 -0.231569 -0.142295 -0.062500 0 0 0 0 0 0 3 870318
-0.016176 0.004529 0.120108 0.406311 -0.269522 -0.199390 -0.062500 0 0 0 0 0 0 3 871303
-0.016190 0.004532 0.120111 0.238031 -0.229679 -0.151822 -0.062500 0 0 0 0 0 0 3 872280
-0.016196 0.004534 0.120112 0.131799 -0.204467 -0.127529 -0.062500 0 0 0 0 0 0 3 873277
-0.016221 0.004539 0.120118 0.354620 -0.257430 -0.198866 -0.062500 0 0 0 0 0 0 3 874279
-0.016244 0.004529 0.120108 0.356023 -0.049130 0.008195 -0.062500 0 0 0 0 0 0 3 875275
-0.016277 0.004529 0.120110 0.491856 -0.164779 -0.127878 -0.062500 0 0 0 0 0 0 3 876276
-0.016294 0.004529 0.120111 0.286805 -0.176606 -0.123589 -0.062500 0 0 0 0 0 0 3 877324
-0.016302 0.004529 0.120112 0.158136 -0.178147 -0.116677 -0.062500 0 0 0 0 0 0 3 878305
-0.016327 0.004534 0.120117 0.368639 -0.244449 -0.194129 -0.062500 0 0 0 0 0 0 3 880626
-0.016361 0.004541 0.120125 0.496953 -0.283154 -0.235627 -0.062500 0 0 0 0 0 0 3 881310
-0.016388 0.004531 0.120116 0.434890 -0.057759 -0.011186 -0.062500 0 0 0 0 0 0 3 882478
-0.016402 0.004527 0.120113 0.257457 -0.100890 -0.059652 -0.062500 0 0 0 0 0 0 3 884363
-0.016431 0.004529 0.120118 0.427109 -0.202653 -0.170756 -0.062500 0 0 0 0 0 0 3 885322
-0.016445 0.004531 0.120119 0.254187 -0.194255 -0.146029 -0.062500 0 0 0 0 0 0 3 886432
-0.016473 0.004536 0.120126 0.421590 -0.250562 -0.210334 -0.062500 0 0 0 0 0 0 3 887286
-0.016487 0.004539 0.120128 0.249570 -0.218018 -0.166518 -0.062500 0 0 0 0 0 0 3 888301
-0.016494 0.004541 0.120129 0.141191 -0.196365 -0.143701 -0.062500 0 0 0 0 0 0 3 889285
-0.016518 0.004546 0.120135 0.363423 -0.251215 -0.214334 -0.062500 0 0 0 0 0 0 3 890300
-0.016530 0.004549 0.120137 0.220537 -0.218346 -0.173647 -0.062500 0 0 0 0 0 0 3 891303
-0.016547 0.004537 0.120126 0.269676 -0.022155 0.013953 -0.062500 0 0 0 0 0 0 3 892300
-0.016578 0.004536 0.120128 0.451812 -0.148876 -0.134317 -0.062500 0 0 0 0 0 0 3 893287
-0.016593 0.004536 0.120128 0.270768 -0.166448 -0.136334 -0.062500 0 0 0 0 0 0 3 894233
-0.016622 0.004541 0.120134 0.438139 -0.231037 -0.211173 -0.062500 0 0 0 0 0 0 3 895221
-0.016636 0.004543 0.120136 0.261657 -0.205459 -0.171937 -0.062500 0 0 0 0 0 0 3 896227
-0.016654 0.004531 0.120125 0.293443 -0.012912 0.015269 -0.062500 0 0 0 0 0 0 3 897354
-0.016685 0.004530 0.120127 0.467302 -0.141412 -0.132785 -0.062500 0 0 0 0 0 0 3 898343
-0.016700 0.004529 0.120127 0.281900 -0.159855 -0.135141 -0.062500 0 0 0 0 0 0 3 899226
-0.016708 0.004529 0.120127 0.162773 -0.164658 -0.130856 -0.062500 0 0 0 0 0 0 3 900217
-0.016733 0.004534 0.120133 0.378655 -0.232694 -0.207606 -0.062500 0 0 0 0 0 0 3 901228
-0.016745 0.004536 0.120135 0.231801 -0.206289 -0.169953 -0.062500 0 0 0 0 0 0 3 902343
-0.016751 0.004538 0.120136 0.135884 -0.187667 -0.149523 -0.062500 0 0 0 0 0 0 3 903345
-0.016775 0.004543 0.120142 0.364613 -0.244107 -0.219956 -0.062500 0 0 0 0 0 0 3 904351
-0.016787 0.004546 0.120144 0.224536 -0.211938 -0.180120 -0.062500 0 0 0 0 0 0 3 905341
-0.016793 0.004547 0.120145 0.132159 -0.190474 -0.158892 -0.062500 0 0 0 0 0 0 3 906351
-0.016828 0.004540 0.120139 0.511180 -0.064389 -0.062508 -0.062500 0 0 0 0 0 0 3 907341
-0.016846 0.004536 0.120137 0.324978 -0.103400 -0.100112 -0.062500 0 0 0 0 0 0 3 908351
-0.016877 0.004539 0.120141 0.469478 -0.198108 -0.199667 -0.062500 0 0 0 0 0 0 3 909223
-0.016891 0.004541 0.120143 0.281644 -0.185668 -0.171756 -0.062500 0 0 0 0 0 0 3 910363
-0.016899 0.004542 0.120144 0.164207 -0.174018 -0.155060 -0.062500 0 0 0 0 0 0 3 911343
-0.016935 0.004534 0.120138 0.524347 -0.059756 -0.059775 -0.062500 0 0 0 0 0 0 3 912219
-0.016953 0.004530 0.120135 0.331683 -0.101111 -0.098257 -0.062500 0 0 0 0 0 0 3 913359
-0.016963 0.004528 0.120135 0.194841 -0.130902 -0.119972 -0.062500 0 0 0 0 0 0 3 914218
-0.016989 0.004532 0.120140 0.399429 -0.212580 -0.206551 -0.062500 0 0 0 0 0 0 3 915366
-0.017001 0.004534 0.120142 0.245674 -0.192870 -0.173594 -0.062500 0 0 0 0 0 0 3 916357
-0.017008 0.004535 0.120143 0.145970 -0.177567 -0.154967 -0.062500 0 0 0 0 0 0 3 917357
-0.017032 0.004540 0.120148 0.377482 -0.228103 -0.225020 -0.062500 0 0 0 0 0 0 3 918355
-0.017044 0.004543 0.120150 0.236204 -0.196710 -0.185964 -0.062500 0 0 0 0 0 0 3 919358
-0.017082 0.004536 0.120145 0.563402 -0.067716 -0.075795 -0.062500 0 0 0 0 0 0 3 920357
-0.017102 0.004533 0.120143 0.353078 -0.101207 -0.108810 -0.062500 0 0 0 0 0 0 3 921328
-0.017111 0.004531 0.120142 0.207547 -0.127115 -0.128543 -0.062500 0 0 0 0 0 0 3 922358
-0.017138 0.004535 0.120147 0.408131 -0.206919 -0.213772 -0.062500 0 0 0 0 0 0 3 923358
-0.017162 0.004524 0.120137 0.393869 -0.012247 -0.014034 -0.062500 0 0 0 0 0 0 3 924356
-0.017174 0.004519 0.120134 0.246525 -0.068213 -0.073021 -0.062500 0 0 0 0 0 0 3 925359
-0.017202 0.004521 0.120138 0.432051 -0.176580 -0.185122 -0.062500 0 0 0 0 0 0 3 926332
-0.017216 0.004522 0.120139 0.265517 -0.171183 -0.163650 -0.062500 0 0 0 0 0 0 3 927361
-0.017222 0.004523 0.120140 0.158526 -0.162979 -0.149466 -0.062500 0 0 0 0 0 0 3 928346
-0.017247 0.004528 0.120145 0.384956 -0.216546 -0.220303 -0.062500 0 0 0 0 0 0 3 929358
-0.017259 0.004531 0.120148 0.241429 -0.186888 -0.182317 -0.062500 0 0 0 0 0 0 3 930362
-0.017265 0.004532 0.120148 0.147196 -0.166617 -0.161882 -0.062500 0 0 0 0 0 0 3 931356
-0.017300 0.004524 0.120142 0.519136 -0.048514 -0.063171 -0.062500 0 0 0 0 0 0 3 932357
-0.017318 0.004520 0.120140 0.332800 -0.087622 -0.101987 -0.062500 0 0 0 0 0 0 3 933203
-0.017327 0.004519 0.120139 0.199081 -0.116261 -0.124029 -0.062500 0 0 0 0 0 0 3 934350
-0.017354 0.004523 0.120144 0.405736 -0.197487 -0.209255 -0.062500 0 0 0 0 0 0 3 935357
-0.017366 0.004525 0.120146 0.252484 -0.177477 -0.177143 -0.062500 0 0 0 0 0 0 3 936356
-0.017372 0.004526 0.120147 0.152958 -0.161957 -0.158926 -0.062500 0 0 0 0 0 0 3 937357
-0.017408 0.004518 0.120140 0.522051 -0.046346 -0.060425 -0.062500 0 0 0 0 0 0 3 938227
-0.017426 0.004514 0.120138 0.334346 -0.086550 -0.099792 -0.062500 0 0 0 0 0 0 3 939326
-0.017457 0.004517 0.120143 0.479471 -0.173803 -0.197966 -0.062500 0 0 0 0 0 0 3 940355
-0.017472 0.004519 0.120144 0.290699 -0.161543 -0.171696 -0.062500 0 0 0 0 0 0 3 941358
-0.017479 0.004520 0.120145 0.172647 -0.149911 -0.155772 -0.062500 0 0 0 0 0 0 3 942204
-0.017504 0.004525 0.120151 0.391236 -0.210079 -0.224880 -0.062500 0 0 0 0 0 0 3 943349
-0.017516 0.004528 0.120153 0.244909 -0.179530 -0.187192 -0.062500 0 0 0 0 0 0 3 944354
-0.017555 0.004521 0.120147 0.569316 -0.051433 -0.075032 -0.062500 0 0 0 0 0 0 3 945357
-0.017574 0.004518 0.120145 0.358044 -0.084959 -0.109370 -0.062500 0 0 0 0 0 0 3 946359
-0.017584 0.004516 0.120144 0.211888 -0.110767 -0.129861 -0.062500 0 0 0 0 0 0 3 947231
-0.017611 0.004520 0.120149 0.412847 -0.190723 -0.213467 -0.062500 0 0 0 0 0 0 3 948231
-0.017623 0.004522 0.120151 0.256354 -0.169978 -0.181696 -0.062500 0 0 0 0 0 0 3 949346
-0.017630 0.004523 0.120152 0.155198 -0.154094 -0.163683 -0.062500 0 0 0 0 0 0 3 950436
-0.017665 0.004515 0.120145 0.522021 -0.030462 -0.063829 -0.062500 0 0 0 0 0 0 3 951433
-0.017683 0.004512 0.120143 0.334097 -0.070486 -0.103837 -0.062500 0 0 0 0 0 0 3 952401
-0.017693 0.004510 0.120142 0.199452 -0.099529 -0.126517 -0.062500 0 0 0 0 0 0 3 953430
-0.017719 0.004514 0.120147 0.406197 -0.181101 -0.210521 -0.062500 0 0 0 0 0 0 3 954427
-0.017732 0.004516 0.120149 0.252420 -0.161138 -0.179278 -0.062500 0 0 0 0 0 0 3 955424
-0.017738 0.004517 0.120149 0.152567 -0.145641 -0.161478 -0.062500 0 0 0 0 0 0 3 956437
-0.017762 0.004523 0.120155 0.380843 -0.203965 -0.228818 -0.062500 0 0 0 0 0 0 3 957408
-0.017785 0.004512 0.120145 0.379468 0.001124 -0.023715 -0.062500 0 0 0 0 0 0 3 958445
-0.017797 0.004507 0.120141 0.240400 -0.049261 -0.081320 -0.062500 0 0 0 0 0 0 3 959424
-0.017825 0.004509 0.120145 0.431130 -0.155077 -0.190513 -0.062500 0 0 0 0 0 0 3 960458
-0.017838 0.004511 0.120147 0.266244 -0.148230 -0.170279 -0.062500 0 0 0 0 0 0 3 961429
-0.017867 0.004516 0.120153 0.439611 -0.205726 -0.230899 -0.062500 0 0 0 0 0 0 3 962422
-0.017880 0.004519 0.120155 0.264497 -0.165874 -0.190798 -0.062500 0 0 0 0 0 0 3 963424
-0.017887 0.004520 0.120156 0.156286 -0.144215 -0.169693 -0.062500 0 0 0 0 0 0 3 964427
-0.017923 0.004513 0.120149 0.521060 -0.026080 -0.067298 -0.062500 0 0 0 0 0 0 3 965422
-0.017941 0.004509 0.120147 0.331804 -0.064594 -0.107445 -0.062500 0 0 0 0 0 0 3 966428
-0.017950 0.004507 0.120146 0.196435 -0.092872 -0.130340 -0.062500 0 0 0 0 0 0 3 967421
-0.017976 0.004512 0.120151 0.403217 -0.174158 -0.213367 -0.062500 0 0 0 0 0 0 3 968406
-0.017989 0.004514 0.120153 0.249048 -0.153942 -0.182718 -0.062500 0 0 0 0 0 0 3 969432
-0.017996 0.004515 0.120153 0.148938 -0.138329 -0.165213 -0.062500 0 0 0 0 0 0 3 970436
-0.018020 0.004520 0.120159 0.377523 -0.196690 -0.231580 -0.062500 0 0 0 0 0 0 3 971429
-0.018032 0.004523 0.120161 0.235483 -0.165100 -0.194766 -0.062500 0 0 0 0 0 0 3 972430
-0.018070 0.004516 0.120155 0.561797 -0.036995 -0.080208 -0.062500 0 0 0 0 0 0 3 973429
-0.018090 0.004513 0.120153 0.346509 -0.063053 -0.115889 -0.062500 0 0 0 0 0 0 3 974407
-0.018100 0.004511 0.120152 0.200952 -0.088589 -0.137181 -0.062500 0 0 0 0 0 0 3 975424
-0.018126 0.004515 0.120157 0.402941 -0.168549 -0.218982 -0.062500 0 0 0 0 0 0 3 976407
-0.018139 0.004518 0.120159 0.246177 -0.147659 -0.188451 -0.062500 0 0 0 0 0 0 3 977420
-0.018145 0.004519 0.120159 0.144769 -0.131678 -0.171018 -0.062500 0 0 0 0 0 0 3 978341
-0.018181 0.004511 0.120153 0.512651 -0.016619 -0.068554 -0.062500 0 0 0 0 0 0 3 979349
-0.018199 0.004507 0.120150 0.325074 -0.056433 -0.109822 -0.062500 0 0 0 0 0 0 3 980354
-0.018208 0.004505 0.120149 0.190469 -0.085297 -0.133258 -0.062500 0 0 0 0 0 0 3 981340
-0.018235 0.004509 0.120154 0.397957 -0.166975 -0.215461 -0.062500 0 0 0 0 0 0 3 982349
-0.018247 0.004511 0.120156 0.243756 -0.146886 -0.185447 -0.062500 0 0 0 0 0 0 3 983339
-0.018275 0.004518 0.120162 0.423923 -0.197951 -0.240675 -0.062500 0 0 0 0 0 0 3 984342
-0.018289 0.004521 0.120164 0.255761 -0.162226 -0.200081 -0.062500 0 0 0 0 0 0 3 985350
-0.018317 0.004527 0.120170 0.422758 -0.198979 -0.251129 -0.062500 0 0 0 0 0 0 3 986340
-0.018331 0.004530 0.120172 0.251630 -0.159431 -0.209116 -0.062500 0 0 0 0 0 0 3 987348
-0.018337 0.004532 0.120173 0.143605 -0.134186 -0.187419 -0.062500 0 0 0 0 0 0 3 988338
-0.018362 0.004538 0.120178 0.369122 -0.187966 -0.250746 -0.062500 0 0 0 0 0 0 3 989347
-0.018385 0.004527 0.120168 0.364452 0.019251 -0.045622 -0.062500 0 0 0 0 0 0 3 990340
-0.018418 0.004527 0.120170 0.505622 -0.096442 -0.175552 -0.062500 0 0 0 0 0 0 3 991348
-0.018435 0.004527 0.120170 0.299694 -0.107476 -0.177478 -0.062500 0 0 0 0 0 0 3 992351
-0.018465 0.004533 0.120176 0.450545 -0.175188 -0.245251 -0.062500 0 0 0 0 0 0 3 993357
-0.018480 0.004535 0.120178 0.266325 -0.147671 -0.210190 -0.062500 0 0 0 0 0 0 3 994351
-0.018487 0.004536 0.120178 0.151247 -0.128383 -0.191142 -0.062500 0 0 0 0 0 0 3 995359
-0.018512 0.004542 0.120184 0.365538 -0.178824 -0.254835 -0.062500 0 0 0 0 0 0 3 996355
-0.018535 0.004532 0.120174 0.358556 0.026852 -0.050208 -0.062500 0 0 0 0 0 0 3 997354
-0.018569 0.004532 0.120175 0.499113 -0.089580 -0.179822 -0.062500 0 0 0 0 0 0 3 998362
-0.018585 0.004532 0.120175 0.292642 -0.100913 -0.182222 -0.062500 0 0 0 0 0 0 3 999353
-0.018615 0.004537 0.120181 0.443386 -0.168820 -0.249617 -0.062500 0 0 0 0 0 0 4 356
-0.018630 0.004539 0.120183 0.258904 -0.141380 -0.214966 -0.062500 0 0 0 0 0 0 4 1356
-0.018659 0.004546 0.120188 0.424670 -0.188879 -0.266900 -0.062500 0 0 0 0 0 0 4 2353
-0.018673 0.004549 0.120191 0.248845 -0.151288 -0.226497 -0.062500 0 0 0 0 0 0 4 3354
-0.018701 0.004555 0.120196 0.419474 -0.193815 -0.276067 -0.062500 0 0 0 0 0 0 4 4353
-0.018715 0.004559 0.120199 0.246156 -0.153727 -0.234959 -0.062500 0 0 0 0 0 0 4 5354
-0.018722 0.004560 0.120199 0.136999 -0.128204 -0.213667 -0.062500 0 0 0 0 0 0 4 6337
-0.018747 0.004566 0.120205 0.353335 -0.175907 -0.275513 -0.062500 0 0 0 0 0 0 4 7366
-0.018770 0.004556 0.120195 0.347416 0.031276 -0.070851 -0.062500 0 0 0 0 0 0 4 8361
-0.018803 0.004556 0.120196 0.489437 -0.084467 -0.199582 -0.062500 0 0 0 0 0 0 4 9328
-0.018820 0.004556 0.120196 0.283297 -0.095349 -0.202615 -0.062500 0 0 0 0 0 0 4 10356
-0.018850 0.004561 0.120202 0.434549 -0.163113 -0.269314 -0.062500 0 0 0 0 0 0 4 11355
-0.018865 0.004563 0.120203 0.249908 -0.135480 -0.235311 -0.062500 0 0 0 0 0 0 4 12356
-0.018894 0.004570 0.120209 0.415975 -0.183015 -0.286525 -0.062500 0 0 0 0 0 0 4 13344
-0.018918 0.004560 0.120199 0.378239 0.027644 -0.077683 -0.062500 0 0 0 0 0 0 4 14356
-0.018953 0.004560 0.120200 0.496273 -0.080050 -0.204315 -0.062500 0 0 0 0 0 0 4 15355
-0.018970 0.004560 0.120201 0.282369 -0.090004 -0.207164 -0.062500 0 0 0 0 0 0 4 16324
-0.019000 0.004565 0.120206 0.429969 -0.157362 -0.273206 -0.062500 0 0 0 0 0 0 4 17323
-0.019015 0.004568 0.120208 0.243332 -0.129501 -0.239516 -0.062500 0 0 0 0 0 0 4 18355
-0.019044 0.004574 0.120214 0.408577 -0.176950 -0.290267 -0.062500 0 0 0 0 0 0 4 19353
-0.019058 0.004577 0.120216 0.231910 -0.139175 -0.250859 -0.062500 0 0 0 0 0 0 4 20356
-0.019087 0.004584 0.120221 0.402676 -0.181760 -0.299262 -0.062500 0 0 0 0 0 0 4 21354
-0.019101 0.004587 0.120224 0.228871 -0.141570 -0.259160 -0.062500 0 0 0 0 0 0 4 22351
-0.019129 0.004594 0.120229 0.401224 -0.182967 -0.307103 -0.062500 0 0 0 0 0 0 4 23354
-0.019153 0.004584 0.120219 0.357685 0.037190 -0.097701 -0.062500 0 0 0 0 0 0 4 24355
-0.019188 0.004584 0.120220 0.486664 -0.075297 -0.223238 -0.062500 0 0 0 0 0 0 4 25352
-0.019205 0.004584 0.120221 0.273452 -0.084418 -0.226632 -0.062500 0 0 0 0 0 0 4 26356
-0.019236 0.004589 0.120226 0.421791 -0.151458 -0.291951 -0.062500 0 0 0 0 0 0 4 27355
-0.019261 0.004579 0.120216 0.372791 0.049478 -0.089475 -0.062500 0 0 0 0 0 0 4 28354
-0.019296 0.004579 0.120217 0.494712 -0.069273 -0.217267 -0.062500 0 0 0 0 0 0 4 29338
-0.019313 0.004579 0.120217 0.277685 -0.081435 -0.221954 -0.062500 0 0 0 0 0 0 4 30341
-0.019344 0.004584 0.120222 0.424098 -0.150022 -0.287353 -0.062500 0 0 0 0 0 0 4 31427
-0.019359 0.004586 0.120224 0.236297 -0.122611 -0.254728 -0.062500 0 0 0 0 0 0 4 34973
-0.019409 0.004598 0.120234 0.675768 -0.230896 -0.372161 -0.062500 0 0 0 0 0 0 4 35442
-0.019434 0.004603 0.120238 0.381138 -0.165457 -0.302356 -0.062500 0 0 0 0 0 0 4 36443
-0.019478 0.004598 0.120232 0.607798 -0.016065 -0.162627 -0.062500 0 0 0 0 0 0 4 37435
-0.019501 0.004595 0.120230 0.348063 -0.037037 -0.194220 -0.062500 0 0 0 0 0 0 4 38400
-0.019534 0.004599 0.120234 0.459904 -0.123575 -0.281776 -0.062500 0 0 0 0 0 0 4 39407
-0.019550 0.004601 0.120236 0.251626 -0.106152 -0.259495 -0.062500 0 0 0 0 0 0 4 40412
-0.019559 0.004602 0.120236 0.123426 -0.091820 -0.245684 -0.062500 0 0 0 0 0 0 4 41403
-0.019595 0.004595 0.120229 0.470218 0.028037 -0.136956 -0.062500 0 0 0 0 0 0 4 42408
-0.019613 0.004591 0.120226 0.276737 -0.011742 -0.181822 -0.062500 0 0 0 0 0 0 4 43404
-0.019645 0.004594 0.120230 0.421379 -0.107649 -0.274036 -0.062500 0 0 0 0 0 0 4 44397
-0.019660 0.004596 0.120231 0.229010 -0.094828 -0.253931 -0.062500 0 0 0 0 0 0 4 45396
-0.019689 0.004602 0.120237 0.391292 -0.149989 -0.307350 -0.062500 0 0 0 0 0 0 4 46399
-0.019704 0.004605 0.120239 0.211879 -0.115793 -0.271385 -0.062500 0 0 0 0 0 0 4 47430
-0.019732 0.004611 0.120244 0.382062 -0.160384 -0.318496 -0.062500 0 0 0 0 0 0 4 48426
-0.019746 0.004614 0.120246 0.206947 -0.120930 -0.280321 -0.062500 0 0 0 0 0 0 4 49421
-0.019764 0.004603 0.120235 0.233417 0.076888 -0.090396 -0.062500 0 0 0 0 0 0 4 50424
-0.019795 0.004602 0.120235 0.410812 -0.041769 -0.226113 -0.062500 0 0 0 0 0 0 4 51420
-0.019811 0.004602 0.120235 0.225492 -0.057554 -0.236314 -0.062500 0 0 0 0 0 0 4 52404
-0.019840 0.004607 0.120240 0.388273 -0.128122 -0.301907 -0.062500 0 0 0 0 0 0 4 53419
-0.019865 0.004596 0.120230 0.344362 0.070959 -0.101117 -0.062500 0 0 0 0 0 0 4 54405
-0.019900 0.004596 0.120230 0.471021 -0.048644 -0.227431 -0.062500 0 0 0 0 0 0 4 55418
-0.019918 0.004596 0.120231 0.255399 -0.060986 -0.233994 -0.062500 0 0 0 0 0 0 4 56426
-0.019948 0.004601 0.120236 0.403260 -0.129848 -0.297772 -0.062500 0 0 0 0 0 0 4 57404
-0.019963 0.004604 0.120237 0.215308 -0.102381 -0.266815 -0.062500 0 0 0 0 0 0 4 58428
-0.019970 0.004605 0.120238 0.098003 -0.082986 -0.249688 -0.062500 0 0 0 0 0 0 4 59404
-0.019996 0.004611 0.120243 0.321288 -0.140304 -0.307780 -0.062500 0 0 0 0 0 0 4 60418
-0.020018 0.004600 0.120233 0.304385 0.071790 -0.104906 -0.062500 0 0 0 0 0 0 4 61403
-0.020052 0.004601 0.120233 0.448362 -0.044801 -0.229931 -0.062500 0 0 0 0 0 0 4 62346
-0.020069 0.004601 0.120234 0.241303 -0.055611 -0.236630 -0.062500 0 0 0 0 0 0 4 63346
-0.020100 0.004606 0.120238 0.393609 -0.123755 -0.299857 -0.062500 0 0 0 0 0 0 4 64336
-0.020125 0.004595 0.120228 0.343681 0.076406 -0.098820 -0.062500 0 0 0 0 0 0 4 65345
-0.020160 0.004595 0.120229 0.468309 -0.042589 -0.224172 -0.062500 0 0 0 0 0 0 4 66338
-0.020178 0.004595 0.120229 0.251354 -0.054505 -0.231398 -0.062500 0 0 0 0 0 0 4 67345
-0.020186 0.004595 0.120229 0.115333 -0.055782 -0.230229 -0.062500 0 0 0 0 0 0 4 68336
-0.020212 0.004600 0.120233 0.328237 -0.123436 -0.293596 -0.062500 0 0 0 0 0 0 4 69345
-0.020225 0.004603 0.120235 0.169972 -0.088912 -0.263854 -0.062500 0 0 0 0 0 0 4 70338
-0.020231 0.004604 0.120236 0.070080 -0.069383 -0.247278 -0.062500 0 0 0 0 0 0 4 71347
-0.020267 0.004597 0.120228 0.438216 0.045453 -0.133840 -0.062500 0 0 0 0 0 0 4 72347
-0.020285 0.004593 0.120226 0.252688 0.007176 -0.179760 -0.062500 0 0 0 0 0 0 4 73337
-0.020316 0.004596 0.120229 0.402120 -0.088180 -0.269911 -0.062500 0 0 0 0 0 0 4 74347
-0.020331 0.004598 0.120230 0.211199 -0.074830 -0.251614 -0.062500 0 0 0 0 0 0 4 75336
-0.020361 0.004604 0.120236 0.375052 -0.129974 -0.303080 -0.062500 0 0 0 0 0 0 4 76332
-0.020386 0.004594 0.120225 0.330953 0.076574 -0.098121 -0.062500 0 0 0 0 0 0 4 77345
-0.020399 0.004589 0.120221 0.176038 0.028363 -0.157736 -0.062500 0 0 0 0 0 0 4 78352
-0.020427 0.004591 0.120224 0.358431 -0.070505 -0.257416 -0.062500 0 0 0 0 0 0 4 79341
-0.020442 0.004593 0.120225 0.187525 -0.062666 -0.243653 -0.062500 0 0 0 0 0 0 4 80347
-0.020470 0.004599 0.120230 0.361375 -0.120605 -0.296442 -0.062500 0 0 0 0 0 0 4 81355
-0.020484 0.004601 0.120232 0.186605 -0.087509 -0.263136 -0.062500 0 0 0 0 0 0 4 82348
-0.020524 0.004595 0.120225 0.495236 0.039148 -0.137269 -0.062500 0 0 0 0 0 0 4 83327
-0.020544 0.004592 0.120223 0.278842 0.007422 -0.179021 -0.062500 0 0 0 0 0 0 4 84322
-0.020554 0.004590 0.120222 0.129283 -0.017165 -0.203956 -0.062500 0 0 0 0 0 0 4 85352
-0.020581 0.004595 0.120226 0.332719 -0.097625 -0.276997 -0.062500 0 0 0 0 0 0 4 86342
-0.020594 0.004597 0.120227 0.173156 -0.076138 -0.252416 -0.062500 0 0 0 0 0 0 4 87322
-0.020622 0.004603 0.120232 0.353843 -0.127316 -0.300365 -0.062500 0 0 0 0 0 0 4 88350
-0.020647 0.004593 0.120222 0.313803 0.087718 -0.094727 -0.062500 0 0 0 0 0 0 4 89353
-0.020681 0.004593 0.120222 0.447610 -0.027060 -0.216505 -0.062500 0 0 0 0 0 0 4 90322
-0.020699 0.004593 0.120223 0.234736 -0.036719 -0.224481 -0.062500 0 0 0 0 0 0 4 91359
-0.020707 0.004593 0.120223 0.100619 -0.036838 -0.223785 -0.062500 0 0 0 0 0 0 4 92325
-0.020734 0.004598 0.120227 0.315142 -0.104119 -0.285137 -0.062500 0 0 0 0 0 0 4 93355
-0.020746 0.004601 0.120229 0.161937 -0.076012 -0.256569 -0.062500 0 0 0 0 0 0 4 94353
-0.020774 0.004607 0.120234 0.346353 -0.123977 -0.302367 -0.062500 0 0 0 0 0 0 4 95322
-0.020798 0.004597 0.120224 0.311628 0.085992 -0.096353 -0.062500 0 0 0 0 0 0 4 96330
-0.020811 0.004593 0.120220 0.162419 0.039729 -0.155824 -0.062500 0 0 0 0 0 0 4 97349
-0.020840 0.004595 0.120223 0.352598 -0.065084 -0.253844 -0.062500 0 0 0 0 0 0 4 98357
-0.020854 0.004597 0.120224 0.179353 -0.050072 -0.241003 -0.062500 0 0 0 0 0 0 4 99354
-0.020883 0.004603 0.120228 0.354261 -0.107862 -0.292543 -0.062500 0 0 0 0 0 0 4 100350
-0.020907 0.004592 0.120218 0.313926 0.097227 -0.088965 -0.062500 0 0 0 0 0 0 4 101322
-0.020942 0.004592 0.120218 0.446496 -0.019135 -0.210578 -0.062500 0 0 0 0 0 0 4 102353
-0.020959 0.004593 0.120219 0.232612 -0.029481 -0.219551 -0.062500 0 0 0 0 0 0 4 103350
-0.020990 0.004598 0.120223 0.382473 -0.097707 -0.280251 -0.062500 0 0 0 0 0 0 4 104345
-0.021005 0.004600 0.120225 0.194140 -0.069559 -0.252024 -0.062500 0 0 0 0 0 0 4 105343
-0.021012 0.004602 0.120225 0.076418 -0.049720 -0.236226 -0.062500 0 0 0 0 0 0 4 106337
-0.021038 0.004608 0.120230 0.300964 -0.107255 -0.290395 -0.062500 0 0 0 0 0 0 4 107432
-0.021050 0.004610 0.120232 0.152851 -0.074245 -0.260188 -0.062500 0 0 0 0 0 0 4 108442
-0.021089 0.004604 0.120224 0.471270 0.058489 -0.132649 -0.062500 0 0 0 0 0 0 4 109419
-0.021108 0.004601 0.120222 0.262023 0.026952 -0.176133 -0.062500 0 0 0 0 0 0 4 110435
-0.021140 0.004604 0.120225 0.400643 -0.065311 -0.262306 -0.062500 0 0 0 0 0 0 4 111431
-0.021156 0.004606 0.120226 0.203311 -0.050127 -0.245634 -0.062500 0 0 0 0 0 0 4 112400
-0.021164 0.004607 0.120226 0.079989 -0.036770 -0.234449 -0.062500 0 0 0 0 0 0 4 113397
-0.021200 0.004599 0.120219 0.435424 0.074088 -0.118081 -0.062500 0 0 0 0 0 0 4 114420
-0.021218 0.004596 0.120216 0.244579 0.034662 -0.166753 -0.062500 0 0 0 0 0 0 4 115426
-0.021228 0.004594 0.120215 0.107351 0.006380 -0.194730 -0.062500 0 0 0 0 0 0 4 116402
-0.021255 0.004598 0.120218 0.317666 -0.076202 -0.266171 -0.062500 0 0 0 0 0 0 4 117426
-0.021268 0.004600 0.120220 0.160593 -0.055530 -0.243496 -0.062500 0 0 0 0 0 0 4 118427
-0.021296 0.004607 0.120225 0.340234 -0.100368 -0.289498 -0.062500 0 0 0 0 0 0 4 119425
-0.021310 0.004610 0.120226 0.169237 -0.063970 -0.256704 -0.062500 0 0 0 0 0 0 4 120421
-0.021349 0.004603 0.120219 0.479259 0.063488 -0.126797 -0.062500 0 0 0 0 0 0 4 121430
-0.021369 0.004600 0.120216 0.264591 0.032902 -0.170433 -0.062500 0 0 0 0 0 0 4 122408
-0.021401 0.004604 0.120219 0.400818 -0.058975 -0.255728 -0.062500 0 0 0 0 0 0 4 123442
-0.021417 0.004606 0.120221 0.201954 -0.043488 -0.239745 -0.062500 0 0 0 0 0 0 4 124427
-0.021425 0.004607 0.120221 0.077807 -0.029972 -0.228890 -0.062500 0 0 0 0 0 0 4 125432
-0.021451 0.004612 0.120225 0.299312 -0.090760 -0.283178 -0.062500 0 0 0 0 0 0 4 126404
-0.021463 0.004615 0.120227 0.149047 -0.059211 -0.254585 -0.062500 0 0 0 0 0 0 4 127403
-0.021480 0.004603 0.120215 0.183923 0.133714 -0.066805 -0.062500 0 0 0 0 0 0 4 128426
-0.021511 0.004603 0.120215 0.375440 0.013184 -0.196865 -0.062500 0 0 0 0 0 0 4 129419
-0.021526 0.004602 0.120215 0.193176 -0.002999 -0.211808 -0.062500 0 0 0 0 0 0 4 130452
-0.021556 0.004608 0.120219 0.359291 -0.074337 -0.272628 -0.062500 0 0 0 0 0 0 4 131417
-0.021571 0.004610 0.120221 0.178274 -0.047510 -0.246578 -0.062500 0 0 0 0 0 0 4 132403
-0.021610 0.004603 0.120213 0.482530 0.074954 -0.117969 -0.062500 0 0 0 0 0 0 4 133417
-0.021630 0.004600 0.120210 0.265111 0.042159 -0.163159 -0.062500 0 0 0 0 0 0 4 134402
-0.021641 0.004598 0.120209 0.114617 0.017208 -0.190066 -0.062500 0 0 0 0 0 0 4 135417
-0.021668 0.004603 0.120213 0.318898 -0.063883 -0.259361 -0.062500 0 0 0 0 0 0 4 136400
-0.021681 0.004605 0.120214 0.158362 -0.042319 -0.237441 -0.062500 0 0 0 0 0 0 4 137415
-0.021710 0.004611 0.120219 0.337520 -0.085419 -0.282097 -0.062500 0 0 0 0 0 0 4 138419
-0.021734 0.004601 0.120209 0.298160 0.122529 -0.078064 -0.062500 0 0 0 0 0 0 4 139423
-0.021769 0.004602 0.120209 0.434365 0.007716 -0.196543 -0.062500 0 0 0 0 0 0 4 140401
-0.021786 0.004602 0.120209 0.221230 -0.001502 -0.207653 -0.062500 0 0 0 0 0 0 4 141415
-0.021795 0.004602 0.120209 0.086622 -0.001297 -0.208591 -0.062500 0 0 0 0 0 0 4 142402
-0.021821 0.004607 0.120213 0.302250 -0.068855 -0.265990 -0.062500 0 0 0 0 0 0 4 143415
-0.021834 0.004610 0.120214 0.148311 -0.040517 -0.239960 -0.062500 0 0 0 0 0 0 4 144398
-0.021862 0.004616 0.120219 0.333643 -0.088770 -0.282417 -0.062500 0 0 0 0 0 0 4 145438
-0.021886 0.004606 0.120208 0.295913 0.120764 -0.077953 -0.062500 0 0 0 0 0 0 4 146335
-0.021921 0.004607 0.120208 0.431945 0.015506 -0.195730 -0.062500 0 0 0 0 0 0 4 147333
-0.021938 0.004607 0.120208 0.219376 0.006755 -0.207147 -0.062500 0 0 0 0 0 0 4 148342
-0.021947 0.004607 0.120208 0.084944 0.007223 -0.208295 -0.062500 0 0 0 0 0 0 4 149333
-0.021974 0.004612 0.120213 0.300897 -0.060281 -0.265114 -0.062500 0 0 0 0 0 0 4 150342
-0.021997 0.004602 0.120202 0.279146 0.139191 -0.066911 -0.062500 0 0 0 0 0 0 4 151333
-0.022031 0.004602 0.120202 0.424829 0.020247 -0.186716 -0.062500 0 0 0 0 0 0 4 152345
-0.022048 0.004602 0.120202 0.216000 0.009090 -0.199397 -0.062500 0 0 0 0 0 0 4 153332
-0.022057 0.004602 0.120202 0.083316 0.008356 -0.201037 -0.062500 0 0 0 0 0 0 4 154342
-0.022083 0.004607 0.120206 0.300231 -0.059758 -0.257598 -0.062500 0 0 0 0 0 0 4 155345
-0.022096 0.004610 0.120207 0.146640 -0.031639 -0.232229 -0.062500 0 0 0 0 0 0 4 156333
-0.022124 0.004616 0.120212 0.332427 -0.080061 -0.273893 -0.062500 0 0 0 0 0 0 4 157341
-0.022148 0.004606 0.120201 0.293502 0.138057 -0.069841 -0.062500 0 0 0 0 0 0 4 158333
-0.022183 0.004607 0.120201 0.431697 0.024021 -0.186781 -0.062500 0 0 0 0 0 0 4 159341
-0.022200 0.004607 0.120201 0.219118 0.015361 -0.198991 -0.062500 0 0 0 0 0 0 4 160355
-0.022231 0.004612 0.120205 0.370900 -0.052460 -0.256110 -0.062500 0 0 0 0 0 0 4 161334
-0.022246 0.004615 0.120206 0.182039 -0.023655 -0.231203 -0.062500 0 0 0 0 0 0 4 162343
-0.022254 0.004616 0.120207 0.063689 -0.003406 -0.217042 -0.062500 0 0 0 0 0 0 4 163345
-0.022289 0.004609 0.120199 0.421206 0.109668 -0.093714 -0.062500 0 0 0 0 0 0 4 164337
-0.022308 0.004606 0.120196 0.232950 0.072324 -0.144167 -0.062500 0 0 0 0 0 0 4 165350
-0.022318 0.004604 0.120194 0.096748 0.045233 -0.173492 -0.062500 0 0 0 0 0 0 4 166369
-0.022344 0.004608 0.120198 0.309220 -0.028631 -0.240913 -0.062500 0 0 0 0 0 0 4 167352
-0.022358 0.004611 0.120199 0.151785 -0.007522 -0.220843 -0.062500 0 0 0 0 0 0 4 168352
-0.022386 0.004617 0.120204 0.335536 -0.059511 -0.263516 -0.062500 0 0 0 0 0 0 4 169350
-0.022410 0.004607 0.120193 0.295183 0.148026 -0.060554 -0.062500 0 0 0 0 0 0 4 170349
-0.022445 0.004607 0.120193 0.433243 0.033130 -0.176973 -0.062500 0 0 0 0 0 0 4 171347
-0.022463 0.004607 0.120193 0.220251 0.024162 -0.190018 -0.062500 0 0 0 0 0 0 4 172347
-0.022493 0.004613 0.120197 0.372087 -0.043899 -0.246478 -0.062500 0 0 0 0 0 0 4 173346
-0.022508 0.004615 0.120198 0.182914 -0.015130 -0.222289 -0.062500 0 0 0 0 0 0 4 174349
-0.022538 0.004622 0.120203 0.351106 -0.063359 -0.262768 -0.062500 0 0 0 0 0 0 4 175353
-0.022562 0.004612 0.120192 0.303876 0.153975 -0.059368 -0.062500 0 0 0 0 0 0 4 176354
-0.022575 0.004607 0.120188 0.151654 0.108505 -0.120986 -0.062500 0 0 0 0 0 0 4 177353
-0.022604 0.004610 0.120190 0.342445 0.003475 -0.212831 -0.062500 0 0 0 0 0 0 4 178350
-0.022619 0.004612 0.120191 0.170837 0.012366 -0.204447 -0.062500 0 0 0 0 0 0 4 179350
-0.022648 0.004618 0.120195 0.346683 -0.045787 -0.250752 -0.062500 0 0 0 0 0 0 4 180340
-0.022662 0.004621 0.120197 0.170319 -0.012038 -0.223104 -0.062500 0 0 0 0 0 0 4 181352
-0.022679 0.004609 0.120185 0.189324 0.181313 -0.034774 -0.062500 0 0 0 0 0 0 4 182336
-0.022711 0.004608 0.120184 0.380225 0.054011 -0.159888 -0.062500 0 0 0 0 0 0 4 183369
-0.022727 0.004608 0.120184 0.194841 0.038510 -0.177777 -0.062500 0 0 0 0 0 0 4 184357
-0.022757 0.004613 0.120188 0.360579 -0.032903 -0.235112 -0.062500 0 0 0 0 0 0 4 185366
-0.022771 0.004616 0.120189 0.179838 0.001356 -0.212268 -0.062500 0 0 0 0 0 0 4 186364
-0.022789 0.004604 0.120177 0.195035 0.191406 -0.025695 -0.062500 0 0 0 0 0 0 4 187341
-0.022820 0.004604 0.120176 0.384252 0.062519 -0.151092 -0.062500 0 0 0 0 0 0 4 188340
-0.022836 0.004603 0.120176 0.197907 0.046272 -0.169503 -0.062500 0 0 0 0 0 0 4 189358
-0.022866 0.004609 0.120180 0.363238 -0.025545 -0.226651 -0.062500 0 0 0 0 0 0 4 190369
-0.022881 0.004611 0.120181 0.180260 0.001491 -0.204135 -0.062500 0 0 0 0 0 0 4 191362
-0.022888 0.004612 0.120182 0.064678 0.020922 -0.191038 -0.062500 0 0 0 0 0 0 4 192363
-0.022924 0.004605 0.120173 0.422954 0.132887 -0.064813 -0.062500 0 0 0 0 0 0 4 193361
-0.022943 0.004602 0.120170 0.236010 0.095621 -0.116692 -0.062500 0 0 0 0 0 0 4 194341
-0.022952 0.004600 0.120169 0.100299 0.068624 -0.146942 -0.062500 0 0 0 0 0 0 4 195339
-0.022979 0.004604 0.120172 0.315438 -0.008081 -0.212121 -0.062500 0 0 0 0 0 0 4 196357
-0.022992 0.004607 0.120173 0.157778 0.013160 -0.193561 -0.062500 0 0 0 0 0 0 4 197360
-0.022999 0.004608 0.120174 0.054697 0.029685 -0.182053 -0.062500 0 0 0 0 0 0 4 198358
-0.023034 0.004600 0.120165 0.419043 0.140112 -0.055840 -0.062500 0 0 0 0 0 0 4 199340
-0.023053 0.004597 0.120162 0.235230 0.102170 -0.108173 -0.062500 0 0 0 0 0 0 4 200361
-0.023084 0.004600 0.120164 0.388432 0.006146 -0.190678 -0.062500 0 0 0 0 0 0 4 201349
-0.023100 0.004602 0.120165 0.195817 0.020171 -0.180113 -0.062500 0 0 0 0 0 0 4 202360
-0.023129 0.004608 0.120169 0.361702 -0.035607 -0.223653 -0.062500 0 0 0 0 0 0 4 203364
-0.023144 0.004611 0.120171 0.179960 -0.000481 -0.196718 -0.062500 0 0 0 0 0 0 4 204358
-0.023183 0.004605 0.120163 0.482677 0.124495 -0.059886 -0.062500 0 0 0 0 0 0 4 205356
-0.023204 0.004602 0.120160 0.268961 0.099047 -0.108274 -0.062500 0 0 0 0 0 0 4 206358
-0.023214 0.004600 0.120158 0.118830 0.075657 -0.137319 -0.062500 0 0 0 0 0 0 4 207355
-0.023242 0.004605 0.120162 0.324972 -0.005296 -0.200962 -0.062500 0 0 0 0 0 0 4 208361
-0.023255 0.004607 0.120163 0.163655 0.016888 -0.182778 -0.062500 0 0 0 0 0 0 4 209357
-0.023258 0.004592 0.120175 0.016818 0.251893 -0.341579 -0.062500 0 0 0 0 0 0 4 210439
-0.023281 0.004589 0.120184 0.253617 0.107072 -0.311782 -0.062500 0 0 0 0 0 0 4 211416
-0.023302 0.004574 0.120175 0.249482 0.246647 -0.069303 -0.062500 0 0 0 0 0 0 4 212424
-0.023335 0.004572 0.120175 0.413032 0.095414 -0.165754 -0.062500 0 0 0 0 0 0 4 213416
-0.023351 0.004572 0.120175 0.213413 0.068175 -0.174481 -0.062500 0 0 0 0 0 0 4 214414
-0.023382 0.004576 0.120179 0.373337 -0.009435 -0.225862 -0.062500 0 0 0 0 0 0 4 215400
-0.023397 0.004579 0.120180 0.187455 0.014842 -0.203042 -0.062500 0 0 0 0 0 0 4 216413
-0.023436 0.004572 0.120172 0.489476 0.137655 -0.066499 -0.062500 0 0 0 0 0 0 4 217397
-0.023457 0.004569 0.120169 0.272514 0.105013 -0.116043 -0.062500 0 0 0 0 0 0 4 218414
-0.023467 0.004567 0.120167 0.121727 0.080415 -0.145686 -0.062500 0 0 0 0 0 0 4 219398
-0.023495 0.004572 0.120170 0.327796 -0.001279 -0.208551 -0.062500 0 0 0 0 0 0 4 220414
-0.023508 0.004574 0.120172 0.166159 0.020632 -0.190998 -0.062500 0 0 0 0 0 0 4 221395
-0.023515 0.004575 0.120172 0.060999 0.037517 -0.180055 -0.062500 0 0 0 0 0 0 4 222426
-0.023550 0.004568 0.120163 0.423824 0.147529 -0.051310 -0.062500 0 0 0 0 0 0 4 223422
-0.023569 0.004564 0.120160 0.240074 0.109919 -0.104734 -0.062500 0 0 0 0 0 0 4 224412
-0.023600 0.004568 0.120162 0.393744 0.013887 -0.185810 -0.062500 0 0 0 0 0 0 4 225400
-0.023616 0.004570 0.120163 0.200778 0.028075 -0.176667 -0.062500 0 0 0 0 0 0 4 226412
-0.023624 0.004571 0.120163 0.080376 0.043618 -0.169110 -0.062500 0 0 0 0 0 0 4 227398
-0.023650 0.004576 0.120167 0.305584 -0.018301 -0.215406 -0.062500 0 0 0 0 0 0 4 228410
-0.023662 0.004579 0.120169 0.154936 0.013468 -0.191848 -0.062500 0 0 0 0 0 0 4 229396
-0.023701 0.004573 0.120160 0.472698 0.136144 -0.053733 -0.062500 0 0 0 0 0 0 4 230340
-0.023720 0.004570 0.120157 0.265063 0.105440 -0.103700 -0.062500 0 0 0 0 0 0 4 231340
-0.023753 0.004574 0.120159 0.407070 0.012810 -0.182858 -0.062500 0 0 0 0 0 0 4 232331
-0.023769 0.004576 0.120160 0.208203 0.028761 -0.173556 -0.062500 0 0 0 0 0 0 4 233340
-0.023777 0.004576 0.120160 0.083338 0.042752 -0.166001 -0.062500 0 0 0 0 0 0 4 234331
-0.023803 0.004582 0.120164 0.307235 -0.018799 -0.211624 -0.062500 0 0 0 0 0 0 4 235339
-0.023826 0.004572 0.120153 0.284260 0.183010 -0.013985 -0.062500 0 0 0 0 0 0 4 236330
-0.023838 0.004567 0.120149 0.148593 0.136266 -0.078605 -0.062500 0 0 0 0 0 0 4 237340
-0.023867 0.004570 0.120150 0.348366 0.029346 -0.166698 -0.062500 0 0 0 0 0 0 4 238330
-0.023881 0.004571 0.120151 0.179821 0.037764 -0.161681 -0.062500 0 0 0 0 0 0 4 239338
-0.023910 0.004577 0.120155 0.358321 -0.021082 -0.204365 -0.062500 0 0 0 0 0 0 4 240331
-0.023924 0.004580 0.120156 0.182003 0.012782 -0.180001 -0.062500 0 0 0 0 0 0 4 241339
-0.023931 0.004582 0.120157 0.069856 0.035642 -0.166506 -0.062500 0 0 0 0 0 0 4 242331
-0.023957 0.004588 0.120160 0.300899 -0.021581 -0.209105 -0.062500 0 0 0 0 0 0 4 243337
-0.023979 0.004578 0.120149 0.281226 0.182331 -0.010736 -0.062500 0 0 0 0 0 0 4 244340
-0.024014 0.004578 0.120149 0.435095 0.065994 -0.123196 -0.062500 0 0 0 0 0 0 4 245340
-0.024028 0.004562 0.120160 0.187094 0.274835 -0.310955 -0.062500 0 0 0 0 0 0 4 246334
-0.024056 0.004559 0.120168 0.346480 0.122030 -0.287626 -0.062500 0 0 0 0 0 0 4 247331
-0.024069 0.004557 0.120171 0.169854 0.087884 -0.224006 -0.062500 0 0 0 0 0 0 4 248345
-0.024076 0.004556 0.120173 0.061522 0.074220 -0.193770 -0.062500 0 0 0 0 0 0 4 249345
-0.024101 0.004561 0.120177 0.296235 -0.001820 -0.229128 -0.062500 0 0 0 0 0 0 4 250351
-0.024123 0.004550 0.120166 0.278609 0.192551 -0.028230 -0.062500 0 0 0 0 0 0 4 251348
-0.024157 0.004550 0.120165 0.434213 0.071431 -0.139234 -0.062500 0 0 0 0 0 0 4 252348
-0.024175 0.004550 0.120164 0.228215 0.060065 -0.157050 -0.062500 0 0 0 0 0 0 4 253348
-0.024183 0.004551 0.120164 0.096168 0.059433 -0.161563 -0.062500 0 0 0 0 0 0 4 254349
-0.024210 0.004556 0.120167 0.315785 -0.009613 -0.210330 -0.062500 0 0 0 0 0 0 4 255343
-0.024223 0.004558 0.120169 0.161419 0.018888 -0.189822 -0.062500 0 0 0 0 0 0 4 256346
-0.024251 0.004565 0.120173 0.348975 -0.030208 -0.224975 -0.062500 0 0 0 0 0 0 4 257317
-0.024265 0.004568 0.120174 0.177768 0.008964 -0.198927 -0.062500 0 0 0 0 0 0 4 258333
-0.024304 0.004562 0.120166 0.484605 0.134583 -0.056801 -0.062500 0 0 0 0 0 0 4 259370
-0.024324 0.004559 0.120162 0.272476 0.105881 -0.107600 -0.062500 0 0 0 0 0 0 4 260364
-0.024335 0.004558 0.120161 0.123858 0.083347 -0.138272 -0.062500 0 0 0 0 0 0 4 261359
-0.024362 0.004563 0.120164 0.331897 0.002358 -0.197950 -0.062500 0 0 0 0 0 0 4 262357
-0.024376 0.004565 0.120165 0.170400 0.024893 -0.182432 -0.062500 0 0 0 0 0 0 4 263355
-0.024405 0.004571 0.120169 0.354156 -0.027142 -0.218903 -0.062500 0 0 0 0 0 0 4 264360
-0.024419 0.004574 0.120170 0.180358 0.010303 -0.193961 -0.062500 0 0 0 0 0 0 4 265358
-0.024436 0.004563 0.120158 0.196722 0.204407 -0.005364 -0.062500 0 0 0 0 0 0 4 266361
-0.024467 0.004563 0.120157 0.392702 0.077779 -0.123402 -0.062500 0 0 0 0 0 0 4 267413
-0.024483 0.004563 0.120156 0.208129 0.063370 -0.145618 -0.062500 0 0 0 0 0 0 4 268358
-0.024514 0.004568 0.120159 0.375789 -0.008168 -0.197932 -0.062500 0 0 0 0 0 0 4 269362
-0.024528 0.004571 0.120160 0.192240 0.019653 -0.179747 -0.062500 0 0 0 0 0 0 4 270358
-0.024536 0.004572 0.120161 0.075869 0.039600 -0.168829 -0.062500 0 0 0 0 0 0 4 271357
-0.024562 0.004578 0.120164 0.305331 -0.019356 -0.209879 -0.062500 0 0 0 0 0 0 4 272356
-0.024574 0.004581 0.120166 0.156112 0.014198 -0.187669 -0.062500 0 0 0 0 0 0 4 273355
-0.024603 0.004588 0.120169 0.346875 -0.032537 -0.220711 -0.062500 0 0 0 0 0 0 4 274356
-0.024617 0.004591 0.120171 0.176634 0.007625 -0.195173 -0.062500 0 0 0 0 0 0 4 275356
-0.024655 0.004585 0.120162 0.483842 0.133585 -0.051567 -0.062500 0 0 0 0 0 0 4 276364
-0.024676 0.004582 0.120159 0.272359 0.105327 -0.103125 -0.062500 0 0 0 0 0 0 4 277361
-0.024686 0.004581 0.120157 0.123960 0.083075 -0.134313 -0.062500 0 0 0 0 0 0 4 278361
-0.024714 0.004585 0.120160 0.332492 0.002042 -0.192681 -0.062500 0 0 0 0 0 0 4 279355
-0.024727 0.004588 0.120161 0.170878 0.024714 -0.178029 -0.062500 0 0 0 0 0 0 4 280354
-0.024756 0.004594 0.120165 0.354868 -0.027387 -0.213404 -0.062500 0 0 0 0 0 0 4 281359
-0.024770 0.004597 0.120166 0.180889 0.010152 -0.189382 -0.062500 0 0 0 0 0 0 4 282359
-0.024787 0.004586 0.120154 0.196366 0.204188 -0.000965 -0.062500 0 0 0 0 0 0 4 283355
-0.024819 0.004586 0.120153 0.393123 0.077467 -0.117572 -0.062500 0 0 0 0 0 0 4 284358
-0.024835 0.004586 0.120152 0.208565 0.063157 -0.140649 -0.062500 0 0 0 0 0 0 4 285346
-0.024865 0.004591 0.120155 0.376533 -0.008440 -0.191939 -0.062500 0 0 0 0 0 0 4 286412
-0.024880 0.004593 0.120156 0.192770 0.019463 -0.174696 -0.062500 0 0 0 0 0 0 4 287423
-0.024909 0.004600 0.120160 0.365881 -0.030070 -0.208445 -0.062500 0 0 0 0 0 0 4 288391
-0.024921 0.004587 0.120173 0.146154 0.226400 -0.354227 -0.062500 0 0 0 0 0 0 4 289391
-0.024925 0.004580 0.120179 0.034053 0.167020 -0.265985 -0.062500 0 0 0 0 0 0 4 290390
-0.024959 0.004568 0.120171 0.403508 0.216619 -0.085273 -0.062500 0 0 0 0 0 0 4 291389
-0.024977 0.004563 0.120168 0.229708 0.147442 -0.122386 -0.062500 0 0 0 0 0 0 4 292421
-0.025008 0.004566 0.120170 0.391586 0.034665 -0.191703 -0.062500 0 0 0 0 0 0 4 293414
-0.025023 0.004567 0.120171 0.201836 0.040944 -0.183403 -0.062500 0 0 0 0 0 0 4 294392
-0.025063 0.004560 0.120162 0.497223 0.149585 -0.044708 -0.062500 0 0 0 0 0 0 4 295389
-0.025084 0.004557 0.120158 0.279749 0.113205 -0.099818 -0.062500 0 0 0 0 0 0 4 296416
-0.025117 0.004560 0.120160 0.417891 0.017287 -0.175986 -0.062500 0 0 0 0 0 0 4 297398
-0.025133 0.004562 0.120161 0.215508 0.032180 -0.170806 -0.062500 0 0 0 0 0 0 4 298413
-0.025141 0.004563 0.120161 0.088371 0.045741 -0.165326 -0.062500 0 0 0 0 0 0 4 299396
-0.025167 0.004569 0.120164 0.312639 -0.016646 -0.205964 -0.062500 0 0 0 0 0 0 4 300411
-0.025180 0.004572 0.120165 0.160107 0.015479 -0.185846 -0.062500 0 0 0 0 0 0 4 301395
-0.025209 0.004578 0.120169 0.349694 -0.032183 -0.217275 -0.062500 0 0 0 0 0 0 4 302339
-0.025223 0.004582 0.120170 0.178310 0.007717 -0.193369 -0.062500 0 0 0 0 0 0 4 303329
-0.025252 0.004589 0.120174 0.358666 -0.036055 -0.223100 -0.062500 0 0 0 0 0 0 4 304337
-0.025276 0.004579 0.120163 0.308325 0.174787 -0.023003 -0.062500 0 0 0 0 0 0 4 305328
-0.025289 0.004575 0.120158 0.161075 0.131818 -0.087254 -0.062500 0 0 0 0 0 0 4 306339
-0.025318 0.004578 0.120160 0.357363 0.026948 -0.169443 -0.062500 0 0 0 0 0 0 4 307329
-0.025333 0.004579 0.120160 0.185552 0.036991 -0.167749 -0.062500 0 0 0 0 0 0 4 308340
-0.025372 0.004573 0.120151 0.489213 0.147231 -0.030236 -0.062500 0 0 0 0 0 0 4 309328
-0.025392 0.004569 0.120147 0.276138 0.111914 -0.086996 -0.062500 0 0 0 0 0 0 4 310338
-0.025425 0.004573 0.120149 0.416639 0.016493 -0.162672 -0.062500 0 0 0 0 0 0 4 311328
-0.025442 0.004575 0.120149 0.215068 0.031748 -0.158488 -0.062500 0 0 0 0 0 0 4 312336
-0.025472 0.004581 0.120153 0.378527 -0.024327 -0.195318 -0.062500 0 0 0 0 0 0 4 313329
-0.025487 0.004584 0.120154 0.193233 0.011568 -0.174521 -0.062500 0 0 0 0 0 0 4 314329
-0.025517 0.004591 0.120157 0.366612 -0.034290 -0.204447 -0.062500 0 0 0 0 0 0 4 315337
-0.025531 0.004595 0.120159 0.186878 0.006645 -0.181100 -0.062500 0 0 0 0 0 0 4 316331
-0.025538 0.004596 0.120159 0.072846 0.033134 -0.168422 -0.062500 0 0 0 0 0 0 4 317336
-0.025564 0.004602 0.120162 0.304907 -0.023056 -0.204449 -0.062500 0 0 0 0 0 0 4 318338
-0.025586 0.004593 0.120151 0.281191 0.181064 -0.008094 -0.062500 0 0 0 0 0 0 4 319329
-0.025621 0.004593 0.120150 0.438332 0.064986 -0.115106 -0.062500 0 0 0 0 0 0 4 320350
-0.025638 0.004593 0.120149 0.231556 0.056812 -0.137321 -0.062500 0 0 0 0 0 0 4 321345
-0.025669 0.004599 0.120152 0.389045 -0.012023 -0.185161 -0.062500 0 0 0 0 0 0 4 322341
-0.025694 0.004589 0.120140 0.324101 0.186328 0.006422 -0.062500 0 0 0 0 0 0 4 323332
-0.025730 0.004589 0.120138 0.460271 0.067494 -0.102072 -0.062500 0 0 0 0 0 0 4 324345
-0.025748 0.004589 0.120138 0.242698 0.058038 -0.125309 -0.062500 0 0 0 0 0 0 4 325337
-0.025780 0.004595 0.120140 0.394812 -0.011481 -0.173154 -0.062500 0 0 0 0 0 0 4 326321
-0.025795 0.004598 0.120141 0.202304 0.017856 -0.157992 -0.062500 0 0 0 0 0 0 4 327316
-0.025825 0.004604 0.120145 0.371856 -0.031326 -0.188936 -0.062500 0 0 0 0 0 0 4 328344
-0.025840 0.004608 0.120146 0.189739 0.008058 -0.167135 -0.062500 0 0 0 0 0 0 4 329332
-0.025847 0.004609 0.120146 0.074398 0.033821 -0.155185 -0.062500 0 0 0 0 0 0 4 330353
-0.025870 0.004599 0.120162 0.266793 0.194463 -0.359922 -0.062500 0 0 0 0 0 0 4 331353
-0.025890 0.004580 0.120155 0.242894 0.313578 -0.089547 -0.062500 0 0 0 0 0 0 4 332355
-0.025923 0.004577 0.120155 0.411961 0.134329 -0.151792 -0.062500 0 0 0 0 0 0 4 333352
-0.025939 0.004575 0.120155 0.215463 0.092104 -0.156087 -0.062500 0 0 0 0 0 0 4 334363
-0.025969 0.004579 0.120158 0.380209 0.005670 -0.195523 -0.062500 0 0 0 0 0 0 4 335347
-0.025994 0.004568 0.120147 0.318717 0.195000 -0.001440 -0.062500 0 0 0 0 0 0 4 336365
-0.026030 0.004569 0.120145 0.457928 0.071674 -0.107805 -0.062500 0 0 0 0 0 0 4 337357
-0.026048 0.004569 0.120144 0.241667 0.060087 -0.131410 -0.062500 0 0 0 0 0 0 4 338357
-0.026057 0.004569 0.120144 0.103690 0.059522 -0.139059 -0.062500 0 0 0 0 0 0 4 339359
-0.026084 0.004574 0.120147 0.322214 -0.010287 -0.181107 -0.062500 0 0 0 0 0 0 4 340335
-0.026097 0.004577 0.120148 0.165598 0.018507 -0.164982 -0.062500 0 0 0 0 0 0 4 341355
-0.026136 0.004571 0.120138 0.477620 0.137276 -0.017912 -0.062500 0 0 0 0 0 0 4 342356
-0.026156 0.004568 0.120135 0.270514 0.106864 -0.073808 -0.062500 0 0 0 0 0 0 4 343355
-0.026188 0.004572 0.120136 0.414886 0.013568 -0.146342 -0.062500 0 0 0 0 0 0 4 344354
-0.026205 0.004574 0.120136 0.214581 0.030177 -0.143857 -0.062500 0 0 0 0 0 0 4 345352
-0.026213 0.004575 0.120137 0.088116 0.044714 -0.139849 -0.062500 0 0 0 0 0 0 4 346355
-0.026249 0.004567 0.120127 0.437415 0.150667 0.000049 -0.062500 0 0 0 0 0 0 4 347352
-0.026268 0.004564 0.120123 0.250805 0.113519 -0.059450 -0.062500 0 0 0 0 0 0 4 348362
-0.026300 0.004568 0.120124 0.405364 0.016826 -0.132988 -0.062500 0 0 0 0 0 0 4 349368
-0.026316 0.004570 0.120125 0.209975 0.031790 -0.131360 -0.062500 0 0 0 0 0 0 4 350358
-0.026346 0.004576 0.120127 0.377155 -0.024758 -0.165769 -0.062500 0 0 0 0 0 0 4 351355
-0.026361 0.004579 0.120129 0.192964 0.011246 -0.147280 -0.062500 0 0 0 0 0 0 4 352354
-0.026368 0.004581 0.120129 0.076200 0.035363 -0.136791 -0.062500 0 0 0 0 0 0 4 353356
-0.026404 0.004574 0.120119 0.430890 0.145912 0.006476 -0.062500 0 0 0 0 0 0 4 354337
-0.026423 0.004571 0.120115 0.247462 0.111147 -0.052220 -0.062500 0 0 0 0 0 0 4 355352
-0.026455 0.004575 0.120117 0.403870 0.015566 -0.124899 -0.062500 0 0 0 0 0 0 4 356353
-0.026471 0.004576 0.120117 0.209298 0.031134 -0.123525 -0.062500 0 0 0 0 0 0 4 357354
-0.026501 0.004583 0.120120 0.376984 -0.025156 -0.157434 -0.062500 0 0 0 0 0 0 4 358353
-0.026516 0.004586 0.120121 0.192945 0.011036 -0.139302 -0.062500 0 0 0 0 0 0 4 359351
-0.026546 0.004593 0.120124 0.367758 -0.035082 -0.166192 -0.062500 0 0 0 0 0 0 4 360347
-0.026570 0.004583 0.120113 0.310830 0.174296 0.031271 -0.062500 0 0 0 0 0 0 4 361355
-0.026583 0.004579 0.120108 0.162986 0.131397 -0.034485 -0.062500 0 0 0 0 0 0 4 362415
-0.026612 0.004582 0.120109 0.360222 0.026093 -0.112140 -0.062500 0 0 0 0 0 0 4 363414
-0.026627 0.004584 0.120109 0.187706 0.036399 -0.113652 -0.062500 0 0 0 0 0 0 4 364472
-0.026657 0.004590 0.120112 0.366541 -0.022634 -0.148105 -0.062500 0 0 0 0 0 0 4 365419
-0.026671 0.004593 0.120113 0.187861 0.012271 -0.130809 -0.062500 0 0 0 0 0 0 4 366437
-0.026701 0.004600 0.120116 0.365429 -0.034535 -0.157378 -0.062500 0 0 0 0 0 0 4 367422
-0.026725 0.004590 0.120105 0.309438 0.174461 0.039726 -0.062500 0 0 0 0 0 0 4 368422
-0.026760 0.004591 0.120103 0.454107 0.061022 -0.062463 -0.062500 0 0 0 0 0 0 4 369389
-0.026778 0.004592 0.120102 0.240196 0.054690 -0.087395 -0.062500 0 0 0 0 0 0 4 370390
-0.026787 0.004592 0.120102 0.103140 0.056786 -0.095884 -0.062500 0 0 0 0 0 0 4 371387
-0.026814 0.004597 0.120104 0.322765 -0.012011 -0.135158 -0.062500 0 0 0 0 0 0 4 372415
-0.026828 0.004600 0.120105 0.166179 0.017572 -0.120669 -0.062500 0 0 0 0 0 0 4 373410
-0.026857 0.004607 0.120108 0.354913 -0.031986 -0.147766 -0.062500 0 0 0 0 0 0 4 374414
-0.026871 0.004610 0.120109 0.181670 0.007643 -0.128256 -0.062500 0 0 0 0 0 0 4 375411
-0.026884 0.004582 0.120109 0.154630 0.418530 -0.110201 -0.062500 0 0 0 0 0 0 4 376395
-0.026914 0.004574 0.120112 0.356313 0.207391 -0.144309 -0.062500 0 0 0 0 0 0 4 377412
-0.026928 0.004569 0.120113 0.183606 0.131129 -0.128764 -0.062500 0 0 0 0 0 0 4 378415
-0.026957 0.004573 0.120115 0.363769 0.025123 -0.155133 -0.062500 0 0 0 0 0 0 4 379413
-0.026972 0.004574 0.120117 0.186099 0.036221 -0.135723 -0.062500 0 0 0 0 0 0 4 380414
-0.027002 0.004580 0.120120 0.364751 -0.022716 -0.160251 -0.062500 0 0 0 0 0 0 4 381415
-0.027016 0.004584 0.120121 0.186527 0.012281 -0.140253 -0.062500 0 0 0 0 0 0 4 382411
-0.027055 0.004578 0.120111 0.486978 0.133170 0.012731 -0.062500 0 0 0 0 0 0 4 383394
-0.027075 0.004575 0.120107 0.275757 0.104643 -0.044211 -0.062500 0 0 0 0 0 0 4 384410
-0.027086 0.004573 0.120106 0.126739 0.082597 -0.079002 -0.062500 0 0 0 0 0 0 4 385394
-0.027114 0.004578 0.120108 0.337081 0.000584 -0.128910 -0.062500 0 0 0 0 0 0 4 386335
-0.027128 0.004580 0.120108 0.174305 0.023733 -0.119951 -0.062500 0 0 0 0 0 0 4 387327
-0.027157 0.004587 0.120111 0.359666 -0.029115 -0.148057 -0.062500 0 0 0 0 0 0 4 388327
-0.027171 0.004590 0.120112 0.184348 0.009003 -0.130080 -0.062500 0 0 0 0 0 0 4 389335
-0.027201 0.004597 0.120115 0.364168 -0.036430 -0.154395 -0.062500 0 0 0 0 0 0 4 390327
-0.027216 0.004601 0.120116 0.186355 0.005402 -0.135047 -0.062500 0 0 0 0 0 0 4 391336
-0.027255 0.004595 0.120106 0.486781 0.129525 0.018590 -0.062500 0 0 0 0 0 0 4 392326
-0.027275 0.004592 0.120102 0.275826 0.102796 -0.038812 -0.062500 0 0 0 0 0 0 4 393335
-0.027286 0.004591 0.120101 0.126879 0.081634 -0.073916 -0.062500 0 0 0 0 0 0 4 394327
-0.027314 0.004596 0.120103 0.337386 0.000011 -0.123102 -0.062500 0 0 0 0 0 0 4 395326
-0.027327 0.004598 0.120103 0.174549 0.023435 -0.114604 -0.062500 0 0 0 0 0 0 4 396340
-0.027357 0.004605 0.120106 0.360054 -0.029379 -0.142107 -0.062500 0 0 0 0 0 0 4 397326
-0.027371 0.004608 0.120107 0.184617 0.008862 -0.124652 -0.062500 0 0 0 0 0 0 4 398327
-0.027401 0.004615 0.120110 0.364585 -0.036587 -0.148332 -0.062500 0 0 0 0 0 0 4 399335
-0.027415 0.004619 0.120111 0.186661 0.005284 -0.129513 -0.062500 0 0 0 0 0 0 4 400342
-0.027454 0.004613 0.120101 0.486782 0.129287 0.024834 -0.062500 0 0 0 0 0 0 4 401336
-0.027475 0.004610 0.120097 0.276011 0.102624 -0.032977 -0.062500 0 0 0 0 0 0 4 402335
-0.027508 0.004614 0.120098 0.419601 0.010737 -0.101402 -0.062500 0 0 0 0 0 0 4 403332
-0.027524 0.004617 0.120098 0.217728 0.028625 -0.102450 -0.062500 0 0 0 0 0 0 4 404329
-0.027532 0.004618 0.120098 0.089997 0.043866 -0.100340 -0.062500 0 0 0 0 0 0 4 405347
-0.027559 0.004623 0.120101 0.316286 -0.018741 -0.132012 -0.062500 0 0 0 0 0 0 4 406342
-0.027572 0.004626 0.120102 0.162934 0.014171 -0.117280 -0.062500 0 0 0 0 0 0 4 407347
-0.027598 0.004617 0.120117 0.316609 0.182684 -0.310742 -0.062500 0 0 0 0 0 0 4 408343
-0.027610 0.004612 0.120123 0.143483 0.138852 -0.219473 -0.062500 0 0 0 0 0 0 4 409311
-0.027647 0.004602 0.120115 0.456911 0.199143 -0.020821 -0.062500 0 0 0 0 0 0 4 410340
-0.027666 0.004597 0.120111 0.257917 0.138198 -0.060085 -0.062500 0 0 0 0 0 0 4 411347
-0.027698 0.004600 0.120112 0.409504 0.028618 -0.120207 -0.062500 0 0 0 0 0 0 4 412343
-0.027715 0.004601 0.120113 0.212272 0.037613 -0.118613 -0.062500 0 0 0 0 0 0 4 413342
-0.027745 0.004607 0.120115 0.379912 -0.022565 -0.147515 -0.062500 0 0 0 0 0 0 4 414325
-0.027760 0.004610 0.120116 0.194912 0.012209 -0.132080 -0.062500 0 0 0 0 0 0 4 415349
-0.027777 0.004599 0.120104 0.197989 0.203278 0.054372 -0.062500 0 0 0 0 0 0 4 416343
-0.027809 0.004599 0.120101 0.398484 0.075253 -0.050270 -0.062500 0 0 0 0 0 0 4 417347
-0.027825 0.004599 0.120100 0.213391 0.061658 -0.080691 -0.062500 0 0 0 0 0 0 4 418347
-0.027856 0.004605 0.120102 0.383170 -0.010776 -0.123392 -0.062500 0 0 0 0 0 0 4 419340
-0.027871 0.004607 0.120103 0.197645 0.017950 -0.114111 -0.062500 0 0 0 0 0 0 4 420342
-0.027879 0.004609 0.120103 0.079191 0.038605 -0.107775 -0.062500 0 0 0 0 0 0 4 421344
-0.027905 0.004615 0.120105 0.310938 -0.021512 -0.136285 -0.062500 0 0 0 0 0 0 4 422329
-0.027918 0.004618 0.120106 0.160302 0.012779 -0.121528 -0.062500 0 0 0 0 0 0 4 423336
-0.027947 0.004625 0.120109 0.353158 -0.034947 -0.144122 -0.062500 0 0 0 0 0 0 4 424343
-0.027970 0.004615 0.120097 0.301465 0.173422 0.050777 -0.062500 0 0 0 0 0 0 4 425341
-0.027983 0.004611 0.120092 0.159027 0.130776 -0.016306 -0.062500 0 0 0 0 0 0 4 426342
-0.028013 0.004614 0.120093 0.360244 0.025027 -0.088926 -0.062500 0 0 0 0 0 0 4 427341
-0.028027 0.004616 0.120093 0.188537 0.035716 -0.093875 -0.062500 0 0 0 0 0 0 4 428342
-0.028057 0.004622 0.120095 0.368805 -0.023722 -0.124157 -0.062500 0 0 0 0 0 0 4 429341
-0.028081 0.004612 0.120083 0.309671 0.178868 0.067292 -0.062500 0 0 0 0 0 0 4 430343
-0.028094 0.004607 0.120078 0.163418 0.133434 -0.001215 -0.062500 0 0 0 0 0 0 4 431332
-0.028124 0.004611 0.120079 0.362657 0.026287 -0.073972 -0.062500 0 0 0 0 0 0 4 432346
-0.028139 0.004612 0.120079 0.189857 0.036312 -0.079415 -0.062500 0 0 0 0 0 0 4 433343
-0.028146 0.004613 0.120079 0.076381 0.047650 -0.079287 -0.062500 0 0 0 0 0 0 4 434344
-0.028170 0.004602 0.120093 0.273281 0.199436 -0.278493 -0.062500 0 0 0 0 0 0 4 435341
-0.028180 0.004597 0.120099 0.122246 0.147125 -0.192399 -0.062500 0 0 0 0 0 0 4 436341
-0.028207 0.004599 0.120103 0.326108 0.035391 -0.170895 -0.062500 0 0 0 0 0 0 4 437340
-0.028229 0.004588 0.120092 0.284118 0.209063 0.042546 -0.062500 0 0 0 0 0 0 4 438342
-0.028264 0.004587 0.120090 0.442400 0.077575 -0.046812 -0.062500 0 0 0 0 0 0 4 439341
-0.028282 0.004587 0.120089 0.234974 0.062822 -0.072598 -0.062500 0 0 0 0 0 0 4 440341
-0.028291 0.004587 0.120089 0.100799 0.060822 -0.082131 -0.062500 0 0 0 0 0 0 4 441328
-0.028318 0.004593 0.120091 0.323325 -0.010782 -0.115475 -0.062500 0 0 0 0 0 0 4 442338
-0.028340 0.004583 0.120079 0.286546 0.185131 0.073792 -0.062500 0 0 0 0 0 0 4 443339
-0.028375 0.004583 0.120076 0.445485 0.065281 -0.025052 -0.062500 0 0 0 0 0 0 4 444342
-0.028393 0.004584 0.120075 0.237289 0.056549 -0.055183 -0.062500 0 0 0 0 0 0 4 445342
-0.028402 0.004584 0.120074 0.102304 0.057641 -0.066534 -0.062500 0 0 0 0 0 0 4 446342
-0.028429 0.004589 0.120076 0.324299 -0.012445 -0.100121 -0.062500 0 0 0 0 0 0 4 447341
-0.028452 0.004579 0.120064 0.286866 0.184182 0.088703 -0.062500 0 0 0 0 0 0 4 448343
-0.028464 0.004574 0.120060 0.152325 0.136053 0.018975 -0.062500 0 0 0 0 0 0 4 449345
-0.028494 0.004578 0.120060 0.357672 0.027390 -0.052834 -0.062500 0 0 0 0 0 0 4 450348
-0.028508 0.004579 0.120060 0.187585 0.036812 -0.059304 -0.062500 0 0 0 0 0 0 4 451340
-0.028538 0.004585 0.120062 0.368882 -0.023428 -0.088349 -0.062500 0 0 0 0 0 0 4 452339
-0.028553 0.004588 0.120063 0.190007 0.011632 -0.075908 -0.062500 0 0 0 0 0 0 4 453334
-0.028560 0.004590 0.120063 0.075175 0.035487 -0.068544 -0.062500 0 0 0 0 0 0 4 454326
-0.028586 0.004596 0.120065 0.309479 -0.023396 -0.093694 -0.062500 0 0 0 0 0 0 4 455334
-0.028608 0.004587 0.120053 0.278659 0.178676 0.098064 -0.062500 0 0 0 0 0 0 4 456324
-0.028643 0.004587 0.120050 0.441688 0.061923 0.001318 -0.062500 0 0 0 0 0 0 4 457336
-0.028661 0.004588 0.120049 0.235508 0.054857 -0.029008 -0.062500 0 0 0 0 0 0 4 458325
-0.028667 0.004571 0.120061 0.065038 0.273255 -0.209713 -0.062500 0 0 0 0 0 0 4 459334
-0.028692 0.004568 0.120068 0.286229 0.119168 -0.169757 -0.062500 0 0 0 0 0 0 4 460324
-0.028703 0.004567 0.120070 0.140318 0.086266 -0.115931 -0.062500 0 0 0 0 0 0 4 461332
-0.028709 0.004566 0.120071 0.046976 0.073476 -0.090351 -0.062500 0 0 0 0 0 0 4 462324
-0.028743 0.004558 0.120061 0.412767 0.162512 0.070977 -0.062500 0 0 0 0 0 0 4 463332
-0.028761 0.004555 0.120057 0.239636 0.119056 0.010998 -0.062500 0 0 0 0 0 0 4 464335
-0.028793 0.004558 0.120057 0.403192 0.018235 -0.053607 -0.062500 0 0 0 0 0 0 4 465332
-0.028809 0.004560 0.120057 0.210339 0.032189 -0.058063 -0.062500 0 0 0 0 0 0 4 466325
-0.028849 0.004554 0.120046 0.498837 0.140801 0.093250 -0.062500 0 0 0 0 0 0 4 467336
-0.028870 0.004551 0.120042 0.283754 0.108013 0.029059 -0.062500 0 0 0 0 0 0 4 468323
-0.028881 0.004549 0.120040 0.131862 0.084134 -0.009787 -0.062500 0 0 0 0 0 0 4 469332
-0.028909 0.004554 0.120041 0.341884 0.000397 -0.054002 -0.062500 0 0 0 0 0 0 4 470334
-0.028923 0.004556 0.120042 0.177674 0.023410 -0.049425 -0.062500 0 0 0 0 0 0 4 471322
-0.028953 0.004563 0.120044 0.363491 -0.030261 -0.072270 -0.062500 0 0 0 0 0 0 4 472308
-0.028967 0.004566 0.120045 0.187132 0.008251 -0.058810 -0.062500 0 0 0 0 0 0 4 473360
-0.028975 0.004568 0.120045 0.073678 0.033783 -0.051144 -0.062500 0 0 0 0 0 0 4 474335
-0.029001 0.004574 0.120047 0.309078 -0.024479 -0.074427 -0.062500 0 0 0 0 0 0 4 475344
-0.029020 0.004548 0.120047 0.241629 0.394213 -0.052134 -0.062500 0 0 0 0 0 0 4 476337
-0.029052 0.004540 0.120049 0.403971 0.193355 -0.075100 -0.062500 0 0 0 0 0 0 4 477323
-0.029068 0.004537 0.120050 0.208427 0.123829 -0.062912 -0.062500 0 0 0 0 0 0 4 478344
-0.029098 0.004540 0.120052 0.378578 0.020285 -0.082147 -0.062500 0 0 0 0 0 0 4 479339
-0.029113 0.004542 0.120053 0.194525 0.033561 -0.067745 -0.062500 0 0 0 0 0 0 4 480340
-0.029121 0.004543 0.120054 0.077327 0.046451 -0.059730 -0.062500 0 0 0 0 0 0 4 481326
-0.029147 0.004549 0.120056 0.311003 -0.018231 -0.082296 -0.062500 0 0 0 0 0 0 4 482356
-0.029160 0.004552 0.120056 0.160787 0.014289 -0.069654 -0.062500 0 0 0 0 0 0 4 483351
-0.029198 0.004546 0.120046 0.472387 0.131631 0.090412 -0.062500 0 0 0 0 0 0 4 484349
-0.029218 0.004543 0.120042 0.270254 0.103428 0.028523 -0.062500 0 0 0 0 0 0 4 485347
-0.029229 0.004542 0.120040 0.125065 0.081842 -0.009610 -0.062500 0 0 0 0 0 0 4 486353
-0.029257 0.004547 0.120041 0.338840 -0.000941 -0.052074 -0.062500 0 0 0 0 0 0 4 487340
-0.029271 0.004549 0.120041 0.176320 0.022728 -0.048110 -0.062500 0 0 0 0 0 0 4 488359
-0.029298 0.004539 0.120055 0.327294 0.185580 -0.238705 -0.062500 0 0 0 0 0 0 4 489353
-0.029310 0.004534 0.120061 0.149356 0.140028 -0.154067 -0.062500 0 0 0 0 0 0 4 490355
-0.029338 0.004537 0.120065 0.340542 0.031195 -0.128461 -0.062500 0 0 0 0 0 0 4 491332
-0.029351 0.004538 0.120067 0.172003 0.039686 -0.095202 -0.062500 0 0 0 0 0 0 4 492351
-0.029380 0.004544 0.120069 0.358969 -0.022066 -0.104422 -0.062500 0 0 0 0 0 0 4 493331
-0.029404 0.004535 0.120058 0.301444 0.178783 0.091793 -0.062500 0 0 0 0 0 0 4 494420
-0.029417 0.004530 0.120053 0.159464 0.133344 0.024860 -0.062500 0 0 0 0 0 0 4 495420
-0.029446 0.004533 0.120053 0.362220 0.025482 -0.042091 -0.062500 0 0 0 0 0 0 4 496386
-0.029461 0.004535 0.120052 0.190369 0.035754 -0.050213 -0.062500 0 0 0 0 0 0 4 497384
-0.029491 0.004541 0.120054 0.371405 -0.024516 -0.076254 -0.062500 0 0 0 0 0 0 4 498427
-0.029506 0.004544 0.120055 0.191745 0.011002 -0.066098 -0.062500 0 0 0 0 0 0 4 499409
-0.029513 0.004546 0.120055 0.076257 0.035121 -0.059953 -0.062500 0 0 0 0 0 0 4 500428
-0.029540 0.004552 0.120057 0.311011 -0.024108 -0.081594 -0.062500 0 0 0 0 0 0 4 501418
-0.029553 0.004555 0.120058 0.161007 0.011288 -0.070021 -0.062500 0 0 0 0 0 0 4 502414
-0.029582 0.004562 0.120060 0.355302 -0.036592 -0.087437 -0.062500 0 0 0 0 0 0 4 503387
-0.029596 0.004566 0.120061 0.183107 0.005021 -0.074122 -0.062500 0 0 0 0 0 0 4 504415
-0.029603 0.004568 0.120061 0.071694 0.032167 -0.066697 -0.062500 0 0 0 0 0 0 4 505429
-0.029627 0.004557 0.120075 0.273118 0.190685 -0.256230 -0.062500 0 0 0 0 0 0 4 506419
-0.029637 0.004552 0.120081 0.122116 0.142596 -0.172850 -0.062500 0 0 0 0 0 0 4 507393
-0.029650 0.004537 0.120070 0.149376 0.270547 0.056345 -0.062500 0 0 0 0 0 0 4 508389
-0.029681 0.004534 0.120068 0.373054 0.108427 -0.021177 -0.062500 0 0 0 0 0 0 4 509384
-0.029696 0.004533 0.120066 0.200592 0.078199 -0.047860 -0.062500 0 0 0 0 0 0 4 510389
-0.029727 0.004539 0.120068 0.378578 -0.003518 -0.081952 -0.062500 0 0 0 0 0 0 4 511383
-0.029742 0.004541 0.120068 0.196179 0.021391 -0.076124 -0.062500 0 0 0 0 0 0 4 512379
-0.029772 0.004548 0.120070 0.373569 -0.031730 -0.095170 -0.062500 0 0 0 0 0 0 4 513414
-0.029787 0.004551 0.120071 0.192499 0.007400 -0.083213 -0.062500 0 0 0 0 0 0 4 514411
-0.029795 0.004553 0.120071 0.076511 0.033363 -0.076411 -0.062500 0 0 0 0 0 0 4 515426
-0.029821 0.004559 0.120073 0.311387 -0.025165 -0.096545 -0.062500 0 0 0 0 0 0 4 516413
-0.029834 0.004562 0.120074 0.161312 0.010746 -0.085418 -0.062500 0 0 0 0 0 0 4 517385
-0.029849 0.004551 0.120061 0.177366 0.201171 0.100031 -0.062500 0 0 0 0 0 0 4 518409
-0.029881 0.004551 0.120058 0.390929 0.072900 0.004079 -0.062500 0 0 0 0 0 0 4 519420
-0.029897 0.004551 0.120056 0.211196 0.060193 -0.031135 -0.062500 0 0 0 0 0 0 4 520383
-0.029928 0.004557 0.120057 0.384739 -0.012702 -0.067945 -0.062500 0 0 0 0 0 0 4 521414
-0.029943 0.004560 0.120058 0.199642 0.016701 -0.064021 -0.062500 0 0 0 0 0 0 4 522411
-0.029951 0.004561 0.120058 0.080706 0.037923 -0.060601 -0.062500 0 0 0 0 0 0 4 523386
-0.029978 0.004567 0.120059 0.313848 -0.022976 -0.081437 -0.062500 0 0 0 0 0 0 4 524384
-0.029991 0.004571 0.120060 0.162720 0.011807 -0.071174 -0.062500 0 0 0 0 0 0 4 525385
-0.030020 0.004578 0.120062 0.356697 -0.036583 -0.087378 -0.062500 0 0 0 0 0 0 4 526385
-0.030034 0.004581 0.120063 0.184053 0.004970 -0.075193 -0.062500 0 0 0 0 0 0 4 527410
-0.030061 0.004572 0.120077 0.332098 0.176153 -0.259174 -0.062500 0 0 0 0 0 0 4 528409
-0.030073 0.004567 0.120082 0.151643 0.135247 -0.175271 -0.062500 0 0 0 0 0 0 4 529409
-0.030079 0.004564 0.120085 0.047225 0.100625 -0.124829 -0.062500 0 0 0 0 0 0 4 530409
-0.030104 0.004569 0.120087 0.293320 0.009049 -0.124301 -0.062500 0 0 0 0 0 0 4 531406
-0.030116 0.004571 0.120088 0.150852 0.028040 -0.105589 -0.062500 0 0 0 0 0 0 4 532409
-0.030145 0.004577 0.120090 0.350280 -0.028462 -0.117780 -0.062500 0 0 0 0 0 0 4 533407
-0.030168 0.004568 0.120078 0.296515 0.175083 0.074770 -0.062500 0 0 0 0 0 0 4 534390
-0.030204 0.004569 0.120075 0.452745 0.059108 -0.015171 -0.062500 0 0 0 0 0 0 4 535405
-0.030222 0.004569 0.120074 0.242264 0.053226 -0.049052 -0.062500 0 0 0 0 0 0 4 536389
-0.030254 0.004575 0.120074 0.400617 -0.016378 -0.084052 -0.062500 0 0 0 0 0 0 4 537413
-0.030270 0.004578 0.120075 0.207729 0.014842 -0.080608 -0.062500 0 0 0 0 0 0 4 538410
-0.030277 0.004580 0.120075 0.084795 0.036980 -0.077525 -0.062500 0 0 0 0 0 0 4 539403
-0.030304 0.004586 0.120077 0.316269 -0.023628 -0.097090 -0.062500 0 0 0 0 0 0 4 540388
-0.030317 0.004589 0.120077 0.164087 0.011442 -0.087504 -0.062500 0 0 0 0 0 0 4 541406
-0.030346 0.004596 0.120079 0.357806 -0.036959 -0.102647 -0.062500 0 0 0 0 0 0 4 542323
-0.030361 0.004600 0.120080 0.184812 0.004738 -0.091277 -0.062500 0 0 0 0 0 0 4 543331
-0.030368 0.004601 0.120080 0.072712 0.032035 -0.084905 -0.062500 0 0 0 0 0 0 4 544321
-0.030392 0.004591 0.120094 0.275191 0.189930 -0.271394 -0.062500 0 0 0 0 0 0 4 545322
-0.030411 0.004573 0.120086 0.238720 0.308073 -0.010971 -0.062500 0 0 0 0 0 0 4 546330
-0.030444 0.004570 0.120085 0.415486 0.128750 -0.057677 -0.062500 0 0 0 0 0 0 4 547322
-0.030461 0.004568 0.120084 0.220178 0.088705 -0.073254 -0.062500 0 0 0 0 0 0 4 548322
-0.030492 0.004573 0.120085 0.388389 0.001449 -0.099619 -0.062500 0 0 0 0 0 0 4 549329
-0.030507 0.004575 0.120086 0.201116 0.023818 -0.093518 -0.062500 0 0 0 0 0 0 4 550321
-0.030538 0.004582 0.120088 0.376802 -0.030936 -0.109400 -0.062500 0 0 0 0 0 0 4 551334
-0.030553 0.004585 0.120088 0.194509 0.007717 -0.098989 -0.062500 0 0 0 0 0 0 4 552331
-0.030560 0.004587 0.120088 0.077667 0.033486 -0.093072 -0.062500 0 0 0 0 0 0 4 553321
-0.030587 0.004593 0.120090 0.312788 -0.025523 -0.110242 -0.062500 0 0 0 0 0 0 4 554329
-0.030600 0.004597 0.120091 0.162398 0.010495 -0.100733 -0.062500 0 0 0 0 0 0 4 555321
-0.030626 0.004587 0.120104 0.322546 0.178443 -0.283435 -0.062500 0 0 0 0 0 0 4 556327
-0.030638 0.004582 0.120110 0.147056 0.136324 -0.201597 -0.062500 0 0 0 0 0 0 4 557332
-0.030666 0.004585 0.120114 0.340596 0.028656 -0.171438 -0.062500 0 0 0 0 0 0 4 558333
-0.030680 0.004587 0.120115 0.172529 0.038245 -0.141062 -0.062500 0 0 0 0 0 0 4 559327
-0.030695 0.004575 0.120103 0.179933 0.214755 0.052662 -0.062500 0 0 0 0 0 0 4 560323
-0.030727 0.004574 0.120099 0.392726 0.079239 -0.035894 -0.062500 0 0 0 0 0 0 4 561335
-0.030743 0.004574 0.120098 0.212482 0.063248 -0.071514 -0.062500 0 0 0 0 0 0 4 562333
-0.030774 0.004580 0.120099 0.386454 -0.011678 -0.105216 -0.062500 0 0 0 0 0 0 4 563344
-0.030790 0.004583 0.120099 0.200997 0.017130 -0.103225 -0.062500 0 0 0 0 0 0 4 564337
-0.030820 0.004590 0.120100 0.377372 -0.034484 -0.119691 -0.062500 0 0 0 0 0 0 4 565336
-0.030833 0.004577 0.120113 0.160542 0.221914 -0.279138 -0.062500 0 0 0 0 0 0 4 566326
-0.030846 0.004557 0.120105 0.155063 0.330168 -0.023470 -0.062500 0 0 0 0 0 0 4 567335
-0.030877 0.004553 0.120104 0.372119 0.140065 -0.071576 -0.062500 0 0 0 0 0 0 4 568337
-0.030892 0.004551 0.120103 0.198786 0.094345 -0.089592 -0.062500 0 0 0 0 0 0 4 569337
-0.030923 0.004556 0.120104 0.378330 0.003996 -0.115301 -0.062500 0 0 0 0 0 0 4 570339
-0.030938 0.004558 0.120104 0.196403 0.025009 -0.110527 -0.062500 0 0 0 0 0 0 4 571328
-0.030945 0.004559 0.120104 0.079098 0.042075 -0.107103 -0.062500 0 0 0 0 0 0 4 572341
-0.030972 0.004565 0.120106 0.314033 -0.021482 -0.123659 -0.062500 0 0 0 0 0 0 4 573342
-0.030985 0.004568 0.120106 0.163295 0.012427 -0.115302 -0.062500 0 0 0 0 0 0 4 574342
-0.031014 0.004575 0.120108 0.358188 -0.036891 -0.128313 -0.062500 0 0 0 0 0 0 4 575336
-0.031037 0.004566 0.120096 0.299591 0.170282 0.061129 -0.062500 0 0 0 0 0 0 4 576324
-0.031048 0.004545 0.120102 0.125305 0.344805 -0.177111 -0.062500 0 0 0 0 0 0 4 577331
-0.031075 0.004540 0.120107 0.327104 0.154177 -0.168056 -0.062500 0 0 0 0 0 0 4 578315
-0.031088 0.004538 0.120108 0.164874 0.103216 -0.136851 -0.062500 0 0 0 0 0 0 4 579337
-0.031117 0.004542 0.120110 0.356927 0.008958 -0.138714 -0.062500 0 0 0 0 0 0 4 580337
-0.031131 0.004544 0.120111 0.183876 0.027732 -0.124496 -0.062500 0 0 0 0 0 0 4 581336
-0.031161 0.004551 0.120113 0.368165 -0.029242 -0.134487 -0.062500 0 0 0 0 0 0 4 582422
-0.031185 0.004541 0.120101 0.304150 0.173969 0.055816 -0.062500 0 0 0 0 0 0 4 583417
-0.031198 0.004537 0.120095 0.161955 0.130649 -0.013662 -0.062500 0 0 0 0 0 0 4 584385
-0.031228 0.004540 0.120095 0.365964 0.023053 -0.074610 -0.062500 0 0 0 0 0 0 4 585383
-0.031240 0.004525 0.120106 0.159259 0.250315 -0.255455 -0.062500 0 0 0 0 0 0 4 586384
-0.031268 0.004523 0.120112 0.337685 0.105609 -0.205840 -0.062500 0 0 0 0 0 0 4 587412
-0.031281 0.004522 0.120115 0.166804 0.079168 -0.156819 -0.062500 0 0 0 0 0 0 4 588425
-0.031288 0.004521 0.120116 0.060373 0.069866 -0.133602 -0.062500 0 0 0 0 0 0 4 589389
-0.031313 0.004527 0.120117 0.303335 -0.007544 -0.140351 -0.062500 0 0 0 0 0 0 4 590390
-0.031335 0.004517 0.120105 0.271036 0.184782 0.050769 -0.062500 0 0 0 0 0 0 4 591387
-0.031370 0.004517 0.120101 0.441613 0.063153 -0.034909 -0.062500 0 0 0 0 0 0 4 592381
-0.031388 0.004518 0.120100 0.237673 0.055057 -0.071690 -0.062500 0 0 0 0 0 0 4 593381
-0.031417 0.004507 0.120112 0.365727 0.199812 -0.271697 -0.062500 0 0 0 0 0 0 4 594382
-0.031430 0.004501 0.120117 0.170573 0.146696 -0.200981 -0.062500 0 0 0 0 0 0 4 595380
-0.031445 0.004486 0.120107 0.170731 0.271422 0.023858 -0.062500 0 0 0 0 0 0 4 596380
-0.031476 0.004484 0.120103 0.386088 0.107632 -0.047142 -0.062500 0 0 0 0 0 0 4 597416
-0.031492 0.004483 0.120102 0.208543 0.077549 -0.078193 -0.062500 0 0 0 0 0 0 4 598527
-0.031523 0.004488 0.120103 0.384894 -0.004997 -0.107225 -0.062500 0 0 0 0 0 0 4 599416
-0.031539 0.004491 0.120103 0.200465 0.020397 -0.106038 -0.062500 0 0 0 0 0 0 4 600410
-0.031544 0.004475 0.120115 0.047384 0.255778 -0.272406 -0.062500 0 0 0 0 0 0 4 601416
-0.031568 0.004473 0.120121 0.278336 0.108901 -0.216984 -0.062500 0 0 0 0 0 0 4 602383
-0.031579 0.004472 0.120124 0.136552 0.080899 -0.166648 -0.062500 0 0 0 0 0 0 4 603385
-0.031616 0.004464 0.120113 0.447880 0.141466 0.021707 -0.062500 0 0 0 0 0 0 4 604411
-0.031636 0.004460 0.120108 0.255082 0.097418 -0.036681 -0.062500 0 0 0 0 0 0 4 605379
-0.031669 0.004464 0.120108 0.411203 -0.005018 -0.090152 -0.062500 0 0 0 0 0 0 4 606382
-0.031685 0.004466 0.120107 0.212797 0.009538 -0.101082 -0.062500 0 0 0 0 0 0 4 607381
-0.031716 0.004473 0.120108 0.388580 -0.028348 -0.119629 -0.062500 0 0 0 0 0 0 4 608415
-0.031729 0.004460 0.120121 0.160918 0.203569 -0.282636 -0.062500 0 0 0 0 0 0 4 609412
-0.031743 0.004440 0.120113 0.150160 0.309609 -0.029117 -0.062500 0 0 0 0 0 0 4 610383
-0.031774 0.004436 0.120111 0.367289 0.118493 -0.074139 -0.062500 0 0 0 0 0 0 4 611408
-0.031789 0.004434 0.120110 0.193637 0.072769 -0.094214 -0.062500 0 0 0 0 0 0 4 612405
-0.031820 0.004439 0.120110 0.373436 -0.018082 -0.117426 -0.062500 0 0 0 0 0 0 4 613386
-0.031835 0.004441 0.120111 0.191119 0.003230 -0.114880 -0.062500 0 0 0 0 0 0 4 614402
-0.031863 0.004431 0.120124 0.336102 0.163358 -0.294946 -0.062500 0 0 0 0 0 0 4 615404
-0.031875 0.004426 0.120129 0.150986 0.117926 -0.217911 -0.062500 0 0 0 0 0 0 4 616387
-0.031881 0.004423 0.120132 0.043592 0.081228 -0.170451 -0.062500 0 0 0 0 0 0 4 617403
-0.031906 0.004428 0.120134 0.289697 -0.012425 -0.163265 -0.062500 0 0 0 0 0 0 4 618387
-0.031927 0.004417 0.120122 0.258900 0.171325 0.032233 -0.062500 0 0 0 0 0 0 4 619409
-0.031960 0.004401 0.120129 0.398713 0.261532 -0.217123 -0.062500 0 0 0 0 0 0 4 620387
-0.031975 0.004393 0.120133 0.192575 0.167455 -0.184642 -0.062500 0 0 0 0 0 0 4 621401
-0.032005 0.004394 0.120135 0.365328 0.032238 -0.171261 -0.062500 0 0 0 0 0 0 4 622387
-0.032020 0.004395 0.120136 0.183853 0.029000 -0.152648 -0.062500 0 0 0 0 0 0 4 623402
-0.032050 0.004401 0.120138 0.365166 -0.039839 -0.157236 -0.062500 0 0 0 0 0 0 4 624386
-0.032071 0.004375 0.120137 0.263926 0.373463 -0.134808 -0.062500 0 0 0 0 0 0 4 625401
-0.032104 0.004367 0.120138 0.415091 0.170136 -0.148321 -0.062500 0 0 0 0 0 0 4 626319
-0.032121 0.004363 0.120138 0.212369 0.101153 -0.143657 -0.062500 0 0 0 0 0 0 4 627318
-0.032129 0.004362 0.120138 0.083879 0.069833 -0.140797 -0.062500 0 0 0 0 0 0 4 628327
-0.032156 0.004366 0.120139 0.314116 -0.019014 -0.152716 -0.062500 0 0 0 0 0 0 4 629318
-0.032169 0.004369 0.120140 0.160520 0.002880 -0.146598 -0.062500 0 0 0 0 0 0 4 630329
-0.032184 0.004357 0.120127 0.169547 0.184983 0.037631 -0.062500 0 0 0 0 0 0 4 631317
-0.032214 0.004341 0.120135 0.352958 0.268738 -0.216266 -0.062500 0 0 0 0 0 0 4 632318
-0.032227 0.004332 0.120138 0.170050 0.171010 -0.187155 -0.062500 0 0 0 0 0 0 4 633327
-0.032257 0.004334 0.120140 0.354492 0.033812 -0.174209 -0.062500 0 0 0 0 0 0 4 634327
-0.032271 0.004334 0.120141 0.178654 0.029731 -0.156626 -0.062500 0 0 0 0 0 0 4 635320
-0.032310 0.004328 0.120129 0.474457 0.124876 0.020020 -0.062500 0 0 0 0 0 0 4 636327
-0.032330 0.004325 0.120125 0.270168 0.088795 -0.045841 -0.062500 0 0 0 0 0 0 4 637318
-0.032339 0.004306 0.120134 0.089510 0.279956 -0.255166 -0.062500 0 0 0 0 0 0 4 638956
-0.032365 0.004303 0.120139 0.300587 0.109415 -0.217164 -0.062500 0 0 0 0 0 0 4 639318
-0.032377 0.004301 0.120142 0.146272 0.070163 -0.176917 -0.062500 0 0 0 0 0 0 4 640338
-0.032383 0.004300 0.120142 0.047338 0.054628 -0.157616 -0.062500 0 0 0 0 0 0 4 641348
-0.032417 0.004293 0.120131 0.405959 0.137780 0.019435 -0.062500 0 0 0 0 0 0 4 642924
-0.032436 0.004289 0.120126 0.235770 0.095291 -0.046773 -0.062500 0 0 0 0 0 0 4 643322
-0.032443 0.004271 0.120136 0.072358 0.283296 -0.256183 -0.062500 0 0 0 0 0 0 4 644320
-0.032468 0.004267 0.120141 0.292117 0.110999 -0.217983 -0.062500 0 0 0 0 0 0 4 645319
-0.032480 0.004265 0.120143 0.142050 0.070937 -0.177994 -0.062500 0 0 0 0 0 0 4 646334
-0.032495 0.004251 0.120131 0.152939 0.199229 0.022147 -0.062500 0 0 0 0 0 0 4 647335
-0.032526 0.004250 0.120127 0.375564 0.049497 -0.056157 -0.062500 0 0 0 0 0 0 4 648322
-0.032542 0.004250 0.120125 0.199989 0.027475 -0.094377 -0.062500 0 0 0 0 0 0 4 649305
-0.032550 0.004250 0.120124 0.079967 0.022245 -0.111096 -0.062500 0 0 0 0 0 0 4 650327
-0.032584 0.004226 0.120124 0.389805 0.327223 -0.115944 -0.062500 0 0 0 0 0 0 4 651325
-0.032600 0.004214 0.120123 0.206652 0.203656 -0.119725 -0.062500 0 0 0 0 0 0 4 652308
-0.032608 0.004208 0.120123 0.080944 0.114325 -0.121621 -0.062500 0 0 0 0 0 0 4 653338
-0.032635 0.004211 0.120124 0.311729 -0.006895 -0.133806 -0.062500 0 0 0 0 0 0 4 654338
-0.032649 0.004213 0.120124 0.157999 -0.001173 -0.129409 -0.062500 0 0 0 0 0 0 4 655332
-0.032664 0.004201 0.120112 0.165616 0.172366 0.054463 -0.062500 0 0 0 0 0 0 4 656337
-0.032696 0.004200 0.120107 0.383473 0.035722 -0.030221 -0.062500 0 0 0 0 0 0 4 657336
-0.032712 0.004200 0.120105 0.204646 0.020527 -0.071759 -0.062500 0 0 0 0 0 0 4 658333
-0.032718 0.004184 0.120116 0.049157 0.235126 -0.257006 -0.062500 0 0 0 0 0 0 4 659333
-0.032743 0.004181 0.120121 0.276457 0.076790 -0.206658 -0.062500 0 0 0 0 0 0 4 660320
-0.032755 0.004180 0.120124 0.131571 0.043883 -0.162243 -0.062500 0 0 0 0 0 0 4 661305
-0.032760 0.004179 0.120125 0.037895 0.031452 -0.141268 -0.062500 0 0 0 0 0 0 4 662335
-0.032794 0.004172 0.120113 0.398680 0.115482 0.038402 -0.062500 0 0 0 0 0 0 4 663334
-0.032812 0.004168 0.120108 0.230565 0.074025 -0.028037 -0.062500 0 0 0 0 0 0 4 664334
[truncated: 2,678,535 more chars]
