# Supplementary material for: Increasing Patient Engagement in Rehabilitation Exercises Using Computer-Based Citizen Science
Source: PLoS One. 2015 Mar 20;10(3):e0117013. doi: 10.1371/journal.pone.0117013 (PMC4368773; doi:10.1371/journal.pone.0117013)
Supplement: S1 Dataset — (ZIP) [file pone.0117013.s001.zip › Dataset_S1/H5/H5_with.dat]

-0.006117 0.001885 0.170631 0.625480 -1.076673 -9.830982 -0.000000 1 0 0 0 0 0 0 972
-0.006119 0.001921 0.170998 0.082305 -0.575520 -5.782287 -0.000031 1 0 0 0 0 0 0 1972
-0.006129 0.001989 0.171351 0.143703 -0.934364 -5.219911 -0.000062 1 0 0 0 0 0 0 2969
-0.006187 0.002014 0.171704 0.779622 -0.423182 -5.175094 -0.000094 1 0 0 0 0 0 0 3967
-0.006175 0.002070 0.172041 -0.071660 -0.773214 -4.998064 -0.000125 1 0 0 0 0 0 0 4975
-0.006168 0.002109 0.172363 -0.082780 -0.585973 -4.812513 -0.000156 1 0 0 0 0 0 0 5973
-0.006220 0.002126 0.172676 0.680038 -0.286731 -4.696946 -0.000187 1 0 0 0 0 0 0 6965
-0.006218 0.002122 0.172974 0.044149 0.005574 -4.510785 -0.000219 1 0 0 0 0 0 0 7970
-0.006234 0.002121 0.173271 0.239577 0.009164 -4.499269 -0.000250 1 0 0 0 0 0 0 8972
-0.006233 0.002145 0.173551 0.021803 -0.311773 -4.310382 -0.000281 1 0 0 0 0 0 0 9967
-0.006216 0.002143 0.173812 -0.200625 -0.017456 -4.075667 -0.000312 1 0 0 0 0 0 0 10963
-0.006228 0.002142 0.174072 0.159731 0.003816 -4.053944 -0.000344 1 0 0 0 0 0 0 11975
-0.006258 0.002171 0.174321 0.431034 -0.399678 -3.935761 -0.000375 1 0 0 0 0 0 0 12968
-0.006282 0.002178 0.174553 0.374454 -0.138829 -3.734567 -0.000406 1 0 0 0 0 0 0 13969
-0.006282 0.002203 0.174768 0.061708 -0.350491 -3.510569 -0.000437 1 0 0 0 0 0 0 14970
-0.006298 0.002208 0.174969 0.249566 -0.123336 -3.348161 -0.000469 1 0 0 0 0 0 0 15969
-0.006252 0.002196 0.175158 -0.538033 0.139525 -3.189572 -0.000500 1 0 0 0 0 0 0 16970
-0.006214 0.002185 0.175272 -0.520335 0.139696 -2.218028 -0.000531 1 0 0 0 0 0 0 17960
-0.006148 0.002194 0.175466 -0.874791 -0.120464 -3.196559 -0.000562 1 0 0 0 0 0 0 18971
-0.006085 0.002182 0.175563 -0.867033 0.116373 -2.062497 -0.000593 1 0 0 0 0 0 0 19956
-0.005975 0.002196 0.175661 -1.490251 -0.184876 -1.984913 -0.000624 1 0 0 0 0 0 0 20956
-0.005870 0.002191 0.175750 -1.468739 0.022060 -1.883835 -0.000656 1 0 0 0 0 0 0 21955
-0.005757 0.002194 0.175815 -1.587618 -0.056173 -1.584073 -0.000687 1 0 0 0 0 0 0 22954
-0.005661 0.002206 0.175859 -1.358887 -0.180075 -1.310664 -0.000718 1 0 0 0 0 0 0 23955
-0.005569 0.002202 0.175886 -1.296513 0.004716 -1.088328 -0.000749 1 0 0 0 0 0 0 24955
-0.005487 0.002212 0.175888 -1.153745 -0.152095 -0.768579 -0.000780 1 0 0 0 0 0 0 25936
-0.005433 0.002233 0.175881 -0.787882 -0.313324 -0.647172 -0.000812 1 0 0 0 0 0 0 26949
-0.005400 0.002280 0.175854 -0.461545 -0.676210 -0.387231 -0.000843 1 0 0 0 0 0 0 27950
-0.005364 0.002301 0.175814 -0.464616 -0.366790 -0.224108 -0.000875 1 0 0 0 0 0 0 28964
-0.005357 0.002333 0.175766 -0.102422 -0.484938 -0.128679 -0.000905 1 0 0 0 0 0 0 29943
-0.005349 0.002387 0.175706 -0.065326 -0.781504 0.006764 -0.000937 1 0 0 0 0 0 0 30947
-0.005355 0.002436 0.175649 0.122866 -0.746999 -0.031045 -0.000968 1 0 0 0 0 0 0 31954
-0.005341 0.002458 0.175582 -0.132938 -0.398714 0.063105 -0.001000 1 0 0 0 0 0 0 32957
-0.005322 0.002487 0.175518 -0.209711 -0.449151 0.012991 -0.001031 1 0 0 0 0 0 0 33954
-0.005279 0.002514 0.175452 -0.526725 -0.441342 0.006832 -0.001062 1 0 0 0 0 0 0 34968
-0.005239 0.002526 0.175381 -0.518173 -0.233451 0.054341 -0.001093 1 0 0 0 0 0 0 35957
-0.005178 0.002524 0.175316 -0.792571 -0.043776 -0.051183 -0.001125 1 0 0 0 0 0 0 36963
-0.005114 0.002536 0.175249 -0.862396 -0.207571 -0.059501 -0.001156 1 0 0 0 0 0 0 37955
-0.005040 0.002535 0.175186 -0.990110 -0.048631 -0.134432 -0.001187 1 0 0 0 0 0 0 38954
-0.004962 0.002527 0.175125 -1.065452 0.055300 -0.187534 -0.001218 1 0 0 0 0 0 0 39955
-0.004881 0.002516 0.175064 -1.106071 0.109858 -0.224463 -0.001249 1 0 0 0 0 0 0 40941
-0.004799 0.002502 0.175004 -1.128505 0.137506 -0.253943 -0.001280 1 0 0 0 0 0 0 41948
-0.004723 0.002508 0.174951 -1.053547 -0.110298 -0.379748 -0.001311 1 0 0 0 0 0 0 42939
-0.004686 0.002512 0.174901 -0.524927 -0.114489 -0.445141 -0.001343 1 0 0 0 0 0 0 43948
-0.004647 0.002511 0.174861 -0.506615 -0.039950 -0.613464 -0.001374 1 0 0 0 0 0 0 44939
-0.004614 0.002527 0.174821 -0.426610 -0.265135 -0.653310 -0.001405 1 0 0 0 0 0 0 45948
-0.004577 0.002531 0.174786 -0.476776 -0.135062 -0.745707 -0.001436 1 0 0 0 0 0 0 46936
-0.004559 0.002534 0.174756 -0.224260 -0.103537 -0.852161 -0.001468 1 0 0 0 0 0 0 47947
-0.004536 0.002552 0.174734 -0.269316 -0.297167 -0.980343 -0.001499 1 0 0 0 0 0 0 48939
-0.004510 0.002577 0.174715 -0.309877 -0.415934 -1.061222 -0.001530 1 0 0 0 0 0 0 49938
-0.004475 0.002585 0.174703 -0.429319 -0.207676 -1.180526 -0.001561 1 0 0 0 0 0 0 50939
-0.004436 0.002585 0.174694 -0.499787 -0.077037 -1.257861 -0.001593 1 0 0 0 0 0 0 51952
-0.004416 0.002585 0.174690 -0.248591 -0.067051 -1.352148 -0.001624 1 0 0 0 0 0 0 52941
-0.004384 0.002581 0.174684 -0.382400 -0.010287 -1.372341 -0.001656 1 0 0 0 0 0 0 53955
-0.004368 0.002578 0.174682 -0.187128 -0.034952 -1.435428 -0.001687 1 0 0 0 0 0 0 54946
-0.004338 0.002573 0.174677 -0.351226 0.004607 -1.440257 -0.001718 1 0 0 0 0 0 0 55958
-0.004323 0.002570 0.174675 -0.171085 -0.028686 -1.496373 -0.001749 1 0 0 0 0 0 0 56953
-0.004316 0.002569 0.174674 -0.054675 -0.051015 -1.540914 -0.001780 1 0 0 0 0 0 0 57939
-0.004290 0.002564 0.174670 -0.281567 -0.005678 -1.532710 -0.001811 1 0 0 0 0 0 0 58929
-0.004277 0.002561 0.174668 -0.134990 -0.035590 -1.583537 -0.001843 1 0 0 0 0 0 0 59951
-0.004271 0.002560 0.174668 -0.035581 -0.056250 -1.625218 -0.001874 1 0 0 0 0 0 0 60937
-0.004267 0.002559 0.174667 0.017125 -0.067753 -1.659994 -0.001905 1 0 0 0 0 0 0 61942
-0.004244 0.002555 0.174664 -0.243974 -0.016507 -1.646478 -0.001936 1 0 0 0 0 0 0 62934
-0.004232 0.002552 0.174662 -0.114702 -0.043448 -1.694575 -0.001968 1 0 0 0 0 0 0 63943
-0.004226 0.002551 0.174661 -0.023926 -0.062581 -1.735500 -0.001999 1 0 0 0 0 0 0 64943
-0.004223 0.002550 0.174661 0.024545 -0.073387 -1.769614 -0.002030 1 0 0 0 0 0 0 65943
-0.004199 0.002546 0.174657 -0.238790 -0.021667 -1.755875 -0.002062 1 0 0 0 0 0 0 66941
-0.004188 0.002543 0.174656 -0.110679 -0.048412 -1.803722 -0.002093 1 0 0 0 0 0 0 67944
-0.004160 0.002538 0.174651 -0.308695 -0.009806 -1.800278 -0.002124 1 0 0 0 0 0 0 68944
-0.004146 0.002535 0.174649 -0.145529 -0.043524 -1.853331 -0.002155 1 0 0 0 0 0 0 69943
-0.004139 0.002534 0.174649 -0.037507 -0.066159 -1.896725 -0.002187 1 0 0 0 0 0 0 70941
-0.004113 0.002528 0.174645 -0.268870 -0.020934 -1.887560 -0.002218 1 0 0 0 0 0 0 71943
-0.004100 0.002526 0.174643 -0.124607 -0.050877 -1.937706 -0.002249 1 0 0 0 0 0 0 72943
-0.004072 0.002520 0.174639 -0.314653 -0.013917 -1.935096 -0.002280 1 0 0 0 0 0 0 73943
-0.004058 0.002517 0.174637 -0.147473 -0.048397 -1.988772 -0.002312 1 0 0 0 0 0 0 74941
-0.004029 0.002512 0.174632 -0.325917 -0.013760 -1.987819 -0.002343 1 0 0 0 0 0 0 75943
-0.004014 0.002509 0.174630 -0.152897 -0.049461 -2.042414 -0.002374 1 0 0 0 0 0 0 76943
-0.003985 0.002503 0.174626 -0.328517 -0.015348 -2.041663 -0.002405 1 0 0 0 0 0 0 77943
-0.003970 0.002500 0.174624 -0.154055 -0.051333 -2.096472 -0.002437 1 0 0 0 0 0 0 78941
-0.003963 0.002498 0.174623 -0.040550 -0.075129 -2.141087 -0.002468 1 0 0 0 0 0 0 79951
-0.003937 0.002493 0.174619 -0.269321 -0.030362 -2.131078 -0.002499 1 0 0 0 0 0 0 80929
-0.003924 0.002491 0.174617 -0.123709 -0.060542 -2.182125 -0.002530 1 0 0 0 0 0 0 81946
-0.003918 0.002489 0.174616 -0.024823 -0.081340 -2.224323 -0.002562 1 0 0 0 0 0 0 82942
-0.003892 0.002484 0.174612 -0.261005 -0.035179 -2.213293 -0.002592 1 0 0 0 0 0 0 83924
-0.003880 0.002482 0.174610 -0.119086 -0.064582 -2.264045 -0.002624 1 0 0 0 0 0 0 84944
-0.003851 0.002476 0.174606 -0.310568 -0.027374 -2.260753 -0.002655 1 0 0 0 0 0 0 85944
-0.003837 0.002473 0.174604 -0.144147 -0.061702 -2.314739 -0.002687 1 0 0 0 0 0 0 86941
-0.003808 0.002467 0.174600 -0.323188 -0.026947 -2.313218 -0.002718 1 0 0 0 0 0 0 87942
-0.003793 0.002465 0.174597 -0.150448 -0.062638 -2.368249 -0.002749 1 0 0 0 0 0 0 88943
-0.003764 0.002459 0.174593 -0.326455 -0.028453 -2.366968 -0.002780 1 0 0 0 0 0 0 89942
-0.003749 0.002456 0.174591 -0.152234 -0.064342 -2.422222 -0.002812 1 0 0 0 0 0 0 90941
-0.003742 0.002454 0.174590 -0.038843 -0.088053 -2.466844 -0.002843 1 0 0 0 0 0 0 91942
-0.003716 0.002449 0.174586 -0.267898 -0.043251 -2.456775 -0.002874 1 0 0 0 0 0 0 92942
-0.003703 0.002447 0.174584 -0.122482 -0.073464 -2.507700 -0.002905 1 0 0 0 0 0 0 93941
-0.003675 0.002441 0.174580 -0.312423 -0.036490 -2.504305 -0.002937 1 0 0 0 0 0 0 94944
-0.003661 0.002438 0.174578 -0.145234 -0.071009 -2.558643 -0.002968 1 0 0 0 0 0 0 95939
-0.003631 0.002432 0.174573 -0.324068 -0.036259 -2.556880 -0.002999 1 0 0 0 0 0 0 96944
-0.003617 0.002429 0.174571 -0.151253 -0.071956 -2.612189 -0.003030 1 0 0 0 0 0 0 97942
-0.003610 0.002428 0.174570 -0.038575 -0.095484 -2.656860 -0.003062 1 0 0 0 0 0 0 98942
-0.003584 0.002423 0.174566 -0.268182 -0.050615 -2.646347 -0.003093 1 0 0 0 0 0 0 99941
-0.003571 0.002420 0.174564 -0.123039 -0.080683 -2.697449 -0.003124 1 0 0 0 0 0 0 100940
-0.003565 0.002419 0.174563 -0.024416 -0.101480 -2.740154 -0.003155 1 0 0 0 0 0 0 101942
-0.003539 0.002414 0.174559 -0.261053 -0.055161 -2.728554 -0.003187 1 0 0 0 0 0 0 102941
-0.003527 0.002411 0.174557 -0.119514 -0.084597 -2.779321 -0.003218 1 0 0 0 0 0 0 103942
-0.003520 0.002410 0.174556 -0.022641 -0.105000 -2.821772 -0.003249 1 0 0 0 0 0 0 104941
-0.003517 0.002409 0.174556 0.028643 -0.116282 -2.856638 -0.003280 1 0 0 0 0 0 0 105942
-0.003516 0.002409 0.174556 0.054843 -0.122586 -2.887429 -0.003311 1 0 0 0 0 0 0 106940
-0.003515 0.002409 0.174556 0.068308 -0.126333 -2.916113 -0.003342 1 0 0 0 0 0 0 107930
-0.003515 0.002409 0.174556 0.075388 -0.128774 -2.944464 -0.003374 1 0 0 0 0 0 0 108941
-0.003514 0.002409 0.174556 0.079335 -0.130558 -2.971821 -0.003405 1 0 0 0 0 0 0 109930
-0.003514 0.002409 0.174556 0.081675 -0.132133 -2.999505 -0.003436 1 0 0 0 0 0 0 110939
-0.003514 0.002409 0.174556 0.083238 -0.133507 -3.026953 -0.003468 1 0 0 0 0 0 0 111942
-0.003492 0.002404 0.174552 -0.204564 -0.076924 -3.007295 -0.003499 1 0 0 0 0 0 0 112931
-0.003481 0.002402 0.174550 -0.088786 -0.101243 -3.054743 -0.003530 1 0 0 0 0 0 0 113939
-0.003475 0.002401 0.174550 -0.004761 -0.119059 -3.095304 -0.003561 1 0 0 0 0 0 0 114929
-0.003473 0.002400 0.174549 0.040029 -0.129139 -3.129650 -0.003593 1 0 0 0 0 0 0 115940
-0.003471 0.002400 0.174549 0.063040 -0.134714 -3.160034 -0.003624 1 0 0 0 0 0 0 116936
-0.003471 0.002400 0.174549 0.074879 -0.138134 -3.188785 -0.003655 1 0 0 0 0 0 0 117935
-0.003470 0.002400 0.174549 0.081188 -0.140551 -3.218034 -0.003688 1 0 0 0 0 0 0 118982
-0.003470 0.002400 0.174549 0.084730 -0.142187 -3.244613 -0.003718 1 0 0 0 0 0 0 119944
-0.003448 0.002395 0.174545 -0.202241 -0.085877 -3.225449 -0.003749 1 0 0 0 0 0 0 120953
-0.003437 0.002393 0.174544 -0.086028 -0.110230 -3.272598 -0.003780 1 0 0 0 0 0 0 121946
-0.003431 0.002392 0.174543 -0.001806 -0.128143 -3.313570 -0.003812 1 0 0 0 0 0 0 122949
-0.003429 0.002392 0.174543 0.043130 -0.138102 -3.347588 -0.003843 1 0 0 0 0 0 0 123947
-0.003427 0.002391 0.174542 0.066118 -0.143758 -3.378143 -0.003874 1 0 0 0 0 0 0 124949
-0.003427 0.002391 0.174542 0.077987 -0.147196 -3.406986 -0.003906 1 0 0 0 0 0 0 125951
-0.003426 0.002391 0.174542 0.084276 -0.149506 -3.434811 -0.003937 1 0 0 0 0 0 0 126945
-0.003426 0.002391 0.174542 0.087780 -0.151325 -3.462758 -0.003968 1 0 0 0 0 0 0 127958
-0.003404 0.002387 0.174539 -0.199325 -0.094865 -3.442284 -0.003999 1 0 0 0 0 0 0 128925
-0.003393 0.002384 0.174537 -0.083095 -0.119250 -3.490446 -0.004031 1 0 0 0 0 0 0 129953
-0.003387 0.002383 0.174536 0.000996 -0.137052 -3.530530 -0.004061 1 0 0 0 0 0 0 130922
-0.003384 0.002383 0.174536 0.045950 -0.147138 -3.565447 -0.004093 1 0 0 0 0 0 0 131952
-0.003398 0.002367 0.174531 0.268462 0.056499 -3.537174 -0.004124 1 0 0 0 0 0 0 132952
-0.003405 0.002358 0.174529 0.201857 -0.029830 -3.591036 -0.004156 1 0 0 0 0 0 0 133952
-0.003409 0.002354 0.174528 0.150841 -0.092224 -3.636001 -0.004187 1 0 0 0 0 0 0 134950
-0.003388 0.002348 0.174524 -0.165446 -0.067881 -3.624473 -0.004217 1 0 0 0 0 0 0 135932
-0.003378 0.002345 0.174522 -0.064164 -0.108507 -3.676623 -0.004249 1 0 0 0 0 0 0 136954
-0.003373 0.002343 0.174521 0.012532 -0.134532 -3.719507 -0.004281 1 0 0 0 0 0 0 137954
-0.003371 0.002342 0.174521 0.053628 -0.148577 -3.754531 -0.004312 1 0 0 0 0 0 0 138955
-0.003369 0.002342 0.174520 0.074698 -0.156266 -3.785386 -0.004343 1 0 0 0 0 0 0 139952
-0.003369 0.002342 0.174520 0.085587 -0.160630 -3.813553 -0.004373 1 0 0 0 0 0 0 140922
-0.003369 0.002342 0.174520 0.091390 -0.163396 -3.842403 -0.004406 1 0 0 0 0 0 0 141951
-0.003346 0.002337 0.174517 -0.194743 -0.107477 -3.822745 -0.004437 1 0 0 0 0 0 0 142951
-0.003342 0.002356 0.174510 0.017093 -0.405584 -3.804316 -0.004468 1 0 0 0 0 0 0 143951
-0.003341 0.002365 0.174507 0.064344 -0.315778 -3.873564 -0.004499 1 0 0 0 0 0 0 144952
-0.003355 0.002354 0.174501 0.281764 -0.037755 -3.867948 -0.004531 1 0 0 0 0 0 0 145952
-0.003362 0.002348 0.174498 0.211800 -0.084583 -3.933034 -0.004562 1 0 0 0 0 0 0 146949
-0.003366 0.002345 0.174497 0.158929 -0.127039 -3.983430 -0.004593 1 0 0 0 0 0 0 147951
-0.003368 0.002344 0.174496 0.130879 -0.150578 -4.021628 -0.004624 1 0 0 0 0 0 0 148937
-0.003369 0.002343 0.174496 0.116884 -0.163105 -4.054407 -0.004655 1 0 0 0 0 0 0 149943
-0.003369 0.002343 0.174496 0.110158 -0.170013 -4.083625 -0.004686 1 0 0 0 0 0 0 150923
-0.003369 0.002343 0.174496 0.107148 -0.174005 -4.112630 -0.004718 1 0 0 0 0 0 0 151945
-0.003377 0.002364 0.174490 0.201168 -0.450304 -4.074501 -0.004749 1 0 0 0 0 0 0 152953
-0.003380 0.002374 0.174488 0.163887 -0.344321 -4.130177 -0.004781 1 0 0 0 0 0 0 153951
-0.003398 0.002363 0.174482 0.336634 -0.057743 -4.117670 -0.004812 1 0 0 0 0 0 0 154951
-0.003413 0.002379 0.174475 0.339440 -0.374024 -4.113311 -0.004843 1 0 0 0 0 0 0 155948
-0.003421 0.002386 0.174471 0.238197 -0.306382 -4.190508 -0.004874 1 0 0 0 0 0 0 156951
-0.003426 0.002390 0.174469 0.177206 -0.250479 -4.247491 -0.004905 1 0 0 0 0 0 0 157948
-0.003443 0.002376 0.174464 0.345724 -0.011082 -4.230284 -0.004937 1 0 0 0 0 0 0 158950
-0.003459 0.002390 0.174457 0.347135 -0.353261 -4.222730 -0.004968 1 0 0 0 0 0 0 159933
-0.003467 0.002397 0.174453 0.245420 -0.298886 -4.301073 -0.005002 1 0 0 0 0 0 0 161024
-0.003471 0.002401 0.174451 0.184108 -0.249500 -4.357563 -0.005033 1 0 0 0 0 0 0 162024
-0.003496 0.002407 0.174441 0.447984 -0.287362 -4.273197 -0.005064 1 0 0 0 0 0 0 163019
-0.003508 0.002411 0.174436 0.317028 -0.249478 -4.360946 -0.005095 1 0 0 0 0 0 0 164025
-0.003514 0.002412 0.174434 0.224856 -0.225199 -4.426885 -0.005126 1 0 0 0 0 0 0 164994
-0.003540 0.002418 0.174423 0.471846 -0.277292 -4.347695 -0.005157 1 0 0 0 0 0 0 165994
-0.003553 0.002421 0.174418 0.332084 -0.246685 -4.437839 -0.005188 1 0 0 0 0 0 0 166992
-0.003545 0.002439 0.174407 0.040872 -0.441882 -4.392627 -0.005220 1 0 0 0 0 0 0 168017
-0.003556 0.002432 0.174397 0.267879 -0.137063 -4.429456 -0.005252 1 0 0 0 0 0 0 169029
-0.003562 0.002429 0.174393 0.219834 -0.153331 -4.523541 -0.005282 1 0 0 0 0 0 0 169994
-0.003587 0.002432 0.174381 0.475376 -0.243067 -4.462370 -0.005313 1 0 0 0 0 0 0 170994
-0.003615 0.002417 0.174371 0.538597 -0.023196 -4.502207 -0.005344 1 0 0 0 0 0 0 171993
-0.003615 0.002427 0.174357 0.169763 -0.311679 -4.485913 -0.005376 1 0 0 0 0 0 0 172994
-0.003630 0.002415 0.174347 0.340295 -0.072048 -4.542259 -0.005408 1 0 0 0 0 0 0 174022
-0.003645 0.002431 0.174336 0.357647 -0.397071 -4.579774 -0.005439 1 0 0 0 0 0 0 175017
-0.003645 0.002418 0.174323 0.174366 -0.063746 -4.570796 -0.005470 1 0 0 0 0 0 0 176000
-0.003668 0.002417 0.174308 0.450373 -0.179235 -4.556820 -0.005501 1 0 0 0 0 0 0 177016
-0.003680 0.002416 0.174300 0.331262 -0.201707 -4.688003 -0.005532 1 0 0 0 0 0 0 178001
-0.003687 0.002416 0.174284 0.250999 -0.215808 -4.602256 -0.005564 1 0 0 0 0 0 0 179015
-0.003690 0.002417 0.174262 0.210252 -0.224015 -4.558499 -0.005595 1 0 0 0 0 0 0 179999
-0.003708 0.002401 0.174248 0.386079 -0.012835 -4.664702 -0.005626 1 0 0 0 0 0 0 181015
-0.003717 0.002394 0.174228 0.299198 -0.100737 -4.624192 -0.005657 1 0 0 0 0 0 0 182001
-0.003715 0.002369 0.174210 0.143322 0.109993 -4.676106 -0.005689 1 0 0 0 0 0 0 183016
-0.003737 0.002362 0.174192 0.441192 -0.091261 -4.698654 -0.005720 1 0 0 0 0 0 0 183998
-0.003733 0.002375 0.174175 0.137626 -0.375117 -4.734784 -0.005751 1 0 0 0 0 0 0 185002
-0.003747 0.002366 0.174149 0.341620 -0.116792 -4.645205 -0.005783 1 0 0 0 0 0 0 186017
-0.003747 0.002341 0.174128 0.184788 0.117939 -4.731583 -0.005813 1 0 0 0 0 0 0 186999
-0.003748 0.002329 0.174105 0.175689 -0.027799 -4.729914 -0.005845 1 0 0 0 0 0 0 188018
-0.003749 0.002324 0.174081 0.178802 -0.127538 -4.734081 -0.005874 1 0 0 0 0 0 0 188939
-0.003750 0.002321 0.174056 0.181721 -0.180774 -4.749475 -0.005905 1 0 0 0 0 0 0 189944
-0.003751 0.002321 0.174031 0.183751 -0.208235 -4.769126 -0.005936 1 0 0 0 0 0 0 190934
-0.003753 0.002321 0.174005 0.185280 -0.222639 -4.791470 -0.005968 1 0 0 0 0 0 0 191942
-0.003769 0.002305 0.173975 0.388076 -0.019564 -4.752916 -0.005999 1 0 0 0 0 0 0 192933
-0.003778 0.002298 0.173948 0.310637 -0.107019 -4.802828 -0.006030 1 0 0 0 0 0 0 193943
-0.003783 0.002295 0.173921 0.254064 -0.170179 -4.844056 -0.006061 1 0 0 0 0 0 0 194932
-0.003802 0.002278 0.173890 0.426133 0.006957 -4.815229 -0.006093 1 0 0 0 0 0 0 195943
-0.003805 0.002249 0.173854 0.241552 0.176937 -4.759238 -0.006124 1 0 0 0 0 0 0 196942
-0.003807 0.002235 0.173823 0.213797 0.000639 -4.849425 -0.006155 1 0 0 0 0 0 0 197937
-0.003802 0.002208 0.173787 0.114734 0.157138 -4.804440 -0.006187 1 0 0 0 0 0 0 198950
-0.003778 0.002190 0.173752 -0.145008 0.049902 -4.846849 -0.006218 1 0 0 0 0 0 0 199941
-0.003782 0.002166 0.173717 0.197777 0.129641 -4.869883 -0.006249 1 0 0 0 0 0 0 200932
-0.003778 0.002133 0.173679 0.124668 0.244047 -4.842774 -0.006280 1 0 0 0 0 0 0 201924
-0.003777 0.002117 0.173633 0.160335 0.033183 -4.767543 -0.006311 1 0 0 0 0 0 0 202923
-0.003792 0.002094 0.173593 0.384161 0.117431 -4.854256 -0.006343 1 0 0 0 0 0 0 203942
-0.003801 0.002083 0.173547 0.320419 -0.037458 -4.798916 -0.006374 1 0 0 0 0 0 0 204941
-0.003799 0.002057 0.173503 0.175428 0.142587 -4.842452 -0.006406 1 0 0 0 0 0 0 205953
-0.003815 0.002029 0.173449 0.390310 0.195032 -4.746318 -0.006437 1 0 0 0 0 0 0 206949
-0.003817 0.001994 0.173402 0.230199 0.284001 -4.831667 -0.006468 1 0 0 0 0 0 0 207951
-0.003834 0.001961 0.173346 0.421859 0.271477 -4.759955 -0.006498 1 0 0 0 0 0 0 208921
-0.003844 0.001946 0.173293 0.345068 0.047564 -4.789297 -0.006531 1 0 0 0 0 0 0 209949
-0.003850 0.001939 0.173239 0.289490 -0.086699 -4.818100 -0.006562 1 0 0 0 0 0 0 210948
-0.003840 0.001894 0.173183 0.070736 0.397199 -4.796238 -0.006592 1 0 0 0 0 0 0 211919
-0.003836 0.001872 0.173128 0.131121 0.144820 -4.837438 -0.006624 1 0 0 0 0 0 0 212949
-0.003828 0.001841 0.173065 0.085641 0.243890 -4.754455 -0.006656 1 0 0 0 0 0 0 213949
-0.003841 0.001809 0.173002 0.352182 0.256399 -4.763967 -0.006687 1 0 0 0 0 0 0 214956
-0.003826 0.001790 0.172940 0.016380 0.108045 -4.795975 -0.006718 1 0 0 0 0 0 0 215950
-0.003813 0.001760 0.172874 0.002757 0.232991 -4.755843 -0.006749 1 0 0 0 0 0 0 216950
-0.003807 0.001745 0.172800 0.108663 0.037176 -4.667852 -0.006780 1 0 0 0 0 0 0 217940
-0.003799 0.001718 0.172727 0.076756 0.193479 -4.697578 -0.006812 1 0 0 0 0 0 0 218950
-0.003789 0.001684 0.172655 0.051600 0.299481 -4.725495 -0.006843 1 0 0 0 0 0 0 219949
-0.003778 0.001646 0.172583 0.037551 0.357620 -4.747110 -0.006874 1 0 0 0 0 0 0 220950
-0.003789 0.001611 0.172501 0.331409 0.323438 -4.626190 -0.006905 1 0 0 0 0 0 0 221948
-0.003789 0.001574 0.172424 0.209975 0.367623 -4.701202 -0.006937 1 0 0 0 0 0 0 222949
-0.003790 0.001555 0.172344 0.218705 0.116322 -4.684631 -0.006968 1 0 0 0 0 0 0 223947
-0.003801 0.001509 0.172263 0.337785 0.460999 -4.681421 -0.006999 1 0 0 0 0 0 0 224950
-0.003800 0.001466 0.172171 0.208657 0.465836 -4.560251 -0.007030 1 0 0 0 0 0 0 225946
-0.003794 0.001423 0.172089 0.122622 0.456865 -4.691095 -0.007062 1 0 0 0 0 0 0 226948
-0.003785 0.001381 0.171997 0.078741 0.450926 -4.581669 -0.007093 1 0 0 0 0 0 0 227950
-0.003782 0.001361 0.171909 0.151847 0.169638 -4.640830 -0.007123 1 0 0 0 0 0 0 228915
-0.003775 0.001330 0.171814 0.102842 0.281654 -4.561842 -0.007156 1 0 0 0 0 0 0 229949
-0.003765 0.001294 0.171714 0.069989 0.365619 -4.517409 -0.007187 1 0 0 0 0 0 0 230947
-0.003755 0.001255 0.171613 0.052315 0.412928 -4.499591 -0.007218 1 0 0 0 0 0 0 231948
-0.003744 0.001214 0.171510 0.042908 0.439855 -4.495069 -0.007249 1 0 0 0 0 0 0 232949
-0.003732 0.001173 0.171407 0.037542 0.456270 -4.496756 -0.007281 1 0 0 0 0 0 0 233948
-0.003721 0.001131 0.171303 0.034115 0.467390 -4.501250 -0.007312 1 0 0 0 0 0 0 234946
-0.003716 0.001111 0.171193 0.129422 0.190404 -4.433166 -0.007343 1 0 0 0 0 0 0 235948
-0.003724 0.001064 0.171080 0.295894 0.527669 -4.398223 -0.007374 1 0 0 0 0 0 0 236948
-0.003706 0.001035 0.170960 -0.018149 0.309275 -4.324611 -0.007405 1 0 0 0 0 0 0 237943
-0.003707 0.000983 0.170843 0.193931 0.601900 -4.344425 -0.007436 1 0 0 0 0 0 0 238935
-0.003709 0.000958 0.170725 0.229329 0.287432 -4.359968 -0.007468 1 0 0 0 0 0 0 239939
-0.003704 0.000924 0.170597 0.143585 0.369008 -4.237161 -0.007499 1 0 0 0 0 0 0 240950
-0.003719 0.000891 0.170468 0.393841 0.370538 -4.225033 -0.007530 1 0 0 0 0 0 0 241945
-0.003721 0.000853 0.170334 0.246922 0.435475 -4.165206 -0.007562 1 0 0 0 0 0 0 242947
-0.003716 0.000813 0.170198 0.145836 0.477388 -4.131094 -0.007593 1 0 0 0 0 0 0 243947
-0.003707 0.000772 0.170060 0.091866 0.502195 -4.113800 -0.007624 1 0 0 0 0 0 0 244953
-0.003697 0.000730 0.169920 0.063750 0.517907 -4.104328 -0.007655 1 0 0 0 0 0 0 245948
-0.003663 0.000682 0.169776 -0.256001 0.595934 -4.037638 -0.007686 1 0 0 0 0 0 0 246940
-0.003640 0.000647 0.169558 -0.133750 0.442343 -3.082640 -0.007718 1 0 0 0 0 0 0 247961
-0.003623 0.000598 0.169439 -0.059258 0.619786 -4.276790 -0.007749 1 0 0 0 0 0 0 248948
-0.003615 0.000574 0.169301 0.076251 0.312700 -4.156707 -0.007780 1 0 0 0 0 0 0 249933
-0.003602 0.000523 0.169070 0.009346 0.629688 -2.938763 -0.007812 1 0 0 0 0 0 0 250954
-0.003593 0.000493 0.168959 0.067866 0.399245 -4.372891 -0.007843 1 0 0 0 0 0 0 251942
-0.003582 0.000456 0.168812 0.044383 0.465984 -4.062931 -0.007874 1 0 0 0 0 0 0 252933
-0.003566 0.000396 0.168573 -0.029740 0.784334 -2.835192 -0.007906 1 0 0 0 0 0 0 253954
-0.003541 0.000381 0.168448 -0.154030 0.228044 -4.195257 -0.007936 1 0 0 0 0 0 0 254931
-0.003521 0.000352 0.168293 -0.090779 0.362476 -3.950506 -0.007968 1 0 0 0 0 0 0 255940
-0.003486 0.000356 0.168048 -0.298651 -0.058426 -2.736591 -0.007999 1 0 0 0 0 0 0 256945
-0.003473 0.000335 0.167914 -0.023594 0.230804 -4.074537 -0.008030 1 0 0 0 0 0 0 257940
-0.003455 0.000286 0.167681 -0.071623 0.624550 -2.908968 -0.008062 1 0 0 0 0 0 0 258944
-0.003453 0.000278 0.167541 0.129847 0.130693 -4.019080 -0.008093 1 0 0 0 0 0 0 259939
-0.003407 0.000232 0.167295 -0.420198 0.593554 -2.735958 -0.008124 1 0 0 0 0 0 0 260946
-0.003392 0.000202 0.167159 -0.068389 0.423209 -4.041886 -0.008155 1 0 0 0 0 0 0 261942
-0.003383 0.000180 0.166912 0.040436 0.306269 -2.723733 -0.008187 1 0 0 0 0 0 0 262955
-0.003398 0.000160 0.166762 0.362653 0.276694 -3.852796 -0.008218 1 0 0 0 0 0 0 263949
-0.003365 0.000103 0.166505 -0.233509 0.749757 -2.575809 -0.008249 1 0 0 0 0 0 0 264956
-0.003360 0.000094 0.166359 0.070887 0.182025 -3.883354 -0.008280 1 0 0 0 0 0 0 265943
-0.003311 0.000046 0.166104 -0.466969 0.638757 -2.586216 -0.008312 1 0 0 0 0 0 0 266961
-0.003280 0.000033 0.165951 -0.301823 0.229473 -3.792176 -0.008343 1 0 0 0 0 0 0 267943
-0.003258 0.000023 0.165688 -0.162114 0.143605 -2.473417 -0.008375 1 0 0 0 0 0 0 268962
-0.003231 0.000017 0.165533 -0.219618 0.098405 -3.741548 -0.008405 1 0 0 0 0 0 0 269947
-0.003177 0.000004 0.165259 -0.581460 0.174482 -2.311250 -0.008437 1 0 0 0 0 0 0 270949
-0.003160 -0.000020 0.165094 -0.131716 0.336107 -3.585987 -0.008468 1 0 0 0 0 0 0 271947
-0.003114 -0.000046 0.164812 -0.476908 0.377741 -2.176363 -0.008499 1 0 0 0 0 0 0 272953
-0.003083 -0.000056 0.164652 -0.321785 0.167160 -3.615132 -0.008530 1 0 0 0 0 0 0 273937
-0.003096 -0.000054 0.164360 0.272613 0.007065 -2.031259 -0.008562 1 0 0 0 0 0 0 274950
-0.003067 -0.000082 0.164203 -0.216690 0.368070 -3.637114 -0.008593 1 0 0 0 0 0 0 275936
-0.003022 -0.000076 0.163914 -0.477032 -0.024307 -2.050627 -0.008624 1 0 0 0 0 0 0 276950
-0.003007 -0.000098 0.163742 -0.120542 0.287753 -3.429434 -0.008655 1 0 0 0 0 0 0 277936
-0.002961 -0.000122 0.163451 -0.484693 0.355008 -1.992035 -0.008687 1 0 0 0 0 0 0 278947
-0.002922 -0.000153 0.163272 -0.440647 0.466346 -3.304820 -0.008718 1 0 0 0 0 0 0 279941
-0.002859 -0.000185 0.162974 -0.760925 0.481793 -1.872268 -0.008749 1 0 0 0 0 0 0 280954
-0.002848 -0.000190 0.162792 -0.113888 0.136658 -3.228694 -0.008780 1 0 0 0 0 0 0 281938
-0.002805 -0.000201 0.162491 -0.464285 0.191275 -1.793680 -0.008812 1 0 0 0 0 0 0 282949
-0.002790 -0.000226 0.162314 -0.142037 0.363540 -3.263376 -0.008843 1 0 0 0 0 0 0 283935
-0.002755 -0.000218 0.162004 -0.370484 -0.037198 -1.662428 -0.008874 1 0 0 0 0 0 0 284952
-0.002741 -0.000239 0.161824 -0.121821 0.300535 -3.192008 -0.008905 1 0 0 0 0 0 0 285921
-0.002697 -0.000263 0.161521 -0.507005 0.372661 -1.720001 -0.008936 1 0 0 0 0 0 0 286932
-0.002688 -0.000266 0.161334 -0.070036 0.118737 -3.074066 -0.008968 1 0 0 0 0 0 0 287934
-0.002658 -0.000243 0.161014 -0.310655 -0.258838 -1.462577 -0.008999 1 0 0 0 0 0 0 288935
-0.002645 -0.000262 0.160830 -0.117781 0.248299 -3.065187 -0.009030 1 0 0 0 0 0 0 289934
-0.002636 -0.000275 0.160500 -0.053669 0.238151 -1.297270 -0.009062 1 0 0 0 0 0 0 290949
-0.002610 -0.000283 0.160321 -0.260855 0.157225 -3.081490 -0.009093 1 0 0 0 0 0 0 291933
-0.002555 -0.000296 0.159983 -0.661848 0.229556 -1.160767 -0.009124 1 0 0 0 0 0 0 292956
-0.002538 -0.000321 0.159793 -0.219518 0.384480 -2.903080 -0.009155 1 0 0 0 0 0 0 293919
-0.002501 -0.000313 0.159468 -0.435387 -0.018330 -1.272443 -0.009187 1 0 0 0 0 0 0 294946
-0.002463 -0.000339 0.159272 -0.475107 0.386860 -2.797530 -0.009218 1 0 0 0 0 0 0 295933
-0.002411 -0.000333 0.158941 -0.673617 0.003495 -1.153368 -0.009249 1 0 0 0 0 0 0 296951
-0.002394 -0.000355 0.158750 -0.235562 0.324122 -2.811358 -0.009280 1 0 0 0 0 0 0 297933
-0.002381 -0.000370 0.158408 -0.139690 0.286358 -0.989504 -0.009312 1 0 0 0 0 0 0 298949
-0.002355 -0.000378 0.158223 -0.309673 0.179848 -2.827335 -0.009343 1 0 0 0 0 0 0 299933
-0.002335 -0.000383 0.157883 -0.246791 0.142033 -0.976002 -0.009374 1 0 0 0 0 0 0 300950
-0.002330 -0.000384 0.157681 -0.039000 0.073151 -2.571135 -0.009405 1 0 0 0 0 0 0 301935
-0.002257 -0.000401 0.157341 -0.923100 0.276350 -0.915132 -0.009437 1 0 0 0 0 0 0 302947
-0.002244 -0.000403 0.157138 -0.233571 0.112971 -2.507182 -0.009467 1 0 0 0 0 0 0 303930
-0.002199 -0.000413 0.156806 -0.580987 0.194574 -0.971328 -0.009499 1 0 0 0 0 0 0 304952
-0.002190 -0.000414 0.156602 -0.146056 0.091797 -2.468713 -0.009530 1 0 0 0 0 0 0 305939
-0.002148 -0.000423 0.156269 -0.534097 0.182853 -0.906433 -0.009562 1 0 0 0 0 0 0 306950
-0.002117 -0.000429 0.156080 -0.443113 0.162300 -2.611023 -0.009593 1 0 0 0 0 0 0 307935
-0.002093 -0.000434 0.155731 -0.342610 0.136357 -0.678991 -0.009624 1 0 0 0 0 0 0 308948
-0.002065 -0.000440 0.155539 -0.392500 0.150182 -2.504614 -0.009655 1 0 0 0 0 0 0 309935
-0.002043 -0.000444 0.155187 -0.315968 0.129850 -0.579909 -0.009687 1 0 0 0 0 0 0 310947
-0.002016 -0.000449 0.154993 -0.391767 0.149903 -2.429449 -0.009718 1 0 0 0 0 0 0 311933
-0.001970 -0.000428 0.154650 -0.632692 -0.204871 -0.651412 -0.009749 1 0 0 0 0 0 0 312952
-0.001954 -0.000446 0.154448 -0.276786 0.282046 -2.283308 -0.009780 1 0 0 0 0 0 0 313932
-0.001908 -0.000468 0.154110 -0.650242 0.376139 -0.657530 -0.009812 1 0 0 0 0 0 0 314949
-0.001883 -0.000454 0.153908 -0.406863 -0.078479 -2.235789 -0.009842 1 0 0 0 0 0 0 315925
-0.001864 -0.000444 0.153580 -0.307504 -0.081359 -0.732452 -0.009874 1 0 0 0 0 0 0 316947
-0.001836 -0.000447 0.153385 -0.410365 0.097343 -2.306009 -0.009905 1 0 0 0 0 0 0 317925
-0.001815 -0.000449 0.153027 -0.344434 0.101175 -0.289562 -0.009937 1 0 0 0 0 0 0 318955
-0.001810 -0.000449 0.152835 -0.121551 0.074195 -2.249523 -0.009968 1 0 0 0 0 0 0 319933
-0.001782 -0.000423 0.152489 -0.408068 -0.265782 -0.399332 -0.010000 1 0 0 0 0 0 0 320960
-0.001753 -0.000424 0.152290 -0.450844 0.043582 -2.116806 -0.010030 1 0 0 0 0 0 0 321929
-0.001732 -0.000424 0.151961 -0.370142 0.070199 -0.564923 -0.010062 1 0 0 0 0 0 0 322951
-0.001688 -0.000412 0.151772 -0.648283 -0.087615 -2.214706 -0.010092 1 0 0 0 0 0 0 323929
-0.001621 -0.000411 0.151437 -0.997174 0.036655 -0.442763 -0.010124 1 0 0 0 0 0 0 324938
-0.001608 -0.000411 0.151245 -0.317038 0.056291 -2.122016 -0.010155 1 0 0 0 0 0 0 325938
-0.001564 -0.000418 0.150908 -0.668498 0.162067 -0.351258 -0.010186 1 0 0 0 0 0 0 326927
-0.001540 -0.000402 0.150724 -0.447944 -0.132518 -2.162477 -0.010218 1 0 0 0 0 0 0 327940
-0.001527 -0.000394 0.150495 -0.284989 -0.063630 -1.746683 -0.010249 1 0 0 0 0 0 0 328950
-0.001517 -0.000387 0.150146 -0.231978 -0.031433 -0.091818 -0.010281 1 0 0 0 0 0 0 329952
-0.001514 -0.000386 0.149951 -0.131668 0.035659 -1.914309 -0.010312 1 0 0 0 0 0 0 330952
-0.001489 -0.000390 0.149734 -0.413256 0.117728 -1.797891 -0.010342 1 0 0 0 0 0 0 331928
-0.001470 -0.000393 0.149390 -0.368552 0.110303 -0.096244 -0.010374 1 0 0 0 0 0 0 332950
-0.001450 -0.000377 0.149203 -0.377922 -0.148263 -1.951626 -0.010405 1 0 0 0 0 0 0 333942
-0.001433 -0.000390 0.148979 -0.354596 0.218361 -1.643867 -0.010437 1 0 0 0 0 0 0 334940
-0.001430 -0.000374 0.148749 -0.157166 -0.124357 -1.504494 -0.010468 1 0 0 0 0 0 0 335938
-0.001404 -0.000338 0.148409 -0.442170 -0.438925 -0.017042 -0.010499 1 0 0 0 0 0 0 336956
-0.001392 -0.000353 0.148221 -0.294929 0.211716 -1.830055 -0.010530 1 0 0 0 0 0 0 337937
-0.001392 -0.000339 0.148004 -0.123821 -0.115673 -1.623415 -0.010561 1 0 0 0 0 0 0 338934
-0.001368 -0.000337 0.147776 -0.412251 0.011239 -1.430583 -0.010593 1 0 0 0 0 0 0 339933
-0.001334 -0.000341 0.147543 -0.595866 0.104386 -1.323007 -0.010624 1 0 0 0 0 0 0 340933
-0.001316 -0.000342 0.147316 -0.398096 0.085803 -1.369941 -0.010655 1 0 0 0 0 0 0 341917
-0.001306 -0.000343 0.147091 -0.271414 0.069975 -1.382487 -0.010686 1 0 0 0 0 0 0 342933
-0.001288 -0.000376 0.146751 -0.367849 0.495107 0.153157 -0.010718 1 0 0 0 0 0 0 343947
-0.001291 -0.000359 0.146569 -0.108854 -0.111389 -1.733535 -0.010752 1 0 0 0 0 0 0 345026
-0.001263 -0.000378 0.146363 -0.495471 0.287242 -1.576544 -0.010783 1 0 0 0 0 0 0 346026
-0.001248 -0.000387 0.146145 -0.360465 0.204837 -1.399783 -0.010814 1 0 0 0 0 0 0 347020
-0.001240 -0.000391 0.145923 -0.260323 0.135858 -1.299663 -0.010844 1 0 0 0 0 0 0 347994
-0.001235 -0.000393 0.145699 -0.207382 0.098771 -1.239727 -0.010877 1 0 0 0 0 0 0 349020
-0.001217 -0.000377 0.145483 -0.383137 -0.136140 -1.318211 -0.010908 1 0 0 0 0 0 0 350015
-0.001207 -0.000369 0.145261 -0.291729 -0.061021 -1.221984 -0.010938 1 0 0 0 0 0 0 350986
-0.001179 -0.000370 0.145055 -0.517262 0.065275 -1.395166 -0.010970 1 0 0 0 0 0 0 352020
-0.001165 -0.000370 0.144836 -0.371986 0.068056 -1.229701 -0.011001 1 0 0 0 0 0 0 353014
-0.001150 -0.000391 0.144622 -0.360511 0.348488 -1.241601 -0.011033 1 0 0 0 0 0 0 354020
-0.001165 -0.000397 0.144408 0.016122 0.166442 -1.234402 -0.011063 1 0 0 0 0 0 0 354988
-0.001149 -0.000404 0.144205 -0.335736 0.180040 -1.341243 -0.011094 1 0 0 0 0 0 0 355988
-0.001126 -0.000391 0.143996 -0.482136 -0.086154 -1.260284 -0.011126 1 0 0 0 0 0 0 356991
-0.001129 -0.000401 0.143793 -0.149369 0.182405 -1.312776 -0.011157 1 0 0 0 0 0 0 357989
-0.001107 -0.000411 0.143594 -0.432470 0.211780 -1.334530 -0.011189 1 0 0 0 0 0 0 359014
-0.001112 -0.000432 0.143394 -0.131390 0.363126 -1.321252 -0.011219 1 0 0 0 0 0 0 359986
-0.001113 -0.000442 0.143205 -0.135599 0.240637 -1.424091 -0.011251 1 0 0 0 0 0 0 361020
-0.001113 -0.000447 0.142991 -0.157534 0.157942 -1.097387 -0.011282 1 0 0 0 0 0 0 362011
-0.001113 -0.000449 0.142795 -0.166159 0.116813 -1.277127 -0.011313 1 0 0 0 0 0 0 362987
-0.001112 -0.000450 0.142607 -0.171267 0.096028 -1.366158 -0.011344 1 0 0 0 0 0 0 363987
-0.001111 -0.000450 0.142421 -0.174536 0.085577 -1.389593 -0.011375 1 0 0 0 0 0 0 364988
-0.001104 -0.000471 0.142245 -0.262210 0.361924 -1.506101 -0.011407 1 0 0 0 0 0 0 365986
-0.001099 -0.000481 0.142064 -0.230669 0.249293 -1.428328 -0.011438 1 0 0 0 0 0 0 366985
-0.001097 -0.000486 0.141881 -0.207618 0.168247 -1.371203 -0.011469 1 0 0 0 0 0 0 367986
-0.001095 -0.000488 0.141696 -0.195654 0.125473 -1.332208 -0.011502 1 0 0 0 0 0 0 369021
-0.001093 -0.000489 0.141511 -0.189940 0.104005 -1.300671 -0.011533 1 0 0 0 0 0 0 370015
-0.001092 -0.000489 0.141326 -0.187443 0.093319 -1.272104 -0.011563 1 0 0 0 0 0 0 370997
-0.001084 -0.000510 0.141150 -0.271456 0.368154 -1.368388 -0.011595 1 0 0 0 0 0 0 372013
-0.001102 -0.000515 0.140978 0.047619 0.189351 -1.401579 -0.011626 1 0 0 0 0 0 0 373018
-0.001103 -0.000539 0.140806 -0.125385 0.414231 -1.403460 -0.011657 1 0 0 0 0 0 0 373989
-0.001088 -0.000534 0.140636 -0.358732 0.070845 -1.394445 -0.011688 1 0 0 0 0 0 0 374986
-0.001096 -0.000548 0.140474 -0.094300 0.274809 -1.494140 -0.011719 1 0 0 0 0 0 0 375986
-0.001099 -0.000554 0.140298 -0.123738 0.203758 -1.286466 -0.011751 1 0 0 0 0 0 0 377016
-0.001121 -0.000552 0.140124 0.130694 0.084936 -1.287119 -0.011782 1 0 0 0 0 0 0 378011
-0.001125 -0.000571 0.139952 -0.081903 0.361469 -1.284300 -0.011813 1 0 0 0 0 0 0 378986
-0.001133 -0.000560 0.139790 -0.050745 -0.018058 -1.396235 -0.011844 1 0 0 0 0 0 0 379987
-0.001152 -0.000570 0.139632 0.090701 0.224933 -1.434951 -0.011876 1 0 0 0 0 0 0 380989
-0.001154 -0.000595 0.139466 -0.108410 0.457845 -1.314977 -0.011907 1 0 0 0 0 0 0 381984
-0.001161 -0.000587 0.139306 -0.063654 0.035990 -1.368548 -0.011939 1 0 0 0 0 0 0 383015
-0.001179 -0.000598 0.139148 0.085111 0.254548 -1.382488 -0.011970 1 0 0 0 0 0 0 384009
-0.001181 -0.000624 0.138981 -0.109516 0.474821 -1.252015 -0.012001 1 0 0 0 0 0 0 385009
-0.001202 -0.000632 0.138811 0.132257 0.256270 -1.170881 -0.012032 1 0 0 0 0 0 0 385993
-0.001213 -0.000636 0.138659 0.011315 0.182558 -1.378805 -0.012064 1 0 0 0 0 0 0 387008
-0.001217 -0.000637 0.138514 -0.074183 0.148927 -1.472544 -0.012094 1 0 0 0 0 0 0 387993
-0.001234 -0.000653 0.138361 0.074512 0.339829 -1.368559 -0.012126 1 0 0 0 0 0 0 389008
-0.001263 -0.000656 0.138196 0.253247 0.182521 -1.175328 -0.012158 1 0 0 0 0 0 0 390017
-0.001277 -0.000657 0.138046 0.079098 0.147057 -1.328256 -0.012188 1 0 0 0 0 0 0 390995
-0.001283 -0.000657 0.137901 -0.034960 0.133375 -1.399416 -0.012220 1 0 0 0 0 0 0 392009
-0.001300 -0.000673 0.137749 0.098544 0.333441 -1.285026 -0.012251 1 0 0 0 0 0 0 393011
-0.001308 -0.000680 0.137603 -0.006954 0.250155 -1.345058 -0.012280 1 0 0 0 0 0 0 393935
-0.001327 -0.000699 0.137450 0.115877 0.396360 -1.235338 -0.012311 1 0 0 0 0 0 0 394926
-0.001335 -0.000708 0.137304 0.003926 0.284812 -1.299061 -0.012343 1 0 0 0 0 0 0 395935
-0.001339 -0.000712 0.137160 -0.069830 0.210646 -1.322741 -0.012374 1 0 0 0 0 0 0 396931
-0.001340 -0.000714 0.137018 -0.108786 0.171816 -1.320234 -0.012405 1 0 0 0 0 0 0 397926
-0.001355 -0.000730 0.136866 0.063672 0.357639 -1.173599 -0.012436 1 0 0 0 0 0 0 398936
-0.001376 -0.000754 0.136739 0.176564 0.476660 -1.474494 -0.012467 1 0 0 0 0 0 0 399927
-0.001386 -0.000765 0.136603 0.038981 0.332408 -1.364953 -0.012499 1 0 0 0 0 0 0 400937
-0.001405 -0.000786 0.136454 0.143065 0.445126 -1.155100 -0.012530 1 0 0 0 0 0 0 401937
-0.001435 -0.000791 0.136318 0.302450 0.253082 -1.302962 -0.012562 1 0 0 0 0 0 0 402942
-0.001449 -0.000793 0.136178 0.116075 0.196494 -1.246809 -0.012592 1 0 0 0 0 0 0 403926
-0.001477 -0.000789 0.136047 0.275261 0.107375 -1.327738 -0.012625 1 0 0 0 0 0 0 404982
-0.001498 -0.000822 0.135908 0.213225 0.596913 -1.226452 -0.012655 1 0 0 0 0 0 0 405937
-0.001529 -0.000834 0.135776 0.338841 0.359775 -1.293765 -0.012686 1 0 0 0 0 0 0 406927
-0.001523 -0.000844 0.135658 -0.130649 0.326147 -1.457556 -0.012718 1 0 0 0 0 0 0 407934
-0.001534 -0.000864 0.135515 0.040122 0.452917 -1.127887 -0.012754 1 0 0 0 0 0 0 409086
-0.001539 -0.000874 0.135372 -0.020933 0.330885 -1.082212 -0.012780 1 0 0 0 0 0 0 409937
-0.001555 -0.000894 0.135248 0.129901 0.458153 -1.315079 -0.012811 1 0 0 0 0 0 0 410928
-0.001583 -0.000898 0.135123 0.305563 0.271166 -1.290807 -0.012842 1 0 0 0 0 0 0 411930
-0.001591 -0.000920 0.134996 0.048064 0.487962 -1.262462 -0.012874 1 0 0 0 0 0 0 412932
-0.001614 -0.000926 0.134869 0.242139 0.295101 -1.235828 -0.012905 1 0 0 0 0 0 0 413932
-0.001619 -0.000949 0.134742 0.016424 0.503361 -1.216161 -0.012936 1 0 0 0 0 0 0 414932
-0.001642 -0.000955 0.134615 0.228021 0.306163 -1.193615 -0.012967 1 0 0 0 0 0 0 415931
-0.001646 -0.000978 0.134487 0.011764 0.511764 -1.175441 -0.012999 1 0 0 0 0 0 0 416933
-0.001668 -0.000984 0.134360 0.227614 0.313645 -1.153284 -0.013030 1 0 0 0 0 0 0 417929
-0.001672 -0.001007 0.134233 0.013969 0.518370 -1.135096 -0.013061 1 0 0 0 0 0 0 418929
-0.001694 -0.001013 0.134105 0.230619 0.320289 -1.112828 -0.013093 1 0 0 0 0 0 0 419933
-0.001698 -0.001035 0.133978 0.017900 0.524576 -1.094468 -0.013124 1 0 0 0 0 0 0 420936
-0.001720 -0.001041 0.133850 0.234460 0.326720 -1.071924 -0.013155 1 0 0 0 0 0 0 421936
-0.001731 -0.001044 0.133743 0.109732 0.266258 -1.317236 -0.013186 1 0 0 0 0 0 0 422936
-0.001735 -0.001045 0.133613 0.015693 0.234552 -1.034253 -0.013221 1 0 0 0 0 0 0 424054
-0.001751 -0.001060 0.133494 0.161438 0.424228 -1.132696 -0.013253 1 0 0 0 0 0 0 425060
-0.001758 -0.001067 0.133360 0.060393 0.337206 -0.923606 -0.013284 1 0 0 0 0 0 0 426055
-0.001775 -0.001085 0.133239 0.187792 0.480683 -1.063389 -0.013315 1 0 0 0 0 0 0 427056
-0.001789 -0.001074 0.133125 0.163560 0.105728 -1.135693 -0.013346 1 0 0 0 0 0 0 428054
-0.001789 -0.001088 0.133002 -0.024182 0.401377 -1.019746 -0.013378 1 0 0 0 0 0 0 429057
-0.001803 -0.001109 0.132886 0.137833 0.537187 -1.076844 -0.013409 1 0 0 0 0 0 0 430055
-0.001830 -0.001115 0.132762 0.325857 0.338634 -0.967661 -0.013440 1 0 0 0 0 0 0 431053
-0.001856 -0.001132 0.132645 0.354392 0.479926 -1.031710 -0.013471 1 0 0 0 0 0 0 432053
-0.001849 -0.001145 0.132532 -0.095504 0.442376 -1.067480 -0.013502 1 0 0 0 0 0 0 433051
-0.001864 -0.001146 0.132410 0.168399 0.281104 -0.929520 -0.013534 1 0 0 0 0 0 0 434054
-0.001886 -0.001162 0.132293 0.273328 0.452915 -0.980857 -0.013565 1 0 0 0 0 0 0 435057
-0.001896 -0.001169 0.132190 0.139321 0.368617 -1.138897 -0.013596 1 0 0 0 0 0 0 436053
-0.001920 -0.001167 0.132071 0.317500 0.240141 -0.933152 -0.013628 1 0 0 0 0 0 0 437056
-0.001926 -0.001185 0.131946 0.083578 0.497294 -0.820550 -0.013659 1 0 0 0 0 0 0 438054
-0.001934 -0.001174 0.131830 0.100336 0.134980 -0.898580 -0.013690 1 0 0 0 0 0 0 439054
-0.001951 -0.001183 0.131716 0.227981 0.364200 -0.919967 -0.013721 1 0 0 0 0 0 0 440053
-0.001959 -0.001187 0.131613 0.121085 0.325396 -1.056147 -0.013753 1 0 0 0 0 0 0 441055
-0.001962 -0.001188 0.131485 0.041341 0.284835 -0.712010 -0.013784 1 0 0 0 0 0 0 442054
-0.001963 -0.001189 0.131377 0.009101 0.269552 -0.928602 -0.013815 1 0 0 0 0 0 0 443053
-0.001963 -0.001189 0.131276 -0.008015 0.261448 -1.034465 -0.013846 1 0 0 0 0 0 0 444051
-0.001970 -0.001223 0.131178 0.087866 0.718158 -1.058728 -0.013880 1 0 0 0 0 0 0 445139
-0.001987 -0.001254 0.131071 0.225914 0.733733 -0.925198 -0.013912 1 0 0 0 0 0 0 446145
-0.002001 -0.001250 0.130960 0.201843 0.263185 -0.859233 -0.013942 1 0 0 0 0 0 0 447111
-0.002007 -0.001247 0.130859 0.103147 0.241855 -0.953460 -0.013973 1 0 0 0 0 0 0 448111
-0.002010 -0.001245 0.130761 0.044375 0.252130 -0.990253 -0.014000 1 0 0 0 0 0 0 448985
-0.002010 -0.001244 0.130665 0.013687 0.259466 -0.995693 -0.014036 1 0 0 0 0 0 0 450109
-0.002029 -0.001238 0.130548 0.259465 0.194654 -0.714822 -0.014068 1 0 0 0 0 0 0 451160
-0.002039 -0.001234 0.130444 0.152063 0.224612 -0.841586 -0.014099 1 0 0 0 0 0 0 452140
-0.002077 -0.001242 0.130344 0.526945 0.377074 -0.888865 -0.014129 1 0 0 0 0 0 0 453111
-0.002095 -0.001245 0.130247 0.310375 0.336833 -0.909485 -0.014161 1 0 0 0 0 0 0 454109
-0.002103 -0.001247 0.130150 0.161639 0.305234 -0.907919 -0.014192 1 0 0 0 0 0 0 455108
-0.002107 -0.001247 0.130054 0.083148 0.288438 -0.896916 -0.014224 1 0 0 0 0 0 0 456138
-0.002114 -0.001227 0.129948 0.121263 0.017354 -0.749888 -0.014255 1 0 0 0 0 0 0 457134
-0.002137 -0.001211 0.129858 0.341130 0.052821 -0.929900 -0.014286 1 0 0 0 0 0 0 458118
-0.002147 -0.001203 0.129764 0.204256 0.148502 -0.883437 -0.014317 1 0 0 0 0 0 0 459131
-0.002166 -0.001214 0.129658 0.293294 0.398223 -0.703365 -0.014348 1 0 0 0 0 0 0 460115
-0.002174 -0.001218 0.129558 0.175328 0.352990 -0.750626 -0.014380 1 0 0 0 0 0 0 461131
-0.002172 -0.001240 0.129470 0.022037 0.574991 -0.901207 -0.014407 1 0 0 0 0 0 0 461992
-0.002170 -0.001250 0.129377 0.011204 0.451979 -0.830039 -0.014442 1 0 0 0 0 0 0 463116
-0.002168 -0.001255 0.129282 0.012750 0.367670 -0.780968 -0.014474 1 0 0 0 0 0 0 464133
-0.002166 -0.001257 0.129187 0.014245 0.323557 -0.750117 -0.014502 1 0 0 0 0 0 0 465051
-0.002165 -0.001257 0.129091 0.014979 0.301569 -0.727484 -0.014534 1 0 0 0 0 0 0 466060
-0.002163 -0.001257 0.128995 0.015234 0.290815 -0.707679 -0.014565 1 0 0 0 0 0 0 467050
-0.002162 -0.001256 0.128898 0.015225 0.285631 -0.688972 -0.014596 1 0 0 0 0 0 0 468058
-0.002180 -0.001251 0.128812 0.282372 0.221044 -0.799321 -0.014627 1 0 0 0 0 0 0 469051
-0.002189 -0.001248 0.128719 0.178127 0.243450 -0.714096 -0.014659 1 0 0 0 0 0 0 470050
-0.002186 -0.001265 0.128634 0.025853 0.521019 -0.792985 -0.014690 1 0 0 0 0 0 0 471059
-0.002184 -0.001274 0.128542 0.014692 0.429489 -0.691185 -0.014721 1 0 0 0 0 0 0 472049
-0.002182 -0.001277 0.128448 0.016152 0.361439 -0.630416 -0.014753 1 0 0 0 0 0 0 473059
-0.002201 -0.001274 0.128362 0.284233 0.263540 -0.724157 -0.014784 1 0 0 0 0 0 0 474049
-0.002209 -0.001272 0.128269 0.181346 0.268972 -0.632332 -0.014816 1 0 0 0 0 0 0 475084
-0.002212 -0.001270 0.128174 0.106771 0.277705 -0.575356 -0.014847 1 0 0 0 0 0 0 476064
-0.002208 -0.001288 0.128088 -0.009230 0.542426 -0.674766 -0.014878 1 0 0 0 0 0 0 477071
-0.002204 -0.001297 0.127996 -0.000639 0.444752 -0.580777 -0.014909 1 0 0 0 0 0 0 478064
-0.002222 -0.001296 0.127911 0.276500 0.311730 -0.651361 -0.014936 1 0 0 0 0 0 0 478932
-0.002210 -0.001300 0.127840 -0.075822 0.365709 -0.826711 -0.014971 1 0 0 0 0 0 0 480055
-0.002204 -0.001302 0.127752 -0.050720 0.336895 -0.621878 -0.015003 1 0 0 0 0 0 0 481057
-0.002219 -0.001297 0.127669 0.248552 0.256417 -0.638906 -0.015034 1 0 0 0 0 0 0 482057
-0.002221 -0.001314 0.127588 0.088711 0.528814 -0.649215 -0.015065 1 0 0 0 0 0 0 483050
-0.002220 -0.001322 0.127497 0.052698 0.441607 -0.510834 -0.015096 1 0 0 0 0 0 0 484060
-0.002239 -0.001320 0.127412 0.304717 0.314948 -0.564614 -0.015128 1 0 0 0 0 0 0 485057
-0.002242 -0.001339 0.127330 0.119973 0.561919 -0.589344 -0.015159 1 0 0 0 0 0 0 486053
-0.002249 -0.001328 0.127260 0.157481 0.210705 -0.729328 -0.015190 1 0 0 0 0 0 0 487056
-0.002246 -0.001342 0.127183 0.026969 0.492690 -0.646528 -0.015221 1 0 0 0 0 0 0 488053
-0.002263 -0.001343 0.127103 0.286435 0.364564 -0.589860 -0.015253 1 0 0 0 0 0 0 489056
-0.002252 -0.001349 0.127034 -0.065388 0.402497 -0.705268 -0.015284 1 0 0 0 0 0 0 490052
-0.002265 -0.001346 0.126957 0.223422 0.302833 -0.605608 -0.015315 1 0 0 0 0 0 0 491054
-0.002265 -0.001364 0.126878 0.079066 0.559624 -0.550103 -0.015347 1 0 0 0 0 0 0 492062
-0.002270 -0.001353 0.126809 0.138906 0.214980 -0.658501 -0.015377 1 0 0 0 0 0 0 493041
-0.002286 -0.001362 0.126742 0.284017 0.437544 -0.693176 -0.015409 1 0 0 0 0 0 0 494059
-0.002280 -0.001351 0.126667 0.005212 0.206334 -0.578397 -0.015440 1 0 0 0 0 0 0 495052
-0.002289 -0.001360 0.126599 0.193866 0.439026 -0.634258 -0.015471 1 0 0 0 0 0 0 496036
-0.002313 -0.001359 0.126522 0.398528 0.336085 -0.522785 -0.015503 1 0 0 0 0 0 0 497055
-0.002305 -0.001363 0.126454 0.000818 0.391545 -0.608188 -0.015534 1 0 0 0 0 0 0 498053
-0.002301 -0.001365 0.126399 0.010395 0.369484 -0.774099 -0.015565 1 0 0 0 0 0 0 499053
-0.002317 -0.001360 0.126327 0.286846 0.285054 -0.563821 -0.015596 1 0 0 0 0 0 0 500053
-0.002325 -0.001358 0.126270 0.205657 0.303655 -0.729729 -0.015628 1 0 0 0 0 0 0 501054
-0.002342 -0.001371 0.126208 0.318366 0.506573 -0.663967 -0.015659 1 0 0 0 0 0 0 502053
-0.002350 -0.001377 0.126155 0.216794 0.442666 -0.764594 -0.015690 1 0 0 0 0 0 0 503051
-0.002354 -0.001380 0.126105 0.149382 0.393945 -0.808051 -0.015721 1 0 0 0 0 0 0 504052
-0.002341 -0.001366 0.126036 -0.073712 0.173049 -0.555090 -0.015753 1 0 0 0 0 0 0 505053
-0.002348 -0.001374 0.125970 0.158506 0.424269 -0.546830 -0.015784 1 0 0 0 0 0 0 506054
-0.002351 -0.001377 0.125915 0.135182 0.401100 -0.689019 -0.015815 1 0 0 0 0 0 0 507038
-0.002352 -0.001379 0.125864 0.108404 0.374185 -0.749321 -0.015846 1 0 0 0 0 0 0 508036
-0.002385 -0.001389 0.125814 0.531227 0.486004 -0.751735 -0.015878 1 0 0 0 0 0 0 509056
-0.002401 -0.001393 0.125765 0.355196 0.429833 -0.759640 -0.015908 1 0 0 0 0 0 0 510036
-0.002409 -0.001396 0.125717 0.228438 0.390806 -0.757942 -0.015940 1 0 0 0 0 0 0 511053
-0.002412 -0.001396 0.125669 0.161171 0.370460 -0.751396 -0.015971 1 0 0 0 0 0 0 512053
-0.002413 -0.001396 0.125621 0.127149 0.360429 -0.742938 -0.016002 1 0 0 0 0 0 0 513037
-0.002433 -0.001392 0.125582 0.371851 0.294950 -0.863727 -0.016034 1 0 0 0 0 0 0 514052
-0.002437 -0.001408 0.125548 0.187184 0.570379 -0.920700 -0.016065 1 0 0 0 0 0 0 515055
-0.002438 -0.001416 0.125504 0.137197 0.488198 -0.804698 -0.016096 1 0 0 0 0 0 0 516045
-0.002458 -0.001415 0.125468 0.379041 0.365357 -0.874086 -0.016130 1 0 0 0 0 0 0 517135
-0.002467 -0.001414 0.125424 0.268644 0.355217 -0.776623 -0.016161 1 0 0 0 0 0 0 518139
-0.002472 -0.001414 0.125377 0.191148 0.356043 -0.723880 -0.016193 1 0 0 0 0 0 0 519141
-0.002487 -0.001428 0.125349 0.337389 0.551415 -0.961889 -0.016223 1 0 0 0 0 0 0 520109
-0.002495 -0.001434 0.125309 0.243152 0.476817 -0.807300 -0.016254 1 0 0 0 0 0 0 521111
-0.002517 -0.001433 0.125273 0.442140 0.362868 -0.852095 -0.016285 1 0 0 0 0 0 0 522107
-0.002522 -0.001451 0.125239 0.234243 0.612174 -0.879440 -0.016317 1 0 0 0 0 0 0 523108
-0.002544 -0.001455 0.125206 0.433896 0.456838 -0.882221 -0.016349 1 0 0 0 0 0 0 524138
-0.002554 -0.001456 0.125163 0.307128 0.410958 -0.749150 -0.016380 1 0 0 0 0 0 0 525136
-0.002573 -0.001472 0.125137 0.409090 0.585893 -0.946730 -0.016411 1 0 0 0 0 0 0 526129
-0.002582 -0.001479 0.125097 0.291042 0.501754 -0.776270 -0.016442 1 0 0 0 0 0 0 527108
-0.002605 -0.001477 0.125061 0.477963 0.383297 -0.815111 -0.016473 1 0 0 0 0 0 0 528106
-0.002611 -0.001495 0.125028 0.264468 0.630020 -0.840385 -0.016505 1 0 0 0 0 0 0 529136
-0.002632 -0.001500 0.124995 0.460968 0.473759 -0.841994 -0.016536 1 0 0 0 0 0 0 530130
-0.002662 -0.001497 0.124962 0.594023 0.366851 -0.838117 -0.016567 1 0 0 0 0 0 0 531116
-0.002678 -0.001495 0.124950 0.420133 0.377859 -1.113488 -0.016599 1 0 0 0 0 0 0 532129
-0.002684 -0.001494 0.124915 0.294132 0.380935 -0.830486 -0.016629 1 0 0 0 0 0 0 533114
-0.002701 -0.001508 0.124891 0.417033 0.577698 -0.949584 -0.016661 1 0 0 0 0 0 0 534128
-0.002728 -0.001510 0.124861 0.573049 0.444398 -0.877960 -0.016692 1 0 0 0 0 0 0 535112
-0.002756 -0.001525 0.124840 0.591765 0.608078 -0.971966 -0.016723 1 0 0 0 0 0 0 536114
-0.002775 -0.001513 0.124822 0.497656 0.276453 -1.027724 -0.016753 1 0 0 0 0 0 0 537061
-0.002778 -0.001526 0.124795 0.280104 0.564864 -0.907853 -0.016784 1 0 0 0 0 0 0 538048
-0.002793 -0.001547 0.124774 0.415287 0.699418 -0.976708 -0.016815 1 0 0 0 0 0 0 539057
-0.002806 -0.001538 0.124756 0.409952 0.329655 -1.022906 -0.016846 1 0 0 0 0 0 0 540047
-0.002826 -0.001548 0.124739 0.500989 0.535936 -1.028608 -0.016878 1 0 0 0 0 0 0 541057
-0.002855 -0.001548 0.124712 0.633130 0.428063 -0.893284 -0.016909 1 0 0 0 0 0 0 542047
-0.002850 -0.001552 0.124692 0.205135 0.481791 -0.980006 -0.016940 1 0 0 0 0 0 0 543057
-0.002861 -0.001569 0.124674 0.371046 0.645135 -1.005685 -0.016971 1 0 0 0 0 0 0 544046
-0.002872 -0.001558 0.124658 0.395517 0.305149 -1.025015 -0.017003 1 0 0 0 0 0 0 545056
-0.002891 -0.001567 0.124641 0.502921 0.527553 -1.019640 -0.017034 1 0 0 0 0 0 0 546047
-0.002919 -0.001566 0.124613 0.643450 0.428105 -0.880198 -0.017065 1 0 0 0 0 0 0 547066
-0.002933 -0.001566 0.124604 0.481279 0.425690 -1.094659 -0.017096 1 0 0 0 0 0 0 548053
-0.002934 -0.001584 0.124579 0.287091 0.673760 -0.922941 -0.017128 1 0 0 0 0 0 0 549059
-0.002940 -0.001574 0.124560 0.340962 0.329704 -0.974175 -0.017159 1 0 0 0 0 0 0 550048
-0.002956 -0.001584 0.124543 0.483350 0.544758 -0.990275 -0.017190 1 0 0 0 0 0 0 551055
-0.002978 -0.001602 0.124525 0.569361 0.694601 -0.994243 -0.017221 1 0 0 0 0 0 0 552052
-0.002974 -0.001597 0.124499 0.256691 0.399535 -0.877525 -0.017252 1 0 0 0 0 0 0 553050
-0.002986 -0.001609 0.124479 0.423354 0.590528 -0.936937 -0.017284 1 0 0 0 0 0 0 554056
-0.002992 -0.001614 0.124471 0.368587 0.538340 -1.114101 -0.017315 1 0 0 0 0 0 0 555054
-0.003014 -0.001612 0.124448 0.572631 0.428206 -0.911773 -0.017346 1 0 0 0 0 0 0 556059
-0.003005 -0.001616 0.124429 0.197075 0.494231 -0.962661 -0.017377 1 0 0 0 0 0 0 557052
-0.003014 -0.001632 0.124412 0.390320 0.664741 -0.973252 -0.017409 1 0 0 0 0 0 0 558053
-0.003037 -0.001635 0.124384 0.602051 0.514109 -0.839711 -0.017439 1 0 0 0 0 0 0 559036
-0.003049 -0.001636 0.124374 0.479142 0.483897 -1.056867 -0.017471 1 0 0 0 0 0 0 560050
-0.003036 -0.001642 0.124361 0.131652 0.532615 -1.033291 -0.017503 1 0 0 0 0 0 0 561054
-0.003042 -0.001658 0.124345 0.359042 0.689357 -0.994624 -0.017534 1 0 0 0 0 0 0 562050
-0.003064 -0.001661 0.124319 0.590261 0.531692 -0.841305 -0.017565 1 0 0 0 0 0 0 563053
-0.003056 -0.001668 0.124299 0.216727 0.558479 -0.922557 -0.017596 1 0 0 0 0 0 0 564060
-0.003064 -0.001685 0.124281 0.409101 0.707447 -0.944739 -0.017627 1 0 0 0 0 0 0 565040
-0.003075 -0.001675 0.124265 0.447492 0.361600 -0.963361 -0.017659 1 0 0 0 0 0 0 566056
-0.003093 -0.001683 0.124248 0.561398 0.579793 -0.956684 -0.017690 1 0 0 0 0 0 0 567054
-0.003102 -0.001688 0.124242 0.458927 0.547561 -1.099255 -0.017721 1 0 0 0 0 0 0 568050
-0.003100 -0.001709 0.124219 0.302065 0.761487 -0.889297 -0.017755 1 0 0 0 0 0 0 569146
-0.003105 -0.001700 0.124200 0.376075 0.400073 -0.926018 -0.017786 1 0 0 0 0 0 0 570131
-0.003121 -0.001710 0.124183 0.528298 0.605253 -0.935752 -0.017818 1 0 0 0 0 0 0 571141
-0.003109 -0.001719 0.124167 0.186031 0.626305 -0.956525 -0.017848 1 0 0 0 0 0 0 572105
-0.003109 -0.001705 0.124151 0.302623 0.316718 -0.958251 -0.017880 1 0 0 0 0 0 0 573138
-0.003122 -0.001712 0.124134 0.490224 0.562772 -0.943614 -0.017911 1 0 0 0 0 0 0 574130
-0.003109 -0.001720 0.124118 0.167430 0.605994 -0.954602 -0.017942 1 0 0 0 0 0 0 575106
-0.003121 -0.001719 0.124091 0.466204 0.491819 -0.804449 -0.017973 1 0 0 0 0 0 0 576105
-0.003128 -0.001719 0.124082 0.422413 0.490291 -1.014377 -0.018004 1 0 0 0 0 0 0 577107
-0.003144 -0.001732 0.124067 0.551349 0.678026 -0.968407 -0.018036 1 0 0 0 0 0 0 578132
-0.003133 -0.001744 0.124053 0.202170 0.671340 -0.957772 -0.018067 1 0 0 0 0 0 0 579129
-0.003146 -0.001745 0.124026 0.487987 0.530231 -0.798702 -0.018099 1 0 0 0 0 0 0 580134
-0.003152 -0.001745 0.124016 0.438004 0.515181 -1.005367 -0.018129 1 0 0 0 0 0 0 581108
-0.003156 -0.001745 0.124013 0.391655 0.512119 -1.106386 -0.018160 1 0 0 0 0 0 0 582106
-0.003151 -0.001764 0.123991 0.277103 0.754955 -0.869180 -0.018192 1 0 0 0 0 0 0 583105
-0.003154 -0.001754 0.123973 0.373992 0.410559 -0.895327 -0.018223 1 0 0 0 0 0 0 584105
-0.003156 -0.001750 0.123967 0.365601 0.439997 -1.049097 -0.018254 1 0 0 0 0 0 0 585105
-0.003151 -0.001766 0.123944 0.265739 0.718201 -0.842278 -0.018286 1 0 0 0 0 0 0 586126
-0.003154 -0.001755 0.123925 0.369216 0.393394 -0.880393 -0.018317 1 0 0 0 0 0 0 587106
-0.003155 -0.001749 0.123919 0.364016 0.432676 -1.038586 -0.018349 1 0 0 0 0 0 0 588140
-0.003149 -0.001765 0.123895 0.265668 0.715689 -0.833190 -0.018380 1 0 0 0 0 0 0 589134
-0.003152 -0.001754 0.123877 0.369864 0.393459 -0.871865 -0.018411 1 0 0 0 0 0 0 590136
-0.003134 -0.001753 0.123861 0.104461 0.494039 -0.901405 -0.018443 1 0 0 0 0 0 0 591133
-0.003139 -0.001767 0.123844 0.367376 0.695451 -0.892328 -0.018474 1 0 0 0 0 0 0 592139
-0.003141 -0.001774 0.123838 0.370180 0.631695 -1.033711 -0.018504 1 0 0 0 0 0 0 593109
-0.003128 -0.001763 0.123816 0.170297 0.390115 -0.835726 -0.018535 1 0 0 0 0 0 0 594104
-0.003135 -0.001771 0.123797 0.408193 0.622747 -0.851688 -0.018567 1 0 0 0 0 0 0 595103
-0.003138 -0.001776 0.123790 0.392265 0.594580 -1.012595 -0.018598 1 0 0 0 0 0 0 596095
-0.003126 -0.001763 0.123768 0.182293 0.372731 -0.822588 -0.018630 1 0 0 0 0 0 0 597130
-0.003133 -0.001771 0.123749 0.414854 0.615257 -0.841462 -0.018661 1 0 0 0 0 0 0 598136
-0.003137 -0.001775 0.123742 0.396267 0.592058 -1.003367 -0.018692 1 0 0 0 0 0 0 599104
-0.003125 -0.001763 0.123720 0.184994 0.372713 -0.813558 -0.018723 1 0 0 0 0 0 0 600105
-0.003119 -0.001757 0.123712 0.244994 0.432885 -0.981075 -0.018754 1 0 0 0 0 0 0 601105
-0.003129 -0.001767 0.123698 0.461573 0.662568 -0.916624 -0.018786 1 0 0 0 0 0 0 602118
-0.003115 -0.001777 0.123683 0.161084 0.678567 -0.898965 -0.018817 1 0 0 0 0 0 0 603129
-0.003113 -0.001764 0.123668 0.298593 0.365691 -0.885556 -0.018848 1 0 0 0 0 0 0 604113
-0.003113 -0.001757 0.123663 0.324727 0.425236 -1.013478 -0.018880 1 0 0 0 0 0 0 605130
-0.003106 -0.001772 0.123640 0.244005 0.719572 -0.795578 -0.018911 1 0 0 0 0 0 0 606111
-0.003102 -0.001779 0.123632 0.283648 0.656628 -0.964908 -0.018942 1 0 0 0 0 0 0 607128
-0.003106 -0.001764 0.123619 0.382831 0.350689 -0.915662 -0.018973 1 0 0 0 0 0 0 608112
-0.003089 -0.001761 0.123604 0.109518 0.478543 -0.891350 -0.019003 1 0 0 0 0 0 0 609056
-0.003081 -0.001760 0.123599 0.195826 0.512286 -1.009557 -0.019034 1 0 0 0 0 0 0 610045
-0.003076 -0.001759 0.123597 0.260174 0.525739 -1.065269 -0.019065 1 0 0 0 0 0 0 611054
-0.003068 -0.001777 0.123576 0.206050 0.775641 -0.809679 -0.019096 1 0 0 0 0 0 0 612045
-0.003069 -0.001767 0.123558 0.333073 0.436157 -0.829461 -0.019128 1 0 0 0 0 0 0 613054
-0.003070 -0.001763 0.123552 0.340004 0.467450 -0.980852 -0.019159 1 0 0 0 0 0 0 614054
-0.003051 -0.001765 0.123540 0.076531 0.562500 -0.920711 -0.019190 1 0 0 0 0 0 0 615044
-0.003047 -0.001747 0.123526 0.246955 0.307716 -0.880510 -0.019221 1 0 0 0 0 0 0 616054
-0.003045 -0.001738 0.123520 0.291250 0.397973 -0.997661 -0.019252 1 0 0 0 0 0 0 617045
-0.003038 -0.001752 0.123498 0.220225 0.707794 -0.775573 -0.019284 1 0 0 0 0 0 0 618053
-0.003034 -0.001759 0.123490 0.264361 0.652791 -0.943505 -0.019315 1 0 0 0 0 0 0 619053
-0.003033 -0.001763 0.123487 0.292604 0.603476 -1.028749 -0.019346 1 0 0 0 0 0 0 620058
-0.003032 -0.001765 0.123486 0.306832 0.576578 -1.062538 -0.019377 1 0 0 0 0 0 0 621050
-0.003017 -0.001751 0.123466 0.127409 0.370664 -0.811330 -0.019409 1 0 0 0 0 0 0 622070
-0.003010 -0.001744 0.123458 0.204636 0.439066 -0.955925 -0.019440 1 0 0 0 0 0 0 623053
-0.003007 -0.001741 0.123456 0.258363 0.489627 -1.031609 -0.019472 1 0 0 0 0 0 0 624066
-0.002986 -0.001744 0.123445 0.026629 0.576426 -0.932306 -0.019502 1 0 0 0 0 0 0 625050
-0.002975 -0.001745 0.123441 0.140531 0.568444 -1.012298 -0.019534 1 0 0 0 0 0 0 626058
-0.002970 -0.001746 0.123440 0.219688 0.559127 -1.053195 -0.019565 1 0 0 0 0 0 0 627067
-0.002954 -0.001732 0.123420 0.074996 0.361625 -0.805041 -0.019596 1 0 0 0 0 0 0 628048
-0.002945 -0.001725 0.123413 0.169546 0.434153 -0.951095 -0.019628 1 0 0 0 0 0 0 629063
-0.002954 -0.001736 0.123399 0.403795 0.670194 -0.878899 -0.019659 1 0 0 0 0 0 0 630055
-0.002959 -0.001741 0.123394 0.372479 0.629557 -0.987067 -0.019689 1 0 0 0 0 0 0 631032
-0.002942 -0.001748 0.123383 0.081520 0.652949 -0.910075 -0.019722 1 0 0 0 0 0 0 632061
-0.002933 -0.001752 0.123378 0.163682 0.611398 -0.999173 -0.019753 1 0 0 0 0 0 0 633060
-0.002929 -0.001754 0.123377 0.226705 0.585048 -1.043385 -0.019784 1 0 0 0 0 0 0 634061
-0.002913 -0.001740 0.123357 0.074071 0.378998 -0.796236 -0.019815 1 0 0 0 0 0 0 635059
-0.002905 -0.001734 0.123349 0.164374 0.447200 -0.942714 -0.019846 1 0 0 0 0 0 0 636058
-0.002902 -0.001730 0.123347 0.224609 0.497634 -1.019042 -0.019878 1 0 0 0 0 0 0 637068
-0.002880 -0.001733 0.123336 -0.003539 0.584266 -0.919442 -0.019908 1 0 0 0 0 0 0 638034
-0.002870 -0.001735 0.123332 0.111689 0.576320 -0.999680 -0.019940 1 0 0 0 0 0 0 639064
-0.002870 -0.001717 0.123321 0.264702 0.314712 -0.905374 -0.019971 1 0 0 0 0 0 0 640047
-0.002851 -0.001712 0.123307 0.021070 0.465953 -0.862900 -0.020003 1 0 0 0 0 0 0 641060
-0.002841 -0.001710 0.123302 0.121459 0.511800 -0.975180 -0.020034 1 0 0 0 0 0 0 642059
-0.002849 -0.001723 0.123289 0.364870 0.714853 -0.880457 -0.020065 1 0 0 0 0 0 0 643059
-0.002854 -0.001729 0.123285 0.338862 0.655960 -0.979399 -0.020096 1 0 0 0 0 0 0 644057
-0.002836 -0.001737 0.123273 0.051061 0.669981 -0.898451 -0.020128 1 0 0 0 0 0 0 645059
-0.002833 -0.001722 0.123259 0.207601 0.371582 -0.851177 -0.020158 1 0 0 0 0 0 0 646029
-0.002832 -0.001714 0.123254 0.244804 0.439309 -0.965872 -0.020189 1 0 0 0 0 0 0 647032
-0.002812 -0.001715 0.123243 -0.000789 0.554200 -0.890294 -0.020221 1 0 0 0 0 0 0 648029
-0.002802 -0.001716 0.123238 0.104544 0.562252 -0.980309 -0.020253 1 0 0 0 0 0 0 649059
-0.002797 -0.001716 0.123237 0.179191 0.561052 -1.024764 -0.020283 1 0 0 0 0 0 0 650037
-0.002775 -0.001721 0.123227 -0.040433 0.619896 -0.912330 -0.020315 1 0 0 0 0 0 0 651061
-0.002770 -0.001704 0.123213 0.152006 0.345788 -0.852856 -0.020346 1 0 0 0 0 0 0 652060
-0.002767 -0.001696 0.123208 0.207385 0.425775 -0.963124 -0.020378 1 0 0 0 0 0 0 653062
-0.002760 -0.001710 0.123185 0.143231 0.730320 -0.737588 -0.020409 1 0 0 0 0 0 0 654048
-0.002756 -0.001717 0.123177 0.189370 0.673025 -0.904694 -0.020439 1 0 0 0 0 0 0 655031
-0.002754 -0.001721 0.123175 0.218578 0.622645 -0.989518 -0.020472 1 0 0 0 0 0 0 656060
-0.002753 -0.001723 0.123174 0.233310 0.595218 -1.023000 -0.020503 1 0 0 0 0 0 0 657061
-0.002739 -0.001709 0.123153 0.055073 0.389070 -0.770119 -0.020533 1 0 0 0 0 0 0 658029
-0.002732 -0.001703 0.123146 0.131540 0.457081 -0.915175 -0.020565 1 0 0 0 0 0 0 659057
-0.002729 -0.001700 0.123143 0.184807 0.507403 -0.990864 -0.020596 1 0 0 0 0 0 0 660059
-0.002727 -0.001698 0.123143 0.212525 0.534163 -1.020991 -0.020628 1 0 0 0 0 0 0 661055
-0.002707 -0.001702 0.123132 -0.032293 0.607665 -0.902172 -0.020659 1 0 0 0 0 0 0 662056
-0.002697 -0.001703 0.123129 0.073791 0.593234 -0.975883 -0.020690 1 0 0 0 0 0 0 663063
-0.002697 -0.001686 0.123117 0.222256 0.328627 -0.879043 -0.020721 1 0 0 0 0 0 0 664028
-0.002698 -0.001677 0.123113 0.235533 0.418184 -0.965801 -0.020753 1 0 0 0 0 0 0 665060
-0.002678 -0.001677 0.123102 -0.023335 0.544551 -0.878659 -0.020784 1 0 0 0 0 0 0 666060
-0.002669 -0.001677 0.123098 0.074666 0.558515 -0.964818 -0.020815 1 0 0 0 0 0 0 667057
-0.002664 -0.001677 0.123097 0.145625 0.560339 -1.007914 -0.020846 1 0 0 0 0 0 0 668059
-0.002662 -0.001677 0.123096 0.183126 0.560901 -1.025309 -0.020877 1 0 0 0 0 0 0 669048
-0.002641 -0.001681 0.123086 -0.056471 0.621163 -0.901623 -0.020909 1 0 0 0 0 0 0 670059
-0.002650 -0.001679 0.123061 0.297582 0.531681 -0.690400 -0.020940 1 0 0 0 0 0 0 671057
-0.002654 -0.001677 0.123053 0.283915 0.543592 -0.876878 -0.020971 1 0 0 0 0 0 0 672059
-0.002656 -0.001677 0.123050 0.256250 0.554237 -0.969816 -0.021003 1 0 0 0 0 0 0 673067
-0.002657 -0.001677 0.123049 0.239826 0.559902 -1.006229 -0.021034 1 0 0 0 0 0 0 674056
-0.002658 -0.001676 0.123048 0.231262 0.563004 -1.020376 -0.021065 1 0 0 0 0 0 0 675067
-0.002658 -0.001676 0.123048 0.226993 0.564877 -1.026364 -0.021096 1 0 0 0 0 0 0 676058
-0.002644 -0.001662 0.123028 0.039736 0.373919 -0.762946 -0.021128 1 0 0 0 0 0 0 677067
-0.002638 -0.001655 0.123021 0.111282 0.449301 -0.904551 -0.021159 1 0 0 0 0 0 0 678057
-0.002635 -0.001651 0.123018 0.162108 0.503324 -0.979021 -0.021190 1 0 0 0 0 0 0 679067
-0.002633 -0.001650 0.123018 0.188624 0.531929 -1.008632 -0.021221 1 0 0 0 0 0 0 680056
-0.002632 -0.001649 0.123017 0.201944 0.546651 -1.020312 -0.021252 1 0 0 0 0 0 0 681052
-0.002612 -0.001653 0.123007 -0.049806 0.614046 -0.894286 -0.021283 1 0 0 0 0 0 0 682042
-0.002603 -0.001655 0.123004 0.052395 0.596629 -0.965709 -0.021315 1 0 0 0 0 0 0 683052
-0.002603 -0.001637 0.122992 0.198917 0.330714 -0.867854 -0.021346 1 0 0 0 0 0 0 684042
-0.002604 -0.001628 0.122988 0.211207 0.419269 -0.954293 -0.021378 1 0 0 0 0 0 0 685053
-0.002604 -0.001624 0.122987 0.210529 0.485407 -0.997822 -0.021409 1 0 0 0 0 0 0 686053
-0.002585 -0.001626 0.122977 -0.049077 0.580493 -0.884105 -0.021440 1 0 0 0 0 0 0 687043
-0.002581 -0.001608 0.122963 0.122183 0.325201 -0.824417 -0.021472 1 0 0 0 0 0 0 688062
-0.002579 -0.001600 0.122958 0.166853 0.413998 -0.934742 -0.021502 1 0 0 0 0 0 0 689049
-0.002578 -0.001595 0.122956 0.184172 0.479643 -0.987777 -0.021534 1 0 0 0 0 0 0 690059
-0.002577 -0.001593 0.122955 0.192095 0.514656 -1.008755 -0.021565 1 0 0 0 0 0 0 691044
-0.002558 -0.001597 0.122945 -0.062357 0.592375 -0.885937 -0.021597 1 0 0 0 0 0 0 692061
-0.002548 -0.001598 0.122942 0.038192 0.580083 -0.958606 -0.021628 1 0 0 0 0 0 0 693055
-0.002549 -0.001580 0.122930 0.183871 0.316868 -0.860993 -0.021659 1 0 0 0 0 0 0 694050
-0.002549 -0.001572 0.122926 0.195720 0.406515 -0.947623 -0.021690 1 0 0 0 0 0 0 695052
-0.002549 -0.001567 0.122925 0.194825 0.473195 -0.991212 -0.021722 1 0 0 0 0 0 0 696062
-0.002530 -0.001569 0.122915 -0.064749 0.568548 -0.877299 -0.021753 1 0 0 0 0 0 0 697055
-0.002526 -0.001552 0.122901 0.106279 0.313498 -0.817432 -0.021784 1 0 0 0 0 0 0 698049
-0.002524 -0.001543 0.122896 0.150806 0.402182 -0.927855 -0.021815 1 0 0 0 0 0 0 699048
-0.002523 -0.001539 0.122894 0.168070 0.467735 -0.980859 -0.021846 1 0 0 0 0 0 0 700030
-0.002523 -0.001536 0.122894 0.175957 0.502744 -1.001865 -0.021877 1 0 0 0 0 0 0 701049
-0.002504 -0.001540 0.122884 -0.078400 0.580424 -0.878785 -0.021909 1 0 0 0 0 0 0 702048
-0.002499 -0.001523 0.122870 0.095260 0.316455 -0.815519 -0.021940 1 0 0 0 0 0 0 703044
-0.002497 -0.001514 0.122865 0.141147 0.400574 -0.924825 -0.021971 1 0 0 0 0 0 0 704047
-0.002496 -0.001510 0.122863 0.159099 0.463853 -0.977455 -0.022003 1 0 0 0 0 0 0 705057
-0.002477 -0.001513 0.122853 -0.090813 0.557403 -0.866581 -0.022033 1 0 0 0 0 0 0 706034
-0.002472 -0.001495 0.122839 0.084807 0.301567 -0.807772 -0.022065 1 0 0 0 0 0 0 707051
-0.002470 -0.001486 0.122834 0.131619 0.389628 -0.918697 -0.022096 1 0 0 0 0 0 0 708050
-0.002469 -0.001482 0.122832 0.150012 0.454861 -0.971876 -0.022127 1 0 0 0 0 0 0 709047
-0.002469 -0.001480 0.122832 0.158455 0.489654 -0.992846 -0.022158 1 0 0 0 0 0 0 710029
-0.002455 -0.001464 0.122811 -0.022228 0.315797 -0.733387 -0.022190 1 0 0 0 0 0 0 711046
-0.002448 -0.001457 0.122804 0.051769 0.398793 -0.877422 -0.022221 1 0 0 0 0 0 0 712048
-0.002445 -0.001453 0.122802 0.103785 0.456570 -0.952650 -0.022252 1 0 0 0 0 0 0 713030
-0.002443 -0.001451 0.122801 0.130854 0.487075 -0.982487 -0.022284 1 0 0 0 0 0 0 714047
-0.002448 -0.001431 0.122790 0.217672 0.251319 -0.857859 -0.022315 1 0 0 0 0 0 0 715046
-0.002431 -0.001426 0.122777 -0.059870 0.414479 -0.802296 -0.022346 1 0 0 0 0 0 0 716029
-0.002422 -0.001423 0.122772 0.021578 0.466414 -0.911042 -0.022377 1 0 0 0 0 0 0 717048
-0.002418 -0.001422 0.122770 0.083405 0.489074 -0.963061 -0.022409 1 0 0 0 0 0 0 718047
-0.002416 -0.001422 0.122770 0.116156 0.500168 -0.983596 -0.022440 1 0 0 0 0 0 0 719047
-0.002396 -0.001426 0.122759 -0.125229 0.565664 -0.859919 -0.022471 1 0 0 0 0 0 0 720045
-0.002391 -0.001409 0.122746 0.054439 0.295846 -0.796324 -0.022502 1 0 0 0 0 0 0 721049
-0.002389 -0.001401 0.122741 0.103320 0.376546 -0.905765 -0.022534 1 0 0 0 0 0 0 722045
-0.002369 -0.001401 0.122729 -0.135054 0.497794 -0.826351 -0.022565 1 0 0 0 0 0 0 723046
-0.002359 -0.001401 0.122725 -0.028081 0.509065 -0.916116 -0.022596 1 0 0 0 0 0 0 724045
-0.002359 -0.001383 0.122713 0.120506 0.258319 -0.823940 -0.022627 1 0 0 0 0 0 0 725049
-0.002359 -0.001373 0.122709 0.133768 0.353325 -0.912917 -0.022659 1 0 0 0 0 0 0 726045
-0.002340 -0.001373 0.122698 -0.124190 0.482317 -0.825126 -0.022690 1 0 0 0 0 0 0 727045
-0.002331 -0.001373 0.122694 -0.027243 0.497522 -0.911914 -0.022721 1 0 0 0 0 0 0 728045
-0.002326 -0.001373 0.122693 0.043079 0.500057 -0.955232 -0.022755 1 0 0 0 0 0 0 729137
-0.002324 -0.001373 0.122692 0.080203 0.500923 -0.972526 -0.022787 1 0 0 0 0 0 0 730141
-0.002328 -0.001355 0.122682 0.172183 0.250388 -0.843035 -0.022817 1 0 0 0 0 0 0 731132
-0.002311 -0.001350 0.122668 -0.102445 0.405774 -0.785495 -0.022849 1 0 0 0 0 0 0 732128
-0.002303 -0.001347 0.122663 -0.019994 0.453807 -0.893819 -0.022880 1 0 0 0 0 0 0 733135
-0.002299 -0.001346 0.122662 0.042289 0.474519 -0.945619 -0.022910 1 0 0 0 0 0 0 734100
-0.002277 -0.001350 0.122651 -0.182331 0.544350 -0.833683 -0.022942 1 0 0 0 0 0 0 735102
-0.002267 -0.001352 0.122647 -0.067903 0.527925 -0.911044 -0.022974 1 0 0 0 0 0 0 736125
-0.002261 -0.001353 0.122646 0.011270 0.514431 -0.950808 -0.023005 1 0 0 0 0 0 0 737134
-0.002264 -0.001335 0.122635 0.126148 0.256161 -0.830193 -0.023035 1 0 0 0 0 0 0 738102
-0.002247 -0.001330 0.122622 -0.136797 0.407460 -0.775674 -0.023066 1 0 0 0 0 0 0 739099
-0.002238 -0.001328 0.122617 -0.048753 0.453426 -0.885244 -0.023098 1 0 0 0 0 0 0 740103
-0.002233 -0.001327 0.122615 0.016310 0.473129 -0.937529 -0.023129 1 0 0 0 0 0 0 741103
-0.002231 -0.001326 0.122615 0.050673 0.482747 -0.958091 -0.023160 1 0 0 0 0 0 0 742099
-0.002230 -0.001326 0.122614 0.067982 0.487749 -0.966304 -0.023191 1 0 0 0 0 0 0 743093
-0.002210 -0.001330 0.122604 -0.180780 0.550228 -0.837435 -0.023223 1 0 0 0 0 0 0 744108
-0.002206 -0.001314 0.122591 -0.005477 0.279226 -0.772207 -0.023255 1 0 0 0 0 0 0 745126
-0.002204 -0.001306 0.122586 0.041076 0.358850 -0.881238 -0.023285 1 0 0 0 0 0 0 746107
-0.002203 -0.001302 0.122584 0.059393 0.419855 -0.933691 -0.023317 1 0 0 0 0 0 0 747131
-0.002203 -0.001300 0.122584 0.067790 0.452525 -0.954275 -0.023348 1 0 0 0 0 0 0 748106
-0.002202 -0.001299 0.122583 0.071843 0.469317 -0.962530 -0.023380 1 0 0 0 0 0 0 749123
-0.002208 -0.001279 0.122573 0.147143 0.227026 -0.829452 -0.023410 1 0 0 0 0 0 0 750105
-0.002191 -0.001274 0.122560 -0.135592 0.386203 -0.770325 -0.023442 1 0 0 0 0 0 0 751121
-0.002183 -0.001272 0.122555 -0.057662 0.436110 -0.878421 -0.023474 1 0 0 0 0 0 0 752140
-0.002179 -0.001270 0.122553 0.002331 0.457727 -0.930045 -0.023502 1 0 0 0 0 0 0 753049
-0.002177 -0.001270 0.122552 0.034172 0.468335 -0.950392 -0.023534 1 0 0 0 0 0 0 754051
-0.002182 -0.001251 0.122542 0.123476 0.222937 -0.821593 -0.023565 1 0 0 0 0 0 0 755051
-0.002184 -0.001241 0.122538 0.105105 0.320660 -0.896750 -0.023596 1 0 0 0 0 0 0 756041
-0.002185 -0.001237 0.122537 0.088993 0.391387 -0.936075 -0.023627 1 0 0 0 0 0 0 757049
-0.002166 -0.001239 0.122527 -0.177282 0.488752 -0.819103 -0.023658 1 0 0 0 0 0 0 758039
-0.002157 -0.001240 0.122523 -0.084442 0.486320 -0.894985 -0.023690 1 0 0 0 0 0 0 759049
-0.002158 -0.001222 0.122511 0.057177 0.229018 -0.797138 -0.023721 1 0 0 0 0 0 0 760039
-0.002159 -0.001213 0.122507 0.066940 0.320027 -0.884470 -0.023752 1 0 0 0 0 0 0 761049
-0.002159 -0.001208 0.122506 0.065018 0.387253 -0.928165 -0.023784 1 0 0 0 0 0 0 762049
-0.002159 -0.001206 0.122505 0.063152 0.423132 -0.945584 -0.023815 1 0 0 0 0 0 0 763055
-0.002165 -0.001186 0.122495 0.135323 0.190787 -0.815491 -0.023846 1 0 0 0 0 0 0 764055
-0.002168 -0.001176 0.122491 0.108409 0.294822 -0.890359 -0.023877 1 0 0 0 0 0 0 765049
-0.002169 -0.001171 0.122490 0.088019 0.368663 -0.929563 -0.023909 1 0 0 0 0 0 0 766050
-0.002175 -0.001150 0.122479 0.150171 0.157227 -0.808083 -0.023940 1 0 0 0 0 0 0 767046
-0.002159 -0.001144 0.122466 -0.139189 0.331532 -0.753353 -0.023971 1 0 0 0 0 0 0 768047
-0.002151 -0.001141 0.122461 -0.064778 0.388846 -0.863051 -0.024002 1 0 0 0 0 0 0 769043
-0.002147 -0.001140 0.122459 -0.006566 0.414237 -0.915326 -0.024034 1 0 0 0 0 0 0 770047
-0.002164 -0.001134 0.122437 0.270873 0.360851 -0.652027 -0.024065 1 0 0 0 0 0 0 771052
-0.002172 -0.001131 0.122430 0.196357 0.393182 -0.808278 -0.024096 1 0 0 0 0 0 0 772048
-0.002176 -0.001130 0.122427 0.136471 0.414644 -0.888911 -0.024127 1 0 0 0 0 0 0 773046
-0.002179 -0.001129 0.122426 0.103834 0.425884 -0.920559 -0.024159 1 0 0 0 0 0 0 774044
-0.002185 -0.001110 0.122415 0.160244 0.181227 -0.795251 -0.024190 1 0 0 0 0 0 0 775046
-0.002188 -0.001101 0.122412 0.125522 0.278695 -0.872062 -0.024221 1 0 0 0 0 0 0 776044
-0.002190 -0.001096 0.122410 0.101238 0.349218 -0.911933 -0.024252 1 0 0 0 0 0 0 777047
-0.002197 -0.001075 0.122400 0.161334 0.136360 -0.790329 -0.024284 1 0 0 0 0 0 0 778044
-0.002200 -0.001065 0.122396 0.128412 0.249820 -0.868643 -0.024315 1 0 0 0 0 0 0 779044
-0.002201 -0.001059 0.122394 0.105024 0.328346 -0.909065 -0.024346 1 0 0 0 0 0 0 780052
-0.002221 -0.001052 0.122373 0.338760 0.304314 -0.641106 -0.024377 1 0 0 0 0 0 0 781031
-0.002230 -0.001048 0.122365 0.242468 0.351232 -0.795969 -0.024409 1 0 0 0 0 0 0 782049
-0.002222 -0.001032 0.122342 -0.012698 0.189675 -0.605532 -0.024440 1 0 0 0 0 0 0 783042
-0.002217 -0.001024 0.122334 0.020287 0.276892 -0.778126 -0.024471 1 0 0 0 0 0 0 784043
-0.002215 -0.001020 0.122331 0.051342 0.336654 -0.863534 -0.024502 1 0 0 0 0 0 0 785046
-0.002220 -0.001000 0.122320 0.140842 0.117989 -0.758768 -0.024533 1 0 0 0 0 0 0 786027
-0.002222 -0.000989 0.122316 0.122848 0.228059 -0.843383 -0.024565 1 0 0 0 0 0 0 787044
-0.002229 -0.000966 0.122304 0.179875 0.054791 -0.747939 -0.024596 1 0 0 0 0 0 0 788048
-0.002232 -0.000954 0.122300 0.144825 0.189429 -0.836878 -0.024627 1 0 0 0 0 0 0 789046
-0.002239 -0.000929 0.122288 0.193174 0.028709 -0.742928 -0.024659 1 0 0 0 0 0 0 790046
-0.002243 -0.000917 0.122284 0.153798 0.169498 -0.832491 -0.024690 1 0 0 0 0 0 0 791043
-0.002250 -0.000892 0.122273 0.199954 0.011962 -0.738653 -0.024721 1 0 0 0 0 0 0 792045
-0.002267 -0.000894 0.122257 0.332731 0.339095 -0.682188 -0.024752 1 0 0 0 0 0 0 793049
-0.002276 -0.000895 0.122252 0.241941 0.363552 -0.802972 -0.024783 1 0 0 0 0 0 0 794042
-0.002285 -0.000876 0.122240 0.252763 0.111932 -0.721744 -0.024815 1 0 0 0 0 0 0 795043
-0.002290 -0.000867 0.122236 0.193723 0.203362 -0.816183 -0.024846 1 0 0 0 0 0 0 796045
-0.002298 -0.000844 0.122224 0.229832 0.020994 -0.723842 -0.024878 1 0 0 0 0 0 0 797080
-0.002321 -0.000828 0.122198 0.430374 0.085865 -0.529349 -0.024909 1 0 0 0 0 0 0 798052
-0.002332 -0.000820 0.122189 0.311179 0.197671 -0.722682 -0.024941 1 0 0 0 0 0 0 799081
-0.002343 -0.000797 0.122176 0.300719 0.011459 -0.678694 -0.024971 1 0 0 0 0 0 0 800052
-0.002354 -0.000767 0.122161 0.302960 -0.112003 -0.648848 -0.025003 1 0 0 0 0 0 0 801081
-0.002360 -0.000752 0.122155 0.234392 0.066092 -0.772593 -0.025034 1 0 0 0 0 0 0 802053
-0.002368 -0.000726 0.122143 0.264820 -0.070397 -0.691210 -0.025065 1 0 0 0 0 0 0 803052
-0.002378 -0.000695 0.122129 0.289460 -0.167018 -0.647682 -0.025122 1 0 0 0 0 0 0 804861
-0.002388 -0.000660 0.122113 0.305046 -0.224560 -0.627655 -0.025166 1 0 0 0 0 0 0 806278
-0.002407 -0.000657 0.122097 0.415751 0.173102 -0.609887 -0.025193 1 0 0 0 0 0 0 807156
-0.002421 -0.000637 0.122080 0.385843 -0.014212 -0.606030 -0.025224 1 0 0 0 0 0 0 808155
-0.002429 -0.000627 0.122075 0.291979 0.095836 -0.741149 -0.025256 1 0 0 0 0 0 0 809155
-0.002433 -0.000622 0.122073 0.236104 0.170925 -0.802925 -0.025287 1 0 0 0 0 0 0 810166
-0.002440 -0.000601 0.122062 0.279382 -0.038252 -0.687083 -0.025318 1 0 0 0 0 0 0 811153
-0.002444 -0.000590 0.122058 0.238865 0.074950 -0.768978 -0.025350 1 0 0 0 0 0 0 812159
-0.002446 -0.000585 0.122056 0.211685 0.153167 -0.810640 -0.025381 1 0 0 0 0 0 0 813157
-0.002452 -0.000564 0.122045 0.269602 -0.054162 -0.687447 -0.025412 1 0 0 0 0 0 0 814156
-0.002455 -0.000554 0.122042 0.236534 0.059881 -0.766839 -0.025443 1 0 0 0 0 0 0 815153
-0.002457 -0.000548 0.122040 0.215110 0.140893 -0.816544 -0.025747 1 0 0 0 0 0 0 824886
-0.002444 -0.000532 0.122020 0.016993 -0.005865 -0.561133 -0.025784 1 0 0 0 0 0 0 826048
-0.002438 -0.000523 0.122012 0.082184 0.086002 -0.709182 -0.025815 1 0 0 0 0 0 0 827048
-0.002434 -0.000519 0.122010 0.129706 0.148111 -0.785604 -0.025846 1 0 0 0 0 0 0 828046
-0.002433 -0.000517 0.122009 0.154500 0.180736 -0.815469 -0.025877 1 0 0 0 0 0 0 829047
-0.002432 -0.000516 0.122008 0.166922 0.197286 -0.826849 -0.025909 1 0 0 0 0 0 0 830045
-0.002432 -0.000516 0.122008 0.173155 0.205667 -0.831527 -0.025940 1 0 0 0 0 0 0 831046
-0.002432 -0.000515 0.122008 0.176333 0.209993 -0.833825 -0.025971 1 0 0 0 0 0 0 832048
-0.002432 -0.000515 0.122008 0.178039 0.212280 -0.835279 -0.026002 1 0 0 0 0 0 0 833047
-0.002432 -0.000515 0.122008 0.178992 0.213543 -0.836448 -0.026034 1 0 0 0 0 0 0 834047
-0.002431 -0.000515 0.122008 0.179564 0.214299 -0.837502 -0.026065 1 0 0 0 0 0 0 835048
-0.002431 -0.000515 0.122008 0.179972 0.214814 -0.838527 -0.026096 1 0 0 0 0 0 0 836051
-0.002437 -0.000497 0.121998 0.252664 -0.033364 -0.699457 -0.026127 1 0 0 0 0 0 0 837029
-0.002440 -0.000487 0.121994 0.227250 0.059769 -0.773381 -0.026159 1 0 0 0 0 0 0 838059
-0.002441 -0.000483 0.121993 0.207745 0.127961 -0.812403 -0.026196 1 0 0 0 0 0 0 839240
-0.002442 -0.000480 0.121992 0.197056 0.164188 -0.827711 -0.026220 1 0 0 0 0 0 0 840025
-0.002442 -0.000479 0.121992 0.191654 0.182623 -0.833917 -0.026252 1 0 0 0 0 0 0 841024
-0.002442 -0.000479 0.121992 0.189011 0.191963 -0.836769 -0.026283 1 0 0 0 0 0 0 842025
-0.002442 -0.000478 0.121992 0.187796 0.196751 -0.838420 -0.026314 1 0 0 0 0 0 0 843031
-0.002442 -0.000478 0.121992 0.187304 0.199295 -0.839743 -0.026349 1 0 0 0 0 0 0 844130
-0.002443 -0.000478 0.121992 0.187154 0.200665 -0.840791 -0.026379 1 0 0 0 0 0 0 845092
-0.002443 -0.000478 0.121992 0.187231 0.201515 -0.842034 -0.026417 1 0 0 0 0 0 0 846317
-0.002443 -0.000478 0.121992 0.187305 0.201979 -0.842781 -0.026440 1 0 0 0 0 0 0 847064
-0.002443 -0.000478 0.121992 0.187487 0.202375 -0.843821 -0.026473 1 0 0 0 0 0 0 848094
-0.002448 -0.000460 0.121982 0.260061 -0.045875 -0.704528 -0.026503 1 0 0 0 0 0 0 849065
-0.002451 -0.000450 0.121978 0.234642 0.047106 -0.778488 -0.026535 1 0 0 0 0 0 0 850093
-0.002452 -0.000446 0.121977 0.215073 0.115154 -0.817322 -0.026565 1 0 0 0 0 0 0 851063
-0.002466 -0.000457 0.121965 0.377608 0.336789 -0.686878 -0.026597 1 0 0 0 0 0 0 852075
-0.002453 -0.000468 0.121952 0.051061 0.347006 -0.637068 -0.026628 1 0 0 0 0 0 0 853070
-0.002447 -0.000473 0.121947 0.098281 0.283567 -0.747943 -0.026660 1 0 0 0 0 0 0 854093
-0.002444 -0.000475 0.121945 0.141935 0.244882 -0.800248 -0.026690 1 0 0 0 0 0 0 855050
-0.002443 -0.000477 0.121945 0.165514 0.224863 -0.820548 -0.026722 1 0 0 0 0 0 0 856064
-0.002442 -0.000477 0.121944 0.177443 0.214864 -0.828440 -0.026753 1 0 0 0 0 0 0 857066
-0.002442 -0.000478 0.121944 0.183467 0.209959 -0.831844 -0.026784 1 0 0 0 0 0 0 858062
-0.002442 -0.000478 0.121944 0.186574 0.207625 -0.833672 -0.026815 1 0 0 0 0 0 0 859051
-0.002422 -0.000482 0.121934 -0.069822 0.266971 -0.702915 -0.026848 1 0 0 0 0 0 0 860093
-0.002418 -0.000466 0.121920 0.100512 -0.004141 -0.632281 -0.026877 1 0 0 0 0 0 0 861041
-0.002416 -0.000458 0.121916 0.145791 0.071904 -0.741869 -0.026909 1 0 0 0 0 0 0 862046
-0.002415 -0.000454 0.121914 0.163506 0.130901 -0.794365 -0.026940 1 0 0 0 0 0 0 863053
-0.002415 -0.000452 0.121913 0.171599 0.162505 -0.814760 -0.026971 1 0 0 0 0 0 0 864053
-0.002415 -0.000451 0.121913 0.175532 0.178584 -0.822679 -0.027003 1 0 0 0 0 0 0 865053
-0.002415 -0.000451 0.121913 0.177538 0.186742 -0.826081 -0.027034 1 0 0 0 0 0 0 866052
-0.002395 -0.000455 0.121903 -0.079401 0.251319 -0.695732 -0.027065 1 0 0 0 0 0 0 867054
-0.002386 -0.000457 0.121900 0.018164 0.231377 -0.765631 -0.027095 1 0 0 0 0 0 0 868023
-0.002381 -0.000458 0.121898 0.088870 0.216146 -0.802368 -0.027128 1 0 0 0 0 0 0 869054
-0.002379 -0.000459 0.121898 0.126236 0.208030 -0.817031 -0.027159 1 0 0 0 0 0 0 870053
-0.002377 -0.000459 0.121898 0.145112 0.204019 -0.822917 -0.027190 1 0 0 0 0 0 0 871052
-0.002377 -0.000459 0.121898 0.154620 0.202106 -0.825606 -0.027221 1 0 0 0 0 0 0 872051
-0.002377 -0.000459 0.121898 0.159458 0.201251 -0.827166 -0.027253 1 0 0 0 0 0 0 873052
-0.002376 -0.000459 0.121898 0.161958 0.200950 -0.828323 -0.027284 1 0 0 0 0 0 0 874052
-0.002376 -0.000459 0.121898 0.163307 0.200913 -0.829358 -0.027315 1 0 0 0 0 0 0 875051
-0.002376 -0.000459 0.121898 0.164083 0.201003 -0.830322 -0.027346 1 0 0 0 0 0 0 876052
-0.002376 -0.000459 0.121898 0.164549 0.201173 -0.831274 -0.027377 1 0 0 0 0 0 0 877041
-0.002370 -0.000477 0.121877 0.080235 0.447273 -0.553872 -0.027409 1 0 0 0 0 0 0 878050
-0.002367 -0.000487 0.121870 0.114319 0.356887 -0.699424 -0.027440 1 0 0 0 0 0 0 879050
-0.002366 -0.000491 0.121867 0.137543 0.290162 -0.775380 -0.027471 1 0 0 0 0 0 0 880051
-0.002365 -0.000493 0.121866 0.149325 0.254631 -0.805076 -0.027503 1 0 0 0 0 0 0 881054
-0.002370 -0.000476 0.121856 0.227588 -0.011954 -0.676003 -0.027534 1 0 0 0 0 0 0 882051
-0.002373 -0.000468 0.121852 0.204860 0.071650 -0.753457 -0.027565 1 0 0 0 0 0 0 883052
-0.002374 -0.000463 0.121850 0.186628 0.134985 -0.793481 -0.027596 1 0 0 0 0 0 0 884049
-0.002375 -0.000461 0.121850 0.176640 0.168856 -0.809365 -0.027628 1 0 0 0 0 0 0 885053
-0.002356 -0.000464 0.121840 -0.086420 0.246454 -0.683231 -0.027659 1 0 0 0 0 0 0 886050
-0.002346 -0.000466 0.121836 0.007808 0.233094 -0.754807 -0.027690 1 0 0 0 0 0 0 887051
-0.002342 -0.000467 0.121835 0.076795 0.221144 -0.792065 -0.027721 1 0 0 0 0 0 0 888052
-0.002340 -0.000467 0.121835 0.113295 0.214683 -0.806876 -0.027752 1 0 0 0 0 0 0 889033
-0.002338 -0.000468 0.121835 0.131741 0.211479 -0.812805 -0.027784 1 0 0 0 0 0 0 890044
-0.002319 -0.000472 0.121825 -0.116877 0.270348 -0.682902 -0.027814 1 0 0 0 0 0 0 891035
-0.002309 -0.000475 0.121821 -0.015508 0.247657 -0.753249 -0.027846 1 0 0 0 0 0 0 892043
-0.002304 -0.000476 0.121820 0.057045 0.231025 -0.790101 -0.027878 1 0 0 0 0 0 0 893061
-0.002314 -0.000490 0.121809 0.268763 0.407774 -0.658793 -0.027909 1 0 0 0 0 0 0 894049
-0.002320 -0.000497 0.121805 0.225113 0.335038 -0.740426 -0.027940 1 0 0 0 0 0 0 895061
-0.002322 -0.000501 0.121803 0.187634 0.282496 -0.782368 -0.027971 1 0 0 0 0 0 0 896049
-0.002324 -0.000503 0.121803 0.167123 0.254652 -0.798951 -0.028002 1 0 0 0 0 0 0 897045
-0.002325 -0.000504 0.121803 0.156670 0.240663 -0.805479 -0.028033 1 0 0 0 0 0 0 898036
-0.002325 -0.000504 0.121803 0.151464 0.233764 -0.808372 -0.028065 1 0 0 0 0 0 0 899044
-0.002306 -0.000509 0.121793 -0.108945 0.290768 -0.677257 -0.028096 1 0 0 0 0 0 0 900035
-0.002302 -0.000493 0.121779 0.058950 0.018468 -0.606889 -0.028127 1 0 0 0 0 0 0 901044
-0.002300 -0.000485 0.121774 0.102876 0.093774 -0.716434 -0.028158 1 0 0 0 0 0 0 902035
-0.002299 -0.000481 0.121772 0.119901 0.152377 -0.768831 -0.028190 1 0 0 0 0 0 0 903052
-0.002299 -0.000479 0.121772 0.127648 0.183790 -0.789123 -0.028221 1 0 0 0 0 0 0 904052
-0.002298 -0.000478 0.121771 0.131397 0.199778 -0.796950 -0.028252 1 0 0 0 0 0 0 905052
-0.002298 -0.000477 0.121771 0.133287 0.207898 -0.800292 -0.028284 1 0 0 0 0 0 0 906063
-0.002298 -0.000477 0.121771 0.134273 0.212061 -0.802021 -0.028315 1 0 0 0 0 0 0 907050
-0.002298 -0.000477 0.121771 0.134830 0.214269 -0.803199 -0.028346 1 0 0 0 0 0 0 908037
-0.002298 -0.000477 0.121771 0.135187 0.215485 -0.804207 -0.028377 1 0 0 0 0 0 0 909045
-0.002298 -0.000477 0.121771 0.135440 0.216226 -0.805131 -0.028409 1 0 0 0 0 0 0 910046
-0.002298 -0.000477 0.121771 0.135643 0.216704 -0.806010 -0.028440 1 0 0 0 0 0 0 911037
-0.002304 -0.000458 0.121761 0.208338 -0.031650 -0.666396 -0.028471 1 0 0 0 0 0 0 912045
-0.002306 -0.000449 0.121757 0.182896 0.060890 -0.740140 -0.028502 1 0 0 0 0 0 0 913045
-0.002308 -0.000444 0.121756 0.163324 0.128715 -0.778811 -0.028533 1 0 0 0 0 0 0 914043
-0.002309 -0.000442 0.121756 0.152652 0.164790 -0.794167 -0.028564 1 0 0 0 0 0 0 915023
-0.002309 -0.000441 0.121755 0.147235 0.183122 -0.800257 -0.028596 1 0 0 0 0 0 0 916040
-0.002290 -0.000445 0.121745 -0.113364 0.252813 -0.670165 -0.028627 1 0 0 0 0 0 0 917041
-0.002280 -0.000447 0.121742 -0.018224 0.235522 -0.740524 -0.028658 1 0 0 0 0 0 0 918024
-0.002276 -0.000448 0.121741 0.051213 0.221604 -0.777347 -0.028690 1 0 0 0 0 0 0 919039
-0.002279 -0.000430 0.121730 0.160450 -0.034507 -0.651340 -0.028721 1 0 0 0 0 0 0 920043
-0.002281 -0.000421 0.121726 0.153362 0.053958 -0.730056 -0.028752 1 0 0 0 0 0 0 921046
-0.002281 -0.000417 0.121725 0.142970 0.119697 -0.770478 -0.028784 1 0 0 0 0 0 0 922045
-0.002282 -0.000414 0.121724 0.136883 0.154748 -0.786440 -0.028815 1 0 0 0 0 0 0 923044
-0.002282 -0.000413 0.121724 0.133724 0.172557 -0.792727 -0.028846 1 0 0 0 0 0 0 924038
-0.002282 -0.000413 0.121724 0.132146 0.181572 -0.795492 -0.028877 1 0 0 0 0 0 0 925040
-0.002263 -0.000417 0.121714 -0.126444 0.246595 -0.664103 -0.028908 1 0 0 0 0 0 0 926038
-0.002254 -0.000419 0.121711 -0.030420 0.226951 -0.734071 -0.028940 1 0 0 0 0 0 0 927038
-0.002249 -0.000420 0.121709 0.039454 0.211859 -0.770734 -0.028971 1 0 0 0 0 0 0 928039
-0.002247 -0.000421 0.121709 0.076376 0.203822 -0.785307 -0.029002 1 0 0 0 0 0 0 929040
-0.002245 -0.000421 0.121709 0.095015 0.199843 -0.791091 -0.029033 1 0 0 0 0 0 0 930038
-0.002245 -0.000421 0.121709 0.104373 0.197944 -0.793686 -0.029065 1 0 0 0 0 0 0 931039
-0.002244 -0.000421 0.121709 0.109087 0.197086 -0.795156 -0.029096 1 0 0 0 0 0 0 932037
-0.002244 -0.000421 0.121709 0.111509 0.196769 -0.796224 -0.029127 1 0 0 0 0 0 0 933039
-0.002244 -0.000421 0.121709 0.112775 0.196719 -0.797146 -0.029158 1 0 0 0 0 0 0 934043
-0.002244 -0.000421 0.121709 0.113473 0.196780 -0.798035 -0.029190 1 0 0 0 0 0 0 935039
-0.002244 -0.000421 0.121709 0.113885 0.196931 -0.798893 -0.029221 1 0 0 0 0 0 0 936040
-0.002244 -0.000421 0.121709 0.114148 0.197109 -0.799754 -0.029252 1 0 0 0 0 0 0 937043
-0.002244 -0.000421 0.121709 0.114336 0.197314 -0.800604 -0.029283 1 0 0 0 0 0 0 938040
-0.002244 -0.000421 0.121709 0.114502 0.197505 -0.801470 -0.029315 1 0 0 0 0 0 0 939040
-0.002244 -0.000421 0.121709 0.114637 0.197707 -0.802297 -0.029345 1 0 0 0 0 0 0 940022
-0.002244 -0.000421 0.121709 0.114772 0.197914 -0.803157 -0.029377 1 0 0 0 0 0 0 941023
-0.002244 -0.000421 0.121709 0.114898 0.198128 -0.804027 -0.029408 1 0 0 0 0 0 0 942040
-0.002244 -0.000421 0.121709 0.115020 0.198338 -0.804880 -0.029440 1 0 0 0 0 0 0 943038
-0.002244 -0.000421 0.121709 0.115141 0.198547 -0.805729 -0.029471 1 0 0 0 0 0 0 944032
-0.002244 -0.000421 0.121709 0.115264 0.198759 -0.806590 -0.029502 1 0 0 0 0 0 0 945040
-0.002250 -0.000403 0.121698 0.187977 -0.049810 -0.666610 -0.029533 1 0 0 0 0 0 0 946043
-0.002252 -0.000393 0.121695 0.162505 0.042365 -0.740345 -0.029565 1 0 0 0 0 0 0 947039
-0.002254 -0.000389 0.121693 0.142945 0.109977 -0.779009 -0.029596 1 0 0 0 0 0 0 948040
-0.002254 -0.000387 0.121693 0.132289 0.145959 -0.794344 -0.029627 1 0 0 0 0 0 0 949041
-0.002255 -0.000385 0.121693 0.126845 0.164228 -0.800387 -0.029658 1 0 0 0 0 0 0 950040
-0.002236 -0.000389 0.121683 -0.133869 0.233921 -0.669945 -0.029690 1 0 0 0 0 0 0 951038
-0.002227 -0.000391 0.121679 -0.039020 0.216617 -0.740320 -0.029721 1 0 0 0 0 0 0 952042
-0.002222 -0.000392 0.121678 0.030252 0.202691 -0.777114 -0.029752 1 0 0 0 0 0 0 953039
-0.002220 -0.000393 0.121678 0.066856 0.195237 -0.791699 -0.029783 1 0 0 0 0 0 0 954023
-0.002218 -0.000393 0.121678 0.085337 0.191522 -0.797481 -0.029814 1 0 0 0 0 0 0 955019
-0.002218 -0.000393 0.121677 0.094592 0.189759 -0.800084 -0.029846 1 0 0 0 0 0 0 956036
-0.002217 -0.000393 0.121677 0.099292 0.188979 -0.801605 -0.029880 1 0 0 0 0 0 0 957119
-0.002217 -0.000393 0.121677 0.101664 0.188695 -0.802664 -0.029911 1 0 0 0 0 0 0 958121
-0.002217 -0.000393 0.121677 0.102924 0.188630 -0.803570 -0.029942 1 0 0 0 0 0 0 959117
-0.002217 -0.000393 0.121677 0.103589 0.188701 -0.804422 -0.029973 1 0 0 0 0 0 0 960101
-0.002217 -0.000393 0.121677 0.103994 0.188852 -0.805288 -0.030004 1 0 0 0 0 0 0 961116
-0.002217 -0.000393 0.121677 0.104233 0.189005 -0.806104 -0.030035 1 0 0 0 0 0 0 962098
-0.002217 -0.000393 0.121677 0.104413 0.189187 -0.806967 -0.030067 1 0 0 0 0 0 0 963115
-0.002217 -0.000393 0.121677 0.104561 0.189371 -0.807794 -0.030098 1 0 0 0 0 0 0 964100
-0.002217 -0.000393 0.121677 0.104694 0.189576 -0.808646 -0.030130 1 0 0 0 0 0 0 965117
-0.002217 -0.000393 0.121677 0.104803 0.189770 -0.809471 -0.030160 1 0 0 0 0 0 0 966100
-0.002217 -0.000393 0.121677 0.104914 0.189970 -0.810324 -0.030192 1 0 0 0 0 0 0 967117
-0.002217 -0.000393 0.121677 0.105023 0.190152 -0.811142 -0.030223 1 0 0 0 0 0 0 968100
-0.002217 -0.000393 0.121677 0.105139 0.190334 -0.811942 -0.030252 1 0 0 0 0 0 0 969048
-0.002217 -0.000393 0.121677 0.105241 0.190552 -0.812770 -0.030283 1 0 0 0 0 0 0 970042
-0.002217 -0.000393 0.121677 0.105355 0.190726 -0.813607 -0.030314 1 0 0 0 0 0 0 971033
-0.002217 -0.000393 0.121677 0.105450 0.190937 -0.814454 -0.030346 1 0 0 0 0 0 0 972042
-0.002217 -0.000393 0.121677 0.105571 0.191119 -0.815285 -0.030377 1 0 0 0 0 0 0 973033
-0.002198 -0.000398 0.121668 -0.152422 0.251809 -0.682761 -0.030408 1 0 0 0 0 0 0 974042
-0.002189 -0.000400 0.121664 -0.056318 0.230013 -0.752498 -0.030439 1 0 0 0 0 0 0 975033
-0.002184 -0.000401 0.121663 0.013557 0.213841 -0.789091 -0.030471 1 0 0 0 0 0 0 976041
-0.002182 -0.000402 0.121662 0.050479 0.205295 -0.803644 -0.030503 1 0 0 0 0 0 0 977078
-0.002180 -0.000402 0.121662 0.069094 0.201013 -0.809365 -0.030533 1 0 0 0 0 0 0 978035
-0.002180 -0.000402 0.121662 0.078427 0.198977 -0.811937 -0.030565 1 0 0 0 0 0 0 979046
-0.002179 -0.000402 0.121662 0.083115 0.198056 -0.813385 -0.030596 1 0 0 0 0 0 0 980051
-0.002179 -0.000402 0.121662 0.085509 0.197687 -0.814404 -0.030627 1 0 0 0 0 0 0 981023
-0.002179 -0.000402 0.121662 0.086750 0.197605 -0.815323 -0.030658 1 0 0 0 0 0 0 982042
-0.002179 -0.000402 0.121662 0.087424 0.197665 -0.816187 -0.030690 1 0 0 0 0 0 0 983043
-0.002179 -0.000402 0.121662 0.087795 0.197799 -0.817031 -0.030721 1 0 0 0 0 0 0 984047
-0.002179 -0.000402 0.121662 0.088028 0.197956 -0.817864 -0.030752 1 0 0 0 0 0 0 985051
-0.002179 -0.000402 0.121662 0.088176 0.198143 -0.818704 -0.030784 1 0 0 0 0 0 0 986056
-0.002179 -0.000402 0.121662 0.088304 0.198333 -0.819527 -0.030815 1 0 0 0 0 0 0 987047
-0.002179 -0.000402 0.121662 0.088417 0.198539 -0.820359 -0.030846 1 0 0 0 0 0 0 988049
-0.002179 -0.000402 0.121662 0.088509 0.198741 -0.821192 -0.030877 1 0 0 0 0 0 0 989051
-0.002179 -0.000402 0.121662 0.088610 0.198940 -0.822028 -0.030909 1 0 0 0 0 0 0 990050
-0.002179 -0.000402 0.121662 0.088704 0.199129 -0.822851 -0.030940 1 0 0 0 0 0 0 991047
-0.002179 -0.000402 0.121662 0.088791 0.199340 -0.823689 -0.030971 1 0 0 0 0 0 0 992048
-0.002179 -0.000402 0.121662 0.088884 0.199531 -0.824516 -0.031002 1 0 0 0 0 0 0 993050
-0.002179 -0.000402 0.121662 0.088973 0.199729 -0.825337 -0.031033 1 0 0 0 0 0 0 994039
-0.002179 -0.000402 0.121662 0.089060 0.199944 -0.826187 -0.031065 1 0 0 0 0 0 0 995054
-0.002179 -0.000402 0.121662 0.089152 0.200134 -0.827009 -0.031096 1 0 0 0 0 0 0 996050
-0.002179 -0.000402 0.121662 0.089247 0.200356 -0.827844 -0.031128 1 0 0 0 0 0 0 997055
-0.002179 -0.000402 0.121662 0.089332 0.200537 -0.828668 -0.031159 1 0 0 0 0 0 0 998047
-0.002179 -0.000402 0.121662 0.089418 0.200747 -0.829502 -0.031190 1 0 0 0 0 0 0 999043
-0.002179 -0.000402 0.121662 0.089508 0.200933 -0.830308 -0.031220 1 0 0 0 0 0 1 19
-0.002179 -0.000402 0.121662 0.089589 0.201142 -0.831157 -0.031252 1 0 0 0 0 0 1 1049
-0.002179 -0.000402 0.121662 0.089685 0.201351 -0.831999 -0.031284 1 0 0 0 0 0 1 2048
-0.002179 -0.000402 0.121662 0.089779 0.201542 -0.832825 -0.031315 1 0 0 0 0 0 1 3048
-0.002179 -0.000402 0.121662 0.089866 0.201754 -0.833664 -0.031346 1 0 0 0 0 0 1 4050
-0.002179 -0.000402 0.121662 0.089966 0.201953 -0.834481 -0.031377 1 0 0 0 0 0 1 5049
-0.002179 -0.000402 0.121662 0.090043 0.202151 -0.835299 -0.031408 1 0 0 0 0 0 1 6018
-0.002179 -0.000402 0.121662 0.090138 0.202347 -0.836149 -0.031440 1 0 0 0 0 0 1 7048
-0.002179 -0.000402 0.121662 0.090227 0.202546 -0.836977 -0.031471 1 0 0 0 0 0 1 8045
-0.002179 -0.000402 0.121662 0.090314 0.202759 -0.837818 -0.031502 1 0 0 0 0 0 1 9048
-0.002179 -0.000402 0.121662 0.090406 0.202950 -0.838643 -0.031534 1 0 0 0 0 0 1 10048
-0.002179 -0.000402 0.121662 0.090501 0.203169 -0.839471 -0.031565 1 0 0 0 0 0 1 11045
-0.002179 -0.000402 0.121662 0.090587 0.203353 -0.840303 -0.031596 1 0 0 0 0 0 1 12047
-0.002179 -0.000402 0.121662 0.090672 0.203564 -0.841142 -0.031627 1 0 0 0 0 0 1 13048
-0.002179 -0.000402 0.121662 0.090765 0.203754 -0.841966 -0.031659 1 0 0 0 0 0 1 14047
-0.002179 -0.000402 0.121662 0.090855 0.203954 -0.842796 -0.031690 1 0 0 0 0 0 1 15046
-0.002179 -0.000402 0.121662 0.090947 0.204170 -0.843604 -0.031720 1 0 0 0 0 0 1 16018
-0.002185 -0.000384 0.121652 0.163832 -0.044958 -0.703239 -0.031752 1 0 0 0 0 0 1 17048
-0.002187 -0.000375 0.121648 0.138394 0.046835 -0.776848 -0.031784 1 0 0 0 0 0 1 18051
-0.002189 -0.000370 0.121647 0.118833 0.114243 -0.815436 -0.031815 1 0 0 0 0 0 1 19045
-0.002189 -0.000368 0.121646 0.108185 0.150102 -0.830723 -0.031846 1 0 0 0 0 0 1 20035
-0.002190 -0.000367 0.121646 0.102711 0.168329 -0.836750 -0.031877 1 0 0 0 0 0 1 21050
-0.002190 -0.000366 0.121646 0.099989 0.177538 -0.839405 -0.031909 1 0 0 0 0 0 1 22047
-0.002190 -0.000366 0.121646 0.098652 0.182232 -0.840868 -0.031940 1 0 0 0 0 0 1 23046
-0.002190 -0.000366 0.121646 0.098035 0.184662 -0.841920 -0.031971 1 0 0 0 0 0 1 24047
-0.002190 -0.000365 0.121646 0.097768 0.185985 -0.842821 -0.032002 1 0 0 0 0 0 1 25049
-0.002190 -0.000365 0.121646 0.097680 0.186730 -0.843677 -0.032034 1 0 0 0 0 0 1 26047
-0.002190 -0.000365 0.121646 0.097678 0.187188 -0.844511 -0.032065 1 0 0 0 0 0 1 27046
-0.002203 -0.000379 0.121635 0.272062 0.374012 -0.699083 -0.032096 1 0 0 0 0 0 1 28046
-0.002215 -0.000368 0.121621 0.282302 0.056968 -0.633848 -0.032127 1 0 0 0 0 0 1 29048
-0.002221 -0.000362 0.121616 0.209932 0.098415 -0.746573 -0.032158 1 0 0 0 0 0 1 30026
-0.002224 -0.000359 0.121614 0.165117 0.138967 -0.800141 -0.032190 1 0 0 0 0 0 1 31040
-0.002231 -0.000339 0.121603 0.214269 -0.087985 -0.679297 -0.032221 1 0 0 0 0 0 1 32032
-0.002235 -0.000329 0.121599 0.176869 0.014809 -0.760064 -0.032253 1 0 0 0 0 0 1 33055
-0.002236 -0.000324 0.121598 0.151282 0.087704 -0.801151 -0.032284 1 0 0 0 0 0 1 34045
-0.002237 -0.000322 0.121597 0.137587 0.126319 -0.817320 -0.032315 1 0 0 0 0 0 1 35056
-0.002256 -0.000316 0.121576 0.377561 0.083264 -0.535686 -0.032346 1 0 0 0 0 0 1 36046
-0.002266 -0.000313 0.121568 0.286156 0.116499 -0.686715 -0.032377 1 0 0 0 0 0 1 37045
-0.002271 -0.000312 0.121566 0.217958 0.138354 -0.765099 -0.032409 1 0 0 0 0 0 1 38055
-0.002273 -0.000311 0.121565 0.181147 0.149795 -0.795549 -0.032440 1 0 0 0 0 0 1 39045
-0.002274 -0.000311 0.121565 0.162346 0.155585 -0.806996 -0.032471 1 0 0 0 0 0 1 40055
-0.002280 -0.000292 0.121554 0.225549 -0.090503 -0.669774 -0.032502 1 0 0 0 0 0 1 41031
-0.002283 -0.000283 0.121550 0.195510 0.002303 -0.744835 -0.032533 1 0 0 0 0 0 1 42040
-0.002285 -0.000278 0.121549 0.173662 0.070177 -0.783914 -0.032564 1 0 0 0 0 0 1 43031
-0.002299 -0.000290 0.121538 0.336058 0.292776 -0.653005 -0.032596 1 0 0 0 0 0 1 44040
-0.002305 -0.000295 0.121534 0.267619 0.243130 -0.734366 -0.032627 1 0 0 0 0 0 1 45030
-0.002309 -0.000298 0.121532 0.217751 0.202193 -0.776074 -0.032658 1 0 0 0 0 0 1 46042
-0.002311 -0.000300 0.121532 0.191052 0.180123 -0.792448 -0.032690 1 0 0 0 0 0 1 47040
-0.002317 -0.000282 0.121521 0.250078 -0.080026 -0.656957 -0.032721 1 0 0 0 0 0 1 48037
-0.002320 -0.000273 0.121517 0.218019 0.005638 -0.732697 -0.032752 1 0 0 0 0 0 1 49040
-0.002322 -0.000269 0.121516 0.195168 0.069921 -0.772004 -0.032783 1 0 0 0 0 0 1 50039
-0.002323 -0.000267 0.121516 0.182840 0.104220 -0.787507 -0.032815 1 0 0 0 0 0 1 51038
-0.002304 -0.000270 0.121506 -0.082224 0.182336 -0.660202 -0.032846 1 0 0 0 0 0 1 52032
-0.002295 -0.000272 0.121502 0.010329 0.169141 -0.731433 -0.032877 1 0 0 0 0 0 1 53041
-0.002290 -0.000272 0.121501 0.078424 0.157268 -0.768405 -0.032908 1 0 0 0 0 0 1 54030
-0.002288 -0.000273 0.121501 0.114462 0.150834 -0.783039 -0.032940 1 0 0 0 0 0 1 55053
-0.002300 -0.000287 0.121490 0.306840 0.334124 -0.642338 -0.032971 1 0 0 0 0 0 1 56046
-0.002305 -0.000294 0.121486 0.253655 0.264679 -0.720160 -0.033002 1 0 0 0 0 0 1 57047
-0.002314 -0.000279 0.121474 0.284022 -0.035164 -0.618659 -0.033034 1 0 0 0 0 0 1 58049
-0.002318 -0.000272 0.121470 0.235881 0.028892 -0.707582 -0.033065 1 0 0 0 0 0 1 59046
-0.002320 -0.000268 0.121468 0.204723 0.082207 -0.751614 -0.033096 1 0 0 0 0 0 1 60047
-0.002321 -0.000266 0.121468 0.188201 0.111004 -0.768758 -0.033127 1 0 0 0 0 0 1 61047
-0.002322 -0.000265 0.121468 0.179830 0.125635 -0.775364 -0.033159 1 0 0 0 0 0 1 62047
-0.002322 -0.000265 0.121468 0.175656 0.133048 -0.778166 -0.033190 1 0 0 0 0 0 1 63047
-0.002322 -0.000264 0.121467 0.173642 0.136806 -0.779623 -0.033221 1 0 0 0 0 0 1 64048
-0.002322 -0.000264 0.121467 0.172708 0.138767 -0.780616 -0.033253 1 0 0 0 0 0 1 65053
-0.002322 -0.000264 0.121467 0.172313 0.139800 -0.781437 -0.033284 1 0 0 0 0 0 1 66046
-0.002303 -0.000269 0.121458 -0.086659 0.201124 -0.648771 -0.033315 1 0 0 0 0 0 1 67048
-0.002294 -0.000271 0.121454 0.008922 0.179510 -0.718088 -0.033345 1 0 0 0 0 0 1 68015
-0.002289 -0.000272 0.121453 0.078538 0.163438 -0.754416 -0.033377 1 0 0 0 0 0 1 69048
-0.002287 -0.000273 0.121453 0.115317 0.154907 -0.768739 -0.033408 1 0 0 0 0 0 1 70018
-0.002286 -0.000273 0.121452 0.133896 0.150632 -0.774371 -0.033440 1 0 0 0 0 0 1 71051
-0.002285 -0.000273 0.121452 0.143239 0.148552 -0.776832 -0.033471 1 0 0 0 0 0 1 72045
-0.002303 -0.000269 0.121431 0.394794 0.085121 -0.489593 -0.033502 1 0 0 0 0 0 1 73047
-0.002312 -0.000266 0.121424 0.309709 0.107869 -0.638885 -0.033534 1 0 0 0 0 0 1 74045
-0.002317 -0.000265 0.121421 0.244690 0.124496 -0.716567 -0.033565 1 0 0 0 0 0 1 75046
-0.002319 -0.000265 0.121420 0.209486 0.133300 -0.746728 -0.033596 1 0 0 0 0 0 1 76045
-0.002320 -0.000264 0.121420 0.191493 0.137776 -0.758012 -0.033627 1 0 0 0 0 0 1 77046
-0.002321 -0.000264 0.121420 0.182467 0.140084 -0.762436 -0.033659 1 0 0 0 0 0 1 78044
-0.002321 -0.000264 0.121420 0.178012 0.141293 -0.764458 -0.033690 1 0 0 0 0 0 1 79048
-0.002302 -0.000269 0.121410 -0.083031 0.202691 -0.632091 -0.033720 1 0 0 0 0 0 1 80016
-0.002293 -0.000271 0.121406 0.011414 0.181149 -0.701562 -0.033752 1 0 0 0 0 0 1 81046
-0.002288 -0.000272 0.121405 0.080445 0.165111 -0.737902 -0.033783 1 0 0 0 0 0 1 82044
-0.002286 -0.000273 0.121405 0.116949 0.156601 -0.752240 -0.033815 1 0 0 0 0 0 1 83044
-0.002285 -0.000273 0.121404 0.135379 0.152331 -0.757831 -0.033846 1 0 0 0 0 0 1 84045
-0.002284 -0.000273 0.121404 0.144649 0.150257 -0.760255 -0.033877 1 0 0 0 0 0 1 85046
-0.002284 -0.000273 0.121404 0.149326 0.149287 -0.761562 -0.033909 1 0 0 0 0 0 1 86045
-0.002284 -0.000273 0.121404 0.151737 0.148868 -0.762477 -0.033940 1 0 0 0 0 0 1 87042
-0.002289 -0.000255 0.121394 0.225634 -0.100337 -0.621102 -0.033971 1 0 0 0 0 0 1 88033
-0.002292 -0.000246 0.121390 0.201122 -0.009478 -0.694836 -0.034002 1 0 0 0 0 0 1 89039
-0.002293 -0.000241 0.121389 0.182056 0.057396 -0.733389 -0.034034 1 0 0 0 0 0 1 90046
-0.002294 -0.000239 0.121388 0.171644 0.092973 -0.748575 -0.034065 1 0 0 0 0 0 1 91044
-0.002294 -0.000238 0.121388 0.166332 0.111015 -0.754470 -0.034096 1 0 0 0 0 0 1 92045
-0.002294 -0.000237 0.121388 0.163697 0.120107 -0.757001 -0.034127 1 0 0 0 0 0 1 93046
-0.002295 -0.000237 0.121388 0.162432 0.124710 -0.758330 -0.034159 1 0 0 0 0 0 1 94045
-0.002295 -0.000237 0.121388 0.161870 0.127063 -0.759254 -0.034190 1 0 0 0 0 0 1 95043
-0.002295 -0.000236 0.121388 0.161660 0.128304 -0.760018 -0.034221 1 0 0 0 0 0 1 96040
-0.002295 -0.000236 0.121388 0.161629 0.128985 -0.760725 -0.034251 1 0 0 0 0 0 1 97017
-0.002295 -0.000236 0.121388 0.161686 0.129381 -0.761449 -0.034284 1 0 0 0 0 0 1 98045
-0.002295 -0.000236 0.121388 0.161792 0.129653 -0.762139 -0.034314 1 0 0 0 0 0 1 99027
-0.002295 -0.000236 0.121388 0.161912 0.129832 -0.762836 -0.034346 1 0 0 0 0 0 1 100030
-0.002295 -0.000236 0.121388 0.162051 0.129979 -0.763531 -0.034377 1 0 0 0 0 0 1 101039
-0.002295 -0.000236 0.121388 0.162201 0.130118 -0.764217 -0.034408 1 0 0 0 0 0 1 102029
-0.002295 -0.000236 0.121388 0.162334 0.130253 -0.764917 -0.034440 1 0 0 0 0 0 1 103037
-0.002295 -0.000236 0.121388 0.162480 0.130373 -0.765611 -0.034471 1 0 0 0 0 0 1 104038
-0.002295 -0.000236 0.121388 0.162626 0.130490 -0.766299 -0.034502 1 0 0 0 0 0 1 105029
-0.002295 -0.000236 0.121388 0.162787 0.130606 -0.767005 -0.034533 1 0 0 0 0 0 1 106038
-0.002295 -0.000236 0.121388 0.162919 0.130737 -0.767694 -0.034564 1 0 0 0 0 0 1 107029
-0.002295 -0.000236 0.121388 0.163069 0.130847 -0.768388 -0.034596 1 0 0 0 0 0 1 108037
-0.002295 -0.000236 0.121388 0.163215 0.130963 -0.769076 -0.034627 1 0 0 0 0 0 1 109030
-0.002295 -0.000236 0.121388 0.163364 0.131082 -0.769776 -0.034658 1 0 0 0 0 0 1 110038
-0.002295 -0.000236 0.121388 0.163518 0.131208 -0.770476 -0.034689 1 0 0 0 0 0 1 111028
-0.002300 -0.000218 0.121378 0.236292 -0.117826 -0.628763 -0.034720 1 0 0 0 0 0 1 112028
-0.002284 -0.000213 0.121364 -0.047786 0.033805 -0.568778 -0.034752 1 0 0 0 0 0 1 113035
-0.002276 -0.000211 0.121359 0.028147 0.078696 -0.675929 -0.034784 1 0 0 0 0 0 1 114056
-0.002272 -0.000210 0.121358 0.086948 0.097953 -0.726634 -0.034814 1 0 0 0 0 0 1 115014
-0.002270 -0.000209 0.121357 0.118157 0.107285 -0.746129 -0.034846 1 0 0 0 0 0 1 116036
-0.002269 -0.000209 0.121357 0.133891 0.111936 -0.753511 -0.034877 1 0 0 0 0 0 1 117034
-0.002268 -0.000209 0.121357 0.141775 0.114303 -0.756549 -0.034908 1 0 0 0 0 0 1 118040
-0.002268 -0.000209 0.121357 0.145778 0.115537 -0.758064 -0.034940 1 0 0 0 0 0 1 119051
-0.002268 -0.000209 0.121357 0.147836 0.116205 -0.759030 -0.034971 1 0 0 0 0 0 1 120044
-0.002268 -0.000209 0.121357 0.148938 0.116591 -0.759810 -0.035002 1 0 0 0 0 0 1 121048
-0.002268 -0.000209 0.121357 0.149543 0.116831 -0.760515 -0.035033 1 0 0 0 0 0 1 122034
-0.002268 -0.000209 0.121357 0.149914 0.117005 -0.761219 -0.035065 1 0 0 0 0 0 1 123047
-0.002268 -0.000209 0.121357 0.150161 0.117154 -0.761897 -0.035096 1 0 0 0 0 0 1 124038
-0.002268 -0.000209 0.121357 0.150364 0.117281 -0.762580 -0.035127 1 0 0 0 0 0 1 125046
-0.002268 -0.000209 0.121357 0.150535 0.117375 -0.763235 -0.035158 1 0 0 0 0 0 1 126014
-0.002268 -0.000209 0.121357 0.150672 0.117493 -0.763940 -0.035190 1 0 0 0 0 0 1 127043
-0.002268 -0.000209 0.121357 0.150814 0.117607 -0.764611 -0.035221 1 0 0 0 0 0 1 128042
-0.002268 -0.000209 0.121357 0.150965 0.117699 -0.765296 -0.035253 1 0 0 0 0 0 1 129053
-0.002268 -0.000209 0.121357 0.151080 0.117813 -0.765951 -0.035283 1 0 0 0 0 0 1 130018
-0.002268 -0.000209 0.121357 0.151229 0.117919 -0.766656 -0.035315 1 0 0 0 0 0 1 131048
-0.002268 -0.000209 0.121357 0.151366 0.118010 -0.767321 -0.035346 1 0 0 0 0 0 1 132037
-0.002249 -0.000213 0.121347 -0.107652 0.178980 -0.634087 -0.035377 1 0 0 0 0 0 1 133045
-0.002239 -0.000215 0.121343 -0.012425 0.157167 -0.703356 -0.035409 1 0 0 0 0 0 1 134044
-0.002234 -0.000217 0.121342 0.056979 0.141000 -0.739605 -0.035440 1 0 0 0 0 0 1 135042
-0.002232 -0.000217 0.121342 0.093662 0.132422 -0.753884 -0.035471 1 0 0 0 0 0 1 136044
-0.002231 -0.000217 0.121342 0.112156 0.128100 -0.759430 -0.035501 1 0 0 0 0 0 1 137016
-0.002230 -0.000218 0.121342 0.121457 0.125999 -0.761830 -0.035533 1 0 0 0 0 0 1 138043
-0.002230 -0.000218 0.121342 0.126150 0.124978 -0.763086 -0.035564 1 0 0 0 0 0 1 139014
-0.002230 -0.000218 0.121342 0.128545 0.124543 -0.763986 -0.035596 1 0 0 0 0 0 1 140044
-0.002230 -0.000218 0.121342 0.129812 0.124366 -0.764733 -0.035627 1 0 0 0 0 0 1 141044
-0.002230 -0.000218 0.121342 0.130472 0.124343 -0.765435 -0.035658 1 0 0 0 0 0 1 142042
-0.002211 -0.000222 0.121332 -0.128216 0.185222 -0.632005 -0.035690 1 0 0 0 0 0 1 143042
-0.002201 -0.000224 0.121328 -0.032984 0.163419 -0.701329 -0.035721 1 0 0 0 0 0 1 144048
-0.002196 -0.000226 0.121327 0.036422 0.147253 -0.737601 -0.035752 1 0 0 0 0 0 1 145046
-0.002194 -0.000226 0.121327 0.073079 0.138655 -0.751861 -0.035783 1 0 0 0 0 0 1 146014
-0.002193 -0.000226 0.121326 0.091581 0.134347 -0.757432 -0.035815 1 0 0 0 0 0 1 147043
-0.002198 -0.000208 0.121316 0.173622 -0.117106 -0.617283 -0.035846 1 0 0 0 0 0 1 148043
-0.002200 -0.000199 0.121312 0.153123 -0.027646 -0.691511 -0.035877 1 0 0 0 0 0 1 149045
-0.002201 -0.000195 0.121311 0.136042 0.038499 -0.730209 -0.035909 1 0 0 0 0 0 1 150044
-0.002202 -0.000192 0.121311 0.126627 0.073717 -0.745407 -0.035940 1 0 0 0 0 0 1 151043
-0.002202 -0.000191 0.121310 0.121788 0.091556 -0.751271 -0.035971 1 0 0 0 0 0 1 152045
-0.002203 -0.000191 0.121310 0.119360 0.100551 -0.753761 -0.036002 1 0 0 0 0 0 1 153040
-0.002184 -0.000195 0.121300 -0.140899 0.165960 -0.620828 -0.036033 1 0 0 0 0 0 1 154040
-0.002174 -0.000197 0.121297 -0.046561 0.146398 -0.690386 -0.036065 1 0 0 0 0 0 1 155044
-0.002170 -0.000198 0.121296 0.022369 0.131346 -0.726739 -0.036096 1 0 0 0 0 0 1 156044
-0.002167 -0.000198 0.121295 0.058795 0.123322 -0.741044 -0.036127 1 0 0 0 0 0 1 157045
-0.002166 -0.000199 0.121295 0.077166 0.119288 -0.746582 -0.036158 1 0 0 0 0 0 1 158043
-0.002165 -0.000199 0.121295 0.086371 0.117306 -0.748939 -0.036190 1 0 0 0 0 0 1 159043
-0.002165 -0.000199 0.121295 0.091000 0.116370 -0.750201 -0.036221 1 0 0 0 0 0 1 160042
-0.002165 -0.000199 0.121295 0.093358 0.115951 -0.751061 -0.036252 1 0 0 0 0 0 1 161045
-0.002165 -0.000199 0.121295 0.094576 0.115781 -0.751786 -0.036284 1 0 0 0 0 0 1 162044
-0.002146 -0.000203 0.121285 -0.163806 0.176604 -0.618038 -0.036315 1 0 0 0 0 0 1 163043
-0.002136 -0.000206 0.121282 -0.068691 0.154783 -0.687424 -0.036346 1 0 0 0 0 0 1 164043
-0.002137 -0.000188 0.121270 0.073455 -0.110775 -0.581075 -0.036377 1 0 0 0 0 0 1 165037
-0.002137 -0.000180 0.121266 0.084891 -0.029044 -0.668300 -0.036408 1 0 0 0 0 0 1 166026
-0.002138 -0.000176 0.121264 0.083908 0.033164 -0.711656 -0.036439 1 0 0 0 0 0 1 167035
-0.002138 -0.000173 0.121264 0.082501 0.066402 -0.728467 -0.036470 1 0 0 0 0 0 1 168027
-0.002138 -0.000172 0.121264 0.081641 0.083259 -0.734882 -0.036502 1 0 0 0 0 0 1 169037
-0.002138 -0.000172 0.121264 0.081205 0.091742 -0.737552 -0.036533 1 0 0 0 0 0 1 170027
-0.002138 -0.000172 0.121264 0.080983 0.096019 -0.738898 -0.036564 1 0 0 0 0 0 1 171027
-0.002138 -0.000171 0.121264 0.080921 0.098206 -0.739786 -0.036596 1 0 0 0 0 0 1 172035
-0.002119 -0.000176 0.121254 -0.178102 0.160213 -0.605955 -0.036627 1 0 0 0 0 0 1 173028
-0.002109 -0.000178 0.121250 -0.083407 0.138971 -0.675380 -0.036658 1 0 0 0 0 0 1 174035
-0.002105 -0.000179 0.121249 -0.014315 0.123081 -0.711687 -0.036689 1 0 0 0 0 0 1 175027
-0.002102 -0.000180 0.121249 0.022180 0.114635 -0.725959 -0.036721 1 0 0 0 0 0 1 176037
-0.002101 -0.000180 0.121249 0.040572 0.110380 -0.731460 -0.036752 1 0 0 0 0 0 1 177032
-0.002101 -0.000180 0.121248 0.049783 0.108303 -0.733822 -0.036784 1 0 0 0 0 0 1 178048
-0.002100 -0.000180 0.121248 0.054395 0.107294 -0.735042 -0.036814 1 0 0 0 0 0 1 179033
-0.002100 -0.000180 0.121248 0.056732 0.106855 -0.736046 -0.036854 1 0 0 0 0 0 1 180312
-0.002100 -0.000180 0.121248 0.057901 0.106647 -0.736570 -0.036877 1 0 0 0 0 0 1 181026
-0.002100 -0.000180 0.121248 0.058526 0.106611 -0.737220 -0.036908 1 0 0 0 0 0 1 182036
-0.002081 -0.000185 0.121239 -0.200111 0.167493 -0.603140 -0.036940 1 0 0 0 0 0 1 183046
-0.002072 -0.000187 0.121235 -0.105376 0.145717 -0.672588 -0.036971 1 0 0 0 0 0 1 184042
-0.002067 -0.000188 0.121234 -0.036280 0.129576 -0.708893 -0.037002 1 0 0 0 0 0 1 185046
-0.002065 -0.000189 0.121233 0.000224 0.120993 -0.723180 -0.037034 1 0 0 0 0 0 1 186048
-0.002063 -0.000189 0.121233 0.018605 0.116676 -0.728670 -0.037065 1 0 0 0 0 0 1 187042
-0.002076 -0.000203 0.121222 0.202904 0.301927 -0.584512 -0.037096 1 0 0 0 0 0 1 188044
-0.002082 -0.000210 0.121219 0.145455 0.233456 -0.660542 -0.037126 1 0 0 0 0 0 1 189013
-0.002085 -0.000213 0.121217 0.101123 0.183110 -0.700176 -0.037158 1 0 0 0 0 0 1 190043
-0.002087 -0.000215 0.121217 0.077175 0.156336 -0.715689 -0.037190 1 0 0 0 0 0 1 191041
-0.002087 -0.000216 0.121217 0.064966 0.142832 -0.721641 -0.037221 1 0 0 0 0 0 1 192042
-0.002088 -0.000216 0.121217 0.058815 0.136101 -0.724129 -0.037252 1 0 0 0 0 0 1 193044
-0.002088 -0.000217 0.121217 0.055742 0.132793 -0.725393 -0.037284 1 0 0 0 0 0 1 194045
-0.002088 -0.000217 0.121217 0.054235 0.131197 -0.726241 -0.037315 1 0 0 0 0 0 1 195054
-0.002088 -0.000217 0.121217 0.053486 0.130450 -0.726925 -0.037346 1 0 0 0 0 0 1 196036
-0.002069 -0.000221 0.121207 -0.205834 0.190975 -0.592692 -0.037377 1 0 0 0 0 0 1 197045
-0.002060 -0.000224 0.121203 -0.111556 0.169082 -0.662149 -0.037408 1 0 0 0 0 0 1 198038
-0.002055 -0.000225 0.121202 -0.042705 0.152884 -0.698441 -0.037439 1 0 0 0 0 0 1 199016
-0.002053 -0.000225 0.121202 -0.006316 0.144287 -0.712717 -0.037471 1 0 0 0 0 0 1 200043
-0.002057 -0.000207 0.121191 0.084961 -0.109654 -0.575477 -0.037502 1 0 0 0 0 0 1 201043
-0.002059 -0.000198 0.121187 0.068917 -0.021611 -0.650655 -0.037533 1 0 0 0 0 0 1 202042
-0.002060 -0.000194 0.121186 0.054068 0.043791 -0.689625 -0.037565 1 0 0 0 0 0 1 203041
-0.002061 -0.000191 0.121185 0.045746 0.078643 -0.704856 -0.037596 1 0 0 0 0 0 1 204039
-0.002061 -0.000190 0.121185 0.041428 0.096299 -0.710703 -0.037627 1 0 0 0 0 0 1 205043
-0.002042 -0.000194 0.121175 -0.219717 0.166052 -0.578142 -0.037658 1 0 0 0 0 0 1 206041
-0.002033 -0.000196 0.121172 -0.126496 0.148765 -0.648263 -0.037690 1 0 0 0 0 0 1 207042
-0.002028 -0.000197 0.121171 -0.058157 0.134882 -0.684794 -0.037721 1 0 0 0 0 0 1 208043
-0.002026 -0.000198 0.121170 -0.022056 0.127426 -0.699092 -0.037751 1 0 0 0 0 0 1 209013
-0.002025 -0.000198 0.121170 -0.003886 0.123663 -0.704606 -0.037783 1 0 0 0 0 0 1 210031
-0.002005 -0.000203 0.121160 -0.253676 0.182682 -0.571782 -0.037815 1 0 0 0 0 0 1 211038
-0.001995 -0.000205 0.121157 -0.154896 0.160046 -0.641909 -0.037846 1 0 0 0 0 0 1 212041
-0.001991 -0.000206 0.121155 -0.083813 0.143480 -0.678453 -0.037877 1 0 0 0 0 0 1 213041
-0.001969 -0.000211 0.121145 -0.305108 0.195504 -0.557469 -0.037907 1 0 0 0 0 0 1 214011
-0.001958 -0.000214 0.121141 -0.192080 0.169359 -0.631967 -0.037940 1 0 0 0 0 0 1 215041
-0.001953 -0.000215 0.121140 -0.113891 0.151016 -0.670036 -0.037970 1 0 0 0 0 0 1 216012
-0.001951 -0.000215 0.121140 -0.072879 0.141358 -0.684904 -0.038002 1 0 0 0 0 0 1 217042
-0.001930 -0.000220 0.121130 -0.310961 0.197287 -0.555137 -0.038033 1 0 0 0 0 0 1 218034
-0.001925 -0.000204 0.121115 -0.133515 -0.076488 -0.483832 -0.038064 1 0 0 0 0 0 1 219030
-0.001923 -0.000196 0.121111 -0.084935 -0.003783 -0.593667 -0.038096 1 0 0 0 0 0 1 220034
-0.001922 -0.000192 0.121109 -0.065515 0.053401 -0.645845 -0.038126 1 0 0 0 0 0 1 221019
-0.001903 -0.000195 0.121098 -0.315209 0.144873 -0.530253 -0.038158 1 0 0 0 0 0 1 222040
-0.001893 -0.000196 0.121095 -0.216938 0.138709 -0.606813 -0.038189 1 0 0 0 0 0 1 223013
-0.001888 -0.000197 0.121093 -0.146189 0.130399 -0.645644 -0.038221 1 0 0 0 0 0 1 224041
-0.001886 -0.000197 0.121093 -0.108924 0.125746 -0.660722 -0.038252 1 0 0 0 0 0 1 225042
-0.001866 -0.000202 0.121083 -0.348693 0.184150 -0.530759 -0.038283 1 0 0 0 0 0 1 226018
-0.001855 -0.000204 0.121079 -0.245458 0.161316 -0.602326 -0.038315 1 0 0 0 0 0 1 227043
-0.001851 -0.000205 0.121078 -0.172182 0.144652 -0.639369 -0.038346 1 0 0 0 0 0 1 228040
-0.001848 -0.000206 0.121078 -0.133640 0.135822 -0.653825 -0.038377 1 0 0 0 0 0 1 229041
-0.001847 -0.000206 0.121077 -0.114287 0.131382 -0.659341 -0.038408 1 0 0 0 0 0 1 230029
-0.001827 -0.000211 0.121067 -0.363070 0.189936 -0.525773 -0.038439 1 0 0 0 0 0 1 231026
-0.001817 -0.000213 0.121064 -0.264470 0.167227 -0.596181 -0.038471 1 0 0 0 0 0 1 232033
-0.001813 -0.000214 0.121063 -0.193538 0.150625 -0.632813 -0.038502 1 0 0 0 0 0 1 233026
-0.001810 -0.000215 0.121062 -0.156156 0.141813 -0.647131 -0.038533 1 0 0 0 0 0 1 234033
-0.001809 -0.000215 0.121062 -0.137379 0.137406 -0.652596 -0.038564 1 0 0 0 0 0 1 235024
-0.001808 -0.000215 0.121062 -0.128068 0.135242 -0.654876 -0.038596 1 0 0 0 0 0 1 236034
-0.001808 -0.000215 0.121062 -0.123463 0.134214 -0.656001 -0.038627 1 0 0 0 0 0 1 237024
-0.001808 -0.000215 0.121062 -0.121214 0.133751 -0.656743 -0.038658 1 0 0 0 0 0 1 238026
-0.001808 -0.000215 0.121062 -0.120138 0.133568 -0.657352 -0.038689 1 0 0 0 0 0 1 239033
-0.001808 -0.000215 0.121062 -0.119647 0.133544 -0.657907 -0.038720 1 0 0 0 0 0 1 240024
-0.001808 -0.000215 0.121062 -0.119451 0.133573 -0.658453 -0.038752 1 0 0 0 0 0 1 241035
-0.001808 -0.000215 0.121062 -0.119407 0.133645 -0.658983 -0.038783 1 0 0 0 0 0 1 242024
-0.001808 -0.000215 0.121062 -0.119425 0.133736 -0.659524 -0.038815 1 0 0 0 0 0 1 243044
-0.001808 -0.000215 0.121062 -0.119487 0.133823 -0.660053 -0.038846 1 0 0 0 0 0 1 244030
-0.001808 -0.000215 0.121062 -0.119562 0.133936 -0.660592 -0.038877 1 0 0 0 0 0 1 245044
-0.001808 -0.000215 0.121062 -0.119645 0.134042 -0.661111 -0.038909 1 0 0 0 0 0 1 246046
-0.001808 -0.000215 0.121062 -0.119747 0.134139 -0.661640 -0.038939 1 0 0 0 0 0 1 247033
-0.001808 -0.000215 0.121062 -0.119839 0.134266 -0.662169 -0.038971 1 0 0 0 0 0 1 248028
-0.001808 -0.000215 0.121062 -0.119944 0.134371 -0.662800 -0.039007 1 0 0 0 0 0 1 249204
-0.001808 -0.000215 0.121062 -0.120031 0.134482 -0.663237 -0.039033 1 0 0 0 0 0 1 250039
-0.001808 -0.000215 0.121062 -0.120112 0.134577 -0.663765 -0.039064 1 0 0 0 0 0 1 251035
-0.001808 -0.000215 0.121062 -0.120215 0.134675 -0.664305 -0.039096 1 0 0 0 0 0 1 252039
-0.001808 -0.000215 0.121062 -0.120318 0.134805 -0.664829 -0.039127 1 0 0 0 0 0 1 253037
-0.001808 -0.000215 0.121062 -0.120399 0.134899 -0.665354 -0.039158 1 0 0 0 0 0 1 254027
-0.001808 -0.000215 0.121062 -0.120515 0.135001 -0.665892 -0.039190 1 0 0 0 0 0 1 255040
-0.001808 -0.000215 0.121062 -0.120596 0.135125 -0.666429 -0.039221 1 0 0 0 0 0 1 256039
-0.001808 -0.000215 0.121062 -0.120708 0.135218 -0.666955 -0.039252 1 0 0 0 0 0 1 257041
-0.001808 -0.000215 0.121062 -0.120785 0.135329 -0.667484 -0.039283 1 0 0 0 0 0 1 258039
-0.001808 -0.000215 0.121062 -0.120903 0.135443 -0.668023 -0.039315 1 0 0 0 0 0 1 259040
-0.001808 -0.000215 0.121062 -0.120978 0.135546 -0.668549 -0.039346 1 0 0 0 0 0 1 260042
-0.001808 -0.000215 0.121062 -0.121072 0.135653 -0.669080 -0.039377 1 0 0 0 0 0 1 261045
-0.001808 -0.000215 0.121062 -0.121191 0.135766 -0.669617 -0.039408 1 0 0 0 0 0 1 262042
-0.001808 -0.000215 0.121062 -0.121266 0.135869 -0.670143 -0.039440 1 0 0 0 0 0 1 263044
-0.001808 -0.000215 0.121062 -0.121375 0.135990 -0.670671 -0.039471 1 0 0 0 0 0 1 264039
-0.001808 -0.000215 0.121062 -0.121465 0.136077 -0.671209 -0.039502 1 0 0 0 0 0 1 265041
-0.001808 -0.000215 0.121062 -0.121565 0.136193 -0.671727 -0.039533 1 0 0 0 0 0 1 266039
-0.001808 -0.000215 0.121062 -0.121660 0.136301 -0.672275 -0.039565 1 0 0 0 0 0 1 267037
-0.001808 -0.000215 0.121062 -0.121757 0.136410 -0.672790 -0.039596 1 0 0 0 0 0 1 268040
-0.001808 -0.000215 0.121062 -0.121841 0.136514 -0.673325 -0.039627 1 0 0 0 0 0 1 269040
-0.001808 -0.000215 0.121062 -0.121948 0.136624 -0.673869 -0.039658 1 0 0 0 0 0 1 270039
-0.001808 -0.000215 0.121062 -0.122045 0.136732 -0.674383 -0.039690 1 0 0 0 0 0 1 271040
-0.001808 -0.000215 0.121062 -0.122138 0.136828 -0.674924 -0.039721 1 0 0 0 0 0 1 272038
-0.001808 -0.000215 0.121062 -0.122241 0.136958 -0.675451 -0.039752 1 0 0 0 0 0 1 273040
-0.001808 -0.000215 0.121062 -0.122322 0.137054 -0.675980 -0.039783 1 0 0 0 0 0 1 274039
-0.001808 -0.000215 0.121062 -0.122440 0.137166 -0.676519 -0.039815 1 0 0 0 0 0 1 275040
-0.001808 -0.000215 0.121062 -0.122514 0.137267 -0.677038 -0.039846 1 0 0 0 0 0 1 276030
-0.001808 -0.000215 0.121062 -0.122629 0.137369 -0.677574 -0.039877 1 0 0 0 0 0 1 277039
-0.001808 -0.000215 0.121062 -0.122710 0.137494 -0.678110 -0.039908 1 0 0 0 0 0 1 278038
-0.001808 -0.000215 0.121062 -0.122811 0.137591 -0.678613 -0.039939 1 0 0 0 0 0 1 279009
-0.001808 -0.000215 0.121062 -0.122904 0.137687 -0.679157 -0.039970 1 0 0 0 0 0 1 280010
-0.001808 -0.000215 0.121062 -0.122997 0.137817 -0.679705 -0.040002 1 0 0 0 0 0 1 281040
-0.001808 -0.000215 0.121062 -0.123107 0.137905 -0.680213 -0.040032 1 0 0 0 0 0 1 282009
-0.001808 -0.000215 0.121062 -0.123187 0.138020 -0.680759 -0.040065 1 0 0 0 0 0 1 283039
-0.001808 -0.000215 0.121062 -0.123296 0.138142 -0.681288 -0.040096 1 0 0 0 0 0 1 284034
-0.001808 -0.000215 0.121062 -0.123386 0.138228 -0.681821 -0.040127 1 0 0 0 0 0 1 285026
-0.001808 -0.000215 0.121062 -0.123486 0.138345 -0.682342 -0.040158 1 0 0 0 0 0 1 286031
-0.001808 -0.000215 0.121062 -0.123582 0.138455 -0.682895 -0.040190 1 0 0 0 0 0 1 287038
-0.001808 -0.000215 0.121062 -0.123679 0.138562 -0.683408 -0.040221 1 0 0 0 0 0 1 288038
-0.001808 -0.000215 0.121062 -0.123767 0.138679 -0.683951 -0.040252 1 0 0 0 0 0 1 289040
-0.001808 -0.000215 0.121062 -0.123878 0.138770 -0.684476 -0.040283 1 0 0 0 0 0 1 290038
-0.001808 -0.000215 0.121062 -0.123956 0.138882 -0.685007 -0.040315 1 0 0 0 0 0 1 291039
-0.001808 -0.000215 0.121062 -0.124061 0.138991 -0.685544 -0.040345 1 0 0 0 0 0 1 292026
-0.001808 -0.000215 0.121062 -0.124159 0.139101 -0.686065 -0.040377 1 0 0 0 0 0 1 293040
-0.001808 -0.000215 0.121062 -0.124243 0.139205 -0.686596 -0.040408 1 0 0 0 0 0 1 294033
-0.001808 -0.000215 0.121062 -0.124362 0.139319 -0.687137 -0.040440 1 0 0 0 0 0 1 295038
-0.001808 -0.000215 0.121062 -0.124435 0.139420 -0.687655 -0.040470 1 0 0 0 0 0 1 296024
-0.001808 -0.000215 0.121062 -0.124550 0.139522 -0.688190 -0.040502 1 0 0 0 0 0 1 297033
-0.001808 -0.000215 0.121062 -0.124631 0.139645 -0.688722 -0.040533 1 0 0 0 0 0 1 298024
-0.001808 -0.000215 0.121062 -0.124735 0.139747 -0.689245 -0.040564 1 0 0 0 0 0 1 299031
-0.001808 -0.000215 0.121062 -0.124830 0.139853 -0.689790 -0.040595 1 0 0 0 0 0 1 300023
-0.001808 -0.000215 0.121062 -0.124928 0.139962 -0.690308 -0.040627 1 0 0 0 0 0 1 301032
-0.001808 -0.000215 0.121062 -0.125019 0.140056 -0.690845 -0.040658 1 0 0 0 0 0 1 302022
-0.001813 -0.000197 0.121051 -0.051741 -0.110168 -0.548279 -0.040689 1 0 0 0 0 0 1 303033
-0.001816 -0.000188 0.121048 -0.077087 -0.020473 -0.621433 -0.040720 1 0 0 0 0 0 1 304022
-0.001817 -0.000183 0.121047 -0.096571 0.045757 -0.659613 -0.040752 1 0 0 0 0 0 1 305022
-0.001818 -0.000181 0.121046 -0.107231 0.081019 -0.674525 -0.040783 1 0 0 0 0 0 1 306031
-0.001818 -0.000180 0.121046 -0.112768 0.098876 -0.680189 -0.040814 1 0 0 0 0 0 1 307022
-0.001819 -0.000179 0.121046 -0.115639 0.107864 -0.682534 -0.040846 1 0 0 0 0 0 1 308051
-0.001819 -0.000179 0.121046 -0.117109 0.112412 -0.683681 -0.040877 1 0 0 0 0 0 1 309033
-0.001819 -0.000179 0.121046 -0.117912 0.114733 -0.684434 -0.040908 1 0 0 0 0 0 1 310038
-0.001819 -0.000179 0.121046 -0.118345 0.115935 -0.685041 -0.040940 1 0 0 0 0 0 1 311051
-0.001819 -0.000179 0.121046 -0.118622 0.116566 -0.685576 -0.040971 1 0 0 0 0 0 1 312031
-0.001819 -0.000179 0.121046 -0.118790 0.116942 -0.686110 -0.041002 1 0 0 0 0 0 1 313022
-0.001819 -0.000179 0.121046 -0.118934 0.117170 -0.686639 -0.041033 1 0 0 0 0 0 1 314029
-0.001824 -0.000160 0.121035 -0.045693 -0.132989 -0.543874 -0.041065 1 0 0 0 0 0 1 315042
-0.001827 -0.000151 0.121032 -0.070996 -0.043401 -0.617064 -0.041096 1 0 0 0 0 0 1 316030
-0.001828 -0.000147 0.121030 -0.090449 0.022771 -0.655272 -0.041127 1 0 0 0 0 0 1 317044
-0.001829 -0.000144 0.121030 -0.101110 0.057978 -0.670176 -0.041158 1 0 0 0 0 0 1 318022
-0.001829 -0.000143 0.121030 -0.106637 0.075823 -0.675835 -0.041190 1 0 0 0 0 0 1 319039
-0.001830 -0.000143 0.121030 -0.109489 0.084794 -0.678171 -0.041221 1 0 0 0 0 0 1 320038
-0.001830 -0.000142 0.121030 -0.110973 0.089317 -0.679323 -0.041252 1 0 0 0 0 0 1 321037
-0.001830 -0.000142 0.121030 -0.111758 0.091612 -0.680040 -0.041282 1 0 0 0 0 0 1 322010
-0.001830 -0.000142 0.121030 -0.112186 0.092795 -0.680645 -0.041315 1 0 0 0 0 0 1 323038
-0.001830 -0.000142 0.121030 -0.112462 0.093421 -0.681190 -0.041346 1 0 0 0 0 0 1 324038
-0.001830 -0.000142 0.121030 -0.112622 0.093769 -0.681713 -0.041377 1 0 0 0 0 0 1 325035
-0.001830 -0.000142 0.121030 -0.112760 0.093978 -0.682233 -0.041408 1 0 0 0 0 0 1 326042
-0.001830 -0.000142 0.121030 -0.112870 0.094127 -0.682749 -0.041440 1 0 0 0 0 0 1 327042
-0.001830 -0.000142 0.121030 -0.112952 0.094224 -0.683264 -0.041471 1 0 0 0 0 0 1 328043
-0.001830 -0.000142 0.121030 -0.113055 0.094322 -0.683785 -0.041502 1 0 0 0 0 0 1 329041
-0.001830 -0.000142 0.121030 -0.113131 0.094402 -0.684277 -0.041532 1 0 0 0 0 0 1 330008
-0.001835 -0.000124 0.121019 -0.039874 -0.155863 -0.541312 -0.041565 1 0 0 0 0 0 1 331038
-0.001838 -0.000115 0.121016 -0.065106 -0.066465 -0.614524 -0.041596 1 0 0 0 0 0 1 332036
-0.001839 -0.000110 0.121014 -0.084548 -0.000395 -0.652743 -0.041627 1 0 0 0 0 0 1 333038
-0.001840 -0.000108 0.121014 -0.095185 0.034758 -0.667651 -0.041658 1 0 0 0 0 0 1 334035
-0.001840 -0.000107 0.121014 -0.100695 0.052556 -0.673313 -0.041690 1 0 0 0 0 0 1 335037
-0.001841 -0.000106 0.121014 -0.103539 0.061499 -0.675627 -0.041721 1 0 0 0 0 0 1 336036
-0.001841 -0.000106 0.121014 -0.105016 0.066000 -0.676773 -0.041752 1 0 0 0 0 0 1 337038
-0.001841 -0.000106 0.121014 -0.105789 0.068286 -0.677511 -0.041783 1 0 0 0 0 0 1 338039
-0.001841 -0.000106 0.121014 -0.106219 0.069451 -0.678088 -0.041814 1 0 0 0 0 0 1 339036
-0.001841 -0.000105 0.121014 -0.106487 0.070047 -0.678618 -0.041846 1 0 0 0 0 0 1 340038
-0.001841 -0.000105 0.121014 -0.106658 0.070390 -0.679134 -0.041877 1 0 0 0 0 0 1 341037
-0.001841 -0.000105 0.121014 -0.106776 0.070567 -0.679642 -0.041908 1 0 0 0 0 0 1 342037
-0.001841 -0.000105 0.121014 -0.106865 0.070692 -0.680141 -0.041939 1 0 0 0 0 0 1 343008
-0.001841 -0.000105 0.121014 -0.106969 0.070789 -0.680657 -0.041971 1 0 0 0 0 0 1 344037
-0.001841 -0.000105 0.121014 -0.107055 0.070857 -0.681171 -0.042002 1 0 0 0 0 0 1 345039
-0.001841 -0.000105 0.121014 -0.107132 0.070909 -0.681662 -0.042032 1 0 0 0 0 0 1 346007
-0.001841 -0.000105 0.121014 -0.107209 0.070983 -0.682184 -0.042065 1 0 0 0 0 0 1 347037
-0.001841 -0.000105 0.121014 -0.107297 0.071029 -0.682677 -0.042096 1 0 0 0 0 0 1 348035
-0.001841 -0.000105 0.121014 -0.107375 0.071080 -0.683191 -0.042126 1 0 0 0 0 0 1 349012
-0.001841 -0.000105 0.121014 -0.107456 0.071133 -0.683689 -0.042158 1 0 0 0 0 0 1 350030
-0.001841 -0.000105 0.121014 -0.107536 0.071186 -0.684214 -0.042189 1 0 0 0 0 0 1 351032
-0.001841 -0.000105 0.121014 -0.107607 0.071247 -0.684713 -0.042220 1 0 0 0 0 0 1 352025
-0.001841 -0.000105 0.121014 -0.107694 0.071292 -0.685209 -0.042252 1 0 0 0 0 0 1 353030
-0.001841 -0.000105 0.121014 -0.107774 0.071344 -0.685731 -0.042283 1 0 0 0 0 0 1 354025
-0.001841 -0.000105 0.121014 -0.107854 0.071396 -0.686220 -0.042314 1 0 0 0 0 0 1 355024
-0.001841 -0.000105 0.121014 -0.107933 0.071449 -0.686744 -0.042345 1 0 0 0 0 0 1 356024
-0.001841 -0.000105 0.121014 -0.108017 0.071514 -0.687241 -0.042377 1 0 0 0 0 0 1 357026
-0.001841 -0.000105 0.121014 -0.108082 0.071553 -0.687748 -0.042408 1 0 0 0 0 0 1 358029
-0.001841 -0.000105 0.121014 -0.108183 0.071610 -0.688259 -0.042439 1 0 0 0 0 0 1 359025
-0.001841 -0.000105 0.121014 -0.108245 0.071669 -0.688768 -0.042470 1 0 0 0 0 0 1 360027
-0.001841 -0.000105 0.121014 -0.108319 0.071711 -0.689267 -0.042502 1 0 0 0 0 0 1 361026
-0.001841 -0.000105 0.121014 -0.108421 0.071768 -0.689776 -0.042533 1 0 0 0 0 0 1 362017
-0.001841 -0.000105 0.121014 -0.108483 0.071827 -0.690283 -0.042564 1 0 0 0 0 0 1 363017
-0.001841 -0.000105 0.121014 -0.108578 0.071863 -0.690787 -0.042595 1 0 0 0 0 0 1 364024
-0.001841 -0.000105 0.121014 -0.108643 0.071932 -0.691299 -0.042627 1 0 0 0 0 0 1 365022
-0.001841 -0.000105 0.121014 -0.108730 0.071978 -0.691797 -0.042658 1 0 0 0 0 0 1 366030
-0.001841 -0.000105 0.121014 -0.108809 0.072029 -0.692318 -0.042689 1 0 0 0 0 0 1 367022
-0.001841 -0.000105 0.121014 -0.108893 0.072094 -0.692818 -0.042721 1 0 0 0 0 0 1 368030
-0.001841 -0.000105 0.121014 -0.108966 0.072124 -0.693325 -0.042752 1 0 0 0 0 0 1 369021
-0.001841 -0.000105 0.121014 -0.109052 0.072198 -0.693826 -0.042783 1 0 0 0 0 0 1 370021
-0.001841 -0.000105 0.121014 -0.109120 0.072250 -0.694336 -0.042814 1 0 0 0 0 0 1 371016
-0.001841 -0.000105 0.121014 -0.109204 0.072283 -0.694850 -0.042846 1 0 0 0 0 0 1 372029
-0.001841 -0.000105 0.121014 -0.109290 0.072356 -0.695347 -0.042877 1 0 0 0 0 0 1 373021
-0.001841 -0.000105 0.121014 -0.109365 0.072389 -0.695867 -0.042908 1 0 0 0 0 0 1 374037
-0.001841 -0.000105 0.121014 -0.109451 0.072462 -0.696365 -0.042939 1 0 0 0 0 0 1 375031
-0.001841 -0.000105 0.121014 -0.109521 0.072515 -0.696888 -0.042971 1 0 0 0 0 0 1 376051
-0.001841 -0.000105 0.121014 -0.109614 0.072549 -0.697376 -0.043002 1 0 0 0 0 0 1 377025
-0.001841 -0.000105 0.121014 -0.109679 0.072618 -0.697891 -0.043033 1 0 0 0 0 0 1 378030
-0.001841 -0.000105 0.121014 -0.109776 0.072666 -0.698393 -0.043064 1 0 0 0 0 0 1 379019
-0.001841 -0.000105 0.121014 -0.109835 0.072712 -0.698895 -0.043095 1 0 0 0 0 0 1 380022
-0.001841 -0.000105 0.121014 -0.109915 0.072776 -0.699409 -0.043127 1 0 0 0 0 0 1 381026
-0.001841 -0.000105 0.121014 -0.110012 0.072813 -0.699912 -0.043158 1 0 0 0 0 0 1 382029
-0.001841 -0.000105 0.121014 -0.110077 0.072881 -0.700426 -0.043189 1 0 0 0 0 0 1 383032
-0.001841 -0.000105 0.121014 -0.110175 0.072930 -0.700931 -0.043220 1 0 0 0 0 0 1 384027
-0.001846 -0.000087 0.121003 -0.036781 -0.177715 -0.557517 -0.043252 1 0 0 0 0 0 1 385025
-0.001849 -0.000078 0.120999 -0.061930 -0.088646 -0.630706 -0.043283 1 0 0 0 0 0 1 386023
-0.001850 -0.000073 0.120998 -0.081295 -0.022758 -0.668914 -0.043314 1 0 0 0 0 0 1 387024
-0.001851 -0.000071 0.120998 -0.091908 0.012288 -0.683809 -0.043345 1 0 0 0 0 0 1 388024
-0.001851 -0.000070 0.120998 -0.097408 0.030052 -0.689459 -0.043377 1 0 0 0 0 0 1 389023
-0.001851 -0.000069 0.120997 -0.100230 0.038958 -0.691775 -0.043408 1 0 0 0 0 0 1 390023
-0.001852 -0.000069 0.120997 -0.101709 0.043434 -0.692910 -0.043439 1 0 0 0 0 0 1 391028
-0.001857 -0.000051 0.120987 -0.029058 -0.204934 -0.549549 -0.043470 1 0 0 0 0 0 1 392028
-0.001860 -0.000042 0.120983 -0.054508 -0.114887 -0.622869 -0.043502 1 0 0 0 0 0 1 393031
-0.001861 -0.000037 0.120982 -0.074020 -0.048512 -0.661108 -0.043533 1 0 0 0 0 0 1 394025
-0.001862 -0.000035 0.120982 -0.084708 -0.013218 -0.676021 -0.043564 1 0 0 0 0 0 1 395026
-0.001862 -0.000033 0.120981 -0.090249 0.004643 -0.681668 -0.043595 1 0 0 0 0 0 1 396024
-0.001862 -0.000033 0.120981 -0.093088 0.013602 -0.683979 -0.043627 1 0 0 0 0 0 1 397024
-0.001863 -0.000033 0.120981 -0.094573 0.018098 -0.685107 -0.043658 1 0 0 0 0 0 1 398024
-0.001844 -0.000037 0.120971 -0.355271 0.081569 -0.549284 -0.043689 1 0 0 0 0 0 1 399023
-0.001834 -0.000039 0.120968 -0.262674 0.061087 -0.618749 -0.043720 1 0 0 0 0 0 1 400023
-0.001830 -0.000040 0.120967 -0.194723 0.045599 -0.655002 -0.043752 1 0 0 0 0 0 1 401024
-0.001833 -0.000022 0.120956 -0.085411 -0.213268 -0.524936 -0.043783 1 0 0 0 0 0 1 402023
-0.001834 -0.000014 0.120952 -0.092401 -0.128642 -0.603079 -0.043814 1 0 0 0 0 0 1 403024
-0.001835 -0.000009 0.120950 -0.102717 -0.065005 -0.643021 -0.043845 1 0 0 0 0 0 1 404024
-0.001835 -0.000007 0.120950 -0.108796 -0.031076 -0.658508 -0.043877 1 0 0 0 0 0 1 405029
-0.001836 -0.000006 0.120950 -0.112057 -0.013909 -0.664349 -0.043908 1 0 0 0 0 0 1 406025
-0.001836 -0.000005 0.120950 -0.113757 -0.005295 -0.666706 -0.043939 1 0 0 0 0 0 1 407022
-0.001836 -0.000005 0.120950 -0.114666 -0.001003 -0.667846 -0.043970 1 0 0 0 0 0 1 408024
-0.001836 -0.000005 0.120950 -0.115164 0.001158 -0.668544 -0.044002 1 0 0 0 0 0 1 409025
-0.001841 0.000014 0.120939 -0.042051 -0.248296 -0.524732 -0.044033 1 0 0 0 0 0 1 410025
-0.001844 0.000023 0.120936 -0.067215 -0.159054 -0.598050 -0.044064 1 0 0 0 0 0 1 411023
-0.001845 0.000027 0.120934 -0.086604 -0.093107 -0.636294 -0.044095 1 0 0 0 0 0 1 412024
-0.001846 0.000030 0.120934 -0.097220 -0.058038 -0.651193 -0.044127 1 0 0 0 0 0 1 413025
-0.001846 0.000031 0.120934 -0.102728 -0.040304 -0.656820 -0.044158 1 0 0 0 0 0 1 414025
-0.001847 0.000031 0.120934 -0.105553 -0.031408 -0.659095 -0.044189 1 0 0 0 0 0 1 415027
-0.001847 0.000032 0.120934 -0.107031 -0.026986 -0.660194 -0.044220 1 0 0 0 0 0 1 416016
-0.001847 0.000032 0.120934 -0.107804 -0.024766 -0.660888 -0.044252 1 0 0 0 0 0 1 417029
-0.001847 0.000032 0.120934 -0.108225 -0.023684 -0.661430 -0.044282 1 0 0 0 0 0 1 418007
-0.001847 0.000032 0.120934 -0.108485 -0.023141 -0.661929 -0.044314 1 0 0 0 0 0 1 419024
-0.001847 0.000032 0.120934 -0.108648 -0.022877 -0.662399 -0.044345 1 0 0 0 0 0 1 420022
-0.001847 0.000032 0.120934 -0.108781 -0.022745 -0.662876 -0.044377 1 0 0 0 0 0 1 421027
-0.001852 0.000050 0.120923 -0.035465 -0.273195 -0.518780 -0.044408 1 0 0 0 0 0 1 422023
-0.001855 0.000059 0.120919 -0.060490 -0.184597 -0.592105 -0.044439 1 0 0 0 0 0 1 423021
-0.001856 0.000064 0.120918 -0.079799 -0.118990 -0.630354 -0.044470 1 0 0 0 0 0 1 424007
-0.001857 0.000066 0.120918 -0.090388 -0.084085 -0.645246 -0.044501 1 0 0 0 0 0 1 425007
-0.001857 0.000067 0.120917 -0.095872 -0.066438 -0.650873 -0.044533 1 0 0 0 0 0 1 426022
-0.001857 0.000068 0.120917 -0.098685 -0.057614 -0.653145 -0.044564 1 0 0 0 0 0 1 427015
-0.001858 0.000068 0.120917 -0.100147 -0.053220 -0.654235 -0.044595 1 0 0 0 0 0 1 428023
-0.001858 0.000068 0.120917 -0.100927 -0.051037 -0.654924 -0.044626 1 0 0 0 0 0 1 429015
-0.001863 0.000087 0.120907 -0.027962 -0.300395 -0.510723 -0.044658 1 0 0 0 0 0 1 430024
-0.001866 0.000096 0.120903 -0.053115 -0.211409 -0.584139 -0.044689 1 0 0 0 0 0 1 431022
-0.001867 0.000100 0.120902 -0.072483 -0.145612 -0.622413 -0.044720 1 0 0 0 0 0 1 432014
-0.001868 0.000103 0.120901 -0.083091 -0.110609 -0.637298 -0.044752 1 0 0 0 0 0 1 433021
-0.001868 0.000104 0.120901 -0.088592 -0.092933 -0.642914 -0.044783 1 0 0 0 0 0 1 434012
-0.001868 0.000104 0.120901 -0.091412 -0.084094 -0.645191 -0.044814 1 0 0 0 0 0 1 435022
-0.001869 0.000105 0.120901 -0.092870 -0.079707 -0.646273 -0.044845 1 0 0 0 0 0 1 436012
-0.001869 0.000105 0.120901 -0.093647 -0.077544 -0.646947 -0.044877 1 0 0 0 0 0 1 437028
-0.001869 0.000105 0.120901 -0.094046 -0.076472 -0.647472 -0.044908 1 0 0 0 0 0 1 438018
-0.001869 0.000105 0.120901 -0.094301 -0.075972 -0.647958 -0.044939 1 0 0 0 0 0 1 439027
-0.001869 0.000105 0.120901 -0.094454 -0.075746 -0.648413 -0.044970 1 0 0 0 0 0 1 440026
-0.001869 0.000105 0.120901 -0.094572 -0.075661 -0.648863 -0.045002 1 0 0 0 0 0 1 441023
-0.001869 0.000105 0.120901 -0.094652 -0.075639 -0.649326 -0.045033 1 0 0 0 0 0 1 442034
-0.001869 0.000105 0.120901 -0.094725 -0.075663 -0.649767 -0.045064 1 0 0 0 0 0 1 443026
-0.001869 0.000105 0.120901 -0.094810 -0.075688 -0.650225 -0.045095 1 0 0 0 0 0 1 444027
-0.001869 0.000105 0.120901 -0.094877 -0.075738 -0.650675 -0.045127 1 0 0 0 0 0 1 445025
-0.001869 0.000105 0.120901 -0.094936 -0.075782 -0.651123 -0.045158 1 0 0 0 0 0 1 446033
-0.001869 0.000105 0.120901 -0.095009 -0.075842 -0.651580 -0.045189 1 0 0 0 0 0 1 447034
-0.001869 0.000105 0.120901 -0.095068 -0.075887 -0.652027 -0.045221 1 0 0 0 0 0 1 448041
-0.001869 0.000105 0.120901 -0.095132 -0.075939 -0.652476 -0.045252 1 0 0 0 0 0 1 449039
-0.001869 0.000105 0.120901 -0.095206 -0.076000 -0.652932 -0.045283 1 0 0 0 0 0 1 450036
-0.001869 0.000105 0.120901 -0.095262 -0.076043 -0.653362 -0.045313 1 0 0 0 0 0 1 451004
-0.001869 0.000105 0.120901 -0.095337 -0.076105 -0.653833 -0.045346 1 0 0 0 0 0 1 452035
-0.001881 0.000091 0.120890 0.081524 0.113205 -0.507421 -0.045377 1 0 0 0 0 0 1 453034
-0.001888 0.000084 0.120887 0.020134 0.046394 -0.581752 -0.045407 1 0 0 0 0 0 1 454004
-0.001891 0.000081 0.120885 -0.026181 -0.003143 -0.620536 -0.045439 1 0 0 0 0 0 1 455033
-0.001893 0.000079 0.120885 -0.051121 -0.029532 -0.635606 -0.045470 1 0 0 0 0 0 1 456014
-0.001894 0.000078 0.120885 -0.063873 -0.042905 -0.641293 -0.045502 1 0 0 0 0 0 1 457037
-0.001894 0.000078 0.120885 -0.070345 -0.049629 -0.643572 -0.045533 1 0 0 0 0 0 1 458037
-0.001894 0.000078 0.120885 -0.073600 -0.053022 -0.644656 -0.045565 1 0 0 0 0 0 1 459039
-0.001895 0.000077 0.120885 -0.075267 -0.054731 -0.645322 -0.045596 1 0 0 0 0 0 1 460035
-0.001907 0.000064 0.120874 0.100737 0.133713 -0.498801 -0.045626 1 0 0 0 0 0 1 461004
-0.001914 0.000057 0.120870 0.039030 0.066572 -0.573227 -0.045658 1 0 0 0 0 0 1 462033
-0.001917 0.000053 0.120869 -0.007411 0.016887 -0.612027 -0.045689 1 0 0 0 0 0 1 463032
-0.001919 0.000051 0.120869 -0.032441 -0.009584 -0.627096 -0.045720 1 0 0 0 0 0 1 464003
-0.001920 0.000051 0.120868 -0.045222 -0.022986 -0.632781 -0.045752 1 0 0 0 0 0 1 465033
-0.001920 0.000050 0.120868 -0.051705 -0.029721 -0.635057 -0.045783 1 0 0 0 0 0 1 466035
-0.001920 0.000050 0.120868 -0.054957 -0.033097 -0.636114 -0.045813 1 0 0 0 0 0 1 467003
-0.001920 0.000050 0.120868 -0.056621 -0.034799 -0.636794 -0.045846 1 0 0 0 0 0 1 468033
-0.001921 0.000050 0.120868 -0.057463 -0.035665 -0.637304 -0.045877 1 0 0 0 0 0 1 469033
-0.001921 0.000050 0.120868 -0.057915 -0.036108 -0.637764 -0.045908 1 0 0 0 0 0 1 470029
-0.001921 0.000050 0.120868 -0.058156 -0.036343 -0.638206 -0.045939 1 0 0 0 0 0 1 471031
-0.001921 0.000050 0.120868 -0.058291 -0.036469 -0.638650 -0.045971 1 0 0 0 0 0 1 472034
-0.001921 0.000050 0.120868 -0.058385 -0.036551 -0.639073 -0.046001 1 0 0 0 0 0 1 473004
-0.001921 0.000050 0.120868 -0.058447 -0.036598 -0.639513 -0.046033 1 0 0 0 0 0 1 474031
-0.001921 0.000050 0.120868 -0.058516 -0.036639 -0.639954 -0.046064 1 0 0 0 0 0 1 475030
-0.001921 0.000050 0.120868 -0.058555 -0.036677 -0.640383 -0.046096 1 0 0 0 0 0 1 476033
-0.001921 0.000050 0.120868 -0.058595 -0.036703 -0.640816 -0.046127 1 0 0 0 0 0 1 477032
-0.001921 0.000050 0.120868 -0.058634 -0.036728 -0.641251 -0.046158 1 0 0 0 0 0 1 478033
-0.001921 0.000050 0.120868 -0.058674 -0.036753 -0.641685 -0.046189 1 0 0 0 0 0 1 479034
-0.001921 0.000050 0.120868 -0.058716 -0.036766 -0.642122 -0.046220 1 0 0 0 0 0 1 480025
-0.001921 0.000050 0.120868 -0.058753 -0.036800 -0.642549 -0.046252 1 0 0 0 0 0 1 481022
-0.001921 0.000050 0.120868 -0.058792 -0.036826 -0.642983 -0.046283 1 0 0 0 0 0 1 482025
-0.001921 0.000050 0.120868 -0.058840 -0.036860 -0.643428 -0.046314 1 0 0 0 0 0 1 483034
-0.001921 0.000050 0.120868 -0.058873 -0.036878 -0.643855 -0.046346 1 0 0 0 0 0 1 484030
-0.001921 0.000050 0.120868 -0.058912 -0.036902 -0.644290 -0.046377 1 0 0 0 0 0 1 485034
-0.001921 0.000050 0.120868 -0.058963 -0.036924 -0.644737 -0.046408 1 0 0 0 0 0 1 486033
-0.001921 0.000050 0.120868 -0.058992 -0.036951 -0.645159 -0.046439 1 0 0 0 0 0 1 487033
-0.001921 0.000050 0.120868 -0.059031 -0.036976 -0.645587 -0.046470 1 0 0 0 0 0 1 488022
-0.001926 0.000068 0.120858 0.014378 -0.287895 -0.500979 -0.046502 1 0 0 0 0 0 1 489034
-0.001929 0.000077 0.120854 -0.010426 -0.199735 -0.574240 -0.046533 1 0 0 0 0 0 1 490031
-0.001930 0.000082 0.120853 -0.029611 -0.134362 -0.612454 -0.046564 1 0 0 0 0 0 1 491033
-0.001931 0.000084 0.120852 -0.040113 -0.099575 -0.627296 -0.046595 1 0 0 0 0 0 1 492012
-0.001931 0.000085 0.120852 -0.045549 -0.081998 -0.632880 -0.046627 1 0 0 0 0 0 1 493026
-0.001931 0.000086 0.120852 -0.048331 -0.073207 -0.635115 -0.046658 1 0 0 0 0 0 1 494017
-0.001931 0.000086 0.120852 -0.049756 -0.068823 -0.636180 -0.046689 1 0 0 0 0 0 1 495025
-0.001931 0.000086 0.120852 -0.050484 -0.066668 -0.636818 -0.046720 1 0 0 0 0 0 1 496017
-0.001932 0.000086 0.120852 -0.050870 -0.065598 -0.637327 -0.046752 1 0 0 0 0 0 1 497027
-0.001932 0.000086 0.120852 -0.051080 -0.065103 -0.637779 -0.046783 1 0 0 0 0 0 1 498016
-0.001932 0.000086 0.120852 -0.051204 -0.064859 -0.638220 -0.046814 1 0 0 0 0 0 1 499024
-0.001932 0.000086 0.120852 -0.051267 -0.064770 -0.638638 -0.046845 1 0 0 0 0 0 1 500017
-0.001932 0.000086 0.120852 -0.051332 -0.064745 -0.639075 -0.046877 1 0 0 0 0 0 1 501026
-0.001932 0.000086 0.120852 -0.051378 -0.064748 -0.639498 -0.046908 1 0 0 0 0 0 1 502017
-0.001932 0.000086 0.120852 -0.051429 -0.064775 -0.639928 -0.046939 1 0 0 0 0 0 1 503024
-0.001932 0.000086 0.120852 -0.051457 -0.064808 -0.640343 -0.046970 1 0 0 0 0 0 1 504015
-0.001932 0.000086 0.120852 -0.051503 -0.064848 -0.640792 -0.047002 1 0 0 0 0 0 1 505039
-0.001932 0.000086 0.120852 -0.051526 -0.064893 -0.641200 -0.047033 1 0 0 0 0 0 1 506025
-0.001937 0.000104 0.120842 0.021889 -0.315849 -0.496361 -0.047064 1 0 0 0 0 0 1 507027
-0.001940 0.000114 0.120838 -0.002850 -0.227859 -0.569648 -0.047095 1 0 0 0 0 0 1 508025
-0.001941 0.000118 0.120837 -0.022015 -0.162579 -0.607870 -0.047127 1 0 0 0 0 0 1 509021
-0.001942 0.000120 0.120836 -0.032489 -0.127851 -0.622714 -0.047158 1 0 0 0 0 0 1 510024
-0.001942 0.000122 0.120836 -0.037937 -0.110305 -0.628303 -0.047190 1 0 0 0 0 0 1 511037
-0.001942 0.000122 0.120836 -0.040701 -0.101542 -0.630522 -0.047221 1 0 0 0 0 0 1 512029
-0.001942 0.000122 0.120836 -0.042106 -0.097183 -0.631577 -0.047251 1 0 0 0 0 0 1 513017
-0.001942 0.000123 0.120836 -0.042842 -0.095037 -0.632221 -0.047283 1 0 0 0 0 0 1 514037
-0.001942 0.000123 0.120836 -0.043229 -0.094004 -0.632720 -0.047315 1 0 0 0 0 0 1 515040
-0.001942 0.000123 0.120836 -0.043429 -0.093510 -0.633165 -0.047346 1 0 0 0 0 0 1 516031
-0.001942 0.000123 0.120836 -0.043543 -0.093294 -0.633589 -0.047377 1 0 0 0 0 0 1 517033
-0.001942 0.000123 0.120836 -0.043604 -0.093213 -0.634008 -0.047408 1 0 0 0 0 0 1 518031
-0.001942 0.000123 0.120836 -0.043673 -0.093213 -0.634419 -0.047439 1 0 0 0 0 0 1 519030
-0.001942 0.000123 0.120836 -0.043707 -0.093227 -0.634850 -0.047471 1 0 0 0 0 0 1 520031
-0.001948 0.000141 0.120825 0.029708 -0.344202 -0.489798 -0.047502 1 0 0 0 0 0 1 521033
-0.001951 0.000150 0.120822 0.005007 -0.256330 -0.563109 -0.047533 1 0 0 0 0 0 1 522033
-0.001933 0.000150 0.120810 -0.275198 -0.129515 -0.464604 -0.047564 1 0 0 0 0 0 1 523033
-0.001924 0.000150 0.120806 -0.193194 -0.116452 -0.547995 -0.047596 1 0 0 0 0 0 1 524037
-0.001920 0.000150 0.120805 -0.130728 -0.114963 -0.589099 -0.047627 1 0 0 0 0 0 1 525033
-0.001918 0.000150 0.120805 -0.097609 -0.114736 -0.604887 -0.047658 1 0 0 0 0 0 1 526030
-0.001917 0.000150 0.120804 -0.080976 -0.114720 -0.610774 -0.047689 1 0 0 0 0 0 1 527030
-0.001916 0.000150 0.120804 -0.072687 -0.114748 -0.613097 -0.047721 1 0 0 0 0 0 1 528031
-0.001916 0.000150 0.120804 -0.068585 -0.114802 -0.614180 -0.047752 1 0 0 0 0 0 1 529031
-0.001916 0.000150 0.120804 -0.066550 -0.114857 -0.614813 -0.047783 1 0 0 0 0 0 1 530030
-0.001916 0.000150 0.120804 -0.065565 -0.114940 -0.615299 -0.047814 1 0 0 0 0 0 1 531030
-0.001916 0.000150 0.120804 -0.065094 -0.115005 -0.615724 -0.047846 1 0 0 0 0 0 1 532031
-0.001916 0.000150 0.120804 -0.064884 -0.115078 -0.616150 -0.047877 1 0 0 0 0 0 1 533032
-0.001916 0.000150 0.120804 -0.064791 -0.115149 -0.616544 -0.047908 1 0 0 0 0 0 1 534030
-0.001916 0.000150 0.120804 -0.064769 -0.115227 -0.616943 -0.047939 1 0 0 0 0 0 1 535028
-0.001921 0.000168 0.120794 0.008696 -0.366223 -0.471732 -0.047971 1 0 0 0 0 0 1 536032
-0.001924 0.000178 0.120790 -0.015974 -0.278520 -0.545040 -0.048001 1 0 0 0 0 0 1 537002
-0.001906 0.000178 0.120779 -0.296200 -0.151752 -0.446399 -0.048033 1 0 0 0 0 0 1 538029
-0.001897 0.000178 0.120775 -0.214320 -0.138721 -0.529752 -0.048063 1 0 0 0 0 0 1 539003
-0.001893 0.000178 0.120774 -0.151930 -0.137253 -0.570873 -0.048095 1 0 0 0 0 0 1 540001
-0.001891 0.000178 0.120773 -0.118842 -0.137059 -0.586650 -0.048127 1 0 0 0 0 0 1 541032
-0.001890 0.000178 0.120773 -0.102237 -0.137043 -0.592520 -0.048157 1 0 0 0 0 0 1 542001
-0.001870 0.000173 0.120763 -0.354994 -0.075435 -0.457804 -0.048189 1 0 0 0 0 0 1 543029
-0.001861 0.000171 0.120759 -0.258613 -0.097109 -0.527443 -0.048221 1 0 0 0 0 0 1 544030
-0.001856 0.000170 0.120758 -0.188844 -0.113186 -0.563651 -0.048252 1 0 0 0 0 0 1 545030
-0.001854 0.000169 0.120758 -0.152033 -0.121787 -0.577690 -0.048283 1 0 0 0 0 0 1 546020
-0.001858 0.000187 0.120747 -0.060024 -0.377064 -0.437268 -0.048314 1 0 0 0 0 0 1 547027
-0.001860 0.000196 0.120743 -0.075513 -0.291626 -0.512289 -0.048346 1 0 0 0 0 0 1 548029
-0.001842 0.000196 0.120732 -0.350981 -0.166017 -0.413921 -0.048376 1 0 0 0 0 0 1 549002
-0.001833 0.000196 0.120728 -0.266999 -0.153554 -0.497583 -0.048408 1 0 0 0 0 0 1 550029
-0.001829 0.000196 0.120727 -0.203568 -0.152361 -0.538789 -0.048439 1 0 0 0 0 0 1 551030
-0.001827 0.000196 0.120726 -0.169984 -0.152296 -0.554577 -0.048471 1 0 0 0 0 0 1 552031
-0.001812 0.000210 0.120706 -0.340469 -0.341547 -0.277356 -0.048502 1 0 0 0 0 0 1 553035
-0.001805 0.000217 0.120698 -0.264667 -0.275629 -0.421325 -0.048532 1 0 0 0 0 0 1 554002
-0.001801 0.000220 0.120696 -0.211926 -0.226635 -0.495821 -0.048564 1 0 0 0 0 0 1 555022
-0.001780 0.000218 0.120685 -0.445318 -0.138926 -0.387049 -0.048596 1 0 0 0 0 0 1 556033
-0.001770 0.000216 0.120681 -0.339666 -0.147377 -0.466207 -0.048626 1 0 0 0 0 0 1 557017
-0.001765 0.000216 0.120680 -0.265318 -0.156831 -0.505735 -0.048657 1 0 0 0 0 0 1 558009
-0.001763 0.000215 0.120679 -0.226277 -0.162105 -0.520913 -0.048689 1 0 0 0 0 0 1 559009
-0.001748 0.000229 0.120659 -0.393804 -0.353980 -0.243182 -0.048720 1 0 0 0 0 0 1 560018
-0.001740 0.000236 0.120651 -0.316837 -0.289503 -0.387210 -0.048754 1 0 0 0 0 0 1 561102
-0.001737 0.000239 0.120649 -0.263544 -0.241212 -0.461682 -0.048785 1 0 0 0 0 0 1 562081
-0.001735 0.000241 0.120648 -0.235867 -0.215495 -0.490267 -0.048816 1 0 0 0 0 0 1 563096
-0.001721 0.000255 0.120627 -0.409154 -0.391581 -0.217122 -0.048847 1 0 0 0 0 0 1 564082
-0.001714 0.000262 0.120620 -0.335222 -0.319308 -0.362863 -0.048879 1 0 0 0 0 0 1 565097
-0.001710 0.000266 0.120617 -0.283466 -0.267119 -0.437941 -0.048910 1 0 0 0 0 0 1 566081
-0.001708 0.000268 0.120616 -0.256571 -0.239455 -0.466717 -0.048941 1 0 0 0 0 0 1 567098
-0.001689 0.000264 0.120606 -0.503705 -0.163889 -0.339463 -0.048972 1 0 0 0 0 0 1 568082
-0.001684 0.000281 0.120592 -0.331779 -0.429154 -0.266211 -0.049002 1 0 0 0 0 0 1 569038
-0.001682 0.000289 0.120587 -0.285816 -0.354384 -0.376500 -0.049033 1 0 0 0 0 0 1 570014
-0.001681 0.000293 0.120585 -0.267651 -0.296286 -0.428695 -0.049064 1 0 0 0 0 0 1 571022
-0.001680 0.000295 0.120585 -0.259400 -0.265216 -0.448432 -0.049095 1 0 0 0 0 0 1 572024
-0.001661 0.000292 0.120575 -0.515922 -0.187893 -0.317803 -0.049126 1 0 0 0 0 0 1 573014
-0.001652 0.000290 0.120571 -0.422396 -0.201709 -0.389431 -0.049158 1 0 0 0 0 0 1 574022
-0.001647 0.000289 0.120570 -0.354109 -0.213852 -0.426287 -0.049189 1 0 0 0 0 0 1 575014
-0.001650 0.000307 0.120559 -0.244496 -0.471004 -0.294431 -0.049221 1 0 0 0 0 0 1 576033
-0.001652 0.000316 0.120555 -0.251202 -0.387197 -0.372721 -0.049252 1 0 0 0 0 0 1 577032
-0.001652 0.000320 0.120553 -0.261339 -0.324094 -0.412595 -0.049283 1 0 0 0 0 0 1 578035
-0.001653 0.000322 0.120553 -0.267354 -0.290468 -0.427921 -0.049314 1 0 0 0 0 0 1 579033
-0.001653 0.000324 0.120553 -0.270607 -0.273520 -0.433548 -0.049345 1 0 0 0 0 0 1 580023
-0.001653 0.000324 0.120553 -0.272378 -0.265100 -0.435714 -0.049377 1 0 0 0 0 0 1 581026
-0.001634 0.000320 0.120543 -0.533710 -0.199314 -0.298686 -0.049408 1 0 0 0 0 0 1 582013
-0.001630 0.000336 0.120529 -0.369088 -0.469391 -0.221946 -0.049439 1 0 0 0 0 0 1 583030
-0.001628 0.000344 0.120524 -0.326780 -0.397293 -0.331150 -0.049471 1 0 0 0 0 0 1 584038
-0.001627 0.000348 0.120522 -0.310432 -0.340540 -0.382937 -0.049502 1 0 0 0 0 0 1 585037
-0.001627 0.000350 0.120521 -0.303080 -0.310144 -0.402494 -0.049533 1 0 0 0 0 0 1 586032
-0.001627 0.000351 0.120521 -0.299652 -0.294812 -0.409613 -0.049564 1 0 0 0 0 0 1 587028
-0.001627 0.000352 0.120521 -0.298085 -0.287205 -0.412270 -0.049596 1 0 0 0 0 0 1 588030
-0.001632 0.000370 0.120511 -0.223845 -0.533866 -0.267047 -0.049627 1 0 0 0 0 0 1 589031
-0.001635 0.000379 0.120507 -0.248323 -0.445025 -0.340724 -0.049658 1 0 0 0 0 0 1 590030
-0.001636 0.000384 0.120506 -0.267325 -0.379436 -0.378960 -0.049688 1 0 0 0 0 0 1 591000
-0.001637 0.000386 0.120505 -0.277784 -0.344574 -0.393695 -0.049721 1 0 0 0 0 0 1 592029
-0.001637 0.000387 0.120505 -0.283258 -0.327011 -0.399121 -0.049752 1 0 0 0 0 0 1 593031
-0.001637 0.000388 0.120505 -0.286123 -0.318321 -0.401195 -0.049783 1 0 0 0 0 0 1 594033
-0.001643 0.000406 0.120494 -0.214113 -0.564362 -0.255584 -0.049814 1 0 0 0 0 0 1 595032
-0.001645 0.000416 0.120491 -0.239659 -0.475352 -0.329237 -0.049846 1 0 0 0 0 0 1 596034
-0.001647 0.000420 0.120489 -0.259196 -0.409671 -0.367481 -0.049877 1 0 0 0 0 0 1 597026
-0.001648 0.000422 0.120489 -0.269924 -0.374794 -0.382202 -0.049908 1 0 0 0 0 0 1 598027
-0.001648 0.000424 0.120489 -0.275526 -0.357230 -0.387624 -0.049939 1 0 0 0 0 0 1 599029
-0.001648 0.000424 0.120489 -0.278459 -0.348524 -0.389674 -0.049970 1 0 0 0 0 0 1 600027
-0.001653 0.000443 0.120478 -0.206501 -0.594497 -0.243905 -0.050002 1 0 0 0 0 0 1 601030
-0.001656 0.000452 0.120474 -0.232018 -0.505609 -0.317604 -0.050033 1 0 0 0 0 0 1 602027
-0.001658 0.000456 0.120473 -0.251567 -0.440004 -0.355869 -0.050064 1 0 0 0 0 0 1 603029
-0.001658 0.000459 0.120473 -0.262281 -0.405149 -0.370598 -0.050095 1 0 0 0 0 0 1 604027
-0.001659 0.000460 0.120472 -0.267874 -0.387612 -0.376000 -0.050127 1 0 0 0 0 0 1 605026
-0.001659 0.000460 0.120472 -0.270790 -0.378920 -0.378058 -0.050158 1 0 0 0 0 0 1 606023
-0.001659 0.000461 0.120472 -0.272356 -0.374693 -0.378919 -0.050189 1 0 0 0 0 0 1 607029
-0.001664 0.000479 0.120462 -0.199726 -0.622842 -0.232564 -0.050220 1 0 0 0 0 0 1 607999
-0.001667 0.000488 0.120458 -0.224867 -0.535181 -0.306178 -0.050252 1 0 0 0 0 0 1 609029
-0.001669 0.000493 0.120457 -0.244209 -0.470212 -0.344409 -0.050283 1 0 0 0 0 0 1 610028
-0.001669 0.000495 0.120456 -0.254825 -0.435678 -0.359120 -0.050314 1 0 0 0 0 0 1 611028
-0.001670 0.000496 0.120456 -0.260368 -0.418303 -0.364513 -0.050345 1 0 0 0 0 0 1 612027
-0.001670 0.000497 0.120456 -0.263255 -0.409713 -0.366547 -0.050377 1 0 0 0 0 0 1 613029
-0.001670 0.000497 0.120456 -0.264805 -0.405533 -0.367404 -0.050408 1 0 0 0 0 0 1 614026
-0.001670 0.000497 0.120456 -0.265663 -0.403579 -0.367868 -0.050439 1 0 0 0 0 0 1 615028
-0.001670 0.000497 0.120456 -0.266177 -0.402721 -0.368162 -0.050470 1 0 0 0 0 0 1 616027
-0.001670 0.000497 0.120456 -0.266510 -0.402417 -0.368421 -0.050502 1 0 0 0 0 0 1 617024
-0.001670 0.000497 0.120456 -0.266758 -0.402387 -0.368652 -0.050533 1 0 0 0 0 0 1 618015
-0.001670 0.000497 0.120456 -0.266979 -0.402491 -0.368891 -0.050564 1 0 0 0 0 0 1 619021
-0.001670 0.000497 0.120456 -0.267168 -0.402675 -0.369116 -0.050596 1 0 0 0 0 0 1 620030
-0.001670 0.000497 0.120456 -0.267332 -0.402887 -0.369350 -0.050627 1 0 0 0 0 0 1 621029
-0.001670 0.000497 0.120456 -0.267508 -0.403130 -0.369571 -0.050658 1 0 0 0 0 0 1 622026
-0.001670 0.000497 0.120456 -0.267670 -0.403360 -0.369799 -0.050689 1 0 0 0 0 0 1 623029
-0.001670 0.000497 0.120456 -0.267834 -0.403606 -0.370027 -0.050721 1 0 0 0 0 0 1 624028
-0.001670 0.000497 0.120456 -0.268023 -0.403850 -0.370262 -0.050752 1 0 0 0 0 0 1 625029
-0.001675 0.000515 0.120445 -0.194670 -0.654273 -0.223454 -0.050783 1 0 0 0 0 0 1 626026
-0.001678 0.000525 0.120442 -0.219414 -0.567880 -0.297007 -0.050814 1 0 0 0 0 0 1 627028
-0.001679 0.000529 0.120440 -0.238546 -0.503561 -0.335229 -0.050845 1 0 0 0 0 0 1 628027
-0.001680 0.000531 0.120440 -0.249067 -0.469365 -0.349926 -0.050877 1 0 0 0 0 0 1 629021
-0.001680 0.000532 0.120440 -0.254544 -0.452171 -0.355307 -0.050908 1 0 0 0 0 0 1 630013
-0.001681 0.000533 0.120440 -0.257414 -0.443674 -0.357337 -0.050939 1 0 0 0 0 0 1 631021
-0.001681 0.000533 0.120440 -0.258934 -0.439556 -0.358193 -0.050970 1 0 0 0 0 0 1 632011
-0.001681 0.000533 0.120440 -0.259786 -0.437628 -0.358633 -0.051002 1 0 0 0 0 0 1 633021
-0.001681 0.000534 0.120440 -0.260289 -0.436797 -0.358928 -0.051032 1 0 0 0 0 0 1 634010
-0.001681 0.000534 0.120440 -0.260610 -0.436507 -0.359176 -0.051064 1 0 0 0 0 0 1 635021
-0.001681 0.000534 0.120440 -0.260859 -0.436503 -0.359405 -0.051095 1 0 0 0 0 0 1 636011
-0.001681 0.000534 0.120440 -0.261085 -0.436659 -0.359648 -0.051129 1 0 0 0 0 0 1 637100
-0.001681 0.000534 0.120440 -0.261257 -0.436850 -0.359874 -0.051160 1 0 0 0 0 0 1 638094
-0.001681 0.000534 0.120440 -0.261436 -0.437086 -0.360082 -0.051191 1 0 0 0 0 0 1 639093
-0.001686 0.000552 0.120429 -0.188110 -0.687497 -0.213074 -0.051222 1 0 0 0 0 0 1 640079
-0.001689 0.000561 0.120425 -0.212781 -0.601235 -0.286641 -0.051252 1 0 0 0 0 0 1 641037
-0.001690 0.000565 0.120424 -0.231900 -0.537001 -0.324875 -0.051282 1 0 0 0 0 0 1 642011
-0.001691 0.000568 0.120424 -0.242397 -0.502833 -0.339577 -0.051314 1 0 0 0 0 0 1 643021
-0.001691 0.000569 0.120423 -0.247862 -0.485670 -0.344958 -0.051345 1 0 0 0 0 0 1 644014
-0.001691 0.000569 0.120423 -0.250733 -0.477208 -0.346991 -0.051377 1 0 0 0 0 0 1 645026
-0.001697 0.000588 0.120413 -0.178790 -0.723200 -0.200441 -0.051408 1 0 0 0 0 0 1 646036
-0.001700 0.000597 0.120409 -0.204136 -0.634880 -0.274281 -0.051439 1 0 0 0 0 0 1 647023
-0.001701 0.000601 0.120408 -0.223551 -0.569593 -0.312614 -0.051470 1 0 0 0 0 0 1 648017
-0.001702 0.000604 0.120407 -0.234219 -0.534948 -0.327349 -0.051501 1 0 0 0 0 0 1 649019
-0.001702 0.000605 0.120407 -0.239778 -0.517529 -0.332738 -0.051533 1 0 0 0 0 0 1 650021
-0.001708 0.000624 0.120396 -0.169246 -0.758939 -0.187212 -0.051564 1 0 0 0 0 0 1 651026
-0.001710 0.000633 0.120393 -0.195241 -0.668478 -0.261525 -0.051596 1 0 0 0 0 0 1 652029
-0.001712 0.000638 0.120391 -0.215009 -0.602137 -0.300021 -0.051627 1 0 0 0 0 0 1 653033
-0.001713 0.000640 0.120391 -0.225824 -0.566936 -0.314802 -0.051658 1 0 0 0 0 0 1 654027
-0.001718 0.000659 0.120380 -0.158080 -0.799167 -0.172517 -0.051689 1 0 0 0 0 0 1 655021
-0.001721 0.000669 0.120376 -0.185437 -0.704237 -0.248057 -0.051720 1 0 0 0 0 0 1 656019
-0.001723 0.000674 0.120375 -0.205900 -0.635664 -0.286999 -0.051752 1 0 0 0 0 0 1 657028
-0.001723 0.000676 0.120374 -0.217072 -0.599370 -0.301920 -0.051783 1 0 0 0 0 0 1 658027
-0.001729 0.000695 0.120364 -0.149522 -0.830947 -0.159535 -0.051814 1 0 0 0 0 0 1 659027
-0.001732 0.000705 0.120360 -0.176946 -0.735824 -0.235156 -0.051845 1 0 0 0 0 0 1 660027
-0.001733 0.000710 0.120358 -0.197419 -0.667167 -0.274105 -0.051876 1 0 0 0 0 0 1 661017
-0.001740 0.000730 0.120347 -0.135283 -0.880544 -0.141084 -0.051908 1 0 0 0 0 0 1 662026
-0.001743 0.000741 0.120343 -0.165487 -0.776225 -0.220148 -0.051939 1 0 0 0 0 0 1 663023
-0.001744 0.000746 0.120342 -0.187377 -0.702974 -0.260339 -0.051971 1 0 0 0 0 0 1 664031
-0.001745 0.000748 0.120342 -0.199278 -0.664333 -0.275692 -0.052002 1 0 0 0 0 0 1 665027
-0.001751 0.000768 0.120331 -0.132161 -0.894549 -0.133159 -0.052033 1 0 0 0 0 0 1 666027
-0.001754 0.000777 0.120327 -0.159712 -0.799033 -0.208933 -0.052064 1 0 0 0 0 0 1 667024
-0.001736 0.000778 0.120316 -0.441402 -0.668029 -0.110246 -0.052095 1 0 0 0 0 0 1 668026
-0.001733 0.000796 0.120301 -0.288068 -0.902959 -0.045484 -0.052127 1 0 0 0 0 0 1 669027
-0.001731 0.000805 0.120296 -0.251016 -0.814802 -0.160196 -0.052158 1 0 0 0 0 0 1 670026
-0.001731 0.000810 0.120294 -0.237336 -0.750060 -0.213924 -0.052189 1 0 0 0 0 0 1 671024
-0.001730 0.000812 0.120294 -0.231333 -0.715718 -0.234084 -0.052220 1 0 0 0 0 0 1 672022
-0.001735 0.000831 0.120283 -0.155298 -0.947884 -0.092982 -0.052252 1 0 0 0 0 0 1 673028
-0.001738 0.000841 0.120279 -0.178375 -0.853605 -0.169408 -0.052283 1 0 0 0 0 0 1 674026
-0.001739 0.000846 0.120277 -0.196664 -0.785417 -0.208670 -0.052314 1 0 0 0 0 0 1 675024
-0.001740 0.000848 0.120277 -0.206762 -0.749334 -0.223659 -0.052345 1 0 0 0 0 0 1 676027
-0.001746 0.000867 0.120266 -0.138814 -0.980541 -0.080609 -0.052376 1 0 0 0 0 0 1 677016
-0.001730 0.000872 0.120252 -0.427011 -0.823675 -0.018741 -0.052408 1 0 0 0 0 0 1 678022
-0.001722 0.000875 0.120248 -0.356093 -0.777263 -0.126302 -0.052439 1 0 0 0 0 0 1 679026
-0.001718 0.000876 0.120246 -0.300018 -0.757122 -0.176712 -0.052470 1 0 0 0 0 0 1 680026
-0.001721 0.000895 0.120235 -0.197033 -0.996625 -0.047030 -0.052502 1 0 0 0 0 0 1 681027
-0.001723 0.000904 0.120231 -0.206434 -0.906322 -0.127718 -0.052533 1 0 0 0 0 0 1 682026
-0.001724 0.000909 0.120229 -0.217909 -0.840139 -0.168441 -0.052564 1 0 0 0 0 0 1 683026
-0.001724 0.000911 0.120229 -0.224600 -0.805058 -0.183946 -0.052595 1 0 0 0 0 0 1 684024
-0.001711 0.000926 0.120208 -0.416104 -0.974283 0.096979 -0.052627 1 0 0 0 0 0 1 685027
-0.001704 0.000933 0.120201 -0.351148 -0.902041 -0.047562 -0.052657 1 0 0 0 0 0 1 686012
-0.001701 0.000937 0.120198 -0.303887 -0.849967 -0.122122 -0.052689 1 0 0 0 0 0 1 687018
-0.001700 0.000939 0.120197 -0.279234 -0.822371 -0.150547 -0.052720 1 0 0 0 0 0 1 688027
-0.001699 0.000940 0.120197 -0.267041 -0.808550 -0.160738 -0.052752 1 0 0 0 0 0 1 689027
-0.001698 0.000940 0.120197 -0.261057 -0.801839 -0.164371 -0.052783 1 0 0 0 0 0 1 690024
-0.001704 0.000959 0.120186 -0.184987 -1.047706 -0.016861 -0.052814 1 0 0 0 0 0 1 691023
-0.001706 0.000968 0.120182 -0.207886 -0.960890 -0.091371 -0.052845 1 0 0 0 0 0 1 692026
-0.001707 0.000972 0.120181 -0.226088 -0.896476 -0.129948 -0.052877 1 0 0 0 0 0 1 693027
-0.001708 0.000975 0.120181 -0.236124 -0.862305 -0.144670 -0.052908 1 0 0 0 0 0 1 694028
-0.001709 0.000976 0.120180 -0.241388 -0.845191 -0.149981 -0.052939 1 0 0 0 0 0 1 695025
-0.001709 0.000976 0.120180 -0.244123 -0.836861 -0.151893 -0.052970 1 0 0 0 0 0 1 696024
-0.001709 0.000977 0.120180 -0.245578 -0.832919 -0.152624 -0.053001 1 0 0 0 0 0 1 697013
-0.001709 0.000977 0.120180 -0.246393 -0.831188 -0.152936 -0.053032 1 0 0 0 0 0 1 698010
-0.001709 0.000977 0.120180 -0.246866 -0.830574 -0.153097 -0.053064 1 0 0 0 0 0 1 699019
-0.001695 0.000990 0.120160 -0.435134 -1.017090 0.133667 -0.053095 1 0 0 0 0 0 1 700009
-0.001689 0.000997 0.120152 -0.368599 -0.953894 -0.009029 -0.053126 1 0 0 0 0 0 1 701019
-0.001685 0.001001 0.120150 -0.320524 -0.906340 -0.082923 -0.053157 1 0 0 0 0 0 1 702009
-0.001684 0.001002 0.120149 -0.295485 -0.881006 -0.111101 -0.053189 1 0 0 0 0 0 1 703017
-0.001683 0.001003 0.120149 -0.283062 -0.868343 -0.121176 -0.053220 1 0 0 0 0 0 1 704008
-0.001683 0.001004 0.120149 -0.276993 -0.862204 -0.124750 -0.053251 1 0 0 0 0 0 1 705018
-0.001682 0.001004 0.120149 -0.274050 -0.859373 -0.126053 -0.053283 1 0 0 0 0 0 1 706018
-0.001682 0.001004 0.120149 -0.272682 -0.858207 -0.126550 -0.053314 1 0 0 0 0 0 1 707009
-0.001682 0.001004 0.120149 -0.272064 -0.857870 -0.126774 -0.053345 1 0 0 0 0 0 1 708018
-0.001682 0.001004 0.120149 -0.271844 -0.857958 -0.126897 -0.053376 1 0 0 0 0 0 1 709010
-0.001687 0.001022 0.120138 -0.198638 -1.107160 0.022133 -0.053408 1 0 0 0 0 0 1 710018
-0.001690 0.001031 0.120134 -0.222936 -1.022279 -0.052010 -0.053439 1 0 0 0 0 0 1 711015
-0.001692 0.001036 0.120133 -0.241815 -0.958870 -0.090431 -0.053470 1 0 0 0 0 0 1 712026
-0.001692 0.001038 0.120132 -0.252213 -0.925250 -0.105104 -0.053504 1 0 0 0 0 0 1 713105
-0.001693 0.001039 0.120132 -0.257634 -0.908418 -0.110373 -0.053535 1 0 0 0 0 0 1 714095
-0.001693 0.001040 0.120132 -0.260473 -0.900214 -0.112267 -0.053567 1 0 0 0 0 0 1 715100
-0.001698 0.001058 0.120121 -0.188828 -1.145200 0.036311 -0.053598 1 0 0 0 0 0 1 716105
-0.001701 0.001067 0.120118 -0.213868 -1.058369 -0.038077 -0.053629 1 0 0 0 0 0 1 717116
-0.001702 0.001072 0.120116 -0.233113 -0.993965 -0.076599 -0.053660 1 0 0 0 0 0 1 718095
-0.001703 0.001074 0.120116 -0.243685 -0.959817 -0.091300 -0.053691 1 0 0 0 0 0 1 719098
-0.001703 0.001075 0.120116 -0.249204 -0.942748 -0.096557 -0.053723 1 0 0 0 0 0 1 720092
-0.001704 0.001076 0.120116 -0.252076 -0.934454 -0.098448 -0.053754 1 0 0 0 0 0 1 721110
-0.001704 0.001076 0.120116 -0.253599 -0.930558 -0.099141 -0.053786 1 0 0 0 0 0 1 722110
-0.001704 0.001076 0.120116 -0.254442 -0.928870 -0.099430 -0.053817 1 0 0 0 0 0 1 723100
-0.001704 0.001076 0.120116 -0.254938 -0.928314 -0.099561 -0.053848 1 0 0 0 0 0 1 724110
-0.001704 0.001076 0.120116 -0.255250 -0.928268 -0.099639 -0.053878 1 0 0 0 0 0 1 725063
-0.001704 0.001076 0.120116 -0.255491 -0.928498 -0.099702 -0.053908 1 0 0 0 0 0 1 726026
-0.001704 0.001076 0.120116 -0.255681 -0.928902 -0.099769 -0.053939 1 0 0 0 0 0 1 727025
-0.001709 0.001094 0.120105 -0.182711 -1.178168 0.049644 -0.053970 1 0 0 0 0 0 1 728025
-0.001712 0.001103 0.120101 -0.207026 -1.093630 -0.024573 -0.054002 1 0 0 0 0 0 1 729026
-0.001713 0.001108 0.120100 -0.225914 -1.030384 -0.063027 -0.054032 1 0 0 0 0 0 1 729995
-0.001714 0.001110 0.120099 -0.236316 -0.996823 -0.077693 -0.054064 1 0 0 0 0 0 1 731024
-0.001714 0.001111 0.120099 -0.241736 -0.980053 -0.082955 -0.054095 1 0 0 0 0 0 1 732025
-0.001714 0.001112 0.120099 -0.244556 -0.971905 -0.084834 -0.054127 1 0 0 0 0 0 1 733025
-0.001714 0.001112 0.120099 -0.246055 -0.968098 -0.085506 -0.054158 1 0 0 0 0 0 1 734030
-0.001714 0.001112 0.120099 -0.246874 -0.966467 -0.085777 -0.054188 1 0 0 0 0 0 1 734998
-0.001714 0.001112 0.120099 -0.247377 -0.965943 -0.085914 -0.054221 1 0 0 0 0 0 1 736029
-0.001714 0.001112 0.120099 -0.247684 -0.965933 -0.085979 -0.054251 1 0 0 0 0 0 1 736996
-0.001714 0.001112 0.120099 -0.247902 -0.966233 -0.086043 -0.054283 1 0 0 0 0 0 1 738023
-0.001714 0.001112 0.120099 -0.248096 -0.966658 -0.086096 -0.054314 1 0 0 0 0 0 1 739027
-0.001720 0.001130 0.120088 -0.175155 -1.215971 0.063502 -0.054349 1 0 0 0 0 0 1 740150
-0.001722 0.001139 0.120085 -0.199426 -1.131572 -0.010741 -0.054381 1 0 0 0 0 0 1 741150
-0.001724 0.001144 0.120083 -0.218276 -1.068352 -0.049209 -0.054408 1 0 0 0 0 0 1 742022
-0.001725 0.001146 0.120083 -0.228651 -1.034815 -0.063874 -0.054439 1 0 0 0 0 0 1 743024
-0.001725 0.001147 0.120083 -0.234084 -1.018157 -0.069147 -0.054474 1 0 0 0 0 0 1 744150
-0.001725 0.001148 0.120083 -0.236899 -1.010035 -0.071003 -0.054506 1 0 0 0 0 0 1 745151
-0.001725 0.001148 0.120083 -0.238381 -1.006182 -0.071668 -0.054533 1 0 0 0 0 0 1 746024
-0.001725 0.001148 0.120083 -0.239194 -1.004569 -0.071935 -0.054564 1 0 0 0 0 0 1 747023
-0.001725 0.001148 0.120083 -0.239690 -1.004107 -0.072053 -0.054599 1 0 0 0 0 0 1 748127
-0.001725 0.001148 0.120083 -0.239994 -1.004158 -0.072124 -0.054631 1 0 0 0 0 0 1 749149
-0.001725 0.001148 0.120083 -0.240229 -1.004445 -0.072174 -0.054662 1 0 0 0 0 0 1 750149
-0.001725 0.001148 0.120083 -0.240404 -1.004870 -0.072224 -0.054692 1 0 0 0 0 0 1 751119
-0.001725 0.001148 0.120083 -0.240564 -1.005389 -0.072261 -0.054724 1 0 0 0 0 0 1 752137
-0.001725 0.001148 0.120083 -0.240727 -1.005981 -0.072307 -0.054758 1 0 0 0 0 0 1 753235
-0.001725 0.001148 0.120083 -0.240864 -1.006548 -0.072348 -0.054789 1 0 0 0 0 0 1 754227
-0.001725 0.001148 0.120083 -0.240995 -1.007098 -0.072389 -0.054820 1 0 0 0 0 0 1 755218
-0.001725 0.001148 0.120083 -0.241151 -1.007675 -0.072430 -0.054851 1 0 0 0 0 0 1 756216
-0.001725 0.001148 0.120083 -0.241270 -1.008220 -0.072477 -0.054882 1 0 0 0 0 0 1 757193
-0.001725 0.001148 0.120083 -0.241421 -1.008803 -0.072514 -0.054914 1 0 0 0 0 0 1 758217
-0.001712 0.001162 0.120062 -0.430028 -1.195585 0.215327 -0.054945 1 0 0 0 0 0 1 759224
-0.001705 0.001168 0.120055 -0.363527 -1.133387 0.072673 -0.054976 1 0 0 0 0 0 1 760194
-0.001702 0.001172 0.120052 -0.315473 -1.086375 -0.001202 -0.055007 1 0 0 0 0 0 1 761194
-0.001700 0.001174 0.120051 -0.290440 -1.061295 -0.029314 -0.055038 1 0 0 0 0 0 1 762190
-0.001699 0.001174 0.120051 -0.278029 -1.048787 -0.039337 -0.055069 1 0 0 0 0 0 1 763194
-0.001699 0.001175 0.120051 -0.271945 -1.042769 -0.042870 -0.055101 1 0 0 0 0 0 1 764193
-0.001699 0.001175 0.120051 -0.269023 -1.040059 -0.044111 -0.055133 1 0 0 0 0 0 1 765221
-0.001699 0.001175 0.120051 -0.267631 -1.038981 -0.044560 -0.055164 1 0 0 0 0 0 1 766216
-0.001699 0.001175 0.120051 -0.267016 -1.038728 -0.044730 -0.055195 1 0 0 0 0 0 1 767222
-0.001680 0.001171 0.120041 -0.528342 -0.976271 0.093290 -0.055226 1 0 0 0 0 0 1 768219
-0.001670 0.001169 0.120037 -0.437691 -0.998687 0.024907 -0.055258 1 0 0 0 0 0 1 769214
-0.001666 0.001167 0.120036 -0.370915 -1.015162 -0.010533 -0.055288 1 0 0 0 0 0 1 770199
-0.001669 0.001185 0.120025 -0.262467 -1.272851 0.125917 -0.055320 1 0 0 0 0 0 1 771199
-0.001670 0.001194 0.120021 -0.268887 -1.192949 0.046875 -0.055351 1 0 0 0 0 0 1 772199
-0.001671 0.001198 0.120020 -0.278834 -1.132010 0.006742 -0.055380 1 0 0 0 0 0 1 773141
-0.001671 0.001200 0.120019 -0.284759 -1.099601 -0.008481 -0.055411 1 0 0 0 0 0 1 774131
-0.001672 0.001201 0.120019 -0.287971 -1.083438 -0.013902 -0.055443 1 0 0 0 0 0 1 775142
-0.001672 0.001202 0.120019 -0.289699 -1.075621 -0.015799 -0.055474 1 0 0 0 0 0 1 776131
-0.001672 0.001202 0.120019 -0.290658 -1.071996 -0.016473 -0.055505 1 0 0 0 0 0 1 777142
-0.001672 0.001202 0.120019 -0.291226 -1.070475 -0.016700 -0.055537 1 0 0 0 0 0 1 778140
-0.001672 0.001202 0.120019 -0.291595 -1.070019 -0.016798 -0.055567 1 0 0 0 0 0 1 779132
-0.001672 0.001202 0.120019 -0.291860 -1.070097 -0.016837 -0.055599 1 0 0 0 0 0 1 780141
-0.001672 0.001202 0.120019 -0.292066 -1.070429 -0.016854 -0.055630 1 0 0 0 0 0 1 781132
-0.001672 0.001202 0.120019 -0.292260 -1.070897 -0.016866 -0.055662 1 0 0 0 0 0 1 782141
-0.001672 0.001202 0.120019 -0.292451 -1.071457 -0.016871 -0.055694 1 0 0 0 0 0 1 783183
-0.001672 0.001202 0.120019 -0.292607 -1.071994 -0.016886 -0.055724 1 0 0 0 0 0 1 784135
-0.001672 0.001202 0.120019 -0.292775 -1.072586 -0.016903 -0.055755 1 0 0 0 0 0 1 785143
-0.001672 0.001202 0.120019 -0.292945 -1.073182 -0.016901 -0.055787 1 0 0 0 0 0 1 786154
-0.001653 0.001198 0.120009 -0.554725 -1.011107 0.121360 -0.055817 1 0 0 0 0 0 1 787126
-0.001657 0.001182 0.119995 -0.285374 -0.841374 0.198600 -0.055849 1 0 0 0 0 0 1 788139
-0.001658 0.001174 0.119990 -0.279071 -0.924352 0.091147 -0.055877 1 0 0 0 0 0 1 789025
-0.001665 0.001188 0.119978 -0.216408 -1.231297 0.190462 -0.055912 1 0 0 0 0 0 1 790152
-0.001668 0.001195 0.119973 -0.247433 -1.177542 0.097261 -0.055943 1 0 0 0 0 0 1 791145
-0.001669 0.001198 0.119972 -0.269930 -1.129841 0.052114 -0.055974 1 0 0 0 0 0 1 792153
-0.001670 0.001200 0.119971 -0.282158 -1.104029 0.035167 -0.056006 1 0 0 0 0 0 1 793151
-0.001671 0.001201 0.119971 -0.288555 -1.091152 0.029167 -0.056037 1 0 0 0 0 0 1 794150
-0.001671 0.001201 0.119971 -0.291862 -1.084943 0.027065 -0.056067 1 0 0 0 0 0 1 795118
-0.001671 0.001202 0.119971 -0.293626 -1.082155 0.026358 -0.056099 1 0 0 0 0 0 1 796147
-0.001671 0.001202 0.119971 -0.294591 -1.081051 0.026110 -0.056130 1 0 0 0 0 0 1 797148
-0.001671 0.001202 0.119971 -0.295145 -1.080782 0.026037 -0.056161 1 0 0 0 0 0 1 798117
-0.001671 0.001202 0.119971 -0.295515 -1.080951 0.026021 -0.056192 1 0 0 0 0 0 1 799119
-0.001671 0.001202 0.119971 -0.295796 -1.081362 0.026035 -0.056224 1 0 0 0 0 0 1 800150
-0.001671 0.001202 0.119971 -0.296007 -1.081856 0.026041 -0.056256 1 0 0 0 0 0 1 801149
-0.001671 0.001202 0.119971 -0.296188 -1.082405 0.026047 -0.056287 1 0 0 0 0 0 1 802149
-0.001671 0.001202 0.119971 -0.296376 -1.082967 0.026066 -0.056318 1 0 0 0 0 0 1 803151
-0.001671 0.001202 0.119971 -0.296542 -1.083563 0.026081 -0.056349 1 0 0 0 0 0 1 804148
-0.001671 0.001202 0.119971 -0.296693 -1.084136 0.026102 -0.056380 1 0 0 0 0 0 1 805117
-0.001671 0.001202 0.119971 -0.296873 -1.084753 0.026104 -0.056412 1 0 0 0 0 0 1 806149
-0.001671 0.001202 0.119971 -0.297037 -1.085350 0.026117 -0.056443 1 0 0 0 0 0 1 807142
-0.001684 0.001188 0.119961 -0.118115 -0.893508 0.171902 -0.056474 1 0 0 0 0 0 1 808146
-0.001690 0.001181 0.119957 -0.178496 -0.960483 0.099919 -0.056506 1 0 0 0 0 0 1 809148
-0.001694 0.001178 0.119956 -0.224287 -1.010105 0.062643 -0.056537 1 0 0 0 0 0 1 810147
-0.001695 0.001176 0.119955 -0.249007 -1.036682 0.048478 -0.056568 1 0 0 0 0 0 1 811147
-0.001696 0.001175 0.119955 -0.261682 -1.050354 0.043461 -0.056599 1 0 0 0 0 0 1 812145
-0.001697 0.001175 0.119955 -0.268138 -1.057480 0.041705 -0.056630 1 0 0 0 0 0 1 813148
-0.001697 0.001174 0.119955 -0.271463 -1.061338 0.041113 -0.056662 1 0 0 0 0 0 1 814145
-0.001697 0.001174 0.119955 -0.273213 -1.063554 0.040931 -0.056693 1 0 0 0 0 0 1 815145
-0.001697 0.001174 0.119955 -0.274151 -1.064948 0.040873 -0.056724 1 0 0 0 0 0 1 816146
-0.001697 0.001174 0.119955 -0.274710 -1.065946 0.040873 -0.056756 1 0 0 0 0 0 1 817149
-0.001697 0.001174 0.119955 -0.275051 -1.066730 0.040879 -0.056787 1 0 0 0 0 0 1 818146
-0.001697 0.001174 0.119955 -0.275305 -1.067423 0.040906 -0.056818 1 0 0 0 0 0 1 819145
-0.001697 0.001174 0.119955 -0.275504 -1.068060 0.040936 -0.056849 1 0 0 0 0 0 1 820146
-0.001697 0.001174 0.119955 -0.275674 -1.068668 0.040946 -0.056880 1 0 0 0 0 0 1 821146
-0.001697 0.001174 0.119955 -0.275851 -1.069282 0.040967 -0.056912 1 0 0 0 0 0 1 822146
-0.001697 0.001174 0.119955 -0.276005 -1.069872 0.040989 -0.056943 1 0 0 0 0 0 1 823146
-0.001697 0.001174 0.119955 -0.276157 -1.070460 0.041011 -0.056974 1 0 0 0 0 0 1 824148
-0.001697 0.001174 0.119955 -0.276318 -1.071036 0.041040 -0.057005 1 0 0 0 0 0 1 825134
-0.001697 0.001174 0.119955 -0.276459 -1.071628 0.041057 -0.057036 1 0 0 0 0 0 1 826138
-0.001710 0.001160 0.119945 -0.097510 -0.879755 0.187070 -0.057068 1 0 0 0 0 0 1 827148
-0.001716 0.001154 0.119941 -0.157770 -0.946587 0.115065 -0.057099 1 0 0 0 0 0 1 828147
-0.001720 0.001150 0.119940 -0.203488 -0.996147 0.077780 -0.057131 1 0 0 0 0 0 1 829148
-0.001721 0.001148 0.119939 -0.228159 -1.022673 0.063616 -0.057162 1 0 0 0 0 0 1 830146
-0.001722 0.001148 0.119939 -0.240814 -1.036326 0.058593 -0.057193 1 0 0 0 0 0 1 831145
-0.001723 0.001147 0.119939 -0.247251 -1.043431 0.056860 -0.057224 1 0 0 0 0 0 1 832146
-0.001704 0.001142 0.119929 -0.512525 -0.984571 0.194666 -0.057255 1 0 0 0 0 0 1 833144
-0.001695 0.001140 0.119926 -0.424016 -1.008700 0.126227 -0.057287 1 0 0 0 0 0 1 834145
-0.001690 0.001139 0.119924 -0.358308 -1.026043 0.090833 -0.057318 1 0 0 0 0 0 1 835146
-0.001688 0.001138 0.119924 -0.323588 -1.035358 0.077397 -0.057349 1 0 0 0 0 0 1 836134
-0.001687 0.001138 0.119924 -0.306189 -1.040319 0.072632 -0.057380 1 0 0 0 0 0 1 837131
-0.001686 0.001138 0.119924 -0.297560 -1.043061 0.070994 -0.057411 1 0 0 0 0 0 1 838140
-0.001686 0.001138 0.119924 -0.293351 -1.044718 0.070448 -0.057443 1 0 0 0 0 0 1 839140
-0.001699 0.001124 0.119913 -0.112176 -0.853367 0.216403 -0.057474 1 0 0 0 0 0 1 840129
-0.001705 0.001117 0.119910 -0.171303 -0.920362 0.144332 -0.057505 1 0 0 0 0 0 1 841140
-0.001708 0.001114 0.119908 -0.216448 -0.969986 0.107017 -0.057536 1 0 0 0 0 0 1 842130
-0.001710 0.001112 0.119908 -0.240840 -0.996540 0.092872 -0.057568 1 0 0 0 0 0 1 843138
-0.001711 0.001111 0.119908 -0.253353 -1.010203 0.087865 -0.057599 1 0 0 0 0 0 1 844131
-0.001711 0.001111 0.119908 -0.259725 -1.017305 0.086134 -0.057630 1 0 0 0 0 0 1 845138
-0.001711 0.001111 0.119908 -0.262988 -1.021124 0.085571 -0.057661 1 0 0 0 0 0 1 846130
-0.001693 0.001106 0.119898 -0.526692 -0.960632 0.223937 -0.057693 1 0 0 0 0 0 1 847138
-0.001683 0.001104 0.119894 -0.437483 -0.983871 0.155635 -0.057724 1 0 0 0 0 0 1 848129
-0.001679 0.001103 0.119893 -0.371455 -1.000768 0.120292 -0.057755 1 0 0 0 0 0 1 849130
-0.001676 0.001102 0.119893 -0.336572 -1.009884 0.106882 -0.057786 1 0 0 0 0 0 1 850136
-0.001675 0.001102 0.119892 -0.319087 -1.014723 0.102153 -0.057818 1 0 0 0 0 0 1 851158
-0.001675 0.001102 0.119892 -0.310414 -1.017363 0.100521 -0.057848 1 0 0 0 0 0 1 852113
-0.001687 0.001088 0.119882 -0.127035 -0.826570 0.246256 -0.057880 1 0 0 0 0 0 1 853138
-0.001675 0.001076 0.119868 -0.446918 -0.831023 0.312709 -0.057911 1 0 0 0 0 0 1 854134
-0.001669 0.001071 0.119864 -0.401428 -0.902563 0.207027 -0.057943 1 0 0 0 0 0 1 855140
-0.001666 0.001068 0.119862 -0.359005 -0.945063 0.157494 -0.057974 1 0 0 0 0 0 1 856147
-0.001664 0.001066 0.119861 -0.336180 -0.967082 0.139053 -0.058006 1 0 0 0 0 0 1 857156
-0.001676 0.001052 0.119851 -0.145634 -0.785982 0.278917 -0.058037 1 0 0 0 0 0 1 858145
-0.001682 0.001045 0.119847 -0.200011 -0.857828 0.204598 -0.058068 1 0 0 0 0 0 1 859134
-0.001667 0.001037 0.119836 -0.504617 -0.847272 0.305301 -0.058099 1 0 0 0 0 0 1 860145
-0.001659 0.001033 0.119832 -0.437857 -0.896785 0.222544 -0.058130 1 0 0 0 0 0 1 861117
-0.001655 0.001031 0.119830 -0.383306 -0.926948 0.182086 -0.058162 1 0 0 0 0 0 1 862145
-0.001653 0.001030 0.119830 -0.354215 -0.942657 0.166914 -0.058193 1 0 0 0 0 0 1 863144
-0.001646 0.001011 0.119809 -0.422315 -0.695910 0.446926 -0.058224 1 0 0 0 0 0 1 864146
-0.001643 0.001002 0.119802 -0.385148 -0.787874 0.304538 -0.058255 1 0 0 0 0 0 1 865146
-0.001641 0.000997 0.119800 -0.360664 -0.854964 0.231220 -0.058287 1 0 0 0 0 0 1 866152
-0.001640 0.000995 0.119799 -0.348299 -0.890597 0.203440 -0.058317 1 0 0 0 0 0 1 867118
-0.001653 0.000980 0.119788 -0.163267 -0.716589 0.340157 -0.058349 1 0 0 0 0 0 1 868148
-0.001640 0.000968 0.119774 -0.482012 -0.729211 0.403590 -0.058380 1 0 0 0 0 0 1 869123
-0.001634 0.000962 0.119769 -0.436298 -0.804609 0.296678 -0.058412 1 0 0 0 0 0 1 870143
-0.001631 0.000959 0.119768 -0.393793 -0.849035 0.246746 -0.058443 1 0 0 0 0 0 1 871143
-0.001643 0.000944 0.119757 -0.191896 -0.679848 0.374842 -0.058474 1 0 0 0 0 0 1 872145
-0.001648 0.000936 0.119753 -0.240342 -0.757344 0.296145 -0.058506 1 0 0 0 0 0 1 873149
-0.001632 0.000928 0.119742 -0.541764 -0.749658 0.395633 -0.058536 1 0 0 0 0 0 1 874116
-0.001625 0.000924 0.119738 -0.473739 -0.800454 0.312280 -0.058567 1 0 0 0 0 0 1 875115
-0.001634 0.000908 0.119726 -0.239609 -0.639154 0.418371 -0.058599 1 0 0 0 0 0 1 876146
-0.001619 0.000896 0.119712 -0.531584 -0.658405 0.470062 -0.058630 1 0 0 0 0 0 1 877116
-0.001612 0.000889 0.119707 -0.472544 -0.737001 0.358851 -0.058662 1 0 0 0 0 0 1 878144
-0.001609 0.000886 0.119705 -0.423394 -0.782988 0.307444 -0.058693 1 0 0 0 0 0 1 879143
-0.001620 0.000871 0.119694 -0.218273 -0.614755 0.435220 -0.058724 1 0 0 0 0 0 1 880146
-0.001626 0.000863 0.119690 -0.265021 -0.692487 0.356318 -0.058755 1 0 0 0 0 0 1 881146
-0.001615 0.000873 0.119668 -0.491981 -0.934830 0.605538 -0.058787 1 0 0 0 0 0 1 882146
-0.001623 0.000864 0.119650 -0.268739 -0.709332 0.595263 -0.058818 1 0 0 0 0 0 1 883144
-0.001627 0.000860 0.119643 -0.291845 -0.742307 0.444191 -0.058849 1 0 0 0 0 0 1 884142
-0.001629 0.000858 0.119641 -0.317877 -0.773122 0.377185 -0.058883 1 0 0 0 0 0 1 885222
-0.001611 0.000852 0.119631 -0.594148 -0.727591 0.491847 -0.058914 1 0 0 0 0 0 1 886211
-0.001615 0.000836 0.119616 -0.333560 -0.566046 0.561685 -0.058945 1 0 0 0 0 0 1 887211
-0.001617 0.000827 0.119611 -0.331132 -0.651915 0.451011 -0.058976 1 0 0 0 0 0 1 888214
-0.001617 0.000823 0.119578 -0.352623 -0.707046 0.835151 -0.059007 1 0 0 0 0 0 1 889212
-0.001618 0.000821 0.119567 -0.354658 -0.741170 0.601295 -0.059039 1 0 0 0 0 0 1 890221
-0.001618 0.000820 0.119563 -0.356621 -0.758264 0.483691 -0.059070 1 0 0 0 0 0 1 891214
-0.001631 0.000806 0.119551 -0.179680 -0.575063 0.586486 -0.059101 1 0 0 0 0 0 1 892216
-0.001624 0.000812 0.119526 -0.428452 -0.832264 0.787375 -0.059133 1 0 0 0 0 0 1 893215
-0.001621 0.000815 0.119518 -0.408964 -0.820351 0.602394 -0.059163 1 0 0 0 0 0 1 894186
-0.001632 0.000803 0.119504 -0.207643 -0.608384 0.660102 -0.059195 1 0 0 0 0 0 1 895211
-0.001619 0.000793 0.119489 -0.516317 -0.599858 0.693687 -0.059227 1 0 0 0 0 0 1 896222
-0.001613 0.000788 0.119484 -0.466237 -0.664026 0.576005 -0.059257 1 0 0 0 0 0 1 897190
-0.001628 0.000789 0.119461 -0.169692 -0.760981 0.819071 -0.059289 1 0 0 0 0 0 1 898215
-0.001635 0.000790 0.119453 -0.229337 -0.762143 0.653315 -0.059319 1 0 0 0 0 0 1 899188
-0.001620 0.000786 0.119441 -0.542259 -0.695439 0.710459 -0.059350 1 0 0 0 0 0 1 900187
-0.001626 0.000770 0.119426 -0.303006 -0.522701 0.758266 -0.059382 1 0 0 0 0 0 1 901210
-0.001628 0.000762 0.119420 -0.311265 -0.602426 0.639596 -0.059413 1 0 0 0 0 0 1 902187
-0.001635 0.000776 0.119408 -0.255698 -0.908388 0.734561 -0.059444 1 0 0 0 0 0 1 903186
-0.001633 0.000765 0.119383 -0.372740 -0.600392 0.927684 -0.059476 1 0 0 0 0 0 1 904196
-0.001632 0.000760 0.119374 -0.367139 -0.639114 0.741624 -0.059507 1 0 0 0 0 0 1 905210
-0.001644 0.000743 0.119361 -0.180939 -0.485984 0.799441 -0.059539 1 0 0 0 0 0 1 906208
-0.001650 0.000735 0.119356 -0.236575 -0.572136 0.693636 -0.059569 1 0 0 0 0 0 1 907194
-0.001659 0.000749 0.119344 -0.206717 -0.880977 0.793974 -0.059601 1 0 0 0 0 0 1 908192
-0.001644 0.000751 0.119330 -0.515132 -0.765897 0.841796 -0.059632 1 0 0 0 0 0 1 909209
-0.001650 0.000739 0.119314 -0.278232 -0.548805 0.876444 -0.059663 1 0 0 0 0 0 1 910193
-0.001653 0.000733 0.119309 -0.287974 -0.604062 0.752117 -0.059695 1 0 0 0 0 0 1 911208
-0.001654 0.000730 0.119307 -0.306553 -0.647890 0.695649 -0.059726 1 0 0 0 0 0 1 912193
-0.001668 0.000715 0.119296 -0.139299 -0.480261 0.822486 -0.059758 1 0 0 0 0 0 1 913213
-0.001661 0.000720 0.119271 -0.392178 -0.744890 1.031623 -0.059788 1 0 0 0 0 0 1 914194
-0.001658 0.000723 0.119263 -0.374924 -0.736706 0.849697 -0.059819 1 0 0 0 0 0 1 915194
-0.001669 0.000711 0.119249 -0.175171 -0.527161 0.909111 -0.059851 1 0 0 0 0 0 1 916210
-0.001675 0.000705 0.119244 -0.222974 -0.581497 0.803672 -0.059880 1 0 0 0 0 0 1 917128
-0.001678 0.000702 0.119243 -0.262421 -0.624458 0.754834 -0.059911 1 0 0 0 0 0 1 918135
-0.001679 0.000701 0.119242 -0.284016 -0.647577 0.736912 -0.059942 1 0 0 0 0 0 1 919129
-0.001693 0.000686 0.119231 -0.117023 -0.468364 0.878504 -0.059974 1 0 0 0 0 0 1 920136
-0.001681 0.000675 0.119218 -0.442874 -0.477328 0.943399 -0.060005 1 0 0 0 0 0 1 921127
-0.001675 0.000669 0.119213 -0.401687 -0.550171 0.836863 -0.060036 1 0 0 0 0 0 1 922127
-0.001677 0.000684 0.119201 -0.288295 -0.842916 0.936634 -0.060067 1 0 0 0 0 0 1 923127
-0.001679 0.000691 0.119196 -0.290398 -0.781133 0.845019 -0.060099 1 0 0 0 0 0 1 924137
-0.001679 0.000695 0.119195 -0.298060 -0.729387 0.800936 -0.060130 1 0 0 0 0 0 1 925129
-0.001692 0.000683 0.119184 -0.124769 -0.510512 0.932420 -0.060162 1 0 0 0 0 0 1 926145
-0.001699 0.000677 0.119180 -0.186641 -0.561417 0.854265 -0.060192 1 0 0 0 0 0 1 927127
-0.001702 0.000675 0.119179 -0.233078 -0.602829 0.815118 -0.060224 1 0 0 0 0 0 1 928151
-0.001704 0.000673 0.119178 -0.258118 -0.625193 0.800588 -0.060255 1 0 0 0 0 0 1 929137
-0.001718 0.000659 0.119167 -0.092943 -0.445731 0.943557 -0.060286 1 0 0 0 0 0 1 930133
-0.001725 0.000651 0.119164 -0.158666 -0.516489 0.869427 -0.060317 1 0 0 0 0 0 1 931118
-0.001728 0.000648 0.119162 -0.206983 -0.567856 0.831659 -0.060349 1 0 0 0 0 0 1 932139
-0.001730 0.000646 0.119162 -0.232951 -0.595203 0.817624 -0.060381 1 0 0 0 0 0 1 933152
-0.001731 0.000645 0.119162 -0.246242 -0.609154 0.812925 -0.060412 1 0 0 0 0 0 1 934154
-0.001731 0.000645 0.119162 -0.252989 -0.616304 0.811555 -0.060443 1 0 0 0 0 0 1 935141
-0.001731 0.000645 0.119162 -0.256469 -0.620037 0.811351 -0.060474 1 0 0 0 0 0 1 936145
-0.001744 0.000631 0.119151 -0.080290 -0.431178 0.959588 -0.060505 1 0 0 0 0 0 1 937146
-0.001751 0.000624 0.119148 -0.140372 -0.497130 0.887156 -0.060537 1 0 0 0 0 0 1 938141
-0.001754 0.000620 0.119146 -0.185856 -0.546085 0.849983 -0.060568 1 0 0 0 0 0 1 939143
-0.001756 0.000619 0.119146 -0.210393 -0.572212 0.836157 -0.060599 1 0 0 0 0 0 1 940143
-0.001756 0.000618 0.119146 -0.222956 -0.585566 0.831531 -0.060630 1 0 0 0 0 0 1 941144
-0.001757 0.000617 0.119146 -0.229354 -0.592390 0.830205 -0.060662 1 0 0 0 0 0 1 942141
-0.001757 0.000617 0.119146 -0.232621 -0.595962 0.830013 -0.060693 1 0 0 0 0 0 1 943145
-0.001757 0.000617 0.119146 -0.234332 -0.597909 0.830237 -0.060724 1 0 0 0 0 0 1 944147
-0.001770 0.000603 0.119135 -0.057323 -0.408192 0.978782 -0.060755 1 0 0 0 0 0 1 945148
-0.001776 0.000597 0.119131 -0.116873 -0.473614 0.906354 -0.060786 1 0 0 0 0 0 1 946133
-0.001780 0.000593 0.119130 -0.162070 -0.522289 0.869183 -0.060818 1 0 0 0 0 0 1 947143
-0.001781 0.000592 0.119130 -0.186471 -0.548274 0.855364 -0.060849 1 0 0 0 0 0 1 948142
-0.001782 0.000591 0.119129 -0.198977 -0.561554 0.850739 -0.060880 1 0 0 0 0 0 1 949143
-0.001782 0.000590 0.119129 -0.205317 -0.568346 0.849418 -0.060912 1 0 0 0 0 0 1 950141
-0.001783 0.000590 0.119129 -0.208562 -0.571881 0.849250 -0.060943 1 0 0 0 0 0 1 951142
-0.001783 0.000590 0.119129 -0.210251 -0.573803 0.849470 -0.060974 1 0 0 0 0 0 1 952142
-0.001783 0.000590 0.119129 -0.211143 -0.574903 0.849831 -0.061005 1 0 0 0 0 0 1 953143
-0.001783 0.000590 0.119129 -0.211649 -0.575594 0.850228 -0.061036 1 0 0 0 0 0 1 954112
-0.001783 0.000590 0.119129 -0.211957 -0.576101 0.850671 -0.061068 1 0 0 0 0 0 1 955140
-0.001796 0.000576 0.119119 -0.034271 -0.385700 0.999477 -0.061099 1 0 0 0 0 0 1 956138
-0.001802 0.000569 0.119115 -0.093378 -0.450661 0.927035 -0.061129 1 0 0 0 0 0 1 957116
-0.001805 0.000566 0.119114 -0.138347 -0.499084 0.889856 -0.061162 1 0 0 0 0 0 1 958142
-0.001807 0.000564 0.119113 -0.162626 -0.524956 0.876037 -0.061193 1 0 0 0 0 0 1 959141
-0.001808 0.000563 0.119113 -0.175060 -0.538176 0.871433 -0.061224 1 0 0 0 0 0 1 960142
-0.001808 0.000563 0.119113 -0.181379 -0.544918 0.870112 -0.061255 1 0 0 0 0 0 1 961143
-0.001808 0.000563 0.119113 -0.184597 -0.548436 0.869943 -0.061287 1 0 0 0 0 0 1 962142
-0.001808 0.000563 0.119113 -0.186263 -0.550336 0.870175 -0.061318 1 0 0 0 0 0 1 963142
-0.001821 0.000549 0.119103 -0.009310 -0.360652 1.019098 -0.061349 1 0 0 0 0 0 1 964142
-0.001828 0.000542 0.119099 -0.068660 -0.425898 0.946597 -0.061380 1 0 0 0 0 0 1 965143
-0.001831 0.000539 0.119098 -0.113759 -0.474442 0.909379 -0.061412 1 0 0 0 0 0 1 966141
-0.001833 0.000537 0.119097 -0.138088 -0.500378 0.895552 -0.061442 1 0 0 0 0 0 1 967129
-0.001833 0.000536 0.119097 -0.150545 -0.513596 0.890951 -0.061474 1 0 0 0 0 0 1 968139
-0.001834 0.000536 0.119097 -0.156871 -0.520358 0.889643 -0.061505 1 0 0 0 0 0 1 969145
-0.001834 0.000536 0.119097 -0.160093 -0.523880 0.889485 -0.061537 1 0 0 0 0 0 1 970141
-0.001834 0.000535 0.119097 -0.161746 -0.525767 0.889725 -0.061568 1 0 0 0 0 0 1 971141
-0.001847 0.000522 0.119086 0.015176 -0.336123 1.038798 -0.061598 1 0 0 0 0 0 1 972117
-0.001853 0.000515 0.119083 -0.044102 -0.401270 0.966275 -0.061630 1 0 0 0 0 0 1 973144
-0.001857 0.000512 0.119081 -0.089139 -0.449761 0.929049 -0.061662 1 0 0 0 0 0 1 974142
-0.001858 0.000510 0.119081 -0.113448 -0.475664 0.915227 -0.061693 1 0 0 0 0 0 1 975141
-0.001859 0.000509 0.119081 -0.125877 -0.488879 0.910616 -0.061724 1 0 0 0 0 0 1 976141
-0.001872 0.000495 0.119070 0.045522 -0.304979 1.058170 -0.061755 1 0 0 0 0 0 1 977143
-0.001879 0.000488 0.119066 -0.016405 -0.372880 0.985001 -0.061786 1 0 0 0 0 0 1 978140
-0.001882 0.000484 0.119065 -0.062776 -0.422742 0.947554 -0.061818 1 0 0 0 0 0 1 979134
-0.001884 0.000483 0.119065 -0.087744 -0.449319 0.933654 -0.061849 1 0 0 0 0 0 1 980125
-0.001885 0.000482 0.119064 -0.100513 -0.462891 0.929074 -0.061883 1 0 0 0 0 0 1 981217
-0.001885 0.000481 0.119064 -0.106972 -0.469792 0.927762 -0.061914 1 0 0 0 0 0 1 982209
-0.001885 0.000481 0.119064 -0.110242 -0.473348 0.927609 -0.061944 1 0 0 0 0 0 1 983193
-0.001885 0.000481 0.119064 -0.111922 -0.475263 0.927868 -0.061976 1 0 0 0 0 0 1 984208
-0.001885 0.000481 0.119064 -0.112779 -0.476324 0.928259 -0.062007 1 0 0 0 0 0 1 985193
-0.001898 0.000467 0.119054 0.064417 -0.286391 1.077747 -0.062039 1 0 0 0 0 0 1 986207
-0.001905 0.000461 0.119050 0.005518 -0.351150 1.005135 -0.062069 1 0 0 0 0 0 1 987191
-0.001908 0.000457 0.119049 -0.039340 -0.399459 0.967869 -0.062101 1 0 0 0 0 0 1 988207
-0.001909 0.000455 0.119048 -0.063531 -0.425225 0.954011 -0.062130 1 0 0 0 0 0 1 989125
-0.001910 0.000455 0.119048 -0.075899 -0.438375 0.949414 -0.062161 1 0 0 0 0 0 1 990125
-0.001911 0.000454 0.119048 -0.082168 -0.445066 0.948140 -0.062193 1 0 0 0 0 0 1 991135
-0.001911 0.000454 0.119048 -0.085328 -0.448521 0.947992 -0.062224 1 0 0 0 0 0 1 992125
-0.001911 0.000454 0.119048 -0.086947 -0.450373 0.948270 -0.062255 1 0 0 0 0 0 1 993135
-0.001924 0.000440 0.119037 0.089842 -0.260860 1.097858 -0.062286 1 0 0 0 0 0 1 994125
-0.001930 0.000433 0.119034 0.030825 -0.325733 1.025203 -0.062318 1 0 0 0 0 0 1 995134
-0.001933 0.000430 0.119032 -0.014057 -0.374062 0.987907 -0.062349 1 0 0 0 0 0 1 996125
-0.001935 0.000428 0.119032 -0.038279 -0.399892 0.974087 -0.062380 1 0 0 0 0 0 1 997139
-0.001936 0.000427 0.119032 -0.050661 -0.413028 0.969514 -0.062411 1 0 0 0 0 0 1 998137
-0.001936 0.000427 0.119032 -0.056920 -0.419722 0.968231 -0.062443 1 0 0 0 0 0 1 999156
-0.001937 0.000427 0.119032 -0.060082 -0.423179 0.968089 -0.062474 1 0 0 0 0 0 2 137
-0.001937 0.000427 0.119032 -0.061676 -0.424972 0.968297 -0.062500 1 0 0 0 0 0 2 1145
-0.001937 0.000427 0.119032 -0.062464 -0.425783 0.968215 -0.062500 1 0 0 0 0 0 2 2132
-0.001937 0.000427 0.119032 -0.062856 -0.426178 0.968194 -0.062500 1 0 0 0 0 0 2 3141
-0.001937 0.000427 0.119032 -0.063047 -0.426392 0.968176 -0.062500 1 0 0 0 0 0 2 4147
-0.001937 0.000427 0.119032 -0.063143 -0.426479 0.968179 -0.062500 1 0 0 0 0 0 2 5130
-0.001937 0.000427 0.119032 -0.063197 -0.426535 0.968179 -0.062500 1 0 0 0 0 0 2 6136
-0.001937 0.000427 0.119032 -0.063225 -0.426564 0.968178 -0.062500 1 0 0 0 0 0 2 7129
-0.001937 0.000427 0.119032 -0.063235 -0.426574 0.968171 -0.062500 1 0 0 0 0 0 2 8130
-0.001937 0.000427 0.119032 -0.063244 -0.426583 0.968184 -0.062500 1 0 0 0 0 0 2 9131
-0.001937 0.000427 0.119032 -0.063244 -0.426584 0.968186 -0.062500 1 0 0 0 0 0 2 10130
-0.001949 0.000413 0.119021 0.114321 -0.236091 1.117526 -0.062500 1 0 0 0 0 0 2 11129
-0.001956 0.000406 0.119017 0.055805 -0.300274 1.044358 -0.062500 1 0 0 0 0 0 2 12129
-0.001959 0.000403 0.119016 0.011179 -0.348159 1.006570 -0.062500 1 0 0 0 0 0 2 13132
-0.001961 0.000401 0.119016 -0.012909 -0.373635 0.992258 -0.062500 1 0 0 0 0 0 2 14138
-0.001962 0.000400 0.119016 -0.025200 -0.386523 0.987183 -0.062500 1 0 0 0 0 0 2 15135
-0.001962 0.000400 0.119016 -0.031397 -0.392970 0.985420 -0.062500 1 0 0 0 0 0 2 16133
-0.001962 0.000400 0.119016 -0.034505 -0.396209 0.984804 -0.062500 1 0 0 0 0 0 2 17131
-0.001962 0.000400 0.119016 -0.036073 -0.397812 0.984600 -0.062500 1 0 0 0 0 0 2 18130
-0.001962 0.000399 0.119016 -0.036861 -0.398622 0.984517 -0.062500 1 0 0 0 0 0 2 19129
-0.001957 0.000382 0.119026 -0.110395 -0.148537 0.835381 -0.062500 1 0 0 0 0 0 2 20129
-0.001954 0.000373 0.119030 -0.087185 -0.232600 0.908527 -0.062500 1 0 0 0 0 0 2 21131
-0.001953 0.000368 0.119031 -0.068896 -0.295692 0.946226 -0.062500 1 0 0 0 0 0 2 22130
-0.001952 0.000366 0.119032 -0.058862 -0.329389 0.960490 -0.062500 1 0 0 0 0 0 2 23132
-0.001952 0.000365 0.119032 -0.053663 -0.346462 0.965535 -0.062500 1 0 0 0 0 0 2 24129
-0.001952 0.000364 0.119032 -0.051028 -0.355019 0.967287 -0.062500 1 0 0 0 0 0 2 25131
-0.001952 0.000364 0.119032 -0.049695 -0.359307 0.967902 -0.062500 1 0 0 0 0 0 2 26129
-0.001952 0.000364 0.119032 -0.049011 -0.361446 0.968103 -0.062500 1 0 0 0 0 0 2 27119
-0.001952 0.000364 0.119032 -0.048681 -0.362521 0.968170 -0.062500 1 0 0 0 0 0 2 28129
-0.001952 0.000364 0.119032 -0.048509 -0.363051 0.968208 -0.062500 1 0 0 0 0 0 2 29128
-0.001952 0.000364 0.119032 -0.048426 -0.363319 0.968214 -0.062500 1 0 0 0 0 0 2 30129
-0.001946 0.000346 0.119042 -0.121566 -0.112854 0.819226 -0.062500 1 0 0 0 0 0 2 31129
-0.001944 0.000337 0.119046 -0.098130 -0.196847 0.892322 -0.062500 1 0 0 0 0 0 2 32128
-0.001942 0.000332 0.119047 -0.079733 -0.259893 0.929983 -0.062500 1 0 0 0 0 0 2 33130
-0.001942 0.000330 0.119048 -0.069614 -0.293566 0.944243 -0.062500 1 0 0 0 0 0 2 34128
-0.001941 0.000329 0.119048 -0.064401 -0.310623 0.949280 -0.062500 1 0 0 0 0 0 2 35127
-0.001941 0.000328 0.119048 -0.061742 -0.319188 0.951035 -0.062500 1 0 0 0 0 0 2 36127
-0.001936 0.000310 0.119059 -0.133634 -0.072706 0.802781 -0.062500 1 0 0 0 0 0 2 37129
-0.001933 0.000301 0.119062 -0.109516 -0.158855 0.876008 -0.062500 1 0 0 0 0 0 2 38124
-0.001932 0.000296 0.119064 -0.090766 -0.222984 0.913728 -0.062500 1 0 0 0 0 0 2 39130
-0.001931 0.000294 0.119064 -0.080493 -0.257185 0.927996 -0.062500 1 0 0 0 0 0 2 40127
-0.001931 0.000293 0.119064 -0.075202 -0.274507 0.933042 -0.062500 1 0 0 0 0 0 2 41129
-0.001930 0.000292 0.119064 -0.072494 -0.283194 0.934789 -0.062500 1 0 0 0 0 0 2 42128
-0.001925 0.000274 0.119075 -0.144400 -0.036642 0.786664 -0.062500 1 0 0 0 0 0 2 43129
-0.001922 0.000265 0.119079 -0.120260 -0.122884 0.859836 -0.062500 1 0 0 0 0 0 2 44128
-0.001921 0.000261 0.119080 -0.101491 -0.187073 0.897514 -0.062500 1 0 0 0 0 0 2 45131
-0.001920 0.000258 0.119080 -0.091225 -0.221289 0.911770 -0.062500 1 0 0 0 0 0 2 46112
-0.001915 0.000239 0.119091 -0.159231 0.012398 0.768191 -0.062500 1 0 0 0 0 0 2 47111
-0.001912 0.000230 0.119095 -0.133037 -0.080417 0.842856 -0.062500 1 0 0 0 0 0 2 48127
-0.001910 0.000225 0.119096 -0.113256 -0.147901 0.881043 -0.062500 1 0 0 0 0 0 2 49130
-0.001910 0.000223 0.119096 -0.102458 -0.183761 0.895460 -0.062500 1 0 0 0 0 0 2 50120
-0.001904 0.000203 0.119107 -0.170247 0.049243 0.752072 -0.062500 1 0 0 0 0 0 2 51126
-0.001901 0.000194 0.119111 -0.143914 -0.044050 0.826687 -0.062500 1 0 0 0 0 0 2 52118
-0.001900 0.000189 0.119112 -0.124050 -0.111769 0.864853 -0.062500 1 0 0 0 0 0 2 53206
-0.001899 0.000187 0.119113 -0.113215 -0.147747 0.879267 -0.062500 1 0 0 0 0 0 2 54189
-0.001893 0.000167 0.119123 -0.181032 0.085335 0.736003 -0.062500 1 0 0 0 0 0 2 55205
-0.001890 0.000158 0.119127 -0.154671 -0.008044 0.810544 -0.062500 1 0 0 0 0 0 2 56211
-0.001889 0.000153 0.119128 -0.134791 -0.075812 0.848679 -0.062500 1 0 0 0 0 0 2 57190
-0.001888 0.000151 0.119129 -0.123938 -0.111811 0.863088 -0.062500 1 0 0 0 0 0 2 58203
-0.001882 0.000132 0.119140 -0.191817 0.121394 0.719941 -0.062500 1 0 0 0 0 0 2 59188
-0.001880 0.000122 0.119143 -0.165413 0.027949 0.794422 -0.062500 1 0 0 0 0 0 2 60207
-0.001897 0.000122 0.119155 0.116080 -0.101632 0.692897 -0.062500 1 0 0 0 0 0 2 61122
-0.001905 0.000121 0.119158 0.038131 -0.116897 0.775763 -0.062500 1 0 0 0 0 0 2 62131
-0.001910 0.000121 0.119160 -0.022081 -0.119593 0.816162 -0.062500 1 0 0 0 0 0 2 63122
-0.001906 0.000103 0.119171 -0.127559 0.131127 0.683129 -0.062500 1 0 0 0 0 0 2 64132
-0.001892 0.000108 0.119185 -0.297662 -0.143789 0.611053 -0.062500 1 0 0 0 0 0 2 65122
-0.001885 0.000110 0.119190 -0.228751 -0.143427 0.723938 -0.062500 1 0 0 0 0 0 2 66132
-0.001881 0.000111 0.119192 -0.178003 -0.129447 0.776730 -0.062500 1 0 0 0 0 0 2 67122
-0.001874 0.000094 0.119203 -0.224221 0.130597 0.648235 -0.062500 1 0 0 0 0 0 2 68132
-0.001870 0.000085 0.119207 -0.186652 0.050491 0.727764 -0.062500 1 0 0 0 0 0 2 69122
-0.001869 0.000081 0.119209 -0.161130 -0.010623 0.767630 -0.062500 1 0 0 0 0 0 2 70113
-0.001862 0.000061 0.119220 -0.221040 0.208500 0.634640 -0.062500 1 0 0 0 0 0 2 71132
-0.001859 0.000051 0.119223 -0.190424 0.107474 0.712528 -0.062500 1 0 0 0 0 0 2 72131
-0.001858 0.000046 0.119225 -0.168369 0.035858 0.751789 -0.062500 1 0 0 0 0 0 2 73131
-0.001857 0.000043 0.119225 -0.156456 -0.002064 0.766601 -0.062500 1 0 0 0 0 0 2 74133
-0.001856 0.000042 0.119225 -0.150320 -0.021251 0.771841 -0.062500 1 0 0 0 0 0 2 75133
-0.001856 0.000041 0.119225 -0.147211 -0.030849 0.773658 -0.062500 1 0 0 0 0 0 2 76125
-0.001856 0.000041 0.119225 -0.145633 -0.035662 0.774293 -0.062500 1 0 0 0 0 0 2 77133
-0.001851 0.000023 0.119236 -0.218485 0.213886 0.626656 -0.062500 1 0 0 0 0 0 2 78121
-0.001848 0.000014 0.119240 -0.194442 0.128128 0.699222 -0.062500 1 0 0 0 0 0 2 79127
-0.001847 0.000009 0.119241 -0.175743 0.064173 0.736633 -0.062500 1 0 0 0 0 0 2 80128
-0.001846 0.000007 0.119241 -0.165494 0.030091 0.750802 -0.062500 1 0 0 0 0 0 2 81128
-0.001846 0.000006 0.119241 -0.160217 0.012822 0.755816 -0.062500 1 0 0 0 0 0 2 82127
-0.001864 0.000009 0.119251 0.104143 -0.057529 0.617740 -0.062500 1 0 0 0 0 0 2 83128
-0.001873 0.000011 0.119255 0.016698 -0.041187 0.686893 -0.062500 1 0 0 0 0 0 2 84126
-0.001873 -0.000006 0.119267 -0.122078 0.224260 0.574691 -0.062500 1 0 0 0 0 0 2 85136
-0.001872 -0.000014 0.119271 -0.132945 0.146844 0.660580 -0.062500 1 0 0 0 0 0 2 86131
-0.001859 -0.000005 0.119283 -0.309492 -0.103029 0.552439 -0.062500 1 0 0 0 0 0 2 87130
-0.001853 -0.000000 0.119287 -0.249495 -0.071254 0.641903 -0.062500 1 0 0 0 0 0 2 88126
-0.001849 0.000002 0.119289 -0.203910 -0.039637 0.685497 -0.062500 1 0 0 0 0 0 2 89129
-0.001848 0.000003 0.119289 -0.179314 -0.022232 0.701844 -0.062500 1 0 0 0 0 0 2 90130
-0.001842 -0.000014 0.119300 -0.240463 0.238826 0.559886 -0.062500 1 0 0 0 0 0 2 91127
-0.001838 -0.000023 0.119303 -0.210433 0.158616 0.634313 -0.062500 1 0 0 0 0 0 2 92127
-0.001837 -0.000027 0.119305 -0.188726 0.097411 0.672363 -0.062500 1 0 0 0 0 0 2 93128
-0.001855 -0.000025 0.119315 0.084792 0.003019 0.546888 -0.062500 1 0 0 0 0 0 2 94127
-0.001851 -0.000010 0.119330 -0.175756 -0.183108 0.470274 -0.062500 1 0 0 0 0 0 2 95126
-0.001849 -0.000003 0.119334 -0.179962 -0.112132 0.581039 -0.062500 1 0 0 0 0 0 2 96127
-0.001843 -0.000017 0.119347 -0.242344 0.192168 0.485351 -0.062500 1 0 0 0 0 0 2 97128
-0.001839 -0.000024 0.119351 -0.211318 0.135106 0.577084 -0.062500 1 0 0 0 0 0 2 98126
-0.001838 -0.000028 0.119352 -0.188856 0.085651 0.621283 -0.062500 1 0 0 0 0 0 2 99126
-0.001856 -0.000025 0.119363 0.085222 -0.002878 0.497951 -0.062500 1 0 0 0 0 0 2 100128
-0.001852 -0.000010 0.119377 -0.175231 -0.186131 0.422077 -0.062500 1 0 0 0 0 0 2 101209
-0.001850 -0.000003 0.119382 -0.179304 -0.113646 0.533068 -0.062500 1 0 0 0 0 0 2 102205
-0.001843 -0.000017 0.119395 -0.241658 0.191511 0.437493 -0.062500 1 0 0 0 0 0 2 103212
-0.001840 -0.000024 0.119399 -0.210585 0.134796 0.529240 -0.062500 1 0 0 0 0 0 2 104180
-0.001826 -0.000014 0.119411 -0.366029 -0.104849 0.423239 -0.062500 1 0 0 0 0 0 2 105182
-0.001837 -0.000005 0.119425 -0.033203 -0.129544 0.373482 -0.062500 1 0 0 0 0 0 2 106180
-0.001843 -0.000000 0.119430 -0.071088 -0.074569 0.485843 -0.062500 1 0 0 0 0 0 2 107204
-0.001846 0.000002 0.119432 -0.109670 -0.040294 0.537654 -0.062500 1 0 0 0 0 0 2 108206
-0.001860 -0.000010 0.119453 0.057643 0.168276 0.269361 -0.062500 1 0 0 0 0 0 2 109215
-0.001868 -0.000017 0.119460 -0.018103 0.113183 0.416965 -0.062500 1 0 0 0 0 0 2 110209
-0.001871 -0.000020 0.119463 -0.070732 0.069725 0.492048 -0.062500 1 0 0 0 0 0 2 111211
-0.001873 -0.000021 0.119464 -0.098101 0.046413 0.520438 -0.062500 1 0 0 0 0 0 2 112207
-0.001861 -0.000008 0.119475 -0.289722 -0.155844 0.380221 -0.062500 1 0 0 0 0 0 2 113219
-0.001855 -0.000002 0.119479 -0.237842 -0.097913 0.457330 -0.062500 1 0 0 0 0 0 2 114182
-0.001866 -0.000012 0.119500 -0.008070 0.137834 0.209101 -0.062500 1 0 0 0 0 0 2 115181
-0.001871 -0.000018 0.119508 -0.050862 0.097811 0.364669 -0.062500 1 0 0 0 0 0 2 116181
-0.001873 -0.000020 0.119511 -0.086760 0.062017 0.442653 -0.062500 1 0 0 0 0 0 2 117208
-0.001874 -0.000022 0.119511 -0.105727 0.042560 0.472065 -0.062500 1 0 0 0 0 0 2 118179
-0.001875 -0.000022 0.119512 -0.115148 0.032698 0.482499 -0.062500 1 0 0 0 0 0 2 119179
-0.001857 -0.000027 0.119533 -0.371737 0.089981 0.188194 -0.062500 1 0 0 0 0 0 2 120178
-0.001867 -0.000025 0.119551 -0.029325 0.004670 0.195529 -0.062500 1 0 0 0 0 0 2 121184
-0.001872 -0.000024 0.119557 -0.056145 0.008471 0.339745 -0.062500 1 0 0 0 0 0 2 122178
-0.001874 -0.000023 0.119559 -0.088375 0.015091 0.403862 -0.062500 1 0 0 0 0 0 2 123181
-0.001875 -0.000023 0.119559 -0.106017 0.018882 0.427480 -0.062500 1 0 0 0 0 0 2 124206
-0.001876 -0.000023 0.119560 -0.114865 0.020838 0.435791 -0.062500 1 0 0 0 0 0 2 125207
-0.001876 -0.000023 0.119560 -0.119260 0.021820 0.438695 -0.062500 1 0 0 0 0 0 2 126204
-0.001895 -0.000018 0.119570 0.141033 -0.039524 0.299997 -0.062500 1 0 0 0 0 0 2 127188
-0.001904 -0.000016 0.119573 0.050880 -0.018590 0.368755 -0.062500 1 0 0 0 0 0 2 128187
-0.001909 -0.000015 0.119574 -0.015664 -0.002914 0.404212 -0.062500 1 0 0 0 0 0 2 129204
-0.001906 -0.000033 0.119585 -0.124765 0.258331 0.269962 -0.062500 1 0 0 0 0 0 2 130187
-0.001892 -0.000028 0.119600 -0.296905 -0.012939 0.196667 -0.062500 1 0 0 0 0 0 2 131201
-0.001885 -0.000025 0.119605 -0.228532 -0.010510 0.309287 -0.062500 1 0 0 0 0 0 2 132188
-0.001881 -0.000024 0.119607 -0.177992 0.004590 0.362080 -0.062500 1 0 0 0 0 0 2 133130
-0.001879 -0.000023 0.119607 -0.150784 0.013541 0.381741 -0.062500 1 0 0 0 0 0 2 134120
-0.001878 -0.000023 0.119607 -0.136880 0.018166 0.388699 -0.062500 1 0 0 0 0 0 2 135120
-0.001878 -0.000023 0.119608 -0.129852 0.020493 0.391113 -0.062500 1 0 0 0 0 0 2 136129
-0.001877 -0.000023 0.119608 -0.126333 0.021665 0.391955 -0.062500 1 0 0 0 0 0 2 137120
-0.001877 -0.000023 0.119608 -0.124561 0.022255 0.392247 -0.062500 1 0 0 0 0 0 2 138129
-0.001877 -0.000023 0.119608 -0.123671 0.022545 0.392357 -0.062500 1 0 0 0 0 0 2 139120
-0.001877 -0.000023 0.119608 -0.123225 0.022690 0.392389 -0.062500 1 0 0 0 0 0 2 140120
-0.001896 -0.000018 0.119618 0.139572 -0.039111 0.252695 -0.062500 1 0 0 0 0 0 2 141130
-0.001905 -0.000016 0.119621 0.050571 -0.018380 0.321105 -0.062500 1 0 0 0 0 0 2 142130
-0.001905 -0.000033 0.119633 -0.089334 0.250171 0.208759 -0.062500 1 0 0 0 0 0 2 143130
-0.001904 -0.000042 0.119637 -0.100534 0.173561 0.294439 -0.062500 1 0 0 0 0 0 2 144134
-0.001891 -0.000032 0.119649 -0.277756 -0.076514 0.186185 -0.062500 1 0 0 0 0 0 2 145136
-0.001885 -0.000028 0.119653 -0.217665 -0.044414 0.275607 -0.062500 1 0 0 0 0 0 2 146129
-0.001881 -0.000025 0.119655 -0.171995 -0.012565 0.319268 -0.062500 1 0 0 0 0 0 2 147138
-0.001880 -0.000024 0.119655 -0.147338 0.004963 0.335661 -0.062500 1 0 0 0 0 0 2 148128
-0.001879 -0.000023 0.119655 -0.134747 0.013886 0.341478 -0.062500 1 0 0 0 0 0 2 149124
-0.001878 -0.000023 0.119655 -0.128389 0.018363 0.343495 -0.062500 1 0 0 0 0 0 2 150124
-0.001878 -0.000023 0.119655 -0.125183 0.020605 0.344199 -0.062500 1 0 0 0 0 0 2 151136
-0.001878 -0.000023 0.119655 -0.123593 0.021731 0.344436 -0.062500 1 0 0 0 0 0 2 152127
-0.001878 -0.000023 0.119655 -0.122787 0.022292 0.344519 -0.062500 1 0 0 0 0 0 2 153128
-0.001878 -0.000023 0.119655 -0.122385 0.022577 0.344554 -0.062500 1 0 0 0 0 0 2 154109
-0.001878 -0.000023 0.119655 -0.122180 0.022709 0.344568 -0.062500 1 0 0 0 0 0 2 155125
-0.001878 -0.000023 0.119655 -0.122079 0.022780 0.344571 -0.062500 1 0 0 0 0 0 2 156124
-0.001878 -0.000023 0.119655 -0.122032 0.022827 0.344566 -0.062500 1 0 0 0 0 0 2 157124
-0.001878 -0.000023 0.119655 -0.122009 0.022837 0.344566 -0.062500 1 0 0 0 0 0 2 158123
-0.001878 -0.000023 0.119655 -0.122000 0.022845 0.344572 -0.062500 1 0 0 0 0 0 2 159124
-0.001878 -0.000023 0.119655 -0.121988 0.022843 0.344567 -0.062500 1 0 0 0 0 0 2 160131
-0.001878 -0.000023 0.119655 -0.121979 0.022851 0.344573 -0.062500 1 0 0 0 0 0 2 161129
-0.001878 -0.000023 0.119655 -0.121986 0.022843 0.344567 -0.062500 1 0 0 0 0 0 2 162130
-0.001878 -0.000023 0.119655 -0.121991 0.022853 0.344580 -0.062500 1 0 0 0 0 0 2 163125
-0.001878 -0.000023 0.119655 -0.121983 0.022863 0.344568 -0.062500 1 0 0 0 0 0 2 164124
-0.001878 -0.000023 0.119655 -0.121979 0.022853 0.344574 -0.062500 1 0 0 0 0 0 2 165125
-0.001878 -0.000023 0.119655 -0.121987 0.022843 0.344567 -0.062500 1 0 0 0 0 0 2 166124
-0.001878 -0.000023 0.119655 -0.121983 0.022862 0.344567 -0.062500 1 0 0 0 0 0 2 167123
-0.001878 -0.000023 0.119655 -0.121979 0.022853 0.344573 -0.062500 1 0 0 0 0 0 2 168123
-0.001878 -0.000023 0.119655 -0.121978 0.022852 0.344574 -0.062500 1 0 0 0 0 0 2 169126
-0.001897 -0.000018 0.119665 0.140696 -0.039050 0.204874 -0.062500 1 0 0 0 0 0 2 170124
-0.001906 -0.000016 0.119669 0.051565 -0.018338 0.273257 -0.062500 1 0 0 0 0 0 2 171124
-0.001911 -0.000015 0.119670 -0.014501 -0.002774 0.308604 -0.062500 1 0 0 0 0 0 2 172123
-0.001913 -0.000015 0.119670 -0.049495 0.005542 0.322006 -0.062500 1 0 0 0 0 0 2 173125
-0.001914 -0.000014 0.119671 -0.067109 0.009766 0.326760 -0.062500 1 0 0 0 0 0 2 174124
-0.001915 -0.000014 0.119671 -0.075908 0.011871 0.328428 -0.062500 1 0 0 0 0 0 2 175126
-0.001915 -0.000014 0.119671 -0.080289 0.012936 0.329006 -0.062500 1 0 0 0 0 0 2 176123
-0.001934 -0.000010 0.119681 0.180339 -0.048465 0.189648 -0.062500 1 0 0 0 0 0 2 177127
-0.001943 -0.000007 0.119684 0.090033 -0.027482 0.258030 -0.062500 1 0 0 0 0 0 2 178124
-0.001948 -0.000006 0.119685 0.023394 -0.011772 0.293352 -0.062500 1 0 0 0 0 0 2 179124
-0.001950 -0.000006 0.119686 -0.011882 -0.003387 0.306763 -0.062500 1 0 0 0 0 0 2 180122
-0.001952 -0.000005 0.119686 -0.029636 0.000869 0.311514 -0.062500 1 0 0 0 0 0 2 181125
-0.001971 -0.000001 0.119696 0.224453 -0.058977 0.173752 -0.062500 1 0 0 0 0 0 2 182122
-0.001980 0.000001 0.119699 0.130748 -0.037165 0.242571 -0.062500 1 0 0 0 0 0 2 183124
-0.001985 0.000003 0.119701 0.062411 -0.021049 0.278053 -0.062500 1 0 0 0 0 0 2 184118
-0.001988 0.000003 0.119701 0.026303 -0.012455 0.291503 -0.062500 1 0 0 0 0 0 2 185125
-0.002008 0.000008 0.119711 0.271220 -0.070098 0.156980 -0.062500 1 0 0 0 0 0 2 186124
-0.002018 0.000010 0.119715 0.172812 -0.047166 0.226823 -0.062500 1 0 0 0 0 0 2 187124
-0.002022 0.000011 0.119716 0.102110 -0.030476 0.262640 -0.062500 1 0 0 0 0 0 2 188122
-0.002025 0.000012 0.119716 0.064819 -0.021610 0.276206 -0.062500 1 0 0 0 0 0 2 189124
-0.002045 0.000017 0.119726 0.309286 -0.079136 0.141887 -0.062500 1 0 0 0 0 0 2 190126
-0.002055 0.000019 0.119730 0.210518 -0.056129 0.211658 -0.062500 1 0 0 0 0 0 2 191106
-0.002060 0.000020 0.119731 0.139656 -0.039402 0.247452 -0.062500 1 0 0 0 0 0 2 192125
-0.002062 0.000021 0.119731 0.102280 -0.030506 0.261004 -0.062500 1 0 0 0 0 0 2 193124
-0.002082 0.000026 0.119741 0.346836 -0.088053 0.126811 -0.062500 1 0 0 0 0 0 2 194123
-0.002080 0.000042 0.119756 0.069911 -0.255840 0.045911 -0.062500 1 0 0 0 0 0 2 195124
-0.002078 0.000050 0.119761 0.057541 -0.175111 0.155326 -0.062500 1 0 0 0 0 0 2 196124
-0.002096 0.000058 0.119772 0.328403 -0.180334 0.068063 -0.062500 1 0 0 0 0 0 2 197115
-0.002105 0.000062 0.119776 0.244279 -0.129414 0.155310 -0.062500 1 0 0 0 0 0 2 198122
-0.002109 0.000064 0.119778 0.180971 -0.098575 0.197289 -0.062500 1 0 0 0 0 0 2 199114
-0.002112 0.000065 0.119778 0.147451 -0.082603 0.213002 -0.062500 1 0 0 0 0 0 2 200122
-0.002132 0.000070 0.119788 0.394208 -0.136719 0.079784 -0.062500 1 0 0 0 0 0 2 201122
-0.002141 0.000073 0.119792 0.296237 -0.111858 0.149625 -0.062500 1 0 0 0 0 0 2 202114
-0.002146 0.000074 0.119793 0.225743 -0.094205 0.185420 -0.062500 1 0 0 0 0 0 2 203121
-0.002149 0.000075 0.119793 0.188573 -0.084864 0.198986 -0.062500 1 0 0 0 0 0 2 204114
-0.002150 0.000075 0.119794 0.169880 -0.080132 0.203808 -0.062500 1 0 0 0 0 0 2 205127
-0.002151 0.000075 0.119794 0.160549 -0.077768 0.205483 -0.062500 1 0 0 0 0 0 2 206118
-0.002170 0.000080 0.119804 0.419655 -0.138765 0.067411 -0.062500 1 0 0 0 0 0 2 207119
-0.002179 0.000082 0.119807 0.327685 -0.117322 0.135453 -0.062500 1 0 0 0 0 0 2 208127
-0.002184 0.000083 0.119808 0.260184 -0.101385 0.170597 -0.062500 1 0 0 0 0 0 2 209121
-0.002186 0.000084 0.119809 0.224518 -0.092895 0.183945 -0.062500 1 0 0 0 0 0 2 210124
-0.002188 0.000084 0.119809 0.206568 -0.088591 0.188686 -0.062500 1 0 0 0 0 0 2 211133
-0.002188 0.000084 0.119809 0.197606 -0.086435 0.190340 -0.062500 1 0 0 0 0 0 2 212131
-0.002207 0.000089 0.119819 0.457042 -0.147581 0.052400 -0.062500 1 0 0 0 0 0 2 213118
-0.002217 0.000091 0.119822 0.365104 -0.126172 0.120348 -0.062500 1 0 0 0 0 0 2 214125
-0.002221 0.000092 0.119823 0.297624 -0.110251 0.155472 -0.062500 1 0 0 0 0 0 2 215133
-0.002224 0.000093 0.119824 0.261949 -0.101769 0.168809 -0.062500 1 0 0 0 0 0 2 216128
-0.002225 0.000093 0.119824 0.244010 -0.097490 0.173548 -0.062500 1 0 0 0 0 0 2 217130
-0.002226 0.000093 0.119824 0.235066 -0.095331 0.175198 -0.062500 1 0 0 0 0 0 2 218124
-0.002226 0.000093 0.119824 0.230594 -0.094242 0.175776 -0.062500 1 0 0 0 0 0 2 219124
-0.002226 0.000093 0.119824 0.228369 -0.093709 0.175978 -0.062500 1 0 0 0 0 0 2 220107
-0.002245 0.000098 0.119834 0.491281 -0.155695 0.037666 -0.062500 1 0 0 0 0 0 2 221124
-0.002254 0.000100 0.119837 0.400955 -0.134681 0.105358 -0.062500 1 0 0 0 0 0 2 222124
-0.002259 0.000101 0.119838 0.334277 -0.118953 0.140389 -0.062500 1 0 0 0 0 0 2 223105
-0.002261 0.000102 0.119839 0.299010 -0.110569 0.153699 -0.062500 1 0 0 0 0 0 2 224120
-0.002262 0.000102 0.119839 0.281273 -0.106326 0.158421 -0.062500 1 0 0 0 0 0 2 225115
-0.002263 0.000102 0.119839 0.272424 -0.104199 0.160067 -0.062500 1 0 0 0 0 0 2 226123
-0.002263 0.000102 0.119839 0.268005 -0.103135 0.160644 -0.062500 1 0 0 0 0 0 2 227128
-0.002263 0.000102 0.119839 0.265815 -0.102601 0.160839 -0.062500 1 0 0 0 0 0 2 228125
-0.002264 0.000102 0.119839 0.264712 -0.102337 0.160919 -0.062500 1 0 0 0 0 0 2 229122
-0.002264 0.000102 0.119839 0.264162 -0.102195 0.160939 -0.062500 1 0 0 0 0 0 2 230105
-0.002264 0.000102 0.119839 0.263887 -0.102139 0.160939 -0.062500 1 0 0 0 0 0 2 231120
-0.002264 0.000102 0.119839 0.263742 -0.102106 0.160949 -0.062500 1 0 0 0 0 0 2 232122
-0.002251 0.000116 0.119850 0.085717 -0.293041 0.010145 -0.062500 1 0 0 0 0 0 2 233105
-0.002244 0.000123 0.119854 0.144080 -0.228955 0.083892 -0.062500 1 0 0 0 0 0 2 234122
-0.002241 0.000126 0.119855 0.188802 -0.180946 0.122047 -0.062500 1 0 0 0 0 0 2 235122
-0.002258 0.000132 0.119865 0.477145 -0.217620 -0.001753 -0.062500 1 0 0 0 0 0 2 236120
-0.002267 0.000135 0.119869 0.399682 -0.183754 0.071029 -0.062500 1 0 0 0 0 0 2 237106
-0.002271 0.000137 0.119870 0.339494 -0.161580 0.107825 -0.062500 1 0 0 0 0 0 2 238122
-0.002273 0.000137 0.119870 0.307496 -0.149971 0.121746 -0.062500 1 0 0 0 0 0 2 239121
-0.002274 0.000138 0.119871 0.291404 -0.144123 0.126692 -0.062500 1 0 0 0 0 0 2 240117
-0.002275 0.000138 0.119871 0.283360 -0.141184 0.128421 -0.062500 1 0 0 0 0 0 2 241124
-0.002275 0.000138 0.119871 0.279367 -0.139719 0.129013 -0.062500 1 0 0 0 0 0 2 242120
-0.002275 0.000138 0.119871 0.277365 -0.138990 0.129227 -0.062500 1 0 0 0 0 0 2 243106
-0.002275 0.000138 0.119871 0.276373 -0.138623 0.129299 -0.062500 1 0 0 0 0 0 2 244104
-0.002275 0.000138 0.119871 0.275884 -0.138434 0.129325 -0.062500 1 0 0 0 0 0 2 245123
-0.002275 0.000138 0.119871 0.275625 -0.138347 0.129333 -0.062500 1 0 0 0 0 0 2 246104
-0.002275 0.000138 0.119871 0.275509 -0.138297 0.129331 -0.062500 1 0 0 0 0 0 2 247120
-0.002275 0.000138 0.119871 0.275444 -0.138280 0.129342 -0.062500 1 0 0 0 0 0 2 248122
-0.002275 0.000138 0.119871 0.275401 -0.138259 0.129335 -0.062500 1 0 0 0 0 0 2 249114
-0.002275 0.000138 0.119871 0.275398 -0.138257 0.129335 -0.062500 1 0 0 0 0 0 2 250124
-0.002275 0.000138 0.119871 0.275386 -0.138254 0.129341 -0.062500 1 0 0 0 0 0 2 251124
-0.002275 0.000138 0.119871 0.275385 -0.138254 0.129342 -0.062500 1 0 0 0 0 0 2 252122
-0.002275 0.000138 0.119871 0.275377 -0.138263 0.129335 -0.062500 1 0 0 0 0 0 2 253123
-0.002263 0.000152 0.119881 0.097353 -0.329314 -0.021403 -0.062500 1 0 0 0 0 0 2 254123
-0.002256 0.000159 0.119885 0.155761 -0.265186 0.052287 -0.062500 1 0 0 0 0 0 2 255121
-0.002253 0.000162 0.119886 0.200519 -0.217142 0.090441 -0.062500 1 0 0 0 0 0 2 256128
-0.002251 0.000164 0.119887 0.224723 -0.191520 0.104945 -0.062500 1 0 0 0 0 0 2 257122
-0.002250 0.000165 0.119887 0.237102 -0.178552 0.110098 -0.062500 1 0 0 0 0 0 2 258121
-0.002250 0.000165 0.119887 0.243362 -0.172054 0.111891 -0.062500 1 0 0 0 0 0 2 259121
-0.002250 0.000165 0.119887 0.246495 -0.168807 0.112515 -0.062500 1 0 0 0 0 0 2 260120
-0.002250 0.000165 0.119887 0.248065 -0.167174 0.112735 -0.062500 1 0 0 0 0 0 2 261114
-0.002250 0.000165 0.119887 0.248869 -0.166361 0.112819 -0.062500 1 0 0 0 0 0 2 262121
-0.002250 0.000166 0.119887 0.249262 -0.165951 0.112835 -0.062500 1 0 0 0 0 0 2 263111
-0.002250 0.000166 0.119887 0.249448 -0.165755 0.112854 -0.062500 1 0 0 0 0 0 2 264121
-0.002269 0.000170 0.119897 0.513821 -0.228012 -0.025381 -0.062500 1 0 0 0 0 0 2 265202
-0.002278 0.000172 0.119900 0.424005 -0.207002 0.042209 -0.062500 1 0 0 0 0 0 2 266200
-0.002283 0.000173 0.119902 0.357567 -0.191300 0.077183 -0.062500 1 0 0 0 0 0 2 267183
-0.002285 0.000174 0.119902 0.322436 -0.182934 0.090481 -0.062500 1 0 0 0 0 0 2 268198
-0.002286 0.000174 0.119902 0.304749 -0.178693 0.095214 -0.062500 1 0 0 0 0 0 2 269202
-0.002274 0.000188 0.119913 0.117834 -0.367741 -0.053818 -0.062500 1 0 0 0 0 0 2 270198
-0.002268 0.000195 0.119917 0.171864 -0.302508 0.020408 -0.062500 1 0 0 0 0 0 2 271183
-0.002265 0.000198 0.119918 0.214455 -0.253894 0.058745 -0.062500 1 0 0 0 0 0 2 272198
-0.002263 0.000200 0.119919 0.237569 -0.228006 0.073306 -0.062500 1 0 0 0 0 0 2 273184
-0.002262 0.000201 0.119919 0.249403 -0.214892 0.078491 -0.062500 1 0 0 0 0 0 2 274184
-0.002262 0.000201 0.119919 0.255378 -0.208332 0.080291 -0.062500 1 0 0 0 0 0 2 275199
-0.002262 0.000202 0.119919 0.258396 -0.205047 0.080918 -0.062500 1 0 0 0 0 0 2 276184
-0.002262 0.000202 0.119919 0.259895 -0.203406 0.081143 -0.062500 1 0 0 0 0 0 2 277125
-0.002261 0.000202 0.119919 0.260656 -0.202572 0.081219 -0.062500 1 0 0 0 0 0 2 278116
-0.002261 0.000202 0.119919 0.261029 -0.202178 0.081240 -0.062500 1 0 0 0 0 0 2 279125
-0.002261 0.000202 0.119919 0.261231 -0.201967 0.081253 -0.062500 1 0 0 0 0 0 2 280116
-0.002261 0.000202 0.119919 0.261322 -0.201856 0.081257 -0.062500 1 0 0 0 0 0 2 281125
-0.002249 0.000215 0.119929 0.083173 -0.393078 -0.069303 -0.062500 1 0 0 0 0 0 2 282164
-0.002242 0.000222 0.119933 0.141667 -0.328832 0.004301 -0.062500 1 0 0 0 0 0 2 283115
-0.002239 0.000226 0.119935 0.186484 -0.280714 0.042397 -0.062500 1 0 0 0 0 0 2 284128
-0.002237 0.000227 0.119935 0.210723 -0.255069 0.056886 -0.062500 1 0 0 0 0 0 2 285137
-0.002236 0.000228 0.119935 0.223101 -0.242088 0.062032 -0.062500 1 0 0 0 0 0 2 286122
-0.002236 0.000229 0.119935 0.229356 -0.235594 0.063832 -0.062500 1 0 0 0 0 0 2 287114
-0.002236 0.000229 0.119935 0.232507 -0.232328 0.064447 -0.062500 1 0 0 0 0 0 2 288130
-0.002236 0.000229 0.119935 0.234084 -0.230703 0.064672 -0.062500 1 0 0 0 0 0 2 289130
-0.002236 0.000229 0.119935 0.234868 -0.229896 0.064755 -0.062500 1 0 0 0 0 0 2 290139
-0.002236 0.000229 0.119935 0.235267 -0.229478 0.064777 -0.062500 1 0 0 0 0 0 2 291137
-0.002223 0.000243 0.119946 0.057169 -0.420659 -0.085639 -0.062500 1 0 0 0 0 0 2 292133
-0.002216 0.000250 0.119950 0.115797 -0.356276 -0.012106 -0.062500 1 0 0 0 0 0 2 293131
-0.002213 0.000253 0.119951 0.160680 -0.308091 0.025962 -0.062500 1 0 0 0 0 0 2 294130
-0.002212 0.000255 0.119951 0.184933 -0.282431 0.040433 -0.062500 1 0 0 0 0 0 2 295131
-0.002211 0.000256 0.119952 0.197332 -0.269428 0.045583 -0.062500 1 0 0 0 0 0 2 296132
-0.002210 0.000256 0.119952 0.203588 -0.262918 0.047373 -0.062500 1 0 0 0 0 0 2 297133
-0.002210 0.000256 0.119952 0.206741 -0.259661 0.048013 -0.062500 1 0 0 0 0 0 2 298131
-0.002210 0.000256 0.119952 0.208319 -0.258037 0.048219 -0.062500 1 0 0 0 0 0 2 299123
-0.002197 0.000270 0.119962 0.030722 -0.448691 -0.102011 -0.062500 1 0 0 0 0 0 2 300129
-0.002191 0.000277 0.119966 0.089686 -0.383971 -0.028516 -0.062500 1 0 0 0 0 0 2 301137
-0.002206 0.000285 0.119977 0.399089 -0.398083 -0.128799 -0.062500 1 0 0 0 0 0 2 302135
-0.002214 0.000289 0.119981 0.333562 -0.351274 -0.046721 -0.062500 1 0 0 0 0 0 2 303129
-0.002218 0.000291 0.119983 0.279518 -0.322517 -0.006571 -0.062500 1 0 0 0 0 0 2 304131
-0.002220 0.000292 0.119983 0.250636 -0.307639 0.008535 -0.062500 1 0 0 0 0 0 2 305132
-0.002221 0.000292 0.119983 0.236096 -0.300139 0.013894 -0.062500 1 0 0 0 0 0 2 306129
-0.002208 0.000306 0.119994 0.050391 -0.487994 -0.134464 -0.062500 1 0 0 0 0 0 2 307126
-0.002197 0.000295 0.120008 0.031694 -0.168907 -0.209353 -0.062500 1 0 0 0 0 0 2 308132
-0.002191 0.000289 0.120013 0.098198 -0.204507 -0.098322 -0.062500 1 0 0 0 0 0 2 309132
-0.002188 0.000287 0.120015 0.140085 -0.241941 -0.046087 -0.062500 1 0 0 0 0 0 2 310131
-0.002187 0.000285 0.120016 0.162232 -0.262658 -0.026569 -0.062500 1 0 0 0 0 0 2 311129
-0.002186 0.000285 0.120016 0.173553 -0.273240 -0.019669 -0.062500 1 0 0 0 0 0 2 312131
-0.002173 0.000298 0.120027 0.000696 -0.470196 -0.167428 -0.062500 1 0 0 0 0 0 2 313129
-0.002166 0.000305 0.120030 0.062238 -0.408455 -0.093205 -0.062500 1 0 0 0 0 0 2 314129
-0.002163 0.000308 0.120032 0.108574 -0.361580 -0.054899 -0.062500 1 0 0 0 0 0 2 315120
-0.002161 0.000310 0.120032 0.133572 -0.336572 -0.040346 -0.062500 1 0 0 0 0 0 2 316125
-0.002160 0.000310 0.120032 0.146332 -0.323907 -0.035169 -0.062500 1 0 0 0 0 0 2 317131
-0.002147 0.000325 0.120043 -0.025894 -0.509331 -0.183413 -0.062500 1 0 0 0 0 0 2 318131
-0.002135 0.000313 0.120057 -0.037736 -0.188781 -0.258407 -0.062500 1 0 0 0 0 0 2 319129
-0.002129 0.000308 0.120062 0.032325 -0.223716 -0.147452 -0.062500 1 0 0 0 0 0 2 320129
-0.002126 0.000305 0.120064 0.075946 -0.260829 -0.095227 -0.062500 1 0 0 0 0 0 2 321207
-0.002143 0.000308 0.120075 0.363400 -0.343923 -0.214234 -0.062500 1 0 0 0 0 0 2 322201
-0.002152 0.000310 0.120078 0.285293 -0.333314 -0.139652 -0.062500 1 0 0 0 0 0 2 323202
-0.002143 0.000324 0.120090 0.045943 -0.514716 -0.252198 -0.062500 1 0 0 0 0 0 2 324207
-0.002139 0.000332 0.120094 0.072500 -0.444514 -0.164743 -0.062500 1 0 0 0 0 0 2 325202
-0.002137 0.000335 0.120096 0.101222 -0.393354 -0.121726 -0.062500 1 0 0 0 0 0 2 326202
-0.002130 0.000319 0.120107 0.043605 -0.113199 -0.254494 -0.062500 1 0 0 0 0 0 2 327194
-0.002127 0.000311 0.120111 0.075538 -0.184244 -0.175968 -0.062500 1 0 0 0 0 0 2 328207
-0.002112 0.000320 0.120123 -0.080539 -0.432917 -0.286213 -0.062500 1 0 0 0 0 0 2 329202
-0.002105 0.000325 0.120127 -0.009395 -0.398917 -0.197914 -0.062500 1 0 0 0 0 0 2 330172
-0.002101 0.000328 0.120129 0.041938 -0.366143 -0.154601 -0.062500 1 0 0 0 0 0 2 331206
-0.002100 0.000329 0.120129 0.069463 -0.348212 -0.138302 -0.062500 1 0 0 0 0 0 2 332204
-0.002093 0.000311 0.120140 0.009610 -0.085986 -0.281414 -0.062500 1 0 0 0 0 0 2 333201
-0.002090 0.000303 0.120144 0.040281 -0.166200 -0.206646 -0.062500 1 0 0 0 0 0 2 334199
-0.002089 0.000298 0.120145 0.062422 -0.227561 -0.168241 -0.062500 1 0 0 0 0 0 2 335174
-0.002088 0.000296 0.120145 0.074418 -0.260405 -0.153669 -0.062500 1 0 0 0 0 0 2 336174
-0.002075 0.000309 0.120156 -0.098398 -0.469051 -0.298394 -0.062500 1 0 0 0 0 0 2 337202
-0.002063 0.000297 0.120171 -0.110357 -0.159636 -0.372175 -0.062500 1 0 0 0 0 0 2 338197
-0.002075 0.000295 0.120186 0.224330 -0.262918 -0.399639 -0.062500 1 0 0 0 0 0 2 339182
-0.002082 0.000295 0.120191 0.178168 -0.281873 -0.279579 -0.062500 1 0 0 0 0 0 2 340195
-0.002085 0.000294 0.120193 0.134675 -0.288170 -0.224900 -0.062500 1 0 0 0 0 0 2 341196
-0.002086 0.000294 0.120193 0.111223 -0.291036 -0.204610 -0.062500 1 0 0 0 0 0 2 342181
-0.002087 0.000294 0.120193 0.099447 -0.292446 -0.197423 -0.062500 1 0 0 0 0 0 2 343194
-0.002082 0.000276 0.120204 0.019623 -0.039811 -0.343702 -0.062500 1 0 0 0 0 0 2 344179
-0.002080 0.000267 0.120208 0.040347 -0.125061 -0.270154 -0.062500 1 0 0 0 0 0 2 345198
-0.002066 0.000276 0.120220 -0.121605 -0.381012 -0.382151 -0.062500 1 0 0 0 0 0 2 346181
-0.002058 0.000280 0.120224 -0.053218 -0.350554 -0.294499 -0.062500 1 0 0 0 0 0 2 347196
-0.002055 0.000283 0.120226 -0.003275 -0.319536 -0.251389 -0.062500 1 0 0 0 0 0 2 348181
-0.002053 0.000284 0.120226 0.023556 -0.302457 -0.235142 -0.062500 1 0 0 0 0 0 2 349123
-0.002052 0.000284 0.120226 0.037237 -0.293774 -0.229369 -0.062500 1 0 0 0 0 0 2 350113
-0.002046 0.000267 0.120237 -0.029883 -0.035965 -0.376064 -0.062500 1 0 0 0 0 0 2 351122
-0.002043 0.000258 0.120241 -0.002746 -0.118727 -0.302742 -0.062500 1 0 0 0 0 0 2 352113
-0.002042 0.000253 0.120242 0.017605 -0.181363 -0.264847 -0.062500 1 0 0 0 0 0 2 353185
-0.002041 0.000251 0.120242 0.028683 -0.214843 -0.250442 -0.062500 1 0 0 0 0 0 2 354114
-0.002041 0.000250 0.120242 0.034416 -0.231804 -0.245299 -0.062500 1 0 0 0 0 0 2 355123
-0.002040 0.000249 0.120243 0.037322 -0.240309 -0.243511 -0.062500 1 0 0 0 0 0 2 356113
-0.002040 0.000249 0.120243 0.038799 -0.244579 -0.242889 -0.062500 1 0 0 0 0 0 2 357109
-0.002054 0.000235 0.120263 0.230023 -0.055637 -0.530083 -0.062500 1 0 0 0 0 0 2 358131
-0.002061 0.000228 0.120270 0.164232 -0.120625 -0.389698 -0.062500 1 0 0 0 0 0 2 359118
-0.002064 0.000225 0.120273 0.116483 -0.169218 -0.316907 -0.062500 1 0 0 0 0 0 2 360128
-0.002065 0.000223 0.120274 0.091584 -0.195153 -0.289197 -0.062500 1 0 0 0 0 0 2 361119
-0.002053 0.000236 0.120285 -0.099969 -0.400394 -0.429350 -0.062500 1 0 0 0 0 0 2 362124
-0.002047 0.000243 0.120288 -0.047174 -0.342464 -0.352645 -0.062500 1 0 0 0 0 0 2 363122
-0.002044 0.000246 0.120290 -0.005185 -0.297466 -0.313463 -0.062500 1 0 0 0 0 0 2 364113
-0.002043 0.000247 0.120290 0.017633 -0.273346 -0.298585 -0.062500 1 0 0 0 0 0 2 365133
-0.002042 0.000248 0.120290 0.029297 -0.261156 -0.293290 -0.062500 1 0 0 0 0 0 2 366120
-0.002042 0.000249 0.120290 0.035191 -0.255039 -0.291435 -0.062500 1 0 0 0 0 0 2 367107
-0.002041 0.000249 0.120290 0.038172 -0.251978 -0.290786 -0.062500 1 0 0 0 0 0 2 368129
-0.002036 0.000231 0.120301 -0.034481 0.003243 -0.439148 -0.062500 1 0 0 0 0 0 2 369130
-0.002033 0.000222 0.120305 -0.010029 -0.081017 -0.366529 -0.062500 1 0 0 0 0 0 2 370100
-0.002051 0.000222 0.120316 0.273657 -0.206976 -0.467744 -0.062500 1 0 0 0 0 0 2 371129
-0.002059 0.000222 0.120320 0.194190 -0.219780 -0.385631 -0.062500 1 0 0 0 0 0 2 372130
-0.002064 0.000222 0.120321 0.133003 -0.221202 -0.345370 -0.062500 1 0 0 0 0 0 2 373129
-0.002066 0.000222 0.120322 0.100505 -0.221444 -0.330198 -0.062500 1 0 0 0 0 0 2 374129
-0.002067 0.000222 0.120322 0.084143 -0.221503 -0.324801 -0.062500 1 0 0 0 0 0 2 375130
-0.002067 0.000222 0.120322 0.075985 -0.221538 -0.322929 -0.062500 1 0 0 0 0 0 2 376130
-0.002068 0.000222 0.120322 0.071930 -0.221560 -0.322268 -0.062500 1 0 0 0 0 0 2 377131
-0.002068 0.000222 0.120322 0.069902 -0.221571 -0.322037 -0.062500 1 0 0 0 0 0 2 378129
-0.002074 0.000240 0.120343 0.154468 -0.476299 -0.610730 -0.062500 1 0 0 0 0 0 2 379130
-0.002072 0.000231 0.120360 0.048822 -0.136881 -0.618351 -0.062500 1 0 0 0 0 0 2 380128
-0.002070 0.000226 0.120367 0.050718 -0.157907 -0.472750 -0.062500 1 0 0 0 0 0 2 381142
-0.002070 0.000224 0.120369 0.058293 -0.187608 -0.407269 -0.062500 1 0 0 0 0 0 2 382139
-0.002069 0.000223 0.120369 0.063164 -0.204405 -0.383005 -0.062500 1 0 0 0 0 0 2 383137
-0.002069 0.000222 0.120370 0.065852 -0.213007 -0.374423 -0.062500 1 0 0 0 0 0 2 384138
-0.002069 0.000222 0.120370 0.067276 -0.217327 -0.371416 -0.062500 1 0 0 0 0 0 2 385138
-0.002069 0.000222 0.120370 0.067987 -0.219485 -0.370374 -0.062500 1 0 0 0 0 0 2 386138
-0.002069 0.000222 0.120370 0.068369 -0.220575 -0.369999 -0.062500 1 0 0 0 0 0 2 387136
-0.002069 0.000222 0.120370 0.068557 -0.221115 -0.369883 -0.062500 1 0 0 0 0 0 2 388138
-0.002088 0.000226 0.120380 0.333579 -0.283975 -0.508571 -0.062500 1 0 0 0 0 0 2 389200
-0.002097 0.000228 0.120383 0.243653 -0.263049 -0.440834 -0.062500 1 0 0 0 0 0 2 390197
-0.002102 0.000229 0.120384 0.177036 -0.247369 -0.405703 -0.062500 1 0 0 0 0 0 2 391180
-0.002104 0.000230 0.120385 0.141776 -0.239025 -0.392335 -0.062500 1 0 0 0 0 0 2 392180
-0.002105 0.000230 0.120385 0.124042 -0.234808 -0.387567 -0.062500 1 0 0 0 0 0 2 393200
-0.002106 0.000230 0.120385 0.115188 -0.232694 -0.385891 -0.062500 1 0 0 0 0 0 2 394174
-0.002101 0.000212 0.120396 0.036617 0.022289 -0.533882 -0.062500 1 0 0 0 0 0 2 395194
-0.002117 0.000208 0.120409 0.323164 -0.124903 -0.599799 -0.062500 1 0 0 0 0 0 2 396172
-0.002125 0.000206 0.120414 0.250633 -0.167430 -0.494476 -0.062500 1 0 0 0 0 0 2 397173
-0.002129 0.000204 0.120416 0.193667 -0.185641 -0.445025 -0.062500 1 0 0 0 0 0 2 398174
-0.002131 0.000204 0.120416 0.163402 -0.194460 -0.426535 -0.062500 1 0 0 0 0 0 2 399206
-0.002132 0.000204 0.120416 0.148213 -0.198845 -0.419976 -0.062500 1 0 0 0 0 0 2 400199
-0.002133 0.000203 0.120416 0.140656 -0.201027 -0.417692 -0.062500 1 0 0 0 0 0 2 401202
-0.002133 0.000203 0.120416 0.136886 -0.202117 -0.416879 -0.062500 1 0 0 0 0 0 2 402199
-0.002133 0.000203 0.120416 0.135007 -0.202667 -0.416604 -0.062500 1 0 0 0 0 0 2 403206
-0.002133 0.000203 0.120416 0.134072 -0.202939 -0.416505 -0.062500 1 0 0 0 0 0 2 404173
-0.002120 0.000217 0.120427 -0.045648 -0.395320 -0.566682 -0.062500 1 0 0 0 0 0 2 405176
-0.002114 0.000224 0.120431 0.013044 -0.330835 -0.493373 -0.062500 1 0 0 0 0 0 2 406172
-0.002111 0.000227 0.120432 0.057981 -0.282519 -0.455336 -0.062500 1 0 0 0 0 0 2 407200
-0.002128 0.000233 0.120443 0.347445 -0.319423 -0.579426 -0.062500 1 0 0 0 0 0 2 408191
-0.002136 0.000237 0.120446 0.269758 -0.285287 -0.506645 -0.062500 1 0 0 0 0 0 2 409174
-0.002141 0.000238 0.120447 0.209321 -0.263017 -0.469739 -0.062500 1 0 0 0 0 0 2 410171
-0.002143 0.000239 0.120448 0.177185 -0.251359 -0.455753 -0.062500 1 0 0 0 0 0 2 411171
-0.002144 0.000239 0.120448 0.161014 -0.245482 -0.450764 -0.062500 1 0 0 0 0 0 2 412170
-0.002144 0.000239 0.120448 0.152941 -0.242552 -0.449012 -0.062500 1 0 0 0 0 0 2 413198
-0.002145 0.000240 0.120448 0.148907 -0.241078 -0.448400 -0.062500 1 0 0 0 0 0 2 414193
-0.002145 0.000240 0.120448 0.146893 -0.240345 -0.448202 -0.062500 1 0 0 0 0 0 2 415176
-0.002145 0.000240 0.120448 0.145900 -0.239988 -0.448125 -0.062500 1 0 0 0 0 0 2 416191
-0.002145 0.000240 0.120448 0.145405 -0.239789 -0.448105 -0.062500 1 0 0 0 0 0 2 417180
-0.002164 0.000244 0.120458 0.410466 -0.302378 -0.586528 -0.062500 1 0 0 0 0 0 2 418193
-0.002173 0.000246 0.120461 0.320177 -0.281222 -0.518973 -0.062500 1 0 0 0 0 0 2 419176
-0.002173 0.000229 0.120473 0.179262 -0.011398 -0.632586 -0.062500 1 0 0 0 0 0 2 420193
-0.002172 0.000221 0.120477 0.167562 -0.088181 -0.546719 -0.062500 1 0 0 0 0 0 2 421112
-0.002172 0.000217 0.120479 0.168415 -0.147804 -0.504303 -0.062500 1 0 0 0 0 0 2 422121
-0.002159 0.000228 0.120490 -0.009515 -0.372102 -0.638545 -0.062500 1 0 0 0 0 0 2 423112
-0.002152 0.000234 0.120494 0.050275 -0.323701 -0.559558 -0.062500 1 0 0 0 0 0 2 424117
-0.002149 0.000237 0.120495 0.095835 -0.283478 -0.519511 -0.062500 1 0 0 0 0 0 2 425121
-0.002147 0.000238 0.120496 0.120458 -0.261743 -0.504315 -0.062500 1 0 0 0 0 0 2 426111
-0.002147 0.000239 0.120496 0.133057 -0.250746 -0.498908 -0.062500 1 0 0 0 0 0 2 427119
-0.002146 0.000239 0.120496 0.139406 -0.245221 -0.497012 -0.062500 1 0 0 0 0 0 2 428111
-0.002165 0.000244 0.120506 0.408018 -0.305157 -0.634782 -0.062500 1 0 0 0 0 0 2 429119
-0.002174 0.000246 0.120509 0.319423 -0.282683 -0.567011 -0.062500 1 0 0 0 0 0 2 430111
-0.002179 0.000247 0.120511 0.253465 -0.266213 -0.531874 -0.062500 1 0 0 0 0 0 2 431144
-0.002181 0.000248 0.120511 0.218546 -0.257482 -0.518493 -0.062500 1 0 0 0 0 0 2 432111
-0.002182 0.000248 0.120511 0.200992 -0.253058 -0.513723 -0.062500 1 0 0 0 0 0 2 433123
-0.002183 0.000249 0.120511 0.192210 -0.250849 -0.512054 -0.062500 1 0 0 0 0 0 2 434130
-0.002183 0.000249 0.120511 0.187841 -0.249750 -0.511465 -0.062500 1 0 0 0 0 0 2 435111
-0.002183 0.000249 0.120511 0.185663 -0.249207 -0.511267 -0.062500 1 0 0 0 0 0 2 436116
-0.002183 0.000249 0.120511 0.184571 -0.248925 -0.511193 -0.062500 1 0 0 0 0 0 2 437117
-0.002165 0.000244 0.120533 -0.069477 -0.187068 -0.810043 -0.062500 1 0 0 0 0 0 2 438125
-0.002156 0.000242 0.120540 0.012795 -0.207552 -0.664301 -0.062500 1 0 0 0 0 0 2 439131
-0.002151 0.000241 0.120543 0.076388 -0.223031 -0.588591 -0.062500 1 0 0 0 0 0 2 440134
-0.002168 0.000245 0.120553 0.376482 -0.294065 -0.698151 -0.062500 1 0 0 0 0 0 2 441127
-0.002176 0.000247 0.120557 0.303967 -0.277162 -0.620357 -0.062500 1 0 0 0 0 0 2 442127
-0.002180 0.000248 0.120558 0.246162 -0.263495 -0.581696 -0.062500 1 0 0 0 0 0 2 443126
-0.002182 0.000248 0.120559 0.215340 -0.256168 -0.567079 -0.062500 1 0 0 0 0 0 2 444127
-0.002183 0.000248 0.120559 0.199830 -0.252449 -0.561872 -0.062500 1 0 0 0 0 0 2 445098
-0.002184 0.000249 0.120559 0.192089 -0.250598 -0.560048 -0.062500 1 0 0 0 0 0 2 446127
-0.002179 0.000231 0.120570 0.114054 0.004586 -0.708081 -0.062500 1 0 0 0 0 0 2 447125
-0.002163 0.000235 0.120584 -0.043663 -0.272696 -0.785575 -0.062500 1 0 0 0 0 0 2 448120
-0.002156 0.000238 0.120589 0.032973 -0.271724 -0.674618 -0.062500 1 0 0 0 0 0 2 449130
-0.002171 0.000243 0.120601 0.353517 -0.320063 -0.760569 -0.062500 1 0 0 0 0 0 2 450132
-0.002178 0.000246 0.120605 0.292697 -0.290381 -0.673466 -0.062500 1 0 0 0 0 0 2 451130
-0.002182 0.000247 0.120606 0.240913 -0.270165 -0.631433 -0.062500 1 0 0 0 0 0 2 452124
-0.002184 0.000248 0.120607 0.213165 -0.259557 -0.615636 -0.062500 1 0 0 0 0 0 2 453123
-0.002184 0.000248 0.120607 0.199198 -0.254186 -0.610016 -0.062500 1 0 0 0 0 0 2 454096
-0.002185 0.000249 0.120607 0.192236 -0.251509 -0.608043 -0.062500 1 0 0 0 0 0 2 455126
-0.002185 0.000249 0.120607 0.188779 -0.250170 -0.607355 -0.062500 1 0 0 0 0 0 2 456124
-0.002185 0.000249 0.120607 0.187049 -0.249516 -0.607118 -0.062500 1 0 0 0 0 0 2 457127
-0.002180 0.000231 0.120618 0.111964 0.005183 -0.755704 -0.062500 1 0 0 0 0 0 2 458123
-0.002177 0.000222 0.120621 0.135196 -0.079912 -0.683179 -0.062500 1 0 0 0 0 0 2 459124
-0.002176 0.000217 0.120623 0.153632 -0.143794 -0.645515 -0.062500 1 0 0 0 0 0 2 460126
-0.002162 0.000229 0.120634 -0.015748 -0.370448 -0.781402 -0.062500 1 0 0 0 0 0 2 461127
-0.002174 0.000239 0.120648 0.314267 -0.385805 -0.841392 -0.062500 1 0 0 0 0 0 2 462126
-0.002180 0.000244 0.120652 0.271762 -0.324927 -0.734100 -0.062500 1 0 0 0 0 0 2 463095
-0.002183 0.000246 0.120654 0.230656 -0.287654 -0.683919 -0.062500 1 0 0 0 0 0 2 464124
-0.002185 0.000248 0.120655 0.208444 -0.268350 -0.665156 -0.062500 1 0 0 0 0 0 2 465125
-0.002186 0.000248 0.120655 0.197280 -0.258638 -0.658504 -0.062500 1 0 0 0 0 0 2 466126
-0.002181 0.000230 0.120665 0.117473 0.000678 -0.804820 -0.062500 1 0 0 0 0 0 2 467125
-0.002178 0.000221 0.120669 0.138398 -0.082195 -0.731532 -0.062500 1 0 0 0 0 0 2 468125
-0.002177 0.000217 0.120671 0.155683 -0.144973 -0.693602 -0.062500 1 0 0 0 0 0 2 469126
-0.002176 0.000215 0.120671 0.165271 -0.178512 -0.679130 -0.062500 1 0 0 0 0 0 2 470126
-0.002176 0.000214 0.120671 0.170253 -0.195508 -0.673983 -0.062500 1 0 0 0 0 0 2 471125
-0.002176 0.000213 0.120671 0.172770 -0.204023 -0.672171 -0.062500 1 0 0 0 0 0 2 472118
-0.002175 0.000213 0.120671 0.174059 -0.208288 -0.671538 -0.062500 1 0 0 0 0 0 2 473198
-0.002163 0.000226 0.120682 -0.004884 -0.403060 -0.821569 -0.062500 1 0 0 0 0 0 2 474199
-0.002151 0.000215 0.120696 -0.019870 -0.084842 -0.896813 -0.062500 1 0 0 0 0 0 2 475196
-0.002145 0.000209 0.120701 0.049138 -0.122296 -0.786333 -0.062500 1 0 0 0 0 0 2 476191
-0.002161 0.000211 0.120713 0.358176 -0.223535 -0.872598 -0.062500 1 0 0 0 0 0 2 477205
-0.002169 0.000212 0.120717 0.290607 -0.223633 -0.785605 -0.062500 1 0 0 0 0 0 2 478192
-0.002172 0.000212 0.120718 0.235363 -0.218675 -0.743596 -0.062500 1 0 0 0 0 0 2 479196
-0.002174 0.000212 0.120719 0.205875 -0.215693 -0.727788 -0.062500 1 0 0 0 0 0 2 480168
-0.002175 0.000213 0.120719 0.191026 -0.214169 -0.722163 -0.062500 1 0 0 0 0 0 2 481202
-0.002170 0.000194 0.120730 0.109298 0.041305 -0.868713 -0.062500 1 0 0 0 0 0 2 482192
-0.002168 0.000185 0.120733 0.129318 -0.043710 -0.795630 -0.062500 1 0 0 0 0 0 2 483168
-0.002167 0.000181 0.120735 0.146157 -0.107572 -0.757771 -0.062500 1 0 0 0 0 0 2 484169
-0.002166 0.000178 0.120735 0.155516 -0.141652 -0.743340 -0.062500 1 0 0 0 0 0 2 485172
-0.002166 0.000177 0.120735 0.160371 -0.158920 -0.738193 -0.062500 1 0 0 0 0 0 2 486195
-0.002166 0.000177 0.120735 0.162861 -0.167569 -0.736380 -0.062500 1 0 0 0 0 0 2 487192
-0.002165 0.000177 0.120735 0.164110 -0.171888 -0.735743 -0.062500 1 0 0 0 0 0 2 488175
-0.002184 0.000181 0.120745 0.430720 -0.236828 -0.873897 -0.062500 1 0 0 0 0 0 2 489192
-0.002194 0.000183 0.120749 0.340656 -0.216810 -0.806380 -0.062500 1 0 0 0 0 0 2 490177
-0.002193 0.000166 0.120761 0.199559 0.053260 -0.919744 -0.062500 1 0 0 0 0 0 2 491175
-0.002193 0.000157 0.120765 0.187956 -0.024062 -0.834047 -0.062500 1 0 0 0 0 0 2 492191
-0.002193 0.000153 0.120766 0.188860 -0.084027 -0.791661 -0.062500 1 0 0 0 0 0 2 493110
-0.002192 0.000151 0.120767 0.190283 -0.116143 -0.775640 -0.062500 1 0 0 0 0 0 2 494118
-0.002192 0.000150 0.120767 0.191177 -0.132437 -0.769932 -0.062500 1 0 0 0 0 0 2 495108
-0.002192 0.000149 0.120767 0.191699 -0.140597 -0.767925 -0.062500 1 0 0 0 0 0 2 496118
-0.002179 0.000163 0.120778 0.012292 -0.337355 -0.917646 -0.062500 1 0 0 0 0 0 2 497109
-0.002173 0.000170 0.120781 0.071449 -0.274716 -0.844106 -0.062500 1 0 0 0 0 0 2 498118
-0.002164 0.000155 0.120793 0.042272 0.027659 -0.954296 -0.062500 1 0 0 0 0 0 2 499111
-0.002160 0.000147 0.120797 0.090457 -0.032527 -0.867440 -0.062500 1 0 0 0 0 0 2 500118
-0.002158 0.000144 0.120799 0.121665 -0.083822 -0.824642 -0.062500 1 0 0 0 0 0 2 501108
-0.002157 0.000142 0.120799 0.138249 -0.111595 -0.808483 -0.062500 1 0 0 0 0 0 2 502117
-0.002156 0.000141 0.120800 0.146739 -0.125693 -0.802710 -0.062500 1 0 0 0 0 0 2 503125
-0.002156 0.000140 0.120800 0.151047 -0.132765 -0.800702 -0.062500 1 0 0 0 0 0 2 504118
-0.002156 0.000140 0.120800 0.153199 -0.136311 -0.799991 -0.062500 1 0 0 0 0 0 2 505114
-0.002155 0.000140 0.120800 0.154295 -0.138096 -0.799745 -0.062500 1 0 0 0 0 0 2 506124
-0.002174 0.000144 0.120809 0.420921 -0.201738 -0.938081 -0.062500 1 0 0 0 0 0 2 507116
-0.002179 0.000128 0.120824 0.256335 0.073979 -1.018892 -0.062500 1 0 0 0 0 0 2 508109
-0.002180 0.000120 0.120828 0.213298 0.003982 -0.911580 -0.062500 1 0 0 0 0 0 2 509116
-0.002181 0.000116 0.120830 0.196659 -0.051858 -0.860643 -0.062500 1 0 0 0 0 0 2 510122
-0.002182 0.000114 0.120831 0.189172 -0.081880 -0.841525 -0.062500 1 0 0 0 0 0 2 511101
-0.002182 0.000113 0.120831 0.185619 -0.097100 -0.834718 -0.062500 1 0 0 0 0 0 2 512132
-0.002182 0.000113 0.120831 0.183917 -0.104725 -0.832330 -0.062500 1 0 0 0 0 0 2 513128
-0.002182 0.000113 0.120831 0.183072 -0.108547 -0.831503 -0.062500 1 0 0 0 0 0 2 514126
-0.002182 0.000112 0.120831 0.182656 -0.110455 -0.831205 -0.062500 1 0 0 0 0 0 2 515094
-0.002177 0.000094 0.120842 0.107971 0.143802 -0.979297 -0.062500 1 0 0 0 0 0 2 516126
-0.002174 0.000085 0.120845 0.131629 0.057700 -0.907063 -0.062500 1 0 0 0 0 0 2 517124
-0.002192 0.000085 0.120856 0.416501 -0.069476 -1.007896 -0.062500 1 0 0 0 0 0 2 518125
-0.002201 0.000085 0.120860 0.336301 -0.082774 -0.926167 -0.062500 1 0 0 0 0 0 2 519123
-0.002205 0.000085 0.120862 0.274665 -0.084389 -0.885975 -0.062500 1 0 0 0 0 0 2 520101
-0.002207 0.000085 0.120862 0.241947 -0.084684 -0.870803 -0.062500 1 0 0 0 0 0 2 521126
-0.002208 0.000085 0.120862 0.225495 -0.084778 -0.865392 -0.062500 1 0 0 0 0 0 2 522128
-0.002209 0.000085 0.120862 0.217286 -0.084822 -0.863501 -0.062500 1 0 0 0 0 0 2 523129
-0.002209 0.000085 0.120862 0.213202 -0.084852 -0.862834 -0.062500 1 0 0 0 0 0 2 524125
-0.002209 0.000085 0.120862 0.211171 -0.084854 -0.862598 -0.062500 1 0 0 0 0 0 2 525124
-0.002209 0.000085 0.120862 0.210143 -0.084861 -0.862511 -0.062500 1 0 0 0 0 0 2 526124
-0.002209 0.000085 0.120862 0.209632 -0.084860 -0.862497 -0.062500 1 0 0 0 0 0 2 527124
-0.002209 0.000085 0.120862 0.209387 -0.084873 -0.862489 -0.062500 1 0 0 0 0 0 2 528124
-0.002223 0.000071 0.120883 0.401094 0.107697 -1.148866 -0.062500 1 0 0 0 0 0 2 529125
-0.002230 0.000064 0.120890 0.334253 0.043069 -1.009404 -0.062500 1 0 0 0 0 0 2 530123
-0.002233 0.000061 0.120893 0.285959 -0.005349 -0.936844 -0.062500 1 0 0 0 0 0 2 531124
-0.002234 0.000059 0.120893 0.260794 -0.031179 -0.909140 -0.062500 1 0 0 0 0 0 2 532123
-0.002235 0.000058 0.120894 0.248297 -0.044251 -0.899233 -0.062500 1 0 0 0 0 0 2 533124
-0.002236 0.000058 0.120894 0.242113 -0.050804 -0.895753 -0.062500 1 0 0 0 0 0 2 534118
-0.002236 0.000058 0.120894 0.239040 -0.054088 -0.894545 -0.062500 1 0 0 0 0 0 2 535093
-0.002223 0.000071 0.120905 0.057821 -0.248390 -1.044841 -0.062500 1 0 0 0 0 0 2 536124
-0.002217 0.000078 0.120908 0.116087 -0.184594 -0.971279 -0.062500 1 0 0 0 0 0 2 537125
-0.002213 0.000081 0.120910 0.160871 -0.136549 -0.933055 -0.062500 1 0 0 0 0 0 2 538123
-0.002225 0.000069 0.120931 0.377018 0.081752 -1.204808 -0.062500 1 0 0 0 0 0 2 539123
-0.002231 0.000063 0.120938 0.322603 0.030071 -1.060178 -0.062500 1 0 0 0 0 0 2 540123
-0.002234 0.000060 0.120940 0.280571 -0.011865 -0.985793 -0.062500 1 0 0 0 0 0 2 541123
-0.002236 0.000059 0.120941 0.258568 -0.034447 -0.957443 -0.062500 1 0 0 0 0 0 2 542122
-0.002236 0.000058 0.120942 0.247643 -0.045885 -0.947300 -0.062500 1 0 0 0 0 0 2 543092
-0.002237 0.000058 0.120942 0.242251 -0.051638 -0.943749 -0.062500 1 0 0 0 0 0 2 544114
-0.002237 0.000058 0.120942 0.239590 -0.054506 -0.942506 -0.062500 1 0 0 0 0 0 2 545110
-0.002237 0.000057 0.120942 0.238265 -0.055934 -0.942060 -0.062500 1 0 0 0 0 0 2 546117
-0.002237 0.000057 0.120942 0.237602 -0.056657 -0.941921 -0.062500 1 0 0 0 0 0 2 547124
-0.002237 0.000057 0.120942 0.237275 -0.057015 -0.941865 -0.062500 1 0 0 0 0 0 2 548121
-0.002237 0.000057 0.120942 0.237106 -0.057193 -0.941845 -0.062500 1 0 0 0 0 0 2 549124
-0.002237 0.000057 0.120942 0.237029 -0.057272 -0.941838 -0.062500 1 0 0 0 0 0 2 550122
-0.002256 0.000062 0.120952 0.503544 -0.120124 -1.080015 -0.062500 1 0 0 0 0 0 2 551123
-0.002265 0.000064 0.120955 0.412911 -0.099109 -1.012723 -0.062500 1 0 0 0 0 0 2 552122
-0.002270 0.000065 0.120956 0.345864 -0.083321 -0.977709 -0.062500 1 0 0 0 0 0 2 553123
-0.002272 0.000066 0.120957 0.310393 -0.074905 -0.964344 -0.062500 1 0 0 0 0 0 2 554123
-0.002268 0.000048 0.120967 0.218032 0.184947 -1.107668 -0.062500 1 0 0 0 0 0 2 555123
-0.002266 0.000039 0.120971 0.232858 0.101303 -1.033885 -0.062500 1 0 0 0 0 0 2 556126
-0.002265 0.000034 0.120973 0.247135 0.038109 -0.995779 -0.062500 1 0 0 0 0 0 2 557108
-0.002264 0.000032 0.120973 0.255232 0.004372 -0.981241 -0.062500 1 0 0 0 0 0 2 558107
-0.002251 0.000045 0.120984 0.079714 -0.205448 -1.126866 -0.062500 1 0 0 0 0 0 2 559113
-0.002245 0.000051 0.120988 0.140893 -0.149380 -1.051621 -0.062500 1 0 0 0 0 0 2 560107
-0.002241 0.000054 0.120989 0.187183 -0.105201 -1.012753 -0.062500 1 0 0 0 0 0 2 561195
-0.002240 0.000056 0.120990 0.212176 -0.081482 -0.997942 -0.062500 1 0 0 0 0 0 2 562190
-0.002239 0.000057 0.120990 0.224940 -0.069440 -0.992645 -0.062500 1 0 0 0 0 0 2 563172
-0.002257 0.000061 0.121000 0.498061 -0.126258 -1.128952 -0.062500 1 0 0 0 0 0 2 564189
-0.002267 0.000064 0.121003 0.410641 -0.102176 -1.061021 -0.062500 1 0 0 0 0 0 2 565106
-0.002271 0.000065 0.121004 0.345203 -0.084863 -1.025786 -0.062500 1 0 0 0 0 0 2 566115
-0.002273 0.000066 0.121005 0.310534 -0.075673 -1.012344 -0.062500 1 0 0 0 0 0 2 567107
-0.002275 0.000066 0.121005 0.293092 -0.071042 -1.007539 -0.062500 1 0 0 0 0 0 2 568117
-0.002275 0.000066 0.121005 0.284401 -0.068703 -1.005851 -0.062500 1 0 0 0 0 0 2 569107
-0.002275 0.000066 0.121005 0.280059 -0.067535 -1.005256 -0.062500 1 0 0 0 0 0 2 570115
-0.002276 0.000066 0.121005 0.277886 -0.066956 -1.005052 -0.062500 1 0 0 0 0 0 2 571106
-0.002276 0.000066 0.121005 0.276810 -0.066664 -1.004977 -0.062500 1 0 0 0 0 0 2 572115
-0.002276 0.000066 0.121005 0.276266 -0.066511 -1.004952 -0.062500 1 0 0 0 0 0 2 573113
-0.002263 0.000080 0.121016 0.096179 -0.259286 -1.155712 -0.062500 1 0 0 0 0 0 2 574109
-0.002256 0.000087 0.121019 0.155079 -0.194565 -1.082323 -0.062500 1 0 0 0 0 0 2 575122
-0.002253 0.000090 0.121021 0.200206 -0.146058 -1.044110 -0.062500 1 0 0 0 0 0 2 576095
-0.002251 0.000092 0.121021 0.224614 -0.120175 -1.029515 -0.062500 1 0 0 0 0 0 2 577113
-0.002251 0.000093 0.121021 0.237107 -0.107068 -1.024299 -0.062500 1 0 0 0 0 0 2 578119
-0.002269 0.000098 0.121031 0.510196 -0.163384 -1.160556 -0.062500 1 0 0 0 0 0 2 579116
-0.002278 0.000100 0.121035 0.422662 -0.139000 -1.092684 -0.062500 1 0 0 0 0 0 2 580116
-0.002283 0.000102 0.121036 0.357150 -0.121562 -1.057480 -0.062500 1 0 0 0 0 0 2 581119
-0.002285 0.000102 0.121036 0.322441 -0.112292 -1.044032 -0.062500 1 0 0 0 0 0 2 582101
-0.002286 0.000103 0.121037 0.305000 -0.107614 -1.039230 -0.062500 1 0 0 0 0 0 2 583111
-0.002287 0.000103 0.121037 0.296279 -0.105253 -1.037539 -0.062500 1 0 0 0 0 0 2 584094
-0.002274 0.000117 0.121047 0.112063 -0.297037 -1.187651 -0.062500 1 0 0 0 0 0 2 585115
-0.002268 0.000124 0.121051 0.168943 -0.231722 -1.114088 -0.062500 1 0 0 0 0 0 2 586111
-0.002265 0.000127 0.121052 0.213086 -0.182901 -1.075823 -0.062500 1 0 0 0 0 0 2 587111
-0.002263 0.000129 0.121053 0.236979 -0.156866 -1.061213 -0.062500 1 0 0 0 0 0 2 588110
-0.002262 0.000130 0.121053 0.249223 -0.143704 -1.055993 -0.062500 1 0 0 0 0 0 2 589114
-0.002262 0.000130 0.121053 0.255396 -0.137095 -1.054151 -0.062500 1 0 0 0 0 0 2 590116
-0.002262 0.000130 0.121053 0.258487 -0.133785 -1.053517 -0.062500 1 0 0 0 0 0 2 591114
-0.002262 0.000130 0.121053 0.260059 -0.132142 -1.053283 -0.062500 1 0 0 0 0 0 2 592111
-0.002262 0.000130 0.121053 0.260844 -0.131304 -1.053212 -0.062500 1 0 0 0 0 0 2 593110
-0.002262 0.000130 0.121053 0.261230 -0.130898 -1.053184 -0.062500 1 0 0 0 0 0 2 594109
-0.002268 0.000149 0.121074 0.348361 -0.386696 -1.341760 -0.062500 1 0 0 0 0 0 2 595111
-0.002271 0.000158 0.121081 0.316824 -0.300672 -1.201325 -0.062500 1 0 0 0 0 0 2 596109
-0.002272 0.000162 0.121083 0.294959 -0.236241 -1.128192 -0.062500 1 0 0 0 0 0 2 597111
-0.002273 0.000165 0.121084 0.283944 -0.201872 -1.100248 -0.062500 1 0 0 0 0 0 2 598110
-0.002273 0.000166 0.121085 0.278595 -0.184485 -1.090252 -0.062500 1 0 0 0 0 0 2 599110
-0.002268 0.000148 0.121095 0.201463 0.079816 -1.235133 -0.062500 1 0 0 0 0 0 2 600108
-0.002265 0.000139 0.121099 0.223917 -0.001552 -1.161682 -0.062500 1 0 0 0 0 0 2 601112
-0.002264 0.000135 0.121100 0.242029 -0.063650 -1.123637 -0.062500 1 0 0 0 0 0 2 602108
-0.002263 0.000133 0.121101 0.252028 -0.096843 -1.109119 -0.062500 1 0 0 0 0 0 2 603111
-0.002263 0.000132 0.121101 0.257225 -0.113655 -1.103931 -0.062500 1 0 0 0 0 0 2 604109
-0.002263 0.000131 0.121101 0.259867 -0.122096 -1.102114 -0.062500 1 0 0 0 0 0 2 605111
-0.002263 0.000131 0.121101 0.261217 -0.126309 -1.101469 -0.062500 1 0 0 0 0 0 2 606110
-0.002263 0.000131 0.121101 0.261886 -0.128417 -1.101238 -0.062500 1 0 0 0 0 0 2 607109
-0.002263 0.000131 0.121101 0.262234 -0.129480 -1.101162 -0.062500 1 0 0 0 0 0 2 608110
-0.002250 0.000144 0.121112 0.082339 -0.323139 -1.251712 -0.062500 1 0 0 0 0 0 2 609111
-0.002262 0.000156 0.121125 0.408558 -0.321569 -1.316454 -0.062500 1 0 0 0 0 0 2 610108
-0.002268 0.000161 0.121130 0.363101 -0.251969 -1.211142 -0.062500 1 0 0 0 0 0 2 611108
-0.002271 0.000164 0.121132 0.320427 -0.210314 -1.161582 -0.062500 1 0 0 0 0 0 2 612108
-0.002273 0.000166 0.121132 0.297431 -0.188781 -1.142996 -0.062500 1 0 0 0 0 0 2 613203
-0.002274 0.000166 0.121133 0.285869 -0.177957 -1.136377 -0.062500 1 0 0 0 0 0 2 614195
-0.002274 0.000167 0.121133 0.280132 -0.172537 -1.134051 -0.062500 1 0 0 0 0 0 2 615196
-0.002274 0.000167 0.121133 0.277280 -0.169828 -1.133238 -0.062500 1 0 0 0 0 0 2 616186
-0.002274 0.000167 0.121133 0.275858 -0.168474 -1.132940 -0.062500 1 0 0 0 0 0 2 617199
-0.002274 0.000167 0.121133 0.275161 -0.167800 -1.132854 -0.062500 1 0 0 0 0 0 2 618193
-0.002274 0.000167 0.121133 0.274804 -0.167450 -1.132811 -0.062500 1 0 0 0 0 0 2 619166
-0.002262 0.000181 0.121144 0.094507 -0.360528 -1.283311 -0.062500 1 0 0 0 0 0 2 620166
-0.002255 0.000188 0.121147 0.153562 -0.295574 -1.210064 -0.062500 1 0 0 0 0 0 2 621197
-0.002252 0.000191 0.121149 0.198783 -0.246928 -1.171921 -0.062500 1 0 0 0 0 0 2 622189
-0.002250 0.000193 0.121149 0.223235 -0.221006 -1.157358 -0.062500 1 0 0 0 0 0 2 623188
-0.002249 0.000194 0.121149 0.235747 -0.207879 -1.152141 -0.062500 1 0 0 0 0 0 2 624165
-0.002249 0.000194 0.121149 0.242065 -0.201304 -1.150302 -0.062500 1 0 0 0 0 0 2 625189
-0.002249 0.000195 0.121149 0.245239 -0.198012 -1.149649 -0.062500 1 0 0 0 0 0 2 626209
-0.002249 0.000195 0.121149 0.246832 -0.196371 -1.149439 -0.062500 1 0 0 0 0 0 2 627173
-0.002243 0.000176 0.121160 0.173028 0.060123 -1.297813 -0.062500 1 0 0 0 0 0 2 628173
-0.002240 0.000167 0.121164 0.197180 -0.025197 -1.225557 -0.062500 1 0 0 0 0 0 2 629192
-0.002239 0.000163 0.121165 0.216141 -0.089286 -1.187923 -0.062500 1 0 0 0 0 0 2 630188
-0.002238 0.000160 0.121165 0.226549 -0.123492 -1.173546 -0.062500 1 0 0 0 0 0 2 631171
-0.002238 0.000159 0.121166 0.231939 -0.140805 -1.168394 -0.062500 1 0 0 0 0 0 2 632187
-0.002238 0.000159 0.121166 0.234702 -0.149486 -1.166587 -0.062500 1 0 0 0 0 0 2 633172
-0.002238 0.000158 0.121166 0.236086 -0.153838 -1.165941 -0.062500 1 0 0 0 0 0 2 634187
-0.002238 0.000158 0.121166 0.236784 -0.156005 -1.165728 -0.062500 1 0 0 0 0 0 2 635188
-0.002238 0.000158 0.121166 0.237129 -0.157092 -1.165654 -0.062500 1 0 0 0 0 0 2 636190
-0.002238 0.000158 0.121166 0.237317 -0.157634 -1.165622 -0.062500 1 0 0 0 0 0 2 637113
-0.002237 0.000158 0.121166 0.237403 -0.157908 -1.165617 -0.062500 1 0 0 0 0 0 2 638103
-0.002257 0.000163 0.121175 0.504561 -0.221049 -1.303662 -0.062500 1 0 0 0 0 0 2 639113
-0.002266 0.000165 0.121179 0.413795 -0.199954 -1.236487 -0.062500 1 0 0 0 0 0 2 640104
-0.002271 0.000166 0.121180 0.346611 -0.184145 -1.201509 -0.062500 1 0 0 0 0 0 2 641114
-0.002260 0.000180 0.121191 0.130871 -0.369036 -1.338615 -0.062500 1 0 0 0 0 0 2 642106
-0.002255 0.000188 0.121195 0.172166 -0.299872 -1.260631 -0.062500 1 0 0 0 0 0 2 643113
-0.002252 0.000191 0.121197 0.208546 -0.249125 -1.220802 -0.062500 1 0 0 0 0 0 2 644104
-0.002251 0.000193 0.121197 0.228580 -0.222129 -1.205642 -0.062500 1 0 0 0 0 0 2 645114
-0.002250 0.000194 0.121197 0.238889 -0.208481 -1.200215 -0.062500 1 0 0 0 0 0 2 646107
-0.002250 0.000194 0.121197 0.244105 -0.201641 -1.198301 -0.062500 1 0 0 0 0 0 2 647116
-0.002250 0.000195 0.121197 0.246729 -0.198216 -1.197643 -0.062500 1 0 0 0 0 0 2 648114
-0.002249 0.000195 0.121197 0.248040 -0.196507 -1.197402 -0.062500 1 0 0 0 0 0 2 649104
-0.002244 0.000176 0.121208 0.174065 0.060125 -1.345781 -0.062500 1 0 0 0 0 0 2 650111
-0.002241 0.000167 0.121212 0.198174 -0.025217 -1.273526 -0.062500 1 0 0 0 0 0 2 651111
-0.002240 0.000163 0.121213 0.217082 -0.089318 -1.235903 -0.062500 1 0 0 0 0 0 2 652099
-0.002239 0.000161 0.121213 0.227501 -0.123539 -1.221514 -0.062500 1 0 0 0 0 0 2 653124
-0.002239 0.000159 0.121213 0.232884 -0.140857 -1.216355 -0.062500 1 0 0 0 0 0 2 654103
-0.002239 0.000159 0.121214 0.235626 -0.149548 -1.214547 -0.062500 1 0 0 0 0 0 2 655110
-0.002239 0.000159 0.121214 0.237015 -0.153882 -1.213921 -0.062500 1 0 0 0 0 0 2 656119
-0.002238 0.000158 0.121214 0.237728 -0.156062 -1.213690 -0.062500 1 0 0 0 0 0 2 657121
-0.002238 0.000158 0.121214 0.238075 -0.157151 -1.213614 -0.062500 1 0 0 0 0 0 2 658111
-0.002238 0.000158 0.121214 0.238240 -0.157687 -1.213590 -0.062500 1 0 0 0 0 0 2 659115
-0.002238 0.000158 0.121214 0.238336 -0.157964 -1.213592 -0.062500 1 0 0 0 0 0 2 660121
-0.002238 0.000158 0.121214 0.238381 -0.158107 -1.213578 -0.062500 1 0 0 0 0 0 2 661121
-0.002238 0.000158 0.121214 0.238397 -0.158162 -1.213569 -0.062500 1 0 0 0 0 0 2 662119
-0.002238 0.000158 0.121214 0.238421 -0.158202 -1.213574 -0.062500 1 0 0 0 0 0 2 663124
-0.002238 0.000158 0.121214 0.238418 -0.158225 -1.213575 -0.062500 1 0 0 0 0 0 2 664127
-0.002238 0.000158 0.121214 0.238417 -0.158227 -1.213575 -0.062500 1 0 0 0 0 0 2 665124
-0.002238 0.000158 0.121214 0.238417 -0.158227 -1.213575 -0.062500 1 0 0 0 0 0 2 666122
-0.002238 0.000158 0.121214 0.238429 -0.158229 -1.213581 -0.062500 1 0 0 0 0 0 2 667114
-0.002238 0.000158 0.121214 0.238421 -0.158238 -1.213569 -0.062500 1 0 0 0 0 0 2 668119
-0.002238 0.000158 0.121214 0.238430 -0.158230 -1.213580 -0.062500 1 0 0 0 0 0 2 669120
-0.002238 0.000158 0.121214 0.238422 -0.158238 -1.213569 -0.062500 1 0 0 0 0 0 2 670118
-0.002226 0.000172 0.121224 0.058118 -0.351628 -1.364007 -0.062500 1 0 0 0 0 0 2 671119
-0.002219 0.000179 0.121228 0.117328 -0.286713 -1.290832 -0.062500 1 0 0 0 0 0 2 672118
-0.002216 0.000182 0.121229 0.162659 -0.238081 -1.252698 -0.062500 1 0 0 0 0 0 2 673120
-0.002214 0.000184 0.121230 0.187164 -0.212146 -1.238137 -0.062500 1 0 0 0 0 0 2 674119
-0.002213 0.000185 0.121230 0.199684 -0.199029 -1.232905 -0.062500 1 0 0 0 0 0 2 675120
-0.002213 0.000185 0.121230 0.206015 -0.192441 -1.231079 -0.062500 1 0 0 0 0 0 2 676118
-0.002213 0.000186 0.121230 0.209184 -0.189153 -1.230436 -0.062500 1 0 0 0 0 0 2 677108
-0.002207 0.000167 0.121241 0.136067 0.068375 -1.378594 -0.062500 1 0 0 0 0 0 2 678118
-0.002204 0.000158 0.121244 0.160684 -0.016613 -1.306339 -0.062500 1 0 0 0 0 0 2 679119
-0.002203 0.000154 0.121246 0.179858 -0.080547 -1.268693 -0.062500 1 0 0 0 0 0 2 680121
-0.002202 0.000152 0.121246 0.190392 -0.114676 -1.254314 -0.062500 1 0 0 0 0 0 2 681090
-0.002202 0.000150 0.121246 0.195836 -0.131953 -1.249172 -0.062500 1 0 0 0 0 0 2 682117
-0.002202 0.000150 0.121246 0.198600 -0.140627 -1.247356 -0.062500 1 0 0 0 0 0 2 683088
-0.002202 0.000150 0.121246 0.200018 -0.144947 -1.246723 -0.062500 1 0 0 0 0 0 2 684116
-0.002201 0.000149 0.121246 0.200709 -0.147121 -1.246499 -0.062500 1 0 0 0 0 0 2 685120
-0.002201 0.000149 0.121246 0.201078 -0.148216 -1.246417 -0.062500 1 0 0 0 0 0 2 686116
-0.002201 0.000149 0.121246 0.201245 -0.148754 -1.246392 -0.062500 1 0 0 0 0 0 2 687108
-0.002201 0.000149 0.121246 0.201349 -0.149022 -1.246387 -0.062500 1 0 0 0 0 0 2 688105
-0.002201 0.000149 0.121246 0.201391 -0.149153 -1.246378 -0.062500 1 0 0 0 0 0 2 689128
-0.002201 0.000149 0.121246 0.201399 -0.149215 -1.246377 -0.062500 1 0 0 0 0 0 2 690130
-0.002201 0.000149 0.121246 0.201422 -0.149256 -1.246383 -0.062500 1 0 0 0 0 0 2 691127
-0.002201 0.000149 0.121246 0.201427 -0.149270 -1.246377 -0.062500 1 0 0 0 0 0 2 692127
-0.002201 0.000149 0.121246 0.201431 -0.149282 -1.246370 -0.062500 1 0 0 0 0 0 2 693127
-0.002201 0.000149 0.121246 0.201435 -0.149295 -1.246382 -0.062500 1 0 0 0 0 0 2 694128
-0.002201 0.000149 0.121246 0.201424 -0.149294 -1.246377 -0.062500 1 0 0 0 0 0 2 695126
-0.002201 0.000149 0.121246 0.201430 -0.149285 -1.246369 -0.062500 1 0 0 0 0 0 2 696131
-0.002201 0.000149 0.121246 0.201435 -0.149295 -1.246382 -0.062500 1 0 0 0 0 0 2 697110
-0.002201 0.000149 0.121246 0.201423 -0.149294 -1.246377 -0.062500 1 0 0 0 0 0 2 698127
-0.002201 0.000149 0.121246 0.201434 -0.149297 -1.246383 -0.062500 1 0 0 0 0 0 2 699128
-0.002201 0.000149 0.121246 0.201431 -0.149285 -1.246370 -0.062500 1 0 0 0 0 0 2 700118
-0.002201 0.000149 0.121246 0.201435 -0.149296 -1.246382 -0.062500 1 0 0 0 0 0 2 701182
-0.002201 0.000149 0.121246 0.201423 -0.149294 -1.246377 -0.062500 1 0 0 0 0 0 2 702171
-0.002201 0.000149 0.121246 0.201443 -0.149288 -1.246376 -0.062500 1 0 0 0 0 0 2 703184
-0.002201 0.000149 0.121246 0.201421 -0.149281 -1.246383 -0.062500 1 0 0 0 0 0 2 704168
-0.002201 0.000149 0.121246 0.201434 -0.149295 -1.246383 -0.062500 1 0 0 0 0 0 2 705185
-0.002201 0.000149 0.121246 0.201431 -0.149284 -1.246370 -0.062500 1 0 0 0 0 0 2 706169
-0.002201 0.000149 0.121246 0.201435 -0.149295 -1.246382 -0.062500 1 0 0 0 0 0 2 707187
-0.002201 0.000149 0.121246 0.201423 -0.149293 -1.246377 -0.062500 1 0 0 0 0 0 2 708186
-0.002201 0.000149 0.121246 0.201434 -0.149296 -1.246383 -0.062500 1 0 0 0 0 0 2 709102
-0.002201 0.000149 0.121246 0.201432 -0.149285 -1.246370 -0.062500 1 0 0 0 0 0 2 710112
-0.002201 0.000149 0.121246 0.201435 -0.149295 -1.246382 -0.062500 1 0 0 0 0 0 2 711101
-0.002201 0.000149 0.121246 0.201423 -0.149294 -1.246377 -0.062500 1 0 0 0 0 0 2 712111
-0.002201 0.000149 0.121246 0.201430 -0.149284 -1.246369 -0.062500 1 0 0 0 0 0 2 713102
-0.002201 0.000149 0.121246 0.201435 -0.149295 -1.246382 -0.062500 1 0 0 0 0 0 2 714110
-0.002201 0.000149 0.121246 0.201423 -0.149294 -1.246377 -0.062500 1 0 0 0 0 0 2 715102
-0.002201 0.000149 0.121246 0.201434 -0.149296 -1.246383 -0.062500 1 0 0 0 0 0 2 716110
-0.002201 0.000149 0.121246 0.201431 -0.149285 -1.246370 -0.062500 1 0 0 0 0 0 2 717102
-0.002201 0.000149 0.121246 0.201435 -0.149295 -1.246382 -0.062500 1 0 0 0 0 0 2 718127
-0.002201 0.000149 0.121246 0.201423 -0.149294 -1.246377 -0.062500 1 0 0 0 0 0 2 719113
-0.002201 0.000149 0.121246 0.201443 -0.149288 -1.246376 -0.062500 1 0 0 0 0 0 2 720118
-0.002201 0.000149 0.121246 0.201424 -0.149293 -1.246376 -0.062500 1 0 0 0 0 0 2 721103
-0.002201 0.000149 0.121246 0.201434 -0.149297 -1.246382 -0.062500 1 0 0 0 0 0 2 722109
-0.002201 0.000149 0.121246 0.201432 -0.149285 -1.246370 -0.062500 1 0 0 0 0 0 2 723101
-0.002201 0.000149 0.121246 0.201432 -0.149284 -1.246389 -0.062500 1 0 0 0 0 0 2 724114
-0.002201 0.000149 0.121246 0.201423 -0.149292 -1.246378 -0.062500 1 0 0 0 0 0 2 725112
-0.002201 0.000149 0.121246 0.201434 -0.149296 -1.246383 -0.062500 1 0 0 0 0 0 2 726109
-0.002201 0.000149 0.121246 0.201431 -0.149285 -1.246370 -0.062500 1 0 0 0 0 0 2 727110
-0.002201 0.000149 0.121246 0.201435 -0.149295 -1.246382 -0.062500 1 0 0 0 0 0 2 728109
-0.002201 0.000149 0.121246 0.201423 -0.149293 -1.246377 -0.062500 1 0 0 0 0 0 2 729110
-0.002201 0.000149 0.121246 0.201430 -0.149284 -1.246369 -0.062500 1 0 0 0 0 0 2 730089
-0.002201 0.000149 0.121246 0.201435 -0.149295 -1.246382 -0.062500 1 0 0 0 0 0 2 731090
-0.002201 0.000149 0.121246 0.201423 -0.149293 -1.246377 -0.062500 1 0 0 0 0 0 2 732089
-0.002201 0.000149 0.121246 0.201442 -0.149287 -1.246376 -0.062500 1 0 0 0 0 0 2 733107
-0.002201 0.000149 0.121246 0.201424 -0.149292 -1.246376 -0.062500 1 0 0 0 0 0 2 734088
-0.002201 0.000149 0.121246 0.201434 -0.149296 -1.246382 -0.062500 1 0 0 0 0 0 2 735115
-0.002201 0.000149 0.121246 0.201423 -0.149294 -1.246377 -0.062500 1 0 0 0 0 0 2 736093
-0.002201 0.000149 0.121246 0.201442 -0.149288 -1.246376 -0.062500 1 0 0 0 0 0 2 737113
-0.002201 0.000149 0.121246 0.201424 -0.149293 -1.246376 -0.062500 1 0 0 0 0 0 2 738095
-0.002201 0.000149 0.121246 0.201434 -0.149296 -1.246382 -0.062500 1 0 0 0 0 0 2 739108
-0.002201 0.000149 0.121246 0.201432 -0.149285 -1.246370 -0.062500 1 0 0 0 0 0 2 740105
-0.002201 0.000149 0.121246 0.201435 -0.149295 -1.246382 -0.062500 1 0 0 0 0 0 2 741234
-0.002201 0.000149 0.121246 0.201424 -0.149294 -1.246377 -0.062500 1 0 0 0 0 0 2 742108
-0.002201 0.000149 0.121246 0.201434 -0.149297 -1.246383 -0.062500 1 0 0 0 0 0 2 743106
-0.002201 0.000149 0.121246 0.201432 -0.149285 -1.246370 -0.062500 1 0 0 0 0 0 2 744106
-0.002201 0.000149 0.121246 0.201432 -0.149284 -1.246389 -0.062500 1 0 0 0 0 0 2 745106
-0.002201 0.000149 0.121246 0.201423 -0.149292 -1.246378 -0.062500 1 0 0 0 0 0 2 746107
-0.002201 0.000149 0.121246 0.201430 -0.149284 -1.246370 -0.062500 1 0 0 0 0 0 2 747105
-0.002201 0.000149 0.121246 0.201435 -0.149295 -1.246382 -0.062500 1 0 0 0 0 0 2 748233
-0.002201 0.000149 0.121246 0.201423 -0.149293 -1.246377 -0.062500 1 0 0 0 0 0 2 749108
-0.002201 0.000149 0.121246 0.201442 -0.149287 -1.246376 -0.062500 1 0 0 0 0 0 2 750104
-0.002201 0.000149 0.121246 0.201424 -0.149292 -1.246376 -0.062500 1 0 0 0 0 0 2 751106
-0.002201 0.000149 0.121246 0.201434 -0.149296 -1.246382 -0.062500 1 0 0 0 0 0 2 752234
-0.002201 0.000149 0.121246 0.201423 -0.149294 -1.246377 -0.062500 1 0 0 0 0 0 2 753232
-0.002201 0.000149 0.121246 0.201442 -0.149287 -1.246376 -0.062500 1 0 0 0 0 0 2 754107
-0.002201 0.000149 0.121246 0.201424 -0.149293 -1.246376 -0.062500 1 0 0 0 0 0 2 755106
-0.002201 0.000149 0.121246 0.201434 -0.149296 -1.246383 -0.062500 1 0 0 0 0 0 2 756104
-0.002201 0.000149 0.121246 0.201432 -0.149285 -1.246370 -0.062500 1 0 0 0 0 0 2 757238
-0.002201 0.000149 0.121246 0.201435 -0.149295 -1.246382 -0.062500 1 0 0 0 0 0 2 758108
-0.002201 0.000149 0.121246 0.201423 -0.149294 -1.246377 -0.062500 1 0 0 0 0 0 2 759099
-0.002201 0.000149 0.121246 0.201434 -0.149297 -1.246383 -0.062500 1 0 0 0 0 0 2 760236
-0.002201 0.000149 0.121246 0.201432 -0.149285 -1.246370 -0.062500 1 0 0 0 0 0 2 761112
-0.002201 0.000149 0.121246 0.201435 -0.149296 -1.246382 -0.062500 1 0 0 0 0 0 2 762106
-0.002201 0.000149 0.121246 0.201424 -0.149294 -1.246377 -0.062500 1 0 0 0 0 0 2 763105
-0.002201 0.000149 0.121246 0.201439 -0.149276 -1.246383 -0.062500 1 0 0 0 0 0 2 764236
-0.002201 0.000149 0.121246 0.201424 -0.149291 -1.246377 -0.062500 1 0 0 0 0 0 2 765105
-0.002201 0.000149 0.121246 0.201434 -0.149296 -1.246383 -0.062500 1 0 0 0 0 0 2 766231
-0.002201 0.000149 0.121246 0.201432 -0.149285 -1.246370 -0.062500 1 0 0 0 0 0 2 767228
-0.002201 0.000149 0.121246 0.201436 -0.149295 -1.246382 -0.062500 1 0 0 0 0 0 2 768218
-0.002201 0.000149 0.121246 0.201424 -0.149293 -1.246377 -0.062500 1 0 0 0 0 0 2 769214
-0.002201 0.000149 0.121246 0.201422 -0.149293 -1.246377 -0.062500 1 0 0 0 0 0 2 770230
-0.002201 0.000149 0.121246 0.201442 -0.149287 -1.246376 -0.062500 1 0 0 0 0 0 2 771220
-0.002201 0.000149 0.121246 0.201424 -0.149293 -1.246376 -0.062500 1 0 0 0 0 0 2 772104
-0.002201 0.000149 0.121246 0.201434 -0.149296 -1.246383 -0.062500 1 0 0 0 0 0 2 773221
-0.002201 0.000149 0.121246 0.201431 -0.149285 -1.246370 -0.062500 1 0 0 0 0 0 2 774228
-0.002201 0.000149 0.121246 0.201435 -0.149295 -1.246382 -0.062500 1 0 0 0 0 0 2 775229
-0.002201 0.000149 0.121246 0.201423 -0.149294 -1.246377 -0.062500 1 0 0 0 0 0 2 776094
-0.002201 0.000149 0.121246 0.201434 -0.149297 -1.246383 -0.062500 1 0 0 0 0 0 2 777103
-0.002201 0.000149 0.121246 0.201432 -0.149285 -1.246370 -0.062500 1 0 0 0 0 0 2 778219
-0.002201 0.000149 0.121246 0.201435 -0.149296 -1.246382 -0.062500 1 0 0 0 0 0 2 779228
-0.002201 0.000149 0.121246 0.201423 -0.149294 -1.246377 -0.062500 1 0 0 0 0 0 2 780219
-0.002201 0.000149 0.121246 0.201443 -0.149288 -1.246376 -0.062500 1 0 0 0 0 0 2 781234
-0.002201 0.000149 0.121246 0.201424 -0.149293 -1.246376 -0.062500 1 0 0 0 0 0 2 782225
-0.002201 0.000149 0.121246 0.201435 -0.149297 -1.246382 -0.062500 1 0 0 0 0 0 2 783234
-0.002201 0.000149 0.121246 0.201432 -0.149285 -1.246370 -0.062500 1 0 0 0 0 0 2 784240
-0.002201 0.000149 0.121246 0.201432 -0.149284 -1.246389 -0.062500 1 0 0 0 0 0 2 785102
-0.002201 0.000149 0.121246 0.201423 -0.149292 -1.246378 -0.062500 1 0 0 0 0 0 2 786124
-0.002201 0.000149 0.121246 0.201430 -0.149284 -1.246370 -0.062500 1 0 0 0 0 0 2 787099
-0.002201 0.000149 0.121246 0.201435 -0.149295 -1.246382 -0.062500 1 0 0 0 0 0 2 788235
-0.002201 0.000149 0.121246 0.201423 -0.149293 -1.246377 -0.062500 1 0 0 0 0 0 2 789090
-0.002201 0.000149 0.121246 0.201434 -0.149296 -1.246383 -0.062500 1 0 0 0 0 0 2 790226
-0.002201 0.000149 0.121246 0.201431 -0.149285 -1.246370 -0.062500 1 0 0 0 0 0 2 791241
-0.002201 0.000149 0.121246 0.201435 -0.149295 -1.246382 -0.062500 1 0 0 0 0 0 2 792236
-0.002201 0.000149 0.121246 0.201423 -0.149294 -1.246377 -0.062500 1 0 0 0 0 0 2 793116
-0.002201 0.000149 0.121246 0.201443 -0.149287 -1.246376 -0.062500 1 0 0 0 0 0 2 794241
-0.002201 0.000149 0.121246 0.201424 -0.149293 -1.246376 -0.062500 1 0 0 0 0 0 2 795240
-0.002201 0.000149 0.121246 0.201435 -0.149296 -1.246382 -0.062500 1 0 0 0 0 0 2 796239
-0.002201 0.000149 0.121246 0.201423 -0.149294 -1.246377 -0.062500 1 0 0 0 0 0 2 797239
-0.002201 0.000149 0.121246 0.201443 -0.149288 -1.246376 -0.062500 1 0 0 0 0 0 2 798232
-0.002201 0.000149 0.121246 0.201424 -0.149293 -1.246376 -0.062500 1 0 0 0 0 0 2 799211
-0.002201 0.000149 0.121246 0.201435 -0.149297 -1.246383 -0.062500 1 0 0 0 0 0 2 800113
-0.002201 0.000149 0.121246 0.201432 -0.149285 -1.246370 -0.062500 1 0 0 0 0 0 2 801215
-0.002201 0.000149 0.121246 0.201436 -0.149296 -1.246382 -0.062500 1 0 0 0 0 0 2 802240
-0.002201 0.000149 0.121246 0.201424 -0.149294 -1.246377 -0.062500 1 0 0 0 0 0 2 803242
-0.002201 0.000149 0.121246 0.201419 -0.149282 -1.246383 -0.062500 1 0 0 0 0 0 2 804223
-0.002201 0.000149 0.121246 0.201442 -0.149286 -1.246377 -0.062500 1 0 0 0 0 0 2 805242
-0.002201 0.000149 0.121246 0.201424 -0.149292 -1.246376 -0.062500 1 0 0 0 0 0 2 806210
-0.002201 0.000149 0.121246 0.201434 -0.149296 -1.246383 -0.062500 1 0 0 0 0 0 2 807240
-0.002182 0.000145 0.121237 -0.065770 -0.086258 -1.108203 -0.062500 1 0 0 0 0 0 2 808238
-0.002173 0.000143 0.121233 0.025137 -0.107455 -1.175320 -0.062500 1 0 0 0 0 0 2 809118
-0.002168 0.000141 0.121232 0.092316 -0.123311 -1.210363 -0.062500 1 0 0 0 0 0 2 810218
-0.002166 0.000141 0.121231 0.127845 -0.131746 -1.223781 -0.062500 1 0 0 0 0 0 2 811238
-0.002165 0.000141 0.121231 0.145719 -0.136007 -1.228588 -0.062500 1 0 0 0 0 0 2 812239
-0.002164 0.000140 0.121231 0.154637 -0.138158 -1.230279 -0.062500 1 0 0 0 0 0 2 813240
-0.002164 0.000140 0.121231 0.159091 -0.139220 -1.230882 -0.062500 1 0 0 0 0 0 2 814239
-0.002164 0.000140 0.121231 0.161307 -0.139758 -1.231082 -0.062500 1 0 0 0 0 0 2 815239
-0.002164 0.000140 0.121231 0.162412 -0.140022 -1.231157 -0.062500 1 0 0 0 0 0 2 816210
-0.002164 0.000140 0.121231 0.162963 -0.140153 -1.231182 -0.062500 1 0 0 0 0 0 2 817240
-0.002164 0.000140 0.121231 0.163248 -0.140232 -1.231190 -0.062500 1 0 0 0 0 0 2 818239
-0.002164 0.000140 0.121231 0.163385 -0.140265 -1.231194 -0.062500 1 0 0 0 0 0 2 819209
-0.002164 0.000140 0.121231 0.163448 -0.140270 -1.231193 -0.062500 1 0 0 0 0 0 2 820239
-0.002164 0.000140 0.121231 0.163479 -0.140287 -1.231199 -0.062500 1 0 0 0 0 0 2 821239
-0.002164 0.000140 0.121231 0.163504 -0.140294 -1.231192 -0.062500 1 0 0 0 0 0 2 822238
-0.002164 0.000140 0.121231 0.163518 -0.140298 -1.231198 -0.062500 1 0 0 0 0 0 2 823239
-0.002164 0.000140 0.121231 0.163519 -0.140298 -1.231198 -0.062500 1 0 0 0 0 0 2 824239
-0.002164 0.000140 0.121231 0.163519 -0.140299 -1.231199 -0.062500 1 0 0 0 0 0 2 825232
-0.002164 0.000140 0.121231 0.163528 -0.140290 -1.231192 -0.062500 1 0 0 0 0 0 2 826227
-0.002164 0.000140 0.121231 0.163521 -0.140298 -1.231198 -0.062500 1 0 0 0 0 0 2 827237
-0.002164 0.000140 0.121231 0.163507 -0.140296 -1.231192 -0.062500 1 0 0 0 0 0 2 828240
-0.002164 0.000140 0.121231 0.163526 -0.140289 -1.231191 -0.062500 1 0 0 0 0 0 2 829239
-0.002164 0.000140 0.121231 0.163517 -0.140285 -1.231204 -0.062500 1 0 0 0 0 0 2 830239
-0.002164 0.000140 0.121231 0.163519 -0.140297 -1.231199 -0.062500 1 0 0 0 0 0 2 831237
-0.002164 0.000140 0.121231 0.163527 -0.140289 -1.231192 -0.062500 1 0 0 0 0 0 2 832240
-0.002164 0.000140 0.121231 0.163520 -0.140297 -1.231198 -0.062500 1 0 0 0 0 0 2 833234
-0.002164 0.000140 0.121231 0.163520 -0.140298 -1.231199 -0.062500 1 0 0 0 0 0 2 834237
-0.002164 0.000140 0.121231 0.163519 -0.140298 -1.231199 -0.062500 1 0 0 0 0 0 2 835210
-0.002164 0.000140 0.121231 0.163515 -0.140286 -1.231186 -0.062500 1 0 0 0 0 0 2 836238
-0.002164 0.000140 0.121231 0.163519 -0.140297 -1.231197 -0.062500 1 0 0 0 0 0 2 837224
-0.002164 0.000140 0.121231 0.163519 -0.140298 -1.231198 -0.062500 1 0 0 0 0 0 2 838223
-0.002164 0.000140 0.121231 0.163527 -0.140289 -1.231192 -0.062500 1 0 0 0 0 0 2 839232
-0.002164 0.000140 0.121231 0.163520 -0.140297 -1.231198 -0.062500 1 0 0 0 0 0 2 840232
-0.002164 0.000140 0.121231 0.163519 -0.140298 -1.231198 -0.062500 1 0 0 0 0 0 2 841223
-0.002164 0.000140 0.121231 0.163519 -0.140298 -1.231199 -0.062500 1 0 0 0 0 0 2 842223
-0.002164 0.000140 0.121231 0.163528 -0.140290 -1.231192 -0.062500 1 0 0 0 0 0 2 843233
-0.002144 0.000136 0.121221 -0.103545 -0.077303 -1.092890 -0.062500 1 0 0 0 0 0 2 844222
-0.002135 0.000134 0.121218 -0.012722 -0.098472 -1.160073 -0.062500 1 0 0 0 0 0 2 845233
-0.002130 0.000132 0.121217 0.054451 -0.114314 -1.195140 -0.062500 1 0 0 0 0 0 2 846223
-0.002128 0.000132 0.121216 0.089959 -0.122754 -1.208583 -0.062500 1 0 0 0 0 0 2 847221
-0.002127 0.000132 0.121216 0.107829 -0.127025 -1.213394 -0.062500 1 0 0 0 0 0 2 848231
-0.002126 0.000131 0.121216 0.116749 -0.129157 -1.215090 -0.062500 1 0 0 0 0 0 2 849228
-0.002131 0.000150 0.121205 0.196014 -0.386259 -1.067545 -0.062500 1 0 0 0 0 0 2 850242
-0.002134 0.000159 0.121202 0.174283 -0.300825 -1.139718 -0.062500 1 0 0 0 0 0 2 851234
-0.002135 0.000163 0.121200 0.156614 -0.236718 -1.177356 -0.062500 1 0 0 0 0 0 2 852232
-0.002136 0.000166 0.121200 0.146833 -0.202526 -1.191769 -0.062500 1 0 0 0 0 0 2 853234
-0.002136 0.000167 0.121200 0.141769 -0.185233 -1.196928 -0.062500 1 0 0 0 0 0 2 854222
-0.002136 0.000167 0.121200 0.139192 -0.176557 -1.198747 -0.062500 1 0 0 0 0 0 2 855235
-0.002136 0.000168 0.121200 0.137899 -0.172212 -1.199384 -0.062500 1 0 0 0 0 0 2 856238
-0.002137 0.000168 0.121200 0.137240 -0.170042 -1.199601 -0.062500 1 0 0 0 0 0 2 857240
-0.002137 0.000168 0.121200 0.136909 -0.168956 -1.199682 -0.062500 1 0 0 0 0 0 2 858242
-0.002149 0.000154 0.121189 0.317232 0.025084 -1.049534 -0.062500 1 0 0 0 0 0 2 859237
-0.002137 0.000143 0.121175 -0.009206 0.023290 -0.984150 -0.062500 1 0 0 0 0 0 2 860238
-0.002131 0.000137 0.121171 0.036176 -0.046394 -1.089481 -0.062500 1 0 0 0 0 0 2 861239
-0.002128 0.000134 0.121169 0.078794 -0.088078 -1.139140 -0.062500 1 0 0 0 0 0 2 862238
-0.002126 0.000133 0.121168 0.101772 -0.109604 -1.157796 -0.062500 1 0 0 0 0 0 2 863236
-0.002125 0.000132 0.121168 0.113304 -0.120415 -1.164443 -0.062500 1 0 0 0 0 0 2 864239
-0.002125 0.000132 0.121168 0.119056 -0.125841 -1.166776 -0.062500 1 0 0 0 0 0 2 865238
-0.002125 0.000131 0.121168 0.121915 -0.128543 -1.167588 -0.062500 1 0 0 0 0 0 2 866231
-0.002125 0.000131 0.121168 0.123329 -0.129906 -1.167877 -0.062500 1 0 0 0 0 0 2 867244
-0.002125 0.000131 0.121168 0.124034 -0.130573 -1.167975 -0.062500 1 0 0 0 0 0 2 868242
-0.002125 0.000131 0.121168 0.124379 -0.130919 -1.168014 -0.062500 1 0 0 0 0 0 2 869242
-0.002125 0.000131 0.121168 0.124556 -0.131095 -1.168026 -0.062500 1 0 0 0 0 0 2 870236
-0.002125 0.000131 0.121168 0.124652 -0.131169 -1.168038 -0.062500 1 0 0 0 0 0 2 871233
-0.002125 0.000131 0.121168 0.124693 -0.131213 -1.168032 -0.062500 1 0 0 0 0 0 2 872208
-0.002106 0.000127 0.121158 -0.142109 -0.068292 -1.029568 -0.062500 1 0 0 0 0 0 2 873239
-0.002096 0.000125 0.121155 -0.051357 -0.089467 -1.096838 -0.062500 1 0 0 0 0 0 2 874237
-0.002092 0.000123 0.121153 0.015743 -0.105294 -1.131963 -0.062500 1 0 0 0 0 0 2 875223
-0.002089 0.000123 0.121153 0.051230 -0.113728 -1.145397 -0.062500 1 0 0 0 0 0 2 876237
-0.002088 0.000123 0.121153 0.069094 -0.117988 -1.150208 -0.062500 1 0 0 0 0 0 2 877226
-0.002087 0.000122 0.121153 0.078000 -0.120125 -1.151915 -0.062500 1 0 0 0 0 0 2 878231
-0.002087 0.000122 0.121153 0.082443 -0.121205 -1.152504 -0.062500 1 0 0 0 0 0 2 879225
-0.002087 0.000122 0.121153 0.084652 -0.121733 -1.152711 -0.062500 1 0 0 0 0 0 2 880225
-0.002087 0.000122 0.121153 0.085766 -0.121999 -1.152774 -0.062500 1 0 0 0 0 0 2 881210
-0.002087 0.000122 0.121153 0.086323 -0.122142 -1.152812 -0.062500 1 0 0 0 0 0 2 882230
-0.002087 0.000122 0.121153 0.086601 -0.122198 -1.152815 -0.062500 1 0 0 0 0 0 2 883229
-0.002087 0.000122 0.121153 0.086736 -0.122229 -1.152819 -0.062500 1 0 0 0 0 0 2 884225
-0.002068 0.000118 0.121143 -0.179876 -0.059352 -1.014221 -0.062500 1 0 0 0 0 0 2 885228
-0.002058 0.000116 0.121139 -0.089180 -0.080503 -1.081568 -0.062500 1 0 0 0 0 0 2 886224
-0.002054 0.000114 0.121138 -0.022096 -0.096315 -1.116713 -0.062500 1 0 0 0 0 0 2 887225
-0.002051 0.000114 0.121138 0.013389 -0.104748 -1.130170 -0.062500 1 0 0 0 0 0 2 888225
-0.002050 0.000114 0.121138 0.031235 -0.109003 -1.134986 -0.062500 1 0 0 0 0 0 2 889227
-0.002050 0.000113 0.121138 0.040147 -0.111142 -1.136683 -0.062500 1 0 0 0 0 0 2 890220
-0.002049 0.000113 0.121138 0.044589 -0.112221 -1.137273 -0.062500 1 0 0 0 0 0 2 891228
-0.002062 0.000100 0.121127 0.227312 0.080620 -0.987358 -0.062500 1 0 0 0 0 0 2 892224
-0.002069 0.000093 0.121123 0.168956 0.015391 -1.060397 -0.062500 1 0 0 0 0 0 2 893229
-0.002072 0.000089 0.121122 0.124147 -0.033365 -1.098493 -0.062500 1 0 0 0 0 0 2 894226
-0.002073 0.000087 0.121121 0.099952 -0.059339 -1.113057 -0.062500 1 0 0 0 0 0 2 895226
-0.002055 0.000082 0.121111 -0.178980 -0.009640 -0.979594 -0.062500 1 0 0 0 0 0 2 896225
-0.002046 0.000079 0.121108 -0.094594 -0.037319 -1.048839 -0.062500 1 0 0 0 0 0 2 897228
-0.002042 0.000078 0.121107 -0.030704 -0.056431 -1.084644 -0.062500 1 0 0 0 0 0 2 898225
-0.002039 0.000077 0.121106 0.003185 -0.066506 -1.098326 -0.062500 1 0 0 0 0 0 2 899229
-0.002038 0.000077 0.121106 0.020235 -0.071587 -1.103221 -0.062500 1 0 0 0 0 0 2 900225
-0.002038 0.000077 0.121106 0.028750 -0.074140 -1.104956 -0.062500 1 0 0 0 0 0 2 901227
-0.002038 0.000077 0.121106 0.033001 -0.075418 -1.105548 -0.062500 1 0 0 0 0 0 2 902217
-0.002037 0.000077 0.121106 0.035116 -0.076044 -1.105765 -0.062500 1 0 0 0 0 0 2 903224
-0.002037 0.000077 0.121106 0.036166 -0.076376 -1.105839 -0.062500 1 0 0 0 0 0 2 904217
-0.002037 0.000077 0.121106 0.036697 -0.076529 -1.105859 -0.062500 1 0 0 0 0 0 2 905224
-0.002018 0.000072 0.121096 -0.229466 -0.013796 -0.967047 -0.062500 1 0 0 0 0 0 2 906215
-0.002009 0.000070 0.121092 -0.138765 -0.034921 -1.034528 -0.062500 1 0 0 0 0 0 2 907225
-0.002004 0.000069 0.121091 -0.071722 -0.050736 -1.069728 -0.062500 1 0 0 0 0 0 2 908215
-0.002002 0.000068 0.121091 -0.036234 -0.059170 -1.083196 -0.062500 1 0 0 0 0 0 2 909216
-0.002001 0.000068 0.121091 -0.018385 -0.063437 -1.088025 -0.062500 1 0 0 0 0 0 2 910225
-0.002000 0.000068 0.121091 -0.009467 -0.065579 -1.089717 -0.062500 1 0 0 0 0 0 2 911215
-0.002000 0.000068 0.121091 -0.005022 -0.066638 -1.090309 -0.062500 1 0 0 0 0 0 2 912224
-0.002000 0.000068 0.121091 -0.002798 -0.067178 -1.090518 -0.062500 1 0 0 0 0 0 2 913220
-0.001999 0.000068 0.121091 -0.001691 -0.067453 -1.090590 -0.062500 1 0 0 0 0 0 2 914221
-0.001999 0.000068 0.121091 -0.001140 -0.067585 -1.090616 -0.062500 1 0 0 0 0 0 2 915247
-0.001980 0.000063 0.121081 -0.267161 -0.004864 -0.951665 -0.062500 1 0 0 0 0 0 2 916235
-0.001971 0.000061 0.121077 -0.176528 -0.025971 -1.019209 -0.062500 1 0 0 0 0 0 2 917240
-0.001966 0.000060 0.121076 -0.109501 -0.041771 -1.054447 -0.062500 1 0 0 0 0 0 2 918228
-0.001964 0.000059 0.121076 -0.074040 -0.050198 -1.067928 -0.062500 1 0 0 0 0 0 2 919227
-0.001976 0.000045 0.121065 0.124327 0.138774 -0.922684 -0.062500 1 0 0 0 0 0 2 920228
-0.001982 0.000038 0.121061 0.073721 0.071762 -0.997339 -0.062500 1 0 0 0 0 0 2 921220
-0.001985 0.000035 0.121060 0.032800 0.022102 -1.035985 -0.062500 1 0 0 0 0 0 2 922229
-0.001986 0.000033 0.121059 0.010553 -0.004343 -1.050749 -0.062500 1 0 0 0 0 0 2 923229
-0.001987 0.000032 0.121059 -0.000824 -0.017729 -1.056034 -0.062500 1 0 0 0 0 0 2 924241
-0.001987 0.000032 0.121059 -0.006577 -0.024427 -1.057887 -0.062500 1 0 0 0 0 0 2 925239
-0.001987 0.000031 0.121059 -0.009458 -0.027777 -1.058544 -0.062500 1 0 0 0 0 0 2 926238
-0.001969 0.000027 0.121049 -0.277077 0.033271 -0.919731 -0.062500 1 0 0 0 0 0 2 927205
-0.001959 0.000024 0.121045 -0.187371 0.011396 -0.987399 -0.062500 1 0 0 0 0 0 2 928235
-0.001954 0.000023 0.121044 -0.120799 -0.004796 -1.022682 -0.062500 1 0 0 0 0 0 2 929236
-0.001952 0.000023 0.121044 -0.085573 -0.013430 -1.036180 -0.062500 1 0 0 0 0 0 2 930236
-0.001951 0.000022 0.121044 -0.067828 -0.017784 -1.041006 -0.062500 1 0 0 0 0 0 2 931235
-0.001950 0.000022 0.121044 -0.058971 -0.019982 -1.042705 -0.062500 1 0 0 0 0 0 2 932242
-0.001950 0.000022 0.121044 -0.054566 -0.021079 -1.043309 -0.062500 1 0 0 0 0 0 2 933210
-0.001950 0.000022 0.121044 -0.052355 -0.021631 -1.043508 -0.062500 1 0 0 0 0 0 2 934241
-0.001963 0.000008 0.121033 0.129199 0.171248 -0.893439 -0.062500 1 0 0 0 0 0 2 935237
-0.001969 0.000001 0.121029 0.070237 0.106274 -0.966467 -0.062500 1 0 0 0 0 0 2 936229
-0.001973 -0.000002 0.121028 0.025164 0.057644 -1.004540 -0.062500 1 0 0 0 0 0 2 937207
-0.001974 -0.000004 0.121027 0.000851 0.031717 -1.019113 -0.062500 1 0 0 0 0 0 2 938235
-0.001975 -0.000005 0.121027 -0.011568 0.018587 -1.024312 -0.062500 1 0 0 0 0 0 2 939234
-0.001975 -0.000005 0.121027 -0.017826 0.012002 -1.026150 -0.062500 1 0 0 0 0 0 2 940235
-0.001976 -0.000005 0.121027 -0.020984 0.008718 -1.026793 -0.062500 1 0 0 0 0 0 2 941235
-0.001957 -0.000010 0.121017 -0.288606 0.069741 -0.887907 -0.062500 1 0 0 0 0 0 2 942238
-0.001947 -0.000012 0.121014 -0.198993 0.047928 -0.955617 -0.062500 1 0 0 0 0 0 2 943206
-0.001943 -0.000013 0.121013 -0.132485 0.031750 -0.990916 -0.062500 1 0 0 0 0 0 2 944206
-0.001940 -0.000014 0.121012 -0.097303 0.023138 -1.004419 -0.062500 1 0 0 0 0 0 2 945235
-0.001939 -0.000014 0.121012 -0.079573 0.018768 -1.009250 -0.062500 1 0 0 0 0 0 2 946232
-0.001939 -0.000014 0.121012 -0.070720 0.016568 -1.010951 -0.062500 1 0 0 0 0 0 2 947233
-0.001938 -0.000014 0.121012 -0.066312 0.015491 -1.011536 -0.062500 1 0 0 0 0 0 2 948224
-0.001938 -0.000014 0.121012 -0.064102 0.014943 -1.011754 -0.062500 1 0 0 0 0 0 2 949237
-0.001951 -0.000028 0.121001 0.117375 0.207683 -0.861606 -0.062500 1 0 0 0 0 0 2 950234
-0.001958 -0.000035 0.120997 0.058435 0.142773 -0.934676 -0.062500 1 0 0 0 0 0 2 951236
-0.001961 -0.000039 0.120996 0.013374 0.094184 -0.972777 -0.062500 1 0 0 0 0 0 2 952235
-0.001962 -0.000040 0.120996 -0.010939 0.068263 -0.987348 -0.062500 1 0 0 0 0 0 2 953236
-0.001963 -0.000041 0.120995 -0.023342 0.055135 -0.992557 -0.062500 1 0 0 0 0 0 2 954237
-0.001964 -0.000042 0.120995 -0.029597 0.048553 -0.994378 -0.062500 1 0 0 0 0 0 2 955234
-0.001945 -0.000046 0.120985 -0.298668 0.107890 -0.855837 -0.062500 1 0 0 0 0 0 2 956231
-0.001936 -0.000049 0.120982 -0.209904 0.085273 -0.923747 -0.062500 1 0 0 0 0 0 2 957224
-0.001931 -0.000050 0.120981 -0.143826 0.068706 -0.959117 -0.062500 1 0 0 0 0 0 2 958228
-0.001929 -0.000050 0.120980 -0.108834 0.059888 -0.972632 -0.062500 1 0 0 0 0 0 2 959234
-0.001927 -0.000051 0.120980 -0.091215 0.055423 -0.977470 -0.062500 1 0 0 0 0 0 2 960234
-0.001927 -0.000051 0.120980 -0.082421 0.053167 -0.979176 -0.062500 1 0 0 0 0 0 2 961236
-0.001940 -0.000065 0.120969 0.102285 0.244972 -0.829492 -0.062500 1 0 0 0 0 0 2 962235
-0.001946 -0.000072 0.120966 0.045001 0.179686 -0.902782 -0.062500 1 0 0 0 0 0 2 963233
-0.001949 -0.000075 0.120964 0.000779 0.130917 -0.940959 -0.062500 1 0 0 0 0 0 2 964234
-0.001951 -0.000077 0.120964 -0.023118 0.104900 -0.955549 -0.062500 1 0 0 0 0 0 2 965236
-0.001952 -0.000078 0.120964 -0.035311 0.091717 -0.960771 -0.062500 1 0 0 0 0 0 2 966204
-0.001952 -0.000078 0.120964 -0.041468 0.085114 -0.962600 -0.062500 1 0 0 0 0 0 2 967234
-0.001938 -0.000064 0.120943 -0.235424 -0.111729 -0.676636 -0.062500 1 0 0 0 0 0 2 968216
-0.001932 -0.000058 0.120936 -0.170758 -0.048180 -0.816311 -0.062500 1 0 0 0 0 0 2 969221
-0.001929 -0.000054 0.120933 -0.123526 -0.000367 -0.889034 -0.062500 1 0 0 0 0 0 2 970228
-0.001927 -0.000053 0.120933 -0.098862 0.025121 -0.916829 -0.062500 1 0 0 0 0 0 2 971218
-0.001926 -0.000052 0.120932 -0.086567 0.038005 -0.926766 -0.062500 1 0 0 0 0 0 2 972227
-0.001926 -0.000051 0.120932 -0.080472 0.044449 -0.930262 -0.062500 1 0 0 0 0 0 2 973218
-0.001926 -0.000051 0.120932 -0.077458 0.047680 -0.931479 -0.062500 1 0 0 0 0 0 2 974229
-0.001939 -0.000065 0.120921 0.104296 0.242129 -0.781618 -0.062500 1 0 0 0 0 0 2 975217
-0.001945 -0.000072 0.120918 0.045586 0.178243 -0.854882 -0.062500 1 0 0 0 0 0 2 976218
-0.001948 -0.000075 0.120916 0.000654 0.130167 -0.893029 -0.062500 1 0 0 0 0 0 2 977227
-0.001950 -0.000077 0.120916 -0.023587 0.104498 -0.907610 -0.062500 1 0 0 0 0 0 2 978218
-0.001951 -0.000078 0.120916 -0.035953 0.091495 -0.912823 -0.062500 1 0 0 0 0 0 2 979228
-0.001951 -0.000078 0.120916 -0.042199 0.084988 -0.914660 -0.062500 1 0 0 0 0 0 2 980218
-0.001932 -0.000083 0.120906 -0.311020 0.144269 -0.776020 -0.062500 1 0 0 0 0 0 2 981242
-0.001923 -0.000085 0.120902 -0.222333 0.121723 -0.843989 -0.062500 1 0 0 0 0 0 2 982224
-0.001918 -0.000086 0.120901 -0.156308 0.105169 -0.879378 -0.062500 1 0 0 0 0 0 2 983245
-0.001916 -0.000087 0.120901 -0.121345 0.096358 -0.892906 -0.062500 1 0 0 0 0 0 2 984218
-0.001915 -0.000087 0.120900 -0.103753 0.091899 -0.897744 -0.062500 1 0 0 0 0 0 2 985226
-0.001927 -0.000101 0.120890 0.085233 0.282395 -0.749080 -0.062500 1 0 0 0 0 0 2 986234
-0.001939 -0.000090 0.120875 0.105093 -0.039380 -0.675568 -0.062500 1 0 0 0 0 0 2 987221
-0.001945 -0.000084 0.120870 0.037893 -0.002290 -0.785562 -0.062500 1 0 0 0 0 0 2 988229
-0.001948 -0.000081 0.120869 -0.004245 0.035929 -0.837523 -0.062500 1 0 0 0 0 0 2 989227
-0.001949 -0.000080 0.120868 -0.026476 0.056973 -0.857011 -0.062500 1 0 0 0 0 0 2 990227
-0.001950 -0.000079 0.120868 -0.037789 0.067688 -0.863955 -0.062500 1 0 0 0 0 0 2 991222
-0.001950 -0.000079 0.120868 -0.043519 0.073057 -0.866387 -0.062500 1 0 0 0 0 0 2 992222
-0.001951 -0.000079 0.120868 -0.046389 0.075734 -0.867241 -0.062500 1 0 0 0 0 0 2 993238
-0.001951 -0.000079 0.120868 -0.047844 0.077076 -0.867540 -0.062500 1 0 0 0 0 0 2 994234
-0.001951 -0.000078 0.120868 -0.048569 0.077746 -0.867632 -0.062500 1 0 0 0 0 0 2 995205
-0.001964 -0.000092 0.120857 0.131143 0.270734 -0.717257 -0.062500 1 0 0 0 0 0 2 996204
-0.001970 -0.000099 0.120853 0.071571 0.206290 -0.790452 -0.062500 1 0 0 0 0 0 2 997235
-0.001973 -0.000103 0.120852 0.026233 0.157945 -0.828588 -0.062500 1 0 0 0 0 0 2 998237
-0.001956 -0.000109 0.120841 -0.263808 0.194645 -0.703937 -0.062500 1 0 0 0 0 0 2 999236
-0.001947 -0.000112 0.120838 -0.186055 0.160691 -0.776887 -0.062500 1 0 0 0 0 0 3 238
-0.001949 -0.000095 0.120826 -0.050689 -0.117499 -0.666762 -0.062500 1 0 0 0 0 0 3 1204
-0.001949 -0.000087 0.120822 -0.042587 -0.043109 -0.752549 -0.062500 1 0 0 0 0 0 3 2203
-0.001950 -0.000083 0.120821 -0.045187 0.015311 -0.794927 -0.062500 1 0 0 0 0 0 3 3233
-0.001950 -0.000080 0.120820 -0.047400 0.046636 -0.810951 -0.062500 1 0 0 0 0 0 3 4202
-0.001950 -0.000079 0.120820 -0.048691 0.062482 -0.816667 -0.062500 1 0 0 0 0 0 3 5214
-0.001963 -0.000093 0.120809 0.130616 0.263018 -0.668244 -0.062500 1 0 0 0 0 0 3 6231
-0.001969 -0.000099 0.120805 0.070904 0.202399 -0.742153 -0.062500 1 0 0 0 0 0 3 7234
-0.001973 -0.000103 0.120804 0.025485 0.155963 -0.780529 -0.062500 1 0 0 0 0 0 3 8232
-0.001980 -0.000086 0.120793 0.075803 -0.124675 -0.647864 -0.062500 1 0 0 0 0 0 3 9233
-0.001983 -0.000078 0.120789 0.039266 -0.051236 -0.724809 -0.062500 1 0 0 0 0 0 3 10234
-0.001985 -0.000074 0.120788 0.014182 0.006766 -0.763988 -0.062500 1 0 0 0 0 0 3 11235
-0.001986 -0.000071 0.120787 0.000716 0.037856 -0.778890 -0.062500 1 0 0 0 0 0 3 12231
-0.001986 -0.000070 0.120787 -0.006197 0.053609 -0.784206 -0.062500 1 0 0 0 0 0 3 13232
-0.001987 -0.000070 0.120787 -0.009695 0.061502 -0.786079 -0.062500 1 0 0 0 0 0 3 14231
-0.001987 -0.000070 0.120787 -0.011457 0.065445 -0.786738 -0.062500 1 0 0 0 0 0 3 15231
-0.001987 -0.000070 0.120787 -0.012339 0.067410 -0.786962 -0.062500 1 0 0 0 0 0 3 16230
-0.001987 -0.000069 0.120787 -0.012792 0.068411 -0.787043 -0.062500 1 0 0 0 0 0 3 17233
-0.001987 -0.000069 0.120787 -0.013017 0.068902 -0.787074 -0.062500 1 0 0 0 0 0 3 18231
-0.002000 -0.000083 0.120776 0.166753 0.261651 -0.636585 -0.062500 1 0 0 0 0 0 3 19226
-0.002006 -0.000090 0.120773 0.107417 0.197207 -0.709831 -0.062500 1 0 0 0 0 0 3 20231
-0.002009 -0.000093 0.120771 0.062169 0.148869 -0.747990 -0.062500 1 0 0 0 0 0 3 21233
-0.001997 -0.000081 0.120750 -0.152998 -0.070142 -0.476049 -0.062500 1 0 0 0 0 0 3 22222
-0.001992 -0.000075 0.120743 -0.099209 -0.018092 -0.620759 -0.062500 1 0 0 0 0 0 3 23231
-0.001989 -0.000072 0.120741 -0.057505 0.023929 -0.695199 -0.062500 1 0 0 0 0 0 3 24231
-0.001987 -0.000071 0.120740 -0.035625 0.046494 -0.723550 -0.062500 1 0 0 0 0 0 3 25234
-0.001987 -0.000070 0.120739 -0.024743 0.057926 -0.733689 -0.062500 1 0 0 0 0 0 3 26230
-0.001986 -0.000070 0.120739 -0.019359 0.063635 -0.737240 -0.062500 1 0 0 0 0 0 3 27230
-0.001986 -0.000070 0.120739 -0.016708 0.066500 -0.738487 -0.062500 1 0 0 0 0 0 3 28230
-0.001986 -0.000069 0.120739 -0.015388 0.067928 -0.738916 -0.062500 1 0 0 0 0 0 3 29223
-0.001991 -0.000051 0.120729 0.060000 -0.186929 -0.591623 -0.062500 1 0 0 0 0 0 3 30231
-0.001994 -0.000042 0.120725 0.036343 -0.100639 -0.663445 -0.062500 1 0 0 0 0 0 3 31233
-0.002008 -0.000051 0.120713 0.197520 0.156230 -0.550392 -0.062500 1 0 0 0 0 0 3 32232
-0.002015 -0.000056 0.120709 0.128055 0.125992 -0.637920 -0.062500 1 0 0 0 0 0 3 33234
-0.002019 -0.000058 0.120707 0.077608 0.094980 -0.681151 -0.062500 1 0 0 0 0 0 3 34218
-0.002021 -0.000059 0.120707 0.050546 0.077864 -0.697509 -0.062500 1 0 0 0 0 0 3 35225
-0.002022 -0.000060 0.120707 0.036745 0.069142 -0.703323 -0.062500 1 0 0 0 0 0 3 36218
-0.002022 -0.000060 0.120707 0.029792 0.064768 -0.705380 -0.062500 1 0 0 0 0 0 3 37226
-0.002023 -0.000060 0.120706 0.026290 0.062572 -0.706086 -0.062500 1 0 0 0 0 0 3 38217
-0.002023 -0.000060 0.120706 0.024541 0.061472 -0.706335 -0.062500 1 0 0 0 0 0 3 39226
-0.002023 -0.000060 0.120706 0.023660 0.060922 -0.706429 -0.062500 1 0 0 0 0 0 3 40216
-0.002028 -0.000042 0.120696 0.097867 -0.194802 -0.558943 -0.062500 1 0 0 0 0 0 3 41227
-0.002031 -0.000033 0.120692 0.073699 -0.109049 -0.630770 -0.062500 1 0 0 0 0 0 3 42228
-0.002032 -0.000028 0.120691 0.054842 -0.044903 -0.668160 -0.062500 1 0 0 0 0 0 3 43216
-0.002033 -0.000026 0.120691 0.044500 -0.010719 -0.682438 -0.062500 1 0 0 0 0 0 3 44227
-0.002033 -0.000025 0.120690 0.039162 0.006580 -0.687540 -0.062500 1 0 0 0 0 0 3 45217
-0.002034 -0.000024 0.120690 0.036443 0.015244 -0.689325 -0.062500 1 0 0 0 0 0 3 46235
-0.002034 -0.000024 0.120690 0.035070 0.019573 -0.689949 -0.062500 1 0 0 0 0 0 3 47221
-0.002015 -0.000029 0.120680 -0.231045 0.084252 -0.551173 -0.062500 1 0 0 0 0 0 3 48209
-0.002005 -0.000031 0.120677 -0.141162 0.064399 -0.618927 -0.062500 1 0 0 0 0 0 3 49223
-0.002001 -0.000032 0.120676 -0.074596 0.049236 -0.654183 -0.062500 1 0 0 0 0 0 3 50231
-0.002016 -0.000028 0.120654 0.214966 -0.021846 -0.369594 -0.062500 1 0 0 0 0 0 3 51211
-0.002025 -0.000026 0.120646 0.149511 -0.004675 -0.519587 -0.062500 1 0 0 0 0 0 3 52215
-0.002029 -0.000025 0.120644 0.094447 0.009087 -0.596801 -0.062500 1 0 0 0 0 0 3 53238
-0.002031 -0.000024 0.120643 0.064232 0.016445 -0.626203 -0.062500 1 0 0 0 0 0 3 54217
-0.002032 -0.000024 0.120643 0.048673 0.020179 -0.636707 -0.062500 1 0 0 0 0 0 3 55237
-0.002032 -0.000024 0.120642 0.040799 0.022035 -0.640395 -0.062500 1 0 0 0 0 0 3 56203
-0.002033 -0.000024 0.120642 0.036826 0.022959 -0.641674 -0.062500 1 0 0 0 0 0 3 57227
-0.002033 -0.000024 0.120642 0.034841 0.023413 -0.642127 -0.062500 1 0 0 0 0 0 3 58203
-0.002033 -0.000024 0.120642 0.033840 0.023663 -0.642273 -0.062500 1 0 0 0 0 0 3 59230
-0.002033 -0.000024 0.120642 0.033339 0.023774 -0.642336 -0.062500 1 0 0 0 0 0 3 60231
-0.002038 -0.000006 0.120632 0.107647 -0.231378 -0.494706 -0.062500 1 0 0 0 0 0 3 61233
-0.002041 0.000003 0.120628 0.083622 -0.145561 -0.566605 -0.062500 1 0 0 0 0 0 3 62232
-0.002042 0.000008 0.120627 0.064824 -0.081390 -0.604039 -0.062500 1 0 0 0 0 0 3 63238
-0.002043 0.000010 0.120626 0.054524 -0.047185 -0.618317 -0.062500 1 0 0 0 0 0 3 64205
-0.002024 0.000007 0.120616 -0.216139 0.032628 -0.484468 -0.062500 1 0 0 0 0 0 3 65236
-0.002015 0.000005 0.120613 -0.128641 0.020344 -0.553925 -0.062500 1 0 0 0 0 0 3 66232
-0.002011 0.000004 0.120612 -0.063304 0.008959 -0.589767 -0.062500 1 0 0 0 0 0 3 67225
-0.002008 0.000004 0.120611 -0.028700 0.002742 -0.603425 -0.062500 1 0 0 0 0 0 3 68201
-0.002007 0.000004 0.120611 -0.011282 -0.000432 -0.608297 -0.062500 1 0 0 0 0 0 3 69231
-0.002007 0.000004 0.120611 -0.002582 -0.002018 -0.610011 -0.062500 1 0 0 0 0 0 3 70232
-0.002006 0.000004 0.120611 0.001752 -0.002809 -0.610616 -0.062500 1 0 0 0 0 0 3 71229
-0.002019 -0.000010 0.120600 0.183549 0.189117 -0.460436 -0.062500 1 0 0 0 0 0 3 72231
-0.002031 0.000001 0.120586 0.199972 -0.130735 -0.386061 -0.062500 1 0 0 0 0 0 3 73232
-0.002037 0.000007 0.120581 0.131450 -0.093432 -0.496156 -0.062500 1 0 0 0 0 0 3 74231
-0.002040 0.000010 0.120579 0.088654 -0.055133 -0.548126 -0.062500 1 0 0 0 0 0 3 75227
-0.002041 0.000011 0.120579 0.066081 -0.034059 -0.567597 -0.062500 1 0 0 0 0 0 3 76231
-0.002042 0.000012 0.120578 0.054573 -0.023319 -0.574523 -0.062500 1 0 0 0 0 0 3 77231
-0.002042 0.000012 0.120578 0.048751 -0.017943 -0.576955 -0.062500 1 0 0 0 0 0 3 78202
-0.002024 0.000008 0.120568 -0.219404 0.047254 -0.438842 -0.062500 1 0 0 0 0 0 3 79229
-0.002014 0.000006 0.120565 -0.130699 0.027643 -0.506810 -0.062500 1 0 0 0 0 0 3 80228
-0.002010 0.000005 0.120564 -0.064752 0.012607 -0.542134 -0.062500 1 0 0 0 0 0 3 81231
-0.002008 0.000004 0.120563 -0.029854 0.004570 -0.555606 -0.062500 1 0 0 0 0 0 3 82228
-0.002006 0.000004 0.120563 -0.012276 0.000478 -0.560412 -0.062500 1 0 0 0 0 0 3 83229
-0.002006 0.000004 0.120563 -0.003501 -0.001561 -0.562107 -0.062500 1 0 0 0 0 0 3 84228
-0.002006 0.000004 0.120563 0.000866 -0.002587 -0.562703 -0.062500 1 0 0 0 0 0 3 85230
-0.002011 0.000022 0.120552 0.077580 -0.258074 -0.415176 -0.062500 1 0 0 0 0 0 3 86228
-0.002013 0.000031 0.120549 0.054757 -0.172651 -0.487205 -0.062500 1 0 0 0 0 0 3 87227
-0.002015 0.000035 0.120547 0.036587 -0.108669 -0.524661 -0.062500 1 0 0 0 0 0 3 88219
-0.002015 0.000038 0.120547 0.026582 -0.074572 -0.538956 -0.062500 1 0 0 0 0 0 3 89223
-0.002016 0.000039 0.120547 0.021418 -0.057317 -0.544068 -0.062500 1 0 0 0 0 0 3 90230
-0.002016 0.000039 0.120547 0.018789 -0.048665 -0.545858 -0.062500 1 0 0 0 0 0 3 91231
-0.002016 0.000040 0.120547 0.017467 -0.044342 -0.546480 -0.062500 1 0 0 0 0 0 3 92229
-0.002016 0.000040 0.120547 0.016790 -0.042188 -0.546692 -0.062500 1 0 0 0 0 0 3 93230
-0.002016 0.000040 0.120547 0.016459 -0.041109 -0.546770 -0.062500 1 0 0 0 0 0 3 94228
-0.002016 0.000040 0.120547 0.016292 -0.040564 -0.546800 -0.062500 1 0 0 0 0 0 3 95228
-0.002016 0.000040 0.120547 0.016201 -0.040300 -0.546812 -0.062500 1 0 0 0 0 0 3 96229
-0.002016 0.000040 0.120547 0.016168 -0.040161 -0.546813 -0.062500 1 0 0 0 0 0 3 97201
-0.001997 0.000036 0.120537 -0.248949 0.022404 -0.407785 -0.062500 1 0 0 0 0 0 3 98228
-0.001988 0.000033 0.120533 -0.158855 0.001476 -0.475505 -0.062500 1 0 0 0 0 0 3 99216
-0.001983 0.000032 0.120532 -0.092199 -0.014219 -0.510737 -0.062500 1 0 0 0 0 0 3 100216
-0.001981 0.000032 0.120532 -0.056952 -0.022595 -0.524181 -0.062500 1 0 0 0 0 0 3 101225
-0.001980 0.000031 0.120532 -0.039198 -0.026840 -0.528979 -0.062500 1 0 0 0 0 0 3 102216
-0.001984 0.000049 0.120521 0.044169 -0.283803 -0.382878 -0.062500 1 0 0 0 0 0 3 103223
-0.001987 0.000058 0.120517 0.024680 -0.199226 -0.455458 -0.062500 1 0 0 0 0 0 3 104214
-0.001988 0.000063 0.120516 0.008173 -0.135704 -0.493118 -0.062500 1 0 0 0 0 0 3 105223
-0.001989 0.000065 0.120516 -0.000987 -0.101827 -0.507479 -0.062500 1 0 0 0 0 0 3 106213
-0.001989 0.000066 0.120515 -0.005745 -0.084676 -0.512612 -0.062500 1 0 0 0 0 0 3 107222
-0.001989 0.000067 0.120515 -0.008161 -0.076078 -0.514407 -0.062500 1 0 0 0 0 0 3 108214
-0.001989 0.000067 0.120515 -0.009387 -0.071780 -0.515035 -0.062500 1 0 0 0 0 0 3 109209
-0.001989 0.000067 0.120515 -0.010003 -0.069630 -0.515247 -0.062500 1 0 0 0 0 0 3 110223
-0.001989 0.000067 0.120515 -0.010307 -0.068557 -0.515317 -0.062500 1 0 0 0 0 0 3 111213
-0.001989 0.000067 0.120515 -0.010471 -0.068012 -0.515347 -0.062500 1 0 0 0 0 0 3 112232
-0.001989 0.000067 0.120515 -0.010552 -0.067750 -0.515364 -0.062500 1 0 0 0 0 0 3 113220
-0.001989 0.000067 0.120515 -0.010584 -0.067611 -0.515367 -0.062500 1 0 0 0 0 0 3 114239
-0.001989 0.000067 0.120515 -0.010603 -0.067545 -0.515361 -0.062500 1 0 0 0 0 0 3 115214
-0.001989 0.000067 0.120515 -0.010623 -0.067516 -0.515367 -0.062500 1 0 0 0 0 0 3 116232
-0.001989 0.000067 0.120515 -0.010617 -0.067506 -0.515361 -0.062500 1 0 0 0 0 0 3 117233
-0.001970 0.000063 0.120505 -0.275588 -0.005010 -0.376263 -0.062500 1 0 0 0 0 0 3 118230
-0.001961 0.000061 0.120502 -0.185530 -0.025984 -0.444030 -0.062500 1 0 0 0 0 0 3 119230
-0.001956 0.000060 0.120501 -0.118918 -0.041679 -0.479278 -0.062500 1 0 0 0 0 0 3 120213
-0.001954 0.000059 0.120500 -0.083664 -0.050057 -0.492725 -0.062500 1 0 0 0 0 0 3 121233
-0.001953 0.000059 0.120500 -0.065915 -0.054300 -0.497528 -0.062500 1 0 0 0 0 0 3 122219
-0.001952 0.000059 0.120500 -0.057069 -0.056426 -0.499212 -0.062500 1 0 0 0 0 0 3 123228
-0.001952 0.000059 0.120500 -0.052647 -0.057491 -0.499800 -0.062500 1 0 0 0 0 0 3 124198
-0.001952 0.000059 0.120500 -0.050435 -0.058029 -0.500011 -0.062500 1 0 0 0 0 0 3 125217
-0.001957 0.000077 0.120490 0.025156 -0.312994 -0.352214 -0.062500 1 0 0 0 0 0 3 126217
-0.001960 0.000086 0.120486 0.001781 -0.227554 -0.424276 -0.062500 1 0 0 0 0 0 3 127218
-0.001961 0.000090 0.120485 -0.016656 -0.163596 -0.461761 -0.062500 1 0 0 0 0 0 3 128218
-0.001962 0.000093 0.120484 -0.026769 -0.129496 -0.476051 -0.062500 1 0 0 0 0 0 3 129224
-0.001962 0.000094 0.120484 -0.031993 -0.112240 -0.481160 -0.062500 1 0 0 0 0 0 3 130222
-0.001962 0.000094 0.120484 -0.034658 -0.103585 -0.482954 -0.062500 1 0 0 0 0 0 3 131222
-0.001963 0.000095 0.120484 -0.036009 -0.099248 -0.483572 -0.062500 1 0 0 0 0 0 3 132219
-0.001944 0.000090 0.120474 -0.301520 -0.034615 -0.344612 -0.062500 1 0 0 0 0 0 3 133201
-0.001934 0.000088 0.120471 -0.211864 -0.054512 -0.412492 -0.062500 1 0 0 0 0 0 3 134220
-0.001930 0.000087 0.120469 -0.145433 -0.069686 -0.447784 -0.062500 1 0 0 0 0 0 3 135218
-0.001927 0.000087 0.120469 -0.110287 -0.077790 -0.461259 -0.062500 1 0 0 0 0 0 3 136201
-0.001926 0.000086 0.120469 -0.092591 -0.081889 -0.466064 -0.062500 1 0 0 0 0 0 3 137220
-0.001926 0.000086 0.120469 -0.083756 -0.083951 -0.467750 -0.062500 1 0 0 0 0 0 3 138219
-0.001925 0.000086 0.120469 -0.079358 -0.084974 -0.468334 -0.062500 1 0 0 0 0 0 3 139201
-0.001938 0.000072 0.120458 0.102472 0.106815 -0.318507 -0.062500 1 0 0 0 0 0 3 140218
-0.001944 0.000065 0.120454 0.044341 0.041978 -0.391696 -0.062500 1 0 0 0 0 0 3 141219
-0.001948 0.000062 0.120453 -0.000257 -0.006507 -0.429732 -0.062500 1 0 0 0 0 0 3 142215
-0.001930 0.000056 0.120442 -0.289049 0.030090 -0.304976 -0.062500 1 0 0 0 0 0 3 143221
-0.001922 0.000053 0.120439 -0.211384 -0.003949 -0.378018 -0.062500 1 0 0 0 0 0 3 144218
-0.001918 0.000051 0.120438 -0.151026 -0.026193 -0.415123 -0.062500 1 0 0 0 0 0 3 145219
-0.001915 0.000050 0.120437 -0.118918 -0.037850 -0.429216 -0.062500 1 0 0 0 0 0 3 146217
-0.001914 0.000050 0.120437 -0.102752 -0.043727 -0.434239 -0.062500 1 0 0 0 0 0 3 147219
-0.001914 0.000050 0.120437 -0.094677 -0.046669 -0.436002 -0.062500 1 0 0 0 0 0 3 148216
-0.001914 0.000050 0.120437 -0.090648 -0.048144 -0.436607 -0.062500 1 0 0 0 0 0 3 149218
-0.001913 0.000050 0.120437 -0.088650 -0.048873 -0.436824 -0.062500 1 0 0 0 0 0 3 150215
-0.001913 0.000050 0.120437 -0.087642 -0.049256 -0.436900 -0.062500 1 0 0 0 0 0 3 151217
-0.001913 0.000050 0.120437 -0.087140 -0.049438 -0.436921 -0.062500 1 0 0 0 0 0 3 152215
-0.001913 0.000050 0.120437 -0.086900 -0.049531 -0.436931 -0.062500 1 0 0 0 0 0 3 153308
-0.001894 0.000045 0.120427 -0.351356 0.012830 -0.297543 -0.062500 1 0 0 0 0 0 3 154315
-0.001885 0.000043 0.120424 -0.261411 -0.008128 -0.365477 -0.062500 1 0 0 0 0 0 3 155304
-0.001880 0.000042 0.120422 -0.194841 -0.023835 -0.400800 -0.062500 1 0 0 0 0 0 3 156296
-0.001878 0.000041 0.120422 -0.159631 -0.032205 -0.414268 -0.062500 1 0 0 0 0 0 3 157311
-0.001877 0.000041 0.120422 -0.141890 -0.036458 -0.419070 -0.062500 1 0 0 0 0 0 3 158297
-0.001876 0.000041 0.120422 -0.133033 -0.038577 -0.420761 -0.062500 1 0 0 0 0 0 3 159321
-0.001876 0.000041 0.120422 -0.128617 -0.039628 -0.421341 -0.062500 1 0 0 0 0 0 3 160296
-0.001876 0.000041 0.120422 -0.126408 -0.040164 -0.421553 -0.062500 1 0 0 0 0 0 3 161301
-0.001876 0.000041 0.120422 -0.125308 -0.040437 -0.421627 -0.062500 1 0 0 0 0 0 3 162272
-0.001876 0.000041 0.120422 -0.124757 -0.040581 -0.421648 -0.062500 1 0 0 0 0 0 3 163272
-0.001876 0.000041 0.120422 -0.124481 -0.040638 -0.421650 -0.062500 1 0 0 0 0 0 3 164274
-0.001876 0.000041 0.120422 -0.124350 -0.040657 -0.421661 -0.062500 1 0 0 0 0 0 3 165274
-0.001876 0.000041 0.120422 -0.124293 -0.040680 -0.421661 -0.062500 1 0 0 0 0 0 3 166266
-0.001876 0.000041 0.120422 -0.124239 -0.040705 -0.421659 -0.062500 1 0 0 0 0 0 3 167281
-0.001876 0.000041 0.120422 -0.124227 -0.040698 -0.421652 -0.062500 1 0 0 0 0 0 3 168297
-0.001857 0.000036 0.120412 -0.388668 0.021674 -0.282134 -0.062500 1 0 0 0 0 0 3 169298
-0.001848 0.000034 0.120408 -0.298854 0.000737 -0.350132 -0.062500 1 0 0 0 0 0 3 170295
-0.001843 0.000033 0.120407 -0.232344 -0.014936 -0.385480 -0.062500 1 0 0 0 0 0 3 171280
-0.001841 0.000032 0.120407 -0.197150 -0.023300 -0.398966 -0.062500 1 0 0 0 0 0 3 172295
-0.001839 0.000032 0.120406 -0.179431 -0.027537 -0.403778 -0.062500 1 0 0 0 0 0 3 173279
-0.001839 0.000032 0.120406 -0.170575 -0.029665 -0.405468 -0.062500 1 0 0 0 0 0 3 174293
-0.001839 0.000032 0.120406 -0.166168 -0.030726 -0.406057 -0.062500 1 0 0 0 0 0 3 175299
-0.001838 0.000032 0.120406 -0.163965 -0.031251 -0.406258 -0.062500 1 0 0 0 0 0 3 176279
-0.001838 0.000032 0.120406 -0.162866 -0.031524 -0.406331 -0.062500 1 0 0 0 0 0 3 177222
-0.001838 0.000032 0.120406 -0.162319 -0.031655 -0.406358 -0.062500 1 0 0 0 0 0 3 178212
-0.001838 0.000032 0.120406 -0.162040 -0.031722 -0.406355 -0.062500 1 0 0 0 0 0 3 179222
-0.001838 0.000032 0.120406 -0.161894 -0.031757 -0.406364 -0.062500 1 0 0 0 0 0 3 180211
-0.001838 0.000032 0.120406 -0.161838 -0.031770 -0.406371 -0.062500 1 0 0 0 0 0 3 181220
-0.001838 0.000032 0.120406 -0.161800 -0.031779 -0.406371 -0.062500 1 0 0 0 0 0 3 182211
-0.001838 0.000032 0.120406 -0.161774 -0.031785 -0.406364 -0.062500 1 0 0 0 0 0 3 183220
-0.001838 0.000032 0.120406 -0.161772 -0.031786 -0.406363 -0.062500 1 0 0 0 0 0 3 184211
-0.001838 0.000032 0.120406 -0.161772 -0.031786 -0.406362 -0.062500 1 0 0 0 0 0 3 185212
-0.001838 0.000032 0.120406 -0.161760 -0.031788 -0.406368 -0.062500 1 0 0 0 0 0 3 186219
-0.001838 0.000032 0.120406 -0.161767 -0.031798 -0.406376 -0.062500 1 0 0 0 0 0 3 187219
-0.001838 0.000032 0.120406 -0.161772 -0.031787 -0.406364 -0.062500 1 0 0 0 0 0 3 188235
-0.001838 0.000032 0.120406 -0.161760 -0.031789 -0.406369 -0.062500 1 0 0 0 0 0 3 189224
-0.001838 0.000032 0.120406 -0.161771 -0.031786 -0.406363 -0.062500 1 0 0 0 0 0 3 190217
-0.001819 0.000027 0.120396 -0.426075 0.030541 -0.266701 -0.062500 1 0 0 0 0 0 3 191219
-0.001810 0.000025 0.120393 -0.336319 0.009627 -0.334773 -0.062500 1 0 0 0 0 0 3 192218
-0.001805 0.000024 0.120392 -0.269866 -0.006031 -0.370167 -0.062500 1 0 0 0 0 0 3 193219
-0.001803 0.000023 0.120391 -0.234680 -0.014394 -0.383661 -0.062500 1 0 0 0 0 0 3 194219
-0.001802 0.000023 0.120391 -0.216956 -0.018631 -0.388467 -0.062500 1 0 0 0 0 0 3 195224
-0.001801 0.000023 0.120391 -0.208113 -0.020756 -0.390154 -0.062500 1 0 0 0 0 0 3 196217
-0.001801 0.000023 0.120391 -0.203710 -0.021816 -0.390745 -0.062500 1 0 0 0 0 0 3 197217
-0.001801 0.000023 0.120391 -0.201495 -0.022344 -0.390953 -0.062500 1 0 0 0 0 0 3 198214
-0.001801 0.000023 0.120391 -0.200407 -0.022614 -0.391021 -0.062500 1 0 0 0 0 0 3 199215
-0.001801 0.000023 0.120391 -0.199862 -0.022745 -0.391048 -0.062500 1 0 0 0 0 0 3 200214
-0.001801 0.000023 0.120391 -0.199571 -0.022815 -0.391051 -0.062500 1 0 0 0 0 0 3 201216
-0.001801 0.000023 0.120391 -0.199436 -0.022847 -0.391055 -0.062500 1 0 0 0 0 0 3 202214
-0.001801 0.000023 0.120391 -0.199368 -0.022863 -0.391067 -0.062500 1 0 0 0 0 0 3 203221
-0.001801 0.000023 0.120391 -0.199341 -0.022869 -0.391061 -0.062500 1 0 0 0 0 0 3 204219
-0.001801 0.000023 0.120391 -0.199317 -0.022875 -0.391053 -0.062500 1 0 0 0 0 0 3 205223
-0.001801 0.000023 0.120391 -0.199303 -0.022879 -0.391059 -0.062500 1 0 0 0 0 0 3 206218
-0.001801 0.000023 0.120391 -0.199310 -0.022888 -0.391066 -0.062500 1 0 0 0 0 0 3 207214
-0.001801 0.000023 0.120391 -0.199303 -0.022880 -0.391060 -0.062500 1 0 0 0 0 0 3 208217
-0.001801 0.000023 0.120391 -0.199302 -0.022879 -0.391060 -0.062500 1 0 0 0 0 0 3 209215
-0.001801 0.000023 0.120391 -0.199302 -0.022879 -0.391060 -0.062500 1 0 0 0 0 0 3 210216
-0.001801 0.000023 0.120391 -0.199302 -0.022879 -0.391060 -0.062500 1 0 0 0 0 0 3 211214
-0.001782 0.000018 0.120381 -0.463480 0.039418 -0.251254 -0.062500 1 0 0 0 0 0 3 212214
-0.001772 0.000016 0.120378 -0.373792 0.018520 -0.319407 -0.062500 1 0 0 0 0 0 3 213217
-0.001768 0.000015 0.120376 -0.307365 0.002868 -0.354827 -0.062500 1 0 0 0 0 0 3 214214
-0.001765 0.000015 0.120376 -0.272194 -0.005491 -0.368319 -0.062500 1 0 0 0 0 0 3 215213
-0.001764 0.000014 0.120376 -0.254477 -0.009727 -0.373153 -0.062500 1 0 0 0 0 0 3 216212
-0.001764 0.000014 0.120376 -0.245642 -0.011839 -0.374833 -0.062500 1 0 0 0 0 0 3 217217
-0.001763 0.000014 0.120376 -0.241225 -0.012911 -0.375425 -0.062500 1 0 0 0 0 0 3 218214
-0.001763 0.000014 0.120376 -0.239030 -0.013447 -0.375635 -0.062500 1 0 0 0 0 0 3 219215
-0.001763 0.000014 0.120376 -0.237924 -0.013712 -0.375703 -0.062500 1 0 0 0 0 0 3 220215
-0.001763 0.000014 0.120376 -0.237368 -0.013833 -0.375724 -0.062500 1 0 0 0 0 0 3 221217
-0.001763 0.000014 0.120376 -0.237105 -0.013916 -0.375734 -0.062500 1 0 0 0 0 0 3 222215
-0.001763 0.000014 0.120376 -0.236965 -0.013942 -0.375731 -0.062500 1 0 0 0 0 0 3 223215
-0.001763 0.000014 0.120376 -0.236897 -0.013957 -0.375743 -0.062500 1 0 0 0 0 0 3 224215
-0.001763 0.000014 0.120376 -0.236858 -0.013966 -0.375744 -0.062500 1 0 0 0 0 0 3 225215
-0.001763 0.000014 0.120376 -0.236832 -0.013972 -0.375737 -0.062500 1 0 0 0 0 0 3 226214
-0.001763 0.000014 0.120376 -0.236830 -0.013973 -0.375736 -0.062500 1 0 0 0 0 0 3 227217
-0.001763 0.000014 0.120376 -0.236830 -0.013973 -0.375735 -0.062500 1 0 0 0 0 0 3 228209
-0.001763 0.000014 0.120376 -0.236830 -0.013972 -0.375735 -0.062500 1 0 0 0 0 0 3 229293
-0.001763 0.000014 0.120376 -0.236818 -0.013975 -0.375741 -0.062500 1 0 0 0 0 0 3 230301
-0.001744 0.000010 0.120366 -0.500870 0.048292 -0.235792 -0.062500 1 0 0 0 0 0 3 231270
-0.001735 0.000007 0.120362 -0.411240 0.027408 -0.304012 -0.062500 1 0 0 0 0 0 3 232271
-0.001730 0.000006 0.120361 -0.344856 0.011755 -0.339478 -0.062500 1 0 0 0 0 0 3 233272
-0.001728 0.000006 0.120361 -0.309682 0.003405 -0.352989 -0.062500 1 0 0 0 0 0 3 234269
-0.001727 0.000005 0.120360 -0.291982 -0.000826 -0.357807 -0.062500 1 0 0 0 0 0 3 235268
-0.001726 0.000005 0.120360 -0.283147 -0.002949 -0.359503 -0.062500 1 0 0 0 0 0 3 236297
-0.001726 0.000005 0.120360 -0.278736 -0.004011 -0.360085 -0.062500 1 0 0 0 0 0 3 237270
-0.001726 0.000005 0.120360 -0.276530 -0.004548 -0.360302 -0.062500 1 0 0 0 0 0 3 238271
-0.001726 0.000005 0.120360 -0.275435 -0.004810 -0.360365 -0.062500 1 0 0 0 0 0 3 239281
-0.001726 0.000005 0.120360 -0.274881 -0.004932 -0.360385 -0.062500 1 0 0 0 0 0 3 240299
-0.001726 0.000005 0.120360 -0.274609 -0.005006 -0.360408 -0.062500 1 0 0 0 0 0 3 241292
-0.001726 0.000005 0.120360 -0.274464 -0.005041 -0.360401 -0.062500 1 0 0 0 0 0 3 242295
-0.001726 0.000005 0.120360 -0.274408 -0.005055 -0.360406 -0.062500 1 0 0 0 0 0 3 243276
-0.001726 0.000005 0.120360 -0.274371 -0.005063 -0.360405 -0.062500 1 0 0 0 0 0 3 244292
-0.001726 0.000005 0.120360 -0.274345 -0.005070 -0.360398 -0.062500 1 0 0 0 0 0 3 245276
-0.001726 0.000005 0.120360 -0.274331 -0.005073 -0.360404 -0.062500 1 0 0 0 0 0 3 246276
-0.001726 0.000005 0.120360 -0.274329 -0.005073 -0.360404 -0.062500 1 0 0 0 0 0 3 247291
-0.001726 0.000005 0.120360 -0.274329 -0.005073 -0.360404 -0.062500 1 0 0 0 0 0 3 248277
-0.001726 0.000005 0.120360 -0.274329 -0.005073 -0.360404 -0.062500 1 0 0 0 0 0 3 249219
-0.001726 0.000005 0.120360 -0.274341 -0.005070 -0.360398 -0.062500 1 0 0 0 0 0 3 250210
-0.001726 0.000005 0.120360 -0.274331 -0.005073 -0.360403 -0.062500 1 0 0 0 0 0 3 251218
-0.001726 0.000005 0.120360 -0.274329 -0.005073 -0.360404 -0.062500 1 0 0 0 0 0 3 252209
-0.001726 0.000005 0.120360 -0.274329 -0.005073 -0.360404 -0.062500 1 0 0 0 0 0 3 253209
-0.001726 0.000005 0.120360 -0.274329 -0.005073 -0.360404 -0.062500 1 0 0 0 0 0 3 254218
-0.001726 0.000005 0.120360 -0.274329 -0.005073 -0.360404 -0.062500 1 0 0 0 0 0 3 255210
-0.001726 0.000005 0.120360 -0.274329 -0.005073 -0.360404 -0.062500 1 0 0 0 0 0 3 256217
-0.001707 0.000001 0.120350 -0.538233 0.057159 -0.220323 -0.062500 1 0 0 0 0 0 3 257209
-0.001697 -0.000002 0.120347 -0.448681 0.036294 -0.288619 -0.062500 1 0 0 0 0 0 3 258218
-0.001693 -0.000003 0.120346 -0.382323 0.020647 -0.324110 -0.062500 1 0 0 0 0 0 3 259223
-0.001690 -0.000003 0.120345 -0.347177 0.012303 -0.337634 -0.062500 1 0 0 0 0 0 3 260225
-0.001689 -0.000004 0.120345 -0.329483 0.008063 -0.342454 -0.062500 1 0 0 0 0 0 3 261225
-0.001689 -0.000004 0.120345 -0.320631 0.005945 -0.344153 -0.062500 1 0 0 0 0 0 3 262229
-0.001688 -0.000004 0.120345 -0.316219 0.004884 -0.344738 -0.062500 1 0 0 0 0 0 3 263208
-0.001688 -0.000004 0.120345 -0.314017 0.004359 -0.344942 -0.062500 1 0 0 0 0 0 3 264217
-0.001694 0.000014 0.120335 -0.238227 -0.250556 -0.197571 -0.062500 1 0 0 0 0 0 3 265224
-0.001696 0.000023 0.120331 -0.261832 -0.165095 -0.269486 -0.062500 1 0 0 0 0 0 3 266226
-0.001698 0.000028 0.120330 -0.280311 -0.101156 -0.306857 -0.062500 1 0 0 0 0 0 3 267418
-0.001698 0.000030 0.120329 -0.290422 -0.067071 -0.321094 -0.062500 1 0 0 0 0 0 3 268226
-0.001699 0.000031 0.120329 -0.295620 -0.049828 -0.326165 -0.062500 1 0 0 0 0 0 3 269216
-0.001699 0.000032 0.120329 -0.298268 -0.041182 -0.327948 -0.062500 1 0 0 0 0 0 3 270225
-0.001699 0.000032 0.120329 -0.299611 -0.036859 -0.328571 -0.062500 1 0 0 0 0 0 3 271224
-0.001699 0.000032 0.120329 -0.300268 -0.034702 -0.328781 -0.062500 1 0 0 0 0 0 3 272225
-0.001699 0.000032 0.120329 -0.300611 -0.033609 -0.328858 -0.062500 1 0 0 0 0 0 3 273227
-0.001699 0.000033 0.120329 -0.300783 -0.033083 -0.328887 -0.062500 1 0 0 0 0 0 3 274195
-0.001699 0.000033 0.120329 -0.300867 -0.032813 -0.328892 -0.062500 1 0 0 0 0 0 3 275195
-0.001699 0.000033 0.120329 -0.300902 -0.032662 -0.328899 -0.062500 1 0 0 0 0 0 3 276235
-0.001699 0.000033 0.120329 -0.300930 -0.032603 -0.328900 -0.062500 1 0 0 0 0 0 3 277231
-0.001699 0.000033 0.120329 -0.300942 -0.032566 -0.328901 -0.062500 1 0 0 0 0 0 3 278226
-0.001699 0.000033 0.120329 -0.300943 -0.032564 -0.328901 -0.062500 1 0 0 0 0 0 3 279213
-0.001699 0.000033 0.120329 -0.300938 -0.032544 -0.328901 -0.062500 1 0 0 0 0 0 3 280194
-0.001699 0.000033 0.120329 -0.300949 -0.032540 -0.328895 -0.062500 1 0 0 0 0 0 3 281218
-0.001699 0.000033 0.120329 -0.300950 -0.032540 -0.328894 -0.062500 1 0 0 0 0 0 3 282194
-0.001699 0.000033 0.120329 -0.300942 -0.032531 -0.328907 -0.062500 1 0 0 0 0 0 3 283223
-0.001699 0.000033 0.120329 -0.300949 -0.032539 -0.328895 -0.062500 1 0 0 0 0 0 3 284224
-0.001699 0.000033 0.120329 -0.300950 -0.032540 -0.328894 -0.062500 1 0 0 0 0 0 3 285225
-0.001699 0.000033 0.120329 -0.300942 -0.032531 -0.328907 -0.062500 1 0 0 0 0 0 3 286225
-0.001699 0.000033 0.120329 -0.300949 -0.032539 -0.328895 -0.062500 1 0 0 0 0 0 3 287224
-0.001699 0.000033 0.120329 -0.300954 -0.032528 -0.328900 -0.062500 1 0 0 0 0 0 3 288194
-0.001699 0.000033 0.120329 -0.300939 -0.032541 -0.328901 -0.062500 1 0 0 0 0 0 3 289194
-0.001704 0.000051 0.120318 -0.226302 -0.287046 -0.181319 -0.062500 1 0 0 0 0 0 3 290223
-0.001707 0.000060 0.120315 -0.250420 -0.201524 -0.253288 -0.062500 1 0 0 0 0 0 3 291193
-0.001709 0.000064 0.120313 -0.269176 -0.137552 -0.290674 -0.062500 1 0 0 0 0 0 3 292226
-0.001709 0.000067 0.120313 -0.279417 -0.103452 -0.304923 -0.062500 1 0 0 0 0 0 3 293226
-0.001710 0.000068 0.120313 -0.284687 -0.086178 -0.310004 -0.062500 1 0 0 0 0 0 3 294224
-0.001710 0.000068 0.120313 -0.287362 -0.077526 -0.311780 -0.062500 1 0 0 0 0 0 3 295194
-0.001710 0.000069 0.120313 -0.288718 -0.073200 -0.312398 -0.062500 1 0 0 0 0 0 3 296223
-0.001723 0.000055 0.120302 -0.109633 0.121175 -0.163001 -0.062500 1 0 0 0 0 0 3 297224
-0.001729 0.000048 0.120298 -0.169384 0.057698 -0.236045 -0.062500 1 0 0 0 0 0 3 298224
-0.001733 0.000045 0.120297 -0.214736 0.009917 -0.273969 -0.062500 1 0 0 0 0 0 3 299223
-0.001739 0.000061 0.120286 -0.164563 -0.269961 -0.140773 -0.062500 1 0 0 0 0 0 3 300221
-0.001743 0.000070 0.120282 -0.201100 -0.197404 -0.217927 -0.062500 1 0 0 0 0 0 3 301211
-0.001745 0.000074 0.120281 -0.226109 -0.139910 -0.257136 -0.062500 1 0 0 0 0 0 3 302221
-0.001746 0.000076 0.120280 -0.239494 -0.109061 -0.272020 -0.062500 1 0 0 0 0 0 3 303225
-0.001746 0.000077 0.120280 -0.246347 -0.093445 -0.277326 -0.062500 1 0 0 0 0 0 3 304224
-0.001746 0.000077 0.120280 -0.249815 -0.085587 -0.279177 -0.062500 1 0 0 0 0 0 3 305224
-0.001747 0.000077 0.120280 -0.251572 -0.081682 -0.279816 -0.062500 1 0 0 0 0 0 3 306224
-0.001747 0.000078 0.120280 -0.252432 -0.079711 -0.280045 -0.062500 1 0 0 0 0 0 3 307211
-0.001747 0.000078 0.120280 -0.252886 -0.078733 -0.280127 -0.062500 1 0 0 0 0 0 3 308223
-0.001747 0.000078 0.120280 -0.253101 -0.078237 -0.280152 -0.062500 1 0 0 0 0 0 3 309224
-0.001752 0.000096 0.120270 -0.178687 -0.332261 -0.132392 -0.062500 1 0 0 0 0 0 3 310223
-0.001755 0.000105 0.120266 -0.202786 -0.246730 -0.204463 -0.062500 1 0 0 0 0 0 3 311223
-0.001756 0.000110 0.120265 -0.221546 -0.182744 -0.241899 -0.062500 1 0 0 0 0 0 3 312208
-0.001757 0.000112 0.120264 -0.231775 -0.148638 -0.256163 -0.062500 1 0 0 0 0 0 3 313217
-0.001757 0.000113 0.120264 -0.237071 -0.131379 -0.261251 -0.062500 1 0 0 0 0 0 3 314207
-0.001757 0.000113 0.120264 -0.239739 -0.122726 -0.263027 -0.062500 1 0 0 0 0 0 3 315215
-0.001757 0.000114 0.120264 -0.241105 -0.118401 -0.263641 -0.062500 1 0 0 0 0 0 3 316207
-0.001757 0.000114 0.120264 -0.241770 -0.116223 -0.263865 -0.062500 1 0 0 0 0 0 3 317215
-0.001758 0.000114 0.120264 -0.242117 -0.115150 -0.263945 -0.062500 1 0 0 0 0 0 3 318306
-0.001763 0.000132 0.120253 -0.167806 -0.368736 -0.116064 -0.062500 1 0 0 0 0 0 3 319218
-0.001766 0.000141 0.120250 -0.191918 -0.283109 -0.188206 -0.062500 1 0 0 0 0 0 3 320206
-0.001767 0.000146 0.120248 -0.210674 -0.219095 -0.225678 -0.062500 1 0 0 0 0 0 3 321204
-0.001768 0.000148 0.120248 -0.220921 -0.184964 -0.239955 -0.062500 1 0 0 0 0 0 3 322215
-0.001768 0.000149 0.120248 -0.226209 -0.167701 -0.245045 -0.062500 1 0 0 0 0 0 3 323216
-0.001768 0.000150 0.120248 -0.228890 -0.159038 -0.246825 -0.062500 1 0 0 0 0 0 3 324214
-0.001768 0.000150 0.120248 -0.230240 -0.154696 -0.247448 -0.062500 1 0 0 0 0 0 3 325208
-0.001768 0.000150 0.120248 -0.230920 -0.152534 -0.247668 -0.062500 1 0 0 0 0 0 3 326214
-0.001774 0.000168 0.120237 -0.156823 -0.405428 -0.099700 -0.062500 1 0 0 0 0 0 3 327215
-0.001776 0.000178 0.120234 -0.180996 -0.319626 -0.171938 -0.062500 1 0 0 0 0 0 3 328207
-0.001778 0.000182 0.120232 -0.199787 -0.255499 -0.209450 -0.062500 1 0 0 0 0 0 3 329207
-0.001779 0.000184 0.120232 -0.210053 -0.221306 -0.223727 -0.062500 1 0 0 0 0 0 3 330223
-0.001779 0.000186 0.120232 -0.215350 -0.204012 -0.228824 -0.062500 1 0 0 0 0 0 3 331228
-0.001779 0.000186 0.120232 -0.218026 -0.195328 -0.230609 -0.062500 1 0 0 0 0 0 3 332213
-0.001779 0.000186 0.120232 -0.219395 -0.190992 -0.231235 -0.062500 1 0 0 0 0 0 3 333226
-0.001779 0.000187 0.120232 -0.220069 -0.188824 -0.231450 -0.062500 1 0 0 0 0 0 3 334224
-0.001785 0.000205 0.120221 -0.146005 -0.441583 -0.083359 -0.062500 1 0 0 0 0 0 3 335225
-0.001787 0.000214 0.120217 -0.170172 -0.355824 -0.155663 -0.062500 1 0 0 0 0 0 3 336193
-0.001789 0.000218 0.120216 -0.188949 -0.291741 -0.193204 -0.062500 1 0 0 0 0 0 3 337224
-0.001789 0.000221 0.120216 -0.199205 -0.257577 -0.207491 -0.062500 1 0 0 0 0 0 3 338222
-0.001790 0.000222 0.120215 -0.204495 -0.240271 -0.212598 -0.062500 1 0 0 0 0 0 3 339223
-0.001790 0.000222 0.120215 -0.207186 -0.231607 -0.214381 -0.062500 1 0 0 0 0 0 3 340223
-0.001790 0.000223 0.120215 -0.208536 -0.227269 -0.215008 -0.062500 1 0 0 0 0 0 3 341224
-0.001790 0.000223 0.120215 -0.209222 -0.225086 -0.215225 -0.062500 1 0 0 0 0 0 3 342227
-0.001790 0.000223 0.120215 -0.209563 -0.224005 -0.215298 -0.062500 1 0 0 0 0 0 3 343212
-0.001790 0.000223 0.120215 -0.209742 -0.223458 -0.215323 -0.062500 1 0 0 0 0 0 3 344223
-0.001790 0.000223 0.120215 -0.209826 -0.223185 -0.215327 -0.062500 1 0 0 0 0 0 3 345222
-0.001790 0.000223 0.120215 -0.209866 -0.223054 -0.215335 -0.062500 1 0 0 0 0 0 3 346220
-0.001790 0.000223 0.120215 -0.209886 -0.222990 -0.215330 -0.062500 1 0 0 0 0 0 3 347221
-0.001795 0.000241 0.120205 -0.135548 -0.476663 -0.067043 -0.062500 1 0 0 0 0 0 3 348220
-0.001798 0.000250 0.120201 -0.159510 -0.391497 -0.139381 -0.062500 1 0 0 0 0 0 3 349222
-0.001800 0.000255 0.120200 -0.178190 -0.327722 -0.176954 -0.062500 1 0 0 0 0 0 3 350220
-0.001800 0.000257 0.120199 -0.188405 -0.293695 -0.191259 -0.062500 1 0 0 0 0 0 3 351220
-0.001801 0.000258 0.120199 -0.193676 -0.276448 -0.196348 -0.062500 1 0 0 0 0 0 3 352192
-0.001801 0.000259 0.120199 -0.196359 -0.267812 -0.198139 -0.062500 1 0 0 0 0 0 3 353222
-0.001801 0.000259 0.120199 -0.197701 -0.263499 -0.198755 -0.062500 1 0 0 0 0 0 3 354214
-0.001801 0.000259 0.120199 -0.198383 -0.261330 -0.198984 -0.062500 1 0 0 0 0 0 3 355220
-0.001801 0.000259 0.120199 -0.198720 -0.260262 -0.199053 -0.062500 1 0 0 0 0 0 3 356194
-0.001801 0.000259 0.120199 -0.198898 -0.259716 -0.199077 -0.062500 1 0 0 0 0 0 3 357222
-0.001801 0.000259 0.120199 -0.198970 -0.259447 -0.199088 -0.062500 1 0 0 0 0 0 3 358192
-0.001801 0.000259 0.120199 -0.199024 -0.259302 -0.199097 -0.062500 1 0 0 0 0 0 3 359219
-0.001801 0.000259 0.120199 -0.199045 -0.259236 -0.199092 -0.062500 1 0 0 0 0 0 3 360222
-0.001806 0.000277 0.120188 -0.124761 -0.512780 -0.050685 -0.062500 1 0 0 0 0 0 3 361224
-0.001809 0.000286 0.120185 -0.148702 -0.427683 -0.123081 -0.062500 1 0 0 0 0 0 3 362221
-0.001810 0.000291 0.120184 -0.167354 -0.363927 -0.160675 -0.062500 1 0 0 0 0 0 3 363222
-0.001811 0.000293 0.120183 -0.177573 -0.329911 -0.174990 -0.062500 1 0 0 0 0 0 3 364222
-0.001811 0.000294 0.120183 -0.182845 -0.312704 -0.180101 -0.062500 1 0 0 0 0 0 3 365217
-0.001812 0.000295 0.120183 -0.185510 -0.304057 -0.181885 -0.062500 1 0 0 0 0 0 3 366210
-0.001812 0.000295 0.120183 -0.186865 -0.299730 -0.182503 -0.062500 1 0 0 0 0 0 3 367214
-0.001812 0.000295 0.120183 -0.187544 -0.297572 -0.182726 -0.062500 1 0 0 0 0 0 3 368224
-0.001812 0.000295 0.120183 -0.187885 -0.296493 -0.182802 -0.062500 1 0 0 0 0 0 3 369223
-0.001812 0.000295 0.120183 -0.188060 -0.295959 -0.182820 -0.062500 1 0 0 0 0 0 3 370219
-0.001812 0.000295 0.120183 -0.188147 -0.295676 -0.182830 -0.062500 1 0 0 0 0 0 3 371218
-0.001812 0.000295 0.120183 -0.188187 -0.295544 -0.182839 -0.062500 1 0 0 0 0 0 3 372218
-0.001812 0.000295 0.120183 -0.188207 -0.295479 -0.182834 -0.062500 1 0 0 0 0 0 3 373221
-0.001812 0.000295 0.120183 -0.188206 -0.295444 -0.182840 -0.062500 1 0 0 0 0 0 3 374220
-0.001812 0.000295 0.120183 -0.188220 -0.295428 -0.182841 -0.062500 1 0 0 0 0 0 3 375221
-0.001817 0.000314 0.120172 -0.113975 -0.548861 -0.034293 -0.062500 1 0 0 0 0 0 3 376219
-0.001820 0.000323 0.120169 -0.137881 -0.463837 -0.106770 -0.062500 1 0 0 0 0 0 3 377207
-0.001821 0.000327 0.120167 -0.156528 -0.400126 -0.144389 -0.062500 1 0 0 0 0 0 3 378214
-0.001822 0.000329 0.120167 -0.166742 -0.366127 -0.158722 -0.062500 1 0 0 0 0 0 3 379206
-0.001822 0.000330 0.120167 -0.172015 -0.348915 -0.163829 -0.062500 1 0 0 0 0 0 3 380214
-0.001822 0.000331 0.120167 -0.174676 -0.340282 -0.165609 -0.062500 1 0 0 0 0 0 3 381292
-0.001823 0.000331 0.120167 -0.176042 -0.335955 -0.166242 -0.062500 1 0 0 0 0 0 3 382287
-0.001823 0.000331 0.120167 -0.176711 -0.333800 -0.166455 -0.062500 1 0 0 0 0 0 3 383271
-0.001823 0.000332 0.120167 -0.177051 -0.332722 -0.166530 -0.062500 1 0 0 0 0 0 3 384287
-0.001828 0.000350 0.120156 -0.103016 -0.585476 -0.017885 -0.062500 1 0 0 0 0 0 3 385273
-0.001831 0.000359 0.120152 -0.126981 -0.500247 -0.090424 -0.062500 1 0 0 0 0 0 3 386287
-0.001832 0.000363 0.120151 -0.145667 -0.436438 -0.128099 -0.062500 1 0 0 0 0 0 3 387270
-0.001833 0.000366 0.120151 -0.155906 -0.402399 -0.142434 -0.062500 1 0 0 0 0 0 3 388288
-0.001833 0.000367 0.120150 -0.161169 -0.385152 -0.147549 -0.062500 1 0 0 0 0 0 3 389271
-0.001833 0.000367 0.120150 -0.163842 -0.376505 -0.149335 -0.062500 1 0 0 0 0 0 3 390287
-0.001833 0.000368 0.120150 -0.165210 -0.372179 -0.149950 -0.062500 1 0 0 0 0 0 3 391272
-0.001833 0.000368 0.120150 -0.165886 -0.370002 -0.150175 -0.062500 1 0 0 0 0 0 3 392286
-0.001833 0.000368 0.120150 -0.166226 -0.368922 -0.150252 -0.062500 1 0 0 0 0 0 3 393219
-0.001833 0.000368 0.120150 -0.166400 -0.368387 -0.150270 -0.062500 1 0 0 0 0 0 3 394205
-0.001839 0.000386 0.120140 -0.092308 -0.621270 -0.001490 -0.062500 1 0 0 0 0 0 3 395213
-0.001841 0.000395 0.120136 -0.116225 -0.536256 -0.074092 -0.062500 1 0 0 0 0 0 3 396204
-0.001843 0.000399 0.120135 -0.134869 -0.472554 -0.111775 -0.062500 1 0 0 0 0 0 3 397213
-0.001844 0.000402 0.120134 -0.145085 -0.438550 -0.126124 -0.062500 1 0 0 0 0 0 3 398215
-0.001844 0.000403 0.120134 -0.150352 -0.421319 -0.131255 -0.062500 1 0 0 0 0 0 3 399220
-0.001844 0.000403 0.120134 -0.153022 -0.412687 -0.133039 -0.062500 1 0 0 0 0 0 3 400215
-0.001844 0.000404 0.120134 -0.154389 -0.408363 -0.133657 -0.062500 1 0 0 0 0 0 3 401215
-0.001844 0.000404 0.120134 -0.155061 -0.406198 -0.133876 -0.062500 1 0 0 0 0 0 3 402211
-0.001844 0.000404 0.120134 -0.155401 -0.405120 -0.133952 -0.062500 1 0 0 0 0 0 3 403211
-0.001844 0.000404 0.120134 -0.155579 -0.404574 -0.133978 -0.062500 1 0 0 0 0 0 3 404221
-0.001850 0.000422 0.120123 -0.081529 -0.657330 0.014935 -0.062500 1 0 0 0 0 0 3 405215
-0.001852 0.000431 0.120120 -0.105414 -0.572377 -0.057735 -0.062500 1 0 0 0 0 0 3 406205
-0.001854 0.000436 0.120118 -0.124068 -0.508704 -0.095462 -0.062500 1 0 0 0 0 0 3 407217
-0.001854 0.000438 0.120118 -0.134270 -0.474718 -0.109818 -0.062500 1 0 0 0 0 0 3 408211
-0.001855 0.000439 0.120118 -0.139534 -0.457495 -0.114936 -0.062500 1 0 0 0 0 0 3 409212
-0.001855 0.000440 0.120118 -0.142211 -0.448875 -0.116730 -0.062500 1 0 0 0 0 0 3 410207
-0.001855 0.000440 0.120118 -0.143562 -0.444537 -0.117357 -0.062500 1 0 0 0 0 0 3 411208
-0.001855 0.000440 0.120118 -0.144240 -0.442380 -0.117565 -0.062500 1 0 0 0 0 0 3 412209
-0.001855 0.000440 0.120118 -0.144584 -0.441291 -0.117648 -0.062500 1 0 0 0 0 0 3 413209
-0.001855 0.000440 0.120118 -0.144759 -0.440756 -0.117667 -0.062500 1 0 0 0 0 0 3 414209
-0.001860 0.000458 0.120107 -0.070771 -0.693361 0.031374 -0.062500 1 0 0 0 0 0 3 415212
-0.001863 0.000467 0.120103 -0.094623 -0.608477 -0.041360 -0.062500 1 0 0 0 0 0 3 416214
-0.001864 0.000472 0.120102 -0.113248 -0.544855 -0.079121 -0.062500 1 0 0 0 0 0 3 417214
-0.001865 0.000474 0.120102 -0.123457 -0.510874 -0.093496 -0.062500 1 0 0 0 0 0 3 418212
-0.001866 0.000475 0.120101 -0.128717 -0.493668 -0.098617 -0.062500 1 0 0 0 0 0 3 419211
-0.001866 0.000476 0.120101 -0.131392 -0.485021 -0.100402 -0.062500 1 0 0 0 0 0 3 420207
-0.001866 0.000476 0.120101 -0.132746 -0.480701 -0.101029 -0.062500 1 0 0 0 0 0 3 421213
-0.001866 0.000476 0.120101 -0.133428 -0.478535 -0.101246 -0.062500 1 0 0 0 0 0 3 422208
-0.001871 0.000494 0.120091 -0.059738 -0.730208 0.047857 -0.062500 1 0 0 0 0 0 3 423209
-0.001874 0.000503 0.120087 -0.083705 -0.644978 -0.024970 -0.062500 1 0 0 0 0 0 3 424207
-0.001875 0.000508 0.120086 -0.102387 -0.581174 -0.062766 -0.062500 1 0 0 0 0 0 3 425210
-0.001876 0.000510 0.120085 -0.112619 -0.547115 -0.077146 -0.062500 1 0 0 0 0 0 3 426207
-0.001876 0.000511 0.120085 -0.117887 -0.529846 -0.082283 -0.062500 1 0 0 0 0 0 3 427208
-0.001877 0.000512 0.120085 -0.120581 -0.521203 -0.084073 -0.062500 1 0 0 0 0 0 3 428207
-0.001877 0.000512 0.120085 -0.121936 -0.516854 -0.084690 -0.062500 1 0 0 0 0 0 3 429292
-0.001877 0.000512 0.120085 -0.122626 -0.514695 -0.084913 -0.062500 1 0 0 0 0 0 3 430289
-0.001877 0.000512 0.120085 -0.122959 -0.513610 -0.084985 -0.062500 1 0 0 0 0 0 3 431288
-0.001877 0.000512 0.120085 -0.123124 -0.513067 -0.085017 -0.062500 1 0 0 0 0 0 3 432285
-0.001877 0.000513 0.120085 -0.123222 -0.512780 -0.085023 -0.062500 1 0 0 0 0 0 3 433297
-0.001877 0.000513 0.120085 -0.123260 -0.512660 -0.085025 -0.062500 1 0 0 0 0 0 3 434265
-0.001877 0.000513 0.120085 -0.123283 -0.512585 -0.085026 -0.062500 1 0 0 0 0 0 3 435263
-0.001882 0.000531 0.120074 -0.049311 -0.765159 0.064280 -0.062500 1 0 0 0 0 0 3 436262
-0.001885 0.000540 0.120071 -0.073089 -0.680538 -0.008591 -0.062500 1 0 0 0 0 0 3 437265
-0.001886 0.000544 0.120069 -0.091667 -0.617034 -0.046411 -0.062500 1 0 0 0 0 0 3 438286
-0.001887 0.000546 0.120069 -0.101845 -0.583114 -0.060794 -0.062500 1 0 0 0 0 0 3 439255
-0.001887 0.000548 0.120069 -0.107110 -0.565921 -0.065925 -0.062500 1 0 0 0 0 0 3 440291
-0.001887 0.000548 0.120069 -0.109792 -0.557289 -0.067725 -0.062500 1 0 0 0 0 0 3 441290
-0.001887 0.000548 0.120069 -0.111135 -0.552975 -0.068344 -0.062500 1 0 0 0 0 0 3 442272
-0.001887 0.000549 0.120069 -0.111816 -0.550811 -0.068561 -0.062500 1 0 0 0 0 0 3 443285
-0.001887 0.000549 0.120069 -0.112156 -0.549734 -0.068639 -0.062500 1 0 0 0 0 0 3 444286
-0.001887 0.000549 0.120069 -0.112321 -0.549191 -0.068673 -0.062500 1 0 0 0 0 0 3 445295
-0.001887 0.000549 0.120069 -0.112416 -0.548916 -0.068673 -0.062500 1 0 0 0 0 0 3 446286
-0.001887 0.000549 0.120069 -0.112457 -0.548785 -0.068681 -0.062500 1 0 0 0 0 0 3 447285
-0.001887 0.000549 0.120069 -0.112477 -0.548721 -0.068676 -0.062500 1 0 0 0 0 0 3 448286
-0.001887 0.000549 0.120069 -0.112497 -0.548692 -0.068682 -0.062500 1 0 0 0 0 0 3 449298
-0.001893 0.000567 0.120058 -0.038555 -0.801146 0.080750 -0.062500 1 0 0 0 0 0 3 450262
-0.001895 0.000576 0.120054 -0.062301 -0.716586 0.007830 -0.062500 1 0 0 0 0 0 3 451265
-0.001897 0.000580 0.120053 -0.080874 -0.653126 -0.030030 -0.062500 1 0 0 0 0 0 3 452285
-0.001898 0.000583 0.120053 -0.091063 -0.619208 -0.044432 -0.062500 1 0 0 0 0 0 3 453259
-0.001898 0.000584 0.120052 -0.096304 -0.602026 -0.049566 -0.062500 1 0 0 0 0 0 3 454270
-0.001898 0.000584 0.120052 -0.098991 -0.593406 -0.051357 -0.062500 1 0 0 0 0 0 3 455284
-0.001898 0.000584 0.120052 -0.100346 -0.589092 -0.051991 -0.062500 1 0 0 0 0 0 3 456267
-0.001898 0.000585 0.120052 -0.101004 -0.586934 -0.052204 -0.062500 1 0 0 0 0 0 3 457285
-0.001898 0.000585 0.120052 -0.101353 -0.585856 -0.052275 -0.062500 1 0 0 0 0 0 3 458269
-0.001898 0.000585 0.120052 -0.101532 -0.585310 -0.052301 -0.062500 1 0 0 0 0 0 3 459283
-0.001898 0.000585 0.120052 -0.101604 -0.585041 -0.052313 -0.062500 1 0 0 0 0 0 3 460285
-0.001898 0.000585 0.120052 -0.101657 -0.584897 -0.052323 -0.062500 1 0 0 0 0 0 3 461270
-0.001898 0.000585 0.120052 -0.101679 -0.584831 -0.052319 -0.062500 1 0 0 0 0 0 3 462283
-0.001898 0.000585 0.120052 -0.101695 -0.584813 -0.052319 -0.062500 1 0 0 0 0 0 3 463268
-0.001898 0.000585 0.120052 -0.101692 -0.584793 -0.052319 -0.062500 1 0 0 0 0 0 3 464284
-0.001898 0.000585 0.120052 -0.101698 -0.584768 -0.052312 -0.062500 1 0 0 0 0 0 3 465203
-0.001898 0.000585 0.120052 -0.101695 -0.584778 -0.052325 -0.062500 1 0 0 0 0 0 3 466211
-0.001898 0.000585 0.120052 -0.101698 -0.584767 -0.052313 -0.062500 1 0 0 0 0 0 3 467202
-0.001898 0.000585 0.120052 -0.101707 -0.584775 -0.052318 -0.062500 1 0 0 0 0 0 3 468210
-0.001898 0.000585 0.120052 -0.101688 -0.584770 -0.052318 -0.062500 1 0 0 0 0 0 3 469202
-0.001898 0.000585 0.120052 -0.101706 -0.584776 -0.052319 -0.062500 1 0 0 0 0 0 3 470211
-0.001898 0.000585 0.120052 -0.101700 -0.584767 -0.052312 -0.062500 1 0 0 0 0 0 3 471201
-0.001898 0.000585 0.120052 -0.101695 -0.584778 -0.052324 -0.062500 1 0 0 0 0 0 3 472211
-0.001898 0.000585 0.120052 -0.101702 -0.584756 -0.052320 -0.062500 1 0 0 0 0 0 3 473202
-0.001898 0.000585 0.120052 -0.101708 -0.584774 -0.052319 -0.062500 1 0 0 0 0 0 3 474219
-0.001898 0.000585 0.120052 -0.101700 -0.584767 -0.052312 -0.062500 1 0 0 0 0 0 3 475216
-0.001898 0.000585 0.120052 -0.101695 -0.584778 -0.052324 -0.062500 1 0 0 0 0 0 3 476209
-0.001898 0.000585 0.120052 -0.101699 -0.584768 -0.052313 -0.062500 1 0 0 0 0 0 3 477225
-0.001898 0.000585 0.120052 -0.101695 -0.584779 -0.052325 -0.062500 1 0 0 0 0 0 3 478217
-0.001898 0.000585 0.120052 -0.101698 -0.584768 -0.052313 -0.062500 1 0 0 0 0 0 3 479201
-0.001898 0.000585 0.120052 -0.101710 -0.584764 -0.052325 -0.062500 1 0 0 0 0 0 3 480210
-0.001898 0.000585 0.120052 -0.101700 -0.584766 -0.052313 -0.062500 1 0 0 0 0 0 3 481219
-0.001898 0.000585 0.120052 -0.101687 -0.584769 -0.052318 -0.062500 1 0 0 0 0 0 3 482211
-0.001898 0.000585 0.120052 -0.101706 -0.584775 -0.052319 -0.062500 1 0 0 0 0 0 3 483223
-0.001898 0.000585 0.120052 -0.101700 -0.584767 -0.052312 -0.062500 1 0 0 0 0 0 3 484219
-0.001904 0.000603 0.120042 -0.027806 -0.837105 0.097229 -0.062500 1 0 0 0 0 0 3 485219
-0.001906 0.000612 0.120038 -0.051525 -0.752625 0.024237 -0.062500 1 0 0 0 0 0 3 486210
-0.001908 0.000616 0.120037 -0.070090 -0.689191 -0.013627 -0.062500 1 0 0 0 0 0 3 487187
-0.001908 0.000619 0.120036 -0.080267 -0.655311 -0.028050 -0.062500 1 0 0 0 0 0 3 488217
-0.001909 0.000620 0.120036 -0.085520 -0.638126 -0.033193 -0.062500 1 0 0 0 0 0 3 489219
-0.001909 0.000620 0.120036 -0.088188 -0.629502 -0.034989 -0.062500 1 0 0 0 0 0 3 490217
-0.001909 0.000621 0.120036 -0.089540 -0.625188 -0.035605 -0.062500 1 0 0 0 0 0 3 491222
-0.001909 0.000621 0.120036 -0.090222 -0.623025 -0.035824 -0.062500 1 0 0 0 0 0 3 492191
-0.001909 0.000621 0.120036 -0.090570 -0.621957 -0.035910 -0.062500 1 0 0 0 0 0 3 493223
-0.001909 0.000621 0.120036 -0.090725 -0.621419 -0.035931 -0.062500 1 0 0 0 0 0 3 494219
-0.001909 0.000621 0.120036 -0.090819 -0.621145 -0.035930 -0.062500 1 0 0 0 0 0 3 495219
-0.001909 0.000621 0.120036 -0.090862 -0.621004 -0.035945 -0.062500 1 0 0 0 0 0 3 496187
-0.001909 0.000621 0.120036 -0.090883 -0.620938 -0.035940 -0.062500 1 0 0 0 0 0 3 497218
-0.001909 0.000621 0.120036 -0.090882 -0.620902 -0.035947 -0.062500 1 0 0 0 0 0 3 498216
-0.001909 0.000621 0.120036 -0.090896 -0.620886 -0.035948 -0.062500 1 0 0 0 0 0 3 499217
-0.001909 0.000621 0.120036 -0.090910 -0.620882 -0.035942 -0.062500 1 0 0 0 0 0 3 500217
-0.001909 0.000621 0.120036 -0.090911 -0.620883 -0.035941 -0.062500 1 0 0 0 0 0 3 501219
-0.001909 0.000621 0.120036 -0.090895 -0.620865 -0.035948 -0.062500 1 0 0 0 0 0 3 502217
-0.001909 0.000621 0.120036 -0.090910 -0.620881 -0.035942 -0.062500 1 0 0 0 0 0 3 503217
-0.001909 0.000621 0.120036 -0.090907 -0.620863 -0.035941 -0.062500 1 0 0 0 0 0 3 504217
-0.001909 0.000621 0.120036 -0.090902 -0.620872 -0.035954 -0.062500 1 0 0 0 0 0 3 505217
-0.001909 0.000621 0.120036 -0.090902 -0.620873 -0.035936 -0.062500 1 0 0 0 0 0 3 506218
-0.001909 0.000621 0.120036 -0.090914 -0.620870 -0.035948 -0.062500 1 0 0 0 0 0 3 507214
-0.001909 0.000621 0.120036 -0.090892 -0.620876 -0.035941 -0.062500 1 0 0 0 0 0 3 508216
-0.001909 0.000621 0.120036 -0.090913 -0.620871 -0.035948 -0.062500 1 0 0 0 0 0 3 509218
-0.001909 0.000621 0.120036 -0.090904 -0.620873 -0.035935 -0.062500 1 0 0 0 0 0 3 510219
-0.001909 0.000621 0.120036 -0.090902 -0.620874 -0.035954 -0.062500 1 0 0 0 0 0 3 511214
-0.001909 0.000621 0.120036 -0.090906 -0.620862 -0.035943 -0.062500 1 0 0 0 0 0 3 512215
-0.001909 0.000621 0.120036 -0.090911 -0.620881 -0.035941 -0.062500 1 0 0 0 0 0 3 513216
-0.001909 0.000621 0.120036 -0.090907 -0.620863 -0.035941 -0.062500 1 0 0 0 0 0 3 514214
-0.001909 0.000621 0.120036 -0.090899 -0.620884 -0.035948 -0.062500 1 0 0 0 0 0 3 515205
-0.001909 0.000621 0.120036 -0.090906 -0.620863 -0.035942 -0.062500 1 0 0 0 0 0 3 516205
-0.001909 0.000621 0.120036 -0.090915 -0.620869 -0.035948 -0.062500 1 0 0 0 0 0 3 517226
-0.001909 0.000621 0.120036 -0.090892 -0.620876 -0.035942 -0.062500 1 0 0 0 0 0 3 518227
-0.001909 0.000621 0.120036 -0.090905 -0.620862 -0.035941 -0.062500 1 0 0 0 0 0 3 519208
-0.001909 0.000621 0.120036 -0.090911 -0.620881 -0.035941 -0.062500 1 0 0 0 0 0 3 520225
-0.001909 0.000621 0.120036 -0.090895 -0.620865 -0.035947 -0.062500 1 0 0 0 0 0 3 521228
-0.001909 0.000621 0.120036 -0.090910 -0.620881 -0.035942 -0.062500 1 0 0 0 0 0 3 522225
-0.001909 0.000621 0.120036 -0.090907 -0.620863 -0.035941 -0.062500 1 0 0 0 0 0 3 523223
-0.001909 0.000621 0.120036 -0.090902 -0.620872 -0.035954 -0.062500 1 0 0 0 0 0 3 524229
-0.001909 0.000621 0.120036 -0.090902 -0.620873 -0.035936 -0.062500 1 0 0 0 0 0 3 525226
-0.001909 0.000621 0.120036 -0.090914 -0.620871 -0.035947 -0.062500 1 0 0 0 0 0 3 526206
-0.001909 0.000621 0.120036 -0.090892 -0.620876 -0.035941 -0.062500 1 0 0 0 0 0 3 527225
-0.001909 0.000621 0.120036 -0.090913 -0.620871 -0.035948 -0.062500 1 0 0 0 0 0 3 528216
-0.001909 0.000621 0.120036 -0.090907 -0.620861 -0.035942 -0.062500 1 0 0 0 0 0 3 529282
-0.001909 0.000621 0.120036 -0.090899 -0.620884 -0.035948 -0.062500 1 0 0 0 0 0 3 530267
-0.001909 0.000621 0.120036 -0.090905 -0.620863 -0.035942 -0.062500 1 0 0 0 0 0 3 531283
-0.001909 0.000621 0.120036 -0.090911 -0.620881 -0.035941 -0.062500 1 0 0 0 0 0 3 532266
-0.001909 0.000621 0.120036 -0.090895 -0.620866 -0.035948 -0.062500 1 0 0 0 0 0 3 533282
-0.001909 0.000621 0.120036 -0.090913 -0.620870 -0.035949 -0.062500 1 0 0 0 0 0 3 534267
-0.001909 0.000621 0.120036 -0.090904 -0.620873 -0.035935 -0.062500 1 0 0 0 0 0 3 535280
-0.001909 0.000621 0.120036 -0.090902 -0.620873 -0.035954 -0.062500 1 0 0 0 0 0 3 536266
-0.001922 0.000607 0.120025 0.088545 -0.428288 0.112798 -0.062500 1 0 0 0 0 0 3 537209
-0.001928 0.000600 0.120022 0.029371 -0.493268 0.040191 -0.062500 1 0 0 0 0 0 3 538200
-0.001932 0.000597 0.120020 -0.015730 -0.541687 0.002534 -0.062500 1 0 0 0 0 0 3 539209
-0.001933 0.000595 0.120020 -0.040058 -0.567426 -0.011820 -0.062500 1 0 0 0 0 0 3 540200
-0.001934 0.000594 0.120020 -0.052467 -0.580425 -0.016922 -0.062500 1 0 0 0 0 0 3 541209
-0.001935 0.000594 0.120020 -0.058725 -0.586935 -0.018708 -0.062500 1 0 0 0 0 0 3 542200
-0.001935 0.000594 0.120020 -0.061871 -0.590183 -0.019331 -0.062500 1 0 0 0 0 0 3 543208
-0.001935 0.000594 0.120020 -0.063444 -0.591801 -0.019538 -0.062500 1 0 0 0 0 0 3 544209
-0.001948 0.000580 0.120009 0.115108 -0.400136 0.129241 -0.062500 1 0 0 0 0 0 3 545199
-0.001954 0.000573 0.120005 0.055580 -0.465473 0.056550 -0.062500 1 0 0 0 0 0 3 546217
-0.001958 0.000569 0.120004 0.010320 -0.514072 0.018846 -0.062500 1 0 0 0 0 0 3 547213
-0.001959 0.000568 0.120004 -0.014100 -0.539895 0.004491 -0.062500 1 0 0 0 0 0 3 548220
-0.001960 0.000567 0.120003 -0.026568 -0.552954 -0.000625 -0.062500 1 0 0 0 0 0 3 549200
-0.001960 0.000566 0.120003 -0.032836 -0.559475 -0.002404 -0.062500 1 0 0 0 0 0 3 550205
-0.001961 0.000566 0.120003 -0.036010 -0.562736 -0.003035 -0.062500 1 0 0 0 0 0 3 551207
-0.001961 0.000566 0.120003 -0.037581 -0.564366 -0.003257 -0.062500 1 0 0 0 0 0 3 552199
-0.001961 0.000566 0.120003 -0.038375 -0.565184 -0.003321 -0.062500 1 0 0 0 0 0 3 553210
-0.001961 0.000566 0.120003 -0.038779 -0.565592 -0.003346 -0.062500 1 0 0 0 0 0 3 554277
-0.001961 0.000566 0.120003 -0.038964 -0.565800 -0.003357 -0.062500 1 0 0 0 0 0 3 555219
-0.001974 0.000552 0.119993 0.140168 -0.373525 0.145622 -0.062500 1 0 0 0 0 0 3 556218
-0.001999 0.000550 0.119999 0.345048 -0.501110 -0.065945 -0.062500 1 0 0 0 0 0 3 557205
-0.002012 0.000549 0.120001 0.210330 -0.528231 -0.035794 -0.062500 1 0 0 0 0 0 3 558188
-0.002018 0.000548 0.120002 0.119623 -0.538213 -0.015012 -0.062500 1 0 0 0 0 0 3 559203
-0.002021 0.000548 0.120002 0.072060 -0.542859 -0.006776 -0.062500 1 0 0 0 0 0 3 560204
-0.002023 0.000548 0.120002 0.048103 -0.545175 -0.003828 -0.062500 1 0 0 0 0 0 3 561204
-0.002036 0.000534 0.119992 0.215231 -0.354041 0.146383 -0.062500 1 0 0 0 0 0 3 562205
-0.002043 0.000527 0.119988 0.150255 -0.419456 0.073932 -0.062500 1 0 0 0 0 0 3 563209
-0.002047 0.000524 0.119987 0.102250 -0.468091 0.036283 -0.062500 1 0 0 0 0 0 3 564208
-0.002048 0.000522 0.119986 0.076463 -0.493942 0.021936 -0.062500 1 0 0 0 0 0 3 565209
-0.002049 0.000521 0.119986 0.063316 -0.506996 0.016830 -0.062500 1 0 0 0 0 0 3 566204
-0.002050 0.000521 0.119986 0.056683 -0.513539 0.015048 -0.062500 1 0 0 0 0 0 3 567203
-0.002050 0.000520 0.119986 0.053351 -0.516810 0.014421 -0.062500 1 0 0 0 0 0 3 568202
-0.002063 0.000506 0.119975 0.230690 -0.326260 0.163521 -0.062500 1 0 0 0 0 0 3 569205
-0.002074 0.000518 0.119961 0.244606 -0.644178 0.240011 -0.062500 1 0 0 0 0 0 3 570205
-0.002080 0.000523 0.119956 0.175631 -0.608382 0.129197 -0.062500 1 0 0 0 0 0 3 571202
-0.002084 0.000526 0.119954 0.132632 -0.570863 0.076943 -0.062500 1 0 0 0 0 0 3 572203
-0.002085 0.000527 0.119954 0.109946 -0.550067 0.057419 -0.062500 1 0 0 0 0 0 3 573205
-0.002099 0.000514 0.119943 0.277272 -0.347348 0.199877 -0.062500 1 0 0 0 0 0 3 574204
-0.002105 0.000508 0.119939 0.212540 -0.406781 0.124535 -0.062500 1 0 0 0 0 0 3 575203
-0.002128 0.000509 0.119947 0.428835 -0.515052 -0.052587 -0.062500 1 0 0 0 0 0 3 576203
-0.002139 0.000510 0.119950 0.313302 -0.518156 0.000426 -0.062500 1 0 0 0 0 0 3 577205
-0.002144 0.000510 0.119951 0.233715 -0.514718 0.030235 -0.062500 1 0 0 0 0 0 3 578204
-0.002147 0.000510 0.119952 0.191921 -0.512536 0.041726 -0.062500 1 0 0 0 0 0 3 579202
-0.002149 0.000510 0.119952 0.170909 -0.511396 0.045810 -0.062500 1 0 0 0 0 0 3 580203
-0.002149 0.000510 0.119952 0.160408 -0.510841 0.047242 -0.062500 1 0 0 0 0 0 3 581204
-0.002150 0.000510 0.119952 0.155167 -0.510567 0.047747 -0.062500 1 0 0 0 0 0 3 582203
-0.002150 0.000510 0.119952 0.152542 -0.510423 0.047922 -0.062500 1 0 0 0 0 0 3 583202
-0.002163 0.000497 0.119941 0.329993 -0.318335 0.197528 -0.062500 1 0 0 0 0 0 3 584204
-0.002188 0.000494 0.119947 0.534889 -0.445684 -0.013721 -0.062500 1 0 0 0 0 0 3 585203
-0.002201 0.000493 0.119950 0.399775 -0.472717 0.016027 -0.062500 1 0 0 0 0 0 3 586203
-0.002207 0.000492 0.119950 0.308873 -0.482633 0.036610 -0.062500 1 0 0 0 0 0 3 587196
-0.002210 0.000492 0.119951 0.261220 -0.487248 0.044770 -0.062500 1 0 0 0 0 0 3 588204
-0.002212 0.000492 0.119951 0.237227 -0.489532 0.047684 -0.062500 1 0 0 0 0 0 3 589208
-0.002212 0.000492 0.119951 0.225232 -0.490671 0.048721 -0.062500 1 0 0 0 0 0 3 590186
-0.002245 0.000483 0.119950 0.662345 -0.362003 0.060718 -0.062500 1 0 0 0 0 0 3 591204
-0.002261 0.000478 0.119950 0.510704 -0.405744 0.055301 -0.062500 1 0 0 0 0 0 3 592202
-0.002269 0.000476 0.119949 0.397791 -0.438379 0.052364 -0.062500 1 0 0 0 0 0 3 593201
-0.002273 0.000475 0.119949 0.337618 -0.455756 0.051206 -0.062500 1 0 0 0 0 0 3 594203
-0.002275 0.000474 0.119949 0.307152 -0.464554 0.050789 -0.062500 1 0 0 0 0 0 3 595201
-0.002276 0.000474 0.119949 0.291871 -0.468949 0.050639 -0.062500 1 0 0 0 0 0 3 596203
-0.002276 0.000474 0.119949 0.284230 -0.471164 0.050588 -0.062500 1 0 0 0 0 0 3 597203
-0.002295 0.000478 0.119959 0.545045 -0.534955 -0.087319 -0.062500 1 0 0 0 0 0 3 598204
-0.002305 0.000480 0.119963 0.453125 -0.514287 -0.019913 -0.062500 1 0 0 0 0 0 3 599195
-0.002309 0.000481 0.119964 0.385609 -0.498785 0.014973 -0.062500 1 0 0 0 0 0 3 600202
-0.002317 0.000500 0.119954 0.423376 -0.742817 0.177840 -0.062500 1 0 0 0 0 0 3 601194
-0.002321 0.000509 0.119950 0.382095 -0.654148 0.109546 -0.062500 1 0 0 0 0 0 3 602202
-0.002323 0.000514 0.119949 0.354705 -0.588661 0.073285 -0.062500 1 0 0 0 0 0 3 603192
-0.002324 0.000516 0.119948 0.340055 -0.553774 0.059442 -0.062500 1 0 0 0 0 0 3 604201
-0.002337 0.000503 0.119938 0.510981 -0.344254 0.204427 -0.062500 1 0 0 0 0 0 3 605193
-0.002363 0.000502 0.119944 0.713386 -0.462791 -0.008133 -0.062500 1 0 0 0 0 0 3 606201
-0.002376 0.000501 0.119946 0.576545 -0.485326 0.020616 -0.062500 1 0 0 0 0 0 3 607192
-0.002382 0.000500 0.119946 0.484742 -0.492991 0.040776 -0.062500 1 0 0 0 0 0 3 608201
-0.002385 0.000500 0.119947 0.436651 -0.496484 0.048801 -0.062500 1 0 0 0 0 0 3 609197
-0.002387 0.000500 0.119947 0.412435 -0.498207 0.051669 -0.062500 1 0 0 0 0 0 3 610207
-0.002387 0.000500 0.119947 0.400335 -0.499066 0.052680 -0.062500 1 0 0 0 0 0 3 611206
-0.002388 0.000500 0.119947 0.394288 -0.499496 0.053033 -0.062500 1 0 0 0 0 0 3 612217
-0.002388 0.000500 0.119947 0.391267 -0.499711 0.053147 -0.062500 1 0 0 0 0 0 3 613198
-0.002388 0.000500 0.119947 0.389752 -0.499807 0.053202 -0.062500 1 0 0 0 0 0 3 614192
-0.002388 0.000500 0.119947 0.389004 -0.499866 0.053214 -0.062500 1 0 0 0 0 0 3 615212
-0.002388 0.000500 0.119947 0.388632 -0.499897 0.053218 -0.062500 1 0 0 0 0 0 3 616207
-0.002388 0.000500 0.119947 0.388440 -0.499912 0.053213 -0.062500 1 0 0 0 0 0 3 617205
-0.002388 0.000500 0.119947 0.388341 -0.499913 0.053217 -0.062500 1 0 0 0 0 0 3 618211
-0.002388 0.000500 0.119947 0.388295 -0.499924 0.053216 -0.062500 1 0 0 0 0 0 3 619210
-0.002388 0.000500 0.119947 0.388280 -0.499922 0.053222 -0.062500 1 0 0 0 0 0 3 620217
-0.002388 0.000500 0.119947 0.388272 -0.499931 0.053216 -0.062500 1 0 0 0 0 0 3 621206
-0.002388 0.000500 0.119947 0.388260 -0.499929 0.053221 -0.062500 1 0 0 0 0 0 3 622200
-0.002388 0.000500 0.119947 0.388256 -0.499917 0.053215 -0.062500 1 0 0 0 0 0 3 623201
-0.002407 0.000504 0.119957 0.653190 -0.562695 -0.084261 -0.062500 1 0 0 0 0 0 3 624199
-0.002417 0.000507 0.119960 0.563025 -0.541420 -0.017057 -0.062500 1 0 0 0 0 0 3 625202
-0.002421 0.000508 0.119961 0.496387 -0.525644 0.017734 -0.062500 1 0 0 0 0 0 3 626200
-0.002424 0.000508 0.119962 0.461159 -0.517273 0.030959 -0.062500 1 0 0 0 0 0 3 627203
-0.002425 0.000509 0.119962 0.443455 -0.513060 0.035655 -0.062500 1 0 0 0 0 0 3 628186
-0.002425 0.000509 0.119962 0.434625 -0.510953 0.037300 -0.062500 1 0 0 0 0 0 3 629211
-0.002426 0.000509 0.119962 0.430209 -0.509892 0.037877 -0.062500 1 0 0 0 0 0 3 630204
-0.002426 0.000509 0.119962 0.428016 -0.509370 0.038073 -0.062500 1 0 0 0 0 0 3 631207
-0.002426 0.000509 0.119962 0.426921 -0.509110 0.038144 -0.062500 1 0 0 0 0 0 3 632201
-0.002426 0.000509 0.119962 0.426375 -0.508980 0.038167 -0.062500 1 0 0 0 0 0 3 633205
-0.002426 0.000509 0.119962 0.426108 -0.508917 0.038175 -0.062500 1 0 0 0 0 0 3 634202
-0.002426 0.000509 0.119962 0.425975 -0.508886 0.038178 -0.062500 1 0 0 0 0 0 3 635203
-0.002426 0.000509 0.119962 0.425906 -0.508858 0.038183 -0.062500 1 0 0 0 0 0 3 636184
-0.002426 0.000509 0.119962 0.425862 -0.508868 0.038182 -0.062500 1 0 0 0 0 0 3 637203
-0.002426 0.000509 0.119962 0.425843 -0.508855 0.038182 -0.062500 1 0 0 0 0 0 3 638186
-0.002426 0.000509 0.119962 0.425842 -0.508854 0.038182 -0.062500 1 0 0 0 0 0 3 639202
-0.002426 0.000509 0.119962 0.425827 -0.508840 0.038181 -0.062500 1 0 0 0 0 0 3 640200
-0.002426 0.000509 0.119962 0.425841 -0.508852 0.038182 -0.062500 1 0 0 0 0 0 3 641203
-0.002426 0.000509 0.119962 0.425827 -0.508839 0.038181 -0.062500 1 0 0 0 0 0 3 642200
-0.002426 0.000509 0.119962 0.425821 -0.508858 0.038181 -0.062500 1 0 0 0 0 0 3 643202
-0.002426 0.000509 0.119962 0.425837 -0.508843 0.038175 -0.062500 1 0 0 0 0 0 3 644204
-0.002426 0.000509 0.119962 0.425830 -0.508850 0.038187 -0.062500 1 0 0 0 0 0 3 645203
-0.002426 0.000509 0.119962 0.425838 -0.508842 0.038175 -0.062500 1 0 0 0 0 0 3 646202
-0.002426 0.000509 0.119962 0.425822 -0.508858 0.038180 -0.062500 1 0 0 0 0 0 3 647201
-0.002426 0.000509 0.119962 0.425828 -0.508852 0.038188 -0.062500 1 0 0 0 0 0 3 648200
-0.002426 0.000509 0.119962 0.425838 -0.508842 0.038176 -0.062500 1 0 0 0 0 0 3 649201
-0.002426 0.000509 0.119962 0.425830 -0.508850 0.038187 -0.062500 1 0 0 0 0 0 3 650200
-0.002426 0.000509 0.119962 0.425818 -0.508848 0.038175 -0.062500 1 0 0 0 0 0 3 651201
-0.002426 0.000509 0.119962 0.425840 -0.508853 0.038181 -0.062500 1 0 0 0 0 0 3 652201
-0.002439 0.000495 0.119951 0.604066 -0.317079 0.188344 -0.062500 1 0 0 0 0 0 3 653204
-0.002445 0.000488 0.119947 0.545604 -0.381728 0.115057 -0.062500 1 0 0 0 0 0 3 654194
-0.002448 0.000485 0.119946 0.500822 -0.429932 0.077013 -0.062500 1 0 0 0 0 0 3 655201
-0.002450 0.000483 0.119946 0.476585 -0.455578 0.062550 -0.062500 1 0 0 0 0 0 3 656202
-0.002470 0.000487 0.119955 0.729271 -0.531309 -0.079886 -0.062500 1 0 0 0 0 0 3 657203
-0.002479 0.000489 0.119959 0.632752 -0.516541 -0.014593 -0.062500 1 0 0 0 0 0 3 658202
-0.002484 0.000490 0.119960 0.562922 -0.503998 0.019520 -0.062500 1 0 0 0 0 0 3 659201
-0.002487 0.000490 0.119960 0.526110 -0.497248 0.032506 -0.062500 1 0 0 0 0 0 3 660201
-0.002488 0.000490 0.119960 0.507614 -0.493841 0.037126 -0.062500 1 0 0 0 0 0 3 661203
-0.002489 0.000490 0.119960 0.498374 -0.492127 0.038751 -0.062500 1 0 0 0 0 0 3 662202
-0.002489 0.000490 0.119960 0.493776 -0.491283 0.039299 -0.062500 1 0 0 0 0 0 3 663200
-0.002494 0.000508 0.119950 0.564721 -0.743004 0.189299 -0.062500 1 0 0 0 0 0 3 664201
-0.002497 0.000517 0.119946 0.540421 -0.658312 0.116252 -0.062500 1 0 0 0 0 0 3 665199
-0.002498 0.000522 0.119945 0.521443 -0.594821 0.078330 -0.062500 1 0 0 0 0 0 3 666190
-0.002499 0.000524 0.119944 0.510984 -0.560917 0.063906 -0.062500 1 0 0 0 0 0 3 667200
-0.002500 0.000525 0.119944 0.505558 -0.543750 0.058768 -0.062500 1 0 0 0 0 0 3 668191
-0.002500 0.000526 0.119944 0.502788 -0.535126 0.056961 -0.062500 1 0 0 0 0 0 3 669205
-0.002500 0.000526 0.119944 0.501391 -0.530810 0.056338 -0.062500 1 0 0 0 0 0 3 670195
-0.002500 0.000526 0.119944 0.500673 -0.528652 0.056122 -0.062500 1 0 0 0 0 0 3 671205
-0.002500 0.000526 0.119944 0.500317 -0.527574 0.056048 -0.062500 1 0 0 0 0 0 3 672195
-0.002500 0.000526 0.119944 0.500141 -0.527041 0.056028 -0.062500 1 0 0 0 0 0 3 673205
-0.002500 0.000526 0.119944 0.500066 -0.526762 0.056009 -0.062500 1 0 0 0 0 0 3 674195
-0.002500 0.000526 0.119944 0.500016 -0.526629 0.056005 -0.062500 1 0 0 0 0 0 3 675205
-0.002500 0.000526 0.119944 0.499987 -0.526573 0.056003 -0.062500 1 0 0 0 0 0 3 676195
-0.002500 0.000526 0.119944 0.499962 -0.526534 0.056009 -0.062500 1 0 0 0 0 0 3 677253
-0.002500 0.000526 0.119944 0.499965 -0.526511 0.056010 -0.062500 1 0 0 0 0 0 3 678190
-0.002500 0.000526 0.119944 0.499961 -0.526498 0.056003 -0.062500 1 0 0 0 0 0 3 679202
-0.002500 0.000526 0.119944 0.499973 -0.526499 0.056016 -0.062500 1 0 0 0 0 0 3 680208
-0.002500 0.000526 0.119944 0.499963 -0.526497 0.056004 -0.062500 1 0 0 0 0 0 3 681184
-0.002500 0.000526 0.119944 0.499962 -0.526497 0.056003 -0.062500 1 0 0 0 0 0 3 682204
-0.002500 0.000526 0.119944 0.499961 -0.526497 0.056002 -0.062500 1 0 0 0 0 0 3 683195
-0.002513 0.000513 0.119933 0.678054 -0.334796 0.206294 -0.062500 1 0 0 0 0 0 3 684207
-0.002519 0.000506 0.119930 0.619682 -0.399430 0.132942 -0.062500 1 0 0 0 0 0 3 685204
-0.002528 0.000521 0.119918 0.648105 -0.699639 0.244739 -0.062500 1 0 0 0 0 0 3 686201
-0.002532 0.000528 0.119913 0.600768 -0.640845 0.157093 -0.062500 1 0 0 0 0 0 3 687195
-0.002534 0.000532 0.119912 0.569990 -0.590443 0.113978 -0.062500 1 0 0 0 0 0 3 688183
-0.002535 0.000533 0.119911 0.553546 -0.563094 0.097731 -0.062500 1 0 0 0 0 0 3 689203
-0.002536 0.000534 0.119911 0.545124 -0.549192 0.091963 -0.062500 1 0 0 0 0 0 3 690200
-0.002536 0.000535 0.119911 0.540834 -0.542204 0.089943 -0.062500 1 0 0 0 0 0 3 691182
-0.002536 0.000535 0.119911 0.538669 -0.538710 0.089238 -0.062500 1 0 0 0 0 0 3 692200
-0.002536 0.000535 0.119911 0.537585 -0.536969 0.088993 -0.062500 1 0 0 0 0 0 3 693202
-0.002536 0.000535 0.119911 0.537032 -0.536085 0.088905 -0.062500 1 0 0 0 0 0 3 694197
-0.002536 0.000535 0.119911 0.536770 -0.535640 0.088881 -0.062500 1 0 0 0 0 0 3 695208
-0.002536 0.000535 0.119911 0.536632 -0.535426 0.088874 -0.062500 1 0 0 0 0 0 3 696202
-0.002536 0.000535 0.119911 0.536553 -0.535323 0.088871 -0.062500 1 0 0 0 0 0 3 697211
-0.002536 0.000535 0.119911 0.536521 -0.535269 0.088870 -0.062500 1 0 0 0 0 0 3 698199
-0.002549 0.000522 0.119900 0.714469 -0.343622 0.239209 -0.062500 1 0 0 0 0 0 3 699199
-0.002556 0.000515 0.119897 0.656158 -0.408205 0.165822 -0.062500 1 0 0 0 0 0 3 700199
-0.002559 0.000511 0.119895 0.611441 -0.456380 0.127738 -0.062500 1 0 0 0 0 0 3 701200
-0.002561 0.000510 0.119895 0.587230 -0.481995 0.113262 -0.062500 1 0 0 0 0 0 3 702199
-0.002561 0.000509 0.119895 0.574814 -0.494927 0.108095 -0.062500 1 0 0 0 0 0 3 703198
-0.002562 0.000508 0.119895 0.568555 -0.501413 0.106292 -0.062500 1 0 0 0 0 0 3 704199
-0.002567 0.000526 0.119884 0.638509 -0.756578 0.255572 -0.062500 1 0 0 0 0 0 3 705200
-0.002570 0.000535 0.119880 0.613845 -0.673798 0.182177 -0.062500 1 0 0 0 0 0 3 706200
-0.002572 0.000539 0.119879 0.594700 -0.611294 0.144129 -0.062500 1 0 0 0 0 0 3 707198
-0.002572 0.000542 0.119879 0.584136 -0.577859 0.129658 -0.062500 1 0 0 0 0 0 3 708198
-0.002573 0.000543 0.119878 0.578653 -0.560940 0.124501 -0.062500 1 0 0 0 0 0 3 709200
-0.002573 0.000543 0.119878 0.575845 -0.552435 0.122694 -0.062500 1 0 0 0 0 0 3 710197
-0.002573 0.000544 0.119878 0.574440 -0.548180 0.122076 -0.062500 1 0 0 0 0 0 3 711202
-0.002573 0.000544 0.119878 0.573722 -0.546058 0.121846 -0.062500 1 0 0 0 0 0 3 712198
-0.002586 0.000530 0.119868 0.751206 -0.353436 0.272186 -0.062500 1 0 0 0 0 0 3 713201
-0.002592 0.000523 0.119864 0.692790 -0.417491 0.198746 -0.062500 1 0 0 0 0 0 3 714198
-0.002595 0.000520 0.119862 0.648009 -0.465376 0.160625 -0.062500 1 0 0 0 0 0 3 715199
-0.002597 0.000518 0.119862 0.623750 -0.490856 0.146128 -0.062500 1 0 0 0 0 0 3 716198
-0.002598 0.000517 0.119862 0.611344 -0.503736 0.140975 -0.062500 1 0 0 0 0 0 3 717202
-0.002598 0.000517 0.119862 0.605056 -0.510178 0.139163 -0.062500 1 0 0 0 0 0 3 718202
-0.002599 0.000517 0.119862 0.601904 -0.513405 0.138538 -0.062500 1 0 0 0 0 0 3 719191
-0.002599 0.000517 0.119862 0.600324 -0.515013 0.138324 -0.062500 1 0 0 0 0 0 3 720198
-0.002599 0.000517 0.119862 0.599523 -0.515803 0.138241 -0.062500 1 0 0 0 0 0 3 721203
-0.002599 0.000517 0.119862 0.599122 -0.516218 0.138219 -0.062500 1 0 0 0 0 0 3 722198
-0.002611 0.000503 0.119851 0.776685 -0.324972 0.288733 -0.062500 1 0 0 0 0 0 3 723199
-0.002618 0.000496 0.119847 0.718383 -0.389612 0.215247 -0.062500 1 0 0 0 0 0 3 724197
-0.002621 0.000493 0.119846 0.673664 -0.437791 0.177121 -0.062500 1 0 0 0 0 0 3 725200
-0.002623 0.000491 0.119846 0.649449 -0.463411 0.162618 -0.062500 1 0 0 0 0 0 3 726198
-0.002624 0.000490 0.119845 0.637050 -0.476357 0.157451 -0.062500 1 0 0 0 0 0 3 727199
-0.002624 0.000490 0.119845 0.630777 -0.482845 0.155641 -0.062500 1 0 0 0 0 0 3 728199
-0.002624 0.000490 0.119845 0.627611 -0.486091 0.155020 -0.062500 1 0 0 0 0 0 3 729326
-0.002624 0.000489 0.119845 0.626033 -0.487712 0.154793 -0.062500 1 0 0 0 0 0 3 730198
-0.002624 0.000489 0.119845 0.625244 -0.488505 0.154722 -0.062500 1 0 0 0 0 0 3 731188
-0.002624 0.000489 0.119845 0.624836 -0.488929 0.154693 -0.062500 1 0 0 0 0 0 3 732197
-0.002624 0.000489 0.119845 0.624656 -0.489118 0.154680 -0.062500 1 0 0 0 0 0 3 733198
-0.002624 0.000489 0.119845 0.624536 -0.489229 0.154682 -0.062500 1 0 0 0 0 0 3 734187
-0.002630 0.000507 0.119835 0.697500 -0.741108 0.304591 -0.062500 1 0 0 0 0 0 3 735195
-0.002645 0.000503 0.119820 0.852114 -0.465396 0.382032 -0.062500 1 0 0 0 0 0 3 736187
-0.002653 0.000500 0.119815 0.775626 -0.466593 0.270502 -0.062500 1 0 0 0 0 0 3 737197
-0.002657 0.000499 0.119813 0.720831 -0.480901 0.217909 -0.062500 1 0 0 0 0 0 3 738188
-0.002659 0.000499 0.119813 0.691354 -0.489373 0.198265 -0.062500 1 0 0 0 0 0 3 739197
-0.002660 0.000498 0.119813 0.676259 -0.493716 0.191293 -0.062500 1 0 0 0 0 0 3 740196
-0.002660 0.000498 0.119812 0.668627 -0.495888 0.188871 -0.062500 1 0 0 0 0 0 3 741195
-0.002661 0.000498 0.119812 0.664779 -0.496975 0.188027 -0.062500 1 0 0 0 0 0 3 742204
-0.002661 0.000498 0.119812 0.662849 -0.497518 0.187724 -0.062500 1 0 0 0 0 0 3 743201
-0.002661 0.000498 0.119812 0.661884 -0.497778 0.187632 -0.062500 1 0 0 0 0 0 3 744223
-0.002661 0.000498 0.119812 0.661404 -0.497935 0.187592 -0.062500 1 0 0 0 0 0 3 745210
-0.002661 0.000498 0.119812 0.661162 -0.497990 0.187581 -0.062500 1 0 0 0 0 0 3 746320
-0.002661 0.000498 0.119812 0.661028 -0.498027 0.187577 -0.062500 1 0 0 0 0 0 3 747323
-0.002661 0.000498 0.119812 0.660980 -0.498041 0.187575 -0.062500 1 0 0 0 0 0 3 748325
-0.002661 0.000498 0.119812 0.660937 -0.498054 0.187574 -0.062500 1 0 0 0 0 0 3 749337
-0.002661 0.000498 0.119812 0.660934 -0.498055 0.187573 -0.062500 1 0 0 0 0 0 3 750212
-0.002661 0.000498 0.119812 0.660920 -0.498040 0.187573 -0.062500 1 0 0 0 0 0 3 751214
-0.002693 0.000489 0.119811 1.103778 -0.369596 0.201738 -0.062500 1 0 0 0 0 0 3 752340
-0.002708 0.000484 0.119811 0.955255 -0.412785 0.194965 -0.062500 1 0 0 0 0 0 3 753336
-0.002716 0.000482 0.119811 0.843917 -0.445080 0.191341 -0.062500 1 0 0 0 0 0 3 754184
-0.002720 0.000481 0.119811 0.784484 -0.462282 0.189933 -0.062500 1 0 0 0 0 0 3 755207
-0.002722 0.000480 0.119811 0.754407 -0.470986 0.189427 -0.062500 1 0 0 0 0 0 3 756312
-0.002723 0.000480 0.119811 0.739327 -0.475352 0.189244 -0.062500 1 0 0 0 0 0 3 757335
-0.002724 0.000480 0.119811 0.731761 -0.477536 0.189174 -0.062500 1 0 0 0 0 0 3 758208
-0.002724 0.000480 0.119811 0.727988 -0.478621 0.189164 -0.062500 1 0 0 0 0 0 3 759335
-0.002724 0.000480 0.119811 0.726101 -0.479173 0.189141 -0.062500 1 0 0 0 0 0 3 760342
-0.002724 0.000480 0.119811 0.725163 -0.479452 0.189145 -0.062500 1 0 0 0 0 0 3 761336
-0.002724 0.000480 0.119811 0.724686 -0.479578 0.189144 -0.062500 1 0 0 0 0 0 3 762338
-0.002724 0.000480 0.119811 0.724446 -0.479640 0.189144 -0.062500 1 0 0 0 0 0 3 763335
-0.002724 0.000480 0.119811 0.724335 -0.479684 0.189147 -0.062500 1 0 0 0 0 0 3 764304
-0.002724 0.000480 0.119811 0.724269 -0.479704 0.189146 -0.062500 1 0 0 0 0 0 3 765335
-0.002724 0.000480 0.119811 0.724245 -0.479711 0.189145 -0.062500 1 0 0 0 0 0 3 766333
-0.002724 0.000480 0.119811 0.724224 -0.479718 0.189144 -0.062500 1 0 0 0 0 0 3 767333
-0.002724 0.000480 0.119811 0.724222 -0.479718 0.189144 -0.062500 1 0 0 0 0 0 3 768304
-0.002724 0.000480 0.119811 0.724222 -0.479719 0.189144 -0.062500 1 0 0 0 0 0 3 769179
-0.002724 0.000480 0.119811 0.724211 -0.479716 0.189150 -0.062500 1 0 0 0 0 0 3 770324
-0.002724 0.000480 0.119811 0.724218 -0.479706 0.189138 -0.062500 1 0 0 0 0 0 3 771331
-0.002724 0.000480 0.119811 0.724210 -0.479714 0.189150 -0.062500 1 0 0 0 0 0 3 772332
-0.002724 0.000480 0.119811 0.724222 -0.479717 0.189145 -0.062500 1 0 0 0 0 0 3 773209
-0.002724 0.000480 0.119811 0.724203 -0.479724 0.189144 -0.062500 1 0 0 0 0 0 3 774312
-0.002724 0.000480 0.119811 0.724221 -0.479719 0.189144 -0.062500 1 0 0 0 0 0 3 775332
-0.002724 0.000480 0.119811 0.724211 -0.479715 0.189150 -0.062500 1 0 0 0 0 0 3 776202
-0.002724 0.000480 0.119811 0.724222 -0.479718 0.189145 -0.062500 1 0 0 0 0 0 3 777335
-0.002724 0.000480 0.119811 0.724212 -0.479715 0.189130 -0.062500 1 0 0 0 0 0 3 778337
-0.002724 0.000480 0.119811 0.724210 -0.479715 0.189148 -0.062500 1 0 0 0 0 0 3 779335
-0.002724 0.000480 0.119811 0.724209 -0.479715 0.189151 -0.062500 1 0 0 0 0 0 3 780333
-0.002724 0.000480 0.119811 0.724221 -0.479717 0.189145 -0.062500 1 0 0 0 0 0 3 781335
-0.002737 0.000466 0.119800 0.901613 -0.288549 0.340048 -0.062500 1 0 0 0 0 0 3 782333
-0.002743 0.000459 0.119796 0.843603 -0.352966 0.266363 -0.062500 1 0 0 0 0 0 3 783320
-0.002747 0.000456 0.119795 0.799026 -0.401023 0.228148 -0.062500 1 0 0 0 0 0 3 784332
-0.002748 0.000454 0.119795 0.774863 -0.426598 0.213618 -0.062500 1 0 0 0 0 0 3 785208
-0.002754 0.000471 0.119784 0.835329 -0.691285 0.358355 -0.062500 1 0 0 0 0 0 3 786310
-0.002757 0.000480 0.119780 0.806191 -0.613365 0.283343 -0.062500 1 0 0 0 0 0 3 787334
-0.002759 0.000484 0.119779 0.784747 -0.553310 0.244747 -0.062500 1 0 0 0 0 0 3 788332
-0.002760 0.000486 0.119778 0.773012 -0.521146 0.230080 -0.062500 1 0 0 0 0 0 3 789334
-0.002760 0.000487 0.119778 0.766934 -0.504841 0.224869 -0.062500 1 0 0 0 0 0 3 790332
-0.002760 0.000488 0.119778 0.763818 -0.496649 0.223043 -0.062500 1 0 0 0 0 0 3 791333
-0.002761 0.000488 0.119778 0.762244 -0.492559 0.222412 -0.062500 1 0 0 0 0 0 3 792332
-0.002761 0.000488 0.119778 0.761448 -0.490518 0.222186 -0.062500 1 0 0 0 0 0 3 793333
-0.002761 0.000488 0.119778 0.761043 -0.489481 0.222109 -0.062500 1 0 0 0 0 0 3 794311
-0.002761 0.000488 0.119778 0.760859 -0.488971 0.222088 -0.062500 1 0 0 0 0 0 3 795188
-0.002761 0.000488 0.119778 0.760747 -0.488717 0.222074 -0.062500 1 0 0 0 0 0 3 796325
-0.002761 0.000488 0.119778 0.760705 -0.488588 0.222064 -0.062500 1 0 0 0 0 0 3 797319
-0.002780 0.000493 0.119788 1.026179 -0.551341 0.085853 -0.062500 1 0 0 0 0 0 3 798326
-0.002789 0.000495 0.119791 0.935625 -0.530043 0.152457 -0.062500 1 0 0 0 0 0 3 799316
-0.002794 0.000496 0.119792 0.868842 -0.514224 0.186932 -0.062500 1 0 0 0 0 0 3 800326
-0.002796 0.000497 0.119793 0.833590 -0.505838 0.200018 -0.062500 1 0 0 0 0 0 3 801318
-0.002797 0.000497 0.119793 0.815881 -0.501623 0.204681 -0.062500 1 0 0 0 0 0 3 802325
-0.002798 0.000497 0.119793 0.807050 -0.499493 0.206308 -0.062500 1 0 0 0 0 0 3 803315
-0.002798 0.000497 0.119793 0.802648 -0.498444 0.206865 -0.062500 1 0 0 0 0 0 3 804325
-0.002798 0.000497 0.119793 0.800455 -0.497922 0.207070 -0.062500 1 0 0 0 0 0 3 805317
-0.002798 0.000497 0.119793 0.799369 -0.497654 0.207144 -0.062500 1 0 0 0 0 0 3 806325
-0.002798 0.000497 0.119793 0.798803 -0.497529 0.207165 -0.062500 1 0 0 0 0 0 3 807318
-0.002798 0.000497 0.119793 0.798542 -0.497457 0.207178 -0.062500 1 0 0 0 0 0 3 808206
-0.002798 0.000497 0.119793 0.798410 -0.497425 0.207161 -0.062500 1 0 0 0 0 0 3 809330
-0.002798 0.000497 0.119793 0.798331 -0.497406 0.207177 -0.062500 1 0 0 0 0 0 3 810347
-0.002798 0.000497 0.119793 0.798303 -0.497399 0.207171 -0.062500 1 0 0 0 0 0 3 811318
-0.002798 0.000497 0.119793 0.798290 -0.497396 0.207176 -0.062500 1 0 0 0 0 0 3 812330
-0.002798 0.000497 0.119793 0.798289 -0.497396 0.207177 -0.062500 1 0 0 0 0 0 3 813333
-0.002811 0.000484 0.119782 0.975501 -0.306288 0.358193 -0.062500 1 0 0 0 0 0 3 814339
-0.002817 0.000477 0.119778 0.917607 -0.370686 0.284458 -0.062500 1 0 0 0 0 0 3 815332
-0.002821 0.000474 0.119777 0.873079 -0.418739 0.246216 -0.062500 1 0 0 0 0 0 3 816331
-0.002822 0.000472 0.119777 0.848910 -0.444299 0.231662 -0.062500 1 0 0 0 0 0 3 817337
-0.002823 0.000471 0.119776 0.836536 -0.457202 0.226480 -0.062500 1 0 0 0 0 0 3 818323
-0.002824 0.000471 0.119776 0.830273 -0.463677 0.224673 -0.062500 1 0 0 0 0 0 3 819333
-0.002824 0.000470 0.119776 0.827111 -0.466918 0.224045 -0.062500 1 0 0 0 0 0 3 820331
-0.002824 0.000470 0.119776 0.825523 -0.468533 0.223819 -0.062500 1 0 0 0 0 0 3 821333
-0.002824 0.000470 0.119776 0.824746 -0.469328 0.223740 -0.062500 1 0 0 0 0 0 3 822331
-0.002824 0.000470 0.119776 0.824336 -0.469740 0.223722 -0.062500 1 0 0 0 0 0 3 823331
-0.002824 0.000470 0.119776 0.824139 -0.469945 0.223716 -0.062500 1 0 0 0 0 0 3 824301
-0.002824 0.000470 0.119776 0.824045 -0.470043 0.223707 -0.062500 1 0 0 0 0 0 3 825339
-0.002824 0.000470 0.119776 0.823987 -0.470088 0.223698 -0.062500 1 0 0 0 0 0 3 826305
-0.002824 0.000470 0.119776 0.823970 -0.470119 0.223710 -0.062500 1 0 0 0 0 0 3 827333
-0.002824 0.000470 0.119776 0.823954 -0.470139 0.223697 -0.062500 1 0 0 0 0 0 3 828322
-0.002824 0.000470 0.119776 0.823940 -0.470138 0.223701 -0.062500 1 0 0 0 0 0 3 829332
-0.002829 0.000488 0.119766 0.896684 -0.721793 0.373735 -0.062500 1 0 0 0 0 0 3 830332
-0.002832 0.000497 0.119762 0.873901 -0.637451 0.300484 -0.062500 1 0 0 0 0 0 3 831332
-0.002833 0.000502 0.119761 0.855632 -0.574191 0.262483 -0.062500 1 0 0 0 0 0 3 832331
-0.002834 0.000504 0.119760 0.845469 -0.540421 0.248034 -0.062500 1 0 0 0 0 0 3 833332
-0.002834 0.000505 0.119760 0.840165 -0.523316 0.242887 -0.062500 1 0 0 0 0 0 3 834331
-0.002835 0.000506 0.119760 0.837462 -0.514726 0.241080 -0.062500 1 0 0 0 0 0 3 835331
-0.002835 0.000506 0.119760 0.836093 -0.510424 0.240459 -0.062500 1 0 0 0 0 0 3 836302
-0.002835 0.000506 0.119760 0.835392 -0.508286 0.240242 -0.062500 1 0 0 0 0 0 3 837334
-0.002835 0.000506 0.119760 0.835037 -0.507212 0.240167 -0.062500 1 0 0 0 0 0 3 838333
-0.002835 0.000506 0.119760 0.834866 -0.506660 0.240145 -0.062500 1 0 0 0 0 0 3 839328
-0.002835 0.000506 0.119760 0.834786 -0.506400 0.240127 -0.062500 1 0 0 0 0 0 3 840329
-0.002835 0.000506 0.119760 0.834735 -0.506269 0.240122 -0.062500 1 0 0 0 0 0 3 841333
-0.002835 0.000506 0.119760 0.834714 -0.506205 0.240127 -0.062500 1 0 0 0 0 0 3 842329
-0.002835 0.000506 0.119760 0.834702 -0.506167 0.240127 -0.062500 1 0 0 0 0 0 3 843301
-0.002835 0.000506 0.119760 0.834694 -0.506142 0.240134 -0.062500 1 0 0 0 0 0 3 844330
-0.002847 0.000492 0.119749 1.011808 -0.315100 0.391213 -0.062500 1 0 0 0 0 0 3 845332
-0.002854 0.000486 0.119745 0.953967 -0.379475 0.317437 -0.062500 1 0 0 0 0 0 3 846329
-0.002857 0.000482 0.119744 0.909470 -0.427509 0.279178 -0.062500 1 0 0 0 0 0 3 847330
-0.002859 0.000481 0.119744 0.885314 -0.453059 0.264614 -0.062500 1 0 0 0 0 0 3 848331
-0.002860 0.000480 0.119743 0.872937 -0.465966 0.259440 -0.062500 1 0 0 0 0 0 3 849319
-0.002860 0.000479 0.119743 0.866672 -0.472428 0.257625 -0.062500 1 0 0 0 0 0 3 850318
-0.002860 0.000479 0.119743 0.863531 -0.475660 0.256995 -0.062500 1 0 0 0 0 0 3 851329
-0.002860 0.000479 0.119743 0.861937 -0.477282 0.256782 -0.062500 1 0 0 0 0 0 3 852333
-0.002860 0.000479 0.119743 0.861151 -0.478087 0.256697 -0.062500 1 0 0 0 0 0 3 853332
-0.002860 0.000479 0.119743 0.860745 -0.478479 0.256679 -0.062500 1 0 0 0 0 0 3 854331
-0.002860 0.000479 0.119743 0.860553 -0.478693 0.256659 -0.062500 1 0 0 0 0 0 3 855331
-0.002866 0.000497 0.119733 0.933133 -0.730336 0.406764 -0.062500 1 0 0 0 0 0 3 856327
-0.002868 0.000506 0.119729 0.910328 -0.646081 0.333465 -0.062500 1 0 0 0 0 0 3 857330
-0.002870 0.000510 0.119728 0.892040 -0.582886 0.295456 -0.062500 1 0 0 0 0 0 3 858301
-0.002870 0.000513 0.119727 0.881882 -0.549134 0.280999 -0.062500 1 0 0 0 0 0 3 859329
-0.002871 0.000514 0.119727 0.876580 -0.532035 0.275847 -0.062500 1 0 0 0 0 0 3 860330
-0.002871 0.000514 0.119727 0.873867 -0.523445 0.274044 -0.062500 1 0 0 0 0 0 3 861311
-0.002871 0.000515 0.119727 0.872501 -0.519156 0.273430 -0.062500 1 0 0 0 0 0 3 862324
-0.002871 0.000515 0.119727 0.871797 -0.517008 0.273206 -0.062500 1 0 0 0 0 0 3 863315
-0.002871 0.000515 0.119727 0.871454 -0.515936 0.273123 -0.062500 1 0 0 0 0 0 3 864324
-0.002871 0.000515 0.119727 0.871267 -0.515402 0.273107 -0.062500 1 0 0 0 0 0 3 865314
-0.002871 0.000515 0.119727 0.871183 -0.515132 0.273082 -0.062500 1 0 0 0 0 0 3 866323
-0.002871 0.000515 0.119727 0.871130 -0.515000 0.273097 -0.062500 1 0 0 0 0 0 3 867314
-0.002871 0.000515 0.119727 0.871117 -0.514927 0.273091 -0.062500 1 0 0 0 0 0 3 868322
-0.002871 0.000515 0.119727 0.871107 -0.514888 0.273090 -0.062500 1 0 0 0 0 0 3 869400
-0.002871 0.000515 0.119727 0.871106 -0.514885 0.273090 -0.062500 1 0 0 0 0 0 3 870382
-0.002871 0.000515 0.119727 0.871091 -0.514872 0.273089 -0.062500 1 0 0 0 0 0 3 871398
-0.002871 0.000515 0.119727 0.871090 -0.514871 0.273089 -0.062500 1 0 0 0 0 0 3 872380
-0.002871 0.000515 0.119727 0.871097 -0.514863 0.273096 -0.062500 1 0 0 0 0 0 3 873324
-0.002871 0.000515 0.119727 0.871099 -0.514862 0.273077 -0.062500 1 0 0 0 0 0 3 874314
-0.002871 0.000515 0.119727 0.871099 -0.514862 0.273094 -0.062500 1 0 0 0 0 0 3 875323
-0.002890 0.000519 0.119737 1.136774 -0.577723 0.137259 -0.062500 1 0 0 0 0 0 3 876328
-0.002899 0.000522 0.119740 0.089340 -0.066263 0.203689 -0.062500 0 0 0 0 0 0 3 877331
-0.002904 0.000523 0.119741 0.017849 -0.049343 0.238057 -0.062500 0 0 0 0 0 0 3 878321
-0.002906 0.000523 0.119742 -0.019736 -0.040401 0.251107 -0.062500 0 0 0 0 0 0 3 879310
-0.002908 0.000524 0.119742 -0.038590 -0.035891 0.255758 -0.062500 0 0 0 0 0 0 3 880331
-0.002913 0.000542 0.119731 0.019421 -0.267099 0.407650 -0.062500 0 0 0 0 0 0 3 881321
-0.002929 0.000537 0.119716 0.153650 0.004574 0.486010 -0.062500 0 0 0 0 0 0 3 882322
-0.002956 0.000539 0.119721 0.314338 -0.056756 0.238692 -0.062500 0 0 0 0 0 0 3 883333
-0.002994 0.000563 0.119722 0.456952 -0.343771 0.267230 -0.062500 0 0 0 0 0 0 3 884321
-0.003012 0.000575 0.119722 0.227929 -0.218978 0.274830 -0.062500 0 0 0 0 0 0 3 885334
-0.003059 0.000589 0.119710 0.561278 -0.244407 0.443607 -0.062500 0 0 0 0 0 0 3 886331
-0.003101 0.000601 0.119716 0.543208 -0.210213 0.228099 -0.062500 0 0 0 0 0 0 3 887331
-0.003127 0.000625 0.119707 0.333156 -0.362720 0.402974 -0.062500 0 0 0 0 0 0 3 888299
-0.003159 0.000641 0.119713 0.395008 -0.281452 0.212713 -0.062500 0 0 0 0 0 0 3 889330
-0.003200 0.000672 0.119714 0.489919 -0.460142 0.263926 -0.062500 0 0 0 0 0 0 3 890331
-0.003220 0.000687 0.119715 0.239228 -0.278560 0.278489 -0.062500 0 0 0 0 0 0 3 891329
-0.003254 0.000717 0.119714 0.397936 -0.452355 0.299586 -0.062500 0 0 0 0 0 0 3 892329
-0.003284 0.000719 0.119702 0.355237 -0.096886 0.444665 -0.062500 0 0 0 0 0 0 3 893331
-0.003304 0.000738 0.119688 0.226301 -0.285308 0.518142 -0.062500 0 0 0 0 0 0 3 894334
-0.003333 0.000751 0.119692 0.332566 -0.242120 0.270335 -0.062500 0 0 0 0 0 0 3 895330
-0.003372 0.000781 0.119692 0.466554 -0.438970 0.299849 -0.062500 0 0 0 0 0 0 3 896333
-0.003391 0.000795 0.119693 0.227696 -0.267961 0.305620 -0.062500 0 0 0 0 0 0 3 897330
-0.003420 0.000807 0.119702 0.308098 -0.215365 0.173171 -0.062500 0 0 0 0 0 0 3 898328
-0.003459 0.000836 0.119704 0.444026 -0.423961 0.256907 -0.062500 0 0 0 0 0 0 3 899330
-0.003478 0.000850 0.119705 0.207202 -0.260718 0.282360 -0.062500 0 0 0 0 0 0 3 900329
-0.003512 0.000879 0.119704 0.378262 -0.441752 0.308996 -0.062500 0 0 0 0 0 0 3 901330
-0.003548 0.000898 0.119713 0.423618 -0.327368 0.169744 -0.062500 0 0 0 0 0 0 3 902328
-0.003602 0.000917 0.119704 0.670847 -0.304163 0.401742 -0.062500 0 0 0 0 0 0 3 903329
-0.003630 0.000926 0.119701 0.322975 -0.183667 0.351053 -0.062500 0 0 0 0 0 0 3 904327
-0.003668 0.000953 0.119698 0.427065 -0.402899 0.339329 -0.062500 0 0 0 0 0 0 3 905330
-0.003706 0.000971 0.119707 0.439609 -0.308376 0.185272 -0.062500 0 0 0 0 0 0 3 906328
-0.003725 0.000980 0.119710 0.191196 -0.181315 0.240858 -0.062500 0 0 0 0 0 0 3 907330
-0.003759 0.001007 0.119709 0.357651 -0.401029 0.290870 -0.062500 0 0 0 0 0 0 3 908329
-0.003776 0.001020 0.119709 0.155420 -0.248281 0.292847 -0.062500 0 0 0 0 0 0 3 909316
-0.003816 0.001018 0.119708 0.437885 -0.027400 0.311436 -0.062500 0 0 0 0 0 0 3 910328
-0.003841 0.001035 0.119696 0.252836 -0.256337 0.454094 -0.062500 0 0 0 0 0 0 3 911330
-0.003873 0.001048 0.119702 0.323907 -0.230227 0.242425 -0.062500 0 0 0 0 0 0 3 912329
-0.003908 0.001059 0.119713 0.371767 -0.202672 0.134411 -0.062500 0 0 0 0 0 0 3 913331
-0.003930 0.001082 0.119706 0.218063 -0.358179 0.369659 -0.062500 0 0 0 0 0 0 3 914328
-0.003961 0.001098 0.119713 0.307053 -0.282026 0.204057 -0.062500 0 0 0 0 0 0 3 915327
-0.004000 0.001128 0.119714 0.431750 -0.459538 0.266408 -0.062500 0 0 0 0 0 0 3 916329
-0.004039 0.001148 0.119724 0.437486 -0.338547 0.148838 -0.062500 0 0 0 0 0 0 3 917324
-0.004076 0.001162 0.119705 0.393042 -0.256175 0.522171 -0.062500 0 0 0 0 0 0 3 918316
-0.004114 0.001174 0.119708 0.404179 -0.216535 0.276669 -0.062500 0 0 0 0 0 0 3 919321
-0.004157 0.001202 0.119707 0.473694 -0.427498 0.298826 -0.062500 0 0 0 0 0 0 3 920328
-0.004198 0.001221 0.119717 0.449980 -0.324895 0.165735 -0.062500 0 0 0 0 0 0 3 921330
-0.004231 0.001216 0.119709 0.342817 -0.015574 0.379896 -0.062500 0 0 0 0 0 0 3 922327
-0.004272 0.001237 0.119704 0.417519 -0.309656 0.360940 -0.062500 0 0 0 0 0 0 3 923329
-0.004311 0.001251 0.119712 0.412841 -0.266792 0.193231 -0.062500 0 0 0 0 0 0 3 924329
-0.004336 0.001276 0.119704 0.217997 -0.397649 0.394414 -0.062500 0 0 0 0 0 0 3 925330
-0.004368 0.001294 0.119710 0.295350 -0.306166 0.216420 -0.062500 0 0 0 0 0 0 3 926327
-0.004408 0.001324 0.119711 0.410453 -0.475822 0.275385 -0.062500 0 0 0 0 0 0 3 927329
-0.004447 0.001344 0.119720 0.411944 -0.351483 0.155989 -0.062500 0 0 0 0 0 0 3 928328
-0.004484 0.001359 0.119702 0.363099 -0.267456 0.528369 -0.062500 0 0 0 0 0 0 3 929314
-0.004523 0.001370 0.119704 0.374509 -0.227594 0.283004 -0.062500 0 0 0 0 0 0 3 930322
-0.004566 0.001398 0.119704 0.443420 -0.437710 0.306230 -0.062500 0 0 0 0 0 0 3 931313
-0.004612 0.001435 0.119701 0.485060 -0.565887 0.327224 -0.062500 0 0 0 0 0 0 3 932321
-0.004654 0.001458 0.119710 0.441917 -0.401780 0.183395 -0.062500 0 0 0 0 0 0 3 933313
-0.004693 0.001473 0.119691 0.368338 -0.295310 0.545975 -0.062500 0 0 0 0 0 0 3 934322
-0.004732 0.001486 0.119693 0.368441 -0.244616 0.297321 -0.062500 0 0 0 0 0 0 3 935311
-0.004775 0.001514 0.119692 0.437174 -0.448200 0.319922 -0.062500 0 0 0 0 0 0 3 936321
-0.004817 0.001533 0.119701 0.410936 -0.343213 0.185971 -0.062500 0 0 0 0 0 0 3 937314
-0.004862 0.001565 0.119702 0.454595 -0.499613 0.271986 -0.062500 0 0 0 0 0 0 3 938321
-0.004903 0.001585 0.119712 0.400728 -0.375799 0.162282 -0.062500 0 0 0 0 0 0 3 939311
-0.004941 0.001599 0.119693 0.349764 -0.281772 0.537741 -0.062500 0 0 0 0 0 0 3 940320
-0.004980 0.001611 0.119696 0.353527 -0.241099 0.294015 -0.062500 0 0 0 0 0 0 3 941315
-0.005024 0.001639 0.119694 0.417768 -0.449953 0.318979 -0.062500 0 0 0 0 0 0 3 942333
-0.005065 0.001658 0.119703 0.392657 -0.347638 0.185443 -0.062500 0 0 0 0 0 0 3 943327
-0.005091 0.001685 0.119695 0.184101 -0.444883 0.399251 -0.062500 0 0 0 0 0 0 3 944316
-0.005123 0.001703 0.119701 0.241567 -0.349746 0.227188 -0.062500 0 0 0 0 0 0 3 945334
-0.005163 0.001735 0.119701 0.353736 -0.510538 0.290292 -0.062500 0 0 0 0 0 0 3 946327
-0.005215 0.001741 0.119699 0.516272 -0.205629 0.324085 -0.062500 0 0 0 0 0 0 3 947325
-0.005266 0.001767 0.119697 0.511736 -0.421838 0.341877 -0.062500 0 0 0 0 0 0 3 948315
-0.005311 0.001784 0.119705 0.437092 -0.337346 0.194944 -0.062500 0 0 0 0 0 0 3 949329
-0.005357 0.001815 0.119705 0.437295 -0.515497 0.276494 -0.062500 0 0 0 0 0 0 3 950325
-0.005400 0.001835 0.119715 0.389132 -0.391173 0.164337 -0.062500 0 0 0 0 0 0 3 951327
-0.005445 0.001868 0.119715 0.421129 -0.536894 0.259504 -0.062500 0 0 0 0 0 0 3 952322
-0.005468 0.001884 0.119716 0.127796 -0.341514 0.277580 -0.062500 0 0 0 0 0 0 3 953300
-0.005504 0.001914 0.119714 0.267526 -0.506583 0.313221 -0.062500 0 0 0 0 0 0 3 954329
-0.005546 0.001952 0.119711 0.363684 -0.638193 0.331061 -0.062500 0 0 0 0 0 0 3 955330
-0.005587 0.001975 0.119719 0.352845 -0.466386 0.183518 -0.062500 0 0 0 0 0 0 3 956328
-0.005644 0.001995 0.119708 0.562836 -0.408372 0.418901 -0.062500 0 0 0 0 0 0 3 957328
-0.005673 0.002005 0.119704 0.216468 -0.271843 0.356544 -0.062500 0 0 0 0 0 0 3 958327
-0.005712 0.002033 0.119701 0.313580 -0.481525 0.352510 -0.062500 0 0 0 0 0 0 3 959329
-0.005751 0.002051 0.119708 0.317190 -0.407900 0.198232 -0.062500 0 0 0 0 0 0 3 960329
-0.005795 0.002082 0.119709 0.379961 -0.567455 0.278493 -0.062500 0 0 0 0 0 0 3 961332
-0.005841 0.002120 0.119706 0.419166 -0.668502 0.322516 -0.062500 0 0 0 0 0 0 3 962318
-0.005864 0.002139 0.119705 0.139857 -0.443886 0.308413 -0.062500 0 0 0 0 0 0 3 963327
-0.005900 0.002171 0.119703 0.277153 -0.586011 0.334069 -0.062500 0 0 0 0 0 0 3 964328
-0.005938 0.002192 0.119711 0.311836 -0.454982 0.191013 -0.062500 0 0 0 0 0 0 3 965329
-0.005981 0.002224 0.119711 0.386737 -0.625280 0.275845 -0.062500 0 0 0 0 0 0 3 966326
-0.006022 0.002245 0.119720 0.368696 -0.489307 0.163678 -0.062500 0 0 0 0 0 0 3 967327
-0.006047 0.002273 0.119711 0.159873 -0.567032 0.383588 -0.062500 0 0 0 0 0 0 3 968326
-0.006097 0.002295 0.119695 0.455525 -0.505151 0.527071 -0.062500 0 0 0 0 0 0 3 969327
-0.006142 0.002312 0.119698 0.422900 -0.414729 0.284795 -0.062500 0 0 0 0 0 0 3 970327
-0.006188 0.002342 0.119697 0.480511 -0.630567 0.321426 -0.062500 0 0 0 0 0 0 3 971327
-0.006212 0.002357 0.119696 0.179303 -0.451686 0.313040 -0.062500 0 0 0 0 0 0 3 972313
-0.006243 0.002369 0.119705 0.252326 -0.396553 0.185434 -0.062500 0 0 0 0 0 0 3 973327
-0.006283 0.002397 0.119705 0.371081 -0.599123 0.279226 -0.062500 0 0 0 0 0 0 3 974297
-0.006303 0.002412 0.119705 0.123314 -0.435600 0.291966 -0.062500 0 0 0 0 0 0 3 975327
-0.006337 0.002441 0.119702 0.286774 -0.615931 0.331053 -0.062500 0 0 0 0 0 0 3 976321
-0.006374 0.002460 0.119710 0.335679 -0.505129 0.192167 -0.062500 0 0 0 0 0 0 3 977327
-0.006417 0.002492 0.119710 0.434237 -0.684987 0.279554 -0.062500 0 0 0 0 0 0 3 978318
-0.006439 0.002508 0.119710 0.164417 -0.493320 0.288950 -0.062500 0 0 0 0 0 0 3 979328
-0.006486 0.002524 0.119697 0.476255 -0.481447 0.481377 -0.062500 0 0 0 0 0 0 3 980326
-0.006530 0.002537 0.119700 0.459466 -0.435941 0.267552 -0.062500 0 0 0 0 0 0 3 981328
-0.006556 0.002561 0.119690 0.263290 -0.574812 0.437170 -0.062500 0 0 0 0 0 0 3 982331
-0.006590 0.002578 0.119695 0.327512 -0.495104 0.251044 -0.062500 0 0 0 0 0 0 3 983316
-0.006611 0.002604 0.119686 0.201543 -0.625920 0.433849 -0.062500 0 0 0 0 0 0 3 984322
-0.006654 0.002608 0.119680 0.467169 -0.353754 0.406673 -0.062500 0 0 0 0 0 0 3 985328
-0.006680 0.002627 0.119667 0.279147 -0.527843 0.516627 -0.062500 0 0 0 0 0 0 3 986318
-0.006713 0.002642 0.119671 0.350001 -0.481252 0.297354 -0.062500 0 0 0 0 0 0 3 987321
-0.006750 0.002654 0.119680 0.396186 -0.442756 0.187251 -0.062500 0 0 0 0 0 0 3 988326
-0.006772 0.002677 0.119672 0.223713 -0.586577 0.417610 -0.062500 0 0 0 0 0 0 3 989327
-0.006803 0.002694 0.119678 0.318728 -0.511520 0.255712 -0.062500 0 0 0 0 0 0 3 990326
-0.006824 0.002719 0.119669 0.209447 -0.639768 0.446933 -0.062500 0 0 0 0 0 0 3 991310
-0.006854 0.002737 0.119674 0.324549 -0.546946 0.269351 -0.062500 0 0 0 0 0 0 3 992325
-0.006873 0.002763 0.119664 0.200188 -0.648978 0.454800 -0.062500 0 0 0 0 0 0 3 993325
-0.006903 0.002781 0.119670 0.342881 -0.540063 0.275268 -0.062500 0 0 0 0 0 0 3 994325
-0.006935 0.002794 0.119649 0.379629 -0.461849 0.613930 -0.062500 0 0 0 0 0 0 3 995312
-0.006971 0.002805 0.119650 0.441106 -0.435889 0.359548 -0.062500 0 0 0 0 0 0 3 996319
-0.006989 0.002810 0.119651 0.211575 -0.360139 0.344703 -0.062500 0 0 0 0 0 0 3 997311
-0.007023 0.002835 0.119648 0.408814 -0.612473 0.388198 -0.062500 0 0 0 0 0 0 3 998318
-0.007040 0.002848 0.119647 0.209731 -0.475120 0.369747 -0.062500 0 0 0 0 0 0 3 999310
-0.007053 0.002871 0.119635 0.142066 -0.606309 0.520303 -0.062500 0 0 0 0 0 0 4 318
-0.007080 0.002888 0.119639 0.311169 -0.528783 0.319904 -0.062500 0 0 0 0 0 0 4 1310
-0.007098 0.002914 0.119629 0.214298 -0.638041 0.496136 -0.062500 0 0 0 0 0 0 4 2319
-0.007127 0.002931 0.119634 0.348909 -0.544974 0.313716 -0.062500 0 0 0 0 0 0 4 3308
-0.007146 0.002958 0.119625 0.233000 -0.645945 0.497094 -0.062500 0 0 0 0 0 0 4 4320
-0.007155 0.002971 0.119621 0.100845 -0.487255 0.435636 -0.062500 0 0 0 0 0 0 4 5310
-0.007193 0.002968 0.119617 0.441134 -0.270126 0.437142 -0.062500 0 0 0 0 0 0 4 6318
-0.007216 0.002985 0.119605 0.312216 -0.472660 0.567699 -0.062500 0 0 0 0 0 0 4 7321
-0.007228 0.002993 0.119600 0.151006 -0.390712 0.475764 -0.062500 0 0 0 0 0 0 4 8324
-0.007258 0.003019 0.119595 0.388105 -0.620624 0.472833 -0.062500 0 0 0 0 0 0 4 9325
-0.007274 0.003032 0.119594 0.213288 -0.473130 0.434547 -0.062500 0 0 0 0 0 0 4 10337
-0.007286 0.003056 0.119582 0.156854 -0.598296 0.578490 -0.062500 0 0 0 0 0 0 4 11324
-0.007313 0.003073 0.119586 0.332449 -0.518564 0.376221 -0.062500 0 0 0 0 0 0 4 12317
-0.007331 0.003099 0.119576 0.237696 -0.625787 0.551516 -0.062500 0 0 0 0 0 0 4 13318
-0.007340 0.003112 0.119572 0.116518 -0.470753 0.486645 -0.062500 0 0 0 0 0 0 4 14329
-0.007369 0.003140 0.119568 0.364746 -0.658433 0.495246 -0.062500 0 0 0 0 0 0 4 15323
-0.007384 0.003155 0.119566 0.201438 -0.492002 0.460341 -0.062500 0 0 0 0 0 0 4 16327
-0.007391 0.003162 0.119566 0.089988 -0.382416 0.444152 -0.062500 0 0 0 0 0 0 4 17329
-0.007399 0.003183 0.119554 0.091562 -0.549756 0.599729 -0.062500 0 0 0 0 0 0 4 18324
-0.007424 0.003198 0.119558 0.307328 -0.474634 0.402072 -0.062500 0 0 0 0 0 0 4 19326
-0.007441 0.003223 0.119548 0.228688 -0.593633 0.578958 -0.062500 0 0 0 0 0 0 4 20325
-0.007449 0.003236 0.119545 0.120304 -0.446842 0.514259 -0.062500 0 0 0 0 0 0 4 21328
-0.007458 0.003259 0.119532 0.114613 -0.575486 0.640743 -0.062500 0 0 0 0 0 0 4 22324
-0.007483 0.003276 0.119536 0.317924 -0.498646 0.431734 -0.062500 0 0 0 0 0 0 4 23325
-0.007495 0.003284 0.119537 0.175798 -0.381910 0.442398 -0.062500 0 0 0 0 0 0 4 24325
-0.007506 0.003306 0.119526 0.141706 -0.540547 0.616578 -0.062500 0 0 0 0 0 0 4 25332
-0.007512 0.003316 0.119522 0.072702 -0.418783 0.543137 -0.062500 0 0 0 0 0 0 4 26327
-0.007539 0.003344 0.119517 0.348836 -0.623175 0.549477 -0.062500 0 0 0 0 0 0 4 27328
-0.007553 0.003358 0.119516 0.199681 -0.465615 0.512383 -0.062500 0 0 0 0 0 0 4 28327
-0.007565 0.003382 0.119503 0.155509 -0.584701 0.657672 -0.062500 0 0 0 0 0 0 4 29326
-0.007571 0.003394 0.119499 0.080238 -0.441268 0.572630 -0.062500 0 0 0 0 0 0 4 30324
-0.007579 0.003417 0.119486 0.097637 -0.551892 0.691600 -0.062500 0 0 0 0 0 0 4 31324
-0.007603 0.003434 0.119490 0.311464 -0.476865 0.480009 -0.062500 0 0 0 0 0 0 4 32323
-0.007615 0.003442 0.119491 0.174214 -0.360865 0.489187 -0.062500 0 0 0 0 0 0 4 33326
-0.007626 0.003464 0.119480 0.142216 -0.519286 0.663355 -0.062500 0 0 0 0 0 0 4 34323
-0.007631 0.003474 0.119476 0.074598 -0.397993 0.589452 -0.062500 0 0 0 0 0 0 4 35323
-0.007639 0.003497 0.119463 0.092923 -0.540105 0.712702 -0.062500 0 0 0 0 0 0 4 36324
-0.007643 0.003508 0.119458 0.050736 -0.408913 0.618673 -0.062500 0 0 0 0 0 0 4 37293
-0.007670 0.003536 0.119453 0.339695 -0.608986 0.618806 -0.062500 0 0 0 0 0 0 4 38322
-0.007683 0.003550 0.119452 0.196868 -0.449030 0.578414 -0.062500 0 0 0 0 0 0 4 39322
-0.007695 0.003574 0.119439 0.155399 -0.566229 0.723076 -0.062500 0 0 0 0 0 0 4 40325
-0.007701 0.003587 0.119435 0.081847 -0.422543 0.637284 -0.062500 0 0 0 0 0 0 4 41324
-0.007704 0.003593 0.119434 0.036648 -0.329321 0.593432 -0.062500 0 0 0 0 0 0 4 42326
-0.007730 0.003618 0.119430 0.332076 -0.545150 0.624168 -0.062500 0 0 0 0 0 0 4 43323
-0.007743 0.003630 0.119428 0.193218 -0.406408 0.595265 -0.062500 0 0 0 0 0 0 4 44294
-0.007754 0.003654 0.119416 0.153982 -0.534269 0.744311 -0.062500 0 0 0 0 0 0 4 45322
-0.007760 0.003666 0.119412 0.081853 -0.396264 0.659865 -0.062500 0 0 0 0 0 0 4 46322
-0.007764 0.003672 0.119410 0.037411 -0.305897 0.616441 -0.062500 0 0 0 0 0 0 4 47325
-0.007770 0.003692 0.119398 0.072985 -0.481280 0.763229 -0.062500 0 0 0 0 0 0 4 48312
-0.007793 0.003707 0.119402 0.299771 -0.431782 0.562848 -0.062500 0 0 0 0 0 0 4 49394
-0.007809 0.003732 0.119392 0.228627 -0.551586 0.738716 -0.062500 0 0 0 0 0 0 4 50399
-0.007818 0.003744 0.119388 0.120622 -0.405137 0.672127 -0.062500 0 0 0 0 0 0 4 51392
-0.007827 0.003767 0.119375 0.116297 -0.533139 0.799475 -0.062500 0 0 0 0 0 0 4 52399
-0.007831 0.003779 0.119371 0.063253 -0.395845 0.706223 -0.062500 0 0 0 0 0 0 4 53370
-0.007839 0.003802 0.119357 0.087806 -0.528522 0.823371 -0.062500 0 0 0 0 0 0 4 54368
-0.007843 0.003814 0.119353 0.049171 -0.393598 0.726347 -0.062500 0 0 0 0 0 0 4 55366
-0.007845 0.003820 0.119351 0.021296 -0.304688 0.678374 -0.062500 0 0 0 0 0 0 4 56366
-0.007870 0.003845 0.119347 0.324780 -0.521908 0.709115 -0.062500 0 0 0 0 0 0 4 57396
-0.007883 0.003857 0.119345 0.188538 -0.385770 0.678991 -0.062500 0 0 0 0 0 0 4 58397
-0.007894 0.003881 0.119333 0.151016 -0.513509 0.828229 -0.062500 0 0 0 0 0 0 4 59369
-0.007900 0.003893 0.119329 0.080233 -0.376282 0.743224 -0.062500 0 0 0 0 0 0 4 60368
-0.007908 0.003916 0.119316 0.095743 -0.508660 0.863689 -0.062500 0 0 0 0 0 0 4 61360
-0.007912 0.003927 0.119311 0.052878 -0.374030 0.767534 -0.062500 0 0 0 0 0 0 4 62391
-0.007919 0.003950 0.119298 0.082203 -0.507468 0.884085 -0.062500 0 0 0 0 0 0 4 63375
-0.007943 0.003967 0.119301 0.305134 -0.435886 0.671940 -0.062500 0 0 0 0 0 0 4 64373
-0.007954 0.003975 0.119302 0.171648 -0.321056 0.679251 -0.062500 0 0 0 0 0 0 4 65391
-0.007965 0.003996 0.119291 0.140515 -0.478196 0.854340 -0.062500 0 0 0 0 0 0 4 66376
-0.007970 0.004007 0.119287 0.074429 -0.358240 0.779351 -0.062500 0 0 0 0 0 0 4 67389
-0.007978 0.004029 0.119274 0.092477 -0.499159 0.903801 -0.062500 0 0 0 0 0 0 4 68374
-0.007982 0.004041 0.119269 0.051231 -0.369294 0.808754 -0.062500 0 0 0 0 0 0 4 69391
-0.007984 0.004047 0.119268 0.023102 -0.262338 0.761405 -0.062500 0 0 0 0 0 0 4 70375
-0.007990 0.004067 0.119255 0.065540 -0.438280 0.907990 -0.062500 0 0 0 0 0 0 4 71375
-0.007993 0.004077 0.119251 0.037762 -0.328198 0.821849 -0.062500 0 0 0 0 0 0 4 72391
-0.008015 0.004087 0.119258 0.274751 -0.314484 0.663649 -0.062500 0 0 0 0 0 0 4 73375
-0.008030 0.004109 0.119248 0.213813 -0.469025 0.866843 -0.062500 0 0 0 0 0 0 4 74390
-0.008038 0.004120 0.119245 0.112967 -0.343549 0.810016 -0.062500 0 0 0 0 0 0 4 75373
-0.008047 0.004142 0.119232 0.111935 -0.481042 0.942021 -0.062500 0 0 0 0 0 0 4 76390
-0.008051 0.004154 0.119227 0.061422 -0.349932 0.849409 -0.062500 0 0 0 0 0 0 4 77307
-0.008054 0.004160 0.119226 0.027664 -0.262943 0.802893 -0.062500 0 0 0 0 0 0 4 78308
-0.008080 0.004184 0.119221 0.326787 -0.500738 0.836320 -0.062500 0 0 0 0 0 0 4 79308
-0.008093 0.004197 0.119220 0.188476 -0.365731 0.805315 -0.062500 0 0 0 0 0 0 4 80316
-0.008099 0.004203 0.119219 0.090890 -0.271484 0.790031 -0.062500 0 0 0 0 0 0 4 81307
-0.008107 0.004223 0.119207 0.097526 -0.442878 0.949319 -0.062500 0 0 0 0 0 0 4 82316
-0.008111 0.004233 0.119203 0.052383 -0.331172 0.867346 -0.062500 0 0 0 0 0 0 4 83306
-0.008114 0.004239 0.119202 0.021700 -0.254231 0.824671 -0.062500 0 0 0 0 0 0 4 84316
-0.008119 0.004258 0.119189 0.064651 -0.413830 0.973520 -0.062500 0 0 0 0 0 0 4 85317
-0.008142 0.004273 0.119193 0.296191 -0.369132 0.774215 -0.062500 0 0 0 0 0 0 4 86322
-0.008158 0.004297 0.119183 0.225678 -0.488797 0.950544 -0.062500 0 0 0 0 0 0 4 87310
-0.008167 0.004310 0.119179 0.119077 -0.344397 0.882479 -0.062500 0 0 0 0 0 0 4 88317
-0.008171 0.004316 0.119178 0.055787 -0.250578 0.845465 -0.062500 0 0 0 0 0 0 4 89307
-0.008178 0.004336 0.119165 0.080737 -0.421930 0.996622 -0.062500 0 0 0 0 0 0 4 90307
-0.008181 0.004346 0.119161 0.044920 -0.310578 0.911394 -0.062500 0 0 0 0 0 0 4 91319
-0.008183 0.004351 0.119160 0.018814 -0.233747 0.867532 -0.062500 0 0 0 0 0 0 4 92311
-0.008209 0.004376 0.119155 0.321710 -0.476109 0.903189 -0.062500 0 0 0 0 0 0 4 93322
-0.008222 0.004388 0.119154 0.187988 -0.342436 0.871895 -0.062500 0 0 0 0 0 0 4 94316
-0.008228 0.004394 0.119153 0.091436 -0.249635 0.856384 -0.062500 0 0 0 0 0 0 4 95314
-0.008236 0.004414 0.119141 0.098204 -0.421061 1.016228 -0.062500 0 0 0 0 0 0 4 96312
-0.008240 0.004425 0.119137 0.053543 -0.310095 0.933928 -0.062500 0 0 0 0 0 0 4 97316
-0.008243 0.004430 0.119135 0.023103 -0.233499 0.891087 -0.062500 0 0 0 0 0 0 4 98311
-0.008268 0.004454 0.119131 0.323821 -0.475755 0.927650 -0.062500 0 0 0 0 0 0 4 99312
-0.008281 0.004466 0.119130 0.189068 -0.342264 0.896197 -0.062500 0 0 0 0 0 0 4 100311
-0.008288 0.004473 0.119129 0.089885 -0.228795 0.880603 -0.062500 0 0 0 0 0 0 4 101313
-0.008296 0.004493 0.119117 0.096247 -0.399988 1.040659 -0.062500 0 0 0 0 0 0 4 102320
-0.008300 0.004503 0.119113 0.050867 -0.291160 0.958235 -0.062500 0 0 0 0 0 0 4 103316
-0.008302 0.004508 0.119111 0.020391 -0.214676 0.915312 -0.062500 0 0 0 0 0 0 4 104313
-0.008328 0.004532 0.119107 0.321042 -0.456724 0.952398 -0.062500 0 0 0 0 0 0 4 105311
-0.008341 0.004544 0.119105 0.186323 -0.323367 0.920672 -0.062500 0 0 0 0 0 0 4 106311
-0.008347 0.004551 0.119105 0.089221 -0.230726 0.904938 -0.062500 0 0 0 0 0 0 4 107310
-0.008351 0.004554 0.119105 0.037268 -0.181614 0.898911 -0.062500 0 0 0 0 0 0 4 108294
-0.008357 0.004572 0.119093 0.068970 -0.376758 1.062998 -0.062500 0 0 0 0 0 0 4 109312
-0.008380 0.004586 0.119096 0.297277 -0.341342 0.869583 -0.062500 0 0 0 0 0 0 4 110312
-0.008392 0.004593 0.119098 0.166095 -0.244458 0.881480 -0.062500 0 0 0 0 0 0 4 111310
-0.008402 0.004614 0.119086 0.135118 -0.408499 1.060018 -0.062500 0 0 0 0 0 0 4 112312
-0.008408 0.004624 0.119082 0.070537 -0.294344 0.984630 -0.062500 0 0 0 0 0 0 4 113311
-0.008410 0.004630 0.119081 0.030146 -0.216230 0.944232 -0.062500 0 0 0 0 0 0 4 114310
-0.008416 0.004649 0.119069 0.066003 -0.394318 1.095143 -0.062500 0 0 0 0 0 0 4 115310
-0.008440 0.004664 0.119072 0.296200 -0.350326 0.897026 -0.062500 0 0 0 0 0 0 4 116311
-0.008451 0.004671 0.119073 0.165674 -0.248982 0.906987 -0.062500 0 0 0 0 0 0 4 117309
-0.008457 0.004675 0.119074 0.076872 -0.190868 0.918375 -0.062500 0 0 0 0 0 0 4 118311
-0.008464 0.004694 0.119062 0.082917 -0.360070 1.089853 -0.062500 0 0 0 0 0 0 4 119309
-0.008468 0.004703 0.119058 0.041712 -0.259774 1.011067 -0.062500 0 0 0 0 0 0 4 120311
-0.008491 0.004713 0.119064 0.273065 -0.251494 0.857646 -0.062500 0 0 0 0 0 0 4 121312
-0.008506 0.004734 0.119055 0.207108 -0.405977 1.062467 -0.062500 0 0 0 0 0 0 4 122310
-0.008514 0.004745 0.119051 0.105860 -0.285027 1.004412 -0.062500 0 0 0 0 0 0 4 123309
-0.008518 0.004751 0.119050 0.045295 -0.202193 0.970886 -0.062500 0 0 0 0 0 0 4 124311
-0.008540 0.004759 0.119058 0.273177 -0.221123 0.846272 -0.062500 0 0 0 0 0 0 4 125312
-0.008551 0.004762 0.119060 0.149005 -0.171916 0.895467 -0.062500 0 0 0 0 0 0 4 126305
-0.008561 0.004781 0.119049 0.122942 -0.361775 1.089048 -0.062500 0 0 0 0 0 0 4 127312
-0.008566 0.004790 0.119046 0.061860 -0.261587 1.018676 -0.062500 0 0 0 0 0 0 4 128314
-0.008569 0.004795 0.119044 0.023355 -0.190553 0.979978 -0.062500 0 0 0 0 0 0 4 129314
-0.008595 0.004819 0.119040 0.320086 -0.434620 1.020771 -0.062500 0 0 0 0 0 0 4 130309
-0.008608 0.004832 0.119038 0.183529 -0.303008 0.988523 -0.062500 0 0 0 0 0 0 4 131310
-0.008614 0.004838 0.119038 0.085480 -0.211278 0.972374 -0.062500 0 0 0 0 0 0 4 132309
-0.008618 0.004841 0.119037 0.033032 -0.162635 0.966174 -0.062500 0 0 0 0 0 0 4 133308
-0.008619 0.004842 0.119037 0.006292 -0.137946 0.963942 -0.062500 0 0 0 0 0 0 4 134308
-0.008644 0.004865 0.119033 0.310723 -0.407618 1.019354 -0.062500 0 0 0 0 0 0 4 135308
-0.008657 0.004876 0.119032 0.178607 -0.289375 0.992063 -0.062500 0 0 0 0 0 0 4 136308
-0.008664 0.004882 0.119031 0.082925 -0.204428 0.977658 -0.062500 0 0 0 0 0 0 4 137310
-0.008667 0.004884 0.119031 0.031707 -0.159178 0.972065 -0.062500 0 0 0 0 0 0 4 138301
-0.008689 0.004891 0.119039 0.266068 -0.199257 0.859246 -0.062500 0 0 0 0 0 0 4 139309
-0.008704 0.004911 0.119030 0.192614 -0.358454 1.079537 -0.062500 0 0 0 0 0 0 4 140300
-0.008711 0.004921 0.119027 0.093034 -0.249383 1.026593 -0.062500 0 0 0 0 0 0 4 141309
-0.008715 0.004926 0.119025 0.033793 -0.173688 0.994797 -0.062500 0 0 0 0 0 0 4 142299
-0.008717 0.004928 0.119025 0.002283 -0.133302 0.982264 -0.062500 0 0 0 0 0 0 4 143310
-0.008739 0.004934 0.119033 0.247603 -0.178050 0.867137 -0.062500 0 0 0 0 0 0 4 144300
-0.008749 0.004937 0.119036 0.131509 -0.140740 0.918980 -0.062500 0 0 0 0 0 0 4 145304
-0.008758 0.004956 0.119025 0.109229 -0.336069 1.114056 -0.062500 0 0 0 0 0 0 4 146307
-0.008763 0.004965 0.119021 0.050573 -0.239259 1.043770 -0.062500 0 0 0 0 0 0 4 147300
-0.008786 0.004975 0.119027 0.273937 -0.233012 0.894677 -0.062500 0 0 0 0 0 0 4 148308
-0.008797 0.004979 0.119029 0.145489 -0.168786 0.932993 -0.062500 0 0 0 0 0 0 4 149306
-0.008807 0.004998 0.119018 0.116407 -0.350106 1.123250 -0.062500 0 0 0 0 0 0 4 150315
-0.008813 0.005008 0.119014 0.054278 -0.246327 1.051156 -0.062500 0 0 0 0 0 0 4 151312
-0.008835 0.005018 0.119021 0.275936 -0.236618 0.901630 -0.062500 0 0 0 0 0 0 4 152315
-0.008847 0.005023 0.119023 0.146515 -0.170589 0.939587 -0.062500 0 0 0 0 0 0 4 153323
-0.008857 0.005042 0.119012 0.116824 -0.350858 1.129859 -0.062500 0 0 0 0 0 0 4 154305
-0.008862 0.005052 0.119008 0.054500 -0.246708 1.057654 -0.062500 0 0 0 0 0 0 4 155321
-0.008853 0.005070 0.119017 -0.141181 -0.352777 0.866138 -0.062500 0 0 0 0 0 0 4 156316
-0.008848 0.005080 0.119021 -0.105252 -0.239624 0.924273 -0.062500 0 0 0 0 0 0 4 157320
-0.008865 0.005089 0.119030 0.189885 -0.230939 0.847402 -0.062500 0 0 0 0 0 0 4 158323
-0.008878 0.005110 0.119021 0.149424 -0.363904 1.081492 -0.062500 0 0 0 0 0 0 4 159328
-0.008885 0.005121 0.119018 0.067099 -0.242482 1.033006 -0.062500 0 0 0 0 0 0 4 160323
-0.008888 0.005127 0.119017 0.016618 -0.160687 1.002739 -0.062500 0 0 0 0 0 0 4 161320
-0.008910 0.005134 0.119024 0.250546 -0.180478 0.880992 -0.062500 0 0 0 0 0 0 4 162320
-0.008925 0.005155 0.119015 0.185489 -0.349518 1.097856 -0.062500 0 0 0 0 0 0 4 163321
-0.008933 0.005165 0.119011 0.085513 -0.235457 1.043031 -0.062500 0 0 0 0 0 0 4 164320
-0.008937 0.005170 0.119010 0.026974 -0.159450 1.010462 -0.062500 0 0 0 0 0 0 4 165322
-0.008939 0.005173 0.119010 -0.004725 -0.117773 0.997628 -0.062500 0 0 0 0 0 0 4 166319
-0.008965 0.005196 0.119005 0.296910 -0.377815 1.051832 -0.062500 0 0 0 0 0 0 4 167310
-0.008977 0.005207 0.119004 0.163271 -0.255453 1.021923 -0.062500 0 0 0 0 0 0 4 168325
-0.008984 0.005213 0.119003 0.066690 -0.168429 1.006349 -0.062500 0 0 0 0 0 0 4 169326
-0.008987 0.005216 0.119003 0.014969 -0.122126 1.000309 -0.062500 0 0 0 0 0 0 4 170325
-0.009013 0.005239 0.118999 0.306665 -0.379817 1.057362 -0.062500 0 0 0 0 0 0 4 171318
-0.009027 0.005251 0.118997 0.168107 -0.256431 1.028171 -0.062500 0 0 0 0 0 0 4 172320
-0.009033 0.005257 0.118997 0.069114 -0.168925 1.012797 -0.062500 0 0 0 0 0 0 4 173321
-0.009041 0.005276 0.118985 0.072894 -0.340151 1.175475 -0.062500 0 0 0 0 0 0 4 174319
-0.009045 0.005286 0.118980 0.028893 -0.232090 1.092008 -0.062500 0 0 0 0 0 0 4 175320
-0.009048 0.005292 0.118979 -0.001423 -0.156938 1.048393 -0.062500 0 0 0 0 0 0 4 176320
-0.009069 0.005299 0.118986 0.242621 -0.179961 0.922609 -0.062500 0 0 0 0 0 0 4 177320
-0.009084 0.005319 0.118976 0.174228 -0.328675 1.137902 -0.062500 0 0 0 0 0 0 4 178319
-0.009091 0.005330 0.118973 0.076702 -0.215590 1.082051 -0.062500 0 0 0 0 0 0 4 179323
-0.009095 0.005335 0.118972 0.018356 -0.137871 1.049083 -0.062500 0 0 0 0 0 0 4 180321
-0.009097 0.005338 0.118971 -0.012788 -0.096429 1.036082 -0.062500 0 0 0 0 0 0 4 181319
-0.009091 0.005369 0.118970 -0.128636 -0.472090 1.048461 -0.062500 0 0 0 0 0 0 4 182290
-0.009108 0.005390 0.118977 0.164981 -0.366306 0.929952 -0.062500 0 0 0 0 0 0 4 183318
-0.009116 0.005400 0.118980 0.081464 -0.218683 0.977467 -0.062500 0 0 0 0 0 0 4 184313
-0.009124 0.005422 0.118969 0.075371 -0.353841 1.172198 -0.062500 0 0 0 0 0 0 4 185321
-0.009129 0.005433 0.118965 0.025918 -0.228122 1.100677 -0.062500 0 0 0 0 0 0 4 186318
-0.009131 0.005439 0.118963 -0.006907 -0.144291 1.061308 -0.062500 0 0 0 0 0 0 4 187318
-0.009137 0.005459 0.118951 0.031133 -0.316904 1.215160 -0.062500 0 0 0 0 0 0 4 188320
-0.009160 0.005473 0.118954 0.266651 -0.275371 1.019612 -0.062500 0 0 0 0 0 0 4 189322
-0.009172 0.005481 0.118955 0.136630 -0.173553 1.027014 -0.062500 0 0 0 0 0 0 4 190319
-0.009177 0.005484 0.118956 0.047833 -0.115142 1.037233 -0.062500 0 0 0 0 0 0 4 191302
-0.009185 0.005503 0.118944 0.057759 -0.302418 1.210899 -0.062500 0 0 0 0 0 0 4 192317
-0.009189 0.005512 0.118940 0.017718 -0.203538 1.130910 -0.062500 0 0 0 0 0 0 4 193395
-0.009191 0.005517 0.118938 -0.010499 -0.133050 1.088466 -0.062500 0 0 0 0 0 0 4 194384
-0.009196 0.005536 0.118925 0.024394 -0.291513 1.241459 -0.062500 0 0 0 0 0 0 4 195421
-0.009220 0.005551 0.118929 0.260581 -0.251571 1.045716 -0.062500 0 0 0 0 0 0 4 196390
-0.009231 0.005558 0.118930 0.131009 -0.151414 1.052775 -0.062500 0 0 0 0 0 0 4 197388
-0.009241 0.005579 0.118918 0.098671 -0.310641 1.232377 -0.062500 0 0 0 0 0 0 4 198387
-0.009247 0.005589 0.118914 0.035678 -0.197396 1.155006 -0.062500 0 0 0 0 0 0 4 199390
-0.009238 0.005608 0.118923 -0.160247 -0.299298 0.962070 -0.062500 0 0 0 0 0 0 4 200362
-0.009233 0.005617 0.118927 -0.125079 -0.183297 1.019024 -0.062500 0 0 0 0 0 0 4 201387
-0.009234 0.005639 0.118916 -0.035044 -0.326694 1.221342 -0.062500 0 0 0 0 0 0 4 202389
-0.009236 0.005650 0.118912 -0.032091 -0.205317 1.152363 -0.062500 0 0 0 0 0 0 4 203361
-0.009257 0.005660 0.118918 0.223570 -0.187166 1.006005 -0.062500 0 0 0 0 0 0 4 204356
-0.009271 0.005682 0.118908 0.166242 -0.332829 1.212865 -0.062500 0 0 0 0 0 0 4 205389
-0.009279 0.005693 0.118905 0.070755 -0.208547 1.153024 -0.062500 0 0 0 0 0 0 4 206387
-0.009283 0.005698 0.118903 0.013233 -0.125171 1.118479 -0.062500 0 0 0 0 0 0 4 207368
-0.009289 0.005718 0.118891 0.038461 -0.297185 1.274869 -0.062500 0 0 0 0 0 0 4 208369
-0.009293 0.005728 0.118886 0.005917 -0.190937 1.188079 -0.062500 0 0 0 0 0 0 4 209313
-0.009299 0.005749 0.118873 0.034650 -0.313586 1.313166 -0.062500 0 0 0 0 0 0 4 210302
-0.009311 0.005779 0.118886 0.109275 -0.433378 0.955303 -0.062500 0 0 0 0 0 0 4 211311
-0.009316 0.005794 0.118891 0.033524 -0.248140 1.030551 -0.062500 0 0 0 0 0 0 4 212312
-0.009323 0.005818 0.118881 0.044474 -0.349242 1.247519 -0.062500 0 0 0 0 0 0 4 213303
-0.009327 0.005830 0.118877 0.006365 -0.206851 1.184083 -0.062500 0 0 0 0 0 0 4 214312
-0.009329 0.005836 0.118876 -0.020296 -0.114727 1.147559 -0.062500 0 0 0 0 0 0 4 215312
-0.009330 0.005839 0.118875 -0.035582 -0.065985 1.133209 -0.062500 0 0 0 0 0 0 4 216302
-0.009335 0.005857 0.118863 0.012020 -0.257038 1.298356 -0.062500 0 0 0 0 0 0 4 217312
-0.009338 0.005867 0.118858 -0.008741 -0.161150 1.214453 -0.062500 0 0 0 0 0 0 4 218303
-0.009352 0.005907 0.118863 0.134185 -0.551431 1.082787 -0.062500 0 0 0 0 0 0 4 219311
-0.009358 0.005927 0.118865 0.054904 -0.328731 1.108288 -0.062500 0 0 0 0 0 0 4 220326
-0.009362 0.005937 0.118865 0.001675 -0.177580 1.124352 -0.062500 0 0 0 0 0 0 4 221311
-0.009368 0.005958 0.118853 0.029354 -0.294669 1.301357 -0.062500 0 0 0 0 0 0 4 222312
-0.009371 0.005969 0.118849 -0.000612 -0.171216 1.221517 -0.062500 0 0 0 0 0 0 4 223311
-0.009393 0.005980 0.118855 0.238322 -0.152142 1.071913 -0.062500 0 0 0 0 0 0 4 224310
-0.009408 0.006001 0.118845 0.171672 -0.295964 1.277833 -0.062500 0 0 0 0 0 0 4 225310
-0.009416 0.006012 0.118842 0.071998 -0.171856 1.216841 -0.062500 0 0 0 0 0 0 4 226303
-0.009408 0.006032 0.118851 -0.143827 -0.268584 1.031152 -0.062500 0 0 0 0 0 0 4 227316
-0.009408 0.006058 0.118842 -0.063024 -0.364801 1.260908 -0.062500 0 0 0 0 0 0 4 228314
-0.009409 0.006071 0.118839 -0.050330 -0.207052 1.211924 -0.062500 0 0 0 0 0 0 4 229323
-0.009409 0.006078 0.118838 -0.049504 -0.106147 1.181462 -0.062500 0 0 0 0 0 0 4 230320
-0.009433 0.006103 0.118833 0.267098 -0.331929 1.233624 -0.062500 0 0 0 0 0 0 4 231316
-0.009446 0.006115 0.118831 0.141189 -0.194464 1.198423 -0.062500 0 0 0 0 0 0 4 232318
-0.009444 0.006152 0.118829 -0.052528 -0.495095 1.201208 -0.062500 0 0 0 0 0 0 4 233319
-0.009444 0.006170 0.118828 -0.061611 -0.287178 1.184462 -0.062500 0 0 0 0 0 0 4 234318
-0.009444 0.006179 0.118828 -0.056747 -0.128380 1.176633 -0.062500 0 0 0 0 0 0 4 235317
-0.009468 0.006205 0.118823 0.263395 -0.333328 1.238412 -0.062500 0 0 0 0 0 0 4 236317
-0.009480 0.006219 0.118822 0.139765 -0.185705 1.206306 -0.062500 0 0 0 0 0 0 4 237321
-0.009474 0.006239 0.118832 -0.108164 -0.266379 1.039188 -0.062500 0 0 0 0 0 0 4 238323
-0.009475 0.006266 0.118823 -0.045074 -0.353507 1.276514 -0.062500 0 0 0 0 0 0 4 239320
-0.009476 0.006279 0.118820 -0.040802 -0.192001 1.229794 -0.062500 0 0 0 0 0 0 4 240321
-0.009477 0.006286 0.118819 -0.044157 -0.089267 1.200101 -0.062500 0 0 0 0 0 0 4 241316
-0.009501 0.006311 0.118814 0.270343 -0.313645 1.253583 -0.062500 0 0 0 0 0 0 4 242318
-0.009514 0.006323 0.118812 0.143456 -0.175966 1.217960 -0.062500 0 0 0 0 0 0 4 243288
-0.009513 0.006360 0.118810 -0.051051 -0.476180 1.221506 -0.062500 0 0 0 0 0 0 4 244318
-0.009512 0.006378 0.118809 -0.060210 -0.268370 1.204176 -0.062500 0 0 0 0 0 0 4 245319
-0.009512 0.006387 0.118809 -0.052841 -0.108383 1.196059 -0.062500 0 0 0 0 0 0 4 246320
-0.009516 0.006408 0.118797 0.004666 -0.248932 1.364896 -0.062500 0 0 0 0 0 0 4 247319
-0.009538 0.006424 0.118800 0.252380 -0.193180 1.175024 -0.062500 0 0 0 0 0 0 4 248319
-0.009538 0.006446 0.118812 -0.028406 -0.265041 1.032208 -0.062500 0 0 0 0 0 0 4 249319
-0.009541 0.006473 0.118803 -0.002245 -0.342173 1.286276 -0.062500 0 0 0 0 0 0 4 250318
-0.009543 0.006487 0.118801 -0.017647 -0.176201 1.245837 -0.062500 0 0 0 0 0 0 4 251319
-0.009548 0.006510 0.118787 0.024264 -0.285355 1.390589 -0.062500 0 0 0 0 0 0 4 252288
-0.009572 0.006527 0.118790 0.262962 -0.212007 1.190932 -0.062500 0 0 0 0 0 0 4 253319
-0.009576 0.006566 0.118789 0.031975 -0.489273 1.216792 -0.062500 0 0 0 0 0 0 4 254316
-0.009578 0.006585 0.118789 -0.015494 -0.265306 1.214476 -0.062500 0 0 0 0 0 0 4 255316
-0.009579 0.006595 0.118789 -0.032568 -0.117011 1.212359 -0.062500 0 0 0 0 0 0 4 256317
-0.009583 0.006616 0.118777 0.021785 -0.231738 1.383980 -0.062500 0 0 0 0 0 0 4 257319
-0.009594 0.006646 0.118791 0.108368 -0.355237 1.045721 -0.062500 0 0 0 0 0 0 4 258317
-0.009603 0.006677 0.118783 0.093382 -0.383884 1.297149 -0.062500 0 0 0 0 0 0 4 259317
-0.009608 0.006692 0.118781 0.035861 -0.187358 1.261933 -0.062500 0 0 0 0 0 0 4 260317
-0.009615 0.006717 0.118767 0.054516 -0.280107 1.409715 -0.062500 0 0 0 0 0 0 4 261304
-0.009607 0.006743 0.118773 -0.137329 -0.316074 1.167334 -0.062500 0 0 0 0 0 0 4 262301
-0.009603 0.006756 0.118775 -0.106608 -0.146646 1.191470 -0.062500 0 0 0 0 0 0 4 263310
-0.009625 0.006784 0.118771 0.240966 -0.321628 1.278586 -0.062500 0 0 0 0 0 0 4 264317
-0.009636 0.006798 0.118770 0.133491 -0.159496 1.254243 -0.062500 0 0 0 0 0 0 4 265320
-0.009634 0.006835 0.118767 -0.040480 -0.425367 1.264039 -0.062500 0 0 0 0 0 0 4 266317
-0.009633 0.006854 0.118767 -0.043947 -0.211992 1.246979 -0.062500 0 0 0 0 0 0 4 267317
-0.009657 0.006885 0.118762 0.280128 -0.346313 1.306833 -0.062500 0 0 0 0 0 0 4 268317
-0.009669 0.006900 0.118760 0.159382 -0.161701 1.271125 -0.062500 0 0 0 0 0 0 4 269317
-0.009675 0.006908 0.118759 0.069063 -0.043295 1.252610 -0.062500 0 0 0 0 0 0 4 270320
-0.009671 0.006942 0.118757 -0.081697 -0.375030 1.270019 -0.062500 0 0 0 0 0 0 4 271288
-0.009668 0.006959 0.118756 -0.064998 -0.186480 1.255717 -0.062500 0 0 0 0 0 0 4 272317
-0.009671 0.006984 0.118744 0.006447 -0.269031 1.422035 -0.062500 0 0 0 0 0 0 4 273304
-0.009682 0.007016 0.118757 0.106458 -0.364329 1.082429 -0.062500 0 0 0 0 0 0 4 274301
-0.009690 0.007048 0.118750 0.111323 -0.355577 1.332869 -0.062500 0 0 0 0 0 0 4 275310
-0.009695 0.007064 0.118747 0.057262 -0.152005 1.296436 -0.062500 0 0 0 0 0 0 4 276301
-0.009702 0.007088 0.118734 0.077234 -0.240157 1.444670 -0.062500 0 0 0 0 0 0 4 277384
-0.009693 0.007115 0.118739 -0.113701 -0.275465 1.202467 -0.062500 0 0 0 0 0 0 4 278369
-0.009709 0.007133 0.118749 0.180726 -0.169359 1.121145 -0.062500 0 0 0 0 0 0 4 279368
-0.009721 0.007158 0.118740 0.156274 -0.250655 1.364650 -0.062500 0 0 0 0 0 0 4 280385
-0.009715 0.007185 0.118747 -0.074682 -0.279709 1.167355 -0.062500 0 0 0 0 0 0 4 281301
-0.009716 0.007214 0.118737 -0.009471 -0.318638 1.381742 -0.062500 0 0 0 0 0 0 4 282310
-0.009717 0.007229 0.118734 -0.004307 -0.133786 1.323454 -0.062500 0 0 0 0 0 0 4 283301
-0.009742 0.007258 0.118728 0.324639 -0.274849 1.359041 -0.062500 0 0 0 0 0 0 4 284310
-0.009743 0.007286 0.118736 0.040025 -0.287128 1.164121 -0.062500 0 0 0 0 0 0 4 285300
-0.009743 0.007300 0.118739 0.002803 -0.100362 1.212501 -0.062500 0 0 0 0 0 0 4 286310
-0.009747 0.007324 0.118728 0.051656 -0.201052 1.415871 -0.062500 0 0 0 0 0 0 4 287300
-0.009757 0.007355 0.118742 0.142568 -0.309641 1.091501 -0.062500 0 0 0 0 0 0 4 288309
-0.009766 0.007386 0.118734 0.129239 -0.327316 1.347068 -0.062500 0 0 0 0 0 0 4 289316
-0.009771 0.007402 0.118731 0.073601 -0.127662 1.311659 -0.062500 0 0 0 0 0 0 4 290314
-0.009766 0.007440 0.118728 -0.064404 -0.398698 1.313384 -0.062500 0 0 0 0 0 0 4 291315
-0.009783 0.007464 0.118735 0.230922 -0.222169 1.186251 -0.062500 0 0 0 0 0 0 4 292313
-0.009796 0.007492 0.118725 0.197020 -0.260246 1.400452 -0.062500 0 0 0 0 0 0 4 293301
-0.009803 0.007507 0.118721 0.115931 -0.084083 1.338948 -0.062500 0 0 0 0 0 0 4 294306
-0.009799 0.007544 0.118718 -0.037288 -0.367501 1.330748 -0.062500 0 0 0 0 0 0 4 295312
-0.009796 0.007563 0.118717 -0.022449 -0.153206 1.303595 -0.062500 0 0 0 0 0 0 4 296305
-0.009820 0.007594 0.118711 0.310543 -0.285247 1.362756 -0.062500 0 0 0 0 0 0 4 297315
-0.009820 0.007623 0.118720 0.037438 -0.283121 1.176756 -0.062500 0 0 0 0 0 0 4 298318
-0.009823 0.007654 0.118710 0.060426 -0.299488 1.402955 -0.062500 0 0 0 0 0 0 4 299313
-0.009826 0.007669 0.118707 0.047231 -0.084198 1.348660 -0.062500 0 0 0 0 0 0 4 300287
-0.009835 0.007696 0.118723 0.139363 -0.211088 1.065081 -0.062500 0 0 0 0 0 0 4 301317
-0.009843 0.007725 0.118717 0.132218 -0.254298 1.347874 -0.062500 0 0 0 0 0 0 4 302316
-0.009848 0.007740 0.118714 0.081616 -0.070932 1.322712 -0.062500 0 0 0 0 0 0 4 303316
-0.009854 0.007764 0.118701 0.103117 -0.167839 1.476751 -0.062500 0 0 0 0 0 0 4 304287
-0.009866 0.007795 0.118714 0.177242 -0.275134 1.133310 -0.062500 0 0 0 0 0 0 4 305286
-0.009876 0.007826 0.118706 0.153902 -0.289383 1.381231 -0.062500 0 0 0 0 0 0 4 306324
-0.009881 0.007842 0.118703 0.093383 -0.089213 1.342068 -0.062500 0 0 0 0 0 0 4 307290
-0.009875 0.007880 0.118700 -0.045657 -0.338852 1.344428 -0.062500 0 0 0 0 0 0 4 308321
-0.009893 0.007905 0.118707 0.240061 -0.183065 1.216635 -0.062500 0 0 0 0 0 0 4 309306
-0.009906 0.007933 0.118696 0.203469 -0.218332 1.430789 -0.062500 0 0 0 0 0 0 4 310315
-0.009901 0.007961 0.118703 -0.034843 -0.225337 1.221717 -0.062500 0 0 0 0 0 0 4 311316
-0.009922 0.007996 0.118700 0.289618 -0.314050 1.329114 -0.062500 0 0 0 0 0 0 4 312316
-0.009933 0.008014 0.118699 0.183810 -0.095636 1.317135 -0.062500 0 0 0 0 0 0 4 313321
-0.009931 0.008053 0.118697 -0.000605 -0.351836 1.337671 -0.062500 0 0 0 0 0 0 4 314317
-0.009929 0.008072 0.118696 -0.001442 -0.124715 1.319550 -0.062500 0 0 0 0 0 0 4 315316
-0.009933 0.008098 0.118683 0.061870 -0.164194 1.486968 -0.062500 0 0 0 0 0 0 4 316316
-0.009956 0.008117 0.118685 0.315662 -0.070838 1.296179 -0.062500 0 0 0 0 0 0 4 317317
-0.009959 0.008156 0.118684 0.088721 -0.333767 1.329743 -0.062500 0 0 0 0 0 0 4 318318
-0.009964 0.008191 0.118671 0.099066 -0.314730 1.500204 -0.062500 0 0 0 0 0 0 4 319319
-0.009988 0.008215 0.118674 0.333717 -0.149770 1.308940 -0.062500 0 0 0 0 0 0 4 320314
-0.010004 0.008242 0.118662 0.257446 -0.192686 1.488347 -0.062500 0 0 0 0 0 0 4 321305
-0.010000 0.008270 0.118668 -0.004516 -0.204191 1.265585 -0.062500 0 0 0 0 0 0 4 322303
-0.010023 0.008305 0.118665 0.309724 -0.273310 1.368788 -0.062500 0 0 0 0 0 0 4 323304
-0.010034 0.008323 0.118664 0.197575 -0.055961 1.354029 -0.062500 0 0 0 0 0 0 4 324302
-0.010044 0.008348 0.118651 0.166675 -0.129204 1.520662 -0.062500 0 0 0 0 0 0 4 325384
-0.010037 0.008375 0.118657 -0.050276 -0.162392 1.285794 -0.062500 0 0 0 0 0 0 4 326388
-0.010037 0.008404 0.118646 0.021385 -0.197660 1.486278 -0.062500 0 0 0 0 0 0 4 327359
-0.010058 0.008424 0.118650 0.295286 -0.079211 1.318346 -0.062500 0 0 0 0 0 0 4 328363
-0.010061 0.008464 0.118649 0.079846 -0.327986 1.361832 -0.062500 0 0 0 0 0 0 4 329382
-0.010062 0.008484 0.118648 0.043631 -0.093296 1.357898 -0.062500 0 0 0 0 0 0 4 330392
-0.010087 0.008515 0.118643 0.351682 -0.192591 1.430273 -0.062500 0 0 0 0 0 0 4 331386
-0.010088 0.008545 0.118651 0.065175 -0.187942 1.247300 -0.062500 0 0 0 0 0 0 4 332387
-0.010088 0.008559 0.118654 0.027921 0.008987 1.297010 -0.062500 0 0 0 0 0 0 4 333387
-0.010092 0.008583 0.118642 0.075556 -0.083146 1.504059 -0.062500 0 0 0 0 0 0 4 334392
-0.010114 0.008600 0.118645 0.325558 -0.010427 1.328990 -0.062500 0 0 0 0 0 0 4 335358
-0.010118 0.008638 0.118644 0.096090 -0.283099 1.369407 -0.062500 0 0 0 0 0 0 4 336360
-0.010119 0.008657 0.118644 0.052896 -0.060690 1.363568 -0.062500 0 0 0 0 0 0 4 337359
-0.010144 0.008688 0.118638 0.355369 -0.186115 1.436055 -0.062500 0 0 0 0 0 0 4 338360
-0.010149 0.008734 0.118634 0.121966 -0.372277 1.430975 -0.062500 0 0 0 0 0 0 4 339368
-0.010152 0.008756 0.118632 0.069524 -0.098382 1.395090 -0.062500 0 0 0 0 0 0 4 340382
-0.010153 0.008768 0.118632 0.048395 0.077247 1.378655 -0.062500 0 0 0 0 0 0 4 341364
-0.010166 0.008809 0.118636 0.197552 -0.286622 1.304831 -0.062500 0 0 0 0 0 0 4 342356
-0.010172 0.008829 0.118638 0.125582 -0.055816 1.335069 -0.062500 0 0 0 0 0 0 4 343358
-0.010180 0.008855 0.118626 0.129010 -0.107622 1.529958 -0.062500 0 0 0 0 0 0 4 344386
-0.010184 0.008868 0.118621 0.089584 0.051902 1.451015 -0.062500 0 0 0 0 0 0 4 345380
-0.010198 0.008910 0.118624 0.221277 -0.302669 1.340990 -0.062500 0 0 0 0 0 0 4 346381
-0.010205 0.008931 0.118626 0.138479 -0.064683 1.356244 -0.062500 0 0 0 0 0 0 4 347366
-0.010213 0.008958 0.118613 0.139616 -0.093904 1.545837 -0.062500 0 0 0 0 0 0 4 348379
-0.010225 0.008990 0.118626 0.204291 -0.181015 1.219637 -0.062500 0 0 0 0 0 0 4 349366
-0.010235 0.009022 0.118618 0.174552 -0.179399 1.471945 -0.062500 0 0 0 0 0 0 4 350382
-0.010240 0.009038 0.118615 0.112574 0.024758 1.431667 -0.062500 0 0 0 0 0 0 4 351364
-0.010235 0.009076 0.118612 -0.031348 -0.241379 1.438940 -0.062500 0 0 0 0 0 0 4 352381
-0.010253 0.009101 0.118618 0.256151 -0.086113 1.310768 -0.062500 0 0 0 0 0 0 4 353298
-0.010253 0.009143 0.118617 0.060252 -0.301313 1.380927 -0.062500 0 0 0 0 0 0 4 354307
-0.010254 0.009164 0.118617 0.039554 -0.029774 1.384885 -0.062500 0 0 0 0 0 0 4 355305
-0.010278 0.009195 0.118611 0.352706 -0.139851 1.463118 -0.062500 0 0 0 0 0 0 4 356308
-0.010291 0.009211 0.118609 0.227499 0.051000 1.424968 -0.062500 0 0 0 0 0 0 4 357298
-0.010289 0.009249 0.118606 0.029014 -0.217844 1.440217 -0.062500 0 0 0 0 0 0 4 358307
-0.010288 0.009268 0.118605 0.022535 0.001068 1.415326 -0.062500 0 0 0 0 0 0 4 359298
-0.010276 0.009292 0.118615 -0.130370 -0.037398 1.259501 -0.062500 0 0 0 0 0 0 4 360308
-0.010293 0.009324 0.118612 0.247272 -0.154275 1.403186 -0.062500 0 0 0 0 0 0 4 361297
-0.010302 0.009340 0.118612 0.170815 0.044067 1.400167 -0.062500 0 0 0 0 0 0 4 362306
-0.010299 0.009379 0.118609 0.001236 -0.200155 1.429855 -0.062500 0 0 0 0 0 0 4 363315
-0.010297 0.009398 0.118608 0.009240 0.020367 1.409723 -0.062500 0 0 0 0 0 0 4 364303
-0.010321 0.009428 0.118602 0.338872 -0.104376 1.479441 -0.062500 0 0 0 0 0 0 4 365313
-0.010320 0.009458 0.118610 0.063845 -0.105503 1.293907 -0.062500 0 0 0 0 0 0 4 366308
-0.010324 0.009488 0.118600 0.084386 -0.115643 1.520635 -0.062500 0 0 0 0 0 0 4 367303
-0.010326 0.009504 0.118596 0.068455 0.076718 1.462678 -0.062500 0 0 0 0 0 0 4 368308
-0.010340 0.009546 0.118599 0.213598 -0.259923 1.365291 -0.062500 0 0 0 0 0 0 4 369308
-0.010346 0.009568 0.118600 0.138597 -0.013642 1.381500 -0.062500 0 0 0 0 0 0 4 370317
-0.010354 0.009594 0.118588 0.141159 -0.034728 1.572723 -0.062500 0 0 0 0 0 0 4 371303
-0.010346 0.009622 0.118594 -0.057135 -0.056677 1.348021 -0.062500 0 0 0 0 0 0 4 372289
-0.010366 0.009656 0.118590 0.289185 -0.146343 1.453028 -0.062500 0 0 0 0 0 0 4 373310
-0.010376 0.009674 0.118589 0.194903 0.067552 1.433466 -0.062500 0 0 0 0 0 0 4 374315
-0.010373 0.009713 0.118585 0.013180 -0.188204 1.458510 -0.062500 0 0 0 0 0 0 4 375283
-0.010372 0.009732 0.118584 0.016346 0.036432 1.435352 -0.062500 0 0 0 0 0 0 4 376315
-0.010375 0.009757 0.118571 0.077831 -0.019996 1.604576 -0.062500 0 0 0 0 0 0 4 377315
-0.010365 0.009785 0.118576 -0.088561 -0.049952 1.371289 -0.062500 0 0 0 0 0 0 4 378314
-0.010384 0.009819 0.118572 0.275560 -0.122254 1.473365 -0.062500 0 0 0 0 0 0 4 379306
-0.010394 0.009836 0.118571 0.189156 0.089783 1.452162 -0.062500 0 0 0 0 0 0 4 380315
-0.010387 0.009859 0.118581 -0.040397 0.037853 1.296215 -0.062500 0 0 0 0 0 0 4 381320
-0.010387 0.009886 0.118571 0.029786 -0.018949 1.539866 -0.062500 0 0 0 0 0 0 4 382317
-0.010407 0.009905 0.118575 0.308147 0.080608 1.388768 -0.062500 0 0 0 0 0 0 4 383301
-0.010409 0.009944 0.118573 0.091853 -0.175057 1.442387 -0.062500 0 0 0 0 0 0 4 384313
-0.010411 0.009964 0.118573 0.057826 0.053580 1.435997 -0.062500 0 0 0 0 0 0 4 385314
-0.010415 0.009989 0.118560 0.099098 -0.000246 1.612461 -0.062500 0 0 0 0 0 0 4 386284
-0.010406 0.010017 0.118565 -0.075059 -0.009616 1.381944 -0.062500 0 0 0 0 0 0 4 387284
-0.010425 0.010051 0.118561 0.282359 -0.101478 1.485418 -0.062500 0 0 0 0 0 0 4 388313
-0.010435 0.010068 0.118560 0.192179 0.108397 1.463903 -0.062500 0 0 0 0 0 0 4 389311
-0.010428 0.010091 0.118569 -0.038731 0.056084 1.308277 -0.062500 0 0 0 0 0 0 4 390313
-0.010428 0.010118 0.118560 0.030707 0.000081 1.552107 -0.062500 0 0 0 0 0 0 4 391283
-0.010449 0.010137 0.118563 0.309147 0.099243 1.401045 -0.062500 0 0 0 0 0 0 4 392312
-0.010463 0.010162 0.118551 0.250854 0.028998 1.597068 -0.062500 0 0 0 0 0 0 4 393304
-0.010458 0.010189 0.118557 0.000634 -0.006184 1.380707 -0.062500 0 0 0 0 0 0 4 394313
-0.010460 0.010218 0.118547 0.054829 -0.014024 1.588820 -0.062500 0 0 0 0 0 0 4 395313
-0.010461 0.010233 0.118543 0.057105 0.166993 1.521947 -0.062500 0 0 0 0 0 0 4 396316
-0.010470 0.010259 0.118558 0.159452 0.029221 1.243801 -0.062500 0 0 0 0 0 0 4 397314
-0.010478 0.010288 0.118551 0.153554 -0.006501 1.525057 -0.062500 0 0 0 0 0 0 4 398313
-0.010482 0.010303 0.118548 0.106522 0.172245 1.493888 -0.062500 0 0 0 0 0 0 4 399310
-0.010496 0.010345 0.118551 0.234523 -0.170757 1.412118 -0.062500 0 0 0 0 0 0 4 400313
-0.010503 0.010366 0.118553 0.151968 0.071159 1.429452 -0.062500 0 0 0 0 0 0 4 401314
-0.010511 0.010392 0.118540 0.148103 0.029512 1.622643 -0.062500 0 0 0 0 0 0 4 402312
-0.010503 0.010420 0.118545 -0.052079 0.003988 1.399023 -0.062500 0 0 0 0 0 0 4 403319
-0.010498 0.010433 0.118547 -0.021813 0.204697 1.421312 -0.062500 0 0 0 0 0 0 4 404310
-0.010521 0.010461 0.118542 0.324494 0.044089 1.524159 -0.062500 0 0 0 0 0 0 4 405390
-0.010532 0.010475 0.118540 0.217810 0.203954 1.491619 -0.062500 0 0 0 0 0 0 4 406383
-0.010529 0.010512 0.118536 0.026700 -0.078883 1.514619 -0.062500 0 0 0 0 0 0 4 407391
-0.010528 0.010530 0.118535 0.026183 0.130922 1.487426 -0.062500 0 0 0 0 0 0 4 408357
-0.010532 0.010555 0.118522 0.084936 0.069415 1.656827 -0.062500 0 0 0 0 0 0 4 409360
-0.010542 0.010587 0.118534 0.183718 -0.032119 1.326205 -0.062500 0 0 0 0 0 0 4 410355
-0.010547 0.010603 0.118538 0.118310 0.172738 1.391175 -0.062500 0 0 0 0 0 0 4 411380
-0.010553 0.010626 0.118527 0.129131 0.094924 1.615928 -0.062500 0 0 0 0 0 0 4 412356
-0.010557 0.010638 0.118522 0.097004 0.233221 1.545813 -0.062500 0 0 0 0 0 0 4 413381
-0.010546 0.010659 0.118531 -0.084038 0.158180 1.364811 -0.062500 0 0 0 0 0 0 4 414383
-0.010565 0.010689 0.118528 0.276706 0.017522 1.501205 -0.062500 0 0 0 0 0 0 4 415380
-0.010575 0.010705 0.118527 0.191731 0.200573 1.490525 -0.062500 0 0 0 0 0 0 4 416386
-0.010583 0.010728 0.118513 0.172245 0.116226 1.663881 -0.062500 0 0 0 0 0 0 4 417365
-0.010576 0.010754 0.118518 -0.037818 0.067097 1.432233 -0.062500 0 0 0 0 0 0 4 418379
-0.010597 0.010788 0.118514 0.302633 -0.031517 1.536744 -0.062500 0 0 0 0 0 0 4 419363
-0.010607 0.010805 0.118513 0.205677 0.175152 1.512814 -0.062500 0 0 0 0 0 0 4 420377
-0.010612 0.010813 0.118512 0.128972 0.305252 1.497905 -0.062500 0 0 0 0 0 0 4 421364
-0.010619 0.010833 0.118499 0.137707 0.171710 1.675412 -0.062500 0 0 0 0 0 0 4 422379
-0.010611 0.010858 0.118504 -0.053837 0.115631 1.445858 -0.062500 0 0 0 0 0 0 4 423362
-0.010606 0.010870 0.118506 -0.021641 0.270685 1.464875 -0.062500 0 0 0 0 0 0 4 424377
-0.010628 0.010896 0.118500 0.326237 0.098773 1.568447 -0.062500 0 0 0 0 0 0 4 425296
-0.010627 0.010924 0.118508 0.061463 0.065774 1.394585 -0.062500 0 0 0 0 0 0 4 426304
-0.010630 0.010953 0.118498 0.087000 0.045355 1.625536 -0.062500 0 0 0 0 0 0 4 427296
-0.010632 0.010968 0.118494 0.075429 0.227788 1.566247 -0.062500 0 0 0 0 0 0 4 428306
-0.010654 0.010981 0.118500 0.325316 0.273997 1.433598 -0.062500 0 0 0 0 0 0 4 429296
-0.010668 0.011002 0.118489 0.257229 0.162349 1.649328 -0.062500 0 0 0 0 0 0 4 430295
-0.010664 0.011028 0.118495 0.003644 0.100333 1.441605 -0.062500 0 0 0 0 0 0 4 431305
-0.010661 0.011041 0.118497 0.004314 0.262732 1.468867 -0.062500 0 0 0 0 0 0 4 432295
-0.010664 0.011062 0.118484 0.069808 0.160456 1.673020 -0.062500 0 0 0 0 0 0 4 433305
-0.010686 0.011079 0.118487 0.335014 0.240121 1.497219 -0.062500 0 0 0 0 0 0 4 434296
-0.010689 0.011116 0.118485 0.106100 -0.033807 1.543909 -0.062500 0 0 0 0 0 0 4 435306
-0.010690 0.011135 0.118484 0.067142 0.183844 1.530140 -0.062500 0 0 0 0 0 0 4 436290
-0.010691 0.011145 0.118483 0.054383 0.328776 1.521982 -0.062500 0 0 0 0 0 0 4 437286
-0.010695 0.011165 0.118470 0.098494 0.204347 1.703063 -0.062500 0 0 0 0 0 0 4 438303
-0.010706 0.011195 0.118482 0.190471 0.064999 1.378544 -0.062500 0 0 0 0 0 0 4 439304
-0.010711 0.011210 0.118487 0.121522 0.251640 1.443098 -0.062500 0 0 0 0 0 0 4 440299
-0.010717 0.011232 0.118475 0.129927 0.166378 1.669027 -0.062500 0 0 0 0 0 0 4 441303
-0.010721 0.011244 0.118471 0.097366 0.298954 1.598297 -0.062500 0 0 0 0 0 0 4 442311
-0.010711 0.011264 0.118479 -0.085984 0.199836 1.418223 -0.062500 0 0 0 0 0 0 4 443304
-0.010730 0.011295 0.118476 0.275822 0.080494 1.556402 -0.062500 0 0 0 0 0 0 4 444314
-0.010739 0.011310 0.118475 0.191043 0.262235 1.544089 -0.062500 0 0 0 0 0 0 4 445301
-0.010744 0.011318 0.118474 0.120993 0.379212 1.533293 -0.062500 0 0 0 0 0 0 4 446300
-0.010750 0.011337 0.118461 0.132677 0.240408 1.713526 -0.062500 0 0 0 0 0 0 4 447313
-0.010762 0.011366 0.118473 0.208380 0.093040 1.389130 -0.062500 0 0 0 0 0 0 4 448312
-0.010768 0.011381 0.118477 0.131087 0.275994 1.452952 -0.062500 0 0 0 0 0 0 4 449313
-0.010774 0.011403 0.118466 0.135097 0.189400 1.679004 -0.062500 0 0 0 0 0 0 4 450314
-0.010766 0.011429 0.118471 -0.058726 0.134149 1.469107 -0.062500 0 0 0 0 0 0 4 451312
-0.010765 0.011457 0.118460 0.024012 0.100269 1.679117 -0.062500 0 0 0 0 0 0 4 452318
-0.010765 0.011472 0.118456 0.043128 0.274588 1.610510 -0.062500 0 0 0 0 0 0 4 453286
-0.010786 0.011484 0.118461 0.313565 0.318350 1.475336 -0.062500 0 0 0 0 0 0 4 454316
-0.010796 0.011490 0.118463 0.203257 0.427037 1.505116 -0.062500 0 0 0 0 0 0 4 455310
-0.010793 0.011523 0.118461 0.015301 0.089548 1.570232 -0.062500 0 0 0 0 0 0 4 456310
-0.010791 0.011539 0.118460 0.020310 0.266906 1.555810 -0.062500 0 0 0 0 0 0 4 457312
-0.010790 0.011548 0.118459 0.031788 0.390976 1.546718 -0.062500 0 0 0 0 0 0 4 458310
-0.010781 0.011581 0.118456 -0.071705 0.070482 1.589811 -0.062500 0 0 0 0 0 0 4 459310
-0.010798 0.011604 0.118461 0.244399 0.190912 1.470755 -0.062500 0 0 0 0 0 0 4 460310
-0.010806 0.011614 0.118463 0.166898 0.349533 1.503642 -0.062500 0 0 0 0 0 0 4 461311
-0.010813 0.011635 0.118451 0.156248 0.237484 1.708589 -0.062500 0 0 0 0 0 0 4 462310
-0.010818 0.011646 0.118446 0.112368 0.354698 1.628546 -0.062500 0 0 0 0 0 0 4 463313
-0.010808 0.011666 0.118455 -0.077492 0.247635 1.445780 -0.062500 0 0 0 0 0 0 4 464312
-0.010806 0.011691 0.118444 0.012560 0.171365 1.679332 -0.062500 0 0 0 0 0 0 4 465312
-0.010827 0.011709 0.118447 0.305321 0.275913 1.524770 -0.062500 0 0 0 0 0 0 4 466311
-0.010837 0.011718 0.118449 0.201055 0.402563 1.534207 -0.062500 0 0 0 0 0 0 4 467313
-0.010829 0.011736 0.118459 -0.034577 0.286431 1.405923 -0.062500 0 0 0 0 0 0 4 468281
-0.010829 0.011761 0.118449 0.033051 0.202765 1.661409 -0.062500 0 0 0 0 0 0 4 469309
-0.010829 0.011773 0.118446 0.047242 0.347724 1.610318 -0.062500 0 0 0 0 0 0 4 470281
-0.010829 0.011780 0.118445 0.048916 0.441863 1.577400 -0.062500 0 0 0 0 0 0 4 471309
-0.010838 0.011802 0.118461 0.155735 0.239181 1.330785 -0.062500 0 0 0 0 0 0 4 472309
-0.010845 0.011828 0.118453 0.151441 0.175604 1.622235 -0.062500 0 0 0 0 0 0 4 473281
-0.010849 0.011842 0.118451 0.107546 0.334824 1.591932 -0.062500 0 0 0 0 0 0 4 474310
-0.010851 0.011848 0.118450 0.071233 0.434853 1.567304 -0.062500 0 0 0 0 0 0 4 475308
-0.010856 0.011867 0.118436 0.104555 0.289586 1.743065 -0.062500 0 0 0 0 0 0 4 476301
-0.010847 0.011891 0.118441 -0.068370 0.203745 1.513376 -0.062500 0 0 0 0 0 0 4 477308
-0.010842 0.011903 0.118443 -0.029204 0.355231 1.529763 -0.062500 0 0 0 0 0 0 4 478310
-0.010860 0.011914 0.118450 0.265130 0.381895 1.450546 -0.062500 0 0 0 0 0 0 4 479310
-0.010873 0.011935 0.118440 0.223541 0.281914 1.688539 -0.062500 0 0 0 0 0 0 4 480303
-0.010880 0.011945 0.118436 0.144063 0.397682 1.627245 -0.062500 0 0 0 0 0 0 4 481311
-0.010871 0.011965 0.118444 -0.065127 0.289324 1.452590 -0.062500 0 0 0 0 0 0 4 482309
-0.010866 0.011975 0.118447 -0.034017 0.411884 1.502836 -0.062500 0 0 0 0 0 0 4 483306
-0.010864 0.011980 0.118448 -0.001756 0.488155 1.532372 -0.062500 0 0 0 0 0 0 4 484279
-0.010887 0.012002 0.118442 0.334093 0.262364 1.635710 -0.062500 0 0 0 0 0 0 4 485312
-0.010898 0.012014 0.118440 0.221205 0.383898 1.596952 -0.062500 0 0 0 0 0 0 4 486309
-0.010892 0.012034 0.118449 -0.025353 0.282770 1.437722 -0.062500 0 0 0 0 0 0 4 487311
-0.010889 0.012044 0.118452 -0.014321 0.408949 1.494090 -0.062500 0 0 0 0 0 0 4 488303
-0.010887 0.012049 0.118453 0.007938 0.486827 1.525920 -0.062500 0 0 0 0 0 0 4 489295
-0.010889 0.012066 0.118440 0.071199 0.327945 1.725130 -0.062500 0 0 0 0 0 0 4 490305
-0.010891 0.012076 0.118436 0.066860 0.419878 1.641669 -0.062500 0 0 0 0 0 0 4 491294
-0.010913 0.012085 0.118441 0.324110 0.421056 1.501114 -0.062500 0 0 0 0 0 0 4 492303
-0.010924 0.012090 0.118443 0.205414 0.488159 1.527737 -0.062500 0 0 0 0 0 0 4 493294
-0.010929 0.012093 0.118443 0.123154 0.526717 1.545106 -0.062500 0 0 0 0 0 0 4 494302
-0.010923 0.012123 0.118440 -0.030335 0.160454 1.601513 -0.062500 0 0 0 0 0 0 4 495293
-0.010920 0.012139 0.118439 -0.004701 0.342956 1.580935 -0.062500 0 0 0 0 0 0 4 496285
-0.010919 0.012147 0.118438 0.016781 0.459387 1.569290 -0.062500 0 0 0 0 0 0 4 497303
-0.010939 0.012156 0.118445 0.295816 0.455462 1.470131 -0.062500 0 0 0 0 0 0 4 498293
-0.010949 0.012160 0.118447 0.190336 0.516951 1.513116 -0.062500 0 0 0 0 0 0 4 499302
-0.010957 0.012177 0.118435 0.164561 0.353979 1.723393 -0.062500 0 0 0 0 0 0 4 500286
-0.010962 0.012186 0.118430 0.113853 0.443478 1.644428 -0.062500 0 0 0 0 0 0 4 501303
-0.010965 0.012191 0.118429 0.080164 0.509345 1.600186 -0.062500 0 0 0 0 0 0 4 502301
-0.010954 0.012208 0.118438 -0.099105 0.358402 1.445454 -0.062500 0 0 0 0 0 0 4 503309
-0.010948 0.012216 0.118441 -0.051389 0.457544 1.503746 -0.062500 0 0 0 0 0 0 4 504294
-0.010965 0.012225 0.118449 0.257561 0.455502 1.442023 -0.062500 0 0 0 0 0 0 4 505314
-0.010974 0.012229 0.118452 0.170004 0.517782 1.499601 -0.062500 0 0 0 0 0 0 4 506312
-0.010982 0.012246 0.118440 0.153902 0.354906 1.715448 -0.062500 0 0 0 0 0 0 4 507307
-0.010986 0.012255 0.118435 0.108397 0.444050 1.638425 -0.062500 0 0 0 0 0 0 4 508301
-0.010988 0.012260 0.118434 0.077394 0.509662 1.594865 -0.062500 0 0 0 0 0 0 4 509316
-0.011010 0.012268 0.118440 0.327405 0.479930 1.483393 -0.062500 0 0 0 0 0 0 4 510311
-0.011021 0.012271 0.118442 0.206517 0.528909 1.521439 -0.062500 0 0 0 0 0 0 4 511311
-0.011026 0.012273 0.118443 0.123693 0.557772 1.543059 -0.062500 0 0 0 0 0 0 4 512279
-0.011033 0.012289 0.118430 0.129762 0.374312 1.738789 -0.062500 0 0 0 0 0 0 4 513308
-0.011024 0.012312 0.118435 -0.063203 0.265721 1.516679 -0.062500 0 0 0 0 0 0 4 514302
-0.011020 0.012323 0.118437 -0.029936 0.406580 1.534866 -0.062500 0 0 0 0 0 0 4 515310
-0.011038 0.012334 0.118444 0.269684 0.428758 1.457410 -0.062500 0 0 0 0 0 0 4 516309
-0.011047 0.012339 0.118447 0.176535 0.504019 1.508751 -0.062500 0 0 0 0 0 0 4 517310
-0.011051 0.012341 0.118448 0.109010 0.566370 1.535323 -0.062500 0 0 0 0 0 0 4 518314
-0.011053 0.012342 0.118448 0.073715 0.586687 1.545760 -0.062500 0 0 0 0 0 0 4 519314
-0.011058 0.012358 0.118435 0.105122 0.399064 1.736898 -0.062500 0 0 0 0 0 0 4 520313
-0.011061 0.012366 0.118430 0.084840 0.475889 1.649914 -0.062500 0 0 0 0 0 0 4 521309
-0.011083 0.012376 0.118435 0.328171 0.468707 1.508947 -0.062500 0 0 0 0 0 0 4 522279
-0.011094 0.012380 0.118437 0.205079 0.532257 1.534501 -0.062500 0 0 0 0 0 0 4 523309
-0.011087 0.012397 0.118447 -0.039387 0.381420 1.414564 -0.062500 0 0 0 0 0 0 4 524308
-0.011083 0.012405 0.118451 -0.025058 0.479846 1.486090 -0.062500 0 0 0 0 0 0 4 525310
-0.011085 0.012424 0.118439 0.048382 0.345781 1.711021 -0.062500 0 0 0 0 0 0 4 526308
-0.011086 0.012434 0.118434 0.052199 0.449483 1.637363 -0.062500 0 0 0 0 0 0 4 527309
-0.011108 0.012444 0.118440 0.314702 0.456204 1.501501 -0.062500 0 0 0 0 0 0 4 528308
-0.011118 0.012449 0.118441 0.198225 0.526126 1.528745 -0.062500 0 0 0 0 0 0 4 529310
-0.011123 0.012451 0.118442 0.117081 0.566051 1.546259 -0.062500 0 0 0 0 0 0 4 530311
-0.011126 0.012453 0.118442 0.074884 0.585882 1.553378 -0.062500 0 0 0 0 0 0 4 531304
-0.011131 0.012468 0.118429 0.102507 0.398471 1.743571 -0.062500 0 0 0 0 0 0 4 532279
-0.011134 0.012477 0.118424 0.080498 0.475105 1.656088 -0.062500 0 0 0 0 0 0 4 533310
-0.011136 0.012481 0.118422 0.060928 0.534841 1.608574 -0.062500 0 0 0 0 0 0 4 534308
-0.011145 0.012503 0.118438 0.156971 0.314556 1.359796 -0.062500 0 0 0 0 0 0 4 535308
-0.011149 0.012513 0.118444 0.096829 0.442447 1.461335 -0.062500 0 0 0 0 0 0 4 536310
-0.011151 0.012518 0.118446 0.061823 0.524952 1.517421 -0.062500 0 0 0 0 0 0 4 537310
-0.011155 0.012536 0.118433 0.094537 0.369237 1.727433 -0.062500 0 0 0 0 0 0 4 538278
-0.011158 0.012545 0.118429 0.075969 0.460918 1.647225 -0.062500 0 0 0 0 0 0 4 539278
-0.011160 0.012550 0.118427 0.058512 0.527913 1.602366 -0.062500 0 0 0 0 0 0 4 540309
-0.011181 0.012557 0.118433 0.316713 0.519588 1.491355 -0.062500 0 0 0 0 0 0 4 541276
-0.011192 0.012561 0.118435 0.198908 0.569039 1.528661 -0.062500 0 0 0 0 0 0 4 542296
-0.011197 0.012562 0.118436 0.117609 0.598138 1.549948 -0.062500 0 0 0 0 0 0 4 543303
-0.011203 0.012578 0.118423 0.123984 0.415614 1.746282 -0.062500 0 0 0 0 0 0 4 544310
-0.011195 0.012601 0.118428 -0.068357 0.306348 1.524413 -0.062500 0 0 0 0 0 0 4 545278
-0.011190 0.012613 0.118430 -0.034782 0.447165 1.542057 -0.062500 0 0 0 0 0 0 4 546305
-0.011188 0.012618 0.118430 -0.003163 0.535479 1.558285 -0.062500 0 0 0 0 0 0 4 547306
-0.011207 0.012626 0.118437 0.283449 0.514638 1.472251 -0.062500 0 0 0 0 0 0 4 548309
-0.011217 0.012630 0.118440 0.181581 0.567182 1.518720 -0.062500 0 0 0 0 0 0 4 549309
-0.011225 0.012646 0.118427 0.157083 0.400843 1.731334 -0.062500 0 0 0 0 0 0 4 550308
-0.011230 0.012655 0.118423 0.107915 0.487128 1.652502 -0.062500 0 0 0 0 0 0 4 551308
-0.011232 0.012660 0.118421 0.074981 0.551365 1.608123 -0.062500 0 0 0 0 0 0 4 552309
-0.011234 0.012662 0.118420 0.055961 0.587120 1.590383 -0.062500 0 0 0 0 0 0 4 553300
-0.011255 0.012669 0.118427 0.314258 0.539745 1.491100 -0.062500 0 0 0 0 0 0 4 554301
-0.011253 0.012686 0.118439 0.037406 0.391519 1.396061 -0.062500 0 0 0 0 0 0 4 555312
-0.011252 0.012694 0.118443 0.014938 0.495850 1.483128 -0.062500 0 0 0 0 0 0 4 556297
-0.011251 0.012698 0.118445 0.019860 0.561803 1.526984 -0.062500 0 0 0 0 0 0 4 557382
-0.011250 0.012700 0.118445 0.025600 0.594671 1.544156 -0.062500 0 0 0 0 0 0 4 558372
-0.011254 0.012716 0.118432 0.077698 0.414157 1.738692 -0.062500 0 0 0 0 0 0 4 559356
[truncated: 34,342,459 more chars]
