# Supplementary material for: Increasing Patient Engagement in Rehabilitation Exercises Using Computer-Based Citizen Science
Source: PLoS One. 2015 Mar 20;10(3):e0117013. doi: 10.1371/journal.pone.0117013 (PMC4368773; doi:10.1371/journal.pone.0117013)
Supplement: S1 Dataset — (ZIP) [file pone.0117013.s001.zip › Dataset_S1/H5/H5_without.dat]

0.011345 -0.018123 0.170199 -0.959602 -0.361481 -2.826007 -0.000000 1 0 0 0 0 0 0 975
0.011378 -0.018112 0.170301 -0.531032 -0.164831 -1.635463 -0.000031 1 0 0 0 0 0 0 1983
0.011390 -0.018097 0.170410 -0.217092 -0.203123 -1.620512 -0.000062 1 0 0 0 0 0 0 2970
0.011411 -0.018084 0.170513 -0.313713 -0.162358 -1.573696 -0.000094 1 0 0 0 0 0 0 3983
0.011430 -0.018049 0.170613 -0.307271 -0.437408 -1.552130 -0.000126 1 0 0 0 0 0 0 4997
0.011435 -0.018022 0.170705 -0.129043 -0.354839 -1.467188 -0.000156 1 0 0 0 0 0 0 5982
0.011427 -0.017975 0.170792 0.055044 -0.588619 -1.425385 -0.000188 1 0 0 0 0 0 0 6985
0.011439 -0.017949 0.170870 -0.193219 -0.343451 -1.317937 -0.000219 1 0 0 0 0 0 0 7984
0.011422 -0.017923 0.170945 0.160657 -0.312195 -1.283739 -0.000250 1 0 0 0 0 0 0 8988
0.011403 -0.017879 0.171009 0.200404 -0.526576 -1.172622 -0.000281 1 0 0 0 0 0 0 9976
0.011391 -0.017850 0.171069 0.117568 -0.340087 -1.129778 -0.000316 1 0 0 0 0 0 0 11088
0.011396 -0.017812 0.171118 -0.118015 -0.438559 -1.010920 -0.000344 1 0 0 0 0 0 0 11994
0.011396 -0.017789 0.171156 -0.097438 -0.240412 -0.901019 -0.000407 1 0 0 0 0 0 0 13999
0.011408 -0.017755 0.171195 -0.246581 -0.355749 -0.922588 -0.000438 1 0 0 0 0 0 0 14987
0.011393 -0.017730 0.171221 0.083433 -0.243209 -0.783983 -0.000469 1 0 0 0 0 0 0 15982
0.011384 -0.017716 0.171234 0.018941 -0.078799 -0.613744 -0.000500 1 0 0 0 0 0 0 16982
0.011380 -0.017708 0.171240 -0.043521 0.028080 -0.534229 -0.000531 1 0 0 0 0 0 0 17981
0.011398 -0.017710 0.171235 -0.345624 0.170388 -0.406630 -0.000562 1 0 0 0 0 0 0 18963
0.011401 -0.017688 0.171232 -0.185679 -0.118499 -0.445453 -0.000593 1 0 0 0 0 0 0 19967
0.011422 -0.017683 0.171223 -0.421763 0.084146 -0.389789 -0.000625 1 0 0 0 0 0 0 20982
0.011433 -0.017681 0.171219 -0.313404 0.150820 -0.468996 -0.000656 1 0 0 0 0 0 0 21981
0.011439 -0.017680 0.171217 -0.238244 0.181298 -0.529598 -0.000688 1 0 0 0 0 0 0 22983
0.011456 -0.017662 0.171208 -0.382304 -0.026590 -0.466254 -0.000719 1 0 0 0 0 0 0 23990
0.011464 -0.017654 0.171203 -0.296450 0.081044 -0.545144 -0.000750 1 0 0 0 0 0 0 24984
0.011462 -0.017627 0.171201 -0.157622 -0.146473 -0.600715 -0.000781 1 0 0 0 0 0 0 25982
0.011462 -0.017613 0.171200 -0.162737 0.017302 -0.646454 -0.000813 1 0 0 0 0 0 0 26992
0.011461 -0.017607 0.171199 -0.175271 0.129892 -0.682162 -0.000844 1 0 0 0 0 0 0 27991
0.011455 -0.017580 0.171198 -0.103759 -0.110577 -0.707104 -0.000875 1 0 0 0 0 0 0 28982
0.011452 -0.017567 0.171198 -0.144843 0.046544 -0.737150 -0.000906 1 0 0 0 0 0 0 29979
0.011450 -0.017560 0.171198 -0.175931 0.156620 -0.765506 -0.000938 1 0 0 0 0 0 0 30981
0.011462 -0.017538 0.171204 -0.366798 -0.027253 -0.874454 -0.000969 1 0 0 0 0 0 0 31990
0.011468 -0.017527 0.171207 -0.309784 0.101939 -0.865954 -0.001000 1 0 0 0 0 0 0 32981
0.011492 -0.017527 0.171201 -0.533465 0.272597 -0.766510 -0.001032 1 0 0 0 0 0 0 33988
0.011503 -0.017527 0.171197 -0.413284 0.301344 -0.822787 -0.001063 1 0 0 0 0 0 0 34979
0.011516 -0.017485 0.171202 -0.421807 -0.237695 -0.948480 -0.001094 1 0 0 0 0 0 0 35985
0.011522 -0.017464 0.171204 -0.344004 -0.015256 -0.953631 -0.001125 1 0 0 0 0 0 0 36964
0.011539 -0.017434 0.171211 -0.472234 -0.095148 -1.045221 -0.001157 1 0 0 0 0 0 0 37990
0.011547 -0.017419 0.171215 -0.383246 0.091861 -1.027981 -0.001188 1 0 0 0 0 0 0 38987
0.011564 -0.017393 0.171222 -0.499024 -0.031611 -1.107335 -0.001219 1 0 0 0 0 0 0 39992
0.011566 -0.017355 0.171226 -0.322261 -0.171739 -1.078575 -0.001250 1 0 0 0 0 0 0 40985
0.011580 -0.017318 0.171234 -0.467423 -0.185983 -1.157251 -0.001281 1 0 0 0 0 0 0 41981
0.011587 -0.017299 0.171237 -0.393949 0.059273 -1.135063 -0.001313 1 0 0 0 0 0 0 42981
0.011603 -0.017270 0.171245 -0.518321 -0.032493 -1.211687 -0.001344 1 0 0 0 0 0 0 43982
0.011611 -0.017255 0.171249 -0.427147 0.147026 -1.187992 -0.001375 1 0 0 0 0 0 0 44979
0.011629 -0.017229 0.171257 -0.542015 0.019700 -1.263558 -0.001406 1 0 0 0 0 0 0 45974
0.011637 -0.017215 0.171261 -0.446141 0.181264 -1.239612 -0.001437 1 0 0 0 0 0 0 46973
0.011648 -0.017166 0.171268 -0.478136 -0.257834 -1.310485 -0.001471 1 0 0 0 0 0 0 48041
0.011653 -0.017141 0.171272 -0.413523 0.020566 -1.289273 -0.001502 1 0 0 0 0 0 0 49048
0.011669 -0.017109 0.171280 -0.548936 -0.030594 -1.365990 -0.001533 1 0 0 0 0 0 0 50033
0.011671 -0.017070 0.171283 -0.383142 -0.131320 -1.336701 -0.001564 1 0 0 0 0 0 0 51038
0.011671 -0.017050 0.171285 -0.362029 0.120479 -1.334800 -0.001596 1 0 0 0 0 0 0 52043
0.011685 -0.017021 0.171292 -0.532909 0.034961 -1.427394 -0.001627 1 0 0 0 0 0 0 53040
0.011685 -0.016983 0.171294 -0.385758 -0.085880 -1.405619 -0.001658 1 0 0 0 0 0 0 54025
0.011685 -0.016963 0.171296 -0.373854 0.155100 -1.407485 -0.001689 1 0 0 0 0 0 0 55016
0.011692 -0.016911 0.171302 -0.468832 -0.239041 -1.495716 -0.001721 1 0 0 0 0 0 0 56045
0.011696 -0.016885 0.171305 -0.437087 0.061514 -1.484819 -0.001752 1 0 0 0 0 0 0 57038
0.011697 -0.016872 0.171306 -0.417369 0.267741 -1.487132 -0.001784 1 0 0 0 0 0 0 58054
0.011705 -0.016823 0.171312 -0.501710 -0.168986 -1.572806 -0.001814 1 0 0 0 0 0 0 59027
0.011709 -0.016798 0.171315 -0.464156 0.108246 -1.562167 -0.001846 1 0 0 0 0 0 0 60037
0.011705 -0.016762 0.171316 -0.360606 -0.001015 -1.556147 -0.001876 1 0 0 0 0 0 0 61020
0.011702 -0.016744 0.171317 -0.384597 0.227556 -1.573284 -0.001908 1 0 0 0 0 0 0 62035
0.011695 -0.016712 0.171316 -0.326698 0.070740 -1.587450 -0.001939 1 0 0 0 0 0 0 63023
0.011705 -0.016677 0.171322 -0.546868 0.025455 -1.694518 -0.001971 1 0 0 0 0 0 0 64037
0.011709 -0.016659 0.171325 -0.511044 0.251799 -1.687575 -0.002001 1 0 0 0 0 0 0 65018
0.011705 -0.016627 0.171326 -0.402211 0.092640 -1.683506 -0.002033 1 0 0 0 0 0 0 66035
0.011717 -0.016592 0.171332 -0.595014 0.046507 -1.780440 -0.002064 1 0 0 0 0 0 0 67035
0.011716 -0.016551 0.171335 -0.464737 -0.030676 -1.759702 -0.002094 1 0 0 0 0 0 0 67970
0.011716 -0.016530 0.171336 -0.461793 0.234521 -1.764428 -0.002125 1 0 0 0 0 0 0 68979
0.011722 -0.016477 0.171342 -0.561837 -0.148215 -1.850713 -0.002156 1 0 0 0 0 0 0 69967
0.011726 -0.016451 0.171345 -0.532158 0.158388 -1.841945 -0.002188 1 0 0 0 0 0 0 70981
0.011727 -0.016437 0.171346 -0.513092 0.367050 -1.844538 -0.002219 1 0 0 0 0 0 0 71969
0.011735 -0.016388 0.171352 -0.598983 -0.068450 -1.929426 -0.002250 1 0 0 0 0 0 0 72978
0.011739 -0.016364 0.171355 -0.561163 0.209161 -1.919472 -0.002281 1 0 0 0 0 0 0 73968
0.011735 -0.016328 0.171355 -0.458002 0.100155 -1.913699 -0.002313 1 0 0 0 0 0 0 74979
0.011732 -0.016310 0.171356 -0.481584 0.328125 -1.931118 -0.002344 1 0 0 0 0 0 0 75968
0.011745 -0.016282 0.171362 -0.677087 0.227397 -2.032721 -0.002375 1 0 0 0 0 0 0 76978
0.011744 -0.016244 0.171364 -0.541890 0.098558 -2.014614 -0.002406 1 0 0 0 0 0 0 77967
0.011744 -0.016226 0.171365 -0.535367 0.334938 -2.020848 -0.002438 1 0 0 0 0 0 0 78979
0.011744 -0.016216 0.171366 -0.541496 0.487411 -2.037056 -0.002469 1 0 0 0 0 0 0 79969
0.011738 -0.016188 0.171365 -0.468685 0.268026 -2.049477 -0.002500 1 0 0 0 0 0 0 80978
0.011748 -0.016155 0.171371 -0.680934 0.188160 -2.155058 -0.002531 1 0 0 0 0 0 0 81969
0.011747 -0.016115 0.171373 -0.560683 0.094313 -2.140186 -0.002563 1 0 0 0 0 0 0 82978
0.011746 -0.016095 0.171374 -0.562033 0.350220 -2.148094 -0.002594 1 0 0 0 0 0 0 83987
0.011740 -0.016062 0.171374 -0.492012 0.209502 -2.155876 -0.002625 1 0 0 0 0 0 0 84985
0.011737 -0.016045 0.171374 -0.533613 0.419299 -2.182579 -0.002658 1 0 0 0 0 0 0 86024
0.011729 -0.016014 0.171373 -0.484397 0.251865 -2.198127 -0.002687 1 0 0 0 0 0 0 86970
0.011725 -0.015998 0.171372 -0.536280 0.447640 -2.228746 -0.002719 1 0 0 0 0 0 0 87985
0.011717 -0.015967 0.171371 -0.492545 0.273337 -2.247350 -0.002750 1 0 0 0 0 0 0 88972
0.011713 -0.015951 0.171371 -0.546954 0.465315 -2.278922 -0.002781 1 0 0 0 0 0 0 89980
0.011705 -0.015920 0.171370 -0.504559 0.289277 -2.298236 -0.002813 1 0 0 0 0 0 0 90981
0.011701 -0.015905 0.171370 -0.559509 0.480195 -2.329725 -0.002844 1 0 0 0 0 0 0 91974
0.011693 -0.015874 0.171369 -0.517358 0.303535 -2.349170 -0.002875 1 0 0 0 0 0 0 92978
0.011688 -0.015858 0.171368 -0.572526 0.494219 -2.381098 -0.002906 1 0 0 0 0 0 0 93983
0.011694 -0.015809 0.171373 -0.704182 0.070354 -2.478269 -0.002938 1 0 0 0 0 0 0 94984
0.011696 -0.015783 0.171375 -0.688799 0.355308 -2.477165 -0.002969 1 0 0 0 0 0 0 95982
0.011691 -0.015747 0.171376 -0.596655 0.249320 -2.473796 -0.003000 1 0 0 0 0 0 0 96986
0.011683 -0.015706 0.171375 -0.545422 0.175160 -2.483611 -0.003031 1 0 0 0 0 0 0 97980
0.011678 -0.015686 0.171375 -0.602622 0.442509 -2.512473 -0.003063 1 0 0 0 0 0 0 98989
0.011670 -0.015652 0.171374 -0.562239 0.306400 -2.529615 -0.003094 1 0 0 0 0 0 0 99980
0.011666 -0.015635 0.171373 -0.618313 0.517664 -2.561195 -0.003125 1 0 0 0 0 0 0 100982
0.011658 -0.015604 0.171372 -0.576711 0.351043 -2.579667 -0.003156 1 0 0 0 0 0 0 101981
0.011654 -0.015588 0.171372 -0.632117 0.546641 -2.611778 -0.003188 1 0 0 0 0 0 0 102978
0.011645 -0.015557 0.171370 -0.590137 0.372146 -2.630496 -0.003219 1 0 0 0 0 0 0 103981
0.011641 -0.015541 0.171370 -0.645311 0.563811 -2.662893 -0.003250 1 0 0 0 0 0 0 104980
0.011633 -0.015510 0.171369 -0.603199 0.387278 -2.681434 -0.003281 1 0 0 0 0 0 0 105978
0.011629 -0.015495 0.171368 -0.658380 0.577931 -2.714222 -0.003313 1 0 0 0 0 0 0 106987
0.011621 -0.015464 0.171367 -0.616225 0.400810 -2.732709 -0.003344 1 0 0 0 0 0 0 107986
0.011611 -0.015425 0.171366 -0.591095 0.287687 -2.753621 -0.003375 1 0 0 0 0 0 0 108983
0.011606 -0.015406 0.171365 -0.661238 0.534622 -2.788531 -0.003407 1 0 0 0 0 0 0 109984
0.011597 -0.015373 0.171364 -0.627115 0.387967 -2.807834 -0.003438 1 0 0 0 0 0 0 110978
0.011587 -0.015334 0.171362 -0.606064 0.290201 -2.829329 -0.003469 1 0 0 0 0 0 0 111980
0.011575 -0.015291 0.171360 -0.597982 0.241317 -2.852628 -0.003500 1 0 0 0 0 0 0 112980
0.011570 -0.015269 0.171360 -0.677190 0.522681 -2.889079 -0.003531 1 0 0 0 0 0 0 113977
0.011561 -0.015235 0.171358 -0.647615 0.393327 -2.908979 -0.003563 1 0 0 0 0 0 0 114978
0.011556 -0.015218 0.171358 -0.709151 0.607817 -2.943047 -0.003594 1 0 0 0 0 0 0 115980
0.011548 -0.015187 0.171356 -0.670130 0.442352 -2.961515 -0.003625 1 0 0 0 0 0 0 116985
0.011537 -0.015148 0.171355 -0.646409 0.334852 -2.982148 -0.003656 1 0 0 0 0 0 0 117978
0.011532 -0.015128 0.171354 -0.717344 0.584627 -3.017951 -0.003688 1 0 0 0 0 0 0 118980
0.011524 -0.015095 0.171353 -0.683480 0.439127 -3.036924 -0.003719 1 0 0 0 0 0 0 119979
0.011513 -0.015056 0.171351 -0.662429 0.341649 -3.057580 -0.003750 1 0 0 0 0 0 0 120960
0.011508 -0.015036 0.171350 -0.734816 0.596560 -3.094197 -0.003781 1 0 0 0 0 0 0 121977
0.011499 -0.015003 0.171349 -0.701580 0.453611 -3.113123 -0.003813 1 0 0 0 0 0 0 122977
0.011495 -0.014986 0.171348 -0.761344 0.661138 -3.147460 -0.003844 1 0 0 0 0 0 0 123979
0.011487 -0.014955 0.171347 -0.721290 0.492095 -3.165236 -0.003875 1 0 0 0 0 0 0 124980
0.011482 -0.014939 0.171346 -0.777547 0.686391 -3.199054 -0.003906 1 0 0 0 0 0 0 125978
0.011474 -0.014908 0.171345 -0.735759 0.510587 -3.216539 -0.003938 1 0 0 0 0 0 0 126982
0.011470 -0.014893 0.171344 -0.791090 0.701674 -3.250348 -0.003969 1 0 0 0 0 0 0 127981
0.011462 -0.014862 0.171343 -0.748854 0.524245 -3.267639 -0.004000 1 0 0 0 0 0 0 128984
0.011458 -0.014846 0.171342 -0.803945 0.714365 -3.301342 -0.004031 1 0 0 0 0 0 0 129976
0.011429 -0.014810 0.171349 -0.494243 0.461759 -3.419521 -0.004063 1 0 0 0 0 0 0 130978
0.011409 -0.014768 0.171351 -0.572372 0.373230 -3.396902 -0.004094 1 0 0 0 0 0 0 131979
0.011398 -0.014747 0.171352 -0.719094 0.640848 -3.404318 -0.004125 1 0 0 0 0 0 0 132978
0.011387 -0.014713 0.171351 -0.726023 0.505947 -3.407834 -0.004156 1 0 0 0 0 0 0 133978
0.011381 -0.014696 0.171351 -0.806501 0.718156 -3.435643 -0.004188 1 0 0 0 0 0 0 134977
0.011372 -0.014664 0.171349 -0.776800 0.551554 -3.449455 -0.004219 1 0 0 0 0 0 0 135980
0.011368 -0.014649 0.171349 -0.838340 0.747120 -3.482341 -0.004250 1 0 0 0 0 0 0 136979
0.011359 -0.014617 0.171347 -0.799051 0.571910 -3.498330 -0.004281 1 0 0 0 0 0 0 137979
0.011355 -0.014602 0.171347 -0.855731 0.763071 -3.532237 -0.004312 1 0 0 0 0 0 0 138971
0.011347 -0.014571 0.171345 -0.813989 0.585619 -3.548801 -0.004344 1 0 0 0 0 0 0 139977
0.011343 -0.014556 0.171345 -0.869426 0.775565 -3.583024 -0.004375 1 0 0 0 0 0 0 140968
0.011335 -0.014525 0.171343 -0.827125 0.597529 -3.599670 -0.004406 1 0 0 0 0 0 0 141977
0.011331 -0.014509 0.171342 -0.882320 0.787145 -3.634146 -0.004437 1 0 0 0 0 0 0 142972
0.011323 -0.014478 0.171341 -0.839734 0.608884 -3.650630 -0.004469 1 0 0 0 0 0 0 143977
0.011318 -0.014463 0.171340 -0.894819 0.798402 -3.685060 -0.004500 1 0 0 0 0 0 0 144967
0.011310 -0.014432 0.171339 -0.852218 0.620056 -3.701542 -0.004531 1 0 0 0 0 0 0 145976
0.011300 -0.014393 0.171337 -0.826563 0.505552 -3.720867 -0.004562 1 0 0 0 0 0 0 146966
0.011295 -0.014374 0.171336 -0.896792 0.751743 -3.758858 -0.004594 1 0 0 0 0 0 0 147976
0.011266 -0.014336 0.171342 -0.593861 0.529467 -3.876810 -0.004625 1 0 0 0 0 0 0 148966
0.011251 -0.014316 0.171345 -0.756857 0.759923 -3.870192 -0.004656 1 0 0 0 0 0 0 149976
0.011237 -0.014283 0.171345 -0.792949 0.610093 -3.857382 -0.004688 1 0 0 0 0 0 0 150976
0.011231 -0.014266 0.171345 -0.890375 0.815657 -3.877793 -0.004719 1 0 0 0 0 0 0 151967
0.011227 -0.014258 0.171345 -0.950159 0.949818 -3.902756 -0.004750 1 0 0 0 0 0 0 152976
0.011219 -0.014231 0.171344 -0.903276 0.719162 -3.912002 -0.004781 1 0 0 0 0 0 0 153965
0.011215 -0.014217 0.171343 -0.955889 0.880386 -3.944464 -0.004813 1 0 0 0 0 0 0 154976
0.011207 -0.014187 0.171342 -0.911911 0.687583 -3.958927 -0.004844 1 0 0 0 0 0 0 155986
0.011203 -0.014172 0.171341 -0.966235 0.869609 -3.993042 -0.004875 1 0 0 0 0 0 0 156965
0.011195 -0.014141 0.171340 -0.923152 0.687476 -4.008544 -0.004906 1 0 0 0 0 0 0 157974
0.011191 -0.014126 0.171339 -0.978048 0.874881 -4.043649 -0.004937 1 0 0 0 0 0 0 158967
0.011189 -0.014118 0.171338 -1.016064 0.999439 -4.075941 -0.004969 1 0 0 0 0 0 0 159989
0.011182 -0.014091 0.171337 -0.958062 0.763610 -4.088195 -0.005000 1 0 0 0 0 0 0 160985
0.011178 -0.014078 0.171336 -1.004850 0.921864 -4.121806 -0.005031 1 0 0 0 0 0 0 161971
0.011170 -0.014048 0.171335 -0.958004 0.727440 -4.136693 -0.005063 1 0 0 0 0 0 0 162982
0.011166 -0.014033 0.171334 -1.010963 0.908772 -4.171717 -0.005094 1 0 0 0 0 0 0 163973
0.011158 -0.014002 0.171332 -0.967063 0.726016 -4.187038 -0.005125 1 0 0 0 0 0 0 164981
0.011148 -0.013964 0.171330 -0.940836 0.609104 -4.206006 -0.005157 1 0 0 0 0 0 0 165984
0.011143 -0.013945 0.171329 -1.010646 0.853852 -4.244820 -0.005188 1 0 0 0 0 0 0 166981
0.011134 -0.013912 0.171328 -0.975721 0.704992 -4.261612 -0.005219 1 0 0 0 0 0 0 167984
0.011130 -0.013896 0.171327 -1.034849 0.909274 -4.298166 -0.005250 1 0 0 0 0 0 0 168979
0.011128 -0.013887 0.171326 -1.074658 1.041917 -4.330363 -0.005281 1 0 0 0 0 0 0 169967
0.011121 -0.013860 0.171325 -1.017713 0.810202 -4.342752 -0.005313 1 0 0 0 0 0 0 170986
0.011117 -0.013847 0.171324 -1.065175 0.970506 -4.377237 -0.005344 1 0 0 0 0 0 0 171987
0.011109 -0.013817 0.171323 -1.018121 0.776617 -4.390593 -0.005374 1 0 0 0 0 0 0 172958
0.011105 -0.013802 0.171322 -1.071341 0.958398 -4.426847 -0.005406 1 0 0 0 0 0 0 173977
0.011103 -0.013794 0.171321 -1.108279 1.079851 -4.458880 -0.005438 1 0 0 0 0 0 0 174977
0.011096 -0.013767 0.171320 -1.049758 0.842230 -4.470296 -0.005469 1 0 0 0 0 0 0 175978
0.011092 -0.013754 0.171319 -1.096456 0.999662 -4.504687 -0.005500 1 0 0 0 0 0 0 176975
0.011085 -0.013724 0.171317 -1.049187 0.804460 -4.518575 -0.005531 1 0 0 0 0 0 0 177977
0.011081 -0.013709 0.171317 -1.102160 0.985484 -4.554673 -0.005563 1 0 0 0 0 0 0 178984
0.011079 -0.013702 0.171316 -1.138988 1.106401 -4.586713 -0.005594 1 0 0 0 0 0 0 179980
0.011071 -0.013675 0.171315 -1.080353 0.868555 -4.597840 -0.005625 1 0 0 0 0 0 0 180981
0.011068 -0.013661 0.171314 -1.126979 1.025841 -4.632452 -0.005656 1 0 0 0 0 0 0 181980
0.011066 -0.013655 0.171314 -1.160635 1.134670 -4.663878 -0.005687 1 0 0 0 0 0 0 182975
0.011059 -0.013628 0.171312 -1.100780 0.891219 -4.676286 -0.005721 1 0 0 0 0 0 0 184044
0.011056 -0.013615 0.171311 -1.146550 1.045313 -4.710570 -0.005752 1 0 0 0 0 0 0 185032
0.011048 -0.013585 0.171310 -1.098884 0.848458 -4.724102 -0.005783 1 0 0 0 0 0 0 186037
0.011044 -0.013570 0.171309 -1.151599 1.028462 -4.760157 -0.005814 1 0 0 0 0 0 0 187033
0.011042 -0.013563 0.171308 -1.188338 1.149016 -4.792544 -0.005846 1 0 0 0 0 0 0 188037
0.011035 -0.013536 0.171307 -1.129532 0.910747 -4.803078 -0.005877 1 0 0 0 0 0 0 189031
0.011031 -0.013522 0.171306 -1.176159 1.067833 -4.838182 -0.005908 1 0 0 0 0 0 0 190039
0.011029 -0.013516 0.171306 -1.209768 1.176605 -4.869780 -0.005939 1 0 0 0 0 0 0 191035
0.011022 -0.013489 0.171304 -1.149472 0.932438 -4.880050 -0.005971 1 0 0 0 0 0 0 192037
0.011019 -0.013476 0.171303 -1.195290 1.086504 -4.914744 -0.006002 1 0 0 0 0 0 0 193032
0.011011 -0.013446 0.171302 -1.147468 0.889372 -4.927853 -0.006033 1 0 0 0 0 0 0 194033
0.011007 -0.013431 0.171301 -1.200192 1.069315 -4.964259 -0.006064 1 0 0 0 0 0 0 195032
0.010999 -0.013401 0.171299 -1.155846 0.885256 -4.977985 -0.006096 1 0 0 0 0 0 0 196033
0.010995 -0.013385 0.171298 -1.210310 1.071714 -5.014833 -0.006127 1 0 0 0 0 0 0 197032
0.010987 -0.013354 0.171296 -1.166809 0.890847 -5.028649 -0.006158 1 0 0 0 0 0 0 198033
0.010983 -0.013339 0.171295 -1.221651 1.078874 -5.065672 -0.006189 1 0 0 0 0 0 0 199032
0.010981 -0.013331 0.171295 -1.259436 1.203380 -5.098736 -0.006221 1 0 0 0 0 0 0 200042
0.010973 -0.013304 0.171293 -1.201048 0.966828 -5.108688 -0.006252 1 0 0 0 0 0 0 201036
0.010970 -0.013291 0.171292 -1.247902 1.124618 -5.143826 -0.006283 1 0 0 0 0 0 0 202028
0.010962 -0.013261 0.171291 -1.200539 0.929326 -5.156738 -0.006314 1 0 0 0 0 0 0 203036
0.010958 -0.013246 0.171290 -1.253596 1.110073 -5.193878 -0.006346 1 0 0 0 0 0 0 204047
0.010936 -0.013234 0.171282 -1.029605 1.172805 -5.132247 -0.006377 1 0 0 0 0 0 0 205035
0.010925 -0.013229 0.171279 -1.156064 1.264997 -5.201032 -0.006408 1 0 0 0 0 0 0 206034
0.010914 -0.013203 0.171275 -1.163857 1.013868 -5.235957 -0.006439 1 0 0 0 0 0 0 207035
0.010908 -0.013190 0.171274 -1.245666 1.163730 -5.284253 -0.006471 1 0 0 0 0 0 0 208038
0.010899 -0.013160 0.171272 -1.215597 0.963778 -5.302621 -0.006502 1 0 0 0 0 0 0 209034
0.010895 -0.013145 0.171271 -1.277173 1.141976 -5.342493 -0.006533 1 0 0 0 0 0 0 210031
0.010886 -0.013115 0.171269 -1.237054 0.956702 -5.356920 -0.006564 1 0 0 0 0 0 0 211033
0.010876 -0.013076 0.171266 -1.212445 0.837867 -5.375273 -0.006596 1 0 0 0 0 0 0 212039
0.010871 -0.013057 0.171265 -1.283125 1.081244 -5.416178 -0.006626 1 0 0 0 0 0 0 213009
0.010862 -0.013024 0.171263 -1.248320 0.931047 -5.431635 -0.006658 1 0 0 0 0 0 0 214023
0.010858 -0.013008 0.171262 -1.307633 1.134508 -5.470647 -0.006689 1 0 0 0 0 0 0 215031
0.010849 -0.012977 0.171260 -1.266213 0.961694 -5.483737 -0.006720 1 0 0 0 0 0 0 216019
0.010845 -0.012961 0.171259 -1.322301 1.153727 -5.521808 -0.006751 1 0 0 0 0 0 0 217017
0.010837 -0.012930 0.171257 -1.279402 0.975358 -5.535034 -0.006783 1 0 0 0 0 0 0 218029
0.010827 -0.012891 0.171254 -1.253215 0.859746 -5.552138 -0.006814 1 0 0 0 0 0 0 219015
0.010822 -0.012872 0.171253 -1.323588 1.104986 -5.594499 -0.006845 1 0 0 0 0 0 0 220031
0.010813 -0.012839 0.171251 -1.288153 0.955293 -5.608718 -0.006876 1 0 0 0 0 0 0 221015
0.010808 -0.012823 0.171250 -1.347382 1.159136 -5.648269 -0.006908 1 0 0 0 0 0 0 222030
0.010806 -0.012815 0.171250 -1.387124 1.291181 -5.681844 -0.006939 1 0 0 0 0 0 0 223016
0.010785 -0.012806 0.171242 -1.148533 1.304142 -5.615333 -0.006969 1 0 0 0 0 0 0 223974
0.010769 -0.012779 0.171237 -1.186690 1.064667 -5.661714 -0.007000 1 0 0 0 0 0 0 224964
0.010761 -0.012766 0.171234 -1.304669 1.224630 -5.724722 -0.007031 1 0 0 0 0 0 0 225974
0.010750 -0.012736 0.171232 -1.294215 1.029311 -5.749113 -0.007062 1 0 0 0 0 0 0 226963
0.010745 -0.012721 0.171230 -1.365888 1.209797 -5.793698 -0.007094 1 0 0 0 0 0 0 227974
0.010736 -0.012690 0.171228 -1.330408 1.025048 -5.808398 -0.007125 1 0 0 0 0 0 0 228963
0.010726 -0.012652 0.171225 -1.308007 0.906127 -5.826756 -0.007156 1 0 0 0 0 0 0 229964
0.010714 -0.012609 0.171223 -1.298697 0.844606 -5.848603 -0.007187 1 0 0 0 0 0 0 230973
0.010709 -0.012588 0.171221 -1.377905 1.119045 -5.893440 -0.007218 1 0 0 0 0 0 0 231963
0.010686 -0.012573 0.171213 -1.165724 1.230370 -5.834867 -0.007250 1 0 0 0 0 0 0 232974
0.010669 -0.012543 0.171208 -1.217987 1.042254 -5.884547 -0.007281 1 0 0 0 0 0 0 233973
0.010654 -0.012505 0.171204 -1.261412 0.923060 -5.927297 -0.007312 1 0 0 0 0 0 0 234964
0.010646 -0.012486 0.171202 -1.368489 1.165919 -5.983819 -0.007344 1 0 0 0 0 0 0 235976
0.010657 -0.012458 0.171191 -1.623276 1.086984 -5.904003 -0.007375 1 0 0 0 0 0 0 236964
0.010643 -0.012441 0.171179 -1.323731 1.205497 -5.893002 -0.007406 1 0 0 0 0 0 0 237974
0.010630 -0.012409 0.171172 -1.313869 1.037370 -5.975703 -0.007438 1 0 0 0 0 0 0 238976
0.010609 -0.012412 0.171163 -1.223784 1.480140 -5.983692 -0.007469 1 0 0 0 0 0 0 239972
0.010593 -0.012391 0.171157 -1.272100 1.208534 -6.047648 -0.007500 1 0 0 0 0 0 0 240980
0.010579 -0.012357 0.171152 -1.306947 1.022310 -6.095622 -0.007532 1 0 0 0 0 0 0 241986
0.010552 -0.012336 0.171142 -1.145104 1.169814 -6.057267 -0.007562 1 0 0 0 0 0 0 242970
0.010532 -0.012302 0.171136 -1.230116 1.025980 -6.118939 -0.007594 1 0 0 0 0 0 0 243978
0.010516 -0.012262 0.171131 -1.290408 0.931032 -6.167328 -0.007625 1 0 0 0 0 0 0 244968
0.010509 -0.012244 0.171114 -1.414701 1.199351 -6.030509 -0.007656 1 0 0 0 0 0 0 245970
0.010499 -0.012211 0.171104 -1.401742 1.054547 -6.134435 -0.007687 1 0 0 0 0 0 0 246973
0.010475 -0.012191 0.171092 -1.205640 1.197438 -6.138022 -0.007719 1 0 0 0 0 0 0 247982
0.010471 -0.012140 0.171075 -1.462876 0.814493 -6.097009 -0.007750 1 0 0 0 0 0 0 248974
0.010449 -0.012111 0.171060 -1.258640 1.056499 -6.133519 -0.007781 1 0 0 0 0 0 0 249983
0.010432 -0.012073 0.171051 -1.305760 0.976464 -6.241229 -0.007812 1 0 0 0 0 0 0 250973
0.010418 -0.012033 0.171030 -1.353077 0.926634 -6.115281 -0.007844 1 0 0 0 0 0 0 251980
0.010392 -0.012008 0.171012 -1.192945 1.138859 -6.171967 -0.007875 1 0 0 0 0 0 0 252975
0.010393 -0.011979 0.170995 -1.550422 1.095734 -6.195940 -0.007906 1 0 0 0 0 0 0 253972
0.010368 -0.011937 0.170977 -1.238702 0.927749 -6.218952 -0.007937 1 0 0 0 0 0 0 254974
0.010335 -0.011912 0.170961 -1.115414 1.134305 -6.266192 -0.007969 1 0 0 0 0 0 0 255975
0.010320 -0.011901 0.170939 -1.330510 1.340147 -6.203523 -0.008000 1 0 0 0 0 0 0 256971
0.010286 -0.011868 0.170919 -1.114057 1.080559 -6.250778 -0.008031 1 0 0 0 0 0 0 257975
0.010263 -0.011830 0.170892 -1.245955 0.985003 -6.191599 -0.008063 1 0 0 0 0 0 0 258984
0.010253 -0.011812 0.170865 -1.422162 1.249102 -6.190595 -0.008094 1 0 0 0 0 0 0 259980
0.010222 -0.011777 0.170842 -1.167639 1.037182 -6.277482 -0.008125 1 0 0 0 0 0 0 260983
0.010201 -0.011737 0.170814 -1.278217 0.965963 -6.237407 -0.008156 1 0 0 0 0 0 0 261975
0.010186 -0.011695 0.170784 -1.360704 0.935679 -6.220285 -0.008187 1 0 0 0 0 0 0 262974
0.010179 -0.011676 0.170755 -1.490072 1.228377 -6.248270 -0.008219 1 0 0 0 0 0 0 263977
0.010129 -0.011635 0.170723 -0.941102 0.967984 -6.247878 -0.008250 1 0 0 0 0 0 0 264972
0.010099 -0.011593 0.170692 -1.144192 0.929260 -6.256430 -0.008281 1 0 0 0 0 0 0 265972
0.010078 -0.011550 0.170659 -1.295848 0.919126 -6.271061 -0.008313 1 0 0 0 0 0 0 266975
0.010049 -0.011525 0.170621 -1.193604 1.160153 -6.213784 -0.008344 1 0 0 0 0 0 0 267976
0.010015 -0.011510 0.170580 -1.125730 1.309211 -6.189049 -0.008375 1 0 0 0 0 0 0 268966
0.009986 -0.011458 0.170541 -1.192934 0.836988 -6.234323 -0.008406 1 0 0 0 0 0 0 269973
0.009953 -0.011429 0.170500 -1.134834 1.094517 -6.222220 -0.008437 1 0 0 0 0 0 0 270973
0.009910 -0.011388 0.170455 -1.013368 0.967856 -6.194169 -0.008469 1 0 0 0 0 0 0 271974
0.009870 -0.011365 0.170410 -1.026694 1.186607 -6.214596 -0.008500 1 0 0 0 0 0 0 272973
0.009844 -0.011333 0.170356 -1.232371 1.089674 -6.107638 -0.008531 1 0 0 0 0 0 0 273973
0.009806 -0.011290 0.170305 -1.083184 0.951638 -6.152813 -0.008562 1 0 0 0 0 0 0 274965
0.009768 -0.011266 0.170258 -1.065858 1.179696 -6.221899 -0.008596 1 0 0 0 0 0 0 276035
0.009744 -0.011234 0.170202 -1.253590 1.086954 -6.136926 -0.008627 1 0 0 0 0 0 0 277031
0.009713 -0.011215 0.170137 -1.183584 1.267025 -6.016143 -0.008658 1 0 0 0 0 0 0 278028
0.009672 -0.011180 0.170080 -1.044759 1.068230 -6.134498 -0.008690 1 0 0 0 0 0 0 279043
0.009640 -0.011118 0.170018 -1.153456 0.697816 -6.083474 -0.008720 1 0 0 0 0 0 0 280023
0.009605 -0.011085 0.169949 -1.124606 1.037377 -6.008656 -0.008752 1 0 0 0 0 0 0 281035
0.009583 -0.011048 0.169883 -1.290752 1.018475 -6.050307 -0.008783 1 0 0 0 0 0 0 282017
0.009561 -0.010985 0.169815 -1.308203 0.678986 -6.053863 -0.008814 1 0 0 0 0 0 0 283035
0.009531 -0.010952 0.169744 -1.207444 1.026545 -6.012871 -0.008845 1 0 0 0 0 0 0 284029
0.009511 -0.010915 0.169660 -1.338738 1.016425 -5.862278 -0.008877 1 0 0 0 0 0 0 285033
0.009497 -0.010876 0.169587 -1.423554 0.989813 -5.992539 -0.008908 1 0 0 0 0 0 0 286030
0.009464 -0.010830 0.169509 -1.192292 0.904279 -5.970159 -0.008939 1 0 0 0 0 0 0 287030
0.009443 -0.010787 0.169423 -1.326176 0.924636 -5.853515 -0.008970 1 0 0 0 0 0 0 288031
0.009414 -0.010764 0.169341 -1.229112 1.182424 -5.926473 -0.009002 1 0 0 0 0 0 0 289033
0.009409 -0.010713 0.169258 -1.545026 0.851287 -5.920825 -0.009033 1 0 0 0 0 0 0 290029
0.009381 -0.010662 0.169176 -1.274598 0.809912 -5.942441 -0.009064 1 0 0 0 0 0 0 291030
0.009362 -0.010615 0.169086 -1.373022 0.870114 -5.856161 -0.009096 1 0 0 0 0 0 0 292035
0.009348 -0.010572 0.168993 -1.448651 0.909397 -5.808809 -0.009127 1 0 0 0 0 0 0 293029
0.009337 -0.010530 0.168897 -1.491235 0.929562 -5.788779 -0.009158 1 0 0 0 0 0 0 294030
0.009305 -0.010482 0.168808 -1.235417 0.867872 -5.885205 -0.009189 1 0 0 0 0 0 0 295014
0.009285 -0.010438 0.168715 -1.355654 0.896209 -5.841185 -0.009220 1 0 0 0 0 0 0 296029
0.009270 -0.010395 0.168619 -1.442884 0.916211 -5.813653 -0.009251 1 0 0 0 0 0 0 297012
0.009258 -0.010353 0.168521 -1.491158 0.926121 -5.803088 -0.009283 1 0 0 0 0 0 0 298026
0.009240 -0.010287 0.168421 -1.430617 0.616995 -5.763660 -0.009314 1 0 0 0 0 0 0 299011
0.009248 -0.010239 0.168313 -1.759713 0.810681 -5.675477 -0.009345 1 0 0 0 0 0 0 300028
0.009248 -0.010194 0.168209 -1.686140 0.872909 -5.733028 -0.009377 1 0 0 0 0 0 0 301028
0.009221 -0.010145 0.168099 -1.345052 0.828211 -5.653511 -0.009407 1 0 0 0 0 0 0 302012
0.009203 -0.010100 0.167994 -1.424098 0.867151 -5.724414 -0.009439 1 0 0 0 0 0 0 303027
0.009183 -0.010032 0.167888 -1.401457 0.575538 -5.731064 -0.009470 1 0 0 0 0 0 0 304013
0.009189 -0.009983 0.167777 -1.752268 0.777829 -5.665350 -0.009502 1 0 0 0 0 0 0 305028
0.009166 -0.009931 0.167662 -1.406661 0.773986 -5.613928 -0.009532 1 0 0 0 0 0 0 306011
0.009143 -0.009861 0.167551 -1.375265 0.516009 -5.668957 -0.009564 1 0 0 0 0 0 0 307027
0.009141 -0.009785 0.167434 -1.653792 0.424547 -5.593871 -0.009593 1 0 0 0 0 0 0 307962
0.009135 -0.009727 0.167324 -1.633821 0.624691 -5.696608 -0.009625 1 0 0 0 0 0 0 308971
0.009120 -0.009652 0.167198 -1.517638 0.429268 -5.487884 -0.009656 1 0 0 0 0 0 0 309960
0.009108 -0.009593 0.167084 -1.542364 0.617421 -5.634698 -0.009687 1 0 0 0 0 0 0 310971
0.009090 -0.009518 0.166954 -1.471211 0.417961 -5.453857 -0.009718 1 0 0 0 0 0 0 311960
0.009076 -0.009459 0.166838 -1.520872 0.604461 -5.617139 -0.009750 1 0 0 0 0 0 0 312972
0.009064 -0.009408 0.166711 -1.549345 0.718391 -5.484403 -0.009781 1 0 0 0 0 0 0 313971
0.009067 -0.009342 0.166584 -1.764965 0.534661 -5.481958 -0.009812 1 0 0 0 0 0 0 314960
0.009042 -0.009282 0.166459 -1.416132 0.588142 -5.511220 -0.009844 1 0 0 0 0 0 0 315971
0.009024 -0.009230 0.166327 -1.475230 0.695032 -5.416350 -0.009875 1 0 0 0 0 0 0 316960
0.009031 -0.009187 0.166200 -1.817181 0.828374 -5.487069 -0.009906 1 0 0 0 0 0 0 317960
0.009029 -0.009144 0.166067 -1.735821 0.827777 -5.401687 -0.009937 1 0 0 0 0 0 0 318970
0.009016 -0.009076 0.165926 -1.584147 0.504297 -5.301022 -0.009968 1 0 0 0 0 0 0 319961
0.009005 -0.009021 0.165803 -1.591314 0.626278 -5.531013 -0.010000 1 0 0 0 0 0 0 320988
0.008986 -0.008946 0.165666 -1.507714 0.388786 -5.378471 -0.010035 1 0 0 0 0 0 0 322101
0.008971 -0.008887 0.165527 -1.547306 0.553607 -5.320290 -0.010062 1 0 0 0 0 0 0 322973
0.008973 -0.008817 0.165392 -1.777187 0.419646 -5.377397 -0.010094 1 0 0 0 0 0 0 323976
0.008969 -0.008759 0.165253 -1.715193 0.568103 -5.324129 -0.010125 1 0 0 0 0 0 0 324977
0.008969 -0.008665 0.165114 -1.780232 0.102663 -5.323634 -0.010156 1 0 0 0 0 0 0 325965
0.008942 -0.008590 0.164980 -1.428944 0.298741 -5.397626 -0.010187 1 0 0 0 0 0 0 326970
0.008922 -0.008530 0.164841 -1.494424 0.503402 -5.323700 -0.010219 1 0 0 0 0 0 0 327976
0.008915 -0.008435 0.164701 -1.666148 0.055554 -5.309940 -0.010250 1 0 0 0 0 0 0 328976
0.008905 -0.008364 0.164558 -1.655628 0.328158 -5.265803 -0.010281 1 0 0 0 0 0 0 329980
0.008909 -0.008288 0.164400 -1.837330 0.263682 -5.072356 -0.010312 1 0 0 0 0 0 0 330969
0.008905 -0.008227 0.164248 -1.758646 0.458674 -5.127983 -0.010348 1 0 0 0 0 0 0 332105
0.008890 -0.008149 0.164095 -1.611778 0.256974 -5.105855 -0.010375 1 0 0 0 0 0 0 332982
0.008884 -0.008112 0.163949 -1.705478 0.754643 -5.191970 -0.010406 1 0 0 0 0 0 0 333972
0.008867 -0.008046 0.163797 -1.591480 0.428298 -5.130133 -0.010437 1 0 0 0 0 0 0 334970
0.008853 -0.007990 0.163647 -1.608098 0.520068 -5.139145 -0.010469 1 0 0 0 0 0 0 335975
0.008833 -0.007915 0.163493 -1.535178 0.271303 -5.086901 -0.010500 1 0 0 0 0 0 0 336972
0.008838 -0.007860 0.163332 -1.864553 0.497241 -4.989742 -0.010531 1 0 0 0 0 0 0 337970
0.008843 -0.007766 0.163179 -1.902398 0.017915 -5.082015 -0.010566 1 0 0 0 0 0 0 339097
0.008845 -0.007720 0.163012 -1.873619 0.577416 -4.891170 -0.010594 1 0 0 0 0 0 0 339973
0.008848 -0.007631 0.162855 -1.895188 0.072030 -5.013430 -0.010629 1 0 0 0 0 0 0 341102
0.008821 -0.007558 0.162690 -1.499959 0.214224 -4.904876 -0.010660 1 0 0 0 0 0 0 342101
0.008802 -0.007498 0.162531 -1.554354 0.397561 -4.976928 -0.010691 1 0 0 0 0 0 0 343101
0.008778 -0.007421 0.162371 -1.516654 0.179144 -4.956907 -0.010723 1 0 0 0 0 0 0 344098
0.008775 -0.007340 0.162201 -1.775357 0.100206 -4.813721 -0.010750 1 0 0 0 0 0 0 344972
0.008782 -0.007258 0.162046 -1.948014 0.068182 -4.994448 -0.010781 1 0 0 0 0 0 0 345970
0.008779 -0.007193 0.161891 -1.833431 0.286366 -5.008374 -0.010816 1 0 0 0 0 0 0 347098
0.008785 -0.007118 0.161722 -1.951143 0.165798 -4.817504 -0.010844 1 0 0 0 0 0 0 347973
0.008782 -0.007057 0.161560 -1.839324 0.330148 -4.886839 -0.010879 1 0 0 0 0 0 0 349096
0.008751 -0.006998 0.161389 -1.469417 0.355223 -4.773740 -0.010910 1 0 0 0 0 0 0 350097
0.008743 -0.006925 0.161212 -1.742563 0.185078 -4.666001 -0.010938 1 0 0 0 0 0 0 350985
0.008733 -0.006866 0.161046 -1.734773 0.327658 -4.788370 -0.010973 1 0 0 0 0 0 0 352097
0.008714 -0.006788 0.160879 -1.624763 0.099983 -4.787978 -0.011004 1 0 0 0 0 0 0 353096
0.008697 -0.006725 0.160696 -1.636753 0.258319 -4.561604 -0.011035 1 0 0 0 0 0 0 354096
0.008674 -0.006646 0.160521 -1.575846 0.056797 -4.637853 -0.011066 1 0 0 0 0 0 0 355095
0.008650 -0.006559 0.160349 -1.535557 -0.080308 -4.677379 -0.011094 1 0 0 0 0 0 0 355975
0.008630 -0.006492 0.160184 -1.603442 0.157000 -4.755421 -0.011129 1 0 0 0 0 0 0 357097
0.008628 -0.006415 0.160007 -1.840257 0.052475 -4.598451 -0.011160 1 0 0 0 0 0 0 358097
0.008618 -0.006325 0.159733 -1.765060 -0.158640 -3.304717 -0.011192 1 0 0 0 0 0 0 359116
0.008602 -0.006261 0.159600 -1.679279 0.171915 -5.003827 -0.011223 1 0 0 0 0 0 0 360097
0.008600 -0.006186 0.159436 -1.868811 0.043796 -4.757701 -0.011254 1 0 0 0 0 0 0 361105
0.008591 -0.006124 0.159251 -1.788456 0.190719 -4.442823 -0.011281 1 0 0 0 0 0 0 361974
0.008579 -0.006069 0.159078 -1.749522 0.294475 -4.556543 -0.011312 1 0 0 0 0 0 0 362962
0.008559 -0.005994 0.158904 -1.639074 0.029719 -4.556061 -0.011348 1 0 0 0 0 0 0 364097
0.008541 -0.005932 0.158714 -1.649785 0.165503 -4.321270 -0.011379 1 0 0 0 0 0 0 365101
0.008518 -0.005851 0.158429 -1.601180 -0.069421 -3.037924 -0.011411 1 0 0 0 0 0 0 366116
0.008500 -0.005790 0.158292 -1.648915 0.145526 -4.833761 -0.011441 1 0 0 0 0 0 0 367096
0.008481 -0.005734 0.158116 -1.653250 0.233414 -4.496294 -0.011473 1 0 0 0 0 0 0 368097
0.008479 -0.005663 0.157931 -1.872416 0.039667 -4.315624 -0.011504 1 0 0 0 0 0 0 369096
0.008447 -0.005598 0.157742 -1.515390 0.088440 -4.252045 -0.011535 1 0 0 0 0 0 0 370096
0.008417 -0.005518 0.157560 -1.496962 -0.115336 -4.306941 -0.011566 1 0 0 0 0 0 0 371096
0.008394 -0.005453 0.157363 -1.576368 0.057518 -4.106338 -0.011598 1 0 0 0 0 0 0 372100
0.008389 -0.005378 0.157166 -1.838057 -0.068395 -4.075571 -0.011628 1 0 0 0 0 0 0 373076
0.008372 -0.005293 0.156979 -1.709793 -0.224052 -4.181871 -0.011660 1 0 0 0 0 0 0 374096
0.008355 -0.005226 0.156779 -1.690869 -0.015103 -4.004760 -0.011691 1 0 0 0 0 0 0 375085
0.008332 -0.005145 0.156589 -1.615300 -0.187311 -4.113506 -0.011723 1 0 0 0 0 0 0 376096
0.008306 -0.005050 0.156300 -1.558239 -0.402461 -2.791092 -0.011750 1 0 0 0 0 0 0 376980
0.008309 -0.004992 0.156172 -1.944175 0.048749 -4.753374 -0.011785 1 0 0 0 0 0 0 378096
0.008293 -0.004914 0.155990 -1.743047 -0.175113 -4.230317 -0.011816 1 0 0 0 0 0 0 379085
0.008276 -0.004850 0.155790 -1.705247 -0.018615 -3.928649 -0.011847 1 0 0 0 0 0 0 380094
0.008281 -0.004799 0.155596 -1.996631 0.159295 -3.950396 -0.011878 1 0 0 0 0 0 0 381083
0.008253 -0.004745 0.155400 -1.592682 0.115688 -3.915250 -0.011910 1 0 0 0 0 0 0 382094
0.008246 -0.004675 0.155200 -1.826567 -0.094890 -3.847184 -0.011941 1 0 0 0 0 0 0 383084
0.008211 -0.004610 0.155001 -1.496950 -0.052553 -3.830609 -0.011972 1 0 0 0 0 0 0 384083
0.008208 -0.004559 0.154806 -1.866942 0.117951 -3.858532 -0.012004 1 0 0 0 0 0 0 385094
0.008175 -0.004504 0.154608 -1.525155 0.076167 -3.811341 -0.012035 1 0 0 0 0 0 0 386084
0.008151 -0.004453 0.154423 -1.598967 0.112367 -3.950740 -0.012066 1 0 0 0 0 0 0 387093
0.008145 -0.004385 0.154226 -1.850668 -0.113079 -3.799434 -0.012097 1 0 0 0 0 0 0 388085
0.008111 -0.004321 0.154027 -1.510308 -0.083402 -3.731192 -0.012129 1 0 0 0 0 0 0 389093
0.008100 -0.004247 0.153824 -1.783891 -0.228888 -3.651966 -0.012160 1 0 0 0 0 0 0 390083
0.008087 -0.004186 0.153635 -1.775651 -0.079254 -3.814580 -0.012191 1 0 0 0 0 0 0 391094
0.008065 -0.004108 0.153446 -1.664426 -0.295967 -3.805320 -0.012222 1 0 0 0 0 0 0 392084
0.008023 -0.004040 0.153248 -1.386690 -0.204514 -3.679961 -0.012254 1 0 0 0 0 0 0 393095
0.008015 -0.003987 0.153051 -1.805396 -0.004778 -3.649074 -0.012281 1 0 0 0 0 0 0 393970
0.007981 -0.003932 0.152874 -1.511536 -0.021766 -3.893478 -0.012316 1 0 0 0 0 0 0 395099
0.007954 -0.003880 0.152671 -1.568784 0.008715 -3.556193 -0.012348 1 0 0 0 0 0 0 396101
0.007925 -0.003807 0.152475 -1.553847 -0.271774 -3.583991 -0.012379 1 0 0 0 0 0 0 397103
0.007902 -0.003747 0.152287 -1.628571 -0.142074 -3.686121 -0.012410 1 0 0 0 0 0 0 398089
0.007882 -0.003693 0.152103 -1.672039 -0.054833 -3.725485 -0.012441 1 0 0 0 0 0 0 399095
0.007857 -0.003619 0.151913 -1.604599 -0.318794 -3.638225 -0.012472 1 0 0 0 0 0 0 400093
0.007819 -0.003576 0.151720 -1.440602 0.052028 -3.565056 -0.012504 1 0 0 0 0 0 0 401101
0.007813 -0.003535 0.151523 -1.835541 0.117923 -3.481285 -0.012535 1 0 0 0 0 0 0 402091
0.007795 -0.003468 0.151327 -1.715680 -0.232867 -3.468794 -0.012566 1 0 0 0 0 0 0 403102
0.007777 -0.003411 0.151139 -1.711830 -0.148265 -3.541289 -0.012598 1 0 0 0 0 0 0 404100
0.007759 -0.003359 0.150953 -1.713866 -0.084288 -3.565630 -0.012629 1 0 0 0 0 0 0 405105
0.007734 -0.003286 0.150761 -1.625874 -0.358012 -3.467875 -0.012660 1 0 0 0 0 0 0 406097
0.007713 -0.003226 0.150574 -1.662441 -0.227464 -3.492850 -0.012691 1 0 0 0 0 0 0 407095
0.007672 -0.003167 0.150398 -1.408043 -0.204032 -3.631788 -0.012722 1 0 0 0 0 0 0 408094
0.007643 -0.003115 0.150216 -1.526888 -0.137399 -3.553598 -0.012754 1 0 0 0 0 0 0 409093
0.007612 -0.003042 0.150025 -1.523597 -0.404390 -3.397453 -0.012784 1 0 0 0 0 0 0 410077
0.007567 -0.002977 0.149848 -1.326577 -0.335399 -3.535268 -0.012816 1 0 0 0 0 0 0 411094
0.007535 -0.002921 0.149665 -1.480987 -0.221872 -3.463004 -0.012848 1 0 0 0 0 0 0 412096
0.007516 -0.002892 0.149487 -1.673245 0.141424 -3.501519 -0.012879 1 0 0 0 0 0 0 413094
0.007498 -0.002854 0.149304 -1.692112 0.051460 -3.414546 -0.012910 1 0 0 0 0 0 0 414097
0.007458 -0.002807 0.149129 -1.416477 -0.087795 -3.490123 -0.012941 1 0 0 0 0 0 0 415101
0.007429 -0.002760 0.148946 -1.523518 -0.107252 -3.381301 -0.012973 1 0 0 0 0 0 0 416098
0.007412 -0.002735 0.148768 -1.691722 0.185849 -3.404746 -0.013004 1 0 0 0 0 0 0 417094
0.007373 -0.002695 0.148594 -1.420561 -0.002507 -3.447261 -0.013035 1 0 0 0 0 0 0 418098
0.007360 -0.002634 0.148420 -1.733429 -0.300181 -3.420359 -0.013066 1 0 0 0 0 0 0 419095
0.007329 -0.002598 0.148255 -1.537458 -0.009827 -3.523269 -0.013097 1 0 0 0 0 0 0 420077
0.007304 -0.002556 0.148075 -1.589240 -0.057833 -3.327375 -0.013129 1 0 0 0 0 0 0 421093
0.007261 -0.002507 0.147901 -1.355903 -0.167610 -3.344963 -0.013160 1 0 0 0 0 0 0 422093
0.007209 -0.002455 0.147727 -1.208680 -0.235582 -3.347283 -0.013191 1 0 0 0 0 0 0 423075
0.007181 -0.002428 0.147552 -1.493785 0.087358 -3.295771 -0.013222 1 0 0 0 0 0 0 424092
0.007136 -0.002386 0.147378 -1.308149 -0.077913 -3.292550 -0.013254 1 0 0 0 0 0 0 425092
0.007110 -0.002365 0.147202 -1.543905 0.164504 -3.240943 -0.013285 1 0 0 0 0 0 0 426094
0.007083 -0.002308 0.147035 -1.540564 -0.271626 -3.343147 -0.013316 1 0 0 0 0 0 0 427074
0.007045 -0.002275 0.146873 -1.402072 -0.027266 -3.380657 -0.013348 1 0 0 0 0 0 0 428095
0.007023 -0.002257 0.146701 -1.592463 0.203803 -3.243073 -0.013379 1 0 0 0 0 0 0 429093
0.006982 -0.002220 0.146527 -1.352274 -0.029955 -3.192884 -0.013410 1 0 0 0 0 0 0 430096
0.006974 -0.002184 0.146359 -1.769045 -0.052782 -3.228228 -0.013441 1 0 0 0 0 0 0 431074
0.006946 -0.002161 0.146195 -1.548056 0.105548 -3.267972 -0.013472 1 0 0 0 0 0 0 432094
0.006901 -0.002121 0.146024 -1.303370 -0.095303 -3.168704 -0.013504 1 0 0 0 0 0 0 433093
0.006875 -0.002100 0.145848 -1.529263 0.131878 -3.065550 -0.013535 1 0 0 0 0 0 0 434095
0.006839 -0.002084 0.145681 -1.403489 0.214450 -3.142170 -0.013566 1 0 0 0 0 0 0 435096
0.006812 -0.002054 0.145525 -1.521052 0.025161 -3.279557 -0.013598 1 0 0 0 0 0 0 436099
0.006796 -0.002038 0.145354 -1.661716 0.193442 -3.084930 -0.013629 1 0 0 0 0 0 0 437094
0.006779 -0.002007 0.145197 -1.678104 0.014935 -3.214372 -0.013660 1 0 0 0 0 0 0 438092
0.006747 -0.001986 0.145036 -1.469414 0.121088 -3.166640 -0.013691 1 0 0 0 0 0 0 439093
0.006706 -0.001970 0.144874 -1.341662 0.192894 -3.123131 -0.013722 1 0 0 0 0 0 0 440095
0.006678 -0.001939 0.144719 -1.481482 0.004835 -3.198026 -0.013754 1 0 0 0 0 0 0 441094
0.006639 -0.001919 0.144560 -1.361620 0.109645 -3.115598 -0.013785 1 0 0 0 0 0 0 442091
0.006611 -0.001886 0.144406 -1.489546 -0.043414 -3.166278 -0.013816 1 0 0 0 0 0 0 443092
0.006573 -0.001864 0.144246 -1.362798 0.080344 -3.072564 -0.013847 1 0 0 0 0 0 0 444093
0.006546 -0.001830 0.144092 -1.487032 -0.062692 -3.118800 -0.013879 1 0 0 0 0 0 0 445093
0.006508 -0.001808 0.143932 -1.358685 0.065677 -3.022526 -0.013910 1 0 0 0 0 0 0 446083
0.006481 -0.001774 0.143778 -1.481959 -0.074605 -3.068084 -0.013941 1 0 0 0 0 0 0 447092
0.006422 -0.001747 0.143628 -1.079792 -0.008854 -3.112986 -0.013973 1 0 0 0 0 0 0 448103
0.006375 -0.001750 0.143478 -1.185541 0.390151 -3.087841 -0.014004 1 0 0 0 0 0 0 449092
0.006343 -0.001729 0.143327 -1.387631 0.114938 -3.061817 -0.014035 1 0 0 0 0 0 0 450081
0.006309 -0.001735 0.143176 -1.383479 0.440171 -3.035251 -0.014066 1 0 0 0 0 0 0 451082
0.006284 -0.001715 0.143025 -1.489288 0.138758 -3.011143 -0.014097 1 0 0 0 0 0 0 452092
0.006247 -0.001700 0.142865 -1.345999 0.160873 -2.874556 -0.014128 1 0 0 0 0 0 0 453081
0.006199 -0.001665 0.142721 -1.188088 -0.096869 -3.046246 -0.014160 1 0 0 0 0 0 0 454091
0.006151 -0.001642 0.142564 -1.159005 0.027793 -2.870633 -0.014191 1 0 0 0 0 0 0 455080
0.006125 -0.001631 0.142419 -1.443036 0.182578 -2.984705 -0.014222 1 0 0 0 0 0 0 456091
0.006088 -0.001619 0.142261 -1.319869 0.201264 -2.812175 -0.014253 1 0 0 0 0 0 0 457079
0.006040 -0.001586 0.142117 -1.165966 -0.080155 -2.961406 -0.014285 1 0 0 0 0 0 0 458091
0.005992 -0.001565 0.141960 -1.138579 0.029609 -2.774315 -0.014316 1 0 0 0 0 0 0 459081
0.005966 -0.001553 0.141814 -1.422745 0.176404 -2.885380 -0.014347 1 0 0 0 0 0 0 460091
0.005909 -0.001537 0.141666 -1.028652 0.127932 -2.851990 -0.014378 1 0 0 0 0 0 0 461081
0.005856 -0.001524 0.141507 -1.043577 0.153220 -2.673805 -0.014410 1 0 0 0 0 0 0 462091
0.005807 -0.001512 0.141371 -1.092266 0.174311 -2.940383 -0.014441 1 0 0 0 0 0 0 463080
0.005758 -0.001500 0.141216 -1.092252 0.180109 -2.698590 -0.014472 1 0 0 0 0 0 0 464091
0.005696 -0.001506 0.141073 -0.906192 0.405918 -2.808047 -0.014503 1 0 0 0 0 0 0 465082
0.005656 -0.001487 0.140923 -1.176075 0.099988 -2.717231 -0.014535 1 0 0 0 0 0 0 466091
0.005592 -0.001467 0.140774 -0.872437 0.058012 -2.680869 -0.014566 1 0 0 0 0 0 0 467095
0.005558 -0.001456 0.140630 -1.231929 0.176630 -2.738546 -0.014597 1 0 0 0 0 0 0 468091
0.005503 -0.001462 0.140491 -0.986911 0.405072 -2.783113 -0.014629 1 0 0 0 0 0 0 469104
0.005467 -0.001443 0.140344 -1.204147 0.097363 -2.647535 -0.014660 1 0 0 0 0 0 0 470096
0.005411 -0.001445 0.140203 -0.959762 0.338445 -2.705868 -0.014691 1 0 0 0 0 0 0 471095
0.005381 -0.001445 0.140063 -1.269499 0.345264 -2.700098 -0.014722 1 0 0 0 0 0 0 472086
0.005336 -0.001419 0.139925 -1.111771 -0.010098 -2.709087 -0.014753 1 0 0 0 0 0 0 473078
0.005277 -0.001417 0.139788 -0.879583 0.273594 -2.699456 -0.014785 1 0 0 0 0 0 0 474095
0.005244 -0.001415 0.139649 -1.215769 0.309208 -2.654993 -0.014816 1 0 0 0 0 0 0 475100
0.005206 -0.001409 0.139520 -1.160232 0.253685 -2.763253 -0.014848 1 0 0 0 0 0 0 476103
0.005162 -0.001401 0.139367 -1.085884 0.213500 -2.429293 -0.014879 1 0 0 0 0 0 0 477101
0.005119 -0.001391 0.139232 -1.065193 0.196323 -2.620928 -0.014910 1 0 0 0 0 0 0 478101
0.005074 -0.001381 0.139105 -1.049559 0.186536 -2.716257 -0.014941 1 0 0 0 0 0 0 479094
0.005034 -0.001392 0.138961 -1.103404 0.459235 -2.482351 -0.014972 1 0 0 0 0 0 0 480095
0.004992 -0.001392 0.138830 -1.071243 0.348293 -2.609662 -0.015004 1 0 0 0 0 0 0 481092
0.004948 -0.001387 0.138704 -1.043538 0.266987 -2.669238 -0.015035 1 0 0 0 0 0 0 482093
0.004909 -0.001400 0.138560 -1.091294 0.500878 -2.419137 -0.015066 1 0 0 0 0 0 0 483090
0.004867 -0.001401 0.138428 -1.056044 0.371140 -2.540763 -0.015097 1 0 0 0 0 0 0 484093
0.004824 -0.001396 0.138302 -1.026839 0.280512 -2.597725 -0.015129 1 0 0 0 0 0 0 485091
0.004784 -0.001410 0.138158 -1.074056 0.508953 -2.345616 -0.015160 1 0 0 0 0 0 0 486101
0.004749 -0.001432 0.138035 -1.123611 0.658442 -2.585483 -0.015191 1 0 0 0 0 0 0 487099
0.004702 -0.001417 0.137903 -0.974325 0.177066 -2.464749 -0.015223 1 0 0 0 0 0 0 488096
0.004648 -0.001441 0.137776 -0.849120 0.652122 -2.498993 -0.015254 1 0 0 0 0 0 0 489096
0.004619 -0.001453 0.137641 -1.159570 0.535304 -2.366046 -0.015285 1 0 0 0 0 0 0 490090
0.004582 -0.001453 0.137512 -1.086427 0.379711 -2.428887 -0.015316 1 0 0 0 0 0 0 491092
0.004526 -0.001464 0.137378 -0.822076 0.504226 -2.330546 -0.015347 1 0 0 0 0 0 0 492093
0.004476 -0.001464 0.137250 -0.862715 0.376284 -2.386644 -0.015379 1 0 0 0 0 0 0 493092
0.004428 -0.001459 0.137124 -0.895700 0.292419 -2.404873 -0.015410 1 0 0 0 0 0 0 494091
0.004367 -0.001467 0.136991 -0.709779 0.459859 -2.276624 -0.015441 1 0 0 0 0 0 0 495091
0.004335 -0.001470 0.136852 -1.059157 0.417378 -2.177261 -0.015472 1 0 0 0 0 0 0 496092
0.004281 -0.001483 0.136713 -0.812774 0.533348 -2.139730 -0.015504 1 0 0 0 0 0 0 497094
0.004232 -0.001484 0.136583 -0.840908 0.395658 -2.232410 -0.015535 1 0 0 0 0 0 0 498090
0.004206 -0.001483 0.136446 -1.132003 0.368626 -2.122201 -0.015566 1 0 0 0 0 0 0 499089
0.004162 -0.001515 0.136316 -0.925991 0.786810 -2.190466 -0.015597 1 0 0 0 0 0 0 500092
0.004118 -0.001525 0.136190 -0.895994 0.555792 -2.216630 -0.015628 1 0 0 0 0 0 0 501075
0.004074 -0.001525 0.136064 -0.884492 0.395735 -2.213438 -0.015660 1 0 0 0 0 0 0 502090
0.004030 -0.001519 0.135940 -0.875480 0.310518 -2.197301 -0.015691 1 0 0 0 0 0 0 503091
0.003997 -0.001552 0.135804 -1.019625 0.816235 -2.029402 -0.015722 1 0 0 0 0 0 0 504092
0.003959 -0.001564 0.135675 -0.955102 0.582234 -2.079546 -0.015754 1 0 0 0 0 0 0 505090
0.003918 -0.001564 0.135548 -0.904749 0.415781 -2.096372 -0.015785 1 0 0 0 0 0 0 506090
0.003875 -0.001558 0.135423 -0.873947 0.326833 -2.088598 -0.015816 1 0 0 0 0 0 0 507084
0.003838 -0.001571 0.135307 -0.938582 0.557602 -2.191859 -0.015847 1 0 0 0 0 0 0 508093
0.003797 -0.001572 0.135185 -0.891137 0.426733 -2.108375 -0.015879 1 0 0 0 0 0 0 509098
0.003695 -0.001553 0.135094 -0.060710 0.150323 -2.480271 -0.015910 1 0 0 0 0 0 0 510089
0.003628 -0.001559 0.134991 -0.423649 0.447413 -2.345707 -0.015941 1 0 0 0 0 0 0 511090
0.003552 -0.001551 0.134885 -0.333333 0.305564 -2.276616 -0.015972 1 0 0 0 0 0 0 512092
0.003499 -0.001563 0.134776 -0.602808 0.541503 -2.215745 -0.016004 1 0 0 0 0 0 0 513090
0.003476 -0.001589 0.134655 -1.032491 0.755565 -2.034476 -0.016035 1 0 0 0 0 0 0 514088
0.003443 -0.001596 0.134532 -0.931505 0.540075 -1.955863 -0.016066 1 0 0 0 0 0 0 515092
0.003411 -0.001615 0.134416 -0.930069 0.674595 -2.033031 -0.016097 1 0 0 0 0 0 0 516073
0.003379 -0.001639 0.134304 -0.930935 0.768986 -2.060754 -0.016129 1 0 0 0 0 0 0 517097
0.003348 -0.001667 0.134192 -0.928829 0.822149 -2.058480 -0.016160 1 0 0 0 0 0 0 518091
0.003317 -0.001696 0.134081 -0.925195 0.852736 -2.043739 -0.016191 1 0 0 0 0 0 0 519083
0.003285 -0.001725 0.133970 -0.920886 0.871945 -2.024240 -0.016222 1 0 0 0 0 0 0 520090
0.003228 -0.001730 0.133861 -0.568539 0.549533 -2.022832 -0.016253 1 0 0 0 0 0 0 521080
0.003199 -0.001731 0.133760 -0.891749 0.483419 -2.118695 -0.016285 1 0 0 0 0 0 0 522089
0.003148 -0.001742 0.133664 -0.643767 0.603587 -2.168621 -0.016316 1 0 0 0 0 0 0 523080
0.003107 -0.001763 0.133559 -0.735870 0.742589 -2.035349 -0.016347 1 0 0 0 0 0 0 524090
0.003052 -0.001783 0.133460 -0.538430 0.762423 -2.099856 -0.016378 1 0 0 0 0 0 0 525078
0.003008 -0.001809 0.133354 -0.671814 0.830897 -1.982111 -0.016410 1 0 0 0 0 0 0 526090
0.002951 -0.001831 0.133256 -0.496493 0.813504 -2.053325 -0.016441 1 0 0 0 0 0 0 527079
0.002922 -0.001842 0.133159 -0.834465 0.658804 -2.067959 -0.016472 1 0 0 0 0 0 0 528091
0.002865 -0.001837 0.133055 -0.506140 0.437021 -1.950873 -0.016503 1 0 0 0 0 0 0 529077
0.002828 -0.001870 0.132955 -0.714689 0.917294 -1.986117 -0.016535 1 0 0 0 0 0 0 530088
0.002809 -0.001886 0.132858 -0.964773 0.747523 -2.002845 -0.016566 1 0 0 0 0 0 0 531078
0.002764 -0.001904 0.132763 -0.648368 0.764217 -2.010887 -0.016597 1 0 0 0 0 0 0 532087
0.002726 -0.001927 0.132658 -0.702558 0.846328 -1.860196 -0.016628 1 0 0 0 0 0 0 533078
0.002672 -0.001949 0.132559 -0.486552 0.837732 -1.917557 -0.016660 1 0 0 0 0 0 0 534088
0.002624 -0.001955 0.132473 -0.539087 0.627670 -2.070342 -0.016691 1 0 0 0 0 0 0 535089
0.002585 -0.001972 0.132371 -0.646818 0.764412 -1.858046 -0.016722 1 0 0 0 0 0 0 536080
0.002530 -0.001991 0.132274 -0.445382 0.800442 -1.880600 -0.016754 1 0 0 0 0 0 0 537087
0.002482 -0.001995 0.132188 -0.503612 0.615158 -2.019522 -0.016784 1 0 0 0 0 0 0 538078
0.002423 -0.002007 0.132097 -0.351686 0.702727 -1.943684 -0.016816 1 0 0 0 0 0 0 539096
0.002378 -0.002028 0.131993 -0.514282 0.828455 -1.748826 -0.016848 1 0 0 0 0 0 0 540098
0.002335 -0.002032 0.131905 -0.546860 0.641443 -1.920435 -0.016879 1 0 0 0 0 0 0 541108
0.002279 -0.002045 0.131813 -0.361467 0.722469 -1.866969 -0.016910 1 0 0 0 0 0 0 542100
0.002230 -0.002046 0.131729 -0.433075 0.582020 -1.956522 -0.016941 1 0 0 0 0 0 0 543096
0.002205 -0.002045 0.131637 -0.743023 0.553417 -1.849869 -0.016972 1 0 0 0 0 0 0 544081
0.002172 -0.002040 0.131554 -0.664184 0.483268 -1.926780 -0.017004 1 0 0 0 0 0 0 545093
0.002120 -0.002047 0.131463 -0.406317 0.641761 -1.824244 -0.017035 1 0 0 0 0 0 0 546085
0.002080 -0.002065 0.131389 -0.521450 0.813025 -2.019716 -0.017066 1 0 0 0 0 0 0 547089
0.002040 -0.002069 0.131312 -0.517302 0.640247 -1.983780 -0.017098 1 0 0 0 0 0 0 548098
0.001984 -0.002081 0.131224 -0.315512 0.727686 -1.816319 -0.017129 1 0 0 0 0 0 0 549099
0.001928 -0.002116 0.131141 -0.270368 1.061805 -1.851731 -0.017160 1 0 0 0 0 0 0 550097
0.001880 -0.002129 0.131060 -0.355155 0.795220 -1.873946 -0.017191 1 0 0 0 0 0 0 551101
0.001821 -0.002145 0.130970 -0.214513 0.817218 -1.739025 -0.017222 1 0 0 0 0 0 0 552092
0.001771 -0.002147 0.130887 -0.308863 0.647850 -1.797316 -0.017254 1 0 0 0 0 0 0 553092
0.001717 -0.002178 0.130806 -0.260101 1.012106 -1.810531 -0.017285 1 0 0 0 0 0 0 554089
0.001670 -0.002188 0.130726 -0.327728 0.778025 -1.814307 -0.017316 1 0 0 0 0 0 0 555090
0.001646 -0.002192 0.130636 -0.628575 0.679482 -1.665211 -0.017348 1 0 0 0 0 0 0 556106
0.001605 -0.002224 0.130552 -0.437708 1.039858 -1.713777 -0.017379 1 0 0 0 0 0 0 557095
0.001565 -0.002235 0.130471 -0.409142 0.800535 -1.741982 -0.017410 1 0 0 0 0 0 0 558094
0.001530 -0.002255 0.130401 -0.478300 0.906650 -1.869418 -0.017441 1 0 0 0 0 0 0 559096
0.001479 -0.002274 0.130314 -0.248597 0.914506 -1.658609 -0.017472 1 0 0 0 0 0 0 560072
0.001432 -0.002278 0.130232 -0.289271 0.720323 -1.678825 -0.017504 1 0 0 0 0 0 0 561090
0.001395 -0.002295 0.130162 -0.401510 0.870543 -1.811961 -0.017535 1 0 0 0 0 0 0 562089
0.001323 -0.002308 0.130086 0.066793 0.841802 -1.743953 -0.017566 1 0 0 0 0 0 0 563089
0.001272 -0.002329 0.130017 -0.164754 0.950312 -1.818845 -0.017597 1 0 0 0 0 0 0 564091
0.001233 -0.002354 0.129951 -0.323728 1.020114 -1.848969 -0.017629 1 0 0 0 0 0 0 565089
0.001179 -0.002376 0.129866 -0.136845 0.989231 -1.589215 -0.017660 1 0 0 0 0 0 0 566087
0.001144 -0.002422 0.129804 -0.358830 1.310397 -1.843097 -0.017691 1 0 0 0 0 0 0 567087
0.001106 -0.002439 0.129731 -0.337235 0.976068 -1.713986 -0.017722 1 0 0 0 0 0 0 568092
0.001073 -0.002462 0.129663 -0.390217 1.027368 -1.760148 -0.017754 1 0 0 0 0 0 0 569089
0.001036 -0.002468 0.129588 -0.339351 0.810845 -1.652535 -0.017784 1 0 0 0 0 0 0 570071
0.001004 -0.002485 0.129519 -0.382954 0.945784 -1.716374 -0.017816 1 0 0 0 0 0 0 571089
0.000974 -0.002508 0.129453 -0.408458 1.040778 -1.742126 -0.017847 1 0 0 0 0 0 0 572088
0.000938 -0.002514 0.129379 -0.338231 0.827645 -1.617742 -0.017879 1 0 0 0 0 0 0 573089
0.000907 -0.002531 0.129311 -0.371385 0.962210 -1.674289 -0.017909 1 0 0 0 0 0 0 574070
0.000851 -0.002530 0.129246 -0.050194 0.729735 -1.710921 -0.017941 1 0 0 0 0 0 0 575089
0.000795 -0.002558 0.129170 -0.002561 1.103217 -1.564921 -0.017972 1 0 0 0 0 0 0 576090
0.000748 -0.002567 0.129092 -0.089521 0.885797 -1.497436 -0.018004 1 0 0 0 0 0 0 577088
0.000710 -0.002585 0.129023 -0.219886 1.002926 -1.587051 -0.018035 1 0 0 0 0 0 0 578086
0.000677 -0.002609 0.128956 -0.290395 1.087155 -1.623105 -0.018066 1 0 0 0 0 0 0 579091
0.000621 -0.002610 0.128892 0.017861 0.809000 -1.641289 -0.018097 1 0 0 0 0 0 0 580081
0.000579 -0.002625 0.128827 -0.125303 0.962156 -1.627156 -0.018128 1 0 0 0 0 0 0 581086
0.000544 -0.002647 0.128763 -0.223647 1.071970 -1.611660 -0.018160 1 0 0 0 0 0 0 582091
0.000507 -0.002652 0.128688 -0.192687 0.868191 -1.470062 -0.018191 1 0 0 0 0 0 0 583086
0.000474 -0.002669 0.128620 -0.244998 1.006742 -1.520346 -0.018222 1 0 0 0 0 0 0 584090
0.000444 -0.002692 0.128554 -0.274755 1.103348 -1.540394 -0.018254 1 0 0 0 0 0 0 585088
0.000415 -0.002717 0.128489 -0.286986 1.158209 -1.539319 -0.018285 1 0 0 0 0 0 0 586090
0.000361 -0.002720 0.128425 0.050543 0.864639 -1.541776 -0.018315 1 0 0 0 0 0 0 587069
0.000321 -0.002735 0.128360 -0.077303 1.009253 -1.522154 -0.018348 1 0 0 0 0 0 0 588097
0.000300 -0.002742 0.128306 -0.351116 0.922056 -1.645683 -0.018379 1 0 0 0 0 0 0 589092
0.000276 -0.002760 0.128245 -0.325859 1.054451 -1.556665 -0.018410 1 0 0 0 0 0 0 590087
0.000231 -0.002778 0.128192 -0.033677 1.083211 -1.640734 -0.018441 1 0 0 0 0 0 0 591087
0.000194 -0.002802 0.128132 -0.112076 1.155682 -1.538037 -0.018472 1 0 0 0 0 0 0 592077
0.000162 -0.002827 0.128068 -0.170913 1.202740 -1.478609 -0.018504 1 0 0 0 0 0 0 593087
0.000127 -0.002834 0.127994 -0.119977 0.966806 -1.319164 -0.018534 1 0 0 0 0 0 0 594076
0.000089 -0.002833 0.127947 -0.083422 0.836875 -1.643406 -0.018566 1 0 0 0 0 0 0 595086
0.000057 -0.002846 0.127889 -0.136926 1.018134 -1.515491 -0.018597 1 0 0 0 0 0 0 596078
0.000027 -0.002867 0.127826 -0.168039 1.138914 -1.435515 -0.018628 1 0 0 0 0 0 0 597085
0.000012 -0.002876 0.127773 -0.363078 1.015547 -1.536689 -0.018659 1 0 0 0 0 0 0 598077
-0.000009 -0.002895 0.127712 -0.296792 1.126260 -1.437819 -0.018691 1 0 0 0 0 0 0 599086
-0.000033 -0.002919 0.127649 -0.244352 1.203885 -1.379158 -0.018722 1 0 0 0 0 0 0 600076
-0.000065 -0.002925 0.127605 -0.134711 0.998851 -1.627666 -0.018753 1 0 0 0 0 0 0 601086
-0.000094 -0.002943 0.127548 -0.145227 1.119287 -1.460277 -0.018786 1 0 0 0 0 0 0 602121
-0.000123 -0.002965 0.127486 -0.154028 1.207664 -1.364364 -0.018816 1 0 0 0 0 0 0 603077
-0.000156 -0.002971 0.127443 -0.076986 1.009412 -1.598352 -0.018847 1 0 0 0 0 0 0 604088
-0.000187 -0.002988 0.127386 -0.104250 1.132914 -1.425000 -0.018878 1 0 0 0 0 0 0 605076
-0.000202 -0.002996 0.127335 -0.302517 1.032703 -1.470790 -0.018910 1 0 0 0 0 0 0 606087
-0.000243 -0.003009 0.127285 0.020590 1.096891 -1.486094 -0.018941 1 0 0 0 0 0 0 607076
-0.000263 -0.003015 0.127236 -0.208236 1.012632 -1.490846 -0.018972 1 0 0 0 0 0 0 608088
-0.000287 -0.003032 0.127177 -0.181247 1.149257 -1.342231 -0.019003 1 0 0 0 0 0 0 609077
-0.000318 -0.003036 0.127135 -0.071218 0.991793 -1.545776 -0.019035 1 0 0 0 0 0 0 610085
-0.000347 -0.003051 0.127078 -0.081065 1.136638 -1.359610 -0.019066 1 0 0 0 0 0 0 611078
-0.000362 -0.003058 0.127027 -0.269736 1.048129 -1.401136 -0.019097 1 0 0 0 0 0 0 612094
-0.000402 -0.003071 0.126977 0.057381 1.117668 -1.413790 -0.019129 1 0 0 0 0 0 0 613088
-0.000422 -0.003077 0.126929 -0.168580 1.036629 -1.418158 -0.019160 1 0 0 0 0 0 0 614092
-0.000445 -0.003093 0.126869 -0.140716 1.174255 -1.268685 -0.019191 1 0 0 0 0 0 0 615088
-0.000477 -0.003097 0.126828 -0.029699 1.018121 -1.472048 -0.019222 1 0 0 0 0 0 0 616083
-0.000506 -0.003112 0.126771 -0.039546 1.162796 -1.285223 -0.019254 1 0 0 0 0 0 0 617092
-0.000539 -0.003114 0.126730 0.032263 1.015601 -1.464231 -0.019285 1 0 0 0 0 0 0 618086
-0.000556 -0.003115 0.126684 -0.178961 0.976483 -1.412433 -0.019316 1 0 0 0 0 0 0 619092
-0.000598 -0.003124 0.126637 0.129584 1.090934 -1.367505 -0.019347 1 0 0 0 0 0 0 620084
-0.000618 -0.003129 0.126589 -0.105224 1.035640 -1.349652 -0.019379 1 0 0 0 0 0 0 621089
-0.000628 -0.003130 0.126540 -0.262010 0.997928 -1.337596 -0.019421 1 0 0 0 0 0 0 622445
-0.000653 -0.003124 0.126472 -0.086935 0.903320 -1.051437 -0.019440 1 0 0 0 0 0 0 623069
-0.000678 -0.003137 0.126436 -0.044865 1.128756 -1.445398 -0.019472 1 0 0 0 0 0 0 624090
-0.000691 -0.003142 0.126392 -0.206850 1.065061 -1.371326 -0.019504 1 0 0 0 0 0 0 625087
-0.000736 -0.003134 0.126336 0.209949 0.883636 -1.180069 -0.019535 1 0 0 0 0 0 0 626088
-0.000758 -0.003129 0.126284 -0.037651 0.911431 -1.220916 -0.019566 1 0 0 0 0 0 0 627089
-0.000789 -0.003122 0.126245 0.052049 0.877713 -1.376668 -0.019597 1 0 0 0 0 0 0 628088
-0.000804 -0.003118 0.126201 -0.136291 0.912749 -1.305978 -0.019629 1 0 0 0 0 0 0 629087
-0.000844 -0.003125 0.126153 0.183872 1.065318 -1.251698 -0.019660 1 0 0 0 0 0 0 630086
-0.000864 -0.003128 0.126105 -0.043630 1.030107 -1.231226 -0.019691 1 0 0 0 0 0 0 631092
-0.000888 -0.003144 0.126077 -0.014651 1.204725 -1.481274 -0.019722 1 0 0 0 0 0 0 632093
-0.000905 -0.003131 0.126026 -0.086917 0.848401 -1.203252 -0.019753 1 0 0 0 0 0 0 633073
-0.000946 -0.003134 0.125976 0.229895 1.014450 -1.174766 -0.019785 1 0 0 0 0 0 0 634093
-0.000967 -0.003135 0.125928 -0.004950 1.006665 -1.174033 -0.019816 1 0 0 0 0 0 0 635091
-0.000990 -0.003150 0.125899 0.019866 1.196539 -1.432071 -0.019847 1 0 0 0 0 0 0 636089
-0.001008 -0.003137 0.125848 -0.054866 0.848592 -1.156750 -0.019878 1 0 0 0 0 0 0 637069
-0.001030 -0.003145 0.125819 0.005442 1.092650 -1.403487 -0.019910 1 0 0 0 0 0 0 638087
-0.001041 -0.003148 0.125778 -0.133553 1.055581 -1.260838 -0.019941 1 0 0 0 0 0 0 639086
-0.001046 -0.003149 0.125732 -0.219789 1.023486 -1.179316 -0.019972 1 0 0 0 0 0 0 640089
-0.001068 -0.003144 0.125695 -0.005610 0.948182 -1.275927 -0.020004 1 0 0 0 0 0 0 641088
-0.001098 -0.003137 0.125661 0.132047 0.902598 -1.318753 -0.020035 1 0 0 0 0 0 0 642088
-0.001126 -0.003146 0.125607 0.127226 1.123386 -1.047476 -0.020066 1 0 0 0 0 0 0 643086
-0.001160 -0.003146 0.125567 0.203460 1.019931 -1.193876 -0.020097 1 0 0 0 0 0 0 644088
-0.001176 -0.003145 0.125522 -0.004822 1.003101 -1.130343 -0.020128 1 0 0 0 0 0 0 645087
-0.001203 -0.003140 0.125485 0.125421 0.940449 -1.224527 -0.020160 1 0 0 0 0 0 0 646086
-0.001217 -0.003136 0.125441 -0.040109 0.960753 -1.129628 -0.020191 1 0 0 0 0 0 0 647090
-0.001243 -0.003130 0.125404 0.113137 0.918582 -1.211073 -0.020222 1 0 0 0 0 0 0 648069
-0.001255 -0.003125 0.125360 -0.040667 0.949439 -1.111548 -0.020253 1 0 0 0 0 0 0 649086
-0.001281 -0.003118 0.125324 0.118438 0.912652 -1.191256 -0.020285 1 0 0 0 0 0 0 650088
-0.001293 -0.003114 0.125280 -0.032374 0.946130 -1.091028 -0.020316 1 0 0 0 0 0 0 651085
-0.001319 -0.003107 0.125243 0.128195 0.910713 -1.170400 -0.020347 1 0 0 0 0 0 0 652090
-0.001345 -0.003117 0.125219 0.160258 1.145977 -1.334365 -0.020378 1 0 0 0 0 0 0 653078
-0.001358 -0.003122 0.125180 -0.007515 1.090657 -1.140561 -0.020410 1 0 0 0 0 0 0 654087
-0.001383 -0.003119 0.125145 0.149612 0.989545 -1.173825 -0.020441 1 0 0 0 0 0 0 655088
-0.001382 -0.003103 0.125112 -0.177580 0.803610 -1.203590 -0.020472 1 0 0 0 0 0 0 656084
-0.001401 -0.003090 0.125080 0.049056 0.819792 -1.199292 -0.020503 1 0 0 0 0 0 0 657085
-0.001404 -0.003102 0.125047 -0.128673 1.156731 -1.185117 -0.020534 1 0 0 0 0 0 0 658067
-0.001425 -0.003103 0.125015 0.086870 1.045434 -1.180374 -0.020566 1 0 0 0 0 0 0 659086
-0.001454 -0.003098 0.124982 0.230429 0.960997 -1.173883 -0.020597 1 0 0 0 0 0 0 660088
-0.001469 -0.003095 0.124940 0.052451 0.974001 -1.030956 -0.020628 1 0 0 0 0 0 0 661085
-0.001482 -0.003074 0.124915 0.021820 0.743908 -1.241284 -0.020660 1 0 0 0 0 0 0 662086
-0.001482 -0.003082 0.124885 -0.146452 1.101310 -1.187094 -0.020691 1 0 0 0 0 0 0 663087
-0.001502 -0.003081 0.124853 0.087665 1.015685 -1.155826 -0.020722 1 0 0 0 0 0 0 664078
-0.001530 -0.003075 0.124821 0.242009 0.945845 -1.138582 -0.020753 1 0 0 0 0 0 0 665084
-0.001531 -0.003058 0.124790 -0.105759 0.781391 -1.139882 -0.020784 1 0 0 0 0 0 0 666075
-0.001545 -0.003063 0.124768 0.031581 1.067821 -1.252898 -0.020816 1 0 0 0 0 0 0 667085
-0.001551 -0.003065 0.124729 -0.047676 1.051165 -1.038242 -0.020849 1 0 0 0 0 0 0 668151
-0.001573 -0.003061 0.124694 0.157289 0.970766 -1.063070 -0.020880 1 0 0 0 0 0 0 669128
-0.001604 -0.003054 0.124661 0.289428 0.921935 -1.077046 -0.020911 1 0 0 0 0 0 0 670126
-0.001599 -0.003055 0.124639 -0.146089 1.028707 -1.220494 -0.020943 1 0 0 0 0 0 0 671143
-0.001616 -0.003050 0.124610 0.089508 0.962495 -1.140875 -0.020974 1 0 0 0 0 0 0 672128
-0.001624 -0.003047 0.124569 0.000041 0.976514 -0.959509 -0.021005 1 0 0 0 0 0 0 673142
-0.001629 -0.003046 0.124554 -0.057512 1.005757 -1.284308 -0.021036 1 0 0 0 0 0 0 674126
-0.001650 -0.003040 0.124528 0.161821 0.945314 -1.162383 -0.021068 1 0 0 0 0 0 0 675142
-0.001660 -0.003036 0.124488 0.044127 0.967250 -0.955142 -0.021098 1 0 0 0 0 0 0 676126
-0.001665 -0.003035 0.124474 -0.029238 1.001219 -1.269820 -0.021130 1 0 0 0 0 0 0 677126
-0.001667 -0.003033 0.124438 -0.076600 1.002205 -1.009125 -0.021161 1 0 0 0 0 0 0 678141
-0.001687 -0.003027 0.124404 0.158281 0.945863 -1.005458 -0.021192 1 0 0 0 0 0 0 679125
-0.001697 -0.003024 0.124392 0.056228 0.984810 -1.286224 -0.021222 1 0 0 0 0 0 0 680084
-0.001702 -0.003022 0.124357 -0.025846 0.993343 -1.002598 -0.021253 1 0 0 0 0 0 0 681073
-0.001710 -0.003002 0.124334 0.015011 0.757286 -1.138309 -0.021285 1 0 0 0 0 0 0 682084
-0.001727 -0.003006 0.124315 0.143229 1.050757 -1.189813 -0.021316 1 0 0 0 0 0 0 683074
-0.001735 -0.003007 0.124277 0.039375 1.043644 -0.941631 -0.021347 1 0 0 0 0 0 0 684075
-0.001740 -0.003008 0.124264 -0.020366 1.043007 -1.231674 -0.021378 1 0 0 0 0 0 0 685074
-0.001761 -0.003003 0.124238 0.197623 0.966250 -1.095276 -0.021410 1 0 0 0 0 0 0 686084
-0.001752 -0.003005 0.124219 -0.170602 1.053828 -1.161680 -0.021441 1 0 0 0 0 0 0 687073
-0.001767 -0.003001 0.124191 0.099717 0.978613 -1.050689 -0.021472 1 0 0 0 0 0 0 688084
-0.001793 -0.002994 0.124160 0.286551 0.929399 -0.992366 -0.021503 1 0 0 0 0 0 0 689073
-0.001787 -0.002995 0.124139 -0.117209 1.035935 -1.108874 -0.021535 1 0 0 0 0 0 0 690084
-0.001802 -0.002990 0.124111 0.132847 0.970218 -1.017654 -0.021566 1 0 0 0 0 0 0 691079
-0.001810 -0.002988 0.124101 0.059338 0.999561 -1.245696 -0.021597 1 0 0 0 0 0 0 692093
-0.001833 -0.002982 0.124076 0.251291 0.944549 -1.074863 -0.021628 1 0 0 0 0 0 0 693086
-0.001831 -0.002964 0.124048 -0.055431 0.786233 -0.997998 -0.021660 1 0 0 0 0 0 0 694090
-0.001843 -0.002969 0.124027 0.103803 1.073738 -1.080193 -0.021697 1 0 0 0 0 0 0 695264
-0.001868 -0.002966 0.123998 0.293711 0.999949 -0.987134 -0.021722 1 0 0 0 0 0 0 696089
-0.001861 -0.002969 0.123978 -0.101737 1.074205 -1.081616 -0.021754 1 0 0 0 0 0 0 697092
-0.001864 -0.002952 0.123961 -0.021397 0.807041 -1.129918 -0.021785 1 0 0 0 0 0 0 698090
-0.001859 -0.002962 0.123934 -0.111512 1.137282 -0.993662 -0.021816 1 0 0 0 0 0 0 699094
-0.001875 -0.002961 0.123903 0.162803 1.040369 -0.928231 -0.021847 1 0 0 0 0 0 0 700092
-0.001884 -0.002961 0.123892 0.088496 1.039568 -1.178036 -0.021890 1 0 0 0 0 0 0 701441
-0.001887 -0.002961 0.123857 0.020085 1.025960 -0.880283 -0.021910 1 0 0 0 0 0 0 702092
-0.001895 -0.002941 0.123835 0.068565 0.779791 -1.010953 -0.021941 1 0 0 0 0 0 0 703086
-0.001899 -0.002932 0.123827 0.026443 0.882908 -1.209529 -0.021972 1 0 0 0 0 0 0 704086
-0.001919 -0.002922 0.123803 0.246828 0.881981 -1.016579 -0.022003 1 0 0 0 0 0 0 705068
-0.001911 -0.002921 0.123785 -0.118837 1.009962 -1.061715 -0.022034 1 0 0 0 0 0 0 706066
-0.001925 -0.002916 0.123757 0.151382 0.955774 -0.941430 -0.022066 1 0 0 0 0 0 0 707085
-0.001932 -0.002913 0.123748 0.089319 0.990768 -1.159407 -0.022097 1 0 0 0 0 0 0 708085
-0.001955 -0.002907 0.123723 0.286167 0.939027 -0.983948 -0.022128 1 0 0 0 0 0 0 709085
-0.001952 -0.002889 0.123695 -0.017140 0.782736 -0.905722 -0.022160 1 0 0 0 0 0 0 710089
-0.001964 -0.002894 0.123673 0.143428 1.069729 -0.986935 -0.022191 1 0 0 0 0 0 0 711090
-0.001976 -0.002877 0.123656 0.160096 0.813524 -1.042455 -0.022222 1 0 0 0 0 0 0 712091
-0.001976 -0.002888 0.123629 0.004020 1.138385 -0.910252 -0.022253 1 0 0 0 0 0 0 713070
-0.001976 -0.002893 0.123619 -0.007161 1.111926 -1.125880 -0.022285 1 0 0 0 0 0 0 714085
-0.001995 -0.002890 0.123594 0.241086 1.004551 -0.949352 -0.022316 1 0 0 0 0 0 0 715084
-0.001985 -0.002893 0.123576 -0.108673 1.074740 -1.001931 -0.022347 1 0 0 0 0 0 0 716086
-0.001999 -0.002890 0.123548 0.168897 0.991313 -0.883629 -0.022378 1 0 0 0 0 0 0 717083
-0.002011 -0.002869 0.123529 0.186194 0.754899 -0.971579 -0.022410 1 0 0 0 0 0 0 718084
-0.001998 -0.002863 0.123512 -0.148966 0.925983 -1.010579 -0.022441 1 0 0 0 0 0 0 719089
-0.002011 -0.002855 0.123485 0.148898 0.910008 -0.876496 -0.022472 1 0 0 0 0 0 0 720068
-0.002017 -0.002851 0.123475 0.102833 0.965637 -1.088972 -0.022503 1 0 0 0 0 0 0 721084
-0.002020 -0.002848 0.123441 0.049463 0.983438 -0.776605 -0.022535 1 0 0 0 0 0 0 722084
-0.002021 -0.002847 0.123428 0.031145 1.009778 -1.032758 -0.022566 1 0 0 0 0 0 0 723084
-0.002040 -0.002842 0.123403 0.269161 0.949003 -0.880517 -0.022597 1 0 0 0 0 0 0 724085
-0.002031 -0.002843 0.123384 -0.085786 1.043971 -0.943074 -0.022628 1 0 0 0 0 0 0 725084
-0.002045 -0.002839 0.123356 0.188432 0.973281 -0.827869 -0.022660 1 0 0 0 0 0 0 726083
-0.002052 -0.002837 0.123346 0.129417 0.999529 -1.048220 -0.022691 1 0 0 0 0 0 0 727082
-0.002042 -0.002821 0.123323 -0.103871 0.819565 -0.887989 -0.022722 1 0 0 0 0 0 0 728087
-0.002050 -0.002827 0.123304 0.111678 1.088406 -0.917760 -0.022753 1 0 0 0 0 0 0 729084
-0.002060 -0.002812 0.123287 0.158392 0.824327 -0.952329 -0.022785 1 0 0 0 0 0 0 730084
-0.002046 -0.002808 0.123271 -0.155123 0.961280 -0.962116 -0.022816 1 0 0 0 0 0 0 731087
-0.002057 -0.002801 0.123244 0.153556 0.926921 -0.816097 -0.022849 1 0 0 0 0 0 0 732150
-0.002069 -0.002779 0.123225 0.188415 0.717022 -0.892872 -0.022880 1 0 0 0 0 0 0 733147
-0.002088 -0.002782 0.123207 0.293311 1.024903 -0.912600 -0.022911 1 0 0 0 0 0 0 734129
-0.002084 -0.002768 0.123181 0.003042 0.845166 -0.800034 -0.022943 1 0 0 0 0 0 0 735139
-0.002095 -0.002776 0.123160 0.175622 1.098784 -0.858662 -0.022973 1 0 0 0 0 0 0 736120
-0.002106 -0.002760 0.123143 0.199314 0.825866 -0.904330 -0.023005 1 0 0 0 0 0 0 737144
-0.002092 -0.002757 0.123127 -0.125641 0.957773 -0.918428 -0.023037 1 0 0 0 0 0 0 738143
-0.002086 -0.002756 0.123121 -0.070694 0.993744 -1.054669 -0.023067 1 0 0 0 0 0 0 739120
-0.002082 -0.002754 0.123088 -0.032299 0.993849 -0.701667 -0.023099 1 0 0 0 0 0 0 740144
-0.002085 -0.002735 0.123067 0.074859 0.754802 -0.810660 -0.023129 1 0 0 0 0 0 0 741117
-0.002088 -0.002725 0.123059 0.063421 0.859738 -1.002025 -0.023161 1 0 0 0 0 0 0 742117
-0.002088 -0.002719 0.123025 0.040096 0.919354 -0.670527 -0.023193 1 0 0 0 0 0 0 743146
-0.002088 -0.002717 0.123013 0.038785 0.967767 -0.919308 -0.023224 1 0 0 0 0 0 0 744147
-0.002094 -0.002697 0.122999 0.111844 0.736202 -0.912747 -0.023255 1 0 0 0 0 0 0 745139
-0.002110 -0.002700 0.122983 0.255951 1.027392 -0.880985 -0.023286 1 0 0 0 0 0 0 746124
-0.002099 -0.002707 0.122967 -0.086608 1.095180 -0.879547 -0.023318 1 0 0 0 0 0 0 747142
-0.002112 -0.002705 0.122941 0.198744 0.992059 -0.729821 -0.023348 1 0 0 0 0 0 0 748126
-0.002119 -0.002704 0.122931 0.147081 0.999771 -0.937405 -0.023380 1 0 0 0 0 0 0 749140
-0.002128 -0.002685 0.122918 0.174863 0.752716 -0.905516 -0.023411 1 0 0 0 0 0 0 750124
-0.002113 -0.002679 0.122903 -0.135312 0.912728 -0.879454 -0.023443 1 0 0 0 0 0 0 751140
-0.002124 -0.002672 0.122877 0.175224 0.892101 -0.718306 -0.023472 1 0 0 0 0 0 0 752082
-0.002130 -0.002668 0.122868 0.137296 0.944670 -0.921680 -0.023503 1 0 0 0 0 0 0 753070
-0.002119 -0.002652 0.122845 -0.085142 0.779318 -0.754242 -0.023535 1 0 0 0 0 0 0 754083
-0.002127 -0.002657 0.122825 0.135287 1.053849 -0.781851 -0.023566 1 0 0 0 0 0 0 755072
-0.002131 -0.002660 0.122819 0.110169 1.049028 -0.946894 -0.023597 1 0 0 0 0 0 0 756081
-0.002139 -0.002643 0.122806 0.157411 0.776524 -0.889191 -0.023628 1 0 0 0 0 0 0 757076
-0.002143 -0.002634 0.122802 0.115059 0.863073 -0.986966 -0.023660 1 0 0 0 0 0 0 758083
-0.002125 -0.002634 0.122790 -0.170493 0.986785 -0.900254 -0.023690 1 0 0 0 0 0 0 759071
-0.002122 -0.002615 0.122776 -0.014008 0.746308 -0.856348 -0.023722 1 0 0 0 0 0 0 760082
-0.002134 -0.002620 0.122760 0.194388 1.027612 -0.819853 -0.023753 1 0 0 0 0 0 0 761072
-0.002140 -0.002622 0.122755 0.143761 1.031432 -0.951406 -0.023785 1 0 0 0 0 0 0 762081
-0.002148 -0.002604 0.122743 0.176434 0.764206 -0.880565 -0.023816 1 0 0 0 0 0 0 763072
-0.002165 -0.002609 0.122727 0.299172 1.035833 -0.824164 -0.023847 1 0 0 0 0 0 0 764082
-0.002155 -0.002616 0.122712 -0.053467 1.094054 -0.813780 -0.023878 1 0 0 0 0 0 0 765072
-0.002155 -0.002601 0.122697 0.053738 0.804289 -0.809720 -0.023910 1 0 0 0 0 0 0 766082
-0.002156 -0.002593 0.122691 0.063295 0.876249 -0.938166 -0.023940 1 0 0 0 0 0 0 767071
-0.002156 -0.002590 0.122689 0.062795 0.933270 -0.997381 -0.023974 1 0 0 0 0 0 0 768134
-0.002162 -0.002569 0.122679 0.136012 0.709354 -0.887645 -0.024003 1 0 0 0 0 0 0 769079
-0.002165 -0.002558 0.122675 0.108476 0.821946 -0.965905 -0.024035 1 0 0 0 0 0 0 770089
-0.002160 -0.002571 0.122652 0.003041 1.141561 -0.722631 -0.024066 1 0 0 0 0 0 0 771094
-0.002163 -0.002559 0.122635 0.099783 0.841270 -0.753756 -0.024097 1 0 0 0 0 0 0 772089
-0.002165 -0.002553 0.122628 0.090370 0.893115 -0.906537 -0.024129 1 0 0 0 0 0 0 773092
-0.002166 -0.002550 0.122626 0.078849 0.938292 -0.975380 -0.024160 1 0 0 0 0 0 0 774085
-0.002172 -0.002530 0.122615 0.146290 0.708502 -0.869057 -0.024191 1 0 0 0 0 0 0 775078
-0.002188 -0.002533 0.122600 0.288244 1.000323 -0.799089 -0.024222 1 0 0 0 0 0 0 776087
-0.002196 -0.002535 0.122595 0.202676 1.010263 -0.917576 -0.024254 1 0 0 0 0 0 0 777091
-0.002186 -0.002521 0.122573 -0.039450 0.805435 -0.707691 -0.024284 1 0 0 0 0 0 0 778077
-0.002182 -0.002515 0.122566 -0.000638 0.875304 -0.869034 -0.024316 1 0 0 0 0 0 0 779088
-0.002179 -0.002512 0.122563 0.033426 0.926211 -0.950236 -0.024347 1 0 0 0 0 0 0 780090
-0.002184 -0.002491 0.122552 0.125632 0.699009 -0.849004 -0.024378 1 0 0 0 0 0 0 781086
-0.002186 -0.002481 0.122548 0.107884 0.809304 -0.930539 -0.024409 1 0 0 0 0 0 0 782065
-0.002206 -0.002470 0.122526 0.338435 0.814882 -0.689115 -0.024440 1 0 0 0 0 0 0 783064
-0.002196 -0.002470 0.122508 -0.017423 0.944188 -0.719200 -0.024472 1 0 0 0 0 0 0 784084
-0.002192 -0.002470 0.122501 0.007530 0.964266 -0.872334 -0.024503 1 0 0 0 0 0 0 785082
-0.002195 -0.002451 0.122489 0.113271 0.714987 -0.808050 -0.024534 1 0 0 0 0 0 0 786078
-0.002197 -0.002441 0.122485 0.103956 0.813095 -0.903984 -0.024566 1 0 0 0 0 0 0 787083
-0.002198 -0.002437 0.122483 0.092389 0.883964 -0.950419 -0.024597 1 0 0 0 0 0 0 788086
-0.002198 -0.002433 0.122452 0.075033 0.909114 -0.552117 -0.024629 1 0 0 0 0 0 0 789088
-0.002198 -0.002432 0.122441 0.078657 0.937315 -0.776616 -0.024660 1 0 0 0 0 0 0 790084
-0.002203 -0.002413 0.122427 0.153785 0.697215 -0.759525 -0.024691 1 0 0 0 0 0 0 791081
-0.002206 -0.002403 0.122422 0.126951 0.799819 -0.874401 -0.024722 1 0 0 0 0 0 0 792083
-0.002213 -0.002379 0.122410 0.180289 0.619057 -0.794185 -0.024753 1 0 0 0 0 0 0 793083
-0.002198 -0.002372 0.122396 -0.114560 0.812652 -0.750691 -0.024784 1 0 0 0 0 0 0 794063
-0.002190 -0.002368 0.122391 -0.043692 0.881456 -0.864814 -0.024816 1 0 0 0 0 0 0 795082
-0.002192 -0.002348 0.122379 0.086638 0.658863 -0.785007 -0.024847 1 0 0 0 0 0 0 796083
-0.002193 -0.002337 0.122375 0.090029 0.770140 -0.875635 -0.024878 1 0 0 0 0 0 0 797081
-0.002212 -0.002327 0.122353 0.331043 0.776625 -0.637065 -0.024910 1 0 0 0 0 0 0 798081
-0.002202 -0.002326 0.122335 -0.019078 0.905636 -0.668374 -0.024941 1 0 0 0 0 0 0 799081
-0.002197 -0.002326 0.122328 0.008495 0.925460 -0.821838 -0.024972 1 0 0 0 0 0 0 800064
-0.002201 -0.002307 0.122316 0.115322 0.676671 -0.756993 -0.025003 1 0 0 0 0 0 0 801080
-0.002202 -0.002298 0.122312 0.106781 0.774320 -0.853136 -0.025035 1 0 0 0 0 0 0 802086
-0.002209 -0.002275 0.122300 0.169466 0.591536 -0.765621 -0.025065 1 0 0 0 0 0 0 803064
-0.002225 -0.002277 0.122285 0.308595 0.907535 -0.704385 -0.025097 1 0 0 0 0 0 0 804083
-0.002233 -0.002278 0.122280 0.221837 0.929512 -0.825715 -0.025128 1 0 0 0 0 0 0 805082
-0.002243 -0.002259 0.122268 0.235781 0.673045 -0.749354 -0.025160 1 0 0 0 0 0 0 806082
-0.002228 -0.002255 0.122254 -0.079464 0.824688 -0.707933 -0.025191 1 0 0 0 0 0 0 807081
-0.002221 -0.002252 0.122249 -0.019021 0.871965 -0.822642 -0.025222 1 0 0 0 0 0 0 808075
-0.002223 -0.002233 0.122237 0.105892 0.639088 -0.742472 -0.025253 1 0 0 0 0 0 0 809084
-0.002224 -0.002223 0.122233 0.106776 0.744611 -0.833308 -0.025284 1 0 0 0 0 0 0 810072
-0.002231 -0.002199 0.122221 0.174138 0.566115 -0.743605 -0.025316 1 0 0 0 0 0 0 811081
-0.002234 -0.002187 0.122217 0.143555 0.701329 -0.831094 -0.025347 1 0 0 0 0 0 0 812084
-0.002235 -0.002181 0.122216 0.121169 0.790987 -0.874458 -0.025378 1 0 0 0 0 0 0 813081
-0.002254 -0.002173 0.122194 0.354951 0.767893 -0.608022 -0.025410 1 0 0 0 0 0 0 814081
-0.002264 -0.002169 0.122187 0.259293 0.820756 -0.762580 -0.025441 1 0 0 0 0 0 0 815080
-0.002269 -0.002167 0.122184 0.188929 0.852584 -0.842464 -0.025472 1 0 0 0 0 0 0 816082
-0.002258 -0.002152 0.122163 -0.032154 0.675007 -0.605632 -0.025503 1 0 0 0 0 0 0 817080
-0.002253 -0.002144 0.122156 0.018916 0.758114 -0.757197 -0.025535 1 0 0 0 0 0 0 818080
-0.002250 -0.002141 0.122153 0.059291 0.815828 -0.834678 -0.025566 1 0 0 0 0 0 0 819082
-0.002254 -0.002120 0.122142 0.154176 0.593467 -0.730345 -0.025597 1 0 0 0 0 0 0 820083
-0.002256 -0.002110 0.122138 0.138387 0.704468 -0.811989 -0.025628 1 0 0 0 0 0 0 821081
-0.002257 -0.002105 0.122137 0.123523 0.781841 -0.853176 -0.025659 1 0 0 0 0 0 0 822071
-0.002276 -0.002097 0.122115 0.360958 0.752934 -0.585677 -0.025691 1 0 0 0 0 0 0 823080
-0.002286 -0.002093 0.122108 0.267355 0.802482 -0.740010 -0.025722 1 0 0 0 0 0 0 824071
-0.002296 -0.002073 0.122095 0.271596 0.580035 -0.684961 -0.025753 1 0 0 0 0 0 0 825080
-0.002301 -0.002062 0.122090 0.207914 0.690803 -0.786317 -0.025784 1 0 0 0 0 0 0 826070
-0.002304 -0.002057 0.122089 0.168737 0.767955 -0.834709 -0.025816 1 0 0 0 0 0 0 827080
-0.002306 -0.002055 0.122088 0.148186 0.808836 -0.853594 -0.025847 1 0 0 0 0 0 0 828070
-0.002312 -0.002035 0.122078 0.211321 0.577361 -0.726033 -0.025878 1 0 0 0 0 0 0 829078
-0.002315 -0.002025 0.122074 0.179844 0.683460 -0.799578 -0.025909 1 0 0 0 0 0 0 830070
-0.002316 -0.002020 0.122073 0.157200 0.758429 -0.837923 -0.025941 1 0 0 0 0 0 0 831080
-0.002323 -0.001999 0.122063 0.218505 0.545876 -0.718108 -0.025972 1 0 0 0 0 0 0 832069
-0.002326 -0.001988 0.122059 0.186055 0.661473 -0.794581 -0.026003 1 0 0 0 0 0 0 833079
-0.002328 -0.001983 0.122058 0.162893 0.741143 -0.833967 -0.026034 1 0 0 0 0 0 0 834069
-0.002334 -0.001961 0.122047 0.223905 0.531052 -0.714379 -0.026066 1 0 0 0 0 0 0 835079
-0.002337 -0.001951 0.122043 0.191350 0.647716 -0.791062 -0.026097 1 0 0 0 0 0 0 836080
-0.002320 -0.001950 0.122032 -0.088932 0.787028 -0.697151 -0.026128 1 0 0 0 0 0 0 837068
-0.002316 -0.001931 0.122018 0.068767 0.556331 -0.646846 -0.026160 1 0 0 0 0 0 0 838079
-0.002315 -0.001921 0.122013 0.106393 0.656880 -0.759609 -0.026190 1 0 0 0 0 0 0 839069
-0.002314 -0.001917 0.122011 0.120197 0.728244 -0.812926 -0.026222 1 0 0 0 0 0 0 840084
-0.002319 -0.001895 0.122001 0.199748 0.514020 -0.698076 -0.026253 1 0 0 0 0 0 0 841080
-0.002322 -0.001885 0.121997 0.176499 0.628295 -0.776617 -0.026285 1 0 0 0 0 0 0 842085
-0.002323 -0.001880 0.121996 0.157932 0.707308 -0.816718 -0.026316 1 0 0 0 0 0 0 843083
-0.002342 -0.001872 0.121974 0.393256 0.680086 -0.548058 -0.026347 1 0 0 0 0 0 0 844089
-0.002352 -0.001868 0.121966 0.299089 0.729372 -0.702456 -0.026378 1 0 0 0 0 0 0 845074
-0.002357 -0.001866 0.121964 0.229507 0.759378 -0.782209 -0.026410 1 0 0 0 0 0 0 846081
-0.002359 -0.001866 0.121963 0.192021 0.774883 -0.813352 -0.026441 1 0 0 0 0 0 0 847085
-0.002366 -0.001846 0.121952 0.246227 0.530992 -0.689401 -0.026472 1 0 0 0 0 0 0 848085
-0.002370 -0.001837 0.121949 0.210529 0.630049 -0.764809 -0.026503 1 0 0 0 0 0 0 849085
-0.002371 -0.001832 0.121947 0.185758 0.701424 -0.803803 -0.026535 1 0 0 0 0 0 0 850090
-0.002378 -0.001811 0.121937 0.245808 0.487622 -0.683403 -0.026566 1 0 0 0 0 0 0 851086
-0.002381 -0.001801 0.121933 0.213002 0.601787 -0.760251 -0.026597 1 0 0 0 0 0 0 852080
-0.002383 -0.001795 0.121932 0.189673 0.680705 -0.799768 -0.026628 1 0 0 0 0 0 0 853080
-0.002389 -0.001774 0.121921 0.250406 0.470763 -0.679415 -0.026660 1 0 0 0 0 0 0 854083
-0.002392 -0.001763 0.121917 0.217977 0.586740 -0.756386 -0.026691 1 0 0 0 0 0 0 855080
-0.002407 -0.001772 0.121905 0.366895 0.849580 -0.647071 -0.026722 1 0 0 0 0 0 0 856082
-0.002419 -0.001757 0.121890 0.365018 0.573207 -0.604016 -0.026753 1 0 0 0 0 0 0 857079
-0.002426 -0.001750 0.121885 0.285744 0.639379 -0.721238 -0.026785 1 0 0 0 0 0 0 858080
-0.002410 -0.001751 0.121874 -0.019884 0.751703 -0.643152 -0.026816 1 0 0 0 0 0 0 859079
-0.002408 -0.001733 0.121859 0.124630 0.507632 -0.597291 -0.026847 1 0 0 0 0 0 0 860081
-0.002407 -0.001724 0.121854 0.155936 0.600612 -0.712240 -0.026878 1 0 0 0 0 0 0 861085
-0.002406 -0.001719 0.121853 0.166573 0.668118 -0.766277 -0.026910 1 0 0 0 0 0 0 862084
-0.002411 -0.001698 0.121842 0.244256 0.452595 -0.650767 -0.026941 1 0 0 0 0 0 0 863082
-0.002414 -0.001688 0.121838 0.220451 0.565368 -0.729699 -0.026972 1 0 0 0 0 0 0 864081
-0.002415 -0.001683 0.121837 0.201594 0.643525 -0.769937 -0.027003 1 0 0 0 0 0 0 865080
-0.002416 -0.001680 0.121836 0.191320 0.684939 -0.785862 -0.027035 1 0 0 0 0 0 0 866079
-0.002422 -0.001660 0.121826 0.259190 0.454805 -0.655617 -0.027066 1 0 0 0 0 0 0 867079
-0.002425 -0.001650 0.121822 0.230670 0.560029 -0.729384 -0.027097 1 0 0 0 0 0 0 868080
-0.002426 -0.001645 0.121821 0.209541 0.634431 -0.767792 -0.027128 1 0 0 0 0 0 0 869083
-0.002433 -0.001624 0.121810 0.271193 0.422675 -0.646377 -0.027160 1 0 0 0 0 0 0 870081
-0.002429 -0.001632 0.121786 0.154209 0.779677 -0.441672 -0.027191 1 0 0 0 0 0 0 871083
-0.002428 -0.001636 0.121777 0.165527 0.770473 -0.627750 -0.027222 1 0 0 0 0 0 0 872081
-0.002427 -0.001638 0.121774 0.176457 0.746188 -0.719377 -0.027253 1 0 0 0 0 0 0 873079
-0.002433 -0.001620 0.121763 0.254955 0.480781 -0.617941 -0.027284 1 0 0 0 0 0 0 874078
-0.002435 -0.001611 0.121759 0.231670 0.567726 -0.702203 -0.027316 1 0 0 0 0 0 0 875080
-0.002442 -0.001588 0.121747 0.286056 0.381753 -0.607451 -0.027347 1 0 0 0 0 0 0 876083
-0.002446 -0.001577 0.121743 0.249984 0.510640 -0.695042 -0.027378 1 0 0 0 0 0 0 877059
-0.002447 -0.001571 0.121742 0.224919 0.596986 -0.738448 -0.027409 1 0 0 0 0 0 0 878079
-0.002454 -0.001550 0.121731 0.284443 0.391437 -0.618432 -0.027441 1 0 0 0 0 0 0 879078
-0.002457 -0.001539 0.121727 0.251779 0.508597 -0.696239 -0.027472 1 0 0 0 0 0 0 880080
-0.002459 -0.001534 0.121726 0.228549 0.588912 -0.736077 -0.027503 1 0 0 0 0 0 0 881073
-0.002446 -0.001517 0.121705 0.031675 0.439937 -0.481713 -0.027535 1 0 0 0 0 0 0 882082
-0.002440 -0.001508 0.121698 0.096078 0.534300 -0.628233 -0.027566 1 0 0 0 0 0 0 883085
-0.002436 -0.001504 0.121696 0.143115 0.597597 -0.703736 -0.027597 1 0 0 0 0 0 0 884081
-0.002435 -0.001502 0.121695 0.167692 0.630842 -0.733145 -0.027628 1 0 0 0 0 0 0 885078
-0.002440 -0.001483 0.121684 0.252912 0.397008 -0.606969 -0.027660 1 0 0 0 0 0 0 886079
-0.002442 -0.001473 0.121681 0.233283 0.499585 -0.682719 -0.027691 1 0 0 0 0 0 0 887078
-0.002443 -0.001468 0.121679 0.216595 0.572587 -0.721812 -0.027722 1 0 0 0 0 0 0 888082
-0.002449 -0.001447 0.121669 0.280265 0.360667 -0.599860 -0.027753 1 0 0 0 0 0 0 889077
-0.002453 -0.001436 0.121665 0.249788 0.474243 -0.677290 -0.027785 1 0 0 0 0 0 0 890079
-0.002454 -0.001431 0.121664 0.227664 0.552733 -0.716977 -0.027816 1 0 0 0 0 0 0 891077
-0.002460 -0.001410 0.121653 0.288597 0.343657 -0.595105 -0.027847 1 0 0 0 0 0 0 892078
-0.002444 -0.001404 0.121639 -0.000547 0.518065 -0.539724 -0.027878 1 0 0 0 0 0 0 893078
-0.002442 -0.001382 0.121624 0.145938 0.325374 -0.510863 -0.027909 1 0 0 0 0 0 0 894078
-0.002441 -0.001371 0.121619 0.177909 0.444649 -0.633875 -0.027944 1 0 0 0 0 0 0 895191
-0.002440 -0.001366 0.121617 0.188782 0.525388 -0.690836 -0.027978 1 0 0 0 0 0 0 896261
-0.002440 -0.001363 0.121616 0.193374 0.567805 -0.712545 -0.028005 1 0 0 0 0 0 0 897121
-0.002445 -0.001344 0.121606 0.268373 0.339085 -0.583073 -0.028036 1 0 0 0 0 0 0 898135
-0.002448 -0.001334 0.121602 0.243778 0.443685 -0.658027 -0.028067 1 0 0 0 0 0 0 899120
-0.002455 -0.001310 0.121591 0.297433 0.267419 -0.559055 -0.028103 1 0 0 0 0 0 0 900262
-0.002459 -0.001298 0.121587 0.261272 0.400072 -0.645928 -0.028133 1 0 0 0 0 0 0 901246
-0.002460 -0.001293 0.121585 0.236180 0.488208 -0.689067 -0.028165 1 0 0 0 0 0 0 902245
-0.002467 -0.001271 0.121574 0.295468 0.284349 -0.567862 -0.028196 1 0 0 0 0 0 0 903258
-0.002451 -0.001265 0.121561 0.005613 0.460911 -0.513174 -0.028227 1 0 0 0 0 0 0 904246
-0.002443 -0.001262 0.121556 0.078863 0.519655 -0.622140 -0.028259 1 0 0 0 0 0 0 905260
-0.002439 -0.001260 0.121554 0.136346 0.545744 -0.673602 -0.028290 1 0 0 0 0 0 0 906243
-0.002443 -0.001241 0.121544 0.239626 0.308431 -0.555256 -0.028321 1 0 0 0 0 0 0 907258
-0.002444 -0.001231 0.121540 0.229363 0.408122 -0.634401 -0.028347 1 0 0 0 0 0 0 908068
-0.002445 -0.001226 0.121538 0.217392 0.479707 -0.674837 -0.028382 1 0 0 0 0 0 0 909202
-0.002451 -0.001205 0.121528 0.283227 0.267714 -0.552371 -0.028413 1 0 0 0 0 0 0 910192
-0.002454 -0.001195 0.121524 0.254034 0.380230 -0.630204 -0.028441 1 0 0 0 0 0 0 911078
-0.002456 -0.001190 0.121523 0.232588 0.458229 -0.670176 -0.028476 1 0 0 0 0 0 0 912191
-0.002443 -0.001173 0.121502 0.036283 0.309236 -0.414495 -0.028507 1 0 0 0 0 0 0 913201
-0.002437 -0.001165 0.121495 0.101110 0.401914 -0.561405 -0.028538 1 0 0 0 0 0 0 914191
-0.002434 -0.001161 0.121492 0.148308 0.464301 -0.636927 -0.028566 1 0 0 0 0 0 0 915075
-0.002437 -0.001140 0.121481 0.245630 0.247332 -0.527812 -0.028601 1 0 0 0 0 0 0 916192
-0.002439 -0.001130 0.121477 0.232352 0.357044 -0.610678 -0.028632 1 0 0 0 0 0 0 917201
-0.002440 -0.001125 0.121476 0.218814 0.433464 -0.652282 -0.028663 1 0 0 0 0 0 0 918191
-0.002422 -0.001127 0.121465 -0.046174 0.533591 -0.535519 -0.028690 1 0 0 0 0 0 0 919069
-0.002418 -0.001109 0.121451 0.118794 0.283139 -0.472202 -0.028726 1 0 0 0 0 0 0 920210
-0.002416 -0.001100 0.121446 0.161100 0.370334 -0.582496 -0.028753 1 0 0 0 0 0 0 921080
-0.002415 -0.001096 0.121445 0.177341 0.434966 -0.634954 -0.028789 1 0 0 0 0 0 0 922215
-0.002420 -0.001075 0.121434 0.257290 0.219745 -0.516298 -0.028820 1 0 0 0 0 0 0 923212
-0.002423 -0.001065 0.121430 0.235258 0.330170 -0.595926 -0.028851 1 0 0 0 0 0 0 924207
-0.002424 -0.001060 0.121429 0.217350 0.406904 -0.636291 -0.028879 1 0 0 0 0 0 0 925087
-0.002430 -0.001039 0.121418 0.280107 0.198075 -0.513297 -0.028913 1 0 0 0 0 0 0 926199
-0.002414 -0.001033 0.121404 -0.007740 0.371335 -0.458500 -0.028945 1 0 0 0 0 0 0 927208
-0.002407 -0.001030 0.121399 0.066255 0.428154 -0.567415 -0.028976 1 0 0 0 0 0 0 928197
-0.002403 -0.001028 0.121398 0.124074 0.453264 -0.618726 -0.029003 1 0 0 0 0 0 0 929082
-0.002406 -0.001009 0.121387 0.227340 0.216145 -0.499418 -0.029035 1 0 0 0 0 0 0 930085
-0.002408 -0.001000 0.121383 0.217329 0.315167 -0.579090 -0.029070 1 0 0 0 0 0 0 931213
-0.002409 -0.000995 0.121382 0.205449 0.386204 -0.619524 -0.029101 1 0 0 0 0 0 0 932213
-0.002409 -0.000992 0.121381 0.198639 0.423943 -0.635342 -0.029132 1 0 0 0 0 0 0 933203
-0.002415 -0.000973 0.121371 0.267622 0.193798 -0.502167 -0.029159 1 0 0 0 0 0 0 934060
-0.002418 -0.000963 0.121367 0.240401 0.296243 -0.576910 -0.029190 1 0 0 0 0 0 0 935058
-0.002400 -0.000962 0.121356 -0.037302 0.428945 -0.482733 -0.029226 1 0 0 0 0 0 0 936209
-0.002392 -0.000962 0.121352 0.047692 0.446033 -0.566910 -0.029257 1 0 0 0 0 0 0 937201
-0.002387 -0.000962 0.121351 0.111804 0.449506 -0.608524 -0.029288 1 0 0 0 0 0 0 938200
-0.002385 -0.000962 0.121350 0.145783 0.450768 -0.624609 -0.029316 1 0 0 0 0 0 0 939079
-0.002389 -0.000944 0.121340 0.235474 0.202286 -0.491551 -0.029347 1 0 0 0 0 0 0 940084
-0.002392 -0.000934 0.121336 0.218635 0.295415 -0.566424 -0.029382 1 0 0 0 0 0 0 941187
-0.002393 -0.000930 0.121335 0.203349 0.363465 -0.605108 -0.029410 1 0 0 0 0 0 0 942081
-0.002393 -0.000928 0.121334 0.194871 0.399790 -0.620411 -0.029445 1 0 0 0 0 0 0 943204
-0.002399 -0.000908 0.121324 0.263031 0.169136 -0.486858 -0.029476 1 0 0 0 0 0 0 944206
-0.002402 -0.000898 0.121320 0.235401 0.271025 -0.561607 -0.029507 1 0 0 0 0 0 0 945203
-0.002404 -0.000893 0.121319 0.214756 0.343513 -0.600315 -0.029538 1 0 0 0 0 0 0 946183
-0.002404 -0.000891 0.121318 0.203579 0.381995 -0.615533 -0.029570 1 0 0 0 0 0 0 947201
-0.002405 -0.000890 0.121318 0.197876 0.401560 -0.621335 -0.029597 1 0 0 0 0 0 0 948078
-0.002405 -0.000889 0.121318 0.195114 0.411628 -0.623895 -0.029631 1 0 0 0 0 0 0 949181
-0.002405 -0.000889 0.121318 0.193787 0.416813 -0.625125 -0.029659 1 0 0 0 0 0 0 950078
-0.002405 -0.000889 0.121318 0.193235 0.419704 -0.626095 -0.029695 1 0 0 0 0 0 0 951200
-0.002405 -0.000888 0.121318 0.193063 0.421358 -0.626828 -0.029726 1 0 0 0 0 0 0 952205
-0.002405 -0.000888 0.121318 0.193070 0.422385 -0.627521 -0.029757 1 0 0 0 0 0 0 953189
-0.002410 -0.000870 0.121308 0.265635 0.173980 -0.488544 -0.029788 1 0 0 0 0 0 0 954182
-0.002413 -0.000861 0.121304 0.240334 0.266858 -0.561538 -0.029820 1 0 0 0 0 0 0 955201
-0.002415 -0.000856 0.121303 0.220876 0.334837 -0.599648 -0.029851 1 0 0 0 0 0 0 956202
-0.002415 -0.000854 0.121302 0.210287 0.371048 -0.614629 -0.029882 1 0 0 0 0 0 0 957206
-0.002416 -0.000853 0.121302 0.204916 0.389528 -0.620407 -0.029913 1 0 0 0 0 0 0 958202
-0.002416 -0.000852 0.121302 0.202274 0.398978 -0.622874 -0.029945 1 0 0 0 0 0 0 959201
-0.002416 -0.000852 0.121302 0.201051 0.403928 -0.624160 -0.029976 1 0 0 0 0 0 0 960203
-0.002416 -0.000852 0.121302 0.200523 0.406594 -0.625023 -0.030007 1 0 0 0 0 0 0 961193
-0.002416 -0.000852 0.121302 0.200371 0.408151 -0.625760 -0.030038 1 0 0 0 0 0 0 962198
-0.002416 -0.000852 0.121302 0.200399 0.409128 -0.626441 -0.030070 1 0 0 0 0 0 0 963202
-0.002416 -0.000852 0.121302 0.200515 0.409848 -0.627100 -0.030101 1 0 0 0 0 0 0 964201
-0.002429 -0.000865 0.121291 0.373234 0.594825 -0.480185 -0.030132 1 0 0 0 0 0 0 965200
-0.002435 -0.000872 0.121287 0.311234 0.527995 -0.557207 -0.030163 1 0 0 0 0 0 0 966199
-0.002439 -0.000876 0.121286 0.264722 0.478544 -0.597423 -0.030195 1 0 0 0 0 0 0 967201
-0.002440 -0.000877 0.121286 0.239734 0.452315 -0.613202 -0.030226 1 0 0 0 0 0 0 968202
-0.002441 -0.000878 0.121285 0.227030 0.439142 -0.619181 -0.030253 1 0 0 0 0 0 0 969075
-0.002442 -0.000879 0.121285 0.220784 0.432836 -0.621822 -0.030288 1 0 0 0 0 0 0 970202
-0.002442 -0.000879 0.121285 0.217725 0.429848 -0.623124 -0.030320 1 0 0 0 0 0 0 971200
-0.002442 -0.000879 0.121285 0.216331 0.428614 -0.624046 -0.030353 1 0 0 0 0 0 0 972259
-0.002423 -0.000883 0.121275 -0.041840 0.488153 -0.491690 -0.030383 1 0 0 0 0 0 0 973241
-0.002413 -0.000886 0.121272 0.053870 0.466603 -0.561207 -0.030415 1 0 0 0 0 0 0 974252
-0.002409 -0.000887 0.121271 0.123500 0.450607 -0.597499 -0.030446 1 0 0 0 0 0 0 975239
-0.002406 -0.000887 0.121270 0.160346 0.442187 -0.611793 -0.030478 1 0 0 0 0 0 0 976262
-0.002405 -0.000888 0.121270 0.178950 0.438093 -0.617312 -0.030509 1 0 0 0 0 0 0 977257
-0.002405 -0.000888 0.121270 0.188317 0.436242 -0.619669 -0.030540 1 0 0 0 0 0 0 978240
-0.002404 -0.000888 0.121270 0.193121 0.435540 -0.620917 -0.030571 1 0 0 0 0 0 0 979257
-0.002404 -0.000888 0.121270 0.195593 0.435395 -0.621759 -0.030602 1 0 0 0 0 0 0 980243
-0.002404 -0.000888 0.121270 0.196941 0.435556 -0.622474 -0.030634 1 0 0 0 0 0 0 981257
-0.002404 -0.000888 0.121270 0.197714 0.435842 -0.623118 -0.030665 1 0 0 0 0 0 0 982241
-0.002404 -0.000888 0.121270 0.198198 0.436224 -0.623770 -0.030696 1 0 0 0 0 0 0 983256
-0.002404 -0.000888 0.121270 0.198536 0.436628 -0.624399 -0.030727 1 0 0 0 0 0 0 984241
-0.002417 -0.000902 0.121259 0.371432 0.621505 -0.477309 -0.030759 1 0 0 0 0 0 0 985254
-0.002423 -0.000909 0.121255 0.309572 0.554736 -0.554330 -0.030790 1 0 0 0 0 0 0 986258
-0.002427 -0.000912 0.121254 0.263131 0.505335 -0.594511 -0.030821 1 0 0 0 0 0 0 987241
-0.002428 -0.000914 0.121253 0.238179 0.479126 -0.610267 -0.030853 1 0 0 0 0 0 0 988256
-0.002429 -0.000915 0.121253 0.225533 0.466025 -0.616315 -0.030883 1 0 0 0 0 0 0 989241
-0.002430 -0.000915 0.121253 0.219248 0.459677 -0.618865 -0.030915 1 0 0 0 0 0 0 990256
-0.002430 -0.000915 0.121253 0.216200 0.456721 -0.620150 -0.030946 1 0 0 0 0 0 0 991242
-0.002411 -0.000920 0.121243 -0.042845 0.515397 -0.487746 -0.030976 1 0 0 0 0 0 0 992198
-0.002414 -0.000936 0.121229 0.224879 0.677887 -0.409410 -0.031007 1 0 0 0 0 0 0 993188
-0.002416 -0.000944 0.121224 0.232198 0.594603 -0.522185 -0.031038 1 0 0 0 0 0 0 994199
-0.002417 -0.000948 0.121222 0.222245 0.536301 -0.576028 -0.031069 1 0 0 0 0 0 0 995188
-0.002417 -0.000950 0.121222 0.215644 0.505544 -0.596666 -0.031101 1 0 0 0 0 0 0 996199
-0.002418 -0.000951 0.121221 0.212132 0.490156 -0.604402 -0.031132 1 0 0 0 0 0 0 997188
-0.002399 -0.000956 0.121211 -0.047142 0.542572 -0.474197 -0.031163 1 0 0 0 0 0 0 998198
-0.002389 -0.000958 0.121208 0.047758 0.517584 -0.544571 -0.031194 1 0 0 0 0 0 0 999188
-0.002385 -0.000960 0.121207 0.116954 0.499879 -0.581154 -0.031225 1 0 0 0 0 0 1 189
-0.002382 -0.000960 0.121206 0.153566 0.490619 -0.595521 -0.031257 1 0 0 0 0 0 1 1198
-0.002381 -0.000961 0.121206 0.172068 0.486122 -0.601065 -0.031289 1 0 0 0 0 0 1 2216
-0.002362 -0.000965 0.121196 -0.076082 0.543965 -0.469888 -0.031319 1 0 0 0 0 0 1 3195
-0.002352 -0.000968 0.121193 0.024242 0.521746 -0.540047 -0.031351 1 0 0 0 0 0 1 4197
-0.002347 -0.000969 0.121191 0.096149 0.505427 -0.576583 -0.031382 1 0 0 0 0 0 1 5202
-0.002345 -0.000969 0.121191 0.134111 0.496851 -0.590902 -0.031413 1 0 0 0 0 0 1 6205
-0.002343 -0.000970 0.121191 0.153280 0.492696 -0.596426 -0.031445 1 0 0 0 0 0 1 7207
-0.002343 -0.000970 0.121191 0.162922 0.490838 -0.598745 -0.031476 1 0 0 0 0 0 1 8196
-0.002323 -0.000974 0.121181 -0.089593 0.550014 -0.466291 -0.031507 1 0 0 0 0 0 1 9198
-0.002314 -0.000977 0.121177 0.008435 0.528493 -0.536101 -0.031538 1 0 0 0 0 0 1 10195
-0.002309 -0.000978 0.121176 0.079202 0.512526 -0.572521 -0.031570 1 0 0 0 0 0 1 11207
-0.002307 -0.000978 0.121176 0.116557 0.504129 -0.586799 -0.031601 1 0 0 0 0 0 1 12200
-0.002306 -0.000979 0.121176 0.135423 0.500075 -0.592297 -0.031632 1 0 0 0 0 0 1 13208
-0.002305 -0.000979 0.121176 0.144903 0.498263 -0.594613 -0.031663 1 0 0 0 0 0 1 14206
-0.002305 -0.000979 0.121176 0.149711 0.497595 -0.595805 -0.031695 1 0 0 0 0 0 1 15203
-0.002285 -0.000983 0.121166 -0.105140 0.557350 -0.462771 -0.031726 1 0 0 0 0 0 1 16201
-0.002276 -0.000986 0.121162 -0.008439 0.536152 -0.532503 -0.031757 1 0 0 0 0 0 1 17200
-0.002271 -0.000987 0.121161 0.061648 0.520363 -0.568892 -0.031788 1 0 0 0 0 0 1 18198
-0.002269 -0.000987 0.121161 0.098670 0.512042 -0.583162 -0.031819 1 0 0 0 0 0 1 19198
-0.002268 -0.000988 0.121160 0.117361 0.508036 -0.588639 -0.031851 1 0 0 0 0 0 1 20199
-0.002267 -0.000988 0.121160 0.126737 0.506230 -0.590936 -0.031881 1 0 0 0 0 0 1 21180
-0.002267 -0.000988 0.121160 0.131505 0.505592 -0.592134 -0.031913 1 0 0 0 0 0 1 22198
-0.002267 -0.000988 0.121160 0.133933 0.505503 -0.592931 -0.031945 1 0 0 0 0 0 1 23204
-0.002267 -0.000988 0.121160 0.135228 0.505714 -0.593584 -0.031976 1 0 0 0 0 0 1 24205
-0.002267 -0.000988 0.121160 0.135931 0.506067 -0.594187 -0.032007 1 0 0 0 0 0 1 25198
-0.002267 -0.000988 0.121160 0.136346 0.506481 -0.594769 -0.032038 1 0 0 0 0 0 1 26197
-0.002267 -0.000988 0.121160 0.136612 0.506944 -0.595349 -0.032069 1 0 0 0 0 0 1 27180
-0.002267 -0.000988 0.121160 0.136821 0.507400 -0.595930 -0.032100 1 0 0 0 0 0 1 28181
-0.002267 -0.000988 0.121160 0.136992 0.507893 -0.596515 -0.032131 1 0 0 0 0 0 1 29180
-0.002267 -0.000988 0.121160 0.137153 0.508389 -0.597098 -0.032163 1 0 0 0 0 0 1 30197
-0.002267 -0.000988 0.121160 0.137289 0.508883 -0.597678 -0.032194 1 0 0 0 0 0 1 31198
-0.002267 -0.000988 0.121160 0.137422 0.509377 -0.598258 -0.032226 1 0 0 0 0 0 1 32198
-0.002267 -0.000988 0.121160 0.137568 0.509870 -0.598846 -0.032257 1 0 0 0 0 0 1 33201
-0.002267 -0.000988 0.121160 0.137690 0.510365 -0.599419 -0.032288 1 0 0 0 0 0 1 34197
-0.002267 -0.000988 0.121160 0.137831 0.510847 -0.599994 -0.032319 1 0 0 0 0 0 1 35179
-0.002267 -0.000988 0.121160 0.137957 0.511355 -0.600582 -0.032351 1 0 0 0 0 0 1 36202
-0.002267 -0.000988 0.121160 0.138101 0.511845 -0.601167 -0.032382 1 0 0 0 0 0 1 37200
-0.002267 -0.000988 0.121160 0.138223 0.512342 -0.601741 -0.032413 1 0 0 0 0 0 1 38200
-0.002267 -0.000988 0.121160 0.138367 0.512833 -0.602327 -0.032444 1 0 0 0 0 0 1 39199
-0.002267 -0.000988 0.121160 0.138501 0.513327 -0.602907 -0.032476 1 0 0 0 0 0 1 40199
-0.002267 -0.000988 0.121160 0.138626 0.513812 -0.603475 -0.032507 1 0 0 0 0 0 1 41199
-0.002267 -0.000988 0.121160 0.138767 0.514312 -0.604065 -0.032538 1 0 0 0 0 0 1 42197
-0.002267 -0.000988 0.121160 0.138889 0.514812 -0.604643 -0.032570 1 0 0 0 0 0 1 43202
-0.002267 -0.000988 0.121160 0.139032 0.515298 -0.605223 -0.032600 1 0 0 0 0 0 1 44191
-0.002267 -0.000988 0.121160 0.139163 0.515807 -0.605794 -0.032632 1 0 0 0 0 0 1 45197
-0.002267 -0.000988 0.121160 0.139300 0.516292 -0.606387 -0.032663 1 0 0 0 0 0 1 46199
-0.002267 -0.000988 0.121160 0.139434 0.516784 -0.606968 -0.032694 1 0 0 0 0 0 1 47198
-0.002267 -0.000988 0.121160 0.139559 0.517269 -0.607535 -0.032726 1 0 0 0 0 0 1 48198
-0.002267 -0.000988 0.121160 0.139700 0.517771 -0.608127 -0.032757 1 0 0 0 0 0 1 49198
-0.002267 -0.000988 0.121160 0.139822 0.518268 -0.608701 -0.032788 1 0 0 0 0 0 1 50197
-0.002267 -0.000988 0.121160 0.139966 0.518759 -0.609287 -0.032819 1 0 0 0 0 0 1 51197
-0.002267 -0.000988 0.121160 0.140101 0.519256 -0.609872 -0.032851 1 0 0 0 0 0 1 52204
-0.002267 -0.000988 0.121160 0.140221 0.519749 -0.610441 -0.032882 1 0 0 0 0 0 1 53196
-0.002267 -0.000988 0.121160 0.140369 0.520231 -0.611023 -0.032913 1 0 0 0 0 0 1 54200
-0.002267 -0.000988 0.121160 0.140496 0.520745 -0.611595 -0.032944 1 0 0 0 0 0 1 55197
-0.002267 -0.000988 0.121160 0.140632 0.521226 -0.612182 -0.032975 1 0 0 0 0 0 1 56189
-0.002267 -0.000988 0.121160 0.140767 0.521723 -0.612768 -0.033007 1 0 0 0 0 0 1 57197
-0.002267 -0.000988 0.121160 0.140887 0.522214 -0.613337 -0.033038 1 0 0 0 0 0 1 58187
-0.002267 -0.000988 0.121160 0.141032 0.522711 -0.613928 -0.033069 1 0 0 0 0 0 1 59197
-0.002267 -0.000988 0.121160 0.141153 0.523203 -0.614498 -0.033100 1 0 0 0 0 0 1 60188
-0.002267 -0.000988 0.121160 0.141298 0.523699 -0.615089 -0.033132 1 0 0 0 0 0 1 61197
-0.002267 -0.000988 0.121160 0.141423 0.524179 -0.615651 -0.033163 1 0 0 0 0 0 1 62187
-0.002267 -0.000988 0.121160 0.141565 0.524685 -0.616248 -0.033194 1 0 0 0 0 0 1 63196
-0.002272 -0.000969 0.121150 0.214526 0.275043 -0.477039 -0.033225 1 0 0 0 0 0 1 64187
-0.002275 -0.000960 0.121146 0.189254 0.367354 -0.549555 -0.033257 1 0 0 0 0 0 1 65196
-0.002276 -0.000956 0.121145 0.169796 0.435033 -0.587402 -0.033288 1 0 0 0 0 0 1 66187
-0.002277 -0.000953 0.121145 0.159208 0.471124 -0.602221 -0.033319 1 0 0 0 0 0 1 67197
-0.002277 -0.000952 0.121144 0.153801 0.489555 -0.607902 -0.033350 1 0 0 0 0 0 1 68186
-0.002277 -0.000952 0.121144 0.151116 0.499019 -0.610268 -0.033382 1 0 0 0 0 0 1 69197
-0.002277 -0.000951 0.121144 0.149831 0.503968 -0.611476 -0.033413 1 0 0 0 0 0 1 70196
-0.002278 -0.000951 0.121144 0.149254 0.506688 -0.612263 -0.033444 1 0 0 0 0 0 1 71186
-0.002278 -0.000951 0.121144 0.149028 0.508286 -0.612911 -0.033476 1 0 0 0 0 0 1 72197
-0.002278 -0.000951 0.121144 0.148982 0.509315 -0.613509 -0.033507 1 0 0 0 0 0 1 73188
-0.002278 -0.000951 0.121144 0.149045 0.510075 -0.614094 -0.033538 1 0 0 0 0 0 1 74197
-0.002278 -0.000951 0.121144 0.149130 0.510683 -0.614659 -0.033569 1 0 0 0 0 0 1 75183
-0.002278 -0.000951 0.121144 0.149238 0.511239 -0.615250 -0.033601 1 0 0 0 0 0 1 76204
-0.002278 -0.000951 0.121144 0.149373 0.511768 -0.615822 -0.033632 1 0 0 0 0 0 1 77215
-0.002278 -0.000951 0.121144 0.149509 0.512240 -0.616384 -0.033663 1 0 0 0 0 0 1 78198
-0.002278 -0.000951 0.121144 0.149644 0.512727 -0.616962 -0.033694 1 0 0 0 0 0 1 79198
-0.002278 -0.000951 0.121144 0.149783 0.513202 -0.617533 -0.033726 1 0 0 0 0 0 1 80195
-0.002283 -0.000933 0.121134 0.222750 0.263519 -0.478103 -0.033757 1 0 0 0 0 0 1 81195
-0.002286 -0.000923 0.121130 0.197520 0.355666 -0.550673 -0.033788 1 0 0 0 0 0 1 82201
-0.002287 -0.000919 0.121129 0.178099 0.423261 -0.588517 -0.033819 1 0 0 0 0 0 1 83194
-0.002288 -0.000917 0.121129 0.167528 0.459299 -0.603341 -0.033851 1 0 0 0 0 0 1 84204
-0.002288 -0.000915 0.121129 0.162132 0.477695 -0.609004 -0.033882 1 0 0 0 0 0 1 85195
-0.002288 -0.000915 0.121129 0.159495 0.487234 -0.611518 -0.033921 1 0 0 0 0 0 1 86455
-0.002288 -0.000915 0.121129 0.158183 0.492078 -0.612568 -0.033945 1 0 0 0 0 0 1 87207
-0.002289 -0.000914 0.121129 0.157608 0.494762 -0.613348 -0.033976 1 0 0 0 0 0 1 88198
-0.002289 -0.000914 0.121129 0.157382 0.496345 -0.613988 -0.034007 1 0 0 0 0 0 1 89197
-0.002289 -0.000914 0.121129 0.157343 0.497341 -0.614568 -0.034038 1 0 0 0 0 0 1 90180
-0.002289 -0.000914 0.121129 0.157408 0.498087 -0.615146 -0.034069 1 0 0 0 0 0 1 91178
-0.002289 -0.000914 0.121129 0.157497 0.498673 -0.615722 -0.034101 1 0 0 0 0 0 1 92197
-0.002289 -0.000914 0.121129 0.157624 0.499215 -0.616280 -0.034132 1 0 0 0 0 0 1 93197
-0.002294 -0.000896 0.121118 0.230577 0.249554 -0.476656 -0.034163 1 0 0 0 0 0 1 94196
-0.002297 -0.000887 0.121115 0.205400 0.341579 -0.549259 -0.034195 1 0 0 0 0 0 1 95207
-0.002298 -0.000882 0.121113 0.185995 0.409094 -0.587117 -0.034226 1 0 0 0 0 0 1 96200
-0.002299 -0.000880 0.121113 0.175432 0.445081 -0.601939 -0.034256 1 0 0 0 0 0 1 97181
-0.002299 -0.000879 0.121113 0.170046 0.463448 -0.607607 -0.034288 1 0 0 0 0 0 1 98177
-0.002299 -0.000878 0.121113 0.167378 0.472863 -0.609968 -0.034319 1 0 0 0 0 0 1 99196
-0.002300 -0.000878 0.121113 0.166112 0.477789 -0.611147 -0.034351 1 0 0 0 0 0 1 100199
-0.002300 -0.000878 0.121113 0.165544 0.480454 -0.611922 -0.034382 1 0 0 0 0 0 1 101195
-0.002300 -0.000878 0.121113 0.165325 0.482017 -0.612555 -0.034413 1 0 0 0 0 0 1 102195
-0.002300 -0.000877 0.121113 0.165291 0.483017 -0.613147 -0.034445 1 0 0 0 0 0 1 103202
-0.002300 -0.000877 0.121113 0.165356 0.483726 -0.613718 -0.034476 1 0 0 0 0 0 1 104200
-0.002300 -0.000877 0.121113 0.165460 0.484310 -0.614268 -0.034507 1 0 0 0 0 0 1 105198
-0.002300 -0.000877 0.121113 0.165577 0.484820 -0.614829 -0.034538 1 0 0 0 0 0 1 106197
-0.002300 -0.000877 0.121113 0.165717 0.485286 -0.615379 -0.034569 1 0 0 0 0 0 1 107195
-0.002305 -0.000859 0.121102 0.238680 0.235602 -0.475533 -0.034601 1 0 0 0 0 0 1 108197
-0.002308 -0.000850 0.121099 0.213555 0.327458 -0.548168 -0.034632 1 0 0 0 0 0 1 109194
-0.002309 -0.000845 0.121097 0.194188 0.394897 -0.586065 -0.034663 1 0 0 0 0 0 1 110196
-0.002310 -0.000843 0.121097 0.183640 0.430822 -0.600888 -0.034694 1 0 0 0 0 0 1 111196
-0.002310 -0.000842 0.121097 0.178262 0.449167 -0.606545 -0.034726 1 0 0 0 0 0 1 112199
-0.002310 -0.000841 0.121097 0.175592 0.458552 -0.608885 -0.034756 1 0 0 0 0 0 1 113178
-0.002311 -0.000841 0.121097 0.174326 0.463455 -0.610074 -0.034788 1 0 0 0 0 0 1 114196
-0.002311 -0.000841 0.121097 0.173772 0.466110 -0.610840 -0.034819 1 0 0 0 0 0 1 115198
-0.002311 -0.000841 0.121097 0.173584 0.467669 -0.611500 -0.034853 1 0 0 0 0 0 1 116263
-0.002311 -0.000841 0.121097 0.173545 0.468646 -0.612072 -0.034884 1 0 0 0 0 0 1 117258
-0.002311 -0.000841 0.121097 0.173620 0.469359 -0.612637 -0.034915 1 0 0 0 0 0 1 118261
-0.002316 -0.000822 0.121086 0.246518 0.219787 -0.472587 -0.034946 1 0 0 0 0 0 1 119253
-0.002319 -0.000813 0.121083 0.221417 0.311574 -0.545272 -0.034978 1 0 0 0 0 0 1 120259
-0.002320 -0.000808 0.121081 0.202068 0.378961 -0.583187 -0.035009 1 0 0 0 0 0 1 121263
-0.002321 -0.000806 0.121081 0.191520 0.414865 -0.598002 -0.035039 1 0 0 0 0 0 1 122235
-0.002321 -0.000805 0.121081 0.186152 0.433167 -0.603650 -0.035071 1 0 0 0 0 0 1 123231
-0.002321 -0.000804 0.121081 0.183490 0.442546 -0.605986 -0.035102 1 0 0 0 0 0 1 124233
-0.002322 -0.000804 0.121081 0.182231 0.447428 -0.607168 -0.035134 1 0 0 0 0 0 1 125251
-0.002322 -0.000804 0.121081 0.181679 0.450054 -0.607914 -0.035164 1 0 0 0 0 0 1 126231
-0.002322 -0.000804 0.121081 0.181480 0.451580 -0.608560 -0.035196 1 0 0 0 0 0 1 127258
-0.002322 -0.000804 0.121081 0.181453 0.452549 -0.609121 -0.035228 1 0 0 0 0 0 1 128257
-0.002322 -0.000804 0.121081 0.181538 0.453231 -0.609669 -0.035259 1 0 0 0 0 0 1 129257
-0.002322 -0.000804 0.121081 0.181645 0.453770 -0.610207 -0.035290 1 0 0 0 0 0 1 130252
-0.002322 -0.000804 0.121081 0.181782 0.454233 -0.610732 -0.035321 1 0 0 0 0 0 1 131236
-0.002322 -0.000804 0.121081 0.181937 0.454669 -0.611294 -0.035352 1 0 0 0 0 0 1 132252
-0.002322 -0.000804 0.121081 0.182079 0.455081 -0.611827 -0.035383 1 0 0 0 0 0 1 133237
-0.002322 -0.000804 0.121081 0.182234 0.455513 -0.612369 -0.035415 1 0 0 0 0 0 1 134251
-0.002327 -0.000785 0.121070 0.255193 0.205775 -0.472105 -0.035446 1 0 0 0 0 0 1 135234
-0.002330 -0.000776 0.121067 0.230158 0.297313 -0.544792 -0.035475 1 0 0 0 0 0 1 136185
-0.002331 -0.000772 0.121065 0.210851 0.364572 -0.582710 -0.035507 1 0 0 0 0 0 1 137194
-0.002332 -0.000769 0.121065 0.200326 0.400415 -0.597534 -0.035538 1 0 0 0 0 0 1 138184
-0.002332 -0.000768 0.121065 0.194973 0.418686 -0.603189 -0.035569 1 0 0 0 0 0 1 139194
-0.002332 -0.000768 0.121065 0.192329 0.428032 -0.605521 -0.035600 1 0 0 0 0 0 1 140185
-0.002333 -0.000767 0.121065 0.191067 0.432879 -0.606680 -0.035632 1 0 0 0 0 0 1 141193
-0.002333 -0.000767 0.121065 0.190512 0.435492 -0.607438 -0.035663 1 0 0 0 0 0 1 142184
-0.002333 -0.000767 0.121065 0.190334 0.436997 -0.608048 -0.035694 1 0 0 0 0 0 1 143194
-0.002333 -0.000767 0.121065 0.190305 0.437936 -0.608601 -0.035725 1 0 0 0 0 0 1 144185
-0.002333 -0.000767 0.121065 0.190393 0.438614 -0.609153 -0.035757 1 0 0 0 0 0 1 145194
-0.002333 -0.000767 0.121065 0.190508 0.439122 -0.609675 -0.035788 1 0 0 0 0 0 1 146183
-0.002333 -0.000767 0.121065 0.190643 0.439579 -0.610220 -0.035819 1 0 0 0 0 0 1 147195
-0.002333 -0.000767 0.121065 0.190806 0.439996 -0.610754 -0.035850 1 0 0 0 0 0 1 148185
-0.002333 -0.000767 0.121065 0.190970 0.440396 -0.611278 -0.035882 1 0 0 0 0 0 1 149193
-0.002333 -0.000767 0.121065 0.191131 0.440789 -0.611811 -0.035913 1 0 0 0 0 0 1 150184
-0.002333 -0.000767 0.121065 0.191287 0.441179 -0.612342 -0.035944 1 0 0 0 0 0 1 151192
-0.002333 -0.000767 0.121065 0.191461 0.441574 -0.612890 -0.035976 1 0 0 0 0 0 1 152198
-0.002333 -0.000767 0.121065 0.191621 0.441953 -0.613414 -0.036007 1 0 0 0 0 0 1 153205
-0.002333 -0.000767 0.121065 0.191796 0.442347 -0.613962 -0.036039 1 0 0 0 0 0 1 154212
-0.002333 -0.000767 0.121065 0.191964 0.442714 -0.614481 -0.036069 1 0 0 0 0 0 1 155197
-0.002333 -0.000767 0.121065 0.192118 0.443097 -0.615004 -0.036101 1 0 0 0 0 0 1 156192
-0.002333 -0.000767 0.121065 0.192292 0.443490 -0.615549 -0.036132 1 0 0 0 0 0 1 157192
-0.002333 -0.000767 0.121065 0.192450 0.443866 -0.616070 -0.036163 1 0 0 0 0 0 1 158193
-0.002333 -0.000767 0.121065 0.192624 0.444256 -0.616613 -0.036194 1 0 0 0 0 0 1 159191
-0.002333 -0.000767 0.121065 0.192796 0.444632 -0.617143 -0.036226 1 0 0 0 0 0 1 160197
-0.002333 -0.000767 0.121065 0.192959 0.445027 -0.617664 -0.036257 1 0 0 0 0 0 1 161201
-0.002333 -0.000767 0.121065 0.193126 0.445412 -0.618215 -0.036288 1 0 0 0 0 0 1 162202
-0.002333 -0.000767 0.121065 0.193284 0.445787 -0.618737 -0.036320 1 0 0 0 0 0 1 163202
-0.002333 -0.000767 0.121065 0.193458 0.446179 -0.619282 -0.036351 1 0 0 0 0 0 1 164204
-0.002333 -0.000767 0.121065 0.193615 0.446553 -0.619799 -0.036382 1 0 0 0 0 0 1 165198
-0.002333 -0.000767 0.121065 0.193792 0.446931 -0.620335 -0.036413 1 0 0 0 0 0 1 166195
-0.002333 -0.000767 0.121065 0.193957 0.447327 -0.620876 -0.036444 1 0 0 0 0 0 1 167197
-0.002333 -0.000767 0.121065 0.194111 0.447696 -0.621386 -0.036475 1 0 0 0 0 0 1 168179
-0.002333 -0.000767 0.121065 0.194291 0.448082 -0.621932 -0.036507 1 0 0 0 0 0 1 169195
-0.002333 -0.000767 0.121065 0.194443 0.448479 -0.622465 -0.036538 1 0 0 0 0 0 1 170195
-0.002333 -0.000767 0.121065 0.194623 0.448850 -0.622998 -0.036569 1 0 0 0 0 0 1 171195
-0.002333 -0.000767 0.121065 0.194795 0.449251 -0.623527 -0.036600 1 0 0 0 0 0 1 172190
-0.002333 -0.000767 0.121065 0.194947 0.449622 -0.624057 -0.036632 1 0 0 0 0 0 1 173197
-0.002338 -0.000749 0.121054 0.267970 0.199653 -0.483471 -0.036663 1 0 0 0 0 0 1 174200
-0.002341 -0.000740 0.121051 0.243025 0.290945 -0.556165 -0.036694 1 0 0 0 0 0 1 175197
-0.002342 -0.000735 0.121049 0.223766 0.358044 -0.594095 -0.036726 1 0 0 0 0 0 1 176196
-0.002343 -0.000733 0.121049 0.213276 0.393817 -0.608900 -0.036757 1 0 0 0 0 0 1 177192
-0.002343 -0.000732 0.121049 0.207922 0.412052 -0.614546 -0.036788 1 0 0 0 0 0 1 178193
-0.002343 -0.000731 0.121049 0.205284 0.421351 -0.616880 -0.036819 1 0 0 0 0 0 1 179194
-0.002344 -0.000731 0.121049 0.204044 0.426184 -0.618034 -0.036851 1 0 0 0 0 0 1 180195
-0.002344 -0.000731 0.121049 0.203486 0.428783 -0.618784 -0.036882 1 0 0 0 0 0 1 181193
-0.002344 -0.000730 0.121049 0.203300 0.430268 -0.619375 -0.036913 1 0 0 0 0 0 1 182194
-0.002344 -0.000730 0.121049 0.203292 0.431177 -0.619924 -0.036944 1 0 0 0 0 0 1 183193
-0.002344 -0.000730 0.121049 0.203386 0.431832 -0.620465 -0.036976 1 0 0 0 0 0 1 184196
-0.002344 -0.000730 0.121049 0.203502 0.432329 -0.620980 -0.037006 1 0 0 0 0 0 1 185175
-0.002344 -0.000730 0.121049 0.203647 0.432761 -0.621516 -0.037038 1 0 0 0 0 0 1 186197
-0.002344 -0.000730 0.121049 0.203817 0.433160 -0.622045 -0.037069 1 0 0 0 0 0 1 187193
-0.002344 -0.000730 0.121049 0.203983 0.433552 -0.622565 -0.037101 1 0 0 0 0 0 1 188197
-0.002344 -0.000730 0.121049 0.204153 0.433919 -0.623087 -0.037132 1 0 0 0 0 0 1 189194
-0.002344 -0.000730 0.121049 0.204322 0.434294 -0.623617 -0.037163 1 0 0 0 0 0 1 190192
-0.002344 -0.000730 0.121049 0.204481 0.434664 -0.624137 -0.037194 1 0 0 0 0 0 1 191193
-0.002349 -0.000712 0.121038 0.277516 0.184633 -0.483313 -0.037226 1 0 0 0 0 0 1 192195
-0.002352 -0.000703 0.121035 0.252626 0.275753 -0.556043 -0.037257 1 0 0 0 0 0 1 193187
-0.002353 -0.000698 0.121033 0.233404 0.342780 -0.593979 -0.037288 1 0 0 0 0 0 1 194199
-0.002354 -0.000696 0.121033 0.222925 0.378493 -0.608798 -0.037320 1 0 0 0 0 0 1 195200
-0.002335 -0.000699 0.121023 -0.041422 0.457134 -0.480062 -0.037351 1 0 0 0 0 0 1 196195
-0.002326 -0.000701 0.121019 0.050496 0.445016 -0.551006 -0.037382 1 0 0 0 0 0 1 197192
-0.002321 -0.000702 0.121018 0.118185 0.433735 -0.587719 -0.037413 1 0 0 0 0 0 1 198193
-0.002319 -0.000702 0.121018 0.154004 0.427642 -0.602031 -0.037444 1 0 0 0 0 0 1 199193
-0.002318 -0.000702 0.121018 0.172102 0.424678 -0.607489 -0.037476 1 0 0 0 0 0 1 200194
-0.002317 -0.000703 0.121018 0.181198 0.423358 -0.609735 -0.037507 1 0 0 0 0 0 1 201191
-0.002317 -0.000703 0.121018 0.185824 0.422865 -0.610854 -0.037538 1 0 0 0 0 0 1 202193
-0.002317 -0.000703 0.121018 0.188210 0.422794 -0.611575 -0.037569 1 0 0 0 0 0 1 203196
-0.002317 -0.000703 0.121018 0.189473 0.422919 -0.612154 -0.037601 1 0 0 0 0 0 1 204195
-0.002317 -0.000703 0.121018 0.190182 0.423167 -0.612682 -0.037632 1 0 0 0 0 0 1 205183
-0.002317 -0.000703 0.121018 0.190622 0.423478 -0.613205 -0.037663 1 0 0 0 0 0 1 206193
-0.002317 -0.000703 0.121018 0.190917 0.423795 -0.613712 -0.037694 1 0 0 0 0 0 1 207183
-0.002317 -0.000703 0.121018 0.191146 0.424133 -0.614237 -0.037726 1 0 0 0 0 0 1 208192
-0.002322 -0.000684 0.121007 0.264214 0.174050 -0.473222 -0.037757 1 0 0 0 0 0 1 209184
-0.002325 -0.000675 0.121004 0.239360 0.265025 -0.545954 -0.037788 1 0 0 0 0 0 1 210193
-0.002326 -0.000670 0.121002 0.220127 0.331961 -0.583885 -0.037819 1 0 0 0 0 0 1 211182
-0.002327 -0.000668 0.121002 0.209668 0.367622 -0.598694 -0.037851 1 0 0 0 0 0 1 212192
-0.002327 -0.000667 0.121002 0.204316 0.385786 -0.604305 -0.037882 1 0 0 0 0 0 1 213184
-0.002328 -0.000666 0.121002 0.201685 0.395046 -0.606616 -0.037913 1 0 0 0 0 0 1 214192
-0.002328 -0.000666 0.121002 0.200420 0.399830 -0.607744 -0.037944 1 0 0 0 0 0 1 215181
-0.002328 -0.000666 0.121002 0.199875 0.402401 -0.608457 -0.037976 1 0 0 0 0 0 1 216191
-0.002328 -0.000666 0.121002 0.199674 0.403841 -0.609045 -0.038006 1 0 0 0 0 0 1 217183
-0.002328 -0.000666 0.121002 0.199668 0.404728 -0.609572 -0.038038 1 0 0 0 0 0 1 218192
-0.002328 -0.000666 0.121002 0.199740 0.405349 -0.610076 -0.038069 1 0 0 0 0 0 1 219181
-0.002328 -0.000666 0.121002 0.199867 0.405808 -0.610578 -0.038100 1 0 0 0 0 0 1 220183
-0.002328 -0.000666 0.121002 0.199988 0.406215 -0.611084 -0.038132 1 0 0 0 0 0 1 221192
-0.002328 -0.000666 0.121002 0.200148 0.406582 -0.611587 -0.038163 1 0 0 0 0 0 1 222183
-0.002328 -0.000666 0.121002 0.200318 0.406941 -0.612092 -0.038194 1 0 0 0 0 0 1 223192
-0.002333 -0.000648 0.120991 0.273346 0.156844 -0.470860 -0.038225 1 0 0 0 0 0 1 224181
-0.002336 -0.000638 0.120988 0.248517 0.247670 -0.543644 -0.038257 1 0 0 0 0 0 1 225191
-0.002337 -0.000634 0.120986 0.229316 0.314527 -0.581593 -0.038289 1 0 0 0 0 0 1 226211
-0.002338 -0.000632 0.120986 0.218840 0.350143 -0.596387 -0.038319 1 0 0 0 0 0 1 227190
-0.002351 -0.000644 0.120975 0.387602 0.554455 -0.453626 -0.038351 1 0 0 0 0 0 1 228210
-0.002358 -0.000650 0.120971 0.323659 0.497149 -0.531571 -0.038382 1 0 0 0 0 0 1 229191
-0.002361 -0.000653 0.120970 0.276171 0.452479 -0.571885 -0.038413 1 0 0 0 0 0 1 230204
-0.002363 -0.000655 0.120969 0.250688 0.428611 -0.587573 -0.038444 1 0 0 0 0 0 1 231190
-0.002364 -0.000656 0.120969 0.237744 0.416628 -0.593490 -0.038475 1 0 0 0 0 0 1 232187
-0.002364 -0.000656 0.120969 0.231325 0.410777 -0.595884 -0.038507 1 0 0 0 0 0 1 233197
-0.002370 -0.000638 0.120958 0.301009 0.157593 -0.455203 -0.038538 1 0 0 0 0 0 1 234201
-0.002373 -0.000629 0.120955 0.274580 0.246781 -0.528211 -0.038570 1 0 0 0 0 0 1 235203
-0.002374 -0.000624 0.120954 0.254651 0.312900 -0.566402 -0.038612 1 0 0 0 0 0 1 236559
-0.002375 -0.000622 0.120953 0.243738 0.347992 -0.581054 -0.038632 1 0 0 0 0 0 1 237199
-0.002375 -0.000621 0.120953 0.238210 0.365921 -0.586657 -0.038663 1 0 0 0 0 0 1 238195
-0.002388 -0.000634 0.120942 0.409528 0.561206 -0.440432 -0.038694 1 0 0 0 0 0 1 239194
-0.002395 -0.000641 0.120938 0.347042 0.499444 -0.517215 -0.038726 1 0 0 0 0 0 1 240194
-0.002403 -0.000626 0.120926 0.373080 0.202198 -0.415160 -0.038757 1 0 0 0 0 0 1 241193
-0.002408 -0.000618 0.120922 0.323096 0.267518 -0.503014 -0.038788 1 0 0 0 0 0 1 242191
-0.002410 -0.000614 0.120921 0.291039 0.321415 -0.546335 -0.038819 1 0 0 0 0 0 1 243192
-0.002411 -0.000613 0.120920 0.274094 0.350517 -0.563007 -0.038851 1 0 0 0 0 0 1 244193
-0.002412 -0.000612 0.120920 0.265522 0.365392 -0.569245 -0.038882 1 0 0 0 0 0 1 245199
-0.002412 -0.000611 0.120920 0.261274 0.372987 -0.571740 -0.038913 1 0 0 0 0 0 1 246194
-0.002412 -0.000611 0.120920 0.259242 0.376922 -0.572918 -0.038944 1 0 0 0 0 0 1 247197
-0.002412 -0.000611 0.120920 0.258309 0.379054 -0.573621 -0.038976 1 0 0 0 0 0 1 248196
-0.002412 -0.000611 0.120920 0.257964 0.380272 -0.574168 -0.039007 1 0 0 0 0 0 1 249192
-0.002425 -0.000624 0.120909 0.431883 0.567196 -0.426035 -0.039038 1 0 0 0 0 0 1 250191
-0.002432 -0.000631 0.120905 0.370821 0.501316 -0.502190 -0.039069 1 0 0 0 0 0 1 251191
-0.002435 -0.000635 0.120904 0.324818 0.452374 -0.541868 -0.039101 1 0 0 0 0 0 1 252195
-0.002437 -0.000636 0.120904 0.300096 0.426364 -0.557295 -0.039132 1 0 0 0 0 0 1 253188
-0.002443 -0.000619 0.120893 0.360302 0.162929 -0.421026 -0.039163 1 0 0 0 0 0 1 254192
-0.002446 -0.000610 0.120889 0.329268 0.246759 -0.495705 -0.039194 1 0 0 0 0 0 1 255192
-0.002448 -0.000606 0.120888 0.306955 0.310086 -0.534290 -0.039226 1 0 0 0 0 0 1 256194
-0.002448 -0.000604 0.120888 0.294943 0.343922 -0.549278 -0.039257 1 0 0 0 0 0 1 257191
-0.002449 -0.000603 0.120887 0.288854 0.361161 -0.554935 -0.039288 1 0 0 0 0 0 1 258192
-0.002449 -0.000602 0.120887 0.285872 0.369951 -0.557197 -0.039319 1 0 0 0 0 0 1 259191
-0.002462 -0.000615 0.120876 0.458421 0.560654 -0.409545 -0.039351 1 0 0 0 0 0 1 260193
-0.002468 -0.000622 0.120873 0.396796 0.496714 -0.485923 -0.039382 1 0 0 0 0 0 1 261192
-0.002472 -0.000626 0.120871 0.350529 0.448751 -0.525665 -0.039413 1 0 0 0 0 0 1 262197
-0.002473 -0.000627 0.120871 0.325667 0.423221 -0.541097 -0.039444 1 0 0 0 0 0 1 263189
-0.002474 -0.000628 0.120871 0.313056 0.410413 -0.546912 -0.039476 1 0 0 0 0 0 1 264193
-0.002456 -0.000633 0.120861 0.047167 0.464775 -0.414935 -0.039507 1 0 0 0 0 0 1 265190
-0.002446 -0.000635 0.120857 0.138444 0.440430 -0.484353 -0.039538 1 0 0 0 0 0 1 266185
-0.002447 -0.000618 0.120846 0.278541 0.172642 -0.378255 -0.039569 1 0 0 0 0 0 1 267195
-0.002448 -0.000610 0.120842 0.289442 0.253603 -0.464645 -0.039601 1 0 0 0 0 0 1 268197
-0.002448 -0.000605 0.120840 0.288218 0.315395 -0.507400 -0.039632 1 0 0 0 0 0 1 269192
-0.002448 -0.000603 0.120840 0.286727 0.348457 -0.523836 -0.039663 1 0 0 0 0 0 1 270191
-0.002448 -0.000602 0.120839 0.285888 0.365312 -0.529976 -0.039694 1 0 0 0 0 0 1 271190
-0.002448 -0.000602 0.120839 0.285518 0.373893 -0.532407 -0.039726 1 0 0 0 0 0 1 272192
-0.002448 -0.000602 0.120839 0.285427 0.378326 -0.533525 -0.039757 1 0 0 0 0 0 1 273189
-0.002429 -0.000606 0.120829 0.025886 0.441328 -0.399772 -0.039788 1 0 0 0 0 0 1 274191
-0.002420 -0.000608 0.120826 0.120225 0.421320 -0.468653 -0.039820 1 0 0 0 0 0 1 275216
-0.002415 -0.000609 0.120825 0.189117 0.406094 -0.504532 -0.039852 1 0 0 0 0 0 1 276255
-0.002418 -0.000591 0.120814 0.298330 0.147653 -0.376194 -0.039884 1 0 0 0 0 0 1 277253
-0.002420 -0.000582 0.120810 0.291971 0.233698 -0.453822 -0.039915 1 0 0 0 0 0 1 278264
-0.002420 -0.000578 0.120809 0.281986 0.298085 -0.493417 -0.039946 1 0 0 0 0 0 1 279252
-0.002421 -0.000576 0.120808 0.276131 0.332459 -0.508722 -0.039977 1 0 0 0 0 0 1 280249
-0.002421 -0.000575 0.120808 0.273115 0.349966 -0.514440 -0.040009 1 0 0 0 0 0 1 281251
-0.002402 -0.000579 0.120798 0.012095 0.419523 -0.382197 -0.040040 1 0 0 0 0 0 1 282248
-0.002393 -0.000581 0.120795 0.105556 0.402745 -0.451637 -0.040071 1 0 0 0 0 0 1 283232
-0.002401 -0.000595 0.120783 0.348073 0.575417 -0.338992 -0.040102 1 0 0 0 0 0 1 284249
-0.002405 -0.000603 0.120779 0.323313 0.501871 -0.428626 -0.040133 1 0 0 0 0 0 1 285232
-0.002407 -0.000606 0.120777 0.295551 0.449038 -0.473037 -0.040165 1 0 0 0 0 0 1 286246
-0.002408 -0.000608 0.120777 0.279921 0.421058 -0.490078 -0.040196 1 0 0 0 0 0 1 287249
-0.002395 -0.000595 0.120756 0.085175 0.217270 -0.219439 -0.040227 1 0 0 0 0 0 1 288252
-0.002389 -0.000589 0.120749 0.150486 0.278995 -0.362748 -0.040259 1 0 0 0 0 0 1 289247
-0.002386 -0.000585 0.120746 0.197938 0.325838 -0.436764 -0.040289 1 0 0 0 0 0 1 290231
-0.002384 -0.000584 0.120746 0.222682 0.350841 -0.465214 -0.040321 1 0 0 0 0 0 1 291248
-0.002383 -0.000583 0.120745 0.235050 0.363552 -0.475597 -0.040350 1 0 0 0 0 0 1 292180
-0.002383 -0.000583 0.120745 0.241263 0.370059 -0.479499 -0.040382 1 0 0 0 0 0 1 293190
-0.002383 -0.000583 0.120745 0.244441 0.373440 -0.481098 -0.040413 1 0 0 0 0 0 1 294179
-0.002364 -0.000587 0.120735 -0.013337 0.435912 -0.347172 -0.040444 1 0 0 0 0 0 1 295190
-0.002354 -0.000589 0.120732 0.081531 0.415647 -0.416149 -0.040475 1 0 0 0 0 0 1 296180
-0.002350 -0.000590 0.120731 0.150629 0.400288 -0.452031 -0.040507 1 0 0 0 0 0 1 297189
-0.002353 -0.000572 0.120720 0.259975 0.141830 -0.323540 -0.040538 1 0 0 0 0 0 1 298179
-0.002354 -0.000564 0.120716 0.253679 0.227655 -0.401111 -0.040569 1 0 0 0 0 0 1 299189
-0.002355 -0.000559 0.120715 0.243719 0.291915 -0.440645 -0.040600 1 0 0 0 0 0 1 300178
-0.002355 -0.000557 0.120714 0.237867 0.326225 -0.455900 -0.040632 1 0 0 0 0 0 1 301188
-0.002356 -0.000556 0.120714 0.234835 0.343690 -0.461574 -0.040663 1 0 0 0 0 0 1 302178
-0.002356 -0.000555 0.120714 0.233370 0.352580 -0.463801 -0.040694 1 0 0 0 0 0 1 303190
-0.002356 -0.000555 0.120714 0.232696 0.357140 -0.464814 -0.040725 1 0 0 0 0 0 1 304189
-0.002356 -0.000555 0.120714 0.232457 0.359574 -0.465402 -0.040757 1 0 0 0 0 0 1 305205
-0.002356 -0.000555 0.120714 0.232409 0.360916 -0.465830 -0.040788 1 0 0 0 0 0 1 306188
-0.002356 -0.000555 0.120714 0.232479 0.361749 -0.466216 -0.040819 1 0 0 0 0 0 1 307196
-0.002356 -0.000555 0.120714 0.232595 0.362283 -0.466590 -0.040851 1 0 0 0 0 0 1 308201
-0.002356 -0.000555 0.120714 0.232754 0.362683 -0.466943 -0.040882 1 0 0 0 0 0 1 309187
-0.002356 -0.000555 0.120714 0.232922 0.363035 -0.467307 -0.040913 1 0 0 0 0 0 1 310188
-0.002356 -0.000555 0.120714 0.233093 0.363342 -0.467660 -0.040944 1 0 0 0 0 0 1 311194
-0.002356 -0.000555 0.120714 0.233261 0.363641 -0.468006 -0.040975 1 0 0 0 0 0 1 312184
-0.002356 -0.000555 0.120714 0.233436 0.363933 -0.468370 -0.041007 1 0 0 0 0 0 1 313188
-0.002361 -0.000536 0.120703 0.306417 0.113870 -0.326115 -0.041038 1 0 0 0 0 0 1 314197
-0.002364 -0.000527 0.120700 0.281873 0.203830 -0.398869 -0.041069 1 0 0 0 0 0 1 315189
-0.002365 -0.000523 0.120699 0.262817 0.270187 -0.436717 -0.041100 1 0 0 0 0 0 1 316186
-0.002366 -0.000520 0.120698 0.252445 0.305531 -0.451371 -0.041132 1 0 0 0 0 0 1 317198
-0.002366 -0.000519 0.120698 0.247161 0.323506 -0.456832 -0.041163 1 0 0 0 0 0 1 318193
-0.002367 -0.000519 0.120698 0.244548 0.332622 -0.458981 -0.041194 1 0 0 0 0 0 1 319190
-0.002367 -0.000518 0.120698 0.243329 0.337322 -0.459956 -0.041225 1 0 0 0 0 0 1 320190
-0.002367 -0.000518 0.120698 0.242800 0.339794 -0.460522 -0.041257 1 0 0 0 0 0 1 321191
-0.002367 -0.000518 0.120698 0.242623 0.341169 -0.460938 -0.041287 1 0 0 0 0 0 1 322171
-0.002367 -0.000518 0.120698 0.242632 0.341974 -0.461321 -0.041319 1 0 0 0 0 0 1 323190
-0.002367 -0.000518 0.120698 0.242717 0.342514 -0.461687 -0.041350 1 0 0 0 0 0 1 324190
-0.002367 -0.000518 0.120698 0.242870 0.342905 -0.462031 -0.041382 1 0 0 0 0 0 1 325190
-0.002367 -0.000518 0.120698 0.243023 0.343234 -0.462387 -0.041413 1 0 0 0 0 0 1 326193
-0.002367 -0.000518 0.120698 0.243193 0.343533 -0.462737 -0.041444 1 0 0 0 0 0 1 327194
-0.002367 -0.000518 0.120698 0.243368 0.343817 -0.463079 -0.041476 1 0 0 0 0 0 1 328192
-0.002367 -0.000518 0.120698 0.243538 0.344064 -0.463427 -0.041506 1 0 0 0 0 0 1 329171
-0.002367 -0.000518 0.120698 0.243741 0.344328 -0.463776 -0.041537 1 0 0 0 0 0 1 330170
-0.002372 -0.000500 0.120687 0.316718 0.094226 -0.321291 -0.041569 1 0 0 0 0 0 1 331188
-0.002375 -0.000491 0.120684 0.292225 0.184036 -0.394076 -0.041600 1 0 0 0 0 0 1 332190
-0.002376 -0.000486 0.120682 0.273202 0.250289 -0.431934 -0.041632 1 0 0 0 0 0 1 333186
-0.002377 -0.000484 0.120682 0.262842 0.285587 -0.446597 -0.041663 1 0 0 0 0 0 1 334188
-0.002377 -0.000483 0.120682 0.257559 0.303534 -0.452057 -0.041694 1 0 0 0 0 0 1 335196
-0.002377 -0.000482 0.120682 0.254969 0.312640 -0.454188 -0.041725 1 0 0 0 0 0 1 336190
-0.002378 -0.000482 0.120682 0.253750 0.317312 -0.455163 -0.041757 1 0 0 0 0 0 1 337192
-0.002378 -0.000482 0.120682 0.253230 0.319751 -0.455715 -0.041788 1 0 0 0 0 0 1 338188
-0.002378 -0.000482 0.120682 0.253050 0.321098 -0.456130 -0.041819 1 0 0 0 0 0 1 339170
-0.002378 -0.000482 0.120682 0.253069 0.321903 -0.456506 -0.041850 1 0 0 0 0 0 1 340190
-0.002378 -0.000482 0.120682 0.253163 0.322414 -0.456856 -0.041882 1 0 0 0 0 0 1 341186
-0.002378 -0.000482 0.120682 0.253318 0.322797 -0.457198 -0.041913 1 0 0 0 0 0 1 342187
-0.002383 -0.000463 0.120671 0.326263 0.072747 -0.314510 -0.041944 1 0 0 0 0 0 1 343170
-0.002386 -0.000454 0.120668 0.301815 0.162466 -0.387343 -0.041975 1 0 0 0 0 0 1 344189
-0.002387 -0.000450 0.120666 0.282807 0.228644 -0.425219 -0.042007 1 0 0 0 0 0 1 345188
-0.002388 -0.000447 0.120666 0.272459 0.263905 -0.439877 -0.042038 1 0 0 0 0 0 1 346192
-0.002388 -0.000446 0.120666 0.267190 0.281824 -0.445323 -0.042069 1 0 0 0 0 0 1 347180
-0.002369 -0.000450 0.120656 0.004731 0.351728 -0.312559 -0.042100 1 0 0 0 0 0 1 348187
-0.002360 -0.000452 0.120652 0.097180 0.335034 -0.381866 -0.042132 1 0 0 0 0 0 1 349191
-0.002355 -0.000453 0.120651 0.165082 0.321449 -0.417809 -0.042163 1 0 0 0 0 0 1 350186
-0.002353 -0.000453 0.120651 0.201010 0.314166 -0.431718 -0.042194 1 0 0 0 0 0 1 351188
-0.002357 -0.000435 0.120640 0.291961 0.060275 -0.293754 -0.042225 1 0 0 0 0 0 1 352188
-0.002360 -0.000426 0.120636 0.276464 0.147891 -0.368292 -0.042257 1 0 0 0 0 0 1 353187
-0.002361 -0.000422 0.120635 0.261937 0.213033 -0.406775 -0.042288 1 0 0 0 0 0 1 354189
-0.002361 -0.000420 0.120635 0.253815 0.247757 -0.421612 -0.042319 1 0 0 0 0 0 1 355188
-0.002362 -0.000419 0.120635 0.249654 0.265393 -0.427125 -0.042350 1 0 0 0 0 0 1 356169
-0.002362 -0.000418 0.120635 0.247611 0.274342 -0.429273 -0.042382 1 0 0 0 0 0 1 357192
-0.002362 -0.000418 0.120634 0.246656 0.278908 -0.430213 -0.042413 1 0 0 0 0 0 1 358181
-0.002367 -0.000399 0.120624 0.319041 0.031068 -0.287443 -0.042444 1 0 0 0 0 0 1 359186
-0.002370 -0.000390 0.120620 0.294338 0.121592 -0.360413 -0.042475 1 0 0 0 0 0 1 360179
-0.002371 -0.000385 0.120619 0.275226 0.188186 -0.398336 -0.042507 1 0 0 0 0 0 1 361186
-0.002372 -0.000383 0.120619 0.264804 0.223616 -0.412978 -0.042537 1 0 0 0 0 0 1 362165
-0.002372 -0.000382 0.120618 0.259507 0.241625 -0.418419 -0.042569 1 0 0 0 0 0 1 363175
-0.002373 -0.000381 0.120618 0.256894 0.250723 -0.420529 -0.042600 1 0 0 0 0 0 1 364171
-0.002378 -0.000363 0.120608 0.328402 0.005219 -0.277996 -0.042631 1 0 0 0 0 0 1 365172
-0.002381 -0.000354 0.120604 0.303304 0.096772 -0.351162 -0.042663 1 0 0 0 0 0 1 366176
-0.002382 -0.000349 0.120603 0.284009 0.163844 -0.389153 -0.042694 1 0 0 0 0 0 1 367187
-0.002383 -0.000347 0.120603 0.273496 0.199538 -0.403820 -0.042725 1 0 0 0 0 0 1 368178
-0.002383 -0.000346 0.120602 0.268140 0.217657 -0.409255 -0.042756 1 0 0 0 0 0 1 369177
-0.002383 -0.000345 0.120602 0.265516 0.226819 -0.411355 -0.042787 1 0 0 0 0 0 1 370175
-0.002384 -0.000345 0.120602 0.264273 0.231483 -0.412288 -0.042819 1 0 0 0 0 0 1 371186
-0.002384 -0.000345 0.120602 0.263751 0.233895 -0.412814 -0.042850 1 0 0 0 0 0 1 372176
-0.002389 -0.000326 0.120592 0.336295 -0.014913 -0.269549 -0.042882 1 0 0 0 0 0 1 373186
-0.002392 -0.000317 0.120588 0.311766 0.074853 -0.342563 -0.042913 1 0 0 0 0 0 1 374176
-0.002393 -0.000312 0.120587 0.292745 0.141038 -0.380511 -0.042944 1 0 0 0 0 0 1 375186
-0.002394 -0.000310 0.120586 0.282399 0.176260 -0.395160 -0.042975 1 0 0 0 0 0 1 376177
-0.002394 -0.000309 0.120586 0.277117 0.194148 -0.400575 -0.043007 1 0 0 0 0 0 1 377185
-0.002394 -0.000309 0.120586 0.274535 0.203182 -0.402678 -0.043038 1 0 0 0 0 0 1 378188
-0.002394 -0.000308 0.120586 0.273315 0.207772 -0.403599 -0.043070 1 0 0 0 0 0 1 379201
-0.002400 -0.000290 0.120576 0.345567 -0.039837 -0.260430 -0.043113 1 0 0 0 0 0 1 380595
-0.002403 -0.000281 0.120572 0.320830 0.050299 -0.333419 -0.043132 1 0 0 0 0 0 1 381194
-0.002404 -0.000276 0.120571 0.301740 0.116685 -0.371386 -0.043162 1 0 0 0 0 0 1 382169
-0.002405 -0.000274 0.120570 0.291356 0.152016 -0.386057 -0.043194 1 0 0 0 0 0 1 383181
-0.002405 -0.000273 0.120570 0.286074 0.169939 -0.391475 -0.043226 1 0 0 0 0 0 1 384191
-0.002405 -0.000272 0.120570 0.283464 0.178994 -0.393562 -0.043257 1 0 0 0 0 0 1 385196
-0.002405 -0.000272 0.120570 0.282251 0.183572 -0.394482 -0.043288 1 0 0 0 0 0 1 386183
-0.002411 -0.000253 0.120560 0.354402 -0.064030 -0.251020 -0.043319 1 0 0 0 0 0 1 387197
-0.002413 -0.000244 0.120556 0.329793 0.026054 -0.324174 -0.043351 1 0 0 0 0 0 1 388194
-0.002415 -0.000240 0.120555 0.310736 0.092376 -0.362178 -0.043382 1 0 0 0 0 0 1 389211
-0.002416 -0.000237 0.120554 0.300332 0.127663 -0.376833 -0.043413 1 0 0 0 0 0 1 390177
-0.002416 -0.000236 0.120554 0.295057 0.145558 -0.382251 -0.043444 1 0 0 0 0 0 1 391188
-0.002416 -0.000236 0.120554 0.292477 0.154583 -0.384327 -0.043475 1 0 0 0 0 0 1 392190
-0.002422 -0.000217 0.120543 0.363892 -0.090734 -0.241116 -0.043507 1 0 0 0 0 0 1 393187
-0.002424 -0.000208 0.120540 0.338958 0.000346 -0.314452 -0.043538 1 0 0 0 0 0 1 394186
-0.002426 -0.000203 0.120538 0.319748 0.067154 -0.352529 -0.043569 1 0 0 0 0 0 1 395186
-0.002427 -0.000201 0.120538 0.309279 0.102683 -0.367210 -0.043600 1 0 0 0 0 0 1 396188
-0.002427 -0.000200 0.120538 0.303954 0.120682 -0.372622 -0.043631 1 0 0 0 0 0 1 397168
-0.002427 -0.000199 0.120538 0.301361 0.129763 -0.374700 -0.043663 1 0 0 0 0 0 1 398191
-0.002432 -0.000181 0.120527 0.372741 -0.115456 -0.231328 -0.043694 1 0 0 0 0 0 1 399195
-0.002435 -0.000171 0.120524 0.347837 -0.024465 -0.304717 -0.043726 1 0 0 0 0 0 1 400192
-0.002437 -0.000167 0.120522 0.328631 0.042278 -0.342808 -0.043756 1 0 0 0 0 0 1 401168
-0.002437 -0.000164 0.120522 0.318190 0.077764 -0.357489 -0.043788 1 0 0 0 0 0 1 402188
-0.002438 -0.000163 0.120522 0.312884 0.095754 -0.362905 -0.043819 1 0 0 0 0 0 1 403186
-0.002438 -0.000163 0.120522 0.310286 0.104804 -0.364963 -0.043851 1 0 0 0 0 0 1 404193
-0.002438 -0.000162 0.120522 0.309070 0.109362 -0.365859 -0.043882 1 0 0 0 0 0 1 405187
-0.002443 -0.000144 0.120511 0.381148 -0.138039 -0.221897 -0.043913 1 0 0 0 0 0 1 406188
-0.002446 -0.000135 0.120507 0.356643 -0.048297 -0.295204 -0.043944 1 0 0 0 0 0 1 407186
-0.002448 -0.000130 0.120506 0.337645 0.017826 -0.333246 -0.043975 1 0 0 0 0 0 1 408186
-0.002448 -0.000128 0.120506 0.327292 0.053000 -0.347924 -0.044006 1 0 0 0 0 0 1 409168
-0.002449 -0.000127 0.120505 0.322031 0.070822 -0.353326 -0.044038 1 0 0 0 0 0 1 410185
-0.002449 -0.000126 0.120505 0.319462 0.079757 -0.355384 -0.044069 1 0 0 0 0 0 1 411167
-0.002454 -0.000108 0.120495 0.390812 -0.165377 -0.211657 -0.044100 1 0 0 0 0 0 1 412168
-0.002457 -0.000099 0.120491 0.365996 -0.074633 -0.285161 -0.044132 1 0 0 0 0 0 1 413185
-0.002458 -0.000094 0.120490 0.346861 -0.008024 -0.323288 -0.044163 1 0 0 0 0 0 1 414183
-0.002459 -0.000092 0.120489 0.336420 0.027382 -0.337970 -0.044194 1 0 0 0 0 0 1 415184
-0.002460 -0.000090 0.120489 0.331131 0.045303 -0.343376 -0.044225 1 0 0 0 0 0 1 416169
-0.002460 -0.000090 0.120489 0.328550 0.054305 -0.345429 -0.044257 1 0 0 0 0 0 1 417185
-0.002465 -0.000071 0.120479 0.399854 -0.190739 -0.201541 -0.044288 1 0 0 0 0 0 1 418179
-0.002468 -0.000062 0.120475 0.375078 -0.100088 -0.275085 -0.044319 1 0 0 0 0 0 1 419192
-0.002469 -0.000058 0.120474 0.355961 -0.033550 -0.313252 -0.044352 1 0 0 0 0 0 1 420253
-0.002470 -0.000055 0.120473 0.345537 0.001833 -0.327942 -0.044384 1 0 0 0 0 0 1 421254
-0.002470 -0.000054 0.120473 0.340240 0.019729 -0.333340 -0.044414 1 0 0 0 0 0 1 422221
-0.002471 -0.000054 0.120473 0.337669 0.028716 -0.335377 -0.044445 1 0 0 0 0 0 1 423220
-0.002471 -0.000053 0.120473 0.336474 0.033214 -0.336239 -0.044477 1 0 0 0 0 0 1 424224
-0.002471 -0.000053 0.120473 0.335988 0.035474 -0.336703 -0.044508 1 0 0 0 0 0 1 425220
-0.002471 -0.000053 0.120473 0.335876 0.036625 -0.337014 -0.044539 1 0 0 0 0 0 1 426220
-0.002476 -0.000035 0.120462 0.408406 -0.212305 -0.192352 -0.044570 1 0 0 0 0 0 1 427219
-0.002479 -0.000026 0.120459 0.384295 -0.123751 -0.265712 -0.044601 1 0 0 0 0 0 1 428220
-0.002480 -0.000021 0.120457 0.365506 -0.058254 -0.303814 -0.044633 1 0 0 0 0 0 1 429217
-0.002481 -0.000019 0.120457 0.355272 -0.023418 -0.318485 -0.044665 1 0 0 0 0 0 1 430252
-0.002494 -0.000031 0.120446 0.524885 0.181882 -0.175444 -0.044696 1 0 0 0 0 0 1 431245
-0.002501 -0.000038 0.120442 0.462001 0.124509 -0.252355 -0.044727 1 0 0 0 0 0 1 432247
-0.002504 -0.000041 0.120441 0.415078 0.079819 -0.291970 -0.044758 1 0 0 0 0 0 1 433242
-0.002511 -0.000024 0.120430 0.462324 -0.193601 -0.162147 -0.044789 1 0 0 0 0 0 1 434227
-0.002515 -0.000016 0.120426 0.425373 -0.117563 -0.240881 -0.044821 1 0 0 0 0 0 1 435243
-0.002516 -0.000012 0.120425 0.400068 -0.058351 -0.280834 -0.044850 1 0 0 0 0 0 1 436176
-0.002517 -0.000010 0.120424 0.386564 -0.026656 -0.296127 -0.044881 1 0 0 0 0 0 1 437174
-0.002518 -0.000009 0.120424 0.379742 -0.010598 -0.301731 -0.044913 1 0 0 0 0 0 1 438186
-0.002518 -0.000008 0.120424 0.376401 -0.002565 -0.303827 -0.044944 1 0 0 0 0 0 1 439175
-0.002518 -0.000008 0.120424 0.374850 0.001465 -0.304706 -0.044975 1 0 0 0 0 0 1 440184
-0.002518 -0.000008 0.120424 0.374180 0.003481 -0.305143 -0.045006 1 0 0 0 0 0 1 441174
-0.002524 0.000010 0.120413 0.446395 -0.244922 -0.160229 -0.045038 1 0 0 0 0 0 1 442184
-0.002526 0.000020 0.120410 0.422262 -0.156333 -0.233669 -0.045069 1 0 0 0 0 0 1 443174
-0.002528 0.000024 0.120408 0.403462 -0.090850 -0.271799 -0.045100 1 0 0 0 0 0 1 444184
-0.002528 0.000026 0.120408 0.393211 -0.056015 -0.286443 -0.045131 1 0 0 0 0 0 1 445174
-0.002529 0.000028 0.120408 0.388030 -0.038407 -0.291807 -0.045163 1 0 0 0 0 0 1 446186
-0.002529 0.000028 0.120408 0.385504 -0.029590 -0.293824 -0.045194 1 0 0 0 0 0 1 447175
-0.002529 0.000028 0.120408 0.384376 -0.025190 -0.294652 -0.045225 1 0 0 0 0 0 1 448184
-0.002529 0.000029 0.120408 0.383914 -0.022985 -0.295073 -0.045256 1 0 0 0 0 0 1 449175
-0.002534 0.000047 0.120397 0.456209 -0.271257 -0.149985 -0.045288 1 0 0 0 0 0 1 450185
-0.002537 0.000056 0.120393 0.432172 -0.182734 -0.223479 -0.045319 1 0 0 0 0 0 1 451174
-0.002539 0.000060 0.120392 0.413419 -0.117314 -0.261613 -0.045350 1 0 0 0 0 0 1 452184
-0.002539 0.000063 0.120392 0.403201 -0.082506 -0.276270 -0.045381 1 0 0 0 0 0 1 453177
-0.002540 0.000064 0.120392 0.398022 -0.064904 -0.281627 -0.045413 1 0 0 0 0 0 1 454181
-0.002540 0.000064 0.120391 0.395520 -0.056112 -0.283632 -0.045444 1 0 0 0 0 0 1 455195
-0.002540 0.000065 0.120391 0.394392 -0.051721 -0.284456 -0.045475 1 0 0 0 0 0 1 456185
-0.002540 0.000065 0.120391 0.393953 -0.049549 -0.284871 -0.045507 1 0 0 0 0 0 1 457185
-0.002545 0.000083 0.120381 0.466214 -0.297766 -0.139607 -0.045538 1 0 0 0 0 0 1 458190
-0.002548 0.000092 0.120377 0.442213 -0.209385 -0.213138 -0.045569 1 0 0 0 0 0 1 459189
-0.002549 0.000097 0.120376 0.423481 -0.144008 -0.251298 -0.045600 1 0 0 0 0 0 1 460184
-0.002550 0.000099 0.120375 0.413292 -0.109244 -0.265954 -0.045632 1 0 0 0 0 0 1 461190
-0.002551 0.000100 0.120375 0.408123 -0.091683 -0.271301 -0.045663 1 0 0 0 0 0 1 462181
-0.002551 0.000101 0.120375 0.405614 -0.082913 -0.273292 -0.045694 1 0 0 0 0 0 1 463182
-0.002551 0.000101 0.120375 0.404488 -0.078541 -0.274129 -0.045726 1 0 0 0 0 0 1 464203
-0.002551 0.000101 0.120375 0.404051 -0.076388 -0.274537 -0.045757 1 0 0 0 0 0 1 465193
-0.002551 0.000101 0.120375 0.403962 -0.075336 -0.274794 -0.045788 1 0 0 0 0 0 1 466187
-0.002551 0.000101 0.120375 0.404073 -0.074824 -0.275005 -0.045819 1 0 0 0 0 0 1 467186
-0.002556 0.000119 0.120365 0.476595 -0.323850 -0.129479 -0.045850 1 0 0 0 0 0 1 468169
-0.002559 0.000129 0.120361 0.452770 -0.236013 -0.203027 -0.045881 1 0 0 0 0 0 1 469183
-0.002560 0.000133 0.120360 0.434130 -0.170925 -0.241199 -0.045913 1 0 0 0 0 0 1 470183
-0.002561 0.000135 0.120359 0.423974 -0.136310 -0.255860 -0.045944 1 0 0 0 0 0 1 471184
-0.002561 0.000136 0.120359 0.418833 -0.118834 -0.261203 -0.045975 1 0 0 0 0 0 1 472185
-0.002562 0.000137 0.120359 0.416348 -0.110106 -0.263190 -0.046007 1 0 0 0 0 0 1 473186
-0.002562 0.000137 0.120359 0.415224 -0.105755 -0.263998 -0.046038 1 0 0 0 0 0 1 474190
-0.002562 0.000137 0.120359 0.414801 -0.103623 -0.264401 -0.046069 1 0 0 0 0 0 1 475170
-0.002562 0.000138 0.120359 0.414723 -0.102612 -0.264656 -0.046101 1 0 0 0 0 0 1 476193
-0.002562 0.000138 0.120359 0.414829 -0.102129 -0.264865 -0.046131 1 0 0 0 0 0 1 477183
-0.002567 0.000156 0.120348 0.487332 -0.351109 -0.119149 -0.046163 1 0 0 0 0 0 1 478182
-0.002570 0.000165 0.120345 0.463566 -0.263395 -0.192744 -0.046194 1 0 0 0 0 0 1 479182
-0.002571 0.000169 0.120343 0.444944 -0.198392 -0.230926 -0.046225 1 0 0 0 0 0 1 480184
-0.002572 0.000172 0.120343 0.434815 -0.163826 -0.245581 -0.046257 1 0 0 0 0 0 1 481185
-0.002572 0.000173 0.120343 0.429663 -0.146365 -0.250919 -0.046287 1 0 0 0 0 0 1 482165
-0.002572 0.000173 0.120343 0.427189 -0.137661 -0.252905 -0.046319 1 0 0 0 0 0 1 483182
-0.002573 0.000174 0.120343 0.426077 -0.133354 -0.253713 -0.046350 1 0 0 0 0 0 1 484183
-0.002573 0.000174 0.120343 0.425656 -0.131243 -0.254108 -0.046382 1 0 0 0 0 0 1 485184
-0.002573 0.000174 0.120343 0.425582 -0.130219 -0.254340 -0.046412 1 0 0 0 0 0 1 486164
-0.002573 0.000174 0.120343 0.425695 -0.129762 -0.254551 -0.046444 1 0 0 0 0 0 1 487181
-0.002573 0.000174 0.120343 0.425884 -0.129570 -0.254724 -0.046475 1 0 0 0 0 0 1 488187
-0.002578 0.000192 0.120332 0.498433 -0.378692 -0.108817 -0.046507 1 0 0 0 0 0 1 489183
-0.002581 0.000201 0.120328 0.474734 -0.291183 -0.182447 -0.046538 1 0 0 0 0 0 1 490181
-0.002582 0.000206 0.120327 0.456158 -0.226291 -0.220643 -0.046569 1 0 0 0 0 0 1 491182
-0.002583 0.000208 0.120326 0.446026 -0.191780 -0.235305 -0.046600 1 0 0 0 0 0 1 492185
-0.002583 0.000209 0.120326 0.440893 -0.174354 -0.240631 -0.046631 1 0 0 0 0 0 1 493164
-0.002583 0.000210 0.120326 0.438428 -0.165675 -0.242612 -0.046663 1 0 0 0 0 0 1 494185
-0.002583 0.000210 0.120326 0.437320 -0.161388 -0.243412 -0.046694 1 0 0 0 0 0 1 495175
-0.002583 0.000210 0.120326 0.436927 -0.159315 -0.243804 -0.046727 1 0 0 0 0 0 1 496244
-0.002583 0.000210 0.120326 0.436867 -0.158313 -0.244032 -0.046759 1 0 0 0 0 0 1 497249
-0.002583 0.000210 0.120326 0.436971 -0.157870 -0.244228 -0.046789 1 0 0 0 0 0 1 498217
-0.002583 0.000210 0.120326 0.437173 -0.157688 -0.244404 -0.046820 1 0 0 0 0 0 1 499217
-0.002583 0.000210 0.120326 0.437416 -0.157668 -0.244564 -0.046851 1 0 0 0 0 0 1 500219
-0.002583 0.000210 0.120326 0.437683 -0.157696 -0.244727 -0.046883 1 0 0 0 0 0 1 501217
-0.002589 0.000228 0.120316 0.510254 -0.406913 -0.098610 -0.046914 1 0 0 0 0 0 1 502215
-0.002591 0.000237 0.120312 0.486628 -0.319605 -0.172282 -0.046946 1 0 0 0 0 0 1 503244
-0.002574 0.000237 0.120301 0.206654 -0.193150 -0.075991 -0.046977 1 0 0 0 0 0 1 504249
-0.002565 0.000237 0.120297 0.289610 -0.180384 -0.158230 -0.047008 1 0 0 0 0 0 1 505217
-0.002561 0.000237 0.120296 0.352566 -0.179076 -0.198532 -0.047039 1 0 0 0 0 0 1 506216
-0.002559 0.000237 0.120295 0.385994 -0.178957 -0.213834 -0.047070 1 0 0 0 0 0 1 507206
-0.002558 0.000237 0.120295 0.402924 -0.178996 -0.219364 -0.047102 1 0 0 0 0 0 1 508226
-0.002557 0.000237 0.120295 0.411492 -0.179081 -0.221395 -0.047133 1 0 0 0 0 0 1 509238
-0.002557 0.000237 0.120295 0.415905 -0.179182 -0.222209 -0.047164 1 0 0 0 0 0 1 510221
-0.002557 0.000237 0.120295 0.418234 -0.179301 -0.222582 -0.047196 1 0 0 0 0 0 1 511238
-0.002557 0.000237 0.120295 0.419529 -0.179418 -0.222810 -0.047227 1 0 0 0 0 0 1 512225
-0.002557 0.000237 0.120295 0.420334 -0.179531 -0.222984 -0.047258 1 0 0 0 0 0 1 513238
-0.002562 0.000256 0.120284 0.493181 -0.428769 -0.076732 -0.047289 1 0 0 0 0 0 1 514221
-0.002565 0.000265 0.120281 0.469664 -0.341605 -0.150402 -0.047321 1 0 0 0 0 0 1 515237
-0.002566 0.000269 0.120279 0.451180 -0.276900 -0.188615 -0.047352 1 0 0 0 0 0 1 516224
-0.002567 0.000271 0.120279 0.441103 -0.242506 -0.203251 -0.047383 1 0 0 0 0 0 1 517238
-0.002567 0.000273 0.120279 0.436009 -0.225139 -0.208569 -0.047414 1 0 0 0 0 0 1 518224
-0.002567 0.000273 0.120279 0.433534 -0.216515 -0.210519 -0.047446 1 0 0 0 0 0 1 519241
-0.002567 0.000273 0.120279 0.432410 -0.212250 -0.211283 -0.047475 1 0 0 0 0 0 1 520172
-0.002567 0.000274 0.120279 0.432000 -0.210195 -0.211634 -0.047506 1 0 0 0 0 0 1 521173
-0.002567 0.000274 0.120279 0.431927 -0.209235 -0.211865 -0.047538 1 0 0 0 0 0 1 522182
-0.002567 0.000274 0.120279 0.432028 -0.208827 -0.212024 -0.047569 1 0 0 0 0 0 1 523171
-0.002567 0.000274 0.120279 0.432228 -0.208689 -0.212169 -0.047600 1 0 0 0 0 0 1 524181
-0.002567 0.000274 0.120279 0.432469 -0.208693 -0.212316 -0.047631 1 0 0 0 0 0 1 525171
-0.002567 0.000274 0.120279 0.432732 -0.208754 -0.212458 -0.047663 1 0 0 0 0 0 1 526181
-0.002567 0.000274 0.120279 0.433004 -0.208861 -0.212590 -0.047694 1 0 0 0 0 0 1 527170
-0.002567 0.000274 0.120279 0.433274 -0.208983 -0.212730 -0.047725 1 0 0 0 0 0 1 528180
-0.002567 0.000274 0.120279 0.433551 -0.209107 -0.212875 -0.047756 1 0 0 0 0 0 1 529171
-0.002567 0.000274 0.120279 0.433845 -0.209235 -0.213010 -0.047788 1 0 0 0 0 0 1 530181
-0.002567 0.000274 0.120279 0.434118 -0.209378 -0.213153 -0.047819 1 0 0 0 0 0 1 531170
-0.002567 0.000274 0.120279 0.434412 -0.209509 -0.213288 -0.047850 1 0 0 0 0 0 1 532181
-0.002567 0.000274 0.120279 0.434683 -0.209641 -0.213439 -0.047881 1 0 0 0 0 0 1 533173
-0.002567 0.000274 0.120279 0.434984 -0.209783 -0.213570 -0.047913 1 0 0 0 0 0 1 534197
-0.002567 0.000274 0.120279 0.435268 -0.209920 -0.213707 -0.047944 1 0 0 0 0 0 1 535194
-0.002567 0.000274 0.120279 0.435540 -0.210064 -0.213852 -0.047975 1 0 0 0 0 0 1 536182
-0.002567 0.000274 0.120279 0.435835 -0.210195 -0.213987 -0.048007 1 0 0 0 0 0 1 537197
-0.002567 0.000274 0.120279 0.436103 -0.210326 -0.214136 -0.048038 1 0 0 0 0 0 1 538177
-0.002573 0.000292 0.120268 0.508730 -0.459689 -0.067595 -0.048069 1 0 0 0 0 0 1 539186
-0.002575 0.000301 0.120264 0.485142 -0.372717 -0.141285 -0.048100 1 0 0 0 0 0 1 540177
-0.002577 0.000305 0.120263 0.466639 -0.308135 -0.179489 -0.048132 1 0 0 0 0 0 1 541185
-0.002578 0.000308 0.120262 0.456556 -0.273778 -0.194133 -0.048163 1 0 0 0 0 0 1 542186
-0.002578 0.000309 0.120262 0.451438 -0.256462 -0.199435 -0.048194 1 0 0 0 0 0 1 543190
-0.002578 0.000309 0.120262 0.448971 -0.247856 -0.201389 -0.048225 1 0 0 0 0 0 1 544188
-0.002578 0.000310 0.120262 0.447880 -0.243635 -0.202151 -0.048257 1 0 0 0 0 0 1 545192
-0.002578 0.000310 0.120262 0.447450 -0.241595 -0.202501 -0.048288 1 0 0 0 0 0 1 546184
-0.002578 0.000310 0.120262 0.447396 -0.240646 -0.202703 -0.048319 1 0 0 0 0 0 1 547181
-0.002578 0.000310 0.120262 0.447501 -0.240267 -0.202861 -0.048350 1 0 0 0 0 0 1 548184
-0.002578 0.000310 0.120262 0.447699 -0.240135 -0.203004 -0.048381 1 0 0 0 0 0 1 549180
-0.002578 0.000310 0.120262 0.447948 -0.240157 -0.203145 -0.048413 1 0 0 0 0 0 1 550182
-0.002578 0.000310 0.120262 0.448216 -0.240246 -0.203271 -0.048444 1 0 0 0 0 0 1 551180
-0.002578 0.000310 0.120262 0.448495 -0.240363 -0.203402 -0.048475 1 0 0 0 0 0 1 552184
-0.002578 0.000310 0.120262 0.448773 -0.240513 -0.203528 -0.048507 1 0 0 0 0 0 1 553190
-0.002578 0.000310 0.120262 0.449050 -0.240653 -0.203662 -0.048537 1 0 0 0 0 0 1 554166
-0.002578 0.000310 0.120262 0.449350 -0.240790 -0.203796 -0.048569 1 0 0 0 0 0 1 555186
-0.002578 0.000310 0.120262 0.449634 -0.240963 -0.203927 -0.048600 1 0 0 0 0 0 1 556185
-0.002578 0.000310 0.120262 0.449928 -0.241100 -0.204058 -0.048632 1 0 0 0 0 0 1 557186
-0.002578 0.000310 0.120262 0.450208 -0.241261 -0.204196 -0.048663 1 0 0 0 0 0 1 558182
-0.002578 0.000310 0.120262 0.450508 -0.241420 -0.204314 -0.048694 1 0 0 0 0 0 1 559182
-0.002578 0.000310 0.120262 0.450787 -0.241572 -0.204458 -0.048725 1 0 0 0 0 0 1 560183
-0.002578 0.000310 0.120262 0.451086 -0.241730 -0.204576 -0.048756 1 0 0 0 0 0 1 561182
-0.002578 0.000310 0.120262 0.451364 -0.241882 -0.204719 -0.048788 1 0 0 0 0 0 1 562180
-0.002578 0.000310 0.120262 0.451661 -0.242028 -0.204845 -0.048819 1 0 0 0 0 0 1 563181
-0.002578 0.000310 0.120262 0.451954 -0.242193 -0.204969 -0.048850 1 0 0 0 0 0 1 564181
-0.002578 0.000310 0.120262 0.452227 -0.242344 -0.205110 -0.048881 1 0 0 0 0 0 1 565162
-0.002578 0.000310 0.120262 0.452528 -0.242492 -0.205238 -0.048913 1 0 0 0 0 0 1 566180
-0.002578 0.000310 0.120262 0.452813 -0.242667 -0.205369 -0.048944 1 0 0 0 0 0 1 567180
-0.002578 0.000310 0.120262 0.453107 -0.242804 -0.205500 -0.048975 1 0 0 0 0 0 1 568182
-0.002578 0.000310 0.120262 0.453389 -0.242966 -0.205639 -0.049006 1 0 0 0 0 0 1 569183
-0.002578 0.000310 0.120262 0.453688 -0.243124 -0.205756 -0.049038 1 0 0 0 0 0 1 570180
-0.002578 0.000310 0.120262 0.453976 -0.243268 -0.205893 -0.049069 1 0 0 0 0 0 1 571184
-0.002578 0.000310 0.120262 0.454259 -0.243442 -0.206025 -0.049100 1 0 0 0 0 0 1 572182
-0.002578 0.000310 0.120262 0.454547 -0.243576 -0.206153 -0.049131 1 0 0 0 0 0 1 573163
-0.002578 0.000310 0.120262 0.454835 -0.243740 -0.206294 -0.049163 1 0 0 0 0 0 1 574183
-0.002578 0.000310 0.120262 0.455131 -0.243897 -0.206411 -0.049194 1 0 0 0 0 0 1 575173
-0.002578 0.000310 0.120262 0.455413 -0.244051 -0.206555 -0.049225 1 0 0 0 0 0 1 576181
-0.002578 0.000310 0.120262 0.455709 -0.244197 -0.206681 -0.049256 1 0 0 0 0 0 1 577182
-0.002578 0.000310 0.120262 0.456001 -0.244362 -0.206805 -0.049288 1 0 0 0 0 0 1 578179
-0.002578 0.000310 0.120262 0.456280 -0.244516 -0.206949 -0.049319 1 0 0 0 0 0 1 579182
-0.002578 0.000310 0.120262 0.456580 -0.244673 -0.207068 -0.049350 1 0 0 0 0 0 1 580181
-0.002578 0.000310 0.120262 0.456858 -0.244826 -0.207211 -0.049381 1 0 0 0 0 0 1 581180
-0.002578 0.000310 0.120262 0.457154 -0.244971 -0.207337 -0.049413 1 0 0 0 0 0 1 582180
-0.002578 0.000310 0.120262 0.457439 -0.245146 -0.207467 -0.049444 1 0 0 0 0 0 1 583180
-0.002578 0.000310 0.120262 0.457733 -0.245283 -0.207598 -0.049475 1 0 0 0 0 0 1 584182
-0.002578 0.000310 0.120262 0.458027 -0.245447 -0.207723 -0.049507 1 0 0 0 0 0 1 585183
-0.002578 0.000310 0.120262 0.458304 -0.245600 -0.207866 -0.049538 1 0 0 0 0 0 1 586180
-0.002578 0.000310 0.120262 0.458597 -0.245744 -0.207991 -0.049569 1 0 0 0 0 0 1 587169
-0.002578 0.000310 0.120262 0.458882 -0.245919 -0.208122 -0.049600 1 0 0 0 0 0 1 588171
-0.002578 0.000310 0.120262 0.459178 -0.246057 -0.208254 -0.049631 1 0 0 0 0 0 1 589178
-0.002578 0.000310 0.120262 0.459457 -0.246217 -0.208391 -0.049662 1 0 0 0 0 0 1 590170
-0.002578 0.000310 0.120262 0.459759 -0.246377 -0.208510 -0.049694 1 0 0 0 0 0 1 591179
-0.002578 0.000310 0.120262 0.460036 -0.246528 -0.208652 -0.049725 1 0 0 0 0 0 1 592170
-0.002578 0.000310 0.120262 0.460338 -0.246687 -0.208772 -0.049756 1 0 0 0 0 0 1 593180
-0.002583 0.000328 0.120252 0.533050 -0.496415 -0.061819 -0.049787 1 0 0 0 0 0 1 594168
-0.002586 0.000337 0.120248 0.509571 -0.409781 -0.135460 -0.049819 1 0 0 0 0 0 1 595179
-0.002588 0.000342 0.120247 0.491119 -0.345374 -0.173654 -0.049850 1 0 0 0 0 0 1 596168
-0.002588 0.000344 0.120246 0.481057 -0.311112 -0.188290 -0.049881 1 0 0 0 0 0 1 597179
-0.002589 0.000345 0.120246 0.475963 -0.293853 -0.193592 -0.049912 1 0 0 0 0 0 1 598167
-0.002589 0.000345 0.120246 0.473524 -0.285289 -0.195531 -0.049944 1 0 0 0 0 0 1 599178
-0.002570 0.000341 0.120236 0.210174 -0.219130 -0.061368 -0.049975 1 0 0 0 0 0 1 600168
-0.002561 0.000339 0.120233 0.302365 -0.238790 -0.129112 -0.050006 1 0 0 0 0 0 1 601178
-0.002556 0.000338 0.120232 0.370123 -0.253885 -0.164215 -0.050037 1 0 0 0 0 0 1 602168
-0.002554 0.000338 0.120231 0.406005 -0.262017 -0.177649 -0.050069 1 0 0 0 0 0 1 603178
-0.002552 0.000337 0.120231 0.424179 -0.266211 -0.182530 -0.050100 1 0 0 0 0 0 1 604179
-0.002552 0.000337 0.120231 0.433359 -0.268385 -0.184308 -0.050131 1 0 0 0 0 0 1 605168
-0.002552 0.000337 0.120231 0.438088 -0.269565 -0.185009 -0.050163 1 0 0 0 0 0 1 606178
-0.002551 0.000337 0.120231 0.440595 -0.270232 -0.185329 -0.050194 1 0 0 0 0 0 1 607198
-0.002551 0.000337 0.120231 0.441962 -0.270645 -0.185513 -0.050225 1 0 0 0 0 0 1 608178
-0.002551 0.000337 0.120231 0.442795 -0.270946 -0.185653 -0.050257 1 0 0 0 0 0 1 609190
-0.002551 0.000337 0.120231 0.443335 -0.271176 -0.185772 -0.050287 1 0 0 0 0 0 1 610165
-0.002551 0.000337 0.120231 0.443751 -0.271380 -0.185893 -0.050319 1 0 0 0 0 0 1 611184
-0.002551 0.000337 0.120231 0.444099 -0.271554 -0.186012 -0.050350 1 0 0 0 0 0 1 612173
-0.002551 0.000337 0.120231 0.444417 -0.271733 -0.186128 -0.050381 1 0 0 0 0 0 1 613181
-0.002551 0.000337 0.120231 0.444700 -0.271914 -0.186237 -0.050413 1 0 0 0 0 0 1 614184
-0.002551 0.000337 0.120231 0.444985 -0.272085 -0.186357 -0.050444 1 0 0 0 0 0 1 615175
-0.002551 0.000337 0.120231 0.445272 -0.272246 -0.186466 -0.050475 1 0 0 0 0 0 1 616182
-0.002551 0.000337 0.120231 0.445554 -0.272426 -0.186595 -0.050507 1 0 0 0 0 0 1 617187
-0.002551 0.000337 0.120231 0.445827 -0.272585 -0.186699 -0.050538 1 0 0 0 0 0 1 618190
-0.002551 0.000337 0.120231 0.446096 -0.272739 -0.186819 -0.050569 1 0 0 0 0 0 1 619182
-0.002532 0.000333 0.120221 0.184081 -0.210958 -0.051804 -0.050600 1 0 0 0 0 0 1 620183
-0.002523 0.000330 0.120218 0.276782 -0.232759 -0.119337 -0.050631 1 0 0 0 0 0 1 621179
-0.002518 0.000329 0.120217 0.344800 -0.248926 -0.154386 -0.050663 1 0 0 0 0 0 1 622179
-0.002516 0.000329 0.120216 0.380804 -0.257596 -0.167801 -0.050694 1 0 0 0 0 0 1 623181
-0.002520 0.000347 0.120205 0.471547 -0.511775 -0.025403 -0.050725 1 0 0 0 0 0 1 624178
-0.002522 0.000355 0.120202 0.457004 -0.427486 -0.100651 -0.050756 1 0 0 0 0 0 1 625178
-0.002523 0.000360 0.120200 0.443005 -0.364257 -0.139388 -0.050788 1 0 0 0 0 0 1 626187
-0.002524 0.000362 0.120200 0.435154 -0.330584 -0.154176 -0.050819 1 0 0 0 0 0 1 627185
-0.002524 0.000363 0.120200 0.431153 -0.313636 -0.159516 -0.050850 1 0 0 0 0 0 1 628184
-0.002524 0.000364 0.120200 0.429223 -0.305210 -0.161451 -0.050882 1 0 0 0 0 0 1 629184
-0.002524 0.000364 0.120200 0.428371 -0.301103 -0.162195 -0.050913 1 0 0 0 0 0 1 630178
-0.002524 0.000364 0.120200 0.428068 -0.299123 -0.162517 -0.050943 1 0 0 0 0 0 1 631161
-0.002524 0.000364 0.120200 0.428051 -0.298230 -0.162687 -0.050975 1 0 0 0 0 0 1 632161
-0.002524 0.000364 0.120200 0.428168 -0.297881 -0.162820 -0.051006 1 0 0 0 0 0 1 633177
-0.002524 0.000364 0.120200 0.428359 -0.297793 -0.162933 -0.051038 1 0 0 0 0 0 1 634179
-0.002524 0.000364 0.120200 0.428590 -0.297835 -0.163035 -0.051069 1 0 0 0 0 0 1 635180
-0.002524 0.000364 0.120200 0.428845 -0.297954 -0.163136 -0.051100 1 0 0 0 0 0 1 636181
-0.002524 0.000364 0.120200 0.429097 -0.298098 -0.163236 -0.051131 1 0 0 0 0 0 1 637182
-0.002524 0.000364 0.120200 0.429344 -0.298263 -0.163337 -0.051163 1 0 0 0 0 0 1 638183
-0.002524 0.000364 0.120200 0.429604 -0.298444 -0.163436 -0.051194 1 0 0 0 0 0 1 639181
-0.002524 0.000364 0.120200 0.429874 -0.298618 -0.163529 -0.051225 1 0 0 0 0 0 1 640182
-0.002524 0.000364 0.120200 0.430129 -0.298807 -0.163635 -0.051256 1 0 0 0 0 0 1 641179
-0.002530 0.000382 0.120189 0.502924 -0.548731 -0.016258 -0.051288 1 0 0 0 0 0 1 642181
-0.002532 0.000391 0.120185 0.479460 -0.462461 -0.089860 -0.051319 1 0 0 0 0 0 1 643178
-0.002534 0.000396 0.120184 0.461032 -0.398255 -0.128026 -0.051350 1 0 0 0 0 0 1 644188
-0.002535 0.000398 0.120183 0.450966 -0.364114 -0.142630 -0.051381 1 0 0 0 0 0 1 645179
-0.002535 0.000399 0.120183 0.445870 -0.346919 -0.147881 -0.051413 1 0 0 0 0 0 1 646178
-0.002535 0.000400 0.120183 0.443406 -0.338389 -0.149793 -0.051444 1 0 0 0 0 0 1 647180
-0.002535 0.000400 0.120183 0.442282 -0.334236 -0.150525 -0.051477 1 0 0 0 0 0 1 648245
-0.002535 0.000400 0.120183 0.441855 -0.332257 -0.150831 -0.051508 1 0 0 0 0 0 1 649241
-0.002541 0.000418 0.120172 0.514281 -0.581067 -0.003357 -0.051540 1 0 0 0 0 0 1 650246
-0.002543 0.000428 0.120169 0.490691 -0.494352 -0.077024 -0.051571 1 0 0 0 0 0 1 651237
-0.002545 0.000432 0.120167 0.472195 -0.429950 -0.115225 -0.051602 1 0 0 0 0 0 1 652244
-0.002545 0.000434 0.120167 0.462081 -0.395702 -0.129826 -0.051632 1 0 0 0 0 0 1 653214
-0.002546 0.000436 0.120167 0.456971 -0.378471 -0.135071 -0.051664 1 0 0 0 0 0 1 654214
-0.002546 0.000436 0.120167 0.454509 -0.369931 -0.136981 -0.051696 1 0 0 0 0 0 1 655238
-0.002546 0.000436 0.120167 0.453382 -0.365775 -0.137695 -0.051727 1 0 0 0 0 0 1 656240
-0.002546 0.000437 0.120167 0.452953 -0.363797 -0.137997 -0.051757 1 0 0 0 0 0 1 657212
-0.002546 0.000437 0.120167 0.452868 -0.362923 -0.138154 -0.051789 1 0 0 0 0 0 1 658211
-0.002546 0.000437 0.120167 0.452966 -0.362596 -0.138267 -0.051821 1 0 0 0 0 0 1 659238
-0.002546 0.000437 0.120167 0.453138 -0.362533 -0.138369 -0.051851 1 0 0 0 0 0 1 660221
-0.002546 0.000437 0.120167 0.453372 -0.362622 -0.138444 -0.051883 1 0 0 0 0 0 1 661234
-0.002546 0.000437 0.120167 0.453629 -0.362763 -0.138532 -0.051914 1 0 0 0 0 0 1 662218
-0.002551 0.000455 0.120156 0.526373 -0.612622 0.009229 -0.051946 1 0 0 0 0 0 1 663233
-0.002554 0.000464 0.120152 0.503009 -0.526601 -0.064456 -0.051976 1 0 0 0 0 0 1 664222
-0.002555 0.000468 0.120151 0.484618 -0.462545 -0.102656 -0.052008 1 0 0 0 0 0 1 665217
-0.002556 0.000471 0.120151 0.474592 -0.428482 -0.117258 -0.052039 1 0 0 0 0 0 1 666232
-0.002557 0.000472 0.120150 0.469496 -0.411330 -0.122507 -0.052070 1 0 0 0 0 0 1 667217
-0.002557 0.000472 0.120150 0.467041 -0.402859 -0.124400 -0.052102 1 0 0 0 0 0 1 668231
-0.002557 0.000473 0.120150 0.465940 -0.398731 -0.125098 -0.052133 1 0 0 0 0 0 1 669221
-0.002557 0.000473 0.120150 0.465510 -0.396788 -0.125396 -0.052164 1 0 0 0 0 0 1 670234
-0.002557 0.000473 0.120150 0.465441 -0.395936 -0.125552 -0.052196 1 0 0 0 0 0 1 671234
-0.002557 0.000473 0.120150 0.465535 -0.395619 -0.125654 -0.052226 1 0 0 0 0 0 1 672221
-0.002557 0.000473 0.120150 0.465731 -0.395583 -0.125737 -0.052258 1 0 0 0 0 0 1 673232
-0.002557 0.000473 0.120150 0.465956 -0.395693 -0.125807 -0.052289 1 0 0 0 0 0 1 674218
-0.002562 0.000491 0.120140 0.538702 -0.645512 0.022140 -0.052321 1 0 0 0 0 0 1 675233
-0.002565 0.000500 0.120136 0.515350 -0.559590 -0.051575 -0.052350 1 0 0 0 0 0 1 676166
-0.002566 0.000504 0.120135 0.496981 -0.495594 -0.089791 -0.052381 1 0 0 0 0 0 1 677175
-0.002567 0.000507 0.120134 0.486951 -0.461569 -0.104391 -0.052412 1 0 0 0 0 0 1 678167
-0.002567 0.000508 0.120134 0.481891 -0.444458 -0.109633 -0.052443 1 0 0 0 0 0 1 679166
-0.002568 0.000508 0.120134 0.479433 -0.436009 -0.111515 -0.052475 1 0 0 0 0 0 1 680176
-0.002568 0.000509 0.120134 0.478326 -0.431899 -0.112220 -0.052506 1 0 0 0 0 0 1 681166
-0.002568 0.000509 0.120134 0.477907 -0.429966 -0.112506 -0.052538 1 0 0 0 0 0 1 682176
-0.002568 0.000509 0.120134 0.477845 -0.429141 -0.112646 -0.052568 1 0 0 0 0 0 1 683167
-0.002568 0.000509 0.120134 0.477951 -0.428848 -0.112741 -0.052600 1 0 0 0 0 0 1 684176
-0.002568 0.000509 0.120134 0.478147 -0.428826 -0.112813 -0.052631 1 0 0 0 0 0 1 685166
-0.002568 0.000509 0.120134 0.478391 -0.428949 -0.112889 -0.052662 1 0 0 0 0 0 1 686166
-0.002568 0.000509 0.120134 0.478642 -0.429126 -0.112953 -0.052694 1 0 0 0 0 0 1 687175
-0.002568 0.000509 0.120134 0.478926 -0.429346 -0.113026 -0.052725 1 0 0 0 0 0 1 688183
-0.002573 0.000527 0.120123 0.551662 -0.679235 0.035142 -0.052756 1 0 0 0 0 0 1 689177
-0.002576 0.000536 0.120120 0.528398 -0.593512 -0.038612 -0.052788 1 0 0 0 0 0 1 690183
-0.002577 0.000540 0.120118 0.510057 -0.529604 -0.076846 -0.052819 1 0 0 0 0 0 1 691189
-0.002578 0.000543 0.120118 0.500052 -0.495629 -0.091439 -0.052850 1 0 0 0 0 0 1 692174
-0.002578 0.000544 0.120118 0.494987 -0.478560 -0.096682 -0.052882 1 0 0 0 0 0 1 693183
-0.002578 0.000544 0.120118 0.492540 -0.470134 -0.098545 -0.052912 1 0 0 0 0 0 1 694173
-0.002578 0.000545 0.120118 0.491445 -0.466051 -0.099243 -0.052944 1 0 0 0 0 0 1 695180
-0.002578 0.000545 0.120118 0.491040 -0.464137 -0.099526 -0.052975 1 0 0 0 0 0 1 696172
-0.002578 0.000545 0.120118 0.490976 -0.463323 -0.099662 -0.053007 1 0 0 0 0 0 1 697185
-0.002578 0.000545 0.120118 0.491081 -0.463042 -0.099748 -0.053037 1 0 0 0 0 0 1 698175
-0.002578 0.000545 0.120118 0.491287 -0.463051 -0.099806 -0.053069 1 0 0 0 0 0 1 699173
-0.002578 0.000545 0.120118 0.491525 -0.463182 -0.099875 -0.053100 1 0 0 0 0 0 1 700186
-0.002578 0.000545 0.120118 0.491802 -0.463389 -0.099934 -0.053131 1 0 0 0 0 0 1 701178
-0.002578 0.000545 0.120118 0.492081 -0.463623 -0.099994 -0.053163 1 0 0 0 0 0 1 702178
-0.002578 0.000545 0.120118 0.492354 -0.463878 -0.100053 -0.053194 1 0 0 0 0 0 1 703176
-0.002578 0.000545 0.120118 0.492642 -0.464150 -0.100112 -0.053225 1 0 0 0 0 0 1 704179
-0.002578 0.000545 0.120118 0.492931 -0.464423 -0.100171 -0.053256 1 0 0 0 0 0 1 705176
-0.002578 0.000545 0.120118 0.493224 -0.464675 -0.100230 -0.053287 1 0 0 0 0 0 1 706175
-0.002578 0.000545 0.120118 0.493505 -0.464961 -0.100288 -0.053318 1 0 0 0 0 0 1 707158
-0.002578 0.000545 0.120118 0.493806 -0.465223 -0.100348 -0.053350 1 0 0 0 0 0 1 708184
-0.002578 0.000545 0.120118 0.494084 -0.465507 -0.100405 -0.053381 1 0 0 0 0 0 1 709161
-0.002578 0.000545 0.120118 0.494371 -0.465764 -0.100459 -0.053413 1 0 0 0 0 0 1 710181
-0.002578 0.000545 0.120118 0.494672 -0.466037 -0.100523 -0.053444 1 0 0 0 0 0 1 711181
-0.002578 0.000545 0.120118 0.494957 -0.466329 -0.100583 -0.053475 1 0 0 0 0 0 1 712178
-0.002578 0.000545 0.120118 0.495250 -0.466583 -0.100641 -0.053506 1 0 0 0 0 0 1 713176
-0.002578 0.000545 0.120118 0.495534 -0.466873 -0.100700 -0.053537 1 0 0 0 0 0 1 714174
-0.002578 0.000545 0.120118 0.495829 -0.467128 -0.100759 -0.053569 1 0 0 0 0 0 1 715176
-0.002584 0.000563 0.120107 0.568587 -0.717154 0.047680 -0.053600 1 0 0 0 0 0 1 716177
-0.002586 0.000572 0.120103 0.545409 -0.631643 -0.026064 -0.053631 1 0 0 0 0 0 1 717175
-0.002588 0.000577 0.120102 0.527110 -0.567860 -0.064318 -0.053662 1 0 0 0 0 0 1 718174
-0.002589 0.000579 0.120101 0.517111 -0.533963 -0.078899 -0.053694 1 0 0 0 0 0 1 719177
-0.002589 0.000580 0.120101 0.512058 -0.516912 -0.084137 -0.053725 1 0 0 0 0 0 1 720177
-0.002589 0.000581 0.120101 0.509625 -0.508527 -0.086009 -0.053756 1 0 0 0 0 0 1 721172
-0.002589 0.000581 0.120101 0.508534 -0.504455 -0.086690 -0.053788 1 0 0 0 0 0 1 722176
-0.002589 0.000581 0.120101 0.508140 -0.502574 -0.086959 -0.053819 1 0 0 0 0 0 1 723176
-0.002589 0.000581 0.120101 0.508079 -0.501778 -0.087085 -0.053850 1 0 0 0 0 0 1 724178
-0.002589 0.000581 0.120101 0.508192 -0.501518 -0.087164 -0.053881 1 0 0 0 0 0 1 725176
-0.002589 0.000581 0.120101 0.508396 -0.501529 -0.087220 -0.053912 1 0 0 0 0 0 1 726157
-0.002589 0.000581 0.120101 0.508643 -0.501690 -0.087274 -0.053944 1 0 0 0 0 0 1 727174
-0.002589 0.000581 0.120101 0.508926 -0.501908 -0.087333 -0.053975 1 0 0 0 0 0 1 728177
-0.002589 0.000581 0.120101 0.509214 -0.502171 -0.087378 -0.054006 1 0 0 0 0 0 1 729179
-0.002589 0.000581 0.120101 0.509489 -0.502442 -0.087428 -0.054037 1 0 0 0 0 0 1 730167
-0.002589 0.000581 0.120101 0.509781 -0.502723 -0.087485 -0.054069 1 0 0 0 0 0 1 731174
-0.002589 0.000581 0.120101 0.510084 -0.503005 -0.087530 -0.054100 1 0 0 0 0 0 1 732178
-0.002589 0.000581 0.120101 0.510370 -0.503301 -0.087587 -0.054131 1 0 0 0 0 0 1 733173
-0.002589 0.000581 0.120101 0.510674 -0.503585 -0.087631 -0.054163 1 0 0 0 0 0 1 734177
-0.002589 0.000581 0.120101 0.510961 -0.503883 -0.087688 -0.054194 1 0 0 0 0 0 1 735175
-0.002589 0.000581 0.120101 0.511251 -0.504163 -0.087726 -0.054225 1 0 0 0 0 0 1 736176
-0.002589 0.000581 0.120101 0.511548 -0.504464 -0.087789 -0.054256 1 0 0 0 0 0 1 737176
-0.002589 0.000581 0.120101 0.511851 -0.504746 -0.087833 -0.054287 1 0 0 0 0 0 1 738173
-0.002589 0.000581 0.120101 0.512148 -0.505037 -0.087884 -0.054319 1 0 0 0 0 0 1 739177
-0.002589 0.000581 0.120101 0.512434 -0.505336 -0.087941 -0.054350 1 0 0 0 0 0 1 740175
-0.002589 0.000581 0.120101 0.512736 -0.505619 -0.087985 -0.054381 1 0 0 0 0 0 1 741176
-0.002589 0.000581 0.120101 0.513011 -0.505914 -0.088036 -0.054412 1 0 0 0 0 0 1 742175
-0.002589 0.000581 0.120101 0.513320 -0.506197 -0.088085 -0.054443 1 0 0 0 0 0 1 743165
-0.002589 0.000581 0.120101 0.513629 -0.506515 -0.088146 -0.054477 1 0 0 0 0 0 1 744232
-0.002589 0.000581 0.120101 0.513927 -0.506794 -0.088190 -0.054508 1 0 0 0 0 0 1 745218
-0.002589 0.000581 0.120101 0.514219 -0.507096 -0.088247 -0.054539 1 0 0 0 0 0 1 746233
-0.002589 0.000581 0.120101 0.514504 -0.507372 -0.088285 -0.054570 1 0 0 0 0 0 1 747217
-0.002589 0.000581 0.120101 0.514797 -0.507651 -0.088338 -0.054600 1 0 0 0 0 0 1 748175
-0.002589 0.000581 0.120101 0.515082 -0.507948 -0.088395 -0.054631 1 0 0 0 0 0 1 749164
-0.002589 0.000581 0.120101 0.515387 -0.508233 -0.088440 -0.054662 1 0 0 0 0 0 1 750174
-0.002589 0.000581 0.120101 0.515671 -0.508529 -0.088496 -0.054693 1 0 0 0 0 0 1 751163
-0.002589 0.000581 0.120101 0.515976 -0.508815 -0.088542 -0.054725 1 0 0 0 0 0 1 752174
-0.002589 0.000581 0.120101 0.516249 -0.509107 -0.088591 -0.054756 1 0 0 0 0 0 1 753164
-0.002589 0.000581 0.120101 0.516563 -0.509395 -0.088642 -0.054787 1 0 0 0 0 0 1 754172
-0.002589 0.000581 0.120101 0.516861 -0.509686 -0.088692 -0.054819 1 0 0 0 0 0 1 755176
-0.002589 0.000581 0.120101 0.517145 -0.509982 -0.088749 -0.054850 1 0 0 0 0 0 1 756164
-0.002589 0.000581 0.120101 0.517507 -0.510323 -0.088804 -0.054887 1 0 0 0 0 0 1 757367
-0.002589 0.000581 0.120101 0.517734 -0.510563 -0.088850 -0.054912 1 0 0 0 0 0 1 758164
-0.002589 0.000581 0.120101 0.518027 -0.510846 -0.088889 -0.054944 1 0 0 0 0 0 1 759174
-0.002589 0.000581 0.120101 0.518322 -0.511144 -0.088951 -0.054975 1 0 0 0 0 0 1 760164
-0.002589 0.000581 0.120101 0.518628 -0.511429 -0.088996 -0.055006 1 0 0 0 0 0 1 761173
-0.002589 0.000581 0.120101 0.518912 -0.511725 -0.089053 -0.055037 1 0 0 0 0 0 1 762164
-0.002589 0.000581 0.120101 0.519220 -0.512013 -0.089098 -0.055069 1 0 0 0 0 0 1 763182
-0.002589 0.000581 0.120101 0.519500 -0.512297 -0.089141 -0.055100 1 0 0 0 0 0 1 764171
-0.002589 0.000581 0.120101 0.519799 -0.512601 -0.089204 -0.055131 1 0 0 0 0 0 1 765179
-0.002589 0.000581 0.120101 0.520104 -0.512885 -0.089250 -0.055163 1 0 0 0 0 0 1 766184
-0.002589 0.000581 0.120101 0.520391 -0.513183 -0.089306 -0.055194 1 0 0 0 0 0 1 767181
-0.002589 0.000581 0.120101 0.520689 -0.513462 -0.089350 -0.055225 1 0 0 0 0 0 1 768168
-0.002589 0.000581 0.120101 0.520979 -0.513763 -0.089407 -0.055256 1 0 0 0 0 0 1 769178
-0.002589 0.000581 0.120101 0.521266 -0.514040 -0.089445 -0.055287 1 0 0 0 0 0 1 770168
-0.002589 0.000581 0.120101 0.521576 -0.514336 -0.089501 -0.055319 1 0 0 0 0 0 1 771180
-0.002595 0.000599 0.120090 0.594453 -0.764754 0.059365 -0.055350 1 0 0 0 0 0 1 772183
-0.002597 0.000608 0.120087 0.571356 -0.679567 -0.014338 -0.055382 1 0 0 0 0 0 1 773186
-0.002599 0.000613 0.120085 0.553124 -0.615976 -0.052564 -0.055413 1 0 0 0 0 0 1 774178
-0.002599 0.000615 0.120085 0.543153 -0.582165 -0.067146 -0.055444 1 0 0 0 0 0 1 775177
-0.002600 0.000616 0.120085 0.538129 -0.565174 -0.072368 -0.055475 1 0 0 0 0 0 1 776177
-0.002600 0.000617 0.120085 0.535696 -0.556812 -0.074235 -0.055506 1 0 0 0 0 0 1 777175
-0.002600 0.000617 0.120085 0.534613 -0.552777 -0.074902 -0.055537 1 0 0 0 0 0 1 778174
-0.002600 0.000617 0.120085 0.534223 -0.550908 -0.075170 -0.055569 1 0 0 0 0 0 1 779174
-0.002600 0.000617 0.120085 0.534168 -0.550130 -0.075289 -0.055600 1 0 0 0 0 0 1 780176
-0.002600 0.000617 0.120085 0.534289 -0.549901 -0.075353 -0.055631 1 0 0 0 0 0 1 781174
-0.002600 0.000617 0.120085 0.534501 -0.549925 -0.075408 -0.055662 1 0 0 0 0 0 1 782172
-0.002600 0.000617 0.120085 0.534755 -0.550113 -0.075447 -0.055694 1 0 0 0 0 0 1 783182
-0.002600 0.000617 0.120085 0.535035 -0.550342 -0.075495 -0.055725 1 0 0 0 0 0 1 784159
-0.002600 0.000617 0.120085 0.535330 -0.550617 -0.075540 -0.055756 1 0 0 0 0 0 1 785175
-0.002600 0.000617 0.120085 0.535613 -0.550908 -0.075583 -0.055787 1 0 0 0 0 0 1 786173
-0.002600 0.000617 0.120085 0.535911 -0.551215 -0.075625 -0.055819 1 0 0 0 0 0 1 787172
-0.002600 0.000617 0.120085 0.536212 -0.551525 -0.075668 -0.055850 1 0 0 0 0 0 1 788176
-0.002600 0.000617 0.120085 0.536520 -0.551824 -0.075703 -0.055881 1 0 0 0 0 0 1 789173
-0.002600 0.000617 0.120085 0.536804 -0.552124 -0.075758 -0.055912 1 0 0 0 0 0 1 790156
-0.002600 0.000617 0.120085 0.537120 -0.552440 -0.075789 -0.055944 1 0 0 0 0 0 1 791173
-0.002600 0.000617 0.120085 0.537409 -0.552747 -0.075823 -0.055975 1 0 0 0 0 0 1 792175
-0.002600 0.000617 0.120085 0.537708 -0.553055 -0.075885 -0.056006 1 0 0 0 0 0 1 793174
-0.002600 0.000617 0.120085 0.538019 -0.553366 -0.075915 -0.056037 1 0 0 0 0 0 1 794173
-0.002600 0.000617 0.120085 0.538309 -0.553672 -0.075970 -0.056069 1 0 0 0 0 0 1 795173
-0.002600 0.000617 0.120085 0.538620 -0.553984 -0.076000 -0.056100 1 0 0 0 0 0 1 796175
-0.002600 0.000617 0.120085 0.538910 -0.554290 -0.076055 -0.056131 1 0 0 0 0 0 1 797173
-0.002600 0.000617 0.120085 0.539209 -0.554599 -0.076079 -0.056163 1 0 0 0 0 0 1 798177
-0.002600 0.000617 0.120085 0.539511 -0.554918 -0.076132 -0.056194 1 0 0 0 0 0 1 799172
-0.002600 0.000617 0.120085 0.539817 -0.555209 -0.076176 -0.056225 1 0 0 0 0 0 1 800176
-0.002600 0.000617 0.120085 0.540120 -0.555525 -0.076211 -0.056256 1 0 0 0 0 0 1 801172
-0.002600 0.000617 0.120085 0.540410 -0.555832 -0.076267 -0.056287 1 0 0 0 0 0 1 802172
-0.002600 0.000617 0.120085 0.540708 -0.556141 -0.076291 -0.056319 1 0 0 0 0 0 1 803175
-0.002600 0.000617 0.120085 0.541007 -0.556448 -0.076351 -0.056350 1 0 0 0 0 0 1 804170
-0.002600 0.000617 0.120085 0.541317 -0.556758 -0.076381 -0.056381 1 0 0 0 0 0 1 805164
-0.002600 0.000617 0.120085 0.541610 -0.557067 -0.076436 -0.056412 1 0 0 0 0 0 1 806174
-0.002600 0.000617 0.120085 0.541920 -0.557378 -0.076466 -0.056444 1 0 0 0 0 0 1 807174
-0.002600 0.000617 0.120085 0.542222 -0.557687 -0.076507 -0.056475 1 0 0 0 0 0 1 808175
-0.002600 0.000617 0.120085 0.542498 -0.557990 -0.076557 -0.056506 1 0 0 0 0 0 1 809173
-0.002600 0.000617 0.120085 0.542819 -0.558304 -0.076592 -0.056537 1 0 0 0 0 0 1 810174
-0.002600 0.000617 0.120085 0.543109 -0.558609 -0.076648 -0.056569 1 0 0 0 0 0 1 811172
-0.002600 0.000617 0.120085 0.543420 -0.558921 -0.076678 -0.056600 1 0 0 0 0 0 1 812174
-0.002600 0.000617 0.120085 0.543710 -0.559227 -0.076733 -0.056631 1 0 0 0 0 0 1 813172
-0.002600 0.000617 0.120085 0.544008 -0.559535 -0.076756 -0.056662 1 0 0 0 0 0 1 814173
-0.002600 0.000617 0.120085 0.544319 -0.559846 -0.076802 -0.056694 1 0 0 0 0 0 1 815170
-0.002600 0.000617 0.120085 0.544628 -0.560172 -0.076862 -0.056727 1 0 0 0 0 0 1 816235
-0.002600 0.000617 0.120085 0.544936 -0.560480 -0.076892 -0.056758 1 0 0 0 0 0 1 817226
-0.002600 0.000617 0.120085 0.545223 -0.560783 -0.076946 -0.056789 1 0 0 0 0 0 1 818215
-0.002600 0.000617 0.120085 0.545537 -0.561098 -0.076977 -0.056820 1 0 0 0 0 0 1 819229
-0.002600 0.000617 0.120085 0.545795 -0.561381 -0.077022 -0.056850 1 0 0 0 0 0 1 820163
-0.002600 0.000617 0.120085 0.546119 -0.561698 -0.077058 -0.056881 1 0 0 0 0 0 1 821172
-0.002600 0.000617 0.120085 0.546413 -0.562015 -0.077106 -0.056912 1 0 0 0 0 0 1 822171
-0.002600 0.000617 0.120085 0.546714 -0.562302 -0.077149 -0.056943 1 0 0 0 0 0 1 823161
-0.002600 0.000617 0.120085 0.547021 -0.562623 -0.077185 -0.056975 1 0 0 0 0 0 1 824171
-0.002600 0.000617 0.120085 0.547307 -0.562926 -0.077240 -0.057006 1 0 0 0 0 0 1 825160
-0.002600 0.000617 0.120085 0.547608 -0.563238 -0.077264 -0.057037 1 0 0 0 0 0 1 826171
-0.002600 0.000617 0.120085 0.547905 -0.563543 -0.077324 -0.057068 1 0 0 0 0 0 1 827160
-0.002600 0.000617 0.120085 0.548220 -0.563858 -0.077355 -0.057100 1 0 0 0 0 0 1 828171
-0.002600 0.000617 0.120085 0.548506 -0.564160 -0.077409 -0.057131 1 0 0 0 0 0 1 829159
-0.002600 0.000617 0.120085 0.548820 -0.564475 -0.077440 -0.057162 1 0 0 0 0 0 1 830171
-0.002600 0.000617 0.120085 0.549106 -0.564778 -0.077474 -0.057193 1 0 0 0 0 0 1 831161
-0.002600 0.000617 0.120085 0.549409 -0.565089 -0.077536 -0.057225 1 0 0 0 0 0 1 832171
-0.002600 0.000617 0.120085 0.549717 -0.565398 -0.077566 -0.057256 1 0 0 0 0 0 1 833161
-0.002600 0.000617 0.120085 0.550010 -0.565707 -0.077621 -0.057287 1 0 0 0 0 0 1 834171
-0.002600 0.000617 0.120085 0.550317 -0.566015 -0.077651 -0.057318 1 0 0 0 0 0 1 835160
-0.002600 0.000617 0.120085 0.550610 -0.566324 -0.077706 -0.057350 1 0 0 0 0 0 1 836172
-0.002600 0.000617 0.120085 0.550906 -0.566630 -0.077730 -0.057381 1 0 0 0 0 0 1 837164
-0.002600 0.000617 0.120085 0.551212 -0.566953 -0.077783 -0.057412 1 0 0 0 0 0 1 838171
-0.002600 0.000617 0.120085 0.551520 -0.567245 -0.077827 -0.057444 1 0 0 0 0 0 1 839180
-0.002600 0.000617 0.120085 0.551826 -0.567565 -0.077863 -0.057475 1 0 0 0 0 0 1 840187
-0.002600 0.000617 0.120085 0.552110 -0.567866 -0.077918 -0.057506 1 0 0 0 0 0 1 841169
-0.002600 0.000617 0.120085 0.552410 -0.568177 -0.077942 -0.057538 1 0 0 0 0 0 1 842177
-0.002600 0.000617 0.120085 0.552711 -0.568486 -0.078002 -0.057569 1 0 0 0 0 0 1 843179
-0.002600 0.000617 0.120085 0.553019 -0.568794 -0.078032 -0.057600 1 0 0 0 0 0 1 844168
-0.002600 0.000617 0.120085 0.553310 -0.569101 -0.078087 -0.057631 1 0 0 0 0 0 1 845170
-0.002600 0.000617 0.120085 0.553620 -0.569411 -0.078117 -0.057662 1 0 0 0 0 0 1 846168
-0.002600 0.000617 0.120085 0.553912 -0.569721 -0.078152 -0.057694 1 0 0 0 0 0 1 847179
-0.002600 0.000617 0.120085 0.554208 -0.570026 -0.078213 -0.057725 1 0 0 0 0 0 1 848167
-0.002600 0.000617 0.120085 0.554522 -0.570340 -0.078244 -0.057756 1 0 0 0 0 0 1 849176
-0.002600 0.000617 0.120085 0.554811 -0.570645 -0.078299 -0.057787 1 0 0 0 0 0 1 850172
-0.002600 0.000617 0.120085 0.555121 -0.570956 -0.078329 -0.057819 1 0 0 0 0 0 1 851172
-0.002600 0.000617 0.120085 0.555411 -0.571262 -0.078384 -0.057850 1 0 0 0 0 0 1 852172
-0.002600 0.000617 0.120085 0.555709 -0.571570 -0.078408 -0.057881 1 0 0 0 0 0 1 853172
-0.002600 0.000617 0.120085 0.556021 -0.571881 -0.078454 -0.057912 1 0 0 0 0 0 1 854171
-0.002600 0.000617 0.120085 0.556310 -0.572187 -0.078510 -0.057944 1 0 0 0 0 0 1 855171
-0.002600 0.000617 0.120085 0.556622 -0.572499 -0.078540 -0.057975 1 0 0 0 0 0 1 856174
-0.002600 0.000617 0.120085 0.556911 -0.572805 -0.078595 -0.058006 1 0 0 0 0 0 1 857172
-0.002600 0.000617 0.120085 0.557212 -0.573115 -0.078619 -0.058038 1 0 0 0 0 0 1 858180
-0.002600 0.000617 0.120085 0.557510 -0.573422 -0.078679 -0.058069 1 0 0 0 0 0 1 859175
-0.002600 0.000617 0.120085 0.557823 -0.573735 -0.078710 -0.058100 1 0 0 0 0 0 1 860178
-0.002600 0.000617 0.120085 0.558114 -0.574050 -0.078758 -0.058131 1 0 0 0 0 0 1 861170
-0.002600 0.000617 0.120085 0.558418 -0.574340 -0.078801 -0.058162 1 0 0 0 0 0 1 862170
-0.002600 0.000617 0.120085 0.558722 -0.574657 -0.078836 -0.058194 1 0 0 0 0 0 1 863170
-0.002600 0.000617 0.120085 0.558999 -0.574962 -0.078885 -0.058225 1 0 0 0 0 0 1 864173
-0.002600 0.000617 0.120085 0.559320 -0.575275 -0.078921 -0.058256 1 0 0 0 0 0 1 865171
-0.002600 0.000617 0.120085 0.559605 -0.575576 -0.078975 -0.058287 1 0 0 0 0 0 1 866152
-0.002600 0.000617 0.120085 0.559921 -0.575892 -0.079006 -0.058319 1 0 0 0 0 0 1 867170
-0.002600 0.000617 0.120085 0.560211 -0.576199 -0.079061 -0.058350 1 0 0 0 0 0 1 868172
-0.002600 0.000617 0.120085 0.560503 -0.576501 -0.079084 -0.058380 1 0 0 0 0 0 1 869151
-0.002600 0.000617 0.120085 0.560821 -0.576818 -0.079131 -0.058412 1 0 0 0 0 0 1 870170
-0.002600 0.000617 0.120085 0.561111 -0.577125 -0.079187 -0.058444 1 0 0 0 0 0 1 871171
-0.002600 0.000617 0.120085 0.561423 -0.577438 -0.079218 -0.058475 1 0 0 0 0 0 1 872177
-0.002600 0.000617 0.120085 0.561711 -0.577742 -0.079273 -0.058506 1 0 0 0 0 0 1 873172
-0.002600 0.000617 0.120085 0.562022 -0.578053 -0.079303 -0.058537 1 0 0 0 0 0 1 874172
-0.002600 0.000617 0.120085 0.562298 -0.578356 -0.079351 -0.058569 1 0 0 0 0 0 1 875169
-0.002600 0.000617 0.120085 0.562621 -0.578671 -0.079387 -0.058600 1 0 0 0 0 0 1 876174
-0.002600 0.000617 0.120085 0.562922 -0.578979 -0.079428 -0.058631 1 0 0 0 0 0 1 877170
-0.002600 0.000617 0.120085 0.563209 -0.579283 -0.079484 -0.058662 1 0 0 0 0 0 1 878164
-0.002600 0.000617 0.120085 0.563523 -0.579597 -0.079514 -0.058694 1 0 0 0 0 0 1 879174
-0.002600 0.000617 0.120085 0.563831 -0.579922 -0.079572 -0.058727 1 0 0 0 0 0 1 880237
-0.002600 0.000617 0.120085 0.564127 -0.580228 -0.079595 -0.058758 1 0 0 0 0 0 1 881228
-0.002600 0.000617 0.120085 0.564428 -0.580538 -0.079656 -0.058789 1 0 0 0 0 0 1 882232
-0.002600 0.000617 0.120085 0.564732 -0.580842 -0.079685 -0.058820 1 0 0 0 0 0 1 883208
-0.002600 0.000617 0.120085 0.565033 -0.581167 -0.079734 -0.058852 1 0 0 0 0 0 1 884232
-0.002600 0.000617 0.120085 0.565329 -0.581448 -0.079776 -0.058882 1 0 0 0 0 0 1 885206
-0.002600 0.000617 0.120085 0.565620 -0.581763 -0.079805 -0.058913 1 0 0 0 0 0 1 886204
-0.002600 0.000617 0.120085 0.565920 -0.582072 -0.079866 -0.058945 1 0 0 0 0 0 1 887203
-0.002600 0.000617 0.120085 0.566237 -0.582389 -0.079897 -0.058977 1 0 0 0 0 0 1 888223
-0.002600 0.000617 0.120085 0.566529 -0.582698 -0.079953 -0.059008 1 0 0 0 0 0 1 889231
-0.002600 0.000617 0.120085 0.566832 -0.583001 -0.079982 -0.059038 1 0 0 0 0 0 1 890205
-0.002600 0.000617 0.120085 0.567128 -0.583313 -0.080037 -0.059070 1 0 0 0 0 0 1 891225
-0.002619 0.000622 0.120094 0.832246 -0.646396 -0.216156 -0.059101 1 0 0 0 0 0 1 892213
-0.002628 0.000624 0.120098 0.741470 -0.625193 -0.149294 -0.059133 1 0 0 0 0 0 1 893225
-0.002633 0.000625 0.120099 0.674672 -0.609590 -0.114690 -0.059164 1 0 0 0 0 0 1 894208
-0.002635 0.000626 0.120099 0.639547 -0.601490 -0.101570 -0.059195 1 0 0 0 0 0 1 895222
-0.002637 0.000626 0.120100 0.622059 -0.597558 -0.096927 -0.059227 1 0 0 0 0 0 1 896227
-0.002637 0.000626 0.120100 0.613488 -0.595744 -0.095333 -0.059257 1 0 0 0 0 0 1 897210
-0.002637 0.000626 0.120100 0.609388 -0.595021 -0.094811 -0.059289 1 0 0 0 0 0 1 898225
-0.002638 0.000626 0.120100 0.607507 -0.594799 -0.094664 -0.059320 1 0 0 0 0 0 1 899210
-0.002638 0.000626 0.120100 0.606712 -0.594861 -0.094647 -0.059352 1 0 0 0 0 0 1 900225
-0.002638 0.000626 0.120100 0.606482 -0.595030 -0.094668 -0.059382 1 0 0 0 0 0 1 901210
-0.002638 0.000626 0.120100 0.606534 -0.595272 -0.094718 -0.059414 1 0 0 0 0 0 1 902224
-0.002638 0.000626 0.120100 0.606705 -0.595555 -0.094752 -0.059445 1 0 0 0 0 0 1 903209
-0.002638 0.000626 0.120100 0.606944 -0.595841 -0.094807 -0.059475 1 0 0 0 0 0 1 904169
-0.002638 0.000626 0.120100 0.607223 -0.596144 -0.094859 -0.059506 1 0 0 0 0 0 1 905168
-0.002638 0.000626 0.120100 0.607524 -0.596451 -0.094902 -0.059537 1 0 0 0 0 0 1 906159
-0.002638 0.000626 0.120100 0.607845 -0.596766 -0.094952 -0.059569 1 0 0 0 0 0 1 907168
-0.002657 0.000631 0.120109 0.873263 -0.659932 -0.231041 -0.059600 1 0 0 0 0 0 1 908159
-0.002666 0.000633 0.120113 0.782518 -0.638716 -0.164280 -0.059631 1 0 0 0 0 0 1 909168
-0.002671 0.000634 0.120114 0.715725 -0.623134 -0.129726 -0.059662 1 0 0 0 0 0 1 910157
-0.002673 0.000635 0.120114 0.680636 -0.615023 -0.116622 -0.059694 1 0 0 0 0 0 1 911169
-0.002674 0.000635 0.120114 0.663168 -0.611100 -0.111988 -0.059724 1 0 0 0 0 0 1 912158
-0.002675 0.000635 0.120115 0.654619 -0.609310 -0.110415 -0.059756 1 0 0 0 0 0 1 913168
-0.002675 0.000635 0.120115 0.650522 -0.608562 -0.109896 -0.059787 1 0 0 0 0 0 1 914158
-0.002675 0.000635 0.120115 0.648671 -0.608361 -0.109751 -0.059819 1 0 0 0 0 0 1 915169
-0.002675 0.000635 0.120115 0.647898 -0.608423 -0.109747 -0.059849 1 0 0 0 0 0 1 916158
-0.002694 0.000640 0.120124 0.913027 -0.671503 -0.245715 -0.059881 1 0 0 0 0 0 1 917169
-0.002704 0.000642 0.120128 0.821998 -0.650227 -0.179038 -0.059912 1 0 0 0 0 0 1 918170
-0.002709 0.000643 0.120129 0.755077 -0.634609 -0.144540 -0.059944 1 0 0 0 0 0 1 919175
-0.002711 0.000643 0.120129 0.719926 -0.626502 -0.131455 -0.059975 1 0 0 0 0 0 1 920182
-0.002712 0.000644 0.120129 0.702457 -0.622571 -0.126839 -0.060006 1 0 0 0 0 0 1 921175
-0.002713 0.000644 0.120129 0.693907 -0.620776 -0.125252 -0.060037 1 0 0 0 0 0 1 922169
-0.002713 0.000644 0.120129 0.689830 -0.620042 -0.124752 -0.060068 1 0 0 0 0 0 1 923152
-0.002713 0.000644 0.120129 0.687979 -0.619845 -0.124625 -0.060100 1 0 0 0 0 0 1 924173
-0.002713 0.000644 0.120129 0.687223 -0.619888 -0.124609 -0.060131 1 0 0 0 0 0 1 925153
-0.002713 0.000644 0.120129 0.687047 -0.620077 -0.124667 -0.060163 1 0 0 0 0 0 1 926176
-0.002713 0.000644 0.120129 0.687128 -0.620343 -0.124714 -0.060194 1 0 0 0 0 0 1 927177
-0.002713 0.000644 0.120129 0.687329 -0.620639 -0.124775 -0.060225 1 0 0 0 0 0 1 928176
-0.002732 0.000649 0.120139 0.953204 -0.683894 -0.260697 -0.060256 1 0 0 0 0 0 1 929179
-0.002742 0.000651 0.120143 0.862432 -0.662677 -0.194131 -0.060287 1 0 0 0 0 0 1 930170
-0.002746 0.000652 0.120144 0.795646 -0.647101 -0.159677 -0.060319 1 0 0 0 0 0 1 931170
-0.002749 0.000652 0.120144 0.760572 -0.639002 -0.146619 -0.060350 1 0 0 0 0 0 1 932170
-0.002750 0.000653 0.120144 0.743151 -0.635083 -0.142013 -0.060381 1 0 0 0 0 0 1 933168
-0.002750 0.000653 0.120144 0.734648 -0.633300 -0.140451 -0.060412 1 0 0 0 0 0 1 934169
-0.002751 0.000653 0.120144 0.730594 -0.632564 -0.139951 -0.060443 1 0 0 0 0 0 1 935167
-0.002751 0.000653 0.120144 0.728758 -0.632376 -0.139824 -0.060475 1 0 0 0 0 0 1 936170
-0.002751 0.000653 0.120144 0.728036 -0.632421 -0.139829 -0.060506 1 0 0 0 0 0 1 937168
-0.002751 0.000653 0.120144 0.727869 -0.632629 -0.139875 -0.060537 1 0 0 0 0 0 1 938175
-0.002751 0.000653 0.120144 0.727963 -0.632888 -0.139934 -0.060569 1 0 0 0 0 0 1 939172
-0.002751 0.000653 0.120144 0.728196 -0.633193 -0.140009 -0.060600 1 0 0 0 0 0 1 940175
-0.002751 0.000653 0.120144 0.728503 -0.633488 -0.140082 -0.060631 1 0 0 0 0 0 1 941151
-0.002751 0.000653 0.120144 0.728846 -0.633810 -0.140157 -0.060662 1 0 0 0 0 0 1 942167
-0.002751 0.000653 0.120144 0.729207 -0.634133 -0.140224 -0.060694 1 0 0 0 0 0 1 943168
-0.002751 0.000653 0.120144 0.729583 -0.634460 -0.140296 -0.060725 1 0 0 0 0 0 1 944171
-0.002751 0.000653 0.120144 0.729946 -0.634783 -0.140361 -0.060756 1 0 0 0 0 0 1 945168
-0.002751 0.000653 0.120144 0.730302 -0.635101 -0.140445 -0.060787 1 0 0 0 0 0 1 946150
-0.002751 0.000653 0.120144 0.730687 -0.635429 -0.140505 -0.060818 1 0 0 0 0 0 1 947149
-0.002751 0.000653 0.120144 0.731069 -0.635752 -0.140584 -0.060850 1 0 0 0 0 0 1 948171
-0.002751 0.000653 0.120144 0.731431 -0.636090 -0.140655 -0.060880 1 0 0 0 0 0 1 949150
-0.002751 0.000653 0.120144 0.731830 -0.636407 -0.140735 -0.060912 1 0 0 0 0 0 1 950168
-0.002751 0.000653 0.120144 0.732190 -0.636749 -0.140802 -0.060943 1 0 0 0 0 0 1 951166
-0.002751 0.000653 0.120144 0.732569 -0.637058 -0.140874 -0.060975 1 0 0 0 0 0 1 952169
-0.002751 0.000653 0.120144 0.732947 -0.637393 -0.140939 -0.061006 1 0 0 0 0 0 1 953166
-0.002751 0.000653 0.120144 0.733312 -0.637718 -0.141024 -0.061037 1 0 0 0 0 0 1 954168
-0.002751 0.000653 0.120144 0.733699 -0.638048 -0.141084 -0.061069 1 0 0 0 0 0 1 955172
-0.002751 0.000653 0.120144 0.734067 -0.638383 -0.141162 -0.061100 1 0 0 0 0 0 1 956169
-0.002751 0.000653 0.120144 0.734439 -0.638684 -0.141233 -0.061131 1 0 0 0 0 0 1 957151
-0.002751 0.000653 0.120144 0.734828 -0.639037 -0.141313 -0.061162 1 0 0 0 0 0 1 958165
-0.002751 0.000653 0.120144 0.735196 -0.639341 -0.141379 -0.061193 1 0 0 0 0 0 1 959161
-0.002751 0.000653 0.120144 0.735568 -0.639688 -0.141451 -0.061225 1 0 0 0 0 0 1 960168
-0.002751 0.000653 0.120144 0.735952 -0.640008 -0.141517 -0.061256 1 0 0 0 0 0 1 961170
-0.002751 0.000653 0.120144 0.736315 -0.640330 -0.141602 -0.061287 1 0 0 0 0 0 1 962166
-0.002751 0.000653 0.120144 0.736701 -0.640660 -0.141662 -0.061319 1 0 0 0 0 0 1 963168
-0.002751 0.000653 0.120144 0.737075 -0.640975 -0.141739 -0.061350 1 0 0 0 0 0 1 964169
-0.002751 0.000653 0.120144 0.737445 -0.641320 -0.141812 -0.061381 1 0 0 0 0 0 1 965168
-0.002751 0.000653 0.120144 0.737836 -0.641630 -0.141890 -0.061412 1 0 0 0 0 0 1 966165
-0.002751 0.000653 0.120144 0.738197 -0.641974 -0.141957 -0.061444 1 0 0 0 0 0 1 967168
-0.002751 0.000653 0.120144 0.738576 -0.642282 -0.142029 -0.061475 1 0 0 0 0 0 1 968169
-0.002751 0.000653 0.120144 0.738957 -0.642619 -0.142095 -0.061506 1 0 0 0 0 0 1 969174
-0.002751 0.000653 0.120144 0.739323 -0.642953 -0.142172 -0.061537 1 0 0 0 0 0 1 970167
-0.002751 0.000653 0.120144 0.739698 -0.643257 -0.142244 -0.061568 1 0 0 0 0 0 1 971157
-0.002751 0.000653 0.120144 0.740070 -0.643603 -0.142317 -0.061600 1 0 0 0 0 0 1 972159
-0.002751 0.000653 0.120144 0.740451 -0.643913 -0.142389 -0.061631 1 0 0 0 0 0 1 973164
-0.002751 0.000653 0.120144 0.740831 -0.644257 -0.142467 -0.061662 1 0 0 0 0 0 1 974155
-0.002751 0.000653 0.120144 0.741204 -0.644566 -0.142535 -0.061693 1 0 0 0 0 0 1 975164
-0.002751 0.000653 0.120144 0.741584 -0.644903 -0.142600 -0.061725 1 0 0 0 0 0 1 976170
-0.002751 0.000653 0.120144 0.741943 -0.645224 -0.142684 -0.061756 1 0 0 0 0 0 1 977156
-0.002751 0.000653 0.120144 0.742333 -0.645556 -0.142744 -0.061787 1 0 0 0 0 0 1 978167
-0.002751 0.000653 0.120144 0.742697 -0.645888 -0.142821 -0.061818 1 0 0 0 0 0 1 979156
-0.002751 0.000653 0.120144 0.743080 -0.646198 -0.142895 -0.061850 1 0 0 0 0 0 1 980164
-0.002751 0.000653 0.120144 0.743460 -0.646543 -0.142972 -0.061881 1 0 0 0 0 0 1 981155
-0.002751 0.000653 0.120144 0.743833 -0.646852 -0.143040 -0.061912 1 0 0 0 0 0 1 982166
-0.002751 0.000653 0.120144 0.744199 -0.647193 -0.143111 -0.061943 1 0 0 0 0 0 1 983156
-0.002751 0.000653 0.120144 0.744586 -0.647517 -0.143177 -0.061975 1 0 0 0 0 0 1 984167
-0.002751 0.000653 0.120144 0.744946 -0.647836 -0.143261 -0.062006 1 0 0 0 0 0 1 985155
-0.002751 0.000653 0.120144 0.745336 -0.648168 -0.143322 -0.062037 1 0 0 0 0 0 1 986165
-0.002751 0.000653 0.120144 0.745705 -0.648480 -0.143399 -0.062068 1 0 0 0 0 0 1 987155
-0.002751 0.000653 0.120144 0.746080 -0.648829 -0.143472 -0.062100 1 0 0 0 0 0 1 988167
-0.002751 0.000653 0.120144 0.746459 -0.649137 -0.143545 -0.062131 1 0 0 0 0 0 1 989166
-0.002751 0.000653 0.120144 0.746840 -0.649482 -0.143623 -0.062162 1 0 0 0 0 0 1 990158
-0.002751 0.000653 0.120144 0.747209 -0.649789 -0.143690 -0.062193 1 0 0 0 0 0 1 991160
-0.002751 0.000653 0.120144 0.747593 -0.650129 -0.143755 -0.062225 1 0 0 0 0 0 1 992175
-0.002751 0.000653 0.120144 0.747955 -0.650451 -0.143840 -0.062256 1 0 0 0 0 0 1 993167
-0.002751 0.000653 0.120144 0.748342 -0.650782 -0.143900 -0.062287 1 0 0 0 0 0 1 994172
-0.002751 0.000653 0.120144 0.748707 -0.651115 -0.143977 -0.062318 1 0 0 0 0 0 1 995163
-0.002751 0.000653 0.120144 0.749089 -0.651424 -0.144050 -0.062350 1 0 0 0 0 0 1 996170
-0.002751 0.000653 0.120144 0.749474 -0.651773 -0.144129 -0.062381 1 0 0 0 0 0 1 997175
-0.002751 0.000653 0.120144 0.749839 -0.652075 -0.144195 -0.062412 1 0 0 0 0 0 1 998163
-0.002751 0.000653 0.120144 0.750210 -0.652421 -0.144267 -0.062443 1 0 0 0 0 0 1 999166
-0.002751 0.000653 0.120144 0.750591 -0.652739 -0.144332 -0.062475 1 0 0 0 0 0 2 160
-0.002751 0.000653 0.120144 0.750886 -0.653001 -0.144404 -0.062500 1 0 0 0 0 0 2 1158
-0.002751 0.000653 0.120144 0.750896 -0.653004 -0.144391 -0.062500 1 0 0 0 0 0 2 2175
-0.002751 0.000653 0.120144 0.750894 -0.652992 -0.144397 -0.062500 1 0 0 0 0 0 2 3170
-0.002751 0.000653 0.120144 0.750889 -0.653011 -0.144397 -0.062500 1 0 0 0 0 0 2 4170
-0.002751 0.000653 0.120144 0.750905 -0.652996 -0.144404 -0.062500 1 0 0 0 0 0 2 5157
-0.002751 0.000653 0.120144 0.750890 -0.653012 -0.144398 -0.062500 1 0 0 0 0 0 2 6166
-0.002751 0.000653 0.120144 0.750893 -0.652993 -0.144398 -0.062500 1 0 0 0 0 0 2 7168
-0.002751 0.000653 0.120144 0.750897 -0.653002 -0.144391 -0.062500 1 0 0 0 0 0 2 8169
-0.002751 0.000653 0.120144 0.750889 -0.653012 -0.144396 -0.062500 1 0 0 0 0 0 2 9167
-0.002751 0.000653 0.120144 0.750893 -0.652993 -0.144397 -0.062500 1 0 0 0 0 0 2 10183
-0.002751 0.000653 0.120144 0.750889 -0.653011 -0.144397 -0.062500 1 0 0 0 0 0 2 11170
-0.002751 0.000653 0.120144 0.750893 -0.652993 -0.144397 -0.062500 1 0 0 0 0 0 2 12171
-0.002751 0.000653 0.120144 0.750901 -0.653014 -0.144404 -0.062500 1 0 0 0 0 0 2 13170
-0.002751 0.000653 0.120144 0.750895 -0.652993 -0.144398 -0.062500 1 0 0 0 0 0 2 14166
-0.002751 0.000653 0.120144 0.750897 -0.653002 -0.144391 -0.062500 1 0 0 0 0 0 2 15166
-0.002751 0.000653 0.120144 0.750886 -0.653000 -0.144404 -0.062500 1 0 0 0 0 0 2 16167
-0.002751 0.000653 0.120144 0.750896 -0.653003 -0.144391 -0.062500 1 0 0 0 0 0 2 17165
-0.002751 0.000653 0.120144 0.750889 -0.653012 -0.144397 -0.062500 1 0 0 0 0 0 2 18167
-0.002751 0.000653 0.120144 0.750893 -0.652993 -0.144397 -0.062500 1 0 0 0 0 0 2 19165
-0.002751 0.000653 0.120144 0.750889 -0.653011 -0.144397 -0.062500 1 0 0 0 0 0 2 20166
-0.002751 0.000653 0.120144 0.750905 -0.652996 -0.144404 -0.062500 1 0 0 0 0 0 2 21164
-0.002751 0.000653 0.120144 0.750890 -0.653012 -0.144398 -0.062500 1 0 0 0 0 0 2 22170
-0.002751 0.000653 0.120144 0.750897 -0.653005 -0.144391 -0.062500 1 0 0 0 0 0 2 23167
-0.002751 0.000653 0.120144 0.750886 -0.653001 -0.144404 -0.062500 1 0 0 0 0 0 2 24166
-0.002751 0.000653 0.120144 0.750896 -0.653004 -0.144391 -0.062500 1 0 0 0 0 0 2 25165
-0.002751 0.000653 0.120144 0.750894 -0.652992 -0.144397 -0.062500 1 0 0 0 0 0 2 26169
-0.002751 0.000653 0.120144 0.750889 -0.653011 -0.144397 -0.062500 1 0 0 0 0 0 2 27147
-0.002751 0.000653 0.120144 0.750893 -0.652993 -0.144397 -0.062500 1 0 0 0 0 0 2 28167
-0.002751 0.000653 0.120144 0.750901 -0.653014 -0.144404 -0.062500 1 0 0 0 0 0 2 29166
-0.002751 0.000653 0.120144 0.750895 -0.652993 -0.144398 -0.062500 1 0 0 0 0 0 2 30164
-0.002751 0.000653 0.120144 0.750897 -0.653002 -0.144391 -0.062500 1 0 0 0 0 0 2 31160
-0.002751 0.000653 0.120144 0.750890 -0.653012 -0.144396 -0.062500 1 0 0 0 0 0 2 32169
-0.002751 0.000653 0.120144 0.750893 -0.652993 -0.144397 -0.062500 1 0 0 0 0 0 2 33170
-0.002751 0.000653 0.120144 0.750889 -0.653011 -0.144397 -0.062500 1 0 0 0 0 0 2 34166
-0.002751 0.000653 0.120144 0.750893 -0.652993 -0.144397 -0.062500 1 0 0 0 0 0 2 35166
-0.002751 0.000653 0.120144 0.750888 -0.653011 -0.144397 -0.062500 1 0 0 0 0 0 2 36167
-0.002751 0.000653 0.120144 0.750905 -0.652996 -0.144404 -0.062500 1 0 0 0 0 0 2 37165
-0.002751 0.000653 0.120144 0.750890 -0.653012 -0.144398 -0.062500 1 0 0 0 0 0 2 38166
-0.002751 0.000653 0.120144 0.750897 -0.653005 -0.144391 -0.062500 1 0 0 0 0 0 2 39165
-0.002751 0.000653 0.120144 0.750894 -0.652992 -0.144397 -0.062500 1 0 0 0 0 0 2 40166
-0.002751 0.000653 0.120144 0.750889 -0.653011 -0.144397 -0.062500 1 0 0 0 0 0 2 41165
-0.002751 0.000653 0.120144 0.750893 -0.652993 -0.144397 -0.062500 1 0 0 0 0 0 2 42165
-0.002751 0.000653 0.120144 0.750889 -0.653011 -0.144397 -0.062500 1 0 0 0 0 0 2 43158
-0.002751 0.000653 0.120144 0.750893 -0.652993 -0.144397 -0.062500 1 0 0 0 0 0 2 44155
-0.002751 0.000653 0.120144 0.750901 -0.653014 -0.144404 -0.062500 1 0 0 0 0 0 2 45164
-0.002751 0.000653 0.120144 0.750898 -0.653005 -0.144391 -0.062500 1 0 0 0 0 0 2 46154
-0.002751 0.000653 0.120144 0.750886 -0.653001 -0.144404 -0.062500 1 0 0 0 0 0 2 47164
-0.002751 0.000653 0.120144 0.750896 -0.653004 -0.144391 -0.062500 1 0 0 0 0 0 2 48154
-0.002751 0.000653 0.120144 0.750894 -0.652992 -0.144397 -0.062500 1 0 0 0 0 0 2 49164
-0.002751 0.000653 0.120144 0.750889 -0.653011 -0.144397 -0.062500 1 0 0 0 0 0 2 50152
-0.002751 0.000653 0.120144 0.750893 -0.652993 -0.144397 -0.062500 1 0 0 0 0 0 2 51165
-0.002751 0.000653 0.120144 0.750888 -0.653011 -0.144397 -0.062500 1 0 0 0 0 0 2 52154
-0.002751 0.000653 0.120144 0.750905 -0.652996 -0.144404 -0.062500 1 0 0 0 0 0 2 53164
-0.002751 0.000653 0.120144 0.750898 -0.653003 -0.144391 -0.062500 1 0 0 0 0 0 2 54155
-0.002751 0.000653 0.120144 0.750886 -0.653001 -0.144404 -0.062500 1 0 0 0 0 0 2 55163
-0.002751 0.000653 0.120144 0.750896 -0.653003 -0.144391 -0.062500 1 0 0 0 0 0 2 56164
-0.002751 0.000653 0.120144 0.750889 -0.653012 -0.144397 -0.062500 1 0 0 0 0 0 2 57154
-0.002751 0.000653 0.120144 0.750893 -0.652993 -0.144397 -0.062500 1 0 0 0 0 0 2 58164
-0.002751 0.000653 0.120144 0.750889 -0.653011 -0.144397 -0.062500 1 0 0 0 0 0 2 59153
-0.002751 0.000653 0.120144 0.750893 -0.652993 -0.144397 -0.062500 1 0 0 0 0 0 2 60164
-0.002751 0.000653 0.120144 0.750901 -0.653014 -0.144404 -0.062500 1 0 0 0 0 0 2 61152
-0.002751 0.000653 0.120144 0.750898 -0.653005 -0.144391 -0.062500 1 0 0 0 0 0 2 62164
-0.002751 0.000653 0.120144 0.750886 -0.653001 -0.144404 -0.062500 1 0 0 0 0 0 2 63180
-0.002756 0.000671 0.120134 0.823896 -0.905022 0.006122 -0.062500 1 0 0 0 0 0 2 64164
-0.002759 0.000680 0.120130 -0.004676 -0.168572 -0.067276 -0.062500 0 0 0 0 0 0 2 65168
-0.002760 0.000685 0.120129 -0.024392 -0.100718 -0.105410 -0.062500 0 0 0 0 0 0 2 66164
-0.002761 0.000687 0.120128 -0.035295 -0.064600 -0.119933 -0.062500 0 0 0 0 0 0 2 67170
-0.002761 0.000688 0.120128 -0.040957 -0.046308 -0.125121 -0.062500 0 0 0 0 0 0 2 68159
-0.002761 0.000688 0.120128 -0.043855 -0.037139 -0.126933 -0.062500 0 0 0 0 0 0 2 69174
-0.002762 0.000689 0.120128 -0.045323 -0.032535 -0.127568 -0.062500 0 0 0 0 0 0 2 70160
-0.002786 0.000711 0.120127 0.262349 -0.326423 -0.113146 -0.062500 0 0 0 0 0 0 2 71174
-0.002817 0.000727 0.120136 0.383536 -0.266947 -0.256124 -0.062500 0 0 0 0 0 0 2 72172
-0.002838 0.000753 0.120129 0.259372 -0.391596 -0.042653 -0.062500 0 0 0 0 0 0 2 73171
-0.002872 0.000789 0.120125 0.428627 -0.528417 -0.067974 -0.062500 0 0 0 0 0 0 2 74166
-0.002914 0.000829 0.120123 0.535952 -0.604087 -0.085273 -0.062500 0 0 0 0 0 0 2 75170
-0.002935 0.000849 0.120122 0.276460 -0.350210 -0.106527 -0.062500 0 0 0 0 0 0 2 76166
-0.002970 0.000881 0.120120 0.432296 -0.483858 -0.099715 -0.062500 0 0 0 0 0 0 2 77166
-0.002992 0.000916 0.120109 0.280030 -0.522471 0.040695 -0.062500 0 0 0 0 0 0 2 78148
-0.003023 0.000937 0.120115 0.368867 -0.362830 -0.173411 -0.062500 0 0 0 0 0 0 2 79165
-0.003043 0.000966 0.120106 0.246164 -0.438998 0.003764 -0.062500 0 0 0 0 0 0 2 80165
-0.003078 0.001003 0.120101 0.418310 -0.552042 -0.034379 -0.062500 0 0 0 0 0 0 2 81164
-0.003095 0.001021 0.120100 0.211675 -0.323834 -0.073314 -0.062500 0 0 0 0 0 0 2 82163
-0.003128 0.001053 0.120098 0.394097 -0.473160 -0.072249 -0.062500 0 0 0 0 0 0 2 83168
-0.003144 0.001069 0.120097 0.201350 -0.280247 -0.086500 -0.062500 0 0 0 0 0 0 2 84170
-0.003177 0.001099 0.120096 0.390167 -0.450040 -0.075302 -0.062500 0 0 0 0 0 0 2 85168
-0.003212 0.001119 0.120105 0.434095 -0.332097 -0.220476 -0.062500 0 0 0 0 0 0 2 86163
-0.003235 0.001147 0.120097 0.275282 -0.423880 -0.007963 -0.062500 0 0 0 0 0 0 2 87164
-0.003271 0.001183 0.120093 0.428388 -0.544834 -0.031805 -0.062500 0 0 0 0 0 0 2 88165
-0.003308 0.001206 0.120101 0.460776 -0.380144 -0.200838 -0.062500 0 0 0 0 0 0 2 89168
-0.003351 0.001240 0.120103 0.537575 -0.507165 -0.131530 -0.062500 0 0 0 0 0 0 2 90163
-0.003391 0.001261 0.120113 0.516391 -0.359589 -0.245753 -0.062500 0 0 0 0 0 0 2 91146
-0.003435 0.001294 0.120115 0.554756 -0.498683 -0.154892 -0.062500 0 0 0 0 0 0 2 92165
-0.003477 0.001315 0.120125 0.519861 -0.356430 -0.261590 -0.062500 0 0 0 0 0 0 2 93164
-0.003503 0.001344 0.120118 0.312477 -0.436505 -0.034856 -0.062500 0 0 0 0 0 0 2 94144
-0.003535 0.001362 0.120124 0.375527 -0.319952 -0.205843 -0.062500 0 0 0 0 0 0 2 95163
-0.003575 0.001394 0.120125 0.487933 -0.477231 -0.145358 -0.062500 0 0 0 0 0 0 2 96165
-0.003614 0.001415 0.120135 0.486835 -0.345844 -0.264037 -0.062500 0 0 0 0 0 0 2 97161
-0.003658 0.001447 0.120137 0.527790 -0.491435 -0.174125 -0.062500 0 0 0 0 0 0 2 98163
-0.003680 0.001463 0.120138 0.248286 -0.293852 -0.149421 -0.062500 0 0 0 0 0 0 2 99164
-0.003715 0.001494 0.120136 0.399178 -0.458380 -0.120031 -0.062500 0 0 0 0 0 0 2 100165
-0.003752 0.001514 0.120145 0.434780 -0.336089 -0.259797 -0.062500 0 0 0 0 0 0 2 101163
-0.003771 0.001524 0.120148 0.196933 -0.194177 -0.200051 -0.062500 0 0 0 0 0 0 2 102161
-0.003804 0.001551 0.120148 0.369871 -0.406696 -0.146208 -0.062500 0 0 0 0 0 0 2 103167
-0.003840 0.001569 0.120157 0.401678 -0.312085 -0.276469 -0.062500 0 0 0 0 0 0 2 104158
-0.003882 0.001601 0.120159 0.487593 -0.474272 -0.190800 -0.062500 0 0 0 0 0 0 2 105165
-0.003923 0.001621 0.120168 0.472089 -0.345558 -0.300319 -0.062500 0 0 0 0 0 0 2 106162
-0.003962 0.001636 0.120181 0.456993 -0.259731 -0.360777 -0.062500 0 0 0 0 0 0 2 107166
-0.004006 0.001666 0.120184 0.514231 -0.445705 -0.237794 -0.062500 0 0 0 0 0 0 2 108164
-0.004047 0.001685 0.120194 0.466579 -0.334927 -0.333252 -0.062500 0 0 0 0 0 0 2 109161
-0.004067 0.001695 0.120198 0.194032 -0.196425 -0.258065 -0.062500 0 0 0 0 0 0 2 110165
-0.004102 0.001722 0.120197 0.355957 -0.409923 -0.196883 -0.062500 0 0 0 0 0 0 2 111163
-0.004139 0.001740 0.120206 0.398349 -0.314564 -0.325007 -0.062500 0 0 0 0 0 0 2 112290
-0.004181 0.001772 0.120208 0.479886 -0.476925 -0.237838 -0.062500 0 0 0 0 0 0 2 113287
-0.004222 0.001792 0.120218 0.462658 -0.348756 -0.347360 -0.062500 0 0 0 0 0 0 2 114161
-0.004266 0.001824 0.120219 0.493434 -0.498954 -0.252548 -0.062500 0 0 0 0 0 0 2 115287
-0.004308 0.001845 0.120229 0.460260 -0.362302 -0.359488 -0.062500 0 0 0 0 0 0 2 116350
-0.004353 0.001878 0.120231 0.501754 -0.503159 -0.263559 -0.062500 0 0 0 0 0 0 2 117245
-0.004395 0.001899 0.120240 0.464681 -0.364468 -0.370269 -0.062500 0 0 0 0 0 0 2 118204
-0.004435 0.001914 0.120253 0.438691 -0.273658 -0.429774 -0.062500 0 0 0 0 0 0 2 119342
-0.004479 0.001944 0.120255 0.477419 -0.462379 -0.305134 -0.062500 0 0 0 0 0 0 2 120278
-0.004521 0.001963 0.120265 0.446375 -0.346877 -0.400844 -0.062500 0 0 0 0 0 0 2 121161
-0.004566 0.001995 0.120267 0.488849 -0.498236 -0.300347 -0.062500 0 0 0 0 0 0 2 122287
-0.004608 0.002016 0.120277 0.452675 -0.365175 -0.405791 -0.062500 0 0 0 0 0 0 2 123277
-0.004648 0.002031 0.120289 0.427118 -0.277152 -0.464867 -0.062500 0 0 0 0 0 0 2 124277
-0.004692 0.002061 0.120291 0.459955 -0.468437 -0.339509 -0.062500 0 0 0 0 0 0 2 125287
-0.004734 0.002080 0.120301 0.429213 -0.353799 -0.435310 -0.062500 0 0 0 0 0 0 2 126275
-0.004774 0.002095 0.120314 0.406582 -0.275241 -0.490869 -0.062500 0 0 0 0 0 0 2 127286
-0.004818 0.002124 0.120316 0.458906 -0.463664 -0.363959 -0.062500 0 0 0 0 0 0 2 128276
-0.004860 0.002143 0.120326 0.436034 -0.352250 -0.459405 -0.062500 0 0 0 0 0 0 2 129286
-0.004905 0.002175 0.120327 0.461956 -0.515269 -0.358006 -0.062500 0 0 0 0 0 0 2 130276
-0.004947 0.002196 0.120337 0.426380 -0.383270 -0.463684 -0.062500 0 0 0 0 0 0 2 131276
-0.004992 0.002229 0.120338 0.465701 -0.525542 -0.365770 -0.062500 0 0 0 0 0 0 2 132286
-0.005035 0.002250 0.120348 0.428554 -0.388488 -0.472849 -0.062500 0 0 0 0 0 0 2 133275
-0.005107 0.002256 0.120358 0.803843 -0.192384 -0.507631 -0.062500 0 0 0 0 0 0 2 134285
-0.005168 0.002281 0.120360 0.687746 -0.422238 -0.392870 -0.062500 0 0 0 0 0 0 2 135275
-0.005217 0.002298 0.120369 0.536429 -0.341809 -0.495237 -0.062500 0 0 0 0 0 0 2 136285
-0.005267 0.002329 0.120370 0.513821 -0.510829 -0.395820 -0.062500 0 0 0 0 0 0 2 137278
-0.005311 0.002349 0.120379 0.456321 -0.393039 -0.502731 -0.062500 0 0 0 0 0 0 2 138274
-0.005352 0.002364 0.120391 0.403427 -0.327679 -0.562330 -0.062500 0 0 0 0 0 0 2 139296
-0.005397 0.002393 0.120393 0.445281 -0.513007 -0.435480 -0.062500 0 0 0 0 0 0 2 140298
-0.005439 0.002413 0.120403 0.411158 -0.400061 -0.531739 -0.062500 0 0 0 0 0 0 2 141284
-0.005480 0.002427 0.120415 0.386620 -0.322324 -0.587461 -0.062500 0 0 0 0 0 0 2 142290
-0.005525 0.002457 0.120417 0.436993 -0.510237 -0.458939 -0.062500 0 0 0 0 0 0 2 143296
-0.005586 0.002481 0.120436 0.655778 -0.482137 -0.679336 -0.062500 0 0 0 0 0 0 2 144283
-0.005653 0.002501 0.120429 0.755369 -0.429370 -0.363717 -0.062500 0 0 0 0 0 0 2 145290
-0.005707 0.002516 0.120435 0.584668 -0.353305 -0.511851 -0.062500 0 0 0 0 0 0 2 146447
-0.005758 0.002546 0.120435 0.535797 -0.563771 -0.439039 -0.062500 0 0 0 0 0 0 2 147295
-0.005803 0.002566 0.120444 0.475241 -0.459062 -0.557105 -0.062500 0 0 0 0 0 0 2 148284
-0.005846 0.002580 0.120455 0.426212 -0.380736 -0.620727 -0.062500 0 0 0 0 0 0 2 149279
-0.005891 0.002609 0.120457 0.463577 -0.567833 -0.494208 -0.062500 0 0 0 0 0 0 2 150287
-0.005946 0.002615 0.120455 0.589982 -0.276940 -0.438926 -0.062500 0 0 0 0 0 0 2 151290
-0.006013 0.002627 0.120472 0.767808 -0.362304 -0.691462 -0.062500 0 0 0 0 0 0 2 152296
-0.006070 0.002656 0.120476 0.664954 -0.576466 -0.540558 -0.062500 0 0 0 0 0 0 2 153285
-0.006119 0.002674 0.120486 0.535547 -0.474989 -0.620237 -0.062500 0 0 0 0 0 0 2 154287
-0.006175 0.002675 0.120487 0.637239 -0.250730 -0.516727 -0.062500 0 0 0 0 0 0 2 155161
-0.006228 0.002697 0.120485 0.600283 -0.513663 -0.458183 -0.062500 0 0 0 0 0 0 2 156289
-0.006274 0.002713 0.120492 0.511813 -0.455933 -0.592130 -0.062500 0 0 0 0 0 0 2 157273
-0.006317 0.002726 0.120504 0.457554 -0.407062 -0.662358 -0.062500 0 0 0 0 0 0 2 158294
-0.006375 0.002741 0.120494 0.652698 -0.429166 -0.384538 -0.062500 0 0 0 0 0 0 2 159293
-0.006424 0.002753 0.120499 0.574713 -0.423606 -0.556427 -0.062500 0 0 0 0 0 0 2 160291
-0.006468 0.002764 0.120510 0.501714 -0.402358 -0.651486 -0.062500 0 0 0 0 0 0 2 161289
-0.006527 0.002777 0.120500 0.712300 -0.436425 -0.383082 -0.062500 0 0 0 0 0 0 2 162285
-0.006577 0.002789 0.120505 0.608853 -0.413283 -0.558676 -0.062500 0 0 0 0 0 0 2 163286
-0.006638 0.002803 0.120493 0.778112 -0.461574 -0.341835 -0.062500 0 0 0 0 0 0 2 164287
-0.006689 0.002815 0.120497 0.653944 -0.434761 -0.538109 -0.062500 0 0 0 0 0 0 2 165286
-0.006747 0.002812 0.120496 0.727569 -0.236002 -0.488670 -0.062500 0 0 0 0 0 0 2 166285
-0.006801 0.002833 0.120493 0.681473 -0.525903 -0.450140 -0.062500 0 0 0 0 0 0 2 167286
-0.006847 0.002848 0.120500 0.610347 -0.494834 -0.591821 -0.062500 0 0 0 0 0 0 2 168285
-0.006903 0.002847 0.120500 0.713967 -0.273708 -0.511180 -0.062500 0 0 0 0 0 0 2 169285
-0.006955 0.002868 0.120498 0.685075 -0.551074 -0.460445 -0.062500 0 0 0 0 0 0 2 170267
-0.007001 0.002884 0.120505 0.601532 -0.501080 -0.597831 -0.062500 0 0 0 0 0 0 2 171286
-0.007057 0.002883 0.120505 0.728847 -0.285696 -0.515425 -0.062500 0 0 0 0 0 0 2 172287
-0.007109 0.002904 0.120502 0.702342 -0.561406 -0.463997 -0.062500 0 0 0 0 0 0 2 173286
-0.007155 0.002920 0.120509 0.620222 -0.510703 -0.601269 -0.062500 0 0 0 0 0 0 2 174288
-0.007190 0.002914 0.120501 0.469439 -0.224224 -0.400537 -0.062500 0 0 0 0 0 0 2 175286
-0.007233 0.002933 0.120495 0.549846 -0.525437 -0.406359 -0.062500 0 0 0 0 0 0 2 176288
-0.007286 0.002934 0.120490 0.717759 -0.319228 -0.419638 -0.062500 0 0 0 0 0 0 2 177285
-0.007333 0.002939 0.120497 0.645376 -0.356009 -0.576921 -0.062500 0 0 0 0 0 0 2 178287
-0.007381 0.002964 0.120496 0.651918 -0.614660 -0.494102 -0.062500 0 0 0 0 0 0 2 179276
-0.007438 0.002967 0.120493 0.760273 -0.362590 -0.454566 -0.062500 0 0 0 0 0 0 2 180287
-0.007486 0.002974 0.120500 0.676612 -0.381216 -0.591292 -0.062500 0 0 0 0 0 0 2 181287
-0.007510 0.002977 0.120503 0.351077 -0.339423 -0.545174 -0.062500 0 0 0 0 0 0 2 182285
-0.007559 0.002987 0.120490 0.651122 -0.405241 -0.320660 -0.062500 0 0 0 0 0 0 2 183286
-0.007603 0.002997 0.120493 0.627835 -0.412112 -0.523155 -0.062500 0 0 0 0 0 0 2 184287
-0.007646 0.003007 0.120503 0.593031 -0.409901 -0.630095 -0.062500 0 0 0 0 0 0 2 185284
-0.007679 0.002998 0.120495 0.472875 -0.168217 -0.407745 -0.062500 0 0 0 0 0 0 2 186286
-0.007720 0.003016 0.120489 0.569809 -0.492625 -0.402891 -0.062500 0 0 0 0 0 0 2 187284
-0.007761 0.003030 0.120495 0.572342 -0.472054 -0.566687 -0.062500 0 0 0 0 0 0 2 188286
-0.007794 0.003023 0.120486 0.462799 -0.200996 -0.377663 -0.062500 0 0 0 0 0 0 2 189290
-0.007835 0.003042 0.120480 0.565558 -0.509365 -0.385435 -0.062500 0 0 0 0 0 0 2 190278
-0.007876 0.003056 0.120486 0.571169 -0.482039 -0.553866 -0.062500 0 0 0 0 0 0 2 191277
-0.007917 0.003068 0.120496 0.564414 -0.447842 -0.637164 -0.062500 0 0 0 0 0 0 2 192287
-0.007953 0.003077 0.120477 0.517103 -0.414048 -0.244226 -0.062500 0 0 0 0 0 0 2 193273
-0.007992 0.003087 0.120479 0.542094 -0.413399 -0.474714 -0.062500 0 0 0 0 0 0 2 194284
-0.008032 0.003097 0.120487 0.551380 -0.412122 -0.600240 -0.062500 0 0 0 0 0 0 2 195273
-0.008064 0.003088 0.120479 0.450195 -0.169419 -0.386242 -0.062500 0 0 0 0 0 0 2 196283
-0.008105 0.003106 0.120473 0.557286 -0.495240 -0.382865 -0.062500 0 0 0 0 0 0 2 197274
-0.008145 0.003119 0.120479 0.566439 -0.475009 -0.547420 -0.062500 0 0 0 0 0 0 2 198284
-0.008178 0.003112 0.120470 0.458475 -0.204090 -0.359651 -0.062500 0 0 0 0 0 0 2 199273
-0.008219 0.003131 0.120463 0.563089 -0.512199 -0.366334 -0.062500 0 0 0 0 0 0 2 200284
-0.008260 0.003146 0.120469 0.569862 -0.483629 -0.534608 -0.062500 0 0 0 0 0 0 2 201274
-0.008292 0.003139 0.120460 0.460056 -0.208493 -0.348483 -0.062500 0 0 0 0 0 0 2 202284
-0.008329 0.003141 0.120465 0.500237 -0.289315 -0.517441 -0.062500 0 0 0 0 0 0 2 203273
-0.008352 0.003159 0.120455 0.324727 -0.512784 -0.332141 -0.062500 0 0 0 0 0 0 2 204158
-0.008396 0.003159 0.120449 0.582771 -0.302428 -0.351506 -0.062500 0 0 0 0 0 0 2 205279
-0.008438 0.003164 0.120454 0.587172 -0.343116 -0.519565 -0.062500 0 0 0 0 0 0 2 206274
-0.008464 0.003184 0.120445 0.370060 -0.540209 -0.326896 -0.062500 0 0 0 0 0 0 2 207284
-0.008509 0.003185 0.120438 0.605590 -0.316271 -0.342477 -0.062500 0 0 0 0 0 0 2 208275
-0.008532 0.003186 0.120436 0.333686 -0.289156 -0.396452 -0.062500 0 0 0 0 0 0 2 209284
-0.008568 0.003208 0.120432 0.482844 -0.550915 -0.370838 -0.062500 0 0 0 0 0 0 2 210277
-0.008619 0.003211 0.120427 0.683147 -0.317411 -0.360110 -0.062500 0 0 0 0 0 0 2 211290
-0.008645 0.003212 0.120425 0.376278 -0.278920 -0.396791 -0.062500 0 0 0 0 0 0 2 212286
-0.008678 0.003217 0.120433 0.443279 -0.329781 -0.526268 -0.062500 0 0 0 0 0 0 2 213294
-0.008706 0.003206 0.120424 0.389744 -0.120082 -0.322447 -0.062500 0 0 0 0 0 0 2 214268
-0.008745 0.003223 0.120418 0.524954 -0.462990 -0.320932 -0.062500 0 0 0 0 0 0 2 215289
-0.008765 0.003232 0.120415 0.286365 -0.388812 -0.374665 -0.062500 0 0 0 0 0 0 2 216279
-0.008807 0.003227 0.120411 0.554315 -0.211330 -0.354651 -0.062500 0 0 0 0 0 0 2 217285
-0.008853 0.003247 0.120406 0.630410 -0.512989 -0.334112 -0.062500 0 0 0 0 0 0 2 218290
-0.008877 0.003257 0.120404 0.340724 -0.414165 -0.373227 -0.062500 0 0 0 0 0 0 2 219281
-0.008921 0.003253 0.120400 0.581438 -0.224070 -0.346713 -0.062500 0 0 0 0 0 0 2 220283
-0.008943 0.003251 0.120399 0.321565 -0.232802 -0.375439 -0.062500 0 0 0 0 0 0 2 221290
-0.008979 0.003273 0.120395 0.474974 -0.534541 -0.337774 -0.062500 0 0 0 0 0 0 2 222296
-0.009017 0.003288 0.120401 0.521886 -0.489742 -0.478845 -0.062500 0 0 0 0 0 0 2 223285
-0.009048 0.003282 0.120392 0.431112 -0.205492 -0.283796 -0.062500 0 0 0 0 0 0 2 224287
-0.009084 0.003284 0.120397 0.487810 -0.280208 -0.447494 -0.062500 0 0 0 0 0 0 2 225266
-0.009107 0.003302 0.120387 0.316280 -0.500253 -0.262229 -0.062500 0 0 0 0 0 0 2 226285
-0.009138 0.003316 0.120391 0.421252 -0.467636 -0.435162 -0.062500 0 0 0 0 0 0 2 227284
-0.009166 0.003310 0.120382 0.380962 -0.196553 -0.260159 -0.062500 0 0 0 0 0 0 2 228284
-0.009201 0.003311 0.120386 0.464021 -0.277039 -0.431422 -0.062500 0 0 0 0 0 0 2 229284
-0.009243 0.003334 0.120384 0.568746 -0.562672 -0.359212 -0.062500 0 0 0 0 0 0 2 230286
-0.009264 0.003346 0.120383 0.307795 -0.442326 -0.369902 -0.062500 0 0 0 0 0 0 2 231291
-0.009294 0.003356 0.120391 0.408981 -0.418660 -0.487256 -0.062500 0 0 0 0 0 0 2 232271
-0.009322 0.003348 0.120382 0.371341 -0.168420 -0.280447 -0.062500 0 0 0 0 0 0 2 233288
-0.009360 0.003366 0.120375 0.517854 -0.488117 -0.275354 -0.062500 0 0 0 0 0 0 2 234283
-0.009400 0.003380 0.120380 0.550828 -0.468884 -0.439958 -0.062500 0 0 0 0 0 0 2 235284
-0.009432 0.003373 0.120371 0.447925 -0.197497 -0.255510 -0.062500 0 0 0 0 0 0 2 236285
-0.009469 0.003375 0.120376 0.499599 -0.278743 -0.421954 -0.062500 0 0 0 0 0 0 2 237283
-0.009487 0.003375 0.120377 0.265180 -0.276052 -0.402173 -0.062500 0 0 0 0 0 0 2 238282
-0.009521 0.003398 0.120374 0.446290 -0.559189 -0.332697 -0.062500 0 0 0 0 0 0 2 239266
-0.009538 0.003409 0.120373 0.248225 -0.420970 -0.352760 -0.062500 0 0 0 0 0 0 2 240288
-0.009567 0.003420 0.120380 0.382283 -0.398983 -0.473113 -0.062500 0 0 0 0 0 0 2 241283
-0.009593 0.003411 0.120371 0.363555 -0.151467 -0.268102 -0.062500 0 0 0 0 0 0 2 242283
-0.009626 0.003412 0.120376 0.459859 -0.246139 -0.426173 -0.062500 0 0 0 0 0 0 2 243284
-0.009648 0.003430 0.120366 0.306588 -0.475595 -0.240235 -0.062500 0 0 0 0 0 0 2 244285
-0.009691 0.003430 0.120359 0.578394 -0.270745 -0.253830 -0.062500 0 0 0 0 0 0 2 245283
-0.009733 0.003435 0.120364 0.592222 -0.313793 -0.420643 -0.062500 0 0 0 0 0 0 2 246285
-0.009754 0.003437 0.120366 0.316377 -0.284961 -0.395064 -0.062500 0 0 0 0 0 0 2 247283
-0.009785 0.003443 0.120374 0.416520 -0.329155 -0.485409 -0.062500 0 0 0 0 0 0 2 248284
-0.009800 0.003446 0.120377 0.225922 -0.294501 -0.426575 -0.062500 0 0 0 0 0 0 2 249283
-0.009828 0.003452 0.120386 0.371972 -0.334576 -0.504215 -0.062500 0 0 0 0 0 0 2 250284
-0.009858 0.003459 0.120366 0.415236 -0.343782 -0.119240 -0.062500 0 0 0 0 0 0 2 251287
-0.009894 0.003468 0.120366 0.499377 -0.367181 -0.349390 -0.062500 0 0 0 0 0 0 2 252348
-0.009932 0.003477 0.120374 0.537669 -0.377923 -0.474645 -0.062500 0 0 0 0 0 0 2 253344
-0.009951 0.003481 0.120377 0.287751 -0.318886 -0.423218 -0.062500 0 0 0 0 0 0 2 254326
-0.009993 0.003474 0.120374 0.558639 -0.169305 -0.344463 -0.062500 0 0 0 0 0 0 2 255339
-0.010018 0.003489 0.120362 0.376789 -0.423756 -0.193870 -0.062500 0 0 0 0 0 0 2 256343
-0.010052 0.003501 0.120365 0.464862 -0.422951 -0.388310 -0.062500 0 0 0 0 0 0 2 257351
-0.010069 0.003507 0.120366 0.253656 -0.344262 -0.382447 -0.062500 0 0 0 0 0 0 2 258316
-0.010109 0.003501 0.120363 0.543780 -0.183145 -0.321322 -0.062500 0 0 0 0 0 0 2 259317
-0.010130 0.003498 0.120361 0.310409 -0.205330 -0.341798 -0.062500 0 0 0 0 0 0 2 260316
-0.010160 0.003501 0.120369 0.420311 -0.289697 -0.459692 -0.062500 0 0 0 0 0 0 2 261317
-0.010196 0.003508 0.120379 0.493773 -0.338022 -0.519372 -0.062500 0 0 0 0 0 0 2 262316
-0.010225 0.003497 0.120371 0.420521 -0.122452 -0.284722 -0.062500 0 0 0 0 0 0 2 263351
-0.010261 0.003497 0.120376 0.492742 -0.233611 -0.429606 -0.062500 0 0 0 0 0 0 2 264341
-0.010278 0.003497 0.120377 0.267589 -0.245915 -0.404954 -0.062500 0 0 0 0 0 0 2 265326
-0.010312 0.003519 0.120374 0.454149 -0.536374 -0.330037 -0.062500 0 0 0 0 0 0 2 266339
-0.010329 0.003530 0.120373 0.256435 -0.422549 -0.351412 -0.062500 0 0 0 0 0 0 2 267322
-0.010369 0.003527 0.120368 0.547615 -0.225447 -0.310891 -0.062500 0 0 0 0 0 0 2 268337
-0.010390 0.003525 0.120367 0.313429 -0.227348 -0.341151 -0.062500 0 0 0 0 0 0 2 269324
-0.010421 0.003529 0.120374 0.422979 -0.301372 -0.461729 -0.062500 0 0 0 0 0 0 2 270337
-0.010436 0.003531 0.120376 0.228160 -0.281853 -0.417198 -0.062500 0 0 0 0 0 0 2 271321
-0.010476 0.003524 0.120373 0.529522 -0.152714 -0.338972 -0.062500 0 0 0 0 0 0 2 272339
-0.010496 0.003520 0.120372 0.302504 -0.190932 -0.354897 -0.062500 0 0 0 0 0 0 2 273338
-0.010526 0.003523 0.120379 0.416518 -0.283498 -0.469882 -0.062500 0 0 0 0 0 0 2 274322
-0.010562 0.003529 0.120389 0.492067 -0.335992 -0.528361 -0.062500 0 0 0 0 0 0 2 275605
-0.010595 0.003536 0.120370 0.475185 -0.346296 -0.129555 -0.062500 0 0 0 0 0 0 2 276344
-0.010634 0.003544 0.120370 0.532082 -0.370265 -0.352315 -0.062500 0 0 0 0 0 0 2 277341
-0.010653 0.003548 0.120370 0.286299 -0.318666 -0.370592 -0.062500 0 0 0 0 0 0 2 278324
-0.010694 0.003542 0.120367 0.558661 -0.172334 -0.316230 -0.062500 0 0 0 0 0 0 2 279338
-0.010716 0.003538 0.120365 0.315981 -0.201439 -0.341913 -0.062500 0 0 0 0 0 0 2 280326
-0.010747 0.003542 0.120372 0.422177 -0.289406 -0.459657 -0.062500 0 0 0 0 0 0 2 281338
-0.010762 0.003543 0.120375 0.226776 -0.275933 -0.415261 -0.062500 0 0 0 0 0 0 2 282321
-0.010790 0.003549 0.120383 0.373491 -0.327700 -0.494568 -0.062500 0 0 0 0 0 0 2 283325
-0.010815 0.003538 0.120374 0.354806 -0.117869 -0.276008 -0.062500 0 0 0 0 0 0 2 284341
-0.010849 0.003537 0.120379 0.458742 -0.232584 -0.425797 -0.062500 0 0 0 0 0 0 2 285325
-0.010866 0.003537 0.120380 0.244239 -0.247588 -0.405188 -0.062500 0 0 0 0 0 0 2 286340
-0.010906 0.003528 0.120377 0.534598 -0.137145 -0.334384 -0.062500 0 0 0 0 0 0 2 287322
-0.010927 0.003524 0.120376 0.301683 -0.184349 -0.355069 -0.062500 0 0 0 0 0 0 2 288283
-0.010962 0.003544 0.120371 0.470425 -0.506023 -0.305617 -0.062500 0 0 0 0 0 0 2 289282
-0.011000 0.003559 0.120376 0.528377 -0.472638 -0.442677 -0.062500 0 0 0 0 0 0 2 290282
-0.011031 0.003553 0.120367 0.434819 -0.194405 -0.251162 -0.062500 0 0 0 0 0 0 2 291271
-0.011067 0.003555 0.120371 0.494816 -0.273493 -0.410738 -0.062500 0 0 0 0 0 0 2 292281
-0.011085 0.003555 0.120372 0.262833 -0.268325 -0.394491 -0.062500 0 0 0 0 0 0 2 293270
-0.011127 0.003547 0.120369 0.542270 -0.148516 -0.324127 -0.062500 0 0 0 0 0 0 2 294281
-0.011147 0.003543 0.120367 0.303893 -0.190815 -0.345977 -0.062500 0 0 0 0 0 0 2 295270
-0.011179 0.003546 0.120374 0.413237 -0.285583 -0.460849 -0.062500 0 0 0 0 0 0 2 296282
-0.011194 0.003547 0.120377 0.218595 -0.275404 -0.416954 -0.062500 0 0 0 0 0 0 2 297289
-0.011234 0.003539 0.120373 0.519245 -0.152131 -0.334866 -0.062500 0 0 0 0 0 0 2 298281
-0.011254 0.003535 0.120372 0.292128 -0.192580 -0.352894 -0.062500 0 0 0 0 0 0 2 299292
-0.011284 0.003538 0.120379 0.404831 -0.288253 -0.466050 -0.062500 0 0 0 0 0 0 2 300305
-0.011332 0.003531 0.120377 0.633481 -0.164684 -0.363380 -0.062500 0 0 0 0 0 0 2 301285
-0.011356 0.003527 0.120377 0.349357 -0.200053 -0.366875 -0.062500 0 0 0 0 0 0 2 302276
-0.011388 0.003530 0.120384 0.434802 -0.291101 -0.473755 -0.062500 0 0 0 0 0 0 2 303282
-0.011425 0.003537 0.120393 0.496024 -0.342855 -0.528909 -0.062500 0 0 0 0 0 0 2 304288
-0.011454 0.003526 0.120385 0.411116 -0.128497 -0.295130 -0.062500 0 0 0 0 0 0 2 305279
-0.011490 0.003526 0.120390 0.481787 -0.242402 -0.437190 -0.062500 0 0 0 0 0 0 2 306289
-0.011508 0.003526 0.120391 0.253966 -0.254577 -0.416102 -0.062500 0 0 0 0 0 0 2 307279
-0.011549 0.003517 0.120388 0.535738 -0.144012 -0.341691 -0.062500 0 0 0 0 0 0 2 308288
-0.011570 0.003513 0.120386 0.298760 -0.190537 -0.364080 -0.062500 0 0 0 0 0 0 2 309286
-0.011601 0.003516 0.120393 0.409560 -0.287503 -0.477725 -0.062500 0 0 0 0 0 0 2 310281
-0.011616 0.003517 0.120395 0.214785 -0.278304 -0.434858 -0.062500 0 0 0 0 0 0 2 311282
-0.011644 0.003522 0.120403 0.363414 -0.332467 -0.511598 -0.062500 0 0 0 0 0 0 2 312282
-0.011690 0.003516 0.120402 0.611001 -0.188181 -0.393752 -0.062500 0 0 0 0 0 0 2 313282
-0.011713 0.003513 0.120401 0.337292 -0.215036 -0.393452 -0.062500 0 0 0 0 0 0 2 314280
-0.011745 0.003517 0.120408 0.428830 -0.300840 -0.497736 -0.062500 0 0 0 0 0 0 2 315281
-0.011773 0.003505 0.120399 0.375947 -0.109639 -0.290933 -0.062500 0 0 0 0 0 0 2 316286
-0.011808 0.003504 0.120403 0.466220 -0.233329 -0.442733 -0.062500 0 0 0 0 0 0 2 317286
-0.011825 0.003504 0.120405 0.246567 -0.251264 -0.426420 -0.062500 0 0 0 0 0 0 2 318287
-0.011854 0.003508 0.120412 0.380720 -0.320179 -0.513155 -0.062500 0 0 0 0 0 0 2 319267
-0.011901 0.003502 0.120410 0.620026 -0.183444 -0.398524 -0.062500 0 0 0 0 0 0 2 320284
-0.011924 0.003499 0.120410 0.343539 -0.213929 -0.400435 -0.062500 0 0 0 0 0 0 2 321281
-0.011957 0.003502 0.120417 0.433244 -0.301508 -0.504780 -0.062500 0 0 0 0 0 0 2 322281
-0.011984 0.003490 0.120408 0.378579 -0.111324 -0.298358 -0.062500 0 0 0 0 0 0 2 323285
-0.012019 0.003489 0.120411 0.468850 -0.235412 -0.449818 -0.062500 0 0 0 0 0 0 2 324284
-0.012036 0.003489 0.120413 0.248749 -0.253468 -0.434143 -0.062500 0 0 0 0 0 0 2 325283
-0.012077 0.003480 0.120409 0.534100 -0.146351 -0.358783 -0.062500 0 0 0 0 0 0 2 326281
-0.012098 0.003475 0.120407 0.299077 -0.194056 -0.383318 -0.062500 0 0 0 0 0 0 2 327283
-0.012129 0.003478 0.120414 0.414603 -0.293916 -0.495977 -0.062500 0 0 0 0 0 0 2 328263
-0.012156 0.003466 0.120405 0.370540 -0.108863 -0.292847 -0.062500 0 0 0 0 0 0 2 329280
-0.012191 0.003465 0.120408 0.466717 -0.235361 -0.445101 -0.062500 0 0 0 0 0 0 2 330280
-0.012208 0.003464 0.120410 0.249193 -0.254575 -0.430370 -0.062500 0 0 0 0 0 0 2 331280
-0.012237 0.003469 0.120417 0.384988 -0.324207 -0.516299 -0.062500 0 0 0 0 0 0 2 332284
-0.012263 0.003457 0.120408 0.354569 -0.124080 -0.302519 -0.062500 0 0 0 0 0 0 2 333262
-0.012297 0.003457 0.120412 0.458682 -0.242954 -0.450582 -0.062500 0 0 0 0 0 0 2 334281
-0.012325 0.003443 0.120402 0.395606 -0.082442 -0.272610 -0.062500 0 0 0 0 0 0 2 335280
-0.012361 0.003441 0.120405 0.484218 -0.224188 -0.434769 -0.062500 0 0 0 0 0 0 2 336283
-0.012378 0.003440 0.120406 0.260119 -0.250021 -0.424332 -0.062500 0 0 0 0 0 0 2 337275
-0.012420 0.003431 0.120402 0.543058 -0.147169 -0.348980 -0.062500 0 0 0 0 0 0 2 338282
-0.012440 0.003427 0.120400 0.306994 -0.196594 -0.375176 -0.062500 0 0 0 0 0 0 2 339285
-0.012472 0.003429 0.120407 0.419694 -0.295192 -0.487275 -0.062500 0 0 0 0 0 0 2 340282
-0.012498 0.003417 0.120397 0.374226 -0.110860 -0.284453 -0.062500 0 0 0 0 0 0 2 341281
-0.012512 0.003411 0.120394 0.200896 -0.173231 -0.339100 -0.062500 0 0 0 0 0 0 2 342281
-0.012540 0.003413 0.120400 0.365743 -0.283259 -0.468557 -0.062500 0 0 0 0 0 0 2 343280
-0.012565 0.003400 0.120390 0.349265 -0.127201 -0.272784 -0.062500 0 0 0 0 0 0 2 344282
-0.012599 0.003399 0.120394 0.459909 -0.256773 -0.426892 -0.062500 0 0 0 0 0 0 2 345279
-0.012628 0.003385 0.120383 0.398579 -0.101820 -0.251577 -0.062500 0 0 0 0 0 0 2 346282
-0.012663 0.003383 0.120386 0.485505 -0.244104 -0.414101 -0.062500 0 0 0 0 0 0 2 347279
-0.012681 0.003382 0.120388 0.261826 -0.271113 -0.404897 -0.062500 0 0 0 0 0 0 2 348284
-0.012701 0.003368 0.120376 0.274156 -0.104957 -0.232009 -0.062500 0 0 0 0 0 0 2 349272
-0.012732 0.003366 0.120379 0.421484 -0.245405 -0.401350 -0.062500 0 0 0 0 0 0 2 350279
-0.012759 0.003351 0.120369 0.379322 -0.096358 -0.232444 -0.062500 0 0 0 0 0 0 2 351270
-0.012794 0.003349 0.120372 0.479483 -0.242747 -0.397093 -0.062500 0 0 0 0 0 0 2 352334
-0.012823 0.003335 0.120361 0.409872 -0.095768 -0.225978 -0.062500 0 0 0 0 0 0 2 353321
-0.012838 0.003327 0.120357 0.222516 -0.177524 -0.293913 -0.062500 0 0 0 0 0 0 2 354337
-0.012866 0.003329 0.120363 0.380047 -0.297251 -0.427175 -0.062500 0 0 0 0 0 0 2 355321
-0.012892 0.003316 0.120353 0.356429 -0.124273 -0.233142 -0.062500 0 0 0 0 0 0 2 356322
-0.012926 0.003315 0.120356 0.465763 -0.256054 -0.387284 -0.062500 0 0 0 0 0 0 2 357336
-0.012943 0.003314 0.120357 0.253323 -0.277722 -0.375866 -0.062500 0 0 0 0 0 0 2 358354
-0.012963 0.003300 0.120346 0.270787 -0.109247 -0.201675 -0.062500 0 0 0 0 0 0 2 359338
-0.012994 0.003298 0.120349 0.423273 -0.249257 -0.369983 -0.062500 0 0 0 0 0 0 2 360271
-0.013009 0.003297 0.120350 0.233062 -0.274862 -0.364672 -0.062500 0 0 0 0 0 0 2 361279
-0.013029 0.003283 0.120338 0.261322 -0.108454 -0.192592 -0.062500 0 0 0 0 0 0 2 362269
-0.013060 0.003281 0.120341 0.418025 -0.248385 -0.361529 -0.062500 0 0 0 0 0 0 2 363280
-0.013086 0.003267 0.120330 0.379206 -0.099468 -0.192924 -0.062500 0 0 0 0 0 0 2 364269
-0.013100 0.003260 0.120327 0.208068 -0.179878 -0.262314 -0.062500 0 0 0 0 0 0 2 365279
-0.013108 0.003256 0.120325 0.102880 -0.234630 -0.300471 -0.062500 0 0 0 0 0 0 2 366268
-0.013143 0.003246 0.120320 0.466423 -0.152640 -0.246391 -0.062500 0 0 0 0 0 0 2 367278
-0.013162 0.003241 0.120318 0.272736 -0.211768 -0.284647 -0.062500 0 0 0 0 0 0 2 368268
-0.013171 0.003239 0.120317 0.136069 -0.250868 -0.304353 -0.062500 0 0 0 0 0 0 2 369278
-0.013208 0.003229 0.120312 0.481464 -0.161660 -0.242518 -0.062500 0 0 0 0 0 0 2 370267
-0.013227 0.003224 0.120310 0.279519 -0.216692 -0.278234 -0.062500 0 0 0 0 0 0 2 371278
-0.013236 0.003222 0.120309 0.138848 -0.253744 -0.297045 -0.062500 0 0 0 0 0 0 2 372269
-0.013252 0.003207 0.120297 0.211978 -0.098355 -0.140272 -0.062500 0 0 0 0 0 0 2 373270
-0.013282 0.003205 0.120300 0.393445 -0.243856 -0.315053 -0.062500 0 0 0 0 0 0 2 374281
-0.013296 0.003204 0.120300 0.217847 -0.272668 -0.313148 -0.062500 0 0 0 0 0 0 2 375282
-0.013315 0.003190 0.120289 0.251768 -0.128953 -0.141718 -0.062500 0 0 0 0 0 0 2 376289
-0.013325 0.003183 0.120285 0.141398 -0.205078 -0.216398 -0.062500 0 0 0 0 0 0 2 377273
-0.013363 0.003171 0.120278 0.488035 -0.147893 -0.186590 -0.062500 0 0 0 0 0 0 2 378277
-0.013382 0.003165 0.120276 0.283701 -0.220251 -0.235943 -0.062500 0 0 0 0 0 0 2 379269
-0.013391 0.003162 0.120275 0.140989 -0.265928 -0.259915 -0.062500 0 0 0 0 0 0 2 380275
-0.013396 0.003161 0.120275 0.064608 -0.289540 -0.269226 -0.062500 0 0 0 0 0 0 2 381282
-0.013431 0.003151 0.120270 0.441417 -0.192224 -0.201736 -0.062500 0 0 0 0 0 0 2 382274
-0.013448 0.003147 0.120268 0.257300 -0.242785 -0.236454 -0.062500 0 0 0 0 0 0 2 383277
-0.013457 0.003145 0.120267 0.125619 -0.277572 -0.255037 -0.062500 0 0 0 0 0 0 2 384277
-0.013473 0.003130 0.120255 0.202667 -0.121407 -0.097664 -0.062500 0 0 0 0 0 0 2 385285
-0.013482 0.003123 0.120251 0.115429 -0.201773 -0.178434 -0.062500 0 0 0 0 0 0 2 386284
-0.013507 0.003124 0.120256 0.325746 -0.321270 -0.314797 -0.062500 0 0 0 0 0 0 2 387264
-0.013520 0.003125 0.120258 0.178305 -0.323333 -0.287399 -0.062500 0 0 0 0 0 0 2 388282
-0.013537 0.003112 0.120247 0.229016 -0.144726 -0.105023 -0.062500 0 0 0 0 0 0 2 389279
-0.013546 0.003105 0.120242 0.128028 -0.213346 -0.176030 -0.062500 0 0 0 0 0 0 2 390281
-0.013551 0.003102 0.120241 0.060139 -0.262556 -0.215448 -0.062500 0 0 0 0 0 0 2 391277
-0.013565 0.003087 0.120229 0.170079 -0.114151 -0.066124 -0.062500 0 0 0 0 0 0 2 392278
-0.013594 0.003085 0.120231 0.371153 -0.262643 -0.243118 -0.062500 0 0 0 0 0 0 2 393289
-0.013608 0.003084 0.120232 0.204758 -0.292905 -0.243125 -0.062500 0 0 0 0 0 0 2 394284
-0.013615 0.003083 0.120232 0.095828 -0.303794 -0.236787 -0.062500 0 0 0 0 0 0 2 395284
-0.013618 0.003083 0.120232 0.034329 -0.309903 -0.233880 -0.062500 0 0 0 0 0 0 2 396283
-0.013631 0.003069 0.120220 0.153103 -0.138339 -0.067657 -0.062500 0 0 0 0 0 0 2 397279
-0.013659 0.003068 0.120223 0.359870 -0.275194 -0.238262 -0.062500 0 0 0 0 0 0 2 398277
-0.013673 0.003067 0.120224 0.196584 -0.299677 -0.236166 -0.062500 0 0 0 0 0 0 2 399279
-0.013680 0.003066 0.120224 0.089278 -0.307701 -0.229089 -0.062500 0 0 0 0 0 0 2 400279
-0.013695 0.003053 0.120212 0.180478 -0.137320 -0.060668 -0.062500 0 0 0 0 0 0 2 401281
-0.013703 0.003046 0.120208 0.101734 -0.210210 -0.137707 -0.062500 0 0 0 0 0 0 2 402277
-0.013707 0.003043 0.120206 0.044810 -0.261520 -0.179424 -0.062500 0 0 0 0 0 0 2 403277
-0.013709 0.003041 0.120206 0.012747 -0.288340 -0.195910 -0.062500 0 0 0 0 0 0 2 404279
-0.013722 0.003027 0.120194 0.142649 -0.127819 -0.036667 -0.062500 0 0 0 0 0 0 2 405278
-0.013749 0.003025 0.120196 0.355007 -0.269992 -0.209678 -0.062500 0 0 0 0 0 0 2 406265
-0.013763 0.003024 0.120197 0.194229 -0.297080 -0.208762 -0.062500 0 0 0 0 0 0 2 407279
-0.013770 0.003023 0.120197 0.088127 -0.306403 -0.202147 -0.062500 0 0 0 0 0 0 2 408282
-0.013785 0.003010 0.120185 0.179661 -0.136862 -0.033640 -0.062500 0 0 0 0 0 0 2 409278
-0.013793 0.003003 0.120181 0.101349 -0.209977 -0.110833 -0.062500 0 0 0 0 0 0 2 410278
-0.013797 0.003000 0.120180 0.044659 -0.261393 -0.152646 -0.062500 0 0 0 0 0 0 2 411278
-0.013799 0.002998 0.120179 0.012701 -0.288265 -0.169174 -0.062500 0 0 0 0 0 0 2 412280
-0.013800 0.002997 0.120179 -0.004324 -0.301698 -0.175302 -0.062500 0 0 0 0 0 0 2 413277
-0.013801 0.002997 0.120179 -0.013205 -0.308370 -0.177514 -0.062500 0 0 0 0 0 0 2 414271
-0.013801 0.002996 0.120179 -0.017742 -0.311705 -0.178348 -0.062500 0 0 0 0 0 0 2 415282
-0.013813 0.002983 0.120167 0.126608 -0.139591 -0.013018 -0.062500 0 0 0 0 0 0 2 416344
-0.013819 0.002976 0.120163 0.074049 -0.232014 -0.091526 -0.062500 0 0 0 0 0 0 2 417335
-0.013843 0.002978 0.120168 0.297801 -0.348495 -0.225981 -0.062500 0 0 0 0 0 0 2 418346
-0.013855 0.002979 0.120170 0.160287 -0.327854 -0.198958 -0.062500 0 0 0 0 0 0 2 419311
-0.013861 0.002979 0.120170 0.067847 -0.322424 -0.181657 -0.062500 0 0 0 0 0 0 2 420314
-0.013864 0.002979 0.120170 0.020107 -0.319304 -0.174658 -0.062500 0 0 0 0 0 0 2 421337
-0.013865 0.002980 0.120171 -0.003614 -0.317763 -0.172041 -0.062500 0 0 0 0 0 0 2 422311
-0.013866 0.002980 0.120171 -0.015354 -0.317012 -0.171101 -0.062500 0 0 0 0 0 0 2 423335
-0.013878 0.002966 0.120159 0.124149 -0.163602 -0.005006 -0.062500 0 0 0 0 0 0 2 424341
-0.013884 0.002960 0.120154 0.070834 -0.234302 -0.083323 -0.062500 0 0 0 0 0 0 2 425313
-0.013887 0.002956 0.120153 0.026607 -0.284513 -0.125563 -0.062500 0 0 0 0 0 0 2 426310
-0.013889 0.002955 0.120152 0.000863 -0.310774 -0.142266 -0.062500 0 0 0 0 0 0 2 427320
-0.013890 0.002954 0.120152 -0.013091 -0.323903 -0.148452 -0.062500 0 0 0 0 0 0 2 428336
-0.013891 0.002954 0.120152 -0.020422 -0.330424 -0.150710 -0.062500 0 0 0 0 0 0 2 429320
-0.013891 0.002953 0.120152 -0.024182 -0.333673 -0.151524 -0.062500 0 0 0 0 0 0 2 430334
-0.013891 0.002953 0.120152 -0.026141 -0.335281 -0.151820 -0.062500 0 0 0 0 0 0 2 431318
-0.013891 0.002953 0.120152 -0.027126 -0.336089 -0.151928 -0.062500 0 0 0 0 0 0 2 432335
-0.013891 0.002953 0.120152 -0.027610 -0.336490 -0.151968 -0.062500 0 0 0 0 0 0 2 433318
-0.013891 0.002953 0.120152 -0.027872 -0.336696 -0.151991 -0.062500 0 0 0 0 0 0 2 434332
-0.013891 0.002953 0.120152 -0.028015 -0.336787 -0.151998 -0.062500 0 0 0 0 0 0 2 435318
-0.013887 0.002936 0.120164 -0.081997 -0.112231 -0.316261 -0.062500 0 0 0 0 0 0 2 436334
-0.013884 0.002927 0.120168 -0.068639 -0.200685 -0.238438 -0.062500 0 0 0 0 0 0 2 437318
-0.013883 0.002923 0.120170 -0.052730 -0.265894 -0.196551 -0.062500 0 0 0 0 0 0 2 438334
-0.013882 0.002921 0.120170 -0.041911 -0.300926 -0.180009 -0.062500 0 0 0 0 0 0 2 439318
-0.013881 0.002919 0.120170 -0.035570 -0.318794 -0.173872 -0.062500 0 0 0 0 0 0 2 440319
-0.013881 0.002919 0.120170 -0.032041 -0.327806 -0.171656 -0.062500 0 0 0 0 0 0 2 441331
-0.013881 0.002919 0.120170 -0.030156 -0.332343 -0.170848 -0.062500 0 0 0 0 0 0 2 442316
-0.013881 0.002918 0.120170 -0.029152 -0.334610 -0.170541 -0.062500 0 0 0 0 0 0 2 443334
-0.013881 0.002918 0.120170 -0.028662 -0.335749 -0.170444 -0.062500 0 0 0 0 0 0 2 444267
-0.013881 0.002918 0.120170 -0.028402 -0.336318 -0.170401 -0.062500 0 0 0 0 0 0 2 445276
-0.013881 0.002918 0.120170 -0.028263 -0.336599 -0.170395 -0.062500 0 0 0 0 0 0 2 446266
-0.013892 0.002905 0.120159 0.118208 -0.163206 -0.004470 -0.062500 0 0 0 0 0 0 2 447276
-0.013898 0.002898 0.120154 0.067897 -0.234091 -0.082989 -0.062500 0 0 0 0 0 0 2 448267
-0.013902 0.002895 0.120153 0.025147 -0.284392 -0.125323 -0.062500 0 0 0 0 0 0 2 449276
-0.013904 0.002894 0.120152 0.000105 -0.310704 -0.142045 -0.062500 0 0 0 0 0 0 2 450266
-0.013904 0.002893 0.120152 -0.013427 -0.323878 -0.148244 -0.062500 0 0 0 0 0 0 2 451276
-0.013905 0.002892 0.120152 -0.020581 -0.330405 -0.150504 -0.062500 0 0 0 0 0 0 2 452266
-0.013905 0.002892 0.120152 -0.024297 -0.333660 -0.151329 -0.062500 0 0 0 0 0 0 2 453276
-0.013905 0.002892 0.120152 -0.026190 -0.335282 -0.151629 -0.062500 0 0 0 0 0 0 2 454265
-0.013905 0.002892 0.120152 -0.027133 -0.336100 -0.151732 -0.062500 0 0 0 0 0 0 2 455274
-0.013905 0.002892 0.120152 -0.027642 -0.336486 -0.151771 -0.062500 0 0 0 0 0 0 2 456291
-0.013905 0.002892 0.120152 -0.027873 -0.336688 -0.151794 -0.062500 0 0 0 0 0 0 2 457278
-0.013905 0.002892 0.120152 -0.028010 -0.336789 -0.151794 -0.062500 0 0 0 0 0 0 2 458288
-0.013901 0.002875 0.120164 -0.082035 -0.112075 -0.315893 -0.062500 0 0 0 0 0 0 2 459297
-0.013899 0.002866 0.120168 -0.068683 -0.200625 -0.238152 -0.062500 0 0 0 0 0 0 2 460280
-0.013897 0.002862 0.120169 -0.052730 -0.265888 -0.196305 -0.062500 0 0 0 0 0 0 2 461272
-0.013896 0.002859 0.120170 -0.041930 -0.300923 -0.179785 -0.062500 0 0 0 0 0 0 2 462260
-0.013896 0.002858 0.120170 -0.035561 -0.318804 -0.173670 -0.062500 0 0 0 0 0 0 2 463282
-0.013895 0.002858 0.120170 -0.032037 -0.327807 -0.171430 -0.062500 0 0 0 0 0 0 2 464274
-0.013895 0.002857 0.120170 -0.030155 -0.332334 -0.170629 -0.062500 0 0 0 0 0 0 2 465275
-0.013895 0.002857 0.120170 -0.029158 -0.334609 -0.170332 -0.062500 0 0 0 0 0 0 2 466282
-0.013895 0.002857 0.120170 -0.028661 -0.335741 -0.170229 -0.062500 0 0 0 0 0 0 2 467289
-0.013895 0.002857 0.120170 -0.028400 -0.336310 -0.170185 -0.062500 0 0 0 0 0 0 2 468281
-0.013895 0.002857 0.120170 -0.028256 -0.336612 -0.170164 -0.062500 0 0 0 0 0 0 2 469277
-0.013895 0.002857 0.120170 -0.028212 -0.336747 -0.170180 -0.062500 0 0 0 0 0 0 2 470276
-0.013895 0.002857 0.120170 -0.028154 -0.336823 -0.170176 -0.062500 0 0 0 0 0 0 2 471277
-0.013895 0.002857 0.120170 -0.028150 -0.336860 -0.170169 -0.062500 0 0 0 0 0 0 2 472277
-0.013895 0.002857 0.120170 -0.028147 -0.336874 -0.170160 -0.062500 0 0 0 0 0 0 2 473274
-0.013891 0.002840 0.120182 -0.082153 -0.111990 -0.334164 -0.062500 0 0 0 0 0 0 2 474277
-0.013888 0.002831 0.120186 -0.068735 -0.200583 -0.256464 -0.062500 0 0 0 0 0 0 2 475280
-0.013887 0.002827 0.120188 -0.052737 -0.265876 -0.214661 -0.062500 0 0 0 0 0 0 2 476282
-0.013886 0.002824 0.120188 -0.041941 -0.300925 -0.198135 -0.062500 0 0 0 0 0 0 2 477282
-0.013885 0.002823 0.120188 -0.035566 -0.318794 -0.192025 -0.062500 0 0 0 0 0 0 2 478281
-0.013896 0.002809 0.120177 0.114290 -0.154408 -0.023647 -0.062500 0 0 0 0 0 0 2 479275
-0.013903 0.002803 0.120172 0.065860 -0.229644 -0.101469 -0.062500 0 0 0 0 0 0 2 480278
-0.013906 0.002799 0.120171 0.024105 -0.282146 -0.143561 -0.062500 0 0 0 0 0 0 2 481274
-0.013908 0.002797 0.120170 -0.000404 -0.309578 -0.160221 -0.062500 0 0 0 0 0 0 2 482276
-0.013908 0.002797 0.120170 -0.013717 -0.323304 -0.166377 -0.062500 0 0 0 0 0 0 2 483275
-0.013909 0.002796 0.120170 -0.020738 -0.330127 -0.168638 -0.062500 0 0 0 0 0 0 2 484277
-0.013909 0.002796 0.120170 -0.024352 -0.333512 -0.169447 -0.062500 0 0 0 0 0 0 2 485274
-0.013909 0.002796 0.120170 -0.026220 -0.335220 -0.169749 -0.062500 0 0 0 0 0 0 2 486279
-0.013909 0.002796 0.120170 -0.027160 -0.336046 -0.169853 -0.062500 0 0 0 0 0 0 2 487257
-0.013909 0.002796 0.120170 -0.027644 -0.336468 -0.169893 -0.062500 0 0 0 0 0 0 2 488276
-0.013909 0.002796 0.120170 -0.027870 -0.336684 -0.169910 -0.062500 0 0 0 0 0 0 2 489276
-0.013909 0.002796 0.120170 -0.028007 -0.336787 -0.169909 -0.062500 0 0 0 0 0 0 2 490279
-0.013909 0.002796 0.120170 -0.028071 -0.336834 -0.169923 -0.062500 0 0 0 0 0 0 2 491276
-0.013909 0.002796 0.120170 -0.028105 -0.336862 -0.169909 -0.062500 0 0 0 0 0 0 2 492279
-0.013909 0.002796 0.120170 -0.028115 -0.336873 -0.169915 -0.062500 0 0 0 0 0 0 2 493275
-0.013909 0.002796 0.120170 -0.028120 -0.336892 -0.169916 -0.062500 0 0 0 0 0 0 2 494275
-0.013909 0.002796 0.120170 -0.028121 -0.336894 -0.169916 -0.062500 0 0 0 0 0 0 2 495275
-0.013909 0.002796 0.120170 -0.028121 -0.336895 -0.169916 -0.062500 0 0 0 0 0 0 2 496281
-0.013909 0.002796 0.120170 -0.028149 -0.336878 -0.169915 -0.062500 0 0 0 0 0 0 2 497266
-0.013905 0.002778 0.120182 -0.082196 -0.111853 -0.333742 -0.062500 0 0 0 0 0 0 2 498276
-0.013902 0.002770 0.120186 -0.068748 -0.200524 -0.256123 -0.062500 0 0 0 0 0 0 2 499276
-0.013901 0.002765 0.120187 -0.053931 -0.286474 -0.214343 -0.062500 0 0 0 0 0 0 2 500277
-0.013900 0.002763 0.120188 -0.043114 -0.321545 -0.197862 -0.062500 0 0 0 0 0 0 2 501274
-0.013900 0.002762 0.120188 -0.036749 -0.339418 -0.191743 -0.062500 0 0 0 0 0 0 2 502275
-0.013899 0.002761 0.120188 -0.033232 -0.348425 -0.189527 -0.062500 0 0 0 0 0 0 2 503275
-0.013899 0.002761 0.120188 -0.031339 -0.352956 -0.188717 -0.062500 0 0 0 0 0 0 2 504276
-0.013899 0.002761 0.120188 -0.030341 -0.355233 -0.188421 -0.062500 0 0 0 0 0 0 2 505274
-0.013899 0.002761 0.120188 -0.029841 -0.356376 -0.188312 -0.062500 0 0 0 0 0 0 2 506279
-0.013899 0.002761 0.120188 -0.029556 -0.356942 -0.188285 -0.062500 0 0 0 0 0 0 2 507275
-0.013899 0.002761 0.120188 -0.029438 -0.357227 -0.188265 -0.062500 0 0 0 0 0 0 2 508267
-0.013899 0.002761 0.120188 -0.029381 -0.357355 -0.188258 -0.062500 0 0 0 0 0 0 2 509275
-0.013899 0.002761 0.120188 -0.029353 -0.357432 -0.188251 -0.062500 0 0 0 0 0 0 2 510264
-0.013899 0.002761 0.120188 -0.029329 -0.357465 -0.188259 -0.062500 0 0 0 0 0 0 2 511273
-0.013899 0.002761 0.120188 -0.029306 -0.357493 -0.188269 -0.062500 0 0 0 0 0 0 2 512319
-0.013899 0.002761 0.120188 -0.029326 -0.357500 -0.188254 -0.062500 0 0 0 0 0 0 2 513331
-0.013899 0.002761 0.120188 -0.029303 -0.357507 -0.188261 -0.062500 0 0 0 0 0 0 2 514318
-0.013899 0.002761 0.120188 -0.029300 -0.357508 -0.188262 -0.062500 0 0 0 0 0 0 2 515330
-0.013899 0.002761 0.120188 -0.029300 -0.357508 -0.188262 -0.062500 0 0 0 0 0 0 2 516266
-0.013899 0.002761 0.120188 -0.029326 -0.357502 -0.188254 -0.062500 0 0 0 0 0 0 2 517274
-0.013899 0.002761 0.120188 -0.029300 -0.357518 -0.188254 -0.062500 0 0 0 0 0 0 2 518262
-0.013899 0.002761 0.120188 -0.029300 -0.357509 -0.188261 -0.062500 0 0 0 0 0 0 2 519274
-0.013899 0.002761 0.120188 -0.029326 -0.357502 -0.188254 -0.062500 0 0 0 0 0 0 2 520264
-0.013899 0.002761 0.120188 -0.029303 -0.357507 -0.188261 -0.062500 0 0 0 0 0 0 2 521273
-0.013899 0.002761 0.120188 -0.029300 -0.357508 -0.188262 -0.062500 0 0 0 0 0 0 2 522264
-0.013899 0.002761 0.120188 -0.029323 -0.357512 -0.188246 -0.062500 0 0 0 0 0 0 2 523257
-0.013899 0.002761 0.120188 -0.029302 -0.357508 -0.188260 -0.062500 0 0 0 0 0 0 2 524273
-0.013899 0.002761 0.120188 -0.029300 -0.357508 -0.188262 -0.062500 0 0 0 0 0 0 2 525263
-0.013899 0.002761 0.120188 -0.029300 -0.357508 -0.188262 -0.062500 0 0 0 0 0 0 2 526274
-0.013899 0.002761 0.120188 -0.029326 -0.357502 -0.188254 -0.062500 0 0 0 0 0 0 2 527263
-0.013899 0.002761 0.120188 -0.029293 -0.357510 -0.188246 -0.062500 0 0 0 0 0 0 2 528273
-0.013899 0.002761 0.120188 -0.029300 -0.357508 -0.188260 -0.062500 0 0 0 0 0 0 2 529263
-0.013899 0.002761 0.120188 -0.029300 -0.357508 -0.188262 -0.062500 0 0 0 0 0 0 2 530273
-0.013899 0.002761 0.120188 -0.029323 -0.357512 -0.188246 -0.062500 0 0 0 0 0 0 2 531274
-0.013899 0.002761 0.120188 -0.029302 -0.357508 -0.188260 -0.062500 0 0 0 0 0 0 2 532278
-0.013899 0.002761 0.120188 -0.029300 -0.357508 -0.188261 -0.062500 0 0 0 0 0 0 2 533274
-0.013899 0.002761 0.120188 -0.029326 -0.357502 -0.188253 -0.062500 0 0 0 0 0 0 2 534262
-0.013899 0.002761 0.120188 -0.029303 -0.357507 -0.188261 -0.062500 0 0 0 0 0 0 2 535279
-0.013899 0.002761 0.120188 -0.029300 -0.357508 -0.188262 -0.062500 0 0 0 0 0 0 2 536268
-0.013899 0.002761 0.120188 -0.029300 -0.357508 -0.188262 -0.062500 0 0 0 0 0 0 2 537279
-0.013899 0.002761 0.120188 -0.029323 -0.357512 -0.188246 -0.062500 0 0 0 0 0 0 2 538268
-0.013899 0.002761 0.120188 -0.029302 -0.357508 -0.188260 -0.062500 0 0 0 0 0 0 2 539279
-0.013899 0.002761 0.120188 -0.029300 -0.357508 -0.188262 -0.062500 0 0 0 0 0 0 2 540280
-0.013899 0.002761 0.120188 -0.029326 -0.357502 -0.188254 -0.062500 0 0 0 0 0 0 2 541283
-0.013899 0.002761 0.120188 -0.029300 -0.357518 -0.188254 -0.062500 0 0 0 0 0 0 2 542284
-0.013899 0.002761 0.120188 -0.029300 -0.357509 -0.188261 -0.062500 0 0 0 0 0 0 2 543277
-0.013899 0.002761 0.120188 -0.029300 -0.357508 -0.188262 -0.062500 0 0 0 0 0 0 2 544277
-0.013899 0.002761 0.120188 -0.029323 -0.357512 -0.188246 -0.062500 0 0 0 0 0 0 2 545274
-0.013899 0.002761 0.120188 -0.029302 -0.357508 -0.188260 -0.062500 0 0 0 0 0 0 2 546273
-0.013899 0.002761 0.120188 -0.029300 -0.357508 -0.188262 -0.062500 0 0 0 0 0 0 2 547274
-0.013899 0.002761 0.120188 -0.029326 -0.357502 -0.188253 -0.062500 0 0 0 0 0 0 2 548275
-0.013899 0.002761 0.120188 -0.029303 -0.357507 -0.188261 -0.062500 0 0 0 0 0 0 2 549275
-0.013899 0.002761 0.120188 -0.029300 -0.357508 -0.188262 -0.062500 0 0 0 0 0 0 2 550283
-0.013899 0.002761 0.120188 -0.029323 -0.357512 -0.188246 -0.062500 0 0 0 0 0 0 2 551281
-0.013899 0.002761 0.120188 -0.029302 -0.357508 -0.188260 -0.062500 0 0 0 0 0 0 2 552277
-0.013899 0.002761 0.120188 -0.029300 -0.357508 -0.188262 -0.062500 0 0 0 0 0 0 2 553278
-0.013899 0.002761 0.120188 -0.029300 -0.357508 -0.188262 -0.062500 0 0 0 0 0 0 2 554273
-0.013899 0.002761 0.120188 -0.029326 -0.357502 -0.188254 -0.062500 0 0 0 0 0 0 2 555273
-0.013899 0.002761 0.120188 -0.029300 -0.357518 -0.188254 -0.062500 0 0 0 0 0 0 2 556273
-0.013899 0.002761 0.120188 -0.029300 -0.357509 -0.188261 -0.062500 0 0 0 0 0 0 2 557276
-0.013899 0.002761 0.120188 -0.029300 -0.357508 -0.188262 -0.062500 0 0 0 0 0 0 2 558268
-0.013899 0.002761 0.120188 -0.029326 -0.357502 -0.188254 -0.062500 0 0 0 0 0 0 2 559273
-0.013899 0.002761 0.120188 -0.029300 -0.357518 -0.188254 -0.062500 0 0 0 0 0 0 2 560276
-0.013899 0.002761 0.120188 -0.029300 -0.357509 -0.188261 -0.062500 0 0 0 0 0 0 2 561272
-0.013899 0.002761 0.120188 -0.029326 -0.357502 -0.188254 -0.062500 0 0 0 0 0 0 2 562274
-0.013899 0.002761 0.120188 -0.029303 -0.357507 -0.188261 -0.062500 0 0 0 0 0 0 2 563275
-0.013899 0.002761 0.120188 -0.029300 -0.357508 -0.188262 -0.062500 0 0 0 0 0 0 2 564274
-0.013899 0.002761 0.120188 -0.029323 -0.357512 -0.188246 -0.062500 0 0 0 0 0 0 2 565273
-0.013899 0.002761 0.120188 -0.029302 -0.357508 -0.188260 -0.062500 0 0 0 0 0 0 2 566272
-0.013899 0.002761 0.120188 -0.029300 -0.357508 -0.188262 -0.062500 0 0 0 0 0 0 2 567278
-0.013899 0.002761 0.120188 -0.029300 -0.357508 -0.188262 -0.062500 0 0 0 0 0 0 2 568273
-0.013899 0.002761 0.120188 -0.029323 -0.357512 -0.188246 -0.062500 0 0 0 0 0 0 2 569273
-0.013899 0.002761 0.120188 -0.029302 -0.357508 -0.188260 -0.062500 0 0 0 0 0 0 2 570272
-0.013899 0.002761 0.120188 -0.029294 -0.357500 -0.188254 -0.062500 0 0 0 0 0 0 2 571274
-0.013899 0.002761 0.120188 -0.029300 -0.357507 -0.188261 -0.062500 0 0 0 0 0 0 2 572266
-0.013899 0.002761 0.120188 -0.029323 -0.357512 -0.188246 -0.062500 0 0 0 0 0 0 2 573272
-0.013899 0.002761 0.120188 -0.029302 -0.357508 -0.188260 -0.062500 0 0 0 0 0 0 2 574272
-0.013899 0.002761 0.120188 -0.029300 -0.357508 -0.188262 -0.062500 0 0 0 0 0 0 2 575275
-0.013899 0.002761 0.120188 -0.029326 -0.357502 -0.188253 -0.062500 0 0 0 0 0 0 2 576274
-0.013899 0.002761 0.120188 -0.029303 -0.357507 -0.188261 -0.062500 0 0 0 0 0 0 2 577274
-0.013899 0.002761 0.120188 -0.029300 -0.357508 -0.188262 -0.062500 0 0 0 0 0 0 2 578271
-0.013899 0.002761 0.120188 -0.029298 -0.357518 -0.188255 -0.062500 0 0 0 0 0 0 2 579272
-0.013899 0.002761 0.120188 -0.029323 -0.357513 -0.188245 -0.062500 0 0 0 0 0 0 2 580272
-0.013899 0.002761 0.120188 -0.029302 -0.357508 -0.188260 -0.062500 0 0 0 0 0 0 2 581274
-0.013899 0.002761 0.120188 -0.029300 -0.357508 -0.188261 -0.062500 0 0 0 0 0 0 2 582271
-0.013899 0.002761 0.120188 -0.029326 -0.357502 -0.188253 -0.062500 0 0 0 0 0 0 2 583275
-0.013899 0.002761 0.120188 -0.029303 -0.357507 -0.188261 -0.062500 0 0 0 0 0 0 2 584263
-0.013910 0.002748 0.120176 0.116943 -0.184224 -0.021942 -0.062500 0 0 0 0 0 0 2 585271
-0.013917 0.002741 0.120172 0.066658 -0.254857 -0.100643 -0.062500 0 0 0 0 0 0 2 586261
-0.013920 0.002738 0.120171 0.023964 -0.305046 -0.143077 -0.062500 0 0 0 0 0 0 2 587271
-0.013922 0.002736 0.120170 -0.001050 -0.331327 -0.159855 -0.062500 0 0 0 0 0 0 2 588262
-0.013923 0.002735 0.120170 -0.014632 -0.344505 -0.166074 -0.062500 0 0 0 0 0 0 2 589271
-0.013923 0.002735 0.120170 -0.021776 -0.351031 -0.168333 -0.062500 0 0 0 0 0 0 2 590272
-0.013923 0.002735 0.120170 -0.025481 -0.354277 -0.169155 -0.062500 0 0 0 0 0 0 2 591261
-0.013923 0.002735 0.120170 -0.027365 -0.355891 -0.169450 -0.062500 0 0 0 0 0 0 2 592272
-0.013923 0.002735 0.120170 -0.028316 -0.356705 -0.169570 -0.062500 0 0 0 0 0 0 2 593260
-0.013924 0.002735 0.120170 -0.028822 -0.357101 -0.169604 -0.062500 0 0 0 0 0 0 2 594270
-0.013924 0.002735 0.120170 -0.029051 -0.357314 -0.169619 -0.062500 0 0 0 0 0 0 2 595261
-0.013924 0.002735 0.120170 -0.029181 -0.357409 -0.169611 -0.062500 0 0 0 0 0 0 2 596271
-0.013924 0.002735 0.120170 -0.029244 -0.357455 -0.169624 -0.062500 0 0 0 0 0 0 2 597260
-0.013924 0.002735 0.120170 -0.029281 -0.357472 -0.169617 -0.062500 0 0 0 0 0 0 2 598271
-0.013924 0.002735 0.120170 -0.029295 -0.357501 -0.169624 -0.062500 0 0 0 0 0 0 2 599260
-0.013924 0.002735 0.120170 -0.029297 -0.357504 -0.169625 -0.062500 0 0 0 0 0 0 2 600271
-0.013924 0.002735 0.120170 -0.029297 -0.357504 -0.169625 -0.062500 0 0 0 0 0 0 2 601261
-0.013924 0.002735 0.120170 -0.029297 -0.357504 -0.169625 -0.062500 0 0 0 0 0 0 2 602271
-0.013924 0.002735 0.120170 -0.029297 -0.357504 -0.169625 -0.062500 0 0 0 0 0 0 2 603264
-0.013924 0.002735 0.120170 -0.029304 -0.357512 -0.169633 -0.062500 0 0 0 0 0 0 2 604274
-0.013924 0.002735 0.120170 -0.029323 -0.357499 -0.169618 -0.062500 0 0 0 0 0 0 2 605279
-0.013924 0.002735 0.120170 -0.029306 -0.357511 -0.169632 -0.062500 0 0 0 0 0 0 2 606274
-0.013924 0.002735 0.120170 -0.029295 -0.357515 -0.169619 -0.062500 0 0 0 0 0 0 2 607249
-0.013924 0.002735 0.120170 -0.029304 -0.357513 -0.169632 -0.062500 0 0 0 0 0 0 2 608275
-0.013924 0.002735 0.120170 -0.029323 -0.357499 -0.169618 -0.062500 0 0 0 0 0 0 2 609266
-0.013924 0.002735 0.120170 -0.029300 -0.357503 -0.169624 -0.062500 0 0 0 0 0 0 2 610257
-0.013924 0.002735 0.120170 -0.029304 -0.357512 -0.169633 -0.062500 0 0 0 0 0 0 2 611277
-0.013924 0.002735 0.120170 -0.029321 -0.357509 -0.169610 -0.062500 0 0 0 0 0 0 2 612389
-0.013924 0.002735 0.120170 -0.029299 -0.357504 -0.169623 -0.062500 0 0 0 0 0 0 2 613272
-0.013924 0.002735 0.120170 -0.029304 -0.357512 -0.169633 -0.062500 0 0 0 0 0 0 2 614255
-0.013944 0.002739 0.120176 0.242806 -0.421977 -0.261594 -0.062500 0 0 0 0 0 0 2 615278
-0.013955 0.002742 0.120179 0.129415 -0.395504 -0.217975 -0.062500 0 0 0 0 0 0 2 616278
-0.013960 0.002743 0.120179 0.050644 -0.376821 -0.194537 -0.062500 0 0 0 0 0 0 2 617272
-0.013962 0.002744 0.120180 0.010134 -0.367104 -0.185283 -0.062500 0 0 0 0 0 0 2 618273
-0.013963 0.002744 0.120180 -0.009843 -0.362279 -0.181879 -0.062500 0 0 0 0 0 0 2 619272
-0.013964 0.002744 0.120180 -0.019700 -0.359877 -0.180627 -0.062500 0 0 0 0 0 0 2 620274
-0.013964 0.002744 0.120180 -0.024537 -0.358684 -0.180160 -0.062500 0 0 0 0 0 0 2 621271
-0.013964 0.002744 0.120180 -0.026918 -0.358099 -0.180016 -0.062500 0 0 0 0 0 0 2 622271
-0.013964 0.002744 0.120180 -0.028132 -0.357796 -0.179948 -0.062500 0 0 0 0 0 0 2 623277
-0.013964 0.002744 0.120180 -0.028711 -0.357656 -0.179937 -0.062500 0 0 0 0 0 0 2 624279
-0.013964 0.002744 0.120180 -0.029027 -0.357580 -0.179907 -0.062500 0 0 0 0 0 0 2 625275
-0.013985 0.002749 0.120186 0.243041 -0.422045 -0.271715 -0.062500 0 0 0 0 0 0 2 626276
-0.013995 0.002752 0.120189 0.129539 -0.395525 -0.228200 -0.062500 0 0 0 0 0 0 2 627272
-0.014000 0.002753 0.120190 0.050745 -0.376845 -0.204790 -0.062500 0 0 0 0 0 0 2 628273
-0.014003 0.002753 0.120190 0.010171 -0.367113 -0.195542 -0.062500 0 0 0 0 0 0 2 629270
-0.014004 0.002754 0.120190 -0.009845 -0.362269 -0.192147 -0.062500 0 0 0 0 0 0 2 630271
-0.014005 0.002754 0.120190 -0.019673 -0.359872 -0.190893 -0.062500 0 0 0 0 0 0 2 631271
-0.014005 0.002754 0.120190 -0.024524 -0.358685 -0.190451 -0.062500 0 0 0 0 0 0 2 632273
-0.014005 0.002754 0.120190 -0.026943 -0.358083 -0.190272 -0.062500 0 0 0 0 0 0 2 633270
-0.014005 0.002754 0.120190 -0.028123 -0.357807 -0.190232 -0.062500 0 0 0 0 0 0 2 634273
-0.014005 0.002754 0.120190 -0.028718 -0.357655 -0.190209 -0.062500 0 0 0 0 0 0 2 635271
-0.014005 0.002754 0.120190 -0.029010 -0.357584 -0.190185 -0.062500 0 0 0 0 0 0 2 636271
-0.014026 0.002759 0.120197 0.243135 -0.422070 -0.281809 -0.062500 0 0 0 0 0 0 2 637269
-0.014036 0.002761 0.120199 0.129601 -0.395541 -0.238381 -0.062500 0 0 0 0 0 0 2 638271
-0.014052 0.002749 0.120188 0.192355 -0.205120 -0.048490 -0.062500 0 0 0 0 0 0 2 639271
-0.014061 0.002743 0.120184 0.101700 -0.265968 -0.118031 -0.062500 0 0 0 0 0 0 2 640344
-0.014066 0.002740 0.120183 0.039044 -0.311302 -0.157115 -0.062500 0 0 0 0 0 0 2 641343
-0.014068 0.002739 0.120182 0.004223 -0.335192 -0.172680 -0.062500 0 0 0 0 0 0 2 642305
-0.014069 0.002738 0.120182 -0.014209 -0.347137 -0.178457 -0.062500 0 0 0 0 0 0 2 643308
-0.014091 0.002743 0.120188 0.248633 -0.417627 -0.271952 -0.062500 0 0 0 0 0 0 2 644314
-0.014101 0.002745 0.120191 0.130212 -0.394084 -0.229403 -0.062500 0 0 0 0 0 0 2 645333
-0.014106 0.002746 0.120192 0.048906 -0.376857 -0.206403 -0.062500 0 0 0 0 0 0 2 646338
-0.014109 0.002747 0.120192 0.007073 -0.367853 -0.197306 -0.062500 0 0 0 0 0 0 2 647331
-0.014110 0.002747 0.120192 -0.013588 -0.363380 -0.193931 -0.062500 0 0 0 0 0 0 2 648336
-0.014111 0.002747 0.120192 -0.023743 -0.361154 -0.192693 -0.062500 0 0 0 0 0 0 2 649306
-0.014111 0.002747 0.120192 -0.028750 -0.360072 -0.192264 -0.062500 0 0 0 0 0 0 2 650305
-0.014111 0.002747 0.120192 -0.031235 -0.359517 -0.192103 -0.062500 0 0 0 0 0 0 2 651303
-0.014111 0.002747 0.120192 -0.032465 -0.359236 -0.192035 -0.062500 0 0 0 0 0 0 2 652304
-0.014132 0.002752 0.120199 0.239423 -0.423679 -0.283208 -0.062500 0 0 0 0 0 0 2 653304
-0.014142 0.002755 0.120201 0.125552 -0.397095 -0.239996 -0.062500 0 0 0 0 0 0 2 654303
-0.014147 0.002756 0.120202 0.046530 -0.378362 -0.216748 -0.062500 0 0 0 0 0 0 2 655326
-0.014150 0.002756 0.120202 0.005887 -0.368612 -0.207559 -0.062500 0 0 0 0 0 0 2 656335
-0.014151 0.002757 0.120202 -0.014185 -0.363745 -0.204164 -0.062500 0 0 0 0 0 0 2 657326
-0.014151 0.002757 0.120202 -0.024028 -0.361362 -0.202926 -0.062500 0 0 0 0 0 0 2 658305
-0.014173 0.002762 0.120209 0.243695 -0.424756 -0.293495 -0.062500 0 0 0 0 0 0 2 659327
-0.014183 0.002764 0.120211 0.127674 -0.397620 -0.250207 -0.062500 0 0 0 0 0 0 2 660314
-0.014188 0.002766 0.120212 0.047584 -0.378627 -0.226943 -0.062500 0 0 0 0 0 0 2 661325
-0.014190 0.002766 0.120212 0.007936 -0.348180 -0.217755 -0.062500 0 0 0 0 0 0 2 662312
-0.014192 0.002766 0.120212 -0.012375 -0.343253 -0.214365 -0.062500 0 0 0 0 0 0 2 663326
-0.014192 0.002767 0.120212 -0.022387 -0.340810 -0.213122 -0.062500 0 0 0 0 0 0 2 664311
-0.014213 0.002772 0.120219 0.245388 -0.404236 -0.303507 -0.062500 0 0 0 0 0 0 2 665325
-0.014224 0.002774 0.120221 0.129296 -0.377084 -0.260315 -0.062500 0 0 0 0 0 0 2 666312
-0.014229 0.002775 0.120222 0.049176 -0.358083 -0.237101 -0.062500 0 0 0 0 0 0 2 667324
-0.014231 0.002776 0.120222 0.007960 -0.348185 -0.227930 -0.062500 0 0 0 0 0 0 2 668312
-0.014232 0.002776 0.120223 -0.012383 -0.343261 -0.224536 -0.062500 0 0 0 0 0 0 2 669328
-0.014233 0.002776 0.120223 -0.022365 -0.340827 -0.223290 -0.062500 0 0 0 0 0 0 2 670309
-0.014254 0.002781 0.120229 0.245483 -0.404262 -0.313498 -0.062500 0 0 0 0 0 0 2 671325
-0.014265 0.002784 0.120231 0.126692 -0.378922 -0.270410 -0.062500 0 0 0 0 0 0 2 672260
-0.014270 0.002785 0.120232 0.046543 -0.359914 -0.247249 -0.062500 0 0 0 0 0 0 2 673269
-0.014272 0.002786 0.120233 0.005298 -0.350009 -0.238080 -0.062500 0 0 0 0 0 0 2 674269
-0.014273 0.002786 0.120233 -0.015018 -0.345091 -0.234688 -0.062500 0 0 0 0 0 0 2 675258
-0.014274 0.002786 0.120233 -0.025025 -0.342650 -0.233439 -0.062500 0 0 0 0 0 0 2 676268
-0.014274 0.002786 0.120233 -0.029953 -0.341435 -0.233003 -0.062500 0 0 0 0 0 0 2 677258
-0.014274 0.002786 0.120233 -0.032415 -0.340831 -0.232832 -0.062500 0 0 0 0 0 0 2 678269
-0.014295 0.002791 0.120239 0.239284 -0.405203 -0.323254 -0.062500 0 0 0 0 0 0 2 679259
-0.014306 0.002794 0.120242 0.124948 -0.378500 -0.280407 -0.062500 0 0 0 0 0 0 2 680268
-0.014311 0.002795 0.120242 0.045662 -0.359692 -0.257308 -0.062500 0 0 0 0 0 0 2 681258
-0.014313 0.002795 0.120243 0.004864 -0.349903 -0.248203 -0.062500 0 0 0 0 0 0 2 682270
-0.014314 0.002796 0.120243 -0.015253 -0.345044 -0.244816 -0.062500 0 0 0 0 0 0 2 683258
-0.014315 0.002796 0.120243 -0.025123 -0.342628 -0.243582 -0.062500 0 0 0 0 0 0 2 684269
-0.014336 0.002801 0.120249 0.242965 -0.406113 -0.333441 -0.062500 0 0 0 0 0 0 2 685278
-0.014346 0.002803 0.120252 0.126795 -0.378957 -0.290541 -0.062500 0 0 0 0 0 0 2 686274
-0.014351 0.002805 0.120253 0.046582 -0.359915 -0.267456 -0.062500 0 0 0 0 0 0 2 687286
-0.014358 0.002823 0.120241 0.058968 -0.575078 -0.094314 -0.062500 0 0 0 0 0 0 2 688266
-0.014362 0.002832 0.120237 0.025543 -0.481362 -0.168372 -0.062500 0 0 0 0 0 0 2 689269
-0.014364 0.002836 0.120235 -0.000310 -0.413625 -0.208998 -0.062500 0 0 0 0 0 0 2 690274
-0.014365 0.002838 0.120235 -0.016038 -0.377382 -0.225133 -0.062500 0 0 0 0 0 0 2 691272
-0.014366 0.002840 0.120235 -0.024904 -0.358906 -0.231148 -0.062500 0 0 0 0 0 0 2 692264
-0.014366 0.002840 0.120235 -0.029658 -0.349607 -0.233335 -0.062500 0 0 0 0 0 0 2 693272
-0.014366 0.002840 0.120235 -0.032159 -0.344941 -0.234136 -0.062500 0 0 0 0 0 0 2 694280
-0.014388 0.002846 0.120241 0.239638 -0.407314 -0.324481 -0.062500 0 0 0 0 0 0 2 695268
-0.014398 0.002848 0.120243 0.125145 -0.379563 -0.281982 -0.062500 0 0 0 0 0 0 2 696273
-0.014403 0.002849 0.120244 0.045765 -0.360225 -0.259053 -0.062500 0 0 0 0 0 0 2 697269
-0.014405 0.002850 0.120245 0.004918 -0.350157 -0.249970 -0.062500 0 0 0 0 0 0 2 698272
-0.014406 0.002850 0.120245 -0.015229 -0.345156 -0.246622 -0.062500 0 0 0 0 0 0 2 699251
-0.014407 0.002850 0.120245 -0.025114 -0.342683 -0.245379 -0.062500 0 0 0 0 0 0 2 700252
-0.014407 0.002850 0.120245 -0.030027 -0.341456 -0.244944 -0.062500 0 0 0 0 0 0 2 701271
-0.014407 0.002851 0.120245 -0.032423 -0.340846 -0.244778 -0.062500 0 0 0 0 0 0 2 702270
-0.014407 0.002851 0.120245 -0.033650 -0.340538 -0.244728 -0.062500 0 0 0 0 0 0 2 703269
-0.014407 0.002851 0.120245 -0.034215 -0.340391 -0.244700 -0.062500 0 0 0 0 0 0 2 704270
-0.014428 0.002856 0.120251 0.238681 -0.405083 -0.334562 -0.062500 0 0 0 0 0 0 2 705277
-0.014439 0.002858 0.120253 0.124665 -0.378420 -0.292046 -0.062500 0 0 0 0 0 0 2 706274
-0.014444 0.002859 0.120254 0.045514 -0.359648 -0.269129 -0.062500 0 0 0 0 0 0 2 707273
-0.014446 0.002860 0.120255 0.004795 -0.349869 -0.260057 -0.062500 0 0 0 0 0 0 2 708273
-0.014447 0.002860 0.120255 -0.015290 -0.345027 -0.256692 -0.062500 0 0 0 0 0 0 2 709250
-0.014448 0.002860 0.120255 -0.025162 -0.342621 -0.255469 -0.062500 0 0 0 0 0 0 2 710269
-0.014448 0.002860 0.120255 -0.030034 -0.341429 -0.255017 -0.062500 0 0 0 0 0 0 2 711268
-0.014448 0.002860 0.120255 -0.032429 -0.340813 -0.254857 -0.062500 0 0 0 0 0 0 2 712270
-0.014448 0.002860 0.120255 -0.033625 -0.340531 -0.254802 -0.062500 0 0 0 0 0 0 2 713250
-0.014452 0.002878 0.120243 0.019250 -0.565275 -0.090568 -0.062500 0 0 0 0 0 0 2 714249
-0.014455 0.002886 0.120239 0.006020 -0.476514 -0.168052 -0.062500 0 0 0 0 0 0 2 715266
-0.014457 0.002891 0.120237 -0.009936 -0.411239 -0.209984 -0.062500 0 0 0 0 0 0 2 716269
-0.014458 0.002893 0.120237 -0.020806 -0.376202 -0.226602 -0.062500 0 0 0 0 0 0 2 717267
-0.014458 0.002894 0.120236 -0.027253 -0.358336 -0.232768 -0.062500 0 0 0 0 0 0 2 718250
-0.014458 0.002895 0.120236 -0.030842 -0.349313 -0.235024 -0.062500 0 0 0 0 0 0 2 719268
-0.014459 0.002895 0.120236 -0.032754 -0.344780 -0.235868 -0.062500 0 0 0 0 0 0 2 720270
-0.014459 0.002895 0.120236 -0.033745 -0.342518 -0.236154 -0.062500 0 0 0 0 0 0 2 721268
-0.014459 0.002895 0.120236 -0.034277 -0.341379 -0.236266 -0.062500 0 0 0 0 0 0 2 722269
-0.014459 0.002895 0.120236 -0.034543 -0.340810 -0.236312 -0.062500 0 0 0 0 0 0 2 723250
-0.014459 0.002895 0.120236 -0.034682 -0.340529 -0.236319 -0.062500 0 0 0 0 0 0 2 724273
-0.014480 0.002900 0.120243 0.237692 -0.407262 -0.325953 -0.062500 0 0 0 0 0 0 2 725261
-0.014490 0.002903 0.120245 0.123731 -0.380562 -0.283562 -0.062500 0 0 0 0 0 0 2 726271
-0.014495 0.002904 0.120246 0.044625 -0.361765 -0.260721 -0.062500 0 0 0 0 0 0 2 727275
-0.014497 0.002904 0.120246 0.003917 -0.351975 -0.251663 -0.062500 0 0 0 0 0 0 2 728269
-0.014498 0.002905 0.120246 -0.016164 -0.347123 -0.248304 -0.062500 0 0 0 0 0 0 2 729268
-0.014499 0.002905 0.120246 -0.026028 -0.344719 -0.247073 -0.062500 0 0 0 0 0 0 2 730268
-0.014503 0.002922 0.120235 0.022512 -0.568272 -0.082299 -0.062500 0 0 0 0 0 0 2 731267
-0.014506 0.002931 0.120230 0.007214 -0.479056 -0.159673 -0.062500 0 0 0 0 0 0 2 732270
-0.014508 0.002935 0.120229 -0.009746 -0.413562 -0.201576 -0.062500 0 0 0 0 0 0 2 733268
-0.014509 0.002938 0.120228 -0.021148 -0.378412 -0.218179 -0.062500 0 0 0 0 0 0 2 734267
-0.014509 0.002939 0.120228 -0.027857 -0.360471 -0.224357 -0.062500 0 0 0 0 0 0 2 735268
-0.014510 0.002939 0.120228 -0.031546 -0.351445 -0.226634 -0.062500 0 0 0 0 0 0 2 736268
-0.014510 0.002940 0.120228 -0.033549 -0.346914 -0.227460 -0.062500 0 0 0 0 0 0 2 737268
-0.014510 0.002940 0.120228 -0.034582 -0.344614 -0.227759 -0.062500 0 0 0 0 0 0 2 738259
-0.014510 0.002940 0.120228 -0.035116 -0.343482 -0.227866 -0.062500 0 0 0 0 0 0 2 739266
-0.014510 0.002940 0.120228 -0.035407 -0.342908 -0.227904 -0.062500 0 0 0 0 0 0 2 740309
-0.014514 0.002957 0.120216 0.017775 -0.567248 -0.063467 -0.062500 0 0 0 0 0 0 2 741309
-0.014517 0.002966 0.120212 0.004887 -0.478572 -0.141067 -0.062500 0 0 0 0 0 0 2 742323
-0.014518 0.002970 0.120210 -0.010908 -0.413312 -0.183052 -0.062500 0 0 0 0 0 0 2 743307
-0.014519 0.002973 0.120210 -0.021706 -0.378295 -0.199700 -0.062500 0 0 0 0 0 0 2 744268
-0.014520 0.002974 0.120210 -0.028145 -0.360423 -0.205900 -0.062500 0 0 0 0 0 0 2 745256
-0.014520 0.002974 0.120210 -0.031696 -0.351413 -0.208162 -0.062500 0 0 0 0 0 0 2 746266
-0.014520 0.002975 0.120209 -0.033620 -0.346881 -0.208989 -0.062500 0 0 0 0 0 0 2 747259
-0.014520 0.002975 0.120209 -0.034618 -0.344627 -0.209282 -0.062500 0 0 0 0 0 0 2 748267
-0.014524 0.002992 0.120198 0.020261 -0.547515 -0.044859 -0.062500 0 0 0 0 0 0 2 749256
-0.014527 0.003001 0.120193 0.007195 -0.458474 -0.122532 -0.062500 0 0 0 0 0 0 2 750266
-0.014529 0.003005 0.120192 -0.008702 -0.393047 -0.164561 -0.062500 0 0 0 0 0 0 2 751256
-0.014550 0.003012 0.120198 0.253831 -0.422764 -0.270473 -0.062500 0 0 0 0 0 0 2 752266
-0.014561 0.003016 0.120200 0.133431 -0.378182 -0.234453 -0.062500 0 0 0 0 0 0 2 753256
-0.014566 0.003018 0.120201 0.050761 -0.350360 -0.213973 -0.062500 0 0 0 0 0 0 2 754265
-0.014569 0.003019 0.120201 0.008119 -0.336067 -0.205788 -0.062500 0 0 0 0 0 0 2 755255
-0.014574 0.003036 0.120189 0.040175 -0.553275 -0.038056 -0.062500 0 0 0 0 0 0 2 756266
-0.014578 0.003045 0.120185 0.017081 -0.461348 -0.114621 -0.062500 0 0 0 0 0 0 2 757266
-0.014579 0.003050 0.120183 -0.003774 -0.394506 -0.156267 -0.062500 0 0 0 0 0 0 2 758254
-0.014580 0.003052 0.120183 -0.017089 -0.358657 -0.172805 -0.062500 0 0 0 0 0 0 2 759272
-0.014581 0.003053 0.120183 -0.024760 -0.340389 -0.178958 -0.062500 0 0 0 0 0 0 2 760266
-0.014581 0.003054 0.120183 -0.028964 -0.331158 -0.181215 -0.062500 0 0 0 0 0 0 2 761267
-0.014586 0.003071 0.120171 0.021910 -0.550757 -0.017238 -0.062500 0 0 0 0 0 0 2 762267
-0.014588 0.003080 0.120166 0.008085 -0.460120 -0.095263 -0.062500 0 0 0 0 0 0 2 763271
-0.014590 0.003085 0.120165 -0.008222 -0.393888 -0.137456 -0.062500 0 0 0 0 0 0 2 764272
-0.014591 0.003087 0.120164 -0.019285 -0.358366 -0.154190 -0.062500 0 0 0 0 0 0 2 765248
-0.014591 0.003088 0.120164 -0.025837 -0.340232 -0.160403 -0.062500 0 0 0 0 0 0 2 766271
-0.014596 0.003106 0.120152 0.023526 -0.555189 0.002206 -0.062500 0 0 0 0 0 0 2 767271
-0.014620 0.003120 0.120154 0.282410 -0.527214 -0.165289 -0.062500 0 0 0 0 0 0 2 768261
-0.014631 0.003127 0.120155 0.151709 -0.433170 -0.165657 -0.062500 0 0 0 0 0 0 2 769274
-0.014637 0.003130 0.120155 0.061277 -0.378279 -0.159784 -0.062500 0 0 0 0 0 0 2 770275
-0.014644 0.003149 0.120144 0.066819 -0.574096 0.007927 -0.062500 0 0 0 0 0 0 2 771278
-0.014648 0.003159 0.120139 0.030459 -0.471781 -0.068827 -0.062500 0 0 0 0 0 0 2 772270
-0.014651 0.003164 0.120138 0.002947 -0.399725 -0.110580 -0.062500 0 0 0 0 0 0 2 773268
-0.014652 0.003166 0.120137 -0.013722 -0.361291 -0.127171 -0.062500 0 0 0 0 0 0 2 774265
-0.014657 0.003185 0.120125 0.029811 -0.565528 0.031780 -0.062500 0 0 0 0 0 0 2 775266
-0.014660 0.003194 0.120121 0.014236 -0.447093 -0.048338 -0.062500 0 0 0 0 0 0 2 776267
-0.014661 0.003199 0.120119 -0.004050 -0.377186 -0.091326 -0.062500 0 0 0 0 0 0 2 777266
-0.014662 0.003201 0.120119 -0.016160 -0.339800 -0.108366 -0.062500 0 0 0 0 0 0 2 778264
-0.014667 0.003219 0.120107 0.029536 -0.544435 0.050530 -0.062500 0 0 0 0 0 0 2 779274
-0.014670 0.003229 0.120102 0.013116 -0.446777 -0.029713 -0.062500 0 0 0 0 0 0 2 780270
-0.014672 0.003233 0.120101 -0.004605 -0.377039 -0.072730 -0.062500 0 0 0 0 0 0 2 781252
-0.014673 0.003236 0.120100 -0.016440 -0.339716 -0.089796 -0.062500 0 0 0 0 0 0 2 782269
-0.014677 0.003254 0.120088 0.029322 -0.544269 0.069205 -0.062500 0 0 0 0 0 0 2 783266
-0.014701 0.003268 0.120090 0.288506 -0.513954 -0.099519 -0.062500 0 0 0 0 0 0 2 784267
-0.014713 0.003276 0.120091 0.156815 -0.417487 -0.100774 -0.062500 0 0 0 0 0 0 2 785267
-0.014723 0.003296 0.120079 0.118469 -0.584830 0.070183 -0.062500 0 0 0 0 0 0 2 786266
-0.014729 0.003307 0.120075 0.058397 -0.468165 -0.005237 -0.062500 0 0 0 0 0 0 2 787268
-0.014732 0.003312 0.120073 0.018872 -0.388887 -0.046487 -0.062500 0 0 0 0 0 0 2 788250
-0.014737 0.003332 0.120061 0.048781 -0.570123 0.102673 -0.062500 0 0 0 0 0 0 2 789265
-0.014741 0.003342 0.120057 0.024104 -0.460899 0.018502 -0.062500 0 0 0 0 0 0 2 790268
-0.014743 0.003347 0.120055 0.002013 -0.385305 -0.026008 -0.062500 0 0 0 0 0 0 2 791269
-0.014748 0.003367 0.120042 0.040386 -0.568227 0.122051 -0.062500 0 0 0 0 0 0 2 792268
-0.014751 0.003377 0.120038 0.019956 -0.459965 0.037412 -0.062500 0 0 0 0 0 0 2 793248
-0.014753 0.003382 0.120036 -0.000021 -0.384852 -0.007296 -0.062500 0 0 0 0 0 0 2 794266
-0.014758 0.003401 0.120024 0.039290 -0.567877 0.140805 -0.062500 0 0 0 0 0 0 2 795264
-0.014762 0.003411 0.120019 0.021686 -0.439365 0.056092 -0.062500 0 0 0 0 0 0 2 796267
-0.014763 0.003416 0.120018 0.001948 -0.364343 0.011372 -0.062500 0 0 0 0 0 0 2 797249
-0.014769 0.003436 0.120005 0.041369 -0.547279 0.159533 -0.062500 0 0 0 0 0 0 2 798265
-0.014772 0.003446 0.120001 0.021595 -0.439280 0.074777 -0.062500 0 0 0 0 0 0 2 799266
-0.014774 0.003451 0.119999 0.001900 -0.364315 0.030009 -0.062500 0 0 0 0 0 0 2 800268
-0.014779 0.003471 0.119987 0.041289 -0.547148 0.178280 -0.062500 0 0 0 0 0 0 2 801257
-0.014782 0.003481 0.119982 0.021569 -0.439232 0.093471 -0.062500 0 0 0 0 0 0 2 802266
-0.014788 0.003503 0.119969 0.054168 -0.586982 0.214737 -0.062500 0 0 0 0 0 0 2 803267
-0.014792 0.003514 0.119964 0.029093 -0.459523 0.118769 -0.062500 0 0 0 0 0 0 2 804268
-0.014794 0.003520 0.119962 0.006058 -0.374546 0.069778 -0.062500 0 0 0 0 0 0 2 805266
-0.014799 0.003540 0.119949 0.043379 -0.552053 0.216685 -0.062500 0 0 0 0 0 0 2 806265
-0.014802 0.003550 0.119945 0.022687 -0.441693 0.131222 -0.062500 0 0 0 0 0 0 2 807264
-0.014808 0.003572 0.119931 0.054629 -0.587978 0.252428 -0.062500 0 0 0 0 0 0 2 808266
-0.014812 0.003583 0.119926 0.029350 -0.460041 0.156270 -0.062500 0 0 0 0 0 0 2 809266
-0.014818 0.003606 0.119913 0.058293 -0.597120 0.273523 -0.062500 0 0 0 0 0 0 2 810264
-0.014822 0.003618 0.119908 0.033549 -0.444243 0.175856 -0.062500 0 0 0 0 0 0 2 811263
-0.014824 0.003623 0.119906 0.009489 -0.356724 0.126219 -0.062500 0 0 0 0 0 0 2 812258
-0.014829 0.003643 0.119893 0.046032 -0.532550 0.273178 -0.062500 0 0 0 0 0 0 2 813264
-0.014833 0.003654 0.119889 0.025144 -0.421744 0.187476 -0.062500 0 0 0 0 0 0 2 814254
-0.014839 0.003676 0.119875 0.056789 -0.567435 0.308861 -0.062500 0 0 0 0 0 0 2 815263
-0.014842 0.003687 0.119870 0.031565 -0.439602 0.212549 -0.062500 0 0 0 0 0 0 2 816257
-0.014844 0.003693 0.119868 0.008472 -0.354400 0.163378 -0.062500 0 0 0 0 0 0 2 817263
-0.014850 0.003713 0.119856 0.045384 -0.531131 0.310706 -0.062500 0 0 0 0 0 0 2 818254
-0.014853 0.003723 0.119851 0.024839 -0.421070 0.224973 -0.062500 0 0 0 0 0 0 2 819264
-0.014859 0.003745 0.119838 0.056536 -0.566851 0.346541 -0.062500 0 0 0 0 0 0 2 820253
-0.014862 0.003756 0.119833 0.031451 -0.439321 0.250107 -0.062500 0 0 0 0 0 0 2 821264
-0.014869 0.003779 0.119819 0.060167 -0.575945 0.367720 -0.062500 0 0 0 0 0 0 2 822252
-0.014872 0.003790 0.119814 0.033425 -0.443897 0.269747 -0.062500 0 0 0 0 0 0 2 823247
-0.014879 0.003813 0.119800 0.061140 -0.578135 0.386895 -0.062500 0 0 0 0 0 0 2 824255
-0.014883 0.003825 0.119795 0.033952 -0.445003 0.288684 -0.062500 0 0 0 0 0 0 2 825263
-0.014889 0.003848 0.119781 0.063472 -0.558131 0.405814 -0.062500 0 0 0 0 0 0 2 826252
-0.014893 0.003859 0.119776 0.036179 -0.424805 0.307531 -0.062500 0 0 0 0 0 0 2 827263
-0.014899 0.003882 0.119763 0.067265 -0.560328 0.424707 -0.062500 0 0 0 0 0 0 2 828253
-0.014903 0.003894 0.119758 0.039955 -0.426989 0.326366 -0.062500 0 0 0 0 0 0 2 829262
-0.014909 0.003917 0.119744 0.067201 -0.560205 0.443617 -0.062500 0 0 0 0 0 0 2 830253
-0.014913 0.003928 0.119739 0.039952 -0.426939 0.345212 -0.062500 0 0 0 0 0 0 2 831263
-0.014915 0.003934 0.119737 0.015701 -0.339028 0.295216 -0.062500 0 0 0 0 0 0 2 832256
-0.014920 0.003954 0.119724 0.051548 -0.513470 0.442906 -0.062500 0 0 0 0 0 0 2 833256
-0.014924 0.003964 0.119720 0.030913 -0.403149 0.356755 -0.062500 0 0 0 0 0 0 2 834263
-0.014929 0.003986 0.119706 0.062137 -0.547921 0.478788 -0.062500 0 0 0 0 0 0 2 835250
-0.014933 0.003998 0.119701 0.037283 -0.420808 0.381953 -0.062500 0 0 0 0 0 0 2 836262
-0.014939 0.004020 0.119687 0.065634 -0.556735 0.500039 -0.062500 0 0 0 0 0 0 2 837244
-0.014932 0.004045 0.119694 -0.103670 -0.578792 0.236786 -0.062500 0 0 0 0 0 0 2 838270
-0.014932 0.004074 0.119685 -0.027290 -0.640910 0.432237 -0.062500 0 0 0 0 0 0 2 839269
-0.014932 0.004089 0.119681 -0.011912 -0.457967 0.375736 -0.062500 0 0 0 0 0 0 2 840271
-0.014937 0.004114 0.119668 0.040181 -0.564690 0.510069 -0.062500 0 0 0 0 0 0 2 841263
-0.014940 0.004126 0.119663 0.026802 -0.418907 0.417556 -0.062500 0 0 0 0 0 0 2 842274
-0.014945 0.004149 0.119649 0.060981 -0.545134 0.537542 -0.062500 0 0 0 0 0 0 2 843247
-0.014949 0.004161 0.119644 0.037744 -0.409248 0.439585 -0.062500 0 0 0 0 0 0 2 844271
-0.014955 0.004184 0.119630 0.066587 -0.540236 0.557662 -0.062500 0 0 0 0 0 0 2 845269
-0.014959 0.004195 0.119625 0.040618 -0.406807 0.458926 -0.062500 0 0 0 0 0 0 2 846264
-0.014961 0.004201 0.119624 0.016990 -0.318803 0.408746 -0.062500 0 0 0 0 0 0 2 847265
-0.014966 0.004221 0.119611 0.052713 -0.492214 0.557115 -0.062500 0 0 0 0 0 0 2 848265
-0.014970 0.004231 0.119606 0.032467 -0.382372 0.470591 -0.062500 0 0 0 0 0 0 2 849265
-0.014975 0.004253 0.119593 0.063430 -0.526441 0.593147 -0.062500 0 0 0 0 0 0 2 850246
-0.014979 0.004264 0.119588 0.040756 -0.379445 0.495911 -0.062500 0 0 0 0 0 0 2 851245
-0.014985 0.004287 0.119574 0.068845 -0.514749 0.614501 -0.062500 0 0 0 0 0 0 2 852279
-0.014989 0.004299 0.119569 0.042673 -0.383853 0.515733 -0.062500 0 0 0 0 0 0 2 853267
-0.014995 0.004321 0.119555 0.069790 -0.516832 0.633846 -0.062500 0 0 0 0 0 0 2 854269
-0.014999 0.004333 0.119550 0.043187 -0.384912 0.534818 -0.062500 0 0 0 0 0 0 2 855266
-0.015005 0.004355 0.119536 0.070011 -0.517260 0.652935 -0.062500 0 0 0 0 0 0 2 856265
-0.015009 0.004367 0.119531 0.043316 -0.385137 0.553801 -0.062500 0 0 0 0 0 0 2 857246
-0.015011 0.004373 0.119529 0.019293 -0.297778 0.503451 -0.062500 0 0 0 0 0 0 2 858267
-0.015016 0.004393 0.119516 0.054485 -0.470860 0.652219 -0.062500 0 0 0 0 0 0 2 859265
-0.015020 0.004403 0.119512 0.034327 -0.361490 0.565454 -0.062500 0 0 0 0 0 0 2 860266
-0.015025 0.004425 0.119498 0.065022 -0.505175 0.688370 -0.062500 0 0 0 0 0 0 2 861263
-0.015050 0.004441 0.119499 0.314234 -0.444176 0.504821 -0.062500 0 0 0 0 0 0 2 862262
-0.015066 0.004466 0.119487 0.227992 -0.551938 0.664427 -0.062500 0 0 0 0 0 0 2 863261
-0.015075 0.004478 0.119483 0.124680 -0.382175 0.587331 -0.062500 0 0 0 0 0 0 2 864261
-0.015073 0.004515 0.119481 -0.033732 -0.679443 0.550497 -0.062500 0 0 0 0 0 0 2 865264
-0.015071 0.004533 0.119481 -0.031298 -0.471343 0.531781 -0.062500 0 0 0 0 0 0 2 866245
-0.015075 0.004559 0.119468 0.027659 -0.550352 0.693337 -0.062500 0 0 0 0 0 0 2 867263
-0.015077 0.004573 0.119464 0.021307 -0.391294 0.610965 -0.062500 0 0 0 0 0 0 2 868266
-0.015082 0.004596 0.119450 0.058995 -0.509340 0.735869 -0.062500 0 0 0 0 0 0 2 869244
-0.015075 0.004621 0.119457 -0.106073 -0.545533 0.474984 -0.062500 0 0 0 0 0 0 2 870263
-0.015074 0.004651 0.119447 -0.027629 -0.601763 0.671698 -0.062500 0 0 0 0 0 0 2 871263
-0.015075 0.004666 0.119443 -0.010166 -0.417969 0.614254 -0.062500 0 0 0 0 0 0 2 872264
-0.015096 0.004678 0.119448 0.265410 -0.368989 0.494727 -0.062500 0 0 0 0 0 0 2 873266
-0.015111 0.004701 0.119438 0.205582 -0.481643 0.690865 -0.062500 0 0 0 0 0 0 2 874267
-0.015107 0.004726 0.119446 -0.030708 -0.522061 0.464324 -0.062500 0 0 0 0 0 0 2 875267
-0.015105 0.004739 0.119449 -0.042028 -0.360095 0.504907 -0.062500 0 0 0 0 0 0 2 876265
-0.015108 0.004762 0.119438 0.022624 -0.482651 0.701533 -0.062500 0 0 0 0 0 0 2 877264
-0.015131 0.004778 0.119440 0.293910 -0.412710 0.547463 -0.062500 0 0 0 0 0 0 2 878263
-0.015146 0.004803 0.119428 0.220012 -0.515273 0.718280 -0.062500 0 0 0 0 0 0 2 879262
-0.015143 0.004830 0.119436 -0.022429 -0.539460 0.481216 -0.062500 0 0 0 0 0 0 2 880263
-0.015141 0.004842 0.119439 -0.034036 -0.370438 0.517589 -0.062500 0 0 0 0 0 0 2 881264
-0.015144 0.004866 0.119427 0.024869 -0.486758 0.712963 -0.062500 0 0 0 0 0 0 2 882261
-0.015146 0.004877 0.119423 0.021396 -0.349643 0.643538 -0.062500 0 0 0 0 0 0 2 883262
-0.015161 0.004919 0.119427 0.191437 -0.697775 0.525850 -0.062500 0 0 0 0 0 0 2 884262
-0.015168 0.004939 0.119429 0.107405 -0.466101 0.547136 -0.062500 0 0 0 0 0 0 2 885254
-0.015172 0.004949 0.119430 0.050619 -0.309215 0.561132 -0.062500 0 0 0 0 0 0 2 886262
-0.015177 0.004971 0.119418 0.071341 -0.444602 0.737000 -0.062500 0 0 0 0 0 0 2 887251
-0.015170 0.004996 0.119425 -0.098447 -0.493451 0.496122 -0.062500 0 0 0 0 0 0 2 888263
-0.015166 0.005008 0.119427 -0.071402 -0.337129 0.530214 -0.062500 0 0 0 0 0 0 2 889252
-0.015188 0.005036 0.119422 0.280697 -0.524667 0.640241 -0.062500 0 0 0 0 0 0 2 890262
-0.015200 0.005050 0.119420 0.172806 -0.363676 0.610357 -0.062500 0 0 0 0 0 0 2 891262
-0.015198 0.005087 0.119419 -0.007095 -0.649731 0.599986 -0.062500 0 0 0 0 0 0 2 892251
-0.015198 0.005106 0.119419 -0.015120 -0.436604 0.589213 -0.062500 0 0 0 0 0 0 2 893262
-0.015219 0.005120 0.119425 0.256918 -0.338556 0.499834 -0.062500 0 0 0 0 0 0 2 894251
-0.015232 0.005144 0.119415 0.194716 -0.453715 0.708541 -0.062500 0 0 0 0 0 0 2 895261
-0.015229 0.005169 0.119422 -0.038782 -0.487897 0.486607 -0.062500 0 0 0 0 0 0 2 896251
-0.015227 0.005182 0.119425 -0.044828 -0.323703 0.527910 -0.062500 0 0 0 0 0 0 2 897261
-0.015229 0.005205 0.119414 0.016755 -0.441607 0.725974 -0.062500 0 0 0 0 0 0 2 898250
-0.015231 0.005217 0.119410 0.015216 -0.306340 0.656821 -0.062500 0 0 0 0 0 0 2 899261
-0.015221 0.005236 0.119420 -0.139130 -0.393276 0.454951 -0.062500 0 0 0 0 0 0 2 900252
-0.015240 0.005267 0.119418 0.225947 -0.556126 0.602112 -0.062500 0 0 0 0 0 0 2 901261
-0.015250 0.005283 0.119417 0.138780 -0.369765 0.597115 -0.062500 0 0 0 0 0 0 2 902249
-0.015255 0.005291 0.119417 0.067041 -0.249505 0.589295 -0.062500 0 0 0 0 0 0 2 903261
-0.015261 0.005311 0.119404 0.077380 -0.403370 0.756899 -0.062500 0 0 0 0 0 0 2 904251
-0.015265 0.005322 0.119400 0.035872 -0.266291 0.675132 -0.062500 0 0 0 0 0 0 2 905269
-0.015256 0.005341 0.119410 -0.133931 -0.362932 0.468697 -0.062500 0 0 0 0 0 0 2 906270
-0.015276 0.005372 0.119407 0.223127 -0.530125 0.614514 -0.062500 0 0 0 0 0 0 2 907275
-0.015286 0.005387 0.119406 0.131934 -0.346203 0.608568 -0.062500 0 0 0 0 0 0 2 908273
-0.015291 0.005395 0.119406 0.058132 -0.227178 0.600360 -0.062500 0 0 0 0 0 0 2 909441
-0.015286 0.005429 0.119405 -0.077794 -0.557033 0.606022 -0.062500 0 0 0 0 0 0 2 910266
-0.015284 0.005446 0.119405 -0.059646 -0.368768 0.600386 -0.062500 0 0 0 0 0 0 2 911270
-0.015287 0.005471 0.119392 0.006965 -0.455619 0.769002 -0.062500 0 0 0 0 0 0 2 912258
-0.015289 0.005484 0.119388 0.006073 -0.303336 0.687231 -0.062500 0 0 0 0 0 0 2 913249
-0.015290 0.005490 0.119386 -0.003812 -0.205980 0.642958 -0.062500 0 0 0 0 0 0 2 914270
-0.015283 0.005524 0.119385 -0.107842 -0.546578 0.635100 -0.062500 0 0 0 0 0 0 2 915259
-0.015280 0.005541 0.119384 -0.085240 -0.342230 0.624049 -0.062500 0 0 0 0 0 0 2 916259
-0.015279 0.005549 0.119384 -0.060426 -0.215301 0.619096 -0.062500 0 0 0 0 0 0 2 917265
-0.015282 0.005570 0.119372 0.001711 -0.364318 0.788948 -0.062500 0 0 0 0 0 0 2 918245
-0.015305 0.005585 0.119373 0.272302 -0.312048 0.623674 -0.062500 0 0 0 0 0 0 2 919250
-0.015317 0.005593 0.119374 0.146583 -0.204788 0.619024 -0.062500 0 0 0 0 0 0 2 920265
-0.015311 0.005611 0.119385 -0.086831 -0.319208 0.461185 -0.062500 0 0 0 0 0 0 2 921263
-0.015312 0.005636 0.119378 -0.035121 -0.430693 0.711075 -0.062500 0 0 0 0 0 0 2 922263
-0.015312 0.005648 0.119375 -0.026131 -0.280332 0.672343 -0.062500 0 0 0 0 0 0 2 923261
-0.015313 0.005655 0.119374 -0.027262 -0.183418 0.645143 -0.062500 0 0 0 0 0 0 2 924263
-0.015306 0.005688 0.119372 -0.126016 -0.524232 0.644446 -0.062500 0 0 0 0 0 0 2 925267
-0.015302 0.005705 0.119372 -0.089002 -0.341724 0.635357 -0.062500 0 0 0 0 0 0 2 926266
-0.015300 0.005713 0.119372 -0.062392 -0.215023 0.631045 -0.062500 0 0 0 0 0 0 2 927266
-0.015303 0.005734 0.119359 0.000531 -0.363715 0.801579 -0.062500 0 0 0 0 0 0 2 928264
-0.015306 0.005745 0.119355 -0.002595 -0.246396 0.720034 -0.062500 0 0 0 0 0 0 2 929261
-0.015296 0.005764 0.119365 -0.168022 -0.321445 0.514536 -0.062500 0 0 0 0 0 0 2 930260
-0.015290 0.005773 0.119368 -0.127616 -0.205795 0.572747 -0.062500 0 0 0 0 0 0 2 931261
-0.015291 0.005794 0.119357 -0.041685 -0.348467 0.779713 -0.062500 0 0 0 0 0 0 2 932244
-0.015292 0.005805 0.119353 -0.029797 -0.227737 0.712727 -0.062500 0 0 0 0 0 0 2 933242
-0.015293 0.005810 0.119352 -0.032335 -0.146596 0.673921 -0.062500 0 0 0 0 0 0 2 934261
-0.015286 0.005843 0.119350 -0.132960 -0.494963 0.669673 -0.062500 0 0 0 0 0 0 2 935262
-0.015283 0.005860 0.119350 -0.096829 -0.316377 0.658596 -0.062500 0 0 0 0 0 0 2 936263
-0.015281 0.005868 0.119350 -0.070718 -0.191611 0.653495 -0.062500 0 0 0 0 0 0 2 937261
-0.015280 0.005872 0.119350 -0.057139 -0.125634 0.651495 -0.062500 0 0 0 0 0 0 2 938260
-0.015272 0.005904 0.119349 -0.147013 -0.483805 0.662479 -0.062500 0 0 0 0 0 0 2 939260
-0.015268 0.005920 0.119349 -0.104385 -0.310626 0.656839 -0.062500 0 0 0 0 0 0 2 940262
-0.015266 0.005928 0.119348 -0.074728 -0.188690 0.653696 -0.062500 0 0 0 0 0 0 2 941265
-0.015265 0.005932 0.119348 -0.059175 -0.124141 0.652427 -0.062500 0 0 0 0 0 0 2 942262
-0.015258 0.005964 0.119347 -0.154171 -0.462127 0.663997 -0.062500 0 0 0 0 0 0 2 943260
-0.015254 0.005981 0.119347 -0.110993 -0.289322 0.658284 -0.062500 0 0 0 0 0 0 2 944262
-0.015252 0.005989 0.119347 -0.080998 -0.167589 0.655099 -0.062500 0 0 0 0 0 0 2 945253
-0.015251 0.005993 0.119347 -0.065325 -0.103149 0.653826 -0.062500 0 0 0 0 0 0 2 946264
-0.015239 0.006008 0.119358 -0.203142 -0.247125 0.492751 -0.062500 0 0 0 0 0 0 2 947251
-0.015236 0.006032 0.119350 -0.101136 -0.372286 0.741060 -0.062500 0 0 0 0 0 0 2 948262
-0.015235 0.006045 0.119347 -0.066577 -0.229976 0.700770 -0.062500 0 0 0 0 0 0 2 949262
-0.015235 0.006051 0.119346 -0.054924 -0.137110 0.672878 -0.062500 0 0 0 0 0 0 2 950260
-0.015224 0.006067 0.119357 -0.196938 -0.264765 0.500946 -0.062500 0 0 0 0 0 0 2 951260
-0.015217 0.006076 0.119361 -0.146388 -0.166358 0.571996 -0.062500 0 0 0 0 0 0 2 952261
-0.015218 0.006096 0.119350 -0.054733 -0.317325 0.784527 -0.062500 0 0 0 0 0 0 2 953259
-0.015219 0.006107 0.119346 -0.039476 -0.201733 0.718931 -0.062500 0 0 0 0 0 0 2 954259
-0.015208 0.006125 0.119356 -0.186108 -0.299972 0.520333 -0.062500 0 0 0 0 0 0 2 955260
-0.015202 0.006135 0.119360 -0.139847 -0.184475 0.580191 -0.062500 0 0 0 0 0 0 2 956261
-0.015199 0.006139 0.119361 -0.099776 -0.111809 0.615323 -0.062500 0 0 0 0 0 0 2 957261
-0.015197 0.006142 0.119362 -0.076280 -0.074559 0.629472 -0.062500 0 0 0 0 0 0 2 958254
-0.015189 0.006173 0.119361 -0.163828 -0.427723 0.647988 -0.062500 0 0 0 0 0 0 2 959256
-0.015185 0.006188 0.119361 -0.117521 -0.262200 0.643862 -0.062500 0 0 0 0 0 0 2 960318
-0.015183 0.006196 0.119361 -0.085832 -0.144134 0.641186 -0.062500 0 0 0 0 0 0 2 961302
-0.015171 0.006214 0.119372 -0.215355 -0.258520 0.480080 -0.062500 0 0 0 0 0 0 2 962316
-0.015164 0.006222 0.119376 -0.157501 -0.153203 0.554872 -0.062500 0 0 0 0 0 0 2 963300
-0.015160 0.006226 0.119378 -0.110680 -0.086089 0.595574 -0.062500 0 0 0 0 0 0 2 964317
-0.015158 0.006229 0.119378 -0.083435 -0.051744 0.611769 -0.062500 0 0 0 0 0 0 2 965301
-0.015146 0.006243 0.119390 -0.214912 -0.211811 0.458001 -0.062500 0 0 0 0 0 0 2 966316
-0.015139 0.006250 0.119394 -0.157518 -0.129730 0.535376 -0.062500 0 0 0 0 0 0 2 967301
-0.015139 0.006270 0.119383 -0.062026 -0.288654 0.750623 -0.062500 0 0 0 0 0 0 2 968316
-0.015129 0.006294 0.119391 -0.191029 -0.354696 0.525940 -0.062500 0 0 0 0 0 0 2 969453
-0.015123 0.006306 0.119393 -0.141037 -0.204658 0.562894 -0.062500 0 0 0 0 0 0 2 970319
-0.015120 0.006312 0.119394 -0.100907 -0.112498 0.588258 -0.062500 0 0 0 0 0 0 2 971303
-0.015118 0.006315 0.119395 -0.077981 -0.065154 0.598723 -0.062500 0 0 0 0 0 0 2 972263
-0.015106 0.006330 0.119406 -0.212173 -0.217780 0.443073 -0.062500 0 0 0 0 0 0 2 973263
-0.015100 0.006337 0.119411 -0.156074 -0.132243 0.519551 -0.062500 0 0 0 0 0 0 2 974249
-0.015096 0.006340 0.119412 -0.110030 -0.075071 0.560847 -0.062500 0 0 0 0 0 0 2 975249
-0.015083 0.006356 0.119424 -0.229645 -0.223060 0.417790 -0.062500 0 0 0 0 0 0 2 976259
-0.015075 0.006363 0.119428 -0.165279 -0.134731 0.498919 -0.062500 0 0 0 0 0 0 2 977248
-0.015072 0.006367 0.119430 -0.114798 -0.076255 0.541908 -0.062500 0 0 0 0 0 0 2 978259
-0.015070 0.006369 0.119431 -0.085569 -0.046303 0.558953 -0.062500 0 0 0 0 0 0 2 979248
-0.015072 0.006386 0.119418 -0.021665 -0.227084 0.739228 -0.062500 0 0 0 0 0 0 2 980259
-0.015074 0.006395 0.119414 -0.023331 -0.137310 0.659901 -0.062500 0 0 0 0 0 0 2 981251
-0.015064 0.006413 0.119424 -0.180131 -0.248959 0.457012 -0.062500 0 0 0 0 0 0 2 982259
-0.015038 0.006417 0.119421 -0.412915 -0.073810 0.598362 -0.062500 0 0 0 0 0 0 2 983248
-0.015024 0.006419 0.119420 -0.260877 -0.031835 0.593206 -0.062500 0 0 0 0 0 0 2 984268
-0.015018 0.006420 0.119420 -0.159204 -0.014987 0.585582 -0.062500 0 0 0 0 0 0 2 985255
-0.015003 0.006434 0.119431 -0.253012 -0.184352 0.423034 -0.062500 0 0 0 0 0 0 2 986265
-0.014995 0.006441 0.119435 -0.176533 -0.106305 0.496589 -0.062500 0 0 0 0 0 0 2 987255
-0.014995 0.006461 0.119424 -0.071639 -0.266824 0.710826 -0.062500 0 0 0 0 0 0 2 988262
-0.014995 0.006471 0.119420 -0.049831 -0.156922 0.645071 -0.062500 0 0 0 0 0 0 2 989266
-0.014996 0.006476 0.119419 -0.047269 -0.081191 0.606576 -0.062500 0 0 0 0 0 0 2 990255
-0.014996 0.006479 0.119418 -0.048779 -0.040596 0.591045 -0.062500 0 0 0 0 0 0 2 991251
-0.014996 0.006480 0.119418 -0.050492 -0.019780 0.585216 -0.062500 0 0 0 0 0 0 2 992256
-0.014985 0.006494 0.119430 -0.198621 -0.186857 0.424096 -0.062500 0 0 0 0 0 0 2 993264
-0.014979 0.006501 0.119434 -0.149350 -0.107531 0.498056 -0.062500 0 0 0 0 0 0 2 994598
-0.014975 0.006505 0.119435 -0.106833 -0.053427 0.538376 -0.062500 0 0 0 0 0 0 2 995329
-0.014977 0.006523 0.119423 -0.033044 -0.239447 0.728661 -0.062500 0 0 0 0 0 0 2 996264
-0.014968 0.006546 0.119430 -0.176418 -0.321149 0.493998 -0.062500 0 0 0 0 0 0 2 997260
-0.014963 0.006557 0.119433 -0.133596 -0.178231 0.526398 -0.062500 0 0 0 0 0 0 2 998258
-0.014960 0.006563 0.119434 -0.097327 -0.089535 0.550025 -0.062500 0 0 0 0 0 0 2 999259
-0.014958 0.006566 0.119434 -0.076455 -0.043919 0.559824 -0.062500 0 0 0 0 0 0 3 262
-0.014958 0.006567 0.119434 -0.065267 -0.021115 0.563529 -0.062500 0 0 0 0 0 0 3 1260
-0.014946 0.006581 0.119446 -0.206550 -0.187601 0.406188 -0.062500 0 0 0 0 0 0 3 2257
-0.014939 0.006588 0.119450 -0.153397 -0.107837 0.481303 -0.062500 0 0 0 0 0 0 3 3259
-0.014936 0.006592 0.119451 -0.108914 -0.053559 0.522028 -0.062500 0 0 0 0 0 0 3 4268
-0.014913 0.006588 0.119446 -0.357236 0.039864 0.622409 -0.062500 0 0 0 0 0 0 3 5243
-0.014902 0.006587 0.119444 -0.228712 0.025793 0.588994 -0.062500 0 0 0 0 0 0 3 6268
-0.014889 0.006616 0.119442 -0.238808 -0.358349 0.585555 -0.062500 0 0 0 0 0 0 3 7259
-0.014882 0.006631 0.119441 -0.153908 -0.208301 0.570448 -0.062500 0 0 0 0 0 0 3 8263
-0.014879 0.006638 0.119441 -0.103219 -0.097777 0.563455 -0.062500 0 0 0 0 0 0 3 9260
-0.014878 0.006642 0.119441 -0.077402 -0.038842 0.560718 -0.062500 0 0 0 0 0 0 3 10257
-0.014877 0.006644 0.119441 -0.064544 -0.008966 0.559708 -0.062500 0 0 0 0 0 0 3 11260
-0.014876 0.006645 0.119441 -0.058181 0.006030 0.559329 -0.062500 0 0 0 0 0 0 3 12260
-0.014876 0.006645 0.119441 -0.055012 0.013532 0.559191 -0.062500 0 0 0 0 0 0 3 13259
-0.014865 0.006659 0.119452 -0.200795 -0.160711 0.400758 -0.062500 0 0 0 0 0 0 3 14261
-0.014858 0.006666 0.119456 -0.149701 -0.084609 0.475203 -0.062500 0 0 0 0 0 0 3 15239
-0.014855 0.006669 0.119458 -0.106270 -0.032138 0.515672 -0.062500 0 0 0 0 0 0 3 16261
-0.014842 0.006684 0.119470 -0.228241 -0.183253 0.373478 -0.062500 0 0 0 0 0 0 3 17257
-0.014814 0.006687 0.119468 -0.438322 -0.030122 0.538414 -0.062500 0 0 0 0 0 0 3 18259
-0.014803 0.006704 0.119455 -0.224764 -0.213391 0.716121 -0.062500 0 0 0 0 0 0 3 19262
-0.014799 0.006713 0.119450 -0.126361 -0.120574 0.629333 -0.062500 0 0 0 0 0 0 3 20240
-0.014797 0.006718 0.119448 -0.084305 -0.053501 0.582395 -0.062500 0 0 0 0 0 0 3 21260
-0.014796 0.006720 0.119448 -0.066275 -0.017062 0.563701 -0.062500 0 0 0 0 0 0 3 22256
-0.014796 0.006722 0.119447 -0.058413 0.001725 0.556717 -0.062500 0 0 0 0 0 0 3 23258
-0.014795 0.006722 0.119447 -0.054897 0.011301 0.554146 -0.062500 0 0 0 0 0 0 3 24252
-0.014795 0.006723 0.119447 -0.053296 0.016137 0.553195 -0.062500 0 0 0 0 0 0 3 25250
-0.014784 0.006736 0.119459 -0.200161 -0.159597 0.394778 -0.062500 0 0 0 0 0 0 3 26258
-0.014757 0.006738 0.119457 -0.423545 -0.018490 0.553668 -0.062500 0 0 0 0 0 0 3 27259
-0.014743 0.006739 0.119456 -0.266005 0.005806 0.554284 -0.062500 0 0 0 0 0 0 3 28261
-0.014740 0.006756 0.119443 -0.112347 -0.199633 0.723472 -0.062500 0 0 0 0 0 0 3 29239
-0.014728 0.006778 0.119450 -0.215605 -0.292310 0.480777 -0.062500 0 0 0 0 0 0 3 30257
-0.014721 0.006789 0.119452 -0.152123 -0.154143 0.509418 -0.062500 0 0 0 0 0 0 3 31258
-0.014718 0.006795 0.119453 -0.105667 -0.067746 0.531564 -0.062500 0 0 0 0 0 0 3 32260
-0.014716 0.006797 0.119453 -0.079807 -0.023221 0.540821 -0.062500 0 0 0 0 0 0 3 33259
-0.014694 0.006794 0.119448 -0.340283 0.064553 0.629156 -0.062500 0 0 0 0 0 0 3 34255
-0.014684 0.006792 0.119445 -0.219022 0.047733 0.590609 -0.062500 0 0 0 0 0 0 3 35258
-0.014678 0.006791 0.119445 -0.135690 0.035657 0.569390 -0.062500 0 0 0 0 0 0 3 36249
-0.014664 0.006805 0.119456 -0.240966 -0.149582 0.403186 -0.062500 0 0 0 0 0 0 3 37247
-0.014657 0.006811 0.119460 -0.165120 -0.058508 0.474244 -0.062500 0 0 0 0 0 0 3 38256
-0.014657 0.006831 0.119449 -0.062601 -0.221625 0.688314 -0.062500 0 0 0 0 0 0 3 39247
-0.014657 0.006841 0.119444 -0.042348 -0.114019 0.621649 -0.062500 0 0 0 0 0 0 3 40314
-0.014637 0.006841 0.119437 -0.314556 0.026143 0.667836 -0.062500 0 0 0 0 0 0 3 41320
-0.014627 0.006841 0.119434 -0.202216 0.038341 0.612229 -0.062500 0 0 0 0 0 0 3 42298
-0.014611 0.006855 0.119444 -0.272917 -0.138480 0.427113 -0.062500 0 0 0 0 0 0 3 43314
-0.014602 0.006861 0.119448 -0.182632 -0.063139 0.490433 -0.062500 0 0 0 0 0 0 3 44247
-0.014597 0.006865 0.119450 -0.120037 -0.010859 0.526622 -0.062500 0 0 0 0 0 0 3 45257
-0.014595 0.006866 0.119450 -0.085209 0.016073 0.541132 -0.062500 0 0 0 0 0 0 3 46246
-0.014594 0.006867 0.119450 -0.066785 0.029387 0.546565 -0.062500 0 0 0 0 0 0 3 47257
-0.014572 0.006862 0.119444 -0.331168 0.101463 0.633851 -0.062500 0 0 0 0 0 0 3 48247
-0.014565 0.006877 0.119429 -0.163170 -0.136266 0.769593 -0.062500 0 0 0 0 0 0 3 49256
-0.014563 0.006884 0.119424 -0.091657 -0.071844 0.665691 -0.062500 0 0 0 0 0 0 3 50246
-0.014550 0.006902 0.119433 -0.212369 -0.197302 0.455079 -0.062500 0 0 0 0 0 0 3 51256
-0.014544 0.006910 0.119437 -0.151078 -0.093150 0.508146 -0.062500 0 0 0 0 0 0 3 52246
-0.014540 0.006914 0.119438 -0.103861 -0.026042 0.540479 -0.062500 0 0 0 0 0 0 3 53257
-0.014517 0.006911 0.119432 -0.350800 0.073961 0.639042 -0.062500 0 0 0 0 0 0 3 54246
-0.014506 0.006910 0.119430 -0.222358 0.063127 0.603796 -0.062500 0 0 0 0 0 0 3 55258
-0.014489 0.006923 0.119441 -0.283993 -0.126006 0.426617 -0.062500 0 0 0 0 0 0 3 56248
-0.014480 0.006930 0.119445 -0.188410 -0.056770 0.492579 -0.062500 0 0 0 0 0 0 3 57257
-0.014476 0.006933 0.119446 -0.122989 -0.007646 0.529693 -0.062500 0 0 0 0 0 0 3 58258
-0.014477 0.006950 0.119434 -0.037654 -0.195179 0.719751 -0.062500 0 0 0 0 0 0 3 59257
-0.014457 0.006955 0.119423 -0.301720 -0.033710 0.728553 -0.062500 0 0 0 0 0 0 3 60246
-0.014448 0.006957 0.119420 -0.192282 0.006319 0.645545 -0.062500 0 0 0 0 0 0 3 61258
-0.014443 0.006958 0.119418 -0.118319 0.024244 0.606570 -0.062500 0 0 0 0 0 0 3 62259
-0.014430 0.006973 0.119429 -0.229806 -0.145064 0.434559 -0.062500 0 0 0 0 0 0 3 63262
-0.014423 0.006980 0.119433 -0.160825 -0.065387 0.502866 -0.062500 0 0 0 0 0 0 3 64244
-0.014419 0.006983 0.119434 -0.108813 -0.011016 0.540888 -0.062500 0 0 0 0 0 0 3 65261
-0.014417 0.006985 0.119435 -0.079218 0.016927 0.556062 -0.062500 0 0 0 0 0 0 3 66252
-0.014416 0.006985 0.119435 -0.063387 0.030713 0.561727 -0.062500 0 0 0 0 0 0 3 67262
-0.014415 0.006986 0.119435 -0.055105 0.037502 0.563798 -0.062500 0 0 0 0 0 0 3 68265
-0.014394 0.006981 0.119429 -0.324497 0.106336 0.650451 -0.062500 0 0 0 0 0 0 3 69255
-0.014372 0.006993 0.119438 -0.356982 -0.098807 0.453581 -0.062500 0 0 0 0 0 0 3 70263
-0.014361 0.006998 0.119441 -0.225517 -0.042205 0.505608 -0.062500 0 0 0 0 0 0 3 71260
-0.014355 0.007001 0.119442 -0.140796 0.000397 0.536934 -0.062500 0 0 0 0 0 0 3 72259
-0.014352 0.007002 0.119443 -0.094985 0.022541 0.549566 -0.062500 0 0 0 0 0 0 3 73259
-0.014350 0.007003 0.119443 -0.071173 0.033487 0.554301 -0.062500 0 0 0 0 0 0 3 74256
-0.014349 0.007003 0.119443 -0.058991 0.038878 0.556060 -0.062500 0 0 0 0 0 0 3 75256
-0.014349 0.007003 0.119443 -0.052776 0.041531 0.556678 -0.062500 0 0 0 0 0 0 3 76260
-0.014328 0.006998 0.119437 -0.323167 0.108322 0.643052 -0.062500 0 0 0 0 0 0 3 77255
-0.014317 0.006996 0.119435 -0.207635 0.081019 0.602647 -0.062500 0 0 0 0 0 0 3 78257
-0.014312 0.006995 0.119434 -0.127654 0.062417 0.580658 -0.062500 0 0 0 0 0 0 3 79263
-0.014302 0.007024 0.119432 -0.178110 -0.317580 0.590629 -0.062500 0 0 0 0 0 0 3 80261
-0.014297 0.007039 0.119431 -0.116982 -0.165836 0.578656 -0.062500 0 0 0 0 0 0 3 81261
-0.014295 0.007047 0.119431 -0.078108 -0.054454 0.572647 -0.062500 0 0 0 0 0 0 3 82255
-0.014294 0.007050 0.119431 -0.058115 0.004896 0.570270 -0.062500 0 0 0 0 0 0 3 83382
-0.014293 0.007052 0.119431 -0.048177 0.034982 0.569401 -0.062500 0 0 0 0 0 0 3 84383
-0.014272 0.007048 0.119425 -0.316666 0.115556 0.655380 -0.062500 0 0 0 0 0 0 3 85257
-0.014261 0.007046 0.119423 -0.200273 0.095136 0.614662 -0.062500 0 0 0 0 0 0 3 86237
-0.014245 0.007059 0.119433 -0.267411 -0.096963 0.436133 -0.062500 0 0 0 0 0 0 3 87256
-0.014236 0.007065 0.119437 -0.174697 -0.029814 0.501073 -0.062500 0 0 0 0 0 0 3 88258
-0.014231 0.007068 0.119438 -0.110777 0.018314 0.537738 -0.062500 0 0 0 0 0 0 3 89259
-0.014229 0.007070 0.119439 -0.075304 0.043158 0.552382 -0.062500 0 0 0 0 0 0 3 90256
-0.014228 0.007070 0.119439 -0.056579 0.055391 0.557841 -0.062500 0 0 0 0 0 0 3 91255
-0.014227 0.007071 0.119439 -0.046889 0.061406 0.559863 -0.062500 0 0 0 0 0 0 3 92452
-0.014227 0.007071 0.119439 -0.041897 0.064360 0.560586 -0.062500 0 0 0 0 0 0 3 93314
-0.014206 0.007066 0.119433 -0.312738 0.131306 0.647425 -0.062500 0 0 0 0 0 0 3 94323
-0.014195 0.007064 0.119431 -0.197565 0.104052 0.606792 -0.062500 0 0 0 0 0 0 3 95289
-0.014190 0.007063 0.119430 -0.117833 0.085480 0.584716 -0.062500 0 0 0 0 0 0 3 96418
-0.014177 0.007076 0.119441 -0.225951 -0.102991 0.419661 -0.062500 0 0 0 0 0 0 3 97313
-0.014169 0.007082 0.119445 -0.154210 -0.032685 0.490050 -0.062500 0 0 0 0 0 0 3 98288
-0.014165 0.007085 0.119446 -0.100686 0.016954 0.528743 -0.062500 0 0 0 0 0 0 3 99446
-0.014163 0.007087 0.119447 -0.070300 0.042500 0.544129 -0.062500 0 0 0 0 0 0 3 100318
-0.014162 0.007088 0.119447 -0.054110 0.055077 0.549885 -0.062500 0 0 0 0 0 0 3 101320
-0.014161 0.007088 0.119447 -0.045649 0.061237 0.551970 -0.062500 0 0 0 0 0 0 3 102316
-0.014140 0.007083 0.119441 -0.314554 0.129764 0.639552 -0.062500 0 0 0 0 0 0 3 103450
-0.014130 0.007081 0.119438 -0.198493 0.103273 0.599010 -0.062500 0 0 0 0 0 0 3 104440
-0.014125 0.007080 0.119438 -0.118289 0.085088 0.576923 -0.062500 0 0 0 0 0 0 3 105291
-0.014122 0.007079 0.119437 -0.077023 0.075927 0.568129 -0.062500 0 0 0 0 0 0 3 106288
-0.014109 0.007093 0.119448 -0.205990 -0.107704 0.408747 -0.062500 0 0 0 0 0 0 3 107290
-0.014103 0.007099 0.119452 -0.144350 -0.034985 0.481146 -0.062500 0 0 0 0 0 0 3 108310
-0.014078 0.007097 0.119448 -0.368982 0.081293 0.607591 -0.062500 0 0 0 0 0 0 3 109444
-0.014066 0.007097 0.119446 -0.227238 0.079409 0.582311 -0.062500 0 0 0 0 0 0 3 110439
-0.014060 0.007096 0.119445 -0.133211 0.073345 0.565921 -0.062500 0 0 0 0 0 0 3 111291
-0.014057 0.007096 0.119445 -0.084675 0.070121 0.559193 -0.062500 0 0 0 0 0 0 3 112289
-0.014055 0.007096 0.119445 -0.060524 0.068623 0.556673 -0.062500 0 0 0 0 0 0 3 113408
-0.014055 0.007096 0.119445 -0.048604 0.067923 0.555741 -0.062500 0 0 0 0 0 0 3 114422
-0.014033 0.007091 0.119439 -0.314085 0.135334 0.642651 -0.062500 0 0 0 0 0 0 3 115437
-0.014023 0.007088 0.119436 -0.197364 0.107175 0.601468 -0.062500 0 0 0 0 0 0 3 116422
-0.014018 0.007087 0.119435 -0.116900 0.088196 0.579127 -0.062500 0 0 0 0 0 0 3 117438
-0.014004 0.007101 0.119446 -0.225067 -0.100644 0.414319 -0.062500 0 0 0 0 0 0 3 118422
-0.013975 0.007102 0.119444 -0.425810 0.035056 0.572014 -0.062500 0 0 0 0 0 0 3 119436
-0.013961 0.007103 0.119443 -0.258365 0.056699 0.569469 -0.062500 0 0 0 0 0 0 3 120422
-0.013954 0.007103 0.119443 -0.148969 0.063334 0.562468 -0.062500 0 0 0 0 0 0 3 121435
-0.013951 0.007103 0.119443 -0.092036 0.066381 0.559289 -0.062500 0 0 0 0 0 0 3 122422
-0.013949 0.007103 0.119443 -0.063531 0.067943 0.558065 -0.062500 0 0 0 0 0 0 3 123439
-0.013948 0.007103 0.119443 -0.049308 0.068765 0.557611 -0.062500 0 0 0 0 0 0 3 124297
-0.013927 0.007098 0.119436 -0.315080 0.134574 0.645112 -0.062500 0 0 0 0 0 0 3 125419
-0.013916 0.007096 0.119434 -0.197873 0.106790 0.603768 -0.062500 0 0 0 0 0 0 3 126436
-0.013911 0.007095 0.119433 -0.117149 0.087983 0.581353 -0.062500 0 0 0 0 0 0 3 127420
-0.013888 0.007089 0.119427 -0.348409 0.143933 0.660263 -0.062500 0 0 0 0 0 0 3 128256
-0.013876 0.007087 0.119424 -0.214246 0.111359 0.615603 -0.062500 0 0 0 0 0 0 3 129368
-0.013859 0.007099 0.119435 -0.275043 -0.089125 0.436235 -0.062500 0 0 0 0 0 0 3 130379
-0.013850 0.007105 0.119438 -0.177498 -0.024790 0.500385 -0.062500 0 0 0 0 0 0 3 131244
-0.013824 0.007103 0.119433 -0.382271 0.089790 0.624714 -0.062500 0 0 0 0 0 0 3 132379
-0.013812 0.007102 0.119432 -0.232096 0.085933 0.597696 -0.062500 0 0 0 0 0 0 3 133369
-0.013806 0.007102 0.119431 -0.133954 0.078958 0.580605 -0.062500 0 0 0 0 0 0 3 134378
-0.013782 0.007097 0.119424 -0.355950 0.140650 0.661870 -0.062500 0 0 0 0 0 0 3 135242
-0.013770 0.007094 0.119422 -0.217264 0.110933 0.617694 -0.062500 0 0 0 0 0 0 3 136379
-0.013764 0.007093 0.119421 -0.125957 0.091235 0.594196 -0.062500 0 0 0 0 0 0 3 137367
-0.013741 0.007087 0.119414 -0.351665 0.146702 0.673309 -0.062500 0 0 0 0 0 0 3 138379
-0.013729 0.007085 0.119412 -0.215027 0.113909 0.628181 -0.062500 0 0 0 0 0 0 3 139368
-0.013723 0.007083 0.119411 -0.124810 0.092710 0.604321 -0.062500 0 0 0 0 0 0 3 140256
-0.013721 0.007083 0.119411 -0.078600 0.082071 0.594903 -0.062500 0 0 0 0 0 0 3 141373
-0.013698 0.007077 0.119404 -0.328144 0.142267 0.680000 -0.062500 0 0 0 0 0 0 3 142380
-0.013687 0.007075 0.119402 -0.203460 0.111768 0.636937 -0.062500 0 0 0 0 0 0 3 143389
-0.013650 0.007082 0.119406 -0.541512 -0.022434 0.547172 -0.062500 0 0 0 0 0 0 3 144389
-0.013631 0.007086 0.119407 -0.332565 0.014437 0.569695 -0.062500 0 0 0 0 0 0 3 145376
-0.013621 0.007088 0.119408 -0.188551 0.042591 0.583259 -0.062500 0 0 0 0 0 0 3 146255
-0.013595 0.007084 0.119402 -0.382634 0.125077 0.677712 -0.062500 0 0 0 0 0 0 3 147378
-0.013583 0.007082 0.119399 -0.230284 0.104445 0.637771 -0.062500 0 0 0 0 0 0 3 148252
-0.013577 0.007081 0.119399 -0.131877 0.089247 0.615772 -0.062500 0 0 0 0 0 0 3 149384
-0.013553 0.007076 0.119392 -0.353528 0.146852 0.696202 -0.062500 0 0 0 0 0 0 3 150386
-0.013541 0.007073 0.119390 -0.215247 0.115169 0.650880 -0.062500 0 0 0 0 0 0 3 151379
-0.013535 0.007072 0.119389 -0.124174 0.094494 0.626894 -0.062500 0 0 0 0 0 0 3 152388
-0.013512 0.007066 0.119382 -0.349526 0.149448 0.706805 -0.062500 0 0 0 0 0 0 3 153384
-0.013500 0.007063 0.119379 -0.213206 0.116445 0.661128 -0.062500 0 0 0 0 0 0 3 154379
-0.013494 0.007062 0.119379 -0.123151 0.095159 0.637011 -0.062500 0 0 0 0 0 0 3 155256
-0.013492 0.007062 0.119378 -0.077031 0.084487 0.627488 -0.062500 0 0 0 0 0 0 3 156238
-0.013458 0.007070 0.119383 -0.476603 -0.034934 0.558384 -0.062500 0 0 0 0 0 0 3 157382
-0.013437 0.007058 0.119397 -0.349863 0.222223 0.412940 -0.062500 0 0 0 0 0 0 3 158378
-0.013405 0.007046 0.119396 -0.482164 0.237983 0.601864 -0.062500 0 0 0 0 0 0 3 159265
-0.013389 0.007041 0.119395 -0.284128 0.166973 0.610667 -0.062500 0 0 0 0 0 0 3 160383
-0.013381 0.007038 0.119395 -0.159967 0.122490 0.607795 -0.062500 0 0 0 0 0 0 3 161382
-0.013356 0.007031 0.119389 -0.367226 0.164798 0.696145 -0.062500 0 0 0 0 0 0 3 162381
-0.013344 0.007028 0.119386 -0.221706 0.125312 0.652973 -0.062500 0 0 0 0 0 0 3 163379
-0.013338 0.007027 0.119385 -0.126933 0.100738 0.629734 -0.062500 0 0 0 0 0 0 3 164381
-0.013314 0.007021 0.119379 -0.360818 0.132416 0.710737 -0.062500 0 0 0 0 0 0 3 165362
-0.013302 0.007018 0.119376 -0.223694 0.098451 0.664724 -0.062500 0 0 0 0 0 0 3 166359
-0.013297 0.007017 0.119375 -0.133244 0.076651 0.640436 -0.062500 0 0 0 0 0 0 3 167379
-0.013273 0.007011 0.119368 -0.358422 0.130957 0.721252 -0.062500 0 0 0 0 0 0 3 168441
-0.013262 0.007009 0.119366 -0.222489 0.097689 0.674996 -0.062500 0 0 0 0 0 0 3 169435
-0.013235 0.007002 0.119359 -0.404026 0.141465 0.741164 -0.062500 0 0 0 0 0 0 3 170435
-0.013222 0.007000 0.119356 -0.244996 0.102781 0.688800 -0.062500 0 0 0 0 0 0 3 171413
-0.013216 0.006998 0.119355 -0.143736 0.078746 0.662116 -0.062500 0 0 0 0 0 0 3 172415
-0.013180 0.007006 0.119359 -0.513731 -0.045804 0.587554 -0.062500 0 0 0 0 0 0 3 173412
-0.013162 0.007010 0.119361 -0.322524 -0.004563 0.614200 -0.062500 0 0 0 0 0 0 3 174413
-0.013132 0.007007 0.119355 -0.458598 0.090930 0.720042 -0.062500 0 0 0 0 0 0 3 175443
-0.013118 0.007006 0.119353 -0.273493 0.078808 0.682992 -0.062500 0 0 0 0 0 0 3 176445
-0.013111 0.007005 0.119352 -0.158247 0.067858 0.661940 -0.062500 0 0 0 0 0 0 3 177413
-0.013086 0.007000 0.119345 -0.370354 0.127468 0.744704 -0.062500 0 0 0 0 0 0 3 178413
-0.013070 0.006981 0.119355 -0.278847 0.309708 0.523470 -0.062500 0 0 0 0 0 0 3 179434
-0.013041 0.006966 0.119352 -0.445136 0.273324 0.673347 -0.062500 0 0 0 0 0 0 3 180437
-0.013027 0.006959 0.119351 -0.269685 0.173427 0.665201 -0.062500 0 0 0 0 0 0 3 181445
-0.013020 0.006955 0.119351 -0.157370 0.115846 0.655916 -0.062500 0 0 0 0 0 0 3 182442
-0.012995 0.006948 0.119344 -0.370090 0.151602 0.743480 -0.062500 0 0 0 0 0 0 3 183422
-0.012983 0.006945 0.119342 -0.228202 0.109000 0.698655 -0.062500 0 0 0 0 0 0 3 184439
-0.012978 0.006944 0.119341 -0.135066 0.084356 0.674698 -0.062500 0 0 0 0 0 0 3 185445
-0.012954 0.006938 0.119334 -0.358255 0.136359 0.757024 -0.062500 0 0 0 0 0 0 3 186413
-0.012942 0.006935 0.119331 -0.221988 0.102043 0.710118 -0.062500 0 0 0 0 0 0 3 187412
-0.012933 0.006917 0.119343 -0.182892 0.293139 0.510603 -0.062500 0 0 0 0 0 0 3 188436
-0.012895 0.006917 0.119352 -0.546806 0.086053 0.521186 -0.062500 0 0 0 0 0 0 3 189411
-0.012876 0.006917 0.119355 -0.343192 0.065860 0.592005 -0.062500 0 0 0 0 0 0 3 190410
-0.012845 0.006912 0.119349 -0.469664 0.127621 0.716408 -0.062500 0 0 0 0 0 0 3 191403
-0.012830 0.006909 0.119347 -0.279395 0.098126 0.685071 -0.062500 0 0 0 0 0 0 3 192444
-0.012823 0.006908 0.119347 -0.161255 0.078345 0.666029 -0.062500 0 0 0 0 0 0 3 193411
-0.012798 0.006902 0.119340 -0.371196 0.133384 0.750752 -0.062500 0 0 0 0 0 0 3 194412
-0.012786 0.006900 0.119337 -0.228516 0.100558 0.704150 -0.062500 0 0 0 0 0 0 3 195422
-0.012780 0.006898 0.119336 -0.135315 0.079377 0.679517 -0.062500 0 0 0 0 0 0 3 196436
-0.012757 0.006893 0.119329 -0.357954 0.134903 0.762429 -0.062500 0 0 0 0 0 0 3 197419
-0.012745 0.006890 0.119327 -0.221800 0.101846 0.714991 -0.062500 0 0 0 0 0 0 3 198432
-0.012715 0.006867 0.119332 -0.453370 0.358777 0.608187 -0.062500 0 0 0 0 0 0 3 199433
-0.012699 0.006856 0.119334 -0.282602 0.238564 0.637408 -0.062500 0 0 0 0 0 0 3 200420
-0.012659 0.006859 0.119339 -0.588328 0.037972 0.593250 -0.062500 0 0 0 0 0 0 3 201433
-0.012639 0.006860 0.119340 -0.360600 0.039174 0.629445 -0.062500 0 0 0 0 0 0 3 202417
-0.012629 0.006861 0.119341 -0.206566 0.049024 0.647550 -0.062500 0 0 0 0 0 0 3 203435
-0.012603 0.006856 0.119335 -0.394825 0.119573 0.747821 -0.062500 0 0 0 0 0 0 3 204418
-0.012590 0.006854 0.119332 -0.240738 0.094362 0.706223 -0.062500 0 0 0 0 0 0 3 205432
-0.012584 0.006853 0.119331 -0.141609 0.076884 0.683361 -0.062500 0 0 0 0 0 0 3 206435
-0.012556 0.006831 0.119337 -0.412152 0.346422 0.593268 -0.062500 0 0 0 0 0 0 3 207418
-0.012542 0.006820 0.119339 -0.262275 0.233359 0.628556 -0.062500 0 0 0 0 0 0 3 208449
-0.012535 0.006815 0.119340 -0.156502 0.150506 0.647950 -0.062500 0 0 0 0 0 0 3 209434
-0.012510 0.006807 0.119333 -0.376944 0.149919 0.749276 -0.062500 0 0 0 0 0 0 3 210419
-0.012498 0.006803 0.119331 -0.235527 0.099402 0.707683 -0.062500 0 0 0 0 0 0 3 211434
-0.012472 0.006796 0.119323 -0.412512 0.134191 0.778641 -0.062500 0 0 0 0 0 0 3 212367
-0.012459 0.006793 0.119321 -0.252602 0.091155 0.725113 -0.062500 0 0 0 0 0 0 3 213366
-0.012441 0.006805 0.119331 -0.302982 -0.114762 0.543726 -0.062500 0 0 0 0 0 0 3 214377
-0.012411 0.006806 0.119327 -0.467089 0.012080 0.700370 -0.062500 0 0 0 0 0 0 3 215366
-0.012392 0.006790 0.119339 -0.336485 0.243342 0.516850 -0.062500 0 0 0 0 0 0 3 216376
-0.012361 0.006777 0.119336 -0.477180 0.231345 0.683981 -0.062500 0 0 0 0 0 0 3 217367
-0.012346 0.006770 0.119335 -0.289538 0.143647 0.679448 -0.062500 0 0 0 0 0 0 3 218376
-0.012338 0.006767 0.119335 -0.170911 0.092785 0.671235 -0.062500 0 0 0 0 0 0 3 219367
-0.012314 0.006761 0.119328 -0.379034 0.131311 0.762079 -0.062500 0 0 0 0 0 0 3 220378
-0.012302 0.006757 0.119325 -0.236169 0.090265 0.715872 -0.062500 0 0 0 0 0 0 3 221365
-0.012292 0.006740 0.119337 -0.194713 0.278599 0.517115 -0.062500 0 0 0 0 0 0 3 222376
-0.012266 0.006725 0.119334 -0.403476 0.248907 0.684974 -0.062500 0 0 0 0 0 0 3 223368
-0.012253 0.006718 0.119333 -0.252401 0.152747 0.680861 -0.062500 0 0 0 0 0 0 3 224395
-0.012246 0.006715 0.119333 -0.152383 0.096991 0.672819 -0.062500 0 0 0 0 0 0 3 225386
-0.012211 0.006722 0.119337 -0.521971 -0.046385 0.610260 -0.062500 0 0 0 0 0 0 3 226376
-0.012193 0.006725 0.119339 -0.329902 -0.013513 0.637118 -0.062500 0 0 0 0 0 0 3 227374
-0.012180 0.006711 0.119352 -0.246500 0.226480 0.477634 -0.062500 0 0 0 0 0 0 3 228382
-0.012152 0.006698 0.119349 -0.430491 0.223163 0.661280 -0.062500 0 0 0 0 0 0 3 229373
-0.012138 0.006692 0.119349 -0.266307 0.140025 0.662537 -0.062500 0 0 0 0 0 0 3 230387
-0.012131 0.006688 0.119348 -0.159511 0.090713 0.656404 -0.062500 0 0 0 0 0 0 3 231374
-0.012107 0.006682 0.119341 -0.372703 0.131069 0.748950 -0.062500 0 0 0 0 0 0 3 232380
-0.012095 0.006679 0.119339 -0.232864 0.090550 0.702529 -0.062500 0 0 0 0 0 0 3 233385
-0.012089 0.006677 0.119338 -0.141127 0.065514 0.677777 -0.062500 0 0 0 0 0 0 3 234375
-0.012062 0.006655 0.119343 -0.415153 0.331728 0.589808 -0.062500 0 0 0 0 0 0 3 235382
-0.012048 0.006644 0.119345 -0.266918 0.215708 0.623620 -0.062500 0 0 0 0 0 0 3 236382
-0.012041 0.006638 0.119346 -0.162179 0.131805 0.642226 -0.062500 0 0 0 0 0 0 3 237376
-0.012005 0.006644 0.119350 -0.527519 -0.028101 0.591599 -0.062500 0 0 0 0 0 0 3 238377
-0.011987 0.006647 0.119352 -0.332760 -0.003822 0.622024 -0.062500 0 0 0 0 0 0 3 239376
-0.011977 0.006649 0.119352 -0.195855 0.017968 0.637729 -0.062500 0 0 0 0 0 0 3 240376
-0.011952 0.006644 0.119346 -0.391538 0.094342 0.739869 -0.062500 0 0 0 0 0 0 3 241375
-0.011940 0.006642 0.119343 -0.242558 0.072280 0.696455 -0.062500 0 0 0 0 0 0 3 242376
-0.011930 0.006625 0.119355 -0.198444 0.270504 0.499083 -0.062500 0 0 0 0 0 0 3 243385
-0.011903 0.006611 0.119352 -0.403649 0.246522 0.668744 -0.062500 0 0 0 0 0 0 3 244380
-0.011890 0.006604 0.119351 -0.251894 0.152634 0.663810 -0.062500 0 0 0 0 0 0 3 245381
-0.011863 0.006596 0.119344 -0.424286 0.142868 0.751816 -0.062500 0 0 0 0 0 0 3 246378
-0.011850 0.006592 0.119341 -0.260419 0.087152 0.702262 -0.062500 0 0 0 0 0 0 3 247376
-0.011844 0.006590 0.119340 -0.156572 0.054511 0.676245 -0.062500 0 0 0 0 0 0 3 248377
-0.011808 0.006598 0.119344 -0.520819 -0.057046 0.609157 -0.062500 0 0 0 0 0 0 3 249376
-0.011790 0.006601 0.119345 -0.328461 -0.017901 0.632681 -0.062500 0 0 0 0 0 0 3 250375
-0.011777 0.006587 0.119358 -0.249869 0.205844 0.472254 -0.062500 0 0 0 0 0 0 3 251376
-0.011749 0.006574 0.119356 -0.432654 0.203814 0.657018 -0.062500 0 0 0 0 0 0 3 252375
-0.011735 0.006568 0.119355 -0.268800 0.121447 0.657042 -0.062500 0 0 0 0 0 0 3 253376
-0.011708 0.006560 0.119348 -0.430522 0.137252 0.747427 -0.062500 0 0 0 0 0 0 3 254375
-0.011694 0.006556 0.119345 -0.263099 0.086045 0.698155 -0.062500 0 0 0 0 0 0 3 255374
-0.011688 0.006554 0.119344 -0.157716 0.054817 0.672205 -0.062500 0 0 0 0 0 0 3 256436
-0.011664 0.006548 0.119337 -0.371944 0.103858 0.759338 -0.062500 0 0 0 0 0 0 3 257433
-0.011652 0.006546 0.119334 -0.233775 0.068412 0.709316 -0.062500 0 0 0 0 0 0 3 258409
-0.011643 0.006528 0.119346 -0.195829 0.260369 0.509821 -0.062500 0 0 0 0 0 0 3 259444
-0.011605 0.006527 0.119354 -0.557034 0.051591 0.526418 -0.062500 0 0 0 0 0 0 3 260441
-0.011586 0.006527 0.119357 -0.352260 0.030991 0.593607 -0.062500 0 0 0 0 0 0 3 261412
-0.011555 0.006522 0.119351 -0.476120 0.092310 0.721462 -0.062500 0 0 0 0 0 0 3 262410
-0.011540 0.006519 0.119349 -0.287372 0.063043 0.686339 -0.062500 0 0 0 0 0 0 3 263409
-0.011512 0.006513 0.119341 -0.438077 0.108108 0.763479 -0.062500 0 0 0 0 0 0 3 264439
-0.011499 0.006510 0.119338 -0.266701 0.070422 0.708573 -0.062500 0 0 0 0 0 0 3 265441
-0.011488 0.006492 0.119350 -0.211908 0.263418 0.507370 -0.062500 0 0 0 0 0 0 3 266436
-0.011461 0.006478 0.119347 -0.411050 0.233970 0.677278 -0.062500 0 0 0 0 0 0 3 267420
-0.011448 0.006471 0.119346 -0.256949 0.138130 0.670642 -0.062500 0 0 0 0 0 0 3 268434
-0.011421 0.006463 0.119338 -0.423288 0.147223 0.759764 -0.062500 0 0 0 0 0 0 3 269443
-0.011408 0.006459 0.119335 -0.259407 0.091138 0.708933 -0.062500 0 0 0 0 0 0 3 270411
-0.011402 0.006457 0.119335 -0.155590 0.058327 0.682351 -0.062500 0 0 0 0 0 0 3 271409
-0.011378 0.006451 0.119327 -0.370005 0.106499 0.770507 -0.062500 0 0 0 0 0 0 3 272434
-0.011366 0.006448 0.119324 -0.232543 0.070693 0.719745 -0.062500 0 0 0 0 0 0 3 273410
-0.011340 0.006442 0.119316 -0.409529 0.112668 0.791951 -0.062500 0 0 0 0 0 0 3 274408
-0.011316 0.006453 0.119325 -0.405833 -0.106351 0.581552 -0.062500 0 0 0 0 0 0 3 275410
-0.011282 0.006453 0.119320 -0.517784 0.008995 0.724621 -0.062500 0 0 0 0 0 0 3 276449
-0.011262 0.006437 0.119331 -0.363404 0.238167 0.532335 -0.062500 0 0 0 0 0 0 3 277407
-0.011251 0.006428 0.119335 -0.221011 0.158042 0.600840 -0.062500 0 0 0 0 0 0 3 278401
-0.011225 0.006419 0.119329 -0.406367 0.161214 0.738242 -0.062500 0 0 0 0 0 0 3 279419
-0.011212 0.006414 0.119327 -0.251866 0.099979 0.706032 -0.062500 0 0 0 0 0 0 3 280432
-0.011206 0.006412 0.119327 -0.152093 0.064076 0.686284 -0.062500 0 0 0 0 0 0 3 281417
-0.011182 0.006406 0.119319 -0.367744 0.110459 0.777734 -0.062500 0 0 0 0 0 0 3 282431
-0.011171 0.006403 0.119317 -0.231194 0.073764 0.727427 -0.062500 0 0 0 0 0 0 3 283415
-0.011145 0.006397 0.119309 -0.408218 0.115232 0.800569 -0.062500 0 0 0 0 0 0 3 284433
-0.011132 0.006394 0.119306 -0.251127 0.075957 0.742823 -0.062500 0 0 0 0 0 0 3 285417
-0.011110 0.006390 0.119328 -0.358728 0.086583 0.388188 -0.062500 0 0 0 0 0 0 3 286431
-0.011077 0.006382 0.119329 -0.507296 0.112523 0.632240 -0.062500 0 0 0 0 0 0 3 287417
-0.011061 0.006379 0.119329 -0.310163 0.070601 0.663430 -0.062500 0 0 0 0 0 0 3 288432
-0.011032 0.006372 0.119322 -0.451107 0.106312 0.768846 -0.062500 0 0 0 0 0 0 3 289416
-0.011018 0.006369 0.119319 -0.274517 0.063480 0.722526 -0.062500 0 0 0 0 0 0 3 290430
-0.011011 0.006367 0.119319 -0.164172 0.037228 0.697473 -0.062500 0 0 0 0 0 0 3 291415
-0.010987 0.006361 0.119311 -0.374359 0.088488 0.787822 -0.062500 0 0 0 0 0 0 3 292417
-0.010964 0.006372 0.119319 -0.389906 -0.125721 0.583778 -0.062500 0 0 0 0 0 0 3 293433
-0.010947 0.006361 0.119335 -0.297232 0.142456 0.457390 -0.062500 0 0 0 0 0 0 3 294413
-0.010918 0.006350 0.119333 -0.457571 0.165498 0.668752 -0.062500 0 0 0 0 0 0 3 295431
-0.010903 0.006345 0.119332 -0.282132 0.096856 0.676099 -0.062500 0 0 0 0 0 0 3 296366
-0.010876 0.006337 0.119325 -0.435941 0.119227 0.772443 -0.062500 0 0 0 0 0 0 3 297374
-0.010862 0.006334 0.119322 -0.266672 0.069818 0.722186 -0.062500 0 0 0 0 0 0 3 298362
-0.010851 0.006315 0.119333 -0.214119 0.255491 0.523211 -0.062500 0 0 0 0 0 0 3 299374
-0.010825 0.006301 0.119330 -0.411252 0.224384 0.696239 -0.062500 0 0 0 0 0 0 3 300364
-0.010800 0.006308 0.119340 -0.412294 -0.053188 0.535716 -0.062500 0 0 0 0 0 0 3 301372
-0.010767 0.006306 0.119336 -0.521993 0.029848 0.699840 -0.062500 0 0 0 0 0 0 3 302363
-0.010750 0.006305 0.119335 -0.313856 0.025559 0.686132 -0.062500 0 0 0 0 0 0 3 303374
-0.010742 0.006305 0.119335 -0.184872 0.019503 0.673902 -0.062500 0 0 0 0 0 0 3 304363
-0.010717 0.006300 0.119327 -0.384478 0.080660 0.770049 -0.062500 0 0 0 0 0 0 3 305374
-0.010701 0.006281 0.119337 -0.294835 0.266725 0.547477 -0.062500 0 0 0 0 0 0 3 306362
-0.010672 0.006266 0.119333 -0.452494 0.228991 0.704948 -0.062500 0 0 0 0 0 0 3 307380
-0.010658 0.006259 0.119332 -0.278017 0.129065 0.690021 -0.062500 0 0 0 0 0 0 3 308380
-0.010651 0.006255 0.119331 -0.166814 0.071631 0.677467 -0.062500 0 0 0 0 0 0 3 309375
-0.010627 0.006248 0.119324 -0.375161 0.108495 0.773934 -0.062500 0 0 0 0 0 0 3 310376
-0.010615 0.006245 0.119321 -0.236003 0.066239 0.723392 -0.062500 0 0 0 0 0 0 3 311377
-0.010573 0.006236 0.119336 -0.619816 0.139978 0.474293 -0.062500 0 0 0 0 0 0 3 312380
-0.010551 0.006231 0.119341 -0.391794 0.091471 0.570683 -0.062500 0 0 0 0 0 0 3 313369
-0.010520 0.006224 0.119336 -0.496084 0.120390 0.725570 -0.062500 0 0 0 0 0 0 3 314378
-0.010504 0.006220 0.119334 -0.298446 0.073024 0.697434 -0.062500 0 0 0 0 0 0 3 315368
-0.010476 0.006213 0.119326 -0.442140 0.108353 0.781265 -0.062500 0 0 0 0 0 0 3 316379
-0.010462 0.006210 0.119323 -0.269345 0.066039 0.724898 -0.062500 0 0 0 0 0 0 3 317381
-0.010451 0.006192 0.119334 -0.215880 0.255828 0.524154 -0.062500 0 0 0 0 0 0 3 318381
-0.010425 0.006178 0.119331 -0.411053 0.225771 0.697929 -0.062500 0 0 0 0 0 0 3 319386
-0.010412 0.006171 0.119330 -0.257387 0.129202 0.688582 -0.062500 0 0 0 0 0 0 3 320377
-0.010385 0.006162 0.119322 -0.423043 0.118940 0.780745 -0.062500 0 0 0 0 0 0 3 321376
-0.010372 0.006158 0.119319 -0.260515 0.062856 0.727125 -0.062500 0 0 0 0 0 0 3 322373
-0.010345 0.006151 0.119311 -0.422755 0.094301 0.802165 -0.062500 0 0 0 0 0 0 3 323375
-0.010316 0.006145 0.119331 -0.470031 0.085844 0.418401 -0.062500 0 0 0 0 0 0 3 324376
-0.010280 0.006137 0.119331 -0.560817 0.115354 0.646614 -0.062500 0 0 0 0 0 0 3 325373
-0.010262 0.006133 0.119331 -0.336716 0.063935 0.668041 -0.062500 0 0 0 0 0 0 3 326374
-0.010233 0.006126 0.119323 -0.462855 0.095813 0.772917 -0.062500 0 0 0 0 0 0 3 327375
-0.010218 0.006122 0.119321 -0.280724 0.051401 0.723375 -0.062500 0 0 0 0 0 0 3 328377
-0.010211 0.006121 0.119320 -0.167903 0.025461 0.696962 -0.062500 0 0 0 0 0 0 3 329378
-0.010183 0.006098 0.119324 -0.429972 0.291971 0.618614 -0.062500 0 0 0 0 0 0 3 330379
-0.010169 0.006087 0.119326 -0.275921 0.174672 0.647634 -0.062500 0 0 0 0 0 0 3 331371
-0.010141 0.006076 0.119319 -0.433659 0.154289 0.767296 -0.062500 0 0 0 0 0 0 3 332376
-0.010128 0.006071 0.119317 -0.266644 0.081604 0.723840 -0.062500 0 0 0 0 0 0 3 333371
-0.010101 0.006064 0.119308 -0.425657 0.104243 0.803612 -0.062500 0 0 0 0 0 0 3 334372
-0.010076 0.006074 0.119316 -0.417291 -0.124401 0.592576 -0.062500 0 0 0 0 0 0 3 335371
-0.010059 0.006063 0.119331 -0.312362 0.137734 0.464138 -0.062500 0 0 0 0 0 0 3 336374
-0.010029 0.006051 0.119329 -0.462992 0.156433 0.677630 -0.062500 0 0 0 0 0 0 3 337372
-0.010015 0.006046 0.119328 -0.284995 0.085965 0.682121 -0.062500 0 0 0 0 0 0 3 338374
-0.009987 0.006038 0.119321 -0.436017 0.108022 0.780865 -0.062500 0 0 0 0 0 0 3 339353
-0.009973 0.006035 0.119318 -0.267292 0.058382 0.728135 -0.062500 0 0 0 0 0 0 3 340435
-0.009942 0.006011 0.119322 -0.480803 0.309054 0.633821 -0.062500 0 0 0 0 0 0 3 341433
-0.009926 0.006000 0.119323 -0.301061 0.183448 0.655265 -0.062500 0 0 0 0 0 0 3 342446
-0.009918 0.005994 0.119323 -0.181319 0.094888 0.668264 -0.062500 0 0 0 0 0 0 3 343432
-0.009894 0.005986 0.119316 -0.382227 0.111831 0.778206 -0.062500 0 0 0 0 0 0 3 344440
-0.009870 0.005996 0.119324 -0.396510 -0.119882 0.578249 -0.062500 0 0 0 0 0 0 3 345408
-0.009838 0.005996 0.119320 -0.511220 -0.011515 0.730081 -0.062500 0 0 0 0 0 0 3 346407
-0.009817 0.005979 0.119330 -0.364014 0.214132 0.537115 -0.062500 0 0 0 0 0 0 3 347431
-0.009807 0.005971 0.119334 -0.222320 0.131737 0.603826 -0.062500 0 0 0 0 0 0 3 348441
-0.009781 0.005962 0.119328 -0.405204 0.134051 0.746287 -0.062500 0 0 0 0 0 0 3 349416
-0.009768 0.005957 0.119326 -0.252122 0.053773 0.710401 -0.062500 0 0 0 0 0 0 3 350435
-0.009742 0.005950 0.119317 -0.417550 0.081764 0.794348 -0.062500 0 0 0 0 0 0 3 351436
-0.009729 0.005946 0.119314 -0.257361 0.036106 0.735279 -0.062500 0 0 0 0 0 0 3 352433
-0.009718 0.005928 0.119326 -0.211411 0.225150 0.534432 -0.062500 0 0 0 0 0 0 3 353438
-0.009692 0.005914 0.119322 -0.407173 0.191990 0.710661 -0.062500 0 0 0 0 0 0 3 354406
-0.009679 0.005907 0.119321 -0.255592 0.094876 0.699243 -0.062500 0 0 0 0 0 0 3 355407
-0.009673 0.005903 0.119320 -0.156055 0.038888 0.687705 -0.062500 0 0 0 0 0 0 3 356430
-0.009637 0.005911 0.119323 -0.524407 -0.106055 0.637293 -0.062500 0 0 0 0 0 0 3 357406
-0.009620 0.005914 0.119324 -0.332150 -0.072964 0.657534 -0.062500 0 0 0 0 0 0 3 358451
-0.009586 0.005894 0.119329 -0.516741 0.234161 0.603742 -0.062500 0 0 0 0 0 0 3 359441
-0.009569 0.005884 0.119331 -0.319665 0.138301 0.639223 -0.062500 0 0 0 0 0 0 3 360440
-0.009560 0.005879 0.119332 -0.190576 0.063985 0.657145 -0.062500 0 0 0 0 0 0 3 361407
-0.009536 0.005872 0.119324 -0.385866 0.087841 0.770327 -0.062500 0 0 0 0 0 0 3 362416
-0.009524 0.005868 0.119322 -0.242007 0.039931 0.721796 -0.062500 0 0 0 0 0 0 3 363414
-0.009514 0.005850 0.119333 -0.204289 0.227940 0.525043 -0.062500 0 0 0 0 0 0 3 364430
-0.009488 0.005835 0.119329 -0.403179 0.193832 0.703430 -0.062500 0 0 0 0 0 0 3 365413
-0.009475 0.005828 0.119328 -0.253573 0.096300 0.691955 -0.062500 0 0 0 0 0 0 3 366428
-0.009469 0.005825 0.119328 -0.155079 0.040075 0.680323 -0.062500 0 0 0 0 0 0 3 367411
-0.009445 0.005818 0.119320 -0.367103 0.075262 0.782133 -0.062500 0 0 0 0 0 0 3 368431
-0.009422 0.005829 0.119328 -0.389069 -0.146854 0.577880 -0.062500 0 0 0 0 0 0 3 369413
-0.009385 0.005812 0.119335 -0.562091 0.183135 0.559341 -0.062500 0 0 0 0 0 0 3 370413
-0.009367 0.005804 0.119338 -0.345143 0.111398 0.617704 -0.062500 0 0 0 0 0 0 3 371428
-0.009357 0.005800 0.119339 -0.203958 0.051861 0.644785 -0.062500 0 0 0 0 0 0 3 372414
-0.009332 0.005793 0.119332 -0.392281 0.082362 0.762164 -0.062500 0 0 0 0 0 0 3 373428
-0.009320 0.005789 0.119329 -0.245257 0.037825 0.714354 -0.062500 0 0 0 0 0 0 3 374413
-0.009314 0.005788 0.119328 -0.149987 0.010770 0.688405 -0.062500 0 0 0 0 0 0 3 375428
-0.009291 0.005782 0.119320 -0.363889 0.060976 0.785645 -0.062500 0 0 0 0 0 0 3 376429
-0.009280 0.005779 0.119317 -0.230600 0.026875 0.730384 -0.062500 0 0 0 0 0 0 3 377414
-0.009274 0.005778 0.119316 -0.142496 0.005209 0.701743 -0.062500 0 0 0 0 0 0 3 378428
-0.009247 0.005756 0.119320 -0.416328 0.275170 0.628004 -0.062500 0 0 0 0 0 0 3 379413
-0.009233 0.005745 0.119322 -0.265844 0.139466 0.654319 -0.062500 0 0 0 0 0 0 3 380370
-0.009214 0.005753 0.119333 -0.321640 -0.105666 0.517782 -0.062500 0 0 0 0 0 0 3 381360
-0.009204 0.005757 0.119337 -0.208765 -0.075718 0.596086 -0.062500 0 0 0 0 0 0 3 382369
-0.009179 0.005754 0.119331 -0.397509 0.017437 0.744318 -0.062500 0 0 0 0 0 0 3 383358
-0.009166 0.005752 0.119328 -0.248718 0.005523 0.708079 -0.062500 0 0 0 0 0 0 3 384374
-0.009160 0.005752 0.119328 -0.151975 -0.005275 0.686294 -0.062500 0 0 0 0 0 0 3 385361
-0.009137 0.005747 0.119320 -0.364634 0.054466 0.785656 -0.062500 0 0 0 0 0 0 3 386372
-0.009126 0.005744 0.119317 -0.228784 0.005318 0.730621 -0.062500 0 0 0 0 0 0 3 387359
-0.009120 0.005743 0.119316 -0.140506 -0.014328 0.702018 -0.062500 0 0 0 0 0 0 3 388371
-0.009101 0.005740 0.119338 -0.308876 0.012545 0.370155 -0.062500 0 0 0 0 0 0 3 389360
-0.009070 0.005733 0.119339 -0.474249 0.062512 0.628849 -0.062500 0 0 0 0 0 0 3 390368
-0.009055 0.005729 0.119339 -0.291927 0.021889 0.656952 -0.062500 0 0 0 0 0 0 3 391387
-0.009047 0.005727 0.119339 -0.174155 -0.005039 0.660462 -0.062500 0 0 0 0 0 0 3 392379
-0.009044 0.005726 0.119339 -0.112608 -0.019160 0.661043 -0.062500 0 0 0 0 0 0 3 393383
-0.009022 0.005721 0.119331 -0.343889 0.037398 0.769641 -0.062500 0 0 0 0 0 0 3 394382
-0.009011 0.005718 0.119328 -0.219699 0.006420 0.717539 -0.062500 0 0 0 0 0 0 3 395372
-0.009006 0.005717 0.119327 -0.136041 -0.013762 0.689953 -0.062500 0 0 0 0 0 0 3 396378
-0.009003 0.005717 0.119327 -0.092875 -0.023863 0.679270 -0.062500 0 0 0 0 0 0 3 397377
-0.008981 0.005712 0.119319 -0.333686 0.034901 0.784019 -0.062500 0 0 0 0 0 0 3 398368
-0.008959 0.005723 0.119327 -0.372001 -0.175384 0.579807 -0.062500 0 0 0 0 0 0 3 399374
-0.008943 0.005712 0.119342 -0.289769 0.097200 0.454384 -0.062500 0 0 0 0 0 0 3 400380
-0.008934 0.005706 0.119347 -0.185225 0.057695 0.563600 -0.062500 0 0 0 0 0 0 3 401365
-0.008910 0.005698 0.119341 -0.384054 0.080437 0.726513 -0.062500 0 0 0 0 0 0 3 402384
-0.008898 0.005694 0.119339 -0.241161 0.029726 0.694800 -0.062500 0 0 0 0 0 0 3 403378
-0.008892 0.005692 0.119339 -0.147337 -0.000902 0.674566 -0.062500 0 0 0 0 0 0 3 404373
-0.008877 0.005705 0.119349 -0.256470 -0.196974 0.516014 -0.062500 0 0 0 0 0 0 3 405356
-0.008849 0.005707 0.119345 -0.436237 -0.066123 0.694722 -0.062500 0 0 0 0 0 0 3 406374
-0.008835 0.005707 0.119343 -0.269804 -0.045039 0.679418 -0.062500 0 0 0 0 0 0 3 407352
-0.008828 0.005708 0.119343 -0.162201 -0.038279 0.666062 -0.062500 0 0 0 0 0 0 3 408373
-0.008824 0.005708 0.119343 -0.106418 -0.035026 0.660528 -0.062500 0 0 0 0 0 0 3 409369
-0.008803 0.005703 0.119335 -0.340321 0.030285 0.767796 -0.062500 0 0 0 0 0 0 3 410369
-0.008792 0.005701 0.119332 -0.218031 0.003780 0.714472 -0.062500 0 0 0 0 0 0 3 411377
-0.008787 0.005700 0.119331 -0.135311 -0.014140 0.686408 -0.062500 0 0 0 0 0 0 3 412376
-0.008780 0.005683 0.119343 -0.149663 0.194319 0.505809 -0.062500 0 0 0 0 0 0 3 413376
-0.008776 0.005674 0.119347 -0.111281 0.106064 0.583714 -0.062500 0 0 0 0 0 0 3 414369
-0.008741 0.005678 0.119351 -0.503636 -0.076269 0.584675 -0.062500 0 0 0 0 0 0 3 415371
-0.008724 0.005681 0.119353 -0.321449 -0.064208 0.620620 -0.062500 0 0 0 0 0 0 3 416371
-0.008715 0.005682 0.119354 -0.191456 -0.046490 0.636814 -0.062500 0 0 0 0 0 0 3 417371
-0.008691 0.005677 0.119346 -0.383613 0.025672 0.752621 -0.062500 0 0 0 0 0 0 3 418369
-0.008679 0.005675 0.119343 -0.239982 0.002554 0.701959 -0.062500 0 0 0 0 0 0 3 419369
-0.008673 0.005674 0.119342 -0.146494 -0.013698 0.674823 -0.062500 0 0 0 0 0 0 3 420371
-0.008670 0.005674 0.119342 -0.098391 -0.021856 0.664282 -0.062500 0 0 0 0 0 0 3 421371
-0.008649 0.005669 0.119334 -0.335989 0.037782 0.770405 -0.062500 0 0 0 0 0 0 3 422351
-0.008626 0.005680 0.119342 -0.374034 -0.172192 0.566027 -0.062500 0 0 0 0 0 0 3 423371
-0.008614 0.005686 0.119345 -0.234166 -0.116562 0.610029 -0.062500 0 0 0 0 0 0 3 424431
-0.008608 0.005688 0.119346 -0.145984 -0.073913 0.637146 -0.062500 0 0 0 0 0 0 3 425429
-0.008605 0.005690 0.119346 -0.099246 -0.051560 0.647871 -0.062500 0 0 0 0 0 0 3 426433
-0.008584 0.005686 0.119338 -0.336733 0.023138 0.761953 -0.062500 0 0 0 0 0 0 3 427437
-0.008573 0.005684 0.119335 -0.216470 0.001257 0.710295 -0.062500 0 0 0 0 0 0 3 428426
-0.008568 0.005683 0.119334 -0.134742 -0.014344 0.682790 -0.062500 0 0 0 0 0 0 3 429405
-0.008545 0.005677 0.119326 -0.353798 0.041359 0.782436 -0.062500 0 0 0 0 0 0 3 430403
-0.008522 0.005689 0.119334 -0.383011 -0.170577 0.575597 -0.062500 0 0 0 0 0 0 3 431436
-0.008506 0.005678 0.119349 -0.296146 0.103793 0.448943 -0.062500 0 0 0 0 0 0 3 432435
-0.008497 0.005672 0.119354 -0.188214 0.062070 0.557442 -0.062500 0 0 0 0 0 0 3 433433
-0.008473 0.005664 0.119348 -0.384687 0.084551 0.721712 -0.062500 0 0 0 0 0 0 3 434412
-0.008461 0.005660 0.119346 -0.241689 0.033766 0.688938 -0.062500 0 0 0 0 0 0 3 435430
-0.008455 0.005658 0.119345 -0.147871 0.003157 0.668220 -0.062500 0 0 0 0 0 0 3 436438
-0.008452 0.005657 0.119345 -0.099340 -0.012330 0.659954 -0.062500 0 0 0 0 0 0 3 437404
-0.008430 0.005652 0.119337 -0.336176 0.043535 0.767732 -0.062500 0 0 0 0 0 0 3 438404
-0.008407 0.005663 0.119345 -0.374664 -0.168437 0.563595 -0.062500 0 0 0 0 0 0 3 439402
-0.008396 0.005669 0.119347 -0.234501 -0.113687 0.607328 -0.062500 0 0 0 0 0 0 3 440426
-0.008390 0.005671 0.119348 -0.146234 -0.071467 0.634304 -0.062500 0 0 0 0 0 0 3 441404
-0.008387 0.005673 0.119349 -0.099480 -0.049301 0.644973 -0.062500 0 0 0 0 0 0 3 442446
-0.008365 0.005669 0.119341 -0.336492 0.025229 0.759896 -0.062500 0 0 0 0 0 0 3 443424
-0.008355 0.005667 0.119338 -0.216495 0.003313 0.707785 -0.062500 0 0 0 0 0 0 3 444403
-0.008350 0.005666 0.119337 -0.134896 -0.012304 0.680053 -0.062500 0 0 0 0 0 0 3 445404
-0.008335 0.005679 0.119348 -0.251361 -0.201072 0.519789 -0.062500 0 0 0 0 0 0 3 446413
-0.008307 0.005681 0.119343 -0.432477 -0.066359 0.699310 -0.062500 0 0 0 0 0 0 3 447425
-0.008293 0.005682 0.119342 -0.268283 -0.041237 0.682323 -0.062500 0 0 0 0 0 0 3 448413
-0.008287 0.005682 0.119341 -0.161794 -0.033360 0.668209 -0.062500 0 0 0 0 0 0 3 449425
-0.008283 0.005682 0.119341 -0.106566 -0.029563 0.662379 -0.062500 0 0 0 0 0 0 3 450407
-0.008261 0.005678 0.119333 -0.339595 0.035893 0.771665 -0.062500 0 0 0 0 0 0 3 451426
-0.008251 0.005676 0.119330 -0.218051 0.009554 0.717209 -0.062500 0 0 0 0 0 0 3 452361
-0.008233 0.005688 0.119340 -0.294585 -0.189234 0.539339 -0.062500 0 0 0 0 0 0 3 453368
-0.008224 0.005695 0.119343 -0.193199 -0.123129 0.600377 -0.062500 0 0 0 0 0 0 3 454358
-0.008200 0.005693 0.119336 -0.386390 -0.011569 0.745923 -0.062500 0 0 0 0 0 0 3 455369
-0.008188 0.005692 0.119334 -0.242358 -0.013940 0.705337 -0.062500 0 0 0 0 0 0 3 456360
-0.008177 0.005675 0.119345 -0.205941 0.197773 0.512339 -0.062500 0 0 0 0 0 0 3 457367
-0.008172 0.005666 0.119349 -0.139445 0.110741 0.584877 -0.062500 0 0 0 0 0 0 3 458358
-0.008169 0.005662 0.119351 -0.098199 0.046082 0.624522 -0.062500 0 0 0 0 0 0 3 459358
-0.008135 0.005669 0.119354 -0.495165 -0.106635 0.602617 -0.062500 0 0 0 0 0 0 3 460368
-0.008118 0.005672 0.119355 -0.316670 -0.077002 0.626347 -0.062500 0 0 0 0 0 0 3 461357
-0.008109 0.005673 0.119355 -0.188869 -0.052069 0.637750 -0.062500 0 0 0 0 0 0 3 462368
-0.008105 0.005674 0.119355 -0.120783 -0.038769 0.642067 -0.062500 0 0 0 0 0 0 3 463356
-0.008083 0.005670 0.119348 -0.346795 0.033135 0.755696 -0.062500 0 0 0 0 0 0 3 464367
-0.008072 0.005668 0.119345 -0.221847 0.009085 0.702204 -0.062500 0 0 0 0 0 0 3 465357
-0.008054 0.005681 0.119354 -0.296984 -0.188715 0.524962 -0.062500 0 0 0 0 0 0 3 466367
-0.008045 0.005687 0.119358 -0.194465 -0.121988 0.585983 -0.062500 0 0 0 0 0 0 3 467357
-0.008021 0.005685 0.119351 -0.386746 -0.010146 0.732148 -0.062500 0 0 0 0 0 0 3 468367
-0.008009 0.005684 0.119349 -0.242635 -0.012353 0.691177 -0.062500 0 0 0 0 0 0 3 469368
-0.008003 0.005684 0.119348 -0.148464 -0.018180 0.667399 -0.062500 0 0 0 0 0 0 3 470372
-0.008000 0.005684 0.119347 -0.099825 -0.021159 0.658075 -0.062500 0 0 0 0 0 0 3 471379
-0.007998 0.005684 0.119347 -0.075590 -0.022527 0.654674 -0.062500 0 0 0 0 0 0 3 472367
-0.007977 0.005679 0.119339 -0.323669 0.040266 0.765962 -0.062500 0 0 0 0 0 0 3 473374
-0.007967 0.005677 0.119336 -0.210246 0.012602 0.711272 -0.062500 0 0 0 0 0 0 3 474377
-0.007950 0.005690 0.119346 -0.291378 -0.187048 0.533821 -0.062500 0 0 0 0 0 0 3 475365
-0.007941 0.005696 0.119349 -0.191583 -0.121156 0.594594 -0.062500 0 0 0 0 0 0 3 476359
-0.007917 0.005694 0.119342 -0.385053 -0.009764 0.741045 -0.062500 0 0 0 0 0 0 3 477368
-0.007905 0.005693 0.119340 -0.241795 -0.012179 0.699822 -0.062500 0 0 0 0 0 0 3 478375
-0.007894 0.005676 0.119351 -0.206164 0.199633 0.506692 -0.062500 0 0 0 0 0 0 3 479366
-0.007876 0.005681 0.119366 -0.299047 -0.068720 0.430513 -0.062500 0 0 0 0 0 0 3 480377
-0.007867 0.005684 0.119371 -0.198681 -0.056724 0.541870 -0.062500 0 0 0 0 0 0 3 481374
-0.007842 0.005680 0.119365 -0.389604 0.024010 0.707923 -0.062500 0 0 0 0 0 0 3 482368
-0.007830 0.005678 0.119363 -0.244533 0.005711 0.673530 -0.062500 0 0 0 0 0 0 3 483370
-0.007824 0.005677 0.119362 -0.149662 -0.008290 0.652046 -0.062500 0 0 0 0 0 0 3 484369
-0.007821 0.005677 0.119361 -0.100602 -0.015424 0.643504 -0.062500 0 0 0 0 0 0 3 485369
-0.007819 0.005676 0.119361 -0.076107 -0.018868 0.640401 -0.062500 0 0 0 0 0 0 3 486367
-0.007819 0.005676 0.119361 -0.063922 -0.020549 0.639303 -0.062500 0 0 0 0 0 0 3 487369
-0.007798 0.005671 0.119353 -0.317645 0.042015 0.752082 -0.062500 0 0 0 0 0 0 3 488375
-0.007788 0.005669 0.119350 -0.207367 0.014237 0.697334 -0.062500 0 0 0 0 0 0 3 489377
-0.007783 0.005668 0.119349 -0.130720 -0.004232 0.668535 -0.062500 0 0 0 0 0 0 3 490370
-0.007749 0.005677 0.119352 -0.510365 -0.131484 0.622353 -0.062500 0 0 0 0 0 0 3 491373
-0.007731 0.005681 0.119352 -0.323888 -0.088153 0.635434 -0.062500 0 0 0 0 0 0 3 492370
-0.007723 0.005683 0.119353 -0.192473 -0.056096 0.642872 -0.062500 0 0 0 0 0 0 3 493372
-0.007718 0.005684 0.119353 -0.122755 -0.039163 0.645750 -0.062500 0 0 0 0 0 0 3 494368
-0.007696 0.005680 0.119345 -0.346905 0.032710 0.760336 -0.062500 0 0 0 0 0 0 3 495351
-0.007685 0.005678 0.119342 -0.222050 0.009593 0.705902 -0.062500 0 0 0 0 0 0 3 496369
-0.007680 0.005677 0.119341 -0.138063 -0.006559 0.677175 -0.062500 0 0 0 0 0 0 3 497367
-0.007677 0.005676 0.119340 -0.094673 -0.014637 0.666095 -0.062500 0 0 0 0 0 0 3 498367
-0.007676 0.005676 0.119340 -0.073104 -0.018502 0.662087 -0.062500 0 0 0 0 0 0 3 499371
-0.007675 0.005676 0.119340 -0.062424 -0.020378 0.660654 -0.062500 0 0 0 0 0 0 3 500368
-0.007663 0.005690 0.119351 -0.217042 -0.202728 0.512002 -0.062500 0 0 0 0 0 0 3 501367
-0.007636 0.005692 0.119346 -0.414387 -0.063272 0.697221 -0.062500 0 0 0 0 0 0 3 502366
-0.007623 0.005693 0.119345 -0.259419 -0.038377 0.679868 -0.062500 0 0 0 0 0 0 3 503368
-0.007616 0.005693 0.119344 -0.157762 -0.029603 0.665445 -0.062500 0 0 0 0 0 0 3 504372
-0.007613 0.005694 0.119344 -0.104923 -0.025342 0.659496 -0.062500 0 0 0 0 0 0 3 505349
-0.007579 0.005703 0.119346 -0.497792 -0.141330 0.623259 -0.062500 0 0 0 0 0 0 3 506369
-0.007562 0.005707 0.119347 -0.317820 -0.092330 0.639096 -0.062500 0 0 0 0 0 0 3 507366
-0.007554 0.005710 0.119347 -0.189587 -0.057482 0.647431 -0.062500 0 0 0 0 0 0 3 508368
-0.007550 0.005711 0.119348 -0.121429 -0.039168 0.650620 -0.062500 0 0 0 0 0 0 3 509370
-0.007547 0.005711 0.119348 -0.086869 -0.029950 0.651754 -0.062500 0 0 0 0 0 0 3 510360
-0.007546 0.005712 0.119348 -0.069539 -0.025365 0.652164 -0.062500 0 0 0 0 0 0 3 511367
-0.007526 0.005707 0.119339 -0.319995 0.040254 0.766469 -0.062500 0 0 0 0 0 0 3 512370
-0.007516 0.005705 0.119337 -0.208692 0.013998 0.711392 -0.062500 0 0 0 0 0 0 3 513366
-0.007511 0.005704 0.119336 -0.131536 -0.003690 0.682414 -0.062500 0 0 0 0 0 0 3 514368
-0.007496 0.005717 0.119346 -0.251793 -0.194128 0.523466 -0.062500 0 0 0 0 0 0 3 515367
-0.007489 0.005724 0.119349 -0.172014 -0.123112 0.590912 -0.062500 0 0 0 0 0 0 3 516368
-0.007485 0.005727 0.119351 -0.115497 -0.072621 0.626983 -0.062500 0 0 0 0 0 0 3 517366
-0.007483 0.005728 0.119351 -0.084639 -0.046456 0.640906 -0.062500 0 0 0 0 0 0 3 518365
-0.007462 0.005724 0.119343 -0.327675 0.029812 0.760315 -0.062500 0 0 0 0 0 0 3 519367
-0.007451 0.005722 0.119340 -0.212633 0.008836 0.706873 -0.062500 0 0 0 0 0 0 3 520430
-0.007434 0.005735 0.119350 -0.294163 -0.186631 0.530841 -0.062500 0 0 0 0 0 0 3 521430
-0.007421 0.005725 0.119365 -0.251902 0.098910 0.422213 -0.062500 0 0 0 0 0 0 3 522424
-0.007413 0.005720 0.119371 -0.166052 0.063865 0.537450 -0.062500 0 0 0 0 0 0 3 523408
-0.007410 0.005717 0.119373 -0.112721 0.025991 0.593374 -0.062500 0 0 0 0 0 0 3 524424
-0.007388 0.005710 0.119365 -0.342541 0.067413 0.729282 -0.062500 0 0 0 0 0 0 3 525408
-0.007377 0.005707 0.119362 -0.220479 0.028479 0.681525 -0.062500 0 0 0 0 0 0 3 526407
-0.007372 0.005706 0.119361 -0.137704 0.004295 0.655111 -0.062500 0 0 0 0 0 0 3 527422
-0.007369 0.005705 0.119361 -0.094789 -0.007850 0.644825 -0.062500 0 0 0 0 0 0 3 528408
-0.007368 0.005705 0.119361 -0.073422 -0.013770 0.641102 -0.062500 0 0 0 0 0 0 3 529422
-0.007355 0.005719 0.119371 -0.223399 -0.198403 0.492315 -0.062500 0 0 0 0 0 0 3 530407
-0.007348 0.005725 0.119375 -0.158025 -0.124513 0.563192 -0.062500 0 0 0 0 0 0 3 531422
-0.007325 0.005724 0.119368 -0.367434 -0.009333 0.715360 -0.062500 0 0 0 0 0 0 3 532407
-0.007313 0.005723 0.119366 -0.233418 -0.009886 0.674224 -0.062500 0 0 0 0 0 0 3 533423
-0.007307 0.005723 0.119365 -0.144292 -0.014848 0.650200 -0.062500 0 0 0 0 0 0 3 534407
-0.007292 0.005737 0.119375 -0.258832 -0.199231 0.493474 -0.062500 0 0 0 0 0 0 3 535424
-0.007284 0.005743 0.119379 -0.175608 -0.125000 0.561354 -0.062500 0 0 0 0 0 0 3 536358
-0.007260 0.005742 0.119372 -0.376048 -0.009616 0.712621 -0.062500 0 0 0 0 0 0 3 537367
-0.007249 0.005741 0.119369 -0.237703 -0.010039 0.670993 -0.062500 0 0 0 0 0 0 3 538357
-0.007243 0.005741 0.119369 -0.146427 -0.014942 0.646777 -0.062500 0 0 0 0 0 0 3 539365
-0.007240 0.005741 0.119368 -0.099221 -0.017438 0.637292 -0.062500 0 0 0 0 0 0 3 540355
-0.007239 0.005741 0.119368 -0.075653 -0.018562 0.633845 -0.062500 0 0 0 0 0 0 3 541365
-0.007238 0.005741 0.119368 -0.063963 -0.019054 0.632620 -0.062500 0 0 0 0 0 0 3 542356
-0.007237 0.005741 0.119368 -0.058120 -0.019278 0.632185 -0.062500 0 0 0 0 0 0 3 543357
-0.007205 0.005750 0.119370 -0.475425 -0.118297 0.600219 -0.062500 0 0 0 0 0 0 3 544365
-0.007189 0.005754 0.119371 -0.307114 -0.070336 0.615718 -0.062500 0 0 0 0 0 0 3 545356
-0.007181 0.005757 0.119371 -0.184705 -0.035983 0.623729 -0.062500 0 0 0 0 0 0 3 546366
-0.007176 0.005758 0.119371 -0.119509 -0.017884 0.626778 -0.062500 0 0 0 0 0 0 3 547354
-0.007174 0.005758 0.119372 -0.086420 -0.008797 0.627876 -0.062500 0 0 0 0 0 0 3 548368
-0.007154 0.005754 0.119363 -0.328244 0.059008 0.743782 -0.062500 0 0 0 0 0 0 3 549365
-0.007143 0.005752 0.119360 -0.213387 0.033856 0.688093 -0.062500 0 0 0 0 0 0 3 550372
-0.007126 0.005765 0.119370 -0.295458 -0.165255 0.511911 -0.062500 0 0 0 0 0 0 3 551380
-0.007117 0.005771 0.119373 -0.194123 -0.098346 0.571741 -0.062500 0 0 0 0 0 0 3 552374
-0.007112 0.005774 0.119374 -0.126879 -0.049785 0.604943 -0.062500 0 0 0 0 0 0 3 553363
-0.007110 0.005775 0.119375 -0.090784 -0.024543 0.617823 -0.062500 0 0 0 0 0 0 3 554366
-0.007109 0.005776 0.119375 -0.072200 -0.012019 0.622476 -0.062500 0 0 0 0 0 0 3 555370
-0.007088 0.005772 0.119367 -0.321056 0.057430 0.739882 -0.062500 0 0 0 0 0 0 3 556362
-0.007078 0.005770 0.119364 -0.209837 0.033071 0.684534 -0.062500 0 0 0 0 0 0 3 557365
-0.007073 0.005769 0.119363 -0.132696 0.016350 0.655338 -0.062500 0 0 0 0 0 0 3 558371
-0.007059 0.005782 0.119373 -0.253817 -0.174077 0.497359 -0.062500 0 0 0 0 0 0 3 559575
-0.007031 0.005784 0.119368 -0.431568 -0.039335 0.680260 -0.062500 0 0 0 0 0 0 3 560376
-0.007017 0.005785 0.119366 -0.268380 -0.015313 0.660050 -0.062500 0 0 0 0 0 0 3 561370
-0.007011 0.005785 0.119366 -0.162756 -0.007262 0.644418 -0.062500 0 0 0 0 0 0 3 562367
-0.007007 0.005786 0.119366 -0.107929 -0.003317 0.638050 -0.062500 0 0 0 0 0 0 3 563367
-0.007006 0.005786 0.119366 -0.080447 -0.001253 0.635705 -0.062500 0 0 0 0 0 0 3 564368
-0.006985 0.005781 0.119357 -0.324829 0.063061 0.750990 -0.062500 0 0 0 0 0 0 3 565367
-0.006975 0.005779 0.119354 -0.211688 0.036182 0.694592 -0.062500 0 0 0 0 0 0 3 566348
-0.006970 0.005778 0.119353 -0.133594 0.018235 0.664980 -0.062500 0 0 0 0 0 0 3 567347
-0.006955 0.005791 0.119363 -0.254464 -0.172871 0.507106 -0.062500 0 0 0 0 0 0 3 568366
-0.006947 0.005798 0.119367 -0.173660 -0.101646 0.573933 -0.062500 0 0 0 0 0 0 3 569367
-0.006923 0.005796 0.119360 -0.374643 0.012217 0.725973 -0.062500 0 0 0 0 0 0 3 570352
-0.006912 0.005795 0.119357 -0.237389 0.011014 0.683521 -0.062500 0 0 0 0 0 0 3 571351
-0.006906 0.005795 0.119357 -0.146719 0.005778 0.658952 -0.062500 0 0 0 0 0 0 3 572366
-0.006903 0.005795 0.119356 -0.099742 0.003115 0.649320 -0.062500 0 0 0 0 0 0 3 573366
-0.006869 0.005804 0.119358 -0.495654 -0.117098 0.616023 -0.062500 0 0 0 0 0 0 3 574365
-0.006853 0.005809 0.119359 -0.317054 -0.069494 0.629383 -0.062500 0 0 0 0 0 0 3 575366
-0.006844 0.005811 0.119359 -0.189615 -0.035246 0.636472 -0.062500 0 0 0 0 0 0 3 576370
-0.006840 0.005812 0.119359 -0.121935 -0.017185 0.639175 -0.062500 0 0 0 0 0 0 3 577365
-0.006838 0.005812 0.119359 -0.087618 -0.008112 0.640141 -0.062500 0 0 0 0 0 0 3 578348
-0.006817 0.005808 0.119351 -0.328098 0.059651 0.757204 -0.062500 0 0 0 0 0 0 3 579364
-0.006807 0.005806 0.119348 -0.213297 0.036275 0.700879 -0.062500 0 0 0 0 0 0 3 580367
-0.006802 0.005805 0.119347 -0.134426 0.019189 0.671293 -0.062500 0 0 0 0 0 0 3 581366
-0.006799 0.005804 0.119347 -0.093484 0.010668 0.659888 -0.062500 0 0 0 0 0 0 3 582366
-0.006785 0.005818 0.119357 -0.234828 -0.175718 0.509708 -0.062500 0 0 0 0 0 0 3 583364
-0.006778 0.005825 0.119361 -0.163846 -0.102101 0.579019 -0.062500 0 0 0 0 0 0 3 584357
-0.006755 0.005823 0.119354 -0.369328 0.012912 0.732495 -0.062500 0 0 0 0 0 0 3 585365
-0.006743 0.005823 0.119351 -0.234730 0.012260 0.690024 -0.062500 0 0 0 0 0 0 3 586347
-0.006738 0.005822 0.119350 -0.145374 0.007308 0.665395 -0.062500 0 0 0 0 0 0 3 587346
-0.006722 0.005836 0.119360 -0.260875 -0.177600 0.509843 -0.062500 0 0 0 0 0 0 3 588366
-0.006695 0.005838 0.119355 -0.434245 -0.039898 0.694173 -0.062500 0 0 0 0 0 0 3 589358
-0.006681 0.005839 0.119354 -0.269646 -0.015078 0.673332 -0.062500 0 0 0 0 0 0 3 590370
-0.006674 0.005840 0.119353 -0.163358 -0.006250 0.657375 -0.062500 0 0 0 0 0 0 3 591370
-0.006671 0.005840 0.119353 -0.108221 -0.001905 0.650872 -0.062500 0 0 0 0 0 0 3 592425
-0.006649 0.005835 0.119344 -0.337913 0.063544 0.765820 -0.062500 0 0 0 0 0 0 3 593420
-0.006639 0.005833 0.119341 -0.218201 0.037260 0.708221 -0.062500 0 0 0 0 0 0 3 594430
-0.006634 0.005832 0.119340 -0.136875 0.019653 0.678153 -0.062500 0 0 0 0 0 0 3 595398
-0.006631 0.005832 0.119340 -0.094743 0.010892 0.666570 -0.062500 0 0 0 0 0 0 3 596402
-0.006617 0.005845 0.119350 -0.235761 -0.175769 0.516749 -0.062500 0 0 0 0 0 0 3 597400
-0.006590 0.005847 0.119346 -0.421313 -0.037746 0.703369 -0.062500 0 0 0 0 0 0 3 598398
-0.006577 0.005848 0.119344 -0.263120 -0.013404 0.682976 -0.062500 0 0 0 0 0 0 3 599397
-0.006570 0.005849 0.119343 -0.160049 -0.004815 0.667148 -0.062500 0 0 0 0 0 0 3 600441
-0.006555 0.005863 0.119353 -0.268642 -0.183145 0.515212 -0.062500 0 0 0 0 0 0 3 601435
-0.006527 0.005865 0.119349 -0.437653 -0.042062 0.701100 -0.062500 0 0 0 0 0 0 3 602407
-0.006513 0.005866 0.119347 -0.271291 -0.015577 0.680240 -0.062500 0 0 0 0 0 0 3 603421
-0.006506 0.005867 0.119346 -0.164114 -0.005919 0.664220 -0.062500 0 0 0 0 0 0 3 604407
-0.006503 0.005867 0.119346 -0.108529 -0.001150 0.657696 -0.062500 0 0 0 0 0 0 3 605422
-0.006481 0.005863 0.119338 -0.337619 0.064502 0.773245 -0.062500 0 0 0 0 0 0 3 606403
-0.006471 0.005860 0.119335 -0.218011 0.038299 0.715337 -0.062500 0 0 0 0 0 0 3 607418
-0.006465 0.005859 0.119334 -0.136726 0.020756 0.685105 -0.062500 0 0 0 0 0 0 3 608355
-0.006463 0.005859 0.119333 -0.094594 0.012040 0.673473 -0.062500 0 0 0 0 0 0 3 609364
-0.006449 0.005873 0.119343 -0.235966 -0.174770 0.524050 -0.062500 0 0 0 0 0 0 3 610364
-0.006422 0.005874 0.119339 -0.421041 -0.037866 0.711085 -0.062500 0 0 0 0 0 0 3 611353
-0.006409 0.005875 0.119337 -0.262970 -0.013487 0.690276 -0.062500 0 0 0 0 0 0 3 612364
-0.006402 0.005876 0.119336 -0.159977 -0.004867 0.674255 -0.062500 0 0 0 0 0 0 3 613352
-0.006399 0.005876 0.119336 -0.106469 -0.000630 0.667721 -0.062500 0 0 0 0 0 0 3 614363
-0.006385 0.005891 0.119346 -0.242112 -0.181128 0.520282 -0.062500 0 0 0 0 0 0 3 615353
-0.006358 0.005893 0.119342 -0.423782 -0.039477 0.708096 -0.062500 0 0 0 0 0 0 3 616363
-0.006344 0.005894 0.119340 -0.264232 -0.013513 0.687359 -0.062500 0 0 0 0 0 0 3 617352
-0.006338 0.005894 0.119339 -0.160510 -0.004119 0.671323 -0.062500 0 0 0 0 0 0 3 618363
-0.006334 0.005895 0.119339 -0.106626 0.000532 0.664802 -0.062500 0 0 0 0 0 0 3 619352
-0.006333 0.005895 0.119339 -0.079614 0.002946 0.662426 -0.062500 0 0 0 0 0 0 3 620363
-0.006332 0.005895 0.119339 -0.066141 0.004204 0.661572 -0.062500 0 0 0 0 0 0 3 621352
-0.006299 0.005904 0.119341 -0.478636 -0.114810 0.634928 -0.062500 0 0 0 0 0 0 3 622362
-0.006283 0.005909 0.119341 -0.308232 -0.066150 0.647738 -0.062500 0 0 0 0 0 0 3 623353
-0.006275 0.005911 0.119342 -0.184970 -0.031308 0.654352 -0.062500 0 0 0 0 0 0 3 624363
-0.006270 0.005912 0.119342 -0.119359 -0.012928 0.656863 -0.062500 0 0 0 0 0 0 3 625364
-0.006249 0.005908 0.119333 -0.342595 0.059440 0.776485 -0.062500 0 0 0 0 0 0 3 626353
-0.006225 0.005920 0.119341 -0.383247 -0.146328 0.574663 -0.062500 0 0 0 0 0 0 3 627373
-0.006214 0.005926 0.119343 -0.239019 -0.086373 0.614811 -0.062500 0 0 0 0 0 0 3 628374
-0.006208 0.005929 0.119344 -0.148838 -0.041345 0.639945 -0.062500 0 0 0 0 0 0 3 629361
-0.006205 0.005930 0.119344 -0.101391 -0.017772 0.649858 -0.062500 0 0 0 0 0 0 3 630349
-0.006184 0.005926 0.119336 -0.333565 0.057097 0.772399 -0.062500 0 0 0 0 0 0 3 631358
-0.006173 0.005924 0.119333 -0.215995 0.035405 0.716086 -0.062500 0 0 0 0 0 0 3 632368
-0.006168 0.005923 0.119332 -0.135477 0.021953 0.686338 -0.062500 0 0 0 0 0 0 3 633360
-0.006165 0.005923 0.119332 -0.093790 0.014352 0.674870 -0.062500 0 0 0 0 0 0 3 634362
-0.006152 0.005937 0.119342 -0.235965 -0.172221 0.526302 -0.062500 0 0 0 0 0 0 3 635369
-0.006125 0.005938 0.119337 -0.420089 -0.034918 0.714053 -0.062500 0 0 0 0 0 0 3 636374
-0.006111 0.005940 0.119335 -0.262250 -0.010339 0.692511 -0.062500 0 0 0 0 0 0 3 637370
-0.006105 0.005940 0.119335 -0.159405 -0.001615 0.676140 -0.062500 0 0 0 0 0 0 3 638365
-0.006102 0.005940 0.119334 -0.105978 0.002717 0.669501 -0.062500 0 0 0 0 0 0 3 639345
-0.006100 0.005941 0.119334 -0.079169 0.004984 0.667065 -0.062500 0 0 0 0 0 0 3 640366
-0.006087 0.005955 0.119345 -0.228910 -0.176898 0.521927 -0.062500 0 0 0 0 0 0 3 641365
-0.006060 0.005957 0.119340 -0.416452 -0.037228 0.710973 -0.062500 0 0 0 0 0 0 3 642346
-0.006042 0.005941 0.119350 -0.320689 0.206136 0.520847 -0.062500 0 0 0 0 0 0 3 643361
-0.006033 0.005933 0.119354 -0.198556 0.131680 0.586440 -0.062500 0 0 0 0 0 0 3 644372
-0.006028 0.005929 0.119355 -0.127898 0.072990 0.622635 -0.062500 0 0 0 0 0 0 3 645371
-0.006026 0.005927 0.119355 -0.090843 0.040873 0.636644 -0.062500 0 0 0 0 0 0 3 646348
-0.006025 0.005926 0.119355 -0.071899 0.024313 0.641699 -0.062500 0 0 0 0 0 0 3 647367
-0.006004 0.005920 0.119347 -0.318221 0.079018 0.763095 -0.062500 0 0 0 0 0 0 3 648363
-0.005994 0.005918 0.119344 -0.208226 0.047256 0.705798 -0.062500 0 0 0 0 0 0 3 649364
-0.005977 0.005931 0.119353 -0.294975 -0.156180 0.531536 -0.062500 0 0 0 0 0 0 3 650362
-0.005968 0.005937 0.119356 -0.193189 -0.090324 0.589879 -0.062500 0 0 0 0 0 0 3 651363
-0.005964 0.005940 0.119358 -0.125835 -0.042197 0.622242 -0.062500 0 0 0 0 0 0 3 652364
-0.005961 0.005942 0.119358 -0.089839 -0.017183 0.634794 -0.062500 0 0 0 0 0 0 3 653363
-0.005960 0.005942 0.119358 -0.071369 -0.004766 0.639301 -0.062500 0 0 0 0 0 0 3 654362
-0.005940 0.005938 0.119350 -0.317599 0.066538 0.760742 -0.062500 0 0 0 0 0 0 3 655361
-0.005930 0.005936 0.119347 -0.207820 0.042028 0.703258 -0.062500 0 0 0 0 0 0 3 656365
-0.005925 0.005935 0.119346 -0.131391 0.025341 0.673044 -0.062500 0 0 0 0 0 0 3 657363
-0.005923 0.005934 0.119345 -0.091649 0.017092 0.661422 -0.062500 0 0 0 0 0 0 3 658362
-0.005889 0.005943 0.119347 -0.490948 -0.106968 0.633313 -0.062500 0 0 0 0 0 0 3 659362
-0.005868 0.005931 0.119359 -0.374487 0.157351 0.474908 -0.062500 0 0 0 0 0 0 3 660371
-0.005857 0.005925 0.119364 -0.227645 0.107414 0.562248 -0.062500 0 0 0 0 0 0 3 661363
-0.005851 0.005921 0.119365 -0.142775 0.062034 0.607132 -0.062500 0 0 0 0 0 0 3 662364
-0.005848 0.005920 0.119366 -0.098299 0.036519 0.624286 -0.062500 0 0 0 0 0 0 3 663362
-0.005847 0.005919 0.119366 -0.075554 0.023207 0.630444 -0.062500 0 0 0 0 0 0 3 664364
-0.005826 0.005914 0.119358 -0.319567 0.079471 0.752906 -0.062500 0 0 0 0 0 0 3 665356
-0.005816 0.005911 0.119355 -0.208812 0.048502 0.695407 -0.062500 0 0 0 0 0 0 3 666366
-0.005812 0.005910 0.119354 -0.131912 0.028591 0.665133 -0.062500 0 0 0 0 0 0 3 667368
-0.005809 0.005909 0.119353 -0.091910 0.018698 0.653505 -0.062500 0 0 0 0 0 0 3 668361
-0.005808 0.005909 0.119353 -0.071983 0.013944 0.649318 -0.062500 0 0 0 0 0 0 3 669363
-0.005788 0.005904 0.119344 -0.317528 0.074706 0.768272 -0.062500 0 0 0 0 0 0 3 670362
-0.005778 0.005902 0.119341 -0.207748 0.046088 0.709413 -0.062500 0 0 0 0 0 0 3 671362
-0.005773 0.005901 0.119340 -0.131374 0.027357 0.678661 -0.062500 0 0 0 0 0 0 3 672363
-0.005770 0.005900 0.119340 -0.091642 0.018082 0.666847 -0.062500 0 0 0 0 0 0 3 673363
-0.005750 0.005895 0.119331 -0.327176 0.076665 0.783193 -0.062500 0 0 0 0 0 0 3 674362
-0.005739 0.005893 0.119328 -0.212242 0.049252 0.723271 -0.062500 0 0 0 0 0 0 3 675363
-0.005734 0.005892 0.119327 -0.133457 0.030063 0.692143 -0.062500 0 0 0 0 0 0 3 676366
-0.005727 0.005874 0.119339 -0.153212 0.238422 0.511760 -0.062500 0 0 0 0 0 0 3 677364
-0.005723 0.005865 0.119343 -0.112228 0.149950 0.589214 -0.062500 0 0 0 0 0 0 3 678362
-0.005721 0.005861 0.119344 -0.084333 0.084403 0.630412 -0.062500 0 0 0 0 0 0 3 679350
-0.005708 0.005873 0.119355 -0.232530 -0.134443 0.502568 -0.062500 0 0 0 0 0 0 3 680416
-0.005681 0.005874 0.119350 -0.417205 -0.013807 0.698849 -0.062500 0 0 0 0 0 0 3 681403
-0.005668 0.005874 0.119348 -0.260598 0.002411 0.678758 -0.062500 0 0 0 0 0 0 3 682417
-0.005661 0.005874 0.119348 -0.158375 0.006947 0.662762 -0.062500 0 0 0 0 0 0 3 683402
-0.005658 0.005875 0.119348 -0.105228 0.009147 0.656244 -0.062500 0 0 0 0 0 0 3 684419
-0.005656 0.005875 0.119347 -0.078557 0.010345 0.653866 -0.062500 0 0 0 0 0 0 3 685405
-0.005655 0.005875 0.119347 -0.065253 0.010986 0.653011 -0.062500 0 0 0 0 0 0 3 686420
-0.005655 0.005875 0.119347 -0.058620 0.011330 0.652713 -0.062500 0 0 0 0 0 0 3 687401
-0.005635 0.005870 0.119339 -0.310389 0.074505 0.773641 -0.062500 0 0 0 0 0 0 3 688419
-0.005613 0.005882 0.119346 -0.367935 -0.136197 0.571455 -0.062500 0 0 0 0 0 0 3 689403
-0.005597 0.005871 0.119361 -0.291677 0.139674 0.442078 -0.062500 0 0 0 0 0 0 3 690420
-0.005589 0.005865 0.119366 -0.184390 0.099776 0.548356 -0.062500 0 0 0 0 0 0 3 691403
-0.005584 0.005862 0.119367 -0.120966 0.059499 0.600750 -0.062500 0 0 0 0 0 0 3 692362
-0.005582 0.005860 0.119368 -0.087296 0.036460 0.620616 -0.062500 0 0 0 0 0 0 3 693362
-0.005561 0.005855 0.119360 -0.324866 0.087287 0.749033 -0.062500 0 0 0 0 0 0 3 694350
-0.005539 0.005866 0.119367 -0.375414 -0.129790 0.549388 -0.062500 0 0 0 0 0 0 3 695361
-0.005527 0.005872 0.119369 -0.234191 -0.072989 0.589108 -0.062500 0 0 0 0 0 0 3 696351
-0.005521 0.005875 0.119370 -0.145735 -0.030525 0.613948 -0.062500 0 0 0 0 0 0 3 697360
-0.005518 0.005876 0.119371 -0.099215 -0.008233 0.623736 -0.062500 0 0 0 0 0 0 3 698350
-0.005517 0.005877 0.119371 -0.075564 0.002868 0.627260 -0.062500 0 0 0 0 0 0 3 699360
-0.005496 0.005872 0.119362 -0.318424 0.071339 0.750046 -0.062500 0 0 0 0 0 0 3 700350
-0.005486 0.005870 0.119359 -0.207926 0.046561 0.691578 -0.062500 0 0 0 0 0 0 3 701361
-0.005482 0.005869 0.119358 -0.131166 0.029771 0.660895 -0.062500 0 0 0 0 0 0 3 702349
-0.005462 0.005866 0.119380 -0.316407 0.056094 0.337721 -0.062500 0 0 0 0 0 0 3 703362
-0.005432 0.005859 0.119379 -0.467634 0.107144 0.606361 -0.062500 0 0 0 0 0 0 3 704363
-0.005417 0.005856 0.119378 -0.287646 0.067410 0.624886 -0.062500 0 0 0 0 0 0 3 705358
-0.005409 0.005854 0.119378 -0.172304 0.041195 0.623713 -0.062500 0 0 0 0 0 0 3 706359
-0.005406 0.005853 0.119378 -0.112183 0.027511 0.622523 -0.062500 0 0 0 0 0 0 3 707363
-0.005384 0.005848 0.119370 -0.336471 0.083576 0.743981 -0.062500 0 0 0 0 0 0 3 708367
-0.005374 0.005845 0.119367 -0.216937 0.052653 0.684672 -0.062500 0 0 0 0 0 0 3 709357
-0.005368 0.005844 0.119365 -0.135674 0.032806 0.653654 -0.062500 0 0 0 0 0 0 3 710356
-0.005366 0.005844 0.119365 -0.093469 0.022976 0.641758 -0.062500 0 0 0 0 0 0 3 711365
-0.005365 0.005843 0.119365 -0.072412 0.018243 0.637477 -0.062500 0 0 0 0 0 0 3 712357
-0.005332 0.005853 0.119366 -0.480745 -0.104618 0.615100 -0.062500 0 0 0 0 0 0 3 713367
-0.005315 0.005857 0.119367 -0.307730 -0.055311 0.624859 -0.062500 0 0 0 0 0 0 3 714361
-0.005302 0.005843 0.119379 -0.244913 0.197290 0.461863 -0.062500 0 0 0 0 0 0 3 715367
-0.005276 0.005830 0.119375 -0.412231 0.194328 0.667736 -0.062500 0 0 0 0 0 0 3 716365
-0.005263 0.005824 0.119373 -0.256671 0.112564 0.651744 -0.062500 0 0 0 0 0 0 3 717361
-0.005257 0.005821 0.119372 -0.155824 0.064440 0.637254 -0.062500 0 0 0 0 0 0 3 718362
-0.005253 0.005820 0.119372 -0.103402 0.039913 0.631266 -0.062500 0 0 0 0 0 0 3 719361
-0.005239 0.005833 0.119382 -0.241635 -0.155865 0.486259 -0.062500 0 0 0 0 0 0 3 720363
-0.005212 0.005835 0.119377 -0.419745 -0.022965 0.677448 -0.062500 0 0 0 0 0 0 3 721359
-0.005199 0.005836 0.119375 -0.261171 -0.000361 0.653958 -0.062500 0 0 0 0 0 0 3 722360
-0.005192 0.005836 0.119375 -0.158090 0.007473 0.636619 -0.062500 0 0 0 0 0 0 3 723363
-0.005184 0.005820 0.119386 -0.165916 0.229659 0.461698 -0.062500 0 0 0 0 0 0 3 724367
-0.005180 0.005811 0.119391 -0.117807 0.147598 0.540700 -0.062500 0 0 0 0 0 0 3 725350
-0.005158 0.005802 0.119383 -0.340468 0.148063 0.705201 -0.062500 0 0 0 0 0 0 3 726364
-0.005147 0.005797 0.119381 -0.219210 0.086544 0.661639 -0.062500 0 0 0 0 0 0 3 727365
-0.005142 0.005795 0.119380 -0.136677 0.050861 0.636200 -0.062500 0 0 0 0 0 0 3 728363
-0.005107 0.005804 0.119381 -0.512374 -0.087813 0.606605 -0.062500 0 0 0 0 0 0 3 729361
-0.005090 0.005808 0.119381 -0.322560 -0.046924 0.612736 -0.062500 0 0 0 0 0 0 3 730360
-0.005081 0.005810 0.119381 -0.190420 -0.016234 0.616418 -0.062500 0 0 0 0 0 0 3 731361
-0.005077 0.005811 0.119381 -0.120503 0.000110 0.617826 -0.062500 0 0 0 0 0 0 3 732361
-0.005070 0.005794 0.119393 -0.146709 0.226802 0.450559 -0.062500 0 0 0 0 0 0 3 733342
-0.005047 0.005781 0.119389 -0.361412 0.209602 0.655477 -0.062500 0 0 0 0 0 0 3 734360
-0.005035 0.005775 0.119387 -0.230577 0.120691 0.638312 -0.062500 0 0 0 0 0 0 3 735361
-0.005029 0.005771 0.119387 -0.142178 0.069008 0.623349 -0.062500 0 0 0 0 0 0 3 736363
-0.005026 0.005770 0.119386 -0.095973 0.042704 0.617199 -0.062500 0 0 0 0 0 0 3 737360
-0.005025 0.005769 0.119386 -0.072763 0.029610 0.614949 -0.062500 0 0 0 0 0 0 3 738359
-0.004992 0.005778 0.119388 -0.479790 -0.097786 0.595121 -0.062500 0 0 0 0 0 0 3 739363
-0.004976 0.005782 0.119388 -0.306936 -0.052356 0.604230 -0.062500 0 0 0 0 0 0 3 740360
-0.004967 0.005785 0.119388 -0.182638 -0.018914 0.608923 -0.062500 0 0 0 0 0 0 3 741359
-0.004959 0.005769 0.119400 -0.178352 0.217332 0.443072 -0.062500 0 0 0 0 0 0 3 742359
-0.004934 0.005756 0.119396 -0.376986 0.204821 0.648814 -0.062500 0 0 0 0 0 0 3 743359
-0.004922 0.005750 0.119394 -0.238357 0.118302 0.631551 -0.062500 0 0 0 0 0 0 3 744364
-0.004916 0.005746 0.119393 -0.146069 0.067803 0.616515 -0.062500 0 0 0 0 0 0 3 745352
-0.004913 0.005745 0.119393 -0.097916 0.042104 0.610321 -0.062500 0 0 0 0 0 0 3 746359
-0.004912 0.005744 0.119393 -0.074063 0.013835 0.608074 -0.062500 0 0 0 0 0 0 3 747362
-0.004911 0.005744 0.119393 -0.061989 0.007479 0.607271 -0.062500 0 0 0 0 0 0 3 748362
-0.004898 0.005758 0.119403 -0.220768 -0.163947 0.464711 -0.062500 0 0 0 0 0 0 3 749359
-0.004887 0.005748 0.119419 -0.215001 0.128532 0.366271 -0.062500 0 0 0 0 0 0 3 750360
-0.004861 0.005737 0.119415 -0.396765 0.145149 0.607623 -0.062500 0 0 0 0 0 0 3 751359
-0.004848 0.005732 0.119414 -0.247941 0.081230 0.603770 -0.062500 0 0 0 0 0 0 3 752360
-0.004842 0.005730 0.119414 -0.150151 0.041919 0.593520 -0.062500 0 0 0 0 0 0 3 753359
-0.004839 0.005729 0.119414 -0.099132 0.021728 0.589024 -0.062500 0 0 0 0 0 0 3 754360
-0.004818 0.005723 0.119405 -0.326745 0.074405 0.711491 -0.062500 0 0 0 0 0 0 3 755359
-0.004803 0.005704 0.119414 -0.272250 0.260775 0.483326 -0.062500 0 0 0 0 0 0 3 756359
-0.004795 0.005694 0.119417 -0.170842 0.155843 0.532975 -0.062500 0 0 0 0 0 0 3 757359
-0.004791 0.005689 0.119418 -0.111212 0.082032 0.563247 -0.062500 0 0 0 0 0 0 3 758348
-0.004789 0.005686 0.119418 -0.080011 0.042464 0.575106 -0.062500 0 0 0 0 0 0 3 759358
-0.004775 0.005699 0.119428 -0.229397 -0.161556 0.437223 -0.062500 0 0 0 0 0 0 3 760364
-0.004768 0.005706 0.119432 -0.157842 -0.095664 0.507843 -0.062500 0 0 0 0 0 0 3 761334
-0.004760 0.005692 0.119445 -0.167746 0.171278 0.377154 -0.062500 0 0 0 0 0 0 3 762333
-0.004736 0.005680 0.119441 -0.370829 0.174490 0.596868 -0.062500 0 0 0 0 0 0 3 763360
-0.004724 0.005674 0.119439 -0.234528 0.095778 0.583904 -0.062500 0 0 0 0 0 0 3 764349
-0.004718 0.005671 0.119439 -0.143324 0.049105 0.570306 -0.062500 0 0 0 0 0 0 3 765356
-0.004715 0.005669 0.119439 -0.095669 0.025296 0.564634 -0.062500 0 0 0 0 0 0 3 766348
-0.004714 0.005669 0.119439 -0.071746 0.013434 0.562545 -0.062500 0 0 0 0 0 0 3 767358
-0.004708 0.005652 0.119451 -0.121927 0.226561 0.394694 -0.062500 0 0 0 0 0 0 3 768349
-0.004686 0.005638 0.119446 -0.347146 0.201827 0.600359 -0.062500 0 0 0 0 0 0 3 769357
-0.004675 0.005631 0.119444 -0.220151 0.108335 0.582136 -0.062500 0 0 0 0 0 0 3 770347
-0.004669 0.005628 0.119444 -0.134915 0.054844 0.566670 -0.062500 0 0 0 0 0 0 3 771359
-0.004666 0.005626 0.119443 -0.090272 0.027657 0.560335 -0.062500 0 0 0 0 0 0 3 772348
-0.004665 0.005625 0.119443 -0.067849 0.014122 0.558028 -0.062500 0 0 0 0 0 0 3 773358
-0.004664 0.005625 0.119443 -0.056668 0.007388 0.557205 -0.062500 0 0 0 0 0 0 3 774347
-0.004640 0.005603 0.119446 -0.366199 0.285868 0.514838 -0.062500 0 0 0 0 0 0 3 775358
-0.004627 0.005592 0.119447 -0.238103 0.172280 0.535328 -0.062500 0 0 0 0 0 0 3 776352
-0.004621 0.005586 0.119448 -0.145297 0.089659 0.545933 -0.062500 0 0 0 0 0 0 3 777371
-0.004618 0.005584 0.119448 -0.095854 0.045592 0.549956 -0.062500 0 0 0 0 0 0 3 778367
-0.004617 0.005582 0.119448 -0.070750 0.023225 0.551395 -0.062500 0 0 0 0 0 0 3 779360
-0.004592 0.005560 0.119451 -0.373242 0.293903 0.510169 -0.062500 0 0 0 0 0 0 3 780374
-0.004579 0.005549 0.119452 -0.241616 0.176304 0.530780 -0.062500 0 0 0 0 0 0 3 781354
-0.004573 0.005543 0.119452 -0.147035 0.091679 0.541387 -0.062500 0 0 0 0 0 0 3 782363
-0.004570 0.005540 0.119452 -0.096712 0.046604 0.545409 -0.062500 0 0 0 0 0 0 3 783369
-0.004568 0.005539 0.119452 -0.071194 0.023726 0.546828 -0.062500 0 0 0 0 0 0 3 784354
-0.004548 0.005533 0.119443 -0.311017 0.074803 0.672635 -0.062500 0 0 0 0 0 0 3 785510
-0.004533 0.005514 0.119452 -0.262319 0.249893 0.445355 -0.062500 0 0 0 0 0 0 3 786375
-0.004513 0.005518 0.119465 -0.329542 -0.039510 0.352613 -0.062500 0 0 0 0 0 0 3 787374
-0.004502 0.005520 0.119470 -0.207691 -0.037667 0.451780 -0.062500 0 0 0 0 0 0 3 788368
-0.004497 0.005521 0.119472 -0.129099 -0.024239 0.499574 -0.062500 0 0 0 0 0 0 3 789363
-0.004475 0.005516 0.119463 -0.339811 0.045525 0.643148 -0.062500 0 0 0 0 0 0 3 790361
-0.004464 0.005514 0.119460 -0.212047 0.021298 0.588614 -0.062500 0 0 0 0 0 0 3 791359
-0.004459 0.005513 0.119459 -0.128094 0.004858 0.559026 -0.062500 0 0 0 0 0 0 3 792362
-0.004451 0.005496 0.119471 -0.146972 0.216236 0.381118 -0.062500 0 0 0 0 0 0 3 793360
-0.004447 0.005487 0.119475 -0.102968 0.127540 0.457991 -0.062500 0 0 0 0 0 0 3 794357
-0.004445 0.005482 0.119476 -0.073811 0.061813 0.498752 -0.062500 0 0 0 0 0 0 3 795359
-0.004425 0.005475 0.119468 -0.310260 0.088664 0.640179 -0.062500 0 0 0 0 0 0 3 796369
-0.004410 0.005455 0.119477 -0.261455 0.262745 0.418320 -0.062500 0 0 0 0 0 0 3 797361
-0.004402 0.005445 0.119480 -0.161891 0.150590 0.469331 -0.062500 0 0 0 0 0 0 3 798365
-0.004398 0.005440 0.119481 -0.103204 0.073081 0.499964 -0.062500 0 0 0 0 0 0 3 799361
-0.004377 0.005432 0.119472 -0.324764 0.094138 0.637933 -0.062500 0 0 0 0 0 0 3 800360
-0.004366 0.005429 0.119469 -0.206046 0.045763 0.581053 -0.062500 0 0 0 0 0 0 3 801356
-0.004361 0.005427 0.119468 -0.125102 0.017073 0.550604 -0.062500 0 0 0 0 0 0 3 802359
-0.004354 0.005409 0.119480 -0.145639 0.222635 0.372717 -0.062500 0 0 0 0 0 0 3 803358
-0.004350 0.005400 0.119484 -0.102244 0.130720 0.449369 -0.062500 0 0 0 0 0 0 3 804359
-0.004328 0.005391 0.119476 -0.325552 0.125816 0.616217 -0.062500 0 0 0 0 0 0 3 805356
-0.004318 0.005386 0.119473 -0.206822 0.062140 0.570496 -0.062500 0 0 0 0 0 0 3 806361
-0.004308 0.005367 0.119484 -0.188418 0.245405 0.378041 -0.062500 0 0 0 0 0 0 3 807358
-0.004303 0.005357 0.119488 -0.123665 0.141961 0.448532 -0.062500 0 0 0 0 0 0 3 808395
-0.004300 0.005352 0.119489 -0.084065 0.068934 0.486899 -0.062500 0 0 0 0 0 0 3 809365
-0.004279 0.005345 0.119481 -0.314980 0.092076 0.628106 -0.062500 0 0 0 0 0 0 3 810367
-0.004269 0.005341 0.119478 -0.201199 0.044758 0.571980 -0.062500 0 0 0 0 0 0 3 811392
-0.004264 0.005340 0.119477 -0.122694 0.016600 0.541771 -0.062500 0 0 0 0 0 0 3 812366
-0.004257 0.005322 0.119488 -0.144635 0.222689 0.364295 -0.062500 0 0 0 0 0 0 3 813393
-0.004253 0.005313 0.119492 -0.097089 0.122378 0.440827 -0.062500 0 0 0 0 0 0 3 814363
-0.004231 0.005303 0.119485 -0.320383 0.117395 0.608043 -0.062500 0 0 0 0 0 0 3 815395
-0.004221 0.005299 0.119482 -0.201942 0.053780 0.562062 -0.062500 0 0 0 0 0 0 3 816365
-0.004216 0.005297 0.119481 -0.120881 0.017075 0.535510 -0.062500 0 0 0 0 0 0 3 818885
-0.004208 0.005278 0.119493 -0.141554 0.218938 0.359475 -0.062500 0 0 0 0 0 0 3 819362
-0.004204 0.005269 0.119497 -0.097828 0.124680 0.436390 -0.062500 0 0 0 0 0 0 3 820396
-0.004183 0.005260 0.119489 -0.320637 0.118501 0.603933 -0.062500 0 0 0 0 0 0 3 821361
-0.004167 0.005238 0.119498 -0.265116 0.274740 0.392320 -0.062500 0 0 0 0 0 0 3 822394
-0.004159 0.005227 0.119501 -0.161437 0.152513 0.446322 -0.062500 0 0 0 0 0 0 3 823366
-0.004143 0.005236 0.119513 -0.266777 -0.113803 0.335913 -0.062500 0 0 0 0 0 0 3 824393
-0.004134 0.005240 0.119516 -0.170875 -0.081902 0.417324 -0.062500 0 0 0 0 0 0 3 825365
-0.004125 0.005225 0.119530 -0.169543 0.169343 0.292265 -0.062500 0 0 0 0 0 0 3 826450
-0.004101 0.005212 0.119525 -0.364077 0.162534 0.515263 -0.062500 0 0 0 0 0 0 3 827394
-0.004089 0.005206 0.119524 -0.225283 0.079310 0.500890 -0.062500 0 0 0 0 0 0 3 828363
-0.004083 0.005203 0.119523 -0.132951 0.030411 0.486561 -0.062500 0 0 0 0 0 0 3 831648
-0.004075 0.005185 0.119535 -0.147964 0.226136 0.315282 -0.062500 0 0 0 0 0 0 3 835739
-0.004047 0.005153 0.119541 -0.415779 0.411301 0.355708 -0.062500 0 0 0 0 0 0 3 836361
-0.004032 0.005138 0.119544 -0.256708 0.227330 0.415487 -0.062500 0 0 0 0 0 0 3 837363
-0.004025 0.005130 0.119545 -0.148824 0.107266 0.440772 -0.062500 0 0 0 0 0 0 3 838357
-0.004022 0.005126 0.119545 -0.091551 0.043999 0.449988 -0.062500 0 0 0 0 0 0 3 839360
-0.004020 0.005124 0.119545 -0.062473 0.011909 0.453241 -0.062500 0 0 0 0 0 0 3 840362
-0.004014 0.005106 0.119557 -0.110733 0.211481 0.289331 -0.062500 0 0 0 0 0 0 3 841361
-0.004011 0.005097 0.119561 -0.080601 0.117839 0.370064 -0.062500 0 0 0 0 0 0 3 842356
-0.004009 0.005092 0.119562 -0.058422 0.049560 0.412028 -0.062500 0 0 0 0 0 0 3 843360
-0.004008 0.005090 0.119563 -0.046034 0.012641 0.428054 -0.062500 0 0 0 0 0 0 3 844340
-0.004003 0.005071 0.119575 -0.102930 0.214743 0.268830 -0.062500 0 0 0 0 0 0 3 845331
-0.004000 0.005062 0.119579 -0.076747 0.119513 0.351146 -0.062500 0 0 0 0 0 0 3 846330
-0.003999 0.005057 0.119580 -0.056487 0.050403 0.393651 -0.062500 0 0 0 0 0 0 3 847330
-0.003979 0.005050 0.119572 -0.296428 0.075224 0.537642 -0.062500 0 0 0 0 0 0 3 848338
-0.003964 0.005030 0.119581 -0.251340 0.250250 0.316513 -0.062500 0 0 0 0 0 0 3 849328
-0.003956 0.005019 0.119584 -0.152560 0.136924 0.366414 -0.062500 0 0 0 0 0 0 3 850340
-0.003952 0.005014 0.119585 -0.094312 0.058817 0.396479 -0.062500 0 0 0 0 0 0 3 851329
-0.003951 0.005011 0.119585 -0.063899 0.017141 0.408227 -0.062500 0 0 0 0 0 0 3 852340
-0.003950 0.005010 0.119585 -0.048409 -0.004102 0.412452 -0.062500 0 0 0 0 0 0 3 853329
-0.003925 0.004988 0.119588 -0.355345 0.268604 0.377270 -0.062500 0 0 0 0 0 0 3 854342
-0.003913 0.004976 0.119589 -0.226038 0.150484 0.395779 -0.062500 0 0 0 0 0 0 3 855344
-0.003906 0.004971 0.119589 -0.132753 0.065531 0.405222 -0.062500 0 0 0 0 0 0 3 856341
-0.003898 0.004951 0.119601 -0.146735 0.241779 0.244260 -0.062500 0 0 0 0 0 0 3 857616
-0.003894 0.004941 0.119605 -0.098612 0.133024 0.325645 -0.062500 0 0 0 0 0 0 3 858507
-0.003892 0.004935 0.119607 -0.067393 0.057138 0.367778 -0.062500 0 0 0 0 0 0 3 859342
-0.003891 0.004933 0.119607 -0.050516 0.016403 0.383843 -0.062500 0 0 0 0 0 0 3 860364
-0.003866 0.004910 0.119610 -0.356512 0.279217 0.353465 -0.062500 0 0 0 0 0 0 3 861363
-0.003854 0.004898 0.119611 -0.226650 0.155830 0.373211 -0.062500 0 0 0 0 0 0 3 862400
-0.003847 0.004892 0.119611 -0.134398 0.063897 0.383038 -0.062500 0 0 0 0 0 0 3 863363
-0.003844 0.004889 0.119611 -0.084632 0.017347 0.386735 -0.062500 0 0 0 0 0 0 3 864363
-0.003838 0.004871 0.119623 -0.123145 0.215487 0.223785 -0.062500 0 0 0 0 0 0 3 865365
-0.003834 0.004861 0.119627 -0.087396 0.117632 0.304240 -0.062500 0 0 0 0 0 0 3 866399
-0.003833 0.004857 0.119629 -0.062434 0.047259 0.346013 -0.062500 0 0 0 0 0 0 3 868433
-0.003808 0.004832 0.119632 -0.361410 0.293869 0.326370 -0.062500 0 0 0 0 0 0 3 869392
-0.003795 0.004820 0.119633 -0.228816 0.161474 0.349551 -0.062500 0 0 0 0 0 0 3 870364
-0.003789 0.004814 0.119633 -0.133808 0.069275 0.360532 -0.062500 0 0 0 0 0 0 3 871392
-0.003785 0.004811 0.119633 -0.083305 0.020412 0.364627 -0.062500 0 0 0 0 0 0 3 872356
-0.003779 0.004792 0.119645 -0.121589 0.217646 0.202100 -0.062500 0 0 0 0 0 0 3 873354
-0.003775 0.004783 0.119649 -0.085564 0.119057 0.282466 -0.062500 0 0 0 0 0 0 3 874361
-0.003774 0.004778 0.119650 -0.060481 0.048298 0.324176 -0.062500 0 0 0 0 0 0 3 875356
-0.003773 0.004776 0.119651 -0.046680 0.010172 0.340108 -0.062500 0 0 0 0 0 0 3 876365
-0.003748 0.004753 0.119654 -0.354229 0.274696 0.310779 -0.062500 0 0 0 0 0 0 3 877358
-0.003736 0.004741 0.119654 -0.225119 0.151772 0.329980 -0.062500 0 0 0 0 0 0 3 878361
-0.003730 0.004735 0.119655 -0.131919 0.064371 0.339509 -0.062500 0 0 0 0 0 0 3 879359
-0.003726 0.004732 0.119655 -0.082350 0.017937 0.343097 -0.062500 0 0 0 0 0 0 3 880357
-0.003720 0.004714 0.119667 -0.121242 0.216680 0.180655 -0.062500 0 0 0 0 0 0 3 881356
-0.003717 0.004704 0.119671 -0.085351 0.118555 0.260836 -0.062500 0 0 0 0 0 0 3 882357
-0.003715 0.004699 0.119672 -0.060361 0.048020 0.302469 -0.062500 0 0 0 0 0 0 3 883356
-0.003695 0.004692 0.119663 -0.297311 0.071910 0.447489 -0.062500 0 0 0 0 0 0 3 884359
-0.003680 0.004672 0.119672 -0.253962 0.245311 0.226789 -0.062500 0 0 0 0 0 0 3 885355
-0.003672 0.004661 0.119675 -0.154357 0.131237 0.275740 -0.062500 0 0 0 0 0 0 3 886358
-0.003668 0.004656 0.119676 -0.095754 0.052716 0.305358 -0.062500 0 0 0 0 0 0 3 887338
-0.003666 0.004653 0.119676 -0.065178 0.010871 0.316927 -0.062500 0 0 0 0 0 0 3 888357
-0.003660 0.004635 0.119688 -0.113781 0.212099 0.157658 -0.062500 0 0 0 0 0 0 3 889356
-0.003657 0.004625 0.119692 -0.082566 0.114884 0.238720 -0.062500 0 0 0 0 0 0 3 890355
-0.003656 0.004621 0.119694 -0.059894 0.044798 0.280643 -0.062500 0 0 0 0 0 0 3 891355
-0.003636 0.004613 0.119685 -0.297888 0.068820 0.426037 -0.062500 0 0 0 0 0 0 3 892356
-0.003621 0.004593 0.119694 -0.253443 0.245447 0.205512 -0.062500 0 0 0 0 0 0 3 893360
-0.003613 0.004582 0.119697 -0.154340 0.132093 0.254272 -0.062500 0 0 0 0 0 0 3 894360
-0.003609 0.004577 0.119698 -0.095839 0.053522 0.283800 -0.062500 0 0 0 0 0 0 3 895357
-0.003607 0.004575 0.119698 -0.065341 0.011672 0.295336 -0.062500 0 0 0 0 0 0 3 896359
-0.003601 0.004556 0.119710 -0.114105 0.213173 0.136316 -0.062500 0 0 0 0 0 0 3 897347
-0.003598 0.004547 0.119714 -0.082819 0.115781 0.217252 -0.062500 0 0 0 0 0 0 3 898357
-0.003597 0.004542 0.119715 -0.060130 0.045635 0.259104 -0.062500 0 0 0 0 0 0 3 899357
-0.003596 0.004539 0.119716 -0.047554 0.007829 0.275051 -0.062500 0 0 0 0 0 0 3 900358
-0.003590 0.004521 0.119728 -0.105293 0.211409 0.117698 -0.062500 0 0 0 0 0 0 3 901355
-0.003568 0.004507 0.119723 -0.328866 0.176653 0.328866 -0.062500 0 0 0 0 0 0 3 902354
-0.003557 0.004500 0.119721 -0.206368 0.080281 0.307791 -0.062500 0 0 0 0 0 0 3 903354
-0.003547 0.004479 0.119732 -0.186761 0.247983 0.127999 -0.062500 0 0 0 0 0 0 3 904356
-0.003542 0.004469 0.119736 -0.119201 0.133060 0.200510 -0.062500 0 0 0 0 0 0 3 905354
-0.003539 0.004464 0.119737 -0.081167 0.054126 0.239290 -0.062500 0 0 0 0 0 0 3 906354
-0.003537 0.004461 0.119737 -0.059507 0.012025 0.254143 -0.062500 0 0 0 0 0 0 3 907355
-0.003532 0.004442 0.119749 -0.112836 0.213736 0.096692 -0.062500 0 0 0 0 0 0 3 908356
-0.003529 0.004433 0.119753 -0.083617 0.116039 0.177851 -0.062500 0 0 0 0 0 0 3 909349
-0.003508 0.004423 0.119745 -0.312264 0.107352 0.349775 -0.062500 0 0 0 0 0 0 3 910355
-0.003498 0.004419 0.119743 -0.198318 0.042920 0.302501 -0.062500 0 0 0 0 0 0 3 911355
-0.003493 0.004416 0.119742 -0.119507 0.005741 0.275230 -0.062500 0 0 0 0 0 0 3 912345
-0.003485 0.004398 0.119753 -0.142800 0.210378 0.102003 -0.062500 0 0 0 0 0 0 3 913354
-0.003481 0.004389 0.119757 -0.098480 0.114207 0.177433 -0.062500 0 0 0 0 0 0 3 914344
-0.003479 0.004384 0.119758 -0.069339 0.044720 0.217293 -0.062500 0 0 0 0 0 0 3 915354
-0.003478 0.004382 0.119759 -0.053586 0.007325 0.232545 -0.062500 0 0 0 0 0 0 3 916345
-0.003478 0.004381 0.119759 -0.045434 -0.011835 0.237979 -0.062500 0 0 0 0 0 0 3 917354
-0.003472 0.004363 0.119771 -0.105849 0.201986 0.077397 -0.062500 0 0 0 0 0 0 3 918343
-0.003470 0.004354 0.119775 -0.080067 0.110108 0.157242 -0.062500 0 0 0 0 0 0 3 919354
-0.003468 0.004349 0.119776 -0.060160 0.042705 0.198653 -0.062500 0 0 0 0 0 0 3 920344
-0.003462 0.004330 0.119788 -0.113632 0.229942 0.052040 -0.062500 0 0 0 0 0 0 3 921354
-0.003459 0.004320 0.119792 -0.084085 0.124228 0.136803 -0.062500 0 0 0 0 0 0 3 922344
-0.003439 0.004310 0.119785 -0.312365 0.111370 0.310301 -0.062500 0 0 0 0 0 0 3 923354
-0.003428 0.004305 0.119782 -0.198377 0.044955 0.263262 -0.062500 0 0 0 0 0 0 3 924344
-0.003418 0.004285 0.119792 -0.184252 0.230536 0.073815 -0.062500 0 0 0 0 0 0 3 925355
-0.003413 0.004276 0.119796 -0.119251 0.124156 0.142305 -0.062500 0 0 0 0 0 0 3 926343
-0.003410 0.004271 0.119797 -0.079672 0.049633 0.179598 -0.062500 0 0 0 0 0 0 3 927344
-0.003409 0.004268 0.119798 -0.058733 0.009744 0.193931 -0.062500 0 0 0 0 0 0 3 928357
-0.003408 0.004267 0.119798 -0.048001 -0.010632 0.199065 -0.062500 0 0 0 0 0 0 3 929355
-0.003403 0.004249 0.119810 -0.113944 0.207837 0.038756 -0.062500 0 0 0 0 0 0 3 930360
-0.003400 0.004240 0.119814 -0.087406 0.115428 0.118380 -0.062500 0 0 0 0 0 0 3 931365
-0.003399 0.004235 0.119815 -0.067140 0.047778 0.159667 -0.062500 0 0 0 0 0 0 3 932361
-0.003398 0.004233 0.119816 -0.055826 0.011264 0.175401 -0.062500 0 0 0 0 0 0 3 933350
-0.003398 0.004232 0.119816 -0.049881 -0.007435 0.181027 -0.062500 0 0 0 0 0 0 3 934353
-0.003392 0.004214 0.119827 -0.111615 0.207156 0.021006 -0.062500 0 0 0 0 0 0 3 935359
-0.003390 0.004205 0.119832 -0.086234 0.115082 0.100625 -0.062500 0 0 0 0 0 0 3 936349
-0.003388 0.004200 0.119833 -0.066549 0.047593 0.141906 -0.062500 0 0 0 0 0 0 3 937367
-0.003388 0.004198 0.119833 -0.055529 0.011166 0.157642 -0.062500 0 0 0 0 0 0 3 938360
-0.003387 0.004197 0.119834 -0.049732 -0.007483 0.163266 -0.062500 0 0 0 0 0 0 3 939362
-0.003382 0.004179 0.119845 -0.111583 0.207255 0.003362 -0.062500 0 0 0 0 0 0 3 940363
-0.003379 0.004170 0.119849 -0.086229 0.115117 0.082916 -0.062500 0 0 0 0 0 0 3 941358
-0.003378 0.004165 0.119851 -0.066540 0.047601 0.124176 -0.062500 0 0 0 0 0 0 3 942353
-0.003377 0.004163 0.119851 -0.055521 0.011180 0.139901 -0.062500 0 0 0 0 0 0 3 943355
-0.003372 0.004144 0.119863 -0.114598 0.216823 -0.016249 -0.062500 0 0 0 0 0 0 3 944353
-0.003369 0.004135 0.119867 -0.087752 0.119935 0.064545 -0.062500 0 0 0 0 0 0 3 945354
-0.003367 0.004130 0.119868 -0.067315 0.050013 0.106216 -0.062500 0 0 0 0 0 0 3 946354
-0.003367 0.004128 0.119869 -0.055904 0.012382 0.122080 -0.062500 0 0 0 0 0 0 3 947353
-0.003366 0.004127 0.119869 -0.049923 -0.006865 0.127758 -0.062500 0 0 0 0 0 0 3 948356
-0.003366 0.004126 0.119869 -0.046836 -0.016603 0.129742 -0.062500 0 0 0 0 0 0 3 949360
-0.003366 0.004126 0.119869 -0.045275 -0.021509 0.130441 -0.062500 0 0 0 0 0 0 3 950340
-0.003361 0.004108 0.119881 -0.109411 0.200451 -0.030965 -0.062500 0 0 0 0 0 0 3 951338
-0.003358 0.004099 0.119885 -0.085110 0.111697 0.047870 -0.062500 0 0 0 0 0 0 3 952355
-0.003357 0.004095 0.119886 -0.065968 0.045868 0.088850 -0.062500 0 0 0 0 0 0 3 953352
-0.003356 0.004093 0.119887 -0.055235 0.010298 0.104493 -0.062500 0 0 0 0 0 0 3 954353
-0.003356 0.004091 0.119887 -0.049575 -0.007915 0.110076 -0.062500 0 0 0 0 0 0 3 955353
-0.003356 0.004091 0.119887 -0.046670 -0.017135 0.112038 -0.062500 0 0 0 0 0 0 3 956354
-0.003355 0.004091 0.119887 -0.045182 -0.021777 0.112720 -0.062500 0 0 0 0 0 0 3 957352
-0.003350 0.004073 0.119898 -0.109406 0.200460 -0.048579 -0.062500 0 0 0 0 0 0 3 958334
-0.003348 0.004064 0.119902 -0.085109 0.111693 0.030203 -0.062500 0 0 0 0 0 0 3 959355
-0.003346 0.004060 0.119904 -0.065964 0.045853 0.071157 -0.062500 0 0 0 0 0 0 3 960356
-0.003346 0.004058 0.119904 -0.055217 0.010306 0.086782 -0.062500 0 0 0 0 0 0 3 961358
-0.003345 0.004056 0.119905 -0.049581 -0.007924 0.092369 -0.062500 0 0 0 0 0 0 3 962354
-0.003345 0.004056 0.119905 -0.046673 -0.017129 0.094327 -0.062500 0 0 0 0 0 0 3 963353
-0.003345 0.004056 0.119905 -0.045183 -0.021771 0.095007 -0.062500 0 0 0 0 0 0 3 964354
-0.003345 0.004055 0.119905 -0.044431 -0.024104 0.095256 -0.062500 0 0 0 0 0 0 3 965335
-0.003340 0.004038 0.119916 -0.110763 0.202059 -0.066101 -0.062500 0 0 0 0 0 0 3 966334
-0.003337 0.004029 0.119920 -0.086621 0.113799 0.012578 -0.062500 0 0 0 0 0 0 3 967352
-0.003336 0.004025 0.119922 -0.067557 0.048227 0.053486 -0.062500 0 0 0 0 0 0 3 968355
-0.003335 0.004022 0.119922 -0.056867 0.012797 0.069099 -0.062500 0 0 0 0 0 0 3 969350
-0.003335 0.004021 0.119922 -0.051239 -0.005347 0.074666 -0.062500 0 0 0 0 0 0 3 970355
-0.003335 0.004021 0.119922 -0.048345 -0.014532 0.076617 -0.062500 0 0 0 0 0 0 3 971357
-0.003334 0.004020 0.119922 -0.046853 -0.019153 0.077313 -0.062500 0 0 0 0 0 0 3 972420
-0.003334 0.004020 0.119922 -0.046117 -0.021461 0.077555 -0.062500 0 0 0 0 0 0 3 973408
-0.003329 0.004003 0.119934 -0.110805 0.202185 -0.083684 -0.062500 0 0 0 0 0 0 3 974409
-0.003327 0.003994 0.119938 -0.086649 0.113852 -0.005068 -0.062500 0 0 0 0 0 0 3 975386
-0.003325 0.003990 0.119939 -0.067566 0.048250 0.035815 -0.062500 0 0 0 0 0 0 3 976410
-0.003325 0.003987 0.119940 -0.056869 0.012804 0.051412 -0.062500 0 0 0 0 0 0 3 977408
-0.003324 0.003986 0.119940 -0.051227 -0.005350 0.056984 -0.062500 0 0 0 0 0 0 3 978419
-0.003324 0.003986 0.119940 -0.048335 -0.014528 0.058945 -0.062500 0 0 0 0 0 0 3 979408
-0.003324 0.003985 0.119940 -0.046861 -0.019156 0.059619 -0.062500 0 0 0 0 0 0 3 980411
-0.003324 0.003985 0.119940 -0.046113 -0.021478 0.059859 -0.062500 0 0 0 0 0 0 3 981410
-0.003324 0.003985 0.119940 -0.045736 -0.022626 0.059947 -0.062500 0 0 0 0 0 0 3 982394
-0.003324 0.003985 0.119940 -0.045554 -0.023208 0.059973 -0.062500 0 0 0 0 0 0 3 983407
-0.003324 0.003985 0.119940 -0.045459 -0.023516 0.059985 -0.062500 0 0 0 0 0 0 3 984414
-0.003324 0.003985 0.119940 -0.045408 -0.023647 0.059986 -0.062500 0 0 0 0 0 0 3 985410
-0.003324 0.003985 0.119940 -0.045383 -0.023726 0.059991 -0.062500 0 0 0 0 0 0 3 986393
-0.003324 0.003985 0.119940 -0.045359 -0.023769 0.059988 -0.062500 0 0 0 0 0 0 3 987408
-0.003324 0.003985 0.119940 -0.045364 -0.023782 0.059981 -0.062500 0 0 0 0 0 0 3 988393
-0.003319 0.003968 0.119952 -0.110469 0.201161 -0.101216 -0.062500 0 0 0 0 0 0 3 989408
-0.003316 0.003959 0.119956 -0.086477 0.113329 -0.022679 -0.062500 0 0 0 0 0 0 3 990395
-0.003315 0.003954 0.119957 -0.067473 0.047985 0.018167 -0.062500 0 0 0 0 0 0 3 991408
-0.003314 0.003952 0.119957 -0.056824 0.012662 0.033739 -0.062500 0 0 0 0 0 0 3 992341
-0.003314 0.003951 0.119958 -0.051213 -0.005428 0.039310 -0.062500 0 0 0 0 0 0 3 993351
-0.003314 0.003951 0.119958 -0.048334 -0.014570 0.041265 -0.062500 0 0 0 0 0 0 3 994351
-0.003313 0.003950 0.119958 -0.046860 -0.019165 0.041949 -0.062500 0 0 0 0 0 0 3 995341
-0.003313 0.003950 0.119958 -0.046114 -0.021474 0.042182 -0.062500 0 0 0 0 0 0 3 996351
-0.003313 0.003950 0.119958 -0.045722 -0.022635 0.042270 -0.062500 0 0 0 0 0 0 3 997346
-0.003313 0.003950 0.119958 -0.045551 -0.023215 0.042301 -0.062500 0 0 0 0 0 0 3 998351
-0.003313 0.003950 0.119958 -0.045452 -0.023504 0.042313 -0.062500 0 0 0 0 0 0 3 999339
-0.003313 0.003950 0.119958 -0.045402 -0.023664 0.042303 -0.062500 0 0 0 0 0 0 4 343
-0.003313 0.003950 0.119958 -0.045384 -0.023723 0.042311 -0.062500 0 0 0 0 0 0 4 1350
-0.003313 0.003950 0.119958 -0.045372 -0.023761 0.042314 -0.062500 0 0 0 0 0 0 4 2340
-0.003313 0.003950 0.119958 -0.045364 -0.023787 0.042309 -0.062500 0 0 0 0 0 0 4 3350
-0.003313 0.003950 0.119958 -0.045363 -0.023790 0.042309 -0.062500 0 0 0 0 0 0 4 4341
-0.003313 0.003950 0.119958 -0.045360 -0.023800 0.042316 -0.062500 0 0 0 0 0 0 4 5351
-0.003313 0.003950 0.119958 -0.045362 -0.023791 0.042309 -0.062500 0 0 0 0 0 0 4 6342
-0.003313 0.003950 0.119958 -0.045360 -0.023801 0.042316 -0.062500 0 0 0 0 0 0 4 7351
-0.003313 0.003950 0.119958 -0.045359 -0.023802 0.042317 -0.062500 0 0 0 0 0 0 4 8356
-0.003313 0.003950 0.119958 -0.045348 -0.023804 0.042311 -0.062500 0 0 0 0 0 0 4 9368
-0.003308 0.003933 0.119969 -0.110513 0.201294 -0.118781 -0.062500 0 0 0 0 0 0 4 10359
-0.003306 0.003924 0.119973 -0.086486 0.113389 -0.040301 -0.062500 0 0 0 0 0 0 4 11351
-0.003304 0.003919 0.119975 -0.067484 0.047990 0.000521 -0.062500 0 0 0 0 0 0 4 12347
-0.003304 0.003917 0.119975 -0.056818 0.012675 0.016083 -0.062500 0 0 0 0 0 0 4 13356
-0.003303 0.003916 0.119975 -0.051216 -0.005417 0.021652 -0.062500 0 0 0 0 0 0 4 14347
-0.003303 0.003915 0.119975 -0.048324 -0.014565 0.023597 -0.062500 0 0 0 0 0 0 4 15361
-0.003303 0.003915 0.119975 -0.046857 -0.019169 0.024291 -0.062500 0 0 0 0 0 0 4 16360
-0.003303 0.003915 0.119975 -0.046112 -0.021480 0.024525 -0.062500 0 0 0 0 0 0 4 17359
-0.003303 0.003915 0.119975 -0.045731 -0.022639 0.024599 -0.062500 0 0 0 0 0 0 4 18360
-0.003303 0.003915 0.119975 -0.045553 -0.023211 0.024634 -0.062500 0 0 0 0 0 0 4 19354
-0.003303 0.003915 0.119975 -0.045462 -0.023507 0.024640 -0.062500 0 0 0 0 0 0 4 20354
-0.003303 0.003915 0.119975 -0.045405 -0.023659 0.024655 -0.062500 0 0 0 0 0 0 4 21334
-0.003303 0.003915 0.119975 -0.045370 -0.023731 0.024648 -0.062500 0 0 0 0 0 0 4 22350
-0.003303 0.003915 0.119975 -0.045372 -0.023758 0.024648 -0.062500 0 0 0 0 0 0 4 23349
-0.003303 0.003915 0.119975 -0.045365 -0.023782 0.024642 -0.062500 0 0 0 0 0 0 4 24354
-0.003303 0.003915 0.119975 -0.045361 -0.023795 0.024649 -0.062500 0 0 0 0 0 0 4 25350
-0.003303 0.003915 0.119975 -0.045361 -0.023797 0.024650 -0.062500 0 0 0 0 0 0 4 26343
-0.003303 0.003915 0.119975 -0.045361 -0.023797 0.024650 -0.062500 0 0 0 0 0 0 4 27360
-0.003303 0.003915 0.119975 -0.045361 -0.023797 0.024650 -0.062500 0 0 0 0 0 0 4 28358
-0.003303 0.003915 0.119975 -0.045361 -0.023797 0.024650 -0.062500 0 0 0 0 0 0 4 29353
-0.003303 0.003915 0.119975 -0.045349 -0.023800 0.024644 -0.062500 0 0 0 0 0 0 4 30351
-0.003303 0.003915 0.119975 -0.045357 -0.023808 0.024656 -0.062500 0 0 0 0 0 0 4 31350
-0.003303 0.003915 0.119975 -0.045360 -0.023798 0.024651 -0.062500 0 0 0 0 0 0 4 32353
-0.003303 0.003915 0.119975 -0.045361 -0.023797 0.024650 -0.062500 0 0 0 0 0 0 4 33350
-0.003303 0.003915 0.119975 -0.045349 -0.023800 0.024644 -0.062500 0 0 0 0 0 0 4 34350
-0.003298 0.003897 0.119987 -0.110556 0.201420 -0.136328 -0.062500 0 0 0 0 0 0 4 35349
-0.003295 0.003889 0.119991 -0.086506 0.113451 -0.057903 -0.062500 0 0 0 0 0 0 4 36352
-0.003294 0.003884 0.119992 -0.067480 0.048011 -0.017119 -0.062500 0 0 0 0 0 0 4 37354
-0.003293 0.003882 0.119993 -0.056816 0.012671 -0.001562 -0.062500 0 0 0 0 0 0 4 38332
-0.003293 0.003881 0.119993 -0.051215 -0.005419 0.003993 -0.062500 0 0 0 0 0 0 4 39351
-0.003293 0.003880 0.119993 -0.048335 -0.014566 0.005959 -0.062500 0 0 0 0 0 0 4 40353
-0.003292 0.003880 0.119993 -0.046848 -0.019166 0.006634 -0.062500 0 0 0 0 0 0 4 41351
-0.003292 0.003880 0.119993 -0.046113 -0.021475 0.006870 -0.062500 0 0 0 0 0 0 4 42356
-0.003292 0.003880 0.119993 -0.045745 -0.022631 0.006950 -0.062500 0 0 0 0 0 0 4 43355
-0.003292 0.003880 0.119993 -0.045541 -0.023219 0.006982 -0.062500 0 0 0 0 0 0 4 44355
-0.003292 0.003880 0.119993 -0.045459 -0.023514 0.006992 -0.062500 0 0 0 0 0 0 4 45351
-0.003292 0.003880 0.119993 -0.045406 -0.023655 0.007001 -0.062500 0 0 0 0 0 0 4 46332
-0.003292 0.003880 0.119993 -0.045384 -0.023723 0.006999 -0.062500 0 0 0 0 0 0 4 47352
-0.003292 0.003880 0.119993 -0.045371 -0.023763 0.007001 -0.062500 0 0 0 0 0 0 4 48395
-0.003292 0.003880 0.119993 -0.045363 -0.023789 0.006996 -0.062500 0 0 0 0 0 0 4 49413
-0.003292 0.003880 0.119993 -0.045362 -0.023791 0.006996 -0.062500 0 0 0 0 0 0 4 50394
-0.003292 0.003880 0.119993 -0.045362 -0.023792 0.006995 -0.062500 0 0 0 0 0 0 4 51404
-0.003287 0.003862 0.120004 -0.110600 0.201546 -0.153861 -0.062500 0 0 0 0 0 0 4 52418
-0.003285 0.003853 0.120008 -0.086515 0.113510 -0.075498 -0.062500 0 0 0 0 0 0 4 53385
-0.003283 0.003849 0.120010 -0.067497 0.048037 -0.034755 -0.062500 0 0 0 0 0 0 4 54383
-0.003283 0.003847 0.120010 -0.056823 0.012689 -0.019189 -0.062500 0 0 0 0 0 0 4 55382
-0.003282 0.003846 0.120011 -0.051215 -0.005418 -0.013633 -0.062500 0 0 0 0 0 0 4 56383
-0.003282 0.003845 0.120011 -0.048325 -0.014561 -0.011684 -0.062500 0 0 0 0 0 0 4 57383
-0.003282 0.003845 0.120011 -0.046857 -0.019169 -0.011013 -0.062500 0 0 0 0 0 0 4 58374
-0.003282 0.003845 0.120011 -0.046112 -0.021480 -0.010765 -0.062500 0 0 0 0 0 0 4 59407
-0.003282 0.003845 0.120011 -0.045731 -0.022640 -0.010690 -0.062500 0 0 0 0 0 0 4 60414
-0.003282 0.003845 0.120011 -0.045553 -0.023212 -0.010654 -0.062500 0 0 0 0 0 0 4 61406
-0.003282 0.003845 0.120011 -0.045453 -0.023500 -0.010642 -0.062500 0 0 0 0 0 0 4 62392
-0.003282 0.003845 0.120011 -0.045407 -0.023649 -0.010640 -0.062500 0 0 0 0 0 0 4 63405
-0.003282 0.003845 0.120011 -0.045370 -0.023732 -0.010642 -0.062500 0 0 0 0 0 0 4 64393
-0.003282 0.003844 0.120011 -0.045371 -0.023759 -0.010641 -0.062500 0 0 0 0 0 0 4 65409
-0.003277 0.003827 0.120022 -0.111957 0.204223 -0.171397 -0.062500 0 0 0 0 0 0 4 66389
-0.003274 0.003818 0.120026 -0.087852 0.116093 -0.093084 -0.062500 0 0 0 0 0 0 4 67406
-0.003273 0.003814 0.120028 -0.068803 0.050586 -0.052351 -0.062500 0 0 0 0 0 0 4 68390
-0.003272 0.003812 0.120028 -0.058131 0.015223 -0.036814 -0.062500 0 0 0 0 0 0 4 69408
-0.003272 0.003810 0.120028 -0.052534 -0.002889 -0.031262 -0.062500 0 0 0 0 0 0 4 70391
-0.003272 0.003810 0.120028 -0.049636 -0.012027 -0.029310 -0.062500 0 0 0 0 0 0 4 71405
-0.003271 0.003810 0.120028 -0.048167 -0.016635 -0.028641 -0.062500 0 0 0 0 0 0 4 72391
-0.003271 0.003809 0.120028 -0.047421 -0.018947 -0.028394 -0.062500 0 0 0 0 0 0 4 73406
-0.003271 0.003809 0.120028 -0.047037 -0.020118 -0.028312 -0.062500 0 0 0 0 0 0 4 74389
-0.003271 0.003809 0.120028 -0.046859 -0.020691 -0.028276 -0.062500 0 0 0 0 0 0 4 75406
-0.003266 0.003792 0.120040 -0.112092 0.204642 -0.188908 -0.062500 0 0 0 0 0 0 4 76340
-0.003264 0.003783 0.120044 -0.087914 0.116292 -0.110663 -0.062500 0 0 0 0 0 0 4 77348
-0.003262 0.003779 0.120045 -0.068839 0.050669 -0.069953 -0.062500 0 0 0 0 0 0 4 78351
-0.003262 0.003776 0.120046 -0.058143 0.015258 -0.054423 -0.062500 0 0 0 0 0 0 4 79337
-0.003261 0.003775 0.120046 -0.052521 -0.002859 -0.048879 -0.062500 0 0 0 0 0 0 4 80349
-0.003261 0.003775 0.120046 -0.049637 -0.012017 -0.046925 -0.062500 0 0 0 0 0 0 4 81337
-0.003261 0.003774 0.120046 -0.048157 -0.016630 -0.046243 -0.062500 0 0 0 0 0 0 4 82347
-0.003261 0.003774 0.120046 -0.047422 -0.018942 -0.046009 -0.062500 0 0 0 0 0 0 4 83338
-0.003261 0.003774 0.120046 -0.047050 -0.020110 -0.045923 -0.062500 0 0 0 0 0 0 4 84348
-0.003256 0.003757 0.120057 -0.112231 0.205045 -0.206429 -0.062500 0 0 0 0 0 0 4 85337
-0.003253 0.003748 0.120061 -0.087971 0.116500 -0.128205 -0.062500 0 0 0 0 0 0 4 86349
-0.003252 0.003743 0.120063 -0.068871 0.050773 -0.087540 -0.062500 0 0 0 0 0 0 4 87338
-0.003251 0.003741 0.120063 -0.058157 0.015305 -0.072027 -0.062500 0 0 0 0 0 0 4 88349
-0.003251 0.003740 0.120063 -0.052538 -0.002842 -0.066471 -0.062500 0 0 0 0 0 0 4 89363
-0.003250 0.003739 0.120063 -0.049649 -0.012017 -0.064531 -0.062500 0 0 0 0 0 0 4 90347
-0.003250 0.003739 0.120063 -0.048168 -0.016633 -0.063853 -0.062500 0 0 0 0 0 0 4 91362
-0.003250 0.003739 0.120063 -0.047424 -0.018937 -0.063614 -0.062500 0 0 0 0 0 0 4 92348
-0.003245 0.003722 0.120075 -0.112470 0.205769 -0.223938 -0.062500 0 0 0 0 0 0 4 93347
-0.003243 0.003713 0.120079 -0.088081 0.116850 -0.145762 -0.062500 0 0 0 0 0 0 4 94346
-0.003241 0.003708 0.120080 -0.068920 0.050934 -0.105128 -0.062500 0 0 0 0 0 0 4 95348
-0.003240 0.003706 0.120081 -0.058184 0.015392 -0.089603 -0.062500 0 0 0 0 0 0 4 96353
-0.003240 0.003705 0.120081 -0.052549 -0.002802 -0.084070 -0.062500 0 0 0 0 0 0 4 97464
-0.003240 0.003704 0.120081 -0.049644 -0.011997 -0.082116 -0.062500 0 0 0 0 0 0 4 98349
-0.003240 0.003704 0.120081 -0.048169 -0.016626 -0.081444 -0.062500 0 0 0 0 0 0 4 99348
-0.003240 0.003704 0.120081 -0.047423 -0.018942 -0.081200 -0.062500 0 0 0 0 0 0 4 100356
-0.003240 0.003704 0.120081 -0.047053 -0.020100 -0.081121 -0.062500 0 0 0 0 0 0 4 101354
-0.003235 0.003686 0.120093 -0.112312 0.205316 -0.241386 -0.062500 0 0 0 0 0 0 4 102349
-0.003232 0.003677 0.120097 -0.088007 0.116614 -0.163287 -0.062500 0 0 0 0 0 0 4 103350
-0.003231 0.003673 0.120098 -0.068886 0.050820 -0.122675 -0.062500 0 0 0 0 0 0 4 104350
-0.003230 0.003671 0.120098 -0.058162 0.015319 -0.107174 -0.062500 0 0 0 0 0 0 4 105350
-0.003230 0.003670 0.120099 -0.052529 -0.002835 -0.101647 -0.062500 0 0 0 0 0 0 4 106332
-0.003229 0.003669 0.120099 -0.049649 -0.012013 -0.099692 -0.062500 0 0 0 0 0 0 4 107348
-0.003229 0.003669 0.120099 -0.048168 -0.016632 -0.099015 -0.062500 0 0 0 0 0 0 4 108350
-0.003224 0.003651 0.120110 -0.112920 0.207195 -0.258966 -0.062500 0 0 0 0 0 0 4 109351
-0.003222 0.003642 0.120114 -0.088321 0.117553 -0.180851 -0.062500 0 0 0 0 0 0 4 110353
-0.003220 0.003638 0.120115 -0.069027 0.051270 -0.140234 -0.062500 0 0 0 0 0 0 4 111358
-0.003219 0.003636 0.120116 -0.058234 0.015554 -0.124744 -0.062500 0 0 0 0 0 0 4 112352
-0.003219 0.003634 0.120116 -0.052571 -0.002734 -0.119206 -0.062500 0 0 0 0 0 0 4 113349
-0.003219 0.003634 0.120116 -0.049657 -0.011954 -0.117251 -0.062500 0 0 0 0 0 0 4 114348
-0.003214 0.003616 0.120128 -0.113658 0.208716 -0.276649 -0.062500 0 0 0 0 0 0 4 115349
-0.003211 0.003607 0.120132 -0.088664 0.117831 -0.198444 -0.062500 0 0 0 0 0 0 4 116348
-0.003210 0.003603 0.120133 -0.069168 0.050933 -0.157806 -0.062500 0 0 0 0 0 0 4 117349
-0.003209 0.003600 0.120134 -0.058270 0.014912 -0.142301 -0.062500 0 0 0 0 0 0 4 118347
-0.003208 0.003599 0.120134 -0.052561 -0.003521 -0.136756 -0.062500 0 0 0 0 0 0 4 119349
-0.003208 0.003599 0.120134 -0.049621 -0.012825 -0.134819 -0.062500 0 0 0 0 0 0 4 120348
-0.003203 0.003581 0.120145 -0.113725 0.208886 -0.294079 -0.062500 0 0 0 0 0 0 4 121347
-0.003200 0.003572 0.120149 -0.088679 0.117905 -0.215947 -0.062500 0 0 0 0 0 0 4 122346
-0.003199 0.003567 0.120151 -0.069168 0.050968 -0.175323 -0.062500 0 0 0 0 0 0 4 123346
-0.003198 0.003565 0.120151 -0.058271 0.014920 -0.159841 -0.062500 0 0 0 0 0 0 4 124349
-0.003198 0.003564 0.120151 -0.052564 -0.003511 -0.154292 -0.062500 0 0 0 0 0 0 4 125346
-0.003198 0.003563 0.120151 -0.049628 -0.012836 -0.152358 -0.062500 0 0 0 0 0 0 4 126330
-0.003198 0.003563 0.120151 -0.048120 -0.017509 -0.151674 -0.062500 0 0 0 0 0 0 4 127346
-0.003193 0.003545 0.120163 -0.113023 0.206669 -0.311275 -0.062500 0 0 0 0 0 0 4 128406
-0.003190 0.003536 0.120167 -0.091481 0.123179 -0.233335 -0.062500 0 0 0 0 0 0 4 129411
-0.003188 0.003532 0.120168 -0.072140 0.056797 -0.192817 -0.062500 0 0 0 0 0 0 4 130413
-0.003188 0.003530 0.120169 -0.061338 0.021023 -0.177346 -0.062500 0 0 0 0 0 0 4 131581
-0.003187 0.003529 0.120169 -0.055675 0.002733 -0.171826 -0.062500 0 0 0 0 0 0 4 132411
-0.003182 0.003510 0.120180 -0.118440 0.220151 -0.329601 -0.062500 0 0 0 0 0 0 4 133417
-0.003179 0.003501 0.120184 -0.092622 0.126733 -0.251125 -0.062500 0 0 0 0 0 0 4 134380
-0.003178 0.003497 0.120186 -0.072711 0.058570 -0.210426 -0.062500 0 0 0 0 0 0 4 135545
-0.003177 0.003494 0.120186 -0.061623 0.021905 -0.194892 -0.062500 0 0 0 0 0 0 4 136406
-0.003177 0.003493 0.120186 -0.055814 0.003180 -0.189354 -0.062500 0 0 0 0 0 0 4 137385
-0.003177 0.003493 0.120186 -0.052834 -0.006288 -0.187396 -0.062500 0 0 0 0 0 0 4 138505
-0.003171 0.003475 0.120198 -0.117040 0.215749 -0.346331 -0.062500 0 0 0 0 0 0 4 139546
-0.003169 0.003466 0.120202 -0.091897 0.124516 -0.268345 -0.062500 0 0 0 0 0 0 4 140531
-0.003167 0.003461 0.120203 -0.072352 0.057449 -0.227823 -0.062500 0 0 0 0 0 0 4 141536
-0.003167 0.003459 0.120204 -0.061436 0.021337 -0.212366 -0.062500 0 0 0 0 0 0 4 142505
-0.003161 0.003440 0.120215 -0.121495 0.229809 -0.366347 -0.062500 0 0 0 0 0 0 4 143565
-0.003158 0.003431 0.120219 -0.094156 0.131579 -0.286705 -0.062500 0 0 0 0 0 0 4 144535
-0.003157 0.003426 0.120221 -0.073498 0.060984 -0.245618 -0.062500 0 0 0 0 0 0 4 145531
-0.003156 0.003424 0.120221 -0.062018 0.023109 -0.229967 -0.062500 0 0 0 0 0 0 4 146513
-0.003156 0.003423 0.120221 -0.056009 0.003770 -0.224359 -0.062500 0 0 0 0 0 0 4 147563
-0.003156 0.003422 0.120221 -0.052928 -0.005986 -0.222403 -0.062500 0 0 0 0 0 0 4 148515
-0.003150 0.003404 0.120233 -0.116937 0.217595 -0.381097 -0.062500 0 0 0 0 0 0 4 149531
-0.003148 0.003395 0.120237 -0.091714 0.126152 -0.303231 -0.062500 0 0 0 0 0 0 4 150513
-0.003146 0.003391 0.120238 -0.072130 0.058968 -0.262773 -0.062500 0 0 0 0 0 0 4 151547
-0.003145 0.003388 0.120239 -0.061194 0.022827 -0.247324 -0.062500 0 0 0 0 0 0 4 152515
-0.003145 0.003387 0.120239 -0.055481 0.004349 -0.241802 -0.062500 0 0 0 0 0 0 4 153530
-0.003140 0.003369 0.120250 -0.118398 0.222206 -0.399133 -0.062500 0 0 0 0 0 0 4 154512
-0.003137 0.003360 0.120254 -0.092465 0.128448 -0.320886 -0.062500 0 0 0 0 0 0 4 155545
-0.003136 0.003355 0.120256 -0.072497 0.060113 -0.280293 -0.062500 0 0 0 0 0 0 4 156511
-0.003130 0.003335 0.120267 -0.127291 0.250689 -0.423973 -0.062500 0 0 0 0 0 0 4 157527
-0.003127 0.003325 0.120272 -0.097005 0.142816 -0.340918 -0.062500 0 0 0 0 0 0 4 158513
-0.003125 0.003320 0.120273 -0.074799 0.067324 -0.298652 -0.062500 0 0 0 0 0 0 4 159563
-0.003124 0.003318 0.120273 -0.062559 0.027004 -0.282576 -0.062500 0 0 0 0 0 0 4 160344
-0.003124 0.003317 0.120274 -0.056152 0.006439 -0.276848 -0.062500 0 0 0 0 0 0 4 161463
-0.003119 0.003298 0.120285 -0.118829 0.223504 -0.433858 -0.062500 0 0 0 0 0 0 4 162471
-0.003116 0.003289 0.120289 -0.092669 0.129093 -0.355698 -0.062500 0 0 0 0 0 0 4 163460
-0.003114 0.003285 0.120290 -0.072592 0.060421 -0.315170 -0.062500 0 0 0 0 0 0 4 164471
-0.003114 0.003282 0.120291 -0.061435 0.023537 -0.299703 -0.062500 0 0 0 0 0 0 4 165460
-0.003108 0.003264 0.120302 -0.121576 0.232278 -0.453090 -0.062500 0 0 0 0 0 0 4 166345
-0.003105 0.003254 0.120306 -0.094068 0.133482 -0.373745 -0.062500 0 0 0 0 0 0 4 167460
-0.003104 0.003249 0.120308 -0.073302 0.062619 -0.332813 -0.062500 0 0 0 0 0 0 4 168470
-0.003103 0.003247 0.120308 -0.061786 0.024638 -0.317205 -0.062500 0 0 0 0 0 0 4 169460
-0.003103 0.003246 0.120309 -0.055764 0.005257 -0.311620 -0.062500 0 0 0 0 0 0 4 170470
-0.003098 0.003228 0.120320 -0.118724 0.223178 -0.468470 -0.062500 0 0 0 0 0 0 4 171463
-0.003095 0.003218 0.120324 -0.092606 0.128917 -0.390442 -0.062500 0 0 0 0 0 0 4 172477
-0.003093 0.003214 0.120325 -0.072557 0.060310 -0.349970 -0.062500 0 0 0 0 0 0 4 173479
-0.003087 0.003194 0.120337 -0.127493 0.251294 -0.493233 -0.062500 0 0 0 0 0 0 4 174488
-0.003084 0.003184 0.120341 -0.096636 0.142490 -0.410409 -0.062500 0 0 0 0 0 0 4 175354
-0.003083 0.003179 0.120343 -0.074373 0.066828 -0.368267 -0.062500 0 0 0 0 0 0 4 176476
-0.003082 0.003176 0.120343 -0.062104 0.026452 -0.352249 -0.062500 0 0 0 0 0 0 4 177468
-0.003077 0.003157 0.120355 -0.121816 0.233828 -0.505095 -0.062500 0 0 0 0 0 0 4 178466
-0.003074 0.003148 0.120359 -0.093943 0.133946 -0.425860 -0.062500 0 0 0 0 0 0 4 179484
-0.003072 0.003143 0.120360 -0.073005 0.062539 -0.384982 -0.062500 0 0 0 0 0 0 4 180472
-0.003071 0.003140 0.120361 -0.061416 0.024289 -0.369402 -0.062500 0 0 0 0 0 0 4 181477
-0.003071 0.003139 0.120361 -0.055342 0.004773 -0.363831 -0.062500 0 0 0 0 0 0 4 182478
-0.003079 0.003107 0.120362 0.048948 0.405547 -0.375379 -0.062500 0 0 0 0 0 0 4 183465
-0.003082 0.003091 0.120362 0.009849 0.236511 -0.367990 -0.062500 0 0 0 0 0 0 4 184459
-0.003084 0.003083 0.120362 -0.018685 0.114949 -0.364357 -0.062500 0 0 0 0 0 0 4 185453
-0.003080 0.003061 0.120374 -0.099991 0.278666 -0.521299 -0.062500 0 0 0 0 0 0 4 186471
-0.003078 0.003050 0.120378 -0.082987 0.156369 -0.443729 -0.062500 0 0 0 0 0 0 4 187471
-0.003077 0.003045 0.120379 -0.067501 0.073706 -0.403459 -0.062500 0 0 0 0 0 0 4 188470
-0.003076 0.003042 0.120379 -0.058668 0.029861 -0.388108 -0.062500 0 0 0 0 0 0 4 189471
-0.003071 0.003023 0.120391 -0.120204 0.235934 -0.540767 -0.062500 0 0 0 0 0 0 4 190470
-0.003068 0.003014 0.120395 -0.093143 0.134978 -0.461819 -0.062500 0 0 0 0 0 0 4 191354
-0.003066 0.003009 0.120396 -0.072579 0.063018 -0.421069 -0.062500 0 0 0 0 0 0 4 192480
-0.003066 0.003006 0.120397 -0.061199 0.024508 -0.405535 -0.062500 0 0 0 0 0 0 4 193474
-0.003060 0.002987 0.120408 -0.121517 0.233401 -0.558029 -0.062500 0 0 0 0 0 0 4 194475
-0.003057 0.002978 0.120412 -0.093201 0.131350 -0.479117 -0.062500 0 0 0 0 0 0 4 195471
-0.003056 0.002973 0.120414 -0.072327 0.060009 -0.438399 -0.062500 0 0 0 0 0 0 4 196539
-0.003055 0.002971 0.120414 -0.060776 0.021832 -0.422877 -0.062500 0 0 0 0 0 0 4 197533
-0.003050 0.002952 0.120426 -0.121064 0.231013 -0.575238 -0.062500 0 0 0 0 0 0 4 198505
-0.003047 0.002942 0.120430 -0.093251 0.131321 -0.496380 -0.062500 0 0 0 0 0 0 4 199546
-0.003026 0.002933 0.120421 -0.322167 0.120671 -0.322704 -0.062500 0 0 0 0 0 0 4 200530
-0.003016 0.002928 0.120419 -0.209110 0.056939 -0.371847 -0.062500 0 0 0 0 0 0 4 201555
-0.003005 0.002908 0.120429 -0.197115 0.248724 -0.557784 -0.062500 0 0 0 0 0 0 4 202526
-0.003000 0.002898 0.120432 -0.131255 0.140023 -0.491900 -0.062500 0 0 0 0 0 0 4 203570
-0.002998 0.002893 0.120434 -0.091284 0.064262 -0.455860 -0.062500 0 0 0 0 0 0 4 204530
-0.002991 0.002873 0.120445 -0.136647 0.252836 -0.599635 -0.062500 0 0 0 0 0 0 4 205504
-0.002988 0.002863 0.120449 -0.101088 0.142285 -0.517888 -0.062500 0 0 0 0 0 0 4 206378
-0.002986 0.002858 0.120451 -0.076281 0.065480 -0.476206 -0.062500 0 0 0 0 0 0 4 207574
-0.002985 0.002855 0.120451 -0.062748 0.024556 -0.460349 -0.062500 0 0 0 0 0 0 4 208513
-0.002980 0.002836 0.120463 -0.122216 0.232776 -0.612195 -0.062500 0 0 0 0 0 0 4 209505
-0.002977 0.002827 0.120467 -0.096637 0.140098 -0.533512 -0.062500 0 0 0 0 0 0 4 210503
-0.002988 0.002808 0.120458 0.094802 0.242641 -0.347387 -0.062500 0 0 0 0 0 0 4 211559
-0.002994 0.002799 0.120455 0.041118 0.129982 -0.402665 -0.062500 0 0 0 0 0 0 4 212540
-0.002997 0.002794 0.120454 -0.001394 0.057658 -0.434026 -0.062500 0 0 0 0 0 0 4 213531
-0.002993 0.002774 0.120464 -0.091056 0.249356 -0.603537 -0.062500 0 0 0 0 0 0 4 214511
-0.002991 0.002764 0.120468 -0.077368 0.137110 -0.531277 -0.062500 0 0 0 0 0 0 4 215404
-0.002971 0.002754 0.120460 -0.315255 0.128245 -0.359603 -0.062500 0 0 0 0 0 0 4 216537
-0.002961 0.002749 0.120457 -0.206085 0.062392 -0.409762 -0.062500 0 0 0 0 0 0 4 217528
-0.002956 0.002747 0.120456 -0.129651 0.024332 -0.438324 -0.062500 0 0 0 0 0 0 4 218504
-0.002948 0.002728 0.120467 -0.156110 0.234361 -0.606560 -0.062500 0 0 0 0 0 0 4 219542
-0.002944 0.002719 0.120471 -0.111081 0.134491 -0.534010 -0.062500 0 0 0 0 0 0 4 220526
-0.002942 0.002714 0.120472 -0.081641 0.063119 -0.495591 -0.062500 0 0 0 0 0 0 4 221505
-0.002941 0.002711 0.120473 -0.065833 0.024991 -0.480875 -0.062500 0 0 0 0 0 0 4 222504
-0.002936 0.002693 0.120484 -0.124329 0.235032 -0.632666 -0.062500 0 0 0 0 0 0 4 223569
-0.002933 0.002683 0.120488 -0.095282 0.134891 -0.554332 -0.062500 0 0 0 0 0 0 4 224502
-0.002931 0.002678 0.120489 -0.073758 0.063355 -0.513889 -0.062500 0 0 0 0 0 0 4 225502
-0.002931 0.002676 0.120490 -0.061910 0.025105 -0.498490 -0.062500 0 0 0 0 0 0 4 226526
-0.002906 0.002652 0.120492 -0.371952 0.295687 -0.516253 -0.062500 0 0 0 0 0 0 4 227544
-0.002893 0.002641 0.120492 -0.242543 0.170090 -0.502839 -0.062500 0 0 0 0 0 0 4 228527
-0.002887 0.002635 0.120492 -0.149218 0.081024 -0.496294 -0.062500 0 0 0 0 0 0 4 229511
-0.002884 0.002632 0.120492 -0.099649 0.033815 -0.493865 -0.062500 0 0 0 0 0 0 4 230522
-0.002895 0.002616 0.120482 0.092894 0.191956 -0.347194 -0.062500 0 0 0 0 0 0 4 231561
-0.002896 0.002591 0.120490 -0.026718 0.335634 -0.574520 -0.062500 0 0 0 0 0 0 4 232525
-0.002877 0.002573 0.120483 -0.293445 0.246781 -0.401198 -0.062500 0 0 0 0 0 0 4 233510
-0.002868 0.002565 0.120480 -0.195856 0.124133 -0.440668 -0.062500 0 0 0 0 0 0 4 234526
-0.002863 0.002561 0.120479 -0.124667 0.055536 -0.464503 -0.062500 0 0 0 0 0 0 4 235543
-0.002861 0.002558 0.120479 -0.087089 0.020684 -0.473833 -0.062500 0 0 0 0 0 0 4 236525
-0.002854 0.002540 0.120490 -0.134228 0.232099 -0.633705 -0.062500 0 0 0 0 0 0 4 237508
-0.002851 0.002530 0.120494 -0.099750 0.132812 -0.558654 -0.062500 0 0 0 0 0 0 4 238524
-0.002850 0.002525 0.120495 -0.075573 0.061730 -0.519413 -0.062500 0 0 0 0 0 0 4 239540
-0.002849 0.002523 0.120496 -0.062424 0.023751 -0.504432 -0.062500 0 0 0 0 0 0 4 240525
-0.002842 0.002503 0.120476 -0.137483 0.246631 -0.219015 -0.062500 0 0 0 0 0 0 4 241509
-0.002834 0.002476 0.120480 -0.165150 0.367697 -0.509725 -0.062500 0 0 0 0 0 0 4 242525
-0.002829 0.002462 0.120482 -0.114707 0.202014 -0.503864 -0.062500 0 0 0 0 0 0 4 243560
-0.002827 0.002455 0.120482 -0.082649 0.096184 -0.491163 -0.062500 0 0 0 0 0 0 4 244469
-0.002821 0.002434 0.120494 -0.132709 0.271044 -0.641842 -0.062500 0 0 0 0 0 0 4 245469
-0.002818 0.002423 0.120498 -0.099031 0.152324 -0.563755 -0.062500 0 0 0 0 0 0 4 246457
-0.002816 0.002418 0.120499 -0.075231 0.071486 -0.523480 -0.062500 0 0 0 0 0 0 4 247468
-0.002815 0.002415 0.120499 -0.062251 0.028612 -0.508142 -0.062500 0 0 0 0 0 0 4 248459
-0.002796 0.002409 0.120490 -0.304659 0.067075 -0.368394 -0.062500 0 0 0 0 0 0 4 249468
-0.002786 0.002406 0.120487 -0.200128 0.030962 -0.431781 -0.062500 0 0 0 0 0 0 4 250457
-0.002781 0.002405 0.120486 -0.126221 0.008061 -0.465150 -0.062500 0 0 0 0 0 0 4 251467
-0.002774 0.002386 0.120496 -0.154408 0.226688 -0.633891 -0.062500 0 0 0 0 0 0 4 252458
-0.002770 0.002377 0.120500 -0.109770 0.130015 -0.562477 -0.062500 0 0 0 0 0 0 4 253468
-0.002768 0.002372 0.120501 -0.080539 0.060280 -0.524567 -0.062500 0 0 0 0 0 0 4 254456
-0.002767 0.002370 0.120502 -0.064890 0.023000 -0.510063 -0.062500 0 0 0 0 0 0 4 255479
-0.002755 0.002333 0.120493 -0.207224 0.479641 -0.380026 -0.062500 0 0 0 0 0 0 4 256489
-0.002749 0.002314 0.120490 -0.142380 0.280175 -0.438788 -0.062500 0 0 0 0 0 0 4 257479
-0.002746 0.002305 0.120489 -0.097280 0.138455 -0.469834 -0.062500 0 0 0 0 0 0 4 258466
-0.002745 0.002300 0.120489 -0.073738 0.063603 -0.481754 -0.062500 0 0 0 0 0 0 4 259473
-0.002739 0.002280 0.120500 -0.129059 0.256474 -0.641636 -0.062500 0 0 0 0 0 0 4 260468
-0.002736 0.002270 0.120503 -0.097990 0.146555 -0.567328 -0.062500 0 0 0 0 0 0 4 261466
-0.002715 0.002260 0.120495 -0.324413 0.130254 -0.393755 -0.062500 0 0 0 0 0 0 4 262464
-0.002705 0.002255 0.120492 -0.211174 0.064613 -0.444412 -0.062500 0 0 0 0 0 0 4 263467
-0.002700 0.002253 0.120491 -0.132715 0.026608 -0.473248 -0.062500 0 0 0 0 0 0 4 264476
-0.002692 0.002234 0.120502 -0.158738 0.238048 -0.639861 -0.062500 0 0 0 0 0 0 4 265464
-0.002688 0.002224 0.120506 -0.112783 0.137301 -0.568144 -0.062500 0 0 0 0 0 0 4 266455
-0.002686 0.002220 0.120507 -0.082905 0.065520 -0.530180 -0.062500 0 0 0 0 0 0 4 267468
-0.002698 0.002203 0.120497 0.100500 0.208790 -0.369242 -0.062500 0 0 0 0 0 0 4 268476
-0.002704 0.002195 0.120493 0.043151 0.115615 -0.435293 -0.062500 0 0 0 0 0 0 4 269468
-0.002688 0.002186 0.120483 -0.250066 0.113243 -0.335741 -0.062500 0 0 0 0 0 0 4 270469
-0.002675 0.002164 0.120490 -0.240492 0.286639 -0.570120 -0.062500 0 0 0 0 0 0 4 271467
-0.002668 0.002153 0.120492 -0.155465 0.161742 -0.533489 -0.062500 0 0 0 0 0 0 4 272471
-0.002665 0.002148 0.120493 -0.104259 0.077627 -0.508936 -0.062500 0 0 0 0 0 0 4 273467
-0.002663 0.002145 0.120494 -0.077547 0.033233 -0.499212 -0.062500 0 0 0 0 0 0 4 274473
-0.002657 0.002126 0.120505 -0.129310 0.238014 -0.650767 -0.062500 0 0 0 0 0 0 4 275472
-0.002635 0.002112 0.120499 -0.345769 0.195367 -0.438903 -0.062500 0 0 0 0 0 0 4 276475
-0.002624 0.002105 0.120497 -0.221924 0.097717 -0.464874 -0.062500 0 0 0 0 0 0 4 277471
-0.002618 0.002101 0.120496 -0.137343 0.041623 -0.483997 -0.062500 0 0 0 0 0 0 4 278471
-0.002610 0.002081 0.120507 -0.160315 0.244154 -0.646579 -0.062500 0 0 0 0 0 0 4 279467
-0.002606 0.002072 0.120511 -0.112570 0.138453 -0.573877 -0.062500 0 0 0 0 0 0 4 280469
-0.002604 0.002067 0.120512 -0.081808 0.064176 -0.535623 -0.062500 0 0 0 0 0 0 4 281467
-0.002603 0.002064 0.120513 -0.065401 0.024664 -0.521012 -0.062500 0 0 0 0 0 0 4 282448
-0.002603 0.002063 0.120513 -0.056967 0.004585 -0.515779 -0.062500 0 0 0 0 0 0 4 283448
-0.002591 0.002026 0.120504 -0.201162 0.467069 -0.386775 -0.062500 0 0 0 0 0 0 4 284531
-0.002585 0.002007 0.120501 -0.138398 0.272118 -0.447866 -0.062500 0 0 0 0 0 0 4 285530
-0.002582 0.001998 0.120500 -0.094320 0.132590 -0.479912 -0.062500 0 0 0 0 0 0 4 286504
-0.002581 0.001994 0.120499 -0.071282 0.058794 -0.492205 -0.062500 0 0 0 0 0 0 4 287518
-0.002580 0.001991 0.120499 -0.059768 0.021576 -0.496610 -0.062500 0 0 0 0 0 0 4 288502
-0.002575 0.001972 0.120510 -0.121489 0.234417 -0.652677 -0.062500 0 0 0 0 0 0 4 289522
-0.002572 0.001963 0.120514 -0.093153 0.133557 -0.577903 -0.062500 0 0 0 0 0 0 4 290529
-0.002551 0.001954 0.120506 -0.326121 0.129795 -0.403440 -0.062500 0 0 0 0 0 0 4 291537
-0.002541 0.001949 0.120503 -0.213886 0.066718 -0.454518 -0.062500 0 0 0 0 0 0 4 292500
-0.002536 0.001947 0.120502 -0.135930 0.029962 -0.483571 -0.062500 0 0 0 0 0 0 4 293502
-0.002528 0.001928 0.120512 -0.162568 0.242839 -0.649172 -0.062500 0 0 0 0 0 0 4 294500
-0.002524 0.001918 0.120516 -0.116462 0.141874 -0.577982 -0.062500 0 0 0 0 0 0 4 295524
-0.002522 0.001913 0.120517 -0.084214 0.066722 -0.540302 -0.062500 0 0 0 0 0 0 4 296530
-0.002521 0.001911 0.120518 -0.068263 0.028425 -0.525894 -0.062500 0 0 0 0 0 0 4 297532
-0.002496 0.001887 0.120519 -0.375870 0.300440 -0.539242 -0.062500 0 0 0 0 0 0 4 298529
-0.002484 0.001875 0.120520 -0.245552 0.174213 -0.528265 -0.062500 0 0 0 0 0 0 4 299555
-0.002491 0.001856 0.120509 0.015621 0.265947 -0.376157 -0.062500 0 0 0 0 0 0 4 300531
-0.002494 0.001846 0.120506 -0.000327 0.145164 -0.445675 -0.062500 0 0 0 0 0 0 4 301526
-0.002496 0.001841 0.120505 -0.023785 0.068704 -0.482207 -0.062500 0 0 0 0 0 0 4 302504
-0.002491 0.001820 0.120515 -0.104988 0.260948 -0.650157 -0.062500 0 0 0 0 0 0 4 303563
-0.002489 0.001810 0.120519 -0.086444 0.149266 -0.580086 -0.062500 0 0 0 0 0 0 4 304531
-0.002469 0.001801 0.120510 -0.318459 0.131691 -0.406913 -0.062500 0 0 0 0 0 0 4 305500
-0.002459 0.001796 0.120507 -0.208892 0.066053 -0.458803 -0.062500 0 0 0 0 0 0 4 306494
-0.002454 0.001793 0.120506 -0.132297 0.028018 -0.488179 -0.062500 0 0 0 0 0 0 4 307559
-0.002451 0.001792 0.120506 -0.092072 0.008631 -0.499541 -0.062500 0 0 0 0 0 0 4 308530
-0.002445 0.001774 0.120517 -0.139545 0.230989 -0.657410 -0.062500 0 0 0 0 0 0 4 309495
-0.002442 0.001764 0.120521 -0.103774 0.134295 -0.583895 -0.062500 0 0 0 0 0 0 4 310508
-0.002440 0.001760 0.120522 -0.079031 0.064548 -0.545419 -0.062500 0 0 0 0 0 0 4 311554
-0.002420 0.001753 0.120513 -0.313640 0.086921 -0.394616 -0.062500 0 0 0 0 0 0 4 312523
-0.002405 0.001732 0.120520 -0.274040 0.275543 -0.609263 -0.062500 0 0 0 0 0 0 4 313507
-0.002410 0.001707 0.120513 -0.005494 0.337866 -0.420005 -0.062500 0 0 0 0 0 0 4 314520
-0.002413 0.001695 0.120510 -0.009420 0.178833 -0.465190 -0.062500 0 0 0 0 0 0 4 315558
-0.002414 0.001689 0.120509 -0.027313 0.083529 -0.492118 -0.062500 0 0 0 0 0 0 4 316523
-0.002415 0.001686 0.120509 -0.037941 0.034199 -0.502632 -0.062500 0 0 0 0 0 0 4 317507
-0.002391 0.001662 0.120510 -0.359136 0.301258 -0.523537 -0.062500 0 0 0 0 0 0 4 318522
-0.002379 0.001650 0.120510 -0.235830 0.172261 -0.516381 -0.062500 0 0 0 0 0 0 4 319539
-0.002373 0.001644 0.120510 -0.145724 0.081427 -0.512544 -0.062500 0 0 0 0 0 0 4 320526
-0.002370 0.001641 0.120510 -0.097801 0.033354 -0.511089 -0.062500 0 0 0 0 0 0 4 321505
-0.002369 0.001639 0.120510 -0.073534 0.009040 -0.510582 -0.062500 0 0 0 0 0 0 4 322519
-0.002363 0.001620 0.120521 -0.129232 0.229321 -0.663643 -0.062500 0 0 0 0 0 0 4 323537
-0.002360 0.001611 0.120525 -0.097362 0.131093 -0.588876 -0.062500 0 0 0 0 0 0 4 324522
-0.002358 0.001606 0.120526 -0.074555 0.060585 -0.550038 -0.062500 0 0 0 0 0 0 4 325507
-0.002338 0.001599 0.120517 -0.317083 0.090508 -0.398683 -0.062500 0 0 0 0 0 0 4 326524
-0.002341 0.001582 0.120503 -0.035682 0.219694 -0.312676 -0.062500 0 0 0 0 0 0 4 327560
-0.002338 0.001556 0.120509 -0.101553 0.360457 -0.570166 -0.062500 0 0 0 0 0 0 4 328457
-0.002336 0.001542 0.120512 -0.084929 0.202101 -0.545379 -0.062500 0 0 0 0 0 0 4 329464
-0.002335 0.001536 0.120512 -0.071522 0.100138 -0.525361 -0.062500 0 0 0 0 0 0 4 330454
-0.002334 0.001532 0.120513 -0.064140 0.046757 -0.517265 -0.062500 0 0 0 0 0 0 4 331465
-0.002334 0.001531 0.120513 -0.060318 0.019799 -0.514342 -0.062500 0 0 0 0 0 0 4 332453
-0.002310 0.001507 0.120514 -0.373933 0.298411 -0.529466 -0.062500 0 0 0 0 0 0 4 333464
-0.002297 0.001496 0.120514 -0.246837 0.174906 -0.521084 -0.062500 0 0 0 0 0 0 4 334454
-0.002291 0.001490 0.120514 -0.154833 0.086785 -0.516897 -0.062500 0 0 0 0 0 0 4 335464
-0.002288 0.001487 0.120514 -0.103097 0.035358 -0.515336 -0.062500 0 0 0 0 0 0 4 336455
-0.002287 0.001486 0.120514 -0.078351 0.011719 -0.514794 -0.062500 0 0 0 0 0 0 4 337465
-0.002281 0.001467 0.120525 -0.134006 0.232751 -0.667291 -0.062500 0 0 0 0 0 0 4 338457
-0.002278 0.001458 0.120529 -0.101866 0.134458 -0.592779 -0.062500 0 0 0 0 0 0 4 339475
-0.002257 0.001448 0.120521 -0.326411 0.123200 -0.417118 -0.062500 0 0 0 0 0 0 4 340473
-0.002247 0.001444 0.120518 -0.213821 0.061244 -0.469037 -0.062500 0 0 0 0 0 0 4 341477
-0.002236 0.001423 0.120528 -0.203819 0.258015 -0.651019 -0.062500 0 0 0 0 0 0 4 342476
-0.002231 0.001413 0.120531 -0.136845 0.147048 -0.588040 -0.062500 0 0 0 0 0 0 4 343462
-0.002229 0.001408 0.120532 -0.096411 0.070158 -0.553503 -0.062500 0 0 0 0 0 0 4 344471
-0.002227 0.001406 0.120533 -0.075226 0.029433 -0.540228 -0.062500 0 0 0 0 0 0 4 345469
-0.002227 0.001404 0.120533 -0.064464 0.008794 -0.535480 -0.062500 0 0 0 0 0 0 4 346462
-0.002226 0.001404 0.120533 -0.059026 -0.001574 -0.533811 -0.062500 0 0 0 0 0 0 4 347470
-0.002207 0.001399 0.120523 -0.303601 0.052457 -0.396050 -0.062500 0 0 0 0 0 0 4 348474
-0.002192 0.001379 0.120531 -0.270319 0.258684 -0.614994 -0.062500 0 0 0 0 0 0 4 349471
-0.002185 0.001368 0.120533 -0.171957 0.147712 -0.575373 -0.062500 0 0 0 0 0 0 4 350476
-0.002181 0.001363 0.120534 -0.114041 0.070475 -0.550039 -0.062500 0 0 0 0 0 0 4 351468
-0.002192 0.001347 0.120524 0.083530 0.210187 -0.392647 -0.062500 0 0 0 0 0 0 4 352529
-0.002192 0.001321 0.120531 -0.035379 0.349827 -0.613025 -0.062500 0 0 0 0 0 0 4 353527
-0.002174 0.001303 0.120524 -0.297518 0.253634 -0.437529 -0.062500 0 0 0 0 0 0 4 354502
-0.002164 0.001294 0.120521 -0.199988 0.128863 -0.479696 -0.062500 0 0 0 0 0 0 4 355539
-0.002159 0.001290 0.120520 -0.128911 0.059109 -0.504778 -0.062500 0 0 0 0 0 0 4 356525
-0.002157 0.001288 0.120520 -0.091353 0.023578 -0.514573 -0.062500 0 0 0 0 0 0 4 357521
-0.002156 0.001287 0.120520 -0.072421 0.005783 -0.518095 -0.062500 0 0 0 0 0 0 4 358498
-0.002150 0.001268 0.120531 -0.129059 0.228225 -0.671273 -0.062500 0 0 0 0 0 0 4 359558
-0.002147 0.001259 0.120535 -0.098228 0.131075 -0.597618 -0.062500 0 0 0 0 0 0 4 360538
-0.002146 0.001254 0.120536 -0.076008 0.061117 -0.559282 -0.062500 0 0 0 0 0 0 4 361544
-0.002145 0.001252 0.120536 -0.063939 0.023852 -0.544675 -0.062500 0 0 0 0 0 0 4 362541
-0.002125 0.001246 0.120527 -0.313444 0.073556 -0.401859 -0.062500 0 0 0 0 0 0 4 363568
-0.002111 0.001225 0.120534 -0.278687 0.273436 -0.618829 -0.062500 0 0 0 0 0 0 4 364528
-0.002103 0.001215 0.120537 -0.179370 0.158793 -0.579006 -0.062500 0 0 0 0 0 0 4 365498
-0.002099 0.001210 0.120538 -0.120970 0.079719 -0.553657 -0.062500 0 0 0 0 0 0 4 366502
-0.002097 0.001207 0.120538 -0.090720 0.037887 -0.543696 -0.062500 0 0 0 0 0 0 4 367541
-0.002096 0.001206 0.120538 -0.075425 0.016716 -0.540114 -0.062500 0 0 0 0 0 0 4 368524
-0.002096 0.001205 0.120538 -0.067729 0.006084 -0.538853 -0.062500 0 0 0 0 0 0 4 369525
-0.002096 0.001205 0.120538 -0.063884 0.000764 -0.538419 -0.062500 0 0 0 0 0 0 4 370500
-0.002071 0.001182 0.120539 -0.377264 0.290846 -0.552097 -0.062500 0 0 0 0 0 0 4 371539
-0.002059 0.001171 0.120540 -0.250258 0.172503 -0.545166 -0.062500 0 0 0 0 0 0 4 372526
-0.002053 0.001165 0.120540 -0.158328 0.086936 -0.541662 -0.062500 0 0 0 0 0 0 4 373496
-0.002050 0.001162 0.120540 -0.109499 0.041500 -0.540374 -0.062500 0 0 0 0 0 0 4 374495
-0.002048 0.001161 0.120540 -0.084796 0.018499 -0.539915 -0.062500 0 0 0 0 0 0 4 375581
-0.002042 0.001142 0.120550 -0.140895 0.240805 -0.691223 -0.062500 0 0 0 0 0 0 4 376527
-0.002039 0.001133 0.120554 -0.108451 0.142115 -0.617304 -0.062500 0 0 0 0 0 0 4 377499
-0.002038 0.001128 0.120556 -0.085426 0.071388 -0.578918 -0.062500 0 0 0 0 0 0 4 378519
-0.002037 0.001126 0.120556 -0.072982 0.033747 -0.564299 -0.062500 0 0 0 0 0 0 4 379534
-0.002018 0.001120 0.120546 -0.313342 0.073589 -0.421014 -0.062500 0 0 0 0 0 0 4 380529
-0.002008 0.001117 0.120543 -0.210300 0.039924 -0.486420 -0.062500 0 0 0 0 0 0 4 381524
-0.001998 0.001098 0.120553 -0.205721 0.252027 -0.672046 -0.062500 0 0 0 0 0 0 4 382509
-0.001993 0.001088 0.120556 -0.140927 0.147701 -0.611401 -0.062500 0 0 0 0 0 0 4 383546
-0.001990 0.001083 0.120557 -0.101624 0.074141 -0.577786 -0.062500 0 0 0 0 0 0 4 384522
-0.002002 0.001067 0.120547 0.086636 0.215460 -0.417133 -0.062500 0 0 0 0 0 0 4 385531
-0.002008 0.001059 0.120543 0.033964 0.118307 -0.484426 -0.062500 0 0 0 0 0 0 4 386498
-0.002011 0.001054 0.120542 -0.009451 0.056104 -0.520241 -0.062500 0 0 0 0 0 0 4 387541
-0.002007 0.001034 0.120553 -0.101532 0.257644 -0.685041 -0.062500 0 0 0 0 0 0 4 388523
-0.002005 0.001024 0.120556 -0.087226 0.148151 -0.616253 -0.062500 0 0 0 0 0 0 4 389498
-0.002004 0.001019 0.120557 -0.073330 0.072024 -0.579723 -0.062500 0 0 0 0 0 0 4 390527
-0.001984 0.001012 0.120548 -0.312089 0.090546 -0.427467 -0.062500 0 0 0 0 0 0 4 391538
-0.001975 0.001009 0.120545 -0.208285 0.046128 -0.489815 -0.062500 0 0 0 0 0 0 4 392497
-0.001970 0.001007 0.120544 -0.134732 0.018846 -0.523105 -0.062500 0 0 0 0 0 0 4 393508
-0.001968 0.001006 0.120543 -0.096009 0.004784 -0.535860 -0.062500 0 0 0 0 0 0 4 394522
-0.001966 0.001006 0.120543 -0.076525 -0.002248 -0.540432 -0.062500 0 0 0 0 0 0 4 395561
-0.001966 0.001006 0.120543 -0.066802 -0.005764 -0.542041 -0.062500 0 0 0 0 0 0 4 396506
-0.001960 0.000987 0.120554 -0.130606 0.226757 -0.693490 -0.062500 0 0 0 0 0 0 4 397519
-0.001957 0.000978 0.120557 -0.101820 0.132696 -0.620088 -0.062500 0 0 0 0 0 0 4 398504
-0.001956 0.000974 0.120559 -0.080633 0.064297 -0.581943 -0.062500 0 0 0 0 0 0 4 399552
-0.001955 0.000971 0.120559 -0.069117 0.027835 -0.567410 -0.062500 0 0 0 0 0 0 4 400506
-0.001955 0.000970 0.120559 -0.063189 0.009344 -0.562219 -0.062500 0 0 0 0 0 0 4 401517
-0.001955 0.000970 0.120559 -0.060172 0.000066 -0.560400 -0.062500 0 0 0 0 0 0 4 402504
-0.001954 0.000969 0.120559 -0.058642 -0.004596 -0.559776 -0.062500 0 0 0 0 0 0 4 403535
-0.001949 0.000951 0.120570 -0.126584 0.227471 -0.710308 -0.062500 0 0 0 0 0 0 4 404504
-0.001927 0.000938 0.120564 -0.346307 0.191824 -0.498201 -0.062500 0 0 0 0 0 0 4 405519
-0.001917 0.000931 0.120562 -0.226499 0.099303 -0.527419 -0.062500 0 0 0 0 0 0 4 406503
-0.001924 0.000914 0.120551 0.023616 0.225903 -0.400047 -0.062500 0 0 0 0 0 0 4 407536
-0.001928 0.000905 0.120547 0.000874 0.125925 -0.480311 -0.062500 0 0 0 0 0 0 4 408503
-0.001930 0.000901 0.120545 -0.025976 0.059937 -0.520769 -0.062500 0 0 0 0 0 0 4 409520
-0.001931 0.000899 0.120545 -0.041191 0.025450 -0.536115 -0.062500 0 0 0 0 0 0 4 410502
-0.001931 0.000898 0.120545 -0.049082 0.008091 -0.541588 -0.062500 0 0 0 0 0 0 4 411555
-0.001932 0.000897 0.120545 -0.053066 -0.000595 -0.543508 -0.062500 0 0 0 0 0 0 4 412462
-0.001932 0.000897 0.120545 -0.055082 -0.004923 -0.544174 -0.062500 0 0 0 0 0 0 4 413452
-0.001926 0.000879 0.120555 -0.124848 0.227463 -0.694934 -0.062500 0 0 0 0 0 0 4 414462
-0.001924 0.000869 0.120559 -0.098922 0.133026 -0.621592 -0.062500 0 0 0 0 0 0 4 415452
-0.001922 0.000865 0.120560 -0.079177 0.064430 -0.583510 -0.062500 0 0 0 0 0 0 4 416462
-0.001922 0.000863 0.120561 -0.068383 0.027895 -0.568983 -0.062500 0 0 0 0 0 0 4 417451
-0.001921 0.000861 0.120561 -0.062827 0.009375 -0.563817 -0.062500 0 0 0 0 0 0 4 418462
-0.001921 0.000861 0.120561 -0.059989 0.000072 -0.561989 -0.062500 0 0 0 0 0 0 4 419451
-0.001921 0.000861 0.120561 -0.058556 -0.004577 -0.561365 -0.062500 0 0 0 0 0 0 4 420461
-0.001902 0.000856 0.120551 -0.314203 0.067399 -0.422462 -0.062500 0 0 0 0 0 0 4 421451
-0.001893 0.000854 0.120548 -0.214280 0.042377 -0.489925 -0.062500 0 0 0 0 0 0 4 422463
-0.001883 0.000834 0.120557 -0.208670 0.255659 -0.675393 -0.062500 0 0 0 0 0 0 4 423463
-0.001878 0.000825 0.120561 -0.144470 0.153024 -0.615464 -0.062500 0 0 0 0 0 0 4 424467
-0.001875 0.000820 0.120562 -0.105485 0.080319 -0.582165 -0.062500 0 0 0 0 0 0 4 425474
-0.001874 0.000818 0.120562 -0.085081 0.041738 -0.569350 -0.062500 0 0 0 0 0 0 4 426471
-0.001873 0.000816 0.120562 -0.074723 0.022202 -0.564753 -0.062500 0 0 0 0 0 0 4 427459
-0.001873 0.000816 0.120562 -0.069500 0.012385 -0.563151 -0.062500 0 0 0 0 0 0 4 428475
-0.001873 0.000815 0.120562 -0.066881 0.007491 -0.562582 -0.062500 0 0 0 0 0 0 4 429458
-0.001885 0.000801 0.120552 0.102097 0.185043 -0.414293 -0.062500 0 0 0 0 0 0 4 430466
-0.001892 0.000794 0.120548 0.036663 0.111393 -0.486360 -0.062500 0 0 0 0 0 0 4 431450
-0.001895 0.000791 0.120547 -0.011680 0.058612 -0.523869 -0.062500 0 0 0 0 0 0 4 432468
-0.001897 0.000789 0.120546 -0.037630 0.030709 -0.538188 -0.062500 0 0 0 0 0 0 4 433462
-0.001898 0.000788 0.120546 -0.050860 0.016641 -0.543286 -0.062500 0 0 0 0 0 0 4 434473
-0.001898 0.000788 0.120546 -0.057533 0.009595 -0.545086 -0.062500 0 0 0 0 0 0 4 435465
-0.001898 0.000788 0.120546 -0.060872 0.006081 -0.545721 -0.062500 0 0 0 0 0 0 4 436525
-0.001898 0.000788 0.120546 -0.062560 0.004324 -0.545924 -0.062500 0 0 0 0 0 0 4 437525
-0.001898 0.000788 0.120546 -0.063399 0.003445 -0.546009 -0.062500 0 0 0 0 0 0 4 438499
-0.001899 0.000788 0.120546 -0.063819 0.003005 -0.546041 -0.062500 0 0 0 0 0 0 4 439517
-0.001899 0.000788 0.120546 -0.064041 0.002788 -0.546040 -0.062500 0 0 0 0 0 0 4 440495
-0.001899 0.000788 0.120546 -0.064140 0.002671 -0.546040 -0.062500 0 0 0 0 0 0 4 441520
-0.001899 0.000788 0.120546 -0.064182 0.002626 -0.546047 -0.062500 0 0 0 0 0 0 4 442489
-0.001899 0.000788 0.120546 -0.064210 0.002596 -0.546048 -0.062500 0 0 0 0 0 0 4 443558
-0.001899 0.000788 0.120546 -0.064232 0.002588 -0.546049 -0.062500 0 0 0 0 0 0 4 444532
-0.001899 0.000788 0.120546 -0.064239 0.002567 -0.546049 -0.062500 0 0 0 0 0 0 4 445546
-0.001899 0.000788 0.120546 -0.064254 0.002579 -0.546050 -0.062500 0 0 0 0 0 0 4 446530
-0.001899 0.000788 0.120546 -0.064241 0.002566 -0.546049 -0.062500 0 0 0 0 0 0 4 447568
-0.001899 0.000788 0.120546 -0.064240 0.002565 -0.546049 -0.062500 0 0 0 0 0 0 4 448521
-0.001893 0.000769 0.120557 -0.133100 0.237402 -0.696186 -0.062500 0 0 0 0 0 0 4 449497
-0.001891 0.000760 0.120561 -0.106597 0.143881 -0.622956 -0.062500 0 0 0 0 0 0 4 450496
-0.001889 0.000756 0.120562 -0.086567 0.075743 -0.584940 -0.062500 0 0 0 0 0 0 4 451511
-0.001888 0.000754 0.120562 -0.075645 0.039453 -0.570445 -0.062500 0 0 0 0 0 0 4 452497
-0.001888 0.000752 0.120562 -0.070023 0.021057 -0.565277 -0.062500 0 0 0 0 0 0 4 453524
-0.001888 0.000752 0.120562 -0.067152 0.011817 -0.563468 -0.062500 0 0 0 0 0 0 4 454520
-0.001888 0.000752 0.120562 -0.065706 0.007211 -0.562831 -0.062500 0 0 0 0 0 0 4 455511
-0.001888 0.000751 0.120562 -0.064970 0.004876 -0.562613 -0.062500 0 0 0 0 0 0 4 456494
-0.001888 0.000751 0.120562 -0.064609 0.003733 -0.562540 -0.062500 0 0 0 0 0 0 4 457494
-0.001888 0.000751 0.120562 -0.064439 0.003146 -0.562513 -0.062500 0 0 0 0 0 0 4 458506
-0.001888 0.000751 0.120562 -0.064332 0.002860 -0.562506 -0.062500 0 0 0 0 0 0 4 459553
-0.001888 0.000751 0.120562 -0.064284 0.002710 -0.562490 -0.062500 0 0 0 0 0 0 4 460527
-0.001888 0.000751 0.120562 -0.064262 0.002640 -0.562494 -0.062500 0 0 0 0 0 0 4 461494
-0.001888 0.000751 0.120562 -0.064253 0.002610 -0.562501 -0.062500 0 0 0 0 0 0 4 462514
-0.001888 0.000751 0.120562 -0.064257 0.002588 -0.562501 -0.062500 0 0 0 0 0 0 4 463548
-0.001888 0.000751 0.120562 -0.064254 0.002575 -0.562495 -0.062500 0 0 0 0 0 0 4 464528
-0.001888 0.000751 0.120562 -0.064242 0.002571 -0.562501 -0.062500 0 0 0 0 0 0 4 465528
-0.001888 0.000751 0.120562 -0.064253 0.002573 -0.562495 -0.062500 0 0 0 0 0 0 4 466506
-0.001888 0.000751 0.120562 -0.064242 0.002570 -0.562501 -0.062500 0 0 0 0 0 0 4 467538
-0.001888 0.000751 0.120562 -0.064241 0.002570 -0.562501 -0.062500 0 0 0 0 0 0 4 468528
-0.001888 0.000751 0.120562 -0.064249 0.002562 -0.562488 -0.062500 0 0 0 0 0 0 4 469496
-0.001888 0.000751 0.120562 -0.064242 0.002569 -0.562500 -0.062500 0 0 0 0 0 0 4 470495
-0.001888 0.000751 0.120562 -0.064241 0.002570 -0.562501 -0.062500 0 0 0 0 0 0 4 471536
-0.001888 0.000751 0.120562 -0.064253 0.002573 -0.562495 -0.062500 0 0 0 0 0 0 4 472521
-0.001888 0.000751 0.120562 -0.064242 0.002570 -0.562501 -0.062500 0 0 0 0 0 0 4 473498
-0.001888 0.000751 0.120562 -0.064238 0.002559 -0.562495 -0.062500 0 0 0 0 0 0 4 474496
-0.001888 0.000751 0.120562 -0.064252 0.002572 -0.562494 -0.062500 0 0 0 0 0 0 4 475544
-0.001888 0.000751 0.120562 -0.064242 0.002570 -0.562501 -0.062500 0 0 0 0 0 0 4 476518
-0.001888 0.000751 0.120562 -0.064233 0.002579 -0.562495 -0.062500 0 0 0 0 0 0 4 477487
-0.001888 0.000751 0.120562 -0.064249 0.002563 -0.562487 -0.062500 0 0 0 0 0 0 4 478501
-0.001888 0.000751 0.120562 -0.064242 0.002569 -0.562499 -0.062500 0 0 0 0 0 0 4 479534
-0.001888 0.000751 0.120562 -0.064241 0.002570 -0.562501 -0.062500 0 0 0 0 0 0 4 480520
-0.001888 0.000751 0.120562 -0.064253 0.002573 -0.562495 -0.062500 0 0 0 0 0 0 4 481503
-0.001888 0.000751 0.120562 -0.064242 0.002570 -0.562500 -0.062500 0 0 0 0 0 0 4 482518
-0.001888 0.000751 0.120562 -0.064238 0.002559 -0.562494 -0.062500 0 0 0 0 0 0 4 483553
-0.001888 0.000751 0.120562 -0.064252 0.002572 -0.562494 -0.062500 0 0 0 0 0 0 4 484462
-0.001888 0.000751 0.120562 -0.064242 0.002570 -0.562500 -0.062500 0 0 0 0 0 0 4 485450
-0.001888 0.000751 0.120562 -0.064241 0.002570 -0.562501 -0.062500 0 0 0 0 0 0 4 486459
-0.001901 0.000737 0.120552 0.103326 0.182466 -0.414201 -0.062500 0 0 0 0 0 0 4 487450
-0.001907 0.000731 0.120548 0.037278 0.110133 -0.486430 -0.062500 0 0 0 0 0 0 4 488461
-0.001910 0.000727 0.120547 -0.011358 0.057992 -0.524016 -0.062500 0 0 0 0 0 0 4 489449
-0.001912 0.000725 0.120546 -0.037464 0.030400 -0.538364 -0.062500 0 0 0 0 0 0 4 490460
-0.001913 0.000725 0.120546 -0.050782 0.016478 -0.543473 -0.062500 0 0 0 0 0 0 4 491449
-0.001913 0.000724 0.120546 -0.057493 0.009517 -0.545274 -0.062500 0 0 0 0 0 0 4 492459
-0.001914 0.000724 0.120546 -0.060857 0.006048 -0.545906 -0.062500 0 0 0 0 0 0 4 493449
-0.001914 0.000724 0.120546 -0.062550 0.004307 -0.546117 -0.062500 0 0 0 0 0 0 4 494459
-0.001914 0.000724 0.120546 -0.063394 0.003440 -0.546191 -0.062500 0 0 0 0 0 0 4 495461
-0.001914 0.000724 0.120546 -0.063821 0.002993 -0.546228 -0.062500 0 0 0 0 0 0 4 496451
-0.001914 0.000724 0.120546 -0.064028 0.002792 -0.546235 -0.062500 0 0 0 0 0 0 4 497460
-0.001914 0.000724 0.120546 -0.064144 0.002671 -0.546237 -0.062500 0 0 0 0 0 0 4 498449
-0.001914 0.000724 0.120546 -0.064196 0.002617 -0.546231 -0.062500 0 0 0 0 0 0 4 499459
-0.001914 0.000724 0.120546 -0.064209 0.002604 -0.546237 -0.062500 0 0 0 0 0 0 4 500452
-0.001914 0.000724 0.120546 -0.064235 0.002577 -0.546238 -0.062500 0 0 0 0 0 0 4 501470
-0.001914 0.000724 0.120546 -0.064237 0.002574 -0.546238 -0.062500 0 0 0 0 0 0 4 502458
-0.001914 0.000724 0.120546 -0.064237 0.002574 -0.546238 -0.062500 0 0 0 0 0 0 4 503470
-0.001914 0.000724 0.120546 -0.064237 0.002574 -0.546238 -0.062500 0 0 0 0 0 0 4 504470
-0.001914 0.000724 0.120546 -0.064249 0.002577 -0.546231 -0.062500 0 0 0 0 0 0 4 505457
-0.001914 0.000724 0.120546 -0.064246 0.002566 -0.546244 -0.062500 0 0 0 0 0 0 4 506450
-0.001914 0.000724 0.120546 -0.064235 0.002562 -0.546232 -0.062500 0 0 0 0 0 0 4 507462
-0.001914 0.000724 0.120546 -0.064257 0.002567 -0.546238 -0.062500 0 0 0 0 0 0 4 508467
-0.001914 0.000724 0.120546 -0.064239 0.002573 -0.546238 -0.062500 0 0 0 0 0 0 4 509456
-0.001914 0.000724 0.120546 -0.064238 0.002574 -0.546238 -0.062500 0 0 0 0 0 0 4 510459
-0.001914 0.000724 0.120546 -0.064257 0.002568 -0.546238 -0.062500 0 0 0 0 0 0 4 511458
-0.001914 0.000724 0.120546 -0.064236 0.002563 -0.546231 -0.062500 0 0 0 0 0 0 4 512470
-0.001914 0.000724 0.120546 -0.064245 0.002565 -0.546244 -0.062500 0 0 0 0 0 0 4 513462
-0.001914 0.000724 0.120546 -0.064250 0.002576 -0.546232 -0.062500 0 0 0 0 0 0 4 514461
-0.001914 0.000724 0.120546 -0.064239 0.002574 -0.546237 -0.062500 0 0 0 0 0 0 4 515461
-0.001914 0.000724 0.120546 -0.064242 0.002555 -0.546238 -0.062500 0 0 0 0 0 0 4 516459
-0.001914 0.000724 0.120546 -0.064249 0.002575 -0.546231 -0.062500 0 0 0 0 0 0 4 517461
-0.001914 0.000724 0.120546 -0.064246 0.002566 -0.546244 -0.062500 0 0 0 0 0 0 4 518459
-0.001914 0.000724 0.120546 -0.064238 0.002573 -0.546239 -0.062500 0 0 0 0 0 0 4 519459
-0.001914 0.000724 0.120546 -0.064249 0.002577 -0.546232 -0.062500 0 0 0 0 0 0 4 520531
-0.001914 0.000724 0.120546 -0.064243 0.002555 -0.546237 -0.062500 0 0 0 0 0 0 4 521535
-0.001914 0.000724 0.120546 -0.064238 0.002572 -0.546238 -0.062500 0 0 0 0 0 0 4 522499
-0.001914 0.000724 0.120546 -0.064249 0.002577 -0.546231 -0.062500 0 0 0 0 0 0 4 523519
-0.001914 0.000724 0.120546 -0.064246 0.002566 -0.546244 -0.062500 0 0 0 0 0 0 4 524525
-0.001914 0.000724 0.120546 -0.064235 0.002562 -0.546232 -0.062500 0 0 0 0 0 0 4 525493
-0.001914 0.000724 0.120546 -0.064257 0.002567 -0.546237 -0.062500 0 0 0 0 0 0 4 526492
-0.001914 0.000724 0.120546 -0.064239 0.002573 -0.546238 -0.062500 0 0 0 0 0 0 4 527533
-0.001914 0.000724 0.120546 -0.064238 0.002574 -0.546238 -0.062500 0 0 0 0 0 0 4 528517
-0.001914 0.000724 0.120546 -0.064257 0.002568 -0.546238 -0.062500 0 0 0 0 0 0 4 529525
-0.001914 0.000724 0.120546 -0.064236 0.002563 -0.546231 -0.062500 0 0 0 0 0 0 4 530522
-0.001914 0.000724 0.120546 -0.064245 0.002565 -0.546244 -0.062500 0 0 0 0 0 0 4 531554
-0.001914 0.000724 0.120546 -0.064250 0.002576 -0.546232 -0.062500 0 0 0 0 0 0 4 532518
-0.001914 0.000724 0.120546 -0.064239 0.002574 -0.546237 -0.062500 0 0 0 0 0 0 4 533494
-0.001914 0.000724 0.120546 -0.064245 0.002566 -0.546245 -0.062500 0 0 0 0 0 0 4 534516
-0.001914 0.000724 0.120546 -0.064247 0.002565 -0.546225 -0.062500 0 0 0 0 0 0 4 535511
-0.001914 0.000724 0.120546 -0.064246 0.002565 -0.546243 -0.062500 0 0 0 0 0 0 4 536521
-0.001914 0.000724 0.120546 -0.064238 0.002573 -0.546239 -0.062500 0 0 0 0 0 0 4 537494
-0.001914 0.000724 0.120546 -0.064249 0.002577 -0.546232 -0.062500 0 0 0 0 0 0 4 538493
-0.001914 0.000724 0.120546 -0.064243 0.002555 -0.546237 -0.062500 0 0 0 0 0 0 4 539533
-0.001914 0.000724 0.120546 -0.064238 0.002572 -0.546238 -0.062500 0 0 0 0 0 0 4 540518
-0.001914 0.000724 0.120546 -0.064257 0.002568 -0.546238 -0.062500 0 0 0 0 0 0 4 541490
-0.001914 0.000724 0.120546 -0.064239 0.002574 -0.546238 -0.062500 0 0 0 0 0 0 4 542523
-0.001914 0.000724 0.120546 -0.064238 0.002574 -0.546238 -0.062500 0 0 0 0 0 0 4 543635
-0.001914 0.000724 0.120546 -0.064254 0.002557 -0.546231 -0.062500 0 0 0 0 0 0 4 544527
-0.001914 0.000724 0.120546 -0.064239 0.002572 -0.546237 -0.062500 0 0 0 0 0 0 4 545533
-0.001914 0.000724 0.120546 -0.064245 0.002566 -0.546245 -0.062500 0 0 0 0 0 0 4 546514
-0.001914 0.000724 0.120546 -0.064250 0.002576 -0.546232 -0.062500 0 0 0 0 0 0 4 547544
-0.001914 0.000724 0.120546 -0.064235 0.002563 -0.546230 -0.062500 0 0 0 0 0 0 4 548519
-0.001914 0.000724 0.120546 -0.064245 0.002565 -0.546244 -0.062500 0 0 0 0 0 0 4 549496
-0.001914 0.000724 0.120546 -0.064250 0.002576 -0.546232 -0.062500 0 0 0 0 0 0 4 550493
-0.001914 0.000724 0.120546 -0.064246 0.002566 -0.546244 -0.062500 0 0 0 0 0 0 4 551510
-0.001914 0.000724 0.120546 -0.064238 0.002573 -0.546239 -0.062500 0 0 0 0 0 0 4 552521
-0.001914 0.000724 0.120546 -0.064246 0.002566 -0.546225 -0.062500 0 0 0 0 0 0 4 553490
-0.001914 0.000724 0.120546 -0.064246 0.002565 -0.546243 -0.062500 0 0 0 0 0 0 4 554493
-0.001914 0.000724 0.120546 -0.064238 0.002573 -0.546238 -0.062500 0 0 0 0 0 0 4 555545
-0.001914 0.000724 0.120546 -0.064257 0.002568 -0.546238 -0.062500 0 0 0 0 0 0 4 556521
-0.001914 0.000724 0.120546 -0.064236 0.002563 -0.546231 -0.062500 0 0 0 0 0 0 4 557516
-0.001914 0.000724 0.120546 -0.064237 0.002573 -0.546237 -0.062500 0 0 0 0 0 0 4 558498
-0.001914 0.000724 0.120546 -0.064257 0.002568 -0.546238 -0.062500 0 0 0 0 0 0 4 559531
-0.001914 0.000724 0.120546 -0.064239 0.002574 -0.546238 -0.062500 0 0 0 0 0 0 4 560767
-0.001914 0.000724 0.120546 -0.064245 0.002566 -0.546245 -0.062500 0 0 0 0 0 0 4 561518
-0.001914 0.000724 0.120546 -0.064247 0.002565 -0.546226 -0.062500 0 0 0 0 0 0 4 562515
[truncated: 6,639,967 more chars]
