# Supplementary material for: Increasing Patient Engagement in Rehabilitation Exercises Using Computer-Based Citizen Science
Source: PLoS One. 2015 Mar 20;10(3):e0117013. doi: 10.1371/journal.pone.0117013 (PMC4368773; doi:10.1371/journal.pone.0117013)
Supplement: S1 Dataset — (ZIP) [file pone.0117013.s001.zip › Dataset_S1/H6/H6_with.dat]

-0.008939 0.005368 0.170616 0.393627 0.329568 -8.081624 -0.000000 1 0 0 0 0 0 0 942
-0.008983 0.005337 0.170903 0.624589 0.441400 -4.565109 -0.000033 1 0 0 0 0 0 0 1988
-0.009015 0.005324 0.171193 0.483961 0.202882 -4.279493 -0.000062 1 0 0 0 0 0 0 2935
-0.009032 0.005285 0.171469 0.273287 0.520844 -4.088547 -0.000093 1 0 0 0 0 0 0 3934
-0.009091 0.005278 0.171734 0.809484 0.138040 -3.951463 -0.000124 1 0 0 0 0 0 0 4909
-0.009125 0.005271 0.171991 0.536629 0.090300 -3.849642 -0.000156 1 0 0 0 0 0 0 5933
-0.009176 0.005240 0.172235 0.735609 0.391747 -3.709058 -0.000188 1 0 0 0 0 0 0 6945
-0.009183 0.005251 0.172470 0.190866 -0.124216 -3.589045 -0.000219 1 0 0 0 0 0 0 7946
-0.009238 0.005256 0.172697 0.757866 -0.092411 -3.497584 -0.000249 1 0 0 0 0 0 0 8918
-0.009281 0.005283 0.172907 0.665401 -0.383676 -3.296481 -0.000280 1 0 0 0 0 0 0 9913
-0.009298 0.005255 0.173110 0.330408 0.306694 -3.253111 -0.000365 1 0 0 0 0 0 0 12637
-0.009388 0.005271 0.173605 1.253894 -0.213938 -7.134976 -0.000468 1 0 0 0 0 0 0 15908
-0.009350 0.005168 0.174134 -0.314228 1.279182 -7.978343 -0.000501 1 0 0 0 0 0 0 16958
-0.009321 0.005113 0.174243 -0.357948 0.799739 -2.639426 -0.000530 1 0 0 0 0 0 0 17887
-0.009267 0.005055 0.174364 -0.681020 0.793308 -2.271409 -0.000558 1 0 0 0 0 0 0 18804
-0.009178 0.004992 0.174474 -1.152945 0.854934 -2.121170 -0.000590 1 0 0 0 0 0 0 19813
-0.009097 0.004932 0.174568 -1.105291 0.820199 -1.922480 -0.000621 1 0 0 0 0 0 0 20803
-0.009036 0.004859 0.174649 -0.842098 0.990247 -1.765570 -0.000652 1 0 0 0 0 0 0 21812
-0.008978 0.004815 0.174710 -0.765011 0.616232 -1.517199 -0.000683 1 0 0 0 0 0 0 22803
-0.008916 0.004768 0.174756 -0.809967 0.632735 -1.305458 -0.000715 1 0 0 0 0 0 0 23824
-0.008899 0.004727 0.174785 -0.237406 0.534472 -1.100851 -0.000746 1 0 0 0 0 0 0 24807
-0.008881 0.004687 0.174804 -0.174734 0.528443 -0.978879 -0.000777 1 0 0 0 0 0 0 25814
-0.008887 0.004651 0.174808 0.147301 0.457400 -0.811736 -0.000827 1 0 0 0 0 0 0 27417
-0.008890 0.004634 0.174811 0.137829 0.219956 -0.771591 -0.000840 1 0 0 0 0 0 0 27815
-0.008917 0.004631 0.174788 0.443171 -0.004553 -0.477403 -0.000871 1 0 0 0 0 0 0 28819
-0.008947 0.004616 0.174760 0.533039 0.135863 -0.396602 -0.000903 1 0 0 0 0 0 0 29822
-0.008980 0.004595 0.174729 0.576231 0.229970 -0.382600 -0.000941 1 0 0 0 0 0 0 31050
-0.009022 0.004590 0.174691 0.702813 0.013857 -0.306095 -0.000965 1 0 0 0 0 0 0 31814
-0.009053 0.004554 0.174661 0.574030 0.409343 -0.427938 -0.000996 1 0 0 0 0 0 0 32814
-0.009064 0.004518 0.174627 0.302970 0.448203 -0.409498 -0.001027 1 0 0 0 0 0 0 33817
-0.009065 0.004481 0.174591 0.149224 0.451517 -0.405343 -0.001059 1 0 0 0 0 0 0 34825
-0.009061 0.004444 0.174554 0.072207 0.451393 -0.415384 -0.001090 1 0 0 0 0 0 0 35817
-0.009054 0.004408 0.174516 0.035115 0.451024 -0.433436 -0.001121 1 0 0 0 0 0 0 36820
-0.009061 0.004355 0.174486 0.205166 0.660401 -0.559808 -0.001152 1 0 0 0 0 0 0 37819
-0.009059 0.004310 0.174451 0.121082 0.576787 -0.538839 -0.001184 1 0 0 0 0 0 0 38821
-0.009046 0.004248 0.174421 -0.039397 0.782922 -0.607593 -0.001215 1 0 0 0 0 0 0 39820
-0.009034 0.004199 0.174386 -0.027719 0.644573 -0.584818 -0.001246 1 0 0 0 0 0 0 40817
-0.009038 0.004140 0.174357 0.177633 0.760687 -0.685912 -0.001278 1 0 0 0 0 0 0 41823
-0.009057 0.004096 0.174325 0.404805 0.569772 -0.687296 -0.001315 1 0 0 0 0 0 0 43014
-0.009085 0.004059 0.174292 0.532705 0.449259 -0.687893 -0.001341 1 0 0 0 0 0 0 43844
-0.009100 0.004042 0.174263 0.397383 0.187617 -0.767916 -0.001371 1 0 0 0 0 0 0 44810
-0.009118 0.003999 0.174237 0.409255 0.502117 -0.835741 -0.001402 1 0 0 0 0 0 0 45815
-0.009151 0.003983 0.174214 0.617436 0.179450 -0.905136 -0.001434 1 0 0 0 0 0 0 46838
-0.009177 0.003940 0.174190 0.549586 0.494095 -0.931704 -0.001465 1 0 0 0 0 0 0 47829
-0.009214 0.003923 0.174168 0.693947 0.173908 -0.977964 -0.001496 1 0 0 0 0 0 0 48830
-0.009226 0.003896 0.174151 0.388340 0.292027 -1.060147 -0.001528 1 0 0 0 0 0 0 49830
-0.009226 0.003862 0.174135 0.197700 0.378984 -1.117470 -0.001559 1 0 0 0 0 0 0 50828
-0.009226 0.003845 0.174127 0.188883 0.167479 -1.256596 -0.001590 1 0 0 0 0 0 0 51829
-0.009219 0.003817 0.174116 0.102431 0.293432 -1.248560 -0.001622 1 0 0 0 0 0 0 52831
-0.009194 0.003799 0.174109 -0.150144 0.180429 -1.316890 -0.001653 1 0 0 0 0 0 0 53829
-0.009197 0.003774 0.174100 0.199586 0.245487 -1.332927 -0.001684 1 0 0 0 0 0 0 54829
-0.009176 0.003757 0.174093 -0.072640 0.149930 -1.387696 -0.001715 1 0 0 0 0 0 0 55828
-0.009166 0.003749 0.174090 0.040262 0.029540 -1.461992 -0.001746 1 0 0 0 0 0 0 56826
-0.009138 0.003740 0.174087 -0.171320 0.020589 -1.483618 -0.001778 1 0 0 0 0 0 0 57827
-0.009125 0.003736 0.174085 -0.009125 -0.038806 -1.536599 -0.001809 1 0 0 0 0 0 0 58835
-0.009118 0.003734 0.174084 0.099703 -0.074799 -1.578587 -0.001840 1 0 0 0 0 0 0 59834
-0.009115 0.003733 0.174083 0.158116 -0.094179 -1.612914 -0.001872 1 0 0 0 0 0 0 60831
-0.009113 0.003732 0.174083 0.189188 -0.104824 -1.643302 -0.001903 1 0 0 0 0 0 0 61826
-0.009112 0.003732 0.174083 0.206502 -0.111117 -1.672150 -0.001934 1 0 0 0 0 0 0 62832
-0.009112 0.003732 0.174083 0.216783 -0.115068 -1.699281 -0.001965 1 0 0 0 0 0 0 63807
-0.009089 0.003727 0.174081 -0.069777 -0.058778 -1.695884 -0.001996 1 0 0 0 0 0 0 64828
-0.009078 0.003725 0.174080 0.052955 -0.084894 -1.735940 -0.002027 1 0 0 0 0 0 0 65809
-0.009072 0.003724 0.174079 0.142141 -0.104147 -1.772660 -0.002059 1 0 0 0 0 0 0 66826
-0.009047 0.003718 0.174076 -0.102766 -0.055872 -1.772853 -0.002090 1 0 0 0 0 0 0 67827
-0.009034 0.003716 0.174075 0.041126 -0.086118 -1.815469 -0.002121 1 0 0 0 0 0 0 68826
-0.009028 0.003715 0.174075 0.140779 -0.107413 -1.852782 -0.002153 1 0 0 0 0 0 0 69828
-0.009025 0.003714 0.174074 0.194808 -0.119492 -1.884919 -0.002184 1 0 0 0 0 0 0 70828
-0.009001 0.003709 0.174072 -0.070055 -0.067132 -1.882609 -0.002215 1 0 0 0 0 0 0 71824
-0.008989 0.003707 0.174070 0.063575 -0.095234 -1.923839 -0.002246 1 0 0 0 0 0 0 72808
-0.008983 0.003705 0.174070 0.158156 -0.115449 -1.960622 -0.002277 1 0 0 0 0 0 0 73808
-0.008980 0.003705 0.174070 0.209667 -0.127084 -1.993178 -0.002309 1 0 0 0 0 0 0 74831
-0.008956 0.003700 0.174067 -0.056529 -0.074459 -1.990567 -0.002340 1 0 0 0 0 0 0 75826
-0.008944 0.003698 0.174066 0.076502 -0.102458 -2.032285 -0.002371 1 0 0 0 0 0 0 76827
-0.008938 0.003696 0.174065 0.170766 -0.122663 -2.069339 -0.002403 1 0 0 0 0 0 0 77836
-0.008912 0.003691 0.174063 -0.071861 -0.074786 -2.068857 -0.002434 1 0 0 0 0 0 0 78820
-0.008900 0.003689 0.174061 0.073234 -0.105233 -2.112031 -0.002465 1 0 0 0 0 0 0 79828
-0.008893 0.003687 0.174061 0.173415 -0.126626 -2.149431 -0.002496 1 0 0 0 0 0 0 80827
-0.008890 0.003687 0.174060 0.227649 -0.138744 -2.181664 -0.002528 1 0 0 0 0 0 0 81827
-0.008866 0.003682 0.174058 -0.037250 -0.086388 -2.179019 -0.002559 1 0 0 0 0 0 0 82827
-0.008854 0.003679 0.174057 0.096332 -0.114492 -2.220818 -0.002590 1 0 0 0 0 0 0 83824
-0.008848 0.003678 0.174056 0.190966 -0.134765 -2.257784 -0.002621 1 0 0 0 0 0 0 84826
-0.008823 0.003673 0.174053 -0.051612 -0.086918 -2.257483 -0.002653 1 0 0 0 0 0 0 85826
-0.008810 0.003671 0.174052 0.093402 -0.117340 -2.300664 -0.002684 1 0 0 0 0 0 0 86828
-0.008804 0.003669 0.174051 0.193580 -0.138729 -2.338139 -0.002715 1 0 0 0 0 0 0 87826
-0.008778 0.003664 0.174049 -0.046238 -0.091394 -2.337885 -0.002746 1 0 0 0 0 0 0 88823
-0.008765 0.003661 0.174047 0.100176 -0.122133 -2.381050 -0.002777 1 0 0 0 0 0 0 89818
-0.008736 0.003656 0.174044 -0.092965 -0.084281 -2.386320 -0.002809 1 0 0 0 0 0 0 90825
-0.008722 0.003653 0.174043 0.079000 -0.120200 -2.432586 -0.002840 1 0 0 0 0 0 0 91830
-0.008692 0.003647 0.174039 -0.101266 -0.084886 -2.438504 -0.002871 1 0 0 0 0 0 0 92816
-0.008677 0.003644 0.174038 0.077213 -0.122031 -2.485601 -0.002903 1 0 0 0 0 0 0 93825
-0.008647 0.003638 0.174035 -0.099815 -0.087428 -2.492131 -0.002934 1 0 0 0 0 0 0 94826
-0.008633 0.003635 0.174033 0.080135 -0.124943 -2.538881 -0.002965 1 0 0 0 0 0 0 95814
-0.008603 0.003629 0.174030 -0.096162 -0.090509 -2.545664 -0.002996 1 0 0 0 0 0 0 96825
-0.008588 0.003626 0.174028 0.084151 -0.128053 -2.592554 -0.003027 1 0 0 0 0 0 0 97814
-0.008580 0.003624 0.174028 0.202219 -0.153077 -2.632402 -0.003059 1 0 0 0 0 0 0 98825
-0.008554 0.003619 0.174025 -0.028986 -0.107536 -2.632205 -0.003090 1 0 0 0 0 0 0 99817
-0.008541 0.003616 0.174023 0.121688 -0.139099 -2.676276 -0.003121 1 0 0 0 0 0 0 100817
-0.008512 0.003610 0.174020 -0.069579 -0.101630 -2.681191 -0.003153 1 0 0 0 0 0 0 101824
-0.008475 0.003603 0.174016 -0.190899 -0.078228 -2.693795 -0.003183 1 0 0 0 0 0 0 102801
-0.008457 0.003599 0.174014 0.040749 -0.126151 -2.747495 -0.003215 1 0 0 0 0 0 0 103810
-0.008425 0.003593 0.174011 -0.107675 -0.097326 -2.756446 -0.003246 1 0 0 0 0 0 0 104800
-0.008409 0.003589 0.174009 0.086922 -0.137779 -2.805764 -0.003277 1 0 0 0 0 0 0 105810
-0.008379 0.003583 0.174006 -0.082476 -0.104677 -2.812248 -0.003308 1 0 0 0 0 0 0 106802
-0.008364 0.003580 0.174004 0.101432 -0.143055 -2.860510 -0.003340 1 0 0 0 0 0 0 107812
-0.008334 0.003574 0.174001 -0.073280 -0.108879 -2.866150 -0.003370 1 0 0 0 0 0 0 108797
-0.008319 0.003571 0.173999 0.107997 -0.146647 -2.914586 -0.003402 1 0 0 0 0 0 0 109820
-0.008304 0.003550 0.173991 0.135730 0.089242 -2.853274 -0.003433 1 0 0 0 0 0 0 110801
-0.008297 0.003539 0.173987 0.236997 -0.028283 -2.929994 -0.003465 1 0 0 0 0 0 0 111816
-0.008294 0.003534 0.173985 0.296453 -0.111264 -2.989203 -0.003496 1 0 0 0 0 0 0 112815
-0.008270 0.003526 0.173982 0.033350 -0.096363 -2.997763 -0.003527 1 0 0 0 0 0 0 113805
-0.008258 0.003523 0.173980 0.167782 -0.143427 -3.046866 -0.003558 1 0 0 0 0 0 0 114803
-0.008229 0.003516 0.173976 -0.032036 -0.113594 -3.053326 -0.003590 1 0 0 0 0 0 0 115814
-0.008192 0.003509 0.173972 -0.157934 -0.093945 -3.067316 -0.003621 1 0 0 0 0 0 0 116821
-0.008174 0.003505 0.173970 0.071452 -0.143816 -3.121958 -0.003652 1 0 0 0 0 0 0 117819
-0.008142 0.003498 0.173967 -0.078378 -0.115801 -3.130831 -0.003684 1 0 0 0 0 0 0 118820
-0.008104 0.003491 0.173962 -0.179203 -0.097135 -3.145789 -0.003715 1 0 0 0 0 0 0 119816
-0.008085 0.003487 0.173960 0.062772 -0.147475 -3.201372 -0.003746 1 0 0 0 0 0 0 120816
-0.008053 0.003480 0.173957 -0.080943 -0.119679 -3.210393 -0.003777 1 0 0 0 0 0 0 121817
-0.008014 0.003472 0.173952 -0.178833 -0.101119 -3.224684 -0.003808 1 0 0 0 0 0 0 122788
-0.007995 0.003468 0.173950 0.064770 -0.151505 -3.281514 -0.003840 1 0 0 0 0 0 0 123822
-0.007979 0.003446 0.173941 0.125615 0.078613 -3.223821 -0.003871 1 0 0 0 0 0 0 124819
-0.007948 0.003431 0.173935 -0.051199 0.017084 -3.266412 -0.003902 1 0 0 0 0 0 0 125790
-0.007933 0.003423 0.173931 0.133959 -0.091532 -3.342685 -0.003934 1 0 0 0 0 0 0 126821
-0.007903 0.003415 0.173927 -0.040511 -0.094511 -3.360934 -0.003965 1 0 0 0 0 0 0 127817
-0.007888 0.003410 0.173925 0.140493 -0.151101 -3.415196 -0.003995 1 0 0 0 0 0 0 128787
-0.007874 0.003388 0.173916 0.167785 0.076768 -3.357277 -0.004027 1 0 0 0 0 0 0 129818
-0.007844 0.003373 0.173910 -0.026113 0.013900 -3.400195 -0.004059 1 0 0 0 0 0 0 130823
-0.007807 0.003360 0.173904 -0.144431 -0.035592 -3.439537 -0.004090 1 0 0 0 0 0 0 131810
-0.007788 0.003354 0.173901 0.088894 -0.122445 -3.508790 -0.004121 1 0 0 0 0 0 0 132815
-0.007756 0.003346 0.173897 -0.059722 -0.112855 -3.522348 -0.004151 1 0 0 0 0 0 0 133785
-0.007718 0.003338 0.173892 -0.160198 -0.103312 -3.540728 -0.004184 1 0 0 0 0 0 0 134818
-0.007692 0.003314 0.173882 -0.009210 0.104610 -3.495956 -0.004215 1 0 0 0 0 0 0 135815
-0.007657 0.003297 0.173874 -0.115193 0.026149 -3.548506 -0.004246 1 0 0 0 0 0 0 136815
-0.007624 0.003305 0.173862 -0.084710 -0.303802 -3.519247 -0.004277 1 0 0 0 0 0 0 137817
-0.007586 0.003304 0.173854 -0.162267 -0.227769 -3.586049 -0.004308 1 0 0 0 0 0 0 138810
-0.007544 0.003299 0.173847 -0.211372 -0.166050 -3.638153 -0.004340 1 0 0 0 0 0 0 139814
-0.007517 0.003277 0.173836 -0.033678 0.070625 -3.610910 -0.004371 1 0 0 0 0 0 0 140823
-0.007488 0.003282 0.173822 -0.024525 -0.266075 -3.597454 -0.004402 1 0 0 0 0 0 0 141812
-0.007452 0.003280 0.173813 -0.129292 -0.209479 -3.676734 -0.004433 1 0 0 0 0 0 0 142790
-0.007411 0.003274 0.173806 -0.193894 -0.159058 -3.735970 -0.004465 1 0 0 0 0 0 0 143815
-0.007392 0.003272 0.173789 0.077716 -0.200431 -3.637789 -0.004496 1 0 0 0 0 0 0 144817
-0.007360 0.003267 0.173778 -0.058450 -0.160405 -3.731403 -0.004527 1 0 0 0 0 0 0 145815
-0.007345 0.003264 0.173759 0.150317 -0.202945 -3.661448 -0.004559 1 0 0 0 0 0 0 146817
-0.007315 0.003259 0.173748 -0.020439 -0.163039 -3.769350 -0.004590 1 0 0 0 0 0 0 147810
-0.007285 0.003272 0.173734 -0.033594 -0.410097 -3.772442 -0.004621 1 0 0 0 0 0 0 148803
-0.007249 0.003275 0.173711 -0.124047 -0.297760 -3.676918 -0.004652 1 0 0 0 0 0 0 149809
-0.007209 0.003272 0.173697 -0.186019 -0.210483 -3.812697 -0.004684 1 0 0 0 0 0 0 150819
-0.007151 0.003282 0.173679 -0.415647 -0.376903 -3.794106 -0.004715 1 0 0 0 0 0 0 151815
-0.007124 0.003288 0.173657 -0.050834 -0.338088 -3.760793 -0.004746 1 0 0 0 0 0 0 152812
-0.007073 0.003303 0.173635 -0.318849 -0.452441 -3.782417 -0.004777 1 0 0 0 0 0 0 153815
-0.007048 0.003311 0.173611 0.000822 -0.379537 -3.780158 -0.004809 1 0 0 0 0 0 0 154815
-0.007015 0.003311 0.173583 -0.088720 -0.270758 -3.750508 -0.004840 1 0 0 0 0 0 0 155812
-0.006983 0.003328 0.173561 -0.066277 -0.475279 -3.850618 -0.004871 1 0 0 0 0 0 0 156810
-0.006946 0.003332 0.173534 -0.141903 -0.339595 -3.815202 -0.004902 1 0 0 0 0 0 0 157815
-0.006890 0.003346 0.173509 -0.392640 -0.454413 -3.867856 -0.004934 1 0 0 0 0 0 0 158814
-0.006848 0.003370 0.173475 -0.236278 -0.599891 -3.769275 -0.004964 1 0 0 0 0 0 0 159801
-0.006806 0.003378 0.173442 -0.229092 -0.409840 -3.796374 -0.004996 1 0 0 0 0 0 0 160803
-0.006763 0.003378 0.173410 -0.233632 -0.288746 -3.827586 -0.005027 1 0 0 0 0 0 0 161808
-0.006728 0.003396 0.173372 -0.136815 -0.500456 -3.781556 -0.005060 1 0 0 0 0 0 0 162867
-0.006697 0.003421 0.173331 -0.077864 -0.636066 -3.763861 -0.005092 1 0 0 0 0 0 0 163882
-0.006659 0.003430 0.173295 -0.147724 -0.434354 -3.840959 -0.005123 1 0 0 0 0 0 0 164863
-0.006627 0.003452 0.173256 -0.094036 -0.581694 -3.821911 -0.005154 1 0 0 0 0 0 0 165880
-0.006597 0.003480 0.173214 -0.058067 -0.682495 -3.817136 -0.005185 1 0 0 0 0 0 0 166866
-0.006545 0.003507 0.173168 -0.337707 -0.678027 -3.784711 -0.005217 1 0 0 0 0 0 0 167880
-0.006521 0.003521 0.173119 -0.004872 -0.524817 -3.750227 -0.005247 1 0 0 0 0 0 0 168862
-0.006472 0.003541 0.173069 -0.293926 -0.581609 -3.767626 -0.005279 1 0 0 0 0 0 0 169878
-0.006411 0.003564 0.173020 -0.487001 -0.625305 -3.787781 -0.005310 1 0 0 0 0 0 0 170863
-0.006382 0.003577 0.172968 -0.085720 -0.502677 -3.784059 -0.005342 1 0 0 0 0 0 0 171878
-0.006331 0.003596 0.172917 -0.339586 -0.575901 -3.815165 -0.005373 1 0 0 0 0 0 0 172890
-0.006284 0.003602 0.172862 -0.308782 -0.419171 -3.774447 -0.005404 1 0 0 0 0 0 0 173865
-0.006201 0.003613 0.172806 -0.784488 -0.470584 -3.781357 -0.005433 1 0 0 0 0 0 0 174807
-0.006169 0.003641 0.172745 -0.170185 -0.698901 -3.738927 -0.005464 1 0 0 0 0 0 0 175799
-0.006109 0.003647 0.172681 -0.475615 -0.439132 -3.713489 -0.005496 1 0 0 0 0 0 0 176808
-0.006049 0.003684 0.172618 -0.499756 -0.818609 -3.742501 -0.005527 1 0 0 0 0 0 0 177808
-0.006005 0.003721 0.172550 -0.294949 -0.853789 -3.700959 -0.005558 1 0 0 0 0 0 0 178799
-0.005947 0.003752 0.172476 -0.472089 -0.798185 -3.639130 -0.005589 1 0 0 0 0 0 0 179798
-0.005920 0.003770 0.172398 -0.082062 -0.615204 -3.590821 -0.005621 1 0 0 0 0 0 0 180809
-0.005870 0.003792 0.172319 -0.346962 -0.659284 -3.595458 -0.005652 1 0 0 0 0 0 0 181810
-0.005831 0.003821 0.172244 -0.226830 -0.757364 -3.652910 -0.005683 1 0 0 0 0 0 0 182812
-0.005798 0.003854 0.172155 -0.139115 -0.823001 -3.499605 -0.005715 1 0 0 0 0 0 0 183808
-0.005744 0.003884 0.172070 -0.397962 -0.793598 -3.562190 -0.005745 1 0 0 0 0 0 0 184798
-0.005697 0.003897 0.171982 -0.352680 -0.564055 -3.560928 -0.005798 1 0 0 0 0 0 0 186471
-0.005674 0.003903 0.171942 -0.022334 -0.467461 -4.170094 -0.005808 1 0 0 0 0 0 0 186799
-0.005610 0.003938 0.171825 -0.529606 -0.829808 -3.281985 -0.005871 1 0 0 0 0 0 0 188804
-0.005475 0.003981 0.171587 -1.509064 -0.978755 -1.620988 -0.005902 1 0 0 0 0 0 0 189820
-0.005416 0.004002 0.171492 -0.628615 -0.715322 -3.333861 -0.005933 1 0 0 0 0 0 0 190804
-0.005365 0.004010 0.171383 -0.435857 -0.521975 -3.332950 -0.005964 1 0 0 0 0 0 0 191803
-0.005326 0.004032 0.171277 -0.268558 -0.694714 -3.374258 -0.005996 1 0 0 0 0 0 0 192805
-0.005285 0.004041 0.171162 -0.275320 -0.535224 -3.282016 -0.006026 1 0 0 0 0 0 0 193786
-0.005250 0.004064 0.171051 -0.192893 -0.706926 -3.351237 -0.006058 1 0 0 0 0 0 0 194803
-0.005212 0.004073 0.170934 -0.241451 -0.544256 -3.277379 -0.006089 1 0 0 0 0 0 0 195786
-0.005171 0.004075 0.170813 -0.275829 -0.438388 -3.235266 -0.006121 1 0 0 0 0 0 0 196804
-0.005136 0.004095 0.170684 -0.198791 -0.664765 -3.133018 -0.006152 1 0 0 0 0 0 0 197808
-0.005114 0.004086 0.170551 -0.037453 -0.311345 -3.091495 -0.006183 1 0 0 0 0 0 0 198809
-0.005066 0.004076 0.170339 -0.344778 -0.270355 -2.056945 -0.006215 1 0 0 0 0 0 0 199820
-0.005036 0.004072 0.170240 -0.148498 -0.335497 -3.436394 -0.006246 1 0 0 0 0 0 0 200803
-0.004983 0.004083 0.170115 -0.437153 -0.554490 -3.250954 -0.006277 1 0 0 0 0 0 0 201801
-0.004935 0.004087 0.169972 -0.408845 -0.469276 -3.010172 -0.006309 1 0 0 0 0 0 0 202821
-0.004867 0.004086 0.169751 -0.653625 -0.412014 -1.963881 -0.006340 1 0 0 0 0 0 0 203814
-0.004818 0.004100 0.169638 -0.452688 -0.596287 -3.284021 -0.006371 1 0 0 0 0 0 0 204807
-0.004778 0.004125 0.169493 -0.308838 -0.774238 -3.003235 -0.006402 1 0 0 0 0 0 0 205803
-0.004717 0.004141 0.169267 -0.576272 -0.669671 -1.938683 -0.006434 1 0 0 0 0 0 0 206817
-0.004660 0.004136 0.169143 -0.544220 -0.386093 -3.146807 -0.006464 1 0 0 0 0 0 0 207786
-0.004621 0.004136 0.168912 -0.316303 -0.426524 -1.890488 -0.006496 1 0 0 0 0 0 0 208799
-0.004576 0.004150 0.168778 -0.383148 -0.612959 -3.038455 -0.006527 1 0 0 0 0 0 0 209803
-0.004545 0.004164 0.168540 -0.201154 -0.638961 -1.791347 -0.006559 1 0 0 0 0 0 0 210815
-0.004509 0.004142 0.168405 -0.244250 -0.164608 -3.021394 -0.006590 1 0 0 0 0 0 0 211808
-0.004496 0.004161 0.168155 0.049258 -0.665732 -1.634109 -0.006621 1 0 0 0 0 0 0 212816
-0.004471 0.004161 0.168010 -0.087897 -0.465593 -2.881141 -0.006652 1 0 0 0 0 0 0 213803
-0.004419 0.004157 0.167754 -0.448112 -0.397226 -1.558227 -0.006683 1 0 0 0 0 0 0 214801
-0.004371 0.004170 0.167613 -0.444506 -0.609994 -2.927181 -0.006714 1 0 0 0 0 0 0 215786
-0.004337 0.004183 0.167339 -0.257661 -0.637522 -1.329824 -0.006746 1 0 0 0 0 0 0 216817
-0.004284 0.004177 0.167184 -0.492309 -0.390341 -2.714738 -0.006777 1 0 0 0 0 0 0 217801
-0.004222 0.004201 0.166907 -0.636837 -0.763337 -1.267255 -0.006809 1 0 0 0 0 0 0 218817
-0.004209 0.004210 0.166665 -0.024329 -0.607631 -1.586995 -0.006840 1 0 0 0 0 0 0 219814
-0.004166 0.004225 0.166505 -0.347600 -0.668280 -2.673295 -0.006871 1 0 0 0 0 0 0 220803
-0.004100 0.004231 0.166205 -0.684359 -0.572904 -0.965577 -0.006902 1 0 0 0 0 0 0 221809
-0.004085 0.004235 0.165956 -0.054430 -0.536473 -1.445921 -0.006934 1 0 0 0 0 0 0 222814
-0.004041 0.004249 0.165792 -0.366867 -0.655766 -2.602587 -0.006964 1 0 0 0 0 0 0 223802
-0.003985 0.004287 0.165476 -0.564609 -0.996913 -0.731685 -0.006996 1 0 0 0 0 0 0 224813
-0.003997 0.004274 0.165211 0.302086 -0.355846 -1.204600 -0.007027 1 0 0 0 0 0 0 225816
-0.003976 0.004298 0.164946 -0.048069 -0.786080 -1.243349 -0.007059 1 0 0 0 0 0 0 226819
-0.003935 0.004298 0.164691 -0.337704 -0.522010 -1.366589 -0.007090 1 0 0 0 0 0 0 227815
-0.003887 0.004311 0.164521 -0.469083 -0.655208 -2.499258 -0.007121 1 0 0 0 0 0 0 228806
-0.003851 0.004322 0.164186 -0.317985 -0.657678 -0.447021 -0.007152 1 0 0 0 0 0 0 229819
-0.003818 0.004352 0.163902 -0.275755 -0.909211 -0.890993 -0.007184 1 0 0 0 0 0 0 230820
-0.003774 0.004353 0.163638 -0.416370 -0.561608 -1.189653 -0.007215 1 0 0 0 0 0 0 231814
-0.003702 0.004373 0.163358 -0.804341 -0.765728 -0.995416 -0.007246 1 0 0 0 0 0 0 232818
-0.003683 0.004379 0.163071 -0.146111 -0.610281 -0.886910 -0.007277 1 0 0 0 0 0 0 233807
-0.003653 0.004406 0.162792 -0.231901 -0.888244 -0.959133 -0.007312 1 0 0 0 0 0 0 234921
-0.003619 0.004440 0.162483 -0.289283 -0.988149 -0.572451 -0.007343 1 0 0 0 0 0 0 235908
-0.003585 0.004474 0.162196 -0.301331 -1.023853 -0.810956 -0.007374 1 0 0 0 0 0 0 236919
-0.003540 0.004475 0.161895 -0.456428 -0.597311 -0.626817 -0.007405 1 0 0 0 0 0 0 237904
-0.003503 0.004502 0.161607 -0.367649 -0.884172 -0.776593 -0.007437 1 0 0 0 0 0 0 238926
-0.003492 0.004508 0.161311 -0.013218 -0.658101 -0.670554 -0.007468 1 0 0 0 0 0 0 239913
-0.003463 0.004535 0.160992 -0.223728 -0.905905 -0.340009 -0.007499 1 0 0 0 0 0 0 240924
-0.003430 0.004567 0.160697 -0.300185 -1.006805 -0.610464 -0.007531 1 0 0 0 0 0 0 241922
-0.003385 0.004568 0.160417 -0.466302 -0.602986 -0.827145 -0.007562 1 0 0 0 0 0 0 242923
-0.003346 0.004593 0.160097 -0.398274 -0.884377 -0.302504 -0.007598 1 0 0 0 0 0 0 244094
-0.003299 0.004590 0.159748 -0.514274 -0.560313 0.143052 -0.007624 1 0 0 0 0 0 0 244904
-0.003273 0.004606 0.159557 -0.251499 -0.766176 -1.861061 -0.007654 1 0 0 0 0 0 0 245877
-0.003216 0.004609 0.159178 -0.623279 -0.635507 0.410789 -0.007683 1 0 0 0 0 0 0 246812
-0.003177 0.004635 0.158864 -0.451614 -0.918718 -0.196719 -0.007715 1 0 0 0 0 0 0 247819
-0.003165 0.004641 0.158551 -0.069514 -0.677672 -0.255110 -0.007746 1 0 0 0 0 0 0 248822
-0.003099 0.004659 0.158239 -0.734478 -0.823713 -0.242830 -0.007777 1 0 0 0 0 0 0 249812
-0.003045 0.004654 0.157915 -0.658577 -0.543777 -0.072006 -0.007809 1 0 0 0 0 0 0 250819
-0.003005 0.004677 0.157607 -0.474874 -0.880618 -0.248558 -0.007840 1 0 0 0 0 0 0 251810
-0.002993 0.004681 0.157291 -0.094163 -0.667484 -0.137730 -0.007871 1 0 0 0 0 0 0 252819
-0.002938 0.004730 0.156960 -0.621645 -1.252772 0.083318 -0.007902 1 0 0 0 0 0 0 253813
-0.002922 0.004741 0.156637 -0.164231 -0.801214 0.023640 -0.007934 1 0 0 0 0 0 0 254824
-0.002891 0.004767 0.156325 -0.316709 -0.965307 -0.103649 -0.007965 1 0 0 0 0 0 0 255819
-0.002845 0.004763 0.155993 -0.528552 -0.596443 0.157387 -0.007997 1 0 0 0 0 0 0 256832
-0.002806 0.004784 0.155644 -0.466643 -0.893000 0.438734 -0.008027 1 0 0 0 0 0 0 257814
-0.002797 0.004785 0.155435 -0.068536 -0.656833 -1.355594 -0.008058 1 0 0 0 0 0 0 258796
-0.002754 0.004776 0.155030 -0.486367 -0.507886 1.055872 -0.008090 1 0 0 0 0 0 0 259810
-0.002716 0.004798 0.154697 -0.450165 -0.888362 0.374607 -0.008121 1 0 0 0 0 0 0 260804
-0.002705 0.004800 0.154366 -0.116407 -0.680967 0.310668 -0.008152 1 0 0 0 0 0 0 261820
-0.002639 0.004815 0.154035 -0.786562 -0.834274 0.329497 -0.008184 1 0 0 0 0 0 0 262820
-0.002586 0.004809 0.153726 -0.704876 -0.568717 0.062883 -0.008215 1 0 0 0 0 0 0 263823
-0.002570 0.004803 0.153396 -0.212685 -0.557730 0.334634 -0.008246 1 0 0 0 0 0 0 264820
-0.002493 0.004784 0.153075 -0.955690 -0.372759 0.266603 -0.008277 1 0 0 0 0 0 0 265815
-0.002462 0.004743 0.152754 -0.453823 -0.070153 0.283373 -0.008309 1 0 0 0 0 0 0 266816
-0.002427 0.004754 0.152430 -0.450551 -0.725898 0.352436 -0.008339 1 0 0 0 0 0 0 267797
-0.002395 0.004747 0.152209 -0.410944 -0.554188 -0.984289 -0.008371 1 0 0 0 0 0 0 268801
-0.002345 0.004765 0.151809 -0.648337 -0.859653 1.266081 -0.008402 1 0 0 0 0 0 0 269798
-0.002334 0.004764 0.151585 -0.161144 -0.657927 -0.801304 -0.008433 1 0 0 0 0 0 0 270784
-0.002315 0.004729 0.151183 -0.233613 -0.179935 1.347633 -0.008465 1 0 0 0 0 0 0 271817
-0.002283 0.004741 0.150840 -0.398313 -0.765897 0.822825 -0.008496 1 0 0 0 0 0 0 272816
-0.002252 0.004734 0.150614 -0.412115 -0.566640 -0.737351 -0.008527 1 0 0 0 0 0 0 273805
-0.002193 0.004719 0.150220 -0.786074 -0.441450 1.333020 -0.008559 1 0 0 0 0 0 0 274820
-0.002142 0.004705 0.149890 -0.725948 -0.436802 0.734010 -0.008590 1 0 0 0 0 0 0 275814
-0.002108 0.004693 0.149663 -0.503269 -0.471941 -0.662316 -0.008621 1 0 0 0 0 0 0 276801
-0.002047 0.004674 0.149266 -0.841773 -0.382696 1.449603 -0.008653 1 0 0 0 0 0 0 277841
-0.002029 0.004665 0.148908 -0.309784 -0.502647 1.192200 -0.008684 1 0 0 0 0 0 0 278816
-0.002001 0.004655 0.148702 -0.392639 -0.503479 -0.802145 -0.008714 1 0 0 0 0 0 0 279804
-0.001945 0.004636 0.148315 -0.784115 -0.396011 1.386737 -0.008746 1 0 0 0 0 0 0 280817
-0.001910 0.004625 0.148105 -0.533034 -0.474397 -0.675263 -0.008777 1 0 0 0 0 0 0 281800
-0.001849 0.004605 0.147714 -0.868703 -0.378798 1.500069 -0.008809 1 0 0 0 0 0 0 282816
-0.001831 0.004577 0.147494 -0.352712 -0.247810 -0.485207 -0.008839 1 0 0 0 0 0 0 283799
-0.001781 0.004545 0.147096 -0.708102 -0.187582 1.661978 -0.008871 1 0 0 0 0 0 0 284815
-0.001755 0.004552 0.146872 -0.443424 -0.695135 -0.368341 -0.008902 1 0 0 0 0 0 0 285800
-0.001724 0.004522 0.146497 -0.478012 -0.268598 1.434058 -0.008934 1 0 0 0 0 0 0 286816
-0.001695 0.004509 0.146285 -0.470955 -0.431061 -0.492134 -0.008964 1 0 0 0 0 0 0 287802
-0.001637 0.004487 0.145890 -0.841045 -0.346429 1.736625 -0.008996 1 0 0 0 0 0 0 288817
-0.001604 0.004475 0.145675 -0.574594 -0.456375 -0.363359 -0.009026 1 0 0 0 0 0 0 289786
-0.001544 0.004456 0.145315 -0.895638 -0.377413 1.347894 -0.009059 1 0 0 0 0 0 0 290819
-0.001525 0.004427 0.145094 -0.390781 -0.240587 -0.280814 -0.009089 1 0 0 0 0 0 0 291799
-0.001477 0.004395 0.144730 -0.735108 -0.190947 1.459647 -0.009121 1 0 0 0 0 0 0 292813
-0.001445 0.004381 0.144517 -0.563773 -0.410570 -0.309441 -0.009152 1 0 0 0 0 0 0 293798
-0.001387 0.004360 0.144156 -0.896668 -0.346362 1.467560 -0.009183 1 0 0 0 0 0 0 294810
-0.001376 0.004353 0.143951 -0.318571 -0.515214 -0.360943 -0.009214 1 0 0 0 0 0 0 295794
-0.001333 0.004337 0.143594 -0.677373 -0.420683 1.465357 -0.009246 1 0 0 0 0 0 0 296811
-0.001302 0.004325 0.143380 -0.563439 -0.465142 -0.190815 -0.009277 1 0 0 0 0 0 0 297801
-0.001292 0.004257 0.143032 -0.281414 0.260036 1.423722 -0.009309 1 0 0 0 0 0 0 298815
-0.001289 0.004242 0.142827 -0.165556 -0.345070 -0.257113 -0.009339 1 0 0 0 0 0 0 299799
-0.001252 0.004220 0.142468 -0.593385 -0.318039 1.603276 -0.009371 1 0 0 0 0 0 0 300811
-0.001223 0.004208 0.142280 -0.545897 -0.447206 -0.410242 -0.009402 1 0 0 0 0 0 0 301800
-0.001178 0.004172 0.142040 -0.744113 -0.146151 0.086963 -0.009433 1 0 0 0 0 0 0 302801
-0.001145 0.004143 0.141674 -0.629409 -0.202722 1.818414 -0.009465 1 0 0 0 0 0 0 303814
-0.001116 0.004130 0.141485 -0.556316 -0.415908 -0.287563 -0.009496 1 0 0 0 0 0 0 304799
-0.001100 0.004120 0.141242 -0.382319 -0.467961 0.220446 -0.009527 1 0 0 0 0 0 0 305798
-0.001046 0.004071 0.140875 -0.877686 0.024832 1.915587 -0.009558 1 0 0 0 0 0 0 306811
-0.001014 0.004055 0.140685 -0.638612 -0.345589 -0.185437 -0.009589 1 0 0 0 0 0 0 307790
-0.000991 0.004022 0.140451 -0.507213 -0.165888 0.191468 -0.009620 1 0 0 0 0 0 0 308790
-0.000973 0.003995 0.140087 -0.427759 -0.221143 1.963315 -0.009652 1 0 0 0 0 0 0 309811
-0.000947 0.003982 0.139896 -0.523983 -0.411725 -0.092341 -0.009683 1 0 0 0 0 0 0 310790
-0.000927 0.003951 0.139661 -0.464979 -0.191750 0.296225 -0.009714 1 0 0 0 0 0 0 311789
-0.000916 0.003933 0.139427 -0.338592 -0.336300 0.350448 -0.009746 1 0 0 0 0 0 0 312799
-0.000889 0.003917 0.139184 -0.551738 -0.366979 0.498380 -0.009776 1 0 0 0 0 0 0 313788
-0.000868 0.003884 0.138928 -0.487400 -0.165498 0.705777 -0.009808 1 0 0 0 0 0 0 314797
-0.000835 0.003861 0.138676 -0.638548 -0.256709 0.703624 -0.009839 1 0 0 0 0 0 0 315788
-0.000801 0.003811 0.138315 -0.675856 0.086367 2.155230 -0.009871 1 0 0 0 0 0 0 316813
-0.000795 0.003799 0.138132 -0.323166 -0.382637 0.011273 -0.009901 1 0 0 0 0 0 0 317788
-0.000763 0.003765 0.137919 -0.620737 -0.131282 0.218685 -0.009933 1 0 0 0 0 0 0 318806
-0.000747 0.003745 0.137692 -0.455679 -0.290346 0.438283 -0.009964 1 0 0 0 0 0 0 319804
-0.000716 0.003727 0.137450 -0.623928 -0.333859 0.676761 -0.009996 1 0 0 0 0 0 0 320815
-0.000716 0.003699 0.137203 -0.255162 -0.208504 0.801922 -0.010027 1 0 0 0 0 0 0 321805
-0.000709 0.003663 0.136973 -0.302634 -0.078620 0.612997 -0.010058 1 0 0 0 0 0 0 322804
-0.000684 0.003637 0.136730 -0.551946 -0.199514 0.795672 -0.010090 1 0 0 0 0 0 0 323812
-0.000664 0.003602 0.136501 -0.500098 -0.083203 0.648433 -0.010121 1 0 0 0 0 0 0 324809
-0.000654 0.003581 0.136267 -0.378916 -0.265928 0.726900 -0.010152 1 0 0 0 0 0 0 325803
-0.000649 0.003568 0.136032 -0.309370 -0.381965 0.788902 -0.010183 1 0 0 0 0 0 0 326805
-0.000639 0.003539 0.135806 -0.353360 -0.180993 0.694191 -0.010214 1 0 0 0 0 0 0 327802
-0.000619 0.003538 0.135582 -0.501399 -0.522494 0.681636 -0.010246 1 0 0 0 0 0 0 328817
-0.000617 0.003499 0.135351 -0.277408 -0.058943 0.800273 -0.010277 1 0 0 0 0 0 0 329814
-0.000595 0.003472 0.135136 -0.526162 -0.179757 0.632299 -0.010308 1 0 0 0 0 0 0 330811
-0.000583 0.003456 0.134907 -0.415328 -0.324360 0.826257 -0.010340 1 0 0 0 0 0 0 331808
-0.000565 0.003406 0.134694 -0.493981 0.113120 0.663222 -0.010371 1 0 0 0 0 0 0 332811
-0.000535 0.003374 0.134485 -0.664735 -0.079090 0.612008 -0.010402 1 0 0 0 0 0 0 333808
-0.000534 0.003341 0.134278 -0.296001 -0.072735 0.607174 -0.010433 1 0 0 0 0 0 0 334809
-0.000512 0.003317 0.134072 -0.535028 -0.199588 0.625656 -0.010465 1 0 0 0 0 0 0 335810
-0.000495 0.003282 0.133856 -0.505314 -0.068224 0.774902 -0.010496 1 0 0 0 0 0 0 336817
-0.000486 0.003264 0.133656 -0.395619 -0.254686 0.613303 -0.010527 1 0 0 0 0 0 0 337816
-0.000461 0.003247 0.133452 -0.606240 -0.305611 0.672382 -0.010558 1 0 0 0 0 0 0 338798
-0.000462 0.003221 0.133246 -0.273987 -0.185981 0.720687 -0.010589 1 0 0 0 0 0 0 339804
-0.000477 0.003191 0.133040 -0.063627 -0.110615 0.758428 -0.010621 1 0 0 0 0 0 0 340802
-0.000485 0.003174 0.132844 -0.145445 -0.275720 0.666974 -0.010652 1 0 0 0 0 0 0 341800
-0.000467 0.003158 0.132641 -0.477706 -0.312198 0.765118 -0.010682 1 0 0 0 0 0 0 342782
-0.000452 0.003129 0.132455 -0.480588 -0.134467 0.562797 -0.010714 1 0 0 0 0 0 0 343801
-0.000444 0.003112 0.132266 -0.389956 -0.278270 0.619112 -0.010745 1 0 0 0 0 0 0 344793
-0.000420 0.003097 0.132066 -0.607027 -0.309182 0.797293 -0.010777 1 0 0 0 0 0 0 345797
-0.000401 0.003068 0.131882 -0.550427 -0.130495 0.626940 -0.010808 1 0 0 0 0 0 0 346801
-0.000392 0.003052 0.131693 -0.430179 -0.273378 0.696095 -0.010839 1 0 0 0 0 0 0 347798
-0.000401 0.003026 0.131493 -0.170899 -0.164923 0.877175 -0.010870 1 0 0 0 0 0 0 348797
-0.000441 0.003001 0.131328 0.251404 -0.170520 0.451918 -0.010902 1 0 0 0 0 0 0 349797
-0.000439 0.002982 0.131136 -0.236437 -0.234979 0.785350 -0.010933 1 0 0 0 0 0 0 350796
-0.000433 0.002951 0.130955 -0.359422 -0.086261 0.705007 -0.010964 1 0 0 0 0 0 0 351780
-0.000400 0.002964 0.130787 -0.712136 -0.649925 0.558283 -0.010996 1 0 0 0 0 0 0 352801
-0.000363 0.002965 0.130624 -0.808901 -0.540876 0.490222 -0.011027 1 0 0 0 0 0 0 353802
-0.000345 0.002962 0.130442 -0.586718 -0.497940 0.746563 -0.011058 1 0 0 0 0 0 0 354804
-0.000329 0.002940 0.130265 -0.525391 -0.226971 0.743775 -0.011089 1 0 0 0 0 0 0 355797
-0.000316 0.002907 0.130089 -0.501007 -0.064338 0.748288 -0.011120 1 0 0 0 0 0 0 356797
-0.000309 0.002889 0.129903 -0.414382 -0.230781 0.908669 -0.011152 1 0 0 0 0 0 0 357798
-0.000299 0.002859 0.129724 -0.440208 -0.087641 0.858170 -0.011183 1 0 0 0 0 0 0 358782
-0.000288 0.002822 0.129547 -0.461284 0.009364 0.844124 -0.011214 1 0 0 0 0 0 0 359798
-0.000263 0.002798 0.129381 -0.661412 -0.137738 0.727555 -0.011245 1 0 0 0 0 0 0 360789
-0.000264 0.002769 0.129219 -0.330892 -0.092252 0.684426 -0.011277 1 0 0 0 0 0 0 361801
-0.000264 0.002753 0.129037 -0.310714 -0.243300 0.956594 -0.011308 1 0 0 0 0 0 0 362798
-0.000244 0.002739 0.128870 -0.577856 -0.287323 0.831933 -0.011339 1 0 0 0 0 0 0 363796
-0.000228 0.002711 0.128697 -0.555230 -0.104472 0.906487 -0.011370 1 0 0 0 0 0 0 364795
-0.000226 0.002714 0.128531 -0.376657 -0.504671 0.844932 -0.011402 1 0 0 0 0 0 0 365796
-0.000213 0.002676 0.128370 -0.499026 0.007980 0.802269 -0.011433 1 0 0 0 0 0 0 366797
-0.000192 0.002670 0.128199 -0.618081 -0.358911 0.956800 -0.011464 1 0 0 0 0 0 0 367800
-0.000176 0.002645 0.128025 -0.574942 -0.158949 1.032405 -0.011495 1 0 0 0 0 0 0 368796
-0.000168 0.002632 0.127870 -0.467787 -0.280690 0.817483 -0.011527 1 0 0 0 0 0 0 369797
-0.000144 0.002620 0.127711 -0.668362 -0.298385 0.860350 -0.011558 1 0 0 0 0 0 0 370797
-0.000146 0.002597 0.127552 -0.350182 -0.168053 0.899712 -0.011589 1 0 0 0 0 0 0 371789
-0.000127 0.002579 0.127392 -0.594405 -0.222317 0.934899 -0.011620 1 0 0 0 0 0 0 372796
-0.000118 0.002570 0.127242 -0.498671 -0.323886 0.832309 -0.011651 1 0 0 0 0 0 0 373787
-0.000127 0.002548 0.127086 -0.245417 -0.183919 0.926198 -0.011684 1 0 0 0 0 0 0 374816
-0.000112 0.002532 0.126927 -0.541431 -0.228260 0.992348 -0.011715 1 0 0 0 0 0 0 375806
-0.000104 0.002522 0.126777 -0.474454 -0.324419 0.901892 -0.011746 1 0 0 0 0 0 0 376815
-0.000095 0.002497 0.126641 -0.494961 -0.131556 0.728292 -0.011777 1 0 0 0 0 0 0 377805
-0.000090 0.002483 0.126500 -0.437322 -0.254473 0.806814 -0.011808 1 0 0 0 0 0 0 378794
-0.000087 0.002475 0.126357 -0.402176 -0.338629 0.863168 -0.011839 1 0 0 0 0 0 0 379800
-0.000086 0.002469 0.126213 -0.384466 -0.383386 0.900362 -0.011870 1 0 0 0 0 0 0 380791
-0.000085 0.002465 0.126068 -0.376043 -0.406334 0.929523 -0.011902 1 0 0 0 0 0 0 381800
-0.000079 0.002443 0.125935 -0.446669 -0.171971 0.812476 -0.011933 1 0 0 0 0 0 0 382793
-0.000062 0.002445 0.125804 -0.599045 -0.468089 0.783303 -0.011964 1 0 0 0 0 0 0 383791
-0.000054 0.002445 0.125664 -0.506792 -0.464057 0.916920 -0.011996 1 0 0 0 0 0 0 384800
-0.000049 0.002443 0.125521 -0.444312 -0.448114 0.993783 -0.012027 1 0 0 0 0 0 0 385792
-0.000047 0.002442 0.125408 -0.411379 -0.451125 0.630961 -0.012058 1 0 0 0 0 0 0 386808
-0.000046 0.002439 0.125275 -0.396053 -0.439072 0.878909 -0.012089 1 0 0 0 0 0 0 387792
-0.000046 0.002437 0.125135 -0.388818 -0.434266 1.020237 -0.012121 1 0 0 0 0 0 0 388814
-0.000045 0.002435 0.125023 -0.385034 -0.444740 0.682692 -0.012151 1 0 0 0 0 0 0 389786
-0.000045 0.002432 0.124890 -0.384418 -0.436783 0.940793 -0.012183 1 0 0 0 0 0 0 390794
-0.000059 0.002415 0.124770 -0.202728 -0.252055 0.807945 -0.012214 1 0 0 0 0 0 0 391798
-0.000052 0.002420 0.124645 -0.455113 -0.513950 0.896653 -0.012246 1 0 0 0 0 0 0 392801
-0.000048 0.002422 0.124538 -0.436247 -0.501390 0.677100 -0.012277 1 0 0 0 0 0 0 393792
-0.000046 0.002421 0.124407 -0.413591 -0.467391 0.992256 -0.012308 1 0 0 0 0 0 0 394794
-0.000045 0.002420 0.124298 -0.400632 -0.462373 0.750088 -0.012339 1 0 0 0 0 0 0 395796
-0.000039 0.002399 0.124178 -0.468507 -0.204313 0.903500 -0.012370 1 0 0 0 0 0 0 396780
-0.000042 0.002406 0.124062 -0.363929 -0.545891 0.873977 -0.012402 1 0 0 0 0 0 0 397795
-0.000024 0.002405 0.123948 -0.624534 -0.461835 0.857548 -0.012433 1 0 0 0 0 0 0 398797
-0.000029 0.002388 0.123836 -0.355800 -0.263094 0.859235 -0.012464 1 0 0 0 0 0 0 399795
-0.000036 0.002398 0.123723 -0.286917 -0.580478 0.885332 -0.012495 1 0 0 0 0 0 0 400796
-0.000040 0.002402 0.123621 -0.331657 -0.541907 0.765152 -0.012527 1 0 0 0 0 0 0 401795
-0.000037 0.002384 0.123502 -0.435857 -0.248850 0.985626 -0.012558 1 0 0 0 0 0 0 402798
-0.000040 0.002392 0.123387 -0.350939 -0.568971 0.982110 -0.012589 1 0 0 0 0 0 0 403801
-0.000042 0.002395 0.123285 -0.367307 -0.536958 0.840751 -0.012621 1 0 0 0 0 0 0 404798
-0.000048 0.002414 0.123175 -0.309157 -0.741751 0.931131 -0.012652 1 0 0 0 0 0 0 405799
-0.000052 0.002423 0.123074 -0.345688 -0.629311 0.845377 -0.012683 1 0 0 0 0 0 0 406797
-0.000067 0.002412 0.122966 -0.192344 -0.360129 0.944967 -0.012714 1 0 0 0 0 0 0 407795
-0.000080 0.002424 0.122855 -0.202893 -0.634529 1.018551 -0.012745 1 0 0 0 0 0 0 408797
-0.000067 0.002424 0.122743 -0.540217 -0.514687 1.051482 -0.012777 1 0 0 0 0 0 0 409793
-0.000061 0.002424 0.122642 -0.493930 -0.490136 0.941301 -0.012808 1 0 0 0 0 0 0 410798
-0.000058 0.002422 0.122544 -0.449959 -0.480626 0.900881 -0.012839 1 0 0 0 0 0 0 411798
-0.000075 0.002424 0.122426 -0.176324 -0.525130 1.173196 -0.012870 1 0 0 0 0 0 0 412796
-0.000084 0.002425 0.122322 -0.261777 -0.506537 1.036507 -0.012902 1 0 0 0 0 0 0 413796
-0.000088 0.002424 0.122223 -0.327171 -0.492021 0.975789 -0.012935 1 0 0 0 0 0 0 414871
-0.000090 0.002423 0.122126 -0.362501 -0.483998 0.964073 -0.012967 1 0 0 0 0 0 0 415875
-0.000096 0.002439 0.122019 -0.308946 -0.718613 1.116490 -0.012999 1 0 0 0 0 0 0 416922
-0.000081 0.002442 0.121909 -0.596152 -0.564707 1.189346 -0.013030 1 0 0 0 0 0 0 417889
-0.000086 0.002428 0.121798 -0.347832 -0.332370 1.226404 -0.013061 1 0 0 0 0 0 0 418882
-0.000089 0.002420 0.121696 -0.359853 -0.388246 1.121873 -0.013092 1 0 0 0 0 0 0 419876
-0.000090 0.002415 0.121598 -0.379955 -0.432498 1.084560 -0.013123 1 0 0 0 0 0 0 420876
-0.000091 0.002412 0.121502 -0.391846 -0.456145 1.082661 -0.013154 1 0 0 0 0 0 0 421871
-0.000096 0.002427 0.121395 -0.326861 -0.705573 1.239191 -0.013186 1 0 0 0 0 0 0 422879
-0.000112 0.002419 0.121285 -0.182154 -0.432682 1.310336 -0.013217 1 0 0 0 0 0 0 423872
-0.000120 0.002415 0.121184 -0.272923 -0.443612 1.218306 -0.013248 1 0 0 0 0 0 0 424881
-0.000124 0.002412 0.121086 -0.334969 -0.463033 1.185817 -0.013279 1 0 0 0 0 0 0 425878
-0.000145 0.002413 0.121000 -0.120150 -0.534661 1.050693 -0.013310 1 0 0 0 0 0 0 426860
-0.000161 0.002431 0.120896 -0.162252 -0.752100 1.280954 -0.013342 1 0 0 0 0 0 0 427876
-0.000168 0.002439 0.120798 -0.268711 -0.648109 1.258004 -0.013374 1 0 0 0 0 0 0 428912
-0.000172 0.002442 0.120701 -0.330774 -0.574713 1.251316 -0.013404 1 0 0 0 0 0 0 429868
-0.000187 0.002428 0.120595 -0.188092 -0.348675 1.393050 -0.013436 1 0 0 0 0 0 0 430885
-0.000176 0.002416 0.120485 -0.519513 -0.342914 1.473685 -0.013467 1 0 0 0 0 0 0 431885
-0.000176 0.002427 0.120373 -0.410882 -0.646182 1.528628 -0.013497 1 0 0 0 0 0 0 432856
-0.000175 0.002431 0.120272 -0.399656 -0.596766 1.419369 -0.013529 1 0 0 0 0 0 0 433870
-0.000175 0.002433 0.120174 -0.398921 -0.551234 1.380420 -0.013561 1 0 0 0 0 0 0 434882
-0.000175 0.002432 0.120078 -0.399490 -0.526353 1.378816 -0.013592 1 0 0 0 0 0 0 435872
-0.000175 0.002431 0.119982 -0.400337 -0.513922 1.391557 -0.013623 1 0 0 0 0 0 0 436872
-0.000193 0.002434 0.119896 -0.155494 -0.568200 1.274147 -0.013654 1 0 0 0 0 0 0 437869
-0.000208 0.002452 0.119793 -0.181214 -0.774974 1.511992 -0.013685 1 0 0 0 0 0 0 438875
-0.000215 0.002460 0.119695 -0.278513 -0.667876 1.491674 -0.013717 1 0 0 0 0 0 0 439870
-0.000231 0.002449 0.119588 -0.162454 -0.407269 1.619044 -0.013748 1 0 0 0 0 0 0 440871
-0.000245 0.002460 0.119478 -0.189248 -0.674469 1.703973 -0.013779 1 0 0 0 0 0 0 441858
-0.000251 0.002465 0.119377 -0.280764 -0.618525 1.606748 -0.013815 1 0 0 0 0 0 0 443013
-0.000255 0.002466 0.119280 -0.334691 -0.570789 1.572798 -0.013845 1 0 0 0 0 0 0 443984
-0.000256 0.002466 0.119183 -0.362947 -0.545023 1.573568 -0.013878 1 0 0 0 0 0 0 445036
-0.000262 0.002482 0.119076 -0.307517 -0.764228 1.733081 -0.013904 1 0 0 0 0 0 0 445873
-0.000265 0.002489 0.118977 -0.342262 -0.669664 1.673693 -0.013939 1 0 0 0 0 0 0 446980
-0.000253 0.002506 0.118890 -0.538696 -0.786419 1.521763 -0.013970 1 0 0 0 0 0 0 447995
-0.000247 0.002513 0.118798 -0.485353 -0.677620 1.599489 -0.014001 1 0 0 0 0 0 0 448979
-0.000244 0.002515 0.118703 -0.443920 -0.607699 1.652203 -0.014033 1 0 0 0 0 0 0 449995
-0.000261 0.002520 0.118618 -0.178685 -0.631361 1.550500 -0.014058 1 0 0 0 0 0 0 450789
-0.000269 0.002521 0.118526 -0.262462 -0.589558 1.649707 -0.014093 1 0 0 0 0 0 0 451923
-0.000273 0.002520 0.118432 -0.326095 -0.564412 1.710309 -0.014124 1 0 0 0 0 0 0 452915
-0.000293 0.002524 0.118348 -0.117513 -0.611632 1.611634 -0.014152 1 0 0 0 0 0 0 453798
-0.000290 0.002538 0.118266 -0.400853 -0.765715 1.579409 -0.014187 1 0 0 0 0 0 0 454914
-0.000288 0.002544 0.118175 -0.412472 -0.674210 1.712190 -0.014218 1 0 0 0 0 0 0 455924
-0.000300 0.002532 0.118071 -0.234296 -0.429377 1.918115 -0.014249 1 0 0 0 0 0 0 456913
-0.000311 0.002543 0.117993 -0.224826 -0.713587 1.619984 -0.014281 1 0 0 0 0 0 0 457923
-0.000317 0.002547 0.117904 -0.298874 -0.653390 1.757362 -0.014309 1 0 0 0 0 0 0 458843
-0.000338 0.002553 0.117821 -0.102211 -0.664600 1.707035 -0.014343 1 0 0 0 0 0 0 459923
-0.000348 0.002554 0.117730 -0.219456 -0.615136 1.826378 -0.014375 1 0 0 0 0 0 0 460928
-0.000353 0.002554 0.117636 -0.299749 -0.586283 1.894487 -0.014406 1 0 0 0 0 0 0 461927
-0.000373 0.002557 0.117552 -0.100904 -0.631456 1.799013 -0.014434 1 0 0 0 0 0 0 462818
-0.000370 0.002571 0.117470 -0.386643 -0.783854 1.768531 -0.014476 1 0 0 0 0 0 0 464177
-0.000382 0.002563 0.117370 -0.230057 -0.509324 2.034702 -0.014495 1 0 0 0 0 0 0 464781
-0.000406 0.002564 0.117314 -0.046561 -0.593480 1.488576 -0.014531 1 0 0 0 0 0 0 465918
-0.000417 0.002562 0.117233 -0.185366 -0.580120 1.791227 -0.014562 1 0 0 0 0 0 0 466926
-0.000410 0.002574 0.117152 -0.447145 -0.753761 1.824787 -0.014593 1 0 0 0 0 0 0 467928
-0.000424 0.002583 0.117072 -0.189847 -0.738222 1.838970 -0.014620 1 0 0 0 0 0 0 468796
-0.000449 0.002591 0.116993 -0.019746 -0.721659 1.856218 -0.014656 1 0 0 0 0 0 0 469939
-0.000462 0.002594 0.116903 -0.167725 -0.654288 2.009835 -0.014687 1 0 0 0 0 0 0 470927
-0.000467 0.002594 0.116810 -0.264927 -0.616248 2.090902 -0.014714 1 0 0 0 0 0 0 471800
-0.000483 0.002580 0.116737 -0.144434 -0.430103 1.855094 -0.014750 1 0 0 0 0 0 0 472935
-0.000478 0.002586 0.116659 -0.406128 -0.664585 1.905184 -0.014777 1 0 0 0 0 0 0 473804
-0.000493 0.002591 0.116580 -0.163576 -0.695898 1.946141 -0.014812 1 0 0 0 0 0 0 474934
-0.000501 0.002593 0.116491 -0.241457 -0.645101 2.109044 -0.014843 1 0 0 0 0 0 0 475929
-0.000522 0.002597 0.116408 -0.060995 -0.673890 2.059278 -0.014875 1 0 0 0 0 0 0 476929
-0.000551 0.002602 0.116328 0.053924 -0.694026 2.044028 -0.014906 1 0 0 0 0 0 0 477932
-0.000564 0.002604 0.116238 -0.122183 -0.646524 2.185645 -0.014937 1 0 0 0 0 0 0 478932
-0.000589 0.002608 0.116155 0.005392 -0.677593 2.128626 -0.014968 1 0 0 0 0 0 0 479926
-0.000588 0.002622 0.116074 -0.312961 -0.820423 2.112082 -0.015000 1 0 0 0 0 0 0 480930
-0.000588 0.002628 0.115984 -0.345377 -0.726671 2.252212 -0.015031 1 0 0 0 0 0 0 481926
-0.000605 0.002634 0.115901 -0.110478 -0.723820 2.194789 -0.015061 1 0 0 0 0 0 0 482901
-0.000614 0.002636 0.115810 -0.203591 -0.668235 2.311439 -0.015093 1 0 0 0 0 0 0 483929
-0.000635 0.002640 0.115727 -0.033023 -0.695275 2.245235 -0.015125 1 0 0 0 0 0 0 484928
-0.000641 0.002623 0.115648 -0.228493 -0.431155 2.212448 -0.015156 1 0 0 0 0 0 0 485926
-0.000661 0.002618 0.115568 -0.050611 -0.551201 2.224979 -0.015187 1 0 0 0 0 0 0 486931
-0.000671 0.002615 0.115479 -0.168831 -0.578681 2.378216 -0.015218 1 0 0 0 0 0 0 487930
-0.000694 0.002616 0.115396 -0.010960 -0.649537 2.326048 -0.015250 1 0 0 0 0 0 0 488927
-0.000704 0.002615 0.115305 -0.144957 -0.632209 2.444565 -0.015281 1 0 0 0 0 0 0 489928
-0.000697 0.002627 0.115222 -0.399374 -0.798727 2.379879 -0.015312 1 0 0 0 0 0 0 490914
-0.000711 0.002636 0.115142 -0.145093 -0.781019 2.359878 -0.015343 1 0 0 0 0 0 0 491928
-0.000717 0.002640 0.115052 -0.213896 -0.704345 2.499933 -0.015375 1 0 0 0 0 0 0 492931
-0.000733 0.002628 0.114981 -0.097644 -0.496453 2.297101 -0.015406 1 0 0 0 0 0 0 493929
-0.000740 0.002620 0.114894 -0.193161 -0.535391 2.493968 -0.015437 1 0 0 0 0 0 0 494927
-0.000762 0.002620 0.114812 -0.019425 -0.629979 2.468728 -0.015468 1 0 0 0 0 0 0 495933
-0.000772 0.002618 0.114722 -0.143895 -0.626705 2.597687 -0.015500 1 0 0 0 0 0 0 496929
-0.000794 0.002620 0.114639 0.009136 -0.679755 2.536439 -0.015527 1 0 0 0 0 0 0 497803
-0.000793 0.002634 0.114559 -0.291233 -0.831775 2.518901 -0.015562 1 0 0 0 0 0 0 498930
-0.000791 0.002639 0.114470 -0.316862 -0.744873 2.659758 -0.015593 1 0 0 0 0 0 0 499932
-0.000808 0.002645 0.114387 -0.081414 -0.745141 2.604029 -0.015624 1 0 0 0 0 0 0 500925
-0.000816 0.002646 0.114297 -0.171735 -0.691573 2.721570 -0.015655 1 0 0 0 0 0 0 501917
-0.000837 0.002650 0.114214 -0.002226 -0.719251 2.657295 -0.015689 1 0 0 0 0 0 0 502992
-0.000848 0.002651 0.114124 -0.128482 -0.680377 2.771851 -0.015721 1 0 0 0 0 0 0 504005
-0.000852 0.002650 0.114031 -0.212550 -0.656988 2.839615 -0.015751 1 0 0 0 0 0 0 504972
-0.000859 0.002666 0.113958 -0.185896 -0.880884 2.614412 -0.015782 1 0 0 0 0 0 0 505971
-0.000868 0.002689 0.113860 -0.171132 -1.002887 2.937965 -0.015814 1 0 0 0 0 0 0 506975
-0.000889 0.002704 0.113774 0.007186 -0.909673 2.825886 -0.015846 1 0 0 0 0 0 0 508004
-0.000899 0.002710 0.113683 -0.118505 -0.789139 2.912681 -0.015877 1 0 0 0 0 0 0 509016
-0.000909 0.002729 0.113610 -0.131934 -0.957639 2.704302 -0.015913 1 0 0 0 0 0 0 510168
-0.000913 0.002738 0.113524 -0.204609 -0.831130 2.887489 -0.015940 1 0 0 0 0 0 0 511010
-0.000915 0.002740 0.113432 -0.247168 -0.749360 2.990754 -0.015972 1 0 0 0 0 0 0 512051
-0.000921 0.002758 0.113359 -0.198564 -0.942590 2.780989 -0.016018 1 0 0 0 0 0 0 513513
-0.000936 0.002752 0.113263 -0.074985 -0.652425 3.094678 -0.016033 1 0 0 0 0 0 0 514010
-0.000943 0.002749 0.113199 -0.157228 -0.661612 2.711845 -0.016064 1 0 0 0 0 0 0 514998
-0.000934 0.002759 0.113125 -0.382954 -0.837958 2.822693 -0.016096 1 0 0 0 0 0 0 515999
-0.000946 0.002767 0.113048 -0.120784 -0.829855 2.898443 -0.016127 1 0 0 0 0 0 0 516995
-0.000935 0.002767 0.112982 -0.409303 -0.717350 2.794694 -0.016158 1 0 0 0 0 0 0 518005
-0.000946 0.002769 0.112907 -0.139706 -0.748978 2.905543 -0.016189 1 0 0 0 0 0 0 518995
-0.000939 0.002782 0.112830 -0.354913 -0.893440 2.970840 -0.016221 1 0 0 0 0 0 0 520005
-0.000947 0.002775 0.112763 -0.170258 -0.646622 2.863724 -0.016251 1 0 0 0 0 0 0 520981
-0.000956 0.002787 0.112698 -0.144298 -0.880635 2.839969 -0.016283 1 0 0 0 0 0 0 521993
-0.000978 0.002796 0.112624 0.024583 -0.861632 2.978039 -0.016312 1 0 0 0 0 0 0 522913
-0.000971 0.002796 0.112559 -0.330163 -0.741131 2.906214 -0.016343 1 0 0 0 0 0 0 523924
-0.000972 0.002812 0.112494 -0.258997 -0.943171 2.896059 -0.016374 1 0 0 0 0 0 0 524912
-0.000985 0.002806 0.112432 -0.100994 -0.682361 2.892819 -0.016406 1 0 0 0 0 0 0 525922
-0.000996 0.002819 0.112369 -0.104446 -0.904925 2.916939 -0.016437 1 0 0 0 0 0 0 526913
-0.001001 0.002825 0.112317 -0.177997 -0.838835 2.793241 -0.016468 1 0 0 0 0 0 0 527915
-0.001008 0.002844 0.112257 -0.158410 -1.003540 2.894744 -0.016499 1 0 0 0 0 0 0 528912
-0.001007 0.002835 0.112186 -0.276528 -0.662192 3.074028 -0.016531 1 0 0 0 0 0 0 529921
-0.001010 0.002847 0.112120 -0.214346 -0.896066 3.044005 -0.016562 1 0 0 0 0 0 0 530913
-0.001012 0.002852 0.112067 -0.234933 -0.840586 2.890816 -0.016593 1 0 0 0 0 0 0 531922
-0.001013 0.002854 0.112019 -0.251394 -0.794278 2.834983 -0.016624 1 0 0 0 0 0 0 532914
-0.001013 0.002854 0.111971 -0.260789 -0.769192 2.825732 -0.016656 1 0 0 0 0 0 0 533937
-0.001030 0.002857 0.111904 -0.041192 -0.798313 3.112756 -0.016687 1 0 0 0 0 0 0 534929
-0.001038 0.002858 0.111850 -0.128943 -0.779773 2.972952 -0.016718 1 0 0 0 0 0 0 535923
-0.001042 0.002858 0.111801 -0.193587 -0.765590 2.912548 -0.016749 1 0 0 0 0 0 0 536921
-0.001043 0.002857 0.111754 -0.228511 -0.757777 2.900882 -0.016781 1 0 0 0 0 0 0 537919
-0.001061 0.002860 0.111717 -0.016037 -0.811589 2.775737 -0.016812 1 0 0 0 0 0 0 538914
-0.001070 0.002861 0.111673 -0.114300 -0.786628 2.861501 -0.016843 1 0 0 0 0 0 0 539924
-0.001074 0.002861 0.111628 -0.183704 -0.770403 2.912731 -0.016874 1 0 0 0 0 0 0 540921
-0.001081 0.002876 0.111571 -0.156738 -0.977624 3.088544 -0.016906 1 0 0 0 0 0 0 541923
-0.001079 0.002867 0.111532 -0.263018 -0.679072 2.882706 -0.016937 1 0 0 0 0 0 0 542918
-0.001083 0.002878 0.111477 -0.203180 -0.913069 3.087924 -0.016967 1 0 0 0 0 0 0 543901
-0.001079 0.002867 0.111439 -0.287509 -0.645841 2.903573 -0.016999 1 0 0 0 0 0 0 544916
-0.001077 0.002860 0.111395 -0.279869 -0.682557 2.970752 -0.017030 1 0 0 0 0 0 0 545915
-0.001094 0.002861 0.111359 -0.041120 -0.776639 2.884324 -0.017062 1 0 0 0 0 0 0 546919
-0.001101 0.002860 0.111316 -0.124897 -0.774046 2.984188 -0.017093 1 0 0 0 0 0 0 547914
-0.001105 0.002859 0.111271 -0.186850 -0.769337 3.040377 -0.017124 1 0 0 0 0 0 0 548899
-0.001106 0.002858 0.111225 -0.219946 -0.767520 3.071710 -0.017156 1 0 0 0 0 0 0 549926
-0.001095 0.002870 0.111189 -0.396219 -0.940093 2.960558 -0.017187 1 0 0 0 0 0 0 550919
-0.001106 0.002879 0.111156 -0.115268 -0.930260 2.920570 -0.017218 1 0 0 0 0 0 0 551923
-0.001106 0.002867 0.111125 -0.227241 -0.645547 2.900064 -0.017249 1 0 0 0 0 0 0 552921
-0.001106 0.002860 0.111084 -0.246575 -0.685367 3.046492 -0.017280 1 0 0 0 0 0 0 553915
-0.001111 0.002873 0.111059 -0.181993 -0.955467 2.856253 -0.017312 1 0 0 0 0 0 0 554918
-0.001109 0.002863 0.111031 -0.275935 -0.673949 2.892753 -0.017343 1 0 0 0 0 0 0 555915
-0.001107 0.002856 0.110990 -0.273362 -0.702295 3.068864 -0.017374 1 0 0 0 0 0 0 556916
-0.001106 0.002853 0.110946 -0.266591 -0.735700 3.154192 -0.017405 1 0 0 0 0 0 0 557915
-0.001105 0.002851 0.110931 -0.255880 -0.771573 2.784831 -0.017437 1 0 0 0 0 0 0 558917
-0.001105 0.002849 0.110896 -0.258739 -0.771394 3.035861 -0.017468 1 0 0 0 0 0 0 559915
-0.001092 0.002861 0.110863 -0.418688 -0.945505 3.034178 -0.017499 1 0 0 0 0 0 0 560916
-0.001098 0.002854 0.110842 -0.193536 -0.724633 2.888159 -0.017530 1 0 0 0 0 0 0 561909
-0.001101 0.002849 0.110804 -0.214070 -0.735279 3.108283 -0.017562 1 0 0 0 0 0 0 562917
-0.001102 0.002848 0.110791 -0.230036 -0.771919 2.808037 -0.017593 1 0 0 0 0 0 0 563914
-0.001102 0.002846 0.110756 -0.247218 -0.773995 3.084499 -0.017624 1 0 0 0 0 0 0 564916
-0.001107 0.002861 0.110734 -0.185541 -1.006556 2.960000 -0.017655 1 0 0 0 0 0 0 565916
-0.001105 0.002852 0.110706 -0.280654 -0.706402 3.020873 -0.017686 1 0 0 0 0 0 0 566910
-0.001108 0.002864 0.110686 -0.208853 -0.954289 2.941308 -0.017720 1 0 0 0 0 0 0 567994
-0.001105 0.002852 0.110659 -0.293597 -0.679353 3.028680 -0.017752 1 0 0 0 0 0 0 569019
-0.001103 0.002847 0.110651 -0.279122 -0.728601 2.812460 -0.017783 1 0 0 0 0 0 0 570008
-0.001090 0.002856 0.110627 -0.432880 -0.925607 2.996784 -0.017815 1 0 0 0 0 0 0 571015
-0.001096 0.002848 0.110609 -0.204396 -0.719483 2.946732 -0.017845 1 0 0 0 0 0 0 571993
-0.001081 0.002840 0.110593 -0.444015 -0.697441 2.923256 -0.017877 1 0 0 0 0 0 0 573008
-0.001079 0.002852 0.110577 -0.312446 -0.963657 2.934648 -0.017908 1 0 0 0 0 0 0 574001
-0.001073 0.002841 0.110551 -0.353414 -0.687486 3.064331 -0.017939 1 0 0 0 0 0 0 575000
-0.001070 0.002836 0.110543 -0.315718 -0.735202 2.863366 -0.017970 1 0 0 0 0 0 0 575979
-0.001073 0.002850 0.110529 -0.229288 -0.988452 2.921373 -0.018002 1 0 0 0 0 0 0 576995
-0.001057 0.002852 0.110515 -0.469146 -0.873816 2.944341 -0.018033 1 0 0 0 0 0 0 578003
-0.001062 0.002841 0.110500 -0.235436 -0.677261 2.958825 -0.018064 1 0 0 0 0 0 0 578993
-0.001069 0.002851 0.110484 -0.175652 -0.946987 2.983015 -0.018095 1 0 0 0 0 0 0 579972
-0.001055 0.002852 0.110469 -0.441462 -0.853896 2.984272 -0.018126 1 0 0 0 0 0 0 580968
-0.001048 0.002853 0.110464 -0.380576 -0.841120 2.857855 -0.018157 1 0 0 0 0 0 0 581972
-0.001045 0.002854 0.110462 -0.331703 -0.837258 2.806246 -0.018189 1 0 0 0 0 0 0 583005
-0.001038 0.002837 0.110442 -0.375389 -0.606826 3.055451 -0.018221 1 0 0 0 0 0 0 584009
-0.001035 0.002828 0.110435 -0.334814 -0.696677 2.908222 -0.018251 1 0 0 0 0 0 0 584976
-0.001033 0.002824 0.110433 -0.309411 -0.760657 2.839344 -0.018282 1 0 0 0 0 0 0 585978
-0.001032 0.002822 0.110432 -0.296708 -0.794496 2.817368 -0.018314 1 0 0 0 0 0 0 586979
-0.001032 0.002821 0.110432 -0.290666 -0.811996 2.813040 -0.018345 1 0 0 0 0 0 0 587978
-0.001015 0.002817 0.110422 -0.515773 -0.764392 2.946654 -0.018377 1 0 0 0 0 0 0 588991
-0.001011 0.002830 0.110407 -0.364218 -1.005569 3.024098 -0.018407 1 0 0 0 0 0 0 589975
-0.001009 0.002837 0.110403 -0.323938 -0.945579 2.912972 -0.018439 1 0 0 0 0 0 0 590991
-0.001008 0.002841 0.110401 -0.308138 -0.896741 2.865211 -0.018470 1 0 0 0 0 0 0 591975
-0.001019 0.002830 0.110391 -0.142733 -0.698845 2.983991 -0.018502 1 0 0 0 0 0 0 592991
-0.001025 0.002824 0.110387 -0.199147 -0.752930 2.909586 -0.018532 1 0 0 0 0 0 0 593974
-0.001028 0.002822 0.110386 -0.241863 -0.794758 2.876179 -0.018562 1 0 0 0 0 0 0 594919
-0.001030 0.002820 0.110386 -0.265056 -0.817470 2.867255 -0.018593 1 0 0 0 0 0 0 595924
-0.001030 0.002820 0.110386 -0.277080 -0.829505 2.867315 -0.018624 1 0 0 0 0 0 0 596909
-0.001014 0.002815 0.110376 -0.511185 -0.779208 3.002464 -0.018656 1 0 0 0 0 0 0 597920
-0.001005 0.002813 0.110372 -0.427393 -0.806415 2.934439 -0.018686 1 0 0 0 0 0 0 598909
-0.001001 0.002812 0.110371 -0.366095 -0.824898 2.903553 -0.018718 1 0 0 0 0 0 0 599918
-0.000999 0.002811 0.110371 -0.333882 -0.834911 2.895303 -0.018749 1 0 0 0 0 0 0 600909
-0.000998 0.002811 0.110371 -0.317892 -0.840540 2.895739 -0.018780 1 0 0 0 0 0 0 601918
-0.000997 0.002811 0.110371 -0.310133 -0.843982 2.899028 -0.018811 1 0 0 0 0 0 0 602910
-0.000997 0.002811 0.110371 -0.306525 -0.846415 2.903379 -0.018843 1 0 0 0 0 0 0 603917
-0.000997 0.002811 0.110371 -0.304963 -0.848305 2.908009 -0.018874 1 0 0 0 0 0 0 604911
-0.000997 0.002811 0.110371 -0.304449 -0.849990 2.912848 -0.018906 1 0 0 0 0 0 0 605927
-0.000997 0.002811 0.110371 -0.304432 -0.851519 2.917640 -0.018937 1 0 0 0 0 0 0 606928
-0.000997 0.002811 0.110371 -0.304685 -0.852988 2.922447 -0.018968 1 0 0 0 0 0 0 607926
-0.000997 0.002811 0.110371 -0.305048 -0.854420 2.927233 -0.018999 1 0 0 0 0 0 0 608922
-0.000997 0.002811 0.110371 -0.305477 -0.855801 2.931946 -0.019030 1 0 0 0 0 0 0 609901
-0.000997 0.002811 0.110371 -0.305961 -0.857233 2.936844 -0.019062 1 0 0 0 0 0 0 610917
-0.000997 0.002811 0.110371 -0.306436 -0.858653 2.941650 -0.019093 1 0 0 0 0 0 0 611916
-0.000997 0.002811 0.110371 -0.306934 -0.860072 2.946537 -0.019125 1 0 0 0 0 0 0 612930
-0.000997 0.002811 0.110371 -0.307431 -0.861453 2.951241 -0.019155 1 0 0 0 0 0 0 613908
-0.000997 0.002811 0.110371 -0.307932 -0.862868 2.956119 -0.019187 1 0 0 0 0 0 0 614920
-0.000997 0.002811 0.110371 -0.308428 -0.864247 2.960812 -0.019217 1 0 0 0 0 0 0 615896
-0.000997 0.002811 0.110371 -0.308923 -0.865645 2.965633 -0.019249 1 0 0 0 0 0 0 616896
-0.000997 0.002811 0.110371 -0.309421 -0.867061 2.970436 -0.019280 1 0 0 0 0 0 0 617896
-0.000997 0.002811 0.110371 -0.309940 -0.868497 2.975401 -0.019312 1 0 0 0 0 0 0 618925
-0.000997 0.002811 0.110371 -0.310434 -0.869867 2.980066 -0.019342 1 0 0 0 0 0 0 619895
-0.000997 0.002811 0.110371 -0.310933 -0.871309 2.985020 -0.019374 1 0 0 0 0 0 0 620924
-0.000997 0.002811 0.110371 -0.311440 -0.872703 2.989812 -0.019405 1 0 0 0 0 0 0 621918
-0.000997 0.002811 0.110371 -0.311956 -0.874133 2.994679 -0.019437 1 0 0 0 0 0 0 622930
-0.000997 0.002811 0.110371 -0.312424 -0.875488 2.999339 -0.019467 1 0 0 0 0 0 0 623898
-0.000997 0.002811 0.110371 -0.312948 -0.876916 3.004211 -0.019499 1 0 0 0 0 0 0 624910
-0.000997 0.002811 0.110371 -0.313451 -0.878333 3.009100 -0.019531 1 0 0 0 0 0 0 625924
-0.000992 0.002795 0.110382 -0.377176 -0.666913 2.867753 -0.019562 1 0 0 0 0 0 0 626926
-0.000990 0.002787 0.110385 -0.354432 -0.747180 2.952598 -0.019593 1 0 0 0 0 0 0 627923
-0.000989 0.002783 0.110386 -0.337368 -0.807685 2.996716 -0.019624 1 0 0 0 0 0 0 628916
-0.000988 0.002780 0.110387 -0.328348 -0.840966 3.015889 -0.019656 1 0 0 0 0 0 0 629926
-0.000988 0.002779 0.110387 -0.323960 -0.858623 3.025424 -0.019686 1 0 0 0 0 0 0 630895
-0.000987 0.002779 0.110387 -0.321982 -0.868228 3.031853 -0.019717 1 0 0 0 0 0 0 631895
-0.000987 0.002779 0.110387 -0.321261 -0.873797 3.037340 -0.019749 1 0 0 0 0 0 0 632922
-0.000987 0.002779 0.110387 -0.321136 -0.877216 3.042184 -0.019780 1 0 0 0 0 0 0 633895
-0.000987 0.002778 0.110387 -0.321338 -0.879694 3.047224 -0.019812 1 0 0 0 0 0 0 634929
-0.000987 0.002778 0.110387 -0.321683 -0.881599 3.052009 -0.019843 1 0 0 0 0 0 0 635922
-0.000987 0.002778 0.110387 -0.322115 -0.883238 3.056823 -0.019874 1 0 0 0 0 0 0 636923
-0.000983 0.002762 0.110398 -0.385869 -0.671678 2.915396 -0.019905 1 0 0 0 0 0 0 637899
-0.000980 0.002754 0.110402 -0.363108 -0.752061 3.000281 -0.019937 1 0 0 0 0 0 0 638925
-0.000979 0.002750 0.110403 -0.346031 -0.812587 3.044394 -0.019968 1 0 0 0 0 0 0 639922
-0.000978 0.002748 0.110403 -0.337018 -0.845885 3.063516 -0.020000 1 0 0 0 0 0 0 640926
-0.000973 0.002731 0.110414 -0.395982 -0.650352 2.927111 -0.020031 1 0 0 0 0 0 0 641924
-0.000971 0.002722 0.110418 -0.370740 -0.738885 3.013400 -0.020062 1 0 0 0 0 0 0 642914
-0.000969 0.002718 0.110419 -0.352432 -0.803547 3.058093 -0.020093 1 0 0 0 0 0 0 643928
-0.000969 0.002716 0.110420 -0.342785 -0.838861 3.077324 -0.020124 1 0 0 0 0 0 0 644920
-0.000968 0.002715 0.110420 -0.338101 -0.857549 3.087006 -0.020155 1 0 0 0 0 0 0 645914
-0.000963 0.002698 0.110431 -0.399424 -0.654388 2.947831 -0.020189 1 0 0 0 0 0 0 646995
-0.000961 0.002690 0.110434 -0.375334 -0.739143 3.033039 -0.020221 1 0 0 0 0 0 0 648001
-0.000960 0.002686 0.110436 -0.357600 -0.801850 3.077238 -0.020252 1 0 0 0 0 0 0 648994
-0.000959 0.002683 0.110436 -0.348253 -0.836206 3.096342 -0.020283 1 0 0 0 0 0 0 649989
-0.000954 0.002666 0.110447 -0.407158 -0.640858 2.960088 -0.020314 1 0 0 0 0 0 0 650993
-0.000951 0.002658 0.110451 -0.381810 -0.729724 3.046188 -0.020345 1 0 0 0 0 0 0 651968
-0.000950 0.002653 0.110452 -0.363457 -0.794521 3.090732 -0.020376 1 0 0 0 0 0 0 652966
-0.000945 0.002635 0.110463 -0.417291 -0.616258 2.964250 -0.020408 1 0 0 0 0 0 0 654000
-0.000942 0.002626 0.110467 -0.389292 -0.714054 3.053694 -0.020439 1 0 0 0 0 0 0 655000
-0.000940 0.002621 0.110468 -0.369590 -0.783372 3.099369 -0.020471 1 0 0 0 0 0 0 656011
-0.000935 0.002603 0.110480 -0.422775 -0.607113 2.972956 -0.020501 1 0 0 0 0 0 0 656969
-0.000932 0.002593 0.110483 -0.394426 -0.706155 3.062663 -0.020533 1 0 0 0 0 0 0 658013
-0.000926 0.002573 0.110496 -0.438253 -0.562398 2.963786 -0.020573 1 0 0 0 0 0 0 659270
-0.000923 0.002562 0.110500 -0.404337 -0.679153 3.061685 -0.020595 1 0 0 0 0 0 0 659991
-0.000921 0.002557 0.110501 -0.381635 -0.758366 3.110553 -0.020626 1 0 0 0 0 0 0 660972
-0.000916 0.002538 0.110512 -0.433440 -0.586883 2.985672 -0.020658 1 0 0 0 0 0 0 661990
-0.000913 0.002529 0.110516 -0.404304 -0.688483 3.075468 -0.020689 1 0 0 0 0 0 0 663002
-0.000911 0.002524 0.110517 -0.384012 -0.759619 3.121021 -0.020720 1 0 0 0 0 0 0 663975
-0.000906 0.002505 0.110529 -0.437097 -0.583885 2.995117 -0.020752 1 0 0 0 0 0 0 664992
-0.000903 0.002496 0.110532 -0.408534 -0.683437 3.084344 -0.020782 1 0 0 0 0 0 0 665972
-0.000897 0.002475 0.110545 -0.452245 -0.539113 2.984111 -0.020812 1 0 0 0 0 0 0 666918
-0.000882 0.002477 0.110559 -0.577367 -0.828421 2.949370 -0.020843 1 0 0 0 0 0 0 667920
-0.000869 0.002462 0.110574 -0.559021 -0.626948 2.925714 -0.020874 1 0 0 0 0 0 0 668907
-0.000863 0.002455 0.110579 -0.479779 -0.701574 3.061768 -0.020905 1 0 0 0 0 0 0 669916
-0.000860 0.002451 0.110581 -0.432811 -0.758373 3.124069 -0.020937 1 0 0 0 0 0 0 670920
-0.000854 0.002433 0.110593 -0.472483 -0.575018 3.003801 -0.020968 1 0 0 0 0 0 0 671908
-0.000850 0.002424 0.110596 -0.437075 -0.671188 3.094869 -0.020999 1 0 0 0 0 0 0 672916
-0.000861 0.002407 0.110619 -0.249264 -0.581550 2.862380 -0.021030 1 0 0 0 0 0 0 673908
-0.000866 0.002399 0.110626 -0.300231 -0.675487 3.034112 -0.021062 1 0 0 0 0 0 0 674917
-0.000864 0.002378 0.110639 -0.403613 -0.523835 2.973376 -0.021093 1 0 0 0 0 0 0 675907
-0.000863 0.002368 0.110644 -0.401281 -0.637923 3.086404 -0.021125 1 0 0 0 0 0 0 676927
-0.000858 0.002347 0.110656 -0.458410 -0.500545 2.994671 -0.021156 1 0 0 0 0 0 0 677918
-0.000855 0.002336 0.110660 -0.431039 -0.622019 3.096083 -0.021187 1 0 0 0 0 0 0 678911
-0.000849 0.002314 0.110672 -0.475555 -0.488136 3.000544 -0.021218 1 0 0 0 0 0 0 679915
-0.000846 0.002303 0.110676 -0.441836 -0.611473 3.100593 -0.021249 1 0 0 0 0 0 0 680913
-0.000839 0.002282 0.110689 -0.483229 -0.478351 3.004704 -0.021281 1 0 0 0 0 0 0 681925
-0.000824 0.002284 0.110703 -0.607170 -0.774121 2.970267 -0.021312 1 0 0 0 0 0 0 682916
-0.000829 0.002273 0.110728 -0.359861 -0.631694 2.814048 -0.021343 1 0 0 0 0 0 0 683926
-0.000826 0.002251 0.110748 -0.430803 -0.469968 2.877551 -0.021374 1 0 0 0 0 0 0 684924
-0.000825 0.002239 0.110754 -0.423136 -0.591928 3.054651 -0.021406 1 0 0 0 0 0 0 685927
-0.000819 0.002218 0.110767 -0.478724 -0.459495 2.986775 -0.021437 1 0 0 0 0 0 0 686923
-0.000834 0.002211 0.110781 -0.221774 -0.640986 2.962289 -0.021467 1 0 0 0 0 0 0 687895
-0.000824 0.002204 0.110807 -0.512054 -0.657643 2.808038 -0.021499 1 0 0 0 0 0 0 688923
-0.000814 0.002184 0.110826 -0.545835 -0.484463 2.872889 -0.021531 1 0 0 0 0 0 0 689922
-0.000826 0.002178 0.110843 -0.260078 -0.648507 2.916659 -0.021562 1 0 0 0 0 0 0 690923
-0.000828 0.002159 0.110859 -0.374658 -0.484949 2.921848 -0.021593 1 0 0 0 0 0 0 691923
-0.000811 0.002146 0.110885 -0.619082 -0.545972 2.787424 -0.021624 1 0 0 0 0 0 0 692922
-0.000820 0.002143 0.110904 -0.313383 -0.689790 2.871001 -0.021655 1 0 0 0 0 0 0 693904
-0.000820 0.002126 0.110921 -0.405432 -0.502689 2.900218 -0.021687 1 0 0 0 0 0 0 694926
-0.000803 0.002113 0.110948 -0.637354 -0.550762 2.774683 -0.021718 1 0 0 0 0 0 0 695923
-0.000806 0.002095 0.110978 -0.389380 -0.471591 2.716601 -0.021750 1 0 0 0 0 0 0 696929
-0.000808 0.002086 0.110987 -0.390115 -0.578022 2.970325 -0.021781 1 0 0 0 0 0 0 697921
-0.000792 0.002077 0.111012 -0.626477 -0.603989 2.805076 -0.021812 1 0 0 0 0 0 0 698925
-0.000797 0.002061 0.111041 -0.385708 -0.496230 2.722290 -0.021843 1 0 0 0 0 0 0 699922
-0.000794 0.002036 0.111061 -0.455182 -0.369594 2.822075 -0.021874 1 0 0 0 0 0 0 700922
-0.000793 0.002025 0.111099 -0.440984 -0.523946 2.598337 -0.021906 1 0 0 0 0 0 0 701920
-0.000792 0.002019 0.111111 -0.434901 -0.610045 2.904668 -0.021937 1 0 0 0 0 0 0 702924
-0.000804 0.002003 0.111136 -0.266162 -0.496419 2.768564 -0.021968 1 0 0 0 0 0 0 703921
-0.000810 0.001996 0.111176 -0.322071 -0.591357 2.560572 -0.021999 1 0 0 0 0 0 0 704923
-0.000808 0.001976 0.111199 -0.434518 -0.424084 2.737063 -0.022031 1 0 0 0 0 0 0 705921
-0.000808 0.001967 0.111238 -0.430761 -0.544648 2.550227 -0.022062 1 0 0 0 0 0 0 706912
-0.000802 0.001946 0.111262 -0.493448 -0.395314 2.725659 -0.022093 1 0 0 0 0 0 0 707923
-0.000800 0.001935 0.111301 -0.462773 -0.525372 2.537489 -0.022124 1 0 0 0 0 0 0 708920
-0.000811 0.001918 0.111335 -0.281916 -0.437349 2.578228 -0.022156 1 0 0 0 0 0 0 709922
-0.000799 0.001906 0.111367 -0.561164 -0.490893 2.596865 -0.022187 1 0 0 0 0 0 0 710925
-0.000806 0.001887 0.111399 -0.353229 -0.410771 2.600600 -0.022218 1 0 0 0 0 0 0 711922
-0.000792 0.001874 0.111430 -0.601163 -0.472477 2.596249 -0.022249 1 0 0 0 0 0 0 712922
-0.000798 0.001855 0.111461 -0.375633 -0.396629 2.591297 -0.022281 1 0 0 0 0 0 0 713921
-0.000801 0.001846 0.111503 -0.384544 -0.517049 2.449522 -0.022312 1 0 0 0 0 0 0 714913
-0.000814 0.001829 0.111537 -0.241299 -0.419917 2.516488 -0.022343 1 0 0 0 0 0 0 715923
-0.000804 0.001817 0.111570 -0.541821 -0.468734 2.544589 -0.022374 1 0 0 0 0 0 0 716912
-0.000811 0.001799 0.111602 -0.344018 -0.386050 2.551631 -0.022405 1 0 0 0 0 0 0 717908
-0.000815 0.001790 0.111643 -0.367828 -0.504356 2.419107 -0.022477 1 0 0 0 0 0 0 720202
-0.000830 0.001774 0.111709 -0.226396 -0.415439 2.071931 -0.022502 1 0 0 0 0 0 0 720992
-0.000832 0.001749 0.111742 -0.373495 -0.283532 2.461292 -0.022534 1 0 0 0 0 0 0 722020
-0.000833 0.001737 0.111784 -0.399074 -0.436416 2.369747 -0.022564 1 0 0 0 0 0 0 722982
-0.000834 0.001731 0.111829 -0.407758 -0.534551 2.309653 -0.022597 1 0 0 0 0 0 0 724041
-0.000847 0.001716 0.111864 -0.251007 -0.412844 2.414717 -0.022627 1 0 0 0 0 0 0 724990
-0.000831 0.001688 0.111908 -0.609807 -0.228343 2.312184 -0.022658 1 0 0 0 0 0 0 726002
-0.000841 0.001678 0.111933 -0.318033 -0.440304 2.546231 -0.022689 1 0 0 0 0 0 0 726992
-0.000846 0.001674 0.111972 -0.344864 -0.533220 2.369596 -0.022720 1 0 0 0 0 0 0 727967
-0.000860 0.001659 0.112006 -0.215284 -0.404326 2.413797 -0.022751 1 0 0 0 0 0 0 728968
-0.000863 0.001635 0.112059 -0.358553 -0.271631 2.153990 -0.022783 1 0 0 0 0 0 0 729985
-0.000847 0.001620 0.112098 -0.620399 -0.355498 2.307058 -0.022814 1 0 0 0 0 0 0 730992
-0.000852 0.001599 0.112132 -0.382587 -0.296337 2.380310 -0.022852 1 0 0 0 0 0 0 732216
-0.000854 0.001590 0.112174 -0.383745 -0.426336 2.264595 -0.022877 1 0 0 0 0 0 0 733001
-0.000856 0.001585 0.112219 -0.397007 -0.507200 2.204270 -0.022908 1 0 0 0 0 0 0 733995
-0.000869 0.001570 0.112255 -0.243697 -0.375899 2.310576 -0.022939 1 0 0 0 0 0 0 734975
-0.000875 0.001563 0.112298 -0.308160 -0.463502 2.217469 -0.022970 1 0 0 0 0 0 0 735993
-0.000862 0.001556 0.112334 -0.587551 -0.465828 2.300088 -0.023002 1 0 0 0 0 0 0 736995
-0.000867 0.001540 0.112366 -0.363547 -0.345511 2.336442 -0.023033 1 0 0 0 0 0 0 737988
-0.000870 0.001532 0.112408 -0.372671 -0.443155 2.207601 -0.023061 1 0 0 0 0 0 0 738905
-0.000872 0.001529 0.112453 -0.390042 -0.507529 2.142445 -0.023093 1 0 0 0 0 0 0 739914
-0.000885 0.001514 0.112489 -0.238446 -0.367600 2.247194 -0.023124 1 0 0 0 0 0 0 740904
-0.000887 0.001491 0.112543 -0.369831 -0.228876 2.009267 -0.023155 1 0 0 0 0 0 0 741913
-0.000888 0.001479 0.112592 -0.393288 -0.368011 2.034461 -0.023186 1 0 0 0 0 0 0 742904
-0.000901 0.001461 0.112629 -0.238688 -0.285345 2.182262 -0.023218 1 0 0 0 0 0 0 743914
-0.000890 0.001448 0.112663 -0.535500 -0.342958 2.238419 -0.023249 1 0 0 0 0 0 0 744905
-0.000885 0.001442 0.112705 -0.494054 -0.437821 2.118374 -0.023282 1 0 0 0 0 0 0 745981
-0.000878 0.001422 0.112761 -0.520886 -0.268664 1.911792 -0.023312 1 0 0 0 0 0 0 746916
-0.000874 0.001413 0.112811 -0.475718 -0.378869 1.957907 -0.023343 1 0 0 0 0 0 0 747904
-0.000885 0.001395 0.112849 -0.284703 -0.280132 2.113838 -0.023374 1 0 0 0 0 0 0 748911
-0.000891 0.001387 0.112892 -0.330049 -0.386560 2.037760 -0.023405 1 0 0 0 0 0 0 749917
-0.000889 0.001367 0.112949 -0.433461 -0.231834 1.847249 -0.023437 1 0 0 0 0 0 0 750926
-0.000888 0.001357 0.112999 -0.429698 -0.350753 1.898448 -0.023468 1 0 0 0 0 0 0 751906
-0.000888 0.001352 0.113047 -0.422114 -0.430852 1.918571 -0.023499 1 0 0 0 0 0 0 752914
-0.000900 0.001337 0.113084 -0.255047 -0.298907 2.054665 -0.023530 1 0 0 0 0 0 0 753904
-0.000906 0.001329 0.113127 -0.313277 -0.387032 1.970545 -0.023562 1 0 0 0 0 0 0 754916
-0.000905 0.001309 0.113184 -0.423402 -0.222200 1.776971 -0.023592 1 0 0 0 0 0 0 755898
-0.000904 0.001300 0.113234 -0.422905 -0.336679 1.826966 -0.023624 1 0 0 0 0 0 0 756906
-0.000904 0.001295 0.113282 -0.416931 -0.414569 1.846545 -0.023656 1 0 0 0 0 0 0 757927
-0.000899 0.001276 0.113308 -0.485230 -0.224223 2.117777 -0.023687 1 0 0 0 0 0 0 758921
-0.000892 0.001250 0.113359 -0.522146 -0.108932 1.816726 -0.023717 1 0 0 0 0 0 0 759892
-0.000888 0.001237 0.113408 -0.477611 -0.266890 1.807822 -0.023749 1 0 0 0 0 0 0 760920
-0.000887 0.001231 0.113455 -0.449016 -0.368102 1.805112 -0.023780 1 0 0 0 0 0 0 761910
-0.000886 0.001228 0.113502 -0.434211 -0.421429 1.795431 -0.023812 1 0 0 0 0 0 0 762922
-0.000881 0.001210 0.113560 -0.493626 -0.223325 1.638920 -0.023843 1 0 0 0 0 0 0 763922
-0.000891 0.001188 0.113600 -0.302269 -0.145516 1.840160 -0.023874 1 0 0 0 0 0 0 764921
-0.000896 0.001177 0.113645 -0.342957 -0.280989 1.789627 -0.023905 1 0 0 0 0 0 0 765917
-0.000894 0.001155 0.113701 -0.444159 -0.140364 1.608440 -0.023937 1 0 0 0 0 0 0 766919
-0.000893 0.001145 0.113752 -0.438663 -0.268648 1.661872 -0.023968 1 0 0 0 0 0 0 767917
-0.000893 0.001139 0.113800 -0.430124 -0.353543 1.682227 -0.023999 1 0 0 0 0 0 0 768922
-0.000888 0.001120 0.113858 -0.492287 -0.172154 1.536796 -0.024030 1 0 0 0 0 0 0 769890
-0.000898 0.001098 0.113898 -0.301565 -0.103390 1.741817 -0.024061 1 0 0 0 0 0 0 770892
-0.000903 0.001087 0.113943 -0.342902 -0.243704 1.692279 -0.024093 1 0 0 0 0 0 0 771919
-0.000901 0.001064 0.114000 -0.444692 -0.104571 1.511294 -0.024124 1 0 0 0 0 0 0 772919
-0.000900 0.001053 0.114050 -0.439282 -0.234432 1.564356 -0.024156 1 0 0 0 0 0 0 773919
-0.000899 0.001048 0.114098 -0.430770 -0.320133 1.584388 -0.024187 1 0 0 0 0 0 0 774921
-0.000900 0.001046 0.114146 -0.425979 -0.365552 1.582111 -0.024218 1 0 0 0 0 0 0 775920
-0.000907 0.001015 0.114193 -0.326485 0.014710 1.566700 -0.024248 1 0 0 0 0 0 0 776889
-0.000911 0.000999 0.114241 -0.361773 -0.147770 1.555235 -0.024280 1 0 0 0 0 0 0 777889
-0.000895 0.000988 0.114278 -0.625269 -0.207586 1.677124 -0.024311 1 0 0 0 0 0 0 778908
-0.000888 0.000982 0.114321 -0.550494 -0.291858 1.589322 -0.024343 1 0 0 0 0 0 0 779920
-0.000892 0.000949 0.114367 -0.395683 0.064987 1.533359 -0.024374 1 0 0 0 0 0 0 780918
-0.000894 0.000933 0.114414 -0.401446 -0.110218 1.506588 -0.024406 1 0 0 0 0 0 0 781919
-0.000895 0.000925 0.114461 -0.412826 -0.233568 1.487179 -0.024436 1 0 0 0 0 0 0 782892
-0.000896 0.000921 0.114508 -0.419563 -0.299147 1.470164 -0.024467 1 0 0 0 0 0 0 783890
-0.000904 0.000889 0.114556 -0.325855 0.072595 1.450134 -0.024498 1 0 0 0 0 0 0 784889
-0.000908 0.000874 0.114603 -0.364227 -0.095456 1.436333 -0.024531 1 0 0 0 0 0 0 785918
-0.000910 0.000866 0.114650 -0.392075 -0.215275 1.421311 -0.024562 1 0 0 0 0 0 0 786920
-0.000911 0.000862 0.114697 -0.407042 -0.279100 1.405621 -0.024593 1 0 0 0 0 0 0 787919
-0.000920 0.000830 0.114745 -0.317350 0.094380 1.386200 -0.024624 1 0 0 0 0 0 0 788902
-0.000906 0.000810 0.114782 -0.596157 -0.016197 1.508131 -0.024655 1 0 0 0 0 0 0 789916
-0.000900 0.000800 0.114825 -0.535730 -0.157741 1.420098 -0.024687 1 0 0 0 0 0 0 790919
-0.000897 0.000796 0.114871 -0.486018 -0.237157 1.367720 -0.024718 1 0 0 0 0 0 0 791917
-0.000908 0.000780 0.114908 -0.293973 -0.100967 1.477665 -0.024749 1 0 0 0 0 0 0 792919
-0.000896 0.000768 0.114941 -0.580575 -0.130731 1.518148 -0.024781 1 0 0 0 0 0 0 793919
-0.000885 0.000746 0.114994 -0.598017 0.018684 1.247308 -0.024811 1 0 0 0 0 0 0 794908
-0.000892 0.000721 0.115033 -0.363521 0.063694 1.396112 -0.024843 1 0 0 0 0 0 0 795906
-0.000896 0.000709 0.115077 -0.382465 -0.089870 1.324709 -0.024874 1 0 0 0 0 0 0 796909
-0.000898 0.000703 0.115124 -0.406006 -0.184328 1.278529 -0.024906 1 0 0 0 0 0 0 797923
-0.000894 0.000683 0.115150 -0.492809 0.001011 1.527138 -0.024939 1 0 0 0 0 0 0 798992
-0.000892 0.000673 0.115190 -0.471593 -0.112062 1.359123 -0.024971 1 0 0 0 0 0 0 800006
-0.000903 0.000655 0.115224 -0.289381 -0.011608 1.407080 -0.025002 1 0 0 0 0 0 0 801007
-0.000892 0.000642 0.115257 -0.581784 -0.061183 1.423950 -0.025032 1 0 0 0 0 0 0 801971
-0.000886 0.000635 0.115300 -0.533629 -0.151976 1.287225 -0.025064 1 0 0 0 0 0 0 802985
-0.000896 0.000619 0.115335 -0.324605 -0.026417 1.356713 -0.025095 1 0 0 0 0 0 0 803968
-0.000901 0.000611 0.115378 -0.362921 -0.119513 1.245632 -0.025126 1 0 0 0 0 0 0 804982
-0.000886 0.000603 0.115414 -0.636730 -0.124259 1.320913 -0.025158 1 0 0 0 0 0 0 806009
-0.000896 0.000603 0.115436 -0.330982 -0.232802 1.497421 -0.025189 1 0 0 0 0 0 0 806996
-0.000879 0.000582 0.115475 -0.670004 0.043538 1.281617 -0.025220 1 0 0 0 0 0 0 807995
-0.000887 0.000575 0.115499 -0.354921 -0.120263 1.459088 -0.025252 1 0 0 0 0 0 0 808997
-0.000892 0.000572 0.115538 -0.376694 -0.180352 1.259366 -0.025283 1 0 0 0 0 0 0 810000
-0.000889 0.000553 0.115562 -0.480031 0.027284 1.432120 -0.025312 1 0 0 0 0 0 0 810914
-0.000888 0.000544 0.115601 -0.468799 -0.074377 1.235468 -0.025343 1 0 0 0 0 0 0 811903
-0.000870 0.000535 0.115635 -0.698103 -0.088101 1.269599 -0.025374 1 0 0 0 0 0 0 812913
-0.000873 0.000517 0.115668 -0.435925 0.030541 1.288667 -0.025405 1 0 0 0 0 0 0 813913
-0.000876 0.000509 0.115710 -0.429203 -0.070717 1.149115 -0.025437 1 0 0 0 0 0 0 814913
-0.000871 0.000487 0.115735 -0.512641 0.098105 1.353935 -0.025468 1 0 0 0 0 0 0 815902
-0.000869 0.000476 0.115775 -0.490733 -0.024975 1.168989 -0.025499 1 0 0 0 0 0 0 816912
-0.000868 0.000471 0.115788 -0.479188 -0.104559 1.489637 -0.025530 1 0 0 0 0 0 0 817905
-0.000868 0.000468 0.115824 -0.467478 -0.149414 1.218827 -0.025562 1 0 0 0 0 0 0 818913
-0.000863 0.000450 0.115847 -0.536051 0.063644 1.355839 -0.025593 1 0 0 0 0 0 0 819902
-0.000860 0.000440 0.115886 -0.505614 -0.035694 1.145346 -0.025624 1 0 0 0 0 0 0 820916
-0.000847 0.000449 0.115910 -0.656761 -0.281662 1.316403 -0.025655 1 0 0 0 0 0 0 821913
-0.000852 0.000440 0.115938 -0.414209 -0.075522 1.258014 -0.025687 1 0 0 0 0 0 0 822914
-0.000838 0.000431 0.115969 -0.664953 -0.055346 1.216179 -0.025718 1 0 0 0 0 0 0 823921
-0.000825 0.000410 0.115990 -0.667391 0.126404 1.333811 -0.025749 1 0 0 0 0 0 0 824907
-0.000824 0.000416 0.116018 -0.515218 -0.228848 1.248546 -0.025780 1 0 0 0 0 0 0 825908
-0.000818 0.000402 0.116038 -0.565187 0.011963 1.336208 -0.025812 1 0 0 0 0 0 0 826910
-0.000798 0.000391 0.116066 -0.772101 0.002162 1.234284 -0.025843 1 0 0 0 0 0 0 827916
-0.000800 0.000372 0.116096 -0.492476 0.106960 1.183493 -0.025874 1 0 0 0 0 0 0 828920
-0.000801 0.000363 0.116107 -0.481847 -0.001256 1.436779 -0.025905 1 0 0 0 0 0 0 829912
-0.000802 0.000358 0.116141 -0.484389 -0.073836 1.131535 -0.025937 1 0 0 0 0 0 0 830920
-0.000797 0.000338 0.116164 -0.561426 0.124492 1.255828 -0.025967 1 0 0 0 0 0 0 831889
-0.000777 0.000324 0.116193 -0.776968 0.074894 1.177434 -0.025999 1 0 0 0 0 0 0 832920
-0.000785 0.000321 0.116212 -0.431282 -0.076438 1.277168 -0.026030 1 0 0 0 0 0 0 833917
-0.000771 0.000316 0.116240 -0.684673 -0.053311 1.175660 -0.026061 1 0 0 0 0 0 0 834889
-0.000759 0.000296 0.116260 -0.693714 0.148565 1.261766 -0.026093 1 0 0 0 0 0 0 835917
-0.000758 0.000303 0.116288 -0.545199 -0.195914 1.163625 -0.026124 1 0 0 0 0 0 0 836915
-0.000753 0.000289 0.116308 -0.597340 0.051654 1.247382 -0.026155 1 0 0 0 0 0 0 837918
-0.000745 0.000265 0.116325 -0.638038 0.224066 1.284721 -0.026186 1 0 0 0 0 0 0 838891
-0.000728 0.000266 0.116342 -0.760474 -0.092107 1.296078 -0.026218 1 0 0 0 0 0 0 839918
-0.000733 0.000253 0.116368 -0.496843 0.060798 1.158930 -0.026249 1 0 0 0 0 0 0 840919
-0.000722 0.000260 0.116387 -0.668475 -0.183034 1.229246 -0.026280 1 0 0 0 0 0 0 841917
-0.000712 0.000246 0.116405 -0.691057 0.071903 1.261517 -0.026312 1 0 0 0 0 0 0 842919
-0.000701 0.000221 0.116421 -0.698226 0.243797 1.270464 -0.026343 1 0 0 0 0 0 0 843916
-0.000701 0.000227 0.116447 -0.560374 -0.130979 1.133178 -0.026374 1 0 0 0 0 0 0 844916
-0.000696 0.000212 0.116467 -0.619197 0.100762 1.202750 -0.026406 1 0 0 0 0 0 0 845918
-0.000694 0.000204 0.116473 -0.593727 0.029738 1.376440 -0.026437 1 0 0 0 0 0 0 846923
-0.000698 0.000218 0.116496 -0.501663 -0.261294 1.172925 -0.026468 1 0 0 0 0 0 0 847919
-0.000695 0.000208 0.116515 -0.589919 0.033170 1.207865 -0.026499 1 0 0 0 0 0 0 848916
-0.000693 0.000202 0.116521 -0.579858 -0.004486 1.368471 -0.026530 1 0 0 0 0 0 0 849916
-0.000687 0.000182 0.116534 -0.639081 0.193736 1.297826 -0.026562 1 0 0 0 0 0 0 850918
-0.000671 0.000185 0.116548 -0.776231 -0.093582 1.258386 -0.026592 1 0 0 0 0 0 0 851887
-0.000682 0.000191 0.116564 -0.450330 -0.159438 1.243758 -0.026624 1 0 0 0 0 0 0 852917
-0.000681 0.000176 0.116580 -0.553190 0.107156 1.232247 -0.026656 1 0 0 0 0 0 0 853919
-0.000681 0.000169 0.116585 -0.563715 0.041307 1.365879 -0.026687 1 0 0 0 0 0 0 854916
-0.000669 0.000179 0.116597 -0.733325 -0.191014 1.285021 -0.026718 1 0 0 0 0 0 0 855914
-0.000675 0.000170 0.116622 -0.499157 0.025511 1.103889 -0.026748 1 0 0 0 0 0 0 856887
-0.000678 0.000166 0.116631 -0.518264 -0.006175 1.298831 -0.026781 1 0 0 0 0 0 0 857919
-0.000680 0.000164 0.116634 -0.541151 -0.036205 1.391878 -0.026811 1 0 0 0 0 0 0 858889
-0.000675 0.000145 0.116645 -0.624009 0.183440 1.286131 -0.026843 1 0 0 0 0 0 0 859918
-0.000691 0.000140 0.116659 -0.362916 0.029898 1.236604 -0.026874 1 0 0 0 0 0 0 860904
-0.000687 0.000151 0.116675 -0.606458 -0.196786 1.211975 -0.026905 1 0 0 0 0 0 0 861913
-0.000684 0.000157 0.116680 -0.602331 -0.150967 1.341061 -0.026939 1 0 0 0 0 0 0 862986
-0.000678 0.000142 0.116692 -0.657592 0.124117 1.258572 -0.026970 1 0 0 0 0 0 0 863995
-0.000693 0.000138 0.116707 -0.381041 -0.000113 1.218020 -0.027001 1 0 0 0 0 0 0 864984
-0.000700 0.000137 0.116712 -0.448134 -0.032564 1.337752 -0.027032 1 0 0 0 0 0 0 865960
-0.000704 0.000136 0.116713 -0.502229 -0.045916 1.392908 -0.027063 1 0 0 0 0 0 0 866961
-0.000688 0.000131 0.116735 -0.770259 0.004618 1.131613 -0.027094 1 0 0 0 0 0 0 867961
-0.000698 0.000133 0.116752 -0.455007 -0.077209 1.151918 -0.027126 1 0 0 0 0 0 0 868958
-0.000703 0.000134 0.116758 -0.488135 -0.072967 1.304608 -0.027158 1 0 0 0 0 0 0 869989
-0.000705 0.000135 0.116761 -0.523682 -0.066434 1.372199 -0.027189 1 0 0 0 0 0 0 870992
-0.000701 0.000118 0.116772 -0.613556 0.173861 1.256571 -0.027220 1 0 0 0 0 0 0 871988
-0.000699 0.000109 0.116776 -0.598359 0.088057 1.341310 -0.027251 1 0 0 0 0 0 0 872982
-0.000716 0.000109 0.116787 -0.343025 -0.033229 1.248444 -0.027336 1 0 0 0 0 0 0 875685
-0.000712 0.000122 0.116802 -0.595213 -0.225401 1.197155 -0.027376 1 0 0 0 0 0 0 876974
-0.000710 0.000129 0.116807 -0.595828 -0.160308 1.315870 -0.027408 1 0 0 0 0 0 0 877986
-0.000709 0.000132 0.116808 -0.583505 -0.111689 1.370893 -0.027438 1 0 0 0 0 0 0 878969
-0.000721 0.000120 0.116830 -0.403389 0.093321 1.112995 -0.027470 1 0 0 0 0 0 0 879966
-0.000727 0.000115 0.116837 -0.464722 0.040150 1.269183 -0.027501 1 0 0 0 0 0 0 880983
-0.000730 0.000112 0.116839 -0.510314 -0.002112 1.347774 -0.027532 1 0 0 0 0 0 0 881967
-0.000732 0.000110 0.116840 -0.534697 -0.024871 1.377962 -0.027562 1 0 0 0 0 0 0 882910
-0.000733 0.000109 0.116840 -0.547278 -0.036441 1.389598 -0.027593 1 0 0 0 0 0 0 883920
-0.000720 0.000122 0.116851 -0.722828 -0.222051 1.253047 -0.027624 1 0 0 0 0 0 0 884903
-0.000714 0.000129 0.116855 -0.664324 -0.158417 1.330759 -0.027655 1 0 0 0 0 0 0 885914
-0.000706 0.000115 0.116866 -0.690585 0.126004 1.229327 -0.027686 1 0 0 0 0 0 0 886903
-0.000702 0.000107 0.116870 -0.641814 0.063580 1.319942 -0.027718 1 0 0 0 0 0 0 887911
-0.000700 0.000104 0.116872 -0.611231 0.011833 1.364285 -0.027749 1 0 0 0 0 0 0 888900
-0.000699 0.000102 0.116872 -0.595514 -0.016152 1.381694 -0.027780 1 0 0 0 0 0 0 889909
-0.000716 0.000105 0.116883 -0.344694 -0.088056 1.250805 -0.027811 1 0 0 0 0 0 0 890900
-0.000720 0.000089 0.116897 -0.501742 0.163303 1.186074 -0.027843 1 0 0 0 0 0 0 891909
-0.000722 0.000081 0.116902 -0.540878 0.087709 1.299844 -0.027873 1 0 0 0 0 0 0 892894
-0.000722 0.000077 0.116903 -0.556490 0.029695 1.353214 -0.027906 1 0 0 0 0 0 0 893926
-0.000723 0.000075 0.116904 -0.564046 -0.001374 1.373765 -0.027937 1 0 0 0 0 0 0 894914
-0.000723 0.000074 0.116904 -0.568055 -0.017116 1.381944 -0.027968 1 0 0 0 0 0 0 895912
-0.000711 0.000087 0.116915 -0.739468 -0.204937 1.244055 -0.027999 1 0 0 0 0 0 0 896900
-0.000699 0.000076 0.116929 -0.749066 0.094919 1.180149 -0.028031 1 0 0 0 0 0 0 897919
-0.000693 0.000071 0.116933 -0.678532 0.054144 1.294486 -0.028062 1 0 0 0 0 0 0 898916
-0.000690 0.000068 0.116935 -0.635666 0.014604 1.348026 -0.028093 1 0 0 0 0 0 0 899920
-0.000689 0.000066 0.116936 -0.613647 -0.007112 1.368640 -0.028124 1 0 0 0 0 0 0 900912
-0.000688 0.000066 0.116936 -0.602850 -0.018179 1.376837 -0.028156 1 0 0 0 0 0 0 901921
-0.000706 0.000070 0.116946 -0.354351 -0.081454 1.242549 -0.028187 1 0 0 0 0 0 0 902915
-0.000709 0.000054 0.116960 -0.512761 0.174558 1.176709 -0.028218 1 0 0 0 0 0 0 903918
-0.000711 0.000046 0.116965 -0.552525 0.101094 1.289960 -0.028248 1 0 0 0 0 0 0 904888
-0.000700 0.000056 0.116977 -0.737727 -0.135864 1.201370 -0.028280 1 0 0 0 0 0 0 905916
-0.000694 0.000060 0.116981 -0.683302 -0.099858 1.296767 -0.028312 1 0 0 0 0 0 0 906917
-0.000691 0.000063 0.116983 -0.641376 -0.066400 1.342764 -0.028343 1 0 0 0 0 0 0 907913
-0.000702 0.000050 0.117004 -0.445952 0.131752 1.081449 -0.028374 1 0 0 0 0 0 0 908916
-0.000708 0.000044 0.117011 -0.499690 0.074620 1.236187 -0.028405 1 0 0 0 0 0 0 909914
-0.000711 0.000041 0.117014 -0.541538 0.030367 1.314305 -0.028437 1 0 0 0 0 0 0 910917
-0.000712 0.000040 0.117015 -0.564083 0.006646 1.344383 -0.028468 1 0 0 0 0 0 0 911915
-0.000700 0.000052 0.117025 -0.745162 -0.185535 1.214094 -0.028500 1 0 0 0 0 0 0 912945
-0.000689 0.000041 0.117040 -0.759535 0.112734 1.152693 -0.028530 1 0 0 0 0 0 0 913890
-0.000701 0.000040 0.117055 -0.447585 0.013109 1.129649 -0.028562 1 0 0 0 0 0 0 914919
-0.000707 0.000039 0.117060 -0.496213 -0.005653 1.256346 -0.028593 1 0 0 0 0 0 0 915918
-0.000711 0.000039 0.117062 -0.540964 -0.011924 1.313943 -0.028624 1 0 0 0 0 0 0 916913
-0.000725 0.000025 0.117083 -0.392150 0.165372 1.056642 -0.028655 1 0 0 0 0 0 0 917915
-0.000720 0.000032 0.117101 -0.639194 -0.082763 1.070717 -0.028687 1 0 0 0 0 0 0 918915
-0.000717 0.000035 0.117107 -0.630812 -0.065868 1.224067 -0.028717 1 0 0 0 0 0 0 919886
-0.000715 0.000037 0.117109 -0.613275 -0.043315 1.292188 -0.028748 1 0 0 0 0 0 0 920886
-0.000733 0.000042 0.117120 -0.359331 -0.088453 1.179790 -0.028780 1 0 0 0 0 0 0 921913
-0.000741 0.000044 0.117124 -0.444881 -0.060636 1.262573 -0.028812 1 0 0 0 0 0 0 922911
-0.000733 0.000059 0.117136 -0.678558 -0.222085 1.161854 -0.028843 1 0 0 0 0 0 0 923915
-0.000724 0.000049 0.117150 -0.721263 0.092523 1.111680 -0.028874 1 0 0 0 0 0 0 924915
-0.000737 0.000048 0.117165 -0.423143 0.000841 1.092593 -0.028905 1 0 0 0 0 0 0 925915
-0.000744 0.000047 0.117171 -0.478973 -0.013881 1.220498 -0.028936 1 0 0 0 0 0 0 926888
-0.000735 0.000060 0.117183 -0.697033 -0.198655 1.136534 -0.028967 1 0 0 0 0 0 0 927884
-0.000748 0.000071 0.117197 -0.416976 -0.191821 1.095431 -0.028999 1 0 0 0 0 0 0 928912
-0.000749 0.000059 0.117213 -0.545559 0.115862 1.073408 -0.029030 1 0 0 0 0 0 0 929913
-0.000750 0.000053 0.117218 -0.568777 0.069355 1.202841 -0.029062 1 0 0 0 0 0 0 930916
-0.000738 0.000063 0.117230 -0.745940 -0.154602 1.119579 -0.029092 1 0 0 0 0 0 0 931886
-0.000750 0.000073 0.117245 -0.442768 -0.169658 1.078693 -0.029124 1 0 0 0 0 0 0 932897
-0.000751 0.000060 0.117260 -0.559662 0.127017 1.056681 -0.029155 1 0 0 0 0 0 0 933894
-0.000751 0.000053 0.117266 -0.577026 0.074894 1.186155 -0.029187 1 0 0 0 0 0 0 934922
-0.000757 0.000068 0.117288 -0.506779 -0.209947 0.964840 -0.029218 1 0 0 0 0 0 0 935925
-0.000759 0.000075 0.117296 -0.537079 -0.147101 1.134719 -0.029249 1 0 0 0 0 0 0 936924
-0.000761 0.000079 0.117299 -0.558511 -0.095140 1.218166 -0.029281 1 0 0 0 0 0 0 937924
-0.000774 0.000067 0.117320 -0.395803 0.113388 0.970553 -0.029312 1 0 0 0 0 0 0 938925
-0.000768 0.000075 0.117338 -0.636730 -0.119702 0.987710 -0.029343 1 0 0 0 0 0 0 939924
-0.000765 0.000079 0.117344 -0.625045 -0.094932 1.142115 -0.029375 1 0 0 0 0 0 0 940927
-0.000764 0.000080 0.117346 -0.605771 -0.068417 1.210563 -0.029405 1 0 0 0 0 0 0 941906
-0.000769 0.000099 0.117368 -0.520098 -0.292762 0.956281 -0.029437 1 0 0 0 0 0 0 942926
-0.000771 0.000109 0.117375 -0.543175 -0.197277 1.113551 -0.029468 1 0 0 0 0 0 0 943923
-0.000767 0.000095 0.117388 -0.631673 0.109890 1.050958 -0.029499 1 0 0 0 0 0 0 944914
-0.000783 0.000093 0.117403 -0.370753 0.000244 1.017754 -0.029531 1 0 0 0 0 0 0 945926
-0.000778 0.000106 0.117419 -0.618586 -0.205862 0.999994 -0.029619 1 0 0 0 0 0 0 948764
-0.000789 0.000098 0.117445 -0.442312 0.031836 0.854002 -0.029727 1 0 0 0 0 0 0 952199
-0.000800 0.000112 0.117474 -0.417778 -0.229325 0.779858 -0.029751 1 0 0 0 0 0 0 952984
-0.000792 0.000133 0.117495 -0.655362 -0.347584 0.882117 -0.029782 1 0 0 0 0 0 0 953967
-0.000807 0.000148 0.117512 -0.388902 -0.288257 0.930143 -0.029811 1 0 0 0 0 0 0 954909
-0.000809 0.000137 0.117529 -0.525483 0.048546 0.940431 -0.029842 1 0 0 0 0 0 0 955899
-0.000797 0.000145 0.117545 -0.723034 -0.165004 0.939237 -0.029874 1 0 0 0 0 0 0 956907
-0.000791 0.000149 0.117551 -0.670107 -0.134474 1.076598 -0.029905 1 0 0 0 0 0 0 957898
-0.000806 0.000156 0.117563 -0.382697 -0.163804 1.000136 -0.029936 1 0 0 0 0 0 0 958907
-0.000814 0.000159 0.117567 -0.451117 -0.126531 1.095906 -0.029967 1 0 0 0 0 0 0 959897
-0.000818 0.000161 0.117568 -0.506523 -0.102768 1.141625 -0.029999 1 0 0 0 0 0 0 960911
-0.000833 0.000148 0.117590 -0.361526 0.090349 0.879479 -0.030030 1 0 0 0 0 0 0 961902
-0.000840 0.000142 0.117597 -0.442204 0.030187 1.033472 -0.030062 1 0 0 0 0 0 0 962912
-0.000844 0.000138 0.117599 -0.497577 -0.015712 1.111277 -0.030093 1 0 0 0 0 0 0 963912
-0.000864 0.000141 0.117610 -0.280958 -0.098616 1.003275 -0.030124 1 0 0 0 0 0 0 964904
-0.000861 0.000156 0.117625 -0.557244 -0.271185 0.944769 -0.030155 1 0 0 0 0 0 0 965912
-0.000860 0.000163 0.117630 -0.569359 -0.194927 1.060865 -0.030186 1 0 0 0 0 0 0 966908
-0.000877 0.000171 0.117642 -0.316631 -0.198945 0.977142 -0.030218 1 0 0 0 0 0 0 967908
-0.000886 0.000176 0.117646 -0.402980 -0.148705 1.070189 -0.030249 1 0 0 0 0 0 0 968905
-0.000909 0.000182 0.117657 -0.221210 -0.176832 0.977154 -0.030279 1 0 0 0 0 0 0 969885
-0.000915 0.000167 0.117672 -0.417294 0.099542 0.924771 -0.030311 1 0 0 0 0 0 0 970900
-0.000918 0.000160 0.117677 -0.476088 0.035317 1.042869 -0.030343 1 0 0 0 0 0 0 971903
-0.000925 0.000174 0.117699 -0.425593 -0.257292 0.817623 -0.030374 1 0 0 0 0 0 0 972910
-0.000928 0.000181 0.117707 -0.466739 -0.197308 0.985436 -0.030405 1 0 0 0 0 0 0 973905
-0.000930 0.000185 0.117709 -0.493529 -0.146782 1.068119 -0.030436 1 0 0 0 0 0 0 974907
-0.000944 0.000173 0.117731 -0.331829 0.061410 0.819912 -0.030468 1 0 0 0 0 0 0 975904
-0.000951 0.000167 0.117739 -0.404599 0.008898 0.978478 -0.030498 1 0 0 0 0 0 0 976885
-0.000972 0.000169 0.117751 -0.209384 -0.091671 0.920306 -0.030530 1 0 0 0 0 0 0 977903
-0.000983 0.000169 0.117756 -0.327607 -0.092836 1.022882 -0.030561 1 0 0 0 0 0 0 978904
-0.001007 0.000174 0.117767 -0.161448 -0.147109 0.933456 -0.030592 1 0 0 0 0 0 0 979901
-0.001019 0.000176 0.117771 -0.295055 -0.123007 1.024026 -0.030624 1 0 0 0 0 0 0 980903
-0.001019 0.000160 0.117783 -0.454129 0.133667 0.925604 -0.030655 1 0 0 0 0 0 0 981900
-0.001038 0.000156 0.117798 -0.228284 -0.003734 0.879746 -0.030686 1 0 0 0 0 0 0 982904
-0.001047 0.000154 0.117802 -0.323930 -0.042460 0.996340 -0.030718 1 0 0 0 0 0 0 983905
-0.001070 0.000157 0.117814 -0.145338 -0.117458 0.912865 -0.030749 1 0 0 0 0 0 0 984900
-0.001081 0.000159 0.117818 -0.272886 -0.103920 1.005391 -0.030780 1 0 0 0 0 0 0 985903
-0.001074 0.000173 0.117830 -0.528735 -0.273970 0.907075 -0.030811 1 0 0 0 0 0 0 986901
-0.001089 0.000185 0.117845 -0.264430 -0.259433 0.861832 -0.030842 1 0 0 0 0 0 0 987902
-0.001091 0.000173 0.117860 -0.403091 0.054221 0.836179 -0.030874 1 0 0 0 0 0 0 988901
-0.001111 0.000171 0.117875 -0.184162 -0.048765 0.827427 -0.030905 1 0 0 0 0 0 0 989903
-0.001120 0.000170 0.117881 -0.285211 -0.069615 0.957731 -0.030936 1 0 0 0 0 0 0 990906
-0.001143 0.000174 0.117893 -0.109003 -0.135727 0.879277 -0.030968 1 0 0 0 0 0 0 991907
-0.001155 0.000176 0.117897 -0.238056 -0.117650 0.973267 -0.030999 1 0 0 0 0 0 0 992904
-0.001161 0.000177 0.117898 -0.324101 -0.103584 1.018182 -0.031030 1 0 0 0 0 0 0 993899
-0.001182 0.000182 0.117909 -0.121662 -0.154778 0.898492 -0.031061 1 0 0 0 0 0 0 994904
-0.001187 0.000166 0.117923 -0.306685 0.110477 0.834551 -0.031092 1 0 0 0 0 0 0 995883
-0.001208 0.000163 0.117938 -0.112214 -0.018438 0.811743 -0.031124 1 0 0 0 0 0 0 996903
-0.001206 0.000175 0.117954 -0.396613 -0.234416 0.793705 -0.031155 1 0 0 0 0 0 0 997900
-0.001223 0.000185 0.117969 -0.164498 -0.240369 0.788531 -0.031186 1 0 0 0 0 0 0 998900
-0.001231 0.000190 0.117975 -0.250773 -0.176395 0.919776 -0.031217 1 0 0 0 0 0 0 999899
-0.001254 0.000197 0.117987 -0.065703 -0.196589 0.841934 -0.031249 1 0 0 0 0 0 1 900
-0.001260 0.000183 0.118001 -0.261333 0.085021 0.793181 -0.031280 1 0 0 0 0 0 1 1901
-0.001263 0.000176 0.118006 -0.320110 0.022952 0.912621 -0.031311 1 0 0 0 0 0 1 2902
-0.001283 0.000176 0.118018 -0.096929 -0.087302 0.831113 -0.031342 1 0 0 0 0 0 1 3899
-0.001293 0.000177 0.118022 -0.200584 -0.093535 0.923618 -0.031374 1 0 0 0 0 0 1 4897
-0.001303 0.000195 0.118044 -0.195906 -0.332857 0.688102 -0.031405 1 0 0 0 0 0 1 5903
-0.001309 0.000204 0.118052 -0.264419 -0.243195 0.851603 -0.031436 1 0 0 0 0 0 1 6907
-0.001330 0.000213 0.118065 -0.056493 -0.236395 0.796187 -0.031467 1 0 0 0 0 0 1 7900
-0.001335 0.000199 0.118080 -0.239578 0.060356 0.755839 -0.031499 1 0 0 0 0 0 1 8902
-0.001356 0.000197 0.118095 -0.043323 -0.052982 0.741814 -0.031529 1 0 0 0 0 0 1 9885
-0.001366 0.000196 0.118100 -0.156832 -0.079003 0.869451 -0.031561 1 0 0 0 0 0 1 10885
-0.001371 0.000195 0.118102 -0.234272 -0.089038 0.927087 -0.031592 1 0 0 0 0 0 1 11902
-0.001380 0.000213 0.118123 -0.196835 -0.335097 0.668990 -0.031624 1 0 0 0 0 0 1 12899
-0.001384 0.000222 0.118131 -0.247538 -0.249078 0.823481 -0.031655 1 0 0 0 0 0 1 13898
-0.001404 0.000230 0.118143 -0.030133 -0.244260 0.765222 -0.031690 1 0 0 0 0 0 1 15031
-0.001409 0.000217 0.118158 -0.208750 0.051735 0.723398 -0.031721 1 0 0 0 0 0 1 16024
-0.001430 0.000215 0.118173 -0.009889 -0.062158 0.709169 -0.031753 1 0 0 0 0 0 1 17025
-0.001440 0.000213 0.118179 -0.122410 -0.088390 0.836475 -0.031784 1 0 0 0 0 0 1 18017
-0.001445 0.000213 0.118180 -0.199344 -0.098538 0.893962 -0.031815 1 0 0 0 0 0 1 19025
-0.001466 0.000217 0.118191 0.009493 -0.162426 0.779473 -0.031846 1 0 0 0 0 0 1 20015
-0.001477 0.000219 0.118195 -0.102859 -0.143212 0.858688 -0.031874 1 0 0 0 0 0 1 20895
-0.001488 0.000238 0.118217 -0.101732 -0.370147 0.618738 -0.031909 1 0 0 0 0 0 1 22046
-0.001493 0.000247 0.118224 -0.173150 -0.274007 0.780940 -0.031966 1 0 0 0 0 0 1 23862
-0.001514 0.000256 0.118237 0.034228 -0.264292 0.726396 -0.032035 1 0 0 0 0 0 1 26048
-0.001538 0.000247 0.118262 0.099960 -0.024643 0.549024 -0.032065 1 0 0 0 0 0 1 27032
-0.001550 0.000243 0.118270 -0.045004 -0.056497 0.742217 -0.032096 1 0 0 0 0 0 1 28020
-0.001556 0.000241 0.118273 -0.134220 -0.087812 0.834546 -0.032128 1 0 0 0 0 0 1 29032
-0.001577 0.000244 0.118285 0.069669 -0.164279 0.733565 -0.032159 1 0 0 0 0 0 1 30039
-0.001588 0.000246 0.118288 -0.045538 -0.151463 0.817273 -0.032191 1 0 0 0 0 0 1 31040
-0.001593 0.000246 0.118290 -0.124412 -0.140033 0.858359 -0.032221 1 0 0 0 0 0 1 32025
-0.001596 0.000247 0.118290 -0.165887 -0.133907 0.874235 -0.032253 1 0 0 0 0 0 1 33038
-0.001615 0.000251 0.118300 0.063174 -0.190074 0.744666 -0.032284 1 0 0 0 0 0 1 34034
-0.001625 0.000254 0.118304 -0.039588 -0.166889 0.818162 -0.032315 1 0 0 0 0 0 1 35037
-0.001630 0.000255 0.118305 -0.112285 -0.150281 0.855709 -0.032346 1 0 0 0 0 0 1 36019
-0.001633 0.000255 0.118305 -0.150655 -0.141523 0.870264 -0.032374 1 0 0 0 0 0 1 36917
-0.001634 0.000256 0.118306 -0.170081 -0.137195 0.876051 -0.032409 1 0 0 0 0 0 1 38019
-0.001653 0.000260 0.118316 0.070360 -0.194321 0.742889 -0.032436 1 0 0 0 0 0 1 38897
-0.001662 0.000262 0.118319 -0.026864 -0.171596 0.815050 -0.032467 1 0 0 0 0 0 1 39896
-0.001667 0.000264 0.118320 -0.096796 -0.155214 0.852138 -0.032499 1 0 0 0 0 0 1 40908
-0.001688 0.000269 0.118331 0.116558 -0.205899 0.731218 -0.032533 1 0 0 0 0 0 1 42010
-0.001698 0.000271 0.118334 0.005564 -0.179885 0.807558 -0.032565 1 0 0 0 0 0 1 43035
-0.001704 0.000272 0.118335 -0.071236 -0.161843 0.846037 -0.032596 1 0 0 0 0 0 1 44015
-0.001706 0.000273 0.118336 -0.111612 -0.152386 0.860914 -0.032624 1 0 0 0 0 0 1 44910
-0.001726 0.000278 0.118346 0.118494 -0.207049 0.731449 -0.032659 1 0 0 0 0 0 1 46035
-0.001736 0.000280 0.118350 0.015904 -0.182996 0.804483 -0.032687 1 0 0 0 0 0 1 46917
-0.001741 0.000281 0.118351 -0.056697 -0.165986 0.841984 -0.032722 1 0 0 0 0 0 1 48049
-0.001743 0.000282 0.118351 -0.095000 -0.157051 0.856561 -0.032753 1 0 0 0 0 0 1 49053
-0.001744 0.000282 0.118351 -0.114327 -0.152610 0.862216 -0.032784 1 0 0 0 0 0 1 50045
-0.001745 0.000282 0.118351 -0.124053 -0.150448 0.864723 -0.032816 1 0 0 0 0 0 1 51048
-0.001745 0.000282 0.118351 -0.128959 -0.149450 0.866125 -0.032847 1 0 0 0 0 0 1 52047
-0.001745 0.000282 0.118351 -0.131479 -0.149022 0.867150 -0.032878 1 0 0 0 0 0 1 53048
-0.001745 0.000282 0.118351 -0.132808 -0.148877 0.868042 -0.032910 1 0 0 0 0 0 1 54050
-0.001745 0.000282 0.118351 -0.133531 -0.148877 0.868893 -0.032941 1 0 0 0 0 0 1 55049
-0.001746 0.000282 0.118351 -0.133952 -0.148944 0.869701 -0.032971 1 0 0 0 0 0 1 56026
-0.001746 0.000282 0.118351 -0.134218 -0.149055 0.870543 -0.033003 1 0 0 0 0 0 1 57042
-0.001746 0.000282 0.118351 -0.134436 -0.149175 0.871374 -0.033034 1 0 0 0 0 0 1 58045
-0.001746 0.000282 0.118351 -0.134593 -0.149309 0.872192 -0.033066 1 0 0 0 0 0 1 59045
-0.001746 0.000282 0.118351 -0.134738 -0.149436 0.873018 -0.033097 1 0 0 0 0 0 1 60048
-0.001733 0.000296 0.118362 -0.305623 -0.332455 0.729543 -0.033128 1 0 0 0 0 0 1 61044
-0.001727 0.000302 0.118366 -0.244501 -0.265829 0.805512 -0.033159 1 0 0 0 0 0 1 62027
-0.001723 0.000306 0.118367 -0.198724 -0.216833 0.844711 -0.033193 1 0 0 0 0 0 1 63116
-0.001722 0.000308 0.118367 -0.174155 -0.190830 0.859960 -0.033224 1 0 0 0 0 0 1 64112
-0.001721 0.000308 0.118368 -0.161687 -0.177766 0.865855 -0.033255 1 0 0 0 0 0 1 65104
-0.001720 0.000309 0.118368 -0.155486 -0.171307 0.868435 -0.033287 1 0 0 0 0 0 1 66110
-0.001720 0.000309 0.118368 -0.152425 -0.168139 0.869841 -0.033317 1 0 0 0 0 0 1 67083
-0.001720 0.000309 0.118368 -0.150954 -0.166617 0.870755 -0.033344 1 0 0 0 0 0 1 67955
-0.001720 0.000309 0.118368 -0.150317 -0.165972 0.871771 -0.033380 1 0 0 0 0 0 1 69106
-0.001720 0.000309 0.118368 -0.150045 -0.165709 0.872593 -0.033411 1 0 0 0 0 0 1 70081
-0.001720 0.000309 0.118368 -0.149988 -0.165659 0.873435 -0.033443 1 0 0 0 0 0 1 71106
-0.001720 0.000309 0.118368 -0.150036 -0.165702 0.874251 -0.033474 1 0 0 0 0 0 1 72104
-0.001720 0.000309 0.118368 -0.150122 -0.165813 0.875047 -0.033504 1 0 0 0 0 0 1 73078
-0.001720 0.000309 0.118368 -0.150234 -0.165940 0.875864 -0.033535 1 0 0 0 0 0 1 74078
-0.001720 0.000309 0.118368 -0.150368 -0.166089 0.876713 -0.033568 1 0 0 0 0 0 1 75111
-0.001720 0.000309 0.118368 -0.150499 -0.166234 0.877512 -0.033599 1 0 0 0 0 0 1 76105
-0.001720 0.000309 0.118368 -0.150639 -0.166374 0.878326 -0.033630 1 0 0 0 0 0 1 77088
-0.001720 0.000309 0.118368 -0.150768 -0.166530 0.879138 -0.033661 1 0 0 0 0 0 1 78088
-0.001720 0.000309 0.118368 -0.150910 -0.166688 0.879972 -0.033693 1 0 0 0 0 0 1 79111
-0.001715 0.000291 0.118378 -0.221616 0.074313 0.737031 -0.033724 1 0 0 0 0 0 1 80100
-0.001712 0.000282 0.118382 -0.197052 -0.013472 0.812616 -0.033754 1 0 0 0 0 0 1 81080
-0.001711 0.000278 0.118383 -0.178234 -0.078367 0.851544 -0.033785 1 0 0 0 0 0 1 82077
-0.001710 0.000276 0.118384 -0.168016 -0.113002 0.866722 -0.033817 1 0 0 0 0 0 1 83079
-0.001710 0.000275 0.118384 -0.162820 -0.130618 0.872585 -0.033848 1 0 0 0 0 0 1 84077
-0.001710 0.000274 0.118384 -0.160272 -0.139518 0.875166 -0.033880 1 0 0 0 0 0 1 85106
-0.001710 0.000274 0.118384 -0.159044 -0.144026 0.876562 -0.033910 1 0 0 0 0 0 1 86075
-0.001709 0.000274 0.118384 -0.158507 -0.146370 0.877577 -0.033942 1 0 0 0 0 0 1 87078
-0.001709 0.000274 0.118384 -0.158301 -0.147609 0.878477 -0.033974 1 0 0 0 0 0 1 88109
-0.001709 0.000274 0.118384 -0.158265 -0.148286 0.879305 -0.034005 1 0 0 0 0 0 1 89087
-0.001697 0.000287 0.118394 -0.329371 -0.331839 0.735724 -0.034036 1 0 0 0 0 0 1 90099
-0.001690 0.000294 0.118398 -0.268263 -0.265426 0.811599 -0.034067 1 0 0 0 0 0 1 91086
-0.001682 0.000279 0.118410 -0.293145 0.024876 0.706947 -0.034099 1 0 0 0 0 0 1 92099
-0.001678 0.000272 0.118414 -0.243861 -0.036798 0.796859 -0.034129 1 0 0 0 0 0 1 93082
-0.001675 0.000269 0.118416 -0.212446 -0.088511 0.840846 -0.034161 1 0 0 0 0 0 1 94097
-0.001674 0.000267 0.118416 -0.195912 -0.116529 0.857748 -0.034192 1 0 0 0 0 0 1 95084
-0.001674 0.000266 0.118416 -0.187554 -0.130824 0.864221 -0.034224 1 0 0 0 0 0 1 96100
-0.001668 0.000248 0.118427 -0.254137 0.103470 0.723316 -0.034255 1 0 0 0 0 0 1 97096
-0.001666 0.000238 0.118431 -0.227367 0.012118 0.799445 -0.034287 1 0 0 0 0 0 1 98113
-0.001664 0.000234 0.118432 -0.207613 -0.054657 0.839183 -0.034344 1 0 0 0 0 0 1 99938
-0.001663 0.000232 0.118432 -0.197059 -0.090287 0.855223 -0.034408 1 0 0 0 0 0 1 102000
-0.001658 0.000213 0.118443 -0.262408 0.133383 0.717534 -0.034440 1 0 0 0 0 0 1 103031
-0.001655 0.000203 0.118447 -0.234971 0.036602 0.794647 -0.034471 1 0 0 0 0 0 1 104019
-0.001641 0.000212 0.118459 -0.385987 -0.216079 0.689556 -0.034503 1 0 0 0 0 0 1 105027
-0.001628 0.000198 0.118473 -0.384667 0.055546 0.636383 -0.034534 1 0 0 0 0 0 1 106019
-0.001622 0.000192 0.118478 -0.308437 -0.001766 0.755078 -0.034565 1 0 0 0 0 0 1 107028
-0.001619 0.000188 0.118480 -0.262044 -0.049898 0.810067 -0.034596 1 0 0 0 0 0 1 108025
-0.001617 0.000187 0.118481 -0.237816 -0.075968 0.830872 -0.034628 1 0 0 0 0 0 1 109043
-0.001611 0.000168 0.118491 -0.296504 0.152792 0.695114 -0.034655 1 0 0 0 0 0 1 109903
-0.001608 0.000158 0.118495 -0.265621 0.058285 0.772868 -0.034690 1 0 0 0 0 0 1 111035
-0.001602 0.000136 0.118507 -0.314620 0.232197 0.669093 -0.034721 1 0 0 0 0 0 1 112029
-0.001598 0.000125 0.118511 -0.278031 0.108127 0.758849 -0.034752 1 0 0 0 0 0 1 113015
-0.001596 0.000119 0.118513 -0.253066 0.024874 0.802703 -0.034783 1 0 0 0 0 0 1 114006
-0.001595 0.000116 0.118513 -0.239815 -0.018924 0.819533 -0.034815 1 0 0 0 0 0 1 115020
-0.001590 0.000097 0.118524 -0.304139 0.201274 0.682725 -0.034847 1 0 0 0 0 0 1 116036
-0.001587 0.000087 0.118527 -0.275974 0.102274 0.759743 -0.034878 1 0 0 0 0 0 1 117034
-0.001585 0.000082 0.118529 -0.255400 0.031801 0.799078 -0.034909 1 0 0 0 0 0 1 118037
-0.001567 0.000076 0.118550 -0.486923 0.053577 0.526476 -0.034941 1 0 0 0 0 0 1 119040
-0.001557 0.000072 0.118558 -0.395165 0.013223 0.681605 -0.034972 1 0 0 0 0 0 1 120037
-0.001552 0.000071 0.118560 -0.327476 -0.012113 0.760320 -0.035003 1 0 0 0 0 0 1 121033
-0.001550 0.000070 0.118561 -0.291156 -0.025311 0.790389 -0.035034 1 0 0 0 0 0 1 122037
-0.001544 0.000051 0.118572 -0.343861 0.210663 0.658383 -0.035066 1 0 0 0 0 0 1 123039
-0.001540 0.000042 0.118576 -0.309737 0.119344 0.736878 -0.035097 1 0 0 0 0 0 1 124031
-0.001539 0.000038 0.118577 -0.286180 0.052703 0.776707 -0.035128 1 0 0 0 0 0 1 125039
-0.001533 0.000017 0.118588 -0.344849 0.260072 0.649118 -0.035158 1 0 0 0 0 0 1 126004
-0.001529 0.000007 0.118592 -0.313619 0.154139 0.729146 -0.035189 1 0 0 0 0 0 1 127005
-0.001528 0.000002 0.118593 -0.291473 0.080172 0.769509 -0.035222 1 0 0 0 0 0 1 128033
-0.001522 -0.000018 0.118604 -0.350922 0.284044 0.642209 -0.035253 1 0 0 0 0 0 1 129029
-0.001519 -0.000028 0.118608 -0.320034 0.176237 0.722224 -0.035284 1 0 0 0 0 0 1 130034
-0.001517 -0.000033 0.118609 -0.298061 0.101347 0.762546 -0.035315 1 0 0 0 0 0 1 131033
-0.001516 -0.000036 0.118610 -0.286349 0.061821 0.778109 -0.035347 1 0 0 0 0 0 1 132032
-0.001503 -0.000024 0.118621 -0.452236 -0.141574 0.639119 -0.035378 1 0 0 0 0 0 1 133033
-0.001491 -0.000036 0.118635 -0.459327 0.157953 0.573927 -0.035409 1 0 0 0 0 0 1 134032
-0.001485 -0.000041 0.118640 -0.387058 0.113912 0.687549 -0.035440 1 0 0 0 0 0 1 135034
-0.001482 -0.000044 0.118641 -0.342749 0.072525 0.740691 -0.035472 1 0 0 0 0 0 1 136033
-0.001481 -0.000046 0.118642 -0.319660 0.049933 0.760797 -0.035503 1 0 0 0 0 0 1 137034
-0.001480 -0.000047 0.118642 -0.308038 0.038450 0.768304 -0.035534 1 0 0 0 0 0 1 138032
-0.001474 -0.000065 0.118653 -0.373703 0.276008 0.628614 -0.035565 1 0 0 0 0 0 1 139035
-0.001472 -0.000074 0.118656 -0.345926 0.185008 0.704005 -0.035596 1 0 0 0 0 0 1 140003
-0.001470 -0.000079 0.118658 -0.325597 0.118548 0.742740 -0.035628 1 0 0 0 0 0 1 141033
-0.001469 -0.000081 0.118658 -0.314721 0.083260 0.757734 -0.035659 1 0 0 0 0 0 1 142034
-0.001469 -0.000082 0.118658 -0.309271 0.065419 0.763461 -0.035690 1 0 0 0 0 0 1 143034
-0.001464 -0.000101 0.118669 -0.378085 0.299979 0.623248 -0.035722 1 0 0 0 0 0 1 144032
-0.001461 -0.000110 0.118672 -0.351855 0.207367 0.698382 -0.035753 1 0 0 0 0 0 1 145032
-0.001459 -0.000114 0.118674 -0.332285 0.140106 0.736973 -0.035784 1 0 0 0 0 0 1 146033
-0.001459 -0.000117 0.118674 -0.321790 0.104408 0.751913 -0.035815 1 0 0 0 0 0 1 147023
-0.001458 -0.000118 0.118674 -0.316547 0.086413 0.757630 -0.035847 1 0 0 0 0 0 1 148032
-0.001458 -0.000118 0.118674 -0.314026 0.077400 0.760038 -0.035878 1 0 0 0 0 0 1 149027
-0.001458 -0.000119 0.118674 -0.312885 0.072938 0.761318 -0.035909 1 0 0 0 0 0 1 150028
-0.001458 -0.000119 0.118674 -0.312455 0.070730 0.762183 -0.035940 1 0 0 0 0 0 1 151031
-0.001458 -0.000119 0.118674 -0.312363 0.069662 0.762922 -0.035972 1 0 0 0 0 0 1 152033
-0.001458 -0.000119 0.118674 -0.312459 0.069156 0.763599 -0.036003 1 0 0 0 0 0 1 153032
-0.001458 -0.000119 0.118674 -0.312649 0.068928 0.764264 -0.036033 1 0 0 0 0 0 1 154013
-0.001458 -0.000119 0.118674 -0.312875 0.068853 0.764943 -0.036065 1 0 0 0 0 0 1 155034
-0.001453 -0.000137 0.118685 -0.384629 0.312560 0.623031 -0.036097 1 0 0 0 0 0 1 156032
-0.001450 -0.000146 0.118688 -0.359842 0.224378 0.697439 -0.036128 1 0 0 0 0 0 1 157030
-0.001436 -0.000137 0.118700 -0.513070 -0.024240 0.590605 -0.036159 1 0 0 0 0 0 1 158032
-0.001429 -0.000132 0.118705 -0.441584 0.007435 0.680542 -0.036190 1 0 0 0 0 0 1 159033
-0.001425 -0.000130 0.118706 -0.390569 0.039013 0.724581 -0.036222 1 0 0 0 0 0 1 160032
-0.001423 -0.000129 0.118706 -0.363472 0.056433 0.741424 -0.036252 1 0 0 0 0 0 1 161019
-0.001423 -0.000128 0.118707 -0.349823 0.065345 0.747778 -0.036284 1 0 0 0 0 0 1 162016
-0.001422 -0.000128 0.118707 -0.343124 0.069860 0.750471 -0.036318 1 0 0 0 0 0 1 163106
-0.001422 -0.000128 0.118707 -0.339893 0.072153 0.751782 -0.036348 1 0 0 0 0 0 1 164083
-0.001422 -0.000128 0.118707 -0.338418 0.073322 0.752664 -0.036380 1 0 0 0 0 0 1 165098
-0.001422 -0.000128 0.118707 -0.337825 0.073942 0.753394 -0.036411 1 0 0 0 0 0 1 166082
-0.001422 -0.000128 0.118707 -0.337679 0.074281 0.754080 -0.036442 1 0 0 0 0 0 1 167098
-0.001416 -0.000146 0.118717 -0.409351 0.318427 0.612140 -0.036473 1 0 0 0 0 0 1 168083
-0.001414 -0.000155 0.118721 -0.384450 0.230359 0.686495 -0.036505 1 0 0 0 0 0 1 169098
-0.001412 -0.000159 0.118722 -0.365574 0.165394 0.724779 -0.036536 1 0 0 0 0 0 1 170080
-0.001412 -0.000162 0.118722 -0.355426 0.130864 0.739598 -0.036565 1 0 0 0 0 0 1 171026
-0.001411 -0.000163 0.118723 -0.350376 0.113438 0.745232 -0.036596 1 0 0 0 0 0 1 172016
-0.001411 -0.000163 0.118723 -0.347967 0.104755 0.747627 -0.036628 1 0 0 0 0 0 1 173025
-0.001411 -0.000164 0.118723 -0.346895 0.100442 0.748860 -0.036659 1 0 0 0 0 0 1 174017
-0.001411 -0.000164 0.118723 -0.346830 0.098431 0.750408 -0.036724 1 0 0 0 0 0 1 176121
-0.001411 -0.000164 0.118723 -0.346750 0.097409 0.751048 -0.036752 1 0 0 0 0 0 1 177018
-0.001411 -0.000164 0.118723 -0.346935 0.096956 0.751843 -0.036790 1 0 0 0 0 0 1 178221
-0.001411 -0.000164 0.118723 -0.347078 0.096742 0.752375 -0.036815 1 0 0 0 0 0 1 179029
-0.001411 -0.000164 0.118723 -0.347331 0.096691 0.753003 -0.036846 1 0 0 0 0 0 1 180029
-0.001411 -0.000164 0.118723 -0.347604 0.096707 0.753650 -0.036878 1 0 0 0 0 0 1 181024
-0.001411 -0.000164 0.118723 -0.347884 0.096749 0.754285 -0.036909 1 0 0 0 0 0 1 182016
-0.001411 -0.000164 0.118723 -0.348192 0.096822 0.754931 -0.036941 1 0 0 0 0 0 1 183038
-0.001411 -0.000164 0.118723 -0.348479 0.096890 0.755563 -0.036971 1 0 0 0 0 0 1 184018
-0.001411 -0.000164 0.118723 -0.348765 0.096969 0.756204 -0.037003 1 0 0 0 0 0 1 185030
-0.001411 -0.000164 0.118723 -0.349060 0.097051 0.756845 -0.037034 1 0 0 0 0 0 1 186035
-0.001411 -0.000164 0.118723 -0.349351 0.097122 0.757491 -0.037065 1 0 0 0 0 0 1 187036
-0.001411 -0.000164 0.118723 -0.349648 0.097214 0.758121 -0.037097 1 0 0 0 0 0 1 188033
-0.001398 -0.000150 0.118733 -0.522335 -0.086560 0.613466 -0.037128 1 0 0 0 0 0 1 189033
-0.001392 -0.000143 0.118737 -0.461276 -0.020353 0.689101 -0.037159 1 0 0 0 0 0 1 190033
-0.001389 -0.000140 0.118738 -0.415631 0.028721 0.728054 -0.037189 1 0 0 0 0 0 1 191003
-0.001387 -0.000138 0.118739 -0.391273 0.054897 0.743150 -0.037222 1 0 0 0 0 0 1 192032
-0.001381 -0.000156 0.118749 -0.450761 0.312468 0.606221 -0.037252 1 0 0 0 0 0 1 193001
-0.001378 -0.000164 0.118753 -0.419657 0.231045 0.682257 -0.037284 1 0 0 0 0 0 1 194030
-0.001376 -0.000168 0.118754 -0.397686 0.169391 0.721120 -0.037315 1 0 0 0 0 0 1 195035
-0.001375 -0.000170 0.118755 -0.386028 0.136526 0.736145 -0.037347 1 0 0 0 0 0 1 196031
-0.001375 -0.000172 0.118755 -0.380208 0.119943 0.741842 -0.037377 1 0 0 0 0 0 1 197014
-0.001375 -0.000172 0.118755 -0.377430 0.111667 0.744239 -0.037409 1 0 0 0 0 0 1 198035
-0.001375 -0.000172 0.118755 -0.376184 0.107579 0.745476 -0.037440 1 0 0 0 0 0 1 199032
-0.001375 -0.000172 0.118755 -0.375714 0.105573 0.746298 -0.037472 1 0 0 0 0 0 1 200031
-0.001375 -0.000173 0.118755 -0.375635 0.104613 0.747000 -0.037503 1 0 0 0 0 0 1 201031
-0.001375 -0.000173 0.118755 -0.375754 0.104187 0.747644 -0.037534 1 0 0 0 0 0 1 202029
-0.001375 -0.000173 0.118755 -0.375962 0.104006 0.748271 -0.037565 1 0 0 0 0 0 1 203032
-0.001375 -0.000173 0.118755 -0.376232 0.103960 0.748899 -0.037596 1 0 0 0 0 0 1 204029
-0.001375 -0.000173 0.118755 -0.376514 0.103978 0.749529 -0.037628 1 0 0 0 0 0 1 205030
-0.001375 -0.000173 0.118755 -0.376817 0.104036 0.750146 -0.037659 1 0 0 0 0 0 1 206030
-0.001375 -0.000173 0.118755 -0.377126 0.104110 0.750776 -0.037690 1 0 0 0 0 0 1 207032
-0.001375 -0.000173 0.118755 -0.377426 0.104192 0.751391 -0.037721 1 0 0 0 0 0 1 208029
-0.001375 -0.000173 0.118755 -0.377735 0.104267 0.752021 -0.037753 1 0 0 0 0 0 1 209032
-0.001375 -0.000173 0.118755 -0.378067 0.104347 0.752644 -0.037784 1 0 0 0 0 0 1 210032
-0.001375 -0.000173 0.118755 -0.378364 0.104438 0.753234 -0.037814 1 0 0 0 0 0 1 211001
-0.001369 -0.000191 0.118766 -0.450514 0.349092 0.611258 -0.037847 1 0 0 0 0 0 1 212031
-0.001367 -0.000200 0.118769 -0.425743 0.261082 0.685386 -0.037878 1 0 0 0 0 0 1 213030
-0.001365 -0.000204 0.118770 -0.406954 0.196120 0.723597 -0.037909 1 0 0 0 0 0 1 214035
-0.001365 -0.000206 0.118771 -0.396874 0.161625 0.738359 -0.037940 1 0 0 0 0 0 1 215006
-0.001364 -0.000207 0.118771 -0.391875 0.144226 0.744007 -0.037972 1 0 0 0 0 0 1 216036
-0.001364 -0.000208 0.118771 -0.389495 0.135560 0.746357 -0.038003 1 0 0 0 0 0 1 217030
-0.001364 -0.000208 0.118771 -0.388445 0.131291 0.747566 -0.038034 1 0 0 0 0 0 1 218028
-0.001364 -0.000208 0.118771 -0.388096 0.129200 0.748391 -0.038065 1 0 0 0 0 0 1 219032
-0.001364 -0.000208 0.118771 -0.388061 0.128216 0.749074 -0.038096 1 0 0 0 0 0 1 220025
-0.001364 -0.000209 0.118771 -0.388207 0.127768 0.749711 -0.038127 1 0 0 0 0 0 1 221016
-0.001364 -0.000209 0.118771 -0.388443 0.127597 0.750333 -0.038159 1 0 0 0 0 0 1 222023
-0.001364 -0.000209 0.118771 -0.388724 0.127569 0.750959 -0.038190 1 0 0 0 0 0 1 223031
-0.001364 -0.000209 0.118771 -0.389018 0.127596 0.751574 -0.038222 1 0 0 0 0 0 1 224030
-0.001364 -0.000209 0.118771 -0.389327 0.127672 0.752182 -0.038253 1 0 0 0 0 0 1 225030
-0.001364 -0.000209 0.118771 -0.389638 0.127752 0.752809 -0.038284 1 0 0 0 0 0 1 226030
-0.001364 -0.000209 0.118771 -0.389950 0.127842 0.753407 -0.038315 1 0 0 0 0 0 1 227023
-0.001364 -0.000209 0.118771 -0.390261 0.127954 0.754030 -0.038346 1 0 0 0 0 0 1 228028
-0.001364 -0.000209 0.118771 -0.390583 0.128050 0.754633 -0.038377 1 0 0 0 0 0 1 229019
-0.001364 -0.000209 0.118771 -0.390897 0.128163 0.755259 -0.038409 1 0 0 0 0 0 1 230027
-0.001364 -0.000209 0.118771 -0.391235 0.128263 0.755877 -0.038440 1 0 0 0 0 0 1 231033
-0.001364 -0.000209 0.118771 -0.391533 0.128372 0.756486 -0.038471 1 0 0 0 0 0 1 232024
-0.001359 -0.000227 0.118781 -0.463793 0.373355 0.614472 -0.038502 1 0 0 0 0 0 1 233015
-0.001356 -0.000236 0.118785 -0.439039 0.285388 0.688500 -0.038534 1 0 0 0 0 0 1 234024
-0.001355 -0.000240 0.118786 -0.420238 0.220460 0.726656 -0.038565 1 0 0 0 0 0 1 235029
-0.001354 -0.000242 0.118787 -0.410188 0.185997 0.741437 -0.038597 1 0 0 0 0 0 1 236039
-0.001354 -0.000243 0.118787 -0.405177 0.168627 0.747038 -0.038628 1 0 0 0 0 0 1 237038
-0.001353 -0.000244 0.118787 -0.402813 0.159985 0.749376 -0.038659 1 0 0 0 0 0 1 238027
-0.001353 -0.000244 0.118787 -0.401782 0.155729 0.750576 -0.038690 1 0 0 0 0 0 1 239038
-0.001353 -0.000244 0.118787 -0.401424 0.153650 0.751395 -0.038721 1 0 0 0 0 0 1 240026
-0.001353 -0.000244 0.118787 -0.401405 0.152698 0.752080 -0.038753 1 0 0 0 0 0 1 241045
-0.001353 -0.000244 0.118787 -0.401550 0.152258 0.752710 -0.038784 1 0 0 0 0 0 1 242028
-0.001353 -0.000244 0.118787 -0.401791 0.152113 0.753310 -0.038815 1 0 0 0 0 0 1 243023
-0.001353 -0.000244 0.118787 -0.402068 0.152092 0.753924 -0.038846 1 0 0 0 0 0 1 244013
-0.001353 -0.000244 0.118787 -0.402380 0.152152 0.754558 -0.038879 1 0 0 0 0 0 1 245077
-0.001353 -0.000244 0.118787 -0.402682 0.152230 0.755131 -0.038909 1 0 0 0 0 0 1 246014
-0.001353 -0.000244 0.118787 -0.403005 0.152340 0.755750 -0.038940 1 0 0 0 0 0 1 247023
-0.001348 -0.000262 0.118797 -0.475347 0.397605 0.613773 -0.038971 1 0 0 0 0 0 1 248024
-0.001345 -0.000271 0.118801 -0.450590 0.309653 0.687701 -0.039002 1 0 0 0 0 0 1 249021
-0.001344 -0.000276 0.118802 -0.431797 0.244752 0.725799 -0.039034 1 0 0 0 0 0 1 250029
-0.001343 -0.000278 0.118803 -0.422173 0.210480 0.741344 -0.039107 1 0 0 0 0 0 1 252365
-0.001343 -0.000279 0.118803 -0.417078 0.193086 0.746734 -0.039128 1 0 0 0 0 0 1 253023
-0.001343 -0.000280 0.118803 -0.414766 0.184494 0.749162 -0.039163 1 0 0 0 0 0 1 254170
-0.001343 -0.000280 0.118803 -0.413679 0.180233 0.750274 -0.039190 1 0 0 0 0 0 1 255027
-0.001342 -0.000280 0.118803 -0.413341 0.178178 0.751082 -0.039222 1 0 0 0 0 0 1 256033
-0.001342 -0.000280 0.118803 -0.413326 0.177222 0.751744 -0.039253 1 0 0 0 0 0 1 257029
-0.001342 -0.000280 0.118803 -0.413477 0.176818 0.752373 -0.039284 1 0 0 0 0 0 1 258025
-0.001342 -0.000280 0.118803 -0.413723 0.176684 0.752979 -0.039315 1 0 0 0 0 0 1 259032
-0.001342 -0.000280 0.118803 -0.414013 0.176692 0.753586 -0.039347 1 0 0 0 0 0 1 260035
-0.001342 -0.000280 0.118803 -0.414321 0.176767 0.754177 -0.039378 1 0 0 0 0 0 1 261032
-0.001342 -0.000280 0.118803 -0.414639 0.176869 0.754777 -0.039409 1 0 0 0 0 0 1 262035
-0.001342 -0.000280 0.118803 -0.414949 0.176981 0.755383 -0.039440 1 0 0 0 0 0 1 263037
-0.001342 -0.000280 0.118803 -0.415269 0.177116 0.755970 -0.039471 1 0 0 0 0 0 1 264016
-0.001342 -0.000280 0.118803 -0.415609 0.177249 0.756569 -0.039503 1 0 0 0 0 0 1 265028
-0.001342 -0.000280 0.118803 -0.415943 0.177400 0.757181 -0.039534 1 0 0 0 0 0 1 266029
-0.001342 -0.000280 0.118803 -0.416262 0.177537 0.757743 -0.039564 1 0 0 0 0 0 1 266999
-0.001342 -0.000280 0.118803 -0.416587 0.177678 0.758366 -0.039596 1 0 0 0 0 0 1 268022
-0.001342 -0.000280 0.118803 -0.416915 0.177807 0.758946 -0.039627 1 0 0 0 0 0 1 268999
-0.001342 -0.000280 0.118803 -0.417252 0.177949 0.759557 -0.039659 1 0 0 0 0 0 1 270022
-0.001342 -0.000280 0.118803 -0.417587 0.178101 0.760173 -0.039690 1 0 0 0 0 0 1 271029
-0.001342 -0.000280 0.118803 -0.417911 0.178231 0.760757 -0.039721 1 0 0 0 0 0 1 272025
-0.001342 -0.000280 0.118803 -0.418232 0.178379 0.761363 -0.039753 1 0 0 0 0 0 1 273027
-0.001342 -0.000280 0.118803 -0.418569 0.178512 0.761956 -0.039784 1 0 0 0 0 0 1 274029
-0.001342 -0.000280 0.118803 -0.418891 0.178660 0.762561 -0.039815 1 0 0 0 0 0 1 275030
-0.001342 -0.000280 0.118803 -0.419221 0.178790 0.763143 -0.039846 1 0 0 0 0 0 1 276012
-0.001342 -0.000280 0.118803 -0.419558 0.178930 0.763740 -0.039877 1 0 0 0 0 0 1 277000
-0.001342 -0.000280 0.118803 -0.419879 0.179081 0.764357 -0.039909 1 0 0 0 0 0 1 278030
-0.001342 -0.000280 0.118803 -0.420204 0.179209 0.764933 -0.039939 1 0 0 0 0 0 1 279003
-0.001342 -0.000280 0.118803 -0.420534 0.179361 0.765553 -0.039971 1 0 0 0 0 0 1 280029
-0.001342 -0.000280 0.118803 -0.420868 0.179492 0.766141 -0.040002 1 0 0 0 0 0 1 281022
-0.001342 -0.000280 0.118803 -0.421211 0.179635 0.766749 -0.040034 1 0 0 0 0 0 1 282028
-0.001342 -0.000280 0.118803 -0.421523 0.179782 0.767351 -0.040065 1 0 0 0 0 0 1 283031
-0.001342 -0.000280 0.118803 -0.421857 0.179914 0.767941 -0.040096 1 0 0 0 0 0 1 284028
-0.001342 -0.000280 0.118803 -0.422178 0.180062 0.768545 -0.040128 1 0 0 0 0 0 1 285028
-0.001342 -0.000280 0.118803 -0.422514 0.180194 0.769138 -0.040159 1 0 0 0 0 0 1 286028
-0.001342 -0.000280 0.118803 -0.422848 0.180345 0.769750 -0.040190 1 0 0 0 0 0 1 287030
-0.001342 -0.000280 0.118803 -0.423169 0.180474 0.770328 -0.040221 1 0 0 0 0 0 1 288016
-0.001342 -0.000280 0.118803 -0.423502 0.180615 0.770933 -0.040253 1 0 0 0 0 0 1 289029
-0.001342 -0.000280 0.118803 -0.423821 0.180763 0.771536 -0.040284 1 0 0 0 0 0 1 290026
-0.001342 -0.000280 0.118803 -0.424158 0.180896 0.772130 -0.040315 1 0 0 0 0 0 1 291028
-0.001342 -0.000280 0.118803 -0.424480 0.181044 0.772736 -0.040346 1 0 0 0 0 0 1 292030
-0.001342 -0.000280 0.118803 -0.424828 0.181179 0.773335 -0.040378 1 0 0 0 0 0 1 293031
-0.001342 -0.000280 0.118803 -0.425147 0.181316 0.773926 -0.040409 1 0 0 0 0 0 1 294029
-0.001342 -0.000280 0.118803 -0.425468 0.181465 0.774533 -0.040440 1 0 0 0 0 0 1 295033
-0.001342 -0.000280 0.118803 -0.425802 0.181597 0.775123 -0.040471 1 0 0 0 0 0 1 296028
-0.001342 -0.000280 0.118803 -0.426120 0.181733 0.775734 -0.040503 1 0 0 0 0 0 1 297028
-0.001342 -0.000280 0.118803 -0.426459 0.181876 0.776322 -0.040534 1 0 0 0 0 0 1 298030
-0.001342 -0.000280 0.118803 -0.426791 0.182015 0.776907 -0.040564 1 0 0 0 0 0 1 299000
-0.001342 -0.000280 0.118803 -0.427100 0.182160 0.777503 -0.040595 1 0 0 0 0 0 1 299994
-0.001342 -0.000280 0.118803 -0.427441 0.182295 0.778107 -0.040627 1 0 0 0 0 0 1 301013
-0.001342 -0.000280 0.118803 -0.427765 0.182445 0.778716 -0.040659 1 0 0 0 0 0 1 302022
-0.001342 -0.000280 0.118803 -0.428098 0.182576 0.779303 -0.040690 1 0 0 0 0 0 1 303013
-0.001342 -0.000280 0.118803 -0.428442 0.182719 0.779912 -0.040721 1 0 0 0 0 0 1 304020
-0.001342 -0.000280 0.118803 -0.428750 0.182864 0.780507 -0.040752 1 0 0 0 0 0 1 305012
-0.001342 -0.000280 0.118803 -0.429088 0.182998 0.781104 -0.040784 1 0 0 0 0 0 1 306021
-0.001342 -0.000280 0.118803 -0.429406 0.183144 0.781703 -0.040815 1 0 0 0 0 0 1 307012
-0.001342 -0.000280 0.118803 -0.429744 0.183278 0.782300 -0.040846 1 0 0 0 0 0 1 308020
-0.001342 -0.000280 0.118803 -0.430076 0.183418 0.782902 -0.040878 1 0 0 0 0 0 1 309027
-0.001342 -0.000280 0.118803 -0.430404 0.183567 0.783504 -0.040908 1 0 0 0 0 0 1 310011
-0.001342 -0.000280 0.118803 -0.430733 0.183699 0.784097 -0.040940 1 0 0 0 0 0 1 311021
-0.001342 -0.000280 0.118803 -0.431050 0.183845 0.784695 -0.040971 1 0 0 0 0 0 1 312011
-0.001342 -0.000280 0.118803 -0.431393 0.183981 0.785302 -0.041003 1 0 0 0 0 0 1 313035
-0.001342 -0.000280 0.118803 -0.431712 0.184128 0.785902 -0.041034 1 0 0 0 0 0 1 314028
-0.001342 -0.000280 0.118803 -0.432052 0.184262 0.786501 -0.041066 1 0 0 0 0 0 1 315039
-0.001342 -0.000280 0.118803 -0.432402 0.184408 0.787121 -0.041098 1 0 0 0 0 0 1 316066
-0.001342 -0.000280 0.118803 -0.432704 0.184551 0.787704 -0.041128 1 0 0 0 0 0 1 317038
-0.001361 -0.000276 0.118813 -0.180161 0.125205 0.649983 -0.041160 1 0 0 0 0 0 1 318064
-0.001370 -0.000274 0.118817 -0.271322 0.146368 0.721428 -0.041192 1 0 0 0 0 0 1 319084
-0.001375 -0.000273 0.118818 -0.338460 0.162235 0.758397 -0.041230 1 0 0 0 0 0 1 320311
-0.001377 -0.000272 0.118818 -0.374145 0.170784 0.772659 -0.041262 1 0 0 0 0 0 1 321310
-0.001378 -0.000272 0.118818 -0.392274 0.175193 0.778079 -0.041293 1 0 0 0 0 0 1 322304
-0.001379 -0.000272 0.118818 -0.401431 0.177457 0.780227 -0.041317 1 0 0 0 0 0 1 323093
-0.001379 -0.000272 0.118818 -0.406196 0.178669 0.781399 -0.041349 1 0 0 0 0 0 1 324104
-0.001379 -0.000272 0.118818 -0.408724 0.179345 0.782193 -0.041380 1 0 0 0 0 0 1 325095
-0.001379 -0.000272 0.118818 -0.410147 0.179738 0.782850 -0.041411 1 0 0 0 0 0 1 326104
-0.001379 -0.000272 0.118818 -0.411700 0.180317 0.784776 -0.041512 1 0 0 0 0 0 1 329324
-0.001379 -0.000272 0.118818 -0.412192 0.180479 0.785209 -0.041534 1 0 0 0 0 0 1 330039
-0.001379 -0.000272 0.118818 -0.412651 0.180662 0.785806 -0.041566 1 0 0 0 0 0 1 331040
-0.001379 -0.000272 0.118818 -0.413043 0.180811 0.786428 -0.041598 1 0 0 0 0 0 1 332093
-0.001379 -0.000272 0.118818 -0.413383 0.180951 0.787002 -0.041629 1 0 0 0 0 0 1 333065
-0.001379 -0.000272 0.118818 -0.413703 0.181098 0.787576 -0.041659 1 0 0 0 0 0 1 334037
-0.001379 -0.000272 0.118818 -0.414015 0.181236 0.788167 -0.041690 1 0 0 0 0 0 1 335038
-0.001379 -0.000272 0.118818 -0.414341 0.181367 0.788766 -0.041723 1 0 0 0 0 0 1 336064
-0.001398 -0.000267 0.118829 -0.161452 0.121954 0.651058 -0.041753 1 0 0 0 0 0 1 337037
-0.001407 -0.000265 0.118832 -0.252564 0.143085 0.722368 -0.041784 1 0 0 0 0 0 1 338041
-0.001412 -0.000264 0.118833 -0.319603 0.158922 0.759147 -0.041815 1 0 0 0 0 0 1 339021
-0.001414 -0.000263 0.118834 -0.355256 0.167475 0.773385 -0.041846 1 0 0 0 0 0 1 340019
-0.001415 -0.000263 0.118834 -0.373382 0.171867 0.778817 -0.041879 1 0 0 0 0 0 1 341064
-0.001416 -0.000263 0.118834 -0.382564 0.174155 0.781059 -0.041909 1 0 0 0 0 0 1 342022
-0.001416 -0.000263 0.118834 -0.387317 0.175367 0.782239 -0.041941 1 0 0 0 0 0 1 343063
-0.001416 -0.000263 0.118834 -0.389828 0.176028 0.783006 -0.041972 1 0 0 0 0 0 1 344035
-0.001416 -0.000263 0.118834 -0.391231 0.176446 0.783665 -0.042003 1 0 0 0 0 0 1 345041
-0.001435 -0.000259 0.118844 -0.138677 0.117099 0.646075 -0.042035 1 0 0 0 0 0 1 346067
-0.001444 -0.000256 0.118847 -0.230061 0.138302 0.717285 -0.042065 1 0 0 0 0 0 1 347036
-0.001449 -0.000255 0.118849 -0.297242 0.154176 0.754041 -0.042097 1 0 0 0 0 0 1 348053
-0.001451 -0.000255 0.118849 -0.332943 0.162741 0.768266 -0.042129 1 0 0 0 0 0 1 349066
-0.001452 -0.000254 0.118849 -0.351081 0.167144 0.773665 -0.042160 1 0 0 0 0 0 1 350065
-0.001453 -0.000254 0.118849 -0.360280 0.169417 0.775897 -0.042190 1 0 0 0 0 0 1 351036
-0.001453 -0.000254 0.118849 -0.365006 0.170630 0.777064 -0.042223 1 0 0 0 0 0 1 352063
-0.001453 -0.000254 0.118849 -0.367485 0.171294 0.777818 -0.042252 1 0 0 0 0 0 1 353014
-0.001453 -0.000254 0.118849 -0.368877 0.171691 0.778481 -0.042284 1 0 0 0 0 0 1 354039
-0.001453 -0.000254 0.118849 -0.369707 0.171950 0.779062 -0.042315 1 0 0 0 0 0 1 355019
-0.001453 -0.000254 0.118849 -0.370256 0.172144 0.779658 -0.042347 1 0 0 0 0 0 1 356037
-0.001453 -0.000254 0.118849 -0.370674 0.172305 0.780225 -0.042378 1 0 0 0 0 0 1 357036
-0.001472 -0.000250 0.118859 -0.117360 0.112783 0.642670 -0.042409 1 0 0 0 0 0 1 358039
-0.001481 -0.000248 0.118863 -0.208527 0.133950 0.713805 -0.042441 1 0 0 0 0 0 1 359063
-0.001485 -0.000247 0.118864 -0.276010 0.149994 0.751492 -0.042527 1 0 0 0 0 0 1 361810
-0.001488 -0.000246 0.118864 -0.311689 0.158556 0.765813 -0.042566 1 0 0 0 0 0 1 363044
-0.001489 -0.000246 0.118865 -0.329773 0.162955 0.771207 -0.042597 1 0 0 0 0 0 1 364041
-0.001489 -0.000246 0.118865 -0.338940 0.165233 0.773446 -0.042628 1 0 0 0 0 0 1 365043
-0.001490 -0.000245 0.118865 -0.343641 0.166432 0.774611 -0.042660 1 0 0 0 0 0 1 366072
-0.001490 -0.000245 0.118865 -0.346115 0.167083 0.775361 -0.042691 1 0 0 0 0 0 1 367043
-0.001490 -0.000245 0.118865 -0.347471 0.167481 0.776016 -0.042723 1 0 0 0 0 0 1 368070
-0.001490 -0.000245 0.118865 -0.348278 0.167735 0.776585 -0.042753 1 0 0 0 0 0 1 369042
-0.001490 -0.000245 0.118865 -0.348819 0.167937 0.777163 -0.042784 1 0 0 0 0 0 1 370043
-0.001490 -0.000245 0.118865 -0.349217 0.168097 0.777753 -0.042817 1 0 0 0 0 0 1 371072
-0.001490 -0.000245 0.118865 -0.350151 0.168521 0.779691 -0.042923 1 0 0 0 0 0 1 374488
-0.001490 -0.000245 0.118865 -0.351536 0.169177 0.782688 -0.043088 1 0 0 0 0 0 1 379768
-0.001490 -0.000245 0.118865 -0.351873 0.169345 0.783399 -0.043127 1 0 0 0 0 0 1 381021
-0.001490 -0.000245 0.118865 -0.352134 0.169469 0.783956 -0.043158 1 0 0 0 0 0 1 381991
-0.001490 -0.000245 0.118865 -0.352393 0.169584 0.784527 -0.043190 1 0 0 0 0 0 1 383019
-0.001490 -0.000245 0.118865 -0.352646 0.169704 0.785108 -0.043221 1 0 0 0 0 0 1 384010
-0.001490 -0.000245 0.118865 -0.352914 0.169830 0.785669 -0.043252 1 0 0 0 0 0 1 385018
-0.001490 -0.000245 0.118865 -0.353169 0.169953 0.786232 -0.043283 1 0 0 0 0 0 1 386012
-0.001490 -0.000245 0.118865 -0.353418 0.170085 0.786810 -0.043315 1 0 0 0 0 0 1 387019
-0.001490 -0.000245 0.118865 -0.353677 0.170199 0.787366 -0.043346 1 0 0 0 0 0 1 388009
-0.001485 -0.000263 0.118875 -0.426236 0.416874 0.644522 -0.043377 1 0 0 0 0 0 1 389020
-0.001482 -0.000272 0.118879 -0.401699 0.329500 0.718169 -0.043409 1 0 0 0 0 0 1 390017
-0.001481 -0.000277 0.118880 -0.382959 0.264883 0.756186 -0.043440 1 0 0 0 0 0 1 391022
-0.001480 -0.000279 0.118880 -0.372897 0.230582 0.770886 -0.043472 1 0 0 0 0 0 1 392031
-0.001480 -0.000280 0.118881 -0.367841 0.213311 0.776439 -0.043503 1 0 0 0 0 0 1 393038
-0.001479 -0.000281 0.118881 -0.365420 0.204714 0.778735 -0.043534 1 0 0 0 0 0 1 394029
-0.001479 -0.000281 0.118881 -0.364309 0.200508 0.779889 -0.043565 1 0 0 0 0 0 1 395020
-0.001479 -0.000281 0.118881 -0.363914 0.198463 0.780713 -0.043599 1 0 0 0 0 0 1 396121
-0.001479 -0.000281 0.118881 -0.363821 0.197511 0.781285 -0.043628 1 0 0 0 0 0 1 397025
-0.001479 -0.000281 0.118881 -0.363908 0.197113 0.781880 -0.043659 1 0 0 0 0 0 1 398029
-0.001479 -0.000281 0.118881 -0.364083 0.196969 0.782453 -0.043690 1 0 0 0 0 0 1 399036
-0.001479 -0.000281 0.118881 -0.364292 0.196984 0.783002 -0.043721 1 0 0 0 0 0 1 400025
-0.001479 -0.000281 0.118881 -0.364539 0.197051 0.783567 -0.043753 1 0 0 0 0 0 1 401025
-0.001479 -0.000281 0.118881 -0.364789 0.197153 0.784128 -0.043784 1 0 0 0 0 0 1 402025
-0.001479 -0.000281 0.118881 -0.365034 0.197276 0.784688 -0.043815 1 0 0 0 0 0 1 403025
-0.001479 -0.000281 0.118881 -0.365295 0.197417 0.785254 -0.043847 1 0 0 0 0 0 1 404036
-0.001479 -0.000281 0.118881 -0.365562 0.197549 0.785804 -0.043878 1 0 0 0 0 0 1 405031
-0.001479 -0.000281 0.118881 -0.365815 0.197698 0.786368 -0.043909 1 0 0 0 0 0 1 406029
-0.001479 -0.000281 0.118881 -0.366084 0.197831 0.786923 -0.043940 1 0 0 0 0 0 1 407032
-0.001479 -0.000281 0.118881 -0.366332 0.197967 0.787492 -0.043971 1 0 0 0 0 0 1 408025
-0.001479 -0.000281 0.118881 -0.366602 0.198110 0.788039 -0.044003 1 0 0 0 0 0 1 409024
-0.001479 -0.000281 0.118881 -0.366860 0.198240 0.788603 -0.044034 1 0 0 0 0 0 1 410022
-0.001479 -0.000281 0.118881 -0.367105 0.198397 0.789160 -0.044065 1 0 0 0 0 0 1 411027
-0.001479 -0.000281 0.118881 -0.367378 0.198522 0.789723 -0.044096 1 0 0 0 0 0 1 412024
-0.001479 -0.000281 0.118881 -0.367643 0.198672 0.790276 -0.044128 1 0 0 0 0 0 1 413022
-0.001479 -0.000281 0.118881 -0.367893 0.198811 0.790849 -0.044159 1 0 0 0 0 0 1 414024
-0.001479 -0.000281 0.118881 -0.368168 0.198957 0.791406 -0.044191 1 0 0 0 0 0 1 415041
-0.001479 -0.000281 0.118881 -0.368417 0.199094 0.791976 -0.044222 1 0 0 0 0 0 1 416037
-0.001479 -0.000281 0.118881 -0.368687 0.199237 0.792521 -0.044253 1 0 0 0 0 0 1 417033
-0.001479 -0.000281 0.118881 -0.368941 0.199387 0.793087 -0.044284 1 0 0 0 0 0 1 418034
-0.001479 -0.000281 0.118881 -0.369194 0.199506 0.793641 -0.044315 1 0 0 0 0 0 1 419035
-0.001479 -0.000281 0.118881 -0.369468 0.199658 0.794199 -0.044347 1 0 0 0 0 0 1 420034
-0.001479 -0.000281 0.118881 -0.369720 0.199798 0.794776 -0.044378 1 0 0 0 0 0 1 421040
-0.001479 -0.000281 0.118881 -0.369990 0.199941 0.795322 -0.044409 1 0 0 0 0 0 1 422037
-0.001479 -0.000281 0.118881 -0.370241 0.200080 0.795896 -0.044441 1 0 0 0 0 0 1 423042
-0.001479 -0.000281 0.118881 -0.370509 0.200222 0.796438 -0.044472 1 0 0 0 0 0 1 424032
-0.001479 -0.000281 0.118881 -0.370767 0.200351 0.797003 -0.044503 1 0 0 0 0 0 1 425032
-0.001479 -0.000281 0.118881 -0.371023 0.200510 0.797563 -0.044534 1 0 0 0 0 0 1 426031
-0.001479 -0.000281 0.118881 -0.371294 0.200650 0.798143 -0.044567 1 0 0 0 0 0 1 427090
-0.001479 -0.000281 0.118881 -0.371554 0.200790 0.798720 -0.044598 1 0 0 0 0 0 1 428089
-0.001479 -0.000281 0.118881 -0.371828 0.200935 0.799274 -0.044630 1 0 0 0 0 0 1 429099
-0.001479 -0.000281 0.118881 -0.372080 0.201074 0.799850 -0.044661 1 0 0 0 0 0 1 430106
-0.001479 -0.000281 0.118881 -0.372417 0.201253 0.800541 -0.044701 1 0 0 0 0 0 1 431362
-0.001479 -0.000281 0.118881 -0.372607 0.201346 0.800958 -0.044724 1 0 0 0 0 0 1 432099
-0.001479 -0.000281 0.118881 -0.372863 0.201505 0.801519 -0.044755 1 0 0 0 0 0 1 433099
-0.001479 -0.000281 0.118881 -0.373114 0.201624 0.802069 -0.044786 1 0 0 0 0 0 1 434093
-0.001479 -0.000281 0.118881 -0.373383 0.201787 0.802639 -0.044817 1 0 0 0 0 0 1 435102
-0.001479 -0.000281 0.118881 -0.373642 0.201916 0.803173 -0.044848 1 0 0 0 0 0 1 436067
-0.001479 -0.000281 0.118881 -0.373908 0.202049 0.803755 -0.044880 1 0 0 0 0 0 1 437096
-0.001479 -0.000281 0.118881 -0.374163 0.202208 0.804314 -0.044911 1 0 0 0 0 0 1 438094
-0.001479 -0.000281 0.118881 -0.374429 0.202331 0.804877 -0.044942 1 0 0 0 0 0 1 439100
-0.001479 -0.000281 0.118881 -0.374677 0.202485 0.805418 -0.044973 1 0 0 0 0 0 1 440066
-0.001479 -0.000281 0.118881 -0.374941 0.202608 0.805978 -0.045004 1 0 0 0 0 0 1 441067
-0.001479 -0.000281 0.118881 -0.375193 0.202755 0.806524 -0.045035 1 0 0 0 0 0 1 442066
-0.001479 -0.000281 0.118881 -0.375454 0.202897 0.807104 -0.045066 1 0 0 0 0 0 1 443069
-0.001479 -0.000281 0.118881 -0.375722 0.203039 0.807645 -0.045097 1 0 0 0 0 0 1 444057
-0.001479 -0.000281 0.118881 -0.375981 0.203182 0.808235 -0.045130 1 0 0 0 0 0 1 445089
-0.001479 -0.000281 0.118881 -0.376247 0.203323 0.808774 -0.045160 1 0 0 0 0 0 1 446073
-0.001479 -0.000281 0.118881 -0.376513 0.203466 0.809341 -0.045192 1 0 0 0 0 0 1 447089
-0.001479 -0.000281 0.118881 -0.376762 0.203604 0.809913 -0.045223 1 0 0 0 0 0 1 448087
-0.001479 -0.000281 0.118881 -0.377029 0.203745 0.810453 -0.045254 1 0 0 0 0 0 1 449074
-0.001479 -0.000281 0.118881 -0.377283 0.203885 0.811033 -0.045286 1 0 0 0 0 0 1 450089
-0.001479 -0.000281 0.118881 -0.377538 0.204024 0.811566 -0.045317 1 0 0 0 0 0 1 451074
-0.001479 -0.000281 0.118881 -0.377798 0.204164 0.812143 -0.045348 1 0 0 0 0 0 1 452073
-0.001479 -0.000281 0.118881 -0.378076 0.204311 0.812705 -0.045380 1 0 0 0 0 0 1 453098
-0.001479 -0.000281 0.118881 -0.378328 0.204437 0.813256 -0.045410 1 0 0 0 0 0 1 454073
-0.001479 -0.000281 0.118881 -0.378588 0.204599 0.813826 -0.045442 1 0 0 0 0 0 1 455090
-0.001479 -0.000281 0.118881 -0.378851 0.204731 0.814369 -0.045473 1 0 0 0 0 0 1 456072
-0.001479 -0.000281 0.118881 -0.379106 0.204871 0.814951 -0.045505 1 0 0 0 0 0 1 457090
-0.001479 -0.000281 0.118881 -0.379360 0.205008 0.815482 -0.045535 1 0 0 0 0 0 1 458071
-0.001479 -0.000281 0.118881 -0.379612 0.205131 0.816017 -0.045565 1 0 0 0 0 0 1 459008
-0.001479 -0.000281 0.118881 -0.379873 0.205293 0.816588 -0.045596 1 0 0 0 0 0 1 460026
-0.001479 -0.000281 0.118881 -0.380132 0.205413 0.817137 -0.045627 1 0 0 0 0 0 1 461006
-0.001479 -0.000281 0.118881 -0.380391 0.205574 0.817702 -0.045659 1 0 0 0 0 0 1 462016
-0.001479 -0.000281 0.118881 -0.380653 0.205695 0.818256 -0.045690 1 0 0 0 0 0 1 463006
-0.001479 -0.000281 0.118881 -0.380920 0.205846 0.818815 -0.045721 1 0 0 0 0 0 1 464016
-0.001479 -0.000281 0.118881 -0.381170 0.205985 0.819388 -0.045752 1 0 0 0 0 0 1 465017
-0.001479 -0.000281 0.118881 -0.381428 0.206126 0.819929 -0.045784 1 0 0 0 0 0 1 466016
-0.001479 -0.000281 0.118881 -0.381691 0.206277 0.820496 -0.045815 1 0 0 0 0 0 1 467011
-0.001479 -0.000281 0.118881 -0.381959 0.206401 0.821064 -0.045846 1 0 0 0 0 0 1 468024
-0.001479 -0.000281 0.118881 -0.382221 0.206550 0.821612 -0.045877 1 0 0 0 0 0 1 469014
-0.001479 -0.000281 0.118881 -0.382472 0.206689 0.822187 -0.045909 1 0 0 0 0 0 1 470019
-0.001479 -0.000281 0.118881 -0.382741 0.206832 0.822731 -0.045940 1 0 0 0 0 0 1 471013
-0.001479 -0.000281 0.118881 -0.382990 0.206969 0.823301 -0.045971 1 0 0 0 0 0 1 472008
-0.001479 -0.000281 0.118881 -0.383250 0.207111 0.823846 -0.046002 1 0 0 0 0 0 1 473015
-0.001479 -0.000281 0.118881 -0.383512 0.207252 0.824426 -0.046034 1 0 0 0 0 0 1 474021
-0.001479 -0.000281 0.118881 -0.383782 0.207394 0.824970 -0.046065 1 0 0 0 0 0 1 475013
-0.001479 -0.000281 0.118881 -0.384047 0.207537 0.825536 -0.046096 1 0 0 0 0 0 1 476027
-0.001479 -0.000281 0.118881 -0.384295 0.207674 0.826106 -0.046127 1 0 0 0 0 0 1 477021
-0.001479 -0.000281 0.118881 -0.384565 0.207818 0.826654 -0.046159 1 0 0 0 0 0 1 478021
-0.001467 -0.000268 0.118891 -0.559050 0.022148 0.679939 -0.046189 1 0 0 0 0 0 1 478995
-0.001460 -0.000261 0.118895 -0.498927 0.087378 0.755134 -0.046221 1 0 0 0 0 0 1 480018
-0.001457 -0.000258 0.118896 -0.453721 0.135993 0.793942 -0.046252 1 0 0 0 0 0 1 480996
-0.001455 -0.000256 0.118897 -0.429561 0.162008 0.808958 -0.046284 1 0 0 0 0 0 1 482020
-0.001455 -0.000255 0.118897 -0.417373 0.175264 0.814632 -0.046315 1 0 0 0 0 0 1 483024
-0.001454 -0.000255 0.118897 -0.411378 0.181970 0.816945 -0.046346 1 0 0 0 0 0 1 484021
-0.001454 -0.000255 0.118897 -0.408493 0.185401 0.818111 -0.046378 1 0 0 0 0 0 1 485024
-0.001454 -0.000254 0.118897 -0.407203 0.187176 0.818876 -0.046409 1 0 0 0 0 0 1 486024
-0.001454 -0.000254 0.118897 -0.406677 0.188116 0.819501 -0.046440 1 0 0 0 0 0 1 487024
-0.001454 -0.000254 0.118897 -0.406558 0.188667 0.820077 -0.046471 1 0 0 0 0 0 1 488020
-0.001454 -0.000254 0.118897 -0.406635 0.189002 0.820635 -0.046502 1 0 0 0 0 0 1 489020
-0.001454 -0.000254 0.118897 -0.406795 0.189223 0.821174 -0.046533 1 0 0 0 0 0 1 489993
-0.001454 -0.000254 0.118897 -0.407040 0.189406 0.821743 -0.046565 1 0 0 0 0 0 1 491023
-0.001454 -0.000254 0.118897 -0.407284 0.189550 0.822302 -0.046596 1 0 0 0 0 0 1 492024
-0.001454 -0.000254 0.118897 -0.407538 0.189695 0.822847 -0.046627 1 0 0 0 0 0 1 493022
-0.001454 -0.000254 0.118897 -0.407808 0.189823 0.823396 -0.046659 1 0 0 0 0 0 1 494019
-0.001454 -0.000254 0.118897 -0.408078 0.189970 0.823950 -0.046690 1 0 0 0 0 0 1 495023
-0.001454 -0.000254 0.118897 -0.408347 0.190088 0.824507 -0.046721 1 0 0 0 0 0 1 496021
-0.001454 -0.000254 0.118897 -0.408632 0.190217 0.825047 -0.046753 1 0 0 0 0 0 1 497023
-0.001454 -0.000254 0.118897 -0.408890 0.190340 0.825601 -0.046783 1 0 0 0 0 0 1 498007
-0.001454 -0.000254 0.118897 -0.409170 0.190480 0.826156 -0.046815 1 0 0 0 0 0 1 499023
-0.001454 -0.000254 0.118897 -0.409444 0.190608 0.826707 -0.046846 1 0 0 0 0 0 1 500023
-0.001436 -0.000259 0.118918 -0.656863 0.252329 0.536046 -0.046877 1 0 0 0 0 0 1 501019
-0.001427 -0.000261 0.118926 -0.572104 0.230498 0.683924 -0.046909 1 0 0 0 0 0 1 502021
-0.001422 -0.000262 0.118928 -0.507974 0.214573 0.760062 -0.046940 1 0 0 0 0 0 1 503023
-0.001420 -0.000263 0.118929 -0.473524 0.206248 0.789151 -0.046971 1 0 0 0 0 0 1 504022
-0.001419 -0.000263 0.118929 -0.456069 0.202130 0.799783 -0.047002 1 0 0 0 0 0 1 505020
-0.001418 -0.000263 0.118929 -0.447414 0.200156 0.803826 -0.047034 1 0 0 0 0 0 1 506022
-0.001418 -0.000263 0.118929 -0.443212 0.199225 0.805578 -0.047065 1 0 0 0 0 0 1 507009
-0.001418 -0.000263 0.118929 -0.441254 0.198837 0.806526 -0.047096 1 0 0 0 0 0 1 508018
-0.001417 -0.000263 0.118929 -0.440407 0.198707 0.807213 -0.047127 1 0 0 0 0 0 1 509020
-0.001417 -0.000263 0.118929 -0.440149 0.198708 0.807796 -0.047159 1 0 0 0 0 0 1 510020
-0.001417 -0.000263 0.118929 -0.440151 0.198770 0.808354 -0.047190 1 0 0 0 0 0 1 511022
-0.001417 -0.000263 0.118929 -0.440295 0.198866 0.808900 -0.047221 1 0 0 0 0 0 1 512021
-0.001417 -0.000263 0.118929 -0.440519 0.198981 0.809425 -0.047252 1 0 0 0 0 0 1 513022
-0.001417 -0.000263 0.118929 -0.440774 0.199102 0.809949 -0.047283 1 0 0 0 0 0 1 513991
-0.001417 -0.000263 0.118929 -0.441055 0.199244 0.810506 -0.047315 1 0 0 0 0 0 1 515029
-0.001405 -0.000250 0.118940 -0.616013 0.013131 0.663747 -0.047346 1 0 0 0 0 0 1 516020
-0.001398 -0.000243 0.118944 -0.555923 0.078296 0.738756 -0.047378 1 0 0 0 0 0 1 517027
-0.001395 -0.000239 0.118945 -0.510758 0.126899 0.777468 -0.047409 1 0 0 0 0 0 1 518020
-0.001393 -0.000238 0.118945 -0.486613 0.152891 0.792418 -0.047440 1 0 0 0 0 0 1 519009
-0.001393 -0.000237 0.118946 -0.474473 0.166115 0.798053 -0.047471 1 0 0 0 0 0 1 520005
-0.001387 -0.000254 0.118956 -0.541335 0.420748 0.656304 -0.047502 1 0 0 0 0 0 1 521015
-0.001384 -0.000263 0.118960 -0.513763 0.337204 0.730238 -0.047533 1 0 0 0 0 0 1 522007
-0.001383 -0.000268 0.118961 -0.493554 0.274465 0.768331 -0.047565 1 0 0 0 0 0 1 523013
-0.001382 -0.000270 0.118961 -0.482774 0.241112 0.783022 -0.047596 1 0 0 0 0 0 1 524004
-0.001381 -0.000271 0.118962 -0.477397 0.224292 0.788553 -0.047627 1 0 0 0 0 0 1 525013
-0.001381 -0.000272 0.118962 -0.474833 0.215944 0.790810 -0.047658 1 0 0 0 0 0 1 526003
-0.001381 -0.000272 0.118962 -0.473705 0.211835 0.791948 -0.047690 1 0 0 0 0 0 1 527015
-0.001368 -0.000258 0.118972 -0.648157 0.023460 0.645371 -0.047721 1 0 0 0 0 0 1 528004
-0.001362 -0.000252 0.118976 -0.587706 0.087557 0.720368 -0.047752 1 0 0 0 0 0 1 529015
-0.001359 -0.000248 0.118977 -0.542363 0.135624 0.759089 -0.047784 1 0 0 0 0 0 1 530019
-0.001357 -0.000247 0.118978 -0.518158 0.161349 0.774020 -0.047814 1 0 0 0 0 0 1 531003
-0.001356 -0.000246 0.118978 -0.505992 0.174456 0.779635 -0.047846 1 0 0 0 0 0 1 532012
-0.001356 -0.000245 0.118978 -0.500026 0.181099 0.781923 -0.047877 1 0 0 0 0 0 1 533021
-0.001356 -0.000245 0.118978 -0.497198 0.184492 0.783063 -0.047909 1 0 0 0 0 0 1 534045
-0.001356 -0.000245 0.118978 -0.495938 0.186244 0.783779 -0.047940 1 0 0 0 0 0 1 535031
-0.001356 -0.000245 0.118978 -0.495478 0.187172 0.784359 -0.047971 1 0 0 0 0 0 1 536025
-0.001356 -0.000245 0.118978 -0.495393 0.187702 0.784890 -0.048002 1 0 0 0 0 0 1 537013
-0.001356 -0.000245 0.118978 -0.495523 0.188033 0.785414 -0.048034 1 0 0 0 0 0 1 538026
-0.001356 -0.000245 0.118978 -0.495738 0.188251 0.785925 -0.048065 1 0 0 0 0 0 1 539023
-0.001356 -0.000245 0.118978 -0.496012 0.188432 0.786438 -0.048096 1 0 0 0 0 0 1 540011
-0.001356 -0.000245 0.118978 -0.496320 0.188578 0.786951 -0.048128 1 0 0 0 0 0 1 541025
-0.001356 -0.000245 0.118978 -0.496620 0.188707 0.787458 -0.048159 1 0 0 0 0 0 1 542019
-0.001356 -0.000245 0.118978 -0.496933 0.188838 0.787978 -0.048190 1 0 0 0 0 0 1 543023
-0.001350 -0.000263 0.118989 -0.570196 0.437213 0.644365 -0.048221 1 0 0 0 0 0 1 544007
-0.001348 -0.000272 0.118992 -0.545782 0.350445 0.717600 -0.048252 1 0 0 0 0 0 1 545019
-0.001333 -0.000263 0.119004 -0.702263 0.099500 0.608125 -0.048284 1 0 0 0 0 0 1 546027
-0.001326 -0.000258 0.119008 -0.631886 0.130310 0.697036 -0.048315 1 0 0 0 0 0 1 547023
-0.001323 -0.000256 0.119010 -0.581459 0.161555 0.740657 -0.048346 1 0 0 0 0 0 1 548003
-0.001321 -0.000255 0.119010 -0.554687 0.178859 0.757302 -0.048377 1 0 0 0 0 0 1 548995
-0.001320 -0.000254 0.119010 -0.541258 0.187751 0.763498 -0.048409 1 0 0 0 0 0 1 550019
-0.001320 -0.000254 0.119010 -0.534664 0.192302 0.765976 -0.048440 1 0 0 0 0 0 1 551020
-0.001319 -0.000254 0.119010 -0.531524 0.194630 0.767152 -0.048471 1 0 0 0 0 0 1 552021
-0.001319 -0.000254 0.119010 -0.530107 0.195856 0.767869 -0.048501 1 0 0 0 0 0 1 552989
-0.001319 -0.000254 0.119010 -0.529586 0.196529 0.768460 -0.048534 1 0 0 0 0 0 1 554020
-0.001319 -0.000254 0.119010 -0.529494 0.196937 0.768995 -0.048565 1 0 0 0 0 0 1 555020
-0.001319 -0.000254 0.119010 -0.529605 0.197202 0.769483 -0.048596 1 0 0 0 0 0 1 556017
-0.001319 -0.000254 0.119010 -0.529844 0.197402 0.769981 -0.048627 1 0 0 0 0 0 1 557021
-0.001319 -0.000254 0.119010 -0.530124 0.197563 0.770492 -0.048659 1 0 0 0 0 0 1 558026
-0.001319 -0.000254 0.119010 -0.530442 0.197709 0.770980 -0.048690 1 0 0 0 0 0 1 559022
-0.001306 -0.000240 0.119021 -0.706061 0.011068 0.624199 -0.048721 1 0 0 0 0 0 1 560020
-0.001300 -0.000233 0.119025 -0.645985 0.076175 0.698932 -0.048752 1 0 0 0 0 0 1 561019
-0.001297 -0.000230 0.119026 -0.600838 0.124749 0.737525 -0.048784 1 0 0 0 0 0 1 562017
-0.001295 -0.000228 0.119026 -0.576766 0.150738 0.752411 -0.048815 1 0 0 0 0 0 1 563021
-0.001294 -0.000228 0.119027 -0.564683 0.163967 0.758000 -0.048846 1 0 0 0 0 0 1 564020
-0.001294 -0.000227 0.119027 -0.558781 0.170668 0.760251 -0.048878 1 0 0 0 0 0 1 565027
-0.001294 -0.000227 0.119027 -0.555982 0.174074 0.761348 -0.048908 1 0 0 0 0 0 1 566012
-0.001294 -0.000227 0.119027 -0.554772 0.175822 0.762055 -0.048940 1 0 0 0 0 0 1 567016
-0.001294 -0.000227 0.119027 -0.554335 0.176770 0.762602 -0.048971 1 0 0 0 0 0 1 568019
-0.001294 -0.000227 0.119027 -0.554281 0.177284 0.763112 -0.049001 1 0 0 0 0 0 1 568989
-0.001294 -0.000227 0.119027 -0.554451 0.177618 0.763613 -0.049034 1 0 0 0 0 0 1 570018
-0.001294 -0.000227 0.119027 -0.554698 0.177828 0.764099 -0.049065 1 0 0 0 0 0 1 571014
-0.001294 -0.000227 0.119027 -0.555010 0.177981 0.764591 -0.049096 1 0 0 0 0 0 1 572010
-0.001294 -0.000227 0.119027 -0.555339 0.178123 0.765082 -0.049127 1 0 0 0 0 0 1 573016
-0.001288 -0.000245 0.119037 -0.628789 0.426852 0.621298 -0.049159 1 0 0 0 0 0 1 574019
-0.001286 -0.000254 0.119041 -0.604375 0.340203 0.694442 -0.049190 1 0 0 0 0 0 1 575020
-0.001284 -0.000258 0.119042 -0.585777 0.275885 0.732233 -0.049221 1 0 0 0 0 0 1 576020
-0.001283 -0.000260 0.119042 -0.575845 0.241725 0.746807 -0.049252 1 0 0 0 0 0 1 577019
-0.001283 -0.000262 0.119043 -0.570926 0.224514 0.752272 -0.049284 1 0 0 0 0 0 1 578019
-0.001283 -0.000262 0.119043 -0.568626 0.215957 0.754481 -0.049315 1 0 0 0 0 0 1 579023
-0.001283 -0.000262 0.119043 -0.567639 0.211745 0.755560 -0.049346 1 0 0 0 0 0 1 580022
-0.001283 -0.000263 0.119043 -0.567317 0.209704 0.756246 -0.049378 1 0 0 0 0 0 1 581023
-0.001283 -0.000263 0.119043 -0.567344 0.208752 0.756794 -0.049409 1 0 0 0 0 0 1 582019
-0.001283 -0.000263 0.119043 -0.567524 0.208333 0.757290 -0.049440 1 0 0 0 0 0 1 583014
-0.001283 -0.000263 0.119043 -0.567809 0.208192 0.757776 -0.049471 1 0 0 0 0 0 1 584011
-0.001283 -0.000263 0.119043 -0.568118 0.208189 0.758256 -0.049502 1 0 0 0 0 0 1 585012
-0.001283 -0.000263 0.119043 -0.568452 0.208254 0.758744 -0.049533 1 0 0 0 0 0 1 586003
-0.001283 -0.000263 0.119043 -0.568806 0.208360 0.759221 -0.049565 1 0 0 0 0 0 1 587011
-0.001283 -0.000263 0.119043 -0.569154 0.208466 0.759689 -0.049596 1 0 0 0 0 0 1 588003
-0.001283 -0.000263 0.119043 -0.569512 0.208585 0.760177 -0.049627 1 0 0 0 0 0 1 589012
-0.001283 -0.000263 0.119043 -0.569867 0.208714 0.760652 -0.049658 1 0 0 0 0 0 1 590002
-0.001283 -0.000263 0.119043 -0.570229 0.208847 0.761135 -0.049690 1 0 0 0 0 0 1 591012
-0.001283 -0.000263 0.119043 -0.570584 0.208977 0.761609 -0.049721 1 0 0 0 0 0 1 592002
-0.001283 -0.000263 0.119043 -0.570946 0.209110 0.762092 -0.049752 1 0 0 0 0 0 1 593011
-0.001283 -0.000263 0.119043 -0.571304 0.209241 0.762570 -0.049783 1 0 0 0 0 0 1 594009
-0.001283 -0.000263 0.119043 -0.571664 0.209373 0.763050 -0.049815 1 0 0 0 0 0 1 595012
-0.001283 -0.000263 0.119043 -0.572019 0.209503 0.763525 -0.049846 1 0 0 0 0 0 1 596003
-0.001283 -0.000263 0.119043 -0.572368 0.209633 0.764000 -0.049877 1 0 0 0 0 0 1 597009
-0.001283 -0.000263 0.119043 -0.572738 0.209767 0.764486 -0.049908 1 0 0 0 0 0 1 598013
-0.001283 -0.000263 0.119043 -0.573095 0.209887 0.764972 -0.049940 1 0 0 0 0 0 1 599014
-0.001283 -0.000263 0.119043 -0.573455 0.210028 0.765443 -0.049971 1 0 0 0 0 0 1 600010
-0.001283 -0.000263 0.119043 -0.573814 0.210160 0.765922 -0.050002 1 0 0 0 0 0 1 601010
-0.001283 -0.000263 0.119043 -0.574170 0.210291 0.766396 -0.050033 1 0 0 0 0 0 1 602002
-0.001283 -0.000263 0.119043 -0.574531 0.210423 0.766878 -0.050065 1 0 0 0 0 0 1 603008
-0.001283 -0.000263 0.119043 -0.574882 0.210554 0.767356 -0.050096 1 0 0 0 0 0 1 604020
-0.001283 -0.000263 0.119043 -0.575248 0.210687 0.767837 -0.050127 1 0 0 0 0 0 1 605013
-0.001283 -0.000263 0.119043 -0.575609 0.210808 0.768328 -0.050159 1 0 0 0 0 0 1 606025
-0.001283 -0.000263 0.119043 -0.575968 0.210949 0.768798 -0.050190 1 0 0 0 0 0 1 607018
-0.001283 -0.000263 0.119043 -0.576327 0.211081 0.769276 -0.050221 1 0 0 0 0 0 1 608018
-0.001283 -0.000263 0.119043 -0.576676 0.211209 0.769741 -0.050251 1 0 0 0 0 0 1 608990
-0.001283 -0.000263 0.119043 -0.577048 0.211345 0.770237 -0.050284 1 0 0 0 0 0 1 610026
-0.001283 -0.000263 0.119043 -0.577403 0.211476 0.770712 -0.050315 1 0 0 0 0 0 1 611017
-0.001283 -0.000263 0.119043 -0.577752 0.211605 0.771186 -0.050346 1 0 0 0 0 0 1 612022
-0.001283 -0.000263 0.119043 -0.578115 0.211726 0.771675 -0.050377 1 0 0 0 0 0 1 613017
-0.001283 -0.000263 0.119043 -0.578478 0.211868 0.772149 -0.050409 1 0 0 0 0 0 1 614018
-0.001283 -0.000263 0.119043 -0.578833 0.211999 0.772621 -0.050439 1 0 0 0 0 0 1 615005
-0.001283 -0.000263 0.119043 -0.579196 0.212132 0.773106 -0.050471 1 0 0 0 0 0 1 616018
-0.001283 -0.000263 0.119043 -0.579562 0.212255 0.773577 -0.050502 1 0 0 0 0 0 1 617016
-0.001283 -0.000263 0.119043 -0.579914 0.212394 0.774061 -0.050534 1 0 0 0 0 0 1 618016
-0.001283 -0.000263 0.119043 -0.580272 0.212526 0.774541 -0.050565 1 0 0 0 0 0 1 619017
-0.001283 -0.000263 0.119043 -0.580618 0.212654 0.775012 -0.050596 1 0 0 0 0 0 1 620015
-0.001283 -0.000263 0.119043 -0.580984 0.212777 0.775503 -0.050627 1 0 0 0 0 0 1 621015
-0.001270 -0.000249 0.119053 -0.757141 0.025648 0.628425 -0.050659 1 0 0 0 0 0 1 622015
-0.001264 -0.000242 0.119057 -0.697231 0.090560 0.702993 -0.050690 1 0 0 0 0 0 1 623017
-0.001260 -0.000239 0.119058 -0.652179 0.139074 0.741519 -0.050721 1 0 0 0 0 0 1 624014
-0.001259 -0.000237 0.119059 -0.628170 0.165020 0.756378 -0.050752 1 0 0 0 0 0 1 625015
-0.001258 -0.000236 0.119059 -0.616121 0.178221 0.761930 -0.050783 1 0 0 0 0 0 1 626013
-0.001258 -0.000236 0.119059 -0.610255 0.184906 0.764170 -0.050815 1 0 0 0 0 0 1 627017
-0.001257 -0.000236 0.119059 -0.607485 0.188311 0.765259 -0.050846 1 0 0 0 0 0 1 628018
-0.001257 -0.000236 0.119059 -0.606287 0.190069 0.765933 -0.050877 1 0 0 0 0 0 1 629017
-0.001257 -0.000236 0.119059 -0.605867 0.191020 0.766480 -0.050909 1 0 0 0 0 0 1 630017
-0.001257 -0.000236 0.119059 -0.605854 0.191544 0.766977 -0.050940 1 0 0 0 0 0 1 631018
-0.001257 -0.000236 0.119059 -0.606018 0.191875 0.767456 -0.050971 1 0 0 0 0 0 1 632008
-0.001257 -0.000236 0.119059 -0.606296 0.192083 0.767928 -0.051002 1 0 0 0 0 0 1 633021
-0.001257 -0.000236 0.119059 -0.606613 0.192256 0.768391 -0.051033 1 0 0 0 0 0 1 633990
-0.001257 -0.000236 0.119059 -0.606968 0.192407 0.768876 -0.051065 1 0 0 0 0 0 1 635018
-0.001257 -0.000236 0.119059 -0.607329 0.192536 0.769334 -0.051096 1 0 0 0 0 0 1 636019
-0.001257 -0.000236 0.119059 -0.607691 0.192662 0.769808 -0.051127 1 0 0 0 0 0 1 637015
-0.001257 -0.000236 0.119059 -0.608058 0.192780 0.770274 -0.051158 1 0 0 0 0 0 1 638004
-0.001257 -0.000236 0.119059 -0.608434 0.192888 0.770761 -0.051190 1 0 0 0 0 0 1 639025
-0.001257 -0.000236 0.119059 -0.608801 0.193025 0.771234 -0.051221 1 0 0 0 0 0 1 640029
-0.001257 -0.000236 0.119059 -0.609180 0.193136 0.771697 -0.051253 1 0 0 0 0 0 1 641027
-0.001257 -0.000236 0.119059 -0.609543 0.193261 0.772172 -0.051284 1 0 0 0 0 0 1 642024
-0.001257 -0.000236 0.119059 -0.609927 0.193373 0.772644 -0.051316 1 0 0 0 0 0 1 643039
-0.001257 -0.000236 0.119059 -0.610296 0.193489 0.773110 -0.051346 1 0 0 0 0 0 1 644030
-0.001257 -0.000236 0.119059 -0.610660 0.193616 0.773587 -0.051378 1 0 0 0 0 0 1 645030
-0.001257 -0.000236 0.119059 -0.611018 0.193720 0.774034 -0.051408 1 0 0 0 0 0 1 646007
-0.001257 -0.000236 0.119059 -0.611404 0.193830 0.774525 -0.051440 1 0 0 0 0 0 1 647026
-0.001244 -0.000222 0.119070 -0.787830 0.006417 0.627429 -0.051471 1 0 0 0 0 0 1 648026
-0.001238 -0.000215 0.119073 -0.727974 0.071283 0.701869 -0.051502 1 0 0 0 0 0 1 649019
-0.001235 -0.000212 0.119075 -0.682959 0.119748 0.740338 -0.051534 1 0 0 0 0 0 1 650025
-0.001233 -0.000210 0.119075 -0.658965 0.145666 0.755191 -0.051566 1 0 0 0 0 0 1 651066
-0.001232 -0.000209 0.119075 -0.646957 0.158875 0.760744 -0.051598 1 0 0 0 0 0 1 652081
-0.001232 -0.000209 0.119075 -0.641096 0.165532 0.762969 -0.051629 1 0 0 0 0 0 1 653063
-0.001232 -0.000209 0.119075 -0.638355 0.168915 0.764049 -0.051661 1 0 0 0 0 0 1 654080
-0.001232 -0.000208 0.119075 -0.637157 0.170664 0.764713 -0.051691 1 0 0 0 0 0 1 655065
-0.001232 -0.000208 0.119075 -0.636764 0.171596 0.765254 -0.051723 1 0 0 0 0 0 1 656083
-0.001232 -0.000208 0.119075 -0.636759 0.172103 0.765734 -0.051754 1 0 0 0 0 0 1 657066
-0.001232 -0.000208 0.119075 -0.636946 0.172423 0.766215 -0.051786 1 0 0 0 0 0 1 658081
-0.001232 -0.000208 0.119075 -0.637233 0.172637 0.766680 -0.051817 1 0 0 0 0 0 1 659095
-0.001232 -0.000208 0.119075 -0.637650 0.172802 0.767236 -0.051854 1 0 0 0 0 0 1 660283
-0.001232 -0.000208 0.119075 -0.637925 0.172912 0.767599 -0.051879 1 0 0 0 0 0 1 661066
-0.001232 -0.000208 0.119075 -0.638295 0.173026 0.768072 -0.051911 1 0 0 0 0 0 1 662087
-0.001232 -0.000208 0.119075 -0.638648 0.173132 0.768487 -0.051939 1 0 0 0 0 0 1 663000
-0.001232 -0.000208 0.119075 -0.639028 0.173247 0.768960 -0.051971 1 0 0 0 0 0 1 664010
-0.001232 -0.000208 0.119075 -0.639411 0.173352 0.769423 -0.052002 1 0 0 0 0 0 1 665009
-0.001232 -0.000208 0.119075 -0.639792 0.173456 0.769881 -0.052033 1 0 0 0 0 0 1 665999
-0.001232 -0.000208 0.119075 -0.640180 0.173561 0.770348 -0.052065 1 0 0 0 0 0 1 667009
-0.001232 -0.000208 0.119075 -0.640569 0.173656 0.770799 -0.052096 1 0 0 0 0 0 1 668001
-0.001232 -0.000208 0.119075 -0.640947 0.173757 0.771279 -0.052127 1 0 0 0 0 0 1 669010
-0.001232 -0.000208 0.119075 -0.641329 0.173871 0.771731 -0.052158 1 0 0 0 0 0 1 669999
-0.001232 -0.000208 0.119075 -0.641706 0.173975 0.772192 -0.052190 1 0 0 0 0 0 1 671011
-0.001232 -0.000208 0.119075 -0.642105 0.174083 0.772665 -0.052221 1 0 0 0 0 0 1 672023
-0.001232 -0.000208 0.119075 -0.642487 0.174176 0.773108 -0.052252 1 0 0 0 0 0 1 672993
-0.001232 -0.000208 0.119075 -0.642871 0.174289 0.773583 -0.052283 1 0 0 0 0 0 1 674009
-0.001232 -0.000208 0.119075 -0.643250 0.174383 0.774053 -0.052315 1 0 0 0 0 0 1 675008
-0.001232 -0.000208 0.119075 -0.643637 0.174497 0.774509 -0.052346 1 0 0 0 0 0 1 676006
-0.001232 -0.000208 0.119075 -0.644022 0.174602 0.774971 -0.052377 1 0 0 0 0 0 1 677007
-0.001232 -0.000208 0.119075 -0.644417 0.174699 0.775430 -0.052409 1 0 0 0 0 0 1 678014
-0.001232 -0.000208 0.119075 -0.644781 0.174808 0.775890 -0.052440 1 0 0 0 0 0 1 679012
-0.001232 -0.000208 0.119075 -0.645178 0.174916 0.776363 -0.052471 1 0 0 0 0 0 1 680021
-0.001232 -0.000208 0.119075 -0.645560 0.175020 0.776822 -0.052502 1 0 0 0 0 0 1 681011
-0.001232 -0.000208 0.119075 -0.645943 0.175124 0.777283 -0.052533 1 0 0 0 0 0 1 682009
-0.001232 -0.000208 0.119075 -0.646333 0.175208 0.777746 -0.052565 1 0 0 0 0 0 1 683010
-0.001232 -0.000208 0.119075 -0.646713 0.175330 0.778208 -0.052596 1 0 0 0 0 0 1 684009
-0.001232 -0.000208 0.119075 -0.647099 0.175437 0.778674 -0.052627 1 0 0 0 0 0 1 685016
-0.001232 -0.000208 0.119075 -0.647484 0.175541 0.779136 -0.052659 1 0 0 0 0 0 1 686016
-0.001232 -0.000208 0.119075 -0.647856 0.175643 0.779593 -0.052690 1 0 0 0 0 0 1 687017
-0.001232 -0.000208 0.119075 -0.648258 0.175741 0.780053 -0.052721 1 0 0 0 0 0 1 688016
-0.001232 -0.000208 0.119075 -0.648636 0.175842 0.780532 -0.052752 1 0 0 0 0 0 1 689022
-0.001232 -0.000208 0.119075 -0.649018 0.175956 0.780984 -0.052783 1 0 0 0 0 0 1 690012
-0.001232 -0.000208 0.119075 -0.649404 0.176062 0.781448 -0.052815 1 0 0 0 0 0 1 691015
-0.001232 -0.000208 0.119075 -0.649797 0.176157 0.781903 -0.052846 1 0 0 0 0 0 1 692015
-0.001232 -0.000208 0.119075 -0.650173 0.176269 0.782371 -0.052877 1 0 0 0 0 0 1 693014
-0.001232 -0.000208 0.119075 -0.650557 0.176374 0.782834 -0.052908 1 0 0 0 0 0 1 694014
-0.001232 -0.000208 0.119075 -0.650930 0.176476 0.783290 -0.052940 1 0 0 0 0 0 1 695015
-0.001232 -0.000208 0.119075 -0.651324 0.176583 0.783758 -0.052971 1 0 0 0 0 0 1 696014
-0.001232 -0.000208 0.119075 -0.651706 0.176676 0.784228 -0.053002 1 0 0 0 0 0 1 697015
-0.001232 -0.000208 0.119075 -0.652101 0.176781 0.784678 -0.053034 1 0 0 0 0 0 1 698014
-0.001232 -0.000208 0.119075 -0.652480 0.176894 0.785147 -0.053065 1 0 0 0 0 0 1 699017
-0.001232 -0.000208 0.119075 -0.652863 0.176999 0.785609 -0.053096 1 0 0 0 0 0 1 700015
-0.001232 -0.000208 0.119075 -0.653248 0.177104 0.786072 -0.053127 1 0 0 0 0 0 1 701017
-0.001232 -0.000208 0.119075 -0.653626 0.177196 0.786519 -0.053158 1 0 0 0 0 0 1 702013
-0.001232 -0.000208 0.119075 -0.654012 0.177299 0.787002 -0.053190 1 0 0 0 0 0 1 703017
-0.001232 -0.000208 0.119075 -0.654398 0.177414 0.787458 -0.053221 1 0 0 0 0 0 1 704013
-0.001232 -0.000208 0.119075 -0.654783 0.177520 0.787921 -0.053252 1 0 0 0 0 0 1 705015
-0.001232 -0.000208 0.119075 -0.655167 0.177624 0.788383 -0.053284 1 0 0 0 0 0 1 706014
-0.001232 -0.000208 0.119075 -0.655561 0.177720 0.788839 -0.053315 1 0 0 0 0 0 1 707016
-0.001232 -0.000208 0.119075 -0.655937 0.177832 0.789306 -0.053346 1 0 0 0 0 0 1 708013
-0.001232 -0.000208 0.119075 -0.656320 0.177937 0.789769 -0.053377 1 0 0 0 0 0 1 709013
-0.001232 -0.000208 0.119075 -0.656708 0.178042 0.790235 -0.053409 1 0 0 0 0 0 1 710021
-0.001232 -0.000208 0.119075 -0.657063 0.178128 0.790682 -0.053439 1 0 0 0 0 0 1 710987
-0.001232 -0.000208 0.119075 -0.657478 0.178239 0.791149 -0.053471 1 0 0 0 0 0 1 712011
-0.001232 -0.000208 0.119075 -0.657858 0.178352 0.791619 -0.053502 1 0 0 0 0 0 1 713015
-0.001232 -0.000208 0.119075 -0.658241 0.178457 0.792081 -0.053533 1 0 0 0 0 0 1 714014
-0.001232 -0.000208 0.119075 -0.658627 0.178562 0.792545 -0.053565 1 0 0 0 0 0 1 715017
-0.001232 -0.000208 0.119075 -0.659010 0.178666 0.793007 -0.053596 1 0 0 0 0 0 1 716015
-0.001219 -0.000195 0.119086 -0.835999 -0.009360 0.645649 -0.053627 1 0 0 0 0 0 1 717014
-0.001212 -0.000188 0.119090 -0.776311 0.055314 0.719900 -0.053658 1 0 0 0 0 0 1 718013
-0.001209 -0.000185 0.119091 -0.731401 0.103678 0.758286 -0.053690 1 0 0 0 0 0 1 719012
-0.001207 -0.000183 0.119091 -0.707461 0.129536 0.773087 -0.053721 1 0 0 0 0 0 1 720014
-0.001207 -0.000182 0.119091 -0.695468 0.142691 0.778610 -0.053752 1 0 0 0 0 0 1 721010
-0.001206 -0.000182 0.119092 -0.689640 0.149324 0.780832 -0.053784 1 0 0 0 0 0 1 722019
-0.001206 -0.000181 0.119092 -0.686909 0.152705 0.781890 -0.053814 1 0 0 0 0 0 1 722998
-0.001206 -0.000181 0.119092 -0.685742 0.154423 0.782556 -0.053846 1 0 0 0 0 0 1 724007
-0.001206 -0.000181 0.119092 -0.685346 0.155344 0.783083 -0.053877 1 0 0 0 0 0 1 724998
-0.001206 -0.000181 0.119092 -0.685363 0.155840 0.783567 -0.053908 1 0 0 0 0 0 1 726008
-0.001206 -0.000181 0.119092 -0.685562 0.156135 0.784022 -0.053939 1 0 0 0 0 0 1 726998
-0.001206 -0.000181 0.119092 -0.685858 0.156322 0.784483 -0.053971 1 0 0 0 0 0 1 728008
-0.001206 -0.000181 0.119092 -0.686206 0.156471 0.784940 -0.054002 1 0 0 0 0 0 1 728997
-0.001206 -0.000181 0.119092 -0.686581 0.156593 0.785400 -0.054033 1 0 0 0 0 0 1 730008
-0.001206 -0.000181 0.119092 -0.686964 0.156694 0.785837 -0.054064 1 0 0 0 0 0 1 730998
-0.001206 -0.000181 0.119092 -0.687374 0.156799 0.786321 -0.054097 1 0 0 0 0 0 1 732053
-0.001206 -0.000181 0.119092 -0.687752 0.156886 0.786755 -0.054127 1 0 0 0 0 0 1 733008
-0.001193 -0.000168 0.119102 -0.864946 -0.031376 0.639432 -0.054158 1 0 0 0 0 0 1 733999
-0.001187 -0.000161 0.119106 -0.805292 0.033293 0.713573 -0.054190 1 0 0 0 0 0 1 735007
-0.001183 -0.000157 0.119107 -0.760393 0.081633 0.751910 -0.054221 1 0 0 0 0 0 1 736002
-0.001182 -0.000156 0.119108 -0.736473 0.107475 0.766686 -0.054252 1 0 0 0 0 0 1 737016
-0.001181 -0.000155 0.119108 -0.724498 0.120605 0.772200 -0.054283 1 0 0 0 0 0 1 738003
-0.001181 -0.000154 0.119108 -0.718677 0.127241 0.774407 -0.054314 1 0 0 0 0 0 1 739004
-0.001180 -0.000154 0.119108 -0.715976 0.130594 0.775467 -0.054346 1 0 0 0 0 0 1 740012
-0.001180 -0.000154 0.119108 -0.714802 0.132302 0.776117 -0.054376 1 0 0 0 0 0 1 740989
-0.001180 -0.000154 0.119108 -0.714436 0.133203 0.776639 -0.054408 1 0 0 0 0 0 1 742005
-0.001180 -0.000154 0.119108 -0.714468 0.133684 0.777115 -0.054440 1 0 0 0 0 0 1 743017
-0.001180 -0.000154 0.119108 -0.714670 0.133974 0.777567 -0.054471 1 0 0 0 0 0 1 744003
-0.001180 -0.000154 0.119108 -0.714991 0.134152 0.778009 -0.054502 1 0 0 0 0 0 1 745018
-0.001180 -0.000154 0.119108 -0.715353 0.134277 0.778465 -0.054533 1 0 0 0 0 0 1 746013
-0.001180 -0.000154 0.119108 -0.715736 0.134383 0.778914 -0.054565 1 0 0 0 0 0 1 747014
-0.001180 -0.000154 0.119108 -0.716113 0.134466 0.779347 -0.054595 1 0 0 0 0 0 1 747985
-0.001180 -0.000154 0.119108 -0.716533 0.134556 0.779796 -0.054627 1 0 0 0 0 0 1 749006
-0.001180 -0.000154 0.119108 -0.716938 0.134643 0.780251 -0.054658 1 0 0 0 0 0 1 750013
-0.001180 -0.000154 0.119108 -0.717356 0.134713 0.780692 -0.054690 1 0 0 0 0 0 1 751015
-0.001180 -0.000154 0.119108 -0.717755 0.134786 0.781151 -0.054721 1 0 0 0 0 0 1 752014
-0.001180 -0.000154 0.119108 -0.718167 0.134874 0.781592 -0.054752 1 0 0 0 0 0 1 753015
-0.001180 -0.000154 0.119108 -0.718586 0.134943 0.782032 -0.054784 1 0 0 0 0 0 1 754016
-0.001180 -0.000154 0.119108 -0.718990 0.135028 0.782485 -0.054815 1 0 0 0 0 0 1 755020
-0.001180 -0.000154 0.119108 -0.719404 0.135097 0.782921 -0.054846 1 0 0 0 0 0 1 756010
-0.001180 -0.000154 0.119108 -0.719796 0.135179 0.783368 -0.054877 1 0 0 0 0 0 1 757014
-0.001180 -0.000154 0.119108 -0.720215 0.135260 0.783820 -0.054908 1 0 0 0 0 0 1 758013
-0.001180 -0.000154 0.119108 -0.720634 0.135328 0.784260 -0.054940 1 0 0 0 0 0 1 759014
-0.001180 -0.000154 0.119108 -0.721033 0.135401 0.784718 -0.054971 1 0 0 0 0 0 1 760012
-0.001180 -0.000154 0.119108 -0.721446 0.135489 0.785160 -0.055002 1 0 0 0 0 0 1 761013
-0.001180 -0.000154 0.119108 -0.721864 0.135559 0.785599 -0.055033 1 0 0 0 0 0 1 762013
-0.001180 -0.000154 0.119108 -0.722267 0.135644 0.786051 -0.055065 1 0 0 0 0 0 1 763014
-0.001180 -0.000154 0.119108 -0.722676 0.135722 0.786498 -0.055096 1 0 0 0 0 0 1 764013
-0.001180 -0.000154 0.119108 -0.723093 0.135790 0.786936 -0.055127 1 0 0 0 0 0 1 765011
-0.001180 -0.000154 0.119108 -0.723495 0.135875 0.787387 -0.055158 1 0 0 0 0 0 1 766009
-0.001180 -0.000154 0.119108 -0.723891 0.135939 0.787837 -0.055190 1 0 0 0 0 0 1 767015
-0.001180 -0.000154 0.119108 -0.724322 0.136019 0.788275 -0.055221 1 0 0 0 0 0 1 768013
-0.001180 -0.000154 0.119108 -0.724725 0.136105 0.788727 -0.055252 1 0 0 0 0 0 1 769011
-0.001180 -0.000154 0.119108 -0.725143 0.136175 0.789167 -0.055283 1 0 0 0 0 0 1 770013
-0.001180 -0.000154 0.119108 -0.725547 0.136260 0.789620 -0.055315 1 0 0 0 0 0 1 771014
-0.001180 -0.000154 0.119108 -0.725955 0.136338 0.790066 -0.055346 1 0 0 0 0 0 1 772013
-0.001180 -0.000154 0.119108 -0.726373 0.136406 0.790505 -0.055377 1 0 0 0 0 0 1 773012
-0.001180 -0.000154 0.119108 -0.726773 0.136479 0.790965 -0.055408 1 0 0 0 0 0 1 774013
-0.001180 -0.000154 0.119108 -0.727173 0.136564 0.791399 -0.055440 1 0 0 0 0 0 1 775013
-0.001180 -0.000154 0.119108 -0.727596 0.136635 0.791838 -0.055471 1 0 0 0 0 0 1 776000
-0.001180 -0.000154 0.119108 -0.728004 0.136721 0.792295 -0.055502 1 0 0 0 0 0 1 777010
-0.001180 -0.000154 0.119108 -0.728413 0.136799 0.792742 -0.055533 1 0 0 0 0 0 1 778011
-0.001180 -0.000154 0.119108 -0.728833 0.136868 0.793183 -0.055565 1 0 0 0 0 0 1 779015
-0.001180 -0.000154 0.119108 -0.729235 0.136953 0.793634 -0.055596 1 0 0 0 0 0 1 780012
-0.001180 -0.000154 0.119108 -0.729640 0.137019 0.794088 -0.055627 1 0 0 0 0 0 1 781012
-0.001180 -0.000154 0.119108 -0.730046 0.137094 0.794511 -0.055658 1 0 0 0 0 0 1 782004
-0.001199 -0.000150 0.119118 -0.472937 0.076471 0.653870 -0.055690 1 0 0 0 0 0 1 783013
-0.001208 -0.000147 0.119121 -0.562060 0.097194 0.724454 -0.055721 1 0 0 0 0 0 1 784002
-0.001213 -0.000146 0.119123 -0.628240 0.112776 0.760994 -0.055752 1 0 0 0 0 0 1 785017
-0.001215 -0.000146 0.119123 -0.663521 0.121144 0.775067 -0.055783 1 0 0 0 0 0 1 786002
-0.001216 -0.000145 0.119123 -0.681557 0.125435 0.780377 -0.055817 1 0 0 0 0 0 1 787097
-0.001217 -0.000145 0.119123 -0.690742 0.127600 0.782481 -0.055848 1 0 0 0 0 0 1 788080
-0.001217 -0.000145 0.119123 -0.695529 0.128751 0.783495 -0.055879 1 0 0 0 0 0 1 789064
-0.001217 -0.000145 0.119123 -0.698114 0.129349 0.784137 -0.055910 1 0 0 0 0 0 1 790077
-0.001217 -0.000145 0.119123 -0.699600 0.129683 0.784645 -0.055941 1 0 0 0 0 0 1 791065
-0.001217 -0.000145 0.119123 -0.700551 0.129889 0.785106 -0.055973 1 0 0 0 0 0 1 792075
-0.001217 -0.000145 0.119123 -0.701203 0.130024 0.785549 -0.056004 1 0 0 0 0 0 1 793060
-0.001217 -0.000145 0.119123 -0.701733 0.130129 0.786000 -0.056035 1 0 0 0 0 0 1 794076
-0.001217 -0.000145 0.119123 -0.702169 0.130224 0.786418 -0.056065 1 0 0 0 0 0 1 795014
-0.001217 -0.000145 0.119123 -0.702605 0.130298 0.786847 -0.056096 1 0 0 0 0 0 1 796007
-0.001217 -0.000145 0.119123 -0.703000 0.130381 0.787273 -0.056127 1 0 0 0 0 0 1 796997
-0.001204 -0.000132 0.119134 -0.880680 -0.058428 0.639664 -0.056158 1 0 0 0 0 0 1 798008
-0.001198 -0.000125 0.119138 -0.821201 0.006044 0.713629 -0.056189 1 0 0 0 0 0 1 799002
-0.001195 -0.000121 0.119139 -0.776398 0.054288 0.751901 -0.056221 1 0 0 0 0 0 1 800005
-0.001193 -0.000120 0.119139 -0.752506 0.080068 0.766628 -0.056252 1 0 0 0 0 0 1 800995
-0.001192 -0.000119 0.119140 -0.740561 0.093173 0.772140 -0.056283 1 0 0 0 0 0 1 802007
-0.001210 -0.000114 0.119150 -0.476901 0.038946 0.633184 -0.056314 1 0 0 0 0 0 1 802996
-0.001219 -0.000112 0.119153 -0.562873 0.062937 0.704299 -0.056346 1 0 0 0 0 0 1 804005
-0.001224 -0.000110 0.119154 -0.627451 0.080133 0.740995 -0.056377 1 0 0 0 0 0 1 804997
-0.001232 -0.000092 0.119144 -0.588121 -0.161389 0.900903 -0.056409 1 0 0 0 0 0 1 806017
-0.001235 -0.000082 0.119141 -0.630270 -0.070954 0.833917 -0.056440 1 0 0 0 0 0 1 807014
-0.001237 -0.000078 0.119140 -0.658074 -0.004702 0.798771 -0.056471 1 0 0 0 0 0 1 808008
-0.001238 -0.000075 0.119139 -0.672940 0.030524 0.785664 -0.056502 1 0 0 0 0 0 1 809003
-0.001239 -0.000074 0.119139 -0.680696 0.048341 0.781300 -0.056533 1 0 0 0 0 0 1 810004
-0.001239 -0.000074 0.119139 -0.684787 0.057302 0.780056 -0.056564 1 0 0 0 0 0 1 810996
-0.001226 -0.000060 0.119150 -0.864435 -0.127323 0.631892 -0.056595 1 0 0 0 0 0 1 811989
-0.001220 -0.000053 0.119153 -0.805949 -0.060619 0.705567 -0.056627 1 0 0 0 0 0 1 813012
-0.001217 -0.000049 0.119155 -0.761597 -0.011281 0.743722 -0.056658 1 0 0 0 0 0 1 814010
-0.001215 -0.000048 0.119155 -0.737947 0.015030 0.758420 -0.056690 1 0 0 0 0 0 1 815019
-0.001233 -0.000042 0.119165 -0.468004 -0.032575 0.622826 -0.056721 1 0 0 0 0 0 1 816015
-0.001242 -0.000040 0.119169 -0.550916 -0.005166 0.694974 -0.056752 1 0 0 0 0 0 1 817009
-0.001246 -0.000038 0.119170 -0.613967 0.013712 0.732014 -0.056784 1 0 0 0 0 0 1 818014
-0.001248 -0.000038 0.119171 -0.647669 0.023698 0.746265 -0.056815 1 0 0 0 0 0 1 819013
-0.001249 -0.000037 0.119171 -0.664866 0.028754 0.751556 -0.056845 1 0 0 0 0 0 1 819982
-0.001250 -0.000037 0.119171 -0.673665 0.031289 0.753693 -0.056877 1 0 0 0 0 0 1 821012
-0.001250 -0.000037 0.119171 -0.678237 0.032569 0.754686 -0.056908 1 0 0 0 0 0 1 822010
-0.001250 -0.000037 0.119171 -0.680714 0.033231 0.755313 -0.056940 1 0 0 0 0 0 1 823013
-0.001250 -0.000037 0.119171 -0.682130 0.033559 0.755789 -0.056971 1 0 0 0 0 0 1 824012
-0.001238 -0.000024 0.119181 -0.860589 -0.155582 0.608230 -0.057002 1 0 0 0 0 0 1 825016
-0.001231 -0.000017 0.119185 -0.801425 -0.091016 0.682005 -0.057033 1 0 0 0 0 0 1 825984
-0.001247 -0.000009 0.119197 -0.498430 -0.103781 0.579163 -0.057065 1 0 0 0 0 0 1 827015
-0.001254 -0.000005 0.119200 -0.563274 -0.057293 0.663750 -0.057096 1 0 0 0 0 0 1 828006
-0.001258 -0.000003 0.119202 -0.617081 -0.028727 0.705200 -0.057127 1 0 0 0 0 0 1 829011
-0.001260 -0.000002 0.119202 -0.646136 -0.013906 0.720974 -0.057158 1 0 0 0 0 0 1 830011
-0.001261 -0.000002 0.119202 -0.661001 -0.006429 0.726808 -0.057190 1 0 0 0 0 0 1 831012
-0.001261 -0.000001 0.119203 -0.668610 -0.002692 0.729102 -0.057221 1 0 0 0 0 0 1 832010
-0.001262 -0.000001 0.119203 -0.672593 -0.000814 0.730142 -0.057252 1 0 0 0 0 0 1 833009
-0.001262 -0.000001 0.119203 -0.674761 0.000120 0.730768 -0.057283 1 0 0 0 0 0 1 834012
-0.001262 -0.000001 0.119203 -0.676033 0.000588 0.731244 -0.057315 1 0 0 0 0 0 1 835011
-0.001262 -0.000001 0.119203 -0.676853 0.000816 0.731683 -0.057346 1 0 0 0 0 0 1 836011
-0.001262 -0.000001 0.119203 -0.677445 0.000940 0.732083 -0.057377 1 0 0 0 0 0 1 837012
-0.001249 0.000012 0.119213 -0.855639 -0.188525 0.584468 -0.057408 1 0 0 0 0 0 1 838011
-0.001243 0.000019 0.119217 -0.796288 -0.124015 0.658174 -0.057440 1 0 0 0 0 0 1 839013
-0.001239 0.000023 0.119218 -0.751490 -0.075798 0.696317 -0.057471 1 0 0 0 0 0 1 840010
-0.001238 0.000024 0.119219 -0.727602 -0.050099 0.710991 -0.057502 1 0 0 0 0 0 1 841010
-0.001237 0.000025 0.119219 -0.715637 -0.037089 0.716439 -0.057533 1 0 0 0 0 0 1 842010
-0.001237 0.000026 0.119219 -0.709796 -0.030569 0.718585 -0.057565 1 0 0 0 0 0 1 843012
-0.001255 0.000030 0.119229 -0.448485 -0.088420 0.578506 -0.057596 1 0 0 0 0 0 1 844010
-0.001264 0.000033 0.119232 -0.535943 -0.066026 0.648954 -0.057627 1 0 0 0 0 0 1 845010
-0.001269 0.000034 0.119234 -0.601282 -0.049688 0.685386 -0.057658 1 0 0 0 0 0 1 846010
-0.001271 0.000034 0.119234 -0.636153 -0.041011 0.699406 -0.057690 1 0 0 0 0 0 1 847022
-0.001272 0.000035 0.119234 -0.653906 -0.036628 0.704613 -0.057721 1 0 0 0 0 0 1 848013
-0.001260 0.000048 0.119245 -0.840807 -0.224142 0.558660 -0.057753 1 0 0 0 0 0 1 849025
-0.001254 0.000055 0.119249 -0.785768 -0.158576 0.632874 -0.057784 1 0 0 0 0 0 1 850019
-0.001251 0.000059 0.119250 -0.743118 -0.109812 0.671180 -0.057815 1 0 0 0 0 0 1 851021
-0.001249 0.000060 0.119250 -0.720285 -0.083871 0.685899 -0.057846 1 0 0 0 0 0 1 852019
-0.001248 0.000061 0.119250 -0.708838 -0.070733 0.691351 -0.057877 1 0 0 0 0 0 1 853019
-0.001248 0.000062 0.119250 -0.703267 -0.064162 0.693494 -0.057909 1 0 0 0 0 0 1 854018
-0.001248 0.000062 0.119251 -0.700665 -0.060907 0.694487 -0.057940 1 0 0 0 0 0 1 855021
-0.001248 0.000062 0.119251 -0.699548 -0.059280 0.695064 -0.057971 1 0 0 0 0 0 1 856018
-0.001247 0.000062 0.119251 -0.699161 -0.058485 0.695512 -0.058002 1 0 0 0 0 0 1 857020
-0.001247 0.000062 0.119251 -0.699166 -0.058110 0.695916 -0.058034 1 0 0 0 0 0 1 858015
-0.001235 0.000076 0.119261 -0.877355 -0.247811 0.548360 -0.058065 1 0 0 0 0 0 1 859010
-0.001228 0.000083 0.119265 -0.818281 -0.183273 0.622291 -0.058129 1 0 0 0 0 0 1 861072
-0.001225 0.000086 0.119266 -0.774175 -0.135124 0.661076 -0.058222 1 0 0 0 0 0 1 864049
-0.001223 0.000088 0.119267 -0.750277 -0.109425 0.675707 -0.058254 1 0 0 0 0 0 1 865084
-0.001223 0.000089 0.119267 -0.738296 -0.096438 0.681134 -0.058286 1 0 0 0 0 0 1 866081
-0.001222 0.000089 0.119267 -0.732428 -0.089956 0.683227 -0.058314 1 0 0 0 0 0 1 867003
-0.001222 0.000089 0.119267 -0.729684 -0.086730 0.684193 -0.058345 1 0 0 0 0 0 1 867994
-0.001222 0.000089 0.119267 -0.728513 -0.085144 0.684777 -0.058377 1 0 0 0 0 0 1 869002
-0.001222 0.000089 0.119267 -0.728131 -0.084364 0.685214 -0.058408 1 0 0 0 0 0 1 869993
-0.001222 0.000089 0.119267 -0.728120 -0.084012 0.685616 -0.058439 1 0 0 0 0 0 1 871003
-0.001222 0.000089 0.119267 -0.728334 -0.083843 0.685998 -0.058472 1 0 0 0 0 0 1 872049
-0.001222 0.000089 0.119267 -0.728602 -0.083789 0.686350 -0.058502 1 0 0 0 0 0 1 873007
-0.001209 0.000103 0.119277 -0.907130 -0.273868 0.538831 -0.058533 1 0 0 0 0 0 1 873994
-0.001202 0.000110 0.119281 -0.847737 -0.209378 0.612271 -0.058565 1 0 0 0 0 0 1 875008
-0.001199 0.000113 0.119282 -0.802918 -0.161189 0.650273 -0.058595 1 0 0 0 0 0 1 875996
-0.001198 0.000115 0.119283 -0.779028 -0.135522 0.664883 -0.058627 1 0 0 0 0 0 1 877000
-0.001197 0.000116 0.119283 -0.767070 -0.122559 0.670289 -0.058658 1 0 0 0 0 0 1 878003
-0.001196 0.000116 0.119283 -0.761246 -0.116095 0.672399 -0.058690 1 0 0 0 0 0 1 879008
-0.001183 0.000130 0.119294 -0.936872 -0.303123 0.525563 -0.058721 1 0 0 0 0 0 1 879999
-0.001177 0.000137 0.119297 -0.875908 -0.237016 0.599128 -0.058751 1 0 0 0 0 0 1 880989
-0.001174 0.000141 0.119298 -0.830312 -0.188018 0.637164 -0.058783 1 0 0 0 0 0 1 881998
-0.001159 0.000156 0.119310 -0.984481 -0.352297 0.504082 -0.058814 1 0 0 0 0 0 1 883002
-0.001152 0.000164 0.119313 -0.912532 -0.274585 0.582413 -0.058846 1 0 0 0 0 0 1 884001
-0.001143 0.000149 0.119325 -0.935488 0.031291 0.475109 -0.058877 1 0 0 0 0 0 1 885004
-0.001138 0.000142 0.119329 -0.883981 -0.024790 0.562837 -0.058908 1 0 0 0 0 0 1 885999
-0.001136 0.000139 0.119331 -0.851679 -0.073843 0.605816 -0.058939 1 0 0 0 0 0 1 886984
-0.001135 0.000137 0.119331 -0.834921 -0.100523 0.622148 -0.058970 1 0 0 0 0 0 1 887997
-0.001134 0.000136 0.119331 -0.826622 -0.114107 0.628125 -0.059002 1 0 0 0 0 0 1 888999
-0.001129 0.000118 0.119342 -0.896784 0.130286 0.483505 -0.059032 1 0 0 0 0 0 1 889981
-0.001126 0.000108 0.119346 -0.870553 0.041743 0.557033 -0.059064 1 0 0 0 0 0 1 891000
-0.001124 0.000104 0.119347 -0.851085 -0.023680 0.594964 -0.059095 1 0 0 0 0 0 1 891997
-0.001124 0.000102 0.119347 -0.840798 -0.058542 0.609513 -0.059126 1 0 0 0 0 0 1 892980
-0.001123 0.000100 0.119347 -0.835738 -0.076216 0.614881 -0.059158 1 0 0 0 0 0 1 893997
-0.001128 0.000118 0.119337 -0.759215 -0.336519 0.763782 -0.059189 1 0 0 0 0 0 1 895000
-0.001118 0.000140 0.119344 -0.961415 -0.446268 0.544645 -0.059220 1 0 0 0 0 0 1 895995
-0.001113 0.000151 0.119346 -0.920085 -0.320327 0.580727 -0.059252 1 0 0 0 0 0 1 896997
-0.001111 0.000157 0.119347 -0.885112 -0.239306 0.604528 -0.059283 1 0 0 0 0 0 1 897999
-0.001109 0.000160 0.119347 -0.866284 -0.197025 0.614073 -0.059314 1 0 0 0 0 0 1 898980
-0.001109 0.000161 0.119348 -0.856920 -0.175747 0.617696 -0.059346 1 0 0 0 0 0 1 900001
-0.001108 0.000162 0.119348 -0.852437 -0.165141 0.619164 -0.059377 1 0 0 0 0 0 1 901004
-0.001108 0.000162 0.119348 -0.850399 -0.159862 0.619877 -0.059408 1 0 0 0 0 0 1 901984
-0.001095 0.000176 0.119358 -1.028393 -0.347931 0.472747 -0.059439 1 0 0 0 0 0 1 902999
-0.001089 0.000183 0.119362 -0.968345 -0.282097 0.545894 -0.059470 1 0 0 0 0 0 1 903995
-0.001085 0.000186 0.119363 -0.923226 -0.233243 0.583751 -0.059501 1 0 0 0 0 0 1 904980
-0.001071 0.000202 0.119374 -1.078132 -0.398061 0.450772 -0.059533 1 0 0 0 0 0 1 905982
-0.001064 0.000210 0.119378 -1.006248 -0.320349 0.528852 -0.059564 1 0 0 0 0 0 1 906998
-0.001060 0.000213 0.119379 -0.955186 -0.265543 0.568414 -0.059595 1 0 0 0 0 0 1 907998
-0.001058 0.000215 0.119380 -0.928190 -0.236614 0.583514 -0.059626 1 0 0 0 0 0 1 908981
-0.001057 0.000216 0.119380 -0.914738 -0.222041 0.589059 -0.059657 1 0 0 0 0 0 1 909980
-0.001057 0.000217 0.119380 -0.908215 -0.214809 0.591202 -0.059689 1 0 0 0 0 0 1 910998
-0.001057 0.000217 0.119380 -0.905154 -0.211244 0.592134 -0.059720 1 0 0 0 0 0 1 911979
-0.001057 0.000217 0.119380 -0.903878 -0.209506 0.592676 -0.059752 1 0 0 0 0 0 1 912996
-0.001056 0.000217 0.119380 -0.903478 -0.208693 0.593061 -0.059783 1 0 0 0 0 0 1 913999
-0.001056 0.000217 0.119380 -0.903492 -0.208342 0.593382 -0.059814 1 0 0 0 0 0 1 914980
-0.001056 0.000217 0.119380 -0.903755 -0.208226 0.593712 -0.059845 1 0 0 0 0 0 1 915994
-0.001056 0.000217 0.119380 -0.904115 -0.208218 0.594024 -0.059877 1 0 0 0 0 0 1 916991
-0.001056 0.000217 0.119380 -0.904543 -0.208277 0.594331 -0.059908 1 0 0 0 0 0 1 917999
-0.001056 0.000217 0.119380 -0.904981 -0.208349 0.594647 -0.059939 1 0 0 0 0 0 1 919001
-0.001056 0.000217 0.119380 -0.905428 -0.208449 0.594957 -0.059970 1 0 0 0 0 0 1 919996
-0.001056 0.000217 0.119380 -0.905901 -0.208546 0.595260 -0.060002 1 0 0 0 0 0 1 920996
-0.001056 0.000217 0.119380 -0.906381 -0.208662 0.595582 -0.060033 1 0 0 0 0 0 1 921995
-0.001056 0.000217 0.119380 -0.906838 -0.208755 0.595887 -0.060064 1 0 0 0 0 0 1 922995
-0.001056 0.000217 0.119380 -0.907308 -0.208861 0.596197 -0.060095 1 0 0 0 0 0 1 923994
-0.001056 0.000217 0.119380 -0.907788 -0.208978 0.596500 -0.060127 1 0 0 0 0 0 1 924995
-0.001056 0.000217 0.119380 -0.908252 -0.209079 0.596816 -0.060158 1 0 0 0 0 0 1 925994
-0.001056 0.000217 0.119380 -0.908724 -0.209187 0.597127 -0.060189 1 0 0 0 0 0 1 926996
-0.001056 0.000217 0.119380 -0.909195 -0.209295 0.597437 -0.060220 1 0 0 0 0 0 1 927995
-0.001056 0.000217 0.119380 -0.909676 -0.209412 0.597740 -0.060252 1 0 0 0 0 0 1 928996
-0.001056 0.000217 0.119380 -0.910133 -0.209524 0.598060 -0.060283 1 0 0 0 0 0 1 929987
-0.001044 0.000231 0.119391 -1.089778 -0.400688 0.450866 -0.060314 1 0 0 0 0 0 1 931001
-0.001037 0.000238 0.119394 -1.030382 -0.336208 0.523766 -0.060345 1 0 0 0 0 0 1 931996
-0.001034 0.000241 0.119395 -0.985576 -0.288050 0.561515 -0.060377 1 0 0 0 0 0 1 932992
-0.001032 0.000243 0.119396 -0.961772 -0.262441 0.575991 -0.060408 1 0 0 0 0 0 1 934001
-0.001031 0.000244 0.119396 -0.949892 -0.249541 0.581318 -0.060439 1 0 0 0 0 0 1 934991
-0.001031 0.000244 0.119396 -0.944624 -0.243266 0.583658 -0.060499 1 0 0 0 0 0 1 936916
-0.001031 0.000244 0.119396 -0.942536 -0.240264 0.584903 -0.060566 1 0 0 0 0 0 1 939043
-0.001031 0.000244 0.119396 -0.941440 -0.238751 0.585402 -0.060596 1 0 0 0 0 0 1 940004
-0.001031 0.000245 0.119396 -0.941141 -0.238051 0.585765 -0.060627 1 0 0 0 0 0 1 940996
-0.001031 0.000245 0.119396 -0.941221 -0.237776 0.586096 -0.060658 1 0 0 0 0 0 1 941996
-0.001031 0.000245 0.119396 -0.941522 -0.237692 0.586409 -0.060689 1 0 0 0 0 0 1 942999
-0.001031 0.000245 0.119396 -0.941918 -0.237704 0.586713 -0.060721 1 0 0 0 0 0 1 943999
-0.001031 0.000245 0.119396 -0.942335 -0.237782 0.587017 -0.060752 1 0 0 0 0 0 1 945004
-0.001031 0.000245 0.119396 -0.942809 -0.237882 0.587318 -0.060783 1 0 0 0 0 0 1 946001
-0.001031 0.000245 0.119396 -0.943271 -0.237984 0.587629 -0.060814 1 0 0 0 0 0 1 946987
-0.001031 0.000245 0.119396 -0.943749 -0.238097 0.587922 -0.060845 1 0 0 0 0 0 1 947994
-0.001031 0.000245 0.119396 -0.944242 -0.238220 0.588228 -0.060877 1 0 0 0 0 0 1 949013
-0.001031 0.000245 0.119396 -0.944721 -0.238341 0.588526 -0.060908 1 0 0 0 0 0 1 950001
-0.001031 0.000245 0.119396 -0.945200 -0.238462 0.588824 -0.060939 1 0 0 0 0 0 1 950988
-0.001031 0.000245 0.119396 -0.945690 -0.238598 0.589138 -0.060971 1 0 0 0 0 0 1 952006
-0.001031 0.000245 0.119396 -0.946178 -0.238710 0.589434 -0.061002 1 0 0 0 0 0 1 953006
-0.001031 0.000245 0.119396 -0.946662 -0.238831 0.589735 -0.061033 1 0 0 0 0 0 1 954004
-0.001031 0.000245 0.119396 -0.947156 -0.238956 0.590043 -0.061065 1 0 0 0 0 0 1 955023
-0.001031 0.000245 0.119396 -0.947640 -0.239078 0.590344 -0.061096 1 0 0 0 0 0 1 956021
-0.001031 0.000245 0.119396 -0.948114 -0.239198 0.590639 -0.061127 1 0 0 0 0 0 1 957000
-0.001031 0.000245 0.119396 -0.948607 -0.239322 0.590946 -0.061159 1 0 0 0 0 0 1 958017
-0.001031 0.000245 0.119396 -0.949089 -0.239456 0.591255 -0.061190 1 0 0 0 0 0 1 959018
-0.001031 0.000245 0.119396 -0.949575 -0.239568 0.591550 -0.061221 1 0 0 0 0 0 1 960014
-0.001031 0.000245 0.119396 -0.950053 -0.239680 0.591859 -0.061252 1 0 0 0 0 0 1 961016
-0.001031 0.000245 0.119396 -0.950546 -0.239810 0.592156 -0.061284 1 0 0 0 0 0 1 962019
-0.001031 0.000245 0.119396 -0.951031 -0.239933 0.592457 -0.061315 1 0 0 0 0 0 1 963018
-0.001031 0.000245 0.119396 -0.951515 -0.240055 0.592757 -0.061346 1 0 0 0 0 0 1 964015
-0.001031 0.000245 0.119396 -0.951999 -0.240177 0.593059 -0.061377 1 0 0 0 0 0 1 965014
-0.001031 0.000245 0.119396 -0.952479 -0.240311 0.593367 -0.061408 1 0 0 0 0 0 1 966012
-0.001031 0.000245 0.119396 -0.953004 -0.240433 0.593686 -0.061442 1 0 0 0 0 0 1 967088
-0.001031 0.000245 0.119396 -0.953480 -0.240545 0.593994 -0.061473 1 0 0 0 0 0 1 968086
-0.001018 0.000258 0.119407 -1.133475 -0.432102 0.446708 -0.061504 1 0 0 0 0 0 1 969076
-0.001011 0.000265 0.119410 -1.074157 -0.367720 0.519469 -0.061535 1 0 0 0 0 0 1 970077
-0.001008 0.000269 0.119412 -1.029423 -0.319609 0.557165 -0.061567 1 0 0 0 0 0 1 971075
-0.001006 0.000270 0.119412 -1.005634 -0.294033 0.571597 -0.061598 1 0 0 0 0 0 1 972069
-0.001006 0.000271 0.119412 -0.993795 -0.281169 0.576922 -0.061629 1 0 0 0 0 0 1 973079
-0.001005 0.000272 0.119412 -0.988066 -0.274780 0.578955 -0.061660 1 0 0 0 0 0 1 974049
-0.001005 0.000272 0.119412 -0.985462 -0.271673 0.579855 -0.061691 1 0 0 0 0 0 1 975049
-0.001005 0.000272 0.119412 -0.984399 -0.270180 0.580368 -0.061723 1 0 0 0 0 0 1 976088
-0.001005 0.000272 0.119412 -0.984110 -0.269487 0.580722 -0.061754 1 0 0 0 0 0 1 977054
-0.001005 0.000272 0.119412 -0.984225 -0.269232 0.581045 -0.061785 1 0 0 0 0 0 1 978055
-0.001005 0.000272 0.119412 -0.984529 -0.269165 0.581343 -0.061816 1 0 0 0 0 0 1 979056
-0.001005 0.000272 0.119412 -0.984915 -0.269185 0.581637 -0.061847 1 0 0 0 0 0 1 980053
-0.001005 0.000272 0.119412 -0.985370 -0.269278 0.581936 -0.061878 1 0 0 0 0 0 1 981046
-0.001005 0.000272 0.119412 -0.985859 -0.269391 0.582241 -0.061911 1 0 0 0 0 0 1 982082
-0.001005 0.000272 0.119412 -0.986340 -0.269521 0.582539 -0.061942 1 0 0 0 0 0 1 983094
-0.001005 0.000272 0.119412 -0.986833 -0.269643 0.582822 -0.061973 1 0 0 0 0 0 1 984081
-0.001005 0.000272 0.119412 -0.987331 -0.269778 0.583115 -0.062004 1 0 0 0 0 0 1 985080
-0.001005 0.000272 0.119412 -0.987837 -0.269910 0.583413 -0.062035 1 0 0 0 0 0 1 986072
-0.001005 0.000272 0.119412 -0.988319 -0.270054 0.583718 -0.062067 1 0 0 0 0 0 1 987085
-0.001005 0.000272 0.119412 -0.988808 -0.270183 0.583989 -0.062097 1 0 0 0 0 0 1 988048
-0.001005 0.000272 0.119412 -0.989298 -0.270309 0.584288 -0.062128 1 0 0 0 0 0 1 989047
-0.001005 0.000272 0.119412 -0.989795 -0.270444 0.584583 -0.062160 1 0 0 0 0 0 1 990048
-0.001005 0.000272 0.119412 -0.990302 -0.270589 0.584871 -0.062191 1 0 0 0 0 0 1 991051
-0.001005 0.000272 0.119412 -0.990807 -0.270721 0.585179 -0.062223 1 0 0 0 0 0 1 992080
-0.001005 0.000272 0.119412 -0.991311 -0.270865 0.585466 -0.062254 1 0 0 0 0 0 1 993077
-0.001005 0.000272 0.119412 -0.991787 -0.270989 0.585758 -0.062285 1 0 0 0 0 0 1 994049
-0.001005 0.000272 0.119412 -0.992281 -0.271135 0.586060 -0.062316 1 0 0 0 0 0 1 995050
-0.001005 0.000272 0.119412 -0.992788 -0.271270 0.586340 -0.062347 1 0 0 0 0 0 1 996047
-0.001005 0.000272 0.119412 -0.993284 -0.271398 0.586643 -0.062379 1 0 0 0 0 0 1 997058
-0.001005 0.000272 0.119412 -0.993796 -0.271544 0.586934 -0.062410 1 0 0 0 0 0 1 998072
-0.001005 0.000272 0.119412 -0.994279 -0.271670 0.587230 -0.062441 1 0 0 0 0 0 1 999057
-0.001005 0.000272 0.119412 -0.994782 -0.271813 0.587516 -0.062472 1 0 0 0 0 0 2 53
-0.001005 0.000272 0.119412 -0.995217 -0.271926 0.587784 -0.062500 1 0 0 0 0 0 2 1071
-0.001005 0.000272 0.119412 -0.995221 -0.271946 0.587784 -0.062500 1 0 0 0 0 0 2 2054
-0.001005 0.000272 0.119412 -0.995217 -0.271928 0.587785 -0.062500 1 0 0 0 0 0 2 3081
-0.001005 0.000272 0.119412 -0.995224 -0.271935 0.587778 -0.062500 1 0 0 0 0 0 2 4057
-0.001005 0.000272 0.119412 -0.995217 -0.271926 0.587784 -0.062500 1 0 0 0 0 0 2 5071
-0.001005 0.000272 0.119412 -0.995216 -0.271925 0.587784 -0.062500 1 0 0 0 0 0 2 6053
-0.001005 0.000272 0.119412 -0.995224 -0.271934 0.587778 -0.062500 1 0 0 0 0 0 2 7069
-0.001005 0.000272 0.119412 -0.995217 -0.271926 0.587784 -0.062500 1 0 0 0 0 0 2 8126
-0.001005 0.000272 0.119412 -0.995221 -0.271945 0.587784 -0.062500 1 0 0 0 0 0 2 9073
-0.001005 0.000272 0.119412 -0.995217 -0.271928 0.587785 -0.062500 1 0 0 0 0 0 2 10056
-0.001005 0.000272 0.119412 -0.995224 -0.271934 0.587778 -0.062500 1 0 0 0 0 0 2 10990
-0.001005 0.000272 0.119412 -0.995217 -0.271926 0.587784 -0.062500 1 0 0 0 0 0 2 12963
-0.001005 0.000272 0.119412 -0.995216 -0.271925 0.587785 -0.062500 1 0 0 0 0 0 2 15033
-0.001005 0.000272 0.119412 -0.995224 -0.271934 0.587778 -0.062500 1 0 0 0 0 0 2 15985
-0.001005 0.000272 0.119412 -0.995217 -0.271926 0.587784 -0.062500 1 0 0 0 0 0 2 17000
-0.001005 0.000272 0.119412 -0.995221 -0.271945 0.587784 -0.062500 1 0 0 0 0 0 2 17999
-0.001005 0.000272 0.119412 -0.995217 -0.271928 0.587785 -0.062500 1 0 0 0 0 0 2 18988
-0.001005 0.000272 0.119412 -0.995224 -0.271934 0.587778 -0.062500 1 0 0 0 0 0 2 20011
-0.001005 0.000272 0.119412 -0.995217 -0.271926 0.587784 -0.062500 1 0 0 0 0 0 2 20994
-0.001005 0.000272 0.119412 -0.995216 -0.271925 0.587785 -0.062500 1 0 0 0 0 0 2 21996
-0.001005 0.000272 0.119412 -0.995224 -0.271934 0.587778 -0.062500 1 0 0 0 0 0 2 22992
-0.001005 0.000272 0.119412 -0.995217 -0.271926 0.587784 -0.062500 1 0 0 0 0 0 2 23989
-0.001005 0.000272 0.119412 -0.995225 -0.271934 0.587778 -0.062500 1 0 0 0 0 0 2 25001
-0.001005 0.000272 0.119412 -0.995214 -0.271937 0.587791 -0.062500 1 0 0 0 0 0 2 25998
-0.001005 0.000272 0.119412 -0.995224 -0.271935 0.587779 -0.062500 1 0 0 0 0 0 2 26980
-0.001005 0.000272 0.119412 -0.995217 -0.271926 0.587784 -0.062500 1 0 0 0 0 0 2 27994
-0.001005 0.000272 0.119412 -0.995225 -0.271934 0.587778 -0.062500 1 0 0 0 0 0 2 28992
-0.001005 0.000272 0.119412 -0.995217 -0.271926 0.587784 -0.062500 1 0 0 0 0 0 2 29994
-0.001005 0.000272 0.119412 -0.995216 -0.271925 0.587784 -0.062500 1 0 0 0 0 0 2 30995
-0.001005 0.000272 0.119412 -0.995225 -0.271933 0.587778 -0.062500 1 0 0 0 0 0 2 31997
-0.001005 0.000272 0.119412 -0.995214 -0.271937 0.587791 -0.062500 1 0 0 0 0 0 2 32993
-0.001005 0.000272 0.119412 -0.995224 -0.271935 0.587779 -0.062500 1 0 0 0 0 0 2 33996
-0.001005 0.000272 0.119412 -0.995217 -0.271926 0.587784 -0.062500 1 0 0 0 0 0 2 34993
-0.001005 0.000272 0.119412 -0.995225 -0.271934 0.587778 -0.062500 1 0 0 0 0 0 2 35993
-0.001005 0.000272 0.119412 -0.995217 -0.271926 0.587784 -0.062500 1 0 0 0 0 0 2 36991
-0.001005 0.000272 0.119412 -0.995216 -0.271925 0.587785 -0.062500 1 0 0 0 0 0 2 37992
-0.001005 0.000272 0.119412 -0.995225 -0.271933 0.587778 -0.062500 1 0 0 0 0 0 2 39070
-0.001005 0.000272 0.119412 -0.995214 -0.271937 0.587791 -0.062500 1 0 0 0 0 0 2 40079
-0.001005 0.000272 0.119412 -0.995224 -0.271935 0.587779 -0.062500 1 0 0 0 0 0 2 41077
-0.001005 0.000272 0.119412 -0.995217 -0.271926 0.587784 -0.062500 1 0 0 0 0 0 2 42072
-0.001005 0.000272 0.119412 -0.995225 -0.271934 0.587778 -0.062500 1 0 0 0 0 0 2 43075
-0.001005 0.000272 0.119412 -0.995217 -0.271926 0.587784 -0.062500 1 0 0 0 0 0 2 44048
-0.000999 0.000254 0.119423 -1.069770 -0.019821 0.439974 -0.062500 1 0 0 0 0 0 2 45046
-0.000997 0.000245 0.119426 -1.045330 -0.104300 0.512411 -0.062500 1 0 0 0 0 0 2 46103
-0.000995 0.000240 0.119428 -1.026586 -0.167690 0.549798 -0.062500 1 0 0 0 0 0 2 47072
-0.000995 0.000238 0.119428 -1.016458 -0.201528 0.563952 -0.062500 1 0 0 0 0 0 2 48074
-0.000994 0.000237 0.119428 -1.011262 -0.218680 0.568977 -0.062500 1 0 0 0 0 0 2 49070
-0.000994 0.000236 0.119428 -1.008645 -0.227282 0.570719 -0.062500 1 0 0 0 0 0 2 50087
-0.000994 0.000236 0.119428 -1.007319 -0.231573 0.571318 -0.062500 1 0 0 0 0 0 2 51090
-0.000994 0.000236 0.119428 -1.006665 -0.233736 0.571539 -0.062500 1 0 0 0 0 0 2 52058
-0.000994 0.000236 0.119428 -1.006333 -0.234799 0.571604 -0.062500 1 0 0 0 0 0 2 53060
-0.000994 0.000236 0.119428 -1.006170 -0.235338 0.571632 -0.062500 1 0 0 0 0 0 2 54052
-0.000994 0.000236 0.119428 -1.006076 -0.235612 0.571650 -0.062500 1 0 0 0 0 0 2 55049
-0.000994 0.000236 0.119428 -1.006032 -0.235753 0.571646 -0.062500 1 0 0 0 0 0 2 56067
-0.000994 0.000236 0.119428 -1.006024 -0.235816 0.571645 -0.062500 1 0 0 0 0 0 2 57071
-0.000994 0.000236 0.119428 -1.006014 -0.235854 0.571646 -0.062500 1 0 0 0 0 0 2 58045
-0.000994 0.000236 0.119428 -1.006001 -0.235859 0.571639 -0.062500 1 0 0 0 0 0 2 59079
-0.000994 0.000236 0.119428 -1.005997 -0.235870 0.571645 -0.062500 1 0 0 0 0 0 2 60075
-0.000994 0.000236 0.119428 -1.005993 -0.235883 0.571652 -0.062500 1 0 0 0 0 0 2 61076
-0.000994 0.000236 0.119428 -1.005995 -0.235872 0.571646 -0.062500 1 0 0 0 0 0 2 62075
-0.000994 0.000236 0.119428 -1.006001 -0.235891 0.571646 -0.062500 1 0 0 0 0 0 2 63077
-0.000994 0.000236 0.119428 -1.005996 -0.235873 0.571646 -0.062500 1 0 0 0 0 0 2 64067
-0.000994 0.000236 0.119428 -1.006001 -0.235891 0.571645 -0.062500 1 0 0 0 0 0 2 65081
-0.001007 0.000222 0.119418 -0.826167 -0.044163 0.719334 -0.062500 1 0 0 0 0 0 2 66089
-0.001013 0.000215 0.119414 -0.886001 -0.108655 0.647046 -0.062500 1 0 0 0 0 0 2 67071
-0.001017 0.000212 0.119413 -0.931213 -0.156868 0.609673 -0.062500 1 0 0 0 0 0 2 68080
-0.001018 0.000210 0.119412 -0.955448 -0.182525 0.595492 -0.062500 1 0 0 0 0 0 2 69045
-0.001019 0.000209 0.119412 -0.967773 -0.195508 0.590474 -0.062500 1 0 0 0 0 0 2 70044
-0.001019 0.000209 0.119412 -0.973969 -0.202013 0.588710 -0.062500 1 0 0 0 0 0 2 71045
-0.001020 0.000209 0.119412 -0.977071 -0.205271 0.588100 -0.062500 1 0 0 0 0 0 2 72045
-0.001020 0.000209 0.119412 -0.978628 -0.206900 0.587890 -0.062500 1 0 0 0 0 0 2 73045
-0.001020 0.000209 0.119412 -0.979410 -0.207709 0.587820 -0.062500 1 0 0 0 0 0 2 74073
-0.001020 0.000209 0.119412 -0.979811 -0.208115 0.587797 -0.062500 1 0 0 0 0 0 2 75069
-0.001038 0.000213 0.119422 -0.719987 -0.269962 0.445355 -0.062500 1 0 0 0 0 0 2 76052
-0.001048 0.000215 0.119426 -0.807881 -0.249297 0.515159 -0.062500 1 0 0 0 0 0 2 77067
-0.001052 0.000216 0.119427 -0.873323 -0.233848 0.551179 -0.062500 1 0 0 0 0 0 2 78052
-0.001055 0.000217 0.119428 -0.908085 -0.225619 0.564831 -0.062500 1 0 0 0 0 0 2 79069
-0.001050 0.000199 0.119438 -1.000167 0.030807 0.421978 -0.062500 1 0 0 0 0 0 2 80053
-0.001048 0.000190 0.119442 -0.984537 -0.051666 0.496028 -0.062500 1 0 0 0 0 0 2 81069
-0.001066 0.000190 0.119453 -0.710046 -0.175725 0.391623 -0.062500 1 0 0 0 0 0 2 82081
-0.001074 0.000190 0.119457 -0.789945 -0.188294 0.475721 -0.062500 1 0 0 0 0 0 2 82989
-0.001079 0.000190 0.119459 -0.851267 -0.189674 0.516804 -0.062500 1 0 0 0 0 0 2 83997
-0.001081 0.000190 0.119459 -0.883944 -0.189908 0.532215 -0.062500 1 0 0 0 0 0 2 84986
-0.001082 0.000190 0.119459 -0.900427 -0.189975 0.537665 -0.062500 1 0 0 0 0 0 2 85996
-0.001083 0.000190 0.119459 -0.908675 -0.190005 0.539572 -0.062500 1 0 0 0 0 0 2 86997
-0.001101 0.000194 0.119470 -0.652510 -0.251684 0.397984 -0.062500 1 0 0 0 0 0 2 89096
-0.001124 0.000183 0.119463 -0.562849 -0.039320 0.615942 -0.062500 1 0 0 0 0 0 2 89999
-0.001135 0.000177 0.119460 -0.689050 -0.088265 0.579586 -0.062500 1 0 0 0 0 0 2 91200
-0.001140 0.000174 0.119459 -0.769484 -0.128177 0.555760 -0.062500 1 0 0 0 0 0 2 91987
-0.001143 0.000173 0.119459 -0.811515 -0.149674 0.546386 -0.062500 1 0 0 0 0 0 2 93001
-0.001163 0.000177 0.119469 -0.572308 -0.222235 0.400983 -0.062500 1 0 0 0 0 0 2 93991
-0.001173 0.000178 0.119472 -0.670963 -0.206938 0.469414 -0.062500 1 0 0 0 0 0 2 94999
-0.001178 0.000179 0.119474 -0.741788 -0.194174 0.504926 -0.062500 1 0 0 0 0 0 2 96010
-0.001181 0.000180 0.119474 -0.779218 -0.187269 0.518391 -0.062500 1 0 0 0 0 0 2 97005
-0.001182 0.000180 0.119474 -0.798099 -0.183780 0.523167 -0.062500 1 0 0 0 0 0 2 98000
-0.001182 0.000180 0.119474 -0.807551 -0.182027 0.524838 -0.062500 1 0 0 0 0 0 2 99001
-0.001183 0.000180 0.119474 -0.812268 -0.181157 0.525406 -0.062500 1 0 0 0 0 0 2 100005
-0.001183 0.000180 0.119474 -0.814609 -0.180721 0.525606 -0.062500 1 0 0 0 0 0 2 100973
-0.001183 0.000180 0.119474 -0.815797 -0.180509 0.525679 -0.062500 1 0 0 0 0 0 2 102003
-0.001178 0.000162 0.119485 -0.890838 0.072027 0.378021 -0.062500 1 0 0 0 0 0 2 102996
-0.001194 0.000158 0.119499 -0.606270 -0.074250 0.308461 -0.062500 1 0 0 0 0 0 2 104002
-0.001201 0.000155 0.119503 -0.675770 -0.116919 0.415330 -0.062500 1 0 0 0 0 0 2 105000
-0.001205 0.000154 0.119505 -0.731208 -0.135279 0.465384 -0.062500 1 0 0 0 0 0 2 106000
-0.001207 0.000154 0.119506 -0.760835 -0.144163 0.484014 -0.062500 1 0 0 0 0 0 2 107005
-0.001208 0.000153 0.119506 -0.775777 -0.148581 0.490586 -0.062500 1 0 0 0 0 0 2 107983
-0.001209 0.000153 0.119506 -0.783235 -0.150787 0.492872 -0.062500 1 0 0 0 0 0 2 108975
-0.001209 0.000153 0.119506 -0.786961 -0.151900 0.493666 -0.062500 1 0 0 0 0 0 2 110002
-0.001228 0.000157 0.119516 -0.528127 -0.214165 0.352108 -0.062500 1 0 0 0 0 0 2 111002
-0.001237 0.000160 0.119520 -0.617182 -0.193687 0.421694 -0.062500 1 0 0 0 0 0 2 111998
-0.001242 0.000161 0.119521 -0.683202 -0.178298 0.457607 -0.062500 1 0 0 0 0 0 2 112991
-0.001244 0.000161 0.119521 -0.718238 -0.170104 0.471202 -0.062500 1 0 0 0 0 0 2 113997
-0.001245 0.000162 0.119521 -0.735916 -0.165958 0.476030 -0.062500 1 0 0 0 0 0 2 115002
-0.001246 0.000162 0.119521 -0.744752 -0.163884 0.477714 -0.062500 1 0 0 0 0 0 2 116001
-0.001246 0.000162 0.119521 -0.749154 -0.162850 0.478291 -0.062500 1 0 0 0 0 0 2 117005
-0.001246 0.000162 0.119521 -0.751361 -0.162326 0.478498 -0.062500 1 0 0 0 0 0 2 118001
-0.001265 0.000166 0.119532 -0.491637 -0.223817 0.336870 -0.062500 1 0 0 0 0 0 2 118997
-0.001274 0.000168 0.119535 -0.580372 -0.202915 0.406304 -0.062500 1 0 0 0 0 0 2 119973
-0.001279 0.000170 0.119536 -0.646252 -0.187318 0.442154 -0.062500 1 0 0 0 0 0 2 121002
-0.001281 0.000170 0.119537 -0.681202 -0.179025 0.455749 -0.062500 1 0 0 0 0 0 2 122000
-0.001282 0.000170 0.119537 -0.698843 -0.174818 0.460557 -0.062500 1 0 0 0 0 0 2 122997
-0.001283 0.000170 0.119537 -0.707651 -0.172725 0.462242 -0.062500 1 0 0 0 0 0 2 124002
-0.001283 0.000171 0.119537 -0.712049 -0.171670 0.462817 -0.062500 1 0 0 0 0 0 2 125001
-0.001283 0.000171 0.119537 -0.714244 -0.171147 0.463016 -0.062500 1 0 0 0 0 0 2 126002
-0.001283 0.000171 0.119537 -0.715353 -0.170884 0.463096 -0.062500 1 0 0 0 0 0 2 127002
-0.001284 0.000171 0.119537 -0.715885 -0.170757 0.463121 -0.062500 1 0 0 0 0 0 2 128003
-0.001297 0.000157 0.119558 -0.529612 0.020074 0.173833 -0.062500 1 0 0 0 0 0 2 129001
-0.001303 0.000150 0.119565 -0.593777 -0.043768 0.315485 -0.062500 1 0 0 0 0 0 2 130004
-0.001307 0.000147 0.119567 -0.640770 -0.091723 0.388679 -0.062500 1 0 0 0 0 0 2 131007
-0.001308 0.000145 0.119568 -0.665474 -0.117341 0.416428 -0.062500 1 0 0 0 0 0 2 132001
-0.001309 0.000144 0.119568 -0.677846 -0.130316 0.426270 -0.062500 1 0 0 0 0 0 2 132975
-0.001310 0.000144 0.119568 -0.683998 -0.136831 0.429708 -0.062500 1 0 0 0 0 0 2 133997
-0.001310 0.000144 0.119568 -0.687054 -0.140073 0.430897 -0.062500 1 0 0 0 0 0 2 134988
-0.001310 0.000143 0.119568 -0.688584 -0.141707 0.431305 -0.062500 1 0 0 0 0 0 2 135999
-0.001310 0.000143 0.119568 -0.689342 -0.142533 0.431454 -0.062500 1 0 0 0 0 0 2 137008
-0.001310 0.000143 0.119568 -0.689726 -0.142924 0.431501 -0.062500 1 0 0 0 0 0 2 138000
-0.001310 0.000143 0.119568 -0.689906 -0.143142 0.431522 -0.062500 1 0 0 0 0 0 2 139002
-0.001310 0.000143 0.119568 -0.690002 -0.143230 0.431530 -0.062500 1 0 0 0 0 0 2 140000
-0.001310 0.000143 0.119568 -0.690045 -0.143289 0.431523 -0.062500 1 0 0 0 0 0 2 141000
-0.001310 0.000143 0.119568 -0.690083 -0.143316 0.431529 -0.062500 1 0 0 0 0 0 2 142001
-0.001310 0.000143 0.119568 -0.690086 -0.143317 0.431529 -0.062500 1 0 0 0 0 0 2 143002
-0.001310 0.000143 0.119568 -0.690091 -0.143337 0.431529 -0.062500 1 0 0 0 0 0 2 144001
-0.001329 0.000148 0.119579 -0.428997 -0.205115 0.290038 -0.062500 1 0 0 0 0 0 2 145002
-0.001338 0.000150 0.119582 -0.517326 -0.184338 0.359336 -0.062500 1 0 0 0 0 0 2 145987
-0.001337 0.000133 0.119594 -0.657384 0.083871 0.247414 -0.062500 1 0 0 0 0 0 2 146998
-0.001337 0.000125 0.119598 -0.668025 0.007416 0.333313 -0.062500 1 0 0 0 0 0 2 147985
-0.001337 0.000120 0.119599 -0.666896 -0.051955 0.375487 -0.062500 1 0 0 0 0 0 2 148986
-0.001336 0.000118 0.119600 -0.665509 -0.083756 0.391342 -0.062500 1 0 0 0 0 0 2 149985
-0.001336 0.000117 0.119600 -0.664672 -0.099868 0.396945 -0.062500 1 0 0 0 0 0 2 150995
-0.001336 0.000117 0.119600 -0.664222 -0.107953 0.398904 -0.062500 1 0 0 0 0 0 2 151986
-0.001336 0.000116 0.119600 -0.663997 -0.111997 0.399590 -0.062500 1 0 0 0 0 0 2 152993
-0.001336 0.000116 0.119600 -0.663875 -0.114026 0.399809 -0.062500 1 0 0 0 0 0 2 153983
-0.001336 0.000116 0.119600 -0.663815 -0.115037 0.399895 -0.062500 1 0 0 0 0 0 2 154993
-0.001336 0.000116 0.119600 -0.663767 -0.115529 0.399924 -0.062500 1 0 0 0 0 0 2 155984
-0.001336 0.000116 0.119600 -0.663757 -0.115792 0.399933 -0.062500 1 0 0 0 0 0 2 156993
-0.001336 0.000116 0.119600 -0.663757 -0.115913 0.399940 -0.062500 1 0 0 0 0 0 2 157992
-0.001336 0.000116 0.119600 -0.663752 -0.115974 0.399941 -0.062500 1 0 0 0 0 0 2 159000
-0.001336 0.000116 0.119600 -0.663741 -0.116012 0.399942 -0.062500 1 0 0 0 0 0 2 159991
-0.001355 0.000120 0.119610 -0.402527 -0.177800 0.258515 -0.062500 1 0 0 0 0 0 2 161001
-0.001377 0.000109 0.119603 -0.311562 0.034414 0.476544 -0.062500 1 0 0 0 0 0 2 161990
-0.001388 0.000103 0.119601 -0.436722 -0.014406 0.439589 -0.062500 1 0 0 0 0 0 2 162983
-0.001394 0.000100 0.119600 -0.516662 -0.054261 0.415483 -0.062500 1 0 0 0 0 0 2 165027
-0.001396 0.000099 0.119599 -0.558461 -0.075722 0.405992 -0.062500 1 0 0 0 0 0 2 165092
-0.001398 0.000098 0.119599 -0.579576 -0.086604 0.402585 -0.062500 1 0 0 0 0 0 2 165994
-0.001399 0.000098 0.119599 -0.590176 -0.092068 0.401391 -0.062500 1 0 0 0 0 0 2 167005
-0.001399 0.000098 0.119599 -0.595488 -0.094801 0.400987 -0.062500 1 0 0 0 0 0 2 167971
-0.001394 0.000080 0.119610 -0.672503 0.156677 0.253238 -0.062500 1 0 0 0 0 0 2 168999
-0.001391 0.000070 0.119613 -0.649687 0.071168 0.325465 -0.062500 1 0 0 0 0 0 2 169993
-0.001390 0.000066 0.119615 -0.631655 0.007250 0.362791 -0.062500 1 0 0 0 0 0 2 171001
-0.001389 0.000064 0.119615 -0.621804 -0.026839 0.376930 -0.062500 1 0 0 0 0 0 2 171971
-0.001389 0.000063 0.119615 -0.616752 -0.044080 0.381959 -0.062500 1 0 0 0 0 0 2 173000
-0.001401 0.000048 0.119605 -0.434958 0.138594 0.532689 -0.062500 1 0 0 0 0 0 2 173999
-0.001408 0.000041 0.119601 -0.493075 0.069998 0.460441 -0.062500 1 0 0 0 0 0 2 175007
-0.001411 0.000038 0.119600 -0.537477 0.019734 0.422939 -0.062500 1 0 0 0 0 0 2 176001
-0.001413 0.000036 0.119599 -0.561367 -0.006975 0.408695 -0.062500 1 0 0 0 0 0 2 177004
-0.001413 0.000035 0.119599 -0.573537 -0.020512 0.403634 -0.062500 1 0 0 0 0 0 2 178003
-0.001432 0.000039 0.119609 -0.318292 -0.089009 0.260637 -0.062500 1 0 0 0 0 0 2 178998
-0.001442 0.000041 0.119613 -0.409825 -0.071713 0.329193 -0.062500 1 0 0 0 0 0 2 179994
-0.001447 0.000042 0.119614 -0.477102 -0.057888 0.364700 -0.062500 1 0 0 0 0 0 2 180970
-0.001449 0.000042 0.119614 -0.512736 -0.050450 0.378160 -0.062500 1 0 0 0 0 0 2 181999
-0.001450 0.000043 0.119614 -0.530713 -0.046677 0.382950 -0.062500 1 0 0 0 0 0 2 182999
-0.001451 0.000043 0.119614 -0.539692 -0.044784 0.384610 -0.062500 1 0 0 0 0 0 2 184003
-0.001451 0.000043 0.119614 -0.544164 -0.043829 0.385195 -0.062500 1 0 0 0 0 0 2 185001
-0.001459 0.000011 0.119614 -0.441683 0.400859 0.387094 -0.062500 1 0 0 0 0 0 2 185999
-0.001463 -0.000005 0.119614 -0.477978 0.251979 0.386475 -0.062500 1 0 0 0 0 0 2 187001
-0.001464 -0.000013 0.119614 -0.504874 0.140398 0.386034 -0.062500 1 0 0 0 0 0 2 187998
-0.001465 -0.000017 0.119614 -0.519196 0.080899 0.385836 -0.062500 1 0 0 0 0 0 2 188999
-0.001466 -0.000019 0.119614 -0.526424 0.050767 0.385756 -0.062500 1 0 0 0 0 0 2 189970
-0.001466 -0.000020 0.119614 -0.530058 0.035688 0.385727 -0.062500 1 0 0 0 0 0 2 191000
-0.001466 -0.000020 0.119614 -0.531869 0.028124 0.385706 -0.062500 1 0 0 0 0 0 2 191994
-0.001466 -0.000020 0.119614 -0.532778 0.024351 0.385708 -0.062500 1 0 0 0 0 0 2 192997
-0.001466 -0.000020 0.119614 -0.533231 0.022460 0.385713 -0.062500 1 0 0 0 0 0 2 193998
-0.001466 -0.000021 0.119614 -0.533459 0.021519 0.385704 -0.062500 1 0 0 0 0 0 2 194999
-0.001479 -0.000034 0.119604 -0.354577 0.212150 0.535064 -0.062500 1 0 0 0 0 0 2 195999
-0.001504 -0.000037 0.119610 -0.152390 0.086074 0.320975 -0.062500 1 0 0 0 0 0 2 196999
-0.001517 -0.000038 0.119612 -0.285957 0.058571 0.352259 -0.062500 1 0 0 0 0 0 2 197999
-0.001523 -0.000038 0.119613 -0.375935 0.048387 0.373578 -0.062500 1 0 0 0 0 0 2 198981
-0.001526 -0.000039 0.119613 -0.423149 0.043670 0.382003 -0.062500 1 0 0 0 0 0 2 199986
-0.001528 -0.000039 0.119613 -0.446955 0.041365 0.385022 -0.062500 1 0 0 0 0 0 2 200994
-0.001528 -0.000039 0.119613 -0.458851 0.040203 0.386076 -0.062500 1 0 0 0 0 0 2 201997
-0.001529 -0.000039 0.119613 -0.464796 0.039621 0.386437 -0.062500 1 0 0 0 0 0 2 202999
-0.001529 -0.000039 0.119613 -0.467775 0.039337 0.386553 -0.062500 1 0 0 0 0 0 2 203998
-0.001529 -0.000039 0.119613 -0.469256 0.039198 0.386616 -0.062500 1 0 0 0 0 0 2 204997
-0.001529 -0.000039 0.119613 -0.469993 0.039124 0.386623 -0.062500 1 0 0 0 0 0 2 205999
-0.001529 -0.000039 0.119613 -0.470383 0.039086 0.386629 -0.062500 1 0 0 0 0 0 2 206985
-0.001529 -0.000039 0.119613 -0.470553 0.039066 0.386634 -0.062500 1 0 0 0 0 0 2 207994
-0.001529 -0.000039 0.119613 -0.470657 0.039055 0.386632 -0.062500 1 0 0 0 0 0 2 208996
-0.001529 -0.000039 0.119613 -0.470698 0.039063 0.386631 -0.062500 1 0 0 0 0 0 2 209998
-0.001542 -0.000053 0.119603 -0.291851 0.230064 0.536174 -0.062500 1 0 0 0 0 0 2 210986
-0.001567 -0.000055 0.119609 -0.089397 0.104258 0.322195 -0.062500 1 0 0 0 0 0 2 211983
-0.001580 -0.000056 0.119611 -0.222986 0.076873 0.353326 -0.062500 1 0 0 0 0 0 2 212992
-0.001586 -0.000057 0.119612 -0.312987 0.066770 0.374589 -0.062500 1 0 0 0 0 0 2 213982
-0.001589 -0.000057 0.119612 -0.360202 0.062106 0.382976 -0.062500 1 0 0 0 0 0 2 215005
-0.001591 -0.000057 0.119612 -0.383997 0.059794 0.385994 -0.062500 1 0 0 0 0 0 2 215995
-0.001591 -0.000057 0.119612 -0.395900 0.058655 0.387045 -0.062500 1 0 0 0 0 0 2 216997
-0.001592 -0.000057 0.119612 -0.401862 0.058090 0.387401 -0.062500 1 0 0 0 0 0 2 218005
-0.001592 -0.000057 0.119612 -0.404829 0.057794 0.387536 -0.062500 1 0 0 0 0 0 2 218997
-0.001587 -0.000076 0.119623 -0.480578 0.310844 0.240309 -0.062500 1 0 0 0 0 0 2 220005
-0.001584 -0.000085 0.119627 -0.457301 0.225746 0.312417 -0.062500 1 0 0 0 0 0 2 220995
-0.001601 -0.000085 0.119638 -0.177182 0.100340 0.208955 -0.062500 1 0 0 0 0 0 2 222005
-0.001610 -0.000085 0.119642 -0.255886 0.087004 0.291967 -0.062500 1 0 0 0 0 0 2 223117
-0.001627 -0.000098 0.119632 -0.137861 0.276224 0.482434 -0.062500 1 0 0 0 0 0 2 224008
-0.001636 -0.000105 0.119629 -0.229288 0.211875 0.424444 -0.062500 1 0 0 0 0 0 2 224994
-0.001640 -0.000109 0.119628 -0.290472 0.163787 0.391908 -0.062500 1 0 0 0 0 0 2 226008
-0.001642 -0.000110 0.119628 -0.322774 0.138138 0.379378 -0.062500 1 0 0 0 0 0 2 226982
-0.001643 -0.000111 0.119628 -0.339158 0.125159 0.374909 -0.062500 1 0 0 0 0 0 2 227993
-0.001644 -0.000112 0.119628 -0.347385 0.118645 0.373343 -0.062500 1 0 0 0 0 0 2 229003
-0.001644 -0.000112 0.119627 -0.351512 0.115386 0.372816 -0.062500 1 0 0 0 0 0 2 230002
-0.001644 -0.000112 0.119627 -0.353581 0.113751 0.372620 -0.062500 1 0 0 0 0 0 2 231001
-0.001644 -0.000112 0.119627 -0.354620 0.112945 0.372550 -0.062500 1 0 0 0 0 0 2 231999
-0.001644 -0.000112 0.119627 -0.355140 0.112522 0.372534 -0.062500 1 0 0 0 0 0 2 232981
-0.001644 -0.000112 0.119627 -0.355401 0.112329 0.372521 -0.062500 1 0 0 0 0 0 2 233995
-0.001644 -0.000112 0.119627 -0.355514 0.112215 0.372518 -0.062500 1 0 0 0 0 0 2 235073
-0.001644 -0.000112 0.119627 -0.355584 0.112170 0.372516 -0.062500 1 0 0 0 0 0 2 235997
-0.001644 -0.000112 0.119627 -0.355617 0.112153 0.372528 -0.062500 1 0 0 0 0 0 2 236991
-0.001644 -0.000112 0.119627 -0.355634 0.112135 0.372516 -0.062500 1 0 0 0 0 0 2 238008
-0.001644 -0.000112 0.119627 -0.355647 0.112137 0.372521 -0.062500 1 0 0 0 0 0 2 238995
-0.001644 -0.000112 0.119627 -0.355657 0.112129 0.372515 -0.062500 1 0 0 0 0 0 2 239997
-0.001644 -0.000112 0.119627 -0.355655 0.112117 0.372521 -0.062500 1 0 0 0 0 0 2 241015
-0.001644 -0.000112 0.119627 -0.355658 0.112127 0.372515 -0.062500 1 0 0 0 0 0 2 241996
-0.001644 -0.000112 0.119627 -0.355647 0.112126 0.372528 -0.062500 1 0 0 0 0 0 2 243001
-0.001644 -0.000112 0.119627 -0.355657 0.112129 0.372516 -0.062500 1 0 0 0 0 0 2 243998
-0.001639 -0.000130 0.119638 -0.429914 0.365464 0.225381 -0.062500 1 0 0 0 0 0 2 245002
-0.001636 -0.000139 0.119642 -0.405914 0.280359 0.297407 -0.062500 1 0 0 0 0 0 2 246006
-0.001635 -0.000144 0.119643 -0.387252 0.216646 0.334638 -0.062500 1 0 0 0 0 0 2 247004
-0.001634 -0.000146 0.119643 -0.377063 0.182701 0.348761 -0.062500 1 0 0 0 0 0 2 248000
-0.001634 -0.000147 0.119643 -0.371822 0.165515 0.353765 -0.062500 1 0 0 0 0 0 2 248997
-0.001646 -0.000161 0.119633 -0.190538 0.347656 0.505550 -0.062500 1 0 0 0 0 0 2 249967
-0.001653 -0.000168 0.119629 -0.248267 0.279411 0.432810 -0.062500 1 0 0 0 0 0 2 250986
-0.001656 -0.000172 0.119628 -0.292480 0.229312 0.395037 -0.062500 1 0 0 0 0 0 2 251997
-0.001658 -0.000174 0.119627 -0.316312 0.202640 0.380674 -0.062500 1 0 0 0 0 0 2 252997
-0.001658 -0.000175 0.119627 -0.328476 0.189122 0.375577 -0.062500 1 0 0 0 0 0 2 254003
-0.001659 -0.000175 0.119627 -0.334585 0.182352 0.373787 -0.062500 1 0 0 0 0 0 2 255000
-0.001659 -0.000175 0.119627 -0.337662 0.178964 0.373185 -0.062500 1 0 0 0 0 0 2 255997
-0.001659 -0.000175 0.119627 -0.339208 0.177265 0.372965 -0.062500 1 0 0 0 0 0 2 256998
-0.001659 -0.000176 0.119627 -0.339978 0.176419 0.372885 -0.062500 1 0 0 0 0 0 2 257995
-0.001659 -0.000176 0.119627 -0.340355 0.176005 0.372863 -0.062500 1 0 0 0 0 0 2 258999
-0.001659 -0.000176 0.119627 -0.340553 0.175781 0.372857 -0.062500 1 0 0 0 0 0 2 259998
-0.001659 -0.000176 0.119627 -0.340646 0.175681 0.372848 -0.062500 1 0 0 0 0 0 2 260995
-0.001659 -0.000176 0.119627 -0.340700 0.175624 0.372846 -0.062500 1 0 0 0 0 0 2 262001
-0.001659 -0.000176 0.119627 -0.340720 0.175603 0.372852 -0.062500 1 0 0 0 0 0 2 263000
-0.001654 -0.000194 0.119638 -0.415022 0.429106 0.225903 -0.062500 1 0 0 0 0 0 2 263999
-0.001651 -0.000203 0.119641 -0.391038 0.343880 0.297837 -0.062500 1 0 0 0 0 0 2 264997
-0.001650 -0.000207 0.119643 -0.372365 0.280128 0.335022 -0.062500 1 0 0 0 0 0 2 265996
-0.001649 -0.000210 0.119643 -0.362171 0.246166 0.349118 -0.062500 1 0 0 0 0 0 2 266998
-0.001649 -0.000211 0.119643 -0.356932 0.228984 0.354122 -0.062500 1 0 0 0 0 0 2 267998
-0.001649 -0.000211 0.119643 -0.354261 0.220379 0.355871 -0.062500 1 0 0 0 0 0 2 268991
-0.001649 -0.000211 0.119643 -0.352919 0.216066 0.356466 -0.062500 1 0 0 0 0 0 2 269984
-0.001661 -0.000225 0.119632 -0.173708 0.404529 0.506920 -0.062500 1 0 0 0 0 0 2 270997
-0.001668 -0.000232 0.119629 -0.232394 0.339596 0.433534 -0.062500 1 0 0 0 0 0 2 271996
-0.001671 -0.000236 0.119627 -0.277107 0.291146 0.395530 -0.062500 1 0 0 0 0 0 2 272996
-0.001673 -0.000237 0.119627 -0.301171 0.265278 0.381095 -0.062500 1 0 0 0 0 0 2 273996
-0.001673 -0.000238 0.119627 -0.313454 0.252176 0.375967 -0.062500 1 0 0 0 0 0 2 274977
-0.001674 -0.000239 0.119627 -0.319632 0.245607 0.374175 -0.062500 1 0 0 0 0 0 2 275995
-0.001674 -0.000239 0.119627 -0.322748 0.242314 0.373549 -0.062500 1 0 0 0 0 0 2 276990
-0.001674 -0.000239 0.119627 -0.324294 0.240684 0.373332 -0.062500 1 0 0 0 0 0 2 277995
-0.001674 -0.000239 0.119627 -0.325087 0.239849 0.373263 -0.062500 1 0 0 0 0 0 2 278999
-0.001674 -0.000239 0.119627 -0.325477 0.239438 0.373229 -0.062500 1 0 0 0 0 0 2 279994
-0.001674 -0.000239 0.119627 -0.325664 0.239242 0.373229 -0.062500 1 0 0 0 0 0 2 280990
-0.001674 -0.000239 0.119627 -0.325761 0.239125 0.373220 -0.062500 1 0 0 0 0 0 2 281981
-0.001674 -0.000239 0.119627 -0.325807 0.239074 0.373225 -0.062500 1 0 0 0 0 0 2 283063
-0.001687 -0.000253 0.119616 -0.147403 0.429569 0.523569 -0.062500 1 0 0 0 0 0 2 284058
-0.001693 -0.000259 0.119612 -0.206399 0.365746 0.450063 -0.062500 1 0 0 0 0 0 2 285046
-0.001697 -0.000263 0.119611 -0.251245 0.317843 0.411992 -0.062500 1 0 0 0 0 0 2 286066
-0.001698 -0.000265 0.119611 -0.275403 0.292262 0.397548 -0.062500 1 0 0 0 0 0 2 286981
-0.001699 -0.000265 0.119610 -0.287722 0.279297 0.392404 -0.062500 1 0 0 0 0 0 2 287990
-0.001699 -0.000266 0.119610 -0.293917 0.272795 0.390613 -0.062500 1 0 0 0 0 0 2 288980
-0.001700 -0.000266 0.119610 -0.297040 0.269530 0.389993 -0.062500 1 0 0 0 0 0 2 289989
-0.001700 -0.000266 0.119610 -0.298598 0.267904 0.389782 -0.062500 1 0 0 0 0 0 2 290979
-0.001700 -0.000266 0.119610 -0.299386 0.267088 0.389694 -0.062500 1 0 0 0 0 0 2 291989
-0.001700 -0.000266 0.119610 -0.299776 0.266679 0.389678 -0.062500 1 0 0 0 0 0 2 293008
-0.001700 -0.000266 0.119610 -0.299974 0.266486 0.389665 -0.062500 1 0 0 0 0 0 2 293989
-0.001731 -0.000275 0.119610 0.140265 0.395215 0.399647 -0.062500 1 0 0 0 0 0 2 294979
-0.001747 -0.000280 0.119609 -0.007551 0.351885 0.394907 -0.062500 1 0 0 0 0 0 2 295985
-0.001755 -0.000282 0.119609 -0.118282 0.319478 0.392342 -0.062500 1 0 0 0 0 0 2 297004
-0.001759 -0.000284 0.119609 -0.177346 0.302184 0.391340 -0.062500 1 0 0 0 0 0 2 297988
-0.001761 -0.000284 0.119609 -0.207249 0.293439 0.390974 -0.062500 1 0 0 0 0 0 2 298994
-0.001762 -0.000284 0.119609 -0.222241 0.289068 0.390844 -0.062500 1 0 0 0 0 0 2 299975
-0.001762 -0.000285 0.119609 -0.229750 0.286875 0.390795 -0.062500 1 0 0 0 0 0 2 300979
-0.001763 -0.000285 0.119609 -0.233495 0.285775 0.390786 -0.062500 1 0 0 0 0 0 2 301999
-0.001763 -0.000285 0.119609 -0.235373 0.285231 0.390773 -0.062500 1 0 0 0 0 0 2 302997
-0.001763 -0.000285 0.119609 -0.236302 0.284941 0.390772 -0.062500 1 0 0 0 0 0 2 303978
-0.001763 -0.000285 0.119609 -0.236776 0.284813 0.390775 -0.062500 1 0 0 0 0 0 2 304996
-0.001763 -0.000285 0.119609 -0.237014 0.284751 0.390777 -0.062500 1 0 0 0 0 0 2 305995
-0.001763 -0.000285 0.119609 -0.237128 0.284719 0.390775 -0.062500 1 0 0 0 0 0 2 306996
-0.001763 -0.000285 0.119609 -0.237182 0.284697 0.390767 -0.062500 1 0 0 0 0 0 2 307993
-0.001763 -0.000285 0.119609 -0.237221 0.284672 0.390772 -0.062500 1 0 0 0 0 0 2 308993
-0.001763 -0.000285 0.119609 -0.237239 0.284684 0.390772 -0.062500 1 0 0 0 0 0 2 309992
-0.001763 -0.000285 0.119609 -0.237237 0.284674 0.390779 -0.062500 1 0 0 0 0 0 2 310994
-0.001763 -0.000285 0.119609 -0.237240 0.284684 0.390773 -0.062500 1 0 0 0 0 0 2 311993
-0.001763 -0.000285 0.119609 -0.237248 0.284677 0.390765 -0.062500 1 0 0 0 0 0 2 312994
-0.001763 -0.000285 0.119609 -0.237237 0.284673 0.390778 -0.062500 1 0 0 0 0 0 2 313997
-0.001763 -0.000285 0.119609 -0.237251 0.284687 0.390779 -0.062500 1 0 0 0 0 0 2 315003
-0.001763 -0.000285 0.119609 -0.237249 0.284678 0.390766 -0.062500 1 0 0 0 0 0 2 315994
-0.001781 -0.000280 0.119619 0.024889 0.223089 0.250487 -0.062500 1 0 0 0 0 0 2 316992
-0.001791 -0.000278 0.119623 -0.063998 0.243557 0.319168 -0.062500 1 0 0 0 0 0 2 317994
-0.001795 -0.000277 0.119624 -0.129918 0.259048 0.354662 -0.062500 1 0 0 0 0 0 2 318996
-0.001798 -0.000276 0.119624 -0.164852 0.267360 0.368115 -0.062500 1 0 0 0 0 0 2 319996
-0.001799 -0.000276 0.119624 -0.182448 0.271579 0.372896 -0.062500 1 0 0 0 0 0 2 320971
-0.001799 -0.000276 0.119625 -0.191248 0.273697 0.374564 -0.062500 1 0 0 0 0 0 2 321993
-0.001800 -0.000276 0.119625 -0.195628 0.274775 0.375145 -0.062500 1 0 0 0 0 0 2 323001
-0.001800 -0.000276 0.119625 -0.197804 0.275298 0.375342 -0.062500 1 0 0 0 0 0 2 323995
-0.001800 -0.000276 0.119625 -0.198904 0.275572 0.375403 -0.062500 1 0 0 0 0 0 2 324996
-0.001800 -0.000276 0.119625 -0.199449 0.275703 0.375430 -0.062500 1 0 0 0 0 0 2 325992
-0.001800 -0.000276 0.119625 -0.199726 0.275770 0.375446 -0.062500 1 0 0 0 0 0 2 326966
-0.001800 -0.000276 0.119625 -0.199859 0.275802 0.375452 -0.062500 1 0 0 0 0 0 2 327995
-0.001800 -0.000276 0.119625 -0.199925 0.275818 0.375445 -0.062500 1 0 0 0 0 0 2 328997
-0.001800 -0.000276 0.119625 -0.199964 0.275827 0.375443 -0.062500 1 0 0 0 0 0 2 329998
-0.001800 -0.000276 0.119625 -0.199979 0.275830 0.375450 -0.062500 1 0 0 0 0 0 2 331001
-0.001800 -0.000276 0.119625 -0.199979 0.275830 0.375450 -0.062500 1 0 0 0 0 0 2 331997
-0.001800 -0.000276 0.119625 -0.200002 0.275836 0.375443 -0.062500 1 0 0 0 0 0 2 332986
-0.001800 -0.000276 0.119625 -0.199997 0.275845 0.375449 -0.062500 1 0 0 0 0 0 2 333997
-0.001800 -0.000276 0.119625 -0.199989 0.275823 0.375443 -0.062500 1 0 0 0 0 0 2 334996
-0.001800 -0.000276 0.119625 -0.199995 0.275844 0.375449 -0.062500 1 0 0 0 0 0 2 335984
-0.001800 -0.000276 0.119625 -0.200004 0.275837 0.375443 -0.062500 1 0 0 0 0 0 2 336980
-0.001800 -0.000276 0.119625 -0.199993 0.275834 0.375456 -0.062500 1 0 0 0 0 0 2 337987
-0.001800 -0.000276 0.119625 -0.199992 0.275833 0.375437 -0.062500 1 0 0 0 0 0 2 338998
-0.001800 -0.000276 0.119625 -0.199992 0.275833 0.375455 -0.062500 1 0 0 0 0 0 2 339965
-0.001800 -0.000276 0.119625 -0.200003 0.275836 0.375444 -0.062500 1 0 0 0 0 0 2 340993
-0.001813 -0.000289 0.119614 -0.021839 0.466162 0.526169 -0.062500 1 0 0 0 0 0 2 341993
-0.001819 -0.000296 0.119610 -0.080647 0.402427 0.452477 -0.062500 1 0 0 0 0 0 2 342995
-0.001822 -0.000300 0.119609 -0.125432 0.354588 0.414322 -0.062500 1 0 0 0 0 0 2 343995
-0.001824 -0.000301 0.119608 -0.149561 0.329033 0.399827 -0.062500 1 0 0 0 0 0 2 344994
-0.001825 -0.000302 0.119608 -0.161866 0.316067 0.394682 -0.062500 1 0 0 0 0 0 2 345993
-0.001825 -0.000303 0.119608 -0.168071 0.309583 0.392880 -0.062500 1 0 0 0 0 0 2 346993
-0.001825 -0.000303 0.119608 -0.171193 0.306322 0.392252 -0.062500 1 0 0 0 0 0 2 347977
-0.001826 -0.000303 0.119608 -0.172759 0.304689 0.392050 -0.062500 1 0 0 0 0 0 2 348979
-0.001826 -0.000303 0.119608 -0.173539 0.303882 0.391969 -0.062500 1 0 0 0 0 0 2 349987
-0.001820 -0.000321 0.119619 -0.248104 0.557202 0.245257 -0.062500 1 0 0 0 0 0 2 350989
-0.001818 -0.000330 0.119622 -0.224430 0.471653 0.317058 -0.062500 1 0 0 0 0 0 2 351977
-0.001816 -0.000335 0.119623 -0.205884 0.407744 0.354163 -0.062500 1 0 0 0 0 0 2 352987
-0.001816 -0.000337 0.119624 -0.195732 0.373706 0.368241 -0.062500 1 0 0 0 0 0 2 353980
-0.001815 -0.000338 0.119624 -0.190500 0.356504 0.373221 -0.062500 1 0 0 0 0 0 2 354987
-0.001815 -0.000339 0.119624 -0.187849 0.347890 0.374980 -0.062500 1 0 0 0 0 0 2 355978
-0.001815 -0.000339 0.119624 -0.186495 0.343572 0.375586 -0.062500 1 0 0 0 0 0 2 356978
-0.001815 -0.000339 0.119624 -0.185819 0.341430 0.375787 -0.062500 1 0 0 0 0 0 2 358150
-0.001815 -0.000339 0.119624 -0.185487 0.340346 0.375865 -0.062500 1 0 0 0 0 0 2 358979
-0.001815 -0.000339 0.119624 -0.185322 0.339803 0.375893 -0.062500 1 0 0 0 0 0 2 359987
-0.001815 -0.000339 0.119624 -0.185223 0.339548 0.375890 -0.062500 1 0 0 0 0 0 2 361115
-0.001815 -0.000339 0.119624 -0.185178 0.339409 0.375903 -0.062500 1 0 0 0 0 0 2 361973
-0.001815 -0.000339 0.119624 -0.185178 0.339338 0.375897 -0.062500 1 0 0 0 0 0 2 362981
-0.001815 -0.000339 0.119624 -0.185160 0.339308 0.375903 -0.062500 1 0 0 0 0 0 2 363992
-0.001815 -0.000339 0.119624 -0.185152 0.339283 0.375897 -0.062500 1 0 0 0 0 0 2 364985
-0.001815 -0.000339 0.119624 -0.185140 0.339278 0.375910 -0.062500 1 0 0 0 0 0 2 365982
-0.001815 -0.000339 0.119624 -0.185150 0.339281 0.375898 -0.062500 1 0 0 0 0 0 2 367102
-0.001815 -0.000339 0.119624 -0.185148 0.339270 0.375904 -0.062500 1 0 0 0 0 0 2 367992
-0.001815 -0.000339 0.119624 -0.185148 0.339269 0.375904 -0.062500 1 0 0 0 0 0 2 369117
-0.001815 -0.000339 0.119624 -0.185136 0.339266 0.375898 -0.062500 1 0 0 0 0 0 2 369999
-0.001815 -0.000339 0.119624 -0.185146 0.339268 0.375904 -0.062500 1 0 0 0 0 0 2 370988
-0.001815 -0.000339 0.119624 -0.185151 0.339280 0.375898 -0.062500 1 0 0 0 0 0 2 371964
-0.001815 -0.000339 0.119624 -0.185149 0.339270 0.375904 -0.062500 1 0 0 0 0 0 2 372995
-0.001815 -0.000339 0.119624 -0.185136 0.339266 0.375898 -0.062500 1 0 0 0 0 0 2 373963
-0.001815 -0.000339 0.119624 -0.185147 0.339268 0.375903 -0.062500 1 0 0 0 0 0 2 374994
-0.001815 -0.000339 0.119624 -0.185148 0.339268 0.375904 -0.062500 1 0 0 0 0 0 2 375993
-0.001815 -0.000339 0.119624 -0.185152 0.339280 0.375898 -0.062500 1 0 0 0 0 0 2 376992
-0.001815 -0.000339 0.119624 -0.185137 0.339267 0.375897 -0.062500 1 0 0 0 0 0 2 378126
-0.001815 -0.000339 0.119624 -0.185147 0.339268 0.375903 -0.062500 1 0 0 0 0 0 2 379000
-0.001815 -0.000339 0.119624 -0.185148 0.339268 0.375904 -0.062500 1 0 0 0 0 0 2 380130
-0.001815 -0.000339 0.119624 -0.185148 0.339268 0.375904 -0.062500 1 0 0 0 0 0 2 381120
-0.001815 -0.000339 0.119624 -0.185140 0.339277 0.375891 -0.062500 1 0 0 0 0 0 2 381993
-0.001815 -0.000339 0.119624 -0.185139 0.339278 0.375909 -0.062500 1 0 0 0 0 0 2 383098
-0.001815 -0.000339 0.119624 -0.185147 0.339270 0.375905 -0.062500 1 0 0 0 0 0 2 384118
-0.001815 -0.000339 0.119624 -0.185148 0.339269 0.375905 -0.062500 1 0 0 0 0 0 2 385119
-0.001815 -0.000339 0.119624 -0.185139 0.339277 0.375891 -0.062500 1 0 0 0 0 0 2 386118
-0.001815 -0.000339 0.119624 -0.185147 0.339270 0.375903 -0.062500 1 0 0 0 0 0 2 387119
-0.001815 -0.000339 0.119624 -0.185148 0.339269 0.375904 -0.062500 1 0 0 0 0 0 2 388117
-0.001815 -0.000339 0.119624 -0.185148 0.339269 0.375904 -0.062500 1 0 0 0 0 0 2 389118
-0.001815 -0.000339 0.119624 -0.185136 0.339265 0.375898 -0.062500 1 0 0 0 0 0 2 390117
-0.001815 -0.000339 0.119624 -0.185150 0.339280 0.375897 -0.062500 1 0 0 0 0 0 2 391116
-0.001815 -0.000339 0.119624 -0.185148 0.339270 0.375903 -0.062500 1 0 0 0 0 0 2 392116
-0.001815 -0.000339 0.119624 -0.185148 0.339269 0.375904 -0.062500 1 0 0 0 0 0 2 393101
-0.001815 -0.000339 0.119624 -0.185148 0.339268 0.375904 -0.062500 1 0 0 0 0 0 2 394115
-0.001815 -0.000339 0.119624 -0.185136 0.339265 0.375898 -0.062500 1 0 0 0 0 0 2 395214
-0.001815 -0.000339 0.119624 -0.185150 0.339279 0.375897 -0.062500 1 0 0 0 0 0 2 396189
-0.001815 -0.000339 0.119624 -0.185140 0.339278 0.375910 -0.062500 1 0 0 0 0 0 2 397186
-0.001815 -0.000339 0.119624 -0.185135 0.339267 0.375899 -0.062500 1 0 0 0 0 0 2 398190
-0.001815 -0.000339 0.119624 -0.185146 0.339268 0.375904 -0.062500 1 0 0 0 0 0 2 399162
-0.001815 -0.000339 0.119624 -0.185147 0.339268 0.375904 -0.062500 1 0 0 0 0 0 2 400187
-0.001815 -0.000339 0.119624 -0.185151 0.339280 0.375898 -0.062500 1 0 0 0 0 0 2 401190
-0.001815 -0.000339 0.119624 -0.185149 0.339270 0.375904 -0.062500 1 0 0 0 0 0 2 402187
-0.001815 -0.000339 0.119624 -0.185136 0.339266 0.375898 -0.062500 1 0 0 0 0 0 2 403191
-0.001815 -0.000339 0.119624 -0.185147 0.339268 0.375904 -0.062500 1 0 0 0 0 0 2 404185
-0.001815 -0.000339 0.119624 -0.185148 0.339268 0.375904 -0.062500 1 0 0 0 0 0 2 405190
-0.001810 -0.000357 0.119635 -0.259365 0.593152 0.229338 -0.062500 1 0 0 0 0 0 2 406160
-0.001807 -0.000366 0.119638 -0.235458 0.507729 0.301088 -0.062500 1 0 0 0 0 0 2 407188
-0.001805 -0.000371 0.119639 -0.216805 0.443880 0.338166 -0.062500 1 0 0 0 0 0 2 408185
-0.001805 -0.000373 0.119640 -0.206607 0.409898 0.352227 -0.062500 1 0 0 0 0 0 2 409160
-0.001804 -0.000374 0.119640 -0.201352 0.392699 0.357219 -0.062500 1 0 0 0 0 0 2 410208
-0.001804 -0.000375 0.119640 -0.198681 0.384098 0.358969 -0.062500 1 0 0 0 0 0 2 411193
-0.001804 -0.000375 0.119640 -0.197330 0.379792 0.359566 -0.062500 1 0 0 0 0 0 2 412171
-0.001804 -0.000375 0.119640 -0.196642 0.377647 0.359778 -0.062500 1 0 0 0 0 0 2 413166
-0.001804 -0.000375 0.119640 -0.196313 0.376574 0.359850 -0.062500 1 0 0 0 0 0 2 414168
-0.001804 -0.000375 0.119640 -0.196148 0.376032 0.359877 -0.062500 1 0 0 0 0 0 2 415188
-0.001804 -0.000375 0.119640 -0.196057 0.375769 0.359887 -0.062500 1 0 0 0 0 0 2 416183
-0.001804 -0.000375 0.119640 -0.196013 0.375628 0.359881 -0.062500 1 0 0 0 0 0 2 417451
-0.001804 -0.000375 0.119640 -0.195982 0.375560 0.359888 -0.062500 1 0 0 0 0 0 2 418164
-0.001804 -0.000375 0.119640 -0.195980 0.375524 0.359895 -0.062500 1 0 0 0 0 0 2 419183
-0.001804 -0.000375 0.119640 -0.195977 0.375510 0.359882 -0.062500 1 0 0 0 0 0 2 420169
-0.001804 -0.000375 0.119640 -0.195965 0.375507 0.359895 -0.062500 1 0 0 0 0 0 2 421179
-0.001804 -0.000375 0.119640 -0.195972 0.375498 0.359889 -0.062500 1 0 0 0 0 0 2 422166
-0.001804 -0.000375 0.119640 -0.195973 0.375498 0.359889 -0.062500 1 0 0 0 0 0 2 423180
-0.001804 -0.000375 0.119640 -0.195974 0.375498 0.359889 -0.062500 1 0 0 0 0 0 2 424169
-0.001804 -0.000375 0.119640 -0.195974 0.375498 0.359889 -0.062500 1 0 0 0 0 0 2 425184
-0.001804 -0.000375 0.119640 -0.195962 0.375495 0.359882 -0.062500 1 0 0 0 0 0 2 426191
-0.001804 -0.000375 0.119640 -0.195973 0.375498 0.359887 -0.062500 1 0 0 0 0 0 2 427185
-0.001804 -0.000375 0.119640 -0.195970 0.375487 0.359895 -0.062500 1 0 0 0 0 0 2 428169
-0.001804 -0.000375 0.119640 -0.195974 0.375497 0.359889 -0.062500 1 0 0 0 0 0 2 429181
-0.001804 -0.000375 0.119640 -0.195962 0.375495 0.359882 -0.062500 1 0 0 0 0 0 2 430164
-0.001804 -0.000375 0.119640 -0.195973 0.375498 0.359887 -0.062500 1 0 0 0 0 0 2 431111
-0.001804 -0.000375 0.119640 -0.195970 0.375486 0.359895 -0.062500 1 0 0 0 0 0 2 432100
-0.001804 -0.000375 0.119640 -0.195974 0.375496 0.359889 -0.062500 1 0 0 0 0 0 2 433108
-0.001804 -0.000375 0.119640 -0.195974 0.375498 0.359888 -0.062500 1 0 0 0 0 0 2 434109
-0.001804 -0.000375 0.119640 -0.195962 0.375495 0.359882 -0.062500 1 0 0 0 0 0 2 435099
-0.001804 -0.000375 0.119640 -0.195973 0.375498 0.359887 -0.062500 1 0 0 0 0 0 2 436108
-0.001804 -0.000375 0.119640 -0.195971 0.375486 0.359895 -0.062500 1 0 0 0 0 0 2 437100
-0.001804 -0.000375 0.119640 -0.195974 0.375496 0.359889 -0.062500 1 0 0 0 0 0 2 438109
-0.001804 -0.000375 0.119640 -0.195963 0.375495 0.359882 -0.062500 1 0 0 0 0 0 2 439109
-0.001804 -0.000375 0.119640 -0.195973 0.375497 0.359887 -0.062500 1 0 0 0 0 0 2 440117
-0.001804 -0.000375 0.119640 -0.195963 0.375495 0.359902 -0.062500 1 0 0 0 0 0 2 441106
-0.001804 -0.000375 0.119640 -0.195973 0.375498 0.359890 -0.062500 1 0 0 0 0 0 2 442114
-0.001804 -0.000375 0.119640 -0.195962 0.375495 0.359882 -0.062500 1 0 0 0 0 0 2 443109
-0.001804 -0.000375 0.119640 -0.195973 0.375498 0.359888 -0.062500 1 0 0 0 0 0 2 444113
-0.001804 -0.000375 0.119640 -0.195974 0.375498 0.359888 -0.062500 1 0 0 0 0 0 2 445095
-0.001804 -0.000375 0.119640 -0.195971 0.375486 0.359895 -0.062500 1 0 0 0 0 0 2 446114
-0.001804 -0.000375 0.119640 -0.195962 0.375494 0.359883 -0.062500 1 0 0 0 0 0 2 447094
-0.001804 -0.000375 0.119640 -0.195973 0.375497 0.359888 -0.062500 1 0 0 0 0 0 2 448121
-0.001804 -0.000375 0.119640 -0.195974 0.375498 0.359888 -0.062500 1 0 0 0 0 0 2 449117
-0.001804 -0.000375 0.119640 -0.195974 0.375498 0.359888 -0.062500 1 0 0 0 0 0 2 450116
-0.001804 -0.000375 0.119640 -0.195959 0.375484 0.359888 -0.062500 1 0 0 0 0 0 2 451113
-0.001804 -0.000375 0.119640 -0.195973 0.375496 0.359888 -0.062500 1 0 0 0 0 0 2 452113
-0.001804 -0.000375 0.119640 -0.195974 0.375497 0.359888 -0.062500 1 0 0 0 0 0 2 453113
-0.001804 -0.000375 0.119640 -0.195975 0.375498 0.359888 -0.062500 1 0 0 0 0 0 2 454113
-0.001804 -0.000375 0.119640 -0.195971 0.375486 0.359895 -0.062500 1 0 0 0 0 0 2 455115
-0.001804 -0.000375 0.119640 -0.195962 0.375493 0.359882 -0.062500 1 0 0 0 0 0 2 456119
-0.001804 -0.000375 0.119640 -0.195965 0.375506 0.359894 -0.062500 1 0 0 0 0 0 2 457122
-0.001804 -0.000375 0.119640 -0.195973 0.375499 0.359889 -0.062500 1 0 0 0 0 0 2 458120
-0.001804 -0.000375 0.119640 -0.195962 0.375496 0.359882 -0.062500 1 0 0 0 0 0 2 459117
-0.001804 -0.000375 0.119640 -0.195969 0.375486 0.359894 -0.062500 1 0 0 0 0 0 2 460114
-0.001804 -0.000375 0.119640 -0.195973 0.375497 0.359889 -0.062500 1 0 0 0 0 0 2 461115
-0.001804 -0.000375 0.119640 -0.195974 0.375498 0.359888 -0.062500 1 0 0 0 0 0 2 462116
-0.001804 -0.000375 0.119640 -0.195962 0.375495 0.359882 -0.062500 1 0 0 0 0 0 2 463119
-0.001804 -0.000375 0.119640 -0.195969 0.375486 0.359894 -0.062500 1 0 0 0 0 0 2 464114
-0.001804 -0.000375 0.119640 -0.195974 0.375496 0.359889 -0.062500 1 0 0 0 0 0 2 465115
-0.001804 -0.000375 0.119640 -0.195974 0.375498 0.359888 -0.062500 1 0 0 0 0 0 2 466115
-0.001804 -0.000375 0.119640 -0.195975 0.375498 0.359888 -0.062500 1 0 0 0 0 0 2 467115
-0.001804 -0.000375 0.119640 -0.195963 0.375495 0.359882 -0.062500 1 0 0 0 0 0 2 468116
-0.001804 -0.000375 0.119640 -0.195970 0.375486 0.359894 -0.062500 1 0 0 0 0 0 2 469114
-0.001804 -0.000375 0.119640 -0.195974 0.375496 0.359889 -0.062500 1 0 0 0 0 0 2 470087
-0.001804 -0.000375 0.119640 -0.195975 0.375497 0.359888 -0.062500 1 0 0 0 0 0 2 471115
-0.001804 -0.000375 0.119640 -0.195963 0.375495 0.359882 -0.062500 1 0 0 0 0 0 2 472119
-0.001804 -0.000375 0.119640 -0.195961 0.375494 0.359901 -0.062500 1 0 0 0 0 0 2 473113
-0.001804 -0.000375 0.119640 -0.195973 0.375497 0.359890 -0.062500 1 0 0 0 0 0 2 474114
-0.001804 -0.000375 0.119640 -0.195974 0.375498 0.359889 -0.062500 1 0 0 0 0 0 2 475117
-0.001804 -0.000375 0.119640 -0.195962 0.375495 0.359882 -0.062500 1 0 0 0 0 0 2 476085
-0.001804 -0.000375 0.119640 -0.195973 0.375498 0.359887 -0.062500 1 0 0 0 0 0 2 477085
-0.001804 -0.000375 0.119640 -0.195971 0.375486 0.359895 -0.062500 1 0 0 0 0 0 2 478114
-0.001804 -0.000375 0.119640 -0.195974 0.375497 0.359889 -0.062500 1 0 0 0 0 0 2 479082
-0.001804 -0.000375 0.119640 -0.195962 0.375495 0.359882 -0.062500 1 0 0 0 0 0 2 480101
-0.001804 -0.000375 0.119640 -0.195973 0.375498 0.359887 -0.062500 1 0 0 0 0 0 2 481107
-0.001804 -0.000375 0.119640 -0.195974 0.375498 0.359888 -0.062500 1 0 0 0 0 0 2 482116
-0.001804 -0.000375 0.119640 -0.195971 0.375486 0.359895 -0.062500 1 0 0 0 0 0 2 483113
-0.001804 -0.000375 0.119640 -0.195962 0.375494 0.359882 -0.062500 1 0 0 0 0 0 2 484102
-0.001804 -0.000375 0.119640 -0.195973 0.375497 0.359887 -0.062500 1 0 0 0 0 0 2 485116
-0.001804 -0.000375 0.119640 -0.195974 0.375498 0.359888 -0.062500 1 0 0 0 0 0 2 486115
-0.001804 -0.000375 0.119640 -0.195971 0.375486 0.359895 -0.062500 1 0 0 0 0 0 2 487119
-0.001804 -0.000375 0.119640 -0.195962 0.375493 0.359882 -0.062500 1 0 0 0 0 0 2 488115
-0.001804 -0.000375 0.119640 -0.195965 0.375506 0.359894 -0.062500 1 0 0 0 0 0 2 489114
-0.001804 -0.000375 0.119640 -0.195973 0.375499 0.359889 -0.062500 1 0 0 0 0 0 2 490114
-0.001804 -0.000375 0.119640 -0.195974 0.375498 0.359888 -0.062500 1 0 0 0 0 0 2 491100
-0.001804 -0.000375 0.119640 -0.195959 0.375484 0.359889 -0.062500 1 0 0 0 0 0 2 492108
-0.001817 -0.000389 0.119629 -0.017887 0.565648 0.510856 -0.062500 1 0 0 0 0 0 2 493099
-0.001823 -0.000396 0.119626 -0.076672 0.502030 0.437053 -0.062500 1 0 0 0 0 0 2 494107
-0.001826 -0.000399 0.119624 -0.121439 0.454237 0.398831 -0.062500 1 0 0 0 0 0 2 495113
-0.001828 -0.000401 0.119624 -0.145546 0.428697 0.384314 -0.062500 1 0 0 0 0 0 2 496122
-0.001829 -0.000402 0.119624 -0.157865 0.415731 0.379152 -0.062500 1 0 0 0 0 0 2 497111
-0.001829 -0.000402 0.119624 -0.164063 0.409225 0.377354 -0.062500 1 0 0 0 0 0 2 498122
-0.001829 -0.000402 0.119624 -0.167176 0.405971 0.376730 -0.062500 1 0 0 0 0 0 2 499113
-0.001830 -0.000403 0.119624 -0.168743 0.404350 0.376520 -0.062500 1 0 0 0 0 0 2 500247
-0.001830 -0.000403 0.119624 -0.169528 0.403525 0.376436 -0.062500 1 0 0 0 0 0 2 501123
-0.001830 -0.000403 0.119624 -0.169909 0.403124 0.376406 -0.062500 1 0 0 0 0 0 2 502110
-0.001830 -0.000403 0.119624 -0.170122 0.402914 0.376398 -0.062500 1 0 0 0 0 0 2 503107
-0.001830 -0.000403 0.119624 -0.170206 0.402813 0.376402 -0.062500 1 0 0 0 0 0 2 504097
-0.001830 -0.000403 0.119624 -0.170259 0.402755 0.376401 -0.062500 1 0 0 0 0 0 2 505107
-0.001830 -0.000403 0.119624 -0.170290 0.402737 0.376394 -0.062500 1 0 0 0 0 0 2 506097
-0.001830 -0.000403 0.119624 -0.170289 0.402725 0.376400 -0.062500 1 0 0 0 0 0 2 507120
-0.001830 -0.000403 0.119624 -0.170308 0.402718 0.376400 -0.062500 1 0 0 0 0 0 2 508114
-0.001830 -0.000403 0.119624 -0.170298 0.402715 0.376394 -0.062500 1 0 0 0 0 0 2 509120
-0.001830 -0.000403 0.119624 -0.170308 0.402718 0.376399 -0.062500 1 0 0 0 0 0 2 510118
-0.001830 -0.000403 0.119624 -0.170318 0.402710 0.376393 -0.062500 1 0 0 0 0 0 2 511104
-0.001830 -0.000403 0.119624 -0.170311 0.402718 0.376399 -0.062500 1 0 0 0 0 0 2 512106
-0.001830 -0.000403 0.119624 -0.170298 0.402716 0.376393 -0.062500 1 0 0 0 0 0 2 513120
-0.001830 -0.000403 0.119624 -0.170313 0.402698 0.376399 -0.062500 1 0 0 0 0 0 2 514112
-0.001830 -0.000403 0.119624 -0.170310 0.402716 0.376400 -0.062500 1 0 0 0 0 0 2 515115
-0.001830 -0.000403 0.119624 -0.170310 0.402718 0.376400 -0.062500 1 0 0 0 0 0 2 516118
-0.001830 -0.000403 0.119624 -0.170306 0.402707 0.376387 -0.062500 1 0 0 0 0 0 2 517115
-0.001830 -0.000403 0.119624 -0.170306 0.402706 0.376405 -0.062500 1 0 0 0 0 0 2 518113
-0.001830 -0.000403 0.119624 -0.170317 0.402708 0.376394 -0.062500 1 0 0 0 0 0 2 519110
-0.001830 -0.000403 0.119624 -0.170311 0.402717 0.376399 -0.062500 1 0 0 0 0 0 2 520083
-0.001830 -0.000403 0.119624 -0.170298 0.402716 0.376393 -0.062500 1 0 0 0 0 0 2 521114
-0.001830 -0.000403 0.119624 -0.170308 0.402719 0.376399 -0.062500 1 0 0 0 0 0 2 522113
-0.001830 -0.000403 0.119624 -0.170314 0.402698 0.376400 -0.062500 1 0 0 0 0 0 2 523114
-0.001830 -0.000403 0.119624 -0.170310 0.402716 0.376400 -0.062500 1 0 0 0 0 0 2 524112
-0.001830 -0.000403 0.119624 -0.170306 0.402707 0.376387 -0.062500 1 0 0 0 0 0 2 525086
-0.001830 -0.000403 0.119624 -0.170309 0.402717 0.376398 -0.062500 1 0 0 0 0 0 2 526117
-0.001830 -0.000403 0.119624 -0.170310 0.402719 0.376400 -0.062500 1 0 0 0 0 0 2 527115
-0.001830 -0.000403 0.119624 -0.170314 0.402699 0.376400 -0.062500 1 0 0 0 0 0 2 528112
-0.001830 -0.000403 0.119624 -0.170310 0.402716 0.376400 -0.062500 1 0 0 0 0 0 2 529113
-0.001830 -0.000403 0.119624 -0.170298 0.402716 0.376394 -0.062500 1 0 0 0 0 0 2 530113
-0.001830 -0.000403 0.119624 -0.170316 0.402710 0.376392 -0.062500 1 0 0 0 0 0 2 531113
-0.001830 -0.000403 0.119624 -0.170307 0.402706 0.376406 -0.062500 1 0 0 0 0 0 2 532113
-0.001830 -0.000403 0.119624 -0.170318 0.402708 0.376394 -0.062500 1 0 0 0 0 0 2 533113
-0.001830 -0.000403 0.119624 -0.170299 0.402714 0.376393 -0.062500 1 0 0 0 0 0 2 534085
-0.001830 -0.000403 0.119624 -0.170308 0.402718 0.376399 -0.062500 1 0 0 0 0 0 2 535114
-0.001830 -0.000403 0.119624 -0.170318 0.402710 0.376393 -0.062500 1 0 0 0 0 0 2 536084
-0.001830 -0.000403 0.119624 -0.170307 0.402706 0.376406 -0.062500 1 0 0 0 0 0 2 537111
-0.001830 -0.000403 0.119624 -0.170297 0.402714 0.376394 -0.062500 1 0 0 0 0 0 2 538106
-0.001830 -0.000403 0.119624 -0.170316 0.402709 0.376392 -0.062500 1 0 0 0 0 0 2 539114
-0.001830 -0.000403 0.119624 -0.170310 0.402718 0.376399 -0.062500 1 0 0 0 0 0 2 540116
-0.001830 -0.000403 0.119624 -0.170310 0.402719 0.376400 -0.062500 1 0 0 0 0 0 2 541115
-0.001830 -0.000403 0.119624 -0.170303 0.402696 0.376393 -0.062500 1 0 0 0 0 0 2 542113
-0.001830 -0.000403 0.119624 -0.170309 0.402716 0.376399 -0.062500 1 0 0 0 0 0 2 543113
-0.001830 -0.000403 0.119624 -0.170309 0.402718 0.376400 -0.062500 1 0 0 0 0 0 2 544112
-0.001830 -0.000403 0.119624 -0.170318 0.402710 0.376393 -0.062500 1 0 0 0 0 0 2 545110
-0.001830 -0.000403 0.119624 -0.170295 0.402703 0.376399 -0.062500 1 0 0 0 0 0 2 546112
-0.001830 -0.000403 0.119624 -0.170316 0.402708 0.376393 -0.062500 1 0 0 0 0 0 2 547156
-0.001830 -0.000403 0.119624 -0.170310 0.402717 0.376399 -0.062500 1 0 0 0 0 0 2 548114
-0.001830 -0.000403 0.119624 -0.170310 0.402719 0.376400 -0.062500 1 0 0 0 0 0 2 549114
-0.001830 -0.000403 0.119624 -0.170306 0.402707 0.376386 -0.062500 1 0 0 0 0 0 2 550113
-0.001830 -0.000403 0.119624 -0.170306 0.402706 0.376405 -0.062500 1 0 0 0 0 0 2 551113
-0.001830 -0.000403 0.119624 -0.170309 0.402717 0.376400 -0.062500 1 0 0 0 0 0 2 552112
-0.001830 -0.000403 0.119624 -0.170318 0.402710 0.376393 -0.062500 1 0 0 0 0 0 2 553113
-0.001830 -0.000403 0.119624 -0.170311 0.402718 0.376399 -0.062500 1 0 0 0 0 0 2 554082
-0.001830 -0.000403 0.119624 -0.170295 0.402704 0.376400 -0.062500 1 0 0 0 0 0 2 555114
-0.001830 -0.000403 0.119624 -0.170316 0.402708 0.376393 -0.062500 1 0 0 0 0 0 2 556114
-0.001830 -0.000403 0.119624 -0.170310 0.402717 0.376399 -0.062500 1 0 0 0 0 0 2 557121
-0.001830 -0.000403 0.119624 -0.170298 0.402716 0.376393 -0.062500 1 0 0 0 0 0 2 558121
-0.001830 -0.000403 0.119624 -0.170316 0.402710 0.376392 -0.062500 1 0 0 0 0 0 2 559101
-0.001830 -0.000403 0.119624 -0.170307 0.402706 0.376406 -0.062500 1 0 0 0 0 0 2 560105
-0.001830 -0.000403 0.119624 -0.170318 0.402708 0.376394 -0.062500 1 0 0 0 0 0 2 561097
-0.001830 -0.000403 0.119624 -0.170311 0.402717 0.376399 -0.062500 1 0 0 0 0 0 2 562105
-0.001830 -0.000403 0.119624 -0.170298 0.402716 0.376393 -0.062500 1 0 0 0 0 0 2 563096
-0.001830 -0.000403 0.119624 -0.170313 0.402698 0.376399 -0.062500 1 0 0 0 0 0 2 564105
-0.001830 -0.000403 0.119624 -0.170310 0.402716 0.376400 -0.062500 1 0 0 0 0 0 2 565095
-0.001830 -0.000403 0.119624 -0.170310 0.402718 0.376400 -0.062500 1 0 0 0 0 0 2 566110
-0.001830 -0.000403 0.119624 -0.170306 0.402707 0.376387 -0.062500 1 0 0 0 0 0 2 567097
-0.001830 -0.000403 0.119624 -0.170309 0.402718 0.376398 -0.062500 1 0 0 0 0 0 2 568109
-0.001830 -0.000403 0.119624 -0.170306 0.402707 0.376406 -0.062500 1 0 0 0 0 0 2 569096
-0.001830 -0.000403 0.119624 -0.170318 0.402709 0.376394 -0.062500 1 0 0 0 0 0 2 570105
-0.001830 -0.000403 0.119624 -0.170299 0.402715 0.376393 -0.062500 1 0 0 0 0 0 2 571096
-0.001830 -0.000403 0.119624 -0.170308 0.402718 0.376399 -0.062500 1 0 0 0 0 0 2 572098
-0.001830 -0.000403 0.119624 -0.170318 0.402710 0.376393 -0.062500 1 0 0 0 0 0 2 573107
-0.001830 -0.000403 0.119624 -0.170307 0.402706 0.376406 -0.062500 1 0 0 0 0 0 2 574096
-0.001830 -0.000403 0.119624 -0.170306 0.402706 0.376387 -0.062500 1 0 0 0 0 0 2 575199
-0.001830 -0.000403 0.119624 -0.170309 0.402717 0.376398 -0.062500 1 0 0 0 0 0 2 576201
-0.001830 -0.000403 0.119624 -0.170310 0.402719 0.376400 -0.062500 1 0 0 0 0 0 2 577182
-0.001830 -0.000403 0.119624 -0.170315 0.402698 0.376400 -0.062500 1 0 0 0 0 0 2 578199
-0.001830 -0.000403 0.119624 -0.170298 0.402713 0.376394 -0.062500 1 0 0 0 0 0 2 579109
-0.001830 -0.000403 0.119624 -0.170308 0.402718 0.376399 -0.062500 1 0 0 0 0 0 2 580110
-0.001830 -0.000403 0.119624 -0.170318 0.402710 0.376393 -0.062500 1 0 0 0 0 0 2 581104
-0.001830 -0.000403 0.119624 -0.170311 0.402718 0.376399 -0.062500 1 0 0 0 0 0 2 582111
-0.001830 -0.000403 0.119624 -0.170294 0.402704 0.376400 -0.062500 1 0 0 0 0 0 2 583105
-0.001830 -0.000403 0.119624 -0.170316 0.402708 0.376393 -0.062500 1 0 0 0 0 0 2 584116
-0.001830 -0.000403 0.119624 -0.170310 0.402718 0.376399 -0.062500 1 0 0 0 0 0 2 585110
-0.001830 -0.000403 0.119624 -0.170318 0.402710 0.376393 -0.062500 1 0 0 0 0 0 2 586112
-0.001830 -0.000403 0.119624 -0.170308 0.402706 0.376406 -0.062500 1 0 0 0 0 0 2 587114
-0.001830 -0.000403 0.119624 -0.170298 0.402714 0.376394 -0.062500 1 0 0 0 0 0 2 588112
-0.001830 -0.000403 0.119624 -0.170316 0.402709 0.376392 -0.062500 1 0 0 0 0 0 2 589114
-0.001830 -0.000403 0.119624 -0.170311 0.402718 0.376399 -0.062500 1 0 0 0 0 0 2 590112
-0.001830 -0.000403 0.119624 -0.170310 0.402719 0.376400 -0.062500 1 0 0 0 0 0 2 591111
-0.001830 -0.000403 0.119624 -0.170303 0.402696 0.376393 -0.062500 1 0 0 0 0 0 2 592113
-0.001830 -0.000403 0.119624 -0.170309 0.402716 0.376399 -0.062500 1 0 0 0 0 0 2 593081
-0.001830 -0.000403 0.119624 -0.170310 0.402718 0.376400 -0.062500 1 0 0 0 0 0 2 594109
-0.001830 -0.000403 0.119624 -0.170306 0.402707 0.376387 -0.062500 1 0 0 0 0 0 2 595113
-0.001830 -0.000403 0.119624 -0.170306 0.402706 0.376405 -0.062500 1 0 0 0 0 0 2 596109
-0.001830 -0.000403 0.119624 -0.170317 0.402708 0.376394 -0.062500 1 0 0 0 0 0 2 597081
-0.001830 -0.000403 0.119624 -0.170311 0.402717 0.376399 -0.062500 1 0 0 0 0 0 2 598081
-0.001830 -0.000403 0.119624 -0.170310 0.402719 0.376400 -0.062500 1 0 0 0 0 0 2 599111
-0.001830 -0.000403 0.119624 -0.170306 0.402707 0.376387 -0.062500 1 0 0 0 0 0 2 600080
-0.001830 -0.000403 0.119624 -0.170306 0.402706 0.376405 -0.062500 1 0 0 0 0 0 2 601105
-0.001830 -0.000403 0.119624 -0.170309 0.402717 0.376401 -0.062500 1 0 0 0 0 0 2 602114
-0.001830 -0.000403 0.119624 -0.170318 0.402710 0.376393 -0.062500 1 0 0 0 0 0 2 603083
-0.001830 -0.000403 0.119624 -0.170299 0.402715 0.376393 -0.062500 1 0 0 0 0 0 2 604112
-0.001830 -0.000403 0.119624 -0.170305 0.402707 0.376406 -0.062500 1 0 0 0 0 0 2 605083
-0.001830 -0.000403 0.119624 -0.170317 0.402708 0.376394 -0.062500 1 0 0 0 0 0 2 606109
-0.001830 -0.000403 0.119624 -0.170311 0.402717 0.376399 -0.062500 1 0 0 0 0 0 2 607113
-0.001830 -0.000403 0.119624 -0.170298 0.402716 0.376394 -0.062500 1 0 0 0 0 0 2 608094
-0.001830 -0.000403 0.119624 -0.170316 0.402710 0.376392 -0.062500 1 0 0 0 0 0 2 609105
-0.001830 -0.000403 0.119624 -0.170307 0.402706 0.376406 -0.062500 1 0 0 0 0 0 2 610110
-0.001830 -0.000403 0.119624 -0.170318 0.402708 0.376394 -0.062500 1 0 0 0 0 0 2 611194
-0.001830 -0.000403 0.119624 -0.170299 0.402714 0.376393 -0.062500 1 0 0 0 0 0 2 612184
-0.001830 -0.000403 0.119624 -0.170308 0.402718 0.376399 -0.062500 1 0 0 0 0 0 2 613180
-0.001830 -0.000403 0.119624 -0.170318 0.402710 0.376393 -0.062500 1 0 0 0 0 0 2 614184
-0.001830 -0.000403 0.119624 -0.170307 0.402706 0.376406 -0.062500 1 0 0 0 0 0 2 615180
-0.001830 -0.000403 0.119624 -0.170297 0.402714 0.376394 -0.062500 1 0 0 0 0 0 2 616190
-0.001830 -0.000403 0.119624 -0.170316 0.402709 0.376392 -0.062500 1 0 0 0 0 0 2 617146
-0.001830 -0.000403 0.119624 -0.170310 0.402718 0.376399 -0.062500 1 0 0 0 0 0 2 618187
-0.001830 -0.000403 0.119624 -0.170306 0.402707 0.376407 -0.062500 1 0 0 0 0 0 2 619178
-0.001830 -0.000403 0.119624 -0.170305 0.402706 0.376387 -0.062500 1 0 0 0 0 0 2 620152
-0.001830 -0.000403 0.119624 -0.170309 0.402717 0.376399 -0.062500 1 0 0 0 0 0 2 621184
-0.001830 -0.000403 0.119624 -0.170309 0.402719 0.376400 -0.062500 1 0 0 0 0 0 2 622173
-0.001830 -0.000403 0.119624 -0.170318 0.402710 0.376393 -0.062500 1 0 0 0 0 0 2 623210
-0.001830 -0.000403 0.119624 -0.170307 0.402706 0.376406 -0.062500 1 0 0 0 0 0 2 624187
-0.001830 -0.000403 0.119624 -0.170306 0.402706 0.376387 -0.062500 1 0 0 0 0 0 2 625201
-0.001830 -0.000403 0.119624 -0.170309 0.402717 0.376398 -0.062500 1 0 0 0 0 0 2 626183
-0.001830 -0.000403 0.119624 -0.170310 0.402719 0.376400 -0.062500 1 0 0 0 0 0 2 627177
-0.001830 -0.000403 0.119624 -0.170318 0.402710 0.376393 -0.062500 1 0 0 0 0 0 2 628161
-0.001830 -0.000403 0.119624 -0.170295 0.402703 0.376399 -0.062500 1 0 0 0 0 0 2 629175
-0.001830 -0.000403 0.119624 -0.170308 0.402717 0.376400 -0.062500 1 0 0 0 0 0 2 630158
-0.001830 -0.000403 0.119624 -0.170318 0.402710 0.376393 -0.062500 1 0 0 0 0 0 2 631174
-0.001830 -0.000403 0.119624 -0.170311 0.402718 0.376399 -0.062500 1 0 0 0 0 0 2 632158
-0.001830 -0.000403 0.119624 -0.170294 0.402704 0.376400 -0.062500 1 0 0 0 0 0 2 633174
-0.001830 -0.000403 0.119624 -0.170316 0.402708 0.376393 -0.062500 1 0 0 0 0 0 2 634201
-0.001830 -0.000403 0.119624 -0.170310 0.402717 0.376399 -0.062500 1 0 0 0 0 0 2 635099
-0.001830 -0.000403 0.119624 -0.170310 0.402719 0.376400 -0.062500 1 0 0 0 0 0 2 636107
-0.001830 -0.000403 0.119624 -0.170306 0.402708 0.376387 -0.062500 1 0 0 0 0 0 2 637094
-0.001830 -0.000403 0.119624 -0.170306 0.402706 0.376405 -0.062500 1 0 0 0 0 0 2 638103
-0.001830 -0.000403 0.119624 -0.170317 0.402708 0.376394 -0.062500 1 0 0 0 0 0 2 639093
-0.001830 -0.000403 0.119624 -0.170311 0.402717 0.376399 -0.062500 1 0 0 0 0 0 2 640103
-0.001830 -0.000403 0.119624 -0.170298 0.402716 0.376393 -0.062500 1 0 0 0 0 0 2 641093
-0.001830 -0.000403 0.119624 -0.170313 0.402698 0.376399 -0.062500 1 0 0 0 0 0 2 642102
-0.001830 -0.000403 0.119624 -0.170310 0.402716 0.376400 -0.062500 1 0 0 0 0 0 2 643093
-0.001830 -0.000403 0.119624 -0.170310 0.402718 0.376400 -0.062500 1 0 0 0 0 0 2 644102
-0.001830 -0.000403 0.119624 -0.170306 0.402707 0.376387 -0.062500 1 0 0 0 0 0 2 645097
-0.001830 -0.000403 0.119624 -0.170306 0.402706 0.376405 -0.062500 1 0 0 0 0 0 2 646105
-0.001830 -0.000403 0.119624 -0.170309 0.402717 0.376401 -0.062500 1 0 0 0 0 0 2 647095
-0.001830 -0.000403 0.119624 -0.170318 0.402710 0.376393 -0.062500 1 0 0 0 0 0 2 648105
-0.001830 -0.000403 0.119624 -0.170299 0.402715 0.376393 -0.062500 1 0 0 0 0 0 2 649098
-0.001830 -0.000403 0.119624 -0.170308 0.402718 0.376399 -0.062500 1 0 0 0 0 0 2 650099
-0.001830 -0.000403 0.119624 -0.170314 0.402698 0.376400 -0.062500 1 0 0 0 0 0 2 651154
-0.001830 -0.000403 0.119624 -0.170310 0.402716 0.376400 -0.062500 1 0 0 0 0 0 2 652112
-0.001830 -0.000403 0.119624 -0.170306 0.402707 0.376387 -0.062500 1 0 0 0 0 0 2 653099
-0.001830 -0.000403 0.119624 -0.170309 0.402717 0.376398 -0.062500 1 0 0 0 0 0 2 654114
-0.001830 -0.000403 0.119624 -0.170310 0.402719 0.376400 -0.062500 1 0 0 0 0 0 2 655109
-0.001830 -0.000403 0.119624 -0.170314 0.402698 0.376400 -0.062500 1 0 0 0 0 0 2 656106
-0.001830 -0.000403 0.119624 -0.170310 0.402716 0.376400 -0.062500 1 0 0 0 0 0 2 657080
-0.001830 -0.000403 0.119624 -0.170298 0.402716 0.376394 -0.062500 1 0 0 0 0 0 2 658109
-0.001830 -0.000403 0.119624 -0.170316 0.402710 0.376392 -0.062500 1 0 0 0 0 0 2 659128
-0.001830 -0.000403 0.119624 -0.170307 0.402706 0.376406 -0.062500 1 0 0 0 0 0 2 660117
-0.001830 -0.000403 0.119624 -0.170305 0.402705 0.376387 -0.062500 1 0 0 0 0 0 2 661117
-0.001830 -0.000403 0.119624 -0.170309 0.402717 0.376398 -0.062500 1 0 0 0 0 0 2 662128
-0.001830 -0.000403 0.119624 -0.170309 0.402718 0.376400 -0.062500 1 0 0 0 0 0 2 663126
-0.001830 -0.000403 0.119624 -0.170318 0.402710 0.376393 -0.062500 1 0 0 0 0 0 2 664119
-0.001830 -0.000403 0.119624 -0.170308 0.402706 0.376406 -0.062500 1 0 0 0 0 0 2 665122
-0.001830 -0.000403 0.119624 -0.170297 0.402714 0.376394 -0.062500 1 0 0 0 0 0 2 666097
-0.001830 -0.000403 0.119624 -0.170316 0.402709 0.376392 -0.062500 1 0 0 0 0 0 2 667101
-0.001830 -0.000403 0.119624 -0.170311 0.402718 0.376399 -0.062500 1 0 0 0 0 0 2 668123
-0.001830 -0.000403 0.119624 -0.170310 0.402719 0.376400 -0.062500 1 0 0 0 0 0 2 669120
-0.001830 -0.000403 0.119624 -0.170303 0.402696 0.376393 -0.062500 1 0 0 0 0 0 2 670118
-0.001830 -0.000403 0.119624 -0.170309 0.402716 0.376399 -0.062500 1 0 0 0 0 0 2 671117
-0.001830 -0.000403 0.119624 -0.170309 0.402718 0.376400 -0.062500 1 0 0 0 0 0 2 672118
-0.001830 -0.000403 0.119624 -0.170318 0.402710 0.376393 -0.062500 1 0 0 0 0 0 2 673099
-0.001830 -0.000403 0.119624 -0.170295 0.402703 0.376399 -0.062500 1 0 0 0 0 0 2 674099
-0.001830 -0.000403 0.119624 -0.170316 0.402708 0.376393 -0.062500 1 0 0 0 0 0 2 675120
-0.001830 -0.000403 0.119624 -0.170310 0.402717 0.376399 -0.062500 1 0 0 0 0 0 2 676098
-0.001830 -0.000403 0.119624 -0.170310 0.402719 0.376400 -0.062500 1 0 0 0 0 0 2 677116
-0.001830 -0.000403 0.119624 -0.170306 0.402707 0.376386 -0.062500 1 0 0 0 0 0 2 678120
-0.001830 -0.000403 0.119624 -0.170306 0.402706 0.376405 -0.062500 1 0 0 0 0 0 2 679099
-0.001830 -0.000403 0.119624 -0.170309 0.402717 0.376401 -0.062500 1 0 0 0 0 0 2 680098
-0.001830 -0.000403 0.119624 -0.170318 0.402710 0.376393 -0.062500 1 0 0 0 0 0 2 681098
-0.001830 -0.000403 0.119624 -0.170311 0.402718 0.376399 -0.062500 1 0 0 0 0 0 2 682116
-0.001830 -0.000403 0.119624 -0.170298 0.402716 0.376393 -0.062500 1 0 0 0 0 0 2 683118
-0.001830 -0.000403 0.119624 -0.170313 0.402698 0.376399 -0.062500 1 0 0 0 0 0 2 684116
-0.001830 -0.000403 0.119624 -0.170310 0.402716 0.376400 -0.062500 1 0 0 0 0 0 2 685109
-0.001830 -0.000403 0.119624 -0.170298 0.402716 0.376394 -0.062500 1 0 0 0 0 0 2 686119
-0.001830 -0.000403 0.119624 -0.170316 0.402710 0.376392 -0.062500 1 0 0 0 0 0 2 687117
-0.001830 -0.000403 0.119624 -0.170307 0.402706 0.376406 -0.062500 1 0 0 0 0 0 2 688119
-0.001830 -0.000403 0.119624 -0.170318 0.402708 0.376394 -0.062500 1 0 0 0 0 0 2 689116
-0.001830 -0.000403 0.119624 -0.170311 0.402717 0.376399 -0.062500 1 0 0 0 0 0 2 690115
-0.001830 -0.000403 0.119624 -0.170298 0.402716 0.376393 -0.062500 1 0 0 0 0 0 2 691118
-0.001830 -0.000403 0.119624 -0.170317 0.402710 0.376392 -0.062500 1 0 0 0 0 0 2 692115
-0.001830 -0.000403 0.119624 -0.170307 0.402706 0.376406 -0.062500 1 0 0 0 0 0 2 693117
-0.001830 -0.000403 0.119624 -0.170310 0.402717 0.376401 -0.062500 1 0 0 0 0 0 2 694119
-0.001830 -0.000403 0.119624 -0.170306 0.402707 0.376387 -0.062500 1 0 0 0 0 0 2 695121
-0.001830 -0.000403 0.119624 -0.170309 0.402717 0.376398 -0.062500 1 0 0 0 0 0 2 696098
-0.001830 -0.000403 0.119624 -0.170306 0.402707 0.376407 -0.062500 1 0 0 0 0 0 2 697936
-0.001830 -0.000403 0.119624 -0.170318 0.402709 0.376394 -0.062500 1 0 0 0 0 0 2 699148
-0.001830 -0.000403 0.119624 -0.170299 0.402715 0.376393 -0.062500 1 0 0 0 0 0 2 700152
-0.001830 -0.000403 0.119624 -0.170308 0.402718 0.376399 -0.062500 1 0 0 0 0 0 2 701180
-0.001830 -0.000403 0.119624 -0.170318 0.402710 0.376393 -0.062500 1 0 0 0 0 0 2 702168
-0.001830 -0.000403 0.119624 -0.170307 0.402706 0.376406 -0.062500 1 0 0 0 0 0 2 703186
-0.001830 -0.000403 0.119624 -0.170306 0.402706 0.376387 -0.062500 1 0 0 0 0 0 2 704160
-0.001830 -0.000403 0.119624 -0.170309 0.402717 0.376398 -0.062500 1 0 0 0 0 0 2 705176
-0.001830 -0.000403 0.119624 -0.170310 0.402719 0.376400 -0.062500 1 0 0 0 0 0 2 706158
-0.001830 -0.000403 0.119624 -0.170315 0.402698 0.376400 -0.062500 1 0 0 0 0 0 2 707102
-0.001830 -0.000403 0.119624 -0.170298 0.402713 0.376394 -0.062500 1 0 0 0 0 0 2 708091
-0.001830 -0.000403 0.119624 -0.170308 0.402718 0.376399 -0.062500 1 0 0 0 0 0 2 709100
-0.001830 -0.000403 0.119624 -0.170318 0.402710 0.376393 -0.062500 1 0 0 0 0 0 2 710161
-0.001830 -0.000403 0.119624 -0.170311 0.402718 0.376399 -0.062500 1 0 0 0 0 0 2 711106
-0.001830 -0.000403 0.119624 -0.170294 0.402704 0.376400 -0.062500 1 0 0 0 0 0 2 712093
-0.001830 -0.000403 0.119624 -0.170316 0.402708 0.376393 -0.062500 1 0 0 0 0 0 2 713105
-0.001830 -0.000403 0.119624 -0.170310 0.402717 0.376399 -0.062500 1 0 0 0 0 0 2 714091
-0.001830 -0.000403 0.119624 -0.170318 0.402710 0.376393 -0.062500 1 0 0 0 0 0 2 715099
-0.001830 -0.000403 0.119624 -0.170308 0.402706 0.376406 -0.062500 1 0 0 0 0 0 2 716094
-0.001830 -0.000403 0.119624 -0.170298 0.402714 0.376394 -0.062500 1 0 0 0 0 0 2 717107
-0.001830 -0.000403 0.119624 -0.170316 0.402709 0.376392 -0.062500 1 0 0 0 0 0 2 718102
-0.001830 -0.000403 0.119624 -0.170311 0.402718 0.376399 -0.062500 1 0 0 0 0 0 2 719096
-0.001830 -0.000403 0.119624 -0.170310 0.402719 0.376400 -0.062500 1 0 0 0 0 0 2 720099
-0.001830 -0.000403 0.119624 -0.170303 0.402696 0.376393 -0.062500 1 0 0 0 0 0 2 721089
-0.001830 -0.000403 0.119624 -0.170309 0.402716 0.376399 -0.062500 1 0 0 0 0 0 2 722098
-0.001830 -0.000403 0.119624 -0.170310 0.402718 0.376400 -0.062500 1 0 0 0 0 0 2 723105
-0.001830 -0.000403 0.119624 -0.170306 0.402707 0.376387 -0.062500 1 0 0 0 0 0 2 724093
-0.001830 -0.000403 0.119624 -0.170306 0.402706 0.376405 -0.062500 1 0 0 0 0 0 2 725103
-0.001830 -0.000403 0.119624 -0.170317 0.402708 0.376394 -0.062500 1 0 0 0 0 0 2 726108
-0.001830 -0.000403 0.119624 -0.170311 0.402717 0.376399 -0.062500 1 0 0 0 0 0 2 727107
-0.001830 -0.000403 0.119624 -0.170310 0.402718 0.376400 -0.062500 1 0 0 0 0 0 2 728106
-0.001830 -0.000403 0.119624 -0.170306 0.402707 0.376387 -0.062500 1 0 0 0 0 0 2 729077
-0.001830 -0.000403 0.119624 -0.170306 0.402706 0.376405 -0.062500 1 0 0 0 0 0 2 730107
-0.001830 -0.000403 0.119624 -0.170309 0.402717 0.376401 -0.062500 1 0 0 0 0 0 2 731107
-0.001830 -0.000403 0.119624 -0.170318 0.402710 0.376393 -0.062500 1 0 0 0 0 0 2 732106
-0.001830 -0.000403 0.119624 -0.170299 0.402715 0.376393 -0.062500 1 0 0 0 0 0 2 733107
-0.001830 -0.000403 0.119624 -0.170308 0.402718 0.376399 -0.062500 1 0 0 0 0 0 2 734106
-0.001830 -0.000403 0.119624 -0.170314 0.402698 0.376400 -0.062500 1 0 0 0 0 0 2 735106
-0.001830 -0.000403 0.119624 -0.170310 0.402716 0.376400 -0.062500 1 0 0 0 0 0 2 736105
-0.001830 -0.000403 0.119624 -0.170298 0.402716 0.376394 -0.062500 1 0 0 0 0 0 2 737096
-0.001830 -0.000403 0.119624 -0.170316 0.402710 0.376392 -0.062500 1 0 0 0 0 0 2 738106
-0.001830 -0.000403 0.119624 -0.170307 0.402706 0.376406 -0.062500 1 0 0 0 0 0 2 739107
-0.001830 -0.000403 0.119624 -0.170318 0.402708 0.376394 -0.062500 1 0 0 0 0 0 2 740115
-0.001830 -0.000403 0.119624 -0.170299 0.402714 0.376393 -0.062500 1 0 0 0 0 0 2 741109
-0.001830 -0.000403 0.119624 -0.170308 0.402718 0.376399 -0.062500 1 0 0 0 0 0 2 742110
-0.001830 -0.000403 0.119624 -0.170318 0.402710 0.376393 -0.062500 1 0 0 0 0 0 2 743108
-0.001830 -0.000403 0.119624 -0.170307 0.402706 0.376406 -0.062500 1 0 0 0 0 0 2 744106
-0.001830 -0.000403 0.119624 -0.170297 0.402714 0.376394 -0.062500 1 0 0 0 0 0 2 745106
-0.001830 -0.000403 0.119624 -0.170316 0.402709 0.376392 -0.062500 1 0 0 0 0 0 2 746105
-0.001830 -0.000403 0.119624 -0.170310 0.402718 0.376399 -0.062500 1 0 0 0 0 0 2 747087
-0.001830 -0.000403 0.119624 -0.170310 0.402719 0.376400 -0.062500 1 0 0 0 0 0 2 748104
-0.001830 -0.000403 0.119624 -0.170302 0.402696 0.376393 -0.062500 1 0 0 0 0 0 2 749107
-0.001830 -0.000403 0.119624 -0.170309 0.402716 0.376399 -0.062500 1 0 0 0 0 0 2 750106
-0.001830 -0.000403 0.119624 -0.170309 0.402718 0.376400 -0.062500 1 0 0 0 0 0 2 751108
-0.001830 -0.000403 0.119624 -0.170318 0.402710 0.376393 -0.062500 1 0 0 0 0 0 2 752108
-0.001830 -0.000403 0.119624 -0.170307 0.402706 0.376406 -0.062500 1 0 0 0 0 0 2 753103
-0.001830 -0.000403 0.119624 -0.170306 0.402706 0.376387 -0.062500 1 0 0 0 0 0 2 754103
-0.001830 -0.000403 0.119624 -0.170309 0.402717 0.376398 -0.062500 1 0 0 0 0 0 2 755107
-0.001830 -0.000403 0.119624 -0.170310 0.402719 0.376400 -0.062500 1 0 0 0 0 0 2 756108
-0.001830 -0.000403 0.119624 -0.170318 0.402710 0.376393 -0.062500 1 0 0 0 0 0 2 757074
-0.001830 -0.000403 0.119624 -0.170295 0.402703 0.376399 -0.062500 1 0 0 0 0 0 2 758103
-0.001830 -0.000403 0.119624 -0.170308 0.402717 0.376400 -0.062500 1 0 0 0 0 0 2 759095
-0.001830 -0.000403 0.119624 -0.170318 0.402710 0.376393 -0.062500 1 0 0 0 0 0 2 760103
-0.001830 -0.000403 0.119624 -0.170311 0.402718 0.376399 -0.062500 1 0 0 0 0 0 2 761107
-0.001830 -0.000403 0.119624 -0.170294 0.402704 0.376400 -0.062500 1 0 0 0 0 0 2 762106
-0.001830 -0.000403 0.119624 -0.170316 0.402708 0.376393 -0.062500 1 0 0 0 0 0 2 763098
-0.001830 -0.000403 0.119624 -0.170310 0.402717 0.376399 -0.062500 1 0 0 0 0 0 2 764104
-0.001830 -0.000403 0.119624 -0.170310 0.402719 0.376400 -0.062500 1 0 0 0 0 0 2 765104
-0.001830 -0.000403 0.119624 -0.170306 0.402707 0.376387 -0.062500 1 0 0 0 0 0 2 766106
-0.001830 -0.000403 0.119624 -0.170306 0.402706 0.376405 -0.062500 1 0 0 0 0 0 2 767107
-0.001830 -0.000403 0.119624 -0.170317 0.402708 0.376394 -0.062500 1 0 0 0 0 0 2 768092
-0.001830 -0.000403 0.119624 -0.170311 0.402717 0.376399 -0.062500 1 0 0 0 0 0 2 769105
-0.001830 -0.000403 0.119624 -0.170298 0.402716 0.376393 -0.062500 1 0 0 0 0 0 2 770092
-0.001830 -0.000403 0.119624 -0.170313 0.402698 0.376399 -0.062500 1 0 0 0 0 0 2 771098
-0.001830 -0.000403 0.119624 -0.170310 0.402716 0.376400 -0.062500 1 0 0 0 0 0 2 772102
-0.001830 -0.000403 0.119624 -0.170310 0.402718 0.376400 -0.062500 1 0 0 0 0 0 2 773851
-0.001830 -0.000403 0.119624 -0.170306 0.402707 0.376387 -0.062500 1 0 0 0 0 0 2 775918
-0.001830 -0.000403 0.119624 -0.170309 0.402718 0.376398 -0.062500 1 0 0 0 0 0 2 777097
-0.001830 -0.000403 0.119624 -0.170306 0.402707 0.376406 -0.062500 1 0 0 0 0 0 2 778100
-0.001830 -0.000403 0.119624 -0.170317 0.402709 0.376394 -0.062500 1 0 0 0 0 0 2 779090
-0.001830 -0.000403 0.119624 -0.170299 0.402715 0.376393 -0.062500 1 0 0 0 0 0 2 780098
-0.001830 -0.000403 0.119624 -0.170308 0.402718 0.376399 -0.062500 1 0 0 0 0 0 2 781090
-0.001830 -0.000403 0.119624 -0.170318 0.402710 0.376393 -0.062500 1 0 0 0 0 0 2 782121
-0.001830 -0.000403 0.119624 -0.170307 0.402706 0.376406 -0.062500 1 0 0 0 0 0 2 783100
-0.001830 -0.000403 0.119624 -0.170306 0.402706 0.376387 -0.062500 1 0 0 0 0 0 2 784098
-0.001830 -0.000403 0.119624 -0.170309 0.402717 0.376398 -0.062500 1 0 0 0 0 0 2 785090
-0.001830 -0.000403 0.119624 -0.170310 0.402719 0.376400 -0.062500 1 0 0 0 0 0 2 786100
-0.001830 -0.000403 0.119624 -0.170314 0.402698 0.376400 -0.062500 1 0 0 0 0 0 2 787095
-0.001830 -0.000403 0.119624 -0.170310 0.402716 0.376400 -0.062500 1 0 0 0 0 0 2 788099
-0.001830 -0.000403 0.119624 -0.170298 0.402716 0.376394 -0.062500 1 0 0 0 0 0 2 789101
-0.001830 -0.000403 0.119624 -0.170316 0.402710 0.376392 -0.062500 1 0 0 0 0 0 2 790111
-0.001830 -0.000403 0.119624 -0.170311 0.402718 0.376399 -0.062500 1 0 0 0 0 0 2 791108
-0.001830 -0.000403 0.119624 -0.170307 0.402707 0.376407 -0.062500 1 0 0 0 0 0 2 792104
-0.001817 -0.000389 0.119634 -0.348290 0.212659 0.225296 -0.062500 1 0 0 0 0 0 2 793107
-0.001811 -0.000382 0.119638 -0.289618 0.276147 0.299267 -0.062500 1 0 0 0 0 0 2 794105
-0.001807 -0.000379 0.119639 -0.244878 0.323940 0.337491 -0.062500 1 0 0 0 0 0 2 795105
-0.001793 -0.000364 0.119651 -0.398817 0.159358 0.201011 -0.062500 1 0 0 0 0 0 2 796103
-0.001786 -0.000356 0.119655 -0.327788 0.235851 0.280073 -0.062500 1 0 0 0 0 0 2 797103
-0.001769 -0.000339 0.119667 -0.454983 0.099934 0.169187 -0.062500 1 0 0 0 0 0 2 798092
-0.001761 -0.000330 0.119671 -0.368970 0.192329 0.258167 -0.062500 1 0 0 0 0 0 2 799103
-0.001744 -0.000312 0.119683 -0.488551 0.064429 0.150940 -0.062500 1 0 0 0 0 0 2 800075
-0.001717 -0.000307 0.119677 -0.660873 0.222534 0.381456 -0.062500 1 0 0 0 0 0 2 801106
-0.001703 -0.000305 0.119675 -0.511194 0.266574 0.356810 -0.062500 1 0 0 0 0 0 2 802108
-0.001696 -0.000304 0.119675 -0.413131 0.285032 0.337745 -0.062500 1 0 0 0 0 0 2 803107
-0.001680 -0.000290 0.119685 -0.540292 0.103426 0.179509 -0.062500 1 0 0 0 0 0 2 804074
-0.001654 -0.000287 0.119679 -0.717694 0.233063 0.391007 -0.062500 1 0 0 0 0 0 2 805105
-0.001640 -0.000286 0.119676 -0.571000 0.262650 0.359447 -0.062500 1 0 0 0 0 0 2 806107
-0.001633 -0.000285 0.119676 -0.474463 0.273857 0.337957 -0.062500 1 0 0 0 0 0 2 807105
-0.001599 -0.000275 0.119676 -0.864533 0.150084 0.319794 -0.062500 1 0 0 0 0 0 2 808104
-0.001581 -0.000271 0.119676 -0.691284 0.195908 0.321623 -0.062500 1 0 0 0 0 0 2 809104
-0.001573 -0.000268 0.119676 -0.567817 0.229612 0.322941 -0.062500 1 0 0 0 0 0 2 810074
-0.001568 -0.000267 0.119676 -0.502400 0.247561 0.323437 -0.062500 1 0 0 0 0 0 2 811075
-0.001566 -0.000266 0.119676 -0.469320 0.256635 0.323616 -0.062500 1 0 0 0 0 0 2 812102
-0.001546 -0.000270 0.119666 -0.714543 0.322745 0.464604 -0.062500 1 0 0 0 0 0 2 813102
-0.001536 -0.000273 0.119663 -0.617474 0.304534 0.395740 -0.062500 1 0 0 0 0 0 2 814070
-0.001532 -0.000274 0.119662 -0.547500 0.290199 0.360061 -0.062500 1 0 0 0 0 0 2 815189
-0.001529 -0.000274 0.119661 -0.510541 0.282478 0.346509 -0.062500 1 0 0 0 0 0 2 816182
-0.001528 -0.000274 0.119661 -0.491939 0.278547 0.341688 -0.062500 1 0 0 0 0 0 2 817154
-0.001527 -0.000274 0.119661 -0.482629 0.276571 0.340006 -0.062500 1 0 0 0 0 0 2 818154
-0.001527 -0.000275 0.119661 -0.477997 0.275575 0.339422 -0.062500 1 0 0 0 0 0 2 819170
-0.001527 -0.000275 0.119661 -0.475677 0.275091 0.339214 -0.062500 1 0 0 0 0 0 2 820181
-0.001527 -0.000275 0.119661 -0.474517 0.274828 0.339143 -0.062500 1 0 0 0 0 0 2 821147
-0.001527 -0.000275 0.119661 -0.473942 0.274712 0.339120 -0.062500 1 0 0 0 0 0 2 822147
-0.001527 -0.000275 0.119661 -0.473651 0.274644 0.339117 -0.062500 1 0 0 0 0 0 2 823177
-0.001527 -0.000275 0.119661 -0.473510 0.274620 0.339119 -0.062500 1 0 0 0 0 0 2 824175
-0.001527 -0.000275 0.119661 -0.473440 0.274594 0.339114 -0.062500 1 0 0 0 0 0 2 825175
-0.001527 -0.000275 0.119661 -0.473404 0.274595 0.339108 -0.062500 1 0 0 0 0 0 2 826177
-0.001527 -0.000275 0.119661 -0.473379 0.274590 0.339114 -0.062500 1 0 0 0 0 0 2 827169
-0.001527 -0.000275 0.119661 -0.473365 0.274586 0.339108 -0.062500 1 0 0 0 0 0 2 828179
-0.001527 -0.000275 0.119661 -0.473364 0.274586 0.339108 -0.062500 1 0 0 0 0 0 2 829148
-0.001527 -0.000275 0.119661 -0.473364 0.274586 0.339107 -0.062500 1 0 0 0 0 0 2 830144
-0.001527 -0.000275 0.119661 -0.473364 0.274586 0.339107 -0.062500 1 0 0 0 0 0 2 831168
-0.001527 -0.000275 0.119661 -0.473376 0.274589 0.339113 -0.062500 1 0 0 0 0 0 2 832180
-0.001527 -0.000275 0.119661 -0.473366 0.274587 0.339108 -0.062500 1 0 0 0 0 0 2 833144
-0.001527 -0.000275 0.119661 -0.473353 0.274584 0.339121 -0.062500 1 0 0 0 0 0 2 834146
-0.001527 -0.000275 0.119661 -0.473363 0.274586 0.339109 -0.062500 1 0 0 0 0 0 2 835170
-0.001527 -0.000275 0.119661 -0.473364 0.274586 0.339108 -0.062500 1 0 0 0 0 0 2 836146
-0.001527 -0.000275 0.119661 -0.473365 0.274586 0.339107 -0.062500 1 0 0 0 0 0 2 837156
-0.001527 -0.000275 0.119661 -0.473361 0.274575 0.339114 -0.062500 1 0 0 0 0 0 2 838173
-0.001527 -0.000275 0.119661 -0.473364 0.274585 0.339108 -0.062500 1 0 0 0 0 0 2 839173
-0.001527 -0.000275 0.119661 -0.473356 0.274595 0.339114 -0.062500 1 0 0 0 0 0 2 840168
-0.001527 -0.000275 0.119661 -0.473363 0.274587 0.339108 -0.062500 1 0 0 0 0 0 2 841151
-0.001527 -0.000275 0.119661 -0.473364 0.274587 0.339107 -0.062500 1 0 0 0 0 0 2 842167
-0.001527 -0.000275 0.119661 -0.473373 0.274578 0.339120 -0.062500 1 0 0 0 0 0 2 843153
-0.001527 -0.000275 0.119661 -0.473366 0.274585 0.339109 -0.062500 1 0 0 0 0 0 2 844167
-0.001527 -0.000275 0.119661 -0.473357 0.274595 0.339114 -0.062500 1 0 0 0 0 0 2 845155
-0.001527 -0.000275 0.119661 -0.473364 0.274588 0.339108 -0.062500 1 0 0 0 0 0 2 846167
-0.001527 -0.000275 0.119661 -0.473365 0.274587 0.339107 -0.062500 1 0 0 0 0 0 2 847179
-0.001527 -0.000275 0.119661 -0.473361 0.274575 0.339114 -0.062500 1 0 0 0 0 0 2 848177
-0.001527 -0.000275 0.119661 -0.473364 0.274585 0.339108 -0.062500 1 0 0 0 0 0 2 850770
-0.001527 -0.000275 0.119661 -0.473365 0.274586 0.339107 -0.062500 1 0 0 0 0 0 2 852839
-0.001527 -0.000275 0.119661 -0.473357 0.274595 0.339114 -0.062500 1 0 0 0 0 0 2 854098
-0.001545 -0.000270 0.119671 -0.211706 0.213064 0.198037 -0.062500 1 0 0 0 0 0 2 855087
-0.001555 -0.000268 0.119674 -0.300311 0.233521 0.267102 -0.062500 1 0 0 0 0 0 2 856097
-0.001559 -0.000267 0.119676 -0.366129 0.248994 0.302799 -0.062500 1 0 0 0 0 0 2 857087
-0.001562 -0.000266 0.119676 -0.401013 0.257296 0.316323 -0.062500 1 0 0 0 0 0 2 858095
-0.001563 -0.000266 0.119676 -0.418607 0.261504 0.321136 -0.062500 1 0 0 0 0 0 2 859101
-0.001563 -0.000266 0.119676 -0.427392 0.263628 0.322797 -0.062500 1 0 0 0 0 0 2 860102
-0.001564 -0.000266 0.119676 -0.431785 0.264688 0.323394 -0.062500 1 0 0 0 0 0 2 861096
-0.001564 -0.000266 0.119676 -0.433964 0.265219 0.323592 -0.062500 1 0 0 0 0 0 2 862090
-0.001564 -0.000266 0.119676 -0.435065 0.265494 0.323656 -0.062500 1 0 0 0 0 0 2 863107
-0.001564 -0.000266 0.119676 -0.435609 0.265625 0.323684 -0.062500 1 0 0 0 0 0 2 864087
-0.001564 -0.000266 0.119676 -0.435874 0.265689 0.323696 -0.062500 1 0 0 0 0 0 2 865096
-0.001564 -0.000266 0.119676 -0.436026 0.265714 0.323701 -0.062500 1 0 0 0 0 0 2 866101
-0.001564 -0.000266 0.119676 -0.436086 0.265738 0.323701 -0.062500 1 0 0 0 0 0 2 867075
-0.001564 -0.000266 0.119676 -0.436124 0.265748 0.323700 -0.062500 1 0 0 0 0 0 2 868081
-0.001564 -0.000266 0.119676 -0.436129 0.265761 0.323693 -0.062500 1 0 0 0 0 0 2 869092
-0.001564 -0.000266 0.119676 -0.436146 0.265744 0.323698 -0.062500 1 0 0 0 0 0 2 870113
-0.001564 -0.000266 0.119676 -0.436150 0.265754 0.323692 -0.062500 1 0 0 0 0 0 2 871075
-0.001564 -0.000266 0.119676 -0.436154 0.265767 0.323705 -0.062500 1 0 0 0 0 0 2 872103
-0.001564 -0.000266 0.119676 -0.436151 0.265757 0.323693 -0.062500 1 0 0 0 0 0 2 873100
-0.001564 -0.000266 0.119676 -0.436162 0.265759 0.323698 -0.062500 1 0 0 0 0 0 2 874100
-0.001564 -0.000266 0.119676 -0.436148 0.265744 0.323699 -0.062500 1 0 0 0 0 0 2 875108
-0.001564 -0.000266 0.119676 -0.436162 0.265757 0.323699 -0.062500 1 0 0 0 0 0 2 876075
-0.001564 -0.000266 0.119676 -0.436152 0.265755 0.323692 -0.062500 1 0 0 0 0 0 2 877106
-0.001564 -0.000266 0.119676 -0.436155 0.265767 0.323705 -0.062500 1 0 0 0 0 0 2 878089
-0.001564 -0.000266 0.119676 -0.436151 0.265757 0.323693 -0.062500 1 0 0 0 0 0 2 879102
-0.001564 -0.000266 0.119676 -0.436159 0.265747 0.323705 -0.062500 1 0 0 0 0 0 2 880101
-0.001564 -0.000266 0.119676 -0.436152 0.265754 0.323693 -0.062500 1 0 0 0 0 0 2 881101
-0.001564 -0.000266 0.119676 -0.436163 0.265758 0.323698 -0.062500 1 0 0 0 0 0 2 882102
-0.001564 -0.000266 0.119676 -0.436144 0.265765 0.323699 -0.062500 1 0 0 0 0 0 2 883073
-0.001564 -0.000266 0.119676 -0.436158 0.265748 0.323706 -0.062500 1 0 0 0 0 0 2 884099
-0.001564 -0.000266 0.119676 -0.436151 0.265755 0.323693 -0.062500 1 0 0 0 0 0 2 885091
-0.001564 -0.000266 0.119676 -0.436163 0.265758 0.323698 -0.062500 1 0 0 0 0 0 2 886099
-0.001564 -0.000266 0.119676 -0.436152 0.265756 0.323692 -0.062500 1 0 0 0 0 0 2 887105
-0.001564 -0.000266 0.119676 -0.436160 0.265746 0.323705 -0.062500 1 0 0 0 0 0 2 888101
-0.001583 -0.000261 0.119686 -0.174353 0.204218 0.182757 -0.062500 1 0 0 0 0 0 2 889100
-0.001592 -0.000259 0.119690 -0.263040 0.224678 0.251747 -0.062500 1 0 0 0 0 0 2 890100
-0.001596 -0.000258 0.119691 -0.328872 0.240153 0.287412 -0.062500 1 0 0 0 0 0 2 891103
-0.001599 -0.000257 0.119691 -0.363778 0.248449 0.300931 -0.062500 1 0 0 0 0 0 2 892102
-0.001600 -0.000257 0.119692 -0.381376 0.252678 0.305735 -0.062500 1 0 0 0 0 0 2 893073
-0.001600 -0.000257 0.119692 -0.390172 0.254796 0.307405 -0.062500 1 0 0 0 0 0 2 894102
-0.001601 -0.000257 0.119692 -0.394555 0.255853 0.307995 -0.062500 1 0 0 0 0 0 2 895102
-0.001601 -0.000257 0.119692 -0.396745 0.256387 0.308198 -0.062500 1 0 0 0 0 0 2 896101
-0.001601 -0.000257 0.119692 -0.397836 0.256660 0.308255 -0.062500 1 0 0 0 0 0 2 897099
-0.001601 -0.000257 0.119692 -0.398391 0.256794 0.308289 -0.062500 1 0 0 0 0 0 2 898099
-0.001601 -0.000257 0.119692 -0.398666 0.256849 0.308294 -0.062500 1 0 0 0 0 0 2 899102
-0.001601 -0.000257 0.119692 -0.398799 0.256879 0.308299 -0.062500 1 0 0 0 0 0 2 900089
-0.001601 -0.000257 0.119692 -0.398857 0.256903 0.308299 -0.062500 1 0 0 0 0 0 2 901103
-0.001601 -0.000257 0.119692 -0.398895 0.256913 0.308298 -0.062500 1 0 0 0 0 0 2 902099
-0.001601 -0.000257 0.119692 -0.398912 0.256928 0.308297 -0.062500 1 0 0 0 0 0 2 903103
-0.001601 -0.000257 0.119692 -0.398921 0.256921 0.308290 -0.062500 1 0 0 0 0 0 2 904100
-0.001601 -0.000257 0.119692 -0.398930 0.256912 0.308302 -0.062500 1 0 0 0 0 0 2 905100
-0.001601 -0.000257 0.119692 -0.398934 0.256922 0.308297 -0.062500 1 0 0 0 0 0 2 906101
-0.001601 -0.000257 0.119692 -0.398927 0.256932 0.308303 -0.062500 1 0 0 0 0 0 2 907095
-0.001601 -0.000257 0.119692 -0.398934 0.256925 0.308297 -0.062500 1 0 0 0 0 0 2 908100
-0.001601 -0.000257 0.119692 -0.398932 0.256912 0.308303 -0.062500 1 0 0 0 0 0 2 909100
-0.001601 -0.000257 0.119692 -0.398935 0.256922 0.308297 -0.062500 1 0 0 0 0 0 2 910101
-0.001601 -0.000257 0.119692 -0.398935 0.256923 0.308297 -0.062500 1 0 0 0 0 0 2 911101
-0.001601 -0.000257 0.119692 -0.398927 0.256932 0.308303 -0.062500 1 0 0 0 0 0 2 912087
-0.001601 -0.000257 0.119692 -0.398922 0.256922 0.308291 -0.062500 1 0 0 0 0 0 2 913092
-0.001601 -0.000257 0.119692 -0.398930 0.256912 0.308302 -0.062500 1 0 0 0 0 0 2 914085
-0.001601 -0.000257 0.119692 -0.398934 0.256922 0.308297 -0.062500 1 0 0 0 0 0 2 915177
-0.001601 -0.000257 0.119692 -0.398935 0.256923 0.308296 -0.062500 1 0 0 0 0 0 2 916170
-0.001601 -0.000257 0.119692 -0.398935 0.256923 0.308296 -0.062500 1 0 0 0 0 0 2 917153
-0.001601 -0.000257 0.119692 -0.398923 0.256920 0.308310 -0.062500 1 0 0 0 0 0 2 918170
-0.001601 -0.000257 0.119692 -0.398934 0.256923 0.308298 -0.062500 1 0 0 0 0 0 2 919167
-0.001601 -0.000257 0.119692 -0.398935 0.256923 0.308297 -0.062500 1 0 0 0 0 0 2 920150
-0.001601 -0.000257 0.119692 -0.398935 0.256923 0.308297 -0.062500 1 0 0 0 0 0 2 921167
-0.001601 -0.000257 0.119692 -0.398935 0.256923 0.308296 -0.062500 1 0 0 0 0 0 2 922150
-0.001601 -0.000257 0.119692 -0.398924 0.256921 0.308310 -0.062500 1 0 0 0 0 0 2 923093
-0.001601 -0.000257 0.119692 -0.398922 0.256920 0.308292 -0.062500 1 0 0 0 0 0 2 924084
-0.001601 -0.000257 0.119692 -0.398933 0.256923 0.308296 -0.062500 1 0 0 0 0 0 2 926167
-0.001601 -0.000257 0.119692 -0.398934 0.256923 0.308296 -0.062500 1 0 0 0 0 0 2 927097
-0.001601 -0.000257 0.119692 -0.398931 0.256912 0.308303 -0.062500 1 0 0 0 0 0 2 928262
-0.001601 -0.000257 0.119692 -0.398934 0.256922 0.308297 -0.062500 1 0 0 0 0 0 2 929088
-0.001601 -0.000257 0.119692 -0.398927 0.256932 0.308303 -0.062500 1 0 0 0 0 0 2 930091
-0.001601 -0.000257 0.119692 -0.398934 0.256924 0.308297 -0.062500 1 0 0 0 0 0 2 931075
-0.001601 -0.000257 0.119692 -0.398935 0.256924 0.308297 -0.062500 1 0 0 0 0 0 2 932085
-0.001614 -0.000271 0.119681 -0.220269 0.447573 0.458528 -0.062500 1 0 0 0 0 0 2 933112
-0.001620 -0.000277 0.119677 -0.279368 0.383727 0.385094 -0.062500 1 0 0 0 0 0 2 934086
-0.001624 -0.000281 0.119676 -0.324279 0.335799 0.347052 -0.062500 1 0 0 0 0 0 2 935114
-0.001625 -0.000282 0.119676 -0.348443 0.310204 0.332607 -0.062500 1 0 0 0 0 0 2 936099
-0.001626 -0.000283 0.119675 -0.360760 0.297226 0.327464 -0.062500 1 0 0 0 0 0 2 937089
-0.001626 -0.000284 0.119675 -0.366970 0.290721 0.325683 -0.062500 1 0 0 0 0 0 2 938074
-0.001627 -0.000284 0.119675 -0.370085 0.287450 0.325060 -0.062500 1 0 0 0 0 0 2 939092
-0.001627 -0.000284 0.119675 -0.371645 0.285834 0.324842 -0.062500 1 0 0 0 0 0 2 940090
-0.001627 -0.000284 0.119675 -0.372431 0.285008 0.324761 -0.062500 1 0 0 0 0 0 2 941088
-0.001627 -0.000284 0.119675 -0.372821 0.284597 0.324745 -0.062500 1 0 0 0 0 0 2 942088
-0.001627 -0.000284 0.119675 -0.373019 0.284404 0.324734 -0.062500 1 0 0 0 0 0 2 943090
-0.001627 -0.000284 0.119675 -0.373108 0.284295 0.324731 -0.062500 1 0 0 0 0 0 2 944092
-0.001627 -0.000284 0.119675 -0.373166 0.284249 0.324723 -0.062500 1 0 0 0 0 0 2 945094
-0.001627 -0.000284 0.119675 -0.373186 0.284229 0.324728 -0.062500 1 0 0 0 0 0 2 946089
-0.001627 -0.000284 0.119675 -0.373212 0.284202 0.324728 -0.062500 1 0 0 0 0 0 2 947092
-0.001627 -0.000284 0.119675 -0.373214 0.284200 0.324728 -0.062500 1 0 0 0 0 0 2 948088
-0.001627 -0.000284 0.119675 -0.373202 0.284197 0.324721 -0.062500 1 0 0 0 0 0 2 949086
-0.001627 -0.000284 0.119675 -0.373213 0.284200 0.324727 -0.062500 1 0 0 0 0 0 2 950087
-0.001627 -0.000284 0.119675 -0.373210 0.284189 0.324734 -0.062500 1 0 0 0 0 0 2 951091
-0.001627 -0.000284 0.119675 -0.373213 0.284199 0.324729 -0.062500 1 0 0 0 0 0 2 952085
-0.001627 -0.000284 0.119675 -0.373213 0.284200 0.324728 -0.062500 1 0 0 0 0 0 2 953094
-0.001658 -0.000293 0.119675 0.067284 0.413194 0.334327 -0.062500 1 0 0 0 0 0 2 954091
-0.001674 -0.000298 0.119674 -0.080518 0.369860 0.329783 -0.062500 1 0 0 0 0 0 2 955089
-0.001682 -0.000300 0.119674 -0.191278 0.337422 0.327311 -0.062500 1 0 0 0 0 0 2 956089
-0.001686 -0.000301 0.119674 -0.250356 0.320147 0.326343 -0.062500 1 0 0 0 0 0 2 957086
-0.001688 -0.000302 0.119674 -0.280278 0.311386 0.325996 -0.062500 1 0 0 0 0 0 2 958089
-0.001689 -0.000302 0.119674 -0.295270 0.307018 0.325866 -0.062500 1 0 0 0 0 0 2 959089
-0.001689 -0.000302 0.119674 -0.302766 0.304808 0.325823 -0.062500 1 0 0 0 0 0 2 960086
-0.001689 -0.000303 0.119674 -0.306513 0.303716 0.325811 -0.062500 1 0 0 0 0 0 2 961086
-0.001708 -0.000298 0.119684 -0.046299 0.241609 0.185253 -0.062500 1 0 0 0 0 0 2 962085
-0.001718 -0.000296 0.119688 -0.136079 0.261791 0.254053 -0.062500 1 0 0 0 0 0 2 963090
-0.001722 -0.000295 0.119689 -0.202460 0.277120 0.289606 -0.062500 1 0 0 0 0 0 2 964087
-0.001725 -0.000294 0.119689 -0.237631 0.285364 0.303096 -0.062500 1 0 0 0 0 0 2 965088
-0.001726 -0.000294 0.119689 -0.255352 0.289554 0.307879 -0.062500 1 0 0 0 0 0 2 966089
-0.001726 -0.000294 0.119690 -0.264201 0.291659 0.309554 -0.062500 1 0 0 0 0 0 2 967093
-0.001727 -0.000294 0.119690 -0.268608 0.292710 0.310139 -0.062500 1 0 0 0 0 0 2 968089
-0.001758 -0.000303 0.119689 0.169793 0.422119 0.320514 -0.062500 1 0 0 0 0 0 2 969092
-0.001774 -0.000308 0.119689 0.020849 0.379086 0.315756 -0.062500 1 0 0 0 0 0 2 970087
-0.001782 -0.000310 0.119688 -0.090467 0.346830 0.313167 -0.062500 1 0 0 0 0 0 2 971080
-0.001805 -0.000307 0.119698 0.112519 0.268027 0.171912 -0.062500 1 0 0 0 0 0 2 972089
-0.001816 -0.000305 0.119702 -0.006508 0.279768 0.240194 -0.062500 1 0 0 0 0 0 2 973089
-0.001822 -0.000304 0.119703 -0.087571 0.290890 0.275551 -0.062500 1 0 0 0 0 0 2 974086
-0.001843 -0.000299 0.119714 0.132443 0.235386 0.148862 -0.062500 1 0 0 0 0 0 2 975090
-0.001854 -0.000297 0.119717 0.022025 0.259002 0.222192 -0.062500 1 0 0 0 0 0 2 976070
-0.001859 -0.000296 0.119718 -0.054674 0.276074 0.259304 -0.062500 1 0 0 0 0 0 2 977070
-0.001881 -0.000291 0.119729 0.167647 0.223518 0.133361 -0.062500 1 0 0 0 0 0 2 978085
-0.001891 -0.000288 0.119732 0.058284 0.248628 0.206838 -0.062500 1 0 0 0 0 0 2 979089
-0.001897 -0.000287 0.119734 -0.017892 0.266468 0.243986 -0.062500 1 0 0 0 0 0 2 980085
-0.001912 -0.000300 0.119723 0.120194 0.466343 0.408970 -0.062500 1 0 0 0 0 0 2 981087
-0.001938 -0.000302 0.119730 0.304090 0.345744 0.200402 -0.062500 1 0 0 0 0 0 2 982087
-0.001952 -0.000303 0.119732 0.160081 0.320791 0.232350 -0.062500 1 0 0 0 0 0 2 983089
-0.001958 -0.000303 0.119733 0.064829 0.311945 0.253790 -0.062500 1 0 0 0 0 0 2 984077
-0.001980 -0.000299 0.119743 0.277929 0.246195 0.122622 -0.062500 1 0 0 0 0 0 2 985086
-0.001991 -0.000297 0.119746 0.163597 0.264735 0.193994 -0.062500 1 0 0 0 0 0 2 986087
-0.001997 -0.000296 0.119748 0.084931 0.279262 0.230371 -0.062500 1 0 0 0 0 0 2 987078
-0.001999 -0.000296 0.119748 0.043642 0.287112 0.244144 -0.062500 1 0 0 0 0 0 2 988086
-0.002001 -0.000295 0.119748 0.022887 0.291116 0.249025 -0.062500 1 0 0 0 0 0 2 989077
-0.002020 -0.000291 0.119758 0.275605 0.231370 0.111261 -0.062500 1 0 0 0 0 0 2 990085
-0.002030 -0.000289 0.119762 0.181097 0.252898 0.180098 -0.062500 1 0 0 0 0 0 2 991077
-0.002035 -0.000287 0.119763 0.112335 0.268923 0.215589 -0.062500 1 0 0 0 0 0 2 992091
-0.002037 -0.000287 0.119763 0.076034 0.277507 0.229055 -0.062500 1 0 0 0 0 0 2 993077
-0.002057 -0.000282 0.119773 0.320975 0.220092 0.094496 -0.062500 1 0 0 0 0 0 2 994086
-0.002067 -0.000280 0.119777 0.222451 0.242814 0.164350 -0.062500 1 0 0 0 0 0 2 995090
-0.002072 -0.000279 0.119778 0.151713 0.259439 0.200180 -0.062500 1 0 0 0 0 0 2 996101
-0.002074 -0.000278 0.119779 0.114394 0.268338 0.213767 -0.062500 1 0 0 0 0 0 2 997088
-0.002095 -0.000273 0.119789 0.358982 0.211043 0.079389 -0.062500 1 0 0 0 0 0 2 998100
-0.002104 -0.000271 0.119792 0.260149 0.233841 0.149176 -0.062500 1 0 0 0 0 0 2 999096
-0.002109 -0.000270 0.119793 0.189235 0.250530 0.184976 -0.062500 1 0 0 0 0 0 3 73
-0.002112 -0.000269 0.119794 0.151867 0.259442 0.198556 -0.062500 1 0 0 0 0 0 3 2069
-0.002132 -0.000264 0.119804 0.396527 0.202119 0.064304 -0.062500 1 0 0 0 0 0 3 3101
-0.002142 -0.000262 0.119807 0.297623 0.224955 0.134024 -0.062500 1 0 0 0 0 0 3 4102
-0.002147 -0.000261 0.119809 0.226667 0.241634 0.169804 -0.062500 1 0 0 0 0 0 3 5099
-0.002168 -0.000256 0.119819 0.452875 0.188672 0.044415 -0.062500 1 0 0 0 0 0 3 6100
-0.002179 -0.000253 0.119823 0.344498 0.213782 0.117204 -0.062500 1 0 0 0 0 0 3 7069
-0.002184 -0.000252 0.119824 0.268813 0.231609 0.154050 -0.062500 1 0 0 0 0 0 3 8098
-0.002187 -0.000251 0.119824 0.229031 0.241096 0.167976 -0.062500 1 0 0 0 0 0 3 9096
-0.002188 -0.000251 0.119824 0.209042 0.245911 0.172917 -0.062500 1 0 0 0 0 0 3 10097
-0.002188 -0.000251 0.119824 0.199077 0.248331 0.174637 -0.062500 1 0 0 0 0 0 3 11099
-0.002208 -0.000246 0.119834 0.457858 0.187628 0.036464 -0.062500 1 0 0 0 0 0 3 12098
-0.002217 -0.000244 0.119838 0.365719 0.208833 0.104546 -0.062500 1 0 0 0 0 0 3 13099
-0.002222 -0.000243 0.119839 0.298138 0.224707 0.139741 -0.062500 1 0 0 0 0 0 3 14071
-0.002224 -0.000242 0.119839 0.262431 0.233200 0.153101 -0.062500 1 0 0 0 0 0 3 15100
-0.002225 -0.000242 0.119840 0.244465 0.237518 0.157851 -0.062500 1 0 0 0 0 0 3 16094
-0.002226 -0.000242 0.119840 0.235500 0.239688 0.159503 -0.062500 1 0 0 0 0 0 3 17097
-0.002226 -0.000242 0.119840 0.231028 0.240779 0.160085 -0.062500 1 0 0 0 0 0 3 18097
-0.002245 -0.000237 0.119850 0.492692 0.179375 0.021638 -0.062500 1 0 0 0 0 0 3 19097
-0.002255 -0.000235 0.119853 0.401855 0.200267 0.089510 -0.062500 1 0 0 0 0 0 3 20090
-0.002272 -0.000248 0.119843 0.512623 0.406311 0.276230 -0.062500 1 0 0 0 0 0 3 21103
-0.002281 -0.000254 0.119840 0.418837 0.350993 0.215530 -0.062500 1 0 0 0 0 0 3 22098
-0.002285 -0.000257 0.119839 0.356389 0.307427 0.181878 -0.062500 1 0 0 0 0 0 3 23067
-0.002287 -0.000259 0.119838 0.323377 0.284020 0.168928 -0.062500 1 0 0 0 0 0 3 24067
-0.002289 -0.000259 0.119838 0.306609 0.272133 0.164303 -0.062500 1 0 0 0 0 0 3 25095
-0.002289 -0.000260 0.119838 0.298177 0.266182 0.162691 -0.062500 1 0 0 0 0 0 3 26090
-0.002289 -0.000260 0.119838 0.293943 0.263197 0.162123 -0.062500 1 0 0 0 0 0 3 27068
-0.002290 -0.000260 0.119838 0.291807 0.261702 0.161930 -0.062500 1 0 0 0 0 0 3 28097
-0.002302 -0.000274 0.119827 0.468329 0.451203 0.313601 -0.062500 1 0 0 0 0 0 3 29097
-0.002309 -0.000281 0.119824 0.409475 0.387136 0.239468 -0.062500 1 0 0 0 0 0 3 30101
-0.002312 -0.000284 0.119822 0.364569 0.339115 0.201038 -0.062500 1 0 0 0 0 0 3 31099
-0.002314 -0.000286 0.119822 0.340311 0.313480 0.186417 -0.062500 1 0 0 0 0 0 3 32068
-0.002315 -0.000287 0.119822 0.327905 0.300487 0.181214 -0.062500 1 0 0 0 0 0 3 33095
-0.002315 -0.000287 0.119822 0.321651 0.293961 0.179399 -0.062500 1 0 0 0 0 0 3 34096
-0.002315 -0.000287 0.119822 0.318500 0.290704 0.178767 -0.062500 1 0 0 0 0 0 3 35068
-0.002315 -0.000287 0.119822 0.316924 0.289064 0.178549 -0.062500 1 0 0 0 0 0 3 36089
-0.002328 -0.000301 0.119811 0.493609 0.478376 0.330335 -0.062500 1 0 0 0 0 0 3 37094
-0.002334 -0.000308 0.119807 0.434937 0.414326 0.256142 -0.062500 1 0 0 0 0 0 3 38098
-0.002338 -0.000311 0.119806 0.390133 0.366326 0.217674 -0.062500 1 0 0 0 0 0 3 39068
-0.002339 -0.000313 0.119805 0.365916 0.340699 0.203042 -0.062500 1 0 0 0 0 0 3 40098
-0.002340 -0.000314 0.119805 0.353532 0.327696 0.197831 -0.062500 1 0 0 0 0 0 3 41090
-0.002341 -0.000314 0.119805 0.347285 0.321161 0.196017 -0.062500 1 0 0 0 0 0 3 42094
-0.002341 -0.000314 0.119805 0.344136 0.317903 0.195384 -0.062500 1 0 0 0 0 0 3 43180
-0.002341 -0.000315 0.119805 0.342568 0.316272 0.195172 -0.062500 1 0 0 0 0 0 3 44169
-0.002341 -0.000315 0.119805 0.341771 0.315449 0.195091 -0.062500 1 0 0 0 0 0 3 45142
-0.002341 -0.000315 0.119805 0.341377 0.315051 0.195066 -0.062500 1 0 0 0 0 0 3 46139
-0.002341 -0.000315 0.119805 0.341174 0.314839 0.195051 -0.062500 1 0 0 0 0 0 3 47165
-0.002341 -0.000315 0.119805 0.341083 0.314729 0.195047 -0.062500 1 0 0 0 0 0 3 48172
-0.002341 -0.000315 0.119805 0.341034 0.314691 0.195045 -0.062500 1 0 0 0 0 0 3 49146
-0.002341 -0.000315 0.119805 0.340995 0.314666 0.195050 -0.062500 1 0 0 0 0 0 3 50162
-0.002341 -0.000315 0.119805 0.340987 0.314645 0.195051 -0.062500 1 0 0 0 0 0 3 51147
-0.002354 -0.000328 0.119794 0.518369 0.504675 0.347041 -0.062500 1 0 0 0 0 0 3 52178
-0.002360 -0.000335 0.119790 0.460122 0.441070 0.272798 -0.062500 1 0 0 0 0 0 3 53161
-0.002363 -0.000338 0.119789 0.415546 0.393309 0.234308 -0.062500 1 0 0 0 0 0 3 54145
-0.002365 -0.000340 0.119789 0.391441 0.367770 0.219682 -0.062500 1 0 0 0 0 0 3 55162
-0.002366 -0.000341 0.119788 0.379115 0.354839 0.214479 -0.062500 1 0 0 0 0 0 3 56146
-0.002366 -0.000341 0.119788 0.372887 0.348340 0.212651 -0.062500 1 0 0 0 0 0 3 57161
-0.002366 -0.000342 0.119788 0.369759 0.345091 0.212014 -0.062500 1 0 0 0 0 0 3 58146
-0.002367 -0.000342 0.119788 0.368185 0.343453 0.211794 -0.062500 1 0 0 0 0 0 3 59162
-0.002367 -0.000342 0.119788 0.367395 0.342637 0.211718 -0.062500 1 0 0 0 0 0 3 60172
-0.002367 -0.000342 0.119788 0.367001 0.342240 0.211693 -0.062500 1 0 0 0 0 0 3 61162
-0.002367 -0.000342 0.119788 0.366806 0.342037 0.211685 -0.062500 1 0 0 0 0 0 3 62398
-0.002367 -0.000342 0.119788 0.366717 0.341928 0.211682 -0.062500 1 0 0 0 0 0 3 63166
-0.002367 -0.000342 0.119788 0.366648 0.341884 0.211679 -0.062500 1 0 0 0 0 0 3 64147
-0.002367 -0.000342 0.119788 0.366641 0.341850 0.211686 -0.062500 1 0 0 0 0 0 3 65162
-0.002367 -0.000342 0.119788 0.366622 0.341842 0.211686 -0.062500 1 0 0 0 0 0 3 66144
-0.002367 -0.000342 0.119788 0.366613 0.341833 0.211679 -0.062500 1 0 0 0 0 0 3 67089
-0.002367 -0.000342 0.119788 0.366612 0.341832 0.211679 -0.062500 1 0 0 0 0 0 3 68079
-0.002367 -0.000342 0.119788 0.366612 0.341832 0.211678 -0.062500 1 0 0 0 0 0 3 69086
-0.002367 -0.000342 0.119788 0.366613 0.341833 0.211678 -0.062500 1 0 0 0 0 0 3 70122
-0.002367 -0.000342 0.119788 0.366613 0.341833 0.211678 -0.062500 1 0 0 0 0 0 3 71080
-0.002367 -0.000342 0.119788 0.366593 0.341827 0.211677 -0.062500 1 0 0 0 0 0 3 72089
-0.002367 -0.000342 0.119788 0.366610 0.341832 0.211678 -0.062500 1 0 0 0 0 0 3 73080
-0.002367 -0.000342 0.119788 0.366616 0.341821 0.211685 -0.062500 1 0 0 0 0 0 3 74091
-0.002367 -0.000342 0.119788 0.366613 0.341831 0.211679 -0.062500 1 0 0 0 0 0 3 75089
-0.002367 -0.000342 0.119788 0.366601 0.341836 0.211685 -0.062500 1 0 0 0 0 0 3 76095
-0.002367 -0.000342 0.119788 0.366603 0.341825 0.211672 -0.062500 1 0 0 0 0 0 3 77099
-0.002367 -0.000342 0.119788 0.366611 0.341832 0.211677 -0.062500 1 0 0 0 0 0 3 78084
-0.002367 -0.000342 0.119788 0.366616 0.341821 0.211684 -0.062500 1 0 0 0 0 0 3 79092
-0.002367 -0.000342 0.119788 0.366601 0.341834 0.211685 -0.062500 1 0 0 0 0 0 3 80307
-0.002367 -0.000342 0.119788 0.366603 0.341824 0.211672 -0.062500 1 0 0 0 0 0 3 81085
-0.002379 -0.000355 0.119777 0.543892 0.531759 0.363790 -0.062500 1 0 0 0 0 0 3 82095
-0.002386 -0.000362 0.119774 0.485705 0.468216 0.289500 -0.062500 1 0 0 0 0 0 3 83098
-0.002389 -0.000366 0.119772 0.441149 0.420475 0.250971 -0.062500 1 0 0 0 0 0 3 84085
-0.002391 -0.000367 0.119772 0.417063 0.394956 0.236333 -0.062500 1 0 0 0 0 0 3 85066
-0.002391 -0.000368 0.119772 0.404726 0.382014 0.231128 -0.062500 1 0 0 0 0 0 3 86095
-0.002392 -0.000369 0.119772 0.398499 0.375515 0.229296 -0.062500 1 0 0 0 0 0 3 87091
-0.002392 -0.000369 0.119772 0.395371 0.372268 0.228657 -0.062500 1 0 0 0 0 0 3 88088
-0.002392 -0.000369 0.119772 0.393806 0.370638 0.228442 -0.062500 1 0 0 0 0 0 3 89084
-0.002392 -0.000369 0.119772 0.393017 0.369824 0.228367 -0.062500 1 0 0 0 0 0 3 90095
-0.002392 -0.000369 0.119772 0.392624 0.369427 0.228342 -0.062500 1 0 0 0 0 0 3 91102
-0.002405 -0.000383 0.119761 0.569600 0.559038 0.380563 -0.062500 1 0 0 0 0 0 3 92097
-0.002411 -0.000389 0.119757 0.511357 0.495451 0.306194 -0.062500 1 0 0 0 0 0 3 93094
-0.002415 -0.000393 0.119756 0.466794 0.447674 0.267653 -0.062500 1 0 0 0 0 0 3 94085
-0.002416 -0.000394 0.119755 0.442692 0.422150 0.252992 -0.062500 1 0 0 0 0 0 3 95066
-0.002417 -0.000395 0.119755 0.430352 0.409204 0.247770 -0.062500 1 0 0 0 0 0 3 96068
-0.002417 -0.000396 0.119755 0.424121 0.402687 0.245952 -0.062500 1 0 0 0 0 0 3 97093
-0.002418 -0.000396 0.119755 0.420983 0.399442 0.245318 -0.062500 1 0 0 0 0 0 3 98093
-0.002418 -0.000396 0.119755 0.419418 0.397813 0.245104 -0.062500 1 0 0 0 0 0 3 99090
-0.002418 -0.000396 0.119755 0.418629 0.396999 0.245028 -0.062500 1 0 0 0 0 0 3 100089
-0.002430 -0.000410 0.119744 0.595306 0.586312 0.397355 -0.062500 1 0 0 0 0 0 3 101098
-0.002437 -0.000417 0.119740 0.537019 0.522680 0.322920 -0.062500 1 0 0 0 0 0 3 102065
-0.002440 -0.000420 0.119739 0.492418 0.474878 0.284330 -0.062500 1 0 0 0 0 0 3 103098
-0.002442 -0.000422 0.119739 0.468302 0.449325 0.269675 -0.062500 1 0 0 0 0 0 3 104097
-0.002443 -0.000422 0.119738 0.455960 0.436362 0.264446 -0.062500 1 0 0 0 0 0 3 105096
-0.002443 -0.000423 0.119738 0.449725 0.429869 0.262630 -0.062500 1 0 0 0 0 0 3 106066
-0.002443 -0.000423 0.119738 0.446583 0.426607 0.261995 -0.062500 1 0 0 0 0 0 3 107095
-0.002443 -0.000423 0.119738 0.445006 0.424981 0.261766 -0.062500 1 0 0 0 0 0 3 108093
-0.002456 -0.000437 0.119727 0.621196 0.613770 0.414176 -0.062500 1 0 0 0 0 0 3 109093
-0.002462 -0.000444 0.119724 0.562766 0.549984 0.339658 -0.062500 1 0 0 0 0 0 3 110093
-0.002466 -0.000447 0.119722 0.518100 0.502111 0.301041 -0.062500 1 0 0 0 0 0 3 111096
-0.002467 -0.000449 0.119722 0.493930 0.476517 0.286354 -0.062500 1 0 0 0 0 0 3 112094
-0.002468 -0.000450 0.119722 0.481569 0.463551 0.281134 -0.062500 1 0 0 0 0 0 3 113093
-0.002469 -0.000450 0.119722 0.475310 0.457035 0.279314 -0.062500 1 0 0 0 0 0 3 114093
-0.002469 -0.000450 0.119722 0.472174 0.453749 0.278670 -0.062500 1 0 0 0 0 0 3 115107
-0.002469 -0.000450 0.119722 0.470594 0.452132 0.278452 -0.062500 1 0 0 0 0 0 3 116095
-0.002469 -0.000450 0.119722 0.469808 0.451308 0.278382 -0.062500 1 0 0 0 0 0 3 117102
-0.002469 -0.000450 0.119722 0.469407 0.450902 0.278350 -0.062500 1 0 0 0 0 0 3 118107
-0.002482 -0.000464 0.119711 0.646086 0.640207 0.430944 -0.062500 1 0 0 0 0 0 3 119120
-0.002488 -0.000471 0.119707 0.588007 0.576774 0.356386 -0.062500 1 0 0 0 0 0 3 120105
-0.002491 -0.000474 0.119706 0.543504 0.529087 0.317755 -0.062500 1 0 0 0 0 0 3 121110
-0.002493 -0.000476 0.119705 0.519431 0.503581 0.303062 -0.062500 1 0 0 0 0 0 3 122102
-0.002494 -0.000477 0.119705 0.507097 0.490642 0.297827 -0.062500 1 0 0 0 0 0 3 123104
-0.002494 -0.000477 0.119705 0.500870 0.484143 0.296010 -0.062500 1 0 0 0 0 0 3 124102
-0.002494 -0.000477 0.119705 0.497750 0.480888 0.295372 -0.062500 1 0 0 0 0 0 3 125105
-0.002507 -0.000491 0.119694 0.672938 0.668670 0.447871 -0.062500 1 0 0 0 0 0 3 126102
-0.002514 -0.000498 0.119690 0.614211 0.604574 0.373192 -0.062500 1 0 0 0 0 0 3 127168
-0.002517 -0.000501 0.119689 0.569391 0.556555 0.334485 -0.062500 1 0 0 0 0 0 3 128161
-0.002518 -0.000503 0.119689 0.545155 0.530877 0.319777 -0.062500 1 0 0 0 0 0 3 129147
-0.002519 -0.000504 0.119688 0.532754 0.517852 0.314544 -0.062500 1 0 0 0 0 0 3 130160
-0.002520 -0.000504 0.119688 0.526473 0.511310 0.312714 -0.062500 1 0 0 0 0 0 3 131146
-0.002533 -0.000518 0.119677 0.699995 0.697340 0.464931 -0.062500 1 0 0 0 0 0 3 132158
-0.002539 -0.000525 0.119674 0.640529 0.632462 0.390026 -0.062500 1 0 0 0 0 0 3 133142
-0.002542 -0.000528 0.119672 0.595332 0.584076 0.351256 -0.062500 1 0 0 0 0 0 3 134159
-0.002544 -0.000530 0.119672 0.570905 0.558200 0.336515 -0.062500 1 0 0 0 0 0 3 135172
-0.002557 -0.000545 0.119661 0.734974 0.734265 0.484230 -0.062500 1 0 0 0 0 0 3 136145
-0.002564 -0.000552 0.119657 0.670809 0.664492 0.407678 -0.062500 1 0 0 0 0 0 3 137160
-0.002568 -0.000555 0.119656 0.623264 0.613646 0.368298 -0.062500 1 0 0 0 0 0 3 138142
-0.002569 -0.000557 0.119655 0.597636 0.586537 0.353362 -0.062500 1 0 0 0 0 0 3 139088
-0.002583 -0.000572 0.119644 0.761001 0.761896 0.501127 -0.062500 1 0 0 0 0 0 3 140076
-0.002609 -0.000574 0.119650 0.960791 0.630159 0.286771 -0.062500 1 0 0 0 0 0 3 141086
-0.002621 -0.000576 0.119652 0.823129 0.599519 0.314771 -0.062500 1 0 0 0 0 0 3 142076
-0.002640 -0.000590 0.119642 0.907353 0.776857 0.487893 -0.062500 1 0 0 0 0 0 3 143087
-0.002650 -0.000597 0.119638 0.801378 0.708355 0.420937 -0.062500 1 0 0 0 0 0 3 144076
-0.002655 -0.000601 0.119637 0.732774 0.658193 0.384969 -0.062500 1 0 0 0 0 0 3 145086
-0.002670 -0.000616 0.119626 0.872892 0.820353 0.524573 -0.062500 1 0 0 0 0 0 3 146077
-0.002678 -0.000624 0.119622 0.796851 0.743750 0.444751 -0.062500 1 0 0 0 0 0 3 147087
-0.002694 -0.000641 0.119609 0.919487 0.878270 0.557668 -0.062500 1 0 0 0 0 0 3 148092
-0.002702 -0.000650 0.119605 0.062684 0.102983 0.467345 -0.062500 0 0 0 0 0 0 3 149094
-0.002706 -0.000654 0.119604 -0.000403 0.036559 0.423019 -0.062500 0 0 0 0 0 0 3 150084
-0.002721 -0.000670 0.119592 0.129564 0.176840 0.559946 -0.062500 0 0 0 0 0 0 3 151094
-0.002729 -0.000678 0.119588 0.048535 0.089466 0.478982 -0.062500 0 0 0 0 0 0 3 152077
-0.002764 -0.000691 0.119586 0.401344 0.147665 0.454434 -0.062500 0 0 0 0 0 0 3 153076
-0.002782 -0.000697 0.119585 0.192996 0.066350 0.431085 -0.062500 0 0 0 0 0 0 3 154082
-0.002822 -0.000709 0.119583 0.468015 0.133988 0.438129 -0.062500 0 0 0 0 0 0 3 155071
-0.002854 -0.000729 0.119572 0.397083 0.235668 0.580602 -0.062500 0 0 0 0 0 0 3 156096
-0.002902 -0.000748 0.119566 0.587725 0.236372 0.517105 -0.062500 0 0 0 0 0 0 3 157097
-0.002939 -0.000771 0.119553 0.458985 0.288573 0.622121 -0.062500 0 0 0 0 0 0 3 158093
-0.002989 -0.000791 0.119548 0.601503 0.260862 0.544566 -0.062500 0 0 0 0 0 0 3 159090
-0.003014 -0.000802 0.119546 0.294258 0.125029 0.489813 -0.062500 0 0 0 0 0 0 3 160063
-0.003058 -0.000816 0.119544 0.510151 0.162101 0.485998 -0.062500 0 0 0 0 0 0 3 161093
-0.003092 -0.000836 0.119532 0.408925 0.248259 0.624098 -0.062500 0 0 0 0 0 0 3 162092
-0.003122 -0.000860 0.119517 0.332604 0.299193 0.695956 -0.062500 0 0 0 0 0 0 3 163108
-0.003156 -0.000867 0.119521 0.379719 0.093526 0.442262 -0.062500 0 0 0 0 0 0 3 164102
-0.003186 -0.000885 0.119512 0.324826 0.198266 0.608823 -0.062500 0 0 0 0 0 0 3 165104
-0.003232 -0.000902 0.119507 0.519002 0.211560 0.566233 -0.062500 0 0 0 0 0 0 3 166107
-0.003268 -0.000924 0.119494 0.402393 0.273091 0.678888 -0.062500 0 0 0 0 0 0 3 167106
-0.003305 -0.000931 0.119499 0.407317 0.078226 0.449641 -0.062500 0 0 0 0 0 0 3 168104
-0.003354 -0.000943 0.119500 0.575469 0.131389 0.490238 -0.062500 0 0 0 0 0 0 3 169083
-0.003392 -0.000963 0.119489 0.430205 0.230395 0.653421 -0.062500 0 0 0 0 0 0 3 170100
-0.003442 -0.000982 0.119483 0.564218 0.225429 0.599765 -0.062500 0 0 0 0 0 0 3 171104
-0.003499 -0.001000 0.119480 0.662269 0.220087 0.571926 -0.062500 0 0 0 0 0 0 3 172105
-0.003527 -0.001009 0.119479 0.304680 0.100212 0.541895 -0.062500 0 0 0 0 0 0 3 173110
-0.003573 -0.001023 0.119477 0.493351 0.144930 0.550544 -0.062500 0 0 0 0 0 0 3 174110
-0.003627 -0.001039 0.119475 0.605891 0.171589 0.557297 -0.062500 0 0 0 0 0 0 3 175103
-0.003666 -0.001060 0.119463 0.428029 0.246176 0.696339 -0.062500 0 0 0 0 0 0 3 176103
-0.003705 -0.001066 0.119468 0.396452 0.058255 0.477353 -0.062500 0 0 0 0 0 0 3 177102
-0.003737 -0.001083 0.119459 0.300832 0.171958 0.657035 -0.062500 0 0 0 0 0 0 3 178103
-0.003785 -0.001100 0.119454 0.494615 0.193048 0.621003 -0.062500 0 0 0 0 0 0 3 179084
-0.003808 -0.001108 0.119452 0.206489 0.083688 0.577573 -0.062500 0 0 0 0 0 0 3 180101
-0.003852 -0.001122 0.119450 0.412942 0.126795 0.582340 -0.062500 0 0 0 0 0 0 3 181104
-0.003886 -0.001141 0.119438 0.314951 0.218944 0.721670 -0.062500 0 0 0 0 0 0 3 182109
-0.003922 -0.001147 0.119443 0.333637 0.041946 0.503051 -0.062500 0 0 0 0 0 0 3 183109
-0.003971 -0.001159 0.119443 0.507255 0.103107 0.549349 -0.062500 0 0 0 0 0 0 3 184083
-0.003996 -0.001165 0.119443 0.203106 0.033226 0.555506 -0.062500 0 0 0 0 0 0 3 185101
-0.004040 -0.001176 0.119442 0.420297 0.103903 0.580710 -0.062500 0 0 0 0 0 0 3 186104
-0.004081 -0.001178 0.119451 0.386965 -0.029004 0.436097 -0.062500 0 0 0 0 0 0 3 187104
-0.004114 -0.001192 0.119442 0.277649 0.120772 0.652859 -0.062500 0 0 0 0 0 0 3 188094
-0.004162 -0.001208 0.119438 0.464161 0.160682 0.632145 -0.062500 0 0 0 0 0 0 3 189103
-0.004186 -0.001216 0.119436 0.172450 0.061449 0.592148 -0.062500 0 0 0 0 0 0 3 190106
-0.004229 -0.001229 0.119434 0.395906 0.115073 0.600185 -0.062500 0 0 0 0 0 0 3 191103
-0.004270 -0.001231 0.119442 0.365882 -0.026394 0.449063 -0.062500 0 0 0 0 0 0 3 192099
-0.004302 -0.001245 0.119434 0.257282 0.118820 0.663424 -0.062500 0 0 0 0 0 0 3 193101
-0.004338 -0.001248 0.119441 0.284811 -0.016081 0.484161 -0.062500 0 0 0 0 0 0 3 194100
-0.004387 -0.001258 0.119441 0.463548 0.067169 0.546617 -0.062500 0 0 0 0 0 0 3 195103
-0.004412 -0.001263 0.119441 0.162277 0.009194 0.556313 -0.062500 0 0 0 0 0 0 3 196100
-0.004455 -0.001274 0.119439 0.381039 0.085261 0.585037 -0.062500 0 0 0 0 0 0 3 197100
-0.004496 -0.001276 0.119448 0.349413 -0.044505 0.440964 -0.062500 0 0 0 0 0 0 3 198084
-0.004548 -0.001285 0.119449 0.481988 0.048647 0.525994 -0.062500 0 0 0 0 0 0 3 199103
-0.004574 -0.001290 0.119449 0.159005 -0.003393 0.543685 -0.062500 0 0 0 0 0 0 3 200099
-0.004618 -0.001301 0.119447 0.366902 0.075528 0.576121 -0.062500 0 0 0 0 0 0 3 201090
-0.004660 -0.001302 0.119456 0.349110 -0.046631 0.433103 -0.062500 0 0 0 0 0 0 3 202099
-0.004680 -0.001303 0.119459 0.076420 -0.067082 0.490668 -0.062500 0 0 0 0 0 0 3 203155
-0.004722 -0.001312 0.119458 0.304503 0.035758 0.549598 -0.062500 0 0 0 0 0 0 3 204141
-0.004762 -0.001312 0.119467 0.308310 -0.069793 0.416822 -0.062500 0 0 0 0 0 0 3 205155
-0.004813 -0.001321 0.119468 0.455023 0.032723 0.506544 -0.062500 0 0 0 0 0 0 3 206141
-0.004858 -0.001320 0.119478 0.385868 -0.071989 0.394040 -0.062500 0 0 0 0 0 0 3 207157
-0.004880 -0.001320 0.119481 0.085253 -0.082945 0.462556 -0.062500 0 0 0 0 0 0 3 208139
-0.004923 -0.001329 0.119480 0.299605 0.024099 0.526481 -0.062500 0 0 0 0 0 0 3 209166
-0.004964 -0.001329 0.119489 0.296955 -0.078962 0.395195 -0.062500 0 0 0 0 0 0 3 210138
-0.005003 -0.001325 0.119502 0.281500 -0.147191 0.325945 -0.062500 0 0 0 0 0 0 3 211084
-0.005054 -0.001331 0.119504 0.430157 -0.011430 0.451284 -0.062500 0 0 0 0 0 0 3 212075
-0.005079 -0.001334 0.119504 0.113733 -0.039977 0.481732 -0.062500 0 0 0 0 0 0 3 213085
-0.005111 -0.001331 0.119514 0.148286 -0.127448 0.361234 -0.062500 0 0 0 0 0 0 3 214075
-0.005158 -0.001339 0.119515 0.352491 -0.003833 0.458271 -0.062500 0 0 0 0 0 0 3 215085
-0.005201 -0.001338 0.119525 0.316190 -0.096787 0.348017 -0.062500 0 0 0 0 0 0 3 216074
-0.005242 -0.001333 0.119537 0.282241 -0.159379 0.287050 -0.062500 0 0 0 0 0 0 3 217083
-0.005274 -0.001344 0.119530 0.170214 0.036981 0.544842 -0.062500 0 0 0 0 0 0 3 218075
-0.005310 -0.001344 0.119537 0.202438 -0.070137 0.383433 -0.062500 0 0 0 0 0 0 3 219088
-0.005347 -0.001340 0.119548 0.205078 -0.151332 0.293978 -0.062500 0 0 0 0 0 0 3 220085
-0.005396 -0.001347 0.119550 0.373219 -0.019838 0.412106 -0.062500 0 0 0 0 0 0 3 221087
-0.005440 -0.001346 0.119560 0.317726 -0.108099 0.309861 -0.062500 0 0 0 0 0 0 3 222083
-0.005462 -0.001345 0.119563 0.022637 -0.110317 0.379987 -0.062500 0 0 0 0 0 0 3 223081
-0.005505 -0.001354 0.119562 0.259149 0.006851 0.447616 -0.062500 0 0 0 0 0 0 3 224086
-0.005545 -0.001354 0.119571 0.240560 -0.100364 0.316980 -0.062500 0 0 0 0 0 0 3 225076
-0.005565 -0.001353 0.119574 -0.025300 -0.109479 0.375810 -0.062500 0 0 0 0 0 0 3 226087
-0.005595 -0.001349 0.119584 0.068390 -0.167445 0.278788 -0.062500 0 0 0 0 0 0 3 227081
-0.005641 -0.001355 0.119585 0.293562 -0.030905 0.386426 -0.062500 0 0 0 0 0 0 3 228079
-0.005664 -0.001358 0.119585 0.017094 -0.058863 0.406871 -0.062500 0 0 0 0 0 0 3 229085
-0.005695 -0.001355 0.119595 0.092122 -0.140407 0.284658 -0.062500 0 0 0 0 0 0 3 230085
-0.005741 -0.001363 0.119595 0.305973 -0.017276 0.382528 -0.062500 0 0 0 0 0 0 3 231087
-0.005765 -0.001366 0.119596 0.004660 -0.058523 0.398955 -0.062500 0 0 0 0 0 0 3 232078
-0.005796 -0.001364 0.119605 0.076801 -0.143531 0.275630 -0.062500 0 0 0 0 0 0 3 233080
-0.005830 -0.001358 0.119617 0.131853 -0.193522 0.211719 -0.062500 0 0 0 0 0 0 3 234078
-0.005848 -0.001355 0.119621 -0.091902 -0.161361 0.306183 -0.062500 0 0 0 0 0 0 3 235081
-0.005888 -0.001362 0.119620 0.182805 -0.025830 0.385663 -0.062500 0 0 0 0 0 0 3 236079
-0.005908 -0.001365 0.119620 -0.049227 -0.058873 0.385503 -0.062500 0 0 0 0 0 0 3 237087
-0.005937 -0.001363 0.119629 0.050225 -0.143687 0.255941 -0.062500 0 0 0 0 0 0 3 238080
-0.005951 -0.001361 0.119632 -0.133720 -0.135431 0.316272 -0.062500 0 0 0 0 0 0 3 239087
-0.005990 -0.001369 0.119630 0.143299 -0.019047 0.383372 -0.062500 0 0 0 0 0 0 3 240078
-0.006010 -0.001373 0.119630 -0.078245 -0.058564 0.378279 -0.062500 0 0 0 0 0 0 3 241077
-0.006039 -0.001371 0.119639 0.026601 -0.146673 0.247325 -0.062500 0 0 0 0 0 0 3 242077
-0.006073 -0.001365 0.119651 0.097974 -0.198316 0.180767 -0.062500 0 0 0 0 0 0 3 243079
-0.006101 -0.001375 0.119643 0.038369 0.004222 0.435672 -0.062500 0 0 0 0 0 0 3 244085
-0.006135 -0.001376 0.119650 0.101070 -0.099592 0.274810 -0.062500 0 0 0 0 0 0 3 245079
-0.006152 -0.001376 0.119652 -0.115424 -0.114767 0.311480 -0.062500 0 0 0 0 0 0 3 246080
-0.006192 -0.001385 0.119650 0.143715 -0.012221 0.370168 -0.062500 0 0 0 0 0 0 3 247081
-0.006231 -0.001385 0.119659 0.166055 -0.116755 0.235539 -0.062500 0 0 0 0 0 0 3 248078
-0.006251 -0.001385 0.119661 -0.090698 -0.127363 0.290482 -0.062500 0 0 0 0 0 0 3 249077
-0.006280 -0.001380 0.119671 0.009130 -0.186429 0.194394 -0.062500 0 0 0 0 0 0 3 250080
-0.006295 -0.001378 0.119675 -0.173693 -0.163519 0.266641 -0.062500 0 0 0 0 0 0 3 251080
-0.006333 -0.001385 0.119673 0.123386 -0.033775 0.339892 -0.062500 0 0 0 0 0 0 3 252080
-0.006353 -0.001389 0.119673 -0.097550 -0.069270 0.335356 -0.062500 0 0 0 0 0 0 3 253082
-0.006382 -0.001387 0.119682 0.008430 -0.155513 0.205670 -0.062500 0 0 0 0 0 0 3 254077
-0.006396 -0.001385 0.119685 -0.192172 -0.154415 0.264533 -0.062500 0 0 0 0 0 0 3 255063
-0.006435 -0.001393 0.119683 0.105020 -0.032606 0.333536 -0.062500 0 0 0 0 0 0 3 256077
-0.006454 -0.001397 0.119682 -0.116009 -0.071986 0.327020 -0.062500 0 0 0 0 0 0 3 257077
-0.006483 -0.001395 0.119691 -0.009901 -0.160231 0.196957 -0.062500 0 0 0 0 0 0 3 258083
-0.006498 -0.001393 0.119694 -0.191970 -0.153459 0.255350 -0.062500 0 0 0 0 0 0 3 259079
-0.006537 -0.001401 0.119692 0.105160 -0.032274 0.324762 -0.062500 0 0 0 0 0 0 3 260081
-0.006575 -0.001401 0.119701 0.138229 -0.130364 0.193622 -0.062500 0 0 0 0 0 0 3 261059
-0.006595 -0.001400 0.119704 -0.114034 -0.137496 0.248533 -0.062500 0 0 0 0 0 0 3 262080
-0.006624 -0.001396 0.119713 -0.029784 -0.201816 0.153598 -0.062500 0 0 0 0 0 0 3 263081
-0.006638 -0.001393 0.119717 -0.211901 -0.177954 0.225145 -0.062500 0 0 0 0 0 0 3 264078
-0.006657 -0.001405 0.119706 -0.168645 0.010458 0.423924 -0.062500 0 0 0 0 0 0 3 265082
-0.006687 -0.001407 0.119712 -0.030352 -0.105937 0.234171 -0.062500 0 0 0 0 0 0 3 266078
-0.006701 -0.001407 0.119713 -0.208983 -0.127799 0.257786 -0.062500 0 0 0 0 0 0 3 267081
-0.006728 -0.001403 0.119723 -0.067470 -0.193434 0.151302 -0.062500 0 0 0 0 0 0 3 268083
-0.006741 -0.001401 0.119726 -0.230632 -0.173715 0.218368 -0.062500 0 0 0 0 0 0 3 269083
-0.006748 -0.001400 0.119727 -0.333647 -0.158103 0.252178 -0.062500 0 0 0 0 0 0 3 270085
-0.006770 -0.001395 0.119736 -0.131911 -0.208219 0.141544 -0.062500 0 0 0 0 0 0 3 271079
-0.006794 -0.001406 0.119728 -0.107579 -0.010421 0.369843 -0.062500 0 0 0 0 0 0 3 272061
-0.006825 -0.001406 0.119734 -0.016645 -0.123914 0.200002 -0.062500 0 0 0 0 0 0 3 273068
-0.006841 -0.001407 0.119736 -0.211528 -0.140280 0.231044 -0.062500 0 0 0 0 0 0 3 274077
-0.006848 -0.001407 0.119737 -0.332725 -0.144456 0.250867 -0.062500 0 0 0 0 0 0 3 275175
-0.006872 -0.001402 0.119746 -0.140345 -0.204728 0.135538 -0.062500 0 0 0 0 0 0 3 276156
-0.006895 -0.001413 0.119737 -0.121252 -0.012113 0.362085 -0.062500 0 0 0 0 0 0 3 277138
-0.006907 -0.001419 0.119734 -0.268862 -0.062720 0.314772 -0.062500 0 0 0 0 0 0 3 278155
-0.006933 -0.001417 0.119742 -0.105181 -0.161834 0.162576 -0.062500 0 0 0 0 0 0 3 279141
-0.006945 -0.001416 0.119745 -0.258197 -0.160908 0.210824 -0.062500 0 0 0 0 0 0 3 280155
-0.006952 -0.001416 0.119745 -0.356532 -0.154990 0.237784 -0.062500 0 0 0 0 0 0 3 281137
-0.006955 -0.001415 0.119746 -0.407301 -0.151320 0.248232 -0.062500 0 0 0 0 0 0 3 282155
-0.006976 -0.001411 0.119755 -0.177463 -0.208154 0.129228 -0.062500 0 0 0 0 0 0 3 283073
-0.006986 -0.001408 0.119758 -0.295058 -0.184354 0.190230 -0.062500 0 0 0 0 0 0 3 284077
-0.007003 -0.001420 0.119747 -0.220131 0.003691 0.385868 -0.062500 0 0 0 0 0 0 3 285073
-0.007012 -0.001426 0.119743 -0.319692 -0.054088 0.318326 -0.062500 0 0 0 0 0 0 3 286081
-0.007036 -0.001425 0.119751 -0.148894 -0.164160 0.158489 -0.062500 0 0 0 0 0 0 3 287082
-0.007048 -0.001424 0.119753 -0.289295 -0.165393 0.203631 -0.062500 0 0 0 0 0 0 3 288073
-0.007049 -0.001442 0.119765 -0.445964 0.076206 0.082236 -0.062500 0 0 0 0 0 0 3 289072
-0.007049 -0.001451 0.119769 -0.471450 -0.016207 0.163810 -0.062500 0 0 0 0 0 0 3 290085
-0.007049 -0.001455 0.119770 -0.476334 -0.083177 0.204752 -0.062500 0 0 0 0 0 0 3 291074
-0.007049 -0.001457 0.119771 -0.477076 -0.118545 0.220332 -0.062500 0 0 0 0 0 0 3 292110
-0.007069 -0.001454 0.119780 -0.221560 -0.195132 0.103488 -0.062500 0 0 0 0 0 0 3 293098
-0.007078 -0.001452 0.119783 -0.326488 -0.181223 0.164917 -0.062500 0 0 0 0 0 0 3 294092
-0.007095 -0.001464 0.119772 -0.245374 0.001765 0.361005 -0.062500 0 0 0 0 0 0 3 295085
-0.007103 -0.001470 0.119768 -0.341621 -0.058384 0.293408 -0.062500 0 0 0 0 0 0 3 296071
-0.007108 -0.001473 0.119767 -0.405799 -0.104165 0.256059 -0.062500 0 0 0 0 0 0 3 297065
-0.007110 -0.001475 0.119767 -0.440307 -0.128811 0.241594 -0.062500 0 0 0 0 0 0 3 298073
-0.007131 -0.001471 0.119775 -0.202582 -0.200192 0.114189 -0.062500 0 0 0 0 0 0 3 299083
-0.007141 -0.001469 0.119778 -0.316840 -0.183717 0.171719 -0.062500 0 0 0 0 0 0 3 300078
-0.007141 -0.001487 0.119790 -0.459915 0.067110 0.054883 -0.062500 0 0 0 0 0 0 3 301075
-0.007141 -0.001495 0.119794 -0.485434 -0.019704 0.137968 -0.062500 0 0 0 0 0 0 3 302076
-0.007140 -0.001499 0.119795 -0.486815 -0.084392 0.179466 -0.062500 0 0 0 0 0 0 3 303078
-0.007140 -0.001502 0.119796 -0.485778 -0.118603 0.195240 -0.062500 0 0 0 0 0 0 3 304076
-0.007140 -0.001503 0.119796 -0.484780 -0.135836 0.200886 -0.062500 0 0 0 0 0 0 3 305078
-0.007140 -0.001503 0.119796 -0.484113 -0.144419 0.202877 -0.062500 0 0 0 0 0 0 3 306075
-0.007140 -0.001503 0.119796 -0.483720 -0.148708 0.203567 -0.062500 0 0 0 0 0 0 3 307092
-0.007135 -0.001522 0.119807 -0.548093 0.086182 0.056766 -0.062500 0 0 0 0 0 0 3 308092
-0.007132 -0.001531 0.119810 -0.525829 -0.010530 0.128259 -0.062500 0 0 0 0 0 0 3 309061
-0.007143 -0.001548 0.119800 -0.352096 0.090418 0.330201 -0.062500 0 0 0 0 0 0 3 310089
-0.007148 -0.001557 0.119796 -0.398828 -0.013211 0.264675 -0.062500 0 0 0 0 0 0 3 311059
-0.007151 -0.001562 0.119795 -0.437888 -0.080992 0.228028 -0.062500 0 0 0 0 0 0 3 312090
-0.007153 -0.001564 0.119794 -0.459821 -0.116671 0.213807 -0.062500 0 0 0 0 0 0 3 313057
-0.007153 -0.001565 0.119794 -0.471307 -0.134755 0.208690 -0.062500 0 0 0 0 0 0 3 314087
-0.007154 -0.001566 0.119794 -0.477219 -0.143851 0.206873 -0.062500 0 0 0 0 0 0 3 315089
-0.007154 -0.001566 0.119794 -0.480223 -0.148406 0.206246 -0.062500 0 0 0 0 0 0 3 316058
-0.007154 -0.001566 0.119794 -0.481735 -0.150691 0.206028 -0.062500 0 0 0 0 0 0 3 317059
-0.007149 -0.001584 0.119805 -0.547112 0.085322 0.059077 -0.062500 0 0 0 0 0 0 3 318086
-0.007146 -0.001594 0.119808 -0.525342 -0.010957 0.130363 -0.062500 0 0 0 0 0 0 3 319059
-0.007145 -0.001598 0.119810 -0.506609 -0.080003 0.167586 -0.062500 0 0 0 0 0 0 3 320088
-0.007144 -0.001600 0.119810 -0.495624 -0.116401 0.181850 -0.062500 0 0 0 0 0 0 3 321093
-0.007144 -0.001601 0.119810 -0.489665 -0.134724 0.186982 -0.062500 0 0 0 0 0 0 3 322084
-0.007143 -0.001602 0.119810 -0.486551 -0.143879 0.188780 -0.062500 0 0 0 0 0 0 3 323058
-0.007143 -0.001602 0.119810 -0.484942 -0.148437 0.189412 -0.062500 0 0 0 0 0 0 3 324056
-0.007138 -0.001621 0.119821 -0.548778 0.086587 0.042903 -0.062500 0 0 0 0 0 0 3 325085
-0.007136 -0.001630 0.119824 -0.526173 -0.010348 0.114224 -0.062500 0 0 0 0 0 0 3 326058
-0.007134 -0.001634 0.119826 -0.507029 -0.079691 0.151464 -0.062500 0 0 0 0 0 0 3 327089
-0.007133 -0.001637 0.119826 -0.495830 -0.116254 0.165721 -0.062500 0 0 0 0 0 0 3 328088
-0.007133 -0.001638 0.119826 -0.489776 -0.134658 0.170844 -0.062500 0 0 0 0 0 0 3 329056
-0.007133 -0.001638 0.119826 -0.486595 -0.143838 0.172648 -0.062500 0 0 0 0 0 0 3 330078
-0.007133 -0.001639 0.119826 -0.484975 -0.148411 0.173285 -0.062500 0 0 0 0 0 0 3 331158
-0.007132 -0.001639 0.119826 -0.484133 -0.150700 0.173512 -0.062500 0 0 0 0 0 0 3 332140
-0.007132 -0.001639 0.119826 -0.483711 -0.151842 0.173582 -0.062500 0 0 0 0 0 0 3 333152
-0.007132 -0.001639 0.119826 -0.483489 -0.152416 0.173607 -0.062500 0 0 0 0 0 0 3 334164
-0.007132 -0.001639 0.119826 -0.483383 -0.152697 0.173618 -0.062500 0 0 0 0 0 0 3 335130
-0.007132 -0.001639 0.119826 -0.483323 -0.152848 0.173628 -0.062500 0 0 0 0 0 0 3 336157
-0.007132 -0.001639 0.119826 -0.483310 -0.152916 0.173628 -0.062500 0 0 0 0 0 0 3 337176
-0.007132 -0.001639 0.119826 -0.483289 -0.152947 0.173616 -0.062500 0 0 0 0 0 0 3 338142
-0.007132 -0.001639 0.119826 -0.483284 -0.152961 0.173621 -0.062500 0 0 0 0 0 0 3 339136
-0.007132 -0.001639 0.119826 -0.483280 -0.152974 0.173628 -0.062500 0 0 0 0 0 0 3 340137
-0.007132 -0.001639 0.119826 -0.483280 -0.152975 0.173629 -0.062500 0 0 0 0 0 0 3 341135
-0.007132 -0.001639 0.119826 -0.483268 -0.152978 0.173624 -0.062500 0 0 0 0 0 0 3 342126
-0.007132 -0.001639 0.119826 -0.483279 -0.152976 0.173629 -0.062500 0 0 0 0 0 0 3 343142
-0.007132 -0.001639 0.119826 -0.483272 -0.152997 0.173623 -0.062500 0 0 0 0 0 0 3 344158
-0.007132 -0.001639 0.119826 -0.483279 -0.152977 0.173629 -0.062500 0 0 0 0 0 0 3 345152
-0.007132 -0.001639 0.119826 -0.483287 -0.152983 0.173622 -0.062500 0 0 0 0 0 0 3 346137
-0.007132 -0.001639 0.119826 -0.483265 -0.152990 0.173630 -0.062500 0 0 0 0 0 0 3 347151
-0.007132 -0.001639 0.119826 -0.483278 -0.152977 0.173630 -0.062500 0 0 0 0 0 0 3 348136
-0.007132 -0.001639 0.119826 -0.483275 -0.152986 0.173617 -0.062500 0 0 0 0 0 0 3 349149
-0.007132 -0.001639 0.119826 -0.483276 -0.152987 0.173635 -0.062500 0 0 0 0 0 0 3 350135
-0.007132 -0.001639 0.119826 -0.483275 -0.152987 0.173617 -0.062500 0 0 0 0 0 0 3 351151
-0.007132 -0.001639 0.119826 -0.483279 -0.152976 0.173628 -0.062500 0 0 0 0 0 0 3 352136
-0.007132 -0.001639 0.119826 -0.483265 -0.152989 0.173631 -0.062500 0 0 0 0 0 0 3 353164
-0.007132 -0.001639 0.119826 -0.483286 -0.152985 0.173622 -0.062500 0 0 0 0 0 0 3 354137
-0.007132 -0.001639 0.119826 -0.483268 -0.152979 0.173623 -0.062500 0 0 0 0 0 0 3 355080
-0.007132 -0.001639 0.119826 -0.483276 -0.152987 0.173636 -0.062500 0 0 0 0 0 0 3 356070
-0.007127 -0.001657 0.119837 -0.547990 0.084435 0.027011 -0.062500 0 0 0 0 0 0 3 357070
-0.007125 -0.001666 0.119841 -0.525775 -0.011429 0.098202 -0.062500 0 0 0 0 0 0 3 358081
-0.007123 -0.001671 0.119842 -0.506813 -0.080241 0.135371 -0.062500 0 0 0 0 0 0 3 359074
-0.007122 -0.001673 0.119842 -0.495724 -0.116539 0.149621 -0.062500 0 0 0 0 0 0 3 360081
-0.007122 -0.001674 0.119842 -0.489721 -0.134789 0.154735 -0.062500 0 0 0 0 0 0 3 361071
-0.007122 -0.001675 0.119842 -0.486573 -0.143899 0.156527 -0.062500 0 0 0 0 0 0 3 362079
-0.007122 -0.001675 0.119842 -0.484949 -0.148458 0.157168 -0.062500 0 0 0 0 0 0 3 363071
-0.007122 -0.001675 0.119842 -0.484124 -0.150721 0.157387 -0.062500 0 0 0 0 0 0 3 364096
-0.007122 -0.001675 0.119842 -0.483709 -0.151851 0.157468 -0.062500 0 0 0 0 0 0 3 365085
-0.007122 -0.001675 0.119842 -0.483487 -0.152423 0.157494 -0.062500 0 0 0 0 0 0 3 366077
-0.007122 -0.001675 0.119842 -0.483385 -0.152692 0.157499 -0.062500 0 0 0 0 0 0 3 367087
-0.007122 -0.001675 0.119842 -0.483324 -0.152843 0.157508 -0.062500 0 0 0 0 0 0 3 368094
-0.007122 -0.001675 0.119842 -0.483311 -0.152911 0.157508 -0.062500 0 0 0 0 0 0 3 369069
-0.007122 -0.001675 0.119842 -0.483287 -0.152953 0.157502 -0.062500 0 0 0 0 0 0 3 370070
-0.007122 -0.001675 0.119842 -0.483282 -0.152968 0.157508 -0.062500 0 0 0 0 0 0 3 371079
-0.007122 -0.001675 0.119842 -0.483278 -0.152981 0.157516 -0.062500 0 0 0 0 0 0 3 372060
-0.007122 -0.001675 0.119842 -0.483269 -0.152974 0.157505 -0.062500 0 0 0 0 0 0 3 373082
-0.007122 -0.001675 0.119842 -0.483277 -0.152982 0.157516 -0.062500 0 0 0 0 0 0 3 374077
-0.007122 -0.001675 0.119842 -0.483285 -0.152990 0.157509 -0.062500 0 0 0 0 0 0 3 375076
-0.007122 -0.001675 0.119842 -0.483279 -0.152983 0.157517 -0.062500 0 0 0 0 0 0 3 376058
-0.007122 -0.001675 0.119842 -0.483276 -0.152982 0.157497 -0.062500 0 0 0 0 0 0 3 377076
-0.007122 -0.001675 0.119842 -0.483278 -0.152982 0.157515 -0.062500 0 0 0 0 0 0 3 378057
-0.007122 -0.001675 0.119842 -0.483266 -0.152985 0.157512 -0.062500 0 0 0 0 0 0 3 379076
-0.007122 -0.001675 0.119842 -0.483287 -0.152980 0.157502 -0.062500 0 0 0 0 0 0 3 380063
-0.007122 -0.001675 0.119842 -0.483267 -0.152985 0.157510 -0.062500 0 0 0 0 0 0 3 381066
-0.007122 -0.001675 0.119842 -0.483277 -0.152983 0.157517 -0.062500 0 0 0 0 0 0 3 382084
-0.007122 -0.001675 0.119842 -0.483273 -0.152993 0.157504 -0.062500 0 0 0 0 0 0 3 383094
-0.007122 -0.001675 0.119842 -0.483277 -0.152983 0.157516 -0.062500 0 0 0 0 0 0 3 384089
-0.007122 -0.001675 0.119842 -0.483276 -0.152982 0.157497 -0.062500 0 0 0 0 0 0 3 385084
-0.007122 -0.001675 0.119842 -0.483278 -0.152982 0.157515 -0.062500 0 0 0 0 0 0 3 386055
-0.007122 -0.001675 0.119842 -0.483266 -0.152985 0.157512 -0.062500 0 0 0 0 0 0 3 387086
-0.007122 -0.001675 0.119842 -0.483287 -0.152980 0.157502 -0.062500 0 0 0 0 0 0 3 388187
-0.007122 -0.001675 0.119842 -0.483267 -0.152985 0.157510 -0.062500 0 0 0 0 0 0 3 389089
-0.007122 -0.001675 0.119842 -0.483284 -0.152991 0.157509 -0.062500 0 0 0 0 0 0 3 390215
-0.007122 -0.001675 0.119842 -0.483266 -0.152986 0.157511 -0.062500 0 0 0 0 0 0 3 391086
-0.007122 -0.001675 0.119842 -0.483277 -0.152983 0.157517 -0.062500 0 0 0 0 0 0 3 392085
-0.007122 -0.001675 0.119842 -0.483276 -0.152982 0.157497 -0.062500 0 0 0 0 0 0 3 393084
-0.007122 -0.001675 0.119842 -0.483278 -0.152982 0.157515 -0.062500 0 0 0 0 0 0 3 394213
-0.007122 -0.001675 0.119842 -0.483285 -0.152990 0.157510 -0.062500 0 0 0 0 0 0 3 395209
-0.007122 -0.001675 0.119842 -0.483267 -0.152986 0.157511 -0.062500 0 0 0 0 0 0 3 396082
-0.007122 -0.001675 0.119842 -0.483287 -0.152980 0.157502 -0.062500 0 0 0 0 0 0 3 397056
-0.007122 -0.001675 0.119842 -0.483267 -0.152985 0.157510 -0.062500 0 0 0 0 0 0 3 398212
-0.007122 -0.001675 0.119842 -0.483277 -0.152983 0.157516 -0.062500 0 0 0 0 0 0 3 399213
-0.007122 -0.001675 0.119842 -0.483273 -0.152993 0.157504 -0.062500 0 0 0 0 0 0 3 400182
-0.007122 -0.001675 0.119842 -0.483280 -0.152972 0.157509 -0.062500 0 0 0 0 0 0 3 401209
-0.007122 -0.001675 0.119842 -0.483266 -0.152984 0.157511 -0.062500 0 0 0 0 0 0 3 402208
-0.007122 -0.001675 0.119842 -0.483284 -0.152991 0.157509 -0.062500 0 0 0 0 0 0 3 403195
-0.007122 -0.001675 0.119842 -0.483266 -0.152986 0.157511 -0.062500 0 0 0 0 0 0 3 404196
-0.007122 -0.001675 0.119842 -0.483287 -0.152980 0.157502 -0.062500 0 0 0 0 0 0 3 405207
-0.007122 -0.001675 0.119842 -0.483267 -0.152985 0.157510 -0.062500 0 0 0 0 0 0 3 406210
-0.007122 -0.001675 0.119842 -0.483277 -0.152983 0.157516 -0.062500 0 0 0 0 0 0 3 407208
-0.007122 -0.001675 0.119842 -0.483273 -0.152993 0.157504 -0.062500 0 0 0 0 0 0 3 408209
-0.007122 -0.001675 0.119842 -0.483280 -0.152972 0.157509 -0.062500 0 0 0 0 0 0 3 409209
-0.007122 -0.001675 0.119842 -0.483273 -0.152992 0.157503 -0.062500 0 0 0 0 0 0 3 410210
-0.007122 -0.001675 0.119842 -0.483277 -0.152983 0.157516 -0.062500 0 0 0 0 0 0 3 411086
-0.007122 -0.001675 0.119842 -0.483278 -0.152983 0.157517 -0.062500 0 0 0 0 0 0 3 412180
-0.007122 -0.001675 0.119842 -0.483276 -0.152982 0.157498 -0.062500 0 0 0 0 0 0 3 413202
-0.007122 -0.001675 0.119842 -0.483278 -0.152982 0.157515 -0.062500 0 0 0 0 0 0 3 414198
-0.007122 -0.001675 0.119842 -0.483273 -0.152993 0.157504 -0.062500 0 0 0 0 0 0 3 415198
-0.007122 -0.001675 0.119842 -0.483277 -0.152983 0.157516 -0.062500 0 0 0 0 0 0 3 416190
-0.007122 -0.001675 0.119842 -0.483269 -0.152974 0.157505 -0.062500 0 0 0 0 0 0 3 417197
-0.007122 -0.001675 0.119842 -0.483284 -0.152990 0.157508 -0.062500 0 0 0 0 0 0 3 418188
-0.007122 -0.001675 0.119842 -0.483267 -0.152986 0.157511 -0.062500 0 0 0 0 0 0 3 419273
-0.007122 -0.001675 0.119842 -0.483284 -0.152991 0.157509 -0.062500 0 0 0 0 0 0 3 420273
-0.007122 -0.001675 0.119842 -0.483266 -0.152986 0.157511 -0.062500 0 0 0 0 0 0 3 421259
-0.007122 -0.001675 0.119842 -0.483287 -0.152980 0.157502 -0.062500 0 0 0 0 0 0 3 422274
-0.007122 -0.001675 0.119842 -0.483267 -0.152985 0.157510 -0.062500 0 0 0 0 0 0 3 423261
-0.007133 -0.001688 0.119831 -0.328576 0.016999 0.322449 -0.062500 0 0 0 0 0 0 3 424275
-0.007140 -0.001695 0.119827 -0.386407 -0.049950 0.242453 -0.062500 0 0 0 0 0 0 3 425258
-0.007143 -0.001698 0.119825 -0.431460 -0.099292 0.200618 -0.062500 0 0 0 0 0 0 3 426274
-0.007145 -0.001700 0.119825 -0.456525 -0.125788 0.184567 -0.062500 0 0 0 0 0 0 3 427194
-0.007146 -0.001701 0.119824 -0.469635 -0.139314 0.178794 -0.062500 0 0 0 0 0 0 3 428201
-0.007146 -0.001701 0.119824 -0.476358 -0.146121 0.176753 -0.062500 0 0 0 0 0 0 3 429192
-0.007146 -0.001701 0.119824 -0.479786 -0.149542 0.176044 -0.062500 0 0 0 0 0 0 3 430203
-0.007146 -0.001701 0.119824 -0.481526 -0.151262 0.175788 -0.062500 0 0 0 0 0 0 3 431193
-0.007146 -0.001702 0.119824 -0.482400 -0.152115 0.175699 -0.062500 0 0 0 0 0 0 3 432201
-0.007146 -0.001702 0.119824 -0.482833 -0.152557 0.175677 -0.062500 0 0 0 0 0 0 3 433193
-0.007158 -0.001715 0.119813 -0.335182 0.018132 0.340701 -0.062500 0 0 0 0 0 0 3 434203
-0.007165 -0.001721 0.119808 -0.393055 -0.048877 0.260668 -0.062500 0 0 0 0 0 0 3 435210
-0.007187 -0.001720 0.119816 -0.182539 -0.156938 0.096588 -0.062500 0 0 0 0 0 0 3 436213
-0.007199 -0.001719 0.119818 -0.312864 -0.160790 0.139883 -0.062500 0 0 0 0 0 0 3 437210
-0.007204 -0.001719 0.119819 -0.399974 -0.157255 0.165087 -0.062500 0 0 0 0 0 0 3 438210
-0.007207 -0.001719 0.119819 -0.445164 -0.154784 0.174913 -0.062500 0 0 0 0 0 0 3 439213
-0.007220 -0.001732 0.119808 -0.313259 0.016374 0.343644 -0.062500 0 0 0 0 0 0 3 440208
-0.007227 -0.001738 0.119804 -0.382124 -0.049768 0.264800 -0.062500 0 0 0 0 0 0 3 441192
-0.007231 -0.001742 0.119802 -0.432681 -0.098693 0.223340 -0.062500 0 0 0 0 0 0 3 442208
-0.007233 -0.001743 0.119802 -0.460497 -0.124981 0.207407 -0.062500 0 0 0 0 0 0 3 443201
-0.007234 -0.001744 0.119802 -0.474986 -0.138383 0.201680 -0.062500 0 0 0 0 0 0 3 444215
-0.007234 -0.001745 0.119801 -0.482410 -0.145154 0.199653 -0.062500 0 0 0 0 0 0 3 445208
-0.007246 -0.001758 0.119790 -0.350613 0.014597 0.364237 -0.062500 0 0 0 0 0 0 3 446209
-0.007252 -0.001765 0.119785 -0.410139 -0.053915 0.283853 -0.062500 0 0 0 0 0 0 3 447209
-0.007256 -0.001768 0.119784 -0.456052 -0.104026 0.241822 -0.062500 0 0 0 0 0 0 3 448209
-0.007257 -0.001770 0.119784 -0.481573 -0.130912 0.225700 -0.062500 0 0 0 0 0 0 3 449208
-0.007258 -0.001771 0.119783 -0.494915 -0.144625 0.219892 -0.062500 0 0 0 0 0 0 3 450209
-0.007271 -0.001784 0.119771 -0.347512 0.018054 0.383270 -0.062500 0 0 0 0 0 0 3 451208
-0.007277 -0.001791 0.119767 -0.408554 -0.052169 0.302347 -0.062500 0 0 0 0 0 0 3 452209
-0.007300 -0.001790 0.119775 -0.199499 -0.161820 0.138285 -0.062500 0 0 0 0 0 0 3 453212
-0.007311 -0.001789 0.119777 -0.330762 -0.166528 0.181262 -0.062500 0 0 0 0 0 0 3 454210
-0.007317 -0.001789 0.119778 -0.418332 -0.163411 0.206330 -0.062500 0 0 0 0 0 0 3 455209
-0.007320 -0.001789 0.119778 -0.463738 -0.161144 0.216110 -0.062500 0 0 0 0 0 0 3 456206
-0.007333 -0.001802 0.119767 -0.332284 0.009643 0.385199 -0.062500 0 0 0 0 0 0 3 457208
-0.007340 -0.001808 0.119762 -0.400997 -0.056398 0.306179 -0.062500 0 0 0 0 0 0 3 458205
-0.007344 -0.001812 0.119761 -0.451492 -0.105264 0.264611 -0.062500 0 0 0 0 0 0 3 459210
-0.007365 -0.001809 0.119769 -0.223414 -0.190234 0.127023 -0.062500 0 0 0 0 0 0 3 460206
-0.007387 -0.001820 0.119760 -0.189323 -0.011595 0.346034 -0.062500 0 0 0 0 0 0 3 461210
-0.007394 -0.001844 0.119768 -0.392749 0.169693 0.148335 -0.062500 0 0 0 0 0 0 3 462208
-0.007397 -0.001856 0.119770 -0.457796 0.030382 0.188356 -0.062500 0 0 0 0 0 0 3 463208
-0.007398 -0.001862 0.119771 -0.484917 -0.061840 0.213281 -0.062500 0 0 0 0 0 0 3 464209
-0.007399 -0.001865 0.119771 -0.497345 -0.110034 0.223091 -0.062500 0 0 0 0 0 0 3 465207
-0.007419 -0.001862 0.119780 -0.247248 -0.193004 0.105185 -0.062500 0 0 0 0 0 0 3 466207
-0.007441 -0.001874 0.119771 -0.201699 -0.013220 0.331304 -0.062500 0 0 0 0 0 0 3 467178
-0.007452 -0.001880 0.119768 -0.352907 -0.076507 0.282150 -0.062500 0 0 0 0 0 0 3 468202
-0.007457 -0.001883 0.119767 -0.436869 -0.119366 0.252003 -0.062500 0 0 0 0 0 0 3 469177
-0.007480 -0.001879 0.119775 -0.225223 -0.201213 0.118875 -0.062500 0 0 0 0 0 0 3 470203
-0.007503 -0.001891 0.119766 -0.199783 -0.021221 0.339501 -0.062500 0 0 0 0 0 0 3 471210
-0.007514 -0.001897 0.119763 -0.342628 -0.076613 0.288277 -0.062500 0 0 0 0 0 0 3 472202
-0.007520 -0.001900 0.119762 -0.431697 -0.119411 0.257372 -0.062500 0 0 0 0 0 0 3 473207
-0.007543 -0.001897 0.119770 -0.222500 -0.201249 0.124197 -0.062500 0 0 0 0 0 0 3 474199
-0.007554 -0.001895 0.119773 -0.352134 -0.190448 0.178549 -0.062500 0 0 0 0 0 0 3 475205
-0.007560 -0.001894 0.119774 -0.438452 -0.179323 0.207672 -0.062500 0 0 0 0 0 0 3 476194
-0.007574 -0.001907 0.119763 -0.329519 -0.003873 0.385145 -0.062500 0 0 0 0 0 0 3 477199
-0.007577 -0.001931 0.119769 -0.480245 0.172654 0.162583 -0.062500 0 0 0 0 0 0 3 478209
-0.007578 -0.001944 0.119771 -0.514077 0.029113 0.192685 -0.062500 0 0 0 0 0 0 3 479209
-0.007610 -0.001958 0.119769 -0.115824 0.044920 0.259550 -0.062500 0 0 0 0 0 0 3 480207
-0.007626 -0.001966 0.119768 -0.283284 -0.048256 0.246189 -0.062500 0 0 0 0 0 0 3 481177
-0.007634 -0.001969 0.119768 -0.404236 -0.105073 0.237701 -0.062500 0 0 0 0 0 0 3 482176
-0.007658 -0.001967 0.119776 -0.212180 -0.193315 0.113653 -0.062500 0 0 0 0 0 0 3 483208
-0.007665 -0.001983 0.119790 -0.433591 0.045066 0.025058 -0.062500 0 0 0 0 0 0 3 484176
-0.007668 -0.001992 0.119794 -0.502336 -0.041523 0.125954 -0.062500 0 0 0 0 0 0 3 485215
-0.007700 -0.002004 0.119793 -0.120373 0.005221 0.220648 -0.062500 0 0 0 0 0 0 3 486180
-0.007717 -0.002011 0.119792 -0.295234 -0.071897 0.216834 -0.062500 0 0 0 0 0 0 3 487208
-0.007725 -0.002014 0.119792 -0.419644 -0.120567 0.211691 -0.062500 0 0 0 0 0 0 3 488191
-0.007749 -0.002011 0.119800 -0.229008 -0.204739 0.089090 -0.062500 0 0 0 0 0 0 3 489200
-0.007773 -0.002022 0.119792 -0.215192 -0.026178 0.313522 -0.062500 0 0 0 0 0 0 3 490192
-0.007780 -0.002046 0.119799 -0.427439 0.156272 0.117161 -0.062500 0 0 0 0 0 0 3 491216
-0.007803 -0.002054 0.119810 -0.240428 -0.041697 0.036938 -0.062500 0 0 0 0 0 0 3 492204
-0.007826 -0.002071 0.119802 -0.222788 0.057396 0.287130 -0.062500 0 0 0 0 0 0 3 493214
-0.007837 -0.002079 0.119799 -0.367382 -0.039874 0.246579 -0.062500 0 0 0 0 0 0 3 494204
-0.007863 -0.002079 0.119807 -0.200074 -0.162528 0.099432 -0.062500 0 0 0 0 0 0 3 495214
-0.007887 -0.002091 0.119797 -0.218390 -0.013912 0.314002 -0.062500 0 0 0 0 0 0 3 496206
-0.007915 -0.002112 0.119813 -0.180791 0.099339 -0.005911 -0.062500 0 0 0 0 0 0 3 497215
-0.007948 -0.002117 0.119827 -0.103285 -0.081477 -0.029118 -0.062500 0 0 0 0 0 0 3 498203
-0.007975 -0.002133 0.119820 -0.169817 0.035169 0.251135 -0.062500 0 0 0 0 0 0 3 499200
-0.008009 -0.002136 0.119826 -0.096658 -0.112819 0.102259 -0.062500 0 0 0 0 0 0 3 500191
-0.008026 -0.002138 0.119828 -0.311972 -0.149863 0.137056 -0.062500 0 0 0 0 0 0 3 501194
-0.008066 -0.002147 0.119826 -0.033483 -0.054753 0.206210 -0.062500 0 0 0 0 0 0 3 502201
-0.008086 -0.002151 0.119825 -0.281681 -0.113682 0.191201 -0.062500 0 0 0 0 0 0 3 503206
-0.008128 -0.002162 0.119821 -0.024496 -0.039267 0.230506 -0.062500 0 0 0 0 0 0 3 504201
-0.008168 -0.002163 0.119828 -0.009916 -0.160148 0.084467 -0.062500 0 0 0 0 0 0 3 505215
-0.008195 -0.002195 0.119829 -0.187647 0.227873 0.150769 -0.062500 0 0 0 0 0 0 3 506198
-0.008228 -0.002206 0.119838 -0.123132 0.001948 0.046236 -0.062500 0 0 0 0 0 0 3 507210
-0.008245 -0.002211 0.119841 -0.336252 -0.094962 0.107721 -0.062500 0 0 0 0 0 0 3 508206
-0.008284 -0.002223 0.119838 -0.055265 -0.032043 0.188718 -0.062500 0 0 0 0 0 0 3 509191
-0.008324 -0.002224 0.119846 -0.042149 -0.170550 0.058452 -0.062500 0 0 0 0 0 0 3 510204
-0.008355 -0.002237 0.119836 -0.148444 -0.022802 0.275930 -0.062500 0 0 0 0 0 0 3 511198
-0.008391 -0.002239 0.119842 -0.100877 -0.152968 0.103038 -0.062500 0 0 0 0 0 0 3 512213
-0.008441 -0.002249 0.119840 0.079035 -0.072225 0.178343 -0.062500 0 0 0 0 0 0 3 513196
-0.008460 -0.002272 0.119849 -0.286388 0.113083 0.025870 -0.062500 0 0 0 0 0 0 3 514207
-0.008501 -0.002292 0.119849 -0.045601 0.089258 0.141175 -0.062500 0 0 0 0 0 0 3 515206
-0.008542 -0.002297 0.119858 -0.044782 -0.119232 0.033524 -0.062500 0 0 0 0 0 0 3 516206
-0.008593 -0.002308 0.119857 0.100472 -0.065528 0.142258 -0.062500 0 0 0 0 0 0 3 517207
-0.008631 -0.002326 0.119844 -0.068035 0.036291 0.316340 -0.062500 0 0 0 0 0 0 3 518211
-0.008670 -0.002331 0.119848 -0.064389 -0.130687 0.115754 -0.062500 0 0 0 0 0 0 3 519211
-0.008721 -0.002342 0.119846 0.080538 -0.059976 0.180699 -0.062500 0 0 0 0 0 0 3 520193
-0.008753 -0.002378 0.119843 -0.159905 0.261797 0.192459 -0.062500 0 0 0 0 0 0 3 521204
-0.008789 -0.002392 0.119851 -0.132325 -0.000624 0.056276 -0.062500 0 0 0 0 0 0 3 522206
-0.008838 -0.002407 0.119850 0.042435 -0.009123 0.156317 -0.062500 0 0 0 0 0 0 3 523207
-0.008875 -0.002428 0.119837 -0.109522 0.059019 0.326777 -0.062500 0 0 0 0 0 0 3 524208
-0.008913 -0.002433 0.119841 -0.096344 -0.124708 0.125136 -0.062500 0 0 0 0 0 0 3 525204
-0.008964 -0.002445 0.119839 0.053433 -0.102519 0.190382 -0.062500 0 0 0 0 0 0 3 526205
-0.008996 -0.002481 0.119836 -0.171810 0.236213 0.201761 -0.062500 0 0 0 0 0 0 3 527206
-0.009032 -0.002495 0.119843 -0.142508 -0.028123 0.065464 -0.062500 0 0 0 0 0 0 3 528205
-0.009081 -0.002510 0.119842 0.032461 -0.038001 0.166158 -0.062500 0 0 0 0 0 0 3 529204
-0.009137 -0.002526 0.119837 0.139706 -0.029755 0.220521 -0.062500 0 0 0 0 0 0 3 530204
-0.009166 -0.002534 0.119836 -0.215122 -0.173753 0.190523 -0.062500 0 0 0 0 0 0 3 531207
-0.009211 -0.002546 0.119831 -0.023751 -0.128071 0.229923 -0.062500 0 0 0 0 0 0 3 532205
-0.009261 -0.002579 0.119836 0.027633 0.169273 0.107803 -0.062500 0 0 0 0 0 0 3 533204
-0.009317 -0.002604 0.119834 0.119529 0.089755 0.190860 -0.062500 0 0 0 0 0 0 3 534196
-0.009345 -0.002616 0.119833 -0.235214 -0.077894 0.180675 -0.062500 0 0 0 0 0 0 3 535210
-0.009391 -0.002631 0.119829 -0.043809 -0.113037 0.229093 -0.062500 0 0 0 0 0 0 3 536198
-0.009440 -0.002664 0.119833 0.026931 0.140941 0.110603 -0.062500 0 0 0 0 0 0 3 537199
-0.009496 -0.002689 0.119831 0.119034 0.052433 0.194890 -0.062500 0 0 0 0 0 0 3 538206
-0.009556 -0.002710 0.119826 0.173978 -0.012563 0.241356 -0.062500 0 0 0 0 0 0 3 539208
-0.009618 -0.002729 0.119820 0.213222 -0.103450 0.263549 -0.062500 0 0 0 0 0 0 3 540207
-0.009644 -0.002757 0.119828 -0.243924 0.011858 0.073421 -0.062500 0 0 0 0 0 0 3 541204
-0.009688 -0.002779 0.119827 -0.081759 -0.015569 0.179601 -0.062500 0 0 0 0 0 0 3 542205
-0.009741 -0.002798 0.119822 0.059576 -0.058375 0.238680 -0.062500 0 0 0 0 0 0 3 543176
-0.009800 -0.002816 0.119816 0.150379 -0.142379 0.265947 -0.062500 0 0 0 0 0 0 3 544202
-0.009856 -0.002851 0.119820 0.126836 0.085841 0.135901 -0.062500 0 0 0 0 0 0 3 545193
-0.009895 -0.002882 0.119810 -0.093524 0.042579 0.328417 -0.062500 0 0 0 0 0 0 3 546198
-0.009947 -0.002905 0.119801 0.043162 -0.052272 0.318593 -0.062500 0 0 0 0 0 0 3 547206
-0.009988 -0.002931 0.119817 -0.076138 -0.033445 -0.005482 -0.062500 0 0 0 0 0 0 3 548206
-0.010040 -0.002952 0.119818 0.072891 -0.165665 0.148375 -0.062500 0 0 0 0 0 0 3 549208
-0.010097 -0.002970 0.119814 0.158548 -0.201581 0.234069 -0.062500 0 0 0 0 0 0 3 550177
-0.010132 -0.003010 0.119810 -0.159611 0.125623 0.239810 -0.062500 0 0 0 0 0 0 3 551207
-0.010181 -0.003039 0.119805 -0.005948 -0.003086 0.273490 -0.062500 0 0 0 0 0 0 3 552206
-0.010237 -0.003061 0.119798 0.132283 -0.167340 0.292911 -0.062500 0 0 0 0 0 0 3 553205
-0.010292 -0.003099 0.119802 0.126319 0.024132 0.160913 -0.062500 0 0 0 0 0 0 3 554205
-0.010351 -0.003126 0.119799 0.175350 -0.097767 0.239445 -0.062500 0 0 0 0 0 0 3 555201
-0.010412 -0.003147 0.119793 0.208393 -0.179593 0.284184 -0.062500 0 0 0 0 0 0 3 556192
-0.010458 -0.003172 0.119809 0.063353 -0.223640 -0.011667 -0.062500 0 0 0 0 0 0 3 557198
-0.010503 -0.003210 0.119790 -0.024458 -0.006204 0.438802 -0.062500 0 0 0 0 0 0 3 558190
-0.010553 -0.003255 0.119789 0.035200 0.114699 0.248337 -0.062500 0 0 0 0 0 0 3 559271
-0.010609 -0.003286 0.119784 0.126384 -0.064091 0.284698 -0.062500 0 0 0 0 0 0 3 560256
-0.010664 -0.003328 0.119788 0.167929 -0.015350 0.168955 -0.062500 0 0 0 0 0 0 3 561271
-0.010723 -0.003357 0.119785 0.216169 -0.171667 0.253860 -0.062500 0 0 0 0 0 0 3 562253
-0.010779 -0.003398 0.119789 0.186469 -0.030599 0.157769 -0.062500 0 0 0 0 0 0 3 563272
-0.010818 -0.003431 0.119778 -0.095326 -0.071639 0.359659 -0.062500 0 0 0 0 0 0 3 564253
-0.010865 -0.003474 0.119780 0.033401 -0.028158 0.213259 -0.062500 0 0 0 0 0 0 3 565280
-0.010919 -0.003503 0.119775 0.145557 -0.192854 0.278071 -0.062500 0 0 0 0 0 0 3 566254
-0.010973 -0.003545 0.119779 0.149428 -0.056459 0.174420 -0.062500 0 0 0 0 0 0 3 567271
-0.011032 -0.003573 0.119776 0.204549 -0.208394 0.263379 -0.062500 0 0 0 0 0 0 3 568254
-0.011088 -0.003614 0.119780 0.244263 -0.138164 0.169450 -0.062500 0 0 0 0 0 0 3 569271
-0.011147 -0.003642 0.119777 0.215761 -0.243613 0.261845 -0.062500 0 0 0 0 0 0 3 570278
-0.011208 -0.003664 0.119771 0.245175 -0.338560 0.311990 -0.062500 0 0 0 0 0 0 3 571189
-0.011245 -0.003706 0.119766 -0.063524 -0.087089 0.302145 -0.062500 0 0 0 0 0 0 3 572197
-0.011290 -0.003754 0.119770 0.079909 -0.064091 0.189879 -0.062500 0 0 0 0 0 0 3 573189
-0.011344 -0.003786 0.119766 0.198790 -0.261805 0.277189 -0.062500 0 0 0 0 0 0 3 574196
-0.011398 -0.003828 0.119770 0.207687 -0.143056 0.183490 -0.062500 0 0 0 0 0 0 3 575188
-0.011456 -0.003857 0.119766 0.194827 -0.262554 0.275626 -0.062500 0 0 0 0 0 0 3 576198
-0.011511 -0.003898 0.119770 0.239972 -0.194108 0.183730 -0.062500 0 0 0 0 0 0 3 577210
-0.011561 -0.003943 0.119746 0.161251 -0.122693 0.561223 -0.062500 0 0 0 0 0 0 3 578194
-0.011614 -0.003993 0.119743 0.187261 -0.062828 0.333394 -0.062500 0 0 0 0 0 0 3 579190
-0.011671 -0.004025 0.119736 0.258163 -0.275650 0.353573 -0.062500 0 0 0 0 0 0 3 580209
-0.011727 -0.004068 0.119739 0.239486 -0.195207 0.234092 -0.062500 0 0 0 0 0 0 3 581188
-0.011781 -0.004116 0.119745 0.219132 -0.119649 0.174765 -0.062500 0 0 0 0 0 0 3 582187
-0.011819 -0.004152 0.119734 0.004456 -0.262080 0.395997 -0.062500 0 0 0 0 0 0 3 583197
-0.011876 -0.004209 0.119723 0.230449 -0.005082 0.441181 -0.062500 0 0 0 0 0 0 3 584198
-0.011936 -0.004246 0.119714 0.379642 -0.310344 0.424816 -0.062500 0 0 0 0 0 0 3 585197
-0.011973 -0.004295 0.119707 0.000343 -0.135675 0.385579 -0.062500 0 0 0 0 0 0 3 586201
-0.012018 -0.004346 0.119710 0.079636 -0.098212 0.264831 -0.062500 0 0 0 0 0 0 3 587193
-0.012072 -0.004379 0.119706 0.199641 -0.326687 0.348018 -0.062500 0 0 0 0 0 0 3 588177
-0.012105 -0.004427 0.119701 -0.055224 -0.162279 0.360354 -0.062500 0 0 0 0 0 0 3 589194
-0.012148 -0.004477 0.119705 0.056974 -0.145842 0.260143 -0.062500 0 0 0 0 0 0 3 590194
-0.012196 -0.004529 0.119710 0.128614 -0.125640 0.210123 -0.062500 0 0 0 0 0 0 3 591195
-0.012231 -0.004567 0.119700 -0.037452 -0.298879 0.432737 -0.062500 0 0 0 0 0 0 3 592175
-0.012275 -0.004612 0.119700 0.070946 -0.218099 0.302549 -0.062500 0 0 0 0 0 0 3 593176
-0.012303 -0.004666 0.119698 -0.127130 -0.103383 0.336372 -0.062500 0 0 0 0 0 0 3 594194
-0.012323 -0.004724 0.119694 -0.329610 0.000872 0.359406 -0.062500 0 0 0 0 0 0 3 595196
-0.012360 -0.004779 0.119697 -0.038487 -0.098412 0.266762 -0.062500 0 0 0 0 0 0 3 596197
-0.012384 -0.004838 0.119695 -0.180276 -0.058904 0.324728 -0.062500 0 0 0 0 0 0 3 597193
-0.012398 -0.004917 0.119702 -0.419168 0.248607 0.218164 -0.062500 0 0 0 0 0 0 3 598192
-0.012436 -0.004964 0.119698 -0.119978 -0.139717 0.335422 -0.062500 0 0 0 0 0 0 3 599193
-0.012456 -0.005037 0.119704 -0.317350 0.162188 0.224559 -0.062500 0 0 0 0 0 0 3 600192
-0.012503 -0.005112 0.119698 -0.069641 0.265128 0.379435 -0.062500 0 0 0 0 0 0 3 601191
-0.012533 -0.005181 0.119692 -0.261040 0.186163 0.386431 -0.062500 0 0 0 0 0 0 3 602192
-0.012574 -0.005242 0.119695 -0.038024 -0.007894 0.282523 -0.062500 0 0 0 0 0 0 3 603193
-0.012611 -0.005315 0.119679 -0.077737 0.146712 0.517242 -0.062500 0 0 0 0 0 0 3 604194
-0.012637 -0.005383 0.119671 -0.323216 0.137155 0.462175 -0.062500 0 0 0 0 0 0 3 605190
-0.012676 -0.005444 0.119672 -0.156701 0.034182 0.327279 -0.062500 0 0 0 0 0 0 3 606190
-0.012702 -0.005505 0.119669 -0.319641 0.032715 0.368079 -0.062500 0 0 0 0 0 0 3 607193
-0.012752 -0.005574 0.119659 -0.099013 0.192141 0.473217 -0.062500 0 0 0 0 0 0 3 608174
-0.012783 -0.005640 0.119652 -0.222782 0.063922 0.450477 -0.062500 0 0 0 0 0 0 3 609194
-0.012825 -0.005699 0.119654 -0.101975 -0.022482 0.335480 -0.062500 0 0 0 0 0 0 3 610188
-0.012847 -0.005778 0.119661 -0.436976 0.285756 0.247197 -0.062500 0 0 0 0 0 0 3 611195
-0.012884 -0.005844 0.119667 -0.268326 0.135609 0.238623 -0.062500 0 0 0 0 0 0 3 612187
-0.012919 -0.005920 0.119653 -0.280329 0.250055 0.521629 -0.062500 0 0 0 0 0 0 3 613194
-0.012963 -0.005985 0.119652 -0.237308 0.179056 0.380652 -0.062500 0 0 0 0 0 0 3 614193
-0.012991 -0.006048 0.119648 -0.351506 0.045631 0.405873 -0.062500 0 0 0 0 0 0 3 615193
-0.013032 -0.006106 0.119651 -0.210192 -0.025067 0.322518 -0.062500 0 0 0 0 0 0 3 616191
-0.013078 -0.006161 0.119655 -0.119321 -0.067779 0.280214 -0.062500 0 0 0 0 0 0 3 617185
-0.013127 -0.006215 0.119661 -0.154942 -0.027675 0.260764 -0.062500 0 0 0 0 0 0 3 618193
-0.013184 -0.006299 0.119663 -0.057149 0.362670 0.299632 -0.062500 0 0 0 0 0 0 3 619277
-0.013238 -0.006368 0.119668 0.026351 0.085894 0.270038 -0.062500 0 0 0 0 0 0 3 620274
-0.013291 -0.006428 0.119673 -0.075314 0.026404 0.251886 -0.062500 0 0 0 0 0 0 3 621269
-0.013343 -0.006484 0.119678 -0.084919 -0.037455 0.241665 -0.062500 0 0 0 0 0 0 3 622280
-0.013396 -0.006539 0.119684 -0.090075 -0.069908 0.234729 -0.062500 0 0 0 0 0 0 3 623270
-0.013458 -0.006604 0.119676 0.078288 0.006388 0.414573 -0.062500 0 0 0 0 0 0 3 624246
-0.013516 -0.006663 0.119677 0.029568 -0.060288 0.321966 -0.062500 0 0 0 0 0 0 3 625242
-0.013571 -0.006719 0.119681 -0.011515 -0.109742 0.269920 -0.062500 0 0 0 0 0 0 3 626253
-0.013645 -0.006768 0.119693 0.370910 -0.315474 0.144912 -0.062500 0 0 0 0 0 0 3 627288
-0.013707 -0.006819 0.119701 0.153875 -0.257741 0.181817 -0.062500 0 0 0 0 0 0 3 628251
-0.013790 -0.006847 0.119705 0.400063 -0.554818 0.232971 -0.062500 0 0 0 0 0 0 3 629252
-0.013868 -0.006899 0.119696 0.522884 -0.385380 0.409264 -0.062500 0 0 0 0 0 0 3 630280
-0.013933 -0.006951 0.119696 0.359012 -0.351001 0.312071 -0.062500 0 0 0 0 0 0 3 631270
-0.014007 -0.007018 0.119716 0.460463 -0.160198 0.024576 -0.062500 0 0 0 0 0 0 3 632253
-0.014070 -0.007077 0.119727 0.397925 -0.304954 0.111674 -0.062500 0 0 0 0 0 0 3 633252
-0.014147 -0.007128 0.119741 0.577848 -0.420175 0.059809 -0.062500 0 0 0 0 0 0 3 634267
-0.014211 -0.007180 0.119749 0.423685 -0.426328 0.124022 -0.062500 0 0 0 0 0 0 3 635273
-0.014290 -0.007227 0.119762 0.789228 -0.556277 0.053689 -0.062500 0 0 0 0 0 0 3 636267
-0.014365 -0.007288 0.119757 0.663277 -0.362287 0.297811 -0.062500 0 0 0 0 0 0 3 637541
-0.014449 -0.007340 0.119765 0.783238 -0.460479 0.136755 -0.062500 0 0 0 0 0 0 3 638254
-0.014517 -0.007393 0.119770 0.786173 -0.528268 0.143737 -0.062500 0 0 0 0 0 0 3 639269
-0.014598 -0.007440 0.119783 0.927582 -0.590380 0.052020 -0.062500 0 0 0 0 0 0 3 640252
-0.014663 -0.007490 0.119790 0.655520 -0.564149 0.099369 -0.062500 0 0 0 0 0 0 3 641268
-0.014727 -0.007571 0.119791 0.826356 -0.180317 0.179685 -0.062500 0 0 0 0 0 0 3 642250
-0.014806 -0.007634 0.119801 1.012383 -0.390149 0.062617 -0.062500 0 0 0 0 0 0 3 643197
-0.014871 -0.007691 0.119808 0.755828 -0.483835 0.094739 -0.062500 0 0 0 0 0 0 3 644185
-0.014929 -0.007745 0.119813 0.859818 -0.540500 0.111712 -0.062500 0 0 0 0 0 0 3 645198
-0.015004 -0.007794 0.119824 1.075476 -0.621532 0.019360 -0.062500 0 0 0 0 0 0 3 646186
-0.015078 -0.007856 0.119818 1.070892 -0.457458 0.254953 -0.062500 0 0 0 0 0 0 3 647187
-0.015141 -0.007913 0.119818 1.045175 -0.510095 0.188628 -0.062500 0 0 0 0 0 0 3 648196
-0.015199 -0.007968 0.119820 0.959505 -0.546783 0.147125 -0.062500 0 0 0 0 0 0 3 649186
-0.015253 -0.008021 0.119824 0.913131 -0.567509 0.128325 -0.062500 0 0 0 0 0 0 3 650195
-0.015317 -0.008086 0.119814 0.938004 -0.447955 0.310005 -0.062500 0 0 0 0 0 0 3 651188
-0.015375 -0.008144 0.119813 1.064087 -0.489703 0.215593 -0.062500 0 0 0 0 0 0 3 652203
-0.015425 -0.008219 0.119824 0.954765 -0.287100 0.033214 -0.062500 0 0 0 0 0 0 3 653195
-0.015486 -0.008294 0.119817 1.079837 -0.265469 0.263015 -0.062500 0 0 0 0 0 0 3 654210
-0.015543 -0.008357 0.119816 1.131751 -0.402032 0.196612 -0.062500 0 0 0 0 0 0 3 655191
-0.015597 -0.008415 0.119818 1.097014 -0.490703 0.155417 -0.062500 0 0 0 0 0 0 3 656189
-0.015660 -0.008482 0.119808 1.208447 -0.387267 0.328860 -0.062500 0 0 0 0 0 0 3 657174
-0.015723 -0.008522 0.119797 1.156840 -0.747136 0.359622 -0.062500 0 0 0 0 0 0 3 658194
-0.015760 -0.008574 0.119788 0.962233 -0.600357 0.339679 -0.062500 0 0 0 0 0 0 3 659190
-0.015816 -0.008637 0.119773 1.161151 -0.430773 0.431494 -0.062500 0 0 0 0 0 0 3 660190
-0.015870 -0.008696 0.119770 1.169618 -0.482391 0.294170 -0.062500 0 0 0 0 0 0 3 661190
-0.015902 -0.008756 0.119764 0.831852 -0.497677 0.319114 -0.062500 0 0 0 0 0 0 3 662192
-0.015955 -0.008823 0.119750 1.064466 -0.395322 0.439114 -0.062500 0 0 0 0 0 0 3 663192
-0.015992 -0.008869 0.119731 1.000125 -0.631677 0.534610 -0.062500 0 0 0 0 0 0 3 664174
-0.016037 -0.008919 0.119726 1.091151 -0.610692 0.365661 -0.062500 0 0 0 0 0 0 3 665191
-0.016075 -0.008986 0.119706 0.962909 -0.411634 0.568648 -0.062500 0 0 0 0 0 0 3 666189
-0.016121 -0.009046 0.119700 1.056799 -0.478445 0.400500 -0.062500 0 0 0 0 0 0 3 667190
-0.016155 -0.009088 0.119684 0.901243 -0.725685 0.533448 -0.062500 0 0 0 0 0 0 3 668195
-0.016198 -0.009135 0.119680 1.103812 -0.640259 0.393982 -0.062500 0 0 0 0 0 0 3 669195
-0.016235 -0.009201 0.119660 0.994915 -0.426046 0.609551 -0.062500 0 0 0 0 0 0 3 670192
-0.016264 -0.009246 0.119639 0.891538 -0.674079 0.666008 -0.062500 0 0 0 0 0 0 3 671186
-0.016306 -0.009295 0.119632 1.039699 -0.644653 0.477383 -0.062500 0 0 0 0 0 0 3 672189
-0.016347 -0.009343 0.119602 1.046713 -0.662995 0.799263 -0.062500 0 0 0 0 0 0 3 673190
-0.016374 -0.009398 0.119586 0.821418 -0.595508 0.661846 -0.062500 0 0 0 0 0 0 3 674189
-0.016415 -0.009452 0.119582 1.054731 -0.567137 0.497621 -0.062500 0 0 0 0 0 0 3 675191
-0.016445 -0.009491 0.119567 0.940444 -0.770767 0.642981 -0.062500 0 0 0 0 0 0 3 676188
-0.016476 -0.009553 0.119542 0.936809 -0.489015 0.798684 -0.062500 0 0 0 0 0 0 3 677190
-0.016502 -0.009596 0.119519 0.842547 -0.738643 0.814934 -0.062500 0 0 0 0 0 0 3 678188
-0.016543 -0.009644 0.119512 1.014469 -0.692683 0.611521 -0.062500 0 0 0 0 0 0 3 679191
-0.016573 -0.009679 0.119496 0.903001 -0.851617 0.731915 -0.062500 0 0 0 0 0 0 3 680189
-0.016604 -0.009740 0.119470 0.955999 -0.518771 0.878520 -0.062500 0 0 0 0 0 0 3 681190
-0.016626 -0.009801 0.119456 0.807827 -0.501339 0.765454 -0.062500 0 0 0 0 0 0 3 682191
-0.016668 -0.009839 0.119443 1.063305 -0.806031 0.744699 -0.062500 0 0 0 0 0 0 3 683191
-0.016695 -0.009889 0.119433 0.886325 -0.678414 0.712955 -0.062500 0 0 0 0 0 0 3 684190
-0.016723 -0.009956 0.119411 0.893149 -0.441684 0.899415 -0.062500 0 0 0 0 0 0 3 685190
-0.016749 -0.010002 0.119388 0.810564 -0.732519 0.934780 -0.062500 0 0 0 0 0 0 3 686193
-0.016788 -0.010051 0.119381 0.990774 -0.707941 0.741169 -0.062500 0 0 0 0 0 0 3 687193
-0.016813 -0.010107 0.119374 0.868230 -0.602350 0.739492 -0.062500 0 0 0 0 0 0 3 688194
-0.016846 -0.010157 0.119343 0.949215 -0.660956 1.070953 -0.062500 0 0 0 0 0 0 3 689190
-0.016889 -0.010209 0.119332 1.100875 -0.644650 0.841214 -0.062500 0 0 0 0 0 0 3 690190
-0.016917 -0.010266 0.119323 0.873374 -0.609408 0.811297 -0.062500 0 0 0 0 0 0 3 691190
-0.016940 -0.010306 0.119306 0.810675 -0.824506 0.934068 -0.062500 0 0 0 0 0 0 3 692185
-0.016958 -0.010357 0.119294 0.724056 -0.700339 0.882338 -0.062500 0 0 0 0 0 0 3 693193
-0.016993 -0.010409 0.119291 0.941309 -0.678958 0.767502 -0.062500 0 0 0 0 0 0 3 694193
-0.017025 -0.010477 0.119271 0.933490 -0.480877 1.002574 -0.062500 0 0 0 0 0 0 3 695191
-0.017052 -0.010523 0.119249 0.864097 -0.746909 1.061501 -0.062500 0 0 0 0 0 0 3 696188
-0.017092 -0.010572 0.119242 1.029430 -0.724609 0.879714 -0.062500 0 0 0 0 0 0 3 697190
-0.017118 -0.010628 0.119234 0.850709 -0.643274 0.881981 -0.062500 0 0 0 0 0 0 3 698188
-0.017156 -0.010682 0.119232 0.977175 -0.685697 0.804344 -0.062500 0 0 0 0 0 0 3 699192
-0.017185 -0.010720 0.119217 0.869665 -0.892617 0.979710 -0.062500 0 0 0 0 0 0 3 700192
-0.017226 -0.010765 0.119213 1.012041 -0.818148 0.865606 -0.062500 0 0 0 0 0 0 3 701193
-0.017251 -0.010819 0.119205 0.855783 -0.690125 0.895124 -0.062500 0 0 0 0 0 0 3 702194
-0.017295 -0.010852 0.119195 1.050710 -0.968425 0.949941 -0.062500 0 0 0 0 0 0 3 703194
-0.017312 -0.010888 0.119200 0.731628 -0.951316 0.752383 -0.062500 0 0 0 0 0 0 3 704184
-0.017346 -0.010932 0.119203 0.914359 -0.853480 0.757241 -0.062500 0 0 0 0 0 0 3 705187
-0.017373 -0.010965 0.119189 0.836150 -0.987199 0.977779 -0.062500 0 0 0 0 0 0 3 706179
-0.017412 -0.011008 0.119185 0.996955 -0.872546 0.883495 -0.062500 0 0 0 0 0 0 3 707194
-0.017436 -0.011060 0.119178 0.819739 -0.739936 0.920156 -0.062500 0 0 0 0 0 0 3 708185
-0.017454 -0.011117 0.119170 0.709588 -0.677959 0.946310 -0.062500 0 0 0 0 0 0 3 709193
-0.017479 -0.011160 0.119182 0.797341 -0.843131 0.674448 -0.062500 0 0 0 0 0 0 3 710184
-0.017500 -0.011192 0.119172 0.760768 -1.005564 0.940251 -0.062500 0 0 0 0 0 0 3 711193
-0.017516 -0.011239 0.119163 0.684735 -0.830226 0.968439 -0.062500 0 0 0 0 0 0 3 712184
-0.017550 -0.011289 0.119160 0.893818 -0.804263 0.887826 -0.062500 0 0 0 0 0 0 3 713193
-0.017571 -0.011345 0.119154 0.757664 -0.723782 0.937802 -0.062500 0 0 0 0 0 0 3 714184
-0.017608 -0.011398 0.119152 0.938246 -0.737714 0.880570 -0.062500 0 0 0 0 0 0 3 715195
-0.017631 -0.011456 0.119146 0.778799 -0.690965 0.940659 -0.062500 0 0 0 0 0 0 3 716193
-0.017673 -0.011491 0.119135 1.016644 -0.990131 1.007152 -0.062500 0 0 0 0 0 0 3 717203
-0.017689 -0.011528 0.119140 0.707468 -0.987302 0.813706 -0.062500 0 0 0 0 0 0 3 718191
-0.017723 -0.011573 0.119142 0.894375 -0.898408 0.822389 -0.062500 0 0 0 0 0 0 3 719199
-0.017744 -0.011625 0.119137 0.752553 -0.782524 0.922566 -0.062500 0 0 0 0 0 0 3 720187
-0.017759 -0.011682 0.119130 0.663318 -0.713902 0.975239 -0.062500 0 0 0 0 0 0 3 721182
-0.017792 -0.011737 0.119127 0.874240 -0.763589 0.913189 -0.062500 0 0 0 0 0 0 3 722195
-0.017814 -0.011795 0.119121 0.739447 -0.723075 0.970519 -0.062500 0 0 0 0 0 0 3 723176
-0.017855 -0.011830 0.119110 0.987663 -1.012344 1.035418 -0.062500 0 0 0 0 0 0 3 724181
-0.017901 -0.011874 0.119107 1.092354 -0.921686 0.952979 -0.062500 0 0 0 0 0 0 3 725204
-0.017929 -0.011926 0.119100 0.848127 -0.823773 0.999932 -0.062500 0 0 0 0 0 0 3 726200
-0.017969 -0.011979 0.119097 0.977122 -0.814786 0.942532 -0.062500 0 0 0 0 0 0 3 727202
-0.017993 -0.012035 0.119090 0.791232 -0.756302 1.001842 -0.062500 0 0 0 0 0 0 3 728200
-0.018040 -0.012100 0.119074 1.070953 -0.640749 1.150258 -0.062500 0 0 0 0 0 0 3 729200
-0.018075 -0.012144 0.119053 0.906843 -0.929915 1.236945 -0.062500 0 0 0 0 0 0 3 730171
-0.018118 -0.012193 0.119046 1.019792 -0.890811 1.079885 -0.062500 0 0 0 0 0 0 3 731198
-0.018165 -0.012243 0.119043 1.081480 -0.865022 1.002280 -0.062500 0 0 0 0 0 0 3 732200
-0.018193 -0.012299 0.119036 0.837948 -0.791902 1.059154 -0.062500 0 0 0 0 0 0 3 733186
-0.018224 -0.012342 0.119048 0.827895 -0.972299 0.805987 -0.062500 0 0 0 0 0 0 3 734175
-0.018263 -0.012389 0.119053 0.950024 -0.940039 0.871672 -0.062500 0 0 0 0 0 0 3 735201
-0.018292 -0.012422 0.119040 0.823825 -1.103673 1.116803 -0.062500 0 0 0 0 0 0 3 736195
-0.018332 -0.012466 0.119036 0.956152 -0.995856 1.040054 -0.062500 0 0 0 0 0 0 3 737200
-0.018378 -0.012513 0.119034 1.037779 -0.929787 0.994726 -0.062500 0 0 0 0 0 0 3 738202
-0.018426 -0.012562 0.119034 1.066774 -0.920314 0.976446 -0.062500 0 0 0 0 0 0 3 739202
-0.018454 -0.012618 0.119027 0.813963 -0.842588 1.056674 -0.062500 0 0 0 0 0 0 3 740199
-0.018494 -0.012671 0.119025 0.936203 -0.856504 1.014580 -0.062500 0 0 0 0 0 0 3 741199
-0.018539 -0.012724 0.119024 1.013538 -0.867351 0.991973 -0.062500 0 0 0 0 0 0 3 742197
-0.018566 -0.012780 0.119017 0.779469 -0.835969 1.069746 -0.062500 0 0 0 0 0 0 3 743200
-0.018595 -0.012824 0.119029 0.792088 -1.000735 0.824735 -0.062500 0 0 0 0 0 0 3 744199
-0.018634 -0.012871 0.119034 0.918537 -0.973721 0.894438 -0.062500 0 0 0 0 0 0 3 745198
-0.018684 -0.012900 0.119027 1.066577 -1.202606 1.052758 -0.062500 0 0 0 0 0 0 3 746190
-0.018713 -0.012945 0.119018 0.818407 -1.016082 1.104322 -0.062500 0 0 0 0 0 0 3 747198
-0.018753 -0.012994 0.119015 0.919343 -0.973561 1.042879 -0.062500 0 0 0 0 0 0 3 748199
-0.018790 -0.013033 0.119028 0.876765 -1.086289 0.809391 -0.062500 0 0 0 0 0 0 3 749197
-0.018832 -0.013078 0.119032 0.953734 -1.028126 0.890315 -0.062500 0 0 0 0 0 0 3 750199
-0.018857 -0.013131 0.119028 0.736142 -0.920895 1.024064 -0.062500 0 0 0 0 0 0 3 751198
-0.018895 -0.013183 0.119026 0.880850 -0.916719 1.005389 -0.062500 0 0 0 0 0 0 3 752198
-0.018929 -0.013224 0.119039 0.851149 -1.080236 0.788833 -0.062500 0 0 0 0 0 0 3 753198
-0.018971 -0.013269 0.119044 0.924670 -1.034952 0.876580 -0.062500 0 0 0 0 0 0 3 754187
-0.018995 -0.013322 0.119039 0.711981 -0.934556 1.012692 -0.062500 0 0 0 0 0 0 3 755200
-0.019033 -0.013375 0.119037 0.859529 -0.933842 0.995464 -0.062500 0 0 0 0 0 0 3 756184
-0.019068 -0.013416 0.119051 0.833105 -1.098228 0.779132 -0.062500 0 0 0 0 0 0 3 757185
-0.019088 -0.013466 0.119049 0.647638 -0.993164 0.952183 -0.062500 0 0 0 0 0 0 3 758193
-0.019124 -0.013517 0.119048 0.821251 -0.977319 0.964564 -0.062500 0 0 0 0 0 0 3 759198
-0.019152 -0.013578 0.119070 0.728745 -0.850999 0.647575 -0.062500 0 0 0 0 0 0 3 760199
-0.019169 -0.013637 0.119072 0.572517 -0.868947 0.877500 -0.062500 0 0 0 0 0 0 3 761196
-0.019202 -0.013693 0.119072 0.770628 -0.924998 0.921281 -0.062500 0 0 0 0 0 0 3 762183
-0.019234 -0.013735 0.119086 0.778699 -1.094212 0.730064 -0.062500 0 0 0 0 0 0 3 763188
-0.019253 -0.013786 0.119085 0.609824 -1.001935 0.912968 -0.062500 0 0 0 0 0 0 3 764181
-0.019288 -0.013838 0.119084 0.789276 -1.013537 0.929843 -0.062500 0 0 0 0 0 0 3 765194
-0.019316 -0.013898 0.119105 0.719271 -0.889336 0.615138 -0.062500 0 0 0 0 0 0 3 766188
-0.019332 -0.013958 0.119107 0.565294 -0.888442 0.845075 -0.062500 0 0 0 0 0 0 3 767189
-0.019356 -0.014003 0.119121 0.645366 -1.081158 0.684606 -0.062500 0 0 0 0 0 0 3 768186
-0.019392 -0.014050 0.119126 0.792840 -1.088968 0.791220 -0.062500 0 0 0 0 0 0 3 769179
-0.019408 -0.014124 0.119129 0.553660 -0.744075 0.822207 -0.062500 0 0 0 0 0 0 3 770186
-0.019432 -0.014176 0.119144 0.625347 -0.994226 0.654805 -0.062500 0 0 0 0 0 0 3 771187
-0.019468 -0.014227 0.119149 0.790276 -1.033307 0.765828 -0.062500 0 0 0 0 0 0 3 772177
-0.019484 -0.014303 0.119152 0.548096 -0.737095 0.799716 -0.062500 0 0 0 0 0 0 3 773253
-0.019508 -0.014355 0.119167 0.620741 -1.001073 0.632896 -0.062500 0 0 0 0 0 0 3 774179
-0.019522 -0.014412 0.119166 0.512792 -0.984500 0.828170 -0.062500 0 0 0 0 0 0 3 775196
-0.019540 -0.014475 0.119188 0.537261 -0.910905 0.535202 -0.062500 0 0 0 0 0 0 3 776184
-0.019572 -0.014531 0.119195 0.730543 -0.993270 0.683585 -0.062500 0 0 0 0 0 0 3 777190
-0.019583 -0.014579 0.119205 0.451126 -1.109616 0.645088 -0.062500 0 0 0 0 0 0 3 778182
-0.019607 -0.014648 0.119216 0.601377 -0.845843 0.626457 -0.062500 0 0 0 0 0 0 3 779191
-0.019634 -0.014697 0.119234 0.651835 -1.098104 0.517033 -0.062500 0 0 0 0 0 0 3 780181
-0.019650 -0.014751 0.119234 0.516481 -1.056811 0.742320 -0.062500 0 0 0 0 0 0 3 781203
-0.019668 -0.014814 0.119256 0.531573 -0.945879 0.462717 -0.062500 0 0 0 0 0 0 3 782189
-0.019701 -0.014870 0.119263 0.718648 -1.021142 0.615778 -0.062500 0 0 0 0 0 0 3 783189
-0.019733 -0.014912 0.119279 0.718179 -1.218767 0.495050 -0.062500 0 0 0 0 0 0 3 784198
-0.019751 -0.014963 0.119278 0.548984 -1.129322 0.708586 -0.062500 0 0 0 0 0 0 3 785207
-0.019771 -0.015024 0.119300 0.545659 -0.991816 0.424476 -0.062500 0 0 0 0 0 0 3 786178
-0.019783 -0.015084 0.119301 0.449628 -0.991515 0.658658 -0.062500 0 0 0 0 0 0 3 787193
-0.019805 -0.015129 0.119315 0.547025 -1.202878 0.499152 -0.062500 0 0 0 0 0 0 3 788196
-0.019834 -0.015197 0.119327 0.657689 -0.930385 0.500058 -0.062500 0 0 0 0 0 0 3 789187
-0.019842 -0.015250 0.119339 0.398336 -1.087733 0.485224 -0.062500 0 0 0 0 0 0 3 790203
-0.019865 -0.015322 0.119350 0.553444 -0.885349 0.487754 -0.062500 0 0 0 0 0 0 3 791201
-0.019900 -0.015383 0.119353 0.733448 -1.004691 0.591921 -0.062500 0 0 0 0 0 0 3 792199
-0.019913 -0.015434 0.119362 0.448035 -1.152109 0.519101 -0.062500 0 0 0 0 0 0 3 793167
-0.019937 -0.015504 0.119371 0.584081 -0.906126 0.490734 -0.062500 0 0 0 0 0 0 3 794199
-0.019965 -0.015554 0.119389 0.621161 -1.168941 0.373978 -0.062500 0 0 0 0 0 0 3 795200
-0.019981 -0.015609 0.119388 0.481197 -1.134420 0.596898 -0.062500 0 0 0 0 0 0 3 796198
-0.019999 -0.015672 0.119409 0.493735 -1.023518 0.319270 -0.062500 0 0 0 0 0 0 3 797198
-0.020032 -0.015728 0.119415 0.674948 -1.100696 0.471835 -0.062500 0 0 0 0 0 0 3 798194
-0.020051 -0.015786 0.119410 0.513782 -1.103245 0.640718 -0.062500 0 0 0 0 0 0 3 799206
-0.020071 -0.015851 0.119430 0.507227 -1.012859 0.327099 -0.062500 0 0 0 0 0 0 3 800207
-0.020105 -0.015908 0.119435 0.680996 -1.105853 0.463964 -0.062500 0 0 0 0 0 0 3 801206
-0.020124 -0.015966 0.119430 0.508727 -1.116477 0.626609 -0.062500 0 0 0 0 0 0 3 802214
-0.020145 -0.016032 0.119449 0.498067 -1.029583 0.311118 -0.062500 0 0 0 0 0 0 3 803208
-0.020178 -0.016089 0.119455 0.669754 -1.125230 0.446961 -0.062500 0 0 0 0 0 0 3 804211
-0.020198 -0.016148 0.119450 0.509165 -1.115043 0.609160 -0.062500 0 0 0 0 0 0 3 805212
-0.020219 -0.016213 0.119468 0.483664 -1.048106 0.294090 -0.062500 0 0 0 0 0 0 3 806206
-0.020252 -0.016270 0.119474 0.655133 -1.144515 0.429791 -0.062500 0 0 0 0 0 0 3 807209
-0.020272 -0.016329 0.119469 0.494376 -1.134683 0.591886 -0.062500 0 0 0 0 0 0 3 808204
-0.020301 -0.016404 0.119472 0.585172 -0.938384 0.486544 -0.062500 0 0 0 0 0 0 3 809207
-0.020331 -0.016457 0.119487 0.604687 -1.208707 0.319190 -0.062500 0 0 0 0 0 0 3 810186
-0.020349 -0.016513 0.119485 0.445002 -1.194529 0.521197 -0.062500 0 0 0 0 0 0 3 811207
-0.020376 -0.016588 0.119490 0.562749 -0.960939 0.447937 -0.062500 0 0 0 0 0 0 3 812206
-0.020405 -0.016640 0.119505 0.567448 -1.243458 0.293780 -0.062500 0 0 0 0 0 0 3 813207
-0.020443 -0.016691 0.119509 0.705846 -1.284400 0.419309 -0.062500 0 0 0 0 0 0 3 814206
-0.020460 -0.016767 0.119510 0.437579 -0.961811 0.467528 -0.062500 0 0 0 0 0 0 3 815208
-0.020493 -0.016830 0.119508 0.605243 -1.114874 0.508106 -0.062500 0 0 0 0 0 0 3 816205
-0.020533 -0.016887 0.119506 0.729964 -1.208227 0.528028 -0.062500 0 0 0 0 0 0 3 817205
-0.020573 -0.016962 0.119510 0.723267 -0.991764 0.436302 -0.062500 0 0 0 0 0 0 3 818204
-0.020587 -0.017019 0.119519 0.389885 -1.192490 0.359774 -0.062500 0 0 0 0 0 0 3 819206
-0.020617 -0.017073 0.119521 0.552916 -1.283646 0.448272 -0.062500 0 0 0 0 0 0 3 820207
-0.020657 -0.017125 0.119519 0.705840 -1.307388 0.496631 -0.062500 0 0 0 0 0 0 3 821205
-0.020674 -0.017202 0.119518 0.431174 -0.988036 0.499013 -0.062500 0 0 0 0 0 0 3 822199
-0.020699 -0.017256 0.119531 0.477201 -1.275731 0.308869 -0.062500 0 0 0 0 0 0 3 823208
-0.020735 -0.017308 0.119533 0.632395 -1.331728 0.414867 -0.062500 0 0 0 0 0 0 3 824209
-0.020771 -0.017380 0.119539 0.656117 -1.079435 0.375787 -0.062500 0 0 0 0 0 0 3 825204
-0.020792 -0.017446 0.119534 0.458455 -1.129386 0.530227 -0.062500 0 0 0 0 0 0 3 826204
-0.020821 -0.017525 0.119537 0.524238 -0.984036 0.433621 -0.062500 0 0 0 0 0 0 3 827207
-0.020860 -0.017590 0.119535 0.673486 -1.150947 0.476757 -0.062500 0 0 0 0 0 0 3 828204
-0.020889 -0.017658 0.119555 0.561405 -1.119738 0.192898 -0.062500 0 0 0 0 0 0 3 829205
-0.020927 -0.017717 0.119560 0.646226 -1.266761 0.345640 -0.062500 0 0 0 0 0 0 3 830204
-0.020949 -0.017776 0.119554 0.447198 -1.269544 0.514381 -0.062500 0 0 0 0 0 0 3 831204
-0.020978 -0.017852 0.119557 0.532088 -1.054652 0.419063 -0.062500 0 0 0 0 0 0 3 832206
-0.021017 -0.017915 0.119555 0.636226 -1.220150 0.461330 -0.062500 0 0 0 0 0 0 3 833186
-0.021055 -0.017993 0.119559 0.637327 -1.047435 0.389614 -0.062500 0 0 0 0 0 0 3 834204
-0.021098 -0.018057 0.119558 0.719781 -1.205911 0.447922 -0.062500 0 0 0 0 0 0 3 835197
-0.021108 -0.018130 0.119572 0.282868 -1.123621 0.251580 -0.062500 0 0 0 0 0 0 3 836203
-0.021137 -0.018191 0.119575 0.479493 -1.268541 0.370835 -0.062500 0 0 0 0 0 0 3 837193
-0.021169 -0.018268 0.119580 0.551756 -1.085550 0.341907 -0.062500 0 0 0 0 0 0 3 839605
-0.021228 -0.018377 0.119584 0.872712 -0.662150 0.355206 -0.062500 0 0 0 0 0 0 3 840266
-0.021281 -0.018457 0.119583 0.856547 -0.999666 0.425165 -0.062500 0 0 0 0 0 0 3 842849
-0.021307 -0.018497 0.119583 0.508497 -1.551249 0.424844 -0.062500 0 0 0 0 0 0 3 843248
-0.021357 -0.018609 0.119591 0.763131 -0.691510 0.301183 -0.062500 0 0 0 0 0 0 3 844265
-0.021400 -0.018710 0.119598 0.695806 -0.739119 0.295274 -0.062500 0 0 0 0 0 0 3 845246
-0.021445 -0.018786 0.119599 0.694171 -1.100836 0.390022 -0.062500 0 0 0 0 0 0 3 846261
-0.021486 -0.018870 0.119603 0.640737 -1.028962 0.343706 -0.062500 0 0 0 0 0 0 3 847181
-0.021508 -0.018942 0.119596 0.403668 -1.195474 0.488976 -0.062500 0 0 0 0 0 0 3 848188
-0.021536 -0.018994 0.119605 0.435539 -1.469216 0.277410 -0.062500 0 0 0 0 0 0 3 849180
-0.021567 -0.019065 0.119613 0.490545 -1.244094 0.274794 -0.062500 0 0 0 0 0 0 3 850189
-0.021585 -0.019131 0.119608 0.323667 -1.297797 0.452965 -0.062500 0 0 0 0 0 0 3 851199
-0.021609 -0.019180 0.119618 0.366846 -1.542593 0.256090 -0.062500 0 0 0 0 0 0 3 852183
-0.021639 -0.019250 0.119626 0.441430 -1.291617 0.260318 -0.062500 0 0 0 0 0 0 3 853192
-0.021656 -0.019314 0.119620 0.284957 -1.332234 0.440633 -0.062500 0 0 0 0 0 0 3 854194
-0.021689 -0.019372 0.119615 0.432722 -1.445233 0.458764 -0.062500 0 0 0 0 0 0 3 855189
-0.021721 -0.019417 0.119625 0.481848 -1.623134 0.249412 -0.062500 0 0 0 0 0 0 3 856189
-0.021755 -0.019485 0.119633 0.500834 -1.342769 0.254928 -0.062500 0 0 0 0 0 0 3 857186
-0.021795 -0.019544 0.119633 0.590656 -1.433712 0.356983 -0.062500 0 0 0 0 0 0 3 858442
-0.021833 -0.019620 0.119636 0.542921 -1.247202 0.317181 -0.062500 0 0 0 0 0 0 3 859189
-0.021854 -0.019687 0.119629 0.325357 -1.325562 0.462428 -0.062500 0 0 0 0 0 0 3 860187
-0.021889 -0.019747 0.119623 0.480238 -1.440496 0.465675 -0.062500 0 0 0 0 0 0 3 861165
-0.021923 -0.019793 0.119632 0.474818 -1.650441 0.249865 -0.062500 0 0 0 0 0 0 3 862182
-0.021941 -0.019845 0.119627 0.285070 -1.581242 0.424899 -0.062500 0 0 0 0 0 0 3 863191
-0.021969 -0.019918 0.119629 0.381295 -1.314366 0.358172 -0.062500 0 0 0 0 0 0 3 864186
-0.022006 -0.019980 0.119626 0.521160 -1.433147 0.408089 -0.062500 0 0 0 0 0 0 3 865165
-0.022019 -0.020031 0.119632 0.184915 -1.592010 0.301363 -0.062500 0 0 0 0 0 0 3 866197
-0.022043 -0.020103 0.119637 0.298077 -1.347485 0.286376 -0.062500 0 0 0 0 0 0 3 867196
-0.022079 -0.020164 0.119636 0.459179 -1.464811 0.372551 -0.062500 0 0 0 0 0 0 3 868197
-0.022099 -0.020224 0.119626 0.235443 -1.496016 0.496934 -0.062500 0 0 0 0 0 0 3 869198
-0.022125 -0.020271 0.119635 0.290116 -1.679209 0.270300 -0.062500 0 0 0 0 0 0 3 870200
-0.022155 -0.020340 0.119641 0.410922 -1.409954 0.266913 -0.062500 0 0 0 0 0 0 3 871183
-0.022194 -0.020399 0.119640 0.524721 -1.508365 0.362968 -0.062500 0 0 0 0 0 0 3 872194
-0.022237 -0.020454 0.119636 0.565158 -1.595630 0.414284 -0.062500 0 0 0 0 0 0 3 873189
-0.022252 -0.020503 0.119641 0.216070 -1.684399 0.300808 -0.062500 0 0 0 0 0 0 3 874194
-0.022284 -0.020552 0.119639 0.384307 -1.685454 0.375221 -0.062500 0 0 0 0 0 0 3 875195
-0.022317 -0.020622 0.119642 0.428360 -1.404959 0.330514 -0.062500 0 0 0 0 0 0 3 876193
-0.022349 -0.020673 0.119654 0.429515 -1.653904 0.177087 -0.062500 0 0 0 0 0 0 3 877193
-0.022388 -0.020723 0.119656 0.520070 -1.691508 0.307999 -0.062500 0 0 0 0 0 0 3 878193
-0.022409 -0.020778 0.119647 0.306879 -1.627665 0.459850 -0.062500 0 0 0 0 0 0 3 879196
-0.022430 -0.020843 0.119662 0.268490 -1.494866 0.156313 -0.062500 0 0 0 0 0 0 3 880193
-0.022463 -0.020900 0.119664 0.397487 -1.607728 0.288620 -0.062500 0 0 0 0 0 0 3 881163
-0.022473 -0.020949 0.119672 0.117203 -1.714684 0.230387 -0.062500 0 0 0 0 0 0 3 882194
-0.022495 -0.021019 0.119677 0.245030 -1.451290 0.241809 -0.062500 0 0 0 0 0 0 3 883194
-0.022521 -0.021070 0.119691 0.261453 -1.698546 0.119921 -0.062500 0 0 0 0 0 0 3 884193
-0.022536 -0.021125 0.119687 0.118772 -1.668363 0.341482 -0.062500 0 0 0 0 0 0 3 885193
-0.022552 -0.021189 0.119704 0.129790 -1.539067 0.084076 -0.062500 0 0 0 0 0 0 3 886192
-0.022583 -0.021246 0.119707 0.383538 -1.633897 0.235809 -0.062500 0 0 0 0 0 0 3 887195
-0.022613 -0.021289 0.119719 0.365079 -1.825034 0.108491 -0.062500 0 0 0 0 0 0 3 888197
-0.022645 -0.021357 0.119727 0.385594 -1.537979 0.158174 -0.062500 0 0 0 0 0 0 3 889193
-0.022676 -0.021406 0.119742 0.371147 -1.746038 0.056732 -0.062500 0 0 0 0 0 0 3 890194
-0.022714 -0.021454 0.119744 0.466343 -1.771134 0.210873 -0.062500 0 0 0 0 0 0 3 891194
-0.022741 -0.021516 0.119762 0.298045 -1.630675 -0.008387 -0.062500 0 0 0 0 0 0 3 892182
-0.022748 -0.021566 0.119776 0.009634 -1.753483 0.022928 -0.062500 0 0 0 0 0 0 3 893188
-0.022774 -0.021616 0.119777 0.302330 -1.781499 0.183328 -0.062500 0 0 0 0 0 0 3 894194
-0.022796 -0.021677 0.119796 0.269424 -1.626430 -0.037695 -0.062500 0 0 0 0 0 0 3 895181
-0.022829 -0.021732 0.119799 0.377260 -1.719506 0.133685 -0.062500 0 0 0 0 0 0 3 896189
-0.022855 -0.021796 0.119818 0.287228 -1.604681 -0.071431 -0.062500 0 0 0 0 0 0 3 897191
-0.022881 -0.021843 0.119837 0.295174 -1.818588 -0.110792 -0.062500 0 0 0 0 0 0 3 898192
-0.022911 -0.021911 0.119847 0.332658 -1.559618 -0.000172 -0.062500 0 0 0 0 0 0 3 899195
-0.022918 -0.021966 0.119857 0.007483 -1.729872 -0.001181 -0.062500 0 0 0 0 0 0 3 900196
-0.022939 -0.022039 0.119863 0.144870 -1.508251 0.045719 -0.062500 0 0 0 0 0 0 3 901164
-0.022964 -0.022091 0.119876 0.216039 -1.757618 -0.064947 -0.062500 0 0 0 0 0 0 3 902186
-0.022993 -0.022162 0.119884 0.304296 -1.554150 0.000940 -0.062500 0 0 0 0 0 0 3 903193
-0.023022 -0.022213 0.119898 0.312289 -1.793952 -0.096294 -0.062500 0 0 0 0 0 0 3 904194
-0.023044 -0.022275 0.119921 0.226728 -1.679876 -0.242408 -0.062500 0 0 0 0 0 0 3 905184
-0.023077 -0.022330 0.119926 0.360027 -1.763290 -0.024353 -0.062500 0 0 0 0 0 0 3 906188
-0.023109 -0.022373 0.119940 0.297043 -1.940192 -0.123426 -0.062500 0 0 0 0 0 0 3 907174
-0.023141 -0.022439 0.119947 0.303911 -1.645070 -0.057141 -0.062500 0 0 0 0 0 0 3 908182
-0.023171 -0.022488 0.119961 0.286423 -1.848036 -0.155768 -0.062500 0 0 0 0 0 0 3 909172
-0.023209 -0.022537 0.119962 0.458735 -1.877064 0.000702 -0.062500 0 0 0 0 0 0 3 910180
-0.023237 -0.022598 0.119980 0.288021 -1.732045 -0.214534 -0.062500 0 0 0 0 0 0 3 911172
-0.023243 -0.022649 0.119993 -0.000040 -1.853450 -0.186304 -0.062500 0 0 0 0 0 0 3 912171
-0.023269 -0.022699 0.119994 0.224443 -1.881147 -0.024462 -0.062500 0 0 0 0 0 0 3 913180
-0.023290 -0.022761 0.120011 0.190077 -1.723184 -0.241642 -0.062500 0 0 0 0 0 0 3 914171
-0.023323 -0.022815 0.120014 0.284486 -1.816529 -0.070684 -0.062500 0 0 0 0 0 0 3 915318
-0.023348 -0.022880 0.120032 0.193498 -1.698943 -0.273098 -0.062500 0 0 0 0 0 0 3 916174
-0.023383 -0.022936 0.120035 0.312213 -1.796447 -0.095301 -0.062500 0 0 0 0 0 0 3 917412
-0.023408 -0.023001 0.120053 0.245769 -1.712456 -0.294558 -0.062500 0 0 0 0 0 0 3 918183
-0.023443 -0.023058 0.120056 0.357544 -1.815219 -0.115691 -0.062500 0 0 0 0 0 0 3 919179
-0.023476 -0.023102 0.120068 0.332674 -1.986313 -0.232714 -0.062500 0 0 0 0 0 0 3 920187
-0.023500 -0.023160 0.120090 0.220819 -1.815031 -0.390375 -0.062500 0 0 0 0 0 0 3 921193
-0.023534 -0.023213 0.120094 0.276293 -1.887994 -0.178878 -0.062500 0 0 0 0 0 0 3 922184
-0.023559 -0.023276 0.120113 0.173721 -1.755522 -0.362085 -0.062500 0 0 0 0 0 0 3 923188
-0.023594 -0.023332 0.120115 0.288323 -1.845666 -0.177036 -0.062500 0 0 0 0 0 0 3 924206
-0.023598 -0.023402 0.120128 -0.098272 -1.663574 -0.298232 -0.062500 0 0 0 0 0 0 3 925193
-0.023622 -0.023461 0.120128 0.177798 -1.812321 -0.150268 -0.062500 0 0 0 0 0 0 3 926181
-0.023643 -0.023528 0.120145 0.148919 -1.724312 -0.366449 -0.062500 0 0 0 0 0 0 3 927163
-0.023676 -0.023586 0.120147 0.301202 -1.840670 -0.196041 -0.062500 0 0 0 0 0 0 3 928196
-0.023700 -0.023652 0.120165 0.142506 -1.756066 -0.396592 -0.062500 0 0 0 0 0 0 3 929190
-0.023726 -0.023700 0.120183 0.154640 -1.980777 -0.440082 -0.062500 0 0 0 0 0 0 3 930193
-0.023755 -0.023769 0.120191 0.188786 -1.727782 -0.322493 -0.062500 0 0 0 0 0 0 3 931194
-0.023805 -0.023813 0.120210 0.472286 -2.018784 -0.476298 -0.062500 0 0 0 0 0 0 3 932193
-0.023824 -0.023886 0.120214 0.016534 -1.696400 -0.284324 -0.062500 0 0 0 0 0 0 3 933187
-0.023870 -0.023933 0.120231 0.454610 -2.011700 -0.465186 -0.062500 0 0 0 0 0 0 3 934198
-0.023908 -0.024002 0.120239 0.390608 -1.759588 -0.363190 -0.062500 0 0 0 0 0 0 3 935195
-0.023914 -0.024078 0.120253 -0.116356 -1.644765 -0.451601 -0.062500 0 0 0 0 0 0 3 936191
-0.023939 -0.024141 0.120254 0.094662 -1.818113 -0.284249 -0.062500 0 0 0 0 0 0 3 937193
-0.023959 -0.024209 0.120271 0.058609 -1.753249 -0.490053 -0.062500 0 0 0 0 0 0 3 938196
-0.023983 -0.024258 0.120288 0.018880 -2.009290 -0.538036 -0.062500 0 0 0 0 0 0 3 939193
-0.024011 -0.024328 0.120296 0.066547 -1.766769 -0.419750 -0.062500 0 0 0 0 0 0 3 940163
-0.024039 -0.024379 0.120310 0.079144 -1.993712 -0.501433 -0.062500 0 0 0 0 0 0 3 941163
-0.024069 -0.024449 0.120316 0.237101 -1.768385 -0.412952 -0.062500 0 0 0 0 0 0 3 942191
-0.024098 -0.024501 0.120329 0.160780 -2.013898 -0.508894 -0.062500 0 0 0 0 0 0 3 943191
-0.024128 -0.024572 0.120334 0.172960 -1.777511 -0.425886 -0.062500 0 0 0 0 0 0 3 944193
-0.024158 -0.024623 0.120347 0.165494 -2.010934 -0.524480 -0.062500 0 0 0 0 0 0 3 945191
-0.024195 -0.024672 0.120347 0.262607 -2.055377 -0.365811 -0.062500 0 0 0 0 0 0 3 946193
-0.024221 -0.024735 0.120363 0.042118 -1.902813 -0.573922 -0.062500 0 0 0 0 0 0 3 947163
-0.024227 -0.024787 0.120375 -0.243215 -2.026648 -0.551938 -0.062500 0 0 0 0 0 0 3 948163
-0.024245 -0.024858 0.120380 -0.105819 -1.782178 -0.463257 -0.062500 0 0 0 0 0 0 3 949193
-0.024269 -0.024909 0.120393 0.043343 -2.046057 -0.564891 -0.062500 0 0 0 0 0 0 3 950162
-0.024296 -0.024981 0.120398 0.099288 -1.812181 -0.482904 -0.062500 0 0 0 0 0 0 3 951190
-0.024324 -0.025032 0.120411 0.114961 -2.046969 -0.583332 -0.062500 0 0 0 0 0 0 3 952190
-0.024354 -0.025103 0.120416 0.134825 -1.812741 -0.499910 -0.062500 0 0 0 0 0 0 3 953192
-0.024370 -0.025169 0.120407 -0.137739 -1.871921 -0.305173 -0.062500 0 0 0 0 0 0 3 954198
-0.024386 -0.025240 0.120420 -0.149810 -1.804928 -0.568751 -0.062500 0 0 0 0 0 0 3 955194
-0.024416 -0.025300 0.120419 0.032260 -1.948364 -0.428283 -0.062500 0 0 0 0 0 0 3 956188
-0.024439 -0.025367 0.120435 -0.152305 -1.861332 -0.637125 -0.062500 0 0 0 0 0 0 3 957162
-0.024466 -0.025446 0.120441 -0.112662 -1.701728 -0.540473 -0.062500 0 0 0 0 0 0 3 958192
-0.024472 -0.025507 0.120449 -0.194060 -1.952771 -0.558592 -0.062500 0 0 0 0 0 0 3 959192
-0.024482 -0.025575 0.120467 -0.265857 -1.892402 -0.722141 -0.062500 0 0 0 0 0 0 3 960192
-0.024509 -0.025632 0.120469 -0.046766 -2.019768 -0.522575 -0.062500 0 0 0 0 0 0 3 961179
-0.024539 -0.025707 0.120470 0.005254 -1.803482 -0.481051 -0.062500 0 0 0 0 0 0 3 962191
-0.024568 -0.025761 0.120480 -0.100954 -2.060574 -0.617402 -0.062500 0 0 0 0 0 0 3 963196
-0.024590 -0.025825 0.120500 -0.198181 -1.952147 -0.770748 -0.062500 0 0 0 0 0 0 3 964190
-0.024615 -0.025902 0.120508 -0.157223 -1.770888 -0.633716 -0.062500 0 0 0 0 0 0 3 965191
-0.024642 -0.025956 0.120521 -0.135527 -2.049779 -0.707343 -0.062500 0 0 0 0 0 0 3 966192
-0.024649 -0.026034 0.120521 -0.520705 -1.760145 -0.536340 -0.062500 0 0 0 0 0 0 3 967193
-0.024667 -0.026090 0.120531 -0.402265 -2.028480 -0.663534 -0.062500 0 0 0 0 0 0 3 968161
-0.024692 -0.026163 0.120534 -0.096951 -1.863241 -0.592737 -0.062500 0 0 0 0 0 0 3 969161
-0.024711 -0.026237 0.120551 -0.260331 -1.830224 -0.773303 -0.062500 0 0 0 0 0 0 3 970193
-0.024743 -0.026298 0.120552 -0.108640 -2.003819 -0.587693 -0.062500 0 0 0 0 0 0 3 971191
-0.024766 -0.026366 0.120568 -0.201679 -1.923733 -0.773730 -0.062500 0 0 0 0 0 0 3 972183
-0.024792 -0.026446 0.120573 -0.295603 -1.762205 -0.666186 -0.062500 0 0 0 0 0 0 3 973186
-0.024813 -0.026523 0.120591 -0.371252 -1.774841 -0.825559 -0.062500 0 0 0 0 0 0 3 974176
-0.024816 -0.026613 0.120592 -0.732111 -1.604409 -0.629302 -0.062500 0 0 0 0 0 0 3 975184
-0.024825 -0.026696 0.120607 -0.680812 -1.676753 -0.811171 -0.062500 0 0 0 0 0 0 3 976177
-0.024844 -0.026782 0.120612 -0.542762 -1.630971 -0.701696 -0.062500 0 0 0 0 0 0 3 977184
-0.024860 -0.026864 0.120629 -0.701088 -1.676808 -0.860366 -0.062500 0 0 0 0 0 0 3 978175
-0.024890 -0.026928 0.120630 -0.529128 -1.905348 -0.666711 -0.062500 0 0 0 0 0 0 3 979184
-0.024934 -0.026992 0.120651 -0.076410 -1.999029 -0.919137 -0.062500 0 0 0 0 0 0 3 980175
-0.024962 -0.027061 0.120674 -0.401128 -1.926514 -1.003115 -0.062500 0 0 0 0 0 0 3 981183
-0.024991 -0.027141 0.120682 -0.418314 -1.785564 -0.824091 -0.062500 0 0 0 0 0 0 3 982175
-0.025033 -0.027212 0.120706 -0.234200 -1.871111 -1.022424 -0.062500 0 0 0 0 0 0 3 983185
-0.025069 -0.027293 0.120714 -0.450927 -1.737003 -0.853259 -0.062500 0 0 0 0 0 0 3 984175
-0.025093 -0.027371 0.120732 -0.600780 -1.762145 -0.980569 -0.062500 0 0 0 0 0 0 3 985185
-0.025133 -0.027441 0.120759 -0.155199 -1.943057 -1.137416 -0.062500 0 0 0 0 0 0 3 986192
-0.025160 -0.027543 0.120774 -0.453119 -1.527145 -1.000528 -0.062500 0 0 0 0 0 0 3 987193
-0.025179 -0.027631 0.120794 -0.559793 -1.664552 -1.083475 -0.062500 0 0 0 0 0 0 3 988190
-0.025203 -0.027720 0.120801 -0.662721 -1.635936 -0.919485 -0.062500 0 0 0 0 0 0 3 989178
-0.025222 -0.027802 0.120818 -0.726965 -1.724069 -1.054295 -0.062500 0 0 0 0 0 0 3 990194
-0.025251 -0.027897 0.120850 -0.744337 -1.534750 -1.279863 -0.062500 0 0 0 0 0 0 3 991329
-0.025280 -0.027989 0.120861 -0.749213 -1.557924 -1.049885 -0.062500 0 0 0 0 0 0 3 992169
-0.025300 -0.028072 0.120880 -0.851288 -1.668084 -1.144635 -0.062500 0 0 0 0 0 0 3 993429
-0.025339 -0.028175 0.120895 -0.510134 -1.488964 -1.125238 -0.062500 0 0 0 0 0 0 3 994191
-0.025371 -0.028242 0.120912 -0.563968 -1.937551 -1.143552 -0.062500 0 0 0 0 0 0 3 995191
-0.025386 -0.028335 0.120937 -0.957313 -1.605860 -1.290470 -0.062500 0 0 0 0 0 0 3 996191
-0.025429 -0.028420 0.120951 -0.619504 -1.670065 -1.162767 -0.062500 0 0 0 0 0 0 3 997191
-0.025478 -0.028495 0.120975 -0.502667 -1.819199 -1.318272 -0.062500 0 0 0 0 0 0 3 998190
-0.025516 -0.028577 0.120983 -0.824093 -1.537154 -1.124202 -0.062500 0 0 0 0 0 0 3 999190
-0.025564 -0.028650 0.121006 -0.468007 -1.766353 -1.310923 -0.062500 0 0 0 0 0 0 4 189
-0.025593 -0.028723 0.121029 -0.887275 -1.520612 -1.362432 -0.062500 0 0 0 0 0 0 4 1189
-0.025635 -0.028821 0.121046 -0.737441 -1.201072 -1.299328 -0.062500 0 0 0 0 0 0 4 2197
-0.025662 -0.028908 0.121067 -0.922924 -1.322220 -1.363580 -0.062500 0 0 0 0 0 0 4 3191
-0.025689 -0.028996 0.121073 -1.100049 -0.976321 -1.185084 -0.062500 0 0 0 0 0 0 4 4188
-0.025731 -0.029073 0.121095 -0.913922 -1.128083 -1.383380 -0.062500 0 0 0 0 0 0 4 5182
-0.025757 -0.029148 0.121117 -0.909215 -1.278438 -1.440660 -0.062500 0 0 0 0 0 0 4 6188
-0.025805 -0.029225 0.121129 -0.774932 -0.865065 -1.317047 -0.062500 0 0 0 0 0 0 4 7190
-0.025835 -0.029301 0.121148 -0.985465 -0.873225 -1.408477 -0.062500 0 0 0 0 0 0 4 8190
-0.025878 -0.029370 0.121174 -0.890743 -0.519864 -1.543241 -0.062500 0 0 0 0 0 0 4 9188
-0.025912 -0.029450 0.121183 -0.980465 -0.398899 -1.328783 -0.062500 0 0 0 0 0 0 4 10161
-0.025965 -0.029499 0.121200 -0.655392 -0.865987 -1.445162 -0.062500 0 0 0 0 0 0 4 11192
-0.025997 -0.029562 0.121221 -0.902423 -0.742470 -1.517756 -0.062500 0 0 0 0 0 0 4 12190
-0.026047 -0.029602 0.121244 -0.651801 -0.563527 -1.572719 -0.062500 0 0 0 0 0 0 4 13190
-0.026086 -0.029636 0.121263 -0.791251 -0.661187 -1.541563 -0.062500 0 0 0 0 0 0 4 14188
-0.026140 -0.029663 0.121285 -0.599875 -0.777435 -1.600360 -0.062500 0 0 0 0 0 0 4 15191
-0.026180 -0.029691 0.121304 -0.706652 -0.836331 -1.575709 -0.062500 0 0 0 0 0 0 4 16189
-0.026235 -0.029714 0.121326 -0.528538 -0.898235 -1.637366 -0.062500 0 0 0 0 0 0 4 17190
-0.026275 -0.029740 0.121344 -0.699182 -0.863623 -1.614198 -0.062500 0 0 0 0 0 0 4 18188
-0.026309 -0.029769 0.121361 -0.808303 -0.836221 -1.607598 -0.062500 0 0 0 0 0 0 4 19186
-0.026347 -0.029775 0.121373 -0.763775 -1.109213 -1.554364 -0.062500 0 0 0 0 0 0 4 20190
-0.026379 -0.029794 0.121387 -0.828879 -0.980488 -1.589887 -0.062500 0 0 0 0 0 0 4 21190
-0.026387 -0.029825 0.121397 -1.104946 -0.868884 -1.550604 -0.062500 0 0 0 0 0 0 4 22194
-0.026404 -0.029856 0.121411 -1.011261 -0.848495 -1.600423 -0.062500 0 0 0 0 0 0 4 23193
-0.026412 -0.029870 0.121416 -1.124101 -1.060768 -1.509463 -0.062500 0 0 0 0 0 0 4 24191
-0.026408 -0.029899 0.121423 -1.292364 -0.892060 -1.518222 -0.062500 0 0 0 0 0 0 4 25189
-0.026428 -0.029908 0.121431 -1.003142 -1.146957 -1.540050 -0.062500 0 0 0 0 0 0 4 26178
-0.026429 -0.029933 0.121438 -1.207071 -0.943512 -1.545808 -0.062500 0 0 0 0 0 0 4 27187
-0.026451 -0.029940 0.121446 -0.958493 -1.174427 -1.561364 -0.062500 0 0 0 0 0 0 4 28190
-0.026462 -0.029942 0.121450 -1.083662 -1.247395 -1.505539 -0.062500 0 0 0 0 0 0 4 29190
-0.026460 -0.029966 0.121455 -1.269440 -0.985337 -1.533900 -0.062500 0 0 0 0 0 0 4 30190
-0.026458 -0.029977 0.121458 -1.274958 -1.116241 -1.496558 -0.062500 0 0 0 0 0 0 4 31191
-0.026479 -0.029977 0.121464 -0.982529 -1.281273 -1.543842 -0.062500 0 0 0 0 0 0 4 32160
-0.026481 -0.029998 0.121470 -1.194616 -1.010976 -1.564783 -0.062500 0 0 0 0 0 0 4 33190
-0.026482 -0.030008 0.121473 -1.235757 -1.130981 -1.519304 -0.062500 0 0 0 0 0 0 4 34197
-0.026483 -0.030013 0.121474 -1.247297 -1.212745 -1.494534 -0.062500 0 0 0 0 0 0 4 35193
-0.026483 -0.030016 0.121475 -1.251097 -1.254196 -1.483455 -0.062500 0 0 0 0 0 0 4 36163
-0.026475 -0.030039 0.121479 -1.353820 -0.984466 -1.536738 -0.062500 0 0 0 0 0 0 4 37163
-0.026493 -0.030045 0.121486 -1.031989 -1.190809 -1.578905 -0.062500 0 0 0 0 0 0 4 38201
-0.026501 -0.030047 0.121489 -1.119586 -1.253840 -1.535166 -0.062500 0 0 0 0 0 0 4 39184
-0.026505 -0.030048 0.121490 -1.185736 -1.277522 -1.510382 -0.062500 0 0 0 0 0 0 4 40187
-0.026507 -0.030048 0.121490 -1.219988 -1.286928 -1.499215 -0.062500 0 0 0 0 0 0 4 41173
-0.026508 -0.030048 0.121491 -1.236780 -1.290686 -1.494400 -0.062500 0 0 0 0 0 0 4 42182
-0.026509 -0.030048 0.121491 -1.244958 -1.292170 -1.492339 -0.062500 0 0 0 0 0 0 4 43176
-0.026509 -0.030048 0.121491 -1.248955 -1.292749 -1.491456 -0.062500 0 0 0 0 0 0 4 44181
-0.026509 -0.030048 0.121491 -1.250899 -1.292986 -1.491079 -0.062500 0 0 0 0 0 0 4 45172
-0.026509 -0.030048 0.121491 -1.251834 -1.293063 -1.490925 -0.062500 0 0 0 0 0 0 4 46181
-0.026509 -0.030048 0.121491 -1.252314 -1.293096 -1.490853 -0.062500 0 0 0 0 0 0 4 47241
-0.026509 -0.030048 0.121491 -1.252515 -1.293123 -1.490826 -0.062500 0 0 0 0 0 0 4 48253
-0.026509 -0.030048 0.121491 -1.252640 -1.293131 -1.490809 -0.062500 0 0 0 0 0 0 4 49235
-0.026509 -0.030048 0.121491 -1.252719 -1.293094 -1.490809 -0.062500 0 0 0 0 0 0 4 50251
-0.026509 -0.030048 0.121491 -1.252718 -1.293119 -1.490806 -0.062500 0 0 0 0 0 0 4 51175
-0.026509 -0.030048 0.121491 -1.252746 -1.293115 -1.490802 -0.062500 0 0 0 0 0 0 4 52181
-0.026501 -0.030071 0.121495 -1.354293 -1.003216 -1.548776 -0.062500 0 0 0 0 0 0 4 53173
-0.026497 -0.030082 0.121497 -1.316389 -1.123240 -1.524974 -0.062500 0 0 0 0 0 0 4 54200
-0.026495 -0.030087 0.121497 -1.286991 -1.207458 -1.510016 -0.062500 0 0 0 0 0 0 4 55181
-0.026494 -0.030089 0.121498 -1.270636 -1.250926 -1.503177 -0.062500 0 0 0 0 0 0 4 56192
-0.026493 -0.030091 0.121498 -1.261944 -1.272398 -1.500228 -0.062500 0 0 0 0 0 0 4 57176
-0.026493 -0.030091 0.121498 -1.257456 -1.282940 -1.498954 -0.062500 0 0 0 0 0 0 4 58182
-0.026493 -0.030092 0.121498 -1.255188 -1.288102 -1.498401 -0.062500 0 0 0 0 0 0 4 59172
-0.026493 -0.030092 0.121498 -1.253985 -1.290613 -1.498187 -0.062500 0 0 0 0 0 0 4 60186
-0.026485 -0.030084 0.121514 -1.357645 -1.396456 -1.726572 -0.062500 0 0 0 0 0 0 4 61186
-0.026480 -0.030079 0.121521 -1.326185 -1.371502 -1.632990 -0.062500 0 0 0 0 0 0 4 62183
-0.026477 -0.030075 0.121524 -1.296095 -1.341875 -1.573991 -0.062500 0 0 0 0 0 0 4 63176
-0.026476 -0.030074 0.121526 -1.277030 -1.321409 -1.546921 -0.062500 0 0 0 0 0 0 4 64191
-0.026475 -0.030073 0.121526 -1.265937 -1.308901 -1.535211 -0.062500 0 0 0 0 0 0 4 65159
-0.026474 -0.030072 0.121526 -1.259823 -1.301689 -1.530190 -0.062500 0 0 0 0 0 0 4 66189
-0.026474 -0.030072 0.121526 -1.256479 -1.297728 -1.528043 -0.062500 0 0 0 0 0 0 4 67179
-0.026474 -0.030072 0.121526 -1.254704 -1.295526 -1.527136 -0.062500 0 0 0 0 0 0 4 68193
-0.026466 -0.030064 0.121543 -1.358091 -1.399051 -1.755222 -0.062500 0 0 0 0 0 0 4 69162
-0.026461 -0.030058 0.121550 -1.326477 -1.372789 -1.661498 -0.062500 0 0 0 0 0 0 4 70191
-0.026458 -0.030055 0.121553 -1.296210 -1.342549 -1.602455 -0.062500 0 0 0 0 0 0 4 71188
-0.026457 -0.030053 0.121554 -1.277050 -1.321709 -1.575394 -0.062500 0 0 0 0 0 0 4 72180
-0.026456 -0.030052 0.121555 -1.265995 -1.309070 -1.563646 -0.062500 0 0 0 0 0 0 4 73183
-0.026456 -0.030052 0.121555 -1.259839 -1.301792 -1.558627 -0.062500 0 0 0 0 0 0 4 74189
-0.026455 -0.030051 0.121555 -1.256486 -1.297744 -1.556493 -0.062500 0 0 0 0 0 0 4 75158
-0.026447 -0.030043 0.121571 -1.359118 -1.400323 -1.784034 -0.062500 0 0 0 0 0 0 4 76188
-0.026442 -0.030038 0.121578 -1.327019 -1.373440 -1.690085 -0.062500 0 0 0 0 0 0 4 77186
-0.026439 -0.030035 0.121581 -1.296486 -1.342898 -1.630950 -0.062500 0 0 0 0 0 0 4 78188
-0.026438 -0.030033 0.121582 -1.277209 -1.321890 -1.603846 -0.062500 0 0 0 0 0 0 4 79186
-0.026437 -0.030032 0.121583 -1.266068 -1.309151 -1.592095 -0.062500 0 0 0 0 0 0 4 80190
-0.026429 -0.030023 0.121599 -1.364378 -1.406691 -1.815506 -0.062500 0 0 0 0 0 0 4 81188
-0.026424 -0.030018 0.121607 -1.329769 -1.376896 -1.719805 -0.062500 0 0 0 0 0 0 4 82187
-0.026421 -0.030014 0.121610 -1.297934 -1.344728 -1.659922 -0.062500 0 0 0 0 0 0 4 83186
-0.026419 -0.030012 0.121611 -1.277981 -1.322844 -1.632497 -0.062500 0 0 0 0 0 0 4 84186
-0.026418 -0.030011 0.121611 -1.266447 -1.309657 -1.620623 -0.062500 0 0 0 0 0 0 4 85189
-0.026410 -0.030003 0.121628 -1.364652 -1.407042 -1.843962 -0.062500 0 0 0 0 0 0 4 86186
-0.026405 -0.029997 0.121635 -1.329916 -1.377064 -1.748235 -0.062500 0 0 0 0 0 0 4 87189
-0.026402 -0.029994 0.121638 -1.298025 -1.344792 -1.688343 -0.062500 0 0 0 0 0 0 4 88185
-0.026400 -0.029992 0.121639 -1.277987 -1.322922 -1.660918 -0.062500 0 0 0 0 0 0 4 89191
-0.026399 -0.029991 0.121640 -1.266492 -1.309639 -1.649048 -0.062500 0 0 0 0 0 0 4 90186
-0.026399 -0.029990 0.121640 -1.260096 -1.302081 -1.643965 -0.062500 0 0 0 0 0 0 4 91190
-0.026391 -0.029982 0.121656 -1.361256 -1.402977 -1.870205 -0.062500 0 0 0 0 0 0 4 92186
-0.026386 -0.029976 0.121663 -1.328140 -1.374858 -1.775703 -0.062500 0 0 0 0 0 0 4 93187
-0.026383 -0.029973 0.121666 -1.347897 -1.290183 -1.716353 -0.062500 0 0 0 0 0 0 4 94186
-0.026381 -0.029971 0.121668 -1.328319 -1.268830 -1.689172 -0.062500 0 0 0 0 0 0 4 95176
-0.026388 -0.029948 0.121664 -1.164612 -1.599406 -1.619293 -0.062500 0 0 0 0 0 0 4 96180
-0.026392 -0.029937 0.121663 -1.196344 -1.471842 -1.637983 -0.062500 0 0 0 0 0 0 4 97188
-0.026394 -0.029931 0.121662 -1.222330 -1.383490 -1.650851 -0.062500 0 0 0 0 0 0 4 98188
-0.026395 -0.029928 0.121662 -1.236872 -1.337765 -1.656836 -0.062500 0 0 0 0 0 0 4 99194
-0.026395 -0.029927 0.121661 -1.244583 -1.315114 -1.659428 -0.062500 0 0 0 0 0 0 4 100193
-0.026395 -0.029926 0.121661 -1.248578 -1.303944 -1.660548 -0.062500 0 0 0 0 0 0 4 101161
-0.026396 -0.029926 0.121661 -1.250618 -1.298449 -1.661030 -0.062500 0 0 0 0 0 0 4 102191
-0.026396 -0.029926 0.121661 -1.251647 -1.295775 -1.661227 -0.062500 0 0 0 0 0 0 4 103188
-0.026396 -0.029926 0.121661 -1.252193 -1.294422 -1.661315 -0.062500 0 0 0 0 0 0 4 104158
-0.026396 -0.029926 0.121661 -1.252476 -1.293754 -1.661351 -0.062500 0 0 0 0 0 0 4 105171
-0.026396 -0.029926 0.121661 -1.252623 -1.293444 -1.661361 -0.062500 0 0 0 0 0 0 4 106167
-0.026396 -0.029926 0.121661 -1.252706 -1.293264 -1.661368 -0.062500 0 0 0 0 0 0 4 107181
-0.026396 -0.029926 0.121661 -1.252730 -1.293188 -1.661371 -0.062500 0 0 0 0 0 0 4 108172
-0.026404 -0.029903 0.121657 -1.151218 -1.583165 -1.603086 -0.062500 0 0 0 0 0 0 4 109177
-0.026408 -0.029892 0.121655 -1.189190 -1.462988 -1.626901 -0.062500 0 0 0 0 0 0 4 110183
-0.026410 -0.029887 0.121655 -1.218563 -1.378773 -1.641957 -0.062500 0 0 0 0 0 0 4 111170
-0.026411 -0.029885 0.121654 -1.234917 -1.335253 -1.648882 -0.062500 0 0 0 0 0 0 4 112179
-0.026411 -0.029883 0.121654 -1.243533 -1.313817 -1.651878 -0.062500 0 0 0 0 0 0 4 113171
-0.026412 -0.029883 0.121654 -1.248058 -1.303262 -1.653156 -0.062500 0 0 0 0 0 0 4 114179
-0.026412 -0.029882 0.121654 -1.250307 -1.298153 -1.653707 -0.062500 0 0 0 0 0 0 4 115274
-0.026412 -0.029882 0.121654 -1.251562 -1.295561 -1.653936 -0.062500 0 0 0 0 0 0 4 116181
-0.026412 -0.029882 0.121654 -1.252109 -1.294343 -1.654042 -0.062500 0 0 0 0 0 0 4 117171
-0.026412 -0.029882 0.121654 -1.252436 -1.293737 -1.654075 -0.062500 0 0 0 0 0 0 4 118180
-0.026412 -0.029882 0.121654 -1.252609 -1.293383 -1.654103 -0.062500 0 0 0 0 0 0 4 119173
-0.026420 -0.029860 0.121650 -1.151279 -1.583209 -1.595623 -0.062500 0 0 0 0 0 0 4 120187
-0.026424 -0.029849 0.121648 -1.189217 -1.462987 -1.619528 -0.062500 0 0 0 0 0 0 4 121172
-0.026426 -0.029844 0.121647 -1.218543 -1.378766 -1.634643 -0.062500 0 0 0 0 0 0 4 122194
-0.026427 -0.029841 0.121647 -1.234895 -1.335273 -1.641580 -0.062500 0 0 0 0 0 0 4 123185
-0.026428 -0.029840 0.121647 -1.243550 -1.313781 -1.644590 -0.062500 0 0 0 0 0 0 4 124179
-0.026428 -0.029839 0.121647 -1.248030 -1.303285 -1.645869 -0.062500 0 0 0 0 0 0 4 125170
-0.026428 -0.029839 0.121647 -1.250345 -1.298114 -1.646422 -0.062500 0 0 0 0 0 0 4 126190
-0.026428 -0.029839 0.121647 -1.251550 -1.295603 -1.646640 -0.062500 0 0 0 0 0 0 4 127182
-0.026428 -0.029839 0.121647 -1.252120 -1.294312 -1.646761 -0.062500 0 0 0 0 0 0 4 128194
-0.026428 -0.029839 0.121647 -1.252440 -1.293726 -1.646791 -0.062500 0 0 0 0 0 0 4 129190
-0.026428 -0.029839 0.121647 -1.252594 -1.293428 -1.646807 -0.062500 0 0 0 0 0 0 4 130188
-0.026428 -0.029839 0.121647 -1.252679 -1.293251 -1.646821 -0.062500 0 0 0 0 0 0 4 131193
-0.026428 -0.029839 0.121647 -1.252705 -1.293177 -1.646828 -0.062500 0 0 0 0 0 0 4 132185
-0.026428 -0.029839 0.121647 -1.252743 -1.293135 -1.646828 -0.062500 0 0 0 0 0 0 4 133186
-0.026428 -0.029839 0.121647 -1.252736 -1.293157 -1.646819 -0.062500 0 0 0 0 0 0 4 134187
-0.026428 -0.029839 0.121647 -1.252718 -1.293139 -1.646830 -0.062500 0 0 0 0 0 0 4 135186
-0.026428 -0.029839 0.121647 -1.252753 -1.293103 -1.646831 -0.062500 0 0 0 0 0 0 4 136186
-0.026428 -0.029839 0.121647 -1.252746 -1.293125 -1.646823 -0.062500 0 0 0 0 0 0 4 137187
-0.026428 -0.029839 0.121647 -1.252756 -1.293102 -1.646830 -0.062500 0 0 0 0 0 0 4 138186
-0.026428 -0.029839 0.121647 -1.252746 -1.293125 -1.646823 -0.062500 0 0 0 0 0 0 4 139184
-0.026428 -0.029839 0.121647 -1.252756 -1.293102 -1.646830 -0.062500 0 0 0 0 0 0 4 140184
-0.026436 -0.029816 0.121643 -1.151462 -1.582974 -1.588159 -0.062500 0 0 0 0 0 0 4 141184
-0.026440 -0.029805 0.121641 -1.189308 -1.462866 -1.612137 -0.062500 0 0 0 0 0 0 4 142186
-0.026442 -0.029800 0.121640 -1.218625 -1.378669 -1.627294 -0.062500 0 0 0 0 0 0 4 143182
-0.026444 -0.029798 0.121640 -1.234928 -1.335221 -1.634257 -0.062500 0 0 0 0 0 0 4 144158
-0.026444 -0.029796 0.121640 -1.243553 -1.313793 -1.637268 -0.062500 0 0 0 0 0 0 4 145188
-0.026422 -0.029802 0.121635 -1.532671 -1.226500 -1.570580 -0.062500 0 0 0 0 0 0 4 146189
-0.026412 -0.029805 0.121633 -1.417925 -1.247320 -1.598940 -0.062500 0 0 0 0 0 0 4 147188
-0.026407 -0.029806 0.121632 -1.336461 -1.266924 -1.616735 -0.062500 0 0 0 0 0 0 4 148185
-0.026404 -0.029807 0.121631 -1.294150 -1.278824 -1.624881 -0.062500 0 0 0 0 0 0 4 149185
-0.026403 -0.029808 0.121631 -1.273158 -1.285466 -1.628418 -0.062500 0 0 0 0 0 0 4 150186
-0.026402 -0.029808 0.121631 -1.262809 -1.289091 -1.629931 -0.062500 0 0 0 0 0 0 4 151185
-0.026402 -0.029808 0.121631 -1.257727 -1.290988 -1.630580 -0.062500 0 0 0 0 0 0 4 152185
-0.026402 -0.029808 0.121631 -1.255235 -1.292012 -1.630846 -0.062500 0 0 0 0 0 0 4 153185
-0.026394 -0.029800 0.121647 -1.358622 -1.397959 -1.859232 -0.062500 0 0 0 0 0 0 4 154183
-0.026389 -0.029795 0.121654 -1.326807 -1.372124 -1.765684 -0.062500 0 0 0 0 0 0 4 155192
-0.026386 -0.029792 0.121657 -1.296389 -1.342145 -1.706777 -0.062500 0 0 0 0 0 0 4 156194
-0.026385 -0.029790 0.121659 -1.277187 -1.321465 -1.679796 -0.062500 0 0 0 0 0 0 4 157189
-0.026384 -0.029789 0.121659 -1.266064 -1.308916 -1.668118 -0.062500 0 0 0 0 0 0 4 158187
-0.026383 -0.029788 0.121659 -1.259851 -1.301704 -1.663141 -0.062500 0 0 0 0 0 0 4 159185
-0.026383 -0.029788 0.121659 -1.256494 -1.297706 -1.661011 -0.062500 0 0 0 0 0 0 4 160179
-0.026375 -0.029780 0.121676 -1.410268 -1.347581 -1.888363 -0.062500 0 0 0 0 0 0 4 161171
-0.026370 -0.029774 0.121683 -1.378062 -1.320324 -1.794365 -0.062500 0 0 0 0 0 0 4 162177
-0.026345 -0.029777 0.121681 -1.632047 -1.212890 -1.667042 -0.062500 0 0 0 0 0 0 4 163197
-0.026333 -0.029779 0.121680 -1.495670 -1.217723 -1.667904 -0.062500 0 0 0 0 0 0 4 164193
-0.026327 -0.029779 0.121680 -1.401863 -1.227049 -1.673832 -0.062500 0 0 0 0 0 0 4 165195
-0.026316 -0.029772 0.121696 -1.457604 -1.338404 -1.905125 -0.062500 0 0 0 0 0 0 4 166193
-0.026309 -0.029767 0.121703 -1.401596 -1.315492 -1.812881 -0.062500 0 0 0 0 0 0 4 167191
-0.026306 -0.029764 0.121706 -1.359159 -1.287011 -1.754561 -0.062500 0 0 0 0 0 0 4 168194
-0.026304 -0.029762 0.121707 -1.333906 -1.267174 -1.727851 -0.062500 0 0 0 0 0 0 4 169192
-0.026295 -0.029753 0.121724 -1.424793 -1.360689 -1.944470 -0.062500 0 0 0 0 0 0 4 170194
-0.026290 -0.029747 0.121731 -1.385728 -1.327505 -1.845922 -0.062500 0 0 0 0 0 0 4 171195
-0.026287 -0.029743 0.121734 -1.351447 -1.293385 -1.784921 -0.062500 0 0 0 0 0 0 4 172201
-0.026285 -0.029741 0.121735 -1.330186 -1.270496 -1.757055 -0.062500 0 0 0 0 0 0 4 173194
-0.026276 -0.029732 0.121752 -1.423044 -1.362532 -1.973173 -0.062500 0 0 0 0 0 0 4 174183
-0.026271 -0.029726 0.121759 -1.384874 -1.328457 -1.874414 -0.062500 0 0 0 0 0 0 4 175193
-0.026246 -0.029729 0.121757 -1.635574 -1.217363 -1.744766 -0.062500 0 0 0 0 0 0 4 176182
-0.026225 -0.029722 0.121773 -1.602672 -1.325871 -1.973068 -0.062500 0 0 0 0 0 0 4 177194
-0.026214 -0.029717 0.121779 -1.476495 -1.307831 -1.885084 -0.062500 0 0 0 0 0 0 4 178181
-0.026208 -0.029715 0.121782 -1.396652 -1.282764 -1.829169 -0.062500 0 0 0 0 0 0 4 179193
-0.026205 -0.029713 0.121783 -1.352608 -1.264864 -1.803546 -0.062500 0 0 0 0 0 0 4 180182
-0.026174 -0.029710 0.121795 -1.718882 -1.283294 -1.951789 -0.062500 0 0 0 0 0 0 4 181192
-0.026157 -0.029707 0.121800 -1.614791 -1.210291 -1.881561 -0.062500 0 0 0 0 0 0 4 182181
-0.026149 -0.029706 0.121802 -1.495505 -1.198420 -1.838438 -0.062500 0 0 0 0 0 0 4 183177
-0.026136 -0.029697 0.121820 -1.535576 -1.294732 -2.046843 -0.062500 0 0 0 0 0 0 4 184168
-0.026129 -0.029691 0.121827 -1.469882 -1.262044 -1.944712 -0.062500 0 0 0 0 0 0 4 185178
-0.026125 -0.029687 0.121830 -1.421999 -1.227824 -1.882244 -0.062500 0 0 0 0 0 0 4 186167
-0.026115 -0.029677 0.121848 -1.499434 -1.310823 -2.081800 -0.062500 0 0 0 0 0 0 4 187178
-0.026087 -0.029677 0.121850 -1.736520 -1.194314 -1.906796 -0.062500 0 0 0 0 0 0 4 188167
-0.026073 -0.029676 0.121851 -1.580771 -1.181706 -1.870959 -0.062500 0 0 0 0 0 0 4 189180
-0.026058 -0.029668 0.121868 -1.580113 -1.284664 -2.087646 -0.062500 0 0 0 0 0 0 4 190184
-0.026050 -0.029662 0.121875 -1.492022 -1.256362 -1.989585 -0.062500 0 0 0 0 0 0 4 191180
-0.026023 -0.029665 0.121873 -1.717306 -1.148518 -1.859616 -0.062500 0 0 0 0 0 0 4 192186
-0.026002 -0.029658 0.121889 -1.672481 -1.258785 -2.088255 -0.062500 0 0 0 0 0 0 4 193171
-0.025991 -0.029653 0.121895 -1.539748 -1.241235 -2.000548 -0.062500 0 0 0 0 0 0 4 194167
-0.025985 -0.029651 0.121898 -1.456611 -1.216412 -1.944807 -0.062500 0 0 0 0 0 0 4 195191
-0.025951 -0.029647 0.121911 -1.860013 -1.151749 -2.077681 -0.062500 0 0 0 0 0 0 4 196186
-0.025934 -0.029644 0.121916 -1.686901 -1.139946 -2.001457 -0.062500 0 0 0 0 0 0 4 197176
-0.025925 -0.029642 0.121918 -1.561188 -1.125023 -1.955897 -0.062500 0 0 0 0 0 0 4 198189
-0.025899 -0.029647 0.121914 -1.776711 -1.037700 -1.865488 -0.062500 0 0 0 0 0 0 4 199185
-0.025878 -0.029641 0.121929 -1.730118 -1.162187 -2.113024 -0.062500 0 0 0 0 0 0 4 200184
-0.025866 -0.029637 0.121935 -1.597217 -1.153291 -2.033573 -0.062500 0 0 0 0 0 0 4 201180
-0.025839 -0.029641 0.121932 -1.798575 -1.057525 -1.911461 -0.062500 0 0 0 0 0 0 4 202156
-0.025817 -0.029634 0.121948 -1.742676 -1.174348 -2.143935 -0.062500 0 0 0 0 0 0 4 203185
-0.025805 -0.029630 0.121954 -1.604052 -1.160313 -2.057961 -0.062500 0 0 0 0 0 0 4 204183
-0.025799 -0.029627 0.121957 -1.518052 -1.137341 -2.003011 -0.062500 0 0 0 0 0 0 4 205184
-0.025774 -0.029632 0.121953 -1.755092 -1.044752 -1.907675 -0.062500 0 0 0 0 0 0 4 206185
-0.025753 -0.029626 0.121968 -1.719779 -1.166130 -2.153324 -0.062500 0 0 0 0 0 0 4 207181
-0.025742 -0.029622 0.121974 -1.648538 -1.070791 -2.073155 -0.062500 0 0 0 0 0 0 4 208189
-0.025706 -0.029617 0.121988 -1.958820 -1.080785 -2.178049 -0.062500 0 0 0 0 0 0 4 209185
-0.025688 -0.029614 0.121994 -1.765777 -1.064095 -2.089097 -0.062500 0 0 0 0 0 0 4 210154
-0.025678 -0.029611 0.121996 -1.629309 -1.045646 -2.038073 -0.062500 0 0 0 0 0 0 4 211184
-0.025643 -0.029608 0.122008 -1.945539 -1.063059 -2.172203 -0.062500 0 0 0 0 0 0 4 212185
-0.025625 -0.029605 0.122014 -1.757667 -1.053204 -2.097593 -0.062500 0 0 0 0 0 0 4 213153
-0.025616 -0.029603 0.122016 -1.624647 -1.039295 -2.052872 -0.062500 0 0 0 0 0 0 4 214181
-0.025589 -0.029608 0.122012 -1.836273 -0.952986 -1.961780 -0.062500 0 0 0 0 0 0 4 215184
-0.025568 -0.029602 0.122026 -1.788828 -1.077850 -2.209713 -0.062500 0 0 0 0 0 0 4 216153
-0.025557 -0.029599 0.122032 -1.654681 -1.068833 -2.130632 -0.062500 0 0 0 0 0 0 4 217184
-0.025529 -0.029602 0.122030 -1.905090 -0.886503 -2.007649 -0.062500 0 0 0 0 0 0 4 218182
-0.025507 -0.029596 0.122045 -1.849831 -1.003340 -2.240472 -0.062500 0 0 0 0 0 0 4 219174
-0.025473 -0.029597 0.122046 -1.994523 -0.913741 -2.083625 -0.062500 0 0 0 0 0 0 4 220180
-0.025456 -0.029598 0.122047 -1.791591 -0.915720 -2.058081 -0.062500 0 0 0 0 0 0 4 221189
-0.025440 -0.029590 0.122063 -1.769301 -1.027328 -2.278942 -0.062500 0 0 0 0 0 0 4 222169
-0.025409 -0.029590 0.122065 -1.952555 -0.928100 -2.111439 -0.062500 0 0 0 0 0 0 4 223205
-0.025393 -0.029590 0.122066 -1.770785 -0.923616 -2.081069 -0.062500 0 0 0 0 0 0 4 224194
-0.025377 -0.029582 0.122083 -1.759260 -1.031629 -2.299771 -0.062500 0 0 0 0 0 0 4 225194
-0.025346 -0.029583 0.122085 -1.947498 -0.930482 -2.131172 -0.062500 0 0 0 0 0 0 4 226192
-0.025331 -0.029583 0.122085 -1.768250 -0.924872 -2.100525 -0.062500 0 0 0 0 0 0 4 227195
-0.025315 -0.029574 0.122102 -1.976690 -1.309518 -2.319074 -0.062500 0 0 0 0 0 0 4 228191
-0.025284 -0.029575 0.122104 -1.987653 -0.847132 -2.150221 -0.062500 0 0 0 0 0 0 4 229195
-0.025269 -0.029575 0.122105 -1.808714 -0.841262 -2.119667 -0.062500 0 0 0 0 0 0 4 230184
-0.025231 -0.029572 0.122116 -2.260110 -1.234814 -2.266194 -0.062500 0 0 0 0 0 0 4 231253
-0.025212 -0.029570 0.122121 -2.048684 -1.233228 -2.198785 -0.062500 0 0 0 0 0 0 4 232262
-0.025202 -0.029569 0.122123 -1.904102 -1.223937 -2.157377 -0.062500 0 0 0 0 0 0 4 233227
-0.025167 -0.029565 0.122135 -2.217365 -1.248001 -2.293576 -0.062500 0 0 0 0 0 0 4 234226
-0.025148 -0.029563 0.122140 -2.027487 -1.240558 -2.221476 -0.062500 0 0 0 0 0 0 4 235225
-0.025139 -0.029561 0.122142 -1.893624 -1.227890 -2.178058 -0.062500 0 0 0 0 0 0 4 236273
-0.025113 -0.029566 0.122138 -2.104301 -1.143147 -2.085883 -0.062500 0 0 0 0 0 0 4 237259
-0.025091 -0.029560 0.122152 -2.116289 -1.163648 -2.334446 -0.062500 0 0 0 0 0 0 4 238265
-0.025080 -0.029556 0.122158 -1.981587 -1.154529 -2.255909 -0.062500 0 0 0 0 0 0 4 239267
-0.025052 -0.029560 0.122156 -2.181157 -1.059946 -2.131575 -0.062500 0 0 0 0 0 0 4 240261
-0.025038 -0.029561 0.122155 -2.019025 -1.069496 -2.137782 -0.062500 0 0 0 0 0 0 4 241252
-0.025031 -0.029562 0.122154 -1.912739 -1.081419 -2.146354 -0.062500 0 0 0 0 0 0 4 242249
-0.024998 -0.029560 0.122165 -2.248803 -1.121463 -2.304850 -0.062500 0 0 0 0 0 0 4 243254
-0.024981 -0.029559 0.122170 -2.071310 -1.123544 -2.242991 -0.062500 0 0 0 0 0 0 4 244247
-0.024972 -0.029557 0.122172 -1.944195 -1.116470 -2.203980 -0.062500 0 0 0 0 0 0 4 245231
-0.024946 -0.029562 0.122167 -2.158240 -1.035166 -2.113094 -0.062500 0 0 0 0 0 0 4 246259
-0.024924 -0.029557 0.122181 -2.114467 -1.161933 -2.362603 -0.062500 0 0 0 0 0 0 4 247250
-0.024913 -0.029553 0.122188 -1.980607 -1.153656 -2.284553 -0.062500 0 0 0 0 0 0 4 248232
-0.024907 -0.029551 0.122190 -1.897379 -1.133996 -2.233195 -0.062500 0 0 0 0 0 0 4 249247
-0.024882 -0.029555 0.122186 -2.176897 -0.953994 -2.136292 -0.062500 0 0 0 0 0 0 4 250232
-0.024862 -0.029549 0.122200 -2.145110 -1.076307 -2.383330 -0.062500 0 0 0 0 0 0 4 251248
-0.024851 -0.029545 0.122207 -2.016953 -1.065537 -2.304279 -0.062500 0 0 0 0 0 0 4 252257
-0.024823 -0.029548 0.122204 -2.219408 -0.970470 -2.178967 -0.062500 0 0 0 0 0 0 4 253249
-0.024810 -0.029550 0.122203 -2.059083 -0.979280 -2.185473 -0.062500 0 0 0 0 0 0 4 254233
-0.024794 -0.029543 0.122218 -2.062443 -1.098165 -2.421207 -0.062500 0 0 0 0 0 0 4 255175
-0.024772 -0.029521 0.122216 -2.155790 -1.295091 -2.200200 -0.062500 0 0 0 0 0 0 4 256176
-0.024761 -0.029511 0.122215 -2.018651 -1.172309 -2.197729 -0.062500 0 0 0 0 0 0 4 257167
-0.024756 -0.029506 0.122214 -1.932650 -1.090331 -2.205872 -0.062500 0 0 0 0 0 0 4 258176
-0.024723 -0.029501 0.122225 -2.279872 -1.081566 -2.363299 -0.062500 0 0 0 0 0 0 4 259166
-0.024706 -0.029497 0.122229 -2.107723 -1.058137 -2.301959 -0.062500 0 0 0 0 0 0 4 260176
-0.024697 -0.029495 0.122231 -1.983293 -1.038287 -2.263293 -0.062500 0 0 0 0 0 0 4 261166
-0.024663 -0.029491 0.122243 -2.334680 -0.984802 -2.398488 -0.062500 0 0 0 0 0 0 4 262175
-0.024645 -0.029489 0.122248 -2.149540 -0.974225 -2.327719 -0.062500 0 0 0 0 0 0 4 263207
-0.024636 -0.029487 0.122250 -2.018214 -0.959963 -2.285075 -0.062500 0 0 0 0 0 0 4 264185
-0.024609 -0.029491 0.122246 -2.229572 -0.875337 -2.191536 -0.062500 0 0 0 0 0 0 4 265168
-0.024588 -0.029486 0.122260 -2.185528 -1.000092 -2.440632 -0.062500 0 0 0 0 0 0 4 266184
-0.024577 -0.029482 0.122266 -2.050674 -0.990427 -2.362626 -0.062500 0 0 0 0 0 0 4 267176
-0.024549 -0.029485 0.122263 -2.249518 -0.896452 -2.236874 -0.062500 0 0 0 0 0 0 4 268165
-0.024535 -0.029487 0.122262 -2.087728 -0.905289 -2.244057 -0.062500 0 0 0 0 0 0 4 269173
-0.024528 -0.029457 0.122274 -1.990204 -1.314893 -2.422036 -0.062500 0 0 0 0 0 0 4 270177
-0.024502 -0.029447 0.122273 -2.221385 -1.101553 -2.282038 -0.062500 0 0 0 0 0 0 4 271164
-0.024489 -0.029442 0.122273 -2.075283 -1.014459 -2.271190 -0.062500 0 0 0 0 0 0 4 272178
-0.024482 -0.029440 0.122273 -1.976195 -0.973102 -2.271506 -0.062500 0 0 0 0 0 0 4 273175
-0.024449 -0.029436 0.122284 -2.329135 -0.935701 -2.424001 -0.062500 0 0 0 0 0 0 4 274169
-0.024432 -0.029433 0.122288 -2.152644 -0.922852 -2.361429 -0.062500 0 0 0 0 0 0 4 275174
-0.024409 -0.029415 0.122281 -2.207565 -1.125120 -2.189488 -0.062500 0 0 0 0 0 0 4 276169
-0.024398 -0.029406 0.122277 -2.060584 -1.017883 -2.226585 -0.062500 0 0 0 0 0 0 4 277172
-0.024393 -0.029402 0.122276 -1.972212 -0.947780 -2.253322 -0.062500 0 0 0 0 0 0 4 278169
-0.024360 -0.029397 0.122286 -2.319552 -0.947613 -2.417188 -0.062500 0 0 0 0 0 0 4 279172
-0.024343 -0.029394 0.122291 -2.147354 -0.928177 -2.359786 -0.062500 0 0 0 0 0 0 4 280164
-0.024313 -0.029398 0.122287 -2.305336 -0.837297 -2.247732 -0.062500 0 0 0 0 0 0 4 281156
-0.024298 -0.029400 0.122286 -2.121844 -0.848957 -2.261978 -0.062500 0 0 0 0 0 0 4 282178
-0.024268 -0.029376 0.122292 -2.296406 -1.187782 -2.367320 -0.062500 0 0 0 0 0 0 4 283177
-0.024253 -0.029364 0.122294 -2.124129 -1.045567 -2.334449 -0.062500 0 0 0 0 0 0 4 284153
-0.024245 -0.029357 0.122295 -2.213016 -1.224259 -2.312956 -0.062500 0 0 0 0 0 0 4 285171
-0.024227 -0.029337 0.122286 -2.333549 -1.392150 -2.169549 -0.062500 0 0 0 0 0 0 4 286170
-0.024210 -0.029320 0.122298 -2.334103 -1.377866 -2.446898 -0.062500 0 0 0 0 0 0 4 287171
-0.024179 -0.029316 0.122298 -2.513070 -1.201629 -2.310233 -0.062500 0 0 0 0 0 0 4 288169
-0.024164 -0.029314 0.122298 -2.330993 -1.156823 -2.297968 -0.062500 0 0 0 0 0 0 4 289171
-0.024134 -0.029318 0.122293 -2.494731 -1.066067 -2.221589 -0.062500 0 0 0 0 0 0 4 290172
-0.024120 -0.029321 0.122290 -2.317029 -1.081211 -2.253133 -0.062500 0 0 0 0 0 0 4 291168
-0.024104 -0.029314 0.122305 -2.314302 -1.206138 -2.499132 -0.062500 0 0 0 0 0 0 4 292169
-0.024082 -0.029293 0.122302 -2.403091 -1.407491 -2.280307 -0.062500 0 0 0 0 0 0 4 293172
-0.024071 -0.029282 0.122301 -2.264273 -1.285878 -2.281195 -0.062500 0 0 0 0 0 0 4 294168
-0.024065 -0.029277 0.122300 -2.177614 -1.204688 -2.290956 -0.062500 0 0 0 0 0 0 4 295174
-0.024041 -0.029280 0.122295 -2.411709 -1.069067 -2.219873 -0.062500 0 0 0 0 0 0 4 296174
-0.024021 -0.029274 0.122308 -2.383905 -1.180203 -2.479733 -0.062500 0 0 0 0 0 0 4 297168
-0.024010 -0.029270 0.122314 -2.256447 -1.163984 -2.406654 -0.062500 0 0 0 0 0 0 4 298169
-0.023982 -0.029273 0.122311 -2.458370 -1.068137 -2.281257 -0.062500 0 0 0 0 0 0 4 299169
-0.023969 -0.029274 0.122310 -2.298991 -1.075028 -2.290339 -0.062500 0 0 0 0 0 0 4 300168
-0.023954 -0.029267 0.122326 -2.304875 -1.194009 -2.526498 -0.062500 0 0 0 0 0 0 4 301167
-0.023931 -0.029245 0.122322 -2.397030 -1.391700 -2.303051 -0.062500 0 0 0 0 0 0 4 302168
-0.023920 -0.029235 0.122321 -2.259862 -1.267615 -2.302482 -0.062500 0 0 0 0 0 0 4 303169
-0.023915 -0.029230 0.122321 -2.173945 -1.185031 -2.311689 -0.062500 0 0 0 0 0 0 4 304163
-0.023882 -0.029224 0.122331 -2.521839 -1.178602 -2.465885 -0.062500 0 0 0 0 0 0 4 305172
-0.023865 -0.029221 0.122335 -2.349110 -1.153931 -2.405984 -0.062500 0 0 0 0 0 0 4 306169
-0.023857 -0.029219 0.122337 -2.224560 -1.133230 -2.368358 -0.062500 0 0 0 0 0 0 4 307170
-0.023831 -0.029223 0.122333 -2.438428 -1.047280 -2.274420 -0.062500 0 0 0 0 0 0 4 308169
-0.023818 -0.029226 0.122331 -2.277017 -1.055180 -2.298916 -0.062500 0 0 0 0 0 0 4 309170
-0.023811 -0.029227 0.122330 -2.177502 -1.071212 -2.315688 -0.062500 0 0 0 0 0 0 4 310171
-0.023778 -0.029225 0.122340 -2.518223 -1.117687 -2.472289 -0.062500 0 0 0 0 0 0 4 311170
-0.023761 -0.029223 0.122344 -2.341815 -1.119706 -2.413754 -0.062500 0 0 0 0 0 0 4 312170
-0.023731 -0.029228 0.122341 -2.496838 -1.040456 -2.299516 -0.062500 0 0 0 0 0 0 4 313172
-0.023723 -0.029208 0.122335 -2.212515 -1.346898 -2.256661 -0.062500 0 0 0 0 0 0 4 314175
-0.023690 -0.029195 0.122343 -2.525474 -1.279127 -2.441947 -0.062500 0 0 0 0 0 0 4 315173
-0.023673 -0.029189 0.122347 -2.343275 -1.200689 -2.401204 -0.062500 0 0 0 0 0 0 4 316169
-0.023664 -0.029185 0.122348 -2.215505 -1.152090 -2.372297 -0.062500 0 0 0 0 0 0 4 317159
-0.023638 -0.029188 0.122343 -2.427972 -1.053009 -2.281436 -0.062500 0 0 0 0 0 0 4 318168
-0.023625 -0.029191 0.122341 -2.276914 -1.061402 -2.307828 -0.062500 0 0 0 0 0 0 4 319233
-0.023589 -0.029189 0.122351 -2.556473 -1.108911 -2.473494 -0.062500 0 0 0 0 0 0 4 320246
-0.023548 -0.029193 0.122349 -2.635165 -1.041797 -2.342174 -0.062500 0 0 0 0 0 0 4 321229
-0.023528 -0.029195 0.122349 -2.380259 -1.059329 -2.339577 -0.062500 0 0 0 0 0 0 4 322246
-0.023497 -0.029202 0.122343 -2.504792 -1.002466 -2.265860 -0.062500 0 0 0 0 0 0 4 323252
-0.023481 -0.029205 0.122340 -2.308338 -1.033764 -2.300520 -0.062500 0 0 0 0 0 0 4 324231
-0.023459 -0.029191 0.122330 -2.367003 -1.277479 -2.185755 -0.062500 0 0 0 0 0 0 4 325247
-0.023441 -0.029176 0.122341 -2.338075 -1.303662 -2.477348 -0.062500 0 0 0 0 0 0 4 326230
-0.023409 -0.029173 0.122340 -2.499740 -1.149991 -2.344538 -0.062500 0 0 0 0 0 0 4 327174
-0.023393 -0.029171 0.122340 -2.295752 -1.115673 -2.336401 -0.062500 0 0 0 0 0 0 4 328167
-0.023364 -0.029176 0.122334 -2.454998 -1.031630 -2.259325 -0.062500 0 0 0 0 0 0 4 329174
-0.023349 -0.029179 0.122332 -2.276207 -1.048705 -2.292941 -0.062500 0 0 0 0 0 0 4 330164
-0.023312 -0.029178 0.122341 -2.555203 -1.104131 -2.460558 -0.062500 0 0 0 0 0 0 4 331174
-0.023271 -0.029182 0.122340 -2.626507 -1.040025 -2.330046 -0.062500 0 0 0 0 0 0 4 332163
-0.023251 -0.029184 0.122339 -2.368452 -1.058513 -2.328782 -0.062500 0 0 0 0 0 0 4 333172
-0.023219 -0.029191 0.122333 -2.491005 -1.002804 -2.254730 -0.062500 0 0 0 0 0 0 4 334168
-0.023182 -0.029200 0.122325 -2.559824 -0.963562 -2.210997 -0.062500 0 0 0 0 0 0 4 335180
-0.023172 -0.029183 0.122317 -2.222257 -1.301322 -2.207848 -0.062500 0 0 0 0 0 0 4 336165
-0.023145 -0.029180 0.122309 -2.396125 -1.145604 -2.182664 -0.062500 0 0 0 0 0 0 4 337175
-0.023124 -0.029171 0.122321 -2.348369 -1.213598 -2.469164 -0.062500 0 0 0 0 0 0 4 338172
-0.023091 -0.029171 0.122320 -2.491070 -1.104476 -2.328934 -0.062500 0 0 0 0 0 0 4 339168
-0.023053 -0.029177 0.122315 -2.571750 -1.022485 -2.238695 -0.062500 0 0 0 0 0 0 4 340171
-0.023034 -0.029180 0.122312 -2.329866 -1.043785 -2.272090 -0.062500 0 0 0 0 0 0 4 341184
-0.023004 -0.029187 0.122305 -2.462627 -0.993643 -2.213571 -0.062500 0 0 0 0 0 0 4 342170
-0.022967 -0.029197 0.122297 -2.537322 -0.958666 -2.176423 -0.062500 0 0 0 0 0 0 4 343185
-0.022949 -0.029202 0.122293 -2.303343 -1.008489 -2.234276 -0.062500 0 0 0 0 0 0 4 344178
-0.022910 -0.029202 0.122302 -2.553514 -1.083684 -2.411045 -0.062500 0 0 0 0 0 0 4 345179
-0.022869 -0.029207 0.122300 -2.609745 -1.030505 -2.284403 -0.062500 0 0 0 0 0 0 4 346150
-0.022856 -0.029187 0.122295 -2.245362 -1.343924 -2.229096 -0.062500 0 0 0 0 0 0 4 347182
-0.022828 -0.029183 0.122287 -2.401828 -1.171319 -2.178821 -0.062500 0 0 0 0 0 0 4 348179
-0.022814 -0.029182 0.122284 -2.232620 -1.119295 -2.230253 -0.062500 0 0 0 0 0 0 4 349178
-0.022786 -0.029187 0.122277 -2.405408 -1.031322 -2.178569 -0.062500 0 0 0 0 0 0 4 350180
-0.022772 -0.029190 0.122274 -2.235784 -1.047193 -2.224906 -0.062500 0 0 0 0 0 0 4 351180
-0.022744 -0.029197 0.122267 -2.392595 -0.995925 -2.170459 -0.062500 0 0 0 0 0 0 4 352183
-0.022700 -0.029198 0.122274 -2.614385 -1.068855 -2.359786 -0.062500 0 0 0 0 0 0 4 353184
-0.022678 -0.029198 0.122277 -2.354620 -1.091130 -2.325454 -0.062500 0 0 0 0 0 0 4 354183
-0.022645 -0.029203 0.122273 -2.464593 -1.026649 -2.218764 -0.062500 0 0 0 0 0 0 4 355150
-0.022607 -0.029211 0.122265 -2.539323 -0.979102 -2.159387 -0.062500 0 0 0 0 0 0 4 356179
-0.022589 -0.029216 0.122262 -2.297695 -1.020114 -2.208959 -0.062500 0 0 0 0 0 0 4 357171
-0.022550 -0.029215 0.122271 -2.529143 -1.091453 -2.380672 -0.062500 0 0 0 0 0 0 4 358179
-0.022530 -0.029215 0.122274 -2.303168 -1.105277 -2.333472 -0.062500 0 0 0 0 0 0 4 359182
-0.022498 -0.029219 0.122270 -2.431515 -1.035169 -2.220262 -0.062500 0 0 0 0 0 0 4 360149
-0.022461 -0.029227 0.122262 -2.515422 -0.984221 -2.158017 -0.062500 0 0 0 0 0 0 4 361179
-0.022434 -0.029223 0.122275 -2.391856 -1.131883 -2.431558 -0.062500 0 0 0 0 0 0 4 362178
-0.022399 -0.029226 0.122275 -2.490148 -1.066254 -2.284043 -0.062500 0 0 0 0 0 0 4 363179
-0.022359 -0.029232 0.122269 -2.548047 -1.005679 -2.190535 -0.062500 0 0 0 0 0 0 4 364178
-0.022310 -0.029233 0.122276 -2.673724 -1.076273 -2.367307 -0.062500 0 0 0 0 0 0 4 365148
-0.022285 -0.029233 0.122279 -2.370107 -1.095853 -2.329650 -0.062500 0 0 0 0 0 0 4 366179
-0.022251 -0.029238 0.122275 -2.457152 -1.030454 -2.220392 -0.062500 0 0 0 0 0 0 4 367180
-0.022204 -0.029237 0.122283 -2.634085 -1.091179 -2.384266 -0.062500 0 0 0 0 0 0 4 368176
-0.022158 -0.029242 0.122281 -2.628881 -1.035475 -2.258211 -0.062500 0 0 0 0 0 0 4 369179
-0.022115 -0.029249 0.122274 -2.596550 -0.988377 -2.180456 -0.062500 0 0 0 0 0 0 4 370177
-0.022063 -0.029251 0.122281 -2.697707 -1.066954 -2.364259 -0.062500 0 0 0 0 0 0 4 371169
-0.022015 -0.029256 0.122278 -2.652659 -1.022471 -2.247302 -0.062500 0 0 0 0 0 0 4 372181
-0.021970 -0.029264 0.122270 -2.615106 -0.981308 -2.173442 -0.062500 0 0 0 0 0 0 4 373163
-0.021939 -0.029261 0.122283 -2.428791 -1.131719 -2.442376 -0.062500 0 0 0 0 0 0 4 374177
-0.021909 -0.029241 0.122279 -2.379125 -1.358650 -2.235587 -0.062500 0 0 0 0 0 0 4 375181
-0.021873 -0.029236 0.122271 -2.457757 -1.178411 -2.163886 -0.062500 0 0 0 0 0 0 4 376188
-0.021825 -0.029231 0.122278 -2.619288 -1.164627 -2.353966 -0.062500 0 0 0 0 0 0 4 377189
-0.021780 -0.029234 0.122274 -2.605361 -1.071799 -2.240089 -0.062500 0 0 0 0 0 0 4 378188
-0.021743 -0.029218 0.122263 -2.484093 -1.296596 -2.111722 -0.062500 0 0 0 0 0 0 4 379191
-0.021674 -0.029213 0.122262 -2.885148 -1.179215 -2.236279 -0.062500 0 0 0 0 0 0 4 380187
-0.021618 -0.029216 0.122256 -2.753413 -1.067412 -2.169544 -0.062500 0 0 0 0 0 0 4 381186
-0.021569 -0.029223 0.122247 -2.650587 -1.000330 -2.124293 -0.062500 0 0 0 0 0 0 4 382185
-0.021515 -0.029224 0.122253 -2.709273 -1.072400 -2.321873 -0.062500 0 0 0 0 0 0 4 383197
-0.021474 -0.029207 0.122246 -2.528402 -1.316401 -2.155365 -0.062500 0 0 0 0 0 0 4 384191
-0.021432 -0.029204 0.122237 -2.517954 -1.154315 -2.107358 -0.062500 0 0 0 0 0 0 4 385192
-0.021398 -0.029186 0.122223 -2.419696 -1.333207 -2.028271 -0.062500 0 0 0 0 0 0 4 386197
-0.021351 -0.029175 0.122227 -2.573455 -1.262876 -2.259374 -0.062500 0 0 0 0 0 0 4 387312
-0.021307 -0.029175 0.122222 -2.564333 -1.121668 -2.167311 -0.062500 0 0 0 0 0 0 4 388302
-0.021284 -0.029175 0.122220 -2.269976 -1.098458 -2.190276 -0.062500 0 0 0 0 0 0 4 389421
-0.021229 -0.029154 0.122219 -2.650605 -1.360327 -2.202109 -0.062500 0 0 0 0 0 0 4 390187
-0.021202 -0.029144 0.122219 -2.467247 -1.485202 -2.210727 -0.062500 0 0 0 0 0 0 4 391301
-0.021167 -0.029144 0.122212 -2.533749 -1.341984 -2.128703 -0.062500 0 0 0 0 0 0 4 392312
-0.021136 -0.029128 0.122199 -2.487469 -1.545154 -2.024657 -0.062500 0 0 0 0 0 0 4 393311
-0.021100 -0.029126 0.122188 -2.552137 -1.377489 -2.020575 -0.062500 0 0 0 0 0 0 4 394301
-0.021061 -0.029131 0.122177 -2.577185 -1.268619 -2.017115 -0.062500 0 0 0 0 0 0 4 395311
-0.021012 -0.029131 0.122182 -2.714995 -1.321522 -2.232986 -0.062500 0 0 0 0 0 0 4 396299
-0.020974 -0.029113 0.122174 -2.588811 -1.556497 -2.074566 -0.062500 0 0 0 0 0 0 4 397311
-0.020933 -0.029110 0.122164 -2.598476 -1.390969 -2.029875 -0.062500 0 0 0 0 0 0 4 398300
-0.020892 -0.029114 0.122154 -2.609730 -1.278309 -2.007662 -0.062500 0 0 0 0 0 0 4 399294
-0.020851 -0.029122 0.122144 -2.615520 -1.218449 -1.992286 -0.062500 0 0 0 0 0 0 4 400287
-0.020822 -0.029119 0.122155 -2.442162 -1.363688 -2.289978 -0.062500 0 0 0 0 0 0 4 401296
-0.020793 -0.029099 0.122150 -2.419451 -1.591597 -2.092994 -0.062500 0 0 0 0 0 0 4 402296
-0.020779 -0.029089 0.122148 -2.228354 -1.479007 -2.112450 -0.062500 0 0 0 0 0 0 4 403289
-0.020751 -0.029090 0.122140 -2.392086 -1.337602 -2.043088 -0.062500 0 0 0 0 0 0 4 404295
-0.020737 -0.029091 0.122137 -2.221719 -1.318927 -2.088469 -0.062500 0 0 0 0 0 0 4 405303
-0.020717 -0.029074 0.122126 -2.290269 -1.543327 -1.971719 -0.062500 0 0 0 0 0 0 4 406302
-0.020698 -0.029058 0.122137 -2.275464 -1.555311 -2.266239 -0.062500 0 0 0 0 0 0 4 407303
-0.020667 -0.029055 0.122135 -2.433204 -1.400357 -2.126711 -0.062500 0 0 0 0 0 0 4 408169
-0.020652 -0.029053 0.122135 -2.246754 -1.358709 -2.124690 -0.062500 0 0 0 0 0 0 4 409293
-0.020623 -0.029057 0.122128 -2.386372 -1.277367 -2.041394 -0.062500 0 0 0 0 0 0 4 410309
-0.020609 -0.029060 0.122125 -2.211067 -1.289640 -2.080877 -0.062500 0 0 0 0 0 0 4 411292
-0.020580 -0.029066 0.122118 -2.375328 -1.239757 -2.016479 -0.062500 0 0 0 0 0 0 4 412170
-0.020574 -0.029048 0.122111 -2.106420 -1.559260 -2.008951 -0.062500 0 0 0 0 0 0 4 413297
-0.020550 -0.029044 0.122102 -2.310981 -1.398831 -1.971026 -0.062500 0 0 0 0 0 0 4 414293
-0.020539 -0.029043 0.122098 -2.170744 -1.349639 -2.034490 -0.062500 0 0 0 0 0 0 4 415297
-0.020533 -0.029043 0.122096 -2.079029 -1.333853 -2.068880 -0.062500 0 0 0 0 0 0 4 416164
-0.020509 -0.029048 0.122089 -2.307263 -1.264068 -1.995423 -0.062500 0 0 0 0 0 0 4 417273
-0.020497 -0.029051 0.122086 -2.170975 -1.282453 -2.038901 -0.062500 0 0 0 0 0 0 4 418292
-0.020499 -0.029031 0.122081 -1.981350 -1.590936 -2.009242 -0.062500 0 0 0 0 0 0 4 419291
-0.020500 -0.029021 0.122079 -1.971826 -1.483018 -2.043735 -0.062500 0 0 0 0 0 0 4 420289
-0.020501 -0.029016 0.122078 -1.976962 -1.406122 -2.062822 -0.062500 0 0 0 0 0 0 4 421290
-0.020509 -0.028992 0.122074 -1.882800 -1.656247 -2.015887 -0.062500 0 0 0 0 0 0 4 422289
-0.020513 -0.028980 0.122072 -1.922780 -1.516950 -2.042588 -0.062500 0 0 0 0 0 0 4 423289
-0.020515 -0.028974 0.122071 -1.952670 -1.423561 -2.058371 -0.062500 0 0 0 0 0 0 4 424292
-0.020516 -0.028971 0.122071 -1.969106 -1.375628 -2.065423 -0.062500 0 0 0 0 0 0 4 425289
-0.020517 -0.028970 0.122071 -1.977661 -1.352029 -2.068407 -0.062500 0 0 0 0 0 0 4 426291
-0.020517 -0.028969 0.122071 -1.982091 -1.340450 -2.069650 -0.062500 0 0 0 0 0 0 4 427289
-0.020517 -0.028969 0.122071 -1.984331 -1.334779 -2.070164 -0.062500 0 0 0 0 0 0 4 428293
-0.020517 -0.028969 0.122071 -1.985465 -1.331973 -2.070392 -0.062500 0 0 0 0 0 0 4 429294
-0.020525 -0.028946 0.122067 -1.887794 -1.620058 -2.014918 -0.062500 0 0 0 0 0 0 4 430291
-0.020529 -0.028935 0.122065 -2.013023 -1.693132 -2.038216 -0.062500 0 0 0 0 0 0 4 431291
-0.020531 -0.028930 0.122064 -2.041613 -1.608781 -2.052591 -0.062500 0 0 0 0 0 0 4 432288
-0.020532 -0.028927 0.122064 -2.057341 -1.565264 -2.059049 -0.062500 0 0 0 0 0 0 4 433290
-0.020540 -0.028904 0.122060 -1.967381 -1.833193 -2.006036 -0.062500 0 0 0 0 0 0 4 434291
-0.020544 -0.028893 0.122058 -2.008961 -1.702624 -2.030520 -0.062500 0 0 0 0 0 0 4 435273
-0.020546 -0.028887 0.122057 -2.039562 -1.613452 -2.045398 -0.062500 0 0 0 0 0 0 4 436290
-0.020547 -0.028884 0.122057 -2.056320 -1.567554 -2.052064 -0.062500 0 0 0 0 0 0 4 437289
-0.020548 -0.028883 0.122057 -2.065022 -1.544928 -2.054899 -0.062500 0 0 0 0 0 0 4 438291
-0.020548 -0.028882 0.122057 -2.069512 -1.533816 -2.056070 -0.062500 0 0 0 0 0 0 4 439289
-0.020548 -0.028882 0.122057 -2.071790 -1.528386 -2.056565 -0.062500 0 0 0 0 0 0 4 440288
-0.020556 -0.028859 0.122053 -1.974883 -1.815000 -2.000825 -0.062500 0 0 0 0 0 0 4 441291
-0.020560 -0.028849 0.122051 -2.012792 -1.693651 -2.024344 -0.062500 0 0 0 0 0 0 4 442288
-0.020562 -0.028843 0.122051 -2.041501 -1.609036 -2.038831 -0.062500 0 0 0 0 0 0 4 443290
-0.020563 -0.028841 0.122050 -2.057274 -1.565387 -2.045340 -0.062500 0 0 0 0 0 0 4 444284
-0.020571 -0.028817 0.122046 -1.967505 -1.833108 -1.991977 -0.062500 0 0 0 0 0 0 4 445292
-0.020575 -0.028806 0.122044 -2.009027 -1.702552 -2.016629 -0.062500 0 0 0 0 0 0 4 446295
-0.020577 -0.028800 0.122044 -2.039556 -1.613394 -2.031622 -0.062500 0 0 0 0 0 0 4 447286
-0.020578 -0.028797 0.122043 -2.056326 -1.567531 -2.038324 -0.062500 0 0 0 0 0 0 4 448292
-0.020608 -0.028769 0.122046 -1.691853 -1.899367 -2.073136 -0.062500 0 0 0 0 0 0 4 449286
-0.020622 -0.028754 0.122046 -1.846734 -1.748917 -2.060673 -0.062500 0 0 0 0 0 0 4 450296
-0.020629 -0.028747 0.122047 -1.957228 -1.640713 -2.052950 -0.062500 0 0 0 0 0 0 4 451290
-0.020650 -0.028730 0.122027 -1.819483 -1.761452 -1.770464 -0.062500 0 0 0 0 0 0 4 452290
-0.020660 -0.028722 0.122019 -1.983294 -1.786561 -1.886258 -0.062500 0 0 0 0 0 0 4 453288
-0.020666 -0.028720 0.122015 -2.059944 -1.719389 -1.957727 -0.062500 0 0 0 0 0 0 4 454148
-0.020669 -0.028718 0.122014 -2.103056 -1.690299 -1.989758 -0.062500 0 0 0 0 0 0 4 455287
-0.020678 -0.028696 0.122009 -2.028321 -1.967328 -1.946573 -0.062500 0 0 0 0 0 0 4 456281
-0.020683 -0.028685 0.122007 -2.077503 -1.842545 -1.975999 -0.062500 0 0 0 0 0 0 4 457290
-0.020693 -0.028657 0.122003 -2.014392 -2.045697 -1.936124 -0.062500 0 0 0 0 0 0 4 458297
-0.020698 -0.028644 0.122001 -2.070318 -1.881709 -1.967494 -0.062500 0 0 0 0 0 0 4 459381
-0.020701 -0.028637 0.122000 -2.108405 -1.776200 -1.985384 -0.062500 0 0 0 0 0 0 4 460376
-0.020731 -0.028607 0.122001 -1.755974 -2.076681 -2.024012 -0.062500 0 0 0 0 0 0 4 461376
-0.020746 -0.028592 0.122002 -1.917029 -1.910791 -2.014218 -0.062500 0 0 0 0 0 0 4 462427
-0.020753 -0.028584 0.122003 -2.030729 -1.795028 -2.007735 -0.062500 0 0 0 0 0 0 4 463368
-0.020764 -0.028558 0.121999 -1.993173 -2.022250 -1.947478 -0.062500 0 0 0 0 0 0 4 464376
-0.020770 -0.028545 0.121997 -2.060323 -1.871001 -1.970305 -0.062500 0 0 0 0 0 0 4 465369
-0.020773 -0.028539 0.121996 -2.103690 -1.771322 -1.984624 -0.062500 0 0 0 0 0 0 4 466387
-0.020774 -0.028536 0.121996 -2.126754 -1.720162 -1.991073 -0.062500 0 0 0 0 0 0 4 467367
-0.020783 -0.028512 0.121992 -2.041286 -1.983549 -1.936234 -0.062500 0 0 0 0 0 0 4 468368
-0.020787 -0.028500 0.121990 -2.121391 -1.952302 -1.961512 -0.062500 0 0 0 0 0 0 4 469350
-0.020789 -0.028495 0.121989 -2.152654 -1.862390 -1.976871 -0.062500 0 0 0 0 0 0 4 470402
-0.020798 -0.028470 0.121985 -2.072492 -2.104798 -1.925990 -0.062500 0 0 0 0 0 0 4 471286
-0.020802 -0.028458 0.121983 -2.118308 -1.962156 -1.953103 -0.062500 0 0 0 0 0 0 4 472293
-0.020805 -0.028452 0.121982 -2.151086 -1.867167 -1.969250 -0.062500 0 0 0 0 0 0 4 473299
-0.020813 -0.028427 0.121978 -2.071752 -2.107076 -1.918510 -0.062500 0 0 0 0 0 0 4 474295
-0.020827 -0.028423 0.121960 -2.001758 -1.852746 -1.723399 -0.062500 0 0 0 0 0 0 4 475294
-0.020842 -0.028400 0.121948 -1.975971 -2.073285 -1.775224 -0.062500 0 0 0 0 0 0 4 476284
-0.020849 -0.028390 0.121944 -2.064340 -1.936289 -1.864255 -0.062500 0 0 0 0 0 0 4 477296
-0.020854 -0.028385 0.121942 -2.142834 -1.850189 -1.908003 -0.062500 0 0 0 0 0 0 4 478287
-0.020863 -0.028361 0.121937 -2.077407 -2.096725 -1.868573 -0.062500 0 0 0 0 0 0 4 479294
-0.020868 -0.028349 0.121935 -2.130798 -1.957362 -1.900908 -0.062500 0 0 0 0 0 0 4 480296
-0.020878 -0.028321 0.121930 -2.070624 -2.152832 -1.860819 -0.062500 0 0 0 0 0 0 4 481290
-0.020883 -0.028308 0.121928 -2.127303 -1.985619 -1.893430 -0.062500 0 0 0 0 0 0 4 482293
-0.020886 -0.028301 0.121927 -2.165825 -1.878595 -1.911943 -0.062500 0 0 0 0 0 0 4 483283
-0.020895 -0.028276 0.121922 -2.089819 -2.091505 -1.861514 -0.062500 0 0 0 0 0 0 4 484291
-0.020908 -0.028272 0.121904 -2.021408 -1.834238 -1.667163 -0.062500 0 0 0 0 0 0 4 485292
-0.020923 -0.028249 0.121893 -1.996453 -2.053329 -1.718698 -0.062500 0 0 0 0 0 0 4 486300
-0.020953 -0.028234 0.121894 -1.809065 -1.981668 -1.894943 -0.062500 0 0 0 0 0 0 4 487293
-0.020967 -0.028226 0.121895 -1.980316 -1.875530 -1.902237 -0.062500 0 0 0 0 0 0 4 488292
-0.020982 -0.028200 0.121891 -1.995338 -2.102638 -1.839757 -0.062500 0 0 0 0 0 0 4 489292
-0.020989 -0.028187 0.121889 -2.090171 -1.951371 -1.862449 -0.062500 0 0 0 0 0 0 4 490288
-0.021000 -0.028159 0.121884 -2.050914 -2.139676 -1.817592 -0.062500 0 0 0 0 0 0 4 491288
-0.021006 -0.028145 0.121882 -2.117511 -1.968799 -1.848900 -0.062500 0 0 0 0 0 0 4 492288
-0.021017 -0.028116 0.121877 -2.064392 -2.147842 -1.807553 -0.062500 0 0 0 0 0 0 4 493288
-0.021031 -0.028110 0.121859 -2.008545 -1.861797 -1.618044 -0.062500 0 0 0 0 0 0 4 494288
-0.021067 -0.028082 0.121854 -1.734936 -2.111692 -1.757316 -0.062500 0 0 0 0 0 0 4 495288
-0.021086 -0.028068 0.121851 -1.939965 -1.947556 -1.811481 -0.062500 0 0 0 0 0 0 4 496289
-0.021095 -0.028061 0.121850 -2.079397 -1.838886 -1.833742 -0.062500 0 0 0 0 0 0 4 497288
-0.021116 -0.028044 0.121830 -1.941763 -1.960187 -1.560720 -0.062500 0 0 0 0 0 0 4 498288
-0.021128 -0.028038 0.121821 -2.053701 -1.841227 -1.683490 -0.062500 0 0 0 0 0 0 4 499289
-0.021141 -0.028013 0.121813 -2.037762 -2.063943 -1.698035 -0.062500 0 0 0 0 0 0 4 500287
-0.021169 -0.027996 0.121816 -1.843069 -1.982635 -1.842314 -0.062500 0 0 0 0 0 0 4 501288
-0.021191 -0.027965 0.121813 -1.912695 -2.155354 -1.775318 -0.062500 0 0 0 0 0 0 4 502288
-0.021210 -0.027958 0.121796 -1.942037 -1.858223 -1.568679 -0.062500 0 0 0 0 0 0 4 503288
-0.021250 -0.027929 0.121791 -1.691433 -2.121554 -1.698810 -0.062500 0 0 0 0 0 0 4 504288
-0.021269 -0.027915 0.121788 -1.918333 -1.952890 -1.750345 -0.062500 0 0 0 0 0 0 4 505289
-0.021287 -0.027886 0.121783 -1.993439 -2.129161 -1.711075 -0.062500 0 0 0 0 0 0 4 506291
-0.021326 -0.027875 0.121771 -1.717670 -1.908083 -1.608157 -0.062500 0 0 0 0 0 0 4 507289
-0.021353 -0.027849 0.121762 -1.841368 -2.071008 -1.624428 -0.062500 0 0 0 0 0 0 4 508287
-0.021367 -0.027836 0.121758 -2.026718 -1.907614 -1.693945 -0.062500 0 0 0 0 0 0 4 509290
-0.021412 -0.027812 0.121742 -1.647464 -2.048732 -1.530560 -0.062500 0 0 0 0 0 0 4 510287
-0.021435 -0.027801 0.121736 -1.891365 -1.886687 -1.629269 -0.062500 0 0 0 0 0 0 4 511289
-0.021447 -0.027796 0.121733 -2.061620 -1.791845 -1.686962 -0.062500 0 0 0 0 0 0 4 512286
-0.021490 -0.027775 0.121718 -1.687561 -1.989668 -1.513402 -0.062500 0 0 0 0 0 0 4 513288
-0.021513 -0.027765 0.121711 -1.922184 -1.857554 -1.607939 -0.062500 0 0 0 0 0 0 4 514286
-0.021531 -0.027739 0.121704 -1.991916 -2.064588 -1.602458 -0.062500 0 0 0 0 0 0 4 515288
-0.021562 -0.027721 0.121707 -1.840561 -1.974353 -1.737475 -0.062500 0 0 0 0 0 0 4 516286
-0.021594 -0.027699 0.121688 -1.818703 -2.029429 -1.443836 -0.062500 0 0 0 0 0 0 4 517288
-0.021632 -0.027684 0.121686 -1.733933 -1.935398 -1.637462 -0.062500 0 0 0 0 0 0 4 518332
-0.021658 -0.027654 0.121681 -1.875042 -2.092944 -1.608481 -0.062500 0 0 0 0 0 0 4 519371
-0.021702 -0.027644 0.121669 -1.666478 -1.870103 -1.504657 -0.062500 0 0 0 0 0 0 4 520375
-0.021724 -0.027639 0.121664 -1.942356 -1.764839 -1.582378 -0.062500 0 0 0 0 0 0 4 521369
-0.021743 -0.027615 0.121658 -2.014401 -2.006709 -1.564591 -0.062500 0 0 0 0 0 0 4 522395
-0.021782 -0.027607 0.121645 -1.748355 -1.824681 -1.471147 -0.062500 0 0 0 0 0 0 4 523373
-0.021810 -0.027582 0.121635 -1.877423 -2.028067 -1.491697 -0.062500 0 0 0 0 0 0 4 524371
-0.021846 -0.027565 0.121637 -1.787880 -1.942573 -1.647707 -0.062500 0 0 0 0 0 0 4 525377
-0.021879 -0.027543 0.121617 -1.802531 -2.001155 -1.363751 -0.062500 0 0 0 0 0 0 4 526413
-0.021897 -0.027533 0.121609 -2.012583 -1.843382 -1.478410 -0.062500 0 0 0 0 0 0 4 527375
-0.021928 -0.027524 0.121612 -1.887803 -1.824731 -1.632076 -0.062500 0 0 0 0 0 0 4 528384
-0.021950 -0.027497 0.121608 -1.978227 -2.051380 -1.565798 -0.062500 0 0 0 0 0 0 4 529376
-0.021983 -0.027479 0.121613 -1.854025 -1.963127 -1.666839 -0.062500 0 0 0 0 0 0 4 530345
-0.022015 -0.027456 0.121594 -1.848557 -2.014606 -1.358187 -0.062500 0 0 0 0 0 0 4 531367
-0.022032 -0.027446 0.121587 -2.046692 -1.830721 -1.462956 -0.062500 0 0 0 0 0 0 4 532364
-0.022062 -0.027436 0.121589 -1.894462 -1.808794 -1.612034 -0.062500 0 0 0 0 0 0 4 533350
-0.022084 -0.027409 0.121586 -1.981834 -2.033030 -1.543803 -0.062500 0 0 0 0 0 0 4 534402
-0.022126 -0.027399 0.121574 -1.742469 -1.832539 -1.421100 -0.062500 0 0 0 0 0 0 4 535349
-0.022154 -0.027373 0.121565 -1.906645 -2.022916 -1.428958 -0.062500 0 0 0 0 0 0 4 536383
-0.022169 -0.027361 0.121561 -2.100707 -1.863052 -1.497517 -0.062500 0 0 0 0 0 0 4 537373
-0.022198 -0.027349 0.121566 -1.935297 -1.830838 -1.614361 -0.062500 0 0 0 0 0 0 4 538392
-0.022219 -0.027322 0.121563 -2.014127 -2.045970 -1.531105 -0.062500 0 0 0 0 0 0 4 539374
-0.022252 -0.027303 0.121567 -1.882469 -1.951302 -1.624774 -0.062500 0 0 0 0 0 0 4 540392
-0.022276 -0.027301 0.121553 -1.968906 -1.711967 -1.377018 -0.062500 0 0 0 0 0 0 4 541366
-0.022296 -0.027280 0.121543 -2.034635 -1.952012 -1.390508 -0.062500 0 0 0 0 0 0 4 542401
-0.022328 -0.027265 0.121545 -1.888478 -1.893539 -1.548892 -0.062500 0 0 0 0 0 0 4 543366
-0.022344 -0.027257 0.121545 -2.103324 -1.790236 -1.553553 -0.062500 0 0 0 0 0 0 4 544346
-0.022381 -0.027226 0.121547 -1.853864 -2.063523 -1.566312 -0.062500 0 0 0 0 0 0 4 545364
-0.022399 -0.027210 0.121547 -2.067650 -1.891947 -1.556684 -0.062500 0 0 0 0 0 0 4 546379
-0.022437 -0.027175 0.121549 -1.835154 -2.127534 -1.567766 -0.062500 0 0 0 0 0 0 4 547364
-0.022456 -0.027157 0.121549 -2.058200 -1.924115 -1.558296 -0.062500 0 0 0 0 0 0 4 548348
-0.022486 -0.027143 0.121555 -1.924777 -1.857813 -1.633852 -0.062500 0 0 0 0 0 0 4 549363
-0.022509 -0.027114 0.121553 -2.020763 -2.051063 -1.532622 -0.062500 0 0 0 0 0 0 4 550379
-0.022542 -0.027094 0.121558 -1.896163 -1.944872 -1.618603 -0.062500 0 0 0 0 0 0 4 551364
-0.022566 -0.027092 0.121544 -2.005507 -1.701447 -1.368674 -0.062500 0 0 0 0 0 0 4 552371
-0.022608 -0.027065 0.121539 -1.794399 -2.006341 -1.460564 -0.062500 0 0 0 0 0 0 4 553347
-0.022629 -0.027052 0.121537 -2.041510 -1.856410 -1.503795 -0.062500 0 0 0 0 0 0 4 554398
-0.022661 -0.027040 0.121542 -1.923390 -1.822511 -1.602348 -0.062500 0 0 0 0 0 0 4 555284
-0.022677 -0.027034 0.121544 -2.122884 -1.747768 -1.576300 -0.062500 0 0 0 0 0 0 4 556292
-0.022714 -0.027003 0.121546 -1.867717 -2.044254 -1.573192 -0.062500 0 0 0 0 0 0 4 557291
-0.022732 -0.026988 0.121547 -2.081164 -1.878446 -1.559097 -0.062500 0 0 0 0 0 0 4 558281
-0.022769 -0.026953 0.121548 -1.850970 -2.142452 -1.565984 -0.062500 0 0 0 0 0 0 4 559291
-0.022788 -0.026935 0.121548 -2.073733 -1.939951 -1.556911 -0.062500 0 0 0 0 0 0 4 560297
-0.022819 -0.026921 0.121554 -1.939584 -1.874712 -1.631507 -0.062500 0 0 0 0 0 0 4 561300
-0.022863 -0.026886 0.121558 -1.757174 -2.136461 -1.609009 -0.062500 0 0 0 0 0 0 4 562282
-0.022885 -0.026869 0.121559 -2.025912 -1.939858 -1.581867 -0.062500 0 0 0 0 0 0 4 563300
-0.022924 -0.026832 0.121561 -1.822050 -2.161357 -1.581664 -0.062500 0 0 0 0 0 0 4 564293
-0.022965 -0.026809 0.121567 -1.780075 -2.018905 -1.649435 -0.062500 0 0 0 0 0 0 4 565297
-0.022986 -0.026797 0.121569 -1.999320 -1.932016 -1.610611 -0.062500 0 0 0 0 0 0 4 566290
-0.023024 -0.026763 0.121571 -1.786363 -2.193489 -1.599822 -0.062500 0 0 0 0 0 0 4 567296
-0.023065 -0.026741 0.121578 -1.738474 -2.072667 -1.662947 -0.062500 0 0 0 0 0 0 4 568286
-0.023092 -0.026707 0.121575 -1.909017 -2.207095 -1.555527 -0.062500 0 0 0 0 0 0 4 569297
-0.023128 -0.026685 0.121580 -1.822453 -2.069941 -1.638545 -0.062500 0 0 0 0 0 0 4 570269
-0.023145 -0.026674 0.121582 -2.045900 -1.917935 -1.612592 -0.062500 0 0 0 0 0 0 4 571295
-0.023182 -0.026641 0.121583 -1.809279 -2.185733 -1.606440 -0.062500 0 0 0 0 0 0 4 572291
-0.023201 -0.026624 0.121584 -1.966437 -2.105116 -1.594293 -0.062500 0 0 0 0 0 0 4 573296
-0.023232 -0.026610 0.121590 -1.829776 -2.048520 -1.666125 -0.062500 0 0 0 0 0 0 4 574296
-0.023276 -0.026576 0.121593 -1.583320 -2.369603 -1.640620 -0.062500 0 0 0 0 0 0 4 575297
-0.023297 -0.026558 0.121594 -1.851874 -2.174190 -1.615157 -0.062500 0 0 0 0 0 0 4 576297
-0.023330 -0.026544 0.121600 -1.740979 -2.111950 -1.680579 -0.062500 0 0 0 0 0 0 4 577298
-0.023353 -0.026515 0.121598 -1.850720 -2.303817 -1.574902 -0.062500 0 0 0 0 0 0 4 578306
-0.023386 -0.026495 0.121602 -1.730006 -2.199232 -1.658508 -0.062500 0 0 0 0 0 0 4 579293
-0.023431 -0.026457 0.121605 -1.438307 -2.574306 -1.642330 -0.062500 0 0 0 0 0 0 4 580292
-0.023454 -0.026438 0.121606 -1.716438 -2.354021 -1.622323 -0.062500 0 0 0 0 0 0 4 581296
-0.023486 -0.026423 0.121612 -1.610321 -2.279824 -1.689550 -0.062500 0 0 0 0 0 0 4 582297
-0.023524 -0.026410 0.121619 -1.535830 -2.251046 -1.729622 -0.062500 0 0 0 0 0 0 4 583296
[truncated: 34,319,642 more chars]
