# Supplementary material for: Increasing Patient Engagement in Rehabilitation Exercises Using Computer-Based Citizen Science
Source: PLoS One. 2015 Mar 20;10(3):e0117013. doi: 10.1371/journal.pone.0117013 (PMC4368773; doi:10.1371/journal.pone.0117013)
Supplement: S1 Dataset — (ZIP) [file pone.0117013.s001.zip › Dataset_S1/H6/H6_without.dat]

0.007928 -0.007738 0.170331 1.682093 3.614339 -7.627950 -0.000000 1 0 0 0 0 0 0 802
0.007862 -0.007847 0.170612 1.013341 1.780341 -4.445545 -0.000031 1 0 0 0 0 0 0 1804
0.007788 -0.008010 0.170885 1.053040 2.305539 -4.031618 -0.000063 1 0 0 0 0 0 0 2810
0.007692 -0.008115 0.171166 1.342574 1.609817 -4.135704 -0.000094 1 0 0 0 0 0 0 3815
0.007644 -0.008187 0.171423 0.735465 1.102106 -3.843160 -0.000125 1 0 0 0 0 0 0 4800
0.007619 -0.008285 0.171654 0.376155 1.402282 -3.511866 -0.000157 1 0 0 0 0 0 0 5812
0.007580 -0.008319 0.171892 0.525260 0.608268 -3.588668 -0.000187 1 0 0 0 0 0 0 6800
0.007547 -0.008372 0.172112 0.451547 0.777060 -3.386719 -0.000219 1 0 0 0 0 0 0 7810
0.007538 -0.008403 0.172313 0.129547 0.516755 -3.141626 -0.000250 1 0 0 0 0 0 0 8799
0.007516 -0.008418 0.172439 0.251928 0.276756 -2.167120 -0.000282 1 0 0 0 0 0 0 9830
0.007498 -0.008445 0.172676 0.215722 0.421620 -3.546255 -0.000330 1 0 0 0 0 0 0 11356
0.007489 -0.008464 0.172918 0.094019 0.329080 -3.766773 -0.000344 1 0 0 0 0 0 0 11814
0.007469 -0.008479 0.172991 0.209274 0.280815 -1.637192 -0.000405 1 0 0 0 0 0 0 13758
0.007365 -0.008512 0.173261 1.317227 0.508004 -4.013658 -0.000438 1 0 0 0 0 0 0 14802
0.007307 -0.008521 0.173371 0.825115 0.225653 -2.199004 -0.000468 1 0 0 0 0 0 0 15788
0.007223 -0.008548 0.173488 1.098365 0.432544 -2.122729 -0.000499 1 0 0 0 0 0 0 16777
0.007136 -0.008544 0.173596 1.177013 0.060372 -2.027232 -0.000531 1 0 0 0 0 0 0 17794
0.007047 -0.008525 0.173699 1.207219 -0.169306 -1.987081 -0.000563 1 0 0 0 0 0 0 18803
0.006928 -0.008535 0.173791 1.578836 0.183134 -1.849568 -0.000593 1 0 0 0 0 0 0 19788
0.006811 -0.008542 0.173868 1.605012 0.192461 -1.673094 -0.000625 1 0 0 0 0 0 0 20803
0.006674 -0.008545 0.173930 1.859788 0.133303 -1.495780 -0.000656 1 0 0 0 0 0 0 21791
0.006548 -0.008551 0.173980 1.734995 0.172585 -1.335421 -0.000687 1 0 0 0 0 0 0 22790
0.006422 -0.008536 0.174022 1.726634 -0.081541 -1.234541 -0.000718 1 0 0 0 0 0 0 23789
0.006317 -0.008517 0.174053 1.453471 -0.161331 -1.118143 -0.000750 1 0 0 0 0 0 0 24788
0.006208 -0.008514 0.174075 1.466112 0.041042 -1.006125 -0.000782 1 0 0 0 0 0 0 25823
0.006091 -0.008497 0.174090 1.568462 -0.114784 -0.928147 -0.000812 1 0 0 0 0 0 0 26791
0.005992 -0.008479 0.174095 1.355201 -0.143975 -0.826135 -0.000846 1 0 0 0 0 0 0 27873
0.005914 -0.008506 0.174088 1.043377 0.437434 -0.669741 -0.000875 1 0 0 0 0 0 0 28798
0.005855 -0.008515 0.174077 0.767927 0.276293 -0.633052 -0.000906 1 0 0 0 0 0 0 29784
0.005798 -0.008556 0.174062 0.711560 0.670305 -0.598328 -0.000937 1 0 0 0 0 0 0 30790
0.005750 -0.008572 0.174047 0.594407 0.401232 -0.626766 -0.000968 1 0 0 0 0 0 0 31789
0.005691 -0.008594 0.174028 0.705569 0.453606 -0.591904 -0.001000 1 0 0 0 0 0 0 32790
0.005628 -0.008619 0.174006 0.776617 0.501685 -0.582867 -0.001031 1 0 0 0 0 0 0 33796
0.005563 -0.008646 0.173984 0.812635 0.530310 -0.591142 -0.001062 1 0 0 0 0 0 0 34788
0.005496 -0.008674 0.173960 0.829814 0.547282 -0.608523 -0.001093 1 0 0 0 0 0 0 35788
0.005422 -0.008680 0.173934 0.923107 0.272558 -0.599027 -0.001125 1 0 0 0 0 0 0 36787
0.005330 -0.008691 0.173915 1.164909 0.323263 -0.714297 -0.001158 1 0 0 0 0 0 0 37851
0.005244 -0.008689 0.173891 1.119619 0.152631 -0.681858 -0.001187 1 0 0 0 0 0 0 38792
0.005145 -0.008696 0.173873 1.266635 0.264685 -0.778658 -0.001218 1 0 0 0 0 0 0 39789
0.005048 -0.008732 0.173846 1.265112 0.643741 -0.703466 -0.001250 1 0 0 0 0 0 0 40789
0.004958 -0.008741 0.173818 1.161566 0.352434 -0.703459 -0.001281 1 0 0 0 0 0 0 41790
0.004858 -0.008755 0.173798 1.286290 0.374569 -0.826854 -0.001312 1 0 0 0 0 0 0 42789
0.004774 -0.008775 0.173776 1.093748 0.474271 -0.833007 -0.001343 1 0 0 0 0 0 0 43787
0.004697 -0.008799 0.173752 0.970588 0.536218 -0.846390 -0.001379 1 0 0 0 0 0 0 44914
0.004611 -0.008843 0.173723 1.087655 0.800747 -0.791740 -0.001406 1 0 0 0 0 0 0 45791
0.004547 -0.008861 0.173701 0.800318 0.499045 -0.911538 -0.001437 1 0 0 0 0 0 0 46797
0.004481 -0.008884 0.173678 0.803809 0.535267 -0.925791 -0.001469 1 0 0 0 0 0 0 47801
0.004414 -0.008909 0.173654 0.819809 0.574592 -0.939990 -0.001500 1 0 0 0 0 0 0 48793
0.004345 -0.008936 0.173629 0.828579 0.598952 -0.961355 -0.001533 1 0 0 0 0 0 0 49864
0.004277 -0.008963 0.173604 0.832935 0.613569 -0.983439 -0.001564 1 0 0 0 0 0 0 50853
0.004208 -0.008990 0.173579 0.834883 0.623313 -1.007076 -0.001595 1 0 0 0 0 0 0 51848
0.004125 -0.009034 0.173562 1.021054 0.845556 -1.142047 -0.001630 1 0 0 0 0 0 0 52951
0.004042 -0.009047 0.173539 1.037761 0.476150 -1.088525 -0.001662 1 0 0 0 0 0 0 53973
0.003958 -0.009044 0.173525 1.039935 0.233587 -1.257218 -0.001711 1 0 0 0 0 0 0 55539
0.003917 -0.009043 0.173519 0.497630 0.232091 -1.369951 -0.001720 1 0 0 0 0 0 0 55850
0.003826 -0.009068 0.173503 1.081918 0.574561 -1.282437 -0.001756 1 0 0 0 0 0 0 56984
0.003746 -0.009094 0.173482 1.002139 0.627892 -1.232044 -0.001787 1 0 0 0 0 0 0 57982
0.003664 -0.009097 0.173469 1.008977 0.356659 -1.446668 -0.001912 1 0 0 0 0 0 0 61990
0.003483 -0.009149 0.173437 2.303387 0.967593 -1.215549 -0.001939 1 0 0 0 0 0 0 62859
0.003371 -0.009171 0.173413 1.526214 0.643555 -1.332450 -0.001970 1 0 0 0 0 0 0 63856
0.003302 -0.009200 0.173396 0.903748 0.707626 -1.457050 -0.002002 1 0 0 0 0 0 0 64857
0.003225 -0.009205 0.173386 0.936686 0.400372 -1.575806 -0.002032 1 0 0 0 0 0 0 65833
0.003173 -0.009225 0.173375 0.620869 0.575735 -1.610032 -0.002064 1 0 0 0 0 0 0 66855
0.003125 -0.009230 0.173362 0.520773 0.410312 -1.602833 -0.002095 1 0 0 0 0 0 0 67847
0.003102 -0.009234 0.173356 0.200791 0.364596 -1.715853 -0.002126 1 0 0 0 0 0 0 68822
0.003076 -0.009253 0.173348 0.196189 0.575194 -1.723448 -0.002161 1 0 0 0 0 0 0 69948
0.003042 -0.009258 0.173335 0.301146 0.417431 -1.696811 -0.002189 1 0 0 0 0 0 0 70841
0.003026 -0.009261 0.173330 0.087641 0.376186 -1.806556 -0.002225 1 0 0 0 0 0 0 71988
0.003003 -0.009280 0.173321 0.137395 0.587906 -1.805921 -0.002255 1 0 0 0 0 0 0 72958
0.002964 -0.009262 0.173320 0.362790 0.128101 -1.928071 -0.002286 1 0 0 0 0 0 0 73968
0.002909 -0.009265 0.173320 0.587416 0.358160 -1.968818 -0.002317 1 0 0 0 0 0 0 74951
0.002853 -0.009238 0.173323 0.620869 0.003307 -2.036713 -0.002345 1 0 0 0 0 0 0 75841
0.002804 -0.009219 0.173330 0.537408 0.068388 -2.120755 -0.002376 1 0 0 0 0 0 0 76827
0.002751 -0.009181 0.173336 0.578430 -0.162618 -2.146860 -0.002410 1 0 0 0 0 0 0 77912
0.002689 -0.009174 0.173339 0.698307 0.213237 -2.124904 -0.002437 1 0 0 0 0 0 0 78778
0.002658 -0.009171 0.173340 0.306908 0.300904 -2.130739 -0.002472 1 0 0 0 0 0 0 79901
0.002621 -0.009163 0.173346 0.342288 0.261682 -2.215832 -0.002500 1 0 0 0 0 0 0 80790
0.002602 -0.009159 0.173349 0.105924 0.309810 -2.208882 -0.002534 1 0 0 0 0 0 0 81901
0.002572 -0.009151 0.173356 0.238173 0.268544 -2.284858 -0.002566 1 0 0 0 0 0 0 82911
0.002557 -0.009147 0.173359 0.052777 0.316352 -2.264983 -0.002593 1 0 0 0 0 0 0 83774
0.002528 -0.009140 0.173366 0.210151 0.276241 -2.341139 -0.002628 1 0 0 0 0 0 0 84910
0.002506 -0.009113 0.173367 0.130501 0.036339 -2.289240 -0.002659 1 0 0 0 0 0 0 85900
0.002495 -0.009100 0.173367 -0.020053 0.186186 -2.303338 -0.002691 1 0 0 0 0 0 0 86902
0.002490 -0.009094 0.173367 -0.107261 0.289593 -2.323190 -0.002718 1 0 0 0 0 0 0 87774
0.002466 -0.009085 0.173373 0.123814 0.272372 -2.424367 -0.002753 1 0 0 0 0 0 0 88910
0.002454 -0.009080 0.173376 -0.009717 0.331470 -2.419144 -0.002784 1 0 0 0 0 0 0 89900
0.002440 -0.009055 0.173374 -0.009110 0.081683 -2.387201 -0.002812 1 0 0 0 0 0 0 90785
0.002434 -0.009043 0.173374 -0.097125 0.220573 -2.421044 -0.002847 1 0 0 0 0 0 0 91900
0.002431 -0.009037 0.173373 -0.150746 0.317830 -2.452985 -0.002878 1 0 0 0 0 0 0 92910
0.002429 -0.009034 0.173373 -0.179522 0.371227 -2.482294 -0.002910 1 0 0 0 0 0 0 93909
0.002421 -0.009011 0.173370 -0.101495 0.111744 -2.475582 -0.002941 1 0 0 0 0 0 0 94902
0.002417 -0.008999 0.173369 -0.147543 0.243244 -2.514434 -0.002968 1 0 0 0 0 0 0 95783
0.002415 -0.008993 0.173368 -0.180309 0.337677 -2.554964 -0.003004 1 0 0 0 0 0 0 96916
0.002407 -0.008968 0.173366 -0.104815 0.100463 -2.551752 -0.003034 1 0 0 0 0 0 0 97900
0.002403 -0.008955 0.173364 -0.152189 0.243321 -2.592580 -0.003062 1 0 0 0 0 0 0 98785
0.002401 -0.008949 0.173364 -0.185573 0.343351 -2.633534 -0.003097 1 0 0 0 0 0 0 99900
0.002393 -0.008924 0.173361 -0.110410 0.108954 -2.631044 -0.003128 1 0 0 0 0 0 0 100901
0.002389 -0.008911 0.173359 -0.158237 0.253685 -2.675446 -0.003160 1 0 0 0 0 0 0 101910
0.002379 -0.008883 0.173356 -0.097554 0.064561 -2.674986 -0.003187 1 0 0 0 0 0 0 102776
0.002375 -0.008869 0.173354 -0.153689 0.234965 -2.725733 -0.003222 1 0 0 0 0 0 0 103909
0.002365 -0.008840 0.173351 -0.097356 0.059019 -2.729900 -0.003253 1 0 0 0 0 0 0 104899
0.002353 -0.008803 0.173347 -0.062413 -0.052173 -2.751352 -0.003294 1 0 0 0 0 0 0 106224
0.002348 -0.008785 0.173345 -0.137422 0.177592 -2.797869 -0.003316 1 0 0 0 0 0 0 106913
0.002338 -0.008754 0.173341 -0.092026 0.034982 -2.809044 -0.003351 1 0 0 0 0 0 0 108030
0.002332 -0.008738 0.173339 -0.156093 0.229409 -2.869418 -0.003394 1 0 0 0 0 0 0 109422
0.002323 -0.008708 0.173336 -0.102338 0.062602 -2.861278 -0.003410 1 0 0 0 0 0 0 109917
0.002318 -0.008694 0.173334 -0.162017 0.244281 -2.909727 -0.003441 1 0 0 0 0 0 0 110905
0.002308 -0.008664 0.173330 -0.107323 0.073671 -2.911212 -0.003468 1 0 0 0 0 0 0 111788
0.002304 -0.008649 0.173329 -0.166383 0.253257 -2.963159 -0.003504 1 0 0 0 0 0 0 112914
0.002301 -0.008642 0.173328 -0.205159 0.370585 -3.003521 -0.003535 1 0 0 0 0 0 0 113920
0.002293 -0.008616 0.173325 -0.132689 0.144904 -3.000874 -0.003566 1 0 0 0 0 0 0 114915
0.002289 -0.008603 0.173323 -0.181774 0.293850 -3.045966 -0.003597 1 0 0 0 0 0 0 115914
0.002280 -0.008575 0.173320 -0.122012 0.107185 -3.048453 -0.003628 1 0 0 0 0 0 0 116912
0.002275 -0.008561 0.173318 -0.178077 0.277823 -3.095951 -0.003659 1 0 0 0 0 0 0 117897
0.002273 -0.008554 0.173318 -0.215506 0.390999 -3.135827 -0.003690 1 0 0 0 0 0 0 118895
0.002265 -0.008528 0.173315 -0.142360 0.163185 -3.133367 -0.003722 1 0 0 0 0 0 0 119915
0.002260 -0.008515 0.173313 -0.191195 0.311277 -3.179357 -0.003754 1 0 0 0 0 0 0 120945
0.002258 -0.008509 0.173312 -0.224755 0.412712 -3.217127 -0.003785 1 0 0 0 0 0 0 121913
0.002250 -0.008484 0.173309 -0.149419 0.178492 -3.210028 -0.003812 1 0 0 0 0 0 0 122788
0.002246 -0.008471 0.173308 -0.197547 0.324023 -3.258344 -0.003847 1 0 0 0 0 0 0 123914
0.002237 -0.008443 0.173304 -0.136806 0.134633 -3.256919 -0.003874 1 0 0 0 0 0 0 124784
0.002232 -0.008429 0.173303 -0.192922 0.305071 -3.310202 -0.003912 1 0 0 0 0 0 0 125979
0.002230 -0.008422 0.173302 -0.229941 0.417144 -3.346682 -0.003939 1 0 0 0 0 0 0 126846
0.002222 -0.008396 0.173299 -0.156658 0.188924 -3.343643 -0.003971 1 0 0 0 0 0 0 127860
0.002239 -0.008389 0.173292 -0.484562 0.411035 -3.319773 -0.004004 1 0 0 0 0 0 0 128946
0.002248 -0.008386 0.173289 -0.408530 0.484712 -3.389993 -0.004037 1 0 0 0 0 0 0 129977
0.002245 -0.008362 0.173284 -0.253335 0.229536 -3.406418 -0.004068 1 0 0 0 0 0 0 130971
0.002265 -0.008356 0.173277 -0.537524 0.436754 -3.390218 -0.004099 1 0 0 0 0 0 0 131969
0.002275 -0.008353 0.173273 -0.439256 0.502879 -3.464398 -0.004130 1 0 0 0 0 0 0 132969
0.002273 -0.008329 0.173269 -0.272945 0.243850 -3.483118 -0.004161 1 0 0 0 0 0 0 133968
0.002293 -0.008323 0.173261 -0.551668 0.449110 -3.468405 -0.004193 1 0 0 0 0 0 0 134985
0.002296 -0.008298 0.173255 -0.356948 0.224850 -3.505878 -0.004224 1 0 0 0 0 0 0 135974
0.002298 -0.008286 0.173252 -0.320189 0.369613 -3.577729 -0.004256 1 0 0 0 0 0 0 136980
0.002313 -0.008263 0.173242 -0.494284 0.253305 -3.520650 -0.004287 1 0 0 0 0 0 0 137989
0.002313 -0.008230 0.173235 -0.323873 0.104745 -3.568571 -0.004318 1 0 0 0 0 0 0 138981
0.002314 -0.008213 0.173231 -0.306740 0.310694 -3.647981 -0.004349 1 0 0 0 0 0 0 139968
0.002307 -0.008183 0.173227 -0.211862 0.153148 -3.666408 -0.004380 1 0 0 0 0 0 0 140967
0.002325 -0.008174 0.173219 -0.529593 0.412211 -3.651161 -0.004411 1 0 0 0 0 0 0 141970
0.002327 -0.008147 0.173213 -0.354616 0.215188 -3.688416 -0.004443 1 0 0 0 0 0 0 142967
0.002349 -0.008139 0.173204 -0.607263 0.447312 -3.688347 -0.004474 1 0 0 0 0 0 0 143967
0.002353 -0.008113 0.173197 -0.397170 0.235965 -3.733511 -0.004505 1 0 0 0 0 0 0 144972
0.002377 -0.008106 0.173189 -0.631971 0.460541 -3.736705 -0.004536 1 0 0 0 0 0 0 145957
0.002389 -0.008103 0.173184 -0.506215 0.535074 -3.821637 -0.004568 1 0 0 0 0 0 0 146973
0.002387 -0.008079 0.173180 -0.326055 0.279422 -3.843845 -0.004598 1 0 0 0 0 0 0 147953
0.002408 -0.008073 0.173172 -0.598136 0.486215 -3.831182 -0.004630 1 0 0 0 0 0 0 148967
0.002412 -0.008048 0.173165 -0.400042 0.262624 -3.869777 -0.004662 1 0 0 0 0 0 0 149976
0.002413 -0.008035 0.173162 -0.361156 0.407897 -3.942370 -0.004693 1 0 0 0 0 0 0 150969
0.002407 -0.008007 0.173158 -0.255091 0.217333 -3.956555 -0.004724 1 0 0 0 0 0 0 151967
0.002404 -0.007993 0.173156 -0.287288 0.386218 -4.011855 -0.004755 1 0 0 0 0 0 0 152971
0.002395 -0.007964 0.173152 -0.219350 0.208402 -4.017058 -0.004786 1 0 0 0 0 0 0 153969
0.002413 -0.007955 0.173145 -0.551124 0.457277 -3.995681 -0.004818 1 0 0 0 0 0 0 154966
0.002414 -0.007928 0.173138 -0.383097 0.255113 -4.029762 -0.004849 1 0 0 0 0 0 0 155964
0.002415 -0.007915 0.173135 -0.359355 0.411393 -4.101131 -0.004880 1 0 0 0 0 0 0 156971
0.002415 -0.007909 0.173134 -0.354095 0.516158 -4.152629 -0.004911 1 0 0 0 0 0 0 157969
0.002408 -0.007883 0.173130 -0.259716 0.282705 -4.153108 -0.004943 1 0 0 0 0 0 0 158981
0.002405 -0.007871 0.173129 -0.297198 0.427937 -4.201082 -0.004974 1 0 0 0 0 0 0 159955
0.002418 -0.007848 0.173120 -0.512439 0.311403 -4.130656 -0.005005 1 0 0 0 0 0 0 160965
0.002424 -0.007837 0.173115 -0.455484 0.453234 -4.211110 -0.005036 1 0 0 0 0 0 0 161952
0.002420 -0.007809 0.173110 -0.317709 0.254733 -4.234255 -0.005067 1 0 0 0 0 0 0 162952
0.002418 -0.007795 0.173108 -0.331688 0.418948 -4.295140 -0.005099 1 0 0 0 0 0 0 163964
0.002439 -0.007794 0.173101 -0.628219 0.601617 -4.268298 -0.005130 1 0 0 0 0 0 0 164950
0.002442 -0.007771 0.173095 -0.434813 0.342940 -4.296805 -0.005161 1 0 0 0 0 0 0 165965
0.002444 -0.007760 0.173092 -0.397496 0.468658 -4.364958 -0.005192 1 0 0 0 0 0 0 166950
0.002437 -0.007732 0.173088 -0.292245 0.267834 -4.376648 -0.005224 1 0 0 0 0 0 0 167964
0.002449 -0.007702 0.173077 -0.512353 0.214415 -4.319189 -0.005255 1 0 0 0 0 0 0 168949
0.002454 -0.007687 0.173073 -0.464923 0.411510 -4.410179 -0.005286 1 0 0 0 0 0 0 169951
0.002450 -0.007657 0.173067 -0.332766 0.242613 -4.438227 -0.005318 1 0 0 0 0 0 0 170963
0.002448 -0.007642 0.173065 -0.349330 0.421869 -4.501422 -0.005349 1 0 0 0 0 0 0 171963
0.002440 -0.007613 0.173061 -0.273464 0.248520 -4.508901 -0.005380 1 0 0 0 0 0 0 172948
0.002450 -0.007582 0.173050 -0.508689 0.208597 -4.449018 -0.005410 1 0 0 0 0 0 0 173908
0.002456 -0.007566 0.173045 -0.468686 0.412694 -4.539288 -0.005440 1 0 0 0 0 0 0 174897
0.002451 -0.007536 0.173040 -0.340203 0.247222 -4.566732 -0.005472 1 0 0 0 0 0 0 175908
0.002470 -0.007527 0.173032 -0.639800 0.500920 -4.557271 -0.005503 1 0 0 0 0 0 0 176907
0.002473 -0.007500 0.173025 -0.454878 0.300876 -4.595659 -0.005534 1 0 0 0 0 0 0 177898
0.002496 -0.007493 0.173016 -0.703472 0.530991 -4.597704 -0.005566 1 0 0 0 0 0 0 178907
0.002500 -0.007467 0.173009 -0.490661 0.318362 -4.641807 -0.005597 1 0 0 0 0 0 0 179897
0.002517 -0.007437 0.172997 -0.632186 0.251376 -4.606573 -0.005628 1 0 0 0 0 0 0 180907
0.002518 -0.007400 0.172989 -0.451711 0.154534 -4.698394 -0.005694 1 0 0 0 0 0 0 183009
0.002526 -0.007343 0.172973 -0.523331 -0.122167 -4.631840 -0.005722 1 0 0 0 0 0 0 183908
0.002545 -0.007298 0.172957 -0.673173 0.010786 -4.667740 -0.005781 1 0 0 0 0 0 0 185792
0.002562 -0.007237 0.172937 -0.668251 -0.187968 -4.651860 -0.005816 1 0 0 0 0 0 0 186900
0.002563 -0.007185 0.172925 -0.470848 -0.096483 -4.765723 -0.005847 1 0 0 0 0 0 0 187898
0.002579 -0.007142 0.172911 -0.634212 0.038863 -4.770559 -0.005878 1 0 0 0 0 0 0 188908
0.002579 -0.007099 0.172901 -0.462686 0.043833 -4.852738 -0.005909 1 0 0 0 0 0 0 189899
0.002594 -0.007060 0.172888 -0.633679 0.110864 -4.838115 -0.005940 1 0 0 0 0 0 0 190897
0.002587 -0.007059 0.172876 -0.369168 0.599645 -4.880670 -0.005972 1 0 0 0 0 0 0 191908
0.002599 -0.007042 0.172862 -0.579843 0.444282 -4.874755 -0.006003 1 0 0 0 0 0 0 192897
0.002619 -0.007016 0.172846 -0.722265 0.327075 -4.881198 -0.006034 1 0 0 0 0 0 0 193892
0.002622 -0.006982 0.172836 -0.517404 0.192872 -4.970653 -0.006066 1 0 0 0 0 0 0 194900
0.002638 -0.006948 0.172822 -0.669710 0.188665 -4.959903 -0.006097 1 0 0 0 0 0 0 195913
0.002661 -0.006914 0.172807 -0.774215 0.193464 -4.961378 -0.006129 1 0 0 0 0 0 0 196922
0.002665 -0.006876 0.172797 -0.549280 0.124993 -5.047645 -0.006160 1 0 0 0 0 0 0 197906
0.002682 -0.006840 0.172783 -0.691718 0.153916 -5.035245 -0.006191 1 0 0 0 0 0 0 198911
0.002662 -0.006795 0.172765 -0.226609 0.041282 -4.995351 -0.006222 1 0 0 0 0 0 0 199915
0.002667 -0.006756 0.172747 -0.504065 0.106197 -5.025435 -0.006254 1 0 0 0 0 0 0 200924
0.002662 -0.006714 0.172736 -0.413193 0.078863 -5.129387 -0.006285 1 0 0 0 0 0 0 201906
0.002660 -0.006694 0.172716 -0.437853 0.358258 -5.053531 -0.006316 1 0 0 0 0 0 0 202913
0.002645 -0.006640 0.172700 -0.273462 -0.062041 -5.120428 -0.006348 1 0 0 0 0 0 0 203930
0.002638 -0.006614 0.172679 -0.358467 0.260677 -5.069366 -0.006378 1 0 0 0 0 0 0 204900
0.002627 -0.006579 0.172665 -0.326223 0.177394 -5.195607 -0.006410 1 0 0 0 0 0 0 205914
0.002615 -0.006540 0.172641 -0.302822 0.117596 -5.091739 -0.006441 1 0 0 0 0 0 0 206912
0.002624 -0.006504 0.172621 -0.574812 0.149955 -5.153342 -0.006472 1 0 0 0 0 0 0 207910
0.002607 -0.006481 0.172603 -0.267054 0.329431 -5.206772 -0.006503 1 0 0 0 0 0 0 208910
0.002591 -0.006449 0.172576 -0.258658 0.215127 -5.127732 -0.006535 1 0 0 0 0 0 0 209909
0.002584 -0.006433 0.172549 -0.362810 0.430520 -5.135333 -0.006566 1 0 0 0 0 0 0 210917
0.002581 -0.006427 0.172522 -0.426681 0.567005 -5.154260 -0.006597 1 0 0 0 0 0 0 211914
0.002579 -0.006424 0.172495 -0.460904 0.639755 -5.175603 -0.006628 1 0 0 0 0 0 0 212911
0.002572 -0.006402 0.172465 -0.386641 0.385368 -5.153373 -0.006660 1 0 0 0 0 0 0 213910
0.002568 -0.006392 0.172436 -0.433726 0.521540 -5.194779 -0.006691 1 0 0 0 0 0 0 214910
0.002559 -0.006365 0.172404 -0.373877 0.324315 -5.185454 -0.006722 1 0 0 0 0 0 0 215907
0.002548 -0.006331 0.172372 -0.336164 0.198618 -5.188562 -0.006753 1 0 0 0 0 0 0 216906
0.002550 -0.006337 0.172331 -0.502790 0.726010 -5.098424 -0.006784 1 0 0 0 0 0 0 217891
0.002545 -0.006319 0.172293 -0.421296 0.460281 -5.159437 -0.006815 1 0 0 0 0 0 0 218890
0.002535 -0.006289 0.172258 -0.363998 0.272794 -5.208882 -0.006847 1 0 0 0 0 0 0 219907
0.002509 -0.006270 0.172217 -0.141811 0.401740 -5.171015 -0.006878 1 0 0 0 0 0 0 220909
0.002474 -0.006257 0.172175 -0.010118 0.490095 -5.156388 -0.006909 1 0 0 0 0 0 0 221893
0.002472 -0.006234 0.172131 -0.418798 0.379362 -5.157638 -0.006940 1 0 0 0 0 0 0 222889
0.002449 -0.006219 0.172087 -0.195499 0.466818 -5.170915 -0.006972 1 0 0 0 0 0 0 223908
0.002438 -0.006213 0.172036 -0.325252 0.596663 -5.111686 -0.007003 1 0 0 0 0 0 0 224888
0.002412 -0.006207 0.171989 -0.129858 0.601562 -5.162504 -0.007035 1 0 0 0 0 0 0 225908
0.002391 -0.006183 0.171933 -0.197254 0.374931 -5.080913 -0.007066 1 0 0 0 0 0 0 226911
0.002382 -0.006172 0.171878 -0.341583 0.533354 -5.087016 -0.007097 1 0 0 0 0 0 0 227910
0.002377 -0.006169 0.171822 -0.425871 0.641172 -5.102757 -0.007128 1 0 0 0 0 0 0 228905
0.002368 -0.006146 0.171762 -0.376821 0.404322 -5.072814 -0.007160 1 0 0 0 0 0 0 229910
0.002342 -0.006132 0.171695 -0.150100 0.485965 -4.988001 -0.007191 1 0 0 0 0 0 0 230905
0.002330 -0.006126 0.171633 -0.302588 0.614084 -5.070794 -0.007222 1 0 0 0 0 0 0 231908
0.002302 -0.006120 0.171565 -0.118354 0.621550 -5.006959 -0.007253 1 0 0 0 0 0 0 232905
0.002281 -0.006096 0.171499 -0.192956 0.391121 -5.048423 -0.007284 1 0 0 0 0 0 0 233889
0.002250 -0.006081 0.171429 -0.052602 0.480839 -5.007522 -0.007316 1 0 0 0 0 0 0 234905
0.002212 -0.006070 0.171356 0.036957 0.547423 -4.988797 -0.007347 1 0 0 0 0 0 0 235908
0.002186 -0.006044 0.171272 -0.108752 0.358564 -4.860371 -0.007378 1 0 0 0 0 0 0 236897
0.002152 -0.006027 0.171193 -0.007509 0.467503 -4.921216 -0.007411 1 0 0 0 0 0 0 237956
0.002128 -0.005999 0.171106 -0.131450 0.316445 -4.840603 -0.007443 1 0 0 0 0 0 0 238970
0.002095 -0.005981 0.171025 -0.017083 0.445866 -4.926299 -0.007477 1 0 0 0 0 0 0 240068
0.002056 -0.005969 0.170931 0.061446 0.534337 -4.776147 -0.007505 1 0 0 0 0 0 0 240973
0.002037 -0.005965 0.170840 -0.186500 0.650892 -4.819222 -0.007536 1 0 0 0 0 0 0 241951
0.001999 -0.005937 0.170753 0.044327 0.347532 -4.883735 -0.007568 1 0 0 0 0 0 0 242972
0.001958 -0.005920 0.170656 0.105012 0.458358 -4.766648 -0.007599 1 0 0 0 0 0 0 243969
0.001915 -0.005908 0.170554 0.131268 0.541868 -4.700579 -0.007630 1 0 0 0 0 0 0 244966
0.001872 -0.005899 0.170448 0.145815 0.587402 -4.671752 -0.007662 1 0 0 0 0 0 0 245972
0.001844 -0.005874 0.170348 -0.041586 0.380746 -4.739348 -0.007692 1 0 0 0 0 0 0 246942
0.001808 -0.005858 0.170244 0.042641 0.482293 -4.704435 -0.007724 1 0 0 0 0 0 0 247963
0.001790 -0.005852 0.170131 -0.186541 0.626118 -4.604913 -0.007755 1 0 0 0 0 0 0 248966
0.001744 -0.005863 0.170014 0.159305 0.868029 -4.551220 -0.007786 1 0 0 0 0 0 0 249953
0.001699 -0.005866 0.169901 0.184707 0.778435 -4.607332 -0.007818 1 0 0 0 0 0 0 250967
0.001647 -0.005841 0.169786 0.280867 0.411646 -4.589496 -0.007849 1 0 0 0 0 0 0 251957
0.001599 -0.005825 0.169673 0.244760 0.494204 -4.632357 -0.007880 1 0 0 0 0 0 0 252963
0.001530 -0.005808 0.169551 0.515144 0.491223 -4.523103 -0.007911 1 0 0 0 0 0 0 253950
0.001489 -0.005778 0.169425 0.192659 0.327687 -4.460724 -0.007942 1 0 0 0 0 0 0 254948
0.001431 -0.005778 0.169300 0.381430 0.687679 -4.484809 -0.007974 1 0 0 0 0 0 0 255962
0.001357 -0.005768 0.169171 0.611874 0.611999 -4.445320 -0.008004 1 0 0 0 0 0 0 256944
0.001298 -0.005760 0.169035 0.447737 0.628798 -4.411010 -0.008126 1 0 0 0 0 0 0 260824
0.001061 -0.005757 0.168451 2.752293 0.714068 1.389517 -0.008250 1 0 0 0 0 0 0 264814
0.000820 -0.005791 0.167867 3.082499 1.205260 2.022613 -0.008289 1 0 0 0 0 0 0 266047
0.000757 -0.005785 0.167723 0.795368 0.724680 -3.644575 -0.008317 1 0 0 0 0 0 0 266949
0.000687 -0.005794 0.167569 0.662339 0.897856 -4.079874 -0.008349 1 0 0 0 0 0 0 267961
0.000652 -0.005801 0.167410 0.203126 0.872530 -4.063213 -0.008380 1 0 0 0 0 0 0 268946
0.000627 -0.005782 0.167262 0.028687 0.547640 -4.202190 -0.008410 1 0 0 0 0 0 0 269908
0.000606 -0.005815 0.167103 -0.043449 1.186715 -4.077100 -0.008440 1 0 0 0 0 0 0 270894
0.000588 -0.005810 0.166954 -0.086489 0.757050 -4.199158 -0.008472 1 0 0 0 0 0 0 271895
0.000552 -0.005836 0.166714 0.152327 1.129191 -3.022626 -0.008504 1 0 0 0 0 0 0 272923
0.000523 -0.005835 0.166595 0.084665 0.823719 -4.490803 -0.008535 1 0 0 0 0 0 0 273909
0.000462 -0.005824 0.166445 0.493632 0.656427 -4.225676 -0.008565 1 0 0 0 0 0 0 274897
0.000409 -0.005814 0.166292 0.445960 0.652033 -4.160946 -0.008597 1 0 0 0 0 0 0 275907
0.000266 -0.005784 0.166032 1.620756 0.395262 -2.756480 -0.008629 1 0 0 0 0 0 0 276916
0.000181 -0.005786 0.165909 0.998237 0.785059 -4.396705 -0.008659 1 0 0 0 0 0 0 277905
0.000014 -0.005764 0.165667 2.022667 0.513380 -3.010500 -0.008691 1 0 0 0 0 0 0 278915
-0.000053 -0.005772 0.165539 0.824640 0.885428 -4.352148 -0.008722 1 0 0 0 0 0 0 279904
-0.000206 -0.005755 0.165292 1.853126 0.588278 -2.936715 -0.008754 1 0 0 0 0 0 0 280917
-0.000271 -0.005764 0.165162 0.804495 0.905052 -4.316832 -0.008784 1 0 0 0 0 0 0 281905
-0.000354 -0.005763 0.164894 0.957421 0.820244 -2.639679 -0.008816 1 0 0 0 0 0 0 282916
-0.000407 -0.005775 0.164760 0.579053 0.971852 -4.224429 -0.008847 1 0 0 0 0 0 0 283904
-0.000482 -0.005777 0.164487 0.836359 0.858980 -2.562787 -0.008879 1 0 0 0 0 0 0 284915
-0.000525 -0.005812 0.164337 0.466107 1.286293 -3.998097 -0.008909 1 0 0 0 0 0 0 285905
-0.000594 -0.005831 0.164052 0.751904 1.129219 -2.368092 -0.008941 1 0 0 0 0 0 0 286915
-0.000628 -0.005828 0.163902 0.351726 0.828218 -3.959346 -0.008978 1 0 0 0 0 0 0 288085
-0.000724 -0.005810 0.163625 1.115380 0.601735 -2.448416 -0.009004 1 0 0 0 0 0 0 288929
-0.000810 -0.005788 0.163449 1.070672 0.531880 -3.602920 -0.009034 1 0 0 0 0 0 0 289902
-0.000909 -0.005766 0.163172 1.255177 0.511346 -2.395327 -0.009066 1 0 0 0 0 0 0 290909
-0.000988 -0.005766 0.162999 1.015991 0.816018 -3.629503 -0.009097 1 0 0 0 0 0 0 291912
-0.001151 -0.005742 0.162685 2.114126 0.518225 -1.885307 -0.009129 1 0 0 0 0 0 0 292921
-0.001225 -0.005725 0.162513 1.068707 0.588541 -3.567800 -0.009159 1 0 0 0 0 0 0 293898
-0.001350 -0.005696 0.162217 1.647876 0.437629 -2.094115 -0.009192 1 0 0 0 0 0 0 294933
-0.001474 -0.005697 0.161931 1.713753 0.811610 -2.049172 -0.009223 1 0 0 0 0 0 0 295930
-0.001541 -0.005684 0.161761 0.984861 0.667577 -3.562963 -0.009253 1 0 0 0 0 0 0 296910
-0.001650 -0.005692 0.161442 1.468607 0.928999 -1.751550 -0.009296 1 0 0 0 0 0 0 298279
-0.001770 -0.005701 0.161117 1.682179 0.974003 -1.463736 -0.009317 1 0 0 0 0 0 0 298938
-0.001814 -0.005696 0.160975 0.706961 0.800137 -3.815699 -0.009347 1 0 0 0 0 0 0 299907
-0.001905 -0.005708 0.160670 1.240114 1.014310 -1.913235 -0.009379 1 0 0 0 0 0 0 300930
-0.001943 -0.005702 0.160488 0.615218 0.796362 -3.303231 -0.009409 1 0 0 0 0 0 0 301887
-0.002007 -0.005689 0.160168 0.893467 0.683415 -1.627422 -0.009441 1 0 0 0 0 0 0 302908
-0.002092 -0.005667 0.159880 1.215029 0.554071 -1.854106 -0.009473 1 0 0 0 0 0 0 303934
-0.002183 -0.005642 0.159596 1.328350 0.503179 -1.920977 -0.009504 1 0 0 0 0 0 0 304930
-0.002260 -0.005641 0.159412 1.165749 0.805538 -3.210003 -0.009535 1 0 0 0 0 0 0 305919
-0.002387 -0.005621 0.159067 1.821140 0.599334 -1.204128 -0.009567 1 0 0 0 0 0 0 306933
-0.002522 -0.005588 0.158779 2.019419 0.407738 -1.743758 -0.009598 1 0 0 0 0 0 0 307930
-0.002583 -0.005591 0.158585 1.072458 0.849171 -3.000646 -0.009628 1 0 0 0 0 0 0 308906
-0.002732 -0.005565 0.158241 2.153766 0.528737 -1.133449 -0.009660 1 0 0 0 0 0 0 309930
-0.002787 -0.005529 0.158040 1.040317 0.354389 -2.811094 -0.009691 1 0 0 0 0 0 0 310906
-0.002886 -0.005518 0.157688 1.516808 0.664980 -0.978928 -0.009723 1 0 0 0 0 0 0 311928
-0.002980 -0.005496 0.157384 1.506787 0.545431 -1.399327 -0.009754 1 0 0 0 0 0 0 312927
-0.003041 -0.005477 0.157200 1.089837 0.584361 -2.990545 -0.009784 1 0 0 0 0 0 0 313905
-0.003144 -0.005478 0.156856 1.612032 0.848046 -1.033165 -0.009816 1 0 0 0 0 0 0 314928
-0.003183 -0.005469 0.156659 0.839475 0.744915 -2.731480 -0.009847 1 0 0 0 0 0 0 315905
-0.003281 -0.005443 0.156295 1.541739 0.508688 -0.704123 -0.009879 1 0 0 0 0 0 0 316925
-0.003342 -0.005424 0.156101 1.144446 0.577111 -2.696053 -0.009910 1 0 0 0 0 0 0 317907
-0.003456 -0.005390 0.155737 1.810228 0.386054 -0.656979 -0.009941 1 0 0 0 0 0 0 318925
-0.003520 -0.005370 0.155542 1.230232 0.543010 -2.627433 -0.009972 1 0 0 0 0 0 0 319902
-0.003637 -0.005335 0.155210 1.872558 0.376772 -1.009653 -0.010004 1 0 0 0 0 0 0 320930
-0.003733 -0.005306 0.154901 1.693674 0.419083 -1.132815 -0.010035 1 0 0 0 0 0 0 321932
-0.003793 -0.005285 0.154711 1.214563 0.543158 -2.670206 -0.010066 1 0 0 0 0 0 0 322903
-0.003872 -0.005259 0.154369 1.417110 0.480193 -0.816536 -0.010098 1 0 0 0 0 0 0 323928
-0.003929 -0.005240 0.154174 1.168022 0.557000 -2.520685 -0.010128 1 0 0 0 0 0 0 324904
-0.004005 -0.005214 0.153827 1.401425 0.486644 -0.692446 -0.010160 1 0 0 0 0 0 0 325926
-0.004062 -0.005195 0.153630 1.179288 0.556013 -2.436528 -0.010191 1 0 0 0 0 0 0 326905
-0.004172 -0.005160 0.153291 1.869998 0.371351 -0.741763 -0.010223 1 0 0 0 0 0 0 327926
-0.004211 -0.005145 0.153086 1.018352 0.594166 -2.293320 -0.010253 1 0 0 0 0 0 0 328903
-0.004307 -0.005114 0.152742 1.700808 0.412854 -0.600654 -0.010285 1 0 0 0 0 0 0 329928
-0.004344 -0.005099 0.152535 0.991030 0.601979 -2.202677 -0.010316 1 0 0 0 0 0 0 330907
-0.004415 -0.005043 0.152203 1.392628 0.091871 -0.690404 -0.010347 1 0 0 0 0 0 0 331918
-0.004448 -0.005025 0.152021 0.928976 0.522151 -2.489449 -0.010378 1 0 0 0 0 0 0 332903
-0.004539 -0.004991 0.151688 1.657950 0.359298 -0.670970 -0.010410 1 0 0 0 0 0 0 333933
-0.004597 -0.004970 0.151488 1.309684 0.504736 -2.198884 -0.010440 1 0 0 0 0 0 0 334895
-0.004684 -0.004910 0.151158 1.671540 0.007273 -0.617237 -0.010475 1 0 0 0 0 0 0 336014
-0.004726 -0.004868 0.150967 1.124957 0.190981 -2.262866 -0.010505 1 0 0 0 0 0 0 336975
-0.004813 -0.004850 0.150637 1.666807 0.526681 -0.586050 -0.010538 1 0 0 0 0 0 0 338004
-0.004854 -0.004815 0.150445 1.141628 0.331178 -2.197586 -0.010567 1 0 0 0 0 0 0 338951
-0.004940 -0.004803 0.150114 1.683569 0.604555 -0.508543 -0.010600 1 0 0 0 0 0 0 340004
-0.004974 -0.004791 0.149929 1.066507 0.645374 -2.224902 -0.010630 1 0 0 0 0 0 0 340972
-0.005041 -0.004748 0.149707 1.444097 0.232780 -1.894696 -0.010661 1 0 0 0 0 0 0 341970
-0.005124 -0.004706 0.149371 1.702450 0.199980 -0.340888 -0.010694 1 0 0 0 0 0 0 343019
-0.005157 -0.004690 0.149184 1.089161 0.531446 -2.110125 -0.010723 1 0 0 0 0 0 0 343949
-0.005178 -0.004656 0.148971 0.875442 0.339835 -1.919812 -0.010755 1 0 0 0 0 0 0 344959
-0.005271 -0.004579 0.148638 1.807557 -0.258946 -0.315149 -0.010787 1 0 0 0 0 0 0 345991
-0.005306 -0.004557 0.148451 1.144765 0.395212 -2.023658 -0.010817 1 0 0 0 0 0 0 346956
-0.005327 -0.004521 0.148236 0.913894 0.274378 -1.818692 -0.010849 1 0 0 0 0 0 0 347961
-0.005380 -0.004488 0.148007 1.310804 0.308377 -1.590386 -0.010880 1 0 0 0 0 0 0 348966
-0.005452 -0.004454 0.147665 1.608827 0.285584 -0.050586 -0.010912 1 0 0 0 0 0 0 349993
-0.005468 -0.004423 0.147485 0.913432 0.323656 -1.997514 -0.010943 1 0 0 0 0 0 0 350966
-0.005494 -0.004398 0.147262 0.988420 0.405069 -1.602516 -0.010974 1 0 0 0 0 0 0 351954
-0.005535 -0.004356 0.147038 1.184869 0.178254 -1.539806 -0.011005 1 0 0 0 0 0 0 352956
-0.005596 -0.004314 0.146698 1.495905 0.158222 0.032337 -0.011035 1 0 0 0 0 0 0 353920
-0.005626 -0.004299 0.146533 1.114207 0.501809 -2.082482 -0.011068 1 0 0 0 0 0 0 354986
-0.005666 -0.004259 0.146307 1.214158 0.217482 -1.461694 -0.011097 1 0 0 0 0 0 0 355904
-0.005683 -0.004237 0.146081 0.931778 0.414840 -1.394818 -0.011128 1 0 0 0 0 0 0 356891
-0.005718 -0.004196 0.145856 1.148783 0.183226 -1.361938 -0.011159 1 0 0 0 0 0 0 357901
-0.005739 -0.004151 0.145623 0.996320 0.103191 -1.226886 -0.011190 1 0 0 0 0 0 0 358890
-0.005777 -0.004099 0.145393 1.196279 -0.005911 -1.243324 -0.011222 1 0 0 0 0 0 0 359901
-0.005836 -0.004050 0.145048 1.510420 0.017501 0.315249 -0.011253 1 0 0 0 0 0 0 360912
-0.005864 -0.004034 0.144881 1.152195 0.443349 -1.837378 -0.011284 1 0 0 0 0 0 0 361901
-0.005903 -0.003994 0.144650 1.250472 0.178343 -1.205727 -0.011315 1 0 0 0 0 0 0 362889
-0.005927 -0.003951 0.144441 1.079294 0.102950 -1.386577 -0.011347 1 0 0 0 0 0 0 363902
-0.005956 -0.003921 0.144202 1.142185 0.256916 -0.989260 -0.011378 1 0 0 0 0 0 0 364890
-0.005953 -0.003888 0.143980 0.725617 0.236311 -1.155936 -0.011409 1 0 0 0 0 0 0 365900
-0.005992 -0.003857 0.143743 1.236485 0.261040 -0.945943 -0.011440 1 0 0 0 0 0 0 366892
-0.005994 -0.003824 0.143522 0.803764 0.228569 -1.106479 -0.011472 1 0 0 0 0 0 0 367900
-0.005998 -0.003783 0.143288 0.792961 0.119684 -0.921685 -0.011503 1 0 0 0 0 0 0 368891
-0.006025 -0.003734 0.143057 1.108904 -0.015057 -0.906267 -0.011534 1 0 0 0 0 0 0 369901
-0.006073 -0.003717 0.142824 1.403335 0.396609 -0.858963 -0.011565 1 0 0 0 0 0 0 370891
-0.006085 -0.003669 0.142595 0.980771 0.028503 -0.881269 -0.011597 1 0 0 0 0 0 0 371891
-0.006110 -0.003637 0.142373 1.109540 0.201416 -0.953096 -0.011628 1 0 0 0 0 0 0 372900
-0.006125 -0.003597 0.142138 0.999925 0.105886 -0.748085 -0.011659 1 0 0 0 0 0 0 373890
-0.006151 -0.003570 0.141913 1.140630 0.254833 -0.843812 -0.011691 1 0 0 0 0 0 0 374900
-0.006167 -0.003532 0.141676 1.021867 0.131457 -0.658236 -0.011721 1 0 0 0 0 0 0 375889
-0.006179 -0.003491 0.141462 0.967841 0.062218 -0.907886 -0.011753 1 0 0 0 0 0 0 376899
-0.006187 -0.003446 0.141229 0.916584 0.008342 -0.654226 -0.011784 1 0 0 0 0 0 0 377891
-0.006210 -0.003416 0.141004 1.102304 0.193682 -0.720931 -0.011816 1 0 0 0 0 0 0 378909
-0.006223 -0.003377 0.140766 1.008053 0.091543 -0.519863 -0.011847 1 0 0 0 0 0 0 379898
-0.006234 -0.003335 0.140551 0.967514 0.032934 -0.765865 -0.011878 1 0 0 0 0 0 0 380906
-0.006235 -0.003312 0.140326 0.836528 0.267354 -0.626802 -0.011909 1 0 0 0 0 0 0 381906
-0.006246 -0.003256 0.140106 0.955208 -0.140077 -0.659628 -0.011941 1 0 0 0 0 0 0 382911
-0.006247 -0.003226 0.139878 0.840446 0.149654 -0.529658 -0.011972 1 0 0 0 0 0 0 383905
-0.006265 -0.003203 0.139655 1.061175 0.275112 -0.550601 -0.012003 1 0 0 0 0 0 0 384912
-0.006256 -0.003175 0.139437 0.721501 0.203832 -0.584863 -0.012034 1 0 0 0 0 0 0 385900
-0.006255 -0.003138 0.139229 0.797017 0.083441 -0.689524 -0.012067 1 0 0 0 0 0 0 386940
-0.006250 -0.003117 0.139005 0.750575 0.279042 -0.467410 -0.012097 1 0 0 0 0 0 0 387914
-0.006251 -0.003084 0.138795 0.829473 0.136352 -0.586919 -0.012128 1 0 0 0 0 0 0 388901
-0.006232 -0.003050 0.138581 0.584852 0.105600 -0.528106 -0.012159 1 0 0 0 0 0 0 389905
-0.006240 -0.003025 0.138362 0.909566 0.222605 -0.436141 -0.012190 1 0 0 0 0 0 0 390882
-0.006248 -0.002990 0.138154 0.935330 0.095867 -0.520240 -0.012222 1 0 0 0 0 0 0 391901
-0.006255 -0.002950 0.137948 0.933184 0.010248 -0.546394 -0.012253 1 0 0 0 0 0 0 392900
-0.006261 -0.002908 0.137744 0.930835 -0.037708 -0.537821 -0.012286 1 0 0 0 0 0 0 393960
-0.006245 -0.002869 0.137532 0.639633 0.003110 -0.404542 -0.012317 1 0 0 0 0 0 0 394961
-0.006240 -0.002828 0.137325 0.755318 -0.039281 -0.428679 -0.012349 1 0 0 0 0 0 0 395979
-0.006241 -0.002785 0.137120 0.838594 -0.070093 -0.426500 -0.012380 1 0 0 0 0 0 0 396968
-0.006238 -0.002761 0.136925 0.800800 0.186801 -0.530563 -0.012412 1 0 0 0 0 0 0 397972
-0.006219 -0.002733 0.136745 0.588665 0.144049 -0.711914 -0.012443 1 0 0 0 0 0 0 398966
-0.006190 -0.002702 0.136542 0.433917 0.090711 -0.397432 -0.012474 1 0 0 0 0 0 0 399973
-0.006178 -0.002664 0.136338 0.643790 -0.006025 -0.326466 -0.012505 1 0 0 0 0 0 0 400957
-0.006169 -0.002644 0.136143 0.696416 0.210821 -0.410868 -0.012536 1 0 0 0 0 0 0 401964
-0.006153 -0.002596 0.135954 0.614463 -0.125981 -0.458665 -0.012567 1 0 0 0 0 0 0 402956
-0.006141 -0.002571 0.135764 0.661021 0.125915 -0.439155 -0.012599 1 0 0 0 0 0 0 403958
-0.006118 -0.002542 0.135586 0.511155 0.097822 -0.558367 -0.012630 1 0 0 0 0 0 0 404959
-0.006108 -0.002505 0.135391 0.676892 -0.012703 -0.325398 -0.012661 1 0 0 0 0 0 0 405960
-0.006100 -0.002485 0.135199 0.707686 0.194577 -0.315570 -0.012693 1 0 0 0 0 0 0 406965
-0.006078 -0.002459 0.135020 0.535827 0.128699 -0.449990 -0.012724 1 0 0 0 0 0 0 407956
-0.006050 -0.002430 0.134845 0.426279 0.075475 -0.498843 -0.012755 1 0 0 0 0 0 0 408955
-0.006031 -0.002413 0.134661 0.546945 0.239005 -0.352293 -0.012786 1 0 0 0 0 0 0 409956
-0.006011 -0.002368 0.134475 0.526297 -0.125345 -0.281864 -0.012817 1 0 0 0 0 0 0 410959
-0.005997 -0.002344 0.134286 0.607620 0.109130 -0.214464 -0.012848 1 0 0 0 0 0 0 411945
-0.005994 -0.002311 0.134116 0.762260 0.007313 -0.427793 -0.012880 1 0 0 0 0 0 0 412973
-0.005974 -0.002278 0.133945 0.562853 -0.003832 -0.404685 -0.012911 1 0 0 0 0 0 0 413955
-0.005947 -0.002246 0.133773 0.434069 -0.007446 -0.368715 -0.012943 1 0 0 0 0 0 0 414970
-0.005929 -0.002228 0.133589 0.544707 0.182496 -0.186218 -0.012973 1 0 0 0 0 0 0 415946
-0.005902 -0.002203 0.133413 0.440529 0.104182 -0.230175 -0.013005 1 0 0 0 0 0 0 416956
-0.005871 -0.002174 0.133239 0.368767 0.044991 -0.240868 -0.013037 1 0 0 0 0 0 0 417973
-0.005860 -0.002138 0.133074 0.610804 -0.054920 -0.340755 -0.013068 1 0 0 0 0 0 0 418983
-0.005830 -0.002125 0.132914 0.396895 0.218512 -0.388524 -0.013098 1 0 0 0 0 0 0 419949
-0.005797 -0.002102 0.132746 0.331162 0.119544 -0.261834 -0.013130 1 0 0 0 0 0 0 420963
-0.005763 -0.002074 0.132575 0.302148 0.045300 -0.181865 -0.013161 1 0 0 0 0 0 0 421962
-0.005750 -0.002039 0.132411 0.567790 -0.061699 -0.245248 -0.013192 1 0 0 0 0 0 0 422946
-0.005725 -0.002006 0.132242 0.446439 -0.060210 -0.147846 -0.013224 1 0 0 0 0 0 0 423957
-0.005697 -0.001974 0.132100 0.384116 -0.046624 -0.476277 -0.013255 1 0 0 0 0 0 0 424960
-0.005665 -0.001942 0.131938 0.319705 -0.052456 -0.228429 -0.013286 1 0 0 0 0 0 0 425965
-0.005607 -0.001990 0.131809 -0.023812 1.006976 -0.606377 -0.013317 1 0 0 0 0 0 0 426958
-0.005581 -0.001993 0.131661 0.349978 0.521307 -0.373440 -0.013349 1 0 0 0 0 0 0 427960
-0.005545 -0.001998 0.131507 0.239529 0.506913 -0.248871 -0.013381 1 0 0 0 0 0 0 428980
-0.005516 -0.001965 0.131360 0.331688 0.002306 -0.315670 -0.013412 1 0 0 0 0 0 0 429971
-0.005478 -0.001953 0.131207 0.210622 0.215964 -0.203634 -0.013443 1 0 0 0 0 0 0 430969
-0.005462 -0.001926 0.131050 0.487659 0.041029 -0.116234 -0.013474 1 0 0 0 0 0 0 431968
-0.005444 -0.001877 0.130902 0.484067 -0.267888 -0.211532 -0.013505 1 0 0 0 0 0 0 432969
-0.005417 -0.001836 0.130738 0.363781 -0.195076 0.021319 -0.013536 1 0 0 0 0 0 0 433959
-0.005401 -0.001815 0.130587 0.494209 0.062370 -0.095730 -0.013567 1 0 0 0 0 0 0 434945
-0.005383 -0.001770 0.130441 0.475261 -0.242183 -0.161365 -0.013598 1 0 0 0 0 0 0 435954
-0.005350 -0.001751 0.130288 0.277962 0.074549 -0.039039 -0.013629 1 0 0 0 0 0 0 436940
-0.005318 -0.001726 0.130152 0.259450 0.026222 -0.228366 -0.013659 1 0 0 0 0 0 0 437905
-0.005305 -0.001693 0.130001 0.504602 -0.094640 -0.026658 -0.013691 1 0 0 0 0 0 0 438907
-0.005261 -0.001666 0.129856 0.128266 -0.029983 -0.071935 -0.013721 1 0 0 0 0 0 0 439889
-0.005223 -0.001638 0.129724 0.159245 -0.051615 -0.203212 -0.013753 1 0 0 0 0 0 0 440899
-0.005181 -0.001627 0.129575 0.092307 0.182682 0.017370 -0.013784 1 0 0 0 0 0 0 441889
-0.005144 -0.001607 0.129440 0.150138 0.072729 -0.124081 -0.013815 1 0 0 0 0 0 0 442898
-0.005122 -0.001596 0.129300 0.358249 0.181189 -0.036021 -0.013846 1 0 0 0 0 0 0 443887
-0.005075 -0.001580 0.129159 0.031329 0.126737 -0.004134 -0.013878 1 0 0 0 0 0 0 444884
-0.005035 -0.001557 0.129027 0.093481 0.023401 -0.095423 -0.013909 1 0 0 0 0 0 0 445890
-0.005012 -0.001544 0.128888 0.318106 0.150242 0.023267 -0.013940 1 0 0 0 0 0 0 446897
-0.004964 -0.001528 0.128748 0.002504 0.106737 0.068503 -0.013971 1 0 0 0 0 0 0 447888
-0.004937 -0.001519 0.128605 0.245088 0.198175 0.130727 -0.014003 1 0 0 0 0 0 0 448898
-0.004888 -0.001504 0.128463 -0.041291 0.130165 0.145105 -0.014034 1 0 0 0 0 0 0 449889
-0.004847 -0.001481 0.128331 0.041485 0.019875 0.045923 -0.014066 1 0 0 0 0 0 0 450898
-0.004824 -0.001469 0.128191 0.275661 0.142492 0.162057 -0.014096 1 0 0 0 0 0 0 451888
-0.004796 -0.001448 0.128060 0.238682 0.033915 0.087296 -0.014128 1 0 0 0 0 0 0 452897
-0.004785 -0.001417 0.127910 0.449977 -0.110462 0.346257 -0.014159 1 0 0 0 0 0 0 453888
-0.004758 -0.001406 0.127785 0.259486 0.134772 0.069493 -0.014190 1 0 0 0 0 0 0 454897
-0.004714 -0.001371 0.127640 0.004399 -0.164657 0.334685 -0.014222 1 0 0 0 0 0 0 455898
-0.004689 -0.001353 0.127495 0.231001 0.022584 0.379637 -0.014253 1 0 0 0 0 0 0 456886
-0.004656 -0.001348 0.127372 0.130803 0.219235 0.123406 -0.014284 1 0 0 0 0 0 0 457898
-0.004623 -0.001331 0.127247 0.125712 0.070232 0.150979 -0.014315 1 0 0 0 0 0 0 458888
-0.004590 -0.001307 0.127121 0.125696 -0.031110 0.187897 -0.014347 1 0 0 0 0 0 0 459897
-0.004571 -0.001294 0.126983 0.297440 0.100414 0.367392 -0.014378 1 0 0 0 0 0 0 460901
-0.004526 -0.001278 0.126843 -0.040054 0.060636 0.439618 -0.014409 1 0 0 0 0 0 0 461887
-0.004482 -0.001274 0.126721 -0.061293 0.222061 0.226143 -0.014440 1 0 0 0 0 0 0 462896
-0.004457 -0.001271 0.126585 0.182667 0.251659 0.421941 -0.014471 1 0 0 0 0 0 0 463887
-0.004429 -0.001255 0.126455 0.159406 0.075858 0.389079 -0.014503 1 0 0 0 0 0 0 464898
-0.004412 -0.001246 0.126316 0.302846 0.152722 0.530411 -0.014535 1 0 0 0 0 0 0 465913
-0.004388 -0.001227 0.126185 0.218578 0.021904 0.466087 -0.014566 1 0 0 0 0 0 0 466909
-0.004360 -0.001202 0.126056 0.156832 -0.063244 0.446888 -0.014596 1 0 0 0 0 0 0 467877
-0.004325 -0.001195 0.125939 0.047732 0.143802 0.319469 -0.014628 1 0 0 0 0 0 0 468908
-0.004305 -0.001190 0.125804 0.225569 0.204187 0.559509 -0.014659 1 0 0 0 0 0 0 469895
-0.004279 -0.001173 0.125675 0.168399 0.045490 0.544198 -0.014691 1 0 0 0 0 0 0 470903
-0.004245 -0.001169 0.125557 0.048678 0.198090 0.407832 -0.014722 1 0 0 0 0 0 0 471899
-0.004225 -0.001166 0.125422 0.219237 0.229840 0.643985 -0.014753 1 0 0 0 0 0 0 472899
-0.004199 -0.001150 0.125292 0.158436 0.057124 0.627368 -0.014784 1 0 0 0 0 0 0 473899
-0.004166 -0.001146 0.125175 0.037166 0.202000 0.490549 -0.014816 1 0 0 0 0 0 0 474907
-0.004133 -0.001129 0.125051 0.034388 0.045121 0.578943 -0.014847 1 0 0 0 0 0 0 475894
-0.004101 -0.001106 0.124925 0.037308 -0.058212 0.640583 -0.014878 1 0 0 0 0 0 0 476883
-0.004077 -0.001113 0.124798 0.136158 0.321995 0.692957 -0.014909 1 0 0 0 0 0 0 477903
-0.004049 -0.001102 0.124671 0.095360 0.122243 0.719924 -0.014941 1 0 0 0 0 0 0 478901
-0.004033 -0.001095 0.124533 0.234747 0.165574 0.894737 -0.014972 1 0 0 0 0 0 0 479899
-0.004024 -0.001092 0.124421 0.341837 0.207989 0.582877 -0.015003 1 0 0 0 0 0 0 480899
-0.004003 -0.001076 0.124300 0.203313 0.039913 0.707673 -0.015034 1 0 0 0 0 0 0 481901
-0.003972 -0.001072 0.124185 0.042142 0.185882 0.655358 -0.015066 1 0 0 0 0 0 0 482909
-0.003941 -0.001055 0.124063 0.019705 0.031781 0.778606 -0.015097 1 0 0 0 0 0 0 483905
-0.003923 -0.001046 0.123926 0.183921 0.113820 1.001402 -0.015128 1 0 0 0 0 0 0 484903
-0.003893 -0.001046 0.123806 0.043292 0.237919 0.832530 -0.015160 1 0 0 0 0 0 0 485909
-0.003882 -0.001027 0.123691 0.277529 -0.002280 0.774241 -0.015190 1 0 0 0 0 0 0 486892
-0.003856 -0.001021 0.123579 0.091910 0.154112 0.756307 -0.015222 1 0 0 0 0 0 0 487905
-0.003840 -0.001018 0.123446 0.206851 0.194468 1.050201 -0.015253 1 0 0 0 0 0 0 488902
-0.003812 -0.001021 0.123327 0.046825 0.278070 0.918780 -0.015284 1 0 0 0 0 0 0 489899
-0.003796 -0.001022 0.123223 0.199402 0.265860 0.737681 -0.015316 1 0 0 0 0 0 0 490911
-0.003773 -0.001007 0.123104 0.107461 0.065602 0.935959 -0.015347 1 0 0 0 0 0 0 491907
-0.003740 -0.001005 0.122990 -0.026683 0.192786 0.912314 -0.015378 1 0 0 0 0 0 0 492899
-0.003709 -0.000989 0.122868 -0.035708 0.031547 1.047250 -0.015409 1 0 0 0 0 0 0 493900
-0.003692 -0.000980 0.122763 0.152341 0.114109 0.862981 -0.015441 1 0 0 0 0 0 0 494902
-0.003662 -0.000981 0.122654 0.003380 0.230931 0.913686 -0.015472 1 0 0 0 0 0 0 495898
-0.003632 -0.000966 0.122533 -0.027192 0.050582 1.096257 -0.015503 1 0 0 0 0 0 0 496906
-0.003616 -0.000959 0.122428 0.148581 0.121841 0.930618 -0.015535 1 0 0 0 0 0 0 497907
-0.003587 -0.000959 0.122320 -0.005598 0.232750 0.988766 -0.015566 1 0 0 0 0 0 0 498908
-0.003572 -0.000959 0.122219 0.148085 0.236900 0.909734 -0.015597 1 0 0 0 0 0 0 499903
-0.003568 -0.000940 0.122111 0.317262 -0.012966 1.022923 -0.015628 1 0 0 0 0 0 0 500898
-0.003545 -0.000935 0.122001 0.084973 0.140131 1.081633 -0.015659 1 0 0 0 0 0 0 501899
-0.003532 -0.000932 0.121900 0.191121 0.185591 0.992860 -0.015691 1 0 0 0 0 0 0 502900
-0.003525 -0.000930 0.121803 0.264714 0.204829 0.964062 -0.015722 1 0 0 0 0 0 0 503899
-0.003520 -0.000928 0.121706 0.302960 0.214047 0.967667 -0.015753 1 0 0 0 0 0 0 504896
-0.003496 -0.000932 0.121600 0.065484 0.278277 1.111019 -0.015784 1 0 0 0 0 0 0 505904
-0.003483 -0.000933 0.121501 0.175307 0.258226 1.064330 -0.015816 1 0 0 0 0 0 0 506904
-0.003463 -0.000920 0.121415 0.083865 0.062348 0.904449 -0.015846 1 0 0 0 0 0 0 507888
-0.003432 -0.000917 0.121313 -0.069336 0.182386 1.120093 -0.015878 1 0 0 0 0 0 0 508897
-0.003402 -0.000902 0.121226 -0.069902 0.026276 0.964253 -0.015909 1 0 0 0 0 0 0 509903
-0.003386 -0.000894 0.121133 0.099733 0.103393 1.045120 -0.015940 1 0 0 0 0 0 0 510896
-0.003376 -0.000890 0.121038 0.202321 0.157800 1.100835 -0.015972 1 0 0 0 0 0 0 511897
-0.003370 -0.000887 0.120943 0.255590 0.186754 1.137021 -0.016003 1 0 0 0 0 0 0 512899
-0.003348 -0.000890 0.120868 0.045027 0.265634 0.879958 -0.016034 1 0 0 0 0 0 0 513900
-0.003335 -0.000891 0.120780 0.146173 0.247435 1.057697 -0.016066 1 0 0 0 0 0 0 514898
-0.003327 -0.000892 0.120687 0.219517 0.233390 1.160713 -0.016097 1 0 0 0 0 0 0 515897
-0.003309 -0.000878 0.120603 0.092115 0.046795 1.067820 -0.016128 1 0 0 0 0 0 0 516899
-0.003298 -0.000870 0.120511 0.174796 0.111795 1.181402 -0.016159 1 0 0 0 0 0 0 517901
-0.003274 -0.000871 0.120439 -0.004795 0.224371 0.964532 -0.016190 1 0 0 0 0 0 0 518888
-0.003248 -0.000858 0.120362 -0.053704 0.045806 1.010971 -0.016222 1 0 0 0 0 0 0 519897
-0.003233 -0.000850 0.120273 0.090473 0.109621 1.198344 -0.016253 1 0 0 0 0 0 0 520886
-0.003206 -0.000851 0.120201 -0.055053 0.221136 1.009867 -0.016287 1 0 0 0 0 0 0 521978
-0.003191 -0.000851 0.120113 0.080027 0.221444 1.213702 -0.016317 1 0 0 0 0 0 0 522952
-0.003184 -0.000851 0.120052 0.187109 0.221689 0.912329 -0.016348 1 0 0 0 0 0 0 523936
-0.003165 -0.000837 0.119979 0.057728 0.037298 1.044397 -0.016380 1 0 0 0 0 0 0 524949
-0.003137 -0.000834 0.119913 -0.095839 0.166415 0.987894 -0.016411 1 0 0 0 0 0 0 525952
-0.003140 -0.000828 0.119837 0.301409 0.131857 1.124176 -0.016442 1 0 0 0 0 0 0 526935
-0.003128 -0.000811 0.119759 0.134495 -0.015541 1.181546 -0.016473 1 0 0 0 0 0 0 527951
-0.003102 -0.000807 0.119691 -0.057325 0.136561 1.076329 -0.016504 1 0 0 0 0 0 0 528934
-0.003089 -0.000805 0.119636 0.082076 0.177187 0.908218 -0.016536 1 0 0 0 0 0 0 529956
-0.003068 -0.000790 0.119566 -0.008870 0.010687 1.111611 -0.016567 1 0 0 0 0 0 0 530934
-0.003057 -0.000782 0.119510 0.111085 0.089339 0.953308 -0.016598 1 0 0 0 0 0 0 531947
-0.003038 -0.000765 0.119440 0.003479 -0.038333 1.150654 -0.016629 1 0 0 0 0 0 0 532933
-0.003027 -0.000756 0.119384 0.114026 0.061396 0.989154 -0.016659 1 0 0 0 0 0 0 533896
-0.003003 -0.000755 0.119324 -0.067320 0.185320 1.046934 -0.016690 1 0 0 0 0 0 0 534895
-0.002990 -0.000755 0.119271 0.065643 0.197604 0.959213 -0.016721 1 0 0 0 0 0 0 535886
-0.002988 -0.000737 0.119212 0.222338 -0.041885 1.064313 -0.016753 1 0 0 0 0 0 0 536886
-0.002956 -0.000719 0.119161 -0.173112 -0.068870 0.968905 -0.016784 1 0 0 0 0 0 0 537900
-0.002939 -0.000709 0.119112 -0.010640 0.043937 0.947318 -0.016815 1 0 0 0 0 0 0 538896
-0.002930 -0.000705 0.119064 0.106276 0.112965 0.948654 -0.016846 1 0 0 0 0 0 0 539884
-0.002906 -0.000706 0.119007 -0.081758 0.207024 1.087365 -0.016878 1 0 0 0 0 0 0 540895
-0.002898 -0.000689 0.118945 0.115670 -0.036563 1.168675 -0.016909 1 0 0 0 0 0 0 541885
-0.002894 -0.000680 0.118892 0.176221 0.048627 1.071769 -0.016940 1 0 0 0 0 0 0 542895
-0.002892 -0.000676 0.118843 0.201407 0.111550 1.033648 -0.016972 1 0 0 0 0 0 0 543894
-0.002877 -0.000660 0.118806 0.047757 -0.032438 0.881847 -0.017003 1 0 0 0 0 0 0 544886
-0.002850 -0.000656 0.118752 -0.134356 0.110037 1.096747 -0.017034 1 0 0 0 0 0 0 545895
-0.002837 -0.000654 0.118702 0.011497 0.146366 1.078418 -0.017065 1 0 0 0 0 0 0 546886
-0.002817 -0.000640 0.118664 -0.057811 -0.016319 0.924868 -0.017097 1 0 0 0 0 0 0 547895
-0.002806 -0.000633 0.118620 0.053813 0.058019 1.008498 -0.017128 1 0 0 0 0 0 0 548885
-0.002800 -0.000629 0.118574 0.125196 0.111103 1.059093 -0.017159 1 0 0 0 0 0 0 549896
-0.002784 -0.000613 0.118537 -0.002402 -0.037782 0.941001 -0.017190 1 0 0 0 0 0 0 550894
-0.002775 -0.000605 0.118494 0.078218 0.043948 1.038033 -0.017221 1 0 0 0 0 0 0 551883
-0.002770 -0.000601 0.118447 0.134012 0.100801 1.093438 -0.017253 1 0 0 0 0 0 0 552893
-0.002755 -0.000586 0.118411 -0.001249 -0.046119 0.977178 -0.017284 1 0 0 0 0 0 0 553883
-0.002746 -0.000578 0.118367 0.075463 0.036541 1.074896 -0.017316 1 0 0 0 0 0 0 554904
-0.002741 -0.000574 0.118321 0.129406 0.093894 1.130825 -0.017357 1 0 0 0 0 0 0 556213
-0.002726 -0.000558 0.118285 -0.006865 -0.052789 1.014592 -0.017378 1 0 0 0 0 0 0 556895
-0.002717 -0.000551 0.118241 0.069306 0.029902 1.112401 -0.017409 1 0 0 0 0 0 0 557902
-0.002713 -0.000546 0.118195 0.122815 0.087165 1.168151 -0.017440 1 0 0 0 0 0 0 558892
-0.002697 -0.000531 0.118158 -0.013397 -0.059323 1.052398 -0.017472 1 0 0 0 0 0 0 559896
-0.002676 -0.000510 0.118126 -0.102173 -0.153550 1.004835 -0.017503 1 0 0 0 0 0 0 560903
-0.002684 -0.000495 0.118093 0.260236 -0.087042 1.008462 -0.017534 1 0 0 0 0 0 0 561904
-0.002687 -0.000487 0.118050 0.238984 0.014417 1.148017 -0.017566 1 0 0 0 0 0 0 562907
-0.002670 -0.000488 0.118026 -0.023737 0.133062 0.933563 -0.017597 1 0 0 0 0 0 0 563908
-0.002661 -0.000488 0.117986 0.046103 0.139026 1.121392 -0.017628 1 0 0 0 0 0 0 564897
-0.002643 -0.000474 0.117952 -0.061516 -0.039506 1.075345 -0.017659 1 0 0 0 0 0 0 565901
-0.002647 -0.000481 0.117930 0.210049 0.206007 0.929667 -0.017691 1 0 0 0 0 0 0 566899
-0.002636 -0.000471 0.117902 0.036611 0.009046 0.994579 -0.017722 1 0 0 0 0 0 0 567897
-0.002617 -0.000452 0.117872 -0.083391 -0.124430 1.034285 -0.017753 1 0 0 0 0 0 0 568896
-0.002607 -0.000443 0.117830 0.015051 -0.021189 1.200802 -0.017784 1 0 0 0 0 0 0 569899
-0.002589 -0.000425 0.117795 -0.083001 -0.128794 1.136771 -0.017815 1 0 0 0 0 0 0 570896
-0.002593 -0.000429 0.117773 0.192287 0.153879 0.983457 -0.017846 1 0 0 0 0 0 0 571887
-0.002581 -0.000418 0.117744 0.021007 -0.023885 1.046221 -0.017878 1 0 0 0 0 0 0 572902
-0.002563 -0.000399 0.117714 -0.097974 -0.147758 1.085303 -0.017909 1 0 0 0 0 0 0 573905
-0.002566 -0.000403 0.117693 0.179180 0.139200 0.981119 -0.017941 1 0 0 0 0 0 0 574902
-0.002554 -0.000391 0.117666 0.010669 -0.034843 1.062390 -0.017971 1 0 0 0 0 0 0 575878
-0.002561 -0.000399 0.117645 0.236159 0.198780 0.982551 -0.018003 1 0 0 0 0 0 0 576894
-0.002551 -0.000389 0.117618 0.039470 -0.004555 1.073331 -0.018034 1 0 0 0 0 0 0 577879
-0.002547 -0.000385 0.117608 0.086102 0.037572 0.851929 -0.018066 1 0 0 0 0 0 0 578910
-0.002531 -0.000369 0.117585 -0.056465 -0.106275 1.021864 -0.018097 1 0 0 0 0 0 0 579896
-0.002529 -0.000343 0.117566 0.100590 -0.255279 0.980055 -0.018128 1 0 0 0 0 0 0 580905
-0.002521 -0.000348 0.117539 0.052736 0.128478 1.095127 -0.018159 1 0 0 0 0 0 0 581899
-0.002523 -0.000333 0.117519 0.165857 -0.099577 1.017719 -0.018190 1 0 0 0 0 0 0 582894
-0.002506 -0.000329 0.117503 -0.077725 0.033723 0.974100 -0.018222 1 0 0 0 0 0 0 583896
-0.002497 -0.000328 0.117497 0.011620 0.068522 0.829876 -0.018253 1 0 0 0 0 0 0 584900
-0.002480 -0.000313 0.117475 -0.101860 -0.095998 1.039000 -0.018284 1 0 0 0 0 0 0 585878
-0.002471 -0.000306 0.117467 0.002304 -0.020944 0.871935 -0.018315 1 0 0 0 0 0 0 586894
-0.002461 -0.000320 0.117444 -0.012801 0.266174 1.067173 -0.018347 1 0 0 0 0 0 0 587896
-0.002461 -0.000310 0.117425 0.123131 -0.030568 1.029732 -0.018377 1 0 0 0 0 0 0 588874
-0.002443 -0.000309 0.117409 -0.107786 0.066148 1.001300 -0.018409 1 0 0 0 0 0 0 589905
-0.002434 -0.000308 0.117403 -0.012232 0.082511 0.862260 -0.018441 1 0 0 0 0 0 0 590903
-0.002434 -0.000290 0.117391 0.123542 -0.148697 0.942292 -0.018472 1 0 0 0 0 0 0 591896
-0.002435 -0.000281 0.117387 0.134374 -0.056669 0.846188 -0.018502 1 0 0 0 0 0 0 592878
-0.002417 -0.000281 0.117375 -0.112599 0.067583 0.932881 -0.018534 1 0 0 0 0 0 0 593898
-0.002408 -0.000281 0.117371 -0.019439 0.081250 0.846778 -0.018565 1 0 0 0 0 0 0 594892
-0.002403 -0.000281 0.117370 0.047959 0.083159 0.806443 -0.018596 1 0 0 0 0 0 0 595889
-0.002388 -0.000268 0.117349 -0.094018 -0.094702 1.063593 -0.018628 1 0 0 0 0 0 0 596897
-0.002380 -0.000261 0.117342 -0.006079 -0.026280 0.913837 -0.018659 1 0 0 0 0 0 0 597901
-0.002376 -0.000258 0.117340 0.052182 0.023407 0.839474 -0.018690 1 0 0 0 0 0 0 598896
-0.002375 -0.000256 0.117339 0.082244 0.049771 0.812473 -0.018722 1 0 0 0 0 0 0 599894
-0.002374 -0.000255 0.117338 0.097255 0.063127 0.803854 -0.018753 1 0 0 0 0 0 0 600897
-0.002355 -0.000259 0.117328 -0.140841 0.127482 0.933187 -0.018784 1 0 0 0 0 0 0 601899
-0.002345 -0.000261 0.117325 -0.042519 0.109217 0.862801 -0.018815 1 0 0 0 0 0 0 602894
-0.002341 -0.000262 0.117324 0.027638 0.094987 0.827981 -0.018847 1 0 0 0 0 0 0 603896
-0.002344 -0.000245 0.117313 0.132837 -0.148497 0.955767 -0.018878 1 0 0 0 0 0 0 604898
-0.002345 -0.000236 0.117309 0.126875 -0.062535 0.877212 -0.018909 1 0 0 0 0 0 0 605902
-0.002327 -0.000236 0.117298 -0.128258 0.058707 0.970350 -0.018941 1 0 0 0 0 0 0 606906
-0.002319 -0.000236 0.117294 -0.039511 0.070889 0.886248 -0.018971 1 0 0 0 0 0 0 607888
-0.002314 -0.000236 0.117293 0.025655 0.072069 0.846633 -0.019003 1 0 0 0 0 0 0 608894
-0.002312 -0.000236 0.117292 0.060088 0.072185 0.832765 -0.019034 1 0 0 0 0 0 0 609885
-0.002311 -0.000236 0.117292 0.077450 0.072233 0.828805 -0.019065 1 0 0 0 0 0 0 610894
-0.002311 -0.000236 0.117292 0.086188 0.072283 0.828312 -0.019097 1 0 0 0 0 0 0 611892
-0.002310 -0.000236 0.117292 0.090622 0.072387 0.829029 -0.019127 1 0 0 0 0 0 0 612882
-0.002292 -0.000241 0.117282 -0.152584 0.130101 0.961839 -0.019159 1 0 0 0 0 0 0 613893
-0.002282 -0.000243 0.117279 -0.057045 0.108528 0.892483 -0.019190 1 0 0 0 0 0 0 614882
-0.002278 -0.000244 0.117278 0.011714 0.092667 0.858033 -0.019222 1 0 0 0 0 0 0 615894
-0.002276 -0.000245 0.117277 0.047979 0.084229 0.845949 -0.019253 1 0 0 0 0 0 0 616883
-0.002275 -0.000245 0.117277 0.066275 0.080016 0.842602 -0.019284 1 0 0 0 0 0 0 617892
-0.002274 -0.000245 0.117277 0.075474 0.077944 0.842335 -0.019315 1 0 0 0 0 0 0 618893
-0.002274 -0.000245 0.117277 0.080131 0.076971 0.843126 -0.019346 1 0 0 0 0 0 0 619882
-0.002274 -0.000245 0.117277 0.082515 0.076556 0.844309 -0.019378 1 0 0 0 0 0 0 620893
-0.002273 -0.000245 0.117277 0.083770 0.076399 0.845597 -0.019409 1 0 0 0 0 0 0 621890
-0.002273 -0.000245 0.117277 0.084477 0.076373 0.846925 -0.019440 1 0 0 0 0 0 0 622884
-0.002273 -0.000245 0.117277 0.084896 0.076438 0.848295 -0.019472 1 0 0 0 0 0 0 623892
-0.002273 -0.000245 0.117277 0.085168 0.076527 0.849640 -0.019503 1 0 0 0 0 0 0 624882
-0.002273 -0.000245 0.117277 0.085384 0.076631 0.851004 -0.019534 1 0 0 0 0 0 0 625883
-0.002273 -0.000245 0.117277 0.085540 0.076750 0.852372 -0.019565 1 0 0 0 0 0 0 626892
-0.002273 -0.000245 0.117277 0.085699 0.076866 0.853726 -0.019596 1 0 0 0 0 0 0 627882
-0.002273 -0.000245 0.117277 0.085851 0.076987 0.855096 -0.019628 1 0 0 0 0 0 0 628892
-0.002273 -0.000245 0.117277 0.085987 0.077108 0.856444 -0.019659 1 0 0 0 0 0 0 629883
-0.002273 -0.000245 0.117277 0.086129 0.077220 0.857824 -0.019690 1 0 0 0 0 0 0 630892
-0.002273 -0.000245 0.117277 0.086263 0.077353 0.859184 -0.019722 1 0 0 0 0 0 0 631895
-0.002273 -0.000245 0.117277 0.086401 0.077464 0.860535 -0.019753 1 0 0 0 0 0 0 632883
-0.002273 -0.000245 0.117277 0.086543 0.077606 0.861910 -0.019784 1 0 0 0 0 0 0 633892
-0.002273 -0.000245 0.117277 0.086671 0.077721 0.863249 -0.019815 1 0 0 0 0 0 0 634881
-0.002273 -0.000245 0.117277 0.086823 0.077831 0.864626 -0.019847 1 0 0 0 0 0 0 635892
-0.002273 -0.000245 0.117277 0.086949 0.077967 0.866010 -0.019878 1 0 0 0 0 0 0 636909
-0.002273 -0.000245 0.117277 0.087294 0.078279 0.869453 -0.019957 1 0 0 0 0 0 0 639438
-0.002273 -0.000245 0.117277 0.087367 0.078332 0.870088 -0.019972 1 0 0 0 0 0 0 639895
-0.002273 -0.000245 0.117277 0.087494 0.078458 0.871444 -0.020003 1 0 0 0 0 0 0 640900
-0.002273 -0.000245 0.117277 0.087628 0.078579 0.872786 -0.020034 1 0 0 0 0 0 0 641886
-0.002273 -0.000245 0.117277 0.087856 0.078769 0.875030 -0.020085 1 0 0 0 0 0 0 643530
-0.002273 -0.000245 0.117277 0.087914 0.078820 0.875507 -0.020096 1 0 0 0 0 0 0 643889
-0.002273 -0.000245 0.117277 0.088052 0.078945 0.876901 -0.020128 1 0 0 0 0 0 0 644900
-0.002273 -0.000245 0.117277 0.088177 0.079069 0.878241 -0.020159 1 0 0 0 0 0 0 645892
-0.002273 -0.000245 0.117277 0.088356 0.079231 0.880030 -0.020200 1 0 0 0 0 0 0 647207
-0.002273 -0.000245 0.117277 0.088453 0.079305 0.880981 -0.020222 1 0 0 0 0 0 0 647901
-0.002273 -0.000245 0.117277 0.088605 0.079442 0.882326 -0.020253 1 0 0 0 0 0 0 648893
-0.002273 -0.000245 0.117277 0.088726 0.079561 0.883695 -0.020284 1 0 0 0 0 0 0 649899
-0.002273 -0.000245 0.117277 0.088863 0.079672 0.885058 -0.020315 1 0 0 0 0 0 0 650896
-0.002273 -0.000245 0.117277 0.088998 0.079805 0.886423 -0.020347 1 0 0 0 0 0 0 651903
-0.002273 -0.000245 0.117277 0.089144 0.079926 0.887791 -0.020378 1 0 0 0 0 0 0 652898
-0.002273 -0.000245 0.117277 0.089269 0.080049 0.889114 -0.020409 1 0 0 0 0 0 0 653879
-0.002273 -0.000245 0.117277 0.089418 0.080170 0.890486 -0.020440 1 0 0 0 0 0 0 654892
-0.002273 -0.000245 0.117277 0.089548 0.080285 0.891868 -0.020472 1 0 0 0 0 0 0 655898
-0.002273 -0.000245 0.117277 0.089681 0.080418 0.893230 -0.020503 1 0 0 0 0 0 0 656903
-0.002273 -0.000245 0.117277 0.089823 0.080548 0.894575 -0.020534 1 0 0 0 0 0 0 657886
-0.002273 -0.000245 0.117277 0.089958 0.080654 0.895959 -0.020566 1 0 0 0 0 0 0 658902
-0.002273 -0.000245 0.117277 0.090091 0.080786 0.897316 -0.020597 1 0 0 0 0 0 0 659904
-0.002292 -0.000241 0.117287 0.336027 0.023222 0.766606 -0.020627 1 0 0 0 0 0 0 660875
-0.002301 -0.000239 0.117290 0.242216 0.044948 0.838723 -0.020659 1 0 0 0 0 0 0 661897
-0.002306 -0.000238 0.117292 0.174399 0.061028 0.875849 -0.020690 1 0 0 0 0 0 0 662894
-0.002308 -0.000237 0.117292 0.138723 0.069677 0.890596 -0.020722 1 0 0 0 0 0 0 663892
-0.002309 -0.000237 0.117292 0.120874 0.074139 0.896649 -0.020753 1 0 0 0 0 0 0 664895
-0.002309 -0.000237 0.117292 0.112034 0.076439 0.899621 -0.020784 1 0 0 0 0 0 0 665895
-0.002310 -0.000237 0.117292 0.107711 0.077641 0.901527 -0.020815 1 0 0 0 0 0 0 666894
-0.002310 -0.000236 0.117292 0.105629 0.078315 0.903058 -0.020846 1 0 0 0 0 0 0 667883
-0.002310 -0.000236 0.117292 0.104667 0.078713 0.904475 -0.020877 1 0 0 0 0 0 0 668879
-0.002310 -0.000236 0.117292 0.104269 0.078968 0.905884 -0.020909 1 0 0 0 0 0 0 669901
-0.002310 -0.000236 0.117292 0.104144 0.079144 0.907237 -0.020941 1 0 0 0 0 0 0 670899
-0.002328 -0.000232 0.117302 0.350191 0.021565 0.776638 -0.020972 1 0 0 0 0 0 0 671893
-0.002338 -0.000230 0.117305 0.256301 0.043298 0.848611 -0.021003 1 0 0 0 0 0 0 672897
-0.002342 -0.000229 0.117307 0.188456 0.059391 0.885665 -0.021034 1 0 0 0 0 0 0 673876
-0.002344 -0.000228 0.117307 0.152787 0.068049 0.900398 -0.021065 1 0 0 0 0 0 0 674875
-0.002346 -0.000228 0.117307 0.134947 0.072500 0.906441 -0.021096 1 0 0 0 0 0 0 675874
-0.002365 -0.000224 0.117317 0.372321 0.017019 0.777568 -0.021128 1 0 0 0 0 0 0 676892
-0.002374 -0.000221 0.117321 0.274012 0.039830 0.850014 -0.021159 1 0 0 0 0 0 0 677887
-0.002379 -0.000220 0.117322 0.203964 0.056468 0.887249 -0.021190 1 0 0 0 0 0 0 678896
-0.002381 -0.000220 0.117322 0.167204 0.065389 0.902022 -0.021222 1 0 0 0 0 0 0 679895
-0.002401 -0.000215 0.117332 0.395167 0.012156 0.776324 -0.021253 1 0 0 0 0 0 0 680895
-0.002410 -0.000213 0.117336 0.292058 0.036132 0.849758 -0.021284 1 0 0 0 0 0 0 681894
-0.002415 -0.000211 0.117337 0.219618 0.053342 0.887303 -0.021315 1 0 0 0 0 0 0 682890
-0.002418 -0.000211 0.117337 0.181679 0.062555 0.902189 -0.021347 1 0 0 0 0 0 0 683893
-0.002437 -0.000206 0.117347 0.409240 0.009440 0.776628 -0.021378 1 0 0 0 0 0 0 684897
-0.002447 -0.000204 0.117351 0.305788 0.033488 0.849970 -0.021409 1 0 0 0 0 0 0 685876
-0.002452 -0.000203 0.117352 0.233203 0.050735 0.887497 -0.021440 1 0 0 0 0 0 0 686891
-0.002454 -0.000202 0.117352 0.195202 0.059963 0.902365 -0.021472 1 0 0 0 0 0 0 687893
-0.002474 -0.000198 0.117362 0.422907 0.006809 0.776875 -0.021502 1 0 0 0 0 0 0 688874
-0.002484 -0.000195 0.117365 0.319394 0.030878 0.850170 -0.021534 1 0 0 0 0 0 0 689893
-0.002489 -0.000194 0.117367 0.246802 0.048123 0.887626 -0.021565 1 0 0 0 0 0 0 690883
-0.002491 -0.000193 0.117367 0.208786 0.057356 0.902487 -0.021597 1 0 0 0 0 0 0 691891
-0.002492 -0.000193 0.117367 0.189831 0.062095 0.908532 -0.021628 1 0 0 0 0 0 0 692882
-0.002511 -0.000189 0.117377 0.427366 0.006575 0.780068 -0.021659 1 0 0 0 0 0 0 693891
-0.002521 -0.000186 0.117380 0.328631 0.029489 0.852159 -0.021690 1 0 0 0 0 0 0 694882
-0.002520 -0.000203 0.117392 0.190158 0.282722 0.748365 -0.021722 1 0 0 0 0 0 0 695891
-0.002538 -0.000207 0.117406 0.424717 0.144522 0.707100 -0.021757 1 0 0 0 0 0 0 697030
-0.002547 -0.000209 0.117411 0.330955 0.105487 0.821189 -0.021784 1 0 0 0 0 0 0 697893
-0.002552 -0.000210 0.117412 0.264235 0.089160 0.873907 -0.021815 1 0 0 0 0 0 0 698880
-0.002560 -0.000193 0.117434 0.311534 -0.153845 0.617647 -0.021846 1 0 0 0 0 0 0 699890
-0.002564 -0.000184 0.117441 0.260597 -0.069464 0.773100 -0.021877 1 0 0 0 0 0 0 700879
-0.002566 -0.000180 0.117443 0.229575 -0.006364 0.851455 -0.021909 1 0 0 0 0 0 0 701890
-0.002586 -0.000173 0.117454 0.461543 -0.030652 0.750311 -0.021940 1 0 0 0 0 0 0 702880
-0.002595 -0.000170 0.117458 0.359922 0.008184 0.831785 -0.021971 1 0 0 0 0 0 0 703889
-0.002600 -0.000168 0.117459 0.288339 0.032858 0.872023 -0.022002 1 0 0 0 0 0 0 704879
-0.002621 -0.000163 0.117469 0.498378 -0.012302 0.756669 -0.022034 1 0 0 0 0 0 0 705881
-0.002631 -0.000161 0.117473 0.385377 0.015979 0.833031 -0.022065 1 0 0 0 0 0 0 706890
-0.002636 -0.000159 0.117474 0.308064 0.035334 0.871475 -0.022096 1 0 0 0 0 0 0 707879
-0.002657 -0.000154 0.117484 0.515368 -0.012507 0.755629 -0.022128 1 0 0 0 0 0 0 708889
-0.002650 -0.000156 0.117509 0.167602 0.073748 0.545189 -0.022159 1 0 0 0 0 0 0 709880
-0.002647 -0.000157 0.117518 0.174248 0.069855 0.736278 -0.022190 1 0 0 0 0 0 0 710890
-0.002645 -0.000158 0.117521 0.197992 0.063453 0.828834 -0.022221 1 0 0 0 0 0 0 711879
-0.002662 -0.000154 0.117532 0.460579 0.001759 0.733030 -0.022253 1 0 0 0 0 0 0 712889
-0.002671 -0.000151 0.117535 0.374834 0.021875 0.818266 -0.022341 1 0 0 0 0 0 0 715700
-0.002676 -0.000151 0.117568 0.326046 0.038361 0.443705 -0.022429 1 0 0 0 0 0 0 718516
-0.002685 -0.000132 0.117600 0.365308 -0.190231 0.404991 -0.022441 1 0 0 0 0 0 0 718904
-0.002689 -0.000123 0.117611 0.310832 -0.098077 0.671476 -0.022472 1 0 0 0 0 0 0 719902
-0.002704 -0.000132 0.117635 0.459004 0.147821 0.519291 -0.022503 1 0 0 0 0 0 0 720893
-0.002711 -0.000136 0.117643 0.373427 0.116213 0.709036 -0.022534 1 0 0 0 0 0 0 721896
-0.002715 -0.000139 0.117646 0.316908 0.085141 0.799002 -0.022565 1 0 0 0 0 0 0 722895
-0.002704 -0.000126 0.117658 0.122848 -0.109621 0.687557 -0.022597 1 0 0 0 0 0 0 723891
-0.002718 -0.000116 0.117671 0.417729 -0.109903 0.646902 -0.022628 1 0 0 0 0 0 0 724892
-0.002719 -0.000128 0.117687 0.293684 0.193783 0.619645 -0.022659 1 0 0 0 0 0 0 725895
-0.002707 -0.000121 0.117703 0.105579 -0.033251 0.602051 -0.022690 1 0 0 0 0 0 0 726890
-0.002701 -0.000118 0.117709 0.160246 -0.011152 0.737812 -0.022722 1 0 0 0 0 0 0 727893
-0.002716 -0.000112 0.117720 0.452571 -0.044709 0.668401 -0.022753 1 0 0 0 0 0 0 728901
-0.002712 -0.000095 0.117735 0.216670 -0.187111 0.615848 -0.022784 1 0 0 0 0 0 0 729899
-0.002704 -0.000105 0.117751 0.153182 0.140065 0.595989 -0.022815 1 0 0 0 0 0 0 730891
-0.002719 -0.000105 0.117766 0.442189 0.053671 0.596784 -0.022847 1 0 0 0 0 0 0 731895
-0.002713 -0.000092 0.117782 0.210910 -0.135683 0.580643 -0.022878 1 0 0 0 0 0 0 732895
-0.002729 -0.000081 0.117797 0.467881 -0.129723 0.585220 -0.022911 1 0 0 0 0 0 0 733953
-0.002732 -0.000093 0.117813 0.322928 0.177825 0.574463 -0.022942 1 0 0 0 0 0 0 734947
-0.002721 -0.000086 0.117830 0.124090 -0.047697 0.562734 -0.022973 1 0 0 0 0 0 0 735949
-0.002733 -0.000078 0.117845 0.422507 -0.083098 0.569589 -0.023004 1 0 0 0 0 0 0 736941
-0.002735 -0.000092 0.117861 0.300682 0.201570 0.559636 -0.023035 1 0 0 0 0 0 0 737924
-0.002741 -0.000081 0.117887 0.362621 -0.094276 0.417421 -0.023067 1 0 0 0 0 0 0 738940
-0.002744 -0.000076 0.117896 0.323405 -0.055276 0.624716 -0.023099 1 0 0 0 0 0 0 739966
-0.002746 -0.000073 0.117899 0.299255 -0.016854 0.722157 -0.023130 1 0 0 0 0 0 0 740964
-0.002747 -0.000072 0.117931 0.302562 0.005072 0.340966 -0.023161 1 0 0 0 0 0 0 741960
-0.002748 -0.000071 0.117942 0.287232 0.015292 0.576559 -0.023192 1 0 0 0 0 0 0 742955
-0.002754 -0.000053 0.117967 0.364320 -0.216531 0.418508 -0.023223 1 0 0 0 0 0 0 743926
-0.002752 -0.000062 0.117986 0.259814 0.112674 0.468542 -0.023255 1 0 0 0 0 0 0 744951
-0.002751 -0.000066 0.117992 0.260854 0.090083 0.634910 -0.023286 1 0 0 0 0 0 0 745952
-0.002756 -0.000050 0.118015 0.352016 -0.177078 0.431336 -0.023317 1 0 0 0 0 0 0 746956
-0.002754 -0.000060 0.118034 0.254632 0.132782 0.463434 -0.023348 1 0 0 0 0 0 0 747952
-0.002771 -0.000061 0.118050 0.508684 0.041596 0.492685 -0.023380 1 0 0 0 0 0 0 748948
-0.002767 -0.000048 0.118066 0.257160 -0.150198 0.487027 -0.023411 1 0 0 0 0 0 0 749948
-0.002760 -0.000059 0.118083 0.186859 0.151573 0.484164 -0.023442 1 0 0 0 0 0 0 750952
-0.002774 -0.000060 0.118098 0.473922 0.051568 0.491130 -0.023473 1 0 0 0 0 0 0 751948
-0.002769 -0.000048 0.118114 0.240409 -0.145196 0.476699 -0.023504 1 0 0 0 0 0 0 752945
-0.002785 -0.000037 0.118130 0.497686 -0.142704 0.481824 -0.023536 1 0 0 0 0 0 0 753954
-0.002775 -0.000036 0.118156 0.185698 -0.014812 0.325085 -0.023567 1 0 0 0 0 0 0 754946
-0.002770 -0.000035 0.118165 0.212894 0.003935 0.535950 -0.023598 1 0 0 0 0 0 0 755954
-0.002774 -0.000017 0.118189 0.331090 -0.228841 0.359282 -0.023630 1 0 0 0 0 0 0 756960
-0.002775 -0.000008 0.118197 0.317204 -0.137893 0.543330 -0.023661 1 0 0 0 0 0 0 757961
-0.002790 -0.000017 0.118221 0.486721 0.108034 0.359022 -0.023692 1 0 0 0 0 0 0 758958
-0.002784 -0.000008 0.118240 0.243930 -0.103132 0.391459 -0.023724 1 0 0 0 0 0 0 759958
-0.002781 -0.000004 0.118246 0.252581 -0.067588 0.554551 -0.023755 1 0 0 0 0 0 0 760961
-0.002781 -0.000001 0.118280 0.286860 -0.035204 0.208206 -0.023786 1 0 0 0 0 0 0 761949
-0.002780 -0.000000 0.118291 0.288603 -0.018116 0.456653 -0.023817 1 0 0 0 0 0 0 762944
-0.002781 0.000000 0.118326 0.306179 -0.008968 0.161267 -0.023848 1 0 0 0 0 0 0 763949
-0.002781 0.000001 0.118338 0.298695 -0.004850 0.429366 -0.023879 1 0 0 0 0 0 0 764927
-0.002787 0.000018 0.118363 0.380505 -0.240997 0.282962 -0.023910 1 0 0 0 0 0 0 765925
-0.002784 0.000010 0.118382 0.277912 0.087825 0.336214 -0.023942 1 0 0 0 0 0 0 766956
-0.002771 0.000019 0.118400 0.113333 -0.114994 0.358214 -0.023973 1 0 0 0 0 0 0 767946
-0.002782 0.000028 0.118416 0.433116 -0.137261 0.377744 -0.024005 1 0 0 0 0 0 0 768951
-0.002783 0.000014 0.118432 0.320710 0.155780 0.371314 -0.024036 1 0 0 0 0 0 0 769951
-0.002789 0.000025 0.118458 0.388186 -0.138466 0.230445 -0.024067 1 0 0 0 0 0 0 770939
-0.002787 0.000013 0.118478 0.282463 0.141542 0.295412 -0.024098 1 0 0 0 0 0 0 771950
-0.002792 0.000025 0.118505 0.367593 -0.147077 0.191795 -0.024129 1 0 0 0 0 0 0 772937
-0.002794 0.000031 0.118514 0.341258 -0.101879 0.412961 -0.024161 1 0 0 0 0 0 0 773951
-0.002777 0.000029 0.118539 0.087929 -0.000958 0.227592 -0.024192 1 0 0 0 0 0 0 774952
-0.002775 0.000046 0.118568 0.248766 -0.239362 0.141968 -0.024223 1 0 0 0 0 0 0 775945
-0.002773 0.000055 0.118578 0.275736 -0.154874 0.379692 -0.024255 1 0 0 0 0 0 0 776950
-0.002774 0.000059 0.118613 0.301654 -0.092045 0.070391 -0.024286 1 0 0 0 0 0 0 777949
-0.002773 0.000061 0.118625 0.297890 -0.058744 0.332417 -0.024317 1 0 0 0 0 0 0 778949
-0.002756 0.000058 0.118651 0.061353 0.017343 0.172334 -0.024348 1 0 0 0 0 0 0 779947
-0.002765 0.000061 0.118669 0.399074 -0.055476 0.241926 -0.024380 1 0 0 0 0 0 0 780948
-0.002752 0.000058 0.118697 0.133621 0.013817 0.118365 -0.024411 1 0 0 0 0 0 0 781947
-0.002764 0.000061 0.118717 0.437732 -0.057811 0.210741 -0.024442 1 0 0 0 0 0 0 782949
-0.002752 0.000058 0.118745 0.153547 0.012571 0.096063 -0.024473 1 0 0 0 0 0 0 783945
-0.002765 0.000061 0.118764 0.448387 -0.058479 0.191583 -0.024504 1 0 0 0 0 0 0 784945
-0.002758 0.000075 0.118782 0.228495 -0.227423 0.220252 -0.024535 1 0 0 0 0 0 0 785933
-0.002756 0.000083 0.118819 0.260077 -0.149684 -0.046790 -0.024567 1 0 0 0 0 0 0 786947
-0.002754 0.000087 0.118832 0.272880 -0.094619 0.241049 -0.024598 1 0 0 0 0 0 0 787930
-0.002736 0.000084 0.118858 0.045589 -0.006213 0.091018 -0.024630 1 0 0 0 0 0 0 788952
-0.002745 0.000087 0.118877 0.390489 -0.072995 0.165931 -0.024772 1 0 0 0 0 0 0 793496
-0.002734 0.000085 0.118967 0.156330 -0.000682 -0.794145 -0.024785 1 0 0 0 0 0 0 793930
-0.002715 0.000097 0.119009 0.023288 -0.192476 -0.273100 -0.024893 1 0 0 0 0 0 0 797365
-0.002688 0.000098 0.119077 -0.098170 -0.076078 -0.573246 -0.024909 1 0 0 0 0 0 0 797899
-0.002688 0.000086 0.119120 0.231820 0.126829 -0.310550 -0.024940 1 0 0 0 0 0 0 798877
-0.002674 0.000093 0.119146 0.093229 -0.114352 -0.062222 -0.024972 1 0 0 0 0 0 0 799890
-0.002655 0.000110 0.119166 -0.008634 -0.274308 0.035773 -0.025002 1 0 0 0 0 0 0 800877
-0.002659 0.000105 0.119193 0.284812 -0.000796 -0.060976 -0.025034 1 0 0 0 0 0 0 801887
-0.002648 0.000116 0.119213 0.118661 -0.186204 0.013559 -0.025065 1 0 0 0 0 0 0 802878
-0.002637 0.000104 0.119231 0.099706 0.105915 0.049266 -0.025096 1 0 0 0 0 0 0 803885
-0.002637 0.000115 0.119258 0.248565 -0.184553 -0.074957 -0.025127 1 0 0 0 0 0 0 804876
-0.002632 0.000103 0.119278 0.186556 0.101621 -0.004919 -0.025159 1 0 0 0 0 0 0 805897
-0.002636 0.000115 0.119305 0.294410 -0.187393 -0.107008 -0.025190 1 0 0 0 0 0 0 806890
-0.002632 0.000103 0.119325 0.210094 0.100186 -0.028313 -0.025222 1 0 0 0 0 0 0 807896
-0.002617 0.000111 0.119343 0.054025 -0.128740 0.003885 -0.025252 1 0 0 0 0 0 0 808877
-0.002628 0.000119 0.119359 0.382000 -0.163417 0.025734 -0.025284 1 0 0 0 0 0 0 809893
-0.002616 0.000119 0.119386 0.102397 -0.055564 -0.125408 -0.025315 1 0 0 0 0 0 0 810877
-0.002610 0.000119 0.119395 0.148972 -0.046818 0.086351 -0.025346 1 0 0 0 0 0 0 811887
-0.002607 0.000118 0.119430 0.207329 -0.047243 -0.232618 -0.025377 1 0 0 0 0 0 0 812877
-0.002606 0.000118 0.119442 0.223144 -0.047700 0.025262 -0.025409 1 0 0 0 0 0 0 813878
-0.002587 0.000114 0.119467 -0.006248 0.011346 -0.136011 -0.025440 1 0 0 0 0 0 0 814886
-0.002597 0.000116 0.119486 0.338976 -0.070527 -0.068387 -0.025471 1 0 0 0 0 0 0 815877
-0.002583 0.000113 0.119514 0.073439 -0.005313 -0.192319 -0.025503 1 0 0 0 0 0 0 816887
-0.002576 0.000111 0.119524 0.128206 -0.019827 0.029835 -0.025534 1 0 0 0 0 0 0 817880
-0.002574 0.000110 0.119558 0.190622 -0.032080 -0.285486 -0.025565 1 0 0 0 0 0 0 818888
-0.002572 0.000110 0.119570 0.208719 -0.038499 -0.026473 -0.025596 1 0 0 0 0 0 0 819877
-0.002571 0.000110 0.119574 0.219497 -0.041762 0.100243 -0.025628 1 0 0 0 0 0 0 820897
-0.002572 0.000110 0.119607 0.239902 -0.043641 -0.270980 -0.025659 1 0 0 0 0 0 0 821886
-0.002572 0.000110 0.119618 0.234580 -0.044431 -0.033662 -0.025690 1 0 0 0 0 0 0 822885
-0.002566 0.000092 0.119633 0.163183 0.196929 -0.057121 -0.025722 1 0 0 0 0 0 0 823891
-0.002563 0.000083 0.119638 0.188347 0.106757 0.062815 -0.025753 1 0 0 0 0 0 0 824896
-0.002549 0.000092 0.119651 0.038756 -0.141773 -0.027899 -0.025784 1 0 0 0 0 0 0 825885
-0.002556 0.000083 0.119675 0.295009 0.072998 -0.205205 -0.025816 1 0 0 0 0 0 0 826902
-0.002559 0.000078 0.119684 0.276582 0.037171 -0.014914 -0.025846 1 0 0 0 0 0 0 827878
-0.002560 0.000076 0.119687 0.254874 0.004896 0.076339 -0.025878 1 0 0 0 0 0 0 828883
-0.002561 0.000075 0.119688 0.243601 -0.012685 0.110606 -0.025911 1 0 0 0 0 0 0 829946
-0.002556 0.000056 0.119699 0.168127 0.220436 -0.019510 -0.025940 1 0 0 0 0 0 0 830892
-0.002541 0.000060 0.119714 0.020664 -0.056522 -0.085569 -0.025971 1 0 0 0 0 0 0 831889
-0.002533 0.000063 0.119719 0.100535 -0.057128 0.030679 -0.026003 1 0 0 0 0 0 0 832891
-0.002529 0.000064 0.119720 0.157190 -0.043626 0.084978 -0.026034 1 0 0 0 0 0 0 833890
-0.002527 0.000064 0.119721 0.187731 -0.035502 0.105281 -0.026065 1 0 0 0 0 0 0 834887
-0.002521 0.000046 0.119732 0.133257 0.210914 -0.029740 -0.026096 1 0 0 0 0 0 0 835889
-0.002518 0.000038 0.119736 0.166072 0.122936 0.047638 -0.026128 1 0 0 0 0 0 0 836886
-0.002535 0.000038 0.119747 0.443052 -0.001885 -0.044780 -0.026159 1 0 0 0 0 0 0 837894
-0.002543 0.000038 0.119751 0.360378 -0.014422 0.039364 -0.026190 1 0 0 0 0 0 0 838892
-0.002548 0.000038 0.119752 0.297906 -0.015673 0.080219 -0.026222 1 0 0 0 0 0 0 839897
-0.002550 0.000038 0.119752 0.264986 -0.015810 0.095629 -0.026253 1 0 0 0 0 0 0 840891
-0.002551 0.000038 0.119752 0.248581 -0.015827 0.101165 -0.026284 1 0 0 0 0 0 0 841889
-0.002551 0.000038 0.119753 0.240560 -0.015826 0.103173 -0.026315 1 0 0 0 0 0 0 842889
-0.002551 0.000038 0.119753 0.236700 -0.015838 0.103954 -0.026346 1 0 0 0 0 0 0 843888
-0.002552 0.000038 0.119753 0.234912 -0.015860 0.104315 -0.026378 1 0 0 0 0 0 0 844885
-0.002552 0.000038 0.119753 0.234162 -0.015871 0.104511 -0.026409 1 0 0 0 0 0 0 845889
-0.002546 0.000020 0.119763 0.163654 0.226541 -0.037635 -0.026440 1 0 0 0 0 0 0 846889
-0.002544 0.000010 0.119767 0.188371 0.136442 0.037197 -0.026471 1 0 0 0 0 0 0 847886
-0.002542 0.000006 0.119768 0.207736 0.070254 0.075610 -0.026503 1 0 0 0 0 0 0 848889
-0.002542 0.000004 0.119769 0.218549 0.035048 0.090242 -0.026534 1 0 0 0 0 0 0 849889
-0.002541 0.000003 0.119769 0.224288 0.017238 0.095518 -0.026565 1 0 0 0 0 0 0 850888
-0.002541 0.000002 0.119769 0.227354 0.008307 0.097427 -0.026596 1 0 0 0 0 0 0 851888
-0.002541 0.000002 0.119769 0.229024 0.003855 0.098171 -0.026627 1 0 0 0 0 0 0 852870
-0.002541 0.000002 0.119769 0.230030 0.001620 0.098503 -0.026659 1 0 0 0 0 0 0 853890
-0.002541 0.000002 0.119769 0.230648 0.000495 0.098705 -0.026690 1 0 0 0 0 0 0 854887
-0.002541 0.000001 0.119769 0.231099 -0.000060 0.098840 -0.026721 1 0 0 0 0 0 0 855886
-0.002541 0.000001 0.119769 0.231457 -0.000341 0.098960 -0.026753 1 0 0 0 0 0 0 856886
-0.002541 0.000001 0.119769 0.231781 -0.000480 0.099078 -0.026784 1 0 0 0 0 0 0 857888
-0.002541 0.000001 0.119769 0.232066 -0.000556 0.099200 -0.026815 1 0 0 0 0 0 0 858889
-0.002541 0.000001 0.119769 0.232355 -0.000588 0.099323 -0.026846 1 0 0 0 0 0 0 859886
-0.002541 0.000001 0.119769 0.232631 -0.000603 0.099427 -0.026878 1 0 0 0 0 0 0 860886
-0.002541 0.000001 0.119769 0.232904 -0.000616 0.099547 -0.026909 1 0 0 0 0 0 0 861882
-0.002541 0.000001 0.119769 0.233169 -0.000626 0.099658 -0.026940 1 0 0 0 0 0 0 862890
-0.002541 0.000001 0.119769 0.233444 -0.000619 0.099778 -0.026971 1 0 0 0 0 0 0 863880
-0.002541 0.000001 0.119769 0.233718 -0.000619 0.099895 -0.027003 1 0 0 0 0 0 0 864891
-0.002541 0.000001 0.119769 0.233984 -0.000639 0.100011 -0.027034 1 0 0 0 0 0 0 865893
-0.002541 0.000001 0.119769 0.234258 -0.000623 0.100126 -0.027065 1 0 0 0 0 0 0 866888
-0.002541 0.000001 0.119769 0.234530 -0.000621 0.100243 -0.027097 1 0 0 0 0 0 0 867892
-0.002541 0.000001 0.119769 0.234786 -0.000630 0.100349 -0.027127 1 0 0 0 0 0 0 868869
-0.002541 0.000001 0.119769 0.235071 -0.000635 0.100479 -0.027159 1 0 0 0 0 0 0 869884
-0.002541 0.000001 0.119769 0.235334 -0.000633 0.100583 -0.027190 1 0 0 0 0 0 0 870893
-0.002541 0.000001 0.119769 0.235612 -0.000625 0.100705 -0.027222 1 0 0 0 0 0 0 871898
-0.002541 0.000001 0.119769 0.235881 -0.000625 0.100820 -0.027253 1 0 0 0 0 0 0 872888
-0.002541 0.000001 0.119769 0.236147 -0.000645 0.100936 -0.027284 1 0 0 0 0 0 0 873888
-0.002541 0.000001 0.119769 0.236419 -0.000628 0.101050 -0.027315 1 0 0 0 0 0 0 874878
-0.002541 0.000001 0.119769 0.236693 -0.000627 0.101167 -0.027347 1 0 0 0 0 0 0 875891
-0.002554 -0.000012 0.119758 0.407066 0.182098 0.246855 -0.027377 1 0 0 0 0 0 0 876878
-0.002560 -0.000019 0.119754 0.345695 0.114400 0.170804 -0.027411 1 0 0 0 0 0 0 877944
-0.002563 -0.000022 0.119753 0.299619 0.064651 0.131786 -0.027442 1 0 0 0 0 0 0 878935
-0.002565 -0.000024 0.119752 0.274869 0.038180 0.117042 -0.027473 1 0 0 0 0 0 0 879950
-0.002566 -0.000025 0.119752 0.262331 0.024788 0.111884 -0.027504 1 0 0 0 0 0 0 880930
-0.002566 -0.000025 0.119752 0.256148 0.018071 0.110162 -0.027534 1 0 0 0 0 0 0 881899
-0.002566 -0.000026 0.119752 0.253156 0.014724 0.109634 -0.027565 1 0 0 0 0 0 0 882876
-0.002566 -0.000026 0.119752 0.251811 0.013060 0.109538 -0.027596 1 0 0 0 0 0 0 883885
-0.002567 -0.000026 0.119752 0.251283 0.012227 0.109579 -0.027627 1 0 0 0 0 0 0 884874
-0.002567 -0.000026 0.119752 0.251146 0.011811 0.109685 -0.027659 1 0 0 0 0 0 0 885885
-0.002567 -0.000026 0.119752 0.251230 0.011620 0.109787 -0.027690 1 0 0 0 0 0 0 886874
-0.002567 -0.000026 0.119752 0.251400 0.011527 0.109920 -0.027721 1 0 0 0 0 0 0 887882
-0.002567 -0.000026 0.119752 0.251639 0.011497 0.110036 -0.027752 1 0 0 0 0 0 0 888874
-0.002567 -0.000026 0.119752 0.251902 0.011470 0.110167 -0.027784 1 0 0 0 0 0 0 889889
-0.002567 -0.000026 0.119752 0.252172 0.011471 0.110283 -0.027815 1 0 0 0 0 0 0 890876
-0.002567 -0.000026 0.119752 0.252446 0.011486 0.110414 -0.027846 1 0 0 0 0 0 0 891885
-0.002567 -0.000026 0.119752 0.252717 0.011490 0.110530 -0.027877 1 0 0 0 0 0 0 892874
-0.002567 -0.000026 0.119752 0.253010 0.011511 0.110661 -0.027909 1 0 0 0 0 0 0 893884
-0.002567 -0.000026 0.119752 0.253287 0.011517 0.110779 -0.027940 1 0 0 0 0 0 0 894887
-0.002567 -0.000026 0.119752 0.253566 0.011529 0.110901 -0.027971 1 0 0 0 0 0 0 895874
-0.002567 -0.000026 0.119752 0.253852 0.011542 0.111026 -0.028003 1 0 0 0 0 0 0 896884
-0.002567 -0.000026 0.119752 0.254137 0.011543 0.111156 -0.028034 1 0 0 0 0 0 0 897880
-0.002567 -0.000026 0.119752 0.254418 0.011566 0.111274 -0.028065 1 0 0 0 0 0 0 898884
-0.002567 -0.000026 0.119752 0.254699 0.011580 0.111397 -0.028096 1 0 0 0 0 0 0 899875
-0.002567 -0.000026 0.119752 0.254996 0.011590 0.111535 -0.028128 1 0 0 0 0 0 0 900884
-0.002567 -0.000026 0.119752 0.255266 0.011605 0.111646 -0.028158 1 0 0 0 0 0 0 901873
-0.002567 -0.000026 0.119752 0.255551 0.011619 0.111770 -0.028190 1 0 0 0 0 0 0 902884
-0.002567 -0.000026 0.119752 0.255832 0.011631 0.111892 -0.028221 1 0 0 0 0 0 0 903874
-0.002567 -0.000026 0.119752 0.256129 0.011642 0.112031 -0.028253 1 0 0 0 0 0 0 904884
-0.002567 -0.000026 0.119752 0.256412 0.011654 0.112136 -0.028284 1 0 0 0 0 0 0 905877
-0.002567 -0.000026 0.119752 0.256686 0.011670 0.112264 -0.028315 1 0 0 0 0 0 0 906883
-0.002567 -0.000026 0.119752 0.256969 0.011683 0.112389 -0.028346 1 0 0 0 0 0 0 907887
-0.002567 -0.000026 0.119752 0.257257 0.011685 0.112520 -0.028378 1 0 0 0 0 0 0 908892
-0.002567 -0.000026 0.119752 0.257543 0.011716 0.112644 -0.028409 1 0 0 0 0 0 0 909886
-0.002567 -0.000026 0.119752 0.257818 0.011722 0.112761 -0.028440 1 0 0 0 0 0 0 910882
-0.002567 -0.000026 0.119752 0.258102 0.011735 0.112885 -0.028471 1 0 0 0 0 0 0 911887
-0.002567 -0.000026 0.119752 0.258390 0.011736 0.113016 -0.028503 1 0 0 0 0 0 0 912891
-0.002567 -0.000026 0.119752 0.258678 0.011768 0.113141 -0.028534 1 0 0 0 0 0 0 913892
-0.002567 -0.000026 0.119752 0.258955 0.011774 0.113258 -0.028565 1 0 0 0 0 0 0 914895
-0.002567 -0.000026 0.119752 0.259233 0.011786 0.113379 -0.028596 1 0 0 0 0 0 0 915878
-0.002567 -0.000026 0.119752 0.259521 0.011788 0.113511 -0.028628 1 0 0 0 0 0 0 916886
-0.002567 -0.000026 0.119752 0.259802 0.011811 0.113629 -0.028659 1 0 0 0 0 0 0 917886
-0.002567 -0.000026 0.119752 0.260093 0.011833 0.113759 -0.028690 1 0 0 0 0 0 0 918887
-0.002567 -0.000026 0.119752 0.260369 0.011839 0.113877 -0.028721 1 0 0 0 0 0 0 919887
-0.002567 -0.000026 0.119752 0.260649 0.011839 0.114004 -0.028752 1 0 0 0 0 0 0 920867
-0.002567 -0.000026 0.119752 0.260935 0.011862 0.114125 -0.028784 1 0 0 0 0 0 0 921888
-0.002567 -0.000026 0.119752 0.261220 0.011876 0.114249 -0.028815 1 0 0 0 0 0 0 922896
-0.002567 -0.000026 0.119752 0.261508 0.011898 0.114378 -0.028846 1 0 0 0 0 0 0 923883
-0.002567 -0.000026 0.119752 0.261784 0.011892 0.114501 -0.028877 1 0 0 0 0 0 0 924870
-0.002567 -0.000026 0.119752 0.262071 0.011914 0.114622 -0.028909 1 0 0 0 0 0 0 925898
-0.002567 -0.000026 0.119752 0.262351 0.011928 0.114743 -0.028940 1 0 0 0 0 0 0 926886
-0.002567 -0.000026 0.119752 0.262641 0.011949 0.114874 -0.028971 1 0 0 0 0 0 0 927884
-0.002567 -0.000026 0.119752 0.262933 0.011941 0.114992 -0.029003 1 0 0 0 0 0 0 928885
-0.002567 -0.000026 0.119752 0.263203 0.011965 0.115115 -0.029034 1 0 0 0 0 0 0 929886
-0.002567 -0.000026 0.119752 0.263486 0.011979 0.115240 -0.029065 1 0 0 0 0 0 0 930891
-0.002567 -0.000026 0.119752 0.263771 0.011981 0.115370 -0.029096 1 0 0 0 0 0 0 931887
-0.002567 -0.000026 0.119752 0.264059 0.012012 0.115494 -0.029128 1 0 0 0 0 0 0 932884
-0.002567 -0.000026 0.119752 0.264335 0.012019 0.115611 -0.029159 1 0 0 0 0 0 0 933886
-0.002567 -0.000026 0.119752 0.264618 0.012031 0.115735 -0.029190 1 0 0 0 0 0 0 934886
-0.002567 -0.000026 0.119752 0.264900 0.012044 0.115858 -0.029221 1 0 0 0 0 0 0 935884
-0.002567 -0.000026 0.119752 0.265195 0.012054 0.115996 -0.029253 1 0 0 0 0 0 0 936886
-0.002567 -0.000026 0.119752 0.265470 0.012069 0.116108 -0.029284 1 0 0 0 0 0 0 937890
-0.002567 -0.000026 0.119752 0.265748 0.012082 0.116229 -0.029315 1 0 0 0 0 0 0 938877
-0.002567 -0.000026 0.119752 0.266032 0.012095 0.116353 -0.029346 1 0 0 0 0 0 0 939880
-0.002567 -0.000026 0.119752 0.266320 0.012097 0.116485 -0.029378 1 0 0 0 0 0 0 940886
-0.002567 -0.000026 0.119752 0.266609 0.012128 0.116610 -0.029409 1 0 0 0 0 0 0 941889
-0.002567 -0.000026 0.119752 0.266882 0.012135 0.116725 -0.029440 1 0 0 0 0 0 0 942876
-0.002567 -0.000026 0.119752 0.267168 0.012147 0.116850 -0.029471 1 0 0 0 0 0 0 943888
-0.002567 -0.000026 0.119752 0.267455 0.012149 0.116981 -0.029503 1 0 0 0 0 0 0 944891
-0.002567 -0.000026 0.119752 0.267732 0.012171 0.117098 -0.029534 1 0 0 0 0 0 0 945881
-0.002567 -0.000026 0.119752 0.268027 0.012194 0.117229 -0.029565 1 0 0 0 0 0 0 946893
-0.002554 -0.000012 0.119763 0.097845 -0.170920 -0.028745 -0.029596 1 0 0 0 0 0 0 947879
-0.002548 -0.000005 0.119767 0.159438 -0.103578 0.047593 -0.029628 1 0 0 0 0 0 0 948886
-0.002544 -0.000002 0.119768 0.205947 -0.053942 0.086812 -0.029659 1 0 0 0 0 0 0 949890
-0.002543 -0.000000 0.119769 0.231209 -0.027507 0.101747 -0.029690 1 0 0 0 0 0 0 950886
-0.002542 0.000001 0.119769 0.244265 -0.014118 0.107142 -0.029721 1 0 0 0 0 0 0 951885
-0.002541 0.000001 0.119769 0.251003 -0.007407 0.109083 -0.029753 1 0 0 0 0 0 0 952882
-0.002541 0.000001 0.119769 0.254525 -0.004041 0.109843 -0.029784 1 0 0 0 0 0 0 953887
-0.002528 0.000015 0.119780 0.085814 -0.185630 -0.035826 -0.029815 1 0 0 0 0 0 0 954884
-0.002522 0.000022 0.119783 0.148243 -0.117442 0.040498 -0.029846 1 0 0 0 0 0 0 955886
-0.002519 0.000025 0.119785 0.195201 -0.067376 0.079707 -0.029882 1 0 0 0 0 0 0 957019
-0.002517 0.000027 0.119785 0.220617 -0.040742 0.094621 -0.029909 1 0 0 0 0 0 0 957888
-0.002516 0.000028 0.119785 0.233769 -0.027266 0.100002 -0.029940 1 0 0 0 0 0 0 958880
-0.002516 0.000028 0.119785 0.240535 -0.020516 0.101952 -0.029971 1 0 0 0 0 0 0 959886
-0.002503 0.000042 0.119796 0.073327 -0.200547 -0.043229 -0.030002 1 0 0 0 0 0 0 960874
-0.002496 0.000049 0.119800 0.136616 -0.131480 0.033157 -0.030036 1 0 0 0 0 0 0 961944
-0.002493 0.000052 0.119801 0.183958 -0.080996 0.072366 -0.030066 1 0 0 0 0 0 0 962927
-0.002491 0.000054 0.119802 0.209617 -0.054153 0.087285 -0.030098 1 0 0 0 0 0 0 963938
-0.002490 0.000055 0.119802 0.222860 -0.040586 0.092659 -0.030129 1 0 0 0 0 0 0 964939
-0.002477 0.000069 0.119813 0.058811 -0.217327 -0.051226 -0.030162 1 0 0 0 0 0 0 965998
-0.002471 0.000076 0.119816 0.123730 -0.146517 0.025481 -0.030190 1 0 0 0 0 0 0 966873
-0.002467 0.000080 0.119818 0.171921 -0.095168 0.064790 -0.030221 1 0 0 0 0 0 0 967881
-0.002466 0.000081 0.119818 0.197975 -0.067905 0.079742 -0.030252 1 0 0 0 0 0 0 968872
-0.002465 0.000082 0.119818 0.211450 -0.054133 0.085129 -0.030288 1 0 0 0 0 0 0 970012
-0.002452 0.000096 0.119829 0.047354 -0.230930 -0.058673 -0.030319 1 0 0 0 0 0 0 970997
-0.002445 0.000103 0.119833 0.112352 -0.160048 0.017956 -0.030346 1 0 0 0 0 0 0 971885
-0.002442 0.000107 0.119834 0.160585 -0.108655 0.057226 -0.030381 1 0 0 0 0 0 0 972996
-0.002440 0.000109 0.119835 0.186649 -0.081397 0.072164 -0.030412 1 0 0 0 0 0 0 973997
-0.002439 0.000110 0.119835 0.200065 -0.067615 0.077519 -0.030440 1 0 0 0 0 0 0 974881
-0.002426 0.000124 0.119846 0.035858 -0.244565 -0.066192 -0.030475 1 0 0 0 0 0 0 975996
-0.002419 0.000131 0.119850 0.100876 -0.173646 0.010354 -0.030502 1 0 0 0 0 0 0 976881
-0.002416 0.000134 0.119851 0.149084 -0.122259 0.049567 -0.030533 1 0 0 0 0 0 0 977872
-0.002414 0.000136 0.119851 0.175185 -0.094999 0.064499 -0.030569 1 0 0 0 0 0 0 978996
-0.002413 0.000137 0.119851 0.188590 -0.081245 0.069838 -0.030596 1 0 0 0 0 0 0 979880
-0.002413 0.000137 0.119852 0.195486 -0.074391 0.071757 -0.030631 1 0 0 0 0 0 0 980996
-0.002413 0.000137 0.119852 0.199054 -0.070992 0.072471 -0.030663 1 0 0 0 0 0 0 982006
-0.002400 0.000151 0.119862 0.029667 -0.253279 -0.072781 -0.030694 1 0 0 0 0 0 0 982996
-0.002394 0.000158 0.119866 0.092232 -0.184961 0.003109 -0.030725 1 0 0 0 0 0 0 984006
-0.002390 0.000161 0.119867 0.139175 -0.134874 0.042098 -0.030756 1 0 0 0 0 0 0 984995
-0.002389 0.000163 0.119868 0.164591 -0.108281 0.056922 -0.030787 1 0 0 0 0 0 0 985997
-0.002388 0.000164 0.119868 0.177694 -0.094848 0.062231 -0.030819 1 0 0 0 0 0 0 987006
-0.002387 0.000164 0.119868 0.184415 -0.088172 0.064137 -0.030850 1 0 0 0 0 0 0 988011
-0.002374 0.000178 0.119879 0.016468 -0.268957 -0.080644 -0.030881 1 0 0 0 0 0 0 988995
-0.002368 0.000185 0.119883 0.079827 -0.199786 -0.004685 -0.030909 1 0 0 0 0 0 0 989882
-0.002365 0.000189 0.119884 0.127206 -0.149298 0.034314 -0.030944 1 0 0 0 0 0 0 991011
-0.002363 0.000190 0.119884 0.152816 -0.122490 0.049133 -0.030975 1 0 0 0 0 0 0 992016
-0.002362 0.000191 0.119885 0.165998 -0.108992 0.054440 -0.031006 1 0 0 0 0 0 0 992990
-0.002362 0.000192 0.119885 0.172744 -0.102270 0.056329 -0.031038 1 0 0 0 0 0 0 994019
-0.002361 0.000192 0.119885 0.176235 -0.098947 0.057026 -0.031069 1 0 0 0 0 0 0 995011
-0.002361 0.000192 0.119885 0.178063 -0.097345 0.057309 -0.031100 1 0 0 0 0 0 0 996001
-0.002361 0.000192 0.119885 0.179086 -0.096594 0.057441 -0.031132 1 0 0 0 0 0 0 997016
-0.002361 0.000192 0.119885 0.179668 -0.096255 0.057526 -0.031163 1 0 0 0 0 0 0 998006
-0.002361 0.000192 0.119885 0.180070 -0.096146 0.057588 -0.031195 1 0 0 0 0 0 0 999054
-0.002361 0.000192 0.119885 0.180325 -0.096116 0.057651 -0.031221 1 0 0 0 0 0 0 999883
-0.002361 0.000192 0.119885 0.180578 -0.096173 0.057713 -0.031256 1 0 0 0 0 0 1 1009
-0.002361 0.000192 0.119885 0.180784 -0.096238 0.057770 -0.031287 1 0 0 0 0 0 1 1995
-0.002361 0.000192 0.119885 0.180989 -0.096327 0.057829 -0.031319 1 0 0 0 0 0 1 3008
-0.002361 0.000192 0.119885 0.181168 -0.096412 0.057880 -0.031350 1 0 0 0 0 0 1 4009
-0.002361 0.000192 0.119885 0.181351 -0.096518 0.057943 -0.031381 1 0 0 0 0 0 1 5006
-0.002361 0.000192 0.119885 0.181537 -0.096595 0.058002 -0.031413 1 0 0 0 0 0 1 6006
-0.002361 0.000192 0.119885 0.181711 -0.096698 0.058053 -0.031444 1 0 0 0 0 0 1 7011
-0.002361 0.000192 0.119885 0.181903 -0.096799 0.058124 -0.031475 1 0 0 0 0 0 1 8018
-0.002361 0.000192 0.119885 0.182069 -0.096890 0.058168 -0.031506 1 0 0 0 0 0 1 8992
-0.002361 0.000192 0.119885 0.182260 -0.096979 0.058232 -0.031538 1 0 0 0 0 0 1 10014
-0.002361 0.000192 0.119885 0.182418 -0.097062 0.058283 -0.031565 1 0 0 0 0 0 1 10884
-0.002361 0.000192 0.119885 0.182613 -0.097188 0.058347 -0.031600 1 0 0 0 0 0 1 11989
-0.002361 0.000192 0.119885 0.182801 -0.097268 0.058406 -0.031631 1 0 0 0 0 0 1 13006
-0.002361 0.000192 0.119885 0.182974 -0.097371 0.058457 -0.031663 1 0 0 0 0 0 1 14008
-0.002361 0.000192 0.119885 0.183162 -0.097459 0.058520 -0.031694 1 0 0 0 0 0 1 15006
-0.002361 0.000192 0.119885 0.183343 -0.097564 0.058584 -0.031725 1 0 0 0 0 0 1 15988
-0.002361 0.000192 0.119885 0.183517 -0.097661 0.058631 -0.031757 1 0 0 0 0 0 1 17012
-0.002361 0.000192 0.119885 0.183701 -0.097746 0.058693 -0.031787 1 0 0 0 0 0 1 17989
-0.002361 0.000192 0.119885 0.183876 -0.097851 0.058745 -0.031819 1 0 0 0 0 0 1 19001
-0.002361 0.000192 0.119885 0.184069 -0.097951 0.058816 -0.031850 1 0 0 0 0 0 1 20012
-0.002361 0.000192 0.119885 0.184246 -0.098036 0.058868 -0.031881 1 0 0 0 0 0 1 21004
-0.002361 0.000192 0.119885 0.184420 -0.098140 0.058919 -0.031913 1 0 0 0 0 0 1 22013
-0.002361 0.000192 0.119885 0.184607 -0.098228 0.058982 -0.031944 1 0 0 0 0 0 1 23010
-0.002361 0.000192 0.119885 0.184783 -0.098343 0.059040 -0.031975 1 0 0 0 0 0 1 24005
-0.002361 0.000192 0.119885 0.184981 -0.098424 0.059092 -0.032007 1 0 0 0 0 0 1 25011
-0.002356 0.000174 0.119895 0.114204 0.145506 -0.084400 -0.032038 1 0 0 0 0 0 1 26011
-0.002353 0.000165 0.119899 0.139010 0.056218 -0.009842 -0.032069 1 0 0 0 0 0 1 27008
-0.002352 0.000161 0.119900 0.158337 -0.009622 0.028469 -0.032100 1 0 0 0 0 0 1 27989
-0.002351 0.000158 0.119901 0.169055 -0.044727 0.043047 -0.032131 1 0 0 0 0 0 1 28988
-0.002351 0.000157 0.119901 0.174693 -0.062538 0.048248 -0.032163 1 0 0 0 0 0 1 30009
-0.002351 0.000157 0.119901 0.177656 -0.071494 0.050102 -0.032194 1 0 0 0 0 0 1 31010
-0.002350 0.000156 0.119901 0.179232 -0.076021 0.050780 -0.032225 1 0 0 0 0 0 1 31999
-0.002350 0.000156 0.119901 0.180123 -0.078323 0.051051 -0.032256 1 0 0 0 0 0 1 33007
-0.002350 0.000156 0.119901 0.180652 -0.079511 0.051178 -0.032288 1 0 0 0 0 0 1 34009
-0.002350 0.000156 0.119901 0.181008 -0.080140 0.051246 -0.032319 1 0 0 0 0 0 1 35007
-0.002350 0.000156 0.119901 0.181273 -0.080508 0.051306 -0.032350 1 0 0 0 0 0 1 36006
-0.002350 0.000156 0.119901 0.181501 -0.080724 0.051359 -0.032381 1 0 0 0 0 0 1 37007
-0.002350 0.000156 0.119901 0.181688 -0.080867 0.051409 -0.032413 1 0 0 0 0 0 1 38015
-0.002350 0.000156 0.119901 0.181873 -0.080984 0.051459 -0.032444 1 0 0 0 0 0 1 39009
-0.002350 0.000156 0.119901 0.182064 -0.081079 0.051508 -0.032475 1 0 0 0 0 0 1 40007
-0.002350 0.000156 0.119901 0.182241 -0.081158 0.051558 -0.032506 1 0 0 0 0 0 1 41008
-0.002350 0.000156 0.119901 0.182416 -0.081236 0.051608 -0.032538 1 0 0 0 0 0 1 42009
-0.002350 0.000156 0.119901 0.182594 -0.081325 0.051664 -0.032569 1 0 0 0 0 0 1 43007
-0.002350 0.000156 0.119901 0.182768 -0.081403 0.051714 -0.032600 1 0 0 0 0 0 1 43998
-0.002350 0.000156 0.119901 0.182934 -0.081479 0.051750 -0.032631 1 0 0 0 0 0 1 45006
-0.002350 0.000156 0.119901 0.183130 -0.081565 0.051815 -0.032665 1 0 0 0 0 0 1 46068
-0.002345 0.000138 0.119911 0.112252 0.162691 -0.091685 -0.032696 1 0 0 0 0 0 1 47081
-0.002342 0.000129 0.119915 0.137060 0.073475 -0.017246 -0.032727 1 0 0 0 0 0 1 48065
-0.002341 0.000124 0.119916 0.156372 0.007658 0.021020 -0.032758 1 0 0 0 0 0 1 49047
-0.002340 0.000122 0.119917 0.167076 -0.027420 0.035566 -0.032788 1 0 0 0 0 0 1 50008
-0.002340 0.000121 0.119917 0.172698 -0.045195 0.040759 -0.032819 1 0 0 0 0 0 1 50999
-0.002340 0.000120 0.119917 0.175658 -0.054140 0.042609 -0.032850 1 0 0 0 0 0 1 52004
-0.002340 0.000120 0.119917 0.177227 -0.058638 0.043270 -0.032881 1 0 0 0 0 0 1 52996
-0.002340 0.000120 0.119917 0.178111 -0.060920 0.043532 -0.032913 1 0 0 0 0 0 1 54003
-0.002340 0.000120 0.119917 0.178644 -0.062091 0.043642 -0.032943 1 0 0 0 0 0 1 54994
-0.002340 0.000120 0.119917 0.178981 -0.062720 0.043708 -0.032975 1 0 0 0 0 0 1 56003
-0.002340 0.000120 0.119917 0.179252 -0.063043 0.043767 -0.033006 1 0 0 0 0 0 1 57002
-0.002340 0.000120 0.119917 0.179458 -0.063245 0.043812 -0.033038 1 0 0 0 0 0 1 58009
-0.002340 0.000120 0.119917 0.179648 -0.063383 0.043853 -0.033069 1 0 0 0 0 0 1 58994
-0.002334 0.000102 0.119928 0.108700 0.181111 -0.099595 -0.033099 1 0 0 0 0 0 1 59981
-0.002332 0.000093 0.119931 0.133530 0.091894 -0.025250 -0.033131 1 0 0 0 0 0 1 61010
-0.002343 0.000075 0.119922 0.324854 0.210684 0.158875 -0.033163 1 0 0 0 0 0 1 62006
-0.002349 0.000066 0.119919 0.274096 0.108269 0.097948 -0.033193 1 0 0 0 0 0 1 62994
-0.002352 0.000061 0.119917 0.233470 0.040908 0.064289 -0.033225 1 0 0 0 0 0 1 64005
-0.002353 0.000059 0.119917 0.211489 0.005599 0.051372 -0.033256 1 0 0 0 0 0 1 65008
-0.002354 0.000058 0.119917 0.200312 -0.012237 0.046781 -0.033287 1 0 0 0 0 0 1 65996
-0.002354 0.000057 0.119917 0.194755 -0.021181 0.045206 -0.033319 1 0 0 0 0 0 1 67003
-0.002354 0.000057 0.119917 0.192056 -0.025664 0.044680 -0.033350 1 0 0 0 0 0 1 67993
-0.002354 0.000057 0.119917 0.190789 -0.027933 0.044525 -0.033381 1 0 0 0 0 0 1 68998
-0.002354 0.000057 0.119917 0.190242 -0.029063 0.044498 -0.033413 1 0 0 0 0 0 1 70005
-0.002354 0.000057 0.119917 0.190051 -0.029664 0.044511 -0.033443 1 0 0 0 0 0 1 70992
-0.002354 0.000056 0.119917 0.190045 -0.029961 0.044553 -0.033475 1 0 0 0 0 0 1 72003
-0.002354 0.000056 0.119917 0.190135 -0.030128 0.044585 -0.033506 1 0 0 0 0 0 1 72992
-0.002354 0.000056 0.119917 0.190261 -0.030229 0.044631 -0.033537 1 0 0 0 0 0 1 73995
-0.002354 0.000056 0.119917 0.190424 -0.030292 0.044667 -0.033569 1 0 0 0 0 0 1 75007
-0.002349 0.000038 0.119927 0.119403 0.214552 -0.098683 -0.033600 1 0 0 0 0 0 1 76004
-0.002347 0.000029 0.119931 0.144193 0.125342 -0.024457 -0.033631 1 0 0 0 0 0 1 77001
-0.002345 0.000025 0.119932 0.163497 0.059560 0.013702 -0.033663 1 0 0 0 0 0 1 78007
-0.002344 0.000023 0.119933 0.174213 0.024536 0.028197 -0.033693 1 0 0 0 0 0 1 78991
-0.002344 0.000021 0.119933 0.179840 0.006813 0.033378 -0.033725 1 0 0 0 0 0 1 80003
-0.002344 0.000021 0.119933 0.182855 -0.002082 0.035207 -0.033768 1 0 0 0 0 0 1 81373
-0.002344 0.000021 0.119933 0.184361 -0.006525 0.035861 -0.033788 1 0 0 0 0 0 1 82003
-0.002344 0.000020 0.119933 0.185258 -0.008759 0.036107 -0.033819 1 0 0 0 0 0 1 83005
-0.002344 0.000020 0.119933 0.185780 -0.009867 0.036227 -0.033850 1 0 0 0 0 0 1 84003
-0.002344 0.000020 0.119933 0.186130 -0.010447 0.036280 -0.033882 1 0 0 0 0 0 1 85014
-0.002344 0.000020 0.119933 0.186394 -0.010729 0.036323 -0.033913 1 0 0 0 0 0 1 86007
-0.002344 0.000020 0.119933 0.186609 -0.010884 0.036352 -0.033943 1 0 0 0 0 0 1 86987
-0.002344 0.000020 0.119933 0.186804 -0.010962 0.036399 -0.033975 1 0 0 0 0 0 1 88006
-0.002344 0.000020 0.119933 0.186981 -0.011000 0.036427 -0.034006 1 0 0 0 0 0 1 88987
-0.002356 0.000007 0.119922 0.359277 0.173643 0.182717 -0.034037 1 0 0 0 0 0 1 89987
-0.002363 -0.000000 0.119918 0.298113 0.106463 0.107253 -0.034069 1 0 0 0 0 0 1 91004
-0.002366 -0.000004 0.119917 0.252119 0.056932 0.068410 -0.034100 1 0 0 0 0 0 1 92002
-0.002368 -0.000005 0.119917 0.227380 0.030550 0.053682 -0.034132 1 0 0 0 0 0 1 93016
-0.002369 -0.000006 0.119917 0.214824 0.017210 0.048457 -0.034163 1 0 0 0 0 0 1 94010
-0.002369 -0.000007 0.119917 0.208574 0.010516 0.046664 -0.034195 1 0 0 0 0 0 1 95029
-0.002369 -0.000007 0.119917 0.205530 0.007177 0.046060 -0.034225 1 0 0 0 0 0 1 95998
-0.002369 -0.000007 0.119917 0.204097 0.005511 0.045886 -0.034256 1 0 0 0 0 0 1 97010
-0.002369 -0.000007 0.119917 0.203458 0.004668 0.045848 -0.034288 1 0 0 0 0 0 1 98009
-0.002369 -0.000007 0.119917 0.203248 0.004258 0.045859 -0.034319 1 0 0 0 0 0 1 99008
-0.002369 -0.000007 0.119917 0.203221 0.004054 0.045900 -0.034350 1 0 0 0 0 0 1 100011
-0.002369 -0.000007 0.119917 0.203311 0.003945 0.045939 -0.034381 1 0 0 0 0 0 1 101007
-0.002369 -0.000007 0.119917 0.203434 0.003900 0.045972 -0.034412 1 0 0 0 0 0 1 101991
-0.002369 -0.000007 0.119917 0.203589 0.003875 0.046012 -0.034443 1 0 0 0 0 0 1 102986
-0.002369 -0.000007 0.119917 0.203763 0.003879 0.046060 -0.034475 1 0 0 0 0 0 1 104005
-0.002369 -0.000007 0.119917 0.203941 0.003863 0.046102 -0.034506 1 0 0 0 0 0 1 105005
-0.002369 -0.000007 0.119917 0.204126 0.003865 0.046144 -0.034538 1 0 0 0 0 0 1 106007
-0.002369 -0.000007 0.119917 0.204306 0.003868 0.046185 -0.034568 1 0 0 0 0 0 1 106983
-0.002369 -0.000007 0.119917 0.204496 0.003872 0.046228 -0.034600 1 0 0 0 0 0 1 108012
-0.002369 -0.000007 0.119917 0.204680 0.003875 0.046270 -0.034631 1 0 0 0 0 0 1 109008
-0.002369 -0.000007 0.119917 0.204865 0.003879 0.046312 -0.034663 1 0 0 0 0 0 1 110007
-0.002369 -0.000007 0.119917 0.205041 0.003874 0.046347 -0.034694 1 0 0 0 0 0 1 111004
-0.002369 -0.000007 0.119917 0.205233 0.003885 0.046394 -0.034725 1 0 0 0 0 0 1 112008
-0.002369 -0.000007 0.119917 0.205415 0.003889 0.046436 -0.034756 1 0 0 0 0 0 1 112986
-0.002369 -0.000007 0.119917 0.205615 0.003890 0.046472 -0.034788 1 0 0 0 0 0 1 114006
-0.002369 -0.000007 0.119917 0.205781 0.003887 0.046513 -0.034819 1 0 0 0 0 0 1 115004
-0.002369 -0.000007 0.119917 0.205973 0.003898 0.046561 -0.034850 1 0 0 0 0 0 1 116008
-0.002369 -0.000007 0.119917 0.206156 0.003903 0.046603 -0.034881 1 0 0 0 0 0 1 116997
-0.002369 -0.000007 0.119917 0.206342 0.003906 0.046645 -0.034913 1 0 0 0 0 0 1 118005
-0.002369 -0.000007 0.119917 0.206519 0.003901 0.046681 -0.034944 1 0 0 0 0 0 1 119006
-0.002369 -0.000007 0.119917 0.206707 0.003924 0.046721 -0.034975 1 0 0 0 0 0 1 120002
-0.002369 -0.000007 0.119917 0.206896 0.003918 0.046770 -0.035006 1 0 0 0 0 0 1 121005
-0.002369 -0.000007 0.119917 0.207081 0.003921 0.046812 -0.035038 1 0 0 0 0 0 1 122006
-0.002369 -0.000007 0.119917 0.207257 0.003916 0.046847 -0.035069 1 0 0 0 0 0 1 123004
-0.002369 -0.000007 0.119917 0.207451 0.003927 0.046896 -0.035100 1 0 0 0 0 0 1 124016
-0.002369 -0.000007 0.119917 0.207635 0.003931 0.046938 -0.035131 1 0 0 0 0 0 1 125008
-0.002369 -0.000007 0.119917 0.207821 0.003935 0.046980 -0.035163 1 0 0 0 0 0 1 126012
-0.002369 -0.000007 0.119917 0.207996 0.003929 0.047014 -0.035194 1 0 0 0 0 0 1 127002
-0.002369 -0.000007 0.119917 0.208188 0.003941 0.047062 -0.035225 1 0 0 0 0 0 1 128003
-0.002369 -0.000007 0.119917 0.208371 0.003945 0.047104 -0.035256 1 0 0 0 0 0 1 128993
-0.002369 -0.000007 0.119917 0.208558 0.003948 0.047146 -0.035287 1 0 0 0 0 0 1 130002
-0.002369 -0.000007 0.119917 0.208733 0.003943 0.047181 -0.035318 1 0 0 0 0 0 1 130992
-0.002369 -0.000007 0.119917 0.208926 0.003954 0.047229 -0.035350 1 0 0 0 0 0 1 132001
-0.002369 -0.000007 0.119917 0.209109 0.003959 0.047271 -0.035381 1 0 0 0 0 0 1 132990
-0.002369 -0.000007 0.119917 0.209308 0.003960 0.047307 -0.035412 1 0 0 0 0 0 1 134001
-0.002369 -0.000007 0.119917 0.209473 0.003957 0.047347 -0.035443 1 0 0 0 0 0 1 134990
-0.002369 -0.000007 0.119917 0.209665 0.003968 0.047396 -0.035475 1 0 0 0 0 0 1 136001
-0.002369 -0.000007 0.119917 0.209849 0.003972 0.047438 -0.035506 1 0 0 0 0 0 1 136990
-0.002369 -0.000007 0.119917 0.210035 0.003976 0.047480 -0.035537 1 0 0 0 0 0 1 138001
-0.002369 -0.000007 0.119917 0.210210 0.003971 0.047515 -0.035568 1 0 0 0 0 0 1 138990
-0.002369 -0.000007 0.119917 0.210400 0.003994 0.047556 -0.035600 1 0 0 0 0 0 1 139996
-0.002369 -0.000007 0.119917 0.210587 0.003988 0.047604 -0.035631 1 0 0 0 0 0 1 140991
-0.002369 -0.000007 0.119917 0.210774 0.003991 0.047647 -0.035662 1 0 0 0 0 0 1 142001
-0.002369 -0.000007 0.119917 0.210957 0.003994 0.047689 -0.035693 1 0 0 0 0 0 1 142990
-0.002369 -0.000007 0.119917 0.211135 0.003989 0.047724 -0.035725 1 0 0 0 0 0 1 144001
-0.002369 -0.000007 0.119917 0.211325 0.004000 0.047771 -0.035756 1 0 0 0 0 0 1 144989
-0.002369 -0.000007 0.119917 0.211513 0.004004 0.047814 -0.035787 1 0 0 0 0 0 1 146001
-0.002369 -0.000007 0.119917 0.211696 0.004008 0.047856 -0.035818 1 0 0 0 0 0 1 146991
-0.002369 -0.000007 0.119917 0.211874 0.004003 0.047891 -0.035850 1 0 0 0 0 0 1 147999
-0.002369 -0.000007 0.119917 0.212064 0.004014 0.047938 -0.035881 1 0 0 0 0 0 1 148992
-0.002369 -0.000007 0.119917 0.212252 0.004018 0.047981 -0.035912 1 0 0 0 0 0 1 150002
-0.002369 -0.000007 0.119917 0.212434 0.004022 0.048023 -0.035943 1 0 0 0 0 0 1 150990
-0.002369 -0.000007 0.119917 0.212613 0.004017 0.048058 -0.035975 1 0 0 0 0 0 1 152001
-0.002369 -0.000007 0.119917 0.212803 0.004028 0.048105 -0.036006 1 0 0 0 0 0 1 152990
-0.002369 -0.000007 0.119917 0.213002 0.004029 0.048142 -0.036037 1 0 0 0 0 0 1 154001
-0.002369 -0.000007 0.119917 0.213175 0.004035 0.048189 -0.036068 1 0 0 0 0 0 1 154991
-0.002369 -0.000007 0.119917 0.213348 0.004030 0.048224 -0.036099 1 0 0 0 0 0 1 155976
-0.002369 -0.000007 0.119917 0.213545 0.004042 0.048273 -0.036131 1 0 0 0 0 0 1 157005
-0.002369 -0.000007 0.119917 0.213732 0.004046 0.048316 -0.036163 1 0 0 0 0 0 1 158015
-0.002369 -0.000007 0.119917 0.213912 0.004061 0.048351 -0.036194 1 0 0 0 0 0 1 159010
-0.002369 -0.000007 0.119917 0.214093 0.004046 0.048392 -0.036225 1 0 0 0 0 0 1 160014
-0.002369 -0.000007 0.119917 0.214284 0.004056 0.048440 -0.036257 1 0 0 0 0 0 1 161011
-0.002369 -0.000007 0.119917 0.214467 0.004060 0.048482 -0.036287 1 0 0 0 0 0 1 161999
-0.002369 -0.000007 0.119917 0.214654 0.004064 0.048524 -0.036319 1 0 0 0 0 0 1 163007
-0.002369 -0.000007 0.119917 0.214831 0.004059 0.048559 -0.036350 1 0 0 0 0 0 1 164009
-0.002369 -0.000007 0.119917 0.215021 0.004070 0.048607 -0.036381 1 0 0 0 0 0 1 164999
-0.002369 -0.000007 0.119917 0.215214 0.004074 0.048651 -0.036414 1 0 0 0 0 0 1 166043
-0.002369 -0.000007 0.119917 0.215393 0.004078 0.048691 -0.036444 1 0 0 0 0 0 1 167011
-0.002369 -0.000007 0.119917 0.215569 0.004073 0.048726 -0.036475 1 0 0 0 0 0 1 168004
-0.002369 -0.000007 0.119917 0.215760 0.004084 0.048774 -0.036506 1 0 0 0 0 0 1 169002
-0.002369 -0.000007 0.119917 0.215946 0.004088 0.048816 -0.036538 1 0 0 0 0 0 1 170005
-0.002369 -0.000007 0.119917 0.216130 0.004092 0.048858 -0.036569 1 0 0 0 0 0 1 170999
-0.002369 -0.000007 0.119917 0.216307 0.004087 0.048893 -0.036600 1 0 0 0 0 0 1 172002
-0.002369 -0.000007 0.119917 0.216501 0.004098 0.048941 -0.036632 1 0 0 0 0 0 1 173015
-0.002369 -0.000007 0.119917 0.216686 0.004102 0.048984 -0.036663 1 0 0 0 0 0 1 174012
-0.002369 -0.000007 0.119917 0.216881 0.004103 0.049019 -0.036694 1 0 0 0 0 0 1 175004
-0.002369 -0.000007 0.119917 0.217048 0.004100 0.049059 -0.036725 1 0 0 0 0 0 1 176004
-0.002369 -0.000007 0.119917 0.217238 0.004111 0.049108 -0.036756 1 0 0 0 0 0 1 177000
-0.002369 -0.000007 0.119917 0.217424 0.004116 0.049150 -0.036788 1 0 0 0 0 0 1 178005
-0.002369 -0.000007 0.119917 0.217605 0.004131 0.049185 -0.036819 1 0 0 0 0 0 1 179004
-0.002369 -0.000007 0.119917 0.217792 0.004125 0.049233 -0.036850 1 0 0 0 0 0 1 180002
-0.002369 -0.000007 0.119917 0.217969 0.004118 0.049269 -0.036881 1 0 0 0 0 0 1 181002
-0.002369 -0.000007 0.119917 0.218162 0.004129 0.049317 -0.036913 1 0 0 0 0 0 1 182009
-0.002382 -0.000021 0.119906 0.390947 0.189336 0.196239 -0.036944 1 0 0 0 0 0 1 183005
-0.002389 -0.000027 0.119902 0.330143 0.122540 0.120881 -0.036975 1 0 0 0 0 0 1 184003
-0.002392 -0.000031 0.119901 0.284340 0.073209 0.082090 -0.037006 1 0 0 0 0 0 1 185001
-0.002393 -0.000033 0.119900 0.259709 0.046941 0.067362 -0.037037 1 0 0 0 0 0 1 186002
-0.002394 -0.000033 0.119900 0.247199 0.033663 0.062168 -0.037069 1 0 0 0 0 0 1 187002
-0.002395 -0.000034 0.119900 0.240988 0.027014 0.060370 -0.037100 1 0 0 0 0 0 1 188002
-0.002395 -0.000034 0.119900 0.237967 0.023693 0.059786 -0.037131 1 0 0 0 0 0 1 189005
-0.002395 -0.000034 0.119900 0.236541 0.022037 0.059613 -0.037163 1 0 0 0 0 0 1 190004
-0.002395 -0.000034 0.119900 0.235924 0.021217 0.059589 -0.037194 1 0 0 0 0 0 1 190999
-0.002395 -0.000034 0.119900 0.235710 0.020817 0.059609 -0.037225 1 0 0 0 0 0 1 192007
-0.002395 -0.000034 0.119900 0.235705 0.020624 0.059651 -0.037256 1 0 0 0 0 0 1 193006
-0.002408 -0.000048 0.119889 0.408377 0.205717 0.206751 -0.037287 1 0 0 0 0 0 1 194002
-0.002414 -0.000055 0.119885 0.347634 0.138983 0.131377 -0.037319 1 0 0 0 0 0 1 195005
-0.002417 -0.000058 0.119884 0.301846 0.089668 0.092554 -0.037350 1 0 0 0 0 0 1 196003
-0.002419 -0.000060 0.119884 0.277241 0.063430 0.077836 -0.037381 1 0 0 0 0 0 1 196984
-0.002420 -0.000061 0.119883 0.264743 0.050160 0.072632 -0.037413 1 0 0 0 0 0 1 198005
-0.002420 -0.000061 0.119883 0.258545 0.043528 0.070856 -0.037444 1 0 0 0 0 0 1 198994
-0.002421 -0.000061 0.119883 0.255531 0.040214 0.070273 -0.037475 1 0 0 0 0 0 1 200002
-0.002421 -0.000061 0.119883 0.254127 0.038580 0.070114 -0.037506 1 0 0 0 0 0 1 201003
-0.002421 -0.000061 0.119883 0.253525 0.037775 0.070098 -0.037538 1 0 0 0 0 0 1 202003
-0.002421 -0.000061 0.119883 0.253322 0.037390 0.070126 -0.037569 1 0 0 0 0 0 1 203001
-0.002421 -0.000061 0.119883 0.253344 0.037208 0.070170 -0.037600 1 0 0 0 0 0 1 204002
-0.002433 -0.000075 0.119873 0.425978 0.222293 0.217470 -0.037631 1 0 0 0 0 0 1 205003
-0.002440 -0.000082 0.119869 0.365337 0.155654 0.142038 -0.037663 1 0 0 0 0 0 1 206010
-0.002443 -0.000085 0.119867 0.319614 0.106406 0.103219 -0.037694 1 0 0 0 0 0 1 207006
-0.002445 -0.000087 0.119867 0.295029 0.080200 0.088497 -0.037725 1 0 0 0 0 0 1 208009
-0.002446 -0.000088 0.119867 0.282569 0.066946 0.083298 -0.037756 1 0 0 0 0 0 1 209002
-0.002446 -0.000088 0.119867 0.276372 0.060326 0.081526 -0.037787 1 0 0 0 0 0 1 209992
-0.002446 -0.000089 0.119867 0.273380 0.057036 0.080957 -0.037819 1 0 0 0 0 0 1 211000
-0.002446 -0.000089 0.119867 0.271979 0.055409 0.080798 -0.037850 1 0 0 0 0 0 1 211990
-0.002446 -0.000089 0.119867 0.271389 0.054629 0.080783 -0.037881 1 0 0 0 0 0 1 212999
-0.002446 -0.000089 0.119867 0.271212 0.054244 0.080818 -0.037912 1 0 0 0 0 0 1 213992
-0.002446 -0.000089 0.119867 0.271234 0.054089 0.080889 -0.037944 1 0 0 0 0 0 1 214999
-0.002446 -0.000089 0.119867 0.271351 0.054025 0.080940 -0.037975 1 0 0 0 0 0 1 215989
-0.002446 -0.000089 0.119867 0.271528 0.054019 0.081011 -0.038006 1 0 0 0 0 0 1 216999
-0.002446 -0.000089 0.119867 0.271721 0.054034 0.081076 -0.038037 1 0 0 0 0 0 1 217990
-0.002459 -0.000102 0.119856 0.444468 0.239212 0.228592 -0.038069 1 0 0 0 0 0 1 218999
-0.002466 -0.000109 0.119852 0.383974 0.172725 0.153126 -0.038100 1 0 0 0 0 0 1 219988
-0.002469 -0.000113 0.119851 0.338332 0.123574 0.114278 -0.038131 1 0 0 0 0 0 1 220994
-0.002470 -0.000114 0.119850 0.313789 0.097429 0.099568 -0.038162 1 0 0 0 0 0 1 222000
-0.002471 -0.000115 0.119850 0.301356 0.084191 0.094378 -0.038193 1 0 0 0 0 0 1 222989
-0.002472 -0.000116 0.119850 0.295187 0.077598 0.092618 -0.038225 1 0 0 0 0 0 1 223989
-0.002472 -0.000116 0.119850 0.292204 0.074316 0.092049 -0.038256 1 0 0 0 0 0 1 224999
-0.002472 -0.000116 0.119850 0.290825 0.072712 0.091903 -0.038287 1 0 0 0 0 0 1 225989
-0.002472 -0.000116 0.119850 0.290240 0.071939 0.091890 -0.038319 1 0 0 0 0 0 1 226997
-0.002472 -0.000116 0.119850 0.290084 0.071575 0.091939 -0.038350 1 0 0 0 0 0 1 227989
-0.002472 -0.000116 0.119850 0.290111 0.071426 0.092013 -0.038381 1 0 0 0 0 0 1 228997
-0.002472 -0.000116 0.119850 0.290252 0.071372 0.092084 -0.038412 1 0 0 0 0 0 1 229989
-0.002472 -0.000116 0.119850 0.290440 0.071391 0.092158 -0.038444 1 0 0 0 0 0 1 230998
-0.002472 -0.000116 0.119850 0.290645 0.071420 0.092232 -0.038475 1 0 0 0 0 0 1 231987
-0.002472 -0.000116 0.119850 0.290862 0.071471 0.092307 -0.038506 1 0 0 0 0 0 1 232998
-0.002472 -0.000116 0.119850 0.291089 0.071508 0.092381 -0.038537 1 0 0 0 0 0 1 233988
-0.002472 -0.000116 0.119850 0.291324 0.071564 0.092455 -0.038568 1 0 0 0 0 0 1 234988
-0.002472 -0.000116 0.119850 0.291563 0.071622 0.092531 -0.038600 1 0 0 0 0 0 1 235999
-0.002472 -0.000116 0.119850 0.291799 0.071680 0.092606 -0.038631 1 0 0 0 0 0 1 237001
-0.002472 -0.000116 0.119850 0.292040 0.071746 0.092687 -0.038662 1 0 0 0 0 0 1 237988
-0.002472 -0.000116 0.119850 0.292284 0.071795 0.092751 -0.038694 1 0 0 0 0 0 1 238998
-0.002472 -0.000116 0.119850 0.292509 0.071854 0.092830 -0.038725 1 0 0 0 0 0 1 239998
-0.002472 -0.000116 0.119850 0.292743 0.071912 0.092906 -0.038756 1 0 0 0 0 0 1 240997
-0.002472 -0.000116 0.119850 0.292979 0.071970 0.092981 -0.038787 1 0 0 0 0 0 1 241997
-0.002472 -0.000116 0.119850 0.293216 0.072028 0.093056 -0.038819 1 0 0 0 0 0 1 243000
-0.002472 -0.000116 0.119850 0.293453 0.072087 0.093131 -0.038850 1 0 0 0 0 0 1 244006
-0.002472 -0.000116 0.119850 0.293686 0.072144 0.093205 -0.038881 1 0 0 0 0 0 1 244993
-0.002472 -0.000116 0.119850 0.293925 0.072202 0.093281 -0.038913 1 0 0 0 0 0 1 246003
-0.002472 -0.000116 0.119850 0.294162 0.072261 0.093356 -0.038944 1 0 0 0 0 0 1 247009
-0.002472 -0.000116 0.119850 0.294393 0.072330 0.093424 -0.038975 1 0 0 0 0 0 1 248004
-0.002472 -0.000116 0.119850 0.294634 0.072378 0.093505 -0.039006 1 0 0 0 0 0 1 249009
-0.002472 -0.000116 0.119850 0.294869 0.072435 0.093580 -0.039038 1 0 0 0 0 0 1 250004
-0.002472 -0.000116 0.119850 0.295104 0.072492 0.093655 -0.039069 1 0 0 0 0 0 1 251001
-0.002485 -0.000130 0.119839 0.467982 0.257818 0.241465 -0.039100 1 0 0 0 0 0 1 252001
-0.002491 -0.000136 0.119836 0.407667 0.191531 0.166013 -0.039131 1 0 0 0 0 0 1 253001
-0.002494 -0.000140 0.119834 0.362121 0.142468 0.127166 -0.039163 1 0 0 0 0 0 1 254002
-0.002496 -0.000141 0.119834 0.337633 0.116364 0.112460 -0.039194 1 0 0 0 0 0 1 255000
-0.002497 -0.000142 0.119834 0.325223 0.103180 0.107279 -0.039224 1 0 0 0 0 0 1 255982
-0.002497 -0.000143 0.119834 0.319090 0.096592 0.105521 -0.039257 1 0 0 0 0 0 1 257011
-0.002498 -0.000143 0.119834 0.316118 0.093337 0.104969 -0.039288 1 0 0 0 0 0 1 258007
-0.002498 -0.000143 0.119834 0.314744 0.091753 0.104819 -0.039319 1 0 0 0 0 0 1 259004
-0.002498 -0.000143 0.119834 0.314184 0.090980 0.104832 -0.039350 1 0 0 0 0 0 1 260003
-0.002498 -0.000143 0.119834 0.314036 0.090639 0.104882 -0.039381 1 0 0 0 0 0 1 260980
-0.002498 -0.000143 0.119834 0.314079 0.090506 0.104965 -0.039412 1 0 0 0 0 0 1 262000
-0.002498 -0.000143 0.119834 0.314219 0.090468 0.105030 -0.039443 1 0 0 0 0 0 1 262981
-0.002498 -0.000143 0.119834 0.314442 0.090496 0.105125 -0.039477 1 0 0 0 0 0 1 264072
-0.002498 -0.000143 0.119834 0.314653 0.090542 0.105208 -0.039506 1 0 0 0 0 0 1 265001
-0.002498 -0.000143 0.119834 0.314877 0.090586 0.105292 -0.039538 1 0 0 0 0 0 1 266003
-0.002498 -0.000143 0.119834 0.315122 0.090655 0.105375 -0.039569 1 0 0 0 0 0 1 267000
-0.002498 -0.000143 0.119834 0.315371 0.090726 0.105458 -0.039600 1 0 0 0 0 0 1 267998
-0.002510 -0.000157 0.119823 0.488283 0.276077 0.253482 -0.039631 1 0 0 0 0 0 1 269000
-0.002517 -0.000164 0.119819 0.428069 0.209909 0.178014 -0.039663 1 0 0 0 0 0 1 270004
-0.002520 -0.000167 0.119818 0.382580 0.160925 0.139144 -0.039693 1 0 0 0 0 0 1 270980
-0.002522 -0.000169 0.119817 0.358138 0.134854 0.124440 -0.039725 1 0 0 0 0 0 1 271999
-0.002523 -0.000170 0.119817 0.345749 0.121688 0.119273 -0.039756 1 0 0 0 0 0 1 272998
-0.002523 -0.000170 0.119817 0.339633 0.115137 0.117519 -0.039788 1 0 0 0 0 0 1 274003
-0.002523 -0.000170 0.119817 0.336674 0.111881 0.116974 -0.039819 1 0 0 0 0 0 1 275006
-0.002523 -0.000170 0.119817 0.335325 0.110307 0.116845 -0.039850 1 0 0 0 0 0 1 276003
-0.002523 -0.000170 0.119817 0.334781 0.109566 0.116845 -0.039881 1 0 0 0 0 0 1 276982
-0.002523 -0.000170 0.119817 0.334623 0.109229 0.116916 -0.039912 1 0 0 0 0 0 1 277982
-0.002523 -0.000170 0.119817 0.334688 0.109106 0.117002 -0.039944 1 0 0 0 0 0 1 279000
-0.002523 -0.000170 0.119817 0.334856 0.109078 0.117090 -0.039975 1 0 0 0 0 0 1 279993
-0.002523 -0.000170 0.119817 0.335069 0.109125 0.117180 -0.040006 1 0 0 0 0 0 1 281002
-0.002523 -0.000170 0.119817 0.335300 0.109181 0.117270 -0.040037 1 0 0 0 0 0 1 281990
-0.002523 -0.000170 0.119817 0.335554 0.109256 0.117355 -0.040069 1 0 0 0 0 0 1 282997
-0.002523 -0.000170 0.119817 0.335806 0.109332 0.117458 -0.040100 1 0 0 0 0 0 1 283996
-0.002523 -0.000170 0.119817 0.336060 0.109408 0.117545 -0.040131 1 0 0 0 0 0 1 285001
-0.002523 -0.000170 0.119817 0.336321 0.109492 0.117636 -0.040162 1 0 0 0 0 0 1 286000
-0.002523 -0.000170 0.119817 0.336590 0.109586 0.117734 -0.040194 1 0 0 0 0 0 1 286998
-0.002523 -0.000170 0.119817 0.336844 0.109664 0.117819 -0.040225 1 0 0 0 0 0 1 287998
-0.002523 -0.000170 0.119817 0.337106 0.109748 0.117911 -0.040256 1 0 0 0 0 0 1 289001
-0.002504 -0.000175 0.119807 0.079446 0.170393 0.252080 -0.040288 1 0 0 0 0 0 1 290010
-0.002495 -0.000177 0.119804 0.173238 0.148973 0.183799 -0.040319 1 0 0 0 0 0 1 291006
-0.002490 -0.000178 0.119803 0.241678 0.133050 0.148628 -0.040350 1 0 0 0 0 0 1 292003
-0.002488 -0.000179 0.119802 0.277867 0.124567 0.135331 -0.040381 1 0 0 0 0 0 1 292999
-0.002487 -0.000179 0.119802 0.296181 0.120307 0.130656 -0.040412 1 0 0 0 0 0 1 293988
-0.002486 -0.000179 0.119802 0.305448 0.118213 0.129093 -0.040444 1 0 0 0 0 0 1 294998
-0.002486 -0.000179 0.119802 0.310164 0.117209 0.128609 -0.040475 1 0 0 0 0 0 1 295987
-0.002486 -0.000179 0.119802 0.312659 0.116749 0.128508 -0.040506 1 0 0 0 0 0 1 296996
-0.002486 -0.000179 0.119802 0.314020 0.116569 0.128534 -0.040537 1 0 0 0 0 0 1 297994
-0.002486 -0.000179 0.119802 0.314821 0.116526 0.128609 -0.040569 1 0 0 0 0 0 1 298996
-0.002486 -0.000179 0.119802 0.315338 0.116538 0.128706 -0.040599 1 0 0 0 0 0 1 299985
-0.002486 -0.000179 0.119802 0.315720 0.116595 0.128803 -0.040631 1 0 0 0 0 0 1 300999
-0.002486 -0.000179 0.119802 0.316036 0.116675 0.128897 -0.040662 1 0 0 0 0 0 1 301986
-0.002486 -0.000179 0.119802 0.316314 0.116749 0.128990 -0.040694 1 0 0 0 0 0 1 302995
-0.002486 -0.000179 0.119802 0.316568 0.116833 0.129101 -0.040725 1 0 0 0 0 0 1 303986
-0.002486 -0.000179 0.119802 0.316826 0.116920 0.129197 -0.040756 1 0 0 0 0 0 1 304995
-0.002486 -0.000179 0.119802 0.317071 0.117010 0.129296 -0.040787 1 0 0 0 0 0 1 306000
-0.002486 -0.000179 0.119802 0.317322 0.117096 0.129387 -0.040818 1 0 0 0 0 0 1 306985
-0.002486 -0.000179 0.119802 0.317558 0.117189 0.129493 -0.040850 1 0 0 0 0 0 1 308001
-0.002486 -0.000179 0.119802 0.317805 0.117286 0.129578 -0.040881 1 0 0 0 0 0 1 308986
-0.002486 -0.000179 0.119802 0.318050 0.117378 0.129697 -0.040912 1 0 0 0 0 0 1 309995
-0.002486 -0.000179 0.119802 0.318295 0.117456 0.129784 -0.040943 1 0 0 0 0 0 1 310986
-0.002486 -0.000179 0.119802 0.318528 0.117548 0.129889 -0.040975 1 0 0 0 0 0 1 311994
-0.002486 -0.000179 0.119802 0.318779 0.117634 0.129981 -0.041006 1 0 0 0 0 0 1 312984
-0.002486 -0.000179 0.119802 0.319022 0.117735 0.130094 -0.041037 1 0 0 0 0 0 1 313996
-0.002486 -0.000179 0.119802 0.319266 0.117814 0.130180 -0.041068 1 0 0 0 0 0 1 314984
-0.002486 -0.000179 0.119802 0.319500 0.117906 0.130285 -0.041100 1 0 0 0 0 0 1 315994
-0.002486 -0.000179 0.119802 0.319739 0.117995 0.130384 -0.041131 1 0 0 0 0 0 1 316984
-0.002486 -0.000179 0.119802 0.319996 0.118083 0.130477 -0.041162 1 0 0 0 0 0 1 317995
-0.002486 -0.000179 0.119802 0.320234 0.118183 0.130588 -0.041193 1 0 0 0 0 0 1 318985
-0.002486 -0.000179 0.119802 0.320483 0.118263 0.130676 -0.041225 1 0 0 0 0 0 1 319995
-0.002486 -0.000179 0.119802 0.320712 0.118353 0.130779 -0.041256 1 0 0 0 0 0 1 320983
-0.002486 -0.000179 0.119802 0.320972 0.118442 0.130875 -0.041288 1 0 0 0 0 0 1 322009
-0.002486 -0.000179 0.119802 0.321545 0.118660 0.131119 -0.041363 1 0 0 0 0 0 1 324414
-0.002486 -0.000179 0.119802 0.321707 0.118719 0.131179 -0.041381 1 0 0 0 0 0 1 325004
-0.002486 -0.000179 0.119802 0.321932 0.118804 0.131277 -0.041413 1 0 0 0 0 0 1 326003
-0.002486 -0.000179 0.119802 0.322272 0.118922 0.131406 -0.041455 1 0 0 0 0 0 1 327362
-0.002486 -0.000179 0.119802 0.322598 0.119049 0.131548 -0.041498 1 0 0 0 0 0 1 328747
-0.002486 -0.000179 0.119802 0.322911 0.119158 0.131666 -0.041537 1 0 0 0 0 0 1 329991
-0.002486 -0.000179 0.119802 0.323153 0.119259 0.131778 -0.041569 1 0 0 0 0 0 1 331001
-0.002486 -0.000179 0.119802 0.323396 0.119350 0.131859 -0.041600 1 0 0 0 0 0 1 331996
-0.002486 -0.000179 0.119802 0.323632 0.119432 0.131969 -0.041631 1 0 0 0 0 0 1 333004
-0.002486 -0.000179 0.119802 0.323873 0.119521 0.132069 -0.041663 1 0 0 0 0 0 1 334003
-0.002486 -0.000179 0.119802 0.324135 0.119616 0.132169 -0.041694 1 0 0 0 0 0 1 334997
-0.002486 -0.000179 0.119802 0.324373 0.119698 0.132261 -0.041725 1 0 0 0 0 0 1 336000
-0.002486 -0.000179 0.119802 0.324602 0.119789 0.132365 -0.041756 1 0 0 0 0 0 1 336997
-0.002486 -0.000179 0.119802 0.324845 0.119879 0.132465 -0.041787 1 0 0 0 0 0 1 338000
-0.002486 -0.000179 0.119802 0.325100 0.119966 0.132559 -0.041819 1 0 0 0 0 0 1 339004
-0.002486 -0.000179 0.119802 0.325340 0.120067 0.132670 -0.041850 1 0 0 0 0 0 1 340002
-0.002486 -0.000179 0.119802 0.325585 0.120146 0.132757 -0.041881 1 0 0 0 0 0 1 340996
-0.002486 -0.000179 0.119802 0.325817 0.120237 0.132861 -0.041912 1 0 0 0 0 0 1 341998
-0.002486 -0.000179 0.119802 0.326073 0.120325 0.132955 -0.041944 1 0 0 0 0 0 1 343006
-0.002486 -0.000179 0.119802 0.326311 0.120425 0.133066 -0.041975 1 0 0 0 0 0 1 344000
-0.002486 -0.000179 0.119802 0.326558 0.120504 0.133153 -0.042006 1 0 0 0 0 0 1 344998
-0.002486 -0.000179 0.119802 0.326785 0.120594 0.133256 -0.042037 1 0 0 0 0 0 1 345981
-0.002486 -0.000179 0.119802 0.327038 0.120681 0.133349 -0.042068 1 0 0 0 0 0 1 346978
-0.002486 -0.000179 0.119802 0.327274 0.120774 0.133455 -0.042100 1 0 0 0 0 0 1 347996
-0.002486 -0.000179 0.119802 0.327535 0.120870 0.133555 -0.042131 1 0 0 0 0 0 1 348994
-0.002486 -0.000179 0.119802 0.327759 0.120967 0.133648 -0.042162 1 0 0 0 0 0 1 350000
-0.002486 -0.000179 0.119802 0.328009 0.121041 0.133744 -0.042193 1 0 0 0 0 0 1 350977
-0.002486 -0.000179 0.119802 0.328246 0.121134 0.133851 -0.042225 1 0 0 0 0 0 1 351996
-0.002486 -0.000179 0.119802 0.328498 0.121233 0.133959 -0.042256 1 0 0 0 0 0 1 353005
-0.002486 -0.000179 0.119802 0.328744 0.121312 0.134045 -0.042287 1 0 0 0 0 0 1 354000
-0.002486 -0.000179 0.119802 0.328976 0.121403 0.134149 -0.042319 1 0 0 0 0 0 1 355002
-0.002486 -0.000179 0.119802 0.329229 0.121490 0.134242 -0.042350 1 0 0 0 0 0 1 355998
-0.002486 -0.000179 0.119802 0.329460 0.121582 0.134346 -0.042381 1 0 0 0 0 0 1 356996
-0.002486 -0.000179 0.119802 0.329724 0.121678 0.134447 -0.042413 1 0 0 0 0 0 1 358002
-0.002486 -0.000179 0.119802 0.329947 0.121762 0.134545 -0.042444 1 0 0 0 0 0 1 358996
-0.002486 -0.000179 0.119802 0.330200 0.121848 0.134638 -0.042475 1 0 0 0 0 0 1 359996
-0.002486 -0.000179 0.119802 0.330428 0.121939 0.134741 -0.042505 1 0 0 0 0 0 1 360978
-0.002486 -0.000179 0.119802 0.330687 0.122027 0.134836 -0.042537 1 0 0 0 0 0 1 361999
-0.002486 -0.000179 0.119802 0.330924 0.122127 0.134947 -0.042568 1 0 0 0 0 0 1 362989
-0.002486 -0.000179 0.119802 0.331173 0.122208 0.135035 -0.042600 1 0 0 0 0 0 1 363998
-0.002486 -0.000179 0.119802 0.331406 0.122299 0.135140 -0.042631 1 0 0 0 0 0 1 365003
-0.002486 -0.000179 0.119802 0.331658 0.122386 0.135233 -0.042662 1 0 0 0 0 0 1 365997
-0.002486 -0.000179 0.119802 0.331898 0.122486 0.135344 -0.042694 1 0 0 0 0 0 1 366995
-0.002486 -0.000179 0.119802 0.332144 0.122566 0.135431 -0.042725 1 0 0 0 0 0 1 367994
-0.002486 -0.000179 0.119802 0.332372 0.122656 0.135534 -0.042755 1 0 0 0 0 0 1 368978
-0.002486 -0.000179 0.119802 0.332641 0.122761 0.135628 -0.042789 1 0 0 0 0 0 1 370056
-0.002486 -0.000179 0.119802 0.332883 0.122852 0.135745 -0.042820 1 0 0 0 0 0 1 371053
-0.002486 -0.000179 0.119802 0.333132 0.122931 0.135834 -0.042852 1 0 0 0 0 0 1 372059
-0.002486 -0.000179 0.119802 0.333356 0.123020 0.135935 -0.042882 1 0 0 0 0 0 1 373031
-0.002486 -0.000179 0.119802 0.333598 0.123109 0.136035 -0.042913 1 0 0 0 0 0 1 374031
-0.002486 -0.000179 0.119802 0.333854 0.123197 0.136128 -0.042945 1 0 0 0 0 0 1 375037
-0.002486 -0.000179 0.119802 0.334098 0.123299 0.136241 -0.042977 1 0 0 0 0 0 1 376051
-0.002486 -0.000179 0.119802 0.334344 0.123378 0.136328 -0.043008 1 0 0 0 0 0 1 377050
-0.002486 -0.000179 0.119802 0.334572 0.123468 0.136431 -0.043039 1 0 0 0 0 0 1 378037
-0.002486 -0.000179 0.119802 0.334829 0.123556 0.136526 -0.043070 1 0 0 0 0 0 1 379051
-0.002486 -0.000179 0.119802 0.335057 0.123647 0.136629 -0.043101 1 0 0 0 0 0 1 380035
-0.002486 -0.000179 0.119802 0.335323 0.123744 0.136731 -0.043133 1 0 0 0 0 0 1 381050
-0.002486 -0.000179 0.119802 0.335545 0.123827 0.136828 -0.043164 1 0 0 0 0 0 1 382036
-0.002486 -0.000179 0.119802 0.335801 0.123915 0.136922 -0.043195 1 0 0 0 0 0 1 383049
-0.002486 -0.000179 0.119802 0.336029 0.124005 0.137025 -0.043226 1 0 0 0 0 0 1 384033
-0.002486 -0.000179 0.119802 0.336286 0.124094 0.137120 -0.043258 1 0 0 0 0 0 1 385049
-0.002486 -0.000179 0.119802 0.336511 0.124189 0.137225 -0.043287 1 0 0 0 0 0 1 385986
-0.002486 -0.000179 0.119802 0.336760 0.124269 0.137314 -0.043319 1 0 0 0 0 0 1 386996
-0.002486 -0.000179 0.119802 0.336989 0.124359 0.137416 -0.043349 1 0 0 0 0 0 1 387983
-0.002481 -0.000197 0.119812 0.265306 0.372494 -0.006926 -0.043381 1 0 0 0 0 0 1 388993
-0.002478 -0.000206 0.119816 0.289658 0.284584 0.066499 -0.043412 1 0 0 0 0 0 1 389983
-0.002476 -0.000211 0.119817 0.308788 0.219538 0.104345 -0.043443 1 0 0 0 0 0 1 390993
-0.002476 -0.000213 0.119818 0.319470 0.184985 0.118766 -0.043475 1 0 0 0 0 0 1 391993
-0.002475 -0.000214 0.119818 0.325102 0.167562 0.123949 -0.043506 1 0 0 0 0 0 1 392982
-0.002475 -0.000215 0.119818 0.328113 0.158884 0.125815 -0.043537 1 0 0 0 0 0 1 393993
-0.002475 -0.000215 0.119818 0.329740 0.154618 0.126526 -0.043568 1 0 0 0 0 0 1 394982
-0.002475 -0.000215 0.119818 0.330687 0.152530 0.126830 -0.043600 1 0 0 0 0 0 1 395990
-0.002475 -0.000215 0.119818 0.331277 0.151528 0.126998 -0.043631 1 0 0 0 0 0 1 396986
-0.002475 -0.000215 0.119818 0.331696 0.151091 0.127106 -0.043662 1 0 0 0 0 0 1 397992
-0.002475 -0.000215 0.119818 0.332385 0.151089 0.127360 -0.043742 1 0 0 0 0 0 1 400537
-0.002475 -0.000215 0.119818 0.332544 0.151014 0.127399 -0.043756 1 0 0 0 0 0 1 400996
-0.002475 -0.000215 0.119818 0.333124 0.151190 0.127612 -0.043829 1 0 0 0 0 0 1 403335
-0.002475 -0.000215 0.119818 0.333278 0.151223 0.127678 -0.043849 1 0 0 0 0 0 1 403983
-0.002475 -0.000215 0.119818 0.333521 0.151317 0.127757 -0.043881 1 0 0 0 0 0 1 404992
-0.002456 -0.000220 0.119808 0.074882 0.212166 0.262697 -0.043912 1 0 0 0 0 0 1 405983
-0.002447 -0.000222 0.119805 0.168036 0.190935 0.194510 -0.043943 1 0 0 0 0 0 1 406992
-0.002442 -0.000223 0.119804 0.236148 0.175105 0.159358 -0.043975 1 0 0 0 0 0 1 407992
-0.002440 -0.000224 0.119803 0.272177 0.166698 0.146069 -0.044006 1 0 0 0 0 0 1 408982
-0.002439 -0.000224 0.119803 0.290404 0.162472 0.141398 -0.044037 1 0 0 0 0 0 1 409995
-0.002438 -0.000224 0.119803 0.299590 0.160402 0.139831 -0.044069 1 0 0 0 0 0 1 411006
-0.002438 -0.000224 0.119803 0.304291 0.159439 0.139351 -0.044100 1 0 0 0 0 0 1 411996
-0.002438 -0.000224 0.119803 0.306733 0.158998 0.139247 -0.044131 1 0 0 0 0 0 1 412996
-0.002438 -0.000224 0.119803 0.308068 0.158832 0.139280 -0.044162 1 0 0 0 0 0 1 414001
-0.002438 -0.000224 0.119803 0.308839 0.158821 0.139347 -0.044194 1 0 0 0 0 0 1 414998
-0.002438 -0.000224 0.119803 0.309344 0.158855 0.139438 -0.044225 1 0 0 0 0 0 1 415999
-0.002438 -0.000224 0.119803 0.309697 0.158932 0.139531 -0.044256 1 0 0 0 0 0 1 416985
-0.002438 -0.000224 0.119803 0.309979 0.159021 0.139632 -0.044287 1 0 0 0 0 0 1 418002
-0.002438 -0.000224 0.119803 0.310243 0.159130 0.139738 -0.044319 1 0 0 0 0 0 1 418996
-0.002438 -0.000224 0.119803 0.310475 0.159239 0.139831 -0.044350 1 0 0 0 0 0 1 419987
-0.002438 -0.000224 0.119803 0.310706 0.159348 0.139922 -0.044381 1 0 0 0 0 0 1 420982
-0.002438 -0.000224 0.119803 0.310944 0.159469 0.140027 -0.044414 1 0 0 0 0 0 1 422062
-0.002438 -0.000224 0.119803 0.311148 0.159582 0.140131 -0.044445 1 0 0 0 0 0 1 423050
-0.002438 -0.000224 0.119803 0.311385 0.159683 0.140233 -0.044477 1 0 0 0 0 0 1 424072
-0.002438 -0.000224 0.119803 0.311601 0.159805 0.140324 -0.044508 1 0 0 0 0 0 1 425069
-0.002438 -0.000224 0.119803 0.311818 0.159917 0.140421 -0.044539 1 0 0 0 0 0 1 426063
-0.002438 -0.000224 0.119803 0.312050 0.160027 0.140534 -0.044571 1 0 0 0 0 0 1 427068
-0.002438 -0.000224 0.119803 0.312255 0.160141 0.140619 -0.044602 1 0 0 0 0 0 1 428054
-0.002438 -0.000224 0.119803 0.312467 0.160250 0.140714 -0.044632 1 0 0 0 0 0 1 429028
-0.002438 -0.000224 0.119803 0.312700 0.160356 0.140823 -0.044665 1 0 0 0 0 0 1 430075
-0.002438 -0.000224 0.119803 0.312920 0.160486 0.140921 -0.044696 1 0 0 0 0 0 1 431060
-0.002438 -0.000224 0.119803 0.313137 0.160581 0.141020 -0.044727 1 0 0 0 0 0 1 432067
-0.002438 -0.000224 0.119803 0.313333 0.160701 0.141115 -0.044757 1 0 0 0 0 0 1 433035
-0.002438 -0.000224 0.119803 0.313562 0.160812 0.141208 -0.044789 1 0 0 0 0 0 1 434036
-0.002438 -0.000224 0.119803 0.313788 0.160914 0.141313 -0.044820 1 0 0 0 0 0 1 435049
-0.002438 -0.000224 0.119803 0.314014 0.161046 0.141414 -0.044852 1 0 0 0 0 0 1 436058
-0.002438 -0.000224 0.119803 0.314218 0.161149 0.141502 -0.044882 1 0 0 0 0 0 1 437028
-0.002438 -0.000224 0.119803 0.314440 0.161249 0.141607 -0.044913 1 0 0 0 0 0 1 438030
-0.002438 -0.000224 0.119803 0.314655 0.161371 0.141699 -0.044944 1 0 0 0 0 0 1 439026
-0.002438 -0.000224 0.119803 0.314885 0.161481 0.141810 -0.044976 1 0 0 0 0 0 1 440025
-0.002438 -0.000224 0.119803 0.315093 0.161596 0.141897 -0.045007 1 0 0 0 0 0 1 441024
-0.002438 -0.000224 0.119803 0.315307 0.161715 0.142004 -0.045039 1 0 0 0 0 0 1 442060
-0.002438 -0.000224 0.119803 0.315538 0.161813 0.142103 -0.045070 1 0 0 0 0 0 1 443053
-0.002438 -0.000224 0.119803 0.315754 0.161934 0.142194 -0.045102 1 0 0 0 0 0 1 444050
-0.002438 -0.000224 0.119803 0.315975 0.162054 0.142297 -0.045132 1 0 0 0 0 0 1 445027
-0.002438 -0.000224 0.119803 0.316198 0.162151 0.142399 -0.045164 1 0 0 0 0 0 1 446061
-0.002438 -0.000224 0.119803 0.316412 0.162272 0.142491 -0.045196 1 0 0 0 0 0 1 447058
-0.002438 -0.000224 0.119803 0.316627 0.162370 0.142592 -0.045226 1 0 0 0 0 0 1 448027
-0.002438 -0.000224 0.119803 0.316843 0.162493 0.142685 -0.045257 1 0 0 0 0 0 1 449028
-0.002438 -0.000224 0.119803 0.317070 0.162615 0.142789 -0.045288 1 0 0 0 0 0 1 450029
-0.002438 -0.000224 0.119803 0.317292 0.162711 0.142891 -0.045320 1 0 0 0 0 0 1 451058
-0.002438 -0.000224 0.119803 0.317495 0.162836 0.142990 -0.045352 1 0 0 0 0 0 1 452059
-0.002438 -0.000224 0.119803 0.317718 0.162944 0.143079 -0.045382 1 0 0 0 0 0 1 453034
-0.002438 -0.000224 0.119803 0.317956 0.163057 0.143194 -0.045414 1 0 0 0 0 0 1 454065
-0.002438 -0.000224 0.119803 0.318163 0.163170 0.143279 -0.045445 1 0 0 0 0 0 1 455056
-0.002438 -0.000224 0.119803 0.318385 0.163272 0.143384 -0.045477 1 0 0 0 0 0 1 456061
-0.002438 -0.000224 0.119803 0.318594 0.163390 0.143473 -0.045507 1 0 0 0 0 0 1 457028
-0.002438 -0.000224 0.119803 0.318816 0.163506 0.143573 -0.045539 1 0 0 0 0 0 1 458047
-0.002438 -0.000224 0.119803 0.319043 0.163614 0.143683 -0.045570 1 0 0 0 0 0 1 459031
-0.002438 -0.000224 0.119803 0.319250 0.163728 0.143769 -0.045601 1 0 0 0 0 0 1 460025
-0.002438 -0.000224 0.119803 0.319457 0.163843 0.143873 -0.045632 1 0 0 0 0 0 1 461028
-0.002438 -0.000224 0.119803 0.319696 0.163945 0.143975 -0.045664 1 0 0 0 0 0 1 462059
-0.002438 -0.000224 0.119803 0.319911 0.164067 0.144067 -0.045695 1 0 0 0 0 0 1 463054
-0.002438 -0.000224 0.119803 0.320135 0.164174 0.144175 -0.045726 1 0 0 0 0 0 1 464025
-0.002438 -0.000224 0.119803 0.320344 0.164289 0.144262 -0.045757 1 0 0 0 0 0 1 465026
-0.002438 -0.000224 0.119803 0.320560 0.164400 0.144358 -0.045788 1 0 0 0 0 0 1 466017
-0.002438 -0.000224 0.119803 0.320789 0.164504 0.144466 -0.045820 1 0 0 0 0 0 1 467048
-0.002438 -0.000224 0.119803 0.321009 0.164634 0.144564 -0.045851 1 0 0 0 0 0 1 468033
-0.002438 -0.000224 0.119803 0.321225 0.164742 0.144658 -0.045883 1 0 0 0 0 0 1 469051
-0.002438 -0.000224 0.119803 0.321443 0.164840 0.144760 -0.045914 1 0 0 0 0 0 1 470036
-0.002438 -0.000224 0.119803 0.321649 0.164966 0.144860 -0.045945 1 0 0 0 0 0 1 471048
-0.002438 -0.000224 0.119803 0.321874 0.165075 0.144951 -0.045976 1 0 0 0 0 0 1 472031
-0.002438 -0.000224 0.119803 0.322109 0.165186 0.145064 -0.046008 1 0 0 0 0 0 1 473048
-0.002438 -0.000224 0.119803 0.322315 0.165300 0.145149 -0.046038 1 0 0 0 0 0 1 474033
-0.002438 -0.000224 0.119803 0.323256 0.165770 0.145577 -0.046173 1 0 0 0 0 0 1 478323
-0.002438 -0.000224 0.119803 0.323411 0.165861 0.145643 -0.046195 1 0 0 0 0 0 1 479049
-0.002438 -0.000224 0.119803 0.324082 0.166211 0.145947 -0.046290 1 0 0 0 0 0 1 482077
-0.002438 -0.000224 0.119803 0.324278 0.166294 0.146038 -0.046318 1 0 0 0 0 0 1 482991
-0.002438 -0.000224 0.119803 0.324490 0.166415 0.146128 -0.046349 1 0 0 0 0 0 1 483980
-0.002438 -0.000224 0.119803 0.324702 0.166520 0.146240 -0.046381 1 0 0 0 0 0 1 484990
-0.002438 -0.000224 0.119803 0.324926 0.166639 0.146326 -0.046412 1 0 0 0 0 0 1 485980
-0.002438 -0.000224 0.119803 0.325156 0.166762 0.146431 -0.046443 1 0 0 0 0 0 1 486990
-0.002438 -0.000224 0.119803 0.325369 0.166854 0.146529 -0.046474 1 0 0 0 0 0 1 487981
-0.002438 -0.000224 0.119803 0.325586 0.166977 0.146622 -0.046506 1 0 0 0 0 0 1 488989
-0.002432 -0.000243 0.119813 0.253522 0.416177 0.001941 -0.046537 1 0 0 0 0 0 1 489978
-0.002430 -0.000252 0.119817 0.277765 0.328676 0.075088 -0.046569 1 0 0 0 0 0 1 490995
-0.002428 -0.000256 0.119818 0.296838 0.263848 0.112816 -0.046600 1 0 0 0 0 0 1 491995
-0.002427 -0.000258 0.119819 0.307456 0.229416 0.127192 -0.046631 1 0 0 0 0 0 1 492982
-0.002427 -0.000259 0.119819 0.313059 0.212077 0.132362 -0.046662 1 0 0 0 0 0 1 493990
-0.002427 -0.000260 0.119819 0.316011 0.203450 0.134229 -0.046693 1 0 0 0 0 0 1 494979
-0.002427 -0.000260 0.119819 0.317626 0.199209 0.134938 -0.046725 1 0 0 0 0 0 1 495989
-0.002427 -0.000260 0.119819 0.318525 0.197140 0.135237 -0.046756 1 0 0 0 0 0 1 496979
-0.002427 -0.000261 0.119819 0.319106 0.196182 0.135399 -0.046787 1 0 0 0 0 0 1 497987
-0.002427 -0.000261 0.119819 0.319500 0.195770 0.135525 -0.046818 1 0 0 0 0 0 1 498989
-0.002427 -0.000261 0.119819 0.319798 0.195624 0.135620 -0.046849 1 0 0 0 0 0 1 499980
-0.002427 -0.000261 0.119819 0.320042 0.195626 0.135705 -0.046881 1 0 0 0 0 0 1 500988
-0.002427 -0.000261 0.119819 0.320284 0.195687 0.135801 -0.046912 1 0 0 0 0 0 1 501980
-0.002427 -0.000261 0.119819 0.320512 0.195780 0.135893 -0.046943 1 0 0 0 0 0 1 502989
-0.002427 -0.000261 0.119819 0.320729 0.195896 0.135990 -0.046975 1 0 0 0 0 0 1 503988
-0.002427 -0.000261 0.119819 0.320953 0.196004 0.136076 -0.047006 1 0 0 0 0 0 1 505001
-0.002427 -0.000261 0.119819 0.321161 0.196128 0.136164 -0.047037 1 0 0 0 0 0 1 505973
-0.002427 -0.000261 0.119819 0.321376 0.196273 0.136249 -0.047069 1 0 0 0 0 0 1 506995
-0.002427 -0.000261 0.119819 0.321608 0.196406 0.136356 -0.047101 1 0 0 0 0 0 1 508032
-0.002427 -0.000261 0.119819 0.321807 0.196523 0.136438 -0.047131 1 0 0 0 0 0 1 508994
-0.002427 -0.000261 0.119819 0.322020 0.196653 0.136528 -0.047162 1 0 0 0 0 0 1 509997
-0.002427 -0.000261 0.119819 0.322234 0.196783 0.136618 -0.047194 1 0 0 0 0 0 1 510998
-0.002421 -0.000279 0.119830 0.250057 0.446344 -0.008067 -0.047225 1 0 0 0 0 0 1 511988
-0.002419 -0.000288 0.119833 0.274299 0.358890 0.064967 -0.047256 1 0 0 0 0 0 1 513000
-0.002417 -0.000292 0.119835 0.293362 0.294105 0.102650 -0.047287 1 0 0 0 0 0 1 513997
-0.002417 -0.000295 0.119835 0.303954 0.259697 0.116996 -0.047318 1 0 0 0 0 0 1 514993
-0.002416 -0.000296 0.119835 0.309542 0.242376 0.122145 -0.047349 1 0 0 0 0 0 1 515973
-0.002416 -0.000296 0.119835 0.312512 0.233781 0.124001 -0.047381 1 0 0 0 0 0 1 516991
-0.002416 -0.000297 0.119835 0.314102 0.229538 0.124704 -0.047412 1 0 0 0 0 0 1 517976
-0.002416 -0.000297 0.119835 0.315007 0.227516 0.125002 -0.047443 1 0 0 0 0 0 1 518972
-0.002416 -0.000297 0.119835 0.315581 0.226574 0.125150 -0.047475 1 0 0 0 0 0 1 519999
-0.002416 -0.000297 0.119835 0.315981 0.226186 0.125269 -0.047509 1 0 0 0 0 0 1 521101
-0.002416 -0.000297 0.119835 0.316260 0.226052 0.125353 -0.047537 1 0 0 0 0 0 1 521997
-0.002416 -0.000297 0.119835 0.316538 0.226075 0.125461 -0.047572 1 0 0 0 0 0 1 523120
-0.002416 -0.000297 0.119835 0.316766 0.226156 0.125538 -0.047603 1 0 0 0 0 0 1 524113
-0.002416 -0.000297 0.119835 0.316984 0.226278 0.125614 -0.047635 1 0 0 0 0 0 1 525121
-0.002416 -0.000297 0.119835 0.317173 0.226384 0.125679 -0.047662 1 0 0 0 0 0 1 525993
-0.002416 -0.000297 0.119835 0.317377 0.226527 0.125778 -0.047693 1 0 0 0 0 0 1 526973
-0.002416 -0.000297 0.119835 0.317618 0.226686 0.125861 -0.047729 1 0 0 0 0 0 1 528117
-0.002416 -0.000297 0.119835 0.317827 0.226833 0.125943 -0.047760 1 0 0 0 0 0 1 529117
-0.002416 -0.000297 0.119835 0.318034 0.226981 0.126025 -0.047791 1 0 0 0 0 0 1 530116
-0.002416 -0.000297 0.119835 0.318250 0.227138 0.126114 -0.047822 1 0 0 0 0 0 1 531116
-0.002416 -0.000297 0.119835 0.318442 0.227270 0.126203 -0.047853 1 0 0 0 0 0 1 532114
-0.002416 -0.000297 0.119835 0.318657 0.227426 0.126274 -0.047885 1 0 0 0 0 0 1 533115
-0.002416 -0.000297 0.119835 0.318840 0.227557 0.126344 -0.047912 1 0 0 0 0 0 1 533992
-0.002416 -0.000297 0.119835 0.319048 0.227705 0.126427 -0.047943 1 0 0 0 0 0 1 534994
-0.002416 -0.000297 0.119835 0.319289 0.227866 0.126531 -0.047978 1 0 0 0 0 0 1 536097
-0.002416 -0.000297 0.119835 0.319466 0.228002 0.126593 -0.048006 1 0 0 0 0 0 1 536993
-0.002416 -0.000297 0.119835 0.319668 0.228147 0.126672 -0.048037 1 0 0 0 0 0 1 537973
-0.002416 -0.000297 0.119835 0.319905 0.228317 0.126766 -0.048072 1 0 0 0 0 0 1 539114
-0.002416 -0.000297 0.119835 0.320096 0.228456 0.126845 -0.048100 1 0 0 0 0 0 1 539991
-0.002416 -0.000297 0.119835 0.320327 0.228604 0.126939 -0.048135 1 0 0 0 0 0 1 541118
-0.002416 -0.000297 0.119835 0.320531 0.228761 0.127014 -0.048166 1 0 0 0 0 0 1 542116
-0.002416 -0.000297 0.119835 0.320738 0.228910 0.127096 -0.048197 1 0 0 0 0 0 1 543115
-0.002416 -0.000297 0.119835 0.320933 0.229062 0.127184 -0.048228 1 0 0 0 0 0 1 544114
-0.002416 -0.000297 0.119835 0.321134 0.229198 0.127258 -0.048256 1 0 0 0 0 0 1 544991
-0.002416 -0.000297 0.119835 0.321376 0.229353 0.127355 -0.048293 1 0 0 0 0 0 1 546167
-0.002416 -0.000297 0.119835 0.321582 0.229512 0.127431 -0.048324 1 0 0 0 0 0 1 547176
-0.002416 -0.000297 0.119835 0.321792 0.229663 0.127514 -0.048356 1 0 0 0 0 0 1 548186
-0.002416 -0.000297 0.119835 0.322000 0.229815 0.127600 -0.048386 1 0 0 0 0 0 1 549148
-0.002411 -0.000315 0.119846 0.249675 0.479846 -0.017159 -0.048417 1 0 0 0 0 0 1 550152
-0.002408 -0.000324 0.119849 0.273842 0.392519 0.055705 -0.048445 1 0 0 0 0 0 1 551054
-0.002407 -0.000329 0.119851 0.292887 0.327793 0.093325 -0.048477 1 0 0 0 0 0 1 552055
-0.002406 -0.000331 0.119851 0.303502 0.293445 0.107659 -0.048512 1 0 0 0 0 0 1 553172
-0.002405 -0.000332 0.119851 0.309097 0.276170 0.112798 -0.048543 1 0 0 0 0 0 1 554187
-0.002405 -0.000333 0.119851 0.312035 0.267607 0.114638 -0.048574 1 0 0 0 0 0 1 555156
-0.002405 -0.000333 0.119851 0.313627 0.263396 0.115333 -0.048606 1 0 0 0 0 0 1 556190
-0.002405 -0.000333 0.119851 0.314536 0.261390 0.115615 -0.048637 1 0 0 0 0 0 1 557174
-0.002405 -0.000333 0.119851 0.315135 0.260503 0.115792 -0.048677 1 0 0 0 0 0 1 558453
-0.002405 -0.000333 0.119851 0.315434 0.260060 0.115853 -0.048695 1 0 0 0 0 0 1 559055
-0.002405 -0.000333 0.119851 0.315754 0.259966 0.115951 -0.048730 1 0 0 0 0 0 1 560157
-0.002405 -0.000333 0.119851 0.316002 0.260003 0.116035 -0.048762 1 0 0 0 0 0 1 561172
-0.002405 -0.000333 0.119851 0.316213 0.260081 0.116089 -0.048789 1 0 0 0 0 0 1 562054
-0.002405 -0.000333 0.119851 0.316416 0.260211 0.116168 -0.048820 1 0 0 0 0 0 1 563048
-0.002405 -0.000333 0.119851 0.316635 0.260373 0.116251 -0.048855 1 0 0 0 0 0 1 564157
-0.002405 -0.000333 0.119851 0.316832 0.260523 0.116317 -0.048882 1 0 0 0 0 0 1 565033
-0.002405 -0.000333 0.119851 0.317045 0.260695 0.116390 -0.048916 1 0 0 0 0 0 1 566114
-0.002405 -0.000333 0.119851 0.317249 0.260849 0.116470 -0.048947 1 0 0 0 0 0 1 567112
-0.002405 -0.000333 0.119851 0.317425 0.261006 0.116529 -0.048975 1 0 0 0 0 0 1 567992
-0.002405 -0.000333 0.119851 0.317649 0.261193 0.116631 -0.049009 1 0 0 0 0 0 1 569106
-0.002405 -0.000333 0.119851 0.317854 0.261361 0.116689 -0.049041 1 0 0 0 0 0 1 570114
-0.002405 -0.000333 0.119851 0.318057 0.261514 0.116767 -0.049072 1 0 0 0 0 0 1 571103
-0.002405 -0.000333 0.119851 0.318261 0.261680 0.116842 -0.049103 1 0 0 0 0 0 1 572105
-0.002405 -0.000333 0.119851 0.318470 0.261868 0.116917 -0.049135 1 0 0 0 0 0 1 573113
-0.002405 -0.000333 0.119851 0.318666 0.262015 0.116991 -0.049166 1 0 0 0 0 0 1 574103
-0.002405 -0.000333 0.119851 0.318870 0.262180 0.117065 -0.049197 1 0 0 0 0 0 1 575109
-0.002405 -0.000333 0.119851 0.319069 0.262358 0.117133 -0.049228 1 0 0 0 0 0 1 576112
-0.002405 -0.000333 0.119851 0.319281 0.262522 0.117220 -0.049259 1 0 0 0 0 0 1 577102
-0.002405 -0.000333 0.119851 0.319479 0.262681 0.117289 -0.049291 1 0 0 0 0 0 1 578112
-0.002405 -0.000333 0.119851 0.319665 0.262861 0.117363 -0.049322 1 0 0 0 0 0 1 579113
-0.002405 -0.000333 0.119851 0.319879 0.263013 0.117437 -0.049353 1 0 0 0 0 0 1 580101
-0.002405 -0.000333 0.119851 0.320086 0.263181 0.117512 -0.049385 1 0 0 0 0 0 1 581120
-0.002405 -0.000333 0.119851 0.320285 0.263358 0.117580 -0.049416 1 0 0 0 0 0 1 582117
-0.002405 -0.000333 0.119851 0.320496 0.263521 0.117666 -0.049447 1 0 0 0 0 0 1 583102
-0.002405 -0.000333 0.119851 0.320690 0.263692 0.117729 -0.049478 1 0 0 0 0 0 1 584112
-0.002405 -0.000333 0.119851 0.320893 0.263846 0.117808 -0.049509 1 0 0 0 0 0 1 585102
-0.002405 -0.000333 0.119851 0.321096 0.264011 0.117883 -0.049541 1 0 0 0 0 0 1 586103
-0.002405 -0.000333 0.119851 0.321305 0.264199 0.117958 -0.049572 1 0 0 0 0 0 1 587112
-0.002405 -0.000333 0.119851 0.321490 0.264349 0.118038 -0.049603 1 0 0 0 0 0 1 588102
-0.002405 -0.000333 0.119851 0.321704 0.264512 0.118107 -0.049635 1 0 0 0 0 0 1 589111
-0.002405 -0.000333 0.119851 0.321902 0.264688 0.118174 -0.049666 1 0 0 0 0 0 1 590102
-0.002405 -0.000333 0.119851 0.322118 0.264855 0.118261 -0.049697 1 0 0 0 0 0 1 591110
-0.002405 -0.000333 0.119851 0.322316 0.265014 0.118331 -0.049729 1 0 0 0 0 0 1 592122
-0.002405 -0.000333 0.119851 0.322515 0.265192 0.118399 -0.049760 1 0 0 0 0 0 1 593126
-0.002405 -0.000333 0.119851 0.322720 0.265347 0.118478 -0.049791 1 0 0 0 0 0 1 594120
-0.002405 -0.000333 0.119851 0.322920 0.265510 0.118552 -0.049822 1 0 0 0 0 0 1 595108
-0.002405 -0.000333 0.119851 0.323132 0.265701 0.118629 -0.049854 1 0 0 0 0 0 1 596131
-0.002405 -0.000333 0.119851 0.323328 0.265847 0.118702 -0.049885 1 0 0 0 0 0 1 597116
-0.002405 -0.000333 0.119851 0.323513 0.266025 0.118775 -0.049916 1 0 0 0 0 0 1 598111
-0.002405 -0.000333 0.119851 0.323731 0.266180 0.118851 -0.049947 1 0 0 0 0 0 1 599119
-0.002405 -0.000333 0.119851 0.323935 0.266345 0.118925 -0.049979 1 0 0 0 0 0 1 600121
-0.002405 -0.000333 0.119851 0.324143 0.266533 0.119000 -0.050010 1 0 0 0 0 0 1 601124
-0.002405 -0.000333 0.119851 0.324341 0.266680 0.119074 -0.050041 1 0 0 0 0 0 1 602119
-0.002405 -0.000333 0.119851 0.324542 0.266844 0.119148 -0.050072 1 0 0 0 0 0 1 603116
-0.002405 -0.000333 0.119851 0.324737 0.267019 0.119214 -0.050103 1 0 0 0 0 0 1 604095
-0.002405 -0.000333 0.119851 0.324955 0.267187 0.119303 -0.050135 1 0 0 0 0 0 1 605114
-0.002405 -0.000333 0.119851 0.325150 0.267344 0.119372 -0.050166 1 0 0 0 0 0 1 606114
-0.002405 -0.000333 0.119851 0.325349 0.267522 0.119439 -0.050197 1 0 0 0 0 0 1 607114
-0.002405 -0.000333 0.119851 0.325542 0.267680 0.119525 -0.050228 1 0 0 0 0 0 1 608112
-0.002405 -0.000333 0.119851 0.325757 0.267845 0.119595 -0.050260 1 0 0 0 0 0 1 609123
-0.002405 -0.000333 0.119851 0.325964 0.268030 0.119669 -0.050291 1 0 0 0 0 0 1 610116
-0.002405 -0.000333 0.119851 0.326163 0.268179 0.119743 -0.050322 1 0 0 0 0 0 1 611118
-0.002405 -0.000333 0.119851 0.326362 0.268355 0.119811 -0.050354 1 0 0 0 0 0 1 612116
-0.002405 -0.000333 0.119851 0.326566 0.268510 0.119890 -0.050385 1 0 0 0 0 0 1 613111
-0.002405 -0.000333 0.119851 0.326778 0.268684 0.119972 -0.050416 1 0 0 0 0 0 1 614113
-0.002405 -0.000333 0.119851 0.326966 0.268852 0.120033 -0.050447 1 0 0 0 0 0 1 615095
-0.002405 -0.000333 0.119851 0.327174 0.269010 0.120114 -0.050478 1 0 0 0 0 0 1 616111
-0.002405 -0.000333 0.119851 0.327365 0.269178 0.120195 -0.050510 1 0 0 0 0 0 1 617112
-0.002405 -0.000333 0.119851 0.327575 0.269354 0.120257 -0.050541 1 0 0 0 0 0 1 618114
-0.002405 -0.000333 0.119851 0.327789 0.269518 0.120344 -0.050572 1 0 0 0 0 0 1 619113
-0.002405 -0.000333 0.119851 0.327982 0.269673 0.120411 -0.050603 1 0 0 0 0 0 1 620095
-0.002405 -0.000333 0.119851 0.328180 0.269850 0.120478 -0.050634 1 0 0 0 0 0 1 621093
-0.002405 -0.000333 0.119851 0.328390 0.270009 0.120560 -0.050666 1 0 0 0 0 0 1 622115
-0.002405 -0.000333 0.119851 0.328593 0.270174 0.120635 -0.050697 1 0 0 0 0 0 1 623114
-0.002405 -0.000333 0.119851 0.328796 0.270358 0.120708 -0.050728 1 0 0 0 0 0 1 624093
-0.002405 -0.000333 0.119851 0.328999 0.270510 0.120784 -0.050760 1 0 0 0 0 0 1 625116
-0.002405 -0.000333 0.119851 0.329197 0.270686 0.120851 -0.050791 1 0 0 0 0 0 1 626114
-0.002405 -0.000333 0.119851 0.329391 0.270845 0.120938 -0.050822 1 0 0 0 0 0 1 627116
-0.002405 -0.000333 0.119851 0.329609 0.271014 0.121013 -0.050853 1 0 0 0 0 0 1 628102
-0.002405 -0.000333 0.119851 0.329806 0.271187 0.121076 -0.050885 1 0 0 0 0 0 1 629119
-0.002405 -0.000333 0.119851 0.330009 0.271341 0.121155 -0.050916 1 0 0 0 0 0 1 630110
-0.002405 -0.000333 0.119851 0.330216 0.271510 0.121231 -0.050948 1 0 0 0 0 0 1 631131
-0.002405 -0.000333 0.119851 0.330413 0.271685 0.121298 -0.050979 1 0 0 0 0 0 1 632117
-0.002405 -0.000333 0.119851 0.330627 0.271851 0.121385 -0.051010 1 0 0 0 0 0 1 633118
-0.002405 -0.000333 0.119851 0.330820 0.272006 0.121453 -0.051041 1 0 0 0 0 0 1 634106
-0.002405 -0.000333 0.119851 0.331020 0.272184 0.121520 -0.051072 1 0 0 0 0 0 1 635111
-0.002405 -0.000333 0.119851 0.331214 0.272344 0.121607 -0.051104 1 0 0 0 0 0 1 636115
-0.002405 -0.000333 0.119851 0.331423 0.272518 0.121670 -0.051135 1 0 0 0 0 0 1 637112
-0.002405 -0.000333 0.119851 0.331638 0.272683 0.121757 -0.051166 1 0 0 0 0 0 1 638115
-0.002405 -0.000333 0.119851 0.331834 0.272840 0.121825 -0.051197 1 0 0 0 0 0 1 639113
-0.002405 -0.000333 0.119851 0.332032 0.273017 0.121892 -0.051228 1 0 0 0 0 0 1 640112
-0.002405 -0.000333 0.119851 0.332239 0.273175 0.121973 -0.051260 1 0 0 0 0 0 1 641120
-0.002405 -0.000333 0.119851 0.332464 0.273360 0.122060 -0.051293 1 0 0 0 0 0 1 642187
-0.002405 -0.000333 0.119851 0.332656 0.273530 0.122122 -0.051325 1 0 0 0 0 0 1 643189
-0.002405 -0.000333 0.119851 0.332854 0.273680 0.122199 -0.051355 1 0 0 0 0 0 1 644152
-0.002405 -0.000333 0.119851 0.333057 0.273845 0.122274 -0.051386 1 0 0 0 0 0 1 645155
-0.002405 -0.000333 0.119851 0.333248 0.274029 0.122349 -0.051418 1 0 0 0 0 0 1 646175
-0.002405 -0.000333 0.119851 0.333471 0.274191 0.122431 -0.051449 1 0 0 0 0 0 1 647171
-0.002405 -0.000333 0.119851 0.333661 0.274357 0.122491 -0.051480 1 0 0 0 0 0 1 648152
-0.002405 -0.000333 0.119851 0.333869 0.274515 0.122572 -0.051511 1 0 0 0 0 0 1 649168
-0.002405 -0.000333 0.119851 0.334059 0.274669 0.122642 -0.051541 1 0 0 0 0 0 1 650102
-0.002405 -0.000333 0.119851 0.334268 0.274857 0.122717 -0.051572 1 0 0 0 0 0 1 651110
-0.002405 -0.000333 0.119851 0.334464 0.275004 0.122790 -0.051603 1 0 0 0 0 0 1 652100
-0.002400 -0.000351 0.119862 0.261820 0.526140 -0.022391 -0.051635 1 0 0 0 0 0 1 653109
-0.002397 -0.000360 0.119865 0.285896 0.439243 0.050220 -0.051666 1 0 0 0 0 0 1 654100
-0.002396 -0.000365 0.119867 0.304867 0.374736 0.087738 -0.051697 1 0 0 0 0 0 1 655110
-0.002395 -0.000367 0.119867 0.315423 0.340506 0.102014 -0.051728 1 0 0 0 0 0 1 656099
-0.002395 -0.000368 0.119867 0.320979 0.323283 0.107133 -0.051759 1 0 0 0 0 0 1 657105
-0.002394 -0.000369 0.119867 0.323912 0.314757 0.108967 -0.051791 1 0 0 0 0 0 1 658110
-0.002394 -0.000369 0.119867 0.325492 0.310590 0.109649 -0.051822 1 0 0 0 0 0 1 659109
-0.002394 -0.000369 0.119867 0.326398 0.308600 0.109929 -0.051853 1 0 0 0 0 0 1 660100
-0.002394 -0.000369 0.119867 0.326946 0.307697 0.110064 -0.051885 1 0 0 0 0 0 1 661109
-0.002394 -0.000369 0.119867 0.327310 0.307331 0.110157 -0.051916 1 0 0 0 0 0 1 662099
-0.002394 -0.000369 0.119867 0.327602 0.307251 0.110235 -0.051947 1 0 0 0 0 0 1 663109
-0.002394 -0.000369 0.119867 0.327838 0.307303 0.110308 -0.051978 1 0 0 0 0 0 1 664099
-0.002394 -0.000369 0.119867 0.328061 0.307413 0.110377 -0.052010 1 0 0 0 0 0 1 665109
-0.002394 -0.000369 0.119867 0.328265 0.307568 0.110436 -0.052041 1 0 0 0 0 0 1 666102
-0.002394 -0.000369 0.119867 0.328459 0.307732 0.110502 -0.052072 1 0 0 0 0 0 1 667109
-0.002394 -0.000369 0.119867 0.328677 0.307908 0.110575 -0.052103 1 0 0 0 0 0 1 668099
-0.002394 -0.000369 0.119867 0.328871 0.308085 0.110636 -0.052135 1 0 0 0 0 0 1 669109
-0.002389 -0.000388 0.119878 0.256126 0.559525 -0.034518 -0.052166 1 0 0 0 0 0 1 670100
-0.002386 -0.000397 0.119882 0.280200 0.472659 0.037997 -0.052197 1 0 0 0 0 0 1 671109
-0.002385 -0.000401 0.119883 0.299175 0.408166 0.075454 -0.052228 1 0 0 0 0 0 1 672099
-0.002365 -0.000408 0.119873 0.048498 0.435119 0.226314 -0.052259 1 0 0 0 0 0 1 673093
-0.002356 -0.000411 0.119870 0.145599 0.397045 0.163396 -0.052291 1 0 0 0 0 0 1 674110
-0.002351 -0.000413 0.119869 0.215718 0.372807 0.130017 -0.052322 1 0 0 0 0 0 1 675110
-0.002348 -0.000414 0.119869 0.252773 0.360208 0.117307 -0.052353 1 0 0 0 0 0 1 676101
-0.002347 -0.000414 0.119868 0.271492 0.353945 0.112827 -0.052385 1 0 0 0 0 0 1 677112
-0.002347 -0.000414 0.119868 0.280908 0.350896 0.111301 -0.052416 1 0 0 0 0 0 1 678109
-0.002346 -0.000414 0.119868 0.285701 0.349478 0.110799 -0.052447 1 0 0 0 0 0 1 679115
-0.002346 -0.000414 0.119868 0.288178 0.348861 0.110676 -0.052479 1 0 0 0 0 0 1 680133
-0.002346 -0.000414 0.119868 0.289502 0.348663 0.110687 -0.052510 1 0 0 0 0 0 1 681111
-0.002346 -0.000414 0.119868 0.290239 0.348663 0.110716 -0.052541 1 0 0 0 0 0 1 682109
-0.002346 -0.000415 0.119868 0.290701 0.348776 0.110780 -0.052572 1 0 0 0 0 0 1 683114
-0.002346 -0.000415 0.119868 0.291021 0.348916 0.110843 -0.052604 1 0 0 0 0 0 1 684118
-0.002346 -0.000415 0.119868 0.291259 0.349117 0.110910 -0.052635 1 0 0 0 0 0 1 685124
-0.002346 -0.000415 0.119868 0.291478 0.349309 0.110985 -0.052667 1 0 0 0 0 0 1 686145
-0.002341 -0.000433 0.119879 0.218609 0.601055 -0.034082 -0.052697 1 0 0 0 0 0 1 687118
-0.002338 -0.000442 0.119882 0.242698 0.514199 0.038302 -0.052729 1 0 0 0 0 0 1 688114
-0.002337 -0.000446 0.119884 0.261646 0.449728 0.075700 -0.052759 1 0 0 0 0 0 1 689092
-0.002336 -0.000449 0.119884 0.272164 0.415564 0.089935 -0.052791 1 0 0 0 0 0 1 690113
-0.002335 -0.000450 0.119884 0.277702 0.398404 0.095035 -0.052822 1 0 0 0 0 0 1 691111
-0.002335 -0.000450 0.119884 0.280597 0.389913 0.096862 -0.052853 1 0 0 0 0 0 1 692108
-0.002335 -0.000451 0.119884 0.282146 0.385789 0.097531 -0.052885 1 0 0 0 0 0 1 693108
-0.002335 -0.000451 0.119884 0.282998 0.383844 0.097791 -0.052915 1 0 0 0 0 0 1 694093
-0.002335 -0.000451 0.119884 0.283522 0.382979 0.097929 -0.052947 1 0 0 0 0 0 1 695095
-0.002335 -0.000451 0.119884 0.283884 0.382666 0.098017 -0.052979 1 0 0 0 0 0 1 696115
-0.002335 -0.000451 0.119884 0.284126 0.382620 0.098084 -0.053010 1 0 0 0 0 0 1 697116
-0.002335 -0.000451 0.119884 0.284335 0.382699 0.098136 -0.053041 1 0 0 0 0 0 1 698103
-0.002335 -0.000451 0.119884 0.284517 0.382868 0.098199 -0.053072 1 0 0 0 0 0 1 699093
-0.002335 -0.000451 0.119884 0.284711 0.383057 0.098253 -0.053103 1 0 0 0 0 0 1 700111
-0.002335 -0.000451 0.119884 0.284884 0.383268 0.098316 -0.053135 1 0 0 0 0 0 1 701110
-0.002335 -0.000451 0.119884 0.285047 0.383473 0.098375 -0.053166 1 0 0 0 0 0 1 702112
-0.002335 -0.000451 0.119884 0.285216 0.383699 0.098433 -0.053197 1 0 0 0 0 0 1 703122
-0.002335 -0.000451 0.119884 0.285377 0.383933 0.098484 -0.053228 1 0 0 0 0 0 1 704110
-0.002335 -0.000451 0.119884 0.285557 0.384158 0.098555 -0.053260 1 0 0 0 0 0 1 705117
-0.002335 -0.000451 0.119884 0.285729 0.384371 0.098601 -0.053291 1 0 0 0 0 0 1 706113
-0.002335 -0.000451 0.119884 0.285886 0.384599 0.098664 -0.053322 1 0 0 0 0 0 1 707117
-0.002335 -0.000451 0.119884 0.286051 0.384823 0.098722 -0.053353 1 0 0 0 0 0 1 708109
-0.002335 -0.000451 0.119884 0.286218 0.385048 0.098779 -0.053385 1 0 0 0 0 0 1 709108
-0.002335 -0.000451 0.119884 0.286407 0.385282 0.098839 -0.053416 1 0 0 0 0 0 1 710119
-0.002335 -0.000451 0.119884 0.286556 0.385501 0.098896 -0.053447 1 0 0 0 0 0 1 711115
-0.002335 -0.000451 0.119884 0.286721 0.385724 0.098953 -0.053478 1 0 0 0 0 0 1 712109
-0.002335 -0.000451 0.119884 0.286900 0.385947 0.099005 -0.053510 1 0 0 0 0 0 1 713110
-0.002335 -0.000451 0.119884 0.287057 0.386175 0.099068 -0.053541 1 0 0 0 0 0 1 714110
-0.002335 -0.000451 0.119884 0.287228 0.386421 0.099127 -0.053572 1 0 0 0 0 0 1 715111
-0.002335 -0.000451 0.119884 0.287403 0.386626 0.099178 -0.053603 1 0 0 0 0 0 1 716109
-0.002335 -0.000451 0.119884 0.287560 0.386852 0.099241 -0.053635 1 0 0 0 0 0 1 717110
-0.002335 -0.000451 0.119884 0.287737 0.387092 0.099304 -0.053668 1 0 0 0 0 0 1 718178
-0.002335 -0.000451 0.119884 0.287924 0.387322 0.099362 -0.053699 1 0 0 0 0 0 1 719171
-0.002335 -0.000451 0.119884 0.288071 0.387538 0.099418 -0.053730 1 0 0 0 0 0 1 720153
-0.002335 -0.000451 0.119884 0.288239 0.387767 0.099477 -0.053761 1 0 0 0 0 0 1 721169
-0.002335 -0.000451 0.119884 0.288409 0.387977 0.099525 -0.053791 1 0 0 0 0 0 1 722116
-0.002335 -0.000451 0.119884 0.288563 0.388200 0.099587 -0.053822 1 0 0 0 0 0 1 723095
-0.002335 -0.000451 0.119884 0.288740 0.388438 0.099654 -0.053853 1 0 0 0 0 0 1 724110
-0.002335 -0.000451 0.119884 0.288909 0.388665 0.099693 -0.053885 1 0 0 0 0 0 1 725112
-0.002335 -0.000451 0.119884 0.289069 0.388883 0.099762 -0.053916 1 0 0 0 0 0 1 726119
-0.002335 -0.000451 0.119884 0.289232 0.389102 0.099819 -0.053947 1 0 0 0 0 0 1 727095
-0.002335 -0.000451 0.119884 0.289410 0.389341 0.099885 -0.053978 1 0 0 0 0 0 1 728113
-0.002335 -0.000451 0.119884 0.289582 0.389555 0.099930 -0.054010 1 0 0 0 0 0 1 729109
-0.002335 -0.000451 0.119884 0.289738 0.389782 0.099993 -0.054041 1 0 0 0 0 0 1 730111
-0.002335 -0.000451 0.119884 0.289904 0.390007 0.100052 -0.054072 1 0 0 0 0 0 1 731108
-0.002335 -0.000451 0.119884 0.290083 0.390229 0.100103 -0.054103 1 0 0 0 0 0 1 732107
-0.002335 -0.000451 0.119884 0.290249 0.390467 0.100174 -0.054135 1 0 0 0 0 0 1 733112
-0.002335 -0.000451 0.119884 0.290427 0.390691 0.100222 -0.054167 1 0 0 0 0 0 1 734152
-0.002335 -0.000451 0.119884 0.290586 0.390921 0.100286 -0.054199 1 0 0 0 0 0 1 735166
-0.002335 -0.000451 0.119884 0.290749 0.391142 0.100343 -0.054230 1 0 0 0 0 0 1 736148
-0.002335 -0.000451 0.119884 0.290915 0.391383 0.100395 -0.054261 1 0 0 0 0 0 1 737166
-0.002335 -0.000451 0.119884 0.291104 0.391602 0.100459 -0.054292 1 0 0 0 0 0 1 738152
-0.002335 -0.000451 0.119884 0.291256 0.391823 0.100517 -0.054324 1 0 0 0 0 0 1 739163
-0.002335 -0.000451 0.119884 0.291418 0.392044 0.100574 -0.054355 1 0 0 0 0 0 1 740147
-0.002335 -0.000451 0.119884 0.291602 0.392272 0.100627 -0.054387 1 0 0 0 0 0 1 741171
-0.002335 -0.000451 0.119884 0.291766 0.392507 0.100697 -0.054418 1 0 0 0 0 0 1 742164
-0.002335 -0.000451 0.119884 0.291922 0.392722 0.100749 -0.054448 1 0 0 0 0 0 1 743149
-0.002335 -0.000451 0.119884 0.292103 0.392947 0.100800 -0.054480 1 0 0 0 0 0 1 744163
-0.002335 -0.000451 0.119884 0.292258 0.393171 0.100863 -0.054511 1 0 0 0 0 0 1 745147
-0.002335 -0.000451 0.119884 0.292417 0.393387 0.100919 -0.054541 1 0 0 0 0 0 1 746106
-0.002335 -0.000451 0.119884 0.292603 0.393616 0.100977 -0.054572 1 0 0 0 0 0 1 747096
-0.002335 -0.000451 0.119884 0.292751 0.393850 0.101028 -0.054603 1 0 0 0 0 0 1 748106
-0.002335 -0.000451 0.119884 0.292917 0.394062 0.101091 -0.054634 1 0 0 0 0 0 1 749095
-0.002335 -0.000451 0.119884 0.293099 0.394286 0.101143 -0.054666 1 0 0 0 0 0 1 750106
-0.002335 -0.000451 0.119884 0.293262 0.394520 0.101213 -0.054697 1 0 0 0 0 0 1 751095
-0.002335 -0.000451 0.119884 0.293423 0.394741 0.101266 -0.054728 1 0 0 0 0 0 1 752106
-0.002335 -0.000451 0.119884 0.293600 0.394960 0.101317 -0.054759 1 0 0 0 0 0 1 753095
-0.002335 -0.000451 0.119884 0.293759 0.395190 0.101381 -0.054791 1 0 0 0 0 0 1 754106
-0.002335 -0.000451 0.119884 0.293923 0.395413 0.101438 -0.054822 1 0 0 0 0 0 1 755096
-0.002335 -0.000451 0.119884 0.294100 0.395650 0.101504 -0.054853 1 0 0 0 0 0 1 756106
-0.002335 -0.000451 0.119884 0.294273 0.395865 0.101550 -0.054885 1 0 0 0 0 0 1 757109
-0.002335 -0.000451 0.119884 0.294428 0.396090 0.101612 -0.054915 1 0 0 0 0 0 1 758098
-0.002335 -0.000451 0.119884 0.294593 0.396315 0.101670 -0.054947 1 0 0 0 0 0 1 759095
-0.002335 -0.000451 0.119884 0.294771 0.396551 0.101715 -0.054978 1 0 0 0 0 0 1 760106
-0.002335 -0.000451 0.119884 0.294937 0.396775 0.101791 -0.055009 1 0 0 0 0 0 1 761095
-0.002335 -0.000451 0.119884 0.295098 0.396995 0.101844 -0.055041 1 0 0 0 0 0 1 762105
-0.002335 -0.000451 0.119884 0.295275 0.397214 0.101895 -0.055072 1 0 0 0 0 0 1 763096
-0.002335 -0.000451 0.119884 0.295434 0.397444 0.101959 -0.055103 1 0 0 0 0 0 1 764105
-0.002335 -0.000451 0.119884 0.295606 0.397676 0.102024 -0.055134 1 0 0 0 0 0 1 765094
-0.002335 -0.000451 0.119884 0.295781 0.397893 0.102070 -0.055166 1 0 0 0 0 0 1 766105
-0.002335 -0.000451 0.119884 0.295935 0.398118 0.102132 -0.055197 1 0 0 0 0 0 1 767094
-0.002335 -0.000451 0.119884 0.296103 0.398346 0.102191 -0.055228 1 0 0 0 0 0 1 768107
-0.002335 -0.000451 0.119884 0.296284 0.398570 0.102243 -0.055260 1 0 0 0 0 0 1 769113
-0.002335 -0.000451 0.119884 0.296447 0.398804 0.102312 -0.055291 1 0 0 0 0 0 1 770101
-0.002335 -0.000451 0.119884 0.296604 0.399035 0.102359 -0.055322 1 0 0 0 0 0 1 771108
-0.002335 -0.000451 0.119884 0.296786 0.399247 0.102415 -0.055353 1 0 0 0 0 0 1 772111
-0.002335 -0.000451 0.119884 0.296940 0.399470 0.102478 -0.055384 1 0 0 0 0 0 1 773095
-0.002335 -0.000451 0.119884 0.297116 0.399707 0.102544 -0.055416 1 0 0 0 0 0 1 774104
-0.002335 -0.000451 0.119884 0.297287 0.399920 0.102589 -0.055447 1 0 0 0 0 0 1 775096
-0.002335 -0.000451 0.119884 0.297483 0.400200 0.102666 -0.055485 1 0 0 0 0 0 1 776333
-0.002335 -0.000451 0.119884 0.297613 0.400377 0.102712 -0.055510 1 0 0 0 0 0 1 777115
-0.002335 -0.000451 0.119884 0.297779 0.400600 0.102769 -0.055541 1 0 0 0 0 0 1 778109
-0.002335 -0.000451 0.119884 0.297967 0.400832 0.102828 -0.055572 1 0 0 0 0 0 1 779112
-0.002335 -0.000451 0.119884 0.298117 0.401053 0.102885 -0.055603 1 0 0 0 0 0 1 780112
-0.002335 -0.000451 0.119884 0.298283 0.401278 0.102943 -0.055635 1 0 0 0 0 0 1 781116
-0.002335 -0.000451 0.119884 0.298454 0.401506 0.102986 -0.055665 1 0 0 0 0 0 1 782089
-0.002335 -0.000451 0.119884 0.298622 0.401733 0.103063 -0.055696 1 0 0 0 0 0 1 783089
-0.002335 -0.000451 0.119884 0.298785 0.401954 0.103117 -0.055728 1 0 0 0 0 0 1 784108
-0.002335 -0.000451 0.119884 0.298965 0.402178 0.103168 -0.055760 1 0 0 0 0 0 1 785117
-0.002335 -0.000451 0.119884 0.299118 0.402400 0.103230 -0.055790 1 0 0 0 0 0 1 786092
-0.002335 -0.000451 0.119884 0.299287 0.402630 0.103290 -0.055822 1 0 0 0 0 0 1 787113
-0.002335 -0.000451 0.119884 0.299475 0.402861 0.103348 -0.055853 1 0 0 0 0 0 1 788113
-0.002335 -0.000451 0.119884 0.299624 0.403080 0.103405 -0.055884 1 0 0 0 0 0 1 789106
-0.002335 -0.000451 0.119884 0.299787 0.403301 0.103462 -0.055915 1 0 0 0 0 0 1 790090
-0.002335 -0.000451 0.119884 0.299969 0.403528 0.103515 -0.055947 1 0 0 0 0 0 1 791109
-0.002335 -0.000451 0.119884 0.300128 0.403758 0.103579 -0.055979 1 0 0 0 0 0 1 792122
-0.002335 -0.000451 0.119884 0.300299 0.403989 0.103643 -0.056009 1 0 0 0 0 0 1 793104
-0.002335 -0.000451 0.119884 0.300470 0.404217 0.103682 -0.056041 1 0 0 0 0 0 1 794112
-0.002335 -0.000451 0.119884 0.300629 0.404434 0.103751 -0.056072 1 0 0 0 0 0 1 795111
-0.002335 -0.000451 0.119884 0.300792 0.404654 0.103809 -0.056103 1 0 0 0 0 0 1 796090
-0.002335 -0.000451 0.119884 0.300967 0.404887 0.103874 -0.056134 1 0 0 0 0 0 1 797088
-0.002335 -0.000451 0.119884 0.301142 0.405106 0.103920 -0.056166 1 0 0 0 0 0 1 798106
-0.002335 -0.000451 0.119884 0.301298 0.405333 0.103983 -0.056197 1 0 0 0 0 0 1 799104
-0.002335 -0.000451 0.119884 0.301465 0.405559 0.104041 -0.056228 1 0 0 0 0 0 1 800108
-0.002335 -0.000451 0.119884 0.301641 0.405777 0.104092 -0.056259 1 0 0 0 0 0 1 801089
-0.002335 -0.000451 0.119884 0.301811 0.406020 0.104164 -0.056291 1 0 0 0 0 0 1 802118
-0.002335 -0.000451 0.119884 0.301981 0.406233 0.104209 -0.056322 1 0 0 0 0 0 1 803107
-0.002335 -0.000451 0.119884 0.302134 0.406456 0.104271 -0.056353 1 0 0 0 0 0 1 804090
-0.002335 -0.000451 0.119884 0.302299 0.406697 0.104323 -0.056385 1 0 0 0 0 0 1 805106
-0.002335 -0.000451 0.119884 0.302488 0.406935 0.104398 -0.056418 1 0 0 0 0 0 1 806168
-0.002335 -0.000451 0.119884 0.302660 0.407148 0.104444 -0.056449 1 0 0 0 0 0 1 807163
-0.002335 -0.000451 0.119884 0.302833 0.407398 0.104512 -0.056483 1 0 0 0 0 0 1 808265
-0.002335 -0.000451 0.119884 0.302984 0.407603 0.104565 -0.056512 1 0 0 0 0 0 1 809174
-0.002335 -0.000451 0.119884 0.303163 0.407824 0.104617 -0.056543 1 0 0 0 0 0 1 810170
-0.002335 -0.000451 0.119884 0.303328 0.408061 0.104687 -0.056574 1 0 0 0 0 0 1 811171
-0.002335 -0.000451 0.119884 0.303486 0.408278 0.104739 -0.056605 1 0 0 0 0 0 1 812164
-0.002335 -0.000451 0.119884 0.303666 0.408501 0.104791 -0.056637 1 0 0 0 0 0 1 813174
-0.002335 -0.000451 0.119884 0.303818 0.408722 0.104852 -0.056667 1 0 0 0 0 0 1 814143
-0.002335 -0.000451 0.119884 0.303983 0.408947 0.104910 -0.056698 1 0 0 0 0 0 1 815140
-0.002335 -0.000451 0.119884 0.304167 0.409190 0.104962 -0.056729 1 0 0 0 0 0 1 816138
-0.002335 -0.000451 0.119884 0.304326 0.409408 0.105027 -0.056762 1 0 0 0 0 0 1 817176
-0.002335 -0.000451 0.119884 0.304491 0.409630 0.105085 -0.056793 1 0 0 0 0 0 1 818168
-0.002335 -0.000451 0.119884 0.304671 0.409853 0.105137 -0.056824 1 0 0 0 0 0 1 819172
-0.002335 -0.000451 0.119884 0.304831 0.410083 0.105206 -0.056854 1 0 0 0 0 0 1 820141
-0.002335 -0.000451 0.119884 0.304990 0.410301 0.105258 -0.056886 1 0 0 0 0 0 1 821141
-0.002335 -0.000451 0.119884 0.305174 0.410529 0.105311 -0.056918 1 0 0 0 0 0 1 822170
-0.002335 -0.000451 0.119884 0.305329 0.410756 0.105374 -0.056949 1 0 0 0 0 0 1 823165
-0.002335 -0.000451 0.119884 0.305493 0.410978 0.105431 -0.056980 1 0 0 0 0 0 1 824149
-0.002335 -0.000451 0.119884 0.305671 0.411215 0.105497 -0.057011 1 0 0 0 0 0 1 825164
-0.002335 -0.000451 0.119884 0.305840 0.411442 0.105536 -0.057043 1 0 0 0 0 0 1 826164
-0.002335 -0.000451 0.119884 0.306001 0.411661 0.105605 -0.057074 1 0 0 0 0 0 1 827175
-0.002335 -0.000451 0.119884 0.306165 0.411884 0.105663 -0.057105 1 0 0 0 0 0 1 828165
-0.002335 -0.000451 0.119884 0.306353 0.412115 0.105722 -0.057136 1 0 0 0 0 0 1 829167
-0.002335 -0.000451 0.119884 0.306493 0.412322 0.105776 -0.057166 1 0 0 0 0 0 1 830106
-0.002335 -0.000451 0.119884 0.306657 0.412544 0.105833 -0.057197 1 0 0 0 0 0 1 831095
-0.002335 -0.000451 0.119884 0.306838 0.412768 0.105885 -0.057228 1 0 0 0 0 0 1 832104
-0.002335 -0.000451 0.119884 0.306993 0.412994 0.105948 -0.057259 1 0 0 0 0 0 1 833093
-0.002335 -0.000451 0.119884 0.307169 0.413231 0.106014 -0.057291 1 0 0 0 0 0 1 834106
-0.002335 -0.000451 0.119884 0.307340 0.413443 0.106059 -0.057322 1 0 0 0 0 0 1 835095
-0.002335 -0.000451 0.119884 0.307497 0.413672 0.106122 -0.057353 1 0 0 0 0 0 1 836103
-0.002335 -0.000451 0.119884 0.307662 0.413895 0.106180 -0.057384 1 0 0 0 0 0 1 837094
-0.002335 -0.000451 0.119884 0.307839 0.414132 0.106225 -0.057416 1 0 0 0 0 0 1 838104
-0.002335 -0.000451 0.119884 0.308006 0.414356 0.106301 -0.057447 1 0 0 0 0 0 1 839093
-0.002335 -0.000451 0.119884 0.308167 0.414575 0.106354 -0.057478 1 0 0 0 0 0 1 840103
-0.002335 -0.000451 0.119884 0.308344 0.414795 0.106405 -0.057509 1 0 0 0 0 0 1 841093
-0.002335 -0.000451 0.119884 0.308502 0.415025 0.106469 -0.057541 1 0 0 0 0 0 1 842103
-0.002335 -0.000451 0.119884 0.308677 0.415259 0.106534 -0.057572 1 0 0 0 0 0 1 843105
-0.002335 -0.000451 0.119884 0.308848 0.415472 0.106579 -0.057603 1 0 0 0 0 0 1 844094
-0.002335 -0.000451 0.119884 0.309005 0.415701 0.106642 -0.057634 1 0 0 0 0 0 1 845103
-0.002335 -0.000451 0.119884 0.309170 0.415924 0.106700 -0.057665 1 0 0 0 0 0 1 846094
-0.002335 -0.000451 0.119884 0.309339 0.416152 0.106759 -0.057697 1 0 0 0 0 0 1 847104
-0.002335 -0.000451 0.119884 0.309525 0.416381 0.106817 -0.057728 1 0 0 0 0 0 1 848094
-0.002335 -0.000451 0.119884 0.309673 0.416615 0.106868 -0.057759 1 0 0 0 0 0 1 849105
-0.002335 -0.000451 0.119884 0.309840 0.416828 0.106931 -0.057790 1 0 0 0 0 0 1 850095
-0.002335 -0.000451 0.119884 0.310037 0.417073 0.106989 -0.057825 1 0 0 0 0 0 1 851201
-0.002335 -0.000451 0.119884 0.310185 0.417286 0.107053 -0.057853 1 0 0 0 0 0 1 852096
-0.002335 -0.000451 0.119884 0.310345 0.417505 0.107106 -0.057884 1 0 0 0 0 0 1 853103
-0.002335 -0.000451 0.119884 0.310522 0.417725 0.107157 -0.057915 1 0 0 0 0 0 1 854093
-0.002335 -0.000451 0.119884 0.310680 0.417955 0.107221 -0.057947 1 0 0 0 0 0 1 855103
-0.002335 -0.000451 0.119884 0.310846 0.418179 0.107279 -0.057978 1 0 0 0 0 0 1 856098
-0.002335 -0.000451 0.119884 0.311036 0.418413 0.107338 -0.058010 1 0 0 0 0 0 1 857111
-0.002335 -0.000451 0.119884 0.311186 0.418634 0.107396 -0.058041 1 0 0 0 0 0 1 858115
-0.002335 -0.000451 0.119884 0.311351 0.418859 0.107453 -0.058072 1 0 0 0 0 0 1 859113
-0.002335 -0.000451 0.119884 0.311658 0.419268 0.107543 -0.058128 1 0 0 0 0 0 1 860891
-0.002335 -0.000451 0.119884 0.311861 0.419543 0.107631 -0.058166 1 0 0 0 0 0 1 862103
-0.002335 -0.000451 0.119884 0.312022 0.419761 0.107685 -0.058197 1 0 0 0 0 0 1 863110
-0.002335 -0.000451 0.119884 0.312199 0.419980 0.107735 -0.058228 1 0 0 0 0 0 1 864099
-0.002335 -0.000451 0.119884 0.312358 0.420211 0.107799 -0.058260 1 0 0 0 0 0 1 865114
-0.002335 -0.000451 0.119884 0.312522 0.420434 0.107857 -0.058291 1 0 0 0 0 0 1 866101
-0.002335 -0.000451 0.119884 0.312699 0.420671 0.107923 -0.058322 1 0 0 0 0 0 1 867114
-0.002335 -0.000451 0.119884 0.312871 0.420885 0.107968 -0.058353 1 0 0 0 0 0 1 868110
-0.002335 -0.000451 0.119884 0.313027 0.421112 0.108031 -0.058385 1 0 0 0 0 0 1 869109
-0.002335 -0.000451 0.119884 0.313202 0.421330 0.108081 -0.058415 1 0 0 0 0 0 1 870090
-0.002335 -0.000451 0.119884 0.313361 0.421561 0.108146 -0.058447 1 0 0 0 0 0 1 871104
-0.002335 -0.000451 0.119884 0.313536 0.421796 0.108211 -0.058478 1 0 0 0 0 0 1 872106
-0.002335 -0.000451 0.119884 0.313705 0.422022 0.108250 -0.058509 1 0 0 0 0 0 1 873104
-0.002335 -0.000451 0.119884 0.313897 0.422283 0.108330 -0.058547 1 0 0 0 0 0 1 874301
-0.002335 -0.000451 0.119884 0.314031 0.422465 0.108378 -0.058572 1 0 0 0 0 0 1 875111
-0.002335 -0.000451 0.119884 0.314207 0.422699 0.108443 -0.058603 1 0 0 0 0 0 1 876113
-0.002335 -0.000451 0.119884 0.314380 0.422915 0.108489 -0.058635 1 0 0 0 0 0 1 877115
-0.002335 -0.000451 0.119884 0.314535 0.423140 0.108551 -0.058666 1 0 0 0 0 0 1 878107
-0.002335 -0.000451 0.119884 0.314701 0.423365 0.108609 -0.058697 1 0 0 0 0 0 1 879105
-0.002335 -0.000451 0.119884 0.314877 0.423583 0.108659 -0.058728 1 0 0 0 0 0 1 880086
-0.002335 -0.000451 0.119884 0.315045 0.423824 0.108731 -0.058759 1 0 0 0 0 0 1 881105
-0.002335 -0.000451 0.119884 0.315214 0.424055 0.108787 -0.058793 1 0 0 0 0 0 1 882164
-0.002335 -0.000451 0.119884 0.315390 0.424290 0.108831 -0.058824 1 0 0 0 0 0 1 883170
-0.002335 -0.000451 0.119884 0.315552 0.424511 0.108901 -0.058856 1 0 0 0 0 0 1 884184
-0.002335 -0.000451 0.119884 0.315725 0.424741 0.108966 -0.058886 1 0 0 0 0 0 1 885170
-0.002335 -0.000451 0.119884 0.315894 0.424951 0.109011 -0.058917 1 0 0 0 0 0 1 886149
-0.002335 -0.000451 0.119884 0.316049 0.425177 0.109073 -0.058948 1 0 0 0 0 0 1 887145
-0.002335 -0.000451 0.119884 0.316218 0.425407 0.109133 -0.058980 1 0 0 0 0 0 1 888163
-0.002335 -0.000451 0.119884 0.316397 0.425629 0.109184 -0.059011 1 0 0 0 0 0 1 889160
-0.002335 -0.000451 0.119884 0.316559 0.425861 0.109253 -0.059042 1 0 0 0 0 0 1 890140
-0.002335 -0.000451 0.119884 0.316718 0.426078 0.109306 -0.059073 1 0 0 0 0 0 1 891139
-0.002335 -0.000451 0.119884 0.316900 0.426305 0.109358 -0.059105 1 0 0 0 0 0 1 892160
-0.002335 -0.000451 0.119884 0.317059 0.426535 0.109422 -0.059136 1 0 0 0 0 0 1 893170
-0.002335 -0.000451 0.119884 0.317225 0.426760 0.109480 -0.059168 1 0 0 0 0 0 1 894171
-0.002335 -0.000451 0.119884 0.317392 0.426999 0.109537 -0.059198 1 0 0 0 0 0 1 895140
-0.002335 -0.000451 0.119884 0.317567 0.427204 0.109588 -0.059229 1 0 0 0 0 0 1 896137
-0.002335 -0.000451 0.119884 0.317723 0.427430 0.109651 -0.059261 1 0 0 0 0 0 1 897139
-0.002335 -0.000451 0.119884 0.317929 0.427709 0.109723 -0.059299 1 0 0 0 0 0 1 898375
-0.002335 -0.000451 0.119884 0.318083 0.427894 0.109770 -0.059324 1 0 0 0 0 0 1 899172
-0.002335 -0.000451 0.119884 0.318232 0.428114 0.109827 -0.059355 1 0 0 0 0 0 1 900169
-0.002335 -0.000451 0.119884 0.318397 0.428338 0.109885 -0.059386 1 0 0 0 0 0 1 901167
-0.002335 -0.000451 0.119884 0.318576 0.428559 0.109936 -0.059418 1 0 0 0 0 0 1 902162
-0.002335 -0.000451 0.119884 0.318734 0.428789 0.110000 -0.059449 1 0 0 0 0 0 1 903172
-0.002335 -0.000451 0.119884 0.318903 0.429016 0.110064 -0.059479 1 0 0 0 0 0 1 904138
-0.002335 -0.000451 0.119884 0.319075 0.429231 0.110109 -0.059510 1 0 0 0 0 0 1 905137
-0.002335 -0.000451 0.119884 0.319229 0.429470 0.110165 -0.059542 1 0 0 0 0 0 1 906141
-0.002335 -0.000451 0.119884 0.319397 0.429685 0.110229 -0.059573 1 0 0 0 0 0 1 907138
-0.002335 -0.000451 0.119884 0.319585 0.429915 0.110288 -0.059604 1 0 0 0 0 0 1 908138
-0.002335 -0.000451 0.119884 0.319735 0.430135 0.110346 -0.059636 1 0 0 0 0 0 1 909138
-0.002335 -0.000451 0.119884 0.319905 0.430366 0.110405 -0.059668 1 0 0 0 0 0 1 910164
-0.002335 -0.000451 0.119884 0.320083 0.430587 0.110456 -0.059699 1 0 0 0 0 0 1 911160
-0.002335 -0.000451 0.119884 0.320241 0.430816 0.110520 -0.059730 1 0 0 0 0 0 1 912166
-0.002335 -0.000451 0.119884 0.320415 0.431050 0.110585 -0.059761 1 0 0 0 0 0 1 913164
-0.002335 -0.000451 0.119884 0.320588 0.431266 0.110631 -0.059793 1 0 0 0 0 0 1 914165
-0.002335 -0.000451 0.119884 0.320744 0.431493 0.110694 -0.059824 1 0 0 0 0 0 1 915165
-0.002335 -0.000451 0.119884 0.320907 0.431713 0.110751 -0.059854 1 0 0 0 0 0 1 916145
-0.002335 -0.000451 0.119884 0.321077 0.431942 0.110810 -0.059886 1 0 0 0 0 0 1 917161
-0.002335 -0.000451 0.119884 0.321258 0.432182 0.110861 -0.059917 1 0 0 0 0 0 1 918146
-0.002335 -0.000451 0.119884 0.321414 0.432396 0.110925 -0.059949 1 0 0 0 0 0 1 919161
-0.002335 -0.000451 0.119884 0.321577 0.432616 0.110982 -0.059979 1 0 0 0 0 0 1 920144
-0.002335 -0.000451 0.119884 0.321758 0.432841 0.111034 -0.060011 1 0 0 0 0 0 1 921158
-0.002335 -0.000451 0.119884 0.321921 0.433075 0.111104 -0.060042 1 0 0 0 0 0 1 922145
-0.002335 -0.000451 0.119884 0.322085 0.433298 0.111158 -0.060074 1 0 0 0 0 0 1 923170
-0.002335 -0.000451 0.119884 0.322261 0.433517 0.111208 -0.060105 1 0 0 0 0 0 1 924159
-0.002316 -0.000455 0.119874 0.058965 0.495401 0.249326 -0.060136 1 0 0 0 0 0 1 925142
-0.002307 -0.000457 0.119871 0.149430 0.475061 0.181677 -0.060165 1 0 0 0 0 0 1 926092
-0.002302 -0.000459 0.119870 0.216170 0.459703 0.146633 -0.060197 1 0 0 0 0 0 1 927092
-0.002300 -0.000459 0.119869 0.251510 0.451568 0.133348 -0.060228 1 0 0 0 0 0 1 928101
-0.002299 -0.000459 0.119869 0.269353 0.447521 0.128659 -0.060259 1 0 0 0 0 0 1 929091
-0.002298 -0.000460 0.119869 0.278322 0.445615 0.127058 -0.060291 1 0 0 0 0 0 1 930102
-0.002298 -0.000460 0.119869 0.282875 0.444755 0.126544 -0.060321 1 0 0 0 0 0 1 931090
-0.002298 -0.000460 0.119869 0.285381 0.444703 0.126480 -0.060389 1 0 0 0 0 0 1 933245
-0.002298 -0.000460 0.119869 0.286613 0.444633 0.126473 -0.060416 1 0 0 0 0 0 1 934102
-0.002298 -0.000460 0.119869 0.287442 0.444938 0.126573 -0.060475 1 0 0 0 0 0 1 935999
-0.002298 -0.000460 0.119869 0.287875 0.445114 0.126642 -0.060509 1 0 0 0 0 0 1 937093
-0.002298 -0.000460 0.119869 0.288168 0.445306 0.126698 -0.060540 1 0 0 0 0 0 1 938087
-0.002298 -0.000460 0.119869 0.288382 0.445532 0.126764 -0.060572 1 0 0 0 0 0 1 939091
-0.002298 -0.000460 0.119869 0.288563 0.445747 0.126824 -0.060603 1 0 0 0 0 0 1 940101
-0.002298 -0.000460 0.119869 0.288737 0.445970 0.126897 -0.060634 1 0 0 0 0 0 1 941101
-0.002298 -0.000460 0.119869 0.288886 0.446196 0.126962 -0.060665 1 0 0 0 0 0 1 942090
-0.002298 -0.000460 0.119869 0.289043 0.446435 0.127015 -0.060697 1 0 0 0 0 0 1 943091
-0.002298 -0.000460 0.119869 0.289199 0.446660 0.127086 -0.060729 1 0 0 0 0 0 1 944114
-0.002298 -0.000460 0.119869 0.289333 0.446887 0.127157 -0.060759 1 0 0 0 0 0 1 945093
-0.002298 -0.000460 0.119869 0.289494 0.447116 0.127218 -0.060791 1 0 0 0 0 0 1 946105
-0.002298 -0.000460 0.119869 0.289642 0.447343 0.127282 -0.060822 1 0 0 0 0 0 1 947092
-0.002298 -0.000460 0.119869 0.289787 0.447584 0.127360 -0.060853 1 0 0 0 0 0 1 948090
-0.002298 -0.000460 0.119869 0.289942 0.447807 0.127415 -0.060884 1 0 0 0 0 0 1 949105
-0.002298 -0.000460 0.119869 0.290092 0.448037 0.127480 -0.060916 1 0 0 0 0 0 1 950110
-0.002298 -0.000460 0.119869 0.290239 0.448264 0.127544 -0.060947 1 0 0 0 0 0 1 951101
-0.002298 -0.000460 0.119869 0.290376 0.448496 0.127616 -0.060978 1 0 0 0 0 0 1 952100
-0.002298 -0.000460 0.119869 0.290544 0.448733 0.127683 -0.061009 1 0 0 0 0 0 1 953103
-0.002298 -0.000460 0.119869 0.290683 0.448966 0.127734 -0.061041 1 0 0 0 0 0 1 954099
-0.002298 -0.000460 0.119869 0.290834 0.449184 0.127805 -0.061072 1 0 0 0 0 0 1 955097
-0.002298 -0.000460 0.119869 0.290971 0.449417 0.127877 -0.061103 1 0 0 0 0 0 1 956101
-0.002298 -0.000460 0.119869 0.291131 0.449645 0.127937 -0.061135 1 0 0 0 0 0 1 957108
-0.002298 -0.000460 0.119869 0.291289 0.449882 0.128009 -0.061166 1 0 0 0 0 0 1 958102
-0.002298 -0.000460 0.119869 0.291431 0.450104 0.128068 -0.061197 1 0 0 0 0 0 1 959103
-0.002298 -0.000460 0.119869 0.291568 0.450338 0.128140 -0.061228 1 0 0 0 0 0 1 960111
-0.002298 -0.000460 0.119869 0.291726 0.450564 0.128199 -0.061259 1 0 0 0 0 0 1 961105
-0.002298 -0.000460 0.119869 0.291882 0.450798 0.128270 -0.061290 1 0 0 0 0 0 1 962088
-0.002298 -0.000460 0.119869 0.292027 0.451024 0.128330 -0.061322 1 0 0 0 0 0 1 963103
-0.002298 -0.000460 0.119869 0.292162 0.451255 0.128401 -0.061353 1 0 0 0 0 0 1 964100
-0.002298 -0.000460 0.119869 0.292318 0.451494 0.128454 -0.061384 1 0 0 0 0 0 1 965101
-0.002298 -0.000460 0.119869 0.292468 0.451710 0.128523 -0.061415 1 0 0 0 0 0 1 966086
-0.002298 -0.000460 0.119869 0.292629 0.451951 0.128597 -0.061447 1 0 0 0 0 0 1 967102
-0.002298 -0.000460 0.119869 0.292758 0.452176 0.128663 -0.061478 1 0 0 0 0 0 1 968102
-0.002298 -0.000460 0.119869 0.292916 0.452402 0.128722 -0.061509 1 0 0 0 0 0 1 969099
-0.002298 -0.000460 0.119869 0.293067 0.452632 0.128787 -0.061541 1 0 0 0 0 0 1 970103
-0.002298 -0.000460 0.119869 0.293224 0.452870 0.128859 -0.061572 1 0 0 0 0 0 1 971101
-0.002298 -0.000460 0.119869 0.293353 0.453095 0.128925 -0.061603 1 0 0 0 0 0 1 972101
-0.002298 -0.000460 0.119869 0.293512 0.453321 0.128984 -0.061634 1 0 0 0 0 0 1 973101
-0.002298 -0.000460 0.119869 0.293663 0.453552 0.129049 -0.061666 1 0 0 0 0 0 1 974108
-0.002298 -0.000460 0.119869 0.293809 0.453776 0.129113 -0.061696 1 0 0 0 0 0 1 975086
-0.002298 -0.000460 0.119869 0.293956 0.454021 0.129192 -0.061728 1 0 0 0 0 0 1 976099
-0.002298 -0.000460 0.119869 0.294105 0.454253 0.129239 -0.061759 1 0 0 0 0 0 1 977103
-0.002298 -0.000460 0.119869 0.294257 0.454472 0.129309 -0.061791 1 0 0 0 0 0 1 978104
-0.002298 -0.000460 0.119869 0.294393 0.454702 0.129381 -0.061822 1 0 0 0 0 0 1 979098
-0.002298 -0.000460 0.119869 0.294553 0.454930 0.129441 -0.061853 1 0 0 0 0 0 1 980102
-0.002298 -0.000460 0.119869 0.294712 0.455168 0.129513 -0.061884 1 0 0 0 0 0 1 981102
-0.002298 -0.000460 0.119869 0.294854 0.455391 0.129572 -0.061916 1 0 0 0 0 0 1 982104
-0.002298 -0.000460 0.119869 0.294989 0.455622 0.129643 -0.061947 1 0 0 0 0 0 1 983101
-0.002298 -0.000460 0.119869 0.295149 0.455849 0.129703 -0.061978 1 0 0 0 0 0 1 984102
-0.002298 -0.000460 0.119869 0.295307 0.456087 0.129775 -0.062009 1 0 0 0 0 0 1 985100
-0.002298 -0.000460 0.119869 0.295449 0.456310 0.129834 -0.062041 1 0 0 0 0 0 1 986102
-0.002298 -0.000460 0.119869 0.295585 0.456541 0.129905 -0.062072 1 0 0 0 0 0 1 987100
-0.002298 -0.000460 0.119869 0.295741 0.456780 0.129958 -0.062103 1 0 0 0 0 0 1 988101
-0.002298 -0.000460 0.119869 0.295893 0.456999 0.130028 -0.062134 1 0 0 0 0 0 1 989100
-0.002298 -0.000460 0.119869 0.296059 0.457249 0.130104 -0.062167 1 0 0 0 0 0 1 990152
-0.002298 -0.000460 0.119869 0.296179 0.457460 0.130166 -0.062197 1 0 0 0 0 0 1 991092
-0.002298 -0.000460 0.119869 0.296339 0.457688 0.130226 -0.062228 1 0 0 0 0 0 1 992101
-0.002298 -0.000460 0.119869 0.296489 0.457917 0.130291 -0.062259 1 0 0 0 0 0 1 993099
-0.002298 -0.000460 0.119869 0.296647 0.458157 0.130363 -0.062291 1 0 0 0 0 0 1 994103
-0.002298 -0.000460 0.119869 0.296776 0.458380 0.130429 -0.062322 1 0 0 0 0 0 1 995098
-0.002298 -0.000460 0.119869 0.296934 0.458607 0.130488 -0.062353 1 0 0 0 0 0 1 996098
-0.002298 -0.000460 0.119869 0.297084 0.458836 0.130552 -0.062384 1 0 0 0 0 0 1 997099
-0.002298 -0.000460 0.119869 0.297234 0.459067 0.130618 -0.062416 1 0 0 0 0 0 1 998102
-0.002298 -0.000460 0.119869 0.297378 0.459307 0.130696 -0.062447 1 0 0 0 0 0 1 999100
-0.002298 -0.000460 0.119869 0.297527 0.459539 0.130743 -0.062478 1 0 0 0 0 0 2 99
-0.002298 -0.000460 0.119869 0.297635 0.459689 0.130794 -0.062500 1 0 0 0 0 0 2 1101
-0.002298 -0.000460 0.119869 0.297636 0.459688 0.130794 -0.062500 1 0 0 0 0 0 2 2101
-0.002298 -0.000460 0.119869 0.297632 0.459699 0.130808 -0.062500 1 0 0 0 0 0 2 3090
-0.002298 -0.000460 0.119869 0.297635 0.459689 0.130796 -0.062500 1 0 0 0 0 0 2 4100
-0.002298 -0.000460 0.119869 0.297636 0.459688 0.130795 -0.062500 1 0 0 0 0 0 2 5089
-0.002298 -0.000460 0.119869 0.297636 0.459688 0.130794 -0.062500 1 0 0 0 0 0 2 6090
-0.002298 -0.000460 0.119869 0.297624 0.459690 0.130801 -0.062500 1 0 0 0 0 0 2 7099
-0.002298 -0.000460 0.119869 0.297642 0.459696 0.130802 -0.062500 1 0 0 0 0 0 2 9292
-0.002298 -0.000460 0.119869 0.297637 0.459688 0.130795 -0.062500 1 0 0 0 0 0 2 10101
-0.002298 -0.000460 0.119869 0.297633 0.459699 0.130788 -0.062500 1 0 0 0 0 0 2 12039
-0.002298 -0.000460 0.119869 0.297623 0.459692 0.130800 -0.062500 1 0 0 0 0 0 2 13090
-0.002298 -0.000460 0.119869 0.297634 0.459688 0.130795 -0.062500 1 0 0 0 0 0 2 14100
-0.002298 -0.000460 0.119869 0.297643 0.459697 0.130801 -0.062500 1 0 0 0 0 0 2 15087
-0.002298 -0.000460 0.119869 0.297637 0.459689 0.130795 -0.062500 1 0 0 0 0 0 2 16097
-0.002298 -0.000460 0.119869 0.297624 0.459691 0.130801 -0.062500 1 0 0 0 0 0 2 17087
-0.002298 -0.000460 0.119869 0.297634 0.459688 0.130795 -0.062500 1 0 0 0 0 0 2 18098
-0.002298 -0.000460 0.119869 0.297644 0.459696 0.130801 -0.062500 1 0 0 0 0 0 2 19088
-0.002298 -0.000460 0.119869 0.297637 0.459689 0.130795 -0.062500 1 0 0 0 0 0 2 20167
-0.002298 -0.000460 0.119869 0.297624 0.459690 0.130801 -0.062500 1 0 0 0 0 0 2 21102
-0.002298 -0.000460 0.119869 0.297634 0.459688 0.130795 -0.062500 1 0 0 0 0 0 2 22091
-0.002298 -0.000460 0.119869 0.297636 0.459687 0.130794 -0.062500 1 0 0 0 0 0 2 23101
-0.002298 -0.000460 0.119869 0.297628 0.459711 0.130801 -0.062500 1 0 0 0 0 0 2 24088
-0.002298 -0.000460 0.119869 0.297635 0.459690 0.130795 -0.062500 1 0 0 0 0 0 2 25098
-0.002298 -0.000460 0.119869 0.297635 0.459688 0.130794 -0.062500 1 0 0 0 0 0 2 26236
-0.002298 -0.000460 0.119869 0.297636 0.459688 0.130794 -0.062500 1 0 0 0 0 0 2 27089
-0.002298 -0.000460 0.119869 0.297632 0.459699 0.130808 -0.062500 1 0 0 0 0 0 2 28098
-0.002298 -0.000460 0.119869 0.297635 0.459689 0.130796 -0.062500 1 0 0 0 0 0 2 29087
-0.002298 -0.000460 0.119869 0.297636 0.459688 0.130795 -0.062500 1 0 0 0 0 0 2 30098
-0.002298 -0.000460 0.119869 0.297636 0.459688 0.130794 -0.062500 1 0 0 0 0 0 2 31087
-0.002298 -0.000460 0.119869 0.297624 0.459690 0.130801 -0.062500 1 0 0 0 0 0 2 32106
-0.002298 -0.000460 0.119869 0.297642 0.459696 0.130802 -0.062500 1 0 0 0 0 0 2 33110
-0.002298 -0.000460 0.119869 0.297633 0.459700 0.130789 -0.062500 1 0 0 0 0 0 2 34099
-0.002298 -0.000460 0.119869 0.297635 0.459689 0.130794 -0.062500 1 0 0 0 0 0 2 35106
-0.002298 -0.000460 0.119869 0.297623 0.459691 0.130800 -0.062500 1 0 0 0 0 0 2 36091
-0.002298 -0.000460 0.119869 0.297634 0.459688 0.130795 -0.062500 1 0 0 0 0 0 2 37106
-0.002298 -0.000460 0.119869 0.297643 0.459696 0.130801 -0.062500 1 0 0 0 0 0 2 38107
-0.002298 -0.000460 0.119869 0.297637 0.459689 0.130795 -0.062500 1 0 0 0 0 0 2 39114
-0.002298 -0.000460 0.119869 0.297624 0.459691 0.130801 -0.062500 1 0 0 0 0 0 2 40122
-0.002298 -0.000460 0.119869 0.297634 0.459688 0.130795 -0.062500 1 0 0 0 0 0 2 41104
-0.002298 -0.000460 0.119869 0.297644 0.459696 0.130801 -0.062500 1 0 0 0 0 0 2 42102
-0.002298 -0.000460 0.119869 0.297637 0.459689 0.130795 -0.062500 1 0 0 0 0 0 2 43101
-0.002298 -0.000460 0.119869 0.297624 0.459690 0.130801 -0.062500 1 0 0 0 0 0 2 44099
-0.002298 -0.000460 0.119869 0.297634 0.459688 0.130795 -0.062500 1 0 0 0 0 0 2 45100
-0.002298 -0.000460 0.119869 0.297632 0.459699 0.130788 -0.062500 1 0 0 0 0 0 2 46082
-0.002298 -0.000460 0.119869 0.297631 0.459701 0.130807 -0.062500 1 0 0 0 0 0 2 47104
-0.002298 -0.000460 0.119869 0.297635 0.459689 0.130796 -0.062500 1 0 0 0 0 0 2 48080
-0.002298 -0.000460 0.119869 0.297635 0.459688 0.130794 -0.062500 1 0 0 0 0 0 2 49099
-0.002298 -0.000460 0.119869 0.297636 0.459688 0.130794 -0.062500 1 0 0 0 0 0 2 50100
-0.002298 -0.000460 0.119869 0.297632 0.459699 0.130808 -0.062500 1 0 0 0 0 0 2 51082
-0.002298 -0.000460 0.119869 0.297635 0.459689 0.130796 -0.062500 1 0 0 0 0 0 2 52107
-0.002298 -0.000460 0.119869 0.297636 0.459688 0.130795 -0.062500 1 0 0 0 0 0 2 53096
-0.002298 -0.000460 0.119869 0.297636 0.459687 0.130794 -0.062500 1 0 0 0 0 0 2 54159
-0.002298 -0.000460 0.119869 0.297624 0.459690 0.130801 -0.062500 1 0 0 0 0 0 2 55158
-0.002298 -0.000460 0.119869 0.297634 0.459687 0.130795 -0.062500 1 0 0 0 0 0 2 56133
-0.002298 -0.000460 0.119869 0.297643 0.459696 0.130802 -0.062500 1 0 0 0 0 0 2 57134
-0.002298 -0.000460 0.119869 0.297633 0.459700 0.130788 -0.062500 1 0 0 0 0 0 2 58164
-0.002298 -0.000460 0.119869 0.297623 0.459692 0.130800 -0.062500 1 0 0 0 0 0 2 59169
-0.002298 -0.000460 0.119869 0.297634 0.459688 0.130795 -0.062500 1 0 0 0 0 0 2 60165
-0.002298 -0.000460 0.119869 0.297643 0.459696 0.130801 -0.062500 1 0 0 0 0 0 2 61165
-0.002298 -0.000460 0.119869 0.297637 0.459689 0.130795 -0.062500 1 0 0 0 0 0 2 62160
-0.002298 -0.000460 0.119869 0.297624 0.459691 0.130801 -0.062500 1 0 0 0 0 0 2 63132
-0.002298 -0.000460 0.119869 0.297634 0.459688 0.130795 -0.062500 1 0 0 0 0 0 2 64156
-0.002298 -0.000460 0.119869 0.297644 0.459696 0.130801 -0.062500 1 0 0 0 0 0 2 65153
-0.002298 -0.000460 0.119869 0.297637 0.459688 0.130795 -0.062500 1 0 0 0 0 0 2 66164
-0.002298 -0.000460 0.119869 0.297624 0.459690 0.130801 -0.062500 1 0 0 0 0 0 2 67165
-0.002298 -0.000460 0.119869 0.297631 0.459700 0.130788 -0.062500 1 0 0 0 0 0 2 68132
-0.002298 -0.000460 0.119869 0.297635 0.459689 0.130793 -0.062500 1 0 0 0 0 0 2 69165
-0.002298 -0.000460 0.119869 0.297631 0.459700 0.130807 -0.062500 1 0 0 0 0 0 2 70157
-0.002298 -0.000460 0.119869 0.297635 0.459689 0.130796 -0.062500 1 0 0 0 0 0 2 71132
-0.002298 -0.000460 0.119869 0.297635 0.459688 0.130795 -0.062500 1 0 0 0 0 0 2 72126
-0.002298 -0.000460 0.119869 0.297636 0.459688 0.130794 -0.062500 1 0 0 0 0 0 2 73163
-0.002298 -0.000460 0.119869 0.297632 0.459699 0.130808 -0.062500 1 0 0 0 0 0 2 74161
-0.002298 -0.000460 0.119869 0.297635 0.459689 0.130796 -0.062500 1 0 0 0 0 0 2 75163
-0.002298 -0.000460 0.119869 0.297636 0.459688 0.130795 -0.062500 1 0 0 0 0 0 2 76156
-0.002298 -0.000460 0.119869 0.297636 0.459687 0.130794 -0.062500 1 0 0 0 0 0 2 77151
-0.002298 -0.000460 0.119869 0.297623 0.459690 0.130801 -0.062500 1 0 0 0 0 0 2 78171
-0.002298 -0.000460 0.119869 0.297634 0.459687 0.130795 -0.062500 1 0 0 0 0 0 2 79155
-0.002298 -0.000460 0.119869 0.297640 0.459708 0.130795 -0.062500 1 0 0 0 0 0 2 80132
-0.002298 -0.000460 0.119869 0.297636 0.459690 0.130794 -0.062500 1 0 0 0 0 0 2 81161
-0.002298 -0.000460 0.119869 0.297623 0.459691 0.130801 -0.062500 1 0 0 0 0 0 2 82152
-0.002298 -0.000460 0.119869 0.297634 0.459688 0.130795 -0.062500 1 0 0 0 0 0 2 83161
-0.002298 -0.000460 0.119869 0.297643 0.459696 0.130801 -0.062500 1 0 0 0 0 0 2 84169
-0.002298 -0.000460 0.119869 0.297637 0.459689 0.130795 -0.062500 1 0 0 0 0 0 2 85156
-0.002298 -0.000460 0.119869 0.297624 0.459691 0.130801 -0.062500 1 0 0 0 0 0 2 86160
-0.002298 -0.000460 0.119869 0.297634 0.459688 0.130795 -0.062500 1 0 0 0 0 0 2 87177
-0.002298 -0.000460 0.119869 0.297635 0.459687 0.130794 -0.062500 1 0 0 0 0 0 2 90987
-0.002298 -0.000460 0.119869 0.297644 0.459696 0.130801 -0.062500 1 0 0 0 0 0 2 92162
-0.002298 -0.000460 0.119869 0.297625 0.459691 0.130802 -0.062500 1 0 0 0 0 0 2 93139
-0.002298 -0.000460 0.119869 0.297631 0.459700 0.130789 -0.062500 1 0 0 0 0 0 2 94099
-0.002298 -0.000460 0.119869 0.297635 0.459689 0.130793 -0.062500 1 0 0 0 0 0 2 95086
-0.002298 -0.000460 0.119869 0.297644 0.459697 0.130801 -0.062500 1 0 0 0 0 0 2 96095
-0.002298 -0.000460 0.119869 0.297625 0.459692 0.130801 -0.062500 1 0 0 0 0 0 2 97085
-0.002298 -0.000460 0.119869 0.297634 0.459688 0.130795 -0.062500 1 0 0 0 0 0 2 98096
-0.002298 -0.000460 0.119869 0.297635 0.459688 0.130794 -0.062500 1 0 0 0 0 0 2 99106
-0.002298 -0.000460 0.119869 0.297636 0.459687 0.130794 -0.062500 1 0 0 0 0 0 2 100089
-0.002298 -0.000460 0.119869 0.297632 0.459699 0.130808 -0.062500 1 0 0 0 0 0 2 101099
-0.002298 -0.000460 0.119869 0.297635 0.459689 0.130796 -0.062500 1 0 0 0 0 0 2 102086
-0.002298 -0.000460 0.119869 0.297636 0.459688 0.130795 -0.062500 1 0 0 0 0 0 2 103095
-0.002298 -0.000460 0.119869 0.297636 0.459687 0.130794 -0.062500 1 0 0 0 0 0 2 104085
-0.002298 -0.000460 0.119869 0.297632 0.459699 0.130808 -0.062500 1 0 0 0 0 0 2 105095
-0.002298 -0.000460 0.119869 0.297632 0.459700 0.130789 -0.062500 1 0 0 0 0 0 2 106100
-0.002298 -0.000460 0.119869 0.297635 0.459689 0.130794 -0.062500 1 0 0 0 0 0 2 107096
-0.002298 -0.000460 0.119869 0.297623 0.459691 0.130801 -0.062500 1 0 0 0 0 0 2 108085
-0.002298 -0.000460 0.119869 0.297634 0.459688 0.130795 -0.062500 1 0 0 0 0 0 2 109097
-0.002298 -0.000460 0.119869 0.297643 0.459696 0.130801 -0.062500 1 0 0 0 0 0 2 110102
-0.002298 -0.000460 0.119869 0.297637 0.459689 0.130795 -0.062500 1 0 0 0 0 0 2 111085
-0.002298 -0.000460 0.119869 0.297624 0.459691 0.130801 -0.062500 1 0 0 0 0 0 2 112094
-0.002298 -0.000460 0.119869 0.297634 0.459688 0.130795 -0.062500 1 0 0 0 0 0 2 113085
-0.002298 -0.000460 0.119869 0.297635 0.459687 0.130794 -0.062500 1 0 0 0 0 0 2 114094
-0.002298 -0.000460 0.119869 0.297644 0.459696 0.130801 -0.062500 1 0 0 0 0 0 2 115098
-0.002298 -0.000460 0.119869 0.297633 0.459700 0.130788 -0.062500 1 0 0 0 0 0 2 116085
-0.002298 -0.000460 0.119869 0.297623 0.459692 0.130800 -0.062500 1 0 0 0 0 0 2 117094
-0.002298 -0.000460 0.119869 0.297634 0.459688 0.130795 -0.062500 1 0 0 0 0 0 2 118085
-0.002298 -0.000460 0.119869 0.297644 0.459697 0.130801 -0.062500 1 0 0 0 0 0 2 119098
-0.002298 -0.000460 0.119869 0.297624 0.459692 0.130801 -0.062500 1 0 0 0 0 0 2 120108
-0.002298 -0.000460 0.119869 0.297634 0.459688 0.130795 -0.062500 1 0 0 0 0 0 2 121094
-0.002298 -0.000460 0.119869 0.297635 0.459688 0.130794 -0.062500 1 0 0 0 0 0 2 122098
-0.002298 -0.000460 0.119869 0.297636 0.459687 0.130794 -0.062500 1 0 0 0 0 0 2 123098
-0.002298 -0.000460 0.119869 0.297632 0.459699 0.130808 -0.062500 1 0 0 0 0 0 2 124092
-0.002298 -0.000460 0.119869 0.297635 0.459689 0.130796 -0.062500 1 0 0 0 0 0 2 125100
-0.002298 -0.000460 0.119869 0.297636 0.459687 0.130795 -0.062500 1 0 0 0 0 0 2 126102
-0.002298 -0.000460 0.119869 0.297636 0.459687 0.130794 -0.062500 1 0 0 0 0 0 2 127102
-0.002298 -0.000460 0.119869 0.297628 0.459711 0.130801 -0.062500 1 0 0 0 0 0 2 128442
-0.002298 -0.000460 0.119869 0.297635 0.459690 0.130795 -0.062500 1 0 0 0 0 0 2 129107
-0.002298 -0.000460 0.119869 0.297635 0.459688 0.130794 -0.062500 1 0 0 0 0 0 2 130096
-0.002298 -0.000460 0.119869 0.297636 0.459688 0.130794 -0.062500 1 0 0 0 0 0 2 131101
-0.002298 -0.000460 0.119869 0.297623 0.459690 0.130800 -0.062500 1 0 0 0 0 0 2 132097
-0.002298 -0.000460 0.119869 0.297642 0.459697 0.130802 -0.062500 1 0 0 0 0 0 2 133097
-0.002298 -0.000460 0.119869 0.297636 0.459689 0.130795 -0.062500 1 0 0 0 0 0 2 134097
-0.002298 -0.000460 0.119869 0.297636 0.459688 0.130794 -0.062500 1 0 0 0 0 0 2 135097
-0.002298 -0.000460 0.119869 0.297624 0.459690 0.130801 -0.062500 1 0 0 0 0 0 2 136076
-0.002298 -0.000460 0.119869 0.297634 0.459687 0.130795 -0.062500 1 0 0 0 0 0 2 137101
-0.002298 -0.000460 0.119869 0.297644 0.459696 0.130801 -0.062500 1 0 0 0 0 0 2 138105
-0.002298 -0.000460 0.119869 0.297633 0.459700 0.130788 -0.062500 1 0 0 0 0 0 2 139102
-0.002298 -0.000460 0.119869 0.297623 0.459692 0.130800 -0.062500 1 0 0 0 0 0 2 140097
-0.002298 -0.000460 0.119869 0.297634 0.459688 0.130795 -0.062500 1 0 0 0 0 0 2 141096
-0.002298 -0.000460 0.119869 0.297643 0.459696 0.130801 -0.062500 1 0 0 0 0 0 2 142078
-0.002298 -0.000460 0.119869 0.297637 0.459689 0.130795 -0.062500 1 0 0 0 0 0 2 143098
-0.002298 -0.000460 0.119869 0.297624 0.459691 0.130801 -0.062500 1 0 0 0 0 0 2 144097
-0.002298 -0.000460 0.119869 0.297634 0.459688 0.130795 -0.062500 1 0 0 0 0 0 2 145096
-0.002298 -0.000460 0.119869 0.297635 0.459687 0.130794 -0.062500 1 0 0 0 0 0 2 146098
-0.002298 -0.000460 0.119869 0.297632 0.459699 0.130808 -0.062500 1 0 0 0 0 0 2 147094
-0.002298 -0.000460 0.119869 0.297635 0.459689 0.130796 -0.062500 1 0 0 0 0 0 2 148077
-0.002298 -0.000460 0.119869 0.297636 0.459687 0.130795 -0.062500 1 0 0 0 0 0 2 149077
-0.002298 -0.000460 0.119869 0.297632 0.459699 0.130788 -0.062500 1 0 0 0 0 0 2 150097
-0.002298 -0.000460 0.119869 0.297631 0.459701 0.130807 -0.062500 1 0 0 0 0 0 2 151097
-0.002298 -0.000460 0.119869 0.297635 0.459689 0.130796 -0.062500 1 0 0 0 0 0 2 152076
-0.002298 -0.000460 0.119869 0.297635 0.459688 0.130794 -0.062500 1 0 0 0 0 0 2 153094
-0.002298 -0.000460 0.119869 0.297636 0.459688 0.130794 -0.062500 1 0 0 0 0 0 2 154098
-0.002298 -0.000460 0.119869 0.297623 0.459690 0.130800 -0.062500 1 0 0 0 0 0 2 155097
-0.002298 -0.000460 0.119869 0.297642 0.459697 0.130802 -0.062500 1 0 0 0 0 0 2 156097
-0.002298 -0.000460 0.119869 0.297636 0.459689 0.130795 -0.062500 1 0 0 0 0 0 2 157095
-0.002298 -0.000460 0.119869 0.297636 0.459688 0.130794 -0.062500 1 0 0 0 0 0 2 158098
-0.002298 -0.000460 0.119869 0.297624 0.459690 0.130801 -0.062500 1 0 0 0 0 0 2 159094
-0.002298 -0.000460 0.119869 0.297634 0.459687 0.130795 -0.062500 1 0 0 0 0 0 2 160099
-0.002298 -0.000460 0.119869 0.297644 0.459696 0.130801 -0.062500 1 0 0 0 0 0 2 161628
-0.002298 -0.000460 0.119869 0.297633 0.459700 0.130788 -0.062500 1 0 0 0 0 0 2 162166
-0.002298 -0.000460 0.119869 0.297623 0.459692 0.130800 -0.062500 1 0 0 0 0 0 2 163149
-0.002298 -0.000460 0.119869 0.297634 0.459688 0.130795 -0.062500 1 0 0 0 0 0 2 164270
-0.002298 -0.000460 0.119869 0.297643 0.459696 0.130801 -0.062500 1 0 0 0 0 0 2 165171
-0.002298 -0.000460 0.119869 0.297637 0.459689 0.130795 -0.062500 1 0 0 0 0 0 2 166161
-0.002298 -0.000460 0.119869 0.297624 0.459691 0.130801 -0.062500 1 0 0 0 0 0 2 167174
-0.002298 -0.000460 0.119869 0.297634 0.459688 0.130795 -0.062500 1 0 0 0 0 0 2 168162
-0.002298 -0.000460 0.119869 0.297635 0.459687 0.130794 -0.062500 1 0 0 0 0 0 2 169177
-0.002298 -0.000460 0.119869 0.297631 0.459699 0.130808 -0.062500 1 0 0 0 0 0 2 170167
-0.002298 -0.000460 0.119869 0.297635 0.459689 0.130796 -0.062500 1 0 0 0 0 0 2 171137
-0.002298 -0.000460 0.119869 0.297632 0.459699 0.130788 -0.062500 1 0 0 0 0 0 2 172128
-0.002298 -0.000460 0.119869 0.297635 0.459689 0.130793 -0.062500 1 0 0 0 0 0 2 173128
-0.002298 -0.000460 0.119869 0.297631 0.459700 0.130807 -0.062500 1 0 0 0 0 0 2 174129
-0.002298 -0.000460 0.119869 0.297635 0.459689 0.130796 -0.062500 1 0 0 0 0 0 2 175121
-0.002298 -0.000460 0.119869 0.297635 0.459688 0.130795 -0.062500 1 0 0 0 0 0 2 176137
-0.002298 -0.000460 0.119869 0.297636 0.459688 0.130794 -0.062500 1 0 0 0 0 0 2 177135
-0.002298 -0.000460 0.119869 0.297623 0.459690 0.130801 -0.062500 1 0 0 0 0 0 2 178154
-0.002298 -0.000460 0.119869 0.297642 0.459697 0.130802 -0.062500 1 0 0 0 0 0 2 179136
-0.002298 -0.000460 0.119869 0.297636 0.459689 0.130795 -0.062500 1 0 0 0 0 0 2 180152
-0.002298 -0.000460 0.119869 0.297636 0.459688 0.130795 -0.062500 1 0 0 0 0 0 2 181133
-0.002298 -0.000460 0.119869 0.297624 0.459690 0.130801 -0.062500 1 0 0 0 0 0 2 182216
-0.002298 -0.000460 0.119869 0.297634 0.459687 0.130795 -0.062500 1 0 0 0 0 0 2 183149
-0.002298 -0.000460 0.119869 0.297640 0.459708 0.130795 -0.062500 1 0 0 0 0 0 2 184135
-0.002298 -0.000460 0.119869 0.297636 0.459690 0.130794 -0.062500 1 0 0 0 0 0 2 185148
-0.002298 -0.000460 0.119869 0.297624 0.459691 0.130800 -0.062500 1 0 0 0 0 0 2 186154
-0.002298 -0.000460 0.119869 0.297634 0.459688 0.130795 -0.062500 1 0 0 0 0 0 2 187134
-0.002298 -0.000460 0.119869 0.297643 0.459696 0.130801 -0.062500 1 0 0 0 0 0 2 188148
-0.002298 -0.000460 0.119869 0.297637 0.459689 0.130795 -0.062500 1 0 0 0 0 0 2 189148
-0.002298 -0.000460 0.119869 0.297624 0.459691 0.130801 -0.062500 1 0 0 0 0 0 2 190083
-0.002298 -0.000460 0.119869 0.297634 0.459688 0.130795 -0.062500 1 0 0 0 0 0 2 191092
-0.002298 -0.000460 0.119869 0.297635 0.459687 0.130794 -0.062500 1 0 0 0 0 0 2 192081
-0.002298 -0.000460 0.119869 0.297644 0.459696 0.130801 -0.062500 1 0 0 0 0 0 2 193091
-0.002298 -0.000460 0.119869 0.297625 0.459691 0.130802 -0.062500 1 0 0 0 0 0 2 194095
-0.002298 -0.000460 0.119869 0.297631 0.459700 0.130789 -0.062500 1 0 0 0 0 0 2 195081
-0.002298 -0.000460 0.119869 0.297635 0.459689 0.130793 -0.062500 1 0 0 0 0 0 2 196082
-0.002298 -0.000460 0.119869 0.297631 0.459700 0.130807 -0.062500 1 0 0 0 0 0 2 197092
-0.002298 -0.000460 0.119869 0.297635 0.459689 0.130796 -0.062500 1 0 0 0 0 0 2 198082
-0.002298 -0.000460 0.119869 0.297635 0.459688 0.130795 -0.062500 1 0 0 0 0 0 2 199086
-0.002298 -0.000460 0.119869 0.297636 0.459688 0.130794 -0.062500 1 0 0 0 0 0 2 200092
-0.002298 -0.000460 0.119869 0.297623 0.459690 0.130801 -0.062500 1 0 0 0 0 0 2 201080
-0.002298 -0.000460 0.119869 0.297642 0.459696 0.130802 -0.062500 1 0 0 0 0 0 2 202092
-0.002298 -0.000460 0.119869 0.297636 0.459689 0.130795 -0.062500 1 0 0 0 0 0 2 203093
-0.002298 -0.000460 0.119869 0.297636 0.459687 0.130795 -0.062500 1 0 0 0 0 0 2 204081
-0.002279 -0.000464 0.119859 0.033594 0.521483 0.269368 -0.062500 1 0 0 0 0 0 2 205091
-0.002269 -0.000466 0.119856 0.123493 0.501027 0.201706 -0.062500 1 0 0 0 0 0 2 206082
-0.002265 -0.000467 0.119855 0.189880 0.485499 0.166608 -0.062500 1 0 0 0 0 0 2 207091
-0.002262 -0.000468 0.119854 0.224975 0.477136 0.153267 -0.062500 1 0 0 0 0 0 2 208081
-0.002261 -0.000468 0.119854 0.242607 0.472885 0.148510 -0.062500 1 0 0 0 0 0 2 209091
-0.002261 -0.000468 0.119854 0.251426 0.470737 0.146854 -0.062500 1 0 0 0 0 0 2 210082
-0.002260 -0.000469 0.119854 0.255808 0.469665 0.146275 -0.062500 1 0 0 0 0 0 2 211091
-0.002260 -0.000469 0.119854 0.258007 0.469126 0.146069 -0.062500 1 0 0 0 0 0 2 212083
-0.002260 -0.000469 0.119854 0.259090 0.468855 0.146006 -0.062500 1 0 0 0 0 0 2 213097
-0.002260 -0.000469 0.119854 0.259646 0.468721 0.145975 -0.062500 1 0 0 0 0 0 2 214101
-0.002260 -0.000469 0.119854 0.259917 0.468645 0.145972 -0.062500 1 0 0 0 0 0 2 215085
-0.002260 -0.000469 0.119854 0.260047 0.468623 0.145962 -0.062500 1 0 0 0 0 0 2 216092
-0.002260 -0.000469 0.119854 0.260116 0.468597 0.145955 -0.062500 1 0 0 0 0 0 2 217089
-0.002260 -0.000469 0.119854 0.260151 0.468598 0.145969 -0.062500 1 0 0 0 0 0 2 218098
-0.002260 -0.000469 0.119854 0.260169 0.468585 0.145971 -0.062500 1 0 0 0 0 0 2 219102
-0.002260 -0.000469 0.119854 0.260182 0.468580 0.145965 -0.062500 1 0 0 0 0 0 2 220101
-0.002260 -0.000469 0.119854 0.260183 0.468580 0.145965 -0.062500 1 0 0 0 0 0 2 221095
-0.002260 -0.000469 0.119854 0.260183 0.468580 0.145965 -0.062500 1 0 0 0 0 0 2 222097
-0.002260 -0.000469 0.119854 0.260182 0.468579 0.145965 -0.062500 1 0 0 0 0 0 2 223095
-0.002260 -0.000469 0.119854 0.260182 0.468579 0.145965 -0.062500 1 0 0 0 0 0 2 224076
-0.002260 -0.000469 0.119854 0.260182 0.468579 0.145965 -0.062500 1 0 0 0 0 0 2 225094
-0.002260 -0.000469 0.119854 0.260178 0.468591 0.145958 -0.062500 1 0 0 0 0 0 2 226095
-0.002260 -0.000469 0.119854 0.260193 0.468578 0.145957 -0.062500 1 0 0 0 0 0 2 227091
-0.002260 -0.000469 0.119854 0.260191 0.468588 0.145970 -0.062500 1 0 0 0 0 0 2 228091
-0.002260 -0.000469 0.119854 0.260183 0.468580 0.145965 -0.062500 1 0 0 0 0 0 2 229074
-0.002260 -0.000469 0.119854 0.260182 0.468580 0.145964 -0.062500 1 0 0 0 0 0 2 230103
-0.002260 -0.000469 0.119854 0.260182 0.468579 0.145964 -0.062500 1 0 0 0 0 0 2 231097
-0.002260 -0.000469 0.119854 0.260181 0.468579 0.145964 -0.062500 1 0 0 0 0 0 2 232096
-0.002260 -0.000469 0.119854 0.260202 0.468585 0.145965 -0.062500 1 0 0 0 0 0 2 233091
-0.002260 -0.000469 0.119854 0.260184 0.468580 0.145964 -0.062500 1 0 0 0 0 0 2 234093
-0.002260 -0.000469 0.119854 0.260182 0.468579 0.145964 -0.062500 1 0 0 0 0 0 2 235074
-0.002260 -0.000469 0.119854 0.260182 0.468579 0.145964 -0.062500 1 0 0 0 0 0 2 236088
-0.002260 -0.000469 0.119854 0.260190 0.468588 0.145971 -0.062500 1 0 0 0 0 0 2 237090
-0.002260 -0.000469 0.119854 0.260179 0.468592 0.145959 -0.062500 1 0 0 0 0 0 2 238101
-0.002260 -0.000469 0.119854 0.260194 0.468578 0.145957 -0.062500 1 0 0 0 0 0 2 239098
-0.002260 -0.000469 0.119854 0.260183 0.468579 0.145963 -0.062500 1 0 0 0 0 0 2 240093
-0.002260 -0.000469 0.119854 0.260182 0.468579 0.145964 -0.062500 1 0 0 0 0 0 2 241075
-0.002260 -0.000469 0.119854 0.260190 0.468588 0.145971 -0.062500 1 0 0 0 0 0 2 242095
-0.002260 -0.000469 0.119854 0.260183 0.468580 0.145965 -0.062500 1 0 0 0 0 0 2 243094
-0.002260 -0.000469 0.119854 0.260182 0.468579 0.145964 -0.062500 1 0 0 0 0 0 2 244090
-0.002260 -0.000469 0.119854 0.260194 0.468576 0.145958 -0.062500 1 0 0 0 0 0 2 245103
-0.002260 -0.000469 0.119854 0.260191 0.468587 0.145970 -0.062500 1 0 0 0 0 0 2 246095
-0.002260 -0.000469 0.119854 0.260183 0.468580 0.145965 -0.062500 1 0 0 0 0 0 2 247075
-0.002260 -0.000469 0.119854 0.260179 0.468591 0.145958 -0.062500 1 0 0 0 0 0 2 248090
-0.002260 -0.000469 0.119854 0.260181 0.468581 0.145963 -0.062500 1 0 0 0 0 0 2 249090
-0.002260 -0.000469 0.119854 0.260181 0.468580 0.145964 -0.062500 1 0 0 0 0 0 2 250150
-0.002260 -0.000469 0.119854 0.260189 0.468588 0.145971 -0.062500 1 0 0 0 0 0 2 251158
-0.002260 -0.000469 0.119854 0.260195 0.468578 0.145959 -0.062500 1 0 0 0 0 0 2 252128
-0.002260 -0.000469 0.119854 0.260183 0.468579 0.145964 -0.062500 1 0 0 0 0 0 2 253158
-0.002260 -0.000469 0.119854 0.260182 0.468579 0.145964 -0.062500 1 0 0 0 0 0 2 254156
-0.002260 -0.000469 0.119854 0.260182 0.468579 0.145964 -0.062500 1 0 0 0 0 0 2 255136
-0.002260 -0.000469 0.119854 0.260190 0.468588 0.145971 -0.062500 1 0 0 0 0 0 2 256152
-0.002260 -0.000469 0.119854 0.260195 0.468577 0.145959 -0.062500 1 0 0 0 0 0 2 257162
-0.002260 -0.000469 0.119854 0.260183 0.468579 0.145964 -0.062500 1 0 0 0 0 0 2 258127
-0.002260 -0.000469 0.119854 0.260182 0.468579 0.145964 -0.062500 1 0 0 0 0 0 2 259126
-0.002260 -0.000469 0.119854 0.260187 0.468599 0.145964 -0.062500 1 0 0 0 0 0 2 260163
-0.002260 -0.000469 0.119854 0.260182 0.468582 0.145964 -0.062500 1 0 0 0 0 0 2 261169
-0.002260 -0.000469 0.119854 0.260182 0.468580 0.145964 -0.062500 1 0 0 0 0 0 2 262138
-0.002260 -0.000469 0.119854 0.260181 0.468580 0.145964 -0.062500 1 0 0 0 0 0 2 263132
-0.002260 -0.000469 0.119854 0.260193 0.468576 0.145958 -0.062500 1 0 0 0 0 0 2 264132
-0.002260 -0.000469 0.119854 0.260191 0.468588 0.145970 -0.062500 1 0 0 0 0 0 2 265124
-0.002260 -0.000469 0.119854 0.260183 0.468580 0.145965 -0.062500 1 0 0 0 0 0 2 266149
-0.002260 -0.000469 0.119854 0.260182 0.468579 0.145964 -0.062500 1 0 0 0 0 0 2 267135
-0.002260 -0.000469 0.119854 0.260182 0.468579 0.145964 -0.062500 1 0 0 0 0 0 2 268147
-0.002260 -0.000469 0.119854 0.260181 0.468579 0.145964 -0.062500 1 0 0 0 0 0 2 269131
-0.002260 -0.000469 0.119854 0.260202 0.468585 0.145965 -0.062500 1 0 0 0 0 0 2 270150
-0.002260 -0.000469 0.119854 0.260181 0.468591 0.145958 -0.062500 1 0 0 0 0 0 2 271132
-0.002260 -0.000469 0.119854 0.260182 0.468581 0.145963 -0.062500 1 0 0 0 0 0 2 272148
-0.002260 -0.000469 0.119854 0.260181 0.468580 0.145964 -0.062500 1 0 0 0 0 0 2 273146
-0.002260 -0.000469 0.119854 0.260190 0.468588 0.145971 -0.062500 1 0 0 0 0 0 2 274081
-0.002260 -0.000469 0.119854 0.260195 0.468578 0.145959 -0.062500 1 0 0 0 0 0 2 275089
-0.002260 -0.000469 0.119854 0.260183 0.468579 0.145963 -0.062500 1 0 0 0 0 0 2 276083
-0.002260 -0.000469 0.119854 0.260182 0.468579 0.145964 -0.062500 1 0 0 0 0 0 2 277079
-0.002260 -0.000469 0.119854 0.260182 0.468579 0.145964 -0.062500 1 0 0 0 0 0 2 278089
-0.002260 -0.000469 0.119854 0.260190 0.468588 0.145971 -0.062500 1 0 0 0 0 0 2 279079
-0.002260 -0.000469 0.119854 0.260183 0.468580 0.145965 -0.062500 1 0 0 0 0 0 2 280080
-0.002260 -0.000469 0.119854 0.260194 0.468576 0.145958 -0.062500 1 0 0 0 0 0 2 281090
-0.002260 -0.000469 0.119854 0.260183 0.468578 0.145964 -0.062500 1 0 0 0 0 0 2 282079
-0.002260 -0.000469 0.119854 0.260187 0.468599 0.145964 -0.062500 1 0 0 0 0 0 2 283089
-0.002260 -0.000469 0.119854 0.260182 0.468582 0.145964 -0.062500 1 0 0 0 0 0 2 284078
-0.002260 -0.000469 0.119854 0.260182 0.468580 0.145964 -0.062500 1 0 0 0 0 0 2 285089
-0.002260 -0.000469 0.119854 0.260182 0.468579 0.145964 -0.062500 1 0 0 0 0 0 2 286080
-0.002260 -0.000469 0.119854 0.260181 0.468579 0.145964 -0.062500 1 0 0 0 0 0 2 287079
-0.002260 -0.000469 0.119854 0.260202 0.468585 0.145965 -0.062500 1 0 0 0 0 0 2 288114
-0.002260 -0.000469 0.119854 0.260184 0.468580 0.145964 -0.062500 1 0 0 0 0 0 2 289089
-0.002260 -0.000469 0.119854 0.260182 0.468579 0.145964 -0.062500 1 0 0 0 0 0 2 290080
-0.002260 -0.000469 0.119854 0.260182 0.468579 0.145964 -0.062500 1 0 0 0 0 0 2 291088
-0.002260 -0.000469 0.119854 0.260181 0.468579 0.145964 -0.062500 1 0 0 0 0 0 2 292092
-0.002260 -0.000469 0.119854 0.260190 0.468587 0.145971 -0.062500 1 0 0 0 0 0 2 293078
-0.002260 -0.000469 0.119854 0.260191 0.468589 0.145952 -0.062500 1 0 0 0 0 0 2 294089
-0.002260 -0.000469 0.119854 0.260183 0.468580 0.145963 -0.062500 1 0 0 0 0 0 2 295077
-0.002260 -0.000469 0.119854 0.260182 0.468579 0.145964 -0.062500 1 0 0 0 0 0 2 296088
-0.002260 -0.000469 0.119854 0.260190 0.468588 0.145971 -0.062500 1 0 0 0 0 0 2 297080
-0.002260 -0.000469 0.119854 0.260183 0.468580 0.145965 -0.062500 1 0 0 0 0 0 2 298089
-0.002260 -0.000469 0.119854 0.260182 0.468579 0.145964 -0.062500 1 0 0 0 0 0 2 299084
-0.002260 -0.000469 0.119854 0.260194 0.468576 0.145958 -0.062500 1 0 0 0 0 0 2 300094
-0.002260 -0.000469 0.119854 0.260191 0.468587 0.145970 -0.062500 1 0 0 0 0 0 2 301097
-0.002260 -0.000469 0.119854 0.260183 0.468580 0.145965 -0.062500 1 0 0 0 0 0 2 302082
-0.002260 -0.000469 0.119854 0.260182 0.468579 0.145965 -0.062500 1 0 0 0 0 0 2 303089
-0.002260 -0.000469 0.119854 0.260178 0.468591 0.145958 -0.062500 1 0 0 0 0 0 2 304091
-0.002260 -0.000469 0.119854 0.260181 0.468581 0.145963 -0.062500 1 0 0 0 0 0 2 305085
-0.002260 -0.000469 0.119854 0.260202 0.468586 0.145965 -0.062500 1 0 0 0 0 0 2 306093
-0.002260 -0.000469 0.119854 0.260184 0.468580 0.145964 -0.062500 1 0 0 0 0 0 2 307097
-0.002260 -0.000469 0.119854 0.260182 0.468580 0.145964 -0.062500 1 0 0 0 0 0 2 308095
-0.002260 -0.000469 0.119854 0.260182 0.468579 0.145964 -0.062500 1 0 0 0 0 0 2 309100
-0.002260 -0.000469 0.119854 0.260181 0.468579 0.145964 -0.062500 1 0 0 0 0 0 2 310104
-0.002260 -0.000469 0.119854 0.260190 0.468588 0.145971 -0.062500 1 0 0 0 0 0 2 311092
-0.002260 -0.000469 0.119854 0.260195 0.468577 0.145959 -0.062500 1 0 0 0 0 0 2 312096
-0.002260 -0.000469 0.119854 0.260183 0.468579 0.145964 -0.062500 1 0 0 0 0 0 2 313080
-0.002260 -0.000469 0.119854 0.260182 0.468579 0.145964 -0.062500 1 0 0 0 0 0 2 314096
-0.002260 -0.000469 0.119854 0.260190 0.468588 0.145971 -0.062500 1 0 0 0 0 0 2 315094
-0.002260 -0.000469 0.119854 0.260179 0.468592 0.145959 -0.062500 1 0 0 0 0 0 2 316091
-0.002260 -0.000469 0.119854 0.260181 0.468581 0.145964 -0.062500 1 0 0 0 0 0 2 317092
-0.002260 -0.000469 0.119854 0.260194 0.468577 0.145958 -0.062500 1 0 0 0 0 0 2 318101
-0.002260 -0.000469 0.119854 0.260183 0.468579 0.145963 -0.062500 1 0 0 0 0 0 2 319093
-0.002260 -0.000469 0.119854 0.260190 0.468588 0.145971 -0.062500 1 0 0 0 0 0 2 320097
-0.002260 -0.000469 0.119854 0.260183 0.468580 0.145965 -0.062500 1 0 0 0 0 0 2 321091
-0.002260 -0.000469 0.119854 0.260182 0.468579 0.145964 -0.062500 1 0 0 0 0 0 2 322073
-0.002260 -0.000469 0.119854 0.260181 0.468579 0.145964 -0.062500 1 0 0 0 0 0 2 323073
-0.002260 -0.000469 0.119854 0.260194 0.468576 0.145958 -0.062500 1 0 0 0 0 0 2 324090
-0.002260 -0.000469 0.119854 0.260191 0.468587 0.145970 -0.062500 1 0 0 0 0 0 2 325096
-0.002260 -0.000469 0.119854 0.260183 0.468580 0.145965 -0.062500 1 0 0 0 0 0 2 326075
-0.002260 -0.000469 0.119854 0.260179 0.468591 0.145958 -0.062500 1 0 0 0 0 0 2 327087
-0.002260 -0.000469 0.119854 0.260181 0.468581 0.145963 -0.062500 1 0 0 0 0 0 2 328096
-0.002260 -0.000469 0.119854 0.260189 0.468588 0.145971 -0.062500 1 0 0 0 0 0 2 329095
-0.002260 -0.000469 0.119854 0.260195 0.468578 0.145959 -0.062500 1 0 0 0 0 0 2 330091
-0.002260 -0.000469 0.119854 0.260183 0.468579 0.145963 -0.062500 1 0 0 0 0 0 2 331093
-0.002260 -0.000469 0.119854 0.260182 0.468579 0.145964 -0.062500 1 0 0 0 0 0 2 332089
-0.002260 -0.000469 0.119854 0.260182 0.468579 0.145964 -0.062500 1 0 0 0 0 0 2 333093
-0.002260 -0.000469 0.119854 0.260190 0.468588 0.145971 -0.062500 1 0 0 0 0 0 2 334075
-0.002260 -0.000469 0.119854 0.260182 0.468580 0.145965 -0.062500 1 0 0 0 0 0 2 335093
-0.002260 -0.000469 0.119854 0.260194 0.468576 0.145958 -0.062500 1 0 0 0 0 0 2 336073
-0.002260 -0.000469 0.119854 0.260183 0.468578 0.145964 -0.062500 1 0 0 0 0 0 2 337070
-0.002260 -0.000469 0.119854 0.260190 0.468587 0.145971 -0.062500 1 0 0 0 0 0 2 338089
-0.002260 -0.000469 0.119854 0.260180 0.468592 0.145958 -0.062500 1 0 0 0 0 0 2 339089
-0.002260 -0.000469 0.119854 0.260181 0.468581 0.145964 -0.062500 1 0 0 0 0 0 2 340089
-0.002260 -0.000469 0.119854 0.260181 0.468580 0.145964 -0.062500 1 0 0 0 0 0 2 341091
-0.002260 -0.000469 0.119854 0.260194 0.468576 0.145958 -0.062500 1 0 0 0 0 0 2 342156
-0.002260 -0.000469 0.119854 0.260191 0.468588 0.145970 -0.062500 1 0 0 0 0 0 2 343151
-0.002260 -0.000469 0.119854 0.260183 0.468580 0.145965 -0.062500 1 0 0 0 0 0 2 344154
-0.002260 -0.000469 0.119854 0.260182 0.468579 0.145964 -0.062500 1 0 0 0 0 0 2 345162
-0.002260 -0.000469 0.119854 0.260182 0.468579 0.145964 -0.062500 1 0 0 0 0 0 2 346126
-0.002260 -0.000469 0.119854 0.260181 0.468579 0.145964 -0.062500 1 0 0 0 0 0 2 347124
-0.002260 -0.000469 0.119854 0.260202 0.468585 0.145965 -0.062500 1 0 0 0 0 0 2 348120
-0.002260 -0.000469 0.119854 0.260181 0.468591 0.145958 -0.062500 1 0 0 0 0 0 2 349155
-0.002260 -0.000469 0.119854 0.260182 0.468581 0.145963 -0.062500 1 0 0 0 0 0 2 350148
-0.002260 -0.000469 0.119854 0.260182 0.468580 0.145964 -0.062500 1 0 0 0 0 0 2 351147
-0.002260 -0.000469 0.119854 0.260190 0.468588 0.145971 -0.062500 1 0 0 0 0 0 2 352121
-0.002260 -0.000469 0.119854 0.260182 0.468581 0.145965 -0.062500 1 0 0 0 0 0 2 353121
-0.002260 -0.000469 0.119854 0.260194 0.468577 0.145958 -0.062500 1 0 0 0 0 0 2 354121
-0.002260 -0.000469 0.119854 0.260183 0.468579 0.145963 -0.062500 1 0 0 0 0 0 2 355154
-0.002260 -0.000469 0.119854 0.260182 0.468579 0.145964 -0.062500 1 0 0 0 0 0 2 356129
-0.002260 -0.000469 0.119854 0.260190 0.468588 0.145971 -0.062500 1 0 0 0 0 0 2 357144
-0.002260 -0.000469 0.119854 0.260183 0.468580 0.145965 -0.062500 1 0 0 0 0 0 2 358078
-0.002260 -0.000469 0.119854 0.260182 0.468579 0.145965 -0.062500 1 0 0 0 0 0 2 359087
-0.002260 -0.000469 0.119854 0.260190 0.468588 0.145951 -0.062500 1 0 0 0 0 0 2 360076
-0.002260 -0.000469 0.119854 0.260191 0.468589 0.145969 -0.062500 1 0 0 0 0 0 2 361076
-0.002260 -0.000469 0.119854 0.260183 0.468581 0.145965 -0.062500 1 0 0 0 0 0 2 362087
-0.002260 -0.000469 0.119854 0.260182 0.468580 0.145964 -0.062500 1 0 0 0 0 0 2 363075
-0.002260 -0.000469 0.119854 0.260182 0.468579 0.145964 -0.062500 1 0 0 0 0 0 2 364076
-0.002260 -0.000469 0.119854 0.260181 0.468579 0.145964 -0.062500 1 0 0 0 0 0 2 365159
-0.002260 -0.000469 0.119854 0.260189 0.468588 0.145971 -0.062500 1 0 0 0 0 0 2 366076
-0.002260 -0.000469 0.119854 0.260195 0.468577 0.145959 -0.062500 1 0 0 0 0 0 2 367085
-0.002260 -0.000469 0.119854 0.260183 0.468579 0.145964 -0.062500 1 0 0 0 0 0 2 368074
-0.002260 -0.000469 0.119854 0.260182 0.468579 0.145964 -0.062500 1 0 0 0 0 0 2 369085
-0.002260 -0.000469 0.119854 0.260182 0.468579 0.145964 -0.062500 1 0 0 0 0 0 2 370076
-0.002260 -0.000469 0.119854 0.260190 0.468588 0.145971 -0.062500 1 0 0 0 0 0 2 371076
-0.002260 -0.000469 0.119854 0.260191 0.468589 0.145952 -0.062500 1 0 0 0 0 0 2 372086
-0.002260 -0.000469 0.119854 0.260183 0.468580 0.145963 -0.062500 1 0 0 0 0 0 2 373075
-0.002260 -0.000469 0.119854 0.260182 0.468579 0.145964 -0.062500 1 0 0 0 0 0 2 374086
-0.002260 -0.000469 0.119854 0.260190 0.468588 0.145971 -0.062500 1 0 0 0 0 0 2 375075
-0.002260 -0.000469 0.119854 0.260183 0.468580 0.145965 -0.062500 1 0 0 0 0 0 2 376084
-0.002260 -0.000469 0.119854 0.260182 0.468580 0.145964 -0.062500 1 0 0 0 0 0 2 377086
-0.002260 -0.000469 0.119854 0.260181 0.468579 0.145964 -0.062500 1 0 0 0 0 0 2 378086
-0.002260 -0.000469 0.119854 0.260193 0.468576 0.145958 -0.062500 1 0 0 0 0 0 2 379075
-0.002260 -0.000469 0.119854 0.260191 0.468587 0.145970 -0.062500 1 0 0 0 0 0 2 380086
-0.002260 -0.000469 0.119854 0.260183 0.468580 0.145965 -0.062500 1 0 0 0 0 0 2 381074
-0.002260 -0.000469 0.119854 0.260182 0.468579 0.145965 -0.062500 1 0 0 0 0 0 2 382086
-0.002260 -0.000469 0.119854 0.260178 0.468591 0.145958 -0.062500 1 0 0 0 0 0 2 383075
-0.002260 -0.000469 0.119854 0.260189 0.468589 0.145970 -0.062500 1 0 0 0 0 0 2 384085
-0.002260 -0.000469 0.119854 0.260195 0.468578 0.145959 -0.062500 1 0 0 0 0 0 2 385088
-0.002260 -0.000469 0.119854 0.260183 0.468579 0.145963 -0.062500 1 0 0 0 0 0 2 386099
-0.002260 -0.000469 0.119854 0.260182 0.468579 0.145964 -0.062500 1 0 0 0 0 0 2 387085
-0.002260 -0.000469 0.119854 0.260182 0.468579 0.145964 -0.062500 1 0 0 0 0 0 2 389317
-0.002260 -0.000469 0.119854 0.260190 0.468588 0.145971 -0.062500 1 0 0 0 0 0 2 390110
-0.002260 -0.000469 0.119854 0.260195 0.468577 0.145959 -0.062500 1 0 0 0 0 0 2 391123
-0.002260 -0.000469 0.119854 0.260184 0.468579 0.145964 -0.062500 1 0 0 0 0 0 2 392082
-0.002260 -0.000469 0.119854 0.260182 0.468579 0.145964 -0.062500 1 0 0 0 0 0 2 393095
-0.002260 -0.000469 0.119854 0.260182 0.468579 0.145964 -0.062500 1 0 0 0 0 0 2 394094
-0.002260 -0.000469 0.119854 0.260190 0.468587 0.145971 -0.062500 1 0 0 0 0 0 2 395091
-0.002260 -0.000469 0.119854 0.260179 0.468592 0.145958 -0.062500 1 0 0 0 0 0 2 396089
-0.002260 -0.000469 0.119854 0.260181 0.468581 0.145964 -0.062500 1 0 0 0 0 0 2 397068
-0.002260 -0.000469 0.119854 0.260193 0.468577 0.145958 -0.062500 1 0 0 0 0 0 2 398089
-0.002260 -0.000469 0.119854 0.260191 0.468588 0.145970 -0.062500 1 0 0 0 0 0 2 399068
-0.002260 -0.000469 0.119854 0.260183 0.468580 0.145965 -0.062500 1 0 0 0 0 0 2 400094
-0.002260 -0.000469 0.119854 0.260182 0.468579 0.145964 -0.062500 1 0 0 0 0 0 2 401089
-0.002260 -0.000469 0.119854 0.260182 0.468579 0.145964 -0.062500 1 0 0 0 0 0 2 402094
-0.002260 -0.000469 0.119854 0.260181 0.468579 0.145964 -0.062500 1 0 0 0 0 0 2 403091
-0.002260 -0.000469 0.119854 0.260202 0.468585 0.145965 -0.062500 1 0 0 0 0 0 2 404087
-0.002260 -0.000469 0.119854 0.260184 0.468580 0.145964 -0.062500 1 0 0 0 0 0 2 405085
-0.002260 -0.000469 0.119854 0.260179 0.468591 0.145958 -0.062500 1 0 0 0 0 0 2 406090
-0.002260 -0.000469 0.119854 0.260181 0.468581 0.145963 -0.062500 1 0 0 0 0 0 2 407097
-0.002260 -0.000469 0.119854 0.260190 0.468588 0.145971 -0.062500 1 0 0 0 0 0 2 408088
-0.002260 -0.000469 0.119854 0.260182 0.468581 0.145965 -0.062500 1 0 0 0 0 0 2 409087
-0.002260 -0.000469 0.119854 0.260194 0.468577 0.145958 -0.062500 1 0 0 0 0 0 2 410088
-0.002260 -0.000469 0.119854 0.260183 0.468579 0.145963 -0.062500 1 0 0 0 0 0 2 411093
-0.002260 -0.000469 0.119854 0.260182 0.468579 0.145964 -0.062500 1 0 0 0 0 0 2 412085
-0.002260 -0.000469 0.119854 0.260190 0.468588 0.145971 -0.062500 1 0 0 0 0 0 2 413085
-0.002260 -0.000469 0.119854 0.260183 0.468580 0.145965 -0.062500 1 0 0 0 0 0 2 414072
-0.002260 -0.000469 0.119854 0.260182 0.468579 0.145965 -0.062500 1 0 0 0 0 0 2 415079
-0.002260 -0.000469 0.119854 0.260194 0.468576 0.145958 -0.062500 1 0 0 0 0 0 2 416097
-0.002260 -0.000469 0.119854 0.260191 0.468587 0.145971 -0.062500 1 0 0 0 0 0 2 417072
-0.002260 -0.000469 0.119854 0.260180 0.468592 0.145958 -0.062500 1 0 0 0 0 0 2 418094
-0.002260 -0.000469 0.119854 0.260182 0.468581 0.145964 -0.062500 1 0 0 0 0 0 2 419086
-0.002265 -0.000450 0.119844 0.334186 0.214033 0.292479 -0.062500 1 0 0 0 0 0 2 420068
-0.002268 -0.000441 0.119840 0.310586 0.299850 0.220936 -0.062500 1 0 0 0 0 0 2 421068
-0.002270 -0.000437 0.119839 0.291997 0.363851 0.183826 -0.062500 1 0 0 0 0 0 2 422088
-0.002270 -0.000435 0.119838 0.281757 0.397890 0.169714 -0.062500 1 0 0 0 0 0 2 423087
-0.002271 -0.000433 0.119838 0.276471 0.415079 0.164692 -0.062500 1 0 0 0 0 0 2 424085
-0.002271 -0.000433 0.119838 0.273778 0.423691 0.162939 -0.062500 1 0 0 0 0 0 2 425087
-0.002271 -0.000433 0.119838 0.272401 0.427998 0.162318 -0.062500 1 0 0 0 0 0 2 426090
-0.002271 -0.000432 0.119838 0.271720 0.430142 0.162115 -0.062500 1 0 0 0 0 0 2 427080
-0.002271 -0.000432 0.119838 0.271387 0.431228 0.162035 -0.062500 1 0 0 0 0 0 2 428090
-0.002271 -0.000432 0.119838 0.271204 0.431754 0.162013 -0.062500 1 0 0 0 0 0 2 429070
-0.002271 -0.000432 0.119838 0.271116 0.432037 0.162004 -0.062500 1 0 0 0 0 0 2 430089
-0.002271 -0.000432 0.119838 0.271080 0.432157 0.162003 -0.062500 1 0 0 0 0 0 2 431087
-0.002271 -0.000432 0.119838 0.271049 0.432223 0.161996 -0.062500 1 0 0 0 0 0 2 432091
-0.002271 -0.000432 0.119838 0.271036 0.432261 0.161995 -0.062500 1 0 0 0 0 0 2 433067
-0.002271 -0.000432 0.119838 0.271027 0.432286 0.162001 -0.062500 1 0 0 0 0 0 2 434069
-0.002271 -0.000432 0.119838 0.271038 0.432285 0.161996 -0.062500 1 0 0 0 0 0 2 435067
-0.002271 -0.000432 0.119838 0.271028 0.432287 0.162001 -0.062500 1 0 0 0 0 0 2 436085
-0.002271 -0.000432 0.119838 0.271027 0.432287 0.162002 -0.062500 1 0 0 0 0 0 2 437085
-0.002271 -0.000432 0.119838 0.271023 0.432299 0.161995 -0.062500 1 0 0 0 0 0 2 438087
-0.002271 -0.000432 0.119838 0.271034 0.432297 0.162009 -0.062500 1 0 0 0 0 0 2 439075
-0.002271 -0.000432 0.119838 0.271036 0.432297 0.161990 -0.062500 1 0 0 0 0 0 2 440087
-0.002271 -0.000432 0.119838 0.271028 0.432288 0.162001 -0.062500 1 0 0 0 0 0 2 441075
-0.002271 -0.000432 0.119838 0.271023 0.432299 0.161995 -0.062500 1 0 0 0 0 0 2 442086
-0.002271 -0.000432 0.119838 0.271034 0.432297 0.162008 -0.062500 1 0 0 0 0 0 2 443074
-0.002271 -0.000432 0.119838 0.271024 0.432300 0.161996 -0.062500 1 0 0 0 0 0 2 444074
-0.002271 -0.000432 0.119838 0.271026 0.432288 0.162002 -0.062500 1 0 0 0 0 0 2 445084
-0.002271 -0.000432 0.119838 0.271023 0.432299 0.161996 -0.062500 1 0 0 0 0 0 2 446074
-0.002271 -0.000432 0.119838 0.271038 0.432285 0.161995 -0.062500 1 0 0 0 0 0 2 447085
-0.002271 -0.000432 0.119838 0.271033 0.432307 0.162002 -0.062500 1 0 0 0 0 0 2 448090
-0.002271 -0.000432 0.119838 0.271027 0.432289 0.162002 -0.062500 1 0 0 0 0 0 2 449075
-0.002271 -0.000432 0.119838 0.271023 0.432299 0.161996 -0.062500 1 0 0 0 0 0 2 450089
-0.002271 -0.000432 0.119838 0.271026 0.432288 0.162002 -0.062500 1 0 0 0 0 0 2 451074
-0.002271 -0.000432 0.119838 0.271023 0.432299 0.161996 -0.062500 1 0 0 0 0 0 2 452084
-0.002271 -0.000432 0.119838 0.271046 0.432294 0.162002 -0.062500 1 0 0 0 0 0 2 453073
-0.002271 -0.000432 0.119838 0.271026 0.432299 0.161996 -0.062500 1 0 0 0 0 0 2 454083
-0.002271 -0.000432 0.119838 0.271027 0.432288 0.162002 -0.062500 1 0 0 0 0 0 2 455074
-0.002271 -0.000432 0.119838 0.271023 0.432299 0.161996 -0.062500 1 0 0 0 0 0 2 456083
-0.002271 -0.000432 0.119838 0.271034 0.432297 0.162009 -0.062500 1 0 0 0 0 0 2 457072
-0.002271 -0.000432 0.119838 0.271036 0.432297 0.161990 -0.062500 1 0 0 0 0 0 2 458083
-0.002271 -0.000432 0.119838 0.271025 0.432300 0.161994 -0.062500 1 0 0 0 0 0 2 459074
-0.002276 -0.000414 0.119828 0.344984 0.177877 0.308645 -0.062500 1 0 0 0 0 0 2 460083
-0.002279 -0.000405 0.119824 0.321404 0.263638 0.237039 -0.062500 1 0 0 0 0 0 2 461083
-0.002280 -0.000401 0.119823 0.302827 0.327604 0.199893 -0.062500 1 0 0 0 0 0 2 462074
-0.002281 -0.000398 0.119822 0.292597 0.361615 0.185769 -0.062500 1 0 0 0 0 0 2 463084
-0.002282 -0.000397 0.119822 0.287297 0.378809 0.180739 -0.062500 1 0 0 0 0 0 2 465966
-0.002282 -0.000397 0.119822 0.284612 0.387428 0.178987 -0.062500 1 0 0 0 0 0 2 468795
-0.002282 -0.000396 0.119822 0.283251 0.391720 0.178365 -0.062500 1 0 0 0 0 0 2 469097
-0.002282 -0.000396 0.119822 0.282558 0.393877 0.178160 -0.062500 1 0 0 0 0 0 2 470078
-0.002282 -0.000396 0.119822 0.282214 0.394955 0.178093 -0.062500 1 0 0 0 0 0 2 471100
-0.002282 -0.000396 0.119822 0.282039 0.395490 0.178059 -0.062500 1 0 0 0 0 0 2 472080
-0.002282 -0.000396 0.119822 0.281959 0.395749 0.178042 -0.062500 1 0 0 0 0 0 2 473097
-0.002282 -0.000396 0.119822 0.281916 0.395890 0.178046 -0.062500 1 0 0 0 0 0 2 474090
-0.002282 -0.000396 0.119822 0.281896 0.395955 0.178053 -0.062500 1 0 0 0 0 0 2 475086
-0.002282 -0.000396 0.119822 0.281876 0.395984 0.178047 -0.062500 1 0 0 0 0 0 2 476065
-0.002282 -0.000396 0.119822 0.281867 0.396009 0.178053 -0.062500 1 0 0 0 0 0 2 477087
-0.002282 -0.000396 0.119822 0.281863 0.396022 0.178047 -0.062500 1 0 0 0 0 0 2 478089
-0.002282 -0.000396 0.119822 0.281862 0.396024 0.178047 -0.062500 1 0 0 0 0 0 2 479085
-0.002282 -0.000396 0.119822 0.281874 0.396021 0.178040 -0.062500 1 0 0 0 0 0 2 480085
-0.002282 -0.000396 0.119822 0.281867 0.396011 0.178052 -0.062500 1 0 0 0 0 0 2 481084
-0.002282 -0.000396 0.119822 0.281871 0.396030 0.178054 -0.062500 1 0 0 0 0 0 2 482067
-0.002282 -0.000396 0.119822 0.281864 0.396024 0.178047 -0.062500 1 0 0 0 0 0 2 483066
-0.002287 -0.000378 0.119811 0.355773 0.141748 0.324820 -0.062500 1 0 0 0 0 0 2 484090
-0.002290 -0.000369 0.119808 0.332221 0.227431 0.253141 -0.062500 1 0 0 0 0 0 2 485089
-0.002291 -0.000364 0.119807 0.313644 0.291362 0.215965 -0.062500 1 0 0 0 0 0 2 486085
-0.002292 -0.000362 0.119806 0.303434 0.325374 0.201837 -0.062500 1 0 0 0 0 0 2 487086
-0.002292 -0.000361 0.119806 0.298143 0.342552 0.196805 -0.062500 1 0 0 0 0 0 2 488088
-0.002293 -0.000360 0.119806 0.295452 0.351157 0.195043 -0.062500 1 0 0 0 0 0 2 489065
-0.002293 -0.000360 0.119806 0.294080 0.355481 0.194437 -0.062500 1 0 0 0 0 0 2 490091
-0.002293 -0.000360 0.119806 0.293392 0.357617 0.194227 -0.062500 1 0 0 0 0 0 2 491085
-0.002293 -0.000360 0.119806 0.293050 0.358693 0.194139 -0.062500 1 0 0 0 0 0 2 492085
-0.002293 -0.000360 0.119806 0.292874 0.359227 0.194122 -0.062500 1 0 0 0 0 0 2 493085
-0.002293 -0.000360 0.119806 0.292790 0.359498 0.194120 -0.062500 1 0 0 0 0 0 2 494099
-0.002293 -0.000360 0.119806 0.292751 0.359628 0.194113 -0.062500 1 0 0 0 0 0 2 495093
-0.002293 -0.000360 0.119806 0.292728 0.359704 0.194112 -0.062500 1 0 0 0 0 0 2 496087
-0.002293 -0.000360 0.119806 0.292708 0.359735 0.194105 -0.062500 1 0 0 0 0 0 2 497085
-0.002293 -0.000360 0.119806 0.292699 0.359760 0.194111 -0.062500 1 0 0 0 0 0 2 498086
-0.002293 -0.000360 0.119806 0.292710 0.359759 0.194105 -0.062500 1 0 0 0 0 0 2 499087
-0.002293 -0.000360 0.119806 0.292699 0.359761 0.194111 -0.062500 1 0 0 0 0 0 2 500089
-0.002293 -0.000360 0.119806 0.292698 0.359761 0.194111 -0.062500 1 0 0 0 0 0 2 501082
-0.002293 -0.000360 0.119806 0.292698 0.359761 0.194112 -0.062500 1 0 0 0 0 0 2 502086
-0.002293 -0.000360 0.119806 0.292698 0.359760 0.194112 -0.062500 1 0 0 0 0 0 2 503083
-0.002293 -0.000360 0.119806 0.292694 0.359772 0.194105 -0.062500 1 0 0 0 0 0 2 504084
-0.002293 -0.000360 0.119806 0.292709 0.359759 0.194104 -0.062500 1 0 0 0 0 0 2 505083
-0.002293 -0.000360 0.119806 0.292707 0.359768 0.194118 -0.062500 1 0 0 0 0 0 2 506085
-0.002293 -0.000360 0.119806 0.292696 0.359773 0.194106 -0.062500 1 0 0 0 0 0 2 507075
-0.002298 -0.000342 0.119795 0.366561 0.105622 0.341013 -0.062500 1 0 0 0 0 0 2 508089
-0.002301 -0.000333 0.119792 0.343038 0.191257 0.269258 -0.062500 1 0 0 0 0 0 2 509079
-0.002302 -0.000328 0.119790 0.324470 0.255134 0.232064 -0.062500 1 0 0 0 0 0 2 510159
-0.002303 -0.000326 0.119790 0.314262 0.289140 0.217913 -0.062500 1 0 0 0 0 0 2 511225
-0.002303 -0.000325 0.119790 0.308968 0.306322 0.212884 -0.062500 1 0 0 0 0 0 2 512150
-0.002303 -0.000324 0.119790 0.306278 0.314926 0.211118 -0.062500 1 0 0 0 0 0 2 513145
-0.002303 -0.000324 0.119790 0.304901 0.319228 0.210510 -0.062500 1 0 0 0 0 0 2 514151
-0.002303 -0.000324 0.119790 0.304221 0.321370 0.210305 -0.062500 1 0 0 0 0 0 2 515142
-0.002304 -0.000324 0.119790 0.303880 0.322446 0.210218 -0.062500 1 0 0 0 0 0 2 516141
-0.002304 -0.000324 0.119790 0.303701 0.322991 0.210194 -0.062500 1 0 0 0 0 0 2 517118
-0.002304 -0.000324 0.119790 0.303617 0.323264 0.210191 -0.062500 1 0 0 0 0 0 2 518120
-0.002304 -0.000324 0.119790 0.303577 0.323394 0.210184 -0.062500 1 0 0 0 0 0 2 519119
-0.002304 -0.000324 0.119790 0.303557 0.323459 0.210190 -0.062500 1 0 0 0 0 0 2 520116
-0.002304 -0.000324 0.119790 0.303538 0.323488 0.210183 -0.062500 1 0 0 0 0 0 2 521117
-0.002304 -0.000324 0.119790 0.303541 0.323510 0.210183 -0.062500 1 0 0 0 0 0 2 522119
-0.002304 -0.000324 0.119790 0.303530 0.323514 0.210189 -0.062500 1 0 0 0 0 0 2 523125
-0.002304 -0.000324 0.119790 0.303525 0.323526 0.210183 -0.062500 1 0 0 0 0 0 2 524141
-0.002304 -0.000324 0.119790 0.303528 0.323515 0.210189 -0.062500 1 0 0 0 0 0 2 525124
-0.002304 -0.000324 0.119790 0.303537 0.323522 0.210177 -0.062500 1 0 0 0 0 0 2 526138
-0.002304 -0.000324 0.119790 0.303526 0.323526 0.210181 -0.062500 1 0 0 0 0 0 2 527124
-0.002309 -0.000305 0.119779 0.377350 0.069532 0.357220 -0.062500 1 0 0 0 0 0 2 528123
-0.002312 -0.000296 0.119776 0.353838 0.155073 0.285401 -0.062500 1 0 0 0 0 0 2 529124
-0.002313 -0.000292 0.119774 0.335297 0.218928 0.248165 -0.062500 1 0 0 0 0 0 2 530141
-0.002314 -0.000290 0.119774 0.325072 0.252924 0.234007 -0.062500 1 0 0 0 0 0 2 531123
-0.002314 -0.000288 0.119774 0.319803 0.270094 0.228977 -0.062500 1 0 0 0 0 0 2 532136
-0.002314 -0.000288 0.119774 0.317101 0.278709 0.227207 -0.062500 1 0 0 0 0 0 2 533122
-0.002314 -0.000288 0.119774 0.315726 0.282999 0.226604 -0.062500 1 0 0 0 0 0 2 534138
-0.002314 -0.000287 0.119774 0.315056 0.285148 0.226386 -0.062500 1 0 0 0 0 0 2 535123
-0.002314 -0.000287 0.119774 0.314695 0.286218 0.226315 -0.062500 1 0 0 0 0 0 2 536121
-0.002314 -0.000287 0.119774 0.314526 0.286760 0.226287 -0.062500 1 0 0 0 0 0 2 537138
-0.002314 -0.000287 0.119774 0.314434 0.287023 0.226277 -0.062500 1 0 0 0 0 0 2 538071
-0.002314 -0.000287 0.119774 0.314398 0.287172 0.226269 -0.062500 1 0 0 0 0 0 2 539081
-0.002314 -0.000287 0.119774 0.314379 0.287239 0.226274 -0.062500 1 0 0 0 0 0 2 541997
-0.002320 -0.000269 0.119763 0.388133 0.033390 0.373434 -0.062500 1 0 0 0 0 0 2 544774
-0.002322 -0.000260 0.119760 0.364649 0.118915 0.301550 -0.062500 1 0 0 0 0 0 2 545083
-0.002329 -0.000237 0.119748 0.419843 -0.071019 0.411541 -0.062500 1 0 0 0 0 0 2 546072
-0.002332 -0.000226 0.119744 0.386156 0.048400 0.325465 -0.062500 1 0 0 0 0 0 2 547084
-0.002334 -0.000221 0.119742 0.362353 0.129378 0.283121 -0.062500 1 0 0 0 0 0 2 548069
-0.002335 -0.000218 0.119742 0.349463 0.171938 0.267184 -0.062500 1 0 0 0 0 0 2 549071
-0.002336 -0.000216 0.119742 0.342801 0.193397 0.261518 -0.062500 1 0 0 0 0 0 2 550080
-0.002336 -0.000216 0.119742 0.339419 0.204145 0.259550 -0.062500 1 0 0 0 0 0 2 551070
-0.002336 -0.000215 0.119742 0.337709 0.209528 0.258854 -0.062500 1 0 0 0 0 0 2 552080
-0.002341 -0.000197 0.119731 0.410541 -0.041385 0.406031 -0.062500 1 0 0 0 0 0 2 553089
-0.002344 -0.000188 0.119727 0.386663 0.045303 0.333933 -0.062500 1 0 0 0 0 0 2 554072
-0.002345 -0.000183 0.119726 0.367937 0.109736 0.296573 -0.062500 1 0 0 0 0 0 2 555083
-0.002346 -0.000181 0.119726 0.357624 0.144021 0.282383 -0.062500 1 0 0 0 0 0 2 556083
-0.002346 -0.000180 0.119725 0.352282 0.161355 0.277325 -0.062500 1 0 0 0 0 0 2 557070
-0.002347 -0.000179 0.119725 0.349571 0.170024 0.275561 -0.062500 1 0 0 0 0 0 2 558244
-0.002347 -0.000179 0.119725 0.348190 0.174379 0.274946 -0.062500 1 0 0 0 0 0 2 559070
-0.002347 -0.000179 0.119725 0.347495 0.176537 0.274736 -0.062500 1 0 0 0 0 0 2 560079
-0.002347 -0.000179 0.119725 0.347150 0.177623 0.274659 -0.062500 1 0 0 0 0 0 2 561085
-0.002347 -0.000179 0.119725 0.346971 0.178169 0.274636 -0.062500 1 0 0 0 0 0 2 562090
-0.002347 -0.000179 0.119725 0.346887 0.178440 0.274612 -0.062500 1 0 0 0 0 0 2 563093
-0.002347 -0.000179 0.119725 0.346847 0.178570 0.274622 -0.062500 1 0 0 0 0 0 2 564073
-0.002347 -0.000179 0.119725 0.346824 0.178646 0.274623 -0.062500 1 0 0 0 0 0 2 565076
-0.002347 -0.000179 0.119725 0.346804 0.178677 0.274616 -0.062500 1 0 0 0 0 0 2 566089
-0.002347 -0.000179 0.119725 0.346799 0.178690 0.274628 -0.062500 1 0 0 0 0 0 2 567091
-0.002347 -0.000179 0.119725 0.346807 0.178699 0.274617 -0.062500 1 0 0 0 0 0 2 568079
-0.002347 -0.000179 0.119725 0.346796 0.178702 0.274622 -0.062500 1 0 0 0 0 0 2 569088
-0.002347 -0.000179 0.119725 0.346791 0.178714 0.274616 -0.062500 1 0 0 0 0 0 2 570064
-0.002347 -0.000179 0.119725 0.346794 0.178703 0.274622 -0.062500 1 0 0 0 0 0 2 571086
-0.002347 -0.000179 0.119725 0.346791 0.178714 0.274616 -0.062500 1 0 0 0 0 0 2 572080
-0.002352 -0.000161 0.119715 0.420432 -0.074747 0.422173 -0.062500 1 0 0 0 0 0 2 573083
-0.002355 -0.000152 0.119711 0.397008 0.010546 0.350073 -0.062500 1 0 0 0 0 0 2 574083
-0.002356 -0.000147 0.119710 0.378525 0.074268 0.312718 -0.062500 1 0 0 0 0 0 2 575083
-0.002357 -0.000145 0.119709 0.368335 0.108197 0.298522 -0.062500 1 0 0 0 0 0 2 576080
-0.002357 -0.000144 0.119709 0.363037 0.125358 0.293471 -0.062500 1 0 0 0 0 0 2 577063
-0.002357 -0.000143 0.119709 0.360342 0.133937 0.291696 -0.062500 1 0 0 0 0 0 2 578081
-0.002358 -0.000143 0.119709 0.358983 0.138247 0.291092 -0.062500 1 0 0 0 0 0 2 579080
-0.002358 -0.000143 0.119709 0.358303 0.140399 0.290876 -0.062500 1 0 0 0 0 0 2 580082
-0.002358 -0.000143 0.119709 0.357954 0.141466 0.290797 -0.062500 1 0 0 0 0 0 2 581084
-0.002358 -0.000143 0.119709 0.357775 0.142010 0.290774 -0.062500 1 0 0 0 0 0 2 582089
-0.002358 -0.000143 0.119709 0.357682 0.142273 0.290763 -0.062500 1 0 0 0 0 0 2 583086
-0.002358 -0.000143 0.119709 0.357649 0.142411 0.290761 -0.062500 1 0 0 0 0 0 2 584084
-0.002358 -0.000143 0.119709 0.357631 0.142476 0.290767 -0.062500 1 0 0 0 0 0 2 585087
-0.002358 -0.000143 0.119709 0.357611 0.142505 0.290761 -0.062500 1 0 0 0 0 0 2 586083
-0.002358 -0.000143 0.119709 0.357602 0.142529 0.290767 -0.062500 1 0 0 0 0 0 2 587085
-0.002363 -0.000124 0.119699 0.431193 -0.110783 0.438427 -0.062500 1 0 0 0 0 0 2 588062
-0.002366 -0.000115 0.119695 0.407792 -0.025557 0.366287 -0.062500 1 0 0 0 0 0 2 589081
-0.002367 -0.000111 0.119694 0.389309 0.038132 0.328886 -0.062500 1 0 0 0 0 0 2 590087
-0.002368 -0.000109 0.119693 0.379119 0.072056 0.314683 -0.062500 1 0 0 0 0 0 2 591080
-0.002368 -0.000108 0.119693 0.373847 0.089205 0.309631 -0.062500 1 0 0 0 0 0 2 592063
-0.002368 -0.000107 0.119693 0.371149 0.097804 0.307859 -0.062500 1 0 0 0 0 0 2 593081
-0.002368 -0.000107 0.119693 0.369773 0.102098 0.307239 -0.062500 1 0 0 0 0 0 2 594083
-0.002368 -0.000107 0.119693 0.369095 0.104236 0.307027 -0.062500 1 0 0 0 0 0 2 595084
-0.002368 -0.000106 0.119693 0.368751 0.105320 0.306948 -0.062500 1 0 0 0 0 0 2 596082
-0.002368 -0.000106 0.119693 0.368575 0.105855 0.306931 -0.062500 1 0 0 0 0 0 2 597087
-0.002368 -0.000106 0.119693 0.368491 0.106125 0.306928 -0.062500 1 0 0 0 0 0 2 598084
-0.002368 -0.000106 0.119693 0.368448 0.106267 0.306914 -0.062500 1 0 0 0 0 0 2 599082
-0.002368 -0.000106 0.119693 0.368420 0.106324 0.306912 -0.062500 1 0 0 0 0 0 2 600063
-0.002368 -0.000106 0.119693 0.368419 0.106358 0.306925 -0.062500 1 0 0 0 0 0 2 601074
-0.002368 -0.000106 0.119693 0.368416 0.106371 0.306920 -0.062500 1 0 0 0 0 0 2 602112
-0.002368 -0.000106 0.119693 0.368401 0.106386 0.306919 -0.062500 1 0 0 0 0 0 2 603146
-0.002368 -0.000106 0.119693 0.368399 0.106387 0.306919 -0.062500 1 0 0 0 0 0 2 604137
-0.002368 -0.000106 0.119693 0.368396 0.106399 0.306912 -0.062500 1 0 0 0 0 0 2 605148
-0.002368 -0.000106 0.119693 0.368398 0.106389 0.306918 -0.062500 1 0 0 0 0 0 2 606143
-0.002368 -0.000106 0.119693 0.368411 0.106384 0.306912 -0.062500 1 0 0 0 0 0 2 607139
-0.002368 -0.000106 0.119693 0.368400 0.106386 0.306918 -0.062500 1 0 0 0 0 0 2 608113
-0.002368 -0.000106 0.119693 0.368396 0.106398 0.306912 -0.062500 1 0 0 0 0 0 2 609112
-0.002368 -0.000106 0.119693 0.368406 0.106397 0.306925 -0.062500 1 0 0 0 0 0 2 610117
-0.002368 -0.000106 0.119693 0.368400 0.106388 0.306919 -0.062500 1 0 0 0 0 0 2 611137
-0.002368 -0.000106 0.119693 0.368395 0.106399 0.306912 -0.062500 1 0 0 0 0 0 2 612114
-0.002368 -0.000106 0.119693 0.368398 0.106388 0.306918 -0.062500 1 0 0 0 0 0 2 613114
-0.002368 -0.000106 0.119693 0.368410 0.106384 0.306912 -0.062500 1 0 0 0 0 0 2 614105
-0.002368 -0.000106 0.119693 0.368405 0.106407 0.306918 -0.062500 1 0 0 0 0 0 2 615141
-0.002368 -0.000106 0.119693 0.368399 0.106389 0.306919 -0.062500 1 0 0 0 0 0 2 619721
-0.002368 -0.000106 0.119693 0.368399 0.106387 0.306919 -0.062500 1 0 0 0 0 0 2 619909
-0.002368 -0.000106 0.119693 0.368395 0.106398 0.306912 -0.062500 1 0 0 0 0 0 2 622906
-0.002368 -0.000106 0.119693 0.368406 0.106397 0.306925 -0.062500 1 0 0 0 0 0 2 624067
-0.002368 -0.000106 0.119693 0.368412 0.106385 0.306913 -0.062500 1 0 0 0 0 0 2 625079
-0.002368 -0.000106 0.119693 0.368397 0.106398 0.306911 -0.062500 1 0 0 0 0 0 2 626068
-0.002368 -0.000106 0.119693 0.368398 0.106388 0.306918 -0.062500 1 0 0 0 0 0 2 627079
-0.002368 -0.000106 0.119693 0.368398 0.106387 0.306918 -0.062500 1 0 0 0 0 0 2 628078
-0.002368 -0.000106 0.119693 0.368403 0.106407 0.306919 -0.062500 1 0 0 0 0 0 2 629067
-0.002368 -0.000106 0.119693 0.368411 0.106386 0.306912 -0.062500 1 0 0 0 0 0 2 630079
-0.002368 -0.000106 0.119693 0.368400 0.106387 0.306918 -0.062500 1 0 0 0 0 0 2 631086
-0.002368 -0.000106 0.119693 0.368399 0.106387 0.306918 -0.062500 1 0 0 0 0 0 2 632081
-0.002368 -0.000106 0.119693 0.368404 0.106407 0.306919 -0.062500 1 0 0 0 0 0 2 633070
-0.002368 -0.000106 0.119693 0.368399 0.106389 0.306919 -0.062500 1 0 0 0 0 0 2 634082
-0.002368 -0.000106 0.119693 0.368395 0.106399 0.306912 -0.062500 1 0 0 0 0 0 2 635067
-0.002368 -0.000106 0.119693 0.368398 0.106388 0.306918 -0.062500 1 0 0 0 0 0 2 636077
-0.002368 -0.000106 0.119693 0.368410 0.106384 0.306912 -0.062500 1 0 0 0 0 0 2 637066
-0.002368 -0.000106 0.119693 0.368408 0.106395 0.306925 -0.062500 1 0 0 0 0 0 2 638078
-0.002368 -0.000106 0.119693 0.368397 0.106399 0.306913 -0.062500 1 0 0 0 0 0 2 639069
-0.002368 -0.000106 0.119693 0.368398 0.106388 0.306918 -0.062500 1 0 0 0 0 0 2 640077
-0.002368 -0.000106 0.119693 0.368398 0.106387 0.306919 -0.062500 1 0 0 0 0 0 2 641066
-0.002368 -0.000106 0.119693 0.368395 0.106398 0.306912 -0.062500 1 0 0 0 0 0 2 642078
-0.002368 -0.000106 0.119693 0.368418 0.106394 0.306918 -0.062500 1 0 0 0 0 0 2 643066
-0.002368 -0.000106 0.119693 0.368401 0.106388 0.306919 -0.062500 1 0 0 0 0 0 2 644076
-0.002368 -0.000106 0.119693 0.368396 0.106398 0.306912 -0.062500 1 0 0 0 0 0 2 645084
-0.002368 -0.000106 0.119693 0.368398 0.106388 0.306918 -0.062500 1 0 0 0 0 0 2 646079
-0.002368 -0.000106 0.119693 0.368407 0.106396 0.306926 -0.062500 1 0 0 0 0 0 2 647066
-0.002368 -0.000106 0.119693 0.368408 0.106397 0.306906 -0.062500 1 0 0 0 0 0 2 648083
-0.002368 -0.000106 0.119693 0.368400 0.106388 0.306917 -0.062500 1 0 0 0 0 0 2 649086
-0.002368 -0.000106 0.119693 0.368399 0.106387 0.306918 -0.062500 1 0 0 0 0 0 2 650085
-0.002368 -0.000106 0.119693 0.368395 0.106398 0.306912 -0.062500 1 0 0 0 0 0 2 651080
-0.002368 -0.000106 0.119693 0.368406 0.106397 0.306925 -0.062500 1 0 0 0 0 0 2 652080
-0.002368 -0.000106 0.119693 0.368399 0.106388 0.306919 -0.062500 1 0 0 0 0 0 2 653073
-0.002368 -0.000106 0.119693 0.368395 0.106399 0.306912 -0.062500 1 0 0 0 0 0 2 654079
-0.002368 -0.000106 0.119693 0.368410 0.106385 0.306911 -0.062500 1 0 0 0 0 0 2 655086
-0.002368 -0.000106 0.119693 0.368408 0.106395 0.306925 -0.062500 1 0 0 0 0 0 2 656439
-0.002368 -0.000106 0.119693 0.368397 0.106400 0.306913 -0.062500 1 0 0 0 0 0 2 657091
-0.002368 -0.000106 0.119693 0.368398 0.106389 0.306918 -0.062500 1 0 0 0 0 0 2 658085
-0.002368 -0.000106 0.119693 0.368398 0.106387 0.306919 -0.062500 1 0 0 0 0 0 2 659081
-0.002368 -0.000106 0.119693 0.368398 0.106387 0.306919 -0.062500 1 0 0 0 0 0 2 660083
-0.002368 -0.000106 0.119693 0.368415 0.106404 0.306913 -0.062500 1 0 0 0 0 0 2 661078
-0.002368 -0.000106 0.119693 0.368401 0.106389 0.306918 -0.062500 1 0 0 0 0 0 2 662078
-0.002368 -0.000106 0.119693 0.368399 0.106387 0.306919 -0.062500 1 0 0 0 0 0 2 663082
-0.002368 -0.000106 0.119693 0.368395 0.106398 0.306912 -0.062500 1 0 0 0 0 0 2 664078
-0.002368 -0.000106 0.119693 0.368406 0.106397 0.306925 -0.062500 1 0 0 0 0 0 2 665080
-0.002368 -0.000106 0.119693 0.368412 0.106385 0.306913 -0.062500 1 0 0 0 0 0 2 666078
-0.002368 -0.000106 0.119693 0.368397 0.106398 0.306911 -0.062500 1 0 0 0 0 0 2 667078
-0.002368 -0.000106 0.119693 0.368399 0.106388 0.306918 -0.062500 1 0 0 0 0 0 2 668061
-0.002368 -0.000106 0.119693 0.368399 0.106387 0.306918 -0.062500 1 0 0 0 0 0 2 669081
-0.002368 -0.000106 0.119693 0.368403 0.106407 0.306919 -0.062500 1 0 0 0 0 0 2 670061
-0.002368 -0.000106 0.119693 0.368399 0.106389 0.306919 -0.062500 1 0 0 0 0 0 2 671079
-0.002368 -0.000106 0.119693 0.368399 0.106387 0.306919 -0.062500 1 0 0 0 0 0 2 672078
-0.002368 -0.000106 0.119693 0.368407 0.106396 0.306906 -0.062500 1 0 0 0 0 0 2 673084
-0.002368 -0.000106 0.119693 0.368408 0.106397 0.306924 -0.062500 1 0 0 0 0 0 2 674083
-0.002368 -0.000106 0.119693 0.368400 0.106388 0.306919 -0.062500 1 0 0 0 0 0 2 675076
-0.002368 -0.000106 0.119693 0.368396 0.106399 0.306912 -0.062500 1 0 0 0 0 0 2 676076
-0.002368 -0.000106 0.119693 0.368398 0.106388 0.306918 -0.062500 1 0 0 0 0 0 2 677060
-0.002368 -0.000106 0.119693 0.368398 0.106387 0.306919 -0.062500 1 0 0 0 0 0 2 678082
-0.002368 -0.000106 0.119693 0.368415 0.106404 0.306912 -0.062500 1 0 0 0 0 0 2 679076
-0.002368 -0.000106 0.119693 0.368401 0.106389 0.306918 -0.062500 1 0 0 0 0 0 2 680077
-0.002368 -0.000106 0.119693 0.368399 0.106387 0.306919 -0.062500 1 0 0 0 0 0 2 681061
-0.002368 -0.000106 0.119693 0.368395 0.106399 0.306912 -0.062500 1 0 0 0 0 0 2 682079
-0.002368 -0.000106 0.119693 0.368406 0.106397 0.306925 -0.062500 1 0 0 0 0 0 2 683079
-0.002368 -0.000106 0.119693 0.368399 0.106388 0.306920 -0.062500 1 0 0 0 0 0 2 684077
-0.002374 -0.000088 0.119683 0.441944 -0.146790 0.454705 -0.062500 1 0 0 0 0 0 2 685078
-0.002376 -0.000079 0.119679 0.418578 -0.061635 0.382502 -0.062500 1 0 0 0 0 0 2 686083
-0.002378 -0.000075 0.119678 0.400106 0.002029 0.345079 -0.062500 1 0 0 0 0 0 2 687076
-0.002378 -0.000073 0.119677 0.389913 0.035930 0.330852 -0.062500 1 0 0 0 0 0 2 688076
-0.002379 -0.000071 0.119677 0.384631 0.053073 0.325796 -0.062500 1 0 0 0 0 0 2 689130
-0.002379 -0.000071 0.119677 0.381935 0.061657 0.324027 -0.062500 1 0 0 0 0 0 2 690141
-0.002379 -0.000071 0.119677 0.380581 0.065954 0.323406 -0.062500 1 0 0 0 0 0 2 691141
-0.002379 -0.000070 0.119677 0.379897 0.068115 0.323199 -0.062500 1 0 0 0 0 0 2 692138
-0.002379 -0.000070 0.119677 0.379536 0.069185 0.323127 -0.062500 1 0 0 0 0 0 2 693152
-0.002379 -0.000070 0.119677 0.379371 0.069714 0.323104 -0.062500 1 0 0 0 0 0 2 694142
-0.002379 -0.000070 0.119677 0.379284 0.069996 0.323094 -0.062500 1 0 0 0 0 0 2 695121
-0.002379 -0.000070 0.119677 0.379245 0.070127 0.323086 -0.062500 1 0 0 0 0 0 2 696150
-0.002379 -0.000070 0.119677 0.379217 0.070183 0.323084 -0.062500 1 0 0 0 0 0 2 697155
-0.002379 -0.000070 0.119677 0.379204 0.070220 0.323084 -0.062500 1 0 0 0 0 0 2 698166
-0.002379 -0.000070 0.119677 0.379208 0.070242 0.323083 -0.062500 1 0 0 0 0 0 2 699164
-0.002379 -0.000070 0.119677 0.379209 0.070243 0.323083 -0.062500 1 0 0 0 0 0 2 700134
-0.002379 -0.000070 0.119677 0.379194 0.070257 0.323083 -0.062500 1 0 0 0 0 0 2 701150
-0.002379 -0.000070 0.119677 0.379192 0.070259 0.323083 -0.062500 1 0 0 0 0 0 2 702151
-0.002379 -0.000070 0.119677 0.379204 0.070256 0.323096 -0.062500 1 0 0 0 0 0 2 703145
-0.002379 -0.000070 0.119677 0.379193 0.070259 0.323085 -0.062500 1 0 0 0 0 0 2 704120
-0.002379 -0.000070 0.119677 0.379192 0.070259 0.323083 -0.062500 1 0 0 0 0 0 2 705136
-0.002379 -0.000070 0.119677 0.379204 0.070256 0.323076 -0.062500 1 0 0 0 0 0 2 706121
-0.002379 -0.000070 0.119677 0.379205 0.070256 0.323096 -0.062500 1 0 0 0 0 0 2 707133
-0.002379 -0.000070 0.119677 0.379194 0.070259 0.323084 -0.062500 1 0 0 0 0 0 2 708118
-0.002379 -0.000070 0.119677 0.379192 0.070259 0.323083 -0.062500 1 0 0 0 0 0 2 709157
-0.002379 -0.000070 0.119677 0.379192 0.070259 0.323083 -0.062500 1 0 0 0 0 0 2 710144
-0.002379 -0.000070 0.119677 0.379195 0.070248 0.323090 -0.062500 1 0 0 0 0 0 2 711143
-0.002379 -0.000070 0.119677 0.379200 0.070266 0.323091 -0.062500 1 0 0 0 0 0 2 712154
-0.002379 -0.000070 0.119677 0.379205 0.070257 0.323078 -0.062500 1 0 0 0 0 0 2 713142
-0.002379 -0.000070 0.119677 0.379194 0.070259 0.323082 -0.062500 1 0 0 0 0 0 2 714118
-0.002379 -0.000070 0.119677 0.379196 0.070248 0.323089 -0.062500 1 0 0 0 0 0 2 715132
-0.002379 -0.000070 0.119677 0.379192 0.070258 0.323084 -0.062500 1 0 0 0 0 0 2 716116
-0.002379 -0.000070 0.119677 0.379200 0.070268 0.323090 -0.062500 1 0 0 0 0 0 2 717132
-0.002379 -0.000070 0.119677 0.379205 0.070257 0.323077 -0.062500 1 0 0 0 0 0 2 718065
-0.002379 -0.000070 0.119677 0.379197 0.070247 0.323089 -0.062500 1 0 0 0 0 0 2 719075
-0.002379 -0.000070 0.119677 0.379193 0.070258 0.323083 -0.062500 1 0 0 0 0 0 2 720064
-0.002379 -0.000070 0.119677 0.379200 0.070268 0.323090 -0.062500 1 0 0 0 0 0 2 721072
-0.002379 -0.000070 0.119677 0.379193 0.070260 0.323084 -0.062500 1 0 0 0 0 0 2 722065
-0.002379 -0.000070 0.119677 0.379195 0.070248 0.323090 -0.062500 1 0 0 0 0 0 2 723075
-0.002379 -0.000070 0.119677 0.379204 0.070255 0.323077 -0.062500 1 0 0 0 0 0 2 724064
-0.002379 -0.000070 0.119677 0.379193 0.070259 0.323082 -0.062500 1 0 0 0 0 0 2 725067
-0.002379 -0.000070 0.119677 0.379204 0.070256 0.323096 -0.062500 1 0 0 0 0 0 2 726075
-0.002384 -0.000052 0.119666 0.452683 -0.182792 0.471012 -0.062500 1 0 0 0 0 0 2 727064
-0.002387 -0.000043 0.119663 0.429344 -0.097684 0.398732 -0.062500 1 0 0 0 0 0 2 728056
-0.002389 -0.000039 0.119661 0.410895 -0.034088 0.361273 -0.062500 1 0 0 0 0 0 2 729063
-0.002389 -0.000036 0.119661 0.400706 -0.000197 0.347040 -0.062500 1 0 0 0 0 0 2 730074
-0.002390 -0.000035 0.119661 0.395430 0.016960 0.341976 -0.062500 1 0 0 0 0 0 2 731063
-0.002390 -0.000035 0.119661 0.392724 0.025546 0.340209 -0.062500 1 0 0 0 0 0 2 732075
-0.002390 -0.000034 0.119661 0.391369 0.029843 0.339586 -0.062500 1 0 0 0 0 0 2 733066
-0.002390 -0.000034 0.119661 0.390689 0.031991 0.339385 -0.062500 1 0 0 0 0 0 2 734074
-0.002390 -0.000034 0.119661 0.390329 0.033059 0.339313 -0.062500 1 0 0 0 0 0 2 735065
-0.002390 -0.000034 0.119661 0.390160 0.033600 0.339283 -0.062500 1 0 0 0 0 0 2 736064
-0.002390 -0.000034 0.119661 0.390068 0.033862 0.339272 -0.062500 1 0 0 0 0 0 2 737073
-0.002390 -0.000034 0.119661 0.390036 0.034000 0.339270 -0.062500 1 0 0 0 0 0 2 738064
-0.002390 -0.000034 0.119661 0.390014 0.034077 0.339269 -0.062500 1 0 0 0 0 0 2 739073
-0.002390 -0.000034 0.119661 0.389994 0.034107 0.339262 -0.062500 1 0 0 0 0 0 2 740067
-0.002390 -0.000034 0.119661 0.390000 0.034118 0.339268 -0.062500 1 0 0 0 0 0 2 741073
-0.002390 -0.000034 0.119661 0.389986 0.034132 0.339268 -0.062500 1 0 0 0 0 0 2 742077
-0.002390 -0.000034 0.119661 0.389984 0.034134 0.339268 -0.062500 1 0 0 0 0 0 2 743090
-0.002390 -0.000034 0.119661 0.389984 0.034133 0.339268 -0.062500 1 0 0 0 0 0 2 744072
-0.002390 -0.000034 0.119661 0.389996 0.034130 0.339262 -0.062500 1 0 0 0 0 0 2 745082
-0.002390 -0.000034 0.119661 0.389985 0.034133 0.339267 -0.062500 1 0 0 0 0 0 2 746073
-0.002390 -0.000034 0.119661 0.389992 0.034141 0.339275 -0.062500 1 0 0 0 0 0 2 747081
-0.002390 -0.000034 0.119661 0.389985 0.034134 0.339269 -0.062500 1 0 0 0 0 0 2 748077
-0.002390 -0.000034 0.119661 0.389984 0.034133 0.339269 -0.062500 1 0 0 0 0 0 2 749084
-0.002390 -0.000034 0.119661 0.389984 0.034132 0.339269 -0.062500 1 0 0 0 0 0 2 750078
-0.002390 -0.000034 0.119661 0.389993 0.034141 0.339255 -0.062500 1 0 0 0 0 0 2 751076
-0.002390 -0.000034 0.119661 0.389993 0.034142 0.339274 -0.062500 1 0 0 0 0 0 2 752079
-0.002390 -0.000034 0.119661 0.389985 0.034134 0.339269 -0.062500 1 0 0 0 0 0 2 753076
-0.002390 -0.000034 0.119661 0.389984 0.034133 0.339268 -0.062500 1 0 0 0 0 0 2 754080
-0.002390 -0.000034 0.119661 0.389984 0.034133 0.339268 -0.062500 1 0 0 0 0 0 2 755076
-0.002390 -0.000034 0.119661 0.389984 0.034132 0.339268 -0.062500 1 0 0 0 0 0 2 756076
-0.002390 -0.000034 0.119661 0.390001 0.034150 0.339262 -0.062500 1 0 0 0 0 0 2 757082
-0.002390 -0.000034 0.119661 0.389986 0.034135 0.339267 -0.062500 1 0 0 0 0 0 2 758082
-0.002390 -0.000034 0.119661 0.389984 0.034133 0.339268 -0.062500 1 0 0 0 0 0 2 759061
-0.002390 -0.000034 0.119661 0.389984 0.034133 0.339268 -0.062500 1 0 0 0 0 0 2 760080
-0.002390 -0.000034 0.119661 0.389992 0.034141 0.339275 -0.062500 1 0 0 0 0 0 2 761078
-0.002390 -0.000034 0.119661 0.389981 0.034145 0.339262 -0.062500 1 0 0 0 0 0 2 762079
-0.002390 -0.000034 0.119661 0.389996 0.034132 0.339261 -0.062500 1 0 0 0 0 0 2 763074
-0.002395 -0.000016 0.119650 0.463428 -0.218781 0.487322 -0.062500 1 0 0 0 0 0 2 764075
-0.002398 -0.000007 0.119646 0.440121 -0.133732 0.414975 -0.062500 1 0 0 0 0 0 2 765183
-0.002399 -0.000003 0.119645 0.421674 -0.070169 0.377485 -0.062500 1 0 0 0 0 0 2 766077
-0.002400 -0.000000 0.119645 0.411497 -0.036285 0.363242 -0.062500 1 0 0 0 0 0 2 767074
-0.002400 0.000001 0.119645 0.406208 -0.019152 0.358176 -0.062500 1 0 0 0 0 0 2 768198
-0.002401 0.000001 0.119645 0.403507 -0.010551 0.356404 -0.062500 1 0 0 0 0 0 2 769073
-0.002401 0.000002 0.119645 0.402156 -0.006265 0.355786 -0.062500 1 0 0 0 0 0 2 770232
-0.002401 0.000002 0.119645 0.401465 -0.004116 0.355570 -0.062500 1 0 0 0 0 0 2 771206
-0.002401 0.000002 0.119645 0.401123 -0.003042 0.355497 -0.062500 1 0 0 0 0 0 2 772199
-0.002401 0.000002 0.119645 0.400948 -0.002509 0.355480 -0.062500 1 0 0 0 0 0 2 773208
-0.002401 0.000002 0.119645 0.400864 -0.002239 0.355476 -0.062500 1 0 0 0 0 0 2 774206
-0.002401 0.000002 0.119645 0.400821 -0.002098 0.355462 -0.062500 1 0 0 0 0 0 2 775202
-0.002401 0.000002 0.119645 0.400801 -0.002032 0.355467 -0.062500 1 0 0 0 0 0 2 776201
-0.002401 0.000002 0.119645 0.400782 -0.002003 0.355460 -0.062500 1 0 0 0 0 0 2 777201
-0.002401 0.000002 0.119645 0.400773 -0.001978 0.355466 -0.062500 1 0 0 0 0 0 2 778189
-0.002401 0.000002 0.119645 0.400784 -0.001979 0.355460 -0.062500 1 0 0 0 0 0 2 779200
-0.002401 0.000002 0.119645 0.400773 -0.001977 0.355466 -0.062500 1 0 0 0 0 0 2 780203
-0.002401 0.000002 0.119645 0.400769 -0.001966 0.355460 -0.062500 1 0 0 0 0 0 2 781194
-0.002401 0.000002 0.119645 0.400771 -0.001976 0.355466 -0.062500 1 0 0 0 0 0 2 782203
-0.002401 0.000002 0.119645 0.400768 -0.001966 0.355460 -0.062500 1 0 0 0 0 0 2 783205
-0.002401 0.000002 0.119645 0.400771 -0.001977 0.355466 -0.062500 1 0 0 0 0 0 2 784201
-0.002401 0.000002 0.119645 0.400780 -0.001969 0.355453 -0.062500 1 0 0 0 0 0 2 785199
-0.002401 0.000002 0.119645 0.400772 -0.001977 0.355465 -0.062500 1 0 0 0 0 0 2 786203
-0.002401 0.000002 0.119645 0.400776 -0.001958 0.355466 -0.062500 1 0 0 0 0 0 2 787208
-0.002401 0.000002 0.119645 0.400769 -0.001964 0.355460 -0.062500 1 0 0 0 0 0 2 788184
-0.002401 0.000002 0.119645 0.400771 -0.001976 0.355466 -0.062500 1 0 0 0 0 0 2 789204
-0.002401 0.000002 0.119645 0.400768 -0.001966 0.355460 -0.062500 1 0 0 0 0 0 2 790211
-0.002401 0.000002 0.119645 0.400779 -0.001968 0.355452 -0.062500 1 0 0 0 0 0 2 791180
-0.002401 0.000002 0.119645 0.400780 -0.001968 0.355472 -0.062500 1 0 0 0 0 0 2 792201
-0.002401 0.000002 0.119645 0.400769 -0.001965 0.355460 -0.062500 1 0 0 0 0 0 2 793199
-0.002401 0.000002 0.119645 0.400771 -0.001977 0.355466 -0.062500 1 0 0 0 0 0 2 794191
-0.002401 0.000002 0.119645 0.400768 -0.001966 0.355460 -0.062500 1 0 0 0 0 0 2 795195
-0.002401 0.000002 0.119645 0.400779 -0.001968 0.355473 -0.062500 1 0 0 0 0 0 2 796199
-0.002401 0.000002 0.119645 0.400781 -0.001968 0.355454 -0.062500 1 0 0 0 0 0 2 797189
-0.002401 0.000002 0.119645 0.400769 -0.001965 0.355458 -0.062500 1 0 0 0 0 0 2 798197
-0.002401 0.000002 0.119645 0.400771 -0.001977 0.355465 -0.062500 1 0 0 0 0 0 2 799188
-0.002401 0.000002 0.119645 0.400768 -0.001966 0.355459 -0.062500 1 0 0 0 0 0 2 800197
-0.002401 0.000002 0.119645 0.400779 -0.001968 0.355473 -0.062500 1 0 0 0 0 0 2 801197
-0.002401 0.000002 0.119645 0.400769 -0.001965 0.355461 -0.062500 1 0 0 0 0 0 2 802189
-0.002401 0.000002 0.119645 0.400780 -0.001968 0.355453 -0.062500 1 0 0 0 0 0 2 803190
-0.002406 0.000020 0.119634 0.474168 -0.254754 0.503646 -0.062500 1 0 0 0 0 0 2 804186
-0.002409 0.000029 0.119630 0.450874 -0.169772 0.431230 -0.062500 1 0 0 0 0 0 2 805196
-0.002410 0.000034 0.119629 0.432445 -0.106236 0.393711 -0.062500 1 0 0 0 0 0 2 806197
-0.002411 0.000036 0.119629 0.422263 -0.072364 0.379457 -0.062500 1 0 0 0 0 0 2 807188
-0.002411 0.000037 0.119628 0.416995 -0.055232 0.374382 -0.062500 1 0 0 0 0 0 2 808350
-0.002411 0.000037 0.119628 0.414300 -0.046645 0.372613 -0.062500 1 0 0 0 0 0 2 809187
-0.002411 0.000038 0.119628 0.412939 -0.042360 0.371999 -0.062500 1 0 0 0 0 0 2 810190
-0.002412 0.000038 0.119628 0.412247 -0.040211 0.371783 -0.062500 1 0 0 0 0 0 2 811187
-0.002412 0.000038 0.119628 0.411905 -0.039138 0.371710 -0.062500 1 0 0 0 0 0 2 812186
-0.002412 0.000038 0.119628 0.411727 -0.038594 0.371685 -0.062500 1 0 0 0 0 0 2 813197
-0.002412 0.000038 0.119628 0.411643 -0.038323 0.371681 -0.062500 1 0 0 0 0 0 2 814188
-0.002412 0.000038 0.119628 0.411603 -0.038193 0.371673 -0.062500 1 0 0 0 0 0 2 815198
-0.002412 0.000038 0.119628 0.411580 -0.038116 0.371672 -0.062500 1 0 0 0 0 0 2 816187
-0.002412 0.000038 0.119628 0.411564 -0.038097 0.371671 -0.062500 1 0 0 0 0 0 2 817196
-0.002412 0.000038 0.119628 0.411567 -0.038077 0.371671 -0.062500 1 0 0 0 0 0 2 818198
-0.002412 0.000038 0.119628 0.411553 -0.038061 0.371671 -0.062500 1 0 0 0 0 0 2 819253
-0.002412 0.000038 0.119628 0.411551 -0.038060 0.371671 -0.062500 1 0 0 0 0 0 2 820198
-0.002412 0.000038 0.119628 0.411550 -0.038060 0.371671 -0.062500 1 0 0 0 0 0 2 821187
-0.002412 0.000038 0.119628 0.411550 -0.038060 0.371671 -0.062500 1 0 0 0 0 0 2 822199
-0.002412 0.000038 0.119628 0.411550 -0.038060 0.371671 -0.062500 1 0 0 0 0 0 2 823083
-0.002412 0.000038 0.119628 0.411562 -0.038063 0.371664 -0.062500 1 0 0 0 0 0 2 824201
-0.002412 0.000038 0.119628 0.411551 -0.038061 0.371670 -0.062500 1 0 0 0 0 0 2 825197
-0.002412 0.000038 0.119628 0.411558 -0.038052 0.371677 -0.062500 1 0 0 0 0 0 2 826195
-0.002412 0.000038 0.119628 0.411551 -0.038059 0.371671 -0.062500 1 0 0 0 0 0 2 827200
-0.002412 0.000038 0.119628 0.411550 -0.038060 0.371671 -0.062500 1 0 0 0 0 0 2 828205
-0.002412 0.000038 0.119628 0.411550 -0.038060 0.371671 -0.062500 1 0 0 0 0 0 2 829205
-0.002412 0.000038 0.119628 0.411562 -0.038063 0.371664 -0.062500 1 0 0 0 0 0 2 830204
-0.002412 0.000038 0.119628 0.411560 -0.038052 0.371677 -0.062500 1 0 0 0 0 0 2 831209
-0.002412 0.000038 0.119628 0.411551 -0.038059 0.371671 -0.062500 1 0 0 0 0 0 2 832181
-0.002412 0.000038 0.119628 0.411550 -0.038060 0.371671 -0.062500 1 0 0 0 0 0 2 833181
-0.002412 0.000038 0.119628 0.411550 -0.038060 0.371670 -0.062500 1 0 0 0 0 0 2 834199
-0.002412 0.000038 0.119628 0.411550 -0.038061 0.371670 -0.062500 1 0 0 0 0 0 2 835195
-0.002412 0.000038 0.119628 0.411558 -0.038052 0.371678 -0.062500 1 0 0 0 0 0 2 836198
-0.002412 0.000038 0.119628 0.411563 -0.038062 0.371665 -0.062500 1 0 0 0 0 0 2 837204
-0.002412 0.000038 0.119628 0.411552 -0.038061 0.371670 -0.062500 1 0 0 0 0 0 2 838200
-0.002412 0.000038 0.119628 0.411550 -0.038061 0.371670 -0.062500 1 0 0 0 0 0 2 839192
-0.002412 0.000038 0.119628 0.411558 -0.038052 0.371677 -0.062500 1 0 0 0 0 0 2 840203
-0.002412 0.000038 0.119628 0.411551 -0.038059 0.371671 -0.062500 1 0 0 0 0 0 2 841202
-0.002412 0.000038 0.119628 0.411562 -0.038063 0.371664 -0.062500 1 0 0 0 0 0 2 842205
-0.002412 0.000038 0.119628 0.411552 -0.038061 0.371670 -0.062500 1 0 0 0 0 0 2 843199
-0.002412 0.000038 0.119628 0.411550 -0.038061 0.371670 -0.062500 1 0 0 0 0 0 2 844178
-0.002412 0.000038 0.119628 0.411558 -0.038052 0.371677 -0.062500 1 0 0 0 0 0 2 845201
-0.002412 0.000038 0.119628 0.411551 -0.038060 0.371671 -0.062500 1 0 0 0 0 0 2 846189
-0.002412 0.000038 0.119628 0.411550 -0.038060 0.371671 -0.062500 1 0 0 0 0 0 2 847200
-0.002412 0.000038 0.119628 0.411562 -0.038063 0.371664 -0.062500 1 0 0 0 0 0 2 848196
-0.002412 0.000038 0.119628 0.411551 -0.038061 0.371670 -0.062500 1 0 0 0 0 0 2 849204
-0.002412 0.000038 0.119628 0.411558 -0.038052 0.371677 -0.062500 1 0 0 0 0 0 2 850204
-0.002412 0.000038 0.119628 0.411551 -0.038060 0.371671 -0.062500 1 0 0 0 0 0 2 851197
-0.002412 0.000038 0.119628 0.411550 -0.038061 0.371671 -0.062500 1 0 0 0 0 0 2 852200
-0.002412 0.000038 0.119628 0.411550 -0.038061 0.371671 -0.062500 1 0 0 0 0 0 2 853200
-0.002412 0.000038 0.119628 0.411558 -0.038052 0.371678 -0.062500 1 0 0 0 0 0 2 854179
-0.002412 0.000038 0.119628 0.411563 -0.038062 0.371665 -0.062500 1 0 0 0 0 0 2 855206
-0.002412 0.000038 0.119628 0.411552 -0.038061 0.371670 -0.062500 1 0 0 0 0 0 2 856182
-0.002412 0.000038 0.119628 0.411550 -0.038061 0.371670 -0.062500 1 0 0 0 0 0 2 857200
-0.002412 0.000038 0.119628 0.411550 -0.038061 0.371670 -0.062500 1 0 0 0 0 0 2 858203
-0.002412 0.000038 0.119628 0.411558 -0.038052 0.371678 -0.062500 1 0 0 0 0 0 2 859195
-0.002412 0.000038 0.119628 0.411563 -0.038063 0.371665 -0.062500 1 0 0 0 0 0 2 860197
-0.002412 0.000038 0.119628 0.411552 -0.038061 0.371670 -0.062500 1 0 0 0 0 0 2 861197
-0.002412 0.000038 0.119628 0.411550 -0.038061 0.371670 -0.062500 1 0 0 0 0 0 2 862200
-0.002412 0.000038 0.119628 0.411558 -0.038052 0.371677 -0.062500 1 0 0 0 0 0 2 863190
-0.002417 0.000056 0.119618 0.484900 -0.290701 0.519980 -0.062500 1 0 0 0 0 0 2 864189
-0.002420 0.000065 0.119614 0.461641 -0.205788 0.447499 -0.062500 1 0 0 0 0 0 2 865195
-0.002421 0.000070 0.119613 0.443215 -0.142286 0.409951 -0.062500 1 0 0 0 0 0 2 866202
-0.002422 0.000072 0.119612 0.433040 -0.108442 0.395686 -0.062500 1 0 0 0 0 0 2 867196
-0.002422 0.000073 0.119612 0.427760 -0.091304 0.390602 -0.062500 1 0 0 0 0 0 2 868204
-0.002422 0.000074 0.119612 0.425088 -0.082725 0.388835 -0.062500 1 0 0 0 0 0 2 869197
-0.002422 0.000074 0.119612 0.423714 -0.078428 0.388219 -0.062500 1 0 0 0 0 0 2 870199
-0.002441 0.000078 0.119622 0.687066 -0.138487 0.250252 -0.062500 1 0 0 0 0 0 2 871196
-0.002438 0.000094 0.119636 0.419588 -0.306936 0.166326 -0.062500 1 0 0 0 0 0 2 872178
-0.002436 0.000102 0.119641 0.411067 -0.226894 0.275149 -0.062500 1 0 0 0 0 0 2 873196
-0.002435 0.000106 0.119643 0.420444 -0.170406 0.326648 -0.062500 1 0 0 0 0 0 2 874199
-0.002435 0.000108 0.119643 0.426871 -0.140502 0.345863 -0.062500 1 0 0 0 0 0 2 875190
-0.002434 0.000109 0.119644 0.430391 -0.125386 0.352672 -0.062500 1 0 0 0 0 0 2 876195
-0.002434 0.000110 0.119644 0.432232 -0.117813 0.355039 -0.062500 1 0 0 0 0 0 2 877185
-0.002434 0.000110 0.119644 0.433171 -0.114021 0.355863 -0.062500 1 0 0 0 0 0 2 878196
-0.002434 0.000110 0.119644 0.433659 -0.112134 0.356153 -0.062500 1 0 0 0 0 0 2 879195
-0.002434 0.000110 0.119644 0.433899 -0.111167 0.356255 -0.062500 1 0 0 0 0 0 2 880184
-0.002434 0.000110 0.119644 0.434026 -0.110705 0.356287 -0.062500 1 0 0 0 0 0 2 881194
-0.002434 0.000110 0.119644 0.434089 -0.110470 0.356298 -0.062500 1 0 0 0 0 0 2 882185
-0.002434 0.000110 0.119644 0.434104 -0.110354 0.356305 -0.062500 1 0 0 0 0 0 2 883195
-0.002434 0.000110 0.119644 0.434130 -0.110290 0.356300 -0.062500 1 0 0 0 0 0 2 884190
-0.002434 0.000110 0.119644 0.434137 -0.110266 0.356300 -0.062500 1 0 0 0 0 0 2 885195
-0.002434 0.000110 0.119644 0.434130 -0.110242 0.356306 -0.062500 1 0 0 0 0 0 2 886186
-0.002434 0.000110 0.119644 0.434141 -0.110243 0.356300 -0.062500 1 0 0 0 0 0 2 887198
-0.002434 0.000110 0.119644 0.434150 -0.110235 0.356307 -0.062500 1 0 0 0 0 0 2 888185
-0.002434 0.000110 0.119644 0.434140 -0.110232 0.356294 -0.062500 1 0 0 0 0 0 2 889194
-0.002434 0.000110 0.119644 0.434150 -0.110234 0.356306 -0.062500 1 0 0 0 0 0 2 890185
-0.002434 0.000110 0.119644 0.434136 -0.110220 0.356307 -0.062500 1 0 0 0 0 0 2 891194
-0.002434 0.000110 0.119644 0.434141 -0.110241 0.356300 -0.062500 1 0 0 0 0 0 2 892185
-0.002434 0.000110 0.119644 0.434150 -0.110235 0.356307 -0.062500 1 0 0 0 0 0 2 893194
-0.002434 0.000110 0.119644 0.434148 -0.110223 0.356300 -0.062500 1 0 0 0 0 0 2 894185
-0.002434 0.000110 0.119644 0.434131 -0.110239 0.356306 -0.062500 1 0 0 0 0 0 2 895172
-0.002434 0.000110 0.119644 0.434146 -0.110224 0.356300 -0.062500 1 0 0 0 0 0 2 896194
-0.002439 0.000128 0.119633 0.507442 -0.362708 0.504865 -0.062500 1 0 0 0 0 0 2 897185
-0.002442 0.000137 0.119629 0.484188 -0.277898 0.432261 -0.062500 1 0 0 0 0 0 2 898195
-0.002443 0.000142 0.119628 0.465802 -0.214428 0.394652 -0.062500 1 0 0 0 0 0 2 899184
-0.002444 0.000144 0.119628 0.455624 -0.180598 0.380357 -0.062500 1 0 0 0 0 0 2 900194
-0.002445 0.000145 0.119628 0.450345 -0.163467 0.375275 -0.062500 1 0 0 0 0 0 2 901190
-0.002445 0.000146 0.119627 0.447658 -0.154877 0.373501 -0.062500 1 0 0 0 0 0 2 902194
-0.002445 0.000146 0.119627 0.446295 -0.150582 0.372874 -0.062500 1 0 0 0 0 0 2 903194
-0.002445 0.000146 0.119627 0.445615 -0.148436 0.372668 -0.062500 1 0 0 0 0 0 2 904184
-0.002445 0.000146 0.119627 0.445267 -0.147371 0.372587 -0.062500 1 0 0 0 0 0 2 905203
-0.002445 0.000146 0.119627 0.445088 -0.146829 0.372561 -0.062500 1 0 0 0 0 0 2 906192
-0.002445 0.000146 0.119627 0.444992 -0.146555 0.372562 -0.062500 1 0 0 0 0 0 2 907192
-0.002445 0.000146 0.119627 0.444950 -0.146425 0.372554 -0.062500 1 0 0 0 0 0 2 908200
-0.002445 0.000146 0.119627 0.444942 -0.146363 0.372553 -0.062500 1 0 0 0 0 0 2 909207
-0.002445 0.000146 0.119627 0.444932 -0.146326 0.372553 -0.062500 1 0 0 0 0 0 2 910192
-0.002432 0.000160 0.119638 0.267603 -0.336808 0.221432 -0.062500 1 0 0 0 0 0 2 911194
-0.002426 0.000167 0.119642 0.325667 -0.272867 0.295382 -0.062500 1 0 0 0 0 0 2 912204
-0.002423 0.000170 0.119643 0.370245 -0.224956 0.333619 -0.062500 1 0 0 0 0 0 2 913194
-0.002421 0.000172 0.119644 0.394385 -0.199403 0.348117 -0.062500 1 0 0 0 0 0 2 914203
-0.002420 0.000173 0.119644 0.406739 -0.186476 0.353286 -0.062500 1 0 0 0 0 0 2 915201
-0.002420 0.000173 0.119644 0.412971 -0.179995 0.355079 -0.062500 1 0 0 0 0 0 2 916197
-0.002419 0.000173 0.119644 0.416111 -0.176740 0.355702 -0.062500 1 0 0 0 0 0 2 917197
-0.002419 0.000173 0.119644 0.417686 -0.175132 0.355919 -0.062500 1 0 0 0 0 0 2 918198
-0.002419 0.000173 0.119644 0.418473 -0.174309 0.356003 -0.062500 1 0 0 0 0 0 2 919197
-0.002419 0.000173 0.119644 0.418866 -0.173911 0.356028 -0.062500 1 0 0 0 0 0 2 920194
-0.002419 0.000173 0.119644 0.419073 -0.173710 0.356028 -0.062500 1 0 0 0 0 0 2 921200
-0.002419 0.000174 0.119644 0.419168 -0.173613 0.356037 -0.062500 1 0 0 0 0 0 2 922186
-0.002419 0.000174 0.119644 0.419214 -0.173565 0.356032 -0.062500 1 0 0 0 0 0 2 923273
-0.002419 0.000174 0.119644 0.419250 -0.173528 0.356039 -0.062500 1 0 0 0 0 0 2 924277
-0.002419 0.000174 0.119644 0.419249 -0.173513 0.356033 -0.062500 1 0 0 0 0 0 2 925235
-0.002419 0.000174 0.119644 0.419272 -0.173518 0.356040 -0.062500 1 0 0 0 0 0 2 926242
-0.002419 0.000174 0.119644 0.419258 -0.173505 0.356040 -0.062500 1 0 0 0 0 0 2 927233
-0.002419 0.000174 0.119644 0.419269 -0.173506 0.356034 -0.062500 1 0 0 0 0 0 2 928259
-0.002419 0.000174 0.119644 0.419270 -0.173506 0.356033 -0.062500 1 0 0 0 0 0 2 929264
-0.002419 0.000174 0.119644 0.419270 -0.173506 0.356033 -0.062500 1 0 0 0 0 0 2 930236
-0.002419 0.000174 0.119644 0.419258 -0.173503 0.356039 -0.062500 1 0 0 0 0 0 2 931270
-0.002419 0.000174 0.119644 0.419268 -0.173506 0.356034 -0.062500 1 0 0 0 0 0 2 932265
-0.002419 0.000174 0.119644 0.419273 -0.173518 0.356040 -0.062500 1 0 0 0 0 0 2 933257
-0.002419 0.000174 0.119644 0.419271 -0.173508 0.356034 -0.062500 1 0 0 0 0 0 2 934267
-0.002419 0.000174 0.119644 0.419258 -0.173504 0.356039 -0.062500 1 0 0 0 0 0 2 935258
-0.002419 0.000174 0.119644 0.419268 -0.173506 0.356034 -0.062500 1 0 0 0 0 0 2 936256
-0.002407 0.000187 0.119655 0.241854 -0.364109 0.205036 -0.062500 1 0 0 0 0 0 2 937257
-0.002400 0.000194 0.119658 0.299963 -0.300125 0.278925 -0.062500 1 0 0 0 0 0 2 938232
-0.002397 0.000197 0.119660 0.344570 -0.252199 0.317134 -0.062500 1 0 0 0 0 0 2 939270
-0.002395 0.000199 0.119660 0.368718 -0.226623 0.331628 -0.062500 1 0 0 0 0 0 2 940261
-0.002394 0.000200 0.119660 0.381069 -0.213697 0.336782 -0.062500 1 0 0 0 0 0 2 941235
-0.002394 0.000200 0.119660 0.387306 -0.207226 0.338577 -0.062500 1 0 0 0 0 0 2 942268
-0.002394 0.000201 0.119660 0.390450 -0.203983 0.339206 -0.062500 1 0 0 0 0 0 2 943260
-0.002394 0.000201 0.119660 0.392027 -0.202344 0.339415 -0.062500 1 0 0 0 0 0 2 944228
-0.002394 0.000201 0.119660 0.392823 -0.201540 0.339492 -0.062500 1 0 0 0 0 0 2 945227
-0.002394 0.000201 0.119660 0.393217 -0.201145 0.339514 -0.062500 1 0 0 0 0 0 2 946276
-0.002394 0.000201 0.119660 0.393409 -0.200930 0.339534 -0.062500 1 0 0 0 0 0 2 947267
-0.002394 0.000201 0.119660 0.393505 -0.200843 0.339532 -0.062500 1 0 0 0 0 0 2 948259
-0.002394 0.000201 0.119660 0.393560 -0.200787 0.339533 -0.062500 1 0 0 0 0 0 2 949258
-0.002394 0.000201 0.119660 0.393588 -0.200758 0.339534 -0.062500 1 0 0 0 0 0 2 950257
-0.002394 0.000201 0.119660 0.393598 -0.200747 0.339541 -0.062500 1 0 0 0 0 0 2 951262
-0.002394 0.000201 0.119660 0.393607 -0.200738 0.339529 -0.062500 1 0 0 0 0 0 2 952229
-0.002394 0.000201 0.119660 0.393608 -0.200737 0.339527 -0.062500 1 0 0 0 0 0 2 953228
-0.002381 0.000214 0.119671 0.216079 -0.391440 0.188660 -0.062500 1 0 0 0 0 0 2 954229
-0.002374 0.000221 0.119675 0.274260 -0.327411 0.262482 -0.062500 1 0 0 0 0 0 2 955227
-0.002371 0.000225 0.119676 0.318881 -0.279443 0.300655 -0.062500 1 0 0 0 0 0 2 956236
-0.002370 0.000226 0.119677 0.343047 -0.253877 0.315145 -0.062500 1 0 0 0 0 0 2 957225
-0.002374 0.000245 0.119666 0.428716 -0.493201 0.469155 -0.062500 1 0 0 0 0 0 2 958230
-0.002376 0.000255 0.119663 0.411686 -0.402054 0.398214 -0.062500 1 0 0 0 0 0 2 959227
-0.002377 0.000259 0.119661 0.396404 -0.335388 0.361147 -0.062500 1 0 0 0 0 0 2 960217
-0.002378 0.000262 0.119661 0.387836 -0.299949 0.347037 -0.062500 1 0 0 0 0 0 2 961237
-0.002378 0.000263 0.119661 0.383351 -0.282001 0.342017 -0.062500 1 0 0 0 0 0 2 962253
-0.002379 0.000263 0.119661 0.381051 -0.273024 0.340268 -0.062500 1 0 0 0 0 0 2 963239
-0.002379 0.000264 0.119661 0.379892 -0.268520 0.339650 -0.062500 1 0 0 0 0 0 2 964252
-0.002379 0.000264 0.119661 0.379303 -0.266264 0.339444 -0.062500 1 0 0 0 0 0 2 965235
-0.002379 0.000264 0.119661 0.378996 -0.265138 0.339370 -0.062500 1 0 0 0 0 0 2 966253
-0.002379 0.000264 0.119661 0.378860 -0.264580 0.339345 -0.062500 1 0 0 0 0 0 2 967235
-0.002379 0.000264 0.119661 0.378787 -0.264300 0.339327 -0.062500 1 0 0 0 0 0 2 968253
-0.002379 0.000264 0.119661 0.378745 -0.264159 0.339330 -0.062500 1 0 0 0 0 0 2 969235
-0.002379 0.000264 0.119661 0.378721 -0.264082 0.339330 -0.062500 1 0 0 0 0 0 2 970194
-0.002379 0.000264 0.119661 0.378724 -0.264057 0.339330 -0.062500 1 0 0 0 0 0 2 971196
-0.002379 0.000264 0.119661 0.378706 -0.264031 0.339323 -0.062500 1 0 0 0 0 0 2 972182
-0.002379 0.000264 0.119661 0.378712 -0.264020 0.339329 -0.062500 1 0 0 0 0 0 2 973191
-0.002379 0.000264 0.119661 0.378713 -0.264019 0.339329 -0.062500 1 0 0 0 0 0 2 974183
-0.002366 0.000278 0.119671 0.201109 -0.454858 0.188643 -0.062500 1 0 0 0 0 0 2 975192
-0.002360 0.000284 0.119675 0.259307 -0.390740 0.262374 -0.062500 1 0 0 0 0 0 2 976193
-0.002356 0.000288 0.119676 0.303952 -0.342746 0.300503 -0.062500 1 0 0 0 0 0 2 977182
-0.002355 0.000290 0.119677 0.328121 -0.317175 0.314959 -0.062500 1 0 0 0 0 0 2 978187
-0.002354 0.000290 0.119677 0.340487 -0.304221 0.320111 -0.062500 1 0 0 0 0 0 2 979182
-0.002353 0.000291 0.119677 0.346733 -0.297755 0.321902 -0.062500 1 0 0 0 0 0 2 980192
-0.002353 0.000291 0.119677 0.349868 -0.294507 0.322532 -0.062500 1 0 0 0 0 0 2 981181
-0.002353 0.000291 0.119677 0.351440 -0.292888 0.322740 -0.062500 1 0 0 0 0 0 2 982192
-0.002353 0.000291 0.119677 0.352243 -0.292078 0.322822 -0.062500 1 0 0 0 0 0 2 983192
-0.002353 0.000291 0.119677 0.352624 -0.291667 0.322844 -0.062500 1 0 0 0 0 0 2 984182
-0.002353 0.000291 0.119677 0.352833 -0.291476 0.322851 -0.062500 1 0 0 0 0 0 2 985190
-0.002353 0.000291 0.119677 0.352932 -0.291360 0.322860 -0.062500 1 0 0 0 0 0 2 986182
-0.002353 0.000291 0.119677 0.352979 -0.291309 0.322856 -0.062500 1 0 0 0 0 0 2 987191
-0.002353 0.000291 0.119677 0.353010 -0.291292 0.322863 -0.062500 1 0 0 0 0 0 2 988182
-0.002353 0.000291 0.119677 0.353009 -0.291280 0.322857 -0.062500 1 0 0 0 0 0 2 989192
-0.002353 0.000291 0.119677 0.353016 -0.291270 0.322863 -0.062500 1 0 0 0 0 0 2 990192
-0.002346 0.000323 0.119677 0.248614 -0.734314 0.321360 -0.062500 1 0 0 0 0 0 2 991181
-0.002342 0.000339 0.119677 0.283610 -0.585559 0.322235 -0.062500 1 0 0 0 0 0 2 992192
-0.002340 0.000347 0.119677 0.309869 -0.474164 0.322575 -0.062500 1 0 0 0 0 0 2 993181
-0.002339 0.000351 0.119677 0.323876 -0.414770 0.322678 -0.062500 1 0 0 0 0 0 2 994191
-0.002339 0.000353 0.119677 0.330975 -0.384705 0.322706 -0.062500 1 0 0 0 0 0 2 995191
-0.002338 0.000354 0.119677 0.334544 -0.369633 0.322718 -0.062500 1 0 0 0 0 0 2 996173
-0.002338 0.000354 0.119677 0.336323 -0.362102 0.322717 -0.062500 1 0 0 0 0 0 2 997288
-0.002338 0.000354 0.119677 0.337210 -0.358315 0.322718 -0.062500 1 0 0 0 0 0 2 998201
-0.002338 0.000354 0.119677 0.337657 -0.356447 0.322710 -0.062500 1 0 0 0 0 0 2 999198
-0.002338 0.000354 0.119677 0.337881 -0.355500 0.322711 -0.062500 1 0 0 0 0 0 3 192
-0.002338 0.000355 0.119677 0.337981 -0.355022 0.322718 -0.062500 1 0 0 0 0 0 3 1201
-0.002338 0.000355 0.119677 0.338045 -0.354797 0.322713 -0.062500 1 0 0 0 0 0 3 2203
-0.002338 0.000355 0.119677 0.338081 -0.354676 0.322720 -0.062500 1 0 0 0 0 0 3 3189
-0.002338 0.000355 0.119677 0.338090 -0.354618 0.322714 -0.062500 1 0 0 0 0 0 3 4200
-0.002338 0.000355 0.119677 0.338088 -0.354571 0.322720 -0.062500 1 0 0 0 0 0 3 5197
-0.002338 0.000355 0.119677 0.338099 -0.354570 0.322714 -0.062500 1 0 0 0 0 0 3 6192
-0.002338 0.000355 0.119677 0.338100 -0.354571 0.322713 -0.062500 1 0 0 0 0 0 3 7190
-0.002338 0.000355 0.119677 0.338105 -0.354552 0.322713 -0.062500 1 0 0 0 0 0 3 8175
-0.002338 0.000355 0.119677 0.338094 -0.354547 0.322719 -0.062500 1 0 0 0 0 0 3 9191
-0.002338 0.000355 0.119677 0.338099 -0.354569 0.322714 -0.062500 1 0 0 0 0 0 3 10262
-0.002338 0.000355 0.119677 0.338105 -0.354552 0.322713 -0.062500 1 0 0 0 0 0 3 11340
-0.002325 0.000368 0.119688 0.160312 -0.545625 0.172338 -0.062500 1 0 0 0 0 0 3 12209
-0.002319 0.000375 0.119692 0.218603 -0.481382 0.245918 -0.062500 1 0 0 0 0 0 3 15438
-0.002316 0.000378 0.119693 0.263286 -0.433322 0.283966 -0.062500 1 0 0 0 0 0 3 16173
-0.002314 0.000380 0.119693 0.287480 -0.407736 0.298406 -0.062500 1 0 0 0 0 0 3 17197
-0.002313 0.000381 0.119694 0.299852 -0.394792 0.303537 -0.062500 1 0 0 0 0 0 3 18254
-0.002313 0.000381 0.119694 0.306099 -0.388312 0.305331 -0.062500 1 0 0 0 0 0 3 19265
-0.002313 0.000382 0.119694 0.309240 -0.385073 0.305943 -0.062500 1 0 0 0 0 0 3 20227
-0.002313 0.000382 0.119694 0.310810 -0.383442 0.306159 -0.062500 1 0 0 0 0 0 3 21228
-0.002312 0.000382 0.119694 0.311613 -0.382630 0.306241 -0.062500 1 0 0 0 0 0 3 22256
-0.002312 0.000382 0.119694 0.311997 -0.382230 0.306269 -0.062500 1 0 0 0 0 0 3 23248
-0.002312 0.000382 0.119694 0.312203 -0.382029 0.306269 -0.062500 1 0 0 0 0 0 3 24227
-0.002312 0.000382 0.119694 0.312298 -0.381932 0.306278 -0.062500 1 0 0 0 0 0 3 25223
-0.002312 0.000382 0.119694 0.312352 -0.381874 0.306280 -0.062500 1 0 0 0 0 0 3 26248
-0.002312 0.000382 0.119694 0.312372 -0.381854 0.306273 -0.062500 1 0 0 0 0 0 3 27252
-0.002318 0.000400 0.119683 0.385674 -0.633755 0.455596 -0.062500 1 0 0 0 0 0 3 28260
-0.002320 0.000409 0.119679 0.362399 -0.549280 0.382640 -0.062500 1 0 0 0 0 0 3 29265
-0.002322 0.000413 0.119678 0.343996 -0.485949 0.344824 -0.062500 1 0 0 0 0 0 3 30261
-0.002322 0.000416 0.119678 0.333847 -0.452153 0.330462 -0.062500 1 0 0 0 0 0 3 31240
-0.002323 0.000417 0.119677 0.328581 -0.435023 0.325349 -0.062500 1 0 0 0 0 0 3 32226
-0.002323 0.000417 0.119677 0.325899 -0.426440 0.323570 -0.062500 1 0 0 0 0 0 3 33226
-0.002323 0.000418 0.119677 0.324534 -0.422137 0.322945 -0.062500 1 0 0 0 0 0 3 34253
-0.002323 0.000418 0.119677 0.323847 -0.420000 0.322726 -0.062500 1 0 0 0 0 0 3 35249
-0.002323 0.000418 0.119677 0.323511 -0.418909 0.322648 -0.062500 1 0 0 0 0 0 3 36227
-0.002323 0.000418 0.119677 0.323337 -0.418375 0.322628 -0.062500 1 0 0 0 0 0 3 37217
-0.002323 0.000418 0.119677 0.323246 -0.418114 0.322616 -0.062500 1 0 0 0 0 0 3 38259
-0.002323 0.000418 0.119677 0.323202 -0.417974 0.322620 -0.062500 1 0 0 0 0 0 3 39252
-0.002323 0.000418 0.119677 0.323169 -0.417906 0.322612 -0.062500 1 0 0 0 0 0 3 40235
-0.002310 0.000431 0.119688 0.145298 -0.609080 0.172431 -0.062500 1 0 0 0 0 0 3 41244
-0.002304 0.000438 0.119692 0.203615 -0.544739 0.245908 -0.062500 1 0 0 0 0 0 3 42259
-0.002301 0.000442 0.119693 0.248320 -0.496642 0.283903 -0.062500 1 0 0 0 0 0 3 43261
-0.002299 0.000443 0.119694 0.272521 -0.471030 0.298328 -0.062500 1 0 0 0 0 0 3 44266
-0.002298 0.000444 0.119694 0.284889 -0.458088 0.303460 -0.062500 1 0 0 0 0 0 3 45234
-0.002298 0.000445 0.119694 0.291145 -0.451598 0.305255 -0.062500 1 0 0 0 0 0 3 46267
-0.002298 0.000445 0.119694 0.294288 -0.448356 0.305865 -0.062500 1 0 0 0 0 0 3 47268
-0.002298 0.000445 0.119694 0.295863 -0.446736 0.306086 -0.062500 1 0 0 0 0 0 3 48257
-0.002297 0.000445 0.119694 0.296659 -0.445934 0.306161 -0.062500 1 0 0 0 0 0 3 49227
-0.002297 0.000445 0.119694 0.297054 -0.445538 0.306182 -0.062500 1 0 0 0 0 0 3 50257
-0.002297 0.000445 0.119694 0.297238 -0.445333 0.306194 -0.062500 1 0 0 0 0 0 3 51247
-0.002297 0.000445 0.119694 0.297346 -0.445217 0.306197 -0.062500 1 0 0 0 0 0 3 52255
-0.002303 0.000463 0.119683 0.370664 -0.696915 0.455697 -0.062500 1 0 0 0 0 0 3 53234
-0.002305 0.000472 0.119679 0.347411 -0.612524 0.382655 -0.062500 1 0 0 0 0 0 3 54247
-0.002307 0.000477 0.119678 0.329024 -0.549230 0.344795 -0.062500 1 0 0 0 0 0 3 55231
-0.002307 0.000479 0.119678 0.318884 -0.515431 0.330407 -0.062500 1 0 0 0 0 0 3 56249
-0.002308 0.000480 0.119678 0.313612 -0.498316 0.325294 -0.062500 1 0 0 0 0 0 3 57231
-0.002308 0.000481 0.119677 0.310926 -0.489726 0.323502 -0.062500 1 0 0 0 0 0 3 58248
-0.002308 0.000481 0.119677 0.309573 -0.485427 0.322886 -0.062500 1 0 0 0 0 0 3 59260
-0.002308 0.000481 0.119677 0.308891 -0.483270 0.322667 -0.062500 1 0 0 0 0 0 3 60248
-0.002308 0.000481 0.119677 0.308552 -0.482197 0.322588 -0.062500 1 0 0 0 0 0 3 61231
-0.002308 0.000481 0.119677 0.308374 -0.481654 0.322560 -0.062500 1 0 0 0 0 0 3 62262
-0.002308 0.000481 0.119677 0.308294 -0.481394 0.322561 -0.062500 1 0 0 0 0 0 3 63246
-0.002308 0.000481 0.119677 0.308239 -0.481252 0.322553 -0.062500 1 0 0 0 0 0 3 64231
-0.002308 0.000481 0.119677 0.308230 -0.481189 0.322551 -0.062500 1 0 0 0 0 0 3 65248
-0.002308 0.000481 0.119677 0.308220 -0.481151 0.322551 -0.062500 1 0 0 0 0 0 3 66190
-0.002308 0.000481 0.119677 0.308207 -0.481146 0.322557 -0.062500 1 0 0 0 0 0 3 67178
-0.002308 0.000481 0.119677 0.308203 -0.481135 0.322551 -0.062500 1 0 0 0 0 0 3 68188
-0.002308 0.000481 0.119677 0.308207 -0.481114 0.322550 -0.062500 1 0 0 0 0 0 3 69178
-0.002308 0.000481 0.119677 0.308199 -0.481121 0.322563 -0.062500 1 0 0 0 0 0 3 70195
-0.002308 0.000481 0.119677 0.308199 -0.481121 0.322545 -0.062500 1 0 0 0 0 0 3 71179
-0.002308 0.000481 0.119677 0.308210 -0.481124 0.322557 -0.062500 1 0 0 0 0 0 3 72187
-0.002308 0.000481 0.119677 0.308200 -0.481122 0.322544 -0.062500 1 0 0 0 0 0 3 74717
-0.002295 0.000495 0.119688 0.130229 -0.672462 0.172563 -0.062500 1 0 0 0 0 0 3 75179
-0.002289 0.000502 0.119692 0.188606 -0.608044 0.245944 -0.062500 1 0 0 0 0 0 3 77490
-0.002286 0.000505 0.119693 0.233339 -0.559922 0.283895 -0.062500 1 0 0 0 0 0 3 78180
-0.002284 0.000507 0.119694 0.257552 -0.534327 0.298300 -0.062500 1 0 0 0 0 0 3 79180
-0.002283 0.000508 0.119694 0.269925 -0.521384 0.303419 -0.062500 1 0 0 0 0 0 3 80178
-0.002283 0.000508 0.119694 0.276172 -0.514888 0.305213 -0.062500 1 0 0 0 0 0 3 81193
-0.002283 0.000508 0.119694 0.279314 -0.511646 0.305820 -0.062500 1 0 0 0 0 0 3 82179
-0.002283 0.000508 0.119694 0.280892 -0.510038 0.306047 -0.062500 1 0 0 0 0 0 3 83188
-0.002283 0.000508 0.119694 0.281685 -0.509225 0.306114 -0.062500 1 0 0 0 0 0 3 84177
-0.002283 0.000508 0.119694 0.282089 -0.508819 0.306141 -0.062500 1 0 0 0 0 0 3 85188
-0.002282 0.000508 0.119694 0.282273 -0.508612 0.306153 -0.062500 1 0 0 0 0 0 3 86185
-0.002282 0.000508 0.119694 0.282377 -0.508516 0.306156 -0.062500 1 0 0 0 0 0 3 87181
-0.002282 0.000508 0.119694 0.282432 -0.508459 0.306158 -0.062500 1 0 0 0 0 0 3 88198
-0.002282 0.000508 0.119694 0.282456 -0.508450 0.306159 -0.062500 1 0 0 0 0 0 3 89197
-0.002282 0.000508 0.119694 0.282462 -0.508430 0.306159 -0.062500 1 0 0 0 0 0 3 90198
-0.002282 0.000508 0.119694 0.282479 -0.508411 0.306153 -0.062500 1 0 0 0 0 0 3 91188
-0.002282 0.000508 0.119694 0.282472 -0.508418 0.306165 -0.062500 1 0 0 0 0 0 3 92196
-0.002282 0.000508 0.119694 0.282479 -0.508410 0.306153 -0.062500 1 0 0 0 0 0 3 93193
-0.002282 0.000508 0.119694 0.282484 -0.508421 0.306159 -0.062500 1 0 0 0 0 0 3 94186
-0.002282 0.000508 0.119694 0.282481 -0.508411 0.306153 -0.062500 1 0 0 0 0 0 3 95197
-0.002282 0.000508 0.119694 0.282472 -0.508418 0.306165 -0.062500 1 0 0 0 0 0 3 96365
-0.002282 0.000508 0.119694 0.282480 -0.508410 0.306153 -0.062500 1 0 0 0 0 0 3 97362
-0.002282 0.000508 0.119694 0.282484 -0.508421 0.306159 -0.062500 1 0 0 0 0 0 3 98186
-0.002270 0.000522 0.119705 0.104410 -0.699854 0.156278 -0.062500 1 0 0 0 0 0 3 99188
-0.002263 0.000529 0.119708 0.162821 -0.635401 0.229607 -0.062500 1 0 0 0 0 0 3 100188
-0.002260 0.000532 0.119710 0.207587 -0.587245 0.267531 -0.062500 1 0 0 0 0 0 3 101207
-0.002258 0.000534 0.119710 0.231800 -0.561635 0.281925 -0.062500 1 0 0 0 0 0 3 102196
-0.002258 0.000535 0.119710 0.244185 -0.548676 0.287042 -0.062500 1 0 0 0 0 0 3 103193
-0.002257 0.000535 0.119710 0.250443 -0.542200 0.288826 -0.062500 1 0 0 0 0 0 3 104174
-0.002257 0.000536 0.119710 0.253587 -0.538959 0.289450 -0.062500 1 0 0 0 0 0 3 105189
-0.002257 0.000536 0.119710 0.255151 -0.537336 0.289657 -0.062500 1 0 0 0 0 0 3 106255
-0.002257 0.000536 0.119710 0.255954 -0.536524 0.289736 -0.062500 1 0 0 0 0 0 3 107245
-0.002257 0.000536 0.119710 0.256350 -0.536127 0.289757 -0.062500 1 0 0 0 0 0 3 108219
-0.002257 0.000536 0.119710 0.256546 -0.535923 0.289762 -0.062500 1 0 0 0 0 0 3 109255
-0.002257 0.000536 0.119710 0.256648 -0.535817 0.289777 -0.062500 1 0 0 0 0 0 3 110249
-0.002257 0.000536 0.119710 0.256695 -0.535767 0.289773 -0.062500 1 0 0 0 0 0 3 111247
-0.002257 0.000536 0.119710 0.256726 -0.535750 0.289780 -0.062500 1 0 0 0 0 0 3 112225
-0.002244 0.000549 0.119721 0.078553 -0.727284 0.140024 -0.062500 1 0 0 0 0 0 3 113267
-0.002238 0.000556 0.119725 0.137026 -0.662752 0.213285 -0.062500 1 0 0 0 0 0 3 114256
-0.002234 0.000560 0.119726 0.181827 -0.614588 0.251187 -0.062500 1 0 0 0 0 0 3 115254
-0.002233 0.000561 0.119726 0.206050 -0.588957 0.265558 -0.062500 1 0 0 0 0 0 3 116245
-0.002232 0.000562 0.119727 0.218444 -0.576004 0.270672 -0.062500 1 0 0 0 0 0 3 117233
-0.002231 0.000563 0.119727 0.224689 -0.569512 0.272451 -0.062500 1 0 0 0 0 0 3 118255
-0.002231 0.000563 0.119727 0.227836 -0.566280 0.273079 -0.062500 1 0 0 0 0 0 3 119255
-0.002231 0.000563 0.119727 0.229409 -0.564648 0.273293 -0.062500 1 0 0 0 0 0 3 120246
-0.002231 0.000563 0.119727 0.230205 -0.563844 0.273365 -0.062500 1 0 0 0 0 0 3 121254
-0.002231 0.000563 0.119727 0.230609 -0.563439 0.273391 -0.062500 1 0 0 0 0 0 3 122272
-0.002218 0.000577 0.119737 0.052519 -0.754880 0.123779 -0.062500 1 0 0 0 0 0 3 123255
-0.002212 0.000584 0.119741 0.111144 -0.690222 0.196969 -0.062500 1 0 0 0 0 0 3 124226
-0.002209 0.000587 0.119742 0.156008 -0.641982 0.234834 -0.062500 1 0 0 0 0 0 3 125256
-0.002207 0.000589 0.119743 0.180260 -0.616318 0.249220 -0.062500 1 0 0 0 0 0 3 126253
-0.002206 0.000590 0.119743 0.192677 -0.603341 0.254323 -0.062500 1 0 0 0 0 0 3 127223
-0.002206 0.000590 0.119743 0.198926 -0.596845 0.256097 -0.062500 1 0 0 0 0 0 3 128222
-0.002205 0.000590 0.119743 0.202074 -0.593612 0.256723 -0.062500 1 0 0 0 0 0 3 129316
-0.002205 0.000590 0.119743 0.203647 -0.591980 0.256935 -0.062500 1 0 0 0 0 0 3 130273
-0.002205 0.000590 0.119743 0.204452 -0.591167 0.257013 -0.062500 1 0 0 0 0 0 3 131270
-0.002205 0.000590 0.119743 0.204848 -0.590769 0.257033 -0.062500 1 0 0 0 0 0 3 132264
-0.002205 0.000590 0.119743 0.205045 -0.590566 0.257038 -0.062500 1 0 0 0 0 0 3 133269
-0.002205 0.000590 0.119743 0.205138 -0.590468 0.257047 -0.062500 1 0 0 0 0 0 3 134261
-0.002193 0.000604 0.119754 0.026817 -0.782162 0.107550 -0.062500 1 0 0 0 0 0 3 135265
-0.002186 0.000611 0.119757 0.085396 -0.717525 0.180680 -0.062500 1 0 0 0 0 0 3 136249
-0.002183 0.000614 0.119759 0.130258 -0.669299 0.218518 -0.062500 1 0 0 0 0 0 3 137255
-0.002181 0.000616 0.119759 0.154513 -0.643633 0.232880 -0.062500 1 0 0 0 0 0 3 138226
-0.002180 0.000617 0.119759 0.166911 -0.630677 0.237972 -0.062500 1 0 0 0 0 0 3 139223
-0.002180 0.000617 0.119759 0.173160 -0.624181 0.239761 -0.062500 1 0 0 0 0 0 3 140222
-0.002180 0.000617 0.119759 0.176306 -0.620935 0.240380 -0.062500 1 0 0 0 0 0 3 141221
-0.002180 0.000618 0.119759 0.177895 -0.619315 0.240591 -0.062500 1 0 0 0 0 0 3 142224
-0.002180 0.000618 0.119759 0.178682 -0.618509 0.240668 -0.062500 1 0 0 0 0 0 3 143220
-0.002179 0.000618 0.119759 0.179077 -0.618112 0.240687 -0.062500 1 0 0 0 0 0 3 144222
-0.002167 0.000631 0.119770 0.000795 -0.809763 0.091339 -0.062500 1 0 0 0 0 0 3 145221
-0.002160 0.000638 0.119774 0.059518 -0.744991 0.164392 -0.062500 1 0 0 0 0 0 3 146254
-0.002157 0.000642 0.119775 0.104428 -0.696704 0.202200 -0.062500 1 0 0 0 0 0 3 149892
-0.002155 0.000643 0.119775 0.128700 -0.671005 0.216543 -0.062500 1 0 0 0 0 0 3 156249
-0.002155 0.000644 0.119776 0.141110 -0.658032 0.221652 -0.062500 1 0 0 0 0 0 3 157280
-0.002154 0.000645 0.119776 0.147385 -0.651539 0.223427 -0.062500 1 0 0 0 0 0 3 158253
-0.002154 0.000645 0.119776 0.150523 -0.648290 0.224048 -0.062500 1 0 0 0 0 0 3 159245
-0.002154 0.000645 0.119776 0.152115 -0.646681 0.224265 -0.062500 1 0 0 0 0 0 3 160227
-0.002154 0.000645 0.119776 0.152899 -0.645865 0.224336 -0.062500 1 0 0 0 0 0 3 161241
-0.002154 0.000645 0.119776 0.153289 -0.645455 0.224368 -0.062500 1 0 0 0 0 0 3 162175
-0.002154 0.000645 0.119776 0.153496 -0.645253 0.224368 -0.062500 1 0 0 0 0 0 3 163180
-0.002154 0.000645 0.119776 0.153591 -0.645156 0.224376 -0.062500 1 0 0 0 0 0 3 164189
-0.002154 0.000645 0.119776 0.153646 -0.645098 0.224377 -0.062500 1 0 0 0 0 0 3 165178
-0.002141 0.000659 0.119786 -0.024913 -0.837034 0.075124 -0.062500 1 0 0 0 0 0 3 166185
-0.002134 0.000666 0.119790 0.033768 -0.772309 0.148129 -0.062500 1 0 0 0 0 0 3 167174
-0.002131 0.000669 0.119791 0.078674 -0.724026 0.185903 -0.062500 1 0 0 0 0 0 3 168184
-0.002130 0.000671 0.119792 0.102924 -0.698350 0.200242 -0.062500 1 0 0 0 0 0 3 169175
-0.002129 0.000672 0.119792 0.115329 -0.685383 0.205336 -0.062500 1 0 0 0 0 0 3 170190
-0.002128 0.000672 0.119792 0.121598 -0.678896 0.207118 -0.062500 1 0 0 0 0 0 3 171175
-0.002128 0.000672 0.119792 0.124740 -0.675658 0.207726 -0.062500 1 0 0 0 0 0 3 172185
-0.002128 0.000672 0.119792 0.126314 -0.674024 0.207953 -0.062500 1 0 0 0 0 0 3 173174
-0.002128 0.000672 0.119792 0.127103 -0.673228 0.208018 -0.062500 1 0 0 0 0 0 3 174185
-0.002128 0.000672 0.119792 0.127506 -0.672823 0.208042 -0.062500 1 0 0 0 0 0 3 175174
-0.002115 0.000686 0.119803 -0.050969 -0.864670 0.058933 -0.062500 1 0 0 0 0 0 3 176185
-0.002109 0.000693 0.119806 0.007840 -0.799812 0.131879 -0.062500 1 0 0 0 0 0 3 177174
-0.002105 0.000696 0.119808 0.052798 -0.751461 0.169612 -0.062500 1 0 0 0 0 0 3 178184
-0.002104 0.000698 0.119808 0.077109 -0.725750 0.183939 -0.062500 1 0 0 0 0 0 3 179180
-0.002103 0.000699 0.119808 0.089512 -0.712773 0.189030 -0.062500 1 0 0 0 0 0 3 180714
-0.002103 0.000699 0.119808 0.095790 -0.706276 0.190816 -0.062500 1 0 0 0 0 0 3 181177
-0.002121 0.000704 0.119818 0.362927 -0.765789 0.053107 -0.062500 1 0 0 0 0 0 3 182186
-0.002130 0.000706 0.119822 0.274795 -0.742797 0.120979 -0.062500 1 0 0 0 0 0 3 183175
-0.002135 0.000708 0.119823 0.209189 -0.726196 0.156055 -0.062500 1 0 0 0 0 0 3 184186
-0.002137 0.000708 0.119823 0.174461 -0.717446 0.169371 -0.062500 1 0 0 0 0 0 3 185182
-0.002138 0.000708 0.119823 0.156978 -0.713067 0.174107 -0.062500 1 0 0 0 0 0 3 186189
-0.002139 0.000709 0.119823 0.148258 -0.710859 0.175762 -0.062500 1 0 0 0 0 0 3 187193
-0.002139 0.000709 0.119823 0.143903 -0.709764 0.176333 -0.062500 1 0 0 0 0 0 3 188183
-0.002139 0.000709 0.119823 0.141735 -0.709226 0.176528 -0.062500 1 0 0 0 0 0 3 189185
-0.002140 0.000709 0.119823 0.140664 -0.708960 0.176602 -0.062500 1 0 0 0 0 0 3 190194
-0.002140 0.000709 0.119823 0.140117 -0.708820 0.176621 -0.062500 1 0 0 0 0 0 3 191244
-0.002140 0.000709 0.119823 0.139838 -0.708753 0.176634 -0.062500 1 0 0 0 0 0 3 192194
-0.002140 0.000709 0.119823 0.139704 -0.708721 0.176639 -0.062500 1 0 0 0 0 0 3 193195
-0.002140 0.000709 0.119823 0.139637 -0.708706 0.176631 -0.062500 1 0 0 0 0 0 3 194196
-0.002140 0.000709 0.119823 0.139606 -0.708688 0.176636 -0.062500 1 0 0 0 0 0 3 195187
-0.002140 0.000709 0.119823 0.139584 -0.708692 0.176636 -0.062500 1 0 0 0 0 0 3 196184
-0.002140 0.000709 0.119823 0.139583 -0.708693 0.176636 -0.062500 1 0 0 0 0 0 3 197194
-0.002140 0.000709 0.119823 0.139580 -0.708682 0.176629 -0.062500 1 0 0 0 0 0 3 198191
-0.002140 0.000709 0.119823 0.139571 -0.708690 0.176641 -0.062500 1 0 0 0 0 0 3 199187
-0.002140 0.000709 0.119823 0.139579 -0.708682 0.176629 -0.062500 1 0 0 0 0 0 3 200186
-0.002140 0.000709 0.119823 0.139568 -0.708678 0.176634 -0.062500 1 0 0 0 0 0 3 201186
-0.002140 0.000709 0.119823 0.139570 -0.708689 0.176641 -0.062500 1 0 0 0 0 0 3 202187
-0.002140 0.000709 0.119823 0.139567 -0.708679 0.176636 -0.062500 1 0 0 0 0 0 3 203186
-0.002140 0.000709 0.119823 0.139582 -0.708692 0.176635 -0.062500 1 0 0 0 0 0 3 204185
-0.002140 0.000709 0.119823 0.139568 -0.708679 0.176635 -0.062500 1 0 0 0 0 0 3 205188
-0.002140 0.000709 0.119823 0.139570 -0.708689 0.176642 -0.062500 1 0 0 0 0 0 3 206169
-0.002140 0.000709 0.119823 0.139579 -0.708682 0.176629 -0.062500 1 0 0 0 0 0 3 207185
-0.002140 0.000709 0.119823 0.139571 -0.708690 0.176641 -0.062500 1 0 0 0 0 0 3 208187
-0.002140 0.000709 0.119823 0.139567 -0.708679 0.176636 -0.062500 1 0 0 0 0 0 3 209188
-0.002140 0.000709 0.119823 0.139578 -0.708680 0.176629 -0.062500 1 0 0 0 0 0 3 210190
-0.002140 0.000709 0.119823 0.139571 -0.708689 0.176641 -0.062500 1 0 0 0 0 0 3 211182
-0.002140 0.000709 0.119823 0.139567 -0.708679 0.176635 -0.062500 1 0 0 0 0 0 3 212184
-0.002140 0.000709 0.119823 0.139582 -0.708692 0.176635 -0.062500 1 0 0 0 0 0 3 213191
-0.002158 0.000713 0.119833 0.403697 -0.771464 0.038457 -0.062500 1 0 0 0 0 0 3 214188
-0.002168 0.000715 0.119837 0.313922 -0.750089 0.106042 -0.062500 1 0 0 0 0 0 3 215187
-0.002172 0.000716 0.119838 0.247495 -0.734287 0.141005 -0.062500 1 0 0 0 0 0 3 216167
-0.002175 0.000717 0.119838 0.212351 -0.725950 0.154282 -0.062500 1 0 0 0 0 0 3 217188
-0.002176 0.000717 0.119838 0.194669 -0.721755 0.159003 -0.062500 1 0 0 0 0 0 3 218188
-0.002176 0.000717 0.119838 0.185852 -0.719675 0.160651 -0.062500 1 0 0 0 0 0 3 219184
-0.002177 0.000718 0.119838 0.181448 -0.718632 0.161225 -0.062500 1 0 0 0 0 0 3 220187
-0.002164 0.000731 0.119849 0.000539 -0.910275 0.012312 -0.062500 1 0 0 0 0 0 3 221185
-0.002158 0.000738 0.119853 0.058150 -0.845193 0.085290 -0.062500 1 0 0 0 0 0 3 222187
-0.002155 0.000742 0.119854 0.102525 -0.796741 0.123054 -0.062500 1 0 0 0 0 0 3 223183
-0.002153 0.000743 0.119855 0.126525 -0.770978 0.137401 -0.062500 1 0 0 0 0 0 3 224187
-0.002152 0.000744 0.119855 0.138807 -0.757969 0.142491 -0.062500 1 0 0 0 0 0 3 227669
-0.002152 0.000745 0.119855 0.145007 -0.751470 0.144274 -0.062500 1 0 0 0 0 0 3 228209
-0.002151 0.000745 0.119855 0.148111 -0.748222 0.144899 -0.062500 1 0 0 0 0 0 3 229259
-0.002151 0.000745 0.119855 0.149684 -0.746586 0.145107 -0.062500 1 0 0 0 0 0 3 230247
-0.002151 0.000745 0.119855 0.150471 -0.745778 0.145182 -0.062500 1 0 0 0 0 0 3 231358
-0.002151 0.000745 0.119855 0.150855 -0.745377 0.145207 -0.062500 1 0 0 0 0 0 3 232254
-0.002151 0.000745 0.119855 0.151050 -0.745173 0.145212 -0.062500 1 0 0 0 0 0 3 233222
-0.002151 0.000745 0.119855 0.151151 -0.745066 0.145227 -0.062500 1 0 0 0 0 0 3 234221
-0.002151 0.000745 0.119855 0.151199 -0.745017 0.145223 -0.062500 1 0 0 0 0 0 3 235222
-0.002151 0.000745 0.119855 0.151221 -0.745008 0.145223 -0.062500 1 0 0 0 0 0 3 236218
-0.002151 0.000745 0.119855 0.151235 -0.744980 0.145230 -0.062500 1 0 0 0 0 0 3 237220
-0.002151 0.000745 0.119855 0.151248 -0.744981 0.145225 -0.062500 1 0 0 0 0 0 3 238243
-0.002151 0.000745 0.119855 0.151246 -0.744970 0.145217 -0.062500 1 0 0 0 0 0 3 239242
-0.002151 0.000745 0.119855 0.151249 -0.744980 0.145223 -0.062500 1 0 0 0 0 0 3 240228
-0.002151 0.000745 0.119855 0.151246 -0.744970 0.145217 -0.062500 1 0 0 0 0 0 3 241253
-0.002151 0.000745 0.119855 0.151257 -0.744972 0.145230 -0.062500 1 0 0 0 0 0 3 242256
-0.002151 0.000745 0.119855 0.151247 -0.744969 0.145217 -0.062500 1 0 0 0 0 0 3 243249
-0.002151 0.000745 0.119855 0.151254 -0.744960 0.145223 -0.062500 1 0 0 0 0 0 3 244249
-0.002151 0.000745 0.119855 0.151237 -0.744976 0.145230 -0.062500 1 0 0 0 0 0 3 245250
-0.002151 0.000745 0.119855 0.151244 -0.744970 0.145217 -0.062500 1 0 0 0 0 0 3 246331
-0.002151 0.000745 0.119855 0.151256 -0.744972 0.145230 -0.062500 1 0 0 0 0 0 3 247182
-0.002151 0.000745 0.119855 0.151246 -0.744969 0.145218 -0.062500 1 0 0 0 0 0 3 248172
-0.002151 0.000745 0.119855 0.151257 -0.744972 0.145230 -0.062500 1 0 0 0 0 0 3 249181
-0.002151 0.000745 0.119855 0.151246 -0.744969 0.145218 -0.062500 1 0 0 0 0 0 3 250182
-0.002151 0.000745 0.119855 0.151257 -0.744972 0.145230 -0.062500 1 0 0 0 0 0 3 251170
-0.002151 0.000745 0.119855 0.151247 -0.744969 0.145218 -0.062500 1 0 0 0 0 0 3 252181
-0.002151 0.000745 0.119855 0.151246 -0.744969 0.145216 -0.062500 1 0 0 0 0 0 3 253171
-0.002170 0.000749 0.119865 0.415494 -0.807807 0.007133 -0.062500 1 0 0 0 0 0 3 254173
-0.002179 0.000752 0.119868 0.325682 -0.786385 0.074654 -0.062500 1 0 0 0 0 0 3 255181
-0.002184 0.000753 0.119869 0.259209 -0.770585 0.109598 -0.062500 1 0 0 0 0 0 3 256169
-0.002186 0.000753 0.119870 0.224059 -0.762248 0.122878 -0.062500 1 0 0 0 0 0 3 257182
-0.002188 0.000754 0.119870 0.206358 -0.758049 0.127602 -0.062500 1 0 0 0 0 0 3 258182
-0.002188 0.000754 0.119870 0.197540 -0.755947 0.129249 -0.062500 1 0 0 0 0 0 3 259171
-0.002188 0.000754 0.119870 0.193148 -0.754905 0.129815 -0.062500 1 0 0 0 0 0 3 260180
-0.002189 0.000754 0.119870 0.190940 -0.754392 0.130014 -0.062500 1 0 0 0 0 0 3 261171
-0.002189 0.000754 0.119870 0.189846 -0.754133 0.130088 -0.062500 1 0 0 0 0 0 3 262174
-0.002189 0.000754 0.119870 0.189300 -0.754004 0.130112 -0.062500 1 0 0 0 0 0 3 263172
-0.002189 0.000754 0.119870 0.189024 -0.753950 0.130114 -0.062500 1 0 0 0 0 0 3 264180
-0.002189 0.000754 0.119870 0.188899 -0.753911 0.130123 -0.062500 1 0 0 0 0 0 3 265182
-0.002189 0.000754 0.119870 0.188822 -0.753892 0.130122 -0.062500 1 0 0 0 0 0 3 266175
-0.002189 0.000754 0.119870 0.188782 -0.753882 0.130121 -0.062500 1 0 0 0 0 0 3 267182
-0.002189 0.000754 0.119870 0.188767 -0.753879 0.130127 -0.062500 1 0 0 0 0 0 3 268171
-0.002189 0.000754 0.119870 0.188767 -0.753878 0.130128 -0.062500 1 0 0 0 0 0 3 269182
-0.002189 0.000754 0.119870 0.188756 -0.753876 0.130114 -0.062500 1 0 0 0 0 0 3 270174
-0.002189 0.000754 0.119870 0.188754 -0.753875 0.130133 -0.062500 1 0 0 0 0 0 3 271182
-0.002189 0.000754 0.119870 0.188754 -0.753875 0.130115 -0.062500 1 0 0 0 0 0 3 272217
-0.002189 0.000754 0.119870 0.188742 -0.753873 0.130119 -0.062500 1 0 0 0 0 0 3 273183
-0.002189 0.000754 0.119870 0.188764 -0.753878 0.130127 -0.062500 1 0 0 0 0 0 3 274182
-0.002189 0.000754 0.119870 0.188743 -0.753873 0.130120 -0.062500 1 0 0 0 0 0 3 275190
-0.002189 0.000754 0.119870 0.188765 -0.753878 0.130127 -0.062500 1 0 0 0 0 0 3 276182
-0.002189 0.000754 0.119870 0.188744 -0.753873 0.130120 -0.062500 1 0 0 0 0 0 3 277183
-0.002189 0.000754 0.119870 0.188757 -0.753887 0.130120 -0.062500 1 0 0 0 0 0 3 278188
-0.002189 0.000754 0.119870 0.188751 -0.753865 0.130126 -0.062500 1 0 0 0 0 0 3 279165
-0.002189 0.000754 0.119870 0.188757 -0.753886 0.130121 -0.062500 1 0 0 0 0 0 3 280202
-0.002208 0.000758 0.119880 0.453136 -0.816734 -0.007838 -0.062500 1 0 0 0 0 0 3 281194
-0.002217 0.000761 0.119883 0.363251 -0.795316 0.059619 -0.062500 1 0 0 0 0 0 3 282185
-0.002222 0.000762 0.119884 0.296749 -0.779501 0.094533 -0.062500 1 0 0 0 0 0 3 283185
-0.002224 0.000762 0.119885 0.261584 -0.771159 0.107794 -0.062500 1 0 0 0 0 0 3 284166
-0.002225 0.000763 0.119885 0.243884 -0.766949 0.112514 -0.062500 1 0 0 0 0 0 3 285184
-0.002226 0.000763 0.119885 0.235059 -0.764866 0.114156 -0.062500 1 0 0 0 0 0 3 286186
-0.002226 0.000763 0.119885 0.230652 -0.763823 0.114727 -0.062500 1 0 0 0 0 0 3 287184
-0.002226 0.000763 0.119885 0.228471 -0.763295 0.114932 -0.062500 1 0 0 0 0 0 3 288183
-0.002226 0.000763 0.119885 0.227371 -0.763043 0.114999 -0.062500 1 0 0 0 0 0 3 289186
-0.002226 0.000763 0.119885 0.226825 -0.762915 0.115023 -0.062500 1 0 0 0 0 0 3 290186
-0.002226 0.000763 0.119885 0.226546 -0.762849 0.115037 -0.062500 1 0 0 0 0 0 3 291169
-0.002226 0.000763 0.119885 0.226404 -0.762826 0.115035 -0.062500 1 0 0 0 0 0 3 292197
-0.002226 0.000763 0.119885 0.226345 -0.762803 0.115033 -0.062500 1 0 0 0 0 0 3 293183
-0.002226 0.000763 0.119885 0.226306 -0.762793 0.115031 -0.062500 1 0 0 0 0 0 3 294186
-0.002226 0.000763 0.119885 0.226292 -0.762790 0.115037 -0.062500 1 0 0 0 0 0 3 295183
-0.002226 0.000763 0.119885 0.226280 -0.762787 0.115044 -0.062500 1 0 0 0 0 0 3 296183
-0.002226 0.000763 0.119885 0.226267 -0.762784 0.115032 -0.062500 1 0 0 0 0 0 3 297187
-0.002226 0.000763 0.119885 0.226277 -0.762786 0.115044 -0.062500 1 0 0 0 0 0 3 298186
-0.002226 0.000763 0.119885 0.226267 -0.762783 0.115032 -0.062500 1 0 0 0 0 0 3 299183
-0.002226 0.000763 0.119885 0.226274 -0.762774 0.115037 -0.062500 1 0 0 0 0 0 3 300181
-0.002226 0.000763 0.119885 0.226270 -0.762793 0.115038 -0.062500 1 0 0 0 0 0 3 301170
-0.002226 0.000763 0.119885 0.226266 -0.762784 0.115031 -0.062500 1 0 0 0 0 0 3 302184
-0.002226 0.000763 0.119885 0.226277 -0.762786 0.115044 -0.062500 1 0 0 0 0 0 3 303189
-0.002226 0.000763 0.119885 0.226266 -0.762783 0.115032 -0.062500 1 0 0 0 0 0 3 304179
-0.002226 0.000763 0.119885 0.226277 -0.762786 0.115044 -0.062500 1 0 0 0 0 0 3 305242
-0.002226 0.000763 0.119885 0.226279 -0.762786 0.115025 -0.062500 1 0 0 0 0 0 3 306194
-0.002226 0.000763 0.119885 0.226279 -0.762786 0.115043 -0.062500 1 0 0 0 0 0 3 307186
-0.002226 0.000763 0.119885 0.226267 -0.762783 0.115032 -0.062500 1 0 0 0 0 0 3 308184
-0.002226 0.000763 0.119885 0.226269 -0.762795 0.115037 -0.062500 1 0 0 0 0 0 3 309187
-0.002232 0.000781 0.119874 0.299575 -1.014131 0.265472 -0.062500 1 0 0 0 0 0 3 310186
-0.002234 0.000790 0.119870 0.276251 -0.930073 0.192020 -0.062500 1 0 0 0 0 0 3 311183
-0.002236 0.000794 0.119869 0.257843 -0.866902 0.153923 -0.062500 1 0 0 0 0 0 3 312190
-0.002236 0.000797 0.119869 0.247707 -0.833119 0.139425 -0.062500 1 0 0 0 0 0 3 313188
-0.002237 0.000798 0.119869 0.242441 -0.815992 0.134266 -0.062500 1 0 0 0 0 0 3 314177
-0.002237 0.000798 0.119869 0.239762 -0.807381 0.132461 -0.062500 1 0 0 0 0 0 3 315183
-0.002237 0.000798 0.119869 0.238398 -0.803076 0.131836 -0.062500 1 0 0 0 0 0 3 316185
-0.002237 0.000799 0.119869 0.237708 -0.800928 0.131623 -0.062500 1 0 0 0 0 0 3 317183
-0.002237 0.000799 0.119868 0.237367 -0.799856 0.131541 -0.062500 1 0 0 0 0 0 3 318183
-0.002237 0.000799 0.119868 0.237209 -0.799307 0.131512 -0.062500 1 0 0 0 0 0 3 319193
-0.002237 0.000799 0.119868 0.237116 -0.799032 0.131511 -0.062500 1 0 0 0 0 0 3 320185
-0.002237 0.000799 0.119868 0.237075 -0.798902 0.131503 -0.062500 1 0 0 0 0 0 3 321187
-0.002237 0.000799 0.119868 0.237052 -0.798826 0.131500 -0.062500 1 0 0 0 0 0 3 322180
-0.002237 0.000799 0.119868 0.237036 -0.798807 0.131499 -0.062500 1 0 0 0 0 0 3 323186
-0.002237 0.000799 0.119868 0.237027 -0.798784 0.131506 -0.062500 1 0 0 0 0 0 3 324163
-0.002237 0.000799 0.119868 0.237023 -0.798771 0.131499 -0.062500 1 0 0 0 0 0 3 325182
-0.002237 0.000799 0.119868 0.237022 -0.798770 0.131499 -0.062500 1 0 0 0 0 0 3 326172
-0.002237 0.000799 0.119868 0.237030 -0.798761 0.131505 -0.062500 1 0 0 0 0 0 3 327181
-0.002237 0.000799 0.119868 0.237023 -0.798769 0.131499 -0.062500 1 0 0 0 0 0 3 328172
-0.002237 0.000799 0.119868 0.237022 -0.798769 0.131499 -0.062500 1 0 0 0 0 0 3 329179
-0.002237 0.000799 0.119868 0.237030 -0.798761 0.131505 -0.062500 1 0 0 0 0 0 3 330189
-0.002237 0.000799 0.119868 0.237022 -0.798769 0.131499 -0.062500 1 0 0 0 0 0 3 331170
-0.002237 0.000799 0.119868 0.237030 -0.798761 0.131505 -0.062500 1 0 0 0 0 0 3 332180
-0.002237 0.000799 0.119868 0.237035 -0.798771 0.131493 -0.062500 1 0 0 0 0 0 3 333169
-0.002237 0.000799 0.119868 0.237023 -0.798770 0.131498 -0.062500 1 0 0 0 0 0 3 334174
-0.002237 0.000799 0.119868 0.237034 -0.798773 0.131512 -0.062500 1 0 0 0 0 0 3 335179
-0.002237 0.000799 0.119868 0.237024 -0.798771 0.131500 -0.062500 1 0 0 0 0 0 3 336170
-0.002237 0.000799 0.119868 0.237031 -0.798762 0.131506 -0.062500 1 0 0 0 0 0 3 337179
-0.002237 0.000799 0.119868 0.237023 -0.798769 0.131499 -0.062500 1 0 0 0 0 0 3 338170
-0.002237 0.000799 0.119868 0.237022 -0.798770 0.131499 -0.062500 1 0 0 0 0 0 3 339180
-0.002237 0.000799 0.119868 0.237030 -0.798762 0.131505 -0.062500 1 0 0 0 0 0 3 340170
-0.002237 0.000799 0.119868 0.237023 -0.798769 0.131499 -0.062500 1 0 0 0 0 0 3 341179
-0.002237 0.000799 0.119868 0.237030 -0.798761 0.131506 -0.062500 1 0 0 0 0 0 3 342170
-0.002237 0.000799 0.119868 0.237023 -0.798769 0.131499 -0.062500 1 0 0 0 0 0 3 343180
-0.002237 0.000799 0.119868 0.237022 -0.798770 0.131499 -0.062500 1 0 0 0 0 0 3 344168
-0.002237 0.000799 0.119868 0.237030 -0.798761 0.131505 -0.062500 1 0 0 0 0 0 3 345179
-0.002237 0.000799 0.119868 0.237023 -0.798769 0.131499 -0.062500 1 0 0 0 0 0 3 346170
-0.002237 0.000799 0.119868 0.237030 -0.798761 0.131506 -0.062500 1 0 0 0 0 0 3 347170
-0.002237 0.000799 0.119868 0.237023 -0.798769 0.131500 -0.062500 1 0 0 0 0 0 3 348179
-0.002237 0.000799 0.119868 0.237030 -0.798761 0.131506 -0.062500 1 0 0 0 0 0 3 349169
-0.002237 0.000799 0.119868 0.237023 -0.798769 0.131500 -0.062500 1 0 0 0 0 0 3 350172
-0.002237 0.000799 0.119868 0.237022 -0.798770 0.131499 -0.062500 1 0 0 0 0 0 3 351179
-0.002237 0.000799 0.119868 0.237030 -0.798761 0.131506 -0.062500 1 0 0 0 0 0 3 352168
-0.002237 0.000799 0.119868 0.237035 -0.798772 0.131493 -0.062500 1 0 0 0 0 0 3 353179
-0.002237 0.000799 0.119868 0.237032 -0.798761 0.131505 -0.062500 1 0 0 0 0 0 3 354173
-0.002237 0.000799 0.119868 0.237023 -0.798769 0.131499 -0.062500 1 0 0 0 0 0 3 355188
-0.002237 0.000799 0.119868 0.237022 -0.798770 0.131498 -0.062500 1 0 0 0 0 0 3 356187
-0.002237 0.000799 0.119868 0.237030 -0.798761 0.131505 -0.062500 1 0 0 0 0 0 3 357174
-0.002237 0.000799 0.119868 0.237023 -0.798769 0.131499 -0.062500 1 0 0 0 0 0 3 358186
-0.002237 0.000799 0.119868 0.237030 -0.798761 0.131505 -0.062500 1 0 0 0 0 0 3 359175
-0.002237 0.000799 0.119868 0.237023 -0.798769 0.131499 -0.062500 1 0 0 0 0 0 3 360187
-0.002237 0.000799 0.119868 0.237030 -0.798761 0.131505 -0.062500 1 0 0 0 0 0 3 361182
-0.002237 0.000799 0.119868 0.237023 -0.798769 0.131499 -0.062500 1 0 0 0 0 0 3 362182
-0.002237 0.000799 0.119868 0.237022 -0.798770 0.131499 -0.062500 1 0 0 0 0 0 3 363182
-0.002237 0.000799 0.119868 0.237030 -0.798761 0.131505 -0.062500 1 0 0 0 0 0 3 364186
-0.002237 0.000799 0.119868 0.237023 -0.798769 0.131499 -0.062500 1 0 0 0 0 0 3 365183
-0.002237 0.000799 0.119868 0.237030 -0.798761 0.131505 -0.062500 1 0 0 0 0 0 3 366168
-0.002237 0.000799 0.119868 0.237023 -0.798769 0.131499 -0.062500 1 0 0 0 0 0 3 367180
-0.002237 0.000799 0.119868 0.237022 -0.798770 0.131499 -0.062500 1 0 0 0 0 0 3 368181
-0.002237 0.000799 0.119868 0.237030 -0.798761 0.131505 -0.062500 1 0 0 0 0 0 3 369179
-0.002237 0.000799 0.119868 0.237022 -0.798769 0.131499 -0.062500 1 0 0 0 0 0 3 370184
-0.002237 0.000799 0.119868 0.237030 -0.798761 0.131505 -0.062500 1 0 0 0 0 0 3 371164
-0.002237 0.000799 0.119868 0.237022 -0.798768 0.131499 -0.062500 1 0 0 0 0 0 3 372188
-0.002237 0.000799 0.119868 0.237021 -0.798769 0.131499 -0.062500 1 0 0 0 0 0 3 373185
-0.002237 0.000799 0.119868 0.237029 -0.798761 0.131505 -0.062500 1 0 0 0 0 0 3 374185
-0.002237 0.000799 0.119868 0.237035 -0.798771 0.131493 -0.062500 1 0 0 0 0 0 3 375179
-0.002237 0.000799 0.119868 0.237035 -0.798773 0.131511 -0.062500 1 0 0 0 0 0 3 376162
-0.002237 0.000799 0.119868 0.237024 -0.798770 0.131500 -0.062500 1 0 0 0 0 0 3 377181
-0.002237 0.000799 0.119868 0.237022 -0.798770 0.131499 -0.062500 1 0 0 0 0 0 3 378173
-0.002237 0.000799 0.119868 0.237030 -0.798762 0.131505 -0.062500 1 0 0 0 0 0 3 379184
-0.002237 0.000799 0.119868 0.237023 -0.798769 0.131499 -0.062500 1 0 0 0 0 0 3 380186
-0.002237 0.000799 0.119868 0.237030 -0.798761 0.131506 -0.062500 1 0 0 0 0 0 3 381181
-0.002256 0.000803 0.119878 0.501553 -0.861698 -0.006262 -0.062500 1 0 0 0 0 0 3 382184
-0.002265 0.000805 0.119882 0.411596 -0.840217 0.061103 -0.062500 1 0 0 0 0 0 3 383184
-0.002270 0.000807 0.119883 0.345059 -0.824394 0.095968 -0.062500 1 0 0 0 0 0 3 384182
-0.002272 0.000807 0.119883 0.309877 -0.816047 0.109202 -0.062500 1 0 0 0 0 0 3 385183
-0.002273 0.000807 0.119883 0.292186 -0.811850 0.113907 -0.062500 1 0 0 0 0 0 3 386164
-0.002274 0.000808 0.119884 0.283343 -0.809753 0.115561 -0.062500 1 0 0 0 0 0 3 387180
-0.002274 0.000808 0.119884 0.278957 -0.808714 0.116138 -0.062500 1 0 0 0 0 0 3 388181
-0.002274 0.000808 0.119884 0.276749 -0.808201 0.116336 -0.062500 1 0 0 0 0 0 3 389187
-0.002274 0.000808 0.119884 0.275663 -0.807934 0.116395 -0.062500 1 0 0 0 0 0 3 390185
-0.002275 0.000808 0.119884 0.275109 -0.807813 0.116430 -0.062500 1 0 0 0 0 0 3 391181
-0.002275 0.000808 0.119884 0.274838 -0.807739 0.116432 -0.062500 1 0 0 0 0 0 3 392179
-0.002275 0.000808 0.119884 0.274697 -0.807715 0.116428 -0.062500 1 0 0 0 0 0 3 393180
-0.002275 0.000808 0.119884 0.274629 -0.807700 0.116439 -0.062500 1 0 0 0 0 0 3 394181
-0.002275 0.000808 0.119884 0.274589 -0.807691 0.116439 -0.062500 1 0 0 0 0 0 3 395188
-0.002275 0.000808 0.119884 0.274584 -0.807679 0.116432 -0.062500 1 0 0 0 0 0 3 396183
-0.002293 0.000812 0.119893 0.539238 -0.870635 -0.021185 -0.062500 1 0 0 0 0 0 3 397190
-0.002303 0.000814 0.119897 0.449209 -0.849158 0.046099 -0.062500 1 0 0 0 0 0 3 398185
-0.002307 0.000816 0.119898 0.382632 -0.833317 0.080938 -0.062500 1 0 0 0 0 0 3 399181
-0.002310 0.000816 0.119898 0.347434 -0.824966 0.094153 -0.062500 1 0 0 0 0 0 3 400178
-0.002311 0.000816 0.119899 0.329734 -0.820767 0.098869 -0.062500 1 0 0 0 0 0 3 401180
-0.002312 0.000816 0.119899 0.320901 -0.818672 0.100514 -0.062500 1 0 0 0 0 0 3 402181
-0.002312 0.000817 0.119899 0.316502 -0.817630 0.101073 -0.062500 1 0 0 0 0 0 3 403181
-0.002312 0.000817 0.119899 0.314304 -0.817119 0.101282 -0.062500 1 0 0 0 0 0 3 404184
-0.002312 0.000817 0.119899 0.313207 -0.816850 0.101347 -0.062500 1 0 0 0 0 0 3 405161
-0.002312 0.000817 0.119899 0.312664 -0.816731 0.101377 -0.062500 1 0 0 0 0 0 3 406182
-0.002312 0.000817 0.119899 0.312381 -0.816654 0.101385 -0.062500 1 0 0 0 0 0 3 407182
-0.002312 0.000817 0.119899 0.312238 -0.816630 0.101382 -0.062500 1 0 0 0 0 0 3 408163
-0.002331 0.000821 0.119908 0.576984 -0.879609 -0.036098 -0.062500 1 0 0 0 0 0 3 409180
-0.002340 0.000823 0.119912 0.486847 -0.858097 0.031116 -0.062500 1 0 0 0 0 0 3 410242
-0.002345 0.000824 0.119913 0.420243 -0.842249 0.065910 -0.062500 1 0 0 0 0 0 3 411236
-0.002347 0.000825 0.119913 0.385018 -0.833892 0.079130 -0.062500 1 0 0 0 0 0 3 412223
-0.002349 0.000825 0.119914 0.367307 -0.829679 0.083832 -0.062500 1 0 0 0 0 0 3 413253
-0.002349 0.000825 0.119914 0.358465 -0.827602 0.085472 -0.062500 1 0 0 0 0 0 3 414177
-0.002349 0.000825 0.119914 0.354061 -0.826550 0.086042 -0.062500 1 0 0 0 0 0 3 415169
-0.002350 0.000825 0.119914 0.351874 -0.826042 0.086244 -0.062500 1 0 0 0 0 0 3 416177
-0.002350 0.000826 0.119914 0.350765 -0.825769 0.086315 -0.062500 1 0 0 0 0 0 3 417172
-0.002350 0.000826 0.119914 0.350220 -0.825650 0.086345 -0.062500 1 0 0 0 0 0 3 418179
-0.002350 0.000826 0.119914 0.349949 -0.825576 0.086347 -0.062500 1 0 0 0 0 0 3 419168
-0.002350 0.000826 0.119914 0.349808 -0.825552 0.086343 -0.062500 1 0 0 0 0 0 3 420170
-0.002350 0.000826 0.119914 0.349753 -0.825540 0.086347 -0.062500 1 0 0 0 0 0 3 421178
-0.002350 0.000826 0.119914 0.349703 -0.825529 0.086353 -0.062500 1 0 0 0 0 0 3 422168
-0.002350 0.000826 0.119914 0.349696 -0.825517 0.086346 -0.062500 1 0 0 0 0 0 3 423176
-0.002350 0.000826 0.119914 0.349684 -0.825512 0.086352 -0.062500 1 0 0 0 0 0 3 424167
-0.002350 0.000826 0.119914 0.349683 -0.825512 0.086353 -0.062500 1 0 0 0 0 0 3 425169
-0.002350 0.000826 0.119914 0.349675 -0.825520 0.086346 -0.062500 1 0 0 0 0 0 3 426177
-0.002350 0.000826 0.119914 0.349674 -0.825521 0.086345 -0.062500 1 0 0 0 0 0 3 427166
-0.002350 0.000826 0.119914 0.349683 -0.825513 0.086352 -0.062500 1 0 0 0 0 0 3 428176
-0.002350 0.000826 0.119914 0.349676 -0.825520 0.086345 -0.062500 1 0 0 0 0 0 3 429167
-0.002350 0.000826 0.119914 0.349683 -0.825513 0.086352 -0.062500 1 0 0 0 0 0 3 430168
-0.002350 0.000826 0.119914 0.349664 -0.825517 0.086352 -0.062500 1 0 0 0 0 0 3 431176
-0.002350 0.000826 0.119914 0.349682 -0.825512 0.086352 -0.062500 1 0 0 0 0 0 3 432167
-0.002350 0.000826 0.119914 0.349676 -0.825520 0.086346 -0.062500 1 0 0 0 0 0 3 433176
-0.002350 0.000826 0.119914 0.349675 -0.825521 0.086345 -0.062500 1 0 0 0 0 0 3 434167
-0.002350 0.000826 0.119914 0.349671 -0.825510 0.086358 -0.062500 1 0 0 0 0 0 3 435176
-0.002350 0.000826 0.119914 0.349674 -0.825520 0.086346 -0.062500 1 0 0 0 0 0 3 436166
-0.002350 0.000826 0.119914 0.349683 -0.825512 0.086352 -0.062500 1 0 0 0 0 0 3 437177
-0.002350 0.000826 0.119914 0.349676 -0.825520 0.086346 -0.062500 1 0 0 0 0 0 3 438166
-0.002350 0.000826 0.119914 0.349675 -0.825521 0.086345 -0.062500 1 0 0 0 0 0 3 439212
-0.002350 0.000826 0.119914 0.349674 -0.825521 0.086365 -0.062500 1 0 0 0 0 0 3 440178
-0.002350 0.000826 0.119914 0.349675 -0.825522 0.086347 -0.062500 1 0 0 0 0 0 3 441175
-0.002350 0.000826 0.119914 0.349683 -0.825513 0.086352 -0.062500 1 0 0 0 0 0 3 442179
-0.002350 0.000826 0.119914 0.349676 -0.825521 0.086346 -0.062500 1 0 0 0 0 0 3 443170
-0.002355 0.000843 0.119903 0.422825 -1.076723 0.237083 -0.062500 1 0 0 0 0 0 3 444175
-0.002358 0.000852 0.119899 0.399637 -0.992749 0.163507 -0.062500 1 0 0 0 0 0 3 445183
-0.002359 0.000857 0.119898 0.381256 -0.929593 0.125322 -0.062500 1 0 0 0 0 0 3 446186
-0.002360 0.000859 0.119897 0.371110 -0.895831 0.110797 -0.062500 1 0 0 0 0 0 3 447181
-0.002360 0.000860 0.119897 0.365853 -0.878701 0.105624 -0.062500 1 0 0 0 0 0 3 448191
-0.002360 0.000861 0.119897 0.363167 -0.870101 0.103822 -0.062500 1 0 0 0 0 0 3 449186
-0.002360 0.000861 0.119897 0.361802 -0.865799 0.103193 -0.062500 1 0 0 0 0 0 3 450178
-0.002360 0.000861 0.119897 0.361120 -0.863643 0.102964 -0.062500 1 0 0 0 0 0 3 451176
-0.002360 0.000861 0.119897 0.360777 -0.862558 0.102892 -0.062500 1 0 0 0 0 0 3 452160
-0.002360 0.000861 0.119897 0.360602 -0.862024 0.102870 -0.062500 1 0 0 0 0 0 3 453177
-0.002360 0.000861 0.119897 0.360510 -0.861764 0.102857 -0.062500 1 0 0 0 0 0 3 454182
-0.002360 0.000861 0.119897 0.360475 -0.861615 0.102846 -0.062500 1 0 0 0 0 0 3 455189
-0.002360 0.000861 0.119897 0.360443 -0.861546 0.102857 -0.062500 1 0 0 0 0 0 3 456185
-0.002360 0.000861 0.119897 0.360434 -0.861519 0.102844 -0.062500 1 0 0 0 0 0 3 457181
-0.002360 0.000861 0.119897 0.360430 -0.861506 0.102856 -0.062500 1 0 0 0 0 0 3 458183
-0.002379 0.000866 0.119907 0.625373 -0.924545 -0.034430 -0.062500 1 0 0 0 0 0 3 459176
-0.002389 0.000868 0.119910 0.535208 -0.902998 0.032686 -0.062500 1 0 0 0 0 0 3 460175
-0.002393 0.000869 0.119912 0.468569 -0.887134 0.067424 -0.062500 1 0 0 0 0 0 3 461177
-0.002396 0.000870 0.119912 0.433350 -0.878776 0.080623 -0.062500 1 0 0 0 0 0 3 462161
-0.002397 0.000870 0.119912 0.415638 -0.874573 0.085318 -0.062500 1 0 0 0 0 0 3 463178
-0.002397 0.000870 0.119912 0.406789 -0.872486 0.086964 -0.062500 1 0 0 0 0 0 3 464183
-0.002398 0.000870 0.119912 0.402398 -0.871447 0.087533 -0.062500 1 0 0 0 0 0 3 465174
-0.002398 0.000870 0.119912 0.400196 -0.870925 0.087733 -0.062500 1 0 0 0 0 0 3 466185
-0.002385 0.000884 0.119923 0.220551 -1.063037 -0.061415 -0.062500 1 0 0 0 0 0 3 467183
-0.002379 0.000891 0.119927 0.278510 -0.997938 0.011542 -0.062500 1 0 0 0 0 0 3 468177
-0.002375 0.000894 0.119928 0.323123 -0.949499 0.049309 -0.062500 1 0 0 0 0 0 3 469178
-0.002374 0.000896 0.119928 0.347285 -0.923758 0.063667 -0.062500 1 0 0 0 0 0 3 470181
-0.002373 0.000897 0.119928 0.359642 -0.910771 0.068781 -0.062500 1 0 0 0 0 0 3 471187
-0.002373 0.000897 0.119928 0.365888 -0.904293 0.070559 -0.062500 1 0 0 0 0 0 3 472183
-0.002372 0.000898 0.119928 0.369030 -0.901043 0.071178 -0.062500 1 0 0 0 0 0 3 473179
-0.002372 0.000898 0.119928 0.370601 -0.899428 0.071407 -0.062500 1 0 0 0 0 0 3 474183
-0.002372 0.000898 0.119928 0.371397 -0.898613 0.071472 -0.062500 1 0 0 0 0 0 3 475176
-0.002372 0.000898 0.119928 0.371789 -0.898203 0.071504 -0.062500 1 0 0 0 0 0 3 476179
-0.002372 0.000898 0.119928 0.371985 -0.897998 0.071510 -0.062500 1 0 0 0 0 0 3 477175
-0.002372 0.000898 0.119928 0.372091 -0.897902 0.071512 -0.062500 1 0 0 0 0 0 3 478158
-0.002372 0.000898 0.119928 0.372143 -0.897865 0.071513 -0.062500 1 0 0 0 0 0 3 479157
-0.002372 0.000898 0.119928 0.372155 -0.897824 0.071513 -0.062500 1 0 0 0 0 0 3 480269
-0.002372 0.000898 0.119928 0.372175 -0.897815 0.071513 -0.062500 1 0 0 0 0 0 3 481168
-0.002372 0.000898 0.119928 0.372176 -0.897815 0.071513 -0.062500 1 0 0 0 0 0 3 482181
-0.002372 0.000898 0.119928 0.372184 -0.897806 0.071520 -0.062500 1 0 0 0 0 0 3 483181
-0.002372 0.000898 0.119928 0.372185 -0.897806 0.071522 -0.062500 1 0 0 0 0 0 3 484175
-0.002372 0.000898 0.119928 0.372194 -0.897797 0.071509 -0.062500 1 0 0 0 0 0 3 485158
-0.002372 0.000898 0.119928 0.372178 -0.897813 0.071513 -0.062500 1 0 0 0 0 0 3 486180
-0.002372 0.000898 0.119928 0.372181 -0.897795 0.071514 -0.062500 1 0 0 0 0 0 3 487176
-0.002372 0.000898 0.119928 0.372196 -0.897807 0.071514 -0.062500 1 0 0 0 0 0 3 488182
-0.002372 0.000898 0.119928 0.372186 -0.897806 0.071521 -0.062500 1 0 0 0 0 0 3 489175
-0.002372 0.000898 0.119928 0.372194 -0.897797 0.071508 -0.062500 1 0 0 0 0 0 3 490179
-0.002372 0.000898 0.119928 0.372186 -0.897804 0.071520 -0.062500 1 0 0 0 0 0 3 491175
-0.002377 0.000916 0.119918 0.445266 -1.148834 0.222493 -0.062500 1 0 0 0 0 0 3 492158
-0.002380 0.000925 0.119914 -0.003186 -0.162406 0.148800 -0.062500 0 0 0 0 0 0 3 493177
-0.002382 0.000929 0.119913 -0.022928 -0.094793 0.110561 -0.062500 0 0 0 0 0 0 3 494240
-0.002382 0.000931 0.119912 -0.033780 -0.058770 0.096009 -0.062500 0 0 0 0 0 0 3 495233
-0.002383 0.000933 0.119912 -0.039397 -0.040536 0.090819 -0.062500 0 0 0 0 0 0 3 496217
-0.002383 0.000933 0.119912 -0.042271 -0.031353 0.089013 -0.062500 0 0 0 0 0 0 3 497216
-0.002388 0.000951 0.119901 0.024102 -0.259741 0.239488 -0.062500 0 0 0 0 0 0 3 498176
-0.002410 0.000965 0.119907 0.243666 -0.223278 0.028394 -0.062500 0 0 0 0 0 0 3 499165
-0.002426 0.000990 0.119898 0.191755 -0.363597 0.208334 -0.062500 0 0 0 0 0 0 3 500174
-0.002453 0.001007 0.119905 0.329839 -0.275942 0.017715 -0.062500 0 0 0 0 0 0 3 501330
-0.002471 0.001033 0.119897 0.234917 -0.389831 0.205783 -0.062500 0 0 0 0 0 0 3 502179
-0.002505 0.001069 0.119893 0.418087 -0.519235 0.169610 -0.062500 0 0 0 0 0 0 3 503164
-0.002522 0.001086 0.119891 0.218859 -0.301109 0.133294 -0.062500 0 0 0 0 0 0 3 504173
-0.002542 0.001131 0.119900 0.238125 -0.633731 -0.015700 -0.062500 0 0 0 0 0 0 3 505164
-0.002557 0.001172 0.119893 0.177922 -0.609812 0.196216 -0.062500 0 0 0 0 0 0 3 506175
-0.002588 0.001214 0.119889 0.389281 -0.635979 0.169703 -0.062500 0 0 0 0 0 0 3 507165
-0.002604 0.001236 0.119887 0.204544 -0.361740 0.135948 -0.062500 0 0 0 0 0 0 3 508176
-0.002605 0.001278 0.119887 -0.014733 -0.606695 0.124995 -0.062500 0 0 0 0 0 0 3 509164
-0.002629 0.001322 0.119885 0.274816 -0.647331 0.134473 -0.062500 0 0 0 0 0 0 3 510175
-0.002641 0.001343 0.119885 0.145534 -0.368480 0.123950 -0.062500 0 0 0 0 0 0 3 511168
-0.002672 0.001377 0.119883 0.367562 -0.490009 0.135385 -0.062500 0 0 0 0 0 0 3 512174
-0.002692 0.001411 0.119872 0.260441 -0.517731 0.278186 -0.062500 0 0 0 0 0 0 3 513164
-0.002721 0.001433 0.119878 0.366149 -0.356268 0.063026 -0.062500 0 0 0 0 0 0 3 514165
-0.002728 0.001475 0.119879 0.087157 -0.608728 0.093157 -0.062500 0 0 0 0 0 0 3 515175
-0.002756 0.001519 0.119879 0.326819 -0.645454 0.127669 -0.062500 0 0 0 0 0 0 3 516164
-0.002770 0.001541 0.119878 0.169733 -0.369861 0.125709 -0.062500 0 0 0 0 0 0 3 517166
-0.002801 0.001574 0.119877 0.378605 -0.490787 0.141443 -0.062500 0 0 0 0 0 0 3 518175
-0.002809 0.001622 0.119876 0.098911 -0.697429 0.136959 -0.062500 0 0 0 0 0 0 3 519164
-0.002832 0.001651 0.119885 0.266549 -0.464088 -0.005405 -0.062500 0 0 0 0 0 0 3 520174
-0.002867 0.001687 0.119887 0.446780 -0.544072 0.076087 -0.062500 0 0 0 0 0 0 3 521163
-0.002878 0.001737 0.119888 0.134460 -0.721755 0.105784 -0.062500 0 0 0 0 0 0 3 522174
-0.002907 0.001785 0.119886 0.351435 -0.705754 0.130276 -0.062500 0 0 0 0 0 0 3 523164
-0.002922 0.001808 0.119886 0.183019 -0.397040 0.122236 -0.062500 0 0 0 0 0 0 3 524175
-0.002940 0.001856 0.119895 0.219878 -0.682420 -0.010777 -0.062500 0 0 0 0 0 0 3 525198
-0.002955 0.001898 0.119887 0.166813 -0.628966 0.204724 -0.062500 0 0 0 0 0 0 3 526433
-0.002981 0.001923 0.119894 0.314567 -0.417087 0.026853 -0.062500 0 0 0 0 0 0 3 527168
-0.003018 0.001958 0.119895 0.471816 -0.519380 0.085870 -0.062500 0 0 0 0 0 0 3 528180
-0.003042 0.001993 0.119884 0.311509 -0.532267 0.254334 -0.062500 0 0 0 0 0 0 3 529172
-0.003061 0.002029 0.119900 0.225166 -0.545352 -0.099077 -0.062500 0 0 0 0 0 0 3 530313
-0.003075 0.002065 0.119895 0.161127 -0.540601 0.155620 -0.062500 0 0 0 0 0 0 3 531185
-0.003101 0.002087 0.119902 0.312210 -0.368781 0.003029 -0.062500 0 0 0 0 0 0 3 532171
-0.003106 0.002130 0.119905 0.057184 -0.612380 0.058575 -0.062500 0 0 0 0 0 0 3 533180
-0.003133 0.002174 0.119904 0.311035 -0.648795 0.103609 -0.062500 0 0 0 0 0 0 3 534183
-0.003147 0.002196 0.119903 0.161835 -0.369008 0.101511 -0.062500 0 0 0 0 0 0 3 535182
-0.003178 0.002229 0.119902 0.374408 -0.488755 0.121054 -0.062500 0 0 0 0 0 0 3 536175
-0.003200 0.002264 0.119921 0.271885 -0.529853 -0.171601 -0.062500 0 0 0 0 0 0 3 537178
-0.003215 0.002299 0.119917 0.183063 -0.533047 0.115331 -0.062500 0 0 0 0 0 0 3 538177
-0.003242 0.002321 0.119925 0.321009 -0.366069 -0.024981 -0.062500 0 0 0 0 0 0 3 539177
-0.003248 0.002364 0.119927 0.059781 -0.612094 0.035366 -0.062500 0 0 0 0 0 0 3 540176
-0.003275 0.002407 0.119926 0.310444 -0.649420 0.082634 -0.062500 0 0 0 0 0 0 3 541156
-0.003308 0.002433 0.119935 0.408547 -0.430632 -0.052824 -0.062500 0 0 0 0 0 0 3 542183
-0.003329 0.002464 0.119927 0.270234 -0.465274 0.165525 -0.062500 0 0 0 0 0 0 3 543176
-0.003359 0.002484 0.119934 0.368324 -0.330073 -0.010963 -0.062500 0 0 0 0 0 0 3 544181
-0.003366 0.002526 0.119935 0.082815 -0.594809 0.035791 -0.062500 0 0 0 0 0 0 3 545178
-0.003389 0.002551 0.119945 0.256347 -0.411858 -0.078196 -0.062500 0 0 0 0 0 0 3 546180
-0.003425 0.002586 0.119947 0.434868 -0.521920 0.017578 -0.062500 0 0 0 0 0 0 3 547179
-0.003448 0.002621 0.119936 0.287969 -0.534398 0.198604 -0.062500 0 0 0 0 0 0 3 548176
-0.003466 0.002657 0.119953 0.210983 -0.550577 -0.149780 -0.062500 0 0 0 0 0 0 3 549176
-0.003479 0.002692 0.119947 0.149127 -0.543918 0.106293 -0.062500 0 0 0 0 0 0 3 550177
-0.003506 0.002715 0.119954 0.303683 -0.373691 -0.045836 -0.062500 0 0 0 0 0 0 3 551175
-0.003524 0.002743 0.119946 0.213176 -0.438128 0.157904 -0.062500 0 0 0 0 0 0 3 552175
-0.003552 0.002762 0.119952 0.338181 -0.319495 -0.024479 -0.062500 0 0 0 0 0 0 3 553172
-0.003571 0.002790 0.119943 0.233020 -0.408455 0.167552 -0.062500 0 0 0 0 0 0 3 554177
-0.003592 0.002839 0.119948 0.249491 -0.712390 -0.008139 -0.062500 0 0 0 0 0 0 3 555176
-0.003603 0.002864 0.119950 0.112134 -0.419028 0.019437 -0.062500 0 0 0 0 0 0 3 556156
-0.003632 0.002899 0.119949 0.335372 -0.521564 0.064536 -0.062500 0 0 0 0 0 0 3 557174
-0.003671 0.002938 0.119947 0.482640 -0.595087 0.085988 -0.062500 0 0 0 0 0 0 3 558165
-0.003678 0.002972 0.119956 0.078590 -0.527231 -0.078053 -0.062500 0 0 0 0 0 0 3 559180
-0.003706 0.003011 0.119958 0.310841 -0.586449 0.012435 -0.062500 0 0 0 0 0 0 3 560156
-0.003725 0.003048 0.119947 0.219651 -0.566789 0.191636 -0.062500 0 0 0 0 0 0 3 561175
-0.003753 0.003071 0.119952 0.340993 -0.386944 -0.010213 -0.062500 0 0 0 0 0 0 3 562177
-0.003773 0.003100 0.119943 0.229985 -0.444298 0.174009 -0.062500 0 0 0 0 0 0 3 563174
-0.003807 0.003137 0.119937 0.410671 -0.550426 0.143600 -0.062500 0 0 0 0 0 0 3 564173
-0.003811 0.003169 0.119946 0.042812 -0.504025 -0.049604 -0.062500 0 0 0 0 0 0 3 565168
-0.003838 0.003207 0.119947 0.284772 -0.580800 0.030789 -0.062500 0 0 0 0 0 0 3 566168
-0.003851 0.003226 0.119947 0.138150 -0.339273 0.046618 -0.062500 0 0 0 0 0 0 3 567172
-0.003882 0.003258 0.119945 0.353632 -0.478567 0.080110 -0.062500 0 0 0 0 0 0 3 568178
-0.003889 0.003305 0.119944 0.074469 -0.694896 0.080295 -0.062500 0 0 0 0 0 0 3 569174
-0.003913 0.003333 0.119952 0.247476 -0.470615 -0.062680 -0.062500 0 0 0 0 0 0 3 570177
-0.003929 0.003365 0.119944 0.177129 -0.489213 0.154211 -0.062500 0 0 0 0 0 0 3 571172
-0.003962 0.003403 0.119939 0.380714 -0.575025 0.137334 -0.062500 0 0 0 0 0 0 3 572176
-0.003978 0.003422 0.119937 0.195599 -0.338745 0.094052 -0.062500 0 0 0 0 0 0 3 573174
-0.004011 0.003454 0.119934 0.386132 -0.478913 0.105687 -0.062500 0 0 0 0 0 0 3 574176
-0.004051 0.003491 0.119931 0.498237 -0.580586 0.114849 -0.062500 0 0 0 0 0 0 3 575179
-0.004059 0.003524 0.119940 0.082090 -0.525638 -0.056491 -0.062500 0 0 0 0 0 0 3 576175
-0.004087 0.003563 0.119941 0.304775 -0.591462 0.034323 -0.062500 0 0 0 0 0 0 3 577166
-0.004106 0.003600 0.119930 0.209480 -0.573618 0.212348 -0.062500 0 0 0 0 0 0 3 578173
-0.004135 0.003623 0.119935 0.337350 -0.397016 0.010092 -0.062500 0 0 0 0 0 0 3 579163
-0.004154 0.003651 0.119926 0.224304 -0.453718 0.194271 -0.062500 0 0 0 0 0 0 3 580173
-0.004176 0.003702 0.119930 0.239948 -0.741954 0.019885 -0.062500 0 0 0 0 0 0 3 581172
-0.004186 0.003727 0.119932 0.101098 -0.441109 0.041787 -0.062500 0 0 0 0 0 0 3 582163
-0.004216 0.003762 0.119930 0.333780 -0.533436 0.090222 -0.062500 0 0 0 0 0 0 3 583171
-0.004236 0.003797 0.119918 0.229208 -0.542891 0.241961 -0.062500 0 0 0 0 0 0 3 584160
-0.004265 0.003819 0.119923 0.333497 -0.389802 0.029399 -0.062500 0 0 0 0 0 0 3 585171
-0.004285 0.003847 0.119913 0.226753 -0.455435 0.209920 -0.062500 0 0 0 0 0 0 3 586162
-0.004319 0.003883 0.119907 0.406063 -0.565573 0.181031 -0.062500 0 0 0 0 0 0 3 587170
-0.004356 0.003906 0.119914 0.454647 -0.402899 0.002708 -0.062500 0 0 0 0 0 0 3 588161
-0.004379 0.003935 0.119905 0.283806 -0.460823 0.204839 -0.062500 0 0 0 0 0 0 3 589171
-0.004397 0.003968 0.119922 0.205710 -0.525378 -0.122828 -0.062500 0 0 0 0 0 0 3 590161
-0.004411 0.004002 0.119916 0.138278 -0.537778 0.140600 -0.062500 0 0 0 0 0 0 3 591171
-0.004442 0.004041 0.119911 0.359162 -0.607360 0.153659 -0.062500 0 0 0 0 0 0 3 592161
-0.004458 0.004060 0.119910 0.189309 -0.362912 0.117906 -0.062500 0 0 0 0 0 0 3 593171
-0.004490 0.004092 0.119906 0.378764 -0.507545 0.136413 -0.062500 0 0 0 0 0 0 3 594161
-0.004512 0.004125 0.119894 0.253251 -0.539191 0.275606 -0.062500 0 0 0 0 0 0 3 595172
-0.004542 0.004147 0.119898 0.359361 -0.390713 0.058703 -0.062500 0 0 0 0 0 0 3 596161
-0.004562 0.004175 0.119888 0.236203 -0.459221 0.237587 -0.062500 0 0 0 0 0 0 3 597161
-0.004596 0.004211 0.119882 0.413173 -0.572113 0.209546 -0.062500 0 0 0 0 0 0 3 598171
-0.004613 0.004229 0.119880 0.208241 -0.349950 0.157066 -0.062500 0 0 0 0 0 0 3 599160
-0.004647 0.004260 0.119877 0.402210 -0.491596 0.170800 -0.062500 0 0 0 0 0 0 3 600170
-0.004650 0.004290 0.119886 0.041670 -0.487216 -0.000764 -0.062500 0 0 0 0 0 0 3 601160
-0.004677 0.004326 0.119887 0.294412 -0.578122 0.094651 -0.062500 0 0 0 0 0 0 3 602170
-0.004690 0.004345 0.119887 0.146159 -0.359323 0.109103 -0.062500 0 0 0 0 0 0 3 603160
-0.004721 0.004376 0.119884 0.363312 -0.502802 0.149423 -0.062500 0 0 0 0 0 0 3 604172
-0.004741 0.004408 0.119871 0.248275 -0.538794 0.295729 -0.062500 0 0 0 0 0 0 3 605164
-0.004751 0.004425 0.119867 0.107578 -0.331801 0.207148 -0.062500 0 0 0 0 0 0 3 606448
-0.004781 0.004455 0.119863 0.343429 -0.489469 0.200002 -0.062500 0 0 0 0 0 0 3 607178
-0.004796 0.004470 0.119861 0.182073 -0.299509 0.164583 -0.062500 0 0 0 0 0 0 3 608182
-0.004828 0.004500 0.119858 0.385339 -0.468018 0.187046 -0.062500 0 0 0 0 0 0 3 609179
-0.004844 0.004515 0.119857 0.199621 -0.293381 0.162731 -0.062500 0 0 0 0 0 0 3 610207
-0.004876 0.004544 0.119854 0.394056 -0.464769 0.189529 -0.062500 0 0 0 0 0 0 3 611440
-0.004884 0.004590 0.119851 0.102171 -0.697048 0.185153 -0.062500 0 0 0 0 0 0 3 612181
-0.004908 0.004618 0.119859 0.272770 -0.495206 0.039756 -0.062500 0 0 0 0 0 0 3 613167
-0.004925 0.004649 0.119850 0.196152 -0.514417 0.255650 -0.062500 0 0 0 0 0 0 3 614167
-0.004933 0.004664 0.119847 0.083085 -0.317422 0.204179 -0.062500 0 0 0 0 0 0 3 615165
-0.004962 0.004694 0.119843 0.336507 -0.467949 0.212990 -0.062500 0 0 0 0 0 0 3 616152
-0.004964 0.004723 0.119852 0.011750 -0.474592 0.036758 -0.062500 0 0 0 0 0 0 3 617174
-0.004964 0.004737 0.119855 -0.034355 -0.285010 0.092806 -0.062500 0 0 0 0 0 0 3 618184
-0.004989 0.004766 0.119854 0.272441 -0.456674 0.164175 -0.062500 0 0 0 0 0 0 3 619179
-0.005001 0.004781 0.119853 0.143440 -0.285611 0.157021 -0.062500 0 0 0 0 0 0 3 620177
-0.005012 0.004805 0.119841 0.113026 -0.396321 0.315960 -0.062500 0 0 0 0 0 0 3 621174
-0.005038 0.004822 0.119846 0.295650 -0.313865 0.109269 -0.062500 0 0 0 0 0 0 3 622174
-0.005055 0.004848 0.119836 0.210895 -0.415021 0.291978 -0.062500 0 0 0 0 0 0 3 623174
-0.005064 0.004861 0.119832 0.092202 -0.260986 0.227154 -0.062500 0 0 0 0 0 0 3 624171
-0.005080 0.004903 0.119838 0.175948 -0.614671 0.087569 -0.062500 0 0 0 0 0 0 3 625173
-0.005088 0.004925 0.119840 0.077253 -0.374103 0.124472 -0.062500 0 0 0 0 0 0 3 626180
-0.005097 0.004952 0.119829 0.077374 -0.433917 0.311055 -0.062500 0 0 0 0 0 0 3 627176
-0.005101 0.004966 0.119825 0.023449 -0.263011 0.239176 -0.062500 0 0 0 0 0 0 3 628156
-0.005128 0.004995 0.119821 0.306318 -0.447182 0.241738 -0.062500 0 0 0 0 0 0 3 629173
-0.005129 0.005024 0.119830 -0.002751 -0.460952 0.062054 -0.062500 0 0 0 0 0 0 3 630174
-0.005134 0.005055 0.119821 0.021075 -0.495901 0.281913 -0.062500 0 0 0 0 0 0 3 631181
-0.005137 0.005071 0.119818 -0.006746 -0.298631 0.232323 -0.062500 0 0 0 0 0 0 3 632175
-0.005143 0.005095 0.119805 0.036131 -0.398571 0.367905 -0.062500 0 0 0 0 0 0 3 633174
-0.005166 0.005113 0.119809 0.256549 -0.295393 0.152110 -0.062500 0 0 0 0 0 0 3 634176
-0.005182 0.005139 0.119799 0.190726 -0.393082 0.331702 -0.062500 0 0 0 0 0 0 3 635173
-0.005190 0.005152 0.119795 0.081847 -0.238234 0.264978 -0.062500 0 0 0 0 0 0 3 636173
-0.005199 0.005175 0.119782 0.080150 -0.359908 0.394538 -0.062500 0 0 0 0 0 0 3 637172
-0.005204 0.005187 0.119778 0.025005 -0.221851 0.299972 -0.062500 0 0 0 0 0 0 3 638172
-0.005211 0.005210 0.119764 0.051785 -0.351850 0.418883 -0.062500 0 0 0 0 0 0 3 639173
-0.005202 0.005236 0.119770 -0.153707 -0.401125 0.176098 -0.062500 0 0 0 0 0 0 3 640171
-0.005222 0.005271 0.119769 0.197724 -0.519948 0.240602 -0.062500 0 0 0 0 0 0 3 641172
-0.005232 0.005288 0.119768 0.104062 -0.306946 0.238055 -0.062500 0 0 0 0 0 0 3 642176
-0.005237 0.005297 0.119768 0.030105 -0.173094 0.234515 -0.062500 0 0 0 0 0 0 3 643153
-0.005245 0.005318 0.119756 0.052334 -0.323890 0.399393 -0.062500 0 0 0 0 0 0 3 644169
-0.005248 0.005329 0.119752 0.009550 -0.187221 0.318136 -0.062500 0 0 0 0 0 0 3 645173
-0.005255 0.005351 0.119739 0.043222 -0.325944 0.442221 -0.062500 0 0 0 0 0 0 3 646162
-0.005246 0.005377 0.119744 -0.158562 -0.380280 0.201191 -0.062500 0 0 0 0 0 0 3 647173
-0.005246 0.005407 0.119734 -0.060025 -0.438409 0.389703 -0.062500 0 0 0 0 0 0 3 649803
-0.005247 0.005422 0.119731 -0.048399 -0.253964 0.327157 -0.062500 0 0 0 0 0 0 3 650176
-0.005271 0.005451 0.119726 0.268483 -0.421749 0.336175 -0.062500 0 0 0 0 0 0 3 651155
-0.005284 0.005466 0.119725 0.141682 -0.248951 0.301537 -0.062500 0 0 0 0 0 0 3 652171
-0.005295 0.005490 0.119712 0.110779 -0.356222 0.452424 -0.062500 0 0 0 0 0 0 3 653173
-0.005320 0.005507 0.119717 0.294150 -0.278335 0.242800 -0.062500 0 0 0 0 0 0 3 654175
-0.005333 0.005516 0.119718 0.146545 -0.157162 0.257866 -0.062500 0 0 0 0 0 0 3 655170
-0.005331 0.005551 0.119717 -0.054032 -0.475574 0.295293 -0.062500 0 0 0 0 0 0 3 656171
-0.005330 0.005569 0.119717 -0.062972 -0.280177 0.289897 -0.062500 0 0 0 0 0 0 3 657171
-0.005330 0.005578 0.119717 -0.058505 -0.146010 0.286030 -0.062500 0 0 0 0 0 0 3 658152
-0.005329 0.005582 0.119716 -0.055441 -0.075232 0.284461 -0.062500 0 0 0 0 0 0 3 659152
-0.005334 0.005601 0.119705 0.007802 -0.259083 0.451181 -0.062500 0 0 0 0 0 0 3 660170
-0.005324 0.005625 0.119711 -0.177440 -0.339862 0.226362 -0.062500 0 0 0 0 0 0 3 661163
-0.005319 0.005637 0.119713 -0.131358 -0.188494 0.253516 -0.062500 0 0 0 0 0 0 3 662171
-0.005341 0.005664 0.119710 0.222052 -0.381079 0.318594 -0.062500 0 0 0 0 0 0 3 663165
-0.005352 0.005678 0.119709 0.117018 -0.221263 0.304988 -0.062500 0 0 0 0 0 0 3 664161
-0.005357 0.005685 0.119709 0.035820 -0.115506 0.296475 -0.062500 0 0 0 0 0 0 3 665169
-0.005364 0.005706 0.119697 0.053772 -0.279271 0.460699 -0.062500 0 0 0 0 0 0 3 666160
-0.005368 0.005716 0.119693 0.010335 -0.166417 0.378243 -0.062500 0 0 0 0 0 0 3 667168
-0.005375 0.005738 0.119679 0.042698 -0.307784 0.502980 -0.062500 0 0 0 0 0 0 3 668158
-0.005399 0.005754 0.119683 0.261139 -0.226967 0.283097 -0.062500 0 0 0 0 0 0 3 669169
-0.005410 0.005762 0.119685 0.130198 -0.114411 0.293921 -0.062500 0 0 0 0 0 0 3 670159
-0.005408 0.005797 0.119683 -0.061837 -0.453607 0.331023 -0.062500 0 0 0 0 0 0 3 671169
-0.005407 0.005815 0.119683 -0.066506 -0.260529 0.324502 -0.062500 0 0 0 0 0 0 3 672159
-0.005406 0.005823 0.119683 -0.059918 -0.127551 0.320156 -0.062500 0 0 0 0 0 0 3 673169
-0.005411 0.005845 0.119671 0.005587 -0.276257 0.486421 -0.062500 0 0 0 0 0 0 3 674159
-0.005401 0.005870 0.119677 -0.178205 -0.340178 0.261321 -0.062500 0 0 0 0 0 0 3 675169
-0.005415 0.005887 0.119687 0.123000 -0.245573 0.165952 -0.062500 0 0 0 0 0 0 3 676159
-0.005427 0.005912 0.119679 0.117792 -0.340050 0.413131 -0.062500 0 0 0 0 0 0 3 677169
-0.005433 0.005925 0.119676 0.043640 -0.187669 0.370571 -0.062500 0 0 0 0 0 0 3 678160
-0.005436 0.005931 0.119675 -0.002100 -0.090148 0.342640 -0.062500 0 0 0 0 0 0 3 679163
-0.005442 0.005951 0.119663 0.034928 -0.257376 0.499874 -0.062500 0 0 0 0 0 0 3 680169
-0.005446 0.005962 0.119659 0.004064 -0.128352 0.414292 -0.062500 0 0 0 0 0 0 3 681169
-0.005447 0.005967 0.119657 -0.020205 -0.051650 0.370136 -0.062500 0 0 0 0 0 0 3 682764
-0.005460 0.006005 0.119663 0.117832 -0.476017 0.257212 -0.062500 0 0 0 0 0 0 3 683170
-0.005466 0.006025 0.119666 0.047872 -0.266726 0.297867 -0.062500 0 0 0 0 0 0 3 685531
-0.005461 0.006065 0.119664 -0.103505 -0.523525 0.345954 -0.062500 0 0 0 0 0 0 3 686160
-0.005459 0.006085 0.119664 -0.086253 -0.286444 0.342115 -0.062500 0 0 0 0 0 0 3 687169
-0.005477 0.006100 0.119673 0.186914 -0.194392 0.217064 -0.062500 0 0 0 0 0 0 3 688159
-0.005478 0.006138 0.119674 -0.011773 -0.487801 0.300813 -0.062500 0 0 0 0 0 0 3 689168
-0.005479 0.006158 0.119674 -0.038786 -0.268037 0.318466 -0.062500 0 0 0 0 0 0 3 690162
-0.005479 0.006167 0.119674 -0.044825 -0.121743 0.323366 -0.062500 0 0 0 0 0 0 3 691174
-0.005479 0.006172 0.119674 -0.041102 -0.024837 0.324918 -0.062500 0 0 0 0 0 0 3 692177
-0.005471 0.006205 0.119672 -0.146006 -0.388482 0.352154 -0.062500 0 0 0 0 0 0 3 693156
-0.005487 0.006227 0.119680 0.151122 -0.271941 0.218226 -0.062500 0 0 0 0 0 0 3 694159
-0.005495 0.006237 0.119683 0.076316 -0.117847 0.270297 -0.062500 0 0 0 0 0 0 3 695170
-0.005503 0.006259 0.119672 0.079112 -0.250468 0.467677 -0.062500 0 0 0 0 0 0 3 696173
-0.005508 0.006271 0.119668 0.027504 -0.123782 0.396622 -0.062500 0 0 0 0 0 0 3 697170
-0.005517 0.006295 0.119686 0.084909 -0.286951 0.094314 -0.062500 0 0 0 0 0 0 3 698170
-0.005526 0.006324 0.119680 0.086109 -0.355103 0.376191 -0.062500 0 0 0 0 0 0 3 699167
-0.005530 0.006339 0.119677 0.029804 -0.176691 0.355545 -0.062500 0 0 0 0 0 0 3 700164
-0.005520 0.006360 0.119687 -0.170266 -0.249750 0.194232 -0.062500 0 0 0 0 0 0 3 701168
-0.005519 0.006387 0.119678 -0.055428 -0.311392 0.424663 -0.062500 0 0 0 0 0 0 3 702174
-0.005519 0.006401 0.119675 -0.037762 -0.144819 0.375692 -0.062500 0 0 0 0 0 0 3 703182
-0.005526 0.006427 0.119693 0.056473 -0.287246 0.082646 -0.062500 0 0 0 0 0 0 3 704175
-0.005534 0.006457 0.119687 0.076026 -0.346012 0.367804 -0.062500 0 0 0 0 0 0 3 705169
-0.005538 0.006472 0.119685 0.029248 -0.162531 0.348003 -0.062500 0 0 0 0 0 0 3 706181
-0.005540 0.006479 0.119684 -0.000913 -0.048528 0.328969 -0.062500 0 0 0 0 0 0 3 707171
-0.005533 0.006514 0.119682 -0.121464 -0.390886 0.349327 -0.062500 0 0 0 0 0 0 3 708171
-0.005549 0.006536 0.119689 0.168353 -0.263905 0.212103 -0.062500 0 0 0 0 0 0 3 709153
-0.005557 0.006547 0.119692 0.089554 -0.104217 0.262375 -0.062500 0 0 0 0 0 0 3 710173
-0.005566 0.006569 0.119681 0.090027 -0.233252 0.459958 -0.062500 0 0 0 0 0 0 3 711170
-0.005558 0.006594 0.119687 -0.127729 -0.290597 0.246836 -0.062500 0 0 0 0 0 0 3 712168
-0.005553 0.006607 0.119689 -0.085644 -0.107911 0.276011 -0.062500 0 0 0 0 0 0 3 713171
-0.005551 0.006613 0.119690 -0.055857 -0.009011 0.296624 -0.062500 0 0 0 0 0 0 3 714170
-0.005562 0.006652 0.119697 0.112300 -0.423545 0.213270 -0.062500 0 0 0 0 0 0 3 715151
-0.005567 0.006672 0.119699 0.058562 -0.210040 0.260833 -0.062500 0 0 0 0 0 0 3 716170
-0.005569 0.006681 0.119700 0.019239 -0.062521 0.285100 -0.062500 0 0 0 0 0 0 3 717169
-0.005575 0.006703 0.119688 0.059490 -0.201825 0.464872 -0.062500 0 0 0 0 0 0 3 718171
-0.005566 0.006728 0.119694 -0.136772 -0.264993 0.244605 -0.062500 0 0 0 0 0 0 3 719169
-0.005561 0.006740 0.119696 -0.096412 -0.105553 0.270850 -0.062500 0 0 0 0 0 0 3 720171
-0.005583 0.006768 0.119693 0.255519 -0.287963 0.340610 -0.062500 0 0 0 0 0 0 3 721176
-0.005581 0.006796 0.119702 -0.016080 -0.311918 0.183401 -0.062500 0 0 0 0 0 0 3 722174
-0.005585 0.006827 0.119693 0.040187 -0.324742 0.412585 -0.062500 0 0 0 0 0 0 3 723176
-0.005587 0.006842 0.119690 0.023698 -0.132318 0.361874 -0.062500 0 0 0 0 0 0 3 724172
-0.005575 0.006864 0.119699 -0.155549 -0.198812 0.190027 -0.062500 0 0 0 0 0 0 3 725151
-0.005569 0.006875 0.119702 -0.100368 -0.059342 0.245914 -0.062500 0 0 0 0 0 0 3 726171
-0.005570 0.006897 0.119691 0.004055 -0.190235 0.448213 -0.062500 0 0 0 0 0 0 3 727168
-0.005559 0.006923 0.119697 -0.158056 -0.249341 0.237080 -0.062500 0 0 0 0 0 0 3 728169
-0.005553 0.006935 0.119699 -0.100063 -0.087592 0.266134 -0.062500 0 0 0 0 0 0 3 729169
-0.005574 0.006963 0.119696 0.260801 -0.268519 0.337544 -0.062500 0 0 0 0 0 0 3 730171
-0.005585 0.006977 0.119695 0.159195 -0.106963 0.321289 -0.062500 0 0 0 0 0 0 3 731173
-0.005577 0.006998 0.119705 -0.086067 -0.185964 0.170916 -0.062500 0 0 0 0 0 0 3 732294
-0.005574 0.007009 0.119709 -0.065663 -0.052600 0.234910 -0.062500 0 0 0 0 0 0 3 733170
-0.005576 0.007030 0.119697 0.032547 -0.166722 0.440498 -0.062500 0 0 0 0 0 0 3 734162
-0.005565 0.007056 0.119704 -0.138336 -0.227938 0.230598 -0.062500 0 0 0 0 0 0 3 735173
-0.005559 0.007068 0.119706 -0.084565 -0.067040 0.259742 -0.062500 0 0 0 0 0 0 3 736172
-0.005561 0.007091 0.119694 0.017957 -0.184345 0.451797 -0.062500 0 0 0 0 0 0 3 737170
-0.005562 0.007103 0.119690 0.020314 -0.051362 0.377129 -0.062500 0 0 0 0 0 0 3 738173
-0.005550 0.007123 0.119699 -0.151446 -0.149127 0.196530 -0.062500 0 0 0 0 0 0 3 739151
-0.005563 0.007138 0.119710 0.163714 -0.088547 0.128481 -0.062500 0 0 0 0 0 0 3 740167
-0.005575 0.007161 0.119702 0.164783 -0.197983 0.388167 -0.062500 0 0 0 0 0 0 3 741170
-0.005568 0.007188 0.119709 -0.070898 -0.243265 0.207449 -0.062500 0 0 0 0 0 0 3 742169
-0.005564 0.007201 0.119712 -0.050992 -0.074327 0.247479 -0.062500 0 0 0 0 0 0 3 743169
-0.005567 0.007224 0.119700 0.034537 -0.187471 0.443797 -0.062500 0 0 0 0 0 0 3 744169
-0.005568 0.007236 0.119696 0.034532 -0.033023 0.370375 -0.062500 0 0 0 0 0 0 3 745169
-0.005556 0.007256 0.119705 -0.141508 -0.130233 0.190511 -0.062500 0 0 0 0 0 0 3 746159
-0.005550 0.007266 0.119708 -0.084604 -0.005307 0.242505 -0.062500 0 0 0 0 0 0 3 747167
-0.005552 0.007287 0.119697 0.020426 -0.142414 0.444393 -0.062500 0 0 0 0 0 0 3 748173
-0.005540 0.007313 0.119703 -0.141695 -0.206381 0.233394 -0.062500 0 0 0 0 0 0 3 749156
-0.005534 0.007325 0.119705 -0.083239 -0.046341 0.261425 -0.062500 0 0 0 0 0 0 3 750167
-0.005531 0.007331 0.119706 -0.043709 0.053075 0.281465 -0.062500 0 0 0 0 0 0 3 751156
-0.005521 0.007365 0.119703 -0.125407 -0.297665 0.322428 -0.062500 0 0 0 0 0 0 3 752180
-0.005516 0.007382 0.119703 -0.070045 -0.112850 0.309621 -0.062500 0 0 0 0 0 0 3 753156
-0.005514 0.007391 0.119702 -0.033103 0.016013 0.302276 -0.062500 0 0 0 0 0 0 3 754166
-0.005513 0.007395 0.119702 -0.013836 0.084248 0.299383 -0.062500 0 0 0 0 0 0 3 755156
-0.005504 0.007428 0.119700 -0.110102 -0.282227 0.331582 -0.062500 0 0 0 0 0 0 3 756165
-0.005500 0.007445 0.119699 -0.062262 -0.105236 0.315278 -0.062500 0 0 0 0 0 0 3 757155
-0.005498 0.007453 0.119699 -0.031808 0.039667 0.306667 -0.062500 0 0 0 0 0 0 3 759792
-0.005488 0.007488 0.119696 -0.120535 -0.294966 0.336916 -0.062500 0 0 0 0 0 0 3 760208
-0.005484 0.007505 0.119695 -0.068798 -0.101740 0.319627 -0.062500 0 0 0 0 0 0 3 762973
-0.005493 0.007550 0.119701 0.116434 -0.433496 0.224586 -0.062500 0 0 0 0 0 0 3 764161
-0.005498 0.007572 0.119703 0.072822 -0.174973 0.262935 -0.062500 0 0 0 0 0 0 3 765284
-0.005492 0.007614 0.119701 -0.067713 -0.405422 0.317674 -0.062500 0 0 0 0 0 0 3 766292
-0.005489 0.007635 0.119701 -0.042575 -0.157005 0.309237 -0.062500 0 0 0 0 0 0 3 767155
-0.005487 0.007645 0.119701 -0.020742 0.003890 0.303324 -0.062500 0 0 0 0 0 0 3 768157
-0.005487 0.007651 0.119701 -0.009004 0.088148 0.300913 -0.062500 0 0 0 0 0 0 3 769291
-0.005478 0.007684 0.119698 -0.113382 -0.250294 0.334680 -0.062500 0 0 0 0 0 0 3 770282
-0.005474 0.007701 0.119697 -0.067207 -0.069479 0.317779 -0.062500 0 0 0 0 0 0 3 771164
-0.005472 0.007709 0.119697 -0.034924 0.057439 0.308814 -0.062500 0 0 0 0 0 0 3 772294
-0.005463 0.007744 0.119694 -0.124482 -0.275932 0.340345 -0.062500 0 0 0 0 0 0 3 773283
-0.005458 0.007762 0.119693 -0.072746 -0.082382 0.322333 -0.062500 0 0 0 0 0 0 3 774295
-0.005456 0.007771 0.119693 -0.037689 0.050983 0.312948 -0.062500 0 0 0 0 0 0 3 775290
-0.005442 0.007790 0.119703 -0.186176 -0.065276 0.171311 -0.062500 0 0 0 0 0 0 3 776280
-0.005439 0.007815 0.119694 -0.052997 -0.165231 0.410110 -0.062500 0 0 0 0 0 0 3 777156
-0.005438 0.007828 0.119691 -0.020423 -0.012027 0.360990 -0.062500 0 0 0 0 0 0 3 778300
-0.005438 0.007835 0.119689 -0.009200 0.086863 0.330261 -0.062500 0 0 0 0 0 0 3 779298
-0.005437 0.007838 0.119689 -0.004699 0.139259 0.318062 -0.062500 0 0 0 0 0 0 3 780176
-0.005429 0.007871 0.119686 -0.109436 -0.234544 0.349377 -0.062500 0 0 0 0 0 0 3 781157
-0.005425 0.007887 0.119685 -0.070608 -0.042171 0.330686 -0.062500 0 0 0 0 0 0 3 782295
-0.005423 0.007895 0.119685 -0.039300 0.080837 0.321013 -0.062500 0 0 0 0 0 0 3 783298
-0.005414 0.007930 0.119682 -0.129676 -0.254280 0.353346 -0.062500 0 0 0 0 0 0 3 784302
-0.005409 0.007948 0.119681 -0.078053 -0.061823 0.334733 -0.062500 0 0 0 0 0 0 3 785166
-0.005407 0.007956 0.119681 -0.043023 0.070992 0.325039 -0.062500 0 0 0 0 0 0 3 786294
-0.005393 0.007975 0.119691 -0.191824 -0.045805 0.183881 -0.062500 0 0 0 0 0 0 3 787291
-0.005390 0.008001 0.119682 -0.058561 -0.145194 0.422788 -0.062500 0 0 0 0 0 0 3 788300
-0.005389 0.008014 0.119679 -0.025908 0.007711 0.373302 -0.062500 0 0 0 0 0 0 3 789148
-0.005389 0.008020 0.119677 -0.014651 0.106474 0.342405 -0.062500 0 0 0 0 0 0 3 790276
-0.005376 0.008038 0.119687 -0.177266 -0.028393 0.192957 -0.062500 0 0 0 0 0 0 3 791291
-0.005374 0.008063 0.119678 -0.051163 -0.136415 0.428793 -0.062500 0 0 0 0 0 0 3 792290
-0.005373 0.008076 0.119674 -0.022171 0.012037 0.378084 -0.062500 0 0 0 0 0 0 3 793165
-0.005372 0.008082 0.119673 -0.012778 0.108590 0.346736 -0.062500 0 0 0 0 0 0 3 794275
-0.005359 0.008100 0.119683 -0.183073 -0.008190 0.197330 -0.062500 0 0 0 0 0 0 3 795290
-0.005353 0.008108 0.119686 -0.117569 0.096425 0.258991 -0.062500 0 0 0 0 0 0 3 796290
-0.005354 0.008129 0.119675 -0.008141 -0.049123 0.466346 -0.062500 0 0 0 0 0 0 3 797170
-0.005355 0.008140 0.119671 -0.001740 0.066006 0.395140 -0.062500 0 0 0 0 0 0 3 798388
-0.005342 0.008159 0.119679 -0.172759 -0.042395 0.218756 -0.062500 0 0 0 0 0 0 3 799374
-0.005336 0.008169 0.119682 -0.111963 0.078652 0.269400 -0.062500 0 0 0 0 0 0 3 800357
-0.005333 0.008174 0.119683 -0.065338 0.154753 0.298525 -0.062500 0 0 0 0 0 0 3 801357
-0.005331 0.008176 0.119683 -0.039845 0.193657 0.309915 -0.062500 0 0 0 0 0 0 3 802369
-0.005322 0.008208 0.119681 -0.133988 -0.187282 0.351774 -0.062500 0 0 0 0 0 0 3 803349
-0.005318 0.008224 0.119680 -0.099323 -0.021464 0.335184 -0.062500 0 0 0 0 0 0 3 804346
-0.005315 0.008232 0.119680 -0.064864 0.099367 0.326086 -0.062500 0 0 0 0 0 0 3 805201
-0.005301 0.008251 0.119689 -0.214363 -0.023890 0.186081 -0.062500 0 0 0 0 0 0 3 806348
-0.005299 0.008276 0.119680 -0.081033 -0.125306 0.425233 -0.062500 0 0 0 0 0 0 3 807347
-0.005298 0.008289 0.119677 -0.048348 0.025776 0.375253 -0.062500 0 0 0 0 0 0 3 808355
-0.005297 0.008296 0.119676 -0.037044 0.123624 0.344092 -0.062500 0 0 0 0 0 0 3 809353
-0.005297 0.008299 0.119675 -0.042135 0.193201 0.331738 -0.062500 0 0 0 0 0 0 3 810361
-0.005297 0.008301 0.119675 -0.040173 0.219728 0.327220 -0.062500 0 0 0 0 0 0 3 811355
-0.005284 0.008316 0.119685 -0.206906 0.045485 0.189394 -0.062500 0 0 0 0 0 0 3 812326
-0.005277 0.008323 0.119688 -0.142261 0.130914 0.254600 -0.062500 0 0 0 0 0 0 3 813326
-0.005278 0.008343 0.119677 -0.033192 -0.023847 0.463710 -0.062500 0 0 0 0 0 0 3 814371
-0.005279 0.008353 0.119673 -0.026968 0.085995 0.392726 -0.062500 0 0 0 0 0 0 3 815347
-0.005280 0.008359 0.119672 -0.030732 0.162339 0.353145 -0.062500 0 0 0 0 0 0 3 816328
-0.005280 0.008361 0.119671 -0.034038 0.203599 0.337689 -0.062500 0 0 0 0 0 0 3 817357
-0.005267 0.008377 0.119681 -0.203782 0.037128 0.196070 -0.062500 0 0 0 0 0 0 3 818354
-0.005261 0.008385 0.119684 -0.140635 0.126676 0.259753 -0.062500 0 0 0 0 0 0 3 819335
-0.005262 0.008405 0.119673 -0.032389 -0.025824 0.468440 -0.062500 0 0 0 0 0 0 3 820352
-0.005263 0.008415 0.119669 -0.026569 0.084992 0.397207 -0.062500 0 0 0 0 0 0 3 821331
-0.005263 0.008420 0.119667 -0.030535 0.161810 0.357514 -0.062500 0 0 0 0 0 0 3 822346
-0.005264 0.008423 0.119667 -0.033934 0.203319 0.342026 -0.062500 0 0 0 0 0 0 3 823359
-0.005251 0.008439 0.119676 -0.203809 0.036889 0.200587 -0.062500 0 0 0 0 0 0 3 824375
-0.005244 0.008446 0.119680 -0.140657 0.126574 0.264158 -0.062500 0 0 0 0 0 0 3 825224
-0.005241 0.008450 0.119681 -0.092494 0.186397 0.297941 -0.062500 0 0 0 0 0 0 3 826351
-0.005239 0.008452 0.119681 -0.066146 0.216980 0.310989 -0.062500 0 0 0 0 0 0 3 827353
-0.005238 0.008453 0.119682 -0.052518 0.232056 0.315718 -0.062500 0 0 0 0 0 0 3 828324
-0.005225 0.008468 0.119691 -0.213465 0.051530 0.181721 -0.062500 0 0 0 0 0 0 3 829324
-0.005223 0.008491 0.119682 -0.085455 -0.078049 0.422861 -0.062500 0 0 0 0 0 0 3 830354
-0.005222 0.008503 0.119679 -0.055415 0.058215 0.373151 -0.062500 0 0 0 0 0 0 3 831380
-0.005221 0.008509 0.119678 -0.045430 0.148640 0.342028 -0.062500 0 0 0 0 0 0 3 832354
-0.005221 0.008512 0.119678 -0.053023 0.213829 0.329684 -0.062500 0 0 0 0 0 0 3 833346
-0.005221 0.008514 0.119677 -0.051383 0.238527 0.325167 -0.062500 0 0 0 0 0 0 3 837399
-0.005221 0.008515 0.119677 -0.050654 0.251021 0.323566 -0.062500 0 0 0 0 0 0 3 841359
-0.005208 0.008530 0.119687 -0.218322 0.069305 0.187523 -0.062500 0 0 0 0 0 0 3 842354
-0.005202 0.008537 0.119690 -0.153726 0.151357 0.252712 -0.062500 0 0 0 0 0 0 3 843333
-0.005198 0.008540 0.119692 -0.104805 0.207311 0.287033 -0.062500 0 0 0 0 0 0 3 844347
-0.005196 0.008542 0.119692 -0.078053 0.235927 0.300293 -0.062500 0 0 0 0 0 0 3 845205
-0.005200 0.008559 0.119680 -0.004111 0.038155 0.480312 -0.062500 0 0 0 0 0 0 3 846290
-0.005202 0.008568 0.119675 -0.017660 0.125046 0.397552 -0.062500 0 0 0 0 0 0 3 847278
-0.005203 0.008573 0.119674 -0.031685 0.190102 0.353632 -0.062500 0 0 0 0 0 0 3 848293
-0.005204 0.008575 0.119673 -0.040234 0.225878 0.336627 -0.062500 0 0 0 0 0 0 3 849361
-0.005204 0.008576 0.119673 -0.044938 0.244461 0.330478 -0.062500 0 0 0 0 0 0 3 850294
-0.005205 0.008577 0.119673 -0.047416 0.253969 0.328292 -0.062500 0 0 0 0 0 0 3 851281
-0.005205 0.008577 0.119673 -0.048708 0.258778 0.327511 -0.062500 0 0 0 0 0 0 3 852292
-0.005192 0.008592 0.119683 -0.217435 0.073105 0.191967 -0.062500 0 0 0 0 0 0 3 853277
-0.005185 0.008599 0.119686 -0.153284 0.153282 0.257155 -0.062500 0 0 0 0 0 0 3 854290
-0.005182 0.008602 0.119687 -0.104576 0.208286 0.291484 -0.062500 0 0 0 0 0 0 3 855279
-0.005180 0.008604 0.119688 -0.077942 0.236427 0.304713 -0.062500 0 0 0 0 0 0 3 856288
-0.005179 0.008605 0.119688 -0.064185 0.250258 0.309512 -0.062500 0 0 0 0 0 0 3 857278
-0.005179 0.008605 0.119688 -0.057174 0.257050 0.311220 -0.062500 0 0 0 0 0 0 3 858288
-0.005178 0.008605 0.119688 -0.053642 0.260399 0.311818 -0.062500 0 0 0 0 0 0 3 859277
-0.005178 0.008605 0.119688 -0.051849 0.262048 0.312037 -0.062500 0 0 0 0 0 0 3 860289
-0.005178 0.008605 0.119688 -0.050951 0.262863 0.312109 -0.062500 0 0 0 0 0 0 3 861278
-0.005178 0.008605 0.119688 -0.050508 0.263270 0.312134 -0.062500 0 0 0 0 0 0 3 862288
-0.005178 0.008605 0.119688 -0.050290 0.263484 0.312147 -0.062500 0 0 0 0 0 0 3 863277
-0.005178 0.008605 0.119688 -0.050174 0.263585 0.312146 -0.062500 0 0 0 0 0 0 3 864287
-0.005178 0.008605 0.119688 -0.050109 0.263635 0.312151 -0.062500 0 0 0 0 0 0 3 865294
-0.005165 0.008620 0.119698 -0.218247 0.075467 0.177024 -0.062500 0 0 0 0 0 0 3 866289
-0.005159 0.008627 0.119701 -0.153686 0.154463 0.242241 -0.062500 0 0 0 0 0 0 3 867278
-0.005155 0.008630 0.119702 -0.104779 0.208872 0.276554 -0.062500 0 0 0 0 0 0 3 868289
-0.005153 0.008632 0.119703 -0.078031 0.236726 0.289797 -0.062500 0 0 0 0 0 0 3 869287
-0.005153 0.008633 0.119703 -0.064233 0.250417 0.294585 -0.062500 0 0 0 0 0 0 3 870290
-0.005152 0.008633 0.119703 -0.057203 0.257124 0.296290 -0.062500 0 0 0 0 0 0 3 871287
-0.005152 0.008633 0.119703 -0.053648 0.260432 0.296905 -0.062500 0 0 0 0 0 0 3 872290
-0.005152 0.008633 0.119703 -0.051848 0.262066 0.297113 -0.062500 0 0 0 0 0 0 3 873293
-0.005152 0.008633 0.119703 -0.050970 0.262874 0.297182 -0.062500 0 0 0 0 0 0 3 874286
-0.005152 0.008633 0.119703 -0.050505 0.263276 0.297215 -0.062500 0 0 0 0 0 0 3 875293
-0.005152 0.008633 0.119703 -0.050274 0.263487 0.297224 -0.062500 0 0 0 0 0 0 3 876294
-0.005139 0.008648 0.119712 -0.218438 0.075313 0.162237 -0.062500 0 0 0 0 0 0 3 877304
-0.005132 0.008655 0.119716 -0.153784 0.154375 0.227381 -0.062500 0 0 0 0 0 0 3 878276
-0.005129 0.008658 0.119717 -0.104811 0.208843 0.261660 -0.062500 0 0 0 0 0 0 3 879294
-0.005127 0.008660 0.119717 -0.078057 0.236714 0.274890 -0.062500 0 0 0 0 0 0 3 880277
-0.005126 0.008661 0.119718 -0.064243 0.250409 0.279682 -0.062500 0 0 0 0 0 0 3 881290
-0.005126 0.008661 0.119718 -0.057202 0.257127 0.281390 -0.062500 0 0 0 0 0 0 3 882291
-0.005125 0.008661 0.119718 -0.053640 0.260425 0.281992 -0.062500 0 0 0 0 0 0 3 883290
-0.005125 0.008661 0.119718 -0.051863 0.262064 0.282209 -0.062500 0 0 0 0 0 0 3 884287
-0.005125 0.008662 0.119718 -0.050959 0.262888 0.282285 -0.062500 0 0 0 0 0 0 3 885270
-0.005125 0.008662 0.119718 -0.050511 0.263284 0.282299 -0.062500 0 0 0 0 0 0 3 886272
-0.005125 0.008662 0.119718 -0.050277 0.263484 0.282313 -0.062500 0 0 0 0 0 0 3 887289
-0.005125 0.008662 0.119718 -0.050169 0.263577 0.282325 -0.062500 0 0 0 0 0 0 3 888294
-0.005125 0.008662 0.119718 -0.050116 0.263626 0.282318 -0.062500 0 0 0 0 0 0 3 889292
-0.005125 0.008662 0.119718 -0.050077 0.263665 0.282322 -0.062500 0 0 0 0 0 0 3 890291
-0.005125 0.008662 0.119718 -0.050074 0.263668 0.282322 -0.062500 0 0 0 0 0 0 3 891288
-0.005112 0.008676 0.119727 -0.218426 0.075318 0.147470 -0.062500 0 0 0 0 0 0 3 892269
-0.005106 0.008683 0.119731 -0.175604 0.145103 0.212538 -0.062500 0 0 0 0 0 0 3 893290
-0.005102 0.008686 0.119732 -0.126633 0.199567 0.246780 -0.062500 0 0 0 0 0 0 3 894271
-0.005100 0.008688 0.119732 -0.099878 0.227439 0.260003 -0.062500 0 0 0 0 0 0 3 895287
-0.005100 0.008689 0.119732 -0.086056 0.241127 0.264796 -0.062500 0 0 0 0 0 0 3 896289
-0.005099 0.008689 0.119733 -0.079020 0.247837 0.266494 -0.062500 0 0 0 0 0 0 3 897288
-0.005099 0.008689 0.119733 -0.075477 0.251160 0.267101 -0.062500 0 0 0 0 0 0 3 898295
-0.005099 0.008690 0.119733 -0.073674 0.252786 0.267315 -0.062500 0 0 0 0 0 0 3 899290
-0.005099 0.008690 0.119733 -0.072783 0.253591 0.267378 -0.062500 0 0 0 0 0 0 3 900289
-0.005099 0.008690 0.119733 -0.072344 0.254009 0.267413 -0.062500 0 0 0 0 0 0 3 901269
-0.005099 0.008690 0.119733 -0.072107 0.254200 0.267418 -0.062500 0 0 0 0 0 0 3 902293
-0.005099 0.008690 0.119733 -0.071990 0.254300 0.267435 -0.062500 0 0 0 0 0 0 3 903271
-0.005099 0.008690 0.119733 -0.071936 0.254350 0.267428 -0.062500 0 0 0 0 0 0 3 904287
-0.005099 0.008690 0.119733 -0.071906 0.254380 0.267426 -0.062500 0 0 0 0 0 0 3 905289
-0.005099 0.008690 0.119733 -0.071891 0.254380 0.267421 -0.062500 0 0 0 0 0 0 3 906289
-0.005099 0.008690 0.119733 -0.071893 0.254392 0.267431 -0.062500 0 0 0 0 0 0 3 907289
-0.005099 0.008690 0.119733 -0.071885 0.254400 0.267419 -0.062500 0 0 0 0 0 0 3 908289
-0.005099 0.008690 0.119733 -0.071873 0.254400 0.267432 -0.062500 0 0 0 0 0 0 3 909281
-0.005099 0.008690 0.119733 -0.071887 0.254413 0.267431 -0.062500 0 0 0 0 0 0 3 913044
-0.005086 0.008704 0.119742 -0.240355 0.065955 0.132710 -0.062500 0 0 0 0 0 0 3 914363
-0.005079 0.008711 0.119746 -0.175636 0.145080 0.197710 -0.062500 0 0 0 0 0 0 3 915360
-0.005076 0.008714 0.119747 -0.126650 0.199553 0.231921 -0.062500 0 0 0 0 0 0 3 916366
-0.005074 0.008716 0.119747 -0.099880 0.227424 0.245134 -0.062500 0 0 0 0 0 0 3 917356
-0.005073 0.008717 0.119747 -0.086054 0.241126 0.249909 -0.062500 0 0 0 0 0 0 3 918361
-0.005073 0.008717 0.119747 -0.079025 0.247832 0.251615 -0.062500 0 0 0 0 0 0 3 919361
-0.005072 0.008718 0.119747 -0.075469 0.251152 0.252215 -0.062500 0 0 0 0 0 0 3 920348
-0.005072 0.008718 0.119747 -0.073689 0.252785 0.252438 -0.062500 0 0 0 0 0 0 3 921350
-0.005072 0.008718 0.119747 -0.072792 0.253599 0.252508 -0.062500 0 0 0 0 0 0 3 922325
-0.005072 0.008718 0.119747 -0.072328 0.254012 0.252533 -0.062500 0 0 0 0 0 0 3 923316
-0.005072 0.008718 0.119747 -0.072109 0.254196 0.252536 -0.062500 0 0 0 0 0 0 3 924331
-0.005072 0.008718 0.119747 -0.071994 0.254296 0.252553 -0.062500 0 0 0 0 0 0 3 925346
-0.005072 0.008718 0.119747 -0.071940 0.254346 0.252546 -0.062500 0 0 0 0 0 0 3 926371
-0.005072 0.008718 0.119747 -0.071902 0.254385 0.252550 -0.062500 0 0 0 0 0 0 3 927353
-0.005072 0.008718 0.119747 -0.071898 0.254389 0.252551 -0.062500 0 0 0 0 0 0 3 928355
-0.005072 0.008718 0.119747 -0.071878 0.254395 0.252552 -0.062500 0 0 0 0 0 0 3 929351
-0.005072 0.008718 0.119747 -0.071886 0.254396 0.252537 -0.062500 0 0 0 0 0 0 3 930281
-0.005072 0.008718 0.119747 -0.071876 0.254396 0.252550 -0.062500 0 0 0 0 0 0 3 931286
-0.005072 0.008718 0.119747 -0.071878 0.254405 0.252543 -0.062500 0 0 0 0 0 0 3 932288
-0.005072 0.008718 0.119747 -0.071888 0.254399 0.252556 -0.062500 0 0 0 0 0 0 3 933276
-0.005072 0.008718 0.119747 -0.071879 0.254406 0.252544 -0.062500 0 0 0 0 0 0 3 934288
-0.005072 0.008718 0.119747 -0.071876 0.254396 0.252550 -0.062500 0 0 0 0 0 0 3 935276
-0.005072 0.008718 0.119747 -0.071878 0.254405 0.252543 -0.062500 0 0 0 0 0 0 3 936286
-0.005072 0.008718 0.119747 -0.071876 0.254396 0.252550 -0.062500 0 0 0 0 0 0 3 937274
-0.005072 0.008718 0.119747 -0.071875 0.254396 0.252551 -0.062500 0 0 0 0 0 0 3 938288
-0.005072 0.008718 0.119747 -0.071890 0.254408 0.252549 -0.062500 0 0 0 0 0 0 3 939276
-0.005072 0.008718 0.119747 -0.071877 0.254397 0.252551 -0.062500 0 0 0 0 0 0 3 940286
-0.005072 0.008718 0.119747 -0.071878 0.254405 0.252543 -0.062500 0 0 0 0 0 0 3 941275
-0.005072 0.008718 0.119747 -0.071876 0.254396 0.252550 -0.062500 0 0 0 0 0 0 3 942286
-0.005072 0.008718 0.119747 -0.071878 0.254405 0.252543 -0.062500 0 0 0 0 0 0 3 943279
-0.005072 0.008718 0.119747 -0.071888 0.254399 0.252556 -0.062500 0 0 0 0 0 0 3 944284
-0.005072 0.008718 0.119747 -0.071879 0.254406 0.252544 -0.062500 0 0 0 0 0 0 3 945274
-0.005072 0.008718 0.119747 -0.071876 0.254396 0.252551 -0.062500 0 0 0 0 0 0 3 946286
-0.005072 0.008718 0.119747 -0.071878 0.254405 0.252543 -0.062500 0 0 0 0 0 0 3 947274
-0.005072 0.008718 0.119747 -0.071876 0.254396 0.252550 -0.062500 0 0 0 0 0 0 3 948280
-0.005072 0.008718 0.119747 -0.071878 0.254405 0.252543 -0.062500 0 0 0 0 0 0 3 949285
-0.005072 0.008718 0.119747 -0.071888 0.254399 0.252556 -0.062500 0 0 0 0 0 0 3 950275
-0.005072 0.008718 0.119747 -0.071879 0.254406 0.252544 -0.062500 0 0 0 0 0 0 3 951285
-0.005072 0.008718 0.119747 -0.071876 0.254396 0.252550 -0.062500 0 0 0 0 0 0 3 952274
-0.005072 0.008718 0.119747 -0.071878 0.254405 0.252543 -0.062500 0 0 0 0 0 0 3 953285
-0.005072 0.008718 0.119747 -0.071876 0.254396 0.252550 -0.062500 0 0 0 0 0 0 3 954276
-0.005072 0.008718 0.119747 -0.071890 0.254409 0.252549 -0.062500 0 0 0 0 0 0 3 955284
-0.005072 0.008718 0.119747 -0.071877 0.254397 0.252551 -0.062500 0 0 0 0 0 0 3 956278
-0.005072 0.008718 0.119747 -0.071878 0.254406 0.252543 -0.062500 0 0 0 0 0 0 3 957293
-0.005072 0.008718 0.119747 -0.071876 0.254396 0.252550 -0.062500 0 0 0 0 0 0 3 958293
-0.005072 0.008718 0.119747 -0.071878 0.254405 0.252543 -0.062500 0 0 0 0 0 0 3 959280
-0.005072 0.008718 0.119747 -0.071888 0.254399 0.252556 -0.062500 0 0 0 0 0 0 3 960286
-0.005072 0.008718 0.119747 -0.071879 0.254406 0.252544 -0.062500 0 0 0 0 0 0 3 961290
-0.005072 0.008718 0.119747 -0.071876 0.254396 0.252550 -0.062500 0 0 0 0 0 0 3 962281
-0.005072 0.008718 0.119747 -0.071875 0.254396 0.252551 -0.062500 0 0 0 0 0 0 3 963292
-0.005072 0.008718 0.119747 -0.071878 0.254405 0.252543 -0.062500 0 0 0 0 0 0 3 964280
-0.005072 0.008718 0.119747 -0.071876 0.254396 0.252550 -0.062500 0 0 0 0 0 0 3 965291
-0.005072 0.008718 0.119747 -0.071890 0.254409 0.252549 -0.062500 0 0 0 0 0 0 3 966290
-0.005072 0.008718 0.119747 -0.071877 0.254397 0.252551 -0.062500 0 0 0 0 0 0 3 967289
-0.005072 0.008718 0.119747 -0.071878 0.254406 0.252543 -0.062500 0 0 0 0 0 0 3 968269
-0.005072 0.008718 0.119747 -0.071876 0.254396 0.252551 -0.062500 0 0 0 0 0 0 3 969288
-0.005072 0.008718 0.119747 -0.071878 0.254405 0.252543 -0.062500 0 0 0 0 0 0 3 970288
-0.005072 0.008718 0.119747 -0.071888 0.254399 0.252556 -0.062500 0 0 0 0 0 0 3 971287
-0.005072 0.008718 0.119747 -0.071879 0.254406 0.252544 -0.062500 0 0 0 0 0 0 3 972286
-0.005072 0.008718 0.119747 -0.071876 0.254396 0.252551 -0.062500 0 0 0 0 0 0 3 973286
-0.005072 0.008718 0.119747 -0.071878 0.254405 0.252543 -0.062500 0 0 0 0 0 0 3 974290
-0.005072 0.008718 0.119747 -0.071876 0.254396 0.252550 -0.062500 0 0 0 0 0 0 3 975289
-0.005072 0.008718 0.119747 -0.071878 0.254405 0.252543 -0.062500 0 0 0 0 0 0 3 976291
-0.005072 0.008718 0.119747 -0.071888 0.254399 0.252556 -0.062500 0 0 0 0 0 0 3 977288
-0.005072 0.008718 0.119747 -0.071879 0.254406 0.252544 -0.062500 0 0 0 0 0 0 3 978269
-0.005072 0.008718 0.119747 -0.071876 0.254396 0.252551 -0.062500 0 0 0 0 0 0 3 979286
-0.005072 0.008718 0.119747 -0.071878 0.254405 0.252543 -0.062500 0 0 0 0 0 0 3 980284
-0.005072 0.008718 0.119747 -0.071876 0.254396 0.252550 -0.062500 0 0 0 0 0 0 3 981286
-0.005072 0.008718 0.119747 -0.071890 0.254409 0.252549 -0.062500 0 0 0 0 0 0 3 982292
-0.005072 0.008718 0.119747 -0.071877 0.254397 0.252551 -0.062500 0 0 0 0 0 0 3 983286
-0.005072 0.008718 0.119747 -0.071878 0.254406 0.252543 -0.062500 0 0 0 0 0 0 3 984287
-0.005072 0.008718 0.119747 -0.071876 0.254396 0.252550 -0.062500 0 0 0 0 0 0 3 985270
-0.005072 0.008718 0.119747 -0.071875 0.254396 0.252551 -0.062500 0 0 0 0 0 0 3 986291
-0.005072 0.008718 0.119747 -0.071878 0.254405 0.252543 -0.062500 0 0 0 0 0 0 3 987288
-0.005072 0.008718 0.119747 -0.071888 0.254399 0.252556 -0.062500 0 0 0 0 0 0 3 988291
-0.005072 0.008718 0.119747 -0.071879 0.254406 0.252544 -0.062500 0 0 0 0 0 0 3 989291
-0.005072 0.008718 0.119747 -0.071876 0.254396 0.252551 -0.062500 0 0 0 0 0 0 3 990297
-0.005072 0.008718 0.119747 -0.071878 0.254405 0.252543 -0.062500 0 0 0 0 0 0 3 991288
-0.005072 0.008718 0.119747 -0.071876 0.254396 0.252551 -0.062500 0 0 0 0 0 0 3 992287
-0.005072 0.008718 0.119747 -0.071878 0.254405 0.252543 -0.062500 0 0 0 0 0 0 3 993285
-0.005072 0.008718 0.119747 -0.071888 0.254399 0.252556 -0.062500 0 0 0 0 0 0 3 994288
-0.005072 0.008718 0.119747 -0.071879 0.254406 0.252544 -0.062500 0 0 0 0 0 0 3 995285
-0.005072 0.008718 0.119747 -0.071876 0.254396 0.252551 -0.062500 0 0 0 0 0 0 3 996285
-0.005072 0.008718 0.119747 -0.071878 0.254405 0.252543 -0.062500 0 0 0 0 0 0 3 997263
-0.005072 0.008718 0.119747 -0.071876 0.254396 0.252550 -0.062500 0 0 0 0 0 0 3 998289
-0.005072 0.008718 0.119747 -0.071890 0.254409 0.252549 -0.062500 0 0 0 0 0 0 3 999276
-0.005072 0.008718 0.119747 -0.071877 0.254397 0.252551 -0.062500 0 0 0 0 0 0 4 284
-0.005072 0.008718 0.119747 -0.071878 0.254406 0.252543 -0.062500 0 0 0 0 0 0 4 1287
-0.005072 0.008718 0.119747 -0.071876 0.254396 0.252551 -0.062500 0 0 0 0 0 0 4 2286
-0.005072 0.008718 0.119747 -0.071878 0.254405 0.252543 -0.062500 0 0 0 0 0 0 4 3277
-0.005072 0.008718 0.119747 -0.071888 0.254399 0.252556 -0.062500 0 0 0 0 0 0 4 4288
-0.005072 0.008718 0.119747 -0.071879 0.254406 0.252544 -0.062500 0 0 0 0 0 0 4 5289
-0.005072 0.008718 0.119747 -0.071876 0.254396 0.252551 -0.062500 0 0 0 0 0 0 4 6287
-0.005072 0.008718 0.119747 -0.071878 0.254405 0.252543 -0.062500 0 0 0 0 0 0 4 7284
-0.005072 0.008718 0.119747 -0.071876 0.254396 0.252550 -0.062500 0 0 0 0 0 0 4 8266
-0.005072 0.008718 0.119747 -0.071875 0.254396 0.252551 -0.062500 0 0 0 0 0 0 4 9284
-0.005072 0.008718 0.119747 -0.071890 0.254408 0.252549 -0.062500 0 0 0 0 0 0 4 10280
-0.005072 0.008718 0.119747 -0.071877 0.254397 0.252551 -0.062500 0 0 0 0 0 0 4 11273
-0.005072 0.008718 0.119747 -0.071878 0.254405 0.252544 -0.062500 0 0 0 0 0 0 4 12284
-0.005072 0.008718 0.119747 -0.071876 0.254396 0.252551 -0.062500 0 0 0 0 0 0 4 13273
-0.005072 0.008718 0.119747 -0.071886 0.254397 0.252537 -0.062500 0 0 0 0 0 0 4 14283
-0.005072 0.008718 0.119747 -0.071888 0.254399 0.252555 -0.062500 0 0 0 0 0 0 4 15288
-0.005072 0.008718 0.119747 -0.071879 0.254406 0.252544 -0.062500 0 0 0 0 0 0 4 16273
-0.005072 0.008718 0.119747 -0.071876 0.254396 0.252550 -0.062500 0 0 0 0 0 0 4 17282
-0.005072 0.008718 0.119747 -0.071878 0.254405 0.252543 -0.062500 0 0 0 0 0 0 4 18273
-0.005072 0.008718 0.119747 -0.071876 0.254396 0.252550 -0.062500 0 0 0 0 0 0 4 19275
-0.005072 0.008718 0.119747 -0.071878 0.254405 0.252543 -0.062500 0 0 0 0 0 0 4 20282
-0.005072 0.008718 0.119747 -0.071888 0.254399 0.252556 -0.062500 0 0 0 0 0 0 4 21273
-0.005072 0.008718 0.119747 -0.071879 0.254406 0.252544 -0.062500 0 0 0 0 0 0 4 22281
-0.005072 0.008718 0.119747 -0.071876 0.254396 0.252550 -0.062500 0 0 0 0 0 0 4 23271
-0.005072 0.008718 0.119747 -0.071878 0.254405 0.252543 -0.062500 0 0 0 0 0 0 4 24282
-0.005072 0.008718 0.119747 -0.071876 0.254396 0.252550 -0.062500 0 0 0 0 0 0 4 25271
-0.005072 0.008718 0.119747 -0.071890 0.254409 0.252548 -0.062500 0 0 0 0 0 0 4 26283
-0.005072 0.008718 0.119747 -0.071877 0.254397 0.252551 -0.062500 0 0 0 0 0 0 4 27271
-0.005072 0.008718 0.119747 -0.071878 0.254406 0.252543 -0.062500 0 0 0 0 0 0 4 28282
-0.005072 0.008718 0.119747 -0.071876 0.254396 0.252550 -0.062500 0 0 0 0 0 0 4 29282
-0.005072 0.008718 0.119747 -0.071875 0.254396 0.252551 -0.062500 0 0 0 0 0 0 4 30273
-0.005072 0.008718 0.119747 -0.071878 0.254405 0.252543 -0.062500 0 0 0 0 0 0 4 31282
-0.005072 0.008718 0.119747 -0.071888 0.254399 0.252556 -0.062500 0 0 0 0 0 0 4 32282
-0.005067 0.008701 0.119760 -0.132105 0.465974 0.076943 -0.062500 0 0 0 0 0 0 4 33274
-0.005065 0.008693 0.119764 -0.111443 0.386303 0.161639 -0.062500 0 0 0 0 0 0 4 34282
-0.005064 0.008689 0.119766 -0.093823 0.324708 0.206240 -0.062500 0 0 0 0 0 0 4 35307
-0.005063 0.008686 0.119767 -0.083483 0.290616 0.223476 -0.062500 0 0 0 0 0 0 4 36282
-0.005062 0.008685 0.119767 -0.077906 0.272823 0.229713 -0.062500 0 0 0 0 0 0 4 37273
-0.005062 0.008685 0.119767 -0.074969 0.263723 0.231934 -0.062500 0 0 0 0 0 0 4 38281
-0.005062 0.008684 0.119767 -0.073447 0.259093 0.232717 -0.062500 0 0 0 0 0 0 4 39282
-0.005062 0.008684 0.119767 -0.072677 0.256767 0.233000 -0.062500 0 0 0 0 0 0 4 40298
-0.005062 0.008684 0.119767 -0.072286 0.255593 0.233088 -0.062500 0 0 0 0 0 0 4 41303
-0.005062 0.008684 0.119767 -0.072076 0.254992 0.233130 -0.062500 0 0 0 0 0 0 4 42284
-0.005062 0.008684 0.119767 -0.071981 0.254696 0.233133 -0.062500 0 0 0 0 0 0 4 43290
-0.005062 0.008684 0.119767 -0.071927 0.254558 0.233148 -0.062500 0 0 0 0 0 0 4 44290
-0.005062 0.008684 0.119767 -0.071910 0.254472 0.233152 -0.062500 0 0 0 0 0 0 4 45280
-0.005062 0.008684 0.119767 -0.071890 0.254439 0.233144 -0.062500 0 0 0 0 0 0 4 46269
-0.005062 0.008684 0.119767 -0.071885 0.254426 0.233151 -0.062500 0 0 0 0 0 0 4 47375
-0.005062 0.008684 0.119767 -0.071870 0.254412 0.233154 -0.062500 0 0 0 0 0 0 4 48293
-0.005062 0.008684 0.119767 -0.071876 0.254401 0.233149 -0.062500 0 0 0 0 0 0 4 49283
-0.005062 0.008684 0.119767 -0.071877 0.254400 0.233148 -0.062500 0 0 0 0 0 0 4 50290
-0.005062 0.008684 0.119767 -0.071889 0.254403 0.233154 -0.062500 0 0 0 0 0 0 4 51284
-0.005062 0.008684 0.119767 -0.071878 0.254400 0.233149 -0.062500 0 0 0 0 0 0 4 52284
-0.005062 0.008684 0.119767 -0.071877 0.254400 0.233148 -0.062500 0 0 0 0 0 0 4 53280
-0.005057 0.008668 0.119779 -0.132151 0.466113 0.057633 -0.062500 0 0 0 0 0 0 4 54284
-0.005055 0.008659 0.119784 -0.111485 0.386362 0.142289 -0.062500 0 0 0 0 0 0 4 55265
-0.005053 0.008655 0.119785 -0.093833 0.324732 0.186865 -0.062500 0 0 0 0 0 0 4 56286
-0.005053 0.008653 0.119786 -0.083483 0.290613 0.204095 -0.062500 0 0 0 0 0 0 4 57286
-0.005052 0.008651 0.119786 -0.077897 0.272830 0.210323 -0.062500 0 0 0 0 0 0 4 58289
-0.005052 0.008651 0.119786 -0.074970 0.263731 0.212545 -0.062500 0 0 0 0 0 0 4 59300
-0.005052 0.008651 0.119786 -0.073449 0.259099 0.213326 -0.062500 0 0 0 0 0 0 4 60285
-0.005052 0.008650 0.119786 -0.072672 0.256751 0.213604 -0.062500 0 0 0 0 0 0 4 61283
-0.005052 0.008650 0.119786 -0.072284 0.255586 0.213703 -0.062500 0 0 0 0 0 0 4 62280
-0.005052 0.008650 0.119786 -0.072089 0.254999 0.213743 -0.062500 0 0 0 0 0 0 4 63284
-0.005052 0.008650 0.119786 -0.071973 0.254700 0.213755 -0.062500 0 0 0 0 0 0 4 64289
-0.005052 0.008650 0.119786 -0.071933 0.254544 0.213759 -0.062500 0 0 0 0 0 0 4 65280
-0.005047 0.008634 0.119799 -0.132217 0.466310 0.038342 -0.062500 0 0 0 0 0 0 4 66477
-0.005045 0.008625 0.119803 -0.111498 0.386470 0.122947 -0.062500 0 0 0 0 0 0 4 67349
-0.005043 0.008621 0.119805 -0.093832 0.324770 0.167507 -0.062500 0 0 0 0 0 0 4 68352
-0.005043 0.008619 0.119805 -0.083498 0.290634 0.184714 -0.062500 0 0 0 0 0 0 4 69322
-0.005042 0.008618 0.119806 -0.077899 0.272832 0.190955 -0.062500 0 0 0 0 0 0 4 70345
-0.005042 0.008617 0.119806 -0.074970 0.263728 0.193176 -0.062500 0 0 0 0 0 0 4 71321
-0.005037 0.008601 0.119818 -0.133813 0.471075 0.018628 -0.062500 0 0 0 0 0 0 4 72317
-0.005035 0.008592 0.119823 -0.112304 0.388853 0.103467 -0.062500 0 0 0 0 0 0 4 73362
-0.005033 0.008587 0.119824 -0.094231 0.325961 0.148105 -0.062500 0 0 0 0 0 0 4 74349
-0.005033 0.008585 0.119825 -0.083703 0.291212 0.165332 -0.062500 0 0 0 0 0 0 4 75326
-0.005032 0.008584 0.119825 -0.078007 0.273136 0.171577 -0.062500 0 0 0 0 0 0 4 76358
-0.005032 0.008583 0.119825 -0.075004 0.263869 0.173800 -0.062500 0 0 0 0 0 0 4 77357
-0.005027 0.008567 0.119837 -0.133880 0.471283 -0.000649 -0.062500 0 0 0 0 0 0 4 78321
-0.005025 0.008558 0.119842 -0.112335 0.388946 0.084155 -0.062500 0 0 0 0 0 0 4 79318
-0.005023 0.008554 0.119843 -0.094255 0.326002 0.128761 -0.062500 0 0 0 0 0 0 4 80356
-0.005022 0.008551 0.119844 -0.083702 0.291241 0.145993 -0.062500 0 0 0 0 0 0 4 81355
-0.005022 0.008550 0.119844 -0.078003 0.273127 0.152222 -0.062500 0 0 0 0 0 0 4 82355
-0.005017 0.008533 0.119857 -0.135459 0.476113 -0.020688 -0.062500 0 0 0 0 0 0 4 83350
-0.005015 0.008524 0.119861 -0.113138 0.391378 0.064568 -0.062500 0 0 0 0 0 0 4 84342
-0.005013 0.008520 0.119863 -0.094658 0.327216 0.109336 -0.062500 0 0 0 0 0 0 4 85349
-0.005012 0.008518 0.119863 -0.083905 0.291850 0.126620 -0.062500 0 0 0 0 0 0 4 86319
-0.005012 0.008516 0.119864 -0.078111 0.273435 0.132865 -0.062500 0 0 0 0 0 0 4 87316
-0.005012 0.008516 0.119864 -0.075067 0.264033 0.135094 -0.062500 0 0 0 0 0 0 4 88348
-0.005007 0.008499 0.119876 -0.120925 0.456404 -0.039157 -0.062500 0 0 0 0 0 0 4 89339
-0.005004 0.008490 0.119881 -0.099312 0.373874 0.045550 -0.062500 0 0 0 0 0 0 4 90319
-0.005003 0.008486 0.119882 -0.081193 0.310843 0.090115 -0.062500 0 0 0 0 0 0 4 91323
-0.005002 0.008484 0.119883 -0.070627 0.276045 0.107319 -0.062500 0 0 0 0 0 0 4 92316
-0.004997 0.008466 0.119895 -0.125482 0.470433 -0.061396 -0.062500 0 0 0 0 0 0 4 93314
-0.004994 0.008457 0.119900 -0.101643 0.380984 0.025203 -0.062500 0 0 0 0 0 0 4 94310
-0.004993 0.008452 0.119901 -0.082378 0.314425 0.070431 -0.062500 0 0 0 0 0 0 4 95325
-0.004992 0.008450 0.119902 -0.071245 0.277839 0.087875 -0.062500 0 0 0 0 0 0 4 96342
-0.004987 0.008432 0.119915 -0.125835 0.471466 -0.080675 -0.062500 0 0 0 0 0 0 4 97325
-0.004984 0.008423 0.119919 -0.101814 0.381485 0.005916 -0.062500 0 0 0 0 0 0 4 98282
-0.004983 0.008419 0.119921 -0.082466 0.314669 0.051129 -0.062500 0 0 0 0 0 0 4 99284
-0.004982 0.008416 0.119921 -0.071281 0.277953 0.068556 -0.062500 0 0 0 0 0 0 4 100272
-0.004977 0.008399 0.119934 -0.125889 0.471663 -0.099888 -0.062500 0 0 0 0 0 0 4 101280
-0.004974 0.008389 0.119939 -0.101844 0.381580 -0.013337 -0.062500 0 0 0 0 0 0 4 102278
-0.004973 0.008385 0.119940 -0.082476 0.314698 0.031844 -0.062500 0 0 0 0 0 0 4 103280
-0.004967 0.008366 0.119953 -0.131955 0.490869 -0.125405 -0.062500 0 0 0 0 0 0 4 104270
-0.004964 0.008356 0.119958 -0.105020 0.391393 -0.034827 -0.062500 0 0 0 0 0 0 4 105280
-0.004963 0.008351 0.119959 -0.084105 0.319667 0.011783 -0.062500 0 0 0 0 0 0 4 106270
-0.004962 0.008349 0.119960 -0.072100 0.280470 0.029699 -0.062500 0 0 0 0 0 0 4 107280
-0.004957 0.008331 0.119973 -0.126407 0.473191 -0.138390 -0.062500 0 0 0 0 0 0 4 108269
-0.004954 0.008322 0.119977 -0.102083 0.382331 -0.051860 -0.062500 0 0 0 0 0 0 4 109270
-0.004952 0.008317 0.119979 -0.082592 0.315069 -0.006712 -0.062500 0 0 0 0 0 0 4 110280
-0.004947 0.008298 0.119992 -0.132110 0.491307 -0.163769 -0.062500 0 0 0 0 0 0 4 111269
-0.004944 0.008288 0.119996 -0.093700 0.375502 -0.073290 -0.062500 0 0 0 0 0 0 4 112270
-0.004942 0.008283 0.119998 -0.072745 0.303659 -0.026746 -0.062500 0 0 0 0 0 0 4 113278
-0.004937 0.008264 0.120011 -0.121547 0.477735 -0.183212 -0.062500 0 0 0 0 0 0 4 114281
-0.004934 0.008254 0.120016 -0.094102 0.376750 -0.092607 -0.062500 0 0 0 0 0 0 4 115280
-0.004932 0.008249 0.120017 -0.072941 0.304286 -0.046017 -0.062500 0 0 0 0 0 0 4 116269
-0.004931 0.008247 0.120018 -0.060842 0.264721 -0.028102 -0.062500 0 0 0 0 0 0 4 117280
-0.004926 0.008229 0.120030 -0.115203 0.457674 -0.195902 -0.062500 0 0 0 0 0 0 4 118271
-0.004923 0.008220 0.120035 -0.090790 0.366492 -0.109517 -0.062500 0 0 0 0 0 0 4 119279
-0.004922 0.008215 0.120036 -0.071249 0.299076 -0.064440 -0.062500 0 0 0 0 0 0 4 120268
-0.004917 0.008196 0.120049 -0.120866 0.475666 -0.221235 -0.062500 0 0 0 0 0 0 4 121280
-0.004914 0.008186 0.120054 -0.093742 0.375698 -0.130908 -0.062500 0 0 0 0 0 0 4 122271
-0.004912 0.008181 0.120056 -0.072754 0.303729 -0.084431 -0.062500 0 0 0 0 0 0 4 123280
-0.004906 0.008162 0.120069 -0.121696 0.478144 -0.240657 -0.062500 0 0 0 0 0 0 4 124270
-0.004903 0.008153 0.120073 -0.094157 0.376947 -0.150186 -0.062500 0 0 0 0 0 0 4 125282
-0.004902 0.008147 0.120075 -0.072968 0.304339 -0.103681 -0.062500 0 0 0 0 0 0 4 126279
-0.004896 0.008128 0.120088 -0.121842 0.478593 -0.259774 -0.062500 0 0 0 0 0 0 4 127487
-0.004893 0.008119 0.120092 -0.113956 0.367406 -0.169364 -0.062500 0 0 0 0 0 0 4 128277
-0.004892 0.008114 0.120094 -0.092720 0.294684 -0.122877 -0.062500 0 0 0 0 0 0 4 129281
-0.004891 0.008111 0.120095 -0.080566 0.255046 -0.105003 -0.062500 0 0 0 0 0 0 4 130274
-0.004890 0.008110 0.120095 -0.074073 0.234497 -0.098540 -0.062500 0 0 0 0 0 0 4 131280
-0.004885 0.008093 0.120107 -0.131732 0.438010 -0.270127 -0.062500 0 0 0 0 0 0 4 132271
-0.004883 0.008084 0.120112 -0.097122 0.336636 -0.185411 -0.062500 0 0 0 0 0 0 4 133279
-0.004881 0.008079 0.120113 -0.078377 0.271685 -0.140964 -0.062500 0 0 0 0 0 0 4 134290
-0.004876 0.008060 0.120126 -0.128612 0.450074 -0.297618 -0.062500 0 0 0 0 0 0 4 135285
-0.004873 0.008050 0.120131 -0.101600 0.350455 -0.207530 -0.062500 0 0 0 0 0 0 4 136283
-0.004871 0.008045 0.120132 -0.080657 0.278677 -0.161190 -0.062500 0 0 0 0 0 0 4 137262
-0.004866 0.008026 0.120145 -0.129827 0.453743 -0.317066 -0.062500 0 0 0 0 0 0 4 138277
-0.004863 0.008017 0.120150 -0.102208 0.352286 -0.226806 -0.062500 0 0 0 0 0 0 4 139281
-0.004861 0.008011 0.120152 -0.080964 0.279583 -0.180396 -0.062500 0 0 0 0 0 0 4 140292
-0.004856 0.007992 0.120165 -0.130023 0.454319 -0.336163 -0.062500 0 0 0 0 0 0 4 141276
-0.004853 0.007982 0.120169 -0.102292 0.352580 -0.245930 -0.062500 0 0 0 0 0 0 4 142285
-0.004851 0.007977 0.120171 -0.081026 0.279714 -0.199552 -0.062500 0 0 0 0 0 0 4 143266
-0.004850 0.007975 0.120171 -0.068861 0.240004 -0.181720 -0.062500 0 0 0 0 0 0 4 144279
-0.004845 0.007957 0.120184 -0.123581 0.433979 -0.348774 -0.062500 0 0 0 0 0 0 4 145281
-0.004842 0.007948 0.120188 -0.098944 0.342176 -0.262765 -0.062500 0 0 0 0 0 0 4 146282
-0.004841 0.007943 0.120190 -0.079282 0.274438 -0.217896 -0.062500 0 0 0 0 0 0 4 147280
-0.004835 0.007924 0.120203 -0.129251 0.451994 -0.373993 -0.062500 0 0 0 0 0 0 4 148280
-0.004832 0.007914 0.120208 -0.101885 0.351383 -0.284047 -0.062500 0 0 0 0 0 0 4 149285
-0.004830 0.007909 0.120209 -0.080800 0.279103 -0.237796 -0.062500 0 0 0 0 0 0 4 150275
-0.004830 0.007907 0.120210 -0.068747 0.239684 -0.220005 -0.062500 0 0 0 0 0 0 4 151287
-0.004825 0.007889 0.120222 -0.123621 0.434085 -0.386881 -0.062500 0 0 0 0 0 0 4 152285
-0.004835 0.007865 0.120217 0.080658 0.514619 -0.164713 -0.062500 0 0 0 0 0 0 4 153281
-0.004840 0.007853 0.120215 0.035237 0.368078 -0.185530 -0.062500 0 0 0 0 0 0 4 154284
-0.004843 0.007848 0.120214 -0.002529 0.276591 -0.202886 -0.062500 0 0 0 0 0 0 4 155280
-0.004839 0.007828 0.120227 -0.084572 0.444389 -0.383189 -0.062500 0 0 0 0 0 0 4 156283
-0.004837 0.007818 0.120231 -0.073903 0.339263 -0.302234 -0.062500 0 0 0 0 0 0 4 157283
-0.004836 0.007813 0.120232 -0.061345 0.264989 -0.259206 -0.062500 0 0 0 0 0 0 4 158288
-0.004836 0.007810 0.120233 -0.053625 0.224701 -0.242564 -0.062500 0 0 0 0 0 0 4 159285
-0.004835 0.007809 0.120233 -0.049362 0.203886 -0.236545 -0.062500 0 0 0 0 0 0 4 160280
-0.004835 0.007808 0.120233 -0.047098 0.193299 -0.234409 -0.062500 0 0 0 0 0 0 4 161278
-0.004830 0.007791 0.120246 -0.107327 0.403027 -0.406697 -0.062500 0 0 0 0 0 0 4 162281
-0.004828 0.007783 0.120250 -0.085367 0.318679 -0.322909 -0.062500 0 0 0 0 0 0 4 163280
-0.004826 0.007778 0.120251 -0.067114 0.254725 -0.278864 -0.062500 0 0 0 0 0 0 4 164280
-0.004826 0.007776 0.120252 -0.056515 0.219572 -0.261876 -0.062500 0 0 0 0 0 0 4 165278
-0.004820 0.007758 0.120265 -0.112248 0.416552 -0.428680 -0.062500 0 0 0 0 0 0 4 166291
-0.004818 0.007749 0.120269 -0.087904 0.325518 -0.343011 -0.062500 0 0 0 0 0 0 4 167285
-0.004816 0.007744 0.120271 -0.068394 0.258171 -0.298321 -0.062500 0 0 0 0 0 0 4 168284
-0.004815 0.007742 0.120271 -0.057160 0.221303 -0.281094 -0.062500 0 0 0 0 0 0 4 169281
-0.004828 0.007726 0.120262 0.117682 0.390227 -0.138252 -0.062500 0 0 0 0 0 0 4 170281
-0.004830 0.007702 0.120271 -0.005695 0.517213 -0.374704 -0.062500 0 0 0 0 0 0 4 171280
-0.004830 0.007690 0.120274 -0.031756 0.376112 -0.325194 -0.062500 0 0 0 0 0 0 4 172279
-0.004831 0.007683 0.120275 -0.039703 0.283042 -0.294456 -0.062500 0 0 0 0 0 0 4 173285
-0.004831 0.007680 0.120275 -0.042638 0.233537 -0.282285 -0.062500 0 0 0 0 0 0 4 174283
-0.004831 0.007679 0.120275 -0.043830 0.208236 -0.277859 -0.062500 0 0 0 0 0 0 4 175261
-0.004831 0.007678 0.120275 -0.044322 0.195446 -0.276290 -0.062500 0 0 0 0 0 0 4 176278
-0.004831 0.007678 0.120275 -0.044524 0.189002 -0.275720 -0.062500 0 0 0 0 0 0 4 177279
-0.004826 0.007661 0.120288 -0.106121 0.401304 -0.448208 -0.062500 0 0 0 0 0 0 4 178280
-0.004824 0.007652 0.120292 -0.075549 0.301222 -0.364801 -0.062500 0 0 0 0 0 0 4 179268
-0.004822 0.007648 0.120294 -0.057567 0.237694 -0.320922 -0.062500 0 0 0 0 0 0 4 180279
-0.004821 0.007645 0.120294 -0.047132 0.202774 -0.303975 -0.062500 0 0 0 0 0 0 4 181267
-0.004821 0.007644 0.120294 -0.041510 0.184648 -0.297858 -0.062500 0 0 0 0 0 0 4 182342
-0.004821 0.007644 0.120294 -0.038557 0.175410 -0.295677 -0.062500 0 0 0 0 0 0 4 183337
-0.004821 0.007643 0.120294 -0.037040 0.170714 -0.294904 -0.062500 0 0 0 0 0 0 4 184341
-0.004834 0.007629 0.120285 0.132471 0.356273 -0.157737 -0.062500 0 0 0 0 0 0 4 185335
-0.004840 0.007622 0.120281 0.067847 0.276536 -0.223639 -0.062500 0 0 0 0 0 0 4 186320
-0.004844 0.007618 0.120280 0.018988 0.221600 -0.258396 -0.062500 0 0 0 0 0 0 4 187332
-0.004845 0.007616 0.120280 -0.007635 0.193401 -0.271819 -0.062500 0 0 0 0 0 0 4 188318
-0.004846 0.007616 0.120279 -0.021391 0.179499 -0.276678 -0.062500 0 0 0 0 0 0 4 189344
-0.004847 0.007615 0.120279 -0.028380 0.172667 -0.278420 -0.062500 0 0 0 0 0 0 4 190335
-0.004847 0.007615 0.120279 -0.031908 0.169294 -0.279016 -0.062500 0 0 0 0 0 0 4 191319
-0.004847 0.007615 0.120279 -0.033686 0.167622 -0.279243 -0.062500 0 0 0 0 0 0 4 192334
-0.004847 0.007615 0.120279 -0.034590 0.166793 -0.279327 -0.062500 0 0 0 0 0 0 4 193319
-0.004847 0.007615 0.120279 -0.035031 0.166373 -0.279348 -0.062500 0 0 0 0 0 0 4 194278
-0.004847 0.007615 0.120279 -0.035247 0.166187 -0.279353 -0.062500 0 0 0 0 0 0 4 195266
-0.004860 0.007600 0.120270 0.133271 0.353914 -0.142322 -0.062500 0 0 0 0 0 0 4 196277
-0.004862 0.007577 0.120278 0.006765 0.491045 -0.380900 -0.062500 0 0 0 0 0 0 4 197266
-0.004863 0.007565 0.120282 -0.020903 0.354694 -0.332419 -0.062500 0 0 0 0 0 0 4 198277
-0.004863 0.007559 0.120283 -0.029650 0.264028 -0.302076 -0.062500 0 0 0 0 0 0 4 199277
-0.004863 0.007556 0.120283 -0.033007 0.215747 -0.290042 -0.062500 0 0 0 0 0 0 4 200266
-0.004863 0.007554 0.120283 -0.034389 0.191063 -0.285675 -0.062500 0 0 0 0 0 0 4 201277
-0.004864 0.007553 0.120283 -0.034988 0.178593 -0.284113 -0.062500 0 0 0 0 0 0 4 202267
-0.004883 0.007558 0.120292 0.220925 0.108169 -0.405611 -0.062500 0 0 0 0 0 0 4 203276
-0.004893 0.007560 0.120295 0.116115 0.133625 -0.346470 -0.062500 0 0 0 0 0 0 4 204266
-0.004898 0.007561 0.120296 0.057017 0.155678 -0.315404 -0.062500 0 0 0 0 0 0 4 205276
-0.004900 0.007561 0.120297 0.018227 0.163852 -0.303435 -0.062500 0 0 0 0 0 0 4 206267
-0.004901 0.007562 0.120297 -0.001173 0.167675 -0.299111 -0.062500 0 0 0 0 0 0 4 207276
-0.004902 0.007562 0.120297 -0.010806 0.169470 -0.297570 -0.062500 0 0 0 0 0 0 4 208266
-0.004902 0.007562 0.120297 -0.015579 0.170345 -0.297027 -0.062500 0 0 0 0 0 0 4 209276
-0.004915 0.007547 0.120287 0.150554 0.358486 -0.159544 -0.062500 0 0 0 0 0 0 4 210267
-0.004922 0.007540 0.120283 0.084487 0.280232 -0.225667 -0.062500 0 0 0 0 0 0 4 211275
-0.004925 0.007537 0.120282 0.034926 0.226052 -0.260533 -0.062500 0 0 0 0 0 0 4 212266
-0.004927 0.007535 0.120282 0.007907 0.198222 -0.273997 -0.062500 0 0 0 0 0 0 4 213276
-0.004928 0.007534 0.120282 -0.006034 0.184509 -0.278875 -0.062500 0 0 0 0 0 0 4 214686
-0.004929 0.007534 0.120282 -0.013122 0.177759 -0.280609 -0.062500 0 0 0 0 0 0 4 215475
-0.004929 0.007534 0.120282 -0.016711 0.174426 -0.281223 -0.062500 0 0 0 0 0 0 4 216273
-0.004929 0.007534 0.120282 -0.018518 0.172765 -0.281445 -0.062500 0 0 0 0 0 0 4 217283
-0.004929 0.007534 0.120282 -0.019424 0.171968 -0.281519 -0.062500 0 0 0 0 0 0 4 219695
-0.004949 0.007539 0.120290 0.236439 0.107431 -0.403388 -0.062500 0 0 0 0 0 0 4 220279
-0.004958 0.007541 0.120293 0.131444 0.135824 -0.344535 -0.062500 0 0 0 0 0 0 4 221292
-0.004963 0.007542 0.120294 0.057093 0.154176 -0.313620 -0.062500 0 0 0 0 0 0 4 222284
-0.004966 0.007542 0.120295 0.018256 0.163097 -0.301686 -0.062500 0 0 0 0 0 0 4 223286
-0.004980 0.007528 0.120285 0.167226 0.354949 -0.159886 -0.062500 0 0 0 0 0 0 4 224287
-0.004987 0.007521 0.120282 0.092800 0.278528 -0.224647 -0.062500 0 0 0 0 0 0 4 225280
-0.004991 0.007518 0.120280 0.039075 0.225229 -0.259030 -0.062500 0 0 0 0 0 0 4 226281
-0.004992 0.007516 0.120280 0.009983 0.197808 -0.272342 -0.062500 0 0 0 0 0 0 4 227277
-0.004993 0.007516 0.120280 -0.005006 0.184296 -0.277166 -0.062500 0 0 0 0 0 0 4 228283
-0.004994 0.007515 0.120280 -0.012615 0.177651 -0.278871 -0.062500 0 0 0 0 0 0 4 229282
-0.005014 0.007520 0.120289 0.240002 0.110262 -0.401101 -0.062500 0 0 0 0 0 0 4 230285
-0.005024 0.007522 0.120292 0.133220 0.137211 -0.342576 -0.062500 0 0 0 0 0 0 4 231276
-0.005029 0.007523 0.120293 0.057976 0.154861 -0.311775 -0.062500 0 0 0 0 0 0 4 232258
-0.005031 0.007523 0.120293 0.018671 0.163430 -0.299891 -0.062500 0 0 0 0 0 0 4 233276
-0.005032 0.007524 0.120293 -0.000943 0.167469 -0.295600 -0.062500 0 0 0 0 0 0 4 234368
-0.005033 0.007524 0.120293 -0.010668 0.169361 -0.294080 -0.062500 0 0 0 0 0 0 4 235356
-0.005033 0.007524 0.120293 -0.015518 0.170281 -0.293534 -0.062500 0 0 0 0 0 0 4 236316
-0.005033 0.007524 0.120293 -0.017934 0.170722 -0.293349 -0.062500 0 0 0 0 0 0 4 237342
-0.005033 0.007524 0.120293 -0.019138 0.170950 -0.293265 -0.062500 0 0 0 0 0 0 4 238339
-0.005033 0.007524 0.120293 -0.019716 0.171043 -0.293248 -0.062500 0 0 0 0 0 0 4 239316
-0.005033 0.007524 0.120293 -0.020036 0.171089 -0.293241 -0.062500 0 0 0 0 0 0 4 240312
-0.005033 0.007524 0.120293 -0.020196 0.171122 -0.293239 -0.062500 0 0 0 0 0 0 4 241315
-0.005033 0.007524 0.120293 -0.020247 0.171133 -0.293242 -0.062500 0 0 0 0 0 0 4 242313
-0.005053 0.007529 0.120302 0.236283 0.107007 -0.414708 -0.062500 0 0 0 0 0 0 4 243311
-0.005076 0.007517 0.120295 0.299561 0.323176 -0.218322 -0.062500 0 0 0 0 0 0 4 244351
-0.005087 0.007511 0.120293 0.160567 0.263256 -0.253855 -0.062500 0 0 0 0 0 0 4 245347
-0.005093 0.007508 0.120292 0.072849 0.217990 -0.276953 -0.062500 0 0 0 0 0 0 4 246353
-0.005096 0.007506 0.120292 0.026781 0.194370 -0.286191 -0.062500 0 0 0 0 0 0 4 247353
-0.005097 0.007506 0.120291 0.003344 0.182630 -0.289556 -0.062500 0 0 0 0 0 0 4 248315
-0.005098 0.007505 0.120291 -0.008444 0.176836 -0.290770 -0.062500 0 0 0 0 0 0 4 249339
-0.005098 0.007505 0.120291 -0.014365 0.173975 -0.291202 -0.062500 0 0 0 0 0 0 4 250337
-0.005099 0.007505 0.120291 -0.017353 0.172564 -0.291331 -0.062500 0 0 0 0 0 0 4 251343
-0.005099 0.007505 0.120291 -0.018829 0.171850 -0.291402 -0.062500 0 0 0 0 0 0 4 252311
-0.005099 0.007505 0.120291 -0.019585 0.171499 -0.291401 -0.062500 0 0 0 0 0 0 4 253311
-0.005099 0.007505 0.120291 -0.019965 0.171328 -0.291420 -0.062500 0 0 0 0 0 0 4 254341
-0.005099 0.007505 0.120291 -0.020141 0.171230 -0.291429 -0.062500 0 0 0 0 0 0 4 255346
-0.005118 0.007510 0.120300 0.249590 0.109249 -0.412663 -0.062500 0 0 0 0 0 0 4 256342
-0.005128 0.007512 0.120303 0.144548 0.137786 -0.354116 -0.062500 0 0 0 0 0 0 4 257320
-0.005133 0.007513 0.120304 0.070171 0.156244 -0.323338 -0.062500 0 0 0 0 0 0 4 258340
-0.005148 0.007499 0.120295 0.199413 0.352714 -0.173534 -0.062500 0 0 0 0 0 0 4 259347
-0.005156 0.007493 0.120291 0.115456 0.278598 -0.235718 -0.062500 0 0 0 0 0 0 4 260342
-0.005160 0.007489 0.120290 0.056947 0.226391 -0.269234 -0.062500 0 0 0 0 0 0 4 261336
-0.005162 0.007488 0.120290 0.025466 0.199507 -0.282251 -0.062500 0 0 0 0 0 0 4 262341
-0.005163 0.007487 0.120290 0.009313 0.186249 -0.286959 -0.062500 0 0 0 0 0 0 4 263310
-0.005164 0.007487 0.120290 0.001116 0.179718 -0.288646 -0.062500 0 0 0 0 0 0 4 264310
-0.005164 0.007486 0.120290 -0.003035 0.176500 -0.289241 -0.062500 0 0 0 0 0 0 4 265313
-0.005164 0.007486 0.120290 -0.005136 0.174915 -0.289442 -0.062500 0 0 0 0 0 0 4 266335
-0.005164 0.007486 0.120290 -0.006168 0.174126 -0.289530 -0.062500 0 0 0 0 0 0 4 267310
-0.005164 0.007486 0.120290 -0.006700 0.173718 -0.289547 -0.062500 0 0 0 0 0 0 4 268339
-0.005164 0.007486 0.120290 -0.006948 0.173538 -0.289560 -0.062500 0 0 0 0 0 0 4 269304
-0.005184 0.007491 0.120298 0.249762 0.109299 -0.410591 -0.062500 0 0 0 0 0 0 4 270320
-0.005194 0.007493 0.120301 0.144616 0.137790 -0.352148 -0.062500 0 0 0 0 0 0 4 271335
-0.005198 0.007494 0.120302 0.070200 0.156233 -0.321422 -0.062500 0 0 0 0 0 0 4 272318
-0.005201 0.007495 0.120303 0.031342 0.165225 -0.309554 -0.062500 0 0 0 0 0 0 4 273333
-0.005202 0.007495 0.120303 0.011953 0.169447 -0.305287 -0.062500 0 0 0 0 0 0 4 274320
-0.005203 0.007495 0.120303 0.002301 0.171450 -0.303752 -0.062500 0 0 0 0 0 0 4 275334
-0.005203 0.007495 0.120303 -0.002468 0.172416 -0.303218 -0.062500 0 0 0 0 0 0 4 276467
-0.005203 0.007495 0.120303 -0.004861 0.172879 -0.303025 -0.062500 0 0 0 0 0 0 4 277334
-0.005223 0.007500 0.120312 0.250924 0.108976 -0.423825 -0.062500 0 0 0 0 0 0 4 278270
-0.005233 0.007502 0.120315 0.145212 0.137624 -0.365464 -0.062500 0 0 0 0 0 0 4 279274
-0.005237 0.007504 0.120316 0.070506 0.156143 -0.334755 -0.062500 0 0 0 0 0 0 4 280265
-0.005240 0.007504 0.120316 0.031479 0.165172 -0.322905 -0.062500 0 0 0 0 0 0 4 281275
-0.005254 0.007490 0.120306 0.179923 0.356852 -0.180444 -0.062500 0 0 0 0 0 0 4 282266
-0.005261 0.007483 0.120303 0.105811 0.280550 -0.245508 -0.062500 0 0 0 0 0 0 4 283264
-0.005265 0.007480 0.120302 0.052188 0.227331 -0.280077 -0.062500 0 0 0 0 0 0 4 284273
-0.005267 0.007478 0.120301 0.023103 0.199965 -0.293469 -0.062500 0 0 0 0 0 0 4 285264
-0.005287 0.007482 0.120310 0.265219 0.122317 -0.418976 -0.062500 0 0 0 0 0 0 4 286275
-0.005298 0.007484 0.120313 0.152402 0.144229 -0.362447 -0.062500 0 0 0 0 0 0 4 287263
-0.005303 0.007485 0.120314 0.074090 0.159418 -0.332431 -0.062500 0 0 0 0 0 0 4 288275
-0.005305 0.007485 0.120314 0.033295 0.166789 -0.320819 -0.062500 0 0 0 0 0 0 4 289263
-0.005306 0.007485 0.120314 0.012920 0.170226 -0.316619 -0.062500 0 0 0 0 0 0 4 290274
-0.005307 0.007486 0.120314 0.002818 0.171841 -0.315146 -0.062500 0 0 0 0 0 0 4 292269
-0.005327 0.007491 0.120323 0.264997 0.108533 -0.435108 -0.062500 0 0 0 0 0 0 4 294988
-0.005337 0.007493 0.120326 0.157208 0.137432 -0.376752 -0.062500 0 0 0 0 0 0 4 295137
-0.005342 0.007494 0.120327 0.081472 0.156080 -0.346081 -0.062500 0 0 0 0 0 0 4 296277
-0.005377 0.007485 0.120326 0.467020 0.288351 -0.316185 -0.062500 0 0 0 0 0 0 4 297265
-0.005394 0.007480 0.120326 0.277656 0.242904 -0.320449 -0.062500 0 0 0 0 0 0 4 298275
-0.005403 0.007478 0.120326 0.144593 0.209243 -0.323551 -0.062500 0 0 0 0 0 0 4 299274
-0.005408 0.007477 0.120326 0.074157 0.191391 -0.324834 -0.062500 0 0 0 0 0 0 4 300264
-0.005410 0.007477 0.120326 0.038529 0.182388 -0.325322 -0.062500 0 0 0 0 0 0 4 301274
-0.005411 0.007476 0.120326 0.020657 0.177892 -0.325496 -0.062500 0 0 0 0 0 0 4 302284
-0.005431 0.007481 0.120334 0.269178 0.111487 -0.445688 -0.062500 0 0 0 0 0 0 4 303270
-0.005441 0.007483 0.120337 0.159301 0.138889 -0.387731 -0.062500 0 0 0 0 0 0 4 304280
-0.005446 0.007484 0.120338 0.082511 0.156814 -0.357233 -0.062500 0 0 0 0 0 0 4 305270
-0.005449 0.007485 0.120339 0.042501 0.165527 -0.345461 -0.062500 0 0 0 0 0 0 4 306281
-0.005470 0.007490 0.120347 0.280098 0.105448 -0.461195 -0.062500 0 0 0 0 0 0 4 307272
-0.005480 0.007492 0.120350 0.164708 0.135916 -0.401773 -0.062500 0 0 0 0 0 0 4 308280
-0.005485 0.007493 0.120352 0.085188 0.155353 -0.370767 -0.062500 0 0 0 0 0 0 4 309282
-0.005488 0.007494 0.120352 0.043795 0.164810 -0.358808 -0.062500 0 0 0 0 0 0 4 310287
-0.005502 0.007480 0.120342 0.190681 0.356555 -0.215735 -0.062500 0 0 0 0 0 0 4 311280
-0.005529 0.007478 0.120347 0.373979 0.216232 -0.400817 -0.062500 0 0 0 0 0 0 4 312270
-0.005542 0.007477 0.120349 0.221002 0.190546 -0.377717 -0.062500 0 0 0 0 0 0 4 313602
-0.005549 0.007476 0.120350 0.117187 0.181703 -0.360754 -0.062500 0 0 0 0 0 0 4 314284
-0.005552 0.007476 0.120350 0.063180 0.177248 -0.353880 -0.062500 0 0 0 0 0 0 4 315272
-0.005554 0.007476 0.120350 0.036100 0.174881 -0.351378 -0.062500 0 0 0 0 0 0 4 316315
-0.005575 0.007481 0.120359 0.280405 0.109432 -0.470087 -0.062500 0 0 0 0 0 0 4 317278
-0.005585 0.007483 0.120362 0.168074 0.137310 -0.412058 -0.062500 0 0 0 0 0 0 4 318281
-0.005590 0.007484 0.120363 0.090052 0.155464 -0.381575 -0.062500 0 0 0 0 0 0 4 319275
-0.005612 0.007489 0.120372 0.307380 0.100089 -0.489274 -0.062500 0 0 0 0 0 0 4 320256
-0.005623 0.007492 0.120375 0.181442 0.132783 -0.427368 -0.062500 0 0 0 0 0 0 4 321257
-0.005641 0.007478 0.120366 0.263970 0.340450 -0.256477 -0.062500 0 0 0 0 0 0 4 322266
-0.005651 0.007472 0.120363 0.156028 0.272199 -0.311170 -0.062500 0 0 0 0 0 0 4 323282
-0.005655 0.007469 0.120362 0.085445 0.222798 -0.342088 -0.062500 0 0 0 0 0 0 4 324275
-0.005678 0.007472 0.120370 0.305985 0.133024 -0.473406 -0.062500 0 0 0 0 0 0 4 325275
-0.005689 0.007474 0.120373 0.181031 0.148910 -0.420296 -0.062500 0 0 0 0 0 0 4 326276
-0.005694 0.007475 0.120374 0.096577 0.161191 -0.391588 -0.062500 0 0 0 0 0 0 4 327279
-0.005697 0.007475 0.120374 0.052705 0.167139 -0.380452 -0.062500 0 0 0 0 0 0 4 328274
-0.005698 0.007475 0.120374 0.030795 0.169882 -0.376418 -0.062500 0 0 0 0 0 0 4 329276
-0.005719 0.007480 0.120383 0.278112 0.106946 -0.494038 -0.062500 0 0 0 0 0 0 4 330276
-0.005729 0.007482 0.120386 0.166909 0.136039 -0.436108 -0.062500 0 0 0 0 0 0 4 331276
-0.005734 0.007483 0.120387 0.089420 0.154829 -0.405678 -0.062500 0 0 0 0 0 0 4 332282
-0.005736 0.007484 0.120387 0.049114 0.163998 -0.393942 -0.062500 0 0 0 0 0 0 4 333280
-0.005737 0.007484 0.120387 0.028972 0.168315 -0.389689 -0.062500 0 0 0 0 0 0 4 334283
-0.005771 0.007475 0.120386 0.447056 0.291760 -0.367784 -0.062500 0 0 0 0 0 0 4 335275
-0.005787 0.007470 0.120385 0.272359 0.243098 -0.376912 -0.062500 0 0 0 0 0 0 4 336274
-0.005796 0.007468 0.120385 0.146472 0.207970 -0.381933 -0.062500 0 0 0 0 0 0 4 337272
-0.005800 0.007467 0.120385 0.079591 0.189432 -0.383927 -0.062500 0 0 0 0 0 0 4 338258
-0.005822 0.007471 0.120394 0.304190 0.115866 -0.503347 -0.062500 0 0 0 0 0 0 4 339274
-0.005833 0.007473 0.120397 0.181249 0.139726 -0.446373 -0.062500 0 0 0 0 0 0 4 340274
-0.005838 0.007474 0.120398 0.097903 0.155900 -0.416320 -0.062500 0 0 0 0 0 0 4 341273
-0.005841 0.007474 0.120398 0.054639 0.163793 -0.404711 -0.062500 0 0 0 0 0 0 4 342277
-0.005842 0.007475 0.120398 0.033054 0.167478 -0.400494 -0.062500 0 0 0 0 0 0 4 343275
-0.005843 0.007475 0.120398 0.022313 0.169216 -0.398992 -0.062500 0 0 0 0 0 0 4 344267
-0.005863 0.007480 0.120407 0.275578 0.105792 -0.516988 -0.062500 0 0 0 0 0 0 4 345276
-0.005885 0.007468 0.120400 0.333856 0.321725 -0.320090 -0.062500 0 0 0 0 0 0 4 346277
-0.005897 0.007462 0.120397 0.193949 0.262283 -0.357078 -0.062500 0 0 0 0 0 0 4 347276
-0.005903 0.007459 0.120396 0.105692 0.217332 -0.380892 -0.062500 0 0 0 0 0 0 4 348273
-0.005906 0.007457 0.120396 0.059265 0.193881 -0.390411 -0.062500 0 0 0 0 0 0 4 349274
-0.005927 0.007462 0.120404 0.294352 0.117963 -0.512203 -0.062500 0 0 0 0 0 0 4 350278
-0.005938 0.007464 0.120407 0.176374 0.140722 -0.456417 -0.062500 0 0 0 0 0 0 4 351274
-0.005943 0.007464 0.120408 0.095459 0.156379 -0.426800 -0.062500 0 0 0 0 0 0 4 352273
-0.005945 0.007465 0.120409 0.053392 0.164005 -0.415349 -0.062500 0 0 0 0 0 0 4 353272
-0.005947 0.007465 0.120409 0.032427 0.167602 -0.411196 -0.062500 0 0 0 0 0 0 4 354276
-0.005947 0.007465 0.120409 0.022026 0.169270 -0.409723 -0.062500 0 0 0 0 0 0 4 355273
-0.005948 0.007465 0.120409 0.016846 0.170078 -0.409192 -0.062500 0 0 0 0 0 0 4 356266
-0.005968 0.007470 0.120417 0.273253 0.104744 -0.527161 -0.062500 0 0 0 0 0 0 4 357273
-0.005978 0.007472 0.120420 0.165811 0.133424 -0.470131 -0.062500 0 0 0 0 0 0 4 358336
-0.005995 0.007459 0.120411 0.256979 0.338982 -0.300275 -0.062500 0 0 0 0 0 0 4 359328
-0.006004 0.007453 0.120408 0.154012 0.269967 -0.355930 -0.062500 0 0 0 0 0 0 4 360314
-0.006009 0.007450 0.120407 0.085889 0.220201 -0.387266 -0.062500 0 0 0 0 0 0 4 361327
-0.006031 0.007453 0.120415 0.308476 0.130204 -0.517486 -0.062500 0 0 0 0 0 0 4 362274
-0.006042 0.007454 0.120418 0.183630 0.145972 -0.465099 -0.062500 0 0 0 0 0 0 4 363262
-0.006047 0.007455 0.120419 0.099192 0.158241 -0.436732 -0.062500 0 0 0 0 0 0 4 364278
-0.006050 0.007455 0.120419 0.055353 0.164200 -0.425732 -0.062500 0 0 0 0 0 0 4 365262
-0.006051 0.007456 0.120419 0.033464 0.166945 -0.421722 -0.062500 0 0 0 0 0 0 4 366262
-0.006052 0.007456 0.120419 0.022602 0.168235 -0.420304 -0.062500 0 0 0 0 0 0 4 368336
-0.006072 0.007461 0.120428 0.276307 0.104535 -0.537577 -0.062500 0 0 0 0 0 0 4 369272
-0.006082 0.007463 0.120431 0.167332 0.133316 -0.480628 -0.062500 0 0 0 0 0 0 4 371074
-0.006087 0.007464 0.120432 0.090977 0.151974 -0.450657 -0.062500 0 0 0 0 0 0 4 372273
-0.006109 0.007469 0.120441 0.310395 0.096779 -0.556690 -0.062500 0 0 0 0 0 0 4 373261
-0.006133 0.007458 0.120434 0.350778 0.316475 -0.355661 -0.062500 0 0 0 0 0 0 4 374276
-0.006150 0.007468 0.120419 0.262598 0.042947 -0.218701 -0.062500 0 0 0 0 0 0 4 375261
-0.006159 0.007474 0.120414 0.150120 0.081328 -0.325478 -0.062500 0 0 0 0 0 0 4 376271
-0.006163 0.007477 0.120412 0.083989 0.121148 -0.378888 -0.062500 0 0 0 0 0 0 4 377261
-0.006165 0.007479 0.120411 0.048816 0.144243 -0.399366 -0.062500 0 0 0 0 0 0 4 378272
-0.006167 0.007480 0.120411 0.030633 0.156492 -0.406787 -0.062500 0 0 0 0 0 0 4 379282
-0.006187 0.007485 0.120419 0.279836 0.097201 -0.526755 -0.062500 0 0 0 0 0 0 4 380265
-0.006197 0.007487 0.120422 0.168724 0.128939 -0.471166 -0.062500 0 0 0 0 0 0 4 381274
-0.006202 0.007489 0.120423 0.091237 0.149102 -0.441688 -0.062500 0 0 0 0 0 0 4 382264
-0.006205 0.007489 0.120424 0.050927 0.158986 -0.430295 -0.062500 0 0 0 0 0 0 4 383267
-0.006206 0.007489 0.120424 0.030830 0.163704 -0.426146 -0.062500 0 0 0 0 0 0 4 384269
-0.006206 0.007490 0.120424 0.020848 0.165944 -0.424674 -0.062500 0 0 0 0 0 0 4 385260
-0.006227 0.007495 0.120432 0.275368 0.102701 -0.541316 -0.062500 0 0 0 0 0 0 4 386270
-0.006237 0.007497 0.120435 0.166420 0.131732 -0.484672 -0.062500 0 0 0 0 0 0 4 387262
-0.006241 0.007498 0.120436 0.090067 0.150529 -0.454847 -0.062500 0 0 0 0 0 0 4 388281
-0.006244 0.007498 0.120437 0.050328 0.159702 -0.443309 -0.062500 0 0 0 0 0 0 4 389278
-0.006265 0.007504 0.120445 0.290090 0.099720 -0.556137 -0.062500 0 0 0 0 0 0 4 390266
-0.006275 0.007506 0.120448 0.173733 0.130274 -0.498276 -0.062500 0 0 0 0 0 0 4 391272
-0.006281 0.007507 0.120449 0.093729 0.149809 -0.468032 -0.062500 0 0 0 0 0 0 4 392276
-0.006283 0.007508 0.120450 0.052132 0.159362 -0.456334 -0.062500 0 0 0 0 0 0 4 393267
-0.006284 0.007508 0.120450 0.031426 0.163895 -0.452095 -0.062500 0 0 0 0 0 0 4 394278
-0.006318 0.007499 0.120448 0.447140 0.288493 -0.427053 -0.062500 0 0 0 0 0 0 4 395273
-0.006334 0.007494 0.120447 0.272197 0.239954 -0.437677 -0.062500 0 0 0 0 0 0 4 396285
-0.006343 0.007492 0.120447 0.146115 0.204996 -0.443504 -0.062500 0 0 0 0 0 0 4 397282
-0.006347 0.007491 0.120447 0.079091 0.186557 -0.445807 -0.062500 0 0 0 0 0 0 4 398275
-0.006349 0.007490 0.120447 0.045129 0.177292 -0.446652 -0.062500 0 0 0 0 0 0 4 399254
-0.006370 0.007495 0.120455 0.287886 0.108326 -0.563577 -0.062500 0 0 0 0 0 0 4 400273
-0.006380 0.007497 0.120458 0.172684 0.134501 -0.507517 -0.062500 0 0 0 0 0 0 4 401272
-0.006386 0.007498 0.120459 0.092323 0.150692 -0.477938 -0.062500 0 0 0 0 0 0 4 402276
-0.006388 0.007498 0.120460 0.051029 0.159191 -0.466478 -0.062500 0 0 0 0 0 0 4 403270
-0.006409 0.007503 0.120468 0.290346 0.098824 -0.578794 -0.062500 0 0 0 0 0 0 4 404271
-0.006420 0.007506 0.120471 0.173419 0.129224 -0.521216 -0.062500 0 0 0 0 0 0 4 405272
-0.006425 0.007507 0.120472 0.093094 0.148672 -0.491096 -0.062500 0 0 0 0 0 0 4 406274
-0.006427 0.007507 0.120473 0.051390 0.158199 -0.479468 -0.062500 0 0 0 0 0 0 4 407270
-0.006449 0.007513 0.120481 0.290676 0.098298 -0.591557 -0.062500 0 0 0 0 0 0 4 408272
-0.006472 0.007501 0.120474 0.339615 0.315694 -0.393321 -0.062500 0 0 0 0 0 0 4 409280
-0.006484 0.007495 0.120472 0.196171 0.257237 -0.430832 -0.062500 0 0 0 0 0 0 4 410278
-0.006490 0.007492 0.120471 0.106125 0.212815 -0.455009 -0.062500 0 0 0 0 0 0 4 411275
-0.006513 0.007496 0.120479 0.318920 0.125239 -0.580754 -0.062500 0 0 0 0 0 0 4 412272
-0.006524 0.007497 0.120481 0.187917 0.142225 -0.528408 -0.062500 0 0 0 0 0 0 4 413273
-0.006529 0.007498 0.120482 0.100398 0.155101 -0.500181 -0.062500 0 0 0 0 0 0 4 414255
-0.006532 0.007498 0.120483 0.055092 0.161371 -0.489219 -0.062500 0 0 0 0 0 0 4 415276
-0.006554 0.007503 0.120491 0.292762 0.099872 -0.601154 -0.062500 0 0 0 0 0 0 4 416277
-0.006564 0.007506 0.120494 0.174611 0.129707 -0.543928 -0.062500 0 0 0 0 0 0 4 417272
-0.006569 0.007507 0.120495 0.093665 0.148916 -0.513976 -0.062500 0 0 0 0 0 0 4 418273
-0.006572 0.007507 0.120496 0.051662 0.158320 -0.502377 -0.062500 0 0 0 0 0 0 4 419253
-0.006606 0.007498 0.120494 0.457034 0.283799 -0.472948 -0.062500 0 0 0 0 0 0 4 420271
-0.006623 0.007494 0.120493 0.276783 0.236396 -0.483418 -0.062500 0 0 0 0 0 0 4 421272
-0.006631 0.007491 0.120493 0.148002 0.202003 -0.489342 -0.062500 0 0 0 0 0 0 4 422273
-0.006636 0.007490 0.120493 0.079599 0.183873 -0.491685 -0.062500 0 0 0 0 0 0 4 423274
-0.006658 0.007495 0.120501 0.305501 0.110329 -0.608094 -0.062500 0 0 0 0 0 0 4 424273
-0.006669 0.007497 0.120504 0.181061 0.134259 -0.552784 -0.062500 0 0 0 0 0 0 4 425252
-0.006687 0.007483 0.120495 0.262606 0.337127 -0.382337 -0.062500 0 0 0 0 0 0 4 426272
-0.006696 0.007477 0.120492 0.156226 0.267115 -0.438819 -0.062500 0 0 0 0 0 0 4 427272
-0.006721 0.007479 0.120499 0.346959 0.152478 -0.585951 -0.062500 0 0 0 0 0 0 4 428276
-0.006733 0.007479 0.120502 0.202475 0.155019 -0.542911 -0.062500 0 0 0 0 0 0 4 429265
-0.006739 0.007480 0.120502 0.107812 0.160760 -0.518158 -0.062500 0 0 0 0 0 0 4 430265
-0.006742 0.007480 0.120503 0.058841 0.163556 -0.508442 -0.062500 0 0 0 0 0 0 4 431269
-0.006764 0.007485 0.120511 0.295155 0.100321 -0.620057 -0.062500 0 0 0 0 0 0 4 432274
-0.006774 0.007487 0.120514 0.175817 0.129304 -0.563362 -0.062500 0 0 0 0 0 0 4 433271
-0.006780 0.007488 0.120515 0.094254 0.148087 -0.533677 -0.062500 0 0 0 0 0 0 4 434274
-0.006795 0.007474 0.120505 0.217425 0.343786 -0.380695 -0.062500 0 0 0 0 0 0 4 435251
-0.006803 0.007468 0.120502 0.133765 0.270207 -0.444441 -0.062500 0 0 0 0 0 0 4 436271
-0.006827 0.007469 0.120509 0.337287 0.152560 -0.593890 -0.062500 0 0 0 0 0 0 4 437269
-0.006839 0.007470 0.120511 0.198267 0.154318 -0.552019 -0.062500 0 0 0 0 0 0 4 438275
-0.006845 0.007470 0.120512 0.106308 0.159720 -0.527706 -0.062500 0 0 0 0 0 0 4 439271
-0.006860 0.007456 0.120502 0.224015 0.348771 -0.376484 -0.062500 0 0 0 0 0 0 4 440274
-0.006868 0.007449 0.120499 0.137667 0.271987 -0.441013 -0.062500 0 0 0 0 0 0 4 441266
-0.006893 0.007451 0.120506 0.338784 0.154123 -0.590509 -0.062500 0 0 0 0 0 0 4 442261
-0.006904 0.007451 0.120508 0.199023 0.155084 -0.548855 -0.062500 0 0 0 0 0 0 4 444527
-0.006910 0.007452 0.120509 0.106707 0.160095 -0.524651 -0.062500 0 0 0 0 0 0 4 445261
-0.006933 0.007457 0.120518 0.319995 0.098090 -0.629677 -0.062500 0 0 0 0 0 0 4 447327
-0.006957 0.007445 0.120511 0.351168 0.293459 -0.429216 -0.062500 0 0 0 0 0 0 4 448260
-0.006970 0.007439 0.120508 0.201261 0.234591 -0.466948 -0.062500 0 0 0 0 0 0 4 449269
-0.006996 0.007441 0.120515 0.369246 0.125549 -0.605660 -0.062500 0 0 0 0 0 0 4 450269
-0.007009 0.007442 0.120518 0.212716 0.130711 -0.560405 -0.062500 0 0 0 0 0 0 4 451259
-0.007015 0.007442 0.120519 0.112094 0.137734 -0.534947 -0.062500 0 0 0 0 0 0 4 452269
-0.007031 0.007428 0.120509 0.225709 0.325991 -0.382890 -0.062500 0 0 0 0 0 0 4 453258
-0.007039 0.007421 0.120506 0.137480 0.249656 -0.447455 -0.062500 0 0 0 0 0 0 4 454268
-0.007043 0.007418 0.120504 0.076578 0.196464 -0.482286 -0.062500 0 0 0 0 0 0 4 455382
-0.007066 0.007421 0.120512 0.305046 0.104646 -0.609972 -0.062500 0 0 0 0 0 0 4 456274
-0.007077 0.007423 0.120515 0.180505 0.119566 -0.560046 -0.062500 0 0 0 0 0 0 4 457261
-0.007082 0.007423 0.120516 0.096128 0.131491 -0.532814 -0.062500 0 0 0 0 0 0 4 458272
-0.007085 0.007424 0.120516 0.052417 0.137348 -0.522205 -0.062500 0 0 0 0 0 0 4 459258
-0.007086 0.007424 0.120516 0.030612 0.140052 -0.518359 -0.062500 0 0 0 0 0 0 4 460269
-0.007087 0.007424 0.120516 0.019785 0.141310 -0.516968 -0.062500 0 0 0 0 0 0 4 461268
-0.007120 0.007415 0.120514 0.440843 0.263604 -0.488118 -0.062500 0 0 0 0 0 0 4 462257
-0.007136 0.007410 0.120513 0.268366 0.214532 -0.501418 -0.062500 0 0 0 0 0 0 4 463271
-0.007145 0.007408 0.120513 0.143340 0.179407 -0.508580 -0.062500 0 0 0 0 0 0 4 464256
-0.007149 0.007407 0.120513 0.076783 0.160941 -0.511425 -0.062500 0 0 0 0 0 0 4 465268
-0.007184 0.007397 0.120511 0.469429 0.273293 -0.483706 -0.062500 0 0 0 0 0 0 4 466364
-0.007201 0.007392 0.120510 0.282686 0.219323 -0.497717 -0.062500 0 0 0 0 0 0 4 467258
-0.007210 0.007389 0.120510 0.150533 0.181787 -0.505214 -0.062500 0 0 0 0 0 0 4 468268
-0.007214 0.007388 0.120510 0.080387 0.162132 -0.508134 -0.062500 0 0 0 0 0 0 4 469257
-0.007217 0.007387 0.120510 0.044838 0.152266 -0.509224 -0.062500 0 0 0 0 0 0 4 470270
-0.007238 0.007392 0.120518 0.289964 0.081147 -0.623084 -0.062500 0 0 0 0 0 0 4 471285
-0.007248 0.007394 0.120521 0.173292 0.107084 -0.568672 -0.062500 0 0 0 0 0 0 4 472278
-0.007253 0.007395 0.120522 0.093037 0.124448 -0.539875 -0.062500 0 0 0 0 0 0 4 473266
-0.007256 0.007396 0.120522 0.051395 0.132978 -0.528702 -0.062500 0 0 0 0 0 0 4 474271
-0.007290 0.007387 0.120520 0.457116 0.258529 -0.495274 -0.062500 0 0 0 0 0 0 4 475276
-0.007307 0.007382 0.120520 0.277074 0.211135 -0.507748 -0.062500 0 0 0 0 0 0 4 476265
-0.007316 0.007380 0.120519 0.148304 0.176848 -0.514753 -0.062500 0 0 0 0 0 0 4 477276
-0.007320 0.007379 0.120519 0.079853 0.158792 -0.517531 -0.062500 0 0 0 0 0 0 4 478283
-0.007322 0.007378 0.120519 0.045172 0.149736 -0.518536 -0.062500 0 0 0 0 0 0 4 479281
-0.007356 0.007369 0.120517 0.454170 0.266657 -0.489112 -0.062500 0 0 0 0 0 0 4 480279
-0.007373 0.007364 0.120516 0.275679 0.215121 -0.503380 -0.062500 0 0 0 0 0 0 4 481268
-0.007381 0.007361 0.120516 0.147636 0.178809 -0.511049 -0.062500 0 0 0 0 0 0 4 482272
-0.007386 0.007360 0.120516 0.079525 0.159764 -0.514059 -0.062500 0 0 0 0 0 0 4 483268
-0.007408 0.007365 0.120524 0.307165 0.085735 -0.628032 -0.062500 0 0 0 0 0 0 4 484268
-0.007419 0.007367 0.120527 0.181883 0.109344 -0.574179 -0.062500 0 0 0 0 0 0 4 485271
-0.007424 0.007368 0.120528 0.097291 0.125555 -0.545638 -0.062500 0 0 0 0 0 0 4 486272
-0.007427 0.007368 0.120528 0.053538 0.133526 -0.534552 -0.062500 0 0 0 0 0 0 4 487279
-0.007448 0.007373 0.120536 0.294567 0.070787 -0.643229 -0.062500 0 0 0 0 0 0 4 488253
-0.007459 0.007376 0.120539 0.175776 0.100959 -0.587610 -0.062500 0 0 0 0 0 0 4 489274
-0.007477 0.007362 0.120530 0.258681 0.306247 -0.415314 -0.062500 0 0 0 0 0 0 4 490272
-0.007486 0.007356 0.120527 0.154852 0.238163 -0.472650 -0.062500 0 0 0 0 0 0 4 491272
-0.007511 0.007358 0.120534 0.348522 0.124464 -0.617453 -0.062500 0 0 0 0 0 0 4 492250
-0.007523 0.007359 0.120536 0.203596 0.127401 -0.576084 -0.062500 0 0 0 0 0 0 4 493270
-0.007529 0.007359 0.120537 0.108667 0.133426 -0.552142 -0.062500 0 0 0 0 0 0 4 494270
-0.007532 0.007359 0.120537 0.059540 0.136407 -0.542703 -0.062500 0 0 0 0 0 0 4 495269
-0.007566 0.007350 0.120535 0.461597 0.258953 -0.508212 -0.062500 0 0 0 0 0 0 4 496267
-0.007583 0.007345 0.120534 0.279671 0.210281 -0.521717 -0.062500 0 0 0 0 0 0 4 497270
-0.007592 0.007343 0.120534 0.149934 0.175413 -0.529215 -0.062500 0 0 0 0 0 0 4 498269
-0.007596 0.007342 0.120534 0.080961 0.157087 -0.532179 -0.062500 0 0 0 0 0 0 4 499250
-0.007619 0.007346 0.120542 0.308621 0.083364 -0.645355 -0.062500 0 0 0 0 0 0 4 500270
-0.007630 0.007348 0.120545 0.182891 0.107132 -0.591900 -0.062500 0 0 0 0 0 0 4 501267
-0.007635 0.007349 0.120546 0.098064 0.123450 -0.563544 -0.062500 0 0 0 0 0 0 4 502272
-0.007638 0.007350 0.120546 0.054170 0.131477 -0.552545 -0.062500 0 0 0 0 0 0 4 503267
-0.007672 0.007341 0.120544 0.458675 0.254292 -0.516847 -0.062500 0 0 0 0 0 0 4 504272
-0.007689 0.007336 0.120543 0.278153 0.206880 -0.530446 -0.062500 0 0 0 0 0 0 4 505268
-0.007698 0.007334 0.120543 0.149026 0.172641 -0.538026 -0.062500 0 0 0 0 0 0 4 506253
-0.007722 0.007338 0.120551 0.343240 0.090096 -0.652744 -0.062500 0 0 0 0 0 0 4 507251
-0.007734 0.007339 0.120554 0.200165 0.109405 -0.600188 -0.062500 0 0 0 0 0 0 4 508268
-0.007740 0.007340 0.120555 0.106590 0.123509 -0.572187 -0.062500 0 0 0 0 0 0 4 509269
-0.007763 0.007346 0.120563 0.321278 0.065877 -0.672849 -0.062500 0 0 0 0 0 0 4 510272
-0.007787 0.007334 0.120556 0.352545 0.283073 -0.471460 -0.062500 0 0 0 0 0 0 4 511259
-0.007799 0.007328 0.120553 0.203167 0.225684 -0.510594 -0.062500 0 0 0 0 0 0 4 512271
-0.007826 0.007330 0.120560 0.373190 0.117344 -0.647007 -0.062500 0 0 0 0 0 0 4 513271
-0.007839 0.007331 0.120562 0.215731 0.122823 -0.603615 -0.062500 0 0 0 0 0 0 4 514276
-0.007845 0.007332 0.120563 0.114521 0.130106 -0.579010 -0.062500 0 0 0 0 0 0 4 515266
-0.007848 0.007332 0.120564 0.062352 0.133687 -0.569365 -0.062500 0 0 0 0 0 0 4 516271
-0.007850 0.007332 0.120564 0.036336 0.135295 -0.565835 -0.062500 0 0 0 0 0 0 4 517268
-0.007871 0.007337 0.120572 0.286630 0.071429 -0.675695 -0.062500 0 0 0 0 0 0 4 518271
-0.007881 0.007339 0.120575 0.170647 0.097949 -0.621908 -0.062500 0 0 0 0 0 0 4 519270
-0.007886 0.007340 0.120576 0.091246 0.116728 -0.593486 -0.062500 0 0 0 0 0 0 4 520298
-0.007922 0.007331 0.120574 0.476849 0.246904 -0.549316 -0.062500 0 0 0 0 0 0 4 521273
-0.007939 0.007327 0.120573 0.286676 0.202157 -0.561001 -0.062500 0 0 0 0 0 0 4 522277
-0.007948 0.007325 0.120573 0.152736 0.169231 -0.568028 -0.062500 0 0 0 0 0 0 4 523278
-0.007973 0.007329 0.120580 0.345174 0.087265 -0.681608 -0.062500 0 0 0 0 0 0 4 524261
-0.007985 0.007331 0.120583 0.200566 0.106885 -0.629475 -0.062500 0 0 0 0 0 0 4 525268
-0.007991 0.007331 0.120584 0.106228 0.121155 -0.601713 -0.062500 0 0 0 0 0 0 4 526311
-0.007994 0.007332 0.120585 0.057585 0.128173 -0.590897 -0.062500 0 0 0 0 0 0 4 527326
-0.008028 0.007323 0.120582 0.460195 0.252308 -0.553171 -0.062500 0 0 0 0 0 0 4 528307
-0.008045 0.007318 0.120581 0.278492 0.204740 -0.567797 -0.062500 0 0 0 0 0 0 4 529322
-0.008054 0.007316 0.120581 0.148712 0.170470 -0.575924 -0.062500 0 0 0 0 0 0 4 530257
-0.008079 0.007320 0.120589 0.343416 0.087853 -0.689495 -0.062500 0 0 0 0 0 0 4 531382
-0.008091 0.007322 0.120592 0.197901 0.105073 -0.637718 -0.062500 0 0 0 0 0 0 4 532258
-0.008097 0.007322 0.120593 0.104004 0.119199 -0.610089 -0.062500 0 0 0 0 0 0 4 533258
-0.008100 0.007323 0.120593 0.055579 0.126174 -0.599336 -0.062500 0 0 0 0 0 0 4 534259
-0.008121 0.007328 0.120601 0.295293 0.064794 -0.705596 -0.062500 0 0 0 0 0 0 4 535266
-0.008145 0.007316 0.120594 0.337595 0.280023 -0.506718 -0.062500 0 0 0 0 0 0 4 536254
-0.008156 0.007310 0.120591 0.194411 0.221963 -0.547409 -0.062500 0 0 0 0 0 0 4 537265
-0.008183 0.007312 0.120598 0.368311 0.113274 -0.683121 -0.062500 0 0 0 0 0 0 4 538256
-0.008196 0.007313 0.120600 0.211855 0.118616 -0.640655 -0.062500 0 0 0 0 0 0 4 539265
-0.008202 0.007314 0.120601 0.111169 0.125855 -0.616498 -0.062500 0 0 0 0 0 0 4 540254
-0.008225 0.007319 0.120609 0.323250 0.064788 -0.716790 -0.062500 0 0 0 0 0 0 4 541266
-0.008249 0.007307 0.120602 0.351285 0.280005 -0.515793 -0.062500 0 0 0 0 0 0 4 542256
-0.008262 0.007301 0.120599 0.201248 0.221970 -0.555941 -0.062500 0 0 0 0 0 0 4 543265
-0.008268 0.007298 0.120598 0.107831 0.177927 -0.581508 -0.062500 0 0 0 0 0 0 4 544254
-0.008291 0.007302 0.120606 0.322696 0.090282 -0.701335 -0.062500 0 0 0 0 0 0 4 545264
-0.008303 0.007304 0.120608 0.186241 0.105266 -0.652565 -0.062500 0 0 0 0 0 0 4 546256
-0.008313 0.007321 0.120597 0.154682 -0.097806 -0.452238 -0.062500 0 0 0 0 0 0 4 547264
-0.008318 0.007330 0.120593 0.090882 -0.008791 -0.525073 -0.062500 0 0 0 0 0 0 4 548256
-0.008342 0.007339 0.120599 0.315316 -0.007617 -0.674880 -0.062500 0 0 0 0 0 0 4 549265
-0.008353 0.007344 0.120601 0.184398 0.056569 -0.638333 -0.062500 0 0 0 0 0 0 4 550272
-0.008371 0.007332 0.120592 0.258976 0.278968 -0.471308 -0.062500 0 0 0 0 0 0 4 551266
-0.008380 0.007326 0.120588 0.152772 0.220232 -0.531979 -0.062500 0 0 0 0 0 0 4 552254
-0.008406 0.007329 0.120595 0.347033 0.111149 -0.674799 -0.062500 0 0 0 0 0 0 4 553265
-0.008418 0.007329 0.120597 0.200220 0.116445 -0.635732 -0.062500 0 0 0 0 0 0 4 554254
-0.008424 0.007330 0.120598 0.104223 0.123759 -0.612836 -0.062500 0 0 0 0 0 0 4 555265
-0.008447 0.007335 0.120606 0.319139 0.062707 -0.712740 -0.062500 0 0 0 0 0 0 4 556265
-0.008471 0.007323 0.120599 0.347688 0.277826 -0.511943 -0.062500 0 0 0 0 0 0 4 557517
-0.008484 0.007317 0.120596 0.198374 0.219877 -0.552501 -0.062500 0 0 0 0 0 0 4 558252
-0.008490 0.007315 0.120595 0.105271 0.175904 -0.578277 -0.062500 0 0 0 0 0 0 4 559273
-0.008513 0.007318 0.120603 0.318258 0.086559 -0.697308 -0.062500 0 0 0 0 0 0 4 560261
-0.008525 0.007320 0.120605 0.183917 0.103480 -0.649029 -0.062500 0 0 0 0 0 0 4 561280
-0.008530 0.007321 0.120606 0.094602 0.116537 -0.622757 -0.062500 0 0 0 0 0 0 4 562277
-0.008533 0.007321 0.120606 0.048473 0.122996 -0.612493 -0.062500 0 0 0 0 0 0 4 563264
-0.008567 0.007312 0.120604 0.452587 0.246367 -0.571798 -0.062500 0 0 0 0 0 0 4 564276
-0.008585 0.007307 0.120603 0.271566 0.198792 -0.587970 -0.062500 0 0 0 0 0 0 4 565278
-0.008593 0.007305 0.120603 0.142035 0.164606 -0.596920 -0.062500 0 0 0 0 0 0 4 566270
-0.008618 0.007309 0.120610 0.337998 0.081953 -0.708766 -0.062500 0 0 0 0 0 0 4 567267
-0.008630 0.007311 0.120613 0.193664 0.101257 -0.658173 -0.062500 0 0 0 0 0 0 4 568267
-0.008648 0.007297 0.120604 0.261516 0.300430 -0.485425 -0.062500 0 0 0 0 0 0 4 569268
-0.008658 0.007291 0.120600 0.152757 0.230143 -0.544507 -0.062500 0 0 0 0 0 0 4 570269
-0.008663 0.007288 0.120599 0.081425 0.179962 -0.577732 -0.062500 0 0 0 0 0 0 4 571267
-0.008686 0.007291 0.120606 0.308090 0.089314 -0.698898 -0.062500 0 0 0 0 0 0 4 572277
-0.008697 0.007293 0.120609 0.178869 0.104799 -0.651926 -0.062500 0 0 0 0 0 0 4 573268
-0.008702 0.007293 0.120610 0.092077 0.117176 -0.626178 -0.062500 0 0 0 0 0 0 4 574273
-0.008705 0.007294 0.120610 0.047207 0.123301 -0.616082 -0.062500 0 0 0 0 0 0 4 575268
-0.008739 0.007285 0.120608 0.449464 0.244874 -0.574422 -0.062500 0 0 0 0 0 0 4 576268
-0.008757 0.007280 0.120607 0.268797 0.197279 -0.591095 -0.062500 0 0 0 0 0 0 4 577267
-0.008765 0.007278 0.120606 0.139439 0.163127 -0.600323 -0.062500 0 0 0 0 0 0 4 578269
-0.008790 0.007282 0.120614 0.335814 0.080459 -0.711664 -0.062500 0 0 0 0 0 0 4 579266
-0.008802 0.007284 0.120617 0.191314 0.099765 -0.661406 -0.062500 0 0 0 0 0 0 4 580267
-0.008820 0.007270 0.120607 0.258736 0.298776 -0.488435 -0.062500 0 0 0 0 0 0 4 581266
-0.008830 0.007264 0.120604 0.150185 0.228593 -0.547754 -0.062500 0 0 0 0 0 0 4 582269
-0.008855 0.007266 0.120610 0.344262 0.113718 -0.688547 -0.062500 0 0 0 0 0 0 4 583309
-0.008868 0.007266 0.120612 0.196323 0.116092 -0.650220 -0.062500 0 0 0 0 0 0 4 584267
-0.008874 0.007267 0.120613 0.099742 0.121966 -0.627735 -0.062500 0 0 0 0 0 0 4 585268
-0.008877 0.007267 0.120614 0.049843 0.124932 -0.618831 -0.062500 0 0 0 0 0 0 4 586270
-0.008878 0.007267 0.120614 0.024998 0.126243 -0.615559 -0.062500 0 0 0 0 0 0 4 587267
-0.008912 0.007258 0.120611 0.439721 0.246801 -0.575363 -0.062500 0 0 0 0 0 0 4 588272
-0.008929 0.007253 0.120610 0.264049 0.198172 -0.593445 -0.062500 0 0 0 0 0 0 4 589270
-0.008937 0.007251 0.120610 0.134967 0.162373 -0.603248 -0.062500 0 0 0 0 0 0 4 590267
-0.008946 0.007266 0.120597 0.124167 -0.071808 -0.433109 -0.062500 0 0 0 0 0 0 4 591266
-0.008984 0.007265 0.120590 0.499819 0.121622 -0.478285 -0.062500 0 0 0 0 0 0 4 592264
-0.009003 0.007265 0.120587 0.296324 0.131044 -0.541778 -0.062500 0 0 0 0 0 0 4 593266
-0.009012 0.007265 0.120586 0.153270 0.128507 -0.569336 -0.062500 0 0 0 0 0 0 4 594267
-0.009017 0.007265 0.120586 0.076831 0.127023 -0.579725 -0.062500 0 0 0 0 0 0 4 595270
-0.009040 0.007270 0.120593 0.303523 0.061685 -0.690203 -0.062500 0 0 0 0 0 0 4 596868
-0.009051 0.007272 0.120596 0.174048 0.089747 -0.640464 -0.062500 0 0 0 0 0 0 4 597271
-0.009057 0.007273 0.120597 0.087232 0.108360 -0.613812 -0.062500 0 0 0 0 0 0 4 598249
-0.009059 0.007273 0.120597 0.042441 0.117593 -0.603415 -0.062500 0 0 0 0 0 0 4 599271
-0.009061 0.007274 0.120597 0.020194 0.122014 -0.599597 -0.062500 0 0 0 0 0 0 4 600274
-0.009094 0.007265 0.120595 0.436219 0.243926 -0.558154 -0.062500 0 0 0 0 0 0 4 601270
-0.009111 0.007260 0.120594 0.261276 0.196138 -0.576645 -0.062500 0 0 0 0 0 0 4 602268
-0.009119 0.007258 0.120593 0.134678 0.161930 -0.586715 -0.062500 0 0 0 0 0 0 4 603267
-0.009144 0.007262 0.120601 0.333077 0.079202 -0.697015 -0.062500 0 0 0 0 0 0 4 604268
-0.009156 0.007264 0.120603 0.187791 0.097581 -0.647580 -0.062500 0 0 0 0 0 0 4 605272
-0.009175 0.007250 0.120594 0.254625 0.296307 -0.474253 -0.062500 0 0 0 0 0 0 4 606252
-0.009184 0.007244 0.120590 0.146621 0.226292 -0.533977 -0.062500 0 0 0 0 0 0 4 607270
-0.009189 0.007241 0.120589 0.075620 0.176267 -0.567582 -0.062500 0 0 0 0 0 0 4 608266
-0.009212 0.007244 0.120596 0.303404 0.085618 -0.686927 -0.062500 0 0 0 0 0 0 4 609257
-0.009223 0.007246 0.120599 0.173665 0.101112 -0.641039 -0.062500 0 0 0 0 0 0 4 610331
-0.009229 0.007246 0.120600 0.086555 0.113518 -0.615798 -0.062500 0 0 0 0 0 0 4 611324
-0.009231 0.007247 0.120600 0.041569 0.119699 -0.605904 -0.062500 0 0 0 0 0 0 4 612307
-0.009266 0.007238 0.120597 0.446251 0.242214 -0.561177 -0.062500 0 0 0 0 0 0 4 613324
-0.009283 0.007233 0.120596 0.251930 0.174234 -0.579350 -0.062500 0 0 0 0 0 0 4 614257
-0.009291 0.007231 0.120596 0.122578 0.140244 -0.589374 -0.062500 0 0 0 0 0 0 4 615262
-0.009296 0.007230 0.120596 0.053645 0.122425 -0.593338 -0.062500 0 0 0 0 0 0 4 616253
-0.009318 0.007234 0.120603 0.298743 0.069251 -0.700495 -0.062500 0 0 0 0 0 0 4 617261
-0.009342 0.007222 0.120595 0.317948 0.256825 -0.503273 -0.062500 0 0 0 0 0 0 4 618264
-0.009354 0.007216 0.120593 0.172805 0.196339 -0.546809 -0.062500 0 0 0 0 0 0 4 619254
-0.009360 0.007213 0.120592 0.081669 0.151194 -0.573870 -0.062500 0 0 0 0 0 0 4 620263
-0.009384 0.007217 0.120599 0.299649 0.062117 -0.690184 -0.062500 0 0 0 0 0 0 4 621254
-0.009395 0.007219 0.120601 0.164750 0.078695 -0.643753 -0.062500 0 0 0 0 0 0 4 622257
-0.009401 0.007219 0.120602 0.075110 0.091656 -0.618368 -0.062500 0 0 0 0 0 0 4 623263
-0.009404 0.007220 0.120603 0.028843 0.098107 -0.608425 -0.062500 0 0 0 0 0 0 4 624254
-0.009425 0.007225 0.120610 0.272366 0.036305 -0.710050 -0.062500 0 0 0 0 0 0 4 625262
-0.009448 0.007213 0.120602 0.311293 0.250236 -0.510955 -0.062500 0 0 0 0 0 0 4 626254
-0.009460 0.007207 0.120600 0.169433 0.192661 -0.554030 -0.062500 0 0 0 0 0 0 4 627263
-0.009466 0.007205 0.120599 0.079939 0.148990 -0.580942 -0.062500 0 0 0 0 0 0 4 628252
-0.009490 0.007208 0.120606 0.299062 0.061381 -0.696811 -0.062500 0 0 0 0 0 0 4 629252
-0.009501 0.007210 0.120608 0.164467 0.078305 -0.650575 -0.062500 0 0 0 0 0 0 4 630263
-0.009519 0.007196 0.120599 0.235329 0.275633 -0.477672 -0.062500 0 0 0 0 0 0 4 631252
-0.009529 0.007190 0.120595 0.130157 0.205250 -0.538155 -0.062500 0 0 0 0 0 0 4 632263
-0.009554 0.007192 0.120601 0.327230 0.090238 -0.676943 -0.062500 0 0 0 0 0 0 4 633262
-0.009566 0.007193 0.120604 0.179268 0.092536 -0.640233 -0.062500 0 0 0 0 0 0 4 634252
-0.009572 0.007193 0.120604 0.082561 0.098449 -0.618499 -0.062500 0 0 0 0 0 0 4 635263
-0.009576 0.007193 0.120605 0.033102 0.100672 -0.609872 -0.062500 0 0 0 0 0 0 4 636263
-0.009598 0.007198 0.120612 0.275066 0.037156 -0.711330 -0.062500 0 0 0 0 0 0 4 637252
-0.009621 0.007186 0.120604 0.312517 0.250065 -0.512326 -0.062500 0 0 0 0 0 0 4 638258
-0.009632 0.007181 0.120602 0.170295 0.192162 -0.555784 -0.062500 0 0 0 0 0 0 4 639262
-0.009638 0.007178 0.120601 0.080607 0.148350 -0.582884 -0.062500 0 0 0 0 0 0 4 640262
-0.009662 0.007181 0.120608 0.299993 0.060642 -0.698193 -0.062500 0 0 0 0 0 0 4 641267
-0.009674 0.007183 0.120610 0.165129 0.077522 -0.652308 -0.062500 0 0 0 0 0 0 4 642263
-0.009692 0.007170 0.120601 0.235495 0.274676 -0.479167 -0.062500 0 0 0 0 0 0 4 643260
-0.009701 0.007163 0.120597 0.130514 0.204379 -0.539886 -0.062500 0 0 0 0 0 0 4 644269
-0.009706 0.007160 0.120596 0.060941 0.154251 -0.573969 -0.062500 0 0 0 0 0 0 4 645272
-0.009729 0.007164 0.120603 0.290413 0.063492 -0.691608 -0.062500 0 0 0 0 0 0 4 646258
-0.009740 0.007165 0.120605 0.160374 0.078906 -0.646794 -0.062500 0 0 0 0 0 0 4 647270
-0.009745 0.007166 0.120606 0.073125 0.091334 -0.622069 -0.062500 0 0 0 0 0 0 4 648260
-0.009748 0.007166 0.120607 0.028082 0.097542 -0.612351 -0.062500 0 0 0 0 0 0 4 649266
-0.009770 0.007171 0.120614 0.272869 0.035576 -0.712784 -0.062500 0 0 0 0 0 0 4 650273
-0.009793 0.007160 0.120606 0.311601 0.248101 -0.513590 -0.062500 0 0 0 0 0 0 4 651269
-0.009805 0.007154 0.120603 0.170164 0.190670 -0.557290 -0.062500 0 0 0 0 0 0 4 652246
-0.009811 0.007151 0.120602 0.080878 0.147100 -0.584542 -0.062500 0 0 0 0 0 0 4 653266
-0.009834 0.007155 0.120609 0.300743 0.059485 -0.699275 -0.062500 0 0 0 0 0 0 4 654264
-0.009846 0.007156 0.120612 0.165758 0.076422 -0.653739 -0.062500 0 0 0 0 0 0 4 655268
-0.009864 0.007143 0.120602 0.235742 0.273447 -0.480380 -0.062500 0 0 0 0 0 0 4 656264
-0.009873 0.007137 0.120599 0.130983 0.203248 -0.541315 -0.062500 0 0 0 0 0 0 4 657264
-0.009878 0.007133 0.120598 0.061489 0.153197 -0.575529 -0.062500 0 0 0 0 0 0 4 658268
-0.009901 0.007137 0.120604 0.291295 0.062441 -0.692567 -0.062500 0 0 0 0 0 0 4 659270
-0.009912 0.007138 0.120607 0.161108 0.077856 -0.648094 -0.062500 0 0 0 0 0 0 4 660265
-0.009918 0.007139 0.120608 0.073775 0.090305 -0.623560 -0.062500 0 0 0 0 0 0 4 661264
-0.009933 0.007125 0.120598 0.188163 0.280290 -0.465302 -0.062500 0 0 0 0 0 0 4 662265
-0.009961 0.007124 0.120601 0.374884 0.141586 -0.635889 -0.062500 0 0 0 0 0 0 4 663263
-0.009975 0.007123 0.120603 0.206564 0.117982 -0.623094 -0.062500 0 0 0 0 0 0 4 664262
-0.009982 0.007122 0.120603 0.097449 0.110076 -0.611192 -0.062500 0 0 0 0 0 0 4 665264
-0.009986 0.007122 0.120603 0.040821 0.106242 -0.606193 -0.062500 0 0 0 0 0 0 4 666264
-0.010000 0.007108 0.120593 0.171807 0.287939 -0.455571 -0.062500 0 0 0 0 0 0 4 667266
-0.010007 0.007101 0.120589 0.099519 0.208889 -0.525778 -0.062500 0 0 0 0 0 0 4 668263
-0.010032 0.007102 0.120595 0.313693 0.090328 -0.666502 -0.062500 0 0 0 0 0 0 4 669246
-0.010044 0.007103 0.120597 0.173129 0.090911 -0.632055 -0.062500 0 0 0 0 0 0 4 670265
-0.010050 0.007103 0.120598 0.080070 0.096034 -0.611258 -0.062500 0 0 0 0 0 0 4 671267
-0.010053 0.007104 0.120598 0.031964 0.098670 -0.602966 -0.062500 0 0 0 0 0 0 4 672252
-0.010087 0.007095 0.120595 0.434965 0.218528 -0.553839 -0.062500 0 0 0 0 0 0 4 673269
-0.010104 0.007090 0.120594 0.254004 0.170566 -0.574514 -0.062500 0 0 0 0 0 0 4 674414
-0.010113 0.007088 0.120593 0.124219 0.136423 -0.585891 -0.062500 0 0 0 0 0 0 4 675323
-0.010117 0.007087 0.120593 0.055052 0.118565 -0.590411 -0.062500 0 0 0 0 0 0 4 676340
-0.010132 0.007072 0.120582 0.178908 0.293170 -0.442955 -0.062500 0 0 0 0 0 0 4 677334
-0.010139 0.007065 0.120579 0.103152 0.212116 -0.514592 -0.062500 0 0 0 0 0 0 4 678328
-0.010164 0.007067 0.120584 0.315768 0.091897 -0.655375 -0.062500 0 0 0 0 0 0 4 679299
-0.010176 0.007067 0.120587 0.174222 0.091668 -0.621393 -0.062500 0 0 0 0 0 0 4 680298
[truncated: 5,902,374 more chars]
