# Supplementary material for: Increasing Patient Engagement in Rehabilitation Exercises Using Computer-Based Citizen Science
Source: PLoS One. 2015 Mar 20;10(3):e0117013. doi: 10.1371/journal.pone.0117013 (PMC4368773; doi:10.1371/journal.pone.0117013)
Supplement: S1 Dataset — (ZIP) [file pone.0117013.s001.zip › Dataset_S1/H7/H7_with.dat]

-0.015964 -0.004552 0.170537 -3.455323 4.678119 -12.728478 -0.000000 1 0 0 0 0 0 0 951
-0.015801 -0.004735 0.171086 -2.457019 2.851126 -8.447889 -0.000032 1 0 0 0 0 0 0 1961
-0.015698 -0.004900 0.171482 -1.567435 2.432389 -6.040524 -0.000063 1 0 0 0 0 0 0 2958
-0.015565 -0.005076 0.171988 -1.868732 2.537721 -7.247688 -0.000095 1 0 0 0 0 0 0 3982
-0.015503 -0.005195 0.172383 -0.971228 1.803461 -5.959221 -0.000125 1 0 0 0 0 0 0 4966
-0.015471 -0.005313 0.172774 -0.480977 1.734614 -5.796804 -0.000157 1 0 0 0 0 0 0 5963
-0.015485 -0.005401 0.173209 0.173272 1.326646 -6.391034 -0.000188 1 0 0 0 0 0 0 6973
-0.015531 -0.005425 0.173510 0.661800 0.468232 -4.725148 -0.000223 1 0 0 0 0 0 0 8076
-0.015526 -0.005433 0.173842 0.041405 0.163119 -4.984551 -0.000255 1 0 0 0 0 0 0 9100
-0.015558 -0.005396 0.174133 0.482729 -0.435236 -4.506003 -0.000285 1 0 0 0 0 0 0 10078
-0.015538 -0.005369 0.174389 -0.142798 -0.374231 -4.049405 -0.000344 1 0 0 0 0 0 0 11959
-0.015085 -0.005364 0.174867 -5.835013 -0.069217 -6.926708 -0.000376 1 0 0 0 0 0 0 12981
-0.014765 -0.005335 0.175057 -4.665700 -0.350006 -3.491906 -0.000407 1 0 0 0 0 0 0 13976
-0.014293 -0.005336 0.175236 -6.533187 0.006828 -3.025140 -0.000438 1 0 0 0 0 0 0 14972
-0.013948 -0.005327 0.175337 -5.056939 -0.074675 -1.985703 -0.000469 1 0 0 0 0 0 0 15954
-0.013346 -0.005268 0.175473 -8.248916 -0.736205 -2.365947 -0.000501 1 0 0 0 0 0 0 16970
-0.013043 -0.005218 0.175527 -4.676642 -0.683798 -1.370521 -0.000531 1 0 0 0 0 0 0 17956
-0.012678 -0.005138 0.175580 -5.121504 -1.063196 -1.281055 -0.000563 1 0 0 0 0 0 0 18955
-0.012361 -0.005007 0.175609 -4.549223 -1.777147 -0.982557 -0.000594 1 0 0 0 0 0 0 19955
-0.012081 -0.004864 0.175620 -3.994970 -1.993318 -0.742767 -0.000625 1 0 0 0 0 0 0 20953
-0.011880 -0.004719 0.175607 -2.921018 -2.037060 -0.440344 -0.000656 1 0 0 0 0 0 0 21954
-0.011742 -0.004568 0.175574 -1.993209 -2.120000 -0.158295 -0.000687 1 0 0 0 0 0 0 22943
-0.011626 -0.004434 0.175534 -1.607625 -1.904131 -0.075084 -0.000721 1 0 0 0 0 0 0 24028
-0.011556 -0.004318 0.175486 -0.960288 -1.650117 0.004817 -0.000752 1 0 0 0 0 0 0 25006
-0.011525 -0.004226 0.175429 -0.331927 -1.282494 -0.270457 -0.001217 1 0 0 0 0 0 0 39882
-0.009441 -0.005707 0.174694 -26.999457 19.225346 8.549444 -0.001251 1 0 0 0 0 0 0 40986
-0.009243 -0.005795 0.174654 -5.139807 3.176931 0.359731 -0.001281 1 0 0 0 0 0 0 41958
-0.009013 -0.005875 0.174631 -3.362260 1.464323 -0.704611 -0.001312 1 0 0 0 0 0 0 42943
-0.008762 -0.005913 0.174619 -3.466492 0.760853 -0.967917 -0.001344 1 0 0 0 0 0 0 43952
-0.008537 -0.005941 0.174607 -3.151880 0.548948 -1.031551 -0.001375 1 0 0 0 0 0 0 44938
-0.008339 -0.005920 0.174602 -2.755409 -0.098843 -1.137240 -0.001406 1 0 0 0 0 0 0 45947
-0.008192 -0.005884 0.174595 -2.066598 -0.350499 -1.163452 -0.001437 1 0 0 0 0 0 0 46938
-0.008063 -0.005804 0.174591 -1.750282 -0.948367 -1.219178 -0.001469 1 0 0 0 0 0 0 47946
-0.007974 -0.005675 0.174587 -1.204887 -1.646946 -1.251228 -0.001500 1 0 0 0 0 0 0 48947
-0.007940 -0.005532 0.174580 -0.425050 -1.907320 -1.236935 -0.001531 1 0 0 0 0 0 0 49945
-0.007926 -0.005402 0.174575 -0.094187 -1.753927 -1.288918 -0.001563 1 0 0 0 0 0 0 50955
-0.007900 -0.005286 0.174568 -0.214315 -1.573054 -1.292192 -0.001594 1 0 0 0 0 0 0 51944
-0.007859 -0.005196 0.174563 -0.413581 -1.198369 -1.354278 -0.001625 1 0 0 0 0 0 0 52943
-0.007781 -0.005147 0.174561 -0.919147 -0.633288 -1.413587 -0.001656 1 0 0 0 0 0 0 53937
-0.007684 -0.005118 0.174561 -1.212715 -0.312694 -1.457638 -0.001688 1 0 0 0 0 0 0 54956
-0.007533 -0.005111 0.174567 -1.945791 -0.005265 -1.581613 -0.001719 1 0 0 0 0 0 0 55954
-0.007340 -0.005156 0.174571 -2.573306 0.718787 -1.592136 -0.001750 1 0 0 0 0 0 0 56954
-0.007134 -0.005207 0.174570 -2.802847 0.865991 -1.550426 -0.001781 1 0 0 0 0 0 0 57942
-0.006922 -0.005260 0.174567 -2.909576 0.920384 -1.536007 -0.001812 1 0 0 0 0 0 0 58949
-0.006692 -0.005299 0.174568 -3.152727 0.739499 -1.617269 -0.001844 1 0 0 0 0 0 0 59945
-0.006490 -0.005341 0.174568 -2.824360 0.761077 -1.637545 -0.001874 1 0 0 0 0 0 0 60925
-0.006295 -0.005347 0.174570 -2.697293 0.301014 -1.686966 -0.001906 1 0 0 0 0 0 0 61957
-0.006148 -0.005324 0.174566 -2.061603 -0.118119 -1.642487 -0.001938 1 0 0 0 0 0 0 62955
-0.006011 -0.005271 0.174565 -1.877349 -0.555294 -1.704406 -0.001968 1 0 0 0 0 0 0 63923
-0.005936 -0.005207 0.174567 -1.049301 -0.737213 -1.766739 -0.002000 1 0 0 0 0 0 0 64951
-0.005864 -0.005106 0.174568 -0.925121 -1.235281 -1.795897 -0.002031 1 0 0 0 0 0 0 65949
-0.005822 -0.005018 0.174571 -0.529432 -1.114909 -1.838243 -0.002062 1 0 0 0 0 0 0 66941
-0.005788 -0.004900 0.174576 -0.380757 -1.502890 -1.901297 -0.002094 1 0 0 0 0 0 0 67947
-0.005743 -0.004809 0.174577 -0.509841 -1.184074 -1.875514 -0.002125 1 0 0 0 0 0 0 68941
-0.005691 -0.004731 0.174589 -0.609229 -0.980800 -2.041018 -0.002156 1 0 0 0 0 0 0 69946
-0.005601 -0.004650 0.174596 -1.120272 -1.005321 -2.009705 -0.002187 1 0 0 0 0 0 0 70939
-0.005520 -0.004599 0.174601 -1.057462 -0.618389 -2.016187 -0.002219 1 0 0 0 0 0 0 71958
-0.005406 -0.004553 0.174608 -1.465845 -0.521618 -2.063954 -0.002250 1 0 0 0 0 0 0 72963
-0.005269 -0.004529 0.174619 -1.820868 -0.208245 -2.152147 -0.002281 1 0 0 0 0 0 0 73955
-0.005107 -0.004502 0.174625 -2.191243 -0.228600 -2.116138 -0.002313 1 0 0 0 0 0 0 74954
-0.004953 -0.004466 0.174632 -2.116378 -0.329020 -2.148298 -0.002344 1 0 0 0 0 0 0 75955
-0.004804 -0.004427 0.174639 -2.054838 -0.388841 -2.180206 -0.002375 1 0 0 0 0 0 0 76953
-0.004672 -0.004403 0.174641 -1.833527 -0.209198 -2.135596 -0.002406 1 0 0 0 0 0 0 77953
-0.004541 -0.004347 0.174642 -1.791408 -0.584417 -2.143851 -0.002437 1 0 0 0 0 0 0 78924
-0.004425 -0.004293 0.174650 -1.601573 -0.615418 -2.260677 -0.002469 1 0 0 0 0 0 0 79953
-0.004303 -0.004223 0.174653 -1.669839 -0.821063 -2.241624 -0.002500 1 0 0 0 0 0 0 80954
-0.004213 -0.004156 0.174653 -1.251255 -0.803311 -2.212749 -0.002531 1 0 0 0 0 0 0 81952
-0.004118 -0.004095 0.174660 -1.289847 -0.718014 -2.332021 -0.002563 1 0 0 0 0 0 0 82953
-0.004063 -0.004027 0.174664 -0.761839 -0.803709 -2.340736 -0.002594 1 0 0 0 0 0 0 83952
-0.004000 -0.003982 0.174668 -0.826597 -0.512773 -2.354875 -0.002625 1 0 0 0 0 0 0 84953
-0.003917 -0.003933 0.174677 -1.082918 -0.545892 -2.445746 -0.002655 1 0 0 0 0 0 0 85924
-0.003847 -0.003876 0.174679 -0.943443 -0.645192 -2.389325 -0.002687 1 0 0 0 0 0 0 86950
-0.003776 -0.003836 0.174682 -0.949055 -0.426920 -2.415466 -0.002719 1 0 0 0 0 0 0 87952
-0.003704 -0.003806 0.174685 -0.960312 -0.290885 -2.445876 -0.002750 1 0 0 0 0 0 0 88951
-0.003611 -0.003785 0.174684 -1.249509 -0.150126 -2.425491 -0.002781 1 0 0 0 0 0 0 89952
-0.003528 -0.003763 0.174685 -1.142501 -0.141756 -2.474064 -0.002813 1 0 0 0 0 0 0 90951
-0.003429 -0.003747 0.174683 -1.346841 -0.074095 -2.465905 -0.002844 1 0 0 0 0 0 0 91955
-0.003343 -0.003727 0.174684 -1.194970 -0.102972 -2.521199 -0.002875 1 0 0 0 0 0 0 92962
-0.003278 -0.003723 0.174680 -0.904653 0.089419 -2.496366 -0.002907 1 0 0 0 0 0 0 93964
-0.003203 -0.003732 0.174671 -1.020201 0.277287 -2.442165 -0.002938 1 0 0 0 0 0 0 94962
-0.003129 -0.003725 0.174667 -1.014110 0.099690 -2.546362 -0.002971 1 0 0 0 0 0 0 96021
-0.003078 -0.003706 0.174658 -0.716153 -0.080013 -2.500804 -0.003002 1 0 0 0 0 0 0 97023
-0.003031 -0.003701 0.174650 -0.637901 0.098340 -2.532206 -0.003033 1 0 0 0 0 0 0 97998
-0.003008 -0.003699 0.174646 -0.324614 0.146357 -2.618344 -0.003066 1 0 0 0 0 0 0 99062
-0.002982 -0.003682 0.174637 -0.322935 -0.041035 -2.576055 -0.003096 1 0 0 0 0 0 0 100038
-0.002947 -0.003679 0.174628 -0.437387 0.121575 -2.611158 -0.003128 1 0 0 0 0 0 0 101041
-0.002938 -0.003657 0.174620 -0.125729 -0.116667 -2.646156 -0.003158 1 0 0 0 0 0 0 102006
-0.002912 -0.003651 0.174613 -0.313765 0.078198 -2.677797 -0.003191 1 0 0 0 0 0 0 103053
-0.002877 -0.003653 0.174605 -0.443002 0.207880 -2.705452 -0.003221 1 0 0 0 0 0 0 104027
-0.002845 -0.003638 0.174594 -0.412858 0.000014 -2.682598 -0.003252 1 0 0 0 0 0 0 105026
-0.002808 -0.003636 0.174585 -0.487987 0.146228 -2.731370 -0.003284 1 0 0 0 0 0 0 106036
-0.002768 -0.003641 0.174576 -0.535487 0.245287 -2.773384 -0.003316 1 0 0 0 0 0 0 107060
-0.002704 -0.003653 0.174564 -0.843392 0.367340 -2.754770 -0.003347 1 0 0 0 0 0 0 108043
-0.002651 -0.003665 0.174555 -0.744977 0.370697 -2.842195 -0.003418 1 0 0 0 0 0 0 110340
-0.002560 -0.003687 0.174538 -1.236503 0.503677 -2.775509 -0.003444 1 0 0 0 0 0 0 111160
-0.002492 -0.003703 0.174526 -0.974672 0.447790 -2.850796 -0.003471 1 0 0 0 0 0 0 112024
-0.002437 -0.003717 0.174517 -0.794195 0.408335 -2.911501 -0.003502 1 0 0 0 0 0 0 113019
-0.002402 -0.003745 0.174503 -0.509391 0.603491 -2.886024 -0.003533 1 0 0 0 0 0 0 114004
-0.002371 -0.003744 0.174488 -0.439679 0.236247 -2.961441 -0.003634 1 0 0 0 0 0 0 117251
-0.002348 -0.003765 0.174472 -0.320938 0.496434 -2.957610 -0.003658 1 0 0 0 0 0 0 118002
-0.002352 -0.003792 0.174459 0.029245 0.605059 -3.027096 -0.003692 1 0 0 0 0 0 0 119092
-0.002332 -0.003811 0.174449 -0.239136 0.511749 -3.088770 -0.003718 1 0 0 0 0 0 0 119937
-0.002336 -0.003837 0.174439 0.054458 0.597994 -3.120772 -0.003750 1 0 0 0 0 0 0 120944
-0.002353 -0.003867 0.174429 0.244966 0.656171 -3.148189 -0.003781 1 0 0 0 0 0 0 121935
-0.002355 -0.003904 0.174415 0.062765 0.757776 -3.121332 -0.003812 1 0 0 0 0 0 0 122942
-0.002370 -0.003939 0.174403 0.226307 0.749339 -3.170702 -0.003843 1 0 0 0 0 0 0 123936
-0.002371 -0.003978 0.174388 0.051714 0.810161 -3.158996 -0.003875 1 0 0 0 0 0 0 124944
-0.002364 -0.004020 0.174372 -0.061546 0.849804 -3.161914 -0.003906 1 0 0 0 0 0 0 125935
-0.002354 -0.004063 0.174354 -0.121169 0.873209 -3.176568 -0.003937 1 0 0 0 0 0 0 126938
-0.002320 -0.004111 0.174333 -0.434437 0.957426 -3.142863 -0.003969 1 0 0 0 0 0 0 127944
-0.002289 -0.004180 0.174303 -0.430423 1.226476 -3.064274 -0.004000 1 0 0 0 0 0 0 128935
-0.002266 -0.004236 0.174280 -0.320907 1.102715 -3.157198 -0.004031 1 0 0 0 0 0 0 129945
-0.002219 -0.004314 0.174246 -0.631255 1.373193 -3.045730 -0.004062 1 0 0 0 0 0 0 130935
-0.002167 -0.004380 0.174216 -0.732833 1.261408 -3.113802 -0.004093 1 0 0 0 0 0 0 131943
-0.002127 -0.004458 0.174183 -0.589479 1.400085 -3.098687 -0.004125 1 0 0 0 0 0 0 132947
-0.002100 -0.004520 0.174144 -0.400686 1.213421 -3.048714 -0.004156 1 0 0 0 0 0 0 133944
-0.002072 -0.004595 0.174106 -0.393930 1.378515 -3.080858 -0.004187 1 0 0 0 0 0 0 134945
-0.002030 -0.004661 0.174061 -0.584930 1.281103 -3.007243 -0.004218 1 0 0 0 0 0 0 135940
-0.002002 -0.004717 0.174017 -0.418519 1.147943 -3.030178 -0.004250 1 0 0 0 0 0 0 136938
-0.001974 -0.004790 0.173976 -0.408516 1.357037 -3.106391 -0.004281 1 0 0 0 0 0 0 137948
-0.001932 -0.004855 0.173929 -0.596740 1.282785 -3.053908 -0.004313 1 0 0 0 0 0 0 138953
-0.001919 -0.004928 0.173878 -0.237967 1.378990 -3.015176 -0.004344 1 0 0 0 0 0 0 139949
-0.001898 -0.005009 0.173835 -0.302504 1.509308 -3.126569 -0.004375 1 0 0 0 0 0 0 140959
-0.001873 -0.005095 0.173780 -0.354684 1.593937 -3.023410 -0.004406 1 0 0 0 0 0 0 141954
-0.001833 -0.005167 0.173727 -0.574748 1.426136 -3.041367 -0.004438 1 0 0 0 0 0 0 142953
-0.001799 -0.005249 0.173668 -0.515828 1.543552 -2.992947 -0.004469 1 0 0 0 0 0 0 143953
-0.001789 -0.005330 0.173611 -0.186244 1.556365 -3.031809 -0.004500 1 0 0 0 0 0 0 144950
-0.001771 -0.005416 0.173550 -0.275644 1.634500 -3.007107 -0.004531 1 0 0 0 0 0 0 145952
-0.001747 -0.005506 0.173487 -0.347169 1.686546 -2.999828 -0.004563 1 0 0 0 0 0 0 146952
-0.001700 -0.005602 0.173418 -0.671830 1.792077 -2.946187 -0.004594 1 0 0 0 0 0 0 147960
-0.001677 -0.005713 0.173346 -0.390266 2.007011 -2.908048 -0.004625 1 0 0 0 0 0 0 148952
-0.001629 -0.005821 0.173273 -0.681662 1.991171 -2.911561 -0.004656 1 0 0 0 0 0 0 149955
-0.001577 -0.005905 0.173195 -0.774231 1.691231 -2.874319 -0.004687 1 0 0 0 0 0 0 150924
-0.001537 -0.005993 0.173124 -0.632020 1.729640 -2.970177 -0.004719 1 0 0 0 0 0 0 151949
-0.001511 -0.006063 0.173037 -0.438542 1.492519 -2.801142 -0.004749 1 0 0 0 0 0 0 152921
-0.001469 -0.006128 0.172953 -0.621778 1.420266 -2.831866 -0.004781 1 0 0 0 0 0 0 153948
-0.001434 -0.006208 0.172863 -0.552730 1.613461 -2.786894 -0.004812 1 0 0 0 0 0 0 154949
-0.001403 -0.006296 0.172771 -0.503763 1.739702 -2.766133 -0.004844 1 0 0 0 0 0 0 155961
-0.001352 -0.006393 0.172673 -0.765953 1.885970 -2.699029 -0.004875 1 0 0 0 0 0 0 156961
-0.001334 -0.006484 0.172567 -0.351243 1.833699 -2.604171 -0.004907 1 0 0 0 0 0 0 157964
-0.001319 -0.006555 0.172463 -0.280834 1.578905 -2.635996 -0.004937 1 0 0 0 0 0 0 158943
-0.001312 -0.006656 0.172356 -0.168367 1.943874 -2.633193 -0.004969 1 0 0 0 0 0 0 159960
-0.001317 -0.006749 0.172246 -0.004570 1.892839 -2.586448 -0.005000 1 0 0 0 0 0 0 160960
-0.001313 -0.006822 0.172138 -0.103613 1.627010 -2.644447 -0.005032 1 0 0 0 0 0 0 161965
-0.001319 -0.006901 0.172012 0.024929 1.701451 -2.409985 -0.005063 1 0 0 0 0 0 0 162961
-0.001330 -0.006984 0.171890 0.102087 1.761787 -2.469924 -0.005094 1 0 0 0 0 0 0 163962
-0.001330 -0.007052 0.171762 -0.045108 1.580936 -2.404360 -0.005125 1 0 0 0 0 0 0 164961
-0.001360 -0.007124 0.171630 0.343025 1.621314 -2.350795 -0.005157 1 0 0 0 0 0 0 165960
-0.001377 -0.007164 0.171492 0.205177 1.218003 -2.292502 -0.005188 1 0 0 0 0 0 0 166961
-0.001414 -0.007228 0.171276 0.452000 1.497976 -1.284412 -0.005220 1 0 0 0 0 0 0 167988
-0.001428 -0.007282 0.171165 0.192746 1.401754 -2.548988 -0.005250 1 0 0 0 0 0 0 168941
-0.001437 -0.007312 0.171036 0.092042 1.092334 -2.459060 -0.005281 1 0 0 0 0 0 0 169958
-0.001446 -0.007344 0.170811 0.084488 1.077036 -1.213524 -0.005313 1 0 0 0 0 0 0 170982
-0.001472 -0.007347 0.170689 0.300672 0.712624 -2.440613 -0.005346 1 0 0 0 0 0 0 172019
-0.001493 -0.007357 0.170468 0.271717 0.770323 -1.275926 -0.005379 1 0 0 0 0 0 0 173066
-0.001499 -0.007361 0.170340 0.058446 0.714710 -2.386535 -0.005408 1 0 0 0 0 0 0 174018
-0.001495 -0.007313 0.170117 -0.090380 0.010351 -1.266554 -0.005442 1 0 0 0 0 0 0 175083
-0.001496 -0.007307 0.169987 -0.035950 0.509538 -2.383753 -0.005471 1 0 0 0 0 0 0 176027
-0.001510 -0.007276 0.169752 0.147164 0.223092 -1.117985 -0.005504 1 0 0 0 0 0 0 177065
-0.001500 -0.007257 0.169610 -0.162629 0.347160 -2.218954 -0.005534 1 0 0 0 0 0 0 178024
-0.001539 -0.007206 0.169348 0.465782 -0.044806 -0.770010 -0.005567 1 0 0 0 0 0 0 179104
-0.001533 -0.007183 0.169200 -0.075700 0.276142 -2.124907 -0.005596 1 0 0 0 0 0 0 180024
-0.001519 -0.007113 0.168934 -0.221536 -0.314710 -0.718704 -0.005629 1 0 0 0 0 0 0 181077
-0.001526 -0.007080 0.168790 0.030050 0.122778 -2.176478 -0.005658 1 0 0 0 0 0 0 182017
-0.001546 -0.007027 0.168514 0.214619 -0.098145 -0.603558 -0.005692 1 0 0 0 0 0 0 183084
-0.001542 -0.006959 0.168285 -0.068535 -0.321912 -1.063107 -0.005722 1 0 0 0 0 0 0 184071
-0.001566 -0.006878 0.168048 0.276054 -0.524667 -1.007489 -0.005754 1 0 0 0 0 0 0 185071
-0.001564 -0.006825 0.167895 -0.031255 -0.169302 -2.100319 -0.005784 1 0 0 0 0 0 0 186035
-0.001577 -0.006756 0.167608 0.121216 -0.348463 -0.464261 -0.005817 1 0 0 0 0 0 0 187091
-0.001605 -0.006674 0.167354 0.346980 -0.540790 -0.743312 -0.005848 1 0 0 0 0 0 0 188085
-0.001614 -0.006562 0.167118 0.124428 -0.956810 -0.984105 -0.005879 1 0 0 0 0 0 0 189087
-0.001608 -0.006476 0.166863 -0.109154 -0.657412 -0.782571 -0.005910 1 0 0 0 0 0 0 190066
-0.001608 -0.006362 0.166624 -0.039971 -0.999450 -0.950736 -0.005942 1 0 0 0 0 0 0 191104
-0.001599 -0.006276 0.166366 -0.160061 -0.686142 -0.732803 -0.005972 1 0 0 0 0 0 0 192066
-0.001598 -0.006161 0.166096 -0.055166 -1.027125 -0.548300 -0.006003 1 0 0 0 0 0 0 193058
-0.001565 -0.006048 0.165840 -0.470965 -1.045872 -0.708020 -0.006035 1 0 0 0 0 0 0 194064
-0.001559 -0.005926 0.165567 -0.171519 -1.172411 -0.503526 -0.006066 1 0 0 0 0 0 0 195076
-0.001489 -0.005820 0.165298 -0.962992 -0.993247 -0.534429 -0.006099 1 0 0 0 0 0 0 196120
-0.001474 -0.005699 0.164992 -0.349252 -1.171043 -0.041524 -0.006129 1 0 0 0 0 0 0 197069
-0.001436 -0.005583 0.164722 -0.573620 -1.120750 -0.466560 -0.006160 1 0 0 0 0 0 0 198071
-0.001370 -0.005443 0.164442 -0.975036 -1.457743 -0.361707 -0.006192 1 0 0 0 0 0 0 199095
-0.001285 -0.005330 0.164137 -1.266051 -1.135431 -0.026829 -0.006222 1 0 0 0 0 0 0 200068
-0.001230 -0.005216 0.163835 -0.914574 -1.131631 -0.021362 -0.006253 1 0 0 0 0 0 0 201062
-0.001147 -0.005109 0.163550 -1.244092 -1.031193 -0.247743 -0.006285 1 0 0 0 0 0 0 202058
-0.001092 -0.004996 0.163249 -0.922864 -1.124139 -0.040936 -0.006317 1 0 0 0 0 0 0 203097
-0.001055 -0.004846 0.162934 -0.660341 -1.622235 0.165779 -0.006344 1 0 0 0 0 0 0 203958
-0.001011 -0.004721 0.162624 -0.729357 -1.347377 0.146555 -0.006375 1 0 0 0 0 0 0 204947
-0.000965 -0.004603 0.162312 -0.765311 -1.248432 0.165932 -0.006406 1 0 0 0 0 0 0 205956
-0.000919 -0.004486 0.161968 -0.780531 -1.235389 0.591312 -0.006437 1 0 0 0 0 0 0 206947
-0.000861 -0.004404 0.161655 -0.937626 -0.775747 0.249640 -0.006469 1 0 0 0 0 0 0 207955
-0.000822 -0.004261 0.161329 -0.706085 -1.537079 0.396559 -0.006500 1 0 0 0 0 0 0 208946
-0.000766 -0.004172 0.160986 -0.916642 -0.919013 0.646451 -0.006531 1 0 0 0 0 0 0 209955
-0.000740 -0.004088 0.160648 -0.548551 -0.797064 0.618134 -0.006562 1 0 0 0 0 0 0 210946
-0.000709 -0.003945 0.160312 -0.581329 -1.571211 0.606963 -0.006594 1 0 0 0 0 0 0 211955
-0.000713 -0.003873 0.159961 -0.133590 -0.721863 0.819126 -0.006625 1 0 0 0 0 0 0 212955
-0.000701 -0.003793 0.159616 -0.285136 -0.747271 0.766036 -0.006657 1 0 0 0 0 0 0 213959
-0.000652 -0.003720 0.159261 -0.804221 -0.675569 0.918742 -0.006687 1 0 0 0 0 0 0 214947
-0.000662 -0.003631 0.158922 -0.082661 -0.870340 0.722917 -0.006719 1 0 0 0 0 0 0 215947
-0.000641 -0.003581 0.158553 -0.412367 -0.393532 1.126897 -0.006750 1 0 0 0 0 0 0 216954
-0.000647 -0.003532 0.158187 -0.096402 -0.329782 1.145904 -0.006782 1 0 0 0 0 0 0 217967
-0.000670 -0.003449 0.157810 0.164553 -0.776372 1.307983 -0.006813 1 0 0 0 0 0 0 218958
-0.000652 -0.003400 0.157461 -0.346005 -0.371042 0.984088 -0.006844 1 0 0 0 0 0 0 219961
-0.000659 -0.003351 0.157093 -0.082254 -0.339282 1.204796 -0.006875 1 0 0 0 0 0 0 220951
-0.000671 -0.003303 0.156721 0.022303 -0.339725 1.311734 -0.006907 1 0 0 0 0 0 0 221961
-0.000685 -0.003254 0.156346 0.052026 -0.343552 1.376516 -0.006938 1 0 0 0 0 0 0 222953
-0.000734 -0.003197 0.155980 0.509982 -0.454965 1.285777 -0.006969 1 0 0 0 0 0 0 223957
-0.000757 -0.003146 0.155603 0.221385 -0.391618 1.441278 -0.007000 1 0 0 0 0 0 0 224961
-0.000786 -0.003156 0.155221 0.276757 0.416176 1.550592 -0.007031 1 0 0 0 0 0 0 225958
-0.000780 -0.003097 0.154850 -0.171298 -0.420967 1.432362 -0.007063 1 0 0 0 0 0 0 226965
-0.000778 -0.003079 0.154478 -0.163758 0.044211 1.458530 -0.007094 1 0 0 0 0 0 0 227967
-0.000754 -0.003046 0.154083 -0.459229 -0.115428 1.791388 -0.007125 1 0 0 0 0 0 0 228956
-0.000748 -0.003035 0.153704 -0.256691 0.158870 1.638094 -0.007157 1 0 0 0 0 0 0 229962
-0.000746 -0.003029 0.153326 -0.179649 0.256221 1.626387 -0.007188 1 0 0 0 0 0 0 230966
-0.000722 -0.002999 0.152960 -0.465613 -0.049799 1.499361 -0.007220 1 0 0 0 0 0 0 231981
-0.000692 -0.002964 0.152594 -0.570107 -0.162339 1.499832 -0.007251 1 0 0 0 0 0 0 232980
-0.000684 -0.002951 0.152215 -0.295666 0.135181 1.703094 -0.007282 1 0 0 0 0 0 0 233962
-0.000693 -0.002912 0.151857 -0.058939 -0.193875 1.477215 -0.007313 1 0 0 0 0 0 0 234980
-0.000694 -0.002899 0.151476 -0.122486 0.114999 1.766245 -0.007345 1 0 0 0 0 0 0 235980
-0.000671 -0.002867 0.151104 -0.456588 -0.097572 1.721266 -0.007376 1 0 0 0 0 0 0 236980
-0.000642 -0.002830 0.150731 -0.574207 -0.182278 1.740459 -0.007407 1 0 0 0 0 0 0 237983
-0.000634 -0.002818 0.150381 -0.303592 0.129418 1.480830 -0.007438 1 0 0 0 0 0 0 238960
-0.000598 -0.002820 0.150021 -0.649375 0.342361 1.599145 -0.007470 1 0 0 0 0 0 0 239979
-0.000565 -0.002792 0.149647 -0.643222 -0.031788 1.817672 -0.007501 1 0 0 0 0 0 0 240979
-0.000534 -0.002757 0.149306 -0.634158 -0.158964 1.435595 -0.007532 1 0 0 0 0 0 0 241978
-0.000492 -0.002753 0.148945 -0.770415 0.231994 1.689362 -0.007563 1 0 0 0 0 0 0 242978
-0.000435 -0.002699 0.148581 -0.988787 -0.392980 1.778319 -0.007595 1 0 0 0 0 0 0 243977
-0.000421 -0.002682 0.148226 -0.459424 0.037901 1.693424 -0.007626 1 0 0 0 0 0 0 244978
-0.000361 -0.002658 0.147873 -1.010573 -0.020068 1.693386 -0.007657 1 0 0 0 0 0 0 245980
-0.000312 -0.002656 0.147506 -0.918208 0.272737 1.900840 -0.007688 1 0 0 0 0 0 0 246978
-0.000282 -0.002658 0.147269 -0.676989 0.349839 0.240186 -0.007719 1 0 0 0 0 0 0 247957
-0.000203 -0.002640 0.146836 -1.294045 0.098601 2.660658 -0.007751 1 0 0 0 0 0 0 248982
-0.000127 -0.002616 0.146466 -1.323277 -0.011630 2.111445 -0.007782 1 0 0 0 0 0 0 249984
-0.000093 -0.002614 0.146227 -0.795596 0.269803 0.371785 -0.007812 1 0 0 0 0 0 0 250939
-0.000044 -0.002586 0.145803 -0.932070 -0.050821 2.633534 -0.007845 1 0 0 0 0 0 0 251979
0.000033 -0.002592 0.145444 -1.335868 0.368573 2.045611 -0.007876 1 0 0 0 0 0 0 252979
0.000075 -0.002565 0.145097 -0.914429 -0.016889 1.873023 -0.007907 1 0 0 0 0 0 0 253979
0.000108 -0.002531 0.144750 -0.760077 -0.164512 1.870334 -0.007938 1 0 0 0 0 0 0 254979
0.000172 -0.002516 0.144510 -1.157745 0.077744 0.487394 -0.007969 1 0 0 0 0 0 0 255956
0.000209 -0.002470 0.144097 -0.857652 -0.304644 2.654566 -0.008001 1 0 0 0 0 0 0 256982
0.000237 -0.002464 0.143848 -0.702925 0.185266 0.735135 -0.008040 1 0 0 0 0 0 0 258218
0.000312 -0.002440 0.143325 -1.315735 -0.020301 4.169417 -0.008063 1 0 0 0 0 0 0 258972
0.000339 -0.002418 0.143138 -0.759903 0.000868 0.162034 -0.008096 1 0 0 0 0 0 0 260012
0.000392 -0.002407 0.142750 -1.036248 0.138067 2.400565 -0.008130 1 0 0 0 0 0 0 261120
0.000459 -0.002384 0.142379 -1.265968 -0.003812 2.437019 -0.008160 1 0 0 0 0 0 0 262079
0.000491 -0.002383 0.142160 -0.836997 0.265139 0.470571 -0.008191 1 0 0 0 0 0 0 263065
0.000546 -0.002387 0.141754 -1.106779 0.365303 2.760311 -0.008219 1 0 0 0 0 0 0 263967
0.000591 -0.002374 0.141512 -1.001133 0.145140 0.862337 -0.008249 1 0 0 0 0 0 0 264919
0.000646 -0.002338 0.141119 -1.134611 -0.176030 2.681776 -0.008282 1 0 0 0 0 0 0 265961
0.000676 -0.002334 0.140869 -0.817232 0.209383 1.030775 -0.008312 1 0 0 0 0 0 0 266946
0.000751 -0.002312 0.140456 -1.396441 0.019084 3.008862 -0.008344 1 0 0 0 0 0 0 267962
0.000778 -0.002290 0.140222 -0.817451 -0.014250 0.908593 -0.008375 1 0 0 0 0 0 0 268949
0.000819 -0.002247 0.139832 -0.958675 -0.287099 2.768296 -0.008407 1 0 0 0 0 0 0 269962
0.000845 -0.002242 0.139580 -0.789079 0.176141 1.178091 -0.008437 1 0 0 0 0 0 0 270947
0.000887 -0.002212 0.139179 -0.969188 -0.099104 2.991282 -0.008469 1 0 0 0 0 0 0 271963
0.000907 -0.002188 0.138945 -0.717887 -0.050765 1.030059 -0.008500 1 0 0 0 0 0 0 272935
0.000953 -0.002177 0.138566 -1.033751 0.108964 2.753893 -0.008531 1 0 0 0 0 0 0 273956
0.000974 -0.002156 0.138333 -0.742853 0.006259 1.043336 -0.008562 1 0 0 0 0 0 0 274932
0.001020 -0.002146 0.137954 -1.050188 0.140372 2.808134 -0.008594 1 0 0 0 0 0 0 275953
0.001048 -0.002147 0.137730 -0.838123 0.291204 0.997349 -0.008624 1 0 0 0 0 0 0 276932
0.001075 -0.002129 0.137479 -0.819908 0.065894 1.180210 -0.008656 1 0 0 0 0 0 0 277939
0.001125 -0.002122 0.137091 -1.132275 0.179050 3.036264 -0.008687 1 0 0 0 0 0 0 278944
0.001168 -0.002108 0.136875 -1.063324 0.094725 0.999736 -0.008718 1 0 0 0 0 0 0 279939
0.001188 -0.002098 0.136616 -0.764456 0.150022 1.363287 -0.008749 1 0 0 0 0 0 0 280930
0.001254 -0.002074 0.136237 -1.358513 -0.042276 3.016970 -0.008786 1 0 0 0 0 0 0 282094
0.001284 -0.002072 0.136011 -0.943886 0.236165 1.211375 -0.008812 1 0 0 0 0 0 0 282943
0.001313 -0.002053 0.135759 -0.881780 0.041972 1.398565 -0.008843 1 0 0 0 0 0 0 283931
0.001340 -0.002026 0.135496 -0.868526 -0.086930 1.576888 -0.008875 1 0 0 0 0 0 0 284939
0.001359 -0.002005 0.135114 -0.769762 -0.028765 3.186181 -0.008906 1 0 0 0 0 0 0 285944
0.001396 -0.001988 0.134897 -0.988680 0.036292 1.228945 -0.008937 1 0 0 0 0 0 0 286939
0.001427 -0.001962 0.134647 -0.944814 -0.081491 1.481693 -0.008968 1 0 0 0 0 0 0 287933
0.001455 -0.001932 0.134385 -0.911366 -0.153622 1.696850 -0.009000 1 0 0 0 0 0 0 288938
0.001503 -0.001905 0.134137 -1.169510 -0.121094 1.556033 -0.009031 1 0 0 0 0 0 0 289942
0.001539 -0.001874 0.133875 -1.055062 -0.169911 1.751939 -0.009062 1 0 0 0 0 0 0 290944
0.001577 -0.001862 0.133617 -1.058464 0.070447 1.747765 -0.009093 1 0 0 0 0 0 0 291935
0.001588 -0.001834 0.133362 -0.720857 -0.115879 1.743118 -0.009125 1 0 0 0 0 0 0 292936
0.001620 -0.001787 0.133107 -0.974182 -0.380343 1.765104 -0.009156 1 0 0 0 0 0 0 293943
0.001655 -0.001768 0.132851 -1.037075 -0.061179 1.802840 -0.009187 1 0 0 0 0 0 0 294945
0.001685 -0.001741 0.132586 -0.982804 -0.126091 1.962919 -0.009219 1 0 0 0 0 0 0 295948
0.001733 -0.001715 0.132336 -1.220532 -0.112721 1.801814 -0.009250 1 0 0 0 0 0 0 296953
0.001790 -0.001691 0.132092 -1.367768 -0.103580 1.737392 -0.009281 1 0 0 0 0 0 0 297948
0.001810 -0.001657 0.131842 -0.914835 -0.229366 1.849147 -0.009312 1 0 0 0 0 0 0 298941
0.001853 -0.001628 0.131597 -1.169068 -0.177157 1.805451 -0.009344 1 0 0 0 0 0 0 299946
0.001887 -0.001598 0.131365 -1.085494 -0.202023 1.659745 -0.009375 1 0 0 0 0 0 0 300948
0.001937 -0.001571 0.131128 -1.284553 -0.160905 1.748863 -0.009405 1 0 0 0 0 0 0 301916
0.001979 -0.001560 0.130878 -1.223581 0.062942 1.946768 -0.009437 1 0 0 0 0 0 0 302947
0.002013 -0.001539 0.130645 -1.108884 -0.062876 1.784704 -0.009468 1 0 0 0 0 0 0 303937
0.002062 -0.001516 0.130406 -1.303204 -0.091056 1.858290 -0.009500 1 0 0 0 0 0 0 304949
0.002099 -0.001489 0.130176 -1.170649 -0.162589 1.777404 -0.009531 1 0 0 0 0 0 0 305952
0.002135 -0.001479 0.129960 -1.163162 0.058107 1.627444 -0.009562 1 0 0 0 0 0 0 306949
0.002166 -0.001458 0.129738 -1.086664 -0.070228 1.702623 -0.009594 1 0 0 0 0 0 0 307947
0.002185 -0.001466 0.129514 -0.936687 0.301049 1.766231 -0.009625 1 0 0 0 0 0 0 308945
0.002206 -0.001453 0.129289 -0.959105 0.072167 1.805663 -0.009655 1 0 0 0 0 0 0 309917
0.002235 -0.001451 0.129075 -1.061722 0.177915 1.712330 -0.009687 1 0 0 0 0 0 0 310935
0.002261 -0.001433 0.128853 -1.044071 -0.009398 1.810921 -0.009719 1 0 0 0 0 0 0 311945
0.002272 -0.001423 0.128620 -0.844992 0.068107 2.010778 -0.009750 1 0 0 0 0 0 0 312946
0.002276 -0.001418 0.128412 -0.739218 0.130726 1.717691 -0.009781 1 0 0 0 0 0 0 313944
0.002290 -0.001398 0.128194 -0.858960 -0.038295 1.858883 -0.009812 1 0 0 0 0 0 0 314945
0.002289 -0.001368 0.127982 -0.685246 -0.202461 1.811238 -0.009844 1 0 0 0 0 0 0 315948
0.002307 -0.001357 0.127771 -0.907117 0.024549 1.815437 -0.009875 1 0 0 0 0 0 0 316946
0.002327 -0.001335 0.127551 -0.971946 -0.090374 1.964296 -0.009906 1 0 0 0 0 0 0 317947
0.002335 -0.001323 0.127349 -0.828944 0.028508 1.780855 -0.009936 1 0 0 0 0 0 0 318917
0.002338 -0.001317 0.127153 -0.739247 0.104468 1.705823 -0.009969 1 0 0 0 0 0 0 319946
0.002357 -0.001317 0.126948 -0.944262 0.202563 1.836688 -0.010000 1 0 0 0 0 0 0 320942
0.002358 -0.001297 0.126741 -0.745292 -0.057929 1.902944 -0.010031 1 0 0 0 0 0 0 321943
0.002357 -0.001285 0.126543 -0.694821 0.036953 1.817512 -0.010062 1 0 0 0 0 0 0 322946
0.002355 -0.001279 0.126348 -0.674211 0.106213 1.791734 -0.010094 1 0 0 0 0 0 0 323945
0.002352 -0.001275 0.126155 -0.664646 0.142819 1.799209 -0.010124 1 0 0 0 0 0 0 324916
0.002349 -0.001272 0.125962 -0.660612 0.161328 1.819782 -0.010156 1 0 0 0 0 0 0 325945
0.002332 -0.001284 0.125759 -0.476623 0.362195 1.978700 -0.010187 1 0 0 0 0 0 0 326944
0.002321 -0.001289 0.125562 -0.549472 0.292246 1.935843 -0.010219 1 0 0 0 0 0 0 327945
0.002314 -0.001291 0.125368 -0.602120 0.240223 1.927000 -0.010250 1 0 0 0 0 0 0 328945
0.002309 -0.001291 0.125175 -0.630371 0.212623 1.941178 -0.010281 1 0 0 0 0 0 0 329945
0.002319 -0.001275 0.124992 -0.826717 0.008536 1.831128 -0.010312 1 0 0 0 0 0 0 330934
0.002321 -0.001266 0.124803 -0.762506 0.075865 1.929391 -0.010343 1 0 0 0 0 0 0 331934
0.002296 -0.001237 0.124613 -0.391804 -0.184430 1.980988 -0.010377 1 0 0 0 0 0 0 333007
0.002287 -0.001241 0.124400 -0.560522 0.212160 2.310638 -0.010406 1 0 0 0 0 0 0 333941
0.002276 -0.001223 0.124221 -0.552338 -0.028175 1.923590 -0.010437 1 0 0 0 0 0 0 334945
0.002268 -0.001213 0.124034 -0.600949 0.051124 2.027358 -0.010468 1 0 0 0 0 0 0 335943
0.002244 -0.001203 0.123854 -0.386586 0.053503 1.961780 -0.010500 1 0 0 0 0 0 0 336950
0.002230 -0.001197 0.123666 -0.498783 0.107651 2.088383 -0.010531 1 0 0 0 0 0 0 337947
0.002197 -0.001169 0.123476 -0.256862 -0.167897 2.152441 -0.010562 1 0 0 0 0 0 0 338946
0.002179 -0.001155 0.123284 -0.425503 -0.029824 2.208512 -0.010594 1 0 0 0 0 0 0 339947
0.002149 -0.001142 0.123103 -0.295029 0.009285 2.105321 -0.010625 1 0 0 0 0 0 0 340945
0.002133 -0.001135 0.122914 -0.449832 0.082050 2.216909 -0.010656 1 0 0 0 0 0 0 341946
0.002104 -0.001126 0.122734 -0.306762 0.066911 2.145174 -0.010687 1 0 0 0 0 0 0 342945
0.002088 -0.001121 0.122546 -0.454476 0.110517 2.269228 -0.010721 1 0 0 0 0 0 0 344018
0.002060 -0.001113 0.122366 -0.308418 0.080808 2.202205 -0.010752 1 0 0 0 0 0 0 345027
0.002058 -0.001094 0.122188 -0.631429 -0.068860 2.193436 -0.010783 1 0 0 0 0 0 0 346021
0.002037 -0.001079 0.122012 -0.414416 -0.029743 2.199497 -0.010816 1 0 0 0 0 0 0 347063
0.002000 -0.001048 0.121827 -0.191422 -0.246714 2.351270 -0.010846 1 0 0 0 0 0 0 348021
0.001981 -0.001032 0.121668 -0.395239 -0.071684 2.039788 -0.010886 1 0 0 0 0 0 0 349287
0.001963 -0.001004 0.121446 -0.429993 -0.213985 2.861353 -0.010908 1 0 0 0 0 0 0 350012
0.001949 -0.000971 0.121296 -0.477471 -0.292046 2.035469 -0.010940 1 0 0 0 0 0 0 351027
0.001921 -0.000950 0.121130 -0.311001 -0.157824 2.191376 -0.010970 1 0 0 0 0 0 0 352006
0.001888 -0.000934 0.120958 -0.209033 -0.073355 2.308034 -0.011001 1 0 0 0 0 0 0 352994
0.001870 -0.000926 0.120804 -0.405244 0.031264 2.105008 -0.011033 1 0 0 0 0 0 0 354011
0.001841 -0.000917 0.120636 -0.276993 0.028030 2.291660 -0.011065 1 0 0 0 0 0 0 355029
0.001807 -0.000907 0.120464 -0.190129 0.020966 2.400471 -0.011096 1 0 0 0 0 0 0 356011
0.001783 -0.000883 0.120300 -0.318057 -0.166227 2.325345 -0.011126 1 0 0 0 0 0 0 356993
0.001752 -0.000866 0.120129 -0.223666 -0.097648 2.439520 -0.011158 1 0 0 0 0 0 0 358007
0.001748 -0.000843 0.119955 -0.572838 -0.173576 2.519215 -0.011191 1 0 0 0 0 0 0 359050
0.001726 -0.000827 0.119780 -0.376252 -0.098005 2.561106 -0.011218 1 0 0 0 0 0 0 359936
0.001709 -0.000800 0.119615 -0.413430 -0.231269 2.459802 -0.011249 1 0 0 0 0 0 0 360927
0.001680 -0.000781 0.119444 -0.271140 -0.135701 2.565185 -0.011281 1 0 0 0 0 0 0 361939
0.001652 -0.000785 0.119281 -0.256396 0.168951 2.500760 -0.011312 1 0 0 0 0 0 0 362927
0.001632 -0.000769 0.119120 -0.352592 -0.073975 2.482980 -0.011343 1 0 0 0 0 0 0 363937
0.001602 -0.000756 0.118951 -0.237956 -0.055914 2.629787 -0.011374 1 0 0 0 0 0 0 364927
0.001568 -0.000744 0.118778 -0.163714 -0.033193 2.714597 -0.011405 1 0 0 0 0 0 0 365927
0.001544 -0.000720 0.118614 -0.295606 -0.201036 2.630339 -0.011437 1 0 0 0 0 0 0 366936
0.001513 -0.000703 0.118443 -0.205554 -0.125108 2.742791 -0.011468 1 0 0 0 0 0 0 367928
0.001491 -0.000676 0.118280 -0.315480 -0.251248 2.678875 -0.011500 1 0 0 0 0 0 0 368936
0.001461 -0.000658 0.118110 -0.213743 -0.153506 2.799714 -0.011530 1 0 0 0 0 0 0 369927
0.001433 -0.000662 0.117947 -0.218574 0.148909 2.740554 -0.011562 1 0 0 0 0 0 0 370935
0.001430 -0.000650 0.117777 -0.558416 -0.034566 2.868217 -0.011593 1 0 0 0 0 0 0 371927
0.001409 -0.000639 0.117604 -0.359114 -0.037570 2.939619 -0.011624 1 0 0 0 0 0 0 372934
0.001380 -0.000629 0.117430 -0.221471 -0.030674 2.986247 -0.011656 1 0 0 0 0 0 0 373930
0.001359 -0.000605 0.117266 -0.317219 -0.204869 2.887958 -0.011687 1 0 0 0 0 0 0 374930
0.001330 -0.000589 0.117096 -0.210933 -0.134157 2.996676 -0.011718 1 0 0 0 0 0 0 375941
0.001284 -0.000590 0.116944 0.020748 0.096891 2.791208 -0.011749 1 0 0 0 0 0 0 376932
0.001255 -0.000572 0.116789 -0.171993 -0.125151 2.853601 -0.011781 1 0 0 0 0 0 0 377942
0.001221 -0.000558 0.116621 -0.130281 -0.094604 3.042312 -0.011812 1 0 0 0 0 0 0 378933
0.001204 -0.000551 0.116470 -0.334273 -0.007595 2.872555 -0.011844 1 0 0 0 0 0 0 379947
0.001177 -0.000543 0.116304 -0.218677 -0.015278 3.078560 -0.011875 1 0 0 0 0 0 0 380947
0.001139 -0.000517 0.116154 -0.074224 -0.255328 2.917584 -0.011906 1 0 0 0 0 0 0 381943
0.001120 -0.000503 0.116009 -0.292529 -0.113544 2.863105 -0.011937 1 0 0 0 0 0 0 382941
0.001092 -0.000492 0.115846 -0.192674 -0.074312 3.132390 -0.011969 1 0 0 0 0 0 0 383946
0.001077 -0.000486 0.115696 -0.358850 -0.000684 3.001789 -0.011999 1 0 0 0 0 0 0 384914
0.001063 -0.000465 0.115542 -0.392692 -0.191162 3.087168 -0.012031 1 0 0 0 0 0 0 385945
0.001026 -0.000464 0.115396 -0.077472 0.041174 3.008018 -0.012062 1 0 0 0 0 0 0 386942
0.001007 -0.000462 0.115253 -0.280059 0.070600 2.992325 -0.012094 1 0 0 0 0 0 0 387952
0.000991 -0.000444 0.115100 -0.347354 -0.154589 3.140214 -0.012124 1 0 0 0 0 0 0 388917
0.000965 -0.000431 0.114965 -0.217635 -0.116437 2.948850 -0.012156 1 0 0 0 0 0 0 389948
0.000939 -0.000437 0.114816 -0.197980 0.144878 3.152546 -0.012187 1 0 0 0 0 0 0 390947
0.000926 -0.000439 0.114672 -0.357620 0.127827 3.131023 -0.012218 1 0 0 0 0 0 0 391914
0.000901 -0.000436 0.114540 -0.225078 0.050288 2.991741 -0.012250 1 0 0 0 0 0 0 392943
0.000870 -0.000431 0.114412 -0.135123 0.003915 2.947408 -0.012281 1 0 0 0 0 0 0 393944
0.000855 -0.000427 0.114276 -0.314578 0.033594 3.089007 -0.012312 1 0 0 0 0 0 0 394941
0.000829 -0.000421 0.114147 -0.198798 -0.000245 3.029863 -0.012344 1 0 0 0 0 0 0 395944
0.000815 -0.000418 0.114010 -0.346632 0.031391 3.155501 -0.012375 1 0 0 0 0 0 0 396943
0.000791 -0.000412 0.113881 -0.213579 -0.001801 3.090134 -0.012406 1 0 0 0 0 0 0 397943
0.000790 -0.000396 0.113754 -0.515824 -0.141924 3.077103 -0.012437 1 0 0 0 0 0 0 398942
0.000772 -0.000383 0.113628 -0.314496 -0.108199 3.086646 -0.012471 1 0 0 0 0 0 0 400014
0.000768 -0.000394 0.113503 -0.472857 0.199710 3.112019 -0.012502 1 0 0 0 0 0 0 401023
0.000748 -0.000395 0.113378 -0.283223 0.103805 3.134664 -0.012533 1 0 0 0 0 0 0 402015
0.000737 -0.000395 0.113242 -0.386738 0.084238 3.299837 -0.012564 1 0 0 0 0 0 0 402987
0.000720 -0.000408 0.113124 -0.300749 0.250496 3.114467 -0.012596 1 0 0 0 0 0 0 404012
0.000710 -0.000414 0.112991 -0.400355 0.179851 3.317947 -0.012627 1 0 0 0 0 0 0 405019
0.000688 -0.000413 0.112864 -0.239130 0.076041 3.291478 -0.012657 1 0 0 0 0 0 0 405987
0.000664 -0.000425 0.112749 -0.203427 0.242614 3.154820 -0.012689 1 0 0 0 0 0 0 406987
0.000664 -0.000418 0.112627 -0.507839 0.007166 3.249430 -0.012721 1 0 0 0 0 0 0 408012
0.000652 -0.000427 0.112514 -0.375195 0.197870 3.173983 -0.012752 1 0 0 0 0 0 0 409017
0.000645 -0.000431 0.112383 -0.436544 0.153764 3.427589 -0.012783 1 0 0 0 0 0 0 410017
0.000629 -0.000446 0.112266 -0.323726 0.289874 3.284827 -0.012815 1 0 0 0 0 0 0 411044
0.000626 -0.000470 0.112145 -0.475993 0.428404 3.368754 -0.012846 1 0 0 0 0 0 0 412019
0.000607 -0.000477 0.112021 -0.282262 0.229811 3.423016 -0.012877 1 0 0 0 0 0 0 413011
0.000614 -0.000485 0.111907 -0.611410 0.212643 3.336594 -0.012971 1 0 0 0 0 0 0 416024
0.000604 -0.000500 0.111642 -0.417192 0.314497 5.358695 -0.013001 1 0 0 0 0 0 0 416996
0.000587 -0.000520 0.111481 -0.306681 0.394626 4.228520 -0.013034 1 0 0 0 0 0 0 418026
0.000583 -0.000547 0.111345 -0.468370 0.489944 3.826997 -0.013065 1 0 0 0 0 0 0 419043
0.000576 -0.000543 0.111227 -0.440465 0.102516 3.567564 -0.013096 1 0 0 0 0 0 0 420013
0.000566 -0.000571 0.111126 -0.389433 0.475115 3.352242 -0.013127 1 0 0 0 0 0 0 421019
0.000560 -0.000584 0.111030 -0.451285 0.332707 3.279963 -0.013159 1 0 0 0 0 0 0 422031
0.000557 -0.000591 0.110937 -0.491172 0.228827 3.269965 -0.013191 1 0 0 0 0 0 0 423047
0.000555 -0.000594 0.110844 -0.512365 0.173759 3.281917 -0.013220 1 0 0 0 0 0 0 423994
0.000554 -0.000595 0.110751 -0.523605 0.146049 3.301715 -0.013251 1 0 0 0 0 0 0 424994
0.000546 -0.000624 0.110658 -0.438035 0.520006 3.326466 -0.013282 1 0 0 0 0 0 0 425986
0.000525 -0.000635 0.110576 -0.255950 0.310747 3.210154 -0.013314 1 0 0 0 0 0 0 426986
0.000524 -0.000673 0.110476 -0.499386 0.657111 3.451156 -0.013346 1 0 0 0 0 0 0 428021
0.000507 -0.000688 0.110392 -0.306416 0.390429 3.295932 -0.013377 1 0 0 0 0 0 0 429009
0.000515 -0.000699 0.110291 -0.617501 0.316280 3.510040 -0.013408 1 0 0 0 0 0 0 429995
0.000495 -0.000729 0.110207 -0.284891 0.568756 3.350538 -0.013440 1 0 0 0 0 0 0 431045
0.000485 -0.000744 0.110117 -0.377717 0.393607 3.422604 -0.013471 1 0 0 0 0 0 0 432012
0.000472 -0.000780 0.110025 -0.359637 0.661719 3.476767 -0.013502 1 0 0 0 0 0 0 433025
0.000466 -0.000798 0.109933 -0.434441 0.451176 3.509211 -0.013533 1 0 0 0 0 0 0 434013
0.000468 -0.000823 0.109851 -0.546628 0.532245 3.402724 -0.013565 1 0 0 0 0 0 0 435029
0.000473 -0.000851 0.109772 -0.611133 0.593943 3.368750 -0.013596 1 0 0 0 0 0 0 436011
0.000464 -0.000878 0.109674 -0.423176 0.573495 3.640803 -0.013627 1 0 0 0 0 0 0 437015
0.000447 -0.000903 0.109600 -0.309304 0.566115 3.367749 -0.013658 1 0 0 0 0 0 0 438013
0.000444 -0.000932 0.109525 -0.467306 0.615381 3.390641 -0.013690 1 0 0 0 0 0 0 439024
0.000447 -0.000962 0.109448 -0.569076 0.648433 3.422565 -0.013721 1 0 0 0 0 0 0 440016
0.000437 -0.000990 0.109381 -0.404798 0.617815 3.310900 -0.013752 1 0 0 0 0 0 0 441017
0.000436 -0.001019 0.109308 -0.518090 0.650795 3.410986 -0.013783 1 0 0 0 0 0 0 442010
0.000436 -0.001034 0.109253 -0.532856 0.461916 3.196181 -0.013816 1 0 0 0 0 0 0 443051
0.000435 -0.001041 0.109173 -0.533213 0.340326 3.516580 -0.013843 1 0 0 0 0 0 0 443936
0.000428 -0.001073 0.109116 -0.446877 0.666143 3.274056 -0.013874 1 0 0 0 0 0 0 444926
0.000429 -0.001105 0.109045 -0.546371 0.703320 3.439252 -0.013906 1 0 0 0 0 0 0 445934
0.000418 -0.001133 0.108981 -0.394183 0.662431 3.393732 -0.013937 1 0 0 0 0 0 0 446925
0.000413 -0.001147 0.108929 -0.451205 0.476322 3.243065 -0.013968 1 0 0 0 0 0 0 447934
0.000414 -0.001169 0.108860 -0.555894 0.578720 3.464242 -0.013999 1 0 0 0 0 0 0 448925
0.000404 -0.001193 0.108797 -0.400213 0.603015 3.440045 -0.014031 1 0 0 0 0 0 0 449937
0.000403 -0.001221 0.108755 -0.519801 0.672043 3.164807 -0.014062 1 0 0 0 0 0 0 450925
0.000391 -0.001246 0.108700 -0.380394 0.656828 3.324531 -0.014093 1 0 0 0 0 0 0 451935
0.000406 -0.001279 0.108651 -0.726266 0.755516 3.282161 -0.014124 1 0 0 0 0 0 0 452932
0.000402 -0.001308 0.108594 -0.508415 0.711246 3.399989 -0.014155 1 0 0 0 0 0 0 453926
0.000400 -0.001322 0.108544 -0.513317 0.521927 3.326054 -0.014187 1 0 0 0 0 0 0 454934
0.000392 -0.001357 0.108497 -0.438563 0.789806 3.306298 -0.014218 1 0 0 0 0 0 0 455925
0.000388 -0.001374 0.108450 -0.481552 0.586217 3.303955 -0.014249 1 0 0 0 0 0 0 456927
0.000386 -0.001383 0.108404 -0.511505 0.450989 3.313293 -0.014281 1 0 0 0 0 0 0 457945
0.000362 -0.001411 0.108369 -0.222750 0.709218 3.196128 -0.014312 1 0 0 0 0 0 0 458949
0.000350 -0.001425 0.108326 -0.348858 0.546291 3.284436 -0.014343 1 0 0 0 0 0 0 459935
0.000348 -0.001448 0.108291 -0.504610 0.654933 3.204879 -0.014375 1 0 0 0 0 0 0 460942
0.000336 -0.001471 0.108239 -0.374461 0.672778 3.444487 -0.014406 1 0 0 0 0 0 0 461946
0.000318 -0.001495 0.108211 -0.289597 0.690589 3.155660 -0.014437 1 0 0 0 0 0 0 462944
0.000309 -0.001507 0.108172 -0.393956 0.532697 3.298138 -0.014469 1 0 0 0 0 0 0 463947
0.000298 -0.001541 0.108127 -0.373292 0.816377 3.385600 -0.014500 1 0 0 0 0 0 0 464942
0.000293 -0.001557 0.108082 -0.443224 0.622698 3.421142 -0.014531 1 0 0 0 0 0 0 465931
0.000278 -0.001578 0.108057 -0.335647 0.661433 3.175696 -0.014562 1 0 0 0 0 0 0 466940
0.000276 -0.001604 0.108028 -0.481258 0.745118 3.212660 -0.014593 1 0 0 0 0 0 0 467940
0.000275 -0.001617 0.107988 -0.510681 0.579055 3.374798 -0.014624 1 0 0 0 0 0 0 468929
0.000262 -0.001635 0.107964 -0.370877 0.645235 3.185687 -0.014657 1 0 0 0 0 0 0 469967
0.000273 -0.001648 0.107946 -0.651760 0.585048 3.104145 -0.014687 1 0 0 0 0 0 0 470944
0.000261 -0.001651 0.107920 -0.397837 0.437716 3.212626 -0.014718 1 0 0 0 0 0 0 471939
0.000261 -0.001668 0.107890 -0.509209 0.620161 3.276548 -0.014750 1 0 0 0 0 0 0 472940
0.000249 -0.001688 0.107870 -0.374707 0.691475 3.171345 -0.014781 1 0 0 0 0 0 0 473942
0.000259 -0.001703 0.107853 -0.654453 0.617768 3.129021 -0.014812 1 0 0 0 0 0 0 474940
0.000253 -0.001722 0.107837 -0.464835 0.680340 3.121506 -0.014843 1 0 0 0 0 0 0 475941
0.000233 -0.001727 0.107812 -0.270485 0.506204 3.255583 -0.014875 1 0 0 0 0 0 0 476939
0.000224 -0.001730 0.107804 -0.377771 0.458545 3.052853 -0.014906 1 0 0 0 0 0 0 477942
0.000223 -0.001747 0.107780 -0.515033 0.645262 3.240750 -0.014936 1 0 0 0 0 0 0 478911
0.000223 -0.001756 0.107772 -0.530740 0.557089 3.060681 -0.014968 1 0 0 0 0 0 0 479940
0.000212 -0.001772 0.107759 -0.381223 0.652242 3.119695 -0.015000 1 0 0 0 0 0 0 480941
0.000218 -0.001768 0.107735 -0.591873 0.389839 3.285084 -0.015031 1 0 0 0 0 0 0 481940
0.000209 -0.001778 0.107716 -0.425894 0.553859 3.233576 -0.015062 1 0 0 0 0 0 0 482940
0.000205 -0.001783 0.107710 -0.465929 0.509347 3.073480 -0.015092 1 0 0 0 0 0 0 483911
0.000203 -0.001785 0.107708 -0.498553 0.473692 3.010732 -0.015125 1 0 0 0 0 0 0 484938
0.000190 -0.001799 0.107697 -0.364403 0.612830 3.131485 -0.015156 1 0 0 0 0 0 0 485954
0.000184 -0.001805 0.107694 -0.432568 0.543700 3.052486 -0.015187 1 0 0 0 0 0 0 486943
0.000197 -0.001813 0.107682 -0.695851 0.544101 3.155353 -0.015218 1 0 0 0 0 0 0 487931
0.000203 -0.001816 0.107678 -0.639220 0.500713 3.071059 -0.015250 1 0 0 0 0 0 0 488939
0.000207 -0.001818 0.107677 -0.592494 0.474286 3.035404 -0.015281 1 0 0 0 0 0 0 489943
0.000192 -0.001814 0.107656 -0.350972 0.400801 3.294768 -0.015311 1 0 0 0 0 0 0 490912
0.000185 -0.001813 0.107650 -0.422417 0.419432 3.146702 -0.015342 1 0 0 0 0 0 0 491910
0.000181 -0.001812 0.107648 -0.477607 0.433288 3.078899 -0.015375 1 0 0 0 0 0 0 492942
0.000179 -0.001812 0.107647 -0.507502 0.440560 3.058237 -0.015405 1 0 0 0 0 0 0 493909
0.000178 -0.001811 0.107647 -0.523205 0.444545 3.055648 -0.015437 1 0 0 0 0 0 0 494940
0.000178 -0.001811 0.107646 -0.531590 0.446902 3.058865 -0.015468 1 0 0 0 0 0 0 495938
0.000178 -0.001811 0.107646 -0.536324 0.448507 3.064063 -0.015500 1 0 0 0 0 0 0 496937
0.000177 -0.001811 0.107646 -0.539205 0.449739 3.069745 -0.015530 1 0 0 0 0 0 0 497908
0.000177 -0.001811 0.107646 -0.541249 0.450844 3.076047 -0.015562 1 0 0 0 0 0 0 498945
0.000177 -0.001811 0.107646 -0.542886 0.451914 3.082750 -0.015596 1 0 0 0 0 0 0 500035
0.000177 -0.001811 0.107646 -0.544192 0.452851 3.088863 -0.015627 1 0 0 0 0 0 0 501027
0.000177 -0.001811 0.107646 -0.545388 0.453774 3.094999 -0.015658 1 0 0 0 0 0 0 502021
0.000177 -0.001811 0.107646 -0.546593 0.454746 3.101506 -0.015691 1 0 0 0 0 0 0 503075
0.000177 -0.001811 0.107646 -0.547553 0.455520 3.106803 -0.015718 1 0 0 0 0 0 0 503932
0.000177 -0.001811 0.107646 -0.548670 0.456442 3.113032 -0.015750 1 0 0 0 0 0 0 504941
0.000177 -0.001811 0.107646 -0.549762 0.457343 3.119193 -0.015781 1 0 0 0 0 0 0 505939
0.000177 -0.001811 0.107646 -0.550856 0.458250 3.125373 -0.015812 1 0 0 0 0 0 0 506939
0.000177 -0.001811 0.107646 -0.551945 0.459156 3.131550 -0.015843 1 0 0 0 0 0 0 507939
0.000177 -0.001811 0.107646 -0.553035 0.460062 3.137733 -0.015875 1 0 0 0 0 0 0 508940
0.000177 -0.001811 0.107646 -0.554123 0.460967 3.143904 -0.015906 1 0 0 0 0 0 0 509939
0.000177 -0.001811 0.107646 -0.555212 0.461873 3.150086 -0.015937 1 0 0 0 0 0 0 510940
0.000177 -0.001811 0.107646 -0.556299 0.462777 3.156251 -0.015968 1 0 0 0 0 0 0 511938
0.000177 -0.001811 0.107646 -0.557390 0.463685 3.162440 -0.016000 1 0 0 0 0 0 0 512940
0.000177 -0.001811 0.107646 -0.558468 0.464579 3.168533 -0.016030 1 0 0 0 0 0 0 513926
0.000177 -0.001811 0.107646 -0.559553 0.465484 3.174714 -0.016062 1 0 0 0 0 0 0 514927
0.000177 -0.001811 0.107646 -0.560745 0.466476 3.181477 -0.016096 1 0 0 0 0 0 0 516022
0.000177 -0.001811 0.107646 -0.561816 0.467367 3.187555 -0.016127 1 0 0 0 0 0 0 517006
0.000177 -0.001811 0.107646 -0.562886 0.468257 3.193627 -0.016157 1 0 0 0 0 0 0 517989
0.000177 -0.001811 0.107646 -0.564037 0.469211 3.200128 -0.016190 1 0 0 0 0 0 0 519041
0.000177 -0.001811 0.107646 -0.565065 0.470070 3.205987 -0.016220 1 0 0 0 0 0 0 519990
0.000177 -0.001811 0.107646 -0.566168 0.470987 3.212243 -0.016252 1 0 0 0 0 0 0 521003
0.000161 -0.001808 0.107657 -0.351716 0.422696 3.081284 -0.016282 1 0 0 0 0 0 0 521987
0.000153 -0.001806 0.107660 -0.435027 0.441336 3.163771 -0.016315 1 0 0 0 0 0 0 523018
0.000149 -0.001805 0.107661 -0.496306 0.456020 3.206722 -0.016345 1 0 0 0 0 0 0 523989
0.000147 -0.001804 0.107662 -0.529458 0.464561 3.226266 -0.016377 1 0 0 0 0 0 0 525002
0.000146 -0.001804 0.107662 -0.546753 0.469409 3.236813 -0.016407 1 0 0 0 0 0 0 525987
0.000157 -0.001792 0.107672 -0.708204 0.314001 3.105900 -0.016440 1 0 0 0 0 0 0 527047
0.000162 -0.001786 0.107676 -0.654973 0.375202 3.188918 -0.016468 1 0 0 0 0 0 0 527923
0.000165 -0.001783 0.107677 -0.615598 0.420927 3.232756 -0.016499 1 0 0 0 0 0 0 528931
0.000166 -0.001781 0.107677 -0.595133 0.445923 3.252382 -0.016530 1 0 0 0 0 0 0 529922
0.000167 -0.001780 0.107677 -0.585474 0.459221 3.263918 -0.016566 1 0 0 0 0 0 0 531056
0.000151 -0.001776 0.107688 -0.365245 0.416946 3.133743 -0.016593 1 0 0 0 0 0 0 531931
0.000143 -0.001774 0.107691 -0.445778 0.438664 3.216360 -0.016624 1 0 0 0 0 0 0 532912
0.000139 -0.001773 0.107692 -0.505755 0.454944 3.259762 -0.016656 1 0 0 0 0 0 0 533933
0.000149 -0.001760 0.107703 -0.690481 0.305693 3.140250 -0.016687 1 0 0 0 0 0 0 534922
0.000153 -0.001754 0.107707 -0.649209 0.370367 3.228035 -0.016718 1 0 0 0 0 0 0 535931
0.000156 -0.001751 0.107708 -0.615744 0.417769 3.273069 -0.016749 1 0 0 0 0 0 0 536922
0.000141 -0.001746 0.107718 -0.382373 0.394291 3.156157 -0.016781 1 0 0 0 0 0 0 537930
0.000145 -0.001731 0.107732 -0.608776 0.267105 3.104908 -0.016816 1 0 0 0 0 0 0 539059
0.000147 -0.001723 0.107737 -0.606985 0.347583 3.225747 -0.016843 1 0 0 0 0 0 0 539923
0.000152 -0.001736 0.107748 -0.660112 0.622205 3.153696 -0.016878 1 0 0 0 0 0 0 541062
0.000155 -0.001742 0.107752 -0.628735 0.568086 3.249354 -0.016905 1 0 0 0 0 0 0 541927
0.000152 -0.001730 0.107774 -0.544358 0.314892 3.020652 -0.016937 1 0 0 0 0 0 0 542930
0.000150 -0.001723 0.107781 -0.558026 0.368575 3.195105 -0.016972 1 0 0 0 0 0 0 544043
0.000149 -0.001720 0.107784 -0.571075 0.415296 3.280581 -0.017003 1 0 0 0 0 0 0 545053
0.000160 -0.001706 0.107795 -0.731295 0.282589 3.176083 -0.017034 1 0 0 0 0 0 0 546039
0.000150 -0.001696 0.107809 -0.461332 0.306613 3.131778 -0.017066 1 0 0 0 0 0 0 547067
0.000144 -0.001690 0.107813 -0.503847 0.376302 3.254486 -0.017097 1 0 0 0 0 0 0 548070
0.000142 -0.001688 0.107815 -0.543484 0.418204 3.311995 -0.017128 1 0 0 0 0 0 0 549063
0.000152 -0.001674 0.107826 -0.718306 0.281519 3.197334 -0.017160 1 0 0 0 0 0 0 550061
0.000141 -0.001664 0.107840 -0.455516 0.303344 3.149326 -0.017191 1 0 0 0 0 0 0 551056
0.000135 -0.001658 0.107844 -0.501737 0.371984 3.270848 -0.017222 1 0 0 0 0 0 0 552060
0.000144 -0.001644 0.107856 -0.695920 0.254167 3.188946 -0.017253 1 0 0 0 0 0 0 553034
0.000132 -0.001633 0.107870 -0.444180 0.286155 3.152321 -0.017281 1 0 0 0 0 0 0 553938
0.000130 -0.001643 0.107885 -0.561110 0.578836 3.147733 -0.017315 1 0 0 0 0 0 0 555043
0.000130 -0.001649 0.107890 -0.580790 0.538670 3.278753 -0.017347 1 0 0 0 0 0 0 556071
0.000125 -0.001635 0.107912 -0.523542 0.292260 3.062397 -0.017379 1 0 0 0 0 0 0 557065
0.000122 -0.001629 0.107919 -0.551040 0.350007 3.240192 -0.017410 1 0 0 0 0 0 0 558067
0.000121 -0.001625 0.107922 -0.571066 0.398790 3.326878 -0.017441 1 0 0 0 0 0 0 559064
0.000115 -0.001608 0.107943 -0.518397 0.216900 3.085712 -0.017472 1 0 0 0 0 0 0 560063
0.000113 -0.001599 0.107950 -0.548682 0.308943 3.254361 -0.017504 1 0 0 0 0 0 0 561076
0.000100 -0.001607 0.107973 -0.418090 0.544032 3.069883 -0.017535 1 0 0 0 0 0 0 562069
0.000105 -0.001599 0.107991 -0.640421 0.353997 3.112313 -0.017562 1 0 0 0 0 0 0 562939
0.000091 -0.001591 0.108007 -0.414184 0.335784 3.140405 -0.017597 1 0 0 0 0 0 0 564065
0.000096 -0.001575 0.108023 -0.633457 0.223980 3.149822 -0.017629 1 0 0 0 0 0 0 565066
0.000082 -0.001563 0.108038 -0.409744 0.264893 3.155796 -0.017660 1 0 0 0 0 0 0 566063
0.000080 -0.001574 0.108053 -0.542690 0.563220 3.165068 -0.017691 1 0 0 0 0 0 0 567069
0.000074 -0.001563 0.108079 -0.506424 0.316245 3.024679 -0.017721 1 0 0 0 0 0 0 568035
0.000071 -0.001558 0.108087 -0.541284 0.358015 3.238888 -0.017753 1 0 0 0 0 0 0 569044
0.000053 -0.001551 0.108100 -0.347329 0.347450 3.201728 -0.017785 1 0 0 0 0 0 0 570071
0.000060 -0.001552 0.108125 -0.660684 0.447017 3.046483 -0.017816 1 0 0 0 0 0 0 571064
0.000048 -0.001549 0.108143 -0.427656 0.398642 3.112882 -0.017847 1 0 0 0 0 0 0 572067
0.000041 -0.001547 0.108149 -0.485823 0.414469 3.284346 -0.017878 1 0 0 0 0 0 0 573061
0.000033 -0.001530 0.108172 -0.468591 0.217845 3.082914 -0.017910 1 0 0 0 0 0 0 574063
0.000034 -0.001538 0.108189 -0.583656 0.522925 3.134193 -0.017941 1 0 0 0 0 0 0 575063
0.000030 -0.001526 0.108216 -0.526048 0.291673 3.018832 -0.017972 1 0 0 0 0 0 0 576062
0.000011 -0.001516 0.108235 -0.331342 0.292941 3.104408 -0.018000 1 0 0 0 0 0 0 576937
0.000002 -0.001511 0.108241 -0.431587 0.355467 3.283718 -0.018034 1 0 0 0 0 0 0 578041
-0.000003 -0.001509 0.108274 -0.502245 0.403340 2.953235 -0.018066 1 0 0 0 0 0 0 579062
-0.000022 -0.001504 0.108295 -0.321631 0.367980 3.072162 -0.018097 1 0 0 0 0 0 0 580060
-0.000019 -0.001490 0.108312 -0.577371 0.234500 3.132503 -0.018129 1 0 0 0 0 0 0 581065
-0.000035 -0.001478 0.108328 -0.371789 0.263741 3.157489 -0.018160 1 0 0 0 0 0 0 582058
-0.000054 -0.001485 0.108354 -0.296540 0.506888 3.035561 -0.018192 1 0 0 0 0 0 0 583087
-0.000069 -0.001473 0.108383 -0.347528 0.274284 2.973354 -0.018225 1 0 0 0 0 0 0 584138
-0.000076 -0.001466 0.108392 -0.446014 0.328963 3.224872 -0.018256 1 0 0 0 0 0 0 585131
-0.000079 -0.001464 0.108426 -0.502738 0.384048 2.929296 -0.018283 1 0 0 0 0 0 0 586015
-0.000098 -0.001458 0.108448 -0.313948 0.353864 3.061965 -0.018317 1 0 0 0 0 0 0 587110
-0.000112 -0.001440 0.108475 -0.347286 0.172588 2.989700 -0.018349 1 0 0 0 0 0 0 588134
-0.000119 -0.001431 0.108515 -0.440672 0.280387 2.820351 -0.018381 1 0 0 0 0 0 0 589128
-0.000139 -0.001422 0.108539 -0.276781 0.294525 3.016121 -0.018407 1 0 0 0 0 0 0 589982
-0.000154 -0.001402 0.108567 -0.323519 0.137511 2.968042 -0.018443 1 0 0 0 0 0 0 591140
-0.000173 -0.001404 0.108597 -0.269890 0.418796 2.945868 -0.018474 1 0 0 0 0 0 0 592129
-0.000187 -0.001390 0.108627 -0.321421 0.218211 2.928490 -0.018505 1 0 0 0 0 0 0 593107
-0.000195 -0.001382 0.108637 -0.419763 0.291144 3.195289 -0.018532 1 0 0 0 0 0 0 593977
-0.000198 -0.001379 0.108671 -0.475841 0.355322 2.906194 -0.018569 1 0 0 0 0 0 0 595152
-0.000217 -0.001373 0.108693 -0.286237 0.329763 3.040187 -0.018599 1 0 0 0 0 0 0 596131
-0.000231 -0.001354 0.108720 -0.319244 0.150187 2.968172 -0.018631 1 0 0 0 0 0 0 597131
-0.000249 -0.001357 0.108750 -0.258582 0.420438 2.937900 -0.018661 1 0 0 0 0 0 0 598113
-0.000264 -0.001343 0.108780 -0.306775 0.213822 2.918504 -0.018695 1 0 0 0 0 0 0 599206
-0.000276 -0.001319 0.108811 -0.337555 0.071851 2.907855 -0.018722 1 0 0 0 0 0 0 600047
-0.000294 -0.001320 0.108841 -0.263628 0.374598 2.909297 -0.018753 1 0 0 0 0 0 0 601054
-0.000308 -0.001304 0.108872 -0.303919 0.185359 2.900863 -0.018784 1 0 0 0 0 0 0 602045
-0.000331 -0.001292 0.108892 -0.176747 0.214021 3.034935 -0.018816 1 0 0 0 0 0 0 603054
-0.000343 -0.001287 0.108930 -0.312955 0.299336 2.820405 -0.018847 1 0 0 0 0 0 0 604045
-0.000365 -0.001280 0.108952 -0.182647 0.289576 2.991860 -0.018878 1 0 0 0 0 0 0 605054
-0.000382 -0.001261 0.108981 -0.247232 0.117884 2.932972 -0.018909 1 0 0 0 0 0 0 606045
-0.000390 -0.001251 0.109021 -0.356422 0.231126 2.766664 -0.018940 1 0 0 0 0 0 0 607046
-0.000411 -0.001243 0.109044 -0.200178 0.248627 2.965314 -0.018972 1 0 0 0 0 0 0 608054
-0.000421 -0.001239 0.109083 -0.315409 0.312382 2.783158 -0.019003 1 0 0 0 0 0 0 609045
-0.000443 -0.001233 0.109105 -0.173813 0.290524 2.966702 -0.019034 1 0 0 0 0 0 0 610053
-0.000459 -0.001213 0.109134 -0.232704 0.112307 2.911750 -0.019065 1 0 0 0 0 0 0 611046
-0.000467 -0.001204 0.109174 -0.339028 0.222454 2.746347 -0.019097 1 0 0 0 0 0 0 612053
-0.000488 -0.001196 0.109197 -0.181189 0.238537 2.945474 -0.019128 1 0 0 0 0 0 0 613044
-0.000498 -0.001192 0.109236 -0.295659 0.301439 2.763084 -0.019159 1 0 0 0 0 0 0 614044
-0.000520 -0.001186 0.109259 -0.153547 0.279259 2.946805 -0.019191 1 0 0 0 0 0 0 615053
-0.000531 -0.001183 0.109297 -0.277095 0.321447 2.758105 -0.019222 1 0 0 0 0 0 0 616048
-0.000542 -0.001165 0.109330 -0.294102 0.126138 2.799274 -0.019253 1 0 0 0 0 0 0 617047
-0.000559 -0.001169 0.109362 -0.207262 0.386465 2.827367 -0.019285 1 0 0 0 0 0 0 618056
-0.000572 -0.001155 0.109393 -0.240791 0.172662 2.828852 -0.019315 1 0 0 0 0 0 0 619047
-0.000579 -0.001148 0.109434 -0.329056 0.248088 2.692167 -0.019347 1 0 0 0 0 0 0 620053
-0.000600 -0.001140 0.109457 -0.161295 0.245307 2.902206 -0.019378 1 0 0 0 0 0 0 621037
-0.000610 -0.001137 0.109496 -0.270820 0.298537 2.722819 -0.019409 1 0 0 0 0 0 0 622036
-0.000620 -0.001119 0.109530 -0.280711 0.108592 2.767423 -0.019441 1 0 0 0 0 0 0 623070
-0.000637 -0.001123 0.109561 -0.190017 0.372297 2.796285 -0.019472 1 0 0 0 0 0 0 624061
-0.000650 -0.001108 0.109592 -0.221731 0.159493 2.798102 -0.019504 1 0 0 0 0 0 0 625063
-0.000641 -0.001105 0.109623 -0.532534 0.287407 2.796751 -0.019535 1 0 0 0 0 0 0 626060
-0.000652 -0.001100 0.109643 -0.279272 0.266195 2.932528 -0.019566 1 0 0 0 0 0 0 627064
-0.000659 -0.001097 0.109681 -0.326727 0.305192 2.716175 -0.019597 1 0 0 0 0 0 0 628062
-0.000662 -0.001096 0.109724 -0.368668 0.328877 2.612966 -0.019628 1 0 0 0 0 0 0 629059
-0.000680 -0.001092 0.109749 -0.171803 0.282749 2.845127 -0.019660 1 0 0 0 0 0 0 630062
-0.000689 -0.001090 0.109788 -0.266426 0.312507 2.673352 -0.019691 1 0 0 0 0 0 0 631052
-0.000682 -0.001076 0.109811 -0.492816 0.162033 2.856274 -0.019723 1 0 0 0 0 0 0 632071
-0.000679 -0.001070 0.109850 -0.468152 0.237872 2.670422 -0.019754 1 0 0 0 0 0 0 633067
-0.000689 -0.001079 0.109883 -0.287525 0.454086 2.719500 -0.019785 1 0 0 0 0 0 0 634074
-0.000700 -0.001068 0.109914 -0.267096 0.198357 2.737543 -0.019816 1 0 0 0 0 0 0 635071
-0.000705 -0.001062 0.109956 -0.327744 0.251791 2.606227 -0.019847 1 0 0 0 0 0 0 636070
-0.000713 -0.001043 0.109990 -0.300586 0.074004 2.677813 -0.019879 1 0 0 0 0 0 0 637075
-0.000728 -0.001046 0.110022 -0.189449 0.346874 2.716254 -0.019910 1 0 0 0 0 0 0 638061
-0.000724 -0.001035 0.110043 -0.435898 0.189302 2.857093 -0.019941 1 0 0 0 0 0 0 639076
-0.000723 -0.001030 0.110081 -0.433128 0.248590 2.645800 -0.019972 1 0 0 0 0 0 0 640067
-0.000722 -0.001028 0.110124 -0.420020 0.291356 2.544231 -0.020004 1 0 0 0 0 0 0 641071
-0.000727 -0.001010 0.110159 -0.347452 0.091355 2.636251 -0.020035 1 0 0 0 0 0 0 642073
-0.000741 -0.001014 0.110191 -0.212464 0.352154 2.682335 -0.020066 1 0 0 0 0 0 0 643072
-0.000753 -0.001000 0.110222 -0.222197 0.135605 2.690010 -0.020097 1 0 0 0 0 0 0 644070
-0.000760 -0.000993 0.110264 -0.298802 0.210765 2.553727 -0.020129 1 0 0 0 0 0 0 645069
-0.000763 -0.000989 0.110308 -0.344897 0.266427 2.488602 -0.020160 1 0 0 0 0 0 0 646068
-0.000782 -0.000984 0.110333 -0.147729 0.237911 2.735101 -0.020191 1 0 0 0 0 0 0 647072
-0.000774 -0.000985 0.110362 -0.468676 0.328866 2.702846 -0.020222 1 0 0 0 0 0 0 648069
-0.000776 -0.000969 0.110393 -0.385488 0.110535 2.677007 -0.020254 1 0 0 0 0 0 0 649078
-0.000777 -0.000962 0.110434 -0.383657 0.193302 2.528539 -0.020285 1 0 0 0 0 0 0 650073
-0.000794 -0.000954 0.110457 -0.165706 0.195360 2.735565 -0.020316 1 0 0 0 0 0 0 651074
-0.000803 -0.000950 0.110496 -0.251115 0.250663 2.553121 -0.020347 1 0 0 0 0 0 0 652069
-0.000807 -0.000949 0.110540 -0.314069 0.283198 2.461282 -0.020379 1 0 0 0 0 0 0 653068
-0.000815 -0.000931 0.110575 -0.282552 0.076461 2.556655 -0.020409 1 0 0 0 0 0 0 654051
-0.000814 -0.000939 0.110597 -0.394356 0.387954 2.739164 -0.020441 1 0 0 0 0 0 0 655051
-0.000818 -0.000927 0.110625 -0.328746 0.149601 2.672966 -0.020472 1 0 0 0 0 0 0 656069
-0.000821 -0.000921 0.110665 -0.348185 0.209472 2.499542 -0.020504 1 0 0 0 0 0 0 657073
-0.000827 -0.000901 0.110699 -0.298341 0.033181 2.555963 -0.020535 1 0 0 0 0 0 0 658061
-0.000842 -0.000904 0.110731 -0.174770 0.309322 2.588748 -0.020568 1 0 0 0 0 0 0 659124
-0.000850 -0.000906 0.110772 -0.256228 0.322423 2.456295 -0.020600 1 0 0 0 0 0 0 660137
-0.000859 -0.000890 0.110807 -0.246336 0.092246 2.527012 -0.020630 1 0 0 0 0 0 0 661103
-0.000859 -0.000899 0.110829 -0.370724 0.391678 2.700084 -0.020662 1 0 0 0 0 0 0 662133
-0.000864 -0.000887 0.110857 -0.311067 0.146043 2.630654 -0.020693 1 0 0 0 0 0 0 663139
-0.000866 -0.000881 0.110897 -0.333559 0.202543 2.455561 -0.020724 1 0 0 0 0 0 0 664104
-0.000885 -0.000874 0.110920 -0.128207 0.190201 2.653154 -0.020756 1 0 0 0 0 0 0 665134
-0.000894 -0.000871 0.110959 -0.220691 0.237961 2.466541 -0.020787 1 0 0 0 0 0 0 666128
-0.000911 -0.000882 0.110992 -0.130279 0.432905 2.514337 -0.020818 1 0 0 0 0 0 0 667138
-0.000925 -0.000871 0.111024 -0.159066 0.161292 2.532066 -0.020850 1 0 0 0 0 0 0 668136
-0.000932 -0.000866 0.111066 -0.245052 0.208105 2.398434 -0.020880 1 0 0 0 0 0 0 669104
-0.000935 -0.000863 0.111080 -0.301163 0.244453 2.746819 -0.020912 1 0 0 0 0 0 0 670132
-0.000937 -0.000862 0.111115 -0.324185 0.270622 2.491016 -0.020943 1 0 0 0 0 0 0 671128
-0.000955 -0.000857 0.111137 -0.113452 0.225446 2.640033 -0.020975 1 0 0 0 0 0 0 672139
-0.000964 -0.000855 0.111175 -0.203060 0.254877 2.434631 -0.021006 1 0 0 0 0 0 0 673129
-0.000969 -0.000855 0.111219 -0.268308 0.274246 2.334108 -0.021037 1 0 0 0 0 0 0 674131
-0.000989 -0.000850 0.111244 -0.080303 0.226114 2.568607 -0.021068 1 0 0 0 0 0 0 675130
-0.000999 -0.000848 0.111283 -0.181276 0.254395 2.394825 -0.021099 1 0 0 0 0 0 0 676130
-0.000992 -0.000834 0.111307 -0.415247 0.101523 2.576709 -0.021131 1 0 0 0 0 0 0 677129
-0.001001 -0.000840 0.111335 -0.233174 0.344004 2.530503 -0.021161 1 0 0 0 0 0 0 678110
-0.001010 -0.000827 0.111365 -0.200587 0.109118 2.495324 -0.021193 1 0 0 0 0 0 0 679126
-0.001027 -0.000833 0.111395 -0.096997 0.343045 2.483361 -0.021224 1 0 0 0 0 0 0 680110
-0.001041 -0.000819 0.111426 -0.124663 0.107097 2.470235 -0.021256 1 0 0 0 0 0 0 681134
-0.001043 -0.000829 0.111447 -0.282533 0.394514 2.601981 -0.021286 1 0 0 0 0 0 0 682109
-0.001049 -0.000817 0.111474 -0.239628 0.138873 2.517954 -0.021319 1 0 0 0 0 0 0 683143
-0.001064 -0.000824 0.111504 -0.112989 0.358238 2.478480 -0.021347 1 0 0 0 0 0 0 684046
-0.001077 -0.000811 0.111535 -0.127479 0.114097 2.455075 -0.021378 1 0 0 0 0 0 0 685051
-0.001095 -0.000817 0.111565 -0.049165 0.344296 2.447922 -0.021409 1 0 0 0 0 0 0 686043
-0.001093 -0.000808 0.111586 -0.319583 0.159492 2.571587 -0.021441 1 0 0 0 0 0 0 687052
-0.001109 -0.000799 0.111603 -0.101500 0.147479 2.631342 -0.021472 1 0 0 0 0 0 0 688042
-0.001117 -0.000795 0.111640 -0.175359 0.206959 2.373666 -0.021503 1 0 0 0 0 0 0 689043
-0.001109 -0.000780 0.111663 -0.396042 0.070357 2.524949 -0.021534 1 0 0 0 0 0 0 690051
-0.001117 -0.000786 0.111691 -0.205786 0.321941 2.468351 -0.021565 1 0 0 0 0 0 0 691042
-0.001127 -0.000772 0.111721 -0.169237 0.090324 2.429496 -0.021597 1 0 0 0 0 0 0 692051
-0.001131 -0.000765 0.111731 -0.227725 0.154799 2.688066 -0.021628 1 0 0 0 0 0 0 693042
-0.001134 -0.000761 0.111765 -0.257329 0.210746 2.389422 -0.021659 1 0 0 0 0 0 0 694051
-0.001153 -0.000756 0.111787 -0.049587 0.181954 2.523326 -0.021690 1 0 0 0 0 0 0 695042
-0.001145 -0.000757 0.111815 -0.372073 0.273348 2.446598 -0.021722 1 0 0 0 0 0 0 696042
-0.001158 -0.000753 0.111834 -0.127209 0.218832 2.548812 -0.021753 1 0 0 0 0 0 0 697052
-0.001165 -0.000752 0.111872 -0.182456 0.239072 2.315638 -0.021785 1 0 0 0 0 0 0 698063
-0.001186 -0.000747 0.111895 -0.004721 0.195061 2.483213 -0.021816 1 0 0 0 0 0 0 699065
-0.001179 -0.000749 0.111923 -0.344310 0.279304 2.418499 -0.021847 1 0 0 0 0 0 0 700045
-0.001193 -0.000746 0.111943 -0.107652 0.221160 2.524991 -0.021878 1 0 0 0 0 0 0 701053
-0.001206 -0.000728 0.111970 -0.101040 0.013164 2.430083 -0.021910 1 0 0 0 0 0 0 702056
-0.001207 -0.000735 0.111989 -0.246703 0.334250 2.521710 -0.021941 1 0 0 0 0 0 0 703052
-0.001213 -0.000722 0.112017 -0.196880 0.094629 2.423224 -0.021972 1 0 0 0 0 0 0 704055
-0.001210 -0.000733 0.112036 -0.297600 0.377988 2.513707 -0.022003 1 0 0 0 0 0 0 705055
-0.001215 -0.000721 0.112063 -0.222860 0.117069 2.414878 -0.022035 1 0 0 0 0 0 0 706060
-0.001212 -0.000733 0.112083 -0.310951 0.389774 2.505205 -0.022066 1 0 0 0 0 0 0 707059
-0.001216 -0.000721 0.112110 -0.229792 0.123305 2.406269 -0.022097 1 0 0 0 0 0 0 708060
-0.001230 -0.000729 0.112139 -0.083073 0.339349 2.361269 -0.022127 1 0 0 0 0 0 0 709029
-0.001225 -0.000720 0.112160 -0.319670 0.145302 2.470770 -0.022159 1 0 0 0 0 0 0 710029
-0.001240 -0.000711 0.112177 -0.081997 0.128889 2.526120 -0.022190 1 0 0 0 0 0 0 711030
-0.001230 -0.000711 0.112203 -0.378633 0.240217 2.400889 -0.022222 1 0 0 0 0 0 0 712065
-0.001243 -0.000707 0.112222 -0.117981 0.196503 2.485009 -0.022253 1 0 0 0 0 0 0 713043
-0.001249 -0.000705 0.112260 -0.165727 0.222188 2.244842 -0.022285 1 0 0 0 0 0 0 714058
-0.001253 -0.000704 0.112272 -0.215692 0.235057 2.545302 -0.022316 1 0 0 0 0 0 0 715061
-0.001255 -0.000704 0.112308 -0.234832 0.246849 2.270706 -0.022347 1 0 0 0 0 0 0 716060
-0.001256 -0.000703 0.112319 -0.252430 0.248402 2.549075 -0.022378 1 0 0 0 0 0 0 717061
-0.001256 -0.000704 0.112354 -0.253593 0.254032 2.265967 -0.022410 1 0 0 0 0 0 0 718058
-0.001257 -0.000704 0.112366 -0.262071 0.252411 2.541293 -0.022440 1 0 0 0 0 0 0 719030
-0.001257 -0.000704 0.112401 -0.258662 0.256443 2.257189 -0.022472 1 0 0 0 0 0 0 720043
-0.001275 -0.000700 0.112423 -0.032343 0.199768 2.397163 -0.022504 1 0 0 0 0 0 0 721063
-0.001267 -0.000702 0.112451 -0.348319 0.277632 2.321201 -0.022535 1 0 0 0 0 0 0 722061
-0.001280 -0.000699 0.112471 -0.097333 0.215728 2.424134 -0.022566 1 0 0 0 0 0 0 723059
-0.001269 -0.000702 0.112498 -0.383058 0.286643 2.325070 -0.022597 1 0 0 0 0 0 0 724059
-0.001281 -0.000699 0.112518 -0.114990 0.220713 2.419255 -0.022628 1 0 0 0 0 0 0 725058
-0.001271 -0.000702 0.112545 -0.392258 0.289588 2.317093 -0.022660 1 0 0 0 0 0 0 726059
-0.001282 -0.000699 0.112564 -0.119723 0.222581 2.410219 -0.022691 1 0 0 0 0 0 0 727059
-0.001271 -0.000702 0.112592 -0.394974 0.290960 2.307614 -0.022722 1 0 0 0 0 0 0 728047
-0.001283 -0.000700 0.112611 -0.121248 0.223652 2.400648 -0.022753 1 0 0 0 0 0 0 729063
-0.001294 -0.000682 0.112638 -0.096453 0.009444 2.300447 -0.022785 1 0 0 0 0 0 0 730063
-0.001295 -0.000689 0.112658 -0.234339 0.330503 2.389595 -0.022816 1 0 0 0 0 0 0 731061
-0.001301 -0.000677 0.112685 -0.179439 0.087923 2.290022 -0.022847 1 0 0 0 0 0 0 732062
-0.001298 -0.000687 0.112704 -0.278767 0.372724 2.379459 -0.022878 1 0 0 0 0 0 0 733057
-0.001298 -0.000693 0.112742 -0.268651 0.337847 2.142253 -0.022909 1 0 0 0 0 0 0 734055
-0.001297 -0.000695 0.112755 -0.266209 0.298069 2.444009 -0.022941 1 0 0 0 0 0 0 735058
-0.001302 -0.000680 0.112780 -0.189841 0.052767 2.306960 -0.022972 1 0 0 0 0 0 0 736057
-0.001300 -0.000689 0.112798 -0.283779 0.354300 2.373031 -0.023003 1 0 0 0 0 0 0 737056
-0.001304 -0.000677 0.112825 -0.204918 0.100783 2.264528 -0.023034 1 0 0 0 0 0 0 738039
-0.001301 -0.000688 0.112845 -0.292329 0.380691 2.350871 -0.023066 1 0 0 0 0 0 0 739051
-0.001300 -0.000693 0.112882 -0.276185 0.343120 2.112701 -0.023099 1 0 0 0 0 0 0 740130
-0.001317 -0.000692 0.112905 -0.036752 0.247348 2.278734 -0.023130 1 0 0 0 0 0 0 741125
-0.001308 -0.000696 0.112934 -0.347758 0.304433 2.212002 -0.023162 1 0 0 0 0 0 0 742139
-0.001321 -0.000693 0.112953 -0.091978 0.231447 2.318063 -0.023192 1 0 0 0 0 0 0 743104
-0.001315 -0.000679 0.112971 -0.310743 0.068417 2.357291 -0.023223 1 0 0 0 0 0 0 744102
-0.001325 -0.000685 0.112997 -0.131346 0.314571 2.239416 -0.023256 1 0 0 0 0 0 0 745132
-0.001313 -0.000693 0.113027 -0.403694 0.359168 2.174043 -0.023287 1 0 0 0 0 0 0 746127
-0.001324 -0.000692 0.113047 -0.121088 0.261597 2.290334 -0.023317 1 0 0 0 0 0 0 747103
-0.001312 -0.000696 0.113075 -0.392804 0.313467 2.195922 -0.023348 1 0 0 0 0 0 0 748099
-0.001324 -0.000694 0.113094 -0.114995 0.237226 2.291788 -0.023380 1 0 0 0 0 0 0 749100
-0.001313 -0.000697 0.113122 -0.389965 0.301560 2.189500 -0.023412 1 0 0 0 0 0 0 750126
-0.001325 -0.000695 0.113141 -0.113689 0.231649 2.282564 -0.023443 1 0 0 0 0 0 0 751129
-0.001331 -0.000694 0.113179 -0.154928 0.244416 2.043854 -0.023474 1 0 0 0 0 0 0 752124
-0.001334 -0.000693 0.113191 -0.202239 0.250948 2.344918 -0.023506 1 0 0 0 0 0 0 753128
-0.001348 -0.000706 0.113216 -0.059058 0.430098 2.212646 -0.023537 1 0 0 0 0 0 0 754124
-0.001343 -0.000700 0.113235 -0.295960 0.196058 2.269970 -0.023567 1 0 0 0 0 0 0 755108
-0.001353 -0.000709 0.113262 -0.120632 0.388035 2.167611 -0.023597 1 0 0 0 0 0 0 756051
-0.001345 -0.000701 0.113281 -0.328656 0.173763 2.246134 -0.023628 1 0 0 0 0 0 0 757049
-0.001354 -0.000710 0.113308 -0.137344 0.377199 2.152152 -0.023659 1 0 0 0 0 0 0 758040
-0.001364 -0.000698 0.113338 -0.102105 0.113768 2.098238 -0.023691 1 0 0 0 0 0 0 759049
-0.001364 -0.000709 0.113359 -0.230551 0.395252 2.213414 -0.023722 1 0 0 0 0 0 0 760040
-0.001369 -0.000697 0.113386 -0.169064 0.128116 2.123125 -0.023753 1 0 0 0 0 0 0 761044
-0.001367 -0.000709 0.113406 -0.266165 0.403552 2.215466 -0.023784 1 0 0 0 0 0 0 762049
-0.001366 -0.000715 0.113444 -0.254199 0.362789 1.978286 -0.023815 1 0 0 0 0 0 0 763040
-0.001383 -0.000713 0.113466 -0.015519 0.264880 2.144691 -0.023847 1 0 0 0 0 0 0 764040
-0.001374 -0.000717 0.113495 -0.329456 0.321626 2.077286 -0.023878 1 0 0 0 0 0 0 765049
-0.001387 -0.000715 0.113515 -0.072648 0.247788 2.183338 -0.023909 1 0 0 0 0 0 0 766040
-0.001377 -0.000718 0.113543 -0.360069 0.313968 2.083833 -0.023940 1 0 0 0 0 0 0 767042
-0.001389 -0.000715 0.113562 -0.088138 0.244443 2.178016 -0.023972 1 0 0 0 0 0 0 768049
-0.001396 -0.000714 0.113600 -0.132125 0.257711 1.938980 -0.024003 1 0 0 0 0 0 0 769040
-0.001399 -0.000714 0.113612 -0.181199 0.264406 2.239893 -0.024034 1 0 0 0 0 0 0 770048
-0.001413 -0.000726 0.113637 -0.037896 0.444499 2.107488 -0.024066 1 0 0 0 0 0 0 771049
-0.001408 -0.000720 0.113656 -0.276172 0.209546 2.164195 -0.024097 1 0 0 0 0 0 0 772040
-0.001418 -0.000730 0.113683 -0.100142 0.402450 2.061822 -0.024128 1 0 0 0 0 0 0 773056
-0.001410 -0.000722 0.113703 -0.309180 0.187269 2.139683 -0.024159 1 0 0 0 0 0 0 774047
-0.001419 -0.000731 0.113730 -0.116951 0.391602 2.045513 -0.024191 1 0 0 0 0 0 0 775049
-0.001412 -0.000722 0.113750 -0.317866 0.182165 2.126252 -0.024222 1 0 0 0 0 0 0 776054
-0.001420 -0.000731 0.113777 -0.121415 0.389573 2.033087 -0.024254 1 0 0 0 0 0 0 777076
-0.001424 -0.000736 0.113786 -0.158940 0.353125 2.257920 -0.024285 1 0 0 0 0 0 0 778060
-0.001427 -0.000738 0.113820 -0.182264 0.326170 1.944125 -0.024322 1 0 0 0 0 0 0 779252
-0.001441 -0.000752 0.113852 -0.034658 0.482590 1.933575 -0.024347 1 0 0 0 0 0 0 780048
-0.001436 -0.000747 0.113873 -0.271368 0.234980 2.064038 -0.024378 1 0 0 0 0 0 0 781045
-0.001450 -0.000740 0.113891 -0.026146 0.191031 2.127992 -0.024409 1 0 0 0 0 0 0 782044
-0.001453 -0.000753 0.113907 -0.164967 0.462598 2.146851 -0.024441 1 0 0 0 0 0 0 783047
-0.001459 -0.000743 0.113933 -0.119595 0.175581 2.010010 -0.024472 1 0 0 0 0 0 0 784047
-0.001458 -0.000755 0.113952 -0.227220 0.442045 2.085137 -0.024503 1 0 0 0 0 0 0 785043
-0.001474 -0.000757 0.113969 0.009057 0.336090 2.123692 -0.024534 1 0 0 0 0 0 0 786046
-0.001470 -0.000745 0.113985 -0.236224 0.141324 2.127382 -0.024565 1 0 0 0 0 0 0 787046
-0.001481 -0.000752 0.114011 -0.068205 0.373611 1.996218 -0.024597 1 0 0 0 0 0 0 788051
-0.001474 -0.000743 0.114031 -0.283024 0.178822 2.062710 -0.024627 1 0 0 0 0 0 0 789031
-0.001483 -0.000751 0.114058 -0.092683 0.394584 1.964743 -0.024659 1 0 0 0 0 0 0 790052
-0.001488 -0.000755 0.114067 -0.133874 0.361913 2.187819 -0.024691 1 0 0 0 0 0 0 791050
-0.001496 -0.000740 0.114091 -0.091148 0.104914 2.010793 -0.024722 1 0 0 0 0 0 0 792045
-0.001494 -0.000750 0.114109 -0.205969 0.405178 2.061387 -0.024753 1 0 0 0 0 0 0 793043
-0.001511 -0.000751 0.114125 0.026634 0.317486 2.090663 -0.024784 1 0 0 0 0 0 0 794043
-0.001503 -0.000756 0.114152 -0.288730 0.363836 1.952454 -0.024816 1 0 0 0 0 0 0 795051
-0.001516 -0.000754 0.114171 -0.029571 0.282058 2.032704 -0.024847 1 0 0 0 0 0 0 796047
-0.001522 -0.000753 0.114177 -0.089232 0.285075 2.205797 -0.024878 1 0 0 0 0 0 0 797047
-0.001508 -0.000757 0.114201 -0.366681 0.351582 1.997623 -0.024909 1 0 0 0 0 0 0 798043
-0.001519 -0.000755 0.114219 -0.070382 0.277007 2.042503 -0.024940 1 0 0 0 0 0 0 799029
-0.001524 -0.000753 0.114225 -0.109947 0.283257 2.202470 -0.024971 1 0 0 0 0 0 0 800027
-0.001528 -0.000753 0.114258 -0.139277 0.295874 1.854571 -0.025003 1 0 0 0 0 0 0 801049
-0.001529 -0.000753 0.114269 -0.165425 0.297767 2.105607 -0.025034 1 0 0 0 0 0 0 802045
-0.001547 -0.000749 0.114283 0.060163 0.243847 2.093563 -0.025066 1 0 0 0 0 0 0 803048
-0.001539 -0.000751 0.114309 -0.264988 0.325419 1.930162 -0.025097 1 0 0 0 0 0 0 804047
-0.001553 -0.000748 0.114328 -0.010689 0.262803 2.000928 -0.025128 1 0 0 0 0 0 0 805045
-0.001560 -0.000746 0.114334 -0.073256 0.275642 2.170620 -0.025159 1 0 0 0 0 0 0 806044
-0.001546 -0.000750 0.114357 -0.352520 0.347171 1.961014 -0.025190 1 0 0 0 0 0 0 807045
-0.001557 -0.000747 0.114375 -0.056412 0.274905 2.005543 -0.025222 1 0 0 0 0 0 0 808043
-0.001562 -0.000746 0.114381 -0.096438 0.282424 2.165277 -0.025253 1 0 0 0 0 0 0 809044
-0.001559 -0.000763 0.114393 -0.202122 0.523977 2.096676 -0.025284 1 0 0 0 0 0 0 810043
-0.001564 -0.000754 0.114419 -0.122008 0.213694 1.918083 -0.025315 1 0 0 0 0 0 0 811045
-0.001566 -0.000750 0.114427 -0.144062 0.237080 2.116046 -0.025347 1 0 0 0 0 0 0 812043
-0.001580 -0.000761 0.114450 0.010954 0.444758 1.936510 -0.025378 1 0 0 0 0 0 0 813043
-0.001574 -0.000753 0.114469 -0.225234 0.222955 1.977771 -0.025444 1 0 0 0 0 0 0 815159
-0.001589 -0.000745 0.114485 0.022468 0.191907 2.007544 -0.025474 1 0 0 0 0 0 0 816127
-0.001592 -0.000759 0.114501 -0.117089 0.471851 2.013777 -0.025505 1 0 0 0 0 0 0 817126
-0.001580 -0.000752 0.114517 -0.309967 0.242050 2.007345 -0.025537 1 0 0 0 0 0 0 818141
-0.001593 -0.000745 0.114533 -0.021809 0.202683 2.011452 -0.025568 1 0 0 0 0 0 0 819138
-0.001594 -0.000759 0.114548 -0.139561 0.478093 2.007851 -0.025599 1 0 0 0 0 0 0 820134
-0.001582 -0.000752 0.114564 -0.321421 0.245724 1.997844 -0.025630 1 0 0 0 0 0 0 821104
-0.001576 -0.000749 0.114570 -0.266782 0.260870 2.135958 -0.025661 1 0 0 0 0 0 0 822100
-0.001586 -0.000761 0.114592 -0.052752 0.459744 1.924410 -0.025692 1 0 0 0 0 0 0 823100
-0.001590 -0.000767 0.114600 -0.095169 0.405170 2.095244 -0.025724 1 0 0 0 0 0 0 824130
-0.001581 -0.000757 0.114613 -0.292920 0.190091 2.033919 -0.025755 1 0 0 0 0 0 0 825123
-0.001593 -0.000747 0.114627 -0.012576 0.176185 2.008378 -0.025786 1 0 0 0 0 0 0 826093
-0.001595 -0.000760 0.114643 -0.135243 0.466395 1.993724 -0.025818 1 0 0 0 0 0 0 827126
-0.001583 -0.000754 0.114659 -0.319821 0.241202 1.979827 -0.025849 1 0 0 0 0 0 0 828122
-0.001577 -0.000750 0.114664 -0.266457 0.260056 2.116610 -0.025880 1 0 0 0 0 0 0 829126
-0.001592 -0.000744 0.114676 0.015084 0.227431 2.043244 -0.025912 1 0 0 0 0 0 0 830122
-0.001582 -0.000746 0.114701 -0.282826 0.321275 1.856017 -0.025942 1 0 0 0 0 0 0 831106
-0.001577 -0.000747 0.114710 -0.252674 0.320273 2.053783 -0.025974 1 0 0 0 0 0 0 832122
-0.001575 -0.000747 0.114713 -0.218439 0.315901 2.148710 -0.026011 1 0 0 0 0 0 0 833296
-0.001579 -0.000730 0.114734 -0.122290 0.084324 1.904460 -0.026037 1 0 0 0 0 0 0 834126
-0.001576 -0.000739 0.114752 -0.210519 0.401491 1.929462 -0.026068 1 0 0 0 0 0 0 835121
-0.001574 -0.000743 0.114758 -0.202029 0.376635 2.085114 -0.026099 1 0 0 0 0 0 0 836105
-0.001561 -0.000732 0.114771 -0.354698 0.172950 2.009266 -0.026130 1 0 0 0 0 0 0 837120
-0.001573 -0.000723 0.114785 -0.049219 0.164546 1.977661 -0.026161 1 0 0 0 0 0 0 838105
-0.001573 -0.000735 0.114801 -0.159542 0.457972 1.960648 -0.026193 1 0 0 0 0 0 0 839122
-0.001561 -0.000729 0.114816 -0.338237 0.233693 1.945807 -0.026222 1 0 0 0 0 0 0 840047
-0.001555 -0.000725 0.114822 -0.281657 0.253261 2.082172 -0.026253 1 0 0 0 0 0 0 841037
-0.001547 -0.000741 0.114834 -0.306076 0.510802 2.005038 -0.026284 1 0 0 0 0 0 0 842040
-0.001548 -0.000732 0.114859 -0.181420 0.207243 1.823019 -0.026316 1 0 0 0 0 0 0 843050
-0.001549 -0.000727 0.114867 -0.181038 0.234899 2.019628 -0.026346 1 0 0 0 0 0 0 844038
-0.001549 -0.000725 0.114870 -0.185872 0.267579 2.113461 -0.026378 1 0 0 0 0 0 0 845047
-0.001532 -0.000728 0.114892 -0.419918 0.346440 1.865724 -0.026409 1 0 0 0 0 0 0 846037
-0.001541 -0.000725 0.114910 -0.096889 0.276944 1.895713 -0.026440 1 0 0 0 0 0 0 847038
-0.001546 -0.000724 0.114916 -0.124293 0.286010 2.050395 -0.026472 1 0 0 0 0 0 0 848046
-0.001548 -0.000723 0.114918 -0.156115 0.295576 2.118616 -0.026503 1 0 0 0 0 0 0 849037
-0.001532 -0.000727 0.114940 -0.405266 0.361464 1.861090 -0.026534 1 0 0 0 0 0 0 850041
-0.001542 -0.000725 0.114957 -0.089724 0.285263 1.887563 -0.026565 1 0 0 0 0 0 0 851039
-0.001546 -0.000724 0.114963 -0.120989 0.290977 2.041041 -0.026597 1 0 0 0 0 0 0 852046
-0.001531 -0.000728 0.114986 -0.386513 0.359159 1.825092 -0.026628 1 0 0 0 0 0 0 853038
-0.001524 -0.000730 0.114994 -0.320726 0.340646 2.002474 -0.026659 1 0 0 0 0 0 0 854052
-0.001520 -0.000731 0.114997 -0.266833 0.326898 2.088939 -0.026690 1 0 0 0 0 0 0 855036
-0.001519 -0.000732 0.115029 -0.229101 0.324248 1.703005 -0.026722 1 0 0 0 0 0 0 856046
-0.001518 -0.000732 0.115040 -0.219796 0.318073 1.939709 -0.026753 1 0 0 0 0 0 0 857050
-0.001517 -0.000732 0.115043 -0.214560 0.315522 2.057924 -0.026784 1 0 0 0 0 0 0 858024
-0.001517 -0.000732 0.115045 -0.211448 0.314777 2.103238 -0.026815 1 0 0 0 0 0 0 859026
-0.001518 -0.000732 0.115076 -0.201392 0.319006 1.701179 -0.026847 1 0 0 0 0 0 0 860039
-0.001518 -0.000732 0.115087 -0.206185 0.316286 1.932215 -0.026878 1 0 0 0 0 0 0 861056
-0.001518 -0.000732 0.115091 -0.208067 0.315461 2.048542 -0.026909 1 0 0 0 0 0 0 862054
-0.001505 -0.000719 0.115103 -0.372393 0.141197 1.948363 -0.026941 1 0 0 0 0 0 0 863055
-0.001512 -0.000726 0.115127 -0.140362 0.384378 1.767869 -0.026972 1 0 0 0 0 0 0 864043
-0.001515 -0.000729 0.115135 -0.161227 0.365232 1.960286 -0.027002 1 0 0 0 0 0 0 865024
-0.001504 -0.000718 0.115149 -0.348220 0.167939 1.907418 -0.027034 1 0 0 0 0 0 0 866039
-0.001494 -0.000730 0.115164 -0.369207 0.454694 1.880771 -0.027066 1 0 0 0 0 0 0 867050
-0.001507 -0.000732 0.115179 -0.065476 0.352522 1.871561 -0.027097 1 0 0 0 0 0 0 868052
-0.001513 -0.000732 0.115184 -0.116032 0.331525 2.001678 -0.027128 1 0 0 0 0 0 0 869060
-0.001498 -0.000737 0.115207 -0.393473 0.385090 1.776538 -0.027159 1 0 0 0 0 0 0 870054
-0.001491 -0.000740 0.115215 -0.333262 0.358971 1.950466 -0.027191 1 0 0 0 0 0 0 871048
-0.001505 -0.000737 0.115228 -0.041262 0.285199 1.899978 -0.027222 1 0 0 0 0 0 0 872054
-0.001500 -0.000722 0.115243 -0.267573 0.122065 1.860332 -0.027253 1 0 0 0 0 0 0 873052
-0.001493 -0.000732 0.115258 -0.327539 0.432620 1.847642 -0.027285 1 0 0 0 0 0 0 874061
-0.001489 -0.000737 0.115263 -0.285853 0.399024 1.979819 -0.027316 1 0 0 0 0 0 0 875054
-0.001487 -0.000740 0.115265 -0.257153 0.363899 2.039606 -0.027347 1 0 0 0 0 0 0 876043
-0.001491 -0.000724 0.115287 -0.165106 0.113806 1.782051 -0.027378 1 0 0 0 0 0 0 877054
-0.001488 -0.000733 0.115304 -0.256064 0.424282 1.801810 -0.027409 1 0 0 0 0 0 0 878047
-0.001487 -0.000738 0.115310 -0.248565 0.395108 1.955699 -0.027442 1 0 0 0 0 0 0 879082
-0.001474 -0.000727 0.115323 -0.403133 0.187814 1.879074 -0.027474 1 0 0 0 0 0 0 880119
-0.001480 -0.000735 0.115348 -0.164877 0.413602 1.707238 -0.027505 1 0 0 0 0 0 0 881121
-0.001483 -0.000739 0.115356 -0.182646 0.385258 1.902693 -0.027537 1 0 0 0 0 0 0 882123
-0.001484 -0.000741 0.115359 -0.204154 0.357773 1.995664 -0.027568 1 0 0 0 0 0 0 883125
-0.001486 -0.000742 0.115391 -0.207708 0.347412 1.611291 -0.027599 1 0 0 0 0 0 0 884133
-0.001486 -0.000743 0.115402 -0.219086 0.337274 1.848279 -0.027630 1 0 0 0 0 0 0 885123
-0.001486 -0.000743 0.115406 -0.224294 0.332752 1.966756 -0.027662 1 0 0 0 0 0 0 886143
-0.001474 -0.000730 0.115418 -0.390956 0.155946 1.867075 -0.027693 1 0 0 0 0 0 0 887132
-0.001463 -0.000741 0.115432 -0.400591 0.455424 1.822161 -0.027723 1 0 0 0 0 0 0 888101
-0.001475 -0.000742 0.115447 -0.090190 0.359034 1.806235 -0.027755 1 0 0 0 0 0 0 889120
-0.001469 -0.000730 0.115463 -0.302537 0.165813 1.789032 -0.027786 1 0 0 0 0 0 0 890098
-0.001466 -0.000724 0.115469 -0.286001 0.224693 1.924037 -0.027817 1 0 0 0 0 0 0 891097
-0.001459 -0.000738 0.115481 -0.333574 0.506181 1.846039 -0.027848 1 0 0 0 0 0 0 892096
-0.001474 -0.000741 0.115495 -0.055270 0.386853 1.807549 -0.027879 1 0 0 0 0 0 0 893094
-0.001468 -0.000729 0.115511 -0.285308 0.180617 1.781636 -0.027911 1 0 0 0 0 0 0 894095
-0.001461 -0.000741 0.115526 -0.346577 0.468939 1.774409 -0.027943 1 0 0 0 0 0 0 895130
-0.001475 -0.000743 0.115542 -0.063475 0.367127 1.772357 -0.027974 1 0 0 0 0 0 0 896125
-0.001469 -0.000730 0.115558 -0.289977 0.171069 1.759992 -0.028005 1 0 0 0 0 0 0 897125
-0.001462 -0.000742 0.115574 -0.349253 0.464837 1.757404 -0.028037 1 0 0 0 0 0 0 898122
-0.001475 -0.000743 0.115589 -0.064966 0.365681 1.756939 -0.028068 1 0 0 0 0 0 0 899130
-0.001470 -0.000731 0.115605 -0.291035 0.170884 1.745103 -0.028100 1 0 0 0 0 0 0 900139
-0.001467 -0.000725 0.115611 -0.281182 0.229231 1.881892 -0.028131 1 0 0 0 0 0 0 901138
-0.001484 -0.000717 0.115623 -0.021273 0.218119 1.807550 -0.028162 1 0 0 0 0 0 0 902128
-0.001487 -0.000731 0.115637 -0.170016 0.499468 1.764312 -0.028193 1 0 0 0 0 0 0 903139
-0.001476 -0.000725 0.115653 -0.370848 0.264192 1.739042 -0.028223 1 0 0 0 0 0 0 904103
-0.001471 -0.000722 0.115658 -0.324165 0.279265 1.871384 -0.028255 1 0 0 0 0 0 0 905096
-0.001486 -0.000716 0.115670 -0.043248 0.244156 1.795579 -0.028286 1 0 0 0 0 0 0 906094
-0.001476 -0.000718 0.115695 -0.346536 0.337725 1.606662 -0.028317 1 0 0 0 0 0 0 907098
-0.001471 -0.000718 0.115704 -0.316855 0.336375 1.803304 -0.028349 1 0 0 0 0 0 0 908126
-0.001486 -0.000715 0.115717 -0.040422 0.275150 1.761252 -0.028380 1 0 0 0 0 0 0 909124
-0.001477 -0.000717 0.115742 -0.345618 0.354001 1.584916 -0.028412 1 0 0 0 0 0 0 910120
-0.001472 -0.000718 0.115751 -0.316695 0.345123 1.785841 -0.028442 1 0 0 0 0 0 0 911103
-0.001487 -0.000715 0.115764 -0.040485 0.280100 1.745317 -0.028474 1 0 0 0 0 0 0 912133
-0.001482 -0.000700 0.115779 -0.276948 0.120435 1.708807 -0.028505 1 0 0 0 0 0 0 913120
-0.001475 -0.000710 0.115795 -0.341827 0.435112 1.696589 -0.028536 1 0 0 0 0 0 0 914102
-0.001489 -0.000711 0.115810 -0.059598 0.346057 1.692777 -0.028568 1 0 0 0 0 0 0 915121
-0.001484 -0.000698 0.115826 -0.287638 0.155877 1.679612 -0.028599 1 0 0 0 0 0 0 916127
-0.001481 -0.000691 0.115831 -0.278513 0.216905 1.815849 -0.028630 1 0 0 0 0 0 0 917126
-0.001493 -0.000702 0.115854 -0.087334 0.443771 1.601822 -0.028662 1 0 0 0 0 0 0 918127
-0.001486 -0.000693 0.115872 -0.308258 0.225649 1.626330 -0.028693 1 0 0 0 0 0 0 919118
-0.001500 -0.000685 0.115889 -0.047062 0.197622 1.650087 -0.028723 1 0 0 0 0 0 0 920102
-0.001508 -0.000681 0.115894 -0.114572 0.246910 1.792933 -0.028755 1 0 0 0 0 0 0 921116
-0.001494 -0.000683 0.115917 -0.402174 0.339191 1.571382 -0.028786 1 0 0 0 0 0 0 922100
-0.001505 -0.000680 0.115935 -0.102511 0.275944 1.610181 -0.028818 1 0 0 0 0 0 0 923119
-0.001510 -0.000679 0.115941 -0.143444 0.288681 1.767679 -0.028846 1 0 0 0 0 0 0 924035
-0.001501 -0.000665 0.115954 -0.347923 0.123785 1.691784 -0.028878 1 0 0 0 0 0 0 925044
-0.001509 -0.000671 0.115979 -0.134788 0.375191 1.519167 -0.028909 1 0 0 0 0 0 0 926035
-0.001512 -0.000674 0.115987 -0.166260 0.359321 1.714212 -0.028940 1 0 0 0 0 0 0 927045
-0.001502 -0.000663 0.116001 -0.360455 0.161534 1.661842 -0.028971 1 0 0 0 0 0 0 928035
-0.001510 -0.000670 0.116026 -0.141328 0.394886 1.498324 -0.029003 1 0 0 0 0 0 0 929044
-0.001513 -0.000674 0.116035 -0.169757 0.369774 1.696484 -0.029034 1 0 0 0 0 0 0 930034
-0.001503 -0.000663 0.116048 -0.362522 0.167244 1.645232 -0.029065 1 0 0 0 0 0 0 931045
-0.001515 -0.000653 0.116063 -0.073260 0.161054 1.621703 -0.029097 1 0 0 0 0 0 0 932049
-0.001517 -0.000665 0.116078 -0.195254 0.459997 1.606373 -0.029128 1 0 0 0 0 0 0 933034
-0.001517 -0.000672 0.116084 -0.216092 0.409917 1.736973 -0.029159 1 0 0 0 0 0 0 934040
-0.001523 -0.000657 0.116106 -0.144235 0.131874 1.514792 -0.029190 1 0 0 0 0 0 0 935046
-0.001526 -0.000650 0.116114 -0.176725 0.193192 1.686246 -0.029221 1 0 0 0 0 0 0 936034
-0.001522 -0.000664 0.116127 -0.268090 0.482107 1.630659 -0.029253 1 0 0 0 0 0 0 937045
-0.001526 -0.000654 0.116152 -0.177097 0.188662 1.455557 -0.029284 1 0 0 0 0 0 0 938043
-0.001528 -0.000649 0.116161 -0.194222 0.224058 1.654030 -0.029316 1 0 0 0 0 0 0 939048
-0.001529 -0.000646 0.116164 -0.207907 0.260774 1.748462 -0.029346 1 0 0 0 0 0 0 940035
-0.001529 -0.000645 0.116165 -0.214923 0.281396 1.784441 -0.029378 1 0 0 0 0 0 0 941041
-0.001535 -0.000627 0.116186 -0.140734 0.058295 1.516869 -0.029409 1 0 0 0 0 0 0 942041
-0.001533 -0.000635 0.116204 -0.242132 0.386839 1.531599 -0.029440 1 0 0 0 0 0 0 943046
-0.001531 -0.000639 0.116210 -0.239468 0.365333 1.683786 -0.029472 1 0 0 0 0 0 0 944059
-0.001536 -0.000624 0.116233 -0.154238 0.102549 1.470041 -0.029503 1 0 0 0 0 0 0 945056
-0.001539 -0.000616 0.116240 -0.179985 0.171981 1.644355 -0.029534 1 0 0 0 0 0 0 946054
-0.001540 -0.000613 0.116243 -0.198673 0.227498 1.729477 -0.029566 1 0 0 0 0 0 0 947052
-0.001554 -0.000624 0.116264 -0.033575 0.438355 1.486101 -0.029597 1 0 0 0 0 0 0 948052
-0.001560 -0.000630 0.116272 -0.104343 0.386627 1.644400 -0.029627 1 0 0 0 0 0 0 949023
-0.001551 -0.000619 0.116285 -0.320413 0.168544 1.578227 -0.029659 1 0 0 0 0 0 0 950050
-0.001565 -0.000610 0.116300 -0.041909 0.154542 1.549449 -0.029691 1 0 0 0 0 0 0 951050
-0.001571 -0.000605 0.116305 -0.100637 0.212411 1.671860 -0.029722 1 0 0 0 0 0 0 952052
-0.001562 -0.000590 0.116317 -0.315561 0.071092 1.582502 -0.029753 1 0 0 0 0 0 0 953041
-0.001576 -0.000578 0.116331 -0.036900 0.097660 1.544811 -0.029785 1 0 0 0 0 0 0 954056
-0.001577 -0.000589 0.116347 -0.165125 0.413983 1.523782 -0.029815 1 0 0 0 0 0 0 955025
-0.001578 -0.000595 0.116352 -0.189098 0.372285 1.652617 -0.029847 1 0 0 0 0 0 0 956054
-0.001596 -0.000594 0.116364 0.048153 0.274683 1.575158 -0.029878 1 0 0 0 0 0 0 957049
-0.001593 -0.000580 0.116379 -0.212056 0.096096 1.524014 -0.029909 1 0 0 0 0 0 0 958048
-0.001592 -0.000573 0.116384 -0.219367 0.165490 1.645887 -0.029940 1 0 0 0 0 0 0 959046
-0.001586 -0.000587 0.116396 -0.279469 0.454602 1.562193 -0.029972 1 0 0 0 0 0 0 960049
-0.001601 -0.000590 0.116410 -0.003996 0.336867 1.521983 -0.030003 1 0 0 0 0 0 0 961049
-0.001596 -0.000578 0.116426 -0.239294 0.129711 1.494393 -0.030034 1 0 0 0 0 0 0 962050
-0.001593 -0.000572 0.116431 -0.233387 0.183088 1.625381 -0.030066 1 0 0 0 0 0 0 963052
-0.001610 -0.000565 0.116443 0.027483 0.168704 1.549137 -0.030097 1 0 0 0 0 0 0 964048
-0.001618 -0.000561 0.116447 -0.053817 0.212722 1.643738 -0.030128 1 0 0 0 0 0 0 965049
-0.001605 -0.000564 0.116469 -0.351226 0.300869 1.403341 -0.030159 1 0 0 0 0 0 0 966049
-0.001616 -0.000561 0.116487 -0.053901 0.235071 1.435778 -0.030191 1 0 0 0 0 0 0 967050
-0.001622 -0.000559 0.116493 -0.097344 0.246900 1.590844 -0.030222 1 0 0 0 0 0 0 968052
-0.001625 -0.000558 0.116495 -0.137455 0.257807 1.659121 -0.030253 1 0 0 0 0 0 0 969051
-0.001632 -0.000541 0.116517 -0.080725 0.028971 1.403656 -0.030284 1 0 0 0 0 0 0 970050
-0.001635 -0.000532 0.116524 -0.122247 0.117947 1.561938 -0.030315 1 0 0 0 0 0 0 971021
-0.001632 -0.000545 0.116537 -0.218448 0.421754 1.501035 -0.030347 1 0 0 0 0 0 0 972049
-0.001630 -0.000551 0.116542 -0.207464 0.368975 1.605700 -0.030378 1 0 0 0 0 0 0 973049
-0.001647 -0.000550 0.116553 0.049825 0.265053 1.519051 -0.030409 1 0 0 0 0 0 0 974049
-0.001656 -0.000550 0.116557 -0.034290 0.260752 1.609802 -0.030441 1 0 0 0 0 0 0 975051
-0.001660 -0.000550 0.116558 -0.097127 0.263727 1.653753 -0.030472 1 0 0 0 0 0 0 976049
-0.001650 -0.000536 0.116570 -0.297288 0.088101 1.525523 -0.030503 1 0 0 0 0 0 0 977049
-0.001663 -0.000525 0.116584 -0.008433 0.096936 1.473473 -0.030534 1 0 0 0 0 0 0 978037
-0.001664 -0.000538 0.116599 -0.132311 0.405129 1.446782 -0.030566 1 0 0 0 0 0 0 979048
-0.001665 -0.000544 0.116604 -0.154105 0.359038 1.573841 -0.030599 1 0 0 0 0 0 0 980123
-0.001665 -0.000547 0.116606 -0.160230 0.316337 1.631714 -0.030630 1 0 0 0 0 0 0 981117
-0.001683 -0.000544 0.116616 0.082953 0.235805 1.518134 -0.030662 1 0 0 0 0 0 0 982127
-0.001692 -0.000542 0.116620 -0.009153 0.244998 1.598398 -0.030692 1 0 0 0 0 0 0 983096
-0.001697 -0.000542 0.116621 -0.076110 0.254905 1.638710 -0.030724 1 0 0 0 0 0 0 984124
-0.001700 -0.000542 0.116653 -0.102246 0.263793 1.232819 -0.030755 1 0 0 0 0 0 0 985117
-0.001701 -0.000541 0.116664 -0.126336 0.264651 1.461428 -0.030787 1 0 0 0 0 0 0 986121
-0.001702 -0.000541 0.116667 -0.137797 0.265473 1.577064 -0.030817 1 0 0 0 0 0 0 987099
-0.001702 -0.000541 0.116669 -0.142944 0.266293 1.621274 -0.030848 1 0 0 0 0 0 0 988093
-0.001720 -0.000537 0.116679 0.100549 0.209394 1.502106 -0.030879 1 0 0 0 0 0 0 989095
-0.001729 -0.000535 0.116683 0.008312 0.230650 1.580303 -0.030911 1 0 0 0 0 0 0 990094
-0.001729 -0.000551 0.116694 -0.128287 0.485443 1.479213 -0.030943 1 0 0 0 0 0 0 991118
-0.001728 -0.000560 0.116698 -0.139185 0.406227 1.568917 -0.030974 1 0 0 0 0 0 0 992119
-0.001728 -0.000564 0.116700 -0.138291 0.346267 1.612898 -0.031005 1 0 0 0 0 0 0 993116
-0.001746 -0.000562 0.116710 0.108997 0.256915 1.494504 -0.031036 1 0 0 0 0 0 0 994099
-0.001755 -0.000560 0.116714 0.018596 0.261738 1.573002 -0.031068 1 0 0 0 0 0 0 995119
-0.001747 -0.000547 0.116726 -0.214471 0.091327 1.466601 -0.031096 1 0 0 0 0 0 0 996033
-0.001743 -0.000540 0.116730 -0.189248 0.160852 1.559057 -0.031128 1 0 0 0 0 0 0 997042
-0.001754 -0.000550 0.116752 0.014804 0.392900 1.328107 -0.031159 1 0 0 0 0 0 0 998032
-0.001760 -0.000555 0.116759 -0.036418 0.352863 1.491149 -0.031190 1 0 0 0 0 0 0 999043
-0.001762 -0.000557 0.116762 -0.076167 0.317768 1.571885 -0.031221 1 0 0 0 0 0 1 32
-0.001763 -0.000558 0.116763 -0.097090 0.298995 1.602933 -0.031253 1 0 0 0 0 0 1 1034
-0.001782 -0.000555 0.116773 0.138771 0.232048 1.479242 -0.031284 1 0 0 0 0 0 1 2041
-0.001792 -0.000553 0.116777 0.042343 0.248301 1.555645 -0.031315 1 0 0 0 0 0 1 3034
-0.001796 -0.000552 0.116778 -0.026790 0.261758 1.594519 -0.031347 1 0 0 0 0 0 1 4041
-0.001781 -0.000556 0.116799 -0.299948 0.330145 1.323287 -0.031378 1 0 0 0 0 0 1 5032
-0.001773 -0.000558 0.116807 -0.233691 0.311064 1.480342 -0.031409 1 0 0 0 0 0 1 6038
-0.001788 -0.000555 0.116819 0.067508 0.239113 1.424249 -0.031440 1 0 0 0 0 0 1 7043
-0.001795 -0.000553 0.116824 0.006163 0.252543 1.526116 -0.031471 1 0 0 0 0 0 1 8032
-0.001798 -0.000552 0.116825 -0.045044 0.264613 1.573943 -0.031503 1 0 0 0 0 0 1 9041
-0.001800 -0.000552 0.116826 -0.072506 0.271371 1.592488 -0.031534 1 0 0 0 0 0 1 10032
-0.001814 -0.000565 0.116846 0.090647 0.456653 1.323723 -0.031565 1 0 0 0 0 0 1 11045
-0.001821 -0.000571 0.116853 0.016951 0.391438 1.472360 -0.031596 1 0 0 0 0 0 1 12032
-0.001812 -0.000562 0.116866 -0.201464 0.165191 1.401963 -0.031628 1 0 0 0 0 0 1 13054
-0.001807 -0.000557 0.116871 -0.167977 0.204925 1.507944 -0.031660 1 0 0 0 0 0 1 14060
-0.001805 -0.000554 0.116873 -0.136200 0.240522 1.558034 -0.031691 1 0 0 0 0 0 1 15054
-0.001822 -0.000548 0.116883 0.128250 0.202369 1.441878 -0.031721 1 0 0 0 0 0 1 16025
-0.001825 -0.000563 0.116897 -0.023689 0.472807 1.380008 -0.031753 1 0 0 0 0 0 1 17040
-0.001827 -0.000571 0.116902 -0.061269 0.405882 1.494901 -0.031810 1 0 0 0 0 0 1 18877
-0.001834 -0.000557 0.116924 0.004301 0.116217 1.266632 -0.031847 1 0 0 0 0 0 1 20044
-0.001832 -0.000568 0.116943 -0.102891 0.413103 1.294040 -0.031878 1 0 0 0 0 0 1 21035
-0.001831 -0.000573 0.116949 -0.102879 0.374558 1.450872 -0.031909 1 0 0 0 0 0 1 22040
-0.001830 -0.000576 0.116951 -0.096454 0.337063 1.520104 -0.031940 1 0 0 0 0 0 1 23040
-0.001830 -0.000577 0.116952 -0.092265 0.316752 1.546191 -0.031971 1 0 0 0 0 0 1 24020
-0.001829 -0.000578 0.116952 -0.089989 0.306626 1.556297 -0.032003 1 0 0 0 0 0 1 25038
-0.001848 -0.000574 0.116962 0.158317 0.243912 1.425232 -0.032034 1 0 0 0 0 0 1 26037
-0.001857 -0.000572 0.116965 0.067559 0.262393 1.498832 -0.032065 1 0 0 0 0 0 1 27040
-0.001861 -0.000571 0.116967 0.001216 0.276958 1.536680 -0.032096 1 0 0 0 0 0 1 28036
-0.001858 -0.000588 0.116977 -0.103615 0.524822 1.410935 -0.032128 1 0 0 0 0 0 1 29039
-0.001863 -0.000579 0.117002 -0.016911 0.204586 1.209226 -0.032159 1 0 0 0 0 0 1 30042
-0.001865 -0.000575 0.117010 -0.038202 0.227929 1.397423 -0.032190 1 0 0 0 0 0 1 31041
-0.001866 -0.000572 0.117013 -0.053861 0.258659 1.488331 -0.032222 1 0 0 0 0 0 1 32042
-0.001866 -0.000571 0.117014 -0.061712 0.276250 1.522939 -0.032253 1 0 0 0 0 0 1 33038
-0.001866 -0.000571 0.117014 -0.065505 0.285450 1.535983 -0.032283 1 0 0 0 0 0 1 34019
-0.001861 -0.000588 0.117025 -0.137141 0.530232 1.400597 -0.032315 1 0 0 0 0 0 1 35039
-0.001877 -0.000593 0.117039 0.133882 0.386908 1.341793 -0.032346 1 0 0 0 0 0 1 36038
-0.001885 -0.000595 0.117043 0.060830 0.344477 1.452084 -0.032377 1 0 0 0 0 0 1 37023
-0.001888 -0.000596 0.117045 0.004220 0.326617 1.503729 -0.032409 1 0 0 0 0 0 1 38040
-0.001890 -0.000596 0.117045 -0.025839 0.318272 1.523626 -0.032440 1 0 0 0 0 0 1 39039
-0.001910 -0.000592 0.117056 0.206650 0.256455 1.396109 -0.032471 1 0 0 0 0 0 1 40037
-0.001902 -0.000595 0.117080 -0.129605 0.336802 1.183271 -0.032502 1 0 0 0 0 0 1 41019
-0.001897 -0.000596 0.117089 -0.115529 0.328464 1.371891 -0.032534 1 0 0 0 0 0 1 42035
-0.001895 -0.000597 0.117092 -0.088727 0.320124 1.463376 -0.032565 1 0 0 0 0 0 1 43036
-0.001913 -0.000593 0.117103 0.174945 0.257969 1.362791 -0.032596 1 0 0 0 0 0 1 44037
-0.001921 -0.000591 0.117106 0.091854 0.276797 1.446830 -0.032628 1 0 0 0 0 0 1 45038
-0.001925 -0.000590 0.117108 0.029433 0.291593 1.488248 -0.032659 1 0 0 0 0 0 1 46043
-0.001922 -0.000607 0.117119 -0.073488 0.540078 1.363562 -0.032690 1 0 0 0 0 0 1 47040
-0.001921 -0.000615 0.117122 -0.065711 0.456315 1.443970 -0.032722 1 0 0 0 0 0 1 48041
-0.001920 -0.000620 0.117124 -0.055242 0.393976 1.484597 -0.032753 1 0 0 0 0 0 1 49037
-0.001938 -0.000618 0.117134 0.198843 0.303054 1.365223 -0.032783 1 0 0 0 0 0 1 50018
-0.001947 -0.000616 0.117138 0.110571 0.307307 1.442664 -0.032815 1 0 0 0 0 0 1 51041
-0.001951 -0.000616 0.117139 0.045522 0.314780 1.481774 -0.032846 1 0 0 0 0 0 1 52035
-0.001953 -0.000616 0.117139 0.011124 0.319293 1.497244 -0.032877 1 0 0 0 0 0 1 53029
-0.001954 -0.000616 0.117139 -0.006216 0.321775 1.503588 -0.032909 1 0 0 0 0 0 1 54025
-0.001973 -0.000611 0.117149 0.233248 0.265236 1.371436 -0.032940 1 0 0 0 0 0 1 55037
-0.001977 -0.000627 0.117163 0.067559 0.527427 1.303266 -0.032972 1 0 0 0 0 0 1 56040
-0.001979 -0.000634 0.117168 0.023091 0.455497 1.414451 -0.033002 1 0 0 0 0 0 1 57018
-0.001968 -0.000625 0.117181 -0.162046 0.220721 1.319898 -0.033034 1 0 0 0 0 0 1 58036
-0.001962 -0.000620 0.117185 -0.110035 0.255893 1.416848 -0.033065 1 0 0 0 0 0 1 59035
-0.001978 -0.000614 0.117196 0.179541 0.231218 1.328466 -0.033096 1 0 0 0 0 0 1 60034
-0.001985 -0.000610 0.117200 0.110434 0.270451 1.417435 -0.033127 1 0 0 0 0 0 1 61019
-0.001989 -0.000609 0.117202 0.055176 0.295632 1.460628 -0.033159 1 0 0 0 0 0 1 62036
-0.001991 -0.000608 0.117202 0.025733 0.309040 1.477621 -0.033193 1 0 0 0 0 0 1 63119
-0.001987 -0.000625 0.117213 -0.058984 0.556694 1.343374 -0.033224 1 0 0 0 0 0 1 64116
-0.002003 -0.000630 0.117226 0.206470 0.414209 1.285111 -0.033255 1 0 0 0 0 0 1 65118
-0.002011 -0.000632 0.117231 0.130026 0.372263 1.395209 -0.033286 1 0 0 0 0 0 1 66112
-0.002015 -0.000633 0.117232 0.071727 0.354686 1.446657 -0.033317 1 0 0 0 0 0 1 67097
-0.002017 -0.000633 0.117233 0.040868 0.346488 1.466487 -0.033349 1 0 0 0 0 0 1 68117
-0.002018 -0.000634 0.117233 0.025389 0.342629 1.474310 -0.033380 1 0 0 0 0 0 1 69114
-0.002018 -0.000634 0.117233 0.017671 0.340872 1.477875 -0.033411 1 0 0 0 0 0 1 70096
-0.002037 -0.000629 0.117243 0.262478 0.282116 1.344858 -0.033443 1 0 0 0 0 0 1 71115
-0.002046 -0.000627 0.117247 0.168976 0.302679 1.417121 -0.033473 1 0 0 0 0 0 1 72102
-0.002033 -0.000631 0.117269 -0.136342 0.380136 1.166273 -0.033506 1 0 0 0 0 0 1 73132
-0.002026 -0.000632 0.117277 -0.087833 0.365421 1.331517 -0.033536 1 0 0 0 0 0 1 74114
-0.002023 -0.000633 0.117279 -0.041914 0.353393 1.413998 -0.033568 1 0 0 0 0 0 1 75116
-0.002021 -0.000634 0.117280 -0.016281 0.347225 1.445614 -0.033599 1 0 0 0 0 0 1 76114
-0.002020 -0.000634 0.117281 -0.003018 0.344332 1.457569 -0.033630 1 0 0 0 0 0 1 77097
-0.002020 -0.000634 0.117281 0.003732 0.343088 1.462723 -0.033664 1 0 0 0 0 0 1 78195
-0.002038 -0.000630 0.117291 0.255975 0.284505 1.329980 -0.033692 1 0 0 0 0 0 1 79099
-0.002047 -0.000628 0.117294 0.166071 0.305184 1.402283 -0.033721 1 0 0 0 0 0 1 80039
-0.002052 -0.000627 0.117295 0.100164 0.320908 1.439597 -0.033752 1 0 0 0 0 0 1 81030
-0.002049 -0.000644 0.117306 -0.004617 0.570648 1.313302 -0.033784 1 0 0 0 0 0 1 82030
-0.002047 -0.000652 0.117310 0.002212 0.487076 1.393049 -0.033815 1 0 0 0 0 0 1 83041
-0.002034 -0.000643 0.117322 -0.155554 0.245560 1.286178 -0.033846 1 0 0 0 0 0 1 84030
-0.002027 -0.000639 0.117326 -0.089697 0.277402 1.378900 -0.033877 1 0 0 0 0 0 1 85029
-0.002024 -0.000637 0.117328 -0.041460 0.309053 1.424358 -0.033909 1 0 0 0 0 0 1 86038
-0.002041 -0.000631 0.117338 0.233490 0.268557 1.306822 -0.033940 1 0 0 0 0 0 1 87032
-0.002049 -0.000628 0.117342 0.155123 0.298491 1.384472 -0.033971 1 0 0 0 0 0 1 88038
-0.002053 -0.000627 0.117343 0.095023 0.318883 1.423588 -0.034002 1 0 0 0 0 0 1 89030
-0.002055 -0.000626 0.117343 0.063121 0.329843 1.439026 -0.034034 1 0 0 0 0 0 1 90038
-0.002056 -0.000626 0.117343 0.047087 0.335580 1.445281 -0.034065 1 0 0 0 0 0 1 91032
-0.002057 -0.000626 0.117344 0.039090 0.338616 1.448332 -0.034096 1 0 0 0 0 0 1 92038
-0.002044 -0.000613 0.117354 -0.132830 0.160873 1.303006 -0.034128 1 0 0 0 0 0 1 93032
-0.002038 -0.000606 0.117358 -0.074927 0.226671 1.381343 -0.034159 1 0 0 0 0 0 1 94051
-0.002030 -0.000620 0.117370 -0.100841 0.516797 1.280518 -0.034192 1 0 0 0 0 0 1 95096
-0.002026 -0.000628 0.117374 -0.052687 0.454903 1.370045 -0.034222 1 0 0 0 0 0 1 96042
-0.002042 -0.000627 0.117385 0.227511 0.345453 1.278606 -0.034253 1 0 0 0 0 0 1 97038
-0.002050 -0.000626 0.117389 0.152363 0.338797 1.366231 -0.034284 1 0 0 0 0 0 1 98041
-0.002054 -0.000626 0.117390 0.093984 0.340699 1.408881 -0.034315 1 0 0 0 0 0 1 99032
-0.002056 -0.000626 0.117391 0.062986 0.342383 1.425531 -0.034347 1 0 0 0 0 0 1 100043
-0.002057 -0.000626 0.117391 0.047398 0.343486 1.432190 -0.034378 1 0 0 0 0 0 1 101033
-0.002057 -0.000626 0.117391 0.039634 0.344218 1.435366 -0.034409 1 0 0 0 0 0 1 102046
-0.002058 -0.000626 0.117391 0.035786 0.344735 1.437306 -0.034440 1 0 0 0 0 0 1 103047
-0.002058 -0.000626 0.117391 0.033880 0.345169 1.438823 -0.034472 1 0 0 0 0 0 1 104044
-0.002058 -0.000626 0.117391 0.032943 0.345526 1.440205 -0.034503 1 0 0 0 0 0 1 105045
-0.002058 -0.000626 0.117391 0.032491 0.345866 1.441517 -0.034534 1 0 0 0 0 0 1 106039
-0.002046 -0.000613 0.117402 -0.135849 0.166595 1.295546 -0.034566 1 0 0 0 0 0 1 107054
-0.002039 -0.000606 0.117406 -0.076068 0.231702 1.373596 -0.034597 1 0 0 0 0 0 1 108049
-0.002036 -0.000603 0.117407 -0.031030 0.280148 1.413874 -0.034628 1 0 0 0 0 0 1 109049
-0.002034 -0.000601 0.117407 -0.006733 0.306183 1.429773 -0.034659 1 0 0 0 0 0 1 110045
-0.002034 -0.000600 0.117408 0.005674 0.319550 1.436198 -0.034690 1 0 0 0 0 0 1 111046
-0.002033 -0.000600 0.117408 0.011961 0.326414 1.439265 -0.034722 1 0 0 0 0 0 1 112045
-0.002028 -0.000617 0.117418 -0.055017 0.571561 1.299782 -0.034752 1 0 0 0 0 0 1 113026
-0.002025 -0.000626 0.117422 -0.029088 0.485486 1.374922 -0.034784 1 0 0 0 0 0 1 114040
-0.002024 -0.000631 0.117423 -0.009480 0.421929 1.413712 -0.034816 1 0 0 0 0 0 1 115067
-0.002023 -0.000633 0.117423 0.001231 0.388308 1.429014 -0.034847 1 0 0 0 0 0 1 116045
-0.002041 -0.000630 0.117433 0.256282 0.313225 1.299833 -0.034878 1 0 0 0 0 0 1 117044
-0.002050 -0.000628 0.117437 0.167538 0.325715 1.373308 -0.034909 1 0 0 0 0 0 1 118036
-0.002054 -0.000627 0.117438 0.102173 0.337357 1.410991 -0.034940 1 0 0 0 0 0 1 119042
-0.002057 -0.000627 0.117438 0.067631 0.343940 1.425903 -0.034972 1 0 0 0 0 0 1 120053
-0.002058 -0.000626 0.117439 0.050282 0.347467 1.431969 -0.035003 1 0 0 0 0 0 1 121053
-0.002058 -0.000626 0.117439 0.041629 0.349425 1.434907 -0.035035 1 0 0 0 0 0 1 122056
-0.002059 -0.000626 0.117439 0.037329 0.350552 1.436764 -0.035066 1 0 0 0 0 0 1 123065
-0.002059 -0.000626 0.117439 0.035188 0.351275 1.438237 -0.035097 1 0 0 0 0 0 1 124059
-0.002059 -0.000626 0.117439 0.034148 0.351795 1.439574 -0.035128 1 0 0 0 0 0 1 125056
-0.002059 -0.000626 0.117439 0.033627 0.352215 1.440876 -0.035159 1 0 0 0 0 0 1 126052
-0.002059 -0.000626 0.117439 0.033397 0.352589 1.442242 -0.035193 1 0 0 0 0 0 1 127116
-0.002059 -0.000626 0.117439 0.033293 0.352933 1.443527 -0.035224 1 0 0 0 0 0 1 128116
-0.002059 -0.000626 0.117439 0.033244 0.353256 1.444770 -0.035254 1 0 0 0 0 0 1 129088
-0.002059 -0.000626 0.117439 0.033256 0.353574 1.446058 -0.035286 1 0 0 0 0 0 1 130089
-0.002059 -0.000626 0.117439 0.033262 0.353894 1.447336 -0.035317 1 0 0 0 0 0 1 131092
-0.002059 -0.000626 0.117439 0.033278 0.354208 1.448615 -0.035348 1 0 0 0 0 0 1 132086
-0.002059 -0.000626 0.117439 0.033317 0.354519 1.449891 -0.035379 1 0 0 0 0 0 1 133087
-0.002059 -0.000626 0.117439 0.033337 0.354838 1.451190 -0.035411 1 0 0 0 0 0 1 134097
-0.002059 -0.000626 0.117439 0.033366 0.355161 1.452510 -0.035443 1 0 0 0 0 0 1 135127
-0.002059 -0.000626 0.117439 0.033388 0.355464 1.453775 -0.035474 1 0 0 0 0 0 1 136120
-0.002059 -0.000626 0.117439 0.033424 0.355783 1.455055 -0.035505 1 0 0 0 0 0 1 137115
-0.002059 -0.000626 0.117439 0.033446 0.356089 1.456332 -0.035536 1 0 0 0 0 0 1 138117
-0.002059 -0.000626 0.117439 0.033483 0.356411 1.457627 -0.035568 1 0 0 0 0 0 1 139123
-0.002059 -0.000626 0.117439 0.033512 0.356716 1.458868 -0.035598 1 0 0 0 0 0 1 140092
-0.002077 -0.000622 0.117449 0.283386 0.298682 1.324741 -0.035629 1 0 0 0 0 0 1 141088
-0.002081 -0.000638 0.117462 0.121718 0.561691 1.254926 -0.035661 1 0 0 0 0 0 1 142087
-0.002083 -0.000645 0.117467 0.079264 0.489663 1.365514 -0.035693 1 0 0 0 0 0 1 143118
-0.002084 -0.000649 0.117469 0.062822 0.433716 1.417562 -0.035724 1 0 0 0 0 0 1 144113
-0.002084 -0.000651 0.117469 0.055418 0.403989 1.437523 -0.035754 1 0 0 0 0 0 1 145091
-0.002085 -0.000652 0.117470 0.051936 0.389133 1.445338 -0.035785 1 0 0 0 0 0 1 146086
-0.002085 -0.000653 0.117470 0.050266 0.381894 1.448867 -0.035817 1 0 0 0 0 0 1 147089
-0.002085 -0.000653 0.117470 0.049479 0.378437 1.450977 -0.035850 1 0 0 0 0 0 1 148144
-0.002085 -0.000653 0.117470 0.049406 0.379247 1.461717 -0.036109 1 0 0 0 0 0 1 156426
-0.002086 -0.000653 0.117501 0.060621 0.382435 1.038252 -0.036134 1 0 0 0 0 0 1 157244
-0.002086 -0.000653 0.117512 0.053037 0.379619 1.259717 -0.036162 1 0 0 0 0 0 1 158124
-0.002086 -0.000653 0.117515 0.050046 0.378699 1.373028 -0.036192 1 0 0 0 0 0 1 159096
-0.002086 -0.000653 0.117517 0.049385 0.378697 1.416371 -0.036224 1 0 0 0 0 0 1 160109
-0.002086 -0.000653 0.117517 0.049405 0.378980 1.432392 -0.036254 1 0 0 0 0 0 1 161093
-0.002104 -0.000649 0.117527 0.299829 0.320955 1.303447 -0.036289 1 0 0 0 0 0 1 162209
-0.002113 -0.000647 0.117531 0.208458 0.341978 1.376615 -0.036318 1 0 0 0 0 0 1 163113
-0.002118 -0.000646 0.117532 0.141778 0.357890 1.414087 -0.036346 1 0 0 0 0 0 1 164036
-0.002115 -0.000663 0.117543 0.036318 0.609034 1.287372 -0.036378 1 0 0 0 0 0 1 165038
-0.002113 -0.000672 0.117546 0.042874 0.525685 1.366828 -0.036409 1 0 0 0 0 0 1 166028
-0.002113 -0.000676 0.117548 0.052877 0.463515 1.407064 -0.036440 1 0 0 0 0 0 1 167039
-0.002112 -0.000678 0.117548 0.058817 0.430615 1.422867 -0.036471 1 0 0 0 0 0 1 168038
-0.002112 -0.000679 0.117548 0.061998 0.414163 1.429205 -0.036502 1 0 0 0 0 0 1 169031
-0.002112 -0.000680 0.117548 0.063727 0.406475 1.433559 -0.036568 1 0 0 0 0 0 1 171140
-0.002107 -0.000698 0.117559 -0.005743 0.645166 1.293770 -0.036596 1 0 0 0 0 0 1 172026
-0.002122 -0.000703 0.117572 0.269464 0.497004 1.233146 -0.036628 1 0 0 0 0 0 1 173042
-0.002130 -0.000705 0.117577 0.197002 0.452288 1.341953 -0.036659 1 0 0 0 0 0 1 174026
-0.002134 -0.000706 0.117578 0.140678 0.433363 1.392926 -0.036690 1 0 0 0 0 0 1 175037
-0.002136 -0.000707 0.117579 0.110851 0.424522 1.412462 -0.036721 1 0 0 0 0 0 1 176025
-0.002137 -0.000707 0.117579 0.095914 0.420373 1.420113 -0.036753 1 0 0 0 0 0 1 177037
-0.002137 -0.000707 0.117579 0.088503 0.418489 1.423525 -0.036784 1 0 0 0 0 0 1 178032
-0.002132 -0.000725 0.117590 0.014486 0.660515 1.284052 -0.036816 1 0 0 0 0 0 1 179048
-0.002130 -0.000734 0.117593 0.036938 0.572386 1.359109 -0.036854 1 0 0 0 0 0 1 180264
-0.002147 -0.000734 0.117604 0.305537 0.449243 1.261985 -0.036878 1 0 0 0 0 0 1 181038
-0.002155 -0.000734 0.117608 0.223915 0.435777 1.347400 -0.036909 1 0 0 0 0 0 1 182043
-0.002160 -0.000734 0.117610 0.162275 0.434312 1.389224 -0.036940 1 0 0 0 0 0 1 183036
-0.002162 -0.000734 0.117610 0.129688 0.434394 1.405544 -0.036972 1 0 0 0 0 0 1 184048
-0.002163 -0.000734 0.117610 0.113324 0.434695 1.412021 -0.037003 1 0 0 0 0 0 1 185034
-0.002163 -0.000734 0.117610 0.105221 0.435067 1.415054 -0.037034 1 0 0 0 0 0 1 186045
-0.002164 -0.000734 0.117610 0.101209 0.435439 1.416885 -0.037066 1 0 0 0 0 0 1 187048
-0.002182 -0.000730 0.117620 0.350139 0.377339 1.282913 -0.037097 1 0 0 0 0 0 1 188042
-0.002191 -0.000728 0.117624 0.257643 0.398344 1.354306 -0.037128 1 0 0 0 0 0 1 189043
-0.002196 -0.000727 0.117625 0.190413 0.414301 1.391201 -0.037159 1 0 0 0 0 0 1 190041
-0.002198 -0.000726 0.117625 0.154976 0.423079 1.405786 -0.037190 1 0 0 0 0 0 1 191045
-0.002199 -0.000726 0.117625 0.137181 0.427746 1.411674 -0.037222 1 0 0 0 0 0 1 192044
-0.002206 -0.000708 0.117646 0.210753 0.191506 1.130908 -0.037253 1 0 0 0 0 0 1 193042
-0.002204 -0.000717 0.117664 0.103938 0.521112 1.137826 -0.037284 1 0 0 0 0 0 1 194033
-0.002203 -0.000722 0.117670 0.104088 0.497623 1.287189 -0.037315 1 0 0 0 0 0 1 195043
-0.002202 -0.000724 0.117672 0.110819 0.467645 1.353805 -0.037347 1 0 0 0 0 0 1 196041
-0.002202 -0.000725 0.117673 0.115325 0.451154 1.378896 -0.037378 1 0 0 0 0 0 1 197046
-0.002202 -0.000725 0.117673 0.117886 0.442972 1.388400 -0.037409 1 0 0 0 0 0 1 198042
-0.002220 -0.000721 0.117683 0.370512 0.380519 1.257162 -0.037440 1 0 0 0 0 0 1 199045
-0.002229 -0.000719 0.117686 0.279678 0.399424 1.329326 -0.037472 1 0 0 0 0 0 1 200042
-0.002234 -0.000718 0.117688 0.213272 0.414303 1.366461 -0.037503 1 0 0 0 0 0 1 201042
-0.002236 -0.000718 0.117688 0.178272 0.422558 1.381118 -0.037534 1 0 0 0 0 0 1 202046
-0.002255 -0.000713 0.117698 0.412099 0.368367 1.251820 -0.037565 1 0 0 0 0 0 1 203041
-0.002253 -0.000698 0.117712 0.142989 0.211006 1.176096 -0.037597 1 0 0 0 0 0 1 204041
-0.002251 -0.000690 0.117717 0.131309 0.292457 1.290144 -0.037627 1 0 0 0 0 0 1 205014
-0.002251 -0.000686 0.117719 0.138869 0.349767 1.343985 -0.037659 1 0 0 0 0 0 1 206042
-0.002269 -0.000679 0.117730 0.395946 0.321710 1.229469 -0.037690 1 0 0 0 0 0 1 207044
-0.002278 -0.000676 0.117733 0.307373 0.358098 1.307297 -0.037722 1 0 0 0 0 0 1 208041
-0.002282 -0.000675 0.117734 0.242174 0.381753 1.346363 -0.037753 1 0 0 0 0 0 1 209039
-0.002284 -0.000674 0.117735 0.207801 0.394380 1.361668 -0.037784 1 0 0 0 0 0 1 210040
-0.002304 -0.000669 0.117745 0.442321 0.342290 1.232828 -0.037817 1 0 0 0 0 0 1 211110
-0.002301 -0.000654 0.117759 0.173239 0.185885 1.156993 -0.037849 1 0 0 0 0 0 1 212119
-0.002300 -0.000646 0.117764 0.161568 0.267924 1.271004 -0.037880 1 0 0 0 0 0 1 213121
-0.002299 -0.000642 0.117766 0.169147 0.325497 1.324730 -0.037910 1 0 0 0 0 0 1 214085
-0.002317 -0.000635 0.117776 0.426601 0.297455 1.210344 -0.037942 1 0 0 0 0 0 1 215087
-0.002326 -0.000632 0.117780 0.337992 0.333920 1.288032 -0.037973 1 0 0 0 0 0 1 216084
-0.002330 -0.000631 0.117781 0.272778 0.357636 1.327050 -0.038005 1 0 0 0 0 0 1 217106
-0.002333 -0.000630 0.117782 0.238444 0.370300 1.342485 -0.038041 1 0 0 0 0 0 1 218261
-0.002321 -0.000616 0.117793 0.052309 0.196065 1.199891 -0.038068 1 0 0 0 0 0 1 219118
-0.002310 -0.000627 0.117807 0.032809 0.507376 1.137302 -0.038099 1 0 0 0 0 0 1 220113
-0.002323 -0.000628 0.117822 0.349681 0.410653 1.116526 -0.038130 1 0 0 0 0 0 1 221114
-0.002330 -0.000629 0.117827 0.298889 0.393533 1.239594 -0.038161 1 0 0 0 0 0 1 222106
-0.002333 -0.000629 0.117829 0.253722 0.388606 1.295516 -0.038193 1 0 0 0 0 0 1 223119
-0.002334 -0.000629 0.117829 0.229600 0.386765 1.316673 -0.038223 1 0 0 0 0 0 1 224084
-0.002354 -0.000625 0.117839 0.469798 0.327241 1.189907 -0.038254 1 0 0 0 0 0 1 225088
-0.002351 -0.000609 0.117854 0.203089 0.166957 1.114498 -0.038286 1 0 0 0 0 0 1 226095
-0.002349 -0.000602 0.117859 0.192655 0.247252 1.228614 -0.038318 1 0 0 0 0 0 1 227119
-0.002348 -0.000598 0.117860 0.200909 0.303950 1.282396 -0.038349 1 0 0 0 0 0 1 228109
-0.002348 -0.000596 0.117861 0.206836 0.334195 1.302943 -0.038379 1 0 0 0 0 0 1 229085
-0.002348 -0.000595 0.117861 0.210182 0.349679 1.310840 -0.038410 1 0 0 0 0 0 1 230083
-0.002366 -0.000590 0.117871 0.464400 0.298704 1.179405 -0.038442 1 0 0 0 0 0 1 231085
-0.002375 -0.000588 0.117874 0.373579 0.323617 1.250893 -0.038473 1 0 0 0 0 0 1 232077
-0.002367 -0.000573 0.117887 0.138075 0.160439 1.139122 -0.038504 1 0 0 0 0 0 1 233091
-0.002363 -0.000566 0.117891 0.162487 0.234723 1.230303 -0.038536 1 0 0 0 0 0 1 234107
-0.002361 -0.000562 0.117892 0.189922 0.287887 1.275156 -0.038567 1 0 0 0 0 0 1 235109
-0.002360 -0.000560 0.117893 0.205573 0.316278 1.292531 -0.038598 1 0 0 0 0 0 1 236092
-0.002378 -0.000555 0.117903 0.466339 0.271837 1.164507 -0.038630 1 0 0 0 0 0 1 237105
-0.002387 -0.000552 0.117906 0.378728 0.300098 1.237090 -0.038661 1 0 0 0 0 0 1 238090
-0.002392 -0.000551 0.117907 0.313945 0.319632 1.274283 -0.038692 1 0 0 0 0 0 1 239108
-0.002394 -0.000550 0.117908 0.279803 0.330129 1.288869 -0.038723 1 0 0 0 0 0 1 240089
-0.002395 -0.000550 0.117908 0.262734 0.335610 1.294705 -0.038755 1 0 0 0 0 0 1 241105
-0.002383 -0.000537 0.117919 0.085104 0.157289 1.148777 -0.038786 1 0 0 0 0 0 1 242088
-0.002372 -0.000548 0.117933 0.069923 0.467072 1.084503 -0.038818 1 0 0 0 0 0 1 243113
-0.002366 -0.000553 0.117938 0.136856 0.428365 1.198253 -0.038848 1 0 0 0 0 0 1 244090
-0.002363 -0.000556 0.117940 0.178973 0.390060 1.251513 -0.038879 1 0 0 0 0 0 1 245089
-0.002362 -0.000557 0.117940 0.201699 0.369775 1.273868 -0.038972 1 0 0 0 0 0 1 248058
-0.002380 -0.000554 0.117950 0.466258 0.300657 1.148072 -0.039042 1 0 0 0 0 0 1 250308
-0.002376 -0.000539 0.117965 0.210894 0.134974 1.072030 -0.039065 1 0 0 0 0 0 1 251027
-0.002374 -0.000531 0.117970 0.206315 0.212867 1.185862 -0.039096 1 0 0 0 0 0 1 252025
-0.002373 -0.000527 0.117971 0.217529 0.268350 1.239559 -0.039128 1 0 0 0 0 0 1 253033
-0.002372 -0.000525 0.117972 0.224938 0.297965 1.260054 -0.039159 1 0 0 0 0 0 1 254028
-0.002372 -0.000524 0.117972 0.229045 0.313121 1.267901 -0.039190 1 0 0 0 0 0 1 255035
-0.002372 -0.000524 0.117972 0.231275 0.320858 1.271284 -0.039221 1 0 0 0 0 0 1 256036
-0.002372 -0.000523 0.117972 0.232499 0.324869 1.273093 -0.039252 1 0 0 0 0 0 1 257023
-0.002372 -0.000523 0.117972 0.233205 0.326998 1.274396 -0.039284 1 0 0 0 0 0 1 258033
-0.002372 -0.000523 0.117972 0.233676 0.328202 1.275521 -0.039315 1 0 0 0 0 0 1 259041
-0.002372 -0.000523 0.117972 0.233987 0.328936 1.276548 -0.039346 1 0 0 0 0 0 1 260026
-0.002372 -0.000523 0.117972 0.234229 0.329430 1.277578 -0.039378 1 0 0 0 0 0 1 261037
-0.002359 -0.000510 0.117983 0.064954 0.148278 1.130006 -0.039409 1 0 0 0 0 0 1 262041
-0.002353 -0.000503 0.117987 0.124505 0.213255 1.207534 -0.039440 1 0 0 0 0 0 1 263038
-0.002369 -0.000496 0.117998 0.422643 0.202503 1.112634 -0.039471 1 0 0 0 0 0 1 264034
-0.002376 -0.000492 0.118002 0.355299 0.249344 1.197775 -0.039502 1 0 0 0 0 0 1 265028
-0.002380 -0.000490 0.118003 0.300882 0.278328 1.239396 -0.039534 1 0 0 0 0 0 1 266045
-0.002377 -0.000507 0.118014 0.201438 0.537402 1.112684 -0.039565 1 0 0 0 0 0 1 267033
-0.002375 -0.000515 0.118018 0.210945 0.457630 1.192517 -0.039597 1 0 0 0 0 0 1 268053
-0.002374 -0.000519 0.118019 0.222545 0.397083 1.232843 -0.039628 1 0 0 0 0 0 1 269044
-0.002373 -0.000521 0.118020 0.229416 0.364932 1.248561 -0.039659 1 0 0 0 0 0 1 270041
-0.002361 -0.000509 0.118031 0.063485 0.167155 1.106094 -0.039690 1 0 0 0 0 0 1 271041
-0.002354 -0.000503 0.118034 0.124840 0.223856 1.185358 -0.039722 1 0 0 0 0 0 1 272039
-0.002351 -0.000500 0.118036 0.170894 0.268141 1.225958 -0.039752 1 0 0 0 0 0 1 273018
-0.002349 -0.000498 0.118036 0.195834 0.292059 1.241846 -0.039783 1 0 0 0 0 0 1 274014
-0.002349 -0.000498 0.118036 0.208680 0.304351 1.248092 -0.039815 1 0 0 0 0 0 1 275045
-0.002348 -0.000497 0.118036 0.215244 0.310629 1.250864 -0.039846 1 0 0 0 0 0 1 276010
-0.002348 -0.000497 0.118036 0.218637 0.313911 1.252495 -0.039878 1 0 0 0 0 0 1 277039
-0.002343 -0.000515 0.118047 0.149788 0.559718 1.110865 -0.039909 1 0 0 0 0 0 1 278041
-0.002340 -0.000524 0.118051 0.174743 0.473115 1.185382 -0.039940 1 0 0 0 0 0 1 279041
-0.002326 -0.000515 0.118063 0.024219 0.227345 1.075194 -0.039971 1 0 0 0 0 0 1 280010
-0.002319 -0.000510 0.118067 0.094266 0.258128 1.166705 -0.040002 1 0 0 0 0 0 1 281009
-0.002315 -0.000508 0.118068 0.144852 0.289287 1.211681 -0.040034 1 0 0 0 0 0 1 282041
-0.002314 -0.000507 0.118069 0.172081 0.306627 1.229036 -0.040065 1 0 0 0 0 0 1 283040
-0.002313 -0.000506 0.118069 0.186071 0.315634 1.235764 -0.040097 1 0 0 0 0 0 1 284040
-0.002312 -0.000506 0.118069 0.193202 0.320277 1.238737 -0.040128 1 0 0 0 0 0 1 285041
-0.002312 -0.000506 0.118069 0.196855 0.322729 1.240345 -0.040158 1 0 0 0 0 0 1 286011
-0.002312 -0.000506 0.118069 0.198781 0.324092 1.241579 -0.040190 1 0 0 0 0 0 1 287040
-0.002299 -0.000492 0.118080 0.029866 0.142952 1.094055 -0.040222 1 0 0 0 0 0 1 288039
-0.002293 -0.000486 0.118084 0.089865 0.208136 1.171393 -0.040252 1 0 0 0 0 0 1 289027
-0.002285 -0.000500 0.118095 0.064466 0.500910 1.068464 -0.040284 1 0 0 0 0 0 1 290039
-0.002280 -0.000507 0.118099 0.113034 0.439367 1.157503 -0.040315 1 0 0 0 0 0 1 291041
-0.002278 -0.000511 0.118101 0.144397 0.388108 1.201102 -0.040347 1 0 0 0 0 0 1 292040
-0.002277 -0.000513 0.118101 0.161128 0.360615 1.217913 -0.040377 1 0 0 0 0 0 1 293009
-0.002277 -0.000514 0.118101 0.169785 0.346823 1.224448 -0.040408 1 0 0 0 0 0 1 294009
-0.002276 -0.000514 0.118102 0.174232 0.340047 1.227345 -0.040440 1 0 0 0 0 0 1 295031
-0.002276 -0.000514 0.118102 0.176540 0.336800 1.228978 -0.040472 1 0 0 0 0 0 1 296040
-0.002276 -0.000515 0.118102 0.177770 0.335296 1.230148 -0.040503 1 0 0 0 0 0 1 297040
-0.002276 -0.000515 0.118102 0.178457 0.334680 1.231176 -0.040534 1 0 0 0 0 0 1 298038
-0.002264 -0.000501 0.118112 0.008726 0.152406 1.083572 -0.040565 1 0 0 0 0 0 1 299040
-0.002257 -0.000495 0.118116 0.068427 0.217098 1.160834 -0.040596 1 0 0 0 0 0 1 300038
-0.002249 -0.000509 0.118128 0.042772 0.509832 1.057835 -0.040627 1 0 0 0 0 0 1 301009
-0.002245 -0.000516 0.118132 0.091285 0.448160 1.146800 -0.040659 1 0 0 0 0 0 1 302033
-0.002242 -0.000520 0.118133 0.122598 0.396847 1.190353 -0.040690 1 0 0 0 0 0 1 303028
-0.002241 -0.000522 0.118134 0.139303 0.369334 1.207178 -0.040721 1 0 0 0 0 0 1 304032
-0.002241 -0.000523 0.118134 0.147913 0.355527 1.213694 -0.040752 1 0 0 0 0 0 1 305021
-0.002240 -0.000523 0.118134 0.152337 0.348752 1.216567 -0.040784 1 0 0 0 0 0 1 306037
-0.002240 -0.000523 0.118134 0.154630 0.345498 1.218163 -0.040815 1 0 0 0 0 0 1 307040
-0.002259 -0.000519 0.118144 0.409298 0.284745 1.083765 -0.040846 1 0 0 0 0 0 1 308009
-0.002268 -0.000517 0.118147 0.318386 0.304934 1.154345 -0.040877 1 0 0 0 0 0 1 309008
-0.002272 -0.000516 0.118149 0.251849 0.320424 1.190841 -0.040909 1 0 0 0 0 0 1 310038
-0.002275 -0.000515 0.118149 0.216785 0.328878 1.205128 -0.040940 1 0 0 0 0 0 1 311026
-0.002271 -0.000533 0.118160 0.128325 0.577996 1.067896 -0.040971 1 0 0 0 0 0 1 312038
-0.002269 -0.000542 0.118163 0.143664 0.492788 1.143760 -0.041003 1 0 0 0 0 0 1 313038
-0.002267 -0.000546 0.118165 0.158118 0.429502 1.182662 -0.041034 1 0 0 0 0 0 1 314025
-0.002267 -0.000549 0.118165 0.166363 0.395995 1.197859 -0.041065 1 0 0 0 0 0 1 315024
-0.002267 -0.000550 0.118165 0.170731 0.379188 1.203818 -0.041096 1 0 0 0 0 0 1 316031
-0.002266 -0.000550 0.118165 0.173047 0.370917 1.206468 -0.041127 1 0 0 0 0 0 1 317022
-0.002266 -0.000550 0.118165 0.174280 0.366924 1.207992 -0.041159 1 0 0 0 0 0 1 318030
-0.002266 -0.000551 0.118165 0.174967 0.365061 1.209122 -0.041190 1 0 0 0 0 0 1 319032
-0.002266 -0.000551 0.118165 0.175376 0.364263 1.210107 -0.041221 1 0 0 0 0 0 1 320021
-0.002266 -0.000551 0.118165 0.175648 0.364011 1.211046 -0.041252 1 0 0 0 0 0 1 321030
-0.002266 -0.000551 0.118165 0.176039 0.364395 1.213212 -0.041326 1 0 0 0 0 0 1 323375
-0.002266 -0.000551 0.118165 0.176157 0.364434 1.213806 -0.041346 1 0 0 0 0 0 1 324021
-0.002266 -0.000551 0.118165 0.176396 0.364848 1.215396 -0.041400 1 0 0 0 0 0 1 325754
-0.002266 -0.000551 0.118165 0.176451 0.364895 1.215658 -0.041409 1 0 0 0 0 0 1 326032
-0.002254 -0.000537 0.118176 0.006183 0.182827 1.067761 -0.041440 1 0 0 0 0 0 1 327025
-0.002242 -0.000549 0.118190 -0.005295 0.492584 1.002080 -0.041471 1 0 0 0 0 0 1 328030
-0.002236 -0.000554 0.118195 0.063843 0.453381 1.115141 -0.041502 1 0 0 0 0 0 1 329030
-0.002233 -0.000557 0.118197 0.106985 0.414761 1.168113 -0.041533 1 0 0 0 0 0 1 330021
-0.002232 -0.000558 0.118197 0.129846 0.393772 1.188283 -0.041565 1 0 0 0 0 0 1 331032
-0.002231 -0.000559 0.118198 0.141561 0.383273 1.195926 -0.041596 1 0 0 0 0 0 1 332024
-0.002231 -0.000559 0.118198 0.147537 0.378161 1.199185 -0.041628 1 0 0 0 0 0 1 333037
-0.002231 -0.000560 0.118198 0.150612 0.375757 1.200894 -0.041659 1 0 0 0 0 0 1 334039
-0.002249 -0.000555 0.118208 0.406035 0.315373 1.066336 -0.041690 1 0 0 0 0 0 1 335028
-0.002258 -0.000553 0.118211 0.315408 0.335747 1.136882 -0.041722 1 0 0 0 0 0 1 336043
-0.002263 -0.000552 0.118212 0.249004 0.351326 1.173319 -0.041753 1 0 0 0 0 0 1 337041
-0.002265 -0.000551 0.118213 0.213991 0.359862 1.187578 -0.041784 1 0 0 0 0 0 1 338027
-0.002266 -0.000551 0.118213 0.196456 0.364344 1.193196 -0.041815 1 0 0 0 0 0 1 339033
-0.002267 -0.000551 0.118213 0.187764 0.366736 1.195723 -0.041846 1 0 0 0 0 0 1 340032
-0.002267 -0.000551 0.118213 0.183490 0.368088 1.197179 -0.041878 1 0 0 0 0 0 1 341031
-0.002267 -0.000551 0.118213 0.181434 0.368900 1.198261 -0.041909 1 0 0 0 0 0 1 342025
-0.002267 -0.000551 0.118213 0.180476 0.369432 1.199229 -0.041940 1 0 0 0 0 0 1 343037
-0.002267 -0.000551 0.118213 0.180060 0.369837 1.200142 -0.041971 1 0 0 0 0 0 1 344030
-0.002267 -0.000551 0.118213 0.179923 0.370190 1.201045 -0.042003 1 0 0 0 0 0 1 345038
-0.002267 -0.000551 0.118213 0.179919 0.370509 1.201952 -0.042034 1 0 0 0 0 0 1 346035
-0.002267 -0.000551 0.118213 0.179981 0.370783 1.202841 -0.042065 1 0 0 0 0 0 1 347037
-0.002267 -0.000551 0.118213 0.180079 0.371066 1.203715 -0.042096 1 0 0 0 0 0 1 348009
-0.002267 -0.000551 0.118213 0.180204 0.371354 1.204621 -0.042128 1 0 0 0 0 0 1 349038
-0.002262 -0.000569 0.118223 0.109255 0.616880 1.062560 -0.042159 1 0 0 0 0 0 1 350037
-0.002247 -0.000564 0.118238 -0.037239 0.347082 0.987660 -0.042190 1 0 0 0 0 0 1 351037
-0.002239 -0.000562 0.118243 0.040959 0.347282 1.102123 -0.042221 1 0 0 0 0 0 1 352033
-0.002254 -0.000557 0.118254 0.350435 0.301963 1.020254 -0.042253 1 0 0 0 0 0 1 353039
-0.002261 -0.000554 0.118258 0.288731 0.331364 1.110216 -0.042284 1 0 0 0 0 0 1 354034
-0.002265 -0.000553 0.118260 0.237085 0.351665 1.153489 -0.042315 1 0 0 0 0 0 1 355037
-0.002267 -0.000552 0.118260 0.209538 0.362583 1.170122 -0.042346 1 0 0 0 0 0 1 356035
-0.002267 -0.000552 0.118260 0.195751 0.368255 1.176533 -0.042378 1 0 0 0 0 0 1 357037
-0.002268 -0.000551 0.118260 0.188949 0.371258 1.179315 -0.042409 1 0 0 0 0 0 1 358036
-0.002268 -0.000551 0.118260 0.185621 0.372913 1.180844 -0.042440 1 0 0 0 0 0 1 359037
-0.002268 -0.000551 0.118260 0.184041 0.373866 1.181950 -0.042471 1 0 0 0 0 0 1 360038
-0.002268 -0.000551 0.118261 0.183311 0.374492 1.182885 -0.042503 1 0 0 0 0 0 1 361036
-0.002268 -0.000551 0.118261 0.183010 0.374934 1.183782 -0.042534 1 0 0 0 0 0 1 362035
-0.002268 -0.000551 0.118261 0.182943 0.375294 1.184665 -0.042565 1 0 0 0 0 0 1 363038
-0.002263 -0.000569 0.118271 0.111830 0.621086 1.042488 -0.042595 1 0 0 0 0 0 1 364006
-0.002279 -0.000574 0.118284 0.390244 0.474490 0.980740 -0.042628 1 0 0 0 0 0 1 365035
-0.002287 -0.000576 0.118289 0.317641 0.430939 1.088348 -0.042659 1 0 0 0 0 0 1 366035
-0.002291 -0.000577 0.118291 0.261164 0.412565 1.138771 -0.042690 1 0 0 0 0 0 1 367037
-0.002293 -0.000578 0.118291 0.231310 0.403940 1.157955 -0.042721 1 0 0 0 0 0 1 368036
-0.002294 -0.000578 0.118291 0.216408 0.399859 1.165240 -0.042753 1 0 0 0 0 0 1 369039
-0.002294 -0.000578 0.118292 0.209074 0.397986 1.168328 -0.042784 1 0 0 0 0 0 1 370042
-0.002300 -0.000560 0.118312 0.289193 0.154982 0.885100 -0.042815 1 0 0 0 0 0 1 371044
-0.002303 -0.000552 0.118320 0.255287 0.239889 1.031708 -0.042846 1 0 0 0 0 0 1 372035
-0.002305 -0.000547 0.118322 0.232517 0.303605 1.107063 -0.042877 1 0 0 0 0 0 1 373030
-0.002306 -0.000545 0.118323 0.221154 0.337874 1.135965 -0.042909 1 0 0 0 0 0 1 374023
-0.002306 -0.000544 0.118323 0.215719 0.355444 1.146737 -0.042941 1 0 0 0 0 0 1 375061
-0.002306 -0.000543 0.118323 0.213168 0.364384 1.150999 -0.042971 1 0 0 0 0 0 1 376038
-0.002306 -0.000543 0.118323 0.211997 0.369017 1.153014 -0.043003 1 0 0 0 0 0 1 377036
-0.002306 -0.000543 0.118323 0.211501 0.371466 1.154267 -0.043034 1 0 0 0 0 0 1 378036
-0.002325 -0.000538 0.118333 0.466020 0.313310 1.019566 -0.043065 1 0 0 0 0 0 1 379037
-0.002334 -0.000536 0.118337 0.374526 0.334883 1.089741 -0.043096 1 0 0 0 0 0 1 380036
-0.002339 -0.000535 0.118338 0.307681 0.351075 1.126017 -0.043128 1 0 0 0 0 0 1 381036
-0.002341 -0.000534 0.118338 0.272492 0.359902 1.140200 -0.043159 1 0 0 0 0 0 1 382036
-0.002330 -0.000521 0.118349 0.083949 0.181579 0.996520 -0.043190 1 0 0 0 0 0 1 383036
-0.002324 -0.000514 0.118353 0.134465 0.248489 1.075147 -0.043221 1 0 0 0 0 0 1 384036
-0.002321 -0.000511 0.118354 0.175131 0.297941 1.115490 -0.043253 1 0 0 0 0 0 1 385038
-0.002319 -0.000509 0.118355 0.197350 0.324451 1.131185 -0.043284 1 0 0 0 0 0 1 386030
-0.002319 -0.000508 0.118355 0.208836 0.338030 1.137255 -0.043315 1 0 0 0 0 0 1 387023
-0.002318 -0.000508 0.118355 0.214728 0.344993 1.139947 -0.043348 1 0 0 0 0 0 1 388096
-0.002313 -0.000525 0.118365 0.146551 0.594373 0.998051 -0.043379 1 0 0 0 0 0 1 389086
-0.002329 -0.000530 0.118379 0.427023 0.449337 0.936549 -0.043411 1 0 0 0 0 0 1 390097
-0.002337 -0.000532 0.118384 0.355153 0.406669 1.044082 -0.043442 1 0 0 0 0 0 1 391109
-0.002340 -0.000533 0.118385 0.299013 0.388691 1.094358 -0.043471 1 0 0 0 0 0 1 392029
-0.002342 -0.000534 0.118386 0.269368 0.380257 1.113484 -0.043502 1 0 0 0 0 0 1 393019
-0.002343 -0.000534 0.118386 0.254577 0.376257 1.120747 -0.043534 1 0 0 0 0 0 1 394028
-0.002331 -0.000521 0.118397 0.076255 0.191294 0.974490 -0.043565 1 0 0 0 0 0 1 395029
-0.002325 -0.000514 0.118401 0.131917 0.254957 1.052201 -0.043596 1 0 0 0 0 0 1 396027
-0.002322 -0.000511 0.118402 0.175150 0.302770 1.092210 -0.043627 1 0 0 0 0 0 1 397018
-0.002320 -0.000509 0.118402 0.198909 0.328835 1.108951 -0.043704 1 0 0 0 0 0 1 399481
-0.002320 -0.000508 0.118403 0.210953 0.341886 1.114607 -0.043721 1 0 0 0 0 0 1 400029
-0.002319 -0.000508 0.118403 0.217282 0.348837 1.117856 -0.043778 1 0 0 0 0 0 1 401843
-0.002319 -0.000508 0.118403 0.220515 0.352387 1.119435 -0.043815 1 0 0 0 0 0 1 403035
-0.002319 -0.000507 0.118403 0.222204 0.354267 1.120444 -0.043846 1 0 0 0 0 0 1 404029
-0.002319 -0.000507 0.118403 0.223126 0.355323 1.121304 -0.043877 1 0 0 0 0 0 1 405019
-0.002319 -0.000507 0.118403 0.223666 0.355992 1.122135 -0.043909 1 0 0 0 0 0 1 406029
-0.002319 -0.000507 0.118403 0.224011 0.356458 1.122959 -0.043940 1 0 0 0 0 0 1 407043
-0.002319 -0.000507 0.118403 0.224273 0.356806 1.123755 -0.043971 1 0 0 0 0 0 1 408034
-0.002319 -0.000507 0.118403 0.224489 0.357117 1.124558 -0.044003 1 0 0 0 0 0 1 409036
-0.002319 -0.000507 0.118403 0.224657 0.357395 1.125357 -0.044034 1 0 0 0 0 0 1 410036
-0.002319 -0.000507 0.118403 0.224836 0.357656 1.126156 -0.044065 1 0 0 0 0 0 1 411036
-0.002338 -0.000503 0.118413 0.480236 0.298251 0.991202 -0.044097 1 0 0 0 0 0 1 412056
-0.002347 -0.000501 0.118416 0.388981 0.319272 1.061168 -0.044128 1 0 0 0 0 0 1 413044
-0.002351 -0.000500 0.118417 0.322245 0.335161 1.097333 -0.044159 1 0 0 0 0 0 1 414028
-0.002354 -0.000499 0.118418 0.287096 0.343855 1.111468 -0.044190 1 0 0 0 0 0 1 415035
-0.002355 -0.000499 0.118418 0.269491 0.348378 1.116948 -0.044221 1 0 0 0 0 0 1 416009
-0.002355 -0.000499 0.118418 0.260805 0.350795 1.119391 -0.044253 1 0 0 0 0 0 1 417033
-0.002356 -0.000499 0.118418 0.256578 0.352142 1.120736 -0.044284 1 0 0 0 0 0 1 418028
-0.002356 -0.000499 0.118418 0.254539 0.352931 1.121734 -0.044315 1 0 0 0 0 0 1 419041
-0.002356 -0.000499 0.118418 0.253624 0.353451 1.122581 -0.044346 1 0 0 0 0 0 1 420032
-0.002343 -0.000485 0.118429 0.081967 0.170437 0.974033 -0.044378 1 0 0 0 0 0 1 421040
-0.002337 -0.000478 0.118432 0.141013 0.235175 1.050883 -0.044409 1 0 0 0 0 0 1 422037
-0.002334 -0.000475 0.118434 0.185945 0.283513 1.090588 -0.044440 1 0 0 0 0 0 1 423037
-0.002332 -0.000473 0.118434 0.210311 0.309458 1.106046 -0.044471 1 0 0 0 0 0 1 424036
-0.002331 -0.000473 0.118434 0.222843 0.322743 1.112004 -0.044503 1 0 0 0 0 0 1 425035
-0.002331 -0.000472 0.118434 0.229270 0.329533 1.114588 -0.044534 1 0 0 0 0 0 1 426035
-0.002331 -0.000472 0.118434 0.232580 0.333050 1.115986 -0.044565 1 0 0 0 0 0 1 427035
-0.002331 -0.000472 0.118434 0.234313 0.334919 1.116976 -0.044596 1 0 0 0 0 0 1 428034
-0.002331 -0.000472 0.118434 0.235267 0.335985 1.117847 -0.044628 1 0 0 0 0 0 1 429033
-0.002331 -0.000472 0.118434 0.235839 0.336618 1.118649 -0.044659 1 0 0 0 0 0 1 430032
-0.002331 -0.000472 0.118434 0.236200 0.337072 1.119440 -0.044690 1 0 0 0 0 0 1 431041
-0.002331 -0.000472 0.118434 0.236458 0.337406 1.120229 -0.044721 1 0 0 0 0 0 1 432036
-0.002331 -0.000472 0.118434 0.236677 0.337698 1.121011 -0.044753 1 0 0 0 0 0 1 433032
-0.002331 -0.000472 0.118434 0.236863 0.337956 1.121790 -0.044784 1 0 0 0 0 0 1 434034
-0.002331 -0.000472 0.118434 0.237049 0.338199 1.122574 -0.044815 1 0 0 0 0 0 1 435036
-0.002331 -0.000472 0.118434 0.237221 0.338454 1.123356 -0.044846 1 0 0 0 0 0 1 436035
-0.002331 -0.000472 0.118434 0.237386 0.338692 1.124137 -0.044878 1 0 0 0 0 0 1 437032
-0.002331 -0.000472 0.118434 0.237555 0.338916 1.124926 -0.044909 1 0 0 0 0 0 1 438032
-0.002331 -0.000472 0.118434 0.237718 0.339163 1.125705 -0.044940 1 0 0 0 0 0 1 439035
-0.002331 -0.000472 0.118434 0.237883 0.339400 1.126487 -0.044971 1 0 0 0 0 0 1 440035
-0.002331 -0.000472 0.118434 0.238048 0.339636 1.127270 -0.045003 1 0 0 0 0 0 1 441035
-0.002331 -0.000472 0.118434 0.238216 0.339860 1.128059 -0.045034 1 0 0 0 0 0 1 442034
-0.002331 -0.000472 0.118434 0.238379 0.340106 1.128836 -0.045065 1 0 0 0 0 0 1 443035
-0.002331 -0.000472 0.118434 0.238543 0.340342 1.129616 -0.045096 1 0 0 0 0 0 1 444032
-0.002331 -0.000472 0.118434 0.238717 0.340587 1.130408 -0.045128 1 0 0 0 0 0 1 445035
-0.002331 -0.000472 0.118434 0.238874 0.340814 1.131178 -0.045159 1 0 0 0 0 0 1 446026
-0.002331 -0.000472 0.118434 0.239049 0.341048 1.132001 -0.045191 1 0 0 0 0 0 1 447070
-0.002331 -0.000472 0.118434 0.239216 0.341301 1.132802 -0.045223 1 0 0 0 0 0 1 448101
-0.002331 -0.000472 0.118434 0.239383 0.341541 1.133594 -0.045255 1 0 0 0 0 0 1 449113
-0.002331 -0.000472 0.118434 0.239548 0.341777 1.134376 -0.045286 1 0 0 0 0 0 1 450113
-0.002331 -0.000472 0.118434 0.239712 0.342010 1.135152 -0.045317 1 0 0 0 0 0 1 451104
-0.002331 -0.000472 0.118434 0.239881 0.342235 1.135942 -0.045349 1 0 0 0 0 0 1 452105
-0.002331 -0.000472 0.118434 0.240045 0.342483 1.136728 -0.045380 1 0 0 0 0 0 1 453116
-0.002331 -0.000472 0.118434 0.240204 0.342711 1.137479 -0.045410 1 0 0 0 0 0 1 454077
-0.002331 -0.000472 0.118434 0.240379 0.342959 1.138280 -0.045442 1 0 0 0 0 0 1 455092
-0.002331 -0.000472 0.118434 0.240535 0.343184 1.139045 -0.045473 1 0 0 0 0 0 1 456076
-0.002331 -0.000472 0.118434 0.240703 0.343408 1.139834 -0.045504 1 0 0 0 0 0 1 457077
-0.002331 -0.000472 0.118434 0.240865 0.343654 1.140611 -0.045535 1 0 0 0 0 0 1 458077
-0.002331 -0.000472 0.118434 0.241033 0.343895 1.141407 -0.045567 1 0 0 0 0 0 1 459094
-0.002331 -0.000472 0.118434 0.241195 0.344126 1.142175 -0.045598 1 0 0 0 0 0 1 460076
-0.002331 -0.000472 0.118434 0.241368 0.344357 1.142986 -0.045630 1 0 0 0 0 0 1 461104
-0.002331 -0.000472 0.118434 0.241530 0.344603 1.143761 -0.045661 1 0 0 0 0 0 1 462101
-0.002331 -0.000472 0.118434 0.241704 0.344852 1.144586 -0.045694 1 0 0 0 0 0 1 463156
-0.002331 -0.000472 0.118434 0.241861 0.345076 1.145326 -0.045723 1 0 0 0 0 0 1 464102
-0.002331 -0.000472 0.118434 0.242038 0.345309 1.146124 -0.045755 1 0 0 0 0 0 1 465104
-0.002331 -0.000472 0.118434 0.242192 0.345547 1.146892 -0.045786 1 0 0 0 0 0 1 466100
-0.002331 -0.000472 0.118434 0.242354 0.345780 1.147663 -0.045817 1 0 0 0 0 0 1 467086
-0.002331 -0.000472 0.118434 0.242521 0.346018 1.148455 -0.045848 1 0 0 0 0 0 1 468098
-0.002331 -0.000472 0.118434 0.242687 0.346254 1.149237 -0.045880 1 0 0 0 0 0 1 469098
-0.002331 -0.000472 0.118434 0.242853 0.346475 1.150016 -0.045910 1 0 0 0 0 0 1 470084
-0.002331 -0.000472 0.118434 0.243018 0.346724 1.150804 -0.045942 1 0 0 0 0 0 1 471098
-0.002331 -0.000472 0.118434 0.243180 0.346958 1.151574 -0.045973 1 0 0 0 0 0 1 472083
-0.002331 -0.000472 0.118434 0.243350 0.347200 1.152379 -0.046005 1 0 0 0 0 0 1 473111
-0.002331 -0.000472 0.118434 0.243857 0.347925 1.154783 -0.046101 1 0 0 0 0 0 1 476183
-0.002331 -0.000472 0.118434 0.244006 0.348119 1.155449 -0.046127 1 0 0 0 0 0 1 477016
-0.002331 -0.000472 0.118434 0.244236 0.348463 1.156571 -0.046172 1 0 0 0 0 0 1 478464
-0.002331 -0.000472 0.118434 0.244328 0.348596 1.157012 -0.046190 1 0 0 0 0 0 1 479029
-0.002331 -0.000472 0.118434 0.244492 0.348830 1.157785 -0.046221 1 0 0 0 0 0 1 480018
-0.002331 -0.000472 0.118434 0.244662 0.349056 1.158581 -0.046252 1 0 0 0 0 0 1 481026
-0.002331 -0.000472 0.118434 0.244822 0.349300 1.159351 -0.046283 1 0 0 0 0 0 1 482017
-0.002331 -0.000472 0.118434 0.244989 0.349539 1.160142 -0.046315 1 0 0 0 0 0 1 483029
-0.002331 -0.000472 0.118434 0.245152 0.349772 1.160915 -0.046346 1 0 0 0 0 0 1 484016
-0.002331 -0.000472 0.118434 0.245319 0.350010 1.161705 -0.046377 1 0 0 0 0 0 1 485025
-0.002331 -0.000472 0.118434 0.245488 0.350235 1.162496 -0.046409 1 0 0 0 0 0 1 486027
-0.002331 -0.000472 0.118434 0.245660 0.350492 1.163287 -0.046440 1 0 0 0 0 0 1 487036
-0.002331 -0.000472 0.118434 0.245815 0.350718 1.164050 -0.046471 1 0 0 0 0 0 1 488020
-0.002331 -0.000472 0.118434 0.245981 0.350955 1.164839 -0.046502 1 0 0 0 0 0 1 489029
-0.002331 -0.000472 0.118434 0.246147 0.351192 1.165627 -0.046534 1 0 0 0 0 0 1 490035
-0.002331 -0.000472 0.118434 0.246318 0.351419 1.166424 -0.046565 1 0 0 0 0 0 1 491045
-0.002331 -0.000472 0.118434 0.246477 0.351660 1.167186 -0.046596 1 0 0 0 0 0 1 492026
-0.002331 -0.000472 0.118434 0.246641 0.351897 1.167966 -0.046627 1 0 0 0 0 0 1 493024
-0.002331 -0.000472 0.118434 0.246807 0.352133 1.168749 -0.046659 1 0 0 0 0 0 1 494024
-0.002331 -0.000472 0.118434 0.246976 0.352359 1.169544 -0.046690 1 0 0 0 0 0 1 495031
-0.002331 -0.000472 0.118434 0.247136 0.352601 1.170309 -0.046721 1 0 0 0 0 0 1 496016
-0.002331 -0.000472 0.118434 0.247312 0.352851 1.171111 -0.046753 1 0 0 0 0 0 1 497033
-0.002331 -0.000472 0.118434 0.247470 0.353079 1.171886 -0.046784 1 0 0 0 0 0 1 498030
-0.002331 -0.000472 0.118434 0.247634 0.353313 1.172666 -0.046815 1 0 0 0 0 0 1 499028
-0.002331 -0.000472 0.118434 0.247803 0.353539 1.173460 -0.046846 1 0 0 0 0 0 1 500033
-0.002331 -0.000472 0.118434 0.247965 0.353783 1.174231 -0.046877 1 0 0 0 0 0 1 501026
-0.002331 -0.000472 0.118434 0.248127 0.354016 1.175001 -0.046908 1 0 0 0 0 0 1 502011
-0.002331 -0.000472 0.118434 0.248296 0.354258 1.175804 -0.046940 1 0 0 0 0 0 1 503037
-0.002331 -0.000472 0.118434 0.248464 0.354482 1.176591 -0.046971 1 0 0 0 0 0 1 504034
-0.002331 -0.000472 0.118434 0.248627 0.354728 1.177367 -0.047003 1 0 0 0 0 0 1 505033
-0.002331 -0.000472 0.118434 0.248791 0.354964 1.178149 -0.047034 1 0 0 0 0 0 1 506032
-0.002331 -0.000472 0.118434 0.248965 0.355209 1.178938 -0.047065 1 0 0 0 0 0 1 507032
-0.002331 -0.000472 0.118434 0.249123 0.355438 1.179715 -0.047096 1 0 0 0 0 0 1 508032
-0.002331 -0.000472 0.118434 0.249291 0.355661 1.180504 -0.047128 1 0 0 0 0 0 1 509032
-0.002331 -0.000472 0.118434 0.249453 0.355907 1.181281 -0.047159 1 0 0 0 0 0 1 510032
-0.002331 -0.000472 0.118434 0.249618 0.356144 1.182064 -0.047190 1 0 0 0 0 0 1 511034
-0.002331 -0.000472 0.118434 0.249778 0.356373 1.182821 -0.047220 1 0 0 0 0 0 1 512001
-0.002331 -0.000472 0.118434 0.249948 0.356616 1.183627 -0.047252 1 0 0 0 0 0 1 513031
-0.002331 -0.000472 0.118434 0.250117 0.356840 1.184418 -0.047284 1 0 0 0 0 0 1 514032
-0.002331 -0.000472 0.118434 0.250280 0.357086 1.185195 -0.047315 1 0 0 0 0 0 1 515033
-0.002331 -0.000472 0.118434 0.250444 0.357322 1.185975 -0.047346 1 0 0 0 0 0 1 516030
-0.002331 -0.000472 0.118434 0.250618 0.357568 1.186767 -0.047378 1 0 0 0 0 0 1 517033
-0.002331 -0.000472 0.118434 0.250779 0.357785 1.187550 -0.047409 1 0 0 0 0 0 1 518032
-0.002331 -0.000472 0.118434 0.250941 0.358030 1.188327 -0.047440 1 0 0 0 0 0 1 519033
-0.002331 -0.000472 0.118434 0.251106 0.358267 1.189111 -0.047471 1 0 0 0 0 0 1 520036
-0.002331 -0.000472 0.118434 0.251271 0.358503 1.189891 -0.047503 1 0 0 0 0 0 1 521033
-0.002331 -0.000472 0.118434 0.251437 0.358739 1.190675 -0.047534 1 0 0 0 0 0 1 522034
-0.002331 -0.000472 0.118434 0.251605 0.358963 1.191463 -0.047565 1 0 0 0 0 0 1 523033
-0.002331 -0.000472 0.118434 0.251767 0.359209 1.192240 -0.047596 1 0 0 0 0 0 1 524032
-0.002331 -0.000472 0.118434 0.251932 0.359446 1.193022 -0.047628 1 0 0 0 0 0 1 525032
-0.002331 -0.000472 0.118434 0.252097 0.359681 1.193804 -0.047659 1 0 0 0 0 0 1 526031
-0.002331 -0.000472 0.118434 0.252274 0.359914 1.194599 -0.047690 1 0 0 0 0 0 1 527030
-0.002318 -0.000458 0.118445 0.080385 0.175933 1.045530 -0.047721 1 0 0 0 0 0 1 528031
-0.002312 -0.000452 0.118449 0.139402 0.240276 1.122096 -0.047752 1 0 0 0 0 0 1 529031
-0.002309 -0.000448 0.118450 0.184310 0.288416 1.161704 -0.047784 1 0 0 0 0 0 1 530031
-0.002307 -0.000447 0.118451 0.208655 0.314268 1.177127 -0.047815 1 0 0 0 0 0 1 531045
-0.002306 -0.000446 0.118451 0.221187 0.327492 1.183111 -0.047848 1 0 0 0 0 0 1 532100
-0.002306 -0.000445 0.118451 0.227578 0.334240 1.185676 -0.047880 1 0 0 0 0 0 1 533104
-0.002306 -0.000445 0.118451 0.230874 0.337729 1.187073 -0.047911 1 0 0 0 0 0 1 534100
-0.002305 -0.000445 0.118451 0.232613 0.339589 1.188071 -0.047943 1 0 0 0 0 0 1 535119
-0.002305 -0.000445 0.118451 0.233556 0.340624 1.188906 -0.047973 1 0 0 0 0 0 1 536101
-0.002305 -0.000445 0.118451 0.234089 0.341261 1.189711 -0.048005 1 0 0 0 0 0 1 537108
-0.002305 -0.000445 0.118451 0.234450 0.341687 1.190470 -0.048035 1 0 0 0 0 0 1 538077
-0.002305 -0.000445 0.118451 0.234700 0.342012 1.191265 -0.048067 1 0 0 0 0 0 1 539090
-0.002305 -0.000445 0.118451 0.234909 0.342277 1.192018 -0.048098 1 0 0 0 0 0 1 540076
-0.002305 -0.000445 0.118451 0.235079 0.342530 1.192798 -0.048129 1 0 0 0 0 0 1 541075
-0.002305 -0.000445 0.118451 0.235235 0.342760 1.193590 -0.048161 1 0 0 0 0 0 1 542097
-0.002305 -0.000445 0.118451 0.235402 0.342997 1.194352 -0.048192 1 0 0 0 0 0 1 543088
-0.002305 -0.000445 0.118451 0.235558 0.343206 1.195121 -0.048223 1 0 0 0 0 0 1 544074
-0.002305 -0.000445 0.118451 0.235714 0.343445 1.195889 -0.048254 1 0 0 0 0 0 1 545064
-0.002305 -0.000445 0.118451 0.235865 0.343670 1.196688 -0.048286 1 0 0 0 0 0 1 546105
-0.002305 -0.000445 0.118451 0.236025 0.343900 1.197466 -0.048317 1 0 0 0 0 0 1 547102
-0.002305 -0.000445 0.118451 0.236169 0.344114 1.198231 -0.048348 1 0 0 0 0 0 1 548097
-0.002305 -0.000445 0.118451 0.236330 0.344328 1.199005 -0.048379 1 0 0 0 0 0 1 549080
-0.002300 -0.000463 0.118462 0.164806 0.591835 1.055411 -0.048411 1 0 0 0 0 0 1 550096
-0.002297 -0.000472 0.118465 0.188710 0.505419 1.129121 -0.048442 1 0 0 0 0 0 1 551103
-0.002296 -0.000476 0.118466 0.207733 0.441857 1.168552 -0.048527 1 0 0 0 0 0 1 553806
-0.002295 -0.000478 0.118467 0.218019 0.407791 1.182857 -0.048535 1 0 0 0 0 0 1 554080
-0.002295 -0.000480 0.118467 0.223543 0.390896 1.188969 -0.048582 1 0 0 0 0 0 1 555581
-0.002295 -0.000480 0.118467 0.226531 0.382723 1.192120 -0.048640 1 0 0 0 0 0 1 557435
-0.002295 -0.000480 0.118467 0.227996 0.378571 1.193257 -0.048662 1 0 0 0 0 0 1 558134
-0.002295 -0.000481 0.118467 0.228836 0.376643 1.194213 -0.048693 1 0 0 0 0 0 1 559117
-0.002295 -0.000481 0.118467 0.229314 0.375780 1.194975 -0.048721 1 0 0 0 0 0 1 560025
-0.002295 -0.000481 0.118467 0.229624 0.375485 1.195754 -0.048752 1 0 0 0 0 0 1 561015
-0.002282 -0.000467 0.118478 0.057494 0.190932 1.046565 -0.048783 1 0 0 0 0 0 1 562014
-0.002276 -0.000461 0.118482 0.116488 0.255067 1.123037 -0.048815 1 0 0 0 0 0 1 563024
-0.002273 -0.000457 0.118483 0.161366 0.303098 1.162571 -0.048846 1 0 0 0 0 0 1 564014
-0.002271 -0.000456 0.118483 0.185699 0.328894 1.177969 -0.048877 1 0 0 0 0 0 1 565023
-0.002270 -0.000455 0.118484 0.198198 0.342096 1.183882 -0.048908 1 0 0 0 0 0 1 566014
-0.002270 -0.000454 0.118484 0.204572 0.348838 1.186448 -0.048940 1 0 0 0 0 0 1 567037
-0.002270 -0.000454 0.118484 0.207840 0.352319 1.187816 -0.048971 1 0 0 0 0 0 1 568026
-0.002269 -0.000454 0.118484 0.209580 0.354214 1.188882 -0.049006 1 0 0 0 0 0 1 569151
-0.002269 -0.000454 0.118484 0.210483 0.355221 1.189615 -0.049034 1 0 0 0 0 0 1 570027
-0.002269 -0.000454 0.118484 0.211020 0.355854 1.190404 -0.049065 1 0 0 0 0 0 1 571027
-0.002269 -0.000454 0.118484 0.211338 0.356287 1.191175 -0.049096 1 0 0 0 0 0 1 572023
-0.002269 -0.000454 0.118484 0.211584 0.356616 1.191918 -0.049127 1 0 0 0 0 0 1 573014
-0.002269 -0.000454 0.118484 0.211765 0.356907 1.192694 -0.049159 1 0 0 0 0 0 1 574028
-0.002269 -0.000454 0.118484 0.211922 0.357145 1.193455 -0.049190 1 0 0 0 0 0 1 575030
-0.002269 -0.000454 0.118484 0.212062 0.357391 1.194211 -0.049221 1 0 0 0 0 0 1 576027
-0.002269 -0.000454 0.118484 0.212208 0.357615 1.194960 -0.049252 1 0 0 0 0 0 1 577023
-0.002269 -0.000454 0.118484 0.212351 0.357850 1.195724 -0.049283 1 0 0 0 0 0 1 578022
-0.002269 -0.000454 0.118484 0.212489 0.358080 1.196491 -0.049315 1 0 0 0 0 0 1 579033
-0.002269 -0.000454 0.118484 0.212617 0.358314 1.197228 -0.049346 1 0 0 0 0 0 1 580014
-0.002269 -0.000454 0.118484 0.212757 0.358535 1.198004 -0.049377 1 0 0 0 0 0 1 581030
-0.002269 -0.000454 0.118484 0.212905 0.358799 1.198847 -0.049412 1 0 0 0 0 0 1 582149
-0.002269 -0.000454 0.118484 0.213026 0.358988 1.199519 -0.049440 1 0 0 0 0 0 1 583028
-0.002269 -0.000454 0.118484 0.213162 0.359214 1.200280 -0.049471 1 0 0 0 0 0 1 584030
-0.002269 -0.000454 0.118484 0.213310 0.359482 1.201128 -0.049506 1 0 0 0 0 0 1 585158
-0.002269 -0.000454 0.118484 0.213430 0.359669 1.201794 -0.049534 1 0 0 0 0 0 1 586028
-0.002269 -0.000454 0.118484 0.213580 0.359919 1.202635 -0.049568 1 0 0 0 0 0 1 587136
-0.002269 -0.000454 0.118484 0.213714 0.360161 1.203400 -0.049600 1 0 0 0 0 0 1 588154
-0.002269 -0.000454 0.118484 0.213851 0.360379 1.204165 -0.049631 1 0 0 0 0 0 1 589155
-0.002269 -0.000454 0.118484 0.213969 0.360576 1.204828 -0.049659 1 0 0 0 0 0 1 590029
-0.002269 -0.000454 0.118484 0.214115 0.360838 1.205659 -0.049693 1 0 0 0 0 0 1 591134
-0.002269 -0.000454 0.118484 0.214255 0.361059 1.206439 -0.049725 1 0 0 0 0 0 1 592154
-0.002269 -0.000454 0.118484 0.214379 0.361288 1.207184 -0.049756 1 0 0 0 0 0 1 593154
-0.002269 -0.000454 0.118484 0.214524 0.361512 1.207956 -0.049788 1 0 0 0 0 0 1 594156
-0.002269 -0.000454 0.118484 0.214659 0.361738 1.208714 -0.049819 1 0 0 0 0 0 1 595155
-0.002269 -0.000454 0.118484 0.214774 0.361950 1.209375 -0.049846 1 0 0 0 0 0 1 596035
-0.002269 -0.000454 0.118484 0.214929 0.362195 1.210235 -0.049882 1 0 0 0 0 0 1 597161
-0.002269 -0.000454 0.118484 0.215063 0.362420 1.210990 -0.049913 1 0 0 0 0 0 1 598156
-0.002269 -0.000454 0.118484 0.215194 0.362657 1.211740 -0.049944 1 0 0 0 0 0 1 599154
-0.002269 -0.000454 0.118484 0.215332 0.362874 1.212504 -0.049975 1 0 0 0 0 0 1 600154
-0.002269 -0.000454 0.118484 0.215467 0.363099 1.213261 -0.050006 1 0 0 0 0 0 1 601152
-0.002269 -0.000454 0.118484 0.215598 0.363338 1.214014 -0.050038 1 0 0 0 0 0 1 602153
-0.002269 -0.000454 0.118484 0.215736 0.363555 1.214780 -0.050069 1 0 0 0 0 0 1 603156
-0.002269 -0.000454 0.118484 0.215871 0.363781 1.215538 -0.050100 1 0 0 0 0 0 1 604155
-0.002269 -0.000454 0.118484 0.216003 0.364019 1.216291 -0.050131 1 0 0 0 0 0 1 605156
-0.002269 -0.000454 0.118484 0.216122 0.364206 1.216954 -0.050159 1 0 0 0 0 0 1 606023
-0.002269 -0.000454 0.118484 0.216272 0.364473 1.217806 -0.050194 1 0 0 0 0 0 1 607154
-0.002269 -0.000454 0.118484 0.216409 0.364690 1.218569 -0.050225 1 0 0 0 0 0 1 608153
-0.002269 -0.000454 0.118484 0.216544 0.364915 1.219328 -0.050256 1 0 0 0 0 0 1 609153
-0.002269 -0.000454 0.118484 0.216676 0.365153 1.220080 -0.050288 1 0 0 0 0 0 1 610153
-0.002269 -0.000454 0.118484 0.216814 0.365371 1.220845 -0.050319 1 0 0 0 0 0 1 611155
-0.002269 -0.000454 0.118484 0.216940 0.365588 1.221597 -0.050350 1 0 0 0 0 0 1 612155
-0.002269 -0.000454 0.118484 0.217058 0.365798 1.222236 -0.050376 1 0 0 0 0 0 1 612998
-0.002269 -0.000454 0.118484 0.217215 0.366048 1.223110 -0.050412 1 0 0 0 0 0 1 614142
-0.002269 -0.000454 0.118484 0.217351 0.366276 1.223875 -0.050444 1 0 0 0 0 0 1 615150
-0.002269 -0.000454 0.118484 0.217482 0.366512 1.224620 -0.050475 1 0 0 0 0 0 1 616142
-0.002269 -0.000454 0.118484 0.217621 0.366731 1.225391 -0.050506 1 0 0 0 0 0 1 617151
-0.002269 -0.000454 0.118484 0.217756 0.366957 1.226152 -0.050538 1 0 0 0 0 0 1 618154
-0.002269 -0.000454 0.118484 0.217886 0.367193 1.226896 -0.050568 1 0 0 0 0 0 1 619143
-0.002269 -0.000454 0.118484 0.218025 0.367412 1.227666 -0.050600 1 0 0 0 0 0 1 620151
-0.002269 -0.000454 0.118484 0.218156 0.367648 1.228415 -0.050631 1 0 0 0 0 0 1 621147
-0.002269 -0.000454 0.118484 0.218294 0.367865 1.229181 -0.050662 1 0 0 0 0 0 1 622150
-0.002269 -0.000454 0.118484 0.218439 0.368108 1.229996 -0.050696 1 0 0 0 0 0 1 623223
-0.002269 -0.000454 0.118484 0.218570 0.368346 1.230746 -0.050727 1 0 0 0 0 0 1 624222
-0.002269 -0.000454 0.118484 0.218707 0.368562 1.231510 -0.050758 1 0 0 0 0 0 1 625221
-0.002269 -0.000454 0.118484 0.218844 0.368790 1.232276 -0.050790 1 0 0 0 0 0 1 626231
-0.002269 -0.000454 0.118484 0.219335 0.369636 1.235056 -0.050905 1 0 0 0 0 0 1 629906
-0.002269 -0.000454 0.118484 0.219545 0.369974 1.236228 -0.050953 1 0 0 0 0 0 1 631444
-0.002269 -0.000454 0.118484 0.219646 0.370142 1.236793 -0.050976 1 0 0 0 0 0 1 632188
-0.002269 -0.000454 0.118484 0.219764 0.370363 1.237510 -0.051006 1 0 0 0 0 0 1 633152
-0.002269 -0.000454 0.118484 0.219907 0.370584 1.238269 -0.051037 1 0 0 0 0 0 1 634137
-0.002269 -0.000454 0.118484 0.220044 0.370813 1.239035 -0.051069 1 0 0 0 0 0 1 635146
-0.002269 -0.000454 0.118484 0.220175 0.371052 1.239789 -0.051100 1 0 0 0 0 0 1 636149
-0.002269 -0.000454 0.118484 0.220313 0.371268 1.240551 -0.051131 1 0 0 0 0 0 1 637146
-0.002269 -0.000454 0.118484 0.220443 0.371503 1.241296 -0.051162 1 0 0 0 0 0 1 638136
-0.002269 -0.000454 0.118484 0.220582 0.371722 1.242068 -0.051194 1 0 0 0 0 0 1 639146
-0.002269 -0.000454 0.118484 0.220716 0.371945 1.242819 -0.051225 1 0 0 0 0 0 1 640136
-0.002269 -0.000454 0.118484 0.220831 0.372156 1.243480 -0.051252 1 0 0 0 0 0 1 641016
-0.002269 -0.000454 0.118484 0.220986 0.372403 1.244344 -0.051287 1 0 0 0 0 0 1 642148
-0.002269 -0.000454 0.118484 0.221122 0.372630 1.245105 -0.051319 1 0 0 0 0 0 1 643151
-0.002269 -0.000454 0.118484 0.221253 0.372867 1.245854 -0.051350 1 0 0 0 0 0 1 644148
-0.002269 -0.000454 0.118484 0.221389 0.373081 1.246609 -0.051381 1 0 0 0 0 0 1 645136
-0.002269 -0.000454 0.118484 0.221521 0.373319 1.247364 -0.051412 1 0 0 0 0 0 1 646139
-0.002269 -0.000454 0.118484 0.221659 0.373537 1.248132 -0.051444 1 0 0 0 0 0 1 647145
-0.002269 -0.000454 0.118484 0.221793 0.373761 1.248884 -0.051475 1 0 0 0 0 0 1 648135
-0.002269 -0.000454 0.118484 0.221926 0.374003 1.249648 -0.051506 1 0 0 0 0 0 1 649152
-0.002269 -0.000454 0.118484 0.222063 0.374218 1.250406 -0.051537 1 0 0 0 0 0 1 650144
-0.002269 -0.000454 0.118484 0.222199 0.374445 1.251169 -0.051569 1 0 0 0 0 0 1 651149
-0.002269 -0.000454 0.118484 0.222322 0.374674 1.251913 -0.051600 1 0 0 0 0 0 1 652148
-0.002269 -0.000454 0.118484 0.222452 0.374874 1.252601 -0.051628 1 0 0 0 0 0 1 653040
-0.002269 -0.000454 0.118484 0.222603 0.375127 1.253451 -0.051663 1 0 0 0 0 0 1 654159
-0.002269 -0.000454 0.118484 0.222731 0.375358 1.254179 -0.051693 1 0 0 0 0 0 1 655128
-0.002269 -0.000454 0.118484 0.222870 0.375578 1.254953 -0.051725 1 0 0 0 0 0 1 656141
-0.002269 -0.000454 0.118484 0.223005 0.375804 1.255713 -0.051756 1 0 0 0 0 0 1 657142
-0.002269 -0.000454 0.118484 0.223137 0.376042 1.256464 -0.051787 1 0 0 0 0 0 1 658141
-0.002269 -0.000454 0.118484 0.223260 0.376235 1.257147 -0.051815 1 0 0 0 0 0 1 659034
-0.002269 -0.000454 0.118484 0.223404 0.376494 1.257971 -0.051849 1 0 0 0 0 0 1 660129
-0.002269 -0.000454 0.118484 0.223545 0.376715 1.258752 -0.051881 1 0 0 0 0 0 1 661151
-0.002269 -0.000454 0.118484 0.223678 0.376939 1.259503 -0.051912 1 0 0 0 0 0 1 662141
-0.002269 -0.000454 0.118484 0.223823 0.377177 1.260257 -0.051944 1 0 0 0 0 0 1 663152
-0.002269 -0.000454 0.118484 0.223951 0.377396 1.261027 -0.051975 1 0 0 0 0 0 1 664153
-0.002269 -0.000454 0.118484 0.224085 0.377622 1.261786 -0.052006 1 0 0 0 0 0 1 665152
-0.002269 -0.000454 0.118484 0.224216 0.377860 1.262537 -0.052038 1 0 0 0 0 0 1 666152
-0.002288 -0.000449 0.118494 0.482051 0.317773 1.126155 -0.052069 1 0 0 0 0 0 1 667152
-0.002297 -0.000447 0.118497 0.391933 0.338538 1.195692 -0.052100 1 0 0 0 0 0 1 668151
-0.002302 -0.000446 0.118498 0.325731 0.354306 1.231714 -0.052131 1 0 0 0 0 0 1 669148
-0.002304 -0.000446 0.118499 0.290818 0.362866 1.245754 -0.052162 1 0 0 0 0 0 1 670129
-0.002305 -0.000445 0.118499 0.273345 0.367348 1.251197 -0.052193 1 0 0 0 0 0 1 671127
-0.002306 -0.000445 0.118499 0.264704 0.369722 1.253599 -0.052225 1 0 0 0 0 0 1 672154
-0.002294 -0.000432 0.118510 0.087342 0.185644 1.104399 -0.052256 1 0 0 0 0 0 1 673154
-0.002287 -0.000425 0.118513 0.143777 0.250114 1.180779 -0.052288 1 0 0 0 0 0 1 674152
-0.002284 -0.000422 0.118515 0.187378 0.298302 1.220301 -0.052319 1 0 0 0 0 0 1 675152
-0.002283 -0.000420 0.118515 0.211066 0.324169 1.235657 -0.052350 1 0 0 0 0 0 1 676152
-0.002282 -0.000419 0.118515 0.223263 0.337381 1.241574 -0.052381 1 0 0 0 0 0 1 677151
-0.002281 -0.000419 0.118515 0.229496 0.344118 1.244096 -0.052412 1 0 0 0 0 0 1 678151
-0.002281 -0.000418 0.118515 0.232684 0.347620 1.245456 -0.052443 1 0 0 0 0 0 1 679140
-0.002281 -0.000418 0.118515 0.234361 0.349454 1.246398 -0.052474 1 0 0 0 0 0 1 680122
-0.002281 -0.000418 0.118515 0.235286 0.350474 1.247230 -0.052506 1 0 0 0 0 0 1 681151
-0.002281 -0.000418 0.118515 0.235804 0.351092 1.247995 -0.052537 1 0 0 0 0 0 1 682150
-0.002281 -0.000418 0.118515 0.236135 0.351517 1.248761 -0.052569 1 0 0 0 0 0 1 683153
-0.002281 -0.000418 0.118515 0.236368 0.351825 1.249493 -0.052600 1 0 0 0 0 0 1 684151
-0.002281 -0.000418 0.118515 0.236562 0.352091 1.250236 -0.052631 1 0 0 0 0 0 1 685151
-0.002281 -0.000418 0.118515 0.236734 0.352318 1.250985 -0.052662 1 0 0 0 0 0 1 686150
-0.002281 -0.000418 0.118515 0.236874 0.352540 1.251722 -0.052694 1 0 0 0 0 0 1 687151
-0.002281 -0.000418 0.118515 0.237021 0.352758 1.252471 -0.052725 1 0 0 0 0 0 1 688151
-0.002281 -0.000418 0.118515 0.237161 0.352966 1.253208 -0.052756 1 0 0 0 0 0 1 689143
-0.002281 -0.000418 0.118515 0.237309 0.353182 1.253934 -0.052787 1 0 0 0 0 0 1 690138
-0.002281 -0.000418 0.118515 0.237450 0.353393 1.254698 -0.052818 1 0 0 0 0 0 1 691143
-0.002281 -0.000418 0.118515 0.237592 0.353587 1.255413 -0.052849 1 0 0 0 0 0 1 692121
-0.002281 -0.000418 0.118515 0.237732 0.353810 1.256162 -0.052881 1 0 0 0 0 0 1 693141
-0.002281 -0.000418 0.118515 0.237871 0.354019 1.256921 -0.052912 1 0 0 0 0 0 1 694138
-0.002281 -0.000418 0.118515 0.238016 0.354218 1.257655 -0.052943 1 0 0 0 0 0 1 695141
-0.002281 -0.000418 0.118515 0.238149 0.354448 1.258401 -0.052975 1 0 0 0 0 0 1 696138
-0.002281 -0.000418 0.118515 0.238296 0.354637 1.259138 -0.053006 1 0 0 0 0 0 1 697139
-0.002281 -0.000418 0.118515 0.238438 0.354843 1.259879 -0.053037 1 0 0 0 0 0 1 698138
-0.002281 -0.000418 0.118515 0.238569 0.355072 1.260617 -0.053068 1 0 0 0 0 0 1 699124
-0.002281 -0.000418 0.118515 0.238716 0.355261 1.261352 -0.053099 1 0 0 0 0 0 1 700122
-0.002281 -0.000418 0.118515 0.238847 0.355473 1.262112 -0.053131 1 0 0 0 0 0 1 701138
-0.002281 -0.000418 0.118515 0.239002 0.355699 1.262845 -0.053162 1 0 0 0 0 0 1 702133
-0.002281 -0.000418 0.118515 0.239395 0.356269 1.264934 -0.053250 1 0 0 0 0 0 1 704948
-0.002281 -0.000418 0.118515 0.239957 0.357138 1.267951 -0.053377 1 0 0 0 0 0 1 709004
-0.002281 -0.000418 0.118515 0.240134 0.357371 1.268846 -0.053415 1 0 0 0 0 0 1 710217
-0.002281 -0.000418 0.118515 0.240261 0.357577 1.269581 -0.053445 1 0 0 0 0 0 1 711200
-0.002281 -0.000418 0.118515 0.240418 0.357806 1.270327 -0.053477 1 0 0 0 0 0 1 712212
-0.002281 -0.000418 0.118515 0.240542 0.357997 1.271065 -0.053508 1 0 0 0 0 0 1 713198
-0.002281 -0.000418 0.118515 0.240695 0.358205 1.271812 -0.053539 1 0 0 0 0 0 1 714213
-0.002281 -0.000418 0.118515 0.240839 0.358430 1.272544 -0.053570 1 0 0 0 0 0 1 715199
-0.002281 -0.000418 0.118515 0.240956 0.358613 1.273250 -0.053600 1 0 0 0 0 0 1 716142
-0.002281 -0.000418 0.118515 0.241115 0.358826 1.273996 -0.053631 1 0 0 0 0 0 1 717145
-0.002281 -0.000418 0.118515 0.241233 0.359040 1.274724 -0.053662 1 0 0 0 0 0 1 718136
-0.002281 -0.000418 0.118515 0.241387 0.359237 1.275473 -0.053694 1 0 0 0 0 0 1 719145
-0.002281 -0.000418 0.118515 0.241534 0.359466 1.276218 -0.053725 1 0 0 0 0 0 1 720149
-0.002281 -0.000418 0.118515 0.241657 0.359656 1.276955 -0.053756 1 0 0 0 0 0 1 721133
-0.002281 -0.000418 0.118515 0.241809 0.359863 1.277698 -0.053787 1 0 0 0 0 0 1 722142
-0.002281 -0.000418 0.118515 0.241942 0.360092 1.278440 -0.053818 1 0 0 0 0 0 1 723133
-0.002281 -0.000418 0.118515 0.242090 0.360283 1.279182 -0.053850 1 0 0 0 0 0 1 724141
-0.002281 -0.000418 0.118515 0.242226 0.360499 1.279931 -0.053881 1 0 0 0 0 0 1 725133
-0.002281 -0.000418 0.118515 0.242368 0.360711 1.280661 -0.053912 1 0 0 0 0 0 1 726141
-0.002281 -0.000418 0.118515 0.242511 0.360907 1.281403 -0.053943 1 0 0 0 0 0 1 727134
-0.002281 -0.000418 0.118515 0.242649 0.361128 1.282165 -0.053975 1 0 0 0 0 0 1 728143
-0.002281 -0.000418 0.118515 0.242791 0.361340 1.282895 -0.054006 1 0 0 0 0 0 1 729151
-0.002281 -0.000418 0.118515 0.242922 0.361540 1.283645 -0.054037 1 0 0 0 0 0 1 730146
-0.002281 -0.000418 0.118515 0.243082 0.361755 1.284395 -0.054069 1 0 0 0 0 0 1 731154
-0.002281 -0.000418 0.118515 0.243211 0.361963 1.285108 -0.054099 1 0 0 0 0 0 1 732133
-0.002281 -0.000418 0.118515 0.243352 0.362175 1.285878 -0.054131 1 0 0 0 0 0 1 733145
-0.002281 -0.000418 0.118515 0.243494 0.362387 1.286609 -0.054163 1 0 0 0 0 0 1 734154
-0.002281 -0.000418 0.118515 0.243626 0.362588 1.287367 -0.054194 1 0 0 0 0 0 1 735160
-0.002281 -0.000418 0.118515 0.243783 0.362799 1.288099 -0.054225 1 0 0 0 0 0 1 736143
-0.002281 -0.000418 0.118515 0.243912 0.363006 1.288810 -0.054255 1 0 0 0 0 0 1 737120
-0.002281 -0.000418 0.118515 0.244047 0.363213 1.289587 -0.054288 1 0 0 0 0 0 1 738151
-0.002281 -0.000418 0.118515 0.244206 0.363427 1.290331 -0.054319 1 0 0 0 0 0 1 739150
-0.002281 -0.000418 0.118515 0.244321 0.363637 1.291045 -0.054349 1 0 0 0 0 0 1 740122
-0.002281 -0.000418 0.118515 0.244474 0.363832 1.291786 -0.054380 1 0 0 0 0 0 1 741120
-0.002281 -0.000418 0.118515 0.244616 0.364056 1.292562 -0.054412 1 0 0 0 0 0 1 742148
-0.002281 -0.000418 0.118515 0.244753 0.364261 1.293265 -0.054443 1 0 0 0 0 0 1 743120
-0.002281 -0.000418 0.118515 0.244909 0.364473 1.294040 -0.054475 1 0 0 0 0 0 1 744149
-0.002281 -0.000418 0.118515 0.245027 0.364687 1.294773 -0.054506 1 0 0 0 0 0 1 745144
-0.002281 -0.000418 0.118515 0.245181 0.364884 1.295521 -0.054538 1 0 0 0 0 0 1 746152
-0.002281 -0.000418 0.118515 0.245319 0.365102 1.296272 -0.054569 1 0 0 0 0 0 1 747146
-0.002281 -0.000418 0.118515 0.245460 0.365313 1.296999 -0.054600 1 0 0 0 0 0 1 748150
-0.002281 -0.000418 0.118515 0.245602 0.365508 1.297737 -0.054631 1 0 0 0 0 0 1 749138
-0.002281 -0.000418 0.118515 0.245740 0.365729 1.298500 -0.054662 1 0 0 0 0 0 1 750147
-0.002281 -0.000418 0.118515 0.245882 0.365940 1.299227 -0.054694 1 0 0 0 0 0 1 751151
-0.002281 -0.000418 0.118515 0.246021 0.366149 1.299985 -0.054725 1 0 0 0 0 0 1 752149
-0.002281 -0.000418 0.118515 0.246166 0.366347 1.300719 -0.054756 1 0 0 0 0 0 1 753152
-0.002281 -0.000418 0.118515 0.246304 0.366567 1.301455 -0.054788 1 0 0 0 0 0 1 754155
-0.002281 -0.000418 0.118515 0.246443 0.366776 1.302212 -0.054819 1 0 0 0 0 0 1 755149
-0.002281 -0.000418 0.118515 0.246584 0.366985 1.302935 -0.054850 1 0 0 0 0 0 1 756147
-0.002281 -0.000418 0.118515 0.246716 0.367186 1.303690 -0.054881 1 0 0 0 0 0 1 757149
-0.002281 -0.000418 0.118515 0.246875 0.367400 1.304434 -0.054912 1 0 0 0 0 0 1 758149
-0.002281 -0.000418 0.118515 0.247005 0.367610 1.305154 -0.054943 1 0 0 0 0 0 1 759137
-0.002281 -0.000418 0.118515 0.247145 0.367821 1.305922 -0.054975 1 0 0 0 0 0 1 760147
-0.002281 -0.000418 0.118515 0.247290 0.368019 1.306655 -0.055006 1 0 0 0 0 0 1 761149
-0.002281 -0.000418 0.118515 0.247416 0.368242 1.307397 -0.055037 1 0 0 0 0 0 1 762151
-0.002281 -0.000418 0.118515 0.247577 0.368447 1.308147 -0.055069 1 0 0 0 0 0 1 763151
-0.002281 -0.000418 0.118515 0.247712 0.368646 1.308881 -0.055100 1 0 0 0 0 0 1 764148
-0.002281 -0.000418 0.118515 0.247837 0.368868 1.309621 -0.055131 1 0 0 0 0 0 1 765147
-0.002281 -0.000418 0.118515 0.247999 0.369073 1.310371 -0.055162 1 0 0 0 0 0 1 766148
-0.002281 -0.000418 0.118515 0.248122 0.369276 1.311115 -0.055194 1 0 0 0 0 0 1 767149
-0.002281 -0.000418 0.118515 0.248268 0.369493 1.311843 -0.055225 1 0 0 0 0 0 1 768147
-0.002281 -0.000418 0.118515 0.248409 0.369703 1.312606 -0.055256 1 0 0 0 0 0 1 769150
-0.002281 -0.000418 0.118515 0.248550 0.369911 1.313326 -0.055287 1 0 0 0 0 0 1 770144
-0.002281 -0.000418 0.118515 0.248701 0.370116 1.314074 -0.055318 1 0 0 0 0 0 1 771137
-0.002281 -0.000418 0.118515 0.248824 0.370321 1.314824 -0.055350 1 0 0 0 0 0 1 772145
-0.002281 -0.000418 0.118515 0.248971 0.370538 1.315554 -0.055381 1 0 0 0 0 0 1 773147
-0.002281 -0.000418 0.118515 0.249112 0.370748 1.316315 -0.055412 1 0 0 0 0 0 1 774147
-0.002281 -0.000418 0.118515 0.249256 0.370946 1.317048 -0.055444 1 0 0 0 0 0 1 775149
-0.002281 -0.000418 0.118515 0.249394 0.371165 1.317781 -0.055475 1 0 0 0 0 0 1 776147
-0.002281 -0.000418 0.118515 0.249531 0.371371 1.318528 -0.055506 1 0 0 0 0 0 1 777128
-0.002281 -0.000418 0.118515 0.249678 0.371573 1.319273 -0.055537 1 0 0 0 0 0 1 778147
-0.002281 -0.000418 0.118515 0.249812 0.371804 1.320023 -0.055569 1 0 0 0 0 0 1 779149
-0.002281 -0.000418 0.118515 0.249967 0.372006 1.320806 -0.055602 1 0 0 0 0 0 1 780212
-0.002281 -0.000418 0.118515 0.250111 0.372216 1.321561 -0.055634 1 0 0 0 0 0 1 781230
-0.002281 -0.000418 0.118515 0.250643 0.373041 1.324416 -0.055754 1 0 0 0 0 0 1 785067
-0.002281 -0.000418 0.118515 0.250812 0.373262 1.325266 -0.055790 1 0 0 0 0 0 1 786220
-0.002281 -0.000418 0.118515 0.250938 0.373467 1.325999 -0.055820 1 0 0 0 0 0 1 787200
-0.002281 -0.000418 0.118515 0.251095 0.373696 1.326743 -0.055852 1 0 0 0 0 0 1 788210
-0.002276 -0.000436 0.118526 0.178870 0.623397 1.181807 -0.055883 1 0 0 0 0 0 1 789211
-0.002273 -0.000445 0.118529 0.202469 0.538032 1.255042 -0.055914 1 0 0 0 0 0 1 790197
-0.002272 -0.000450 0.118531 0.221083 0.474559 1.293017 -0.055946 1 0 0 0 0 0 1 791210
-0.002271 -0.000452 0.118531 0.231388 0.440903 1.307800 -0.055977 1 0 0 0 0 0 1 792205
-0.002271 -0.000453 0.118531 0.236789 0.424004 1.313516 -0.056008 1 0 0 0 0 0 1 793222
-0.002270 -0.000453 0.118531 0.239611 0.415651 1.315944 -0.056039 1 0 0 0 0 0 1 794202
-0.002270 -0.000454 0.118531 0.241098 0.411601 1.317282 -0.056071 1 0 0 0 0 0 1 795220
-0.002270 -0.000454 0.118531 0.241918 0.409691 1.318229 -0.056102 1 0 0 0 0 0 1 796218
-0.002270 -0.000454 0.118531 0.242403 0.408840 1.319011 -0.056133 1 0 0 0 0 0 1 797200
-0.002270 -0.000454 0.118531 0.242716 0.408537 1.319787 -0.056164 1 0 0 0 0 0 1 798212
-0.002270 -0.000454 0.118531 0.242921 0.408494 1.320522 -0.056195 1 0 0 0 0 0 1 799198
-0.002270 -0.000454 0.118531 0.243099 0.408576 1.321215 -0.056225 1 0 0 0 0 0 1 800140
-0.002270 -0.000454 0.118531 0.243257 0.408725 1.321944 -0.056256 1 0 0 0 0 0 1 801132
-0.002270 -0.000454 0.118531 0.243402 0.408926 1.322677 -0.056287 1 0 0 0 0 0 1 802139
-0.002270 -0.000454 0.118531 0.243541 0.409141 1.323418 -0.056318 1 0 0 0 0 0 1 803140
-0.002270 -0.000454 0.118531 0.243680 0.409356 1.324160 -0.056350 1 0 0 0 0 0 1 804140
-0.002270 -0.000454 0.118531 0.243818 0.409568 1.324874 -0.056381 1 0 0 0 0 0 1 805130
-0.002270 -0.000454 0.118531 0.243943 0.409799 1.325621 -0.056412 1 0 0 0 0 0 1 806140
-0.002270 -0.000454 0.118531 0.244095 0.410030 1.326349 -0.056443 1 0 0 0 0 0 1 807130
-0.002270 -0.000454 0.118531 0.244213 0.410254 1.327089 -0.056475 1 0 0 0 0 0 1 808139
-0.002270 -0.000454 0.118531 0.244358 0.410477 1.327816 -0.056506 1 0 0 0 0 0 1 809137
-0.002270 -0.000454 0.118531 0.244491 0.410716 1.328565 -0.056537 1 0 0 0 0 0 1 810140
-0.002270 -0.000454 0.118531 0.244628 0.410931 1.329281 -0.056568 1 0 0 0 0 0 1 811131
-0.002270 -0.000454 0.118531 0.244773 0.411167 1.330028 -0.056600 1 0 0 0 0 0 1 812141
-0.002258 -0.000441 0.118542 0.070770 0.225004 1.179539 -0.056631 1 0 0 0 0 0 1 813136
-0.002251 -0.000434 0.118546 0.128988 0.288492 1.255425 -0.056662 1 0 0 0 0 0 1 814144
-0.002248 -0.000431 0.118547 0.173487 0.336196 1.294747 -0.056693 1 0 0 0 0 0 1 815131
-0.002247 -0.000429 0.118548 0.197610 0.361819 1.310034 -0.056725 1 0 0 0 0 0 1 816139
-0.002246 -0.000428 0.118548 0.209990 0.374933 1.315917 -0.056756 1 0 0 0 0 0 1 817146
-0.002245 -0.000428 0.118548 0.216314 0.381606 1.318420 -0.056787 1 0 0 0 0 0 1 818148
-0.002245 -0.000427 0.118548 0.219543 0.385075 1.319770 -0.056819 1 0 0 0 0 0 1 819155
-0.002245 -0.000427 0.118548 0.221232 0.386909 1.320715 -0.056850 1 0 0 0 0 0 1 820147
-0.002245 -0.000427 0.118548 0.222133 0.387924 1.321511 -0.056881 1 0 0 0 0 0 1 821147
-0.002245 -0.000427 0.118548 0.222659 0.388543 1.322235 -0.056911 1 0 0 0 0 0 1 822119
-0.002245 -0.000427 0.118548 0.222969 0.388969 1.322995 -0.056944 1 0 0 0 0 0 1 823147
-0.002245 -0.000427 0.118548 0.223190 0.389288 1.323713 -0.056975 1 0 0 0 0 0 1 824140
-0.002245 -0.000427 0.118548 0.223362 0.389539 1.324437 -0.057006 1 0 0 0 0 0 1 825135
-0.002245 -0.000427 0.118548 0.223514 0.389782 1.325172 -0.057037 1 0 0 0 0 0 1 826147
-0.002245 -0.000427 0.118548 0.223646 0.390006 1.325907 -0.057069 1 0 0 0 0 0 1 827150
-0.002245 -0.000427 0.118548 0.223766 0.390231 1.326625 -0.057100 1 0 0 0 0 0 1 828147
-0.002245 -0.000427 0.118548 0.223895 0.390454 1.327357 -0.057131 1 0 0 0 0 0 1 829146
-0.002245 -0.000427 0.118548 0.224022 0.390657 1.328071 -0.057162 1 0 0 0 0 0 1 830147
-0.002245 -0.000427 0.118548 0.224141 0.390881 1.328810 -0.057194 1 0 0 0 0 0 1 831148
-0.002245 -0.000427 0.118548 0.224274 0.391092 1.329527 -0.057225 1 0 0 0 0 0 1 832143
-0.002245 -0.000427 0.118548 0.224399 0.391306 1.330255 -0.057256 1 0 0 0 0 0 1 833147
-0.002245 -0.000427 0.118548 0.224509 0.391523 1.330987 -0.057287 1 0 0 0 0 0 1 834146
-0.002245 -0.000427 0.118548 0.224634 0.391725 1.331701 -0.057319 1 0 0 0 0 0 1 835147
-0.002245 -0.000427 0.118548 0.224753 0.391949 1.332438 -0.057350 1 0 0 0 0 0 1 836146
-0.002232 -0.000414 0.118559 0.050515 0.205506 1.181908 -0.057380 1 0 0 0 0 0 1 837118
-0.002226 -0.000407 0.118563 0.108691 0.268948 1.257694 -0.057412 1 0 0 0 0 0 1 838145
-0.002223 -0.000404 0.118564 0.153156 0.316630 1.296976 -0.057444 1 0 0 0 0 0 1 839148
-0.002221 -0.000402 0.118564 0.177243 0.342232 1.312226 -0.057475 1 0 0 0 0 0 1 840139
-0.002220 -0.000401 0.118564 0.189620 0.355313 1.318091 -0.057506 1 0 0 0 0 0 1 841146
-0.002220 -0.000401 0.118564 0.195915 0.361983 1.320602 -0.057537 1 0 0 0 0 0 1 842150
-0.002220 -0.000400 0.118564 0.199138 0.365434 1.321927 -0.057568 1 0 0 0 0 0 1 843142
-0.002220 -0.000400 0.118564 0.200812 0.367235 1.322848 -0.057600 1 0 0 0 0 0 1 844142
-0.002220 -0.000400 0.118564 0.201701 0.368266 1.323648 -0.057631 1 0 0 0 0 0 1 845146
-0.002220 -0.000400 0.118564 0.202201 0.368864 1.324391 -0.057662 1 0 0 0 0 0 1 846146
-0.002220 -0.000400 0.118564 0.202517 0.369263 1.325111 -0.057694 1 0 0 0 0 0 1 847147
-0.002220 -0.000400 0.118564 0.202728 0.369569 1.325845 -0.057725 1 0 0 0 0 0 1 848147
-0.002220 -0.000400 0.118564 0.202885 0.369818 1.326558 -0.057756 1 0 0 0 0 0 1 849145
-0.002220 -0.000400 0.118564 0.203014 0.370038 1.327268 -0.057787 1 0 0 0 0 0 1 850144
-0.002220 -0.000400 0.118564 0.203130 0.370259 1.327987 -0.057819 1 0 0 0 0 0 1 851147
-0.002220 -0.000400 0.118564 0.203247 0.370469 1.328710 -0.057850 1 0 0 0 0 0 1 852145
-0.002220 -0.000400 0.118564 0.203356 0.370669 1.329423 -0.057881 1 0 0 0 0 0 1 853137
-0.002220 -0.000400 0.118564 0.203477 0.370865 1.330132 -0.057912 1 0 0 0 0 0 1 854133
-0.002220 -0.000400 0.118564 0.203665 0.371212 1.331422 -0.057968 1 0 0 0 0 0 1 855913
-0.002220 -0.000400 0.118564 0.203817 0.371482 1.332350 -0.058008 1 0 0 0 0 0 1 857222
-0.002238 -0.000396 0.118574 0.463484 0.310901 1.194869 -0.058040 1 0 0 0 0 0 1 858229
-0.002247 -0.000394 0.118578 0.374226 0.331492 1.264087 -0.058072 1 0 0 0 0 0 1 859242
-0.002252 -0.000393 0.118579 0.308416 0.347115 1.299982 -0.058102 1 0 0 0 0 0 1 860223
-0.002254 -0.000392 0.118579 0.273679 0.355609 1.313951 -0.058133 1 0 0 0 0 0 1 861199
-0.002255 -0.000392 0.118580 0.256285 0.360047 1.319367 -0.058165 1 0 0 0 0 0 1 862225
-0.002256 -0.000392 0.118580 0.247649 0.362360 1.321719 -0.058196 1 0 0 0 0 0 1 863233
-0.002256 -0.000392 0.118580 0.243419 0.363626 1.322967 -0.058227 1 0 0 0 0 0 1 864212
-0.002256 -0.000391 0.118580 0.241376 0.364355 1.323875 -0.058258 1 0 0 0 0 0 1 865213
-0.002257 -0.000391 0.118580 0.240418 0.364823 1.324654 -0.058289 1 0 0 0 0 0 1 866212
-0.002257 -0.000391 0.118580 0.239991 0.365149 1.325385 -0.058320 1 0 0 0 0 0 1 867196
-0.002257 -0.000391 0.118580 0.239859 0.365399 1.326098 -0.058352 1 0 0 0 0 0 1 868206
-0.002257 -0.000391 0.118580 0.239839 0.365636 1.326801 -0.058383 1 0 0 0 0 0 1 869192
-0.002257 -0.000391 0.118580 0.239914 0.365850 1.327529 -0.058414 1 0 0 0 0 0 1 870209
-0.002257 -0.000391 0.118580 0.240001 0.366049 1.328220 -0.058445 1 0 0 0 0 0 1 871183
-0.002257 -0.000391 0.118580 0.240114 0.366263 1.328942 -0.058477 1 0 0 0 0 0 1 872200
-0.002257 -0.000391 0.118580 0.240232 0.366471 1.329711 -0.058510 1 0 0 0 0 0 1 873284
-0.002257 -0.000391 0.118580 0.240347 0.366650 1.330361 -0.058539 1 0 0 0 0 0 1 874199
-0.002257 -0.000391 0.118580 0.240489 0.366846 1.331095 -0.058571 1 0 0 0 0 0 1 875214
-0.002257 -0.000391 0.118580 0.240616 0.367036 1.331771 -0.058601 1 0 0 0 0 0 1 876191
-0.002257 -0.000391 0.118580 0.240735 0.367238 1.332498 -0.058633 1 0 0 0 0 0 1 877209
-0.002257 -0.000391 0.118580 0.240860 0.367431 1.333197 -0.058664 1 0 0 0 0 0 1 878192
-0.002257 -0.000391 0.118580 0.240990 0.367630 1.333918 -0.058695 1 0 0 0 0 0 1 879207
-0.002257 -0.000391 0.118580 0.241125 0.367832 1.334628 -0.058726 1 0 0 0 0 0 1 880197
-0.002257 -0.000391 0.118580 0.241247 0.368023 1.335340 -0.058758 1 0 0 0 0 0 1 881208
-0.002257 -0.000391 0.118580 0.241373 0.368215 1.336039 -0.058789 1 0 0 0 0 0 1 882193
-0.002257 -0.000391 0.118580 0.241515 0.368410 1.336751 -0.058820 1 0 0 0 0 0 1 883206
-0.002257 -0.000391 0.118580 0.241631 0.368601 1.337419 -0.058849 1 0 0 0 0 0 1 884128
-0.002257 -0.000391 0.118580 0.241752 0.368792 1.338129 -0.058881 1 0 0 0 0 0 1 885136
-0.002257 -0.000391 0.118580 0.241878 0.368985 1.338834 -0.058912 1 0 0 0 0 0 1 886129
-0.002257 -0.000391 0.118580 0.242006 0.369181 1.339546 -0.058943 1 0 0 0 0 0 1 887132
-0.002257 -0.000391 0.118580 0.242135 0.369378 1.340260 -0.058975 1 0 0 0 0 0 1 888137
-0.002257 -0.000391 0.118580 0.242282 0.369578 1.340963 -0.059005 1 0 0 0 0 0 1 889127
-0.002257 -0.000391 0.118580 0.242394 0.369769 1.341676 -0.059037 1 0 0 0 0 0 1 890131
-0.002257 -0.000391 0.118580 0.242523 0.369952 1.342391 -0.059068 1 0 0 0 0 0 1 891129
-0.002257 -0.000391 0.118580 0.242649 0.370159 1.343101 -0.059100 1 0 0 0 0 0 1 892137
-0.002257 -0.000391 0.118580 0.242796 0.370360 1.343805 -0.059131 1 0 0 0 0 0 1 893128
-0.002257 -0.000391 0.118580 0.242908 0.370552 1.344520 -0.059162 1 0 0 0 0 0 1 894136
-0.002257 -0.000391 0.118580 0.243033 0.370746 1.345225 -0.059193 1 0 0 0 0 0 1 895128
-0.002257 -0.000391 0.118580 0.243162 0.370943 1.345940 -0.059225 1 0 0 0 0 0 1 896136
-0.002257 -0.000391 0.118580 0.243291 0.371141 1.346656 -0.059256 1 0 0 0 0 0 1 897144
-0.002257 -0.000391 0.118580 0.243430 0.371349 1.347390 -0.059288 1 0 0 0 0 0 1 898167
-0.002257 -0.000391 0.118580 0.243548 0.371532 1.348071 -0.059318 1 0 0 0 0 0 1 899135
-0.002257 -0.000391 0.118580 0.243677 0.371729 1.348791 -0.059350 1 0 0 0 0 0 1 900149
-0.002257 -0.000391 0.118580 0.243802 0.371921 1.349487 -0.059381 1 0 0 0 0 0 1 901129
-0.002257 -0.000391 0.118580 0.243944 0.372117 1.350201 -0.059412 1 0 0 0 0 0 1 902144
-0.002257 -0.000391 0.118580 0.244070 0.372323 1.350922 -0.059443 1 0 0 0 0 0 1 903142
-0.002257 -0.000391 0.118580 0.244190 0.372512 1.351627 -0.059475 1 0 0 0 0 0 1 904142
-0.002257 -0.000391 0.118580 0.244318 0.372707 1.352339 -0.059506 1 0 0 0 0 0 1 905146
-0.002257 -0.000391 0.118580 0.244448 0.372890 1.353050 -0.059537 1 0 0 0 0 0 1 906137
-0.002257 -0.000391 0.118580 0.244594 0.373101 1.353756 -0.059568 1 0 0 0 0 0 1 907139
-0.002257 -0.000391 0.118580 0.244701 0.373288 1.354447 -0.059599 1 0 0 0 0 0 1 908114
-0.002257 -0.000391 0.118580 0.244831 0.373489 1.355177 -0.059631 1 0 0 0 0 0 1 909142
-0.002257 -0.000391 0.118580 0.244959 0.373685 1.355889 -0.059662 1 0 0 0 0 0 1 910144
-0.002257 -0.000391 0.118580 0.245100 0.373878 1.356593 -0.059694 1 0 0 0 0 0 1 911145
-0.002257 -0.000391 0.118580 0.245223 0.374081 1.357302 -0.059724 1 0 0 0 0 0 1 912126
-0.002257 -0.000391 0.118580 0.245343 0.374269 1.358004 -0.059755 1 0 0 0 0 0 1 913122
-0.002257 -0.000391 0.118580 0.245469 0.374463 1.358710 -0.059786 1 0 0 0 0 0 1 914117
-0.002257 -0.000391 0.118580 0.245601 0.374665 1.359442 -0.059819 1 0 0 0 0 0 1 915148
-0.002257 -0.000391 0.118580 0.245737 0.374868 1.360155 -0.059850 1 0 0 0 0 0 1 916142
-0.002257 -0.000391 0.118580 0.245856 0.375054 1.360851 -0.059881 1 0 0 0 0 0 1 917130
-0.002257 -0.000391 0.118580 0.245982 0.375245 1.361548 -0.059911 1 0 0 0 0 0 1 918113
-0.002257 -0.000391 0.118580 0.246113 0.375447 1.362280 -0.059944 1 0 0 0 0 0 1 919143
-0.002257 -0.000391 0.118580 0.246254 0.375640 1.362984 -0.059975 1 0 0 0 0 0 1 920144
-0.002257 -0.000391 0.118580 0.246383 0.375835 1.363714 -0.060006 1 0 0 0 0 0 1 921144
-0.002257 -0.000391 0.118580 0.246500 0.376033 1.364411 -0.060037 1 0 0 0 0 0 1 922142
-0.002257 -0.000391 0.118580 0.246638 0.376224 1.365105 -0.060068 1 0 0 0 0 0 1 923129
-0.002257 -0.000391 0.118580 0.246763 0.376433 1.365862 -0.060101 1 0 0 0 0 0 1 924188
-0.002257 -0.000391 0.118580 0.246893 0.376634 1.366590 -0.060133 1 0 0 0 0 0 1 925212
-0.002257 -0.000391 0.118580 0.247029 0.376838 1.367306 -0.060164 1 0 0 0 0 0 1 926211
-0.002257 -0.000391 0.118580 0.247149 0.377025 1.368005 -0.060195 1 0 0 0 0 0 1 927203
-0.002244 -0.000378 0.118590 0.072276 0.189849 1.217051 -0.060227 1 0 0 0 0 0 1 928206
-0.002238 -0.000371 0.118594 0.130190 0.253018 1.292599 -0.060258 1 0 0 0 0 0 1 929209
-0.002235 -0.000368 0.118596 0.174527 0.300571 1.331781 -0.060289 1 0 0 0 0 0 1 930209
-0.002233 -0.000366 0.118596 0.198559 0.326082 1.346997 -0.060321 1 0 0 0 0 0 1 931207
-0.002232 -0.000365 0.118596 0.210921 0.339108 1.352846 -0.060352 1 0 0 0 0 0 1 932210
-0.002232 -0.000365 0.118596 0.217193 0.345742 1.355309 -0.060383 1 0 0 0 0 0 1 933194
-0.002231 -0.000365 0.118596 0.220421 0.349162 1.356645 -0.060415 1 0 0 0 0 0 1 934220
-0.002231 -0.000365 0.118596 0.222091 0.350947 1.357551 -0.060445 1 0 0 0 0 0 1 935202
-0.002231 -0.000365 0.118596 0.222993 0.351939 1.358340 -0.060477 1 0 0 0 0 0 1 936221
-0.002231 -0.000365 0.118596 0.223733 0.352898 1.360463 -0.060571 1 0 0 0 0 0 1 939210
-0.002231 -0.000365 0.118596 0.224033 0.353273 1.361157 -0.060601 1 0 0 0 0 0 1 940197
-0.002231 -0.000365 0.118596 0.224246 0.353574 1.361878 -0.060633 1 0 0 0 0 0 1 941211
-0.002231 -0.000365 0.118596 0.224411 0.353796 1.362583 -0.060664 1 0 0 0 0 0 1 942213
-0.002250 -0.000360 0.118606 0.485026 0.292968 1.224718 -0.060696 1 0 0 0 0 0 1 943212
-0.002259 -0.000358 0.118610 0.396139 0.313491 1.293733 -0.060727 1 0 0 0 0 0 1 944210
-0.002264 -0.000357 0.118611 0.330497 0.329094 1.329550 -0.060758 1 0 0 0 0 0 1 945220
-0.002261 -0.000374 0.118622 0.223047 0.588532 1.196818 -0.060790 1 0 0 0 0 0 1 946222
-0.002259 -0.000383 0.118625 0.228962 0.508060 1.274500 -0.060821 1 0 0 0 0 0 1 947222
-0.002258 -0.000387 0.118627 0.238734 0.447019 1.313978 -0.060852 1 0 0 0 0 0 1 948218
-0.002258 -0.000389 0.118627 0.244634 0.414550 1.329277 -0.060883 1 0 0 0 0 0 1 949217
-0.002258 -0.000391 0.118627 0.247833 0.398225 1.335105 -0.060914 1 0 0 0 0 0 1 950208
-0.002258 -0.000391 0.118627 0.249545 0.390162 1.337587 -0.060946 1 0 0 0 0 0 1 951224
-0.002258 -0.000391 0.118627 0.250494 0.386216 1.338880 -0.060976 1 0 0 0 0 0 1 952195
-0.002258 -0.000391 0.118627 0.251026 0.384344 1.339777 -0.061008 1 0 0 0 0 0 1 953204
-0.002258 -0.000392 0.118627 0.251359 0.383517 1.340555 -0.061039 1 0 0 0 0 0 1 954215
-0.002258 -0.000392 0.118627 0.251584 0.383188 1.341247 -0.061070 1 0 0 0 0 0 1 955194
-0.002258 -0.000392 0.118627 0.251778 0.383131 1.341944 -0.061102 1 0 0 0 0 0 1 956206
-0.002258 -0.000392 0.118627 0.251932 0.383199 1.342634 -0.061133 1 0 0 0 0 0 1 957192
-0.002258 -0.000392 0.118627 0.252074 0.383326 1.343317 -0.061164 1 0 0 0 0 0 1 958205
-0.002258 -0.000392 0.118627 0.252209 0.383492 1.344007 -0.061195 1 0 0 0 0 0 1 959193
-0.002258 -0.000392 0.118627 0.252332 0.383680 1.344695 -0.061227 1 0 0 0 0 0 1 960204
-0.002258 -0.000392 0.118627 0.252474 0.383860 1.345376 -0.061258 1 0 0 0 0 0 1 961196
-0.002258 -0.000392 0.118627 0.252593 0.384060 1.346075 -0.061289 1 0 0 0 0 0 1 962205
-0.002258 -0.000392 0.118627 0.252726 0.384231 1.346747 -0.061320 1 0 0 0 0 0 1 963193
-0.002258 -0.000392 0.118627 0.252862 0.384446 1.347441 -0.061352 1 0 0 0 0 0 1 964205
-0.002258 -0.000392 0.118627 0.252993 0.384629 1.348122 -0.061382 1 0 0 0 0 0 1 965187
-0.002258 -0.000392 0.118627 0.253101 0.384833 1.348813 -0.061414 1 0 0 0 0 0 1 966204
-0.002258 -0.000392 0.118627 0.253248 0.385021 1.349497 -0.061445 1 0 0 0 0 0 1 967191
-0.002258 -0.000392 0.118627 0.253369 0.385217 1.350139 -0.061474 1 0 0 0 0 0 1 968134
-0.002258 -0.000392 0.118627 0.253492 0.385392 1.350818 -0.061505 1 0 0 0 0 0 1 969125
-0.002258 -0.000392 0.118627 0.253612 0.385607 1.351507 -0.061537 1 0 0 0 0 0 1 970120
-0.002258 -0.000392 0.118627 0.253757 0.385794 1.352204 -0.061568 1 0 0 0 0 0 1 971134
-0.002258 -0.000392 0.118627 0.253875 0.385990 1.352870 -0.061599 1 0 0 0 0 0 1 972124
-0.002258 -0.000392 0.118627 0.254002 0.386186 1.353576 -0.061630 1 0 0 0 0 0 1 973125
-0.002258 -0.000392 0.118627 0.254132 0.386383 1.354250 -0.061662 1 0 0 0 0 0 1 974134
-0.002258 -0.000392 0.118627 0.254271 0.386574 1.354942 -0.061693 1 0 0 0 0 0 1 975125
-0.002258 -0.000392 0.118627 0.254399 0.386783 1.355630 -0.061724 1 0 0 0 0 0 1 976135
-0.002258 -0.000392 0.118627 0.254524 0.386961 1.356317 -0.061756 1 0 0 0 0 0 1 977137
-0.002258 -0.000392 0.118627 0.254643 0.387175 1.357001 -0.061787 1 0 0 0 0 0 1 978125
-0.002258 -0.000392 0.118627 0.254788 0.387361 1.357696 -0.061818 1 0 0 0 0 0 1 979135
-0.002258 -0.000392 0.118627 0.254907 0.387558 1.358368 -0.061849 1 0 0 0 0 0 1 980134
-0.002258 -0.000392 0.118627 0.255034 0.387755 1.359076 -0.061881 1 0 0 0 0 0 1 981139
-0.002258 -0.000392 0.118627 0.255171 0.387959 1.359751 -0.061912 1 0 0 0 0 0 1 982139
-0.002258 -0.000392 0.118627 0.255295 0.388134 1.360428 -0.061943 1 0 0 0 0 0 1 983127
-0.002258 -0.000392 0.118627 0.255429 0.388348 1.361117 -0.061974 1 0 0 0 0 0 1 984131
-0.002258 -0.000392 0.118627 0.255549 0.388537 1.361815 -0.062006 1 0 0 0 0 0 1 985129
-0.002258 -0.000392 0.118627 0.255680 0.388736 1.362495 -0.062037 1 0 0 0 0 0 1 986146
-0.002258 -0.000392 0.118627 0.255820 0.388928 1.363193 -0.062069 1 0 0 0 0 0 1 987146
-0.002258 -0.000392 0.118627 0.255939 0.389127 1.363868 -0.062100 1 0 0 0 0 0 1 988148
-0.002258 -0.000392 0.118627 0.256065 0.389322 1.364569 -0.062131 1 0 0 0 0 0 1 989143
-0.002258 -0.000392 0.118627 0.256202 0.389527 1.365245 -0.062162 1 0 0 0 0 0 1 990143
-0.002258 -0.000392 0.118627 0.256324 0.389715 1.365923 -0.062194 1 0 0 0 0 0 1 991143
-0.002258 -0.000392 0.118627 0.256463 0.389906 1.366620 -0.062225 1 0 0 0 0 0 1 992140
-0.002258 -0.000392 0.118627 0.256582 0.390105 1.367316 -0.062256 1 0 0 0 0 0 1 993143
-0.002258 -0.000392 0.118627 0.256709 0.390301 1.367982 -0.062287 1 0 0 0 0 0 1 994141
-0.002258 -0.000392 0.118627 0.256846 0.390505 1.368673 -0.062318 1 0 0 0 0 0 1 995141
-0.002258 -0.000392 0.118627 0.256979 0.390691 1.369366 -0.062350 1 0 0 0 0 0 1 996141
-0.002258 -0.000392 0.118627 0.257086 0.390892 1.370050 -0.062381 1 0 0 0 0 0 1 997147
-0.002258 -0.000392 0.118627 0.257235 0.391082 1.370741 -0.062412 1 0 0 0 0 0 1 998144
-0.002258 -0.000392 0.118627 0.257354 0.391280 1.371414 -0.062443 1 0 0 0 0 0 1 999143
-0.002258 -0.000392 0.118627 0.257481 0.391475 1.372116 -0.062475 1 0 0 0 0 0 2 139
-0.002258 -0.000392 0.118627 0.257594 0.391643 1.372663 -0.062500 1 0 0 0 0 0 2 1141
-0.002258 -0.000392 0.118627 0.257590 0.391624 1.372661 -0.062500 1 0 0 0 0 0 2 2143
-0.002258 -0.000392 0.118627 0.257595 0.391642 1.372661 -0.062500 1 0 0 0 0 0 2 3142
-0.002258 -0.000392 0.118627 0.257599 0.391632 1.372668 -0.062500 1 0 0 0 0 0 2 4141
-0.002258 -0.000392 0.118627 0.257576 0.391637 1.372661 -0.062500 1 0 0 0 0 0 2 5140
-0.002258 -0.000392 0.118627 0.257596 0.391632 1.372668 -0.062500 1 0 0 0 0 0 2 6141
-0.002258 -0.000392 0.118627 0.257596 0.391643 1.372662 -0.062500 1 0 0 0 0 0 2 7137
-0.002258 -0.000392 0.118627 0.257591 0.391624 1.372661 -0.062500 1 0 0 0 0 0 2 8126
-0.002258 -0.000392 0.118627 0.257583 0.391645 1.372667 -0.062500 1 0 0 0 0 0 2 9112
-0.002258 -0.000392 0.118627 0.257597 0.391633 1.372669 -0.062500 1 0 0 0 0 0 2 10135
-0.002258 -0.000392 0.118627 0.257588 0.391634 1.372655 -0.062500 1 0 0 0 0 0 2 11143
-0.002258 -0.000392 0.118627 0.257586 0.391634 1.372674 -0.062500 1 0 0 0 0 0 2 12142
-0.002258 -0.000392 0.118627 0.257586 0.391634 1.372656 -0.062500 1 0 0 0 0 0 2 13142
-0.002258 -0.000392 0.118627 0.257597 0.391631 1.372667 -0.062500 1 0 0 0 0 0 2 14111
-0.002258 -0.000392 0.118627 0.257596 0.391643 1.372662 -0.062500 1 0 0 0 0 0 2 15111
-0.002258 -0.000392 0.118627 0.257579 0.391627 1.372667 -0.062500 1 0 0 0 0 0 2 16140
-0.002258 -0.000392 0.118627 0.257593 0.391642 1.372662 -0.062500 1 0 0 0 0 0 2 17110
-0.002258 -0.000392 0.118627 0.257598 0.391632 1.372668 -0.062500 1 0 0 0 0 0 2 18140
-0.002258 -0.000392 0.118627 0.257588 0.391634 1.372655 -0.062500 1 0 0 0 0 0 2 19142
-0.002258 -0.000392 0.118627 0.257586 0.391634 1.372674 -0.062500 1 0 0 0 0 0 2 20136
-0.002258 -0.000392 0.118627 0.257594 0.391643 1.372663 -0.062500 1 0 0 0 0 0 2 21139
-0.002258 -0.000392 0.118627 0.257591 0.391624 1.372661 -0.062500 1 0 0 0 0 0 2 22128
-0.002258 -0.000392 0.118627 0.257595 0.391642 1.372661 -0.062500 1 0 0 0 0 0 2 23215
-0.002258 -0.000392 0.118627 0.257587 0.391635 1.372674 -0.062500 1 0 0 0 0 0 2 24200
-0.002258 -0.000392 0.118627 0.257586 0.391635 1.372656 -0.062500 1 0 0 0 0 0 2 25221
-0.002258 -0.000392 0.118627 0.257598 0.391632 1.372667 -0.062500 1 0 0 0 0 0 2 26231
-0.002258 -0.000392 0.118627 0.257588 0.391634 1.372655 -0.062500 1 0 0 0 0 0 2 27221
-0.002258 -0.000392 0.118627 0.257586 0.391634 1.372673 -0.062500 1 0 0 0 0 0 2 28217
-0.002258 -0.000392 0.118627 0.257594 0.391643 1.372663 -0.062500 1 0 0 0 0 0 2 29216
-0.002258 -0.000392 0.118627 0.257587 0.391636 1.372654 -0.062500 1 0 0 0 0 0 2 30214
-0.002258 -0.000392 0.118627 0.257598 0.391632 1.372667 -0.062500 1 0 0 0 0 0 2 31209
-0.002258 -0.000392 0.118627 0.257587 0.391634 1.372675 -0.062500 1 0 0 0 0 0 2 32206
-0.002258 -0.000392 0.118627 0.257586 0.391634 1.372656 -0.062500 1 0 0 0 0 0 2 33207
-0.002258 -0.000392 0.118627 0.257594 0.391643 1.372660 -0.062500 1 0 0 0 0 0 2 34215
-0.002258 -0.000392 0.118627 0.257599 0.391633 1.372668 -0.062500 1 0 0 0 0 0 2 35206
-0.002258 -0.000392 0.118627 0.257576 0.391637 1.372661 -0.062500 1 0 0 0 0 0 2 36191
-0.002258 -0.000392 0.118627 0.257596 0.391632 1.372668 -0.062500 1 0 0 0 0 0 2 37216
-0.002258 -0.000392 0.118627 0.257587 0.391634 1.372655 -0.062500 1 0 0 0 0 0 2 38205
-0.002258 -0.000392 0.118627 0.257586 0.391634 1.372673 -0.062500 1 0 0 0 0 0 2 39191
-0.002258 -0.000392 0.118627 0.257594 0.391643 1.372663 -0.062500 1 0 0 0 0 0 2 40133
-0.002258 -0.000392 0.118627 0.257590 0.391624 1.372661 -0.062500 1 0 0 0 0 0 2 41123
-0.002258 -0.000392 0.118627 0.257595 0.391642 1.372661 -0.062500 1 0 0 0 0 0 2 42114
-0.002258 -0.000392 0.118627 0.257587 0.391635 1.372674 -0.062500 1 0 0 0 0 0 2 43123
-0.002258 -0.000392 0.118627 0.257586 0.391635 1.372656 -0.062500 1 0 0 0 0 0 2 44133
-0.002258 -0.000392 0.118627 0.257598 0.391632 1.372667 -0.062500 1 0 0 0 0 0 2 45123
-0.002258 -0.000392 0.118627 0.257596 0.391643 1.372662 -0.062500 1 0 0 0 0 0 2 46132
-0.002258 -0.000392 0.118627 0.257591 0.391624 1.372661 -0.062500 1 0 0 0 0 0 2 47123
-0.002258 -0.000392 0.118627 0.257583 0.391645 1.372667 -0.062500 1 0 0 0 0 0 2 48132
-0.002258 -0.000392 0.118627 0.257597 0.391633 1.372669 -0.062500 1 0 0 0 0 0 2 49122
-0.002258 -0.000392 0.118627 0.257588 0.391634 1.372655 -0.062500 1 0 0 0 0 0 2 50131
-0.002258 -0.000392 0.118627 0.257586 0.391634 1.372674 -0.062500 1 0 0 0 0 0 2 51124
-0.002258 -0.000392 0.118627 0.257586 0.391634 1.372656 -0.062500 1 0 0 0 0 0 2 52131
-0.002258 -0.000392 0.118627 0.257598 0.391631 1.372667 -0.062500 1 0 0 0 0 0 2 53122
-0.002258 -0.000392 0.118627 0.257596 0.391643 1.372662 -0.062500 1 0 0 0 0 0 2 54123
-0.002258 -0.000392 0.118627 0.257579 0.391627 1.372667 -0.062500 1 0 0 0 0 0 2 55131
-0.002258 -0.000392 0.118627 0.257593 0.391642 1.372662 -0.062500 1 0 0 0 0 0 2 56125
-0.002258 -0.000392 0.118627 0.257599 0.391632 1.372668 -0.062500 1 0 0 0 0 0 2 57139
-0.002258 -0.000392 0.118627 0.257588 0.391634 1.372655 -0.062500 1 0 0 0 0 0 2 58150
-0.002258 -0.000392 0.118627 0.257586 0.391634 1.372674 -0.062500 1 0 0 0 0 0 2 59124
-0.002258 -0.000392 0.118627 0.257586 0.391634 1.372656 -0.062500 1 0 0 0 0 0 2 60132
-0.002258 -0.000392 0.118627 0.257598 0.391631 1.372667 -0.062500 1 0 0 0 0 0 2 61138
-0.002258 -0.000392 0.118627 0.257596 0.391643 1.372662 -0.062500 1 0 0 0 0 0 2 62145
-0.002258 -0.000392 0.118627 0.257587 0.391635 1.372674 -0.062500 1 0 0 0 0 0 2 63141
-0.002258 -0.000392 0.118627 0.257586 0.391635 1.372656 -0.062500 1 0 0 0 0 0 2 64128
-0.002258 -0.000392 0.118627 0.257598 0.391632 1.372667 -0.062500 1 0 0 0 0 0 2 65127
-0.002258 -0.000392 0.118627 0.257588 0.391634 1.372655 -0.062500 1 0 0 0 0 0 2 66112
-0.002258 -0.000392 0.118627 0.257586 0.391634 1.372673 -0.062500 1 0 0 0 0 0 2 67131
-0.002258 -0.000392 0.118627 0.257594 0.391643 1.372663 -0.062500 1 0 0 0 0 0 2 68111
-0.002258 -0.000392 0.118627 0.257587 0.391636 1.372654 -0.062500 1 0 0 0 0 0 2 69128
-0.002258 -0.000392 0.118627 0.257586 0.391635 1.372673 -0.062500 1 0 0 0 0 0 2 70127
-0.002258 -0.000392 0.118627 0.257594 0.391643 1.372663 -0.062500 1 0 0 0 0 0 2 71133
-0.002258 -0.000392 0.118627 0.257590 0.391624 1.372661 -0.062500 1 0 0 0 0 0 2 72135
-0.002258 -0.000392 0.118627 0.257595 0.391642 1.372661 -0.062500 1 0 0 0 0 0 2 73131
-0.002258 -0.000392 0.118627 0.257599 0.391633 1.372668 -0.062500 1 0 0 0 0 0 2 74130
-0.002258 -0.000392 0.118627 0.257576 0.391637 1.372661 -0.062500 1 0 0 0 0 0 2 75130
-0.002258 -0.000392 0.118627 0.257597 0.391632 1.372668 -0.062500 1 0 0 0 0 0 2 76128
-0.002258 -0.000392 0.118627 0.257587 0.391634 1.372655 -0.062500 1 0 0 0 0 0 2 77128
-0.002258 -0.000392 0.118627 0.257586 0.391634 1.372673 -0.062500 1 0 0 0 0 0 2 78110
-0.002245 -0.000378 0.118638 0.082060 0.203702 1.220601 -0.062500 1 0 0 0 0 0 2 79129
-0.002239 -0.000371 0.118642 0.139631 0.266464 1.295286 -0.062500 1 0 0 0 0 0 2 80126
-0.002235 -0.000368 0.118643 0.183764 0.313728 1.333730 -0.062500 1 0 0 0 0 0 2 81129
-0.002234 -0.000366 0.118644 0.207645 0.339004 1.348244 -0.062500 1 0 0 0 0 0 2 82126
-0.002233 -0.000366 0.118644 0.219838 0.351820 1.353371 -0.062500 1 0 0 0 0 0 2 83130
-0.002233 -0.000365 0.118644 0.226013 0.358265 1.355155 -0.062500 1 0 0 0 0 0 2 84159
-0.002232 -0.000365 0.118644 0.229099 0.361486 1.355771 -0.062500 1 0 0 0 0 0 2 85129
-0.002232 -0.000365 0.118644 0.230668 0.363106 1.355981 -0.062500 1 0 0 0 0 0 2 86131
-0.002232 -0.000365 0.118644 0.231452 0.363913 1.356055 -0.062500 1 0 0 0 0 0 2 87208
-0.002232 -0.000365 0.118644 0.231826 0.364321 1.356079 -0.062500 1 0 0 0 0 0 2 88192
-0.002232 -0.000365 0.118644 0.232021 0.364512 1.356093 -0.062500 1 0 0 0 0 0 2 89214
-0.002232 -0.000365 0.118644 0.232121 0.364617 1.356091 -0.062500 1 0 0 0 0 0 2 90216
-0.002232 -0.000365 0.118644 0.232168 0.364665 1.356085 -0.062500 1 0 0 0 0 0 2 91208
-0.002232 -0.000365 0.118644 0.232203 0.364702 1.356092 -0.062500 1 0 0 0 0 0 2 92207
-0.002232 -0.000365 0.118644 0.232205 0.364705 1.356093 -0.062500 1 0 0 0 0 0 2 93204
-0.002232 -0.000365 0.118644 0.232225 0.364711 1.356094 -0.062500 1 0 0 0 0 0 2 94206
-0.002232 -0.000365 0.118644 0.232227 0.364711 1.356094 -0.062500 1 0 0 0 0 0 2 95204
-0.002232 -0.000365 0.118644 0.232212 0.364725 1.356094 -0.062500 1 0 0 0 0 0 2 96203
-0.002232 -0.000365 0.118644 0.232225 0.364712 1.356094 -0.062500 1 0 0 0 0 0 2 97218
-0.002232 -0.000365 0.118644 0.232224 0.364722 1.356087 -0.062500 1 0 0 0 0 0 2 98206
-0.002232 -0.000365 0.118644 0.232227 0.364712 1.356093 -0.062500 1 0 0 0 0 0 2 99193
-0.002232 -0.000365 0.118644 0.232212 0.364725 1.356093 -0.062500 1 0 0 0 0 0 2 100206
-0.002232 -0.000365 0.118644 0.232225 0.364712 1.356094 -0.062500 1 0 0 0 0 0 2 101284
-0.002232 -0.000365 0.118644 0.232223 0.364722 1.356087 -0.062500 1 0 0 0 0 0 2 102215
-0.002232 -0.000365 0.118644 0.232215 0.364714 1.356100 -0.062500 1 0 0 0 0 0 2 103220
-0.002232 -0.000365 0.118644 0.232222 0.364722 1.356088 -0.062500 1 0 0 0 0 0 2 104222
-0.002232 -0.000365 0.118644 0.232223 0.364723 1.356086 -0.062500 1 0 0 0 0 0 2 105214
-0.002232 -0.000365 0.118644 0.232226 0.364712 1.356093 -0.062500 1 0 0 0 0 0 2 106204
-0.002232 -0.000365 0.118644 0.232215 0.364713 1.356100 -0.062500 1 0 0 0 0 0 2 107217
-0.002232 -0.000365 0.118644 0.232222 0.364722 1.356088 -0.062500 1 0 0 0 0 0 2 108207
-0.002232 -0.000365 0.118644 0.232223 0.364723 1.356086 -0.062500 1 0 0 0 0 0 2 109205
-0.002232 -0.000365 0.118644 0.232226 0.364712 1.356093 -0.062500 1 0 0 0 0 0 2 110202
-0.002232 -0.000365 0.118644 0.232211 0.364725 1.356093 -0.062500 1 0 0 0 0 0 2 111209
-0.002232 -0.000365 0.118644 0.232225 0.364712 1.356093 -0.062500 1 0 0 0 0 0 2 112193
-0.002232 -0.000365 0.118644 0.232223 0.364722 1.356087 -0.062500 1 0 0 0 0 0 2 113202
-0.002232 -0.000365 0.118644 0.232226 0.364711 1.356093 -0.062500 1 0 0 0 0 0 2 114185
-0.002232 -0.000365 0.118644 0.232211 0.364725 1.356093 -0.062500 1 0 0 0 0 0 2 115201
-0.002232 -0.000365 0.118644 0.232225 0.364712 1.356093 -0.062500 1 0 0 0 0 0 2 116185
-0.002232 -0.000365 0.118644 0.232223 0.364722 1.356087 -0.062500 1 0 0 0 0 0 2 117195
-0.002232 -0.000365 0.118644 0.232214 0.364714 1.356099 -0.062500 1 0 0 0 0 0 2 118200
-0.002232 -0.000365 0.118644 0.232221 0.364722 1.356087 -0.062500 1 0 0 0 0 0 2 119191
-0.002232 -0.000365 0.118644 0.232225 0.364711 1.356093 -0.062500 1 0 0 0 0 0 2 120200
-0.002251 -0.000360 0.118654 0.493345 0.303531 1.217239 -0.062500 1 0 0 0 0 0 2 121201
-0.002260 -0.000358 0.118657 0.404548 0.323813 1.285450 -0.062500 1 0 0 0 0 0 2 122184
-0.002265 -0.000357 0.118658 0.338866 0.339201 1.320542 -0.062500 1 0 0 0 0 0 2 123200
-0.002267 -0.000356 0.118659 0.304138 0.347465 1.333804 -0.062500 1 0 0 0 0 0 2 124121
-0.002268 -0.000356 0.118659 0.286669 0.351677 1.338472 -0.062500 1 0 0 0 0 0 2 125129
-0.002269 -0.000356 0.118659 0.277955 0.353789 1.340102 -0.062500 1 0 0 0 0 0 2 126121
-0.002269 -0.000356 0.118659 0.273609 0.354850 1.340665 -0.062500 1 0 0 0 0 0 2 127130
-0.002269 -0.000356 0.118659 0.271429 0.355395 1.340863 -0.062500 1 0 0 0 0 0 2 128119
-0.002269 -0.000356 0.118659 0.270352 0.355645 1.340925 -0.062500 1 0 0 0 0 0 2 129132
-0.002269 -0.000356 0.118659 0.269818 0.355793 1.340950 -0.062500 1 0 0 0 0 0 2 130120
-0.002269 -0.000356 0.118659 0.269535 0.355852 1.340959 -0.062500 1 0 0 0 0 0 2 131130
-0.002269 -0.000356 0.118659 0.269413 0.355880 1.340956 -0.062500 1 0 0 0 0 0 2 132121
-0.002269 -0.000356 0.118659 0.269345 0.355907 1.340961 -0.062500 1 0 0 0 0 0 2 133164
-0.002269 -0.000356 0.118659 0.269307 0.355918 1.340960 -0.062500 1 0 0 0 0 0 2 134120
-0.002269 -0.000356 0.118659 0.269284 0.355912 1.340959 -0.062500 1 0 0 0 0 0 2 135127
-0.002269 -0.000356 0.118659 0.269283 0.355911 1.340959 -0.062500 1 0 0 0 0 0 2 136119
-0.002269 -0.000356 0.118659 0.269268 0.355925 1.340959 -0.062500 1 0 0 0 0 0 2 137122
-0.002269 -0.000356 0.118659 0.269277 0.355924 1.340973 -0.062500 1 0 0 0 0 0 2 138130
-0.002269 -0.000356 0.118659 0.269279 0.355924 1.340954 -0.062500 1 0 0 0 0 0 2 139120
-0.002269 -0.000356 0.118659 0.269271 0.355916 1.340965 -0.062500 1 0 0 0 0 0 2 140131
-0.002269 -0.000356 0.118659 0.269279 0.355923 1.340953 -0.062500 1 0 0 0 0 0 2 141121
-0.002269 -0.000356 0.118659 0.269271 0.355915 1.340965 -0.062500 1 0 0 0 0 0 2 142380
-0.002269 -0.000356 0.118659 0.269267 0.355926 1.340960 -0.062500 1 0 0 0 0 0 2 143135
-0.002269 -0.000356 0.118659 0.269269 0.355916 1.340966 -0.062500 1 0 0 0 0 0 2 144127
-0.002269 -0.000356 0.118659 0.269278 0.355923 1.340954 -0.062500 1 0 0 0 0 0 2 145141
-0.002269 -0.000356 0.118659 0.269271 0.355915 1.340965 -0.062500 1 0 0 0 0 0 2 146135
-0.002269 -0.000356 0.118659 0.269266 0.355926 1.340960 -0.062500 1 0 0 0 0 0 2 147137
-0.002269 -0.000356 0.118659 0.269281 0.355913 1.340959 -0.062500 1 0 0 0 0 0 2 148133
-0.002269 -0.000356 0.118659 0.269268 0.355926 1.340959 -0.062500 1 0 0 0 0 0 2 149136
-0.002269 -0.000356 0.118659 0.269269 0.355915 1.340966 -0.062500 1 0 0 0 0 0 2 150107
-0.002269 -0.000356 0.118659 0.269278 0.355923 1.340953 -0.062500 1 0 0 0 0 0 2 151123
-0.002269 -0.000356 0.118659 0.269271 0.355915 1.340965 -0.062500 1 0 0 0 0 0 2 152143
-0.002269 -0.000356 0.118659 0.269266 0.355926 1.340960 -0.062500 1 0 0 0 0 0 2 153152
-0.002269 -0.000356 0.118659 0.269289 0.355921 1.340966 -0.062500 1 0 0 0 0 0 2 154150
-0.002269 -0.000356 0.118659 0.269269 0.355927 1.340960 -0.062500 1 0 0 0 0 0 2 155154
-0.002269 -0.000356 0.118659 0.269270 0.355916 1.340966 -0.062500 1 0 0 0 0 0 2 156149
-0.002269 -0.000356 0.118659 0.269279 0.355923 1.340954 -0.062500 1 0 0 0 0 0 2 157146
-0.002269 -0.000356 0.118659 0.269271 0.355915 1.340965 -0.062500 1 0 0 0 0 0 2 158145
-0.002269 -0.000356 0.118659 0.269267 0.355926 1.340960 -0.062500 1 0 0 0 0 0 2 159140
-0.002269 -0.000356 0.118659 0.269282 0.355913 1.340960 -0.062500 1 0 0 0 0 0 2 160145
-0.002269 -0.000356 0.118659 0.269268 0.355926 1.340959 -0.062500 1 0 0 0 0 0 2 161218
-0.002257 -0.000342 0.118670 0.093674 0.167862 1.188965 -0.062500 1 0 0 0 0 0 2 162199
-0.002250 -0.000336 0.118674 0.151270 0.230710 1.263611 -0.062500 1 0 0 0 0 0 2 163210
-0.002247 -0.000332 0.118675 0.195415 0.277988 1.302037 -0.062500 1 0 0 0 0 0 2 164189
-0.002246 -0.000331 0.118675 0.219297 0.303267 1.316535 -0.062500 1 0 0 0 0 0 2 165209
-0.002245 -0.000330 0.118676 0.231510 0.316104 1.321670 -0.062500 1 0 0 0 0 0 2 166220
-0.002244 -0.000329 0.118676 0.237672 0.322537 1.323459 -0.062500 1 0 0 0 0 0 2 167207
-0.002244 -0.000329 0.118676 0.240778 0.325763 1.324076 -0.062500 1 0 0 0 0 0 2 168205
-0.002244 -0.000329 0.118676 0.242330 0.327378 1.324285 -0.062500 1 0 0 0 0 0 2 169209
-0.002244 -0.000329 0.118676 0.243112 0.328185 1.324358 -0.062500 1 0 0 0 0 0 2 170214
-0.002244 -0.000329 0.118676 0.243498 0.328590 1.324376 -0.062500 1 0 0 0 0 0 2 171215
-0.002244 -0.000329 0.118676 0.243702 0.328789 1.324396 -0.062500 1 0 0 0 0 0 2 172211
-0.002244 -0.000329 0.118676 0.243804 0.328895 1.324395 -0.062500 1 0 0 0 0 0 2 173212
-0.002244 -0.000329 0.118676 0.243851 0.328944 1.324389 -0.062500 1 0 0 0 0 0 2 174201
-0.002244 -0.000329 0.118676 0.243866 0.328975 1.324396 -0.062500 1 0 0 0 0 0 2 175203
-0.002244 -0.000329 0.118676 0.243878 0.328975 1.324390 -0.062500 1 0 0 0 0 0 2 176209
-0.002244 -0.000329 0.118676 0.243887 0.328982 1.324396 -0.062500 1 0 0 0 0 0 2 177201
-0.002244 -0.000329 0.118676 0.243887 0.328982 1.324397 -0.062500 1 0 0 0 0 0 2 178203
-0.002244 -0.000329 0.118676 0.243892 0.329002 1.324397 -0.062500 1 0 0 0 0 0 2 179206
-0.002244 -0.000329 0.118676 0.243900 0.328982 1.324391 -0.062500 1 0 0 0 0 0 2 180188
-0.002244 -0.000329 0.118676 0.243893 0.329002 1.324397 -0.062500 1 0 0 0 0 0 2 181204
-0.002244 -0.000329 0.118676 0.243888 0.328984 1.324397 -0.062500 1 0 0 0 0 0 2 182187
-0.002244 -0.000329 0.118676 0.243904 0.329000 1.324391 -0.062500 1 0 0 0 0 0 2 183203
-0.002244 -0.000329 0.118676 0.243889 0.328984 1.324396 -0.062500 1 0 0 0 0 0 2 184204
-0.002244 -0.000329 0.118676 0.243884 0.328994 1.324390 -0.062500 1 0 0 0 0 0 2 185189
-0.002244 -0.000329 0.118676 0.243907 0.328989 1.324397 -0.062500 1 0 0 0 0 0 2 186199
-0.002244 -0.000329 0.118676 0.243886 0.328994 1.324390 -0.062500 1 0 0 0 0 0 2 187173
-0.002244 -0.000329 0.118676 0.243895 0.328992 1.324403 -0.062500 1 0 0 0 0 0 2 188198
-0.002244 -0.000329 0.118676 0.243897 0.328992 1.324384 -0.062500 1 0 0 0 0 0 2 189206
-0.002244 -0.000329 0.118676 0.243896 0.328991 1.324402 -0.062500 1 0 0 0 0 0 2 190200
-0.002244 -0.000329 0.118676 0.243885 0.328994 1.324391 -0.062500 1 0 0 0 0 0 2 191205
-0.002244 -0.000329 0.118676 0.243891 0.329004 1.324396 -0.062500 1 0 0 0 0 0 2 192200
-0.002244 -0.000329 0.118676 0.243899 0.328982 1.324390 -0.062500 1 0 0 0 0 0 2 193202
-0.002244 -0.000329 0.118676 0.243896 0.328990 1.324403 -0.062500 1 0 0 0 0 0 2 194184
-0.002244 -0.000329 0.118676 0.243897 0.328991 1.324385 -0.062500 1 0 0 0 0 0 2 195198
-0.002244 -0.000329 0.118676 0.243896 0.328991 1.324402 -0.062500 1 0 0 0 0 0 2 196185
-0.002244 -0.000329 0.118676 0.243885 0.328994 1.324391 -0.062500 1 0 0 0 0 0 2 197198
-0.002244 -0.000329 0.118676 0.243891 0.329004 1.324396 -0.062500 1 0 0 0 0 0 2 198181
-0.002244 -0.000329 0.118676 0.243899 0.328982 1.324390 -0.062500 1 0 0 0 0 0 2 199199
-0.002244 -0.000329 0.118676 0.243893 0.329002 1.324396 -0.062500 1 0 0 0 0 0 2 200183
-0.002244 -0.000329 0.118676 0.243888 0.328984 1.324397 -0.062500 1 0 0 0 0 0 2 201197
-0.002244 -0.000329 0.118676 0.243904 0.329000 1.324391 -0.062500 1 0 0 0 0 0 2 202184
-0.002244 -0.000329 0.118676 0.243889 0.328984 1.324396 -0.062500 1 0 0 0 0 0 2 203195
-0.002244 -0.000329 0.118676 0.243892 0.329002 1.324397 -0.062500 1 0 0 0 0 0 2 204198
-0.002244 -0.000329 0.118676 0.243899 0.328982 1.324391 -0.062500 1 0 0 0 0 0 2 205181
-0.002244 -0.000329 0.118676 0.243893 0.329002 1.324396 -0.062500 1 0 0 0 0 0 2 206196
-0.002244 -0.000329 0.118676 0.243888 0.328984 1.324397 -0.062500 1 0 0 0 0 0 2 207183
-0.002244 -0.000329 0.118676 0.243904 0.329000 1.324391 -0.062500 1 0 0 0 0 0 2 208126
-0.002244 -0.000329 0.118676 0.243889 0.328984 1.324396 -0.062500 1 0 0 0 0 0 2 209117
-0.002244 -0.000329 0.118676 0.243892 0.329002 1.324397 -0.062500 1 0 0 0 0 0 2 210126
-0.002244 -0.000329 0.118676 0.243900 0.328982 1.324391 -0.062500 1 0 0 0 0 0 2 211118
-0.002244 -0.000329 0.118676 0.243893 0.329002 1.324396 -0.062500 1 0 0 0 0 0 2 212127
-0.002244 -0.000329 0.118676 0.243888 0.328984 1.324397 -0.062500 1 0 0 0 0 0 2 213128
-0.002244 -0.000329 0.118676 0.243904 0.329000 1.324391 -0.062500 1 0 0 0 0 0 2 214117
-0.002244 -0.000329 0.118676 0.243889 0.328984 1.324396 -0.062500 1 0 0 0 0 0 2 215127
-0.002244 -0.000329 0.118676 0.243892 0.329002 1.324397 -0.062500 1 0 0 0 0 0 2 216117
-0.002244 -0.000329 0.118676 0.243900 0.328982 1.324391 -0.062500 1 0 0 0 0 0 2 217125
-0.002244 -0.000329 0.118676 0.243893 0.329002 1.324396 -0.062500 1 0 0 0 0 0 2 218117
-0.002244 -0.000329 0.118676 0.243888 0.328984 1.324397 -0.062500 1 0 0 0 0 0 2 219126
-0.002244 -0.000329 0.118676 0.243892 0.329002 1.324397 -0.062500 1 0 0 0 0 0 2 220127
-0.002244 -0.000329 0.118676 0.243900 0.328982 1.324391 -0.062500 1 0 0 0 0 0 2 221127
-0.002244 -0.000329 0.118676 0.243893 0.329002 1.324397 -0.062500 1 0 0 0 0 0 2 222123
-0.002244 -0.000329 0.118676 0.243888 0.328984 1.324397 -0.062500 1 0 0 0 0 0 2 223129
-0.002244 -0.000329 0.118676 0.243896 0.328991 1.324384 -0.062500 1 0 0 0 0 0 2 224119
-0.002244 -0.000329 0.118676 0.243896 0.328991 1.324402 -0.062500 1 0 0 0 0 0 2 225123
-0.002244 -0.000329 0.118676 0.243885 0.328994 1.324391 -0.062500 1 0 0 0 0 0 2 226129
-0.002244 -0.000329 0.118676 0.243907 0.328989 1.324397 -0.062500 1 0 0 0 0 0 2 227135
-0.002244 -0.000329 0.118676 0.243886 0.328994 1.324390 -0.062500 1 0 0 0 0 0 2 228127
-0.002244 -0.000329 0.118676 0.243895 0.328992 1.324403 -0.062500 1 0 0 0 0 0 2 229110
-0.002231 -0.000316 0.118686 0.068200 0.140834 1.172504 -0.062500 1 0 0 0 0 0 2 230104
-0.002225 -0.000309 0.118690 0.125838 0.203727 1.247107 -0.062500 1 0 0 0 0 0 2 231136
-0.002222 -0.000305 0.118691 0.170008 0.251031 1.285501 -0.062500 1 0 0 0 0 0 2 232121
-0.002220 -0.000304 0.118692 0.193899 0.276334 1.299995 -0.062500 1 0 0 0 0 0 2 233126
-0.002214 -0.000321 0.118703 0.133088 0.540681 1.158013 -0.062500 1 0 0 0 0 0 2 234133
-0.002211 -0.000329 0.118706 0.162496 0.462505 1.232040 -0.062500 1 0 0 0 0 0 2 235123
-0.002209 -0.000334 0.118708 0.183951 0.402473 1.269832 -0.062500 1 0 0 0 0 0 2 236120
-0.002209 -0.000336 0.118708 0.195614 0.370408 1.284097 -0.062500 1 0 0 0 0 0 2 237139
-0.002208 -0.000337 0.118708 0.201640 0.354185 1.289139 -0.062500 1 0 0 0 0 0 2 238136
-0.002208 -0.000337 0.118708 0.204694 0.346055 1.290882 -0.062500 1 0 0 0 0 0 2 239139
-0.002208 -0.000338 0.118708 0.206234 0.342009 1.291492 -0.062500 1 0 0 0 0 0 2 240131
-0.002208 -0.000338 0.118708 0.207013 0.339971 1.291686 -0.062500 1 0 0 0 0 0 2 241131
-0.002208 -0.000338 0.118708 0.207406 0.338961 1.291774 -0.062500 1 0 0 0 0 0 2 242122
-0.002208 -0.000338 0.118708 0.207603 0.338441 1.291791 -0.062500 1 0 0 0 0 0 2 243129
-0.002208 -0.000338 0.118708 0.207700 0.338201 1.291800 -0.062500 1 0 0 0 0 0 2 244137
-0.002208 -0.000338 0.118708 0.207740 0.338075 1.291808 -0.062500 1 0 0 0 0 0 2 245140
-0.002208 -0.000338 0.118708 0.207763 0.337999 1.291810 -0.062500 1 0 0 0 0 0 2 246134
-0.002208 -0.000338 0.118708 0.207791 0.337977 1.291804 -0.062500 1 0 0 0 0 0 2 247135
-0.002208 -0.000338 0.118708 0.207789 0.337957 1.291803 -0.062500 1 0 0 0 0 0 2 248132
-0.002208 -0.000338 0.118708 0.207792 0.337944 1.291809 -0.062500 1 0 0 0 0 0 2 249131
-0.002208 -0.000338 0.118708 0.207788 0.337954 1.291803 -0.062500 1 0 0 0 0 0 2 250132
-0.002208 -0.000338 0.118708 0.207791 0.337944 1.291809 -0.062500 1 0 0 0 0 0 2 251134
-0.002208 -0.000338 0.118708 0.207791 0.337943 1.291810 -0.062500 1 0 0 0 0 0 2 252138
-0.002208 -0.000338 0.118708 0.207791 0.337943 1.291811 -0.062500 1 0 0 0 0 0 2 253129
-0.002226 -0.000334 0.118718 0.469023 0.276700 1.152899 -0.062500 1 0 0 0 0 0 2 254128
-0.002236 -0.000331 0.118722 0.380190 0.297007 1.221116 -0.062500 1 0 0 0 0 0 2 255137
-0.002240 -0.000330 0.118723 0.314491 0.312417 1.256228 -0.062500 1 0 0 0 0 0 2 256132
-0.002243 -0.000330 0.118723 0.279749 0.320686 1.269497 -0.062500 1 0 0 0 0 0 2 257133
-0.002244 -0.000329 0.118723 0.262260 0.324903 1.274176 -0.062500 1 0 0 0 0 0 2 258131
-0.002244 -0.000329 0.118723 0.253552 0.327014 1.275802 -0.062500 1 0 0 0 0 0 2 259135
-0.002245 -0.000329 0.118723 0.249193 0.328079 1.276371 -0.062500 1 0 0 0 0 0 2 260127
-0.002232 -0.000316 0.118734 0.071252 0.140371 1.124689 -0.062500 1 0 0 0 0 0 2 261131
-0.002226 -0.000309 0.118738 0.127837 0.203551 1.199330 -0.062500 1 0 0 0 0 0 2 262131
-0.002223 -0.000306 0.118739 0.171488 0.251005 1.237746 -0.062500 1 0 0 0 0 0 2 263130
-0.002221 -0.000304 0.118740 0.195113 0.276384 1.252255 -0.062500 1 0 0 0 0 0 2 264120
-0.002220 -0.000303 0.118740 0.207204 0.289265 1.257387 -0.062500 1 0 0 0 0 0 2 265130
-0.002220 -0.000303 0.118740 0.213309 0.295708 1.259170 -0.062500 1 0 0 0 0 0 2 266134
-0.002220 -0.000302 0.118740 0.216388 0.298952 1.259790 -0.062500 1 0 0 0 0 0 2 267134
-0.002220 -0.000302 0.118740 0.217916 0.300577 1.259991 -0.062500 1 0 0 0 0 0 2 268130
-0.002220 -0.000302 0.118740 0.218689 0.301376 1.260076 -0.062500 1 0 0 0 0 0 2 269130
-0.002219 -0.000302 0.118740 0.219074 0.301780 1.260094 -0.062500 1 0 0 0 0 0 2 270129
-0.002219 -0.000302 0.118740 0.219276 0.301991 1.260108 -0.062500 1 0 0 0 0 0 2 271135
-0.002219 -0.000302 0.118740 0.219357 0.302092 1.260105 -0.062500 1 0 0 0 0 0 2 272134
-0.002219 -0.000302 0.118740 0.219413 0.302137 1.260113 -0.062500 1 0 0 0 0 0 2 273131
-0.002207 -0.000289 0.118751 0.043567 0.113822 1.108354 -0.062500 1 0 0 0 0 0 2 274134
-0.002219 -0.000278 0.118764 0.362623 0.115485 1.043999 -0.062500 1 0 0 0 0 0 2 275117
-0.002225 -0.000272 0.118769 0.317988 0.183206 1.150525 -0.062500 1 0 0 0 0 0 2 276124
-0.002228 -0.000269 0.118771 0.276176 0.223953 1.200127 -0.062500 1 0 0 0 0 0 2 277116
-0.002230 -0.000268 0.118771 0.253631 0.245067 1.218522 -0.062500 1 0 0 0 0 0 2 278124
-0.002230 -0.000267 0.118771 0.242334 0.255727 1.224995 -0.062500 1 0 0 0 0 0 2 279116
-0.002231 -0.000267 0.118772 0.236704 0.261065 1.227241 -0.062500 1 0 0 0 0 0 2 280124
-0.002231 -0.000267 0.118772 0.233905 0.263744 1.228012 -0.062500 1 0 0 0 0 0 2 281114
-0.002231 -0.000267 0.118772 0.232521 0.265083 1.228282 -0.062500 1 0 0 0 0 0 2 282124
-0.002231 -0.000266 0.118772 0.231816 0.265750 1.228382 -0.062500 1 0 0 0 0 0 2 283117
-0.002219 -0.000253 0.118782 0.055539 0.077636 1.076703 -0.062500 1 0 0 0 0 0 2 284125
-0.002212 -0.000246 0.118786 0.113100 0.140818 1.151190 -0.062500 1 0 0 0 0 0 2 285119
-0.002209 -0.000243 0.118787 0.157242 0.188290 1.189561 -0.062500 1 0 0 0 0 0 2 286123
-0.002207 -0.000241 0.118788 0.181120 0.213654 1.204043 -0.062500 1 0 0 0 0 0 2 287115
-0.002207 -0.000240 0.118788 0.193336 0.226529 1.209158 -0.062500 1 0 0 0 0 0 2 288115
-0.002206 -0.000240 0.118788 0.199492 0.232987 1.210955 -0.062500 1 0 0 0 0 0 2 289125
-0.002206 -0.000240 0.118788 0.202594 0.236211 1.211561 -0.062500 1 0 0 0 0 0 2 290114
-0.002206 -0.000240 0.118788 0.204156 0.237836 1.211773 -0.062500 1 0 0 0 0 0 2 291123
-0.002206 -0.000240 0.118788 0.204931 0.238636 1.211859 -0.062500 1 0 0 0 0 0 2 292114
-0.002224 -0.000235 0.118798 0.466765 0.177663 1.073049 -0.062500 1 0 0 0 0 0 2 293131
-0.002234 -0.000233 0.118801 0.378060 0.198275 1.141214 -0.062500 1 0 0 0 0 0 2 294121
-0.002238 -0.000232 0.118803 0.312397 0.213822 1.176311 -0.062500 1 0 0 0 0 0 2 295123
-0.002241 -0.000231 0.118803 0.277674 0.222142 1.189571 -0.062500 1 0 0 0 0 0 2 296123
-0.002229 -0.000217 0.118814 0.084209 0.037808 1.042630 -0.062500 1 0 0 0 0 0 2 297114
-0.002223 -0.000211 0.118818 0.133242 0.103012 1.118687 -0.062500 1 0 0 0 0 0 2 298124
-0.002220 -0.000207 0.118819 0.173139 0.151486 1.157588 -0.062500 1 0 0 0 0 0 2 299110
-0.002219 -0.000205 0.118820 0.194890 0.177371 1.172271 -0.062500 1 0 0 0 0 0 2 300136
-0.002218 -0.000205 0.118820 0.206049 0.190486 1.177466 -0.062500 1 0 0 0 0 0 2 301130
-0.002218 -0.000204 0.118820 0.211696 0.197056 1.179262 -0.062500 1 0 0 0 0 0 2 302131
-0.002218 -0.000204 0.118820 0.214522 0.200356 1.179892 -0.062500 1 0 0 0 0 0 2 303133
-0.002217 -0.000204 0.118820 0.215943 0.202007 1.180103 -0.062500 1 0 0 0 0 0 2 304132
-0.002217 -0.000204 0.118820 0.216660 0.202831 1.180187 -0.062500 1 0 0 0 0 0 2 305130
-0.002217 -0.000204 0.118820 0.217032 0.203240 1.180211 -0.062500 1 0 0 0 0 0 2 306131
-0.002217 -0.000204 0.118820 0.217203 0.203449 1.180211 -0.062500 1 0 0 0 0 0 2 307135
-0.002217 -0.000204 0.118820 0.217293 0.203546 1.180220 -0.062500 1 0 0 0 0 0 2 308133
-0.002236 -0.000199 0.118830 0.478896 0.142162 1.041464 -0.062500 1 0 0 0 0 0 2 309134
-0.002245 -0.000197 0.118833 0.389977 0.162641 1.109572 -0.062500 1 0 0 0 0 0 2 310133
-0.002250 -0.000196 0.118834 0.324192 0.178109 1.144658 -0.062500 1 0 0 0 0 0 2 311140
-0.002252 -0.000195 0.118835 0.289427 0.186391 1.157914 -0.062500 1 0 0 0 0 0 2 312118
-0.002253 -0.000195 0.118835 0.271912 0.190593 1.162602 -0.062500 1 0 0 0 0 0 2 313132
-0.002254 -0.000195 0.118835 0.263189 0.192715 1.164238 -0.062500 1 0 0 0 0 0 2 314131
-0.002254 -0.000195 0.118835 0.258828 0.193769 1.164793 -0.062500 1 0 0 0 0 0 2 315133
-0.002254 -0.000195 0.118835 0.256663 0.194319 1.164990 -0.062500 1 0 0 0 0 0 2 316128
-0.002254 -0.000195 0.118835 0.255586 0.194570 1.165052 -0.062500 1 0 0 0 0 0 2 317130
-0.002242 -0.000181 0.118846 0.078974 0.006022 1.013506 -0.062500 1 0 0 0 0 0 2 318130
-0.002236 -0.000175 0.118849 0.136465 0.069237 1.087902 -0.062500 1 0 0 0 0 0 2 319131
-0.002232 -0.000171 0.118851 0.180583 0.116714 1.126233 -0.062500 1 0 0 0 0 0 2 320130
-0.002231 -0.000170 0.118851 0.204467 0.142061 1.140716 -0.062500 1 0 0 0 0 0 2 321115
-0.002230 -0.000169 0.118851 0.216672 0.154939 1.145843 -0.062500 1 0 0 0 0 0 2 322132
-0.002229 -0.000168 0.118851 0.222827 0.161381 1.147617 -0.062500 1 0 0 0 0 0 2 323135
-0.002229 -0.000168 0.118851 0.225930 0.164605 1.148239 -0.062500 1 0 0 0 0 0 2 324129
-0.002248 -0.000164 0.118861 0.489183 0.104740 1.009765 -0.062500 1 0 0 0 0 0 2 325129
-0.002257 -0.000161 0.118865 0.400971 0.126019 1.077913 -0.062500 1 0 0 0 0 0 2 326130
-0.002262 -0.000160 0.118866 0.335544 0.141893 1.113002 -0.062500 1 0 0 0 0 0 2 327132
-0.002264 -0.000160 0.118866 0.300926 0.150380 1.126261 -0.062500 1 0 0 0 0 0 2 328130
-0.002265 -0.000159 0.118866 0.283509 0.154699 1.130948 -0.062500 1 0 0 0 0 0 2 329130
-0.002266 -0.000159 0.118867 0.274833 0.156860 1.132583 -0.062500 1 0 0 0 0 0 2 330131
-0.002266 -0.000159 0.118867 0.270501 0.157931 1.133144 -0.062500 1 0 0 0 0 0 2 331131
-0.002266 -0.000159 0.118867 0.268337 0.158482 1.133341 -0.062500 1 0 0 0 0 0 2 332130
-0.002266 -0.000159 0.118867 0.267264 0.158751 1.133403 -0.062500 1 0 0 0 0 0 2 333129
-0.002254 -0.000146 0.118877 0.090602 -0.029909 0.981913 -0.062500 1 0 0 0 0 0 2 334125
-0.002247 -0.000139 0.118881 0.148099 0.033356 1.056272 -0.062500 1 0 0 0 0 0 2 335118
-0.002244 -0.000135 0.118882 0.192239 0.080871 1.094592 -0.062500 1 0 0 0 0 0 2 336123
-0.002242 -0.000134 0.118883 0.216128 0.106243 1.109080 -0.062500 1 0 0 0 0 0 2 337130
-0.002242 -0.000133 0.118883 0.228345 0.119105 1.114197 -0.062500 1 0 0 0 0 0 2 338133
-0.002241 -0.000132 0.118883 0.234512 0.125556 1.115976 -0.062500 1 0 0 0 0 0 2 339134
-0.002241 -0.000132 0.118883 0.237610 0.128772 1.116590 -0.062500 1 0 0 0 0 0 2 340130
-0.002241 -0.000132 0.118883 0.239161 0.130401 1.116808 -0.062500 1 0 0 0 0 0 2 341130
-0.002241 -0.000132 0.118883 0.239945 0.131211 1.116881 -0.062500 1 0 0 0 0 0 2 342102
-0.002241 -0.000132 0.118883 0.240335 0.131605 1.116904 -0.062500 1 0 0 0 0 0 2 343101
-0.002241 -0.000132 0.118883 0.240537 0.131816 1.116918 -0.062500 1 0 0 0 0 0 2 344128
-0.002241 -0.000132 0.118883 0.240631 0.131914 1.116908 -0.062500 1 0 0 0 0 0 2 345100
-0.002241 -0.000132 0.118883 0.240676 0.131962 1.116921 -0.062500 1 0 0 0 0 0 2 346117
-0.002241 -0.000132 0.118883 0.240703 0.131990 1.116924 -0.062500 1 0 0 0 0 0 2 347116
-0.002241 -0.000132 0.118883 0.240721 0.132009 1.116918 -0.062500 1 0 0 0 0 0 2 348124
-0.002241 -0.000132 0.118883 0.240723 0.132011 1.116917 -0.062500 1 0 0 0 0 0 2 349113
-0.002241 -0.000132 0.118883 0.240723 0.132011 1.116917 -0.062500 1 0 0 0 0 0 2 350121
-0.002228 -0.000119 0.118894 0.064498 -0.056884 0.965524 -0.062500 1 0 0 0 0 0 2 351113
-0.002222 -0.000112 0.118898 0.122325 0.006356 1.039822 -0.062500 1 0 0 0 0 0 2 352123
-0.002219 -0.000108 0.118899 0.166637 0.053862 1.078098 -0.062500 1 0 0 0 0 0 2 353117
-0.002236 -0.000102 0.118909 0.452383 0.017666 0.953896 -0.062500 1 0 0 0 0 0 2 354122
-0.002244 -0.000099 0.118913 0.375610 0.051070 1.027065 -0.062500 1 0 0 0 0 0 2 355123
-0.002248 -0.000098 0.118914 0.315954 0.073002 1.063907 -0.062500 1 0 0 0 0 0 2 356113
-0.002250 -0.000097 0.118914 0.284251 0.084505 1.077777 -0.062500 1 0 0 0 0 0 2 357121
-0.002251 -0.000097 0.118915 0.268287 0.090326 1.082678 -0.062500 1 0 0 0 0 0 2 358112
-0.002252 -0.000096 0.118915 0.260322 0.093251 1.084382 -0.062500 1 0 0 0 0 0 2 359121
-0.002252 -0.000096 0.118915 0.256361 0.094718 1.084972 -0.062500 1 0 0 0 0 0 2 360112
-0.002252 -0.000096 0.118915 0.254389 0.095440 1.085183 -0.062500 1 0 0 0 0 0 2 361121
-0.002252 -0.000096 0.118915 0.253397 0.095807 1.085242 -0.062500 1 0 0 0 0 0 2 362112
-0.002252 -0.000096 0.118915 0.252901 0.095985 1.085281 -0.062500 1 0 0 0 0 0 2 363120
-0.002252 -0.000096 0.118915 0.252652 0.096080 1.085278 -0.062500 1 0 0 0 0 0 2 364115
-0.002252 -0.000096 0.118915 0.252538 0.096130 1.085274 -0.062500 1 0 0 0 0 0 2 365121
-0.002252 -0.000096 0.118915 0.252473 0.096147 1.085285 -0.062500 1 0 0 0 0 0 2 366108
-0.002252 -0.000096 0.118915 0.252454 0.096162 1.085286 -0.062500 1 0 0 0 0 0 2 367115
-0.002252 -0.000096 0.118915 0.252419 0.096172 1.085285 -0.062500 1 0 0 0 0 0 2 368133
-0.002240 -0.000083 0.118926 0.076129 -0.092833 0.933954 -0.062500 1 0 0 0 0 0 2 369114
-0.002233 -0.000076 0.118929 0.133958 -0.029530 1.008210 -0.062500 1 0 0 0 0 0 2 370116
-0.002230 -0.000073 0.118931 0.178288 0.017995 1.046474 -0.062500 1 0 0 0 0 0 2 371112
-0.002229 -0.000071 0.118931 0.202245 0.043369 1.060942 -0.062500 1 0 0 0 0 0 2 372130
-0.002228 -0.000070 0.118931 0.214506 0.056243 1.066061 -0.062500 1 0 0 0 0 0 2 373129
-0.002227 -0.000070 0.118931 0.220694 0.062686 1.067835 -0.062500 1 0 0 0 0 0 2 374129
-0.002227 -0.000069 0.118931 0.223804 0.065912 1.068452 -0.062500 1 0 0 0 0 0 2 375131
-0.002227 -0.000069 0.118931 0.225372 0.067529 1.068670 -0.062500 1 0 0 0 0 0 2 376128
-0.002227 -0.000069 0.118931 0.226158 0.068338 1.068741 -0.062500 1 0 0 0 0 0 2 377101
-0.002227 -0.000069 0.118931 0.226550 0.068733 1.068764 -0.062500 1 0 0 0 0 0 2 378099
-0.002227 -0.000069 0.118931 0.226740 0.068946 1.068784 -0.062500 1 0 0 0 0 0 2 379129
-0.002227 -0.000069 0.118931 0.226835 0.069033 1.068782 -0.062500 1 0 0 0 0 0 2 380135
-0.002227 -0.000069 0.118931 0.226890 0.069088 1.068784 -0.062500 1 0 0 0 0 0 2 381126
-0.002227 -0.000069 0.118931 0.226906 0.069120 1.068771 -0.062500 1 0 0 0 0 0 2 382129
-0.002227 -0.000069 0.118931 0.226938 0.069125 1.068783 -0.062500 1 0 0 0 0 0 2 383129
-0.002227 -0.000069 0.118931 0.226926 0.069139 1.068784 -0.062500 1 0 0 0 0 0 2 384134
-0.002227 -0.000069 0.118931 0.226936 0.069138 1.068778 -0.062500 1 0 0 0 0 0 2 385118
-0.002227 -0.000069 0.118931 0.226937 0.069137 1.068777 -0.062500 1 0 0 0 0 0 2 386123
-0.002227 -0.000069 0.118931 0.226938 0.069137 1.068777 -0.062500 1 0 0 0 0 0 2 387128
-0.002214 -0.000056 0.118942 0.050538 -0.119970 0.917574 -0.062500 1 0 0 0 0 0 2 388116
-0.002208 -0.000049 0.118946 0.108436 -0.056609 0.991757 -0.062500 1 0 0 0 0 0 2 389130
-0.002205 -0.000045 0.118947 0.152774 -0.009062 1.030006 -0.062500 1 0 0 0 0 0 2 390113
-0.002203 -0.000044 0.118947 0.176753 0.016321 1.044452 -0.062500 1 0 0 0 0 0 2 391134
-0.002202 -0.000043 0.118948 0.189024 0.029189 1.049567 -0.062500 1 0 0 0 0 0 2 392133
-0.002202 -0.000043 0.118948 0.195212 0.035644 1.051350 -0.062500 1 0 0 0 0 0 2 393126
-0.002202 -0.000042 0.118948 0.198314 0.038864 1.051960 -0.062500 1 0 0 0 0 0 2 394129
-0.002202 -0.000042 0.118948 0.199881 0.040481 1.052176 -0.062500 1 0 0 0 0 0 2 395117
-0.002202 -0.000042 0.118948 0.200668 0.041290 1.052247 -0.062500 1 0 0 0 0 0 2 396125
-0.002201 -0.000042 0.118948 0.201052 0.041707 1.052276 -0.062500 1 0 0 0 0 0 2 397131
-0.002201 -0.000042 0.118948 0.201260 0.041898 1.052283 -0.062500 1 0 0 0 0 0 2 398132
-0.002201 -0.000042 0.118948 0.201351 0.042006 1.052286 -0.062500 1 0 0 0 0 0 2 399133
-0.002201 -0.000042 0.118948 0.201400 0.042044 1.052288 -0.062500 1 0 0 0 0 0 2 400126
-0.002201 -0.000042 0.118948 0.201427 0.042071 1.052289 -0.062500 1 0 0 0 0 0 2 401130
-0.002201 -0.000042 0.118948 0.201434 0.042092 1.052289 -0.062500 1 0 0 0 0 0 2 402128
-0.002201 -0.000042 0.118948 0.201446 0.042091 1.052282 -0.062500 1 0 0 0 0 0 2 403129
-0.002201 -0.000042 0.118948 0.201443 0.042102 1.052295 -0.062500 1 0 0 0 0 0 2 404127
-0.002201 -0.000042 0.118948 0.201446 0.042092 1.052283 -0.062500 1 0 0 0 0 0 2 405135
-0.002201 -0.000042 0.118948 0.201454 0.042099 1.052289 -0.062500 1 0 0 0 0 0 2 406115
-0.002201 -0.000042 0.118948 0.201455 0.042100 1.052289 -0.062500 1 0 0 0 0 0 2 407124
-0.002201 -0.000042 0.118948 0.201435 0.042094 1.052289 -0.062500 1 0 0 0 0 0 2 408130
-0.002201 -0.000042 0.118948 0.201453 0.042099 1.052289 -0.062500 1 0 0 0 0 0 2 409127
-0.002201 -0.000042 0.118948 0.201455 0.042100 1.052290 -0.062500 1 0 0 0 0 0 2 410125
-0.002201 -0.000042 0.118948 0.201456 0.042100 1.052290 -0.062500 1 0 0 0 0 0 2 411123
-0.002201 -0.000042 0.118948 0.201448 0.042091 1.052283 -0.062500 1 0 0 0 0 0 2 412128
-0.002201 -0.000042 0.118948 0.201443 0.042101 1.052295 -0.062500 1 0 0 0 0 0 2 413127
-0.002208 -0.000024 0.118968 0.286868 -0.208766 0.762530 -0.062500 1 0 0 0 0 0 2 414123
-0.002210 -0.000015 0.118976 0.255749 -0.124753 0.904649 -0.062500 1 0 0 0 0 0 2 415099
-0.002212 -0.000011 0.118978 0.234238 -0.061679 0.977929 -0.062500 1 0 0 0 0 0 2 416128
-0.002212 -0.000008 0.118979 0.223394 -0.027976 1.005641 -0.062500 1 0 0 0 0 0 2 417127
-0.002213 -0.000007 0.118979 0.218135 -0.010915 1.015451 -0.062500 1 0 0 0 0 0 2 418121
-0.002213 -0.000007 0.118979 0.215574 -0.002353 1.018873 -0.062500 1 0 0 0 0 0 2 419111
-0.002213 -0.000006 0.118979 0.214328 0.001927 1.020058 -0.062500 1 0 0 0 0 0 2 420100
-0.002213 -0.000006 0.118979 0.213722 0.004086 1.020465 -0.062500 1 0 0 0 0 0 2 421119
-0.002213 -0.000006 0.118979 0.213418 0.005148 1.020603 -0.062500 1 0 0 0 0 0 2 422120
-0.002213 -0.000006 0.118979 0.213268 0.005670 1.020650 -0.062500 1 0 0 0 0 0 2 423111
-0.002213 -0.000006 0.118979 0.213203 0.005955 1.020666 -0.062500 1 0 0 0 0 0 2 424119
-0.002213 -0.000006 0.118979 0.213156 0.006077 1.020672 -0.062500 1 0 0 0 0 0 2 425110
-0.002213 -0.000006 0.118979 0.213132 0.006152 1.020672 -0.062500 1 0 0 0 0 0 2 426119
-0.002213 -0.000006 0.118979 0.213131 0.006188 1.020686 -0.062500 1 0 0 0 0 0 2 427110
-0.002213 -0.000006 0.118979 0.213129 0.006201 1.020681 -0.062500 1 0 0 0 0 0 2 428123
-0.002213 -0.000006 0.118979 0.213114 0.006216 1.020680 -0.062500 1 0 0 0 0 0 2 429110
-0.002213 -0.000006 0.118979 0.213124 0.006215 1.020673 -0.062500 1 0 0 0 0 0 2 430120
-0.002213 -0.000006 0.118979 0.213113 0.006217 1.020679 -0.062500 1 0 0 0 0 0 2 431111
-0.002213 -0.000006 0.118979 0.213112 0.006218 1.020680 -0.062500 1 0 0 0 0 0 2 432118
-0.002213 -0.000006 0.118979 0.213124 0.006215 1.020673 -0.062500 1 0 0 0 0 0 2 433109
-0.002213 -0.000006 0.118979 0.213113 0.006217 1.020679 -0.062500 1 0 0 0 0 0 2 434119
-0.002213 -0.000006 0.118979 0.213111 0.006217 1.020680 -0.062500 1 0 0 0 0 0 2 435111
-0.002232 -0.000002 0.118989 0.475146 -0.055494 0.882071 -0.062500 1 0 0 0 0 0 2 436123
-0.002241 0.000000 0.118993 0.386042 -0.034831 0.950076 -0.062500 1 0 0 0 0 0 2 437117
-0.002246 0.000002 0.118994 0.320139 -0.019318 0.985120 -0.062500 1 0 0 0 0 0 2 438132
-0.002248 0.000002 0.118994 0.285288 -0.011037 0.998372 -0.062500 1 0 0 0 0 0 2 439130
-0.002249 0.000002 0.118994 0.267752 -0.006832 1.003064 -0.062500 1 0 0 0 0 0 2 440109
-0.002250 0.000002 0.118994 0.259009 -0.004728 1.004695 -0.062500 1 0 0 0 0 0 2 441128
-0.002250 0.000003 0.118994 0.254639 -0.003675 1.005267 -0.062500 1 0 0 0 0 0 2 442119
-0.002250 0.000003 0.118994 0.252463 -0.003133 1.005458 -0.062500 1 0 0 0 0 0 2 443132
-0.002250 0.000003 0.118994 0.251391 -0.002875 1.005525 -0.062500 1 0 0 0 0 0 2 444124
-0.002250 0.000003 0.118994 0.250840 -0.002743 1.005536 -0.062500 1 0 0 0 0 0 2 445130
-0.002250 0.000003 0.118994 0.250574 -0.002680 1.005563 -0.062500 1 0 0 0 0 0 2 446125
-0.002250 0.000003 0.118994 0.250431 -0.002646 1.005556 -0.062500 1 0 0 0 0 0 2 447127
-0.002250 0.000003 0.118994 0.250360 -0.002618 1.005560 -0.062500 1 0 0 0 0 0 2 448130
-0.002250 0.000003 0.118994 0.250336 -0.002622 1.005560 -0.062500 1 0 0 0 0 0 2 449125
-0.002250 0.000003 0.118994 0.250312 -0.002617 1.005552 -0.062500 1 0 0 0 0 0 2 450126
-0.002250 0.000003 0.118994 0.250307 -0.002605 1.005564 -0.062500 1 0 0 0 0 0 2 451130
-0.002238 0.000016 0.119005 0.073786 -0.191945 0.854475 -0.062500 1 0 0 0 0 0 2 452126
-0.002231 0.000023 0.119009 0.131696 -0.128483 0.928585 -0.062500 1 0 0 0 0 0 2 453130
-0.002228 0.000026 0.119010 0.176079 -0.080861 0.966791 -0.062500 1 0 0 0 0 0 2 454128
-0.002226 0.000028 0.119011 0.200082 -0.055462 0.981244 -0.062500 1 0 0 0 0 0 2 455129
-0.002226 0.000029 0.119011 0.212343 -0.042590 0.986353 -0.062500 1 0 0 0 0 0 2 456119
-0.002225 0.000029 0.119011 0.218546 -0.036133 0.988145 -0.062500 1 0 0 0 0 0 2 457125
-0.002225 0.000029 0.119011 0.221651 -0.032911 0.988754 -0.062500 1 0 0 0 0 0 2 458097
-0.002244 0.000034 0.119021 0.485361 -0.093046 0.850432 -0.062500 1 0 0 0 0 0 2 459126
-0.002253 0.000036 0.119024 0.397001 -0.071555 0.918469 -0.062500 1 0 0 0 0 0 2 460118
-0.002257 0.000037 0.119025 0.331459 -0.055633 0.953514 -0.062500 1 0 0 0 0 0 2 461127
-0.002260 0.000038 0.119026 0.296795 -0.047136 0.966769 -0.062500 1 0 0 0 0 0 2 462125
-0.002261 0.000038 0.119026 0.279356 -0.042834 0.971479 -0.062500 1 0 0 0 0 0 2 463126
-0.002261 0.000038 0.119026 0.270654 -0.040670 0.973098 -0.062500 1 0 0 0 0 0 2 464122
-0.002262 0.000038 0.119026 0.266309 -0.039586 0.973668 -0.062500 1 0 0 0 0 0 2 465130
-0.002262 0.000038 0.119026 0.264137 -0.039055 0.973865 -0.062500 1 0 0 0 0 0 2 466120
-0.002262 0.000038 0.119026 0.263069 -0.038778 0.973933 -0.062500 1 0 0 0 0 0 2 467133
-0.002262 0.000039 0.119026 0.262529 -0.038648 0.973958 -0.062500 1 0 0 0 0 0 2 468129
-0.002262 0.000039 0.119026 0.262262 -0.038573 0.973960 -0.062500 1 0 0 0 0 0 2 469125
-0.002262 0.000039 0.119026 0.262122 -0.038549 0.973956 -0.062500 1 0 0 0 0 0 2 470124
-0.002262 0.000039 0.119026 0.262055 -0.038534 0.973967 -0.062500 1 0 0 0 0 0 2 471127
-0.002262 0.000039 0.119026 0.262016 -0.038526 0.973967 -0.062500 1 0 0 0 0 0 2 472125
-0.002262 0.000039 0.119026 0.261998 -0.038511 0.973967 -0.062500 1 0 0 0 0 0 2 473126
-0.002262 0.000039 0.119026 0.261997 -0.038509 0.973967 -0.062500 1 0 0 0 0 0 2 474126
-0.002262 0.000039 0.119026 0.261997 -0.038509 0.973967 -0.062500 1 0 0 0 0 0 2 475097
-0.002262 0.000039 0.119026 0.261998 -0.038509 0.973967 -0.062500 1 0 0 0 0 0 2 476124
-0.002262 0.000039 0.119026 0.261978 -0.038515 0.973966 -0.062500 1 0 0 0 0 0 2 477121
-0.002262 0.000039 0.119026 0.261996 -0.038510 0.973967 -0.062500 1 0 0 0 0 0 2 478112
-0.002262 0.000039 0.119026 0.261986 -0.038506 0.973973 -0.062500 1 0 0 0 0 0 2 479121
-0.002281 0.000043 0.119036 0.524268 -0.100315 0.835566 -0.062500 1 0 0 0 0 0 2 480125
-0.002290 0.000045 0.119039 0.435051 -0.079608 0.903464 -0.062500 1 0 0 0 0 0 2 481133
-0.002295 0.000046 0.119041 0.369081 -0.064072 0.938451 -0.062500 1 0 0 0 0 0 2 482127
-0.002297 0.000047 0.119041 0.334215 -0.055764 0.951687 -0.062500 1 0 0 0 0 0 2 483101
-0.002298 0.000047 0.119041 0.316669 -0.051564 0.956371 -0.062500 1 0 0 0 0 0 2 484131
-0.002299 0.000047 0.119041 0.307912 -0.049469 0.958008 -0.062500 1 0 0 0 0 0 2 485121
-0.002299 0.000047 0.119041 0.303547 -0.048407 0.958565 -0.062500 1 0 0 0 0 0 2 486124
-0.002299 0.000047 0.119041 0.301369 -0.047865 0.958772 -0.062500 1 0 0 0 0 0 2 487126
-0.002299 0.000047 0.119041 0.300288 -0.047615 0.958834 -0.062500 1 0 0 0 0 0 2 488104
-0.002299 0.000047 0.119041 0.299744 -0.047475 0.958851 -0.062500 1 0 0 0 0 0 2 489118
-0.002299 0.000047 0.119041 0.299471 -0.047420 0.958872 -0.062500 1 0 0 0 0 0 2 490109
-0.002299 0.000047 0.119041 0.299335 -0.047378 0.958870 -0.062500 1 0 0 0 0 0 2 491118
-0.002299 0.000047 0.119041 0.299269 -0.047360 0.958862 -0.062500 1 0 0 0 0 0 2 492108
-0.002287 0.000061 0.119052 0.122698 -0.236813 0.807785 -0.062500 1 0 0 0 0 0 2 493117
-0.002280 0.000068 0.119056 0.180560 -0.173279 0.881885 -0.062500 1 0 0 0 0 0 2 494233
-0.002277 0.000071 0.119057 0.224944 -0.125625 0.920089 -0.062500 1 0 0 0 0 0 2 495121
-0.002275 0.000073 0.119057 0.248953 -0.100212 0.934542 -0.062500 1 0 0 0 0 0 2 496314
-0.002275 0.000074 0.119058 0.261230 -0.087337 0.939664 -0.062500 1 0 0 0 0 0 2 497244
-0.002274 0.000074 0.119058 0.267425 -0.080875 0.941444 -0.062500 1 0 0 0 0 0 2 498233
-0.002274 0.000074 0.119058 0.270555 -0.077657 0.942059 -0.062500 1 0 0 0 0 0 2 499242
-0.002274 0.000074 0.119058 0.272107 -0.076045 0.942274 -0.062500 1 0 0 0 0 0 2 500233
-0.002274 0.000074 0.119058 0.272893 -0.075237 0.942344 -0.062500 1 0 0 0 0 0 2 501241
-0.002292 0.000079 0.119067 0.535689 -0.136675 0.804044 -0.062500 1 0 0 0 0 0 2 502216
-0.002302 0.000081 0.119071 0.446622 -0.115733 0.871904 -0.062500 1 0 0 0 0 0 2 503232
-0.002306 0.000082 0.119072 0.380730 -0.100099 0.906879 -0.062500 1 0 0 0 0 0 2 504243
-0.002309 0.000083 0.119072 0.345884 -0.091737 0.920106 -0.062500 1 0 0 0 0 0 2 505246
-0.002310 0.000083 0.119073 0.328356 -0.087507 0.924806 -0.062500 1 0 0 0 0 0 2 506233
-0.002310 0.000083 0.119073 0.319613 -0.085391 0.926438 -0.062500 1 0 0 0 0 0 2 507243
-0.002298 0.000097 0.119083 0.138648 -0.273889 0.775976 -0.062500 1 0 0 0 0 0 2 508245
-0.002292 0.000104 0.119087 0.194388 -0.209772 0.850219 -0.062500 1 0 0 0 0 0 2 509258
-0.002289 0.000107 0.119089 0.237698 -0.161838 0.888489 -0.062500 1 0 0 0 0 0 2 510117
-0.002287 0.000109 0.119089 0.261181 -0.136275 0.902966 -0.062500 1 0 0 0 0 0 2 511233
-0.002286 0.000110 0.119089 0.273191 -0.123339 0.908086 -0.062500 1 0 0 0 0 0 2 512253
-0.002286 0.000110 0.119089 0.279256 -0.116844 0.909866 -0.062500 1 0 0 0 0 0 2 513235
-0.002286 0.000110 0.119089 0.282305 -0.113595 0.910492 -0.062500 1 0 0 0 0 0 2 514255
-0.002304 0.000115 0.119099 0.546363 -0.173886 0.772443 -0.062500 1 0 0 0 0 0 2 515249
-0.002313 0.000117 0.119102 0.457832 -0.152310 0.840327 -0.062500 1 0 0 0 0 0 2 516250
-0.002305 0.000132 0.119114 0.215504 -0.326009 0.724372 -0.062500 1 0 0 0 0 0 2 517250
-0.002301 0.000139 0.119119 0.238725 -0.253837 0.811612 -0.062500 1 0 0 0 0 0 2 518248
-0.002299 0.000143 0.119120 0.265671 -0.201842 0.854459 -0.062500 1 0 0 0 0 0 2 519250
-0.002298 0.000144 0.119120 0.281006 -0.174245 0.870548 -0.062500 1 0 0 0 0 0 2 520248
-0.002298 0.000145 0.119121 0.288940 -0.160295 0.876231 -0.062500 1 0 0 0 0 0 2 521248
-0.002297 0.000146 0.119121 0.292988 -0.153304 0.878208 -0.062500 1 0 0 0 0 0 2 522239
-0.002297 0.000146 0.119121 0.295031 -0.149803 0.878901 -0.062500 1 0 0 0 0 0 2 523254
-0.002297 0.000146 0.119121 0.296050 -0.148050 0.879128 -0.062500 1 0 0 0 0 0 2 524252
-0.002284 0.000160 0.119132 0.119807 -0.336941 0.728385 -0.062500 1 0 0 0 0 0 2 525252
-0.002278 0.000167 0.119135 0.178024 -0.272822 0.802360 -0.062500 1 0 0 0 0 0 2 526248
-0.002294 0.000174 0.119146 0.485234 -0.286858 0.702290 -0.062500 1 0 0 0 0 0 2 527249
-0.002301 0.000178 0.119150 0.419997 -0.240468 0.784495 -0.062500 1 0 0 0 0 0 2 528249
-0.002305 0.000180 0.119152 0.366269 -0.211958 0.824570 -0.062500 1 0 0 0 0 0 2 529237
-0.002307 0.000181 0.119152 0.337570 -0.197154 0.839584 -0.062500 1 0 0 0 0 0 2 530218
-0.002308 0.000182 0.119152 0.323139 -0.189707 0.844891 -0.062500 1 0 0 0 0 0 2 531249
-0.002308 0.000182 0.119152 0.315945 -0.185989 0.846739 -0.062500 1 0 0 0 0 0 2 532247
-0.002309 0.000182 0.119152 0.312366 -0.184128 0.847369 -0.062500 1 0 0 0 0 0 2 533248
-0.002296 0.000196 0.119163 0.133753 -0.373078 0.696829 -0.062500 1 0 0 0 0 0 2 534248
-0.002290 0.000203 0.119167 0.190834 -0.308864 0.770808 -0.062500 1 0 0 0 0 0 2 535249
-0.002286 0.000206 0.119168 0.234854 -0.260870 0.808966 -0.062500 1 0 0 0 0 0 2 536233
-0.002285 0.000208 0.119169 0.258676 -0.235304 0.823411 -0.062500 1 0 0 0 0 0 2 537217
-0.002284 0.000209 0.119169 0.270870 -0.222359 0.828543 -0.062500 1 0 0 0 0 0 2 538248
-0.002284 0.000209 0.119169 0.277035 -0.215877 0.830315 -0.062500 1 0 0 0 0 0 2 539253
-0.002302 0.000214 0.119179 0.542867 -0.274676 0.692753 -0.062500 1 0 0 0 0 0 2 540236
-0.002311 0.000216 0.119182 0.455042 -0.252172 0.760718 -0.062500 1 0 0 0 0 0 2 541251
-0.002303 0.000231 0.119194 0.212838 -0.425773 0.645034 -0.062500 1 0 0 0 0 0 2 542234
-0.002299 0.000238 0.119198 0.236286 -0.353236 0.732143 -0.062500 1 0 0 0 0 0 2 543130
-0.002297 0.000242 0.119200 0.263395 -0.301050 0.774957 -0.062500 1 0 0 0 0 0 2 544256
-0.002296 0.000244 0.119200 0.278774 -0.273380 0.791018 -0.062500 1 0 0 0 0 0 2 545248
-0.002295 0.000244 0.119200 0.286764 -0.259380 0.796703 -0.062500 1 0 0 0 0 0 2 546242
-0.002295 0.000245 0.119200 0.290825 -0.252391 0.798679 -0.062500 1 0 0 0 0 0 2 547249
-0.002295 0.000245 0.119200 0.292875 -0.248868 0.799368 -0.062500 1 0 0 0 0 0 2 548240
-0.002295 0.000245 0.119200 0.293899 -0.247123 0.799599 -0.062500 1 0 0 0 0 0 2 549235
-0.002282 0.000259 0.119211 0.117445 -0.436353 0.649106 -0.062500 1 0 0 0 0 0 2 550244
-0.002276 0.000266 0.119215 0.175729 -0.372052 0.722927 -0.062500 1 0 0 0 0 0 2 551249
-0.002273 0.000269 0.119216 0.220362 -0.324028 0.761036 -0.062500 1 0 0 0 0 0 2 552245
-0.002271 0.000271 0.119216 0.244496 -0.298438 0.775462 -0.062500 1 0 0 0 0 0 2 553217
-0.002289 0.000276 0.119226 0.519697 -0.347610 0.642401 -0.062500 1 0 0 0 0 0 2 554246
-0.002298 0.000279 0.119230 0.436521 -0.320194 0.711910 -0.062500 1 0 0 0 0 0 2 555242
-0.002302 0.000280 0.119231 0.373530 -0.301328 0.747471 -0.062500 1 0 0 0 0 0 2 556246
-0.002304 0.000281 0.119232 0.340159 -0.291399 0.760914 -0.062500 1 0 0 0 0 0 2 557252
-0.002306 0.000281 0.119232 0.323363 -0.286381 0.765672 -0.062500 1 0 0 0 0 0 2 558252
-0.002306 0.000281 0.119232 0.314988 -0.283878 0.767331 -0.062500 1 0 0 0 0 0 2 559249
-0.002306 0.000281 0.119232 0.310815 -0.282635 0.767904 -0.062500 1 0 0 0 0 0 2 560245
-0.002307 0.000281 0.119232 0.308730 -0.282009 0.768106 -0.062500 1 0 0 0 0 0 2 561233
-0.002294 0.000295 0.119243 0.130635 -0.471901 0.617649 -0.062500 1 0 0 0 0 0 2 562241
-0.002288 0.000302 0.119246 0.188179 -0.407813 0.691445 -0.062500 1 0 0 0 0 0 2 563299
-0.002284 0.000305 0.119248 0.232425 -0.359910 0.729533 -0.062500 1 0 0 0 0 0 2 564310
-0.002283 0.000307 0.119248 0.256382 -0.334382 0.743945 -0.062500 1 0 0 0 0 0 2 565295
-0.002282 0.000308 0.119248 0.268636 -0.321476 0.749054 -0.062500 1 0 0 0 0 0 2 566310
-0.002281 0.000308 0.119248 0.274813 -0.315001 0.750842 -0.062500 1 0 0 0 0 0 2 567285
-0.002281 0.000308 0.119248 0.277935 -0.311762 0.751449 -0.062500 1 0 0 0 0 0 2 568239
-0.002281 0.000308 0.119248 0.279494 -0.310157 0.751665 -0.062500 1 0 0 0 0 0 2 569231
-0.002281 0.000308 0.119248 0.280271 -0.309345 0.751740 -0.062500 1 0 0 0 0 0 2 570255
-0.002281 0.000309 0.119248 0.280667 -0.308929 0.751761 -0.062500 1 0 0 0 0 0 2 571230
-0.002281 0.000309 0.119248 0.280853 -0.308733 0.751780 -0.062500 1 0 0 0 0 0 2 572231
-0.002281 0.000309 0.119248 0.280966 -0.308630 0.751772 -0.062500 1 0 0 0 0 0 2 573239
-0.002281 0.000309 0.119248 0.281014 -0.308581 0.751785 -0.062500 1 0 0 0 0 0 2 574230
-0.002300 0.000313 0.119258 0.544008 -0.370739 0.613691 -0.062500 1 0 0 0 0 0 2 575241
-0.002309 0.000315 0.119261 0.454564 -0.349757 0.681375 -0.062500 1 0 0 0 0 0 2 576230
-0.002314 0.000316 0.119263 0.388419 -0.334114 0.716288 -0.062500 1 0 0 0 0 0 2 577240
-0.002316 0.000317 0.119263 0.353455 -0.325789 0.729520 -0.062500 1 0 0 0 0 0 2 578230
-0.002317 0.000317 0.119263 0.335876 -0.321593 0.734206 -0.062500 1 0 0 0 0 0 2 579240
-0.002318 0.000317 0.119263 0.327098 -0.319495 0.735834 -0.062500 1 0 0 0 0 0 2 580230
-0.002318 0.000317 0.119263 0.322724 -0.318444 0.736412 -0.062500 1 0 0 0 0 0 2 581239
-0.002318 0.000317 0.119263 0.320545 -0.317914 0.736606 -0.062500 1 0 0 0 0 0 2 582251
-0.002318 0.000317 0.119263 0.319462 -0.317666 0.736666 -0.062500 1 0 0 0 0 0 2 583232
-0.002318 0.000317 0.119263 0.318913 -0.317515 0.736695 -0.062500 1 0 0 0 0 0 2 584237
-0.002318 0.000317 0.119263 0.318639 -0.317458 0.736697 -0.062500 1 0 0 0 0 0 2 585232
-0.002318 0.000317 0.119263 0.318494 -0.317424 0.736706 -0.062500 1 0 0 0 0 0 2 586242
-0.002318 0.000317 0.119263 0.318438 -0.317411 0.736712 -0.062500 1 0 0 0 0 0 2 587249
-0.002318 0.000317 0.119263 0.318404 -0.317414 0.736699 -0.062500 1 0 0 0 0 0 2 588244
-0.002318 0.000317 0.119263 0.318375 -0.317398 0.736703 -0.062500 1 0 0 0 0 0 2 589221
-0.002306 0.000331 0.119274 0.141267 -0.507708 0.586256 -0.062500 1 0 0 0 0 0 2 590218
-0.002299 0.000338 0.119278 0.199329 -0.443748 0.659972 -0.062500 1 0 0 0 0 0 2 591250
-0.002296 0.000341 0.119279 0.243853 -0.395884 0.698031 -0.062500 1 0 0 0 0 0 2 592241
-0.002294 0.000343 0.119279 0.267951 -0.370375 0.712450 -0.062500 1 0 0 0 0 0 2 593247
-0.002294 0.000344 0.119280 0.280264 -0.357475 0.717551 -0.062500 1 0 0 0 0 0 2 594247
-0.002293 0.000344 0.119280 0.286486 -0.351018 0.719343 -0.062500 1 0 0 0 0 0 2 595248
-0.002293 0.000344 0.119280 0.289615 -0.347791 0.719957 -0.062500 1 0 0 0 0 0 2 596246
-0.002293 0.000344 0.119280 0.291183 -0.346178 0.720161 -0.062500 1 0 0 0 0 0 2 597249
-0.002293 0.000345 0.119280 0.291983 -0.345370 0.720241 -0.062500 1 0 0 0 0 0 2 598251
-0.002293 0.000345 0.119280 0.292363 -0.344960 0.720263 -0.062500 1 0 0 0 0 0 2 599249
-0.002293 0.000345 0.119280 0.292559 -0.344767 0.720275 -0.062500 1 0 0 0 0 0 2 600215
-0.002293 0.000345 0.119280 0.292672 -0.344665 0.720286 -0.062500 1 0 0 0 0 0 2 601247
-0.002293 0.000345 0.119280 0.292717 -0.344605 0.720275 -0.062500 1 0 0 0 0 0 2 602236
-0.002293 0.000345 0.119280 0.292739 -0.344595 0.720274 -0.062500 1 0 0 0 0 0 2 603247
-0.002293 0.000345 0.119280 0.292753 -0.344567 0.720280 -0.062500 1 0 0 0 0 0 2 604245
-0.002293 0.000345 0.119280 0.292754 -0.344564 0.720281 -0.062500 1 0 0 0 0 0 2 605238
-0.002293 0.000345 0.119280 0.292766 -0.344567 0.720275 -0.062500 1 0 0 0 0 0 2 606240
-0.002293 0.000345 0.119280 0.292755 -0.344565 0.720280 -0.062500 1 0 0 0 0 0 2 607218
-0.002293 0.000345 0.119280 0.292766 -0.344568 0.720275 -0.062500 1 0 0 0 0 0 2 608246
-0.002293 0.000345 0.119280 0.292763 -0.344556 0.720287 -0.062500 1 0 0 0 0 0 2 609245
-0.002293 0.000345 0.119280 0.292766 -0.344567 0.720275 -0.062500 1 0 0 0 0 0 2 610245
-0.002312 0.000349 0.119290 0.555851 -0.406798 0.582264 -0.062500 1 0 0 0 0 0 2 611246
-0.002321 0.000351 0.119293 0.466360 -0.385789 0.649904 -0.062500 1 0 0 0 0 0 2 612223
-0.002325 0.000352 0.119294 0.400177 -0.370138 0.684808 -0.062500 1 0 0 0 0 0 2 613245
-0.002328 0.000353 0.119295 0.365201 -0.361820 0.698018 -0.062500 1 0 0 0 0 0 2 614245
-0.002329 0.000353 0.119295 0.347595 -0.357630 0.702716 -0.062500 1 0 0 0 0 0 2 615234
-0.002330 0.000353 0.119295 0.338831 -0.355526 0.704345 -0.062500 1 0 0 0 0 0 2 616244
-0.002317 0.000367 0.119306 0.157272 -0.544914 0.554525 -0.062500 1 0 0 0 0 0 2 617251
-0.002311 0.000374 0.119309 0.213171 -0.480347 0.628403 -0.062500 1 0 0 0 0 0 2 618253
-0.002308 0.000377 0.119311 0.256624 -0.432190 0.666517 -0.062500 1 0 0 0 0 0 2 619237
-0.002306 0.000379 0.119311 0.280183 -0.406558 0.680950 -0.062500 1 0 0 0 0 0 2 620249
-0.002305 0.000380 0.119311 0.292235 -0.393592 0.686054 -0.062500 1 0 0 0 0 0 2 621246
-0.002305 0.000380 0.119311 0.298326 -0.387102 0.687848 -0.062500 1 0 0 0 0 0 2 622248
-0.002305 0.000380 0.119311 0.301399 -0.383849 0.688459 -0.062500 1 0 0 0 0 0 2 623241
-0.002305 0.000381 0.119311 0.302929 -0.382225 0.688681 -0.062500 1 0 0 0 0 0 2 624233
-0.002305 0.000381 0.119311 0.303705 -0.381411 0.688756 -0.062500 1 0 0 0 0 0 2 625245
-0.002305 0.000381 0.119311 0.304098 -0.381014 0.688777 -0.062500 1 0 0 0 0 0 2 626232
-0.002304 0.000381 0.119311 0.304282 -0.380809 0.688789 -0.062500 1 0 0 0 0 0 2 627249
-0.002304 0.000381 0.119311 0.304382 -0.380703 0.688786 -0.062500 1 0 0 0 0 0 2 628246
-0.002304 0.000381 0.119311 0.304421 -0.380662 0.688793 -0.062500 1 0 0 0 0 0 2 629244
-0.002304 0.000381 0.119311 0.304447 -0.380634 0.688794 -0.062500 1 0 0 0 0 0 2 630219
-0.002304 0.000381 0.119311 0.304465 -0.380616 0.688788 -0.062500 1 0 0 0 0 0 2 631252
-0.002328 0.000403 0.119310 0.640688 -0.693962 0.700181 -0.062500 1 0 0 0 0 0 2 632246
-0.002328 0.000428 0.119321 0.350689 -0.779296 0.544493 -0.062500 1 0 0 0 0 0 2 633249
-0.002327 0.000440 0.119324 0.324276 -0.636415 0.615184 -0.062500 1 0 0 0 0 0 2 634244
-0.002327 0.000446 0.119326 0.323735 -0.546489 0.652062 -0.062500 1 0 0 0 0 0 2 635233
-0.002327 0.000449 0.119326 0.324983 -0.499697 0.666043 -0.062500 1 0 0 0 0 0 2 636239
-0.002327 0.000451 0.119326 0.325870 -0.476151 0.671007 -0.062500 1 0 0 0 0 0 2 637229
-0.002327 0.000452 0.119326 0.326359 -0.464340 0.672737 -0.062500 1 0 0 0 0 0 2 638237
-0.002327 0.000452 0.119326 0.326628 -0.458462 0.673326 -0.062500 1 0 0 0 0 0 2 639243
-0.002327 0.000452 0.119326 0.326767 -0.455510 0.673535 -0.062500 1 0 0 0 0 0 2 640229
-0.002327 0.000452 0.119326 0.326836 -0.454027 0.673619 -0.062500 1 0 0 0 0 0 2 641238
-0.002327 0.000453 0.119326 0.326869 -0.453295 0.673630 -0.062500 1 0 0 0 0 0 2 642229
-0.002327 0.000453 0.119326 0.326890 -0.452931 0.673649 -0.062500 1 0 0 0 0 0 2 643238
-0.002327 0.000453 0.119326 0.326894 -0.452743 0.673650 -0.062500 1 0 0 0 0 0 2 644228
-0.002327 0.000453 0.119326 0.326913 -0.452652 0.673650 -0.062500 1 0 0 0 0 0 2 645237
-0.002327 0.000453 0.119326 0.326909 -0.452592 0.673650 -0.062500 1 0 0 0 0 0 2 646240
-0.002327 0.000453 0.119326 0.326908 -0.452588 0.673650 -0.062500 1 0 0 0 0 0 2 647228
-0.002327 0.000453 0.119326 0.326913 -0.452569 0.673650 -0.062500 1 0 0 0 0 0 2 648237
-0.002314 0.000466 0.119337 0.149587 -0.643242 0.523510 -0.062500 1 0 0 0 0 0 2 649228
-0.002308 0.000473 0.119341 0.207719 -0.579061 0.597064 -0.062500 1 0 0 0 0 0 2 650237
-0.002305 0.000476 0.119342 0.252300 -0.531111 0.635041 -0.062500 1 0 0 0 0 0 2 651228
-0.002303 0.000478 0.119343 0.276422 -0.505582 0.649435 -0.062500 1 0 0 0 0 0 2 652237
-0.002302 0.000479 0.119343 0.288762 -0.492671 0.654528 -0.062500 1 0 0 0 0 0 2 653237
-0.002302 0.000479 0.119343 0.294987 -0.486227 0.656310 -0.062500 1 0 0 0 0 0 2 654244
-0.002301 0.000480 0.119343 0.298115 -0.482988 0.656931 -0.062500 1 0 0 0 0 0 2 655242
-0.002301 0.000480 0.119343 0.299696 -0.481375 0.657147 -0.062500 1 0 0 0 0 0 2 656236
-0.002301 0.000480 0.119343 0.300488 -0.480564 0.657215 -0.062500 1 0 0 0 0 0 2 657241
-0.002301 0.000480 0.119343 0.300869 -0.480165 0.657241 -0.062500 1 0 0 0 0 0 2 658248
-0.002301 0.000480 0.119343 0.301083 -0.479956 0.657247 -0.062500 1 0 0 0 0 0 2 659243
-0.002301 0.000480 0.119343 0.301170 -0.479867 0.657249 -0.062500 1 0 0 0 0 0 2 660248
-0.002301 0.000480 0.119343 0.301224 -0.479811 0.657250 -0.062500 1 0 0 0 0 0 2 661246
-0.002301 0.000480 0.119343 0.301255 -0.479793 0.657258 -0.062500 1 0 0 0 0 0 2 662245
-0.002301 0.000480 0.119343 0.301262 -0.479772 0.657259 -0.062500 1 0 0 0 0 0 2 663249
-0.002307 0.000498 0.119363 0.387166 -0.732943 0.369373 -0.062500 1 0 0 0 0 0 2 664246
-0.002310 0.000507 0.119370 0.355775 -0.647594 0.510354 -0.062500 1 0 0 0 0 0 2 665245
-0.002312 0.000511 0.119373 0.334146 -0.583907 0.583184 -0.062500 1 0 0 0 0 0 2 666245
-0.002312 0.000514 0.119374 0.323266 -0.550050 0.610797 -0.062500 1 0 0 0 0 0 2 667245
-0.002313 0.000515 0.119374 0.318004 -0.532955 0.620581 -0.062500 1 0 0 0 0 0 2 668252
-0.002313 0.000515 0.119374 0.315438 -0.524400 0.623999 -0.062500 1 0 0 0 0 0 2 669218
-0.002313 0.000516 0.119374 0.314200 -0.520109 0.625188 -0.062500 1 0 0 0 0 0 2 670247
-0.002313 0.000516 0.119374 0.313593 -0.517974 0.625589 -0.062500 1 0 0 0 0 0 2 671247
-0.002313 0.000516 0.119374 0.313288 -0.516913 0.625739 -0.062500 1 0 0 0 0 0 2 672244
-0.002313 0.000516 0.119374 0.313125 -0.516386 0.625791 -0.062500 1 0 0 0 0 0 2 673242
-0.002313 0.000516 0.119374 0.313065 -0.516123 0.625799 -0.062500 1 0 0 0 0 0 2 674247
-0.002313 0.000516 0.119374 0.313024 -0.515983 0.625804 -0.062500 1 0 0 0 0 0 2 675246
-0.002313 0.000516 0.119374 0.313004 -0.515918 0.625810 -0.062500 1 0 0 0 0 0 2 676244
-0.002313 0.000516 0.119374 0.312992 -0.515880 0.625810 -0.062500 1 0 0 0 0 0 2 677245
-0.002313 0.000516 0.119374 0.312983 -0.515855 0.625816 -0.062500 1 0 0 0 0 0 2 678244
-0.002300 0.000529 0.119385 0.135503 -0.706742 0.475860 -0.062500 1 0 0 0 0 0 2 679245
-0.002294 0.000536 0.119389 0.193701 -0.642452 0.549308 -0.062500 1 0 0 0 0 0 2 680244
-0.002291 0.000540 0.119390 0.238317 -0.594453 0.587244 -0.062500 1 0 0 0 0 0 2 681244
-0.002289 0.000541 0.119390 0.262439 -0.568906 0.601611 -0.062500 1 0 0 0 0 0 2 682243
-0.002288 0.000542 0.119390 0.274809 -0.555990 0.606717 -0.062500 1 0 0 0 0 0 2 683245
-0.002288 0.000543 0.119391 0.281039 -0.549531 0.608489 -0.062500 1 0 0 0 0 0 2 684247
-0.002306 0.000547 0.119400 0.547612 -0.608772 0.471252 -0.062500 1 0 0 0 0 0 2 685242
-0.002316 0.000550 0.119404 0.459566 -0.585967 0.538989 -0.062500 1 0 0 0 0 0 2 686243
-0.002320 0.000551 0.119405 0.394101 -0.569451 0.573931 -0.062500 1 0 0 0 0 0 2 687245
-0.002322 0.000551 0.119405 0.359453 -0.560721 0.587178 -0.062500 1 0 0 0 0 0 2 688244
-0.002324 0.000552 0.119406 0.342040 -0.556327 0.591883 -0.062500 1 0 0 0 0 0 2 689243
-0.002324 0.000552 0.119406 0.333352 -0.554133 0.593509 -0.062500 1 0 0 0 0 0 2 690244
-0.002324 0.000552 0.119406 0.329022 -0.553045 0.594084 -0.062500 1 0 0 0 0 0 2 691245
-0.002325 0.000552 0.119406 0.326858 -0.552496 0.594270 -0.062500 1 0 0 0 0 0 2 692232
-0.002325 0.000552 0.119406 0.325779 -0.552228 0.594348 -0.062500 1 0 0 0 0 0 2 693246
-0.002325 0.000552 0.119406 0.325240 -0.552078 0.594372 -0.062500 1 0 0 0 0 0 2 695943
-0.002325 0.000552 0.119406 0.324966 -0.552022 0.594373 -0.062500 1 0 0 0 0 0 2 696323
-0.002325 0.000552 0.119406 0.324841 -0.551983 0.594383 -0.062500 1 0 0 0 0 0 2 697322
-0.002325 0.000552 0.119406 0.324777 -0.551966 0.594376 -0.062500 1 0 0 0 0 0 2 698289
-0.002325 0.000552 0.119406 0.324726 -0.551954 0.594380 -0.062500 1 0 0 0 0 0 2 699291
-0.002325 0.000552 0.119406 0.324722 -0.551953 0.594380 -0.062500 1 0 0 0 0 0 2 700330
-0.002325 0.000552 0.119406 0.324710 -0.551950 0.594387 -0.062500 1 0 0 0 0 0 2 701319
-0.002325 0.000552 0.119406 0.324698 -0.551948 0.594374 -0.062500 1 0 0 0 0 0 2 702321
-0.002325 0.000552 0.119406 0.324708 -0.551950 0.594386 -0.062500 1 0 0 0 0 0 2 703295
-0.002325 0.000552 0.119406 0.324698 -0.551948 0.594374 -0.062500 1 0 0 0 0 0 2 704297
-0.002325 0.000552 0.119406 0.324709 -0.551950 0.594386 -0.062500 1 0 0 0 0 0 2 705285
-0.002325 0.000552 0.119406 0.324698 -0.551948 0.594373 -0.062500 1 0 0 0 0 0 2 706310
-0.002325 0.000552 0.119406 0.324709 -0.551950 0.594386 -0.062500 1 0 0 0 0 0 2 707316
-0.002325 0.000552 0.119406 0.324699 -0.551948 0.594373 -0.062500 1 0 0 0 0 0 2 708294
-0.002325 0.000552 0.119406 0.324709 -0.551950 0.594386 -0.062500 1 0 0 0 0 0 2 709309
-0.002325 0.000552 0.119406 0.324699 -0.551948 0.594373 -0.062500 1 0 0 0 0 0 2 710293
-0.002325 0.000552 0.119406 0.324709 -0.551950 0.594386 -0.062500 1 0 0 0 0 0 2 711309
-0.002325 0.000552 0.119406 0.324699 -0.551948 0.594373 -0.062500 1 0 0 0 0 0 2 712293
-0.002325 0.000552 0.119406 0.324697 -0.551947 0.594392 -0.062500 1 0 0 0 0 0 2 713307
-0.002325 0.000552 0.119406 0.324697 -0.551947 0.594374 -0.062500 1 0 0 0 0 0 2 714293
-0.002325 0.000552 0.119406 0.324709 -0.551950 0.594386 -0.062500 1 0 0 0 0 0 2 715309
-0.002325 0.000552 0.119406 0.324699 -0.551948 0.594373 -0.062500 1 0 0 0 0 0 2 716317
-0.002325 0.000552 0.119406 0.324709 -0.551950 0.594386 -0.062500 1 0 0 0 0 0 2 717293
-0.002325 0.000552 0.119406 0.324699 -0.551948 0.594373 -0.062500 1 0 0 0 0 0 2 718309
-0.002325 0.000552 0.119406 0.324710 -0.551950 0.594386 -0.062500 1 0 0 0 0 0 2 719291
-0.002325 0.000552 0.119406 0.324687 -0.551945 0.594380 -0.062500 1 0 0 0 0 0 2 720307
-0.002325 0.000552 0.119406 0.324704 -0.551938 0.594380 -0.062500 1 0 0 0 0 0 2 721292
-0.002325 0.000552 0.119406 0.324702 -0.551957 0.594379 -0.062500 1 0 0 0 0 0 2 722457
-0.002325 0.000552 0.119406 0.324706 -0.551939 0.594379 -0.062500 1 0 0 0 0 0 2 723291
-0.002325 0.000552 0.119406 0.324702 -0.551958 0.594379 -0.062500 1 0 0 0 0 0 2 724226
-0.002325 0.000552 0.119406 0.324706 -0.551939 0.594379 -0.062500 1 0 0 0 0 0 2 725235
-0.002325 0.000552 0.119406 0.324702 -0.551958 0.594379 -0.062500 1 0 0 0 0 0 2 726226
-0.002325 0.000552 0.119406 0.324694 -0.551937 0.594386 -0.062500 1 0 0 0 0 0 2 727235
-0.002325 0.000552 0.119406 0.324701 -0.551957 0.594380 -0.062500 1 0 0 0 0 0 2 728225
-0.002325 0.000552 0.119406 0.324706 -0.551939 0.594380 -0.062500 1 0 0 0 0 0 2 729235
-0.002325 0.000552 0.119406 0.324702 -0.551958 0.594380 -0.062500 1 0 0 0 0 0 2 730225
-0.002325 0.000552 0.119406 0.324706 -0.551939 0.594379 -0.062500 1 0 0 0 0 0 2 731235
-0.002325 0.000552 0.119406 0.324702 -0.551958 0.594379 -0.062500 1 0 0 0 0 0 2 732226
-0.002325 0.000552 0.119406 0.324707 -0.551940 0.594379 -0.062500 1 0 0 0 0 0 2 733235
-0.002325 0.000552 0.119406 0.324690 -0.551955 0.594386 -0.062500 1 0 0 0 0 0 2 734225
-0.002325 0.000552 0.119406 0.324705 -0.551939 0.594380 -0.062500 1 0 0 0 0 0 2 735234
-0.002325 0.000552 0.119406 0.324702 -0.551958 0.594380 -0.062500 1 0 0 0 0 0 2 736225
-0.002325 0.000552 0.119406 0.324706 -0.551939 0.594380 -0.062500 1 0 0 0 0 0 2 737231
-0.002325 0.000552 0.119406 0.324702 -0.551958 0.594380 -0.062500 1 0 0 0 0 0 2 738236
-0.002325 0.000552 0.119406 0.324707 -0.551940 0.594379 -0.062500 1 0 0 0 0 0 2 739235
-0.002344 0.000556 0.119415 0.588276 -0.614462 0.456656 -0.062500 1 0 0 0 0 0 2 740227
-0.002353 0.000559 0.119419 0.498588 -0.593248 0.524124 -0.062500 1 0 0 0 0 0 2 741239
-0.002357 0.000560 0.119420 0.432296 -0.577534 0.558944 -0.062500 1 0 0 0 0 0 2 742244
-0.002360 0.000560 0.119420 0.397241 -0.569209 0.572156 -0.062500 1 0 0 0 0 0 2 743426
-0.002361 0.000561 0.119421 0.379623 -0.565006 0.576839 -0.062500 1 0 0 0 0 0 2 744243
-0.002362 0.000561 0.119421 0.370840 -0.562919 0.578477 -0.062500 1 0 0 0 0 0 2 745245
-0.002362 0.000561 0.119421 0.366460 -0.561868 0.579031 -0.062500 1 0 0 0 0 0 2 746244
-0.002362 0.000561 0.119421 0.364276 -0.561338 0.579239 -0.062500 1 0 0 0 0 0 2 747248
-0.002362 0.000561 0.119421 0.363179 -0.561086 0.579305 -0.062500 1 0 0 0 0 0 2 748242
-0.002362 0.000561 0.119421 0.362634 -0.560958 0.579329 -0.062500 1 0 0 0 0 0 2 749241
-0.002362 0.000561 0.119421 0.362369 -0.560895 0.579336 -0.062500 1 0 0 0 0 0 2 750242
-0.002349 0.000574 0.119431 0.184713 -0.751875 0.429387 -0.062500 1 0 0 0 0 0 2 751243
-0.002343 0.000581 0.119435 0.242820 -0.687504 0.502822 -0.062500 1 0 0 0 0 0 2 752242
-0.002340 0.000585 0.119436 0.287407 -0.639455 0.540761 -0.062500 1 0 0 0 0 0 2 753244
-0.002338 0.000586 0.119437 0.311550 -0.613908 0.555127 -0.062500 1 0 0 0 0 0 2 754246
-0.002337 0.000587 0.119437 0.323895 -0.600991 0.560240 -0.062500 1 0 0 0 0 0 2 755244
-0.002337 0.000588 0.119437 0.330132 -0.594521 0.562019 -0.062500 1 0 0 0 0 0 2 756244
-0.002355 0.000592 0.119447 0.596968 -0.653858 0.424981 -0.062500 1 0 0 0 0 0 2 757235
-0.002365 0.000595 0.119450 0.508797 -0.630997 0.492608 -0.062500 1 0 0 0 0 0 2 758242
-0.002369 0.000596 0.119451 0.443276 -0.614459 0.527505 -0.062500 1 0 0 0 0 0 2 759243
-0.002372 0.000596 0.119452 0.408609 -0.605723 0.540737 -0.062500 1 0 0 0 0 0 2 760241
-0.002373 0.000597 0.119452 0.391176 -0.601334 0.545421 -0.062500 1 0 0 0 0 0 2 761242
-0.002373 0.000597 0.119452 0.382479 -0.599140 0.547059 -0.062500 1 0 0 0 0 0 2 762241
-0.002374 0.000597 0.119452 0.378141 -0.598040 0.547625 -0.062500 1 0 0 0 0 0 2 763242
-0.002374 0.000597 0.119452 0.375987 -0.597492 0.547822 -0.062500 1 0 0 0 0 0 2 764241
-0.002374 0.000597 0.119452 0.374905 -0.597211 0.547893 -0.062500 1 0 0 0 0 0 2 765240
-0.002393 0.000601 0.119462 0.638203 -0.659673 0.410398 -0.062500 1 0 0 0 0 0 2 766240
-0.002402 0.000604 0.119465 0.548128 -0.638348 0.477751 -0.062500 1 0 0 0 0 0 2 767242
-0.002407 0.000605 0.119466 0.481636 -0.622579 0.512534 -0.062500 1 0 0 0 0 0 2 768237
-0.002409 0.000605 0.119467 0.446495 -0.614232 0.525723 -0.062500 1 0 0 0 0 0 2 769243
-0.002397 0.000619 0.119478 0.251284 -0.801148 0.380481 -0.062500 1 0 0 0 0 0 2 770226
-0.002392 0.000626 0.119481 0.300639 -0.734646 0.455503 -0.062500 1 0 0 0 0 0 2 771338
-0.002389 0.000630 0.119483 0.340866 -0.685531 0.494005 -0.062500 1 0 0 0 0 0 2 772295
-0.002387 0.000631 0.119483 0.362840 -0.659443 0.508593 -0.062500 1 0 0 0 0 0 2 773326
-0.002386 0.000632 0.119483 0.374124 -0.646267 0.513766 -0.062500 1 0 0 0 0 0 2 774311
-0.002386 0.000633 0.119483 0.379823 -0.639666 0.515568 -0.062500 1 0 0 0 0 0 2 775288
-0.002386 0.000633 0.119483 0.382688 -0.636377 0.516193 -0.062500 1 0 0 0 0 0 2 776285
-0.002386 0.000633 0.119483 0.384119 -0.634739 0.516410 -0.062500 1 0 0 0 0 0 2 777340
-0.002373 0.000647 0.119494 0.207201 -0.825133 0.366672 -0.062500 1 0 0 0 0 0 2 778330
-0.002366 0.000654 0.119498 0.265783 -0.760260 0.440043 -0.062500 1 0 0 0 0 0 2 779316
-0.002382 0.000661 0.119509 0.574548 -0.774625 0.340470 -0.062500 1 0 0 0 0 0 2 780316
-0.002390 0.000665 0.119513 0.508981 -0.727639 0.422142 -0.062500 1 0 0 0 0 0 2 781309
-0.002394 0.000667 0.119514 0.455012 -0.698918 0.462031 -0.062500 1 0 0 0 0 0 2 782318
-0.002395 0.000668 0.119515 0.426197 -0.684089 0.477010 -0.062500 1 0 0 0 0 0 2 783317
-0.002396 0.000669 0.119515 0.411703 -0.676656 0.482309 -0.062500 1 0 0 0 0 0 2 784315
-0.002397 0.000669 0.119515 0.404479 -0.672941 0.484154 -0.062500 1 0 0 0 0 0 2 785328
-0.002397 0.000669 0.119515 0.400895 -0.671078 0.484803 -0.062500 1 0 0 0 0 0 2 786318
-0.002397 0.000669 0.119515 0.399108 -0.670163 0.485019 -0.062500 1 0 0 0 0 0 2 787319
-0.002397 0.000669 0.119515 0.398210 -0.669690 0.485088 -0.062500 1 0 0 0 0 0 2 788290
-0.002397 0.000669 0.119515 0.397759 -0.669461 0.485119 -0.062500 1 0 0 0 0 0 2 789318
-0.002397 0.000669 0.119515 0.397538 -0.669349 0.485142 -0.062500 1 0 0 0 0 0 2 790308
-0.002397 0.000669 0.119515 0.397437 -0.669301 0.485134 -0.062500 1 0 0 0 0 0 2 791320
-0.002397 0.000669 0.119515 0.397366 -0.669262 0.485131 -0.062500 1 0 0 0 0 0 2 792277
-0.002385 0.000683 0.119526 0.219644 -0.860588 0.335387 -0.062500 1 0 0 0 0 0 2 793310
-0.002378 0.000690 0.119529 0.277852 -0.796065 0.408693 -0.062500 1 0 0 0 0 0 2 794307
-0.002375 0.000693 0.119531 0.322513 -0.747936 0.446582 -0.062500 1 0 0 0 0 0 2 795292
-0.002373 0.000695 0.119531 0.346683 -0.722351 0.460940 -0.062500 1 0 0 0 0 0 2 796307
-0.002372 0.000696 0.119531 0.359069 -0.709434 0.466055 -0.062500 1 0 0 0 0 0 2 797291
-0.002372 0.000696 0.119531 0.365318 -0.702958 0.467828 -0.062500 1 0 0 0 0 0 2 798306
-0.002372 0.000696 0.119531 0.368450 -0.699730 0.468442 -0.062500 1 0 0 0 0 0 2 799310
-0.002391 0.000701 0.119541 0.634095 -0.760849 0.331234 -0.062500 1 0 0 0 0 0 2 800349
-0.002400 0.000703 0.119544 0.545004 -0.738674 0.398588 -0.062500 1 0 0 0 0 0 2 801293
-0.002404 0.000704 0.119546 0.478994 -0.722504 0.433374 -0.062500 1 0 0 0 0 0 2 802307
-0.002407 0.000705 0.119546 0.444089 -0.713968 0.446573 -0.062500 1 0 0 0 0 0 2 803290
-0.002408 0.000705 0.119546 0.426531 -0.709682 0.451265 -0.062500 1 0 0 0 0 0 2 804307
-0.002409 0.000705 0.119546 0.417784 -0.707526 0.452891 -0.062500 1 0 0 0 0 0 2 805291
-0.002409 0.000705 0.119546 0.413419 -0.706463 0.453459 -0.062500 1 0 0 0 0 0 2 806290
-0.002409 0.000705 0.119546 0.411244 -0.705936 0.453661 -0.062500 1 0 0 0 0 0 2 807289
-0.002409 0.000705 0.119546 0.410151 -0.705666 0.453725 -0.062500 1 0 0 0 0 0 2 808224
-0.002409 0.000705 0.119546 0.409618 -0.705539 0.453741 -0.062500 1 0 0 0 0 0 2 809233
-0.002409 0.000705 0.119546 0.409341 -0.705473 0.453754 -0.062500 1 0 0 0 0 0 2 810223
-0.002409 0.000705 0.119546 0.409212 -0.705421 0.453757 -0.062500 1 0 0 0 0 0 2 811232
-0.002409 0.000705 0.119546 0.409138 -0.705412 0.453762 -0.062500 1 0 0 0 0 0 2 812223
-0.002409 0.000705 0.119546 0.409098 -0.705403 0.453762 -0.062500 1 0 0 0 0 0 2 813232
-0.002396 0.000719 0.119557 0.231327 -0.896842 0.304077 -0.062500 1 0 0 0 0 0 2 814223
-0.002390 0.000726 0.119561 0.289546 -0.832280 0.377333 -0.062500 1 0 0 0 0 0 2 815232
-0.002387 0.000729 0.119562 0.334233 -0.784127 0.415214 -0.062500 1 0 0 0 0 0 2 816222
-0.002385 0.000731 0.119562 0.358425 -0.758532 0.429578 -0.062500 1 0 0 0 0 0 2 817233
-0.002384 0.000732 0.119563 0.370807 -0.745607 0.434676 -0.062500 1 0 0 0 0 0 2 818224
-0.002384 0.000732 0.119563 0.377048 -0.739138 0.436459 -0.062500 1 0 0 0 0 0 2 819232
-0.002384 0.000732 0.119563 0.380204 -0.735915 0.437081 -0.062500 1 0 0 0 0 0 2 820223
-0.002383 0.000733 0.119563 0.381768 -0.734296 0.437286 -0.062500 1 0 0 0 0 0 2 821232
-0.002383 0.000733 0.119563 0.382571 -0.733486 0.437364 -0.062500 1 0 0 0 0 0 2 822230
-0.002383 0.000733 0.119563 0.382955 -0.733086 0.437391 -0.062500 1 0 0 0 0 0 2 823229
-0.002383 0.000733 0.119563 0.383169 -0.732877 0.437397 -0.062500 1 0 0 0 0 0 2 824231
-0.002383 0.000733 0.119563 0.383265 -0.732778 0.437406 -0.062500 1 0 0 0 0 0 2 825470
-0.002383 0.000733 0.119563 0.383312 -0.732730 0.437401 -0.062500 1 0 0 0 0 0 2 826241
-0.002383 0.000733 0.119563 0.383342 -0.732713 0.437408 -0.062500 1 0 0 0 0 0 2 827295
-0.002383 0.000733 0.119563 0.383341 -0.732701 0.437402 -0.062500 1 0 0 0 0 0 2 828247
-0.002383 0.000733 0.119563 0.383360 -0.732695 0.437402 -0.062500 1 0 0 0 0 0 2 829241
-0.002383 0.000733 0.119563 0.383355 -0.732672 0.437408 -0.062500 1 0 0 0 0 0 2 830240
-0.002383 0.000733 0.119563 0.383361 -0.732692 0.437402 -0.062500 1 0 0 0 0 0 2 831212
-0.002383 0.000733 0.119563 0.383367 -0.732674 0.437402 -0.062500 1 0 0 0 0 0 2 832210
-0.002383 0.000733 0.119563 0.383363 -0.732693 0.437401 -0.062500 1 0 0 0 0 0 2 833237
-0.002383 0.000733 0.119563 0.383355 -0.732672 0.437408 -0.062500 1 0 0 0 0 0 2 834231
-0.002383 0.000733 0.119563 0.383369 -0.732684 0.437409 -0.062500 1 0 0 0 0 0 2 835243
-0.002383 0.000733 0.119563 0.383359 -0.732682 0.437395 -0.062500 1 0 0 0 0 0 2 836244
-0.002383 0.000733 0.119563 0.383358 -0.732682 0.437414 -0.062500 1 0 0 0 0 0 2 837212
-0.002383 0.000733 0.119563 0.383358 -0.732682 0.437396 -0.062500 1 0 0 0 0 0 2 838244
-0.002383 0.000733 0.119563 0.383369 -0.732685 0.437408 -0.062500 1 0 0 0 0 0 2 839230
-0.002383 0.000733 0.119563 0.383368 -0.732674 0.437402 -0.062500 1 0 0 0 0 0 2 840238
-0.002383 0.000733 0.119563 0.383363 -0.732693 0.437402 -0.062500 1 0 0 0 0 0 2 841238
-0.002383 0.000733 0.119563 0.383355 -0.732672 0.437408 -0.062500 1 0 0 0 0 0 2 842238
-0.002383 0.000733 0.119563 0.383361 -0.732693 0.437402 -0.062500 1 0 0 0 0 0 2 843241
-0.002383 0.000733 0.119563 0.383367 -0.732675 0.437401 -0.062500 1 0 0 0 0 0 2 844267
-0.002383 0.000733 0.119563 0.383359 -0.732681 0.437415 -0.062500 1 0 0 0 0 0 2 845234
-0.002383 0.000733 0.119563 0.383358 -0.732682 0.437396 -0.062500 1 0 0 0 0 0 2 846227
-0.002383 0.000733 0.119563 0.383370 -0.732685 0.437408 -0.062500 1 0 0 0 0 0 2 847332
-0.002383 0.000733 0.119563 0.383360 -0.732683 0.437395 -0.062500 1 0 0 0 0 0 2 848311
-0.002383 0.000733 0.119563 0.383358 -0.732682 0.437414 -0.062500 1 0 0 0 0 0 2 849320
-0.002383 0.000733 0.119563 0.383366 -0.732673 0.437403 -0.062500 1 0 0 0 0 0 2 850284
-0.002383 0.000733 0.119563 0.383362 -0.732693 0.437402 -0.062500 1 0 0 0 0 0 2 851296
-0.002383 0.000733 0.119563 0.383367 -0.732675 0.437402 -0.062500 1 0 0 0 0 0 2 852324
-0.002383 0.000733 0.119563 0.383350 -0.732690 0.437408 -0.062500 1 0 0 0 0 0 2 853317
-0.002383 0.000733 0.119563 0.383365 -0.732674 0.437402 -0.062500 1 0 0 0 0 0 2 854317
-0.002383 0.000733 0.119563 0.383370 -0.732684 0.437409 -0.062500 1 0 0 0 0 0 2 855291
-0.002383 0.000733 0.119563 0.383360 -0.732682 0.437395 -0.062500 1 0 0 0 0 0 2 856310
-0.002383 0.000733 0.119563 0.383358 -0.732682 0.437414 -0.062500 1 0 0 0 0 0 2 857280
-0.002383 0.000733 0.119563 0.383358 -0.732682 0.437396 -0.062500 1 0 0 0 0 0 2 858283
-0.002383 0.000733 0.119563 0.383370 -0.732685 0.437408 -0.062500 1 0 0 0 0 0 2 859310
-0.002402 0.000737 0.119572 0.647545 -0.795449 0.300048 -0.062500 1 0 0 0 0 0 2 860305
-0.002412 0.000739 0.119576 0.557609 -0.774064 0.367283 -0.062500 1 0 0 0 0 0 2 861280
-0.002416 0.000740 0.119577 0.491176 -0.758290 0.402034 -0.062500 1 0 0 0 0 0 2 862315
-0.002419 0.000741 0.119577 0.456056 -0.749941 0.415211 -0.062500 1 0 0 0 0 0 2 863312
-0.002420 0.000741 0.119578 0.438400 -0.745761 0.419895 -0.062500 1 0 0 0 0 0 2 864314
-0.002420 0.000741 0.119578 0.429592 -0.743651 0.421529 -0.062500 1 0 0 0 0 0 2 865311
-0.002421 0.000742 0.119578 0.425208 -0.742620 0.422091 -0.062500 1 0 0 0 0 0 2 866317
-0.002421 0.000742 0.119578 0.423012 -0.742100 0.422290 -0.062500 1 0 0 0 0 0 2 867284
-0.002421 0.000742 0.119578 0.421920 -0.741841 0.422361 -0.062500 1 0 0 0 0 0 2 868310
-0.002421 0.000742 0.119578 0.421375 -0.741712 0.422384 -0.062500 1 0 0 0 0 0 2 869313
-0.002421 0.000742 0.119578 0.421097 -0.741646 0.422398 -0.062500 1 0 0 0 0 0 2 870281
-0.002421 0.000742 0.119578 0.420972 -0.741605 0.422389 -0.062500 1 0 0 0 0 0 2 871283
-0.002421 0.000742 0.119578 0.420898 -0.741597 0.422392 -0.062500 1 0 0 0 0 0 2 872281
-0.002421 0.000742 0.119578 0.420862 -0.741601 0.422398 -0.062500 1 0 0 0 0 0 2 873315
-0.002421 0.000742 0.119578 0.420844 -0.741587 0.422398 -0.062500 1 0 0 0 0 0 2 874312
-0.002421 0.000742 0.119578 0.420840 -0.741575 0.422391 -0.062500 1 0 0 0 0 0 2 875318
-0.002421 0.000742 0.119578 0.420831 -0.741582 0.422403 -0.062500 1 0 0 0 0 0 2 876311
-0.002421 0.000742 0.119578 0.420831 -0.741583 0.422385 -0.062500 1 0 0 0 0 0 2 877307
-0.002421 0.000742 0.119578 0.420830 -0.741583 0.422403 -0.062500 1 0 0 0 0 0 2 878289
-0.002421 0.000742 0.119578 0.420827 -0.741571 0.422398 -0.062500 1 0 0 0 0 0 2 879306
-0.002421 0.000742 0.119578 0.420834 -0.741593 0.422391 -0.062500 1 0 0 0 0 0 2 880290
-0.002421 0.000742 0.119578 0.420827 -0.741572 0.422396 -0.062500 1 0 0 0 0 0 2 881304
-0.002408 0.000755 0.119588 0.242990 -0.933139 0.272778 -0.062500 1 0 0 0 0 0 2 882288
-0.002402 0.000762 0.119592 0.301250 -0.868507 0.345991 -0.062500 1 0 0 0 0 0 2 883415
-0.002398 0.000765 0.119593 0.345959 -0.820334 0.383860 -0.062500 1 0 0 0 0 0 2 884304
-0.002397 0.000767 0.119594 0.370149 -0.794725 0.398221 -0.062500 1 0 0 0 0 0 2 885290
-0.002396 0.000768 0.119594 0.382537 -0.781805 0.403322 -0.062500 1 0 0 0 0 0 2 886302
-0.002396 0.000768 0.119594 0.388800 -0.775329 0.405104 -0.062500 1 0 0 0 0 0 2 887290
-0.002395 0.000769 0.119594 0.391949 -0.772102 0.405711 -0.062500 1 0 0 0 0 0 2 888304
-0.002400 0.000787 0.119583 0.466411 -1.021103 0.556556 -0.062500 1 0 0 0 0 0 2 889302
-0.002403 0.000796 0.119579 0.444129 -0.936486 0.483022 -0.062500 1 0 0 0 0 0 2 890288
-0.002404 0.000800 0.119578 0.426214 -0.873089 0.444902 -0.062500 1 0 0 0 0 0 2 891289
-0.002405 0.000802 0.119578 0.416305 -0.839197 0.430425 -0.062500 1 0 0 0 0 0 2 892221
-0.002424 0.000808 0.119587 0.675441 -0.884873 0.288051 -0.062500 1 0 0 0 0 0 2 893230
-0.002434 0.000811 0.119591 0.582842 -0.854813 0.353419 -0.062500 1 0 0 0 0 0 2 894231
-0.002439 0.000812 0.119592 0.515038 -0.834674 0.387512 -0.062500 1 0 0 0 0 0 2 895221
-0.002441 0.000813 0.119592 0.479226 -0.824175 0.400467 -0.062500 1 0 0 0 0 0 2 896230
-0.002442 0.000813 0.119592 0.461237 -0.818894 0.405067 -0.062500 1 0 0 0 0 0 2 897220
-0.002443 0.000813 0.119592 0.452248 -0.816271 0.406674 -0.062500 1 0 0 0 0 0 2 898230
-0.002443 0.000814 0.119592 0.447763 -0.814958 0.407225 -0.062500 1 0 0 0 0 0 2 899221
-0.002443 0.000814 0.119592 0.445536 -0.814311 0.407428 -0.062500 1 0 0 0 0 0 2 900229
-0.002443 0.000814 0.119592 0.444434 -0.813980 0.407491 -0.062500 1 0 0 0 0 0 2 901231
-0.002443 0.000814 0.119592 0.443858 -0.813818 0.407512 -0.062500 1 0 0 0 0 0 2 902221
-0.002443 0.000814 0.119592 0.443593 -0.813733 0.407519 -0.062500 1 0 0 0 0 0 2 903229
-0.002443 0.000814 0.119592 0.443449 -0.813697 0.407528 -0.062500 1 0 0 0 0 0 2 904221
-0.002443 0.000814 0.119592 0.443390 -0.813673 0.407527 -0.062500 1 0 0 0 0 0 2 905241
-0.002443 0.000814 0.119592 0.443353 -0.813663 0.407526 -0.062500 1 0 0 0 0 0 2 906228
-0.002443 0.000814 0.119592 0.443327 -0.813657 0.407518 -0.062500 1 0 0 0 0 0 2 907228
-0.002443 0.000814 0.119592 0.443313 -0.813653 0.407524 -0.062500 1 0 0 0 0 0 2 908229
-0.002443 0.000814 0.119592 0.443312 -0.813653 0.407524 -0.062500 1 0 0 0 0 0 2 909229
-0.002462 0.000818 0.119602 0.707754 -0.876542 0.270447 -0.062500 1 0 0 0 0 0 2 910237
-0.002459 0.000834 0.119616 0.439844 -1.046782 0.188020 -0.062500 1 0 0 0 0 0 2 911235
-0.002457 0.000842 0.119621 0.431577 -0.966243 0.295833 -0.062500 1 0 0 0 0 0 2 912241
-0.002456 0.000846 0.119623 0.441151 -0.909683 0.346831 -0.062500 1 0 0 0 0 0 2 913237
-0.002456 0.000848 0.119623 0.447689 -0.879877 0.365862 -0.062500 1 0 0 0 0 0 2 914209
-0.002455 0.000849 0.119624 0.451271 -0.864853 0.372612 -0.062500 1 0 0 0 0 0 2 915238
-0.002455 0.000849 0.119624 0.453142 -0.857352 0.374945 -0.062500 1 0 0 0 0 0 2 916235
-0.002455 0.000850 0.119624 0.454093 -0.853605 0.375768 -0.062500 1 0 0 0 0 0 2 917236
-0.002455 0.000850 0.119624 0.454589 -0.851731 0.376050 -0.062500 1 0 0 0 0 0 2 918236
-0.002455 0.000850 0.119624 0.454830 -0.850798 0.376150 -0.062500 1 0 0 0 0 0 2 919237
-0.002455 0.000850 0.119624 0.454945 -0.850336 0.376184 -0.062500 1 0 0 0 0 0 2 920239
-0.002455 0.000850 0.119624 0.455027 -0.850095 0.376193 -0.062500 1 0 0 0 0 0 2 921224
-0.002455 0.000850 0.119624 0.455044 -0.849978 0.376200 -0.062500 1 0 0 0 0 0 2 922242
-0.002455 0.000850 0.119624 0.455062 -0.849923 0.376207 -0.062500 1 0 0 0 0 0 2 923231
-0.002455 0.000850 0.119624 0.455077 -0.849891 0.376195 -0.062500 1 0 0 0 0 0 2 924236
-0.002455 0.000850 0.119624 0.455086 -0.849881 0.376200 -0.062500 1 0 0 0 0 0 2 925236
-0.002455 0.000850 0.119624 0.455072 -0.849866 0.376200 -0.062500 1 0 0 0 0 0 2 926234
-0.002455 0.000850 0.119624 0.455070 -0.849865 0.376200 -0.062500 1 0 0 0 0 0 2 927236
-0.002442 0.000864 0.119634 0.277137 -1.041663 0.226770 -0.062500 1 0 0 0 0 0 2 928220
-0.002436 0.000870 0.119638 0.335411 -0.976901 0.299892 -0.062500 1 0 0 0 0 0 2 929240
-0.002433 0.000874 0.119639 0.380134 -0.928660 0.337693 -0.062500 1 0 0 0 0 0 2 930232
-0.002431 0.000875 0.119640 0.404355 -0.903038 0.352046 -0.062500 1 0 0 0 0 0 2 931238
-0.002430 0.000876 0.119640 0.416762 -0.890100 0.357141 -0.062500 1 0 0 0 0 0 2 932237
-0.002430 0.000877 0.119640 0.423016 -0.883636 0.358923 -0.062500 1 0 0 0 0 0 2 933235
-0.002430 0.000877 0.119640 0.426173 -0.880400 0.359534 -0.062500 1 0 0 0 0 0 2 934235
-0.002429 0.000877 0.119640 0.427754 -0.878792 0.359757 -0.062500 1 0 0 0 0 0 2 935236
-0.002429 0.000877 0.119640 0.428540 -0.877988 0.359836 -0.062500 1 0 0 0 0 0 2 936244
-0.002429 0.000877 0.119640 0.428939 -0.877572 0.359856 -0.062500 1 0 0 0 0 0 2 937209
-0.002429 0.000877 0.119640 0.429138 -0.877377 0.359868 -0.062500 1 0 0 0 0 0 2 938240
-0.002429 0.000877 0.119640 0.429241 -0.877272 0.359864 -0.062500 1 0 0 0 0 0 2 939240
-0.002429 0.000877 0.119640 0.429292 -0.877234 0.359864 -0.062500 1 0 0 0 0 0 2 940237
-0.002429 0.000877 0.119640 0.429320 -0.877207 0.359865 -0.062500 1 0 0 0 0 0 2 941236
-0.002429 0.000877 0.119640 0.429330 -0.877197 0.359871 -0.062500 1 0 0 0 0 0 2 942235
-0.002429 0.000877 0.119640 0.429335 -0.877176 0.359872 -0.062500 1 0 0 0 0 0 2 943236
-0.002429 0.000877 0.119640 0.429327 -0.877183 0.359866 -0.062500 1 0 0 0 0 0 2 944233
-0.002429 0.000877 0.119640 0.429346 -0.877178 0.359865 -0.062500 1 0 0 0 0 0 2 945235
-0.002429 0.000877 0.119640 0.429336 -0.877174 0.359872 -0.062500 1 0 0 0 0 0 2 946230
-0.002429 0.000877 0.119640 0.429347 -0.877177 0.359866 -0.062500 1 0 0 0 0 0 2 947313
-0.002429 0.000877 0.119640 0.429336 -0.877174 0.359872 -0.062500 1 0 0 0 0 0 2 948306
-0.002429 0.000877 0.119640 0.429347 -0.877177 0.359866 -0.062500 1 0 0 0 0 0 2 949313
-0.002429 0.000877 0.119640 0.429336 -0.877174 0.359872 -0.062500 1 0 0 0 0 0 2 950278
-0.002429 0.000877 0.119640 0.429347 -0.877176 0.359866 -0.062500 1 0 0 0 0 0 2 951280
-0.002429 0.000877 0.119640 0.429328 -0.877183 0.359865 -0.062500 1 0 0 0 0 0 2 952309
-0.002429 0.000877 0.119640 0.429337 -0.877186 0.359878 -0.062500 1 0 0 0 0 0 2 953303
-0.002448 0.000882 0.119650 0.693895 -0.940143 0.222801 -0.062500 1 0 0 0 0 0 2 954277
-0.002458 0.000884 0.119653 0.603812 -0.918623 0.289873 -0.062500 1 0 0 0 0 0 2 955278
-0.002462 0.000885 0.119654 0.537281 -0.902784 0.324555 -0.062500 1 0 0 0 0 0 2 956299
-0.002465 0.000886 0.119655 0.502121 -0.894438 0.337705 -0.062500 1 0 0 0 0 0 2 957303
-0.002466 0.000886 0.119655 0.484442 -0.890254 0.342390 -0.062500 1 0 0 0 0 0 2 958276
-0.002466 0.000886 0.119655 0.475626 -0.888154 0.344023 -0.062500 1 0 0 0 0 0 2 959270
-0.002467 0.000886 0.119655 0.471238 -0.887123 0.344580 -0.062500 1 0 0 0 0 0 2 960304
-0.002467 0.000886 0.119655 0.469039 -0.886604 0.344777 -0.062500 1 0 0 0 0 0 2 961302
-0.002467 0.000886 0.119655 0.467958 -0.886347 0.344860 -0.062500 1 0 0 0 0 0 2 962285
-0.002467 0.000886 0.119655 0.467390 -0.886213 0.344876 -0.062500 1 0 0 0 0 0 2 963289
-0.002467 0.000886 0.119655 0.467121 -0.886149 0.344882 -0.062500 1 0 0 0 0 0 2 964220
-0.002467 0.000886 0.119655 0.466987 -0.886117 0.344886 -0.062500 1 0 0 0 0 0 2 965226
-0.002467 0.000886 0.119655 0.466924 -0.886113 0.344884 -0.062500 1 0 0 0 0 0 2 966219
-0.002467 0.000886 0.119655 0.466894 -0.886097 0.344889 -0.062500 1 0 0 0 0 0 2 967230
-0.002467 0.000886 0.119655 0.466873 -0.886102 0.344889 -0.062500 1 0 0 0 0 0 2 968230
-0.002467 0.000886 0.119655 0.466868 -0.886091 0.344882 -0.062500 1 0 0 0 0 0 2 969217
-0.002467 0.000886 0.119655 0.466856 -0.886087 0.344888 -0.062500 1 0 0 0 0 0 2 970226
-0.002467 0.000886 0.119655 0.466855 -0.886087 0.344888 -0.062500 1 0 0 0 0 0 2 971218
-0.002467 0.000886 0.119655 0.466855 -0.886086 0.344888 -0.062500 1 0 0 0 0 0 2 972226
-0.002467 0.000886 0.119655 0.466855 -0.886086 0.344888 -0.062500 1 0 0 0 0 0 2 973227
-0.002467 0.000886 0.119655 0.466855 -0.886086 0.344888 -0.062500 1 0 0 0 0 0 2 974218
-0.002467 0.000886 0.119655 0.466855 -0.886086 0.344889 -0.062500 1 0 0 0 0 0 2 975227
-0.002467 0.000886 0.119655 0.466855 -0.886086 0.344889 -0.062500 1 0 0 0 0 0 2 976217
-0.002467 0.000886 0.119655 0.466855 -0.886086 0.344889 -0.062500 1 0 0 0 0 0 2 977231
-0.002467 0.000886 0.119655 0.466855 -0.886086 0.344889 -0.062500 1 0 0 0 0 0 2 978218
-0.002467 0.000886 0.119655 0.466855 -0.886085 0.344889 -0.062500 1 0 0 0 0 0 2 979227
-0.002467 0.000886 0.119655 0.466855 -0.886085 0.344889 -0.062500 1 0 0 0 0 0 2 980221
-0.002467 0.000886 0.119655 0.466847 -0.886094 0.344882 -0.062500 1 0 0 0 0 0 2 981232
-0.002467 0.000886 0.119655 0.466857 -0.886098 0.344895 -0.062500 1 0 0 0 0 0 2 982244
-0.002467 0.000886 0.119655 0.466855 -0.886087 0.344890 -0.062500 1 0 0 0 0 0 2 983228
-0.002467 0.000886 0.119655 0.466855 -0.886086 0.344889 -0.062500 1 0 0 0 0 0 2 984218
-0.002467 0.000886 0.119655 0.466855 -0.886086 0.344889 -0.062500 1 0 0 0 0 0 2 985233
-0.002467 0.000886 0.119655 0.466867 -0.886089 0.344883 -0.062500 1 0 0 0 0 0 2 986235
-0.002467 0.000886 0.119655 0.466857 -0.886086 0.344888 -0.062500 1 0 0 0 0 0 2 987238
-0.002472 0.000904 0.119644 0.539638 -1.136498 0.495944 -0.062500 1 0 0 0 0 0 2 988224
-0.002475 0.000913 0.119641 -0.003304 -0.162060 0.422140 -0.062500 0 0 0 0 0 0 2 989223
-0.002476 0.000917 0.119639 -0.022975 -0.094611 0.383896 -0.062500 0 0 0 0 0 0 2 990222
-0.002477 0.000920 0.119639 -0.033800 -0.058686 0.369346 -0.062500 0 0 0 0 0 0 2 991225
-0.002477 0.000921 0.119639 -0.039410 -0.040475 0.364177 -0.062500 0 0 0 0 0 0 2 992223
-0.002477 0.000921 0.119639 -0.042260 -0.031338 0.362379 -0.062500 0 0 0 0 0 0 2 993222
-0.002477 0.000922 0.119639 -0.043725 -0.026752 0.361745 -0.062500 0 0 0 0 0 0 2 994224
-0.002478 0.000922 0.119639 -0.044453 -0.024459 0.361532 -0.062500 0 0 0 0 0 0 2 995215
-0.002502 0.000944 0.119638 0.268510 -0.314238 0.375764 -0.062500 0 0 0 0 0 0 2 996232
-0.002519 0.000973 0.119626 0.210646 -0.429641 0.520158 -0.062500 0 0 0 0 0 0 2 997216
-0.002547 0.000992 0.119632 0.339894 -0.310985 0.305977 -0.062500 0 0 0 0 0 0 2 998229
-0.002584 0.001024 0.119633 0.484868 -0.469180 0.348066 -0.062500 0 0 0 0 0 0 2 999303
-0.002609 0.001058 0.119623 0.320542 -0.509361 0.512138 -0.062500 0 0 0 0 0 0 3 306
-0.002627 0.001093 0.119639 0.229911 -0.528826 0.156524 -0.062500 0 0 0 0 0 0 3 1304
-0.002660 0.001133 0.119644 0.412609 -0.592417 0.274749 -0.062500 0 0 0 0 0 0 3 2278
-0.002677 0.001153 0.119646 0.214877 -0.339306 0.325450 -0.062500 0 0 0 0 0 0 3 3338
-0.002709 0.001185 0.119645 0.401043 -0.474980 0.359850 -0.062500 0 0 0 0 0 0 3 4311
-0.002725 0.001202 0.119645 0.209361 -0.278550 0.358592 -0.062500 0 0 0 0 0 0 3 5315
-0.002738 0.001227 0.119634 0.152102 -0.385573 0.508920 -0.062500 0 0 0 0 0 0 3 6319
-0.002751 0.001259 0.119650 0.143113 -0.465856 0.148894 -0.062500 0 0 0 0 0 0 3 7307
-0.002763 0.001292 0.119645 0.123178 -0.501154 0.401798 -0.062500 0 0 0 0 0 0 3 8334
-0.002788 0.001313 0.119653 0.290996 -0.350583 0.249110 -0.062500 0 0 0 0 0 0 3 9315
-0.002811 0.001360 0.119665 0.294625 -0.665661 0.167134 -0.062500 0 0 0 0 0 0 3 10321
-0.002823 0.001383 0.119669 0.138989 -0.393208 0.259349 -0.062500 0 0 0 0 0 0 3 11315
-0.002853 0.001417 0.119670 0.360352 -0.504665 0.320798 -0.062500 0 0 0 0 0 0 3 12313
-0.002855 0.001448 0.119680 0.022630 -0.473905 0.179857 -0.062500 0 0 0 0 0 0 3 13280
-0.002881 0.001485 0.119683 0.286333 -0.560668 0.271934 -0.062500 0 0 0 0 0 0 3 14310
-0.002912 0.001509 0.119693 0.396335 -0.381041 0.166287 -0.062500 0 0 0 0 0 0 3 15282
-0.002933 0.001538 0.119686 0.267450 -0.441782 0.395489 -0.062500 0 0 0 0 0 0 3 16277
-0.002963 0.001557 0.119693 0.367650 -0.316495 0.223358 -0.062500 0 0 0 0 0 0 3 17277
-0.002970 0.001599 0.119695 0.086512 -0.587902 0.269316 -0.062500 0 0 0 0 0 0 3 18301
-0.002997 0.001641 0.119694 0.319882 -0.641000 0.310553 -0.062500 0 0 0 0 0 0 3 19276
-0.003030 0.001667 0.119704 0.411444 -0.426738 0.175199 -0.062500 0 0 0 0 0 0 3 20277
-0.003052 0.001698 0.119696 0.272041 -0.466188 0.392909 -0.062500 0 0 0 0 0 0 3 21309
-0.003069 0.001732 0.119713 0.203907 -0.507626 0.068041 -0.062500 0 0 0 0 0 0 3 22307
-0.003101 0.001771 0.119718 0.396831 -0.581276 0.199933 -0.062500 0 0 0 0 0 0 3 23318
-0.003118 0.001790 0.119720 0.203856 -0.334412 0.251564 -0.062500 0 0 0 0 0 0 3 24316
-0.003137 0.001836 0.119729 0.228132 -0.651813 0.141857 -0.062500 0 0 0 0 0 0 3 25305
-0.003147 0.001859 0.119733 0.101759 -0.385013 0.210993 -0.062500 0 0 0 0 0 0 3 26309
-0.003176 0.001893 0.119732 0.340124 -0.499133 0.266444 -0.062500 0 0 0 0 0 0 3 27279
-0.003190 0.001910 0.119732 0.175690 -0.291633 0.269437 -0.062500 0 0 0 0 0 0 3 28278
-0.003217 0.001923 0.119742 0.308218 -0.225482 0.135150 -0.062500 0 0 0 0 0 0 3 29275
-0.003222 0.001960 0.119745 0.050520 -0.542391 0.206447 -0.062500 0 0 0 0 0 0 3 30277
-0.003244 0.001984 0.119755 0.237048 -0.386984 0.103660 -0.062500 0 0 0 0 0 0 3 31279
-0.003260 0.002013 0.119748 0.178588 -0.447284 0.335055 -0.062500 0 0 0 0 0 0 3 32276
-0.003287 0.002033 0.119754 0.319305 -0.322763 0.163865 -0.062500 0 0 0 0 0 0 3 33276
-0.003312 0.002078 0.119766 0.305545 -0.653002 0.077772 -0.062500 0 0 0 0 0 0 3 34274
-0.003329 0.002119 0.119759 0.205931 -0.617479 0.318845 -0.062500 0 0 0 0 0 0 3 35276
-0.003357 0.002144 0.119766 0.334474 -0.409275 0.151328 -0.062500 0 0 0 0 0 0 3 36305
-0.003395 0.002178 0.119766 0.479156 -0.515636 0.215204 -0.062500 0 0 0 0 0 0 3 37299
-0.003414 0.002196 0.119767 0.235962 -0.305332 0.228289 -0.062500 0 0 0 0 0 0 3 38284
-0.003436 0.002240 0.119776 0.238711 -0.640255 0.106958 -0.062500 0 0 0 0 0 0 3 39377
-0.003465 0.002267 0.119788 0.349618 -0.442214 0.036760 -0.062500 0 0 0 0 0 0 3 40300
-0.003485 0.002298 0.119781 0.232281 -0.475257 0.289495 -0.062500 0 0 0 0 0 0 3 41285
-0.003514 0.002318 0.119789 0.342999 -0.337948 0.126802 -0.062500 0 0 0 0 0 0 3 42299
-0.003540 0.002364 0.119800 0.317109 -0.659908 0.045085 -0.062500 0 0 0 0 0 0 3 43284
-0.003553 0.002387 0.119804 0.143187 -0.391533 0.130118 -0.062500 0 0 0 0 0 0 3 44297
-0.003583 0.002421 0.119803 0.356675 -0.503912 0.195586 -0.062500 0 0 0 0 0 0 3 45283
-0.003599 0.002438 0.119803 0.179192 -0.296343 0.198940 -0.062500 0 0 0 0 0 0 3 46298
-0.003631 0.002468 0.119801 0.364831 -0.459303 0.223160 -0.062500 0 0 0 0 0 0 3 47284
-0.003666 0.002488 0.119810 0.427276 -0.336498 0.079049 -0.062500 0 0 0 0 0 0 3 48225
-0.003676 0.002530 0.119812 0.103964 -0.602048 0.145685 -0.062500 0 0 0 0 0 0 3 49216
-0.003705 0.002573 0.119811 0.327742 -0.648949 0.198009 -0.062500 0 0 0 0 0 0 3 50225
-0.003738 0.002599 0.119820 0.410342 -0.435485 0.063931 -0.062500 0 0 0 0 0 0 3 51216
-0.003760 0.002629 0.119812 0.262632 -0.471798 0.282020 -0.062500 0 0 0 0 0 0 3 52216
-0.003783 0.002680 0.119818 0.258227 -0.746731 0.115933 -0.062500 0 0 0 0 0 0 3 53225
-0.003813 0.002711 0.119829 0.359885 -0.500045 0.016786 -0.062500 0 0 0 0 0 0 3 54216
-0.003833 0.002743 0.119822 0.220456 -0.508434 0.258124 -0.062500 0 0 0 0 0 0 3 55224
-0.003868 0.002782 0.119817 0.399356 -0.585048 0.249460 -0.062500 0 0 0 0 0 0 3 56215
-0.003904 0.002806 0.119825 0.444341 -0.403536 0.081350 -0.062500 0 0 0 0 0 0 3 57215
-0.003915 0.002849 0.119827 0.110217 -0.636727 0.138675 -0.062500 0 0 0 0 0 0 3 58224
-0.003944 0.002893 0.119826 0.323753 -0.666453 0.188615 -0.062500 0 0 0 0 0 0 3 59225
-0.003959 0.002915 0.119825 0.153746 -0.384953 0.182773 -0.062500 0 0 0 0 0 0 3 60215
-0.003991 0.002948 0.119823 0.356469 -0.502450 0.206772 -0.062500 0 0 0 0 0 0 3 61223
-0.004026 0.002969 0.119831 0.422136 -0.360005 0.061387 -0.062500 0 0 0 0 0 0 3 62231
-0.004036 0.003011 0.119834 0.103467 -0.613191 0.127965 -0.062500 0 0 0 0 0 0 3 63216
-0.004065 0.003054 0.119832 0.307996 -0.658273 0.181757 -0.062500 0 0 0 0 0 0 3 64230
-0.004079 0.003076 0.119832 0.140879 -0.382529 0.176234 -0.062500 0 0 0 0 0 0 3 65241
-0.004111 0.003108 0.119829 0.345178 -0.502665 0.201418 -0.062500 0 0 0 0 0 0 3 66216
-0.004151 0.003147 0.119826 0.476560 -0.588662 0.215281 -0.062500 0 0 0 0 0 0 3 67237
-0.004171 0.003166 0.119825 0.229557 -0.346755 0.192666 -0.062500 0 0 0 0 0 0 3 68223
-0.004193 0.003212 0.119833 0.232161 -0.666252 0.064951 -0.062500 0 0 0 0 0 0 3 69235
-0.004209 0.003252 0.119825 0.153437 -0.626349 0.277581 -0.062500 0 0 0 0 0 0 3 70229
-0.004241 0.003295 0.119819 0.361342 -0.649662 0.259043 -0.062500 0 0 0 0 0 0 3 71232
-0.004257 0.003316 0.119818 0.158413 -0.383838 0.214429 -0.062500 0 0 0 0 0 0 3 72232
-0.004290 0.003348 0.119815 0.350430 -0.506358 0.226283 -0.062500 0 0 0 0 0 0 3 73213
-0.004298 0.003396 0.119813 0.059151 -0.713422 0.216850 -0.062500 0 0 0 0 0 0 3 74242
-0.004322 0.003425 0.119821 0.235195 -0.487896 0.071872 -0.062500 0 0 0 0 0 0 3 75231
-0.004338 0.003456 0.119813 0.160421 -0.503946 0.287374 -0.062500 0 0 0 0 0 0 3 76228
-0.004371 0.003494 0.119807 0.362690 -0.588576 0.271503 -0.062500 0 0 0 0 0 0 3 77230
-0.004388 0.003513 0.119805 0.171144 -0.351176 0.226746 -0.062500 0 0 0 0 0 0 3 78230
-0.004401 0.003540 0.119793 0.109407 -0.429545 0.367616 -0.062500 0 0 0 0 0 0 3 79233
-0.004432 0.003576 0.119787 0.336147 -0.551181 0.315133 -0.062500 0 0 0 0 0 0 3 80231
-0.004453 0.003611 0.119773 0.222044 -0.557972 0.416834 -0.062500 0 0 0 0 0 0 3 81231
-0.004483 0.003633 0.119777 0.329825 -0.404413 0.186231 -0.062500 0 0 0 0 0 0 3 82231
-0.004502 0.003662 0.119767 0.209202 -0.466155 0.359541 -0.062500 0 0 0 0 0 0 3 83231
-0.004524 0.003712 0.119772 0.222359 -0.756274 0.181754 -0.062500 0 0 0 0 0 0 3 84230
-0.004535 0.003737 0.119773 0.081251 -0.457216 0.201772 -0.062500 0 0 0 0 0 0 3 85236
-0.004565 0.003772 0.119771 0.312697 -0.550055 0.251028 -0.062500 0 0 0 0 0 0 3 86231
-0.004584 0.003806 0.119759 0.207088 -0.559705 0.402048 -0.062500 0 0 0 0 0 0 3 87232
-0.004594 0.003824 0.119755 0.070877 -0.337844 0.316939 -0.062500 0 0 0 0 0 0 3 88231
-0.004624 0.003855 0.119751 0.320812 -0.490909 0.308225 -0.062500 0 0 0 0 0 0 3 89232
-0.004639 0.003870 0.119749 0.154166 -0.306586 0.274798 -0.062500 0 0 0 0 0 0 3 90228
-0.004670 0.003900 0.119746 0.357761 -0.473990 0.295222 -0.062500 0 0 0 0 0 0 3 91231
-0.004691 0.003932 0.119734 0.229773 -0.535384 0.434735 -0.062500 0 0 0 0 0 0 3 92202
-0.004721 0.003953 0.119738 0.338067 -0.394913 0.218707 -0.062500 0 0 0 0 0 0 3 93226
-0.004741 0.003981 0.119728 0.215698 -0.467812 0.397207 -0.062500 0 0 0 0 0 0 3 94232
-0.004751 0.003995 0.119725 0.077003 -0.296966 0.333182 -0.062500 0 0 0 0 0 0 3 95231
-0.004781 0.004024 0.119721 0.314460 -0.475372 0.334318 -0.062500 0 0 0 0 0 0 3 96231
-0.004788 0.004069 0.119719 0.061602 -0.710068 0.319327 -0.062500 0 0 0 0 0 0 3 97230
-0.004791 0.004092 0.119718 -0.010280 -0.436684 0.297662 -0.062500 0 0 0 0 0 0 3 98230
-0.004817 0.004126 0.119715 0.275764 -0.546087 0.325068 -0.062500 0 0 0 0 0 0 3 99231
-0.004835 0.004160 0.119702 0.198517 -0.563886 0.466635 -0.062500 0 0 0 0 0 0 3 100230
-0.004845 0.004177 0.119698 0.077127 -0.347271 0.376973 -0.062500 0 0 0 0 0 0 3 101231
-0.004874 0.004207 0.119693 0.322270 -0.500199 0.368945 -0.062500 0 0 0 0 0 0 3 102230
-0.004888 0.004223 0.119692 0.159227 -0.317486 0.333713 -0.062500 0 0 0 0 0 0 3 103314
-0.004900 0.004248 0.119680 0.111455 -0.437714 0.481103 -0.062500 0 0 0 0 0 0 3 104308
-0.004926 0.004265 0.119684 0.295583 -0.342735 0.270690 -0.062500 0 0 0 0 0 0 3 105300
-0.004944 0.004291 0.119674 0.206864 -0.443410 0.451527 -0.062500 0 0 0 0 0 0 3 106334
-0.004958 0.004321 0.119659 0.148687 -0.510809 0.550734 -0.062500 0 0 0 0 0 0 3 107315
-0.004984 0.004341 0.119663 0.310033 -0.386065 0.311162 -0.062500 0 0 0 0 0 0 3 108228
-0.005003 0.004368 0.119652 0.214395 -0.465277 0.480551 -0.062500 0 0 0 0 0 0 3 109233
-0.005012 0.004382 0.119649 0.089764 -0.298832 0.412040 -0.062500 0 0 0 0 0 0 3 110200
-0.005036 0.004393 0.119656 0.271484 -0.255726 0.250461 -0.062500 0 0 0 0 0 0 3 111218
-0.005053 0.004416 0.119647 0.193036 -0.396717 0.460741 -0.062500 0 0 0 0 0 0 3 112230
-0.005066 0.004445 0.119632 0.141189 -0.486604 0.571548 -0.062500 0 0 0 0 0 0 3 113201
-0.005093 0.004464 0.119636 0.306480 -0.374015 0.336255 -0.062500 0 0 0 0 0 0 3 114200
-0.005111 0.004491 0.119626 0.222231 -0.458193 0.507102 -0.062500 0 0 0 0 0 0 3 115232
-0.005120 0.004505 0.119622 0.098663 -0.295003 0.438737 -0.062500 0 0 0 0 0 0 3 116200
-0.005129 0.004528 0.119609 0.089915 -0.413868 0.566011 -0.062500 0 0 0 0 0 0 3 117229
-0.005154 0.004545 0.119613 0.284575 -0.334954 0.347923 -0.062500 0 0 0 0 0 0 3 118228
-0.005171 0.004571 0.119603 0.205906 -0.438322 0.525919 -0.062500 0 0 0 0 0 0 3 119310
-0.005180 0.004584 0.119600 0.090431 -0.284996 0.459926 -0.062500 0 0 0 0 0 0 3 120281
-0.005208 0.004612 0.119595 0.339501 -0.470720 0.464311 -0.062500 0 0 0 0 0 0 3 121421
-0.005223 0.004626 0.119594 0.178683 -0.305721 0.430994 -0.062500 0 0 0 0 0 0 3 122427
-0.005235 0.004651 0.119582 0.131275 -0.418817 0.580243 -0.062500 0 0 0 0 0 0 3 123296
-0.005241 0.004663 0.119577 0.051536 -0.275229 0.494625 -0.062500 0 0 0 0 0 0 3 124405
-0.005249 0.004686 0.119564 0.066808 -0.387825 0.615478 -0.062500 0 0 0 0 0 0 3 125421
-0.005273 0.004703 0.119568 0.273765 -0.314292 0.395177 -0.062500 0 0 0 0 0 0 3 126402
-0.005285 0.004711 0.119570 0.138487 -0.197950 0.407604 -0.062500 0 0 0 0 0 0 3 127420
-0.005295 0.004732 0.119559 0.109811 -0.354012 0.585634 -0.062500 0 0 0 0 0 0 3 128403
-0.005321 0.004748 0.119563 0.298243 -0.304755 0.387677 -0.062500 0 0 0 0 0 0 3 129419
-0.005338 0.004772 0.119553 0.214224 -0.418457 0.572877 -0.062500 0 0 0 0 0 0 3 130307
-0.005347 0.004785 0.119550 0.096624 -0.271189 0.508804 -0.062500 0 0 0 0 0 0 3 131348
-0.005356 0.004808 0.119537 0.090447 -0.397142 0.638476 -0.062500 0 0 0 0 0 0 3 132338
-0.005361 0.004820 0.119532 0.033279 -0.260718 0.544664 -0.062500 0 0 0 0 0 0 3 133346
-0.005368 0.004843 0.119519 0.058857 -0.392039 0.663034 -0.062500 0 0 0 0 0 0 3 134338
-0.005392 0.004860 0.119523 0.271855 -0.320602 0.442010 -0.062500 0 0 0 0 0 0 3 135347
-0.005408 0.004885 0.119513 0.201110 -0.426210 0.618933 -0.062500 0 0 0 0 0 0 3 136337
-0.005416 0.004898 0.119509 0.087235 -0.257159 0.551598 -0.062500 0 0 0 0 0 0 3 137347
-0.005426 0.004921 0.119496 0.084147 -0.380795 0.680467 -0.062500 0 0 0 0 0 0 3 138350
-0.005430 0.004933 0.119491 0.028698 -0.243583 0.586064 -0.062500 0 0 0 0 0 0 3 139337
-0.005457 0.004961 0.119487 0.309309 -0.436492 0.581804 -0.062500 0 0 0 0 0 0 3 140338
-0.005471 0.004975 0.119485 0.164365 -0.275848 0.543343 -0.062500 0 0 0 0 0 0 3 141337
-0.005477 0.004982 0.119484 0.062500 -0.169206 0.526037 -0.062500 0 0 0 0 0 0 3 142345
-0.005486 0.005002 0.119472 0.069979 -0.333689 0.685288 -0.062500 0 0 0 0 0 0 3 143338
-0.005490 0.005013 0.119468 0.021175 -0.219554 0.602549 -0.062500 0 0 0 0 0 0 3 144346
-0.005512 0.005023 0.119475 0.243789 -0.203604 0.437231 -0.062500 0 0 0 0 0 0 3 145219
-0.005527 0.005045 0.119466 0.183627 -0.355233 0.646240 -0.062500 0 0 0 0 0 0 3 146329
-0.005535 0.005056 0.119463 0.081488 -0.235518 0.590927 -0.062500 0 0 0 0 0 0 3 147339
-0.005544 0.005079 0.119450 0.081831 -0.371994 0.724598 -0.062500 0 0 0 0 0 0 3 148232
-0.005568 0.005095 0.119454 0.283156 -0.304361 0.509259 -0.062500 0 0 0 0 0 0 3 149351
-0.005585 0.005120 0.119444 0.201805 -0.391927 0.688154 -0.062500 0 0 0 0 0 0 3 150438
-0.005594 0.005133 0.119440 0.088101 -0.242231 0.620801 -0.062500 0 0 0 0 0 0 3 151353
-0.005598 0.005139 0.119439 0.021769 -0.145592 0.584146 -0.062500 0 0 0 0 0 0 3 152230
-0.005625 0.005164 0.119435 0.303097 -0.377226 0.614276 -0.062500 0 0 0 0 0 0 3 153358
-0.005638 0.005177 0.119434 0.159789 -0.238884 0.587841 -0.062500 0 0 0 0 0 0 3 154325
-0.005645 0.005183 0.119433 0.059043 -0.143780 0.574774 -0.062500 0 0 0 0 0 0 3 155246
-0.005653 0.005203 0.119421 0.066802 -0.313420 0.736176 -0.062500 0 0 0 0 0 0 3 156366
-0.005677 0.005218 0.119426 0.273484 -0.265235 0.531963 -0.062500 0 0 0 0 0 0 3 157363
-0.005693 0.005242 0.119415 0.198634 -0.381316 0.714814 -0.062500 0 0 0 0 0 0 3 158360
-0.005702 0.005255 0.119412 0.086518 -0.236902 0.648481 -0.062500 0 0 0 0 0 0 3 159238
-0.005706 0.005261 0.119410 0.020994 -0.142946 0.612143 -0.062500 0 0 0 0 0 0 3 160370
-0.005713 0.005281 0.119398 0.047739 -0.312954 0.764741 -0.062500 0 0 0 0 0 0 3 161367
-0.005736 0.005296 0.119402 0.264233 -0.265171 0.557428 -0.062500 0 0 0 0 0 0 3 162365
-0.005748 0.005304 0.119404 0.133749 -0.165054 0.572391 -0.062500 0 0 0 0 0 0 3 163242
-0.005758 0.005324 0.119393 0.102715 -0.306303 0.753109 -0.062500 0 0 0 0 0 0 3 164347
-0.005764 0.005335 0.119389 0.035411 -0.191184 0.677930 -0.062500 0 0 0 0 0 0 3 165368
-0.005786 0.005345 0.119396 0.249333 -0.175063 0.516542 -0.062500 0 0 0 0 0 0 3 166363
-0.005797 0.005350 0.119398 0.122552 -0.105785 0.559947 -0.062500 0 0 0 0 0 0 3 167313
-0.005808 0.005369 0.119387 0.098168 -0.285563 0.752046 -0.062500 0 0 0 0 0 0 3 168407
-0.005813 0.005379 0.119383 0.033019 -0.180684 0.680856 -0.062500 0 0 0 0 0 0 3 169426
-0.005835 0.005389 0.119391 0.248214 -0.169820 0.521067 -0.062500 0 0 0 0 0 0 3 170397
-0.005851 0.005410 0.119381 0.182881 -0.322433 0.731937 -0.062500 0 0 0 0 0 0 3 171401
-0.005859 0.005421 0.119378 0.077083 -0.199221 0.676180 -0.062500 0 0 0 0 0 0 3 172397
-0.005883 0.005432 0.119385 0.270366 -0.179002 0.522876 -0.062500 0 0 0 0 0 0 3 173430
-0.005895 0.005437 0.119388 0.132986 -0.107654 0.568816 -0.062500 0 0 0 0 0 0 3 174437
-0.005900 0.005439 0.119389 0.042373 -0.067057 0.594813 -0.062500 0 0 0 0 0 0 3 175428
-0.005908 0.005457 0.119377 0.056167 -0.265798 0.772188 -0.062500 0 0 0 0 0 0 3 176426
-0.005912 0.005467 0.119373 0.012078 -0.170947 0.694708 -0.062500 0 0 0 0 0 0 3 177397
-0.005934 0.005476 0.119380 0.238068 -0.165105 0.533045 -0.062500 0 0 0 0 0 0 3 178398
-0.005945 0.005481 0.119383 0.116930 -0.100801 0.575744 -0.062500 0 0 0 0 0 0 3 179398
-0.005954 0.005500 0.119372 0.095086 -0.282642 0.768024 -0.062500 0 0 0 0 0 0 3 180397
-0.005979 0.005514 0.119377 0.287471 -0.244607 0.576241 -0.062500 0 0 0 0 0 0 3 181396
-0.005992 0.005522 0.119378 0.143314 -0.144518 0.595704 -0.062500 0 0 0 0 0 0 3 182421
-0.005998 0.005525 0.119379 0.048128 -0.087258 0.611122 -0.062500 0 0 0 0 0 0 3 183396
-0.006001 0.005527 0.119379 -0.001433 -0.058159 0.617369 -0.062500 0 0 0 0 0 0 3 184396
-0.006022 0.005533 0.119388 0.227802 -0.087891 0.499536 -0.062500 0 0 0 0 0 0 3 185395
-0.006033 0.005535 0.119391 0.110436 -0.053418 0.558647 -0.062500 0 0 0 0 0 0 3 186431
-0.006042 0.005554 0.119380 0.090788 -0.250540 0.757037 -0.062500 0 0 0 0 0 0 3 187423
-0.006047 0.005563 0.119376 0.028711 -0.155106 0.687541 -0.062500 0 0 0 0 0 0 3 188405
-0.006070 0.005572 0.119383 0.246049 -0.149163 0.529340 -0.062500 0 0 0 0 0 0 3 189698
-0.006081 0.005577 0.119386 0.120231 -0.084747 0.572706 -0.062500 0 0 0 0 0 0 3 190450
-0.006091 0.005596 0.119375 0.095815 -0.266260 0.765547 -0.062500 0 0 0 0 0 0 3 191434
-0.006116 0.005611 0.119379 0.287278 -0.225964 0.574292 -0.062500 0 0 0 0 0 0 3 192439
-0.006128 0.005618 0.119381 0.142426 -0.125887 0.593381 -0.062500 0 0 0 0 0 0 3 193428
-0.006134 0.005621 0.119381 0.046872 -0.068626 0.608601 -0.062500 0 0 0 0 0 0 3 194430
-0.006157 0.005628 0.119390 0.253196 -0.102472 0.495266 -0.062500 0 0 0 0 0 0 3 195398
-0.006168 0.005631 0.119393 0.123104 -0.060652 0.555534 -0.062500 0 0 0 0 0 0 3 196417
-0.006174 0.005633 0.119394 0.036523 -0.037270 0.586628 -0.062500 0 0 0 0 0 0 3 197394
-0.006177 0.005633 0.119395 -0.008294 -0.024635 0.598520 -0.062500 0 0 0 0 0 0 3 198395
-0.006202 0.005655 0.119391 0.285924 -0.300016 0.651462 -0.062500 0 0 0 0 0 0 3 199397
-0.006215 0.005667 0.119390 0.149372 -0.185266 0.629525 -0.062500 0 0 0 0 0 0 3 200423
-0.006222 0.005672 0.119390 0.052025 -0.102134 0.617676 -0.062500 0 0 0 0 0 0 3 201416
-0.006245 0.005680 0.119398 0.256501 -0.120798 0.493928 -0.062500 0 0 0 0 0 0 3 202400
-0.006256 0.005683 0.119401 0.124910 -0.070934 0.550091 -0.062500 0 0 0 0 0 0 3 203415
-0.006262 0.005685 0.119402 0.037471 -0.041465 0.579703 -0.062500 0 0 0 0 0 0 3 204424
-0.006284 0.005691 0.119411 0.248633 -0.089771 0.472094 -0.062500 0 0 0 0 0 0 3 205490
-0.006295 0.005694 0.119414 0.120736 -0.055229 0.533926 -0.062500 0 0 0 0 0 0 3 206402
-0.006301 0.005695 0.119415 0.035284 -0.033541 0.565526 -0.062500 0 0 0 0 0 0 3 207404
-0.006323 0.005700 0.119424 0.247634 -0.085812 0.458773 -0.062500 0 0 0 0 0 0 3 208416
-0.006334 0.005703 0.119427 0.120225 -0.053240 0.520765 -0.062500 0 0 0 0 0 0 3 209401
-0.006344 0.005721 0.119416 0.095150 -0.250933 0.720749 -0.062500 0 0 0 0 0 0 3 210416
-0.006349 0.005730 0.119412 0.031014 -0.156309 0.651341 -0.062500 0 0 0 0 0 0 3 211400
-0.006372 0.005740 0.119419 0.248117 -0.150967 0.494351 -0.062500 0 0 0 0 0 0 3 212418
-0.006383 0.005744 0.119422 0.121277 -0.086631 0.537010 -0.062500 0 0 0 0 0 0 3 213403
-0.006388 0.005746 0.119423 0.035549 -0.032895 0.561717 -0.062500 0 0 0 0 0 0 3 214424
-0.006411 0.005752 0.119432 0.247953 -0.077316 0.452900 -0.062500 0 0 0 0 0 0 3 215344
-0.006422 0.005755 0.119435 0.120273 -0.040711 0.513832 -0.062500 0 0 0 0 0 0 3 216336
-0.006427 0.005757 0.119436 0.034911 -0.018005 0.545094 -0.062500 0 0 0 0 0 0 3 217344
-0.006430 0.005757 0.119436 -0.009260 -0.006705 0.557062 -0.062500 0 0 0 0 0 0 3 218334
-0.006451 0.005762 0.119445 0.225663 -0.064365 0.443064 -0.062500 0 0 0 0 0 0 3 219344
-0.006461 0.005765 0.119448 0.109160 -0.034303 0.501939 -0.062500 0 0 0 0 0 0 3 220334
-0.006466 0.005766 0.119449 0.029377 -0.014813 0.532471 -0.062500 0 0 0 0 0 0 3 221342
-0.006489 0.005771 0.119458 0.245019 -0.068252 0.426037 -0.062500 0 0 0 0 0 0 3 222335
-0.006500 0.005774 0.119461 0.118760 -0.036175 0.487537 -0.062500 0 0 0 0 0 0 3 223344
-0.006505 0.005775 0.119462 0.034108 -0.015716 0.518974 -0.062500 0 0 0 0 0 0 3 225235
-0.006527 0.005781 0.119471 0.247490 -0.068710 0.413024 -0.062500 0 0 0 0 0 0 3 227667
-0.006538 0.005783 0.119474 0.120013 -0.036408 0.474532 -0.062500 0 0 0 0 0 0 3 228346
-0.006564 0.005789 0.119483 0.291993 -0.079000 0.388141 -0.062500 0 0 0 0 0 0 3 229356
-0.006576 0.005792 0.119486 0.142157 -0.041348 0.457311 -0.062500 0 0 0 0 0 0 3 230323
-0.006582 0.005793 0.119488 0.045725 -0.018234 0.491505 -0.062500 0 0 0 0 0 0 3 231352
-0.006585 0.005794 0.119488 -0.003917 -0.006790 0.504524 -0.062500 0 0 0 0 0 0 3 232352
-0.006587 0.005794 0.119488 -0.028594 -0.001267 0.509176 -0.062500 0 0 0 0 0 0 3 233322
-0.006607 0.005799 0.119497 0.216419 -0.062988 0.393170 -0.062500 0 0 0 0 0 0 3 234352
-0.006617 0.005802 0.119500 0.104505 -0.034261 0.450765 -0.062500 0 0 0 0 0 0 3 235352
-0.006622 0.005803 0.119501 0.026972 -0.015386 0.480810 -0.062500 0 0 0 0 0 0 3 236350
-0.006625 0.005803 0.119501 -0.013314 -0.005997 0.492355 -0.062500 0 0 0 0 0 0 3 237328
-0.006626 0.005804 0.119501 -0.033339 -0.001493 0.496495 -0.062500 0 0 0 0 0 0 3 238351
-0.006646 0.005809 0.119510 0.214234 -0.062532 0.380479 -0.062500 0 0 0 0 0 0 3 239326
-0.006656 0.005811 0.119513 0.103405 -0.034024 0.437930 -0.062500 0 0 0 0 0 0 3 240437
-0.006661 0.005812 0.119514 0.026410 -0.015280 0.467901 -0.062500 0 0 0 0 0 0 3 241451
-0.006683 0.005817 0.119522 0.244048 -0.069185 0.362067 -0.062500 0 0 0 0 0 0 3 242408
-0.006694 0.005820 0.119525 0.118195 -0.037243 0.423073 -0.062500 0 0 0 0 0 0 3 243433
-0.006700 0.005821 0.119527 0.033744 -0.016852 0.454302 -0.062500 0 0 0 0 0 0 3 244396
-0.006702 0.005822 0.119527 -0.009937 -0.006729 0.466273 -0.062500 0 0 0 0 0 0 3 245426
-0.006723 0.005827 0.119535 0.226094 -0.065096 0.353371 -0.062500 0 0 0 0 0 0 3 246439
-0.006734 0.005829 0.119538 0.109289 -0.035282 0.411666 -0.062500 0 0 0 0 0 0 3 247433
-0.006739 0.005830 0.119539 0.029323 -0.015894 0.441922 -0.062500 0 0 0 0 0 0 3 248418
-0.006741 0.005831 0.119540 -0.012122 -0.006255 0.453540 -0.062500 0 0 0 0 0 0 3 249426
-0.006743 0.005831 0.119540 -0.032780 -0.001618 0.457718 -0.062500 0 0 0 0 0 0 3 250435
-0.006743 0.005831 0.119540 -0.042976 0.000616 0.459201 -0.062500 0 0 0 0 0 0 3 251436
-0.006763 0.005836 0.119548 0.209817 -0.061552 0.342702 -0.062500 0 0 0 0 0 0 3 252444
-0.006773 0.005839 0.119551 0.101200 -0.033557 0.399563 -0.062500 0 0 0 0 0 0 3 253424
-0.006778 0.005840 0.119552 0.025316 -0.015053 0.429302 -0.062500 0 0 0 0 0 0 3 254435
-0.006780 0.005840 0.119553 -0.014152 -0.005832 0.440740 -0.062500 0 0 0 0 0 0 3 255398
-0.006801 0.005845 0.119561 0.224205 -0.064697 0.327983 -0.062500 0 0 0 0 0 0 3 256398
-0.006812 0.005848 0.119564 0.108296 -0.036911 0.386046 -0.062500 0 0 0 0 0 0 3 257415
-0.006817 0.005849 0.119565 0.028817 -0.017626 0.416205 -0.062500 0 0 0 0 0 0 3 258395
-0.006819 0.005849 0.119566 -0.012432 -0.008031 0.427795 -0.062500 0 0 0 0 0 0 3 259408
-0.006821 0.005850 0.119566 -0.032947 -0.003417 0.431959 -0.062500 0 0 0 0 0 0 3 260397
-0.006841 0.005855 0.119574 0.215008 -0.064492 0.316722 -0.062500 0 0 0 0 0 0 3 261394
-0.006851 0.005857 0.119577 0.103752 -0.035932 0.373761 -0.062500 0 0 0 0 0 0 3 262394
-0.006856 0.005858 0.119578 0.026540 -0.017141 0.403550 -0.062500 0 0 0 0 0 0 3 263429
-0.006858 0.005859 0.119578 -0.013570 -0.007796 0.414998 -0.062500 0 0 0 0 0 0 3 264419
-0.006860 0.005859 0.119579 -0.033510 -0.003311 0.419124 -0.062500 0 0 0 0 0 0 3 265393
-0.006860 0.005859 0.119579 -0.043381 -0.001130 0.420589 -0.062500 0 0 0 0 0 0 3 266393
-0.006880 0.005864 0.119587 0.209914 -0.063395 0.304546 -0.062500 0 0 0 0 0 0 3 267394
-0.006890 0.005866 0.119590 0.101244 -0.035405 0.361151 -0.062500 0 0 0 0 0 0 3 268397
-0.006895 0.005867 0.119591 0.025266 -0.016885 0.390795 -0.062500 0 0 0 0 0 0 3 269410
-0.006897 0.005868 0.119591 -0.014179 -0.007672 0.402178 -0.062500 0 0 0 0 0 0 3 270426
-0.006899 0.005868 0.119591 -0.033832 -0.003230 0.406287 -0.062500 0 0 0 0 0 0 3 271402
-0.006899 0.005868 0.119591 -0.043554 -0.001100 0.407747 -0.062500 0 0 0 0 0 0 3 272399
-0.006919 0.005873 0.119600 0.209981 -0.063393 0.291869 -0.062500 0 0 0 0 0 0 3 273392
-0.006929 0.005876 0.119603 0.101246 -0.035391 0.348389 -0.062500 0 0 0 0 0 0 3 274436
-0.006934 0.005877 0.119604 0.025285 -0.016888 0.377975 -0.062500 0 0 0 0 0 0 3 275430
-0.006936 0.005877 0.119604 -0.014177 -0.007662 0.389365 -0.062500 0 0 0 0 0 0 3 276417
-0.006938 0.005877 0.119604 -0.033831 -0.003239 0.393482 -0.062500 0 0 0 0 0 0 3 277420
-0.006938 0.005878 0.119604 -0.043561 -0.001089 0.394924 -0.062500 0 0 0 0 0 0 3 278393
-0.006958 0.005883 0.119613 0.210077 -0.063426 0.279193 -0.062500 0 0 0 0 0 0 3 279394
-0.006968 0.005885 0.119616 0.101330 -0.035419 0.335625 -0.062500 0 0 0 0 0 0 3 280426
-0.006973 0.005886 0.119617 0.025298 -0.016891 0.365193 -0.062500 0 0 0 0 0 0 3 281421
-0.006976 0.005886 0.119617 -0.014188 -0.007679 0.376566 -0.062500 0 0 0 0 0 0 3 282422
-0.006977 0.005887 0.119617 -0.033821 -0.003244 0.380660 -0.062500 0 0 0 0 0 0 3 283421
-0.006997 0.005892 0.119625 0.215036 -0.064468 0.266025 -0.062500 0 0 0 0 0 0 3 284431
-0.007007 0.005894 0.119628 0.103769 -0.035925 0.322713 -0.062500 0 0 0 0 0 0 3 285422
-0.007012 0.005895 0.119629 0.026524 -0.017145 0.352349 -0.062500 0 0 0 0 0 0 3 286394
-0.007015 0.005896 0.119630 -0.013573 -0.007806 0.363755 -0.062500 0 0 0 0 0 0 3 287393
-0.007016 0.005896 0.119630 -0.033519 -0.003301 0.367856 -0.062500 0 0 0 0 0 0 3 288392
-0.007016 0.005896 0.119630 -0.043395 -0.001136 0.369315 -0.062500 0 0 0 0 0 0 3 289394
-0.007037 0.005901 0.119638 0.210399 -0.064161 0.253903 -0.062500 0 0 0 0 0 0 3 290411
-0.007046 0.005903 0.119641 0.101460 -0.036130 0.310166 -0.062500 0 0 0 0 0 0 3 291393
-0.007051 0.005904 0.119642 0.025363 -0.017592 0.339659 -0.062500 0 0 0 0 0 0 3 292392
-0.007054 0.005905 0.119642 -0.014147 -0.008366 0.350995 -0.062500 0 0 0 0 0 0 3 293391
-0.007055 0.005905 0.119643 -0.033831 -0.003918 0.355103 -0.062500 0 0 0 0 0 0 3 294383
-0.007055 0.005905 0.119643 -0.043541 -0.001791 0.356536 -0.062500 0 0 0 0 0 0 3 295401
-0.007076 0.005910 0.119651 0.210430 -0.064170 0.241288 -0.062500 0 0 0 0 0 0 3 296415
-0.007086 0.005913 0.119654 0.101486 -0.036134 0.297465 -0.062500 0 0 0 0 0 0 3 297397
-0.007090 0.005914 0.119655 0.025360 -0.017591 0.326913 -0.062500 0 0 0 0 0 0 3 298415
-0.007093 0.005914 0.119655 -0.014154 -0.008365 0.338241 -0.062500 0 0 0 0 0 0 3 299335
-0.007094 0.005914 0.119655 -0.033817 -0.003931 0.342336 -0.062500 0 0 0 0 0 0 3 301788
-0.007114 0.005919 0.119664 0.215383 -0.065219 0.228170 -0.062500 0 0 0 0 0 0 3 302333
-0.007124 0.005922 0.119667 0.103945 -0.036665 0.284595 -0.062500 0 0 0 0 0 0 3 304176
-0.007129 0.005923 0.119668 0.026589 -0.017847 0.314118 -0.062500 0 0 0 0 0 0 3 305321
-0.007152 0.005928 0.119676 0.245496 -0.071937 0.210013 -0.062500 0 0 0 0 0 0 3 306343
-0.007163 0.005931 0.119679 0.118865 -0.039922 0.269964 -0.062500 0 0 0 0 0 0 3 307342
-0.007168 0.005932 0.119680 0.033995 -0.019437 0.300719 -0.062500 0 0 0 0 0 0 3 308333
-0.007171 0.005933 0.119681 -0.009874 -0.009277 0.312512 -0.062500 0 0 0 0 0 0 3 309335
-0.007172 0.005933 0.119681 -0.031704 -0.004375 0.316767 -0.062500 0 0 0 0 0 0 3 310340
-0.007173 0.005933 0.119681 -0.042479 -0.002019 0.318269 -0.062500 0 0 0 0 0 0 3 311332
-0.007193 0.005938 0.119689 0.211306 -0.064322 0.203519 -0.062500 0 0 0 0 0 0 3 312333
-0.007203 0.005940 0.119692 0.101923 -0.036221 0.259448 -0.062500 0 0 0 0 0 0 3 313344
-0.007208 0.005941 0.119693 0.025577 -0.017648 0.288773 -0.062500 0 0 0 0 0 0 3 314334
-0.007210 0.005942 0.119693 -0.014061 -0.008386 0.300072 -0.062500 0 0 0 0 0 0 3 315344
-0.007211 0.005942 0.119694 -0.033777 -0.003941 0.304149 -0.062500 0 0 0 0 0 0 3 316334
-0.007232 0.005947 0.119702 0.215761 -0.065281 0.190442 -0.062500 0 0 0 0 0 0 3 317339
-0.007242 0.005950 0.119705 0.104118 -0.037680 0.246637 -0.062500 0 0 0 0 0 0 3 318352
-0.007247 0.005951 0.119706 0.026678 -0.018880 0.276024 -0.062500 0 0 0 0 0 0 3 319350
-0.007249 0.005951 0.119706 -0.013526 -0.009501 0.287359 -0.062500 0 0 0 0 0 0 3 320341
-0.007270 0.005956 0.119714 0.225907 -0.068493 0.176460 -0.062500 0 0 0 0 0 0 3 321335
-0.007281 0.005959 0.119717 0.110317 -0.020066 0.233496 -0.062500 0 0 0 0 0 0 3 322345
-0.007286 0.005960 0.119718 0.030333 -0.000705 0.263190 -0.062500 0 0 0 0 0 0 3 323347
-0.007293 0.005977 0.119707 0.047932 -0.209088 0.444231 -0.062500 0 0 0 0 0 0 3 324347
-0.007317 0.005991 0.119711 0.267816 -0.183888 0.251713 -0.062500 0 0 0 0 0 0 3 325352
-0.007329 0.005998 0.119712 0.133397 -0.090726 0.265603 -0.062500 0 0 0 0 0 0 3 326320
-0.007334 0.006001 0.119713 0.042713 -0.036779 0.278616 -0.062500 0 0 0 0 0 0 3 327346
-0.007337 0.006003 0.119713 -0.004638 -0.009308 0.284010 -0.062500 0 0 0 0 0 0 3 328330
-0.007339 0.006004 0.119713 -0.028377 0.004380 0.285982 -0.062500 0 0 0 0 0 0 3 329351
-0.007359 0.006009 0.119721 0.219410 -0.052345 0.172101 -0.062500 0 0 0 0 0 0 3 330350
-0.007370 0.006011 0.119724 0.106549 -0.021387 0.227718 -0.062500 0 0 0 0 0 0 3 331355
-0.007375 0.006013 0.119725 0.028461 -0.001371 0.256905 -0.062500 0 0 0 0 0 0 3 332348
-0.007377 0.006013 0.119725 -0.012059 0.008600 0.268141 -0.062500 0 0 0 0 0 0 3 333348
-0.007398 0.006018 0.119734 0.227556 -0.050161 0.157763 -0.062500 0 0 0 0 0 0 3 334347
-0.007409 0.006021 0.119737 0.110579 -0.020250 0.214505 -0.062500 0 0 0 0 0 0 3 335349
-0.007414 0.006022 0.119738 0.030453 -0.000787 0.244056 -0.062500 0 0 0 0 0 0 3 336348
-0.007421 0.006039 0.119726 0.047784 -0.208962 0.425300 -0.062500 0 0 0 0 0 0 3 337349
-0.007445 0.006053 0.119730 0.268173 -0.183909 0.233226 -0.062500 0 0 0 0 0 0 3 338318
-0.007456 0.006060 0.119731 0.133564 -0.092100 0.246771 -0.062500 0 0 0 0 0 0 3 339348
-0.007462 0.006063 0.119732 0.042810 -0.038129 0.259607 -0.062500 0 0 0 0 0 0 3 340347
-0.007465 0.006065 0.119732 -0.004594 -0.010662 0.264934 -0.062500 0 0 0 0 0 0 3 341348
-0.007467 0.006066 0.119732 -0.028393 0.003036 0.266892 -0.062500 0 0 0 0 0 0 3 342348
-0.007492 0.006088 0.119728 0.278506 -0.271498 0.323550 -0.062500 0 0 0 0 0 0 3 343348
-0.007505 0.006099 0.119727 0.146687 -0.156591 0.296942 -0.062500 0 0 0 0 0 0 3 344346
-0.007511 0.006104 0.119726 0.051221 -0.073259 0.282787 -0.062500 0 0 0 0 0 0 3 345343
-0.007534 0.006112 0.119734 0.260300 -0.092423 0.163435 -0.062500 0 0 0 0 0 0 3 346318
-0.007546 0.006116 0.119737 0.127107 -0.042189 0.216436 -0.062500 0 0 0 0 0 0 3 347336
-0.007556 0.006134 0.119726 0.097381 -0.230041 0.414807 -0.062500 0 0 0 0 0 0 3 348348
-0.007561 0.006144 0.119722 0.033065 -0.131376 0.343669 -0.062500 0 0 0 0 0 0 3 349347
-0.007564 0.006149 0.119720 -0.006882 -0.060889 0.304357 -0.062500 0 0 0 0 0 0 3 350347
-0.007585 0.006156 0.119728 0.231578 -0.086542 0.175437 -0.062500 0 0 0 0 0 0 3 351348
-0.007596 0.006160 0.119731 0.112910 -0.039343 0.224741 -0.062500 0 0 0 0 0 0 3 352347
-0.007601 0.006161 0.119732 0.031704 -0.011086 0.251596 -0.062500 0 0 0 0 0 0 3 353346
-0.007608 0.006179 0.119720 0.051680 -0.194690 0.432394 -0.062500 0 0 0 0 0 0 3 354346
-0.007632 0.006193 0.119724 0.272457 -0.167770 0.240636 -0.062500 0 0 0 0 0 0 3 355347
-0.007644 0.006200 0.119725 0.137585 -0.073524 0.253482 -0.062500 0 0 0 0 0 0 3 356347
-0.007650 0.006203 0.119726 0.046585 -0.019016 0.265999 -0.062500 0 0 0 0 0 0 3 357328
-0.007653 0.006205 0.119726 -0.000928 0.008743 0.271229 -0.062500 0 0 0 0 0 0 3 358348
-0.007679 0.006227 0.119722 0.293900 -0.260139 0.330430 -0.062500 0 0 0 0 0 0 3 359336
-0.007692 0.006238 0.119720 0.156138 -0.141916 0.303636 -0.062500 0 0 0 0 0 0 3 360347
-0.007698 0.006244 0.119720 0.057655 -0.056945 0.289296 -0.062500 0 0 0 0 0 0 3 361346
-0.007702 0.006247 0.119720 0.005118 -0.011641 0.283699 -0.062500 0 0 0 0 0 0 3 362347
-0.007723 0.006253 0.119728 0.238905 -0.052376 0.168697 -0.062500 0 0 0 0 0 0 3 363349
-0.007739 0.006273 0.119718 0.176322 -0.230239 0.393175 -0.062500 0 0 0 0 0 0 3 364347
-0.007746 0.006283 0.119715 0.075707 -0.122455 0.339395 -0.062500 0 0 0 0 0 0 3 365346
-0.007750 0.006288 0.119714 0.016060 -0.047284 0.307002 -0.062500 0 0 0 0 0 0 3 366347
-0.007772 0.006296 0.119721 0.245109 -0.070789 0.181430 -0.062500 0 0 0 0 0 0 3 367348
-0.007783 0.006299 0.119724 0.121310 -0.022448 0.231192 -0.062500 0 0 0 0 0 0 3 368347
-0.007793 0.006318 0.119713 0.095727 -0.210610 0.428992 -0.062500 0 0 0 0 0 0 3 369346
-0.007818 0.006332 0.119717 0.294846 -0.176529 0.244601 -0.062500 0 0 0 0 0 0 3 370341
-0.007831 0.006339 0.119718 0.148611 -0.078693 0.259327 -0.062500 0 0 0 0 0 0 3 371399
-0.007837 0.006343 0.119719 0.051937 -0.022427 0.272446 -0.062500 0 0 0 0 0 0 3 372412
-0.007860 0.006349 0.119727 0.262525 -0.057642 0.165501 -0.062500 0 0 0 0 0 0 3 373396
-0.007876 0.006369 0.119718 0.187439 -0.234453 0.392727 -0.062500 0 0 0 0 0 0 3 374395
-0.007884 0.006379 0.119714 0.081115 -0.125539 0.339630 -0.062500 0 0 0 0 0 0 3 375413
-0.007888 0.006384 0.119713 0.025122 -0.029217 0.307435 -0.062500 0 0 0 0 0 0 3 379948
-0.007911 0.006392 0.119721 0.253061 -0.052518 0.182556 -0.062500 0 0 0 0 0 0 3 380139
-0.007946 0.006417 0.119719 0.447421 -0.284580 0.291122 -0.062500 0 0 0 0 0 0 3 383513
-0.007988 0.006451 0.119714 0.556450 -0.425089 0.349057 -0.062500 0 0 0 0 0 0 3 384331
-0.008030 0.006473 0.119721 0.555684 -0.282046 0.204427 -0.062500 0 0 0 0 0 0 3 385339
-0.008050 0.006484 0.119723 0.283977 -0.122244 0.241151 -0.062500 0 0 0 0 0 0 3 386330
-0.008061 0.006490 0.119724 0.122565 -0.034664 0.262740 -0.062500 0 0 0 0 0 0 3 387339
-0.008090 0.006514 0.119720 0.358140 -0.273222 0.331330 -0.062500 0 0 0 0 0 0 3 388339
-0.008105 0.006526 0.119718 0.190994 -0.140272 0.305620 -0.062500 0 0 0 0 0 0 3 389330
-0.008113 0.006532 0.119718 0.077767 -0.047995 0.291395 -0.062500 0 0 0 0 0 0 3 390338
-0.008116 0.006535 0.119717 0.017778 0.000974 0.285804 -0.062500 0 0 0 0 0 0 3 391338
-0.008118 0.006537 0.119717 -0.012678 0.025845 0.283745 -0.062500 0 0 0 0 0 0 3 392336
-0.008139 0.006543 0.119725 0.233578 -0.025657 0.171911 -0.062500 0 0 0 0 0 0 3 393342
-0.008150 0.006545 0.119728 0.117909 0.008480 0.225207 -0.062500 0 0 0 0 0 0 3 394331
-0.008155 0.006547 0.119729 0.038347 0.030070 0.253324 -0.062500 0 0 0 0 0 0 3 395330
-0.008182 0.006569 0.119725 0.316409 -0.239458 0.324982 -0.062500 0 0 0 0 0 0 3 396335
-0.008195 0.006580 0.119724 0.170114 -0.123372 0.299834 -0.062500 0 0 0 0 0 0 3 397340
-0.008202 0.006586 0.119723 0.067314 -0.039544 0.285762 -0.062500 0 0 0 0 0 0 3 398320
-0.008226 0.006593 0.119731 0.274383 -0.058823 0.169495 -0.062500 0 0 0 0 0 0 3 399345
-0.008242 0.006614 0.119721 0.205789 -0.203217 0.392728 -0.062500 0 0 0 0 0 0 3 400333
-0.008270 0.006629 0.119726 0.360178 -0.154396 0.226924 -0.062500 0 0 0 0 0 0 3 401349
-0.008284 0.006636 0.119727 0.188850 -0.048777 0.247167 -0.062500 0 0 0 0 0 0 3 402317
-0.008291 0.006640 0.119728 0.079535 0.011314 0.262132 -0.062500 0 0 0 0 0 0 3 403343
-0.008319 0.006664 0.119724 0.340689 -0.240668 0.329911 -0.062500 0 0 0 0 0 0 3 404348
-0.008334 0.006675 0.119722 0.186533 -0.114718 0.302626 -0.062500 0 0 0 0 0 0 3 405346
-0.008341 0.006681 0.119722 0.079724 -0.025904 0.287689 -0.062500 0 0 0 0 0 0 3 406346
-0.008364 0.006689 0.119729 0.285077 -0.042758 0.171729 -0.062500 0 0 0 0 0 0 3 407322
-0.008376 0.006693 0.119732 0.147943 0.009162 0.222628 -0.062500 0 0 0 0 0 0 3 408347
-0.008406 0.006716 0.119729 0.376963 -0.240183 0.312105 -0.062500 0 0 0 0 0 0 3 409339
-0.008422 0.006728 0.119727 0.204520 -0.114225 0.292899 -0.062500 0 0 0 0 0 0 3 410344
-0.008429 0.006734 0.119727 0.088569 -0.025580 0.280862 -0.062500 0 0 0 0 0 0 3 411347
-0.008453 0.006742 0.119735 0.289671 -0.042602 0.166309 -0.062500 0 0 0 0 0 0 3 412347
-0.008465 0.006746 0.119737 0.150217 0.009264 0.217361 -0.062500 0 0 0 0 0 0 3 413345
-0.008475 0.006764 0.119726 0.115685 -0.175862 0.417031 -0.062500 0 0 0 0 0 0 3 414316
-0.008501 0.006778 0.119730 0.313575 -0.142128 0.235236 -0.062500 0 0 0 0 0 0 3 415347
-0.008514 0.006786 0.119731 0.163262 -0.046357 0.247975 -0.062500 0 0 0 0 0 0 3 416344
-0.008552 0.006780 0.119729 0.488026 0.128971 0.297695 -0.062500 0 0 0 0 0 0 3 417343
-0.008576 0.006794 0.119716 0.325995 -0.106239 0.457461 -0.062500 0 0 0 0 0 0 3 418346
-0.008609 0.006806 0.119719 0.423175 -0.107950 0.257758 -0.062500 0 0 0 0 0 0 3 419346
-0.008625 0.006812 0.119720 0.231735 -0.007204 0.263353 -0.062500 0 0 0 0 0 0 3 420344
-0.008633 0.006815 0.119720 0.105662 0.040098 0.272875 -0.062500 0 0 0 0 0 0 3 421344
-0.008657 0.006821 0.119728 0.303327 0.000038 0.168123 -0.062500 0 0 0 0 0 0 3 422345
-0.008674 0.006841 0.119719 0.218821 -0.175273 0.394768 -0.062500 0 0 0 0 0 0 3 423346
-0.008682 0.006851 0.119715 0.109277 -0.068194 0.340037 -0.062500 0 0 0 0 0 0 3 424344
-0.008707 0.006861 0.119722 0.307993 -0.057651 0.198394 -0.062500 0 0 0 0 0 0 3 425347
-0.008719 0.006866 0.119724 0.165258 0.010514 0.237567 -0.062500 0 0 0 0 0 0 3 426349
-0.008725 0.006868 0.119725 0.069472 0.047687 0.260358 -0.062500 0 0 0 0 0 0 3 427349
-0.008752 0.006891 0.119721 0.340772 -0.212209 0.333769 -0.062500 0 0 0 0 0 0 3 428315
-0.008766 0.006902 0.119719 0.190882 -0.092064 0.306274 -0.062500 0 0 0 0 0 0 3 429345
-0.008773 0.006908 0.119719 0.086110 -0.006193 0.291022 -0.062500 0 0 0 0 0 0 3 430344
-0.008797 0.006916 0.119726 0.293483 -0.024708 0.176800 -0.062500 0 0 0 0 0 0 3 431346
-0.008808 0.006920 0.119729 0.156301 0.026604 0.226648 -0.062500 0 0 0 0 0 0 3 432345
-0.008834 0.006926 0.119738 0.329087 -0.007454 0.145280 -0.062500 0 0 0 0 0 0 3 433344
-0.008851 0.006946 0.119728 0.230083 -0.179409 0.380743 -0.062500 0 0 0 0 0 0 3 434344
-0.008860 0.006956 0.119725 0.113792 -0.071125 0.328949 -0.062500 0 0 0 0 0 0 3 435344
-0.008885 0.006966 0.119732 0.309613 -0.060147 0.189067 -0.062500 0 0 0 0 0 0 3 436338
-0.008897 0.006971 0.119734 0.165013 0.008298 0.228162 -0.062500 0 0 0 0 0 0 3 437334
-0.008924 0.006978 0.119742 0.333879 -0.016804 0.143194 -0.062500 0 0 0 0 0 0 3 438331
-0.008936 0.006982 0.119745 0.174267 0.029301 0.203922 -0.062500 0 0 0 0 0 0 3 439393
-0.008943 0.006984 0.119746 0.073648 0.057557 0.234542 -0.062500 0 0 0 0 0 0 3 440419
-0.008970 0.007006 0.119742 0.342019 -0.207752 0.312135 -0.062500 0 0 0 0 0 0 3 441409
-0.008984 0.007017 0.119741 0.190643 -0.090635 0.285009 -0.062500 0 0 0 0 0 0 3 442389
-0.009012 0.007028 0.119748 0.362288 -0.049752 0.162457 -0.062500 0 0 0 0 0 0 3 443417
-0.009038 0.007019 0.119740 0.343192 0.185503 0.355257 -0.062500 0 0 0 0 0 0 3 444415
-0.009051 0.007015 0.119737 0.179279 0.150534 0.309761 -0.062500 0 0 0 0 0 0 3 445387
-0.009078 0.007017 0.119743 0.342711 0.053909 0.175033 -0.062500 0 0 0 0 0 0 3 446386
-0.009091 0.007019 0.119746 0.180681 0.064957 0.215454 -0.062500 0 0 0 0 0 0 3 447388
-0.009118 0.007024 0.119754 0.354655 0.031670 0.131726 -0.062500 0 0 0 0 0 0 3 448420
-0.009131 0.007027 0.119757 0.192262 0.064842 0.192194 -0.062500 0 0 0 0 0 0 3 449388
-0.009162 0.007050 0.119754 0.408093 -0.194463 0.289482 -0.062500 0 0 0 0 0 0 3 450413
-0.009178 0.007061 0.119752 0.229629 -0.073826 0.269381 -0.062500 0 0 0 0 0 0 3 451410
-0.009206 0.007072 0.119759 0.374715 -0.052337 0.150098 -0.062500 0 0 0 0 0 0 3 452396
-0.009220 0.007077 0.119762 0.202519 0.021553 0.196134 -0.062500 0 0 0 0 0 0 3 455696
-0.009267 0.007089 0.119778 0.622681 -0.065540 0.008638 -0.062500 0 0 0 0 0 0 3 456327
-0.009290 0.007095 0.119784 0.348461 0.011565 0.120726 -0.062500 0 0 0 0 0 0 3 458027
-0.009322 0.007103 0.119793 0.432238 -0.005459 0.072284 -0.062500 0 0 0 0 0 0 3 459339
-0.009358 0.007112 0.119804 0.494434 -0.018348 0.039564 -0.062500 0 0 0 0 0 0 3 460329
-0.009375 0.007116 0.119808 0.262227 0.038931 0.125477 -0.062500 0 0 0 0 0 0 3 461336
-0.009384 0.007118 0.119810 0.123231 0.072261 0.165735 -0.062500 0 0 0 0 0 0 3 462326
-0.009409 0.007123 0.119818 0.317388 0.024052 0.075384 -0.062500 0 0 0 0 0 0 3 463337
-0.009425 0.007143 0.119808 0.228534 -0.154527 0.305528 -0.062500 0 0 0 0 0 0 3 464327
-0.009433 0.007153 0.119805 0.118401 -0.050014 0.251141 -0.062500 0 0 0 0 0 0 3 465335
-0.009458 0.007163 0.119811 0.318650 -0.041141 0.112605 -0.062500 0 0 0 0 0 0 3 466343
-0.009470 0.007167 0.119813 0.174690 0.026508 0.149988 -0.062500 0 0 0 0 0 0 3 467330
-0.009476 0.007170 0.119814 0.080249 0.065410 0.171939 -0.062500 0 0 0 0 0 0 3 468338
-0.009500 0.007176 0.119822 0.296477 0.020343 0.075373 -0.062500 0 0 0 0 0 0 3 469328
-0.009511 0.007179 0.119825 0.162540 0.058082 0.129018 -0.062500 0 0 0 0 0 0 3 470335
-0.009537 0.007185 0.119833 0.338897 0.016844 0.051844 -0.062500 0 0 0 0 0 0 3 471327
-0.009550 0.007188 0.119836 0.183537 0.056581 0.113062 -0.062500 0 0 0 0 0 0 3 472342
-0.009568 0.007175 0.119827 0.243099 0.263876 0.291544 -0.062500 0 0 0 0 0 0 3 473341
-0.009598 0.007174 0.119831 0.399446 0.133918 0.127786 -0.062500 0 0 0 0 0 0 3 474522
-0.009613 0.007174 0.119832 0.218158 0.114860 0.144764 -0.062500 0 0 0 0 0 0 3 475339
-0.009641 0.007178 0.119840 0.368169 0.044447 0.053579 -0.062500 0 0 0 0 0 0 3 476339
-0.009654 0.007180 0.119843 0.198714 0.069777 0.109336 -0.062500 0 0 0 0 0 0 3 477340
-0.009661 0.007181 0.119844 0.092086 0.086936 0.138007 -0.062500 0 0 0 0 0 0 3 478348
-0.009685 0.007187 0.119852 0.302910 0.030746 0.044603 -0.062500 0 0 0 0 0 0 3 479336
-0.009696 0.007189 0.119855 0.165899 0.062914 0.098726 -0.062500 0 0 0 0 0 0 3 480349
-0.009706 0.007207 0.119843 0.130953 -0.130903 0.300987 -0.062500 0 0 0 0 0 0 3 481346
-0.009732 0.007221 0.119847 0.334244 -0.103403 0.124260 -0.062500 0 0 0 0 0 0 3 482343
-0.009745 0.007228 0.119848 0.185020 -0.008056 0.133855 -0.062500 0 0 0 0 0 0 3 483315
-0.009751 0.007231 0.119848 0.086369 0.047132 0.144491 -0.062500 0 0 0 0 0 0 3 484344
-0.009787 0.007224 0.119845 0.459308 0.193559 0.192992 -0.062500 0 0 0 0 0 0 3 485343
-0.009805 0.007220 0.119844 0.265992 0.158243 0.173794 -0.062500 0 0 0 0 0 0 3 486342
-0.009834 0.007224 0.119851 0.395828 0.066253 0.059260 -0.062500 0 0 0 0 0 0 3 487345
-0.009849 0.007225 0.119854 0.213587 0.079962 0.104851 -0.062500 0 0 0 0 0 0 3 488343
-0.009856 0.007226 0.119855 0.099981 0.091399 0.129715 -0.062500 0 0 0 0 0 0 3 489342
-0.009880 0.007231 0.119862 0.307646 0.032377 0.035749 -0.062500 0 0 0 0 0 0 3 490313
-0.009892 0.007233 0.119865 0.168576 0.063191 0.088966 -0.062500 0 0 0 0 0 0 3 491347
-0.009922 0.007256 0.119861 0.413365 -0.175680 0.187514 -0.062500 0 0 0 0 0 0 3 492346
-0.009938 0.007268 0.119859 0.240647 -0.055751 0.164536 -0.062500 0 0 0 0 0 0 3 493343
-0.009945 0.007273 0.119859 0.124217 0.029920 0.150370 -0.062500 0 0 0 0 0 0 3 494343
-0.009961 0.007262 0.119848 0.220776 0.258565 0.293024 -0.062500 0 0 0 0 0 0 3 495344
-0.009990 0.007262 0.119852 0.397620 0.140581 0.116824 -0.062500 0 0 0 0 0 0 3 496344
-0.010005 0.007261 0.119853 0.225873 0.126031 0.127720 -0.062500 0 0 0 0 0 0 3 497341
-0.010012 0.007261 0.119853 0.114875 0.123399 0.138947 -0.062500 0 0 0 0 0 0 3 498349
-0.010036 0.007266 0.119861 0.323502 0.057487 0.040617 -0.062500 0 0 0 0 0 0 3 499347
-0.010047 0.007268 0.119864 0.184362 0.084999 0.091715 -0.062500 0 0 0 0 0 0 3 500343
-0.010053 0.007270 0.119865 0.092957 0.103317 0.118547 -0.062500 0 0 0 0 0 0 3 501342
-0.010089 0.007261 0.119862 0.470379 0.230505 0.174696 -0.062500 0 0 0 0 0 0 3 502341
-0.010107 0.007257 0.119861 0.279016 0.186563 0.156858 -0.062500 0 0 0 0 0 0 3 503343
-0.010116 0.007255 0.119860 0.144322 0.154445 0.146562 -0.062500 0 0 0 0 0 0 3 504343
-0.010141 0.007259 0.119867 0.339185 0.072797 0.039803 -0.062500 0 0 0 0 0 0 3 505341
-0.010153 0.007260 0.119870 0.192436 0.092530 0.087410 -0.062500 0 0 0 0 0 0 3 506341
-0.010159 0.007261 0.119871 0.097056 0.107035 0.112971 -0.062500 0 0 0 0 0 0 3 507344
-0.010199 0.007269 0.119855 0.527165 0.018156 0.343901 -0.062500 0 0 0 0 0 0 3 508340
-0.010219 0.007273 0.119850 0.319284 0.053376 0.242246 -0.062500 0 0 0 0 0 0 3 509341
-0.010230 0.007276 0.119848 0.167965 0.083065 0.187268 -0.062500 0 0 0 0 0 0 3 510342
-0.010235 0.007277 0.119847 0.085676 0.100110 0.165676 -0.062500 0 0 0 0 0 0 3 511390
-0.010258 0.007282 0.119854 0.309867 0.044455 0.055594 -0.062500 0 0 0 0 0 0 3 512428
-0.010282 0.007271 0.119846 0.335495 0.260144 0.250498 -0.062500 0 0 0 0 0 0 3 513413
-0.010294 0.007265 0.119843 0.189918 0.204878 0.204429 -0.062500 0 0 0 0 0 0 3 514416
-0.010320 0.007268 0.119849 0.365289 0.097779 0.074329 -0.062500 0 0 0 0 0 0 3 515413
-0.010333 0.007269 0.119852 0.206198 0.103902 0.111838 -0.062500 0 0 0 0 0 0 3 516413
-0.010340 0.007269 0.119852 0.104104 0.111694 0.133618 -0.062500 0 0 0 0 0 0 3 517408
-0.010364 0.007274 0.119860 0.318399 0.050810 0.040467 -0.062500 0 0 0 0 0 0 3 518422
-0.010375 0.007277 0.119863 0.181624 0.080781 0.092298 -0.062500 0 0 0 0 0 0 3 519388
-0.010393 0.007264 0.119853 0.248955 0.282988 0.268476 -0.062500 0 0 0 0 0 0 3 520388
-0.010402 0.007258 0.119849 0.145288 0.216297 0.207861 -0.062500 0 0 0 0 0 0 3 521385
-0.010428 0.007260 0.119855 0.342488 0.101317 0.072195 -0.062500 0 0 0 0 0 0 3 522386
-0.010440 0.007260 0.119858 0.194483 0.104579 0.107258 -0.062500 0 0 0 0 0 0 3 523385
-0.010458 0.007247 0.119848 0.255194 0.293584 0.277410 -0.062500 0 0 0 0 0 0 3 524406
-0.010488 0.007245 0.119851 0.415221 0.155690 0.113205 -0.062500 0 0 0 0 0 0 3 525383
-0.010503 0.007244 0.119853 0.233817 0.132519 0.126686 -0.062500 0 0 0 0 0 0 3 526383
-0.010510 0.007244 0.119853 0.118222 0.124798 0.138661 -0.062500 0 0 0 0 0 0 3 527413
-0.010535 0.007248 0.119861 0.325611 0.056223 0.042533 -0.062500 0 0 0 0 0 0 3 528508
-0.010547 0.007251 0.119863 0.184862 0.082424 0.092716 -0.062500 0 0 0 0 0 0 3 532344
-0.010585 0.007243 0.119861 0.517088 0.217780 0.167686 -0.062500 0 0 0 0 0 0 3 536251
-0.010645 0.007249 0.119874 0.834901 0.046594 -0.046646 -0.062500 0 0 0 0 0 0 3 537411
-0.010687 0.007237 0.119868 0.623661 0.255430 0.191066 -0.062500 0 0 0 0 0 0 3 538393
-0.010729 0.007237 0.119873 0.601933 0.135912 0.067063 -0.062500 0 0 0 0 0 0 3 539339
-0.010750 0.007236 0.119875 0.325933 0.122014 0.095617 -0.062500 0 0 0 0 0 0 3 540325
-0.010760 0.007236 0.119876 0.163171 0.118682 0.112994 -0.062500 0 0 0 0 0 0 3 541326
-0.010765 0.007236 0.119876 0.079930 0.117022 0.119913 -0.062500 0 0 0 0 0 0 3 542334
-0.010767 0.007236 0.119876 0.038328 0.116073 0.122451 -0.062500 0 0 0 0 0 0 3 543325
-0.010769 0.007236 0.119876 0.017657 0.115539 0.123374 -0.062500 0 0 0 0 0 0 3 544336
-0.010790 0.007241 0.119883 0.275091 0.050355 0.023582 -0.062500 0 0 0 0 0 0 3 545337
-0.010800 0.007243 0.119886 0.158880 0.078330 0.071486 -0.062500 0 0 0 0 0 0 3 546326
-0.010805 0.007244 0.119887 0.078816 0.097003 0.097023 -0.062500 0 0 0 0 0 0 3 547336
-0.010828 0.007250 0.119894 0.305382 0.041372 0.007049 -0.062500 0 0 0 0 0 0 3 548324
-0.010840 0.007252 0.119897 0.173817 0.073976 0.058425 -0.062500 0 0 0 0 0 0 3 549333
-0.010857 0.007240 0.119887 0.240665 0.275052 0.235241 -0.062500 0 0 0 0 0 0 3 550324
-0.010887 0.007238 0.119891 0.406894 0.144280 0.074482 -0.062500 0 0 0 0 0 0 3 551332
-0.010902 0.007238 0.119892 0.227789 0.124675 0.087702 -0.062500 0 0 0 0 0 0 3 552325
-0.010909 0.007237 0.119893 0.113275 0.118751 0.099473 -0.062500 0 0 0 0 0 0 3 553334
-0.010933 0.007242 0.119900 0.322078 0.050996 0.004821 -0.062500 0 0 0 0 0 0 3 554325
-0.010945 0.007244 0.119902 0.181185 0.077625 0.054163 -0.062500 0 0 0 0 0 0 3 555335
-0.010951 0.007246 0.119903 0.088816 0.095589 0.080154 -0.062500 0 0 0 0 0 0 3 556345
-0.010966 0.007232 0.119893 0.182669 0.266744 0.240591 -0.062500 0 0 0 0 0 0 3 557325
-0.010994 0.007230 0.119896 0.370831 0.129878 0.073459 -0.062500 0 0 0 0 0 0 3 558334
-0.011008 0.007230 0.119897 0.202347 0.107358 0.083923 -0.062500 0 0 0 0 0 0 3 559341
-0.011015 0.007229 0.119898 0.093033 0.100020 0.094662 -0.062500 0 0 0 0 0 0 3 560350
-0.011019 0.007229 0.119898 0.036311 0.096533 0.099186 -0.062500 0 0 0 0 0 0 3 561346
-0.011041 0.007234 0.119905 0.276196 0.029767 0.001767 -0.062500 0 0 0 0 0 0 3 562342
-0.011052 0.007236 0.119908 0.165898 0.076970 0.049658 -0.062500 0 0 0 0 0 0 3 563343
-0.011070 0.007223 0.119898 0.220110 0.255104 0.225597 -0.062500 0 0 0 0 0 0 3 564329
-0.011099 0.007222 0.119901 0.388481 0.123076 0.065037 -0.062500 0 0 0 0 0 0 3 565340
-0.011114 0.007221 0.119903 0.209968 0.102865 0.077554 -0.062500 0 0 0 0 0 0 3 566335
-0.011121 0.007221 0.119903 0.095702 0.096676 0.089000 -0.062500 0 0 0 0 0 0 3 567346
-0.011146 0.007226 0.119910 0.305029 0.028751 -0.004942 -0.062500 0 0 0 0 0 0 3 568341
-0.011157 0.007228 0.119913 0.163987 0.055318 0.043916 -0.062500 0 0 0 0 0 0 3 569340
-0.011163 0.007229 0.119914 0.071521 0.073257 0.069693 -0.062500 0 0 0 0 0 0 3 570340
-0.011178 0.007215 0.119903 0.180117 0.264290 0.230478 -0.062500 0 0 0 0 0 0 3 571342
-0.011207 0.007214 0.119907 0.368950 0.127459 0.064003 -0.062500 0 0 0 0 0 0 3 572341
-0.011221 0.007213 0.119908 0.200369 0.104965 0.073908 -0.062500 0 0 0 0 0 0 3 573340
-0.011228 0.007213 0.119908 0.090974 0.097673 0.084382 -0.062500 0 0 0 0 0 0 3 574317
-0.011231 0.007212 0.119908 0.034190 0.094214 0.088815 -0.062500 0 0 0 0 0 0 3 575350
-0.011254 0.007217 0.119916 0.274472 0.027411 -0.007822 -0.062500 0 0 0 0 0 0 3 576341
-0.011265 0.007220 0.119918 0.148754 0.054605 0.039637 -0.062500 0 0 0 0 0 0 3 577340
-0.011270 0.007221 0.119919 0.063914 0.072891 0.064886 -0.062500 0 0 0 0 0 0 3 578339
-0.011305 0.007212 0.119916 0.442699 0.196834 0.127547 -0.062500 0 0 0 0 0 0 3 579344
-0.011323 0.007208 0.119914 0.253409 0.153235 0.106229 -0.062500 0 0 0 0 0 0 3 580338
-0.011332 0.007206 0.119914 0.119508 0.121473 0.094078 -0.062500 0 0 0 0 0 0 3 581340
-0.011336 0.007205 0.119914 0.048157 0.104827 0.089219 -0.062500 0 0 0 0 0 0 3 582339
-0.011359 0.007209 0.119921 0.280809 0.031517 -0.010490 -0.062500 0 0 0 0 0 0 3 583341
-0.011371 0.007212 0.119923 0.150899 0.055497 0.035510 -0.062500 0 0 0 0 0 0 3 584338
-0.011376 0.007213 0.119924 0.063907 0.072215 0.060186 -0.062500 0 0 0 0 0 0 3 585340
-0.011411 0.007204 0.119921 0.443834 0.197480 0.123280 -0.062500 0 0 0 0 0 0 3 586341
-0.011429 0.007200 0.119919 0.254005 0.153549 0.101616 -0.062500 0 0 0 0 0 0 3 587311
-0.011438 0.007198 0.119919 0.119823 0.121612 0.089277 -0.062500 0 0 0 0 0 0 3 588340
-0.011443 0.007197 0.119919 0.048326 0.104899 0.084329 -0.062500 0 0 0 0 0 0 3 589338
-0.011445 0.007196 0.119919 0.011961 0.096560 0.082501 -0.062500 0 0 0 0 0 0 3 590334
-0.011467 0.007201 0.119926 0.262833 0.027388 -0.015652 -0.062500 0 0 0 0 0 0 3 591328
-0.011477 0.007203 0.119928 0.141882 0.053418 0.030527 -0.062500 0 0 0 0 0 0 3 592338
-0.011495 0.007190 0.119918 0.212725 0.251115 0.206606 -0.062500 0 0 0 0 0 0 3 593339
-0.011524 0.007189 0.119921 0.383679 0.118914 0.047134 -0.062500 0 0 0 0 0 0 3 594339
-0.011539 0.007188 0.119923 0.205504 0.098681 0.058482 -0.062500 0 0 0 0 0 0 3 595335
-0.011546 0.007188 0.119923 0.091328 0.092491 0.069373 -0.062500 0 0 0 0 0 0 3 596326
-0.011550 0.007188 0.119923 0.032190 0.089562 0.073941 -0.062500 0 0 0 0 0 0 3 597338
-0.011584 0.007179 0.119919 0.427225 0.204751 0.130095 -0.062500 0 0 0 0 0 0 3 598339
-0.011602 0.007174 0.119918 0.244909 0.156072 0.105009 -0.062500 0 0 0 0 0 0 3 599341
-0.011611 0.007172 0.119918 0.114353 0.121865 0.091331 -0.062500 0 0 0 0 0 0 3 600339
-0.011636 0.007176 0.119924 0.314045 0.038967 -0.010930 -0.062500 0 0 0 0 0 0 3 601339
-0.011648 0.007178 0.119927 0.166635 0.058175 0.033160 -0.062500 0 0 0 0 0 0 3 602339
-0.011654 0.007179 0.119928 0.070753 0.072566 0.057071 -0.062500 0 0 0 0 0 0 3 603340
-0.011657 0.007179 0.119928 0.021493 0.079775 0.066498 -0.062500 0 0 0 0 0 0 3 604339
-0.011658 0.007179 0.119928 -0.002905 0.083211 0.069974 -0.062500 0 0 0 0 0 0 3 605334
-0.011680 0.007184 0.119935 0.254633 0.019760 -0.025414 -0.062500 0 0 0 0 0 0 3 606340
-0.011702 0.007173 0.119927 0.289926 0.228714 0.172761 -0.062500 0 0 0 0 0 0 3 608724
-0.011735 0.007172 0.119930 0.423062 0.106840 0.029043 -0.062500 0 0 0 0 0 0 3 609328
-0.011751 0.007172 0.119932 0.224141 0.091970 0.046030 -0.062500 0 0 0 0 0 0 3 610332
-0.011770 0.007158 0.119922 0.254506 0.270014 0.210831 -0.062500 0 0 0 0 0 0 3 611325
-0.011781 0.007151 0.119918 0.134827 0.192421 0.144076 -0.062500 0 0 0 0 0 0 3 612332
-0.011807 0.007152 0.119923 0.327304 0.073879 0.011128 -0.062500 0 0 0 0 0 0 3 613323
-0.011820 0.007153 0.119925 0.173445 0.074493 0.042360 -0.062500 0 0 0 0 0 0 3 614332
-0.011826 0.007153 0.119926 0.073574 0.079737 0.061481 -0.062500 0 0 0 0 0 0 3 615324
-0.011850 0.007159 0.119933 0.292032 0.017363 -0.026864 -0.062500 0 0 0 0 0 0 3 616331
-0.011862 0.007161 0.119936 0.154323 0.046697 0.021644 -0.062500 0 0 0 0 0 0 3 617329
-0.011867 0.007162 0.119937 0.063531 0.066059 0.047137 -0.062500 0 0 0 0 0 0 3 618334
-0.011882 0.007149 0.119926 0.171631 0.257258 0.209241 -0.062500 0 0 0 0 0 0 3 619325
-0.011890 0.007142 0.119922 0.093314 0.186004 0.140741 -0.062500 0 0 0 0 0 0 3 620323
-0.011915 0.007144 0.119928 0.306821 0.070636 0.007520 -0.062500 0 0 0 0 0 0 3 621332
-0.011927 0.007145 0.119930 0.161980 0.071643 0.038268 -0.062500 0 0 0 0 0 0 3 622322
-0.011945 0.007131 0.119920 0.221790 0.259151 0.209456 -0.062500 0 0 0 0 0 0 3 623332
-0.011954 0.007125 0.119916 0.117718 0.186453 0.144832 -0.062500 0 0 0 0 0 0 3 624322
-0.011980 0.007127 0.119921 0.318450 0.070293 0.013286 -0.062500 0 0 0 0 0 0 3 625326
-0.011992 0.007127 0.119923 0.168383 0.072071 0.044433 -0.062500 0 0 0 0 0 0 3 626332
-0.011999 0.007128 0.119924 0.070440 0.077917 0.063477 -0.062500 0 0 0 0 0 0 3 627327
-0.012013 0.007114 0.119913 0.174309 0.262332 0.223572 -0.062500 0 0 0 0 0 0 3 628328
-0.012042 0.007112 0.119916 0.364378 0.122796 0.058785 -0.062500 0 0 0 0 0 0 3 629327
-0.012056 0.007111 0.119917 0.194637 0.099021 0.066263 -0.062500 0 0 0 0 0 0 3 630338
-0.012064 0.007111 0.119918 0.084450 0.091182 0.075592 -0.062500 0 0 0 0 0 0 3 631342
-0.012079 0.007097 0.119907 0.181458 0.268751 0.232209 -0.062500 0 0 0 0 0 0 3 632345
-0.012108 0.007095 0.119910 0.368156 0.125952 0.066305 -0.062500 0 0 0 0 0 0 3 633341
-0.012122 0.007094 0.119911 0.196595 0.100582 0.073128 -0.062500 0 0 0 0 0 0 3 634333
-0.012129 0.007093 0.119911 0.085193 0.091193 0.082204 -0.062500 0 0 0 0 0 0 3 635340
-0.012133 0.007093 0.119911 0.027494 0.087104 0.086108 -0.062500 0 0 0 0 0 0 3 636336
-0.012147 0.007079 0.119901 0.152639 0.266196 0.240351 -0.062500 0 0 0 0 0 0 3 637339
-0.012175 0.007077 0.119903 0.353810 0.124251 0.073650 -0.062500 0 0 0 0 0 0 3 638338
-0.012189 0.007076 0.119904 0.189314 0.099331 0.079959 -0.062500 0 0 0 0 0 0 3 639339
-0.012207 0.007062 0.119894 0.235611 0.272072 0.241723 -0.062500 0 0 0 0 0 0 3 640337
-0.012238 0.007060 0.119897 0.395436 0.127244 0.078512 -0.062500 0 0 0 0 0 0 3 641333
-0.012253 0.007059 0.119898 0.210094 0.100845 0.085929 -0.062500 0 0 0 0 0 0 3 642339
-0.012261 0.007058 0.119898 0.092049 0.091719 0.095174 -0.062500 0 0 0 0 0 0 3 643339
-0.012285 0.007063 0.119905 0.301527 0.022200 0.004760 -0.062500 0 0 0 0 0 0 3 644338
-0.012309 0.007051 0.119897 0.312165 0.229035 0.204199 -0.062500 0 0 0 0 0 0 3 645337
-0.012322 0.007046 0.119894 0.163954 0.171064 0.156249 -0.062500 0 0 0 0 0 0 3 646342
-0.012349 0.007048 0.119899 0.341997 0.061691 0.032717 -0.062500 0 0 0 0 0 0 3 647343
-0.012362 0.007049 0.119901 0.179973 0.067061 0.065581 -0.062500 0 0 0 0 0 0 3 648342
-0.012380 0.007035 0.119891 0.229648 0.255667 0.238436 -0.062500 0 0 0 0 0 0 3 649308
-0.012390 0.007029 0.119887 0.121731 0.183987 0.173679 -0.062500 0 0 0 0 0 0 3 650338
-0.012416 0.007031 0.119893 0.321244 0.068282 0.043586 -0.062500 0 0 0 0 0 0 3 651339
-0.012428 0.007032 0.119895 0.169768 0.070279 0.073787 -0.062500 0 0 0 0 0 0 3 652307
-0.012447 0.007018 0.119884 0.213412 0.235669 0.245814 -0.062500 0 0 0 0 0 0 3 653337
-0.012477 0.007017 0.119887 0.379118 0.098027 0.086952 -0.062500 0 0 0 0 0 0 3 654336
-0.012492 0.007016 0.119888 0.196446 0.075168 0.095087 -0.062500 0 0 0 0 0 0 3 655338
-0.012511 0.007001 0.119878 0.233000 0.248587 0.258094 -0.062500 0 0 0 0 0 0 3 656335
-0.012542 0.006999 0.119881 0.389302 0.104369 0.095973 -0.062500 0 0 0 0 0 0 3 657337
-0.012558 0.006998 0.119882 0.201750 0.077482 0.102698 -0.062500 0 0 0 0 0 0 3 658339
-0.012586 0.007003 0.119889 0.353606 0.003310 0.018325 -0.062500 0 0 0 0 0 0 3 659339
-0.012612 0.006991 0.119880 0.332207 0.207781 0.220222 -0.062500 0 0 0 0 0 0 3 660337
-0.012625 0.006985 0.119877 0.168644 0.148934 0.172661 -0.062500 0 0 0 0 0 0 3 661337
-0.012632 0.006983 0.119876 0.068122 0.105001 0.143304 -0.062500 0 0 0 0 0 0 3 662332
-0.012656 0.006986 0.119882 0.285991 0.016920 0.038465 -0.062500 0 0 0 0 0 0 3 663341
-0.012668 0.006988 0.119885 0.145737 0.033609 0.078156 -0.062500 0 0 0 0 0 0 3 664338
-0.012685 0.006975 0.119874 0.206116 0.227523 0.254206 -0.062500 0 0 0 0 0 0 3 665338
-0.012716 0.006974 0.119877 0.375873 0.093552 0.097334 -0.062500 0 0 0 0 0 0 3 666327
-0.012731 0.006973 0.119878 0.194889 0.072518 0.105327 -0.062500 0 0 0 0 0 0 3 667410
-0.012759 0.006977 0.119885 0.350477 0.000814 0.022023 -0.062500 0 0 0 0 0 0 3 668411
-0.012784 0.006966 0.119877 0.330237 0.205228 0.224101 -0.062500 0 0 0 0 0 0 3 669408
-0.012798 0.006960 0.119874 0.167729 0.147091 0.176292 -0.062500 0 0 0 0 0 0 3 670417
-0.012825 0.006962 0.119879 0.339227 0.038268 0.054467 -0.062500 0 0 0 0 0 0 3 671384
-0.012839 0.006963 0.119881 0.173173 0.043593 0.086356 -0.062500 0 0 0 0 0 0 3 672379
-0.012857 0.006950 0.119871 0.219695 0.231717 0.259747 -0.062500 0 0 0 0 0 0 3 673381
-0.012888 0.006948 0.119874 0.383124 0.095022 0.102320 -0.062500 0 0 0 0 0 0 3 674381
-0.012903 0.006948 0.119875 0.198617 0.072634 0.109472 -0.062500 0 0 0 0 0 0 3 675417
-0.012910 0.006947 0.119875 0.080916 0.065555 0.118417 -0.062500 0 0 0 0 0 0 3 676411
-0.012935 0.006952 0.119882 0.291680 -0.003046 0.030371 -0.062500 0 0 0 0 0 0 3 677385
-0.012959 0.006940 0.119873 0.300427 0.203616 0.229890 -0.062500 0 0 0 0 0 0 3 678380
-0.012971 0.006935 0.119870 0.152928 0.146240 0.180819 -0.062500 0 0 0 0 0 0 3 679382
-0.012998 0.006937 0.119876 0.331961 0.036311 0.059145 -0.062500 0 0 0 0 0 0 3 680411
-0.013012 0.006938 0.119878 0.169446 0.041843 0.090495 -0.062500 0 0 0 0 0 0 3 684432
-0.013072 0.006935 0.119880 0.761197 0.099309 0.080993 -0.062500 0 0 0 0 0 0 3 688447
-0.013134 0.006924 0.119877 0.852035 0.198919 0.165954 -0.062500 0 0 0 0 0 0 3 689408
-0.013177 0.006905 0.119864 0.608889 0.319227 0.301176 -0.062500 0 0 0 0 0 0 3 690407
-0.013221 0.006901 0.119866 0.584120 0.136550 0.124663 -0.062500 0 0 0 0 0 0 3 691419
-0.013242 0.006899 0.119867 0.299996 0.091501 0.123064 -0.062500 0 0 0 0 0 0 3 692401
-0.013253 0.006898 0.119867 0.131533 0.073191 0.128549 -0.062500 0 0 0 0 0 0 3 693387
-0.013258 0.006897 0.119867 0.044989 0.064334 0.131103 -0.062500 0 0 0 0 0 0 3 694401
-0.013261 0.006897 0.119867 0.001564 0.059882 0.132074 -0.062500 0 0 0 0 0 0 3 695331
-0.013262 0.006897 0.119867 -0.020128 0.057652 0.132442 -0.062500 0 0 0 0 0 0 3 696394
-0.013284 0.006902 0.119874 0.241414 -0.008811 0.042017 -0.062500 0 0 0 0 0 0 3 697334
-0.013294 0.006904 0.119876 0.122701 0.018573 0.084918 -0.062500 0 0 0 0 0 0 3 698322
-0.013311 0.006891 0.119866 0.192717 0.217229 0.263245 -0.062500 0 0 0 0 0 0 3 699333
-0.013341 0.006890 0.119869 0.370117 0.086037 0.108735 -0.062500 0 0 0 0 0 0 3 700320
-0.013356 0.006889 0.119870 0.191818 0.066444 0.115301 -0.062500 0 0 0 0 0 0 3 701328
-0.013375 0.006875 0.119859 0.228513 0.240765 0.279221 -0.062500 0 0 0 0 0 0 3 702321
-0.013406 0.006873 0.119861 0.387831 0.095463 0.119501 -0.062500 0 0 0 0 0 0 3 703320
-0.013421 0.006873 0.119862 0.200473 0.070007 0.123923 -0.062500 0 0 0 0 0 0 3 704329
-0.013440 0.006858 0.119852 0.232371 0.241340 0.287181 -0.062500 0 0 0 0 0 0 3 705319
-0.013471 0.006856 0.119854 0.390295 0.096807 0.127356 -0.062500 0 0 0 0 0 0 3 706328
-0.013487 0.006855 0.119855 0.201750 0.070669 0.131504 -0.062500 0 0 0 0 0 0 3 707320
-0.013495 0.006855 0.119855 0.081795 0.061770 0.139151 -0.062500 0 0 0 0 0 0 3 708319
-0.013519 0.006859 0.119862 0.292403 -0.007820 0.052864 -0.062500 0 0 0 0 0 0 3 709335
-0.013543 0.006848 0.119853 0.298765 0.197816 0.252248 -0.062500 0 0 0 0 0 0 3 710324
-0.013555 0.006842 0.119850 0.151558 0.140557 0.202157 -0.062500 0 0 0 0 0 0 3 711343
-0.013562 0.006840 0.119849 0.059066 0.097495 0.171614 -0.062500 0 0 0 0 0 0 3 712320
-0.013586 0.006843 0.119855 0.282382 0.009699 0.069859 -0.062500 0 0 0 0 0 0 3 713326
-0.013598 0.006845 0.119857 0.143251 0.026570 0.107510 -0.062500 0 0 0 0 0 0 3 714341
-0.013615 0.006832 0.119846 0.202066 0.219745 0.284474 -0.062500 0 0 0 0 0 0 3 715328
-0.013645 0.006831 0.119849 0.374111 0.083811 0.130198 -0.062500 0 0 0 0 0 0 3 716343
-0.013672 0.006816 0.119839 0.343808 0.242680 0.291691 -0.062500 0 0 0 0 0 0 3 717337
-0.013707 0.006814 0.119842 0.448134 0.096010 0.137292 -0.062500 0 0 0 0 0 0 3 718337
-0.013724 0.006813 0.119842 0.230334 0.069099 0.143110 -0.062500 0 0 0 0 0 0 3 719337
-0.013744 0.006799 0.119832 0.240100 0.218953 0.307470 -0.062500 0 0 0 0 0 0 3 720338
-0.013776 0.006797 0.119834 0.391256 0.074179 0.148732 -0.062500 0 0 0 0 0 0 3 721305
-0.013792 0.006796 0.119835 0.198845 0.047916 0.152170 -0.062500 0 0 0 0 0 0 3 722336
-0.013799 0.006795 0.119835 0.076893 0.038983 0.159454 -0.062500 0 0 0 0 0 0 3 723336
-0.013815 0.006781 0.119824 0.164081 0.214261 0.318980 -0.062500 0 0 0 0 0 0 3 724335
-0.013844 0.006780 0.119826 0.352836 0.069559 0.158107 -0.062500 0 0 0 0 0 0 3 725339
-0.013859 0.006779 0.119827 0.179449 0.044455 0.160458 -0.062500 0 0 0 0 0 0 3 726337
-0.013866 0.006778 0.119828 0.066968 0.036120 0.167323 -0.062500 0 0 0 0 0 0 3 727340
-0.013902 0.006769 0.119823 0.432023 0.146193 0.238631 -0.062500 0 0 0 0 0 0 3 728337
-0.013920 0.006765 0.119821 0.236749 0.097257 0.207826 -0.062500 0 0 0 0 0 0 3 729334
-0.013930 0.006763 0.119820 0.099227 0.063261 0.190798 -0.062500 0 0 0 0 0 0 3 730335
-0.013967 0.006753 0.119815 0.449126 0.159465 0.252595 -0.062500 0 0 0 0 0 0 3 731336
-0.013986 0.006748 0.119813 0.245665 0.103771 0.217900 -0.062500 0 0 0 0 0 0 3 732335
-0.013995 0.006746 0.119813 0.103803 0.066467 0.199397 -0.062500 0 0 0 0 0 0 3 733334
-0.014033 0.006736 0.119808 0.451400 0.160971 0.261054 -0.062500 0 0 0 0 0 0 3 734334
-0.014052 0.006731 0.119806 0.246323 0.102346 0.225964 -0.062500 0 0 0 0 0 0 3 735336
-0.014073 0.006715 0.119794 0.253629 0.243836 0.364177 -0.062500 0 0 0 0 0 0 3 736334
-0.014105 0.006712 0.119796 0.399255 0.084127 0.195433 -0.062500 0 0 0 0 0 0 3 737335
-0.014121 0.006710 0.119796 0.202812 0.050515 0.193914 -0.062500 0 0 0 0 0 0 3 738334
-0.014129 0.006710 0.119797 0.078511 0.038036 0.199270 -0.062500 0 0 0 0 0 0 3 739336
-0.014166 0.006701 0.119792 0.437317 0.145687 0.271593 -0.062500 0 0 0 0 0 0 3 740337
-0.014184 0.006696 0.119790 0.239270 0.095855 0.239866 -0.062500 0 0 0 0 0 0 3 741333
-0.014194 0.006694 0.119789 0.100277 0.061462 0.222347 -0.062500 0 0 0 0 0 0 3 742327
-0.014231 0.006684 0.119784 0.449149 0.157119 0.285531 -0.062500 0 0 0 0 0 0 3 743335
-0.014250 0.006679 0.119782 0.245534 0.101476 0.250040 -0.062500 0 0 0 0 0 0 3 744335
-0.014259 0.006677 0.119781 0.103054 0.062266 0.231117 -0.062500 0 0 0 0 0 0 3 745334
-0.014285 0.006681 0.119787 0.301050 -0.022474 0.136815 -0.062500 0 0 0 0 0 0 3 746333
-0.014309 0.006669 0.119778 0.297413 0.174766 0.332311 -0.062500 0 0 0 0 0 0 3 747336
-0.014322 0.006663 0.119775 0.147038 0.114334 0.279381 -0.062500 0 0 0 0 0 0 3 748332
-0.014361 0.006652 0.119769 0.475888 0.183114 0.318550 -0.062500 0 0 0 0 0 0 3 749334
-0.014381 0.006646 0.119766 0.259780 0.113259 0.272482 -0.062500 0 0 0 0 0 0 3 750322
-0.014412 0.006648 0.119772 0.384900 0.003478 0.163174 -0.062500 0 0 0 0 0 0 3 751333
-0.014427 0.006649 0.119773 0.191143 0.008700 0.194868 -0.062500 0 0 0 0 0 0 3 752333
-0.014446 0.006636 0.119763 0.219922 0.195153 0.371186 -0.062500 0 0 0 0 0 0 3 753332
-0.014477 0.006635 0.119765 0.380883 0.057382 0.218496 -0.062500 0 0 0 0 0 0 3 754334
-0.014493 0.006634 0.119766 0.192754 0.035447 0.221597 -0.062500 0 0 0 0 0 0 3 755336
-0.014522 0.006639 0.119772 0.347110 -0.036851 0.142681 -0.062500 0 0 0 0 0 0 3 756335
-0.014547 0.006627 0.119764 0.319399 0.166590 0.344134 -0.062500 0 0 0 0 0 0 3 757324
-0.014560 0.006621 0.119760 0.157714 0.109449 0.293039 -0.062500 0 0 0 0 0 0 3 758321
-0.014588 0.006624 0.119765 0.332284 0.000955 0.176222 -0.062500 0 0 0 0 0 0 3 759338
-0.014602 0.006625 0.119767 0.164720 0.006511 0.203910 -0.062500 0 0 0 0 0 0 3 760325
-0.014620 0.006612 0.119756 0.206199 0.193010 0.379015 -0.062500 0 0 0 0 0 0 3 761337
-0.014651 0.006610 0.119759 0.374670 0.057093 0.226321 -0.062500 0 0 0 0 0 0 3 762323
-0.014666 0.006609 0.119759 0.189699 0.035271 0.228790 -0.062500 0 0 0 0 0 0 3 763319
-0.014685 0.006595 0.119748 0.217937 0.187134 0.393579 -0.062500 0 0 0 0 0 0 3 764327
-0.014716 0.006594 0.119750 0.380173 0.044047 0.237166 -0.062500 0 0 0 0 0 0 3 765317
-0.014732 0.006593 0.119751 0.191757 0.018711 0.238013 -0.062500 0 0 0 0 0 0 3 766326
-0.014761 0.006597 0.119757 0.347500 -0.036688 0.159105 -0.062500 0 0 0 0 0 0 3 767317
-0.014786 0.006586 0.119748 0.317602 0.147085 0.360207 -0.062500 0 0 0 0 0 0 3 768326
-0.014820 0.006585 0.119751 0.430769 0.024067 0.223903 -0.062500 0 0 0 0 0 0 3 769334
-0.014838 0.006585 0.119752 0.216618 0.008897 0.232372 -0.062500 0 0 0 0 0 0 3 770318
-0.014846 0.006585 0.119753 0.083749 0.005498 0.241206 -0.062500 0 0 0 0 0 0 3 771330
-0.014883 0.006576 0.119747 0.437958 0.116751 0.319001 -0.062500 0 0 0 0 0 0 3 772319
-0.014901 0.006572 0.119746 0.238368 0.068490 0.285846 -0.062500 0 0 0 0 0 0 3 773326
-0.014932 0.006574 0.119751 0.373467 -0.030210 0.183153 -0.062500 0 0 0 0 0 0 3 774317
-0.014958 0.006562 0.119741 0.331892 0.158763 0.374096 -0.062500 0 0 0 0 0 0 3 775328
-0.014993 0.006561 0.119744 0.438529 0.029239 0.234358 -0.062500 0 0 0 0 0 0 3 776326
-0.015010 0.006561 0.119745 0.220608 0.010910 0.240912 -0.062500 0 0 0 0 0 0 3 777317
-0.015019 0.006560 0.119745 0.085718 0.005991 0.248988 -0.062500 0 0 0 0 0 0 3 778328
-0.015056 0.006552 0.119740 0.438784 0.116282 0.327503 -0.062500 0 0 0 0 0 0 3 779326
-0.015075 0.006547 0.119738 0.238954 0.068700 0.293796 -0.062500 0 0 0 0 0 0 3 780317
-0.015105 0.006550 0.119743 0.374086 -0.030149 0.191486 -0.062500 0 0 0 0 0 0 3 781330
-0.015120 0.006552 0.119745 0.184429 -0.020283 0.223310 -0.062500 0 0 0 0 0 0 3 782339
-0.015160 0.006544 0.119741 0.489058 0.102560 0.317407 -0.062500 0 0 0 0 0 0 3 783320
-0.015180 0.006540 0.119739 0.263743 0.061565 0.289588 -0.062500 0 0 0 0 0 0 3 784330
-0.015212 0.006543 0.119744 0.386469 -0.034072 0.189862 -0.062500 0 0 0 0 0 0 3 785328
-0.015238 0.006531 0.119735 0.337732 0.156155 0.381390 -0.062500 0 0 0 0 0 0 3 786335
-0.015252 0.006525 0.119731 0.166510 0.093166 0.325491 -0.062500 0 0 0 0 0 0 3 787374
-0.015281 0.006527 0.119736 0.337144 -0.018261 0.209433 -0.062500 0 0 0 0 0 0 3 788333
-0.015295 0.006528 0.119738 0.166337 -0.014099 0.234943 -0.062500 0 0 0 0 0 0 3 789331
-0.015334 0.006520 0.119733 0.480302 0.104467 0.327642 -0.062500 0 0 0 0 0 0 3 790306
-0.015354 0.006516 0.119731 0.259677 0.061993 0.298486 -0.062500 0 0 0 0 0 0 3 791333
-0.015385 0.006519 0.119736 0.384871 -0.034370 0.198843 -0.062500 0 0 0 0 0 0 3 792333
-0.015397 0.006504 0.119750 0.141424 0.191837 0.056252 -0.062500 0 0 0 0 0 0 3 793333
-0.015434 0.006487 0.119750 0.452908 0.232586 0.233635 -0.062500 0 0 0 0 0 0 3 794332
-0.015453 0.006479 0.119750 0.240900 0.129734 0.249626 -0.062500 0 0 0 0 0 0 3 795335
-0.015462 0.006475 0.119750 0.098034 0.066062 0.250439 -0.062500 0 0 0 0 0 0 3 796333
-0.015488 0.006478 0.119756 0.298708 -0.032751 0.168139 -0.062500 0 0 0 0 0 0 3 797333
-0.015512 0.006466 0.119747 0.292342 0.156186 0.366250 -0.062500 0 0 0 0 0 0 3 798341
-0.015546 0.006465 0.119749 0.420175 0.025526 0.230528 -0.062500 0 0 0 0 0 0 3 799338
-0.015563 0.006464 0.119750 0.211860 0.007430 0.236474 -0.062500 0 0 0 0 0 0 3 800336
-0.015603 0.006456 0.119745 0.504063 0.114453 0.322374 -0.062500 0 0 0 0 0 0 3 801323
-0.015624 0.006451 0.119743 0.272241 0.066132 0.289320 -0.062500 0 0 0 0 0 0 3 802303
-0.015635 0.006449 0.119742 0.115943 0.032673 0.270533 -0.062500 0 0 0 0 0 0 3 803333
-0.015672 0.006439 0.119736 0.455097 0.127069 0.341591 -0.062500 0 0 0 0 0 0 3 804332
-0.015692 0.006435 0.119734 0.248186 0.072266 0.302100 -0.062500 0 0 0 0 0 0 3 805331
-0.015723 0.006438 0.119739 0.380343 -0.030174 0.199712 -0.062500 0 0 0 0 0 0 3 806332
-0.015738 0.006439 0.119741 0.188145 -0.021211 0.229316 -0.062500 0 0 0 0 0 0 3 807332
-0.015778 0.006431 0.119736 0.491615 0.098840 0.326074 -0.062500 0 0 0 0 0 0 3 808302
-0.015798 0.006427 0.119734 0.266070 0.057756 0.296294 -0.062500 0 0 0 0 0 0 3 809335
-0.015808 0.006425 0.119733 0.113117 0.027879 0.278650 -0.062500 0 0 0 0 0 0 3 810334
-0.015835 0.006429 0.119739 0.308112 -0.053562 0.190759 -0.062500 0 0 0 0 0 0 3 811320
-0.015859 0.006417 0.119729 0.297143 0.143942 0.386256 -0.062500 0 0 0 0 0 0 3 812333
-0.015893 0.006417 0.119732 0.423484 0.019350 0.250418 -0.062500 0 0 0 0 0 0 3 813303
-0.015910 0.006417 0.119732 0.214002 0.003640 0.255034 -0.062500 0 0 0 0 0 0 3 814334
-0.015918 0.006416 0.119733 0.083138 0.000072 0.262091 -0.062500 0 0 0 0 0 0 3 815332
-0.015954 0.006408 0.119727 0.437663 0.110012 0.345470 -0.062500 0 0 0 0 0 0 3 816332
-0.015973 0.006403 0.119725 0.240406 0.062474 0.309304 -0.062500 0 0 0 0 0 0 3 817330
-0.016004 0.006406 0.119730 0.377625 -0.036100 0.209155 -0.062500 0 0 0 0 0 0 3 818331
-0.016019 0.006408 0.119732 0.187543 -0.025182 0.238536 -0.062500 0 0 0 0 0 0 3 819333
-0.016038 0.006395 0.119721 0.214495 0.162738 0.416613 -0.062500 0 0 0 0 0 0 3 820332
-0.016069 0.006394 0.119723 0.381773 0.028512 0.268829 -0.062500 0 0 0 0 0 0 3 821337
-0.016084 0.006393 0.119723 0.193924 0.007733 0.267779 -0.062500 0 0 0 0 0 0 3 822327
-0.016125 0.006384 0.119718 0.495754 0.112930 0.353856 -0.062500 0 0 0 0 0 0 3 823408
-0.016141 0.006363 0.119728 0.223464 0.260224 0.144239 -0.062500 0 0 0 0 0 0 3 824398
-0.016149 0.006353 0.119732 0.078558 0.144147 0.205680 -0.062500 0 0 0 0 0 0 3 825398
-0.016174 0.006352 0.119739 0.288890 -0.002093 0.162770 -0.062500 0 0 0 0 0 0 3 826409
-0.016186 0.006352 0.119742 0.142042 -0.016874 0.214718 -0.062500 0 0 0 0 0 0 3 827380
-0.016192 0.006352 0.119743 0.047069 -0.019605 0.240601 -0.062500 0 0 0 0 0 0 3 828377
-0.016227 0.006343 0.119737 0.420769 0.090147 0.332707 -0.062500 0 0 0 0 0 0 3 829377
-0.016245 0.006339 0.119735 0.233015 0.043407 0.298457 -0.062500 0 0 0 0 0 0 3 830405
-0.016254 0.006337 0.119734 0.098874 0.010777 0.278917 -0.062500 0 0 0 0 0 0 3 831403
-0.016291 0.006327 0.119728 0.448640 0.104845 0.353235 -0.062500 0 0 0 0 0 0 3 832376
-0.016310 0.006323 0.119726 0.247682 0.050533 0.312013 -0.062500 0 0 0 0 0 0 3 833405
-0.016341 0.006326 0.119731 0.383661 -0.051756 0.211071 -0.062500 0 0 0 0 0 0 3 836607
-0.016368 0.006313 0.119721 0.336971 0.134251 0.400384 -0.062500 0 0 0 0 0 0 3 837428
-0.016403 0.006312 0.119723 0.447929 0.004159 0.263401 -0.062500 0 0 0 0 0 0 3 838560
-0.016420 0.006312 0.119724 0.229193 -0.014042 0.265656 -0.062500 0 0 0 0 0 0 3 839966
-0.016429 0.006312 0.119724 0.093502 -0.018796 0.271666 -0.062500 0 0 0 0 0 0 3 840316
-0.016444 0.006298 0.119712 0.167806 0.155954 0.435911 -0.062500 0 0 0 0 0 0 3 841325
-0.016474 0.006296 0.119714 0.361780 0.015220 0.283462 -0.062500 0 0 0 0 0 0 3 842323
-0.016489 0.006296 0.119714 0.186560 -0.008663 0.279099 -0.062500 0 0 0 0 0 0 3 843315
-0.016496 0.006295 0.119714 0.072398 -0.016177 0.282592 -0.062500 0 0 0 0 0 0 3 844323
-0.016521 0.006300 0.119720 0.290395 -0.085610 0.206368 -0.062500 0 0 0 0 0 0 3 845315
-0.016544 0.006289 0.119711 0.289145 0.117225 0.405221 -0.062500 0 0 0 0 0 0 3 846324
-0.016557 0.006283 0.119707 0.145795 0.061871 0.350111 -0.062500 0 0 0 0 0 0 3 847314
-0.016584 0.006286 0.119711 0.332444 -0.046039 0.239066 -0.062500 0 0 0 0 0 0 3 848320
-0.016598 0.006287 0.119713 0.168538 -0.039647 0.261805 -0.062500 0 0 0 0 0 0 3 849327
-0.016616 0.006274 0.119702 0.206583 0.145322 0.438337 -0.062500 0 0 0 0 0 0 3 850317
-0.016625 0.006268 0.119698 0.104054 0.076224 0.369046 -0.062500 0 0 0 0 0 0 3 851326
-0.016652 0.006270 0.119702 0.312520 -0.038814 0.252404 -0.062500 0 0 0 0 0 0 3 852314
-0.016665 0.006270 0.119703 0.158357 -0.036290 0.272790 -0.062500 0 0 0 0 0 0 3 853321
-0.016682 0.006257 0.119692 0.201385 0.146899 0.448583 -0.062500 0 0 0 0 0 0 3 854314
-0.016713 0.006256 0.119694 0.379225 0.010887 0.301623 -0.062500 0 0 0 0 0 0 3 855316
-0.016728 0.006255 0.119694 0.195673 -0.010644 0.298454 -0.062500 0 0 0 0 0 0 3 856326
-0.016736 0.006255 0.119694 0.077395 -0.016983 0.302305 -0.062500 0 0 0 0 0 0 3 857320
-0.016761 0.006260 0.119700 0.293691 -0.085913 0.227157 -0.062500 0 0 0 0 0 0 3 858328
-0.016784 0.006249 0.119691 0.290716 0.116964 0.426023 -0.062500 0 0 0 0 0 0 3 859322
-0.016793 0.006227 0.119699 0.100086 0.276439 0.196614 -0.062500 0 0 0 0 0 0 3 860327
-0.016818 0.006221 0.119708 0.295719 0.086994 0.167302 -0.062500 0 0 0 0 0 0 3 861331
-0.016830 0.006218 0.119711 0.144597 0.030786 0.233949 -0.062500 0 0 0 0 0 0 3 862332
-0.016836 0.006216 0.119713 0.048813 0.005203 0.266309 -0.062500 0 0 0 0 0 0 3 863339
-0.016871 0.006207 0.119707 0.422117 0.102391 0.364716 -0.062500 0 0 0 0 0 0 3 864331
-0.016889 0.006202 0.119705 0.235190 0.050003 0.329811 -0.062500 0 0 0 0 0 0 3 865332
-0.016919 0.006205 0.119710 0.379469 -0.051508 0.233146 -0.062500 0 0 0 0 0 0 3 866332
-0.016945 0.006193 0.119700 0.334860 0.134293 0.423112 -0.062500 0 0 0 0 0 0 3 867331
-0.016959 0.006187 0.119696 0.169924 0.070968 0.364010 -0.062500 0 0 0 0 0 0 3 868328
-0.016966 0.006184 0.119695 0.067928 0.025240 0.329079 -0.062500 0 0 0 0 0 0 3 869328
-0.016991 0.006187 0.119700 0.291177 -0.064630 0.238649 -0.062500 0 0 0 0 0 0 3 870328
-0.017003 0.006189 0.119701 0.146700 -0.048558 0.268749 -0.062500 0 0 0 0 0 0 3 871330
-0.017020 0.006177 0.119690 0.194619 0.141030 0.448857 -0.062500 0 0 0 0 0 0 3 872328
-0.017051 0.006175 0.119692 0.376487 0.010135 0.304390 -0.062500 0 0 0 0 0 0 3 873328
-0.017066 0.006175 0.119692 0.194580 -0.009663 0.300874 -0.062500 0 0 0 0 0 0 3 874328
-0.017085 0.006161 0.119681 0.225622 0.144422 0.467252 -0.062500 0 0 0 0 0 0 3 875328
-0.017116 0.006159 0.119682 0.395552 0.002531 0.317725 -0.062500 0 0 0 0 0 0 3 876305
-0.017132 0.006159 0.119682 0.207151 -0.021837 0.312087 -0.062500 0 0 0 0 0 0 3 877336
-0.017140 0.006158 0.119683 0.086257 -0.029525 0.314881 -0.062500 0 0 0 0 0 0 3 878304
-0.017165 0.006163 0.119688 0.301750 -0.099202 0.240885 -0.062500 0 0 0 0 0 0 3 879332
-0.017188 0.006152 0.119678 0.296891 0.102917 0.439595 -0.062500 0 0 0 0 0 0 3 880329
-0.017200 0.006146 0.119675 0.153410 0.047913 0.383479 -0.062500 0 0 0 0 0 0 3 881299
-0.017203 0.006127 0.119686 0.015739 0.221016 0.175863 -0.062500 0 0 0 0 0 0 3 882329
-0.017225 0.006123 0.119695 0.252753 0.050320 0.167490 -0.062500 0 0 0 0 0 0 3 883330
-0.017247 0.006107 0.119687 0.266579 0.184056 0.404811 -0.062500 0 0 0 0 0 0 3 884329
-0.017258 0.006099 0.119684 0.136073 0.090741 0.364318 -0.062500 0 0 0 0 0 0 3 885330
-0.017285 0.006100 0.119688 0.331251 -0.036763 0.261321 -0.062500 0 0 0 0 0 0 3 886328
-0.017298 0.006100 0.119690 0.170026 -0.040600 0.284597 -0.062500 0 0 0 0 0 0 3 887330
-0.017316 0.006087 0.119679 0.208233 0.138674 0.462595 -0.062500 0 0 0 0 0 0 3 888328
-0.017325 0.006081 0.119675 0.107773 0.067501 0.392893 -0.062500 0 0 0 0 0 0 3 889328
-0.017352 0.006083 0.119679 0.318217 -0.048700 0.278573 -0.062500 0 0 0 0 0 0 3 890300
-0.017376 0.006070 0.119668 0.306232 0.129048 0.460750 -0.062500 0 0 0 0 0 0 3 891331
-0.017388 0.006064 0.119665 0.158479 0.062336 0.398002 -0.062500 0 0 0 0 0 0 3 892327
-0.017395 0.006061 0.119663 0.064832 0.015004 0.361588 -0.062500 0 0 0 0 0 0 3 893330
-0.017420 0.006065 0.119668 0.292687 -0.075751 0.272181 -0.062500 0 0 0 0 0 0 3 894330
-0.017443 0.006053 0.119658 0.292004 0.115618 0.464762 -0.062500 0 0 0 0 0 0 3 895332
-0.017455 0.006047 0.119654 0.149554 0.059414 0.405858 -0.062500 0 0 0 0 0 0 3 896328
-0.017461 0.006044 0.119653 0.059538 0.015451 0.370886 -0.062500 0 0 0 0 0 0 3 897329
-0.017486 0.006048 0.119658 0.289395 -0.073680 0.282280 -0.062500 0 0 0 0 0 0 3 898315
-0.017509 0.006036 0.119648 0.289467 0.118405 0.475025 -0.062500 0 0 0 0 0 0 3 899399
-0.017521 0.006031 0.119644 0.148992 0.058973 0.416111 -0.062500 0 0 0 0 0 0 3 900405
-0.017527 0.006028 0.119643 0.059280 0.015227 0.381096 -0.062500 0 0 0 0 0 0 3 901399
-0.017552 0.006032 0.119648 0.289335 -0.073807 0.292743 -0.062500 0 0 0 0 0 0 3 902398
-0.017561 0.006017 0.119662 0.101318 0.157567 0.148207 -0.062500 0 0 0 0 0 0 3 903375
-0.017575 0.005996 0.119655 0.156670 0.263802 0.409406 -0.062500 0 0 0 0 0 0 3 904406
-0.017582 0.005985 0.119653 0.075677 0.135495 0.384789 -0.062500 0 0 0 0 0 0 3 905396
-0.017608 0.005985 0.119657 0.299783 -0.012125 0.289569 -0.062500 0 0 0 0 0 0 3 906372
-0.017620 0.005985 0.119659 0.153365 -0.026369 0.314707 -0.062500 0 0 0 0 0 0 3 907376
-0.017637 0.005972 0.119648 0.198273 0.147201 0.494032 -0.062500 0 0 0 0 0 0 3 908403
-0.017668 0.005970 0.119649 0.379325 0.011621 0.350711 -0.062500 0 0 0 0 0 0 3 909407
-0.017683 0.005969 0.119649 0.197073 -0.011753 0.345360 -0.062500 0 0 0 0 0 0 3 911135
-0.017691 0.005969 0.119649 0.079206 -0.018937 0.348064 -0.062500 0 0 0 0 0 0 3 917049
-0.017695 0.005969 0.119650 0.017781 -0.022145 0.349519 -0.062500 0 0 0 0 0 0 3 917381
-0.017750 0.005965 0.119648 0.686575 0.018881 0.367462 -0.062500 0 0 0 0 0 0 3 918399
-0.017778 0.005964 0.119648 0.392460 0.000682 0.360049 -0.062500 0 0 0 0 0 0 3 919398
-0.017792 0.005963 0.119648 0.181844 -0.012057 0.355618 -0.062500 0 0 0 0 0 0 3 920392
-0.017821 0.005968 0.119653 0.349212 -0.085115 0.280725 -0.062500 0 0 0 0 0 0 3 921378
-0.017835 0.005970 0.119655 0.176158 -0.060655 0.313898 -0.062500 0 0 0 0 0 0 3 922391
-0.017852 0.005957 0.119644 0.215175 0.116535 0.496597 -0.062500 0 0 0 0 0 0 3 923331
-0.017862 0.005951 0.119640 0.113263 0.052664 0.427969 -0.062500 0 0 0 0 0 0 3 924312
-0.017867 0.005949 0.119638 0.044418 0.006363 0.388688 -0.062500 0 0 0 0 0 0 3 925319
-0.017870 0.005947 0.119637 0.005869 -0.017605 0.372684 -0.062500 0 0 0 0 0 0 3 926316
-0.017892 0.005951 0.119642 0.261692 -0.090199 0.293879 -0.062500 0 0 0 0 0 0 3 927325
-0.017903 0.005954 0.119644 0.134606 -0.068227 0.325336 -0.062500 0 0 0 0 0 0 3 928322
-0.017909 0.005955 0.119645 0.048207 -0.051894 0.343073 -0.062500 0 0 0 0 0 0 3 929313
-0.017922 0.005942 0.119633 0.144635 0.131711 0.514747 -0.062500 0 0 0 0 0 0 3 930322
-0.017951 0.005940 0.119634 0.356271 -0.003430 0.368897 -0.062500 0 0 0 0 0 0 3 931313
-0.017966 0.005940 0.119635 0.187908 -0.024326 0.361449 -0.062500 0 0 0 0 0 0 3 932326
-0.017973 0.005940 0.119635 0.076805 -0.030240 0.363296 -0.062500 0 0 0 0 0 0 3 933313
-0.017988 0.005926 0.119623 0.159493 0.142276 0.528993 -0.062500 0 0 0 0 0 0 3 934321
-0.018017 0.005924 0.119624 0.364077 0.001778 0.381103 -0.062500 0 0 0 0 0 0 3 935322
-0.018028 0.005907 0.119637 0.146141 0.193161 0.199390 -0.062500 0 0 0 0 0 0 3 936311
-0.018033 0.005898 0.119641 0.040206 0.102932 0.281008 -0.062500 0 0 0 0 0 0 3 937321
-0.018035 0.005894 0.119643 -0.005296 0.037333 0.326375 -0.062500 0 0 0 0 0 0 3 938313
-0.018057 0.005897 0.119649 0.255048 -0.064684 0.272707 -0.062500 0 0 0 0 0 0 3 939322
-0.018068 0.005898 0.119651 0.130243 -0.055223 0.313128 -0.062500 0 0 0 0 0 0 3 940327
-0.018073 0.005899 0.119652 0.045608 -0.045280 0.334190 -0.062500 0 0 0 0 0 0 3 941327
-0.018108 0.005890 0.119645 0.419407 0.074376 0.435564 -0.062500 0 0 0 0 0 0 3 942316
-0.018126 0.005887 0.119643 0.236001 0.031898 0.395940 -0.062500 0 0 0 0 0 0 3 943328
-0.018135 0.005885 0.119642 0.103518 0.001668 0.373330 -0.062500 0 0 0 0 0 0 3 944322
-0.018161 0.005889 0.119647 0.311680 -0.080472 0.292411 -0.062500 0 0 0 0 0 0 3 945304
-0.018174 0.005891 0.119649 0.158295 -0.060443 0.322091 -0.062500 0 0 0 0 0 0 3 946301
-0.018191 0.005878 0.119638 0.198848 0.129854 0.504054 -0.062500 0 0 0 0 0 0 3 947331
-0.018201 0.005872 0.119633 0.102215 0.065137 0.434746 -0.062500 0 0 0 0 0 0 3 948324
-0.018227 0.005874 0.119637 0.315807 -0.048071 0.323746 -0.062500 0 0 0 0 0 0 3 949326
-0.018240 0.005875 0.119638 0.161926 -0.044466 0.340648 -0.062500 0 0 0 0 0 0 3 950328
-0.018246 0.005876 0.119639 0.060936 -0.037156 0.352728 -0.062500 0 0 0 0 0 0 3 951329
-0.018250 0.005876 0.119639 0.008778 -0.033140 0.357798 -0.062500 0 0 0 0 0 0 3 952328
-0.018273 0.005881 0.119644 0.262797 -0.097701 0.288571 -0.062500 0 0 0 0 0 0 3 953328
-0.018295 0.005871 0.119634 0.273399 0.105838 0.487384 -0.062500 0 0 0 0 0 0 3 954329
-0.018306 0.005865 0.119631 0.137445 0.059537 0.429645 -0.062500 0 0 0 0 0 0 3 955303
-0.018334 0.005868 0.119634 0.331664 -0.047504 0.323858 -0.062500 0 0 0 0 0 0 3 956335
-0.018348 0.005869 0.119636 0.168112 -0.040820 0.342406 -0.062500 0 0 0 0 0 0 3 957325
-0.018354 0.005870 0.119636 0.062353 -0.031987 0.355042 -0.062500 0 0 0 0 0 0 3 958315
-0.018390 0.005862 0.119630 0.427900 0.080919 0.454841 -0.062500 0 0 0 0 0 0 3 959330
-0.018408 0.005858 0.119627 0.238910 0.038413 0.413369 -0.062500 0 0 0 0 0 0 3 960327
-0.018417 0.005856 0.119626 0.103529 0.008227 0.389897 -0.062500 0 0 0 0 0 0 3 961328
-0.018444 0.005860 0.119631 0.310513 -0.073966 0.309788 -0.062500 0 0 0 0 0 0 3 962299
-0.018456 0.005862 0.119633 0.156172 -0.053902 0.338753 -0.062500 0 0 0 0 0 0 3 963298
-0.018463 0.005863 0.119633 0.055899 -0.038433 0.355406 -0.062500 0 0 0 0 0 0 3 964327
-0.018466 0.005863 0.119634 0.004439 -0.030395 0.362201 -0.062500 0 0 0 0 0 0 3 965297
-0.018478 0.005850 0.119622 0.118629 0.148162 0.530191 -0.062500 0 0 0 0 0 0 3 966327
-0.018507 0.005849 0.119622 0.341324 0.010907 0.384612 -0.062500 0 0 0 0 0 0 3 967327
-0.018521 0.005848 0.119623 0.174610 -0.004056 0.375117 -0.062500 0 0 0 0 0 0 3 968302
-0.018528 0.005848 0.119623 0.065594 -0.010377 0.375971 -0.062500 0 0 0 0 0 0 3 969298
-0.018564 0.005839 0.119616 0.428384 0.094822 0.472208 -0.062500 0 0 0 0 0 0 3 970323
-0.018582 0.005835 0.119613 0.237959 0.048720 0.428634 -0.062500 0 0 0 0 0 0 3 971327
-0.018592 0.005833 0.119612 0.101681 0.016792 0.404244 -0.062500 0 0 0 0 0 0 3 972297
-0.018618 0.005838 0.119617 0.308400 -0.066312 0.324491 -0.062500 0 0 0 0 0 0 3 973327
-0.018631 0.005839 0.119619 0.153665 -0.046680 0.352979 -0.062500 0 0 0 0 0 0 3 974327
-0.018637 0.005840 0.119619 0.053151 -0.031403 0.369378 -0.062500 0 0 0 0 0 0 3 975298
-0.018672 0.005833 0.119613 0.421352 0.084353 0.472193 -0.062500 0 0 0 0 0 0 3 976325
-0.018691 0.005829 0.119610 0.234230 0.043517 0.430599 -0.062500 0 0 0 0 0 0 3 977322
-0.018700 0.005827 0.119609 0.099778 0.014217 0.406916 -0.062500 0 0 0 0 0 0 3 978326
-0.018705 0.005826 0.119609 0.026980 -0.000958 0.397191 -0.062500 0 0 0 0 0 0 3 979314
-0.018725 0.005814 0.119626 0.222290 0.147158 0.151059 -0.062500 0 0 0 0 0 0 3 980323
-0.018734 0.005808 0.119633 0.092881 0.088129 0.261472 -0.062500 0 0 0 0 0 0 3 981327
-0.018749 0.005791 0.119623 0.154405 0.217551 0.488941 -0.062500 0 0 0 0 0 0 3 982295
-0.018757 0.005783 0.119620 0.073495 0.120120 0.437613 -0.062500 0 0 0 0 0 0 3 983328
-0.018783 0.005784 0.119623 0.297083 -0.010101 0.335541 -0.062500 0 0 0 0 0 0 3 984325
-0.018795 0.005785 0.119625 0.147960 -0.015059 0.353775 -0.062500 0 0 0 0 0 0 3 985317
-0.018802 0.005785 0.119625 0.049390 -0.012033 0.366191 -0.062500 0 0 0 0 0 0 3 986312
-0.018826 0.005790 0.119630 0.279272 -0.076864 0.302428 -0.062500 0 0 0 0 0 0 3 987326
-0.018849 0.005779 0.119620 0.275916 0.126092 0.502332 -0.062500 0 0 0 0 0 0 3 988313
-0.018861 0.005774 0.119617 0.137591 0.073399 0.444319 -0.062500 0 0 0 0 0 0 3 989331
-0.018889 0.005777 0.119620 0.329830 -0.033653 0.340475 -0.062500 0 0 0 0 0 0 3 990330
-0.018903 0.005778 0.119621 0.164484 -0.026884 0.357716 -0.062500 0 0 0 0 0 0 3 991315
-0.018909 0.005779 0.119622 0.057709 -0.017964 0.369724 -0.062500 0 0 0 0 0 0 3 992306
-0.018945 0.005771 0.119615 0.419935 0.102430 0.472431 -0.062500 0 0 0 0 0 0 3 993320
-0.018963 0.005767 0.119612 0.231257 0.060208 0.429549 -0.062500 0 0 0 0 0 0 3 994310
-0.018973 0.005765 0.119612 0.095864 0.030269 0.405228 -0.062500 0 0 0 0 0 0 3 995320
-0.018977 0.005764 0.119611 0.022539 0.014786 0.395250 -0.062500 0 0 0 0 0 0 3 996310
-0.019001 0.005769 0.119616 0.265769 -0.059658 0.323142 -0.062500 0 0 0 0 0 0 3 997322
-0.019013 0.005771 0.119618 0.129590 -0.035621 0.353202 -0.062500 0 0 0 0 0 0 3 998321
-0.019029 0.005758 0.119606 0.176917 0.155962 0.536457 -0.062500 0 0 0 0 0 0 3 999312
-0.019038 0.005753 0.119602 0.085938 0.092632 0.466860 -0.062500 0 0 0 0 0 0 4 321
-0.019065 0.005755 0.119606 0.303446 -0.020125 0.358844 -0.062500 0 0 0 0 0 0 4 1309
-0.019078 0.005756 0.119607 0.150374 -0.016125 0.373819 -0.062500 0 0 0 0 0 0 4 2317
-0.019095 0.005743 0.119595 0.193223 0.149765 0.551352 -0.062500 0 0 0 0 0 0 4 3312
-0.019126 0.005742 0.119596 0.378182 0.014812 0.411759 -0.062500 0 0 0 0 0 0 4 4319
-0.019141 0.005741 0.119596 0.194865 -0.005717 0.402197 -0.062500 0 0 0 0 0 0 4 5309
-0.019149 0.005741 0.119596 0.073427 -0.003577 0.402803 -0.062500 0 0 0 0 0 0 4 6322
-0.019153 0.005741 0.119596 0.011340 -0.005954 0.403418 -0.062500 0 0 0 0 0 0 4 7309
-0.019176 0.005746 0.119601 0.256675 -0.057540 0.336154 -0.062500 0 0 0 0 0 0 4 8319
-0.019188 0.005748 0.119603 0.123979 -0.030321 0.367393 -0.062500 0 0 0 0 0 0 4 9330
-0.019204 0.005736 0.119592 0.177398 0.146280 0.551325 -0.062500 0 0 0 0 0 0 4 10318
-0.019213 0.005730 0.119587 0.087641 0.083833 0.481833 -0.062500 0 0 0 0 0 0 4 11310
-0.019239 0.005733 0.119591 0.306001 -0.028547 0.374525 -0.062500 0 0 0 0 0 0 4 12321
-0.019249 0.005717 0.119604 0.108640 0.190710 0.216240 -0.062500 0 0 0 0 0 0 4 13308
-0.019253 0.005709 0.119609 0.013908 0.115221 0.306629 -0.062500 0 0 0 0 0 0 4 14327
-0.019286 0.005697 0.119604 0.394261 0.163998 0.455191 -0.062500 0 0 0 0 0 0 4 15309
-0.019304 0.005691 0.119602 0.217772 0.087712 0.429486 -0.062500 0 0 0 0 0 0 4 16331
-0.019312 0.005688 0.119601 0.089803 0.040256 0.411535 -0.062500 0 0 0 0 0 0 4 17304
-0.019317 0.005686 0.119601 0.020704 0.015880 0.403920 -0.062500 0 0 0 0 0 0 4 18297
-0.019341 0.005691 0.119606 0.266605 -0.063151 0.334057 -0.062500 0 0 0 0 0 0 4 19327
-0.019363 0.005679 0.119596 0.267078 0.140151 0.530696 -0.062500 0 0 0 0 0 0 4 20325
-0.019375 0.005674 0.119592 0.132807 0.084327 0.470769 -0.062500 0 0 0 0 0 0 4 21324
-0.019381 0.005671 0.119590 0.046065 0.042519 0.434797 -0.062500 0 0 0 0 0 0 4 22325
-0.019416 0.005662 0.119583 0.417499 0.127515 0.520251 -0.062500 0 0 0 0 0 0 4 23300
-0.019435 0.005657 0.119580 0.231638 0.072413 0.468573 -0.062500 0 0 0 0 0 0 4 24297
-0.019444 0.005655 0.119578 0.096952 0.036193 0.440636 -0.062500 0 0 0 0 0 0 4 25302
-0.019449 0.005654 0.119578 0.023721 0.017618 0.429223 -0.062500 0 0 0 0 0 0 4 26331
-0.019473 0.005658 0.119583 0.267437 -0.058453 0.358451 -0.062500 0 0 0 0 0 0 4 27325
-0.019485 0.005661 0.119584 0.130933 -0.035178 0.387349 -0.062500 0 0 0 0 0 0 4 28330
-0.019501 0.005648 0.119573 0.176865 0.155557 0.570902 -0.062500 0 0 0 0 0 0 4 29325
-0.019510 0.005642 0.119569 0.086516 0.092347 0.500919 -0.062500 0 0 0 0 0 0 4 30323
-0.019536 0.005645 0.119572 0.304904 -0.020477 0.394456 -0.062500 0 0 0 0 0 0 4 31326
-0.019549 0.005646 0.119573 0.151673 -0.016439 0.408331 -0.062500 0 0 0 0 0 0 4 32324
-0.019552 0.005630 0.119586 0.006460 0.206340 0.246218 -0.062500 0 0 0 0 0 0 4 33325
-0.019585 0.005613 0.119583 0.377175 0.241812 0.431295 -0.062500 0 0 0 0 0 0 4 34325
-0.019602 0.005605 0.119583 0.203701 0.137173 0.431008 -0.062500 0 0 0 0 0 0 4 35326
-0.019610 0.005601 0.119582 0.079563 0.073385 0.423752 -0.062500 0 0 0 0 0 0 4 36325
-0.019614 0.005599 0.119582 0.013213 0.040471 0.420277 -0.062500 0 0 0 0 0 0 4 37324
-0.019638 0.005603 0.119587 0.261208 -0.042994 0.353127 -0.062500 0 0 0 0 0 0 4 38325
-0.019660 0.005592 0.119576 0.263828 0.149944 0.550348 -0.062500 0 0 0 0 0 0 4 39326
-0.019672 0.005586 0.119573 0.130430 0.093227 0.490205 -0.062500 0 0 0 0 0 0 4 40320
-0.019678 0.005584 0.119571 0.044147 0.050965 0.454047 -0.062500 0 0 0 0 0 0 4 41295
-0.019714 0.005574 0.119563 0.415379 0.135294 0.541145 -0.062500 0 0 0 0 0 0 4 42324
-0.019732 0.005570 0.119560 0.229949 0.080258 0.488698 -0.062500 0 0 0 0 0 0 4 43297
-0.019741 0.005567 0.119559 0.095398 0.044103 0.460277 -0.062500 0 0 0 0 0 0 4 44325
-0.019746 0.005566 0.119559 0.022162 0.025578 0.448660 -0.062500 0 0 0 0 0 0 4 45326
-0.019767 0.005554 0.119576 0.222158 0.164711 0.206484 -0.062500 0 0 0 0 0 0 4 46322
-0.019786 0.005535 0.119570 0.227664 0.277836 0.481583 -0.062500 0 0 0 0 0 0 4 47326
-0.019797 0.005525 0.119568 0.108823 0.151648 0.465085 -0.062500 0 0 0 0 0 0 4 48324
-0.019802 0.005520 0.119567 0.032309 0.076444 0.446755 -0.062500 0 0 0 0 0 0 4 49324
-0.019804 0.005518 0.119567 -0.008794 0.037471 0.438620 -0.062500 0 0 0 0 0 0 4 50312
-0.019838 0.005508 0.119559 0.388358 0.124042 0.538269 -0.062500 0 0 0 0 0 0 4 51407
-0.019855 0.005504 0.119556 0.217196 0.070252 0.490065 -0.062500 0 0 0 0 0 0 4 52398
-0.019864 0.005502 0.119555 0.090131 0.034707 0.463191 -0.062500 0 0 0 0 0 0 4 53393
-0.019869 0.005501 0.119555 0.020701 0.016437 0.452161 -0.062500 0 0 0 0 0 0 4 54399
-0.019903 0.005492 0.119547 0.403190 0.113381 0.551112 -0.062500 0 0 0 0 0 0 4 55372
-0.019921 0.005488 0.119545 0.224684 0.064913 0.502365 -0.062500 0 0 0 0 0 0 4 56368
-0.019930 0.005486 0.119544 0.093926 0.032020 0.475228 -0.062500 0 0 0 0 0 0 4 57369
-0.019942 0.005455 0.119543 0.114834 0.403458 0.459953 -0.062500 0 0 0 0 0 0 4 58399
-0.019948 0.005439 0.119543 0.040720 0.239811 0.457661 -0.062500 0 0 0 0 0 0 4 59394
-0.019972 0.005437 0.119548 0.277366 0.056008 0.392545 -0.062500 0 0 0 0 0 0 4 60397
-0.019984 0.005435 0.119550 0.136315 0.021935 0.421941 -0.062500 0 0 0 0 0 0 4 61398
-0.019990 0.005435 0.119550 0.042703 0.010085 0.438397 -0.062500 0 0 0 0 0 0 4 62392
-0.020004 0.005421 0.119539 0.128801 0.184781 0.613442 -0.062500 0 0 0 0 0 0 4 64938
-0.020033 0.005420 0.119539 0.344742 0.043092 0.474701 -0.062500 0 0 0 0 0 0 4 65397
-0.020048 0.005419 0.119539 0.175944 0.019367 0.462035 -0.062500 0 0 0 0 0 0 4 66675
-0.020065 0.005405 0.119527 0.199754 0.184958 0.629569 -0.062500 0 0 0 0 0 0 4 67725
-0.020072 0.005382 0.119534 0.054730 0.325708 0.380512 -0.062500 0 0 0 0 0 0 4 68315
-0.020074 0.005370 0.119537 -0.009186 0.190572 0.416131 -0.062500 0 0 0 0 0 0 4 69318
-0.020075 0.005364 0.119538 -0.035495 0.101428 0.442552 -0.062500 0 0 0 0 0 0 4 70309
-0.020098 0.005366 0.119543 0.236053 -0.012827 0.389723 -0.062500 0 0 0 0 0 0 4 71317
-0.020119 0.005354 0.119533 0.249771 0.163665 0.592083 -0.062500 0 0 0 0 0 0 4 72307
-0.020130 0.005348 0.119529 0.123755 0.099384 0.533095 -0.062500 0 0 0 0 0 0 4 73317
-0.020136 0.005345 0.119528 0.041256 0.053364 0.497179 -0.062500 0 0 0 0 0 0 4 74308
-0.020150 0.005331 0.119515 0.131178 0.202065 0.650935 -0.062500 0 0 0 0 0 0 4 75317
-0.020157 0.005323 0.119511 0.064805 0.118635 0.568003 -0.062500 0 0 0 0 0 0 4 76325
-0.020158 0.005303 0.119521 -0.026542 0.262402 0.350641 -0.062500 0 0 0 0 0 0 4 77310
-0.020179 0.005298 0.119530 0.230231 0.082894 0.346897 -0.062500 0 0 0 0 0 0 4 78319
-0.020200 0.005282 0.119521 0.244079 0.206350 0.581877 -0.062500 0 0 0 0 0 0 4 79308
-0.020211 0.005275 0.119517 0.121390 0.113295 0.536436 -0.062500 0 0 0 0 0 0 4 80317
-0.020216 0.005271 0.119516 0.039479 0.059322 0.505752 -0.062500 0 0 0 0 0 0 4 81307
-0.020219 0.005269 0.119516 -0.004280 0.027910 0.492775 -0.062500 0 0 0 0 0 0 4 82316
-0.020253 0.005260 0.119508 0.390332 0.117479 0.593121 -0.062500 0 0 0 0 0 0 4 83308
-0.020270 0.005255 0.119505 0.218778 0.066061 0.543158 -0.062500 0 0 0 0 0 0 4 84311
-0.020276 0.005237 0.119516 0.047663 0.247553 0.343684 -0.062500 0 0 0 0 0 0 4 85317
-0.020288 0.005214 0.119508 0.118298 0.318452 0.579866 -0.062500 0 0 0 0 0 0 4 86311
-0.020295 0.005203 0.119505 0.053106 0.175635 0.542240 -0.062500 0 0 0 0 0 0 4 87316
-0.020299 0.005197 0.119504 0.005634 0.087441 0.515242 -0.062500 0 0 0 0 0 0 4 88324
-0.020301 0.005194 0.119504 -0.021418 0.042044 0.503742 -0.062500 0 0 0 0 0 0 4 89329
-0.020334 0.005185 0.119496 0.381464 0.124342 0.605171 -0.062500 0 0 0 0 0 0 4 90316
-0.020351 0.005180 0.119493 0.214374 0.069470 0.555173 -0.062500 0 0 0 0 0 0 4 91330
-0.020356 0.005161 0.119504 0.045507 0.249427 0.355843 -0.062500 0 0 0 0 0 0 4 92294
-0.020358 0.005152 0.119508 -0.017885 0.147067 0.422791 -0.062500 0 0 0 0 0 0 4 93328
-0.020369 0.005133 0.119498 0.094277 0.247323 0.631750 -0.062500 0 0 0 0 0 0 4 94321
-0.020375 0.005125 0.119494 0.044688 0.137475 0.570774 -0.062500 0 0 0 0 0 0 4 95325
-0.020379 0.005120 0.119492 0.002771 0.067888 0.533622 -0.062500 0 0 0 0 0 0 4 96296
-0.020413 0.005110 0.119484 0.394932 0.136941 0.624599 -0.062500 0 0 0 0 0 0 4 97323
-0.020430 0.005105 0.119481 0.224293 0.066778 0.570104 -0.062500 0 0 0 0 0 0 4 98325
-0.020439 0.005103 0.119480 0.095709 0.027637 0.540474 -0.062500 0 0 0 0 0 0 4 99295
-0.020444 0.005101 0.119480 0.025299 0.007601 0.528308 -0.062500 0 0 0 0 0 0 4 100324
-0.020453 0.005071 0.119479 0.079585 0.385724 0.521956 -0.062500 0 0 0 0 0 0 4 101294
-0.020458 0.005056 0.119479 0.024373 0.225642 0.521034 -0.062500 0 0 0 0 0 0 4 102322
-0.020460 0.005048 0.119479 -0.011456 0.110685 0.520759 -0.062500 0 0 0 0 0 0 4 103338
-0.020462 0.005044 0.119479 -0.030203 0.049737 0.520638 -0.062500 0 0 0 0 0 0 4 104331
-0.020494 0.005034 0.119472 0.377376 0.123465 0.627562 -0.062500 0 0 0 0 0 0 4 105344
-0.020508 0.005013 0.119481 0.169823 0.280887 0.407717 -0.062500 0 0 0 0 0 0 4 106318
-0.020514 0.005002 0.119485 0.051504 0.158826 0.458419 -0.062500 0 0 0 0 0 0 4 107319
-0.020517 0.004996 0.119486 -0.003264 0.076545 0.490991 -0.062500 0 0 0 0 0 0 4 108339
-0.020518 0.004994 0.119486 -0.028002 0.032847 0.504636 -0.062500 0 0 0 0 0 0 4 109371
-0.020551 0.004984 0.119479 0.377673 0.115008 0.617298 -0.062500 0 0 0 0 0 0 4 110334
-0.020567 0.004980 0.119476 0.213406 0.060452 0.570434 -0.062500 0 0 0 0 0 0 4 111335
-0.020573 0.004961 0.119487 0.046278 0.240936 0.372663 -0.062500 0 0 0 0 0 0 4 112330
-0.020585 0.004938 0.119479 0.117804 0.309961 0.609747 -0.062500 0 0 0 0 0 0 4 113333
-0.020592 0.004927 0.119476 0.054223 0.166959 0.571725 -0.062500 0 0 0 0 0 0 4 114329
-0.020595 0.004921 0.119475 0.007590 0.078678 0.544476 -0.062500 0 0 0 0 0 0 4 115390
-0.020597 0.004918 0.119475 -0.019111 0.033226 0.532840 -0.062500 0 0 0 0 0 0 4 116390
-0.020630 0.004909 0.119467 0.383195 0.114737 0.636157 -0.062500 0 0 0 0 0 0 4 117396
-0.020644 0.004888 0.119476 0.176027 0.268027 0.414541 -0.062500 0 0 0 0 0 0 4 118367
-0.020650 0.004877 0.119480 0.056176 0.147976 0.464165 -0.062500 0 0 0 0 0 0 4 119369
-0.020663 0.004858 0.119469 0.134395 0.238164 0.666671 -0.062500 0 0 0 0 0 0 4 120365
-0.020670 0.004849 0.119465 0.068005 0.124057 0.602461 -0.062500 0 0 0 0 0 0 4 121365
-0.020674 0.004845 0.119463 0.017494 0.052405 0.563974 -0.062500 0 0 0 0 0 0 4 122397
-0.020698 0.004848 0.119467 0.270684 -0.051710 0.485859 -0.062500 0 0 0 0 0 0 4 123367
-0.020710 0.004849 0.119468 0.136882 -0.042244 0.508039 -0.062500 0 0 0 0 0 0 4 124366
-0.020712 0.004833 0.119481 0.002724 0.184835 0.350963 -0.062500 0 0 0 0 0 0 4 125402
-0.020723 0.004812 0.119474 0.094695 0.277461 0.605022 -0.062500 0 0 0 0 0 0 4 126397
-0.020729 0.004801 0.119471 0.043343 0.146498 0.573253 -0.062500 0 0 0 0 0 0 4 127395
-0.020732 0.004796 0.119470 0.003302 0.064150 0.548327 -0.062500 0 0 0 0 0 0 4 128396
-0.020755 0.004798 0.119474 0.262992 -0.045707 0.475666 -0.062500 0 0 0 0 0 0 4 129394
-0.020773 0.004770 0.119475 0.222698 0.348789 0.499963 -0.062500 0 0 0 0 0 0 4 130400
-0.020782 0.004755 0.119476 0.098081 0.202519 0.514251 -0.062500 0 0 0 0 0 0 4 131370
-0.020787 0.004748 0.119476 0.026352 0.094838 0.520091 -0.062500 0 0 0 0 0 0 4 132367
-0.020789 0.004745 0.119476 -0.010092 0.037506 0.522338 -0.062500 0 0 0 0 0 0 4 133364
-0.020801 0.004730 0.119464 0.105148 0.179570 0.694005 -0.062500 0 0 0 0 0 0 4 134366
-0.020829 0.004728 0.119464 0.338129 0.026852 0.554756 -0.062500 0 0 0 0 0 0 4 135366
-0.020840 0.004710 0.119476 0.133477 0.214663 0.368934 -0.062500 0 0 0 0 0 0 4 136365
-0.020844 0.004701 0.119481 0.030051 0.120416 0.444411 -0.062500 0 0 0 0 0 0 4 137377
-0.020856 0.004683 0.119470 0.116286 0.230684 0.658617 -0.062500 0 0 0 0 0 0 4 138406
-0.020863 0.004674 0.119466 0.063270 0.108555 0.598549 -0.062500 0 0 0 0 0 0 4 139394
-0.020864 0.004653 0.119477 -0.026946 0.257498 0.391395 -0.062500 0 0 0 0 0 0 4 141085
-0.020885 0.004648 0.119485 0.233516 0.070463 0.392072 -0.062500 0 0 0 0 0 0 4 142852
-0.020905 0.004632 0.119476 0.246720 0.188673 0.628977 -0.062500 0 0 0 0 0 0 4 144786
-0.020937 0.004629 0.119477 0.409367 0.027393 0.521152 -0.062500 0 0 0 0 0 0 4 145467
-0.020964 0.004615 0.119465 0.346079 0.164786 0.689141 -0.062500 0 0 0 0 0 0 4 146404
-0.020978 0.004608 0.119461 0.180062 0.082111 0.613578 -0.062500 0 0 0 0 0 0 4 147391
-0.020982 0.004587 0.119471 0.032553 0.244206 0.400852 -0.062500 0 0 0 0 0 0 4 148402
-0.020983 0.004577 0.119475 -0.019445 0.131159 0.460711 -0.062500 0 0 0 0 0 0 4 149387
-0.020984 0.004572 0.119477 -0.036617 0.054026 0.497489 -0.062500 0 0 0 0 0 0 4 150370
-0.020994 0.004556 0.119465 0.091031 0.183659 0.684318 -0.062500 0 0 0 0 0 0 4 151301
-0.021000 0.004549 0.119460 0.049155 0.092190 0.612212 -0.062500 0 0 0 0 0 0 4 152313
-0.021025 0.004550 0.119463 0.293399 -0.035313 0.509453 -0.062500 0 0 0 0 0 0 4 153313
-0.021037 0.004551 0.119464 0.151631 -0.038522 0.520032 -0.062500 0 0 0 0 0 0 4 154318
-0.021050 0.004521 0.119464 0.145117 0.353585 0.530658 -0.062500 0 0 0 0 0 0 4 155324
-0.021057 0.004506 0.119464 0.059907 0.200953 0.533870 -0.062500 0 0 0 0 0 0 4 156306
-0.021060 0.004499 0.119464 0.009363 0.089715 0.534933 -0.062500 0 0 0 0 0 0 4 157317
-0.021062 0.004495 0.119464 -0.016681 0.030610 0.535287 -0.062500 0 0 0 0 0 0 4 158304
-0.021084 0.004499 0.119469 0.250239 -0.060103 0.474607 -0.062500 0 0 0 0 0 0 4 159313
-0.021102 0.004470 0.119470 0.214920 0.340639 0.504413 -0.062500 0 0 0 0 0 0 4 160308
-0.021111 0.004456 0.119471 0.101477 0.182314 0.519248 -0.062500 0 0 0 0 0 0 4 161314
-0.021115 0.004449 0.119471 0.031779 0.076226 0.525143 -0.062500 0 0 0 0 0 0 4 162304
-0.021117 0.004446 0.119471 -0.003627 0.019656 0.527377 -0.062500 0 0 0 0 0 0 4 163309
-0.021147 0.004419 0.119475 0.350827 0.311463 0.469894 -0.062500 0 0 0 0 0 0 4 164313
-0.021162 0.004406 0.119477 0.188905 0.169613 0.496968 -0.062500 0 0 0 0 0 0 4 165305
-0.021169 0.004399 0.119478 0.076762 0.069488 0.512033 -0.062500 0 0 0 0 0 0 4 166305
-0.021172 0.004396 0.119478 0.018588 0.016320 0.518209 -0.062500 0 0 0 0 0 0 4 167293
-0.021184 0.004381 0.119466 0.121894 0.159655 0.692648 -0.062500 0 0 0 0 0 0 4 168309
-0.021213 0.004379 0.119465 0.350761 0.008282 0.554858 -0.062500 0 0 0 0 0 0 4 169312
-0.021224 0.004361 0.119477 0.143768 0.197627 0.369184 -0.062500 0 0 0 0 0 0 4 170297
-0.021228 0.004352 0.119482 0.038903 0.103268 0.443686 -0.062500 0 0 0 0 0 0 4 171324
-0.021230 0.004348 0.119484 -0.005986 0.035861 0.486516 -0.062500 0 0 0 0 0 0 4 172310
-0.021241 0.004332 0.119472 0.107324 0.169858 0.676486 -0.062500 0 0 0 0 0 0 4 173328
-0.021248 0.004325 0.119467 0.059334 0.081103 0.605047 -0.062500 0 0 0 0 0 0 4 174322
-0.021273 0.004326 0.119470 0.300842 -0.045192 0.503235 -0.062500 0 0 0 0 0 0 4 175322
-0.021282 0.004310 0.119483 0.110002 0.177131 0.344146 -0.062500 0 0 0 0 0 0 4 176314
-0.021286 0.004302 0.119488 0.018402 0.096617 0.429915 -0.062500 0 0 0 0 0 0 4 177320
-0.021297 0.004285 0.119478 0.113103 0.206215 0.649578 -0.062500 0 0 0 0 0 0 4 178317
-0.021326 0.004282 0.119478 0.342063 0.035655 0.530595 -0.062500 0 0 0 0 0 0 4 179322
-0.021340 0.004280 0.119478 0.180105 -0.002720 0.521273 -0.062500 0 0 0 0 0 0 4 180321
-0.021344 0.004262 0.119490 0.028164 0.200698 0.352074 -0.062500 0 0 0 0 0 0 4 181321
-0.021344 0.004253 0.119495 -0.015464 0.093591 0.429356 -0.062500 0 0 0 0 0 0 4 182303
-0.021366 0.004254 0.119501 0.252302 -0.040675 0.413092 -0.062500 0 0 0 0 0 0 4 183324
-0.021387 0.004241 0.119491 0.262246 0.121212 0.630982 -0.062500 0 0 0 0 0 0 4 184326
-0.021395 0.004218 0.119499 0.096260 0.270421 0.405853 -0.062500 0 0 0 0 0 0 4 185324
-0.021398 0.004207 0.119502 0.020671 0.136918 0.447454 -0.062500 0 0 0 0 0 0 4 186319
-0.021399 0.004201 0.119503 -0.011061 0.048483 0.475999 -0.062500 0 0 0 0 0 0 4 187320
-0.021422 0.004203 0.119508 0.259372 -0.065925 0.428458 -0.062500 0 0 0 0 0 0 4 188322
-0.021443 0.004191 0.119498 0.267480 0.107974 0.633179 -0.062500 0 0 0 0 0 0 4 189318
-0.021454 0.004185 0.119494 0.143146 0.045624 0.571812 -0.062500 0 0 0 0 0 0 4 190320
-0.021460 0.004182 0.119492 0.061349 0.000610 0.534474 -0.062500 0 0 0 0 0 0 4 191321
-0.021460 0.004164 0.119504 -0.027602 0.195328 0.349880 -0.062500 0 0 0 0 0 0 4 192320
-0.021490 0.004147 0.119500 0.363451 0.207740 0.534028 -0.062500 0 0 0 0 0 0 4 193322
-0.021506 0.004138 0.119498 0.206111 0.096428 0.523638 -0.062500 0 0 0 0 0 0 4 194313
-0.021514 0.004134 0.119498 0.089541 0.029805 0.511535 -0.062500 0 0 0 0 0 0 4 195316
-0.021518 0.004132 0.119498 0.026547 -0.004459 0.506063 -0.062500 0 0 0 0 0 0 4 196320
-0.021520 0.004131 0.119498 -0.005759 -0.021621 0.503871 -0.062500 0 0 0 0 0 0 4 197309
-0.021543 0.004136 0.119502 0.261606 -0.097916 0.443805 -0.062500 0 0 0 0 0 0 4 198321
-0.021551 0.004121 0.119515 0.091963 0.143894 0.301664 -0.062500 0 0 0 0 0 0 4 199322
-0.021554 0.004114 0.119521 0.010290 0.076062 0.393438 -0.062500 0 0 0 0 0 0 4 200320
-0.021565 0.004097 0.119510 0.109886 0.191526 0.616127 -0.062500 0 0 0 0 0 0 4 201316
-0.021571 0.004089 0.119506 0.058824 0.091974 0.557933 -0.062500 0 0 0 0 0 0 4 202290
-0.021575 0.004085 0.119505 0.016524 0.027539 0.521346 -0.062500 0 0 0 0 0 0 4 203321
-0.021598 0.004088 0.119508 0.274944 -0.073518 0.446898 -0.062500 0 0 0 0 0 0 4 204319
-0.021606 0.004072 0.119522 0.099390 0.156089 0.299110 -0.062500 0 0 0 0 0 0 4 205320
-0.021609 0.004065 0.119527 0.014325 0.082113 0.388565 -0.062500 0 0 0 0 0 0 4 206318
-0.021643 0.004053 0.119521 0.395755 0.126628 0.551624 -0.062500 0 0 0 0 0 0 4 207309
-0.021660 0.004047 0.119518 0.225798 0.053415 0.519896 -0.062500 0 0 0 0 0 0 4 208305
-0.021668 0.004044 0.119517 0.100739 0.007893 0.498271 -0.062500 0 0 0 0 0 0 4 209317
-0.021673 0.004043 0.119517 0.032682 -0.015502 0.489043 -0.062500 0 0 0 0 0 0 4 210318
-0.021672 0.004025 0.119529 -0.036363 0.175956 0.316852 -0.062500 0 0 0 0 0 0 4 211323
-0.021670 0.004016 0.119534 -0.049614 0.084728 0.391993 -0.062500 0 0 0 0 0 0 4 212321
-0.021701 0.004004 0.119527 0.368988 0.120038 0.549525 -0.062500 0 0 0 0 0 0 4 213321
-0.021717 0.003998 0.119525 0.211624 0.050037 0.515297 -0.062500 0 0 0 0 0 0 4 214317
-0.021725 0.003995 0.119524 0.095662 0.002342 0.492685 -0.062500 0 0 0 0 0 0 4 215326
-0.021729 0.003993 0.119523 0.032037 -0.022144 0.483089 -0.062500 0 0 0 0 0 0 4 216316
-0.021731 0.003993 0.119523 -0.000947 -0.034364 0.479317 -0.062500 0 0 0 0 0 0 4 217321
-0.021754 0.003998 0.119527 0.266253 -0.108286 0.419371 -0.062500 0 0 0 0 0 0 4 218322
-0.021775 0.003987 0.119516 0.270375 0.085844 0.619028 -0.062500 0 0 0 0 0 0 4 219322
-0.021787 0.003982 0.119512 0.144522 0.034272 0.555129 -0.062500 0 0 0 0 0 0 4 220315
-0.021789 0.003962 0.119523 0.018384 0.213347 0.348239 -0.062500 0 0 0 0 0 0 4 221305
-0.021790 0.003953 0.119527 -0.023053 0.107103 0.408549 -0.062500 0 0 0 0 0 0 4 222313
-0.021790 0.003948 0.119528 -0.034753 0.033319 0.445501 -0.062500 0 0 0 0 0 0 4 223304
-0.021790 0.003945 0.119529 -0.037080 -0.006028 0.460994 -0.062500 0 0 0 0 0 0 4 224312
-0.021811 0.003949 0.119533 0.247207 -0.093955 0.408781 -0.062500 0 0 0 0 0 0 4 225454
-0.021832 0.003938 0.119522 0.260313 0.092938 0.611366 -0.062500 0 0 0 0 0 0 4 226300
-0.021843 0.003933 0.119518 0.139386 0.037836 0.548460 -0.062500 0 0 0 0 0 0 4 227315
-0.021846 0.003913 0.119529 0.015772 0.215284 0.342075 -0.062500 0 0 0 0 0 0 4 228306
-0.021846 0.003903 0.119533 -0.024373 0.108051 0.402433 -0.062500 0 0 0 0 0 0 4 229311
-0.021868 0.003903 0.119538 0.248752 -0.034127 0.381309 -0.062500 0 0 0 0 0 0 4 230302
-0.021888 0.003890 0.119528 0.259049 0.123221 0.597154 -0.062500 0 0 0 0 0 0 4 231312
-0.021899 0.003884 0.119524 0.138053 0.053124 0.539328 -0.062500 0 0 0 0 0 0 4 232302
-0.021905 0.003881 0.119523 0.058275 0.004200 0.503127 -0.062500 0 0 0 0 0 0 4 233311
-0.021908 0.003879 0.119522 0.013898 -0.021253 0.487883 -0.062500 0 0 0 0 0 0 4 234302
-0.021906 0.003862 0.119534 -0.053153 0.184929 0.313761 -0.062500 0 0 0 0 0 0 4 235314
-0.021915 0.003840 0.119526 0.069295 0.262018 0.561769 -0.062500 0 0 0 0 0 0 4 236302
-0.021941 0.003834 0.119527 0.316119 0.065478 0.467375 -0.062500 0 0 0 0 0 0 4 237312
-0.021954 0.003831 0.119528 0.167322 0.008473 0.466542 -0.062500 0 0 0 0 0 0 4 238327
-0.021961 0.003830 0.119528 0.066131 -0.015597 0.469665 -0.062500 0 0 0 0 0 0 4 239322
-0.021964 0.003829 0.119528 0.022067 -0.043473 0.471189 -0.062500 0 0 0 0 0 0 4 240314
-0.021966 0.003829 0.119528 -0.004551 -0.049281 0.471798 -0.062500 0 0 0 0 0 0 4 241313
-0.021977 0.003816 0.119515 0.112183 0.116773 0.646234 -0.062500 0 0 0 0 0 0 4 242305
-0.022002 0.003798 0.119527 0.307645 0.196856 0.341847 -0.062500 0 0 0 0 0 0 4 243322
-0.022013 0.003789 0.119531 0.152907 0.089227 0.399448 -0.062500 0 0 0 0 0 0 4 244325
-0.022019 0.003784 0.119533 0.057728 0.019575 0.438798 -0.062500 0 0 0 0 0 0 4 245317
-0.022021 0.003782 0.119533 0.011242 -0.017265 0.455563 -0.062500 0 0 0 0 0 0 4 246324
-0.022022 0.003780 0.119534 -0.010811 -0.036020 0.462149 -0.062500 0 0 0 0 0 0 4 247323
-0.022023 0.003780 0.119534 -0.021275 -0.045500 0.464688 -0.062500 0 0 0 0 0 0 4 248289
-0.022045 0.003785 0.119538 0.258049 -0.118264 0.408199 -0.062500 0 0 0 0 0 0 4 249313
-0.022056 0.003787 0.119539 0.137513 -0.092852 0.434666 -0.062500 0 0 0 0 0 0 4 250290
-0.022071 0.003775 0.119528 0.183775 0.094463 0.623957 -0.062500 0 0 0 0 0 0 4 251319
-0.022080 0.003770 0.119523 0.102027 0.034725 0.551192 -0.062500 0 0 0 0 0 0 4 252317
-0.022081 0.003750 0.119533 -0.000462 0.209752 0.340924 -0.062500 0 0 0 0 0 0 4 253287
-0.022081 0.003740 0.119537 -0.030358 0.100917 0.399258 -0.062500 0 0 0 0 0 0 4 254318
-0.022102 0.003740 0.119543 0.248042 -0.042170 0.378217 -0.062500 0 0 0 0 0 0 4 255326
-0.022113 0.003740 0.119545 0.130389 -0.054308 0.419416 -0.062500 0 0 0 0 0 0 4 256319
-0.022118 0.003740 0.119546 0.049566 -0.054936 0.440097 -0.062500 0 0 0 0 0 0 4 257321
-0.022130 0.003727 0.119534 0.132529 0.120796 0.623043 -0.062500 0 0 0 0 0 0 4 258322
-0.022137 0.003721 0.119529 0.073823 0.051400 0.547308 -0.062500 0 0 0 0 0 0 4 259319
-0.022138 0.003701 0.119539 -0.017178 0.221701 0.335998 -0.062500 0 0 0 0 0 0 4 260320
-0.022159 0.003696 0.119547 0.243086 0.042280 0.336744 -0.062500 0 0 0 0 0 0 4 261317
-0.022169 0.003693 0.119550 0.121716 -0.006172 0.398589 -0.062500 0 0 0 0 0 0 4 262288
-0.022174 0.003692 0.119551 0.041153 -0.027002 0.428390 -0.062500 0 0 0 0 0 0 4 263319
-0.022176 0.003691 0.119552 0.000883 -0.037375 0.440404 -0.062500 0 0 0 0 0 0 4 264319
-0.022177 0.003691 0.119552 -0.018491 -0.042642 0.445075 -0.062500 0 0 0 0 0 0 4 265317
-0.022200 0.003696 0.119556 0.256806 -0.113408 0.389989 -0.062500 0 0 0 0 0 0 4 266318
-0.022211 0.003699 0.119558 0.134134 -0.086954 0.416483 -0.062500 0 0 0 0 0 0 4 267319
-0.022226 0.003687 0.119546 0.178943 0.100684 0.606107 -0.062500 0 0 0 0 0 0 4 268318
-0.022235 0.003681 0.119541 0.096924 0.041336 0.533236 -0.062500 0 0 0 0 0 0 4 269316
-0.022239 0.003678 0.119539 0.037615 -0.002537 0.490736 -0.062500 0 0 0 0 0 0 4 270317
-0.022238 0.003660 0.119551 -0.040167 0.193845 0.305355 -0.062500 0 0 0 0 0 0 4 271313
-0.022259 0.003656 0.119559 0.230016 0.028375 0.317591 -0.062500 0 0 0 0 0 0 4 272288
-0.022269 0.003654 0.119562 0.114558 -0.013075 0.383638 -0.062500 0 0 0 0 0 0 4 273318
-0.022273 0.003653 0.119564 0.037313 -0.030449 0.415072 -0.062500 0 0 0 0 0 0 4 274317
-0.022275 0.003652 0.119564 -0.001132 -0.039071 0.427727 -0.062500 0 0 0 0 0 0 4 275318
-0.022286 0.003639 0.119552 0.109768 0.125005 0.607537 -0.062500 0 0 0 0 0 0 4 276318
-0.022315 0.003638 0.119551 0.347375 -0.014645 0.473884 -0.062500 0 0 0 0 0 0 4 277317
-0.022329 0.003637 0.119551 0.187238 -0.036794 0.455293 -0.062500 0 0 0 0 0 0 4 278316
-0.022336 0.003637 0.119551 0.078814 -0.043036 0.451355 -0.062500 0 0 0 0 0 0 4 279401
-0.022340 0.003637 0.119551 0.021575 -0.045627 0.450144 -0.062500 0 0 0 0 0 0 4 280392
-0.022341 0.003637 0.119551 -0.011942 -0.040295 0.449694 -0.062500 0 0 0 0 0 0 4 281393
-0.022342 0.003637 0.119551 -0.026468 -0.040900 0.449528 -0.062500 0 0 0 0 0 0 4 282397
-0.022361 0.003625 0.119567 0.207757 0.110041 0.225737 -0.062500 0 0 0 0 0 0 4 283321
-0.022370 0.003619 0.119573 0.090254 0.051728 0.326905 -0.062500 0 0 0 0 0 0 4 284318
-0.022373 0.003616 0.119575 0.027109 -0.009965 0.384374 -0.062500 0 0 0 0 0 0 4 285316
-0.022375 0.003614 0.119576 -0.005893 -0.033968 0.408295 -0.062500 0 0 0 0 0 0 4 286317
-0.022375 0.003614 0.119576 -0.020552 -0.046409 0.417639 -0.062500 0 0 0 0 0 0 4 287318
-0.022398 0.003618 0.119580 0.249322 -0.103236 0.365135 -0.062500 0 0 0 0 0 0 4 288317
-0.022418 0.003608 0.119569 0.265611 0.072069 0.567083 -0.062500 0 0 0 0 0 0 4 289318
-0.022430 0.003603 0.119565 0.143569 0.021024 0.502948 -0.062500 0 0 0 0 0 0 4 290314
-0.022436 0.003600 0.119564 0.062718 -0.018240 0.464106 -0.062500 0 0 0 0 0 0 4 291322
-0.022461 0.003604 0.119567 0.302453 -0.107112 0.391892 -0.062500 0 0 0 0 0 0 4 292310
-0.022473 0.003606 0.119568 0.160038 -0.089522 0.410806 -0.062500 0 0 0 0 0 0 4 293319
-0.022479 0.003607 0.119569 0.064827 -0.074824 0.422682 -0.062500 0 0 0 0 0 0 4 294305
-0.022482 0.003608 0.119569 0.015666 -0.066989 0.427670 -0.062500 0 0 0 0 0 0 4 295326
-0.022483 0.003608 0.119569 -0.008697 -0.063091 0.429632 -0.062500 0 0 0 0 0 0 4 296316
-0.022484 0.003608 0.119569 -0.020770 -0.061136 0.430391 -0.062500 0 0 0 0 0 0 4 297324
-0.022484 0.003608 0.119569 -0.026745 -0.060164 0.430680 -0.062500 0 0 0 0 0 0 4 298315
-0.022503 0.003596 0.119585 0.212148 0.091562 0.207691 -0.062500 0 0 0 0 0 0 4 299324
-0.022511 0.003590 0.119591 0.096667 0.033611 0.308538 -0.062500 0 0 0 0 0 0 4 300314
-0.022515 0.003587 0.119594 0.026053 -0.010166 0.365885 -0.062500 0 0 0 0 0 0 4 301504
-0.022526 0.003573 0.119582 0.122379 0.134189 0.565078 -0.062500 0 0 0 0 0 0 4 302315
-0.022555 0.003571 0.119581 0.350219 -0.010205 0.439827 -0.062500 0 0 0 0 0 0 4 303328
-0.022569 0.003570 0.119581 0.187942 -0.037410 0.423510 -0.062500 0 0 0 0 0 0 4 304317
-0.022576 0.003570 0.119581 0.078617 -0.046188 0.420364 -0.062500 0 0 0 0 0 0 4 305324
-0.022580 0.003569 0.119581 0.020981 -0.050064 0.419453 -0.062500 0 0 0 0 0 0 4 306314
-0.022582 0.003569 0.119581 -0.008180 -0.051950 0.419113 -0.062500 0 0 0 0 0 0 4 307309
-0.022583 0.003569 0.119581 -0.022808 -0.052871 0.418976 -0.062500 0 0 0 0 0 0 4 308299
-0.022605 0.003574 0.119585 0.254990 -0.121642 0.363673 -0.062500 0 0 0 0 0 0 4 309307
-0.022616 0.003577 0.119587 0.133012 -0.093998 0.388669 -0.062500 0 0 0 0 0 0 4 310313
-0.022621 0.003578 0.119587 0.048533 -0.074323 0.402853 -0.062500 0 0 0 0 0 0 4 311301
-0.022624 0.003579 0.119587 0.004973 -0.064019 0.408744 -0.062500 0 0 0 0 0 0 4 312309
-0.022635 0.003566 0.119575 0.112000 0.109312 0.586489 -0.062500 0 0 0 0 0 0 4 313299
-0.022642 0.003560 0.119570 0.063607 0.042763 0.508267 -0.062500 0 0 0 0 0 0 4 314309
-0.022664 0.003545 0.119584 0.263068 0.146529 0.241188 -0.062500 0 0 0 0 0 0 4 315301
-0.022674 0.003538 0.119590 0.122463 0.063603 0.322872 -0.062500 0 0 0 0 0 0 4 316310
-0.022679 0.003534 0.119592 0.037569 0.007382 0.372676 -0.062500 0 0 0 0 0 0 4 317297
-0.022681 0.003532 0.119592 -0.002702 -0.022666 0.393643 -0.062500 0 0 0 0 0 0 4 318314
-0.022682 0.003531 0.119593 -0.021256 -0.038055 0.401884 -0.062500 0 0 0 0 0 0 4 319309
-0.022704 0.003536 0.119597 0.255464 -0.114239 0.350197 -0.062500 0 0 0 0 0 0 4 320308
-0.022715 0.003538 0.119598 0.133082 -0.090301 0.376261 -0.062500 0 0 0 0 0 0 4 321315
-0.022720 0.003540 0.119599 0.048520 -0.072475 0.390819 -0.062500 0 0 0 0 0 0 4 322299
-0.022723 0.003540 0.119599 0.004933 -0.063081 0.396854 -0.062500 0 0 0 0 0 0 4 323293
-0.022734 0.003527 0.119587 0.111755 0.109681 0.574851 -0.062500 0 0 0 0 0 0 4 324307
-0.022741 0.003521 0.119582 0.063538 0.042919 0.496622 -0.062500 0 0 0 0 0 0 4 325307
-0.022766 0.003524 0.119584 0.302357 -0.068347 0.397169 -0.062500 0 0 0 0 0 0 4 326304
-0.022779 0.003525 0.119585 0.157570 -0.065220 0.403181 -0.062500 0 0 0 0 0 0 4 327306
-0.022785 0.003525 0.119585 0.059944 -0.057718 0.409842 -0.062500 0 0 0 0 0 0 4 328304
-0.022788 0.003525 0.119585 0.009155 -0.053452 0.412849 -0.062500 0 0 0 0 0 0 4 329307
-0.022790 0.003526 0.119585 -0.016255 -0.051279 0.414030 -0.062500 0 0 0 0 0 0 4 330304
-0.022791 0.003526 0.119585 -0.028877 -0.050211 0.414508 -0.062500 0 0 0 0 0 0 4 331306
-0.022813 0.003531 0.119589 0.250256 -0.118091 0.360233 -0.062500 0 0 0 0 0 0 4 332308
-0.022824 0.003533 0.119591 0.128738 -0.089893 0.384915 -0.062500 0 0 0 0 0 0 4 333313
-0.022829 0.003535 0.119591 0.044486 -0.069956 0.398918 -0.062500 0 0 0 0 0 0 4 334308
-0.022832 0.003535 0.119591 0.000999 -0.059508 0.404747 -0.062500 0 0 0 0 0 0 4 335310
-0.022840 0.003506 0.119591 0.064676 0.333333 0.415541 -0.062500 0 0 0 0 0 0 4 336301
-0.022844 0.003491 0.119591 0.020656 0.180809 0.412705 -0.062500 0 0 0 0 0 0 4 337305
-0.022868 0.003489 0.119594 0.276245 0.001225 0.356600 -0.062500 0 0 0 0 0 0 4 338286
-0.022879 0.003488 0.119596 0.141934 -0.029908 0.380280 -0.062500 0 0 0 0 0 0 4 339309
-0.022885 0.003487 0.119596 0.051128 -0.039914 0.393881 -0.062500 0 0 0 0 0 0 4 340304
-0.022888 0.003487 0.119597 0.004368 -0.044494 0.399558 -0.062500 0 0 0 0 0 0 4 341306
-0.022889 0.003487 0.119597 -0.018796 -0.046782 0.401774 -0.062500 0 0 0 0 0 0 4 342304
-0.022900 0.003474 0.119584 0.097712 0.119935 0.578553 -0.062500 0 0 0 0 0 0 4 343313
-0.022906 0.003468 0.119579 0.054723 0.050407 0.499693 -0.062500 0 0 0 0 0 0 4 344305
-0.022931 0.003470 0.119581 0.300174 -0.067031 0.400591 -0.062500 0 0 0 0 0 0 4 345304
-0.022944 0.003471 0.119582 0.156577 -0.064602 0.406139 -0.062500 0 0 0 0 0 0 4 346304
-0.022950 0.003471 0.119582 0.059476 -0.057407 0.412587 -0.062500 0 0 0 0 0 0 4 347304
-0.022953 0.003472 0.119583 0.008915 -0.053288 0.415491 -0.062500 0 0 0 0 0 0 4 348308
-0.022955 0.003472 0.119583 -0.016368 -0.051206 0.416629 -0.062500 0 0 0 0 0 0 4 349302
-0.022956 0.003472 0.119583 -0.028943 -0.050162 0.417100 -0.062500 0 0 0 0 0 0 4 350303
-0.022966 0.003459 0.119570 0.092569 0.118148 0.593271 -0.062500 0 0 0 0 0 0 4 351397
-0.022969 0.003436 0.119577 0.009373 0.269238 0.347104 -0.062500 0 0 0 0 0 0 4 352387
-0.022992 0.003429 0.119584 0.257184 0.069752 0.323333 -0.062500 0 0 0 0 0 0 4 353389
-0.023002 0.003426 0.119586 0.126807 0.008664 0.371616 -0.062500 0 0 0 0 0 0 4 354359
-0.023008 0.003424 0.119587 0.040489 -0.018387 0.395938 -0.062500 0 0 0 0 0 0 4 355360
-0.023010 0.003424 0.119588 -0.003043 -0.031762 0.405863 -0.062500 0 0 0 0 0 0 4 356356
-0.023021 0.003410 0.119575 0.103369 0.129160 0.585895 -0.062500 0 0 0 0 0 0 4 357354
-0.023028 0.003404 0.119570 0.064002 0.036833 0.508165 -0.062500 0 0 0 0 0 0 4 358389
-0.023053 0.003406 0.119572 0.299403 -0.061965 0.409884 -0.062500 0 0 0 0 0 0 4 359386
-0.023066 0.003407 0.119573 0.154756 -0.060205 0.415334 -0.062500 0 0 0 0 0 0 4 360383
-0.023072 0.003407 0.119573 0.057111 -0.053380 0.421723 -0.062500 0 0 0 0 0 0 4 361389
-0.023075 0.003407 0.119573 0.006269 -0.049413 0.424595 -0.062500 0 0 0 0 0 0 4 362379
-0.023077 0.003408 0.119574 -0.019164 -0.047406 0.425732 -0.062500 0 0 0 0 0 0 4 363395
-0.023088 0.003395 0.119561 0.103660 0.101147 0.602438 -0.062500 0 0 0 0 0 0 4 364393
-0.023094 0.003388 0.119556 0.060310 0.032838 0.523367 -0.062500 0 0 0 0 0 0 4 365393
-0.023098 0.003385 0.119554 0.020062 -0.015503 0.478099 -0.062500 0 0 0 0 0 0 4 366390
-0.023099 0.003384 0.119553 -0.005209 -0.040668 0.459140 -0.062500 0 0 0 0 0 0 4 367387
-0.023122 0.003388 0.119557 0.266029 -0.121764 0.398409 -0.062500 0 0 0 0 0 0 4 368381
-0.023130 0.003374 0.119570 0.096951 0.119828 0.252713 -0.062500 0 0 0 0 0 0 4 369396
-0.023133 0.003366 0.119575 0.013800 0.050379 0.340328 -0.062500 0 0 0 0 0 0 4 370399
-0.023134 0.003362 0.119577 -0.018599 -0.004525 0.388493 -0.062500 0 0 0 0 0 0 4 371406
-0.023144 0.003348 0.119566 0.096881 0.133081 0.584922 -0.062500 0 0 0 0 0 0 4 373232
-0.023150 0.003340 0.119561 0.055849 0.048959 0.513537 -0.062500 0 0 0 0 0 0 4 374388
-0.023176 0.003342 0.119563 0.303179 -0.075981 0.418101 -0.062500 0 0 0 0 0 0 4 375384
-0.023188 0.003343 0.119564 0.160587 -0.077228 0.424240 -0.062500 0 0 0 0 0 0 4 376366
-0.023204 0.003330 0.119551 0.188176 0.097903 0.607363 -0.062500 0 0 0 0 0 0 4 377390
-0.023213 0.003324 0.119547 0.101028 0.032409 0.531025 -0.062500 0 0 0 0 0 0 4 378366
-0.023215 0.003304 0.119557 -0.003847 0.205471 0.320148 -0.062500 0 0 0 0 0 0 4 379383
-0.023215 0.003294 0.119561 -0.036254 0.094672 0.376521 -0.062500 0 0 0 0 0 0 4 380364
-0.023215 0.003289 0.119562 -0.043530 0.018676 0.412064 -0.062500 0 0 0 0 0 0 4 381416
-0.023214 0.003287 0.119563 -0.043615 -0.021718 0.427150 -0.062500 0 0 0 0 0 0 4 382390
-0.023214 0.003285 0.119563 -0.042280 -0.042279 0.433124 -0.062500 0 0 0 0 0 0 4 383389
-0.023246 0.003277 0.119554 0.371755 0.046017 0.559203 -0.062500 0 0 0 0 0 0 4 384389
-0.023262 0.003273 0.119551 0.217239 0.000125 0.504615 -0.062500 0 0 0 0 0 0 4 385389
-0.023271 0.003271 0.119550 0.097894 -0.031064 0.473104 -0.062500 0 0 0 0 0 0 4 386377
-0.023275 0.003270 0.119549 0.031679 -0.047204 0.459867 -0.062500 0 0 0 0 0 0 4 387386
-0.023277 0.003270 0.119549 -0.002942 -0.055239 0.454643 -0.062500 0 0 0 0 0 0 4 388364
-0.023279 0.003269 0.119549 -0.020788 -0.059193 0.452617 -0.062500 0 0 0 0 0 0 4 389379
-0.023276 0.003252 0.119561 -0.072578 0.158932 0.285304 -0.062500 0 0 0 0 0 0 4 390364
-0.023296 0.003249 0.119569 0.212486 0.002878 0.307177 -0.062500 0 0 0 0 0 0 4 391312
-0.023314 0.003234 0.119560 0.230968 0.133701 0.550414 -0.062500 0 0 0 0 0 0 4 392307
-0.023325 0.003227 0.119556 0.120767 0.050406 0.502456 -0.062500 0 0 0 0 0 0 4 393296
-0.023330 0.003224 0.119554 0.047351 -0.005323 0.469678 -0.062500 0 0 0 0 0 0 4 394299
-0.023333 0.003222 0.119554 0.006298 -0.034288 0.455559 -0.062500 0 0 0 0 0 0 4 395308
-0.023334 0.003221 0.119554 -0.015608 -0.048779 0.449985 -0.062500 0 0 0 0 0 0 4 396296
-0.023357 0.003226 0.119557 0.258848 -0.124673 0.395360 -0.062500 0 0 0 0 0 0 4 397306
-0.023368 0.003228 0.119559 0.134373 -0.100291 0.418140 -0.062500 0 0 0 0 0 0 4 398299
-0.023380 0.003200 0.119559 0.132394 0.305174 0.441801 -0.062500 0 0 0 0 0 0 4 399306
-0.023386 0.003185 0.119558 0.065674 0.138735 0.442681 -0.062500 0 0 0 0 0 0 4 400296
-0.023389 0.003178 0.119558 0.019388 0.031199 0.442128 -0.062500 0 0 0 0 0 0 4 401306
-0.023390 0.003175 0.119558 -0.004578 -0.026046 0.441793 -0.062500 0 0 0 0 0 0 4 402296
-0.023391 0.003173 0.119558 -0.016658 -0.055014 0.441668 -0.062500 0 0 0 0 0 0 4 403306
-0.023414 0.003177 0.119562 0.261042 -0.137121 0.389363 -0.062500 0 0 0 0 0 0 4 404303
-0.023424 0.003179 0.119564 0.139442 -0.116406 0.412864 -0.062500 0 0 0 0 0 0 4 405306
-0.023430 0.003180 0.119564 0.055028 -0.100106 0.426262 -0.062500 0 0 0 0 0 0 4 406317
-0.023432 0.003181 0.119564 0.011453 -0.091477 0.431873 -0.062500 0 0 0 0 0 0 4 407311
-0.023443 0.003168 0.119552 0.116328 0.079858 0.611189 -0.062500 0 0 0 0 0 0 4 408310
-0.023450 0.003162 0.119547 0.069294 0.013513 0.532591 -0.062500 0 0 0 0 0 0 4 409284
-0.023476 0.003164 0.119549 0.313288 -0.102578 0.435355 -0.062500 0 0 0 0 0 0 4 410321
-0.023485 0.003149 0.119561 0.125873 0.121003 0.273563 -0.062500 0 0 0 0 0 0 4 411320
-0.023489 0.003141 0.119566 0.031732 0.042088 0.354030 -0.062500 0 0 0 0 0 0 4 412320
-0.023490 0.003136 0.119568 -0.006693 -0.017459 0.399463 -0.062500 0 0 0 0 0 0 4 413316
-0.023491 0.003134 0.119569 -0.021672 -0.049646 0.418468 -0.062500 0 0 0 0 0 0 4 414304
-0.023513 0.003139 0.119573 0.258667 -0.134938 0.374101 -0.062500 0 0 0 0 0 0 4 415316
-0.023524 0.003141 0.119574 0.137854 -0.115283 0.400336 -0.062500 0 0 0 0 0 0 4 416313
-0.023529 0.003142 0.119575 0.054067 -0.099527 0.414808 -0.062500 0 0 0 0 0 0 4 417314
-0.023541 0.003129 0.119563 0.137107 0.075733 0.598078 -0.062500 0 0 0 0 0 0 4 418312
-0.023545 0.003106 0.119570 0.036920 0.231871 0.354821 -0.062500 0 0 0 0 0 0 4 419284
-0.023568 0.003100 0.119576 0.279548 0.030142 0.333065 -0.062500 0 0 0 0 0 0 4 420314
-0.023580 0.003097 0.119578 0.144713 -0.030016 0.380222 -0.062500 0 0 0 0 0 0 4 421312
-0.023585 0.003095 0.119579 0.056085 -0.056505 0.403991 -0.062500 0 0 0 0 0 0 4 422311
-0.023587 0.003095 0.119580 0.011366 -0.069581 0.413721 -0.062500 0 0 0 0 0 0 4 423314
-0.023611 0.003099 0.119584 0.275877 -0.145045 0.366070 -0.062500 0 0 0 0 0 0 4 424302
-0.023622 0.003102 0.119585 0.145344 -0.119774 0.390732 -0.062500 0 0 0 0 0 0 4 425284
-0.023628 0.003103 0.119586 0.057216 -0.101488 0.404505 -0.062500 0 0 0 0 0 0 4 426311
-0.023630 0.003104 0.119586 0.011831 -0.091864 0.410274 -0.062500 0 0 0 0 0 0 4 427316
-0.023632 0.003104 0.119586 -0.010612 -0.087026 0.412552 -0.062500 0 0 0 0 0 0 4 428314
-0.023642 0.003091 0.119573 0.104317 0.082130 0.590880 -0.062500 0 0 0 0 0 0 4 429310
-0.023670 0.003090 0.119572 0.349091 -0.053933 0.460453 -0.062500 0 0 0 0 0 0 4 430313
-0.023685 0.003090 0.119572 0.191048 -0.073663 0.438012 -0.062500 0 0 0 0 0 0 4 431315
-0.023688 0.003073 0.119583 0.040627 0.141877 0.266017 -0.062500 0 0 0 0 0 0 4 432314
-0.023689 0.003064 0.119588 -0.013012 0.053291 0.338365 -0.062500 0 0 0 0 0 0 4 433312
-0.023712 0.003065 0.119593 0.256860 -0.080491 0.329237 -0.062500 0 0 0 0 0 0 4 434314
-0.023722 0.003065 0.119595 0.134083 -0.087330 0.369812 -0.062500 0 0 0 0 0 0 4 435311
-0.023727 0.003065 0.119596 0.050652 -0.085148 0.389923 -0.062500 0 0 0 0 0 0 4 436311
-0.023730 0.003066 0.119596 0.008170 -0.083640 0.398137 -0.062500 0 0 0 0 0 0 4 437313
-0.023753 0.003071 0.119600 0.273898 -0.151872 0.350454 -0.062500 0 0 0 0 0 0 4 438313
-0.023764 0.003074 0.119602 0.145102 -0.123520 0.374585 -0.062500 0 0 0 0 0 0 4 439314
-0.023779 0.003062 0.119589 0.182854 0.063315 0.565789 -0.062500 0 0 0 0 0 0 4 440313
-0.023788 0.003056 0.119585 0.101568 0.005576 0.491957 -0.062500 0 0 0 0 0 0 4 441312
-0.023815 0.003059 0.119587 0.329060 -0.106430 0.397845 -0.062500 0 0 0 0 0 0 4 442302
-0.023825 0.003043 0.119599 0.133291 0.119593 0.236290 -0.062500 0 0 0 0 0 0 4 443399
-0.023829 0.003035 0.119604 0.034661 0.041651 0.316338 -0.062500 0 0 0 0 0 0 4 444395
-0.023830 0.003031 0.119606 -0.006318 -0.017294 0.361633 -0.062500 0 0 0 0 0 0 4 447578
-0.023853 0.003034 0.119610 0.264205 -0.118234 0.330148 -0.062500 0 0 0 0 0 0 4 448389
-0.023864 0.003036 0.119612 0.139189 -0.106513 0.360340 -0.062500 0 0 0 0 0 0 4 449391
-0.023869 0.003037 0.119613 0.053653 -0.094762 0.376235 -0.062500 0 0 0 0 0 0 4 450359
-0.023872 0.003037 0.119613 0.009757 -0.088438 0.382827 -0.062500 0 0 0 0 0 0 4 451363
-0.023895 0.003043 0.119616 0.274817 -0.154295 0.335094 -0.062500 0 0 0 0 0 0 4 452358
-0.023916 0.003033 0.119605 0.270936 0.041875 0.536537 -0.062500 0 0 0 0 0 0 4 453356
-0.023928 0.003028 0.119601 0.146865 -0.005582 0.470347 -0.062500 0 0 0 0 0 0 4 454383
-0.023934 0.003025 0.119599 0.064808 -0.042972 0.430168 -0.062500 0 0 0 0 0 0 4 455375
-0.023959 0.003029 0.119602 0.305475 -0.131791 0.363029 -0.062500 0 0 0 0 0 0 4 456390
-0.023971 0.003031 0.119603 0.162013 -0.113548 0.378732 -0.062500 0 0 0 0 0 0 4 457395
-0.023977 0.003032 0.119604 0.065901 -0.098377 0.388947 -0.062500 0 0 0 0 0 0 4 458362
-0.023980 0.003033 0.119604 0.016212 -0.090278 0.393305 -0.062500 0 0 0 0 0 0 4 459393
-0.023982 0.003033 0.119604 -0.008518 -0.086202 0.395054 -0.062500 0 0 0 0 0 0 4 460538
-0.024005 0.003039 0.119607 0.266067 -0.153280 0.345852 -0.062500 0 0 0 0 0 0 4 461382
-0.024016 0.003041 0.119609 0.141241 -0.124192 0.368490 -0.062500 0 0 0 0 0 0 4 462364
-0.024021 0.003043 0.119609 0.055128 -0.103663 0.381403 -0.062500 0 0 0 0 0 0 4 463321
-0.024021 0.003026 0.119621 -0.031636 0.127690 0.220923 -0.062500 0 0 0 0 0 0 4 464296
-0.024019 0.003018 0.119626 -0.050306 0.046371 0.297217 -0.062500 0 0 0 0 0 0 4 465305
-0.024018 0.003014 0.119628 -0.048720 -0.014955 0.340763 -0.062500 0 0 0 0 0 0 4 466294
-0.024049 0.003004 0.119619 0.368508 0.049278 0.487351 -0.062500 0 0 0 0 0 0 4 467304
-0.024065 0.003000 0.119616 0.218441 -0.007761 0.437400 -0.062500 0 0 0 0 0 0 4 468295
-0.024096 0.003003 0.119618 0.388574 -0.113672 0.357672 -0.062500 0 0 0 0 0 0 4 469304
-0.024111 0.003004 0.119619 0.204926 -0.104520 0.367074 -0.062500 0 0 0 0 0 0 4 470295
-0.024118 0.003005 0.119620 0.087801 -0.093896 0.374686 -0.062500 0 0 0 0 0 0 4 471303
-0.024122 0.003005 0.119620 0.027305 -0.088065 0.378012 -0.062500 0 0 0 0 0 0 4 472299
-0.024124 0.003005 0.119620 -0.002883 -0.085116 0.379358 -0.062500 0 0 0 0 0 0 4 473304
-0.024147 0.003011 0.119623 0.269106 -0.152826 0.330595 -0.062500 0 0 0 0 0 0 4 474295
-0.024158 0.003013 0.119625 0.142819 -0.123969 0.352876 -0.062500 0 0 0 0 0 0 4 475305
-0.024164 0.003015 0.119625 0.055932 -0.103564 0.365614 -0.062500 0 0 0 0 0 0 4 476298
-0.024166 0.003015 0.119625 0.011055 -0.092842 0.370963 -0.062500 0 0 0 0 0 0 4 477295
-0.024168 0.003016 0.119626 -0.011138 -0.087483 0.373090 -0.062500 0 0 0 0 0 0 4 478304
-0.024190 0.003021 0.119629 0.265013 -0.154033 0.324845 -0.062500 0 0 0 0 0 0 4 479295
-0.024201 0.003024 0.119630 0.140759 -0.124579 0.347142 -0.062500 0 0 0 0 0 0 4 480306
-0.024213 0.002995 0.119630 0.137554 0.283113 0.372177 -0.062500 0 0 0 0 0 0 4 481306
-0.024219 0.002981 0.119630 0.061087 0.139086 0.372170 -0.062500 0 0 0 0 0 0 4 482310
-0.024244 0.002979 0.119633 0.302311 -0.036951 0.322201 -0.062500 0 0 0 0 0 0 4 483309
-0.024256 0.002979 0.119635 0.172131 -0.087220 0.343567 -0.062500 0 0 0 0 0 0 4 484309
-0.024262 0.002978 0.119635 0.076840 -0.095905 0.355893 -0.062500 0 0 0 0 0 0 4 485319
-0.024265 0.002978 0.119635 0.027786 -0.099789 0.361081 -0.062500 0 0 0 0 0 0 4 486301
-0.024289 0.002983 0.119639 0.278205 -0.149482 0.314456 -0.062500 0 0 0 0 0 0 4 487307
-0.024300 0.002986 0.119640 0.147334 -0.122310 0.337054 -0.062500 0 0 0 0 0 0 4 488312
-0.024306 0.002987 0.119641 0.058153 -0.102725 0.349896 -0.062500 0 0 0 0 0 0 4 489313
-0.024309 0.002987 0.119641 0.012178 -0.092432 0.355278 -0.062500 0 0 0 0 0 0 4 490310
-0.024310 0.002988 0.119641 -0.010607 -0.087272 0.357407 -0.062500 0 0 0 0 0 0 4 491313
-0.024342 0.002980 0.119632 0.390052 0.012237 0.488086 -0.062500 0 0 0 0 0 0 4 492312
-0.024359 0.002977 0.119628 0.242908 -0.047984 0.430652 -0.062500 0 0 0 0 0 0 4 493311
-0.024368 0.002975 0.119627 0.120671 -0.075454 0.397338 -0.062500 0 0 0 0 0 0 4 494309
-0.024373 0.002974 0.119626 0.052744 -0.089719 0.383229 -0.062500 0 0 0 0 0 0 4 495302
-0.024397 0.002979 0.119630 0.291984 -0.144593 0.329388 -0.062500 0 0 0 0 0 0 4 496286
-0.024409 0.002982 0.119631 0.154710 -0.119930 0.348766 -0.062500 0 0 0 0 0 0 4 497313
-0.024415 0.002983 0.119631 0.062032 -0.101554 0.360310 -0.062500 0 0 0 0 0 0 4 498315
-0.024415 0.002966 0.119643 -0.015366 0.107277 0.199447 -0.062500 0 0 0 0 0 0 4 499310
-0.024413 0.002958 0.119648 -0.036066 0.025388 0.275258 -0.062500 0 0 0 0 0 0 4 500311
-0.024412 0.002954 0.119650 -0.035462 -0.036208 0.318687 -0.062500 0 0 0 0 0 0 4 501309
-0.024412 0.002952 0.119651 -0.030707 -0.069431 0.337004 -0.062500 0 0 0 0 0 0 4 502309
-0.024433 0.002956 0.119654 0.260770 -0.155789 0.296188 -0.062500 0 0 0 0 0 0 4 503312
-0.024444 0.002958 0.119656 0.144561 -0.136224 0.320530 -0.062500 0 0 0 0 0 0 4 504309
-0.024458 0.002946 0.119644 0.187211 0.045713 0.512519 -0.062500 0 0 0 0 0 0 4 505311
-0.024489 0.002946 0.119642 0.397490 -0.083355 0.390800 -0.062500 0 0 0 0 0 0 4 506308
-0.024504 0.002946 0.119642 0.221563 -0.099152 0.368530 -0.062500 0 0 0 0 0 0 4 507312
-0.024512 0.002946 0.119641 0.104555 -0.102067 0.362272 -0.062500 0 0 0 0 0 0 4 508311
-0.024516 0.002946 0.119641 0.042752 -0.102965 0.360055 -0.062500 0 0 0 0 0 0 4 509310
-0.024518 0.002946 0.119641 0.011380 -0.103354 0.359214 -0.062500 0 0 0 0 0 0 4 510310
-0.024541 0.002951 0.119645 0.283103 -0.172964 0.311236 -0.062500 0 0 0 0 0 0 4 511307
-0.024552 0.002954 0.119646 0.156226 -0.144862 0.332399 -0.062500 0 0 0 0 0 0 4 512280
-0.024558 0.002955 0.119647 0.068913 -0.124772 0.344599 -0.062500 0 0 0 0 0 0 4 513310
-0.024557 0.002939 0.119659 -0.018096 0.106486 0.184081 -0.062500 0 0 0 0 0 0 4 514309
-0.024556 0.002930 0.119663 -0.037485 0.025005 0.259881 -0.062500 0 0 0 0 0 0 4 515311
-0.024587 0.002919 0.119656 0.375446 0.060170 0.434516 -0.062500 0 0 0 0 0 0 4 516308
-0.024603 0.002913 0.119653 0.226749 -0.012773 0.394609 -0.062500 0 0 0 0 0 0 4 517310
-0.024611 0.002910 0.119652 0.111579 -0.057705 0.368100 -0.062500 0 0 0 0 0 0 4 518299
-0.024615 0.002909 0.119651 0.047812 -0.080799 0.356655 -0.062500 0 0 0 0 0 0 4 519303
-0.024617 0.002908 0.119651 0.014476 -0.092314 0.352038 -0.062500 0 0 0 0 0 0 4 520316
-0.024640 0.002913 0.119654 0.285018 -0.167524 0.302983 -0.062500 0 0 0 0 0 0 4 521317
-0.024652 0.002916 0.119656 0.157319 -0.142167 0.323389 -0.062500 0 0 0 0 0 0 4 522298
-0.024657 0.002917 0.119656 0.069499 -0.123434 0.335271 -0.062500 0 0 0 0 0 0 4 523381
-0.024660 0.002917 0.119656 0.024111 -0.113565 0.340273 -0.062500 0 0 0 0 0 0 4 524400
-0.024683 0.002923 0.119660 0.289326 -0.178124 0.295200 -0.062500 0 0 0 0 0 0 4 525355
-0.024704 0.002913 0.119648 0.283053 0.018513 0.495805 -0.062500 0 0 0 0 0 0 4 526358
-0.024716 0.002908 0.119644 0.159541 -0.028099 0.428729 -0.062500 0 0 0 0 0 0 4 527389
-0.024722 0.002906 0.119642 0.077664 -0.064993 0.387927 -0.062500 0 0 0 0 0 0 4 528359
-0.024725 0.002905 0.119641 0.031549 -0.084475 0.370491 -0.062500 0 0 0 0 0 0 4 529386
-0.024727 0.002904 0.119641 0.006681 -0.094205 0.363524 -0.062500 0 0 0 0 0 0 4 530399
-0.024728 0.002904 0.119641 -0.006395 -0.098991 0.360796 -0.062500 0 0 0 0 0 0 4 531392
-0.024747 0.002892 0.119656 0.232789 0.049882 0.147421 -0.062500 0 0 0 0 0 0 4 532386
-0.024755 0.002886 0.119662 0.113152 -0.009912 0.241444 -0.062500 0 0 0 0 0 0 4 533356
-0.024759 0.002883 0.119664 0.040183 -0.054387 0.295916 -0.062500 0 0 0 0 0 0 4 534381
-0.024761 0.002881 0.119665 0.006601 -0.078529 0.318999 -0.062500 0 0 0 0 0 0 4 535377
-0.024793 0.002873 0.119656 0.403212 0.005317 0.460475 -0.062500 0 0 0 0 0 0 4 536361
-0.024810 0.002869 0.119653 0.243057 -0.040701 0.405439 -0.062500 0 0 0 0 0 0 4 537376
-0.024819 0.002867 0.119651 0.120726 -0.071788 0.372771 -0.062500 0 0 0 0 0 0 4 538361
-0.024823 0.002866 0.119651 0.052794 -0.087869 0.358853 -0.062500 0 0 0 0 0 0 4 539376
-0.024826 0.002866 0.119650 0.017122 -0.095873 0.353284 -0.062500 0 0 0 0 0 0 4 540361
-0.024827 0.002865 0.119650 -0.001243 -0.099827 0.351088 -0.062500 0 0 0 0 0 0 4 541375
-0.024828 0.002865 0.119650 -0.010662 -0.101775 0.350225 -0.062500 0 0 0 0 0 0 4 542360
-0.024850 0.002871 0.119654 0.272454 -0.172360 0.303496 -0.062500 0 0 0 0 0 0 4 543389
-0.024870 0.002860 0.119642 0.274399 0.021168 0.503086 -0.062500 0 0 0 0 0 0 4 544515
-0.024882 0.002856 0.119638 0.155375 -0.026777 0.435495 -0.062500 0 0 0 0 0 0 4 545502
-0.024888 0.002853 0.119636 0.075643 -0.064341 0.394395 -0.062500 0 0 0 0 0 0 4 546485
-0.024891 0.002852 0.119635 0.030566 -0.084161 0.376853 -0.062500 0 0 0 0 0 0 4 547427
-0.024915 0.002857 0.119638 0.294143 -0.163654 0.323682 -0.062500 0 0 0 0 0 0 4 548420
-0.024926 0.002859 0.119639 0.162294 -0.140298 0.341492 -0.062500 0 0 0 0 0 0 4 549425
-0.024932 0.002860 0.119640 0.072157 -0.122538 0.352262 -0.062500 0 0 0 0 0 0 4 550417
-0.024935 0.002861 0.119640 0.025478 -0.113111 0.356841 -0.062500 0 0 0 0 0 0 4 551427
-0.024936 0.002861 0.119640 0.002324 -0.108383 0.358683 -0.062500 0 0 0 0 0 0 4 552417
-0.024937 0.002861 0.119640 -0.009100 -0.106034 0.359399 -0.062500 0 0 0 0 0 0 4 553426
-0.024956 0.002850 0.119655 0.231596 0.046318 0.148366 -0.062500 0 0 0 0 0 0 4 554417
-0.024964 0.002844 0.119661 0.112506 -0.011735 0.242346 -0.062500 0 0 0 0 0 0 4 555425
-0.024978 0.002828 0.119651 0.162959 0.110349 0.475986 -0.062500 0 0 0 0 0 0 4 556418
-0.024985 0.002820 0.119647 0.095317 0.018853 0.419575 -0.062500 0 0 0 0 0 0 4 557425
-0.024989 0.002816 0.119645 0.044741 -0.041383 0.382639 -0.062500 0 0 0 0 0 0 4 558417
-0.025014 0.002820 0.119648 0.302906 -0.142349 0.320928 -0.062500 0 0 0 0 0 0 4 559421
-0.025025 0.002821 0.119649 0.167277 -0.129692 0.334906 -0.062500 0 0 0 0 0 0 4 560426
-0.025031 0.002822 0.119649 0.074851 -0.117249 0.344134 -0.062500 0 0 0 0 0 0 4 561436
-0.025034 0.002823 0.119649 0.026959 -0.110489 0.348122 -0.062500 0 0 0 0 0 0 4 562414
-0.025036 0.002823 0.119649 0.003107 -0.107066 0.349713 -0.062500 0 0 0 0 0 0 4 563431
-0.025036 0.002823 0.119649 -0.008705 -0.105375 0.350340 -0.062500 0 0 0 0 0 0 4 564407
-0.025059 0.002828 0.119652 0.273576 -0.174272 0.305057 -0.062500 0 0 0 0 0 0 4 565419
-0.025070 0.002831 0.119654 0.151600 -0.145578 0.325422 -0.062500 0 0 0 0 0 0 4 566439
-0.025075 0.002832 0.119654 0.066645 -0.125137 0.337159 -0.062500 0 0 0 0 0 0 4 567423
-0.025078 0.002833 0.119654 0.022694 -0.114427 0.342144 -0.062500 0 0 0 0 0 0 4 568440
-0.025089 0.002821 0.119642 0.123789 0.056528 0.523431 -0.062500 0 0 0 0 0 0 4 569406
-0.025117 0.002820 0.119640 0.367209 -0.078342 0.399417 -0.062500 0 0 0 0 0 0 4 570405
-0.025132 0.002820 0.119639 0.207089 -0.096742 0.373728 -0.062500 0 0 0 0 0 0 4 571406
-0.025139 0.002819 0.119639 0.097592 -0.100884 0.365880 -0.062500 0 0 0 0 0 0 4 572434
-0.025143 0.002819 0.119639 0.039381 -0.102383 0.363010 -0.062500 0 0 0 0 0 0 4 573432
-0.025145 0.002819 0.119639 0.009728 -0.103055 0.361907 -0.062500 0 0 0 0 0 0 4 574434
-0.025146 0.002819 0.119639 -0.005217 -0.103389 0.361465 -0.062500 0 0 0 0 0 0 4 575435
-0.025168 0.002825 0.119642 0.275493 -0.173343 0.316208 -0.062500 0 0 0 0 0 0 4 576419
-0.025179 0.002827 0.119643 0.152643 -0.145128 0.336199 -0.062500 0 0 0 0 0 0 4 577429
-0.025185 0.002829 0.119644 0.067184 -0.124928 0.347771 -0.062500 0 0 0 0 0 0 4 578432
-0.025187 0.002829 0.119644 0.022952 -0.114312 0.352647 -0.062500 0 0 0 0 0 0 4 579408
-0.025208 0.002818 0.119659 0.247877 0.042073 0.144444 -0.062500 0 0 0 0 0 0 4 580432
-0.025216 0.002812 0.119665 0.120540 -0.013887 0.238409 -0.062500 0 0 0 0 0 0 4 581433
-0.025220 0.002809 0.119667 0.043755 -0.056381 0.292824 -0.062500 0 0 0 0 0 0 4 582426
-0.025222 0.002808 0.119668 0.008323 -0.079524 0.315930 -0.062500 0 0 0 0 0 0 4 583404
-0.025223 0.002807 0.119669 -0.007422 -0.091450 0.325173 -0.062500 0 0 0 0 0 0 4 584433
-0.025245 0.002812 0.119672 0.273931 -0.167369 0.284042 -0.062500 0 0 0 0 0 0 4 585432
-0.025266 0.002802 0.119660 0.274232 0.023324 0.484893 -0.062500 0 0 0 0 0 0 4 586402
-0.025277 0.002797 0.119656 0.155354 -0.025705 0.417529 -0.062500 0 0 0 0 0 0 4 587434
-0.025283 0.002794 0.119654 0.075734 -0.063812 0.376384 -0.062500 0 0 0 0 0 0 4 588432
-0.025308 0.002798 0.119657 0.319070 -0.153772 0.314229 -0.062500 0 0 0 0 0 0 4 589431
-0.025321 0.002800 0.119658 0.175608 -0.135446 0.326956 -0.062500 0 0 0 0 0 0 4 590402
-0.025327 0.002802 0.119658 0.079131 -0.120134 0.335600 -0.062500 0 0 0 0 0 0 4 591404
-0.025330 0.002802 0.119658 0.029080 -0.111927 0.339350 -0.062500 0 0 0 0 0 0 4 592295
-0.025331 0.002802 0.119658 0.004195 -0.107795 0.340861 -0.062500 0 0 0 0 0 0 4 593431
-0.025332 0.002802 0.119658 -0.008159 -0.105739 0.341443 -0.062500 0 0 0 0 0 0 4 594420
-0.025355 0.002808 0.119661 0.274208 -0.174639 0.297374 -0.062500 0 0 0 0 0 0 4 595425
-0.025366 0.002811 0.119663 0.152047 -0.145785 0.317156 -0.062500 0 0 0 0 0 0 4 596417
-0.025371 0.002812 0.119663 0.066879 -0.125250 0.328574 -0.062500 0 0 0 0 0 0 4 597427
-0.025374 0.002813 0.119663 0.022831 -0.114482 0.333428 -0.062500 0 0 0 0 0 0 4 598435
-0.025397 0.002818 0.119666 0.289520 -0.179010 0.291272 -0.062500 0 0 0 0 0 0 4 599509
-0.025409 0.002821 0.119668 0.159601 -0.147976 0.311617 -0.062500 0 0 0 0 0 0 4 600500
-0.025414 0.002822 0.119668 0.070645 -0.126337 0.323256 -0.062500 0 0 0 0 0 0 4 601497
-0.025417 0.002823 0.119668 0.024677 -0.115002 0.328201 -0.062500 0 0 0 0 0 0 4 602514
-0.025428 0.002811 0.119656 0.124150 0.056040 0.509787 -0.062500 0 0 0 0 0 0 4 603495
-0.025457 0.002810 0.119654 0.367932 -0.078836 0.387264 -0.062500 0 0 0 0 0 0 4 604505
-0.025471 0.002810 0.119653 0.207669 -0.097013 0.360824 -0.062500 0 0 0 0 0 0 4 605504
-0.025475 0.002793 0.119665 0.056785 0.119824 0.187312 -0.062500 0 0 0 0 0 0 4 606501
-0.025476 0.002784 0.119669 0.000705 0.031517 0.257279 -0.062500 0 0 0 0 0 0 4 607510
-0.025476 0.002780 0.119671 -0.016976 -0.033204 0.298625 -0.062500 0 0 0 0 0 0 4 608487
-0.025476 0.002777 0.119672 -0.021505 -0.067950 0.316286 -0.062500 0 0 0 0 0 0 4 609522
-0.025498 0.002782 0.119675 0.266647 -0.155712 0.279686 -0.062500 0 0 0 0 0 0 4 610511
-0.025509 0.002784 0.119676 0.147894 -0.136292 0.301873 -0.062500 0 0 0 0 0 0 4 611522
-0.025514 0.002785 0.119677 0.064659 -0.120500 0.314198 -0.062500 0 0 0 0 0 0 4 612516
-0.025539 0.002791 0.119680 0.310362 -0.182121 0.275908 -0.062500 0 0 0 0 0 0 4 613483
-0.025551 0.002794 0.119681 0.169903 -0.149518 0.297315 -0.062500 0 0 0 0 0 0 4 614476
-0.025557 0.002795 0.119682 0.075716 -0.127118 0.309323 -0.062500 0 0 0 0 0 0 4 615508
-0.025560 0.002796 0.119682 0.027192 -0.115401 0.314393 -0.062500 0 0 0 0 0 0 4 616489
-0.025562 0.002796 0.119682 0.003134 -0.109519 0.316407 -0.062500 0 0 0 0 0 0 4 617505
-0.025584 0.002802 0.119685 0.280094 -0.176667 0.273918 -0.062500 0 0 0 0 0 0 4 618500
-0.025596 0.002804 0.119687 0.155052 -0.146816 0.293447 -0.062500 0 0 0 0 0 0 4 619500
-0.025601 0.002806 0.119687 0.068415 -0.125778 0.304692 -0.062500 0 0 0 0 0 0 4 620499
-0.025604 0.002807 0.119687 0.023565 -0.114734 0.309491 -0.062500 0 0 0 0 0 0 4 621483
-0.025615 0.002794 0.119674 0.123235 0.056062 0.491190 -0.062500 0 0 0 0 0 0 4 622498
-0.025621 0.002788 0.119669 0.078953 -0.008868 0.412591 -0.062500 0 0 0 0 0 0 4 623483
-0.025625 0.002785 0.119667 0.038128 -0.055401 0.366575 -0.062500 0 0 0 0 0 0 4 624497
-0.025649 0.002789 0.119670 0.301019 -0.149792 0.303875 -0.062500 0 0 0 0 0 0 4 625513
-0.025661 0.002791 0.119671 0.166838 -0.133505 0.315055 -0.062500 0 0 0 0 0 0 4 626498
-0.025667 0.002792 0.119671 0.074850 -0.119173 0.323013 -0.062500 0 0 0 0 0 0 4 627497
-0.025670 0.002792 0.119671 0.026980 -0.111447 0.326473 -0.062500 0 0 0 0 0 0 4 628482
-0.025671 0.002793 0.119671 0.003138 -0.107560 0.327879 -0.062500 0 0 0 0 0 0 4 629496
-0.025672 0.002793 0.119671 -0.008674 -0.105614 0.328427 -0.062500 0 0 0 0 0 0 4 630481
-0.025695 0.002798 0.119674 0.274390 -0.174781 0.285819 -0.062500 0 0 0 0 0 0 4 631424
-0.025706 0.002801 0.119675 0.152254 -0.145906 0.304878 -0.062500 0 0 0 0 0 0 4 632414
-0.025711 0.002802 0.119676 0.067067 -0.125302 0.315933 -0.062500 0 0 0 0 0 0 4 633423
-0.025714 0.002803 0.119676 0.022899 -0.114505 0.320629 -0.062500 0 0 0 0 0 0 4 634415
-0.025715 0.002803 0.119676 0.001018 -0.109067 0.322511 -0.062500 0 0 0 0 0 0 4 635423
-0.025716 0.002803 0.119676 -0.009758 -0.106382 0.323271 -0.062500 0 0 0 0 0 0 4 636414
-0.025716 0.002803 0.119676 -0.015097 -0.105043 0.323554 -0.062500 0 0 0 0 0 0 4 637423
-0.025716 0.002804 0.119676 -0.017720 -0.104355 0.323675 -0.062500 0 0 0 0 0 0 4 638415
-0.025716 0.002804 0.119676 -0.019008 -0.104042 0.323721 -0.062500 0 0 0 0 0 0 4 639424
-0.025738 0.002809 0.119679 0.269306 -0.173999 0.281096 -0.062500 0 0 0 0 0 0 4 640414
-0.025749 0.002812 0.119680 0.149745 -0.145515 0.299993 -0.062500 0 0 0 0 0 0 4 641417
-0.025764 0.002800 0.119668 0.187406 0.040045 0.490877 -0.062500 0 0 0 0 0 0 4 642423
-0.025772 0.002795 0.119663 0.110724 -0.016892 0.416225 -0.062500 0 0 0 0 0 0 4 643414
-0.025777 0.002792 0.119661 0.053825 -0.059406 0.371744 -0.062500 0 0 0 0 0 0 4 644414
-0.025780 0.002791 0.119661 0.019950 -0.081689 0.352662 -0.062500 0 0 0 0 0 0 4 645438
-0.025781 0.002790 0.119660 0.001068 -0.092797 0.345000 -0.062500 0 0 0 0 0 0 4 646420
-0.025782 0.002790 0.119660 -0.009118 -0.098302 0.341954 -0.062500 0 0 0 0 0 0 4 647413
-0.025804 0.002795 0.119663 0.274491 -0.171193 0.298379 -0.062500 0 0 0 0 0 0 4 648421
-0.025815 0.002797 0.119664 0.152425 -0.144124 0.316671 -0.062500 0 0 0 0 0 0 4 649421
-0.025821 0.002799 0.119665 0.067186 -0.124451 0.327362 -0.062500 0 0 0 0 0 0 4 650433
-0.025823 0.002799 0.119665 0.022985 -0.114069 0.331948 -0.062500 0 0 0 0 0 0 4 651422
-0.025825 0.002800 0.119665 0.001077 -0.108853 0.333770 -0.062500 0 0 0 0 0 0 4 652436
-0.025825 0.002800 0.119665 -0.009727 -0.106259 0.334493 -0.062500 0 0 0 0 0 0 4 653432
-0.025826 0.002800 0.119665 -0.015072 -0.104995 0.334787 -0.062500 0 0 0 0 0 0 4 654431
-0.025826 0.002800 0.119665 -0.017705 -0.104340 0.334897 -0.062500 0 0 0 0 0 0 4 655432
-0.025848 0.002805 0.119668 0.270075 -0.174215 0.292776 -0.062500 0 0 0 0 0 0 4 656430
-0.025859 0.002808 0.119669 0.150145 -0.145617 0.311457 -0.062500 0 0 0 0 0 0 4 657429
-0.025864 0.002809 0.119670 0.066008 -0.125190 0.322313 -0.062500 0 0 0 0 0 0 4 658424
-0.025864 0.002793 0.119682 -0.018433 0.106340 0.161782 -0.062500 0 0 0 0 0 0 4 659403
-0.025862 0.002785 0.119686 -0.038099 0.024883 0.236437 -0.062500 0 0 0 0 0 0 4 660439
-0.025861 0.002781 0.119688 -0.036803 -0.036476 0.279730 -0.062500 0 0 0 0 0 0 4 661425
-0.025860 0.002778 0.119689 -0.031598 -0.069557 0.298211 -0.062500 0 0 0 0 0 0 4 662432
-0.025892 0.002770 0.119679 0.383351 0.008351 0.443651 -0.062500 0 0 0 0 0 0 4 663437
-0.025908 0.002766 0.119676 0.234023 -0.039382 0.385900 -0.062500 0 0 0 0 0 0 4 664430
-0.025917 0.002764 0.119674 0.129934 -0.092264 0.351505 -0.062500 0 0 0 0 0 0 4 665430
-0.025921 0.002763 0.119674 0.064211 -0.108687 0.336709 -0.062500 0 0 0 0 0 0 4 666424
-0.025923 0.002763 0.119673 0.029568 -0.116823 0.330751 -0.062500 0 0 0 0 0 0 4 667402
-0.025947 0.002768 0.119676 0.287611 -0.170025 0.286599 -0.062500 0 0 0 0 0 0 4 668430
-0.025958 0.002770 0.119677 0.159122 -0.143568 0.304138 -0.062500 0 0 0 0 0 0 4 669429
-0.025964 0.002772 0.119678 0.070585 -0.124161 0.314531 -0.062500 0 0 0 0 0 0 4 670427
-0.025967 0.002772 0.119678 0.024700 -0.113925 0.318956 -0.062500 0 0 0 0 0 0 4 671424
-0.025968 0.002772 0.119678 0.001937 -0.108787 0.320735 -0.062500 0 0 0 0 0 0 4 672437
-0.025991 0.002778 0.119681 0.279975 -0.176541 0.279853 -0.062500 0 0 0 0 0 0 4 673435
-0.026002 0.002781 0.119682 0.155097 -0.146800 0.298525 -0.062500 0 0 0 0 0 0 4 674432
-0.026008 0.002782 0.119683 0.068489 -0.125775 0.309325 -0.062500 0 0 0 0 0 0 4 675432
-0.026010 0.002783 0.119683 0.023643 -0.114737 0.313943 -0.062500 0 0 0 0 0 0 4 676431
-0.026012 0.002783 0.119683 0.001411 -0.109200 0.315801 -0.062500 0 0 0 0 0 0 4 677431
-0.026012 0.002783 0.119683 -0.009577 -0.106430 0.316524 -0.062500 0 0 0 0 0 0 4 678435
-0.026035 0.002789 0.119686 0.274356 -0.175382 0.275429 -0.062500 0 0 0 0 0 0 4 679404
-0.026046 0.002792 0.119687 0.152342 -0.146230 0.293837 -0.062500 0 0 0 0 0 0 4 680430
-0.026051 0.002793 0.119688 0.067127 -0.125479 0.304534 -0.062500 0 0 0 0 0 0 4 681430
-0.026054 0.002794 0.119688 0.022975 -0.114595 0.309084 -0.062500 0 0 0 0 0 0 4 682399
-0.026055 0.002794 0.119688 0.001068 -0.109126 0.310914 -0.062500 0 0 0 0 0 0 4 683430
-0.026075 0.002782 0.119703 0.238921 0.044044 0.105348 -0.062500 0 0 0 0 0 0 4 684429
-0.026083 0.002777 0.119708 0.116170 -0.012962 0.196490 -0.062500 0 0 0 0 0 0 4 685430
-0.026087 0.002774 0.119711 0.041490 -0.055924 0.249732 -0.062500 0 0 0 0 0 0 4 686417
-0.026089 0.002772 0.119712 0.007124 -0.079301 0.272522 -0.062500 0 0 0 0 0 0 4 687503
-0.026090 0.002771 0.119712 -0.008074 -0.091341 0.281697 -0.062500 0 0 0 0 0 0 4 688662
-0.026099 0.002758 0.119699 0.119372 0.046387 0.465612 -0.062500 0 0 0 0 0 0 4 689515
-0.026105 0.002752 0.119694 0.083690 -0.024272 0.387796 -0.062500 0 0 0 0 0 0 4 690518
-0.026131 0.002754 0.119695 0.336671 -0.144033 0.300900 -0.062500 0 0 0 0 0 0 4 691512
[truncated: 9,312,515 more chars]
