# Supplementary material for: Increasing Patient Engagement in Rehabilitation Exercises Using Computer-Based Citizen Science
Source: PLoS One. 2015 Mar 20;10(3):e0117013. doi: 10.1371/journal.pone.0117013 (PMC4368773; doi:10.1371/journal.pone.0117013)
Supplement: S1 Dataset — (ZIP) [file pone.0117013.s001.zip › Dataset_S1/H7/H7_without.dat]

-0.000517 -0.027452 0.170757 0.360346 -1.590924 -10.325264 -0.000000 1 0 0 0 0 0 0 951
-0.000625 -0.027259 0.171152 1.442488 -2.656277 -6.191109 -0.000031 1 0 0 0 0 0 0 1939
-0.000721 -0.027049 0.171531 1.386736 -2.972915 -5.601485 -0.000063 1 0 0 0 0 0 0 2955
-0.000866 -0.026696 0.171909 2.026256 -4.847222 -5.545668 -0.000093 1 0 0 0 0 0 0 3913
-0.001073 -0.026325 0.172259 2.890639 -5.253466 -5.189943 -0.000124 1 0 0 0 0 0 0 4914
-0.001310 -0.025931 0.172559 3.364416 -5.593578 -4.543484 -0.000155 1 0 0 0 0 0 0 5912
-0.001553 -0.025541 0.172825 3.493723 -5.553261 -4.057878 -0.000188 1 0 0 0 0 0 0 6981
-0.001781 -0.025143 0.173054 3.306908 -5.653472 -3.547898 -0.000218 1 0 0 0 0 0 0 7942
-0.001890 -0.024945 0.173168 1.757875 -3.049321 -2.030233 -0.000248 1 0 0 0 0 0 0 8899
-0.002019 -0.024723 0.173275 1.853757 -3.085684 -1.810582 -0.000280 1 0 0 0 0 0 0 9905
-0.002103 -0.024554 0.173353 1.267038 -2.389036 -1.470659 -0.000343 1 0 0 0 0 0 0 11932
-0.002067 -0.024461 0.173366 -0.339546 -1.312407 -0.609812 -0.000373 1 0 0 0 0 0 0 12903
-0.001972 -0.024450 0.173339 -1.261270 -0.131712 -0.022831 -0.000404 1 0 0 0 0 0 0 13886
-0.001820 -0.024516 0.173274 -2.105078 1.000963 0.509617 -0.000438 1 0 0 0 0 0 0 14963
-0.001598 -0.024639 0.173179 -3.097170 1.870151 0.930356 -0.000467 1 0 0 0 0 0 0 15898
-0.001238 -0.024873 0.173001 -4.999510 3.402168 2.017144 -0.000500 1 0 0 0 0 0 0 16939
-0.001028 -0.024969 0.172903 -3.236129 1.782129 1.068976 -0.000530 1 0 0 0 0 0 0 17907
-0.000713 -0.025077 0.172744 -4.430675 1.792081 1.746698 -0.000563 1 0 0 0 0 0 0 18977
-0.000563 -0.025052 0.172669 -2.403348 0.065625 0.696813 -0.000592 1 0 0 0 0 0 0 19899
-0.000387 -0.024881 0.172559 -2.550121 -1.995802 1.026291 -0.000625 1 0 0 0 0 0 0 20946
-0.000296 -0.024749 0.172511 -1.452596 -1.668832 0.224174 -0.000655 1 0 0 0 0 0 0 21896
-0.000237 -0.024434 0.172438 -0.923193 -4.020299 0.455990 -0.000688 1 0 0 0 0 0 0 22970
-0.000251 -0.024187 0.172414 0.072976 -3.372854 -0.189336 -0.000717 1 0 0 0 0 0 0 23894
-0.000315 -0.023727 0.172385 0.812968 -6.050694 -0.205346 -0.000749 1 0 0 0 0 0 0 24917
-0.000344 -0.023511 0.172371 0.445898 -3.147073 -0.430463 -0.000780 1 0 0 0 0 0 0 25911
-0.000378 -0.023264 0.172354 0.463500 -3.260879 -0.449277 -0.000816 1 0 0 0 0 0 0 27062
-0.000365 -0.023037 0.172325 -0.143648 -2.988191 -0.295734 -0.000843 1 0 0 0 0 0 0 27922
-0.000347 -0.022914 0.172291 -0.273554 -1.606752 -0.273871 -0.000905 1 0 0 0 0 0 0 29900
-0.000172 -0.022877 0.172223 -2.323663 -0.324475 0.147642 -0.000938 1 0 0 0 0 0 0 30977
0.000027 -0.022923 0.172160 -2.849108 0.886315 0.097889 -0.000967 1 0 0 0 0 0 0 31894
0.000238 -0.023010 0.172100 -3.058987 1.553365 0.037952 -0.000999 1 0 0 0 0 0 0 32918
0.000455 -0.023118 0.172041 -3.157949 1.897426 -0.000326 -0.001029 1 0 0 0 0 0 0 33876
0.000679 -0.023193 0.172004 -3.277095 1.526316 -0.314197 -0.001061 1 0 0 0 0 0 0 34892
0.000857 -0.023216 0.171976 -2.689398 0.813607 -0.485827 -0.001091 1 0 0 0 0 0 0 35875
0.000988 -0.023142 0.171967 -2.017302 -0.510898 -0.774948 -0.001123 1 0 0 0 0 0 0 36891
0.001079 -0.022970 0.171981 -1.435528 -1.903859 -1.133337 -0.001154 1 0 0 0 0 0 0 37874
0.001129 -0.022740 0.172013 -0.852429 -2.789220 -1.416718 -0.001186 1 0 0 0 0 0 0 38892
0.001151 -0.022457 0.172053 -0.420579 -3.556988 -1.574020 -0.001216 1 0 0 0 0 0 0 39876
0.001159 -0.022146 0.172110 -0.201879 -4.007053 -1.836493 -0.001248 1 0 0 0 0 0 0 40890
0.001147 -0.021836 0.172167 0.078250 -4.021707 -1.884150 -0.001279 1 0 0 0 0 0 0 41873
0.001133 -0.021551 0.172223 0.126646 -3.709364 -1.907534 -0.001312 1 0 0 0 0 0 0 42932
0.001106 -0.021294 0.172271 0.307512 -3.289547 -1.825465 -0.001342 1 0 0 0 0 0 0 43898
0.001122 -0.021088 0.172316 -0.239129 -2.562628 -1.879445 -0.001453 1 0 0 0 0 0 0 47453
0.001316 -0.020934 0.172368 -2.625419 -1.821871 -1.969213 -0.001467 1 0 0 0 0 0 0 47893
0.001445 -0.020843 0.172394 -2.016477 -0.915277 -1.670778 -0.001499 1 0 0 0 0 0 0 48907
0.001612 -0.020827 0.172404 -2.449646 0.161261 -1.454020 -0.001529 1 0 0 0 0 0 0 49888
0.001769 -0.020822 0.172398 -2.368789 0.422458 -1.250087 -0.001560 1 0 0 0 0 0 0 50874
0.001922 -0.020822 0.172399 -2.314959 0.512758 -1.330557 -0.001590 1 0 0 0 0 0 0 51834
0.002057 -0.020778 0.172402 -2.078574 -0.032436 -1.395239 -0.001621 1 0 0 0 0 0 0 52821
0.002162 -0.020705 0.172412 -1.678031 -0.455889 -1.519922 -0.001653 1 0 0 0 0 0 0 53832
0.002237 -0.020572 0.172425 -1.243346 -1.271195 -1.597060 -0.001683 1 0 0 0 0 0 0 54820
0.002276 -0.020402 0.172445 -0.740943 -1.832005 -1.725752 -0.001715 1 0 0 0 0 0 0 55831
0.002290 -0.020189 0.172483 -0.364884 -2.453157 -1.982223 -0.001746 1 0 0 0 0 0 0 56821
0.002299 -0.019977 0.172515 -0.256949 -2.486438 -1.958137 -0.001778 1 0 0 0 0 0 0 57831
0.002305 -0.019766 0.172543 -0.215118 -2.468698 -1.941828 -0.001809 1 0 0 0 0 0 0 58839
0.002289 -0.019550 0.172577 0.066605 -2.543176 -2.021806 -0.001840 1 0 0 0 0 0 0 59825
0.002291 -0.019360 0.172606 -0.133441 -2.205889 -2.005427 -0.001872 1 0 0 0 0 0 0 60839
0.002322 -0.019190 0.172628 -0.536512 -1.904378 -1.924883 -0.001902 1 0 0 0 0 0 0 61828
0.002363 -0.019070 0.172639 -0.705724 -1.210571 -1.802362 -0.001934 1 0 0 0 0 0 0 62832
0.002430 -0.018982 0.172652 -1.063459 -0.736640 -1.848169 -0.001965 1 0 0 0 0 0 0 63823
0.002516 -0.018933 0.172654 -1.366981 -0.165751 -1.721010 -0.001996 1 0 0 0 0 0 0 64831
0.002614 -0.018904 0.172649 -1.537247 0.164989 -1.656647 -0.002027 1 0 0 0 0 0 0 65819
0.002709 -0.018864 0.172642 -1.527842 0.050420 -1.631089 -0.002059 1 0 0 0 0 0 0 66831
0.002803 -0.018817 0.172633 -1.517740 -0.029862 -1.630343 -0.002090 1 0 0 0 0 0 0 67821
0.002889 -0.018744 0.172636 -1.419819 -0.388385 -1.815307 -0.002121 1 0 0 0 0 0 0 68830
0.002942 -0.018628 0.172637 -0.990357 -0.960712 -1.827442 -0.002152 1 0 0 0 0 0 0 69820
0.003000 -0.018497 0.172644 -1.011453 -1.221478 -1.936243 -0.002184 1 0 0 0 0 0 0 70831
0.003032 -0.018330 0.172646 -0.677211 -1.707064 -1.902278 -0.002215 1 0 0 0 0 0 0 71829
0.003072 -0.018150 0.172653 -0.750178 -1.919812 -1.986610 -0.002246 1 0 0 0 0 0 0 72838
0.003082 -0.017975 0.172661 -0.374849 -1.882993 -2.034871 -0.002278 1 0 0 0 0 0 0 73837
0.003111 -0.017790 0.172671 -0.585078 -1.992969 -2.081185 -0.002309 1 0 0 0 0 0 0 74835
0.003116 -0.017613 0.172680 -0.294322 -1.917786 -2.104134 -0.002340 1 0 0 0 0 0 0 75827
0.003137 -0.017467 0.172683 -0.476859 -1.485343 -2.056732 -0.002371 1 0 0 0 0 0 0 76831
0.003166 -0.017338 0.172684 -0.604876 -1.224417 -2.040594 -0.002403 1 0 0 0 0 0 0 77839
0.003194 -0.017258 0.172677 -0.601823 -0.561879 -1.965923 -0.002434 1 0 0 0 0 0 0 78840
0.003234 -0.017184 0.172674 -0.769466 -0.400996 -2.025891 -0.002465 1 0 0 0 0 0 0 79826
0.003301 -0.017121 0.172666 -1.140034 -0.250365 -1.998339 -0.002498 1 0 0 0 0 0 0 80890
0.003348 -0.017073 0.172656 -0.917487 -0.018640 -1.979040 -0.002528 1 0 0 0 0 0 0 81840
0.003405 -0.017041 0.172637 -1.036266 0.204282 -1.902129 -0.002559 1 0 0 0 0 0 0 82829
0.003460 -0.016992 0.172628 -1.027925 0.016560 -2.039745 -0.002590 1 0 0 0 0 0 0 83832
0.003494 -0.016929 0.172616 -0.746451 -0.172700 -2.034127 -0.002622 1 0 0 0 0 0 0 84843
0.003530 -0.016842 0.172609 -0.753756 -0.504859 -2.124685 -0.002653 1 0 0 0 0 0 0 85837
0.003554 -0.016760 0.172598 -0.600220 -0.464919 -2.099583 -0.002684 1 0 0 0 0 0 0 86836
0.003577 -0.016641 0.172590 -0.586670 -0.945853 -2.168629 -0.002715 1 0 0 0 0 0 0 87824
0.003567 -0.016514 0.172583 -0.145290 -1.092049 -2.211871 -0.002746 1 0 0 0 0 0 0 88819
0.003581 -0.016395 0.172579 -0.421361 -1.007820 -2.265729 -0.002778 1 0 0 0 0 0 0 89832
0.003566 -0.016267 0.172573 -0.070781 -1.097476 -2.285006 -0.002809 1 0 0 0 0 0 0 90833
0.003557 -0.016143 0.172561 -0.116515 -1.069761 -2.223949 -0.002840 1 0 0 0 0 0 0 91832
0.003538 -0.016036 0.172553 0.008054 -0.834263 -2.293454 -0.002871 1 0 0 0 0 0 0 92834
0.003534 -0.015944 0.172541 -0.184261 -0.610854 -2.267406 -0.002902 1 0 0 0 0 0 0 93812
0.003546 -0.015882 0.172528 -0.405877 -0.189629 -2.276808 -0.002934 1 0 0 0 0 0 0 94836
0.003565 -0.015836 0.172514 -0.531357 0.054965 -2.295353 -0.002965 1 0 0 0 0 0 0 95834
0.003589 -0.015797 0.172500 -0.597626 0.183669 -2.317804 -0.002997 1 0 0 0 0 0 0 96839
0.003614 -0.015762 0.172486 -0.633137 0.251321 -2.341417 -0.003027 1 0 0 0 0 0 0 97828
0.003640 -0.015729 0.172472 -0.653106 0.288337 -2.366213 -0.003059 1 0 0 0 0 0 0 98836
0.003667 -0.015697 0.172458 -0.665352 0.309758 -2.391082 -0.003090 1 0 0 0 0 0 0 99836
0.003694 -0.015665 0.172444 -0.673738 0.323425 -2.416018 -0.003121 1 0 0 0 0 0 0 100833
0.003721 -0.015634 0.172430 -0.680136 0.333126 -2.441057 -0.003152 1 0 0 0 0 0 0 101831
0.003728 -0.015596 0.172422 -0.414661 0.257511 -2.547250 -0.003184 1 0 0 0 0 0 0 102835
0.003724 -0.015555 0.172417 -0.254409 0.210470 -2.618675 -0.003214 1 0 0 0 0 0 0 103814
0.003714 -0.015512 0.172414 -0.171784 0.187075 -2.667574 -0.003246 1 0 0 0 0 0 0 104831
0.003702 -0.015468 0.172411 -0.130775 0.176952 -2.704126 -0.003277 1 0 0 0 0 0 0 105831
0.003689 -0.015423 0.172408 -0.111063 0.174048 -2.735007 -0.003309 1 0 0 0 0 0 0 106831
0.003675 -0.015378 0.172405 -0.102034 0.174965 -2.763156 -0.003340 1 0 0 0 0 0 0 107830
0.003653 -0.015311 0.172402 -0.002057 -0.117749 -2.773446 -0.003372 1 0 0 0 0 0 0 108840
0.003629 -0.015295 0.172393 0.040176 0.531747 -2.736022 -0.003402 1 0 0 0 0 0 0 109813
0.003596 -0.015282 0.172381 0.155548 0.647367 -2.710270 -0.003434 1 0 0 0 0 0 0 110831
0.003587 -0.015301 0.172363 -0.146759 1.068077 -2.645420 -0.003465 1 0 0 0 0 0 0 111837
0.003569 -0.015328 0.172347 -0.065237 1.239984 -2.702008 -0.003496 1 0 0 0 0 0 0 112838
0.003540 -0.015338 0.172332 0.095755 1.028772 -2.732151 -0.003528 1 0 0 0 0 0 0 113838
0.003512 -0.015361 0.172318 0.091450 1.192477 -2.775542 -0.003559 1 0 0 0 0 0 0 114825
0.003492 -0.015415 0.172292 -0.014891 1.620447 -2.644470 -0.003592 1 0 0 0 0 0 0 115891
0.003469 -0.015461 0.172273 0.013082 1.566221 -2.745181 -0.003623 1 0 0 0 0 0 0 116874
0.003430 -0.015520 0.172250 0.212973 1.744774 -2.733861 -0.003654 1 0 0 0 0 0 0 117888
0.003384 -0.015586 0.172226 0.330871 1.862005 -2.734166 -0.003686 1 0 0 0 0 0 0 118917
0.003348 -0.015640 0.172193 0.217006 1.716043 -2.646927 -0.003717 1 0 0 0 0 0 0 119893
0.003304 -0.015703 0.172164 0.315022 1.845061 -2.705259 -0.003747 1 0 0 0 0 0 0 120865
0.003261 -0.015731 0.172143 0.301671 1.404756 -2.826358 -0.003779 1 0 0 0 0 0 0 121866
0.003226 -0.015765 0.172111 0.195357 1.448606 -2.735458 -0.003811 1 0 0 0 0 0 0 122888
0.003175 -0.015796 0.172081 0.402066 1.422927 -2.769020 -0.003842 1 0 0 0 0 0 0 123889
0.003136 -0.015832 0.172046 0.260559 1.492078 -2.721831 -0.003872 1 0 0 0 0 0 0 124864
0.003103 -0.015870 0.172008 0.163704 1.542646 -2.704144 -0.003903 1 0 0 0 0 0 0 125862
0.003074 -0.015910 0.171969 0.111831 1.575716 -2.707181 -0.003935 1 0 0 0 0 0 0 126876
0.003053 -0.015974 0.171930 -0.013956 1.896706 -2.737361 -0.003967 1 0 0 0 0 0 0 127895
0.003037 -0.016050 0.171877 -0.084124 2.110404 -2.576003 -0.003998 1 0 0 0 0 0 0 128888
0.003017 -0.016110 0.171831 -0.028443 1.921627 -2.663383 -0.004029 1 0 0 0 0 0 0 129893
0.003022 -0.016190 0.171782 -0.362500 2.181989 -2.666458 -0.004061 1 0 0 0 0 0 0 130889
0.003032 -0.016258 0.171732 -0.469044 2.056743 -2.656995 -0.004091 1 0 0 0 0 0 0 131875
0.003011 -0.016330 0.171679 -0.067888 2.121772 -2.652220 -0.004123 1 0 0 0 0 0 0 132888
0.003016 -0.016417 0.171627 -0.371881 2.327137 -2.684574 -0.004154 1 0 0 0 0 0 0 133872
0.003013 -0.016506 0.171568 -0.299060 2.384937 -2.605299 -0.004186 1 0 0 0 0 0 0 134888
0.002985 -0.016590 0.171511 0.030538 2.335123 -2.647497 -0.004215 1 0 0 0 0 0 0 135820
0.002958 -0.016653 0.171462 0.048305 2.076119 -2.779031 -0.004246 1 0 0 0 0 0 0 136829
0.002918 -0.016724 0.171410 0.222087 2.153791 -2.769257 -0.004277 1 0 0 0 0 0 0 137818
0.002885 -0.016781 0.171349 0.152531 2.004978 -2.668423 -0.004309 1 0 0 0 0 0 0 138829
0.002841 -0.016849 0.171290 0.273008 2.138254 -2.717898 -0.004340 1 0 0 0 0 0 0 139819
0.002793 -0.016922 0.171234 0.350332 2.229896 -2.760601 -0.004371 1 0 0 0 0 0 0 140829
0.002735 -0.016975 0.171176 0.493053 1.980966 -2.775961 -0.004402 1 0 0 0 0 0 0 141817
0.002700 -0.017046 0.171113 0.201304 2.219217 -2.724348 -0.004434 1 0 0 0 0 0 0 142829
0.002656 -0.017121 0.171054 0.290926 2.299644 -2.786415 -0.004466 1 0 0 0 0 0 0 143851
0.002621 -0.017181 0.170989 0.188893 2.121801 -2.733106 -0.004496 1 0 0 0 0 0 0 144810
0.002612 -0.017239 0.170929 -0.177568 2.165180 -3.033754 -0.004789 1 0 0 0 0 0 0 154200
0.002620 -0.017641 0.170172 -0.447324 6.662189 6.064842 -0.004810 1 0 0 0 0 0 0 154878
0.002617 -0.017659 0.170092 -0.322320 2.136516 -1.843387 -0.004840 1 0 0 0 0 0 0 155823
0.002636 -0.017681 0.170001 -0.609153 1.731971 -2.511684 -0.004871 1 0 0 0 0 0 0 156829
0.002638 -0.017674 0.169910 -0.413961 1.332406 -2.597019 -0.004902 1 0 0 0 0 0 0 157818
0.002610 -0.017646 0.169826 -0.008708 1.036529 -2.731291 -0.004963 1 0 0 0 0 0 0 159758
0.002478 -0.017480 0.169642 1.393162 -0.794650 -1.448954 -0.004997 1 0 0 0 0 0 0 160850
0.002419 -0.017405 0.169571 0.584598 0.199415 -2.810076 -0.005028 1 0 0 0 0 0 0 161833
0.002323 -0.017287 0.169499 0.992526 -0.245497 -2.957433 -0.005059 1 0 0 0 0 0 0 162840
0.002224 -0.017197 0.169414 1.084142 0.056693 -2.810023 -0.005090 1 0 0 0 0 0 0 163831
0.002123 -0.017120 0.169322 1.120170 0.267603 -2.723824 -0.005121 1 0 0 0 0 0 0 164830
0.002050 -0.017080 0.169221 0.757498 0.776392 -2.617571 -0.005152 1 0 0 0 0 0 0 165814
0.001991 -0.017059 0.169116 0.537116 1.078195 -2.567140 -0.005184 1 0 0 0 0 0 0 166830
0.001926 -0.017065 0.169001 0.606275 1.465988 -2.445489 -0.005215 1 0 0 0 0 0 0 167829
0.001858 -0.017084 0.168882 0.659658 1.692223 -2.381754 -0.005246 1 0 0 0 0 0 0 168830
0.001809 -0.017117 0.168752 0.410377 1.898526 -2.266012 -0.005278 1 0 0 0 0 0 0 169831
0.001770 -0.017157 0.168619 0.256744 2.019920 -2.205125 -0.005309 1 0 0 0 0 0 0 170830
0.001729 -0.017176 0.168481 0.281715 1.778450 -2.162461 -0.005347 1 0 0 0 0 0 0 172066
0.001665 -0.017197 0.168251 0.566335 1.781177 -0.955906 -0.005372 1 0 0 0 0 0 0 172861
0.001647 -0.017182 0.168165 0.012772 1.319801 -2.728979 -0.005402 1 0 0 0 0 0 0 173829
0.001620 -0.017130 0.168055 0.064401 0.793720 -2.604411 -0.005434 1 0 0 0 0 0 0 174830
0.001590 -0.017060 0.167933 0.118263 0.513258 -2.451167 -0.005465 1 0 0 0 0 0 0 175826
0.001550 -0.016958 0.167804 0.251926 0.061596 -2.347921 -0.005496 1 0 0 0 0 0 0 176835
0.001440 -0.016740 0.167615 1.175491 -1.491619 -1.573714 -0.005528 1 0 0 0 0 0 0 177854
0.001397 -0.016635 0.167513 0.411601 -0.181748 -2.649411 -0.005571 1 0 0 0 0 0 0 179232
0.001270 -0.016376 0.167289 1.427849 -2.055726 -1.186816 -0.005630 1 0 0 0 0 0 0 181101
0.001151 -0.016069 0.167042 1.423498 -2.879567 -0.766421 -0.005690 1 0 0 0 0 0 0 183035
0.001070 -0.015858 0.166747 0.943509 -1.728233 -0.082152 -0.005720 1 0 0 0 0 0 0 183982
0.001035 -0.015682 0.166531 0.301609 -1.164426 -1.053061 -0.005747 1 0 0 0 0 0 0 184847
0.001043 -0.015638 0.166437 -0.322283 0.610448 -2.748261 -0.005777 1 0 0 0 0 0 0 185830
0.001058 -0.015598 0.166295 -0.491088 0.852923 -2.308999 -0.005808 1 0 0 0 0 0 0 186820
0.001103 -0.015588 0.166059 -0.894820 1.267134 -1.036356 -0.005840 1 0 0 0 0 0 0 187847
0.001138 -0.015553 0.165934 -0.800303 0.982864 -2.361460 -0.005871 1 0 0 0 0 0 0 188839
0.001167 -0.015518 0.165777 -0.731788 0.969487 -2.082729 -0.005903 1 0 0 0 0 0 0 189836
0.001232 -0.015450 0.165537 -1.199493 0.529545 -0.980926 -0.005935 1 0 0 0 0 0 0 190860
0.001270 -0.015404 0.165410 -0.892499 0.782462 -2.346519 -0.005965 1 0 0 0 0 0 0 191830
0.001284 -0.015242 0.165192 -0.554157 -0.711763 -1.305781 -0.005997 1 0 0 0 0 0 0 192851
0.001275 -0.015126 0.165069 -0.225267 -0.278573 -2.444249 -0.006027 1 0 0 0 0 0 0 193830
0.001221 -0.014900 0.164863 0.398307 -1.664140 -1.478432 -0.006059 1 0 0 0 0 0 0 194854
0.001208 -0.014730 0.164746 -0.066123 -1.079955 -2.552433 -0.006090 1 0 0 0 0 0 0 195831
0.001138 -0.014428 0.164537 0.619779 -2.770572 -1.472843 -0.006122 1 0 0 0 0 0 0 196852
0.001131 -0.014269 0.164421 -0.114352 -1.071162 -2.576140 -0.006152 1 0 0 0 0 0 0 197829
0.001099 -0.013984 0.164201 0.127127 -2.572065 -1.329293 -0.006184 1 0 0 0 0 0 0 198848
0.001105 -0.013852 0.164066 -0.345408 -0.737896 -2.322808 -0.006214 1 0 0 0 0 0 0 199811
0.001096 -0.013623 0.163836 -0.197277 -1.823117 -1.183471 -0.006246 1 0 0 0 0 0 0 200831
0.001121 -0.013483 0.163707 -0.627398 -0.786380 -2.391757 -0.006277 1 0 0 0 0 0 0 201828
0.001183 -0.013328 0.163450 -1.153295 -0.883103 -0.843630 -0.006309 1 0 0 0 0 0 0 202853
0.001213 -0.013242 0.163310 -0.801552 -0.002566 -2.227276 -0.006339 1 0 0 0 0 0 0 203809
0.001301 -0.013101 0.163057 -1.526700 -0.627412 -0.885212 -0.006372 1 0 0 0 0 0 0 204849
0.001320 -0.013034 0.162909 -0.716292 0.263936 -2.115184 -0.006403 1 0 0 0 0 0 0 205833
0.001345 -0.012924 0.162647 -0.704745 -0.199224 -0.759241 -0.006434 1 0 0 0 0 0 0 206851
0.001369 -0.012845 0.162505 -0.699873 0.143261 -2.184045 -0.006464 1 0 0 0 0 0 0 207810
0.001398 -0.012725 0.162246 -0.753860 -0.348701 -0.800647 -0.006497 1 0 0 0 0 0 0 208849
0.001408 -0.012661 0.162094 -0.525125 0.319072 -2.065787 -0.006527 1 0 0 0 0 0 0 209829
0.001380 -0.012508 0.161833 -0.015196 -0.779887 -0.764400 -0.006559 1 0 0 0 0 0 0 210848
0.001351 -0.012408 0.161684 0.060737 -0.203987 -2.093590 -0.006590 1 0 0 0 0 0 0 211826
0.001272 -0.012253 0.161410 0.724351 -0.864714 -0.599203 -0.006622 1 0 0 0 0 0 0 212847
0.001234 -0.012153 0.161258 0.253677 -0.228591 -2.033639 -0.006652 1 0 0 0 0 0 0 213828
0.001182 -0.012006 0.160969 0.390468 -0.743676 -0.478554 -0.006816 1 0 0 0 0 0 0 219066
0.001111 -0.011580 0.159786 0.657636 -4.473699 11.431560 -0.006841 1 0 0 0 0 0 0 219865
0.001144 -0.011543 0.159616 -0.679879 0.213883 -0.574051 -0.006871 1 0 0 0 0 0 0 220828
0.001224 -0.011498 0.159294 -1.428180 0.570460 0.229742 -0.006903 1 0 0 0 0 0 0 221858
0.001250 -0.011468 0.159109 -0.809065 0.811042 -1.474156 -0.006934 1 0 0 0 0 0 0 222843
0.001270 -0.011446 0.158804 -0.661078 0.951534 -0.083496 -0.006966 1 0 0 0 0 0 0 223860
0.001316 -0.011451 0.158638 -1.005439 1.310939 -1.744439 -0.006997 1 0 0 0 0 0 0 224840
0.001353 -0.011432 0.158444 -0.915907 1.038767 -1.533345 -0.007027 1 0 0 0 0 0 0 225828
0.001368 -0.011382 0.158125 -0.639161 0.619527 0.114170 -0.007059 1 0 0 0 0 0 0 226851
0.001377 -0.011328 0.157955 -0.517797 0.516285 -1.650830 -0.007090 1 0 0 0 0 0 0 227828
0.001372 -0.011274 0.157765 -0.337775 0.502205 -1.571097 -0.007121 1 0 0 0 0 0 0 228827
0.001335 -0.011128 0.157466 0.107453 -0.709647 -0.127701 -0.007153 1 0 0 0 0 0 0 229843
0.001312 -0.011051 0.157305 -0.037186 0.080979 -1.781025 -0.007184 1 0 0 0 0 0 0 230827
0.001238 -0.010912 0.157010 0.620326 -0.669789 -0.182662 -0.007218 1 0 0 0 0 0 0 231936
0.001209 -0.010835 0.156826 0.107359 0.063645 -1.469583 -0.007248 1 0 0 0 0 0 0 232885
0.001187 -0.010680 0.156516 -0.033035 -0.897562 0.061691 -0.007281 1 0 0 0 0 0 0 233938
0.001174 -0.010624 0.156333 -0.174190 0.325286 -1.506676 -0.007411 1 0 0 0 0 0 0 238091
0.001347 -0.010365 0.155128 -2.626687 -2.230835 11.770162 -0.007439 1 0 0 0 0 0 0 239000
0.001397 -0.010337 0.154951 -1.279892 0.529295 -0.288965 -0.007467 1 0 0 0 0 0 0 239890
0.001489 -0.010295 0.154610 -1.700530 0.615642 0.674684 -0.007500 1 0 0 0 0 0 0 240940
0.001599 -0.010270 0.154300 -1.993684 0.854770 0.376288 -0.007531 1 0 0 0 0 0 0 241928
0.001652 -0.010248 0.154119 -1.293450 0.916328 -1.323071 -0.007560 1 0 0 0 0 0 0 242884
0.001736 -0.010177 0.153799 -1.627956 0.269916 0.342924 -0.007590 1 0 0 0 0 0 0 243838
0.001756 -0.010118 0.153619 -0.830829 0.370161 -1.315351 -0.007621 1 0 0 0 0 0 0 244825
0.001781 -0.010010 0.153310 -0.832618 -0.258361 0.189029 -0.007690 1 0 0 0 0 0 0 247024
0.001794 -0.009808 0.152846 -0.685400 -1.536900 2.311901 -0.007897 1 0 0 0 0 0 0 253654
0.001745 -0.009118 0.151263 0.139156 -8.088517 17.260413 -0.007935 1 0 0 0 0 0 0 254869
0.001754 -0.008989 0.150879 -0.528093 -1.446905 3.184171 -0.007966 1 0 0 0 0 0 0 255851
0.001783 -0.008927 0.150675 -0.870824 0.074556 -0.571521 -0.007996 1 0 0 0 0 0 0 256832
0.001827 -0.008853 0.150355 -1.099575 0.062995 0.598113 -0.008028 1 0 0 0 0 0 0 257837
0.001848 -0.008819 0.150200 -0.828220 0.588513 -1.422623 -0.008059 1 0 0 0 0 0 0 258828
0.001887 -0.008764 0.150028 -1.043560 0.360337 -1.408970 -0.008090 1 0 0 0 0 0 0 259816
0.001927 -0.008738 0.149846 -1.099568 0.751249 -1.356434 -0.008315 1 0 0 0 0 0 0 267020
0.002382 -0.008480 0.148422 -6.548325 -2.258313 14.979058 -0.008341 1 0 0 0 0 0 0 267849
0.002423 -0.008426 0.148258 -1.723123 0.079674 0.230507 -0.008371 1 0 0 0 0 0 0 268822
0.002456 -0.008376 0.148070 -1.149065 0.382068 -0.935026 -0.008403 1 0 0 0 0 0 0 269832
0.002494 -0.008291 0.147876 -1.156552 -0.066721 -0.957057 -0.008435 1 0 0 0 0 0 0 270856
0.002498 -0.008199 0.147679 -0.713129 -0.204904 -0.908082 -0.008465 1 0 0 0 0 0 0 271828
0.002507 -0.008111 0.147497 -0.738835 -0.176275 -1.086268 -0.008496 1 0 0 0 0 0 0 272831
0.002497 -0.008019 0.147331 -0.494561 -0.225804 -1.300270 -0.008527 1 0 0 0 0 0 0 273828
0.002462 -0.007942 0.147161 -0.145825 -0.051570 -1.267458 -0.008559 1 0 0 0 0 0 0 274825
0.002415 -0.007871 0.146989 0.052871 0.054389 -1.233941 -0.008589 1 0 0 0 0 0 0 275806
0.002369 -0.007828 0.146824 0.064173 0.411566 -1.298915 -0.008621 1 0 0 0 0 0 0 276828
0.002337 -0.007779 0.146644 -0.125570 0.380476 -1.109509 -0.008652 1 0 0 0 0 0 0 277824
0.002357 -0.007741 0.146465 -0.813375 0.502735 -1.090366 -0.008683 1 0 0 0 0 0 0 278823
0.002358 -0.007695 0.146279 -0.648994 0.421661 -0.991555 -0.008717 1 0 0 0 0 0 0 279891
0.002394 -0.007656 0.146071 -1.078614 0.497924 -0.673012 -0.008748 1 0 0 0 0 0 0 280892
0.002447 -0.007622 0.145879 -1.360380 0.578505 -0.851503 -0.008779 1 0 0 0 0 0 0 281881
0.002486 -0.007584 0.145678 -1.220357 0.527549 -0.725949 -0.008810 1 0 0 0 0 0 0 282864
0.002534 -0.007528 0.145483 -1.324007 0.283071 -0.773536 -0.008842 1 0 0 0 0 0 0 283882
0.002608 -0.007468 0.145279 -1.675879 0.199448 -0.660784 -0.008872 1 0 0 0 0 0 0 284868
0.002666 -0.007378 0.145075 -1.517985 -0.204059 -0.628880 -0.008904 1 0 0 0 0 0 0 285882
0.002701 -0.007292 0.144888 -1.222265 -0.209781 -0.828445 -0.008936 1 0 0 0 0 0 0 286889
0.002747 -0.007211 0.144697 -1.331425 -0.136954 -0.789464 -0.008967 1 0 0 0 0 0 0 287881
0.002770 -0.007106 0.144508 -1.047078 -0.458950 -0.790195 -0.008998 1 0 0 0 0 0 0 288894
0.002773 -0.007028 0.144316 -0.765500 -0.150039 -0.744364 -0.009029 1 0 0 0 0 0 0 289884
0.002795 -0.006929 0.144115 -0.996239 -0.396358 -0.613725 -0.009061 1 0 0 0 0 0 0 290888
0.002820 -0.006861 0.143936 -1.056411 -0.028554 -0.858189 -0.009090 1 0 0 0 0 0 0 291825
0.002825 -0.006801 0.143747 -0.792721 0.109665 -0.754359 -0.009121 1 0 0 0 0 0 0 292832
0.002833 -0.006729 0.143565 -0.830680 -0.035968 -0.811072 -0.009152 1 0 0 0 0 0 0 293828
0.002844 -0.006651 0.143385 -0.867663 -0.134973 -0.833686 -0.009184 1 0 0 0 0 0 0 294834
0.002841 -0.006587 0.143196 -0.691979 0.019664 -0.702477 -0.009215 1 0 0 0 0 0 0 295827
0.002854 -0.006536 0.143021 -0.873328 0.204340 -0.851560 -0.009246 1 0 0 0 0 0 0 296827
0.002866 -0.006468 0.142843 -0.901729 0.005923 -0.825601 -0.009277 1 0 0 0 0 0 0 297825
0.002886 -0.006415 0.142672 -1.001428 0.171324 -0.893829 -0.009309 1 0 0 0 0 0 0 298826
0.002909 -0.006369 0.142503 -1.061328 0.277359 -0.920231 -0.009340 1 0 0 0 0 0 0 299825
0.002942 -0.006288 0.142338 -1.202304 -0.174406 -0.953518 -0.009371 1 0 0 0 0 0 0 300826
0.002972 -0.006229 0.142171 -1.179248 0.048570 -0.927723 -0.009402 1 0 0 0 0 0 0 301827
0.002994 -0.006159 0.142024 -1.083510 -0.068985 -1.170340 -0.009433 1 0 0 0 0 0 0 302811
0.003018 -0.006104 0.141864 -1.104231 0.113617 -1.019765 -0.009465 1 0 0 0 0 0 0 303823
0.003030 -0.006014 0.141712 -0.959668 -0.335604 -1.092251 -0.009496 1 0 0 0 0 0 0 304824
0.003049 -0.005950 0.141550 -1.038200 -0.055426 -0.959505 -0.009527 1 0 0 0 0 0 0 305829
0.003051 -0.005893 0.141394 -0.822522 0.073088 -1.017830 -0.009558 1 0 0 0 0 0 0 306817
0.003059 -0.005825 0.141251 -0.885659 -0.076252 -1.174390 -0.009590 1 0 0 0 0 0 0 307823
0.003055 -0.005767 0.141103 -0.737873 0.030362 -1.112470 -0.009621 1 0 0 0 0 0 0 308825
0.003045 -0.005713 0.140953 -0.646962 0.101117 -1.067434 -0.009652 1 0 0 0 0 0 0 309822
0.003032 -0.005662 0.140801 -0.600289 0.136971 -1.039311 -0.009684 1 0 0 0 0 0 0 310825
0.002997 -0.005608 0.140660 -0.304518 0.090867 -1.155773 -0.009715 1 0 0 0 0 0 0 311817
0.002987 -0.005541 0.140522 -0.594977 -0.088879 -1.201445 -0.009748 1 0 0 0 0 0 0 312900
0.002967 -0.005461 0.140367 -0.500931 -0.281535 -0.977549 -0.009779 1 0 0 0 0 0 0 313888
0.002956 -0.005419 0.140222 -0.607310 0.193158 -1.062367 -0.009810 1 0 0 0 0 0 0 314881
0.002958 -0.005358 0.140082 -0.783773 -0.012979 -1.132880 -0.009842 1 0 0 0 0 0 0 315889
0.002951 -0.005303 0.139934 -0.689415 0.042958 -1.026071 -0.009874 1 0 0 0 0 0 0 316909
0.002918 -0.005247 0.139794 -0.376022 0.048339 -1.189861 -0.010191 1 0 0 0 0 0 0 327056
0.002660 -0.004581 0.138350 2.641637 -7.994208 15.975297 -0.010215 1 0 0 0 0 0 0 327839
0.002617 -0.004512 0.138239 0.138803 -1.032858 0.351546 -0.010246 1 0 0 0 0 0 0 328828
0.002581 -0.004432 0.138093 -0.197697 -0.490476 -0.742458 -0.010278 1 0 0 0 0 0 0 329862
0.002535 -0.004364 0.137952 -0.093937 -0.287753 -0.905909 -0.010309 1 0 0 0 0 0 0 330834
0.002500 -0.004287 0.137852 -0.216677 -0.385987 -1.446219 -0.010340 1 0 0 0 0 0 0 331817
0.002481 -0.004248 0.137755 -0.451047 0.084426 -1.541715 -0.010371 1 0 0 0 0 0 0 332826
0.002471 -0.004227 0.137660 -0.585686 0.370921 -1.563624 -0.010402 1 0 0 0 0 0 0 333813
0.002480 -0.004200 0.137576 -0.849686 0.314105 -1.698554 -0.010433 1 0 0 0 0 0 0 334822
0.002478 -0.004163 0.137477 -0.722975 0.184231 -1.517100 -0.010464 1 0 0 0 0 0 0 335813
0.002476 -0.004145 0.137410 -0.731495 0.409239 -1.911543 -0.010496 1 0 0 0 0 0 0 336822
0.002468 -0.004113 0.137318 -0.644326 0.246361 -1.616411 -0.010527 1 0 0 0 0 0 0 337812
0.002463 -0.004096 0.137224 -0.680059 0.422777 -1.564425 -0.010558 1 0 0 0 0 0 0 338821
0.002433 -0.004060 0.137132 -0.352252 0.192820 -1.572271 -0.010589 1 0 0 0 0 0 0 339813
0.002404 -0.003998 0.137022 -0.334620 -0.177548 -1.322714 -0.010621 1 0 0 0 0 0 0 340822
0.002383 -0.003944 0.136913 -0.427006 -0.107274 -1.306089 -0.010652 1 0 0 0 0 0 0 341811
0.002359 -0.003874 0.136795 -0.397882 -0.331145 -1.188609 -0.010683 1 0 0 0 0 0 0 342821
0.002348 -0.003780 0.136685 -0.569528 -0.676709 -1.256005 -0.010714 1 0 0 0 0 0 0 343813
0.002314 -0.003705 0.136557 -0.287372 -0.471664 -1.022127 -0.010746 1 0 0 0 0 0 0 344822
0.002284 -0.003624 0.136432 -0.313226 -0.526604 -1.071321 -0.010939 1 0 0 0 0 0 0 350992
0.002063 -0.003207 0.135641 2.211511 -4.968023 7.719006 -0.010965 1 0 0 0 0 0 0 351821
0.002021 -0.003120 0.135490 0.119146 -1.135710 0.292790 -0.010995 1 0 0 0 0 0 0 352805
0.001994 -0.003054 0.135335 -0.261235 -0.484426 -0.389398 -0.011027 1 0 0 0 0 0 0 353804
0.001946 -0.002974 0.135180 -0.033466 -0.626697 -0.443130 -0.011058 1 0 0 0 0 0 0 354822
0.001936 -0.002917 0.135043 -0.501338 -0.337484 -0.661164 -0.011090 1 0 0 0 0 0 0 355829
0.001924 -0.002867 0.134923 -0.526634 -0.223320 -0.893417 -0.011121 1 0 0 0 0 0 0 356815
0.001938 -0.002846 0.134808 -0.867397 0.163802 -0.970436 -0.011152 1 0 0 0 0 0 0 357829
0.001938 -0.002814 0.134696 -0.723462 0.052989 -1.011794 -0.011190 1 0 0 0 0 0 0 359031
0.001952 -0.002781 0.134575 -0.885969 0.025660 -0.880855 -0.011215 1 0 0 0 0 0 0 359829
0.001952 -0.002744 0.134490 -0.736345 -0.035975 -1.336807 -0.011246 1 0 0 0 0 0 0 360809
0.001946 -0.002704 0.134390 -0.626873 -0.089655 -1.166744 -0.011277 1 0 0 0 0 0 0 361822
0.001915 -0.002657 0.134295 -0.303840 -0.180924 -1.199078 -0.011309 1 0 0 0 0 0 0 362825
0.001887 -0.002592 0.134181 -0.295250 -0.449727 -0.956079 -0.011340 1 0 0 0 0 0 0 363822
0.001846 -0.002533 0.134080 -0.123823 -0.396550 -1.087910 -0.011371 1 0 0 0 0 0 0 364824
0.001812 -0.002461 0.133964 -0.200254 -0.568510 -0.894528 -0.011402 1 0 0 0 0 0 0 365822
0.001768 -0.002399 0.133862 -0.071835 -0.465743 -1.046870 -0.011433 1 0 0 0 0 0 0 366823
0.001699 -0.002337 0.133746 0.287172 -0.472017 -0.866240 -0.011465 1 0 0 0 0 0 0 367822
0.001657 -0.002285 0.133634 -0.038304 -0.350410 -0.880539 -0.011496 1 0 0 0 0 0 0 368823
0.001604 -0.002212 0.133524 0.097439 -0.614495 -0.902247 -0.011527 1 0 0 0 0 0 0 369824
0.001549 -0.002149 0.133394 0.124274 -0.522011 -0.632346 -0.011559 1 0 0 0 0 0 0 370828
0.001510 -0.002076 0.133267 -0.055306 -0.655929 -0.624213 -0.011590 1 0 0 0 0 0 0 371824
0.001463 -0.002013 0.133131 0.027368 -0.545305 -0.487154 -0.011621 1 0 0 0 0 0 0 372814
0.001433 -0.001961 0.133011 -0.183676 -0.404739 -0.667175 -0.011652 1 0 0 0 0 0 0 373823
0.001405 -0.001894 0.132887 -0.230977 -0.601010 -0.625578 -0.011683 1 0 0 0 0 0 0 374822
0.001364 -0.001834 0.132752 -0.058055 -0.529983 -0.455378 -0.011715 1 0 0 0 0 0 0 375828
0.001337 -0.001783 0.132632 -0.220956 -0.410651 -0.621713 -0.011746 1 0 0 0 0 0 0 376824
0.001297 -0.001732 0.132498 -0.054740 -0.415972 -0.440227 -0.011777 1 0 0 0 0 0 0 377805
0.001299 -0.001655 0.132399 -0.594492 -0.758775 -0.860735 -0.011809 1 0 0 0 0 0 0 378833
0.001307 -0.001580 0.132273 -0.733084 -0.780890 -0.531718 -0.011842 1 0 0 0 0 0 0 379896
0.001305 -0.001522 0.132156 -0.609232 -0.572954 -0.610938 -0.011873 1 0 0 0 0 0 0 380893
0.001277 -0.001467 0.132023 -0.256934 -0.519027 -0.392580 -0.011903 1 0 0 0 0 0 0 381858
0.001257 -0.001419 0.131904 -0.319868 -0.431457 -0.533304 -0.011935 1 0 0 0 0 0 0 382857
0.001214 -0.001350 0.131790 -0.029129 -0.714515 -0.609790 -0.011967 1 0 0 0 0 0 0 383882
0.001186 -0.001295 0.131678 -0.191801 -0.566513 -0.620160 -0.011997 1 0 0 0 0 0 0 384856
0.001166 -0.001247 0.131567 -0.303439 -0.466753 -0.613543 -0.012029 1 0 0 0 0 0 0 385880
0.001129 -0.001197 0.131435 -0.092746 -0.484234 -0.339986 -0.012060 1 0 0 0 0 0 0 386878
0.001084 -0.001147 0.131327 0.036094 -0.496849 -0.596534 -0.012092 1 0 0 0 0 0 0 387888
0.001055 -0.001102 0.131217 -0.155967 -0.446908 -0.582434 -0.012123 1 0 0 0 0 0 0 388878
0.001035 -0.001059 0.131106 -0.277235 -0.419158 -0.556918 -0.012153 1 0 0 0 0 0 0 389863
0.000998 -0.001013 0.131005 -0.076762 -0.469480 -0.673436 -0.012187 1 0 0 0 0 0 0 390922
0.000973 -0.000969 0.130897 -0.209680 -0.443614 -0.583795 -0.012217 1 0 0 0 0 0 0 391902
0.000955 -0.000927 0.130787 -0.299397 -0.428227 -0.527883 -0.012249 1 0 0 0 0 0 0 392904
0.000939 -0.000886 0.130676 -0.346267 -0.423106 -0.495184 -0.012279 1 0 0 0 0 0 0 393892
0.000905 -0.000840 0.130575 -0.106726 -0.485301 -0.609277 -0.012312 1 0 0 0 0 0 0 394921
0.000882 -0.000797 0.130467 -0.222821 -0.464518 -0.530317 -0.012412 1 0 0 0 0 0 0 398137
0.000856 -0.000735 0.130226 -0.206248 -0.729248 1.260144 -0.012436 1 0 0 0 0 0 0 398890
0.000832 -0.000664 0.130087 -0.215848 -0.871824 0.126676 -0.012467 1 0 0 0 0 0 0 399881
0.000820 -0.000629 0.129975 -0.371091 -0.432783 -0.324646 -0.012498 1 0 0 0 0 0 0 400884
0.000808 -0.000591 0.129863 -0.383797 -0.425944 -0.355228 -0.012529 1 0 0 0 0 0 0 401880
0.000782 -0.000568 0.129771 -0.200408 -0.246670 -0.610760 -0.012559 1 0 0 0 0 0 0 402850
0.000749 -0.000551 0.129687 -0.086378 -0.140967 -0.722792 -0.012592 1 0 0 0 0 0 0 403889
0.000746 -0.000528 0.129605 -0.472119 -0.223420 -0.755690 -0.012622 1 0 0 0 0 0 0 404856
0.000744 -0.000516 0.129514 -0.525624 -0.083272 -0.627004 -0.012655 1 0 0 0 0 0 0 405904
0.000717 -0.000485 0.129421 -0.199150 -0.317149 -0.562329 -0.012687 1 0 0 0 0 0 0 406938
0.000704 -0.000470 0.129325 -0.337148 -0.146045 -0.522846 -0.012717 1 0 0 0 0 0 0 407891
0.000691 -0.000443 0.129250 -0.361489 -0.290154 -0.769105 -0.012748 1 0 0 0 0 0 0 408896
0.000684 -0.000429 0.129161 -0.443326 -0.130452 -0.609553 -0.012779 1 0 0 0 0 0 0 409891
0.000661 -0.000417 0.129078 -0.231172 -0.088661 -0.654400 -0.012810 1 0 0 0 0 0 0 410886
0.000657 -0.000376 0.128987 -0.465069 -0.467404 -0.538620 -0.012841 1 0 0 0 0 0 0 411864
0.000635 -0.000351 0.128903 -0.250157 -0.307178 -0.609698 -0.012873 1 0 0 0 0 0 0 412888
0.000624 -0.000339 0.128811 -0.367196 -0.131880 -0.503014 -0.012903 1 0 0 0 0 0 0 413862
0.000592 -0.000308 0.128717 -0.110223 -0.355096 -0.445896 -0.012935 1 0 0 0 0 0 0 414877
0.000577 -0.000293 0.128621 -0.285138 -0.181333 -0.410074 -0.012966 1 0 0 0 0 0 0 415863
0.000549 -0.000280 0.128535 -0.143080 -0.127406 -0.523502 -0.012998 1 0 0 0 0 0 0 416878
0.000549 -0.000259 0.128453 -0.491048 -0.239287 -0.567563 -0.013028 1 0 0 0 0 0 0 417861
0.000523 -0.000224 0.128362 -0.186883 -0.435197 -0.445748 -0.013060 1 0 0 0 0 0 0 418874
0.000510 -0.000207 0.128268 -0.321330 -0.231637 -0.374907 -0.013091 1 0 0 0 0 0 0 419861
0.000483 -0.000193 0.128183 -0.157861 -0.161190 -0.474124 -0.013123 1 0 0 0 0 0 0 420875
0.000470 -0.000187 0.128090 -0.309767 -0.068771 -0.378441 -0.013153 1 0 0 0 0 0 0 421860
0.000451 -0.000144 0.128006 -0.256823 -0.530689 -0.458360 -0.013185 1 0 0 0 0 0 0 422884
0.000442 -0.000123 0.127914 -0.368530 -0.305154 -0.353729 -0.013215 1 0 0 0 0 0 0 423820
0.000418 -0.000108 0.127829 -0.179456 -0.208177 -0.429767 -0.013246 1 0 0 0 0 0 0 424810
0.000419 -0.000086 0.127747 -0.500677 -0.296036 -0.459044 -0.013277 1 0 0 0 0 0 0 425818
0.000400 -0.000070 0.127667 -0.262524 -0.222332 -0.464231 -0.013308 1 0 0 0 0 0 0 426809
0.000371 -0.000057 0.127586 -0.100810 -0.174652 -0.457874 -0.013340 1 0 0 0 0 0 0 427818
0.000370 -0.000036 0.127506 -0.455291 -0.284107 -0.444919 -0.013371 1 0 0 0 0 0 0 428808
0.000350 -0.000021 0.127426 -0.236467 -0.221192 -0.433331 -0.013402 1 0 0 0 0 0 0 429809
0.000334 0.000006 0.127356 -0.268032 -0.373345 -0.555303 -0.013433 1 0 0 0 0 0 0 430820
0.000326 0.000019 0.127269 -0.372486 -0.215625 -0.334743 -0.013464 1 0 0 0 0 0 0 431809
0.000316 0.000045 0.127197 -0.358980 -0.368891 -0.489963 -0.013496 1 0 0 0 0 0 0 432817
0.000291 0.000063 0.127119 -0.161781 -0.277866 -0.428700 -0.013527 1 0 0 0 0 0 0 433808
0.000299 0.000067 0.127050 -0.559345 -0.094700 -0.520610 -0.013559 1 0 0 0 0 0 0 434823
0.000296 0.000088 0.126984 -0.476466 -0.304455 -0.560103 -0.013589 1 0 0 0 0 0 0 435795
0.000276 0.000103 0.126909 -0.223587 -0.248835 -0.434116 -0.013621 1 0 0 0 0 0 0 436808
0.000265 0.000111 0.126851 -0.332498 -0.145411 -0.636997 -0.013652 1 0 0 0 0 0 0 437818
0.000254 0.000134 0.126789 -0.334118 -0.340416 -0.595149 -0.013683 1 0 0 0 0 0 0 438822
0.000229 0.000150 0.126716 -0.146550 -0.272304 -0.427256 -0.013714 1 0 0 0 0 0 0 439809
0.000217 0.000158 0.126658 -0.289995 -0.162391 -0.614134 -0.013746 1 0 0 0 0 0 0 440819
0.000204 0.000181 0.126597 -0.309193 -0.353631 -0.565918 -0.013777 1 0 0 0 0 0 0 441808
0.000198 0.000193 0.126544 -0.389332 -0.223762 -0.666832 -0.013808 1 0 0 0 0 0 0 442818
0.000170 0.000222 0.126494 -0.102991 -0.450819 -0.710824 -0.013839 1 0 0 0 0 0 0 443809
0.000156 0.000237 0.126445 -0.256624 -0.283634 -0.722920 -0.013871 1 0 0 0 0 0 0 444818
0.000143 0.000263 0.126386 -0.287392 -0.425248 -0.586121 -0.013902 1 0 0 0 0 0 0 445822
0.000123 0.000262 0.126324 -0.191742 -0.075981 -0.517816 -0.013934 1 0 0 0 0 0 0 446826
0.000107 0.000280 0.126260 -0.236635 -0.302960 -0.483289 -0.013965 1 0 0 0 0 0 0 447825
0.000099 0.000289 0.126207 -0.343645 -0.207379 -0.600066 -0.013996 1 0 0 0 0 0 0 448812
0.000076 0.000298 0.126167 -0.148766 -0.199713 -0.786804 -0.014027 1 0 0 0 0 0 0 449822
0.000058 0.000322 0.126111 -0.204425 -0.392165 -0.592665 -0.014058 1 0 0 0 0 0 0 450815
0.000050 0.000334 0.126060 -0.322864 -0.259448 -0.627225 -0.014090 1 0 0 0 0 0 0 451833
0.000039 0.000359 0.126001 -0.315720 -0.422497 -0.508395 -0.014121 1 0 0 0 0 0 0 452828
0.000029 0.000390 0.125969 -0.305032 -0.532343 -0.854281 -0.014151 1 0 0 0 0 0 0 453797
0.000010 0.000391 0.125917 -0.192473 -0.147159 -0.610335 -0.014184 1 0 0 0 0 0 0 454831
0.000008 0.000425 0.125867 -0.410314 -0.545405 -0.612419 -0.014215 1 0 0 0 0 0 0 455828
-0.000012 0.000447 0.125828 -0.186064 -0.426644 -0.755460 -0.014246 1 0 0 0 0 0 0 456820
-0.000022 0.000457 0.125783 -0.294108 -0.275446 -0.682453 -0.014277 1 0 0 0 0 0 0 457821
-0.000033 0.000482 0.125726 -0.295057 -0.442256 -0.501441 -0.014308 1 0 0 0 0 0 0 458818
-0.000058 0.000498 0.125685 -0.108280 -0.363585 -0.687794 -0.014340 1 0 0 0 0 0 0 459820
-0.000070 0.000506 0.125639 -0.249493 -0.247865 -0.641118 -0.014371 1 0 0 0 0 0 0 460818
-0.000096 0.000515 0.125602 -0.087255 -0.243584 -0.744132 -0.014402 1 0 0 0 0 0 0 461819
-0.000108 0.000519 0.125558 -0.236120 -0.186681 -0.654433 -0.014433 1 0 0 0 0 0 0 462821
-0.000140 0.000545 0.125511 -0.002033 -0.464732 -0.602449 -0.014465 1 0 0 0 0 0 0 463828
-0.000155 0.000557 0.125463 -0.181395 -0.327471 -0.579181 -0.014496 1 0 0 0 0 0 0 464825
-0.000163 0.000564 0.125415 -0.301089 -0.231458 -0.565641 -0.014527 1 0 0 0 0 0 0 465828
-0.000186 0.000571 0.125377 -0.107751 -0.241855 -0.690927 -0.014558 1 0 0 0 0 0 0 466820
-0.000217 0.000579 0.125343 0.017628 -0.253684 -0.745829 -0.014590 1 0 0 0 0 0 0 467824
-0.000219 0.000598 0.125310 -0.350199 -0.392172 -0.763707 -0.014621 1 0 0 0 0 0 0 468819
-0.000245 0.000631 0.125267 -0.068437 -0.596757 -0.628245 -0.014652 1 0 0 0 0 0 0 469802
-0.000258 0.000647 0.125221 -0.207735 -0.406622 -0.563639 -0.014683 1 0 0 0 0 0 0 470817
-0.000284 0.000659 0.125184 -0.049251 -0.343668 -0.669330 -0.014715 1 0 0 0 0 0 0 471820
-0.000296 0.000665 0.125139 -0.200192 -0.255242 -0.581675 -0.014746 1 0 0 0 0 0 0 472824
-0.000322 0.000673 0.125103 -0.042530 -0.266714 -0.667980 -0.014777 1 0 0 0 0 0 0 473819
-0.000335 0.000676 0.125059 -0.193321 -0.217864 -0.572322 -0.014808 1 0 0 0 0 0 0 474819
-0.000347 0.000697 0.125032 -0.215479 -0.440906 -0.791382 -0.014840 1 0 0 0 0 0 0 475819
-0.000372 0.000712 0.125002 -0.040761 -0.389095 -0.758129 -0.014871 1 0 0 0 0 0 0 476817
-0.000398 0.000705 0.124981 -0.005760 -0.098933 -0.871255 -0.014902 1 0 0 0 0 0 0 477818
-0.000411 0.000701 0.124943 -0.172903 -0.112510 -0.648988 -0.014933 1 0 0 0 0 0 0 478801
-0.000437 0.000704 0.124908 -0.018666 -0.196842 -0.673238 -0.014965 1 0 0 0 0 0 0 479816
-0.000469 0.000710 0.124875 0.085811 -0.247716 -0.689030 -0.014996 1 0 0 0 0 0 0 480829
-0.000485 0.000712 0.124832 -0.111895 -0.214049 -0.557313 -0.015027 1 0 0 0 0 0 0 481821
-0.000499 0.000733 0.124807 -0.158940 -0.443933 -0.762332 -0.015058 1 0 0 0 0 0 0 482820
-0.000525 0.000747 0.124777 0.002629 -0.395896 -0.723400 -0.015090 1 0 0 0 0 0 0 483819
-0.000557 0.000759 0.124745 0.105740 -0.356867 -0.695037 -0.015121 1 0 0 0 0 0 0 484820
-0.000560 0.000779 0.124713 -0.272309 -0.467063 -0.681922 -0.015152 1 0 0 0 0 0 0 485817
-0.000580 0.000793 0.124681 -0.071877 -0.408254 -0.672078 -0.015183 1 0 0 0 0 0 0 486822
-0.000604 0.000786 0.124659 -0.003217 -0.120349 -0.804758 -0.015217 1 0 0 0 0 0 0 487885
-0.000635 0.000787 0.124630 0.104483 -0.195672 -0.724696 -0.015248 1 0 0 0 0 0 0 488892
-0.000650 0.000787 0.124589 -0.086725 -0.195554 -0.545728 -0.015279 1 0 0 0 0 0 0 489883
-0.000664 0.000806 0.124564 -0.129339 -0.444166 -0.732326 -0.015310 1 0 0 0 0 0 0 490876
-0.000684 0.000801 0.124545 -0.040067 -0.158054 -0.826213 -0.015342 1 0 0 0 0 0 0 491886
-0.000713 0.000803 0.124517 0.092139 -0.218952 -0.721216 -0.015372 1 0 0 0 0 0 0 492853
-0.000728 0.000804 0.124476 -0.085281 -0.210185 -0.532440 -0.015403 1 0 0 0 0 0 0 493854
-0.000740 0.000823 0.124451 -0.120546 -0.454148 -0.715402 -0.015434 1 0 0 0 0 0 0 494852
-0.000766 0.000837 0.124421 0.046214 -0.414003 -0.667772 -0.015468 1 0 0 0 0 0 0 495924
-0.000792 0.000830 0.124400 0.078226 -0.131323 -0.776188 -0.015498 1 0 0 0 0 0 0 496887
-0.000825 0.000831 0.124372 0.165316 -0.208256 -0.685926 -0.015530 1 0 0 0 0 0 0 497895
-0.000846 0.000850 0.124351 0.041778 -0.460390 -0.774207 -0.015560 1 0 0 0 0 0 0 498860
-0.000851 0.000840 0.124323 -0.187816 -0.112731 -0.686277 -0.015591 1 0 0 0 0 0 0 499860
-0.000873 0.000840 0.124292 0.009551 -0.196519 -0.633122 -0.015623 1 0 0 0 0 0 0 500880
-0.000890 0.000859 0.124271 -0.034782 -0.455722 -0.745475 -0.015654 1 0 0 0 0 0 0 501876
-0.000917 0.000872 0.124242 0.107645 -0.420641 -0.660189 -0.015685 1 0 0 0 0 0 0 502858
-0.000930 0.000879 0.124201 -0.056910 -0.326993 -0.480204 -0.015716 1 0 0 0 0 0 0 503876
-0.000951 0.000868 0.124176 0.020352 -0.087148 -0.669720 -0.015747 1 0 0 0 0 0 0 504858
-0.000966 0.000881 0.124157 -0.027469 -0.381693 -0.757694 -0.015779 1 0 0 0 0 0 0 505873
-0.000993 0.000892 0.124129 0.118783 -0.384329 -0.652474 -0.015810 1 0 0 0 0 0 0 506857
-0.001020 0.000883 0.124108 0.139810 -0.125743 -0.738609 -0.015841 1 0 0 0 0 0 0 507874
-0.001033 0.000879 0.124070 -0.035466 -0.153110 -0.506157 -0.015873 1 0 0 0 0 0 0 508888
-0.001046 0.000895 0.124046 -0.062359 -0.434316 -0.662105 -0.015904 1 0 0 0 0 0 0 509873
-0.001065 0.000889 0.124027 0.034979 -0.168704 -0.743459 -0.015935 1 0 0 0 0 0 0 510858
-0.001094 0.000891 0.123999 0.170637 -0.238947 -0.632735 -0.015966 1 0 0 0 0 0 0 511874
-0.001114 0.000910 0.123979 0.074095 -0.485700 -0.713223 -0.015998 1 0 0 0 0 0 0 512875
-0.001138 0.000905 0.123961 0.114422 -0.197863 -0.755857 -0.016028 1 0 0 0 0 0 0 513859
-0.001168 0.000907 0.123934 0.219384 -0.256405 -0.630030 -0.016060 1 0 0 0 0 0 0 514873
-0.001183 0.000908 0.123893 0.028417 -0.246377 -0.434498 -0.016091 1 0 0 0 0 0 0 515859
-0.001191 0.000909 0.123879 -0.084850 -0.242396 -0.755888 -0.016123 1 0 0 0 0 0 0 516876
-0.001214 0.000913 0.123852 0.105581 -0.296489 -0.631044 -0.016153 1 0 0 0 0 0 0 517862
-0.001239 0.000901 0.123833 0.157148 -0.084465 -0.700249 -0.016185 1 0 0 0 0 0 0 518873
-0.001238 0.000909 0.123805 -0.179463 -0.326000 -0.598567 -0.016214 1 0 0 0 0 0 0 519808
-0.001256 0.000918 0.123774 0.046847 -0.356808 -0.541077 -0.016246 1 0 0 0 0 0 0 520816
-0.001279 0.000908 0.123753 0.130734 -0.118329 -0.655902 -0.016277 1 0 0 0 0 0 0 521804
-0.001295 0.000921 0.123735 0.068148 -0.405917 -0.705424 -0.016308 1 0 0 0 0 0 0 522817
-0.001298 0.000909 0.123708 -0.125176 -0.098112 -0.593115 -0.016339 1 0 0 0 0 0 0 523806
-0.001305 0.000922 0.123688 -0.086432 -0.391807 -0.665942 -0.016371 1 0 0 0 0 0 0 524815
-0.001322 0.000914 0.123670 0.051132 -0.152286 -0.704807 -0.016402 1 0 0 0 0 0 0 525805
-0.001349 0.000915 0.123643 0.207426 -0.236774 -0.576967 -0.016433 1 0 0 0 0 0 0 526808
-0.001363 0.000915 0.123633 0.049540 -0.244271 -0.793197 -0.016465 1 0 0 0 0 0 0 527817
-0.001389 0.000919 0.123609 0.195381 -0.300828 -0.617258 -0.016496 1 0 0 0 0 0 0 528820
-0.001396 0.000903 0.123580 -0.033401 -0.029235 -0.534763 -0.016527 1 0 0 0 0 0 0 529815
-0.001405 0.000913 0.123559 -0.026369 -0.355481 -0.628937 -0.016558 1 0 0 0 0 0 0 530807
-0.001423 0.000904 0.123541 0.093697 -0.134152 -0.676236 -0.016590 1 0 0 0 0 0 0 531815
-0.001451 0.000904 0.123513 0.240923 -0.227644 -0.551231 -0.016620 1 0 0 0 0 0 0 532806
-0.001465 0.000904 0.123504 0.079084 -0.239572 -0.768819 -0.016652 1 0 0 0 0 0 0 533815
-0.001471 0.000904 0.123469 -0.034144 -0.237311 -0.460683 -0.016683 1 0 0 0 0 0 0 534805
-0.001475 0.000904 0.123457 -0.084901 -0.240710 -0.719113 -0.016715 1 0 0 0 0 0 0 535815
-0.001495 0.000908 0.123431 0.137588 -0.299043 -0.567961 -0.016745 1 0 0 0 0 0 0 536805
-0.001506 0.000910 0.123422 0.030011 -0.278798 -0.766434 -0.016777 1 0 0 0 0 0 0 537815
-0.001510 0.000911 0.123388 -0.054605 -0.259039 -0.450328 -0.016808 1 0 0 0 0 0 0 538806
-0.001513 0.000911 0.123376 -0.090670 -0.253757 -0.706364 -0.016848 1 0 0 0 0 0 0 540090
-0.001528 0.000897 0.123361 0.066447 -0.062038 -0.695258 -0.016871 1 0 0 0 0 0 0 540824
-0.001540 0.000909 0.123345 0.062211 -0.378386 -0.676807 -0.016902 1 0 0 0 0 0 0 541823
-0.001560 0.000901 0.123329 0.156600 -0.148538 -0.670638 -0.016944 1 0 0 0 0 0 0 543154
-0.001583 0.000882 0.123313 0.216683 0.008542 -0.666000 -0.016965 1 0 0 0 0 0 0 543818
-0.001581 0.000887 0.123287 -0.108982 -0.278639 -0.528599 -0.017007 1 0 0 0 0 0 0 545182
-0.001594 0.000875 0.123267 0.050133 -0.089608 -0.596213 -0.017027 1 0 0 0 0 0 0 545814
-0.001600 0.000870 0.123260 -0.011451 -0.146942 -0.769428 -0.017059 1 0 0 0 0 0 0 546825
-0.001622 0.000871 0.123236 0.190902 -0.247415 -0.565593 -0.017089 1 0 0 0 0 0 0 547812
-0.001633 0.000872 0.123228 0.072946 -0.249765 -0.743667 -0.017121 1 0 0 0 0 0 0 548819
-0.001638 0.000872 0.123194 -0.017551 -0.241700 -0.419730 -0.017152 1 0 0 0 0 0 0 549813
-0.001640 0.000872 0.123182 -0.055694 -0.241917 -0.672701 -0.017184 1 0 0 0 0 0 0 550827
-0.001655 0.000858 0.123167 0.099809 -0.053582 -0.660503 -0.017215 1 0 0 0 0 0 0 551822
-0.001668 0.000869 0.123151 0.095126 -0.370876 -0.641706 -0.017246 1 0 0 0 0 0 0 552821
-0.001688 0.000861 0.123135 0.189191 -0.141995 -0.634404 -0.017277 1 0 0 0 0 0 0 553818
-0.001698 0.000857 0.123129 0.073527 -0.173774 -0.769374 -0.017308 1 0 0 0 0 0 0 554816
-0.001721 0.000859 0.123106 0.246389 -0.261078 -0.550396 -0.017340 1 0 0 0 0 0 0 555818
-0.001714 0.000856 0.123088 -0.142424 -0.195736 -0.591716 -0.017371 1 0 0 0 0 0 0 556815
-0.001724 0.000840 0.123071 0.042435 -0.024013 -0.608751 -0.017402 1 0 0 0 0 0 0 557816
-0.001729 0.000832 0.123065 0.000479 -0.108947 -0.752744 -0.017433 1 0 0 0 0 0 0 558822
-0.001750 0.000832 0.123042 0.212724 -0.225358 -0.536787 -0.017465 1 0 0 0 0 0 0 559821
-0.001761 0.000833 0.123034 0.100672 -0.235716 -0.710880 -0.017496 1 0 0 0 0 0 0 560816
-0.001779 0.000819 0.123020 0.196823 -0.047868 -0.658605 -0.017527 1 0 0 0 0 0 0 561816
-0.001794 0.000830 0.123005 0.160803 -0.364439 -0.624709 -0.017558 1 0 0 0 0 0 0 562814
-0.001795 0.000817 0.122979 -0.017662 -0.074759 -0.480210 -0.017592 1 0 0 0 0 0 0 563895
-0.001796 0.000811 0.122970 -0.042147 -0.129854 -0.682851 -0.017623 1 0 0 0 0 0 0 564889
-0.001815 0.000812 0.122945 0.197871 -0.234167 -0.498797 -0.017654 1 0 0 0 0 0 0 565886
-0.001825 0.000813 0.122937 0.101861 -0.238588 -0.685492 -0.017685 1 0 0 0 0 0 0 566858
-0.001843 0.000799 0.122923 0.205918 -0.047957 -0.637543 -0.017717 1 0 0 0 0 0 0 567883
-0.001858 0.000810 0.122908 0.174001 -0.362790 -0.605230 -0.017747 1 0 0 0 0 0 0 568852
-0.001878 0.000802 0.122892 0.254072 -0.133532 -0.592405 -0.017778 1 0 0 0 0 0 0 569848
-0.001889 0.000798 0.122886 0.132198 -0.164566 -0.725932 -0.017810 1 0 0 0 0 0 0 570877
-0.001893 0.000796 0.122853 0.044449 -0.190735 -0.374278 -0.017841 1 0 0 0 0 0 0 571873
-0.001896 0.000795 0.122841 0.010001 -0.209632 -0.616610 -0.017872 1 0 0 0 0 0 0 572850
-0.001897 0.000794 0.122837 -0.008254 -0.219139 -0.739605 -0.017904 1 0 0 0 0 0 0 573882
-0.001911 0.000780 0.122825 0.156570 -0.036287 -0.647321 -0.017935 1 0 0 0 0 0 0 574872
-0.001918 0.000773 0.122821 0.085705 -0.110449 -0.739445 -0.017966 1 0 0 0 0 0 0 575850
-0.001927 0.000787 0.122809 0.106241 -0.408809 -0.643230 -0.017997 1 0 0 0 0 0 0 576849
-0.001945 0.000781 0.122794 0.226978 -0.157013 -0.596210 -0.018029 1 0 0 0 0 0 0 577873
-0.001954 0.000777 0.122789 0.127348 -0.175134 -0.716657 -0.018059 1 0 0 0 0 0 0 578849
-0.001958 0.000776 0.122787 0.060678 -0.198463 -0.773722 -0.018092 1 0 0 0 0 0 0 579883
-0.001979 0.000779 0.122765 0.271881 -0.268975 -0.513575 -0.018123 1 0 0 0 0 0 0 580891
-0.001989 0.000781 0.122757 0.162157 -0.254702 -0.671561 -0.018154 1 0 0 0 0 0 0 581881
-0.001989 0.000763 0.122734 0.002322 0.005972 -0.481560 -0.018185 1 0 0 0 0 0 0 582878
-0.001988 0.000755 0.122726 -0.006001 -0.082498 -0.656910 -0.018216 1 0 0 0 0 0 0 583860
-0.001994 0.000769 0.122712 0.067429 -0.392959 -0.601711 -0.018248 1 0 0 0 0 0 0 584873
-0.002010 0.000762 0.122697 0.216465 -0.147981 -0.570054 -0.018279 1 0 0 0 0 0 0 585881
-0.002018 0.000758 0.122691 0.131376 -0.169314 -0.696190 -0.018309 1 0 0 0 0 0 0 586850
-0.002022 0.000756 0.122690 0.071946 -0.194216 -0.755199 -0.018341 1 0 0 0 0 0 0 587849
-0.002037 0.000741 0.122678 0.214604 -0.020928 -0.637564 -0.018372 1 0 0 0 0 0 0 588849
-0.002045 0.000734 0.122674 0.133184 -0.099687 -0.720870 -0.018403 1 0 0 0 0 0 0 589847
-0.002054 0.000749 0.122662 0.148363 -0.400206 -0.621379 -0.018434 1 0 0 0 0 0 0 590850
-0.002072 0.000742 0.122647 0.266302 -0.150029 -0.572737 -0.018466 1 0 0 0 0 0 0 591871
-0.002081 0.000739 0.122642 0.165802 -0.168604 -0.692923 -0.018497 1 0 0 0 0 0 0 592850
-0.002085 0.000737 0.122640 0.098692 -0.192106 -0.749820 -0.018528 1 0 0 0 0 0 0 593850
-0.002101 0.000722 0.122629 0.237387 -0.018262 -0.631188 -0.018559 1 0 0 0 0 0 0 594844
-0.002114 0.000733 0.122614 0.225964 -0.341256 -0.572159 -0.018591 1 0 0 0 0 0 0 595878
-0.002121 0.000739 0.122609 0.142299 -0.304203 -0.689721 -0.018623 1 0 0 0 0 0 0 596871
-0.002124 0.000741 0.122607 0.091752 -0.265735 -0.745748 -0.018653 1 0 0 0 0 0 0 597857
-0.002139 0.000729 0.122596 0.239441 -0.057565 -0.626732 -0.018685 1 0 0 0 0 0 0 598871
-0.002146 0.000722 0.122592 0.160975 -0.118301 -0.709759 -0.018716 1 0 0 0 0 0 0 599857
-0.002150 0.000719 0.122591 0.105813 -0.165079 -0.752329 -0.018748 1 0 0 0 0 0 0 600872
-0.002165 0.000704 0.122580 0.250508 -0.003220 -0.628255 -0.018778 1 0 0 0 0 0 0 601857
-0.002173 0.000696 0.122576 0.170601 -0.087404 -0.709630 -0.018810 1 0 0 0 0 0 0 602871
-0.002182 0.000710 0.122564 0.186417 -0.390565 -0.609269 -0.018839 1 0 0 0 0 0 0 603805
-0.002187 0.000718 0.122559 0.130630 -0.328940 -0.701099 -0.018870 1 0 0 0 0 0 0 604803
-0.002189 0.000721 0.122558 0.095587 -0.276790 -0.746941 -0.018902 1 0 0 0 0 0 0 605810
-0.002203 0.000709 0.122547 0.251108 -0.061768 -0.623954 -0.018933 1 0 0 0 0 0 0 606812
-0.002210 0.000703 0.122543 0.176817 -0.118911 -0.705756 -0.018964 1 0 0 0 0 0 0 607803
-0.002214 0.000700 0.122541 0.123794 -0.163872 -0.747853 -0.018996 1 0 0 0 0 0 0 608811
-0.002221 0.000717 0.122530 0.167106 -0.432687 -0.622440 -0.019027 1 0 0 0 0 0 0 609804
-0.002238 0.000711 0.122516 0.300635 -0.165693 -0.562994 -0.019058 1 0 0 0 0 0 0 610810
-0.002247 0.000708 0.122511 0.208711 -0.175409 -0.679690 -0.019089 1 0 0 0 0 0 0 611805
-0.002251 0.000707 0.122509 0.145940 -0.194456 -0.735296 -0.019120 1 0 0 0 0 0 0 612802
-0.002253 0.000706 0.122508 0.112584 -0.205451 -0.757081 -0.019152 1 0 0 0 0 0 0 613812
-0.002254 0.000706 0.122508 0.095627 -0.211213 -0.765677 -0.019183 1 0 0 0 0 0 0 614801
-0.002255 0.000706 0.122508 0.087325 -0.214784 -0.771325 -0.019258 1 0 0 0 0 0 0 617222
-0.002268 0.000692 0.122497 0.256924 -0.029514 -0.631496 -0.019277 1 0 0 0 0 0 0 617802
-0.002275 0.000685 0.122493 0.190323 -0.102153 -0.709218 -0.019349 1 0 0 0 0 0 0 620114
-0.002284 0.000700 0.122481 0.212671 -0.399175 -0.606508 -0.019370 1 0 0 0 0 0 0 620804
-0.002288 0.000707 0.122477 0.160351 -0.334694 -0.697689 -0.019402 1 0 0 0 0 0 0 621814
-0.002303 0.000697 0.122465 0.300848 -0.094350 -0.601650 -0.019433 1 0 0 0 0 0 0 622803
-0.002311 0.000692 0.122461 0.218601 -0.136642 -0.694340 -0.019464 1 0 0 0 0 0 0 623813
-0.002315 0.000689 0.122459 0.161464 -0.173930 -0.740348 -0.019495 1 0 0 0 0 0 0 624802
-0.002317 0.000688 0.122459 0.131044 -0.194283 -0.758613 -0.019527 1 0 0 0 0 0 0 625812
-0.002318 0.000687 0.122459 0.115617 -0.204742 -0.765965 -0.019558 1 0 0 0 0 0 0 626801
-0.002319 0.000687 0.122458 0.107927 -0.210155 -0.769383 -0.019590 1 0 0 0 0 0 0 627819
-0.002319 0.000687 0.122458 0.104130 -0.213023 -0.771375 -0.019621 1 0 0 0 0 0 0 628814
-0.002324 0.000705 0.122448 0.173851 -0.459257 -0.630405 -0.019652 1 0 0 0 0 0 0 629829
-0.002327 0.000714 0.122444 0.147157 -0.367851 -0.706720 -0.019684 1 0 0 0 0 0 0 630823
-0.002329 0.000719 0.122443 0.126967 -0.300695 -0.746907 -0.019714 1 0 0 0 0 0 0 631806
-0.002342 0.000707 0.122432 0.289715 -0.078316 -0.621424 -0.019746 1 0 0 0 0 0 0 632813
-0.002349 0.000701 0.122428 0.219562 -0.131509 -0.702626 -0.019777 1 0 0 0 0 0 0 633819
-0.002353 0.000698 0.122426 0.168622 -0.174458 -0.744492 -0.019808 1 0 0 0 0 0 0 634818
-0.002355 0.000697 0.122426 0.141347 -0.197660 -0.761262 -0.019840 1 0 0 0 0 0 0 635817
-0.002356 0.000696 0.122426 0.127520 -0.209548 -0.768077 -0.019870 1 0 0 0 0 0 0 636807
-0.002356 0.000696 0.122426 0.120629 -0.215688 -0.771277 -0.019902 1 0 0 0 0 0 0 637818
-0.002356 0.000696 0.122426 0.117261 -0.218916 -0.773195 -0.019933 1 0 0 0 0 0 0 638822
-0.002356 0.000696 0.122426 0.115658 -0.220719 -0.774678 -0.019965 1 0 0 0 0 0 0 639831
-0.002356 0.000695 0.122426 0.114946 -0.221773 -0.775950 -0.019996 1 0 0 0 0 0 0 640814
-0.002356 0.000695 0.122426 0.114670 -0.222474 -0.777195 -0.020027 1 0 0 0 0 0 0 641817
-0.002356 0.000695 0.122426 0.114616 -0.223006 -0.778416 -0.020058 1 0 0 0 0 0 0 642813
-0.002369 0.000681 0.122415 0.288413 -0.036706 -0.637816 -0.020091 1 0 0 0 0 0 0 643873
-0.002376 0.000674 0.122411 0.224060 -0.108077 -0.713668 -0.020123 1 0 0 0 0 0 0 644877
-0.002379 0.000671 0.122410 0.176100 -0.160135 -0.753639 -0.020154 1 0 0 0 0 0 0 645881
-0.002386 0.000688 0.122399 0.221842 -0.432582 -0.627143 -0.020185 1 0 0 0 0 0 0 646886
-0.002390 0.000696 0.122395 0.183016 -0.354488 -0.708717 -0.020217 1 0 0 0 0 0 0 647887
-0.002392 0.000700 0.122393 0.156688 -0.293991 -0.750751 -0.020248 1 0 0 0 0 0 0 648878
-0.002393 0.000702 0.122393 0.142622 -0.261720 -0.767581 -0.020279 1 0 0 0 0 0 0 649874
-0.002393 0.000703 0.122393 0.135487 -0.245503 -0.774409 -0.020310 1 0 0 0 0 0 0 650878
-0.002394 0.000704 0.122393 0.131961 -0.237549 -0.777586 -0.020341 1 0 0 0 0 0 0 651870
-0.002394 0.000704 0.122393 0.130279 -0.233716 -0.779467 -0.020372 1 0 0 0 0 0 0 652846
-0.002394 0.000704 0.122393 0.129523 -0.231997 -0.780936 -0.020404 1 0 0 0 0 0 0 653872
-0.002394 0.000704 0.122393 0.129253 -0.231308 -0.782223 -0.020435 1 0 0 0 0 0 0 654870
-0.002394 0.000704 0.122393 0.129205 -0.231153 -0.783446 -0.020466 1 0 0 0 0 0 0 655872
-0.002394 0.000704 0.122393 0.129288 -0.231229 -0.784650 -0.020498 1 0 0 0 0 0 0 656872
-0.002394 0.000704 0.122393 0.129427 -0.231443 -0.785834 -0.020528 1 0 0 0 0 0 0 657849
-0.002407 0.000690 0.122382 0.303290 -0.044950 -0.645027 -0.020560 1 0 0 0 0 0 0 658873
-0.002413 0.000683 0.122378 0.239128 -0.116165 -0.720863 -0.020591 1 0 0 0 0 0 0 659875
-0.002417 0.000680 0.122377 0.191240 -0.168149 -0.760812 -0.020623 1 0 0 0 0 0 0 660872
-0.002419 0.000678 0.122376 0.165537 -0.195869 -0.776918 -0.020654 1 0 0 0 0 0 0 661888
-0.002419 0.000677 0.122376 0.152499 -0.210009 -0.783431 -0.020684 1 0 0 0 0 0 0 662852
-0.002400 0.000672 0.122366 -0.111611 -0.156200 -0.656388 -0.020717 1 0 0 0 0 0 0 663882
-0.002391 0.000670 0.122363 -0.016246 -0.183337 -0.726631 -0.020748 1 0 0 0 0 0 0 664889
-0.002386 0.000668 0.122362 0.053463 -0.202256 -0.763537 -0.020778 1 0 0 0 0 0 0 665855
-0.002384 0.000668 0.122361 0.090335 -0.212350 -0.778435 -0.020809 1 0 0 0 0 0 0 666849
-0.002383 0.000668 0.122361 0.108983 -0.217603 -0.784574 -0.020841 1 0 0 0 0 0 0 667849
-0.002382 0.000667 0.122361 0.118364 -0.220382 -0.787548 -0.020873 1 0 0 0 0 0 0 668881
-0.002382 0.000667 0.122361 0.123145 -0.221940 -0.789336 -0.020904 1 0 0 0 0 0 0 669875
-0.002382 0.000667 0.122361 0.125622 -0.222881 -0.790736 -0.020935 1 0 0 0 0 0 0 670879
-0.002395 0.000653 0.122350 0.300680 -0.036750 -0.649833 -0.020966 1 0 0 0 0 0 0 671877
-0.002402 0.000646 0.122347 0.237142 -0.108018 -0.725692 -0.020998 1 0 0 0 0 0 0 672876
-0.002405 0.000643 0.122345 0.189602 -0.160033 -0.765653 -0.021029 1 0 0 0 0 0 0 673881
-0.002407 0.000641 0.122345 0.164030 -0.187738 -0.781698 -0.021059 1 0 0 0 0 0 0 674849
-0.002407 0.000640 0.122345 0.151088 -0.201892 -0.788234 -0.021091 1 0 0 0 0 0 0 675850
-0.002408 0.000640 0.122345 0.144641 -0.209129 -0.791303 -0.021122 1 0 0 0 0 0 0 676846
-0.002408 0.000639 0.122345 0.141515 -0.212913 -0.793150 -0.021153 1 0 0 0 0 0 0 677846
-0.002408 0.000639 0.122345 0.140037 -0.214954 -0.794567 -0.021184 1 0 0 0 0 0 0 678854
-0.002408 0.000639 0.122345 0.139397 -0.216145 -0.795845 -0.021216 1 0 0 0 0 0 0 679868
-0.002408 0.000639 0.122345 0.139187 -0.216885 -0.797019 -0.021247 1 0 0 0 0 0 0 680845
-0.002408 0.000639 0.122345 0.139187 -0.217429 -0.798223 -0.021279 1 0 0 0 0 0 0 681867
-0.002408 0.000639 0.122345 0.139284 -0.217864 -0.799399 -0.021310 1 0 0 0 0 0 0 682873
-0.002408 0.000639 0.122345 0.139428 -0.218236 -0.800587 -0.021342 1 0 0 0 0 0 0 683881
-0.002408 0.000639 0.122345 0.139608 -0.218580 -0.801735 -0.021372 1 0 0 0 0 0 0 684854
-0.002408 0.000639 0.122345 0.139802 -0.218904 -0.802919 -0.021404 1 0 0 0 0 0 0 685868
-0.002421 0.000625 0.122334 0.313723 -0.032450 -0.661698 -0.021434 1 0 0 0 0 0 0 686851
-0.002428 0.000618 0.122330 0.249731 -0.103455 -0.737590 -0.021466 1 0 0 0 0 0 0 687868
-0.002431 0.000615 0.122329 0.201978 -0.155355 -0.777646 -0.021500 1 0 0 0 0 0 0 688950
-0.002433 0.000613 0.122328 0.176302 -0.182974 -0.793628 -0.021529 1 0 0 0 0 0 0 689872
-0.002434 0.000612 0.122328 0.163292 -0.197087 -0.800150 -0.021559 1 0 0 0 0 0 0 690855
-0.002434 0.000612 0.122328 0.157490 -0.205224 -0.806731 -0.021685 1 0 0 0 0 0 0 694881
-0.002434 0.000612 0.122328 0.154995 -0.209869 -0.811966 -0.021808 1 0 0 0 0 0 0 698797
-0.002447 0.000597 0.122317 0.327244 -0.025110 -0.670806 -0.021839 1 0 0 0 0 0 0 699802
-0.002454 0.000590 0.122314 0.262508 -0.096886 -0.746806 -0.021871 1 0 0 0 0 0 0 700812
-0.002457 0.000587 0.122312 0.214372 -0.149108 -0.786803 -0.021902 1 0 0 0 0 0 0 701802
-0.002459 0.000585 0.122312 0.188542 -0.176933 -0.802902 -0.021933 1 0 0 0 0 0 0 702812
-0.002460 0.000584 0.122312 0.175466 -0.191117 -0.809415 -0.021964 1 0 0 0 0 0 0 703801
-0.002460 0.000584 0.122312 0.168962 -0.198380 -0.812484 -0.021996 1 0 0 0 0 0 0 704809
-0.002461 0.000584 0.122312 0.165816 -0.202146 -0.814309 -0.022026 1 0 0 0 0 0 0 705799
-0.002461 0.000584 0.122312 0.164344 -0.204171 -0.815693 -0.022058 1 0 0 0 0 0 0 706796
-0.002461 0.000583 0.122312 0.163729 -0.205333 -0.816945 -0.022089 1 0 0 0 0 0 0 707802
-0.002466 0.000602 0.122301 0.235118 -0.451295 -0.675388 -0.022121 1 0 0 0 0 0 0 708814
-0.002469 0.000611 0.122297 0.209519 -0.359779 -0.751345 -0.022152 1 0 0 0 0 0 0 709803
-0.002470 0.000616 0.122296 0.189900 -0.292584 -0.791359 -0.022183 1 0 0 0 0 0 0 710812
-0.002471 0.000618 0.122295 0.179204 -0.256936 -0.807420 -0.022214 1 0 0 0 0 0 0 711802
-0.002471 0.000619 0.122295 0.173773 -0.239038 -0.813959 -0.022246 1 0 0 0 0 0 0 712810
-0.002472 0.000620 0.122295 0.171143 -0.230215 -0.817021 -0.022277 1 0 0 0 0 0 0 713816
-0.002472 0.000620 0.122295 0.169899 -0.225945 -0.818827 -0.022308 1 0 0 0 0 0 0 714800
-0.002485 0.000606 0.122284 0.343119 -0.037154 -0.677493 -0.022339 1 0 0 0 0 0 0 715811
-0.002491 0.000599 0.122281 0.278992 -0.106830 -0.753473 -0.022370 1 0 0 0 0 0 0 716799
-0.002495 0.000596 0.122279 0.231161 -0.158020 -0.793483 -0.022402 1 0 0 0 0 0 0 717810
-0.002496 0.000594 0.122279 0.205498 -0.185305 -0.809541 -0.022433 1 0 0 0 0 0 0 718799
-0.002497 0.000593 0.122279 0.192496 -0.199250 -0.816065 -0.022464 1 0 0 0 0 0 0 719809
-0.002498 0.000593 0.122279 0.186065 -0.206361 -0.819103 -0.022495 1 0 0 0 0 0 0 720803
-0.002498 0.000593 0.122279 0.182948 -0.210078 -0.820930 -0.022527 1 0 0 0 0 0 0 721814
-0.002498 0.000592 0.122279 0.181504 -0.212085 -0.822313 -0.022559 1 0 0 0 0 0 0 722824
-0.002498 0.000592 0.122279 0.180907 -0.213221 -0.823523 -0.022589 1 0 0 0 0 0 0 723807
-0.002498 0.000592 0.122279 0.180737 -0.213940 -0.824688 -0.022621 1 0 0 0 0 0 0 724810
-0.002498 0.000592 0.122279 0.180779 -0.214455 -0.825843 -0.022652 1 0 0 0 0 0 0 725818
-0.002498 0.000592 0.122279 0.180908 -0.214861 -0.826990 -0.022683 1 0 0 0 0 0 0 726816
-0.002498 0.000592 0.122279 0.181105 -0.215209 -0.828123 -0.022714 1 0 0 0 0 0 0 727815
-0.002498 0.000592 0.122279 0.181338 -0.215539 -0.829272 -0.022746 1 0 0 0 0 0 0 728818
-0.002498 0.000592 0.122279 0.181562 -0.215839 -0.830393 -0.022777 1 0 0 0 0 0 0 729801
-0.002498 0.000592 0.122279 0.181814 -0.216142 -0.831555 -0.022808 1 0 0 0 0 0 0 730821
-0.002498 0.000592 0.122279 0.182049 -0.216433 -0.832681 -0.022839 1 0 0 0 0 0 0 731814
-0.002498 0.000592 0.122279 0.182309 -0.216731 -0.833824 -0.022871 1 0 0 0 0 0 0 732813
-0.002498 0.000592 0.122279 0.182554 -0.217047 -0.834963 -0.022902 1 0 0 0 0 0 0 733812
-0.002511 0.000578 0.122268 0.356522 -0.030475 -0.693157 -0.022933 1 0 0 0 0 0 0 734811
-0.002518 0.000571 0.122264 0.292926 -0.101185 -0.769143 -0.022966 1 0 0 0 0 0 0 735871
-0.002521 0.000568 0.122263 0.245357 -0.152876 -0.809126 -0.022997 1 0 0 0 0 0 0 736870
-0.002528 0.000584 0.122252 0.291405 -0.425848 -0.682285 -0.023029 1 0 0 0 0 0 0 737884
-0.002532 0.000593 0.122248 0.252957 -0.348009 -0.763534 -0.023059 1 0 0 0 0 0 0 738852
-0.002534 0.000597 0.122246 0.226857 -0.287684 -0.805383 -0.023091 1 0 0 0 0 0 0 739850
-0.002535 0.000599 0.122246 0.212919 -0.255472 -0.822099 -0.023122 1 0 0 0 0 0 0 740851
-0.002535 0.000600 0.122246 0.205869 -0.239280 -0.828839 -0.023153 1 0 0 0 0 0 0 741861
-0.002535 0.000601 0.122246 0.202420 -0.231292 -0.831936 -0.023184 1 0 0 0 0 0 0 742847
-0.002535 0.000601 0.122246 0.200817 -0.227446 -0.833781 -0.023216 1 0 0 0 0 0 0 743868
-0.002535 0.000601 0.122246 0.200141 -0.225678 -0.835152 -0.023248 1 0 0 0 0 0 0 744871
-0.002535 0.000601 0.122246 0.199921 -0.224952 -0.836331 -0.023278 1 0 0 0 0 0 0 745844
-0.002548 0.000587 0.122235 0.373668 -0.037861 -0.694449 -0.023310 1 0 0 0 0 0 0 746874
-0.002555 0.000580 0.122231 0.310045 -0.108244 -0.770392 -0.023341 1 0 0 0 0 0 0 747878
-0.002558 0.000577 0.122230 0.262473 -0.159740 -0.810326 -0.023372 1 0 0 0 0 0 0 748845
-0.002560 0.000575 0.122229 0.236947 -0.187204 -0.826374 -0.023403 1 0 0 0 0 0 0 749845
-0.002561 0.000574 0.122229 0.224049 -0.201232 -0.832888 -0.023435 1 0 0 0 0 0 0 750867
-0.002561 0.000574 0.122229 0.217662 -0.208386 -0.835914 -0.023466 1 0 0 0 0 0 0 751873
-0.002575 0.000560 0.122218 0.388288 -0.025345 -0.694698 -0.023504 1 0 0 0 0 0 0 753079
-0.002587 0.000571 0.122204 0.394677 -0.343037 -0.627672 -0.023529 1 0 0 0 0 0 0 753894
-0.002593 0.000576 0.122199 0.320948 -0.303716 -0.742518 -0.023560 1 0 0 0 0 0 0 754879
-0.002596 0.000579 0.122197 0.275378 -0.264207 -0.797417 -0.023592 1 0 0 0 0 0 0 755882
-0.002597 0.000581 0.122196 0.251458 -0.242529 -0.818796 -0.023623 1 0 0 0 0 0 0 756872
-0.002598 0.000581 0.122196 0.239359 -0.231629 -0.827172 -0.023654 1 0 0 0 0 0 0 757875
-0.002599 0.000582 0.122196 0.233374 -0.226253 -0.830805 -0.023684 1 0 0 0 0 0 0 758846
-0.002599 0.000582 0.122196 0.230517 -0.223733 -0.832825 -0.023715 1 0 0 0 0 0 0 759847
-0.002612 0.000568 0.122185 0.402810 -0.035810 -0.690885 -0.023747 1 0 0 0 0 0 0 760845
-0.002619 0.000561 0.122182 0.338693 -0.105607 -0.767000 -0.023778 1 0 0 0 0 0 0 761845
-0.002622 0.000558 0.122180 0.290924 -0.156822 -0.807052 -0.023810 1 0 0 0 0 0 0 762880
-0.002624 0.000556 0.122180 0.265292 -0.184133 -0.823103 -0.023841 1 0 0 0 0 0 0 763875
-0.002625 0.000555 0.122180 0.252329 -0.198065 -0.829578 -0.023873 1 0 0 0 0 0 0 764874
-0.002638 0.000541 0.122169 0.419463 -0.018430 -0.689073 -0.023904 1 0 0 0 0 0 0 765874
-0.002645 0.000534 0.122165 0.352857 -0.092273 -0.765779 -0.023935 1 0 0 0 0 0 0 766867
-0.002648 0.000530 0.122164 0.303827 -0.145494 -0.806043 -0.023967 1 0 0 0 0 0 0 767881
-0.002650 0.000528 0.122163 0.277576 -0.173811 -0.822151 -0.023998 1 0 0 0 0 0 0 768873
-0.002651 0.000527 0.122163 0.264305 -0.188227 -0.828638 -0.024029 1 0 0 0 0 0 0 769867
-0.002651 0.000527 0.122163 0.257773 -0.195577 -0.831656 -0.024060 1 0 0 0 0 0 0 770886
-0.002657 0.000545 0.122152 0.326131 -0.444980 -0.690315 -0.024092 1 0 0 0 0 0 0 771891
-0.002673 0.000540 0.122138 0.472870 -0.168617 -0.622736 -0.024123 1 0 0 0 0 0 0 772884
-0.002681 0.000538 0.122133 0.389226 -0.172460 -0.737694 -0.024154 1 0 0 0 0 0 0 773870
-0.002685 0.000537 0.122131 0.330718 -0.188543 -0.792776 -0.024189 1 0 0 0 0 0 0 775006
-0.002687 0.000536 0.122130 0.299456 -0.197994 -0.814034 -0.024216 1 0 0 0 0 0 0 775873
-0.002688 0.000536 0.122130 0.283656 -0.202973 -0.822359 -0.024247 1 0 0 0 0 0 0 776853
-0.002701 0.000522 0.122119 0.449224 -0.018960 -0.682264 -0.024278 1 0 0 0 0 0 0 777863
-0.002708 0.000515 0.122115 0.382074 -0.090424 -0.759254 -0.024309 1 0 0 0 0 0 0 778849
-0.002712 0.000511 0.122114 0.332780 -0.142471 -0.799641 -0.024342 1 0 0 0 0 0 0 779882
-0.002713 0.000509 0.122114 0.306411 -0.170160 -0.815764 -0.024372 1 0 0 0 0 0 0 780866
-0.002714 0.000508 0.122114 0.293082 -0.184288 -0.822224 -0.024403 1 0 0 0 0 0 0 781850
-0.002715 0.000508 0.122113 0.286649 -0.191549 -0.825533 -0.024444 1 0 0 0 0 0 0 783167
-0.002715 0.000508 0.122113 0.283432 -0.195217 -0.826967 -0.024467 1 0 0 0 0 0 0 783884
-0.002715 0.000508 0.122113 0.282038 -0.197195 -0.828255 -0.024497 1 0 0 0 0 0 0 784871
-0.002728 0.000494 0.122103 0.454872 -0.011703 -0.685484 -0.024529 1 0 0 0 0 0 0 785875
-0.002735 0.000487 0.122099 0.391490 -0.082337 -0.761661 -0.024560 1 0 0 0 0 0 0 786873
-0.002738 0.000483 0.122098 0.344081 -0.133959 -0.801716 -0.024591 1 0 0 0 0 0 0 787876
-0.002740 0.000481 0.122097 0.318646 -0.161437 -0.817734 -0.024622 1 0 0 0 0 0 0 788865
-0.002746 0.000499 0.122086 0.377247 -0.421120 -0.681005 -0.024653 1 0 0 0 0 0 0 789848
-0.002749 0.000508 0.122082 0.345754 -0.336645 -0.758657 -0.024685 1 0 0 0 0 0 0 790863
-0.002764 0.000498 0.122070 0.496430 -0.086453 -0.655111 -0.024716 1 0 0 0 0 0 0 791849
-0.002771 0.000493 0.122066 0.421074 -0.122477 -0.746430 -0.024747 1 0 0 0 0 0 0 792863
-0.002775 0.000491 0.122065 0.367475 -0.156529 -0.791908 -0.024778 1 0 0 0 0 0 0 793849
-0.002777 0.000490 0.122064 0.338885 -0.175232 -0.809852 -0.024810 1 0 0 0 0 0 0 794864
-0.002778 0.000489 0.122064 0.324444 -0.184825 -0.816882 -0.024839 1 0 0 0 0 0 0 795797
-0.002778 0.000489 0.122064 0.317348 -0.189755 -0.820066 -0.024870 1 0 0 0 0 0 0 796796
-0.002778 0.000489 0.122064 0.313984 -0.192344 -0.821865 -0.024902 1 0 0 0 0 0 0 797808
-0.002778 0.000489 0.122064 0.312481 -0.193755 -0.823152 -0.024933 1 0 0 0 0 0 0 798797
-0.002791 0.000475 0.122053 0.485145 -0.008042 -0.680106 -0.024964 1 0 0 0 0 0 0 799807
-0.002798 0.000468 0.122049 0.421915 -0.078415 -0.756335 -0.024995 1 0 0 0 0 0 0 800797
-0.002801 0.000464 0.122048 0.374603 -0.129859 -0.796420 -0.025027 1 0 0 0 0 0 0 801806
-0.002803 0.000463 0.122047 0.349224 -0.157280 -0.812416 -0.025058 1 0 0 0 0 0 0 802797
-0.002804 0.000462 0.122047 0.336441 -0.171242 -0.818854 -0.025089 1 0 0 0 0 0 0 803808
-0.002804 0.000461 0.122047 0.330185 -0.178347 -0.821777 -0.025120 1 0 0 0 0 0 0 804796
-0.002805 0.000461 0.122047 0.327216 -0.182010 -0.823483 -0.025152 1 0 0 0 0 0 0 805806
-0.002805 0.000461 0.122047 0.325939 -0.183960 -0.824714 -0.025182 1 0 0 0 0 0 0 806782
-0.002818 0.000447 0.122036 0.498677 0.001434 -0.681498 -0.025214 1 0 0 0 0 0 0 807798
-0.002824 0.000440 0.122033 0.435584 -0.068964 -0.757787 -0.025246 1 0 0 0 0 0 0 808807
-0.002828 0.000437 0.122031 0.388353 -0.120428 -0.797860 -0.025276 1 0 0 0 0 0 0 809796
-0.002835 0.000453 0.122020 0.434413 -0.393672 -0.670682 -0.025308 1 0 0 0 0 0 0 810806
-0.002838 0.000461 0.122016 0.396554 -0.316116 -0.751719 -0.025339 1 0 0 0 0 0 0 811796
-0.002840 0.000466 0.122015 0.370761 -0.255973 -0.793418 -0.025371 1 0 0 0 0 0 0 812835
-0.002841 0.000468 0.122014 0.357012 -0.223818 -0.809946 -0.025402 1 0 0 0 0 0 0 813810
-0.002841 0.000469 0.122014 0.350119 -0.207632 -0.816530 -0.025433 1 0 0 0 0 0 0 814795
-0.002842 0.000469 0.122014 0.346818 -0.199635 -0.819533 -0.025464 1 0 0 0 0 0 0 815814
-0.002842 0.000469 0.122014 0.345349 -0.195751 -0.821251 -0.025496 1 0 0 0 0 0 0 816815
-0.002842 0.000470 0.122014 0.344825 -0.193928 -0.822485 -0.025527 1 0 0 0 0 0 0 817815
-0.002842 0.000470 0.122014 0.344754 -0.193122 -0.823576 -0.025558 1 0 0 0 0 0 0 818801
-0.002855 0.000456 0.122003 0.518102 -0.006350 -0.680147 -0.025589 1 0 0 0 0 0 0 819813
-0.002861 0.000449 0.122000 0.455421 -0.075997 -0.756396 -0.025620 1 0 0 0 0 0 0 820802
-0.002865 0.000445 0.121998 0.408423 -0.127096 -0.796475 -0.025652 1 0 0 0 0 0 0 821801
-0.002866 0.000444 0.121998 0.383201 -0.154318 -0.812484 -0.025683 1 0 0 0 0 0 0 822814
-0.002867 0.000443 0.121998 0.370508 -0.168180 -0.818889 -0.025714 1 0 0 0 0 0 0 823813
-0.002868 0.000442 0.121998 0.364307 -0.175244 -0.821793 -0.025746 1 0 0 0 0 0 0 824819
-0.002868 0.000442 0.121997 0.361404 -0.178864 -0.823462 -0.025777 1 0 0 0 0 0 0 825811
-0.002868 0.000442 0.121997 0.360153 -0.180801 -0.824688 -0.025808 1 0 0 0 0 0 0 826816
-0.002873 0.000460 0.121987 0.431093 -0.427744 -0.682416 -0.025839 1 0 0 0 0 0 0 827808
-0.002889 0.000456 0.121972 0.579186 -0.150536 -0.613459 -0.025871 1 0 0 0 0 0 0 828810
-0.002897 0.000453 0.121967 0.497005 -0.153376 -0.728522 -0.025902 1 0 0 0 0 0 0 829808
-0.002901 0.000452 0.121965 0.439199 -0.168887 -0.783460 -0.025933 1 0 0 0 0 0 0 830805
-0.002903 0.000451 0.121965 0.408400 -0.178116 -0.804857 -0.025966 1 0 0 0 0 0 0 831868
-0.002904 0.000451 0.121965 0.392847 -0.182947 -0.813120 -0.025997 1 0 0 0 0 0 0 832856
-0.002905 0.000451 0.121964 0.385206 -0.185484 -0.816689 -0.026029 1 0 0 0 0 0 0 833877
-0.002905 0.000451 0.121964 0.381567 -0.186863 -0.818589 -0.026060 1 0 0 0 0 0 0 834877
-0.002905 0.000451 0.121964 0.379982 -0.187664 -0.819903 -0.026092 1 0 0 0 0 0 0 835891
-0.002905 0.000451 0.121964 0.379398 -0.188170 -0.820974 -0.026123 1 0 0 0 0 0 0 836875
-0.002905 0.000451 0.121964 0.379328 -0.188557 -0.821990 -0.026154 1 0 0 0 0 0 0 837871
-0.002905 0.000451 0.121964 0.379524 -0.188837 -0.822965 -0.026184 1 0 0 0 0 0 0 838846
-0.002918 0.000437 0.121954 0.552914 -0.002638 -0.679205 -0.026216 1 0 0 0 0 0 0 839868
-0.002925 0.000430 0.121950 0.490505 -0.072399 -0.755480 -0.026247 1 0 0 0 0 0 0 840842
-0.002928 0.000427 0.121948 0.443641 -0.123546 -0.795565 -0.026278 1 0 0 0 0 0 0 841843
-0.002930 0.000425 0.121948 0.418518 -0.150786 -0.811551 -0.026309 1 0 0 0 0 0 0 842843
-0.002936 0.000442 0.121937 0.477195 -0.410610 -0.674504 -0.026341 1 0 0 0 0 0 0 843879
-0.002939 0.000451 0.121933 0.446091 -0.326352 -0.751986 -0.026372 1 0 0 0 0 0 0 844866
-0.002941 0.000455 0.121932 0.423720 -0.262862 -0.792362 -0.026403 1 0 0 0 0 0 0 845850
-0.002942 0.000458 0.121932 0.411779 -0.229083 -0.808562 -0.026439 1 0 0 0 0 0 0 846990
-0.002942 0.000459 0.121931 0.405737 -0.212040 -0.814862 -0.026466 1 0 0 0 0 0 0 847876
-0.002942 0.000459 0.121931 0.402924 -0.203626 -0.817746 -0.026498 1 0 0 0 0 0 0 848886
-0.002942 0.000460 0.121931 0.401705 -0.199514 -0.819381 -0.026529 1 0 0 0 0 0 0 849868
-0.002942 0.000460 0.121931 0.401348 -0.197580 -0.820592 -0.026560 1 0 0 0 0 0 0 850885
-0.002942 0.000460 0.121931 0.401369 -0.196724 -0.821599 -0.026591 1 0 0 0 0 0 0 851847
-0.002955 0.000446 0.121920 0.574684 -0.009931 -0.677719 -0.026622 1 0 0 0 0 0 0 852870
-0.002962 0.000439 0.121917 0.512360 -0.079357 -0.754034 -0.026654 1 0 0 0 0 0 0 853877
-0.002965 0.000436 0.121915 0.465554 -0.130304 -0.794124 -0.026685 1 0 0 0 0 0 0 854880
-0.002967 0.000434 0.121915 0.440439 -0.157462 -0.810070 -0.026716 1 0 0 0 0 0 0 855867
-0.002968 0.000433 0.121915 0.427815 -0.171282 -0.816403 -0.026747 1 0 0 0 0 0 0 856840
-0.002973 0.000451 0.121904 0.492962 -0.424300 -0.675708 -0.026779 1 0 0 0 0 0 0 857871
-0.002976 0.000460 0.121900 0.465238 -0.336713 -0.751963 -0.026810 1 0 0 0 0 0 0 858871
-0.002978 0.000464 0.121899 0.444591 -0.271571 -0.791916 -0.026841 1 0 0 0 0 0 0 859874
-0.002979 0.000467 0.121898 0.433442 -0.236944 -0.807808 -0.026873 1 0 0 0 0 0 0 860875
-0.002979 0.000468 0.121898 0.427884 -0.219513 -0.814129 -0.026904 1 0 0 0 0 0 0 861863
-0.002979 0.000468 0.121898 0.425296 -0.210884 -0.816994 -0.026935 1 0 0 0 0 0 0 862873
-0.002979 0.000468 0.121898 0.424222 -0.206692 -0.818592 -0.026966 1 0 0 0 0 0 0 863856
-0.002979 0.000469 0.121898 0.423927 -0.204704 -0.819802 -0.026998 1 0 0 0 0 0 0 864886
-0.002980 0.000469 0.121898 0.424011 -0.203840 -0.820833 -0.027029 1 0 0 0 0 0 0 865876
-0.002980 0.000469 0.121898 0.424287 -0.203507 -0.821774 -0.027059 1 0 0 0 0 0 0 866849
-0.002980 0.000469 0.121898 0.424674 -0.203462 -0.822726 -0.027090 1 0 0 0 0 0 0 867840
-0.002980 0.000469 0.121898 0.425109 -0.203558 -0.823680 -0.027122 1 0 0 0 0 0 0 868841
-0.002980 0.000469 0.121898 0.425577 -0.203724 -0.824644 -0.027153 1 0 0 0 0 0 0 869842
-0.002980 0.000469 0.121898 0.426050 -0.203930 -0.825591 -0.027184 1 0 0 0 0 0 0 870851
-0.002985 0.000487 0.121887 0.497821 -0.450104 -0.682765 -0.027216 1 0 0 0 0 0 0 871870
-0.002988 0.000496 0.121884 0.473482 -0.359263 -0.758387 -0.027247 1 0 0 0 0 0 0 872865
-0.002989 0.000501 0.121882 0.454530 -0.292499 -0.798086 -0.027278 1 0 0 0 0 0 0 873848
-0.002990 0.000503 0.121882 0.444251 -0.257060 -0.813914 -0.027310 1 0 0 0 0 0 0 874863
-0.002990 0.000504 0.121882 0.439116 -0.239231 -0.820193 -0.027340 1 0 0 0 0 0 0 875847
-0.002990 0.000505 0.121882 0.436748 -0.230424 -0.823042 -0.027372 1 0 0 0 0 0 0 876861
-0.002990 0.000505 0.121882 0.435766 -0.226138 -0.824647 -0.027403 1 0 0 0 0 0 0 877847
-0.002990 0.000505 0.121882 0.435572 -0.224148 -0.825897 -0.027437 1 0 0 0 0 0 0 878942
-0.002971 0.000501 0.121872 0.175719 -0.161817 -0.697327 -0.027468 1 0 0 0 0 0 0 879921
-0.002962 0.000499 0.121869 0.273862 -0.184461 -0.765545 -0.027499 1 0 0 0 0 0 0 880920
-0.002957 0.000497 0.121867 0.345013 -0.201148 -0.801428 -0.027531 1 0 0 0 0 0 0 881930
-0.002955 0.000497 0.121867 0.382669 -0.210093 -0.815768 -0.027562 1 0 0 0 0 0 0 882928
-0.002953 0.000497 0.121867 0.401763 -0.214699 -0.821404 -0.027589 1 0 0 0 0 0 0 883805
-0.002953 0.000496 0.121867 0.411598 -0.217182 -0.824154 -0.027624 1 0 0 0 0 0 0 884919
-0.002952 0.000496 0.121867 0.416711 -0.218523 -0.825698 -0.027656 1 0 0 0 0 0 0 885929
-0.002933 0.000492 0.121857 0.159586 -0.157887 -0.697091 -0.027687 1 0 0 0 0 0 0 886928
-0.002929 0.000508 0.121843 0.330262 -0.427319 -0.621500 -0.027718 1 0 0 0 0 0 0 887929
-0.002927 0.000516 0.121838 0.377192 -0.353484 -0.732096 -0.027749 1 0 0 0 0 0 0 888920
-0.002926 0.000520 0.121836 0.395714 -0.295717 -0.785215 -0.027781 1 0 0 0 0 0 0 889930
-0.002925 0.000522 0.121836 0.404255 -0.264805 -0.805842 -0.027812 1 0 0 0 0 0 0 890937
-0.002925 0.000523 0.121835 0.408410 -0.249228 -0.813689 -0.027839 1 0 0 0 0 0 0 891804
-0.002925 0.000523 0.121835 0.410732 -0.241578 -0.817199 -0.027874 1 0 0 0 0 0 0 892918
-0.002925 0.000524 0.121835 0.412070 -0.237869 -0.819003 -0.027906 1 0 0 0 0 0 0 893929
-0.002906 0.000519 0.121826 0.153099 -0.174710 -0.690362 -0.027937 1 0 0 0 0 0 0 894931
-0.002896 0.000517 0.121822 0.251357 -0.196881 -0.758621 -0.027964 1 0 0 0 0 0 0 895804
-0.002891 0.000516 0.121821 0.322568 -0.213340 -0.794542 -0.027995 1 0 0 0 0 0 0 896796
-0.002889 0.000515 0.121821 0.360240 -0.222180 -0.808878 -0.028026 1 0 0 0 0 0 0 897792
-0.002888 0.000515 0.121821 0.379452 -0.226808 -0.814760 -0.028062 1 0 0 0 0 0 0 898939
-0.002887 0.000515 0.121821 0.389201 -0.229210 -0.817362 -0.028093 1 0 0 0 0 0 0 899918
-0.002887 0.000515 0.121821 0.394288 -0.230556 -0.818872 -0.028124 1 0 0 0 0 0 0 900927
-0.002887 0.000515 0.121820 0.397048 -0.231351 -0.819992 -0.028155 1 0 0 0 0 0 0 901917
-0.002887 0.000515 0.121820 0.398664 -0.231893 -0.821007 -0.028188 1 0 0 0 0 0 0 902958
-0.002887 0.000515 0.121820 0.399663 -0.232266 -0.821909 -0.028218 1 0 0 0 0 0 0 903919
-0.002873 0.000528 0.121800 0.211930 -0.417185 -0.548736 -0.028249 1 0 0 0 0 0 0 904932
-0.002866 0.000535 0.121793 0.285173 -0.349539 -0.691670 -0.028277 1 0 0 0 0 0 0 905811
-0.002862 0.000539 0.121790 0.336918 -0.299689 -0.766470 -0.028313 1 0 0 0 0 0 0 906952
-0.002861 0.000541 0.121790 0.363775 -0.273182 -0.795622 -0.028343 1 0 0 0 0 0 0 907923
-0.002860 0.000541 0.121789 0.377296 -0.259861 -0.806687 -0.028375 1 0 0 0 0 0 0 908935
-0.002860 0.000542 0.121789 0.384153 -0.253301 -0.811177 -0.028405 1 0 0 0 0 0 0 909925
-0.002859 0.000542 0.121789 0.387773 -0.250169 -0.813355 -0.028438 1 0 0 0 0 0 0 910957
-0.002872 0.000528 0.121778 0.563231 -0.061832 -0.669823 -0.028469 1 0 0 0 0 0 0 911969
-0.002859 0.000517 0.121765 0.242079 -0.069115 -0.615787 -0.028500 1 0 0 0 0 0 0 912936
-0.002853 0.000511 0.121760 0.293170 -0.142578 -0.723063 -0.028527 1 0 0 0 0 0 0 913812
-0.002850 0.000508 0.121758 0.338903 -0.186282 -0.774048 -0.028563 1 0 0 0 0 0 0 914970
-0.002849 0.000507 0.121758 0.363443 -0.208815 -0.793591 -0.028589 1 0 0 0 0 0 0 915808
-0.002848 0.000506 0.121758 0.376014 -0.220306 -0.801300 -0.028624 1 0 0 0 0 0 0 916933
-0.002847 0.000506 0.121758 0.382432 -0.226162 -0.804560 -0.028656 1 0 0 0 0 0 0 917933
-0.002847 0.000506 0.121758 0.385837 -0.229221 -0.806270 -0.028687 1 0 0 0 0 0 0 918940
-0.002847 0.000506 0.121758 0.387677 -0.230834 -0.807323 -0.028714 1 0 0 0 0 0 0 919810
-0.002847 0.000506 0.121758 0.388882 -0.231805 -0.808404 -0.028749 1 0 0 0 0 0 0 920915
-0.002847 0.000505 0.121758 0.389676 -0.232423 -0.809340 -0.028781 1 0 0 0 0 0 0 921938
-0.002860 0.000492 0.121747 0.563738 -0.045979 -0.665246 -0.028813 1 0 0 0 0 0 0 922967
-0.002866 0.000485 0.121743 0.501761 -0.115525 -0.741214 -0.028843 1 0 0 0 0 0 0 923932
-0.002875 0.000499 0.121731 0.526511 -0.412649 -0.637010 -0.028874 1 0 0 0 0 0 0 924927
-0.002880 0.000507 0.121727 0.476697 -0.349149 -0.727453 -0.028906 1 0 0 0 0 0 0 925932
-0.002862 0.000506 0.121716 0.184881 -0.234797 -0.642210 -0.028938 1 0 0 0 0 0 0 926953
-0.002854 0.000506 0.121712 0.265334 -0.229128 -0.727245 -0.028968 1 0 0 0 0 0 0 927930
-0.002850 0.000505 0.121710 0.327320 -0.231431 -0.769105 -0.028999 1 0 0 0 0 0 0 928930
-0.002848 0.000505 0.121710 0.360328 -0.233168 -0.785495 -0.029031 1 0 0 0 0 0 0 929934
-0.002847 0.000505 0.121710 0.377139 -0.234211 -0.791989 -0.029064 1 0 0 0 0 0 0 931012
-0.002846 0.000505 0.121710 0.385635 -0.234802 -0.794683 -0.029091 1 0 0 0 0 0 0 931876
-0.002846 0.000505 0.121710 0.390162 -0.235291 -0.796337 -0.029127 1 0 0 0 0 0 0 933004
-0.002859 0.000491 0.121699 0.566023 -0.048763 -0.652360 -0.029158 1 0 0 0 0 0 0 933991
-0.002865 0.000484 0.121695 0.505034 -0.118207 -0.728406 -0.029189 1 0 0 0 0 0 0 934993
-0.002869 0.000481 0.121694 0.458897 -0.169145 -0.768247 -0.029220 1 0 0 0 0 0 0 935985
-0.002870 0.000479 0.121693 0.434139 -0.196303 -0.784052 -0.029251 1 0 0 0 0 0 0 936988
-0.002871 0.000478 0.121693 0.421660 -0.210146 -0.790292 -0.029283 1 0 0 0 0 0 0 938006
-0.002872 0.000478 0.121693 0.415562 -0.217189 -0.793024 -0.029314 1 0 0 0 0 0 0 939001
-0.002872 0.000478 0.121693 0.412706 -0.220833 -0.794535 -0.029345 1 0 0 0 0 0 0 939996
-0.002872 0.000478 0.121693 0.411498 -0.222775 -0.795625 -0.029376 1 0 0 0 0 0 0 940995
-0.002872 0.000478 0.121693 0.411097 -0.223857 -0.796553 -0.029408 1 0 0 0 0 0 0 941994
-0.002872 0.000478 0.121693 0.411118 -0.224523 -0.797414 -0.029439 1 0 0 0 0 0 0 942990
-0.002877 0.000496 0.121682 0.482708 -0.471142 -0.654018 -0.029466 1 0 0 0 0 0 0 943866
-0.002861 0.000500 0.121669 0.198423 -0.319510 -0.599205 -0.029500 1 0 0 0 0 0 0 944963
-0.002853 0.000503 0.121664 0.276664 -0.275899 -0.706218 -0.029533 1 0 0 0 0 0 0 945998
-0.002849 0.000504 0.121662 0.336882 -0.257364 -0.757143 -0.029573 1 0 0 0 0 0 0 947301
-0.002847 0.000504 0.121662 0.368634 -0.248341 -0.776450 -0.029595 1 0 0 0 0 0 0 947976
-0.002846 0.000505 0.121662 0.384816 -0.244019 -0.784002 -0.029627 1 0 0 0 0 0 0 949001
-0.002845 0.000505 0.121662 0.393047 -0.241975 -0.787176 -0.029657 1 0 0 0 0 0 0 949973
-0.002845 0.000505 0.121662 0.397378 -0.241079 -0.788852 -0.029689 1 0 0 0 0 0 0 951001
-0.002858 0.000491 0.121651 0.573195 -0.053838 -0.644785 -0.029720 1 0 0 0 0 0 0 951988
-0.002864 0.000484 0.121647 0.512249 -0.122856 -0.720806 -0.029751 1 0 0 0 0 0 0 952985
-0.002867 0.000481 0.121646 0.466156 -0.173580 -0.760639 -0.029783 1 0 0 0 0 0 0 953995
-0.002869 0.000479 0.121645 0.441390 -0.200629 -0.776417 -0.029814 1 0 0 0 0 0 0 955003
-0.002870 0.000478 0.121645 0.428933 -0.214410 -0.782603 -0.029845 1 0 0 0 0 0 0 956004
-0.002870 0.000478 0.121645 0.422818 -0.221424 -0.785310 -0.029876 1 0 0 0 0 0 0 956976
-0.002871 0.000478 0.121645 0.419985 -0.225048 -0.786796 -0.029907 1 0 0 0 0 0 0 957984
-0.002871 0.000477 0.121645 0.418767 -0.226997 -0.787876 -0.029939 1 0 0 0 0 0 0 959000
-0.002876 0.000496 0.121634 0.489786 -0.474318 -0.644509 -0.029970 1 0 0 0 0 0 0 959975
-0.002879 0.000505 0.121631 0.466005 -0.385036 -0.721619 -0.030066 1 0 0 0 0 0 0 963049
-0.002861 0.000505 0.121620 0.188233 -0.258166 -0.633255 -0.030195 1 0 0 0 0 0 0 967175
-0.002852 0.000505 0.121616 0.274829 -0.245739 -0.716102 -0.030218 1 0 0 0 0 0 0 967917
-0.002848 0.000505 0.121614 0.339952 -0.244696 -0.757226 -0.030249 1 0 0 0 0 0 0 968931
-0.002846 0.000505 0.121614 0.374530 -0.244765 -0.773331 -0.030281 1 0 0 0 0 0 0 969936
-0.002845 0.000505 0.121614 0.392082 -0.244941 -0.779613 -0.030312 1 0 0 0 0 0 0 970932
-0.002844 0.000505 0.121614 0.401026 -0.245168 -0.782348 -0.030343 1 0 0 0 0 0 0 971930
-0.002844 0.000505 0.121614 0.405693 -0.245390 -0.783828 -0.030374 1 0 0 0 0 0 0 972919
-0.002824 0.000500 0.121604 0.148285 -0.184173 -0.654279 -0.030405 1 0 0 0 0 0 0 973926
-0.002815 0.000498 0.121601 0.246752 -0.207191 -0.722645 -0.030437 1 0 0 0 0 0 0 974944
-0.002810 0.000497 0.121599 0.317962 -0.224061 -0.758463 -0.030468 1 0 0 0 0 0 0 975926
-0.002813 0.000515 0.121588 0.427101 -0.479375 -0.628327 -0.030499 1 0 0 0 0 0 0 976917
-0.002814 0.000523 0.121584 0.421501 -0.393728 -0.708530 -0.030530 1 0 0 0 0 0 0 977926
-0.002815 0.000528 0.121583 0.411878 -0.329608 -0.749712 -0.030562 1 0 0 0 0 0 0 978924
-0.002816 0.000530 0.121582 0.406227 -0.295497 -0.765935 -0.030593 1 0 0 0 0 0 0 979927
-0.002816 0.000531 0.121582 0.403388 -0.278347 -0.772260 -0.030624 1 0 0 0 0 0 0 980932
-0.002816 0.000532 0.121582 0.402091 -0.269872 -0.774994 -0.030655 1 0 0 0 0 0 0 981917
-0.002816 0.000532 0.121582 0.401646 -0.265778 -0.776490 -0.030687 1 0 0 0 0 0 0 982939
-0.002816 0.000532 0.121582 0.401594 -0.263840 -0.777494 -0.030718 1 0 0 0 0 0 0 983916
-0.002797 0.000528 0.121573 0.141846 -0.201525 -0.647660 -0.030749 1 0 0 0 0 0 0 984926
-0.002787 0.000526 0.121569 0.239031 -0.224026 -0.715972 -0.030781 1 0 0 0 0 0 0 985930
-0.002783 0.000524 0.121568 0.309597 -0.240625 -0.751790 -0.030812 1 0 0 0 0 0 0 986934
-0.002780 0.000524 0.121568 0.346928 -0.249540 -0.765990 -0.030843 1 0 0 0 0 0 0 987926
-0.002779 0.000524 0.121567 0.365874 -0.254163 -0.771583 -0.030874 1 0 0 0 0 0 0 988916
-0.002779 0.000523 0.121567 0.375515 -0.256599 -0.774083 -0.030906 1 0 0 0 0 0 0 989929
-0.002764 0.000537 0.121547 0.192140 -0.442775 -0.500079 -0.030937 1 0 0 0 0 0 0 990924
-0.002770 0.000530 0.121529 0.440626 -0.188973 -0.498088 -0.030968 1 0 0 0 0 0 0 991935
-0.002773 0.000527 0.121523 0.430746 -0.208496 -0.647656 -0.031000 1 0 0 0 0 0 0 992939
-0.002775 0.000525 0.121520 0.411015 -0.232777 -0.715537 -0.031030 1 0 0 0 0 0 0 993923
-0.002776 0.000524 0.121520 0.399301 -0.246398 -0.741329 -0.031062 1 0 0 0 0 0 0 994930
-0.002776 0.000524 0.121519 0.393717 -0.253768 -0.751927 -0.031131 1 0 0 0 0 0 0 997144
-0.002757 0.000519 0.121510 0.130855 -0.195911 -0.624710 -0.031155 1 0 0 0 0 0 0 997920
-0.002748 0.000516 0.121506 0.226477 -0.220766 -0.694568 -0.031205 1 0 0 0 0 0 0 999506
-0.002743 0.000515 0.121505 0.295898 -0.238309 -0.730343 -0.031218 1 0 0 0 0 0 0 999938
-0.002741 0.000515 0.121505 0.332775 -0.247758 -0.744645 -0.031249 1 0 0 0 0 0 1 929
-0.002740 0.000514 0.121504 0.351476 -0.252648 -0.750272 -0.031281 1 0 0 0 0 0 1 1930
-0.002720 0.000510 0.121495 0.101231 -0.193787 -0.621656 -0.031312 1 0 0 0 0 0 1 2940
-0.002710 0.000507 0.121491 0.202781 -0.217915 -0.690621 -0.031343 1 0 0 0 0 0 1 3929
-0.002705 0.000506 0.121490 0.275489 -0.235322 -0.726663 -0.031374 1 0 0 0 0 0 1 4926
-0.002703 0.000506 0.121490 0.313892 -0.244635 -0.740919 -0.031406 1 0 0 0 0 0 1 5931
-0.002707 0.000524 0.121479 0.404923 -0.495790 -0.602047 -0.031437 1 0 0 0 0 0 1 6938
-0.002709 0.000533 0.121475 0.390033 -0.408207 -0.679023 -0.031468 1 0 0 0 0 0 1 7921
-0.002710 0.000537 0.121474 0.375810 -0.343151 -0.719024 -0.031499 1 0 0 0 0 0 1 8932
-0.002711 0.000539 0.121473 0.367849 -0.308571 -0.734770 -0.031531 1 0 0 0 0 0 1 9935
-0.002692 0.000536 0.121463 0.104166 -0.229759 -0.609724 -0.031564 1 0 0 0 0 0 1 11003
-0.002683 0.000534 0.121460 0.198787 -0.243878 -0.680004 -0.031595 1 0 0 0 0 0 1 11985
-0.002691 0.000519 0.121448 0.441894 -0.069072 -0.571385 -0.031626 1 0 0 0 0 0 1 12986
-0.002695 0.000512 0.121444 0.416333 -0.144710 -0.660669 -0.031659 1 0 0 0 0 0 1 14035
-0.002697 0.000508 0.121442 0.387997 -0.198747 -0.705080 -0.031689 1 0 0 0 0 0 1 14989
-0.002698 0.000507 0.121442 0.372066 -0.227452 -0.722389 -0.031720 1 0 0 0 0 0 1 15986
-0.002699 0.000506 0.121442 0.363969 -0.242071 -0.729058 -0.031751 1 0 0 0 0 0 1 16997
-0.002699 0.000505 0.121441 0.360025 -0.249507 -0.731878 -0.031783 1 0 0 0 0 0 1 18005
-0.002699 0.000505 0.121441 0.358218 -0.253370 -0.733343 -0.031815 1 0 0 0 0 0 1 19023
-0.002699 0.000505 0.121441 0.357450 -0.255391 -0.734294 -0.031845 1 0 0 0 0 0 1 19986
-0.002680 0.000500 0.121432 0.097575 -0.195125 -0.603760 -0.031876 1 0 0 0 0 0 1 20984
-0.002671 0.000498 0.121428 0.194080 -0.218506 -0.672208 -0.031907 1 0 0 0 0 0 1 21986
-0.002666 0.000497 0.121427 0.264262 -0.235542 -0.708056 -0.031939 1 0 0 0 0 0 1 23002
-0.002664 0.000496 0.121427 0.301379 -0.244649 -0.722221 -0.031970 1 0 0 0 0 0 1 23992
-0.002662 0.000496 0.121427 0.320199 -0.249367 -0.727750 -0.032001 1 0 0 0 0 0 1 24997
-0.002662 0.000496 0.121426 0.329751 -0.251842 -0.730177 -0.032033 1 0 0 0 0 0 1 25993
-0.002662 0.000496 0.121426 0.334663 -0.253213 -0.731490 -0.032064 1 0 0 0 0 0 1 26997
-0.002667 0.000514 0.121416 0.408910 -0.500462 -0.587870 -0.032095 1 0 0 0 0 0 1 27993
-0.002669 0.000523 0.121412 0.385631 -0.411001 -0.663123 -0.032126 1 0 0 0 0 0 1 28983
-0.002671 0.000528 0.121411 0.367225 -0.344997 -0.702484 -0.032157 1 0 0 0 0 0 1 29984
-0.002671 0.000530 0.121410 0.357176 -0.309967 -0.717988 -0.032189 1 0 0 0 0 0 1 30996
-0.002672 0.000531 0.121410 0.352120 -0.292332 -0.723994 -0.032220 1 0 0 0 0 0 1 31987
-0.002672 0.000532 0.121410 0.349682 -0.283623 -0.726560 -0.032251 1 0 0 0 0 0 1 32969
-0.002672 0.000532 0.121410 0.348622 -0.279410 -0.727932 -0.032282 1 0 0 0 0 0 1 33986
-0.002672 0.000532 0.121410 0.348256 -0.277440 -0.728878 -0.032314 1 0 0 0 0 0 1 35013
-0.002672 0.000532 0.121410 0.348234 -0.276568 -0.729658 -0.032345 1 0 0 0 0 0 1 35986
-0.002672 0.000532 0.121410 0.348389 -0.276277 -0.730389 -0.032376 1 0 0 0 0 0 1 36988
-0.002672 0.000532 0.121410 0.348627 -0.276269 -0.731104 -0.032407 1 0 0 0 0 0 1 37984
-0.002672 0.000532 0.121410 0.348934 -0.276396 -0.731823 -0.032439 1 0 0 0 0 0 1 39000
-0.002672 0.000532 0.121410 0.349237 -0.276575 -0.732509 -0.032469 1 0 0 0 0 0 1 39971
-0.002685 0.000518 0.121399 0.523544 -0.089461 -0.587941 -0.032501 1 0 0 0 0 0 1 40982
-0.002692 0.000511 0.121395 0.461772 -0.158417 -0.663457 -0.032532 1 0 0 0 0 0 1 41986
-0.002695 0.000508 0.121394 0.415253 -0.209095 -0.702952 -0.032564 1 0 0 0 0 0 1 43001
-0.002697 0.000506 0.121394 0.390286 -0.236104 -0.718491 -0.032595 1 0 0 0 0 0 1 43988
-0.002697 0.000505 0.121394 0.377662 -0.249861 -0.724510 -0.032626 1 0 0 0 0 0 1 44982
-0.002698 0.000505 0.121393 0.371474 -0.256887 -0.727092 -0.032657 1 0 0 0 0 0 1 45985
-0.002698 0.000505 0.121393 0.368526 -0.260537 -0.728463 -0.032689 1 0 0 0 0 0 1 47012
-0.002698 0.000505 0.121393 0.367211 -0.262472 -0.729364 -0.032719 1 0 0 0 0 0 1 47969
-0.002679 0.000500 0.121384 0.106888 -0.202103 -0.598651 -0.032751 1 0 0 0 0 0 1 48980
-0.002670 0.000498 0.121380 0.203078 -0.225418 -0.667032 -0.032782 1 0 0 0 0 0 1 49965
-0.002665 0.000497 0.121379 0.273098 -0.242408 -0.702851 -0.032814 1 0 0 0 0 0 1 50998
-0.002662 0.000496 0.121379 0.310121 -0.251498 -0.716967 -0.032844 1 0 0 0 0 0 1 51965
-0.002661 0.000496 0.121379 0.328907 -0.256213 -0.722494 -0.032876 1 0 0 0 0 0 1 52985
-0.002661 0.000496 0.121379 0.338435 -0.258691 -0.724863 -0.032907 1 0 0 0 0 0 1 53976
-0.002660 0.000496 0.121378 0.343352 -0.260057 -0.726172 -0.032939 1 0 0 0 0 0 1 54995
-0.002660 0.000496 0.121378 0.345961 -0.260843 -0.727054 -0.032969 1 0 0 0 0 0 1 55964
-0.002660 0.000496 0.121378 0.347434 -0.261386 -0.727823 -0.033001 1 0 0 0 0 0 1 56978
-0.002660 0.000496 0.121378 0.348315 -0.261754 -0.728525 -0.033032 1 0 0 0 0 0 1 57964
-0.002660 0.000496 0.121378 0.348955 -0.262094 -0.729257 -0.033065 1 0 0 0 0 0 1 59017
-0.002665 0.000514 0.121368 0.421066 -0.508984 -0.585162 -0.033093 1 0 0 0 0 0 1 59913
-0.002668 0.000523 0.121364 0.396791 -0.419437 -0.660298 -0.033124 1 0 0 0 0 0 1 60924
-0.002670 0.000527 0.121363 0.377881 -0.353415 -0.699586 -0.033156 1 0 0 0 0 0 1 61931
-0.002670 0.000530 0.121362 0.367565 -0.318366 -0.715040 -0.033187 1 0 0 0 0 0 1 62925
-0.002671 0.000531 0.121362 0.362379 -0.300725 -0.721022 -0.033218 1 0 0 0 0 0 1 63923
-0.002671 0.000531 0.121362 0.359884 -0.292028 -0.723576 -0.033249 1 0 0 0 0 0 1 64922
-0.002684 0.000518 0.121351 0.532863 -0.100363 -0.579485 -0.033280 1 0 0 0 0 0 1 65914
-0.002690 0.000511 0.121348 0.470471 -0.166964 -0.655175 -0.033312 1 0 0 0 0 0 1 66934
-0.002694 0.000508 0.121346 0.423660 -0.216442 -0.694688 -0.033343 1 0 0 0 0 0 1 67912
-0.002695 0.000506 0.121346 0.398544 -0.242876 -0.710244 -0.033374 1 0 0 0 0 0 1 68923
-0.002696 0.000505 0.121346 0.385840 -0.256355 -0.716240 -0.033405 1 0 0 0 0 0 1 69912
-0.002697 0.000505 0.121346 0.379623 -0.263235 -0.718813 -0.033437 1 0 0 0 0 0 1 70943
-0.002697 0.000505 0.121345 0.377297 -0.267268 -0.721403 -0.033527 1 0 0 0 0 0 1 73818
-0.002697 0.000504 0.121345 0.376618 -0.269628 -0.723530 -0.033615 1 0 0 0 0 0 1 76631
-0.002697 0.000504 0.121345 0.376236 -0.270789 -0.724478 -0.033655 1 0 0 0 0 0 1 77923
-0.002697 0.000504 0.121345 0.376170 -0.271444 -0.725184 -0.033687 1 0 0 0 0 0 1 78927
-0.002697 0.000504 0.121345 0.376304 -0.271916 -0.725868 -0.033718 1 0 0 0 0 0 1 79924
-0.002697 0.000504 0.121345 0.376550 -0.272259 -0.726538 -0.033749 1 0 0 0 0 0 1 80923
-0.002697 0.000504 0.121345 0.376838 -0.272567 -0.727205 -0.033780 1 0 0 0 0 0 1 81913
-0.002697 0.000504 0.121345 0.377181 -0.272852 -0.727920 -0.033813 1 0 0 0 0 0 1 82956
-0.002702 0.000523 0.121335 0.449181 -0.519853 -0.583658 -0.033843 1 0 0 0 0 0 1 83933
-0.002705 0.000532 0.121331 0.424904 -0.430470 -0.658758 -0.033874 1 0 0 0 0 0 1 84925
-0.002707 0.000536 0.121330 0.405999 -0.364516 -0.698016 -0.033905 1 0 0 0 0 0 1 85924
-0.002707 0.000539 0.121329 0.395716 -0.329505 -0.713474 -0.033937 1 0 0 0 0 0 1 86935
-0.002708 0.000540 0.121329 0.390534 -0.311893 -0.719423 -0.033968 1 0 0 0 0 0 1 87931
-0.002689 0.000536 0.121319 0.127928 -0.241655 -0.590311 -0.033999 1 0 0 0 0 0 1 88924
-0.002679 0.000534 0.121316 0.222897 -0.260044 -0.659230 -0.034030 1 0 0 0 0 0 1 89926
-0.002675 0.000533 0.121315 0.292278 -0.274571 -0.695180 -0.034062 1 0 0 0 0 0 1 90943
-0.002672 0.000532 0.121314 0.329009 -0.282441 -0.709329 -0.034093 1 0 0 0 0 0 1 91922
-0.002671 0.000532 0.121314 0.347621 -0.286554 -0.714828 -0.034124 1 0 0 0 0 0 1 92929
-0.002671 0.000532 0.121314 0.357059 -0.288733 -0.717201 -0.034156 1 0 0 0 0 0 1 93931
-0.002670 0.000532 0.121314 0.361946 -0.289957 -0.718451 -0.034187 1 0 0 0 0 0 1 94944
-0.002670 0.000532 0.121314 0.364541 -0.290695 -0.719322 -0.034218 1 0 0 0 0 0 1 95927
-0.002670 0.000532 0.121314 0.366003 -0.291200 -0.720033 -0.034249 1 0 0 0 0 0 1 96912
-0.002670 0.000532 0.121314 0.366913 -0.291593 -0.720765 -0.034282 1 0 0 0 0 0 1 97982
-0.002670 0.000532 0.121314 0.367521 -0.291913 -0.721405 -0.034312 1 0 0 0 0 0 1 98936
-0.002670 0.000532 0.121314 0.368002 -0.292201 -0.722054 -0.034343 1 0 0 0 0 0 1 99928
-0.002670 0.000532 0.121314 0.368397 -0.292490 -0.722705 -0.034374 1 0 0 0 0 0 1 100923
-0.002670 0.000532 0.121314 0.368769 -0.292756 -0.723369 -0.034405 1 0 0 0 0 0 1 101925
-0.002670 0.000532 0.121314 0.369124 -0.293038 -0.724030 -0.034437 1 0 0 0 0 0 1 102932
-0.002670 0.000532 0.121314 0.369482 -0.293300 -0.724689 -0.034468 1 0 0 0 0 0 1 103935
-0.002651 0.000527 0.121304 0.109644 -0.232008 -0.593484 -0.034499 1 0 0 0 0 0 1 104931
-0.002641 0.000525 0.121301 0.205899 -0.254843 -0.661778 -0.034531 1 0 0 0 0 0 1 105930
-0.002637 0.000524 0.121300 0.275908 -0.271610 -0.697534 -0.034562 1 0 0 0 0 0 1 106947
-0.002640 0.000542 0.121289 0.384685 -0.527416 -0.566544 -0.034593 1 0 0 0 0 0 1 107924
-0.002641 0.000550 0.121285 0.378839 -0.442590 -0.646410 -0.034624 1 0 0 0 0 0 1 108923
-0.002655 0.000541 0.121273 0.543434 -0.191265 -0.541794 -0.034655 1 0 0 0 0 0 1 109922
-0.002662 0.000536 0.121268 0.475853 -0.225810 -0.632464 -0.034687 1 0 0 0 0 0 1 110934
-0.002665 0.000534 0.121267 0.426237 -0.259028 -0.677318 -0.034718 1 0 0 0 0 0 1 111923
-0.002667 0.000533 0.121266 0.399655 -0.277305 -0.694696 -0.034749 1 0 0 0 0 0 1 112924
-0.002668 0.000532 0.121266 0.386201 -0.286699 -0.701304 -0.034780 1 0 0 0 0 0 1 113923
-0.002649 0.000527 0.121256 0.119442 -0.229992 -0.572146 -0.034812 1 0 0 0 0 0 1 114950
-0.002640 0.000525 0.121253 0.212091 -0.255096 -0.641186 -0.034845 1 0 0 0 0 0 1 115981
-0.002635 0.000524 0.121252 0.280291 -0.272987 -0.677150 -0.034876 1 0 0 0 0 0 1 116984
-0.002633 0.000523 0.121251 0.316415 -0.282525 -0.691291 -0.034907 1 0 0 0 0 0 1 117982
-0.002632 0.000523 0.121251 0.334740 -0.287472 -0.696785 -0.034940 1 0 0 0 0 0 1 119015
-0.002631 0.000523 0.121251 0.344016 -0.290076 -0.699111 -0.034970 1 0 0 0 0 0 1 119992
-0.002631 0.000523 0.121251 0.348793 -0.291497 -0.700322 -0.035001 1 0 0 0 0 0 1 120980
-0.002631 0.000523 0.121251 0.351349 -0.292341 -0.701150 -0.035032 1 0 0 0 0 0 1 121982
-0.002631 0.000523 0.121251 0.352777 -0.292893 -0.701859 -0.035064 1 0 0 0 0 0 1 122994
-0.002631 0.000523 0.121251 0.353635 -0.293294 -0.702499 -0.035095 1 0 0 0 0 0 1 123981
-0.002612 0.000518 0.121241 0.094122 -0.232080 -0.571034 -0.035126 1 0 0 0 0 0 1 124979
-0.002602 0.000516 0.121238 0.190274 -0.254900 -0.639355 -0.035157 1 0 0 0 0 0 1 125972
-0.002616 0.000519 0.121215 0.506406 -0.330868 -0.384334 -0.035189 1 0 0 0 0 0 1 126999
-0.002622 0.000521 0.121207 0.456982 -0.318786 -0.547456 -0.035219 1 0 0 0 0 0 1 127966
-0.002626 0.000522 0.121205 0.409852 -0.307589 -0.630133 -0.035251 1 0 0 0 0 0 1 128984
-0.002628 0.000522 0.121204 0.383532 -0.301493 -0.661965 -0.035283 1 0 0 0 0 0 1 129991
-0.002629 0.000522 0.121203 0.370017 -0.298498 -0.673762 -0.035315 1 0 0 0 0 0 1 131016
-0.002629 0.000522 0.121203 0.363274 -0.297090 -0.678278 -0.035345 1 0 0 0 0 0 1 131979
-0.002629 0.000522 0.121203 0.360012 -0.296531 -0.680261 -0.035376 1 0 0 0 0 0 1 132980
-0.002630 0.000522 0.121203 0.358538 -0.296358 -0.681352 -0.035407 1 0 0 0 0 0 1 133981
-0.002630 0.000522 0.121203 0.357954 -0.296417 -0.682125 -0.035439 1 0 0 0 0 0 1 134997
-0.002610 0.000518 0.121193 0.097702 -0.235013 -0.550586 -0.035470 1 0 0 0 0 0 1 135981
-0.002601 0.000516 0.121190 0.193406 -0.257729 -0.618917 -0.035501 1 0 0 0 0 0 1 136985
-0.002596 0.000514 0.121189 0.263105 -0.274409 -0.654636 -0.035532 1 0 0 0 0 0 1 137980
-0.002594 0.000514 0.121188 0.299994 -0.283370 -0.668667 -0.035564 1 0 0 0 0 0 1 138996
-0.002593 0.000514 0.121188 0.318664 -0.287995 -0.674063 -0.035595 1 0 0 0 0 0 1 139978
-0.002592 0.000513 0.121188 0.328138 -0.290429 -0.676348 -0.035626 1 0 0 0 0 0 1 140969
-0.002592 0.000513 0.121188 0.332998 -0.291792 -0.677539 -0.035657 1 0 0 0 0 0 1 141979
-0.002592 0.000513 0.121188 0.335579 -0.292599 -0.678362 -0.035689 1 0 0 0 0 0 1 143005
-0.002592 0.000513 0.121188 0.337006 -0.293120 -0.679012 -0.035720 1 0 0 0 0 0 1 143980
-0.002592 0.000513 0.121188 0.337865 -0.293507 -0.679618 -0.035750 1 0 0 0 0 0 1 144963
-0.002592 0.000513 0.121188 0.338436 -0.293843 -0.680236 -0.035782 1 0 0 0 0 0 1 145980
-0.002572 0.000509 0.121178 0.078797 -0.232578 -0.548460 -0.035813 1 0 0 0 0 0 1 146983
-0.002563 0.000507 0.121175 0.174659 -0.255326 -0.616809 -0.035844 1 0 0 0 0 0 1 147964
-0.002558 0.000505 0.121174 0.244438 -0.272040 -0.652546 -0.035876 1 0 0 0 0 0 1 148978
-0.002561 0.000523 0.121163 0.353198 -0.528009 -0.521381 -0.035907 1 0 0 0 0 0 1 149961
-0.002563 0.000532 0.121159 0.347303 -0.443440 -0.601125 -0.035939 1 0 0 0 0 0 1 151005
-0.002564 0.000536 0.121157 0.337537 -0.379902 -0.641907 -0.035969 1 0 0 0 0 0 1 151967
-0.002564 0.000539 0.121157 0.332487 -0.346750 -0.659209 -0.036076 1 0 0 0 0 0 1 155381
-0.002564 0.000540 0.121157 0.329415 -0.329618 -0.665007 -0.036092 1 0 0 0 0 0 1 155910
-0.002564 0.000540 0.121157 0.328017 -0.321229 -0.667517 -0.036124 1 0 0 0 0 0 1 156920
-0.002564 0.000540 0.121157 0.327443 -0.317169 -0.668773 -0.036155 1 0 0 0 0 0 1 157912
-0.002565 0.000541 0.121157 0.327297 -0.315269 -0.669598 -0.036187 1 0 0 0 0 0 1 158931
-0.002545 0.000536 0.121147 0.067285 -0.252880 -0.537728 -0.036217 1 0 0 0 0 0 1 159911
-0.002536 0.000534 0.121144 0.162822 -0.275079 -0.606128 -0.036249 1 0 0 0 0 0 1 160910
-0.002531 0.000533 0.121142 0.232442 -0.291508 -0.641861 -0.036280 1 0 0 0 0 0 1 161920
-0.002529 0.000532 0.121142 0.269263 -0.300343 -0.655884 -0.036311 1 0 0 0 0 0 1 162919
-0.002528 0.000532 0.121142 0.287893 -0.304906 -0.661259 -0.036343 1 0 0 0 0 0 1 163917
-0.002527 0.000532 0.121142 0.297320 -0.307330 -0.663536 -0.036374 1 0 0 0 0 0 1 164913
-0.002527 0.000532 0.121142 0.302149 -0.308660 -0.664708 -0.036405 1 0 0 0 0 0 1 165924
-0.002527 0.000532 0.121142 0.304690 -0.309468 -0.665482 -0.036437 1 0 0 0 0 0 1 166936
-0.002527 0.000532 0.121142 0.306098 -0.310002 -0.666120 -0.036468 1 0 0 0 0 0 1 167921
-0.002527 0.000532 0.121142 0.306916 -0.310398 -0.666721 -0.036499 1 0 0 0 0 0 1 168910
-0.002532 0.000550 0.121131 0.379368 -0.557823 -0.521949 -0.036530 1 0 0 0 0 0 1 169920
-0.002535 0.000559 0.121127 0.355187 -0.469039 -0.596856 -0.036562 1 0 0 0 0 0 1 170919
-0.002536 0.000564 0.121126 0.336333 -0.403431 -0.635937 -0.036593 1 0 0 0 0 0 1 171920
-0.002537 0.000566 0.121125 0.326040 -0.368597 -0.651233 -0.036624 1 0 0 0 0 0 1 172910
-0.002537 0.000567 0.121125 0.320840 -0.351090 -0.657073 -0.036655 1 0 0 0 0 0 1 173918
-0.002537 0.000568 0.121125 0.318326 -0.342448 -0.659496 -0.036686 1 0 0 0 0 0 1 174917
-0.002537 0.000568 0.121125 0.317175 -0.338262 -0.660708 -0.036718 1 0 0 0 0 0 1 175919
-0.002537 0.000568 0.121125 0.316723 -0.336311 -0.661499 -0.036749 1 0 0 0 0 0 1 176909
-0.002518 0.000564 0.121115 0.056492 -0.273870 -0.529472 -0.036780 1 0 0 0 0 0 1 177919
-0.002509 0.000561 0.121112 0.151830 -0.296073 -0.597876 -0.036812 1 0 0 0 0 0 1 178941
-0.002504 0.000560 0.121111 0.221304 -0.312488 -0.633589 -0.036843 1 0 0 0 0 0 1 179931
-0.002502 0.000560 0.121110 0.258068 -0.321294 -0.647582 -0.036874 1 0 0 0 0 0 1 180916
-0.002501 0.000559 0.121110 0.276663 -0.325882 -0.652964 -0.036905 1 0 0 0 0 0 1 181914
-0.002500 0.000559 0.121110 0.286069 -0.328315 -0.655211 -0.036937 1 0 0 0 0 0 1 182935
-0.002500 0.000559 0.121110 0.290879 -0.329662 -0.656366 -0.036968 1 0 0 0 0 0 1 183924
-0.002500 0.000559 0.121110 0.293397 -0.330467 -0.657122 -0.036999 1 0 0 0 0 0 1 184918
-0.002500 0.000559 0.121110 0.294775 -0.331026 -0.657759 -0.037030 1 0 0 0 0 0 1 185925
-0.002499 0.000559 0.121110 0.295602 -0.331436 -0.658337 -0.037062 1 0 0 0 0 0 1 186936
-0.002499 0.000559 0.121110 0.296129 -0.331779 -0.658895 -0.037093 1 0 0 0 0 0 1 187931
-0.002499 0.000559 0.121110 0.296522 -0.332112 -0.659456 -0.037124 1 0 0 0 0 0 1 188924
-0.002499 0.000559 0.121110 0.296839 -0.332400 -0.660012 -0.037156 1 0 0 0 0 0 1 189927
-0.002499 0.000559 0.121110 0.297141 -0.332695 -0.660607 -0.037189 1 0 0 0 0 0 1 190990
-0.002499 0.000559 0.121110 0.297414 -0.332977 -0.661151 -0.037220 1 0 0 0 0 0 1 191981
-0.002499 0.000559 0.121110 0.297666 -0.333256 -0.661704 -0.037251 1 0 0 0 0 0 1 192980
-0.002499 0.000559 0.121110 0.297928 -0.333538 -0.662265 -0.037282 1 0 0 0 0 0 1 193980
-0.002499 0.000559 0.121110 0.298191 -0.333832 -0.662849 -0.037315 1 0 0 0 0 0 1 195030
-0.002505 0.000577 0.121100 0.370381 -0.581318 -0.517831 -0.037345 1 0 0 0 0 0 1 195989
-0.002507 0.000586 0.121096 0.346079 -0.492689 -0.592697 -0.037376 1 0 0 0 0 0 1 196987
-0.002509 0.000591 0.121094 0.327154 -0.427153 -0.631763 -0.037407 1 0 0 0 0 0 1 197959
-0.002510 0.000593 0.121094 0.316853 -0.392385 -0.647046 -0.037439 1 0 0 0 0 0 1 198991
-0.002510 0.000594 0.121094 0.311604 -0.374890 -0.652870 -0.037470 1 0 0 0 0 0 1 199984
-0.002510 0.000595 0.121094 0.309066 -0.366278 -0.655264 -0.037501 1 0 0 0 0 0 1 200979
-0.002510 0.000595 0.121094 0.307903 -0.362111 -0.656478 -0.037532 1 0 0 0 0 0 1 201978
-0.002510 0.000595 0.121094 0.307458 -0.360182 -0.657256 -0.037565 1 0 0 0 0 0 1 203017
-0.002510 0.000595 0.121094 0.307341 -0.359363 -0.657870 -0.037595 1 0 0 0 0 0 1 203979
-0.002510 0.000596 0.121094 0.307411 -0.359098 -0.658446 -0.037626 1 0 0 0 0 0 1 204978
-0.002510 0.000596 0.121094 0.307578 -0.359115 -0.658999 -0.037657 1 0 0 0 0 0 1 205977
-0.002510 0.000596 0.121094 0.307792 -0.359271 -0.659552 -0.037689 1 0 0 0 0 0 1 206995
-0.002510 0.000596 0.121094 0.308023 -0.359496 -0.660103 -0.037720 1 0 0 0 0 0 1 207978
-0.002510 0.000596 0.121094 0.308266 -0.359755 -0.660652 -0.037751 1 0 0 0 0 0 1 208979
-0.002510 0.000596 0.121094 0.308509 -0.360047 -0.661194 -0.037782 1 0 0 0 0 0 1 209980
-0.002510 0.000596 0.121094 0.308771 -0.360329 -0.661747 -0.037814 1 0 0 0 0 0 1 210993
-0.002510 0.000596 0.121094 0.309022 -0.360620 -0.662286 -0.037845 1 0 0 0 0 0 1 211977
-0.002510 0.000596 0.121094 0.309278 -0.360917 -0.662832 -0.037876 1 0 0 0 0 0 1 212977
-0.002510 0.000596 0.121094 0.309533 -0.361215 -0.663379 -0.037907 1 0 0 0 0 0 1 213976
-0.002510 0.000596 0.121094 0.309798 -0.361524 -0.663946 -0.037939 1 0 0 0 0 0 1 215013
-0.002510 0.000596 0.121094 0.310032 -0.361808 -0.664467 -0.037970 1 0 0 0 0 0 1 215977
-0.002510 0.000596 0.121094 0.310298 -0.362108 -0.665019 -0.038001 1 0 0 0 0 0 1 216977
-0.002491 0.000591 0.121084 0.050157 -0.300708 -0.532622 -0.038032 1 0 0 0 0 0 1 217976
-0.002482 0.000589 0.121081 0.145408 -0.323448 -0.600976 -0.038064 1 0 0 0 0 0 1 219011
-0.002477 0.000588 0.121079 0.214824 -0.340137 -0.636643 -0.038094 1 0 0 0 0 0 1 219969
-0.002475 0.000587 0.121079 0.251563 -0.349098 -0.650621 -0.038126 1 0 0 0 0 0 1 220981
-0.002474 0.000587 0.121079 0.270137 -0.353740 -0.655971 -0.038157 1 0 0 0 0 0 1 221973
-0.002473 0.000587 0.121079 0.279532 -0.356233 -0.658218 -0.038189 1 0 0 0 0 0 1 223000
-0.002473 0.000587 0.121079 0.284324 -0.357606 -0.659350 -0.038220 1 0 0 0 0 0 1 223985
-0.002473 0.000587 0.121079 0.286822 -0.358421 -0.660083 -0.038250 1 0 0 0 0 0 1 224965
-0.002472 0.000587 0.121079 0.288197 -0.358997 -0.660693 -0.038282 1 0 0 0 0 0 1 225976
-0.002472 0.000587 0.121079 0.289016 -0.359425 -0.661283 -0.038314 1 0 0 0 0 0 1 227005
-0.002472 0.000587 0.121079 0.289520 -0.359797 -0.661818 -0.038345 1 0 0 0 0 0 1 227981
-0.002472 0.000587 0.121079 0.289901 -0.360115 -0.662352 -0.038376 1 0 0 0 0 0 1 228978
-0.002472 0.000587 0.121079 0.290206 -0.360424 -0.662901 -0.038407 1 0 0 0 0 0 1 229976
-0.002472 0.000587 0.121079 0.290475 -0.360729 -0.663445 -0.038439 1 0 0 0 0 0 1 230995
-0.002472 0.000587 0.121079 0.290731 -0.361014 -0.663978 -0.038470 1 0 0 0 0 0 1 231986
-0.002472 0.000587 0.121079 0.290976 -0.361330 -0.664523 -0.038501 1 0 0 0 0 0 1 232986
-0.002472 0.000587 0.121079 0.291220 -0.361615 -0.665053 -0.038532 1 0 0 0 0 0 1 233980
-0.002472 0.000587 0.121079 0.291457 -0.361907 -0.665592 -0.038563 1 0 0 0 0 0 1 234980
-0.002472 0.000587 0.121079 0.291693 -0.362201 -0.666131 -0.038595 1 0 0 0 0 0 1 235980
-0.002472 0.000587 0.121079 0.291924 -0.362488 -0.666659 -0.038625 1 0 0 0 0 0 1 236959
-0.002472 0.000587 0.121079 0.292168 -0.362797 -0.667219 -0.038657 1 0 0 0 0 0 1 237974
-0.002472 0.000587 0.121079 0.292407 -0.363089 -0.667762 -0.038689 1 0 0 0 0 0 1 239002
-0.002472 0.000587 0.121079 0.292634 -0.363362 -0.668294 -0.038720 1 0 0 0 0 0 1 239977
-0.002472 0.000587 0.121079 0.292874 -0.363667 -0.668830 -0.038751 1 0 0 0 0 0 1 240983
-0.002472 0.000587 0.121079 0.293107 -0.363956 -0.669360 -0.038782 1 0 0 0 0 0 1 241966
-0.002472 0.000587 0.121079 0.293363 -0.364262 -0.669923 -0.038814 1 0 0 0 0 0 1 242999
-0.002472 0.000587 0.121079 0.293580 -0.364542 -0.670438 -0.038844 1 0 0 0 0 0 1 243963
-0.002472 0.000587 0.121079 0.293808 -0.364846 -0.670987 -0.038876 1 0 0 0 0 0 1 244970
-0.002472 0.000587 0.121079 0.294051 -0.365131 -0.671518 -0.038907 1 0 0 0 0 0 1 245966
-0.002472 0.000587 0.121079 0.294295 -0.365433 -0.672074 -0.038939 1 0 0 0 0 0 1 246999
-0.002472 0.000587 0.121079 0.294595 -0.365785 -0.672751 -0.038977 1 0 0 0 0 0 1 248230
-0.002472 0.000587 0.121079 0.294759 -0.366006 -0.673133 -0.039000 1 0 0 0 0 0 1 248959
-0.002472 0.000587 0.121079 0.294998 -0.366304 -0.673678 -0.039032 1 0 0 0 0 0 1 249972
-0.002472 0.000587 0.121079 0.295240 -0.366605 -0.674231 -0.039064 1 0 0 0 0 0 1 250998
-0.002472 0.000587 0.121079 0.295457 -0.366875 -0.674727 -0.039093 1 0 0 0 0 0 1 251917
-0.002453 0.000582 0.121069 0.035095 -0.305429 -0.542021 -0.039124 1 0 0 0 0 0 1 252906
-0.002444 0.000580 0.121066 0.130096 -0.328096 -0.610354 -0.039155 1 0 0 0 0 0 1 253917
-0.002439 0.000579 0.121064 0.199394 -0.344755 -0.646047 -0.039186 1 0 0 0 0 0 1 254918
-0.002437 0.000578 0.121064 0.236047 -0.353703 -0.660031 -0.039218 1 0 0 0 0 0 1 255920
-0.002436 0.000578 0.121064 0.254576 -0.358344 -0.665373 -0.039249 1 0 0 0 0 0 1 256907
-0.002435 0.000578 0.121064 0.263939 -0.360806 -0.667605 -0.039280 1 0 0 0 0 0 1 257916
-0.002435 0.000578 0.121064 0.268698 -0.362172 -0.668734 -0.039311 1 0 0 0 0 0 1 258916
-0.002435 0.000578 0.121064 0.271185 -0.363011 -0.669459 -0.039343 1 0 0 0 0 0 1 259918
-0.002440 0.000596 0.121053 0.344686 -0.611223 -0.524160 -0.039374 1 0 0 0 0 0 1 260906
-0.002442 0.000605 0.121049 0.320961 -0.523108 -0.598939 -0.039405 1 0 0 0 0 0 1 261917
-0.002444 0.000609 0.121048 0.302333 -0.457863 -0.637958 -0.039437 1 0 0 0 0 0 1 262925
-0.002445 0.000612 0.121047 0.292170 -0.423201 -0.653190 -0.039468 1 0 0 0 0 0 1 263917
-0.002445 0.000613 0.121047 0.286987 -0.405780 -0.658989 -0.039499 1 0 0 0 0 0 1 264918
-0.002445 0.000613 0.121047 0.284450 -0.397193 -0.661355 -0.039530 1 0 0 0 0 0 1 265907
-0.002445 0.000614 0.121047 0.283278 -0.393065 -0.662535 -0.039562 1 0 0 0 0 0 1 266926
-0.002445 0.000614 0.121047 0.282803 -0.391139 -0.663284 -0.039593 1 0 0 0 0 0 1 267912
-0.002445 0.000614 0.121047 0.282663 -0.390334 -0.663888 -0.039624 1 0 0 0 0 0 1 268917
-0.002445 0.000614 0.121047 0.282722 -0.390081 -0.664426 -0.039655 1 0 0 0 0 0 1 269906
-0.002445 0.000614 0.121047 0.282854 -0.390113 -0.664982 -0.039687 1 0 0 0 0 0 1 270931
-0.002445 0.000614 0.121047 0.283020 -0.390279 -0.665505 -0.039718 1 0 0 0 0 0 1 271921
-0.002445 0.000614 0.121047 0.283235 -0.390525 -0.666036 -0.039749 1 0 0 0 0 0 1 272932
-0.002426 0.000609 0.121037 0.022754 -0.328996 -0.533117 -0.039780 1 0 0 0 0 0 1 273920
-0.002417 0.000607 0.121034 0.117597 -0.351671 -0.601467 -0.039812 1 0 0 0 0 0 1 274949
-0.002412 0.000606 0.121033 0.186792 -0.368322 -0.637136 -0.039843 1 0 0 0 0 0 1 275914
-0.002410 0.000605 0.121032 0.223393 -0.377245 -0.651099 -0.039874 1 0 0 0 0 0 1 276916
-0.002409 0.000605 0.121032 0.241880 -0.381899 -0.656412 -0.039905 1 0 0 0 0 0 1 277899
-0.002408 0.000605 0.121032 0.251215 -0.384387 -0.658646 -0.039937 1 0 0 0 0 0 1 278927
-0.002408 0.000605 0.121032 0.255961 -0.385756 -0.659750 -0.039968 1 0 0 0 0 0 1 279919
-0.002408 0.000605 0.121032 0.258494 -0.386677 -0.660607 -0.040007 1 0 0 0 0 0 1 281182
-0.002407 0.000605 0.121032 0.259774 -0.387165 -0.661053 -0.040030 1 0 0 0 0 0 1 281909
-0.002407 0.000605 0.121032 0.260547 -0.387613 -0.661606 -0.040061 1 0 0 0 0 0 1 282910
-0.002407 0.000605 0.121032 0.261037 -0.387977 -0.662130 -0.040093 1 0 0 0 0 0 1 283920
-0.002407 0.000605 0.121032 0.261379 -0.388310 -0.662648 -0.040124 1 0 0 0 0 0 1 284919
-0.002407 0.000605 0.121032 0.261644 -0.388638 -0.663163 -0.040155 1 0 0 0 0 0 1 285919
-0.002407 0.000605 0.121032 0.261891 -0.388958 -0.663689 -0.040187 1 0 0 0 0 0 1 286942
-0.002407 0.000605 0.121032 0.262104 -0.389256 -0.664198 -0.040218 1 0 0 0 0 0 1 287917
-0.002407 0.000605 0.121032 0.262329 -0.389553 -0.664715 -0.040249 1 0 0 0 0 0 1 288918
-0.002407 0.000605 0.121032 0.262540 -0.389869 -0.665227 -0.040280 1 0 0 0 0 0 1 289924
-0.002407 0.000605 0.121032 0.262755 -0.390182 -0.665786 -0.040314 1 0 0 0 0 0 1 290995
-0.002388 0.000600 0.121022 0.002241 -0.328691 -0.532634 -0.040345 1 0 0 0 0 0 1 291986
-0.002379 0.000598 0.121019 0.096889 -0.351329 -0.601019 -0.040376 1 0 0 0 0 0 1 292993
-0.002374 0.000597 0.121018 0.166012 -0.367970 -0.636715 -0.040407 1 0 0 0 0 0 1 293979
-0.002372 0.000596 0.121017 0.202556 -0.376903 -0.650672 -0.040439 1 0 0 0 0 0 1 294993
-0.002371 0.000596 0.121017 0.221023 -0.381534 -0.655991 -0.040470 1 0 0 0 0 0 1 295977
-0.002370 0.000596 0.121017 0.230326 -0.384004 -0.658207 -0.040501 1 0 0 0 0 0 1 296974
-0.002370 0.000596 0.121017 0.235055 -0.385382 -0.659306 -0.040532 1 0 0 0 0 0 1 297979
-0.002370 0.000596 0.121017 0.237509 -0.386228 -0.660033 -0.040565 1 0 0 0 0 0 1 299017
-0.002370 0.000596 0.121017 0.238819 -0.386793 -0.660605 -0.040595 1 0 0 0 0 0 1 299977
-0.002369 0.000596 0.121017 0.239576 -0.387216 -0.661129 -0.040626 1 0 0 0 0 0 1 300971
-0.002369 0.000596 0.121017 0.240030 -0.387588 -0.661652 -0.040657 1 0 0 0 0 0 1 301973
-0.002369 0.000596 0.121017 0.240361 -0.387914 -0.662164 -0.040689 1 0 0 0 0 0 1 302985
-0.002369 0.000596 0.121017 0.240619 -0.388239 -0.662678 -0.040720 1 0 0 0 0 0 1 303986
-0.002369 0.000596 0.121017 0.240844 -0.388548 -0.663185 -0.040751 1 0 0 0 0 0 1 304985
-0.002375 0.000614 0.121006 0.313339 -0.636796 -0.517538 -0.040783 1 0 0 0 0 0 1 305991
-0.002377 0.000623 0.121003 0.289052 -0.548847 -0.592260 -0.040817 1 0 0 0 0 0 1 307099
-0.002379 0.000628 0.121001 0.270132 -0.483627 -0.631150 -0.040845 1 0 0 0 0 0 1 307987
-0.002380 0.000630 0.121001 0.259793 -0.449004 -0.646333 -0.040875 1 0 0 0 0 0 1 308953
-0.002380 0.000631 0.121001 0.254536 -0.431631 -0.652105 -0.040907 1 0 0 0 0 0 1 309978
-0.002380 0.000632 0.121001 0.251964 -0.423071 -0.654470 -0.040940 1 0 0 0 0 0 1 311016
-0.002393 0.000618 0.120990 0.426437 -0.229921 -0.509676 -0.040970 1 0 0 0 0 0 1 311977
-0.002400 0.000611 0.120986 0.364537 -0.295748 -0.584407 -0.041001 1 0 0 0 0 0 1 312973
-0.002403 0.000608 0.120985 0.317981 -0.344851 -0.623373 -0.041032 1 0 0 0 0 0 1 313980
-0.002405 0.000606 0.120984 0.292952 -0.371090 -0.638557 -0.041064 1 0 0 0 0 0 1 314995
-0.002386 0.000601 0.120975 0.019421 -0.322647 -0.510505 -0.041094 1 0 0 0 0 0 1 315961
-0.002377 0.000598 0.120971 0.107418 -0.351813 -0.580687 -0.041126 1 0 0 0 0 0 1 316977
-0.002373 0.000597 0.120970 0.173166 -0.371719 -0.617018 -0.041157 1 0 0 0 0 0 1 317986
-0.002371 0.000596 0.120969 0.208021 -0.382275 -0.631171 -0.041189 1 0 0 0 0 0 1 318992
-0.002370 0.000596 0.120969 0.225650 -0.387712 -0.636549 -0.041220 1 0 0 0 0 0 1 319993
-0.002369 0.000596 0.120969 0.234523 -0.390594 -0.638745 -0.041251 1 0 0 0 0 0 1 320984
-0.002369 0.000596 0.120969 0.239043 -0.392181 -0.639842 -0.041282 1 0 0 0 0 0 1 321985
-0.002369 0.000596 0.120969 0.241397 -0.393128 -0.640555 -0.041315 1 0 0 0 0 0 1 323023
-0.002369 0.000596 0.120969 0.242654 -0.393731 -0.641086 -0.041345 1 0 0 0 0 0 1 323981
-0.002368 0.000596 0.120969 0.243372 -0.394190 -0.641591 -0.041376 1 0 0 0 0 0 1 324974
-0.002368 0.000596 0.120969 0.243818 -0.394557 -0.642078 -0.041406 1 0 0 0 0 0 1 325950
-0.002368 0.000596 0.120969 0.244153 -0.394918 -0.642590 -0.041439 1 0 0 0 0 0 1 327011
-0.002368 0.000596 0.120969 0.244388 -0.395219 -0.643062 -0.041470 1 0 0 0 0 0 1 327976
-0.002368 0.000596 0.120969 0.244611 -0.395525 -0.643544 -0.041501 1 0 0 0 0 0 1 328972
-0.002368 0.000596 0.120969 0.244811 -0.395835 -0.644022 -0.041532 1 0 0 0 0 0 1 329961
-0.002368 0.000596 0.120969 0.245013 -0.396145 -0.644526 -0.041564 1 0 0 0 0 0 1 330988
-0.002368 0.000596 0.120969 0.245198 -0.396442 -0.645009 -0.041595 1 0 0 0 0 0 1 331982
-0.002368 0.000596 0.120969 0.245381 -0.396737 -0.645490 -0.041626 1 0 0 0 0 0 1 332974
-0.002368 0.000596 0.120969 0.245561 -0.397030 -0.645965 -0.041656 1 0 0 0 0 0 1 333955
-0.002368 0.000596 0.120969 0.245752 -0.397334 -0.646466 -0.041690 1 0 0 0 0 0 1 335015
-0.002368 0.000596 0.120969 0.245922 -0.397613 -0.646914 -0.041718 1 0 0 0 0 0 1 335917
-0.002368 0.000596 0.120969 0.246112 -0.397899 -0.647387 -0.041749 1 0 0 0 0 0 1 336904
-0.002368 0.000596 0.120969 0.246291 -0.398208 -0.647883 -0.041780 1 0 0 0 0 0 1 337914
-0.002368 0.000596 0.120969 0.246482 -0.398497 -0.648361 -0.041811 1 0 0 0 0 0 1 338913
-0.002368 0.000596 0.120969 0.246659 -0.398802 -0.648850 -0.041842 1 0 0 0 0 0 1 339909
-0.002368 0.000596 0.120969 0.246851 -0.399093 -0.649331 -0.041874 1 0 0 0 0 0 1 340914
-0.002368 0.000596 0.120969 0.247026 -0.399396 -0.649816 -0.041905 1 0 0 0 0 0 1 341903
-0.002368 0.000596 0.120969 0.247221 -0.399691 -0.650304 -0.041937 1 0 0 0 0 0 1 342922
-0.002368 0.000596 0.120969 0.247395 -0.399992 -0.650786 -0.041967 1 0 0 0 0 0 1 343905
-0.002368 0.000596 0.120969 0.247568 -0.400291 -0.651270 -0.041999 1 0 0 0 0 0 1 344914
-0.002368 0.000596 0.120969 0.247769 -0.400579 -0.651748 -0.042030 1 0 0 0 0 0 1 345903
-0.002368 0.000596 0.120969 0.247950 -0.400891 -0.652248 -0.042062 1 0 0 0 0 0 1 346923
-0.002368 0.000596 0.120969 0.248141 -0.401178 -0.652723 -0.042093 1 0 0 0 0 0 1 347915
-0.002368 0.000596 0.120969 0.248318 -0.401484 -0.653213 -0.042124 1 0 0 0 0 0 1 348914
-0.002368 0.000596 0.120969 0.248507 -0.401771 -0.653687 -0.042155 1 0 0 0 0 0 1 349904
-0.002368 0.000596 0.120969 0.248688 -0.402082 -0.654187 -0.042187 1 0 0 0 0 0 1 350923
-0.002368 0.000596 0.120969 0.248878 -0.402371 -0.654663 -0.042218 1 0 0 0 0 0 1 351918
-0.002368 0.000596 0.120969 0.249053 -0.402672 -0.655147 -0.042248 1 0 0 0 0 0 1 352903
-0.002368 0.000596 0.120969 0.249244 -0.402962 -0.655626 -0.042280 1 0 0 0 0 0 1 353904
-0.002368 0.000596 0.120969 0.249413 -0.403271 -0.656120 -0.042312 1 0 0 0 0 0 1 354924
-0.002368 0.000596 0.120969 0.249603 -0.403566 -0.656600 -0.042342 1 0 0 0 0 0 1 355903
-0.002368 0.000596 0.120969 0.249798 -0.403858 -0.657084 -0.042374 1 0 0 0 0 0 1 356913
-0.002368 0.000596 0.120969 0.249973 -0.404161 -0.657569 -0.042405 1 0 0 0 0 0 1 357903
-0.002368 0.000596 0.120969 0.250170 -0.404459 -0.658062 -0.042437 1 0 0 0 0 0 1 358931
-0.002368 0.000596 0.120969 0.250342 -0.404757 -0.658539 -0.042467 1 0 0 0 0 0 1 359904
-0.002368 0.000596 0.120969 0.250534 -0.405048 -0.659019 -0.042499 1 0 0 0 0 0 1 360907
-0.002368 0.000596 0.120969 0.250714 -0.405358 -0.659517 -0.042530 1 0 0 0 0 0 1 361921
-0.002368 0.000596 0.120969 0.250909 -0.405653 -0.660004 -0.042562 1 0 0 0 0 0 1 362940
-0.002368 0.000596 0.120969 0.251068 -0.405947 -0.660475 -0.042592 1 0 0 0 0 0 1 363911
-0.002368 0.000596 0.120969 0.251264 -0.406252 -0.660971 -0.042624 1 0 0 0 0 0 1 364922
-0.002368 0.000596 0.120969 0.251454 -0.406535 -0.661439 -0.042655 1 0 0 0 0 0 1 365901
-0.002368 0.000596 0.120969 0.251632 -0.406843 -0.661934 -0.042686 1 0 0 0 0 0 1 366909
-0.002368 0.000596 0.120969 0.251826 -0.407137 -0.662418 -0.042718 1 0 0 0 0 0 1 367921
-0.002368 0.000596 0.120969 0.252002 -0.407441 -0.662906 -0.042749 1 0 0 0 0 0 1 368915
-0.002368 0.000596 0.120969 0.252199 -0.407746 -0.663384 -0.042781 1 0 0 0 0 0 1 369928
-0.002368 0.000596 0.120969 0.252378 -0.408049 -0.663893 -0.042813 1 0 0 0 0 0 1 370953
-0.002368 0.000596 0.120969 0.252563 -0.408328 -0.664355 -0.042843 1 0 0 0 0 0 1 371918
-0.002368 0.000596 0.120969 0.252740 -0.408633 -0.664844 -0.042874 1 0 0 0 0 0 1 372916
-0.002368 0.000596 0.120969 0.252911 -0.408929 -0.665324 -0.042905 1 0 0 0 0 0 1 373917
-0.002368 0.000596 0.120969 0.253115 -0.409223 -0.665811 -0.042937 1 0 0 0 0 0 1 374924
-0.002368 0.000596 0.120969 0.253292 -0.409527 -0.666299 -0.042968 1 0 0 0 0 0 1 375917
-0.002368 0.000596 0.120969 0.253484 -0.409817 -0.666779 -0.042999 1 0 0 0 0 0 1 376920
-0.002368 0.000596 0.120969 0.253658 -0.410119 -0.667262 -0.043030 1 0 0 0 0 0 1 377905
-0.002368 0.000596 0.120969 0.253858 -0.410422 -0.667762 -0.043062 1 0 0 0 0 0 1 378950
-0.002368 0.000596 0.120969 0.254030 -0.410719 -0.668239 -0.043093 1 0 0 0 0 0 1 379921
-0.002368 0.000596 0.120969 0.254221 -0.411009 -0.668718 -0.043124 1 0 0 0 0 0 1 380921
-0.002368 0.000596 0.120969 0.254395 -0.411309 -0.669199 -0.043155 1 0 0 0 0 0 1 381902
-0.002368 0.000596 0.120969 0.254581 -0.411607 -0.669689 -0.043187 1 0 0 0 0 0 1 382939
-0.002368 0.000596 0.120969 0.254764 -0.411908 -0.670174 -0.043218 1 0 0 0 0 0 1 383916
-0.002368 0.000596 0.120969 0.254947 -0.412205 -0.670656 -0.043249 1 0 0 0 0 0 1 384907
-0.002368 0.000596 0.120969 0.255143 -0.412499 -0.671142 -0.043280 1 0 0 0 0 0 1 385924
-0.002368 0.000596 0.120969 0.255319 -0.412805 -0.671632 -0.043312 1 0 0 0 0 0 1 386923
-0.002368 0.000596 0.120969 0.255506 -0.413087 -0.672099 -0.043342 1 0 0 0 0 0 1 387898
-0.002368 0.000596 0.120969 0.255687 -0.413398 -0.672598 -0.043374 1 0 0 0 0 0 1 388916
-0.002368 0.000596 0.120969 0.255875 -0.413682 -0.673067 -0.043405 1 0 0 0 0 0 1 389897
-0.002368 0.000596 0.120969 0.256057 -0.413996 -0.673572 -0.043437 1 0 0 0 0 0 1 390925
-0.002368 0.000596 0.120969 0.256247 -0.414283 -0.674045 -0.043468 1 0 0 0 0 0 1 391914
-0.002368 0.000596 0.120969 0.256412 -0.414586 -0.674530 -0.043499 1 0 0 0 0 0 1 392916
-0.002368 0.000596 0.120969 0.256606 -0.414888 -0.675021 -0.043530 1 0 0 0 0 0 1 393917
-0.002368 0.000596 0.120969 0.256804 -0.415186 -0.675514 -0.043562 1 0 0 0 0 0 1 394946
-0.002368 0.000596 0.120969 0.256976 -0.415483 -0.675991 -0.043593 1 0 0 0 0 0 1 395918
-0.002374 0.000614 0.120958 0.329655 -0.664443 -0.529809 -0.043623 1 0 0 0 0 0 1 396896
-0.002376 0.000623 0.120955 0.305486 -0.576915 -0.604293 -0.043655 1 0 0 0 0 0 1 397912
-0.002378 0.000627 0.120953 0.286654 -0.511968 -0.643182 -0.043687 1 0 0 0 0 0 1 398937
-0.002379 0.000630 0.120953 0.276352 -0.477467 -0.658329 -0.043718 1 0 0 0 0 0 1 399914
-0.002379 0.000631 0.120953 0.271118 -0.460138 -0.664053 -0.043749 1 0 0 0 0 0 1 400919
-0.002379 0.000631 0.120953 0.268531 -0.451611 -0.666365 -0.043780 1 0 0 0 0 0 1 401916
-0.002379 0.000632 0.120953 0.267323 -0.447489 -0.667501 -0.043812 1 0 0 0 0 0 1 402921
-0.002379 0.000632 0.120953 0.266796 -0.445578 -0.668197 -0.043843 1 0 0 0 0 0 1 403914
-0.002379 0.000632 0.120953 0.266637 -0.444799 -0.668748 -0.043874 1 0 0 0 0 0 1 404914
-0.002379 0.000632 0.120953 0.266644 -0.444557 -0.669252 -0.043905 1 0 0 0 0 0 1 405914
-0.002379 0.000632 0.120953 0.266740 -0.444599 -0.669760 -0.043937 1 0 0 0 0 0 1 406938
-0.002379 0.000632 0.120953 0.266882 -0.444774 -0.670216 -0.043968 1 0 0 0 0 0 1 407914
-0.002379 0.000632 0.120953 0.267060 -0.445014 -0.670698 -0.043999 1 0 0 0 0 0 1 408913
-0.002379 0.000632 0.120953 0.267231 -0.445300 -0.671184 -0.044030 1 0 0 0 0 0 1 409916
-0.002379 0.000632 0.120953 0.267413 -0.445600 -0.671643 -0.044061 1 0 0 0 0 0 1 410906
-0.002379 0.000632 0.120953 0.267601 -0.445906 -0.672129 -0.044093 1 0 0 0 0 0 1 411914
-0.002379 0.000632 0.120953 0.267790 -0.446221 -0.672606 -0.044124 1 0 0 0 0 0 1 412913
-0.002379 0.000632 0.120953 0.267984 -0.446517 -0.673082 -0.044155 1 0 0 0 0 0 1 413914
-0.002379 0.000632 0.120953 0.268174 -0.446859 -0.673570 -0.044187 1 0 0 0 0 0 1 414937
-0.002379 0.000632 0.120953 0.268375 -0.447174 -0.674048 -0.044219 1 0 0 0 0 0 1 415956
-0.002360 0.000628 0.120943 0.006874 -0.385433 -0.540185 -0.044251 1 0 0 0 0 0 1 416969
-0.002351 0.000625 0.120939 0.100830 -0.407957 -0.608348 -0.044281 1 0 0 0 0 0 1 417953
-0.002346 0.000624 0.120938 0.169596 -0.424548 -0.643996 -0.044314 1 0 0 0 0 0 1 419010
-0.002344 0.000624 0.120938 0.205935 -0.433406 -0.657836 -0.044342 1 0 0 0 0 0 1 419902
-0.002343 0.000623 0.120938 0.224297 -0.438045 -0.663112 -0.044374 1 0 0 0 0 0 1 420911
-0.002342 0.000623 0.120938 0.233549 -0.440508 -0.665276 -0.044405 1 0 0 0 0 0 1 421901
-0.002342 0.000623 0.120938 0.238238 -0.441908 -0.666351 -0.044437 1 0 0 0 0 0 1 422926
-0.002342 0.000623 0.120938 0.240656 -0.442748 -0.667009 -0.044467 1 0 0 0 0 0 1 423903
-0.002341 0.000623 0.120938 0.241952 -0.443329 -0.667554 -0.044499 1 0 0 0 0 0 1 424912
-0.002341 0.000623 0.120938 0.242696 -0.443777 -0.668053 -0.044530 1 0 0 0 0 0 1 425914
-0.002341 0.000623 0.120938 0.243146 -0.444165 -0.668523 -0.044561 1 0 0 0 0 0 1 426912
-0.002341 0.000623 0.120938 0.243450 -0.444498 -0.669001 -0.044593 1 0 0 0 0 0 1 427912
-0.002341 0.000623 0.120938 0.243699 -0.444824 -0.669464 -0.044623 1 0 0 0 0 0 1 428901
-0.002341 0.000623 0.120938 0.243901 -0.445146 -0.669930 -0.044655 1 0 0 0 0 0 1 429912
-0.002341 0.000623 0.120938 0.244099 -0.445466 -0.670414 -0.044687 1 0 0 0 0 0 1 430920
-0.002341 0.000623 0.120938 0.244272 -0.445785 -0.670869 -0.044717 1 0 0 0 0 0 1 431903
-0.002341 0.000623 0.120938 0.244450 -0.446081 -0.671344 -0.044749 1 0 0 0 0 0 1 432916
-0.002341 0.000623 0.120938 0.244614 -0.446406 -0.671805 -0.044780 1 0 0 0 0 0 1 433901
-0.002341 0.000623 0.120938 0.244795 -0.446717 -0.672277 -0.044812 1 0 0 0 0 0 1 434921
-0.002341 0.000623 0.120938 0.244964 -0.447022 -0.672756 -0.044842 1 0 0 0 0 0 1 435902
-0.002341 0.000623 0.120938 0.245136 -0.447336 -0.673211 -0.044874 1 0 0 0 0 0 1 436911
-0.002341 0.000623 0.120938 0.245293 -0.447641 -0.673686 -0.044905 1 0 0 0 0 0 1 437900
-0.002341 0.000623 0.120938 0.245478 -0.447961 -0.674152 -0.044937 1 0 0 0 0 0 1 438920
-0.002347 0.000641 0.120927 0.318242 -0.697216 -0.527676 -0.044967 1 0 0 0 0 0 1 439901
-0.002349 0.000650 0.120923 0.294112 -0.609940 -0.602115 -0.044999 1 0 0 0 0 0 1 440911
-0.002351 0.000655 0.120922 0.275292 -0.545127 -0.640946 -0.045030 1 0 0 0 0 0 1 441900
-0.002352 0.000657 0.120921 0.265004 -0.510720 -0.656079 -0.045062 1 0 0 0 0 0 1 442929
-0.002352 0.000658 0.120921 0.259753 -0.493435 -0.661778 -0.045092 1 0 0 0 0 0 1 443901
-0.002352 0.000659 0.120921 0.257171 -0.484911 -0.664090 -0.045123 1 0 0 0 0 0 1 444901
-0.002352 0.000659 0.120921 0.255950 -0.480832 -0.665200 -0.045155 1 0 0 0 0 0 1 445920
-0.002352 0.000659 0.120921 0.255428 -0.478952 -0.665896 -0.045187 1 0 0 0 0 0 1 446940
-0.002352 0.000659 0.120921 0.255237 -0.478166 -0.666420 -0.045218 1 0 0 0 0 0 1 447912
-0.002352 0.000659 0.120921 0.255220 -0.477945 -0.666914 -0.045249 1 0 0 0 0 0 1 448909
-0.002352 0.000659 0.120921 0.255329 -0.477991 -0.667382 -0.045280 1 0 0 0 0 0 1 449910
-0.002352 0.000659 0.120921 0.255457 -0.478189 -0.667853 -0.045312 1 0 0 0 0 0 1 450926
-0.002352 0.000659 0.120921 0.255609 -0.478445 -0.668299 -0.045342 1 0 0 0 0 0 1 451905
-0.002352 0.000659 0.120921 0.255768 -0.478752 -0.668775 -0.045374 1 0 0 0 0 0 1 452925
-0.002352 0.000659 0.120921 0.255947 -0.479059 -0.669236 -0.045405 1 0 0 0 0 0 1 453923
-0.002352 0.000659 0.120921 0.256130 -0.479399 -0.669713 -0.045438 1 0 0 0 0 0 1 454959
-0.002352 0.000659 0.120921 0.256284 -0.479701 -0.670156 -0.045468 1 0 0 0 0 0 1 455919
-0.002352 0.000659 0.120921 0.256463 -0.480014 -0.670601 -0.045498 1 0 0 0 0 0 1 456899
-0.002352 0.000659 0.120921 0.256631 -0.480350 -0.671065 -0.045529 1 0 0 0 0 0 1 457895
-0.002352 0.000659 0.120921 0.256825 -0.480703 -0.671537 -0.045561 1 0 0 0 0 0 1 458918
-0.002352 0.000659 0.120921 0.256992 -0.481004 -0.671981 -0.045592 1 0 0 0 0 0 1 459896
-0.002352 0.000659 0.120921 0.257162 -0.481345 -0.672455 -0.045624 1 0 0 0 0 0 1 460912
-0.002352 0.000659 0.120921 0.257358 -0.481670 -0.672916 -0.045655 1 0 0 0 0 0 1 461913
-0.002352 0.000659 0.120921 0.257519 -0.482012 -0.673387 -0.045687 1 0 0 0 0 0 1 462933
-0.002352 0.000659 0.120921 0.257702 -0.482339 -0.673826 -0.045718 1 0 0 0 0 0 1 463916
-0.002352 0.000659 0.120921 0.257880 -0.482669 -0.674305 -0.045749 1 0 0 0 0 0 1 464916
-0.002352 0.000659 0.120921 0.258052 -0.482988 -0.674755 -0.045780 1 0 0 0 0 0 1 465917
-0.002352 0.000659 0.120921 0.258222 -0.483329 -0.675227 -0.045812 1 0 0 0 0 0 1 466930
-0.002352 0.000659 0.120921 0.258415 -0.483648 -0.675680 -0.045843 1 0 0 0 0 0 1 467913
-0.002352 0.000659 0.120921 0.258573 -0.483984 -0.676142 -0.045874 1 0 0 0 0 0 1 468915
-0.002352 0.000659 0.120921 0.258757 -0.484338 -0.676613 -0.045906 1 0 0 0 0 0 1 469953
-0.002352 0.000659 0.120921 0.258946 -0.484644 -0.677068 -0.045937 1 0 0 0 0 0 1 470929
-0.002352 0.000659 0.120921 0.259101 -0.484972 -0.677521 -0.045967 1 0 0 0 0 0 1 471910
-0.002352 0.000659 0.120921 0.259284 -0.485294 -0.677977 -0.045999 1 0 0 0 0 0 1 472914
-0.002352 0.000659 0.120921 0.259464 -0.485634 -0.678449 -0.046030 1 0 0 0 0 0 1 473912
-0.002352 0.000659 0.120921 0.259642 -0.485967 -0.678895 -0.046062 1 0 0 0 0 0 1 474920
-0.002352 0.000659 0.120921 0.259805 -0.486292 -0.679363 -0.046093 1 0 0 0 0 0 1 475912
-0.002352 0.000659 0.120921 0.260000 -0.486616 -0.679825 -0.046124 1 0 0 0 0 0 1 476914
-0.002352 0.000659 0.120921 0.260158 -0.486950 -0.680285 -0.046155 1 0 0 0 0 0 1 477910
-0.002352 0.000659 0.120921 0.260335 -0.487286 -0.680754 -0.046187 1 0 0 0 0 0 1 478928
-0.002352 0.000659 0.120921 0.260517 -0.487603 -0.681202 -0.046218 1 0 0 0 0 0 1 479916
-0.002352 0.000659 0.120921 0.260697 -0.487947 -0.681658 -0.046248 1 0 0 0 0 0 1 480893
-0.002352 0.000659 0.120921 0.260873 -0.488269 -0.682130 -0.046281 1 0 0 0 0 0 1 481930
-0.002352 0.000659 0.120921 0.261049 -0.488620 -0.682618 -0.046313 1 0 0 0 0 0 1 482977
-0.002352 0.000659 0.120921 0.261246 -0.488947 -0.683082 -0.046345 1 0 0 0 0 0 1 483985
-0.002358 0.000678 0.120910 0.334067 -0.738488 -0.536222 -0.046376 1 0 0 0 0 0 1 484970
-0.002360 0.000687 0.120907 0.310038 -0.651514 -0.610619 -0.046407 1 0 0 0 0 0 1 485970
-0.002362 0.000691 0.120905 0.291272 -0.586860 -0.649470 -0.046439 1 0 0 0 0 0 1 486994
-0.002362 0.000693 0.120905 0.281012 -0.552520 -0.664580 -0.046469 1 0 0 0 0 0 1 487957
-0.002363 0.000695 0.120905 0.275770 -0.535286 -0.670278 -0.046501 1 0 0 0 0 0 1 488972
-0.002363 0.000695 0.120905 0.273195 -0.526821 -0.672591 -0.046532 1 0 0 0 0 0 1 489990
-0.002363 0.000695 0.120905 0.271990 -0.522764 -0.673690 -0.046564 1 0 0 0 0 0 1 491014
-0.002363 0.000696 0.120905 0.271465 -0.520885 -0.674350 -0.046594 1 0 0 0 0 0 1 491973
-0.002363 0.000696 0.120905 0.271293 -0.520118 -0.674891 -0.046626 1 0 0 0 0 0 1 492970
-0.002363 0.000696 0.120905 0.271284 -0.519916 -0.675360 -0.046657 1 0 0 0 0 0 1 493969
-0.002363 0.000696 0.120905 0.271387 -0.520007 -0.675843 -0.046689 1 0 0 0 0 0 1 494996
-0.002363 0.000696 0.120905 0.271521 -0.520207 -0.676286 -0.046720 1 0 0 0 0 0 1 495980
-0.002363 0.000696 0.120905 0.271678 -0.520474 -0.676737 -0.046751 1 0 0 0 0 0 1 496975
-0.002363 0.000696 0.120905 0.271848 -0.520784 -0.677193 -0.046782 1 0 0 0 0 0 1 497981
-0.002363 0.000696 0.120905 0.272035 -0.521140 -0.677660 -0.046815 1 0 0 0 0 0 1 499015
-0.002363 0.000696 0.120905 0.272194 -0.521460 -0.678094 -0.046844 1 0 0 0 0 0 1 499973
-0.002363 0.000696 0.120905 0.272385 -0.521808 -0.678551 -0.046876 1 0 0 0 0 0 1 500968
-0.002363 0.000696 0.120905 0.272552 -0.522147 -0.678990 -0.046906 1 0 0 0 0 0 1 501951
-0.002363 0.000696 0.120905 0.272750 -0.522504 -0.679458 -0.046939 1 0 0 0 0 0 1 503002
-0.002363 0.000696 0.120905 0.272924 -0.522834 -0.679907 -0.046969 1 0 0 0 0 0 1 503953
-0.002363 0.000696 0.120905 0.273108 -0.523186 -0.680348 -0.047000 1 0 0 0 0 0 1 504966
-0.002363 0.000696 0.120905 0.273278 -0.523537 -0.680797 -0.047031 1 0 0 0 0 0 1 505949
-0.002363 0.000696 0.120905 0.273477 -0.523900 -0.681271 -0.047063 1 0 0 0 0 0 1 506982
-0.002363 0.000696 0.120905 0.273650 -0.524226 -0.681697 -0.047094 1 0 0 0 0 0 1 507950
-0.002363 0.000696 0.120905 0.273822 -0.524575 -0.682168 -0.047125 1 0 0 0 0 0 1 508965
-0.002363 0.000696 0.120905 0.274011 -0.524920 -0.682601 -0.047156 1 0 0 0 0 0 1 509950
-0.002363 0.000696 0.120905 0.274206 -0.525296 -0.683087 -0.047189 1 0 0 0 0 0 1 510997
-0.002363 0.000696 0.120905 0.274377 -0.525618 -0.683507 -0.047219 1 0 0 0 0 0 1 511952
-0.002363 0.000696 0.120905 0.274561 -0.525969 -0.683983 -0.047250 1 0 0 0 0 0 1 512964
-0.002363 0.000696 0.120905 0.274739 -0.526311 -0.684412 -0.047281 1 0 0 0 0 0 1 513950
-0.002363 0.000696 0.120905 0.274922 -0.526686 -0.684892 -0.047314 1 0 0 0 0 0 1 515001
-0.002363 0.000696 0.120905 0.275086 -0.527003 -0.685304 -0.047343 1 0 0 0 0 0 1 515911
-0.002363 0.000696 0.120905 0.275282 -0.527330 -0.685757 -0.047373 1 0 0 0 0 0 1 516898
-0.002363 0.000696 0.120905 0.275452 -0.527699 -0.686211 -0.047405 1 0 0 0 0 0 1 517915
-0.002363 0.000696 0.120905 0.275638 -0.528037 -0.686654 -0.047436 1 0 0 0 0 0 1 518909
-0.002363 0.000696 0.120905 0.275825 -0.528396 -0.687118 -0.047467 1 0 0 0 0 0 1 519908
-0.002363 0.000696 0.120905 0.276000 -0.528722 -0.687566 -0.047499 1 0 0 0 0 0 1 520909
-0.002363 0.000696 0.120905 0.276174 -0.529084 -0.688013 -0.047530 1 0 0 0 0 0 1 521899
-0.002363 0.000696 0.120905 0.276379 -0.529435 -0.688474 -0.047562 1 0 0 0 0 0 1 522919
-0.002363 0.000696 0.120905 0.276539 -0.529782 -0.688918 -0.047592 1 0 0 0 0 0 1 523900
-0.002363 0.000696 0.120905 0.276716 -0.530121 -0.689380 -0.047624 1 0 0 0 0 0 1 524906
-0.002363 0.000696 0.120905 0.276922 -0.530475 -0.689829 -0.047655 1 0 0 0 0 0 1 525912
-0.002363 0.000696 0.120905 0.277099 -0.530855 -0.690313 -0.047689 1 0 0 0 0 0 1 526984
-0.002363 0.000696 0.120905 0.277273 -0.531168 -0.690725 -0.047717 1 0 0 0 0 0 1 527909
-0.002363 0.000696 0.120905 0.277580 -0.531754 -0.691507 -0.047770 1 0 0 0 0 0 1 529596
-0.002363 0.000696 0.120905 0.277637 -0.531863 -0.691631 -0.047780 1 0 0 0 0 0 1 529909
-0.002363 0.000696 0.120905 0.278081 -0.532738 -0.692762 -0.047858 1 0 0 0 0 0 1 532399
-0.002363 0.000696 0.120905 0.278193 -0.532911 -0.692994 -0.047874 1 0 0 0 0 0 1 532911
-0.002363 0.000696 0.120905 0.278351 -0.533248 -0.693447 -0.047905 1 0 0 0 0 0 1 533898
-0.002363 0.000696 0.120905 0.278545 -0.533605 -0.693896 -0.047936 1 0 0 0 0 0 1 534918
-0.002363 0.000696 0.120905 0.278728 -0.533958 -0.694351 -0.047967 1 0 0 0 0 0 1 535899
-0.002363 0.000696 0.120905 0.278900 -0.534308 -0.694803 -0.047999 1 0 0 0 0 0 1 536908
-0.002363 0.000696 0.120905 0.279093 -0.534655 -0.695259 -0.048031 1 0 0 0 0 0 1 537932
-0.002363 0.000696 0.120905 0.279279 -0.535008 -0.695737 -0.048062 1 0 0 0 0 0 1 538948
-0.002363 0.000696 0.120905 0.279451 -0.535338 -0.696150 -0.048092 1 0 0 0 0 0 1 539898
-0.002363 0.000696 0.120905 0.279627 -0.535700 -0.696614 -0.048124 1 0 0 0 0 0 1 540915
-0.002363 0.000696 0.120905 0.279829 -0.536044 -0.697068 -0.048155 1 0 0 0 0 0 1 541918
-0.002363 0.000696 0.120905 0.279990 -0.536389 -0.697531 -0.048187 1 0 0 0 0 0 1 542925
-0.002363 0.000696 0.120905 0.280178 -0.536733 -0.697964 -0.048217 1 0 0 0 0 0 1 543910
-0.002363 0.000696 0.120905 0.280353 -0.537090 -0.698421 -0.048249 1 0 0 0 0 0 1 544910
-0.002363 0.000696 0.120905 0.280545 -0.537442 -0.698881 -0.048280 1 0 0 0 0 0 1 545910
-0.002363 0.000696 0.120905 0.280722 -0.537770 -0.699331 -0.048311 1 0 0 0 0 0 1 546917
-0.002363 0.000696 0.120905 0.280896 -0.538132 -0.699778 -0.048342 1 0 0 0 0 0 1 547907
-0.002363 0.000696 0.120905 0.281107 -0.538494 -0.700253 -0.048375 1 0 0 0 0 0 1 548959
-0.002363 0.000696 0.120905 0.281263 -0.538833 -0.700687 -0.048405 1 0 0 0 0 0 1 549918
-0.002363 0.000696 0.120905 0.281471 -0.539185 -0.701174 -0.048438 1 0 0 0 0 0 1 550980
-0.002363 0.000696 0.120905 0.281639 -0.539551 -0.701624 -0.048470 1 0 0 0 0 0 1 551986
-0.002363 0.000696 0.120905 0.281820 -0.539878 -0.702052 -0.048500 1 0 0 0 0 0 1 552948
-0.002363 0.000696 0.120905 0.281998 -0.540242 -0.702520 -0.048532 1 0 0 0 0 0 1 553971
-0.002368 0.000714 0.120894 0.354995 -0.790299 -0.555179 -0.048564 1 0 0 0 0 0 1 554990
-0.002371 0.000723 0.120890 0.331078 -0.703718 -0.629479 -0.048594 1 0 0 0 0 0 1 555967
-0.002373 0.000727 0.120889 0.312378 -0.639282 -0.668313 -0.048626 1 0 0 0 0 0 1 556969
-0.002373 0.000730 0.120888 0.302156 -0.605056 -0.683401 -0.048657 1 0 0 0 0 0 1 557964
-0.002374 0.000731 0.120888 0.296944 -0.587881 -0.689106 -0.048689 1 0 0 0 0 0 1 558984
-0.002374 0.000731 0.120888 0.294368 -0.579452 -0.691386 -0.048719 1 0 0 0 0 0 1 559966
-0.002374 0.000732 0.120888 0.293164 -0.575407 -0.692474 -0.048751 1 0 0 0 0 0 1 560969
-0.002374 0.000732 0.120888 0.292643 -0.573570 -0.693150 -0.048782 1 0 0 0 0 0 1 561961
-0.002374 0.000732 0.120888 0.292486 -0.572844 -0.693686 -0.048814 1 0 0 0 0 0 1 563008
-0.002374 0.000732 0.120888 0.292490 -0.572631 -0.694135 -0.048843 1 0 0 0 0 0 1 563942
-0.002374 0.000732 0.120888 0.292589 -0.572738 -0.694605 -0.048876 1 0 0 0 0 0 1 564968
-0.002374 0.000732 0.120888 0.292737 -0.572977 -0.695046 -0.048907 1 0 0 0 0 0 1 565982
-0.002374 0.000732 0.120888 0.292908 -0.573281 -0.695508 -0.048940 1 0 0 0 0 0 1 567021
-0.002374 0.000732 0.120888 0.293066 -0.573600 -0.695940 -0.048970 1 0 0 0 0 0 1 567977
-0.002374 0.000732 0.120888 0.293256 -0.573943 -0.696384 -0.049001 1 0 0 0 0 0 1 568975
-0.002374 0.000732 0.120888 0.293439 -0.574295 -0.696814 -0.049032 1 0 0 0 0 0 1 569974
-0.002374 0.000732 0.120888 0.293628 -0.574663 -0.697280 -0.049063 1 0 0 0 0 0 1 570982
-0.002374 0.000732 0.120888 0.293812 -0.575023 -0.697700 -0.049094 1 0 0 0 0 0 1 571967
-0.002374 0.000732 0.120888 0.293989 -0.575390 -0.698159 -0.049126 1 0 0 0 0 0 1 572975
-0.002374 0.000732 0.120888 0.294193 -0.575746 -0.698600 -0.049157 1 0 0 0 0 0 1 573966
-0.002374 0.000732 0.120888 0.294368 -0.576130 -0.699061 -0.049189 1 0 0 0 0 0 1 575001
-0.002374 0.000732 0.120888 0.294559 -0.576487 -0.699476 -0.049219 1 0 0 0 0 0 1 575967
-0.002374 0.000732 0.120888 0.294747 -0.576853 -0.699938 -0.049250 1 0 0 0 0 0 1 576967
-0.002374 0.000732 0.120888 0.294925 -0.577227 -0.700370 -0.049282 1 0 0 0 0 0 1 577964
-0.002374 0.000732 0.120888 0.295121 -0.577584 -0.700825 -0.049314 1 0 0 0 0 0 1 578991
-0.002374 0.000732 0.120888 0.295306 -0.577947 -0.701267 -0.049344 1 0 0 0 0 0 1 579957
-0.002374 0.000732 0.120888 0.295495 -0.578318 -0.701698 -0.049376 1 0 0 0 0 0 1 580969
-0.002374 0.000732 0.120888 0.295669 -0.578678 -0.702149 -0.049406 1 0 0 0 0 0 1 581959
-0.002374 0.000732 0.120888 0.295865 -0.579040 -0.702594 -0.049438 1 0 0 0 0 0 1 582972
-0.002374 0.000732 0.120888 0.296056 -0.579414 -0.703047 -0.049469 1 0 0 0 0 0 1 583966
-0.002374 0.000732 0.120888 0.296243 -0.579782 -0.703475 -0.049501 1 0 0 0 0 0 1 584969
-0.002374 0.000732 0.120888 0.296418 -0.580144 -0.703928 -0.049532 1 0 0 0 0 0 1 585965
-0.002374 0.000732 0.120888 0.296622 -0.580525 -0.704395 -0.049564 1 0 0 0 0 0 1 586999
-0.002374 0.000732 0.120888 0.296804 -0.580879 -0.704806 -0.049594 1 0 0 0 0 0 1 587966
-0.002374 0.000732 0.120888 0.296979 -0.581243 -0.705261 -0.049625 1 0 0 0 0 0 1 588966
-0.002374 0.000732 0.120888 0.297189 -0.581614 -0.705700 -0.049657 1 0 0 0 0 0 1 589967
-0.002374 0.000732 0.120888 0.297357 -0.581981 -0.706157 -0.049688 1 0 0 0 0 0 1 590982
-0.002374 0.000732 0.120888 0.297547 -0.582331 -0.706588 -0.049719 1 0 0 0 0 0 1 591965
-0.002374 0.000732 0.120888 0.297738 -0.582707 -0.707044 -0.049750 1 0 0 0 0 0 1 592964
-0.002374 0.000732 0.120888 0.297923 -0.583070 -0.707464 -0.049781 1 0 0 0 0 0 1 593952
-0.002374 0.000732 0.120888 0.298108 -0.583451 -0.707940 -0.049814 1 0 0 0 0 0 1 594999
-0.002374 0.000732 0.120888 0.298296 -0.583801 -0.708371 -0.049844 1 0 0 0 0 0 1 595950
-0.002374 0.000732 0.120888 0.298486 -0.584172 -0.708801 -0.049875 1 0 0 0 0 0 1 596963
-0.002374 0.000732 0.120888 0.298679 -0.584570 -0.709298 -0.049910 1 0 0 0 0 0 1 598056
-0.002374 0.000732 0.120888 0.298863 -0.584912 -0.709697 -0.049938 1 0 0 0 0 0 1 598983
-0.002379 0.000750 0.120877 0.371925 -0.835253 -0.561968 -0.049969 1 0 0 0 0 0 1 599963
-0.002382 0.000759 0.120874 0.348100 -0.748967 -0.636257 -0.050000 1 0 0 0 0 0 1 600949
-0.002383 0.000764 0.120872 0.329448 -0.684681 -0.675083 -0.050032 1 0 0 0 0 0 1 601962
-0.002384 0.000766 0.120872 0.319253 -0.650542 -0.690171 -0.050063 1 0 0 0 0 0 1 602961
-0.002385 0.000767 0.120872 0.314044 -0.633419 -0.695852 -0.050094 1 0 0 0 0 0 1 603961
-0.002385 0.000768 0.120872 0.312114 -0.626244 -0.699536 -0.050225 1 0 0 0 0 0 1 608163
-0.002385 0.000768 0.120872 0.311372 -0.623146 -0.701662 -0.050332 1 0 0 0 0 0 1 611575
-0.002385 0.000768 0.120872 0.310687 -0.620998 -0.701932 -0.050335 1 0 0 0 0 0 1 611670
-0.002385 0.000768 0.120872 0.310573 -0.620367 -0.702542 -0.050374 1 0 0 0 0 0 1 612907
-0.002385 0.000768 0.120872 0.310594 -0.620194 -0.703008 -0.050405 1 0 0 0 0 0 1 613896
-0.002385 0.000768 0.120872 0.310695 -0.620310 -0.703459 -0.050437 1 0 0 0 0 0 1 614927
-0.002385 0.000768 0.120872 0.310842 -0.620554 -0.703894 -0.050467 1 0 0 0 0 0 1 615907
-0.002385 0.000768 0.120872 0.311000 -0.620865 -0.704334 -0.050498 1 0 0 0 0 0 1 616895
-0.002385 0.000768 0.120872 0.311193 -0.621217 -0.704762 -0.050530 1 0 0 0 0 0 1 617905
-0.002385 0.000768 0.120872 0.311379 -0.621575 -0.705210 -0.050561 1 0 0 0 0 0 1 618904
-0.002385 0.000768 0.120872 0.311571 -0.621957 -0.705646 -0.050592 1 0 0 0 0 0 1 619902
-0.002385 0.000768 0.120872 0.311760 -0.622331 -0.706072 -0.050624 1 0 0 0 0 0 1 620908
-0.002385 0.000768 0.120872 0.311954 -0.622722 -0.706515 -0.050655 1 0 0 0 0 0 1 621897
-0.002385 0.000768 0.120872 0.312141 -0.623117 -0.706960 -0.050687 1 0 0 0 0 0 1 622929
-0.002385 0.000768 0.120872 0.312334 -0.623479 -0.707373 -0.050717 1 0 0 0 0 0 1 623895
-0.002385 0.000768 0.120872 0.312534 -0.623879 -0.707827 -0.050749 1 0 0 0 0 0 1 624908
-0.002385 0.000768 0.120872 0.312720 -0.624247 -0.708245 -0.050779 1 0 0 0 0 0 1 625894
-0.002385 0.000768 0.120872 0.312908 -0.624647 -0.708695 -0.050811 1 0 0 0 0 0 1 626914
-0.002385 0.000768 0.120872 0.313116 -0.625018 -0.709122 -0.050842 1 0 0 0 0 0 1 627894
-0.002385 0.000768 0.120872 0.313292 -0.625411 -0.709563 -0.050874 1 0 0 0 0 0 1 628904
-0.002385 0.000768 0.120872 0.313481 -0.625793 -0.709995 -0.050904 1 0 0 0 0 0 1 629894
-0.002385 0.000768 0.120872 0.313681 -0.626168 -0.710424 -0.050936 1 0 0 0 0 0 1 630894
-0.002385 0.000768 0.120872 0.313881 -0.626568 -0.710878 -0.050967 1 0 0 0 0 0 1 631908
-0.002385 0.000768 0.120872 0.314071 -0.626944 -0.711304 -0.050999 1 0 0 0 0 0 1 632913
-0.002385 0.000768 0.120872 0.314266 -0.627336 -0.711749 -0.051030 1 0 0 0 0 0 1 633907
-0.002385 0.000768 0.120872 0.314460 -0.627721 -0.712186 -0.051062 1 0 0 0 0 0 1 634935
-0.002385 0.000768 0.120872 0.314638 -0.628100 -0.712613 -0.051092 1 0 0 0 0 0 1 635902
-0.002385 0.000768 0.120872 0.314836 -0.628473 -0.713038 -0.051123 1 0 0 0 0 0 1 636893
-0.002385 0.000768 0.120872 0.315036 -0.628874 -0.713493 -0.051155 1 0 0 0 0 0 1 637908
-0.002385 0.000768 0.120872 0.315218 -0.629259 -0.713927 -0.051186 1 0 0 0 0 0 1 638914
-0.002385 0.000768 0.120872 0.315416 -0.629631 -0.714352 -0.051217 1 0 0 0 0 0 1 639907
-0.002385 0.000768 0.120872 0.315606 -0.630008 -0.714800 -0.051248 1 0 0 0 0 0 1 640891
-0.002385 0.000768 0.120872 0.315801 -0.630398 -0.715225 -0.051280 1 0 0 0 0 0 1 641906
-0.002385 0.000768 0.120872 0.315988 -0.630795 -0.715671 -0.051311 1 0 0 0 0 0 1 642918
-0.002385 0.000768 0.120872 0.316197 -0.631169 -0.716100 -0.051342 1 0 0 0 0 0 1 643904
-0.002385 0.000768 0.120872 0.316371 -0.631559 -0.716537 -0.051374 1 0 0 0 0 0 1 644904
-0.002385 0.000768 0.120872 0.316567 -0.631928 -0.716959 -0.051404 1 0 0 0 0 0 1 645888
-0.002385 0.000768 0.120872 0.316777 -0.632348 -0.717435 -0.051438 1 0 0 0 0 0 1 646953
-0.002385 0.000768 0.120872 0.316960 -0.632737 -0.717873 -0.051469 1 0 0 0 0 0 1 647968
-0.002385 0.000768 0.120872 0.317160 -0.633114 -0.718304 -0.051501 1 0 0 0 0 0 1 648973
-0.002385 0.000768 0.120872 0.317357 -0.633507 -0.718750 -0.051532 1 0 0 0 0 0 1 649969
-0.002385 0.000768 0.120872 0.317551 -0.633891 -0.719185 -0.051564 1 0 0 0 0 0 1 650994
-0.002385 0.000768 0.120872 0.317727 -0.634263 -0.719624 -0.051594 1 0 0 0 0 0 1 651973
-0.002385 0.000768 0.120872 0.317943 -0.634654 -0.720056 -0.051626 1 0 0 0 0 0 1 652978
-0.002385 0.000768 0.120872 0.318111 -0.635030 -0.720476 -0.051656 1 0 0 0 0 0 1 653941
-0.002385 0.000768 0.120872 0.318317 -0.635423 -0.720924 -0.051689 1 0 0 0 0 0 1 654984
-0.002385 0.000768 0.120872 0.318511 -0.635811 -0.721364 -0.051719 1 0 0 0 0 0 1 655967
-0.002385 0.000768 0.120872 0.318700 -0.636183 -0.721787 -0.051750 1 0 0 0 0 0 1 656963
-0.002385 0.000768 0.120872 0.318883 -0.636575 -0.722228 -0.051782 1 0 0 0 0 0 1 657962
-0.002385 0.000768 0.120872 0.319082 -0.636974 -0.722680 -0.051814 1 0 0 0 0 0 1 658999
-0.002366 0.000764 0.120862 0.055379 -0.574652 -0.587665 -0.051844 1 0 0 0 0 0 1 659964
-0.002356 0.000762 0.120859 0.148165 -0.597061 -0.655362 -0.051876 1 0 0 0 0 0 1 660972
-0.002352 0.000760 0.120857 0.216307 -0.613594 -0.690747 -0.051907 1 0 0 0 0 0 1 661965
-0.002349 0.000760 0.120857 0.252374 -0.622505 -0.704544 -0.051939 1 0 0 0 0 0 1 663001
-0.002348 0.000760 0.120857 0.270591 -0.627153 -0.709747 -0.051969 1 0 0 0 0 0 1 663965
-0.002348 0.000759 0.120857 0.279771 -0.629659 -0.711856 -0.052001 1 0 0 0 0 0 1 664972
-0.002347 0.000759 0.120857 0.284419 -0.631105 -0.712868 -0.052032 1 0 0 0 0 0 1 665960
-0.002347 0.000759 0.120857 0.286837 -0.632014 -0.713516 -0.052063 1 0 0 0 0 0 1 666982
-0.002347 0.000759 0.120857 0.288126 -0.632661 -0.714002 -0.052094 1 0 0 0 0 0 1 667962
-0.002347 0.000759 0.120857 0.288854 -0.633163 -0.714461 -0.052125 1 0 0 0 0 0 1 668964
-0.002347 0.000759 0.120857 0.289302 -0.633617 -0.714890 -0.052157 1 0 0 0 0 0 1 669963
-0.002347 0.000759 0.120857 0.289639 -0.634040 -0.715339 -0.052189 1 0 0 0 0 0 1 671006
-0.002352 0.000777 0.120846 0.362918 -0.884919 -0.567115 -0.052219 1 0 0 0 0 0 1 671961
-0.002355 0.000787 0.120842 0.339208 -0.799049 -0.641308 -0.052250 1 0 0 0 0 0 1 672958
-0.002356 0.000791 0.120841 0.320609 -0.734981 -0.680081 -0.052281 1 0 0 0 0 0 1 673949
-0.002357 0.000793 0.120840 0.310449 -0.700969 -0.695164 -0.052314 1 0 0 0 0 0 1 675005
-0.002358 0.000794 0.120840 0.305254 -0.683881 -0.700805 -0.052344 1 0 0 0 0 0 1 675953
-0.002358 0.000795 0.120840 0.302689 -0.675536 -0.703077 -0.052375 1 0 0 0 0 0 1 676966
-0.002358 0.000795 0.120840 0.301492 -0.671533 -0.704135 -0.052407 1 0 0 0 0 0 1 677966
-0.002358 0.000795 0.120840 0.300959 -0.669743 -0.704791 -0.052438 1 0 0 0 0 0 1 678981
-0.002358 0.000796 0.120840 0.300795 -0.669032 -0.705281 -0.052469 1 0 0 0 0 0 1 679963
-0.002358 0.000796 0.120840 0.300791 -0.668871 -0.705727 -0.052500 1 0 0 0 0 0 1 680954
-0.002358 0.000796 0.120840 0.300887 -0.669002 -0.706145 -0.052531 1 0 0 0 0 0 1 681948
-0.002358 0.000796 0.120840 0.301018 -0.669269 -0.706590 -0.052564 1 0 0 0 0 0 1 682986
-0.002358 0.000796 0.120840 0.301185 -0.669599 -0.707008 -0.052595 1 0 0 0 0 0 1 683978
-0.002358 0.000796 0.120840 0.301343 -0.669961 -0.707430 -0.052625 1 0 0 0 0 0 1 684962
-0.002358 0.000796 0.120840 0.301519 -0.670352 -0.707843 -0.052657 1 0 0 0 0 0 1 685976
-0.002358 0.000796 0.120840 0.301693 -0.670736 -0.708267 -0.052688 1 0 0 0 0 0 1 686971
-0.002358 0.000796 0.120840 0.302444 -0.672377 -0.710003 -0.052818 1 0 0 0 0 0 1 691120
-0.002358 0.000796 0.120840 0.302581 -0.672703 -0.710364 -0.052844 1 0 0 0 0 0 1 691948
-0.002358 0.000796 0.120840 0.302753 -0.673114 -0.710779 -0.052875 1 0 0 0 0 0 1 692962
-0.002358 0.000796 0.120840 0.302944 -0.673488 -0.711196 -0.052906 1 0 0 0 0 0 1 693944
-0.002358 0.000796 0.120840 0.303131 -0.673929 -0.711643 -0.052939 1 0 0 0 0 0 1 695006
-0.002358 0.000796 0.120840 0.303304 -0.674285 -0.712037 -0.052969 1 0 0 0 0 0 1 695945
-0.002358 0.000796 0.120840 0.303472 -0.674710 -0.712464 -0.053001 1 0 0 0 0 0 1 696976
-0.002358 0.000796 0.120840 0.303662 -0.675083 -0.712880 -0.053031 1 0 0 0 0 0 1 697952
-0.002358 0.000796 0.120840 0.303844 -0.675513 -0.713315 -0.053064 1 0 0 0 0 0 1 698987
-0.002358 0.000796 0.120840 0.304025 -0.675889 -0.713731 -0.053095 1 0 0 0 0 0 1 699977
-0.002358 0.000796 0.120840 0.304183 -0.676291 -0.714133 -0.053125 1 0 0 0 0 0 1 700949
-0.002358 0.000796 0.120840 0.304370 -0.676686 -0.714570 -0.053156 1 0 0 0 0 0 1 701959
-0.002358 0.000796 0.120840 0.304562 -0.677086 -0.714978 -0.053188 1 0 0 0 0 0 1 702959
-0.002358 0.000796 0.120840 0.304731 -0.677481 -0.715410 -0.053219 1 0 0 0 0 0 1 703960
-0.002358 0.000796 0.120840 0.304905 -0.677872 -0.715805 -0.053250 1 0 0 0 0 0 1 704943
-0.002358 0.000796 0.120840 0.305087 -0.678275 -0.716249 -0.053281 1 0 0 0 0 0 1 705957
-0.002358 0.000796 0.120840 0.305281 -0.678679 -0.716680 -0.053314 1 0 0 0 0 0 1 706995
-0.002358 0.000796 0.120840 0.305427 -0.679057 -0.717055 -0.053342 1 0 0 0 0 0 1 707903
-0.002358 0.000796 0.120840 0.305619 -0.679434 -0.717475 -0.053373 1 0 0 0 0 0 1 708891
-0.002358 0.000796 0.120840 0.305797 -0.679855 -0.717901 -0.053405 1 0 0 0 0 0 1 709903
-0.002358 0.000796 0.120840 0.305981 -0.680235 -0.718321 -0.053436 1 0 0 0 0 0 1 710904
-0.002358 0.000796 0.120840 0.306143 -0.680648 -0.718735 -0.053467 1 0 0 0 0 0 1 711903
-0.002358 0.000796 0.120840 0.306329 -0.681041 -0.719169 -0.053499 1 0 0 0 0 0 1 712907
-0.002358 0.000796 0.120840 0.306518 -0.681435 -0.719571 -0.053529 1 0 0 0 0 0 1 713893
-0.002358 0.000796 0.120840 0.306690 -0.681838 -0.720012 -0.053561 1 0 0 0 0 0 1 714913
-0.002358 0.000796 0.120840 0.306866 -0.682232 -0.720409 -0.053592 1 0 0 0 0 0 1 715903
-0.002358 0.000796 0.120840 0.307043 -0.682625 -0.720842 -0.053623 1 0 0 0 0 0 1 716892
-0.002358 0.000796 0.120840 0.307235 -0.683030 -0.721255 -0.053655 1 0 0 0 0 0 1 717902
-0.002358 0.000796 0.120840 0.307403 -0.683421 -0.721683 -0.053686 1 0 0 0 0 0 1 718892
-0.002358 0.000796 0.120840 0.307582 -0.683823 -0.722089 -0.053717 1 0 0 0 0 0 1 719903
-0.002358 0.000796 0.120840 0.307760 -0.684218 -0.722524 -0.053748 1 0 0 0 0 0 1 720896
-0.002358 0.000796 0.120840 0.307951 -0.684621 -0.722935 -0.053780 1 0 0 0 0 0 1 721902
-0.002358 0.000796 0.120840 0.308118 -0.685012 -0.723363 -0.053811 1 0 0 0 0 0 1 722892
-0.002358 0.000796 0.120840 0.308289 -0.685423 -0.723776 -0.053842 1 0 0 0 0 0 1 723902
-0.002358 0.000796 0.120840 0.308482 -0.685799 -0.724196 -0.053873 1 0 0 0 0 0 1 724891
-0.002358 0.000796 0.120840 0.308659 -0.686220 -0.724621 -0.053905 1 0 0 0 0 0 1 725901
-0.002358 0.000796 0.120840 0.308858 -0.686633 -0.725077 -0.053939 1 0 0 0 0 0 1 726985
-0.002358 0.000796 0.120840 0.309007 -0.687016 -0.725459 -0.053967 1 0 0 0 0 0 1 727909
-0.002358 0.000796 0.120840 0.309202 -0.687400 -0.725886 -0.053999 1 0 0 0 0 0 1 728914
-0.002358 0.000796 0.120840 0.309375 -0.687809 -0.726300 -0.054030 1 0 0 0 0 0 1 729897
-0.002358 0.000796 0.120840 0.309575 -0.688254 -0.726787 -0.054065 1 0 0 0 0 0 1 731039
-0.002358 0.000796 0.120840 0.309728 -0.688595 -0.727129 -0.054092 1 0 0 0 0 0 1 731899
-0.002358 0.000796 0.120840 0.309907 -0.688992 -0.727566 -0.054123 1 0 0 0 0 0 1 732897
-0.002358 0.000796 0.120840 0.310100 -0.689398 -0.727980 -0.054155 1 0 0 0 0 0 1 733910
-0.002358 0.000796 0.120840 0.310272 -0.689800 -0.728419 -0.054187 1 0 0 0 0 0 1 734926
-0.002358 0.000796 0.120840 0.310446 -0.690191 -0.728814 -0.054217 1 0 0 0 0 0 1 735911
-0.002358 0.000796 0.120840 0.310626 -0.690590 -0.729253 -0.054249 1 0 0 0 0 0 1 736913
-0.002358 0.000796 0.120840 0.310815 -0.690987 -0.729657 -0.054280 1 0 0 0 0 0 1 737904
-0.002358 0.000796 0.120840 0.310985 -0.691386 -0.730094 -0.054311 1 0 0 0 0 0 1 738914
-0.002358 0.000796 0.120840 0.311160 -0.691779 -0.730490 -0.054342 1 0 0 0 0 0 1 739902
-0.002358 0.000796 0.120840 0.311340 -0.692178 -0.730930 -0.054374 1 0 0 0 0 0 1 740905
-0.002358 0.000796 0.120840 0.311522 -0.692586 -0.731344 -0.054405 1 0 0 0 0 0 1 741902
-0.002358 0.000796 0.120840 0.311714 -0.692983 -0.731782 -0.054437 1 0 0 0 0 0 1 742946
-0.002358 0.000796 0.120840 0.311879 -0.693402 -0.732202 -0.054469 1 0 0 0 0 0 1 743962
-0.002358 0.000796 0.120840 0.312075 -0.693788 -0.732632 -0.054501 1 0 0 0 0 0 1 744971
-0.002358 0.000796 0.120840 0.312248 -0.694194 -0.733060 -0.054532 1 0 0 0 0 0 1 745974
-0.002358 0.000796 0.120840 0.312428 -0.694598 -0.733468 -0.054564 1 0 0 0 0 0 1 746990
-0.002358 0.000796 0.120840 0.312604 -0.694989 -0.733898 -0.054594 1 0 0 0 0 0 1 747971
-0.002358 0.000796 0.120840 0.312795 -0.695388 -0.734306 -0.054626 1 0 0 0 0 0 1 748969
-0.002358 0.000796 0.120840 0.312963 -0.695783 -0.734738 -0.054657 1 0 0 0 0 0 1 749968
-0.002358 0.000796 0.120840 0.313143 -0.696186 -0.735145 -0.054688 1 0 0 0 0 0 1 750982
-0.002358 0.000796 0.120840 0.313319 -0.696577 -0.735575 -0.054719 1 0 0 0 0 0 1 751964
-0.002358 0.000796 0.120840 0.313501 -0.696986 -0.735990 -0.054750 1 0 0 0 0 0 1 752962
-0.002358 0.000796 0.120840 0.313685 -0.697363 -0.736408 -0.054782 1 0 0 0 0 0 1 753959
-0.002358 0.000796 0.120840 0.313854 -0.697791 -0.736837 -0.054814 1 0 0 0 0 0 1 754996
-0.002358 0.000796 0.120840 0.314041 -0.698158 -0.737247 -0.054844 1 0 0 0 0 0 1 755957
-0.002358 0.000796 0.120840 0.314216 -0.698574 -0.737667 -0.054875 1 0 0 0 0 0 1 756956
-0.002358 0.000796 0.120840 0.314396 -0.698943 -0.738077 -0.054906 1 0 0 0 0 0 1 757931
-0.002358 0.000796 0.120840 0.314563 -0.699369 -0.738503 -0.054938 1 0 0 0 0 0 1 758962
-0.002358 0.000796 0.120840 0.314757 -0.699750 -0.738928 -0.054969 1 0 0 0 0 0 1 759959
-0.002358 0.000796 0.120840 0.314935 -0.700172 -0.739354 -0.055001 1 0 0 0 0 0 1 760973
-0.002358 0.000796 0.120840 0.315114 -0.700567 -0.739789 -0.055032 1 0 0 0 0 0 1 761991
-0.002358 0.000796 0.120840 0.315287 -0.700954 -0.740179 -0.055063 1 0 0 0 0 0 1 762965
-0.002358 0.000796 0.120840 0.315468 -0.701356 -0.740621 -0.055095 1 0 0 0 0 0 1 763976
-0.002358 0.000796 0.120840 0.315658 -0.701754 -0.741027 -0.055126 1 0 0 0 0 0 1 764970
-0.002358 0.000796 0.120840 0.315825 -0.702146 -0.741456 -0.055157 1 0 0 0 0 0 1 765962
-0.002358 0.000796 0.120840 0.316010 -0.702560 -0.741875 -0.055189 1 0 0 0 0 0 1 767002
-0.002358 0.000796 0.120840 0.316182 -0.702942 -0.742297 -0.055219 1 0 0 0 0 0 1 767964
-0.002358 0.000796 0.120840 0.316370 -0.703338 -0.742700 -0.055250 1 0 0 0 0 0 1 768952
-0.002358 0.000796 0.120840 0.316529 -0.703735 -0.743130 -0.055282 1 0 0 0 0 0 1 769962
-0.002358 0.000796 0.120840 0.316729 -0.704139 -0.743545 -0.055313 1 0 0 0 0 0 1 770965
-0.002358 0.000796 0.120840 0.316899 -0.704533 -0.743977 -0.055344 1 0 0 0 0 0 1 771962
-0.002358 0.000796 0.120840 0.317080 -0.704944 -0.744393 -0.055375 1 0 0 0 0 0 1 772965
-0.002358 0.000796 0.120840 0.317264 -0.705320 -0.744810 -0.055407 1 0 0 0 0 0 1 773960
-0.002358 0.000796 0.120840 0.317430 -0.705742 -0.745233 -0.055438 1 0 0 0 0 0 1 774982
-0.002358 0.000796 0.120840 0.317621 -0.706116 -0.745650 -0.055469 1 0 0 0 0 0 1 775962
-0.002358 0.000796 0.120840 0.317794 -0.706528 -0.746066 -0.055500 1 0 0 0 0 0 1 776951
-0.002358 0.000796 0.120840 0.317981 -0.706913 -0.746493 -0.055532 1 0 0 0 0 0 1 777965
-0.002358 0.000796 0.120840 0.318153 -0.707348 -0.746929 -0.055565 1 0 0 0 0 0 1 779019
-0.002358 0.000796 0.120840 0.318329 -0.707719 -0.747340 -0.055594 1 0 0 0 0 0 1 779968
-0.002358 0.000796 0.120840 0.318521 -0.708119 -0.747749 -0.055626 1 0 0 0 0 0 1 780970
-0.002358 0.000796 0.120840 0.318687 -0.708510 -0.748176 -0.055656 1 0 0 0 0 0 1 781957
-0.002358 0.000796 0.120840 0.318882 -0.708946 -0.748618 -0.055691 1 0 0 0 0 0 1 783054
-0.002358 0.000796 0.120840 0.319042 -0.709301 -0.749011 -0.055719 1 0 0 0 0 0 1 783948
-0.002358 0.000796 0.120840 0.319235 -0.709707 -0.749425 -0.055750 1 0 0 0 0 0 1 784960
-0.002358 0.000796 0.120840 0.319401 -0.710096 -0.749851 -0.055781 1 0 0 0 0 0 1 785944
-0.002358 0.000796 0.120840 0.319584 -0.710505 -0.750265 -0.055813 1 0 0 0 0 0 1 786975
-0.002358 0.000796 0.120840 0.319757 -0.710891 -0.750689 -0.055843 1 0 0 0 0 0 1 787943
-0.002358 0.000796 0.120840 0.319946 -0.711284 -0.751109 -0.055875 1 0 0 0 0 0 1 788954
-0.002358 0.000796 0.120840 0.320107 -0.711693 -0.751517 -0.055906 1 0 0 0 0 0 1 789941
-0.002358 0.000796 0.120840 0.320302 -0.712105 -0.751972 -0.055939 1 0 0 0 0 0 1 790995
-0.002358 0.000796 0.120840 0.320484 -0.712484 -0.752358 -0.055968 1 0 0 0 0 0 1 791941
-0.002358 0.000796 0.120840 0.320676 -0.712930 -0.752844 -0.056004 1 0 0 0 0 0 1 793069
-0.002358 0.000796 0.120840 0.320830 -0.713276 -0.753191 -0.056031 1 0 0 0 0 0 1 793941
-0.002358 0.000796 0.120840 0.321015 -0.713687 -0.753643 -0.056063 1 0 0 0 0 0 1 794974
-0.002358 0.000796 0.120840 0.321200 -0.714074 -0.754037 -0.056093 1 0 0 0 0 0 1 795940
-0.002358 0.000796 0.120840 0.321359 -0.714473 -0.754470 -0.056125 1 0 0 0 0 0 1 796955
-0.002358 0.000796 0.120840 0.321556 -0.714870 -0.754877 -0.056156 1 0 0 0 0 0 1 797940
-0.002358 0.000796 0.120840 0.321732 -0.715278 -0.755324 -0.056188 1 0 0 0 0 0 1 798973
-0.002358 0.000796 0.120840 0.321918 -0.715671 -0.755724 -0.056219 1 0 0 0 0 0 1 799955
-0.002358 0.000796 0.120840 0.322072 -0.716058 -0.756144 -0.056250 1 0 0 0 0 0 1 800941
-0.002358 0.000796 0.120840 0.322266 -0.716475 -0.756570 -0.056281 1 0 0 0 0 0 1 801954
-0.002358 0.000796 0.120840 0.322455 -0.716863 -0.756999 -0.056313 1 0 0 0 0 0 1 802975
-0.002358 0.000796 0.120840 0.322617 -0.717249 -0.757388 -0.056342 1 0 0 0 0 0 1 803901
-0.002358 0.000796 0.120840 0.322798 -0.717624 -0.757803 -0.056373 1 0 0 0 0 0 1 804889
-0.002358 0.000796 0.120840 0.322962 -0.718041 -0.758221 -0.056405 1 0 0 0 0 0 1 805899
-0.002358 0.000796 0.120840 0.323155 -0.718419 -0.758642 -0.056436 1 0 0 0 0 0 1 806889
-0.002358 0.000796 0.120840 0.323332 -0.718840 -0.759067 -0.056467 1 0 0 0 0 0 1 807899
-0.002358 0.000796 0.120840 0.323514 -0.719215 -0.759483 -0.056498 1 0 0 0 0 0 1 808888
-0.002358 0.000796 0.120840 0.323679 -0.719633 -0.759902 -0.056530 1 0 0 0 0 0 1 809901
-0.002358 0.000796 0.120840 0.323862 -0.720020 -0.760330 -0.056561 1 0 0 0 0 0 1 810890
-0.002358 0.000796 0.120840 0.324055 -0.720423 -0.760741 -0.056592 1 0 0 0 0 0 1 811899
-0.002358 0.000796 0.120840 0.324222 -0.720814 -0.761169 -0.056623 1 0 0 0 0 0 1 812888
-0.002358 0.000796 0.120840 0.324402 -0.721218 -0.761577 -0.056655 1 0 0 0 0 0 1 813903
-0.002358 0.000796 0.120840 0.324579 -0.721610 -0.762009 -0.056686 1 0 0 0 0 0 1 814888
-0.002358 0.000796 0.120840 0.324771 -0.722014 -0.762422 -0.056717 1 0 0 0 0 0 1 815899
-0.002358 0.000796 0.120840 0.324940 -0.722410 -0.762855 -0.056748 1 0 0 0 0 0 1 816900
-0.002358 0.000796 0.120840 0.325116 -0.722804 -0.763252 -0.056779 1 0 0 0 0 0 1 817890
-0.002358 0.000796 0.120840 0.325293 -0.723198 -0.763686 -0.056810 1 0 0 0 0 0 1 818882
-0.002358 0.000796 0.120840 0.325487 -0.723606 -0.764102 -0.056842 1 0 0 0 0 0 1 819899
-0.002358 0.000796 0.120840 0.325641 -0.723994 -0.764523 -0.056873 1 0 0 0 0 0 1 820888
-0.002358 0.000796 0.120840 0.325835 -0.724410 -0.764948 -0.056905 1 0 0 0 0 0 1 821898
-0.002358 0.000796 0.120840 0.326022 -0.724793 -0.765373 -0.056936 1 0 0 0 0 0 1 822910
-0.002358 0.000796 0.120840 0.326184 -0.725204 -0.765784 -0.056967 1 0 0 0 0 0 1 823904
-0.002358 0.000796 0.120840 0.326376 -0.725581 -0.766205 -0.056998 1 0 0 0 0 0 1 824892
-0.002358 0.000796 0.120840 0.326546 -0.725982 -0.766629 -0.057029 1 0 0 0 0 0 1 825883
-0.002358 0.000796 0.120840 0.326745 -0.726402 -0.767056 -0.057062 1 0 0 0 0 0 1 826930
-0.002358 0.000796 0.120840 0.326897 -0.726786 -0.767472 -0.057092 1 0 0 0 0 0 1 827907
-0.002358 0.000796 0.120840 0.327095 -0.727183 -0.767879 -0.057123 1 0 0 0 0 0 1 828893
-0.002363 0.000814 0.120829 0.400692 -0.979380 -0.618706 -0.057155 1 0 0 0 0 0 1 829906
-0.002366 0.000823 0.120826 0.377190 -0.894311 -0.692659 -0.057187 1 0 0 0 0 0 1 830920
-0.002367 0.000827 0.120824 0.358713 -0.830645 -0.731342 -0.057217 1 0 0 0 0 0 1 831909
-0.002368 0.000830 0.120824 0.348582 -0.796809 -0.746372 -0.057248 1 0 0 0 0 0 1 832887
-0.002368 0.000831 0.120824 0.343445 -0.779865 -0.752016 -0.057280 1 0 0 0 0 0 1 833901
-0.002369 0.000831 0.120824 0.340888 -0.771576 -0.754282 -0.057312 1 0 0 0 0 0 1 834921
-0.002369 0.000832 0.120824 0.339695 -0.767626 -0.755325 -0.057342 1 0 0 0 0 0 1 835901
-0.002369 0.000832 0.120824 0.339197 -0.765848 -0.755960 -0.057373 1 0 0 0 0 0 1 836901
-0.002369 0.000832 0.120824 0.339022 -0.765160 -0.756456 -0.057405 1 0 0 0 0 0 1 837901
-0.002369 0.000832 0.120824 0.339032 -0.765044 -0.756900 -0.057437 1 0 0 0 0 0 1 838922
-0.002369 0.000832 0.120824 0.339143 -0.765240 -0.757370 -0.057471 1 0 0 0 0 0 1 840030
-0.002369 0.000832 0.120824 0.339260 -0.765463 -0.757728 -0.057499 1 0 0 0 0 0 1 840907
-0.002369 0.000832 0.120824 0.339419 -0.765803 -0.758125 -0.057529 1 0 0 0 0 0 1 841884
-0.002369 0.000832 0.120824 0.339601 -0.766204 -0.758561 -0.057561 1 0 0 0 0 0 1 842913
-0.002369 0.000832 0.120824 0.339775 -0.766590 -0.758962 -0.057592 1 0 0 0 0 0 1 843898
-0.002369 0.000832 0.120824 0.339964 -0.766985 -0.759375 -0.057623 1 0 0 0 0 0 1 844902
-0.002369 0.000832 0.120824 0.340141 -0.767407 -0.759792 -0.057655 1 0 0 0 0 0 1 845899
-0.002369 0.000832 0.120824 0.340331 -0.767811 -0.760195 -0.057686 1 0 0 0 0 0 1 846892
-0.002369 0.000832 0.120824 0.340545 -0.768318 -0.760696 -0.057723 1 0 0 0 0 0 1 848092
-0.002369 0.000832 0.120824 0.340741 -0.768740 -0.761096 -0.057755 1 0 0 0 0 0 1 849096
-0.002369 0.000832 0.120824 0.340904 -0.769153 -0.761515 -0.057786 1 0 0 0 0 0 1 850100
-0.002369 0.000832 0.120824 0.341095 -0.769564 -0.761928 -0.057817 1 0 0 0 0 0 1 851084
-0.002369 0.000832 0.120824 0.341294 -0.769983 -0.762345 -0.057849 1 0 0 0 0 0 1 852112
-0.002369 0.000832 0.120824 0.341466 -0.770396 -0.762752 -0.057879 1 0 0 0 0 0 1 853086
-0.002369 0.000832 0.120824 0.341646 -0.770803 -0.763153 -0.057911 1 0 0 0 0 0 1 854089
-0.002369 0.000832 0.120824 0.341829 -0.771217 -0.763565 -0.057941 1 0 0 0 0 0 1 855060
-0.002369 0.000832 0.120824 0.342029 -0.771641 -0.763986 -0.057973 1 0 0 0 0 0 1 856097
-0.002369 0.000832 0.120824 0.342200 -0.772052 -0.764391 -0.058004 1 0 0 0 0 0 1 857066
-0.002369 0.000832 0.120824 0.342357 -0.772405 -0.764739 -0.058031 1 0 0 0 0 0 1 857941
-0.002369 0.000832 0.120824 0.342567 -0.772883 -0.765214 -0.058066 1 0 0 0 0 0 1 859066
-0.002369 0.000832 0.120824 0.342756 -0.773310 -0.765638 -0.058098 1 0 0 0 0 0 1 860090
-0.002369 0.000832 0.120824 0.342931 -0.773701 -0.766023 -0.058128 1 0 0 0 0 0 1 861057
-0.002369 0.000832 0.120824 0.343097 -0.774078 -0.766398 -0.058156 1 0 0 0 0 0 1 861939
-0.002369 0.000832 0.120824 0.343350 -0.774623 -0.766940 -0.058197 1 0 0 0 0 0 1 863269
-0.002369 0.000832 0.120824 0.343498 -0.774984 -0.767277 -0.058223 1 0 0 0 0 0 1 864089
-0.002369 0.000832 0.120824 0.343675 -0.775379 -0.767682 -0.058254 1 0 0 0 0 0 1 865089
-0.002369 0.000832 0.120824 0.343838 -0.775752 -0.768054 -0.058282 1 0 0 0 0 0 1 865961
-0.002369 0.000832 0.120824 0.344048 -0.776224 -0.768522 -0.058317 1 0 0 0 0 0 1 867094
-0.002369 0.000832 0.120824 0.344239 -0.776629 -0.768924 -0.058348 1 0 0 0 0 0 1 868088
-0.002369 0.000832 0.120824 0.344399 -0.777038 -0.769324 -0.058378 1 0 0 0 0 0 1 869059
-0.002369 0.000832 0.120824 0.344578 -0.777396 -0.769683 -0.058406 1 0 0 0 0 0 1 869933
-0.002369 0.000832 0.120824 0.344788 -0.777891 -0.770172 -0.058442 1 0 0 0 0 0 1 871104
-0.002369 0.000832 0.120824 0.344976 -0.778291 -0.770571 -0.058473 1 0 0 0 0 0 1 872085
-0.002369 0.000832 0.120824 0.345140 -0.778710 -0.770980 -0.058504 1 0 0 0 0 0 1 873080
-0.002369 0.000832 0.120824 0.345343 -0.779121 -0.771392 -0.058535 1 0 0 0 0 0 1 874082
-0.002369 0.000832 0.120824 0.345521 -0.779546 -0.771811 -0.058567 1 0 0 0 0 0 1 875083
-0.002369 0.000832 0.120824 0.345708 -0.779942 -0.772206 -0.058597 1 0 0 0 0 0 1 876056
-0.002369 0.000832 0.120824 0.345849 -0.780309 -0.772564 -0.058624 1 0 0 0 0 0 1 876926
-0.002369 0.000832 0.120824 0.346054 -0.780725 -0.772981 -0.058656 1 0 0 0 0 0 1 877940
-0.002369 0.000832 0.120824 0.346259 -0.781209 -0.773458 -0.058692 1 0 0 0 0 0 1 879083
-0.002369 0.000832 0.120824 0.346443 -0.781630 -0.773857 -0.058722 1 0 0 0 0 0 1 880065
-0.002369 0.000832 0.120824 0.346623 -0.782031 -0.774267 -0.058754 1 0 0 0 0 0 1 881079
-0.002369 0.000832 0.120824 0.346807 -0.782449 -0.774685 -0.058785 1 0 0 0 0 0 1 882063
-0.002369 0.000832 0.120824 0.347001 -0.782859 -0.775093 -0.058816 1 0 0 0 0 0 1 883067
-0.002369 0.000832 0.120824 0.347180 -0.783288 -0.775516 -0.058848 1 0 0 0 0 0 1 884078
-0.002369 0.000832 0.120824 0.347357 -0.783686 -0.775908 -0.058878 1 0 0 0 0 0 1 885062
-0.002374 0.000850 0.120813 0.421074 -1.036286 -0.626297 -0.058910 1 0 0 0 0 0 1 886078
-0.002377 0.000859 0.120809 0.397679 -0.951531 -0.700187 -0.058940 1 0 0 0 0 0 1 887044
-0.002378 0.000864 0.120808 0.379245 -0.888036 -0.738847 -0.058971 1 0 0 0 0 0 1 888016
-0.002379 0.000866 0.120807 0.369153 -0.854321 -0.753878 -0.059002 1 0 0 0 0 0 1 889021
-0.002379 0.000867 0.120807 0.364014 -0.837412 -0.759510 -0.059033 1 0 0 0 0 0 1 890011
-0.002379 0.000868 0.120807 0.361478 -0.829161 -0.761756 -0.059065 1 0 0 0 0 0 1 891028
-0.002379 0.000868 0.120807 0.360291 -0.825228 -0.762799 -0.059096 1 0 0 0 0 0 1 892012
-0.002380 0.000868 0.120807 0.359801 -0.823476 -0.763431 -0.059127 1 0 0 0 0 0 1 893021
-0.002380 0.000868 0.120807 0.359634 -0.822815 -0.763909 -0.059158 1 0 0 0 0 0 1 894011
-0.002380 0.000868 0.120807 0.359649 -0.822715 -0.764339 -0.059190 1 0 0 0 0 0 1 895021
-0.002380 0.000868 0.120807 0.359744 -0.822881 -0.764752 -0.059221 1 0 0 0 0 0 1 896011
-0.002380 0.000868 0.120807 0.359888 -0.823168 -0.765165 -0.059252 1 0 0 0 0 0 1 897024
-0.002380 0.000868 0.120807 0.360066 -0.823531 -0.765565 -0.059283 1 0 0 0 0 0 1 898011
-0.002380 0.000868 0.120807 0.360243 -0.823952 -0.765973 -0.059315 1 0 0 0 0 0 1 899021
-0.002380 0.000868 0.120807 0.360421 -0.824352 -0.766378 -0.059346 1 0 0 0 0 0 1 900022
-0.002380 0.000868 0.120807 0.360616 -0.824769 -0.766770 -0.059377 1 0 0 0 0 0 1 901011
-0.002380 0.000868 0.120807 0.360801 -0.825216 -0.767184 -0.059408 1 0 0 0 0 0 1 902022
-0.002380 0.000868 0.120807 0.360984 -0.825635 -0.767571 -0.059439 1 0 0 0 0 0 1 903012
-0.002380 0.000868 0.120807 0.361179 -0.826084 -0.767990 -0.059471 1 0 0 0 0 0 1 904021
-0.002380 0.000868 0.120807 0.361364 -0.826503 -0.768398 -0.059502 1 0 0 0 0 0 1 905011
-0.002380 0.000868 0.120807 0.361566 -0.826943 -0.768792 -0.059533 1 0 0 0 0 0 1 906020
-0.002380 0.000868 0.120807 0.361749 -0.827384 -0.769199 -0.059565 1 0 0 0 0 0 1 907015
-0.002380 0.000868 0.120807 0.361931 -0.827798 -0.769599 -0.059596 1 0 0 0 0 0 1 908021
-0.002380 0.000868 0.120807 0.362344 -0.828748 -0.770469 -0.059663 1 0 0 0 0 0 1 910162
-0.002380 0.000868 0.120807 0.362517 -0.829116 -0.770811 -0.059690 1 0 0 0 0 0 1 911024
-0.002380 0.000868 0.120807 0.362839 -0.829873 -0.771531 -0.059745 1 0 0 0 0 0 1 912776
-0.002380 0.000868 0.120807 0.363131 -0.830546 -0.772138 -0.059793 1 0 0 0 0 0 1 914327
-0.002380 0.000868 0.120807 0.363262 -0.830843 -0.772432 -0.059814 1 0 0 0 0 0 1 915012
-0.002380 0.000868 0.120807 0.363465 -0.831285 -0.772829 -0.059846 1 0 0 0 0 0 1 916023
-0.002380 0.000868 0.120807 0.363636 -0.831725 -0.773231 -0.059877 1 0 0 0 0 0 1 917022
-0.002380 0.000868 0.120807 0.363832 -0.832152 -0.773648 -0.059909 1 0 0 0 0 0 1 918024
-0.002380 0.000868 0.120807 0.364035 -0.832588 -0.774041 -0.059940 1 0 0 0 0 0 1 919026
-0.002380 0.000868 0.120807 0.364217 -0.833030 -0.774448 -0.059971 1 0 0 0 0 0 1 920023
-0.002380 0.000868 0.120807 0.364411 -0.833445 -0.774852 -0.060002 1 0 0 0 0 0 1 921022
-0.002380 0.000868 0.120807 0.364585 -0.833895 -0.775251 -0.060034 1 0 0 0 0 0 1 922025
-0.002380 0.000868 0.120807 0.364793 -0.834325 -0.775653 -0.060065 1 0 0 0 0 0 1 923025
-0.002380 0.000868 0.120807 0.364972 -0.834752 -0.776066 -0.060096 1 0 0 0 0 0 1 924015
-0.002380 0.000868 0.120807 0.365174 -0.835193 -0.776462 -0.060127 1 0 0 0 0 0 1 925026
-0.002380 0.000868 0.120807 0.365342 -0.835628 -0.776860 -0.060158 1 0 0 0 0 0 1 926014
-0.002380 0.000868 0.120807 0.365553 -0.836087 -0.777307 -0.060192 1 0 0 0 0 0 1 927090
-0.002380 0.000868 0.120807 0.365756 -0.836524 -0.777700 -0.060223 1 0 0 0 0 0 1 928093
-0.002380 0.000868 0.120807 0.365935 -0.836955 -0.778115 -0.060254 1 0 0 0 0 0 1 929090
-0.002380 0.000868 0.120807 0.366121 -0.837384 -0.778495 -0.060285 1 0 0 0 0 0 1 930080
-0.002380 0.000868 0.120807 0.366317 -0.837835 -0.778915 -0.060317 1 0 0 0 0 0 1 931093
-0.002380 0.000868 0.120807 0.366530 -0.838291 -0.779358 -0.060351 1 0 0 0 0 0 1 932188
-0.002380 0.000868 0.120807 0.366691 -0.838713 -0.779729 -0.060380 1 0 0 0 0 0 1 933123
-0.002380 0.000868 0.120807 0.366895 -0.839132 -0.780122 -0.060411 1 0 0 0 0 0 1 934100
-0.002385 0.000886 0.120796 0.440686 -1.092040 -0.630111 -0.060442 1 0 0 0 0 0 1 935108
-0.002388 0.000895 0.120793 0.417406 -1.007638 -0.703998 -0.060476 1 0 0 0 0 0 1 936177
-0.002389 0.000900 0.120791 0.399005 -0.944295 -0.742640 -0.060505 1 0 0 0 0 0 1 937100
-0.002390 0.000902 0.120791 0.388947 -0.910632 -0.757637 -0.060534 1 0 0 0 0 0 1 938055
-0.002390 0.000903 0.120791 0.383823 -0.893797 -0.763267 -0.060566 1 0 0 0 0 0 1 939051
-0.002390 0.000904 0.120791 0.381294 -0.885568 -0.765508 -0.060598 1 0 0 0 0 0 1 940084
-0.002390 0.000904 0.120791 0.380125 -0.881656 -0.766542 -0.060629 1 0 0 0 0 0 1 941080
-0.002390 0.000904 0.120791 0.379624 -0.879939 -0.767161 -0.060660 1 0 0 0 0 0 1 942058
-0.002390 0.000904 0.120791 0.379479 -0.879315 -0.767644 -0.060692 1 0 0 0 0 0 1 943096
-0.002390 0.000904 0.120791 0.379491 -0.879210 -0.768061 -0.060723 1 0 0 0 0 0 1 944078
-0.002390 0.000904 0.120791 0.379594 -0.879397 -0.768471 -0.060754 1 0 0 0 0 0 1 945079
-0.002390 0.000904 0.120791 0.379748 -0.879722 -0.768859 -0.060785 1 0 0 0 0 0 1 946083
-0.002390 0.000904 0.120791 0.379935 -0.880108 -0.769267 -0.060817 1 0 0 0 0 0 1 947100
-0.002390 0.000904 0.120791 0.380112 -0.880530 -0.769670 -0.060848 1 0 0 0 0 0 1 948099
-0.002390 0.000904 0.120791 0.380296 -0.880953 -0.770056 -0.060879 1 0 0 0 0 0 1 949089
-0.002390 0.000904 0.120791 0.380484 -0.881384 -0.770450 -0.060910 1 0 0 0 0 0 1 950070
-0.002390 0.000904 0.120791 0.380690 -0.881838 -0.770833 -0.060941 1 0 0 0 0 0 1 951071
-0.002390 0.000904 0.120791 0.380881 -0.882272 -0.771228 -0.060972 1 0 0 0 0 0 1 952057
-0.002390 0.000904 0.120791 0.381068 -0.882732 -0.771631 -0.061003 1 0 0 0 0 0 1 953058
-0.002390 0.000904 0.120791 0.381250 -0.883181 -0.772020 -0.061035 1 0 0 0 0 0 1 954055
-0.002390 0.000904 0.120791 0.381455 -0.883637 -0.772422 -0.061066 1 0 0 0 0 0 1 955056
-0.002390 0.000904 0.120791 0.381669 -0.884105 -0.772815 -0.061098 1 0 0 0 0 0 1 956085
-0.002371 0.000900 0.120781 0.115218 -0.821112 -0.636448 -0.061130 1 0 0 0 0 0 1 957103
-0.002362 0.000898 0.120777 0.206558 -0.843355 -0.703537 -0.061160 1 0 0 0 0 0 1 958075
-0.002357 0.000897 0.120776 0.273999 -0.859806 -0.738685 -0.061191 1 0 0 0 0 0 1 959078
-0.002355 0.000896 0.120776 0.309709 -0.868673 -0.752349 -0.061223 1 0 0 0 0 0 1 960079
-0.002354 0.000896 0.120776 0.327744 -0.873355 -0.757491 -0.061254 1 0 0 0 0 0 1 961081
-0.002353 0.000896 0.120776 0.336834 -0.875905 -0.759547 -0.061285 1 0 0 0 0 0 1 962056
-0.002353 0.000895 0.120776 0.341463 -0.877459 -0.760574 -0.061321 1 0 0 0 0 0 1 963210
-0.002353 0.000895 0.120776 0.343845 -0.878365 -0.761107 -0.061348 1 0 0 0 0 0 1 964083
-0.002353 0.000895 0.120776 0.345132 -0.879085 -0.761578 -0.061379 1 0 0 0 0 0 1 965084
-0.002353 0.000895 0.120776 0.345844 -0.879653 -0.761976 -0.061410 1 0 0 0 0 0 1 966064
-0.002353 0.000895 0.120776 0.346305 -0.880178 -0.762386 -0.061442 1 0 0 0 0 0 1 967088
-0.002358 0.000913 0.120765 0.420295 -1.133283 -0.612090 -0.061472 1 0 0 0 0 0 1 968058
-0.002361 0.000923 0.120761 0.397098 -1.049081 -0.685926 -0.061503 1 0 0 0 0 0 1 969056
-0.002362 0.000927 0.120760 0.378773 -0.985895 -0.724574 -0.061535 1 0 0 0 0 0 1 970056
-0.002363 0.000929 0.120759 0.368733 -0.952331 -0.739568 -0.061566 1 0 0 0 0 0 1 971057
-0.002363 0.000930 0.120759 0.363604 -0.935536 -0.745180 -0.061598 1 0 0 0 0 0 1 972078
-0.002363 0.000931 0.120759 0.361074 -0.927334 -0.747396 -0.061628 1 0 0 0 0 0 1 973055
-0.002363 0.000931 0.120759 0.359896 -0.923445 -0.748417 -0.061659 1 0 0 0 0 0 1 974053
-0.002363 0.000931 0.120759 0.359380 -0.921734 -0.749025 -0.061691 1 0 0 0 0 0 1 975056
-0.002363 0.000932 0.120759 0.359217 -0.921117 -0.749469 -0.061722 1 0 0 0 0 0 1 976054
-0.002363 0.000932 0.120759 0.359221 -0.921039 -0.749880 -0.061754 1 0 0 0 0 0 1 977064
-0.002363 0.000932 0.120759 0.359321 -0.921238 -0.750292 -0.061785 1 0 0 0 0 0 1 978077
-0.002363 0.000932 0.120759 0.359460 -0.921567 -0.750659 -0.061816 1 0 0 0 0 0 1 979063
-0.002363 0.000932 0.120759 0.359621 -0.921963 -0.751045 -0.061848 1 0 0 0 0 0 1 980079
-0.002363 0.000932 0.120759 0.359791 -0.922393 -0.751411 -0.061878 1 0 0 0 0 0 1 981062
-0.002363 0.000932 0.120759 0.359960 -0.922850 -0.751796 -0.061910 1 0 0 0 0 0 1 982076
-0.002363 0.000932 0.120759 0.360142 -0.923290 -0.752174 -0.061940 1 0 0 0 0 0 1 983039
-0.002344 0.000927 0.120749 0.093528 -0.860237 -0.615555 -0.061971 1 0 0 0 0 0 1 984009
-0.002335 0.000925 0.120746 0.184705 -0.882482 -0.682642 -0.062002 1 0 0 0 0 0 1 985018
-0.002330 0.000924 0.120745 0.252026 -0.898925 -0.717770 -0.062033 1 0 0 0 0 0 1 986012
-0.002328 0.000923 0.120744 0.287677 -0.907802 -0.731429 -0.062065 1 0 0 0 0 0 1 987027
-0.002327 0.000923 0.120744 0.305961 -0.913265 -0.737182 -0.062149 1 0 0 0 0 0 1 989722
-0.002326 0.000923 0.120744 0.315067 -0.915970 -0.739339 -0.062190 1 0 0 0 0 0 1 991021
-0.002326 0.000923 0.120744 0.319661 -0.917476 -0.740285 -0.062221 1 0 0 0 0 0 1 992009
-0.002326 0.000923 0.120744 0.322032 -0.918463 -0.740856 -0.062252 1 0 0 0 0 0 1 993017
-0.002326 0.000923 0.120744 0.323305 -0.919173 -0.741308 -0.062283 1 0 0 0 0 0 1 994010
-0.002331 0.000941 0.120733 0.397762 -1.172520 -0.590804 -0.062314 1 0 0 0 0 0 1 994997
-0.002334 0.000950 0.120729 0.374779 -1.088558 -0.664631 -0.062346 1 0 0 0 0 0 1 996007
-0.002335 0.000954 0.120728 0.356564 -1.025531 -0.703261 -0.062377 1 0 0 0 0 0 1 997019
-0.002336 0.000957 0.120728 0.346582 -0.992027 -0.718250 -0.062409 1 0 0 0 0 0 1 998028
-0.002336 0.000958 0.120727 0.341480 -0.975258 -0.723833 -0.062439 1 0 0 0 0 0 1 999010
-0.002336 0.000958 0.120727 0.338968 -0.967120 -0.726065 -0.062473 1 0 0 0 0 0 2 88
-0.002336 0.000959 0.120727 0.337757 -0.963184 -0.727022 -0.062500 1 0 0 0 0 0 2 1021
-0.002336 0.000959 0.120727 0.337063 -0.961020 -0.727242 -0.062500 1 0 0 0 0 0 2 2007
-0.002336 0.000959 0.120727 0.336707 -0.959937 -0.727321 -0.062500 1 0 0 0 0 0 2 3017
-0.002336 0.000959 0.120727 0.336547 -0.959384 -0.727350 -0.062500 1 0 0 0 0 0 2 4011
-0.002336 0.000959 0.120727 0.336464 -0.959110 -0.727358 -0.062500 1 0 0 0 0 0 2 5019
-0.002317 0.000954 0.120718 0.069602 -0.895452 -0.590212 -0.062500 1 0 0 0 0 0 2 6006
-0.002308 0.000952 0.120714 0.160450 -0.917151 -0.656949 -0.062500 1 0 0 0 0 0 2 7018
-0.002303 0.000951 0.120713 0.227528 -0.933099 -0.691715 -0.062500 1 0 0 0 0 0 2 8008
-0.002301 0.000950 0.120713 0.262964 -0.941486 -0.705004 -0.062500 1 0 0 0 0 0 2 9016
-0.002300 0.000950 0.120712 0.280798 -0.945693 -0.709753 -0.062500 1 0 0 0 0 0 2 10007
-0.002299 0.000950 0.120712 0.289683 -0.947785 -0.711415 -0.062500 1 0 0 0 0 0 2 11020
-0.002299 0.000950 0.120712 0.294113 -0.948833 -0.711994 -0.062500 1 0 0 0 0 0 2 12016
-0.002299 0.000950 0.120712 0.296327 -0.949346 -0.712203 -0.062500 1 0 0 0 0 0 2 13029
-0.002299 0.000950 0.120712 0.297442 -0.949609 -0.712281 -0.062500 1 0 0 0 0 0 2 14022
-0.002299 0.000950 0.120712 0.297981 -0.949736 -0.712299 -0.062500 1 0 0 0 0 0 2 15013
-0.002299 0.000950 0.120712 0.298261 -0.949802 -0.712312 -0.062500 1 0 0 0 0 0 2 16018
-0.002299 0.000950 0.120712 0.298396 -0.949834 -0.712316 -0.062500 1 0 0 0 0 0 2 17024
-0.002299 0.000950 0.120712 0.298463 -0.949850 -0.712308 -0.062500 1 0 0 0 0 0 2 18016
-0.002299 0.000950 0.120712 0.298502 -0.949859 -0.712306 -0.062500 1 0 0 0 0 0 2 19021
-0.002299 0.000950 0.120712 0.298529 -0.949866 -0.712318 -0.062500 1 0 0 0 0 0 2 20285
-0.002299 0.000950 0.120712 0.298532 -0.949866 -0.712320 -0.062500 1 0 0 0 0 0 2 21026
-0.002299 0.000950 0.120712 0.298527 -0.949854 -0.712307 -0.062500 1 0 0 0 0 0 2 22020
-0.002304 0.000968 0.120702 0.372276 -1.202536 -0.561330 -0.062500 1 0 0 0 0 0 2 23020
-0.002307 0.000977 0.120698 -0.006751 -0.158547 -0.634809 -0.062500 0 0 0 0 0 0 2 24002
-0.002308 0.000982 0.120696 -0.026669 -0.090493 -0.673078 -0.062500 0 0 0 0 0 0 2 25020
-0.002309 0.000984 0.120696 -0.037594 -0.054235 -0.687696 -0.062500 0 0 0 0 0 0 2 26019
-0.002309 0.000985 0.120696 -0.043258 -0.035858 -0.692927 -0.062500 0 0 0 0 0 0 2 27020
-0.002309 0.000985 0.120696 -0.046137 -0.026625 -0.694756 -0.062500 0 0 0 0 0 0 2 28022
-0.002315 0.001004 0.120685 0.020843 -0.256498 -0.544293 -0.062500 0 0 0 0 0 0 2 29023
-0.002317 0.001013 0.120681 -0.006034 -0.160800 -0.618066 -0.062500 0 0 0 0 0 0 2 30023
-0.002324 0.001036 0.120669 0.042094 -0.326026 -0.505228 -0.062500 0 0 0 0 0 0 2 31024
-0.002333 0.001065 0.120654 0.070992 -0.426878 -0.442168 -0.062500 0 0 0 0 0 0 2 32019
-0.002342 0.001098 0.120638 0.092608 -0.486641 -0.407941 -0.062500 0 0 0 0 0 0 2 33021
-0.002353 0.001132 0.120622 0.101068 -0.513909 -0.384892 -0.062500 0 0 0 0 0 0 2 34021
-0.002363 0.001167 0.120605 0.105344 -0.527463 -0.365873 -0.062500 0 0 0 0 0 0 2 35022
-0.002374 0.001203 0.120588 0.107454 -0.534116 -0.348246 -0.062500 0 0 0 0 0 0 2 36018
-0.002385 0.001239 0.120572 0.108485 -0.537343 -0.331125 -0.062500 0 0 0 0 0 0 2 37019
-0.002401 0.001293 0.120544 0.176296 -0.771600 -0.162163 -0.062500 0 0 0 0 0 0 2 38017
-0.002414 0.001338 0.120524 0.150489 -0.679119 -0.219001 -0.062500 0 0 0 0 0 0 2 39020
-0.002426 0.001378 0.120506 0.130724 -0.611506 -0.240562 -0.062500 0 0 0 0 0 0 2 40017
-0.002438 0.001417 0.120488 0.119825 -0.575374 -0.238352 -0.062500 0 0 0 0 0 0 2 41022
-0.002449 0.001454 0.120471 0.114151 -0.556947 -0.226683 -0.062500 0 0 0 0 0 0 2 41998
-0.002455 0.001472 0.120466 0.043360 -0.314765 -0.364349 -0.062500 0 0 0 0 0 0 2 43021
-0.002463 0.001500 0.120453 0.065600 -0.399111 -0.273815 -0.062500 0 0 0 0 0 0 2 44023
-0.002472 0.001531 0.120437 0.084568 -0.464204 -0.218441 -0.062500 0 0 0 0 0 0 2 45000
-0.002482 0.001565 0.120421 0.095012 -0.498925 -0.186797 -0.062500 0 0 0 0 0 0 2 46018
-0.002493 0.001600 0.120404 0.100395 -0.516442 -0.164548 -0.062500 0 0 0 0 0 0 2 47019
-0.002503 0.001635 0.120387 0.103112 -0.525135 -0.145713 -0.062500 0 0 0 0 0 0 2 48017
-0.002509 0.001653 0.120382 0.036810 -0.297216 -0.281402 -0.062500 0 0 0 0 0 0 2 49016
-0.002517 0.001680 0.120369 0.063157 -0.391478 -0.189606 -0.062500 0 0 0 0 0 0 2 50018
-0.002526 0.001711 0.120353 0.080658 -0.455122 -0.133703 -0.062500 0 0 0 0 0 0 2 51019
-0.002536 0.001745 0.120337 0.091614 -0.491469 -0.101821 -0.062500 0 0 0 0 0 0 2 52020
-0.002546 0.001779 0.120320 0.097275 -0.509819 -0.079468 -0.062500 0 0 0 0 0 0 2 53023
-0.002557 0.001815 0.120303 0.104445 -0.525282 -0.060537 -0.062500 0 0 0 0 0 0 2 54010
-0.002562 0.001832 0.120297 0.038430 -0.298230 -0.196784 -0.062500 0 0 0 0 0 0 2 55019
-0.002570 0.001859 0.120284 0.064685 -0.392237 -0.104594 -0.062500 0 0 0 0 0 0 2 56019
-0.002579 0.001890 0.120269 0.084652 -0.460450 -0.048469 -0.062500 0 0 0 0 0 0 2 57017
-0.002584 0.001906 0.120263 0.028267 -0.265507 -0.170712 -0.062500 0 0 0 0 0 0 2 58018
-0.002592 0.001932 0.120250 0.058456 -0.374213 -0.073266 -0.062500 0 0 0 0 0 0 2 59019
-0.002601 0.001962 0.120235 0.080929 -0.450487 -0.015273 -0.062500 0 0 0 0 0 0 2 60015
-0.002625 0.001982 0.120239 0.273769 -0.319557 -0.272535 -0.062500 0 0 0 0 0 0 2 61017
-0.002642 0.002010 0.120230 0.205132 -0.406810 -0.108528 -0.062500 0 0 0 0 0 0 2 62011
-0.002650 0.002024 0.120226 0.088899 -0.235934 -0.170686 -0.062500 0 0 0 0 0 0 2 63022
-0.002660 0.002049 0.120214 0.088944 -0.359350 -0.049630 -0.062500 0 0 0 0 0 0 2 64021
-0.002657 0.002093 0.120209 -0.070927 -0.623460 -0.129957 -0.062500 0 0 0 0 0 0 2 65800
-0.002661 0.002133 0.120196 -0.003018 -0.590338 -0.022514 -0.062500 0 0 0 0 0 0 2 67095
-0.002663 0.002153 0.120192 -0.019109 -0.329640 -0.116575 -0.062500 0 0 0 0 0 0 2 68060
-0.002669 0.002180 0.120179 0.033691 -0.404416 -0.007489 -0.062500 0 0 0 0 0 0 2 69073
-0.002678 0.002212 0.120164 0.067256 -0.462962 0.054783 -0.062500 0 0 0 0 0 0 2 70058
-0.002682 0.002228 0.120158 0.018136 -0.264319 -0.066297 -0.062500 0 0 0 0 0 0 2 71073
-0.002689 0.002254 0.120145 0.052570 -0.371434 0.032549 -0.062500 0 0 0 0 0 0 2 72058
-0.002693 0.002267 0.120141 0.009784 -0.216233 -0.064259 -0.062500 0 0 0 0 0 0 2 73071
-0.002700 0.002291 0.120128 0.048135 -0.346943 0.044347 -0.062500 0 0 0 0 0 0 2 74057
-0.002704 0.002303 0.120124 0.007494 -0.203944 -0.049058 -0.062500 0 0 0 0 0 0 2 75085
-0.002711 0.002327 0.120111 0.046924 -0.340666 0.060875 -0.062500 0 0 0 0 0 0 2 76080
-0.002715 0.002339 0.120107 0.006902 -0.200809 -0.032166 -0.062500 0 0 0 0 0 0 2 77083
-0.002722 0.002363 0.120094 0.044409 -0.334296 0.077991 -0.062500 0 0 0 0 0 0 2 78080
-0.002730 0.002392 0.120079 0.071350 -0.424919 0.140751 -0.062500 0 0 0 0 0 0 2 79036
-0.002735 0.002407 0.120073 0.019126 -0.243037 0.019274 -0.062500 0 0 0 0 0 0 2 80016
-0.002743 0.002432 0.120060 0.051783 -0.357860 0.118544 -0.062500 0 0 0 0 0 0 2 81017
-0.002752 0.002463 0.120044 0.075033 -0.436530 0.177426 -0.062500 0 0 0 0 0 0 2 82005
-0.002756 0.002478 0.120039 0.021007 -0.248891 0.054382 -0.062500 0 0 0 0 0 0 2 83015
-0.002764 0.002503 0.120026 0.052662 -0.360558 0.153310 -0.062500 0 0 0 0 0 0 2 84020
-0.002768 0.002516 0.120021 0.012683 -0.216456 0.055805 -0.062500 0 0 0 0 0 0 2 85004
-0.002775 0.002540 0.120009 0.050186 -0.347845 0.164957 -0.062500 0 0 0 0 0 0 2 86015
-0.002784 0.002570 0.119993 0.075252 -0.434010 0.227441 -0.062500 0 0 0 0 0 0 2 87005
-0.002788 0.002585 0.119987 0.022695 -0.251103 0.105327 -0.062500 0 0 0 0 0 0 2 88005
-0.002796 0.002610 0.119974 0.054959 -0.364732 0.204921 -0.062500 0 0 0 0 0 0 2 89019
-0.002805 0.002640 0.119959 0.078000 -0.442810 0.263994 -0.062500 0 0 0 0 0 0 2 90018
-0.002809 0.002656 0.119953 0.024116 -0.255549 0.140456 -0.062500 0 0 0 0 0 0 2 91011
-0.002817 0.002681 0.119940 0.055589 -0.366730 0.239769 -0.062500 0 0 0 0 0 0 2 92016
-0.002826 0.002711 0.119924 0.078260 -0.443583 0.298780 -0.062500 0 0 0 0 0 0 2 93004
-0.002831 0.002726 0.119919 0.024252 -0.255956 0.175002 -0.062500 0 0 0 0 0 0 2 94015
-0.002838 0.002752 0.119906 0.055582 -0.366696 0.274455 -0.062500 0 0 0 0 0 0 2 95017
-0.002847 0.002782 0.119890 0.076217 -0.438658 0.333547 -0.062500 0 0 0 0 0 0 2 96005
-0.002852 0.002797 0.119884 0.022270 -0.251206 0.209575 -0.062500 0 0 0 0 0 0 2 97015
-0.002846 0.002836 0.119882 -0.113151 -0.543185 0.163788 -0.062500 0 0 0 0 0 0 2 98017
-0.002849 0.002874 0.119869 -0.025496 -0.545843 0.294030 -0.062500 0 0 0 0 0 0 2 99019
-0.002850 0.002892 0.119865 -0.030939 -0.306044 0.206683 -0.062500 0 0 0 0 0 0 2 100006
-0.002856 0.002919 0.119852 0.026444 -0.388870 0.320460 -0.062500 0 0 0 0 0 0 2 101031
-0.002864 0.002950 0.119837 0.062367 -0.451537 0.384743 -0.062500 0 0 0 0 0 0 2 102017
-0.002868 0.002966 0.119831 0.015336 -0.257702 0.262096 -0.062500 0 0 0 0 0 0 2 103022
-0.002895 0.002996 0.119828 0.296393 -0.421655 0.228926 -0.062500 0 0 0 0 0 0 2 104011
-0.002908 0.003011 0.119826 0.153872 -0.243475 0.195979 -0.062500 0 0 0 0 0 0 2 105017
-0.002920 0.003036 0.119815 0.119891 -0.355308 0.340198 -0.062500 0 0 0 0 0 0 2 106019
-0.002931 0.003066 0.119799 0.108178 -0.432598 0.416233 -0.062500 0 0 0 0 0 0 2 107230
-0.002936 0.003082 0.119794 0.037399 -0.246603 0.297410 -0.062500 0 0 0 0 0 0 2 108023
-0.002944 0.003107 0.119781 0.059950 -0.356945 0.399666 -0.062500 0 0 0 0 0 0 2 109006
-0.002949 0.003119 0.119776 0.012267 -0.206396 0.301608 -0.062500 0 0 0 0 0 0 2 110026
-0.002975 0.003148 0.119773 0.295413 -0.396891 0.279130 -0.062500 0 0 0 0 0 0 2 111026
-0.002975 0.003176 0.119782 -0.013278 -0.412752 0.104426 -0.062500 0 0 0 0 0 0 2 112016
-0.002980 0.003208 0.119774 0.021270 -0.464307 0.320884 -0.062500 0 0 0 0 0 0 2 113018
-0.002988 0.003241 0.119759 0.058022 -0.491846 0.434238 -0.062500 0 0 0 0 0 0 2 114016
-0.002992 0.003258 0.119755 0.013656 -0.280346 0.329078 -0.062500 0 0 0 0 0 0 2 115018
-0.002999 0.003284 0.119741 0.049527 -0.377351 0.436725 -0.062500 0 0 0 0 0 0 2 116016
-0.003008 0.003314 0.119726 0.074517 -0.447200 0.498944 -0.062500 0 0 0 0 0 0 2 117015
-0.003013 0.003329 0.119720 0.022437 -0.258219 0.374446 -0.062500 0 0 0 0 0 0 2 118018
-0.003039 0.003359 0.119716 0.302422 -0.426826 0.342570 -0.062500 0 0 0 0 0 0 2 119025
-0.003053 0.003374 0.119715 0.158673 -0.250173 0.308335 -0.062500 0 0 0 0 0 0 2 120019
-0.003064 0.003399 0.119703 0.123605 -0.361579 0.453164 -0.062500 0 0 0 0 0 0 2 121021
-0.003070 0.003412 0.119699 0.045576 -0.214116 0.370321 -0.062500 0 0 0 0 0 0 2 122016
-0.003078 0.003435 0.119686 0.065003 -0.344077 0.487423 -0.062500 0 0 0 0 0 0 2 123017
-0.003083 0.003448 0.119682 0.016377 -0.204809 0.393746 -0.062500 0 0 0 0 0 0 2 124016
-0.003109 0.003476 0.119678 0.298983 -0.400157 0.374551 -0.062500 0 0 0 0 0 0 2 125015
-0.003122 0.003490 0.119677 0.156755 -0.237464 0.344216 -0.062500 0 0 0 0 0 0 2 126014
-0.003134 0.003514 0.119665 0.122341 -0.355513 0.490758 -0.062500 0 0 0 0 0 0 2 127018
-0.003145 0.003544 0.119650 0.110487 -0.436046 0.567854 -0.062500 0 0 0 0 0 0 2 128015
-0.003150 0.003559 0.119644 0.040319 -0.253368 0.447910 -0.062500 0 0 0 0 0 0 2 129014
-0.003158 0.003584 0.119631 0.062503 -0.363698 0.551235 -0.062500 0 0 0 0 0 0 2 130014
-0.003162 0.003596 0.119626 0.015291 -0.214779 0.452208 -0.062500 0 0 0 0 0 0 2 131017
-0.003171 0.003622 0.119644 0.065433 -0.360852 0.127993 -0.062500 0 0 0 0 0 0 2 132018
-0.003180 0.003651 0.119639 0.077863 -0.434969 0.404754 -0.062500 0 0 0 0 0 0 2 132995
-0.003185 0.003666 0.119637 0.021348 -0.250568 0.390306 -0.062500 0 0 0 0 0 0 2 134020
-0.003192 0.003691 0.119625 0.055815 -0.366997 0.534280 -0.062500 0 0 0 0 0 0 2 135018
-0.003196 0.003703 0.119621 0.013225 -0.218918 0.449477 -0.062500 0 0 0 0 0 0 2 136015
-0.003222 0.003732 0.119618 0.298873 -0.409305 0.434786 -0.062500 0 0 0 0 0 0 2 137018
-0.003235 0.003746 0.119616 0.158273 -0.244746 0.404774 -0.062500 0 0 0 0 0 0 2 138019
-0.003241 0.003753 0.119616 0.059239 -0.136161 0.391719 -0.062500 0 0 0 0 0 0 2 139095
-0.003250 0.003774 0.119604 0.071806 -0.303989 0.547350 -0.062500 0 0 0 0 0 0 2 140092
-0.003273 0.003789 0.119610 0.270078 -0.248154 0.335763 -0.062500 0 0 0 0 0 0 2 141086
-0.003290 0.003814 0.119600 0.201606 -0.367104 0.519398 -0.062500 0 0 0 0 0 0 2 143035
-0.003298 0.003827 0.119597 0.088115 -0.219051 0.458775 -0.062500 0 0 0 0 0 0 2 144085
-0.003327 0.003855 0.119594 0.337760 -0.411482 0.454451 -0.062500 0 0 0 0 0 0 2 145082
-0.003341 0.003869 0.119592 0.178360 -0.247042 0.427387 -0.062500 0 0 0 0 0 0 2 146071
-0.003353 0.003893 0.119580 0.134838 -0.363062 0.576155 -0.062500 0 0 0 0 0 0 2 147087
-0.003359 0.003906 0.119576 0.053648 -0.218242 0.493252 -0.062500 0 0 0 0 0 0 2 148050
-0.003363 0.003912 0.119575 0.005777 -0.124235 0.450868 -0.062500 0 0 0 0 0 0 2 149050
-0.003369 0.003932 0.119563 0.045464 -0.298951 0.595777 -0.062500 0 0 0 0 0 0 2 150077
-0.003392 0.003947 0.119568 0.257955 -0.247151 0.380466 -0.062500 0 0 0 0 0 0 2 151094
-0.003403 0.003955 0.119570 0.131205 -0.143125 0.401653 -0.062500 0 0 0 0 0 0 2 152081
-0.003414 0.003976 0.119559 0.111144 -0.311920 0.579772 -0.062500 0 0 0 0 0 0 2 153082
-0.003419 0.003986 0.119555 0.042171 -0.194157 0.508054 -0.062500 0 0 0 0 0 0 2 154056
-0.003441 0.003997 0.119563 0.249983 -0.175239 0.338804 -0.062500 0 0 0 0 0 0 2 155052
-0.003457 0.004019 0.119554 0.191322 -0.330473 0.549324 -0.062500 0 0 0 0 0 0 2 156059
-0.003465 0.004030 0.119551 0.084043 -0.203504 0.498604 -0.062500 0 0 0 0 0 0 2 157073
-0.003469 0.004036 0.119550 0.021583 -0.118563 0.468480 -0.062500 0 0 0 0 0 0 2 158056
-0.003476 0.004056 0.119538 0.056785 -0.299376 0.618216 -0.062500 0 0 0 0 0 0 2 159073
-0.003486 0.004085 0.119554 0.099843 -0.432747 0.261142 -0.062500 0 0 0 0 0 0 2 160056
-0.003491 0.004099 0.119559 0.035770 -0.255076 0.352519 -0.062500 0 0 0 0 0 0 2 161070
-0.003498 0.004123 0.119550 0.061588 -0.367456 0.567500 -0.062500 0 0 0 0 0 0 2 162054
-0.003502 0.004135 0.119546 0.018479 -0.222742 0.509443 -0.062500 0 0 0 0 0 0 2 163044
-0.003523 0.004146 0.119554 0.239792 -0.190522 0.345445 -0.062500 0 0 0 0 0 0 2 164004
-0.003539 0.004169 0.119546 0.187529 -0.338531 0.557905 -0.062500 0 0 0 0 0 0 2 165014
-0.003546 0.004180 0.119543 0.083678 -0.208466 0.507435 -0.062500 0 0 0 0 0 0 2 166002
-0.003550 0.004186 0.119541 0.022942 -0.121970 0.477354 -0.062500 0 0 0 0 0 0 2 167195
-0.003577 0.004211 0.119539 0.305530 -0.361140 0.497366 -0.062500 0 0 0 0 0 0 2 168015
-0.003590 0.004223 0.119538 0.164230 -0.224310 0.477835 -0.062500 0 0 0 0 0 0 2 169002
-0.003601 0.004247 0.119526 0.129354 -0.353346 0.630390 -0.062500 0 0 0 0 0 0 2 170012
-0.003607 0.004258 0.119522 0.057191 -0.218133 0.547809 -0.062500 0 0 0 0 0 0 2 171003
-0.003610 0.004264 0.119520 0.011788 -0.128007 0.505420 -0.062500 0 0 0 0 0 0 2 172013
-0.003617 0.004285 0.119508 0.052139 -0.303502 0.651539 -0.062500 0 0 0 0 0 0 2 173001
-0.003639 0.004300 0.119513 0.266197 -0.256039 0.436831 -0.062500 0 0 0 0 0 0 2 174011
-0.003651 0.004307 0.119515 0.139507 -0.152507 0.457087 -0.062500 0 0 0 0 0 0 2 175003
-0.003661 0.004328 0.119504 0.117630 -0.316646 0.635988 -0.062500 0 0 0 0 0 0 2 176012
-0.003667 0.004339 0.119500 0.049038 -0.199671 0.563571 -0.062500 0 0 0 0 0 0 2 177001
-0.003669 0.004344 0.119499 0.007607 -0.119907 0.524824 -0.062500 0 0 0 0 0 0 2 178011
-0.003695 0.004368 0.119496 0.299910 -0.361933 0.542848 -0.062500 0 0 0 0 0 0 2 179003
-0.003708 0.004381 0.119495 0.163465 -0.226856 0.521665 -0.062500 0 0 0 0 0 0 2 180012
-0.003714 0.004387 0.119495 0.066607 -0.133401 0.511432 -0.062500 0 0 0 0 0 0 2 181002
-0.003722 0.004407 0.119483 0.079285 -0.306779 0.670254 -0.062500 0 0 0 0 0 0 2 182011
-0.003727 0.004418 0.119479 0.029870 -0.194903 0.589639 -0.062500 0 0 0 0 0 0 2 183006
-0.003748 0.004427 0.119487 0.248245 -0.179199 0.418516 -0.062500 0 0 0 0 0 0 2 184001
-0.003763 0.004449 0.119478 0.193308 -0.334090 0.628576 -0.062500 0 0 0 0 0 0 2 185013
-0.003771 0.004461 0.119475 0.088666 -0.208432 0.576379 -0.062500 0 0 0 0 0 0 2 186002
-0.003775 0.004466 0.119474 0.027475 -0.124171 0.545598 -0.062500 0 0 0 0 0 0 2 187012
-0.003802 0.004491 0.119471 0.313047 -0.361983 0.567395 -0.062500 0 0 0 0 0 0 2 188002
-0.003815 0.004503 0.119470 0.171641 -0.226022 0.546780 -0.062500 0 0 0 0 0 0 2 189013
-0.003821 0.004509 0.119470 0.072295 -0.132112 0.536659 -0.062500 0 0 0 0 0 0 2 190026
-0.003825 0.004513 0.119469 0.019632 -0.082463 0.532798 -0.062500 0 0 0 0 0 0 2 191026
-0.003831 0.004531 0.119458 0.054398 -0.281907 0.694578 -0.062500 0 0 0 0 0 0 2 192010
-0.003854 0.004546 0.119463 0.268244 -0.244381 0.485735 -0.062500 0 0 0 0 0 0 2 193008
-0.003865 0.004553 0.119465 0.140883 -0.146867 0.507107 -0.062500 0 0 0 0 0 0 2 194016
-0.003876 0.004573 0.119454 0.118246 -0.313205 0.687197 -0.062500 0 0 0 0 0 0 2 194997
-0.003881 0.004584 0.119450 0.049819 -0.198235 0.614481 -0.062500 0 0 0 0 0 0 2 196020
-0.003884 0.004589 0.119448 0.008442 -0.119481 0.575550 -0.062500 0 0 0 0 0 0 2 197015
-0.003905 0.004596 0.119457 0.237072 -0.139201 0.431931 -0.062500 0 0 0 0 0 0 2 198026
-0.003920 0.004617 0.119448 0.187467 -0.313249 0.652779 -0.062500 0 0 0 0 0 0 2 199024
-0.003927 0.004627 0.119445 0.086084 -0.198171 0.603931 -0.062500 0 0 0 0 0 0 2 200015
-0.003931 0.004633 0.119444 0.026571 -0.119265 0.574263 -0.062500 0 0 0 0 0 0 2 201013
-0.003933 0.004635 0.119444 -0.004483 -0.077271 0.562641 -0.062500 0 0 0 0 0 0 2 202014
-0.003941 0.004656 0.119463 0.064592 -0.300507 0.286943 -0.062500 0 0 0 0 0 0 2 203015
-0.003949 0.004682 0.119458 0.084555 -0.405530 0.581434 -0.062500 0 0 0 0 0 0 2 204014
-0.003953 0.004696 0.119457 0.033109 -0.243016 0.570084 -0.062500 0 0 0 0 0 0 2 205011
-0.003956 0.004703 0.119456 0.000684 -0.139380 0.554652 -0.062500 0 0 0 0 0 0 2 206012
-0.003976 0.004711 0.119465 0.234374 -0.146946 0.419799 -0.062500 0 0 0 0 0 0 2 207018
-0.003986 0.004715 0.119468 0.123432 -0.092760 0.479942 -0.062500 0 0 0 0 0 0 2 208020
-0.003991 0.004717 0.119469 0.046385 -0.061120 0.511587 -0.062500 0 0 0 0 0 0 2 209016
-0.003998 0.004735 0.119458 0.069702 -0.267117 0.687548 -0.062500 0 0 0 0 0 0 2 210016
-0.004021 0.004749 0.119463 0.277488 -0.234998 0.483998 -0.062500 0 0 0 0 0 0 2 210996
-0.004033 0.004756 0.119465 0.146627 -0.139992 0.506453 -0.062500 0 0 0 0 0 0 2 212013
-0.004039 0.004759 0.119465 0.058414 -0.085349 0.523563 -0.062500 0 0 0 0 0 0 2 213013
-0.004046 0.004778 0.119454 0.072513 -0.281824 0.694466 -0.062500 0 0 0 0 0 0 2 214008
-0.004050 0.004787 0.119450 0.026410 -0.181812 0.617126 -0.062500 0 0 0 0 0 0 2 215138
-0.004072 0.004797 0.119458 0.247355 -0.172446 0.448552 -0.062500 0 0 0 0 0 0 2 216073
-0.004082 0.004802 0.119460 0.128697 -0.107331 0.495314 -0.062500 0 0 0 0 0 0 2 217084
-0.004088 0.004804 0.119461 0.047484 -0.069839 0.522121 -0.062500 0 0 0 0 0 0 2 218092
-0.004090 0.004805 0.119462 0.005074 -0.050970 0.532507 -0.062500 0 0 0 0 0 0 2 219141
-0.004111 0.004810 0.119471 0.235001 -0.103634 0.408507 -0.062500 0 0 0 0 0 0 2 220095
-0.004126 0.004830 0.119462 0.185383 -0.293800 0.636298 -0.062500 0 0 0 0 0 0 2 221080
-0.004134 0.004840 0.119459 0.084551 -0.187571 0.589226 -0.062500 0 0 0 0 0 0 2 222081
-0.004137 0.004845 0.119458 0.025323 -0.113155 0.560085 -0.062500 0 0 0 0 0 0 2 223059
-0.004139 0.004847 0.119458 -0.005577 -0.073381 0.548635 -0.062500 0 0 0 0 0 0 2 224051
-0.004140 0.004849 0.119458 -0.021321 -0.053105 0.544510 -0.062500 0 0 0 0 0 0 2 225047
-0.004160 0.004854 0.119467 0.222044 -0.104869 0.415542 -0.062500 0 0 0 0 0 0 2 226048
-0.004170 0.004856 0.119470 0.115564 -0.072897 0.477170 -0.062500 0 0 0 0 0 0 2 227047
-0.004175 0.004858 0.119471 0.040757 -0.052445 0.509289 -0.062500 0 0 0 0 0 0 2 228046
-0.004182 0.004875 0.119460 0.064938 -0.263627 0.685975 -0.062500 0 0 0 0 0 0 2 229045
-0.004205 0.004889 0.119465 0.274062 -0.234716 0.483026 -0.062500 0 0 0 0 0 0 2 230040
-0.004217 0.004896 0.119467 0.144639 -0.134865 0.504959 -0.062500 0 0 0 0 0 0 2 231078
-0.004223 0.004899 0.119467 0.056445 -0.080910 0.521812 -0.062500 0 0 0 0 0 0 2 232077
-0.004225 0.004901 0.119468 0.010306 -0.053488 0.528596 -0.062500 0 0 0 0 0 0 2 233075
-0.004227 0.004902 0.119468 -0.012862 -0.039823 0.531056 -0.062500 0 0 0 0 0 0 2 234090
-0.004227 0.004902 0.119468 -0.024443 -0.033021 0.531916 -0.062500 0 0 0 0 0 0 2 235086
-0.004247 0.004907 0.119477 0.221336 -0.091698 0.405079 -0.062500 0 0 0 0 0 0 2 236047
-0.004257 0.004909 0.119480 0.112268 -0.065513 0.467117 -0.062500 0 0 0 0 0 0 2 237048
-0.004262 0.004911 0.119481 0.037981 -0.046785 0.499365 -0.062500 0 0 0 0 0 0 2 238046
-0.004264 0.004911 0.119481 -0.000876 -0.037429 0.511669 -0.062500 0 0 0 0 0 0 2 239047
-0.004270 0.004928 0.119470 0.042852 -0.254163 0.680706 -0.062500 0 0 0 0 0 0 2 240069
-0.004293 0.004942 0.119475 0.262254 -0.228171 0.475202 -0.062500 0 0 0 0 0 0 2 241046
-0.004304 0.004949 0.119476 0.136313 -0.135944 0.495879 -0.062500 0 0 0 0 0 0 2 242079
-0.004309 0.004952 0.119477 0.050491 -0.082653 0.512264 -0.062500 0 0 0 0 0 0 2 243073
-0.004312 0.004954 0.119477 0.005552 -0.055543 0.518889 -0.062500 0 0 0 0 0 0 2 244047
-0.004314 0.004955 0.119477 -0.017033 -0.042028 0.521295 -0.062500 0 0 0 0 0 0 2 245074
-0.004334 0.004960 0.119486 0.223487 -0.097430 0.395363 -0.062500 0 0 0 0 0 0 2 246067
-0.004344 0.004962 0.119490 0.115121 -0.067182 0.457397 -0.062500 0 0 0 0 0 0 2 247070
-0.004348 0.004963 0.119491 0.039388 -0.047599 0.489623 -0.062500 0 0 0 0 0 0 2 248054
-0.004351 0.004964 0.119491 -0.000175 -0.037841 0.501917 -0.062500 0 0 0 0 0 0 2 249067
-0.004352 0.004964 0.119491 -0.019963 -0.033122 0.506312 -0.062500 0 0 0 0 0 0 2 250051
-0.004377 0.004986 0.119489 0.285162 -0.314076 0.546076 -0.062500 0 0 0 0 0 0 2 251075
-0.004389 0.004997 0.119488 0.154939 -0.200242 0.528172 -0.062500 0 0 0 0 0 0 2 252068
-0.004396 0.005003 0.119487 0.061128 -0.117542 0.518639 -0.062500 0 0 0 0 0 0 2 253051
-0.004399 0.005005 0.119487 0.011223 -0.073469 0.514962 -0.062500 0 0 0 0 0 0 2 254051
-0.004400 0.005007 0.119487 -0.014097 -0.051116 0.513623 -0.062500 0 0 0 0 0 0 2 255065
-0.004401 0.005007 0.119487 -0.026799 -0.039880 0.513159 -0.062500 0 0 0 0 0 0 2 256052
-0.004421 0.005013 0.119496 0.218899 -0.096443 0.386574 -0.062500 0 0 0 0 0 0 2 257065
-0.004431 0.005015 0.119499 0.112800 -0.066701 0.448068 -0.062500 0 0 0 0 0 0 2 258050
-0.004435 0.005016 0.119500 0.038220 -0.047361 0.480085 -0.062500 0 0 0 0 0 0 2 259043
-0.004438 0.005017 0.119501 -0.000754 -0.037715 0.492307 -0.062500 0 0 0 0 0 0 2 260000
-0.004439 0.005017 0.119501 -0.020253 -0.033061 0.496673 -0.062500 0 0 0 0 0 0 2 261001
-0.004459 0.005022 0.119510 0.222240 -0.093008 0.371943 -0.062500 0 0 0 0 0 0 2 262010
-0.004469 0.005024 0.119513 0.110481 -0.068081 0.433956 -0.062500 0 0 0 0 0 0 2 262999
-0.004474 0.005025 0.119514 0.035047 -0.049622 0.466134 -0.062500 0 0 0 0 0 0 2 264009
-0.004476 0.005026 0.119515 -0.004350 -0.040398 0.478414 -0.062500 0 0 0 0 0 0 2 264999
-0.004477 0.005026 0.119515 -0.024047 -0.035960 0.482806 -0.062500 0 0 0 0 0 0 2 266008
-0.004497 0.005031 0.119524 0.218479 -0.096044 0.358237 -0.062500 0 0 0 0 0 0 2 267000
-0.004507 0.005033 0.119527 0.110585 -0.068048 0.420171 -0.062500 0 0 0 0 0 0 2 268016
-0.004517 0.005051 0.119516 0.097925 -0.270550 0.617486 -0.062500 0 0 0 0 0 0 2 269000
-0.004522 0.005061 0.119513 0.036167 -0.175616 0.549478 -0.062500 0 0 0 0 0 0 2 270009
-0.004524 0.005065 0.119511 -0.001888 -0.106986 0.511989 -0.062500 0 0 0 0 0 0 2 270999
-0.004545 0.005072 0.119520 0.230201 -0.132274 0.371599 -0.062500 0 0 0 0 0 0 2 272009
-0.004555 0.005076 0.119523 0.116629 -0.086342 0.427686 -0.062500 0 0 0 0 0 0 2 272998
-0.004560 0.005078 0.119524 0.038164 -0.058795 0.457757 -0.062500 0 0 0 0 0 0 2 274008
-0.004563 0.005078 0.119524 -0.002771 -0.044999 0.469308 -0.062500 0 0 0 0 0 0 2 275010
-0.004564 0.005079 0.119524 -0.023242 -0.038270 0.473432 -0.062500 0 0 0 0 0 0 2 275998
-0.004565 0.005079 0.119524 -0.033438 -0.034973 0.474890 -0.062500 0 0 0 0 0 0 2 277009
-0.004585 0.005084 0.119533 0.214057 -0.095642 0.349657 -0.062500 0 0 0 0 0 0 2 277998
-0.004594 0.005086 0.119536 0.108380 -0.067849 0.411031 -0.062500 0 0 0 0 0 0 2 279012
-0.004599 0.005087 0.119538 0.033975 -0.049496 0.442954 -0.062500 0 0 0 0 0 0 2 279999
-0.004601 0.005088 0.119538 -0.004879 -0.040333 0.455145 -0.062500 0 0 0 0 0 0 2 281011
-0.004603 0.005088 0.119538 -0.024315 -0.035929 0.459507 -0.062500 0 0 0 0 0 0 2 281997
-0.004623 0.005093 0.119547 0.218710 -0.096109 0.335451 -0.062500 0 0 0 0 0 0 2 283008
-0.004632 0.005095 0.119550 0.110684 -0.068073 0.397109 -0.062500 0 0 0 0 0 0 2 284015
-0.004637 0.005096 0.119551 0.035130 -0.049608 0.429112 -0.062500 0 0 0 0 0 0 2 285011
-0.004640 0.005097 0.119552 -0.004314 -0.040395 0.441347 -0.062500 0 0 0 0 0 0 2 286008
-0.004646 0.005114 0.119540 0.038832 -0.246281 0.611174 -0.062500 0 0 0 0 0 0 2 287015
-0.004649 0.005123 0.119536 0.006864 -0.158512 0.532316 -0.062500 0 0 0 0 0 0 2 288018
-0.004670 0.005132 0.119543 0.236480 -0.155656 0.365508 -0.062500 0 0 0 0 0 0 2 289018
-0.004681 0.005137 0.119546 0.120238 -0.093307 0.410660 -0.062500 0 0 0 0 0 0 2 290008
-0.004686 0.005139 0.119547 0.036650 -0.059424 0.436747 -0.062500 0 0 0 0 0 0 2 291021
-0.004676 0.005154 0.119558 -0.166773 -0.222193 0.303517 -0.062500 0 0 0 0 0 0 2 292026
-0.004670 0.005161 0.119561 -0.124232 -0.137591 0.376888 -0.062500 0 0 0 0 0 0 2 293010
-0.004668 0.005165 0.119563 -0.086616 -0.080171 0.414509 -0.062500 0 0 0 0 0 0 2 294012
-0.004686 0.005172 0.119572 0.183808 -0.115141 0.303566 -0.062500 0 0 0 0 0 0 2 295077
-0.004695 0.005175 0.119575 0.091415 -0.073353 0.369638 -0.062500 0 0 0 0 0 0 2 296066
-0.004699 0.005176 0.119576 0.023771 -0.048076 0.403195 -0.062500 0 0 0 0 0 0 2 297074
-0.004701 0.005177 0.119577 -0.011684 -0.035511 0.415971 -0.062500 0 0 0 0 0 0 2 298044
-0.004702 0.005177 0.119577 -0.029381 -0.029400 0.420540 -0.062500 0 0 0 0 0 0 2 299045
-0.004703 0.005178 0.119577 -0.038171 -0.026434 0.422139 -0.062500 0 0 0 0 0 0 2 300085
-0.004722 0.005182 0.119586 0.210489 -0.087374 0.297551 -0.062500 0 0 0 0 0 0 2 301074
-0.004732 0.005185 0.119589 0.104934 -0.059598 0.358629 -0.062500 0 0 0 0 0 0 2 302052
-0.004737 0.005186 0.119590 0.030581 -0.041244 0.390415 -0.062500 0 0 0 0 0 0 2 303086
-0.004744 0.005203 0.119579 0.054247 -0.252723 0.568330 -0.062500 0 0 0 0 0 0 2 304049
-0.004748 0.005212 0.119575 0.012804 -0.162814 0.492175 -0.062500 0 0 0 0 0 0 2 305045
-0.004750 0.005217 0.119573 -0.015122 -0.096592 0.451665 -0.062500 0 0 0 0 0 0 2 306082
-0.004751 0.005219 0.119573 -0.030445 -0.060739 0.436098 -0.062500 0 0 0 0 0 0 2 307073
-0.004771 0.005225 0.119582 0.214679 -0.104771 0.305583 -0.062500 0 0 0 0 0 0 2 308081
-0.004781 0.005228 0.119585 0.107087 -0.068348 0.364380 -0.062500 0 0 0 0 0 0 2 309044
-0.004786 0.005229 0.119586 0.031669 -0.045641 0.395362 -0.062500 0 0 0 0 0 0 2 310045
-0.004788 0.005230 0.119586 -0.007710 -0.034314 0.407216 -0.062500 0 0 0 0 0 0 2 311046
-0.004789 0.005230 0.119586 -0.027393 -0.028813 0.411466 -0.062500 0 0 0 0 0 0 2 312045
-0.004790 0.005230 0.119586 -0.037168 -0.026136 0.412955 -0.062500 0 0 0 0 0 0 2 313073
-0.004790 0.005230 0.119586 -0.042024 -0.024828 0.413492 -0.062500 0 0 0 0 0 0 2 314068
-0.004795 0.005247 0.119574 0.017974 -0.244656 0.579601 -0.062500 0 0 0 0 0 0 2 315047
-0.004817 0.005261 0.119579 0.248063 -0.221377 0.374341 -0.062500 0 0 0 0 0 0 2 316076
-0.004828 0.005268 0.119581 0.125673 -0.130063 0.392976 -0.062500 0 0 0 0 0 0 2 317068
-0.004834 0.005271 0.119581 0.041513 -0.077165 0.408471 -0.062500 0 0 0 0 0 0 2 318085
-0.004836 0.005273 0.119582 -0.002622 -0.050250 0.414771 -0.062500 0 0 0 0 0 0 2 319095
-0.004838 0.005273 0.119582 -0.024783 -0.036837 0.417073 -0.062500 0 0 0 0 0 0 2 320070
-0.004838 0.005274 0.119582 -0.035842 -0.030175 0.417874 -0.062500 0 0 0 0 0 0 2 321081
-0.004839 0.005274 0.119582 -0.041359 -0.026855 0.418164 -0.062500 0 0 0 0 0 0 2 322043
-0.004858 0.005279 0.119591 0.209301 -0.087695 0.293698 -0.062500 0 0 0 0 0 0 2 323053
-0.004868 0.005281 0.119594 0.104315 -0.059744 0.354295 -0.062500 0 0 0 0 0 0 2 324075
-0.004873 0.005282 0.119595 0.030240 -0.041311 0.385885 -0.062500 0 0 0 0 0 0 2 325075
-0.004875 0.005283 0.119595 -0.008427 -0.032146 0.397958 -0.062500 0 0 0 0 0 0 2 326072
-0.004876 0.005283 0.119595 -0.027754 -0.027714 0.402290 -0.062500 0 0 0 0 0 0 2 327081
-0.004882 0.005300 0.119583 0.024932 -0.245916 0.569959 -0.062500 0 0 0 0 0 0 2 328046
-0.004885 0.005309 0.119579 -0.001690 -0.159549 0.489822 -0.062500 0 0 0 0 0 0 2 329044
-0.004886 0.005313 0.119578 -0.022285 -0.095010 0.447878 -0.062500 0 0 0 0 0 0 2 330065
-0.004907 0.005320 0.119586 0.216637 -0.112186 0.307439 -0.062500 0 0 0 0 0 0 2 331046
-0.004917 0.005324 0.119589 0.106726 -0.067010 0.362143 -0.062500 0 0 0 0 0 0 2 332052
-0.004921 0.005325 0.119590 0.030084 -0.039848 0.391626 -0.062500 0 0 0 0 0 0 2 333057
-0.004924 0.005326 0.119591 -0.009952 -0.026270 0.402960 -0.062500 0 0 0 0 0 0 2 334048
-0.004925 0.005327 0.119591 -0.029956 -0.019632 0.407031 -0.062500 0 0 0 0 0 0 2 335087
-0.004926 0.005327 0.119591 -0.039892 -0.016385 0.408468 -0.062500 0 0 0 0 0 0 2 336078
-0.004926 0.005327 0.119591 -0.044818 -0.014789 0.408973 -0.062500 0 0 0 0 0 0 2 337066
-0.004950 0.005349 0.119588 0.268552 -0.296735 0.451256 -0.062500 0 0 0 0 0 0 2 338073
-0.004963 0.005360 0.119587 0.141789 -0.183956 0.431010 -0.062500 0 0 0 0 0 0 2 339067
-0.004969 0.005365 0.119586 0.049538 -0.101734 0.420320 -0.062500 0 0 0 0 0 0 2 340051
-0.004972 0.005368 0.119586 0.000359 -0.057887 0.416189 -0.062500 0 0 0 0 0 0 2 341064
-0.004974 0.005369 0.119586 -0.024620 -0.035614 0.414702 -0.062500 0 0 0 0 0 0 2 342048
-0.004974 0.005370 0.119586 -0.037162 -0.024442 0.414171 -0.062500 0 0 0 0 0 0 2 343042
-0.004975 0.005370 0.119586 -0.043443 -0.018848 0.413991 -0.062500 0 0 0 0 0 0 2 343996
-0.004994 0.005375 0.119595 0.207180 -0.078627 0.289953 -0.062500 0 0 0 0 0 0 2 345007
-0.005004 0.005378 0.119598 0.101800 -0.050041 0.350193 -0.062500 0 0 0 0 0 0 2 345996
-0.005014 0.005396 0.119587 0.089606 -0.251325 0.548107 -0.062500 0 0 0 0 0 0 2 347007
-0.005019 0.005405 0.119583 0.029143 -0.156824 0.479323 -0.062500 0 0 0 0 0 0 2 348013
-0.005021 0.005410 0.119582 -0.008378 -0.088411 0.441403 -0.062500 0 0 0 0 0 0 2 348996
-0.005023 0.005412 0.119582 -0.028524 -0.051478 0.426729 -0.062500 0 0 0 0 0 0 2 350007
-0.005023 0.005413 0.119582 -0.038954 -0.032532 0.421451 -0.062500 0 0 0 0 0 0 2 351006
-0.005043 0.005419 0.119590 0.209616 -0.085567 0.295827 -0.062500 0 0 0 0 0 0 2 351996
-0.005053 0.005421 0.119593 0.103036 -0.053514 0.355327 -0.062500 0 0 0 0 0 0 2 353006
-0.005062 0.005439 0.119583 0.090134 -0.252924 0.553128 -0.062500 0 0 0 0 0 0 2 353995
-0.005067 0.005449 0.119579 0.029430 -0.157647 0.484180 -0.062500 0 0 0 0 0 0 2 355006
-0.005070 0.005453 0.119577 -0.008227 -0.088821 0.446182 -0.062500 0 0 0 0 0 0 2 355996
-0.005071 0.005456 0.119577 -0.028428 -0.051680 0.431478 -0.062500 0 0 0 0 0 0 2 357006
-0.005072 0.005457 0.119577 -0.038901 -0.032631 0.426188 -0.062500 0 0 0 0 0 0 2 357996
-0.005072 0.005457 0.119577 -0.044262 -0.022989 0.424321 -0.062500 0 0 0 0 0 0 2 359004
-0.005092 0.005463 0.119586 0.207037 -0.080795 0.300143 -0.062500 0 0 0 0 0 0 2 359995
-0.005102 0.005465 0.119589 0.101729 -0.051112 0.359937 -0.062500 0 0 0 0 0 0 2 361005
-0.005111 0.005483 0.119578 0.087927 -0.255236 0.557980 -0.062500 0 0 0 0 0 0 2 361996
-0.005116 0.005492 0.119574 0.027615 -0.160629 0.489013 -0.062500 0 0 0 0 0 0 2 363006
-0.005119 0.005497 0.119573 -0.009840 -0.092136 0.450977 -0.062500 0 0 0 0 0 0 2 364008
-0.005120 0.005499 0.119572 -0.029954 -0.055175 0.436263 -0.062500 0 0 0 0 0 0 2 364996
-0.005140 0.005505 0.119581 0.213749 -0.098912 0.307651 -0.062500 0 0 0 0 0 0 2 366703
-0.005150 0.005508 0.119584 0.104416 -0.062038 0.365708 -0.062500 0 0 0 0 0 0 2 366997
-0.005155 0.005509 0.119585 0.028099 -0.039122 0.396305 -0.062500 0 0 0 0 0 0 2 369538
-0.005162 0.005527 0.119573 0.050138 -0.247315 0.575016 -0.062500 0 0 0 0 0 0 2 370001
-0.005166 0.005536 0.119569 0.008449 -0.140952 0.498227 -0.062500 0 0 0 0 0 0 2 371016
-0.005168 0.005541 0.119568 -0.019495 -0.074443 0.457362 -0.062500 0 0 0 0 0 0 2 372012
-0.005169 0.005543 0.119567 -0.034916 -0.038410 0.441622 -0.062500 0 0 0 0 0 0 2 373012
-0.005189 0.005549 0.119576 0.211242 -0.082632 0.312875 -0.062500 0 0 0 0 0 0 2 373990
-0.005199 0.005552 0.119579 0.102984 -0.045941 0.370690 -0.062500 0 0 0 0 0 0 2 375009
-0.005204 0.005553 0.119580 0.027233 -0.023116 0.401205 -0.062500 0 0 0 0 0 0 2 376009
-0.005207 0.005554 0.119580 -0.012276 -0.011749 0.412896 -0.062500 0 0 0 0 0 0 2 376997
-0.005208 0.005554 0.119581 -0.032013 -0.006239 0.417094 -0.062500 0 0 0 0 0 0 2 377988
-0.005213 0.005571 0.119569 0.019900 -0.223032 0.585726 -0.062500 0 0 0 0 0 0 2 379008
-0.005216 0.005580 0.119564 -0.006378 -0.136881 0.505153 -0.062500 0 0 0 0 0 0 2 380018
-0.005237 0.005589 0.119572 0.227525 -0.135241 0.340049 -0.062500 0 0 0 0 0 0 2 381018
-0.005247 0.005594 0.119574 0.111678 -0.072898 0.383561 -0.062500 0 0 0 0 0 0 2 382015
-0.005253 0.005596 0.119575 0.031745 -0.036770 0.408900 -0.062500 0 0 0 0 0 0 2 383018
-0.005260 0.005614 0.119564 0.051670 -0.237968 0.586056 -0.062500 0 0 0 0 0 0 2 384010
-0.005264 0.005623 0.119560 0.009441 -0.144270 0.508483 -0.062500 0 0 0 0 0 0 2 385005
-0.005285 0.005632 0.119567 0.235543 -0.138934 0.344617 -0.062500 0 0 0 0 0 0 2 386014
-0.005296 0.005637 0.119569 0.115668 -0.074733 0.388378 -0.062500 0 0 0 0 0 0 2 387017
-0.005301 0.005639 0.119570 0.033743 -0.037672 0.413789 -0.062500 0 0 0 0 0 0 2 388004
-0.005304 0.005640 0.119571 -0.008978 -0.019088 0.423680 -0.062500 0 0 0 0 0 0 2 389010
-0.005325 0.005646 0.119580 0.223507 -0.075314 0.304727 -0.062500 0 0 0 0 0 0 2 390010
-0.005335 0.005648 0.119583 0.108626 -0.043444 0.365493 -0.062500 0 0 0 0 0 0 2 391069
-0.005345 0.005666 0.119572 0.091115 -0.242296 0.564492 -0.062500 0 0 0 0 0 0 2 392065
-0.005350 0.005676 0.119568 0.028771 -0.147525 0.495330 -0.062500 0 0 0 0 0 0 2 393071
-0.005353 0.005680 0.119567 -0.009751 -0.078957 0.457165 -0.062500 0 0 0 0 0 0 2 394041
-0.005374 0.005688 0.119575 0.224314 -0.104798 0.320072 -0.062500 0 0 0 0 0 0 2 395045
-0.005384 0.005691 0.119578 0.109237 -0.058410 0.374148 -0.062500 0 0 0 0 0 0 2 396082
-0.005389 0.005693 0.119579 0.029992 -0.030652 0.403264 -0.062500 0 0 0 0 0 0 2 397076
-0.005392 0.005693 0.119579 -0.011282 -0.016802 0.414492 -0.062500 0 0 0 0 0 0 2 398047
-0.005412 0.005699 0.119588 0.222969 -0.072936 0.296368 -0.062500 0 0 0 0 0 0 2 399053
-0.005427 0.005718 0.119579 0.169720 -0.261290 0.524800 -0.062500 0 0 0 0 0 0 2 400046
-0.005435 0.005728 0.119576 0.069690 -0.156956 0.474990 -0.062500 0 0 0 0 0 0 2 401040
-0.005459 0.005738 0.119584 0.265666 -0.146415 0.322525 -0.062500 0 0 0 0 0 0 2 402064
-0.005470 0.005742 0.119586 0.130258 -0.079634 0.369741 -0.062500 0 0 0 0 0 0 2 403079
-0.005476 0.005745 0.119587 0.041264 -0.024034 0.396295 -0.062500 0 0 0 0 0 0 2 404076
-0.005479 0.005746 0.119587 -0.005275 -0.004865 0.406604 -0.062500 0 0 0 0 0 0 2 405043
-0.005500 0.005751 0.119596 0.226569 -0.058370 0.288541 -0.062500 0 0 0 0 0 0 2 406038
-0.005510 0.005754 0.119599 0.110478 -0.026300 0.348980 -0.062500 0 0 0 0 0 0 2 407069
-0.005520 0.005772 0.119588 0.092097 -0.224746 0.548214 -0.062500 0 0 0 0 0 0 2 408040
-0.005525 0.005781 0.119585 0.029672 -0.130102 0.478835 -0.062500 0 0 0 0 0 0 2 409040
-0.005547 0.005791 0.119592 0.245916 -0.126679 0.318972 -0.062500 0 0 0 0 0 0 2 410041
-0.005558 0.005795 0.119595 0.120573 -0.062229 0.363154 -0.062500 0 0 0 0 0 0 2 411043
-0.005564 0.005797 0.119595 0.035909 -0.025077 0.388621 -0.062500 0 0 0 0 0 0 2 412068
-0.005586 0.005803 0.119604 0.247189 -0.069437 0.277131 -0.062500 0 0 0 0 0 0 2 413065
-0.005597 0.005806 0.119608 0.120520 -0.032809 0.339646 -0.062500 0 0 0 0 0 0 2 414040
-0.005607 0.005824 0.119597 0.096738 -0.228869 0.539797 -0.062500 0 0 0 0 0 0 2 415041
-0.005632 0.005839 0.119602 0.287283 -0.196253 0.349381 -0.062500 0 0 0 0 0 0 2 416040
-0.005645 0.005846 0.119603 0.142747 -0.099784 0.369970 -0.062500 0 0 0 0 0 0 2 417074
-0.005651 0.005849 0.119604 0.047380 -0.044348 0.385863 -0.062500 0 0 0 0 0 0 2 418069
-0.005654 0.005851 0.119604 -0.002288 -0.016203 0.392278 -0.062500 0 0 0 0 0 0 2 419071
-0.005675 0.005856 0.119613 0.228394 -0.065238 0.273595 -0.062500 0 0 0 0 0 0 2 420074
-0.005685 0.005859 0.119616 0.111183 -0.030775 0.333155 -0.062500 0 0 0 0 0 0 2 421064
-0.005690 0.005860 0.119617 0.030972 -0.009142 0.364133 -0.062500 0 0 0 0 0 0 2 422074
-0.005717 0.005883 0.119614 0.305976 -0.280075 0.423447 -0.062500 0 0 0 0 0 0 2 423043
-0.005731 0.005894 0.119613 0.159571 -0.163075 0.404876 -0.062500 0 0 0 0 0 0 2 424043
-0.005738 0.005899 0.119612 0.057359 -0.078854 0.394316 -0.062500 0 0 0 0 0 0 2 425165
-0.005761 0.005907 0.119621 0.258688 -0.099334 0.269505 -0.062500 0 0 0 0 0 0 2 426189
-0.005772 0.005911 0.119624 0.126304 -0.049054 0.326542 -0.062500 0 0 0 0 0 0 2 427040
-0.005778 0.005913 0.119625 0.038416 -0.019402 0.356601 -0.062500 0 0 0 0 0 0 2 428194
-0.005800 0.005918 0.119634 0.248841 -0.067791 0.247651 -0.062500 0 0 0 0 0 0 2 429188
-0.005811 0.005921 0.119637 0.121161 -0.033071 0.310246 -0.062500 0 0 0 0 0 0 2 430189
-0.005817 0.005922 0.119638 0.035749 -0.011370 0.342273 -0.062500 0 0 0 0 0 0 2 431076
-0.005819 0.005923 0.119638 -0.008468 -0.000606 0.354514 -0.062500 0 0 0 0 0 0 2 432173
-0.005840 0.005928 0.119647 0.225554 -0.058583 0.238565 -0.062500 0 0 0 0 0 0 2 433189
-0.005855 0.005947 0.119638 0.170363 -0.246978 0.467109 -0.062500 0 0 0 0 0 0 2 434171
-0.005863 0.005957 0.119635 0.070156 -0.143341 0.416548 -0.062500 0 0 0 0 0 0 2 435172
-0.005887 0.005967 0.119643 0.269559 -0.114633 0.265517 -0.062500 0 0 0 0 0 0 2 436062
-0.005898 0.005972 0.119645 0.133351 -0.047859 0.311606 -0.062500 0 0 0 0 0 0 2 437169
-0.005904 0.005974 0.119646 0.043262 -0.009569 0.337653 -0.062500 0 0 0 0 0 0 2 438189
-0.005927 0.005980 0.119655 0.252837 -0.053595 0.227806 -0.062500 0 0 0 0 0 0 2 439121
-0.005938 0.005983 0.119658 0.124334 -0.016610 0.289631 -0.062500 0 0 0 0 0 0 2 440129
-0.005943 0.005984 0.119659 0.038502 0.006252 0.321353 -0.062500 0 0 0 0 0 0 2 441120
-0.005966 0.005990 0.119668 0.249980 -0.047785 0.213673 -0.062500 0 0 0 0 0 0 2 443566
-0.006001 0.006014 0.119668 0.439713 -0.296258 0.325263 -0.062500 0 0 0 0 0 0 2 444118
-0.006019 0.006026 0.119668 0.228789 -0.163693 0.333610 -0.062500 0 0 0 0 0 0 2 446349
-0.006047 0.006037 0.119676 0.349279 -0.134954 0.213815 -0.062500 0 0 0 0 0 0 2 447132
-0.006061 0.006042 0.119679 0.172777 -0.058774 0.271294 -0.062500 0 0 0 0 0 0 2 448118
-0.006068 0.006045 0.119680 0.062558 -0.015979 0.301384 -0.062500 0 0 0 0 0 0 2 449129
-0.006072 0.006046 0.119680 0.005849 0.005363 0.312911 -0.062500 0 0 0 0 0 0 2 450117
-0.006093 0.006051 0.119689 0.234358 -0.047428 0.197796 -0.062500 0 0 0 0 0 0 2 451129
-0.006104 0.006054 0.119692 0.114868 -0.014659 0.257067 -0.062500 0 0 0 0 0 0 2 452003
-0.006114 0.006072 0.119681 0.093933 -0.211974 0.456967 -0.062500 0 0 0 0 0 0 2 453117
-0.006139 0.006086 0.119686 0.288335 -0.180964 0.267861 -0.062500 0 0 0 0 0 0 2 454127
-0.006151 0.006093 0.119687 0.144141 -0.084998 0.286917 -0.062500 0 0 0 0 0 0 2 455127
-0.006157 0.006097 0.119688 0.048821 -0.029768 0.302094 -0.062500 0 0 0 0 0 0 2 456007
-0.006180 0.006103 0.119697 0.255713 -0.067021 0.189352 -0.062500 0 0 0 0 0 0 2 457121
-0.006191 0.006106 0.119700 0.125312 -0.025414 0.249203 -0.062500 0 0 0 0 0 0 2 458127
-0.006217 0.006113 0.119709 0.295591 -0.063565 0.161403 -0.062500 0 0 0 0 0 0 2 458994
-0.006229 0.006116 0.119713 0.145097 -0.023435 0.230817 -0.062500 0 0 0 0 0 0 2 460129
-0.006255 0.006122 0.119722 0.305492 -0.062486 0.146604 -0.062500 0 0 0 0 0 0 2 461117
-0.006268 0.006125 0.119726 0.149971 -0.022850 0.217158 -0.062500 0 0 0 0 0 0 2 462127
-0.006274 0.006126 0.119727 0.050675 0.001198 0.251942 -0.062500 0 0 0 0 0 0 2 463118
-0.006297 0.006132 0.119736 0.256951 -0.050364 0.146722 -0.062500 0 0 0 0 0 0 2 464128
-0.006308 0.006134 0.119739 0.125790 -0.017005 0.208841 -0.062500 0 0 0 0 0 0 2 465140
-0.006333 0.006140 0.119748 0.296170 -0.059390 0.122251 -0.062500 0 0 0 0 0 0 2 466013
-0.006346 0.006143 0.119752 0.145336 -0.021321 0.191708 -0.062500 0 0 0 0 0 0 2 467129
-0.006372 0.006150 0.119761 0.305965 -0.061492 0.107925 -0.062500 0 0 0 0 0 0 2 468040
-0.006389 0.006169 0.119753 0.209884 -0.241811 0.347812 -0.062500 0 0 0 0 0 0 2 469009
-0.006398 0.006179 0.119750 0.094713 -0.114146 0.300553 -0.062500 0 0 0 0 0 0 2 470010
-0.006422 0.006189 0.119757 0.283716 -0.102544 0.152750 -0.062500 0 0 0 0 0 0 2 471128
-0.006434 0.006194 0.119759 0.141864 -0.034657 0.197992 -0.062500 0 0 0 0 0 0 2 471998
-0.006460 0.006201 0.119769 0.306726 -0.059294 0.105830 -0.062500 0 0 0 0 0 0 2 473136
-0.006473 0.006205 0.119772 0.152643 -0.012136 0.172822 -0.062500 0 0 0 0 0 0 2 474008
-0.006479 0.006206 0.119773 0.053958 0.015725 0.206288 -0.062500 0 0 0 0 0 0 2 475016
-0.006502 0.006212 0.119782 0.261117 -0.033992 0.101459 -0.062500 0 0 0 0 0 0 2 476131
-0.006513 0.006215 0.119785 0.129822 0.000394 0.162973 -0.062500 0 0 0 0 0 0 2 477131
-0.006539 0.006221 0.119795 0.300687 -0.041590 0.076973 -0.062500 0 0 0 0 0 0 2 478112
-0.006551 0.006224 0.119798 0.149536 -0.003221 0.145884 -0.062500 0 0 0 0 0 0 2 479131
-0.006577 0.006230 0.119807 0.310543 -0.043312 0.062719 -0.062500 0 0 0 0 0 0 2 480132
-0.006590 0.006233 0.119811 0.154415 -0.004051 0.132504 -0.062500 0 0 0 0 0 0 2 481127
-0.006596 0.006234 0.119812 0.054422 0.018607 0.166933 -0.062500 0 0 0 0 0 0 2 482130
-0.006619 0.006240 0.119821 0.261517 -0.033184 0.062912 -0.062500 0 0 0 0 0 0 2 483131
-0.006635 0.006259 0.119812 0.189606 -0.217537 0.294280 -0.062500 0 0 0 0 0 0 2 484134
-0.006663 0.006274 0.119817 0.340917 -0.176287 0.126650 -0.062500 0 0 0 0 0 0 2 485134
-0.006677 0.006281 0.119819 0.171971 -0.074854 0.152117 -0.062500 0 0 0 0 0 0 2 485991
-0.006684 0.006285 0.119819 0.064144 -0.016988 0.169474 -0.062500 0 0 0 0 0 0 2 487010
-0.006707 0.006291 0.119828 0.266902 -0.051260 0.059649 -0.062500 0 0 0 0 0 0 2 488131
-0.006718 0.006295 0.119831 0.132602 -0.008925 0.118636 -0.062500 0 0 0 0 0 0 2 489128
-0.006744 0.006301 0.119840 0.302504 -0.046949 0.032556 -0.062500 0 0 0 0 0 0 2 490129
-0.006757 0.006304 0.119844 0.150233 -0.006512 0.100688 -0.062500 0 0 0 0 0 0 2 491136
-0.006763 0.006305 0.119845 0.052508 0.017962 0.134484 -0.062500 0 0 0 0 0 0 2 492127
-0.006786 0.006311 0.119854 0.261039 -0.033591 0.030964 -0.062500 0 0 0 0 0 0 2 493128
-0.006797 0.006314 0.119857 0.129585 -0.000024 0.091896 -0.062500 0 0 0 0 0 0 2 494110
-0.006827 0.006337 0.119854 0.359952 -0.261795 0.177105 -0.062500 0 0 0 0 0 0 2 495130
-0.006842 0.006348 0.119853 0.188863 -0.139890 0.163169 -0.062500 0 0 0 0 0 0 2 496130
-0.006850 0.006354 0.119852 0.073992 -0.053267 0.153724 -0.062500 0 0 0 0 0 0 2 497109
-0.006873 0.006362 0.119861 0.272431 -0.070906 0.033859 -0.062500 0 0 0 0 0 0 2 498127
-0.006885 0.006365 0.119864 0.135207 -0.019757 0.088552 -0.062500 0 0 0 0 0 0 2 499132
-0.006891 0.006367 0.119865 0.044767 0.010329 0.117514 -0.062500 0 0 0 0 0 0 2 500109
-0.006913 0.006373 0.119873 0.257214 -0.038391 0.012785 -0.062500 0 0 0 0 0 0 2 501128
-0.006925 0.006376 0.119876 0.127339 -0.003290 0.072827 -0.062500 0 0 0 0 0 0 2 502128
-0.006950 0.006382 0.119886 0.300037 -0.045081 -0.012062 -0.062500 0 0 0 0 0 0 2 503129
-0.006963 0.006385 0.119889 0.156035 0.014762 0.055717 -0.062500 0 0 0 0 0 0 2 504110
-0.006973 0.006403 0.119878 0.117990 -0.179039 0.259957 -0.062500 0 0 0 0 0 0 2 505128
-0.006999 0.006417 0.119882 0.308054 -0.147583 0.075011 -0.062500 0 0 0 0 0 0 2 506130
-0.007012 0.006424 0.119884 0.159041 -0.050992 0.092129 -0.062500 0 0 0 0 0 0 2 507122
-0.007018 0.006427 0.119884 0.061122 0.004597 0.106354 -0.062500 0 0 0 0 0 0 2 508128
-0.007041 0.006434 0.119893 0.269687 -0.031884 -0.003169 -0.062500 0 0 0 0 0 0 2 509130
-0.007052 0.006437 0.119896 0.137342 0.010018 0.054671 -0.062500 0 0 0 0 0 0 2 510129
-0.007058 0.006439 0.119897 0.049476 0.035398 0.084709 -0.062500 0 0 0 0 0 0 2 511130
-0.007081 0.006444 0.119905 0.263701 -0.015798 -0.018896 -0.062500 0 0 0 0 0 0 2 512128
-0.007092 0.006447 0.119908 0.134281 0.018136 0.040902 -0.062500 0 0 0 0 0 0 2 513127
-0.007097 0.006448 0.119909 0.047892 0.039481 0.071626 -0.062500 0 0 0 0 0 0 2 514127
-0.007124 0.006470 0.119906 0.322147 -0.231002 0.139257 -0.062500 0 0 0 0 0 0 2 515129
-0.007138 0.006482 0.119904 0.173886 -0.114610 0.116755 -0.062500 0 0 0 0 0 0 2 516127
-0.007165 0.006492 0.119912 0.330230 -0.094441 -0.010776 -0.062500 0 0 0 0 0 0 2 517128
-0.007178 0.006497 0.119915 0.168232 -0.021792 0.039717 -0.062500 0 0 0 0 0 0 2 518970
-0.007185 0.006500 0.119916 0.065064 0.019380 0.067026 -0.062500 0 0 0 0 0 0 2 523103
-0.007228 0.006511 0.119933 0.531893 -0.087751 -0.151640 -0.062500 0 0 0 0 0 0 2 524141
-0.007249 0.006516 0.119939 0.291279 -0.023049 -0.037010 -0.062500 0 0 0 0 0 0 2 525120
-0.007260 0.006518 0.119941 0.127572 0.018724 0.022515 -0.062500 0 0 0 0 0 0 2 526126
-0.007265 0.006519 0.119941 0.042789 0.039429 0.045424 -0.062500 0 0 0 0 0 0 2 527121
-0.007267 0.006520 0.119942 0.000630 0.049369 0.053696 -0.062500 0 0 0 0 0 0 2 528125
-0.007289 0.006525 0.119950 0.239973 -0.009712 -0.057654 -0.062500 0 0 0 0 0 0 2 529115
-0.007299 0.006528 0.119953 0.122438 0.020514 -0.001454 -0.062500 0 0 0 0 0 0 2 530126
-0.007304 0.006529 0.119954 0.041948 0.040056 0.027928 -0.062500 0 0 0 0 0 0 2 531116
-0.007311 0.006546 0.119942 0.059087 -0.167289 0.210468 -0.062500 0 0 0 0 0 0 2 532123
-0.007335 0.006560 0.119946 0.279817 -0.143191 0.018010 -0.062500 0 0 0 0 0 0 2 533130
-0.007347 0.006567 0.119947 0.145055 -0.049971 0.031033 -0.062500 0 0 0 0 0 0 2 534117
-0.007365 0.006556 0.119937 0.216617 0.187935 0.188836 -0.062500 0 0 0 0 0 0 2 535125
-0.007395 0.006556 0.119942 0.368548 0.074907 0.010327 -0.062500 0 0 0 0 0 0 2 536126
-0.007409 0.006555 0.119944 0.190138 0.063313 0.030349 -0.062500 0 0 0 0 0 0 2 537115
-0.007417 0.006555 0.119944 0.076633 0.061154 0.045665 -0.062500 0 0 0 0 0 0 2 538126
-0.007420 0.006555 0.119944 0.017831 0.060139 0.051912 -0.062500 0 0 0 0 0 0 2 539125
-0.007422 0.006555 0.119945 -0.011596 0.059502 0.054175 -0.062500 0 0 0 0 0 0 2 540115
-0.007443 0.006560 0.119953 0.234295 -0.004769 -0.058679 -0.062500 0 0 0 0 0 0 2 541124
-0.007453 0.006562 0.119956 0.119292 0.021425 -0.003558 -0.062500 0 0 0 0 0 0 2 542114
-0.007458 0.006563 0.119957 0.040234 0.039746 0.025405 -0.062500 0 0 0 0 0 0 2 543125
-0.007465 0.006581 0.119945 0.057848 -0.168085 0.207955 -0.062500 0 0 0 0 0 0 2 544114
-0.007489 0.006594 0.119949 0.279463 -0.144401 0.016026 -0.062500 0 0 0 0 0 0 2 545125
-0.007501 0.006601 0.119950 0.155888 -0.030107 0.028678 -0.062500 0 0 0 0 0 0 2 546125
-0.007507 0.006605 0.119950 0.064929 0.023811 0.041129 -0.062500 0 0 0 0 0 0 2 547116
-0.007530 0.006611 0.119959 0.278255 -0.012721 -0.066973 -0.062500 0 0 0 0 0 0 2 548118
-0.007541 0.006614 0.119962 0.146944 0.028868 -0.010417 -0.062500 0 0 0 0 0 0 2 549125
-0.007547 0.006616 0.119963 0.059579 0.054125 0.019042 -0.062500 0 0 0 0 0 0 2 550124
-0.007569 0.006621 0.119971 0.275406 0.002658 -0.082742 -0.062500 0 0 0 0 0 0 2 551132
-0.007581 0.006624 0.119974 0.145435 0.036639 -0.024073 -0.062500 0 0 0 0 0 0 2 552133
-0.007606 0.006630 0.119983 0.319800 -0.005980 -0.106875 -0.062500 0 0 0 0 0 0 2 553131
-0.007619 0.006633 0.119986 0.167494 0.032529 -0.040767 -0.062500 0 0 0 0 0 0 2 554121
-0.007625 0.006634 0.119988 0.069694 0.056073 -0.007846 -0.062500 0 0 0 0 0 0 2 555126
-0.007628 0.006635 0.119988 0.019441 0.067673 0.004737 -0.062500 0 0 0 0 0 0 2 556128
-0.007649 0.006640 0.119996 0.255650 0.009216 -0.103523 -0.062500 0 0 0 0 0 0 2 557133
-0.007660 0.006643 0.119999 0.134869 0.037906 -0.047530 -0.062500 0 0 0 0 0 0 2 558131
-0.007665 0.006644 0.120000 0.053128 0.057675 -0.018318 -0.062500 0 0 0 0 0 0 2 559181
-0.007688 0.006649 0.120009 0.272097 0.003416 -0.119676 -0.062500 0 0 0 0 0 0 2 560130
-0.007703 0.006669 0.119999 0.201714 -0.180665 0.110436 -0.062500 0 0 0 0 0 0 2 561126
-0.007711 0.006678 0.119996 0.097252 -0.076763 0.057918 -0.062500 0 0 0 0 0 0 2 562125
-0.007736 0.006688 0.120003 0.297079 -0.067584 -0.086602 -0.062500 0 0 0 0 0 0 2 563111
-0.007760 0.006679 0.119995 0.318799 0.183621 0.100469 -0.062500 0 0 0 0 0 0 2 564126
-0.007793 0.006679 0.120000 0.427229 0.081573 -0.057883 -0.062500 0 0 0 0 0 0 2 565136
-0.007809 0.006680 0.120002 0.224437 0.075710 -0.031398 -0.062500 0 0 0 0 0 0 2 566130
-0.007817 0.006680 0.120002 0.098672 0.076338 -0.013830 -0.062500 0 0 0 0 0 0 2 567134
-0.007821 0.006680 0.120003 0.033839 0.076655 -0.006817 -0.062500 0 0 0 0 0 0 2 568128
-0.007843 0.006684 0.120011 0.263020 0.012606 -0.116274 -0.062500 0 0 0 0 0 0 2 569127
-0.007854 0.006687 0.120014 0.138946 0.040531 -0.061405 -0.062500 0 0 0 0 0 0 2 570129
-0.007859 0.006688 0.120015 0.055167 0.058975 -0.032613 -0.062500 0 0 0 0 0 0 2 571130
-0.007882 0.006693 0.120023 0.272402 0.001800 -0.133366 -0.062500 0 0 0 0 0 0 2 572107
-0.007893 0.006696 0.120026 0.142940 0.034136 -0.075445 -0.062500 0 0 0 0 0 0 2 573125
-0.007898 0.006697 0.120027 0.056526 0.054717 -0.045590 -0.062500 0 0 0 0 0 0 2 574126
-0.007921 0.006703 0.120035 0.273781 0.000776 -0.145792 -0.062500 0 0 0 0 0 0 2 575129
-0.007932 0.006705 0.120038 0.143606 0.033617 -0.087819 -0.062500 0 0 0 0 0 0 2 576125
-0.007958 0.006711 0.120047 0.318791 -0.009679 -0.169509 -0.062500 0 0 0 0 0 0 2 577127
-0.007970 0.006714 0.120051 0.165976 0.028595 -0.104272 -0.062500 0 0 0 0 0 0 2 578127
-0.007989 0.006701 0.120041 0.229621 0.235859 0.074236 -0.062500 0 0 0 0 0 0 2 579127
-0.008019 0.006700 0.120046 0.380974 0.106659 -0.094792 -0.062500 0 0 0 0 0 0 2 580108
-0.008034 0.006699 0.120048 0.200760 0.087008 -0.073769 -0.062500 0 0 0 0 0 0 2 581127
-0.008061 0.006704 0.120056 0.348510 0.016645 -0.169480 -0.062500 0 0 0 0 0 0 2 582126
-0.008075 0.006706 0.120059 0.181139 0.041572 -0.109652 -0.062500 0 0 0 0 0 0 2 583127
-0.008081 0.006707 0.120060 0.075551 0.058461 -0.079110 -0.062500 0 0 0 0 0 0 2 584107
-0.008105 0.006712 0.120068 0.282277 0.000228 -0.178362 -0.062500 0 0 0 0 0 0 2 585125
-0.008116 0.006715 0.120071 0.147117 0.032140 -0.120657 -0.062500 0 0 0 0 0 0 2 586125
-0.008122 0.006716 0.120072 0.057812 0.052531 -0.090936 -0.062500 0 0 0 0 0 0 2 587127
-0.008145 0.006722 0.120081 0.274263 -0.001583 -0.190322 -0.062500 0 0 0 0 0 0 2 588107
-0.008168 0.006710 0.120073 0.304517 0.214969 0.013501 -0.062500 0 0 0 0 0 0 2 589125
-0.008180 0.006704 0.120071 0.157081 0.159232 -0.027097 -0.062500 0 0 0 0 0 0 2 590124
-0.008207 0.006707 0.120077 0.327635 0.052203 -0.163502 -0.062500 0 0 0 0 0 0 2 591127
-0.008220 0.006708 0.120080 0.170711 0.057772 -0.120548 -0.062500 0 0 0 0 0 0 2 592120
-0.008246 0.006713 0.120089 0.332586 0.000941 -0.206705 -0.062500 0 0 0 0 0 0 2 593126
-0.008259 0.006715 0.120092 0.172216 0.032621 -0.143999 -0.062500 0 0 0 0 0 0 2 594123
-0.008266 0.006717 0.120093 0.070286 0.052820 -0.112467 -0.062500 0 0 0 0 0 0 2 595127
-0.008289 0.006722 0.120101 0.280800 -0.001444 -0.210641 -0.062500 0 0 0 0 0 0 2 596201
-0.008300 0.006725 0.120104 0.144700 0.028874 -0.153183 -0.062500 0 0 0 0 0 0 2 597202
-0.008326 0.006731 0.120113 0.318684 -0.014574 -0.233752 -0.062500 0 0 0 0 0 0 2 598195
-0.008356 0.006736 0.120093 0.383070 -0.009154 0.149619 -0.062500 0 0 0 0 0 0 2 599189
-0.008371 0.006739 0.120086 0.206530 0.020851 0.028669 -0.062500 0 0 0 0 0 0 2 600195
-0.008399 0.006746 0.120092 0.354996 -0.022013 -0.149993 -0.062500 0 0 0 0 0 0 2 601202
-0.008413 0.006749 0.120094 0.184563 0.018618 -0.124179 -0.062500 0 0 0 0 0 0 2 602184
-0.008420 0.006751 0.120094 0.076323 0.044134 -0.106153 -0.062500 0 0 0 0 0 0 2 603176
-0.008444 0.006757 0.120102 0.283601 -0.007210 -0.208542 -0.062500 0 0 0 0 0 0 2 604187
-0.008455 0.006759 0.120105 0.147009 0.027121 -0.153132 -0.062500 0 0 0 0 0 0 2 605183
-0.008473 0.006746 0.120096 0.217893 0.232377 0.022509 -0.062500 0 0 0 0 0 0 2 606194
-0.008503 0.006745 0.120100 0.374958 0.102288 -0.146241 -0.062500 0 0 0 0 0 0 2 607187
-0.008518 0.006744 0.120102 0.194674 0.080044 -0.126885 -0.062500 0 0 0 0 0 0 2 608215
-0.008545 0.006749 0.120110 0.344244 0.009465 -0.221447 -0.062500 0 0 0 0 0 0 2 609192
-0.008559 0.006751 0.120113 0.176574 0.034377 -0.162862 -0.062500 0 0 0 0 0 0 2 610187
-0.008565 0.006752 0.120114 0.070855 0.051291 -0.132892 -0.062500 0 0 0 0 0 0 2 611191
-0.008601 0.006743 0.120112 0.440878 0.178830 -0.083384 -0.062500 0 0 0 0 0 0 2 612197
-0.008619 0.006739 0.120111 0.245474 0.134284 -0.097230 -0.062500 0 0 0 0 0 0 2 613183
-0.008649 0.006742 0.120119 0.372616 0.037335 -0.214310 -0.062500 0 0 0 0 0 0 2 614180
-0.008663 0.006743 0.120121 0.191439 0.048117 -0.165223 -0.062500 0 0 0 0 0 0 2 615168
-0.008682 0.006729 0.120112 0.239042 0.241489 0.008504 -0.062500 0 0 0 0 0 0 2 616181
-0.008713 0.006728 0.120116 0.385290 0.105607 -0.160463 -0.062500 0 0 0 0 0 0 2 617164
-0.008728 0.006727 0.120117 0.199177 0.080729 -0.141934 -0.062500 0 0 0 0 0 0 2 618179
-0.008735 0.006726 0.120118 0.082378 0.073046 -0.127572 -0.062500 0 0 0 0 0 0 2 619127
-0.008759 0.006731 0.120126 0.285806 0.004937 -0.230168 -0.062500 0 0 0 0 0 0 2 620112
-0.008771 0.006733 0.120129 0.146533 0.030948 -0.175891 -0.062500 0 0 0 0 0 0 2 621114
-0.008789 0.006720 0.120119 0.215458 0.231840 -0.000034 -0.062500 0 0 0 0 0 0 2 622123
-0.008798 0.006714 0.120116 0.109024 0.164094 -0.059746 -0.062500 0 0 0 0 0 0 2 623113
-0.008824 0.006716 0.120122 0.302870 0.050861 -0.201525 -0.062500 0 0 0 0 0 0 2 624122
-0.008848 0.006702 0.120114 0.316324 0.236805 -0.015061 -0.062500 0 0 0 0 0 0 2 625127
-0.008881 0.006701 0.120119 0.425179 0.102118 -0.171158 -0.062500 0 0 0 0 0 0 2 626114
-0.008897 0.006700 0.120121 0.219884 0.080123 -0.147836 -0.062500 0 0 0 0 0 0 2 627123
-0.008918 0.006686 0.120111 0.252707 0.255995 0.016095 -0.062500 0 0 0 0 0 0 2 628123
-0.008949 0.006683 0.120115 0.390772 0.109886 -0.156055 -0.062500 0 0 0 0 0 0 2 629112
-0.008964 0.006682 0.120116 0.202134 0.082932 -0.139482 -0.062500 0 0 0 0 0 0 2 630122
-0.008972 0.006682 0.120117 0.083199 0.073243 -0.125887 -0.062500 0 0 0 0 0 0 2 631113
-0.009008 0.006672 0.120114 0.445925 0.187221 -0.079882 -0.062500 0 0 0 0 0 0 2 632122
-0.009026 0.006668 0.120113 0.246804 0.136399 -0.097001 -0.062500 0 0 0 0 0 0 2 633112
-0.009036 0.006665 0.120113 0.108356 0.100722 -0.106593 -0.062500 0 0 0 0 0 0 2 634122
-0.009040 0.006664 0.120113 0.034979 0.082065 -0.110384 -0.062500 0 0 0 0 0 0 2 635109
-0.009075 0.006654 0.120110 0.421964 0.191346 -0.070950 -0.062500 0 0 0 0 0 0 2 636120
-0.009093 0.006650 0.120109 0.234936 0.138367 -0.090842 -0.062500 0 0 0 0 0 0 2 637110
-0.009101 0.006647 0.120108 0.102515 0.101682 -0.101459 -0.062500 0 0 0 0 0 0 2 638120
-0.009139 0.006637 0.120105 0.456235 0.201101 -0.064402 -0.062500 0 0 0 0 0 0 2 639124
-0.009157 0.006632 0.120104 0.251202 0.141862 -0.085500 -0.062500 0 0 0 0 0 0 2 640113
-0.009179 0.006615 0.120093 0.269667 0.285636 0.051938 -0.062500 0 0 0 0 0 0 2 641120
-0.009210 0.006612 0.120097 0.400765 0.124666 -0.130373 -0.062500 0 0 0 0 0 0 2 642121
-0.009230 0.006627 0.120086 0.263461 -0.127043 0.054015 -0.062500 0 0 0 0 0 0 2 643117
-0.009253 0.006621 0.120071 0.284310 0.125207 0.131940 -0.062500 0 0 0 0 0 0 2 644117
-0.009285 0.006623 0.120074 0.410790 0.040869 -0.084774 -0.062500 0 0 0 0 0 0 2 645125
-0.009301 0.006624 0.120074 0.212825 0.046872 -0.086656 -0.062500 0 0 0 0 0 0 2 646120
-0.009321 0.006611 0.120064 0.247613 0.236990 0.068912 -0.062500 0 0 0 0 0 0 2 647129
-0.009332 0.006604 0.120060 0.124583 0.164833 0.000819 -0.062500 0 0 0 0 0 0 2 648134
-0.009358 0.006606 0.120067 0.310706 0.049533 -0.142180 -0.062500 0 0 0 0 0 0 2 649128
-0.009383 0.006592 0.120058 0.310292 0.211879 0.043472 -0.062500 0 0 0 0 0 0 2 650125
-0.009395 0.006586 0.120055 0.153337 0.141394 -0.006038 -0.062500 0 0 0 0 0 0 2 651127
-0.009402 0.006583 0.120054 0.056195 0.091455 -0.035329 -0.062500 0 0 0 0 0 0 2 652128
-0.009438 0.006572 0.120051 0.428747 0.183721 -0.003907 -0.062500 0 0 0 0 0 0 2 653123
-0.009456 0.006567 0.120050 0.234379 0.122707 -0.028624 -0.062500 0 0 0 0 0 0 2 654124
-0.009477 0.006550 0.120038 0.256809 0.264644 0.108119 -0.062500 0 0 0 0 0 0 2 655125
-0.009509 0.006547 0.120042 0.391145 0.103140 -0.073990 -0.062500 0 0 0 0 0 0 2 656124
-0.009524 0.006545 0.120043 0.198385 0.067698 -0.062983 -0.062500 0 0 0 0 0 0 2 657121
-0.009544 0.006531 0.120033 0.235702 0.236272 0.097893 -0.062500 0 0 0 0 0 0 2 658123
-0.009575 0.006528 0.120037 0.379904 0.088465 -0.074367 -0.062500 0 0 0 0 0 0 2 659134
-0.009590 0.006527 0.120038 0.192500 0.060128 -0.059966 -0.062500 0 0 0 0 0 0 2 660125
-0.009610 0.006512 0.120028 0.232489 0.232112 0.102291 -0.062500 0 0 0 0 0 0 2 661129
-0.009620 0.006505 0.120024 0.113112 0.151146 0.035958 -0.062500 0 0 0 0 0 0 2 662126
-0.009658 0.006493 0.120020 0.459986 0.213646 0.044224 -0.062500 0 0 0 0 0 0 2 663126
-0.009677 0.006487 0.120018 0.250754 0.137094 0.009002 -0.062500 0 0 0 0 0 0 2 664123
-0.009699 0.006470 0.120007 0.264690 0.271042 0.142366 -0.062500 0 0 0 0 0 0 2 665122
-0.009710 0.006461 0.120003 0.130085 0.170359 0.064345 -0.062500 0 0 0 0 0 0 2 666123
-0.009736 0.006462 0.120009 0.310514 0.040896 -0.081141 -0.062500 0 0 0 0 0 0 2 667124
-0.009749 0.006463 0.120011 0.155028 0.035435 -0.046494 -0.062500 0 0 0 0 0 0 2 668123
-0.009768 0.006449 0.120001 0.212657 0.219633 0.124537 -0.062500 0 0 0 0 0 0 2 669127
-0.009798 0.006447 0.120005 0.368649 0.079783 -0.043719 -0.062500 0 0 0 0 0 0 2 670119
-0.009825 0.006432 0.119996 0.344725 0.237395 0.121620 -0.062500 0 0 0 0 0 0 2 671125
-0.009839 0.006425 0.119993 0.171319 0.153243 0.062643 -0.062500 0 0 0 0 0 0 2 672192
-0.009866 0.006426 0.119999 0.331180 0.032134 -0.074863 -0.062500 0 0 0 0 0 0 2 673207
-0.009892 0.006413 0.119990 0.322959 0.212641 0.112703 -0.062500 0 0 0 0 0 0 2 674188
-0.009905 0.006406 0.119987 0.159749 0.140999 0.062630 -0.062500 0 0 0 0 0 0 2 675201
-0.009924 0.006389 0.119975 0.217109 0.272366 0.183487 -0.062500 0 0 0 0 0 0 2 676197
-0.009954 0.006385 0.119979 0.372343 0.106084 -0.004504 -0.062500 0 0 0 0 0 0 2 677158
-0.009969 0.006384 0.119980 0.189140 0.068293 0.002832 -0.062500 0 0 0 0 0 0 2 678161
-0.009977 0.006383 0.119980 0.068704 0.033407 0.012808 -0.062500 0 0 0 0 0 0 2 679160
-0.010013 0.006373 0.119977 0.431774 0.142547 0.063743 -0.062500 0 0 0 0 0 0 2 680156
-0.010031 0.006369 0.119976 0.233825 0.091011 0.043202 -0.062500 0 0 0 0 0 0 2 681156
-0.010041 0.006366 0.119975 0.095863 0.055169 0.031859 -0.062500 0 0 0 0 0 0 2 682161
-0.010078 0.006356 0.119972 0.445942 0.153667 0.074428 -0.062500 0 0 0 0 0 0 2 683187
-0.010096 0.006351 0.119971 0.241147 0.096457 0.050471 -0.062500 0 0 0 0 0 0 2 684187
-0.010106 0.006349 0.119970 0.099607 0.057840 0.037847 -0.062500 0 0 0 0 0 0 2 685203
-0.010143 0.006338 0.119967 0.447816 0.154901 0.080348 -0.062500 0 0 0 0 0 0 2 686183
-0.010162 0.006333 0.119965 0.242117 0.097057 0.056028 -0.062500 0 0 0 0 0 0 2 687192
-0.010183 0.006317 0.119954 0.257145 0.239655 0.194433 -0.062500 0 0 0 0 0 0 2 688200
-0.010215 0.006314 0.119957 0.390960 0.078260 0.013863 -0.062500 0 0 0 0 0 0 2 689165
-0.010231 0.006312 0.119959 0.196578 0.043392 0.023049 -0.062500 0 0 0 0 0 0 2 690164
-0.010251 0.006298 0.119948 0.231233 0.211333 0.184988 -0.062500 0 0 0 0 0 0 2 691195
-0.010282 0.006295 0.119952 0.377332 0.064835 0.014070 -0.062500 0 0 0 0 0 0 2 692196
-0.010297 0.006294 0.119953 0.189525 0.036788 0.026600 -0.062500 0 0 0 0 0 0 2 693156
-0.010337 0.006285 0.119950 0.493951 0.143511 0.086973 -0.062500 0 0 0 0 0 0 2 694160
-0.010357 0.006280 0.119949 0.265086 0.090908 0.068849 -0.062500 0 0 0 0 0 0 2 695157
-0.010367 0.006277 0.119949 0.111535 0.054544 0.058239 -0.062500 0 0 0 0 0 0 2 696177
-0.010405 0.006267 0.119945 0.453612 0.152341 0.103065 -0.062500 0 0 0 0 0 0 2 697185
-0.010424 0.006262 0.119944 0.245139 0.095148 0.078232 -0.062500 0 0 0 0 0 0 2 698178
-0.010433 0.006260 0.119943 0.101711 0.055091 0.065142 -0.062500 0 0 0 0 0 0 2 699165
-0.010471 0.006250 0.119940 0.448732 0.151732 0.109437 -0.062500 0 0 0 0 0 0 2 700179
-0.010490 0.006245 0.119938 0.242752 0.094078 0.084107 -0.062500 0 0 0 0 0 0 2 701162
-0.010520 0.006247 0.119945 0.367333 -0.009165 -0.031421 -0.062500 0 0 0 0 0 0 2 702269
-0.010546 0.006234 0.119937 0.337436 0.179466 0.164371 -0.062500 0 0 0 0 0 0 2 703123
-0.010581 0.006233 0.119941 0.432147 0.048187 0.013869 -0.062500 0 0 0 0 0 0 2 704111
-0.010598 0.006232 0.119942 0.216741 0.027851 0.033431 -0.062500 0 0 0 0 0 0 2 705120
-0.010639 0.006223 0.119939 0.507224 0.136240 0.098119 -0.062500 0 0 0 0 0 0 2 706109
-0.010659 0.006218 0.119938 0.271763 0.085608 0.080044 -0.062500 0 0 0 0 0 0 2 707122
-0.010690 0.006221 0.119945 0.382003 -0.014247 -0.032283 -0.062500 0 0 0 0 0 0 2 708110
-0.010705 0.006222 0.119947 0.188482 -0.005041 0.012014 -0.062500 0 0 0 0 0 0 2 709120
-0.010725 0.006209 0.119937 0.225076 0.185255 0.188708 -0.062500 0 0 0 0 0 0 2 710123
-0.010755 0.006207 0.119941 0.374950 0.050241 0.024125 -0.062500 0 0 0 0 0 0 2 711111
-0.010771 0.006206 0.119942 0.188307 0.027843 0.037268 -0.062500 0 0 0 0 0 0 2 712120
-0.010811 0.006197 0.119939 0.493127 0.136851 0.100579 -0.062500 0 0 0 0 0 0 2 713109
-0.010831 0.006192 0.119938 0.264838 0.085840 0.081125 -0.062500 0 0 0 0 0 0 2 714119
-0.010862 0.006195 0.119945 0.378816 -0.016127 -0.031120 -0.062500 0 0 0 0 0 0 2 715111
-0.010877 0.006196 0.119947 0.186830 -0.006972 0.012660 -0.062500 0 0 0 0 0 0 2 716117
-0.010896 0.006183 0.119937 0.223834 0.183129 0.189474 -0.062500 0 0 0 0 0 0 2 717120
-0.010927 0.006181 0.119941 0.374648 0.048167 0.025317 -0.062500 0 0 0 0 0 0 2 718191
-0.010942 0.006181 0.119942 0.188144 0.025801 0.037992 -0.062500 0 0 0 0 0 0 2 719121
-0.010982 0.006171 0.119939 0.492982 0.134637 0.102089 -0.062500 0 0 0 0 0 0 2 720113
-0.011002 0.006167 0.119938 0.264204 0.065486 0.082103 -0.062500 0 0 0 0 0 0 2 721120
-0.011033 0.006169 0.119944 0.378649 -0.034494 -0.029798 -0.062500 0 0 0 0 0 0 2 722108
-0.011060 0.006157 0.119936 0.341621 0.155283 0.166713 -0.062500 0 0 0 0 0 0 2 723119
-0.011074 0.006151 0.119933 0.167196 0.087627 0.117493 -0.062500 0 0 0 0 0 0 2 724121
-0.011113 0.006139 0.119928 0.484207 0.156088 0.141090 -0.062500 0 0 0 0 0 0 2 725108
-0.011133 0.006133 0.119926 0.261234 0.084013 0.104019 -0.062500 0 0 0 0 0 0 2 726120
-0.011164 0.006135 0.119932 0.377841 -0.026394 -0.013793 -0.062500 0 0 0 0 0 0 2 727111
-0.011179 0.006136 0.119935 0.186267 -0.022311 0.026959 -0.062500 0 0 0 0 0 0 2 728118
-0.011219 0.006127 0.119932 0.490764 0.100391 0.103701 -0.062500 0 0 0 0 0 0 2 729111
-0.011239 0.006123 0.119931 0.263183 0.056576 0.087186 -0.062500 0 0 0 0 0 0 2 730153
-0.011249 0.006121 0.119930 0.110289 0.024698 0.076701 -0.062500 0 0 0 0 0 0 2 731125
-0.011287 0.006111 0.119926 0.452454 0.121701 0.126805 -0.062500 0 0 0 0 0 0 2 732127
-0.011306 0.006106 0.119925 0.244579 0.065979 0.099506 -0.062500 0 0 0 0 0 0 2 733115
-0.011336 0.006109 0.119931 0.369608 -0.036329 -0.014112 -0.062500 0 0 0 0 0 0 2 734121
-0.011363 0.006096 0.119923 0.336566 0.151994 0.181448 -0.062500 0 0 0 0 0 0 2 735124
-0.011397 0.006095 0.119927 0.433193 0.021302 0.032393 -0.062500 0 0 0 0 0 0 2 736127
-0.011414 0.006094 0.119928 0.217118 0.001335 0.049558 -0.062500 0 0 0 0 0 0 2 737133
-0.011455 0.006085 0.119925 0.506943 0.110786 0.117995 -0.062500 0 0 0 0 0 0 2 738133
-0.011476 0.006080 0.119923 0.271635 0.060660 0.097242 -0.062500 0 0 0 0 0 0 2 739124
-0.011507 0.006083 0.119930 0.383300 -0.040858 -0.013410 -0.062500 0 0 0 0 0 0 2 740124
-0.011534 0.006070 0.119921 0.342984 0.148619 0.183020 -0.062500 0 0 0 0 0 0 2 741106
-0.011569 0.006069 0.119925 0.436760 0.018621 0.034588 -0.062500 0 0 0 0 0 0 2 742121
-0.011586 0.006069 0.119927 0.218944 -0.000977 0.051372 -0.062500 0 0 0 0 0 0 2 743123
-0.011606 0.006054 0.119916 0.238954 0.173165 0.218718 -0.062500 0 0 0 0 0 0 2 744121
-0.011637 0.006052 0.119919 0.383832 0.030877 0.052538 -0.062500 0 0 0 0 0 0 2 745120
-0.011653 0.006051 0.119920 0.192769 0.004982 0.061933 -0.062500 0 0 0 0 0 0 2 746116
-0.011681 0.006056 0.119928 0.341061 -0.068646 -0.025681 -0.062500 0 0 0 0 0 0 2 747120
-0.011707 0.006044 0.119919 0.320644 0.132936 0.179947 -0.062500 0 0 0 0 0 0 2 748202
-0.011741 0.006043 0.119923 0.425707 0.009936 0.035299 -0.062500 0 0 0 0 0 0 2 749198
-0.011770 0.006029 0.119914 0.366959 0.173696 0.207590 -0.062500 0 0 0 0 0 0 2 750186
-0.011805 0.006027 0.119917 0.450119 0.030064 0.049763 -0.062500 0 0 0 0 0 0 2 751165
-0.011823 0.006026 0.119918 0.225963 0.003739 0.062198 -0.062500 0 0 0 0 0 0 2 752181
-0.011852 0.006030 0.119926 0.357904 -0.070153 -0.023714 -0.062500 0 0 0 0 0 0 2 753189
-0.011878 0.006019 0.119917 0.328695 0.132869 0.182346 -0.062500 0 0 0 0 0 0 2 754155
-0.011912 0.006018 0.119921 0.430086 0.009860 0.038191 -0.062500 0 0 0 0 0 0 2 755205
-0.011929 0.006018 0.119923 0.215556 -0.007766 0.055277 -0.062500 0 0 0 0 0 0 2 756181
-0.011958 0.006022 0.119930 0.352763 -0.076647 -0.028553 -0.062500 0 0 0 0 0 0 2 757194
-0.011984 0.006011 0.119922 0.325847 0.128767 0.178072 -0.062500 0 0 0 0 0 0 2 758198
-0.012019 0.006010 0.119925 0.428910 0.007019 0.034392 -0.062500 0 0 0 0 0 0 2 759161
-0.012035 0.006010 0.119927 0.214980 -0.008435 0.051245 -0.062500 0 0 0 0 0 0 2 760186
-0.012076 0.006001 0.119923 0.505708 0.102594 0.123064 -0.062500 0 0 0 0 0 0 2 761178
-0.012097 0.005996 0.119922 0.271264 0.053843 0.100497 -0.062500 0 0 0 0 0 0 2 762157
-0.012128 0.005999 0.119928 0.384358 -0.046315 -0.008752 -0.062500 0 0 0 0 0 0 2 763156
-0.012155 0.005986 0.119919 0.342237 0.142968 0.187326 -0.062500 0 0 0 0 0 0 2 764150
-0.012190 0.005985 0.119923 0.437725 0.013376 0.040087 -0.062500 0 0 0 0 0 0 2 765188
-0.012228 0.005990 0.119931 0.489533 -0.070752 -0.040738 -0.062500 0 0 0 0 0 0 2 766195
-0.012258 0.005978 0.119923 0.395720 0.130631 0.172731 -0.062500 0 0 0 0 0 0 2 767197
-0.012274 0.005972 0.119920 0.194325 0.072135 0.128169 -0.062500 0 0 0 0 0 0 2 768189
-0.012302 0.005974 0.119926 0.345054 -0.036526 0.004431 -0.062500 0 0 0 0 0 0 2 769186
-0.012328 0.005961 0.119917 0.322456 0.147560 0.194317 -0.062500 0 0 0 0 0 0 2 770200
-0.012362 0.005960 0.119920 0.428393 0.014563 0.045149 -0.062500 0 0 0 0 0 0 2 771186
-0.012379 0.005960 0.119921 0.215012 -0.005879 0.058754 -0.062500 0 0 0 0 0 0 2 772182
-0.012408 0.005964 0.119929 0.353397 -0.076944 -0.024754 -0.062500 0 0 0 0 0 0 2 773182
-0.012455 0.005958 0.119927 0.595657 0.062160 0.086486 -0.062500 0 0 0 0 0 0 2 774176
-0.012475 0.005938 0.119939 0.267333 0.229692 -0.088400 -0.062500 0 0 0 0 0 0 2 775189
-0.012495 0.005914 0.119932 0.252784 0.300747 0.144094 -0.062500 0 0 0 0 0 0 2 776153
-0.012527 0.005907 0.119936 0.390883 0.085300 0.016764 -0.062500 0 0 0 0 0 0 2 777154
-0.012542 0.005903 0.119937 0.196856 0.020142 0.038234 -0.062500 0 0 0 0 0 0 2 778153
-0.012571 0.005906 0.119945 0.346274 -0.074857 -0.041820 -0.062500 0 0 0 0 0 0 2 779155
-0.012597 0.005894 0.119936 0.322973 0.117472 0.165473 -0.062500 0 0 0 0 0 0 2 780152
-0.012631 0.005893 0.119940 0.430494 -0.010323 0.023255 -0.062500 0 0 0 0 0 0 2 781159
-0.012680 0.005884 0.119936 0.640229 0.085357 0.100982 -0.062500 0 0 0 0 0 0 2 782176
-0.012705 0.005879 0.119935 0.342491 0.033378 0.083623 -0.062500 0 0 0 0 0 0 2 783155
-0.012717 0.005877 0.119935 0.152049 -0.002057 0.072557 -0.062500 0 0 0 0 0 0 2 784154
-0.012756 0.005867 0.119930 0.474729 0.093435 0.131109 -0.062500 0 0 0 0 0 0 2 785161
-0.012776 0.005862 0.119929 0.258418 0.036558 0.099698 -0.062500 0 0 0 0 0 0 2 786160
-0.012818 0.005851 0.119923 0.532845 0.112845 0.146374 -0.062500 0 0 0 0 0 0 2 787175
-0.012840 0.005845 0.119922 0.288102 0.046651 0.109904 -0.062500 0 0 0 0 0 0 2 788160
-0.012871 0.005848 0.119927 0.396582 -0.061007 -0.002100 -0.062500 0 0 0 0 0 0 2 789175
-0.012898 0.005835 0.119918 0.348837 0.123310 0.192091 -0.062500 0 0 0 0 0 0 2 790158
-0.012933 0.005834 0.119922 0.444636 -0.008102 0.045607 -0.062500 0 0 0 0 0 0 2 791175
-0.012951 0.005833 0.119923 0.225142 -0.028175 0.058117 -0.062500 0 0 0 0 0 0 2 792159
-0.012971 0.005819 0.119912 0.241080 0.144510 0.226420 -0.062500 0 0 0 0 0 0 2 793173
-0.013002 0.005817 0.119915 0.390105 0.001623 0.063687 -0.062500 0 0 0 0 0 0 2 794158
-0.013029 0.005803 0.119905 0.349222 0.154660 0.226821 -0.062500 0 0 0 0 0 0 2 795175
-0.013065 0.005800 0.119907 0.446345 0.006851 0.068111 -0.062500 0 0 0 0 0 0 2 796162
-0.013093 0.005786 0.119897 0.377302 0.157206 0.233227 -0.062500 0 0 0 0 0 0 2 797329
-0.013129 0.005783 0.119900 0.460466 0.008122 0.075358 -0.062500 0 0 0 0 0 0 2 798159
-0.013147 0.005782 0.119901 0.233633 -0.020690 0.082939 -0.062500 0 0 0 0 0 0 2 799118
-0.013188 0.005773 0.119897 0.516763 0.082468 0.157684 -0.062500 0 0 0 0 0 0 2 800107
-0.013209 0.005768 0.119895 0.279633 0.029874 0.130722 -0.062500 0 0 0 0 0 0 2 801116
-0.013220 0.005766 0.119895 0.121214 -0.005438 0.115383 -0.062500 0 0 0 0 0 0 2 802117
-0.013258 0.005756 0.119890 0.459496 0.089514 0.175320 -0.062500 0 0 0 0 0 0 2 803106
-0.013277 0.005751 0.119888 0.251193 0.033846 0.141920 -0.062500 0 0 0 0 0 0 2 804118
-0.013319 0.005740 0.119883 0.535688 0.088794 0.190615 -0.062500 0 0 0 0 0 0 2 805106
-0.013340 0.005735 0.119881 0.293318 0.022977 0.152367 -0.062500 0 0 0 0 0 0 2 806116
-0.013372 0.005737 0.119886 0.403598 -0.084519 0.041351 -0.062500 0 0 0 0 0 0 2 807107
-0.013399 0.005724 0.119877 0.354759 0.099348 0.235296 -0.062500 0 0 0 0 0 0 2 808116
-0.013434 0.005723 0.119880 0.452389 -0.033242 0.089695 -0.062500 0 0 0 0 0 0 2 809105
-0.013463 0.005709 0.119870 0.382741 0.124994 0.259129 -0.062500 0 0 0 0 0 0 2 810116
-0.013478 0.005702 0.119866 0.195210 0.045229 0.194536 -0.062500 0 0 0 0 0 0 2 811107
-0.013518 0.005690 0.119860 0.503701 0.103968 0.226046 -0.062500 0 0 0 0 0 0 2 812114
-0.013538 0.005684 0.119858 0.277943 0.029638 0.179886 -0.062500 0 0 0 0 0 0 2 813106
-0.013570 0.005686 0.119864 0.396633 -0.082039 0.066561 -0.062500 0 0 0 0 0 0 2 814121
-0.013596 0.005673 0.119854 0.351052 0.099529 0.259451 -0.062500 0 0 0 0 0 0 2 815107
-0.013631 0.005672 0.119858 0.451207 -0.034244 0.113834 -0.062500 0 0 0 0 0 0 2 816116
-0.013660 0.005658 0.119847 0.381923 0.123324 0.282984 -0.062500 0 0 0 0 0 0 2 817105
-0.013675 0.005651 0.119844 0.195130 0.043495 0.217909 -0.062500 0 0 0 0 0 0 2 818117
-0.013704 0.005652 0.119849 0.354445 -0.075855 0.091409 -0.062500 0 0 0 0 0 0 2 819117
-0.013729 0.005639 0.119839 0.330094 0.101445 0.278660 -0.062500 0 0 0 0 0 0 2 820106
-0.013742 0.005633 0.119836 0.168405 0.032633 0.221159 -0.062500 0 0 0 0 0 0 2 821118
-0.013782 0.005621 0.119829 0.490067 0.096466 0.256874 -0.062500 0 0 0 0 0 0 2 822170
-0.013802 0.005616 0.119827 0.271403 0.024982 0.210938 -0.062500 0 0 0 0 0 0 2 823403
-0.013844 0.005604 0.119821 0.543488 0.090283 0.257802 -0.062500 0 0 0 0 0 0 2 824126
-0.013866 0.005598 0.119819 0.298240 0.020927 0.216268 -0.062500 0 0 0 0 0 0 2 825327
-0.013898 0.005601 0.119825 0.407678 -0.088315 0.105712 -0.062500 0 0 0 0 0 0 2 826448
-0.013925 0.005588 0.119816 0.356263 0.094038 0.299239 -0.062500 0 0 0 0 0 0 2 827112
-0.013939 0.005582 0.119812 0.181642 0.027954 0.243692 -0.062500 0 0 0 0 0 0 2 828120
-0.013978 0.005570 0.119806 0.496733 0.092851 0.281245 -0.062500 0 0 0 0 0 0 2 829124
-0.013998 0.005565 0.119804 0.275088 0.022138 0.234993 -0.062500 0 0 0 0 0 0 2 830126
-0.014009 0.005562 0.119803 0.123537 -0.022614 0.212047 -0.062500 0 0 0 0 0 0 2 831122
-0.014046 0.005552 0.119797 0.464736 0.064386 0.273865 -0.062500 0 0 0 0 0 0 2 832117
-0.014065 0.005547 0.119795 0.258448 0.006917 0.237278 -0.062500 0 0 0 0 0 0 2 833115
-0.014086 0.005531 0.119783 0.272688 0.124701 0.377804 -0.062500 0 0 0 0 0 0 2 834099
-0.014119 0.005528 0.119785 0.417990 -0.033744 0.206094 -0.062500 0 0 0 0 0 0 2 835123
-0.014146 0.005513 0.119774 0.370118 0.109820 0.364365 -0.062500 0 0 0 0 0 0 2 836122
-0.014156 0.005489 0.119783 0.143971 0.241089 0.122862 -0.062500 0 0 0 0 0 0 2 837122
-0.014182 0.005482 0.119792 0.321099 0.034573 0.077100 -0.062500 0 0 0 0 0 0 2 838103
-0.014206 0.005464 0.119784 0.312894 0.146540 0.307598 -0.062500 0 0 0 0 0 0 2 839120
-0.014239 0.005461 0.119787 0.436753 -0.022145 0.178037 -0.062500 0 0 0 0 0 0 2 840117
-0.014267 0.005445 0.119777 0.379036 0.113511 0.352520 -0.062500 0 0 0 0 0 0 2 841122
-0.014281 0.005438 0.119773 0.199476 0.024673 0.288121 -0.062500 0 0 0 0 0 0 2 842125
-0.014310 0.005439 0.119778 0.363313 -0.099263 0.163867 -0.062500 0 0 0 0 0 0 2 843119
-0.014335 0.005426 0.119769 0.338763 0.074843 0.351439 -0.062500 0 0 0 0 0 0 2 844118
-0.014348 0.005420 0.119765 0.178691 0.005361 0.292804 -0.062500 0 0 0 0 0 0 2 845115
-0.014388 0.005408 0.119759 0.500356 0.067945 0.331624 -0.062500 0 0 0 0 0 0 2 846117
-0.014408 0.005402 0.119756 0.282585 -0.003317 0.283736 -0.062500 0 0 0 0 0 0 2 847119
-0.014418 0.005399 0.119755 0.132871 -0.048267 0.259958 -0.062500 0 0 0 0 0 0 2 848118
-0.014455 0.005389 0.119750 0.473672 0.040170 0.323933 -0.062500 0 0 0 0 0 0 2 849115
-0.014474 0.005385 0.119748 0.269502 -0.019327 0.286095 -0.062500 0 0 0 0 0 0 2 850116
-0.014484 0.005382 0.119747 0.126628 -0.057287 0.266059 -0.062500 0 0 0 0 0 0 2 851118
-0.014521 0.005372 0.119741 0.470998 0.034468 0.331825 -0.062500 0 0 0 0 0 0 2 852115
-0.014540 0.005368 0.119739 0.267509 -0.021052 0.294276 -0.062500 0 0 0 0 0 0 2 853126
-0.014550 0.005365 0.119739 0.125624 -0.058148 0.274333 -0.062500 0 0 0 0 0 0 2 854121
-0.014587 0.005356 0.119733 0.470460 0.033949 0.340517 -0.062500 0 0 0 0 0 0 2 855119
-0.014606 0.005351 0.119731 0.267255 -0.021329 0.302801 -0.062500 0 0 0 0 0 0 2 856119
-0.014626 0.005335 0.119719 0.272425 0.118214 0.443939 -0.062500 0 0 0 0 0 0 2 857116
-0.014659 0.005332 0.119721 0.420052 -0.039345 0.273424 -0.062500 0 0 0 0 0 0 2 858116
-0.014671 0.005314 0.119733 0.184175 0.123694 0.099141 -0.062500 0 0 0 0 0 0 2 859100
-0.014687 0.005291 0.119727 0.219801 0.201477 0.345774 -0.062500 0 0 0 0 0 0 2 860097
-0.014717 0.005285 0.119730 0.394103 -0.005869 0.229304 -0.062500 0 0 0 0 0 0 2 861117
-0.014732 0.005282 0.119732 0.215387 -0.066670 0.247122 -0.062500 0 0 0 0 0 0 2 862119
-0.014771 0.005271 0.119727 0.521673 0.017710 0.334834 -0.062500 0 0 0 0 0 0 2 863183
-0.014792 0.005266 0.119725 0.298496 -0.041001 0.304707 -0.062500 0 0 0 0 0 0 2 864178
-0.014802 0.005264 0.119724 0.146986 -0.079741 0.287359 -0.062500 0 0 0 0 0 0 2 865187
-0.014839 0.005254 0.119719 0.486825 0.011100 0.356015 -0.062500 0 0 0 0 0 0 2 866174
-0.014858 0.005249 0.119716 0.281586 -0.044462 0.317964 -0.062500 0 0 0 0 0 0 2 867189
-0.014879 0.005234 0.119704 0.285046 0.094601 0.459425 -0.062500 0 0 0 0 0 0 2 868185
-0.014911 0.005231 0.119706 0.434860 -0.064644 0.289494 -0.062500 0 0 0 0 0 0 2 869161
-0.014923 0.005213 0.119719 0.188659 0.119918 0.114723 -0.062500 0 0 0 0 0 0 2 870194
-0.014940 0.005190 0.119712 0.221391 0.199312 0.361478 -0.062500 0 0 0 0 0 0 2 871186
-0.014949 0.005179 0.119709 0.122081 0.057447 0.331070 -0.062500 0 0 0 0 0 0 2 872153
-0.014974 0.005178 0.119714 0.331795 -0.096026 0.222337 -0.062500 0 0 0 0 0 0 2 873149
-0.014998 0.005164 0.119705 0.328549 0.061881 0.415130 -0.062500 0 0 0 0 0 0 2 874150
-0.015032 0.005162 0.119707 0.455651 -0.080149 0.271711 -0.062500 0 0 0 0 0 0 2 875179
-0.015048 0.005161 0.119708 0.248577 -0.105322 0.277865 -0.062500 0 0 0 0 0 0 2 876172
-0.015068 0.005147 0.119697 0.264937 0.062209 0.448170 -0.062500 0 0 0 0 0 0 2 877157
-0.015099 0.005146 0.119699 0.422972 -0.079821 0.290285 -0.062500 0 0 0 0 0 0 2 878171
-0.015115 0.005145 0.119699 0.234456 -0.106659 0.290261 -0.062500 0 0 0 0 0 0 2 879158
-0.015134 0.005131 0.119688 0.258852 0.060713 0.458384 -0.062500 0 0 0 0 0 0 2 880171
-0.015165 0.005129 0.119690 0.421050 -0.081295 0.299844 -0.062500 0 0 0 0 0 0 2 881157
-0.015181 0.005128 0.119691 0.232603 -0.106706 0.299335 -0.062500 0 0 0 0 0 0 2 882171
-0.015199 0.005114 0.119679 0.257780 0.060589 0.467401 -0.062500 0 0 0 0 0 0 2 883107
-0.015206 0.005090 0.119687 0.101731 0.180800 0.222912 -0.062500 0 0 0 0 0 0 2 884114
-0.015229 0.005084 0.119696 0.313129 -0.021946 0.178079 -0.062500 0 0 0 0 0 0 2 885105
-0.015252 0.005067 0.119688 0.318120 0.090473 0.408045 -0.062500 0 0 0 0 0 0 2 886105
-0.015285 0.005063 0.119691 0.453104 -0.076515 0.280075 -0.062500 0 0 0 0 0 0 2 887115
-0.015301 0.005061 0.119692 0.250601 -0.114603 0.291107 -0.062500 0 0 0 0 0 0 2 888104
-0.015320 0.005047 0.119681 0.273238 0.045185 0.463737 -0.062500 0 0 0 0 0 0 2 889113
-0.015352 0.005045 0.119683 0.433424 -0.099997 0.307201 -0.062500 0 0 0 0 0 0 2 890103
-0.015364 0.005027 0.119696 0.193963 0.090930 0.136277 -0.062500 0 0 0 0 0 0 2 891114
-0.015380 0.005005 0.119689 0.228518 0.172492 0.384938 -0.062500 0 0 0 0 0 0 2 892108
-0.015410 0.004999 0.119692 0.406438 -0.033059 0.270542 -0.062500 0 0 0 0 0 0 2 893114
-0.015424 0.004995 0.119693 0.228632 -0.092916 0.286698 -0.062500 0 0 0 0 0 0 2 894104
-0.015431 0.004994 0.119694 0.114721 -0.118968 0.298329 -0.062500 0 0 0 0 0 0 2 895114
-0.015467 0.004985 0.119688 0.475625 -0.021939 0.382705 -0.062500 0 0 0 0 0 0 2 896105
-0.015486 0.004980 0.119686 0.282756 -0.073500 0.347309 -0.062500 0 0 0 0 0 0 2 897115
-0.015495 0.004978 0.119685 0.146293 -0.108554 0.327612 -0.062500 0 0 0 0 0 0 2 898102
-0.015517 0.004965 0.119703 0.298356 0.025885 0.065884 -0.062500 0 0 0 0 0 0 2 900184
-0.015538 0.004945 0.119698 0.306417 0.134656 0.345673 -0.062500 0 0 0 0 0 0 2 902857
-0.015570 0.004940 0.119702 0.448938 -0.052181 0.249378 -0.062500 0 0 0 0 0 0 2 902972
-0.015618 0.004929 0.119698 0.671721 0.007262 0.352687 -0.062500 0 0 0 0 0 0 2 904117
-0.015642 0.004923 0.119696 0.385114 -0.059088 0.329310 -0.062500 0 0 0 0 0 0 2 905104
-0.015666 0.004907 0.119684 0.344212 0.073787 0.478199 -0.062500 0 0 0 0 0 0 2 906112
-0.015695 0.004888 0.119698 0.424339 0.111759 0.142223 -0.062500 0 0 0 0 0 0 2 907109
-0.015709 0.004878 0.119703 0.228092 -0.007299 0.216917 -0.062500 0 0 0 0 0 0 2 908114
-0.015716 0.004873 0.119704 0.113148 -0.083378 0.263934 -0.062500 0 0 0 0 0 0 2 909125
-0.015719 0.004870 0.119705 0.056485 -0.123694 0.283117 -0.062500 0 0 0 0 0 0 2 910117
-0.015753 0.004860 0.119700 0.454717 -0.033894 0.371671 -0.062500 0 0 0 0 0 0 2 911119
-0.015770 0.004855 0.119697 0.278241 -0.089249 0.336332 -0.062500 0 0 0 0 0 0 2 912114
-0.015779 0.004853 0.119697 0.150008 -0.126188 0.316502 -0.062500 0 0 0 0 0 0 2 913126
-0.015805 0.004857 0.119702 0.356321 -0.210858 0.226071 -0.062500 0 0 0 0 0 0 2 914103
-0.015828 0.004845 0.119693 0.349938 -0.018197 0.425969 -0.062500 0 0 0 0 0 0 2 915123
-0.015841 0.004840 0.119689 0.203960 -0.076232 0.368983 -0.062500 0 0 0 0 0 0 2 916111
-0.015868 0.004842 0.119694 0.387442 -0.185004 0.252800 -0.062500 0 0 0 0 0 0 2 917121
-0.015878 0.004826 0.119707 0.173383 0.038121 0.107586 -0.062500 0 0 0 0 0 0 2 918113
-0.015893 0.004805 0.119701 0.221504 0.135672 0.367467 -0.062500 0 0 0 0 0 0 2 919125
-0.015922 0.004799 0.119704 0.409360 -0.061330 0.258376 -0.062500 0 0 0 0 0 0 2 920115
-0.015937 0.004796 0.119705 0.236002 -0.116859 0.274683 -0.062500 0 0 0 0 0 0 2 921105
-0.015955 0.004781 0.119694 0.267883 0.033905 0.450731 -0.062500 0 0 0 0 0 0 2 922124
-0.015986 0.004779 0.119696 0.443427 -0.113522 0.296668 -0.062500 0 0 0 0 0 0 2 923112
-0.016001 0.004778 0.119696 0.257731 -0.142621 0.294853 -0.062500 0 0 0 0 0 0 2 924122
-0.016005 0.004761 0.119709 0.089342 0.065691 0.129673 -0.062500 0 0 0 0 0 0 2 925118
-0.016017 0.004738 0.119702 0.180823 0.150497 0.376236 -0.062500 0 0 0 0 0 0 2 926114
-0.016045 0.004732 0.119705 0.392329 -0.053027 0.261866 -0.062500 0 0 0 0 0 0 2 927175
-0.016059 0.004729 0.119706 0.230522 -0.111777 0.275759 -0.062500 0 0 0 0 0 0 2 928173
-0.016076 0.004714 0.119695 0.267701 0.037234 0.451192 -0.062500 0 0 0 0 0 0 2 929148
-0.016107 0.004712 0.119696 0.440819 -0.112906 0.297105 -0.062500 0 0 0 0 0 0 2 930188
-0.016123 0.004711 0.119697 0.256478 -0.142325 0.294862 -0.062500 0 0 0 0 0 0 2 931186
-0.016137 0.004680 0.119697 0.235164 0.220177 0.294583 -0.062500 0 0 0 0 0 0 2 932186
-0.016166 0.004670 0.119703 0.411791 -0.007412 0.217993 -0.062500 0 0 0 0 0 0 2 933156
-0.016180 0.004665 0.119706 0.245586 -0.093051 0.258121 -0.062500 0 0 0 0 0 0 2 934155
-0.016187 0.004662 0.119706 0.135915 -0.135799 0.279591 -0.062500 0 0 0 0 0 0 2 935152
-0.016201 0.004647 0.119695 0.222823 0.017028 0.453338 -0.062500 0 0 0 0 0 0 2 936179
-0.016230 0.004645 0.119696 0.423621 -0.131418 0.298338 -0.062500 0 0 0 0 0 0 2 937181
-0.016245 0.004644 0.119697 0.253057 -0.160000 0.295267 -0.062500 0 0 0 0 0 0 2 938147
-0.016248 0.004626 0.119709 0.092318 0.048868 0.129823 -0.062500 0 0 0 0 0 0 2 939151
-0.016260 0.004604 0.119702 0.186729 0.133232 0.376653 -0.062500 0 0 0 0 0 0 2 940148
-0.016288 0.004598 0.119705 0.400785 -0.070112 0.262767 -0.062500 0 0 0 0 0 0 2 941146
-0.016301 0.004595 0.119706 0.239948 -0.128749 0.275994 -0.062500 0 0 0 0 0 0 2 942172
-0.016308 0.004594 0.119707 0.134287 -0.154119 0.286296 -0.062500 0 0 0 0 0 0 2 943150
-0.016344 0.004585 0.119701 0.498426 -0.058159 0.375592 -0.062500 0 0 0 0 0 0 2 944147
-0.016362 0.004580 0.119698 0.308442 -0.108891 0.337628 -0.062500 0 0 0 0 0 0 2 945147
-0.016371 0.004578 0.119698 0.173217 -0.143417 0.316472 -0.062500 0 0 0 0 0 0 2 946158
-0.016408 0.004568 0.119691 0.526326 -0.048468 0.393287 -0.062500 0 0 0 0 0 0 2 947174
-0.016423 0.004547 0.119701 0.277393 0.117051 0.180904 -0.062500 0 0 0 0 0 0 2 948183
-0.016430 0.004536 0.119705 0.146545 -0.004045 0.237120 -0.062500 0 0 0 0 0 0 2 949149
-0.016433 0.004531 0.119706 0.085573 -0.086137 0.271179 -0.062500 0 0 0 0 0 0 2 950149
-0.016467 0.004520 0.119700 0.476134 -0.021606 0.370828 -0.062500 0 0 0 0 0 0 2 951150
-0.016484 0.004514 0.119698 0.300465 -0.088228 0.336113 -0.062500 0 0 0 0 0 0 2 952182
-0.016493 0.004511 0.119697 0.172665 -0.130757 0.316076 -0.062500 0 0 0 0 0 0 2 953181
-0.016497 0.004510 0.119697 0.103669 -0.152689 0.307960 -0.062500 0 0 0 0 0 0 2 954176
-0.016528 0.004484 0.119703 0.437914 0.163457 0.221731 -0.062500 0 0 0 0 0 0 2 955181
-0.016543 0.004471 0.119705 0.267157 0.028254 0.259673 -0.062500 0 0 0 0 0 0 2 956182
-0.016550 0.004465 0.119706 0.156715 -0.088632 0.280462 -0.062500 0 0 0 0 0 0 2 957154
-0.016565 0.004448 0.119694 0.238698 0.033021 0.454933 -0.062500 0 0 0 0 0 0 2 958179
-0.016594 0.004445 0.119696 0.438538 -0.130795 0.300810 -0.062500 0 0 0 0 0 0 2 959169
-0.016609 0.004443 0.119696 0.274701 -0.160785 0.296772 -0.062500 0 0 0 0 0 0 2 960175
-0.016616 0.004443 0.119696 0.162519 -0.174508 0.300496 -0.062500 0 0 0 0 0 0 2 961145
-0.016630 0.004429 0.119685 0.245882 -0.007370 0.468655 -0.062500 0 0 0 0 0 0 2 962148
-0.016656 0.004410 0.119698 0.397415 0.071244 0.143252 -0.062500 0 0 0 0 0 0 2 963171
-0.016668 0.004401 0.119703 0.235459 -0.038845 0.217209 -0.062500 0 0 0 0 0 0 2 964179
-0.016684 0.004383 0.119693 0.279396 0.063164 0.430228 -0.062500 0 0 0 0 0 0 2 965145
-0.016693 0.004374 0.119689 0.184647 -0.046314 0.371572 -0.062500 0 0 0 0 0 0 2 966178
-0.016698 0.004369 0.119688 0.120371 -0.115957 0.336186 -0.062500 0 0 0 0 0 0 2 967171
-0.016722 0.004372 0.119693 0.361358 -0.217633 0.242610 -0.062500 0 0 0 0 0 0 2 968154
-0.016730 0.004357 0.119707 0.178098 0.011080 0.105232 -0.062500 0 0 0 0 0 0 2 969169
-0.016743 0.004336 0.119700 0.239020 0.109057 0.369041 -0.062500 0 0 0 0 0 0 2 970168
-0.016751 0.004325 0.119698 0.160554 -0.020669 0.341815 -0.062500 0 0 0 0 0 0 2 971154
-0.016776 0.004325 0.119702 0.383810 -0.168447 0.240321 -0.062500 0 0 0 0 0 0 2 972169
-0.016788 0.004325 0.119704 0.238757 -0.183600 0.267711 -0.062500 0 0 0 0 0 0 2 973152
-0.016805 0.004311 0.119693 0.284393 -0.012481 0.451056 -0.062500 0 0 0 0 0 0 2 974167
-0.016836 0.004310 0.119694 0.472353 -0.142998 0.301166 -0.062500 0 0 0 0 0 0 2 977883
-0.016858 0.004279 0.119695 0.383568 0.226362 0.296017 -0.062500 0 0 0 0 0 0 2 980550
-0.016901 0.004255 0.119689 0.655266 0.151334 0.389422 -0.062500 0 0 0 0 0 0 2 981114
-0.016923 0.004243 0.119687 0.405600 -0.009855 0.350786 -0.062500 0 0 0 0 0 0 2 982102
-0.016956 0.004242 0.119691 0.516597 -0.168888 0.250672 -0.062500 0 0 0 0 0 0 2 983111
-0.016971 0.004242 0.119693 0.312665 -0.189173 0.278505 -0.062500 0 0 0 0 0 0 2 984101
-0.016979 0.004242 0.119694 0.187254 -0.193888 0.295168 -0.062500 0 0 0 0 0 0 2 985111
-0.016979 0.004225 0.119706 0.074456 0.023699 0.133261 -0.062500 0 0 0 0 0 0 2 986110
-0.017000 0.004221 0.119716 0.329064 -0.128985 0.136404 -0.062500 0 0 0 0 0 0 2 987101
-0.017010 0.004219 0.119720 0.212139 -0.166011 0.216976 -0.062500 0 0 0 0 0 0 2 988111
-0.017014 0.004218 0.119721 0.134635 -0.181659 0.254637 -0.062500 0 0 0 0 0 0 2 989121
-0.017016 0.004218 0.119722 0.095975 -0.189583 0.269307 -0.062500 0 0 0 0 0 0 2 990104
-0.017050 0.004209 0.119715 0.501523 -0.077820 0.364228 -0.062500 0 0 0 0 0 0 2 991113
-0.017067 0.004205 0.119713 0.330726 -0.123877 0.324713 -0.062500 0 0 0 0 0 0 2 992101
-0.017075 0.004203 0.119712 0.204999 -0.155994 0.302572 -0.062500 0 0 0 0 0 0 2 993111
-0.017101 0.004207 0.119718 0.414260 -0.238624 0.215865 -0.062500 0 0 0 0 0 0 2 994100
-0.017121 0.004179 0.119720 0.355542 0.172925 0.247734 -0.062500 0 0 0 0 0 0 2 995111
-0.017130 0.004165 0.119720 0.220511 0.030878 0.266959 -0.062500 0 0 0 0 0 0 2 996100
-0.017156 0.004163 0.119726 0.421053 -0.141118 0.197153 -0.062500 0 0 0 0 0 0 2 997112
-0.017169 0.004161 0.119728 0.266368 -0.170427 0.236291 -0.062500 0 0 0 0 0 0 2 998101
-0.017175 0.004161 0.119729 0.166612 -0.179998 0.257172 -0.062500 0 0 0 0 0 0 2 999110
-0.017189 0.004147 0.119717 0.256066 -0.011695 0.433268 -0.062500 0 0 0 0 0 0 3 102
-0.017218 0.004146 0.119719 0.462543 -0.151111 0.280960 -0.062500 0 0 0 0 0 0 3 1111
-0.017233 0.004145 0.119719 0.293374 -0.175060 0.275339 -0.062500 0 0 0 0 0 0 3 2103
-0.017240 0.004145 0.119719 0.186490 -0.173216 0.278238 -0.062500 0 0 0 0 0 0 3 3122
-0.017265 0.004149 0.119725 0.406122 -0.242547 0.202694 -0.062500 0 0 0 0 0 0 3 4115
-0.017277 0.004152 0.119727 0.261189 -0.216909 0.239310 -0.062500 0 0 0 0 0 0 3 5116
-0.017294 0.004140 0.119716 0.306473 -0.025917 0.427180 -0.062500 0 0 0 0 0 0 3 6117
-0.017299 0.004117 0.119723 0.163564 0.132279 0.188550 -0.062500 0 0 0 0 0 0 3 7107
-0.017323 0.004110 0.119732 0.385362 -0.064972 0.150204 -0.062500 0 0 0 0 0 0 3 8122
-0.017334 0.004107 0.119735 0.247437 -0.125171 0.212998 -0.062500 0 0 0 0 0 0 3 9120
-0.017339 0.004105 0.119736 0.158099 -0.152280 0.243867 -0.062500 0 0 0 0 0 0 3 10109
-0.017363 0.004110 0.119742 0.390947 -0.231911 0.179287 -0.062500 0 0 0 0 0 0 3 11168
-0.017375 0.004112 0.119744 0.253192 -0.211535 0.219676 -0.062500 0 0 0 0 0 0 3 12115
-0.017391 0.004099 0.119733 0.302073 -0.023311 0.409135 -0.062500 0 0 0 0 0 0 3 13116
-0.017421 0.004098 0.119734 0.487756 -0.152261 0.262868 -0.062500 0 0 0 0 0 0 3 14094
-0.017437 0.004098 0.119735 0.308030 -0.170951 0.258795 -0.062500 0 0 0 0 0 0 3 15115
-0.017444 0.004098 0.119735 0.191632 -0.175812 0.262204 -0.062500 0 0 0 0 0 0 3 16113
-0.017448 0.004098 0.119735 0.133373 -0.168340 0.263937 -0.062500 0 0 0 0 0 0 3 17113
-0.017471 0.004103 0.119740 0.380918 -0.235395 0.188329 -0.062500 0 0 0 0 0 0 3 18115
-0.017482 0.004105 0.119742 0.249819 -0.208600 0.224153 -0.062500 0 0 0 0 0 0 3 19122
-0.017499 0.004093 0.119731 0.301520 -0.017182 0.412052 -0.062500 0 0 0 0 0 0 3 20114
-0.017529 0.004092 0.119732 0.488937 -0.144498 0.265582 -0.062500 0 0 0 0 0 0 3 21115
-0.017544 0.004092 0.119733 0.309852 -0.162297 0.260995 -0.062500 0 0 0 0 0 0 3 22114
-0.017551 0.004092 0.119733 0.193731 -0.166733 0.264181 -0.062500 0 0 0 0 0 0 3 23113
-0.017555 0.004091 0.119733 0.133252 -0.168562 0.265827 -0.062500 0 0 0 0 0 0 3 24111
-0.017578 0.004096 0.119739 0.381048 -0.235560 0.190608 -0.062500 0 0 0 0 0 0 3 25093
-0.017586 0.004082 0.119753 0.201689 0.011201 0.057843 -0.062500 0 0 0 0 0 0 3 26112
-0.017589 0.004075 0.119758 0.122322 -0.055829 0.155648 -0.062500 0 0 0 0 0 0 3 27113
-0.017590 0.004071 0.119760 0.091415 -0.109870 0.206572 -0.062500 0 0 0 0 0 0 3 28111
-0.017612 0.004074 0.119766 0.357971 -0.205610 0.151186 -0.062500 0 0 0 0 0 0 3 29110
-0.017622 0.004076 0.119768 0.237531 -0.193559 0.194156 -0.062500 0 0 0 0 0 0 3 30111
-0.017638 0.004063 0.119757 0.294817 -0.009730 0.384924 -0.062500 0 0 0 0 0 0 3 31112
-0.017668 0.004062 0.119758 0.486132 -0.131403 0.239943 -0.062500 0 0 0 0 0 0 3 32112
-0.017683 0.004061 0.119759 0.308664 -0.151076 0.235362 -0.062500 0 0 0 0 0 0 3 33111
-0.017690 0.004061 0.119759 0.193320 -0.156440 0.238496 -0.062500 0 0 0 0 0 0 3 34111
-0.017694 0.004061 0.119759 0.133217 -0.158686 0.240130 -0.062500 0 0 0 0 0 0 3 35118
-0.017717 0.004066 0.119764 0.381466 -0.225997 0.165454 -0.062500 0 0 0 0 0 0 3 36112
-0.017739 0.004055 0.119754 0.389605 -0.026895 0.369484 -0.062500 0 0 0 0 0 0 3 37110
-0.017751 0.004050 0.119750 0.256314 -0.078914 0.310486 -0.062500 0 0 0 0 0 0 3 38113
-0.017779 0.004052 0.119754 0.448900 -0.185239 0.199999 -0.062500 0 0 0 0 0 0 3 39112
-0.017792 0.004054 0.119756 0.285885 -0.178999 0.220487 -0.062500 0 0 0 0 0 0 3 40109
-0.017799 0.004054 0.119756 0.180596 -0.170328 0.234160 -0.062500 0 0 0 0 0 0 3 41110
-0.017802 0.004055 0.119757 0.126388 -0.165589 0.239827 -0.062500 0 0 0 0 0 0 3 42109
-0.017804 0.004055 0.119757 0.099450 -0.163227 0.241987 -0.062500 0 0 0 0 0 0 3 43105
-0.017826 0.004060 0.119762 0.364720 -0.228300 0.167932 -0.062500 0 0 0 0 0 0 3 44113
-0.017837 0.004062 0.119764 0.241943 -0.200396 0.203071 -0.062500 0 0 0 0 0 0 3 45100
-0.017842 0.004064 0.119765 0.157990 -0.180922 0.222326 -0.062500 0 0 0 0 0 0 3 46110
-0.017866 0.004069 0.119770 0.393545 -0.237088 0.155401 -0.062500 0 0 0 0 0 0 3 47115
-0.017878 0.004072 0.119772 0.253949 -0.196047 0.193105 -0.062500 0 0 0 0 0 0 3 48092
-0.017883 0.004073 0.119773 0.162821 -0.174396 0.213294 -0.062500 0 0 0 0 0 0 3 49110
-0.017907 0.004079 0.119779 0.394945 -0.229492 0.146892 -0.062500 0 0 0 0 0 0 3 50110
-0.017919 0.004082 0.119781 0.255732 -0.196605 0.184649 -0.062500 0 0 0 0 0 0 3 51107
-0.017925 0.004083 0.119782 0.163694 -0.174667 0.204840 -0.062500 0 0 0 0 0 0 3 52185
-0.017960 0.004076 0.119775 0.534398 -0.057406 0.307562 -0.062500 0 0 0 0 0 0 3 53178
-0.017978 0.004072 0.119773 0.350028 -0.095311 0.266884 -0.062500 0 0 0 0 0 0 3 54178
-0.017987 0.004070 0.119772 0.217309 -0.123228 0.243787 -0.062500 0 0 0 0 0 0 3 55184
-0.018013 0.004075 0.119777 0.424482 -0.204163 0.160282 -0.062500 0 0 0 0 0 0 3 56707
-0.018026 0.004077 0.119779 0.271282 -0.184061 0.191145 -0.062500 0 0 0 0 0 0 3 57173
-0.018032 0.004078 0.119779 0.171763 -0.168439 0.208746 -0.062500 0 0 0 0 0 0 3 58170
-0.018035 0.004078 0.119780 0.120714 -0.160265 0.215895 -0.062500 0 0 0 0 0 0 3 59171
-0.018058 0.004084 0.119785 0.374513 -0.222553 0.144736 -0.062500 0 0 0 0 0 0 3 60170
-0.018069 0.004086 0.119787 0.245741 -0.193180 0.180084 -0.062500 0 0 0 0 0 0 3 61154
-0.018075 0.004087 0.119788 0.158795 -0.172974 0.199355 -0.062500 0 0 0 0 0 0 3 62169
-0.018099 0.004093 0.119793 0.390074 -0.220510 0.133435 -0.062500 0 0 0 0 0 0 3 63173
-0.018110 0.004096 0.119795 0.251726 -0.187940 0.170641 -0.062500 0 0 0 0 0 0 3 64166
-0.018116 0.004097 0.119796 0.160103 -0.166148 0.190585 -0.062500 0 0 0 0 0 0 3 65190
-0.018151 0.004090 0.119790 0.530967 -0.049138 0.294240 -0.062500 0 0 0 0 0 0 3 66174
-0.018169 0.004086 0.119787 0.346830 -0.087019 0.253116 -0.062500 0 0 0 0 0 0 3 67178
-0.018178 0.004084 0.119786 0.214152 -0.114916 0.229726 -0.062500 0 0 0 0 0 0 3 68174
-0.018204 0.004089 0.119791 0.421631 -0.195896 0.146923 -0.062500 0 0 0 0 0 0 3 69175
-0.018217 0.004091 0.119793 0.268303 -0.175750 0.177326 -0.062500 0 0 0 0 0 0 3 70178
-0.018223 0.004092 0.119794 0.168671 -0.160113 0.194698 -0.062500 0 0 0 0 0 0 3 71169
-0.018248 0.004097 0.119799 0.396940 -0.218358 0.128698 -0.062500 0 0 0 0 0 0 3 72151
-0.018260 0.004100 0.119801 0.255231 -0.186873 0.165311 -0.062500 0 0 0 0 0 0 3 73165
-0.018265 0.004101 0.119802 0.161850 -0.165631 0.185015 -0.062500 0 0 0 0 0 0 3 74149
-0.018268 0.004102 0.119802 0.114060 -0.154653 0.192928 -0.062500 0 0 0 0 0 0 3 75108
-0.018291 0.004108 0.119807 0.369947 -0.215666 0.123073 -0.062500 0 0 0 0 0 0 3 76098
-0.018302 0.004110 0.119809 0.237175 -0.177797 0.158029 -0.062500 0 0 0 0 0 0 3 77108
-0.018308 0.004111 0.119810 0.150548 -0.157225 0.177087 -0.062500 0 0 0 0 0 0 3 78098
-0.018332 0.004117 0.119816 0.385614 -0.213046 0.112101 -0.062500 0 0 0 0 0 0 3 79109
-0.018354 0.004107 0.119806 0.385433 -0.008269 0.318136 -0.062500 0 0 0 0 0 0 3 80097
-0.018366 0.004102 0.119802 0.249351 -0.057237 0.259473 -0.062500 0 0 0 0 0 0 3 81101
-0.018394 0.004104 0.119806 0.441633 -0.162279 0.151554 -0.062500 0 0 0 0 0 0 3 82109
-0.018407 0.004106 0.119807 0.277390 -0.155163 0.170605 -0.062500 0 0 0 0 0 0 3 83098
-0.018414 0.004106 0.119807 0.171360 -0.146018 0.183541 -0.062500 0 0 0 0 0 0 3 84107
-0.018439 0.004112 0.119813 0.396469 -0.207534 0.116700 -0.062500 0 0 0 0 0 0 3 85098
-0.018451 0.004114 0.119815 0.252760 -0.177621 0.152292 -0.062500 0 0 0 0 0 0 3 86108
-0.018457 0.004116 0.119816 0.158289 -0.157122 0.171545 -0.062500 0 0 0 0 0 0 3 87108
-0.018492 0.004108 0.119809 0.527688 -0.041077 0.276796 -0.062500 0 0 0 0 0 0 3 88097
-0.018510 0.004104 0.119806 0.343060 -0.079173 0.234821 -0.062500 0 0 0 0 0 0 3 89107
-0.018519 0.004103 0.119805 0.204032 -0.099994 0.210916 -0.062500 0 0 0 0 0 0 3 90097
-0.018524 0.004102 0.119805 0.132003 -0.114591 0.201134 -0.062500 0 0 0 0 0 0 3 91108
-0.018547 0.004106 0.119810 0.374777 -0.188413 0.125624 -0.062500 0 0 0 0 0 0 3 92113
-0.018559 0.004109 0.119812 0.239302 -0.164577 0.157493 -0.062500 0 0 0 0 0 0 3 93098
-0.018565 0.004110 0.119813 0.148707 -0.147053 0.175347 -0.062500 0 0 0 0 0 0 3 94107
-0.018567 0.004110 0.119813 0.102215 -0.137933 0.182583 -0.062500 0 0 0 0 0 0 3 95109
-0.018590 0.004116 0.119818 0.359191 -0.199991 0.113736 -0.062500 0 0 0 0 0 0 3 96129
-0.018601 0.004118 0.119820 0.231215 -0.170306 0.147946 -0.062500 0 0 0 0 0 0 3 97112
-0.018607 0.004120 0.119821 0.144582 -0.149915 0.166670 -0.062500 0 0 0 0 0 0 3 98090
-0.018642 0.004112 0.119814 0.517833 -0.034048 0.272532 -0.062500 0 0 0 0 0 0 3 99106
-0.018659 0.004109 0.119811 0.335225 -0.072121 0.230146 -0.062500 0 0 0 0 0 0 3 100104
-0.018669 0.004107 0.119810 0.203156 -0.100033 0.206004 -0.062500 0 0 0 0 0 0 3 101108
-0.018673 0.004106 0.119810 0.131594 -0.114618 0.196144 -0.062500 0 0 0 0 0 0 3 102109
-0.018697 0.004111 0.119815 0.374833 -0.188498 0.121180 -0.062500 0 0 0 0 0 0 3 103115
-0.018709 0.004113 0.119817 0.239360 -0.164623 0.152732 -0.062500 0 0 0 0 0 0 3 104109
-0.018714 0.004114 0.119818 0.148740 -0.147095 0.170414 -0.062500 0 0 0 0 0 0 3 105113
-0.018728 0.004101 0.119806 0.231970 0.040193 0.347452 -0.062500 0 0 0 0 0 0 3 106112
-0.018757 0.004100 0.119806 0.445379 -0.092660 0.200819 -0.062500 0 0 0 0 0 0 3 107108
-0.018771 0.004100 0.119807 0.277177 -0.112716 0.191209 -0.062500 0 0 0 0 0 0 3 108093
-0.018779 0.004100 0.119807 0.165938 -0.118176 0.192036 -0.062500 0 0 0 0 0 0 3 109110
-0.018782 0.004099 0.119807 0.107740 -0.120459 0.192776 -0.062500 0 0 0 0 0 0 3 110111
-0.018806 0.004104 0.119812 0.358705 -0.188231 0.122370 -0.062500 0 0 0 0 0 0 3 111111
-0.018817 0.004107 0.119814 0.227268 -0.161305 0.155219 -0.062500 0 0 0 0 0 0 3 112108
-0.018822 0.004108 0.119814 0.138801 -0.142277 0.173370 -0.062500 0 0 0 0 0 0 3 113117
-0.018825 0.004109 0.119815 0.093355 -0.132391 0.180727 -0.062500 0 0 0 0 0 0 3 114094
-0.018859 0.004101 0.119808 0.488511 -0.022426 0.283022 -0.062500 0 0 0 0 0 0 3 115114
-0.018876 0.004097 0.119805 0.317063 -0.063220 0.238311 -0.062500 0 0 0 0 0 0 3 116107
-0.018885 0.004095 0.119804 0.190349 -0.092443 0.213192 -0.062500 0 0 0 0 0 0 3 117107
-0.018889 0.004094 0.119804 0.121388 -0.107678 0.202904 -0.062500 0 0 0 0 0 0 3 118090
-0.018913 0.004099 0.119809 0.366209 -0.181965 0.128702 -0.062500 0 0 0 0 0 0 3 119110
-0.018924 0.004101 0.119810 0.231253 -0.158206 0.159728 -0.062500 0 0 0 0 0 0 3 120111
-0.018930 0.004102 0.119811 0.140850 -0.140751 0.177154 -0.062500 0 0 0 0 0 0 3 121108
-0.018943 0.004090 0.119799 0.224040 0.046314 0.354410 -0.062500 0 0 0 0 0 0 3 122092
-0.018972 0.004089 0.119800 0.438122 -0.086548 0.208599 -0.062500 0 0 0 0 0 0 3 123110
-0.018987 0.004088 0.119800 0.269974 -0.106559 0.198433 -0.062500 0 0 0 0 0 0 3 124110
-0.018994 0.004088 0.119800 0.158691 -0.111958 0.198976 -0.062500 0 0 0 0 0 0 3 125107
-0.018998 0.004088 0.119800 0.100436 -0.114215 0.199608 -0.062500 0 0 0 0 0 0 3 126106
-0.019000 0.004088 0.119800 0.071090 -0.115303 0.199878 -0.062500 0 0 0 0 0 0 3 127104
-0.019022 0.004093 0.119805 0.337028 -0.182615 0.130159 -0.062500 0 0 0 0 0 0 3 128231
-0.019033 0.004095 0.119807 0.212778 -0.155361 0.162473 -0.062500 0 0 0 0 0 0 3 129171
-0.019038 0.004097 0.119808 0.127875 -0.136167 0.180358 -0.062500 0 0 0 0 0 0 3 130201
-0.019063 0.004102 0.119813 0.364894 -0.192985 0.117985 -0.062500 0 0 0 0 0 0 3 131168
-0.019085 0.004092 0.119803 0.363183 0.011066 0.323280 -0.062500 0 0 0 0 0 0 3 132186
-0.019097 0.004087 0.119799 0.228007 -0.037756 0.263698 -0.062500 0 0 0 0 0 0 3 133177
-0.019103 0.004084 0.119797 0.141054 -0.076222 0.227667 -0.062500 0 0 0 0 0 0 3 134148
-0.019106 0.004083 0.119797 0.093359 -0.096466 0.212789 -0.062500 0 0 0 0 0 0 3 135167
-0.019129 0.004088 0.119801 0.349019 -0.173322 0.137674 -0.062500 0 0 0 0 0 0 3 136151
-0.019141 0.004090 0.119803 0.219090 -0.150793 0.167583 -0.062500 0 0 0 0 0 0 3 137175
-0.019146 0.004091 0.119804 0.131117 -0.133905 0.184534 -0.062500 0 0 0 0 0 0 3 138169
-0.019149 0.004091 0.119804 0.085897 -0.125080 0.191442 -0.062500 0 0 0 0 0 0 3 139172
-0.019172 0.004097 0.119809 0.336714 -0.181411 0.124909 -0.062500 0 0 0 0 0 0 3 140168
-0.019183 0.004099 0.119811 0.208753 -0.151721 0.157841 -0.062500 0 0 0 0 0 0 3 141175
-0.019188 0.004101 0.119812 0.121982 -0.131295 0.175953 -0.062500 0 0 0 0 0 0 3 142172
-0.019201 0.004088 0.119800 0.213908 0.050790 0.353781 -0.062500 0 0 0 0 0 0 3 143148
-0.019209 0.004082 0.119795 0.148822 -0.014556 0.278079 -0.062500 0 0 0 0 0 0 3 144142
-0.019234 0.004084 0.119799 0.379095 -0.128475 0.166495 -0.062500 0 0 0 0 0 0 3 145174
-0.019247 0.004085 0.119800 0.232314 -0.125473 0.180899 -0.062500 0 0 0 0 0 0 3 146176
-0.019253 0.004086 0.119800 0.134645 -0.118304 0.191881 -0.062500 0 0 0 0 0 0 3 147185
-0.019278 0.004091 0.119805 0.365085 -0.181134 0.127762 -0.062500 0 0 0 0 0 0 3 148159
-0.019290 0.004094 0.119807 0.222888 -0.151599 0.161328 -0.062500 0 0 0 0 0 0 3 149177
-0.019296 0.004095 0.119808 0.129026 -0.131216 0.179609 -0.062500 0 0 0 0 0 0 3 150142
-0.019299 0.004096 0.119808 0.080951 -0.120666 0.187016 -0.062500 0 0 0 0 0 0 3 151152
-0.019300 0.004096 0.119808 0.057204 -0.115453 0.189858 -0.062500 0 0 0 0 0 0 3 152192
-0.019322 0.004101 0.119813 0.326611 -0.179736 0.122374 -0.062500 0 0 0 0 0 0 3 153330
-0.019333 0.004104 0.119815 0.203791 -0.150898 0.154416 -0.062500 0 0 0 0 0 0 3 154151
-0.019338 0.004105 0.119816 0.119545 -0.130901 0.172115 -0.062500 0 0 0 0 0 0 3 155166
-0.019363 0.004111 0.119821 0.349486 -0.181485 0.110942 -0.062500 0 0 0 0 0 0 3 156148
-0.019374 0.004114 0.119823 0.211027 -0.148771 0.145261 -0.062500 0 0 0 0 0 0 3 157165
-0.019391 0.004102 0.119811 0.255208 0.044585 0.334476 -0.062500 0 0 0 0 0 0 3 158148
-0.019400 0.004096 0.119807 0.165271 -0.014651 0.263504 -0.062500 0 0 0 0 0 0 3 159105
-0.019404 0.004093 0.119806 0.102296 -0.058689 0.222617 -0.062500 0 0 0 0 0 0 3 160096
-0.019428 0.004097 0.119810 0.347689 -0.148627 0.137721 -0.062500 0 0 0 0 0 0 3 161105
-0.019440 0.004099 0.119811 0.211219 -0.132515 0.162674 -0.062500 0 0 0 0 0 0 3 162099
-0.019446 0.004100 0.119812 0.119632 -0.118789 0.177688 -0.062500 0 0 0 0 0 0 3 163106
-0.019470 0.004105 0.119817 0.353733 -0.178453 0.115946 -0.062500 0 0 0 0 0 0 3 164095
-0.019482 0.004108 0.119819 0.213241 -0.147289 0.149646 -0.062500 0 0 0 0 0 0 3 165105
-0.019488 0.004110 0.119820 0.120210 -0.126098 0.167941 -0.062500 0 0 0 0 0 0 3 166095
-0.019491 0.004110 0.119820 0.072573 -0.115145 0.175363 -0.062500 0 0 0 0 0 0 3 167104
-0.019514 0.004116 0.119825 0.330466 -0.176655 0.110473 -0.062500 0 0 0 0 0 0 3 168094
-0.019525 0.004118 0.119827 0.201725 -0.146401 0.142779 -0.062500 0 0 0 0 0 0 3 169104
-0.019531 0.004120 0.119827 0.114521 -0.125672 0.160519 -0.062500 0 0 0 0 0 0 3 170105
-0.019565 0.004112 0.119820 0.487079 -0.010593 0.271037 -0.062500 0 0 0 0 0 0 3 171096
-0.019583 0.004109 0.119818 0.297324 -0.042256 0.226498 -0.062500 0 0 0 0 0 0 3 172104
-0.019593 0.004107 0.119817 0.165285 -0.069853 0.201017 -0.062500 0 0 0 0 0 0 3 173096
-0.019597 0.004106 0.119816 0.093549 -0.084227 0.190539 -0.062500 0 0 0 0 0 0 3 174105
-0.019621 0.004111 0.119821 0.338074 -0.158412 0.119215 -0.062500 0 0 0 0 0 0 3 175095
-0.019633 0.004113 0.119823 0.201986 -0.134353 0.148675 -0.062500 0 0 0 0 0 0 3 176106
-0.019639 0.004114 0.119823 0.110881 -0.116685 0.165329 -0.062500 0 0 0 0 0 0 3 177094
-0.019641 0.004115 0.119824 0.064084 -0.107470 0.172141 -0.062500 0 0 0 0 0 0 3 178097
-0.019664 0.004120 0.119828 0.322589 -0.169925 0.107679 -0.062500 0 0 0 0 0 0 3 179104
-0.019676 0.004123 0.119830 0.193945 -0.140060 0.139557 -0.062500 0 0 0 0 0 0 3 180094
-0.019681 0.004124 0.119831 0.106751 -0.119511 0.157106 -0.062500 0 0 0 0 0 0 3 181104
-0.019705 0.004130 0.119836 0.343684 -0.175952 0.097346 -0.062500 0 0 0 0 0 0 3 182095
-0.019728 0.004120 0.119826 0.339830 0.028193 0.301954 -0.062500 0 0 0 0 0 0 3 183104
-0.019739 0.004115 0.119822 0.204951 -0.020264 0.241644 -0.062500 0 0 0 0 0 0 3 184094
-0.019767 0.004117 0.119825 0.399824 -0.125573 0.138482 -0.062500 0 0 0 0 0 0 3 185114
-0.019781 0.004119 0.119826 0.234764 -0.118084 0.154061 -0.062500 0 0 0 0 0 0 3 186107
-0.019788 0.004119 0.119827 0.120187 -0.102640 0.165286 -0.062500 0 0 0 0 0 0 3 187102
-0.019791 0.004120 0.119827 0.065084 -0.097476 0.170056 -0.062500 0 0 0 0 0 0 3 188111
-0.019815 0.004125 0.119832 0.319539 -0.162013 0.105433 -0.062500 0 0 0 0 0 0 3 189119
-0.019826 0.004128 0.119834 0.188611 -0.133151 0.136703 -0.062500 0 0 0 0 0 0 3 190102
-0.019842 0.004116 0.119822 0.235478 0.058088 0.325170 -0.062500 0 0 0 0 0 0 3 191325
-0.019851 0.004110 0.119818 0.147827 -0.001965 0.253725 -0.062500 0 0 0 0 0 0 3 192144
-0.019877 0.004112 0.119821 0.367905 -0.113506 0.146301 -0.062500 0 0 0 0 0 0 3 193112
-0.019890 0.004113 0.119822 0.215151 -0.109087 0.159811 -0.062500 0 0 0 0 0 0 3 194114
-0.019896 0.004114 0.119822 0.114361 -0.101154 0.170238 -0.062500 0 0 0 0 0 0 3 195113
-0.019900 0.004114 0.119822 0.062219 -0.096741 0.174667 -0.062500 0 0 0 0 0 0 3 196109
-0.019923 0.004119 0.119827 0.318274 -0.161712 0.110394 -0.062500 0 0 0 0 0 0 3 197108
-0.019934 0.004122 0.119829 0.188003 -0.132998 0.141404 -0.062500 0 0 0 0 0 0 3 198106
-0.019950 0.004110 0.119817 0.234938 0.058088 0.329886 -0.062500 0 0 0 0 0 0 3 199112
-0.019959 0.004104 0.119813 0.147646 -0.001977 0.258383 -0.062500 0 0 0 0 0 0 3 200088
-0.019985 0.004107 0.119816 0.367980 -0.113565 0.151339 -0.062500 0 0 0 0 0 0 3 201107
-0.019998 0.004108 0.119817 0.215219 -0.109124 0.164602 -0.062500 0 0 0 0 0 0 3 202110
-0.020005 0.004108 0.119818 0.106964 -0.095076 0.174869 -0.062500 0 0 0 0 0 0 3 203104
-0.020008 0.004109 0.119818 0.054778 -0.090637 0.179273 -0.062500 0 0 0 0 0 0 3 204101
-0.020041 0.004101 0.119810 0.445819 0.015355 0.286868 -0.062500 0 0 0 0 0 0 3 205116
-0.020059 0.004097 0.119808 0.273506 -0.026344 0.239143 -0.062500 0 0 0 0 0 0 3 206110
-0.020068 0.004095 0.119806 0.146043 -0.055851 0.212184 -0.062500 0 0 0 0 0 0 3 207108
-0.020072 0.004094 0.119806 0.076438 -0.071197 0.201089 -0.062500 0 0 0 0 0 0 3 208108
-0.020096 0.004099 0.119811 0.322649 -0.146040 0.131513 -0.062500 0 0 0 0 0 0 3 209105
-0.020108 0.004101 0.119812 0.186785 -0.122175 0.159882 -0.062500 0 0 0 0 0 0 3 210103
-0.020114 0.004102 0.119813 0.095708 -0.104549 0.175998 -0.062500 0 0 0 0 0 0 3 211112
-0.020127 0.004090 0.119801 0.183474 0.075565 0.354202 -0.062500 0 0 0 0 0 0 3 212111
-0.020156 0.004089 0.119801 0.400870 -0.057483 0.213117 -0.062500 0 0 0 0 0 0 3 213108
-0.020171 0.004088 0.119801 0.232692 -0.077084 0.199955 -0.062500 0 0 0 0 0 0 3 214108
-0.020178 0.004088 0.119801 0.120964 -0.082200 0.198930 -0.062500 0 0 0 0 0 0 3 215110
-0.020182 0.004088 0.119801 0.062363 -0.084298 0.198908 -0.062500 0 0 0 0 0 0 3 216109
-0.020205 0.004093 0.119806 0.315194 -0.152566 0.134096 -0.062500 0 0 0 0 0 0 3 217087
-0.020217 0.004095 0.119807 0.175673 -0.119152 0.163868 -0.062500 0 0 0 0 0 0 3 218115
-0.020232 0.004084 0.119796 0.220857 0.070928 0.352207 -0.062500 0 0 0 0 0 0 3 219090
-0.020241 0.004078 0.119791 0.133391 0.010613 0.280455 -0.062500 0 0 0 0 0 0 3 220109
-0.020246 0.004075 0.119790 0.071523 -0.033899 0.239009 -0.062500 0 0 0 0 0 0 3 221104
-0.020249 0.004073 0.119789 0.036070 -0.057142 0.221916 -0.062500 0 0 0 0 0 0 3 222105
-0.020272 0.004078 0.119794 0.299364 -0.135991 0.150713 -0.062500 0 0 0 0 0 0 3 223090
-0.020283 0.004080 0.119795 0.171665 -0.114055 0.177827 -0.062500 0 0 0 0 0 0 3 224105
-0.020299 0.004068 0.119784 0.218800 0.073375 0.365263 -0.062500 0 0 0 0 0 0 3 225106
-0.020329 0.004067 0.119784 0.414955 -0.055503 0.228715 -0.062500 0 0 0 0 0 0 3 226107
-0.020344 0.004067 0.119784 0.236048 -0.072971 0.216659 -0.062500 0 0 0 0 0 0 3 227098
-0.020352 0.004067 0.119784 0.119038 -0.077001 0.215988 -0.062500 0 0 0 0 0 0 3 228106
-0.020356 0.004067 0.119784 0.057767 -0.078555 0.216089 -0.062500 0 0 0 0 0 0 3 229106
-0.020368 0.004054 0.119772 0.160918 0.091376 0.388095 -0.062500 0 0 0 0 0 0 3 230105
-0.020397 0.004052 0.119771 0.386671 -0.046584 0.245421 -0.062500 0 0 0 0 0 0 3 231107
-0.020411 0.004052 0.119771 0.222228 -0.068562 0.230731 -0.062500 0 0 0 0 0 0 3 232106
-0.020418 0.004051 0.119771 0.112232 -0.074834 0.229012 -0.062500 0 0 0 0 0 0 3 233104
-0.020422 0.004051 0.119771 0.054416 -0.077478 0.228734 -0.062500 0 0 0 0 0 0 3 234104
-0.020446 0.004056 0.119776 0.301077 -0.139669 0.164768 -0.062500 0 0 0 0 0 0 3 235106
-0.020457 0.004059 0.119778 0.168852 -0.112644 0.194042 -0.062500 0 0 0 0 0 0 3 236090
-0.020473 0.004047 0.119766 0.213462 0.077135 0.382478 -0.062500 0 0 0 0 0 0 3 237109
-0.020482 0.004041 0.119762 0.142909 0.002499 0.310576 -0.062500 0 0 0 0 0 0 3 238096
-0.020508 0.004043 0.119764 0.347398 -0.094913 0.205349 -0.062500 0 0 0 0 0 0 3 239104
-0.020521 0.004045 0.119766 0.194395 -0.090456 0.217353 -0.062500 0 0 0 0 0 0 3 240094
-0.020528 0.004045 0.119766 0.093279 -0.082466 0.227006 -0.062500 0 0 0 0 0 0 3 241103
-0.020531 0.004045 0.119766 0.040971 -0.078000 0.231166 -0.062500 0 0 0 0 0 0 3 242093
-0.020564 0.004038 0.119758 0.447853 0.012902 0.341537 -0.062500 0 0 0 0 0 0 3 243095
-0.020582 0.004034 0.119755 0.276103 -0.028502 0.292610 -0.062500 0 0 0 0 0 0 3 244103
-0.020591 0.004032 0.119754 0.148761 -0.057810 0.264905 -0.062500 0 0 0 0 0 0 3 245093
-0.020617 0.004036 0.119758 0.362008 -0.140478 0.190287 -0.062500 0 0 0 0 0 0 3 246099
-0.020630 0.004038 0.119760 0.208231 -0.120342 0.214800 -0.062500 0 0 0 0 0 0 3 247103
-0.020646 0.004026 0.119748 0.233945 0.072148 0.401600 -0.062500 0 0 0 0 0 0 3 248091
-0.020656 0.004020 0.119744 0.141402 0.010307 0.328981 -0.062500 0 0 0 0 0 0 3 249102
-0.020682 0.004023 0.119747 0.359860 -0.102365 0.224126 -0.062500 0 0 0 0 0 0 3 250095
-0.020695 0.004024 0.119748 0.205323 -0.098260 0.235631 -0.062500 0 0 0 0 0 0 3 251104
-0.020702 0.004024 0.119748 0.103408 -0.090447 0.245029 -0.062500 0 0 0 0 0 0 3 252093
-0.020705 0.004025 0.119748 0.050665 -0.086066 0.249106 -0.062500 0 0 0 0 0 0 3 253102
-0.020739 0.004017 0.119740 0.440584 0.018978 0.360392 -0.062500 0 0 0 0 0 0 3 254102
-0.020756 0.004013 0.119738 0.268947 -0.022355 0.311047 -0.062500 0 0 0 0 0 0 3 255093
-0.020765 0.004011 0.119736 0.141617 -0.051624 0.283117 -0.062500 0 0 0 0 0 0 3 256101
-0.020770 0.004010 0.119736 0.071937 -0.066801 0.271552 -0.062500 0 0 0 0 0 0 3 257092
-0.020794 0.004015 0.119740 0.318881 -0.141833 0.204607 -0.062500 0 0 0 0 0 0 3 258101
-0.020805 0.004017 0.119742 0.182693 -0.117865 0.231474 -0.062500 0 0 0 0 0 0 3 259092
-0.020811 0.004018 0.119743 0.091288 -0.100142 0.246840 -0.062500 0 0 0 0 0 0 3 260103
-0.020846 0.004011 0.119735 0.460471 0.011848 0.363447 -0.062500 0 0 0 0 0 0 3 261092
-0.020864 0.004008 0.119732 0.271518 -0.019400 0.315756 -0.062500 0 0 0 0 0 0 3 262102
-0.020873 0.004006 0.119731 0.139263 -0.046882 0.288355 -0.062500 0 0 0 0 0 0 3 263091
-0.020878 0.004005 0.119730 0.067144 -0.061163 0.276991 -0.062500 0 0 0 0 0 0 3 264092
-0.020902 0.004010 0.119735 0.313039 -0.135819 0.210541 -0.062500 0 0 0 0 0 0 3 265101
-0.020914 0.004012 0.119736 0.176183 -0.111601 0.237237 -0.062500 0 0 0 0 0 0 3 266091
-0.020926 0.003983 0.119737 0.172621 0.295607 0.256686 -0.062500 0 0 0 0 0 0 3 267104
-0.020933 0.003969 0.119737 0.090427 0.149170 0.261188 -0.062500 0 0 0 0 0 0 3 268113
-0.020958 0.003967 0.119741 0.324851 -0.026691 0.200697 -0.062500 0 0 0 0 0 0 3 269144
-0.020970 0.003966 0.119743 0.181913 -0.056616 0.229397 -0.062500 0 0 0 0 0 0 3 270104
-0.020976 0.003965 0.119743 0.087213 -0.066225 0.245426 -0.062500 0 0 0 0 0 0 3 271100
-0.021000 0.003970 0.119748 0.322019 -0.138236 0.190361 -0.062500 0 0 0 0 0 0 3 272105
-0.021023 0.003959 0.119738 0.312726 0.057306 0.393962 -0.062500 0 0 0 0 0 0 3 273107
-0.021034 0.003954 0.119734 0.178381 0.005744 0.332009 -0.062500 0 0 0 0 0 0 3 274103
-0.021063 0.003957 0.119736 0.375016 -0.101536 0.233094 -0.062500 0 0 0 0 0 0 3 275088
-0.021076 0.003958 0.119737 0.202134 -0.087840 0.245508 -0.062500 0 0 0 0 0 0 3 276112
-0.021083 0.003959 0.119738 0.094657 -0.078587 0.255129 -0.062500 0 0 0 0 0 0 3 277114
-0.021108 0.003964 0.119742 0.322639 -0.141128 0.198087 -0.062500 0 0 0 0 0 0 3 278105
-0.021131 0.003954 0.119732 0.309414 0.059110 0.400679 -0.062500 0 0 0 0 0 0 3 279100
-0.021143 0.003949 0.119728 0.173264 0.010025 0.338252 -0.062500 0 0 0 0 0 0 3 280102
-0.021171 0.003952 0.119730 0.369129 -0.096038 0.239568 -0.062500 0 0 0 0 0 0 3 281112
-0.021185 0.003953 0.119732 0.202793 -0.088493 0.251646 -0.062500 0 0 0 0 0 0 3 282104
-0.021192 0.003954 0.119732 0.094990 -0.078937 0.261141 -0.062500 0 0 0 0 0 0 3 283106
-0.021195 0.003954 0.119732 0.039288 -0.073667 0.265205 -0.062500 0 0 0 0 0 0 3 284108
-0.021219 0.003959 0.119737 0.295204 -0.138728 0.206083 -0.062500 0 0 0 0 0 0 3 285105
-0.021230 0.003962 0.119738 0.163484 -0.109656 0.234416 -0.062500 0 0 0 0 0 0 3 286110
-0.021236 0.003963 0.119739 0.074468 -0.089385 0.250217 -0.062500 0 0 0 0 0 0 3 287112
-0.021260 0.003969 0.119743 0.312458 -0.146571 0.196168 -0.062500 0 0 0 0 0 0 3 288104
-0.021272 0.003972 0.119745 0.171932 -0.113556 0.226330 -0.062500 0 0 0 0 0 0 3 289105
-0.021288 0.003960 0.119733 0.203658 0.085617 0.415997 -0.062500 0 0 0 0 0 0 3 290102
-0.021297 0.003955 0.119729 0.115747 0.027200 0.344047 -0.062500 0 0 0 0 0 0 3 291103
-0.021324 0.003957 0.119732 0.337461 -0.084029 0.241899 -0.062500 0 0 0 0 0 0 3 292110
-0.021337 0.003958 0.119733 0.183740 -0.078989 0.252011 -0.062500 0 0 0 0 0 0 3 293115
-0.021343 0.003959 0.119733 0.082077 -0.070662 0.260699 -0.062500 0 0 0 0 0 0 3 294108
-0.021346 0.003959 0.119733 0.029395 -0.065992 0.264474 -0.062500 0 0 0 0 0 0 3 295107
-0.021380 0.003951 0.119725 0.418843 0.038365 0.379171 -0.062500 0 0 0 0 0 0 3 296103
-0.021397 0.003948 0.119722 0.247871 -0.002602 0.328408 -0.062500 0 0 0 0 0 0 3 297104
-0.021406 0.003946 0.119721 0.120690 -0.031568 0.299539 -0.062500 0 0 0 0 0 0 3 298106
-0.021411 0.003945 0.119720 0.050965 -0.046618 0.287548 -0.062500 0 0 0 0 0 0 3 299085
-0.021435 0.003950 0.119724 0.298690 -0.121865 0.223047 -0.062500 0 0 0 0 0 0 3 300103
-0.021447 0.003952 0.119726 0.162169 -0.097770 0.248515 -0.062500 0 0 0 0 0 0 3 301112
-0.021453 0.003953 0.119727 0.070458 -0.079945 0.263192 -0.062500 0 0 0 0 0 0 3 302088
-0.021466 0.003941 0.119714 0.154889 0.099108 0.442649 -0.062500 0 0 0 0 0 0 3 303111
-0.021495 0.003940 0.119714 0.369481 -0.026624 0.306674 -0.062500 0 0 0 0 0 0 3 304108
-0.021510 0.003939 0.119714 0.201564 -0.045724 0.290221 -0.062500 0 0 0 0 0 0 3 305103
-0.021517 0.003939 0.119714 0.089536 -0.050486 0.287396 -0.062500 0 0 0 0 0 0 3 306086
-0.021521 0.003939 0.119714 0.030590 -0.052364 0.286657 -0.062500 0 0 0 0 0 0 3 307104
-0.021544 0.003944 0.119718 0.284897 -0.121088 0.227013 -0.062500 0 0 0 0 0 0 3 308096
-0.021566 0.003934 0.119707 0.283267 0.075901 0.427497 -0.062500 0 0 0 0 0 0 3 309107
-0.021578 0.003929 0.119703 0.153867 0.025543 0.363944 -0.062500 0 0 0 0 0 0 3 310095
-0.021584 0.003926 0.119702 0.069344 -0.013475 0.325644 -0.062500 0 0 0 0 0 0 3 311104
-0.021609 0.003930 0.119705 0.306607 -0.101814 0.250496 -0.062500 0 0 0 0 0 0 3 312105
-0.021618 0.003915 0.119719 0.119733 0.134980 0.102861 -0.062500 0 0 0 0 0 0 3 313102
-0.021621 0.003907 0.119724 0.029310 0.063862 0.192024 -0.062500 0 0 0 0 0 0 3 314102
-0.021622 0.003904 0.119726 -0.006870 0.008016 0.240585 -0.062500 0 0 0 0 0 0 3 315104
-0.021645 0.003907 0.119731 0.263499 -0.090328 0.201607 -0.062500 0 0 0 0 0 0 3 316102
-0.021655 0.003908 0.119732 0.140146 -0.078193 0.236207 -0.062500 0 0 0 0 0 0 3 317101
-0.021671 0.003896 0.119721 0.186949 0.103075 0.428057 -0.062500 0 0 0 0 0 0 3 318102
-0.021701 0.003895 0.119720 0.388623 -0.028368 0.297909 -0.062500 0 0 0 0 0 0 3 319104
-0.021716 0.003895 0.119720 0.205093 -0.038906 0.282918 -0.062500 0 0 0 0 0 0 3 320102
-0.021724 0.003895 0.119720 0.088268 -0.043223 0.280579 -0.062500 0 0 0 0 0 0 3 321094
-0.021750 0.003900 0.119725 0.311360 -0.112838 0.221449 -0.062500 0 0 0 0 0 0 3 322101
-0.021762 0.003902 0.119726 0.162299 -0.085822 0.247916 -0.062500 0 0 0 0 0 0 3 323144
-0.021768 0.003904 0.119727 0.064350 -0.066504 0.262861 -0.062500 0 0 0 0 0 0 3 324159
-0.021803 0.003897 0.119719 0.429453 0.045062 0.384535 -0.062500 0 0 0 0 0 0 3 325140
-0.021822 0.003893 0.119716 0.247124 0.008169 0.334756 -0.062500 0 0 0 0 0 0 3 326159
-0.021831 0.003891 0.119714 0.114285 -0.018735 0.305953 -0.062500 0 0 0 0 0 0 3 327091
-0.021857 0.003896 0.119718 0.326201 -0.100715 0.235855 -0.062500 0 0 0 0 0 0 3 328099
-0.021870 0.003898 0.119720 0.170345 -0.079840 0.257588 -0.062500 0 0 0 0 0 0 3 329089
-0.021877 0.003899 0.119720 0.068634 -0.063537 0.270688 -0.062500 0 0 0 0 0 0 3 330100
-0.021902 0.003905 0.119724 0.300925 -0.122965 0.218258 -0.062500 0 0 0 0 0 0 3 331092
-0.021914 0.003907 0.119726 0.156779 -0.090849 0.246727 -0.062500 0 0 0 0 0 0 3 332100
-0.021920 0.003909 0.119727 0.056556 -0.061410 0.262385 -0.062500 0 0 0 0 0 0 3 333097
-0.021945 0.003915 0.119731 0.292360 -0.118094 0.211156 -0.062500 0 0 0 0 0 0 3 334099
-0.021957 0.003918 0.119733 0.149982 -0.084592 0.239873 -0.062500 0 0 0 0 0 0 3 335091
-0.021973 0.003906 0.119721 0.186138 0.107283 0.429669 -0.062500 0 0 0 0 0 0 3 336099
-0.021982 0.003900 0.119716 0.098707 0.049256 0.357428 -0.062500 0 0 0 0 0 0 3 337099
-0.022009 0.003903 0.119719 0.321473 -0.062048 0.257790 -0.062500 0 0 0 0 0 0 3 338089
-0.022022 0.003904 0.119720 0.167439 -0.056823 0.266275 -0.062500 0 0 0 0 0 0 3 339100
-0.022028 0.003905 0.119720 0.065429 -0.048328 0.274114 -0.062500 0 0 0 0 0 0 3 340090
-0.022053 0.003910 0.119724 0.297340 -0.111667 0.220334 -0.062500 0 0 0 0 0 0 3 341104
-0.022066 0.003913 0.119726 0.152655 -0.081425 0.247685 -0.062500 0 0 0 0 0 0 3 342089
-0.022082 0.003901 0.119714 0.187314 0.108777 0.437033 -0.062500 0 0 0 0 0 0 3 343100
-0.022112 0.003901 0.119714 0.384227 -0.018121 0.307556 -0.062500 0 0 0 0 0 0 3 344089
-0.022128 0.003901 0.119713 0.199775 -0.026602 0.291172 -0.062500 0 0 0 0 0 0 3 345099
-0.022136 0.003900 0.119713 0.081294 -0.029648 0.288125 -0.062500 0 0 0 0 0 0 3 346090
-0.022162 0.003906 0.119717 0.304031 -0.098802 0.230455 -0.062500 0 0 0 0 0 0 3 347091
-0.022174 0.003908 0.119719 0.154322 -0.071384 0.255926 -0.062500 0 0 0 0 0 0 3 348100
-0.022180 0.003909 0.119719 0.055990 -0.051850 0.270400 -0.062500 0 0 0 0 0 0 3 349089
-0.022205 0.003915 0.119724 0.290488 -0.109821 0.219784 -0.062500 0 0 0 0 0 0 3 350099
-0.022217 0.003918 0.119725 0.147192 -0.076837 0.247805 -0.062500 0 0 0 0 0 0 3 351091
-0.022233 0.003907 0.119714 0.182301 0.114614 0.437522 -0.062500 0 0 0 0 0 0 3 352120
-0.022242 0.003901 0.119709 0.094949 0.056549 0.365157 -0.062500 0 0 0 0 0 0 3 353097
-0.022269 0.003903 0.119711 0.318050 -0.054903 0.266511 -0.062500 0 0 0 0 0 0 3 354104
-0.022282 0.003905 0.119712 0.163874 -0.049625 0.274366 -0.062500 0 0 0 0 0 0 3 355100
-0.022289 0.003905 0.119712 0.061734 -0.041099 0.281881 -0.062500 0 0 0 0 0 0 3 356098
-0.022314 0.003911 0.119717 0.293900 -0.104533 0.229061 -0.062500 0 0 0 0 0 0 3 358106
-0.022336 0.003901 0.119706 0.278828 0.094850 0.430221 -0.062500 0 0 0 0 0 0 3 359114
-0.022370 0.003901 0.119706 0.426692 -0.015164 0.310472 -0.062500 0 0 0 0 0 0 3 360107
-0.022387 0.003901 0.119705 0.221341 -0.025375 0.297221 -0.062500 0 0 0 0 0 0 3 361109
-0.022396 0.003901 0.119705 0.090419 -0.025623 0.295307 -0.062500 0 0 0 0 0 0 3 362103
-0.022422 0.003906 0.119709 0.307367 -0.093493 0.239159 -0.062500 0 0 0 0 0 0 3 363103
-0.022435 0.003909 0.119711 0.154528 -0.065348 0.264253 -0.062500 0 0 0 0 0 0 3 364100
-0.022441 0.003910 0.119711 0.054576 -0.045429 0.278486 -0.062500 0 0 0 0 0 0 3 365083
-0.022466 0.003916 0.119716 0.288629 -0.103304 0.228918 -0.062500 0 0 0 0 0 0 3 366100
-0.022478 0.003919 0.119717 0.144810 -0.070200 0.256351 -0.062500 0 0 0 0 0 0 3 367105
-0.022481 0.003903 0.119730 0.006593 0.171192 0.103238 -0.062500 0 0 0 0 0 0 3 368109
-0.022513 0.003888 0.119726 0.376765 0.197790 0.304692 -0.062500 0 0 0 0 0 0 3 369104
-0.022529 0.003880 0.119725 0.208522 0.098382 0.296745 -0.062500 0 0 0 0 0 0 3 370101
-0.022538 0.003876 0.119724 0.086704 0.037778 0.285033 -0.062500 0 0 0 0 0 0 3 371107
-0.022564 0.003880 0.119728 0.304303 -0.055665 0.224524 -0.062500 0 0 0 0 0 0 3 372100
-0.022576 0.003881 0.119729 0.152204 -0.043393 0.247299 -0.062500 0 0 0 0 0 0 3 373101
-0.022583 0.003882 0.119730 0.052404 -0.031414 0.260602 -0.062500 0 0 0 0 0 0 3 374107
-0.022618 0.003875 0.119722 0.415915 0.075580 0.385982 -0.062500 0 0 0 0 0 0 3 375113
-0.022636 0.003871 0.119718 0.233833 0.037217 0.334303 -0.062500 0 0 0 0 0 0 3 376103
-0.022645 0.003869 0.119717 0.100871 0.009682 0.304302 -0.062500 0 0 0 0 0 0 3 377103
-0.022672 0.003874 0.119721 0.313680 -0.072978 0.237071 -0.062500 0 0 0 0 0 0 3 378100
-0.022685 0.003876 0.119722 0.157323 -0.052128 0.256848 -0.062500 0 0 0 0 0 0 3 379106
-0.022692 0.003877 0.119722 0.055146 -0.035802 0.268940 -0.062500 0 0 0 0 0 0 3 380082
-0.022695 0.003877 0.119723 0.002532 -0.027168 0.274044 -0.062500 0 0 0 0 0 0 3 381099
-0.022728 0.003870 0.119714 0.391105 0.077557 0.396466 -0.062500 0 0 0 0 0 0 3 382081
-0.022746 0.003866 0.119711 0.221698 0.038165 0.343141 -0.062500 0 0 0 0 0 0 3 383106
-0.022755 0.003865 0.119709 0.094924 0.010136 0.312451 -0.062500 0 0 0 0 0 0 3 384083
-0.022781 0.003869 0.119713 0.309238 -0.067456 0.245408 -0.062500 0 0 0 0 0 0 3 385105
-0.022794 0.003871 0.119714 0.154325 -0.046718 0.264830 -0.062500 0 0 0 0 0 0 3 386099
-0.022801 0.003872 0.119715 0.052849 -0.030405 0.276774 -0.062500 0 0 0 0 0 0 3 387105
-0.022804 0.003873 0.119715 0.000572 -0.021795 0.281821 -0.062500 0 0 0 0 0 0 3 388100
-0.022837 0.003865 0.119706 0.389217 0.082780 0.404789 -0.062500 0 0 0 0 0 0 3 389102
-0.022855 0.003862 0.119703 0.219988 0.043446 0.351230 -0.062500 0 0 0 0 0 0 3 390102
-0.022864 0.003860 0.119702 0.093289 0.015458 0.320383 -0.062500 0 0 0 0 0 0 3 391102
-0.022890 0.003864 0.119705 0.309409 -0.067541 0.253718 -0.062500 0 0 0 0 0 0 3 392100
-0.022903 0.003866 0.119706 0.154437 -0.046744 0.272905 -0.062500 0 0 0 0 0 0 3 393094
-0.022910 0.003868 0.119707 0.052922 -0.030437 0.284710 -0.062500 0 0 0 0 0 0 3 394105
-0.022935 0.003873 0.119711 0.286565 -0.090328 0.236161 -0.062500 0 0 0 0 0 0 3 395108
-0.022947 0.003876 0.119712 0.142000 -0.058007 0.262295 -0.062500 0 0 0 0 0 0 3 396100
-0.022963 0.003865 0.119700 0.174785 0.132624 0.451919 -0.062500 0 0 0 0 0 0 3 397101
-0.022994 0.003864 0.119700 0.372903 0.010496 0.325901 -0.062500 0 0 0 0 0 0 3 398099
-0.023010 0.003864 0.119699 0.192562 -0.004664 0.307331 -0.062500 0 0 0 0 0 0 3 399103
-0.023017 0.003864 0.119699 0.073864 -0.007352 0.303081 -0.062500 0 0 0 0 0 0 3 400100
-0.023043 0.003869 0.119703 0.297524 -0.076745 0.248630 -0.062500 0 0 0 0 0 0 3 401101
-0.023056 0.003872 0.119704 0.147303 -0.049105 0.272064 -0.062500 0 0 0 0 0 0 3 402082
-0.023062 0.003873 0.119705 0.048529 -0.029382 0.285509 -0.062500 0 0 0 0 0 0 3 403083
-0.023087 0.003879 0.119709 0.283903 -0.087663 0.238233 -0.062500 0 0 0 0 0 0 3 404098
-0.023106 0.003852 0.119710 0.225937 0.333021 0.271393 -0.062500 0 0 0 0 0 0 3 405091
-0.023115 0.003839 0.119710 0.096777 0.200356 0.282743 -0.062500 0 0 0 0 0 0 3 406099
-0.023120 0.003832 0.119710 0.022949 0.099655 0.286895 -0.062500 0 0 0 0 0 0 3 407090
-0.023144 0.003834 0.119714 0.271602 -0.022816 0.235773 -0.062500 0 0 0 0 0 0 3 408098
-0.023156 0.003835 0.119716 0.134209 -0.022085 0.260123 -0.062500 0 0 0 0 0 0 3 409088
-0.023162 0.003835 0.119716 0.041909 -0.015869 0.273867 -0.062500 0 0 0 0 0 0 3 410099
-0.023187 0.003841 0.119720 0.280726 -0.080958 0.227114 -0.062500 0 0 0 0 0 0 3 411089
-0.023199 0.003843 0.119722 0.137774 -0.047695 0.253053 -0.062500 0 0 0 0 0 0 3 412097
-0.023205 0.003845 0.119722 0.043224 -0.026936 0.267395 -0.062500 0 0 0 0 0 0 3 413087
-0.023239 0.003838 0.119714 0.408939 0.083681 0.396479 -0.062500 0 0 0 0 0 0 3 414097
-0.023258 0.003834 0.119711 0.228961 0.047779 0.343726 -0.062500 0 0 0 0 0 0 3 415093
-0.023289 0.003838 0.119713 0.383320 -0.047144 0.260857 -0.062500 0 0 0 0 0 0 3 416097
-0.023304 0.003840 0.119714 0.192101 -0.032745 0.271389 -0.062500 0 0 0 0 0 0 3 417087
-0.023312 0.003841 0.119714 0.071327 -0.019586 0.279622 -0.062500 0 0 0 0 0 0 3 418099
-0.023316 0.003841 0.119714 0.009041 -0.012484 0.283194 -0.062500 0 0 0 0 0 0 3 419088
-0.023350 0.003833 0.119706 0.392148 0.090747 0.408316 -0.062500 0 0 0 0 0 0 3 420096
-0.023367 0.003830 0.119702 0.220874 0.051266 0.353544 -0.062500 0 0 0 0 0 0 3 421096
-0.023376 0.003828 0.119701 0.095010 0.005243 0.321904 -0.062500 0 0 0 0 0 0 3 422087
-0.023403 0.003833 0.119704 0.309031 -0.059976 0.256999 -0.062500 0 0 0 0 0 0 3 423097
-0.023416 0.003835 0.119705 0.152935 -0.036598 0.274968 -0.062500 0 0 0 0 0 0 3 424087
-0.023423 0.003836 0.119706 0.050966 -0.020209 0.286152 -0.062500 0 0 0 0 0 0 3 425096
-0.023445 0.003825 0.119722 0.244450 0.120350 0.071514 -0.062500 0 0 0 0 0 0 3 426089
-0.023454 0.003819 0.119728 0.102935 0.067048 0.171811 -0.062500 0 0 0 0 0 0 3 427097
-0.023459 0.003816 0.119730 0.019320 0.025610 0.228934 -0.062500 0 0 0 0 0 0 3 428087
-0.023492 0.003807 0.119722 0.394571 0.102290 0.377400 -0.062500 0 0 0 0 0 0 3 429096
-0.023510 0.003803 0.119719 0.221397 0.049294 0.331217 -0.062500 0 0 0 0 0 0 3 430086
-0.023519 0.003800 0.119718 0.093272 0.014424 0.302870 -0.062500 0 0 0 0 0 0 3 432822
-0.023555 0.003792 0.119708 0.436947 0.095827 0.415621 -0.062500 0 0 0 0 0 0 3 435680
-0.023597 0.003793 0.119708 0.531490 -0.023089 0.304226 -0.062500 0 0 0 0 0 0 3 436102
-0.023617 0.003793 0.119708 0.273054 -0.026832 0.293170 -0.062500 0 0 0 0 0 0 3 437105
-0.023627 0.003793 0.119708 0.113674 -0.023956 0.291948 -0.062500 0 0 0 0 0 0 3 438106
-0.023655 0.003799 0.119712 0.317769 -0.090825 0.241186 -0.062500 0 0 0 0 0 0 3 439092
-0.023665 0.003785 0.119725 0.115385 0.157334 0.095942 -0.062500 0 0 0 0 0 0 3 440100
-0.023669 0.003777 0.119731 0.014507 0.092095 0.184047 -0.062500 0 0 0 0 0 0 3 441104
-0.023670 0.003774 0.119733 -0.026585 0.039261 0.232671 -0.062500 0 0 0 0 0 0 3 442097
-0.023693 0.003777 0.119737 0.244349 -0.058564 0.202592 -0.062500 0 0 0 0 0 0 3 443107
-0.023704 0.003779 0.119739 0.119341 -0.045372 0.233250 -0.062500 0 0 0 0 0 0 3 444085
-0.023719 0.003767 0.119727 0.160725 0.135110 0.425372 -0.062500 0 0 0 0 0 0 3 445104
-0.023749 0.003766 0.119726 0.367291 0.003640 0.303137 -0.062500 0 0 0 0 0 0 3 446099
-0.023765 0.003766 0.119725 0.189907 -0.013669 0.283011 -0.062500 0 0 0 0 0 0 3 447101
-0.023773 0.003766 0.119725 0.072411 -0.017389 0.277838 -0.062500 0 0 0 0 0 0 3 448099
-0.023808 0.003758 0.119716 0.424281 0.080343 0.402264 -0.062500 0 0 0 0 0 0 3 449098
-0.023827 0.003754 0.119713 0.237586 0.038736 0.345348 -0.062500 0 0 0 0 0 0 3 450098
-0.023837 0.003752 0.119711 0.101339 0.010336 0.312604 -0.062500 0 0 0 0 0 0 3 451085
-0.023864 0.003757 0.119714 0.313819 -0.073613 0.249064 -0.062500 0 0 0 0 0 0 3 452098
-0.023874 0.003742 0.119727 0.114270 0.166145 0.098113 -0.062500 0 0 0 0 0 0 3 453097
-0.023877 0.003735 0.119732 0.014045 0.096735 0.183718 -0.062500 0 0 0 0 0 0 3 454081
-0.023911 0.003723 0.119725 0.386759 0.140708 0.358166 -0.062500 0 0 0 0 0 0 3 455107
-0.023928 0.003718 0.119723 0.215563 0.069819 0.321672 -0.062500 0 0 0 0 0 0 3 456081
-0.023937 0.003715 0.119721 0.089307 0.025758 0.296946 -0.062500 0 0 0 0 0 0 3 457099
-0.023964 0.003719 0.119725 0.307489 -0.065881 0.236929 -0.062500 0 0 0 0 0 0 3 458099
-0.023977 0.003721 0.119726 0.152683 -0.049037 0.254771 -0.062500 0 0 0 0 0 0 3 459099
-0.023993 0.003709 0.119714 0.177328 0.133170 0.442176 -0.062500 0 0 0 0 0 0 3 460098
-0.024024 0.003708 0.119712 0.376110 0.002772 0.319029 -0.062500 0 0 0 0 0 0 3 461098
-0.024040 0.003708 0.119712 0.194391 -0.013874 0.297527 -0.062500 0 0 0 0 0 0 3 462097
-0.024048 0.003708 0.119712 0.074457 -0.017002 0.291670 -0.062500 0 0 0 0 0 0 3 463098
-0.024052 0.003708 0.119712 0.011331 -0.018121 0.289634 -0.062500 0 0 0 0 0 0 3 464097
-0.024072 0.003696 0.119727 0.225064 0.131433 0.072419 -0.062500 0 0 0 0 0 0 3 465098
-0.024091 0.003677 0.119721 0.218952 0.241205 0.345325 -0.062500 0 0 0 0 0 0 3 466097
-0.024101 0.003668 0.119718 0.103806 0.128567 0.322207 -0.062500 0 0 0 0 0 0 3 467080
-0.024129 0.003669 0.119720 0.317841 -0.013022 0.251533 -0.062500 0 0 0 0 0 0 3 468097
-0.024142 0.003669 0.119721 0.158834 -0.022476 0.263448 -0.062500 0 0 0 0 0 0 3 469097
-0.024149 0.003669 0.119722 0.054454 -0.021260 0.271971 -0.062500 0 0 0 0 0 0 3 470096
-0.024184 0.003662 0.119713 0.413811 0.078282 0.403885 -0.062500 0 0 0 0 0 0 3 471106
-0.024202 0.003658 0.119709 0.232049 0.038071 0.348333 -0.062500 0 0 0 0 0 0 3 472104
-0.024212 0.003656 0.119708 0.098710 0.009843 0.315871 -0.062500 0 0 0 0 0 0 3 473100
-0.024239 0.003661 0.119711 0.312923 -0.073997 0.253908 -0.062500 0 0 0 0 0 0 3 474098
-0.024252 0.003663 0.119712 0.155617 -0.053033 0.270014 -0.062500 0 0 0 0 0 0 3 475088
-0.024265 0.003634 0.119712 0.136727 0.350213 0.289547 -0.062500 0 0 0 0 0 0 3 476090
-0.024271 0.003620 0.119711 0.050559 0.204199 0.289864 -0.062500 0 0 0 0 0 0 3 477102
-0.024297 0.003618 0.119715 0.287351 0.027223 0.241226 -0.062500 0 0 0 0 0 0 3 478101
-0.024309 0.003617 0.119716 0.142122 -0.001957 0.262309 -0.062500 0 0 0 0 0 0 3 479100
-0.024315 0.003617 0.119717 0.048942 -0.030994 0.274485 -0.062500 0 0 0 0 0 0 3 480095
-0.024350 0.003609 0.119708 0.412319 0.063129 0.408787 -0.062500 0 0 0 0 0 0 3 481097
-0.024368 0.003605 0.119704 0.233040 0.020471 0.353446 -0.062500 0 0 0 0 0 0 3 482096
-0.024377 0.003603 0.119703 0.100964 -0.009002 0.320974 -0.062500 0 0 0 0 0 0 3 483100
-0.024404 0.003608 0.119706 0.315944 -0.093506 0.259636 -0.062500 0 0 0 0 0 0 3 484096
-0.024418 0.003610 0.119707 0.158909 -0.072854 0.275404 -0.062500 0 0 0 0 0 0 3 485097
-0.024421 0.003594 0.119719 0.014604 0.162820 0.118104 -0.062500 0 0 0 0 0 0 3 486096
-0.024431 0.003573 0.119711 0.089287 0.252881 0.374002 -0.062500 0 0 0 0 0 0 3 487105
-0.024459 0.003568 0.119712 0.327360 0.055509 0.292693 -0.062500 0 0 0 0 0 0 3 488096
-0.024473 0.003565 0.119712 0.169268 0.003084 0.287151 -0.062500 0 0 0 0 0 0 3 489087
-0.024480 0.003564 0.119712 0.062718 -0.018504 0.287520 -0.062500 0 0 0 0 0 0 3 490096
-0.024506 0.003569 0.119715 0.294681 -0.098185 0.240770 -0.062500 0 0 0 0 0 0 3 491087
-0.024528 0.003558 0.119704 0.272435 0.092104 0.439247 -0.062500 0 0 0 0 0 0 3 492102
-0.024540 0.003553 0.119699 0.139576 0.040895 0.372617 -0.062500 0 0 0 0 0 0 3 493085
-0.024543 0.003534 0.119710 0.011698 0.221040 0.164945 -0.062500 0 0 0 0 0 0 3 494095
-0.024566 0.003529 0.119717 0.253712 0.045116 0.175142 -0.062500 0 0 0 0 0 0 3 495086
-0.024577 0.003527 0.119720 0.120773 -0.000515 0.232179 -0.062500 0 0 0 0 0 0 3 496095
-0.024582 0.003526 0.119721 0.034098 -0.019749 0.259733 -0.062500 0 0 0 0 0 0 3 497085
-0.024616 0.003518 0.119712 0.403612 0.068423 0.401678 -0.062500 0 0 0 0 0 0 3 498094
-0.024634 0.003514 0.119709 0.228494 0.023114 0.348234 -0.062500 0 0 0 0 0 0 3 499085
-0.024643 0.003512 0.119707 0.098650 -0.007647 0.316308 -0.062500 0 0 0 0 0 0 3 500094
-0.024658 0.003498 0.119694 0.151720 0.143459 0.480184 -0.062500 0 0 0 0 0 0 3 501070
-0.024688 0.003497 0.119692 0.367208 -0.002501 0.349439 -0.062500 0 0 0 0 0 0 3 502084
-0.024704 0.003496 0.119691 0.192588 -0.026543 0.322359 -0.062500 0 0 0 0 0 0 3 503081
-0.024708 0.003479 0.119703 0.034570 0.185928 0.147046 -0.062500 0 0 0 0 0 0 3 504095
-0.024709 0.003470 0.119708 -0.024905 0.096990 0.218229 -0.062500 0 0 0 0 0 0 3 505092
-0.024732 0.003471 0.119713 0.243771 -0.037517 0.213804 -0.062500 0 0 0 0 0 0 3 506084
-0.024743 0.003471 0.119715 0.119240 -0.044255 0.252203 -0.062500 0 0 0 0 0 0 3 508869
-0.024779 0.003464 0.119706 0.447278 0.055419 0.402726 -0.062500 0 0 0 0 0 0 3 511681
-0.024827 0.003436 0.119705 0.621523 0.333469 0.317095 -0.062500 0 0 0 0 0 0 3 512085
-0.024851 0.003422 0.119705 0.329177 0.179509 0.302273 -0.062500 0 0 0 0 0 0 3 513096
-0.024863 0.003415 0.119705 0.144513 0.073371 0.298080 -0.062500 0 0 0 0 0 0 3 514084
-0.024901 0.003404 0.119695 0.467213 0.093279 0.428736 -0.062500 0 0 0 0 0 0 3 515095
-0.024921 0.003399 0.119691 0.264607 0.024806 0.369646 -0.062500 0 0 0 0 0 0 3 516084
-0.024931 0.003396 0.119690 0.120544 -0.017488 0.335317 -0.062500 0 0 0 0 0 0 3 517109
-0.024936 0.003395 0.119689 0.041519 -0.039129 0.320710 -0.062500 0 0 0 0 0 0 3 518104
-0.024961 0.003400 0.119692 0.288602 -0.119477 0.269509 -0.062500 0 0 0 0 0 0 3 519099
-0.024970 0.003385 0.119705 0.107231 0.123123 0.120623 -0.062500 0 0 0 0 0 0 3 520097
-0.024973 0.003378 0.119711 0.015114 0.054527 0.205345 -0.062500 0 0 0 0 0 0 3 521096
-0.024984 0.003361 0.119700 0.102207 0.166713 0.430920 -0.062500 0 0 0 0 0 0 3 522105
-0.025013 0.003358 0.119699 0.342280 -0.001042 0.326888 -0.062500 0 0 0 0 0 0 3 523104
-0.025027 0.003357 0.119698 0.182116 -0.036284 0.309172 -0.062500 0 0 0 0 0 0 3 524101
-0.025031 0.003339 0.119710 0.032294 0.170760 0.137806 -0.062500 0 0 0 0 0 0 3 525090
-0.025054 0.003336 0.119718 0.265481 0.009087 0.165024 -0.062500 0 0 0 0 0 0 3 526103
-0.025065 0.003334 0.119721 0.129158 -0.029199 0.227339 -0.062500 0 0 0 0 0 0 3 527095
-0.025080 0.003320 0.119710 0.164912 0.121761 0.435135 -0.062500 0 0 0 0 0 0 3 528118
-0.025110 0.003319 0.119708 0.375327 -0.023990 0.323470 -0.062500 0 0 0 0 0 0 3 529098
-0.025126 0.003318 0.119708 0.199264 -0.047871 0.302348 -0.062500 0 0 0 0 0 0 3 530188
-0.025165 0.003310 0.119698 0.494125 0.041901 0.429907 -0.062500 0 0 0 0 0 0 3 531099
-0.025182 0.003289 0.119706 0.237838 0.218757 0.202168 -0.062500 0 0 0 0 0 0 3 532104
-0.025190 0.003279 0.119709 0.089115 0.103109 0.240631 -0.062500 0 0 0 0 0 0 3 533079
-0.025194 0.003274 0.119710 0.018517 0.024163 0.268468 -0.062500 0 0 0 0 0 0 3 534097
-0.025218 0.003276 0.119714 0.274507 -0.087427 0.236291 -0.062500 0 0 0 0 0 0 3 535098
-0.025239 0.003265 0.119703 0.263407 0.085949 0.439422 -0.062500 0 0 0 0 0 0 3 536095
-0.025248 0.003242 0.119710 0.097525 0.247090 0.207421 -0.062500 0 0 0 0 0 0 3 537095
-0.025273 0.003237 0.119716 0.305845 0.047998 0.196554 -0.062500 0 0 0 0 0 0 3 538082
-0.025286 0.003233 0.119719 0.152117 -0.009932 0.241703 -0.062500 0 0 0 0 0 0 3 539098
-0.025301 0.003219 0.119707 0.176908 0.130976 0.442933 -0.062500 0 0 0 0 0 0 3 540095
-0.025329 0.003201 0.119717 0.341100 0.200427 0.163063 -0.062500 0 0 0 0 0 0 3 541098
-0.025342 0.003191 0.119721 0.174249 0.066161 0.213918 -0.062500 0 0 0 0 0 0 3 542094
-0.025348 0.003186 0.119723 0.067390 -0.005675 0.249908 -0.062500 0 0 0 0 0 0 3 543098
-0.025383 0.003177 0.119714 0.426754 0.052734 0.400619 -0.062500 0 0 0 0 0 0 3 544094
-0.025401 0.003172 0.119710 0.248666 -0.006319 0.347442 -0.062500 0 0 0 0 0 0 3 545095
-0.025407 0.003153 0.119721 0.076486 0.176211 0.149007 -0.062500 0 0 0 0 0 0 3 546094
-0.025431 0.003148 0.119728 0.295006 0.000579 0.165030 -0.062500 0 0 0 0 0 0 3 547096
-0.025452 0.003133 0.119718 0.272502 0.121484 0.400517 -0.062500 0 0 0 0 0 0 3 548095
-0.025464 0.003126 0.119714 0.145853 0.034522 0.348722 -0.062500 0 0 0 0 0 0 3 549094
-0.025492 0.003127 0.119716 0.352743 -0.092816 0.270436 -0.062500 0 0 0 0 0 0 3 550098
-0.025506 0.003128 0.119716 0.187764 -0.094207 0.274502 -0.062500 0 0 0 0 0 0 3 551077
-0.025519 0.003099 0.119716 0.161192 0.297291 0.292535 -0.062500 0 0 0 0 0 0 3 552095
-0.025548 0.003090 0.119718 0.362314 0.076035 0.246036 -0.062500 0 0 0 0 0 0 3 553094
-0.025562 0.003085 0.119719 0.191230 -0.005893 0.262734 -0.062500 0 0 0 0 0 0 3 554104
-0.025579 0.003070 0.119707 0.202911 0.121630 0.451923 -0.062500 0 0 0 0 0 0 3 555106
-0.025585 0.003046 0.119714 0.071423 0.254940 0.211256 -0.062500 0 0 0 0 0 0 3 556080
-0.025610 0.003039 0.119720 0.298530 0.040795 0.197158 -0.062500 0 0 0 0 0 0 3 557095
-0.025621 0.003035 0.119722 0.153828 -0.024517 0.239871 -0.062500 0 0 0 0 0 0 3 558093
-0.025633 0.003004 0.119722 0.141178 0.332637 0.275011 -0.062500 0 0 0 0 0 0 3 559097
-0.025662 0.002993 0.119725 0.351339 0.093761 0.235372 -0.062500 0 0 0 0 0 0 3 560089
-0.025675 0.002988 0.119726 0.185393 0.003015 0.254400 -0.062500 0 0 0 0 0 0 3 561099
-0.025692 0.002973 0.119714 0.211968 0.104322 0.444749 -0.062500 0 0 0 0 0 0 3 562088
-0.025720 0.002954 0.119724 0.371228 0.165643 0.162088 -0.062500 0 0 0 0 0 0 3 563095
-0.025733 0.002944 0.119728 0.190931 0.048802 0.209659 -0.062500 0 0 0 0 0 0 3 564097
-0.025749 0.002927 0.119717 0.203983 0.140281 0.423838 -0.062500 0 0 0 0 0 0 3 565094
-0.025780 0.002923 0.119715 0.406417 -0.036560 0.317510 -0.062500 0 0 0 0 0 0 3 566094
-0.025796 0.002922 0.119715 0.226262 -0.075818 0.296173 -0.062500 0 0 0 0 0 0 3 567097
-0.025810 0.002891 0.119713 0.187848 0.295582 0.303958 -0.062500 0 0 0 0 0 0 3 568095
-0.025817 0.002876 0.119713 0.093679 0.134331 0.295446 -0.062500 0 0 0 0 0 0 3 569093
-0.025820 0.002868 0.119713 0.038261 0.019084 0.290815 -0.062500 0 0 0 0 0 0 3 570092
-0.025854 0.002857 0.119703 0.420174 0.053099 0.426579 -0.062500 0 0 0 0 0 0 3 571092
-0.025868 0.002835 0.119711 0.212168 0.203686 0.199951 -0.062500 0 0 0 0 0 0 3 572095
-0.025875 0.002823 0.119714 0.087572 0.073889 0.236992 -0.062500 0 0 0 0 0 0 3 573092
-0.025909 0.002810 0.119705 0.439661 0.082785 0.402277 -0.062500 0 0 0 0 0 0 3 574083
-0.025928 0.002804 0.119702 0.260721 -0.001802 0.353639 -0.062500 0 0 0 0 0 0 3 575096
-0.025934 0.002784 0.119712 0.088623 0.168537 0.157744 -0.062500 0 0 0 0 0 0 3 576084
-0.025967 0.002766 0.119706 0.428813 0.150610 0.355614 -0.062500 0 0 0 0 0 0 3 577092
-0.025985 0.002758 0.119704 0.263906 0.013434 0.331966 -0.062500 0 0 0 0 0 0 3 578082
-0.025991 0.002736 0.119715 0.094974 0.166080 0.147290 -0.062500 0 0 0 0 0 0 3 579092
-0.026024 0.002718 0.119709 0.437768 0.138795 0.349916 -0.062500 0 0 0 0 0 0 3 580081
-0.026041 0.002709 0.119707 0.261501 0.018078 0.327902 -0.062500 0 0 0 0 0 0 3 581092
-0.026050 0.002705 0.119706 0.134530 -0.052540 0.308874 -0.062500 0 0 0 0 0 0 3 582081
-0.026083 0.002678 0.119708 0.434987 0.226856 0.274472 -0.062500 0 0 0 0 0 0 3 585083
-0.026128 0.002641 0.119710 0.618595 0.398228 0.257000 -0.062500 0 0 0 0 0 0 3 587881
-0.026150 0.002622 0.119711 0.343178 0.171678 0.273804 -0.062500 0 0 0 0 0 0 3 587975
-0.026158 0.002596 0.119723 0.129782 0.248253 0.117867 -0.062500 0 0 0 0 0 0 3 589096
-0.026192 0.002575 0.119718 0.452747 0.179855 0.333669 -0.062500 0 0 0 0 0 0 3 590083
-0.026210 0.002565 0.119716 0.268264 0.038677 0.316244 -0.062500 0 0 0 0 0 0 3 591093
-0.026219 0.002560 0.119715 0.137656 -0.042198 0.298925 -0.062500 0 0 0 0 0 0 3 592081
-0.026229 0.002528 0.119714 0.153637 0.281380 0.307294 -0.062500 0 0 0 0 0 0 3 593092
-0.026257 0.002517 0.119716 0.376240 0.035678 0.256285 -0.062500 0 0 0 0 0 0 3 594092
-0.026271 0.002512 0.119717 0.215229 -0.058063 0.268721 -0.062500 0 0 0 0 0 0 3 595082
-0.026278 0.002509 0.119717 0.109227 -0.102153 0.276841 -0.062500 0 0 0 0 0 0 3 596090
-0.026290 0.002495 0.119704 0.174581 0.040435 0.461322 -0.062500 0 0 0 0 0 0 3 597096
-0.026320 0.002493 0.119702 0.404526 -0.108301 0.342768 -0.062500 0 0 0 0 0 0 3 598083
-0.026332 0.002476 0.119713 0.195812 0.088593 0.150274 -0.062500 0 0 0 0 0 0 3 599096
-0.026337 0.002467 0.119717 0.083899 -0.005789 0.213103 -0.062500 0 0 0 0 0 0 3 600080
-0.026348 0.002450 0.119706 0.155337 0.091256 0.433004 -0.062500 0 0 0 0 0 0 3 601083
-0.026374 0.002429 0.119716 0.351503 0.139125 0.165768 -0.062500 0 0 0 0 0 0 3 602100
-0.026386 0.002419 0.119720 0.190655 0.014421 0.215799 -0.062500 0 0 0 0 0 0 3 603106
-0.026401 0.002402 0.119709 0.211817 0.100731 0.432354 -0.062500 0 0 0 0 0 0 3 604101
-0.026428 0.002381 0.119719 0.380259 0.143844 0.164238 -0.062500 0 0 0 0 0 0 3 605100
-0.026450 0.002358 0.119710 0.324989 0.180875 0.394932 -0.062500 0 0 0 0 0 0 3 606196
-0.026462 0.002347 0.119706 0.186942 0.034684 0.350469 -0.062500 0 0 0 0 0 0 3 607088
-0.026465 0.002324 0.119717 0.059384 0.146714 0.155231 -0.062500 0 0 0 0 0 0 3 608087
-0.026488 0.002318 0.119724 0.303301 -0.057226 0.173494 -0.062500 0 0 0 0 0 0 3 609101
-0.026508 0.002303 0.119713 0.290112 0.048064 0.409196 -0.062500 0 0 0 0 0 0 3 610109
-0.026519 0.002295 0.119709 0.171465 -0.044437 0.355747 -0.062500 0 0 0 0 0 0 3 611124
-0.026544 0.002279 0.119722 0.342213 0.046665 0.116303 -0.062500 0 0 0 0 0 0 3 612104
-0.026565 0.002259 0.119714 0.300270 0.120482 0.371539 -0.062500 0 0 0 0 0 0 3 613094
-0.026576 0.002249 0.119711 0.172701 -0.005888 0.337963 -0.062500 0 0 0 0 0 0 3 614093
-0.026601 0.002232 0.119725 0.341360 0.066317 0.107903 -0.062500 0 0 0 0 0 0 3 615077
-0.026621 0.002211 0.119717 0.299110 0.130259 0.366838 -0.062500 0 0 0 0 0 0 3 616074
-0.026632 0.002201 0.119714 0.171869 -0.000999 0.334613 -0.062500 0 0 0 0 0 0 3 617094
-0.026644 0.002166 0.119711 0.170219 0.303388 0.326593 -0.062500 0 0 0 0 0 0 3 618093
-0.026672 0.002154 0.119713 0.386445 0.035960 0.267528 -0.062500 0 0 0 0 0 0 3 619094
-0.026686 0.002148 0.119714 0.221135 -0.068434 0.275233 -0.062500 0 0 0 0 0 0 3 620093
-0.026690 0.002128 0.119726 0.071529 0.083622 0.117948 -0.062500 0 0 0 0 0 0 3 621094
-0.026722 0.002110 0.119720 0.425964 0.064166 0.335214 -0.062500 0 0 0 0 0 0 3 622104
-0.026739 0.002102 0.119718 0.258724 -0.050661 0.315950 -0.062500 0 0 0 0 0 0 3 623101
-0.026744 0.002080 0.119729 0.095640 0.104130 0.134354 -0.062500 0 0 0 0 0 0 3 624098
-0.026746 0.002070 0.119733 0.031028 -0.018234 0.197508 -0.062500 0 0 0 0 0 0 3 625096
-0.026778 0.002057 0.119725 0.417362 -0.007611 0.379405 -0.062500 0 0 0 0 0 0 3 626074
-0.026794 0.002051 0.119721 0.259419 -0.088920 0.333505 -0.062500 0 0 0 0 0 0 3 627094
-0.026800 0.002031 0.119731 0.097981 0.084753 0.140206 -0.062500 0 0 0 0 0 0 3 628091
-0.026833 0.002013 0.119725 0.441734 0.064312 0.342027 -0.062500 0 0 0 0 0 0 3 629091
-0.026850 0.002005 0.119723 0.267733 -0.050688 0.315975 -0.062500 0 0 0 0 0 0 3 630091
-0.026856 0.001983 0.119733 0.100604 0.104312 0.131879 -0.062500 0 0 0 0 0 0 3 631154
-0.026889 0.001966 0.119727 0.442293 0.073988 0.337659 -0.062500 0 0 0 0 0 0 3 632150
-0.026903 0.001940 0.119737 0.226774 0.176821 0.150054 -0.062500 0 0 0 0 0 0 3 633150
-0.026932 0.001932 0.119743 0.392552 -0.052151 0.162335 -0.062500 0 0 0 0 0 0 3 634125
-0.026945 0.001928 0.119746 0.216229 -0.123920 0.211899 -0.062500 0 0 0 0 0 0 3 635162
-0.026961 0.001914 0.119734 0.225264 -0.013604 0.418693 -0.062500 0 0 0 0 0 0 3 636149
-0.026967 0.001889 0.119740 0.098270 0.126930 0.186136 -0.062500 0 0 0 0 0 0 3 637126
-0.026992 0.001883 0.119746 0.329320 -0.087381 0.176081 -0.062500 0 0 0 0 0 0 3 638150
-0.027012 0.001867 0.119735 0.304083 0.010944 0.398927 -0.062500 0 0 0 0 0 0 3 639162
-0.027021 0.001842 0.119742 0.138462 0.139023 0.176714 -0.062500 0 0 0 0 0 0 3 640124
-0.027046 0.001834 0.119748 0.349000 -0.081390 0.171215 -0.062500 0 0 0 0 0 0 3 641126
-0.027059 0.001831 0.119750 0.195489 -0.149023 0.212926 -0.062500 0 0 0 0 0 0 3 642126
-0.027074 0.001817 0.119738 0.215054 -0.016032 0.416823 -0.062500 0 0 0 0 0 0 3 643122
-0.027102 0.001798 0.119747 0.383656 0.054688 0.145393 -0.062500 0 0 0 0 0 0 3 644157
-0.027115 0.001788 0.119751 0.207623 -0.059282 0.189409 -0.062500 0 0 0 0 0 0 3 645156
-0.027121 0.001784 0.119753 0.100665 -0.131699 0.222052 -0.062500 0 0 0 0 0 0 3 646157
-0.027152 0.001757 0.119754 0.415205 0.144899 0.219643 -0.062500 0 0 0 0 0 0 3 647151
-0.027167 0.001744 0.119755 0.241784 -0.000084 0.233192 -0.062500 0 0 0 0 0 0 3 648156
-0.027175 0.001737 0.119755 0.123399 -0.100996 0.239885 -0.062500 0 0 0 0 0 0 3 649154
-0.027201 0.001739 0.119758 0.351990 -0.225664 0.205222 -0.062500 0 0 0 0 0 0 3 650128
-0.027211 0.001723 0.119771 0.160471 -0.000689 0.060492 -0.062500 0 0 0 0 0 0 3 651126
-0.027224 0.001702 0.119763 0.180320 0.080922 0.324696 -0.062500 0 0 0 0 0 0 3 652126
-0.027231 0.001692 0.119760 0.110210 -0.066733 0.290913 -0.062500 0 0 0 0 0 0 3 653124
-0.027254 0.001675 0.119773 0.310459 0.005436 0.064030 -0.062500 0 0 0 0 0 0 3 654125
-0.027264 0.001667 0.119778 0.164464 -0.095369 0.138783 -0.062500 0 0 0 0 0 0 3 655152
-0.027278 0.001650 0.119767 0.194123 0.002363 0.368528 -0.062500 0 0 0 0 0 0 3 656132
-0.027308 0.001647 0.119765 0.412592 -0.169361 0.271583 -0.062500 0 0 0 0 0 0 3 657136
-0.027320 0.001629 0.119776 0.198942 0.018325 0.086716 -0.062500 0 0 0 0 0 0 3 658154
-0.027325 0.001619 0.119780 0.085031 -0.082685 0.149791 -0.062500 0 0 0 0 0 0 3 662726
-0.027352 0.001573 0.119794 0.361122 0.384583 0.011421 -0.062500 0 0 0 0 0 0 3 663218
-0.027364 0.001550 0.119800 0.194145 0.133113 0.105937 -0.062500 0 0 0 0 0 0 3 665311
-0.027401 0.001532 0.119792 0.498997 0.048774 0.305402 -0.062500 0 0 0 0 0 0 3 666083
-0.027417 0.001505 0.119800 0.258710 0.142416 0.102210 -0.062500 0 0 0 0 0 0 3 667090
-0.027424 0.001492 0.119804 0.119826 -0.019385 0.143921 -0.062500 0 0 0 0 0 0 3 668079
-0.027428 0.001485 0.119805 0.054807 -0.142461 0.172809 -0.062500 0 0 0 0 0 0 3 669089
-0.027429 0.001482 0.119805 0.025224 -0.195855 0.185552 -0.062500 0 0 0 0 0 0 3 670090
-0.027461 0.001473 0.119795 0.419377 -0.132286 0.338131 -0.062500 0 0 0 0 0 0 3 671079
-0.027478 0.001469 0.119791 0.263347 -0.182949 0.276178 -0.062500 0 0 0 0 0 0 3 672078
-0.027484 0.001450 0.119801 0.101001 0.007785 0.077424 -0.062500 0 0 0 0 0 0 3 673088
-0.027495 0.001427 0.119792 0.151746 0.064226 0.315781 -0.062500 0 0 0 0 0 0 3 674086
-0.027524 0.001422 0.119791 0.388275 -0.146775 0.234340 -0.062500 0 0 0 0 0 0 3 675093
-0.027538 0.001419 0.119790 0.226736 -0.203892 0.218159 -0.062500 0 0 0 0 0 0 3 676083
-0.027545 0.001418 0.119790 0.117183 -0.227532 0.213262 -0.062500 0 0 0 0 0 0 3 677079
-0.027555 0.001387 0.119788 0.134597 0.147024 0.234194 -0.062500 0 0 0 0 0 0 3 678089
-0.027560 0.001372 0.119788 0.076995 -0.013032 0.223672 -0.062500 0 0 0 0 0 0 3 679078
-0.027585 0.001370 0.119790 0.331054 -0.199429 0.181335 -0.062500 0 0 0 0 0 0 3 680089
-0.027597 0.001369 0.119791 0.191900 -0.231347 0.194455 -0.062500 0 0 0 0 0 0 3 681077
-0.027612 0.001356 0.119778 0.213910 -0.079414 0.386950 -0.062500 0 0 0 0 0 0 3 682089
-0.027621 0.001350 0.119773 0.134943 -0.149610 0.310361 -0.062500 0 0 0 0 0 0 3 683079
-0.027622 0.001329 0.119782 0.035492 0.025310 0.103070 -0.062500 0 0 0 0 0 0 3 684078
-0.027645 0.001325 0.119789 0.293312 -0.160820 0.117317 -0.062500 0 0 0 0 0 0 3 685089
-0.027655 0.001322 0.119791 0.166170 -0.209753 0.166411 -0.062500 0 0 0 0 0 0 3 686082
-0.027669 0.001309 0.119779 0.198142 -0.068398 0.374803 -0.062500 0 0 0 0 0 0 3 687089
-0.027674 0.001285 0.119786 0.084662 0.080101 0.143514 -0.062500 0 0 0 0 0 0 3 688127
-0.027698 0.001278 0.119791 0.323288 -0.132273 0.134361 -0.062500 0 0 0 0 0 0 3 689079
-0.027710 0.001275 0.119793 0.183131 -0.216319 0.172546 -0.062500 0 0 0 0 0 0 3 690094
-0.027724 0.001261 0.119781 0.207257 -0.082224 0.376536 -0.062500 0 0 0 0 0 0 3 691096
-0.027755 0.001259 0.119778 0.421723 -0.233216 0.268922 -0.062500 0 0 0 0 0 0 3 692082
-0.027768 0.001241 0.119789 0.204450 -0.033683 0.079247 -0.062500 0 0 0 0 0 0 3 693085
-0.027773 0.001232 0.119793 0.088203 -0.129614 0.139088 -0.062500 0 0 0 0 0 0 3 694091
-0.027775 0.001228 0.119795 0.037314 -0.197632 0.176637 -0.062500 0 0 0 0 0 0 3 695096
-0.027804 0.001201 0.119796 0.381438 0.080099 0.181485 -0.062500 0 0 0 0 0 0 3 696086
-0.027818 0.001188 0.119797 0.225032 -0.063856 0.193408 -0.062500 0 0 0 0 0 0 3 697096
-0.027826 0.001181 0.119797 0.115187 -0.164149 0.199069 -0.062500 0 0 0 0 0 0 3 698091
-0.027829 0.001178 0.119797 0.057553 -0.217166 0.201380 -0.062500 0 0 0 0 0 0 3 699102
-0.027831 0.001176 0.119797 0.028644 -0.243965 0.202309 -0.062500 0 0 0 0 0 0 3 700097
-0.027860 0.001151 0.119798 0.379745 0.056506 0.191580 -0.062500 0 0 0 0 0 0 3 701090
-0.027874 0.001139 0.119798 0.225344 -0.075755 0.196750 -0.062500 0 0 0 0 0 0 3 702092
-0.027882 0.001133 0.119798 0.115810 -0.170135 0.199624 -0.062500 0 0 0 0 0 0 3 703093
-0.027885 0.001130 0.119798 0.058044 -0.220164 0.200828 -0.062500 0 0 0 0 0 0 3 704089
-0.027906 0.001116 0.119812 0.278646 -0.092937 0.005665 -0.062500 0 0 0 0 0 0 3 705098
-0.027924 0.001097 0.119805 0.262091 -0.004342 0.275937 -0.062500 0 0 0 0 0 0 3 706075
-0.027934 0.001088 0.119802 0.152978 -0.120388 0.246169 -0.062500 0 0 0 0 0 0 3 707098
-0.027939 0.001083 0.119800 0.082579 -0.194125 0.220352 -0.062500 0 0 0 0 0 0 3 708090
-0.027939 0.001063 0.119811 0.002059 -0.028639 0.048052 -0.062500 0 0 0 0 0 0 3 709089
-0.027968 0.001047 0.119805 0.389700 -0.047759 0.263216 -0.062500 0 0 0 0 0 0 3 710090
-0.027984 0.001038 0.119803 0.241741 -0.158952 0.237512 -0.062500 0 0 0 0 0 0 3 711092
-0.027992 0.001034 0.119801 0.128809 -0.224423 0.215892 -0.062500 0 0 0 0 0 0 3 712089
-0.027993 0.001015 0.119813 0.025107 -0.033318 0.045683 -0.062500 0 0 0 0 0 0 3 713090
-0.028024 0.000998 0.119806 0.400977 -0.050266 0.261861 -0.062500 0 0 0 0 0 0 3 714090
-0.028040 0.000990 0.119804 0.247378 -0.160228 0.236335 -0.062500 0 0 0 0 0 0 3 715090
-0.028048 0.000986 0.119803 0.131636 -0.225057 0.214768 -0.062500 0 0 0 0 0 0 3 716087
-0.028052 0.000984 0.119802 0.067930 -0.258338 0.204900 -0.062500 0 0 0 0 0 0 3 717089
-0.028082 0.000959 0.119803 0.399634 0.038603 0.191575 -0.062500 0 0 0 0 0 0 3 718088
-0.028097 0.000946 0.119803 0.235707 -0.095178 0.194113 -0.062500 0 0 0 0 0 0 3 719073
-0.028105 0.000940 0.119803 0.121160 -0.190286 0.195812 -0.062500 0 0 0 0 0 0 3 720070
-0.028105 0.000919 0.119814 0.019380 -0.015735 0.036417 -0.062500 0 0 0 0 0 0 3 721092
-0.028127 0.000915 0.119821 0.282077 -0.202600 0.071876 -0.062500 0 0 0 0 0 0 3 722093
-0.028137 0.000912 0.119824 0.159251 -0.251567 0.128194 -0.062500 0 0 0 0 0 0 3 723090
-0.028151 0.000899 0.119812 0.192808 -0.111038 0.340606 -0.062500 0 0 0 0 0 0 3 724075
-0.028181 0.000897 0.119810 0.414500 -0.258379 0.237275 -0.062500 0 0 0 0 0 0 3 725070
-0.028193 0.000879 0.119820 0.200726 -0.055909 0.048825 -0.062500 0 0 0 0 0 0 3 726072
-0.028198 0.000870 0.119824 0.086298 -0.151169 0.107980 -0.062500 0 0 0 0 0 0 3 727072
-0.028209 0.000854 0.119813 0.151164 -0.058150 0.330916 -0.062500 0 0 0 0 0 0 3 728087
-0.028235 0.000833 0.119822 0.351030 -0.027398 0.073068 -0.062500 0 0 0 0 0 0 3 729089
-0.028247 0.000823 0.119826 0.191262 -0.152515 0.115945 -0.062500 0 0 0 0 0 0 3 730086
-0.028253 0.000818 0.119827 0.092466 -0.230553 0.147756 -0.062500 0 0 0 0 0 0 3 731080
-0.028256 0.000816 0.119828 0.044001 -0.271211 0.161987 -0.062500 0 0 0 0 0 0 3 732083
-0.028279 0.000820 0.119830 0.312406 -0.364170 0.134144 -0.062500 0 0 0 0 0 0 3 733091
-0.028300 0.000810 0.119818 0.296481 -0.184818 0.337084 -0.062500 0 0 0 0 0 0 3 734095
-0.028308 0.000787 0.119825 0.136452 -0.008895 0.106527 -0.062500 0 0 0 0 0 0 3 735093
-0.028334 0.000782 0.119830 0.350081 -0.208702 0.098391 -0.062500 0 0 0 0 0 0 3 736085
-0.028346 0.000779 0.119832 0.196805 -0.265113 0.135006 -0.062500 0 0 0 0 0 0 3 737088
-0.028349 0.000760 0.119844 0.056479 -0.063843 -0.006006 -0.062500 0 0 0 0 0 0 3 738090
-0.028349 0.000751 0.119849 0.008276 -0.164872 0.071012 -0.062500 0 0 0 0 0 0 3 739095
-0.028380 0.000739 0.119840 0.401720 -0.148042 0.268091 -0.062500 0 0 0 0 0 0 3 740175
-0.028396 0.000734 0.119836 0.252092 -0.221814 0.221397 -0.062500 0 0 0 0 0 0 3 741151
-0.028405 0.000731 0.119835 0.135804 -0.266543 0.189866 -0.062500 0 0 0 0 0 0 3 742157
-0.028429 0.000717 0.119848 0.320763 -0.136659 -0.016845 -0.062500 0 0 0 0 0 0 3 743129
-0.028439 0.000711 0.119853 0.168652 -0.208485 0.060825 -0.062500 0 0 0 0 0 0 3 744150
-0.028444 0.000707 0.119855 0.078316 -0.258569 0.108165 -0.062500 0 0 0 0 0 0 3 745146
-0.028455 0.000693 0.119843 0.150008 -0.124847 0.315051 -0.062500 0 0 0 0 0 0 3 746130
-0.028481 0.000675 0.119852 0.352159 -0.050477 0.050627 -0.062500 0 0 0 0 0 0 3 747146
-0.028493 0.000665 0.119855 0.192501 -0.164149 0.089338 -0.062500 0 0 0 0 0 0 3 748150
-0.028498 0.000661 0.119857 0.093362 -0.236374 0.119410 -0.062500 0 0 0 0 0 0 3 749152
-0.028524 0.000664 0.119860 0.336185 -0.346768 0.100116 -0.062500 0 0 0 0 0 0 3 750158
-0.028545 0.000653 0.119847 0.307335 -0.176451 0.306354 -0.062500 0 0 0 0 0 0 3 751152
-0.028556 0.000648 0.119843 0.183251 -0.229912 0.236597 -0.062500 0 0 0 0 0 0 3 752154
-0.028582 0.000633 0.119854 0.351062 -0.137972 0.001199 -0.062500 0 0 0 0 0 0 3 753153
-0.028594 0.000626 0.119859 0.186308 -0.219569 0.065117 -0.062500 0 0 0 0 0 0 3 754128
-0.028599 0.000623 0.119861 0.088090 -0.274561 0.106734 -0.062500 0 0 0 0 0 0 3 755223
-0.028601 0.000621 0.119862 0.041070 -0.303638 0.125096 -0.062500 0 0 0 0 0 0 3 756146
-0.028622 0.000608 0.119876 0.269449 -0.165476 -0.059035 -0.062500 0 0 0 0 0 0 3 757130
-0.028631 0.000602 0.119881 0.141452 -0.233270 0.026896 -0.062500 0 0 0 0 0 0 3 758142
-0.028634 0.000598 0.119884 0.064081 -0.281368 0.077563 -0.062500 0 0 0 0 0 0 3 759079
-0.028636 0.000597 0.119885 0.028413 -0.307016 0.099617 -0.062500 0 0 0 0 0 0 3 760086
-0.028668 0.000589 0.119874 0.418214 -0.232717 0.262935 -0.062500 0 0 0 0 0 0 3 761076
-0.028685 0.000586 0.119870 0.263283 -0.274941 0.200149 -0.062500 0 0 0 0 0 0 3 762086
-0.028691 0.000566 0.119879 0.101127 -0.077892 0.002694 -0.062500 0 0 0 0 0 0 3 763077
-0.028715 0.000562 0.119885 0.326826 -0.255200 0.022493 -0.062500 0 0 0 0 0 0 3 764129
-0.028727 0.000560 0.119888 0.183035 -0.298856 0.070538 -0.062500 0 0 0 0 0 0 3 765076
-0.028729 0.000542 0.119900 0.048678 -0.090648 -0.065181 -0.062500 0 0 0 0 0 0 3 766086
-0.028729 0.000533 0.119905 0.003928 -0.188682 0.013288 -0.062500 0 0 0 0 0 0 3 767076
-0.028760 0.000521 0.119896 0.398914 -0.171264 0.213115 -0.062500 0 0 0 0 0 0 3 768226
-0.028776 0.000516 0.119893 0.250856 -0.243868 0.166034 -0.062500 0 0 0 0 0 0 3 769077
-0.028784 0.000513 0.119891 0.135331 -0.287977 0.134104 -0.062500 0 0 0 0 0 0 3 770086
-0.028811 0.000517 0.119893 0.362520 -0.383556 0.088129 -0.062500 0 0 0 0 0 0 3 771079
-0.028825 0.000519 0.119893 0.208617 -0.365671 0.096048 -0.062500 0 0 0 0 0 0 3 772076
-0.028828 0.000503 0.119905 0.064632 -0.124323 -0.057147 -0.062500 0 0 0 0 0 0 3 773086
-0.028851 0.000500 0.119912 0.305168 -0.278530 -0.017608 -0.062500 0 0 0 0 0 0 3 774077
-0.028870 0.000487 0.119901 0.284135 -0.150667 0.225010 -0.062500 0 0 0 0 0 0 3 775087
-0.028881 0.000480 0.119897 0.168918 -0.227098 0.171024 -0.062500 0 0 0 0 0 0 3 776076
-0.028887 0.000476 0.119895 0.092727 -0.278964 0.133897 -0.062500 0 0 0 0 0 0 3 777085
-0.028909 0.000463 0.119908 0.299937 -0.153127 -0.072853 -0.062500 0 0 0 0 0 0 3 778075
-0.028919 0.000456 0.119914 0.158506 -0.227220 0.002293 -0.062500 0 0 0 0 0 0 3 779086
-0.028924 0.000453 0.119916 0.073324 -0.278385 0.048551 -0.062500 0 0 0 0 0 0 3 780074
-0.028948 0.000457 0.119919 0.325432 -0.378567 0.037645 -0.062500 0 0 0 0 0 0 3 781092
-0.028960 0.000459 0.119920 0.187583 -0.363082 0.059534 -0.062500 0 0 0 0 0 0 3 782101
-0.028966 0.000460 0.119920 0.094657 -0.348858 0.070965 -0.062500 0 0 0 0 0 0 3 783101
-0.028988 0.000448 0.119934 0.297403 -0.188153 -0.113950 -0.062500 0 0 0 0 0 0 3 784083
-0.029006 0.000430 0.119926 0.268727 -0.084953 0.156902 -0.062500 0 0 0 0 0 0 3 785109
-0.029016 0.000421 0.119923 0.156504 -0.212851 0.126201 -0.062500 0 0 0 0 0 0 3 786091
-0.029022 0.000417 0.119922 0.084607 -0.281988 0.099685 -0.062500 0 0 0 0 0 0 3 787088
-0.029025 0.000415 0.119921 0.044641 -0.317994 0.087495 -0.062500 0 0 0 0 0 0 3 788223
-0.029045 0.000402 0.119935 0.273870 -0.183091 -0.107075 -0.062500 0 0 0 0 0 0 3 789094
-0.029054 0.000395 0.119940 0.144653 -0.252613 -0.027549 -0.062500 0 0 0 0 0 0 3 790090
-0.029058 0.000392 0.119942 0.066023 -0.301483 0.020470 -0.062500 0 0 0 0 0 0 3 791091
-0.029082 0.000396 0.119945 0.321804 -0.400680 0.010832 -0.062500 0 0 0 0 0 0 3 792089
-0.029094 0.000398 0.119947 0.185772 -0.384552 0.032816 -0.062500 0 0 0 0 0 0 3 793071
-0.029100 0.000399 0.119947 0.093759 -0.370009 0.044228 -0.062500 0 0 0 0 0 0 3 794088
-0.029125 0.000405 0.119950 0.338638 -0.435313 0.018632 -0.062500 0 0 0 0 0 0 3 795089
-0.029147 0.000396 0.119937 0.308146 -0.242346 0.221065 -0.062500 0 0 0 0 0 0 3 796087
-0.029155 0.000374 0.119943 0.142696 -0.057578 -0.009330 -0.062500 0 0 0 0 0 0 3 797086
-0.029159 0.000363 0.119946 0.061901 -0.181422 0.014310 -0.062500 0 0 0 0 0 0 3 798086
-0.029183 0.000363 0.119949 0.319072 -0.338461 0.005320 -0.062500 0 0 0 0 0 0 3 799223
-0.029195 0.000363 0.119950 0.184163 -0.353220 0.028200 -0.062500 0 0 0 0 0 0 3 800216
-0.029200 0.000363 0.119951 0.092852 -0.354333 0.040084 -0.062500 0 0 0 0 0 0 3 801216
-0.029226 0.000369 0.119953 0.338239 -0.427565 0.015062 -0.062500 0 0 0 0 0 0 3 802086
-0.029235 0.000354 0.119966 0.153715 -0.171852 -0.128379 -0.062500 0 0 0 0 0 0 3 803213
-0.029238 0.000347 0.119971 0.059166 -0.240423 -0.051673 -0.062500 0 0 0 0 0 0 3 804213
-0.029262 0.000349 0.119975 0.313749 -0.368092 -0.037014 -0.062500 0 0 0 0 0 0 3 805215
-0.029273 0.000350 0.119976 0.179825 -0.367991 -0.004577 -0.062500 0 0 0 0 0 0 3 806213
-0.029287 0.000338 0.119964 0.202433 -0.202217 0.198581 -0.062500 0 0 0 0 0 0 3 807213
-0.029296 0.000332 0.119959 0.129169 -0.263015 0.124796 -0.062500 0 0 0 0 0 0 3 808211
-0.029320 0.000317 0.119970 0.325224 -0.154408 -0.108983 -0.062500 0 0 0 0 0 0 3 809211
-0.029331 0.000310 0.119975 0.173719 -0.238262 -0.048231 -0.062500 0 0 0 0 0 0 3 810211
-0.029336 0.000306 0.119976 0.081913 -0.294384 -0.008068 -0.062500 0 0 0 0 0 0 3 811211
-0.029361 0.000310 0.119979 0.330595 -0.397393 -0.019750 -0.062500 0 0 0 0 0 0 3 812204
-0.029373 0.000312 0.119980 0.190509 -0.382965 0.000432 -0.062500 0 0 0 0 0 0 3 813217
-0.029379 0.000313 0.119981 0.096248 -0.369242 0.011073 -0.062500 0 0 0 0 0 0 3 814214
-0.029390 0.000301 0.119968 0.159793 -0.202382 0.203183 -0.062500 0 0 0 0 0 0 3 815208
-0.029397 0.000295 0.119962 0.108475 -0.263047 0.124627 -0.062500 0 0 0 0 0 0 3 816216
-0.029421 0.000281 0.119974 0.315336 -0.154457 -0.110646 -0.062500 0 0 0 0 0 0 3 817215
-0.029431 0.000273 0.119978 0.168954 -0.238303 -0.051016 -0.062500 0 0 0 0 0 0 3 818214
-0.029436 0.000270 0.119980 0.079581 -0.294418 -0.011306 -0.062500 0 0 0 0 0 0 3 819195
-0.029438 0.000268 0.119981 0.036858 -0.324001 0.006384 -0.062500 0 0 0 0 0 0 3 820210
-0.029462 0.000272 0.119983 0.309843 -0.412524 -0.015451 -0.062500 0 0 0 0 0 0 3 821193
-0.029473 0.000275 0.119984 0.180939 -0.390582 0.000157 -0.062500 0 0 0 0 0 0 3 822197
-0.029479 0.000276 0.119984 0.091779 -0.373049 0.008878 -0.062500 0 0 0 0 0 0 3 823150
-0.029482 0.000276 0.119985 0.045521 -0.363661 0.012643 -0.062500 0 0 0 0 0 0 3 824276
-0.029506 0.000282 0.119987 0.315260 -0.432448 -0.014735 -0.062500 0 0 0 0 0 0 3 825294
-0.029523 0.000256 0.119985 0.254568 -0.014918 0.027805 -0.062500 0 0 0 0 0 0 3 826286
-0.029532 0.000242 0.119985 0.138554 -0.146746 0.023009 -0.062500 0 0 0 0 0 0 3 827248
-0.029536 0.000236 0.119985 0.071063 -0.246718 0.018769 -0.062500 0 0 0 0 0 0 3 828275
-0.029561 0.000238 0.119987 0.328787 -0.373664 -0.011980 -0.062500 0 0 0 0 0 0 3 829292
-0.029573 0.000239 0.119988 0.191135 -0.371163 -0.000389 -0.062500 0 0 0 0 0 0 3 830252
-0.029579 0.000240 0.119988 0.097200 -0.363360 0.006654 -0.062500 0 0 0 0 0 0 3 831257
-0.029582 0.000240 0.119988 0.048337 -0.358828 0.009754 -0.062500 0 0 0 0 0 0 3 832250
-0.029606 0.000246 0.119990 0.316831 -0.430116 -0.017526 -0.062500 0 0 0 0 0 0 3 833252
-0.029618 0.000249 0.119991 0.184930 -0.399404 -0.004679 -0.062500 0 0 0 0 0 0 3 834245
-0.029620 0.000233 0.120003 0.052591 -0.151005 -0.155308 -0.062500 0 0 0 0 0 0 3 835240
-0.029620 0.000225 0.120007 0.006794 -0.229375 -0.084268 -0.062500 0 0 0 0 0 0 3 836254
-0.029643 0.000226 0.120011 0.288082 -0.362882 -0.070483 -0.062500 0 0 0 0 0 0 3 837269
-0.029653 0.000227 0.120013 0.167250 -0.365448 -0.039754 -0.062500 0 0 0 0 0 0 3 838252
-0.029667 0.000215 0.120000 0.195440 -0.201290 0.163120 -0.062500 0 0 0 0 0 0 3 839277
-0.029698 0.000215 0.119997 0.418794 -0.336269 0.060879 -0.062500 0 0 0 0 0 0 3 840268
-0.029710 0.000198 0.120007 0.204344 -0.145563 -0.130886 -0.062500 0 0 0 0 0 0 3 841252
-0.029715 0.000189 0.120011 0.088354 -0.237689 -0.076247 -0.062500 0 0 0 0 0 0 3 842266
-0.029740 0.000190 0.120015 0.330411 -0.377662 -0.068771 -0.062500 0 0 0 0 0 0 3 843201
-0.029752 0.000191 0.120016 0.188967 -0.383284 -0.040896 -0.062500 0 0 0 0 0 0 3 844210
-0.029758 0.000191 0.120017 0.094884 -0.379771 -0.027079 -0.062500 0 0 0 0 0 0 3 845212
-0.029761 0.000191 0.120017 0.046695 -0.377406 -0.021221 -0.062500 0 0 0 0 0 0 3 846199
-0.029785 0.000197 0.120019 0.316000 -0.450005 -0.046657 -0.062500 0 0 0 0 0 0 3 847209
-0.029805 0.000188 0.120006 0.295868 -0.260762 0.154341 -0.062500 0 0 0 0 0 0 3 848198
-0.029813 0.000165 0.120013 0.137092 -0.076824 -0.076412 -0.062500 0 0 0 0 0 0 3 849208
-0.029839 0.000160 0.120017 0.352313 -0.275293 -0.081723 -0.062500 0 0 0 0 0 0 3 850198
-0.029852 0.000157 0.120019 0.198599 -0.329889 -0.049070 -0.062500 0 0 0 0 0 0 3 851208
-0.029858 0.000156 0.120020 0.099101 -0.352821 -0.032368 -0.062500 0 0 0 0 0 0 3 852198
-0.029861 0.000155 0.120020 0.048535 -0.363915 -0.025192 -0.062500 0 0 0 0 0 0 3 853208
-0.029885 0.000161 0.120022 0.316943 -0.443340 -0.049675 -0.062500 0 0 0 0 0 0 3 854198
-0.029897 0.000163 0.120023 0.184966 -0.416462 -0.036658 -0.062500 0 0 0 0 0 0 3 855198
-0.029903 0.000165 0.120023 0.094006 -0.396419 -0.029093 -0.062500 0 0 0 0 0 0 3 856207
-0.029928 0.000171 0.120025 0.339931 -0.459696 -0.053041 -0.062500 0 0 0 0 0 0 3 857197
-0.029941 0.000174 0.120026 0.196490 -0.424640 -0.039968 -0.062500 0 0 0 0 0 0 3 858207
-0.029944 0.000158 0.120038 0.058455 -0.173918 -0.190346 -0.062500 0 0 0 0 0 0 3 859198
-0.029966 0.000156 0.120045 0.302939 -0.325179 -0.146677 -0.062500 0 0 0 0 0 0 3 860208
-0.029977 0.000155 0.120047 0.169914 -0.354845 -0.092927 -0.062500 0 0 0 0 0 0 3 861211
-0.029982 0.000154 0.120048 0.083155 -0.365262 -0.067396 -0.062500 0 0 0 0 0 0 3 862198
-0.030016 0.000147 0.120037 0.444225 -0.285230 0.104665 -0.062500 0 0 0 0 0 0 3 863208
-0.030034 0.000144 0.120033 0.277152 -0.322253 0.040434 -0.062500 0 0 0 0 0 0 3 864198
-0.030043 0.000142 0.120031 0.150147 -0.348072 0.000611 -0.062500 0 0 0 0 0 0 3 865209
-0.030071 0.000147 0.120032 0.372104 -0.435628 -0.043713 -0.062500 0 0 0 0 0 0 3 866197
-0.030084 0.000150 0.120032 0.214219 -0.412675 -0.039649 -0.062500 0 0 0 0 0 0 3 867207
-0.030091 0.000151 0.120033 0.109335 -0.394566 -0.035807 -0.062500 0 0 0 0 0 0 3 868198
-0.030114 0.000140 0.120046 0.306833 -0.232298 -0.218365 -0.062500 0 0 0 0 0 0 3 869216
-0.030124 0.000134 0.120051 0.160844 -0.287713 -0.138983 -0.062500 0 0 0 0 0 0 3 870100
-0.030128 0.000131 0.120054 0.073894 -0.329470 -0.091127 -0.062500 0 0 0 0 0 0 3 871221
-0.030130 0.000130 0.120054 0.033299 -0.351929 -0.070010 -0.062500 0 0 0 0 0 0 3 872205
-0.030154 0.000135 0.120057 0.308566 -0.437519 -0.087526 -0.062500 0 0 0 0 0 0 3 873210
-0.030165 0.000137 0.120058 0.180463 -0.413574 -0.072608 -0.062500 0 0 0 0 0 0 3 874215
-0.030193 0.000144 0.120060 0.385175 -0.469129 -0.090484 -0.062500 0 0 0 0 0 0 3 875086
-0.030207 0.000148 0.120061 0.219085 -0.429443 -0.075652 -0.062500 0 0 0 0 0 0 3 876092
-0.030214 0.000150 0.120061 0.110960 -0.402924 -0.067448 -0.062500 0 0 0 0 0 0 3 877235
-0.030240 0.000156 0.120063 0.348720 -0.463180 -0.089815 -0.062500 0 0 0 0 0 0 3 878230
-0.030253 0.000159 0.120064 0.201017 -0.426447 -0.077201 -0.062500 0 0 0 0 0 0 3 879213
-0.030259 0.000161 0.120064 0.102094 -0.401415 -0.069916 -0.062500 0 0 0 0 0 0 3 880213
-0.030285 0.000168 0.120066 0.344385 -0.462474 -0.092462 -0.062500 0 0 0 0 0 0 3 881209
-0.030294 0.000153 0.120078 0.157796 -0.199483 -0.238002 -0.062500 0 0 0 0 0 0 3 882211
-0.030298 0.000146 0.120083 0.061127 -0.264636 -0.163668 -0.062500 0 0 0 0 0 0 3 883211
-0.030299 0.000143 0.120085 0.022091 -0.317291 -0.119785 -0.062500 0 0 0 0 0 0 3 884209
-0.030322 0.000147 0.120088 0.301170 -0.420056 -0.125981 -0.062500 0 0 0 0 0 0 3 885208
-0.030333 0.000149 0.120089 0.176039 -0.404776 -0.106981 -0.062500 0 0 0 0 0 0 3 886208
-0.030347 0.000137 0.120076 0.199471 -0.231828 0.091315 -0.062500 0 0 0 0 0 0 3 887218
-0.030378 0.000137 0.120073 0.422150 -0.362627 -0.009836 -0.062500 0 0 0 0 0 0 3 888218
-0.030394 0.000138 0.120071 0.248117 -0.374967 -0.045812 -0.062500 0 0 0 0 0 0 3 889205
-0.030402 0.000138 0.120070 0.129727 -0.375677 -0.060123 -0.062500 0 0 0 0 0 0 3 890215
-0.030429 0.000143 0.120072 0.360033 -0.449792 -0.091067 -0.062500 0 0 0 0 0 0 3 891212
-0.030442 0.000146 0.120073 0.207462 -0.419770 -0.082692 -0.062500 0 0 0 0 0 0 3 892210
-0.030449 0.000148 0.120073 0.105629 -0.398091 -0.077222 -0.062500 0 0 0 0 0 0 3 893219
-0.030474 0.000154 0.120075 0.346507 -0.460982 -0.099700 -0.062500 0 0 0 0 0 0 3 894211
-0.030487 0.000157 0.120076 0.200094 -0.425335 -0.087999 -0.062500 0 0 0 0 0 0 3 895320
-0.030493 0.000159 0.120076 0.101688 -0.400886 -0.081179 -0.062500 0 0 0 0 0 0 3 896274
-0.030496 0.000160 0.120076 0.050587 -0.387988 -0.078194 -0.062500 0 0 0 0 0 0 3 897269
-0.030521 0.000166 0.120078 0.318995 -0.455907 -0.101611 -0.062500 0 0 0 0 0 0 3 898278
-0.030533 0.000169 0.120079 0.186432 -0.422801 -0.090537 -0.062500 0 0 0 0 0 0 3 899246
-0.030538 0.000170 0.120079 0.094885 -0.399600 -0.083997 -0.062500 0 0 0 0 0 0 3 900268
-0.030564 0.000177 0.120081 0.341160 -0.461786 -0.105577 -0.062500 0 0 0 0 0 0 3 901244
-0.030573 0.000163 0.120093 0.156539 -0.199237 -0.251773 -0.062500 0 0 0 0 0 0 3 902253
-0.030577 0.000156 0.120098 0.060481 -0.264517 -0.177976 -0.062500 0 0 0 0 0 0 3 903290
-0.030601 0.000158 0.120101 0.315747 -0.391723 -0.158559 -0.062500 0 0 0 0 0 0 3 904277
-0.030612 0.000159 0.120103 0.181311 -0.390352 -0.128845 -0.062500 0 0 0 0 0 0 3 905253
-0.030618 0.000159 0.120104 0.090890 -0.383278 -0.114507 -0.062500 0 0 0 0 0 0 3 906277
-0.030643 0.000165 0.120106 0.338678 -0.453694 -0.132549 -0.062500 0 0 0 0 0 0 3 907285
-0.030656 0.000168 0.120106 0.195969 -0.421710 -0.119682 -0.062500 0 0 0 0 0 0 3 908243
-0.030662 0.000170 0.120107 0.099552 -0.399058 -0.112434 -0.062500 0 0 0 0 0 0 3 909244
-0.030665 0.000170 0.120107 0.049492 -0.387073 -0.109265 -0.062500 0 0 0 0 0 0 3 910237
-0.030689 0.000177 0.120109 0.318646 -0.455585 -0.131881 -0.062500 0 0 0 0 0 0 3 911279
-0.030701 0.000180 0.120109 0.186328 -0.422659 -0.121099 -0.062500 0 0 0 0 0 0 3 912272
-0.030707 0.000181 0.120110 0.094883 -0.399536 -0.114701 -0.062500 0 0 0 0 0 0 3 913274
-0.030732 0.000188 0.120112 0.341378 -0.461906 -0.135651 -0.062500 0 0 0 0 0 0 3 914266
-0.030745 0.000191 0.120112 0.197626 -0.425833 -0.124336 -0.062500 0 0 0 0 0 0 3 915276
-0.030751 0.000192 0.120113 0.100484 -0.401100 -0.117740 -0.062500 0 0 0 0 0 0 3 916244
-0.030777 0.000199 0.120114 0.344205 -0.462724 -0.138368 -0.062500 0 0 0 0 0 0 3 917243
-0.030789 0.000202 0.120115 0.199084 -0.426247 -0.127088 -0.062500 0 0 0 0 0 0 3 918241
-0.030796 0.000204 0.120115 0.101225 -0.401319 -0.120536 -0.062500 0 0 0 0 0 0 3 919276
-0.030821 0.000211 0.120117 0.344627 -0.462864 -0.141006 -0.062500 0 0 0 0 0 0 3 920266
-0.030834 0.000214 0.120118 0.199297 -0.405478 -0.129829 -0.062500 0 0 0 0 0 0 3 921272
-0.030840 0.000215 0.120118 0.101348 -0.380520 -0.123336 -0.062500 0 0 0 0 0 0 3 922264
-0.030843 0.000216 0.120118 0.050427 -0.367404 -0.120470 -0.062500 0 0 0 0 0 0 3 923250
-0.030867 0.000222 0.120120 0.319343 -0.435446 -0.142396 -0.062500 0 0 0 0 0 0 3 924270
-0.030879 0.000225 0.120121 0.186783 -0.402188 -0.132034 -0.062500 0 0 0 0 0 0 3 925266
-0.030885 0.000227 0.120121 0.095149 -0.378892 -0.125892 -0.062500 0 0 0 0 0 0 3 926248
-0.030911 0.000233 0.120123 0.341716 -0.441278 -0.146100 -0.062500 0 0 0 0 0 0 3 927265
-0.030923 0.000237 0.120124 0.197927 -0.405112 -0.135162 -0.062500 0 0 0 0 0 0 3 928248
-0.030930 0.000238 0.120124 0.100670 -0.380322 -0.128806 -0.062500 0 0 0 0 0 0 3 929265
-0.030933 0.000239 0.120124 0.050114 -0.367323 -0.126007 -0.062500 0 0 0 0 0 0 3 930248
-0.030957 0.000245 0.120126 0.319281 -0.435476 -0.147540 -0.062500 0 0 0 0 0 0 3 931265
-0.030969 0.000248 0.120126 0.186786 -0.402217 -0.137376 -0.062500 0 0 0 0 0 0 3 932250
-0.030975 0.000250 0.120127 0.095175 -0.378889 -0.131328 -0.062500 0 0 0 0 0 0 3 933262
-0.031000 0.000256 0.120128 0.341855 -0.441340 -0.151195 -0.062500 0 0 0 0 0 0 3 934247
-0.031013 0.000260 0.120129 0.198014 -0.405153 -0.140440 -0.062500 0 0 0 0 0 0 3 935273
-0.031019 0.000261 0.120129 0.100756 -0.380342 -0.134199 -0.062500 0 0 0 0 0 0 3 936248
-0.031022 0.000262 0.120129 0.050136 -0.367311 -0.131451 -0.062500 0 0 0 0 0 0 3 937263
-0.031046 0.000268 0.120131 0.319419 -0.435566 -0.152594 -0.062500 0 0 0 0 0 0 3 938249
-0.031058 0.000271 0.120132 0.186907 -0.402250 -0.142603 -0.062500 0 0 0 0 0 0 3 939197
-0.031064 0.000273 0.120132 0.095242 -0.378904 -0.136660 -0.062500 0 0 0 0 0 0 3 940207
-0.031090 0.000279 0.120134 0.342004 -0.441437 -0.156169 -0.062500 0 0 0 0 0 0 3 941195
-0.031102 0.000283 0.120134 0.198119 -0.405190 -0.145642 -0.062500 0 0 0 0 0 0 3 942205
-0.031109 0.000284 0.120135 0.100845 -0.380373 -0.139491 -0.062500 0 0 0 0 0 0 3 943196
-0.031134 0.000291 0.120136 0.344811 -0.442164 -0.158686 -0.062500 0 0 0 0 0 0 3 944205
-0.031147 0.000294 0.120137 0.199567 -0.405582 -0.148217 -0.062500 0 0 0 0 0 0 3 945194
-0.031153 0.000296 0.120137 0.101546 -0.380587 -0.142115 -0.062500 0 0 0 0 0 0 3 946205
-0.031179 0.000302 0.120139 0.345227 -0.442332 -0.161128 -0.062500 0 0 0 0 0 0 3 947195
-0.031192 0.000306 0.120140 0.199791 -0.405645 -0.150739 -0.062500 0 0 0 0 0 0 3 948205
-0.031198 0.000307 0.120140 0.101673 -0.380603 -0.144717 -0.062500 0 0 0 0 0 0 3 949201
-0.031201 0.000308 0.120140 0.050621 -0.367444 -0.142047 -0.062500 0 0 0 0 0 0 3 950205
-0.031225 0.000314 0.120142 0.319838 -0.435731 -0.162394 -0.062500 0 0 0 0 0 0 3 951196
-0.031237 0.000317 0.120142 0.187232 -0.402330 -0.152799 -0.062500 0 0 0 0 0 0 3 952204
-0.031243 0.000319 0.120143 0.095445 -0.378976 -0.147085 -0.062500 0 0 0 0 0 0 3 953194
-0.031269 0.000325 0.120144 0.342315 -0.441578 -0.165829 -0.062500 0 0 0 0 0 0 3 954205
-0.031281 0.000329 0.120145 0.198382 -0.405286 -0.155704 -0.062500 0 0 0 0 0 0 3 955196
-0.031288 0.000330 0.120145 0.100993 -0.380416 -0.149797 -0.062500 0 0 0 0 0 0 3 956210
-0.031291 0.000331 0.120145 0.050285 -0.367350 -0.147187 -0.062500 0 0 0 0 0 0 3 957197
-0.031315 0.000337 0.120147 0.319795 -0.435745 -0.167166 -0.062500 0 0 0 0 0 0 3 958203
-0.031327 0.000340 0.120147 0.187238 -0.402368 -0.157747 -0.062500 0 0 0 0 0 0 3 959208
-0.031333 0.000342 0.120148 0.095469 -0.378963 -0.152140 -0.062500 0 0 0 0 0 0 3 960193
-0.031358 0.000348 0.120149 0.342426 -0.441643 -0.170528 -0.062500 0 0 0 0 0 0 3 961203
-0.031371 0.000352 0.120150 0.198495 -0.405315 -0.160594 -0.062500 0 0 0 0 0 0 3 962217
-0.031377 0.000353 0.120150 0.101083 -0.380446 -0.154795 -0.062500 0 0 0 0 0 0 3 963205
-0.031380 0.000354 0.120150 0.050330 -0.367354 -0.152253 -0.062500 0 0 0 0 0 0 3 964204
-0.031405 0.000360 0.120152 0.319915 -0.435814 -0.171813 -0.062500 0 0 0 0 0 0 3 965209
-0.031417 0.000363 0.120152 0.187346 -0.402414 -0.162600 -0.062500 0 0 0 0 0 0 3 966457
-0.031445 0.000371 0.120154 0.390522 -0.454062 -0.177568 -0.062500 0 0 0 0 0 0 3 967796
-0.031459 0.000374 0.120155 0.222578 -0.411583 -0.166411 -0.062500 0 0 0 0 0 0 3 968204
-0.031466 0.000376 0.120155 0.113029 -0.383579 -0.160123 -0.062500 0 0 0 0 0 0 3 969203
-0.031470 0.000377 0.120155 0.056292 -0.368938 -0.157353 -0.062500 0 0 0 0 0 0 3 970212
-0.031494 0.000383 0.120157 0.322974 -0.436662 -0.176464 -0.062500 0 0 0 0 0 0 3 971189
-0.031506 0.000386 0.120157 0.188908 -0.402829 -0.167383 -0.062500 0 0 0 0 0 0 3 972190
-0.031512 0.000388 0.120158 0.096352 -0.379216 -0.161970 -0.062500 0 0 0 0 0 0 3 973206
-0.031538 0.000395 0.120159 0.343080 -0.441883 -0.179613 -0.062500 0 0 0 0 0 0 3 974207
-0.031551 0.000398 0.120160 0.198901 -0.405449 -0.170079 -0.062500 0 0 0 0 0 0 3 975209
-0.031557 0.000399 0.120160 0.101339 -0.380509 -0.164499 -0.062500 0 0 0 0 0 0 3 976216
-0.031560 0.000400 0.120160 0.050492 -0.367390 -0.162072 -0.062500 0 0 0 0 0 0 3 977190
-0.031584 0.000406 0.120162 0.320181 -0.435947 -0.180835 -0.062500 0 0 0 0 0 0 3 978191
-0.031596 0.000410 0.120162 0.187568 -0.402488 -0.172012 -0.062500 0 0 0 0 0 0 3 979192
-0.031602 0.000411 0.120163 0.095709 -0.379028 -0.166711 -0.062500 0 0 0 0 0 0 3 980206
-0.031636 0.000405 0.120151 0.451214 -0.283217 0.004447 -0.062500 0 0 0 0 0 0 3 981206
-0.031654 0.000403 0.120146 0.282571 -0.311218 -0.065345 -0.062500 0 0 0 0 0 0 3 982206
-0.031664 0.000401 0.120144 0.153929 -0.332324 -0.108532 -0.062500 0 0 0 0 0 0 3 983204
-0.031692 0.000406 0.120144 0.376297 -0.418594 -0.147314 -0.062500 0 0 0 0 0 0 3 984207
-0.031705 0.000409 0.120144 0.217350 -0.393885 -0.147299 -0.062500 0 0 0 0 0 0 3 985206
-0.031712 0.000410 0.120144 0.111327 -0.374770 -0.145735 -0.062500 0 0 0 0 0 0 3 986207
-0.031739 0.000417 0.120146 0.351028 -0.439820 -0.164120 -0.062500 0 0 0 0 0 0 3 987191
-0.031751 0.000420 0.120146 0.203117 -0.404450 -0.155642 -0.062500 0 0 0 0 0 0 3 988205
-0.031758 0.000422 0.120147 0.103504 -0.380003 -0.150581 -0.062500 0 0 0 0 0 0 3 989246
-0.031761 0.000422 0.120147 0.051623 -0.367153 -0.148325 -0.062500 0 0 0 0 0 0 3 990208
-0.031785 0.000429 0.120148 0.320935 -0.415113 -0.166339 -0.062500 0 0 0 0 0 0 3 991211
-0.031797 0.000432 0.120149 0.188046 -0.381685 -0.157903 -0.062500 0 0 0 0 0 0 3 992206
-0.031803 0.000433 0.120149 0.095991 -0.358226 -0.152856 -0.062500 0 0 0 0 0 0 3 993206
-0.031829 0.000440 0.120150 0.343166 -0.421153 -0.169385 -0.062500 0 0 0 0 0 0 3 994188
-0.031842 0.000443 0.120151 0.199127 -0.384722 -0.160475 -0.062500 0 0 0 0 0 0 3 995207
-0.031848 0.000445 0.120151 0.101489 -0.359706 -0.155266 -0.062500 0 0 0 0 0 0 3 996204
-0.031874 0.000451 0.120153 0.345940 -0.421947 -0.171511 -0.062500 0 0 0 0 0 0 3 997206
-0.031886 0.000455 0.120153 0.200535 -0.385091 -0.162669 -0.062500 0 0 0 0 0 0 3 998205
-0.031893 0.000456 0.120153 0.102189 -0.359929 -0.157482 -0.062500 0 0 0 0 0 0 3 999190
-0.031919 0.000463 0.120155 0.346365 -0.422086 -0.173536 -0.062500 0 0 0 0 0 0 4 186
-0.031931 0.000466 0.120155 0.200750 -0.385152 -0.164810 -0.062500 0 0 0 0 0 0 4 1203
-0.031938 0.000468 0.120156 0.102314 -0.359960 -0.159685 -0.062500 0 0 0 0 0 0 4 2199
-0.031964 0.000474 0.120157 0.346476 -0.422125 -0.175541 -0.062500 0 0 0 0 0 0 4 3269
-0.031976 0.000478 0.120158 0.200830 -0.385178 -0.166905 -0.062500 0 0 0 0 0 0 4 4275
-0.031983 0.000479 0.120158 0.102378 -0.359961 -0.161843 -0.062500 0 0 0 0 0 0 4 5281
-0.032009 0.000486 0.120159 0.346577 -0.422154 -0.177531 -0.062500 0 0 0 0 0 0 4 6292
-0.032021 0.000489 0.120160 0.200898 -0.385232 -0.168990 -0.062500 0 0 0 0 0 0 4 7288
-0.032028 0.000491 0.120160 0.102413 -0.359973 -0.163975 -0.062500 0 0 0 0 0 0 4 8272
-0.032054 0.000498 0.120161 0.346620 -0.422209 -0.179478 -0.062500 0 0 0 0 0 0 4 9274
-0.032066 0.000501 0.120162 0.200965 -0.385228 -0.171055 -0.062500 0 0 0 0 0 0 4 10241
-0.032095 0.000508 0.120163 0.398036 -0.435495 -0.183642 -0.062500 0 0 0 0 0 0 4 11241
-0.032110 0.000512 0.120164 0.226713 -0.391938 -0.173988 -0.062500 0 0 0 0 0 0 4 12241
-0.032117 0.000514 0.120164 0.115283 -0.363367 -0.168576 -0.062500 0 0 0 0 0 0 4 13241
-0.032120 0.000515 0.120164 0.057476 -0.348391 -0.166167 -0.062500 0 0 0 0 0 0 4 14267
-0.032145 0.000521 0.120166 0.324234 -0.416416 -0.182463 -0.062500 0 0 0 0 0 0 4 15240
-0.032157 0.000524 0.120166 0.189869 -0.382340 -0.174743 -0.062500 0 0 0 0 0 0 4 16240
-0.032186 0.000532 0.120168 0.392672 -0.434139 -0.187215 -0.062500 0 0 0 0 0 0 4 17231
-0.032200 0.000535 0.120168 0.224076 -0.391266 -0.177913 -0.062500 0 0 0 0 0 0 4 18485
-0.032207 0.000537 0.120168 0.113970 -0.362997 -0.172655 -0.062500 0 0 0 0 0 0 4 19265
-0.032233 0.000544 0.120170 0.352586 -0.423825 -0.187225 -0.062500 0 0 0 0 0 0 4 20247
-0.032246 0.000547 0.120170 0.204018 -0.386054 -0.179072 -0.062500 0 0 0 0 0 0 4 21271
-0.032253 0.000549 0.120171 0.104022 -0.360406 -0.174332 -0.062500 0 0 0 0 0 0 4 22266
-0.032279 0.000556 0.120172 0.347682 -0.422574 -0.188905 -0.062500 0 0 0 0 0 0 4 23194
-0.032292 0.000559 0.120172 0.201619 -0.385443 -0.180955 -0.062500 0 0 0 0 0 0 4 24203
-0.032298 0.000561 0.120173 0.102845 -0.360091 -0.176313 -0.062500 0 0 0 0 0 0 4 25191
-0.032324 0.000567 0.120174 0.347150 -0.422430 -0.190717 -0.062500 0 0 0 0 0 0 4 26203
-0.032337 0.000570 0.120174 0.201376 -0.385373 -0.182862 -0.062500 0 0 0 0 0 0 4 27193
-0.032343 0.000572 0.120175 0.102737 -0.360076 -0.178262 -0.062500 0 0 0 0 0 0 4 28203
-0.032369 0.000579 0.120176 0.347116 -0.422451 -0.192506 -0.062500 0 0 0 0 0 0 4 29192
-0.032382 0.000582 0.120176 0.201403 -0.385390 -0.184753 -0.062500 0 0 0 0 0 0 4 30202
-0.032388 0.000584 0.120177 0.102736 -0.360056 -0.180209 -0.062500 0 0 0 0 0 0 4 31192
-0.032414 0.000590 0.120178 0.347219 -0.422502 -0.194244 -0.062500 0 0 0 0 0 0 4 32202
-0.032427 0.000594 0.120178 0.201448 -0.385393 -0.186615 -0.062500 0 0 0 0 0 0 4 33191
-0.032433 0.000595 0.120179 0.102767 -0.360077 -0.182114 -0.062500 0 0 0 0 0 0 4 34202
-0.032459 0.000602 0.120180 0.347280 -0.422536 -0.195996 -0.062500 0 0 0 0 0 0 4 35193
-0.032472 0.000605 0.120180 0.201522 -0.385418 -0.188438 -0.062500 0 0 0 0 0 0 4 36201
-0.032478 0.000607 0.120180 0.102821 -0.360093 -0.184017 -0.062500 0 0 0 0 0 0 4 37209
-0.032504 0.000614 0.120182 0.347358 -0.422563 -0.197697 -0.062500 0 0 0 0 0 0 4 38191
-0.032517 0.000617 0.120182 0.201560 -0.385451 -0.190250 -0.062500 0 0 0 0 0 0 4 39193
-0.032523 0.000619 0.120182 0.102850 -0.360092 -0.185883 -0.062500 0 0 0 0 0 0 4 41516
-0.032549 0.000625 0.120184 0.347425 -0.422584 -0.199388 -0.062500 0 0 0 0 0 0 4 42191
-0.032562 0.000629 0.120184 0.201628 -0.385486 -0.192036 -0.062500 0 0 0 0 0 0 4 44346
-0.032591 0.000636 0.120185 0.399015 -0.435945 -0.202991 -0.062500 0 0 0 0 0 0 4 45207
-0.032629 0.000646 0.120187 0.523641 -0.447238 -0.209739 -0.062500 0 0 0 0 0 0 4 46192
-0.032647 0.000651 0.120188 0.291953 -0.388092 -0.198537 -0.062500 0 0 0 0 0 0 4 47201
-0.032656 0.000653 0.120188 0.148067 -0.351097 -0.192572 -0.062500 0 0 0 0 0 0 4 48192
-0.032661 0.000654 0.120188 0.073833 -0.331852 -0.189981 -0.062500 0 0 0 0 0 0 4 49201
-0.032663 0.000655 0.120188 0.036745 -0.322157 -0.188884 -0.062500 0 0 0 0 0 0 4 50213
-0.032687 0.000661 0.120189 0.314495 -0.393239 -0.203247 -0.062500 0 0 0 0 0 0 4 51208
-0.032699 0.000664 0.120190 0.185333 -0.360389 -0.196813 -0.062500 0 0 0 0 0 0 4 52204
-0.032705 0.000665 0.120190 0.094838 -0.337159 -0.192934 -0.062500 0 0 0 0 0 0 4 53207
-0.032730 0.000672 0.120191 0.343600 -0.400832 -0.205796 -0.062500 0 0 0 0 0 0 4 54184
-0.032743 0.000675 0.120191 0.199846 -0.364184 -0.198876 -0.062500 0 0 0 0 0 0 4 55216
-0.032749 0.000677 0.120192 0.102064 -0.339068 -0.194829 -0.062500 0 0 0 0 0 0 4 56335
-0.032775 0.000684 0.120193 0.347280 -0.401793 -0.207433 -0.062500 0 0 0 0 0 0 4 57211
-0.032788 0.000687 0.120193 0.201681 -0.364668 -0.200568 -0.062500 0 0 0 0 0 0 4 58199
-0.032794 0.000689 0.120193 0.103004 -0.339297 -0.196561 -0.062500 0 0 0 0 0 0 4 59208
-0.032820 0.000695 0.120194 0.347779 -0.401965 -0.208962 -0.062500 0 0 0 0 0 0 4 60197
-0.032833 0.000699 0.120195 0.201955 -0.364765 -0.202215 -0.062500 0 0 0 0 0 0 4 61208
-0.032840 0.000700 0.120195 0.103142 -0.339348 -0.198247 -0.062500 0 0 0 0 0 0 4 62198
-0.032843 0.000701 0.120195 0.051508 -0.325966 -0.196481 -0.062500 0 0 0 0 0 0 4 63214
-0.032867 0.000707 0.120196 0.322039 -0.395263 -0.209715 -0.062500 0 0 0 0 0 0 4 64209
-0.032879 0.000710 0.120197 0.189165 -0.361421 -0.203508 -0.062500 0 0 0 0 0 0 4 65214
-0.032885 0.000712 0.120197 0.096770 -0.337660 -0.199813 -0.062500 0 0 0 0 0 0 4 66205
-0.032911 0.000719 0.120198 0.344792 -0.401211 -0.211889 -0.062500 0 0 0 0 0 0 4 67207
-0.032924 0.000722 0.120198 0.200518 -0.364382 -0.205384 -0.062500 0 0 0 0 0 0 4 68203
-0.032930 0.000724 0.120198 0.102453 -0.339170 -0.201548 -0.062500 0 0 0 0 0 0 4 69203
-0.032956 0.000730 0.120200 0.347664 -0.401981 -0.213416 -0.062500 0 0 0 0 0 0 4 70207
-0.032969 0.000734 0.120200 0.201995 -0.364775 -0.206959 -0.062500 0 0 0 0 0 0 4 71209
-0.032998 0.000741 0.120201 0.399688 -0.415447 -0.216592 -0.062500 0 0 0 0 0 0 4 72189
-0.033013 0.000745 0.120202 0.228095 -0.371589 -0.209200 -0.062500 0 0 0 0 0 0 4 73207
-0.033020 0.000747 0.120202 0.116185 -0.342767 -0.205065 -0.062500 0 0 0 0 0 0 4 74202
-0.033046 0.000754 0.120203 0.354582 -0.403823 -0.216392 -0.062500 0 0 0 0 0 0 4 75204
-0.033059 0.000757 0.120203 0.205482 -0.365691 -0.210055 -0.062500 0 0 0 0 0 0 4 76202
-0.033066 0.000759 0.120203 0.104960 -0.339837 -0.206357 -0.062500 0 0 0 0 0 0 4 77203
-0.033092 0.000765 0.120204 0.349067 -0.402406 -0.217651 -0.062500 0 0 0 0 0 0 4 78202
-0.033105 0.000769 0.120205 0.202770 -0.365016 -0.211491 -0.062500 0 0 0 0 0 0 4 79204
-0.033111 0.000770 0.120205 0.103592 -0.339441 -0.207879 -0.062500 0 0 0 0 0 0 4 80202
-0.033114 0.000771 0.120205 0.051788 -0.326035 -0.206259 -0.062500 0 0 0 0 0 0 4 81203
-0.033139 0.000778 0.120206 0.322417 -0.395487 -0.218311 -0.062500 0 0 0 0 0 0 4 82202
-0.033151 0.000781 0.120206 0.189520 -0.361549 -0.212661 -0.062500 0 0 0 0 0 0 4 83204
-0.033157 0.000782 0.120207 0.097041 -0.337740 -0.209279 -0.062500 0 0 0 0 0 0 4 84183
-0.033183 0.000789 0.120207 0.345200 -0.401419 -0.220286 -0.062500 0 0 0 0 0 0 4 85203
-0.033195 0.000792 0.120208 0.200876 -0.364510 -0.214362 -0.062500 0 0 0 0 0 0 4 86201
-0.033202 0.000794 0.120208 0.102690 -0.339222 -0.210872 -0.062500 0 0 0 0 0 0 4 87186
-0.033228 0.000801 0.120209 0.348073 -0.402194 -0.221643 -0.062500 0 0 0 0 0 0 4 88200
-0.033241 0.000804 0.120209 0.202350 -0.364898 -0.215791 -0.062500 0 0 0 0 0 0 4 89185
-0.033247 0.000806 0.120210 0.103429 -0.339424 -0.212330 -0.062500 0 0 0 0 0 0 4 90184
-0.033273 0.000812 0.120210 0.348494 -0.402310 -0.222927 -0.062500 0 0 0 0 0 0 4 91204
-0.033286 0.000816 0.120211 0.202598 -0.364967 -0.217166 -0.062500 0 0 0 0 0 0 4 92202
-0.033292 0.000817 0.120211 0.103555 -0.339459 -0.213785 -0.062500 0 0 0 0 0 0 4 93199
-0.033318 0.000824 0.120212 0.348590 -0.402352 -0.224207 -0.062500 0 0 0 0 0 0 4 94196
-0.033331 0.000827 0.120212 0.202642 -0.364993 -0.218523 -0.062500 0 0 0 0 0 0 4 95262
-0.033361 0.000835 0.120213 0.400472 -0.415816 -0.226924 -0.062500 0 0 0 0 0 0 4 96272
-0.033375 0.000839 0.120214 0.228729 -0.371803 -0.220482 -0.062500 0 0 0 0 0 0 4 97237
-0.033382 0.000840 0.120214 0.116611 -0.342860 -0.216854 -0.062500 0 0 0 0 0 0 4 98237
-0.033386 0.000841 0.120214 0.058291 -0.327751 -0.215232 -0.062500 0 0 0 0 0 0 4 99243
-0.033410 0.000848 0.120215 0.325946 -0.396513 -0.226037 -0.062500 0 0 0 0 0 0 4 100265
-0.033423 0.000851 0.120215 0.191424 -0.362081 -0.220926 -0.062500 0 0 0 0 0 0 4 101238
-0.033429 0.000853 0.120215 0.098053 -0.317175 -0.217855 -0.062500 0 0 0 0 0 0 4 102247
-0.033455 0.000859 0.120216 0.345991 -0.380890 -0.227767 -0.062500 0 0 0 0 0 0 4 103266
-0.033467 0.000863 0.120217 0.201447 -0.343870 -0.222411 -0.062500 0 0 0 0 0 0 4 104244
-0.033474 0.000864 0.120217 0.103026 -0.318476 -0.219296 -0.062500 0 0 0 0 0 0 4 105237
-0.033500 0.000871 0.120218 0.348515 -0.381583 -0.228962 -0.062500 0 0 0 0 0 0 4 106239
-0.033513 0.000874 0.120218 0.202737 -0.344191 -0.223710 -0.062500 0 0 0 0 0 0 4 107260
-0.033519 0.000876 0.120218 0.103695 -0.318664 -0.220590 -0.062500 0 0 0 0 0 0 4 108245
-0.033545 0.000883 0.120219 0.348896 -0.381684 -0.230103 -0.062500 0 0 0 0 0 0 4 109256
-0.033558 0.000886 0.120219 0.202952 -0.344266 -0.224930 -0.062500 0 0 0 0 0 0 4 110269
-0.033565 0.000888 0.120219 0.103823 -0.318692 -0.221884 -0.062500 0 0 0 0 0 0 4 111260
-0.033591 0.000894 0.120220 0.349004 -0.381746 -0.231195 -0.062500 0 0 0 0 0 0 4 112244
-0.033604 0.000898 0.120221 0.203026 -0.344287 -0.226133 -0.062500 0 0 0 0 0 0 4 113257
-0.033610 0.000899 0.120221 0.103879 -0.318705 -0.223155 -0.062500 0 0 0 0 0 0 4 114241
-0.033636 0.000906 0.120222 0.349067 -0.381786 -0.232284 -0.062500 0 0 0 0 0 0 4 115257
-0.033649 0.000909 0.120222 0.203096 -0.344316 -0.227306 -0.062500 0 0 0 0 0 0 4 119177
-0.033678 0.000917 0.120223 0.401053 -0.395278 -0.234681 -0.062500 0 0 0 0 0 0 4 121846
-0.033716 0.000927 0.120224 0.526404 -0.427711 -0.239159 -0.062500 0 0 0 0 0 0 4 123192
-0.033734 0.000932 0.120224 0.294224 -0.368022 -0.231609 -0.062500 0 0 0 0 0 0 4 124198
-0.033766 0.000940 0.120225 0.446819 -0.407244 -0.237513 -0.062500 0 0 0 0 0 0 4 125188
-0.033782 0.000944 0.120226 0.252073 -0.357125 -0.231571 -0.062500 0 0 0 0 0 0 4 126198
-0.033790 0.000946 0.120226 0.128370 -0.325136 -0.228305 -0.062500 0 0 0 0 0 0 4 127201
-0.033794 0.000947 0.120226 0.064199 -0.308476 -0.226869 -0.062500 0 0 0 0 0 0 4 128189
-0.033819 0.000954 0.120226 0.329283 -0.376698 -0.235880 -0.062500 0 0 0 0 0 0 4 129200
-0.033831 0.000957 0.120227 0.193332 -0.341783 -0.231574 -0.062500 0 0 0 0 0 0 4 130210
-0.033837 0.000958 0.120227 0.099107 -0.317469 -0.228997 -0.062500 0 0 0 0 0 0 4 131193
-0.033841 0.000959 0.120227 0.049618 -0.304641 -0.227847 -0.062500 0 0 0 0 0 0 4 132203
-0.033865 0.000965 0.120228 0.322071 -0.374822 -0.236764 -0.062500 0 0 0 0 0 0 4 133190
-0.033877 0.000969 0.120228 0.189749 -0.340846 -0.232596 -0.062500 0 0 0 0 0 0 4 134199
-0.033883 0.000970 0.120228 0.097333 -0.317005 -0.230104 -0.062500 0 0 0 0 0 0 4 135189
-0.033909 0.000977 0.120229 0.346096 -0.381072 -0.238187 -0.062500 0 0 0 0 0 0 4 136199
-0.033922 0.000980 0.120229 0.201759 -0.344004 -0.233835 -0.062500 0 0 0 0 0 0 4 137189
-0.033928 0.000982 0.120229 0.103333 -0.318564 -0.231262 -0.062500 0 0 0 0 0 0 4 138198
-0.033931 0.000983 0.120229 0.051712 -0.305178 -0.230115 -0.062500 0 0 0 0 0 0 4 139366
-0.033956 0.000989 0.120230 0.323190 -0.375144 -0.238622 -0.062500 0 0 0 0 0 0 4 140189
-0.033968 0.000992 0.120230 0.190371 -0.341035 -0.234644 -0.062500 0 0 0 0 0 0 4 141198
-0.033974 0.000994 0.120230 0.097672 -0.317079 -0.232251 -0.062500 0 0 0 0 0 0 4 142198
-0.034000 0.001000 0.120231 0.346334 -0.381180 -0.239971 -0.062500 0 0 0 0 0 0 4 143213
-0.034013 0.001004 0.120231 0.201938 -0.344073 -0.235799 -0.062500 0 0 0 0 0 0 4 144195
-0.034019 0.001005 0.120231 0.103452 -0.318609 -0.233353 -0.062500 0 0 0 0 0 0 4 145206
-0.034045 0.001012 0.120232 0.349563 -0.381967 -0.240854 -0.062500 0 0 0 0 0 0 4 146196
-0.034058 0.001015 0.120232 0.203730 -0.344465 -0.236772 -0.062500 0 0 0 0 0 0 4 147188
-0.034065 0.001017 0.120232 0.104474 -0.318785 -0.234378 -0.062500 0 0 0 0 0 0 4 148194
-0.034091 0.001024 0.120233 0.349973 -0.382106 -0.241690 -0.062500 0 0 0 0 0 0 4 149209
-0.034104 0.001027 0.120233 0.203951 -0.344526 -0.237686 -0.062500 0 0 0 0 0 0 4 150214
-0.034110 0.001029 0.120233 0.104634 -0.318827 -0.235355 -0.062500 0 0 0 0 0 0 4 151245
-0.034113 0.001030 0.120234 0.052547 -0.305308 -0.234314 -0.062500 0 0 0 0 0 0 4 152209
-0.034138 0.001036 0.120234 0.323919 -0.375316 -0.242014 -0.062500 0 0 0 0 0 0 4 153206
-0.034150 0.001039 0.120234 0.190978 -0.341158 -0.238399 -0.062500 0 0 0 0 0 0 4 154203
-0.034179 0.001047 0.120235 0.395740 -0.394010 -0.244223 -0.062500 0 0 0 0 0 0 4 155203
-0.034193 0.001051 0.120235 0.227060 -0.350536 -0.239866 -0.062500 0 0 0 0 0 0 4 156200
-0.034201 0.001052 0.120235 0.116157 -0.321847 -0.237395 -0.062500 0 0 0 0 0 0 4 157200
-0.034227 0.001059 0.120236 0.355955 -0.383730 -0.244066 -0.062500 0 0 0 0 0 0 4 158182
-0.034240 0.001063 0.120236 0.207009 -0.345333 -0.240325 -0.062500 0 0 0 0 0 0 4 159213
-0.034247 0.001064 0.120236 0.105982 -0.298402 -0.238168 -0.062500 0 0 0 0 0 0 4 160207
-0.034273 0.001071 0.120237 0.352302 -0.361558 -0.244713 -0.062500 0 0 0 0 0 0 4 161204
-0.034286 0.001075 0.120237 0.205893 -0.323798 -0.241141 -0.062500 0 0 0 0 0 0 4 162205
-0.034293 0.001076 0.120237 0.106260 -0.298035 -0.239004 -0.062500 0 0 0 0 0 0 4 163201
-0.034296 0.001077 0.120237 0.054042 -0.284475 -0.238070 -0.062500 0 0 0 0 0 0 4 164199
-0.034320 0.001083 0.120238 0.325486 -0.354582 -0.245012 -0.062500 0 0 0 0 0 0 4 165182
-0.034332 0.001087 0.120238 0.192514 -0.320306 -0.241760 -0.062500 0 0 0 0 0 0 4 166200
-0.034339 0.001088 0.120238 0.099579 -0.296281 -0.239810 -0.062500 0 0 0 0 0 0 4 167202
-0.034364 0.001095 0.120239 0.348461 -0.360593 -0.246047 -0.062500 0 0 0 0 0 0 4 168200
-0.034377 0.001098 0.120239 0.204006 -0.323338 -0.242675 -0.062500 0 0 0 0 0 0 4 169201
-0.034384 0.001100 0.120239 0.105375 -0.297784 -0.240713 -0.062500 0 0 0 0 0 0 4 170198
-0.034410 0.001107 0.120240 0.351398 -0.361365 -0.246734 -0.062500 0 0 0 0 0 0 4 171203
-0.034423 0.001110 0.120240 0.205486 -0.323732 -0.243426 -0.062500 0 0 0 0 0 0 4 172199
-0.034429 0.001112 0.120240 0.106116 -0.298001 -0.241495 -0.062500 0 0 0 0 0 0 4 173205
-0.034455 0.001119 0.120240 0.351816 -0.361482 -0.247347 -0.062500 0 0 0 0 0 0 4 174199
-0.034468 0.001122 0.120241 0.209240 -0.323498 -0.244138 -0.062500 0 0 0 0 0 0 4 175202
-0.034475 0.001124 0.120241 0.109751 -0.297730 -0.242285 -0.062500 0 0 0 0 0 0 4 176199
-0.034501 0.001130 0.120241 0.355427 -0.361217 -0.247942 -0.062500 0 0 0 0 0 0 4 177201
-0.034514 0.001134 0.120241 0.209336 -0.323503 -0.244846 -0.062500 0 0 0 0 0 0 4 178199
-0.034521 0.001135 0.120242 0.109820 -0.297737 -0.243022 -0.062500 0 0 0 0 0 0 4 179201
-0.034547 0.001142 0.120242 0.355488 -0.361284 -0.248511 -0.062500 0 0 0 0 0 0 4 180200
-0.034560 0.001146 0.120242 0.209376 -0.323542 -0.245502 -0.062500 0 0 0 0 0 0 4 181200
-0.034566 0.001147 0.120242 0.109853 -0.297743 -0.243733 -0.062500 0 0 0 0 0 0 4 182199
-0.034570 0.001148 0.120242 0.057618 -0.284187 -0.242976 -0.062500 0 0 0 0 0 0 4 183203
-0.034594 0.001154 0.120243 0.329272 -0.354441 -0.248721 -0.062500 0 0 0 0 0 0 4 184192
-0.034606 0.001158 0.120243 0.196311 -0.320132 -0.245993 -0.062500 0 0 0 0 0 0 4 185200
-0.034612 0.001159 0.120243 0.103350 -0.296041 -0.244384 -0.062500 0 0 0 0 0 0 4 186202
-0.034638 0.001166 0.120244 0.352346 -0.360476 -0.249557 -0.062500 0 0 0 0 0 0 4 187202
-0.034651 0.001169 0.120244 0.207867 -0.323158 -0.246740 -0.062500 0 0 0 0 0 0 4 188201
-0.034658 0.001171 0.120244 0.109127 -0.297552 -0.245109 -0.062500 0 0 0 0 0 0 4 189204
-0.034661 0.001172 0.120244 0.057262 -0.284071 -0.244375 -0.062500 0 0 0 0 0 0 4 190200
-0.034685 0.001178 0.120244 0.333583 -0.353764 -0.249724 -0.062500 0 0 0 0 0 0 4 191200
-0.034698 0.001181 0.120244 0.200752 -0.319434 -0.247218 -0.062500 0 0 0 0 0 0 4 192203
-0.034704 0.001183 0.120244 0.107789 -0.295357 -0.245710 -0.062500 0 0 0 0 0 0 4 193200
-0.034730 0.001190 0.120245 0.356893 -0.359841 -0.250497 -0.062500 0 0 0 0 0 0 4 194207
-0.034743 0.001193 0.120245 0.212391 -0.322491 -0.247894 -0.062500 0 0 0 0 0 0 4 196405
-0.034749 0.001195 0.120245 0.113625 -0.296884 -0.246393 -0.062500 0 0 0 0 0 0 4 196506
-0.034775 0.001202 0.120246 0.359832 -0.360635 -0.250965 -0.062500 0 0 0 0 0 0 4 197191
-0.034788 0.001205 0.120246 0.213903 -0.322877 -0.248431 -0.062500 0 0 0 0 0 0 4 198201
-0.034795 0.001207 0.120246 0.114395 -0.297098 -0.246972 -0.062500 0 0 0 0 0 0 4 199191
-0.034821 0.001213 0.120246 0.360256 -0.360772 -0.251356 -0.062500 0 0 0 0 0 0 4 200197
-0.034834 0.001217 0.120246 0.214144 -0.322946 -0.248945 -0.062500 0 0 0 0 0 0 4 201187
-0.034840 0.001218 0.120246 0.114530 -0.297119 -0.247538 -0.062500 0 0 0 0 0 0 4 202197
-0.034867 0.001225 0.120247 0.360376 -0.360806 -0.251765 -0.062500 0 0 0 0 0 0 4 203188
-0.034880 0.001229 0.120247 0.214214 -0.323006 -0.249423 -0.062500 0 0 0 0 0 0 4 204197
-0.034886 0.001230 0.120247 0.114587 -0.297132 -0.248085 -0.062500 0 0 0 0 0 0 4 205195
-0.034912 0.001237 0.120247 0.365178 -0.359690 -0.252109 -0.062500 0 0 0 0 0 0 4 206189
-0.034925 0.001241 0.120248 0.219014 -0.321860 -0.249883 -0.062500 0 0 0 0 0 0 4 207201
-0.034932 0.001242 0.120248 0.119348 -0.295981 -0.248607 -0.062500 0 0 0 0 0 0 4 208191
-0.034958 0.001249 0.120248 0.365235 -0.359713 -0.252455 -0.062500 0 0 0 0 0 0 4 209197
-0.034971 0.001252 0.120248 0.219078 -0.321895 -0.250319 -0.062500 0 0 0 0 0 0 4 210187
-0.034978 0.001254 0.120248 0.119410 -0.296008 -0.249085 -0.062500 0 0 0 0 0 0 4 211197
-0.035004 0.001261 0.120248 0.365299 -0.359774 -0.252755 -0.062500 0 0 0 0 0 0 4 212188
-0.035017 0.001264 0.120249 0.219152 -0.321904 -0.250711 -0.062500 0 0 0 0 0 0 4 213195
-0.035023 0.001266 0.120249 0.119438 -0.295998 -0.249559 -0.062500 0 0 0 0 0 0 4 214186
-0.035050 0.001273 0.120249 0.365359 -0.359804 -0.253038 -0.062500 0 0 0 0 0 0 4 215197
-0.035063 0.001276 0.120249 0.219215 -0.321940 -0.251093 -0.062500 0 0 0 0 0 0 4 216186
-0.035069 0.001278 0.120249 0.117761 -0.275419 -0.249984 -0.062500 0 0 0 0 0 0 4 217195
-0.035095 0.001285 0.120249 0.363708 -0.339240 -0.253296 -0.062500 0 0 0 0 0 0 4 218185
-0.035109 0.001288 0.120250 0.221841 -0.299828 -0.251455 -0.062500 0 0 0 0 0 0 4 219187
-0.035138 0.001296 0.120250 0.420493 -0.351380 -0.254008 -0.062500 0 0 0 0 0 0 4 220196
-0.035153 0.001300 0.120250 0.248309 -0.306723 -0.251968 -0.062500 0 0 0 0 0 0 4 221199
-0.035160 0.001302 0.120250 0.135349 -0.277393 -0.250870 -0.062500 0 0 0 0 0 0 4 222187
-0.035187 0.001308 0.120250 0.374730 -0.339514 -0.253755 -0.062500 0 0 0 0 0 0 4 223193
-0.035200 0.001312 0.120250 0.225250 -0.300747 -0.252079 -0.062500 0 0 0 0 0 0 4 224197
-0.035207 0.001314 0.120250 0.123830 -0.274367 -0.251136 -0.062500 0 0 0 0 0 0 4 225227
-0.035233 0.001320 0.120251 0.369010 -0.338034 -0.253895 -0.062500 0 0 0 0 0 0 4 226197
-0.035246 0.001324 0.120251 0.222404 -0.300005 -0.252356 -0.062500 0 0 0 0 0 0 4 227200
-0.035275 0.001332 0.120251 0.420918 -0.351534 -0.254481 -0.062500 0 0 0 0 0 0 4 228202
-0.035290 0.001335 0.120251 0.248620 -0.306842 -0.252749 -0.062500 0 0 0 0 0 0 4 229195
-0.035298 0.001337 0.120251 0.135545 -0.277437 -0.251835 -0.062500 0 0 0 0 0 0 4 230201
-0.035324 0.001344 0.120251 0.378447 -0.337757 -0.254197 -0.062500 0 0 0 0 0 0 4 231205
-0.035337 0.001348 0.120251 0.228922 -0.298939 -0.252829 -0.062500 0 0 0 0 0 0 4 232206
-0.035367 0.001355 0.120252 0.425996 -0.350123 -0.254638 -0.062500 0 0 0 0 0 0 4 233196
-0.035382 0.001359 0.120252 0.252990 -0.305199 -0.253148 -0.062500 0 0 0 0 0 0 4 234231
-0.035389 0.001361 0.120252 0.139490 -0.275683 -0.252356 -0.062500 0 0 0 0 0 0 4 235209
-0.035416 0.001368 0.120252 0.378746 -0.337859 -0.254372 -0.062500 0 0 0 0 0 0 4 236200
-0.035429 0.001372 0.120252 0.229128 -0.299007 -0.253193 -0.062500 0 0 0 0 0 0 4 237200
-0.035436 0.001373 0.120252 0.127564 -0.272585 -0.252545 -0.062500 0 0 0 0 0 0 4 238180
-0.035462 0.001380 0.120252 0.372819 -0.336342 -0.254383 -0.062500 0 0 0 0 0 0 4 239200
-0.035475 0.001384 0.120252 0.226214 -0.298242 -0.253322 -0.062500 0 0 0 0 0 0 4 240198
-0.035505 0.001391 0.120252 0.424815 -0.349878 -0.254673 -0.062500 0 0 0 0 0 0 4 241198
-0.035520 0.001395 0.120253 0.252471 -0.305100 -0.253519 -0.062500 0 0 0 0 0 0 4 242178
-0.035550 0.001403 0.120253 0.440788 -0.351194 -0.254700 -0.062500 0 0 0 0 0 0 4 243210
-0.035565 0.001407 0.120253 0.261877 -0.304688 -0.253618 -0.062500 0 0 0 0 0 0 4 244202
-0.035573 0.001409 0.120253 0.145390 -0.274352 -0.253097 -0.062500 0 0 0 0 0 0 4 245206
-0.035599 0.001416 0.120253 0.383248 -0.336248 -0.254377 -0.062500 0 0 0 0 0 0 4 246199
-0.035613 0.001419 0.120253 0.232890 -0.297129 -0.253593 -0.062500 0 0 0 0 0 0 4 247200
-0.035642 0.001427 0.120253 0.429704 -0.348354 -0.254499 -0.062500 0 0 0 0 0 0 4 248196
-0.035657 0.001431 0.120253 0.256400 -0.303265 -0.253690 -0.062500 0 0 0 0 0 0 4 249198
-0.035665 0.001433 0.120253 0.142668 -0.273661 -0.253309 -0.062500 0 0 0 0 0 0 4 250196
-0.035691 0.001440 0.120253 0.381963 -0.335930 -0.254237 -0.062500 0 0 0 0 0 0 4 251198
-0.035705 0.001443 0.120253 0.232325 -0.296988 -0.253629 -0.062500 0 0 0 0 0 0 4 252196
-0.035734 0.001451 0.120253 0.429507 -0.348332 -0.254259 -0.062500 0 0 0 0 0 0 4 253178
-0.035749 0.001455 0.120253 0.258043 -0.301024 -0.253644 -0.062500 0 0 0 0 0 0 4 254178
-0.035780 0.001463 0.120253 0.443272 -0.349240 -0.254079 -0.062500 0 0 0 0 0 0 4 255203
-0.035795 0.001467 0.120253 0.264137 -0.302582 -0.253598 -0.062500 0 0 0 0 0 0 4 256198
-0.035802 0.001469 0.120253 0.147437 -0.272178 -0.253420 -0.062500 0 0 0 0 0 0 4 257197
-0.035829 0.001476 0.120253 0.385331 -0.334152 -0.253786 -0.062500 0 0 0 0 0 0 4 258199
-0.035843 0.001479 0.120253 0.234904 -0.294979 -0.253509 -0.062500 0 0 0 0 0 0 4 259199
-0.035872 0.001487 0.120253 0.431791 -0.346261 -0.253669 -0.062500 0 0 0 0 0 0 4 260196
-0.035887 0.001491 0.120253 0.256143 -0.280771 -0.253417 -0.062500 0 0 0 0 0 0 4 261197
-0.035918 0.001499 0.120253 0.441323 -0.328995 -0.253413 -0.062500 0 0 0 0 0 0 4 262195
-0.035933 0.001503 0.120253 0.262074 -0.282310 -0.253273 -0.062500 0 0 0 0 0 0 4 263198
-0.035963 0.001511 0.120253 0.444789 -0.327559 -0.253140 -0.062500 0 0 0 0 0 0 4 264196
-0.035979 0.001515 0.120253 0.264092 -0.280463 -0.253082 -0.062500 0 0 0 0 0 0 4 265197
-0.036009 0.001523 0.120253 0.445591 -0.327771 -0.252841 -0.062500 0 0 0 0 0 0 4 266199
-0.036025 0.001527 0.120253 0.264528 -0.280579 -0.252925 -0.062500 0 0 0 0 0 0 4 267191
-0.036032 0.001529 0.120253 0.146754 -0.249870 -0.253070 -0.062500 0 0 0 0 0 0 4 268329
-0.036059 0.001536 0.120253 0.384276 -0.311823 -0.252547 -0.062500 0 0 0 0 0 0 4 269199
-0.036073 0.001539 0.120253 0.233590 -0.272530 -0.252745 -0.062500 0 0 0 0 0 0 4 270206
-0.036102 0.001547 0.120253 0.430437 -0.323877 -0.252157 -0.062500 0 0 0 0 0 0 4 271202
-0.036117 0.001551 0.120253 0.256990 -0.278633 -0.252483 -0.062500 0 0 0 0 0 0 4 272193
-0.036148 0.001559 0.120253 0.442226 -0.326974 -0.251755 -0.062500 0 0 0 0 0 0 4 273200
-0.036163 0.001563 0.120253 0.262917 -0.280188 -0.252187 -0.062500 0 0 0 0 0 0 4 274201
-0.036194 0.001571 0.120253 0.444373 -0.325646 -0.251334 -0.062500 0 0 0 0 0 0 4 275198
-0.036209 0.001575 0.120253 0.263601 -0.278452 -0.251880 -0.062500 0 0 0 0 0 0 4 276197
-0.036240 0.001583 0.120253 0.445203 -0.325883 -0.250887 -0.062500 0 0 0 0 0 0 4 277196
-0.036255 0.001587 0.120253 0.264052 -0.278591 -0.251551 -0.062500 0 0 0 0 0 0 4 278194
-0.036286 0.001595 0.120252 0.445465 -0.325980 -0.250435 -0.062500 0 0 0 0 0 0 4 279198
-0.036301 0.001599 0.120252 0.264221 -0.278619 -0.251213 -0.062500 0 0 0 0 0 0 4 280186
-0.036332 0.001607 0.120252 0.445596 -0.326021 -0.249943 -0.062500 0 0 0 0 0 0 4 281194
-0.036347 0.001611 0.120252 0.264318 -0.278683 -0.250836 -0.062500 0 0 0 0 0 0 4 282198
-0.036378 0.001619 0.120252 0.445695 -0.326055 -0.249419 -0.062500 0 0 0 0 0 0 4 283188
-0.036393 0.001623 0.120252 0.262419 -0.276825 -0.250416 -0.062500 0 0 0 0 0 0 4 284195
-0.036424 0.001631 0.120252 0.443786 -0.324215 -0.248870 -0.062500 0 0 0 0 0 0 4 285184
-0.036439 0.001635 0.120252 0.262460 -0.276844 -0.249985 -0.062500 0 0 0 0 0 0 4 286193
-0.036470 0.001643 0.120251 0.443868 -0.324259 -0.248308 -0.062500 0 0 0 0 0 0 4 287184
-0.036486 0.001647 0.120251 0.262562 -0.276840 -0.249527 -0.062500 0 0 0 0 0 0 4 288194
-0.036516 0.001655 0.120251 0.443963 -0.324318 -0.247701 -0.062500 0 0 0 0 0 0 4 289183
-0.036532 0.001659 0.120251 0.262624 -0.276878 -0.249055 -0.062500 0 0 0 0 0 0 4 290190
-0.036562 0.001667 0.120251 0.444060 -0.324331 -0.247069 -0.062500 0 0 0 0 0 0 4 291198
-0.036578 0.001671 0.120250 0.262720 -0.276922 -0.248541 -0.062500 0 0 0 0 0 0 4 292184
-0.036609 0.001679 0.120250 0.441307 -0.322767 -0.246403 -0.062500 0 0 0 0 0 0 4 293189
-0.036624 0.001683 0.120250 0.259968 -0.275328 -0.247997 -0.062500 0 0 0 0 0 0 4 294194
-0.036655 0.001691 0.120250 0.441393 -0.322798 -0.245737 -0.062500 0 0 0 0 0 0 4 295184
-0.036670 0.001695 0.120250 0.260066 -0.275355 -0.247430 -0.062500 0 0 0 0 0 0 4 296194
-0.036701 0.001703 0.120249 0.440190 -0.302323 -0.245038 -0.062500 0 0 0 0 0 0 4 297183
-0.036716 0.001707 0.120249 0.258852 -0.254837 -0.246827 -0.062500 0 0 0 0 0 0 4 298194
-0.036747 0.001715 0.120249 0.440280 -0.302359 -0.244305 -0.062500 0 0 0 0 0 0 4 299183
-0.036763 0.001719 0.120249 0.258912 -0.254872 -0.246222 -0.062500 0 0 0 0 0 0 4 300193
-0.036793 0.001727 0.120248 0.440381 -0.302403 -0.243517 -0.062500 0 0 0 0 0 0 4 301188
-0.036809 0.001731 0.120248 0.256087 -0.253500 -0.245557 -0.062500 0 0 0 0 0 0 4 302194
-0.036840 0.001739 0.120248 0.437566 -0.301033 -0.242740 -0.062500 0 0 0 0 0 0 4 303183
-0.036855 0.001743 0.120248 0.256172 -0.253522 -0.244914 -0.062500 0 0 0 0 0 0 4 304193
-0.036886 0.001752 0.120247 0.437630 -0.301073 -0.241925 -0.062500 0 0 0 0 0 0 4 305183
-0.036901 0.001756 0.120247 0.256243 -0.253549 -0.244199 -0.062500 0 0 0 0 0 0 4 306193
-0.036932 0.001764 0.120247 0.437725 -0.301113 -0.241068 -0.062500 0 0 0 0 0 0 4 307194
-0.036948 0.001768 0.120246 0.256316 -0.253581 -0.243459 -0.062500 0 0 0 0 0 0 4 308186
-0.036955 0.001770 0.120246 0.138047 -0.222633 -0.244986 -0.062500 0 0 0 0 0 0 4 309174
-0.036982 0.001777 0.120246 0.375764 -0.284951 -0.240927 -0.062500 0 0 0 0 0 0 4 310192
-0.037019 0.001786 0.120245 0.524788 -0.323972 -0.238128 -0.062500 0 0 0 0 0 0 4 311194
-0.037037 0.001791 0.120245 0.299611 -0.264651 -0.241293 -0.062500 0 0 0 0 0 0 4 312204
-0.037046 0.001793 0.120245 0.158466 -0.227696 -0.243291 -0.062500 0 0 0 0 0 0 4 313192
-0.037074 0.001801 0.120245 0.384512 -0.287005 -0.239039 -0.062500 0 0 0 0 0 0 4 314191
-0.037088 0.001804 0.120245 0.227864 -0.245896 -0.241426 -0.062500 0 0 0 0 0 0 4 315203
-0.037118 0.001812 0.120244 0.422070 -0.296845 -0.237565 -0.062500 0 0 0 0 0 0 4 316199
-0.037133 0.001816 0.120244 0.247003 -0.250928 -0.240347 -0.062500 0 0 0 0 0 0 4 317206
-0.037164 0.001824 0.120243 0.431745 -0.299391 -0.236496 -0.062500 0 0 0 0 0 0 4 318197
-0.037179 0.001828 0.120243 0.251911 -0.252188 -0.239416 -0.062500 0 0 0 0 0 0 4 319197
-0.037210 0.001836 0.120243 0.434224 -0.300046 -0.235468 -0.062500 0 0 0 0 0 0 4 320199
-0.037225 0.001840 0.120242 0.253191 -0.252547 -0.238525 -0.062500 0 0 0 0 0 0 4 321196
-0.037256 0.001848 0.120242 0.431223 -0.299536 -0.234429 -0.062500 0 0 0 0 0 0 4 322196
-0.037272 0.001852 0.120242 0.249866 -0.251881 -0.237606 -0.062500 0 0 0 0 0 0 4 323193
-0.037302 0.001861 0.120241 0.431462 -0.299596 -0.233357 -0.062500 0 0 0 0 0 0 4 324195
-0.037318 0.001865 0.120241 0.250004 -0.251936 -0.236657 -0.062500 0 0 0 0 0 0 4 325202
-0.037349 0.001873 0.120240 0.431583 -0.299657 -0.232270 -0.062500 0 0 0 0 0 0 4 326197
-0.037364 0.001877 0.120240 0.250104 -0.251967 -0.235682 -0.062500 0 0 0 0 0 0 4 327202
-0.037395 0.001885 0.120239 0.431664 -0.299695 -0.231179 -0.062500 0 0 0 0 0 0 4 328200
-0.037411 0.001889 0.120239 0.250198 -0.251998 -0.234687 -0.062500 0 0 0 0 0 0 4 329193
-0.037418 0.001891 0.120239 0.131714 -0.220925 -0.236875 -0.062500 0 0 0 0 0 0 4 330194
-0.037445 0.001898 0.120238 0.369503 -0.283456 -0.231049 -0.062500 0 0 0 0 0 0 4 331179
-0.037459 0.001901 0.120238 0.215571 -0.243357 -0.234146 -0.062500 0 0 0 0 0 0 4 332195
-0.037489 0.001909 0.120237 0.412834 -0.295228 -0.229069 -0.062500 0 0 0 0 0 0 4 333196
-0.037504 0.001913 0.120237 0.239236 -0.249533 -0.232701 -0.062500 0 0 0 0 0 0 4 334193
-0.037535 0.001921 0.120237 0.424933 -0.277550 -0.227693 -0.062500 0 0 0 0 0 0 4 335197
-0.037550 0.001925 0.120236 0.245387 -0.230358 -0.231535 -0.062500 0 0 0 0 0 0 4 336193
-0.037581 0.001933 0.120236 0.427996 -0.278374 -0.226433 -0.062500 0 0 0 0 0 0 4 337195
-0.037596 0.001937 0.120235 0.246982 -0.230759 -0.230424 -0.062500 0 0 0 0 0 0 4 338198
-0.037627 0.001946 0.120235 0.428827 -0.278599 -0.225169 -0.062500 0 0 0 0 0 0 4 339201
-0.037643 0.001950 0.120234 0.247440 -0.230844 -0.229274 -0.062500 0 0 0 0 0 0 4 340197
-0.037674 0.001958 0.120234 0.426970 -0.278490 -0.223899 -0.062500 0 0 0 0 0 0 4 341194
-0.037689 0.001962 0.120233 0.245469 -0.230701 -0.228101 -0.062500 0 0 0 0 0 0 4 342177
-0.037697 0.001964 0.120233 0.126845 -0.199572 -0.230709 -0.062500 0 0 0 0 0 0 4 343180
-0.037724 0.001971 0.120232 0.364724 -0.262208 -0.223816 -0.062500 0 0 0 0 0 0 4 344199
-0.037737 0.001974 0.120232 0.213951 -0.222506 -0.227481 -0.062500 0 0 0 0 0 0 4 345186
-0.037767 0.001982 0.120231 0.411290 -0.274410 -0.221520 -0.062500 0 0 0 0 0 0 4 346202
-0.037782 0.001986 0.120231 0.237646 -0.228686 -0.225828 -0.062500 0 0 0 0 0 0 4 347271
-0.037813 0.001994 0.120230 0.423258 -0.277575 -0.219935 -0.062500 0 0 0 0 0 0 4 348258
-0.037829 0.001998 0.120230 0.243729 -0.230276 -0.224474 -0.062500 0 0 0 0 0 0 4 351177
-0.037883 0.002013 0.120229 0.725737 -0.357364 -0.209769 -0.062500 0 0 0 0 0 0 4 352262
-0.037910 0.002020 0.120228 0.425608 -0.278184 -0.217576 -0.062500 0 0 0 0 0 0 4 353258
-0.037946 0.002029 0.120227 0.520482 -0.303213 -0.213628 -0.062500 0 0 0 0 0 0 4 354229
-0.037965 0.002034 0.120227 0.292561 -0.243223 -0.219555 -0.062500 0 0 0 0 0 0 4 355259
-0.037974 0.002037 0.120226 0.150215 -0.205828 -0.223133 -0.062500 0 0 0 0 0 0 4 356275
-0.038002 0.002044 0.120226 0.376202 -0.265456 -0.215391 -0.062500 0 0 0 0 0 0 4 357265
-0.038016 0.002047 0.120225 0.219467 -0.224153 -0.219741 -0.062500 0 0 0 0 0 0 4 358262
-0.038023 0.002049 0.120225 0.113416 -0.196279 -0.222530 -0.062500 0 0 0 0 0 0 4 359240
-0.038050 0.002056 0.120224 0.357758 -0.260722 -0.214247 -0.062500 0 0 0 0 0 0 4 360235
-0.038063 0.002060 0.120224 0.210199 -0.221717 -0.218534 -0.062500 0 0 0 0 0 0 4 361229
-0.038093 0.002068 0.120223 0.409235 -0.274219 -0.211484 -0.062500 0 0 0 0 0 0 4 362228
-0.038108 0.002072 0.120223 0.236420 -0.228594 -0.216523 -0.062500 0 0 0 0 0 0 4 363223
-0.038139 0.002080 0.120222 0.422484 -0.277686 -0.209677 -0.062500 0 0 0 0 0 0 4 364254
-0.038154 0.002084 0.120221 0.243126 -0.230372 -0.214963 -0.062500 0 0 0 0 0 0 4 365250
-0.038162 0.002086 0.120221 0.125400 -0.199381 -0.218253 -0.062500 0 0 0 0 0 0 4 366256
-0.038189 0.002093 0.120220 0.363900 -0.262344 -0.209572 -0.062500 0 0 0 0 0 0 4 367252
-0.038203 0.002096 0.120220 0.213398 -0.222610 -0.214188 -0.062500 0 0 0 0 0 0 4 368255
-0.038233 0.002104 0.120219 0.410962 -0.274720 -0.206744 -0.062500 0 0 0 0 0 0 4 369252
-0.038248 0.002108 0.120219 0.237379 -0.228880 -0.212122 -0.062500 0 0 0 0 0 0 4 370236
-0.038278 0.002116 0.120218 0.423128 -0.277905 -0.204832 -0.062500 0 0 0 0 0 0 4 371194
-0.038294 0.002120 0.120217 0.243543 -0.230477 -0.210457 -0.062500 0 0 0 0 0 0 4 372197
-0.038325 0.002129 0.120216 0.426252 -0.257915 -0.203124 -0.062500 0 0 0 0 0 0 4 373358
-0.038340 0.002133 0.120216 0.245138 -0.210059 -0.208905 -0.062500 0 0 0 0 0 0 4 374183
-0.038348 0.002135 0.120216 0.126504 -0.178831 -0.212482 -0.062500 0 0 0 0 0 0 4 375184
-0.038375 0.002142 0.120215 0.364561 -0.241769 -0.203093 -0.062500 0 0 0 0 0 0 4 376193
-0.038389 0.002145 0.120214 0.213860 -0.201915 -0.208103 -0.062500 0 0 0 0 0 0 4 377182
-0.038396 0.002147 0.120214 0.110750 -0.174746 -0.211314 -0.062500 0 0 0 0 0 0 4 378192
-0.038422 0.002154 0.120213 0.356669 -0.239750 -0.201559 -0.062500 0 0 0 0 0 0 4 379183
-0.038436 0.002158 0.120213 0.209904 -0.200895 -0.206592 -0.062500 0 0 0 0 0 0 4 380191
-0.038466 0.002166 0.120212 0.409438 -0.253598 -0.198329 -0.062500 0 0 0 0 0 0 4 381182
-0.038481 0.002169 0.120212 0.236792 -0.207917 -0.204254 -0.062500 0 0 0 0 0 0 4 382191
-0.038511 0.002178 0.120211 0.423034 -0.257134 -0.196252 -0.062500 0 0 0 0 0 0 4 383183
-0.038527 0.002182 0.120210 0.243673 -0.209713 -0.202458 -0.062500 0 0 0 0 0 0 4 384190
-0.038558 0.002190 0.120209 0.426547 -0.258069 -0.194377 -0.062500 0 0 0 0 0 0 4 385181
-0.038573 0.002194 0.120208 0.245460 -0.210195 -0.200720 -0.062500 0 0 0 0 0 0 4 386191
-0.038604 0.002202 0.120207 0.427509 -0.258343 -0.192508 -0.062500 0 0 0 0 0 0 4 387184
-0.038620 0.002206 0.120207 0.245977 -0.210315 -0.198998 -0.062500 0 0 0 0 0 0 4 388193
-0.038628 0.002208 0.120207 0.127035 -0.178994 -0.202992 -0.062500 0 0 0 0 0 0 4 389182
-0.038655 0.002215 0.120206 0.365037 -0.241985 -0.192542 -0.062500 0 0 0 0 0 0 4 390182
-0.038669 0.002219 0.120205 0.214276 -0.202050 -0.198144 -0.062500 0 0 0 0 0 0 4 391191
-0.038676 0.002221 0.120205 0.111041 -0.174827 -0.201712 -0.062500 0 0 0 0 0 0 4 392181
-0.038702 0.002228 0.120204 0.357034 -0.239943 -0.190868 -0.062500 0 0 0 0 0 0 4 393192
-0.038716 0.002231 0.120204 0.210284 -0.201036 -0.196465 -0.062500 0 0 0 0 0 0 4 394181
-0.038722 0.002233 0.120203 0.109037 -0.174327 -0.200058 -0.062500 0 0 0 0 0 0 4 395191
-0.038749 0.002240 0.120202 0.356065 -0.239696 -0.189019 -0.062500 0 0 0 0 0 0 4 396181
-0.038762 0.002244 0.120202 0.209827 -0.200927 -0.194683 -0.062500 0 0 0 0 0 0 4 397201
-0.038792 0.002251 0.120201 0.409683 -0.253780 -0.185379 -0.062500 0 0 0 0 0 0 4 398178
-0.038807 0.002255 0.120200 0.237168 -0.208062 -0.192055 -0.062500 0 0 0 0 0 0 4 399183
-0.038838 0.002263 0.120199 0.423501 -0.257389 -0.183036 -0.062500 0 0 0 0 0 0 4 400187
-0.038854 0.002268 0.120199 0.244159 -0.209891 -0.190027 -0.062500 0 0 0 0 0 0 4 401190
-0.038885 0.002276 0.120197 0.427103 -0.258348 -0.180960 -0.062500 0 0 0 0 0 0 4 402194
-0.038900 0.002280 0.120197 0.246007 -0.210370 -0.188099 -0.062500 0 0 0 0 0 0 4 403197
-0.038908 0.002282 0.120197 0.127146 -0.179034 -0.192518 -0.062500 0 0 0 0 0 0 4 404202
-0.038935 0.002289 0.120196 0.365320 -0.242183 -0.180997 -0.062500 0 0 0 0 0 0 4 405191
-0.038949 0.002293 0.120195 0.214599 -0.202164 -0.187153 -0.062500 0 0 0 0 0 0 4 406201
-0.038956 0.002294 0.120195 0.111321 -0.174920 -0.191102 -0.062500 0 0 0 0 0 0 4 407195
-0.038983 0.002301 0.120194 0.357360 -0.240131 -0.179180 -0.062500 0 0 0 0 0 0 4 408190
-0.038996 0.002305 0.120193 0.210606 -0.201164 -0.185322 -0.062500 0 0 0 0 0 0 4 409177
-0.039003 0.002307 0.120193 0.109320 -0.174389 -0.189290 -0.062500 0 0 0 0 0 0 4 410192
-0.039029 0.002314 0.120192 0.356397 -0.239884 -0.177152 -0.062500 0 0 0 0 0 0 4 411195
-0.039043 0.002317 0.120191 0.210180 -0.201058 -0.183367 -0.062500 0 0 0 0 0 0 4 412192
-0.039073 0.002325 0.120190 0.410091 -0.253998 -0.173162 -0.062500 0 0 0 0 0 0 4 413193
-0.039088 0.002329 0.120190 0.237580 -0.208235 -0.180498 -0.062500 0 0 0 0 0 0 4 414182
-0.039095 0.002331 0.120189 0.122985 -0.177964 -0.185058 -0.062500 0 0 0 0 0 0 4 415201
-0.039122 0.002338 0.120188 0.363349 -0.241734 -0.172784 -0.062500 0 0 0 0 0 0 4 416197
-0.039136 0.002342 0.120188 0.206650 -0.180929 -0.179295 -0.062500 0 0 0 0 0 0 4 417197
-0.039143 0.002344 0.120187 0.103843 -0.153807 -0.183486 -0.062500 0 0 0 0 0 0 4 418195
-0.039170 0.002351 0.120186 0.350217 -0.219150 -0.170832 -0.062500 0 0 0 0 0 0 4 419177
-0.039183 0.002354 0.120186 0.203666 -0.180181 -0.177325 -0.062500 0 0 0 0 0 0 4 420188
-0.039190 0.002356 0.120185 0.102342 -0.153398 -0.181536 -0.062500 0 0 0 0 0 0 4 421193
-0.039216 0.002363 0.120184 0.349489 -0.218986 -0.168703 -0.062500 0 0 0 0 0 0 4 422197
-0.039230 0.002367 0.120184 0.203312 -0.180109 -0.175269 -0.062500 0 0 0 0 0 0 4 423197
-0.039260 0.002374 0.120182 0.403270 -0.233122 -0.164454 -0.062500 0 0 0 0 0 0 4 424202
-0.039275 0.002378 0.120182 0.230778 -0.187283 -0.172242 -0.062500 0 0 0 0 0 0 4 425201
-0.039283 0.002380 0.120182 0.116101 -0.156989 -0.177069 -0.062500 0 0 0 0 0 0 4 426176
-0.039310 0.002388 0.120180 0.356484 -0.220839 -0.164088 -0.062500 0 0 0 0 0 0 4 427196
-0.039323 0.002391 0.120180 0.206902 -0.181033 -0.170955 -0.062500 0 0 0 0 0 0 4 428195
-0.039330 0.002393 0.120180 0.104052 -0.153833 -0.175394 -0.062500 0 0 0 0 0 0 4 429174
-0.039357 0.002400 0.120178 0.350443 -0.219273 -0.162023 -0.062500 0 0 0 0 0 0 4 430174
-0.039370 0.002404 0.120178 0.203882 -0.180262 -0.168903 -0.062500 0 0 0 0 0 0 4 431197
-0.039377 0.002405 0.120178 0.102538 -0.153460 -0.173345 -0.062500 0 0 0 0 0 0 4 432195
-0.039404 0.002412 0.120176 0.349722 -0.219121 -0.159757 -0.062500 0 0 0 0 0 0 4 433199
-0.039417 0.002416 0.120176 0.203529 -0.180191 -0.166733 -0.062500 0 0 0 0 0 0 4 434174
-0.039447 0.002424 0.120174 0.403558 -0.233266 -0.155311 -0.062500 0 0 0 0 0 0 4 435194
-0.039462 0.002428 0.120174 0.231074 -0.187383 -0.163501 -0.062500 0 0 0 0 0 0 4 436191
-0.039470 0.002430 0.120173 0.116309 -0.157042 -0.168617 -0.062500 0 0 0 0 0 0 4 437174
-0.039497 0.002437 0.120172 0.356733 -0.220981 -0.154932 -0.062500 0 0 0 0 0 0 4 438184
-0.039511 0.002441 0.120172 0.207141 -0.181124 -0.162207 -0.062500 0 0 0 0 0 0 4 439196
-0.039541 0.002448 0.120170 0.405433 -0.233792 -0.150535 -0.062500 0 0 0 0 0 0 4 440209
-0.039556 0.002452 0.120169 0.232104 -0.187655 -0.158954 -0.062500 0 0 0 0 0 0 4 441193
-0.039564 0.002454 0.120169 0.116877 -0.157207 -0.164210 -0.062500 0 0 0 0 0 0 4 442193
-0.039591 0.002462 0.120168 0.357048 -0.221064 -0.150181 -0.062500 0 0 0 0 0 0 4 443197
-0.039605 0.002465 0.120167 0.207377 -0.181203 -0.157621 -0.062500 0 0 0 0 0 0 4 444192
-0.039635 0.002473 0.120166 0.405657 -0.233922 -0.145663 -0.062500 0 0 0 0 0 0 4 445192
-0.039650 0.002477 0.120165 0.232267 -0.187731 -0.154306 -0.062500 0 0 0 0 0 0 4 446190
-0.039658 0.002479 0.120165 0.116996 -0.157209 -0.159712 -0.062500 0 0 0 0 0 0 4 447197
-0.039685 0.002486 0.120163 0.357202 -0.221157 -0.145311 -0.062500 0 0 0 0 0 0 4 448190
-0.039698 0.002490 0.120163 0.207505 -0.181247 -0.152948 -0.062500 0 0 0 0 0 0 4 449192
-0.039705 0.002492 0.120163 0.104484 -0.153978 -0.157878 -0.062500 0 0 0 0 0 0 4 450181
-0.039732 0.002499 0.120161 0.350885 -0.219544 -0.143055 -0.062500 0 0 0 0 0 0 4 451190
-0.039745 0.002502 0.120161 0.204356 -0.180442 -0.150656 -0.062500 0 0 0 0 0 0 4 452180
-0.039752 0.002504 0.120160 0.102910 -0.153543 -0.155600 -0.062500 0 0 0 0 0 0 4 453189
-0.039779 0.002511 0.120159 0.350127 -0.219367 -0.140574 -0.062500 0 0 0 0 0 0 4 454179
-0.039792 0.002515 0.120158 0.204031 -0.180368 -0.148252 -0.062500 0 0 0 0 0 0 4 455189
-0.039822 0.002523 0.120157 0.404102 -0.233588 -0.135654 -0.062500 0 0 0 0 0 0 4 456178
-0.039838 0.002527 0.120156 0.231639 -0.187606 -0.144703 -0.062500 0 0 0 0 0 0 4 457177
-0.039845 0.002529 0.120156 0.116773 -0.157160 -0.150368 -0.062500 0 0 0 0 0 0 4 458189
-0.039872 0.002536 0.120154 0.357175 -0.221216 -0.135271 -0.062500 0 0 0 0 0 0 4 459178
-0.039886 0.002539 0.120154 0.207648 -0.181326 -0.143245 -0.062500 0 0 0 0 0 0 4 460188
-0.039916 0.002547 0.120152 0.406011 -0.234099 -0.130402 -0.062500 0 0 0 0 0 0 4 461179
-0.039931 0.002551 0.120151 0.232671 -0.187877 -0.139694 -0.062500 0 0 0 0 0 0 4 462188
-0.039939 0.002553 0.120151 0.104088 -0.136219 -0.145505 -0.062500 0 0 0 0 0 0 4 463180
-0.039966 0.002561 0.120150 0.344283 -0.200229 -0.130069 -0.062500 0 0 0 0 0 0 4 464188
-0.039980 0.002564 0.120149 0.194647 -0.160280 -0.138246 -0.062500 0 0 0 0 0 0 4 465178
-0.040010 0.002572 0.120147 0.392975 -0.213109 -0.125091 -0.062500 0 0 0 0 0 0 4 466188
-0.040025 0.002576 0.120146 0.219618 -0.166831 -0.134569 -0.062500 0 0 0 0 0 0 4 467179
-0.040033 0.002578 0.120146 0.104208 -0.136243 -0.140539 -0.062500 0 0 0 0 0 0 4 468188
-0.040060 0.002585 0.120145 0.344439 -0.200302 -0.124737 -0.062500 0 0 0 0 0 0 4 469177
-0.040074 0.002589 0.120144 0.194773 -0.160349 -0.133111 -0.062500 0 0 0 0 0 0 4 470188
-0.040104 0.002597 0.120142 0.393110 -0.213171 -0.119645 -0.062500 0 0 0 0 0 0 4 471177
-0.040119 0.002601 0.120142 0.219759 -0.166894 -0.129382 -0.062500 0 0 0 0 0 0 4 472188
-0.040127 0.002603 0.120141 0.104327 -0.136264 -0.135461 -0.062500 0 0 0 0 0 0 4 473177
-0.040154 0.002610 0.120140 0.344530 -0.200398 -0.119301 -0.062500 0 0 0 0 0 0 4 474180
-0.040168 0.002614 0.120139 0.194893 -0.160379 -0.127872 -0.062500 0 0 0 0 0 0 4 475188
-0.040198 0.002622 0.120137 0.393265 -0.213248 -0.114099 -0.062500 0 0 0 0 0 0 4 476177
-0.040213 0.002626 0.120137 0.219889 -0.166911 -0.124059 -0.062500 0 0 0 0 0 0 4 477188
-0.040214 0.002640 0.120149 0.009325 -0.294293 -0.316073 -0.062500 0 0 0 0 0 0 4 478177
-0.040236 0.002653 0.120154 0.265517 -0.292721 -0.228649 -0.062500 0 0 0 0 0 0 4 479188
-0.040246 0.002660 0.120156 0.142298 -0.206707 -0.189690 -0.062500 0 0 0 0 0 0 4 480191
-0.040251 0.002663 0.120157 0.059629 -0.155671 -0.172127 -0.062500 0 0 0 0 0 0 4 481196
-0.040276 0.002671 0.120156 0.319578 -0.209831 -0.144479 -0.062500 0 0 0 0 0 0 4 482190
-0.040289 0.002674 0.120155 0.181296 -0.164981 -0.148298 -0.062500 0 0 0 0 0 0 4 483188
-0.040319 0.002683 0.120154 0.386019 -0.215536 -0.131855 -0.062500 0 0 0 0 0 0 4 484195
-0.040334 0.002687 0.120153 0.216131 -0.168070 -0.141070 -0.062500 0 0 0 0 0 0 4 485186
-0.040365 0.002695 0.120151 0.404120 -0.217169 -0.126932 -0.062500 0 0 0 0 0 0 4 486190
-0.040381 0.002699 0.120150 0.225496 -0.168950 -0.137341 -0.062500 0 0 0 0 0 0 4 487196
-0.040388 0.002701 0.120150 0.107324 -0.137347 -0.143846 -0.062500 0 0 0 0 0 0 4 488184
-0.040416 0.002708 0.120148 0.346277 -0.201023 -0.126695 -0.062500 0 0 0 0 0 0 4 489193
-0.040430 0.002712 0.120148 0.195956 -0.160732 -0.135787 -0.062500 0 0 0 0 0 0 4 490181
-0.040437 0.002714 0.120147 0.092389 -0.133204 -0.141691 -0.062500 0 0 0 0 0 0 4 491196
-0.040463 0.002721 0.120146 0.338730 -0.198975 -0.124040 -0.062500 0 0 0 0 0 0 4 492191
-0.040477 0.002725 0.120145 0.192180 -0.159702 -0.133098 -0.062500 0 0 0 0 0 0 4 493188
-0.040484 0.002726 0.120145 0.090498 -0.132687 -0.138991 -0.062500 0 0 0 0 0 0 4 494190
-0.040510 0.002733 0.120143 0.337802 -0.198740 -0.121116 -0.062500 0 0 0 0 0 0 4 495193
-0.040524 0.002737 0.120142 0.191755 -0.159620 -0.130238 -0.062500 0 0 0 0 0 0 4 496200
-0.040554 0.002745 0.120140 0.391993 -0.213038 -0.115271 -0.062500 0 0 0 0 0 0 4 497190
-0.040569 0.002749 0.120140 0.219545 -0.166893 -0.125996 -0.062500 0 0 0 0 0 0 4 498200
-0.040577 0.002751 0.120139 0.104401 -0.136319 -0.132749 -0.062500 0 0 0 0 0 0 4 499198
-0.040604 0.002758 0.120137 0.344912 -0.200600 -0.114849 -0.062500 0 0 0 0 0 0 4 500194
-0.040618 0.002762 0.120137 0.195431 -0.160581 -0.124309 -0.062500 0 0 0 0 0 0 4 501194
-0.040648 0.002770 0.120135 0.381476 -0.192066 -0.109101 -0.062500 0 0 0 0 0 0 4 502190
-0.040664 0.002774 0.120134 0.208153 -0.145643 -0.120085 -0.062500 0 0 0 0 0 0 4 503194
-0.040671 0.002776 0.120134 0.092537 -0.114931 -0.126946 -0.062500 0 0 0 0 0 0 4 504190
-0.040699 0.002783 0.120132 0.332798 -0.179202 -0.108721 -0.062500 0 0 0 0 0 0 4 505189
-0.040712 0.002787 0.120131 0.183215 -0.139102 -0.118376 -0.062500 0 0 0 0 0 0 4 506199
-0.040719 0.002789 0.120131 0.079877 -0.111658 -0.124654 -0.062500 0 0 0 0 0 0 4 507188
-0.040746 0.002796 0.120129 0.326407 -0.177556 -0.105909 -0.062500 0 0 0 0 0 0 4 508196
-0.040760 0.002799 0.120128 0.180026 -0.138301 -0.115491 -0.062500 0 0 0 0 0 0 4 509193
-0.040767 0.002801 0.120128 0.078268 -0.111251 -0.121763 -0.062500 0 0 0 0 0 0 4 510192
-0.040793 0.002808 0.120126 0.325638 -0.177383 -0.102819 -0.062500 0 0 0 0 0 0 4 511191
-0.040807 0.002812 0.120125 0.179639 -0.138192 -0.112488 -0.062500 0 0 0 0 0 0 4 512190
-0.040837 0.002820 0.120123 0.379940 -0.191753 -0.096591 -0.062500 0 0 0 0 0 0 4 513188
-0.040852 0.002824 0.120122 0.207532 -0.145495 -0.107968 -0.062500 0 0 0 0 0 0 4 514197
-0.040860 0.002826 0.120122 0.092311 -0.114893 -0.115106 -0.062500 0 0 0 0 0 0 4 515175
-0.040887 0.002833 0.120120 0.332779 -0.179287 -0.096192 -0.062500 0 0 0 0 0 0 4 516193
-0.040901 0.002837 0.120119 0.183350 -0.139186 -0.106182 -0.062500 0 0 0 0 0 0 4 517194
-0.040931 0.002845 0.120117 0.381872 -0.192253 -0.090092 -0.062500 0 0 0 0 0 0 4 518188
-0.040947 0.002849 0.120116 0.208564 -0.145779 -0.101696 -0.062500 0 0 0 0 0 0 4 519197
-0.040954 0.002851 0.120116 0.092873 -0.115043 -0.109002 -0.062500 0 0 0 0 0 0 4 520193
-0.040982 0.002858 0.120114 0.333144 -0.179388 -0.089719 -0.062500 0 0 0 0 0 0 4 521183
-0.040995 0.002862 0.120113 0.183583 -0.139259 -0.099897 -0.062500 0 0 0 0 0 0 4 522197
-0.041002 0.002864 0.120113 0.080172 -0.111735 -0.106530 -0.062500 0 0 0 0 0 0 4 523192
-0.041029 0.002871 0.120111 0.326716 -0.177756 -0.086746 -0.062500 0 0 0 0 0 0 4 524192
-0.041043 0.002874 0.120110 0.180357 -0.138420 -0.096872 -0.062500 0 0 0 0 0 0 4 525191
-0.041073 0.002882 0.120108 0.380456 -0.191976 -0.080260 -0.062500 0 0 0 0 0 0 4 526192
-0.041088 0.002886 0.120107 0.207977 -0.145677 -0.092128 -0.062500 0 0 0 0 0 0 4 527188
-0.041096 0.002888 0.120107 0.092631 -0.114981 -0.099644 -0.062500 0 0 0 0 0 0 4 528170
-0.041123 0.002896 0.120105 0.333091 -0.179455 -0.079822 -0.062500 0 0 0 0 0 0 4 529188
-0.041137 0.002899 0.120104 0.183665 -0.139282 -0.090264 -0.062500 0 0 0 0 0 0 4 530189
-0.041144 0.002901 0.120104 0.080272 -0.111756 -0.097102 -0.062500 0 0 0 0 0 0 4 531195
-0.041171 0.002908 0.120102 0.326840 -0.177840 -0.076770 -0.062500 0 0 0 0 0 0 4 532187
-0.041185 0.002912 0.120101 0.180535 -0.138502 -0.087155 -0.062500 0 0 0 0 0 0 4 533188
-0.041215 0.002920 0.120099 0.380655 -0.192073 -0.070089 -0.062500 0 0 0 0 0 0 4 534178
-0.041230 0.002924 0.120098 0.208191 -0.145742 -0.082291 -0.062500 0 0 0 0 0 0 4 535188
-0.041238 0.002926 0.120097 0.092806 -0.115017 -0.090006 -0.062500 0 0 0 0 0 0 4 536182
-0.041265 0.002933 0.120095 0.333250 -0.179537 -0.069663 -0.062500 0 0 0 0 0 0 4 537186
-0.041279 0.002937 0.120095 0.183837 -0.139369 -0.080391 -0.062500 0 0 0 0 0 0 4 538177
-0.041309 0.002945 0.120092 0.382405 -0.192580 -0.063101 -0.062500 0 0 0 0 0 0 4 539187
-0.041325 0.002949 0.120091 0.209141 -0.146009 -0.075566 -0.062500 0 0 0 0 0 0 4 540176
-0.041333 0.002951 0.120091 0.093318 -0.115138 -0.083407 -0.062500 0 0 0 0 0 0 4 541175
-0.041360 0.002958 0.120089 0.333573 -0.179663 -0.062724 -0.062500 0 0 0 0 0 0 4 542186
-0.041374 0.002962 0.120088 0.184090 -0.139432 -0.073652 -0.062500 0 0 0 0 0 0 4 543177
-0.041381 0.002964 0.120088 0.080569 -0.111835 -0.080779 -0.062500 0 0 0 0 0 0 4 544187
-0.041407 0.002971 0.120086 0.327122 -0.178008 -0.059523 -0.062500 0 0 0 0 0 0 4 545176
-0.041421 0.002974 0.120085 0.180837 -0.138622 -0.070380 -0.062500 0 0 0 0 0 0 4 546186
-0.041451 0.002982 0.120083 0.370887 -0.170489 -0.052563 -0.062500 0 0 0 0 0 0 4 547190
-0.041467 0.002987 0.120082 0.198438 -0.124107 -0.065330 -0.062500 0 0 0 0 0 0 4 548176
-0.041498 0.002995 0.120079 0.385020 -0.174164 -0.048231 -0.062500 0 0 0 0 0 0 4 549186
-0.041514 0.002999 0.120078 0.205638 -0.125969 -0.061473 -0.062500 0 0 0 0 0 0 4 550175
-0.041522 0.003001 0.120078 0.086652 -0.094280 -0.069756 -0.062500 0 0 0 0 0 0 4 551187
-0.041549 0.003008 0.120076 0.325328 -0.158437 -0.048461 -0.062500 0 0 0 0 0 0 4 552175
-0.041563 0.003012 0.120075 0.175027 -0.117981 -0.059790 -0.062500 0 0 0 0 0 0 4 553185
-0.041570 0.003014 0.120074 0.071075 -0.090240 -0.067175 -0.062500 0 0 0 0 0 0 4 554175
-0.041597 0.003021 0.120072 0.317412 -0.156412 -0.045234 -0.062500 0 0 0 0 0 0 4 555186
-0.041611 0.003025 0.120071 0.171081 -0.116935 -0.056426 -0.062500 0 0 0 0 0 0 4 556175
-0.041617 0.003026 0.120071 0.069088 -0.089729 -0.063771 -0.062500 0 0 0 0 0 0 4 557176
-0.041644 0.003034 0.120069 0.316440 -0.156167 -0.041624 -0.062500 0 0 0 0 0 0 4 558186
-0.041658 0.003037 0.120068 0.170605 -0.116855 -0.052909 -0.062500 0 0 0 0 0 0 4 559177
-0.041688 0.003045 0.120066 0.370976 -0.170619 -0.034335 -0.062500 0 0 0 0 0 0 4 560185
-0.041703 0.003049 0.120065 0.198705 -0.124209 -0.047585 -0.062500 0 0 0 0 0 0 4 561175
-0.041735 0.003058 0.120062 0.385325 -0.174346 -0.029785 -0.062500 0 0 0 0 0 0 4 562200
-0.041750 0.003062 0.120061 0.206000 -0.126122 -0.043572 -0.062500 0 0 0 0 0 0 4 563189
-0.041782 0.003070 0.120059 0.389088 -0.175347 -0.025830 -0.062500 0 0 0 0 0 0 4 564201
-0.041798 0.003074 0.120058 0.207946 -0.126594 -0.039824 -0.062500 0 0 0 0 0 0 4 565190
-0.041806 0.003076 0.120057 0.087907 -0.094618 -0.048593 -0.062500 0 0 0 0 0 0 4 566180
-0.041833 0.003084 0.120055 0.326113 -0.158721 -0.026281 -0.062500 0 0 0 0 0 0 4 567192
-0.041847 0.003087 0.120054 0.175630 -0.118162 -0.038148 -0.062500 0 0 0 0 0 0 4 568182
-0.041854 0.003089 0.120054 0.071495 -0.090365 -0.045903 -0.062500 0 0 0 0 0 0 4 569197
-0.041881 0.003096 0.120051 0.317806 -0.156600 -0.022910 -0.062500 0 0 0 0 0 0 4 570194
-0.041895 0.003100 0.120050 0.171444 -0.117089 -0.034626 -0.062500 0 0 0 0 0 0 4 571197
-0.041925 0.003108 0.120048 0.371583 -0.170856 -0.015336 -0.062500 0 0 0 0 0 0 4 572189
-0.041941 0.003112 0.120047 0.199184 -0.124391 -0.029094 -0.062500 0 0 0 0 0 0 4 573192
-0.041972 0.003120 0.120044 0.385749 -0.174570 -0.010617 -0.062500 0 0 0 0 0 0 4 574193
-0.041988 0.003125 0.120043 0.206405 -0.126242 -0.024939 -0.062500 0 0 0 0 0 0 4 575192
-0.041988 0.003139 0.120056 -0.005270 -0.252202 -0.218672 -0.062500 0 0 0 0 0 0 4 576169
-0.042011 0.003152 0.120060 0.247822 -0.250558 -0.126732 -0.062500 0 0 0 0 0 0 4 577168
-0.042021 0.003159 0.120062 0.123021 -0.164090 -0.091656 -0.062500 0 0 0 0 0 0 4 578187
-0.042049 0.003168 0.120060 0.341358 -0.193804 -0.048604 -0.062500 0 0 0 0 0 0 4 579183
-0.042064 0.003173 0.120060 0.181321 -0.135512 -0.051753 -0.062500 0 0 0 0 0 0 4 580192
-0.042071 0.003175 0.120060 0.073370 -0.098903 -0.055587 -0.062500 0 0 0 0 0 0 4 581192
-0.042098 0.003183 0.120058 0.318387 -0.160925 -0.029791 -0.062500 0 0 0 0 0 0 4 582192
-0.042112 0.003186 0.120057 0.171697 -0.119254 -0.041020 -0.062500 0 0 0 0 0 0 4 583192
-0.042118 0.003188 0.120056 0.069500 -0.090902 -0.048629 -0.062500 0 0 0 0 0 0 4 584168
-0.042145 0.003195 0.120054 0.310147 -0.135672 -0.024349 -0.062500 0 0 0 0 0 0 4 585188
-0.042159 0.003199 0.120053 0.164426 -0.096038 -0.036471 -0.062500 0 0 0 0 0 0 4 586178
-0.042189 0.003207 0.120050 0.364923 -0.149777 -0.016265 -0.062500 0 0 0 0 0 0 4 587193
-0.042205 0.003211 0.120049 0.192704 -0.103237 -0.030622 -0.062500 0 0 0 0 0 0 4 588189
-0.042234 0.003203 0.120058 0.350987 0.062223 -0.171978 -0.062500 0 0 0 0 0 0 4 589188
-0.042247 0.003199 0.120062 0.163394 0.026825 -0.127161 -0.062500 0 0 0 0 0 0 4 590168
-0.042253 0.003196 0.120064 0.051101 -0.003721 -0.095445 -0.062500 0 0 0 0 0 0 4 591185
-0.042279 0.003202 0.120063 0.299280 -0.101966 -0.051033 -0.062500 0 0 0 0 0 0 4 592255
-0.042292 0.003204 0.120062 0.156667 -0.078863 -0.054161 -0.062500 0 0 0 0 0 0 4 593250
-0.042322 0.003212 0.120060 0.360034 -0.141187 -0.029238 -0.062500 0 0 0 0 0 0 4 594261
-0.042337 0.003215 0.120059 0.189836 -0.098896 -0.041887 -0.062500 0 0 0 0 0 0 4 595252
-0.042369 0.003224 0.120056 0.377841 -0.151379 -0.021261 -0.062500 0 0 0 0 0 0 4 596267
-0.042384 0.003228 0.120055 0.199326 -0.104088 -0.036026 -0.062500 0 0 0 0 0 0 4 597230
-0.042392 0.003230 0.120055 0.080468 -0.072715 -0.045434 -0.062500 0 0 0 0 0 0 4 598230
-0.042420 0.003237 0.120052 0.319363 -0.137464 -0.020843 -0.062500 0 0 0 0 0 0 4 599234
-0.042434 0.003241 0.120051 0.169338 -0.096962 -0.033767 -0.062500 0 0 0 0 0 0 4 600228
-0.042441 0.003243 0.120051 0.065195 -0.069154 -0.042300 -0.062500 0 0 0 0 0 0 4 601220
-0.042468 0.003250 0.120048 0.311635 -0.135672 -0.017079 -0.062500 0 0 0 0 0 0 4 602220
-0.042482 0.003254 0.120047 0.165445 -0.096064 -0.029892 -0.062500 0 0 0 0 0 0 4 603216
-0.042512 0.003262 0.120045 0.365664 -0.150038 -0.008738 -0.062500 0 0 0 0 0 0 4 604250
-0.042527 0.003266 0.120043 0.193359 -0.103432 -0.023798 -0.062500 0 0 0 0 0 0 4 605252
-0.042535 0.003268 0.120043 0.077518 -0.072426 -0.033394 -0.062500 0 0 0 0 0 0 4 606541
-0.042563 0.003275 0.120040 0.317967 -0.137365 -0.008252 -0.062500 0 0 0 0 0 0 4 607380
-0.042577 0.003279 0.120039 0.168712 -0.096938 -0.021448 -0.062500 0 0 0 0 0 0 4 608249
-0.042584 0.003281 0.120039 0.064944 -0.069144 -0.030170 -0.062500 0 0 0 0 0 0 4 609253
-0.042611 0.003288 0.120036 0.311600 -0.135721 -0.004406 -0.062500 0 0 0 0 0 0 4 610220
-0.042624 0.003292 0.120035 0.165523 -0.096141 -0.017457 -0.062500 0 0 0 0 0 0 4 611247
-0.042631 0.003293 0.120035 0.063366 -0.068726 -0.026137 -0.062500 0 0 0 0 0 0 4 612243
-0.042658 0.003301 0.120032 0.310776 -0.135541 -0.000157 -0.062500 0 0 0 0 0 0 4 613257
-0.042672 0.003304 0.120031 0.165152 -0.096065 -0.013292 -0.062500 0 0 0 0 0 0 4 614221
-0.042702 0.003312 0.120029 0.365661 -0.150126 0.008463 -0.062500 0 0 0 0 0 0 4 615223
-0.042718 0.003316 0.120027 0.193493 -0.103485 -0.007010 -0.062500 0 0 0 0 0 0 4 616221
-0.042726 0.003318 0.120027 0.077679 -0.072465 -0.016878 -0.062500 0 0 0 0 0 0 4 617219
-0.042730 0.003320 0.120026 0.015646 -0.056054 -0.021749 -0.062500 0 0 0 0 0 0 4 618249
-0.042755 0.003326 0.120024 0.286168 -0.129084 0.006664 -0.062500 0 0 0 0 0 0 4 619249
-0.042768 0.003330 0.120023 0.152612 -0.092818 -0.005678 -0.062500 0 0 0 0 0 0 4 620229
-0.042798 0.003338 0.120020 0.359312 -0.148525 0.016849 -0.062500 0 0 0 0 0 0 4 621242
-0.042813 0.003342 0.120019 0.190352 -0.102715 0.001366 -0.062500 0 0 0 0 0 0 4 622226
-0.042821 0.003344 0.120018 0.076128 -0.072081 -0.008510 -0.062500 0 0 0 0 0 0 4 623251
-0.042825 0.003345 0.120018 0.014865 -0.055836 -0.013423 -0.062500 0 0 0 0 0 0 4 624228
-0.042850 0.003352 0.120016 0.285805 -0.129070 0.015378 -0.062500 0 0 0 0 0 0 4 625246
-0.042863 0.003355 0.120015 0.152485 -0.092783 0.002887 -0.062500 0 0 0 0 0 0 4 626227
-0.042893 0.003363 0.120012 0.359345 -0.148561 0.025753 -0.062500 0 0 0 0 0 0 4 627244
-0.042909 0.003367 0.120011 0.190447 -0.102730 0.010084 -0.062500 0 0 0 0 0 0 4 628250
-0.042917 0.003369 0.120010 0.076204 -0.072110 0.000037 -0.062500 0 0 0 0 0 0 4 629254
-0.042944 0.003377 0.120007 0.317473 -0.137380 0.026591 -0.062500 0 0 0 0 0 0 4 630243
-0.042958 0.003380 0.120006 0.168752 -0.097017 0.012725 -0.062500 0 0 0 0 0 0 4 631228
-0.042965 0.003382 0.120006 0.065131 -0.069196 0.003532 -0.062500 0 0 0 0 0 0 4 632244
-0.042992 0.003389 0.120003 0.311847 -0.135967 0.030724 -0.062500 0 0 0 0 0 0 4 633226
-0.043006 0.003393 0.120002 0.165915 -0.096288 0.016954 -0.062500 0 0 0 0 0 0 4 634242
-0.043013 0.003395 0.120001 0.063691 -0.068857 0.007798 -0.062500 0 0 0 0 0 0 4 635175
-0.043040 0.003402 0.119999 0.311121 -0.135780 0.035202 -0.062500 0 0 0 0 0 0 4 636184
-0.043053 0.003406 0.119998 0.162171 -0.076116 0.021378 -0.062500 0 0 0 0 0 0 4 637173
-0.043060 0.003408 0.119997 0.060100 -0.048721 0.012175 -0.062500 0 0 0 0 0 0 4 638184
-0.043087 0.003415 0.119994 0.307634 -0.115685 0.039750 -0.062500 0 0 0 0 0 0 4 639173
-0.043101 0.003418 0.119993 0.162163 -0.076144 0.025849 -0.062500 0 0 0 0 0 0 4 640183
-0.043108 0.003420 0.119993 0.060143 -0.048758 0.016575 -0.062500 0 0 0 0 0 0 4 641184
-0.043135 0.003427 0.119990 0.307678 -0.115730 0.044363 -0.062500 0 0 0 0 0 0 4 642174
-0.043149 0.003431 0.119989 0.162224 -0.076147 0.030356 -0.062500 0 0 0 0 0 0 4 643184
-0.043179 0.003439 0.119986 0.362762 -0.130380 0.053583 -0.062500 0 0 0 0 0 0 4 644173
-0.043195 0.003443 0.119985 0.190722 -0.083639 0.037090 -0.062500 0 0 0 0 0 0 4 645183
-0.043203 0.003445 0.119984 0.074796 -0.052546 0.026519 -0.062500 0 0 0 0 0 0 4 646173
-0.043207 0.003446 0.119984 0.012582 -0.036048 0.021307 -0.062500 0 0 0 0 0 0 4 647184
-0.043232 0.003453 0.119981 0.283069 -0.109262 0.051628 -0.062500 0 0 0 0 0 0 4 648174
-0.043245 0.003457 0.119980 0.149668 -0.072895 0.038467 -0.062500 0 0 0 0 0 0 4 649583
-0.043275 0.003465 0.119977 0.356433 -0.128780 0.062528 -0.062500 0 0 0 0 0 0 4 650174
-0.043290 0.003469 0.119976 0.187565 -0.082848 0.046076 -0.062500 0 0 0 0 0 0 4 652419
-0.043321 0.003477 0.119973 0.375872 -0.133833 0.068696 -0.062500 0 0 0 0 0 0 4 653187
-0.043337 0.003481 0.119971 0.197535 -0.085446 0.051397 -0.062500 0 0 0 0 0 0 4 654175
-0.043346 0.003484 0.119971 0.078353 -0.053468 0.040371 -0.062500 0 0 0 0 0 0 4 655184
-0.043373 0.003491 0.119968 0.317047 -0.118225 0.068321 -0.062500 0 0 0 0 0 0 4 656182
-0.043387 0.003495 0.119967 0.167145 -0.077435 0.053575 -0.062500 0 0 0 0 0 0 4 657190
-0.043394 0.003497 0.119966 0.062786 -0.049434 0.043791 -0.062500 0 0 0 0 0 0 4 658185
-0.043421 0.003504 0.119963 0.309158 -0.116215 0.072574 -0.062500 0 0 0 0 0 0 4 659186
-0.043435 0.003507 0.119962 0.163150 -0.076442 0.057988 -0.062500 0 0 0 0 0 0 4 660186
-0.043442 0.003509 0.119961 0.060791 -0.048906 0.048293 -0.062500 0 0 0 0 0 0 4 661169
-0.043469 0.003517 0.119959 0.308127 -0.115962 0.077322 -0.062500 0 0 0 0 0 0 4 662185
-0.043481 0.003504 0.119969 0.135577 0.138065 -0.097856 -0.062500 0 0 0 0 0 0 4 663191
-0.043485 0.003497 0.119974 0.024264 0.082523 -0.048914 -0.062500 0 0 0 0 0 0 4 664188
-0.043510 0.003500 0.119974 0.278235 -0.046617 0.021252 -0.062500 0 0 0 0 0 0 4 665181
-0.043523 0.003501 0.119974 0.142164 -0.040709 0.027165 -0.062500 0 0 0 0 0 0 4 666173
-0.043529 0.003502 0.119973 0.047691 -0.030697 0.027200 -0.062500 0 0 0 0 0 0 4 667193
-0.043555 0.003509 0.119971 0.300391 -0.106775 0.061155 -0.062500 0 0 0 0 0 0 4 668186
-0.043569 0.003512 0.119970 0.158305 -0.071668 0.048569 -0.062500 0 0 0 0 0 0 4 669176
-0.043576 0.003514 0.119969 0.058125 -0.046489 0.039716 -0.062500 0 0 0 0 0 0 4 670183
-0.043603 0.003521 0.119967 0.306760 -0.114858 0.069704 -0.062500 0 0 0 0 0 0 4 671194
-0.043617 0.003525 0.119965 0.162024 -0.075779 0.055086 -0.062500 0 0 0 0 0 0 4 672188
-0.043624 0.003527 0.119965 0.060246 -0.048582 0.045280 -0.062500 0 0 0 0 0 0 4 673191
-0.043650 0.003534 0.119962 0.307975 -0.115945 0.075024 -0.062500 0 0 0 0 0 0 4 674181
-0.043664 0.003537 0.119961 0.162737 -0.076370 0.060122 -0.062500 0 0 0 0 0 0 4 675193
-0.043671 0.003539 0.119960 0.060646 -0.048885 0.050138 -0.062500 0 0 0 0 0 0 4 676186
-0.043698 0.003547 0.119957 0.308168 -0.116099 0.079964 -0.062500 0 0 0 0 0 0 4 677190
-0.043712 0.003550 0.119956 0.162887 -0.076448 0.064976 -0.062500 0 0 0 0 0 0 4 678186
-0.043719 0.003552 0.119955 0.060764 -0.048925 0.054928 -0.062500 0 0 0 0 0 0 4 679188
-0.043746 0.003559 0.119952 0.308245 -0.116142 0.084956 -0.062500 0 0 0 0 0 0 4 680190
-0.043760 0.003563 0.119951 0.162949 -0.076478 0.069871 -0.062500 0 0 0 0 0 0 4 681190
-0.043767 0.003565 0.119950 0.060801 -0.048953 0.059782 -0.062500 0 0 0 0 0 0 4 682185
-0.043771 0.003566 0.119950 0.005557 -0.034260 0.054682 -0.062500 0 0 0 0 0 0 4 683186
-0.043796 0.003573 0.119948 0.279690 -0.108656 0.087533 -0.062500 0 0 0 0 0 0 4 684184
-0.043809 0.003576 0.119946 0.148334 -0.072665 0.073634 -0.062500 0 0 0 0 0 0 4 685185
-0.043815 0.003578 0.119946 0.053342 -0.047031 0.064059 -0.062500 0 0 0 0 0 0 4 686183
-0.043842 0.003585 0.119943 0.304537 -0.115247 0.094748 -0.062500 0 0 0 0 0 0 4 687185
-0.043856 0.003589 0.119942 0.161116 -0.076027 0.079611 -0.062500 0 0 0 0 0 0 4 688183
-0.043861 0.003574 0.119952 0.033136 0.165375 -0.091005 -0.062500 0 0 0 0 0 0 4 689184
-0.043862 0.003566 0.119957 -0.031077 0.097071 -0.037756 -0.062500 0 0 0 0 0 0 4 690182
-0.043885 0.003569 0.119957 0.249629 -0.039339 0.036421 -0.062500 0 0 0 0 0 0 4 691190
-0.043897 0.003570 0.119957 0.127714 -0.037059 0.043022 -0.062500 0 0 0 0 0 0 4 692186
-0.043902 0.003571 0.119957 0.040375 -0.028843 0.043242 -0.062500 0 0 0 0 0 0 4 693186
-0.043929 0.003577 0.119955 0.296836 -0.106061 0.078926 -0.062500 0 0 0 0 0 0 4 694187
-0.043942 0.003581 0.119953 0.156728 -0.071378 0.065854 -0.062500 0 0 0 0 0 0 4 695186
-0.043949 0.003582 0.119953 0.057484 -0.046362 0.056629 -0.062500 0 0 0 0 0 0 4 696184
[truncated: 2,522,315 more chars]
