# Supplementary material for: Increasing Patient Engagement in Rehabilitation Exercises Using Computer-Based Citizen Science
Source: PLoS One. 2015 Mar 20;10(3):e0117013. doi: 10.1371/journal.pone.0117013 (PMC4368773; doi:10.1371/journal.pone.0117013)
Supplement: S1 Dataset — (ZIP) [file pone.0117013.s001.zip › Dataset_S1/H8/H8_with.dat]

-0.011110 -0.025089 0.170138 -2.504388 -3.376027 -1.874418 -0.000000 1 0 0 0 0 0 0 973
-0.011002 -0.024979 0.170198 -1.643168 -1.748990 -0.992945 -0.000031 1 0 0 0 0 0 0 1970
-0.010897 -0.024857 0.170266 -1.518081 -1.739041 -1.026180 -0.000063 1 0 0 0 0 0 0 2973
-0.010807 -0.024744 0.170327 -1.310008 -1.608890 -0.971441 -0.000094 1 0 0 0 0 0 0 3970
-0.010724 -0.024636 0.170385 -1.192200 -1.520869 -0.949229 -0.000125 1 0 0 0 0 0 0 4978
-0.010647 -0.024569 0.170433 -1.099444 -0.962382 -0.830055 -0.000155 1 0 0 0 0 0 0 5943
-0.010571 -0.024485 0.170485 -1.083399 -1.122580 -0.893491 -0.000188 1 0 0 0 0 0 0 6976
-0.010507 -0.024408 0.170529 -0.903846 -1.037490 -0.821685 -0.000219 1 0 0 0 0 0 0 7974
-0.010440 -0.024358 0.170569 -0.936886 -0.669754 -0.795061 -0.000250 1 0 0 0 0 0 0 8969
-0.010394 -0.024314 0.170598 -0.654494 -0.534806 -0.664221 -0.000281 1 0 0 0 0 0 0 9970
-0.010346 -0.024258 0.170631 -0.657706 -0.665874 -0.725074 -0.000312 1 0 0 0 0 0 0 10966
-0.010296 -0.024197 0.170666 -0.670693 -0.749189 -0.778249 -0.000344 1 0 0 0 0 0 0 11971
-0.010259 -0.024148 0.170692 -0.504310 -0.580516 -0.694390 -0.000375 1 0 0 0 0 0 0 12975
-0.010215 -0.024089 0.170724 -0.576999 -0.671663 -0.777969 -0.000406 1 0 0 0 0 0 0 13971
-0.010146 -0.024035 0.170753 -0.898230 -0.625313 -0.782815 -0.000433 1 0 0 0 0 0 0 14829
-0.010099 -0.023990 0.170777 -0.641535 -0.485639 -0.731708 -0.000469 1 0 0 0 0 0 0 15975
-0.010029 -0.023942 0.170803 -0.916257 -0.494061 -0.778128 -0.000500 1 0 0 0 0 0 0 16970
-0.009969 -0.023885 0.170834 -0.819542 -0.612999 -0.874781 -0.000531 1 0 0 0 0 0 0 17969
-0.009905 -0.023846 0.170854 -0.844648 -0.364193 -0.762492 -0.000562 1 0 0 0 0 0 0 18971
-0.009826 -0.023802 0.170878 -1.038784 -0.404608 -0.826161 -0.000594 1 0 0 0 0 0 0 19969
-0.009754 -0.023771 0.170895 -0.979390 -0.230395 -0.758339 -0.000625 1 0 0 0 0 0 0 20973
-0.009691 -0.023722 0.170921 -0.835192 -0.431965 -0.905139 -0.000656 1 0 0 0 0 0 0 21970
-0.009627 -0.023689 0.170939 -0.846735 -0.245523 -0.827963 -0.000687 1 0 0 0 0 0 0 22973
-0.009582 -0.023655 0.170957 -0.590737 -0.220937 -0.844152 -0.000719 1 0 0 0 0 0 0 23973
-0.009513 -0.023613 0.170980 -0.878706 -0.311200 -0.933695 -0.000750 1 0 0 0 0 0 0 24968
-0.009465 -0.023574 0.171000 -0.617757 -0.265103 -0.931620 -0.000781 1 0 0 0 0 0 0 25951
-0.009439 -0.023515 0.171018 -0.311066 -0.520807 -0.931838 -0.000813 1 0 0 0 0 0 0 26976
-0.009393 -0.023476 0.171032 -0.546747 -0.267828 -0.890884 -0.000840 1 0 0 0 0 0 0 27843
-0.009370 -0.023456 0.171039 -0.259397 0.008939 -0.820043 -0.000874 1 0 0 0 0 0 0 28954
-0.009325 -0.023438 0.171047 -0.519957 0.070829 -0.855216 -0.000906 1 0 0 0 0 0 0 29969
-0.009289 -0.023412 0.171060 -0.417270 -0.010776 -0.946854 -0.000937 1 0 0 0 0 0 0 30951
-0.009237 -0.023391 0.171071 -0.611063 0.046977 -0.954189 -0.000968 1 0 0 0 0 0 0 31961
-0.009178 -0.023372 0.171081 -0.731951 0.091984 -0.965743 -0.001000 1 0 0 0 0 0 0 32967
-0.009127 -0.023370 0.171081 -0.622068 0.332277 -0.863975 -0.001031 1 0 0 0 0 0 0 33967
-0.009078 -0.023338 0.171086 -0.590194 -0.019246 -0.927865 -0.001062 1 0 0 0 0 0 0 34942
-0.009041 -0.023306 0.171097 -0.436446 -0.053026 -1.047173 -0.001094 1 0 0 0 0 0 0 35969
-0.009001 -0.023297 0.171098 -0.441789 0.262479 -0.947860 -0.001124 1 0 0 0 0 0 0 36951
-0.008958 -0.023263 0.171103 -0.493618 -0.040645 -1.005900 -0.001152 1 0 0 0 0 0 0 37846
-0.008936 -0.023245 0.171105 -0.211548 0.164034 -1.006450 -0.001188 1 0 0 0 0 0 0 38976
-0.008902 -0.023205 0.171110 -0.349523 -0.090366 -1.068222 -0.001219 1 0 0 0 0 0 0 39970
-0.008864 -0.023193 0.171109 -0.405881 0.255260 -1.004173 -0.001250 1 0 0 0 0 0 0 40963
-0.008845 -0.023187 0.171108 -0.162075 0.378648 -1.033695 -0.001281 1 0 0 0 0 0 0 41968
-0.008824 -0.023170 0.171102 -0.149909 0.251707 -0.999926 -0.001311 1 0 0 0 0 0 0 42940
-0.008780 -0.023154 0.171104 -0.460320 0.262291 -1.118359 -0.001343 1 0 0 0 0 0 0 43963
-0.008737 -0.023154 0.171101 -0.471654 0.485132 -1.080908 -0.001374 1 0 0 0 0 0 0 44956
-0.008695 -0.023162 0.171095 -0.463674 0.627977 -1.065472 -0.001406 1 0 0 0 0 0 0 45960
-0.008652 -0.023175 0.171087 -0.458144 0.709823 -1.069768 -0.001437 1 0 0 0 0 0 0 46953
-0.008620 -0.023167 0.171079 -0.321925 0.462550 -1.077574 -0.001468 1 0 0 0 0 0 0 47962
-0.008583 -0.023172 0.171070 -0.372554 0.611458 -1.101023 -0.001500 1 0 0 0 0 0 0 48963
-0.008574 -0.023153 0.171065 -0.004184 0.315462 -1.176666 -0.001531 1 0 0 0 0 0 0 49952
-0.008549 -0.023151 0.171058 -0.182100 0.535329 -1.180863 -0.001562 1 0 0 0 0 0 0 50962
-0.008526 -0.023136 0.171050 -0.174716 0.392813 -1.183498 -0.001593 1 0 0 0 0 0 0 51952
-0.008503 -0.023115 0.171041 -0.160875 0.302252 -1.196883 -0.001625 1 0 0 0 0 0 0 52961
-0.008501 -0.023082 0.171036 0.120098 0.153275 -1.274520 -0.001656 1 0 0 0 0 0 0 53954
-0.008480 -0.023074 0.171029 -0.113464 0.473168 -1.280044 -0.001687 1 0 0 0 0 0 0 54960
-0.008458 -0.023056 0.171021 -0.135231 0.382708 -1.282913 -0.001718 1 0 0 0 0 0 0 55936
-0.008436 -0.023033 0.171012 -0.136168 0.318718 -1.296921 -0.001750 1 0 0 0 0 0 0 56960
-0.008404 -0.023030 0.171003 -0.266961 0.586318 -1.323989 -0.001781 1 0 0 0 0 0 0 57961
-0.008377 -0.023014 0.170993 -0.212401 0.458667 -1.342747 -0.001812 1 0 0 0 0 0 0 58952
-0.008342 -0.023015 0.170984 -0.304200 0.670436 -1.372201 -0.001843 1 0 0 0 0 0 0 59961
-0.008313 -0.023002 0.170975 -0.229203 0.512148 -1.391834 -0.001874 1 0 0 0 0 0 0 60951
-0.008278 -0.023004 0.170966 -0.310620 0.708565 -1.421770 -0.001906 1 0 0 0 0 0 0 61962
-0.008249 -0.022990 0.170956 -0.230529 0.542583 -1.442125 -0.001937 1 0 0 0 0 0 0 62973
-0.008214 -0.022992 0.170947 -0.309314 0.734846 -1.471641 -0.001968 1 0 0 0 0 0 0 63963
-0.008185 -0.022979 0.170937 -0.228079 0.566633 -1.491659 -0.002000 1 0 0 0 0 0 0 64960
-0.008170 -0.022973 0.170933 -0.033219 0.651734 -1.580933 -0.002030 1 0 0 0 0 0 0 65949
-0.008152 -0.022956 0.170925 -0.058741 0.522116 -1.576599 -0.002062 1 0 0 0 0 0 0 66966
-0.008142 -0.022948 0.170922 0.057840 0.637726 -1.649143 -0.002094 1 0 0 0 0 0 0 67972
-0.008127 -0.022929 0.170915 -0.010055 0.524480 -1.634973 -0.002124 1 0 0 0 0 0 0 68953
-0.008119 -0.022920 0.170911 0.085044 0.649460 -1.703563 -0.002156 1 0 0 0 0 0 0 69970
-0.008104 -0.022901 0.170905 0.006222 0.541171 -1.687664 -0.002187 1 0 0 0 0 0 0 70970
-0.008096 -0.022892 0.170901 0.095890 0.668497 -1.754882 -0.002219 1 0 0 0 0 0 0 71968
-0.008081 -0.022873 0.170894 0.014166 0.561320 -1.738442 -0.002250 1 0 0 0 0 0 0 72969
-0.008087 -0.022880 0.170882 0.275394 0.901552 -1.686775 -0.002281 1 0 0 0 0 0 0 73966
-0.008078 -0.022870 0.170871 0.121112 0.717258 -1.719735 -0.002312 1 0 0 0 0 0 0 74969
-0.008074 -0.022865 0.170866 0.158965 0.784751 -1.820557 -0.002343 1 0 0 0 0 0 0 75938
-0.008074 -0.022865 0.170849 0.223374 0.855668 -1.702491 -0.002374 1 0 0 0 0 0 0 76936
-0.008053 -0.022874 0.170836 -0.046378 0.994712 -1.768473 -0.002406 1 0 0 0 0 0 0 77970
-0.008065 -0.022872 0.170820 0.368218 0.885031 -1.756701 -0.002437 1 0 0 0 0 0 0 78970
-0.008050 -0.022881 0.170808 0.053791 1.011271 -1.825125 -0.002469 1 0 0 0 0 0 0 79971
-0.008044 -0.022887 0.170787 0.150389 1.009156 -1.749573 -0.002500 1 0 0 0 0 0 0 80967
-0.008051 -0.022869 0.170777 0.323476 0.694745 -1.893424 -0.002531 1 0 0 0 0 0 0 81969
-0.008056 -0.022861 0.170758 0.326784 0.820889 -1.812492 -0.002562 1 0 0 0 0 0 0 82968
-0.008047 -0.022844 0.170743 0.145202 0.711999 -1.888984 -0.002594 1 0 0 0 0 0 0 83966
-0.008066 -0.022830 0.170726 0.485925 0.747542 -1.890277 -0.002625 1 0 0 0 0 0 0 84967
-0.008064 -0.022809 0.170713 0.253586 0.674523 -1.957346 -0.002656 1 0 0 0 0 0 0 85971
-0.008065 -0.022800 0.170692 0.272384 0.842726 -1.888364 -0.002687 1 0 0 0 0 0 0 86969
-0.008088 -0.022791 0.170672 0.568710 0.852288 -1.916996 -0.002719 1 0 0 0 0 0 0 87966
-0.008112 -0.022766 0.170648 0.605055 0.660185 -1.878650 -0.002750 1 0 0 0 0 0 0 88967
-0.008125 -0.022756 0.170621 0.481092 0.851002 -1.874756 -0.002781 1 0 0 0 0 0 0 89965
-0.008147 -0.022770 0.170585 0.579349 1.193264 -1.766029 -0.002812 1 0 0 0 0 0 0 90968
-0.008159 -0.022780 0.170553 0.469812 1.190186 -1.833277 -0.002844 1 0 0 0 0 0 0 91965
-0.008167 -0.022789 0.170523 0.401895 1.173200 -1.888620 -0.002875 1 0 0 0 0 0 0 92967
-0.008195 -0.022789 0.170484 0.674042 1.078486 -1.799155 -0.002906 1 0 0 0 0 0 0 93967
-0.008211 -0.022793 0.170451 0.535095 1.121774 -1.884335 -0.002937 1 0 0 0 0 0 0 94968
-0.008244 -0.022791 0.170410 0.746899 1.064805 -1.819202 -0.002969 1 0 0 0 0 0 0 95967
-0.008254 -0.022818 0.170362 0.473784 1.444028 -1.735955 -0.003000 1 0 0 0 0 0 0 96967
-0.008270 -0.022813 0.170324 0.531521 1.068426 -1.873023 -0.003031 1 0 0 0 0 0 0 97967
-0.008293 -0.022830 0.170282 0.627083 1.332950 -1.856042 -0.003062 1 0 0 0 0 0 0 98966
-0.008308 -0.022843 0.170232 0.538051 1.323557 -1.778810 -0.003093 1 0 0 0 0 0 0 99965
-0.008340 -0.022846 0.170183 0.755427 1.208837 -1.805200 -0.003124 1 0 0 0 0 0 0 100936
-0.008380 -0.022845 0.170135 0.893668 1.144064 -1.834580 -0.003155 1 0 0 0 0 0 0 101937
-0.008417 -0.022866 0.170073 0.866167 1.431607 -1.677451 -0.003187 1 0 0 0 0 0 0 102954
-0.008460 -0.022874 0.170018 0.943430 1.306248 -1.777247 -0.003218 1 0 0 0 0 0 0 103965
-0.008519 -0.022891 0.169958 1.171043 1.426159 -1.730212 -0.003250 1 0 0 0 0 0 0 104965
-0.008552 -0.022905 0.169899 0.853295 1.408567 -1.767896 -0.003281 1 0 0 0 0 0 0 105967
-0.008585 -0.022933 0.169832 0.827876 1.605948 -1.678864 -0.003312 1 0 0 0 0 0 0 106967
-0.008628 -0.022946 0.169759 0.961005 1.433457 -1.623375 -0.003344 1 0 0 0 0 0 0 107967
-0.008687 -0.022966 0.169690 1.189111 1.524901 -1.675583 -0.003374 1 0 0 0 0 0 0 108938
-0.008733 -0.022998 0.169617 1.045676 1.697185 -1.656312 -0.003406 1 0 0 0 0 0 0 109962
-0.008759 -0.023020 0.169552 0.774198 1.593885 -1.774812 -0.003437 1 0 0 0 0 0 0 110967
-0.008812 -0.023045 0.169470 1.105937 1.637245 -1.594181 -0.003468 1 0 0 0 0 0 0 111965
-0.008833 -0.023088 0.169387 0.729447 1.885278 -1.564250 -0.003500 1 0 0 0 0 0 0 112966
-0.008869 -0.023108 0.169306 0.900396 1.628501 -1.614621 -0.003531 1 0 0 0 0 0 0 113965
-0.008904 -0.023140 0.169227 0.891976 1.769191 -1.664426 -0.003562 1 0 0 0 0 0 0 114961
-0.008961 -0.023171 0.169139 1.190729 1.773634 -1.562154 -0.003593 1 0 0 0 0 0 0 115960
-0.008994 -0.023193 0.169051 0.915453 1.677008 -1.570052 -0.003624 1 0 0 0 0 0 0 116951
-0.009050 -0.023219 0.168957 1.193351 1.725956 -1.523934 -0.003656 1 0 0 0 0 0 0 117958
-0.009104 -0.023230 0.168871 1.200832 1.559107 -1.629800 -0.003687 1 0 0 0 0 0 0 118950
-0.009146 -0.023219 0.168783 1.049455 1.253505 -1.626013 -0.003718 1 0 0 0 0 0 0 119957
-0.009207 -0.023228 0.168689 1.282956 1.492473 -1.573334 -0.003749 1 0 0 0 0 0 0 120950
-0.009287 -0.023223 0.168591 1.568201 1.351228 -1.537445 -0.003781 1 0 0 0 0 0 0 121958
-0.009355 -0.023219 0.168487 1.449070 1.364940 -1.461296 -0.003812 1 0 0 0 0 0 0 122959
-0.009418 -0.023217 0.168379 1.364482 1.387656 -1.424220 -0.003843 1 0 0 0 0 0 0 123950
-0.009488 -0.023230 0.168276 1.470563 1.609361 -1.489122 -0.003875 1 0 0 0 0 0 0 124958
-0.009551 -0.023235 0.168168 1.395202 1.538629 -1.457221 -0.003906 1 0 0 0 0 0 0 125949
-0.009611 -0.023237 0.168058 1.346716 1.490864 -1.441246 -0.003937 1 0 0 0 0 0 0 126958
-0.009647 -0.023244 0.167942 1.039257 1.575351 -1.374444 -0.003968 1 0 0 0 0 0 0 127949
-0.009682 -0.023271 0.167828 1.006526 1.841095 -1.420071 -0.004000 1 0 0 0 0 0 0 128958
-0.009706 -0.023290 0.167710 0.855749 1.793574 -1.376404 -0.004031 1 0 0 0 0 0 0 129958
-0.009759 -0.023315 0.167584 1.229529 1.858924 -1.286377 -0.004062 1 0 0 0 0 0 0 130950
-0.009801 -0.023310 0.167458 1.136169 1.496878 -1.292411 -0.004093 1 0 0 0 0 0 0 131949
-0.009842 -0.023329 0.167323 1.104919 1.795313 -1.186870 -0.004125 1 0 0 0 0 0 0 132960
-0.009900 -0.023314 0.167198 1.335987 1.379404 -1.311101 -0.004156 1 0 0 0 0 0 0 133964
-0.009944 -0.023289 0.167071 1.195380 1.214111 -1.326396 -0.004187 1 0 0 0 0 0 0 134970
-0.009986 -0.023298 0.166935 1.142809 1.655456 -1.214813 -0.004218 1 0 0 0 0 0 0 135954
-0.010058 -0.023293 0.166798 1.542345 1.520736 -1.202440 -0.004250 1 0 0 0 0 0 0 136958
-0.010109 -0.023272 0.166665 1.323597 1.320157 -1.271568 -0.004281 1 0 0 0 0 0 0 137960
-0.010164 -0.023259 0.166524 1.352963 1.408706 -1.180177 -0.004312 1 0 0 0 0 0 0 138958
-0.010242 -0.023242 0.166383 1.671866 1.375073 -1.192595 -0.004344 1 0 0 0 0 0 0 139972
-0.010324 -0.023209 0.166159 1.757583 1.175037 -0.113464 -0.004374 1 0 0 0 0 0 0 140949
-0.010367 -0.023200 0.166045 1.263845 1.466469 -1.457799 -0.004406 1 0 0 0 0 0 0 141967
-0.010418 -0.023190 0.165912 1.323855 1.505004 -1.345101 -0.004438 1 0 0 0 0 0 0 142974
-0.010450 -0.023189 0.165763 1.092218 1.633414 -1.151259 -0.004468 1 0 0 0 0 0 0 143964
-0.010494 -0.023186 0.165613 1.239305 1.616914 -1.113295 -0.004500 1 0 0 0 0 0 0 144967
-0.010550 -0.023162 0.165379 1.406146 1.362376 -0.036087 -0.004531 1 0 0 0 0 0 0 145977
-0.010566 -0.023160 0.165257 0.907600 1.643420 -1.393986 -0.004562 1 0 0 0 0 0 0 146966
-0.010580 -0.023162 0.165113 0.843992 1.719105 -1.248563 -0.004594 1 0 0 0 0 0 0 147969
-0.010579 -0.023152 0.164875 0.644353 1.589145 -0.015481 -0.004625 1 0 0 0 0 0 0 148985
-0.010595 -0.023129 0.164749 0.851979 1.400310 -1.373799 -0.004656 1 0 0 0 0 0 0 149965
-0.010633 -0.023109 0.164590 1.163874 1.449995 -1.074158 -0.004687 1 0 0 0 0 0 0 150961
-0.010649 -0.023084 0.164339 0.912195 1.387161 0.139074 -0.004718 1 0 0 0 0 0 0 151949
-0.010668 -0.023057 0.164211 0.925656 1.365646 -1.341052 -0.004750 1 0 0 0 0 0 0 152965
-0.010693 -0.023020 0.164059 1.018629 1.241067 -1.198398 -0.004781 1 0 0 0 0 0 0 153964
-0.010714 -0.022943 0.163809 0.983427 0.710948 0.087812 -0.004813 1 0 0 0 0 0 0 154982
-0.010724 -0.022929 0.163664 0.838863 1.495920 -1.140703 -0.004843 1 0 0 0 0 0 0 155965
-0.010768 -0.022856 0.163424 1.269391 0.803797 -0.055404 -0.004875 1 0 0 0 0 0 0 156979
-0.010768 -0.022827 0.163290 0.745633 1.315990 -1.318206 -0.004906 1 0 0 0 0 0 0 157964
-0.010775 -0.022812 0.163036 0.791956 1.560602 0.105172 -0.004938 1 0 0 0 0 0 0 158980
-0.010792 -0.022783 0.162886 0.934246 1.411476 -1.102506 -0.004969 1 0 0 0 0 0 0 159965
-0.010791 -0.022746 0.162636 0.714050 1.292687 0.066691 -0.005000 1 0 0 0 0 0 0 160979
-0.010797 -0.022737 0.162487 0.780159 1.661779 -1.135557 -0.005031 1 0 0 0 0 0 0 161965
-0.010802 -0.022677 0.162234 0.785182 1.036661 0.095682 -0.005063 1 0 0 0 0 0 0 162979
-0.010785 -0.022671 0.162078 0.506684 1.694464 -1.048771 -0.005094 1 0 0 0 0 0 0 163966
-0.010794 -0.022636 0.161803 0.808256 1.389946 0.392535 -0.005125 1 0 0 0 0 0 0 164979
-0.010796 -0.022588 0.161657 0.767958 1.182953 -1.159564 -0.005156 1 0 0 0 0 0 0 165964
-0.010764 -0.022507 0.161395 0.311076 0.751823 0.195633 -0.005188 1 0 0 0 0 0 0 166980
-0.010773 -0.022465 0.161239 0.810000 1.213558 -1.049651 -0.005218 1 0 0 0 0 0 0 167965
-0.010779 -0.022377 0.160977 0.825553 0.679426 0.202880 -0.005250 1 0 0 0 0 0 0 168979
-0.010771 -0.022341 0.160814 0.650383 1.292321 -0.964018 -0.005281 1 0 0 0 0 0 0 169965
-0.010764 -0.022258 0.160546 0.645070 0.752504 0.285668 -0.005313 1 0 0 0 0 0 0 170980
-0.010754 -0.022221 0.160381 0.604506 1.312973 -0.932076 -0.005343 1 0 0 0 0 0 0 171964
-0.010731 -0.022172 0.160085 0.433919 1.210695 0.652640 -0.005375 1 0 0 0 0 0 0 172979
-0.010717 -0.022142 0.159914 0.546635 1.447358 -0.826428 -0.005406 1 0 0 0 0 0 0 173953
-0.010691 -0.022097 0.159613 0.394680 1.288617 0.730202 -0.005438 1 0 0 0 0 0 0 174977
-0.010677 -0.022066 0.159441 0.535762 1.470342 -0.792081 -0.005469 1 0 0 0 0 0 0 175967
-0.010649 -0.022020 0.159137 0.382959 1.295474 0.773220 -0.005499 1 0 0 0 0 0 0 176947
-0.010621 -0.021974 0.158974 0.351772 1.280445 -0.916817 -0.005531 1 0 0 0 0 0 0 177964
-0.010597 -0.021878 0.158672 0.413701 0.627475 0.746387 -0.005563 1 0 0 0 0 0 0 178978
-0.010582 -0.021837 0.158497 0.539679 1.298055 -0.749936 -0.005593 1 0 0 0 0 0 0 179964
-0.010533 -0.021760 0.158205 0.105431 0.883877 0.622447 -0.005625 1 0 0 0 0 0 0 180978
-0.010523 -0.021697 0.158027 0.578354 1.038658 -0.726947 -0.005656 1 0 0 0 0 0 0 181956
-0.010498 -0.021625 0.157716 0.424163 0.937048 0.894006 -0.005688 1 0 0 0 0 0 0 182974
-0.010453 -0.021552 0.157443 0.160747 0.930857 0.555666 -0.005719 1 0 0 0 0 0 0 183978
-0.010434 -0.021514 0.157269 0.464902 1.371155 -0.768069 -0.005750 1 0 0 0 0 0 0 184966
-0.010415 -0.021421 0.156952 0.503847 0.715472 0.958017 -0.005781 1 0 0 0 0 0 0 185964
-0.010400 -0.021380 0.156771 0.553341 1.322108 -0.624416 -0.005812 1 0 0 0 0 0 0 186957
-0.010349 -0.021296 0.156439 0.096288 0.832583 1.185411 -0.005843 1 0 0 0 0 0 0 187963
-0.010328 -0.021255 0.156255 0.439522 1.359158 -0.546407 -0.005875 1 0 0 0 0 0 0 188957
-0.010272 -0.021172 0.155919 0.023495 0.850139 1.256064 -0.005906 1 0 0 0 0 0 0 189961
-0.010250 -0.021131 0.155732 0.418011 1.364020 -0.504102 -0.005937 1 0 0 0 0 0 0 190956
-0.010193 -0.021047 0.155394 0.004323 0.846062 1.310001 -0.005968 1 0 0 0 0 0 0 191961
-0.010170 -0.021005 0.155206 0.409218 1.363160 -0.464376 -0.005999 1 0 0 0 0 0 0 192957
-0.010112 -0.020919 0.154864 -0.007795 0.838751 1.363245 -0.006031 1 0 0 0 0 0 0 193961
-0.010089 -0.020878 0.154675 0.401860 1.361437 -0.423739 -0.006062 1 0 0 0 0 0 0 194956
-0.010030 -0.020791 0.154331 -0.018981 0.831111 1.417274 -0.006093 1 0 0 0 0 0 0 195961
-0.010008 -0.020700 0.154050 0.421208 0.734917 0.795562 -0.006125 1 0 0 0 0 0 0 196970
-0.009967 -0.020662 0.153859 0.217701 1.404362 -0.450539 -0.006155 1 0 0 0 0 0 0 197947
-0.009895 -0.020580 0.153546 -0.214445 0.914425 1.048811 -0.006187 1 0 0 0 0 0 0 198962
-0.009835 -0.020499 0.153258 -0.102679 0.871342 0.864775 -0.006219 1 0 0 0 0 0 0 199969
-0.009810 -0.020455 0.153072 0.371264 1.352267 -0.471071 -0.006249 1 0 0 0 0 0 0 200946
-0.009783 -0.020353 0.152736 0.393649 0.657658 1.366195 -0.006281 1 0 0 0 0 0 0 201970
-0.009741 -0.020313 0.152535 0.192543 1.390265 -0.210973 -0.006312 1 0 0 0 0 0 0 202947
-0.009667 -0.020230 0.152211 -0.244458 0.906146 1.248073 -0.006344 1 0 0 0 0 0 0 203983
-0.009648 -0.020161 0.152014 0.435316 1.044423 -0.251776 -0.006374 1 0 0 0 0 0 0 204953
-0.009612 -0.020078 0.151673 0.272575 0.872764 1.483217 -0.006406 1 0 0 0 0 0 0 205977
-0.009567 -0.020039 0.151470 0.150996 1.450249 -0.120733 -0.006437 1 0 0 0 0 0 0 206957
-0.009525 -0.019943 0.151118 0.162516 0.745597 1.663065 -0.006469 1 0 0 0 0 0 0 207972
-0.009502 -0.019896 0.150919 0.420780 1.328520 -0.137253 -0.006500 1 0 0 0 0 0 0 208967
-0.009441 -0.019806 0.150592 -0.044253 0.827711 1.354608 -0.006531 1 0 0 0 0 0 0 209973
-0.009393 -0.019766 0.150388 0.057926 1.424238 -0.081935 -0.006562 1 0 0 0 0 0 0 210968
-0.009326 -0.019644 0.150052 -0.170226 0.427967 1.516161 -0.006593 1 0 0 0 0 0 0 211947
-0.009298 -0.019592 0.149852 0.321562 1.233887 -0.102750 -0.006624 1 0 0 0 0 0 0 212934
-0.009200 -0.019507 0.149513 -0.557350 0.886547 1.573843 -0.006656 1 0 0 0 0 0 0 213966
-0.009167 -0.019460 0.149312 0.206801 1.359069 -0.053828 -0.006687 1 0 0 0 0 0 0 214963
-0.009064 -0.019379 0.148971 -0.629164 0.954107 1.631529 -0.006719 1 0 0 0 0 0 0 215969
-0.009031 -0.019333 0.148769 0.181504 1.374862 -0.004354 -0.006750 1 0 0 0 0 0 0 216961
-0.008974 -0.019206 0.148430 -0.037260 0.361478 1.631602 -0.006781 1 0 0 0 0 0 0 217970
-0.008934 -0.019138 0.148240 0.157555 1.026991 -0.133193 -0.006811 1 0 0 0 0 0 0 218937
-0.008880 -0.019051 0.147895 -0.009711 0.846586 1.719500 -0.006844 1 0 0 0 0 0 0 219979
-0.008840 -0.018989 0.147703 0.160871 1.162498 -0.075237 -0.006875 1 0 0 0 0 0 0 220965
-0.008766 -0.018884 0.147375 -0.277659 0.637768 1.542820 -0.006906 1 0 0 0 0 0 0 221975
-0.008736 -0.018833 0.147171 0.258023 1.279291 0.087229 -0.006937 1 0 0 0 0 0 0 222964
-0.008669 -0.018738 0.146834 -0.176097 0.763834 1.693968 -0.006968 1 0 0 0 0 0 0 223949
-0.008635 -0.018650 0.146637 0.211136 0.813166 0.052462 -0.006999 1 0 0 0 0 0 0 224932
-0.008565 -0.018526 0.146303 -0.229072 0.345021 1.685992 -0.007031 1 0 0 0 0 0 0 225977
-0.008522 -0.018457 0.146110 0.082310 1.017192 0.029414 -0.007062 1 0 0 0 0 0 0 226964
-0.008465 -0.018368 0.145759 -0.073918 0.822179 1.933118 -0.007094 1 0 0 0 0 0 0 227974
-0.008424 -0.018305 0.145562 0.121273 1.144629 0.125984 -0.007125 1 0 0 0 0 0 0 228961
-0.008348 -0.018199 0.145227 -0.319122 0.612562 1.773111 -0.007156 1 0 0 0 0 0 0 229973
-0.008304 -0.018133 0.145032 0.047130 1.077163 0.129308 -0.007186 1 0 0 0 0 0 0 230934
-0.008226 -0.018024 0.144696 -0.367377 0.565819 1.810055 -0.007219 1 0 0 0 0 0 0 231994
-0.008181 -0.017957 0.144500 0.027981 1.062066 0.178258 -0.007250 1 0 0 0 0 0 0 232962
-0.008136 -0.017839 0.144174 0.053129 0.437785 1.719495 -0.007281 1 0 0 0 0 0 0 233975
-0.008096 -0.017770 0.143978 0.134865 1.020173 0.197732 -0.007312 1 0 0 0 0 0 0 234964
-0.008054 -0.017650 0.143652 0.108930 0.408546 1.762486 -0.007344 1 0 0 0 0 0 0 235975
-0.008002 -0.017567 0.143468 -0.031020 0.827792 0.079138 -0.007375 1 0 0 0 0 0 0 236962
-0.007950 -0.017435 0.143148 -0.043217 0.228376 1.702221 -0.007406 1 0 0 0 0 0 0 237976
-0.007910 -0.017364 0.142950 0.098585 0.954107 0.277020 -0.007437 1 0 0 0 0 0 0 238963
-0.007813 -0.017229 0.142629 -0.617987 0.197855 1.778771 -0.007469 1 0 0 0 0 0 0 239976
-0.007787 -0.017152 0.142439 0.223446 0.866027 0.227162 -0.007500 1 0 0 0 0 0 0 240962
-0.007710 -0.017068 0.142110 -0.363608 0.849563 1.904140 -0.007531 1 0 0 0 0 0 0 241976
-0.007674 -0.016986 0.141931 0.109460 0.862161 0.127082 -0.007562 1 0 0 0 0 0 0 242963
-0.007600 -0.016862 0.141600 -0.332285 0.321299 1.953863 -0.007594 1 0 0 0 0 0 0 243974
-0.007578 -0.016787 0.141407 0.285522 0.894902 0.351550 -0.007625 1 0 0 0 0 0 0 244958
-0.007495 -0.016648 0.141086 -0.445207 0.126896 1.891520 -0.007656 1 0 0 0 0 0 0 245964
-0.007463 -0.016594 0.140899 0.144292 1.138487 0.304945 -0.007687 1 0 0 0 0 0 0 246964
-0.007423 -0.016499 0.140681 0.101981 0.710421 0.565999 -0.007718 1 0 0 0 0 0 0 247959
-0.007347 -0.016369 0.140326 -0.374324 0.211432 2.410029 -0.007750 1 0 0 0 0 0 0 248974
-0.007311 -0.016280 0.140142 0.085440 0.684041 0.383844 -0.007781 1 0 0 0 0 0 0 249962
-0.007262 -0.016191 0.139929 -0.043406 0.730224 0.557887 -0.007812 1 0 0 0 0 0 0 250963
-0.007191 -0.016036 0.139606 -0.331962 -0.131496 2.041264 -0.007844 1 0 0 0 0 0 0 251975
-0.007161 -0.015978 0.139418 0.160691 1.050627 0.458707 -0.007875 1 0 0 0 0 0 0 252960
-0.007122 -0.015882 0.139197 0.092367 0.661615 0.731871 -0.007906 1 0 0 0 0 0 0 253962
-0.007060 -0.015722 0.138868 -0.224179 -0.209318 2.189939 -0.007938 1 0 0 0 0 0 0 254976
-0.007031 -0.015664 0.138678 0.179305 1.020814 0.552552 -0.007968 1 0 0 0 0 0 0 255962
-0.006971 -0.015573 0.138447 -0.191708 0.709702 0.934691 -0.007999 1 0 0 0 0 0 0 256955
-0.006910 -0.015485 0.138214 -0.245120 0.719088 1.018137 -0.008030 1 0 0 0 0 0 0 257945
-0.006849 -0.015399 0.137980 -0.260701 0.740013 1.058897 -0.008062 1 0 0 0 0 0 0 258953
-0.006770 -0.015249 0.137643 -0.497961 -0.105804 2.436193 -0.008093 1 0 0 0 0 0 0 259960
-0.006725 -0.015179 0.137463 -0.078549 0.856353 0.540112 -0.008124 1 0 0 0 0 0 0 260953
-0.006671 -0.015099 0.137250 -0.159688 0.823309 0.804960 -0.008155 1 0 0 0 0 0 0 261945
-0.006642 -0.014989 0.137025 0.148731 0.410729 0.994966 -0.008187 1 0 0 0 0 0 0 262954
-0.006596 -0.014891 0.136793 -0.037425 0.532551 1.128055 -0.008218 1 0 0 0 0 0 0 263945
-0.006563 -0.014795 0.136567 0.115411 0.564036 1.085899 -0.008249 1 0 0 0 0 0 0 264953
-0.006505 -0.014637 0.136233 -0.203176 -0.254086 2.517473 -0.008281 1 0 0 0 0 0 0 265967
-0.006485 -0.014561 0.136061 0.257002 0.730068 0.569215 -0.008312 1 0 0 0 0 0 0 266945
-0.006444 -0.014478 0.135849 0.017344 0.736403 0.909190 -0.008343 1 0 0 0 0 0 0 267954
-0.006379 -0.014381 0.135634 -0.316448 0.538260 1.000723 -0.008374 1 0 0 0 0 0 0 268944
-0.006336 -0.014284 0.135414 -0.058472 0.529441 1.100569 -0.008406 1 0 0 0 0 0 0 269953
-0.006284 -0.014194 0.135182 -0.166263 0.598835 1.278282 -0.008437 1 0 0 0 0 0 0 270945
-0.006235 -0.014088 0.134968 -0.136230 0.408254 1.090312 -0.008468 1 0 0 0 0 0 0 271953
-0.006179 -0.013993 0.134738 -0.225666 0.514523 1.292573 -0.008499 1 0 0 0 0 0 0 272944
-0.006135 -0.013921 0.134518 -0.094187 0.825760 1.209534 -0.008531 1 0 0 0 0 0 0 273953
-0.006103 -0.013838 0.134295 0.077065 0.707841 1.261866 -0.008562 1 0 0 0 0 0 0 274954
-0.006064 -0.013736 0.134084 0.002951 0.447998 1.136257 -0.008593 1 0 0 0 0 0 0 275960
-0.006034 -0.013638 0.133863 0.115418 0.462089 1.256919 -0.008624 1 0 0 0 0 0 0 276950
-0.006009 -0.013542 0.133640 0.186791 0.486590 1.336285 -0.008655 1 0 0 0 0 0 0 277948
-0.005967 -0.013457 0.133434 -0.034779 0.618413 1.126026 -0.008687 1 0 0 0 0 0 0 278961
-0.005935 -0.013366 0.133216 0.082061 0.566312 1.293103 -0.008718 1 0 0 0 0 0 0 279958
-0.005909 -0.013275 0.132993 0.163985 0.534099 1.398628 -0.008750 1 0 0 0 0 0 0 280968
-0.005886 -0.013182 0.132767 0.206978 0.518313 1.459637 -0.008781 1 0 0 0 0 0 0 281963
-0.005866 -0.013094 0.132570 0.245620 0.565160 1.119391 -0.008812 1 0 0 0 0 0 0 282962
-0.005845 -0.013002 0.132354 0.244192 0.520849 1.345761 -0.008843 1 0 0 0 0 0 0 283962
-0.005805 -0.012919 0.132151 -0.012473 0.616013 1.223004 -0.008875 1 0 0 0 0 0 0 284964
-0.005774 -0.012830 0.131933 0.085002 0.550802 1.430855 -0.008906 1 0 0 0 0 0 0 285964
-0.005742 -0.012761 0.131716 0.070382 0.800666 1.459198 -0.008937 1 0 0 0 0 0 0 286968
-0.005724 -0.012662 0.131514 0.247108 0.433662 1.283067 -0.008969 1 0 0 0 0 0 0 287969
-0.005697 -0.012588 0.131303 0.159478 0.707441 1.407655 -0.009000 1 0 0 0 0 0 0 288964
-0.005681 -0.012487 0.131104 0.289256 0.377081 1.293522 -0.009031 1 0 0 0 0 0 0 289961
-0.005656 -0.012411 0.130893 0.178774 0.672188 1.444102 -0.009062 1 0 0 0 0 0 0 290962
-0.005647 -0.012344 0.130688 0.377806 0.811012 1.414070 -0.009093 1 0 0 0 0 0 0 291961
-0.005619 -0.012251 0.130481 0.150309 0.479688 1.457473 -0.009124 1 0 0 0 0 0 0 292931
-0.005609 -0.012175 0.130277 0.353791 0.667719 1.446032 -0.009155 1 0 0 0 0 0 0 293931
-0.005594 -0.012095 0.130087 0.320815 0.623796 1.283927 -0.009187 1 0 0 0 0 0 0 294950
-0.005569 -0.012029 0.129880 0.184583 0.807967 1.511496 -0.009218 1 0 0 0 0 0 0 295960
-0.005548 -0.011955 0.129689 0.209490 0.699751 1.351035 -0.009250 1 0 0 0 0 0 0 296960
-0.005520 -0.011892 0.129481 0.124815 0.844209 1.570956 -0.009281 1 0 0 0 0 0 0 297960
-0.005496 -0.011819 0.129289 0.177159 0.715674 1.406596 -0.009312 1 0 0 0 0 0 0 298950
-0.005549 -0.011739 0.129119 1.179484 0.616291 1.132571 -0.009343 1 0 0 0 0 0 0 299960
-0.005565 -0.011656 0.128941 0.811002 0.555023 1.220957 -0.009375 1 0 0 0 0 0 0 300960
-0.005582 -0.011563 0.128740 0.789322 0.414399 1.555667 -0.009406 1 0 0 0 0 0 0 301959
-0.005575 -0.011496 0.128558 0.468408 0.732733 1.360010 -0.009437 1 0 0 0 0 0 0 302962
-0.005574 -0.011433 0.128362 0.520930 0.809629 1.535654 -0.009468 1 0 0 0 0 0 0 303960
-0.005543 -0.011364 0.128166 0.139725 0.734571 1.596722 -0.009499 1 0 0 0 0 0 0 304950
-0.005512 -0.011308 0.127985 0.090814 0.905132 1.410503 -0.009530 1 0 0 0 0 0 0 305930
-0.005499 -0.011251 0.127791 0.322979 0.893187 1.602474 -0.009562 1 0 0 0 0 0 0 306961
-0.005483 -0.011180 0.127603 0.303348 0.715593 1.547824 -0.009593 1 0 0 0 0 0 0 307961
-0.005451 -0.011141 0.127404 0.094412 1.106240 1.719871 -0.009625 1 0 0 0 0 0 0 308960
-0.005426 -0.011080 0.127215 0.153970 0.854403 1.628963 -0.009656 1 0 0 0 0 0 0 309960
-0.005403 -0.011007 0.127030 0.197320 0.677015 1.594632 -0.009687 1 0 0 0 0 0 0 310961
-0.005408 -0.010958 0.126850 0.565334 0.965769 1.537973 -0.009718 1 0 0 0 0 0 0 311960
-0.005395 -0.010913 0.126676 0.357478 1.034267 1.481897 -0.009750 1 0 0 0 0 0 0 312958
-0.005378 -0.010848 0.126496 0.293340 0.782943 1.574645 -0.009781 1 0 0 0 0 0 0 313959
-0.005374 -0.010789 0.126331 0.448408 0.847596 1.407621 -0.009812 1 0 0 0 0 0 0 314950
-0.005367 -0.010751 0.126150 0.441964 1.113777 1.630657 -0.009843 1 0 0 0 0 0 0 315958
-0.005374 -0.010686 0.125977 0.614189 0.782505 1.568315 -0.009874 1 0 0 0 0 0 0 316949
-0.005362 -0.010632 0.125805 0.374841 0.893552 1.565442 -0.009906 1 0 0 0 0 0 0 317960
-0.005371 -0.010592 0.125630 0.645797 1.085587 1.623619 -0.009937 1 0 0 0 0 0 0 318962
-0.005360 -0.010551 0.125458 0.398892 1.086649 1.621976 -0.009968 1 0 0 0 0 0 0 319960
-0.005358 -0.010505 0.125296 0.497691 1.020372 1.508497 -0.010000 1 0 0 0 0 0 0 320959
-0.005341 -0.010460 0.125128 0.306625 1.030495 1.593456 -0.010031 1 0 0 0 0 0 0 321960
-0.005328 -0.010429 0.124945 0.348234 1.207696 1.819770 -0.010062 1 0 0 0 0 0 0 322960
-0.005319 -0.010409 0.124788 0.406549 1.371336 1.539362 -0.010093 1 0 0 0 0 0 0 323959
-0.005299 -0.010377 0.124621 0.253308 1.234634 1.643281 -0.010125 1 0 0 0 0 0 0 324958
-0.005292 -0.010335 0.124462 0.418994 1.093079 1.591548 -0.010156 1 0 0 0 0 0 0 325959
-0.005304 -0.010301 0.124291 0.685769 1.175966 1.744941 -0.010187 1 0 0 0 0 0 0 326959
-0.005308 -0.010279 0.124138 0.602995 1.342938 1.558917 -0.010218 1 0 0 0 0 0 0 327952
-0.005313 -0.010242 0.123983 0.615411 1.162762 1.585674 -0.010249 1 0 0 0 0 0 0 328946
-0.005331 -0.010209 0.123815 0.787847 1.210732 1.786522 -0.010281 1 0 0 0 0 0 0 329951
-0.005343 -0.010168 0.123654 0.735647 1.091430 1.726453 -0.010312 1 0 0 0 0 0 0 330943
-0.005353 -0.010122 0.123496 0.695251 1.013000 1.705222 -0.010343 1 0 0 0 0 0 0 331951
-0.005354 -0.010093 0.123348 0.596745 1.237129 1.604021 -0.010374 1 0 0 0 0 0 0 332951
-0.005359 -0.010053 0.123194 0.615504 1.104742 1.678080 -0.010405 1 0 0 0 0 0 0 333942
-0.005364 -0.010007 0.123039 0.633406 1.015688 1.730273 -0.010437 1 0 0 0 0 0 0 334951
-0.005363 -0.009978 0.122892 0.567546 1.235176 1.657893 -0.010468 1 0 0 0 0 0 0 335943
-0.005378 -0.009950 0.122726 0.761029 1.265178 1.911222 -0.010499 1 0 0 0 0 0 0 336951
-0.005383 -0.009931 0.122575 0.651413 1.384404 1.770785 -0.010530 1 0 0 0 0 0 0 337942
-0.005388 -0.009896 0.122420 0.649989 1.183350 1.818348 -0.010562 1 0 0 0 0 0 0 338951
-0.005388 -0.009872 0.122273 0.579865 1.322412 1.751279 -0.010593 1 0 0 0 0 0 0 339942
-0.005385 -0.009855 0.122128 0.536894 1.413529 1.731712 -0.010624 1 0 0 0 0 0 0 340950
-0.005375 -0.009808 0.121989 0.433009 1.035004 1.679704 -0.010655 1 0 0 0 0 0 0 341942
-0.005366 -0.009778 0.121847 0.452509 1.224270 1.728260 -0.010687 1 0 0 0 0 0 0 342951
-0.005378 -0.009754 0.121714 0.725538 1.305159 1.640067 -0.010718 1 0 0 0 0 0 0 343942
-0.005387 -0.009715 0.121567 0.709149 1.130845 1.844934 -0.010749 1 0 0 0 0 0 0 344951
-0.005408 -0.009686 0.121431 0.869182 1.237881 1.722113 -0.010780 1 0 0 0 0 0 0 345947
-0.005403 -0.009653 0.121304 0.555006 1.197986 1.628644 -0.010812 1 0 0 0 0 0 0 346954
-0.005397 -0.009630 0.121167 0.512178 1.325246 1.769629 -0.010843 1 0 0 0 0 0 0 347954
-0.005411 -0.009608 0.121035 0.758684 1.355966 1.725734 -0.010874 1 0 0 0 0 0 0 348936
-0.005402 -0.009579 0.120909 0.500140 1.258822 1.671189 -0.010905 1 0 0 0 0 0 0 349949
-0.005414 -0.009554 0.120782 0.739920 1.303228 1.701786 -0.010937 1 0 0 0 0 0 0 350949
-0.005416 -0.009535 0.120644 0.645802 1.388838 1.855928 -0.010968 1 0 0 0 0 0 0 351964
-0.005422 -0.009503 0.120526 0.677871 1.230997 1.646432 -0.011000 1 0 0 0 0 0 0 352959
-0.005440 -0.009476 0.120401 0.854042 1.282134 1.723534 -0.011031 1 0 0 0 0 0 0 353960
-0.005434 -0.009444 0.120277 0.554153 1.217313 1.737286 -0.011062 1 0 0 0 0 0 0 354960
-0.005441 -0.009438 0.120159 0.697748 1.541573 1.684110 -0.011093 1 0 0 0 0 0 0 355959
-0.005449 -0.009411 0.120048 0.718712 1.320438 1.614505 -0.011124 1 0 0 0 0 0 0 356928
-0.005437 -0.009379 0.119929 0.471705 1.220580 1.721491 -0.011156 1 0 0 0 0 0 0 357958
-0.005447 -0.009352 0.119804 0.729098 1.280874 1.827119 -0.011187 1 0 0 0 0 0 0 358960
-0.005450 -0.009336 0.119699 0.672130 1.425481 1.606029 -0.011218 1 0 0 0 0 0 0 359961
-0.005467 -0.009317 0.119579 0.848660 1.401495 1.790012 -0.011250 1 0 0 0 0 0 0 360963
-0.005479 -0.009285 0.119466 0.809331 1.228671 1.727861 -0.011281 1 0 0 0 0 0 0 361962
-0.005489 -0.009246 0.119357 0.776487 1.121807 1.704647 -0.011312 1 0 0 0 0 0 0 362964
-0.005503 -0.009235 0.119244 0.839870 1.479824 1.763110 -0.011343 1 0 0 0 0 0 0 363958
-0.005514 -0.009207 0.119134 0.801819 1.288595 1.747289 -0.011374 1 0 0 0 0 0 0 364956
-0.005499 -0.009193 0.119024 0.453026 1.463008 1.763096 -0.011406 1 0 0 0 0 0 0 365960
-0.005513 -0.009159 0.118925 0.817388 1.217927 1.643881 -0.011437 1 0 0 0 0 0 0 366960
-0.005500 -0.009143 0.118819 0.481368 1.416413 1.738162 -0.011468 1 0 0 0 0 0 0 367958
-0.005515 -0.009108 0.118722 0.833802 1.192262 1.658472 -0.011499 1 0 0 0 0 0 0 368955
-0.005526 -0.009067 0.118617 0.813647 1.094334 1.754963 -0.011531 1 0 0 0 0 0 0 369950
-0.005542 -0.009055 0.118506 0.866919 1.461775 1.867727 -0.011562 1 0 0 0 0 0 0 370954
-0.005553 -0.009026 0.118397 0.823178 1.279888 1.873596 -0.011593 1 0 0 0 0 0 0 371957
-0.005556 -0.009009 0.118297 0.723284 1.406069 1.771660 -0.011625 1 0 0 0 0 0 0 372957
-0.005556 -0.008996 0.118201 0.664018 1.487908 1.735882 -0.011656 1 0 0 0 0 0 0 373959
-0.005578 -0.008963 0.118106 0.953853 1.223895 1.721720 -0.011687 1 0 0 0 0 0 0 374958
-0.005575 -0.008930 0.118025 0.661863 1.208672 1.572961 -0.011718 1 0 0 0 0 0 0 375946
-0.005576 -0.008891 0.117926 0.691070 1.108334 1.794870 -0.011750 1 0 0 0 0 0 0 376957
-0.005594 -0.008863 0.117839 0.905593 1.258105 1.674358 -0.011781 1 0 0 0 0 0 0 377958
-0.005600 -0.008845 0.117747 0.784572 1.399378 1.746507 -0.011812 1 0 0 0 0 0 0 378958
-0.005595 -0.008802 0.117658 0.622951 1.070272 1.741266 -0.011843 1 0 0 0 0 0 0 379958
-0.005608 -0.008772 0.117574 0.859239 1.220046 1.674907 -0.011874 1 0 0 0 0 0 0 380956
-0.005613 -0.008753 0.117483 0.762580 1.375317 1.779551 -0.011906 1 0 0 0 0 0 0 381957
-0.005625 -0.008705 0.117404 0.862976 1.005257 1.662730 -0.011937 1 0 0 0 0 0 0 382957
-0.005629 -0.008676 0.117314 0.759685 1.226744 1.793055 -0.011968 1 0 0 0 0 0 0 383955
-0.005636 -0.008642 0.117244 0.792781 1.176679 1.575771 -0.012000 1 0 0 0 0 0 0 384958
-0.005636 -0.008621 0.117157 0.717511 1.332687 1.772111 -0.012031 1 0 0 0 0 0 0 385952
-0.005642 -0.008591 0.117088 0.772075 1.230179 1.588378 -0.012062 1 0 0 0 0 0 0 386946
-0.005649 -0.008555 0.117024 0.806007 1.152430 1.506699 -0.012093 1 0 0 0 0 0 0 387952
-0.005655 -0.008514 0.116932 0.796603 1.061586 1.889690 -0.012124 1 0 0 0 0 0 0 388956
-0.005663 -0.008474 0.116860 0.824463 1.067370 1.672431 -0.012156 1 0 0 0 0 0 0 389959
-0.005671 -0.008433 0.116796 0.838122 1.064921 1.569332 -0.012187 1 0 0 0 0 0 0 390957
-0.005680 -0.008393 0.116734 0.844609 1.058525 1.538556 -0.012218 1 0 0 0 0 0 0 391938
-0.005689 -0.008353 0.116673 0.848740 1.052422 1.536372 -0.012249 1 0 0 0 0 0 0 392957
-0.005679 -0.008316 0.116602 0.605437 1.098237 1.669014 -0.012281 1 0 0 0 0 0 0 393959
-0.005678 -0.008277 0.116538 0.706711 1.078114 1.613724 -0.012312 1 0 0 0 0 0 0 394958
-0.005682 -0.008238 0.116477 0.779451 1.059622 1.592400 -0.012343 1 0 0 0 0 0 0 395955
-0.005683 -0.008217 0.116424 0.749591 1.297240 1.477105 -0.012374 1 0 0 0 0 0 0 396957
-0.005677 -0.008174 0.116379 0.646315 1.033029 1.382993 -0.012405 1 0 0 0 0 0 0 397945
-0.005678 -0.008132 0.116324 0.732859 1.011163 1.516476 -0.012437 1 0 0 0 0 0 0 398943
-0.005682 -0.008091 0.116265 0.793881 1.013992 1.587791 -0.012468 1 0 0 0 0 0 0 399941
-0.005689 -0.008050 0.116205 0.828498 1.016756 1.623377 -0.012499 1 0 0 0 0 0 0 400950
-0.005685 -0.007997 0.116157 0.698875 0.862218 1.480041 -0.012530 1 0 0 0 0 0 0 401941
-0.005700 -0.007965 0.116119 0.941904 1.113685 1.345092 -0.012562 1 0 0 0 0 0 0 402950
-0.005712 -0.007929 0.116066 0.918457 1.070816 1.535613 -0.012593 1 0 0 0 0 0 0 403939
-0.005711 -0.007878 0.116021 0.748511 0.882201 1.469098 -0.012624 1 0 0 0 0 0 0 404949
-0.005714 -0.007832 0.115965 0.794242 0.919369 1.604040 -0.012655 1 0 0 0 0 0 0 405940
-0.005715 -0.007808 0.115915 0.765634 1.201810 1.557912 -0.012687 1 0 0 0 0 0 0 406949
-0.005708 -0.007764 0.115871 0.665208 0.965323 1.491828 -0.012718 1 0 0 0 0 0 0 407940
-0.005703 -0.007740 0.115825 0.684764 1.206306 1.517680 -0.012749 1 0 0 0 0 0 0 408950
-0.005693 -0.007696 0.115781 0.622247 0.961891 1.491162 -0.012780 1 0 0 0 0 0 0 409940
-0.005711 -0.007649 0.115736 0.976372 0.902310 1.525385 -0.012812 1 0 0 0 0 0 0 410950
-0.005707 -0.007612 0.115702 0.734981 1.020488 1.390550 -0.012843 1 0 0 0 0 0 0 411940
-0.005692 -0.007580 0.115672 0.568245 1.089014 1.333829 -0.012874 1 0 0 0 0 0 0 412948
-0.005707 -0.007539 0.115631 0.939644 0.978658 1.476088 -0.012905 1 0 0 0 0 0 0 413941
-0.005702 -0.007505 0.115599 0.716503 1.053760 1.390401 -0.012937 1 0 0 0 0 0 0 414949
-0.005692 -0.007456 0.115560 0.628525 0.853328 1.470361 -0.012968 1 0 0 0 0 0 0 415951
-0.005704 -0.007425 0.115525 0.913391 1.078483 1.437215 -0.013000 1 0 0 0 0 0 0 416957
-0.005697 -0.007396 0.115495 0.698201 1.118552 1.384973 -0.013031 1 0 0 0 0 0 0 417968
-0.005700 -0.007364 0.115476 0.797106 1.077585 1.243580 -0.013062 1 0 0 0 0 0 0 418958
-0.005704 -0.007327 0.115429 0.837560 1.005121 1.592219 -0.013093 1 0 0 0 0 0 0 419948
-0.005694 -0.007295 0.115395 0.649241 1.063292 1.478720 -0.013124 1 0 0 0 0 0 0 420956
-0.005695 -0.007261 0.115374 0.774312 1.045004 1.296971 -0.013155 1 0 0 0 0 0 0 421941
-0.005682 -0.007230 0.115348 0.612378 1.075411 1.347164 -0.013187 1 0 0 0 0 0 0 422954
-0.005681 -0.007197 0.115330 0.753261 1.044237 1.256745 -0.013218 1 0 0 0 0 0 0 423956
-0.005673 -0.007148 0.115297 0.668596 0.824827 1.461360 -0.013250 1 0 0 0 0 0 0 424958
-0.005681 -0.007136 0.115273 0.872149 1.291726 1.362897 -0.013281 1 0 0 0 0 0 0 425956
-0.005677 -0.007097 0.115237 0.741041 0.987872 1.515280 -0.013312 1 0 0 0 0 0 0 426957
-0.005681 -0.007060 0.115215 0.831682 0.976588 1.349836 -0.013343 1 0 0 0 0 0 0 427957
-0.005688 -0.007024 0.115199 0.890686 0.977780 1.274237 -0.013374 1 0 0 0 0 0 0 428956
-0.005674 -0.007010 0.115184 0.610349 1.271576 1.253539 -0.013406 1 0 0 0 0 0 0 429956
-0.005677 -0.006967 0.115160 0.815285 0.908453 1.366196 -0.013437 1 0 0 0 0 0 0 430963
-0.005661 -0.006949 0.115143 0.578171 1.214629 1.305909 -0.013467 1 0 0 0 0 0 0 431930
-0.005658 -0.006923 0.115128 0.733234 1.120694 1.274718 -0.013500 1 0 0 0 0 0 0 432964
-0.005662 -0.006891 0.115114 0.839235 1.046204 1.266173 -0.013531 1 0 0 0 0 0 0 433952
-0.005651 -0.006862 0.115090 0.652398 1.055358 1.390776 -0.013562 1 0 0 0 0 0 0 434958
-0.005651 -0.006829 0.115073 0.780007 1.015459 1.327637 -0.013593 1 0 0 0 0 0 0 435956
-0.005656 -0.006794 0.115058 0.866071 0.986902 1.298652 -0.013624 1 0 0 0 0 0 0 436957
-0.005659 -0.006778 0.115053 0.845550 1.213300 1.170565 -0.013656 1 0 0 0 0 0 0 437955
-0.005666 -0.006751 0.115042 0.894258 1.104270 1.236852 -0.013687 1 0 0 0 0 0 0 438957
-0.005656 -0.006723 0.115020 0.683563 1.078963 1.397974 -0.013718 1 0 0 0 0 0 0 439955
-0.005657 -0.006692 0.115003 0.800266 1.020746 1.348591 -0.013749 1 0 0 0 0 0 0 440956
-0.005657 -0.006676 0.114997 0.814251 1.227104 1.203438 -0.013781 1 0 0 0 0 0 0 441956
-0.005663 -0.006650 0.114986 0.881681 1.107471 1.263229 -0.013812 1 0 0 0 0 0 0 442957
-0.005671 -0.006619 0.114973 0.924698 1.025240 1.298217 -0.013843 1 0 0 0 0 0 0 443956
-0.005657 -0.006608 0.114959 0.638328 1.275611 1.317499 -0.013874 1 0 0 0 0 0 0 444926
-0.005655 -0.006584 0.114945 0.772949 1.137355 1.325766 -0.013905 1 0 0 0 0 0 0 445925
-0.005659 -0.006554 0.114931 0.869920 1.039995 1.332298 -0.013937 1 0 0 0 0 0 0 446956
-0.005662 -0.006540 0.114926 0.856424 1.229921 1.216764 -0.013968 1 0 0 0 0 0 0 447954
-0.005668 -0.006514 0.114915 0.908681 1.103485 1.288337 -0.013999 1 0 0 0 0 0 0 448955
-0.005677 -0.006483 0.114902 0.944138 1.018124 1.327570 -0.014031 1 0 0 0 0 0 0 449954
-0.005681 -0.006468 0.114898 0.898553 1.215180 1.224187 -0.014062 1 0 0 0 0 0 0 450956
-0.005689 -0.006442 0.114887 0.934697 1.092870 1.300294 -0.014093 1 0 0 0 0 0 0 451955
-0.005674 -0.006433 0.114874 0.651340 1.304468 1.342813 -0.014124 1 0 0 0 0 0 0 452955
-0.005672 -0.006411 0.114860 0.788180 1.145769 1.360755 -0.014156 1 0 0 0 0 0 0 453955
-0.005671 -0.006400 0.114856 0.819861 1.281191 1.248676 -0.014187 1 0 0 0 0 0 0 454956
-0.005676 -0.006376 0.114845 0.897057 1.125642 1.321954 -0.014218 1 0 0 0 0 0 0 455954
-0.005679 -0.006365 0.114841 0.878742 1.268464 1.239626 -0.014249 1 0 0 0 0 0 0 456952
-0.005685 -0.006341 0.114831 0.929373 1.117906 1.324317 -0.014280 1 0 0 0 0 0 0 457942
-0.005689 -0.006329 0.114827 0.897873 1.263501 1.245959 -0.014312 1 0 0 0 0 0 0 458955
-0.005690 -0.006323 0.114826 0.875392 1.357337 1.209700 -0.014342 1 0 0 0 0 0 0 459925
-0.005696 -0.006302 0.114816 0.930251 1.164238 1.320350 -0.014374 1 0 0 0 0 0 0 460954
-0.005688 -0.006280 0.114825 0.753532 1.130525 1.089763 -0.014406 1 0 0 0 0 0 0 461954
-0.005684 -0.006269 0.114828 0.786589 1.269110 1.144697 -0.014437 1 0 0 0 0 0 0 462955
-0.005687 -0.006245 0.114820 0.884161 1.114509 1.301041 -0.014468 1 0 0 0 0 0 0 463955
-0.005689 -0.006233 0.114817 0.879524 1.259008 1.249367 -0.014499 1 0 0 0 0 0 0 464955
-0.005689 -0.006227 0.114816 0.871252 1.353007 1.222551 -0.014530 1 0 0 0 0 0 0 465948
-0.005690 -0.006224 0.114816 0.866878 1.402984 1.213986 -0.014562 1 0 0 0 0 0 0 466951
-0.005690 -0.006223 0.114815 0.865321 1.429473 1.212640 -0.014593 1 0 0 0 0 0 0 467955
-0.005695 -0.006203 0.114806 0.931778 1.201414 1.336601 -0.014624 1 0 0 0 0 0 0 468935
-0.005698 -0.006194 0.114803 0.909728 1.306674 1.272393 -0.014655 1 0 0 0 0 0 0 469948
-0.005699 -0.006190 0.114802 0.892363 1.380552 1.241143 -0.014686 1 0 0 0 0 0 0 470940
-0.005700 -0.006187 0.114801 0.883339 1.420336 1.231056 -0.014718 1 0 0 0 0 0 0 471946
-0.005701 -0.006186 0.114801 0.879448 1.441688 1.229183 -0.014749 1 0 0 0 0 0 0 472948
-0.005706 -0.006167 0.114792 0.944676 1.211135 1.353162 -0.014780 1 0 0 0 0 0 0 473938
-0.005709 -0.006158 0.114789 0.922076 1.314989 1.288820 -0.014812 1 0 0 0 0 0 0 474947
-0.005699 -0.006142 0.114800 0.755920 1.231314 1.095740 -0.014843 1 0 0 0 0 0 0 475938
-0.005694 -0.006133 0.114804 0.800360 1.326885 1.173161 -0.014874 1 0 0 0 0 0 0 476947
-0.005691 -0.006129 0.114805 0.838115 1.392113 1.215562 -0.014905 1 0 0 0 0 0 0 477938
-0.005690 -0.006127 0.114806 0.860089 1.428711 1.233258 -0.014937 1 0 0 0 0 0 0 478947
-0.005689 -0.006126 0.114806 0.872440 1.449043 1.241167 -0.014968 1 0 0 0 0 0 0 479947
-0.005689 -0.006125 0.114806 0.879640 1.460867 1.245566 -0.014999 1 0 0 0 0 0 0 480937
-0.005677 -0.006113 0.114818 0.735588 1.311409 1.087100 -0.015030 1 0 0 0 0 0 0 481946
-0.005671 -0.006107 0.114822 0.792434 1.372881 1.177369 -0.015062 1 0 0 0 0 0 0 482947
-0.005668 -0.006103 0.114824 0.836743 1.421178 1.224274 -0.015093 1 0 0 0 0 0 0 483938
-0.005667 -0.006102 0.114824 0.862066 1.449392 1.243524 -0.015124 1 0 0 0 0 0 0 484947
-0.005666 -0.006101 0.114824 0.876128 1.465560 1.251967 -0.015155 1 0 0 0 0 0 0 485949
-0.005654 -0.006088 0.114837 0.735420 1.318182 1.094866 -0.015186 1 0 0 0 0 0 0 486938
-0.005648 -0.006082 0.114841 0.794118 1.380899 1.185590 -0.015218 1 0 0 0 0 0 0 487954
-0.005650 -0.006060 0.114833 0.905750 1.187200 1.355957 -0.015249 1 0 0 0 0 0 0 488949
-0.005651 -0.006050 0.114830 0.908611 1.311808 1.308669 -0.015281 1 0 0 0 0 0 0 489958
-0.005641 -0.006033 0.114841 0.755275 1.238601 1.121732 -0.015312 1 0 0 0 0 0 0 490943
-0.005635 -0.006024 0.114845 0.806557 1.339948 1.201028 -0.015343 1 0 0 0 0 0 0 491957
-0.005632 -0.006019 0.114847 0.847762 1.408105 1.244043 -0.015374 1 0 0 0 0 0 0 492952
-0.005631 -0.006017 0.114847 0.871460 1.446121 1.261907 -0.015406 1 0 0 0 0 0 0 493961
-0.005619 -0.006004 0.114859 0.735614 1.309631 1.108268 -0.015436 1 0 0 0 0 0 0 494927
-0.005612 -0.005997 0.114864 0.797014 1.378207 1.200048 -0.015468 1 0 0 0 0 0 0 495955
-0.005609 -0.005994 0.114865 0.843599 1.430063 1.247432 -0.015499 1 0 0 0 0 0 0 496953
-0.005596 -0.005980 0.114878 0.720965 1.302444 1.105335 -0.015531 1 0 0 0 0 0 0 497952
-0.005590 -0.005973 0.114882 0.789322 1.375827 1.201047 -0.015562 1 0 0 0 0 0 0 498956
-0.005586 -0.005969 0.114884 0.839521 1.430227 1.249791 -0.015593 1 0 0 0 0 0 0 499954
-0.005573 -0.005955 0.114896 0.718585 1.303800 1.108231 -0.015624 1 0 0 0 0 0 0 500954
-0.005566 -0.005948 0.114901 0.787920 1.377894 1.204043 -0.015656 1 0 0 0 0 0 0 501961
-0.005563 -0.005944 0.114902 0.838575 1.432634 1.252822 -0.015687 1 0 0 0 0 0 0 502959
-0.005555 -0.005912 0.114905 0.784254 1.063648 1.235086 -0.015718 1 0 0 0 0 0 0 503957
-0.005551 -0.005896 0.114907 0.830768 1.233745 1.264098 -0.015749 1 0 0 0 0 0 0 504954
-0.005549 -0.005888 0.114907 0.862808 1.356268 1.278969 -0.015781 1 0 0 0 0 0 0 505952
-0.005537 -0.005872 0.114919 0.731302 1.264915 1.124830 -0.015812 1 0 0 0 0 0 0 506955
-0.005530 -0.005864 0.114924 0.795172 1.356676 1.216028 -0.015843 1 0 0 0 0 0 0 507955
-0.005527 -0.005860 0.114925 0.842972 1.420075 1.263089 -0.015873 1 0 0 0 0 0 0 508924
-0.005514 -0.005846 0.114938 0.720544 1.297765 1.121257 -0.015906 1 0 0 0 0 0 0 509953
-0.005507 -0.005838 0.114942 0.789326 1.374211 1.216698 -0.015937 1 0 0 0 0 0 0 510954
-0.005492 -0.005822 0.114956 0.690100 1.271945 1.104193 -0.015968 1 0 0 0 0 0 0 511953
-0.005485 -0.005814 0.114960 0.772386 1.360496 1.210926 -0.015999 1 0 0 0 0 0 0 512952
-0.005481 -0.005810 0.114962 0.829854 1.422821 1.263505 -0.016031 1 0 0 0 0 0 0 513953
-0.005468 -0.005796 0.114975 0.712073 1.299758 1.123603 -0.016062 1 0 0 0 0 0 0 514954
-0.005461 -0.005789 0.114979 0.783443 1.376107 1.219559 -0.016093 1 0 0 0 0 0 0 515953
-0.005446 -0.005773 0.114993 0.685291 1.273551 1.107366 -0.016124 1 0 0 0 0 0 0 516954
-0.005438 -0.005765 0.114997 0.768285 1.362150 1.214034 -0.016156 1 0 0 0 0 0 0 517955
-0.005434 -0.005761 0.114999 0.826110 1.424476 1.266536 -0.016187 1 0 0 0 0 0 0 518948
-0.005421 -0.005746 0.115011 0.708278 1.301182 1.126748 -0.016218 1 0 0 0 0 0 0 519953
-0.005414 -0.005739 0.115016 0.779779 1.377614 1.222588 -0.016249 1 0 0 0 0 0 0 520952
-0.005399 -0.005723 0.115029 0.681462 1.274809 1.110438 -0.016280 1 0 0 0 0 0 0 521945
-0.005391 -0.005715 0.115034 0.764560 1.363517 1.216977 -0.016312 1 0 0 0 0 0 0 522948
-0.005376 -0.005699 0.115048 0.672267 1.267161 1.108687 -0.016343 1 0 0 0 0 0 0 523953
-0.005368 -0.005691 0.115053 0.758554 1.359252 1.216472 -0.016374 1 0 0 0 0 0 0 524952
-0.005364 -0.005686 0.115054 0.818052 1.423347 1.269348 -0.016406 1 0 0 0 0 0 0 525953
-0.005351 -0.005672 0.115067 0.700670 1.300534 1.129849 -0.016437 1 0 0 0 0 0 0 526954
-0.005344 -0.005665 0.115071 0.772699 1.377497 1.225535 -0.016468 1 0 0 0 0 0 0 527948
-0.005329 -0.005649 0.115085 0.674282 1.274608 1.113504 -0.016499 1 0 0 0 0 0 0 528940
-0.005321 -0.005641 0.115089 0.757611 1.363570 1.219859 -0.016530 1 0 0 0 0 0 0 529946
-0.005306 -0.005625 0.115103 0.665102 1.266972 1.111687 -0.016562 1 0 0 0 0 0 0 530955
-0.005298 -0.005616 0.115108 0.751540 1.359224 1.219262 -0.016593 1 0 0 0 0 0 0 531953
-0.005288 -0.005582 0.115112 0.727205 1.021507 1.236347 -0.016624 1 0 0 0 0 0 0 532940
-0.005282 -0.005564 0.115114 0.791435 1.210224 1.276845 -0.016656 1 0 0 0 0 0 0 533952
-0.005268 -0.005543 0.115126 0.681953 1.183070 1.135167 -0.016687 1 0 0 0 0 0 0 534955
-0.005261 -0.005533 0.115130 0.758841 1.311649 1.229952 -0.016718 1 0 0 0 0 0 0 535952
-0.005246 -0.005515 0.115144 0.662495 1.234365 1.117906 -0.016749 1 0 0 0 0 0 0 536952
-0.005238 -0.005506 0.115149 0.747203 1.336563 1.223870 -0.016781 1 0 0 0 0 0 0 537950
-0.005223 -0.005490 0.115162 0.654915 1.246018 1.115826 -0.016812 1 0 0 0 0 0 0 538953
-0.005215 -0.005481 0.115167 0.741788 1.341702 1.223052 -0.016842 1 0 0 0 0 0 0 539933
-0.005199 -0.005464 0.115181 0.650550 1.247851 1.115549 -0.016874 1 0 0 0 0 0 0 540946
-0.005191 -0.005456 0.115185 0.738058 1.341997 1.222896 -0.016905 1 0 0 0 0 0 0 541937
-0.005176 -0.005440 0.115199 0.647022 1.247289 1.115507 -0.016937 1 0 0 0 0 0 0 542964
-0.005157 -0.005419 0.115216 0.583503 1.181166 1.062800 -0.016968 1 0 0 0 0 0 0 543951
-0.005147 -0.005408 0.115221 0.698232 1.303468 1.201674 -0.017000 1 0 0 0 0 0 0 544959
-0.005130 -0.005391 0.115235 0.622358 1.224466 1.106371 -0.017031 1 0 0 0 0 0 0 545950
-0.005121 -0.005382 0.115240 0.718206 1.326824 1.217848 -0.017062 1 0 0 0 0 0 0 546959
-0.005106 -0.005365 0.115254 0.631026 1.235830 1.111980 -0.017093 1 0 0 0 0 0 0 547949
-0.005098 -0.005356 0.115259 0.721015 1.331925 1.219611 -0.017125 1 0 0 0 0 0 0 548959
-0.005082 -0.005340 0.115272 0.630712 1.237595 1.112498 -0.017156 1 0 0 0 0 0 0 549959
-0.005063 -0.005319 0.115289 0.567517 1.171624 1.059846 -0.017186 1 0 0 0 0 0 0 550936
-0.005052 -0.005309 0.115295 0.682779 1.294412 1.198407 -0.017218 1 0 0 0 0 0 0 551945
-0.005036 -0.005291 0.115309 0.606711 1.215163 1.103235 -0.017249 1 0 0 0 0 0 0 552935
-0.005027 -0.005282 0.115313 0.702819 1.317754 1.214431 -0.017280 1 0 0 0 0 0 0 553944
-0.005012 -0.005265 0.115327 0.615321 1.226399 1.108697 -0.017311 1 0 0 0 0 0 0 554935
-0.004992 -0.005244 0.115344 0.553549 1.161985 1.056592 -0.017343 1 0 0 0 0 0 0 555943
-0.004982 -0.005234 0.115349 0.669768 1.285776 1.194996 -0.017374 1 0 0 0 0 0 0 556935
-0.004965 -0.005216 0.115363 0.593874 1.206727 1.100007 -0.017405 1 0 0 0 0 0 0 557944
-0.004957 -0.005207 0.115368 0.690300 1.309657 1.210970 -0.017436 1 0 0 0 0 0 0 558936
-0.004941 -0.005190 0.115382 0.602661 1.218168 1.105397 -0.017468 1 0 0 0 0 0 0 559944
-0.004921 -0.005169 0.115398 0.540737 1.153559 1.053279 -0.017499 1 0 0 0 0 0 0 560935
-0.004911 -0.005159 0.115404 0.657188 1.277635 1.191471 -0.017530 1 0 0 0 0 0 0 561948
-0.004894 -0.005141 0.115418 0.581038 1.198302 1.096558 -0.017562 1 0 0 0 0 0 0 562946
-0.004874 -0.005120 0.115435 0.525162 1.140120 1.048231 -0.017593 1 0 0 0 0 0 0 563943
-0.004864 -0.005109 0.115441 0.644868 1.267647 1.187516 -0.017624 1 0 0 0 0 0 0 564938
-0.004847 -0.005091 0.115455 0.570186 1.189869 1.093134 -0.017656 1 0 0 0 0 0 0 565951
-0.004839 -0.005082 0.115459 0.667663 1.293933 1.203892 -0.017687 1 0 0 0 0 0 0 566944
-0.004823 -0.005065 0.115473 0.579972 1.202380 1.098546 -0.017718 1 0 0 0 0 0 0 567946
-0.004803 -0.005044 0.115489 0.517946 1.137696 1.046495 -0.017749 1 0 0 0 0 0 0 568942
-0.004793 -0.005033 0.115495 0.634793 1.262142 1.184197 -0.017780 1 0 0 0 0 0 0 569925
-0.004776 -0.005016 0.115509 0.558270 1.182409 1.089447 -0.017811 1 0 0 0 0 0 0 570926
-0.004768 -0.005006 0.115514 0.655142 1.285843 1.199884 -0.017843 1 0 0 0 0 0 0 571940
-0.004752 -0.004990 0.115527 0.566778 1.193569 1.094614 -0.017874 1 0 0 0 0 0 0 572941
-0.004732 -0.004969 0.115544 0.504392 1.128475 1.042557 -0.017905 1 0 0 0 0 0 0 573939
-0.004722 -0.004958 0.115550 0.621325 1.253077 1.180026 -0.017936 1 0 0 0 0 0 0 574941
-0.004705 -0.004940 0.115564 0.544520 1.173023 1.085399 -0.017968 1 0 0 0 0 0 0 575948
-0.004697 -0.004931 0.115568 0.641446 1.276494 1.195527 -0.017999 1 0 0 0 0 0 0 576926
-0.004681 -0.004914 0.115582 0.552833 1.183957 1.090414 -0.018030 1 0 0 0 0 0 0 577945
-0.004661 -0.004893 0.115598 0.490246 1.118660 1.038392 -0.018062 1 0 0 0 0 0 0 578941
-0.004651 -0.004882 0.115604 0.607382 1.243452 1.175572 -0.018093 1 0 0 0 0 0 0 579941
-0.004634 -0.004865 0.115618 0.530289 1.163105 1.081023 -0.018124 1 0 0 0 0 0 0 580938
-0.004614 -0.004843 0.115635 0.473760 1.104246 1.032775 -0.018155 1 0 0 0 0 0 0 581940
-0.004603 -0.004832 0.115640 0.594184 1.232562 1.171085 -0.018187 1 0 0 0 0 0 0 582945
-0.004587 -0.004814 0.115654 0.518543 1.153737 1.077044 -0.018218 1 0 0 0 0 0 0 583939
-0.004566 -0.004793 0.115671 0.462702 1.095634 1.028957 -0.018249 1 0 0 0 0 0 0 584940
-0.004556 -0.004782 0.115676 0.583651 1.224493 1.167134 -0.018280 1 0 0 0 0 0 0 585940
-0.004539 -0.004764 0.115690 0.508057 1.145722 1.073180 -0.018312 1 0 0 0 0 0 0 586941
-0.004530 -0.004755 0.115695 0.606250 1.250581 1.183005 -0.018343 1 0 0 0 0 0 0 587940
-0.004514 -0.004738 0.115708 0.517446 1.157799 1.078179 -0.018374 1 0 0 0 0 0 0 588938
-0.004495 -0.004717 0.115725 0.454678 1.092328 1.026248 -0.018405 1 0 0 0 0 0 0 589940
-0.004484 -0.004706 0.115731 0.572348 1.217713 1.162823 -0.018436 1 0 0 0 0 0 0 590940
-0.004468 -0.004688 0.115744 0.494731 1.136792 1.068524 -0.018468 1 0 0 0 0 0 0 591940
-0.004464 -0.004661 0.115739 0.659787 0.998276 1.305550 -0.018499 1 0 0 0 0 0 0 592941
-0.004451 -0.004635 0.115750 0.546661 0.999356 1.132336 -0.018530 1 0 0 0 0 0 0 593940
-0.004432 -0.004609 0.115765 0.464637 1.000728 1.045738 -0.018561 1 0 0 0 0 0 0 594941
-0.004423 -0.004596 0.115770 0.571786 1.161338 1.168991 -0.018593 1 0 0 0 0 0 0 595939
-0.004406 -0.004578 0.115784 0.488309 1.097571 1.070225 -0.018624 1 0 0 0 0 0 0 596939
-0.004398 -0.004568 0.115788 0.583006 1.210481 1.177851 -0.018655 1 0 0 0 0 0 0 597940
-0.004382 -0.004551 0.115802 0.491749 1.120907 1.072706 -0.018687 1 0 0 0 0 0 0 598943
-0.004374 -0.004542 0.115807 0.582429 1.220714 1.177917 -0.018718 1 0 0 0 0 0 0 599938
-0.004358 -0.004525 0.115820 0.488996 1.124415 1.072026 -0.018749 1 0 0 0 0 0 0 600939
-0.004350 -0.004516 0.115824 0.578656 1.220958 1.176911 -0.018780 1 0 0 0 0 0 0 601940
-0.004334 -0.004499 0.115838 0.484688 1.123069 1.071141 -0.018814 1 0 0 0 0 0 0 603027
-0.004314 -0.004478 0.115854 0.419134 1.054756 1.018785 -0.018845 1 0 0 0 0 0 0 604023
-0.004304 -0.004468 0.115860 0.536105 1.179537 1.154380 -0.018876 1 0 0 0 0 0 0 605002
-0.004287 -0.004450 0.115874 0.457261 1.097271 1.060356 -0.018908 1 0 0 0 0 0 0 606017
-0.004279 -0.004441 0.115878 0.554799 1.201493 1.169181 -0.018939 1 0 0 0 0 0 0 607026
-0.004263 -0.004424 0.115892 0.464426 1.106983 1.064791 -0.018971 1 0 0 0 0 0 0 608036
-0.004254 -0.004415 0.115896 0.555976 1.204807 1.169817 -0.019002 1 0 0 0 0 0 0 609022
-0.004239 -0.004398 0.115910 0.462381 1.106825 1.064134 -0.019032 1 0 0 0 0 0 0 609993
-0.004219 -0.004377 0.115926 0.397046 1.038595 1.011926 -0.019064 1 0 0 0 0 0 0 611018
-0.004209 -0.004366 0.115932 0.514481 1.163771 1.147167 -0.019095 1 0 0 0 0 0 0 611997
-0.004192 -0.004348 0.115945 0.435405 1.081183 1.053263 -0.019126 1 0 0 0 0 0 0 612994
-0.004183 -0.004339 0.115950 0.533161 1.185611 1.161759 -0.019157 1 0 0 0 0 0 0 613994
-0.004172 -0.004304 0.115954 0.510294 0.848248 1.186165 -0.019188 1 0 0 0 0 0 0 615005
-0.004166 -0.004286 0.115955 0.578302 1.040595 1.222031 -0.019220 1 0 0 0 0 0 0 616022
-0.004152 -0.004265 0.115967 0.465477 1.009408 1.081602 -0.019251 1 0 0 0 0 0 0 617001
-0.004133 -0.004242 0.115983 0.389310 0.975976 1.016321 -0.019283 1 0 0 0 0 0 0 618016
-0.004123 -0.004230 0.115988 0.501441 1.118993 1.146575 -0.019313 1 0 0 0 0 0 0 619001
-0.004106 -0.004211 0.116002 0.419178 1.044735 1.051286 -0.019345 1 0 0 0 0 0 0 620017
-0.004098 -0.004202 0.116007 0.515669 1.153670 1.158866 -0.019376 1 0 0 0 0 0 0 620999
-0.004082 -0.004185 0.116020 0.423866 1.060500 1.054690 -0.019408 1 0 0 0 0 0 0 622015
-0.004062 -0.004163 0.116036 0.359277 0.994461 1.002880 -0.019438 1 0 0 0 0 0 0 623002
-0.004051 -0.004152 0.116042 0.477762 1.121578 1.137640 -0.019470 1 0 0 0 0 0 0 624015
-0.004034 -0.004134 0.116056 0.398381 1.038972 1.044031 -0.019501 1 0 0 0 0 0 0 624999
-0.004026 -0.004125 0.116060 0.496628 1.144139 1.152008 -0.019532 1 0 0 0 0 0 0 626013
-0.004010 -0.004108 0.116073 0.405358 1.048637 1.048107 -0.019563 1 0 0 0 0 0 0 627001
-0.004001 -0.004099 0.116078 0.497463 1.147155 1.152347 -0.019595 1 0 0 0 0 0 0 628014
-0.004004 -0.004078 0.116101 0.648298 0.994131 0.918384 -0.019626 1 0 0 0 0 0 0 628998
-0.004010 -0.004049 0.116099 0.712085 0.866859 1.220594 -0.019658 1 0 0 0 0 0 0 630014
-0.004001 -0.004022 0.116110 0.524860 0.875855 1.081022 -0.019688 1 0 0 0 0 0 0 630999
-0.003997 -0.004009 0.116114 0.560487 1.047983 1.162588 -0.019720 1 0 0 0 0 0 0 632014
-0.003982 -0.003989 0.116127 0.436413 0.987272 1.048816 -0.019751 1 0 0 0 0 0 0 633015
-0.003963 -0.003967 0.116143 0.355344 0.937407 0.993569 -0.019782 1 0 0 0 0 0 0 633997
-0.003954 -0.003955 0.116149 0.465980 1.073095 1.126424 -0.019812 1 0 0 0 0 0 0 634942
-0.003937 -0.003937 0.116162 0.382074 0.993989 1.032642 -0.019842 1 0 0 0 0 0 0 635933
-0.003928 -0.003928 0.116167 0.478522 1.101509 1.140002 -0.019874 1 0 0 0 0 0 0 636941
-0.003912 -0.003910 0.116180 0.385752 1.006386 1.036316 -0.019905 1 0 0 0 0 0 0 637933
-0.003904 -0.003902 0.116185 0.477582 1.105720 1.140090 -0.019937 1 0 0 0 0 0 0 638945
-0.003888 -0.003885 0.116198 0.382301 1.006292 1.035215 -0.019968 1 0 0 0 0 0 0 639933
-0.003880 -0.003876 0.116202 0.472954 1.103519 1.138485 -0.019999 1 0 0 0 0 0 0 640941
-0.003864 -0.003859 0.116216 0.376973 1.002928 1.033522 -0.020030 1 0 0 0 0 0 0 641933
-0.003856 -0.003850 0.116220 0.467351 1.099683 1.136664 -0.020062 1 0 0 0 0 0 0 642941
-0.003840 -0.003833 0.116233 0.371130 0.998718 1.031731 -0.020092 1 0 0 0 0 0 0 643932
-0.003832 -0.003825 0.116238 0.461481 1.095377 1.134782 -0.020124 1 0 0 0 0 0 0 644940
-0.003816 -0.003808 0.116251 0.365103 0.994239 1.029904 -0.020155 1 0 0 0 0 0 0 645932
-0.003807 -0.003799 0.116255 0.455480 1.090910 1.132885 -0.020186 1 0 0 0 0 0 0 646938
-0.003791 -0.003782 0.116269 0.359029 0.989685 1.028052 -0.020218 1 0 0 0 0 0 0 647938
-0.003783 -0.003773 0.116273 0.449443 1.086407 1.130974 -0.020250 1 0 0 0 0 0 0 648957
-0.003767 -0.003757 0.116286 0.352880 0.985057 1.026190 -0.020281 1 0 0 0 0 0 0 649952
-0.003759 -0.003748 0.116291 0.443320 1.081805 1.128995 -0.020312 1 0 0 0 0 0 0 650953
-0.003743 -0.003731 0.116304 0.346644 0.980297 1.024200 -0.020342 1 0 0 0 0 0 0 651920
-0.003735 -0.003722 0.116308 0.437146 1.077135 1.126986 -0.020374 1 0 0 0 0 0 0 652947
-0.003719 -0.003705 0.116322 0.340406 0.975592 1.022290 -0.020406 1 0 0 0 0 0 0 653952
-0.003711 -0.003697 0.116326 0.430924 1.072434 1.124952 -0.020437 1 0 0 0 0 0 0 654949
-0.003695 -0.003680 0.116339 0.334088 0.970784 1.020302 -0.020468 1 0 0 0 0 0 0 655948
-0.003687 -0.003671 0.116344 0.424645 1.067623 1.122846 -0.020499 1 0 0 0 0 0 0 656927
-0.003671 -0.003654 0.116357 0.327729 0.965906 1.018283 -0.020530 1 0 0 0 0 0 0 657948
-0.003681 -0.003641 0.116371 0.663954 1.008301 0.990955 -0.020561 1 0 0 0 0 0 0 658919
-0.003674 -0.003622 0.116388 0.472441 0.925080 0.955849 -0.020592 1 0 0 0 0 0 0 659920
-0.003670 -0.003612 0.116393 0.495214 1.037255 1.093490 -0.020624 1 0 0 0 0 0 0 660948
-0.003656 -0.003595 0.116407 0.362496 0.943865 1.002129 -0.020656 1 0 0 0 0 0 0 661950
-0.003649 -0.003586 0.116411 0.435325 1.045427 1.109136 -0.020687 1 0 0 0 0 0 0 662955
-0.003634 -0.003568 0.116425 0.329264 0.945697 1.006214 -0.020718 1 0 0 0 0 0 0 663952
-0.003626 -0.003560 0.116429 0.415554 1.043961 1.109065 -0.020749 1 0 0 0 0 0 0 664947
-0.003622 -0.003555 0.116431 0.474512 1.110331 1.159051 -0.020780 1 0 0 0 0 0 0 665919
-0.003608 -0.003540 0.116443 0.348028 0.978680 1.024463 -0.020812 1 0 0 0 0 0 0 666949
-0.003589 -0.003520 0.116458 0.263979 0.891174 0.960836 -0.020843 1 0 0 0 0 0 0 667947
-0.003579 -0.003510 0.116464 0.374478 1.009577 1.089182 -0.020874 1 0 0 0 0 0 0 668950
-0.003574 -0.003505 0.116466 0.447157 1.087761 1.149121 -0.020905 1 0 0 0 0 0 0 669948
-0.003560 -0.003489 0.116478 0.327516 0.961975 1.018140 -0.020937 1 0 0 0 0 0 0 670950
-0.003553 -0.003481 0.116482 0.405682 1.045772 1.109867 -0.020968 1 0 0 0 0 0 0 671948
-0.003555 -0.003461 0.116505 0.547330 0.881552 0.871694 -0.020998 1 0 0 0 0 0 0 672919
-0.003556 -0.003450 0.116512 0.540448 0.994006 1.041994 -0.021030 1 0 0 0 0 0 0 673918
-0.003545 -0.003432 0.116527 0.373278 0.904851 0.972530 -0.021062 1 0 0 0 0 0 0 674948
-0.003539 -0.003423 0.116532 0.427654 1.009783 1.087464 -0.021092 1 0 0 0 0 0 0 675918
-0.003524 -0.003405 0.116545 0.311693 0.911201 0.987841 -0.021124 1 0 0 0 0 0 0 676951
-0.003516 -0.003397 0.116549 0.393531 1.010649 1.091270 -0.021156 1 0 0 0 0 0 0 677949
-0.003501 -0.003379 0.116562 0.291221 0.908922 0.987577 -0.021187 1 0 0 0 0 0 0 678950
-0.003493 -0.003371 0.116567 0.379947 1.006863 1.089545 -0.021218 1 0 0 0 0 0 0 679948
-0.003477 -0.003354 0.116580 0.280945 0.904233 0.985420 -0.021249 1 0 0 0 0 0 0 680948
-0.003468 -0.003345 0.116584 0.371426 1.001818 1.087149 -0.021280 1 0 0 0 0 0 0 681948
-0.003471 -0.003324 0.116607 0.519163 0.844010 0.852636 -0.021312 1 0 0 0 0 0 0 682949
-0.003472 -0.003313 0.116615 0.515760 0.960420 1.023913 -0.021343 1 0 0 0 0 0 0 683947
-0.003460 -0.003295 0.116629 0.349762 0.872535 0.955068 -0.021374 1 0 0 0 0 0 0 684942
-0.003454 -0.003285 0.116634 0.405191 0.978652 1.069856 -0.021405 1 0 0 0 0 0 0 685941
-0.003451 -0.003280 0.116636 0.448640 1.049126 1.123992 -0.021437 1 0 0 0 0 0 0 686943
-0.003437 -0.003265 0.116648 0.313322 0.918207 0.991438 -0.021468 1 0 0 0 0 0 0 687946
-0.003431 -0.003258 0.116652 0.384238 1.000221 1.081923 -0.021499 1 0 0 0 0 0 0 688937
-0.003415 -0.003241 0.116665 0.275634 0.888817 0.974012 -0.021530 1 0 0 0 0 0 0 689940
-0.003426 -0.003229 0.116679 0.607741 0.927353 0.943573 -0.021562 1 0 0 0 0 0 0 690949
-0.003431 -0.003222 0.116684 0.572137 1.010229 1.062228 -0.021593 1 0 0 0 0 0 0 691948
-0.003421 -0.003206 0.116697 0.376313 0.890924 0.963312 -0.021624 1 0 0 0 0 0 0 692946
-0.003416 -0.003198 0.116702 0.415393 0.979908 1.066327 -0.021656 1 0 0 0 0 0 0 693950
-0.003402 -0.003181 0.116715 0.290624 0.871913 0.962895 -0.021687 1 0 0 0 0 0 0 694948
-0.003394 -0.003172 0.116719 0.368657 0.967423 1.064364 -0.021718 1 0 0 0 0 0 0 695948
-0.003379 -0.003155 0.116732 0.263593 0.862652 0.960469 -0.021749 1 0 0 0 0 0 0 696946
-0.003371 -0.003147 0.116737 0.351565 0.959863 1.061706 -0.021780 1 0 0 0 0 0 0 697947
-0.003367 -0.003142 0.116738 0.411353 1.025597 1.110993 -0.021812 1 0 0 0 0 0 0 698947
-0.003371 -0.003123 0.116760 0.529935 0.836434 0.846434 -0.021843 1 0 0 0 0 0 0 699942
-0.003373 -0.003113 0.116767 0.510738 0.936431 1.005767 -0.021874 1 0 0 0 0 0 0 700932
-0.003362 -0.003096 0.116781 0.335830 0.839143 0.933164 -0.021905 1 0 0 0 0 0 0 701940
-0.003356 -0.003087 0.116786 0.387321 0.941255 1.046194 -0.021939 1 0 0 0 0 0 0 703017
-0.003341 -0.003069 0.116799 0.268572 0.839538 0.946497 -0.021970 1 0 0 0 0 0 0 704011
-0.003334 -0.003060 0.116804 0.349963 0.938613 1.048900 -0.022001 1 0 0 0 0 0 0 704997
-0.003330 -0.003056 0.116805 0.406470 1.005297 1.098603 -0.022032 1 0 0 0 0 0 0 706012
-0.003316 -0.003041 0.116817 0.276735 0.871241 0.964902 -0.022061 1 0 0 0 0 0 0 706931
-0.003327 -0.003029 0.116831 0.597608 0.897274 0.923585 -0.022093 1 0 0 0 0 0 0 707939
-0.003321 -0.003010 0.116847 0.395652 0.803599 0.885538 -0.022124 1 0 0 0 0 0 0 708931
-0.003317 -0.003001 0.116853 0.414740 0.912539 1.020335 -0.022155 1 0 0 0 0 0 0 709939
-0.003315 -0.002996 0.116855 0.438307 0.984966 1.082203 -0.022186 1 0 0 0 0 0 0 710930
-0.003302 -0.002981 0.116867 0.291920 0.853865 0.953067 -0.022218 1 0 0 0 0 0 0 711939
-0.003296 -0.002973 0.116871 0.358079 0.936832 1.043903 -0.022249 1 0 0 0 0 0 0 712930
-0.003280 -0.002956 0.116884 0.246128 0.824629 0.936675 -0.022280 1 0 0 0 0 0 0 713939
-0.003272 -0.002948 0.116888 0.331145 0.918735 1.036137 -0.022311 1 0 0 0 0 0 0 714930
-0.003287 -0.002939 0.116900 0.636077 0.927441 0.953832 -0.022343 1 0 0 0 0 0 0 715939
-0.003282 -0.002922 0.116915 0.412608 0.810913 0.889950 -0.022374 1 0 0 0 0 0 0 716938
-0.003279 -0.002913 0.116920 0.419584 0.907022 1.014418 -0.022405 1 0 0 0 0 0 0 717930
-0.003266 -0.002896 0.116933 0.276092 0.802019 0.919960 -0.022436 1 0 0 0 0 0 0 718938
-0.003259 -0.002887 0.116938 0.345418 0.900131 1.023769 -0.022467 1 0 0 0 0 0 0 719930
-0.003244 -0.002870 0.116951 0.235027 0.795451 0.921298 -0.022499 1 0 0 0 0 0 0 720951
-0.003236 -0.002861 0.116955 0.321111 0.893664 1.022150 -0.022530 1 0 0 0 0 0 0 721936
-0.003238 -0.002840 0.116978 0.465797 0.733273 0.787645 -0.022561 1 0 0 0 0 0 0 722920
-0.003239 -0.002829 0.116986 0.461883 0.850881 0.957914 -0.022593 1 0 0 0 0 0 0 723943
-0.003227 -0.002811 0.117000 0.293839 0.761283 0.889764 -0.022624 1 0 0 0 0 0 0 724939
-0.003221 -0.002801 0.117005 0.349499 0.868187 1.003391 -0.022655 1 0 0 0 0 0 0 725946
-0.003218 -0.002797 0.117006 0.393047 0.938829 1.056893 -0.022687 1 0 0 0 0 0 0 726946
-0.003205 -0.002781 0.117018 0.255994 0.805735 0.925225 -0.022718 1 0 0 0 0 0 0 727948
-0.003198 -0.002774 0.117023 0.327377 0.888416 1.014609 -0.022749 1 0 0 0 0 0 0 728948
-0.003201 -0.002753 0.117045 0.464307 0.719480 0.776152 -0.022780 1 0 0 0 0 0 0 729946
-0.003202 -0.002742 0.117053 0.456583 0.833122 0.944807 -0.022811 1 0 0 0 0 0 0 730934
-0.003190 -0.002724 0.117067 0.286326 0.741154 0.876308 -0.022843 1 0 0 0 0 0 0 731946
-0.003184 -0.002714 0.117072 0.341092 0.847136 0.989566 -0.022874 1 0 0 0 0 0 0 732946
-0.003169 -0.002697 0.117085 0.222759 0.745709 0.890751 -0.022905 1 0 0 0 0 0 0 733946
-0.003161 -0.002688 0.117089 0.305358 0.846221 0.992396 -0.022936 1 0 0 0 0 0 0 734937
-0.003157 -0.002683 0.117091 0.362424 0.913485 1.041632 -0.022968 1 0 0 0 0 0 0 735948
-0.003143 -0.002668 0.117103 0.231702 0.778120 0.908756 -0.022999 1 0 0 0 0 0 0 736949
-0.003136 -0.002661 0.117107 0.306565 0.860042 0.997387 -0.023031 1 0 0 0 0 0 0 737951
-0.003121 -0.002644 0.117120 0.197809 0.745854 0.890055 -0.023062 1 0 0 0 0 0 0 738948
-0.003131 -0.002631 0.117134 0.532443 0.784261 0.857197 -0.023093 1 0 0 0 0 0 0 739946
-0.003124 -0.002612 0.117150 0.335997 0.695846 0.823303 -0.023124 1 0 0 0 0 0 0 740933
-0.003120 -0.002602 0.117156 0.358920 0.808791 0.958399 -0.023155 1 0 0 0 0 0 0 741940
-0.003106 -0.002584 0.117169 0.222542 0.711005 0.868387 -0.023187 1 0 0 0 0 0 0 742948
-0.003099 -0.002575 0.117173 0.296335 0.813875 0.972791 -0.023218 1 0 0 0 0 0 0 743945
-0.003083 -0.002558 0.117186 0.187078 0.710105 0.871172 -0.023249 1 0 0 0 0 0 0 744945
-0.003075 -0.002549 0.117191 0.274612 0.809923 0.971412 -0.023280 1 0 0 0 0 0 0 745947
-0.003071 -0.002544 0.117192 0.334125 0.876750 1.020083 -0.023312 1 0 0 0 0 0 0 746947
-0.003076 -0.002525 0.117214 0.451395 0.684565 0.755887 -0.023343 1 0 0 0 0 0 0 747946
-0.003077 -0.002515 0.117221 0.432832 0.786126 0.914031 -0.023374 1 0 0 0 0 0 0 748945
-0.003066 -0.002497 0.117235 0.256030 0.686758 0.842333 -0.023405 1 0 0 0 0 0 0 749932
-0.003060 -0.002488 0.117240 0.308102 0.789759 0.953786 -0.023437 1 0 0 0 0 0 0 750942
-0.003045 -0.002470 0.117253 0.187559 0.685807 0.854887 -0.023468 1 0 0 0 0 0 0 751947
-0.003038 -0.002462 0.117257 0.269691 0.785817 0.955785 -0.023499 1 0 0 0 0 0 0 752945
-0.003034 -0.002457 0.117259 0.326514 0.852750 1.004663 -0.023530 1 0 0 0 0 0 0 753945
-0.003020 -0.002442 0.117271 0.194814 0.716170 0.872225 -0.023562 1 0 0 0 0 0 0 754947
-0.003012 -0.002434 0.117275 0.269799 0.798267 0.960300 -0.023593 1 0 0 0 0 0 0 755945
-0.003009 -0.002430 0.117276 0.322770 0.855944 1.004627 -0.023624 1 0 0 0 0 0 0 756944
-0.003013 -0.002411 0.117298 0.436444 0.658446 0.739056 -0.023655 1 0 0 0 0 0 0 757944
-0.003015 -0.002402 0.117305 0.416344 0.757913 0.896474 -0.023687 1 0 0 0 0 0 0 758946
-0.003016 -0.002397 0.117308 0.400869 0.829876 0.976109 -0.023718 1 0 0 0 0 0 0 759946
-0.003005 -0.002381 0.117320 0.230970 0.696316 0.855475 -0.023749 1 0 0 0 0 0 0 760945
-0.002999 -0.002373 0.117324 0.286911 0.780298 0.947525 -0.023780 1 0 0 0 0 0 0 761934
-0.002996 -0.002369 0.117326 0.330434 0.839046 0.993339 -0.023814 1 0 0 0 0 0 0 763015
-0.002982 -0.002354 0.117337 0.191690 0.697848 0.860001 -0.023845 1 0 0 0 0 0 0 764016
-0.002975 -0.002347 0.117341 0.263378 0.777958 0.947498 -0.023876 1 0 0 0 0 0 0 765011
-0.002990 -0.002339 0.117353 0.562345 0.778395 0.859853 -0.023908 1 0 0 0 0 0 0 766019
-0.002997 -0.002335 0.117356 0.496050 0.828999 0.947170 -0.023939 1 0 0 0 0 0 0 767019
-0.002989 -0.002320 0.117369 0.279797 0.687565 0.838428 -0.023969 1 0 0 0 0 0 0 767993
-0.002984 -0.002312 0.117373 0.310794 0.768290 0.935345 -0.024001 1 0 0 0 0 0 0 769013
-0.002982 -0.002308 0.117375 0.341626 0.825323 0.982740 -0.024032 1 0 0 0 0 0 0 769990
-0.002981 -0.002306 0.117375 0.359204 0.856392 1.001205 -0.024063 1 0 0 0 0 0 0 770988
-0.002968 -0.002292 0.117387 0.205722 0.699495 0.857430 -0.024094 1 0 0 0 0 0 0 771988
-0.002962 -0.002285 0.117391 0.269934 0.771726 0.941071 -0.024125 1 0 0 0 0 0 0 772989
-0.002958 -0.002282 0.117392 0.317449 0.824349 0.983813 -0.024157 1 0 0 0 0 0 0 773986
-0.002957 -0.002280 0.117393 0.343353 0.853190 1.000694 -0.024189 1 0 0 0 0 0 0 775019
-0.002944 -0.002266 0.117404 0.193862 0.695001 0.856423 -0.024220 1 0 0 0 0 0 0 776011
-0.002956 -0.002255 0.117418 0.508017 0.710321 0.807916 -0.024251 1 0 0 0 0 0 0 776996
-0.002961 -0.002249 0.117423 0.462510 0.782509 0.920561 -0.024282 1 0 0 0 0 0 0 778010
-0.002964 -0.002246 0.117424 0.420960 0.826641 0.972866 -0.024313 1 0 0 0 0 0 0 778996
-0.002966 -0.002245 0.117425 0.398962 0.850418 0.992960 -0.024345 1 0 0 0 0 0 0 780009
-0.002966 -0.002244 0.117425 0.388207 0.863068 1.000809 -0.024376 1 0 0 0 0 0 0 780994
-0.002954 -0.002230 0.117436 0.220042 0.696447 0.853394 -0.024407 1 0 0 0 0 0 0 782009
-0.002948 -0.002224 0.117440 0.276984 0.763945 0.935567 -0.024438 1 0 0 0 0 0 0 782995
-0.002945 -0.002220 0.117441 0.320879 0.814197 0.977804 -0.024469 1 0 0 0 0 0 0 783995
-0.002944 -0.002219 0.117442 0.344953 0.841796 0.994462 -0.024501 1 0 0 0 0 0 0 785010
-0.002943 -0.002218 0.117442 0.357517 0.856417 1.001124 -0.024532 1 0 0 0 0 0 0 785993
-0.002930 -0.002204 0.117453 0.200921 0.690632 0.853362 -0.024564 1 0 0 0 0 0 0 787008
-0.002943 -0.002193 0.117467 0.511801 0.702185 0.803417 -0.024594 1 0 0 0 0 0 0 787993
-0.002948 -0.002188 0.117472 0.464569 0.772588 0.915543 -0.024626 1 0 0 0 0 0 0 789009
-0.002951 -0.002185 0.117473 0.422132 0.815769 0.967643 -0.024657 1 0 0 0 0 0 0 789992
-0.002953 -0.002183 0.117474 0.399641 0.838968 0.987581 -0.024686 1 0 0 0 0 0 0 790936
-0.002954 -0.002183 0.117474 0.388663 0.851380 0.995391 -0.024717 1 0 0 0 0 0 0 791927
-0.002942 -0.002169 0.117486 0.220154 0.684302 0.848024 -0.024749 1 0 0 0 0 0 0 792936
-0.002936 -0.002162 0.117489 0.277079 0.751795 0.930072 -0.024780 1 0 0 0 0 0 0 793928
-0.002933 -0.002159 0.117491 0.320958 0.802041 0.972244 -0.024811 1 0 0 0 0 0 0 794936
-0.002950 -0.002153 0.117501 0.593253 0.773036 0.856919 -0.024842 1 0 0 0 0 0 0 795928
-0.002958 -0.002150 0.117505 0.511777 0.807569 0.933524 -0.024874 1 0 0 0 0 0 0 796937
-0.002950 -0.002135 0.117517 0.287001 0.656956 0.821263 -0.024905 1 0 0 0 0 0 0 797927
-0.002946 -0.002128 0.117521 0.314071 0.733621 0.916455 -0.024936 1 0 0 0 0 0 0 798938
-0.002944 -0.002124 0.117523 0.342947 0.788564 0.963221 -0.024967 1 0 0 0 0 0 0 799927
-0.002943 -0.002122 0.117523 0.359545 0.818510 0.981410 -0.024999 1 0 0 0 0 0 0 800928
-0.002942 -0.002122 0.117524 0.368392 0.834319 0.988616 -0.025030 1 0 0 0 0 0 0 801937
-0.002942 -0.002121 0.117524 0.373150 0.842811 0.991895 -0.025061 1 0 0 0 0 0 0 802928
-0.002929 -0.002108 0.117535 0.212258 0.673465 0.843055 -0.025093 1 0 0 0 0 0 0 803950
-0.002942 -0.002097 0.117549 0.521561 0.683382 0.792508 -0.025124 1 0 0 0 0 0 0 804947
-0.002948 -0.002091 0.117553 0.473336 0.753092 0.904301 -0.025156 1 0 0 0 0 0 0 805962
-0.002950 -0.002088 0.117555 0.430386 0.795880 0.956271 -0.025186 1 0 0 0 0 0 0 806932
-0.002952 -0.002087 0.117555 0.407684 0.818898 0.976216 -0.025218 1 0 0 0 0 0 0 807945
-0.002953 -0.002086 0.117556 0.396567 0.831144 0.984004 -0.025249 1 0 0 0 0 0 0 808945
-0.002941 -0.002073 0.117567 0.227680 0.663527 0.836681 -0.025280 1 0 0 0 0 0 0 809939
-0.002935 -0.002066 0.117571 0.284608 0.731100 0.918546 -0.025312 1 0 0 0 0 0 0 810948
-0.002932 -0.002063 0.117572 0.328496 0.781317 0.960596 -0.025343 1 0 0 0 0 0 0 811942
-0.002930 -0.002061 0.117573 0.352554 0.808816 0.977145 -0.025374 1 0 0 0 0 0 0 812945
-0.002929 -0.002060 0.117573 0.365134 0.823358 0.983738 -0.025405 1 0 0 0 0 0 0 813937
-0.002929 -0.002060 0.117573 0.371725 0.831225 0.986830 -0.025437 1 0 0 0 0 0 0 814945
-0.002929 -0.002059 0.117573 0.375274 0.835677 0.988682 -0.025468 1 0 0 0 0 0 0 815944
-0.002947 -0.002055 0.117583 0.625944 0.781691 0.858146 -0.025499 1 0 0 0 0 0 0 816932
-0.002944 -0.002040 0.117597 0.369388 0.629111 0.778534 -0.025530 1 0 0 0 0 0 0 817933
-0.002942 -0.002032 0.117602 0.361599 0.709822 0.895032 -0.025562 1 0 0 0 0 0 0 818943
-0.002942 -0.002028 0.117604 0.371319 0.767400 0.950132 -0.025593 1 0 0 0 0 0 0 819949
-0.002941 -0.002026 0.117605 0.378230 0.798739 0.971259 -0.025624 1 0 0 0 0 0 0 820947
-0.002941 -0.002025 0.117605 0.382264 0.815218 0.979444 -0.025655 1 0 0 0 0 0 0 821943
-0.002928 -0.002012 0.117616 0.220746 0.649431 0.832337 -0.025687 1 0 0 0 0 0 0 822944
-0.002922 -0.002005 0.117620 0.281493 0.718097 0.914093 -0.025717 1 0 0 0 0 0 0 823932
-0.002919 -0.002001 0.117621 0.327319 0.768868 0.956103 -0.025749 1 0 0 0 0 0 0 824944
-0.002917 -0.002000 0.117622 0.352328 0.796621 0.972619 -0.025780 1 0 0 0 0 0 0 825942
-0.002917 -0.001999 0.117622 0.365384 0.811278 0.979200 -0.025812 1 0 0 0 0 0 0 826944
-0.002916 -0.001998 0.117622 0.372207 0.819169 0.982252 -0.025843 1 0 0 0 0 0 0 827942
-0.002916 -0.001998 0.117622 0.375867 0.823625 0.984081 -0.025874 1 0 0 0 0 0 0 828942
-0.002916 -0.001998 0.117622 0.377931 0.826355 0.985496 -0.025905 1 0 0 0 0 0 0 829942
-0.002904 -0.001985 0.117633 0.215210 0.653456 0.836105 -0.025937 1 0 0 0 0 0 0 830945
-0.002916 -0.001974 0.117647 0.524314 0.661799 0.784928 -0.025968 1 0 0 0 0 0 0 831942
-0.002922 -0.001969 0.117652 0.475835 0.730867 0.896405 -0.025999 1 0 0 0 0 0 0 832930
-0.002925 -0.001966 0.117653 0.432736 0.773297 0.948292 -0.026030 1 0 0 0 0 0 0 833939
-0.002926 -0.001964 0.117654 0.409935 0.796075 0.968167 -0.026062 1 0 0 0 0 0 0 834944
-0.002927 -0.001964 0.117654 0.398752 0.808169 0.975894 -0.026093 1 0 0 0 0 0 0 835943
-0.002927 -0.001963 0.117654 0.393453 0.814770 0.979327 -0.026124 1 0 0 0 0 0 0 836943
-0.002915 -0.001950 0.117665 0.226957 0.643641 0.830650 -0.026155 1 0 0 0 0 0 0 837943
-0.002909 -0.001943 0.117669 0.285347 0.709845 0.911692 -0.026187 1 0 0 0 0 0 0 838944
-0.002906 -0.001940 0.117671 0.329961 0.759344 0.953414 -0.026218 1 0 0 0 0 0 0 839934
-0.002904 -0.001938 0.117671 0.354392 0.786445 0.969833 -0.026249 1 0 0 0 0 0 0 840942
-0.002904 -0.001937 0.117671 0.367128 0.800753 0.976358 -0.026280 1 0 0 0 0 0 0 841943
-0.002903 -0.001937 0.117671 0.373806 0.808454 0.979378 -0.026312 1 0 0 0 0 0 0 842942
-0.002903 -0.001937 0.117671 0.377376 0.812802 0.981186 -0.026343 1 0 0 0 0 0 0 843941
-0.002903 -0.001937 0.117671 0.379409 0.815459 0.982555 -0.026374 1 0 0 0 0 0 0 844931
-0.002903 -0.001937 0.117671 0.380650 0.817281 0.983808 -0.026405 1 0 0 0 0 0 0 845942
-0.002903 -0.001937 0.117671 0.381531 0.818755 0.985086 -0.026439 1 0 0 0 0 0 0 847015
-0.002909 -0.001919 0.117692 0.467067 0.587870 0.703561 -0.026470 1 0 0 0 0 0 0 848016
-0.002912 -0.001910 0.117700 0.433023 0.672853 0.854003 -0.026501 1 0 0 0 0 0 0 849010
-0.002914 -0.001906 0.117702 0.410447 0.737295 0.931070 -0.026532 1 0 0 0 0 0 0 850013
-0.002914 -0.001904 0.117703 0.399461 0.772610 0.960763 -0.026564 1 0 0 0 0 0 0 851008
-0.002914 -0.001903 0.117703 0.394433 0.791186 0.971964 -0.026595 1 0 0 0 0 0 0 852014
-0.002915 -0.001902 0.117703 0.392244 0.801011 0.976553 -0.026625 1 0 0 0 0 0 0 852987
-0.002915 -0.001902 0.117703 0.391410 0.806446 0.978904 -0.026657 1 0 0 0 0 0 0 853988
-0.002903 -0.001888 0.117715 0.226884 0.634394 0.829892 -0.026688 1 0 0 0 0 0 0 854986
-0.002896 -0.001882 0.117718 0.286381 0.700331 0.910666 -0.026719 1 0 0 0 0 0 0 855988
-0.002893 -0.001878 0.117720 0.331588 0.749712 0.952316 -0.026751 1 0 0 0 0 0 0 857014
-0.002892 -0.001877 0.117720 0.356281 0.776706 0.968652 -0.026782 1 0 0 0 0 0 0 858009
-0.002891 -0.001876 0.117720 0.369160 0.790951 0.975149 -0.026814 1 0 0 0 0 0 0 859012
-0.002890 -0.001875 0.117720 0.375893 0.798593 0.978134 -0.026845 1 0 0 0 0 0 0 860006
-0.002890 -0.001875 0.117720 0.379500 0.802885 0.979893 -0.026876 1 0 0 0 0 0 0 860991
-0.002909 -0.001871 0.117730 0.630918 0.748476 0.849095 -0.026907 1 0 0 0 0 0 0 862007
-0.002918 -0.001869 0.117734 0.538202 0.770317 0.919980 -0.026936 1 0 0 0 0 0 0 862927
-0.002910 -0.001854 0.117746 0.306619 0.611847 0.806046 -0.026968 1 0 0 0 0 0 0 863934
-0.002906 -0.001847 0.117750 0.330838 0.685459 0.899930 -0.026999 1 0 0 0 0 0 0 864926
-0.002904 -0.001844 0.117752 0.358316 0.738794 0.946152 -0.027030 1 0 0 0 0 0 0 865933
-0.002903 -0.001842 0.117752 0.374202 0.767801 0.964087 -0.027061 1 0 0 0 0 0 0 866926
-0.002902 -0.001841 0.117752 0.382683 0.783047 0.971116 -0.027092 1 0 0 0 0 0 0 867926
-0.002902 -0.001840 0.117752 0.387236 0.791206 0.974293 -0.027124 1 0 0 0 0 0 0 868935
-0.002890 -0.001827 0.117764 0.225159 0.620169 0.825614 -0.027155 1 0 0 0 0 0 0 869925
-0.002883 -0.001820 0.117768 0.286021 0.686847 0.906362 -0.027186 1 0 0 0 0 0 0 870934
-0.002880 -0.001817 0.117769 0.331898 0.736557 0.947904 -0.027217 1 0 0 0 0 0 0 871925
-0.002879 -0.001815 0.117769 0.356931 0.763721 0.964249 -0.027249 1 0 0 0 0 0 0 872934
-0.002878 -0.001814 0.117769 0.369980 0.777999 0.970698 -0.027280 1 0 0 0 0 0 0 873924
-0.002896 -0.001810 0.117779 0.626413 0.728495 0.841449 -0.027311 1 0 0 0 0 0 0 874934
-0.002893 -0.001794 0.117794 0.371432 0.577250 0.762455 -0.027342 1 0 0 0 0 0 0 875924
-0.002891 -0.001786 0.117799 0.364918 0.659439 0.878541 -0.027374 1 0 0 0 0 0 0 876933
-0.002890 -0.001782 0.117801 0.375298 0.717655 0.933375 -0.027405 1 0 0 0 0 0 0 877924
-0.002889 -0.001780 0.117801 0.382521 0.749201 0.954378 -0.027436 1 0 0 0 0 0 0 878932
-0.002877 -0.001766 0.117813 0.221874 0.589873 0.812060 -0.027467 1 0 0 0 0 0 0 879927
-0.002871 -0.001759 0.117817 0.283689 0.662663 0.894854 -0.027499 1 0 0 0 0 0 0 880949
-0.002867 -0.001756 0.117818 0.330053 0.715424 0.937073 -0.027530 1 0 0 0 0 0 0 881925
-0.002866 -0.001754 0.117818 0.355344 0.744092 0.953608 -0.027561 1 0 0 0 0 0 0 882932
-0.002865 -0.001753 0.117819 0.368509 0.759123 0.960156 -0.027593 1 0 0 0 0 0 0 883939
-0.002852 -0.001739 0.117830 0.210443 0.591149 0.812799 -0.027624 1 0 0 0 0 0 0 884934
-0.002846 -0.001732 0.117834 0.273562 0.659674 0.893739 -0.027655 1 0 0 0 0 0 0 885941
-0.002842 -0.001729 0.117835 0.320571 0.710280 0.935343 -0.027687 1 0 0 0 0 0 0 886945
-0.002841 -0.001727 0.117835 0.346162 0.737849 0.951632 -0.027718 1 0 0 0 0 0 0 887942
-0.002828 -0.001713 0.117847 0.194398 0.576199 0.807834 -0.027749 1 0 0 0 0 0 0 888929
-0.002821 -0.001706 0.117851 0.260813 0.648023 0.889911 -0.027780 1 0 0 0 0 0 0 889936
-0.002836 -0.001698 0.117862 0.559314 0.642940 0.799424 -0.027811 1 0 0 0 0 0 0 890912
-0.002844 -0.001694 0.117866 0.491893 0.691618 0.885617 -0.027843 1 0 0 0 0 0 0 891939
-0.002835 -0.001679 0.117878 0.272518 0.545888 0.777384 -0.027874 1 0 0 0 0 0 0 892941
-0.002831 -0.001672 0.117883 0.303374 0.626500 0.872736 -0.027905 1 0 0 0 0 0 0 893943
-0.002828 -0.001668 0.117884 0.334180 0.683310 0.919386 -0.027937 1 0 0 0 0 0 0 894945
-0.002827 -0.001666 0.117884 0.351698 0.713986 0.937417 -0.027968 1 0 0 0 0 0 0 895946
-0.002814 -0.001652 0.117896 0.195727 0.553636 0.794321 -0.027999 1 0 0 0 0 0 0 896939
-0.002808 -0.001645 0.117900 0.260169 0.626303 0.876472 -0.028030 1 0 0 0 0 0 0 897941
-0.002805 -0.001641 0.117901 0.307867 0.678982 0.918442 -0.028062 1 0 0 0 0 0 0 898942
-0.002803 -0.001639 0.117902 0.333792 0.707554 0.934858 -0.028093 1 0 0 0 0 0 0 899942
-0.002790 -0.001625 0.117913 0.181849 0.546011 0.791281 -0.028124 1 0 0 0 0 0 0 900942
-0.002783 -0.001618 0.117917 0.248421 0.618168 0.873166 -0.028155 1 0 0 0 0 0 0 901941
-0.002780 -0.001614 0.117918 0.297168 0.670589 0.915044 -0.028187 1 0 0 0 0 0 0 902963
-0.002778 -0.001613 0.117919 0.323596 0.698996 0.931385 -0.028218 1 0 0 0 0 0 0 903935
-0.002777 -0.001612 0.117919 0.337302 0.713882 0.937839 -0.028249 1 0 0 0 0 0 0 904941
-0.002764 -0.001598 0.117930 0.178919 0.545136 0.790800 -0.028280 1 0 0 0 0 0 0 905940
-0.002758 -0.001591 0.117934 0.242312 0.613810 0.871438 -0.028314 1 0 0 0 0 0 0 907017
-0.002755 -0.001588 0.117935 0.289428 0.664439 0.912836 -0.028345 1 0 0 0 0 0 0 908009
-0.002753 -0.001586 0.117936 0.315059 0.691972 0.929054 -0.028377 1 0 0 0 0 0 0 909026
-0.002752 -0.001585 0.117936 0.328335 0.706361 0.935423 -0.028407 1 0 0 0 0 0 0 910006
-0.002739 -0.001572 0.117947 0.169606 0.537248 0.788434 -0.028439 1 0 0 0 0 0 0 911006
-0.002733 -0.001565 0.117951 0.232892 0.605796 0.868925 -0.028470 1 0 0 0 0 0 0 912018
-0.002730 -0.001561 0.117952 0.279946 0.656337 0.910249 -0.028500 1 0 0 0 0 0 0 912985
-0.002728 -0.001560 0.117952 0.305534 0.683832 0.926434 -0.028532 1 0 0 0 0 0 0 913985
-0.002715 -0.001546 0.117964 0.153055 0.521311 0.783026 -0.028563 1 0 0 0 0 0 0 914985
-0.002708 -0.001539 0.117968 0.219587 0.593287 0.864632 -0.028594 1 0 0 0 0 0 0 915984
-0.002705 -0.001535 0.117969 0.268308 0.645588 0.906373 -0.028625 1 0 0 0 0 0 0 916983
-0.002703 -0.001533 0.117969 0.294711 0.673937 0.922710 -0.028657 1 0 0 0 0 0 0 918006
-0.002702 -0.001532 0.117970 0.308382 0.688738 0.929117 -0.028689 1 0 0 0 0 0 0 919011
-0.002702 -0.001532 0.117970 0.315468 0.696577 0.931995 -0.028720 1 0 0 0 0 0 0 920014
-0.002702 -0.001532 0.117970 0.319211 0.700908 0.933660 -0.028751 1 0 0 0 0 0 0 921016
-0.002701 -0.001531 0.117970 0.321251 0.703438 0.934892 -0.028782 1 0 0 0 0 0 0 922011
-0.002708 -0.001514 0.117991 0.406735 0.470463 0.653430 -0.028814 1 0 0 0 0 0 0 923019
-0.002711 -0.001505 0.117998 0.373554 0.556440 0.802887 -0.028845 1 0 0 0 0 0 0 924007
-0.002712 -0.001501 0.118000 0.351308 0.621176 0.879496 -0.028876 1 0 0 0 0 0 0 925016
-0.002713 -0.001498 0.118001 0.340404 0.656445 0.908940 -0.028908 1 0 0 0 0 0 0 926015
-0.002713 -0.001497 0.118002 0.335331 0.674824 0.919955 -0.028938 1 0 0 0 0 0 0 926989
-0.002713 -0.001497 0.118002 0.333066 0.684473 0.924417 -0.028969 1 0 0 0 0 0 0 927984
-0.002713 -0.001496 0.118002 0.332155 0.689697 0.926624 -0.029001 1 0 0 0 0 0 0 928989
-0.002701 -0.001483 0.118013 0.165875 0.515476 0.778320 -0.029032 1 0 0 0 0 0 0 929986
-0.002695 -0.001476 0.118017 0.225602 0.581761 0.858084 -0.029063 1 0 0 0 0 0 0 930988
-0.002691 -0.001473 0.118018 0.270886 0.631172 0.899151 -0.029094 1 0 0 0 0 0 0 931983
-0.002690 -0.001471 0.118018 0.295566 0.658044 0.915225 -0.029125 1 0 0 0 0 0 0 932984
-0.002689 -0.001470 0.118019 0.308382 0.672116 0.921543 -0.029157 1 0 0 0 0 0 0 934007
-0.002689 -0.001470 0.118019 0.315012 0.679549 0.924367 -0.029188 1 0 0 0 0 0 0 934992
-0.002688 -0.001470 0.118019 0.318537 0.683667 0.926004 -0.029220 1 0 0 0 0 0 0 936005
-0.002688 -0.001470 0.118019 0.320479 0.686069 0.927196 -0.029251 1 0 0 0 0 0 0 936990
-0.002688 -0.001470 0.118019 0.321615 0.687657 0.928270 -0.029282 1 0 0 0 0 0 0 938004
-0.002688 -0.001470 0.118019 0.322356 0.688806 0.929279 -0.029313 1 0 0 0 0 0 0 938991
-0.002688 -0.001470 0.118019 0.322903 0.689761 0.930296 -0.029345 1 0 0 0 0 0 0 940006
-0.002676 -0.001456 0.118030 0.157162 0.513202 0.781627 -0.029376 1 0 0 0 0 0 0 940992
-0.002670 -0.001450 0.118034 0.217258 0.578437 0.861160 -0.029407 1 0 0 0 0 0 0 942005
-0.002666 -0.001446 0.118035 0.262714 0.627307 0.902132 -0.029438 1 0 0 0 0 0 0 942990
-0.002665 -0.001445 0.118035 0.287465 0.653906 0.918170 -0.029470 1 0 0 0 0 0 0 944002
-0.002683 -0.001440 0.118045 0.550803 0.610070 0.791425 -0.029500 1 0 0 0 0 0 0 944989
-0.002691 -0.001437 0.118049 0.463886 0.637898 0.864052 -0.029532 1 0 0 0 0 0 0 946003
-0.002696 -0.001436 0.118050 0.399507 0.657553 0.901123 -0.029561 1 0 0 0 0 0 0 946923
-0.002698 -0.001435 0.118050 0.365685 0.668502 0.915690 -0.029592 1 0 0 0 0 0 0 947931
-0.002699 -0.001435 0.118051 0.348866 0.674455 0.921454 -0.029623 1 0 0 0 0 0 0 948922
-0.002699 -0.001434 0.118051 0.340665 0.677835 0.924090 -0.029655 1 0 0 0 0 0 0 949932
-0.002700 -0.001434 0.118051 0.336746 0.679886 0.925636 -0.029686 1 0 0 0 0 0 0 950931
-0.002700 -0.001434 0.118051 0.334966 0.681271 0.926793 -0.029717 1 0 0 0 0 0 0 951924
-0.002700 -0.001434 0.118051 0.334261 0.682336 0.927845 -0.029749 1 0 0 0 0 0 0 952932
-0.002700 -0.001434 0.118051 0.334125 0.683302 0.928959 -0.029784 1 0 0 0 0 0 0 954048
-0.002700 -0.001434 0.118051 0.334169 0.684024 0.929829 -0.029811 1 0 0 0 0 0 0 954932
-0.002700 -0.001434 0.118051 0.334381 0.684769 0.930798 -0.029842 1 0 0 0 0 0 0 955922
-0.002700 -0.001434 0.118051 0.334707 0.685610 0.931909 -0.029878 1 0 0 0 0 0 0 957056
-0.002700 -0.001434 0.118051 0.334982 0.686239 0.932747 -0.029905 1 0 0 0 0 0 0 957923
-0.002688 -0.001421 0.118062 0.168969 0.509345 0.784043 -0.029936 1 0 0 0 0 0 0 958930
-0.002681 -0.001414 0.118066 0.228961 0.574503 0.863471 -0.029967 1 0 0 0 0 0 0 959922
-0.002678 -0.001411 0.118067 0.274395 0.623336 0.904409 -0.029999 1 0 0 0 0 0 0 960933
-0.002677 -0.001409 0.118067 0.299131 0.649890 0.920412 -0.030030 1 0 0 0 0 0 0 961927
-0.002676 -0.001409 0.118067 0.312016 0.663883 0.926840 -0.030066 1 0 0 0 0 0 0 963087
-0.002675 -0.001408 0.118067 0.318621 0.671093 0.929476 -0.030092 1 0 0 0 0 0 0 963915
-0.002675 -0.001408 0.118067 0.322179 0.675212 0.931212 -0.030128 1 0 0 0 0 0 0 965054
-0.002675 -0.001408 0.118068 0.324080 0.677507 0.932282 -0.030155 1 0 0 0 0 0 0 965939
-0.002675 -0.001408 0.118068 0.325256 0.679135 0.933446 -0.030190 1 0 0 0 0 0 0 967060
-0.002675 -0.001408 0.118068 0.325986 0.680268 0.934434 -0.030222 1 0 0 0 0 0 0 968062
-0.002694 -0.001403 0.118077 0.577362 0.623349 0.802337 -0.030253 1 0 0 0 0 0 0 969066
-0.002703 -0.001401 0.118081 0.484246 0.644533 0.872898 -0.030280 1 0 0 0 0 0 0 969937
-0.002707 -0.001400 0.118082 0.416830 0.661033 0.909480 -0.030315 1 0 0 0 0 0 0 971052
-0.002710 -0.001400 0.118082 0.381459 0.670313 0.923812 -0.030346 1 0 0 0 0 0 0 972056
-0.002698 -0.001386 0.118094 0.197371 0.497606 0.779763 -0.030378 1 0 0 0 0 0 0 973063
-0.002693 -0.001379 0.118097 0.248403 0.564995 0.860753 -0.030409 1 0 0 0 0 0 0 974062
-0.002690 -0.001376 0.118099 0.289373 0.614937 0.902198 -0.030440 1 0 0 0 0 0 0 975053
-0.002688 -0.001374 0.118099 0.311901 0.642048 0.918392 -0.030472 1 0 0 0 0 0 0 976064
-0.002688 -0.001373 0.118099 0.323640 0.656180 0.924713 -0.030503 1 0 0 0 0 0 0 977064
-0.002687 -0.001373 0.118099 0.329742 0.663642 0.927522 -0.030534 1 0 0 0 0 0 0 978065
-0.002687 -0.001373 0.118099 0.332987 0.667742 0.929108 -0.030565 1 0 0 0 0 0 0 979065
-0.002687 -0.001372 0.118099 0.334788 0.670126 0.930285 -0.030597 1 0 0 0 0 0 0 980061
-0.002675 -0.001359 0.118111 0.169211 0.493678 0.781644 -0.030627 1 0 0 0 0 0 0 981044
-0.002668 -0.001353 0.118114 0.229547 0.559180 0.860839 -0.030655 1 0 0 0 0 0 0 981938
-0.002665 -0.001349 0.118116 0.275190 0.608304 0.901814 -0.030690 1 0 0 0 0 0 0 983064
-0.002663 -0.001347 0.118116 0.300021 0.634922 0.917773 -0.030721 1 0 0 0 0 0 0 984043
-0.002663 -0.001347 0.118116 0.312904 0.648824 0.924030 -0.030753 1 0 0 0 0 0 0 985061
-0.002650 -0.001333 0.118127 0.152765 0.477973 0.777116 -0.030780 1 0 0 0 0 0 0 985938
-0.002643 -0.001326 0.118131 0.216004 0.546563 0.857071 -0.030815 1 0 0 0 0 0 0 987066
-0.002640 -0.001323 0.118133 0.263047 0.597073 0.898097 -0.030847 1 0 0 0 0 0 0 988062
-0.002638 -0.001321 0.118133 0.288579 0.624434 0.914115 -0.030878 1 0 0 0 0 0 0 989064
-0.002638 -0.001320 0.118133 0.301805 0.638676 0.920376 -0.030909 1 0 0 0 0 0 0 990063
-0.002637 -0.001320 0.118133 0.308639 0.646174 0.923154 -0.030940 1 0 0 0 0 0 0 991064
-0.002625 -0.001306 0.118144 0.145328 0.472007 0.775228 -0.030972 1 0 0 0 0 0 0 992065
-0.002618 -0.001299 0.118148 0.207020 0.538933 0.854561 -0.031003 1 0 0 0 0 0 0 993061
-0.002615 -0.001296 0.118149 0.253278 0.588631 0.895399 -0.031034 1 0 0 0 0 0 0 994061
-0.002613 -0.001294 0.118150 0.278411 0.615572 0.911360 -0.031065 1 0 0 0 0 0 0 995064
-0.002612 -0.001293 0.118150 0.291438 0.629604 0.917578 -0.031096 1 0 0 0 0 0 0 996061
-0.002600 -0.001280 0.118161 0.131126 0.458596 0.770935 -0.031128 1 0 0 0 0 0 0 997063
-0.002593 -0.001273 0.118165 0.194412 0.527192 0.850600 -0.031159 1 0 0 0 0 0 0 998062
-0.002590 -0.001269 0.118166 0.241481 0.577730 0.891564 -0.031190 1 0 0 0 0 0 0 999064
-0.002588 -0.001268 0.118167 0.267012 0.605088 0.907535 -0.031222 1 0 0 0 0 0 1 63
-0.002606 -0.001263 0.118177 0.531377 0.561179 0.780233 -0.031249 1 0 0 0 0 0 1 932
-0.002602 -0.001247 0.118191 0.277726 0.410766 0.703481 -0.031284 1 0 0 0 0 0 1 2051
-0.002601 -0.001239 0.118196 0.273301 0.495131 0.818604 -0.031315 1 0 0 0 0 0 1 3064
-0.002599 -0.001235 0.118198 0.284672 0.554243 0.872900 -0.031346 1 0 0 0 0 0 1 4059
-0.002599 -0.001233 0.118199 0.292262 0.585987 0.893581 -0.031378 1 0 0 0 0 0 1 5062
-0.002586 -0.001218 0.118210 0.129253 0.423698 0.752031 -0.031405 1 0 0 0 0 0 1 5935
-0.002580 -0.001211 0.118214 0.191429 0.497003 0.833438 -0.031440 1 0 0 0 0 0 1 7042
-0.002577 -0.001208 0.118215 0.237951 0.549863 0.874931 -0.031472 1 0 0 0 0 0 1 8062
-0.002575 -0.001206 0.118216 0.263215 0.578345 0.891092 -0.031503 1 0 0 0 0 0 1 9062
-0.002574 -0.001205 0.118216 0.276276 0.593137 0.897360 -0.031534 1 0 0 0 0 0 1 10063
-0.002561 -0.001191 0.118227 0.115660 0.422061 0.750901 -0.031565 1 0 0 0 0 0 1 11063
-0.002555 -0.001184 0.118231 0.179014 0.490951 0.830374 -0.031597 1 0 0 0 0 0 1 12062
-0.002552 -0.001181 0.118232 0.226110 0.541599 0.871213 -0.031628 1 0 0 0 0 0 1 13062
-0.002550 -0.001179 0.118232 0.251645 0.568958 0.887113 -0.031659 1 0 0 0 0 0 1 14049
-0.002549 -0.001178 0.118233 0.264840 0.583176 0.893318 -0.031690 1 0 0 0 0 0 1 15056
-0.002536 -0.001164 0.118244 0.104139 0.411686 0.746901 -0.031721 1 0 0 0 0 0 1 16045
-0.002530 -0.001158 0.118247 0.167554 0.480456 0.826294 -0.031753 1 0 0 0 0 0 1 17054
-0.002526 -0.001154 0.118249 0.214680 0.531031 0.867086 -0.031784 1 0 0 0 0 0 1 18053
-0.002525 -0.001152 0.118249 0.240214 0.558352 0.882970 -0.031815 1 0 0 0 0 0 1 19046
-0.002524 -0.001151 0.118249 0.253399 0.572557 0.889158 -0.031846 1 0 0 0 0 0 1 20053
-0.002511 -0.001138 0.118260 0.092559 0.400891 0.742821 -0.031877 1 0 0 0 0 0 1 21045
-0.002505 -0.001131 0.118264 0.156005 0.469691 0.822129 -0.031909 1 0 0 0 0 0 1 22054
-0.002520 -0.001123 0.118276 0.454599 0.462030 0.729183 -0.031940 1 0 0 0 0 0 1 23046
-0.002527 -0.001119 0.118279 0.386908 0.510010 0.814834 -0.031971 1 0 0 0 0 0 1 24054
-0.002531 -0.001117 0.118281 0.332318 0.539892 0.856559 -0.032002 1 0 0 0 0 0 1 25044
-0.002533 -0.001116 0.118281 0.303374 0.555832 0.872663 -0.032034 1 0 0 0 0 0 1 26054
-0.002534 -0.001116 0.118281 0.288966 0.564202 0.878875 -0.032065 1 0 0 0 0 0 1 27045
-0.002522 -0.001102 0.118292 0.114192 0.389483 0.732586 -0.032096 1 0 0 0 0 0 1 28053
-0.002516 -0.001095 0.118296 0.170708 0.456822 0.811807 -0.032127 1 0 0 0 0 0 1 29045
-0.002513 -0.001092 0.118298 0.214395 0.506690 0.852534 -0.032159 1 0 0 0 0 0 1 30053
-0.002511 -0.001090 0.118298 0.238202 0.533627 0.868391 -0.032190 1 0 0 0 0 0 1 31046
-0.002510 -0.001089 0.118298 0.250511 0.547602 0.874532 -0.032221 1 0 0 0 0 0 1 32041
-0.002510 -0.001089 0.118298 0.256844 0.554831 0.877121 -0.032249 1 0 0 0 0 0 1 32930
-0.002510 -0.001089 0.118298 0.260202 0.558845 0.878726 -0.032284 1 0 0 0 0 0 1 34070
-0.002497 -0.001075 0.118309 0.094117 0.381706 0.730837 -0.032315 1 0 0 0 0 0 1 35054
-0.002491 -0.001069 0.118313 0.155064 0.447945 0.809441 -0.032346 1 0 0 0 0 0 1 36061
-0.002488 -0.001065 0.118314 0.200940 0.497241 0.849929 -0.032378 1 0 0 0 0 0 1 37067
-0.002486 -0.001063 0.118315 0.225845 0.523885 0.865691 -0.032409 1 0 0 0 0 0 1 38068
-0.002504 -0.001058 0.118325 0.490430 0.479349 0.738024 -0.032440 1 0 0 0 0 0 1 39065
-0.002513 -0.001056 0.118328 0.403842 0.507274 0.810427 -0.032472 1 0 0 0 0 0 1 40062
-0.002517 -0.001054 0.118329 0.339544 0.526875 0.847473 -0.032503 1 0 0 0 0 0 1 41063
-0.002519 -0.001054 0.118330 0.305676 0.537610 0.861909 -0.032534 1 0 0 0 0 0 1 42061
-0.002520 -0.001053 0.118330 0.288795 0.543362 0.867557 -0.032565 1 0 0 0 0 0 1 43062
-0.002509 -0.001040 0.118341 0.112504 0.366968 0.721125 -0.032596 1 0 0 0 0 0 1 44061
-0.002502 -0.001033 0.118345 0.168395 0.433700 0.800133 -0.032628 1 0 0 0 0 0 1 45059
-0.002499 -0.001030 0.118346 0.211782 0.483228 0.840754 -0.032659 1 0 0 0 0 0 1 46058
-0.002498 -0.001028 0.118347 0.235432 0.509998 0.856564 -0.032690 1 0 0 0 0 0 1 47067
-0.002497 -0.001027 0.118347 0.247682 0.523844 0.862679 -0.032722 1 0 0 0 0 0 1 48066
-0.002497 -0.001027 0.118347 0.253987 0.531075 0.865342 -0.032753 1 0 0 0 0 0 1 49065
-0.002497 -0.001026 0.118347 0.257274 0.534953 0.866796 -0.032784 1 0 0 0 0 0 1 50060
-0.002496 -0.001026 0.118347 0.259061 0.537144 0.867838 -0.032815 1 0 0 0 0 0 1 51052
-0.002515 -0.001022 0.118357 0.512025 0.480059 0.734961 -0.032846 1 0 0 0 0 0 1 52053
-0.002524 -0.001020 0.118360 0.419486 0.501717 0.805474 -0.032877 1 0 0 0 0 0 1 53032
-0.002516 -0.001005 0.118372 0.184053 0.338476 0.692950 -0.032909 1 0 0 0 0 0 1 54059
-0.002512 -0.000998 0.118377 0.208583 0.412516 0.784690 -0.032940 1 0 0 0 0 0 1 55062
-0.002510 -0.000994 0.118378 0.236190 0.465796 0.829802 -0.032971 1 0 0 0 0 0 1 56059
-0.002509 -0.000993 0.118378 0.251975 0.494440 0.847172 -0.033003 1 0 0 0 0 0 1 57061
-0.002509 -0.000992 0.118379 0.260288 0.509248 0.853813 -0.033034 1 0 0 0 0 0 1 58059
-0.002508 -0.000991 0.118379 0.264655 0.516947 0.856645 -0.033065 1 0 0 0 0 0 1 59062
-0.002508 -0.000991 0.118379 0.266980 0.521028 0.858126 -0.033096 1 0 0 0 0 0 1 60031
-0.002508 -0.000991 0.118379 0.268266 0.523327 0.859183 -0.033127 1 0 0 0 0 0 1 61030
-0.002496 -0.000978 0.118390 0.100796 0.344857 0.711216 -0.033159 1 0 0 0 0 0 1 62051
-0.002489 -0.000971 0.118394 0.161215 0.410751 0.789540 -0.033190 1 0 0 0 0 0 1 63062
-0.002486 -0.000967 0.118395 0.206868 0.459820 0.829894 -0.033222 1 0 0 0 0 0 1 64061
-0.002485 -0.000966 0.118395 0.231649 0.486337 0.845601 -0.033253 1 0 0 0 0 0 1 65060
-0.002502 -0.000961 0.118405 0.496633 0.441501 0.717812 -0.033284 1 0 0 0 0 0 1 66058
-0.002511 -0.000958 0.118409 0.410075 0.469427 0.790087 -0.033315 1 0 0 0 0 0 1 67062
-0.002516 -0.000957 0.118410 0.345761 0.488984 0.827054 -0.033346 1 0 0 0 0 0 1 68060
-0.002518 -0.000956 0.118410 0.311886 0.499653 0.841449 -0.033378 1 0 0 0 0 0 1 69056
-0.002519 -0.000956 0.118411 0.294977 0.505336 0.847027 -0.033408 1 0 0 0 0 0 1 70030
-0.002507 -0.000942 0.118422 0.118315 0.328415 0.700661 -0.033440 1 0 0 0 0 0 1 71062
-0.002501 -0.000935 0.118425 0.174218 0.395176 0.779435 -0.033472 1 0 0 0 0 0 1 72066
-0.002498 -0.000932 0.118427 0.217600 0.444688 0.819942 -0.033503 1 0 0 0 0 0 1 73058
-0.002496 -0.000930 0.118427 0.241251 0.471385 0.835683 -0.033534 1 0 0 0 0 0 1 74049
-0.002496 -0.000929 0.118427 0.253499 0.485211 0.841755 -0.033565 1 0 0 0 0 0 1 75058
-0.002495 -0.000929 0.118427 0.259824 0.492374 0.844380 -0.033597 1 0 0 0 0 0 1 76061
-0.002495 -0.000929 0.118427 0.263115 0.496203 0.845792 -0.033628 1 0 0 0 0 0 1 77059
-0.002495 -0.000929 0.118427 0.264890 0.498365 0.846802 -0.033659 1 0 0 0 0 0 1 78065
-0.002513 -0.000924 0.118437 0.518326 0.441024 0.713823 -0.033690 1 0 0 0 0 0 1 79060
-0.002523 -0.000922 0.118441 0.425838 0.462720 0.784216 -0.033721 1 0 0 0 0 0 1 80060
-0.002515 -0.000908 0.118453 0.190019 0.298929 0.671675 -0.033753 1 0 0 0 0 0 1 81060
-0.002511 -0.000900 0.118457 0.214545 0.372999 0.763184 -0.033784 1 0 0 0 0 0 1 82060
-0.002509 -0.000897 0.118458 0.242156 0.426279 0.808173 -0.033815 1 0 0 0 0 0 1 83061
-0.002508 -0.000895 0.118459 0.257949 0.454877 0.825482 -0.033846 1 0 0 0 0 0 1 84059
-0.002507 -0.000894 0.118459 0.266272 0.469616 0.832075 -0.033878 1 0 0 0 0 0 1 85054
-0.002507 -0.000893 0.118459 0.270631 0.477250 0.834841 -0.033908 1 0 0 0 0 0 1 86044
-0.002507 -0.000893 0.118459 0.272986 0.481339 0.836393 -0.033943 1 0 0 0 0 0 1 87138
-0.002507 -0.000893 0.118459 0.274277 0.483574 0.837383 -0.033973 1 0 0 0 0 0 1 88111
-0.002494 -0.000880 0.118470 0.106415 0.304570 0.689451 -0.034005 1 0 0 0 0 0 1 89123
-0.002488 -0.000873 0.118474 0.166828 0.370472 0.767529 -0.034035 1 0 0 0 0 0 1 90108
-0.002485 -0.000870 0.118475 0.212471 0.419513 0.807722 -0.034065 1 0 0 0 0 0 1 91053
-0.002502 -0.000864 0.118486 0.489910 0.387226 0.689466 -0.034096 1 0 0 0 0 0 1 92043
-0.002510 -0.000861 0.118489 0.409600 0.421751 0.765024 -0.034127 1 0 0 0 0 0 1 93052
-0.002514 -0.000859 0.118490 0.348445 0.444612 0.803102 -0.034158 1 0 0 0 0 0 1 94043
-0.002516 -0.000858 0.118491 0.316155 0.456900 0.817881 -0.034190 1 0 0 0 0 0 1 95051
-0.002517 -0.000858 0.118491 0.300062 0.463357 0.823566 -0.034221 1 0 0 0 0 0 1 96043
-0.002518 -0.000858 0.118491 0.292166 0.466829 0.826040 -0.034252 1 0 0 0 0 0 1 97051
-0.002518 -0.000858 0.118491 0.288354 0.468789 0.827392 -0.034283 1 0 0 0 0 0 1 98042
-0.002518 -0.000857 0.118491 0.286599 0.469977 0.828355 -0.034315 1 0 0 0 0 0 1 99051
-0.002518 -0.000857 0.118491 0.285847 0.470790 0.829170 -0.034346 1 0 0 0 0 0 1 100043
-0.002506 -0.000844 0.118502 0.116810 0.290843 0.681150 -0.034377 1 0 0 0 0 0 1 101038
-0.002500 -0.000837 0.118506 0.176705 0.356416 0.759140 -0.034409 1 0 0 0 0 0 1 102051
-0.002496 -0.000834 0.118507 0.222106 0.405291 0.799336 -0.034440 1 0 0 0 0 0 1 103043
-0.002495 -0.000832 0.118508 0.246771 0.431664 0.814958 -0.034471 1 0 0 0 0 0 1 104051
-0.002494 -0.000831 0.118508 0.259516 0.445251 0.820951 -0.034502 1 0 0 0 0 0 1 105042
-0.002493 -0.000831 0.118508 0.266080 0.452313 0.823532 -0.034534 1 0 0 0 0 0 1 106065
-0.002512 -0.000826 0.118518 0.522413 0.397206 0.690985 -0.034565 1 0 0 0 0 0 1 107051
-0.002521 -0.000824 0.118521 0.431159 0.420159 0.761435 -0.034597 1 0 0 0 0 0 1 108063
-0.002526 -0.000823 0.118522 0.364474 0.437171 0.797730 -0.034628 1 0 0 0 0 0 1 109054
-0.002523 -0.000840 0.118533 0.258828 0.690900 0.670812 -0.034659 1 0 0 0 0 0 1 110057
-0.002521 -0.000849 0.118537 0.265598 0.606697 0.749443 -0.034690 1 0 0 0 0 0 1 111056
-0.002520 -0.000853 0.118538 0.275931 0.543961 0.789200 -0.034722 1 0 0 0 0 0 1 112066
-0.002520 -0.000856 0.118539 0.282208 0.510818 0.804568 -0.034752 1 0 0 0 0 0 1 113030
-0.002520 -0.000857 0.118539 0.285688 0.494316 0.810491 -0.034784 1 0 0 0 0 0 1 114060
-0.002507 -0.000844 0.118550 0.118660 0.305538 0.664123 -0.034814 1 0 0 0 0 0 1 115029
-0.002501 -0.000837 0.118554 0.179652 0.366754 0.742673 -0.034846 1 0 0 0 0 0 1 116060
-0.002497 -0.000834 0.118555 0.225603 0.413467 0.783051 -0.034878 1 0 0 0 0 0 1 117058
-0.002496 -0.000833 0.118555 0.250535 0.438757 0.798722 -0.034909 1 0 0 0 0 0 1 118059
-0.002495 -0.000832 0.118555 0.263429 0.451822 0.804716 -0.034940 1 0 0 0 0 0 1 119059
-0.002495 -0.000831 0.118556 0.270059 0.458603 0.807285 -0.034972 1 0 0 0 0 0 1 120061
-0.002494 -0.000831 0.118556 0.273518 0.462201 0.808637 -0.035003 1 0 0 0 0 0 1 121063
-0.002494 -0.000831 0.118556 0.275367 0.464195 0.809556 -0.035033 1 0 0 0 0 0 1 122032
-0.002513 -0.000827 0.118565 0.529600 0.406524 0.676393 -0.035065 1 0 0 0 0 0 1 123062
-0.002522 -0.000824 0.118569 0.437210 0.428200 0.746568 -0.035096 1 0 0 0 0 0 1 124057
-0.002527 -0.000823 0.118570 0.369924 0.444596 0.782768 -0.035128 1 0 0 0 0 0 1 125059
-0.002529 -0.000823 0.118570 0.334546 0.453630 0.796860 -0.035159 1 0 0 0 0 0 1 126057
-0.002530 -0.000822 0.118571 0.316913 0.458455 0.802308 -0.035190 1 0 0 0 0 0 1 127061
-0.002531 -0.000822 0.118571 0.308251 0.461095 0.804659 -0.035221 1 0 0 0 0 0 1 128059
-0.002518 -0.000809 0.118582 0.134976 0.281697 0.657047 -0.035253 1 0 0 0 0 0 1 129058
-0.002512 -0.000802 0.118585 0.192852 0.347689 0.735082 -0.035284 1 0 0 0 0 0 1 130059
-0.002509 -0.000799 0.118587 0.237265 0.396790 0.775265 -0.035315 1 0 0 0 0 0 1 131060
-0.002508 -0.000797 0.118587 0.261446 0.423248 0.790862 -0.035346 1 0 0 0 0 0 1 132057
-0.002507 -0.000796 0.118587 0.273953 0.436890 0.796827 -0.035378 1 0 0 0 0 0 1 133058
-0.002506 -0.000796 0.118587 0.280395 0.443954 0.799366 -0.035409 1 0 0 0 0 0 1 134058
-0.002506 -0.000796 0.118587 0.283764 0.447679 0.800697 -0.035440 1 0 0 0 0 0 1 135058
-0.002501 -0.000814 0.118598 0.214881 0.694422 0.660356 -0.035471 1 0 0 0 0 0 1 136056
-0.002498 -0.000822 0.118601 0.240173 0.606570 0.734287 -0.035503 1 0 0 0 0 0 1 137056
-0.002497 -0.000827 0.118603 0.259744 0.541969 0.772380 -0.035534 1 0 0 0 0 0 1 138056
-0.002496 -0.000829 0.118603 0.270621 0.507889 0.787185 -0.035565 1 0 0 0 0 0 1 139060
-0.002483 -0.000817 0.118614 0.107112 0.309812 0.643976 -0.035596 1 0 0 0 0 0 1 140058
-0.002477 -0.000811 0.118618 0.170033 0.366536 0.723458 -0.035628 1 0 0 0 0 0 1 141058
-0.002492 -0.000803 0.118629 0.470427 0.352023 0.630032 -0.035659 1 0 0 0 0 0 1 142058
-0.002500 -0.000800 0.118633 0.402856 0.397055 0.715186 -0.035690 1 0 0 0 0 0 1 143059
-0.002503 -0.000798 0.118634 0.348268 0.425322 0.756669 -0.035721 1 0 0 0 0 0 1 144056
-0.002505 -0.000797 0.118635 0.319306 0.440302 0.772585 -0.035753 1 0 0 0 0 0 1 145058
-0.002506 -0.000796 0.118635 0.304873 0.448122 0.778630 -0.035784 1 0 0 0 0 0 1 146046
-0.002507 -0.000796 0.118635 0.297828 0.452269 0.781227 -0.035817 1 0 0 0 0 0 1 147130
-0.002507 -0.000796 0.118635 0.294441 0.454547 0.782570 -0.035849 1 0 0 0 0 0 1 148135
-0.002507 -0.000796 0.118635 0.292888 0.455867 0.783463 -0.035880 1 0 0 0 0 0 1 149130
-0.002494 -0.000782 0.118646 0.122840 0.275493 0.635326 -0.035911 1 0 0 0 0 0 1 150135
-0.002488 -0.000776 0.118650 0.182485 0.341160 0.713050 -0.035943 1 0 0 0 0 0 1 151147
-0.002485 -0.000772 0.118651 0.227791 0.390096 0.753101 -0.035974 1 0 0 0 0 0 1 152127
-0.002483 -0.000771 0.118652 0.252397 0.416472 0.768632 -0.036005 1 0 0 0 0 0 1 153134
-0.002483 -0.000770 0.118652 0.265101 0.430041 0.774529 -0.036035 1 0 0 0 0 0 1 154102
-0.002482 -0.000769 0.118652 0.271652 0.437063 0.777034 -0.036067 1 0 0 0 0 0 1 155103
-0.002482 -0.000769 0.118652 0.275057 0.440754 0.778339 -0.036098 1 0 0 0 0 0 1 156104
-0.002482 -0.000769 0.118652 0.276890 0.442812 0.779236 -0.036129 1 0 0 0 0 0 1 157101
-0.002469 -0.000756 0.118663 0.108385 0.262617 0.631150 -0.036160 1 0 0 0 0 0 1 158101
-0.002463 -0.000749 0.118667 0.168892 0.328484 0.708787 -0.036192 1 0 0 0 0 0 1 159101
-0.002455 -0.000764 0.118678 0.143787 0.622493 0.607307 -0.036224 1 0 0 0 0 0 1 160129
-0.002450 -0.000771 0.118682 0.192873 0.559911 0.695946 -0.036255 1 0 0 0 0 0 1 161124
-0.002448 -0.000774 0.118684 0.224609 0.508108 0.739240 -0.036285 1 0 0 0 0 0 1 162108
-0.002466 -0.000772 0.118694 0.495349 0.421378 0.621571 -0.036317 1 0 0 0 0 0 1 163127
-0.002474 -0.000771 0.118698 0.411270 0.428470 0.697215 -0.036348 1 0 0 0 0 0 1 164108
-0.002479 -0.000770 0.118699 0.348160 0.437548 0.735312 -0.036380 1 0 0 0 0 0 1 165124
-0.002481 -0.000770 0.118699 0.314878 0.442904 0.750011 -0.036410 1 0 0 0 0 0 1 166105
-0.002482 -0.000769 0.118699 0.298266 0.445881 0.755644 -0.036442 1 0 0 0 0 0 1 167123
-0.002482 -0.000769 0.118699 0.290120 0.447581 0.758009 -0.036473 1 0 0 0 0 0 1 168123
-0.002483 -0.000769 0.118700 0.286165 0.448612 0.759254 -0.036504 1 0 0 0 0 0 1 169107
-0.002483 -0.000769 0.118700 0.284331 0.449351 0.760116 -0.036536 1 0 0 0 0 0 1 170120
-0.002483 -0.000769 0.118700 0.283518 0.449901 0.760828 -0.036567 1 0 0 0 0 0 1 171108
-0.002483 -0.000769 0.118700 0.283238 0.450371 0.761512 -0.036598 1 0 0 0 0 0 1 172122
-0.002483 -0.000769 0.118700 0.283225 0.450785 0.762168 -0.036629 1 0 0 0 0 0 1 173106
-0.002483 -0.000769 0.118700 0.283340 0.451194 0.762819 -0.036661 1 0 0 0 0 0 1 174120
-0.002483 -0.000769 0.118700 0.283495 0.451564 0.763428 -0.036690 1 0 0 0 0 0 1 175041
-0.002470 -0.000756 0.118710 0.113988 0.270347 0.615149 -0.036721 1 0 0 0 0 0 1 176049
-0.002464 -0.000749 0.118714 0.174047 0.335759 0.692681 -0.036752 1 0 0 0 0 0 1 177040
-0.002461 -0.000746 0.118716 0.219544 0.384580 0.732650 -0.036784 1 0 0 0 0 0 1 178049
-0.002459 -0.000744 0.118716 0.244263 0.410872 0.748136 -0.036815 1 0 0 0 0 0 1 179040
-0.002453 -0.000761 0.118727 0.186084 0.669663 0.612418 -0.036846 1 0 0 0 0 0 1 180049
-0.002450 -0.000770 0.118730 0.216896 0.587722 0.687974 -0.036877 1 0 0 0 0 0 1 181040
-0.002448 -0.000774 0.118731 0.239233 0.526058 0.726631 -0.036909 1 0 0 0 0 0 1 182050
-0.002448 -0.000776 0.118732 0.251487 0.493404 0.741586 -0.036940 1 0 0 0 0 0 1 183040
-0.002447 -0.000777 0.118732 0.257929 0.477126 0.747294 -0.036971 1 0 0 0 0 0 1 184050
-0.002447 -0.000778 0.118732 0.261303 0.469169 0.749676 -0.037002 1 0 0 0 0 0 1 185049
-0.002447 -0.000778 0.118732 0.263124 0.465390 0.750918 -0.037033 1 0 0 0 0 0 1 186040
-0.002447 -0.000778 0.118732 0.264140 0.463688 0.751771 -0.037065 1 0 0 0 0 0 1 187048
-0.002447 -0.000778 0.118732 0.264774 0.463044 0.752475 -0.037096 1 0 0 0 0 0 1 188042
-0.002465 -0.000774 0.118742 0.519279 0.403761 0.618724 -0.037128 1 0 0 0 0 0 1 189056
-0.002475 -0.000772 0.118745 0.426780 0.424757 0.688710 -0.037159 1 0 0 0 0 0 1 190068
-0.002479 -0.000771 0.118747 0.359392 0.440774 0.724804 -0.037190 1 0 0 0 0 0 1 191045
-0.002482 -0.000770 0.118747 0.323958 0.449609 0.738806 -0.037221 1 0 0 0 0 0 1 192042
-0.002483 -0.000770 0.118747 0.306262 0.454311 0.744174 -0.037252 1 0 0 0 0 0 1 193050
-0.002483 -0.000770 0.118747 0.297580 0.456931 0.746506 -0.037287 1 0 0 0 0 0 1 194156
-0.002484 -0.000770 0.118747 0.293344 0.458374 0.747649 -0.037315 1 0 0 0 0 0 1 195061
-0.002484 -0.000770 0.118747 0.291362 0.459304 0.748470 -0.037346 1 0 0 0 0 0 1 196055
-0.002484 -0.000770 0.118747 0.290492 0.459968 0.749164 -0.037378 1 0 0 0 0 0 1 197055
-0.002484 -0.000770 0.118747 0.290169 0.460488 0.749792 -0.037408 1 0 0 0 0 0 1 198028
-0.002484 -0.000770 0.118747 0.290147 0.460951 0.750445 -0.037440 1 0 0 0 0 0 1 199057
-0.002484 -0.000770 0.118747 0.290239 0.461349 0.751049 -0.037470 1 0 0 0 0 0 1 200027
-0.002484 -0.000770 0.118747 0.290420 0.461760 0.751705 -0.037503 1 0 0 0 0 0 1 201057
-0.002484 -0.000770 0.118747 0.290621 0.462154 0.752330 -0.037534 1 0 0 0 0 0 1 202055
-0.002484 -0.000770 0.118747 0.290861 0.462557 0.752961 -0.037566 1 0 0 0 0 0 1 203073
-0.002484 -0.000770 0.118747 0.291091 0.462945 0.753592 -0.037597 1 0 0 0 0 0 1 204071
-0.002479 -0.000788 0.118758 0.220320 0.708919 0.612530 -0.037627 1 0 0 0 0 0 1 205053
-0.002476 -0.000797 0.118761 0.244769 0.620434 0.686171 -0.037659 1 0 0 0 0 0 1 206066
-0.002475 -0.000801 0.118762 0.263932 0.555478 0.724144 -0.037690 1 0 0 0 0 0 1 207067
-0.002474 -0.000803 0.118763 0.274588 0.521220 0.738863 -0.037722 1 0 0 0 0 0 1 208065
-0.002474 -0.000804 0.118763 0.280239 0.504123 0.744469 -0.037753 1 0 0 0 0 0 1 209065
-0.002473 -0.000805 0.118763 0.283233 0.495756 0.746821 -0.037784 1 0 0 0 0 0 1 210066
-0.002473 -0.000805 0.118763 0.284860 0.491789 0.748029 -0.037815 1 0 0 0 0 0 1 211065
-0.002473 -0.000805 0.118763 0.285800 0.490008 0.748855 -0.037847 1 0 0 0 0 0 1 212065
-0.002473 -0.000806 0.118763 0.286386 0.489314 0.749557 -0.037878 1 0 0 0 0 0 1 213065
-0.002473 -0.000806 0.118763 0.286809 0.489181 0.750196 -0.037909 1 0 0 0 0 0 1 214064
-0.002473 -0.000806 0.118763 0.287133 0.489310 0.750818 -0.037940 1 0 0 0 0 0 1 215066
-0.002473 -0.000806 0.118763 0.287410 0.489580 0.751441 -0.037972 1 0 0 0 0 0 1 216064
-0.002473 -0.000806 0.118763 0.287670 0.489905 0.752060 -0.038003 1 0 0 0 0 0 1 217063
-0.002473 -0.000806 0.118763 0.287929 0.490280 0.752690 -0.038034 1 0 0 0 0 0 1 218071
-0.002473 -0.000806 0.118763 0.288159 0.490671 0.753301 -0.038066 1 0 0 0 0 0 1 219069
-0.002473 -0.000806 0.118763 0.288397 0.491060 0.753922 -0.038097 1 0 0 0 0 0 1 220064
-0.002473 -0.000806 0.118763 0.288638 0.491451 0.754528 -0.038128 1 0 0 0 0 0 1 221064
-0.002473 -0.000806 0.118763 0.288871 0.491864 0.755158 -0.038159 1 0 0 0 0 0 1 222064
-0.002473 -0.000806 0.118763 0.289111 0.492257 0.755766 -0.038190 1 0 0 0 0 0 1 223066
-0.002473 -0.000806 0.118763 0.289358 0.492655 0.756394 -0.038222 1 0 0 0 0 0 1 224062
-0.002473 -0.000806 0.118763 0.289569 0.493056 0.756997 -0.038252 1 0 0 0 0 0 1 225046
-0.002473 -0.000806 0.118763 0.289827 0.493472 0.757627 -0.038284 1 0 0 0 0 0 1 226064
-0.002473 -0.000806 0.118763 0.290058 0.493868 0.758239 -0.038315 1 0 0 0 0 0 1 227066
-0.002473 -0.000806 0.118763 0.290293 0.494269 0.758875 -0.038347 1 0 0 0 0 0 1 228063
-0.002473 -0.000806 0.118763 0.290529 0.494669 0.759472 -0.038378 1 0 0 0 0 0 1 229057
-0.002473 -0.000806 0.118763 0.290764 0.495088 0.760108 -0.038409 1 0 0 0 0 0 1 230068
-0.002461 -0.000792 0.118774 0.120866 0.313467 0.611468 -0.038442 1 0 0 0 0 0 1 231130
-0.002454 -0.000786 0.118778 0.180792 0.378724 0.688873 -0.038473 1 0 0 0 0 0 1 232121
-0.002451 -0.000782 0.118779 0.226259 0.427483 0.728821 -0.038505 1 0 0 0 0 0 1 233149
-0.002449 -0.000780 0.118780 0.250922 0.453763 0.744273 -0.038537 1 0 0 0 0 0 1 234149
-0.002449 -0.000780 0.118780 0.263660 0.467303 0.750111 -0.038567 1 0 0 0 0 0 1 235124
-0.002448 -0.000779 0.118780 0.270187 0.474304 0.752552 -0.038599 1 0 0 0 0 0 1 236131
-0.002448 -0.000779 0.118780 0.273589 0.477995 0.753779 -0.038629 1 0 0 0 0 0 1 237100
-0.002448 -0.000779 0.118780 0.275405 0.480027 0.754599 -0.038660 1 0 0 0 0 0 1 238098
-0.002448 -0.000779 0.118780 0.276434 0.481262 0.755290 -0.038691 1 0 0 0 0 0 1 239099
-0.002448 -0.000779 0.118780 0.277057 0.482056 0.755927 -0.038723 1 0 0 0 0 0 1 240097
-0.002448 -0.000779 0.118780 0.277488 0.482661 0.756536 -0.038754 1 0 0 0 0 0 1 241100
-0.002448 -0.000779 0.118780 0.277813 0.483160 0.757170 -0.038786 1 0 0 0 0 0 1 242124
-0.002448 -0.000779 0.118780 0.278083 0.483598 0.757774 -0.038817 1 0 0 0 0 0 1 243121
-0.002448 -0.000779 0.118780 0.278319 0.484012 0.758380 -0.038848 1 0 0 0 0 0 1 244104
-0.002448 -0.000779 0.118780 0.278566 0.484415 0.759000 -0.038880 1 0 0 0 0 0 1 245118
-0.002448 -0.000779 0.118780 0.278808 0.484805 0.759603 -0.038910 1 0 0 0 0 0 1 246105
-0.002448 -0.000779 0.118780 0.279035 0.485213 0.760217 -0.038942 1 0 0 0 0 0 1 247121
-0.002448 -0.000779 0.118780 0.279243 0.485600 0.760822 -0.038973 1 0 0 0 0 0 1 248105
-0.002448 -0.000779 0.118780 0.279481 0.485993 0.761435 -0.039005 1 0 0 0 0 0 1 249119
-0.002448 -0.000779 0.118780 0.279694 0.486367 0.762048 -0.039035 1 0 0 0 0 0 1 250104
-0.002448 -0.000779 0.118780 0.279921 0.486762 0.762650 -0.039067 1 0 0 0 0 0 1 251120
-0.002448 -0.000779 0.118780 0.280152 0.487158 0.763263 -0.039098 1 0 0 0 0 0 1 252117
-0.002448 -0.000779 0.118780 0.280365 0.487535 0.763878 -0.039129 1 0 0 0 0 0 1 253103
-0.002448 -0.000779 0.118780 0.280600 0.487937 0.764486 -0.039161 1 0 0 0 0 0 1 254118
-0.002448 -0.000779 0.118780 0.280809 0.488324 0.765091 -0.039192 1 0 0 0 0 0 1 255102
-0.002448 -0.000779 0.118780 0.281051 0.488706 0.765711 -0.039223 1 0 0 0 0 0 1 256117
-0.002448 -0.000779 0.118780 0.281269 0.489099 0.766306 -0.039254 1 0 0 0 0 0 1 257102
-0.002448 -0.000779 0.118780 0.281484 0.489497 0.766929 -0.039286 1 0 0 0 0 0 1 258115
-0.002448 -0.000779 0.118780 0.281702 0.489855 0.767487 -0.039315 1 0 0 0 0 0 1 259039
-0.002448 -0.000779 0.118780 0.281931 0.490235 0.768107 -0.039346 1 0 0 0 0 0 1 260045
-0.002448 -0.000779 0.118780 0.282139 0.490634 0.768712 -0.039377 1 0 0 0 0 0 1 261036
-0.002448 -0.000779 0.118780 0.282375 0.491025 0.769321 -0.039409 1 0 0 0 0 0 1 262045
-0.002448 -0.000779 0.118780 0.282602 0.491400 0.769933 -0.039440 1 0 0 0 0 0 1 263038
-0.002448 -0.000779 0.118780 0.282813 0.491806 0.770548 -0.039471 1 0 0 0 0 0 1 264046
-0.002448 -0.000779 0.118780 0.283045 0.492190 0.771146 -0.039502 1 0 0 0 0 0 1 265037
-0.002448 -0.000779 0.118780 0.283263 0.492574 0.771774 -0.039534 1 0 0 0 0 0 1 266046
-0.002448 -0.000779 0.118780 0.283493 0.492968 0.772368 -0.039565 1 0 0 0 0 0 1 267038
-0.002448 -0.000779 0.118780 0.283720 0.493362 0.772981 -0.039596 1 0 0 0 0 0 1 268046
-0.002448 -0.000779 0.118780 0.283932 0.493754 0.773597 -0.039627 1 0 0 0 0 0 1 269045
-0.002448 -0.000779 0.118780 0.284168 0.494126 0.774203 -0.039658 1 0 0 0 0 0 1 270037
-0.002448 -0.000779 0.118780 0.284384 0.494521 0.774806 -0.039690 1 0 0 0 0 0 1 271047
-0.002448 -0.000779 0.118780 0.284602 0.494919 0.775424 -0.039721 1 0 0 0 0 0 1 272041
-0.002448 -0.000779 0.118780 0.284846 0.495306 0.776052 -0.039753 1 0 0 0 0 0 1 273068
-0.002448 -0.000779 0.118780 0.285052 0.495699 0.776648 -0.039784 1 0 0 0 0 0 1 274046
-0.002448 -0.000779 0.118780 0.285288 0.496090 0.777257 -0.039815 1 0 0 0 0 0 1 275054
-0.002448 -0.000779 0.118780 0.285517 0.496470 0.777876 -0.039846 1 0 0 0 0 0 1 276059
-0.002443 -0.000797 0.118790 0.214457 0.743218 0.636483 -0.039877 1 0 0 0 0 0 1 277039
-0.002440 -0.000806 0.118794 0.238861 0.655015 0.709940 -0.039909 1 0 0 0 0 0 1 278056
-0.002439 -0.000810 0.118795 0.257961 0.590209 0.747832 -0.039940 1 0 0 0 0 0 1 279054
-0.002438 -0.000813 0.118796 0.268587 0.556001 0.762523 -0.039971 1 0 0 0 0 0 1 280054
-0.002437 -0.000814 0.118796 0.274204 0.538926 0.768086 -0.040002 1 0 0 0 0 0 1 281024
-0.002437 -0.000814 0.118796 0.277166 0.530604 0.770432 -0.040034 1 0 0 0 0 0 1 282050
-0.002437 -0.000814 0.118796 0.278767 0.526665 0.771637 -0.040065 1 0 0 0 0 0 1 283053
-0.002437 -0.000815 0.118796 0.279702 0.524880 0.772449 -0.040096 1 0 0 0 0 0 1 284054
-0.002437 -0.000815 0.118796 0.280270 0.524189 0.773111 -0.040127 1 0 0 0 0 0 1 285047
-0.002437 -0.000815 0.118796 0.280667 0.524071 0.773747 -0.040159 1 0 0 0 0 0 1 286062
-0.002437 -0.000815 0.118796 0.280969 0.524203 0.774368 -0.040190 1 0 0 0 0 0 1 287058
-0.002437 -0.000815 0.118796 0.281227 0.524475 0.774955 -0.040221 1 0 0 0 0 0 1 288050
-0.002437 -0.000815 0.118796 0.281472 0.524805 0.775549 -0.040252 1 0 0 0 0 0 1 289028
-0.002437 -0.000815 0.118796 0.281710 0.525185 0.776167 -0.040284 1 0 0 0 0 0 1 290054
-0.002456 -0.000810 0.118806 0.537058 0.466185 0.641796 -0.040315 1 0 0 0 0 0 1 291054
-0.002465 -0.000808 0.118809 0.444900 0.487322 0.711586 -0.040346 1 0 0 0 0 0 1 292055
-0.002470 -0.000807 0.118810 0.377668 0.503441 0.747597 -0.040378 1 0 0 0 0 0 1 293054
-0.002472 -0.000807 0.118811 0.342299 0.512337 0.761566 -0.040409 1 0 0 0 0 0 1 294053
-0.002473 -0.000806 0.118811 0.324646 0.517079 0.766889 -0.040440 1 0 0 0 0 0 1 295054
-0.002474 -0.000806 0.118811 0.315949 0.519664 0.769134 -0.040471 1 0 0 0 0 0 1 296052
-0.002474 -0.000806 0.118811 0.311738 0.521180 0.770294 -0.040502 1 0 0 0 0 0 1 297053
-0.002474 -0.000806 0.118811 0.309757 0.522130 0.771085 -0.040534 1 0 0 0 0 0 1 298053
-0.002474 -0.000806 0.118811 0.308873 0.522815 0.771755 -0.040565 1 0 0 0 0 0 1 299054
-0.002474 -0.000806 0.118811 0.308573 0.523370 0.772369 -0.040596 1 0 0 0 0 0 1 300053
-0.002474 -0.000806 0.118811 0.308521 0.523834 0.772970 -0.040627 1 0 0 0 0 0 1 301052
-0.002474 -0.000806 0.118811 0.308622 0.524270 0.773570 -0.040659 1 0 0 0 0 0 1 302054
-0.002474 -0.000806 0.118811 0.308803 0.524686 0.774170 -0.040690 1 0 0 0 0 0 1 303054
-0.002474 -0.000806 0.118811 0.308991 0.525101 0.774750 -0.040721 1 0 0 0 0 0 1 304053
-0.002474 -0.000806 0.118811 0.309220 0.525516 0.775356 -0.040753 1 0 0 0 0 0 1 305053
-0.002474 -0.000806 0.118811 0.309449 0.525911 0.775944 -0.040784 1 0 0 0 0 0 1 306051
-0.002474 -0.000806 0.118811 0.309674 0.526317 0.776546 -0.040815 1 0 0 0 0 0 1 307054
-0.002474 -0.000806 0.118811 0.309922 0.526717 0.777134 -0.040846 1 0 0 0 0 0 1 308053
-0.002474 -0.000806 0.118811 0.310149 0.527122 0.777734 -0.040877 1 0 0 0 0 0 1 309053
-0.002474 -0.000806 0.118811 0.310384 0.527525 0.778329 -0.040909 1 0 0 0 0 0 1 310052
-0.002474 -0.000806 0.118811 0.310618 0.527940 0.778918 -0.040940 1 0 0 0 0 0 1 311054
-0.002474 -0.000806 0.118811 0.310869 0.528328 0.779509 -0.040971 1 0 0 0 0 0 1 312048
-0.002474 -0.000806 0.118811 0.311095 0.528730 0.780106 -0.041002 1 0 0 0 0 0 1 313042
-0.002474 -0.000806 0.118811 0.311328 0.529146 0.780697 -0.041034 1 0 0 0 0 0 1 314046
-0.002474 -0.000806 0.118811 0.311569 0.529541 0.781301 -0.041065 1 0 0 0 0 0 1 315052
-0.002474 -0.000806 0.118811 0.311807 0.529944 0.781898 -0.041096 1 0 0 0 0 0 1 316054
-0.002474 -0.000806 0.118811 0.312056 0.530343 0.782484 -0.041127 1 0 0 0 0 0 1 317051
-0.002474 -0.000806 0.118811 0.312280 0.530761 0.783080 -0.041159 1 0 0 0 0 0 1 318054
-0.002474 -0.000806 0.118811 0.312518 0.531153 0.783679 -0.041190 1 0 0 0 0 0 1 319051
-0.002474 -0.000806 0.118811 0.312756 0.531555 0.784275 -0.041221 1 0 0 0 0 0 1 320053
-0.002474 -0.000806 0.118811 0.312989 0.531969 0.784862 -0.041252 1 0 0 0 0 0 1 321051
-0.002474 -0.000806 0.118811 0.313241 0.532359 0.785456 -0.041284 1 0 0 0 0 0 1 322051
-0.002474 -0.000806 0.118811 0.313469 0.532765 0.786059 -0.041315 1 0 0 0 0 0 1 323054
-0.002474 -0.000806 0.118811 0.313692 0.533151 0.786635 -0.041346 1 0 0 0 0 0 1 324033
-0.002474 -0.000806 0.118811 0.313935 0.533578 0.787237 -0.041377 1 0 0 0 0 0 1 325046
-0.002474 -0.000806 0.118811 0.314174 0.533968 0.787832 -0.041408 1 0 0 0 0 0 1 326037
-0.002474 -0.000806 0.118811 0.314425 0.534370 0.788427 -0.041440 1 0 0 0 0 0 1 327046
-0.002474 -0.000806 0.118811 0.314650 0.534772 0.789021 -0.041471 1 0 0 0 0 0 1 328036
-0.002469 -0.000824 0.118821 0.243470 0.782141 0.647418 -0.041502 1 0 0 0 0 0 1 329044
-0.002466 -0.000833 0.118825 0.267798 0.694125 0.720712 -0.041533 1 0 0 0 0 0 1 330036
-0.002465 -0.000838 0.118826 0.286887 0.629397 0.758555 -0.041565 1 0 0 0 0 0 1 331044
-0.002464 -0.000840 0.118827 0.297507 0.595250 0.773201 -0.041596 1 0 0 0 0 0 1 332036
-0.002464 -0.000841 0.118827 0.303127 0.578230 0.778769 -0.041627 1 0 0 0 0 0 1 333045
-0.002464 -0.000841 0.118827 0.306108 0.569924 0.781075 -0.041658 1 0 0 0 0 0 1 334035
-0.002464 -0.000842 0.118827 0.307737 0.565987 0.782259 -0.041689 1 0 0 0 0 0 1 335030
-0.002463 -0.000842 0.118827 0.308663 0.564240 0.783068 -0.041721 1 0 0 0 0 0 1 336044
-0.002463 -0.000842 0.118827 0.309240 0.563565 0.783714 -0.041752 1 0 0 0 0 0 1 337035
-0.002463 -0.000842 0.118827 0.309651 0.563447 0.784336 -0.041783 1 0 0 0 0 0 1 338043
-0.002463 -0.000842 0.118827 0.309986 0.563596 0.784922 -0.041814 1 0 0 0 0 0 1 339035
-0.002463 -0.000842 0.118827 0.310255 0.563880 0.785513 -0.041846 1 0 0 0 0 0 1 340044
-0.002463 -0.000842 0.118827 0.310504 0.564231 0.786107 -0.041877 1 0 0 0 0 0 1 341035
-0.002463 -0.000842 0.118827 0.310746 0.564629 0.786695 -0.041908 1 0 0 0 0 0 1 342045
-0.002482 -0.000838 0.118837 0.566730 0.505512 0.652118 -0.041940 1 0 0 0 0 0 1 343040
-0.002491 -0.000835 0.118840 0.474769 0.526605 0.721751 -0.041971 1 0 0 0 0 0 1 344052
-0.002496 -0.000834 0.118841 0.407636 0.542710 0.757712 -0.042002 1 0 0 0 0 0 1 345051
-0.002498 -0.000834 0.118842 0.372325 0.551592 0.771649 -0.042033 1 0 0 0 0 0 1 346043
-0.002499 -0.000833 0.118842 0.354707 0.556357 0.776969 -0.042065 1 0 0 0 0 0 1 347056
-0.002500 -0.000833 0.118842 0.346037 0.558968 0.779170 -0.042096 1 0 0 0 0 0 1 348042
-0.002500 -0.000833 0.118842 0.341842 0.560484 0.780337 -0.042128 1 0 0 0 0 0 1 349055
-0.002500 -0.000833 0.118842 0.339873 0.561456 0.781106 -0.042159 1 0 0 0 0 0 1 350052
-0.002501 -0.000833 0.118842 0.339028 0.562150 0.781747 -0.042190 1 0 0 0 0 0 1 351053
-0.002501 -0.000833 0.118842 0.338715 0.562703 0.782355 -0.042221 1 0 0 0 0 0 1 352051
-0.002501 -0.000833 0.118842 0.338694 0.563185 0.782943 -0.042252 1 0 0 0 0 0 1 353052
-0.002501 -0.000833 0.118842 0.338806 0.563645 0.783519 -0.042284 1 0 0 0 0 0 1 354050
-0.002501 -0.000833 0.118842 0.338990 0.564080 0.784111 -0.042315 1 0 0 0 0 0 1 355053
-0.002501 -0.000833 0.118842 0.339212 0.564502 0.784682 -0.042346 1 0 0 0 0 0 1 356050
-0.002501 -0.000833 0.118842 0.339438 0.564926 0.785255 -0.042378 1 0 0 0 0 0 1 357053
-0.002501 -0.000833 0.118842 0.339679 0.565336 0.785847 -0.042409 1 0 0 0 0 0 1 358056
-0.002501 -0.000833 0.118842 0.339925 0.565763 0.786422 -0.042440 1 0 0 0 0 0 1 359057
-0.002501 -0.000833 0.118842 0.340174 0.566179 0.786997 -0.042471 1 0 0 0 0 0 1 360052
-0.002501 -0.000833 0.118842 0.340424 0.566595 0.787575 -0.042502 1 0 0 0 0 0 1 361050
-0.002501 -0.000833 0.118842 0.340675 0.567012 0.788155 -0.042534 1 0 0 0 0 0 1 362051
-0.002501 -0.000833 0.118842 0.340913 0.567430 0.788739 -0.042565 1 0 0 0 0 0 1 363049
-0.002501 -0.000833 0.118842 0.341173 0.567845 0.789313 -0.042596 1 0 0 0 0 0 1 364050
-0.002501 -0.000833 0.118842 0.341428 0.568250 0.789898 -0.042627 1 0 0 0 0 0 1 365050
-0.002501 -0.000833 0.118842 0.341676 0.568677 0.790472 -0.042659 1 0 0 0 0 0 1 366052
-0.002501 -0.000833 0.118842 0.341926 0.569095 0.791050 -0.042690 1 0 0 0 0 0 1 367051
-0.002501 -0.000833 0.118842 0.342165 0.569514 0.791635 -0.042721 1 0 0 0 0 0 1 368051
-0.002501 -0.000833 0.118842 0.342426 0.569929 0.792210 -0.042753 1 0 0 0 0 0 1 369053
-0.002501 -0.000833 0.118842 0.342677 0.570345 0.792787 -0.042784 1 0 0 0 0 0 1 370051
-0.002501 -0.000833 0.118842 0.342928 0.570762 0.793367 -0.042815 1 0 0 0 0 0 1 371052
-0.002501 -0.000833 0.118842 0.343169 0.571169 0.793958 -0.042846 1 0 0 0 0 0 1 372051
-0.002501 -0.000833 0.118842 0.343427 0.571593 0.794526 -0.042877 1 0 0 0 0 0 1 373050
-0.002501 -0.000833 0.118842 0.343678 0.572011 0.795103 -0.042909 1 0 0 0 0 0 1 374050
-0.002501 -0.000833 0.118842 0.343929 0.572429 0.795684 -0.042940 1 0 0 0 0 0 1 375053
-0.002501 -0.000833 0.118842 0.344179 0.572844 0.796261 -0.042971 1 0 0 0 0 0 1 376050
-0.002501 -0.000833 0.118842 0.344417 0.573263 0.796846 -0.043002 1 0 0 0 0 0 1 377050
-0.002501 -0.000833 0.118842 0.344678 0.573678 0.797421 -0.043034 1 0 0 0 0 0 1 378051
-0.002501 -0.000833 0.118842 0.344933 0.574083 0.798006 -0.043065 1 0 0 0 0 0 1 379051
-0.002501 -0.000833 0.118842 0.345180 0.574509 0.798578 -0.043096 1 0 0 0 0 0 1 380050
-0.002501 -0.000833 0.118842 0.345431 0.574927 0.799157 -0.043127 1 0 0 0 0 0 1 381051
-0.002501 -0.000833 0.118842 0.345669 0.575346 0.799742 -0.043159 1 0 0 0 0 0 1 382050
-0.002501 -0.000833 0.118842 0.345927 0.575756 0.800309 -0.043190 1 0 0 0 0 0 1 383039
-0.002501 -0.000833 0.118842 0.346181 0.576176 0.800893 -0.043221 1 0 0 0 0 0 1 384048
-0.002501 -0.000833 0.118842 0.346420 0.576596 0.801479 -0.043252 1 0 0 0 0 0 1 385050
-0.002501 -0.000833 0.118842 0.346680 0.577010 0.802052 -0.043284 1 0 0 0 0 0 1 386049
-0.002501 -0.000833 0.118842 0.346935 0.577415 0.802637 -0.043315 1 0 0 0 0 0 1 387049
-0.002501 -0.000833 0.118842 0.347175 0.577834 0.803204 -0.043346 1 0 0 0 0 0 1 388050
-0.002501 -0.000833 0.118842 0.347431 0.578258 0.803787 -0.043377 1 0 0 0 0 0 1 389048
-0.002501 -0.000833 0.118842 0.347683 0.578676 0.804368 -0.043409 1 0 0 0 0 0 1 390050
-0.002501 -0.000833 0.118842 0.347921 0.579096 0.804953 -0.043440 1 0 0 0 0 0 1 391050
-0.002501 -0.000833 0.118842 0.348182 0.579510 0.805527 -0.043471 1 0 0 0 0 0 1 392050
-0.002501 -0.000833 0.118842 0.348437 0.579914 0.806111 -0.043502 1 0 0 0 0 0 1 393049
-0.002501 -0.000833 0.118842 0.348684 0.580341 0.806685 -0.043534 1 0 0 0 0 0 1 394049
-0.002501 -0.000833 0.118842 0.348930 0.580751 0.807253 -0.043564 1 0 0 0 0 0 1 395031
-0.002501 -0.000833 0.118842 0.349171 0.581175 0.807844 -0.043596 1 0 0 0 0 0 1 396042
-0.002501 -0.000833 0.118842 0.349430 0.581586 0.808413 -0.043627 1 0 0 0 0 0 1 397034
-0.002501 -0.000833 0.118842 0.349683 0.582005 0.808996 -0.043658 1 0 0 0 0 0 1 398041
-0.002501 -0.000833 0.118842 0.353749 0.588772 0.818402 -0.044166 1 0 0 0 0 0 1 414285
-0.002495 -0.000851 0.118852 0.286142 0.843575 0.685227 -0.044677 1 0 0 0 0 0 1 430641
-0.002493 -0.000860 0.118856 0.310203 0.755729 0.757935 -0.044690 1 0 0 0 0 0 1 431063
-0.002486 -0.000883 0.118867 0.257496 0.939323 0.653105 -0.044721 1 0 0 0 0 0 1 432047
-0.002483 -0.000894 0.118872 0.292053 0.817262 0.740161 -0.044753 1 0 0 0 0 0 1 433060
-0.002481 -0.000900 0.118873 0.316463 0.735336 0.782825 -0.044783 1 0 0 0 0 0 1 434042
-0.002480 -0.000903 0.118873 0.329821 0.692630 0.799168 -0.044816 1 0 0 0 0 0 1 435087
-0.002480 -0.000904 0.118874 0.336827 0.671337 0.805306 -0.044847 1 0 0 0 0 0 1 436089
-0.002479 -0.000905 0.118874 0.340507 0.660913 0.807792 -0.044879 1 0 0 0 0 0 1 437097
-0.002479 -0.000905 0.118874 0.342481 0.655936 0.809020 -0.044910 1 0 0 0 0 0 1 438087
-0.002479 -0.000905 0.118874 0.343589 0.653677 0.809800 -0.044940 1 0 0 0 0 0 1 439060
-0.002479 -0.000905 0.118874 0.344280 0.652777 0.810456 -0.044972 1 0 0 0 0 0 1 440087
-0.002479 -0.000905 0.118874 0.344736 0.652533 0.811030 -0.045003 1 0 0 0 0 0 1 441060
-0.002479 -0.000905 0.118874 0.345085 0.652669 0.811617 -0.045035 1 0 0 0 0 0 1 442088
-0.002493 -0.000919 0.118894 0.530341 0.841622 0.534052 -0.045065 1 0 0 0 0 0 1 443058
-0.002499 -0.000926 0.118901 0.462825 0.774423 0.675750 -0.045097 1 0 0 0 0 0 1 444086
-0.002490 -0.000916 0.118914 0.243145 0.542040 0.597945 -0.045129 1 0 0 0 0 0 1 445088
-0.002485 -0.000911 0.118919 0.277336 0.580511 0.702348 -0.045159 1 0 0 0 0 0 1 446058
-0.002483 -0.000908 0.118921 0.310038 0.615899 0.751861 -0.045191 1 0 0 0 0 0 1 447075
-0.002481 -0.000907 0.118921 0.328407 0.635544 0.770608 -0.045222 1 0 0 0 0 0 1 448061
-0.002481 -0.000906 0.118921 0.338047 0.645840 0.777587 -0.045254 1 0 0 0 0 0 1 449087
-0.002480 -0.000906 0.118921 0.343041 0.651230 0.780338 -0.045284 1 0 0 0 0 0 1 450060
-0.002480 -0.000906 0.118921 0.345693 0.654188 0.781675 -0.045316 1 0 0 0 0 0 1 451086
-0.002480 -0.000906 0.118921 0.347131 0.655859 0.782429 -0.045345 1 0 0 0 0 0 1 452018
-0.002480 -0.000906 0.118921 0.347996 0.656968 0.783109 -0.045379 1 0 0 0 0 0 1 453087
-0.002480 -0.000906 0.118921 0.348529 0.657721 0.783667 -0.045409 1 0 0 0 0 0 1 454058
-0.002480 -0.000906 0.118921 0.348936 0.658341 0.784230 -0.045441 1 0 0 0 0 0 1 455086
-0.002480 -0.000906 0.118921 0.349246 0.658860 0.784752 -0.045471 1 0 0 0 0 0 1 456060
-0.002480 -0.000906 0.118921 0.350055 0.660361 0.786503 -0.045573 1 0 0 0 0 0 1 459305
-0.002468 -0.000892 0.118932 0.178508 0.477103 0.636129 -0.045596 1 0 0 0 0 0 1 460061
-0.002461 -0.000886 0.118936 0.237796 0.541620 0.713120 -0.045629 1 0 0 0 0 0 1 461090
-0.002458 -0.000882 0.118937 0.282925 0.590045 0.752864 -0.045659 1 0 0 0 0 0 1 462062
-0.002456 -0.000881 0.118938 0.307441 0.616211 0.768227 -0.045690 1 0 0 0 0 0 1 463051
-0.002456 -0.000880 0.118938 0.320086 0.629718 0.773998 -0.045721 1 0 0 0 0 0 1 464044
-0.002455 -0.000879 0.118938 0.326592 0.636730 0.776362 -0.045752 1 0 0 0 0 0 1 465047
-0.002455 -0.000879 0.118938 0.329979 0.640455 0.777524 -0.045784 1 0 0 0 0 0 1 466048
-0.002455 -0.000879 0.118938 0.331788 0.642558 0.778281 -0.045815 1 0 0 0 0 0 1 467048
-0.002455 -0.000879 0.118938 0.332811 0.643821 0.778875 -0.045846 1 0 0 0 0 0 1 468048
-0.002455 -0.000879 0.118938 0.333443 0.644669 0.779438 -0.045877 1 0 0 0 0 0 1 469047
-0.002455 -0.000879 0.118938 0.333863 0.645324 0.779971 -0.045908 1 0 0 0 0 0 1 470043
-0.002455 -0.000879 0.118938 0.334193 0.645857 0.780501 -0.045939 1 0 0 0 0 0 1 471033
-0.002455 -0.000879 0.118938 0.334458 0.646351 0.781037 -0.045971 1 0 0 0 0 0 1 472040
-0.002455 -0.000879 0.118938 0.334713 0.646804 0.781571 -0.046002 1 0 0 0 0 0 1 473031
-0.002455 -0.000879 0.118938 0.334961 0.647264 0.782101 -0.046033 1 0 0 0 0 0 1 474039
-0.002455 -0.000879 0.118938 0.335184 0.647713 0.782621 -0.046064 1 0 0 0 0 0 1 475031
-0.002455 -0.000879 0.118938 0.335424 0.648155 0.783169 -0.046096 1 0 0 0 0 0 1 476040
-0.002455 -0.000879 0.118938 0.335659 0.648599 0.783684 -0.046127 1 0 0 0 0 0 1 477031
-0.002455 -0.000879 0.118938 0.335881 0.649034 0.784231 -0.046158 1 0 0 0 0 0 1 478040
-0.002455 -0.000879 0.118938 0.336094 0.649471 0.784745 -0.046189 1 0 0 0 0 0 1 479030
-0.002455 -0.000879 0.118938 0.336346 0.649909 0.785286 -0.046221 1 0 0 0 0 0 1 480039
-0.002455 -0.000879 0.118938 0.336558 0.650358 0.785813 -0.046252 1 0 0 0 0 0 1 481031
-0.002455 -0.000879 0.118938 0.336786 0.650803 0.786349 -0.046283 1 0 0 0 0 0 1 482039
-0.002455 -0.000879 0.118938 0.337027 0.651224 0.786875 -0.046314 1 0 0 0 0 0 1 483030
-0.002455 -0.000879 0.118938 0.337235 0.651672 0.787404 -0.046346 1 0 0 0 0 0 1 484040
-0.002455 -0.000879 0.118938 0.337469 0.652105 0.787943 -0.046377 1 0 0 0 0 0 1 485030
-0.002455 -0.000879 0.118938 0.337706 0.652553 0.788462 -0.046408 1 0 0 0 0 0 1 486030
-0.002455 -0.000879 0.118938 0.337924 0.652999 0.789002 -0.046439 1 0 0 0 0 0 1 487037
-0.002455 -0.000879 0.118938 0.338154 0.653429 0.789542 -0.046471 1 0 0 0 0 0 1 488041
-0.002455 -0.000879 0.118938 0.338382 0.653866 0.790052 -0.046502 1 0 0 0 0 0 1 489037
-0.002455 -0.000879 0.118938 0.338609 0.654306 0.790602 -0.046533 1 0 0 0 0 0 1 490040
-0.002455 -0.000879 0.118938 0.338846 0.654755 0.791123 -0.046565 1 0 0 0 0 0 1 491042
-0.002455 -0.000879 0.118938 0.339063 0.655200 0.791661 -0.046596 1 0 0 0 0 0 1 492046
-0.002455 -0.000879 0.118938 0.339349 0.655738 0.792331 -0.046635 1 0 0 0 0 0 1 493295
-0.002455 -0.000879 0.118938 0.339522 0.656069 0.792713 -0.046659 1 0 0 0 0 0 1 494050
-0.002455 -0.000879 0.118938 0.339748 0.656507 0.793261 -0.046690 1 0 0 0 0 0 1 495048
-0.002455 -0.000879 0.118938 0.339972 0.656957 0.793787 -0.046721 1 0 0 0 0 0 1 496048
-0.002455 -0.000879 0.118938 0.340210 0.657395 0.794310 -0.046752 1 0 0 0 0 0 1 497046
-0.002455 -0.000879 0.118938 0.340431 0.657825 0.794853 -0.046784 1 0 0 0 0 0 1 498046
-0.002455 -0.000879 0.118938 0.340658 0.658264 0.795366 -0.046815 1 0 0 0 0 0 1 499047
-0.002455 -0.000879 0.118938 0.340878 0.658690 0.795898 -0.046845 1 0 0 0 0 0 1 500016
-0.002455 -0.000879 0.118938 0.341108 0.659153 0.796440 -0.046877 1 0 0 0 0 0 1 501045
-0.002455 -0.000879 0.118938 0.341353 0.659583 0.796975 -0.046909 1 0 0 0 0 0 1 502053
-0.002455 -0.000879 0.118938 0.341557 0.660025 0.797496 -0.046940 1 0 0 0 0 0 1 503048
-0.002455 -0.000879 0.118938 0.341791 0.660475 0.798035 -0.046971 1 0 0 0 0 0 1 504052
-0.002455 -0.000879 0.118938 0.342034 0.660900 0.798566 -0.047002 1 0 0 0 0 0 1 505050
-0.002455 -0.000879 0.118938 0.342240 0.661337 0.799079 -0.047033 1 0 0 0 0 0 1 506016
-0.002455 -0.000879 0.118938 0.342476 0.661779 0.799632 -0.047065 1 0 0 0 0 0 1 507045
-0.002455 -0.000879 0.118938 0.342704 0.662217 0.800143 -0.047096 1 0 0 0 0 0 1 508044
-0.002455 -0.000879 0.118938 0.342930 0.662654 0.800689 -0.047127 1 0 0 0 0 0 1 509039
-0.002455 -0.000879 0.118938 0.343148 0.663094 0.801203 -0.047158 1 0 0 0 0 0 1 510015
-0.002455 -0.000879 0.118938 0.343394 0.663546 0.801743 -0.047190 1 0 0 0 0 0 1 511046
-0.002455 -0.000879 0.118938 0.343607 0.663964 0.802270 -0.047220 1 0 0 0 0 0 1 512016
-0.002455 -0.000879 0.118938 0.343835 0.664402 0.802783 -0.047251 1 0 0 0 0 0 1 513016
-0.002455 -0.000879 0.118938 0.344061 0.664841 0.803331 -0.047283 1 0 0 0 0 0 1 514015
-0.002455 -0.000879 0.118938 0.344292 0.665305 0.803873 -0.047315 1 0 0 0 0 0 1 515045
-0.002455 -0.000879 0.118938 0.344524 0.665730 0.804381 -0.047345 1 0 0 0 0 0 1 516015
-0.002455 -0.000879 0.118938 0.344751 0.666173 0.804940 -0.047377 1 0 0 0 0 0 1 517045
-0.002455 -0.000879 0.118938 0.344964 0.666610 0.805453 -0.047408 1 0 0 0 0 0 1 518034
-0.002455 -0.000879 0.118938 0.345216 0.667049 0.805997 -0.047440 1 0 0 0 0 0 1 519046
-0.002455 -0.000879 0.118938 0.345429 0.667500 0.806525 -0.047471 1 0 0 0 0 0 1 520041
-0.002455 -0.000879 0.118938 0.345656 0.667942 0.807057 -0.047502 1 0 0 0 0 0 1 521043
-0.002455 -0.000879 0.118938 0.345899 0.668368 0.807590 -0.047534 1 0 0 0 0 0 1 522045
-0.002455 -0.000879 0.118938 0.346105 0.668812 0.808114 -0.047565 1 0 0 0 0 0 1 523047
-0.002455 -0.000879 0.118938 0.346341 0.669248 0.808657 -0.047596 1 0 0 0 0 0 1 524045
-0.002455 -0.000879 0.118938 0.346578 0.669696 0.809176 -0.047627 1 0 0 0 0 0 1 525045
-0.002455 -0.000879 0.118938 0.346794 0.670139 0.809712 -0.047658 1 0 0 0 0 0 1 526045
-0.002455 -0.000879 0.118938 0.347024 0.670568 0.810251 -0.047690 1 0 0 0 0 0 1 527046
-0.002455 -0.000879 0.118938 0.347252 0.671006 0.810762 -0.047721 1 0 0 0 0 0 1 528045
-0.002455 -0.000879 0.118938 0.347475 0.671438 0.811302 -0.047752 1 0 0 0 0 0 1 529029
-0.002455 -0.000879 0.118938 0.347714 0.671892 0.811829 -0.047783 1 0 0 0 0 0 1 530042
-0.002455 -0.000879 0.118938 0.347952 0.672359 0.812415 -0.047817 1 0 0 0 0 0 1 531123
-0.002455 -0.000879 0.118938 0.348165 0.672795 0.812927 -0.047848 1 0 0 0 0 0 1 532111
-0.002455 -0.000879 0.118938 0.348412 0.673244 0.813462 -0.047880 1 0 0 0 0 0 1 533119
-0.002455 -0.000879 0.118938 0.348625 0.673659 0.813986 -0.047910 1 0 0 0 0 0 1 534082
-0.002455 -0.000879 0.118938 0.348857 0.674126 0.814531 -0.047942 1 0 0 0 0 0 1 535119
-0.002455 -0.000879 0.118938 0.349094 0.674561 0.815052 -0.047973 1 0 0 0 0 0 1 536112
-0.002455 -0.000879 0.118938 0.349301 0.674973 0.815576 -0.048004 1 0 0 0 0 0 1 537090
-0.002455 -0.000879 0.118938 0.349531 0.675430 0.816108 -0.048035 1 0 0 0 0 0 1 538090
-0.002455 -0.000879 0.118938 0.349779 0.675867 0.816651 -0.048067 1 0 0 0 0 0 1 539112
-0.002455 -0.000879 0.118938 0.349988 0.676309 0.817169 -0.048097 1 0 0 0 0 0 1 540089
-0.002455 -0.000879 0.118938 0.350217 0.676738 0.817706 -0.048129 1 0 0 0 0 0 1 541087
-0.002455 -0.000879 0.118938 0.350452 0.677189 0.818234 -0.048161 1 0 0 0 0 0 1 542117
-0.002455 -0.000879 0.118938 0.350674 0.677638 0.818773 -0.048192 1 0 0 0 0 0 1 543112
-0.002455 -0.000879 0.118938 0.350901 0.678060 0.819303 -0.048223 1 0 0 0 0 0 1 544096
-0.002455 -0.000879 0.118938 0.351140 0.678514 0.819830 -0.048254 1 0 0 0 0 0 1 545111
-0.002455 -0.000879 0.118938 0.351357 0.678938 0.820364 -0.048285 1 0 0 0 0 0 1 546094
-0.002455 -0.000879 0.118938 0.351588 0.679384 0.820886 -0.048317 1 0 0 0 0 0 1 547112
-0.002455 -0.000879 0.118938 0.351811 0.679816 0.821426 -0.048348 1 0 0 0 0 0 1 548096
-0.002455 -0.000879 0.118938 0.352038 0.680273 0.821959 -0.048379 1 0 0 0 0 0 1 549109
-0.002455 -0.000879 0.118938 0.352273 0.680704 0.822475 -0.048410 1 0 0 0 0 0 1 550094
-0.002455 -0.000879 0.118938 0.352513 0.681173 0.823064 -0.048444 1 0 0 0 0 0 1 551180
-0.002455 -0.000879 0.118938 0.352709 0.681576 0.823537 -0.048473 1 0 0 0 0 0 1 552094
-0.002455 -0.000879 0.118938 0.352958 0.682010 0.824074 -0.048504 1 0 0 0 0 0 1 553095
-0.002455 -0.000879 0.118938 0.353177 0.682470 0.824614 -0.048536 1 0 0 0 0 0 1 554111
-0.002455 -0.000879 0.118938 0.353399 0.682905 0.825137 -0.048566 1 0 0 0 0 0 1 555095
-0.002455 -0.000879 0.118938 0.353636 0.683327 0.825668 -0.048598 1 0 0 0 0 0 1 556109
-0.002455 -0.000879 0.118938 0.353854 0.683780 0.826197 -0.048629 1 0 0 0 0 0 1 557094
-0.002455 -0.000879 0.118938 0.354087 0.684217 0.826743 -0.048661 1 0 0 0 0 0 1 558109
-0.002455 -0.000879 0.118938 0.354305 0.684629 0.827220 -0.048689 1 0 0 0 0 0 1 559029
-0.002455 -0.000879 0.118938 0.354524 0.685076 0.827760 -0.048721 1 0 0 0 0 0 1 560037
-0.002455 -0.000879 0.118938 0.354755 0.685489 0.828280 -0.048752 1 0 0 0 0 0 1 561028
-0.002455 -0.000879 0.118938 0.354978 0.685952 0.828821 -0.048783 1 0 0 0 0 0 1 562036
-0.002455 -0.000879 0.118938 0.355206 0.686379 0.829355 -0.048814 1 0 0 0 0 0 1 563028
-0.002455 -0.000879 0.118938 0.355444 0.686829 0.829878 -0.048846 1 0 0 0 0 0 1 564036
-0.002455 -0.000879 0.118938 0.355659 0.687269 0.830409 -0.048877 1 0 0 0 0 0 1 565027
-0.002455 -0.000879 0.118938 0.355882 0.687692 0.830945 -0.048908 1 0 0 0 0 0 1 566036
-0.002455 -0.000879 0.118938 0.356123 0.688143 0.831466 -0.048939 1 0 0 0 0 0 1 567028
-0.002455 -0.000879 0.118938 0.356346 0.688579 0.832013 -0.048971 1 0 0 0 0 0 1 568036
-0.002455 -0.000879 0.118938 0.356569 0.689029 0.832539 -0.049002 1 0 0 0 0 0 1 569036
-0.002455 -0.000879 0.118938 0.356806 0.689464 0.833059 -0.049033 1 0 0 0 0 0 1 570028
-0.002455 -0.000879 0.118938 0.357020 0.689889 0.833599 -0.049064 1 0 0 0 0 0 1 571036
-0.002455 -0.000879 0.118938 0.357265 0.690349 0.834131 -0.049096 1 0 0 0 0 0 1 572049
-0.002455 -0.000879 0.118938 0.357486 0.690782 0.834675 -0.049127 1 0 0 0 0 0 1 573050
-0.002455 -0.000879 0.118938 0.357707 0.691227 0.835195 -0.049158 1 0 0 0 0 0 1 574038
-0.002455 -0.000879 0.118938 0.357946 0.691665 0.835719 -0.049190 1 0 0 0 0 0 1 575038
-0.002455 -0.000879 0.118938 0.358160 0.692091 0.836260 -0.049221 1 0 0 0 0 0 1 576048
-0.002455 -0.000879 0.118938 0.358385 0.692540 0.836781 -0.049252 1 0 0 0 0 0 1 577027
-0.002455 -0.000879 0.118938 0.358633 0.692975 0.837322 -0.049284 1 0 0 0 0 0 1 578046
-0.002455 -0.000879 0.118938 0.358847 0.693428 0.837853 -0.049315 1 0 0 0 0 0 1 579047
-0.002455 -0.000879 0.118938 0.359076 0.693856 0.838390 -0.049346 1 0 0 0 0 0 1 580045
-0.002455 -0.000879 0.118938 0.359304 0.694295 0.838902 -0.049377 1 0 0 0 0 0 1 581045
-0.002455 -0.000879 0.118938 0.359528 0.694746 0.839444 -0.049409 1 0 0 0 0 0 1 582046
-0.002442 -0.000865 0.118949 0.187140 0.510605 0.688618 -0.049439 1 0 0 0 0 0 1 583013
-0.002436 -0.000859 0.118953 0.246055 0.574739 0.765296 -0.049471 1 0 0 0 0 0 1 584044
-0.002433 -0.000855 0.118954 0.291004 0.622981 0.804949 -0.049502 1 0 0 0 0 0 1 585042
-0.002431 -0.000854 0.118955 0.315420 0.649029 0.820267 -0.049534 1 0 0 0 0 0 1 586045
-0.002430 -0.000853 0.118955 0.328018 0.662486 0.826025 -0.049565 1 0 0 0 0 0 1 587050
-0.002430 -0.000852 0.118955 0.334465 0.669466 0.828363 -0.049596 1 0 0 0 0 0 1 588047
-0.002430 -0.000852 0.118955 0.337833 0.673174 0.829520 -0.049627 1 0 0 0 0 0 1 589048
-0.002430 -0.000852 0.118955 0.339631 0.675235 0.830258 -0.049658 1 0 0 0 0 0 1 590043
-0.002429 -0.000852 0.118955 0.340636 0.676491 0.830856 -0.049690 1 0 0 0 0 0 1 591045
-0.002429 -0.000852 0.118955 0.341233 0.677319 0.831410 -0.049721 1 0 0 0 0 0 1 592041
-0.002429 -0.000852 0.118955 0.341653 0.677947 0.831937 -0.049752 1 0 0 0 0 0 1 593042
-0.002429 -0.000852 0.118955 0.341965 0.678467 0.832442 -0.049782 1 0 0 0 0 0 1 594013
-0.002429 -0.000852 0.118955 0.342230 0.678967 0.832989 -0.049815 1 0 0 0 0 0 1 595044
-0.002429 -0.000852 0.118955 0.342475 0.679411 0.833499 -0.049846 1 0 0 0 0 0 1 596042
-0.002429 -0.000852 0.118955 0.342708 0.679855 0.834035 -0.049877 1 0 0 0 0 0 1 597043
-0.002429 -0.000852 0.118955 0.342924 0.680282 0.834559 -0.049908 1 0 0 0 0 0 1 598043
-0.002429 -0.000852 0.118955 0.343135 0.680720 0.835075 -0.049940 1 0 0 0 0 0 1 599043
-0.002429 -0.000852 0.118955 0.343353 0.681135 0.835603 -0.049971 1 0 0 0 0 0 1 600043
-0.002429 -0.000852 0.118955 0.343570 0.681555 0.836097 -0.050001 1 0 0 0 0 0 1 601012
-0.002429 -0.000852 0.118955 0.343781 0.681981 0.836641 -0.050033 1 0 0 0 0 0 1 602031
-0.002429 -0.000852 0.118955 0.343994 0.682423 0.837165 -0.050065 1 0 0 0 0 0 1 603044
-0.002429 -0.000852 0.118955 0.344220 0.682847 0.837680 -0.050096 1 0 0 0 0 0 1 604042
-0.002429 -0.000852 0.118955 0.344427 0.683264 0.838215 -0.050127 1 0 0 0 0 0 1 605043
-0.002429 -0.000852 0.118955 0.344639 0.683697 0.838724 -0.050158 1 0 0 0 0 0 1 606014
-0.002429 -0.000852 0.118955 0.344869 0.684115 0.839257 -0.050190 1 0 0 0 0 0 1 607045
-0.002429 -0.000852 0.118955 0.345062 0.684539 0.839761 -0.050220 1 0 0 0 0 0 1 608012
-0.002429 -0.000852 0.118955 0.345293 0.684977 0.840292 -0.050252 1 0 0 0 0 0 1 609042
-0.002429 -0.000852 0.118955 0.345501 0.685394 0.840827 -0.050283 1 0 0 0 0 0 1 610042
-0.002417 -0.000839 0.118966 0.172834 0.500992 0.689968 -0.050315 1 0 0 0 0 0 1 611042
-0.002411 -0.000832 0.118970 0.231705 0.565043 0.766510 -0.050346 1 0 0 0 0 0 1 612033
-0.002407 -0.000828 0.118971 0.276606 0.613246 0.806103 -0.050377 1 0 0 0 0 0 1 613031
-0.002406 -0.000827 0.118971 0.300977 0.639264 0.821391 -0.050408 1 0 0 0 0 0 1 614039
-0.002405 -0.000826 0.118972 0.313561 0.652709 0.827134 -0.050440 1 0 0 0 0 0 1 615041
-0.002404 -0.000825 0.118972 0.320017 0.659669 0.829469 -0.050471 1 0 0 0 0 0 1 616044
-0.002404 -0.000825 0.118972 0.323353 0.663355 0.830613 -0.050502 1 0 0 0 0 0 1 617041
-0.002404 -0.000825 0.118972 0.325125 0.665406 0.831352 -0.050533 1 0 0 0 0 0 1 618044
-0.002404 -0.000825 0.118972 0.326120 0.666632 0.831918 -0.050564 1 0 0 0 0 0 1 619012
-0.002404 -0.000825 0.118972 0.326731 0.667465 0.832481 -0.050596 1 0 0 0 0 0 1 620042
-0.002404 -0.000825 0.118972 0.327130 0.668082 0.833005 -0.050627 1 0 0 0 0 0 1 621042
-0.002404 -0.000825 0.118972 0.327434 0.668602 0.833518 -0.050658 1 0 0 0 0 0 1 622043
-0.002404 -0.000825 0.118972 0.327672 0.669067 0.834034 -0.050690 1 0 0 0 0 0 1 623043
-0.002404 -0.000825 0.118972 0.327911 0.669505 0.834542 -0.050721 1 0 0 0 0 0 1 624041
-0.002404 -0.000825 0.118972 0.328124 0.669926 0.835060 -0.050752 1 0 0 0 0 0 1 625037
-0.002404 -0.000825 0.118972 0.328324 0.670335 0.835570 -0.050783 1 0 0 0 0 0 1 626027
-0.002404 -0.000825 0.118972 0.328539 0.670791 0.836118 -0.050817 1 0 0 0 0 0 1 627106
-0.002404 -0.000825 0.118972 0.328749 0.671197 0.836638 -0.050848 1 0 0 0 0 0 1 628093
-0.002404 -0.000825 0.118972 0.328943 0.671617 0.837147 -0.050879 1 0 0 0 0 0 1 629105
-0.002404 -0.000825 0.118972 0.329164 0.672018 0.837659 -0.050910 1 0 0 0 0 0 1 630090
-0.002404 -0.000825 0.118972 0.329334 0.672413 0.838139 -0.050939 1 0 0 0 0 0 1 631036
-0.002404 -0.000825 0.118972 0.329539 0.672830 0.838654 -0.050970 1 0 0 0 0 0 1 632026
-0.002404 -0.000825 0.118972 0.329759 0.673233 0.839173 -0.051002 1 0 0 0 0 0 1 633034
-0.002404 -0.000825 0.118972 0.329939 0.673648 0.839678 -0.051033 1 0 0 0 0 0 1 634029
-0.002404 -0.000825 0.118972 0.330151 0.674060 0.840207 -0.051064 1 0 0 0 0 0 1 635034
-0.002404 -0.000825 0.118972 0.330362 0.674481 0.840711 -0.051096 1 0 0 0 0 0 1 636035
-0.002392 -0.000812 0.118983 0.157396 0.489760 0.689810 -0.051127 1 0 0 0 0 0 1 637025
-0.002385 -0.000805 0.118986 0.216230 0.553776 0.766255 -0.051158 1 0 0 0 0 0 1 638033
-0.002382 -0.000801 0.118988 0.261095 0.601939 0.805782 -0.051189 1 0 0 0 0 0 1 639025
-0.002380 -0.000800 0.118988 0.285460 0.627950 0.821051 -0.051221 1 0 0 0 0 0 1 640033
-0.002380 -0.000799 0.118988 0.298009 0.641357 0.826777 -0.051252 1 0 0 0 0 0 1 641025
-0.002379 -0.000799 0.118988 0.304449 0.648301 0.829102 -0.051283 1 0 0 0 0 0 1 642034
-0.002379 -0.000798 0.118988 0.307778 0.651978 0.830240 -0.051314 1 0 0 0 0 0 1 643026
-0.002379 -0.000798 0.118988 0.309550 0.654015 0.830966 -0.051346 1 0 0 0 0 0 1 644034
-0.002379 -0.000798 0.118988 0.310519 0.655230 0.831534 -0.051377 1 0 0 0 0 0 1 645025
-0.002379 -0.000798 0.118988 0.311105 0.656047 0.832063 -0.051408 1 0 0 0 0 0 1 646021
-0.002379 -0.000798 0.118988 0.311496 0.656645 0.832591 -0.051439 1 0 0 0 0 0 1 647033
-0.002379 -0.000798 0.118988 0.311788 0.657150 0.833096 -0.051471 1 0 0 0 0 0 1 648034
-0.002379 -0.000798 0.118988 0.312022 0.657613 0.833613 -0.051502 1 0 0 0 0 0 1 649040
-0.002379 -0.000798 0.118988 0.312250 0.658040 0.834116 -0.051533 1 0 0 0 0 0 1 650043
-0.002379 -0.000798 0.118988 0.312441 0.658437 0.834616 -0.051564 1 0 0 0 0 0 1 651033
-0.002379 -0.000798 0.118988 0.312641 0.658849 0.835135 -0.051596 1 0 0 0 0 0 1 652045
-0.002379 -0.000798 0.118988 0.312827 0.659259 0.835634 -0.051627 1 0 0 0 0 0 1 653042
-0.002366 -0.000785 0.118999 0.139663 0.474303 0.684759 -0.051658 1 0 0 0 0 0 1 654036
-0.002360 -0.000778 0.119003 0.198456 0.538294 0.761070 -0.051689 1 0 0 0 0 0 1 655013
-0.002357 -0.000775 0.119004 0.243327 0.586474 0.800571 -0.051721 1 0 0 0 0 0 1 656038
-0.002355 -0.000773 0.119005 0.267668 0.612439 0.815793 -0.051751 1 0 0 0 0 0 1 657011
-0.002354 -0.000772 0.119005 0.280213 0.625832 0.821527 -0.051783 1 0 0 0 0 0 1 658042
-0.002354 -0.000772 0.119005 0.286634 0.632767 0.823848 -0.051815 1 0 0 0 0 0 1 659041
-0.002354 -0.000771 0.119005 0.289943 0.636426 0.824974 -0.051846 1 0 0 0 0 0 1 660042
-0.002353 -0.000771 0.119005 0.291700 0.638446 0.825687 -0.051877 1 0 0 0 0 0 1 661044
-0.002353 -0.000771 0.119005 0.292666 0.639660 0.826257 -0.051908 1 0 0 0 0 0 1 662044
-0.002353 -0.000771 0.119005 0.293233 0.640456 0.826773 -0.051940 1 0 0 0 0 0 1 663042
-0.002353 -0.000771 0.119005 0.293615 0.641044 0.827292 -0.051971 1 0 0 0 0 0 1 664042
-0.002353 -0.000771 0.119005 0.293887 0.641527 0.827782 -0.052002 1 0 0 0 0 0 1 665041
-0.002353 -0.000771 0.119005 0.294106 0.641973 0.828287 -0.052033 1 0 0 0 0 0 1 666042
-0.002353 -0.000771 0.119005 0.294321 0.642385 0.828779 -0.052065 1 0 0 0 0 0 1 667040
-0.002353 -0.000771 0.119005 0.294509 0.642781 0.829282 -0.052096 1 0 0 0 0 0 1 668039
-0.002353 -0.000771 0.119005 0.294687 0.643167 0.829781 -0.052127 1 0 0 0 0 0 1 669040
-0.002353 -0.000771 0.119005 0.294863 0.643553 0.830280 -0.052158 1 0 0 0 0 0 1 670043
-0.002353 -0.000771 0.119005 0.295035 0.643947 0.830767 -0.052189 1 0 0 0 0 0 1 671035
-0.002353 -0.000771 0.119005 0.295219 0.644343 0.831271 -0.052221 1 0 0 0 0 0 1 672036
-0.002353 -0.000771 0.119005 0.295404 0.644708 0.831764 -0.052252 1 0 0 0 0 0 1 673040
-0.002353 -0.000771 0.119005 0.295575 0.645115 0.832268 -0.052283 1 0 0 0 0 0 1 674041
-0.002353 -0.000771 0.119005 0.295746 0.645482 0.832766 -0.052315 1 0 0 0 0 0 1 675041
-0.002353 -0.000771 0.119005 0.295938 0.645880 0.833254 -0.052346 1 0 0 0 0 0 1 676034
-0.002353 -0.000771 0.119005 0.296097 0.646264 0.833753 -0.052377 1 0 0 0 0 0 1 677039
-0.002353 -0.000771 0.119005 0.296283 0.646647 0.834265 -0.052408 1 0 0 0 0 0 1 678041
-0.002353 -0.000771 0.119005 0.296461 0.647032 0.834743 -0.052440 1 0 0 0 0 0 1 679040
-0.002353 -0.000771 0.119005 0.296638 0.647417 0.835259 -0.052471 1 0 0 0 0 0 1 680040
-0.002353 -0.000771 0.119005 0.296815 0.647803 0.835738 -0.052502 1 0 0 0 0 0 1 681039
-0.002353 -0.000771 0.119005 0.296991 0.648188 0.836253 -0.052533 1 0 0 0 0 0 1 682040
-0.002353 -0.000771 0.119005 0.297157 0.648577 0.836740 -0.052565 1 0 0 0 0 0 1 683041
-0.002353 -0.000771 0.119005 0.297352 0.648969 0.837236 -0.052596 1 0 0 0 0 0 1 684040
-0.002353 -0.000771 0.119005 0.297514 0.649337 0.837739 -0.052627 1 0 0 0 0 0 1 685039
-0.002353 -0.000771 0.119005 0.297693 0.649740 0.838236 -0.052658 1 0 0 0 0 0 1 686037
-0.002353 -0.000771 0.119005 0.297872 0.650113 0.838716 -0.052689 1 0 0 0 0 0 1 687028
-0.002353 -0.000771 0.119005 0.298050 0.650501 0.839236 -0.052721 1 0 0 0 0 0 1 688036
-0.002353 -0.000771 0.119005 0.298229 0.650888 0.839718 -0.052752 1 0 0 0 0 0 1 689041
-0.002353 -0.000771 0.119005 0.298405 0.651273 0.840233 -0.052783 1 0 0 0 0 0 1 690040
-0.002353 -0.000771 0.119005 0.298570 0.651662 0.840719 -0.052815 1 0 0 0 0 0 1 691041
-0.002341 -0.000758 0.119016 0.125072 0.466331 0.689737 -0.052845 1 0 0 0 0 0 1 692015
-0.002334 -0.000751 0.119020 0.183771 0.530245 0.765935 -0.052877 1 0 0 0 0 0 1 693036
-0.002331 -0.000748 0.119021 0.228589 0.578365 0.805359 -0.052908 1 0 0 0 0 0 1 694038
-0.002330 -0.000746 0.119022 0.252904 0.604309 0.820563 -0.052940 1 0 0 0 0 0 1 695042
-0.002329 -0.000745 0.119022 0.265418 0.617676 0.826272 -0.052971 1 0 0 0 0 0 1 696039
-0.002328 -0.000745 0.119022 0.271816 0.624575 0.828581 -0.053002 1 0 0 0 0 0 1 697040
-0.002328 -0.000744 0.119022 0.275118 0.628208 0.829684 -0.053033 1 0 0 0 0 0 1 698029
-0.002328 -0.000744 0.119022 0.276856 0.630237 0.830394 -0.053064 1 0 0 0 0 0 1 699033
-0.002328 -0.000744 0.119022 0.277802 0.631416 0.830951 -0.053095 1 0 0 0 0 0 1 700025
-0.002328 -0.000744 0.119022 0.278368 0.632197 0.831477 -0.053127 1 0 0 0 0 0 1 701033
-0.002328 -0.000744 0.119022 0.278726 0.632770 0.831972 -0.053158 1 0 0 0 0 0 1 702024
-0.002328 -0.000744 0.119022 0.278992 0.633249 0.832459 -0.053189 1 0 0 0 0 0 1 703024
-0.002328 -0.000744 0.119022 0.279193 0.633676 0.832953 -0.053221 1 0 0 0 0 0 1 704032
-0.002328 -0.000744 0.119022 0.279381 0.634074 0.833439 -0.053252 1 0 0 0 0 0 1 705024
-0.002328 -0.000744 0.119022 0.279567 0.634457 0.833933 -0.053283 1 0 0 0 0 0 1 706032
-0.002328 -0.000744 0.119022 0.279740 0.634835 0.834425 -0.053314 1 0 0 0 0 0 1 707024
-0.002328 -0.000744 0.119022 0.279902 0.635222 0.834912 -0.053346 1 0 0 0 0 0 1 708031
-0.002328 -0.000744 0.119022 0.280077 0.635590 0.835390 -0.053377 1 0 0 0 0 0 1 709023
-0.002328 -0.000744 0.119022 0.280235 0.635956 0.835895 -0.053408 1 0 0 0 0 0 1 710031
-0.002328 -0.000744 0.119022 0.280393 0.636336 0.836376 -0.053439 1 0 0 0 0 0 1 711024
-0.002328 -0.000744 0.119022 0.280574 0.636698 0.836868 -0.053471 1 0 0 0 0 0 1 712032
-0.002328 -0.000744 0.119022 0.280714 0.637071 0.837345 -0.053502 1 0 0 0 0 0 1 713022
-0.002328 -0.000744 0.119022 0.280885 0.637456 0.837846 -0.053533 1 0 0 0 0 0 1 714033
-0.002328 -0.000744 0.119022 0.281063 0.637811 0.838331 -0.053564 1 0 0 0 0 0 1 715023
-0.002328 -0.000744 0.119022 0.281215 0.638199 0.838824 -0.053596 1 0 0 0 0 0 1 716032
-0.002328 -0.000744 0.119022 0.281383 0.638565 0.839325 -0.053627 1 0 0 0 0 0 1 717042
-0.002328 -0.000744 0.119022 0.281556 0.638945 0.839802 -0.053658 1 0 0 0 0 0 1 718042
-0.002328 -0.000744 0.119022 0.281711 0.639307 0.840300 -0.053689 1 0 0 0 0 0 1 719036
-0.002328 -0.000744 0.119022 0.281882 0.639685 0.840775 -0.053721 1 0 0 0 0 0 1 720031
-0.002328 -0.000744 0.119022 0.282037 0.640064 0.841273 -0.053752 1 0 0 0 0 0 1 721040
-0.002328 -0.000744 0.119022 0.282201 0.640421 0.841764 -0.053783 1 0 0 0 0 0 1 722030
-0.002328 -0.000744 0.119022 0.282376 0.640805 0.842247 -0.053815 1 0 0 0 0 0 1 723041
-0.002328 -0.000744 0.119022 0.282532 0.641169 0.842747 -0.053846 1 0 0 0 0 0 1 724040
-0.002328 -0.000744 0.119022 0.282683 0.641542 0.843223 -0.053877 1 0 0 0 0 0 1 725038
-0.002328 -0.000744 0.119022 0.282866 0.641921 0.843712 -0.053908 1 0 0 0 0 0 1 726040
-0.002328 -0.000744 0.119022 0.283024 0.642285 0.844214 -0.053940 1 0 0 0 0 0 1 727041
-0.002328 -0.000744 0.119022 0.283178 0.642656 0.844683 -0.053970 1 0 0 0 0 0 1 728009
-0.002328 -0.000744 0.119022 0.283362 0.643027 0.845187 -0.054002 1 0 0 0 0 0 1 729040
-0.002328 -0.000744 0.119022 0.283512 0.643411 0.845675 -0.054033 1 0 0 0 0 0 1 730039
-0.002328 -0.000744 0.119022 0.283688 0.643785 0.846161 -0.054065 1 0 0 0 0 0 1 731046
-0.002328 -0.000744 0.119022 0.283844 0.644147 0.846661 -0.054096 1 0 0 0 0 0 1 732043
-0.002328 -0.000744 0.119022 0.284004 0.644529 0.847144 -0.054127 1 0 0 0 0 0 1 733042
-0.002328 -0.000744 0.119022 0.284182 0.644887 0.847632 -0.054158 1 0 0 0 0 0 1 734039
-0.002328 -0.000744 0.119022 0.284324 0.645263 0.848114 -0.054190 1 0 0 0 0 0 1 735039
-0.002328 -0.000744 0.119022 0.284497 0.645632 0.848615 -0.054221 1 0 0 0 0 0 1 736038
-0.002328 -0.000744 0.119022 0.284670 0.646013 0.849092 -0.054252 1 0 0 0 0 0 1 737038
-0.002328 -0.000744 0.119022 0.284824 0.646389 0.849587 -0.054283 1 0 0 0 0 0 1 738039
-0.002328 -0.000744 0.119022 0.284985 0.646739 0.850069 -0.054314 1 0 0 0 0 0 1 739009
-0.002328 -0.000744 0.119022 0.285158 0.647119 0.850546 -0.054345 1 0 0 0 0 0 1 740009
-0.002328 -0.000744 0.119022 0.285319 0.647494 0.851061 -0.054377 1 0 0 0 0 0 1 741039
-0.002328 -0.000744 0.119022 0.285486 0.647863 0.851523 -0.054407 1 0 0 0 0 0 1 742008
-0.002328 -0.000744 0.119022 0.285644 0.648250 0.852032 -0.054440 1 0 0 0 0 0 1 743039
-0.002328 -0.000744 0.119022 0.285810 0.648611 0.852528 -0.054471 1 0 0 0 0 0 1 744038
-0.002328 -0.000744 0.119022 0.285983 0.648990 0.853005 -0.054502 1 0 0 0 0 0 1 745038
-0.002328 -0.000744 0.119022 0.286134 0.649344 0.853492 -0.054532 1 0 0 0 0 0 1 746009
-0.002328 -0.000744 0.119022 0.286290 0.649727 0.853980 -0.054564 1 0 0 0 0 0 1 747033
-0.002328 -0.000744 0.119022 0.286473 0.650106 0.854471 -0.054596 1 0 0 0 0 0 1 748037
-0.002328 -0.000744 0.119022 0.286630 0.650471 0.854973 -0.054627 1 0 0 0 0 0 1 749038
-0.002328 -0.000744 0.119022 0.286790 0.650853 0.855457 -0.054658 1 0 0 0 0 0 1 750038
-0.002328 -0.000744 0.119022 0.286969 0.651212 0.855946 -0.054690 1 0 0 0 0 0 1 751038
-0.002328 -0.000744 0.119022 0.287120 0.651597 0.856435 -0.054721 1 0 0 0 0 0 1 752038
-0.002328 -0.000744 0.119022 0.287281 0.651968 0.856920 -0.054752 1 0 0 0 0 0 1 753030
-0.002328 -0.000744 0.119022 0.287460 0.652327 0.857410 -0.054783 1 0 0 0 0 0 1 754032
-0.002328 -0.000744 0.119022 0.287612 0.652714 0.857902 -0.054815 1 0 0 0 0 0 1 755038
-0.002328 -0.000744 0.119022 0.287777 0.653076 0.858398 -0.054846 1 0 0 0 0 0 1 756038
-0.002328 -0.000744 0.119022 0.287940 0.653442 0.858861 -0.054877 1 0 0 0 0 0 1 757025
-0.002328 -0.000744 0.119022 0.288105 0.653817 0.859373 -0.054908 1 0 0 0 0 0 1 758035
-0.002328 -0.000744 0.119022 0.288291 0.654229 0.859891 -0.054942 1 0 0 0 0 0 1 759117
-0.002328 -0.000744 0.119022 0.288442 0.654600 0.860379 -0.054973 1 0 0 0 0 0 1 760105
-0.002328 -0.000744 0.119022 0.288609 0.654965 0.860880 -0.055004 1 0 0 0 0 0 1 761114
-0.002328 -0.000744 0.119022 0.288777 0.655332 0.861341 -0.055035 1 0 0 0 0 0 1 762081
-0.002328 -0.000744 0.119022 0.288934 0.655697 0.861843 -0.055066 1 0 0 0 0 0 1 763083
-0.002328 -0.000744 0.119022 0.289099 0.656091 0.862342 -0.055098 1 0 0 0 0 0 1 764114
-0.002328 -0.000744 0.119022 0.289273 0.656459 0.862819 -0.055129 1 0 0 0 0 0 1 765105
-0.002328 -0.000744 0.119022 0.289425 0.656813 0.863309 -0.055160 1 0 0 0 0 0 1 766081
-0.002328 -0.000744 0.119022 0.289585 0.657195 0.863792 -0.055191 1 0 0 0 0 0 1 767080
-0.002328 -0.000744 0.119022 0.289764 0.657555 0.864282 -0.055222 1 0 0 0 0 0 1 768081
-0.002328 -0.000744 0.119022 0.289906 0.657930 0.864762 -0.055253 1 0 0 0 0 0 1 769079
-0.002328 -0.000744 0.119022 0.290076 0.658313 0.865259 -0.055285 1 0 0 0 0 0 1 770083
-0.002328 -0.000744 0.119022 0.290259 0.658680 0.865761 -0.055317 1 0 0 0 0 0 1 771106
-0.002328 -0.000744 0.119022 0.290407 0.659059 0.866242 -0.055347 1 0 0 0 0 0 1 772090
-0.002328 -0.000744 0.119022 0.290587 0.659423 0.866738 -0.055379 1 0 0 0 0 0 1 773103
-0.002315 -0.000731 0.119033 0.116428 0.473448 0.715418 -0.055410 1 0 0 0 0 0 1 774090
-0.002309 -0.000724 0.119037 0.174911 0.537092 0.791347 -0.055439 1 0 0 0 0 0 1 775033
-0.002306 -0.000721 0.119038 0.219603 0.585074 0.830681 -0.055470 1 0 0 0 0 0 1 776021
-0.002304 -0.000719 0.119038 0.243842 0.610939 0.845857 -0.055502 1 0 0 0 0 0 1 777030
-0.002303 -0.000718 0.119038 0.256325 0.624257 0.851535 -0.055533 1 0 0 0 0 0 1 778020
-0.002303 -0.000718 0.119038 0.262699 0.631130 0.853832 -0.055564 1 0 0 0 0 0 1 779030
-0.002303 -0.000717 0.119039 0.265963 0.634769 0.854937 -0.055595 1 0 0 0 0 0 1 780021
-0.002303 -0.000717 0.119039 0.267693 0.636750 0.855641 -0.055627 1 0 0 0 0 0 1 781030
-0.002303 -0.000717 0.119039 0.268630 0.637930 0.856189 -0.055658 1 0 0 0 0 0 1 782020
-0.002303 -0.000717 0.119039 0.269172 0.638701 0.856694 -0.055689 1 0 0 0 0 0 1 783029
-0.002303 -0.000717 0.119039 0.269519 0.639250 0.857185 -0.055720 1 0 0 0 0 0 1 784020
-0.002303 -0.000717 0.119039 0.269781 0.639726 0.857675 -0.055752 1 0 0 0 0 0 1 785030
-0.002303 -0.000717 0.119039 0.269967 0.640134 0.858153 -0.055783 1 0 0 0 0 0 1 786020
-0.002303 -0.000717 0.119039 0.270149 0.640511 0.858622 -0.055814 1 0 0 0 0 0 1 787021
-0.002303 -0.000717 0.119039 0.270319 0.640890 0.859119 -0.055845 1 0 0 0 0 0 1 788029
-0.002303 -0.000717 0.119039 0.270471 0.641247 0.859597 -0.055876 1 0 0 0 0 0 1 789020
-0.002303 -0.000717 0.119039 0.270620 0.641620 0.860076 -0.055908 1 0 0 0 0 0 1 790029
-0.002303 -0.000717 0.119039 0.270772 0.641965 0.860558 -0.055939 1 0 0 0 0 0 1 791019
-0.002303 -0.000717 0.119039 0.270923 0.642340 0.861042 -0.055971 1 0 0 0 0 0 1 792038
-0.002303 -0.000717 0.119039 0.271090 0.642689 0.861526 -0.056002 1 0 0 0 0 0 1 793047
-0.002303 -0.000717 0.119039 0.271233 0.643061 0.862003 -0.056033 1 0 0 0 0 0 1 794025
-0.002303 -0.000717 0.119039 0.271374 0.643412 0.862476 -0.056064 1 0 0 0 0 0 1 795021
-0.002303 -0.000717 0.119039 0.271550 0.643769 0.862969 -0.056096 1 0 0 0 0 0 1 796033
-0.002303 -0.000717 0.119039 0.271680 0.644131 0.863442 -0.056127 1 0 0 0 0 0 1 797030
-0.002303 -0.000717 0.119039 0.271834 0.644483 0.863935 -0.056158 1 0 0 0 0 0 1 798043
-0.002303 -0.000717 0.119039 0.271993 0.644848 0.864401 -0.056190 1 0 0 0 0 0 1 799038
-0.002303 -0.000717 0.119039 0.272145 0.645207 0.864900 -0.056221 1 0 0 0 0 0 1 800038
-0.002303 -0.000717 0.119039 0.272297 0.645565 0.865362 -0.056252 1 0 0 0 0 0 1 801037
-0.002303 -0.000717 0.119039 0.272445 0.645936 0.865855 -0.056283 1 0 0 0 0 0 1 802038
-0.002303 -0.000717 0.119039 0.272589 0.646271 0.866330 -0.056314 1 0 0 0 0 0 1 803024
-0.002303 -0.000717 0.119039 0.272750 0.646640 0.866803 -0.056346 1 0 0 0 0 0 1 804036
-0.002303 -0.000717 0.119039 0.272897 0.646989 0.867288 -0.056376 1 0 0 0 0 0 1 805006
-0.002303 -0.000717 0.119039 0.273041 0.647360 0.867770 -0.056408 1 0 0 0 0 0 1 806032
-0.002303 -0.000717 0.119039 0.273203 0.647716 0.868243 -0.056439 1 0 0 0 0 0 1 807032
-0.002303 -0.000717 0.119039 0.273355 0.648076 0.868745 -0.056471 1 0 0 0 0 0 1 808037
-0.002303 -0.000717 0.119039 0.273494 0.648435 0.869211 -0.056502 1 0 0 0 0 0 1 809029
-0.002303 -0.000717 0.119039 0.273660 0.648780 0.869692 -0.056533 1 0 0 0 0 0 1 810031
-0.002303 -0.000717 0.119039 0.273798 0.649153 0.870174 -0.056564 1 0 0 0 0 0 1 811036
-0.002303 -0.000717 0.119039 0.273955 0.649520 0.870659 -0.056596 1 0 0 0 0 0 1 812031
-0.002303 -0.000717 0.119039 0.274115 0.649859 0.871137 -0.056627 1 0 0 0 0 0 1 813037
-0.002303 -0.000717 0.119039 0.274252 0.650229 0.871616 -0.056658 1 0 0 0 0 0 1 814036
-0.002303 -0.000717 0.119039 0.274413 0.650586 0.872111 -0.056690 1 0 0 0 0 0 1 815037
-0.002303 -0.000717 0.119039 0.274565 0.650945 0.872573 -0.056721 1 0 0 0 0 0 1 816036
-0.002303 -0.000717 0.119039 0.274705 0.651306 0.873058 -0.056752 1 0 0 0 0 0 1 817036
-0.002303 -0.000717 0.119039 0.274878 0.651659 0.873546 -0.056783 1 0 0 0 0 0 1 818036
-0.002303 -0.000717 0.119039 0.275009 0.652024 0.874021 -0.056814 1 0 0 0 0 0 1 819037
-0.002303 -0.000717 0.119039 0.275169 0.652380 0.874515 -0.056846 1 0 0 0 0 0 1 820038
-0.002303 -0.000717 0.119039 0.275322 0.652738 0.874977 -0.056877 1 0 0 0 0 0 1 821037
-0.002303 -0.000717 0.119039 0.275465 0.653088 0.875469 -0.056908 1 0 0 0 0 0 1 822038
-0.002303 -0.000717 0.119039 0.275612 0.653457 0.875944 -0.056940 1 0 0 0 0 0 1 823037
-0.002303 -0.000717 0.119039 0.275782 0.653823 0.876424 -0.056971 1 0 0 0 0 0 1 824036
-0.002303 -0.000717 0.119039 0.275919 0.654165 0.876911 -0.057002 1 0 0 0 0 0 1 825036
-0.002303 -0.000717 0.119039 0.276065 0.654533 0.877385 -0.057033 1 0 0 0 0 0 1 826035
-0.002303 -0.000717 0.119039 0.276240 0.654887 0.877874 -0.057064 1 0 0 0 0 0 1 827037
-0.002303 -0.000717 0.119039 0.276370 0.655251 0.878348 -0.057096 1 0 0 0 0 0 1 828036
-0.002303 -0.000717 0.119039 0.276531 0.655607 0.878821 -0.057127 1 0 0 0 0 0 1 829036
-0.002303 -0.000717 0.119039 0.276683 0.655965 0.879320 -0.057158 1 0 0 0 0 0 1 830035
-0.002303 -0.000717 0.119039 0.276823 0.656328 0.879791 -0.057190 1 0 0 0 0 0 1 831038
-0.002303 -0.000717 0.119039 0.276987 0.656670 0.880268 -0.057221 1 0 0 0 0 0 1 832031
-0.002303 -0.000717 0.119039 0.277132 0.657048 0.880753 -0.057252 1 0 0 0 0 0 1 833026
-0.002303 -0.000717 0.119039 0.277275 0.657401 0.881228 -0.057283 1 0 0 0 0 0 1 834028
-0.002303 -0.000717 0.119039 0.277442 0.657748 0.881713 -0.057315 1 0 0 0 0 0 1 835037
-0.002303 -0.000717 0.119039 0.277588 0.658128 0.882200 -0.057346 1 0 0 0 0 0 1 836038
-0.002303 -0.000717 0.119039 0.277733 0.658468 0.882680 -0.057377 1 0 0 0 0 0 1 837034
-0.002303 -0.000717 0.119039 0.277893 0.658834 0.883149 -0.057408 1 0 0 0 0 0 1 838036
-0.002303 -0.000717 0.119039 0.278044 0.659193 0.883648 -0.057439 1 0 0 0 0 0 1 839036
-0.002303 -0.000717 0.119039 0.278196 0.659552 0.884111 -0.057471 1 0 0 0 0 0 1 840036
-0.002303 -0.000717 0.119039 0.278335 0.659911 0.884593 -0.057502 1 0 0 0 0 0 1 841030
-0.002303 -0.000717 0.119039 0.278497 0.660269 0.885091 -0.057533 1 0 0 0 0 0 1 842036
-0.002303 -0.000717 0.119039 0.278663 0.660658 0.885593 -0.057567 1 0 0 0 0 0 1 843120
-0.002303 -0.000717 0.119039 0.278804 0.661003 0.886079 -0.057598 1 0 0 0 0 0 1 844107
-0.002303 -0.000717 0.119039 0.278958 0.661379 0.886559 -0.057629 1 0 0 0 0 0 1 845103
-0.002303 -0.000717 0.119039 0.279114 0.661730 0.887028 -0.057660 1 0 0 0 0 0 1 846106
-0.002303 -0.000717 0.119039 0.279265 0.662086 0.887526 -0.057692 1 0 0 0 0 0 1 847102
-0.002303 -0.000717 0.119039 0.279402 0.662442 0.887988 -0.057722 1 0 0 0 0 0 1 848087
-0.002303 -0.000717 0.119039 0.279570 0.662792 0.888474 -0.057754 1 0 0 0 0 0 1 849101
-0.002303 -0.000717 0.119039 0.279705 0.663158 0.888947 -0.057785 1 0 0 0 0 0 1 850086
-0.002303 -0.000717 0.119039 0.279865 0.663533 0.889443 -0.057817 1 0 0 0 0 0 1 851103
-0.002303 -0.000717 0.119039 0.280022 0.663863 0.889910 -0.057847 1 0 0 0 0 0 1 852086
-0.002303 -0.000717 0.119039 0.280163 0.664244 0.890403 -0.057879 1 0 0 0 0 0 1 853115
-0.002303 -0.000717 0.119039 0.280322 0.664596 0.890891 -0.057910 1 0 0 0 0 0 1 854101
-0.002303 -0.000717 0.119039 0.280473 0.664950 0.891347 -0.057941 1 0 0 0 0 0 1 855087
-0.002303 -0.000717 0.119039 0.280617 0.665303 0.891844 -0.057973 1 0 0 0 0 0 1 856098
-0.002303 -0.000717 0.119039 0.280782 0.665674 0.892313 -0.058004 1 0 0 0 0 0 1 857085
-0.002303 -0.000717 0.119039 0.280918 0.666034 0.892800 -0.058035 1 0 0 0 0 0 1 858100
-0.002303 -0.000717 0.119039 0.281058 0.666352 0.893249 -0.058064 1 0 0 0 0 0 1 859020
-0.002303 -0.000717 0.119039 0.281227 0.666729 0.893728 -0.058095 1 0 0 0 0 0 1 860027
-0.002303 -0.000717 0.119039 0.281363 0.667069 0.894209 -0.058126 1 0 0 0 0 0 1 861018
-0.002303 -0.000717 0.119039 0.281510 0.667440 0.894688 -0.058158 1 0 0 0 0 0 1 862027
-0.002303 -0.000717 0.119039 0.281679 0.667803 0.895164 -0.058189 1 0 0 0 0 0 1 863017
-0.002303 -0.000717 0.119039 0.281818 0.668148 0.895656 -0.058220 1 0 0 0 0 0 1 864027
-0.002303 -0.000717 0.119039 0.281962 0.668513 0.896126 -0.058251 1 0 0 0 0 0 1 865018
-0.002303 -0.000717 0.119039 0.282138 0.668870 0.896618 -0.058283 1 0 0 0 0 0 1 866026
-0.002303 -0.000717 0.119039 0.282267 0.669231 0.897088 -0.058314 1 0 0 0 0 0 1 867018
-0.002303 -0.000717 0.119039 0.282417 0.669594 0.897572 -0.058345 1 0 0 0 0 0 1 868027
-0.002303 -0.000717 0.119039 0.282590 0.669943 0.898055 -0.058376 1 0 0 0 0 0 1 869017
-0.002303 -0.000717 0.119039 0.282721 0.670309 0.898533 -0.058408 1 0 0 0 0 0 1 870023
-0.002303 -0.000717 0.119039 0.282887 0.670655 0.899015 -0.058439 1 0 0 0 0 0 1 871028
-0.002303 -0.000717 0.119039 0.283031 0.671032 0.899498 -0.058470 1 0 0 0 0 0 1 872019
-0.002303 -0.000717 0.119039 0.283177 0.671393 0.899984 -0.058502 1 0 0 0 0 0 1 873042
-0.002303 -0.000717 0.119039 0.283340 0.671732 0.900458 -0.058533 1 0 0 0 0 0 1 874029
-0.002303 -0.000717 0.119039 0.283486 0.672113 0.900946 -0.058564 1 0 0 0 0 0 1 875031
-0.002303 -0.000717 0.119039 0.283628 0.672444 0.901415 -0.058595 1 0 0 0 0 0 1 876006
-0.002303 -0.000717 0.119039 0.283792 0.672821 0.901899 -0.058627 1 0 0 0 0 0 1 877038
-0.002303 -0.000717 0.119039 0.283941 0.673174 0.902389 -0.058658 1 0 0 0 0 0 1 878020
-0.002303 -0.000717 0.119039 0.284084 0.673542 0.902867 -0.058690 1 0 0 0 0 0 1 879038
-0.002303 -0.000717 0.119039 0.284246 0.673898 0.903339 -0.058721 1 0 0 0 0 0 1 880036
-0.002303 -0.000717 0.119039 0.284397 0.674255 0.903839 -0.058752 1 0 0 0 0 0 1 881035
-0.002303 -0.000717 0.119039 0.284549 0.674613 0.904300 -0.058783 1 0 0 0 0 0 1 882032
-0.002303 -0.000717 0.119039 0.284692 0.674964 0.904793 -0.058814 1 0 0 0 0 0 1 883035
-0.002303 -0.000717 0.119039 0.284847 0.675341 0.905274 -0.058846 1 0 0 0 0 0 1 884032
-0.002303 -0.000717 0.119039 0.285003 0.675691 0.905743 -0.058877 1 0 0 0 0 0 1 885034
-0.002303 -0.000717 0.119039 0.285146 0.676039 0.906234 -0.058908 1 0 0 0 0 0 1 886033
-0.002303 -0.000717 0.119039 0.285303 0.676422 0.906723 -0.058940 1 0 0 0 0 0 1 887047
-0.002303 -0.000717 0.119039 0.285460 0.676756 0.907192 -0.058971 1 0 0 0 0 0 1 888035
-0.002303 -0.000717 0.119039 0.285597 0.677128 0.907674 -0.059002 1 0 0 0 0 0 1 889040
-0.002303 -0.000717 0.119039 0.285754 0.677494 0.908158 -0.059033 1 0 0 0 0 0 1 890033
-0.002303 -0.000717 0.119039 0.285914 0.677832 0.908634 -0.059064 1 0 0 0 0 0 1 891035
-0.002303 -0.000717 0.119039 0.286050 0.678202 0.909113 -0.059096 1 0 0 0 0 0 1 892034
-0.002303 -0.000717 0.119039 0.286211 0.678558 0.909607 -0.059127 1 0 0 0 0 0 1 893032
-0.002303 -0.000717 0.119039 0.286364 0.678917 0.910070 -0.059158 1 0 0 0 0 0 1 894033
-0.002303 -0.000717 0.119039 0.286507 0.679267 0.910561 -0.059189 1 0 0 0 0 0 1 895033
-0.002303 -0.000717 0.119039 0.286674 0.679641 0.911037 -0.059221 1 0 0 0 0 0 1 896032
-0.002303 -0.000717 0.119039 0.286807 0.679997 0.911517 -0.059252 1 0 0 0 0 0 1 897033
-0.002303 -0.000717 0.119039 0.286959 0.680343 0.912003 -0.059283 1 0 0 0 0 0 1 898032
-0.002303 -0.000717 0.119039 0.287128 0.680718 0.912479 -0.059314 1 0 0 0 0 0 1 899033
-0.002303 -0.000717 0.119039 0.287264 0.681061 0.912965 -0.059346 1 0 0 0 0 0 1 900032
-0.002303 -0.000717 0.119039 0.287410 0.681429 0.913440 -0.059377 1 0 0 0 0 0 1 901033
-0.002303 -0.000717 0.119039 0.287581 0.681795 0.913921 -0.059408 1 0 0 0 0 0 1 902032
-0.002303 -0.000717 0.119039 0.287715 0.682131 0.914400 -0.059439 1 0 0 0 0 0 1 903016
-0.002303 -0.000717 0.119039 0.287864 0.682506 0.914883 -0.059471 1 0 0 0 0 0 1 904035
-0.002303 -0.000717 0.119039 0.288038 0.682859 0.915369 -0.059502 1 0 0 0 0 0 1 905031
-0.002303 -0.000717 0.119039 0.288169 0.683224 0.915845 -0.059533 1 0 0 0 0 0 1 906034
-0.002303 -0.000717 0.119039 0.288327 0.683606 0.916355 -0.059566 1 0 0 0 0 0 1 907098
-0.002303 -0.000717 0.119039 0.288502 0.683960 0.916844 -0.059598 1 0 0 0 0 0 1 908100
-0.002303 -0.000717 0.119039 0.288633 0.684325 0.917321 -0.059629 1 0 0 0 0 0 1 909105
-0.002303 -0.000717 0.119039 0.288793 0.684658 0.917785 -0.059659 1 0 0 0 0 0 1 910072
-0.002303 -0.000717 0.119039 0.288942 0.685048 0.918286 -0.059691 1 0 0 0 0 0 1 911099
-0.002303 -0.000717 0.119039 0.289085 0.685401 0.918762 -0.059723 1 0 0 0 0 0 1 912102
-0.002303 -0.000717 0.119039 0.289252 0.685749 0.919247 -0.059754 1 0 0 0 0 0 1 913112
-0.002303 -0.000717 0.119039 0.289397 0.686126 0.919731 -0.059785 1 0 0 0 0 0 1 914106
-0.002303 -0.000717 0.119039 0.289543 0.686468 0.920213 -0.059817 1 0 0 0 0 0 1 915108
-0.002303 -0.000717 0.119039 0.289702 0.686832 0.920679 -0.059848 1 0 0 0 0 0 1 916104
-0.002303 -0.000717 0.119039 0.289855 0.687193 0.921182 -0.059879 1 0 0 0 0 0 1 917111
-0.002303 -0.000717 0.119039 0.289989 0.687542 0.921635 -0.059909 1 0 0 0 0 0 1 918076
-0.002303 -0.000717 0.119039 0.290151 0.687899 0.922108 -0.059941 1 0 0 0 0 0 1 919077
-0.002303 -0.000717 0.119039 0.290308 0.688268 0.922623 -0.059973 1 0 0 0 0 0 1 920108
-0.002303 -0.000717 0.119039 0.290459 0.688625 0.923083 -0.060004 1 0 0 0 0 0 1 921102
-0.002303 -0.000717 0.119039 0.290598 0.688966 0.923562 -0.060034 1 0 0 0 0 0 1 922077
-0.002303 -0.000717 0.119039 0.290753 0.689343 0.924044 -0.060066 1 0 0 0 0 0 1 923075
-0.002303 -0.000717 0.119039 0.290909 0.689694 0.924513 -0.060097 1 0 0 0 0 0 1 924078
-0.002303 -0.000717 0.119039 0.291052 0.690042 0.925004 -0.060128 1 0 0 0 0 0 1 925077
-0.002303 -0.000717 0.119039 0.291206 0.690419 0.925486 -0.060159 1 0 0 0 0 0 1 926075
-0.002303 -0.000717 0.119039 0.291364 0.690754 0.925957 -0.060190 1 0 0 0 0 0 1 927068
-0.002303 -0.000717 0.119039 0.291504 0.691131 0.926444 -0.060222 1 0 0 0 0 0 1 928084
-0.002303 -0.000717 0.119039 0.291663 0.691505 0.926939 -0.060254 1 0 0 0 0 0 1 929099
-0.002303 -0.000717 0.119039 0.291820 0.691835 0.927406 -0.060285 1 0 0 0 0 0 1 930082
-0.002303 -0.000717 0.119039 0.291960 0.692212 0.927894 -0.060316 1 0 0 0 0 0 1 931099
-0.002303 -0.000717 0.119039 0.292118 0.692564 0.928381 -0.060347 1 0 0 0 0 0 1 932084
-0.002303 -0.000717 0.119039 0.292273 0.692927 0.928850 -0.060379 1 0 0 0 0 0 1 933098
-0.002303 -0.000717 0.119039 0.292414 0.693271 0.929333 -0.060410 1 0 0 0 0 0 1 934081
-0.002303 -0.000717 0.119039 0.292571 0.693655 0.929824 -0.060441 1 0 0 0 0 0 1 935098
-0.002303 -0.000717 0.119039 0.292724 0.693999 0.930284 -0.060472 1 0 0 0 0 0 1 936082
-0.002303 -0.000717 0.119039 0.292868 0.694347 0.930776 -0.060503 1 0 0 0 0 0 1 937082
-0.002303 -0.000717 0.119039 0.293037 0.694727 0.931259 -0.060535 1 0 0 0 0 0 1 938096
-0.002303 -0.000717 0.119039 0.293171 0.695065 0.931738 -0.060566 1 0 0 0 0 0 1 939082
-0.002303 -0.000717 0.119039 0.293320 0.695439 0.932220 -0.060598 1 0 0 0 0 0 1 940097
-0.002303 -0.000717 0.119039 0.293488 0.695799 0.932693 -0.060628 1 0 0 0 0 0 1 941080
-0.002303 -0.000717 0.119039 0.293627 0.696146 0.933187 -0.060660 1 0 0 0 0 0 1 942095
-0.002303 -0.000717 0.119039 0.293761 0.696486 0.933624 -0.060689 1 0 0 0 0 0 1 943017
-0.002303 -0.000717 0.119039 0.293936 0.696843 0.934115 -0.060720 1 0 0 0 0 0 1 944024
-0.002303 -0.000717 0.119039 0.294066 0.697204 0.934585 -0.060751 1 0 0 0 0 0 1 945016
-0.002303 -0.000717 0.119039 0.294214 0.697563 0.935064 -0.060783 1 0 0 0 0 0 1 946015
-0.002303 -0.000717 0.119039 0.294390 0.697919 0.935557 -0.060814 1 0 0 0 0 0 1 947025
-0.002303 -0.000717 0.119039 0.294519 0.698280 0.936027 -0.060845 1 0 0 0 0 0 1 948016
-0.002303 -0.000717 0.119039 0.294673 0.698630 0.936517 -0.060877 1 0 0 0 0 0 1 949023
-0.002303 -0.000717 0.119039 0.294839 0.699002 0.936989 -0.060908 1 0 0 0 0 0 1 950015
-0.002303 -0.000717 0.119039 0.294974 0.699361 0.937474 -0.060939 1 0 0 0 0 0 1 951026
-0.002303 -0.000717 0.119039 0.295139 0.699705 0.937955 -0.060970 1 0 0 0 0 0 1 952028
-0.002303 -0.000717 0.119039 0.295284 0.700084 0.938441 -0.061002 1 0 0 0 0 0 1 953024
-0.002303 -0.000717 0.119039 0.295430 0.700424 0.938922 -0.061033 1 0 0 0 0 0 1 954023
-0.002303 -0.000717 0.119039 0.295588 0.700787 0.939386 -0.061064 1 0 0 0 0 0 1 955015
-0.002303 -0.000717 0.119039 0.295741 0.701149 0.939890 -0.061095 1 0 0 0 0 0 1 956025
-0.002303 -0.000717 0.119039 0.295882 0.701513 0.940361 -0.061127 1 0 0 0 0 0 1 957030
-0.002303 -0.000717 0.119039 0.296044 0.701870 0.940835 -0.061158 1 0 0 0 0 0 1 958032
-0.002303 -0.000717 0.119039 0.296193 0.702220 0.941325 -0.061189 1 0 0 0 0 0 1 959011
-0.002303 -0.000717 0.119039 0.296334 0.702586 0.941800 -0.061220 1 0 0 0 0 0 1 960023
-0.002303 -0.000717 0.119039 0.296501 0.702934 0.942284 -0.061252 1 0 0 0 0 0 1 961031
-0.002303 -0.000717 0.119039 0.296646 0.703313 0.942770 -0.061283 1 0 0 0 0 0 1 962028
-0.002303 -0.000717 0.119039 0.296801 0.703662 0.943238 -0.061314 1 0 0 0 0 0 1 963028
-0.002303 -0.000717 0.119039 0.296944 0.704012 0.943731 -0.061346 1 0 0 0 0 0 1 964031
-0.002303 -0.000717 0.119039 0.297099 0.704390 0.944214 -0.061377 1 0 0 0 0 0 1 965032
-0.002303 -0.000717 0.119039 0.297258 0.704728 0.944688 -0.061408 1 0 0 0 0 0 1 966031
-0.002303 -0.000717 0.119039 0.297394 0.705096 0.945165 -0.061439 1 0 0 0 0 0 1 967025
-0.002303 -0.000717 0.119039 0.297548 0.705457 0.945641 -0.061470 1 0 0 0 0 0 1 968002
-0.002303 -0.000717 0.119039 0.297712 0.705803 0.946129 -0.061502 1 0 0 0 0 0 1 969029
-0.002303 -0.000717 0.119039 0.297847 0.706169 0.946603 -0.061533 1 0 0 0 0 0 1 970016
-0.002303 -0.000717 0.119039 0.298010 0.706533 0.947106 -0.061564 1 0 0 0 0 0 1 971035
-0.002303 -0.000717 0.119039 0.298162 0.706889 0.947565 -0.061595 1 0 0 0 0 0 1 972028
-0.002303 -0.000717 0.119039 0.298306 0.707240 0.948059 -0.061627 1 0 0 0 0 0 1 973033
-0.002303 -0.000717 0.119039 0.298461 0.707617 0.948541 -0.061658 1 0 0 0 0 0 1 974031
-0.002303 -0.000717 0.119039 0.298616 0.707967 0.949008 -0.061689 1 0 0 0 0 0 1 975031
-0.002303 -0.000717 0.119039 0.298759 0.708316 0.949500 -0.061721 1 0 0 0 0 0 1 976031
-0.002303 -0.000717 0.119039 0.298912 0.708689 0.949977 -0.061751 1 0 0 0 0 0 1 977018
-0.002303 -0.000717 0.119039 0.299070 0.709043 0.950450 -0.061783 1 0 0 0 0 0 1 978031
-0.002303 -0.000717 0.119039 0.299213 0.709393 0.950944 -0.061814 1 0 0 0 0 0 1 979033
-0.002303 -0.000717 0.119039 0.299380 0.709766 0.951418 -0.061846 1 0 0 0 0 0 1 980029
-0.002303 -0.000717 0.119039 0.299517 0.710110 0.951905 -0.061877 1 0 0 0 0 0 1 981031
-0.002303 -0.000717 0.119039 0.299663 0.710478 0.952379 -0.061908 1 0 0 0 0 0 1 982030
-0.002303 -0.000717 0.119039 0.299837 0.710832 0.952867 -0.061939 1 0 0 0 0 0 1 983031
-0.002303 -0.000717 0.119039 0.299968 0.711196 0.953341 -0.061971 1 0 0 0 0 0 1 984031
-0.002303 -0.000717 0.119039 0.300116 0.711555 0.953821 -0.062002 1 0 0 0 0 0 1 985031
-0.002303 -0.000717 0.119039 0.300291 0.711910 0.954312 -0.062033 1 0 0 0 0 0 1 986037
-0.002303 -0.000717 0.119039 0.300420 0.712268 0.954778 -0.062064 1 0 0 0 0 0 1 987020
-0.002303 -0.000717 0.119039 0.300569 0.712609 0.955256 -0.062095 1 0 0 0 0 0 1 988001
-0.002303 -0.000717 0.119039 0.300741 0.712994 0.955745 -0.062127 1 0 0 0 0 0 1 989030
-0.002303 -0.000717 0.119039 0.300874 0.713347 0.956222 -0.062158 1 0 0 0 0 0 1 990025
-0.002303 -0.000717 0.119039 0.301027 0.713696 0.956713 -0.062189 1 0 0 0 0 0 1 991032
-0.002303 -0.000717 0.119039 0.301195 0.714071 0.957188 -0.062221 1 0 0 0 0 0 1 992031
-0.002309 -0.000699 0.119059 0.387500 0.465405 0.665986 -0.062252 1 0 0 0 0 0 1 993030
-0.002312 -0.000691 0.119067 0.356193 0.548446 0.809514 -0.062283 1 0 0 0 0 0 1 994032
-0.002313 -0.000686 0.119069 0.334643 0.611439 0.883788 -0.062314 1 0 0 0 0 0 1 995032
-0.002314 -0.000684 0.119070 0.323875 0.645423 0.912189 -0.062346 1 0 0 0 0 0 1 996031
-0.002314 -0.000683 0.119070 0.318727 0.662875 0.922542 -0.062377 1 0 0 0 0 0 1 997034
-0.002314 -0.000682 0.119070 0.316314 0.671831 0.926452 -0.062408 1 0 0 0 0 0 1 998018
-0.002314 -0.000682 0.119070 0.315221 0.676494 0.928114 -0.062439 1 0 0 0 0 0 1 999031
-0.002314 -0.000682 0.119070 0.314756 0.679000 0.928988 -0.062470 1 0 0 0 0 0 2 29
-0.002314 -0.000682 0.119070 0.314596 0.680384 0.929573 -0.062500 1 0 0 0 0 0 2 1002
-0.002314 -0.000682 0.119070 0.314446 0.680939 0.929619 -0.062500 1 0 0 0 0 0 2 2025
-0.002314 -0.000681 0.119070 0.314375 0.681208 0.929636 -0.062500 1 0 0 0 0 0 2 3032
-0.002314 -0.000681 0.119070 0.314332 0.681348 0.929644 -0.062500 1 0 0 0 0 0 2 4030
-0.002314 -0.000681 0.119070 0.314323 0.681411 0.929645 -0.062500 1 0 0 0 0 0 2 5031
-0.002314 -0.000681 0.119070 0.314301 0.681451 0.929651 -0.062500 1 0 0 0 0 0 2 5999
-0.002314 -0.000681 0.119070 0.314295 0.681466 0.929645 -0.062500 1 0 0 0 0 0 2 7083
-0.002314 -0.000681 0.119070 0.314306 0.681463 0.929638 -0.062500 1 0 0 0 0 0 2 8097
-0.002314 -0.000681 0.119070 0.314304 0.681474 0.929650 -0.062500 1 0 0 0 0 0 2 9075
-0.002314 -0.000681 0.119070 0.314304 0.681474 0.929652 -0.062500 1 0 0 0 0 0 2 10102
-0.002314 -0.000681 0.119070 0.314301 0.681486 0.929646 -0.062500 1 0 0 0 0 0 2 11097
-0.002314 -0.000681 0.119070 0.314292 0.681479 0.929638 -0.062500 1 0 0 0 0 0 2 12081
-0.002314 -0.000681 0.119070 0.314303 0.681475 0.929651 -0.062500 1 0 0 0 0 0 2 13094
-0.002314 -0.000681 0.119070 0.314301 0.681486 0.929645 -0.062500 1 0 0 0 0 0 2 14078
-0.002314 -0.000681 0.119070 0.314304 0.681476 0.929651 -0.062500 1 0 0 0 0 0 2 15023
-0.002314 -0.000681 0.119070 0.314293 0.681477 0.929638 -0.062500 1 0 0 0 0 0 2 16013
-0.002314 -0.000681 0.119070 0.314303 0.681474 0.929651 -0.062500 1 0 0 0 0 0 2 17022
-0.002314 -0.000681 0.119070 0.314301 0.681486 0.929645 -0.062500 1 0 0 0 0 0 2 18013
-0.002314 -0.000681 0.119070 0.314301 0.681487 0.929645 -0.062500 1 0 0 0 0 0 2 19022
-0.002314 -0.000681 0.119070 0.314304 0.681476 0.929651 -0.062500 1 0 0 0 0 0 2 20012
-0.002314 -0.000681 0.119070 0.314293 0.681478 0.929638 -0.062500 1 0 0 0 0 0 2 21013
-0.002314 -0.000681 0.119070 0.314304 0.681475 0.929651 -0.062500 1 0 0 0 0 0 2 22021
-0.002314 -0.000681 0.119070 0.314301 0.681486 0.929645 -0.062500 1 0 0 0 0 0 2 23013
-0.002314 -0.000681 0.119070 0.314289 0.681490 0.929651 -0.062500 1 0 0 0 0 0 2 24022
-0.002314 -0.000681 0.119070 0.314295 0.681468 0.929645 -0.062500 1 0 0 0 0 0 2 25013
-0.002314 -0.000681 0.119070 0.314300 0.681485 0.929645 -0.062500 1 0 0 0 0 0 2 26023
-0.002314 -0.000681 0.119070 0.314304 0.681476 0.929652 -0.062500 1 0 0 0 0 0 2 27012
-0.002314 -0.000681 0.119070 0.314293 0.681477 0.929639 -0.062500 1 0 0 0 0 0 2 28021
-0.002314 -0.000681 0.119070 0.314300 0.681486 0.929644 -0.062500 1 0 0 0 0 0 2 29012
-0.002314 -0.000681 0.119070 0.314304 0.681476 0.929651 -0.062500 1 0 0 0 0 0 2 30020
-0.002314 -0.000681 0.119070 0.314301 0.681486 0.929645 -0.062500 1 0 0 0 0 0 2 31015
-0.002314 -0.000681 0.119070 0.314304 0.681476 0.929652 -0.062500 1 0 0 0 0 0 2 32022
-0.002314 -0.000681 0.119070 0.314293 0.681477 0.929638 -0.062500 1 0 0 0 0 0 2 33020
-0.002314 -0.000681 0.119070 0.314303 0.681474 0.929651 -0.062500 1 0 0 0 0 0 2 34001
-0.002314 -0.000681 0.119070 0.314301 0.681486 0.929645 -0.062500 1 0 0 0 0 0 2 35020
-0.002314 -0.000681 0.119070 0.314301 0.681487 0.929645 -0.062500 1 0 0 0 0 0 2 36036
-0.002314 -0.000681 0.119070 0.314296 0.681467 0.929644 -0.062500 1 0 0 0 0 0 2 37015
-0.002314 -0.000681 0.119070 0.314301 0.681485 0.929644 -0.062500 1 0 0 0 0 0 2 38004
-0.002314 -0.000681 0.119070 0.314292 0.681478 0.929658 -0.062500 1 0 0 0 0 0 2 39030
-0.002314 -0.000681 0.119070 0.314291 0.681478 0.929639 -0.062500 1 0 0 0 0 0 2 40030
-0.002314 -0.000681 0.119070 0.314299 0.681486 0.929644 -0.062500 1 0 0 0 0 0 2 40999
-0.002314 -0.000681 0.119070 0.314304 0.681476 0.929651 -0.062500 1 0 0 0 0 0 2 42030
-0.002314 -0.000681 0.119070 0.314301 0.681486 0.929645 -0.062500 1 0 0 0 0 0 2 43031
-0.002314 -0.000681 0.119070 0.314304 0.681476 0.929652 -0.062500 1 0 0 0 0 0 2 44028
-0.002314 -0.000681 0.119070 0.314293 0.681477 0.929639 -0.062500 1 0 0 0 0 0 2 45029
-0.002314 -0.000681 0.119070 0.314300 0.681486 0.929644 -0.062500 1 0 0 0 0 0 2 46031
-0.002314 -0.000681 0.119070 0.314304 0.681476 0.929651 -0.062500 1 0 0 0 0 0 2 47029
-0.002314 -0.000681 0.119070 0.314301 0.681486 0.929645 -0.062500 1 0 0 0 0 0 2 48032
-0.002314 -0.000681 0.119070 0.314296 0.681467 0.929644 -0.062500 1 0 0 0 0 0 2 49028
-0.002314 -0.000681 0.119070 0.314300 0.681485 0.929645 -0.062500 1 0 0 0 0 0 2 50028
-0.002314 -0.000681 0.119070 0.314301 0.681487 0.929644 -0.062500 1 0 0 0 0 0 2 51029
-0.002314 -0.000681 0.119070 0.314304 0.681476 0.929651 -0.062500 1 0 0 0 0 0 2 52026
-0.002314 -0.000681 0.119070 0.314293 0.681478 0.929638 -0.062500 1 0 0 0 0 0 2 53028
-0.002314 -0.000681 0.119070 0.314291 0.681477 0.929657 -0.062500 1 0 0 0 0 0 2 54028
-0.002314 -0.000681 0.119070 0.314299 0.681486 0.929646 -0.062500 1 0 0 0 0 0 2 55030
-0.002314 -0.000681 0.119070 0.314300 0.681488 0.929645 -0.062500 1 0 0 0 0 0 2 56027
-0.002314 -0.000681 0.119070 0.314296 0.681467 0.929644 -0.062500 1 0 0 0 0 0 2 57029
-0.002314 -0.000681 0.119070 0.314300 0.681485 0.929645 -0.062500 1 0 0 0 0 0 2 58029
-0.002314 -0.000681 0.119070 0.314304 0.681476 0.929651 -0.062500 1 0 0 0 0 0 2 59029
-0.002314 -0.000681 0.119070 0.314301 0.681486 0.929646 -0.062500 1 0 0 0 0 0 2 60027
-0.002314 -0.000681 0.119070 0.314296 0.681467 0.929645 -0.062500 1 0 0 0 0 0 2 61026
-0.002314 -0.000681 0.119070 0.314300 0.681485 0.929645 -0.062500 1 0 0 0 0 0 2 62027
-0.002314 -0.000681 0.119070 0.314301 0.681487 0.929645 -0.062500 1 0 0 0 0 0 2 63029
-0.002314 -0.000681 0.119070 0.314304 0.681476 0.929651 -0.062500 1 0 0 0 0 0 2 64028
-0.002314 -0.000681 0.119070 0.314293 0.681477 0.929638 -0.062500 1 0 0 0 0 0 2 65028
-0.002314 -0.000681 0.119070 0.314303 0.681474 0.929650 -0.062500 1 0 0 0 0 0 2 66027
-0.002314 -0.000681 0.119070 0.314301 0.681486 0.929645 -0.062500 1 0 0 0 0 0 2 67028
-0.002314 -0.000681 0.119070 0.314301 0.681487 0.929645 -0.062500 1 0 0 0 0 0 2 68028
-0.002314 -0.000681 0.119070 0.314305 0.681476 0.929651 -0.062500 1 0 0 0 0 0 2 69028
-0.002314 -0.000681 0.119070 0.314294 0.681478 0.929638 -0.062500 1 0 0 0 0 0 2 70027
-0.002314 -0.000681 0.119070 0.314291 0.681477 0.929657 -0.062500 1 0 0 0 0 0 2 71028
-0.002314 -0.000681 0.119070 0.314300 0.681486 0.929646 -0.062500 1 0 0 0 0 0 2 72016
-0.002314 -0.000681 0.119070 0.314301 0.681488 0.929645 -0.062500 1 0 0 0 0 0 2 73026
-0.002314 -0.000681 0.119070 0.314296 0.681467 0.929644 -0.062500 1 0 0 0 0 0 2 74026
-0.002314 -0.000681 0.119070 0.314300 0.681485 0.929645 -0.062500 1 0 0 0 0 0 2 75029
-0.002314 -0.000681 0.119070 0.314304 0.681476 0.929651 -0.062500 1 0 0 0 0 0 2 76028
-0.002314 -0.000681 0.119070 0.314301 0.681486 0.929646 -0.062500 1 0 0 0 0 0 2 77017
-0.002314 -0.000681 0.119070 0.314293 0.681479 0.929638 -0.062500 1 0 0 0 0 0 2 78155
-0.002314 -0.000681 0.119070 0.314303 0.681475 0.929650 -0.062500 1 0 0 0 0 0 2 79027
-0.002314 -0.000681 0.119070 0.314301 0.681486 0.929645 -0.062500 1 0 0 0 0 0 2 80026
-0.002314 -0.000681 0.119070 0.314304 0.681476 0.929651 -0.062500 1 0 0 0 0 0 2 81153
-0.002314 -0.000681 0.119070 0.314293 0.681478 0.929638 -0.062500 1 0 0 0 0 0 2 82151
-0.002314 -0.000681 0.119070 0.314304 0.681475 0.929650 -0.062500 1 0 0 0 0 0 2 83153
-0.002314 -0.000681 0.119070 0.314301 0.681486 0.929645 -0.062500 1 0 0 0 0 0 2 84139
-0.002314 -0.000681 0.119070 0.314289 0.681490 0.929651 -0.062500 1 0 0 0 0 0 2 85137
-0.002314 -0.000681 0.119070 0.314295 0.681468 0.929645 -0.062500 1 0 0 0 0 0 2 86147
-0.002314 -0.000681 0.119070 0.314300 0.681485 0.929645 -0.062500 1 0 0 0 0 0 2 87145
-0.002333 -0.000677 0.119080 0.576450 0.620322 0.790874 -0.062500 1 0 0 0 0 0 2 88139
-0.002342 -0.000675 0.119084 0.487273 0.640432 0.858926 -0.062500 1 0 0 0 0 0 2 89146
-0.002347 -0.000674 0.119085 0.421330 0.655798 0.894020 -0.062500 1 0 0 0 0 0 2 90135
-0.002349 -0.000673 0.119085 0.386476 0.664113 0.907292 -0.062500 1 0 0 0 0 0 2 91005
-0.002350 -0.000673 0.119085 0.368949 0.668351 0.912004 -0.062500 1 0 0 0 0 0 2 92144
-0.002351 -0.000673 0.119085 0.360196 0.670497 0.913643 -0.062500 1 0 0 0 0 0 2 93136
-0.002351 -0.000673 0.119085 0.355845 0.671564 0.914200 -0.062500 1 0 0 0 0 0 2 94145
-0.002351 -0.000673 0.119085 0.353659 0.672112 0.914396 -0.062500 1 0 0 0 0 0 2 95135
-0.002351 -0.000673 0.119085 0.352574 0.672374 0.914471 -0.062500 1 0 0 0 0 0 2 96145
-0.002351 -0.000673 0.119085 0.352029 0.672516 0.914491 -0.062500 1 0 0 0 0 0 2 97136
-0.002351 -0.000673 0.119085 0.351765 0.672580 0.914499 -0.062500 1 0 0 0 0 0 2 98005
-0.002351 -0.000673 0.119085 0.351617 0.672627 0.914502 -0.062500 1 0 0 0 0 0 2 99145
-0.002351 -0.000673 0.119085 0.351553 0.672633 0.914501 -0.062500 1 0 0 0 0 0 2 100134
-0.002351 -0.000673 0.119085 0.351523 0.672650 0.914507 -0.062500 1 0 0 0 0 0 2 101145
-0.002351 -0.000673 0.119085 0.351513 0.672643 0.914500 -0.062500 1 0 0 0 0 0 2 102138
-0.002351 -0.000673 0.119085 0.351502 0.672644 0.914506 -0.062500 1 0 0 0 0 0 2 103142
-0.002351 -0.000673 0.119085 0.351501 0.672644 0.914507 -0.062500 1 0 0 0 0 0 2 104154
-0.002351 -0.000673 0.119085 0.351486 0.672658 0.914507 -0.062500 1 0 0 0 0 0 2 105001
-0.002351 -0.000673 0.119085 0.351496 0.672658 0.914500 -0.062500 1 0 0 0 0 0 2 106151
-0.002351 -0.000673 0.119085 0.351489 0.672649 0.914513 -0.062500 1 0 0 0 0 0 2 107157
-0.002351 -0.000673 0.119085 0.351489 0.672648 0.914494 -0.062500 1 0 0 0 0 0 2 108138
-0.002351 -0.000673 0.119085 0.351488 0.672647 0.914512 -0.062500 1 0 0 0 0 0 2 109150
-0.002351 -0.000673 0.119085 0.351497 0.672656 0.914501 -0.062500 1 0 0 0 0 0 2 110153
-0.002351 -0.000673 0.119085 0.351498 0.672657 0.914500 -0.062500 1 0 0 0 0 0 2 111152
-0.002351 -0.000673 0.119085 0.351490 0.672649 0.914513 -0.062500 1 0 0 0 0 0 2 112141
-0.002351 -0.000673 0.119085 0.351489 0.672648 0.914494 -0.062500 1 0 0 0 0 0 2 113150
-0.002351 -0.000673 0.119085 0.351488 0.672647 0.914512 -0.062500 1 0 0 0 0 0 2 114150
-0.002351 -0.000673 0.119085 0.351497 0.672656 0.914501 -0.062500 1 0 0 0 0 0 2 115150
-0.002351 -0.000673 0.119085 0.351486 0.672660 0.914506 -0.062500 1 0 0 0 0 0 2 116024
-0.002351 -0.000673 0.119085 0.351492 0.672638 0.914500 -0.062500 1 0 0 0 0 0 2 117162
-0.002351 -0.000673 0.119085 0.351485 0.672658 0.914506 -0.062500 1 0 0 0 0 0 2 118156
-0.002351 -0.000673 0.119085 0.351500 0.672646 0.914507 -0.062500 1 0 0 0 0 0 2 119155
-0.002351 -0.000673 0.119085 0.351486 0.672659 0.914507 -0.062500 1 0 0 0 0 0 2 120150
-0.002351 -0.000673 0.119085 0.351489 0.672649 0.914493 -0.062500 1 0 0 0 0 0 2 121151
-0.002351 -0.000673 0.119085 0.351488 0.672648 0.914512 -0.062500 1 0 0 0 0 0 2 122152
-0.002351 -0.000673 0.119085 0.351497 0.672656 0.914501 -0.062500 1 0 0 0 0 0 2 123151
-0.002351 -0.000673 0.119085 0.351489 0.672649 0.914513 -0.062500 1 0 0 0 0 0 2 124026
-0.002351 -0.000673 0.119085 0.351489 0.672648 0.914494 -0.062500 1 0 0 0 0 0 2 125152
-0.002351 -0.000673 0.119085 0.351488 0.672647 0.914512 -0.062500 1 0 0 0 0 0 2 126152
-0.002351 -0.000673 0.119085 0.351497 0.672656 0.914501 -0.062500 1 0 0 0 0 0 2 127150
-0.002351 -0.000673 0.119085 0.351486 0.672660 0.914506 -0.062500 1 0 0 0 0 0 2 128025
-0.002351 -0.000673 0.119085 0.351492 0.672638 0.914500 -0.062500 1 0 0 0 0 0 2 129129
-0.002351 -0.000673 0.119085 0.351485 0.672658 0.914506 -0.062500 1 0 0 0 0 0 2 130149
-0.002351 -0.000673 0.119085 0.351500 0.672646 0.914507 -0.062500 1 0 0 0 0 0 2 131149
-0.002351 -0.000673 0.119085 0.351486 0.672659 0.914507 -0.062500 1 0 0 0 0 0 2 132149
-0.002351 -0.000673 0.119085 0.351489 0.672649 0.914493 -0.062500 1 0 0 0 0 0 2 133150
-0.002351 -0.000673 0.119085 0.351488 0.672648 0.914512 -0.062500 1 0 0 0 0 0 2 134151
-0.002351 -0.000673 0.119085 0.351497 0.672656 0.914501 -0.062500 1 0 0 0 0 0 2 135151
-0.002351 -0.000673 0.119085 0.351489 0.672649 0.914513 -0.062500 1 0 0 0 0 0 2 136151
-0.002351 -0.000673 0.119085 0.351489 0.672648 0.914494 -0.062500 1 0 0 0 0 0 2 137151
-0.002351 -0.000673 0.119085 0.351488 0.672647 0.914512 -0.062500 1 0 0 0 0 0 2 138150
-0.002351 -0.000673 0.119085 0.351497 0.672656 0.914501 -0.062500 1 0 0 0 0 0 2 139120
-0.002351 -0.000673 0.119085 0.351486 0.672660 0.914506 -0.062500 1 0 0 0 0 0 2 140148
-0.002351 -0.000673 0.119085 0.351500 0.672646 0.914507 -0.062500 1 0 0 0 0 0 2 141149
-0.002351 -0.000673 0.119085 0.351478 0.672651 0.914500 -0.062500 1 0 0 0 0 0 2 142150
-0.002351 -0.000673 0.119085 0.351499 0.672645 0.914506 -0.062500 1 0 0 0 0 0 2 143148
-0.002351 -0.000673 0.119085 0.351486 0.672659 0.914507 -0.062500 1 0 0 0 0 0 2 144139
-0.002351 -0.000673 0.119085 0.351488 0.672649 0.914493 -0.062500 1 0 0 0 0 0 2 145149
-0.002351 -0.000673 0.119085 0.351488 0.672648 0.914512 -0.062500 1 0 0 0 0 0 2 146120
-0.002351 -0.000673 0.119085 0.351497 0.672656 0.914501 -0.062500 1 0 0 0 0 0 2 147151
-0.002351 -0.000673 0.119085 0.351489 0.672649 0.914513 -0.062500 1 0 0 0 0 0 2 148148
-0.002351 -0.000673 0.119085 0.351489 0.672648 0.914494 -0.062500 1 0 0 0 0 0 2 149151
-0.002351 -0.000673 0.119085 0.351485 0.672659 0.914505 -0.062500 1 0 0 0 0 0 2 150148
-0.002351 -0.000673 0.119085 0.351500 0.672646 0.914507 -0.062500 1 0 0 0 0 0 2 151151
-0.002351 -0.000673 0.119085 0.351486 0.672659 0.914507 -0.062500 1 0 0 0 0 0 2 152120
-0.002351 -0.000673 0.119085 0.351500 0.672646 0.914507 -0.062500 1 0 0 0 0 0 2 153148
-0.002351 -0.000673 0.119085 0.351490 0.672648 0.914493 -0.062500 1 0 0 0 0 0 2 154142
-0.002351 -0.000673 0.119085 0.351489 0.672647 0.914512 -0.062500 1 0 0 0 0 0 2 155137
-0.002351 -0.000673 0.119085 0.351497 0.672656 0.914501 -0.062500 1 0 0 0 0 0 2 156145
-0.002351 -0.000673 0.119085 0.351486 0.672660 0.914506 -0.062500 1 0 0 0 0 0 2 157134
-0.002351 -0.000673 0.119085 0.351492 0.672638 0.914500 -0.062500 1 0 0 0 0 0 2 158143
-0.002351 -0.000673 0.119085 0.351485 0.672658 0.914506 -0.062500 1 0 0 0 0 0 2 159214
-0.002351 -0.000673 0.119085 0.351500 0.672646 0.914507 -0.062500 1 0 0 0 0 0 2 160200
-0.002351 -0.000673 0.119085 0.351486 0.672659 0.914507 -0.062500 1 0 0 0 0 0 2 161214
-0.002351 -0.000673 0.119085 0.351489 0.672649 0.914493 -0.062500 1 0 0 0 0 0 2 162198
-0.002351 -0.000673 0.119085 0.351488 0.672648 0.914512 -0.062500 1 0 0 0 0 0 2 163216
-0.002351 -0.000673 0.119085 0.351497 0.672656 0.914501 -0.062500 1 0 0 0 0 0 2 164200
-0.002351 -0.000673 0.119085 0.351489 0.672649 0.914513 -0.062500 1 0 0 0 0 0 2 165213
-0.002351 -0.000673 0.119085 0.351489 0.672648 0.914494 -0.062500 1 0 0 0 0 0 2 166199
-0.002351 -0.000673 0.119085 0.351485 0.672659 0.914505 -0.062500 1 0 0 0 0 0 2 167215
-0.002351 -0.000673 0.119085 0.351500 0.672646 0.914507 -0.062500 1 0 0 0 0 0 2 168198
-0.002351 -0.000673 0.119085 0.351486 0.672659 0.914507 -0.062500 1 0 0 0 0 0 2 169213
-0.002351 -0.000673 0.119085 0.351492 0.672637 0.914500 -0.062500 1 0 0 0 0 0 2 170197
-0.002351 -0.000673 0.119085 0.351485 0.672658 0.914506 -0.062500 1 0 0 0 0 0 2 171135
-0.002351 -0.000673 0.119085 0.351497 0.672658 0.914500 -0.062500 1 0 0 0 0 0 2 172142
-0.002351 -0.000673 0.119085 0.351489 0.672649 0.914513 -0.062500 1 0 0 0 0 0 2 173142
-0.002351 -0.000673 0.119085 0.351489 0.672648 0.914494 -0.062500 1 0 0 0 0 0 2 174133
-0.002351 -0.000673 0.119085 0.351488 0.672648 0.914512 -0.062500 1 0 0 0 0 0 2 175142
-0.002351 -0.000673 0.119085 0.351497 0.672656 0.914501 -0.062500 1 0 0 0 0 0 2 176132
-0.002351 -0.000673 0.119085 0.351489 0.672648 0.914513 -0.062500 1 0 0 0 0 0 2 177142
-0.002351 -0.000673 0.119085 0.351489 0.672648 0.914494 -0.062500 1 0 0 0 0 0 2 178132
-0.002351 -0.000673 0.119085 0.351485 0.672659 0.914505 -0.062500 1 0 0 0 0 0 2 179142
-0.002351 -0.000673 0.119085 0.351500 0.672646 0.914507 -0.062500 1 0 0 0 0 0 2 180141
-0.002351 -0.000673 0.119085 0.351486 0.672659 0.914507 -0.062500 1 0 0 0 0 0 2 181135
-0.002351 -0.000673 0.119085 0.351488 0.672649 0.914493 -0.062500 1 0 0 0 0 0 2 182150
-0.002339 -0.000659 0.119096 0.175633 0.484545 0.761591 -0.062500 1 0 0 0 0 0 2 183145
-0.002333 -0.000652 0.119100 0.233272 0.547213 0.836558 -0.062500 1 0 0 0 0 0 2 184146
-0.002329 -0.000649 0.119101 0.277495 0.594503 0.875233 -0.062500 1 0 0 0 0 0 2 185148
-0.002328 -0.000647 0.119102 0.301414 0.619851 0.889868 -0.062500 1 0 0 0 0 0 2 186155
-0.002327 -0.000647 0.119102 0.313657 0.632723 0.895057 -0.062500 1 0 0 0 0 0 2 187140
-0.002326 -0.000646 0.119102 0.319825 0.639193 0.896866 -0.062500 1 0 0 0 0 0 2 188151
-0.002326 -0.000646 0.119102 0.322939 0.642418 0.897486 -0.062500 1 0 0 0 0 0 2 189149
-0.002326 -0.000646 0.119102 0.324499 0.644057 0.897702 -0.062500 1 0 0 0 0 0 2 190149
-0.002326 -0.000646 0.119102 0.325275 0.644859 0.897773 -0.062500 1 0 0 0 0 0 2 191136
-0.002326 -0.000646 0.119102 0.325672 0.645261 0.897805 -0.062500 1 0 0 0 0 0 2 192143
-0.002326 -0.000646 0.119102 0.325862 0.645475 0.897808 -0.062500 1 0 0 0 0 0 2 193148
-0.002326 -0.000646 0.119102 0.325966 0.645571 0.897811 -0.062500 1 0 0 0 0 0 2 194120
-0.002326 -0.000646 0.119102 0.326021 0.645628 0.897813 -0.062500 1 0 0 0 0 0 2 195147
-0.002326 -0.000646 0.119102 0.326053 0.645645 0.897821 -0.062500 1 0 0 0 0 0 2 196157
-0.002326 -0.000646 0.119102 0.326052 0.645657 0.897816 -0.062500 1 0 0 0 0 0 2 197152
-0.002326 -0.000646 0.119102 0.326056 0.645678 0.897815 -0.062500 1 0 0 0 0 0 2 198153
-0.002326 -0.000646 0.119102 0.326059 0.645669 0.897822 -0.062500 1 0 0 0 0 0 2 199147
-0.002326 -0.000646 0.119102 0.326068 0.645676 0.897810 -0.062500 1 0 0 0 0 0 2 200119
-0.002326 -0.000646 0.119102 0.326060 0.645668 0.897821 -0.062500 1 0 0 0 0 0 2 201119
-0.002331 -0.000628 0.119092 0.399525 0.392365 1.043875 -0.062500 1 0 0 0 0 0 2 202150
-0.002334 -0.000619 0.119088 0.376129 0.477864 0.972357 -0.062500 1 0 0 0 0 0 2 203146
-0.002335 -0.000614 0.119087 0.357677 0.541562 0.935402 -0.062500 1 0 0 0 0 0 2 204133
-0.002355 -0.000607 0.119096 0.609786 0.514165 0.782735 -0.062500 1 0 0 0 0 0 2 205143
-0.002364 -0.000604 0.119100 0.515308 0.551415 0.845760 -0.062500 1 0 0 0 0 0 2 206143
-0.002369 -0.000602 0.119101 0.446649 0.575359 0.879097 -0.062500 1 0 0 0 0 0 2 207149
-0.002359 -0.000588 0.119112 0.234515 0.399701 0.738968 -0.062500 1 0 0 0 0 0 2 208119
-0.002354 -0.000581 0.119116 0.273931 0.468827 0.818356 -0.062500 1 0 0 0 0 0 2 209146
-0.002351 -0.000577 0.119117 0.309067 0.519374 0.858563 -0.062500 1 0 0 0 0 0 2 210147
-0.002350 -0.000576 0.119118 0.328466 0.546336 0.873741 -0.062500 1 0 0 0 0 0 2 211147
-0.002349 -0.000575 0.119118 0.338441 0.559999 0.879104 -0.062500 1 0 0 0 0 0 2 212153
-0.002349 -0.000574 0.119118 0.343506 0.566866 0.880976 -0.062500 1 0 0 0 0 0 2 213122
-0.002349 -0.000574 0.119118 0.346053 0.570320 0.881624 -0.062500 1 0 0 0 0 0 2 214149
-0.002349 -0.000574 0.119118 0.347320 0.572047 0.881855 -0.062500 1 0 0 0 0 0 2 215118
-0.002349 -0.000574 0.119118 0.347958 0.572894 0.881924 -0.062500 1 0 0 0 0 0 2 216146
-0.002349 -0.000574 0.119118 0.348295 0.573332 0.881948 -0.062500 1 0 0 0 0 0 2 217148
-0.002349 -0.000574 0.119118 0.348459 0.573555 0.881962 -0.062500 1 0 0 0 0 0 2 218147
-0.002349 -0.000574 0.119118 0.348527 0.573659 0.881966 -0.062500 1 0 0 0 0 0 2 219148
-0.002349 -0.000574 0.119118 0.348571 0.573708 0.881961 -0.062500 1 0 0 0 0 0 2 220148
-0.002349 -0.000574 0.119118 0.348586 0.573739 0.881968 -0.062500 1 0 0 0 0 0 2 221146
-0.002349 -0.000574 0.119118 0.348603 0.573759 0.881962 -0.062500 1 0 0 0 0 0 2 222136
-0.002349 -0.000574 0.119118 0.348605 0.573760 0.881961 -0.062500 1 0 0 0 0 0 2 223221
-0.002349 -0.000574 0.119118 0.348605 0.573760 0.881961 -0.062500 1 0 0 0 0 0 2 224227
-0.002349 -0.000574 0.119118 0.348612 0.573769 0.881968 -0.062500 1 0 0 0 0 0 2 225215
-0.002349 -0.000574 0.119118 0.348605 0.573761 0.881962 -0.062500 1 0 0 0 0 0 2 226246
-0.002349 -0.000574 0.119118 0.348612 0.573769 0.881968 -0.062500 1 0 0 0 0 0 2 227217
-0.002349 -0.000574 0.119118 0.348613 0.573770 0.881969 -0.062500 1 0 0 0 0 0 2 228195
-0.002349 -0.000574 0.119118 0.348605 0.573761 0.881962 -0.062500 1 0 0 0 0 0 2 229225
-0.002349 -0.000574 0.119118 0.348612 0.573769 0.881968 -0.062500 1 0 0 0 0 0 2 230193
-0.002349 -0.000574 0.119118 0.348605 0.573761 0.881962 -0.062500 1 0 0 0 0 0 2 231194
-0.002349 -0.000574 0.119118 0.348612 0.573769 0.881968 -0.062500 1 0 0 0 0 0 2 232193
-0.002349 -0.000574 0.119118 0.348613 0.573770 0.881969 -0.062500 1 0 0 0 0 0 2 233194
-0.002336 -0.000560 0.119129 0.172602 0.385409 0.729285 -0.062500 1 0 0 0 0 0 2 234193
-0.002330 -0.000554 0.119133 0.230307 0.448207 0.804141 -0.062500 1 0 0 0 0 0 2 235234
-0.002326 -0.000550 0.119134 0.274553 0.495578 0.842749 -0.062500 1 0 0 0 0 0 2 236217
-0.002325 -0.000548 0.119134 0.298486 0.520935 0.857368 -0.062500 1 0 0 0 0 0 2 237213
-0.002324 -0.000548 0.119135 0.310738 0.533816 0.862541 -0.062500 1 0 0 0 0 0 2 238256
-0.002324 -0.000547 0.119135 0.316921 0.540288 0.864355 -0.062500 1 0 0 0 0 0 2 239217
-0.002323 -0.000547 0.119135 0.320040 0.543515 0.864971 -0.062500 1 0 0 0 0 0 2 240214
-0.002323 -0.000547 0.119135 0.321605 0.545143 0.865192 -0.062500 1 0 0 0 0 0 2 241198
-0.002323 -0.000547 0.119135 0.322382 0.545944 0.865262 -0.062500 1 0 0 0 0 0 2 242197
-0.002323 -0.000547 0.119135 0.322765 0.546361 0.865294 -0.062500 1 0 0 0 0 0 2 243214
-0.002323 -0.000547 0.119135 0.322969 0.546562 0.865297 -0.062500 1 0 0 0 0 0 2 244199
-0.002342 -0.000542 0.119145 0.585443 0.485348 0.726664 -0.062500 1 0 0 0 0 0 2 245211
-0.002351 -0.000540 0.119148 0.496245 0.505621 0.794635 -0.062500 1 0 0 0 0 0 2 246198
-0.002356 -0.000539 0.119149 0.430267 0.521074 0.829703 -0.062500 1 0 0 0 0 0 2 247213
-0.002358 -0.000538 0.119150 0.395390 0.529384 0.842969 -0.062500 1 0 0 0 0 0 2 248198
-0.002359 -0.000538 0.119150 0.377852 0.533644 0.847671 -0.062500 1 0 0 0 0 0 2 249198
-0.002360 -0.000538 0.119150 0.369099 0.535770 0.849298 -0.062500 1 0 0 0 0 0 2 250227
-0.002360 -0.000538 0.119150 0.364740 0.536846 0.849885 -0.062500 1 0 0 0 0 0 2 251198
-0.002360 -0.000538 0.119150 0.362555 0.537383 0.850070 -0.062500 1 0 0 0 0 0 2 252211
-0.002360 -0.000538 0.119150 0.361466 0.537656 0.850137 -0.062500 1 0 0 0 0 0 2 253197
-0.002360 -0.000538 0.119150 0.360944 0.537793 0.850163 -0.062500 1 0 0 0 0 0 2 254263
-0.002360 -0.000538 0.119150 0.360659 0.537863 0.850164 -0.062500 1 0 0 0 0 0 2 255140
-0.002360 -0.000538 0.119150 0.360525 0.537895 0.850167 -0.062500 1 0 0 0 0 0 2 256131
-0.002360 -0.000538 0.119150 0.360459 0.537911 0.850179 -0.062500 1 0 0 0 0 0 2 257139
-0.002360 -0.000538 0.119150 0.360420 0.537920 0.850179 -0.062500 1 0 0 0 0 0 2 258130
-0.002360 -0.000538 0.119150 0.360406 0.537924 0.850166 -0.062500 1 0 0 0 0 0 2 259139
-0.002360 -0.000538 0.119150 0.360393 0.537927 0.850170 -0.062500 1 0 0 0 0 0 2 260130
-0.002360 -0.000538 0.119150 0.360392 0.537927 0.850171 -0.062500 1 0 0 0 0 0 2 261139
-0.002360 -0.000538 0.119150 0.360393 0.537927 0.850171 -0.062500 1 0 0 0 0 0 2 262130
-0.002360 -0.000538 0.119150 0.360381 0.537930 0.850177 -0.062500 1 0 0 0 0 0 2 263131
-0.002360 -0.000538 0.119150 0.360391 0.537927 0.850171 -0.062500 1 0 0 0 0 0 2 264140
-0.002360 -0.000538 0.119150 0.360392 0.537927 0.850171 -0.062500 1 0 0 0 0 0 2 265130
-0.002360 -0.000538 0.119150 0.360380 0.537929 0.850177 -0.062500 1 0 0 0 0 0 2 266139
-0.002360 -0.000538 0.119150 0.360391 0.537927 0.850171 -0.062500 1 0 0 0 0 0 2 267139
-0.002360 -0.000538 0.119150 0.360392 0.537927 0.850171 -0.062500 1 0 0 0 0 0 2 268139
-0.002360 -0.000538 0.119150 0.360380 0.537929 0.850177 -0.062500 1 0 0 0 0 0 2 269144
-0.002360 -0.000538 0.119150 0.360391 0.537927 0.850171 -0.062500 1 0 0 0 0 0 2 270129
-0.002360 -0.000538 0.119150 0.360392 0.537927 0.850171 -0.062500 1 0 0 0 0 0 2 271153
-0.002360 -0.000538 0.119150 0.360389 0.537938 0.850184 -0.062500 1 0 0 0 0 0 2 272129
-0.002360 -0.000538 0.119150 0.360392 0.537928 0.850172 -0.062500 1 0 0 0 0 0 2 273152
-0.002360 -0.000538 0.119150 0.360393 0.537927 0.850171 -0.062500 1 0 0 0 0 0 2 274146
-0.002360 -0.000538 0.119150 0.360381 0.537930 0.850177 -0.062500 1 0 0 0 0 0 2 275144
-0.002360 -0.000538 0.119150 0.360392 0.537927 0.850172 -0.062500 1 0 0 0 0 0 2 276145
-0.002360 -0.000538 0.119150 0.360393 0.537927 0.850171 -0.062500 1 0 0 0 0 0 2 277144
-0.002360 -0.000538 0.119150 0.360381 0.537930 0.850177 -0.062500 1 0 0 0 0 0 2 278145
-0.002360 -0.000538 0.119150 0.360392 0.537927 0.850172 -0.062500 1 0 0 0 0 0 2 279147
-0.002360 -0.000538 0.119150 0.360393 0.537927 0.850171 -0.062500 1 0 0 0 0 0 2 280146
-0.002360 -0.000538 0.119150 0.360381 0.537930 0.850177 -0.062500 1 0 0 0 0 0 2 281141
-0.002360 -0.000538 0.119150 0.360391 0.537927 0.850172 -0.062500 1 0 0 0 0 0 2 282149
-0.002360 -0.000538 0.119150 0.360393 0.537927 0.850171 -0.062500 1 0 0 0 0 0 2 283146
-0.002360 -0.000538 0.119150 0.360381 0.537930 0.850177 -0.062500 1 0 0 0 0 0 2 284147
-0.002360 -0.000538 0.119150 0.360391 0.537927 0.850172 -0.062500 1 0 0 0 0 0 2 285143
-0.002360 -0.000538 0.119150 0.360393 0.537927 0.850171 -0.062500 1 0 0 0 0 0 2 286144
-0.002348 -0.000524 0.119161 0.184316 0.349466 0.697562 -0.062500 1 0 0 0 0 0 2 287143
-0.002341 -0.000518 0.119164 0.242034 0.412325 0.772371 -0.062500 1 0 0 0 0 0 2 288150
-0.002338 -0.000514 0.119166 0.286287 0.459718 0.810973 -0.062500 1 0 0 0 0 0 2 289142
-0.002337 -0.000513 0.119166 0.310240 0.485084 0.825578 -0.062500 1 0 0 0 0 0 2 290145
-0.002336 -0.000512 0.119166 0.322501 0.497959 0.830753 -0.062500 1 0 0 0 0 0 2 291146
-0.002335 -0.000511 0.119166 0.328688 0.504432 0.832564 -0.062500 1 0 0 0 0 0 2 292145
-0.002335 -0.000511 0.119166 0.331804 0.507671 0.833192 -0.062500 1 0 0 0 0 0 2 293146
-0.002335 -0.000511 0.119166 0.333369 0.509301 0.833394 -0.062500 1 0 0 0 0 0 2 294146
-0.002335 -0.000511 0.119166 0.334146 0.510103 0.833482 -0.062500 1 0 0 0 0 0 2 295145
-0.002335 -0.000511 0.119166 0.334533 0.510509 0.833502 -0.062500 1 0 0 0 0 0 2 296145
-0.002335 -0.000511 0.119166 0.334746 0.510718 0.833511 -0.062500 1 0 0 0 0 0 2 297148
-0.002335 -0.000511 0.119166 0.334829 0.510819 0.833507 -0.062500 1 0 0 0 0 0 2 298144
-0.002335 -0.000511 0.119166 0.334885 0.510864 0.833515 -0.062500 1 0 0 0 0 0 2 299145
-0.002335 -0.000511 0.119166 0.334914 0.510892 0.833517 -0.062500 1 0 0 0 0 0 2 300146
-0.002335 -0.000511 0.119166 0.334924 0.510903 0.833524 -0.062500 1 0 0 0 0 0 2 301145
-0.002335 -0.000511 0.119166 0.334921 0.510915 0.833519 -0.062500 1 0 0 0 0 0 2 302145
-0.002335 -0.000511 0.119166 0.334932 0.510913 0.833512 -0.062500 1 0 0 0 0 0 2 303144
-0.002335 -0.000511 0.119166 0.334933 0.510912 0.833511 -0.062500 1 0 0 0 0 0 2 304117
-0.002335 -0.000511 0.119166 0.334921 0.510915 0.833517 -0.062500 1 0 0 0 0 0 2 305144
-0.002335 -0.000511 0.119166 0.334940 0.510921 0.833518 -0.062500 1 0 0 0 0 0 2 306145
-0.002335 -0.000511 0.119166 0.334934 0.510913 0.833511 -0.062500 1 0 0 0 0 0 2 307127
-0.002335 -0.000511 0.119166 0.334929 0.510923 0.833524 -0.062500 1 0 0 0 0 0 2 308142
-0.002335 -0.000511 0.119166 0.334933 0.510913 0.833512 -0.062500 1 0 0 0 0 0 2 309131
-0.002335 -0.000511 0.119166 0.334941 0.510921 0.833517 -0.062500 1 0 0 0 0 0 2 310143
-0.002335 -0.000511 0.119166 0.334922 0.510916 0.833517 -0.062500 1 0 0 0 0 0 2 311134
-0.002335 -0.000511 0.119166 0.334932 0.510912 0.833511 -0.062500 1 0 0 0 0 0 2 312147
-0.002335 -0.000511 0.119166 0.334929 0.510923 0.833524 -0.062500 1 0 0 0 0 0 2 313147
-0.002335 -0.000511 0.119166 0.334932 0.510913 0.833512 -0.062500 1 0 0 0 0 0 2 314115
-0.002335 -0.000511 0.119166 0.334941 0.510921 0.833517 -0.062500 1 0 0 0 0 0 2 315144
-0.002335 -0.000511 0.119166 0.334934 0.510913 0.833511 -0.062500 1 0 0 0 0 0 2 316143
-0.002335 -0.000511 0.119166 0.334929 0.510923 0.833524 -0.062500 1 0 0 0 0 0 2 317114
-0.002335 -0.000511 0.119166 0.334933 0.510913 0.833512 -0.062500 1 0 0 0 0 0 2 318117
-0.002335 -0.000511 0.119166 0.334941 0.510921 0.833517 -0.062500 1 0 0 0 0 0 2 319143
-0.002335 -0.000511 0.119166 0.334922 0.510916 0.833517 -0.062500 1 0 0 0 0 0 2 320131
-0.002335 -0.000511 0.119166 0.334932 0.510912 0.833511 -0.062500 1 0 0 0 0 0 2 321124
-0.002335 -0.000511 0.119166 0.334929 0.510923 0.833524 -0.062500 1 0 0 0 0 0 2 322138
-0.002335 -0.000511 0.119166 0.334932 0.510913 0.833512 -0.062500 1 0 0 0 0 0 2 323129
-0.002335 -0.000511 0.119166 0.334941 0.510920 0.833518 -0.062500 1 0 0 0 0 0 2 324137
-0.002335 -0.000511 0.119166 0.334934 0.510913 0.833511 -0.062500 1 0 0 0 0 0 2 325128
-0.002335 -0.000511 0.119166 0.334929 0.510923 0.833524 -0.062500 1 0 0 0 0 0 2 326137
-0.002335 -0.000511 0.119166 0.334933 0.510913 0.833512 -0.062500 1 0 0 0 0 0 2 327128
-0.002335 -0.000511 0.119166 0.334929 0.510923 0.833524 -0.062500 1 0 0 0 0 0 2 328136
-0.002335 -0.000511 0.119166 0.334932 0.510913 0.833512 -0.062500 1 0 0 0 0 0 2 329128
-0.002335 -0.000511 0.119166 0.334941 0.510921 0.833518 -0.062500 1 0 0 0 0 0 2 330137
-0.002335 -0.000511 0.119166 0.334934 0.510913 0.833511 -0.062500 1 0 0 0 0 0 2 331128
-0.002335 -0.000511 0.119166 0.334921 0.510914 0.833517 -0.062500 1 0 0 0 0 0 2 332135
-0.002335 -0.000511 0.119166 0.334940 0.510920 0.833518 -0.062500 1 0 0 0 0 0 2 333128
-0.002335 -0.000511 0.119166 0.334934 0.510912 0.833511 -0.062500 1 0 0 0 0 0 2 334136
-0.002335 -0.000511 0.119166 0.334929 0.510923 0.833524 -0.062500 1 0 0 0 0 0 2 335128
-0.002335 -0.000511 0.119166 0.334933 0.510913 0.833512 -0.062500 1 0 0 0 0 0 2 336136
-0.002335 -0.000511 0.119166 0.334929 0.510923 0.833524 -0.062500 1 0 0 0 0 0 2 337127
-0.002335 -0.000511 0.119166 0.334932 0.510913 0.833512 -0.062500 1 0 0 0 0 0 2 338145
-0.002335 -0.000511 0.119166 0.334941 0.510920 0.833518 -0.062500 1 0 0 0 0 0 2 339136
-0.002335 -0.000511 0.119166 0.334934 0.510913 0.833511 -0.062500 1 0 0 0 0 0 2 340140
-0.002335 -0.000511 0.119166 0.334921 0.510914 0.833517 -0.062500 1 0 0 0 0 0 2 341138
-0.002335 -0.000511 0.119166 0.334940 0.510920 0.833518 -0.062500 1 0 0 0 0 0 2 342151
-0.002335 -0.000511 0.119166 0.334934 0.510912 0.833511 -0.062500 1 0 0 0 0 0 2 343140
-0.002335 -0.000511 0.119166 0.334929 0.510923 0.833524 -0.062500 1 0 0 0 0 0 2 344148
-0.002335 -0.000511 0.119166 0.334933 0.510913 0.833512 -0.062500 1 0 0 0 0 0 2 345146
-0.002335 -0.000511 0.119166 0.334929 0.510923 0.833524 -0.062500 1 0 0 0 0 0 2 346118
-0.002335 -0.000511 0.119166 0.334932 0.510913 0.833512 -0.062500 1 0 0 0 0 0 2 347115
-0.002335 -0.000511 0.119166 0.334941 0.510920 0.833518 -0.062500 1 0 0 0 0 0 2 348142
-0.002335 -0.000511 0.119166 0.334934 0.510912 0.833511 -0.062500 1 0 0 0 0 0 2 349143
-0.002335 -0.000511 0.119166 0.334921 0.510914 0.833517 -0.062500 1 0 0 0 0 0 2 350144
-0.002335 -0.000511 0.119166 0.334940 0.510920 0.833518 -0.062500 1 0 0 0 0 0 2 351144
-0.002335 -0.000511 0.119166 0.334934 0.510912 0.833511 -0.062500 1 0 0 0 0 0 2 352150
-0.002335 -0.000511 0.119166 0.334929 0.510923 0.833524 -0.062500 1 0 0 0 0 0 2 353126
-0.002335 -0.000511 0.119166 0.334933 0.510913 0.833512 -0.062500 1 0 0 0 0 0 2 354146
-0.002335 -0.000511 0.119166 0.334929 0.510923 0.833524 -0.062500 1 0 0 0 0 0 2 355148
-0.002335 -0.000511 0.119166 0.334932 0.510913 0.833512 -0.062500 1 0 0 0 0 0 2 356142
-0.002335 -0.000511 0.119166 0.334941 0.510920 0.833518 -0.062500 1 0 0 0 0 0 2 357141
-0.002335 -0.000511 0.119166 0.334934 0.510912 0.833511 -0.062500 1 0 0 0 0 0 2 358141
-0.002335 -0.000511 0.119166 0.334930 0.510923 0.833524 -0.062500 1 0 0 0 0 0 2 359142
-0.002335 -0.000511 0.119166 0.334933 0.510913 0.833512 -0.062500 1 0 0 0 0 0 2 360144
-0.002335 -0.000511 0.119166 0.334933 0.510911 0.833511 -0.062500 1 0 0 0 0 0 2 361144
-0.002335 -0.000511 0.119166 0.334929 0.510923 0.833524 -0.062500 1 0 0 0 0 0 2 362143
-0.002335 -0.000511 0.119166 0.334933 0.510912 0.833512 -0.062500 1 0 0 0 0 0 2 363141
-0.002335 -0.000511 0.119166 0.334929 0.510923 0.833524 -0.062500 1 0 0 0 0 0 2 364143
-0.002335 -0.000511 0.119166 0.334932 0.510913 0.833512 -0.062500 1 0 0 0 0 0 2 365141
-0.002335 -0.000511 0.119166 0.334941 0.510920 0.833518 -0.062500 1 0 0 0 0 0 2 366143
-0.002335 -0.000511 0.119166 0.334934 0.510912 0.833511 -0.062500 1 0 0 0 0 0 2 367141
-0.002335 -0.000511 0.119166 0.334930 0.510923 0.833524 -0.062500 1 0 0 0 0 0 2 368145
-0.002335 -0.000511 0.119166 0.334933 0.510913 0.833512 -0.062500 1 0 0 0 0 0 2 369142
-0.002335 -0.000511 0.119166 0.334933 0.510911 0.833511 -0.062500 1 0 0 0 0 0 2 370143
-0.002335 -0.000511 0.119166 0.334929 0.510922 0.833524 -0.062500 1 0 0 0 0 0 2 371143
-0.002335 -0.000511 0.119166 0.334933 0.510912 0.833512 -0.062500 1 0 0 0 0 0 2 372143
-0.002335 -0.000511 0.119166 0.334929 0.510923 0.833524 -0.062500 1 0 0 0 0 0 2 373143
-0.002335 -0.000511 0.119166 0.334929 0.510924 0.833505 -0.062500 1 0 0 0 0 0 2 374142
-0.002335 -0.000511 0.119166 0.334941 0.510922 0.833517 -0.062500 1 0 0 0 0 0 2 375142
-0.002335 -0.000511 0.119166 0.334922 0.510916 0.833517 -0.062500 1 0 0 0 0 0 2 376141
-0.002335 -0.000511 0.119166 0.334940 0.510921 0.833518 -0.062500 1 0 0 0 0 0 2 377143
-0.002335 -0.000511 0.119166 0.334934 0.510913 0.833511 -0.062500 1 0 0 0 0 0 2 378135
-0.002335 -0.000511 0.119166 0.334929 0.510924 0.833524 -0.062500 1 0 0 0 0 0 2 379156
-0.002335 -0.000511 0.119166 0.334932 0.510913 0.833512 -0.062500 1 0 0 0 0 0 2 380144
-0.002335 -0.000511 0.119166 0.334933 0.510912 0.833510 -0.062500 1 0 0 0 0 0 2 381151
-0.002335 -0.000511 0.119166 0.334929 0.510923 0.833524 -0.062500 1 0 0 0 0 0 2 382154
-0.002335 -0.000511 0.119166 0.334932 0.510913 0.833512 -0.062500 1 0 0 0 0 0 2 383153
-0.002335 -0.000511 0.119166 0.334941 0.510921 0.833517 -0.062500 1 0 0 0 0 0 2 384152
-0.002335 -0.000511 0.119166 0.334922 0.510916 0.833517 -0.062500 1 0 0 0 0 0 2 385152
-0.002335 -0.000511 0.119166 0.334940 0.510921 0.833518 -0.062500 1 0 0 0 0 0 2 386152
-0.002335 -0.000511 0.119166 0.334934 0.510913 0.833511 -0.062500 1 0 0 0 0 0 2 387150
-0.002335 -0.000511 0.119166 0.334929 0.510924 0.833524 -0.062500 1 0 0 0 0 0 2 388152
-0.002335 -0.000511 0.119166 0.334932 0.510913 0.833512 -0.062500 1 0 0 0 0 0 2 389152
-0.002335 -0.000511 0.119166 0.334933 0.510912 0.833510 -0.062500 1 0 0 0 0 0 2 390150
-0.002335 -0.000511 0.119166 0.334929 0.510923 0.833524 -0.062500 1 0 0 0 0 0 2 391218
-0.002335 -0.000511 0.119166 0.334932 0.510913 0.833512 -0.062500 1 0 0 0 0 0 2 392209
-0.002335 -0.000511 0.119166 0.334941 0.510921 0.833517 -0.062500 1 0 0 0 0 0 2 393193
-0.002335 -0.000511 0.119166 0.334922 0.510916 0.833517 -0.062500 1 0 0 0 0 0 2 394207
-0.002335 -0.000511 0.119166 0.334940 0.510921 0.833518 -0.062500 1 0 0 0 0 0 2 395193
-0.002335 -0.000511 0.119166 0.334934 0.510913 0.833511 -0.062500 1 0 0 0 0 0 2 396207
-0.002335 -0.000511 0.119166 0.334929 0.510923 0.833524 -0.062500 1 0 0 0 0 0 2 397191
-0.002335 -0.000511 0.119166 0.334932 0.510913 0.833512 -0.062500 1 0 0 0 0 0 2 398249
-0.002335 -0.000511 0.119166 0.334933 0.510912 0.833511 -0.062500 1 0 0 0 0 0 2 399126
-0.002335 -0.000511 0.119166 0.334929 0.510923 0.833524 -0.062500 1 0 0 0 0 0 2 400135
-0.002322 -0.000497 0.119177 0.158766 0.322344 0.681017 -0.062500 1 0 0 0 0 0 2 401124
-0.002316 -0.000491 0.119181 0.216521 0.385269 0.755770 -0.062500 1 0 0 0 0 0 2 402134
-0.002313 -0.000487 0.119182 0.260814 0.432677 0.794339 -0.062500 1 0 0 0 0 0 2 403125
-0.002311 -0.000486 0.119183 0.284757 0.458060 0.808939 -0.062500 1 0 0 0 0 0 2 404135
-0.002310 -0.000485 0.119183 0.297032 0.470938 0.814120 -0.062500 1 0 0 0 0 0 2 405134
-0.002310 -0.000484 0.119183 0.303227 0.477402 0.815915 -0.062500 1 0 0 0 0 0 2 406125
-0.002310 -0.000484 0.119183 0.306330 0.480655 0.816539 -0.062500 1 0 0 0 0 0 2 407134
-0.002310 -0.000484 0.119183 0.307888 0.482267 0.816759 -0.062500 1 0 0 0 0 0 2 408125
-0.002310 -0.000484 0.119183 0.308690 0.483093 0.816830 -0.062500 1 0 0 0 0 0 2 409134
-0.002309 -0.000484 0.119183 0.309071 0.483493 0.816861 -0.062500 1 0 0 0 0 0 2 410125
-0.002309 -0.000484 0.119183 0.309276 0.483693 0.816863 -0.062500 1 0 0 0 0 0 2 411134
-0.002309 -0.000484 0.119183 0.309370 0.483790 0.816873 -0.062500 1 0 0 0 0 0 2 412125
-0.002309 -0.000484 0.119183 0.309416 0.483838 0.816869 -0.062500 1 0 0 0 0 0 2 413133
-0.002309 -0.000484 0.119183 0.309431 0.483869 0.816876 -0.062500 1 0 0 0 0 0 2 414129
-0.002309 -0.000484 0.119183 0.309447 0.483888 0.816870 -0.062500 1 0 0 0 0 0 2 415141
-0.002309 -0.000484 0.119183 0.309460 0.483887 0.816863 -0.062500 1 0 0 0 0 0 2 416137
-0.002309 -0.000484 0.119183 0.309457 0.483898 0.816876 -0.062500 1 0 0 0 0 0 2 417149
-0.002309 -0.000484 0.119183 0.309469 0.483896 0.816871 -0.062500 1 0 0 0 0 0 2 418127
-0.002309 -0.000484 0.119183 0.309470 0.483896 0.816870 -0.062500 1 0 0 0 0 0 2 419140
-0.002309 -0.000484 0.119183 0.309459 0.483899 0.816877 -0.062500 1 0 0 0 0 0 2 420141
-0.002309 -0.000484 0.119183 0.309469 0.483896 0.816871 -0.062500 1 0 0 0 0 0 2 421140
-0.002309 -0.000484 0.119183 0.309471 0.483896 0.816870 -0.062500 1 0 0 0 0 0 2 422141
-0.002309 -0.000484 0.119183 0.309459 0.483899 0.816877 -0.062500 1 0 0 0 0 0 2 423143
-0.002309 -0.000484 0.119183 0.309461 0.483888 0.816864 -0.062500 1 0 0 0 0 0 2 424142
-0.002309 -0.000484 0.119183 0.309457 0.483898 0.816876 -0.062500 1 0 0 0 0 0 2 425131
-0.002309 -0.000484 0.119183 0.309469 0.483896 0.816871 -0.062500 1 0 0 0 0 0 2 426138
-0.002309 -0.000484 0.119183 0.309470 0.483896 0.816870 -0.062500 1 0 0 0 0 0 2 427142
-0.002309 -0.000484 0.119183 0.309471 0.483896 0.816870 -0.062500 1 0 0 0 0 0 2 428141
-0.002309 -0.000484 0.119183 0.309459 0.483899 0.816877 -0.062500 1 0 0 0 0 0 2 429143
-0.002309 -0.000484 0.119183 0.309469 0.483896 0.816871 -0.062500 1 0 0 0 0 0 2 430148
-0.002309 -0.000484 0.119183 0.309471 0.483896 0.816870 -0.062500 1 0 0 0 0 0 2 431145
-0.002309 -0.000484 0.119183 0.309451 0.483890 0.816870 -0.062500 1 0 0 0 0 0 2 432141
-0.002309 -0.000484 0.119183 0.309468 0.483895 0.816870 -0.062500 1 0 0 0 0 0 2 433141
-0.002309 -0.000484 0.119183 0.309458 0.483899 0.816877 -0.062500 1 0 0 0 0 0 2 434141
-0.002309 -0.000484 0.119183 0.309469 0.483896 0.816871 -0.062500 1 0 0 0 0 0 2 435144
-0.002309 -0.000484 0.119183 0.309470 0.483896 0.816870 -0.062500 1 0 0 0 0 0 2 436142
-0.002309 -0.000484 0.119183 0.309471 0.483896 0.816870 -0.062500 1 0 0 0 0 0 2 437140
-0.002309 -0.000484 0.119183 0.309459 0.483899 0.816877 -0.062500 1 0 0 0 0 0 2 438126
-0.002309 -0.000484 0.119183 0.309461 0.483888 0.816864 -0.062500 1 0 0 0 0 0 2 439136
-0.002309 -0.000484 0.119183 0.309457 0.483898 0.816876 -0.062500 1 0 0 0 0 0 2 440135
-0.002309 -0.000484 0.119183 0.309469 0.483896 0.816871 -0.062500 1 0 0 0 0 0 2 441141
-0.002309 -0.000484 0.119183 0.309470 0.483896 0.816870 -0.062500 1 0 0 0 0 0 2 442140
-0.002309 -0.000484 0.119183 0.309471 0.483896 0.816870 -0.062500 1 0 0 0 0 0 2 443140
-0.002309 -0.000484 0.119183 0.309459 0.483899 0.816877 -0.062500 1 0 0 0 0 0 2 444139
-0.002309 -0.000484 0.119183 0.309469 0.483896 0.816871 -0.062500 1 0 0 0 0 0 2 445147
-0.002309 -0.000484 0.119183 0.309471 0.483896 0.816871 -0.062500 1 0 0 0 0 0 2 446140
-0.002309 -0.000484 0.119183 0.309451 0.483890 0.816870 -0.062500 1 0 0 0 0 0 2 447139
-0.002309 -0.000484 0.119183 0.309468 0.483895 0.816870 -0.062500 1 0 0 0 0 0 2 448141
-0.002309 -0.000484 0.119183 0.309458 0.483898 0.816877 -0.062500 1 0 0 0 0 0 2 449140
-0.002309 -0.000484 0.119183 0.309469 0.483896 0.816871 -0.062500 1 0 0 0 0 0 2 450141
-0.002309 -0.000484 0.119183 0.309470 0.483896 0.816871 -0.062500 1 0 0 0 0 0 2 451140
-0.002309 -0.000484 0.119183 0.309471 0.483896 0.816870 -0.062500 1 0 0 0 0 0 2 452139
-0.002309 -0.000484 0.119183 0.309459 0.483899 0.816877 -0.062500 1 0 0 0 0 0 2 453140
-0.002309 -0.000484 0.119183 0.309469 0.483896 0.816871 -0.062500 1 0 0 0 0 0 2 454140
-0.002309 -0.000484 0.119183 0.309463 0.483887 0.816864 -0.062500 1 0 0 0 0 0 2 455140
-0.002309 -0.000484 0.119183 0.309458 0.483897 0.816876 -0.062500 1 0 0 0 0 0 2 456137
-0.002309 -0.000484 0.119183 0.309469 0.483896 0.816871 -0.062500 1 0 0 0 0 0 2 457132
-0.002309 -0.000484 0.119183 0.309458 0.483898 0.816877 -0.062500 1 0 0 0 0 0 2 458133
-0.002309 -0.000484 0.119183 0.309469 0.483896 0.816871 -0.062500 1 0 0 0 0 0 2 459142
-0.002309 -0.000484 0.119183 0.309470 0.483896 0.816871 -0.062500 1 0 0 0 0 0 2 460140
-0.002309 -0.000484 0.119183 0.309471 0.483896 0.816871 -0.062500 1 0 0 0 0 0 2 461140
-0.002309 -0.000484 0.119183 0.309459 0.483899 0.816877 -0.062500 1 0 0 0 0 0 2 462140
-0.002309 -0.000484 0.119183 0.309461 0.483887 0.816864 -0.062500 1 0 0 0 0 0 2 463141
-0.002309 -0.000484 0.119183 0.309457 0.483897 0.816876 -0.062500 1 0 0 0 0 0 2 464139
-0.002309 -0.000484 0.119183 0.309469 0.483896 0.816871 -0.062500 1 0 0 0 0 0 2 465140
-0.002309 -0.000484 0.119183 0.309470 0.483896 0.816871 -0.062500 1 0 0 0 0 0 2 466140
-0.002309 -0.000484 0.119183 0.309471 0.483896 0.816870 -0.062500 1 0 0 0 0 0 2 467140
-0.002309 -0.000484 0.119183 0.309459 0.483898 0.816877 -0.062500 1 0 0 0 0 0 2 468127
-0.002309 -0.000484 0.119183 0.309469 0.483896 0.816871 -0.062500 1 0 0 0 0 0 2 469134
-0.002309 -0.000484 0.119183 0.309463 0.483887 0.816864 -0.062500 1 0 0 0 0 0 2 470124
-0.002309 -0.000484 0.119183 0.309458 0.483897 0.816876 -0.062500 1 0 0 0 0 0 2 471133
-0.002309 -0.000484 0.119183 0.309469 0.483896 0.816871 -0.062500 1 0 0 0 0 0 2 472132
-0.002309 -0.000484 0.119183 0.309458 0.483898 0.816877 -0.062500 1 0 0 0 0 0 2 473124
-0.002309 -0.000484 0.119183 0.309469 0.483896 0.816871 -0.062500 1 0 0 0 0 0 2 474132
-0.002309 -0.000484 0.119183 0.309470 0.483896 0.816871 -0.062500 1 0 0 0 0 0 2 475124
-0.002309 -0.000484 0.119183 0.309471 0.483896 0.816871 -0.062500 1 0 0 0 0 0 2 476133
-0.002309 -0.000484 0.119183 0.309459 0.483898 0.816877 -0.062500 1 0 0 0 0 0 2 477123
-0.002309 -0.000484 0.119183 0.309461 0.483887 0.816864 -0.062500 1 0 0 0 0 0 2 478132
-0.002309 -0.000484 0.119183 0.309457 0.483897 0.816876 -0.062500 1 0 0 0 0 0 2 479123
-0.002309 -0.000484 0.119183 0.309469 0.483896 0.816871 -0.062500 1 0 0 0 0 0 2 480132
-0.002309 -0.000484 0.119183 0.309470 0.483895 0.816871 -0.062500 1 0 0 0 0 0 2 481123
-0.002309 -0.000484 0.119183 0.309471 0.483895 0.816871 -0.062500 1 0 0 0 0 0 2 482132
-0.002309 -0.000484 0.119183 0.309459 0.483898 0.816877 -0.062500 1 0 0 0 0 0 2 483124
-0.002309 -0.000484 0.119183 0.309470 0.483896 0.816871 -0.062500 1 0 0 0 0 0 2 484132
-0.002309 -0.000484 0.119183 0.309463 0.483887 0.816864 -0.062500 1 0 0 0 0 0 2 485123
-0.002309 -0.000484 0.119183 0.309458 0.483897 0.816876 -0.062500 1 0 0 0 0 0 2 486141
-0.002309 -0.000484 0.119183 0.309469 0.483895 0.816871 -0.062500 1 0 0 0 0 0 2 487143
-0.002309 -0.000484 0.119183 0.309458 0.483898 0.816877 -0.062500 1 0 0 0 0 0 2 488145
-0.002309 -0.000484 0.119183 0.309469 0.483896 0.816871 -0.062500 1 0 0 0 0 0 2 489138
-0.002309 -0.000484 0.119183 0.309470 0.483895 0.816871 -0.062500 1 0 0 0 0 0 2 490145
-0.002309 -0.000484 0.119183 0.309471 0.483895 0.816871 -0.062500 1 0 0 0 0 0 2 491125
-0.002309 -0.000484 0.119183 0.309459 0.483898 0.816877 -0.062500 1 0 0 0 0 0 2 492144
-0.002309 -0.000484 0.119183 0.309461 0.483887 0.816864 -0.062500 1 0 0 0 0 0 2 493141
-0.002309 -0.000484 0.119183 0.309457 0.483897 0.816876 -0.062500 1 0 0 0 0 0 2 494139
-0.002309 -0.000484 0.119183 0.309469 0.483895 0.816871 -0.062500 1 0 0 0 0 0 2 495140
-0.002309 -0.000484 0.119183 0.309470 0.483895 0.816871 -0.062500 1 0 0 0 0 0 2 496141
-0.002309 -0.000484 0.119183 0.309459 0.483898 0.816877 -0.062500 1 0 0 0 0 0 2 497133
-0.002309 -0.000484 0.119183 0.309469 0.483896 0.816872 -0.062500 1 0 0 0 0 0 2 498139
-0.002309 -0.000484 0.119183 0.309471 0.483895 0.816871 -0.062500 1 0 0 0 0 0 2 499109
-0.002309 -0.000484 0.119183 0.309471 0.483895 0.816871 -0.062500 1 0 0 0 0 0 2 500139
-0.002309 -0.000484 0.119183 0.309451 0.483889 0.816870 -0.062500 1 0 0 0 0 0 2 501142
-0.002309 -0.000484 0.119183 0.309468 0.483894 0.816870 -0.062500 1 0 0 0 0 0 2 502144
-0.002309 -0.000484 0.119183 0.309458 0.483898 0.816877 -0.062500 1 0 0 0 0 0 2 503144
-0.002309 -0.000484 0.119183 0.309469 0.483895 0.816871 -0.062500 1 0 0 0 0 0 2 504139
-0.002309 -0.000484 0.119183 0.309470 0.483895 0.816871 -0.062500 1 0 0 0 0 0 2 505141
-0.002309 -0.000484 0.119183 0.309471 0.483895 0.816871 -0.062500 1 0 0 0 0 0 2 506133
-0.002309 -0.000484 0.119183 0.309459 0.483898 0.816877 -0.062500 1 0 0 0 0 0 2 507139
-0.002309 -0.000484 0.119183 0.309461 0.483887 0.816864 -0.062500 1 0 0 0 0 0 2 508139
-0.002309 -0.000484 0.119183 0.309457 0.483897 0.816876 -0.062500 1 0 0 0 0 0 2 509139
-0.002309 -0.000484 0.119183 0.309469 0.483895 0.816871 -0.062500 1 0 0 0 0 0 2 510139
-0.002309 -0.000484 0.119183 0.309470 0.483895 0.816871 -0.062500 1 0 0 0 0 0 2 511138
-0.002309 -0.000484 0.119183 0.309459 0.483898 0.816877 -0.062500 1 0 0 0 0 0 2 512139
-0.002309 -0.000484 0.119183 0.309469 0.483895 0.816872 -0.062500 1 0 0 0 0 0 2 513139
-0.002309 -0.000484 0.119183 0.309471 0.483895 0.816871 -0.062500 1 0 0 0 0 0 2 514139
-0.002309 -0.000484 0.119183 0.309471 0.483895 0.816871 -0.062500 1 0 0 0 0 0 2 515139
-0.002309 -0.000484 0.119183 0.309451 0.483889 0.816870 -0.062500 1 0 0 0 0 0 2 516130
-0.002309 -0.000484 0.119183 0.309468 0.483894 0.816871 -0.062500 1 0 0 0 0 0 2 517139
-0.002309 -0.000484 0.119183 0.309458 0.483898 0.816877 -0.062500 1 0 0 0 0 0 2 518138
-0.002309 -0.000484 0.119183 0.309466 0.483907 0.816865 -0.062500 1 0 0 0 0 0 2 519138
-0.002309 -0.000484 0.119183 0.309470 0.483897 0.816870 -0.062500 1 0 0 0 0 0 2 520139
-0.002309 -0.000484 0.119183 0.309458 0.483899 0.816877 -0.062500 1 0 0 0 0 0 2 521139
-0.002309 -0.000484 0.119183 0.309469 0.483896 0.816871 -0.062500 1 0 0 0 0 0 2 522138
-0.002309 -0.000484 0.119183 0.309470 0.483896 0.816871 -0.062500 1 0 0 0 0 0 2 523137
-0.002309 -0.000484 0.119183 0.309459 0.483899 0.816877 -0.062500 1 0 0 0 0 0 2 524137
-0.002309 -0.000484 0.119183 0.309461 0.483888 0.816864 -0.062500 1 0 0 0 0 0 2 525137
-0.002309 -0.000484 0.119183 0.309469 0.483895 0.816870 -0.062500 1 0 0 0 0 0 2 526118
-0.002309 -0.000484 0.119183 0.309458 0.483898 0.816877 -0.062500 1 0 0 0 0 0 2 527215
-0.002309 -0.000484 0.119183 0.309469 0.483896 0.816871 -0.062500 1 0 0 0 0 0 2 528214
-0.002309 -0.000484 0.119183 0.309470 0.483896 0.816871 -0.062500 1 0 0 0 0 0 2 529213
-0.002309 -0.000484 0.119183 0.309459 0.483899 0.816877 -0.062500 1 0 0 0 0 0 2 530190
-0.002309 -0.000484 0.119183 0.309469 0.483896 0.816871 -0.062500 1 0 0 0 0 0 2 531206
-0.002309 -0.000484 0.119183 0.309462 0.483887 0.816864 -0.062500 1 0 0 0 0 0 2 532215
-0.002309 -0.000484 0.119183 0.309457 0.483897 0.816876 -0.062500 1 0 0 0 0 0 2 533216
-0.002309 -0.000484 0.119183 0.309469 0.483896 0.816871 -0.062500 1 0 0 0 0 0 2 534183
-0.002309 -0.000484 0.119183 0.309470 0.483896 0.816870 -0.062500 1 0 0 0 0 0 2 535185
-0.002309 -0.000484 0.119183 0.309458 0.483898 0.816877 -0.062500 1 0 0 0 0 0 2 536184
-0.002309 -0.000484 0.119183 0.309469 0.483896 0.816871 -0.062500 1 0 0 0 0 0 2 537182
-0.002309 -0.000484 0.119183 0.309471 0.483896 0.816871 -0.062500 1 0 0 0 0 0 2 538182
-0.002309 -0.000484 0.119183 0.309459 0.483899 0.816877 -0.062500 1 0 0 0 0 0 2 539206
-0.002309 -0.000484 0.119183 0.309461 0.483887 0.816864 -0.062500 1 0 0 0 0 0 2 540225
-0.002309 -0.000484 0.119183 0.309469 0.483895 0.816870 -0.062500 1 0 0 0 0 0 2 541205
-0.002309 -0.000484 0.119183 0.309458 0.483898 0.816877 -0.062500 1 0 0 0 0 0 2 542248
-0.002309 -0.000484 0.119183 0.309469 0.483896 0.816871 -0.062500 1 0 0 0 0 0 2 543204
-0.002309 -0.000484 0.119183 0.309470 0.483896 0.816871 -0.062500 1 0 0 0 0 0 2 544188
-0.002309 -0.000484 0.119183 0.309459 0.483898 0.816877 -0.062500 1 0 0 0 0 0 2 545204
-0.002309 -0.000484 0.119183 0.309469 0.483896 0.816871 -0.062500 1 0 0 0 0 0 2 546189
-0.002309 -0.000484 0.119183 0.309471 0.483896 0.816871 -0.062500 1 0 0 0 0 0 2 547203
-0.002309 -0.000484 0.119183 0.309451 0.483890 0.816870 -0.062500 1 0 0 0 0 0 2 548188
-0.002309 -0.000484 0.119183 0.309468 0.483895 0.816870 -0.062500 1 0 0 0 0 0 2 549201
-0.002309 -0.000484 0.119183 0.309470 0.483895 0.816870 -0.062500 1 0 0 0 0 0 2 550186
-0.002309 -0.000484 0.119183 0.309458 0.483898 0.816877 -0.062500 1 0 0 0 0 0 2 551202
-0.002309 -0.000484 0.119183 0.309469 0.483896 0.816871 -0.062500 1 0 0 0 0 0 2 552186
-0.002309 -0.000484 0.119183 0.309471 0.483896 0.816871 -0.062500 1 0 0 0 0 0 2 553187
-0.002309 -0.000484 0.119183 0.309459 0.483898 0.816877 -0.062500 1 0 0 0 0 0 2 554201
-0.002309 -0.000484 0.119183 0.309461 0.483887 0.816864 -0.062500 1 0 0 0 0 0 2 555130
-0.002309 -0.000484 0.119183 0.309469 0.483894 0.816870 -0.062500 1 0 0 0 0 0 2 556120
-0.002309 -0.000484 0.119183 0.309458 0.483898 0.816877 -0.062500 1 0 0 0 0 0 2 557129
-0.002309 -0.000484 0.119183 0.309469 0.483896 0.816871 -0.062500 1 0 0 0 0 0 2 558120
-0.002309 -0.000484 0.119183 0.309470 0.483895 0.816871 -0.062500 1 0 0 0 0 0 2 559129
-0.002309 -0.000484 0.119183 0.309459 0.483898 0.816877 -0.062500 1 0 0 0 0 0 2 560130
-0.002309 -0.000484 0.119183 0.309469 0.483896 0.816871 -0.062500 1 0 0 0 0 0 2 561120
-0.002309 -0.000484 0.119183 0.309471 0.483896 0.816871 -0.062500 1 0 0 0 0 0 2 562129
-0.002309 -0.000484 0.119183 0.309451 0.483890 0.816870 -0.062500 1 0 0 0 0 0 2 563120
-0.002309 -0.000484 0.119183 0.309468 0.483895 0.816871 -0.062500 1 0 0 0 0 0 2 564130
-0.002309 -0.000484 0.119183 0.309470 0.483895 0.816870 -0.062500 1 0 0 0 0 0 2 565120
-0.002309 -0.000484 0.119183 0.309458 0.483898 0.816877 -0.062500 1 0 0 0 0 0 2 566129
-0.002309 -0.000484 0.119183 0.309469 0.483896 0.816871 -0.062500 1 0 0 0 0 0 2 567130
-0.002309 -0.000484 0.119183 0.309471 0.483895 0.816871 -0.062500 1 0 0 0 0 0 2 568119
-0.002309 -0.000484 0.119183 0.309459 0.483898 0.816877 -0.062500 1 0 0 0 0 0 2 569128
-0.002309 -0.000484 0.119183 0.309461 0.483887 0.816864 -0.062500 1 0 0 0 0 0 2 570134
-0.002309 -0.000484 0.119183 0.309469 0.483894 0.816870 -0.062500 1 0 0 0 0 0 2 571130
-0.002309 -0.000484 0.119183 0.309458 0.483898 0.816877 -0.062500 1 0 0 0 0 0 2 572133
-0.002309 -0.000484 0.119183 0.309469 0.483895 0.816871 -0.062500 1 0 0 0 0 0 2 573137
-0.002309 -0.000484 0.119183 0.309470 0.483895 0.816871 -0.062500 1 0 0 0 0 0 2 574126
-0.002309 -0.000484 0.119183 0.309459 0.483898 0.816877 -0.062500 1 0 0 0 0 0 2 575141
-0.002309 -0.000484 0.119183 0.309469 0.483896 0.816872 -0.062500 1 0 0 0 0 0 2 576137
-0.002309 -0.000484 0.119183 0.309471 0.483895 0.816871 -0.062500 1 0 0 0 0 0 2 577137
-0.002309 -0.000484 0.119183 0.309451 0.483889 0.816870 -0.062500 1 0 0 0 0 0 2 578137
-0.002309 -0.000484 0.119183 0.309468 0.483894 0.816871 -0.062500 1 0 0 0 0 0 2 579134
-0.002309 -0.000484 0.119183 0.309470 0.483895 0.816871 -0.062500 1 0 0 0 0 0 2 580130
-0.002309 -0.000484 0.119183 0.309459 0.483898 0.816877 -0.062500 1 0 0 0 0 0 2 581107
-0.002309 -0.000484 0.119183 0.309469 0.483895 0.816871 -0.062500 1 0 0 0 0 0 2 582135
-0.002309 -0.000484 0.119183 0.309471 0.483895 0.816871 -0.062500 1 0 0 0 0 0 2 583138
-0.002309 -0.000484 0.119183 0.309459 0.483898 0.816877 -0.062500 1 0 0 0 0 0 2 584138
-0.002309 -0.000484 0.119183 0.309469 0.483896 0.816872 -0.062500 1 0 0 0 0 0 2 585140
-0.002309 -0.000484 0.119183 0.309463 0.483887 0.816864 -0.062500 1 0 0 0 0 0 2 586139
-0.002309 -0.000484 0.119183 0.309458 0.483897 0.816876 -0.062500 1 0 0 0 0 0 2 587135
-0.002309 -0.000484 0.119183 0.309469 0.483895 0.816871 -0.062500 1 0 0 0 0 0 2 588105
-0.002309 -0.000484 0.119183 0.309470 0.483895 0.816871 -0.062500 1 0 0 0 0 0 2 589138
-0.002309 -0.000484 0.119183 0.309459 0.483898 0.816877 -0.062500 1 0 0 0 0 0 2 590138
-0.002309 -0.000484 0.119183 0.309469 0.483895 0.816872 -0.062500 1 0 0 0 0 0 2 591134
-0.002309 -0.000484 0.119183 0.309471 0.483895 0.816871 -0.062500 1 0 0 0 0 0 2 592136
-0.002309 -0.000484 0.119183 0.309459 0.483898 0.816877 -0.062500 1 0 0 0 0 0 2 593134
-0.002309 -0.000484 0.119183 0.309458 0.483899 0.816858 -0.062500 1 0 0 0 0 0 2 594136
-0.002309 -0.000484 0.119183 0.309469 0.483896 0.816869 -0.062500 1 0 0 0 0 0 2 595106
-0.002309 -0.000484 0.119183 0.309458 0.483898 0.816876 -0.062500 1 0 0 0 0 0 2 596105
-0.002309 -0.000484 0.119183 0.309469 0.483896 0.816871 -0.062500 1 0 0 0 0 0 2 597136
-0.002309 -0.000484 0.119183 0.309470 0.483896 0.816870 -0.062500 1 0 0 0 0 0 2 598106
-0.002309 -0.000484 0.119183 0.309459 0.483899 0.816877 -0.062500 1 0 0 0 0 0 2 599134
-0.002309 -0.000484 0.119183 0.309469 0.483896 0.816871 -0.062500 1 0 0 0 0 0 2 600129
-0.002309 -0.000484 0.119183 0.309471 0.483896 0.816871 -0.062500 1 0 0 0 0 0 2 601136
-0.002309 -0.000484 0.119183 0.309451 0.483890 0.816870 -0.062500 1 0 0 0 0 0 2 602106
-0.002309 -0.000484 0.119183 0.309468 0.483895 0.816870 -0.062500 1 0 0 0 0 0 2 603106
-0.002309 -0.000484 0.119183 0.309470 0.483896 0.816870 -0.062500 1 0 0 0 0 0 2 604133
-0.002309 -0.000484 0.119183 0.309458 0.483898 0.816877 -0.062500 1 0 0 0 0 0 2 605106
-0.002309 -0.000484 0.119183 0.309469 0.483896 0.816871 -0.062500 1 0 0 0 0 0 2 606133
-0.002309 -0.000484 0.119183 0.309470 0.483896 0.816870 -0.062500 1 0 0 0 0 0 2 607135
-0.002309 -0.000484 0.119183 0.309459 0.483899 0.816877 -0.062500 1 0 0 0 0 0 2 608133
-0.002309 -0.000484 0.119183 0.309469 0.483896 0.816871 -0.062500 1 0 0 0 0 0 2 609123
-0.002309 -0.000484 0.119183 0.309462 0.483887 0.816864 -0.062500 1 0 0 0 0 0 2 610133
-0.002309 -0.000484 0.119183 0.309458 0.483897 0.816876 -0.062500 1 0 0 0 0 0 2 611212
-0.002309 -0.000484 0.119183 0.309469 0.483896 0.816871 -0.062500 1 0 0 0 0 0 2 612203
-0.002309 -0.000484 0.119183 0.309470 0.483896 0.816870 -0.062500 1 0 0 0 0 0 2 613211
-0.002309 -0.000484 0.119183 0.309459 0.483898 0.816877 -0.062500 1 0 0 0 0 0 2 614179
-0.002309 -0.000484 0.119183 0.309469 0.483896 0.816871 -0.062500 1 0 0 0 0 0 2 615213
-0.002309 -0.000484 0.119183 0.309471 0.483896 0.816871 -0.062500 1 0 0 0 0 0 2 616204
-0.002309 -0.000484 0.119183 0.309459 0.483899 0.816877 -0.062500 1 0 0 0 0 0 2 617180
-0.002309 -0.000484 0.119183 0.309461 0.483887 0.816864 -0.062500 1 0 0 0 0 0 2 618179
-0.002309 -0.000484 0.119183 0.309470 0.483895 0.816870 -0.062500 1 0 0 0 0 0 2 619179
-0.002309 -0.000484 0.119183 0.309458 0.483898 0.816877 -0.062500 1 0 0 0 0 0 2 620182
-0.002309 -0.000484 0.119183 0.309469 0.483896 0.816871 -0.062500 1 0 0 0 0 0 2 621178
-0.002309 -0.000484 0.119183 0.309471 0.483896 0.816871 -0.062500 1 0 0 0 0 0 2 622180
-0.002309 -0.000484 0.119183 0.309459 0.483898 0.816877 -0.062500 1 0 0 0 0 0 2 623203
-0.002309 -0.000484 0.119183 0.309469 0.483896 0.816871 -0.062500 1 0 0 0 0 0 2 624187
-0.002309 -0.000484 0.119183 0.309462 0.483887 0.816864 -0.062500 1 0 0 0 0 0 2 625200
-0.002309 -0.000484 0.119183 0.309458 0.483897 0.816876 -0.062500 1 0 0 0 0 0 2 626185
-0.002309 -0.000484 0.119183 0.309469 0.483896 0.816871 -0.062500 1 0 0 0 0 0 2 627203
-0.002309 -0.000484 0.119183 0.309470 0.483895 0.816870 -0.062500 1 0 0 0 0 0 2 628185
-0.002309 -0.000484 0.119183 0.309459 0.483898 0.816877 -0.062500 1 0 0 0 0 0 2 629185
-0.002309 -0.000484 0.119183 0.309469 0.483896 0.816871 -0.062500 1 0 0 0 0 0 2 630199
-0.002309 -0.000484 0.119183 0.309471 0.483896 0.816871 -0.062500 1 0 0 0 0 0 2 631187
-0.002309 -0.000484 0.119183 0.309459 0.483898 0.816877 -0.062500 1 0 0 0 0 0 2 632199
-0.002309 -0.000484 0.119183 0.309461 0.483887 0.816864 -0.062500 1 0 0 0 0 0 2 633184
-0.002309 -0.000484 0.119183 0.309470 0.483894 0.816870 -0.062500 1 0 0 0 0 0 2 634198
-0.002309 -0.000484 0.119183 0.309458 0.483898 0.816877 -0.062500 1 0 0 0 0 0 2 635185
-0.002309 -0.000484 0.119183 0.309469 0.483896 0.816871 -0.062500 1 0 0 0 0 0 2 636184
-0.002309 -0.000484 0.119183 0.309471 0.483895 0.816871 -0.062500 1 0 0 0 0 0 2 637200
-0.002309 -0.000484 0.119183 0.309459 0.483898 0.816877 -0.062500 1 0 0 0 0 0 2 638183
-0.002309 -0.000484 0.119183 0.309469 0.483896 0.816871 -0.062500 1 0 0 0 0 0 2 639119
-0.002309 -0.000484 0.119183 0.309471 0.483896 0.816871 -0.062500 1 0 0 0 0 0 2 640127
-0.002309 -0.000484 0.119183 0.309451 0.483890 0.816870 -0.062500 1 0 0 0 0 0 2 641118
-0.002309 -0.000484 0.119183 0.309468 0.483895 0.816870 -0.062500 1 0 0 0 0 0 2 642126
-0.002309 -0.000484 0.119183 0.309470 0.483895 0.816870 -0.062500 1 0 0 0 0 0 2 643119
-0.002309 -0.000484 0.119183 0.309459 0.483898 0.816877 -0.062500 1 0 0 0 0 0 2 644126
-0.002309 -0.000484 0.119183 0.309469 0.483896 0.816871 -0.062500 1 0 0 0 0 0 2 645118
-0.002309 -0.000484 0.119183 0.309471 0.483895 0.816871 -0.062500 1 0 0 0 0 0 2 646127
-0.002309 -0.000484 0.119183 0.309459 0.483898 0.816877 -0.062500 1 0 0 0 0 0 2 647117
-0.002309 -0.000484 0.119183 0.309461 0.483887 0.816864 -0.062500 1 0 0 0 0 0 2 648126
-0.002309 -0.000484 0.119183 0.309470 0.483894 0.816870 -0.062500 1 0 0 0 0 0 2 649116
-0.002309 -0.000484 0.119183 0.309458 0.483898 0.816877 -0.062500 1 0 0 0 0 0 2 650126
-0.002309 -0.000484 0.119183 0.309469 0.483895 0.816871 -0.062500 1 0 0 0 0 0 2 651118
-0.002309 -0.000484 0.119183 0.309471 0.483895 0.816871 -0.062500 1 0 0 0 0 0 2 652129
-0.002309 -0.000484 0.119183 0.309459 0.483898 0.816877 -0.062500 1 0 0 0 0 0 2 653135
-0.002309 -0.000484 0.119183 0.309469 0.483896 0.816871 -0.062500 1 0 0 0 0 0 2 654138
-0.002309 -0.000484 0.119183 0.309471 0.483895 0.816871 -0.062500 1 0 0 0 0 0 2 655105
-0.002309 -0.000484 0.119183 0.309451 0.483889 0.816870 -0.062500 1 0 0 0 0 0 2 656133
-0.002309 -0.000484 0.119183 0.309468 0.483894 0.816871 -0.062500 1 0 0 0 0 0 2 657124
-0.002309 -0.000484 0.119183 0.309470 0.483895 0.816870 -0.062500 1 0 0 0 0 0 2 658138
-0.002309 -0.000484 0.119183 0.309459 0.483898 0.816877 -0.062500 1 0 0 0 0 0 2 659134
-0.002309 -0.000484 0.119183 0.309469 0.483895 0.816871 -0.062500 1 0 0 0 0 0 2 660130
-0.002309 -0.000484 0.119183 0.309471 0.483895 0.816871 -0.062500 1 0 0 0 0 0 2 661105
-0.002309 -0.000484 0.119183 0.309459 0.483898 0.816877 -0.062500 1 0 0 0 0 0 2 662135
-0.002309 -0.000484 0.119183 0.309470 0.483896 0.816872 -0.062500 1 0 0 0 0 0 2 663104
-0.002309 -0.000484 0.119183 0.309463 0.483887 0.816864 -0.062500 1 0 0 0 0 0 2 664134
-0.002309 -0.000484 0.119183 0.309458 0.483897 0.816876 -0.062500 1 0 0 0 0 0 2 665135
-0.002309 -0.000484 0.119183 0.309469 0.483895 0.816871 -0.062500 1 0 0 0 0 0 2 666136
-0.002309 -0.000484 0.119183 0.309471 0.483895 0.816871 -0.062500 1 0 0 0 0 0 2 667137
-0.002309 -0.000484 0.119183 0.309459 0.483898 0.816877 -0.062500 1 0 0 0 0 0 2 668138
-0.002309 -0.000484 0.119183 0.309469 0.483895 0.816872 -0.062500 1 0 0 0 0 0 2 669136
-0.002309 -0.000484 0.119183 0.309471 0.483895 0.816871 -0.062500 1 0 0 0 0 0 2 670104
-0.002309 -0.000484 0.119183 0.309451 0.483889 0.816870 -0.062500 1 0 0 0 0 0 2 671102
-0.002309 -0.000484 0.119183 0.309468 0.483894 0.816871 -0.062500 1 0 0 0 0 0 2 672119
-0.002309 -0.000484 0.119183 0.309470 0.483895 0.816871 -0.062500 1 0 0 0 0 0 2 673132
-0.002309 -0.000484 0.119183 0.309459 0.483898 0.816877 -0.062500 1 0 0 0 0 0 2 674135
-0.002309 -0.000484 0.119183 0.309469 0.483895 0.816871 -0.062500 1 0 0 0 0 0 2 675131
-0.002309 -0.000484 0.119183 0.309471 0.483895 0.816871 -0.062500 1 0 0 0 0 0 2 676133
-0.002309 -0.000484 0.119183 0.309459 0.483898 0.816877 -0.062500 1 0 0 0 0 0 2 677104
-0.002309 -0.000484 0.119183 0.309466 0.483907 0.816865 -0.062500 1 0 0 0 0 0 2 678103
-0.002309 -0.000484 0.119183 0.309470 0.483897 0.816870 -0.062500 1 0 0 0 0 0 2 679134
-0.002309 -0.000484 0.119183 0.309451 0.483890 0.816870 -0.062500 1 0 0 0 0 0 2 680103
-0.002309 -0.000484 0.119183 0.309468 0.483895 0.816870 -0.062500 1 0 0 0 0 0 2 681133
-0.002309 -0.000484 0.119183 0.309470 0.483896 0.816870 -0.062500 1 0 0 0 0 0 2 682132
-0.002309 -0.000484 0.119183 0.309459 0.483898 0.816877 -0.062500 1 0 0 0 0 0 2 683134
-0.002309 -0.000484 0.119183 0.309469 0.483896 0.816871 -0.062500 1 0 0 0 0 0 2 684133
-0.002309 -0.000484 0.119183 0.309471 0.483896 0.816870 -0.062500 1 0 0 0 0 0 2 685132
-0.002309 -0.000484 0.119183 0.309459 0.483899 0.816877 -0.062500 1 0 0 0 0 0 2 686133
-0.002309 -0.000484 0.119183 0.309461 0.483887 0.816864 -0.062500 1 0 0 0 0 0 2 687131
-0.002309 -0.000484 0.119183 0.309457 0.483897 0.816876 -0.062500 1 0 0 0 0 0 2 688105
-0.002309 -0.000484 0.119183 0.309469 0.483896 0.816871 -0.062500 1 0 0 0 0 0 2 689134
-0.002309 -0.000484 0.119183 0.309470 0.483896 0.816870 -0.062500 1 0 0 0 0 0 2 690102
-0.002309 -0.000484 0.119183 0.309471 0.483896 0.816870 -0.062500 1 0 0 0 0 0 2 691103
-0.002309 -0.000484 0.119183 0.309459 0.483898 0.816877 -0.062500 1 0 0 0 0 0 2 692120
-0.002309 -0.000484 0.119183 0.309469 0.483896 0.816871 -0.062500 1 0 0 0 0 0 2 693131
-0.002309 -0.000484 0.119183 0.309471 0.483896 0.816871 -0.062500 1 0 0 0 0 0 2 694132
-0.002309 -0.000484 0.119183 0.309451 0.483890 0.816870 -0.062500 1 0 0 0 0 0 2 695133
-0.002309 -0.000484 0.119183 0.309468 0.483895 0.816870 -0.062500 1 0 0 0 0 0 2 696131
-0.002309 -0.000484 0.119183 0.309470 0.483895 0.816870 -0.062500 1 0 0 0 0 0 2 697132
-0.002309 -0.000484 0.119183 0.309459 0.483898 0.816877 -0.062500 1 0 0 0 0 0 2 698102
-0.002309 -0.000484 0.119183 0.309469 0.483896 0.816871 -0.062500 1 0 0 0 0 0 2 699210
-0.002309 -0.000484 0.119183 0.309471 0.483896 0.816871 -0.062500 1 0 0 0 0 0 2 700201
-0.002309 -0.000484 0.119183 0.309459 0.483898 0.816877 -0.062500 1 0 0 0 0 0 2 701175
-0.002309 -0.000484 0.119183 0.309469 0.483896 0.816871 -0.062500 1 0 0 0 0 0 2 702175
-0.002309 -0.000484 0.119183 0.309463 0.483887 0.816864 -0.062500 1 0 0 0 0 0 2 703200
-0.002309 -0.000484 0.119183 0.309458 0.483897 0.816876 -0.062500 1 0 0 0 0 0 2 704167
-0.002309 -0.000484 0.119183 0.309469 0.483896 0.816871 -0.062500 1 0 0 0 0 0 2 705182
-0.002309 -0.000484 0.119183 0.309471 0.483895 0.816870 -0.062500 1 0 0 0 0 0 2 706183
-0.002309 -0.000484 0.119183 0.309459 0.483898 0.816877 -0.062500 1 0 0 0 0 0 2 707198
-0.002309 -0.000484 0.119183 0.309469 0.483896 0.816871 -0.062500 1 0 0 0 0 0 2 708182
-0.002309 -0.000484 0.119183 0.309471 0.483896 0.816871 -0.062500 1 0 0 0 0 0 2 709197
-0.002309 -0.000484 0.119183 0.309459 0.483898 0.816877 -0.062500 1 0 0 0 0 0 2 710181
-0.002297 -0.000470 0.119194 0.133194 0.295214 0.664491 -0.062500 1 0 0 0 0 0 2 711197
-0.002290 -0.000464 0.119198 0.190991 0.358182 0.739183 -0.062500 1 0 0 0 0 0 2 712183
-0.002287 -0.000460 0.119199 0.235314 0.405636 0.777718 -0.062500 1 0 0 0 0 0 2 713197
-0.002291 -0.000440 0.119189 0.332742 0.177967 0.938947 -0.062500 1 0 0 0 0 0 2 714180
-0.002293 -0.000431 0.119186 0.321612 0.276169 0.872337 -0.062500 1 0 0 0 0 0 2 715195
-0.002294 -0.000426 0.119184 0.309347 0.346252 0.837032 -0.062500 1 0 0 0 0 0 2 716182
-0.002294 -0.000423 0.119184 0.302296 0.383329 0.823586 -0.062500 1 0 0 0 0 0 2 717198
-0.002294 -0.000422 0.119184 0.298597 0.402050 0.818806 -0.062500 1 0 0 0 0 0 2 718182
-0.002295 -0.000421 0.119184 0.296704 0.411434 0.817140 -0.062500 1 0 0 0 0 0 2 719197
-0.002295 -0.000421 0.119184 0.295737 0.416109 0.816557 -0.062500 1 0 0 0 0 0 2 720179
-0.002295 -0.000421 0.119184 0.295243 0.418446 0.816369 -0.062500 1 0 0 0 0 0 2 721193
-0.002295 -0.000421 0.119184 0.295003 0.419623 0.816300 -0.062500 1 0 0 0 0 0 2 722195
-0.002295 -0.000421 0.119184 0.294888 0.420200 0.816275 -0.062500 1 0 0 0 0 0 2 723117
-0.002295 -0.000421 0.119184 0.294821 0.420501 0.816259 -0.062500 1 0 0 0 0 0 2 724124
-0.002295 -0.000421 0.119184 0.294778 0.420644 0.816264 -0.062500 1 0 0 0 0 0 2 725116
-0.002295 -0.000421 0.119184 0.294765 0.420718 0.816258 -0.062500 1 0 0 0 0 0 2 726125
-0.002295 -0.000421 0.119184 0.294770 0.420742 0.816257 -0.062500 1 0 0 0 0 0 2 727116
-0.002295 -0.000421 0.119184 0.294760 0.420777 0.816257 -0.062500 1 0 0 0 0 0 2 728124
-0.002295 -0.000421 0.119184 0.294759 0.420780 0.816257 -0.062500 1 0 0 0 0 0 2 729115
-0.002295 -0.000421 0.119184 0.294759 0.420780 0.816257 -0.062500 1 0 0 0 0 0 2 730124
-0.002295 -0.000421 0.119184 0.294760 0.420779 0.816257 -0.062500 1 0 0 0 0 0 2 731114
-0.002295 -0.000421 0.119184 0.294747 0.420781 0.816263 -0.062500 1 0 0 0 0 0 2 732124
-0.002295 -0.000421 0.119184 0.294755 0.420790 0.816251 -0.062500 1 0 0 0 0 0 2 733114
-0.002295 -0.000421 0.119184 0.294767 0.420788 0.816263 -0.062500 1 0 0 0 0 0 2 734124
-0.002295 -0.000421 0.119184 0.294745 0.420794 0.816257 -0.062500 1 0 0 0 0 0 2 735136
-0.002300 -0.000403 0.119173 0.368171 0.167869 0.963019 -0.062500 1 0 0 0 0 0 2 736136
-0.002303 -0.000394 0.119170 0.344789 0.253124 0.891178 -0.062500 1 0 0 0 0 0 2 737137
-0.002304 -0.000389 0.119168 0.326349 0.316712 0.854033 -0.062500 1 0 0 0 0 0 2 738116
-0.002305 -0.000387 0.119168 0.316200 0.350520 0.839946 -0.062500 1 0 0 0 0 0 2 739279
-0.002305 -0.000386 0.119168 0.310921 0.367627 0.834950 -0.062500 1 0 0 0 0 0 2 740137
-0.002305 -0.000385 0.119168 0.308247 0.376176 0.833219 -0.062500 1 0 0 0 0 0 2 741141
-0.002305 -0.000385 0.119168 0.306889 0.380452 0.832610 -0.062500 1 0 0 0 0 0 2 742133
-0.002305 -0.000385 0.119168 0.306211 0.382594 0.832400 -0.062500 1 0 0 0 0 0 2 743132
-0.002305 -0.000385 0.119168 0.305871 0.383666 0.832332 -0.062500 1 0 0 0 0 0 2 744130
-0.002306 -0.000385 0.119168 0.305698 0.384197 0.832298 -0.062500 1 0 0 0 0 0 2 745118
-0.002306 -0.000385 0.119168 0.305614 0.384467 0.832293 -0.062500 1 0 0 0 0 0 2 746130
-0.002306 -0.000385 0.119168 0.305563 0.384599 0.832292 -0.062500 1 0 0 0 0 0 2 747102
-0.002306 -0.000385 0.119168 0.305534 0.384655 0.832292 -0.062500 1 0 0 0 0 0 2 748128
-0.002306 -0.000385 0.119168 0.305541 0.384698 0.832292 -0.062500 1 0 0 0 0 0 2 749131
-0.002306 -0.000385 0.119168 0.305527 0.384715 0.832292 -0.062500 1 0 0 0 0 0 2 750135
-0.002306 -0.000385 0.119168 0.305526 0.384716 0.832292 -0.062500 1 0 0 0 0 0 2 751208
-0.002306 -0.000385 0.119168 0.305523 0.384727 0.832286 -0.062500 1 0 0 0 0 0 2 752210
-0.002311 -0.000367 0.119157 0.378877 0.131955 0.979181 -0.062500 1 0 0 0 0 0 2 753206
-0.002313 -0.000358 0.119154 0.355532 0.217130 0.907263 -0.062500 1 0 0 0 0 0 2 754227
-0.002315 -0.000353 0.119152 0.337105 0.280681 0.870102 -0.062500 1 0 0 0 0 0 2 755228
-0.002316 -0.000351 0.119152 0.326946 0.314486 0.855998 -0.062500 1 0 0 0 0 0 2 756210
-0.002316 -0.000350 0.119152 0.321691 0.331581 0.851001 -0.062500 1 0 0 0 0 0 2 757182
-0.002316 -0.000349 0.119152 0.319018 0.340138 0.849258 -0.062500 1 0 0 0 0 0 2 758175
-0.002316 -0.000349 0.119152 0.317649 0.344417 0.848653 -0.062500 1 0 0 0 0 0 2 759200
-0.002316 -0.000349 0.119152 0.316973 0.346548 0.848448 -0.062500 1 0 0 0 0 0 2 760175
-0.002316 -0.000349 0.119152 0.316622 0.347620 0.848367 -0.062500 1 0 0 0 0 0 2 761176
-0.002316 -0.000349 0.119152 0.316458 0.348149 0.848345 -0.062500 1 0 0 0 0 0 2 762174
-0.002316 -0.000349 0.119152 0.316364 0.348421 0.848348 -0.062500 1 0 0 0 0 0 2 763172
-0.002316 -0.000349 0.119152 0.316335 0.348548 0.848335 -0.062500 1 0 0 0 0 0 2 764197
-0.002316 -0.000349 0.119152 0.316302 0.348626 0.848340 -0.062500 1 0 0 0 0 0 2 765206
-0.002316 -0.000349 0.119152 0.316293 0.348654 0.848327 -0.062500 1 0 0 0 0 0 2 766201
-0.002316 -0.000349 0.119152 0.316288 0.348666 0.848339 -0.062500 1 0 0 0 0 0 2 767176
-0.002316 -0.000349 0.119152 0.316285 0.348678 0.848333 -0.062500 1 0 0 0 0 0 2 768175
-0.002316 -0.000349 0.119152 0.316285 0.348679 0.848333 -0.062500 1 0 0 0 0 0 2 769174
-0.002316 -0.000349 0.119152 0.316272 0.348681 0.848339 -0.062500 1 0 0 0 0 0 2 770174
-0.002316 -0.000349 0.119152 0.316291 0.348687 0.848341 -0.062500 1 0 0 0 0 0 2 771197
-0.002316 -0.000349 0.119152 0.316286 0.348679 0.848334 -0.062500 1 0 0 0 0 0 2 772197
-0.002316 -0.000349 0.119152 0.316269 0.348693 0.848333 -0.062500 1 0 0 0 0 0 2 773197
-0.002322 -0.000331 0.119141 0.389602 0.096041 0.995350 -0.062500 1 0 0 0 0 0 2 774176
-0.002324 -0.000322 0.119138 0.366268 0.181160 0.923375 -0.062500 1 0 0 0 0 0 2 775175
-0.002326 -0.000317 0.119136 0.347861 0.244685 0.886166 -0.062500 1 0 0 0 0 0 2 776209
-0.002326 -0.000315 0.119136 0.337709 0.278476 0.872062 -0.062500 1 0 0 0 0 0 2 777203
-0.002327 -0.000314 0.119136 0.332440 0.295547 0.867063 -0.062500 1 0 0 0 0 0 2 778202
-0.002327 -0.000313 0.119136 0.329773 0.304107 0.865324 -0.062500 1 0 0 0 0 0 2 779205
-0.002327 -0.000313 0.119136 0.328406 0.308385 0.864717 -0.062500 1 0 0 0 0 0 2 780204
-0.002327 -0.000313 0.119136 0.327727 0.310526 0.864505 -0.062500 1 0 0 0 0 0 2 781205
-0.002327 -0.000313 0.119136 0.327379 0.311588 0.864429 -0.062500 1 0 0 0 0 0 2 782173
-0.002327 -0.000313 0.119136 0.327213 0.312127 0.864400 -0.062500 1 0 0 0 0 0 2 783175
-0.002327 -0.000313 0.119136 0.327121 0.312388 0.864409 -0.062500 1 0 0 0 0 0 2 784174
-0.002327 -0.000313 0.119136 0.327090 0.312526 0.864391 -0.062500 1 0 0 0 0 0 2 785172
-0.002327 -0.000313 0.119136 0.327051 0.312585 0.864394 -0.062500 1 0 0 0 0 0 2 786171
-0.002327 -0.000313 0.119136 0.327049 0.312619 0.864388 -0.062500 1 0 0 0 0 0 2 787172
-0.002327 -0.000313 0.119136 0.327042 0.312643 0.864394 -0.062500 1 0 0 0 0 0 2 788171
-0.002327 -0.000313 0.119136 0.327041 0.312645 0.864394 -0.062500 1 0 0 0 0 0 2 789193
-0.002332 -0.000295 0.119125 0.400320 0.060162 1.011539 -0.062500 1 0 0 0 0 0 2 790165
-0.002335 -0.000286 0.119121 0.376992 0.145201 0.939493 -0.062500 1 0 0 0 0 0 2 791200
-0.002336 -0.000281 0.119120 0.358598 0.208676 0.902255 -0.062500 1 0 0 0 0 0 2 792195
-0.002337 -0.000279 0.119120 0.348460 0.242457 0.888140 -0.062500 1 0 0 0 0 0 2 793181
-0.002337 -0.000278 0.119120 0.343199 0.259541 0.883133 -0.062500 1 0 0 0 0 0 2 794195
-0.002338 -0.000277 0.119120 0.340523 0.268103 0.881395 -0.062500 1 0 0 0 0 0 2 795200
-0.002338 -0.000277 0.119120 0.339155 0.272380 0.880786 -0.062500 1 0 0 0 0 0 2 796195
-0.002338 -0.000277 0.119120 0.338479 0.274509 0.880580 -0.062500 1 0 0 0 0 0 2 797178
-0.002338 -0.000277 0.119120 0.338132 0.275570 0.880504 -0.062500 1 0 0 0 0 0 2 798193
-0.002338 -0.000277 0.119120 0.337965 0.276108 0.880475 -0.062500 1 0 0 0 0 0 2 799180
-0.002338 -0.000277 0.119120 0.337883 0.276378 0.880472 -0.062500 1 0 0 0 0 0 2 800194
-0.002338 -0.000277 0.119120 0.337832 0.276510 0.880470 -0.062500 1 0 0 0 0 0 2 801178
-0.002338 -0.000277 0.119120 0.337799 0.276577 0.880463 -0.062500 1 0 0 0 0 0 2 802193
-0.002338 -0.000277 0.119120 0.337806 0.276622 0.880463 -0.062500 1 0 0 0 0 0 2 803179
-0.002338 -0.000277 0.119120 0.337795 0.276628 0.880469 -0.062500 1 0 0 0 0 0 2 804194
-0.002338 -0.000277 0.119120 0.337791 0.276639 0.880463 -0.062500 1 0 0 0 0 0 2 805176
-0.002343 -0.000259 0.119109 0.411017 0.024272 1.027733 -0.062500 1 0 0 0 0 0 2 806179
-0.002346 -0.000250 0.119105 0.387729 0.109259 0.955625 -0.062500 1 0 0 0 0 0 2 807123
-0.002347 -0.000245 0.119104 0.369338 0.172702 0.918357 -0.062500 1 0 0 0 0 0 2 808112
-0.002348 -0.000243 0.119104 0.359191 0.206470 0.904231 -0.062500 1 0 0 0 0 0 2 809122
-0.002348 -0.000242 0.119104 0.353940 0.223556 0.899222 -0.062500 1 0 0 0 0 0 2 810112
-0.002348 -0.000241 0.119103 0.351272 0.232093 0.897474 -0.062500 1 0 0 0 0 0 2 811123
-0.002348 -0.000241 0.119103 0.349914 0.236374 0.896869 -0.062500 1 0 0 0 0 0 2 812111
-0.002348 -0.000241 0.119103 0.349225 0.238518 0.896661 -0.062500 1 0 0 0 0 0 2 813122
-0.002349 -0.000241 0.119103 0.348876 0.239580 0.896585 -0.062500 1 0 0 0 0 0 2 814112
-0.002349 -0.000241 0.119103 0.348700 0.240109 0.896569 -0.062500 1 0 0 0 0 0 2 815120
-0.002349 -0.000241 0.119103 0.348629 0.240375 0.896560 -0.062500 1 0 0 0 0 0 2 816112
-0.002349 -0.000241 0.119103 0.348575 0.240519 0.896552 -0.062500 1 0 0 0 0 0 2 817121
-0.002349 -0.000241 0.119103 0.348558 0.240573 0.896544 -0.062500 1 0 0 0 0 0 2 818112
-0.002349 -0.000241 0.119103 0.348543 0.240621 0.896556 -0.062500 1 0 0 0 0 0 2 819120
-0.002349 -0.000241 0.119103 0.348538 0.240636 0.896551 -0.062500 1 0 0 0 0 0 2 820118
-0.002349 -0.000241 0.119103 0.348538 0.240637 0.896550 -0.062500 1 0 0 0 0 0 2 821133
-0.002349 -0.000241 0.119103 0.348538 0.240636 0.896550 -0.062500 1 0 0 0 0 0 2 822128
-0.002349 -0.000241 0.119103 0.348538 0.240636 0.896550 -0.062500 1 0 0 0 0 0 2 823121
-0.002354 -0.000223 0.119093 0.421715 -0.011585 1.043941 -0.062500 1 0 0 0 0 0 2 824127
-0.002356 -0.000214 0.119089 0.398450 0.073335 0.971775 -0.062500 1 0 0 0 0 0 2 825100
-0.002358 -0.000209 0.119088 0.380071 0.136744 0.934474 -0.062500 1 0 0 0 0 0 2 826131
-0.002359 -0.000207 0.119088 0.369950 0.170501 0.920330 -0.062500 1 0 0 0 0 0 2 827131
-0.002359 -0.000206 0.119087 0.364687 0.187563 0.915317 -0.062500 1 0 0 0 0 0 2 828128
-0.002359 -0.000205 0.119087 0.362000 0.196121 0.913578 -0.062500 1 0 0 0 0 0 2 829129
-0.002359 -0.000205 0.119087 0.360655 0.200389 0.912973 -0.062500 1 0 0 0 0 0 2 830131
-0.002359 -0.000205 0.119087 0.359959 0.202521 0.912757 -0.062500 1 0 0 0 0 0 2 831099
-0.002359 -0.000205 0.119087 0.359614 0.203601 0.912679 -0.062500 1 0 0 0 0 0 2 832128
-0.002359 -0.000205 0.119087 0.359451 0.204130 0.912656 -0.062500 1 0 0 0 0 0 2 833127
-0.002359 -0.000205 0.119087 0.359369 0.204399 0.912653 -0.062500 1 0 0 0 0 0 2 834136
-0.002359 -0.000205 0.119087 0.359318 0.204532 0.912651 -0.062500 1 0 0 0 0 0 2 835132
-0.002359 -0.000205 0.119087 0.359297 0.204596 0.912658 -0.062500 1 0 0 0 0 0 2 836130
-0.002359 -0.000205 0.119087 0.359289 0.204622 0.912645 -0.062500 1 0 0 0 0 0 2 837103
-0.002359 -0.000205 0.119087 0.359282 0.204646 0.912651 -0.062500 1 0 0 0 0 0 2 838126
-0.002359 -0.000205 0.119087 0.359278 0.204659 0.912644 -0.062500 1 0 0 0 0 0 2 839130
-0.002359 -0.000205 0.119087 0.359278 0.204660 0.912643 -0.062500 1 0 0 0 0 0 2 840131
-0.002359 -0.000205 0.119087 0.359266 0.204663 0.912649 -0.062500 1 0 0 0 0 0 2 841098
-0.002359 -0.000205 0.119087 0.359276 0.204660 0.912644 -0.062500 1 0 0 0 0 0 2 842126
-0.002359 -0.000205 0.119087 0.359273 0.204671 0.912656 -0.062500 1 0 0 0 0 0 2 843212
-0.002359 -0.000205 0.119087 0.359277 0.204661 0.912645 -0.062500 1 0 0 0 0 0 2 844194
-0.002359 -0.000205 0.119087 0.359277 0.204660 0.912643 -0.062500 1 0 0 0 0 0 2 845172
-0.002359 -0.000205 0.119087 0.359273 0.204671 0.912656 -0.062500 1 0 0 0 0 0 2 846167
-0.002359 -0.000205 0.119087 0.359277 0.204661 0.912645 -0.062500 1 0 0 0 0 0 2 847195
-0.002359 -0.000205 0.119087 0.359277 0.204660 0.912643 -0.062500 1 0 0 0 0 0 2 848171
-0.002359 -0.000205 0.119087 0.359273 0.204672 0.912656 -0.062500 1 0 0 0 0 0 2 849169
-0.002359 -0.000205 0.119087 0.359277 0.204662 0.912645 -0.062500 1 0 0 0 0 0 2 850196
-0.002359 -0.000205 0.119087 0.359277 0.204660 0.912643 -0.062500 1 0 0 0 0 0 2 851205
-0.002359 -0.000205 0.119087 0.359265 0.204663 0.912649 -0.062500 1 0 0 0 0 0 2 852174
-0.002359 -0.000205 0.119087 0.359284 0.204669 0.912651 -0.062500 1 0 0 0 0 0 2 853173
-0.002359 -0.000205 0.119087 0.359278 0.204661 0.912644 -0.062500 1 0 0 0 0 0 2 854196
-0.002359 -0.000205 0.119087 0.359269 0.204651 0.912656 -0.062500 1 0 0 0 0 0 2 855198
-0.002359 -0.000205 0.119087 0.359276 0.204658 0.912645 -0.062500 1 0 0 0 0 0 2 856191
-0.002359 -0.000205 0.119087 0.359285 0.204668 0.912650 -0.062500 1 0 0 0 0 0 2 857171
-0.002359 -0.000205 0.119087 0.359274 0.204672 0.912658 -0.062500 1 0 0 0 0 0 2 858194
-0.002359 -0.000205 0.119087 0.359277 0.204661 0.912645 -0.062500 1 0 0 0 0 0 2 859172
-0.002359 -0.000205 0.119087 0.359278 0.204660 0.912644 -0.062500 1 0 0 0 0 0 2 860165
-0.002359 -0.000205 0.119087 0.359265 0.204662 0.912650 -0.062500 1 0 0 0 0 0 2 861203
-0.002359 -0.000205 0.119087 0.359276 0.204660 0.912644 -0.062500 1 0 0 0 0 0 2 862201
-0.002359 -0.000205 0.119087 0.359285 0.204668 0.912650 -0.062500 1 0 0 0 0 0 2 863202
-0.002359 -0.000205 0.119087 0.359266 0.204663 0.912651 -0.062500 1 0 0 0 0 0 2 864196
-0.002359 -0.000205 0.119087 0.359276 0.204660 0.912644 -0.062500 1 0 0 0 0 0 2 865201
-0.002359 -0.000205 0.119087 0.359277 0.204660 0.912643 -0.062500 1 0 0 0 0 0 2 866172
-0.002359 -0.000205 0.119087 0.359273 0.204671 0.912657 -0.062500 1 0 0 0 0 0 2 867203
-0.002359 -0.000205 0.119087 0.359277 0.204661 0.912645 -0.062500 1 0 0 0 0 0 2 868171
-0.002359 -0.000205 0.119087 0.359277 0.204660 0.912643 -0.062500 1 0 0 0 0 0 2 869173
-0.002359 -0.000205 0.119087 0.359273 0.204671 0.912657 -0.062500 1 0 0 0 0 0 2 870170
-0.002359 -0.000205 0.119087 0.359277 0.204661 0.912645 -0.062500 1 0 0 0 0 0 2 871171
-0.002359 -0.000205 0.119087 0.359277 0.204660 0.912643 -0.062500 1 0 0 0 0 0 2 872170
-0.002359 -0.000205 0.119087 0.359273 0.204671 0.912657 -0.062500 1 0 0 0 0 0 2 873191
-0.002359 -0.000205 0.119087 0.359277 0.204661 0.912645 -0.062500 1 0 0 0 0 0 2 874169
-0.002359 -0.000205 0.119087 0.359277 0.204660 0.912643 -0.062500 1 0 0 0 0 0 2 875201
-0.002359 -0.000205 0.119087 0.359265 0.204663 0.912650 -0.062500 1 0 0 0 0 0 2 876194
-0.002359 -0.000205 0.119087 0.359284 0.204669 0.912651 -0.062500 1 0 0 0 0 0 2 877177
-0.002359 -0.000205 0.119087 0.359278 0.204661 0.912644 -0.062500 1 0 0 0 0 0 2 878192
-0.002359 -0.000205 0.119087 0.359265 0.204663 0.912650 -0.062500 1 0 0 0 0 0 2 879178
-0.002359 -0.000205 0.119087 0.359284 0.204669 0.912651 -0.062500 1 0 0 0 0 0 2 880192
-0.002359 -0.000205 0.119087 0.359278 0.204661 0.912644 -0.062500 1 0 0 0 0 0 2 881178
-0.002359 -0.000205 0.119087 0.359265 0.204663 0.912650 -0.062500 1 0 0 0 0 0 2 882194
-0.002359 -0.000205 0.119087 0.359284 0.204669 0.912651 -0.062500 1 0 0 0 0 0 2 883178
-0.002359 -0.000205 0.119087 0.359278 0.204661 0.912644 -0.062500 1 0 0 0 0 0 2 884190
-0.002359 -0.000205 0.119087 0.359265 0.204663 0.912650 -0.062500 1 0 0 0 0 0 2 885176
-0.002359 -0.000205 0.119087 0.359276 0.204660 0.912644 -0.062500 1 0 0 0 0 0 2 886190
-0.002359 -0.000205 0.119087 0.359285 0.204669 0.912650 -0.062500 1 0 0 0 0 0 2 887176
-0.002359 -0.000205 0.119087 0.359266 0.204664 0.912650 -0.062500 1 0 0 0 0 0 2 888177
-0.002359 -0.000205 0.119087 0.359276 0.204661 0.912644 -0.062500 1 0 0 0 0 0 2 889196
-0.002359 -0.000205 0.119087 0.359285 0.204669 0.912650 -0.062500 1 0 0 0 0 0 2 890194
-0.002359 -0.000205 0.119087 0.359266 0.204664 0.912650 -0.062500 1 0 0 0 0 0 2 891111
-0.002359 -0.000205 0.119087 0.359276 0.204661 0.912644 -0.062500 1 0 0 0 0 0 2 892119
-0.002359 -0.000205 0.119087 0.359285 0.204669 0.912650 -0.062500 1 0 0 0 0 0 2 893110
-0.002359 -0.000205 0.119087 0.359266 0.204664 0.912650 -0.062500 1 0 0 0 0 0 2 894119
-0.002359 -0.000205 0.119087 0.359276 0.204661 0.912644 -0.062500 1 0 0 0 0 0 2 895110
-0.002359 -0.000205 0.119087 0.359280 0.204648 0.912650 -0.062500 1 0 0 0 0 0 2 896118
-0.002359 -0.000205 0.119087 0.359274 0.204670 0.912657 -0.062500 1 0 0 0 0 0 2 897109
-0.002359 -0.000205 0.119087 0.359277 0.204661 0.912645 -0.062500 1 0 0 0 0 0 2 898119
-0.002359 -0.000205 0.119087 0.359277 0.204660 0.912644 -0.062500 1 0 0 0 0 0 2 899110
-0.002359 -0.000205 0.119087 0.359273 0.204671 0.912657 -0.062500 1 0 0 0 0 0 2 900119
-0.002359 -0.000205 0.119087 0.359277 0.204661 0.912645 -0.062500 1 0 0 0 0 0 2 901108
-0.002359 -0.000205 0.119087 0.359277 0.204660 0.912644 -0.062500 1 0 0 0 0 0 2 902118
-0.002359 -0.000205 0.119087 0.359274 0.204671 0.912657 -0.062500 1 0 0 0 0 0 2 903236
-0.002359 -0.000205 0.119087 0.359277 0.204661 0.912645 -0.062500 1 0 0 0 0 0 2 904151
-0.002359 -0.000205 0.119087 0.359277 0.204660 0.912644 -0.062500 1 0 0 0 0 0 2 905114
-0.002359 -0.000205 0.119087 0.359274 0.204671 0.912657 -0.062500 1 0 0 0 0 0 2 906106
-0.002359 -0.000205 0.119087 0.359277 0.204661 0.912645 -0.062500 1 0 0 0 0 0 2 907122
-0.002359 -0.000205 0.119087 0.359278 0.204660 0.912644 -0.062500 1 0 0 0 0 0 2 908103
-0.002359 -0.000205 0.119087 0.359265 0.204663 0.912650 -0.062500 1 0 0 0 0 0 2 909109
-0.002359 -0.000205 0.119087 0.359276 0.204660 0.912644 -0.062500 1 0 0 0 0 0 2 910126
-0.002359 -0.000205 0.119087 0.359285 0.204668 0.912650 -0.062500 1 0 0 0 0 0 2 911126
-0.002359 -0.000205 0.119087 0.359266 0.204664 0.912650 -0.062500 1 0 0 0 0 0 2 912126
-0.002359 -0.000205 0.119087 0.359276 0.204660 0.912644 -0.062500 1 0 0 0 0 0 2 913124
-0.002359 -0.000205 0.119087 0.359285 0.204668 0.912650 -0.062500 1 0 0 0 0 0 2 914127
-0.002359 -0.000205 0.119087 0.359266 0.204664 0.912650 -0.062500 1 0 0 0 0 0 2 915125
-0.002359 -0.000205 0.119087 0.359276 0.204660 0.912644 -0.062500 1 0 0 0 0 0 2 916126
-0.002359 -0.000205 0.119087 0.359285 0.204669 0.912650 -0.062500 1 0 0 0 0 0 2 917126
-0.002359 -0.000205 0.119087 0.359266 0.204664 0.912650 -0.062500 1 0 0 0 0 0 2 918131
-0.002359 -0.000205 0.119087 0.359276 0.204660 0.912644 -0.062500 1 0 0 0 0 0 2 919127
-0.002359 -0.000205 0.119087 0.359277 0.204660 0.912643 -0.062500 1 0 0 0 0 0 2 920129
-0.002359 -0.000205 0.119087 0.359273 0.204671 0.912656 -0.062500 1 0 0 0 0 0 2 921129
-0.002359 -0.000205 0.119087 0.359277 0.204661 0.912645 -0.062500 1 0 0 0 0 0 2 922125
-0.002359 -0.000205 0.119087 0.359277 0.204660 0.912643 -0.062500 1 0 0 0 0 0 2 923128
-0.002359 -0.000205 0.119087 0.359273 0.204672 0.912656 -0.062500 1 0 0 0 0 0 2 924125
-0.002359 -0.000205 0.119087 0.359277 0.204661 0.912645 -0.062500 1 0 0 0 0 0 2 925125
-0.002359 -0.000205 0.119087 0.359277 0.204660 0.912643 -0.062500 1 0 0 0 0 0 2 926125
-0.002359 -0.000205 0.119087 0.359273 0.204672 0.912656 -0.062500 1 0 0 0 0 0 2 927125
-0.002359 -0.000205 0.119087 0.359277 0.204662 0.912645 -0.062500 1 0 0 0 0 0 2 928125
-0.002359 -0.000205 0.119087 0.359277 0.204660 0.912643 -0.062500 1 0 0 0 0 0 2 929125
-0.002359 -0.000205 0.119087 0.359265 0.204663 0.912649 -0.062500 1 0 0 0 0 0 2 930125
-0.002359 -0.000205 0.119087 0.359284 0.204669 0.912651 -0.062500 1 0 0 0 0 0 2 931125
-0.002359 -0.000205 0.119087 0.359278 0.204661 0.912644 -0.062500 1 0 0 0 0 0 2 932125
-0.002359 -0.000205 0.119087 0.359269 0.204651 0.912656 -0.062500 1 0 0 0 0 0 2 933125
-0.002359 -0.000205 0.119087 0.359276 0.204658 0.912645 -0.062500 1 0 0 0 0 0 2 934125
-0.002359 -0.000205 0.119087 0.359285 0.204668 0.912650 -0.062500 1 0 0 0 0 0 2 935125
-0.002347 -0.000191 0.119098 0.183009 0.015678 0.760840 -0.062500 1 0 0 0 0 0 2 936124
-0.002359 -0.000180 0.119112 0.503325 0.017241 0.696988 -0.062500 1 0 0 0 0 0 2 937125
-0.002365 -0.000174 0.119117 0.458292 0.085292 0.803165 -0.062500 1 0 0 0 0 0 2 938125
-0.002368 -0.000172 0.119118 0.416242 0.126209 0.852673 -0.062500 1 0 0 0 0 0 2 939124
-0.002370 -0.000170 0.119119 0.393615 0.147383 0.871059 -0.062500 1 0 0 0 0 0 2 940124
-0.002370 -0.000169 0.119119 0.382249 0.158061 0.877545 -0.062500 1 0 0 0 0 0 2 941123
-0.002371 -0.000169 0.119119 0.376610 0.163421 0.879797 -0.062500 1 0 0 0 0 0 2 942123
-0.002371 -0.000169 0.119119 0.373807 0.166086 0.880573 -0.062500 1 0 0 0 0 0 2 943124
-0.002371 -0.000169 0.119119 0.372418 0.167425 0.880840 -0.062500 1 0 0 0 0 0 2 944107
-0.002371 -0.000169 0.119119 0.371717 0.168102 0.880944 -0.062500 1 0 0 0 0 0 2 945122
-0.002371 -0.000169 0.119119 0.371380 0.168433 0.880971 -0.062500 1 0 0 0 0 0 2 946125
-0.002371 -0.000169 0.119119 0.371206 0.168605 0.880982 -0.062500 1 0 0 0 0 0 2 947123
-0.002371 -0.000169 0.119119 0.371116 0.168698 0.880994 -0.062500 1 0 0 0 0 0 2 948125
-0.002371 -0.000169 0.119119 0.371077 0.168744 0.880988 -0.062500 1 0 0 0 0 0 2 949125
-0.002376 -0.000151 0.119108 0.444183 -0.083306 1.028635 -0.062500 1 0 0 0 0 0 2 950115
-0.002379 -0.000142 0.119105 0.420941 0.001518 0.956345 -0.062500 1 0 0 0 0 0 2 951124
-0.002380 -0.000137 0.119104 0.402562 0.064895 0.918974 -0.062500 1 0 0 0 0 0 2 952123
-0.002381 -0.000135 0.119103 0.392434 0.098638 0.904820 -0.062500 1 0 0 0 0 0 2 953124
-0.002381 -0.000134 0.119103 0.387188 0.115710 0.899786 -0.062500 1 0 0 0 0 0 2 954124
-0.002382 -0.000133 0.119103 0.384492 0.124269 0.898043 -0.062500 1 0 0 0 0 0 2 955124
-0.002382 -0.000133 0.119103 0.383147 0.128536 0.897433 -0.062500 1 0 0 0 0 0 2 956141
-0.002382 -0.000133 0.119103 0.382462 0.130665 0.897229 -0.062500 1 0 0 0 0 0 2 957117
-0.002382 -0.000133 0.119103 0.382119 0.131745 0.897152 -0.062500 1 0 0 0 0 0 2 958109
-0.002382 -0.000133 0.119103 0.381937 0.132268 0.897128 -0.062500 1 0 0 0 0 0 2 959116
-0.002382 -0.000133 0.119103 0.381852 0.132536 0.897124 -0.062500 1 0 0 0 0 0 2 960108
-0.002401 -0.000128 0.119113 0.644485 0.070949 0.758997 -0.062500 1 0 0 0 0 0 2 961118
-0.002410 -0.000126 0.119116 0.555067 0.091603 0.826734 -0.062500 1 0 0 0 0 0 2 962107
-0.002414 -0.000125 0.119117 0.488995 0.107149 0.861653 -0.062500 1 0 0 0 0 0 2 963119
-0.002417 -0.000125 0.119118 0.454063 0.115483 0.874862 -0.062500 1 0 0 0 0 0 2 964107
-0.002418 -0.000124 0.119118 0.436498 0.119708 0.879548 -0.062500 1 0 0 0 0 0 2 965116
-0.002406 -0.000111 0.119129 0.251471 -0.067317 0.729441 -0.062500 1 0 0 0 0 0 2 966107
-0.002400 -0.000104 0.119133 0.304827 -0.002920 0.804388 -0.062500 1 0 0 0 0 0 2 967116
-0.002397 -0.000100 0.119134 0.346965 0.045182 0.842964 -0.062500 1 0 0 0 0 0 2 968107
-0.002395 -0.000099 0.119134 0.369876 0.070840 0.857559 -0.062500 1 0 0 0 0 0 2 969116
-0.002394 -0.000098 0.119134 0.381619 0.083853 0.862727 -0.062500 1 0 0 0 0 0 2 970106
-0.002394 -0.000097 0.119134 0.387538 0.090367 0.864530 -0.062500 1 0 0 0 0 0 2 971116
-0.002394 -0.000097 0.119135 0.390526 0.093637 0.865147 -0.062500 1 0 0 0 0 0 2 972107
-0.002394 -0.000097 0.119135 0.392023 0.095263 0.865373 -0.062500 1 0 0 0 0 0 2 973106
-0.002394 -0.000097 0.119135 0.392778 0.096090 0.865453 -0.062500 1 0 0 0 0 0 2 974116
-0.002394 -0.000097 0.119135 0.393157 0.096488 0.865464 -0.062500 1 0 0 0 0 0 2 975107
-0.002394 -0.000097 0.119135 0.393339 0.096693 0.865476 -0.062500 1 0 0 0 0 0 2 976126
-0.002394 -0.000097 0.119135 0.393427 0.096802 0.865480 -0.062500 1 0 0 0 0 0 2 977118
-0.002394 -0.000097 0.119135 0.393480 0.096860 0.865481 -0.062500 1 0 0 0 0 0 2 978126
-0.002394 -0.000097 0.119135 0.393512 0.096878 0.865489 -0.062500 1 0 0 0 0 0 2 979123
-0.002394 -0.000097 0.119135 0.393523 0.096887 0.865477 -0.062500 1 0 0 0 0 0 2 980120
-0.002394 -0.000097 0.119135 0.393532 0.096896 0.865483 -0.062500 1 0 0 0 0 0 2 981126
-0.002394 -0.000097 0.119135 0.393517 0.096911 0.865483 -0.062500 1 0 0 0 0 0 2 982125
-0.002394 -0.000097 0.119135 0.393531 0.096899 0.865483 -0.062500 1 0 0 0 0 0 2 983124
-0.002394 -0.000097 0.119135 0.393532 0.096897 0.865483 -0.062500 1 0 0 0 0 0 2 984124
-0.002394 -0.000097 0.119135 0.393529 0.096908 0.865476 -0.062500 1 0 0 0 0 0 2 985125
-0.002394 -0.000097 0.119135 0.393532 0.096898 0.865482 -0.062500 1 0 0 0 0 0 2 986092
-0.002394 -0.000097 0.119135 0.393517 0.096911 0.865482 -0.062500 1 0 0 0 0 0 2 987124
-0.002399 -0.000079 0.119124 0.466596 -0.155003 1.013381 -0.062500 1 0 0 0 0 0 2 988122
-0.002401 -0.000070 0.119120 0.443419 -0.070266 0.940969 -0.062500 1 0 0 0 0 0 2 989131
-0.002403 -0.000065 0.119119 0.425051 -0.006942 0.903542 -0.062500 1 0 0 0 0 0 2 990127
-0.002404 -0.000063 0.119119 0.414924 0.026794 0.889346 -0.062500 1 0 0 0 0 0 2 991213
-0.002391 -0.000049 0.119129 0.233311 -0.145423 0.732754 -0.062500 1 0 0 0 0 0 2 992204
-0.002385 -0.000041 0.119133 0.288410 -0.073463 0.805303 -0.062500 1 0 0 0 0 0 2 993193
-0.002382 -0.000038 0.119134 0.331373 -0.021596 0.843029 -0.062500 1 0 0 0 0 0 2 994172
-0.002380 -0.000036 0.119135 0.354702 0.005954 0.857326 -0.062500 1 0 0 0 0 0 2 995191
-0.002380 -0.000035 0.119135 0.366646 0.019892 0.862404 -0.062500 1 0 0 0 0 0 2 996194
-0.002379 -0.000034 0.119135 0.372664 0.026893 0.864158 -0.062500 1 0 0 0 0 0 2 997164
-0.002379 -0.000034 0.119135 0.375709 0.030380 0.864776 -0.062500 1 0 0 0 0 0 2 998168
-0.002379 -0.000034 0.119135 0.377218 0.032133 0.864981 -0.062500 1 0 0 0 0 0 2 999194
-0.002379 -0.000034 0.119135 0.377995 0.033004 0.865052 -0.062500 1 0 0 0 0 0 3 169
-0.002379 -0.000034 0.119135 0.378373 0.033447 0.865088 -0.062500 1 0 0 0 0 0 3 1168
-0.002379 -0.000034 0.119135 0.378562 0.033664 0.865090 -0.062500 1 0 0 0 0 0 3 2168
-0.002398 -0.000029 0.119145 0.641455 -0.028066 0.727045 -0.062500 1 0 0 0 0 0 3 3166
-0.002407 -0.000027 0.119148 0.552067 -0.007334 0.794740 -0.062500 1 0 0 0 0 0 3 4166
-0.002411 -0.000026 0.119149 0.485989 0.008249 0.829638 -0.062500 1 0 0 0 0 0 3 5194
-0.002414 -0.000026 0.119150 0.451060 0.016569 0.842865 -0.062500 1 0 0 0 0 0 3 6200
-0.002415 -0.000025 0.119150 0.433500 0.020792 0.847542 -0.062500 1 0 0 0 0 0 3 7194
-0.002415 -0.000025 0.119150 0.424748 0.022910 0.849162 -0.062500 1 0 0 0 0 0 3 8199
-0.002416 -0.000025 0.119150 0.420377 0.023976 0.849732 -0.062500 1 0 0 0 0 0 3 9170
-0.002416 -0.000025 0.119150 0.418203 0.024497 0.849931 -0.062500 1 0 0 0 0 0 3 10167
-0.002416 -0.000025 0.119150 0.417115 0.024767 0.849997 -0.062500 1 0 0 0 0 0 3 11193
-0.002416 -0.000025 0.119150 0.416573 0.024898 0.850021 -0.062500 1 0 0 0 0 0 3 12167
-0.002416 -0.000025 0.119150 0.416304 0.024973 0.850022 -0.062500 1 0 0 0 0 0 3 13174
-0.002416 -0.000025 0.119150 0.416160 0.025009 0.850032 -0.062500 1 0 0 0 0 0 3 14169
-0.002416 -0.000025 0.119150 0.416096 0.025014 0.850031 -0.062500 1 0 0 0 0 0 3 15168
-0.002416 -0.000025 0.119150 0.416058 0.025022 0.850030 -0.062500 1 0 0 0 0 0 3 16201
-0.002416 -0.000025 0.119150 0.416043 0.025025 0.850036 -0.062500 1 0 0 0 0 0 3 17199
-0.002416 -0.000025 0.119150 0.416039 0.025036 0.850030 -0.062500 1 0 0 0 0 0 3 18200
-0.002416 -0.000025 0.119150 0.416031 0.025029 0.850022 -0.062500 1 0 0 0 0 0 3 19197
-0.002416 -0.000025 0.119150 0.416042 0.025025 0.850035 -0.062500 1 0 0 0 0 0 3 20198
-0.002416 -0.000025 0.119150 0.416020 0.025030 0.850029 -0.062500 1 0 0 0 0 0 3 21198
-0.002416 -0.000025 0.119150 0.416026 0.025039 0.850035 -0.062500 1 0 0 0 0 0 3 22175
-0.002416 -0.000025 0.119150 0.416038 0.025037 0.850030 -0.062500 1 0 0 0 0 0 3 23195
-0.002416 -0.000025 0.119150 0.416020 0.025032 0.850028 -0.062500 1 0 0 0 0 0 3 24197
-0.002416 -0.000025 0.119150 0.416041 0.025025 0.850035 -0.062500 1 0 0 0 0 0 3 25174
-0.002416 -0.000025 0.119150 0.416020 0.025030 0.850029 -0.062500 1 0 0 0 0 0 3 26171
-0.002416 -0.000025 0.119150 0.416026 0.025039 0.850035 -0.062500 1 0 0 0 0 0 3 27192
-0.002416 -0.000025 0.119150 0.416030 0.025029 0.850023 -0.062500 1 0 0 0 0 0 3 28172
-0.002416 -0.000025 0.119150 0.416027 0.025039 0.850034 -0.062500 1 0 0 0 0 0 3 29166
-0.002416 -0.000025 0.119150 0.416039 0.025038 0.850029 -0.062500 1 0 0 0 0 0 3 30199
-0.002416 -0.000025 0.119150 0.416023 0.025020 0.850035 -0.062500 1 0 0 0 0 0 3 31192
-0.002416 -0.000025 0.119150 0.416026 0.025038 0.850036 -0.062500 1 0 0 0 0 0 3 32194
-0.002416 -0.000025 0.119150 0.416030 0.025029 0.850023 -0.062500 1 0 0 0 0 0 3 33192
-0.002416 -0.000025 0.119150 0.416027 0.025039 0.850034 -0.062500 1 0 0 0 0 0 3 34173
-0.002416 -0.000025 0.119150 0.416031 0.025029 0.850022 -0.062500 1 0 0 0 0 0 3 35190
-0.002416 -0.000025 0.119150 0.416030 0.025027 0.850041 -0.062500 1 0 0 0 0 0 3 36192
-0.002416 -0.000025 0.119150 0.416019 0.025030 0.850030 -0.062500 1 0 0 0 0 0 3 37189
-0.002416 -0.000025 0.119150 0.416038 0.025036 0.850029 -0.062500 1 0 0 0 0 0 3 38174
-0.002416 -0.000025 0.119150 0.416028 0.025040 0.850035 -0.062500 1 0 0 0 0 0 3 39188
-0.002416 -0.000025 0.119150 0.416031 0.025029 0.850022 -0.062500 1 0 0 0 0 0 3 40187
-0.002416 -0.000025 0.119150 0.416027 0.025039 0.850034 -0.062500 1 0 0 0 0 0 3 41174
-0.002416 -0.000025 0.119150 0.416022 0.025020 0.850035 -0.062500 1 0 0 0 0 0 3 42188
-0.002416 -0.000025 0.119150 0.416038 0.025035 0.850030 -0.062500 1 0 0 0 0 0 3 43173
-0.002416 -0.000025 0.119150 0.416020 0.025031 0.850028 -0.062500 1 0 0 0 0 0 3 44187
-0.002416 -0.000025 0.119150 0.416026 0.025039 0.850035 -0.062500 1 0 0 0 0 0 3 45171
-0.002416 -0.000025 0.119150 0.416038 0.025038 0.850030 -0.062500 1 0 0 0 0 0 3 46189
-0.002416 -0.000025 0.119150 0.416020 0.025032 0.850028 -0.062500 1 0 0 0 0 0 3 47107
-0.002416 -0.000025 0.119150 0.416041 0.025025 0.850035 -0.062500 1 0 0 0 0 0 3 48115
-0.002416 -0.000025 0.119150 0.416020 0.025030 0.850029 -0.062500 1 0 0 0 0 0 3 49105
-0.002416 -0.000025 0.119150 0.416026 0.025039 0.850035 -0.062500 1 0 0 0 0 0 3 50114
-0.002416 -0.000025 0.119150 0.416030 0.025029 0.850023 -0.062500 1 0 0 0 0 0 3 51105
-0.002416 -0.000025 0.119150 0.416027 0.025039 0.850034 -0.062500 1 0 0 0 0 0 3 52114
-0.002416 -0.000025 0.119150 0.416042 0.025026 0.850036 -0.062500 1 0 0 0 0 0 3 53105
-0.002416 -0.000025 0.119150 0.416020 0.025030 0.850029 -0.062500 1 0 0 0 0 0 3 54115
-0.002416 -0.000025 0.119150 0.416026 0.025039 0.850035 -0.062500 1 0 0 0 0 0 3 55105
-0.002416 -0.000025 0.119150 0.416030 0.025029 0.850023 -0.062500 1 0 0 0 0 0 3 56114
-0.002416 -0.000025 0.119150 0.416027 0.025039 0.850034 -0.062500 1 0 0 0 0 0 3 57114
-0.002416 -0.000025 0.119150 0.416030 0.025029 0.850022 -0.062500 1 0 0 0 0 0 3 58105
-0.002416 -0.000025 0.119150 0.416030 0.025028 0.850041 -0.062500 1 0 0 0 0 0 3 59114
-0.002416 -0.000025 0.119150 0.416019 0.025030 0.850030 -0.062500 1 0 0 0 0 0 3 60112
-0.002416 -0.000025 0.119150 0.416038 0.025036 0.850029 -0.062500 1 0 0 0 0 0 3 61134
-0.002416 -0.000025 0.119150 0.416028 0.025040 0.850035 -0.062500 1 0 0 0 0 0 3 62106
-0.002416 -0.000025 0.119150 0.416031 0.025029 0.850022 -0.062500 1 0 0 0 0 0 3 63118
-0.002416 -0.000025 0.119150 0.416030 0.025028 0.850041 -0.062500 1 0 0 0 0 0 3 64122
-0.002421 -0.000007 0.119139 0.489040 -0.226709 0.998171 -0.062500 1 0 0 0 0 0 3 65234
-0.002424 0.000002 0.119136 0.465885 -0.142067 0.925653 -0.062500 1 0 0 0 0 0 3 66124
-0.002425 0.000006 0.119134 0.447550 -0.078781 0.888159 -0.062500 1 0 0 0 0 0 3 67124
-0.002426 0.000009 0.119134 0.437424 -0.045072 0.873941 -0.062500 1 0 0 0 0 0 3 68116
-0.002426 0.000010 0.119134 0.432178 -0.028003 0.868904 -0.062500 1 0 0 0 0 0 3 69121
-0.002427 0.000010 0.119134 0.429495 -0.019451 0.867140 -0.062500 1 0 0 0 0 0 3 70122
-0.002427 0.000011 0.119134 0.428128 -0.015181 0.866533 -0.062500 1 0 0 0 0 0 3 71116
-0.002427 0.000011 0.119134 0.427449 -0.013044 0.866332 -0.062500 1 0 0 0 0 0 3 72121
-0.002427 0.000011 0.119134 0.427099 -0.011972 0.866247 -0.062500 1 0 0 0 0 0 3 73238
-0.002427 0.000011 0.119134 0.426935 -0.011445 0.866221 -0.062500 1 0 0 0 0 0 3 74249
-0.002427 0.000011 0.119134 0.426841 -0.011174 0.866223 -0.062500 1 0 0 0 0 0 3 75250
-0.002427 0.000011 0.119134 0.426800 -0.011044 0.866216 -0.062500 1 0 0 0 0 0 3 76123
-0.002427 0.000011 0.119134 0.426777 -0.010969 0.866215 -0.062500 1 0 0 0 0 0 3 77224
-0.002427 0.000011 0.119134 0.426765 -0.010930 0.866214 -0.062500 1 0 0 0 0 0 3 78245
-0.002427 0.000011 0.119134 0.426764 -0.010927 0.866214 -0.062500 1 0 0 0 0 0 3 79246
-0.002427 0.000011 0.119134 0.426761 -0.010916 0.866208 -0.062500 1 0 0 0 0 0 3 80244
-0.002427 0.000011 0.119134 0.426769 -0.010907 0.866214 -0.062500 1 0 0 0 0 0 3 81245
-0.002427 0.000011 0.119134 0.426750 -0.010912 0.866214 -0.062500 1 0 0 0 0 0 3 82247
-0.002427 0.000011 0.119134 0.426756 -0.010904 0.866221 -0.062500 1 0 0 0 0 0 3 83120
-0.002427 0.000011 0.119134 0.426761 -0.010915 0.866208 -0.062500 1 0 0 0 0 0 3 84249
-0.002427 0.000011 0.119134 0.426757 -0.010905 0.866220 -0.062500 1 0 0 0 0 0 3 85243
-0.002427 0.000011 0.119134 0.426757 -0.010904 0.866201 -0.062500 1 0 0 0 0 0 3 86244
-0.002427 0.000011 0.119134 0.426757 -0.010904 0.866219 -0.062500 1 0 0 0 0 0 3 87215
-0.002414 0.000024 0.119145 0.250340 -0.200332 0.714771 -0.062500 1 0 0 0 0 0 3 88245
-0.002408 0.000031 0.119148 0.308121 -0.136820 0.789008 -0.062500 1 0 0 0 0 0 3 89245
-0.002405 0.000035 0.119150 0.352466 -0.089193 0.827306 -0.062500 1 0 0 0 0 0 3 90249
-0.002403 0.000036 0.119150 0.376484 -0.063779 0.841811 -0.062500 1 0 0 0 0 0 3 91248
-0.002402 0.000037 0.119150 0.388773 -0.050906 0.846954 -0.062500 1 0 0 0 0 0 3 92120
-0.002402 0.000038 0.119150 0.394982 -0.044447 0.848741 -0.062500 1 0 0 0 0 0 3 93246
-0.002401 0.000038 0.119150 0.398098 -0.041216 0.849362 -0.062500 1 0 0 0 0 0 3 94262
-0.002401 0.000038 0.119150 0.399670 -0.039597 0.849561 -0.062500 1 0 0 0 0 0 3 95316
-0.002407 0.000056 0.119140 0.473443 -0.290361 0.997988 -0.062500 1 0 0 0 0 0 3 96311
-0.002409 0.000065 0.119136 0.450693 -0.205420 0.925385 -0.062500 1 0 0 0 0 0 3 97314
-0.002411 0.000069 0.119135 0.432547 -0.141973 0.887851 -0.062500 1 0 0 0 0 0 3 98315
-0.002411 0.000072 0.119134 0.422532 -0.108168 0.873630 -0.062500 1 0 0 0 0 0 3 99312
-0.002412 0.000073 0.119134 0.417324 -0.091053 0.868583 -0.062500 1 0 0 0 0 0 3 100303
-0.002412 0.000073 0.119134 0.414671 -0.082488 0.866820 -0.062500 1 0 0 0 0 0 3 101315
-0.002412 0.000074 0.119134 0.413331 -0.078193 0.866211 -0.062500 1 0 0 0 0 0 3 102315
-0.002412 0.000074 0.119134 0.412644 -0.076051 0.865995 -0.062500 1 0 0 0 0 0 3 103314
-0.002412 0.000074 0.119134 0.412303 -0.074982 0.865920 -0.062500 1 0 0 0 0 0 3 104321
-0.002412 0.000074 0.119134 0.412137 -0.074444 0.865909 -0.062500 1 0 0 0 0 0 3 105313
-0.002399 0.000087 0.119145 0.235559 -0.263728 0.714628 -0.062500 1 0 0 0 0 0 3 106318
-0.002393 0.000094 0.119149 0.293324 -0.200019 0.788779 -0.062500 1 0 0 0 0 0 3 107311
-0.002390 0.000098 0.119150 0.337675 -0.152273 0.827033 -0.062500 1 0 0 0 0 0 3 108309
-0.002388 0.000099 0.119150 0.361676 -0.126822 0.841518 -0.062500 1 0 0 0 0 0 3 109313
-0.002387 0.000100 0.119151 0.373972 -0.113923 0.846648 -0.062500 1 0 0 0 0 0 3 110313
-0.002387 0.000101 0.119151 0.380172 -0.107457 0.848434 -0.062500 1 0 0 0 0 0 3 111313
-0.002387 0.000101 0.119151 0.383304 -0.104238 0.849053 -0.062500 1 0 0 0 0 0 3 112186
-0.002387 0.000101 0.119151 0.384862 -0.102606 0.849270 -0.062500 1 0 0 0 0 0 3 113162
-0.002386 0.000101 0.119151 0.385640 -0.101803 0.849334 -0.062500 1 0 0 0 0 0 3 114334
-0.002386 0.000101 0.119151 0.386039 -0.101401 0.849363 -0.062500 1 0 0 0 0 0 3 115186
-0.002386 0.000101 0.119151 0.386245 -0.101200 0.849384 -0.062500 1 0 0 0 0 0 3 116295
-0.002386 0.000101 0.119151 0.386339 -0.101104 0.849375 -0.062500 1 0 0 0 0 0 3 117310
-0.002386 0.000101 0.119151 0.386394 -0.101047 0.849376 -0.062500 1 0 0 0 0 0 3 118327
-0.002386 0.000101 0.119151 0.386410 -0.101015 0.849383 -0.062500 1 0 0 0 0 0 3 119112
-0.002386 0.000101 0.119151 0.386422 -0.101016 0.849377 -0.062500 1 0 0 0 0 0 3 120228
-0.002386 0.000101 0.119151 0.386431 -0.101008 0.849383 -0.062500 1 0 0 0 0 0 3 121236
-0.002386 0.000101 0.119151 0.386440 -0.100999 0.849371 -0.062500 1 0 0 0 0 0 3 122236
-0.002386 0.000101 0.119151 0.386437 -0.100986 0.849383 -0.062500 1 0 0 0 0 0 3 123236
-0.002386 0.000101 0.119151 0.386432 -0.101005 0.849384 -0.062500 1 0 0 0 0 0 3 124236
-0.002386 0.000101 0.119151 0.386448 -0.100990 0.849378 -0.062500 1 0 0 0 0 0 3 125226
-0.002386 0.000101 0.119151 0.386430 -0.100994 0.849377 -0.062500 1 0 0 0 0 0 3 126242
-0.002386 0.000101 0.119151 0.386443 -0.101009 0.849377 -0.062500 1 0 0 0 0 0 3 127227
-0.002386 0.000101 0.119151 0.386438 -0.100988 0.849383 -0.062500 1 0 0 0 0 0 3 128235
-0.002386 0.000101 0.119151 0.386429 -0.100994 0.849377 -0.062500 1 0 0 0 0 0 3 129227
-0.002386 0.000101 0.119151 0.386451 -0.101000 0.849384 -0.062500 1 0 0 0 0 0 3 130251
-0.002374 0.000115 0.119161 0.209833 -0.290652 0.698241 -0.062500 1 0 0 0 0 0 3 131227
-0.002367 0.000121 0.119165 0.267697 -0.227023 0.772321 -0.062500 1 0 0 0 0 0 3 132236
-0.002364 0.000125 0.119166 0.312099 -0.179326 0.810560 -0.062500 1 0 0 0 0 0 3 133226
-0.002363 0.000126 0.119167 0.336121 -0.153889 0.825023 -0.062500 1 0 0 0 0 0 3 134242
-0.002362 0.000127 0.119167 0.348430 -0.141008 0.830157 -0.062500 1 0 0 0 0 0 3 135227
-0.002361 0.000128 0.119167 0.354628 -0.134562 0.831940 -0.062500 1 0 0 0 0 0 3 136240
-0.002361 0.000128 0.119167 0.357765 -0.131324 0.832556 -0.062500 1 0 0 0 0 0 3 137239
-0.002361 0.000128 0.119167 0.359332 -0.129712 0.832766 -0.062500 1 0 0 0 0 0 3 138239
-0.002361 0.000128 0.119167 0.360111 -0.128912 0.832849 -0.062500 1 0 0 0 0 0 3 139235
-0.002361 0.000128 0.119167 0.360507 -0.128497 0.832873 -0.062500 1 0 0 0 0 0 3 140245
-0.002361 0.000128 0.119167 0.360701 -0.128293 0.832880 -0.062500 1 0 0 0 0 0 3 141228
-0.002361 0.000128 0.119167 0.360806 -0.128198 0.832883 -0.062500 1 0 0 0 0 0 3 142249
-0.002361 0.000128 0.119167 0.360841 -0.128147 0.832884 -0.062500 1 0 0 0 0 0 3 143123
-0.002361 0.000128 0.119167 0.360879 -0.128122 0.832878 -0.062500 1 0 0 0 0 0 3 144250
-0.002361 0.000128 0.119167 0.360890 -0.128112 0.832884 -0.062500 1 0 0 0 0 0 3 145242
-0.002361 0.000128 0.119167 0.360891 -0.128111 0.832885 -0.062500 1 0 0 0 0 0 3 146242
-0.002361 0.000128 0.119167 0.360895 -0.128092 0.832885 -0.062500 1 0 0 0 0 0 3 147214
-0.002361 0.000128 0.119167 0.360895 -0.128089 0.832885 -0.062500 1 0 0 0 0 0 3 148241
-0.002361 0.000128 0.119167 0.360910 -0.128103 0.832886 -0.062500 1 0 0 0 0 0 3 149243
-0.002366 0.000146 0.119157 0.433884 -0.379479 0.981475 -0.062500 1 0 0 0 0 0 3 150252
-0.002369 0.000155 0.119153 0.410720 -0.295061 0.908721 -0.062500 1 0 0 0 0 0 3 151238
-0.002370 0.000160 0.119152 0.392394 -0.231852 0.871123 -0.062500 1 0 0 0 0 0 3 152244
-0.002371 0.000162 0.119151 0.382270 -0.198168 0.856877 -0.062500 1 0 0 0 0 0 3 153241
-0.002371 0.000163 0.119151 0.377028 -0.181113 0.851813 -0.062500 1 0 0 0 0 0 3 154242
-0.002371 0.000163 0.119151 0.374343 -0.172556 0.850045 -0.062500 1 0 0 0 0 0 3 155243
-0.002372 0.000164 0.119151 0.372997 -0.168282 0.849432 -0.062500 1 0 0 0 0 0 3 156243
-0.002372 0.000164 0.119151 0.372310 -0.166142 0.849234 -0.062500 1 0 0 0 0 0 3 157244
-0.002372 0.000164 0.119151 0.371958 -0.165071 0.849147 -0.062500 1 0 0 0 0 0 3 158244
-0.002372 0.000164 0.119151 0.371795 -0.164544 0.849120 -0.062500 1 0 0 0 0 0 3 159242
-0.002372 0.000164 0.119151 0.371700 -0.164272 0.849122 -0.062500 1 0 0 0 0 0 3 160242
-0.002372 0.000164 0.119151 0.371668 -0.164134 0.849121 -0.062500 1 0 0 0 0 0 3 161242
-0.002372 0.000164 0.119151 0.371641 -0.164078 0.849121 -0.062500 1 0 0 0 0 0 3 162244
-0.002372 0.000164 0.119151 0.371637 -0.164033 0.849107 -0.062500 1 0 0 0 0 0 3 163242
-0.002372 0.000164 0.119151 0.371634 -0.164018 0.849119 -0.062500 1 0 0 0 0 0 3 164242
-0.002372 0.000164 0.119151 0.371619 -0.164003 0.849120 -0.062500 1 0 0 0 0 0 3 165243
-0.002372 0.000164 0.119151 0.371621 -0.164013 0.849106 -0.062500 1 0 0 0 0 0 3 166245
-0.002372 0.000164 0.119151 0.371617 -0.164003 0.849118 -0.062500 1 0 0 0 0 0 3 167237
-0.002372 0.000164 0.119151 0.371629 -0.164005 0.849113 -0.062500 1 0 0 0 0 0 3 168240
-0.002372 0.000164 0.119151 0.371619 -0.164002 0.849119 -0.062500 1 0 0 0 0 0 3 169240
-0.002372 0.000164 0.119151 0.371617 -0.164002 0.849120 -0.062500 1 0 0 0 0 0 3 170244
-0.002372 0.000164 0.119151 0.371621 -0.164013 0.849107 -0.062500 1 0 0 0 0 0 3 171244
-0.002372 0.000164 0.119151 0.371617 -0.164003 0.849118 -0.062500 1 0 0 0 0 0 3 172241
-0.002372 0.000164 0.119151 0.371629 -0.164005 0.849113 -0.062500 1 0 0 0 0 0 3 173240
-0.002372 0.000164 0.119151 0.371619 -0.164002 0.849119 -0.062500 1 0 0 0 0 0 3 174241
-0.002372 0.000164 0.119151 0.371617 -0.164002 0.849120 -0.062500 1 0 0 0 0 0 3 175240
-0.002359 0.000178 0.119162 0.194945 -0.353795 0.698163 -0.062500 1 0 0 0 0 0 3 176237
-0.002353 0.000184 0.119165 0.252832 -0.290089 0.772160 -0.062500 1 0 0 0 0 0 3 177228
-0.002349 0.000188 0.119167 0.297242 -0.242353 0.810335 -0.062500 1 0 0 0 0 0 3 178264
-0.002348 0.000189 0.119167 0.321288 -0.216916 0.824790 -0.062500 1 0 0 0 0 0 3 179316
-0.002347 0.000190 0.119167 0.333592 -0.204029 0.829918 -0.062500 1 0 0 0 0 0 3 180311
-0.002346 0.000191 0.119167 0.339812 -0.197574 0.831696 -0.062500 1 0 0 0 0 0 3 181308
-0.002346 0.000191 0.119167 0.342932 -0.194341 0.832308 -0.062500 1 0 0 0 0 0 3 182310
-0.002346 0.000191 0.119167 0.344485 -0.192726 0.832522 -0.062500 1 0 0 0 0 0 3 183313
-0.002346 0.000191 0.119167 0.345283 -0.191918 0.832606 -0.062500 1 0 0 0 0 0 3 184307
-0.002346 0.000191 0.119167 0.345676 -0.191523 0.832629 -0.062500 1 0 0 0 0 0 3 185310
-0.002346 0.000191 0.119167 0.345882 -0.191324 0.832629 -0.062500 1 0 0 0 0 0 3 186309
-0.002346 0.000191 0.119167 0.345973 -0.191216 0.832631 -0.062500 1 0 0 0 0 0 3 187312
-0.002346 0.000191 0.119167 0.346019 -0.191167 0.832645 -0.062500 1 0 0 0 0 0 3 188307
-0.002346 0.000191 0.119167 0.346058 -0.191141 0.832641 -0.062500 1 0 0 0 0 0 3 189295
-0.002346 0.000191 0.119167 0.346057 -0.191128 0.832634 -0.062500 1 0 0 0 0 0 3 190332
-0.002346 0.000191 0.119167 0.346065 -0.191119 0.832640 -0.062500 1 0 0 0 0 0 3 191307
-0.002346 0.000191 0.119167 0.346065 -0.191118 0.832641 -0.062500 1 0 0 0 0 0 3 192290
-0.002351 0.000209 0.119157 0.419029 -0.442344 0.981419 -0.062500 1 0 0 0 0 0 3 193305
-0.002354 0.000218 0.119153 0.395871 -0.358001 0.908581 -0.062500 1 0 0 0 0 0 3 194305
-0.002355 0.000223 0.119152 0.377543 -0.294842 0.870925 -0.062500 1 0 0 0 0 0 3 195305
-0.002356 0.000225 0.119151 0.367442 -0.261171 0.856652 -0.062500 1 0 0 0 0 0 3 196289
-0.002356 0.000226 0.119151 0.362188 -0.244109 0.851592 -0.062500 1 0 0 0 0 0 3 197304
-0.002357 0.000226 0.119151 0.359527 -0.235560 0.849828 -0.062500 1 0 0 0 0 0 3 198305
-0.002357 0.000227 0.119151 0.358164 -0.231293 0.849212 -0.062500 1 0 0 0 0 0 3 199303
-0.002357 0.000227 0.119151 0.357472 -0.229144 0.849005 -0.062500 1 0 0 0 0 0 3 200289
-0.002357 0.000227 0.119151 0.357131 -0.228074 0.848930 -0.062500 1 0 0 0 0 0 3 201303
-0.002357 0.000227 0.119151 0.356957 -0.227544 0.848911 -0.062500 1 0 0 0 0 0 3 202325
-0.002357 0.000227 0.119151 0.356874 -0.227275 0.848887 -0.062500 1 0 0 0 0 0 3 203233
-0.002357 0.000227 0.119151 0.356834 -0.227146 0.848896 -0.062500 1 0 0 0 0 0 3 204224
-0.002357 0.000227 0.119151 0.356812 -0.227071 0.848897 -0.062500 1 0 0 0 0 0 3 205233
-0.002357 0.000227 0.119151 0.356791 -0.227041 0.848890 -0.062500 1 0 0 0 0 0 3 206231
-0.002357 0.000227 0.119151 0.356794 -0.227019 0.848889 -0.062500 1 0 0 0 0 0 3 207224
-0.002357 0.000227 0.119151 0.356795 -0.227017 0.848889 -0.062500 1 0 0 0 0 0 3 208234
-0.002357 0.000227 0.119151 0.356783 -0.227015 0.848895 -0.062500 1 0 0 0 0 0 3 209223
-0.002357 0.000227 0.119151 0.356794 -0.227018 0.848890 -0.062500 1 0 0 0 0 0 3 210241
-0.002357 0.000227 0.119151 0.356780 -0.227004 0.848888 -0.062500 1 0 0 0 0 0 3 211224
-0.002357 0.000227 0.119151 0.356794 -0.227018 0.848889 -0.062500 1 0 0 0 0 0 3 212233
-0.002357 0.000227 0.119151 0.356780 -0.227005 0.848888 -0.062500 1 0 0 0 0 0 3 213224
-0.002357 0.000227 0.119151 0.356790 -0.227006 0.848902 -0.062500 1 0 0 0 0 0 3 214248
-0.002357 0.000227 0.119151 0.356791 -0.227006 0.848883 -0.062500 1 0 0 0 0 0 3 215223
-0.002357 0.000227 0.119151 0.356783 -0.227015 0.848894 -0.062500 1 0 0 0 0 0 3 216235
-0.002357 0.000227 0.119151 0.356791 -0.227007 0.848882 -0.062500 1 0 0 0 0 0 3 217232
-0.002357 0.000227 0.119151 0.356791 -0.227006 0.848901 -0.062500 1 0 0 0 0 0 3 218252
-0.002357 0.000227 0.119151 0.356780 -0.227003 0.848890 -0.062500 1 0 0 0 0 0 3 219233
-0.002357 0.000227 0.119151 0.356794 -0.227017 0.848889 -0.062500 1 0 0 0 0 0 3 220211
-0.002357 0.000227 0.119151 0.356788 -0.226996 0.848895 -0.062500 1 0 0 0 0 0 3 221245
-0.002357 0.000227 0.119151 0.356795 -0.227016 0.848890 -0.062500 1 0 0 0 0 0 3 222236
-0.002357 0.000227 0.119151 0.356780 -0.227005 0.848888 -0.062500 1 0 0 0 0 0 3 223242
-0.002357 0.000227 0.119151 0.356782 -0.227015 0.848895 -0.062500 1 0 0 0 0 0 3 224239
-0.002357 0.000227 0.119151 0.356790 -0.227007 0.848882 -0.062500 1 0 0 0 0 0 3 225238
-0.002357 0.000227 0.119151 0.356791 -0.227007 0.848901 -0.062500 1 0 0 0 0 0 3 226240
-0.002357 0.000227 0.119151 0.356792 -0.227006 0.848883 -0.062500 1 0 0 0 0 0 3 227241
-0.002357 0.000227 0.119151 0.356783 -0.227015 0.848894 -0.062500 1 0 0 0 0 0 3 228240
-0.002357 0.000227 0.119151 0.356787 -0.226996 0.848896 -0.062500 1 0 0 0 0 0 3 229240
-0.002357 0.000227 0.119151 0.356791 -0.227005 0.848883 -0.062500 1 0 0 0 0 0 3 230243
-0.002357 0.000227 0.119151 0.356783 -0.227014 0.848894 -0.062500 1 0 0 0 0 0 3 231241
-0.002357 0.000227 0.119151 0.356794 -0.227019 0.848889 -0.062500 1 0 0 0 0 0 3 232242
-0.002357 0.000227 0.119151 0.356788 -0.226996 0.848895 -0.062500 1 0 0 0 0 0 3 233243
-0.002357 0.000227 0.119151 0.356779 -0.227002 0.848889 -0.062500 1 0 0 0 0 0 3 234241
-0.002357 0.000227 0.119151 0.356794 -0.227017 0.848889 -0.062500 1 0 0 0 0 0 3 235241
-0.002357 0.000227 0.119151 0.356783 -0.227016 0.848895 -0.062500 1 0 0 0 0 0 3 236240
-0.002357 0.000227 0.119151 0.356799 -0.226999 0.848889 -0.062500 1 0 0 0 0 0 3 237242
-0.002357 0.000227 0.119151 0.356781 -0.227002 0.848888 -0.062500 1 0 0 0 0 0 3 238257
-0.002376 0.000231 0.119161 0.619689 -0.289097 0.710989 -0.062500 1 0 0 0 0 0 3 239306
-0.002390 0.000252 0.119154 0.603132 -0.519281 0.927532 -0.062500 1 0 0 0 0 0 3 240312
-0.002397 0.000262 0.119151 0.513880 -0.419399 0.889516 -0.062500 1 0 0 0 0 0 3 241297
-0.002401 0.000267 0.119150 0.460612 -0.347969 0.865018 -0.062500 1 0 0 0 0 0 3 242309
-0.002403 0.000269 0.119150 0.432941 -0.310098 0.855398 -0.062500 1 0 0 0 0 0 3 243309
-0.002404 0.000270 0.119150 0.418919 -0.290955 0.851953 -0.062500 1 0 0 0 0 0 3 244306
-0.002392 0.000285 0.119161 0.235155 -0.471304 0.699991 -0.062500 1 0 0 0 0 0 3 245306
-0.002386 0.000292 0.119164 0.289499 -0.402682 0.773471 -0.062500 1 0 0 0 0 0 3 246311
-0.002382 0.000295 0.119166 0.332158 -0.352515 0.811464 -0.062500 1 0 0 0 0 0 3 247315
-0.002381 0.000297 0.119166 0.355323 -0.325842 0.825848 -0.062500 1 0 0 0 0 0 3 248306
-0.002380 0.000298 0.119166 0.367184 -0.312362 0.830945 -0.062500 1 0 0 0 0 0 3 249307
-0.002380 0.000298 0.119166 0.373185 -0.305626 0.832714 -0.062500 1 0 0 0 0 0 3 250309
-0.002379 0.000299 0.119166 0.376197 -0.302238 0.833339 -0.062500 1 0 0 0 0 0 3 251313
-0.002379 0.000299 0.119166 0.377715 -0.300555 0.833546 -0.062500 1 0 0 0 0 0 3 252306
-0.002379 0.000299 0.119166 0.378471 -0.299713 0.833613 -0.062500 1 0 0 0 0 0 3 253307
-0.002379 0.000299 0.119166 0.378850 -0.299282 0.833654 -0.062500 1 0 0 0 0 0 3 254310
-0.002379 0.000299 0.119166 0.379032 -0.299074 0.833648 -0.062500 1 0 0 0 0 0 3 255306
-0.002379 0.000299 0.119166 0.379144 -0.298970 0.833657 -0.062500 1 0 0 0 0 0 3 256307
-0.002379 0.000299 0.119166 0.379180 -0.298919 0.833658 -0.062500 1 0 0 0 0 0 3 257298
-0.002379 0.000299 0.119166 0.379207 -0.298890 0.833659 -0.062500 1 0 0 0 0 0 3 258310
-0.002379 0.000299 0.119166 0.379228 -0.298883 0.833660 -0.062500 1 0 0 0 0 0 3 259294
-0.002379 0.000299 0.119166 0.379227 -0.298872 0.833653 -0.062500 1 0 0 0 0 0 3 260310
-0.002379 0.000299 0.119166 0.379226 -0.298871 0.833652 -0.062500 1 0 0 0 0 0 3 261317
-0.002379 0.000299 0.119166 0.379234 -0.298862 0.833659 -0.062500 1 0 0 0 0 0 3 262310
-0.002379 0.000299 0.119166 0.379235 -0.298861 0.833659 -0.062500 1 0 0 0 0 0 3 263309
-0.002379 0.000299 0.119166 0.379227 -0.298870 0.833653 -0.062500 1 0 0 0 0 0 3 264309
-0.002379 0.000299 0.119166 0.379234 -0.298862 0.833659 -0.062500 1 0 0 0 0 0 3 265307
-0.002379 0.000299 0.119166 0.379235 -0.298861 0.833659 -0.062500 1 0 0 0 0 0 3 266308
-0.002379 0.000299 0.119166 0.379227 -0.298870 0.833652 -0.062500 1 0 0 0 0 0 3 267308
-0.002379 0.000299 0.119166 0.379234 -0.298862 0.833658 -0.062500 1 0 0 0 0 0 3 268307
-0.002367 0.000312 0.119177 0.202416 -0.488925 0.683020 -0.062500 1 0 0 0 0 0 3 269306
-0.002360 0.000319 0.119181 0.260345 -0.425055 0.756865 -0.062500 1 0 0 0 0 0 3 270311
-0.002357 0.000323 0.119182 0.304793 -0.377255 0.794961 -0.062500 1 0 0 0 0 0 3 271285
-0.002355 0.000324 0.119183 0.328867 -0.351782 0.809379 -0.062500 1 0 0 0 0 0 3 272294
-0.002354 0.000325 0.119183 0.341168 -0.338911 0.814498 -0.062500 1 0 0 0 0 0 3 273304
-0.002354 0.000326 0.119183 0.347391 -0.332455 0.816265 -0.062500 1 0 0 0 0 0 3 274307
-0.002354 0.000326 0.119183 0.350513 -0.329220 0.816892 -0.062500 1 0 0 0 0 0 3 275288
-0.002354 0.000326 0.119183 0.352083 -0.327619 0.817106 -0.062500 1 0 0 0 0 0 3 276303
-0.002354 0.000326 0.119183 0.352879 -0.326801 0.817181 -0.062500 1 0 0 0 0 0 3 277287
-0.002354 0.000326 0.119183 0.353270 -0.326394 0.817196 -0.062500 1 0 0 0 0 0 3 278306
-0.002354 0.000326 0.119183 0.353468 -0.326201 0.817208 -0.062500 1 0 0 0 0 0 3 279290
-0.002354 0.000326 0.119183 0.353561 -0.326105 0.817218 -0.062500 1 0 0 0 0 0 3 280301
-0.002354 0.000326 0.119183 0.353615 -0.326048 0.817221 -0.062500 1 0 0 0 0 0 3 281286
-0.002354 0.000326 0.119183 0.353635 -0.326028 0.817215 -0.062500 1 0 0 0 0 0 3 282301
-0.002354 0.000326 0.119183 0.353652 -0.326010 0.817208 -0.062500 1 0 0 0 0 0 3 283289
-0.002354 0.000326 0.119183 0.353662 -0.326000 0.817213 -0.062500 1 0 0 0 0 0 3 284303
-0.002354 0.000326 0.119183 0.353663 -0.325999 0.817214 -0.062500 1 0 0 0 0 0 3 285287
-0.002354 0.000326 0.119183 0.353663 -0.325999 0.817214 -0.062500 1 0 0 0 0 0 3 286304
-0.002354 0.000326 0.119183 0.353666 -0.326010 0.817221 -0.062500 1 0 0 0 0 0 3 287222
-0.002354 0.000326 0.119183 0.353663 -0.326000 0.817215 -0.062500 1 0 0 0 0 0 3 288230
-0.002354 0.000326 0.119183 0.353663 -0.326000 0.817214 -0.062500 1 0 0 0 0 0 3 289236
-0.002354 0.000326 0.119183 0.353663 -0.325999 0.817214 -0.062500 1 0 0 0 0 0 3 290238
-0.002354 0.000326 0.119183 0.353650 -0.325997 0.817220 -0.062500 1 0 0 0 0 0 3 291222
-0.002354 0.000326 0.119183 0.353661 -0.325999 0.817215 -0.062500 1 0 0 0 0 0 3 292230
-0.002354 0.000326 0.119183 0.353661 -0.325999 0.817214 -0.062500 1 0 0 0 0 0 3 293221
-0.002354 0.000326 0.119183 0.353662 -0.325999 0.817214 -0.062500 1 0 0 0 0 0 3 294238
-0.002354 0.000326 0.119183 0.353661 -0.325999 0.817214 -0.062500 1 0 0 0 0 0 3 295221
-0.002354 0.000326 0.119183 0.353661 -0.325999 0.817214 -0.062500 1 0 0 0 0 0 3 296230
-0.002354 0.000326 0.119183 0.353661 -0.325999 0.817214 -0.062500 1 0 0 0 0 0 3 297220
-0.002359 0.000344 0.119172 0.426554 -0.576888 0.966436 -0.062500 1 0 0 0 0 0 3 298244
-0.002362 0.000353 0.119168 0.403425 -0.492745 0.893377 -0.062500 1 0 0 0 0 0 3 299221
-0.002363 0.000357 0.119167 0.385125 -0.429669 0.855627 -0.062500 1 0 0 0 0 0 3 300214
-0.002364 0.000360 0.119167 0.375016 -0.396008 0.841307 -0.062500 1 0 0 0 0 0 3 301231
-0.002364 0.000361 0.119167 0.369768 -0.378969 0.836224 -0.062500 1 0 0 0 0 0 3 302225
-0.002364 0.000361 0.119167 0.367097 -0.370425 0.834450 -0.062500 1 0 0 0 0 0 3 303224
-0.002364 0.000362 0.119166 0.365738 -0.366141 0.833847 -0.062500 1 0 0 0 0 0 3 304243
-0.002364 0.000362 0.119166 0.365050 -0.364002 0.833625 -0.062500 1 0 0 0 0 0 3 305240
-0.002364 0.000362 0.119166 0.364722 -0.362937 0.833560 -0.062500 1 0 0 0 0 0 3 306223
-0.002364 0.000362 0.119166 0.364546 -0.362396 0.833535 -0.062500 1 0 0 0 0 0 3 307226
-0.002364 0.000362 0.119166 0.364451 -0.362124 0.833516 -0.062500 1 0 0 0 0 0 3 308237
-0.002364 0.000362 0.119166 0.364422 -0.361997 0.833520 -0.062500 1 0 0 0 0 0 3 309232
-0.002364 0.000362 0.119166 0.364392 -0.361931 0.833512 -0.062500 1 0 0 0 0 0 3 310238
-0.002364 0.000362 0.119166 0.364379 -0.361893 0.833511 -0.062500 1 0 0 0 0 0 3 311239
-0.002364 0.000362 0.119166 0.364375 -0.361879 0.833524 -0.062500 1 0 0 0 0 0 3 312238
-0.002364 0.000362 0.119166 0.364371 -0.361867 0.833519 -0.062500 1 0 0 0 0 0 3 313238
-0.002364 0.000362 0.119166 0.364371 -0.361866 0.833518 -0.062500 1 0 0 0 0 0 3 314245
-0.002364 0.000362 0.119166 0.364371 -0.361866 0.833518 -0.062500 1 0 0 0 0 0 3 315245
-0.002364 0.000362 0.119166 0.364367 -0.361855 0.833511 -0.062500 1 0 0 0 0 0 3 316242
-0.002364 0.000362 0.119166 0.364370 -0.361865 0.833517 -0.062500 1 0 0 0 0 0 3 317242
-0.002364 0.000362 0.119166 0.364371 -0.361867 0.833518 -0.062500 1 0 0 0 0 0 3 318255
-0.002364 0.000362 0.119166 0.364367 -0.361855 0.833511 -0.062500 1 0 0 0 0 0 3 319229
-0.002364 0.000362 0.119166 0.364370 -0.361865 0.833517 -0.062500 1 0 0 0 0 0 3 320253
-0.002364 0.000362 0.119166 0.364367 -0.361855 0.833511 -0.062500 1 0 0 0 0 0 3 321248
-0.002364 0.000362 0.119166 0.364370 -0.361865 0.833517 -0.062500 1 0 0 0 0 0 3 322317
-0.002364 0.000362 0.119166 0.364370 -0.361867 0.833518 -0.062500 1 0 0 0 0 0 3 323305
-0.002364 0.000362 0.119166 0.364367 -0.361855 0.833511 -0.062500 1 0 0 0 0 0 3 324309
-0.002364 0.000362 0.119166 0.364378 -0.361857 0.833524 -0.062500 1 0 0 0 0 0 3 325309
-0.002364 0.000362 0.119166 0.364372 -0.361866 0.833519 -0.062500 1 0 0 0 0 0 3 326306
-0.002364 0.000362 0.119166 0.364368 -0.361855 0.833511 -0.062500 1 0 0 0 0 0 3 327305
-0.002364 0.000362 0.119166 0.364370 -0.361865 0.833517 -0.062500 1 0 0 0 0 0 3 328303
-0.002364 0.000362 0.119166 0.364371 -0.361867 0.833518 -0.062500 1 0 0 0 0 0 3 329306
-0.002364 0.000362 0.119166 0.364367 -0.361855 0.833511 -0.062500 1 0 0 0 0 0 3 330306
-0.002364 0.000362 0.119166 0.364370 -0.361866 0.833517 -0.062500 1 0 0 0 0 0 3 331313
-0.002364 0.000362 0.119166 0.364371 -0.361867 0.833518 -0.062500 1 0 0 0 0 0 3 332303
-0.002352 0.000375 0.119177 0.187461 -0.552052 0.683057 -0.062500 1 0 0 0 0 0 3 333307
-0.002345 0.000382 0.119181 0.245440 -0.488100 0.756812 -0.062500 1 0 0 0 0 0 3 334307
-0.002342 0.000386 0.119182 0.289900 -0.440261 0.794863 -0.062500 1 0 0 0 0 0 3 335306
-0.002340 0.000387 0.119183 0.313978 -0.414793 0.809275 -0.062500 1 0 0 0 0 0 3 336303
-0.002340 0.000388 0.119183 0.326301 -0.401901 0.814376 -0.062500 1 0 0 0 0 0 3 337303
-0.002339 0.000389 0.119183 0.332523 -0.395461 0.816156 -0.062500 1 0 0 0 0 0 3 338316
-0.002339 0.000389 0.119183 0.335647 -0.392227 0.816762 -0.062500 1 0 0 0 0 0 3 339304
-0.002339 0.000389 0.119183 0.337214 -0.390614 0.816984 -0.062500 1 0 0 0 0 0 3 340305
-0.002339 0.000389 0.119183 0.337997 -0.389824 0.817053 -0.062500 1 0 0 0 0 0 3 341296
-0.002339 0.000389 0.119183 0.338394 -0.389411 0.817074 -0.062500 1 0 0 0 0 0 3 342310
-0.002339 0.000389 0.119183 0.338601 -0.389210 0.817093 -0.062500 1 0 0 0 0 0 3 343290
-0.002339 0.000389 0.119183 0.338692 -0.389101 0.817097 -0.062500 1 0 0 0 0 0 3 344305
-0.002339 0.000389 0.119183 0.338738 -0.389051 0.817092 -0.062500 1 0 0 0 0 0 3 345302
-0.002339 0.000389 0.119183 0.338768 -0.389034 0.817099 -0.062500 1 0 0 0 0 0 3 346312
-0.002339 0.000389 0.119183 0.338779 -0.389025 0.817087 -0.062500 1 0 0 0 0 0 3 347289
-0.002339 0.000389 0.119183 0.338787 -0.389017 0.817092 -0.062500 1 0 0 0 0 0 3 348302
-0.002339 0.000389 0.119183 0.338788 -0.389016 0.817092 -0.062500 1 0 0 0 0 0 3 349307
-0.002339 0.000389 0.119183 0.338780 -0.388993 0.817099 -0.062500 1 0 0 0 0 0 3 350306
-0.002339 0.000389 0.119183 0.338786 -0.389014 0.817093 -0.062500 1 0 0 0 0 0 3 351304
-0.002339 0.000389 0.119183 0.338792 -0.388996 0.817093 -0.062500 1 0 0 0 0 0 3 352279
-0.002339 0.000389 0.119183 0.338788 -0.389014 0.817093 -0.062500 1 0 0 0 0 0 3 353303
-0.002339 0.000389 0.119183 0.338795 -0.389007 0.817099 -0.062500 1 0 0 0 0 0 3 354308
-0.002339 0.000389 0.119183 0.338785 -0.389004 0.817086 -0.062500 1 0 0 0 0 0 3 355291
-0.002339 0.000389 0.119183 0.338795 -0.389006 0.817099 -0.062500 1 0 0 0 0 0 3 356302
-0.002339 0.000389 0.119183 0.338788 -0.389015 0.817093 -0.062500 1 0 0 0 0 0 3 357305
-0.002326 0.000403 0.119194 0.161784 -0.579296 0.666762 -0.062500 1 0 0 0 0 0 3 358334
-0.002320 0.000409 0.119197 0.219803 -0.515288 0.740450 -0.062500 1 0 0 0 0 0 3 359302
-0.002316 0.000413 0.119199 0.264304 -0.467436 0.778466 -0.062500 1 0 0 0 0 0 3 360286
-0.002315 0.000414 0.119199 0.288384 -0.441954 0.792866 -0.062500 1 0 0 0 0 0 3 361301
-0.002314 0.000415 0.119199 0.300703 -0.429065 0.797972 -0.062500 1 0 0 0 0 0 3 362299
-0.002314 0.000416 0.119199 0.306926 -0.422623 0.799749 -0.062500 1 0 0 0 0 0 3 363299
-0.002313 0.000416 0.119199 0.310051 -0.419388 0.800352 -0.062500 1 0 0 0 0 0 3 364284
-0.002313 0.000416 0.119199 0.311618 -0.417775 0.800573 -0.062500 1 0 0 0 0 0 3 365300
-0.002313 0.000416 0.119199 0.312410 -0.416977 0.800648 -0.062500 1 0 0 0 0 0 3 366300
-0.002313 0.000416 0.119199 0.312808 -0.416562 0.800670 -0.062500 1 0 0 0 0 0 3 367300
-0.002332 0.000421 0.119209 0.576009 -0.478636 0.662785 -0.062500 1 0 0 0 0 0 3 368285
-0.002341 0.000423 0.119213 0.486620 -0.457474 0.730387 -0.062500 1 0 0 0 0 0 3 369299
-0.002346 0.000424 0.119214 0.420504 -0.441763 0.765256 -0.062500 1 0 0 0 0 0 3 370320
-0.002348 0.000424 0.119214 0.385571 -0.433427 0.778456 -0.062500 1 0 0 0 0 0 3 371228
-0.002349 0.000425 0.119214 0.367995 -0.429231 0.783147 -0.062500 1 0 0 0 0 0 3 372219
-0.002350 0.000425 0.119214 0.359233 -0.427117 0.784765 -0.062500 1 0 0 0 0 0 3 373227
-0.002350 0.000425 0.119214 0.354861 -0.426064 0.785339 -0.062500 1 0 0 0 0 0 3 374237
-0.002350 0.000425 0.119214 0.352677 -0.425554 0.785531 -0.062500 1 0 0 0 0 0 3 375219
-0.002356 0.000443 0.119204 0.424438 -0.675991 0.935121 -0.062500 1 0 0 0 0 0 3 376228
-0.002358 0.000452 0.119200 0.400804 -0.591830 0.861954 -0.062500 1 0 0 0 0 0 3 377219
-0.002360 0.000456 0.119199 0.382227 -0.528737 0.824121 -0.062500 1 0 0 0 0 0 3 378236
-0.002360 0.000459 0.119198 0.371987 -0.495065 0.809780 -0.062500 1 0 0 0 0 0 3 379218
-0.002361 0.000460 0.119198 0.366680 -0.477998 0.804688 -0.062500 1 0 0 0 0 0 3 380228
-0.002361 0.000460 0.119198 0.363981 -0.469437 0.802910 -0.062500 1 0 0 0 0 0 3 381219
-0.002361 0.000461 0.119198 0.362601 -0.465158 0.802301 -0.062500 1 0 0 0 0 0 3 382244
-0.002361 0.000461 0.119198 0.361900 -0.463017 0.802082 -0.062500 1 0 0 0 0 0 3 383219
-0.002361 0.000461 0.119198 0.361568 -0.461940 0.802010 -0.062500 1 0 0 0 0 0 3 384213
-0.002361 0.000461 0.119198 0.361384 -0.461407 0.801976 -0.062500 1 0 0 0 0 0 3 385237
-0.002361 0.000461 0.119198 0.361299 -0.461138 0.801970 -0.062500 1 0 0 0 0 0 3 386226
-0.002361 0.000461 0.119198 0.361256 -0.460998 0.801974 -0.062500 1 0 0 0 0 0 3 387227
-0.002361 0.000461 0.119198 0.361228 -0.460941 0.801973 -0.062500 1 0 0 0 0 0 3 388237
-0.002361 0.000461 0.119198 0.361227 -0.460907 0.801967 -0.062500 1 0 0 0 0 0 3 389241
-0.002361 0.000461 0.119198 0.361213 -0.460891 0.801965 -0.062500 1 0 0 0 0 0 3 390252
-0.002361 0.000461 0.119198 0.361219 -0.460882 0.801972 -0.062500 1 0 0 0 0 0 3 391235
-0.002361 0.000461 0.119198 0.361205 -0.460867 0.801972 -0.062500 1 0 0 0 0 0 3 392234
-0.002361 0.000461 0.119198 0.361215 -0.460868 0.801966 -0.062500 1 0 0 0 0 0 3 393207
-0.002361 0.000461 0.119198 0.361208 -0.460877 0.801978 -0.062500 1 0 0 0 0 0 3 394256
-0.002361 0.000461 0.119198 0.361216 -0.460870 0.801967 -0.062500 1 0 0 0 0 0 3 395235
-0.002361 0.000461 0.119198 0.361217 -0.460869 0.801965 -0.062500 1 0 0 0 0 0 3 396205
-0.002361 0.000461 0.119198 0.361205 -0.460866 0.801971 -0.062500 1 0 0 0 0 0 3 397234
-0.002361 0.000461 0.119198 0.361216 -0.460868 0.801966 -0.062500 1 0 0 0 0 0 3 398248
-0.002361 0.000461 0.119198 0.361208 -0.460877 0.801978 -0.062500 1 0 0 0 0 0 3 399248
-0.002361 0.000461 0.119198 0.361216 -0.460869 0.801967 -0.062500 1 0 0 0 0 0 3 400249
-0.002361 0.000461 0.119198 0.361205 -0.460866 0.801972 -0.062500 1 0 0 0 0 0 3 401248
-0.002361 0.000461 0.119198 0.361216 -0.460868 0.801966 -0.062500 1 0 0 0 0 0 3 402253
-0.002361 0.000461 0.119198 0.361208 -0.460877 0.801979 -0.062500 1 0 0 0 0 0 3 403244
-0.002361 0.000461 0.119198 0.361216 -0.460869 0.801967 -0.062500 1 0 0 0 0 0 3 404241
-0.002361 0.000461 0.119198 0.361217 -0.460869 0.801965 -0.062500 1 0 0 0 0 0 3 405245
-0.002361 0.000461 0.119198 0.361205 -0.460865 0.801972 -0.062500 1 0 0 0 0 0 3 406264
-0.002361 0.000461 0.119198 0.361216 -0.460868 0.801966 -0.062500 1 0 0 0 0 0 3 407242
-0.002361 0.000461 0.119198 0.361208 -0.460877 0.801978 -0.062500 1 0 0 0 0 0 3 408229
-0.002361 0.000461 0.119198 0.361216 -0.460869 0.801967 -0.062500 1 0 0 0 0 0 3 409244
-0.002361 0.000461 0.119198 0.361205 -0.460865 0.801972 -0.062500 1 0 0 0 0 0 3 410253
-0.002361 0.000461 0.119198 0.361208 -0.460877 0.801959 -0.062500 1 0 0 0 0 0 3 411244
-0.002361 0.000461 0.119198 0.361207 -0.460878 0.801978 -0.062500 1 0 0 0 0 0 3 412244
-0.002361 0.000461 0.119198 0.361216 -0.460870 0.801967 -0.062500 1 0 0 0 0 0 3 413245
-0.002361 0.000461 0.119198 0.361205 -0.460866 0.801972 -0.062500 1 0 0 0 0 0 3 414315
-0.002361 0.000461 0.119198 0.361215 -0.460868 0.801966 -0.062500 1 0 0 0 0 0 3 415308
-0.002361 0.000461 0.119198 0.361204 -0.460865 0.801971 -0.062500 1 0 0 0 0 0 3 416302
-0.002361 0.000461 0.119198 0.361219 -0.460880 0.801973 -0.062500 1 0 0 0 0 0 3 417302
-0.002361 0.000461 0.119198 0.361217 -0.460870 0.801966 -0.062500 1 0 0 0 0 0 3 418305
-0.002361 0.000461 0.119198 0.361205 -0.460866 0.801972 -0.062500 1 0 0 0 0 0 3 419301
-0.002361 0.000461 0.119198 0.361216 -0.460868 0.801966 -0.062500 1 0 0 0 0 0 3 420306
-0.002361 0.000461 0.119198 0.361208 -0.460877 0.801978 -0.062500 1 0 0 0 0 0 3 421297
-0.002349 0.000474 0.119209 0.184160 -0.651309 0.651763 -0.062500 1 0 0 0 0 0 3 422305
-0.002342 0.000481 0.119212 0.242169 -0.587209 0.725378 -0.062500 1 0 0 0 0 0 3 423300
-0.002339 0.000485 0.119214 0.286692 -0.539321 0.763371 -0.062500 1 0 0 0 0 0 3 424314
-0.002337 0.000486 0.119214 0.310784 -0.513836 0.777761 -0.062500 1 0 0 0 0 0 3 425305
-0.002336 0.000487 0.119214 0.323108 -0.500943 0.782859 -0.062500 1 0 0 0 0 0 3 426334
-0.002336 0.000488 0.119214 0.329319 -0.494485 0.784630 -0.062500 1 0 0 0 0 0 3 427305
-0.002341 0.000506 0.119204 0.405287 -0.741805 0.934964 -0.062500 1 0 0 0 0 0 3 428290
-0.002344 0.000515 0.119200 0.383762 -0.656243 0.861887 -0.062500 1 0 0 0 0 0 3 429296
-0.002345 0.000519 0.119199 0.366259 -0.592460 0.824081 -0.062500 1 0 0 0 0 0 3 430308
-0.002346 0.000522 0.119198 0.356554 -0.558423 0.809731 -0.062500 1 0 0 0 0 0 3 431300
-0.002346 0.000523 0.119198 0.351514 -0.541187 0.804646 -0.062500 1 0 0 0 0 0 3 432301
-0.002346 0.000523 0.119198 0.348932 -0.532527 0.802872 -0.062500 1 0 0 0 0 0 3 433299
-0.002346 0.000524 0.119198 0.347635 -0.528209 0.802256 -0.062500 1 0 0 0 0 0 3 434304
-0.002346 0.000524 0.119198 0.346965 -0.526041 0.802036 -0.062500 1 0 0 0 0 0 3 435301
-0.002346 0.000524 0.119198 0.346642 -0.524955 0.801969 -0.062500 1 0 0 0 0 0 3 436301
-0.002346 0.000524 0.119198 0.346474 -0.524404 0.801950 -0.062500 1 0 0 0 0 0 3 437300
-0.002346 0.000524 0.119198 0.346395 -0.524145 0.801931 -0.062500 1 0 0 0 0 0 3 438302
-0.002346 0.000524 0.119198 0.346352 -0.524006 0.801934 -0.062500 1 0 0 0 0 0 3 439288
-0.002346 0.000524 0.119198 0.346321 -0.523938 0.801927 -0.062500 1 0 0 0 0 0 3 440298
-0.002346 0.000524 0.119198 0.346331 -0.523906 0.801933 -0.062500 1 0 0 0 0 0 3 441298
-0.002346 0.000524 0.119198 0.346314 -0.523878 0.801926 -0.062500 1 0 0 0 0 0 3 442325
-0.002346 0.000524 0.119198 0.346313 -0.523876 0.801925 -0.062500 1 0 0 0 0 0 3 443297
-0.002346 0.000524 0.119198 0.346301 -0.523873 0.801931 -0.062500 1 0 0 0 0 0 3 444283
-0.002346 0.000524 0.119198 0.346311 -0.523876 0.801926 -0.062500 1 0 0 0 0 0 3 445297
-0.002346 0.000524 0.119198 0.346308 -0.523865 0.801938 -0.062500 1 0 0 0 0 0 3 446302
-0.002346 0.000524 0.119198 0.346312 -0.523876 0.801927 -0.062500 1 0 0 0 0 0 3 447296
-0.002346 0.000524 0.119198 0.346313 -0.523877 0.801925 -0.062500 1 0 0 0 0 0 3 448281
-0.002346 0.000524 0.119198 0.346309 -0.523866 0.801938 -0.062500 1 0 0 0 0 0 3 449295
-0.002346 0.000524 0.119198 0.346313 -0.523876 0.801927 -0.062500 1 0 0 0 0 0 3 450297
-0.002346 0.000524 0.119198 0.346301 -0.523875 0.801932 -0.062500 1 0 0 0 0 0 3 451297
-0.002346 0.000524 0.119198 0.346316 -0.523857 0.801926 -0.062500 1 0 0 0 0 0 3 452281
-0.002346 0.000524 0.119198 0.346301 -0.523872 0.801931 -0.062500 1 0 0 0 0 0 3 453305
-0.002346 0.000524 0.119198 0.346320 -0.523868 0.801933 -0.062500 1 0 0 0 0 0 3 454314
-0.002346 0.000524 0.119198 0.346314 -0.523876 0.801926 -0.062500 1 0 0 0 0 0 3 455225
-0.002346 0.000524 0.119198 0.346301 -0.523875 0.801932 -0.062500 1 0 0 0 0 0 3 456216
-0.002346 0.000524 0.119198 0.346317 -0.523857 0.801926 -0.062500 1 0 0 0 0 0 3 457224
-0.002346 0.000524 0.119198 0.346301 -0.523872 0.801931 -0.062500 1 0 0 0 0 0 3 458232
-0.002346 0.000524 0.119198 0.346312 -0.523877 0.801926 -0.062500 1 0 0 0 0 0 3 459216
-0.002346 0.000524 0.119198 0.346309 -0.523866 0.801938 -0.062500 1 0 0 0 0 0 3 460224
-0.002346 0.000524 0.119198 0.346313 -0.523876 0.801927 -0.062500 1 0 0 0 0 0 3 461216
-0.002346 0.000524 0.119198 0.346306 -0.523854 0.801932 -0.062500 1 0 0 0 0 0 3 462233
-0.002346 0.000524 0.119198 0.346312 -0.523875 0.801926 -0.062500 1 0 0 0 0 0 3 463216
-0.002346 0.000524 0.119198 0.346301 -0.523874 0.801932 -0.062500 1 0 0 0 0 0 3 464224
-0.002346 0.000524 0.119198 0.346320 -0.523868 0.801933 -0.062500 1 0 0 0 0 0 3 465216
-0.002346 0.000524 0.119198 0.346314 -0.523877 0.801926 -0.062500 1 0 0 0 0 0 3 466239
-0.002346 0.000524 0.119198 0.346298 -0.523863 0.801925 -0.062500 1 0 0 0 0 0 3 467214
-0.002346 0.000524 0.119198 0.346319 -0.523867 0.801932 -0.062500 1 0 0 0 0 0 3 468234
-0.002346 0.000524 0.119198 0.346302 -0.523873 0.801932 -0.062500 1 0 0 0 0 0 3 469234
-0.002352 0.000542 0.119187 0.419103 -0.774273 0.951771 -0.062500 1 0 0 0 0 0 3 470233
-0.002354 0.000551 0.119184 0.396014 -0.690398 0.878414 -0.062500 1 0 0 0 0 0 3 471209
-0.002356 0.000555 0.119182 0.377729 -0.627451 0.840499 -0.062500 1 0 0 0 0 0 3 472236
-0.002356 0.000557 0.119182 0.367639 -0.593837 0.826117 -0.062500 1 0 0 0 0 0 3 473211
-0.002357 0.000559 0.119182 0.362400 -0.576788 0.821024 -0.062500 1 0 0 0 0 0 3 474251
-0.002357 0.000559 0.119182 0.359729 -0.568238 0.819244 -0.062500 1 0 0 0 0 0 3 475231
-0.002357 0.000559 0.119182 0.358378 -0.563980 0.818624 -0.062500 1 0 0 0 0 0 3 476227
-0.002357 0.000560 0.119182 0.357688 -0.561834 0.818409 -0.062500 1 0 0 0 0 0 3 477226
-0.002357 0.000560 0.119182 0.357345 -0.560754 0.818342 -0.062500 1 0 0 0 0 0 3 478254
-0.002357 0.000560 0.119182 0.357179 -0.560215 0.818309 -0.062500 1 0 0 0 0 0 3 479240
-0.002357 0.000560 0.119182 0.357097 -0.559945 0.818302 -0.062500 1 0 0 0 0 0 3 480241
-0.002357 0.000560 0.119182 0.357049 -0.559825 0.818306 -0.062500 1 0 0 0 0 0 3 481241
-0.002357 0.000560 0.119182 0.357017 -0.559759 0.818299 -0.062500 1 0 0 0 0 0 3 482270
-0.002357 0.000560 0.119182 0.357024 -0.559716 0.818298 -0.062500 1 0 0 0 0 0 3 483246
-0.002357 0.000560 0.119182 0.357011 -0.559699 0.818298 -0.062500 1 0 0 0 0 0 3 484245
-0.002357 0.000560 0.119182 0.357010 -0.559698 0.818298 -0.062500 1 0 0 0 0 0 3 485242
-0.002357 0.000560 0.119182 0.356998 -0.559695 0.818304 -0.062500 1 0 0 0 0 0 3 486250
-0.002357 0.000560 0.119182 0.357005 -0.559687 0.818291 -0.062500 1 0 0 0 0 0 3 487223
-0.002357 0.000560 0.119182 0.357001 -0.559674 0.818303 -0.062500 1 0 0 0 0 0 3 488243
-0.002357 0.000560 0.119182 0.357008 -0.559696 0.818298 -0.062500 1 0 0 0 0 0 3 489244
-0.002357 0.000560 0.119182 0.357014 -0.559678 0.818298 -0.062500 1 0 0 0 0 0 3 490262
-0.002357 0.000560 0.119182 0.356995 -0.559682 0.818297 -0.062500 1 0 0 0 0 0 3 491244
-0.002357 0.000560 0.119182 0.357008 -0.559697 0.818297 -0.062500 1 0 0 0 0 0 3 492240
-0.002357 0.000560 0.119182 0.357002 -0.559675 0.818304 -0.062500 1 0 0 0 0 0 3 493222
-0.002357 0.000560 0.119182 0.357005 -0.559684 0.818291 -0.062500 1 0 0 0 0 0 3 494251
-0.002357 0.000560 0.119182 0.356997 -0.559694 0.818303 -0.062500 1 0 0 0 0 0 3 495303
-0.002357 0.000560 0.119182 0.357004 -0.559687 0.818291 -0.062500 1 0 0 0 0 0 3 496298
-0.002357 0.000560 0.119182 0.357005 -0.559686 0.818310 -0.062500 1 0 0 0 0 0 3 497299
-0.002357 0.000560 0.119182 0.357005 -0.559686 0.818292 -0.062500 1 0 0 0 0 0 3 498318
-0.002357 0.000560 0.119182 0.357001 -0.559674 0.818303 -0.062500 1 0 0 0 0 0 3 499302
-0.002357 0.000560 0.119182 0.357008 -0.559696 0.818298 -0.062500 1 0 0 0 0 0 3 500300
-0.002357 0.000560 0.119182 0.357014 -0.559678 0.818298 -0.062500 1 0 0 0 0 0 3 501299
-0.002357 0.000560 0.119182 0.356995 -0.559682 0.818297 -0.062500 1 0 0 0 0 0 3 502302
-0.002357 0.000560 0.119182 0.357008 -0.559697 0.818297 -0.062500 1 0 0 0 0 0 3 503298
-0.002357 0.000560 0.119182 0.357002 -0.559675 0.818304 -0.062500 1 0 0 0 0 0 3 504297
-0.002357 0.000560 0.119182 0.357009 -0.559696 0.818298 -0.062500 1 0 0 0 0 0 3 505297
-0.002357 0.000560 0.119182 0.356994 -0.559684 0.818297 -0.062500 1 0 0 0 0 0 3 506303
-0.002357 0.000560 0.119182 0.357004 -0.559686 0.818290 -0.062500 1 0 0 0 0 0 3 507295
-0.002357 0.000560 0.119182 0.357005 -0.559686 0.818310 -0.062500 1 0 0 0 0 0 3 508309
-0.002362 0.000578 0.119171 0.429741 -0.809954 0.968254 -0.062500 1 0 0 0 0 0 3 509303
-0.002365 0.000587 0.119167 0.406682 -0.726138 0.894846 -0.062500 1 0 0 0 0 0 3 510324
-0.002366 0.000591 0.119166 0.388413 -0.663238 0.856905 -0.062500 1 0 0 0 0 0 3 511303
-0.002367 0.000593 0.119166 0.378335 -0.629622 0.842506 -0.062500 1 0 0 0 0 0 3 512285
-0.002367 0.000594 0.119165 0.373094 -0.612599 0.837404 -0.062500 1 0 0 0 0 0 3 513297
-0.002368 0.000595 0.119165 0.370411 -0.604052 0.835626 -0.062500 1 0 0 0 0 0 3 514319
-0.002368 0.000595 0.119165 0.369073 -0.599766 0.835011 -0.062500 1 0 0 0 0 0 3 515297
-0.002368 0.000595 0.119165 0.368376 -0.597626 0.834789 -0.062500 1 0 0 0 0 0 3 516298
-0.002368 0.000595 0.119165 0.368048 -0.596562 0.834721 -0.062500 1 0 0 0 0 0 3 517297
-0.002368 0.000595 0.119165 0.367872 -0.596022 0.834694 -0.062500 1 0 0 0 0 0 3 518315
-0.002368 0.000595 0.119165 0.367781 -0.595761 0.834681 -0.062500 1 0 0 0 0 0 3 519299
-0.002368 0.000595 0.119165 0.367737 -0.595622 0.834684 -0.062500 1 0 0 0 0 0 3 520302
-0.002368 0.000595 0.119165 0.367713 -0.595545 0.834683 -0.062500 1 0 0 0 0 0 3 521304
-0.002368 0.000595 0.119165 0.367705 -0.595517 0.834690 -0.062500 1 0 0 0 0 0 3 522314
-0.002368 0.000595 0.119165 0.367698 -0.595493 0.834677 -0.062500 1 0 0 0 0 0 3 523298
-0.002368 0.000595 0.119165 0.367697 -0.595491 0.834675 -0.062500 1 0 0 0 0 0 3 524281
-0.002368 0.000595 0.119165 0.367697 -0.595491 0.834675 -0.062500 1 0 0 0 0 0 3 525281
-0.002368 0.000595 0.119165 0.367688 -0.595500 0.834688 -0.062500 1 0 0 0 0 0 3 526311
-0.002368 0.000595 0.119165 0.367696 -0.595493 0.834676 -0.062500 1 0 0 0 0 0 3 527281
-0.002368 0.000595 0.119165 0.367705 -0.595484 0.834682 -0.062500 1 0 0 0 0 0 3 528296
-0.002368 0.000595 0.119165 0.367686 -0.595488 0.834682 -0.062500 1 0 0 0 0 0 3 529280
-0.002368 0.000595 0.119165 0.367696 -0.595492 0.834676 -0.062500 1 0 0 0 0 0 3 530334
-0.002368 0.000595 0.119165 0.367693 -0.595481 0.834688 -0.062500 1 0 0 0 0 0 3 531280
-0.002368 0.000595 0.119165 0.367697 -0.595491 0.834677 -0.062500 1 0 0 0 0 0 3 532293
-0.002368 0.000595 0.119165 0.367693 -0.595481 0.834688 -0.062500 1 0 0 0 0 0 3 533279
-0.002368 0.000595 0.119165 0.367697 -0.595491 0.834677 -0.062500 1 0 0 0 0 0 3 534312
-0.002368 0.000595 0.119165 0.367697 -0.595492 0.834675 -0.062500 1 0 0 0 0 0 3 535279
-0.002368 0.000595 0.119165 0.367694 -0.595481 0.834688 -0.062500 1 0 0 0 0 0 3 536293
-0.002368 0.000595 0.119165 0.367697 -0.595491 0.834677 -0.062500 1 0 0 0 0 0 3 537278
-0.002368 0.000595 0.119165 0.367685 -0.595490 0.834682 -0.062500 1 0 0 0 0 0 3 538324
-0.002368 0.000595 0.119165 0.367704 -0.595484 0.834683 -0.062500 1 0 0 0 0 0 3 539213
-0.002368 0.000595 0.119165 0.367686 -0.595489 0.834682 -0.062500 1 0 0 0 0 0 3 540223
-0.002373 0.000613 0.119155 0.440386 -0.845623 0.984762 -0.062500 1 0 0 0 0 0 3 541225
-0.002376 0.000622 0.119151 0.417360 -0.761868 0.911288 -0.062500 1 0 0 0 0 0 3 542221
-0.002377 0.000627 0.119150 0.399089 -0.698989 0.873311 -0.062500 1 0 0 0 0 0 3 543223
-0.002378 0.000629 0.119149 0.389009 -0.665406 0.858914 -0.062500 1 0 0 0 0 0 3 544213
-0.002378 0.000630 0.119149 0.383786 -0.648376 0.853798 -0.062500 1 0 0 0 0 0 3 545223
-0.002378 0.000631 0.119149 0.381107 -0.639830 0.852014 -0.062500 1 0 0 0 0 0 3 546220
-0.002378 0.000631 0.119149 0.379750 -0.635551 0.851396 -0.062500 1 0 0 0 0 0 3 547223
-0.002378 0.000631 0.119149 0.379071 -0.633407 0.851193 -0.062500 1 0 0 0 0 0 3 548212
-0.002378 0.000631 0.119149 0.378721 -0.632336 0.851119 -0.062500 1 0 0 0 0 0 3 549223
-0.002378 0.000631 0.119149 0.378550 -0.631819 0.851085 -0.062500 1 0 0 0 0 0 3 550227
-0.002378 0.000631 0.119149 0.378475 -0.631543 0.851085 -0.062500 1 0 0 0 0 0 3 551222
-0.002366 0.000645 0.119160 0.201322 -0.822058 0.701248 -0.062500 1 0 0 0 0 0 3 552224
-0.002359 0.000652 0.119163 0.259319 -0.757739 0.774694 -0.062500 1 0 0 0 0 0 3 553213
-0.002356 0.000655 0.119165 0.303840 -0.709751 0.812586 -0.062500 1 0 0 0 0 0 3 554233
-0.002354 0.000657 0.119165 0.327927 -0.684242 0.826929 -0.062500 1 0 0 0 0 0 3 555227
-0.002354 0.000658 0.119165 0.340265 -0.671346 0.832013 -0.062500 1 0 0 0 0 0 3 556228
-0.002353 0.000658 0.119165 0.346492 -0.664890 0.833786 -0.062500 1 0 0 0 0 0 3 557213
-0.002353 0.000658 0.119165 0.349622 -0.661664 0.834388 -0.062500 1 0 0 0 0 0 3 558243
-0.002353 0.000658 0.119165 0.351194 -0.660063 0.834613 -0.062500 1 0 0 0 0 0 3 559229
-0.002353 0.000658 0.119165 0.351972 -0.659251 0.834686 -0.062500 1 0 0 0 0 0 3 560228
-0.002353 0.000658 0.119165 0.352372 -0.658846 0.834713 -0.062500 1 0 0 0 0 0 3 561230
-0.002353 0.000658 0.119165 0.352580 -0.658646 0.834713 -0.062500 1 0 0 0 0 0 3 562249
-0.002353 0.000658 0.119165 0.352674 -0.658548 0.834721 -0.062500 1 0 0 0 0 0 3 563229
-0.002353 0.000658 0.119165 0.352721 -0.658500 0.834716 -0.062500 1 0 0 0 0 0 3 564230
-0.002353 0.000658 0.119165 0.352739 -0.658480 0.834729 -0.062500 1 0 0 0 0 0 3 565229
-0.002353 0.000658 0.119165 0.352756 -0.658462 0.834724 -0.062500 1 0 0 0 0 0 3 566228
-0.002353 0.000658 0.119165 0.352757 -0.658461 0.834724 -0.062500 1 0 0 0 0 0 3 567232
-0.002353 0.000658 0.119165 0.352777 -0.658456 0.834725 -0.062500 1 0 0 0 0 0 3 568231
-0.002353 0.000658 0.119165 0.352768 -0.658453 0.834711 -0.062500 1 0 0 0 0 0 3 569203
-0.002353 0.000658 0.119165 0.352766 -0.658453 0.834729 -0.062500 1 0 0 0 0 0 3 570199
-0.002353 0.000658 0.119165 0.352775 -0.658444 0.834718 -0.062500 1 0 0 0 0 0 3 571227
-0.002353 0.000658 0.119165 0.352767 -0.658451 0.834730 -0.062500 1 0 0 0 0 0 3 572217
-0.002353 0.000658 0.119165 0.352767 -0.658452 0.834711 -0.062500 1 0 0 0 0 0 3 573198
-0.002353 0.000658 0.119165 0.352766 -0.658452 0.834729 -0.062500 1 0 0 0 0 0 3 574251
-0.002353 0.000658 0.119165 0.352775 -0.658444 0.834718 -0.062500 1 0 0 0 0 0 3 575303
-0.002353 0.000658 0.119165 0.352767 -0.658451 0.834730 -0.062500 1 0 0 0 0 0 3 576300
-0.002353 0.000658 0.119165 0.352775 -0.658443 0.834718 -0.062500 1 0 0 0 0 0 3 577296
-0.002353 0.000658 0.119165 0.352767 -0.658451 0.834730 -0.062500 1 0 0 0 0 0 3 578330
-0.002353 0.000658 0.119165 0.352767 -0.658452 0.834711 -0.062500 1 0 0 0 0 0 3 579294
-0.002353 0.000658 0.119165 0.352766 -0.658452 0.834729 -0.062500 1 0 0 0 0 0 3 580298
-0.002353 0.000658 0.119165 0.352775 -0.658443 0.834718 -0.062500 1 0 0 0 0 0 3 581293
-0.002353 0.000658 0.119165 0.352779 -0.658454 0.834724 -0.062500 1 0 0 0 0 0 3 582316
-0.002353 0.000658 0.119165 0.352756 -0.658450 0.834717 -0.062500 1 0 0 0 0 0 3 583296
-0.002353 0.000658 0.119165 0.352777 -0.658455 0.834723 -0.062500 1 0 0 0 0 0 3 584296
-0.002353 0.000658 0.119165 0.352767 -0.658453 0.834731 -0.062500 1 0 0 0 0 0 3 585294
-0.002353 0.000658 0.119165 0.352775 -0.658444 0.834718 -0.062500 1 0 0 0 0 0 3 586328
-0.002353 0.000658 0.119165 0.352767 -0.658451 0.834730 -0.062500 1 0 0 0 0 0 3 587291
-0.002353 0.000658 0.119165 0.352767 -0.658452 0.834711 -0.062500 1 0 0 0 0 0 3 588296
-0.002353 0.000658 0.119165 0.352766 -0.658452 0.834729 -0.062500 1 0 0 0 0 0 3 589270
-0.002353 0.000658 0.119165 0.352775 -0.658444 0.834718 -0.062500 1 0 0 0 0 0 3 590308
-0.002353 0.000658 0.119165 0.352779 -0.658454 0.834724 -0.062500 1 0 0 0 0 0 3 591300
-0.002353 0.000658 0.119165 0.352764 -0.658441 0.834724 -0.062500 1 0 0 0 0 0 3 592296
-0.002353 0.000658 0.119165 0.352770 -0.658463 0.834717 -0.062500 1 0 0 0 0 0 3 593284
-0.002353 0.000658 0.119165 0.352763 -0.658442 0.834723 -0.062500 1 0 0 0 0 0 3 594314
-0.002353 0.000658 0.119165 0.352778 -0.658454 0.834724 -0.062500 1 0 0 0 0 0 3 595284
-0.002353 0.000658 0.119165 0.352764 -0.658441 0.834724 -0.062500 1 0 0 0 0 0 3 596282
-0.002353 0.000658 0.119165 0.352778 -0.658454 0.834724 -0.062500 1 0 0 0 0 0 3 597293
-0.002353 0.000658 0.119165 0.352756 -0.658450 0.834717 -0.062500 1 0 0 0 0 0 3 598316
-0.002353 0.000658 0.119165 0.352777 -0.658455 0.834724 -0.062500 1 0 0 0 0 0 3 599274
-0.002353 0.000658 0.119165 0.352776 -0.658444 0.834717 -0.062500 1 0 0 0 0 0 3 600298
-0.002353 0.000658 0.119165 0.352767 -0.658451 0.834730 -0.062500 1 0 0 0 0 0 3 601296
-0.002353 0.000658 0.119165 0.352775 -0.658443 0.834718 -0.062500 1 0 0 0 0 0 3 602339
-0.002353 0.000658 0.119165 0.352759 -0.658460 0.834723 -0.062500 1 0 0 0 0 0 3 603273
-0.002353 0.000658 0.119165 0.352777 -0.658456 0.834724 -0.062500 1 0 0 0 0 0 3 604270
-0.002353 0.000658 0.119165 0.352764 -0.658441 0.834724 -0.062500 1 0 0 0 0 0 3 605298
-0.002353 0.000658 0.119165 0.352778 -0.658454 0.834724 -0.062500 1 0 0 0 0 0 3 606328
-0.002353 0.000658 0.119165 0.352756 -0.658450 0.834717 -0.062500 1 0 0 0 0 0 3 607296
-0.002353 0.000658 0.119165 0.352777 -0.658455 0.834724 -0.062500 1 0 0 0 0 0 3 608293
-0.002353 0.000658 0.119165 0.352764 -0.658441 0.834724 -0.062500 1 0 0 0 0 0 3 609278
-0.002353 0.000658 0.119165 0.352778 -0.658454 0.834724 -0.062500 1 0 0 0 0 0 3 610314
-0.002353 0.000658 0.119165 0.352776 -0.658444 0.834718 -0.062500 1 0 0 0 0 0 3 611223
-0.002353 0.000658 0.119165 0.352768 -0.658451 0.834730 -0.062500 1 0 0 0 0 0 3 612212
-0.002353 0.000658 0.119165 0.352767 -0.658452 0.834711 -0.062500 1 0 0 0 0 0 3 613221
-0.002353 0.000658 0.119165 0.352766 -0.658452 0.834729 -0.062500 1 0 0 0 0 0 3 614219
-0.002353 0.000658 0.119165 0.352775 -0.658444 0.834718 -0.062500 1 0 0 0 0 0 3 615221
-0.002353 0.000658 0.119165 0.352767 -0.658451 0.834730 -0.062500 1 0 0 0 0 0 3 616211
-0.002353 0.000658 0.119165 0.352767 -0.658452 0.834711 -0.062500 1 0 0 0 0 0 3 617211
-0.002353 0.000658 0.119165 0.352766 -0.658452 0.834729 -0.062500 1 0 0 0 0 0 3 618226
-0.002353 0.000658 0.119165 0.352775 -0.658444 0.834718 -0.062500 1 0 0 0 0 0 3 619211
-0.002353 0.000658 0.119165 0.352767 -0.658451 0.834730 -0.062500 1 0 0 0 0 0 3 620221
-0.002353 0.000658 0.119165 0.352775 -0.658443 0.834718 -0.062500 1 0 0 0 0 0 3 621211
-0.002353 0.000658 0.119165 0.352779 -0.658454 0.834724 -0.062500 1 0 0 0 0 0 3 622237
-0.002353 0.000658 0.119165 0.352756 -0.658449 0.834717 -0.062500 1 0 0 0 0 0 3 623211
-0.002353 0.000658 0.119165 0.352777 -0.658455 0.834723 -0.062500 1 0 0 0 0 0 3 624210
-0.002353 0.000658 0.119165 0.352767 -0.658453 0.834731 -0.062500 1 0 0 0 0 0 3 625211
-0.002353 0.000658 0.119165 0.352775 -0.658444 0.834718 -0.062500 1 0 0 0 0 0 3 626227
-0.002353 0.000658 0.119165 0.352759 -0.658460 0.834723 -0.062500 1 0 0 0 0 0 3 627212
-0.002353 0.000658 0.119165 0.352774 -0.658445 0.834717 -0.062500 1 0 0 0 0 0 3 628227
-0.002353 0.000658 0.119165 0.352767 -0.658452 0.834730 -0.062500 1 0 0 0 0 0 3 629225
-0.002353 0.000658 0.119165 0.352775 -0.658444 0.834718 -0.062500 1 0 0 0 0 0 3 630231
-0.002353 0.000658 0.119165 0.352779 -0.658454 0.834724 -0.062500 1 0 0 0 0 0 3 631211
-0.002353 0.000658 0.119165 0.352756 -0.658450 0.834717 -0.062500 1 0 0 0 0 0 3 632227
-0.002353 0.000658 0.119165 0.352777 -0.658455 0.834723 -0.062500 1 0 0 0 0 0 3 633226
-0.002353 0.000658 0.119165 0.352764 -0.658441 0.834724 -0.062500 1 0 0 0 0 0 3 634254
-0.002353 0.000658 0.119165 0.352778 -0.658454 0.834724 -0.062500 1 0 0 0 0 0 3 635219
-0.002353 0.000658 0.119165 0.352764 -0.658441 0.834724 -0.062500 1 0 0 0 0 0 3 636216
-0.002353 0.000658 0.119165 0.352770 -0.658462 0.834718 -0.062500 1 0 0 0 0 0 3 637216
-0.002353 0.000658 0.119165 0.352763 -0.658442 0.834723 -0.062500 1 0 0 0 0 0 3 638223
-0.002353 0.000658 0.119165 0.352778 -0.658454 0.834724 -0.062500 1 0 0 0 0 0 3 639199
-0.002353 0.000658 0.119165 0.352776 -0.658444 0.834717 -0.062500 1 0 0 0 0 0 3 640215
-0.002353 0.000658 0.119165 0.352767 -0.658451 0.834730 -0.062500 1 0 0 0 0 0 3 641217
-0.002353 0.000658 0.119165 0.352767 -0.658452 0.834711 -0.062500 1 0 0 0 0 0 3 642226
-0.002353 0.000658 0.119165 0.352766 -0.658452 0.834729 -0.062500 1 0 0 0 0 0 3 643222
-0.002340 0.000672 0.119176 0.175577 -0.849217 0.685021 -0.062500 1 0 0 0 0 0 3 644218
-0.002334 0.000679 0.119180 0.233640 -0.784889 0.758393 -0.062500 1 0 0 0 0 0 3 645217
-0.002330 0.000682 0.119181 0.278191 -0.736918 0.796262 -0.062500 1 0 0 0 0 0 3 646255
-0.002329 0.000684 0.119181 0.302294 -0.711410 0.810595 -0.062500 1 0 0 0 0 0 3 647296
-0.002328 0.000685 0.119182 0.314632 -0.698529 0.815671 -0.062500 1 0 0 0 0 0 3 648298
-0.002328 0.000685 0.119182 0.320864 -0.692084 0.817446 -0.062500 1 0 0 0 0 0 3 649295
-0.002327 0.000685 0.119182 0.324007 -0.688861 0.818061 -0.062500 1 0 0 0 0 0 3 650309
-0.002332 0.000703 0.119171 0.398258 -0.937188 0.968600 -0.062500 1 0 0 0 0 0 3 651294
-0.002335 0.000712 0.119167 0.375999 -0.852751 0.895086 -0.062500 1 0 0 0 0 0 3 652295
-0.002336 0.000717 0.119166 0.358139 -0.789524 0.857063 -0.062500 1 0 0 0 0 0 3 653293
-0.002337 0.000719 0.119165 0.348255 -0.755749 0.842648 -0.062500 1 0 0 0 0 0 3 654308
-0.002337 0.000720 0.119165 0.343123 -0.738616 0.837537 -0.062500 1 0 0 0 0 0 3 655296
-0.002338 0.000721 0.119165 0.340502 -0.730027 0.835755 -0.062500 1 0 0 0 0 0 3 656292
-0.002338 0.000721 0.119165 0.339173 -0.725721 0.835134 -0.062500 1 0 0 0 0 0 3 657296
-0.002338 0.000721 0.119165 0.338505 -0.723567 0.834916 -0.062500 1 0 0 0 0 0 3 658334
-0.002338 0.000721 0.119165 0.338164 -0.722488 0.834847 -0.062500 1 0 0 0 0 0 3 659295
-0.002338 0.000721 0.119165 0.337998 -0.721950 0.834812 -0.062500 1 0 0 0 0 0 3 660302
-0.002338 0.000721 0.119165 0.337916 -0.721681 0.834805 -0.062500 1 0 0 0 0 0 3 661297
-0.002338 0.000721 0.119165 0.337873 -0.721541 0.834808 -0.062500 1 0 0 0 0 0 3 662309
-0.002325 0.000735 0.119176 0.160561 -0.912357 0.685291 -0.062500 1 0 0 0 0 0 3 663295
-0.002319 0.000742 0.119180 0.218660 -0.847941 0.758580 -0.062500 1 0 0 0 0 0 3 664295
-0.002315 0.000745 0.119181 0.263227 -0.799912 0.796385 -0.062500 1 0 0 0 0 0 3 665295
-0.002314 0.000747 0.119181 0.287352 -0.774391 0.810703 -0.062500 1 0 0 0 0 0 3 666307
-0.002313 0.000748 0.119181 0.299682 -0.761491 0.815786 -0.062500 1 0 0 0 0 0 3 667294
-0.002313 0.000748 0.119181 0.305906 -0.755051 0.817549 -0.062500 1 0 0 0 0 0 3 668300
-0.002312 0.000748 0.119182 0.309049 -0.751828 0.818160 -0.062500 1 0 0 0 0 0 3 669279
-0.002312 0.000749 0.119182 0.310620 -0.750215 0.818376 -0.062500 1 0 0 0 0 0 3 670338
-0.002312 0.000749 0.119182 0.311414 -0.749416 0.818448 -0.062500 1 0 0 0 0 0 3 671283
-0.002312 0.000749 0.119182 0.311796 -0.749019 0.818474 -0.062500 1 0 0 0 0 0 3 672294
-0.002312 0.000749 0.119182 0.312010 -0.748810 0.818480 -0.062500 1 0 0 0 0 0 3 673297
-0.002312 0.000749 0.119182 0.312094 -0.748710 0.818475 -0.062500 1 0 0 0 0 0 3 674311
-0.002312 0.000749 0.119182 0.312150 -0.748664 0.818481 -0.062500 1 0 0 0 0 0 3 675297
-0.002312 0.000749 0.119182 0.312166 -0.748633 0.818489 -0.062500 1 0 0 0 0 0 3 676293
-0.002312 0.000749 0.119182 0.312187 -0.748625 0.818491 -0.062500 1 0 0 0 0 0 3 677292
-0.002312 0.000749 0.119182 0.312197 -0.748617 0.818478 -0.062500 1 0 0 0 0 0 3 678308
-0.002312 0.000749 0.119182 0.312194 -0.748604 0.818489 -0.062500 1 0 0 0 0 0 3 679294
-0.002312 0.000749 0.119182 0.312198 -0.748614 0.818477 -0.062500 1 0 0 0 0 0 3 680293
-0.002312 0.000749 0.119182 0.312194 -0.748604 0.818489 -0.062500 1 0 0 0 0 0 3 681293
-0.002312 0.000749 0.119182 0.312206 -0.748605 0.818484 -0.062500 1 0 0 0 0 0 3 682318
-0.002312 0.000749 0.119182 0.312187 -0.748611 0.818483 -0.062500 1 0 0 0 0 0 3 683290
-0.002312 0.000749 0.119182 0.312205 -0.748606 0.818483 -0.062500 1 0 0 0 0 0 3 684274
-0.002312 0.000749 0.119182 0.312198 -0.748614 0.818497 -0.062500 1 0 0 0 0 0 3 685289
-0.002312 0.000749 0.119182 0.312198 -0.748616 0.818478 -0.062500 1 0 0 0 0 0 3 686291
-0.002312 0.000749 0.119182 0.312194 -0.748604 0.818489 -0.062500 1 0 0 0 0 0 3 687290
-0.002312 0.000749 0.119182 0.312197 -0.748615 0.818477 -0.062500 1 0 0 0 0 0 3 688273
-0.002312 0.000749 0.119182 0.312194 -0.748604 0.818489 -0.062500 1 0 0 0 0 0 3 689439
-0.002312 0.000749 0.119182 0.312205 -0.748606 0.818484 -0.062500 1 0 0 0 0 0 3 690291
-0.002312 0.000749 0.119182 0.312199 -0.748614 0.818477 -0.062500 1 0 0 0 0 0 3 691287
-0.002312 0.000749 0.119182 0.312194 -0.748604 0.818489 -0.062500 1 0 0 0 0 0 3 692289
-0.002312 0.000749 0.119182 0.312206 -0.748605 0.818484 -0.062500 1 0 0 0 0 0 3 693273
-0.002312 0.000749 0.119182 0.312187 -0.748611 0.818483 -0.062500 1 0 0 0 0 0 3 694326
-0.002300 0.000762 0.119192 0.134818 -0.939613 0.669098 -0.062500 1 0 0 0 0 0 3 695209
-0.002293 0.000769 0.119196 0.192972 -0.875152 0.742312 -0.062500 1 0 0 0 0 0 3 696217
-0.002290 0.000772 0.119197 0.237556 -0.827135 0.780101 -0.062500 1 0 0 0 0 0 3 697208
-0.002288 0.000774 0.119198 0.261691 -0.801606 0.794404 -0.062500 1 0 0 0 0 0 3 698224
-0.002287 0.000775 0.119198 0.274038 -0.788703 0.799471 -0.062500 1 0 0 0 0 0 3 699209
-0.002287 0.000775 0.119198 0.280266 -0.782260 0.801249 -0.062500 1 0 0 0 0 0 3 700217
-0.002287 0.000776 0.119198 0.283402 -0.779045 0.801852 -0.062500 1 0 0 0 0 0 3 701208
-0.002287 0.000776 0.119198 0.284981 -0.777423 0.802074 -0.062500 1 0 0 0 0 0 3 702222
-0.002287 0.000776 0.119198 0.285765 -0.776620 0.802132 -0.062500 1 0 0 0 0 0 3 703208
-0.002287 0.000776 0.119198 0.286157 -0.776225 0.802170 -0.062500 1 0 0 0 0 0 3 704217
-0.002287 0.000776 0.119198 0.286364 -0.776025 0.802170 -0.062500 1 0 0 0 0 0 3 705208
-0.002292 0.000794 0.119187 0.359150 -1.025668 0.952755 -0.062500 1 0 0 0 0 0 3 706235
-0.002294 0.000803 0.119183 0.336136 -0.942117 0.879054 -0.062500 1 0 0 0 0 0 3 707208
-0.002296 0.000807 0.119182 0.317893 -0.879295 0.840942 -0.062500 1 0 0 0 0 0 3 708217
-0.002297 0.000809 0.119182 0.307835 -0.845733 0.826487 -0.062500 1 0 0 0 0 0 3 709231
-0.002297 0.000810 0.119181 0.302610 -0.828694 0.821363 -0.062500 1 0 0 0 0 0 3 710223
-0.002297 0.000811 0.119181 0.299940 -0.820144 0.819570 -0.062500 1 0 0 0 0 0 3 711228
-0.002297 0.000811 0.119181 0.298604 -0.815862 0.818965 -0.062500 1 0 0 0 0 0 3 712205
-0.002297 0.000811 0.119181 0.297908 -0.813723 0.818739 -0.062500 1 0 0 0 0 0 3 713224
-0.002297 0.000812 0.119181 0.297577 -0.812649 0.818661 -0.062500 1 0 0 0 0 0 3 714217
-0.002297 0.000812 0.119181 0.297412 -0.812111 0.818646 -0.062500 1 0 0 0 0 0 3 715224
-0.002297 0.000812 0.119181 0.297323 -0.811850 0.818633 -0.062500 1 0 0 0 0 0 3 716227
-0.002297 0.000812 0.119181 0.297279 -0.811711 0.818637 -0.062500 1 0 0 0 0 0 3 717224
-0.002297 0.000812 0.119181 0.297247 -0.811643 0.818629 -0.062500 1 0 0 0 0 0 3 718242
-0.002297 0.000812 0.119181 0.297246 -0.811608 0.818621 -0.062500 1 0 0 0 0 0 3 719224
-0.002297 0.000812 0.119181 0.297243 -0.811595 0.818633 -0.062500 1 0 0 0 0 0 3 720224
-0.002297 0.000812 0.119181 0.297240 -0.811583 0.818628 -0.062500 1 0 0 0 0 0 3 721197
-0.002297 0.000812 0.119181 0.297228 -0.811579 0.818634 -0.062500 1 0 0 0 0 0 3 722246
-0.002297 0.000812 0.119181 0.297235 -0.811570 0.818621 -0.062500 1 0 0 0 0 0 3 723237
-0.002297 0.000812 0.119181 0.297227 -0.811577 0.818633 -0.062500 1 0 0 0 0 0 3 724243
-0.002297 0.000812 0.119181 0.297238 -0.811581 0.818628 -0.062500 1 0 0 0 0 0 3 725243
-0.002297 0.000812 0.119181 0.297227 -0.811579 0.818634 -0.062500 1 0 0 0 0 0 3 726249
-0.002297 0.000812 0.119181 0.297235 -0.811570 0.818621 -0.062500 1 0 0 0 0 0 3 727234
-0.002297 0.000812 0.119181 0.297227 -0.811578 0.818633 -0.062500 1 0 0 0 0 0 3 728234
-0.002297 0.000812 0.119181 0.297238 -0.811582 0.818628 -0.062500 1 0 0 0 0 0 3 729235
-0.002297 0.000812 0.119181 0.297236 -0.811571 0.818621 -0.062500 1 0 0 0 0 0 3 730253
-0.002297 0.000812 0.119181 0.297227 -0.811578 0.818633 -0.062500 1 0 0 0 0 0 3 731292
-0.002297 0.000812 0.119181 0.297238 -0.811582 0.818628 -0.062500 1 0 0 0 0 0 3 732291
-0.002297 0.000812 0.119181 0.297224 -0.811568 0.818627 -0.062500 1 0 0 0 0 0 3 733291
-0.002297 0.000812 0.119181 0.297238 -0.811581 0.818627 -0.062500 1 0 0 0 0 0 3 734304
-0.002297 0.000812 0.119181 0.297227 -0.811579 0.818634 -0.062500 1 0 0 0 0 0 3 735291
-0.002297 0.000812 0.119181 0.297234 -0.811571 0.818621 -0.062500 1 0 0 0 0 0 3 736289
-0.002297 0.000812 0.119181 0.297226 -0.811578 0.818633 -0.062500 1 0 0 0 0 0 3 737290
-0.002297 0.000812 0.119181 0.297238 -0.811582 0.818628 -0.062500 1 0 0 0 0 0 3 738310
-0.002297 0.000812 0.119181 0.297223 -0.811568 0.818627 -0.062500 1 0 0 0 0 0 3 739268
-0.002297 0.000812 0.119181 0.297237 -0.811581 0.818627 -0.062500 1 0 0 0 0 0 3 740289
-0.002297 0.000812 0.119181 0.297235 -0.811570 0.818640 -0.062500 1 0 0 0 0 0 3 741286
-0.002297 0.000812 0.119181 0.297235 -0.811569 0.818622 -0.062500 1 0 0 0 0 0 3 742340
-0.002297 0.000812 0.119181 0.297239 -0.811580 0.818627 -0.062500 1 0 0 0 0 0 3 743291
-0.002297 0.000812 0.119181 0.297227 -0.811579 0.818634 -0.062500 1 0 0 0 0 0 3 744293
-0.002297 0.000812 0.119181 0.297235 -0.811570 0.818621 -0.062500 1 0 0 0 0 0 3 745292
-0.002297 0.000812 0.119181 0.297227 -0.811578 0.818633 -0.062500 1 0 0 0 0 0 3 746324
-0.002297 0.000812 0.119181 0.297238 -0.811582 0.818628 -0.062500 1 0 0 0 0 0 3 747289
-0.002297 0.000812 0.119181 0.297227 -0.811579 0.818634 -0.062500 1 0 0 0 0 0 3 748292
-0.002297 0.000812 0.119181 0.297235 -0.811571 0.818621 -0.062500 1 0 0 0 0 0 3 749292
-0.002297 0.000812 0.119181 0.297227 -0.811578 0.818633 -0.062500 1 0 0 0 0 0 3 750299
-0.002297 0.000812 0.119181 0.297238 -0.811582 0.818628 -0.062500 1 0 0 0 0 0 3 751295
-0.002297 0.000812 0.119181 0.297236 -0.811571 0.818620 -0.062500 1 0 0 0 0 0 3 752275
-0.002297 0.000812 0.119181 0.297227 -0.811578 0.818633 -0.062500 1 0 0 0 0 0 3 753294
-0.002297 0.000812 0.119181 0.297238 -0.811582 0.818628 -0.062500 1 0 0 0 0 0 3 754341
-0.002297 0.000812 0.119181 0.297224 -0.811568 0.818627 -0.062500 1 0 0 0 0 0 3 755285
-0.002297 0.000812 0.119181 0.297246 -0.811572 0.818634 -0.062500 1 0 0 0 0 0 3 756274
-0.002297 0.000812 0.119181 0.297228 -0.811578 0.818635 -0.062500 1 0 0 0 0 0 3 757292
-0.002297 0.000812 0.119181 0.297235 -0.811570 0.818621 -0.062500 1 0 0 0 0 0 3 758328
-0.002297 0.000812 0.119181 0.297227 -0.811578 0.818633 -0.062500 1 0 0 0 0 0 3 759290
-0.002297 0.000812 0.119181 0.297238 -0.811582 0.818628 -0.062500 1 0 0 0 0 0 3 760293
-0.002297 0.000812 0.119181 0.297236 -0.811571 0.818621 -0.062500 1 0 0 0 0 0 3 761290
-0.002297 0.000812 0.119181 0.297227 -0.811578 0.818633 -0.062500 1 0 0 0 0 0 3 762307
-0.002297 0.000812 0.119181 0.297238 -0.811582 0.818628 -0.062500 1 0 0 0 0 0 3 763290
-0.002297 0.000812 0.119181 0.297224 -0.811568 0.818627 -0.062500 1 0 0 0 0 0 3 764289
-0.002297 0.000812 0.119181 0.297238 -0.811581 0.818627 -0.062500 1 0 0 0 0 0 3 765273
-0.002297 0.000812 0.119181 0.297227 -0.811579 0.818634 -0.062500 1 0 0 0 0 0 3 766325
-0.002297 0.000812 0.119181 0.297234 -0.811571 0.818621 -0.062500 1 0 0 0 0 0 3 767273
-0.002297 0.000812 0.119181 0.297226 -0.811578 0.818633 -0.062500 1 0 0 0 0 0 3 768290
-0.002297 0.000812 0.119181 0.297238 -0.811582 0.818628 -0.062500 1 0 0 0 0 0 3 769273
-0.002297 0.000812 0.119181 0.297223 -0.811568 0.818627 -0.062500 1 0 0 0 0 0 3 770305
-0.002297 0.000812 0.119181 0.297237 -0.811581 0.818627 -0.062500 1 0 0 0 0 0 3 771271
-0.002297 0.000812 0.119181 0.297247 -0.811573 0.818634 -0.062500 1 0 0 0 0 0 3 772283
-0.002297 0.000812 0.119181 0.297225 -0.811567 0.818627 -0.062500 1 0 0 0 0 0 3 773270
-0.002297 0.000812 0.119181 0.297238 -0.811580 0.818627 -0.062500 1 0 0 0 0 0 3 774300
-0.002297 0.000812 0.119181 0.297227 -0.811579 0.818634 -0.062500 1 0 0 0 0 0 3 775286
-0.002297 0.000812 0.119181 0.297235 -0.811570 0.818621 -0.062500 1 0 0 0 0 0 3 776271
-0.002297 0.000812 0.119181 0.297227 -0.811578 0.818633 -0.062500 1 0 0 0 0 0 3 777284
-0.002297 0.000812 0.119181 0.297238 -0.811582 0.818628 -0.062500 1 0 0 0 0 0 3 778326
-0.002297 0.000812 0.119181 0.297227 -0.811579 0.818634 -0.062500 1 0 0 0 0 0 3 779215
-0.002297 0.000812 0.119181 0.297234 -0.811571 0.818621 -0.062500 1 0 0 0 0 0 3 780215
-0.002297 0.000812 0.119181 0.297239 -0.811581 0.818627 -0.062500 1 0 0 0 0 0 3 781205
-0.002297 0.000812 0.119181 0.297227 -0.811579 0.818633 -0.062500 1 0 0 0 0 0 3 782221
-0.002297 0.000812 0.119181 0.297235 -0.811571 0.818621 -0.062500 1 0 0 0 0 0 3 783205
-0.002297 0.000812 0.119181 0.297227 -0.811578 0.818633 -0.062500 1 0 0 0 0 0 3 784216
-0.002297 0.000812 0.119181 0.297238 -0.811582 0.818628 -0.062500 1 0 0 0 0 0 3 785205
-0.002297 0.000812 0.119181 0.297224 -0.811568 0.818627 -0.062500 1 0 0 0 0 0 3 786223
-0.002297 0.000812 0.119181 0.297237 -0.811581 0.818627 -0.062500 1 0 0 0 0 0 3 787205
-0.002297 0.000812 0.119181 0.297235 -0.811571 0.818640 -0.062500 1 0 0 0 0 0 3 788214
-0.002297 0.000812 0.119181 0.297236 -0.811569 0.818622 -0.062500 1 0 0 0 0 0 3 789205
-0.002297 0.000812 0.119181 0.297239 -0.811581 0.818627 -0.062500 1 0 0 0 0 0 3 790228
-0.002297 0.000812 0.119181 0.297228 -0.811579 0.818634 -0.062500 1 0 0 0 0 0 3 791206
-0.002297 0.000812 0.119181 0.297235 -0.811570 0.818621 -0.062500 1 0 0 0 0 0 3 792209
-0.002302 0.000829 0.119171 0.369875 -1.061192 0.969340 -0.062500 1 0 0 0 0 0 3 793197
-0.002305 0.000838 0.119167 0.346834 -0.977748 0.895564 -0.062500 1 0 0 0 0 0 3 794233
-0.002306 0.000843 0.119166 0.328592 -0.915005 0.857417 -0.062500 1 0 0 0 0 0 3 795219
-0.002307 0.000845 0.119165 0.318521 -0.881437 0.842957 -0.062500 1 0 0 0 0 0 3 796323
-0.002308 0.000846 0.119165 0.313292 -0.864422 0.837824 -0.062500 1 0 0 0 0 0 3 797225
-0.002308 0.000847 0.119165 0.310623 -0.855876 0.836047 -0.062500 1 0 0 0 0 0 3 798234
-0.002308 0.000847 0.119165 0.309268 -0.851601 0.835421 -0.062500 1 0 0 0 0 0 3 799224
-0.002308 0.000847 0.119165 0.308602 -0.849461 0.835206 -0.062500 1 0 0 0 0 0 3 800221
-0.002308 0.000847 0.119165 0.308254 -0.848392 0.835129 -0.062500 1 0 0 0 0 0 3 801223
-0.002308 0.000847 0.119165 0.308077 -0.847852 0.835099 -0.062500 1 0 0 0 0 0 3 802248
-0.002308 0.000847 0.119165 0.307981 -0.847580 0.835098 -0.062500 1 0 0 0 0 0 3 803223
-0.002308 0.000847 0.119165 0.307948 -0.847442 0.835096 -0.062500 1 0 0 0 0 0 3 804221
-0.002308 0.000847 0.119165 0.307933 -0.847389 0.835089 -0.062500 1 0 0 0 0 0 3 805222
-0.002308 0.000847 0.119165 0.307910 -0.847350 0.835093 -0.062500 1 0 0 0 0 0 3 806227
-0.002308 0.000847 0.119165 0.307913 -0.847327 0.835094 -0.062500 1 0 0 0 0 0 3 807228
-0.002308 0.000847 0.119165 0.307914 -0.847326 0.835094 -0.062500 1 0 0 0 0 0 3 808194
-0.002308 0.000847 0.119165 0.307911 -0.847314 0.835087 -0.062500 1 0 0 0 0 0 3 809228
-0.002308 0.000847 0.119165 0.307902 -0.847322 0.835100 -0.062500 1 0 0 0 0 0 3 810242
-0.002308 0.000847 0.119165 0.307910 -0.847315 0.835088 -0.062500 1 0 0 0 0 0 3 811221
-0.002308 0.000847 0.119165 0.307898 -0.847311 0.835093 -0.062500 1 0 0 0 0 0 3 812219
-0.002308 0.000847 0.119165 0.307909 -0.847313 0.835087 -0.062500 1 0 0 0 0 0 3 813220
-0.002308 0.000847 0.119165 0.307902 -0.847322 0.835100 -0.062500 1 0 0 0 0 0 3 814237
-0.002308 0.000847 0.119165 0.307909 -0.847315 0.835088 -0.062500 1 0 0 0 0 0 3 815285
-0.002308 0.000847 0.119165 0.307898 -0.847311 0.835093 -0.062500 1 0 0 0 0 0 3 816293
-0.002308 0.000847 0.119165 0.307909 -0.847313 0.835087 -0.062500 1 0 0 0 0 0 3 817285
-0.002308 0.000847 0.119165 0.307914 -0.847325 0.835093 -0.062500 1 0 0 0 0 0 3 818304
-0.002308 0.000847 0.119165 0.307899 -0.847312 0.835093 -0.062500 1 0 0 0 0 0 3 819286
-0.002308 0.000847 0.119165 0.307909 -0.847314 0.835087 -0.062500 1 0 0 0 0 0 3 820289
-0.002308 0.000847 0.119165 0.307901 -0.847322 0.835099 -0.062500 1 0 0 0 0 0 3 821287
-0.002308 0.000847 0.119165 0.307909 -0.847315 0.835088 -0.062500 1 0 0 0 0 0 3 822304
-0.002308 0.000847 0.119165 0.307910 -0.847314 0.835086 -0.062500 1 0 0 0 0 0 3 823292
-0.002308 0.000847 0.119165 0.307898 -0.847311 0.835092 -0.062500 1 0 0 0 0 0 3 824290
-0.002308 0.000847 0.119165 0.307912 -0.847325 0.835093 -0.062500 1 0 0 0 0 0 3 825290
-0.002308 0.000847 0.119165 0.307899 -0.847313 0.835093 -0.062500 1 0 0 0 0 0 3 826326
-0.002308 0.000847 0.119165 0.307909 -0.847314 0.835087 -0.062500 1 0 0 0 0 0 3 827289
-0.002308 0.000847 0.119165 0.307906 -0.847302 0.835099 -0.062500 1 0 0 0 0 0 3 828284
-0.002308 0.000847 0.119165 0.307910 -0.847312 0.835087 -0.062500 1 0 0 0 0 0 3 829287
-0.002308 0.000847 0.119165 0.307902 -0.847322 0.835099 -0.062500 1 0 0 0 0 0 3 830302
-0.002308 0.000847 0.119165 0.307910 -0.847315 0.835088 -0.062500 1 0 0 0 0 0 3 831287
-0.002308 0.000847 0.119165 0.307898 -0.847311 0.835093 -0.062500 1 0 0 0 0 0 3 832286
-0.002308 0.000847 0.119165 0.307912 -0.847325 0.835094 -0.062500 1 0 0 0 0 0 3 833292
-0.002308 0.000847 0.119165 0.307911 -0.847315 0.835087 -0.062500 1 0 0 0 0 0 3 834314
-0.002308 0.000847 0.119165 0.307899 -0.847311 0.835092 -0.062500 1 0 0 0 0 0 3 835292
-0.002308 0.000847 0.119165 0.307909 -0.847314 0.835087 -0.062500 1 0 0 0 0 0 3 836274
-0.002308 0.000847 0.119165 0.307902 -0.847322 0.835099 -0.062500 1 0 0 0 0 0 3 837287
-0.002308 0.000847 0.119165 0.307909 -0.847315 0.835088 -0.062500 1 0 0 0 0 0 3 838328
-0.002308 0.000847 0.119165 0.307898 -0.847311 0.835092 -0.062500 1 0 0 0 0 0 3 839288
-0.002308 0.000847 0.119165 0.307909 -0.847314 0.835087 -0.062500 1 0 0 0 0 0 3 840290
-0.002308 0.000847 0.119165 0.307901 -0.847323 0.835099 -0.062500 1 0 0 0 0 0 3 841296
-0.002308 0.000847 0.119165 0.307909 -0.847315 0.835087 -0.062500 1 0 0 0 0 0 3 842329
-0.002308 0.000847 0.119165 0.307906 -0.847302 0.835099 -0.062500 1 0 0 0 0 0 3 843288
-0.002308 0.000847 0.119165 0.307910 -0.847312 0.835088 -0.062500 1 0 0 0 0 0 3 844286
-0.002308 0.000847 0.119165 0.307902 -0.847322 0.835100 -0.062500 1 0 0 0 0 0 3 845289
-0.002308 0.000847 0.119165 0.307909 -0.847315 0.835088 -0.062500 1 0 0 0 0 0 3 846307
-0.002308 0.000847 0.119165 0.307910 -0.847314 0.835086 -0.062500 1 0 0 0 0 0 3 847289
-0.002308 0.000847 0.119165 0.307898 -0.847311 0.835092 -0.062500 1 0 0 0 0 0 3 848288
-0.002308 0.000847 0.119165 0.307912 -0.847325 0.835094 -0.062500 1 0 0 0 0 0 3 849270
-0.002308 0.000847 0.119165 0.307899 -0.847312 0.835093 -0.062500 1 0 0 0 0 0 3 850320
-0.002308 0.000847 0.119165 0.307909 -0.847314 0.835087 -0.062500 1 0 0 0 0 0 3 851270
-0.002308 0.000847 0.119165 0.307898 -0.847311 0.835092 -0.062500 1 0 0 0 0 0 3 852284
-0.002308 0.000847 0.119165 0.307912 -0.847325 0.835094 -0.062500 1 0 0 0 0 0 3 853268
-0.002308 0.000847 0.119165 0.307911 -0.847315 0.835087 -0.062500 1 0 0 0 0 0 3 854299
-0.002308 0.000847 0.119165 0.307898 -0.847311 0.835092 -0.062500 1 0 0 0 0 0 3 855269
-0.002308 0.000847 0.119165 0.307909 -0.847314 0.835086 -0.062500 1 0 0 0 0 0 3 856283
-0.002308 0.000847 0.119165 0.307910 -0.847314 0.835106 -0.062500 1 0 0 0 0 0 3 857267
-0.002308 0.000847 0.119165 0.307911 -0.847314 0.835088 -0.062500 1 0 0 0 0 0 3 858296
-0.002308 0.000847 0.119165 0.307899 -0.847311 0.835093 -0.062500 1 0 0 0 0 0 3 859283
-0.002308 0.000847 0.119165 0.307909 -0.847313 0.835087 -0.062500 1 0 0 0 0 0 3 860267
-0.002308 0.000847 0.119165 0.307902 -0.847322 0.835099 -0.062500 1 0 0 0 0 0 3 861280
-0.002308 0.000847 0.119165 0.307910 -0.847315 0.835088 -0.062500 1 0 0 0 0 0 3 862305
-0.002308 0.000847 0.119165 0.307898 -0.847311 0.835093 -0.062500 1 0 0 0 0 0 3 863212
-0.002308 0.000847 0.119165 0.307909 -0.847313 0.835087 -0.062500 1 0 0 0 0 0 3 864203
-0.002308 0.000847 0.119165 0.307901 -0.847322 0.835099 -0.062500 1 0 0 0 0 0 3 865212
-0.002308 0.000847 0.119165 0.307909 -0.847315 0.835088 -0.062500 1 0 0 0 0 0 3 866203
-0.002308 0.000847 0.119165 0.307910 -0.847314 0.835086 -0.062500 1 0 0 0 0 0 3 867212
-0.002308 0.000847 0.119165 0.307902 -0.847323 0.835099 -0.062500 1 0 0 0 0 0 3 868202
-0.002308 0.000847 0.119165 0.307909 -0.847315 0.835088 -0.062500 1 0 0 0 0 0 3 869211
-0.002308 0.000847 0.119165 0.307898 -0.847311 0.835093 -0.062500 1 0 0 0 0 0 3 870202
-0.002308 0.000847 0.119165 0.307909 -0.847314 0.835087 -0.062500 1 0 0 0 0 0 3 871212
-0.002308 0.000847 0.119165 0.307901 -0.847323 0.835099 -0.062500 1 0 0 0 0 0 3 872203
-0.002308 0.000847 0.119165 0.307909 -0.847315 0.835088 -0.062500 1 0 0 0 0 0 3 873211
-0.002308 0.000847 0.119165 0.307918 -0.847305 0.835093 -0.062500 1 0 0 0 0 0 3 874202
-0.002308 0.000847 0.119165 0.307900 -0.847310 0.835093 -0.062500 1 0 0 0 0 0 3 875212
-0.002308 0.000847 0.119165 0.307901 -0.847322 0.835100 -0.062500 1 0 0 0 0 0 3 876210
-0.002308 0.000847 0.119165 0.307909 -0.847315 0.835088 -0.062500 1 0 0 0 0 0 3 877216
-0.002308 0.000847 0.119165 0.307910 -0.847314 0.835086 -0.062500 1 0 0 0 0 0 3 878241
-0.002308 0.000847 0.119165 0.307898 -0.847311 0.835092 -0.062500 1 0 0 0 0 0 3 879203
-0.002308 0.000847 0.119165 0.307912 -0.847325 0.835094 -0.062500 1 0 0 0 0 0 3 880219
-0.002308 0.000847 0.119165 0.307899 -0.847312 0.835093 -0.062500 1 0 0 0 0 0 3 881225
-0.002308 0.000847 0.119165 0.307909 -0.847314 0.835087 -0.062500 1 0 0 0 0 0 3 882231
-0.002308 0.000847 0.119165 0.307898 -0.847311 0.835092 -0.062500 1 0 0 0 0 0 3 883222
-0.002308 0.000847 0.119165 0.307912 -0.847325 0.835094 -0.062500 1 0 0 0 0 0 3 884218
-0.002308 0.000847 0.119165 0.307911 -0.847315 0.835087 -0.062500 1 0 0 0 0 0 3 885218
-0.002313 0.000865 0.119154 0.380500 -1.096788 0.985923 -0.062500 1 0 0 0 0 0 3 886236
-0.002316 0.000874 0.119150 0.357494 -1.013413 0.912085 -0.062500 1 0 0 0 0 0 3 887220
-0.002317 0.000879 0.119149 0.339254 -0.950704 0.873910 -0.062500 1 0 0 0 0 0 3 888218
-0.002318 0.000881 0.119149 0.329179 -0.917161 0.859445 -0.062500 1 0 0 0 0 0 3 889220
-0.002318 0.000882 0.119149 0.323959 -0.900146 0.854312 -0.062500 1 0 0 0 0 0 3 890223
-0.002318 0.000882 0.119148 0.321292 -0.891603 0.852512 -0.062500 1 0 0 0 0 0 3 891223
-0.002318 0.000883 0.119148 0.319937 -0.887330 0.851901 -0.062500 1 0 0 0 0 0 3 892212
-0.002319 0.000883 0.119148 0.319268 -0.885179 0.851680 -0.062500 1 0 0 0 0 0 3 893218
-0.002319 0.000883 0.119148 0.318920 -0.884109 0.851602 -0.062500 1 0 0 0 0 0 3 894240
-0.002319 0.000883 0.119148 0.318754 -0.883571 0.851585 -0.062500 1 0 0 0 0 0 3 895290
-0.002319 0.000883 0.119148 0.318664 -0.883311 0.851573 -0.062500 1 0 0 0 0 0 3 896284
-0.002319 0.000883 0.119148 0.318621 -0.883172 0.851576 -0.062500 1 0 0 0 0 0 3 897291
-0.002319 0.000883 0.119148 0.318589 -0.883104 0.851568 -0.062500 1 0 0 0 0 0 3 898322
-0.002319 0.000883 0.119148 0.318591 -0.883081 0.851567 -0.062500 1 0 0 0 0 0 3 899288
-0.002319 0.000883 0.119148 0.318582 -0.883045 0.851566 -0.062500 1 0 0 0 0 0 3 900287
-0.002319 0.000883 0.119148 0.318581 -0.883042 0.851566 -0.062500 1 0 0 0 0 0 3 901286
-0.002319 0.000883 0.119148 0.318569 -0.883039 0.851572 -0.062500 1 0 0 0 0 0 3 902300
-0.002319 0.000883 0.119148 0.318580 -0.883042 0.851567 -0.062500 1 0 0 0 0 0 3 903296
-0.002319 0.000883 0.119148 0.318569 -0.883039 0.851572 -0.062500 1 0 0 0 0 0 3 904295
-0.002319 0.000883 0.119148 0.318580 -0.883042 0.851567 -0.062500 1 0 0 0 0 0 3 905286
-0.002319 0.000883 0.119148 0.318569 -0.883040 0.851573 -0.062500 1 0 0 0 0 0 3 906352
-0.002319 0.000883 0.119148 0.318580 -0.883043 0.851567 -0.062500 1 0 0 0 0 0 3 907267
-0.002319 0.000883 0.119148 0.318569 -0.883040 0.851573 -0.062500 1 0 0 0 0 0 3 908287
-0.002319 0.000883 0.119148 0.318580 -0.883043 0.851567 -0.062500 1 0 0 0 0 0 3 909287
-0.002319 0.000883 0.119148 0.318581 -0.883043 0.851566 -0.062500 1 0 0 0 0 0 3 910334
-0.002319 0.000883 0.119148 0.318569 -0.883041 0.851573 -0.062500 1 0 0 0 0 0 3 911286
-0.002319 0.000883 0.119148 0.318577 -0.883032 0.851560 -0.062500 1 0 0 0 0 0 3 912284
-0.002319 0.000883 0.119148 0.318569 -0.883039 0.851572 -0.062500 1 0 0 0 0 0 3 913287
-0.002319 0.000883 0.119148 0.318580 -0.883043 0.851567 -0.062500 1 0 0 0 0 0 3 914324
-0.002319 0.000883 0.119148 0.318569 -0.883041 0.851573 -0.062500 1 0 0 0 0 0 3 915286
-0.002319 0.000883 0.119148 0.318580 -0.883043 0.851567 -0.062500 1 0 0 0 0 0 3 916297
-0.002319 0.000883 0.119148 0.318569 -0.883041 0.851573 -0.062500 1 0 0 0 0 0 3 917277
-0.002319 0.000883 0.119148 0.318576 -0.883032 0.851560 -0.062500 1 0 0 0 0 0 3 918311
-0.002319 0.000883 0.119148 0.318568 -0.883039 0.851572 -0.062500 1 0 0 0 0 0 3 919271
-0.002319 0.000883 0.119148 0.318579 -0.883043 0.851567 -0.062500 1 0 0 0 0 0 3 920287
-0.002319 0.000883 0.119148 0.318581 -0.883044 0.851566 -0.062500 1 0 0 0 0 0 3 921297
-0.002319 0.000883 0.119148 0.318569 -0.883041 0.851572 -0.062500 1 0 0 0 0 0 3 922327
-0.002319 0.000883 0.119148 0.318580 -0.883044 0.851567 -0.062500 1 0 0 0 0 0 3 923296
-0.002319 0.000883 0.119148 0.318565 -0.883030 0.851565 -0.062500 1 0 0 0 0 0 3 924286
-0.002319 0.000883 0.119148 0.318579 -0.883042 0.851566 -0.062500 1 0 0 0 0 0 3 925289
-0.002319 0.000883 0.119148 0.318568 -0.883041 0.851572 -0.062500 1 0 0 0 0 0 3 926325
-0.002319 0.000883 0.119148 0.318579 -0.883044 0.851567 -0.062500 1 0 0 0 0 0 3 927287
-0.002319 0.000883 0.119148 0.318568 -0.883041 0.851572 -0.062500 1 0 0 0 0 0 3 928285
-0.002319 0.000883 0.119148 0.318579 -0.883044 0.851567 -0.062500 1 0 0 0 0 0 3 929284
-0.002319 0.000883 0.119148 0.318565 -0.883030 0.851565 -0.062500 1 0 0 0 0 0 3 930305
-0.002319 0.000883 0.119148 0.318587 -0.883033 0.851573 -0.062500 1 0 0 0 0 0 3 931271
-0.002319 0.000883 0.119148 0.318581 -0.883042 0.851567 -0.062500 1 0 0 0 0 0 3 932283
-0.002319 0.000883 0.119148 0.318569 -0.883041 0.851572 -0.062500 1 0 0 0 0 0 3 933266
-0.002319 0.000883 0.119148 0.318580 -0.883044 0.851567 -0.062500 1 0 0 0 0 0 3 934321
-0.002319 0.000883 0.119148 0.318569 -0.883041 0.851573 -0.062500 1 0 0 0 0 0 3 935268
-0.002319 0.000883 0.119148 0.318576 -0.883032 0.851560 -0.062500 1 0 0 0 0 0 3 936282
-0.002319 0.000883 0.119148 0.318568 -0.883040 0.851572 -0.062500 1 0 0 0 0 0 3 937277
-0.002319 0.000883 0.119148 0.318579 -0.883043 0.851567 -0.062500 1 0 0 0 0 0 3 938301
-0.002319 0.000883 0.119148 0.318568 -0.883041 0.851572 -0.062500 1 0 0 0 0 0 3 939390
-0.002319 0.000883 0.119148 0.318579 -0.883044 0.851567 -0.062500 1 0 0 0 0 0 3 940281
-0.002319 0.000883 0.119148 0.318581 -0.883044 0.851566 -0.062500 1 0 0 0 0 0 3 941265
-0.002319 0.000883 0.119148 0.318565 -0.883030 0.851565 -0.062500 1 0 0 0 0 0 3 942294
-0.002319 0.000883 0.119148 0.318579 -0.883042 0.851566 -0.062500 1 0 0 0 0 0 3 943284
-0.002319 0.000883 0.119148 0.318568 -0.883041 0.851572 -0.062500 1 0 0 0 0 0 3 944266
-0.002319 0.000883 0.119148 0.318579 -0.883044 0.851566 -0.062500 1 0 0 0 0 0 3 945282
-0.002319 0.000883 0.119148 0.318577 -0.883032 0.851579 -0.062500 1 0 0 0 0 0 3 946304
-0.002319 0.000883 0.119148 0.318577 -0.883031 0.851561 -0.062500 1 0 0 0 0 0 3 947209
-0.002319 0.000883 0.119148 0.318568 -0.883039 0.851572 -0.062500 1 0 0 0 0 0 3 948201
-0.002319 0.000883 0.119148 0.318579 -0.883043 0.851567 -0.062500 1 0 0 0 0 0 3 949209
-0.002319 0.000883 0.119148 0.318581 -0.883044 0.851566 -0.062500 1 0 0 0 0 0 3 950200
-0.002319 0.000883 0.119148 0.318569 -0.883041 0.851572 -0.062500 1 0 0 0 0 0 3 951209
-0.002319 0.000883 0.119148 0.318580 -0.883044 0.851567 -0.062500 1 0 0 0 0 0 3 952200
-0.002319 0.000883 0.119148 0.318569 -0.883041 0.851572 -0.062500 1 0 0 0 0 0 3 953210
-0.002319 0.000883 0.119148 0.318576 -0.883032 0.851560 -0.062500 1 0 0 0 0 0 3 954278
-0.002319 0.000883 0.119148 0.318568 -0.883040 0.851571 -0.062500 1 0 0 0 0 0 3 955336
-0.002319 0.000883 0.119148 0.318579 -0.883043 0.851566 -0.062500 1 0 0 0 0 0 3 956200
-0.002319 0.000883 0.119148 0.318568 -0.883041 0.851572 -0.062500 1 0 0 0 0 0 3 957334
-0.002324 0.000901 0.119138 0.391135 -1.132383 1.002520 -0.062500 1 0 0 0 0 0 3 958327
-0.002326 0.000910 0.119134 0.368136 -1.049051 0.928619 -0.062500 1 0 0 0 0 0 3 959325
-0.002328 0.000914 0.119133 0.349909 -0.986387 0.890416 -0.062500 1 0 0 0 0 0 3 960331
-0.002329 0.000917 0.119132 0.339840 -0.952861 0.875934 -0.062500 1 0 0 0 0 0 3 961215
-0.002329 0.000918 0.119132 0.334623 -0.935853 0.870792 -0.062500 1 0 0 0 0 0 3 962239
-0.002329 0.000918 0.119132 0.331956 -0.927314 0.869006 -0.062500 1 0 0 0 0 0 3 963326
-0.002329 0.000918 0.119132 0.330611 -0.923034 0.868382 -0.062500 1 0 0 0 0 0 3 964339
-0.002329 0.000919 0.119132 0.329922 -0.920888 0.868178 -0.062500 1 0 0 0 0 0 3 965333
-0.002329 0.000919 0.119132 0.329584 -0.919822 0.868095 -0.062500 1 0 0 0 0 0 3 966348
-0.002329 0.000919 0.119132 0.329411 -0.919294 0.868071 -0.062500 1 0 0 0 0 0 3 967343
-0.002329 0.000919 0.119132 0.329325 -0.919016 0.868057 -0.062500 1 0 0 0 0 0 3 968342
-0.002329 0.000919 0.119132 0.329285 -0.918886 0.868067 -0.062500 1 0 0 0 0 0 3 969342
-0.002329 0.000919 0.119132 0.329254 -0.918819 0.868060 -0.062500 1 0 0 0 0 0 3 970341
-0.002329 0.000919 0.119132 0.329261 -0.918775 0.868059 -0.062500 1 0 0 0 0 0 3 971340
-0.002329 0.000919 0.119132 0.329248 -0.918758 0.868059 -0.062500 1 0 0 0 0 0 3 972312
-0.002329 0.000919 0.119132 0.329247 -0.918757 0.868059 -0.062500 1 0 0 0 0 0 3 973340
-0.002329 0.000919 0.119132 0.329231 -0.918743 0.868058 -0.062500 1 0 0 0 0 0 3 974348
-0.002329 0.000919 0.119132 0.329245 -0.918755 0.868059 -0.062500 1 0 0 0 0 0 3 975218
-0.002329 0.000919 0.119132 0.329231 -0.918743 0.868058 -0.062500 1 0 0 0 0 0 3 976348
-0.002329 0.000919 0.119132 0.329245 -0.918756 0.868059 -0.062500 1 0 0 0 0 0 3 977342
-0.002329 0.000919 0.119132 0.329243 -0.918746 0.868052 -0.062500 1 0 0 0 0 0 3 978339
-0.002329 0.000919 0.119132 0.329231 -0.918742 0.868057 -0.062500 1 0 0 0 0 0 3 979338
-0.002329 0.000919 0.119132 0.329245 -0.918756 0.868058 -0.062500 1 0 0 0 0 0 3 980342
-0.002329 0.000919 0.119132 0.329231 -0.918743 0.868058 -0.062500 1 0 0 0 0 0 3 981311
-0.002329 0.000919 0.119132 0.329245 -0.918756 0.868059 -0.062500 1 0 0 0 0 0 3 982341
-0.002329 0.000919 0.119132 0.329231 -0.918743 0.868058 -0.062500 1 0 0 0 0 0 3 983342
-0.002329 0.000919 0.119132 0.329241 -0.918744 0.868052 -0.062500 1 0 0 0 0 0 3 984338
-0.002329 0.000919 0.119132 0.329234 -0.918753 0.868064 -0.062500 1 0 0 0 0 0 3 985341
-0.002329 0.000919 0.119132 0.329242 -0.918746 0.868052 -0.062500 1 0 0 0 0 0 3 986342
-0.002329 0.000919 0.119132 0.329234 -0.918753 0.868064 -0.062500 1 0 0 0 0 0 3 987341
-0.002329 0.000919 0.119132 0.329241 -0.918746 0.868052 -0.062500 1 0 0 0 0 0 3 988340
-0.002329 0.000919 0.119132 0.329234 -0.918754 0.868064 -0.062500 1 0 0 0 0 0 3 989341
-0.002329 0.000919 0.119132 0.329241 -0.918746 0.868052 -0.062500 1 0 0 0 0 0 3 990428
-0.002329 0.000919 0.119132 0.329242 -0.918745 0.868051 -0.062500 1 0 0 0 0 0 3 991416
-0.002329 0.000919 0.119132 0.329234 -0.918753 0.868064 -0.062500 1 0 0 0 0 0 3 992434
-0.002329 0.000919 0.119132 0.329241 -0.918746 0.868052 -0.062500 1 0 0 0 0 0 3 993406
-0.002329 0.000919 0.119132 0.329234 -0.918754 0.868064 -0.062500 1 0 0 0 0 0 3 994413
-0.002329 0.000919 0.119132 0.329241 -0.918746 0.868052 -0.062500 1 0 0 0 0 0 3 995385
-0.002329 0.000919 0.119132 0.329233 -0.918754 0.868064 -0.062500 1 0 0 0 0 0 3 996258
-0.002329 0.000919 0.119132 0.329241 -0.918746 0.868052 -0.062500 1 0 0 0 0 0 3 997382
-0.002329 0.000919 0.119132 0.329230 -0.918743 0.868057 -0.062500 1 0 0 0 0 0 3 998411
-0.002329 0.000919 0.119132 0.329252 -0.918747 0.868065 -0.062500 1 0 0 0 0 0 3 999383
-0.002329 0.000919 0.119132 0.329244 -0.918745 0.868052 -0.062500 1 0 0 0 0 0 4 378
-0.002329 0.000919 0.119132 0.329234 -0.918754 0.868064 -0.062500 1 0 0 0 0 0 4 1416
-0.002329 0.000919 0.119132 0.329242 -0.918746 0.868052 -0.062500 1 0 0 0 0 0 4 2414
-0.002329 0.000919 0.119132 0.329231 -0.918742 0.868057 -0.062500 1 0 0 0 0 0 4 3413
-0.002329 0.000919 0.119132 0.329245 -0.918756 0.868058 -0.062500 1 0 0 0 0 0 4 4411
-0.002329 0.000919 0.119132 0.329231 -0.918743 0.868058 -0.062500 1 0 0 0 0 0 4 5417
-0.002329 0.000919 0.119132 0.329244 -0.918756 0.868058 -0.062500 1 0 0 0 0 0 4 6417
-0.002329 0.000919 0.119132 0.329231 -0.918744 0.868058 -0.062500 1 0 0 0 0 0 4 7385
-0.002329 0.000919 0.119132 0.329241 -0.918745 0.868051 -0.062500 1 0 0 0 0 0 4 8259
-0.002329 0.000919 0.119132 0.329233 -0.918753 0.868064 -0.062500 1 0 0 0 0 0 4 9426
-0.002329 0.000919 0.119132 0.329241 -0.918746 0.868052 -0.062500 1 0 0 0 0 0 4 10386
-0.002329 0.000919 0.119132 0.329233 -0.918754 0.868064 -0.062500 1 0 0 0 0 0 4 11384
-0.002329 0.000919 0.119132 0.329241 -0.918746 0.868052 -0.062500 1 0 0 0 0 0 4 12256
-0.002329 0.000919 0.119132 0.329242 -0.918745 0.868051 -0.062500 1 0 0 0 0 0 4 13407
-0.002329 0.000919 0.119132 0.329242 -0.918745 0.868071 -0.062500 1 0 0 0 0 0 4 14410
-0.002329 0.000919 0.119132 0.329243 -0.918745 0.868053 -0.062500 1 0 0 0 0 0 4 15412
-0.002329 0.000919 0.119132 0.329234 -0.918753 0.868064 -0.062500 1 0 0 0 0 0 4 16405
-0.002329 0.000919 0.119132 0.329242 -0.918746 0.868052 -0.062500 1 0 0 0 0 0 4 17390
-0.002329 0.000919 0.119132 0.329230 -0.918742 0.868057 -0.062500 1 0 0 0 0 0 4 18407
-0.002329 0.000919 0.119132 0.329244 -0.918756 0.868058 -0.062500 1 0 0 0 0 0 4 19391
-0.002329 0.000919 0.119132 0.329243 -0.918746 0.868051 -0.062500 1 0 0 0 0 0 4 20391
-0.002329 0.000919 0.119132 0.329234 -0.918754 0.868064 -0.062500 1 0 0 0 0 0 4 21405
-0.002329 0.000919 0.119132 0.329242 -0.918746 0.868052 -0.062500 1 0 0 0 0 0 4 22389
-0.002329 0.000919 0.119132 0.329234 -0.918754 0.868064 -0.062500 1 0 0 0 0 0 4 23405
-0.002329 0.000919 0.119132 0.329241 -0.918746 0.868052 -0.062500 1 0 0 0 0 0 4 24389
-0.002329 0.000919 0.119132 0.329230 -0.918742 0.868057 -0.062500 1 0 0 0 0 0 4 25403
-0.002329 0.000919 0.119132 0.329244 -0.918756 0.868058 -0.062500 1 0 0 0 0 0 4 26403
-0.002329 0.000919 0.119132 0.329230 -0.918744 0.868058 -0.062500 1 0 0 0 0 0 4 27403
-0.002329 0.000919 0.119132 0.329244 -0.918756 0.868058 -0.062500 1 0 0 0 0 0 4 28389
-0.002329 0.000919 0.119132 0.329230 -0.918744 0.868058 -0.062500 1 0 0 0 0 0 4 29400
-0.002329 0.000919 0.119132 0.329249 -0.918736 0.868058 -0.062500 1 0 0 0 0 0 4 30391
-0.002329 0.000919 0.119132 0.329247 -0.918755 0.868058 -0.062500 1 0 0 0 0 0 4 31332
-0.002329 0.000919 0.119132 0.329231 -0.918743 0.868058 -0.062500 1 0 0 0 0 0 4 32322
-0.002329 0.000919 0.119132 0.329245 -0.918756 0.868058 -0.062500 1 0 0 0 0 0 4 33332
-0.002329 0.000919 0.119132 0.329231 -0.918743 0.868058 -0.062500 1 0 0 0 0 0 4 34333
-0.002329 0.000919 0.119132 0.329241 -0.918745 0.868051 -0.062500 1 0 0 0 0 0 4 35323
-0.002329 0.000919 0.119132 0.329234 -0.918753 0.868064 -0.062500 1 0 0 0 0 0 4 36329
-0.002329 0.000919 0.119132 0.329241 -0.918746 0.868052 -0.062500 1 0 0 0 0 0 4 37333
-0.002329 0.000919 0.119132 0.329233 -0.918754 0.868064 -0.062500 1 0 0 0 0 0 4 38324
-0.002329 0.000919 0.119132 0.329241 -0.918746 0.868052 -0.062500 1 0 0 0 0 0 4 39332
-0.002329 0.000919 0.119132 0.329233 -0.918754 0.868064 -0.062500 1 0 0 0 0 0 4 40322
-0.002329 0.000919 0.119132 0.329241 -0.918746 0.868052 -0.062500 1 0 0 0 0 0 4 41322
-0.002329 0.000919 0.119132 0.329242 -0.918745 0.868051 -0.062500 1 0 0 0 0 0 4 42333
-0.002329 0.000919 0.119132 0.329234 -0.918754 0.868064 -0.062500 1 0 0 0 0 0 4 43331
-0.002329 0.000919 0.119132 0.329241 -0.918746 0.868052 -0.062500 1 0 0 0 0 0 4 44331
-0.002329 0.000919 0.119132 0.329242 -0.918745 0.868071 -0.062500 1 0 0 0 0 0 4 45337
-0.002329 0.000919 0.119132 0.329243 -0.918745 0.868053 -0.062500 1 0 0 0 0 0 4 46327
-0.002329 0.000919 0.119132 0.329231 -0.918742 0.868057 -0.062500 1 0 0 0 0 0 4 47333
-0.002329 0.000919 0.119132 0.329244 -0.918756 0.868058 -0.062500 1 0 0 0 0 0 4 48338
-0.002329 0.000919 0.119132 0.329231 -0.918743 0.868058 -0.062500 1 0 0 0 0 0 4 49332
-0.002329 0.000919 0.119132 0.329244 -0.918756 0.868059 -0.062500 1 0 0 0 0 0 4 50348
-0.002329 0.000919 0.119132 0.329243 -0.918746 0.868052 -0.062500 1 0 0 0 0 0 4 51342
-0.002329 0.000919 0.119132 0.329231 -0.918742 0.868057 -0.062500 1 0 0 0 0 0 4 52339
-0.002329 0.000919 0.119132 0.329245 -0.918756 0.868058 -0.062500 1 0 0 0 0 0 4 53339
-0.002329 0.000919 0.119132 0.329231 -0.918743 0.868058 -0.062500 1 0 0 0 0 0 4 54342
-0.002329 0.000919 0.119132 0.329244 -0.918756 0.868058 -0.062500 1 0 0 0 0 0 4 55308
-0.002329 0.000919 0.119132 0.329231 -0.918744 0.868058 -0.062500 1 0 0 0 0 0 4 56339
-0.002329 0.000919 0.119132 0.329241 -0.918745 0.868051 -0.062500 1 0 0 0 0 0 4 57337
-0.002329 0.000919 0.119132 0.329233 -0.918754 0.868064 -0.062500 1 0 0 0 0 0 4 58334
-0.002329 0.000919 0.119132 0.329241 -0.918746 0.868052 -0.062500 1 0 0 0 0 0 4 59332
-0.002329 0.000919 0.119132 0.329233 -0.918754 0.868064 -0.062500 1 0 0 0 0 0 4 60343
-0.002329 0.000919 0.119132 0.329241 -0.918746 0.868052 -0.062500 1 0 0 0 0 0 4 61318
-0.002329 0.000919 0.119132 0.329254 -0.918748 0.868065 -0.062500 1 0 0 0 0 0 4 62339
-0.002329 0.000919 0.119132 0.329232 -0.918743 0.868059 -0.062500 1 0 0 0 0 0 4 63337
-0.002329 0.000919 0.119132 0.329241 -0.918745 0.868052 -0.062500 1 0 0 0 0 0 4 64329
-0.002329 0.000919 0.119132 0.329234 -0.918753 0.868064 -0.062500 1 0 0 0 0 0 4 65338
-0.002329 0.000919 0.119132 0.329242 -0.918746 0.868052 -0.062500 1 0 0 0 0 0 4 66339
-0.002329 0.000919 0.119132 0.329234 -0.918754 0.868064 -0.062500 1 0 0 0 0 0 4 67338
-0.002329 0.000919 0.119132 0.329241 -0.918746 0.868052 -0.062500 1 0 0 0 0 0 4 68336
-0.002329 0.000919 0.119132 0.329230 -0.918742 0.868057 -0.062500 1 0 0 0 0 0 4 69338
-0.002329 0.000919 0.119132 0.329244 -0.918756 0.868058 -0.062500 1 0 0 0 0 0 4 70339
-0.002329 0.000919 0.119132 0.329243 -0.918746 0.868051 -0.062500 1 0 0 0 0 0 4 71338
-0.002329 0.000919 0.119132 0.329234 -0.918754 0.868064 -0.062500 1 0 0 0 0 0 4 72335
-0.002329 0.000919 0.119132 0.329241 -0.918746 0.868052 -0.062500 1 0 0 0 0 0 4 73338
-0.002329 0.000919 0.119132 0.329230 -0.918742 0.868057 -0.062500 1 0 0 0 0 0 4 74325
-0.002329 0.000919 0.119132 0.329244 -0.918756 0.868058 -0.062500 1 0 0 0 0 0 4 75338
-0.002329 0.000919 0.119132 0.329230 -0.918744 0.868058 -0.062500 1 0 0 0 0 0 4 76336
-0.002329 0.000919 0.119132 0.329252 -0.918748 0.868065 -0.062500 1 0 0 0 0 0 4 77336
-0.002329 0.000919 0.119132 0.329232 -0.918742 0.868059 -0.062500 1 0 0 0 0 0 4 78338
-0.002329 0.000919 0.119132 0.329241 -0.918744 0.868052 -0.062500 1 0 0 0 0 0 4 79338
-0.002329 0.000919 0.119132 0.329234 -0.918753 0.868064 -0.062500 1 0 0 0 0 0 4 80338
-0.002329 0.000919 0.119132 0.329241 -0.918746 0.868052 -0.062500 1 0 0 0 0 0 4 81332
-0.002329 0.000919 0.119132 0.329246 -0.918756 0.868058 -0.062500 1 0 0 0 0 0 4 82309
-0.002329 0.000919 0.119132 0.329231 -0.918743 0.868058 -0.062500 1 0 0 0 0 0 4 83336
-0.002329 0.000919 0.119132 0.329245 -0.918756 0.868058 -0.062500 1 0 0 0 0 0 4 84339
-0.002329 0.000919 0.119132 0.329231 -0.918744 0.868058 -0.062500 1 0 0 0 0 0 4 85328
-0.002329 0.000919 0.119132 0.329241 -0.918745 0.868051 -0.062500 1 0 0 0 0 0 4 86335
-0.002329 0.000919 0.119132 0.329233 -0.918754 0.868064 -0.062500 1 0 0 0 0 0 4 87334
-0.002329 0.000919 0.119132 0.329241 -0.918746 0.868052 -0.062500 1 0 0 0 0 0 4 88338
-0.002329 0.000919 0.119132 0.329233 -0.918754 0.868064 -0.062500 1 0 0 0 0 0 4 89335
-0.002329 0.000919 0.119132 0.329241 -0.918746 0.868052 -0.062500 1 0 0 0 0 0 4 90342
-0.002329 0.000919 0.119132 0.329230 -0.918742 0.868057 -0.062500 1 0 0 0 0 0 4 91338
-0.002329 0.000919 0.119132 0.329252 -0.918747 0.868065 -0.062500 1 0 0 0 0 0 4 92336
-0.002329 0.000919 0.119132 0.329244 -0.918745 0.868052 -0.062500 1 0 0 0 0 0 4 93335
-0.002329 0.000919 0.119132 0.329234 -0.918753 0.868064 -0.062500 1 0 0 0 0 0 4 94336
-0.002329 0.000919 0.119132 0.329242 -0.918746 0.868052 -0.062500 1 0 0 0 0 0 4 95335
-0.002329 0.000919 0.119132 0.329230 -0.918742 0.868057 -0.062500 1 0 0 0 0 0 4 96335
-0.002329 0.000919 0.119132 0.329244 -0.918756 0.868058 -0.062500 1 0 0 0 0 0 4 97332
-0.002329 0.000919 0.119132 0.329231 -0.918743 0.868058 -0.062500 1 0 0 0 0 0 4 98322
-0.002329 0.000919 0.119132 0.329244 -0.918756 0.868058 -0.062500 1 0 0 0 0 0 4 99329
-0.002329 0.000919 0.119132 0.329243 -0.918746 0.868052 -0.062500 1 0 0 0 0 0 4 100321
-0.002329 0.000919 0.119132 0.329234 -0.918754 0.868064 -0.062500 1 0 0 0 0 0 4 101329
-0.002329 0.000919 0.119132 0.329242 -0.918746 0.868052 -0.062500 1 0 0 0 0 0 4 102320
-0.002329 0.000919 0.119132 0.329230 -0.918742 0.868057 -0.062500 1 0 0 0 0 0 4 103330
-0.002329 0.000919 0.119132 0.329244 -0.918756 0.868058 -0.062500 1 0 0 0 0 0 4 104320
-0.002329 0.000919 0.119132 0.329230 -0.918744 0.868058 -0.062500 1 0 0 0 0 0 4 105329
-0.002329 0.000919 0.119132 0.329244 -0.918757 0.868058 -0.062500 1 0 0 0 0 0 4 106321
-0.002329 0.000919 0.119132 0.329230 -0.918744 0.868058 -0.062500 1 0 0 0 0 0 4 107329
-0.002329 0.000919 0.119132 0.329241 -0.918745 0.868051 -0.062500 1 0 0 0 0 0 4 108320
-0.002329 0.000919 0.119132 0.329241 -0.918745 0.868071 -0.062500 1 0 0 0 0 0 4 109330
-0.002329 0.000919 0.119132 0.329242 -0.918745 0.868053 -0.062500 1 0 0 0 0 0 4 110329
-0.002329 0.000919 0.119132 0.329246 -0.918756 0.868058 -0.062500 1 0 0 0 0 0 4 111320
-0.002329 0.000919 0.119132 0.329231 -0.918743 0.868058 -0.062500 1 0 0 0 0 0 4 112328
-0.002329 0.000919 0.119132 0.329241 -0.918745 0.868051 -0.062500 1 0 0 0 0 0 4 113320
-0.002329 0.000919 0.119132 0.329234 -0.918753 0.868064 -0.062500 1 0 0 0 0 0 4 114329
-0.002329 0.000919 0.119132 0.329242 -0.918746 0.868052 -0.062500 1 0 0 0 0 0 4 115324
-0.002329 0.000919 0.119132 0.329234 -0.918754 0.868064 -0.062500 1 0 0 0 0 0 4 116335
-0.002329 0.000919 0.119132 0.329241 -0.918746 0.868052 -0.062500 1 0 0 0 0 0 4 117321
-0.002329 0.000919 0.119132 0.329230 -0.918742 0.868057 -0.062500 1 0 0 0 0 0 4 118329
-0.002329 0.000919 0.119132 0.329244 -0.918756 0.868058 -0.062500 1 0 0 0 0 0 4 119342
-0.002329 0.000919 0.119132 0.329230 -0.918743 0.868058 -0.062500 1 0 0 0 0 0 4 120315
-0.002329 0.000919 0.119132 0.329244 -0.918756 0.868058 -0.062500 1 0 0 0 0 0 4 121343
-0.002329 0.000919 0.119132 0.329242 -0.918747 0.868051 -0.062500 1 0 0 0 0 0 4 122310
-0.002329 0.000919 0.119132 0.329242 -0.918745 0.868071 -0.062500 1 0 0 0 0 0 4 123337
-0.002329 0.000919 0.119132 0.329243 -0.918745 0.868053 -0.062500 1 0 0 0 0 0 4 124336
-0.002329 0.000919 0.119132 0.329231 -0.918742 0.868057 -0.062500 1 0 0 0 0 0 4 125333
-0.002329 0.000919 0.119132 0.329245 -0.918756 0.868058 -0.062500 1 0 0 0 0 0 4 126338
-0.002329 0.000919 0.119132 0.329231 -0.918743 0.868058 -0.062500 1 0 0 0 0 0 4 127334
-0.002329 0.000919 0.119132 0.329241 -0.918744 0.868051 -0.062500 1 0 0 0 0 0 4 128336
-0.002329 0.000919 0.119132 0.329233 -0.918753 0.868064 -0.062500 1 0 0 0 0 0 4 129337
-0.002329 0.000919 0.119132 0.329241 -0.918746 0.868052 -0.062500 1 0 0 0 0 0 4 130337
-0.002329 0.000919 0.119132 0.329233 -0.918753 0.868064 -0.062500 1 0 0 0 0 0 4 131339
-0.002329 0.000919 0.119132 0.329241 -0.918746 0.868052 -0.062500 1 0 0 0 0 0 4 132341
-0.002329 0.000919 0.119132 0.329246 -0.918757 0.868058 -0.062500 1 0 0 0 0 0 4 133337
-0.002329 0.000919 0.119132 0.329231 -0.918744 0.868058 -0.062500 1 0 0 0 0 0 4 134337
-0.002329 0.000919 0.119132 0.329241 -0.918745 0.868051 -0.062500 1 0 0 0 0 0 4 135337
-0.002329 0.000919 0.119132 0.329233 -0.918754 0.868064 -0.062500 1 0 0 0 0 0 4 136335
-0.002329 0.000919 0.119132 0.329241 -0.918746 0.868052 -0.062500 1 0 0 0 0 0 4 137337
-0.002329 0.000919 0.119132 0.329233 -0.918754 0.868064 -0.062500 1 0 0 0 0 0 4 138336
-0.002329 0.000919 0.119132 0.329241 -0.918746 0.868052 -0.062500 1 0 0 0 0 0 4 139335
-0.002329 0.000919 0.119132 0.329241 -0.918745 0.868071 -0.062500 1 0 0 0 0 0 4 140334
-0.002329 0.000919 0.119132 0.329242 -0.918745 0.868053 -0.062500 1 0 0 0 0 0 4 141336
-0.002329 0.000919 0.119132 0.329243 -0.918745 0.868051 -0.062500 1 0 0 0 0 0 4 142336
-0.002329 0.000919 0.119132 0.329234 -0.918753 0.868064 -0.062500 1 0 0 0 0 0 4 143336
-0.002329 0.000919 0.119132 0.329242 -0.918746 0.868052 -0.062500 1 0 0 0 0 0 4 144336
-0.002329 0.000919 0.119132 0.329234 -0.918754 0.868064 -0.062500 1 0 0 0 0 0 4 145336
-0.002334 0.000937 0.119121 0.401751 -1.167947 1.019129 -0.062500 1 0 0 0 0 0 4 146306
-0.002337 0.000945 0.119117 -0.007400 -0.156601 0.945166 -0.062500 0 0 0 0 0 0 4 147336
-0.002338 0.000950 0.119116 -0.026998 -0.089478 0.906935 -0.062500 0 0 0 0 0 0 4 148334
-0.002339 0.000952 0.119116 -0.037752 -0.053727 0.892450 -0.062500 0 0 0 0 0 0 4 149335
-0.002340 0.000953 0.119116 -0.043343 -0.035599 0.887292 -0.062500 0 0 0 0 0 0 4 150336
-0.002340 0.000954 0.119115 -0.046181 -0.026493 0.885508 -0.062500 0 0 0 0 0 0 4 151335
-0.002359 0.000959 0.119125 0.200634 -0.084997 0.747516 -0.062500 0 0 0 0 0 0 4 152334
-0.002368 0.000961 0.119129 0.101027 -0.059014 0.814655 -0.062500 0 0 0 0 0 0 4 153335
-0.002378 0.000980 0.119119 0.097107 -0.272277 1.000559 -0.062500 0 0 0 0 0 0 4 154336
-0.002402 0.000994 0.119125 0.278505 -0.229037 0.802428 -0.062500 0 0 0 0 0 0 4 155336
-0.002406 0.001032 0.119128 0.043694 -0.542304 0.838501 -0.062500 0 0 0 0 0 0 4 156323
-0.002427 0.001056 0.119138 0.236248 -0.382147 0.722230 -0.062500 0 0 0 0 0 0 4 157329
-0.002442 0.001086 0.119131 0.184046 -0.440181 0.948945 -0.062500 0 0 0 0 0 0 4 158339
-0.002455 0.001118 0.119117 0.145827 -0.485166 1.063922 -0.062500 0 0 0 0 0 0 4 159337
-0.002481 0.001139 0.119123 0.303815 -0.336887 0.828594 -0.062500 0 0 0 0 0 0 4 160335
-0.002499 0.001167 0.119114 0.220602 -0.417234 0.999613 -0.062500 0 0 0 0 0 0 4 161333
-0.002527 0.001186 0.119120 0.342316 -0.301199 0.805244 -0.062500 0 0 0 0 0 0 4 162336
-0.002546 0.001213 0.119112 0.239711 -0.398994 0.992625 -0.062500 0 0 0 0 0 0 4 163335
-0.002574 0.001231 0.119118 0.352375 -0.295933 0.804137 -0.062500 0 0 0 0 0 0 4 164327
-0.002581 0.001271 0.119120 0.080261 -0.575981 0.844791 -0.062500 0 0 0 0 0 0 4 165331
-0.002584 0.001291 0.119121 0.010364 -0.340925 0.866259 -0.062500 0 0 0 0 0 0 4 166337
-0.002610 0.001324 0.119120 0.293741 -0.475138 0.890493 -0.062500 0 0 0 0 0 0 4 167316
-0.002615 0.001371 0.119120 0.057769 -0.686722 0.889514 -0.062500 0 0 0 0 0 0 4 168328
-0.002636 0.001400 0.119129 0.244949 -0.457402 0.748549 -0.062500 0 0 0 0 0 0 4 169320
-0.002671 0.001436 0.119131 0.434611 -0.538781 0.829808 -0.062500 0 0 0 0 0 0 4 170327
-0.002688 0.001454 0.119132 0.227999 -0.310656 0.855306 -0.062500 0 0 0 0 0 0 4 171319
-0.002708 0.001499 0.119141 0.241338 -0.633870 0.732475 -0.062500 0 0 0 0 0 0 4 172327
-0.002718 0.001521 0.119145 0.111435 -0.373440 0.799786 -0.062500 0 0 0 0 0 0 4 173318
-0.002747 0.001555 0.119145 0.345828 -0.489964 0.851531 -0.062500 0 0 0 0 0 0 4 174328
-0.002762 0.001572 0.119145 0.181278 -0.284394 0.855915 -0.062500 0 0 0 0 0 0 4 175318
-0.002780 0.001616 0.119154 0.216996 -0.625970 0.725642 -0.062500 0 0 0 0 0 0 4 176313
-0.002790 0.001638 0.119157 0.098549 -0.371348 0.789495 -0.062500 0 0 0 0 0 0 4 177327
-0.002794 0.001649 0.119158 0.026464 -0.202121 0.822282 -0.062500 0 0 0 0 0 0 4 178318
-0.002820 0.001677 0.119157 0.301754 -0.401959 0.853186 -0.062500 0 0 0 0 0 0 4 179328
-0.002834 0.001691 0.119157 0.158535 -0.241936 0.848678 -0.062500 0 0 0 0 0 0 4 180318
-0.002864 0.001720 0.119155 0.371171 -0.421773 0.864325 -0.062500 0 0 0 0 0 0 4 181326
-0.002867 0.001748 0.119165 0.029137 -0.429350 0.705801 -0.062500 0 0 0 0 0 0 4 182319
-0.002892 0.001784 0.119167 0.288522 -0.533790 0.792327 -0.062500 0 0 0 0 0 0 4 183327
-0.002905 0.001802 0.119168 0.150047 -0.308286 0.818565 -0.062500 0 0 0 0 0 0 4 184316
-0.002916 0.001829 0.119157 0.120426 -0.396942 0.981426 -0.062500 0 0 0 0 0 0 4 185327
-0.002941 0.001847 0.119163 0.291274 -0.292473 0.774216 -0.062500 0 0 0 0 0 0 4 186326
-0.002958 0.001873 0.119154 0.212752 -0.393754 0.956588 -0.062500 0 0 0 0 0 0 4 187339
-0.002986 0.001891 0.119161 0.334913 -0.295127 0.766173 -0.062500 0 0 0 0 0 0 4 188322
-0.002992 0.001932 0.119163 0.070106 -0.575684 0.807319 -0.062500 0 0 0 0 0 0 4 189325
-0.002995 0.001952 0.119163 0.002543 -0.341957 0.826169 -0.062500 0 0 0 0 0 0 4 190337
-0.003021 0.001984 0.119162 0.288139 -0.475782 0.853608 -0.062500 0 0 0 0 0 0 4 191480
-0.003034 0.002000 0.119161 0.150618 -0.279913 0.846097 -0.062500 0 0 0 0 0 0 4 192338
-0.003064 0.002030 0.119160 0.366305 -0.443559 0.862598 -0.062500 0 0 0 0 0 0 4 193327
-0.003079 0.002045 0.119159 0.190179 -0.263726 0.850807 -0.062500 0 0 0 0 0 0 4 194337
-0.003106 0.002057 0.119168 0.320295 -0.207046 0.710926 -0.062500 0 0 0 0 0 0 4 195333
-0.003124 0.002081 0.119161 0.224765 -0.350003 0.929486 -0.062500 0 0 0 0 0 0 4 196332
-0.003153 0.002097 0.119167 0.344623 -0.271308 0.752943 -0.062500 0 0 0 0 0 0 4 197333
-0.003172 0.002123 0.119159 0.237928 -0.384343 0.947103 -0.062500 0 0 0 0 0 0 4 198334
-0.003188 0.002154 0.119176 0.187885 -0.465282 0.613123 -0.062500 0 0 0 0 0 0 4 199334
-0.003200 0.002187 0.119171 0.135757 -0.501299 0.876217 -0.062500 0 0 0 0 0 0 4 200341
-0.003226 0.002209 0.119178 0.295596 -0.349683 0.726314 -0.062500 0 0 0 0 0 0 4 201333
-0.003263 0.002241 0.119179 0.457491 -0.483891 0.797624 -0.062500 0 0 0 0 0 0 4 202341
-0.003281 0.002258 0.119180 0.234865 -0.285026 0.813682 -0.062500 0 0 0 0 0 0 4 203334
-0.003314 0.002288 0.119178 0.406223 -0.446599 0.841209 -0.062500 0 0 0 0 0 0 4 204333
-0.003323 0.002334 0.119177 0.108787 -0.672951 0.839961 -0.062500 0 0 0 0 0 0 4 205334
-0.003347 0.002362 0.119186 0.269702 -0.451622 0.697877 -0.062500 0 0 0 0 0 0 4 206332
-0.003364 0.002393 0.119178 0.196304 -0.475419 0.914994 -0.062500 0 0 0 0 0 0 4 207331
-0.003391 0.002414 0.119185 0.329395 -0.334739 0.737986 -0.062500 0 0 0 0 0 0 4 208331
-0.003410 0.002441 0.119176 0.219629 -0.419905 0.932030 -0.062500 0 0 0 0 0 0 4 209331
-0.003443 0.002477 0.119171 0.402627 -0.536588 0.902651 -0.062500 0 0 0 0 0 0 4 210337
-0.003460 0.002495 0.119169 0.203710 -0.314993 0.860214 -0.062500 0 0 0 0 0 0 4 211327
-0.003493 0.002526 0.119167 0.387790 -0.462959 0.866823 -0.062500 0 0 0 0 0 0 4 212305
-0.003521 0.002578 0.119175 0.348256 -0.742716 0.725736 -0.062500 0 0 0 0 0 0 4 213332
-0.003534 0.002603 0.119177 0.162036 -0.435351 0.777338 -0.062500 0 0 0 0 0 0 4 214334
-0.003565 0.002638 0.119177 0.366636 -0.524436 0.830462 -0.062500 0 0 0 0 0 0 4 215334
-0.003581 0.002656 0.119176 0.186153 -0.306790 0.828735 -0.062500 0 0 0 0 0 0 4 216335
-0.003613 0.002687 0.119174 0.380793 -0.458487 0.851832 -0.062500 0 0 0 0 0 0 4 217332
-0.003634 0.002719 0.119162 0.247509 -0.504855 0.995762 -0.062500 0 0 0 0 0 0 4 218334
-0.003663 0.002741 0.119168 0.349731 -0.357165 0.780452 -0.062500 0 0 0 0 0 0 4 219331
-0.003690 0.002787 0.119178 0.318585 -0.668437 0.681315 -0.062500 0 0 0 0 0 0 4 220333
-0.003708 0.002827 0.119170 0.207080 -0.623240 0.915671 -0.062500 0 0 0 0 0 0 4 221333
-0.003736 0.002852 0.119177 0.329154 -0.416644 0.744992 -0.062500 0 0 0 0 0 0 4 222334
-0.003755 0.002882 0.119168 0.221364 -0.459026 0.941258 -0.062500 0 0 0 0 0 0 4 223333
-0.003769 0.002915 0.119153 0.153514 -0.496638 1.045187 -0.062500 0 0 0 0 0 0 4 224332
-0.003801 0.002953 0.119146 0.368009 -0.578023 0.964453 -0.062500 0 0 0 0 0 0 4 225332
-0.003822 0.002989 0.119133 0.253132 -0.561523 1.057520 -0.062500 0 0 0 0 0 0 4 226324
-0.003852 0.003013 0.119137 0.345265 -0.389327 0.823094 -0.062500 0 0 0 0 0 0 4 227322
-0.003872 0.003041 0.119127 0.225602 -0.446528 0.995820 -0.062500 0 0 0 0 0 0 4 228327
-0.003893 0.003092 0.119132 0.236499 -0.731816 0.814224 -0.062500 0 0 0 0 0 0 4 229334
-0.003909 0.003134 0.119123 0.160836 -0.657659 0.997092 -0.062500 0 0 0 0 0 0 4 230334
-0.003936 0.003160 0.119129 0.302653 -0.436119 0.806269 -0.062500 0 0 0 0 0 0 4 231333
-0.003954 0.003190 0.119119 0.203539 -0.469389 0.995425 -0.062500 0 0 0 0 0 0 4 232331
-0.003988 0.003228 0.119114 0.394598 -0.563329 0.967209 -0.062500 0 0 0 0 0 0 4 233332
-0.004005 0.003246 0.119112 0.196701 -0.331633 0.920498 -0.062500 0 0 0 0 0 0 4 234305
-0.004037 0.003278 0.119109 0.381522 -0.473042 0.930402 -0.062500 0 0 0 0 0 0 4 235332
-0.004058 0.003310 0.119097 0.239498 -0.513916 1.068229 -0.062500 0 0 0 0 0 0 4 236330
-0.004093 0.003349 0.119090 0.404652 -0.590284 1.010582 -0.062500 0 0 0 0 0 0 4 237333
-0.004098 0.003382 0.119099 0.031637 -0.528197 0.804862 -0.062500 0 0 0 0 0 0 4 238367
-0.004125 0.003421 0.119099 0.280989 -0.591783 0.882949 -0.062500 0 0 0 0 0 0 4 239384
-0.004143 0.003457 0.119088 0.196837 -0.572235 1.056377 -0.062500 0 0 0 0 0 0 4 240398
-0.004176 0.003497 0.119082 0.386529 -0.619943 1.012781 -0.062500 0 0 0 0 0 0 4 241384
-0.004198 0.003535 0.119068 0.253612 -0.587765 1.118432 -0.062500 0 0 0 0 0 0 4 242399
-0.004228 0.003558 0.119073 0.352140 -0.404102 0.888390 -0.062500 0 0 0 0 0 0 4 243396
-0.004248 0.003587 0.119063 0.227773 -0.455714 1.062763 -0.062500 0 0 0 0 0 0 4 244383
-0.004283 0.003624 0.119057 0.396603 -0.566842 1.030830 -0.062500 0 0 0 0 0 0 4 245398
-0.004305 0.003659 0.119043 0.255963 -0.564468 1.141239 -0.062500 0 0 0 0 0 0 4 246398
-0.004335 0.003682 0.119048 0.351225 -0.396479 0.913008 -0.062500 0 0 0 0 0 0 4 247316
-0.004355 0.003711 0.119038 0.224728 -0.455406 1.088007 -0.062500 0 0 0 0 0 0 4 248325
-0.004390 0.003747 0.119032 0.397544 -0.562498 1.056831 -0.062500 0 0 0 0 0 0 4 249316
-0.004412 0.003782 0.119018 0.256264 -0.561896 1.167119 -0.062500 0 0 0 0 0 0 4 250326
-0.004443 0.003805 0.119023 0.351725 -0.395359 0.938899 -0.062500 0 0 0 0 0 0 4 251315
-0.004463 0.003833 0.119013 0.234945 -0.456361 1.113864 -0.062500 0 0 0 0 0 0 4 252324
-0.004484 0.003883 0.119017 0.235536 -0.754236 0.936886 -0.062500 0 0 0 0 0 0 4 253325
-0.004500 0.003925 0.119007 0.156966 -0.679632 1.118477 -0.062500 0 0 0 0 0 0 4 254316
-0.004527 0.003951 0.119013 0.300284 -0.461376 0.927255 -0.062500 0 0 0 0 0 0 4 255325
-0.004546 0.003981 0.119003 0.198964 -0.492904 1.116298 -0.062500 0 0 0 0 0 0 4 256315
-0.004579 0.004018 0.118997 0.385329 -0.586605 1.091165 -0.062500 0 0 0 0 0 0 4 257326
-0.004596 0.004037 0.118995 0.187538 -0.356688 1.040556 -0.062500 0 0 0 0 0 0 4 258316
-0.004629 0.004068 0.118992 0.385412 -0.497621 1.054202 -0.062500 0 0 0 0 0 0 4 259324
-0.004650 0.004100 0.118979 0.255566 -0.532128 1.191366 -0.062500 0 0 0 0 0 0 4 260316
-0.004680 0.004122 0.118984 0.358907 -0.386664 0.973806 -0.062500 0 0 0 0 0 0 4 261324
-0.004700 0.004149 0.118974 0.230407 -0.467234 1.152569 -0.062500 0 0 0 0 0 0 4 262319
-0.004734 0.004185 0.118968 0.405522 -0.579703 1.124523 -0.062500 0 0 0 0 0 0 4 263324
-0.004751 0.004203 0.118965 0.201978 -0.359509 1.071738 -0.062500 0 0 0 0 0 0 4 264334
-0.004784 0.004234 0.118962 0.384028 -0.504459 1.085805 -0.062500 0 0 0 0 0 0 4 265310
-0.004806 0.004266 0.118949 0.263590 -0.535009 1.222619 -0.062500 0 0 0 0 0 0 4 266324
-0.004836 0.004288 0.118954 0.366759 -0.391318 1.005057 -0.062500 0 0 0 0 0 0 4 267337
-0.004856 0.004315 0.118944 0.241922 -0.460002 1.183732 -0.062500 0 0 0 0 0 0 4 268325
-0.004890 0.004351 0.118937 0.417031 -0.572688 1.156419 -0.062500 0 0 0 0 0 0 4 269332
-0.004926 0.004373 0.118944 0.465623 -0.427401 0.977384 -0.062500 0 0 0 0 0 0 4 270334
-0.004949 0.004402 0.118935 0.293022 -0.484128 1.178920 -0.062500 0 0 0 0 0 0 4 271333
-0.004980 0.004421 0.118940 0.380706 -0.369605 0.997258 -0.062500 0 0 0 0 0 0 4 272312
-0.005001 0.004447 0.118931 0.248444 -0.454570 1.189645 -0.062500 0 0 0 0 0 0 4 273303
-0.005011 0.004461 0.118927 0.106506 -0.293153 1.128954 -0.062500 0 0 0 0 0 0 4 274303
-0.005040 0.004489 0.118923 0.346693 -0.461920 1.134038 -0.062500 0 0 0 0 0 0 4 275301
-0.005060 0.004520 0.118910 0.242254 -0.516471 1.266047 -0.062500 0 0 0 0 0 0 4 276330
-0.005089 0.004541 0.118915 0.360328 -0.382924 1.046980 -0.062500 0 0 0 0 0 0 4 277333
-0.005128 0.004573 0.118913 0.497428 -0.528421 1.100468 -0.062500 0 0 0 0 0 0 4 278338
-0.005148 0.004589 0.118913 0.259051 -0.334307 1.095097 -0.062500 0 0 0 0 0 0 4 279338
-0.005181 0.004619 0.118910 0.423244 -0.493444 1.130744 -0.062500 0 0 0 0 0 0 4 280331
-0.005203 0.004650 0.118897 0.282016 -0.537145 1.274014 -0.062500 0 0 0 0 0 0 4 281330
-0.005234 0.004671 0.118901 0.382338 -0.398860 1.059117 -0.062500 0 0 0 0 0 0 4 282333
-0.005254 0.004699 0.118891 0.254911 -0.452818 1.238386 -0.062500 0 0 0 0 0 0 4 283331
-0.005264 0.004713 0.118887 0.115291 -0.284274 1.172193 -0.062500 0 0 0 0 0 0 4 284301
-0.005293 0.004741 0.118883 0.350315 -0.460478 1.177283 -0.062500 0 0 0 0 0 0 4 285331
-0.005308 0.004756 0.118882 0.184287 -0.292546 1.143571 -0.062500 0 0 0 0 0 0 4 286331
-0.005340 0.004784 0.118878 0.389778 -0.472530 1.169601 -0.062500 0 0 0 0 0 0 4 287331
-0.005355 0.004799 0.118877 0.205679 -0.302432 1.143836 -0.062500 0 0 0 0 0 0 4 288330
-0.005388 0.004828 0.118874 0.398750 -0.473291 1.173054 -0.062500 0 0 0 0 0 0 4 289330
-0.005404 0.004843 0.118872 0.210175 -0.302803 1.148099 -0.062500 0 0 0 0 0 0 4 290335
-0.005436 0.004871 0.118869 0.401020 -0.473364 1.177931 -0.062500 0 0 0 0 0 0 4 291330
-0.005476 0.004908 0.118865 0.522683 -0.566627 1.195344 -0.062500 0 0 0 0 0 0 4 292331
-0.005497 0.004926 0.118863 0.273849 -0.343220 1.162545 -0.062500 0 0 0 0 0 0 4 293321
-0.005531 0.004957 0.118860 0.431870 -0.484719 1.189881 -0.062500 0 0 0 0 0 0 4 294333
-0.005548 0.004972 0.118858 0.227324 -0.304932 1.163312 -0.062500 0 0 0 0 0 0 4 295331
-0.005581 0.005001 0.118855 0.409236 -0.467838 1.193576 -0.062500 0 0 0 0 0 0 4 296329
-0.005598 0.005016 0.118853 0.214979 -0.293775 1.167733 -0.062500 0 0 0 0 0 0 4 297330
-0.005630 0.005045 0.118850 0.403103 -0.462153 1.198615 -0.062500 0 0 0 0 0 0 4 298333
-0.005651 0.005077 0.118837 0.272873 -0.510025 1.338652 -0.062500 0 0 0 0 0 0 4 299331
-0.005681 0.005097 0.118841 0.380748 -0.375660 1.123199 -0.062500 0 0 0 0 0 0 4 300331
-0.005701 0.005125 0.118830 0.250186 -0.426451 1.301792 -0.062500 0 0 0 0 0 0 4 301300
-0.005731 0.005143 0.118835 0.366032 -0.321734 1.112343 -0.062500 0 0 0 0 0 0 4 302301
-0.005750 0.005169 0.118825 0.245256 -0.411959 1.301231 -0.062500 0 0 0 0 0 0 4 303319
-0.005780 0.005187 0.118830 0.364022 -0.316232 1.115579 -0.062500 0 0 0 0 0 0 4 304319
-0.005799 0.005213 0.118820 0.243659 -0.407224 1.305751 -0.062500 0 0 0 0 0 0 4 305323
-0.005828 0.005231 0.118825 0.363354 -0.313902 1.120640 -0.062500 0 0 0 0 0 0 4 306313
-0.005848 0.005256 0.118815 0.243232 -0.405913 1.310947 -0.062500 0 0 0 0 0 0 4 307301
-0.005882 0.005291 0.118808 0.423803 -0.531680 1.292701 -0.062500 0 0 0 0 0 0 4 308328
-0.005899 0.005308 0.118806 0.222592 -0.320883 1.235254 -0.062500 0 0 0 0 0 0 4 309332
-0.005932 0.005339 0.118802 0.402789 -0.448742 1.256006 -0.062500 0 0 0 0 0 0 4 310323
-0.005968 0.005359 0.118809 0.463497 -0.332171 1.103738 -0.062500 0 0 0 0 0 0 4 311325
-0.005990 0.005385 0.118800 0.293124 -0.406271 1.314524 -0.062500 0 0 0 0 0 0 4 312330
-0.006026 0.005420 0.118793 0.447363 -0.523099 1.304997 -0.062500 0 0 0 0 0 0 4 313330
-0.006044 0.005438 0.118791 0.232927 -0.308228 1.249737 -0.062500 0 0 0 0 0 0 4 314329
-0.006077 0.005469 0.118786 0.409847 -0.452931 1.272241 -0.062500 0 0 0 0 0 0 4 315325
-0.006114 0.005489 0.118794 0.467278 -0.333119 1.120311 -0.062500 0 0 0 0 0 0 4 316323
-0.006136 0.005515 0.118784 0.294761 -0.406321 1.330998 -0.062500 0 0 0 0 0 0 4 317313
-0.006167 0.005534 0.118789 0.386713 -0.286644 1.154504 -0.062500 0 0 0 0 0 0 4 318394
-0.006187 0.005559 0.118779 0.251977 -0.375583 1.347526 -0.062500 0 0 0 0 0 0 4 319381
-0.006217 0.005577 0.118784 0.366348 -0.281776 1.164074 -0.062500 0 0 0 0 0 0 4 320396
-0.006237 0.005603 0.118774 0.241780 -0.372095 1.354510 -0.062500 0 0 0 0 0 0 4 321378
-0.006266 0.005621 0.118779 0.361429 -0.280103 1.170235 -0.062500 0 0 0 0 0 0 4 322395
-0.006301 0.005634 0.118789 0.434604 -0.216655 1.073184 -0.062500 0 0 0 0 0 0 4 323379
-0.006322 0.005658 0.118780 0.275409 -0.336309 1.315530 -0.062500 0 0 0 0 0 0 4 324394
-0.006357 0.005691 0.118774 0.437516 -0.478653 1.319944 -0.062500 0 0 0 0 0 0 4 325378
-0.006375 0.005708 0.118772 0.227220 -0.277612 1.267531 -0.062500 0 0 0 0 0 0 4 326393
-0.006404 0.005721 0.118779 0.346882 -0.213429 1.124934 -0.062500 0 0 0 0 0 0 4 327394
-0.006442 0.005749 0.118778 0.485253 -0.380085 1.223535 -0.062500 0 0 0 0 0 0 4 328377
-0.006449 0.005777 0.118789 0.089009 -0.398402 1.080914 -0.062500 0 0 0 0 0 0 4 329393
-0.006476 0.005813 0.118788 0.316911 -0.495367 1.199512 -0.062500 0 0 0 0 0 0 4 330379
-0.006509 0.005835 0.118797 0.417602 -0.338422 1.092860 -0.062500 0 0 0 0 0 0 4 331321
-0.006526 0.005846 0.118800 0.208107 -0.174313 1.151200 -0.062500 0 0 0 0 0 0 4 332312
-0.006558 0.005873 0.118797 0.394308 -0.364700 1.231934 -0.062500 0 0 0 0 0 0 4 333322
-0.006594 0.005891 0.118805 0.459198 -0.271952 1.101048 -0.062500 0 0 0 0 0 0 4 334313
-0.006617 0.005917 0.118795 0.288511 -0.358856 1.318456 -0.062500 0 0 0 0 0 0 4 335321
-0.006648 0.005935 0.118800 0.385630 -0.265883 1.145291 -0.062500 0 0 0 0 0 0 4 336312
-0.006663 0.005944 0.118802 0.191343 -0.138987 1.169644 -0.062500 0 0 0 0 0 0 4 337320
-0.006695 0.005970 0.118799 0.387795 -0.329101 1.238415 -0.062500 0 0 0 0 0 0 4 338312
-0.006711 0.005983 0.118798 0.200935 -0.182575 1.220226 -0.062500 0 0 0 0 0 0 4 339321
-0.006739 0.005994 0.118806 0.334666 -0.146816 1.092359 -0.062500 0 0 0 0 0 0 4 340312
-0.006777 0.006021 0.118805 0.480114 -0.346471 1.197378 -0.062500 0 0 0 0 0 0 4 341322
-0.006796 0.006035 0.118804 0.248504 -0.191119 1.200370 -0.062500 0 0 0 0 0 0 4 342331
-0.006825 0.006046 0.118813 0.358180 -0.152690 1.081099 -0.062500 0 0 0 0 0 0 4 343325
-0.006864 0.006073 0.118812 0.491657 -0.350099 1.189451 -0.062500 0 0 0 0 0 0 4 344316
-0.006883 0.006087 0.118811 0.254086 -0.193781 1.193144 -0.062500 0 0 0 0 0 0 4 345320
-0.006912 0.006099 0.118820 0.361396 -0.153191 1.074421 -0.062500 0 0 0 0 0 0 4 346331
-0.006932 0.006121 0.118810 0.236493 -0.287035 1.299461 -0.062500 0 0 0 0 0 0 4 347313
-0.006961 0.006137 0.118815 0.360711 -0.221400 1.130116 -0.062500 0 0 0 0 0 0 4 348330
-0.006995 0.006150 0.118825 0.436407 -0.171498 1.038555 -0.062500 0 0 0 0 0 0 4 349301
-0.007017 0.006173 0.118817 0.279141 -0.275991 1.281711 -0.062500 0 0 0 0 0 0 4 350302
-0.007048 0.006189 0.118822 0.384122 -0.206593 1.119819 -0.062500 0 0 0 0 0 0 4 351327
-0.007063 0.006197 0.118824 0.192962 -0.091205 1.146593 -0.062500 0 0 0 0 0 0 4 352323
-0.007095 0.006223 0.118821 0.389895 -0.305299 1.218785 -0.062500 0 0 0 0 0 0 4 353300
-0.007111 0.006236 0.118819 0.203874 -0.162000 1.199574 -0.062500 0 0 0 0 0 0 4 354330
-0.007139 0.006247 0.118827 0.338960 -0.128125 1.072867 -0.062500 0 0 0 0 0 0 4 355328
-0.007172 0.006257 0.118838 0.426077 -0.112485 1.009116 -0.062500 0 0 0 0 0 0 4 356337
-0.007193 0.006279 0.118830 0.271256 -0.255986 1.263009 -0.062500 0 0 0 0 0 0 4 357330
-0.007223 0.006295 0.118835 0.380513 -0.196153 1.105435 -0.062500 0 0 0 0 0 0 4 358334
-0.007239 0.006302 0.118837 0.191024 -0.086988 1.133036 -0.062500 0 0 0 0 0 0 4 359329
-0.007266 0.006311 0.118846 0.330922 -0.088239 1.036110 -0.062500 0 0 0 0 0 0 4 360330
-0.007284 0.006332 0.118837 0.222073 -0.244381 1.269402 -0.062500 0 0 0 0 0 0 4 361328
-0.007313 0.006347 0.118842 0.356303 -0.191147 1.103999 -0.062500 0 0 0 0 0 0 4 362331
-0.007327 0.006355 0.118844 0.179101 -0.084078 1.128372 -0.062500 0 0 0 0 0 0 4 363307
-0.007359 0.006380 0.118840 0.383220 -0.301965 1.201369 -0.062500 0 0 0 0 0 0 4 364328
-0.007394 0.006398 0.118847 0.465994 -0.203379 1.066741 -0.062500 0 0 0 0 0 0 4 365326
-0.007412 0.006406 0.118850 0.239050 -0.079563 1.110288 -0.062500 0 0 0 0 0 0 4 366330
-0.007441 0.006415 0.118859 0.358968 -0.073941 1.020494 -0.062500 0 0 0 0 0 0 4 367326
-0.007455 0.006420 0.118862 0.181252 -0.012910 1.085187 -0.062500 0 0 0 0 0 0 4 368329
-0.007486 0.006443 0.118859 0.387164 -0.255789 1.174559 -0.062500 0 0 0 0 0 0 4 369327
-0.007502 0.006455 0.118858 0.205890 -0.127881 1.159449 -0.062500 0 0 0 0 0 0 4 370330
-0.007529 0.006466 0.118865 0.344457 -0.102021 1.035670 -0.062500 0 0 0 0 0 0 4 371326
-0.007543 0.006471 0.118868 0.174842 -0.026860 1.086674 -0.062500 0 0 0 0 0 0 4 372323
-0.007570 0.006479 0.118877 0.326604 -0.048046 1.000521 -0.062500 0 0 0 0 0 0 4 373329
-0.007587 0.006499 0.118868 0.222760 -0.213937 1.237203 -0.062500 0 0 0 0 0 0 4 374330
-0.007596 0.006509 0.118865 0.102386 -0.102746 1.187101 -0.062500 0 0 0 0 0 0 4 375328
-0.007621 0.006519 0.118872 0.291684 -0.089711 1.042778 -0.062500 0 0 0 0 0 0 4 376327
-0.007633 0.006524 0.118874 0.148603 -0.020922 1.085326 -0.062500 0 0 0 0 0 0 4 377329
-0.007658 0.006531 0.118883 0.313807 -0.045224 0.996491 -0.062500 0 0 0 0 0 0 4 378299
-0.007695 0.006556 0.118882 0.474596 -0.277871 1.119075 -0.062500 0 0 0 0 0 0 4 379328
-0.007714 0.006568 0.118882 0.250774 -0.139704 1.123218 -0.062500 0 0 0 0 0 0 4 380326
-0.007743 0.006580 0.118890 0.367136 -0.108770 1.007830 -0.062500 0 0 0 0 0 0 4 381327
-0.007758 0.006585 0.118893 0.185808 -0.031056 1.061057 -0.062500 0 0 0 0 0 0 4 382324
-0.007765 0.006588 0.118894 0.073202 0.012549 1.089120 -0.062500 0 0 0 0 0 0 4 383315
-0.007788 0.006594 0.118902 0.274583 -0.029402 0.987366 -0.062500 0 0 0 0 0 0 4 384321
-0.007804 0.006613 0.118893 0.207093 -0.184204 1.217333 -0.062500 0 0 0 0 0 0 4 385328
-0.007820 0.006642 0.118908 0.199210 -0.324230 0.906059 -0.062500 0 0 0 0 0 0 4 386329
-0.007827 0.006656 0.118913 0.089058 -0.146469 0.998881 -0.062500 0 0 0 0 0 0 4 387328
-0.007851 0.006668 0.118923 0.286746 -0.099394 0.939529 -0.062500 0 0 0 0 0 0 4 388310
-0.007862 0.006674 0.118926 0.149678 -0.014953 1.014462 -0.062500 0 0 0 0 0 0 4 389327
-0.007868 0.006676 0.118928 0.060115 0.031482 1.050413 -0.062500 0 0 0 0 0 0 4 390329
-0.007891 0.006683 0.118936 0.272500 -0.011508 0.951980 -0.062500 0 0 0 0 0 0 4 391327
-0.007902 0.006686 0.118939 0.142676 0.027582 1.011061 -0.062500 0 0 0 0 0 0 4 392328
-0.007927 0.006692 0.118948 0.315911 -0.012309 0.929307 -0.062500 0 0 0 0 0 0 4 393328
-0.007944 0.006711 0.118939 0.221375 -0.186926 1.166955 -0.062500 0 0 0 0 0 0 4 394308
-0.007973 0.006726 0.118944 0.366071 -0.144507 1.004845 -0.062500 0 0 0 0 0 0 4 395320
-0.007987 0.006733 0.118946 0.192223 -0.042480 1.027631 -0.062500 0 0 0 0 0 0 4 396312
-0.007994 0.006737 0.118946 0.081921 0.015708 1.043587 -0.062500 0 0 0 0 0 0 4 397320
-0.008017 0.006744 0.118954 0.284675 -0.018639 0.938473 -0.062500 0 0 0 0 0 0 4 398311
-0.008029 0.006747 0.118957 0.148905 0.023918 0.994699 -0.062500 0 0 0 0 0 0 4 399320
-0.008034 0.006748 0.118958 0.059478 0.049595 1.023817 -0.062500 0 0 0 0 0 0 4 400310
-0.008057 0.006754 0.118966 0.273331 -0.001499 0.923675 -0.062500 0 0 0 0 0 0 4 401320
-0.008068 0.006757 0.118969 0.143111 0.032541 0.981523 -0.062500 0 0 0 0 0 0 4 402312
-0.008074 0.006758 0.118970 0.056545 0.053938 1.011221 -0.062500 0 0 0 0 0 0 4 403319
-0.008101 0.006780 0.118966 0.327375 -0.215829 1.083660 -0.062500 0 0 0 0 0 0 4 404310
-0.008115 0.006791 0.118965 0.180297 -0.100821 1.058477 -0.062500 0 0 0 0 0 0 4 405320
-0.008121 0.006797 0.118965 0.077351 -0.017723 1.044400 -0.062500 0 0 0 0 0 0 4 406310
-0.008145 0.006804 0.118972 0.282679 -0.037217 0.927939 -0.062500 0 0 0 0 0 0 4 407318
-0.008156 0.006808 0.118975 0.147397 0.013263 0.979528 -0.062500 0 0 0 0 0 0 4 408310
-0.008162 0.006810 0.118976 0.071253 0.063817 1.006962 -0.062500 0 0 0 0 0 0 4 409319
-0.008185 0.006815 0.118984 0.285417 0.014721 0.906789 -0.062500 0 0 0 0 0 0 4 410321
-0.008196 0.006818 0.118987 0.155041 0.049861 0.964126 -0.062500 0 0 0 0 0 0 4 411309
-0.008201 0.006819 0.118988 0.068354 0.071799 0.993620 -0.062500 0 0 0 0 0 0 4 412321
-0.008192 0.006834 0.118999 -0.135905 -0.099715 0.858718 -0.062500 0 0 0 0 0 0 4 413320
-0.008211 0.006863 0.118998 0.218314 -0.296318 0.995207 -0.062500 0 0 0 0 0 0 4 414344
-0.008221 0.006877 0.118998 0.128880 -0.131193 1.004120 -0.062500 0 0 0 0 0 0 4 415318
-0.008226 0.006884 0.118998 0.057367 -0.022209 1.003230 -0.062500 0 0 0 0 0 0 4 416318
-0.008228 0.006887 0.118998 0.018865 0.034964 1.002495 -0.062500 0 0 0 0 0 0 4 417331
-0.008249 0.006894 0.119006 0.259832 -0.000135 0.891722 -0.062500 0 0 0 0 0 0 4 418315
-0.008260 0.006897 0.119009 0.142441 0.042306 0.944925 -0.062500 0 0 0 0 0 0 4 419331
-0.008265 0.006899 0.119010 0.062103 0.067977 0.972929 -0.062500 0 0 0 0 0 0 4 420329
-0.008267 0.006900 0.119010 0.020584 0.080721 0.983722 -0.062500 0 0 0 0 0 0 4 421328
-0.008289 0.006905 0.119018 0.260573 0.022911 0.877354 -0.062500 0 0 0 0 0 0 4 422329
-0.008299 0.006907 0.119021 0.140505 0.051597 0.931974 -0.062500 0 0 0 0 0 0 4 423328
-0.008304 0.006909 0.119022 0.060022 0.071511 0.960474 -0.062500 0 0 0 0 0 0 4 424327
-0.008311 0.006926 0.119010 0.074963 -0.132395 1.144204 -0.062500 0 0 0 0 0 0 4 425297
-0.008315 0.006934 0.119006 0.037083 -0.045892 1.064946 -0.062500 0 0 0 0 0 0 4 426297
-0.008337 0.006944 0.119012 0.270935 -0.045473 0.912396 -0.062500 0 0 0 0 0 0 4 427330
-0.008348 0.006948 0.119014 0.147821 0.017664 0.949046 -0.062500 0 0 0 0 0 0 4 428332
-0.008353 0.006950 0.119015 0.064038 0.054282 0.971018 -0.062500 0 0 0 0 0 0 4 429330
-0.008356 0.006952 0.119015 0.020558 0.072646 0.979670 -0.062500 0 0 0 0 0 0 4 430327
-0.008357 0.006952 0.119015 -0.001130 0.081688 0.982827 -0.062500 0 0 0 0 0 0 4 431327
-0.008362 0.006969 0.119003 0.044552 -0.127477 1.156839 -0.062500 0 0 0 0 0 0 4 432297
-0.008385 0.006982 0.119007 0.282922 -0.107589 0.964083 -0.062500 0 0 0 0 0 0 4 433323
-0.008396 0.006989 0.119008 0.155882 -0.016394 0.973333 -0.062500 0 0 0 0 0 0 4 434327
-0.008402 0.006992 0.119008 0.068707 0.036641 0.984265 -0.062500 0 0 0 0 0 0 4 435327
-0.008405 0.006994 0.119008 0.023096 0.063669 0.988895 -0.062500 0 0 0 0 0 0 4 436326
-0.008406 0.006995 0.119008 0.000232 0.077136 0.990595 -0.062500 0 0 0 0 0 0 4 437328
-0.008427 0.007000 0.119016 0.249795 0.019784 0.881538 -0.062500 0 0 0 0 0 0 4 438298
-0.008437 0.007003 0.119019 0.136282 0.051145 0.934671 -0.062500 0 0 0 0 0 0 4 439326
-0.008442 0.007004 0.119020 0.057922 0.071273 0.962586 -0.062500 0 0 0 0 0 0 4 440326
-0.008449 0.007021 0.119008 0.073668 -0.132234 1.146437 -0.062500 0 0 0 0 0 0 4 441326
-0.008453 0.007030 0.119004 0.051260 -0.025565 1.067019 -0.062500 0 0 0 0 0 0 4 442326
-0.008455 0.007034 0.119002 0.024758 0.038793 1.024423 -0.062500 0 0 0 0 0 0 4 443326
-0.008476 0.007041 0.119010 0.270540 0.009833 0.898446 -0.062500 0 0 0 0 0 0 4 444327
-0.008486 0.007045 0.119012 0.154377 0.056039 0.945236 -0.062500 0 0 0 0 0 0 4 445328
-0.008479 0.007060 0.119023 -0.084858 -0.098786 0.824682 -0.062500 0 0 0 0 0 0 4 446326
-0.008475 0.007068 0.119027 -0.067231 -0.008754 0.905118 -0.062500 0 0 0 0 0 0 4 447326
-0.008477 0.007088 0.119017 0.014829 -0.162538 1.119133 -0.062500 0 0 0 0 0 0 4 448325
-0.008479 0.007098 0.119013 0.013637 -0.050592 1.051409 -0.062500 0 0 0 0 0 0 4 449326
-0.008500 0.007109 0.119019 0.266876 -0.037716 0.903741 -0.062500 0 0 0 0 0 0 4 450327
-0.008510 0.007114 0.119021 0.153115 0.031725 0.941397 -0.062500 0 0 0 0 0 0 4 451325
-0.008515 0.007116 0.119022 0.071327 0.069547 0.963683 -0.062500 0 0 0 0 0 0 4 452295
-0.008517 0.007117 0.119022 0.030212 0.089455 0.972452 -0.062500 0 0 0 0 0 0 4 453294
-0.008519 0.007118 0.119023 0.009732 0.099269 0.975647 -0.062500 0 0 0 0 0 0 4 454314
-0.008524 0.007134 0.119010 0.055708 -0.109057 1.150208 -0.062500 0 0 0 0 0 0 4 455320
-0.008547 0.007148 0.119014 0.295041 -0.089371 0.958059 -0.062500 0 0 0 0 0 0 4 456327
-0.008558 0.007155 0.119015 0.168042 0.001866 0.966741 -0.062500 0 0 0 0 0 0 4 457324
-0.008564 0.007158 0.119015 0.080841 0.054933 0.977422 -0.062500 0 0 0 0 0 0 4 458327
-0.008566 0.007160 0.119015 0.035222 0.081975 0.981936 -0.062500 0 0 0 0 0 0 4 459328
-0.008556 0.007175 0.119026 -0.147007 -0.087205 0.837572 -0.062500 0 0 0 0 0 0 4 460317
-0.008554 0.007198 0.119017 -0.043398 -0.217185 1.082115 -0.062500 0 0 0 0 0 0 4 461320
-0.008554 0.007210 0.119014 -0.019484 -0.079653 1.035926 -0.062500 0 0 0 0 0 0 4 462297
-0.008554 0.007216 0.119013 -0.012855 0.011083 1.006234 -0.062500 0 0 0 0 0 0 4 463325
-0.008574 0.007224 0.119020 0.250468 -0.004941 0.885473 -0.062500 0 0 0 0 0 0 4 464325
-0.008583 0.007228 0.119023 0.142913 0.047786 0.933623 -0.062500 0 0 0 0 0 0 4 465311
-0.008588 0.007230 0.119024 0.067367 0.078715 0.959706 -0.062500 0 0 0 0 0 0 4 466321
-0.008595 0.007247 0.119012 0.097530 -0.098787 1.143605 -0.062500 0 0 0 0 0 0 4 467309
-0.008599 0.007256 0.119008 0.061261 -0.010021 1.063704 -0.062500 0 0 0 0 0 0 4 468317
-0.008621 0.007266 0.119014 0.296643 -0.008703 0.912192 -0.062500 0 0 0 0 0 0 4 469308
-0.008632 0.007270 0.119016 0.173466 0.055201 0.947914 -0.062500 0 0 0 0 0 0 4 470318
-0.008641 0.007289 0.119004 0.145471 -0.120506 1.143329 -0.062500 0 0 0 0 0 0 4 471308
-0.008634 0.007312 0.119011 -0.074101 -0.203545 0.922370 -0.062500 0 0 0 0 0 0 4 472317
-0.008631 0.007324 0.119013 -0.053310 -0.056171 0.951530 -0.062500 0 0 0 0 0 0 4 473309
-0.008629 0.007330 0.119014 -0.027974 0.035136 0.972547 -0.062500 0 0 0 0 0 0 4 474316
-0.008628 0.007333 0.119014 -0.013137 0.082082 0.981062 -0.062500 0 0 0 0 0 0 4 475308
-0.008631 0.007350 0.119002 0.050558 -0.106994 1.158216 -0.062500 0 0 0 0 0 0 4 476317
-0.008654 0.007365 0.119005 0.299529 -0.078533 0.967189 -0.062500 0 0 0 0 0 0 4 477316
-0.008665 0.007372 0.119006 0.177019 0.017262 0.975610 -0.062500 0 0 0 0 0 0 4 478308
-0.008670 0.007375 0.119007 0.092052 0.072620 0.986144 -0.062500 0 0 0 0 0 0 4 479317
-0.008665 0.007407 0.119005 -0.056096 -0.294497 1.019105 -0.062500 0 0 0 0 0 0 4 480308
-0.008663 0.007423 0.119004 -0.036106 -0.122964 1.007182 -0.062500 0 0 0 0 0 0 4 481317
-0.008661 0.007431 0.119004 -0.017216 -0.001319 1.000511 -0.062500 0 0 0 0 0 0 4 482307
-0.008681 0.007440 0.119011 0.254628 -0.001092 0.889626 -0.062500 0 0 0 0 0 0 4 483318
-0.008695 0.007461 0.119002 0.215854 -0.132300 1.115136 -0.062500 0 0 0 0 0 0 4 484317
-0.008702 0.007472 0.118998 0.126020 -0.016461 1.058492 -0.062500 0 0 0 0 0 0 4 485324
-0.008706 0.007477 0.118997 0.071621 0.062602 1.024677 -0.062500 0 0 0 0 0 0 4 486319
-0.008708 0.007480 0.118997 0.042458 0.104962 1.011299 -0.062500 0 0 0 0 0 0 4 487298
-0.008713 0.007497 0.118984 0.082939 -0.085388 1.180881 -0.062500 0 0 0 0 0 0 4 488329
-0.008704 0.007521 0.118990 -0.100740 -0.176602 0.949820 -0.062500 0 0 0 0 0 0 4 489317
-0.008699 0.007532 0.118992 -0.062122 -0.032783 0.974863 -0.062500 0 0 0 0 0 0 4 490322
-0.008717 0.007543 0.119000 0.233840 -0.007530 0.886401 -0.062500 0 0 0 0 0 0 4 491328
-0.008729 0.007564 0.118991 0.197799 -0.146286 1.120998 -0.062500 0 0 0 0 0 0 4 492326
-0.008736 0.007575 0.118988 0.115511 -0.023956 1.067461 -0.062500 0 0 0 0 0 0 4 493325
-0.008740 0.007581 0.118986 0.065037 0.058247 1.034712 -0.062500 0 0 0 0 0 0 4 494326
-0.008741 0.007583 0.118986 0.037848 0.102185 1.021724 -0.062500 0 0 0 0 0 0 4 495294
-0.008734 0.007615 0.118984 -0.080191 -0.270223 1.046451 -0.062500 0 0 0 0 0 0 4 496324
-0.008731 0.007631 0.118983 -0.044956 -0.101531 1.030722 -0.062500 0 0 0 0 0 0 4 497296
-0.008749 0.007644 0.118990 0.243410 -0.045654 0.914803 -0.062500 0 0 0 0 0 0 4 498451
-0.008758 0.007650 0.118993 0.148971 0.046562 0.963516 -0.062500 0 0 0 0 0 0 4 499327
-0.008767 0.007670 0.118981 0.136370 -0.093476 1.164671 -0.062500 0 0 0 0 0 0 4 500330
-0.008772 0.007680 0.118977 0.084087 0.012449 1.090822 -0.062500 0 0 0 0 0 0 4 501430
-0.008774 0.007685 0.118976 0.049966 0.086478 1.050052 -0.062500 0 0 0 0 0 0 4 502451
-0.008780 0.007704 0.118963 0.086280 -0.084987 1.209146 -0.062500 0 0 0 0 0 0 4 503450
-0.008783 0.007713 0.118958 0.059738 0.016055 1.119228 -0.062500 0 0 0 0 0 0 4 504324
-0.008805 0.007723 0.118964 0.300134 0.023601 0.965158 -0.062500 0 0 0 0 0 0 4 505449
-0.008808 0.007758 0.118964 0.074672 -0.303534 1.029008 -0.062500 0 0 0 0 0 0 4 506450
-0.008809 0.007776 0.118964 0.034197 -0.107563 1.035458 -0.062500 0 0 0 0 0 0 4 507322
-0.008810 0.007785 0.118964 0.021225 0.026335 1.035983 -0.062500 0 0 0 0 0 0 4 508452
-0.008810 0.007789 0.118964 0.015486 0.096882 1.035973 -0.062500 0 0 0 0 0 0 4 509449
-0.008814 0.007808 0.118952 0.067936 -0.078667 1.211276 -0.062500 0 0 0 0 0 0 4 510451
-0.008837 0.007822 0.118955 0.312358 -0.045034 1.019781 -0.062500 0 0 0 0 0 0 4 511448
-0.008849 0.007829 0.118956 0.187015 0.053707 1.026811 -0.062500 0 0 0 0 0 0 4 512450
-0.008854 0.007833 0.118956 0.100502 0.110582 1.036768 -0.062500 0 0 0 0 0 0 4 513448
-0.008861 0.007851 0.118944 0.110378 -0.071533 1.216475 -0.062500 0 0 0 0 0 0 4 514450
-0.008853 0.007874 0.118950 -0.087377 -0.139686 0.989013 -0.062500 0 0 0 0 0 0 4 515443
-0.008849 0.007886 0.118952 -0.056081 0.005741 1.014583 -0.062500 0 0 0 0 0 0 4 516448
-0.008846 0.007892 0.118953 -0.025546 0.096138 1.034261 -0.062500 0 0 0 0 0 0 4 517449
-0.008870 0.007916 0.118948 0.309240 -0.132760 1.110842 -0.062500 0 0 0 0 0 0 4 518450
-0.008881 0.007928 0.118946 0.193719 -0.001005 1.081025 -0.062500 0 0 0 0 0 0 4 519449
-0.008887 0.007934 0.118946 0.106264 0.090458 1.064608 -0.062500 0 0 0 0 0 0 4 520447
-0.008890 0.007937 0.118946 0.059098 0.139122 1.058174 -0.062500 0 0 0 0 0 0 4 521449
-0.008896 0.007955 0.118933 0.089993 -0.046843 1.231570 -0.062500 0 0 0 0 0 0 4 522449
-0.008920 0.007969 0.118936 0.324036 -0.018960 1.039534 -0.062500 0 0 0 0 0 0 4 523448
-0.008931 0.007976 0.118937 0.193212 0.077046 1.045945 -0.062500 0 0 0 0 0 0 4 524437
-0.008937 0.007979 0.118938 0.101697 0.131672 1.055603 -0.062500 0 0 0 0 0 0 4 525447
-0.008944 0.007997 0.118925 0.109950 -0.050647 1.235647 -0.062500 0 0 0 0 0 0 4 526453
-0.008948 0.008007 0.118921 0.070467 0.043346 1.152768 -0.062500 0 0 0 0 0 0 4 527312
-0.008950 0.008011 0.118919 0.042599 0.111590 1.108589 -0.062500 0 0 0 0 0 0 4 528294
-0.008951 0.008014 0.118919 0.026508 0.148836 1.091407 -0.062500 0 0 0 0 0 0 4 529440
-0.008960 0.008034 0.118936 0.120812 -0.080020 0.834076 -0.062500 0 0 0 0 0 0 4 530448
-0.008968 0.008060 0.118930 0.121414 -0.175124 1.128497 -0.062500 0 0 0 0 0 0 4 531447
-0.008972 0.008073 0.118928 0.073464 -0.018633 1.107068 -0.062500 0 0 0 0 0 0 4 532447
-0.008974 0.008080 0.118927 0.042789 0.081400 1.086804 -0.062500 0 0 0 0 0 0 4 533447
-0.008979 0.008099 0.118914 0.081732 -0.055497 1.254463 -0.062500 0 0 0 0 0 0 4 534448
-0.009003 0.008114 0.118917 0.319593 -0.013612 1.060431 -0.062500 0 0 0 0 0 0 4 535322
-0.009014 0.008122 0.118918 0.190360 0.089566 1.065628 -0.062500 0 0 0 0 0 0 4 536443
-0.009020 0.008125 0.118919 0.101838 0.148706 1.074826 -0.062500 0 0 0 0 0 0 4 537435
-0.009023 0.008127 0.118919 0.055490 0.178779 1.078821 -0.062500 0 0 0 0 0 0 4 538515
-0.009028 0.008144 0.118906 0.086954 -0.016344 1.256596 -0.062500 0 0 0 0 0 0 4 539500
-0.009032 0.008153 0.118902 0.059446 0.070766 1.172568 -0.062500 0 0 0 0 0 0 4 540510
-0.009054 0.008163 0.118908 0.300224 0.070936 1.021814 -0.062500 0 0 0 0 0 0 4 541497
-0.009065 0.008167 0.118910 0.178434 0.135050 1.055449 -0.062500 0 0 0 0 0 0 4 542513
-0.009070 0.008170 0.118911 0.095118 0.172144 1.076074 -0.062500 0 0 0 0 0 0 4 543372
-0.009072 0.008171 0.118911 0.051879 0.190697 1.084268 -0.062500 0 0 0 0 0 0 4 544498
-0.009098 0.008192 0.118906 0.347753 -0.074861 1.157794 -0.062500 0 0 0 0 0 0 4 545513
-0.009111 0.008203 0.118904 0.212517 0.037750 1.125172 -0.062500 0 0 0 0 0 0 4 546497
-0.009118 0.008209 0.118904 0.115070 0.119664 1.107581 -0.062500 0 0 0 0 0 0 4 547441
-0.009121 0.008212 0.118903 0.062798 0.163597 1.100710 -0.062500 0 0 0 0 0 0 4 548431
-0.009123 0.008213 0.118903 0.036145 0.185993 1.098196 -0.062500 0 0 0 0 0 0 4 549316
-0.009144 0.008219 0.118911 0.285579 0.132586 0.991604 -0.062500 0 0 0 0 0 0 4 550431
-0.009154 0.008221 0.118913 0.170082 0.165961 1.042048 -0.062500 0 0 0 0 0 0 4 551315
-0.009159 0.008223 0.118914 0.090609 0.187462 1.068786 -0.062500 0 0 0 0 0 0 4 552430
-0.009166 0.008239 0.118902 0.103972 -0.011776 1.255804 -0.062500 0 0 0 0 0 0 4 553441
-0.009170 0.008248 0.118898 0.067889 0.072720 1.174894 -0.062500 0 0 0 0 0 0 4 554431
-0.009180 0.008272 0.118914 0.145508 -0.112261 0.881523 -0.062500 0 0 0 0 0 0 4 555431
-0.009184 0.008283 0.118920 0.080162 0.028330 0.984432 -0.062500 0 0 0 0 0 0 4 556442
-0.009186 0.008288 0.118922 0.042139 0.118192 1.041739 -0.062500 0 0 0 0 0 0 4 557430
-0.009187 0.008291 0.118923 0.024383 0.163759 1.064192 -0.062500 0 0 0 0 0 0 4 558440
-0.009192 0.008309 0.118910 0.071927 -0.002861 1.249210 -0.062500 0 0 0 0 0 0 4 559431
-0.009215 0.008323 0.118913 0.315660 0.022708 1.062088 -0.062500 0 0 0 0 0 0 4 560455
-0.009226 0.008330 0.118914 0.189013 0.117700 1.068734 -0.062500 0 0 0 0 0 0 4 561452
-0.009232 0.008333 0.118915 0.101769 0.172687 1.078368 -0.062500 0 0 0 0 0 0 4 562433
-0.009255 0.008340 0.118923 0.319314 0.135916 0.977398 -0.062500 0 0 0 0 0 0 4 563457
-0.009266 0.008343 0.118925 0.187520 0.178496 1.029414 -0.062500 0 0 0 0 0 0 4 564322
-0.009271 0.008344 0.118926 0.099896 0.204084 1.056697 -0.062500 0 0 0 0 0 0 4 565690
-0.009274 0.008345 0.118927 0.054785 0.216685 1.067265 -0.062500 0 0 0 0 0 0 4 566454
-0.009276 0.008345 0.118927 0.032368 0.222741 1.071117 -0.062500 0 0 0 0 0 0 4 567450
-0.009296 0.008351 0.118934 0.284653 0.160872 0.967562 -0.062500 0 0 0 0 0 0 4 568448
-0.009307 0.008353 0.118937 0.170218 0.190921 1.018417 -0.062500 0 0 0 0 0 0 4 569417
-0.009312 0.008354 0.118938 0.091283 0.210302 1.045272 -0.062500 0 0 0 0 0 0 4 570419
-0.009314 0.008355 0.118938 0.050447 0.219791 1.055709 -0.062500 0 0 0 0 0 0 4 571445
-0.009315 0.008355 0.118938 0.030233 0.224290 1.059509 -0.062500 0 0 0 0 0 0 4 572446
-0.009336 0.008360 0.118946 0.283700 0.161632 0.956085 -0.062500 0 0 0 0 0 0 4 573447
-0.009346 0.008362 0.118949 0.169716 0.191296 1.006873 -0.062500 0 0 0 0 0 0 4 574449
-0.009355 0.008379 0.118937 0.145174 0.001006 1.210754 -0.062500 0 0 0 0 0 0 4 575447
-0.009360 0.008388 0.118933 0.089054 0.089662 1.136335 -0.062500 0 0 0 0 0 0 4 576445
-0.009383 0.008398 0.118939 0.318823 0.089101 0.990520 -0.062500 0 0 0 0 0 0 4 577441
-0.009395 0.008403 0.118941 0.189529 0.153525 1.024522 -0.062500 0 0 0 0 0 0 4 578448
-0.009400 0.008405 0.118942 0.102488 0.190735 1.045187 -0.062500 0 0 0 0 0 0 4 579447
-0.009403 0.008406 0.118942 0.057384 0.209354 1.053385 -0.062500 0 0 0 0 0 0 4 580446
-0.009404 0.008406 0.118942 0.034910 0.218470 1.056394 -0.062500 0 0 0 0 0 0 4 581445
-0.009425 0.008412 0.118949 0.287438 0.158135 0.953095 -0.062500 0 0 0 0 0 0 4 582418
-0.009435 0.008414 0.118952 0.172783 0.188987 1.003549 -0.062500 0 0 0 0 0 0 4 583445
-0.009440 0.008415 0.118953 0.093735 0.208755 1.030226 -0.062500 0 0 0 0 0 0 4 584447
-0.009443 0.008416 0.118953 0.052860 0.218453 1.040610 -0.062500 0 0 0 0 0 0 4 585416
-0.009464 0.008421 0.118961 0.296387 0.158229 0.940168 -0.062500 0 0 0 0 0 0 4 586447
-0.009475 0.008423 0.118964 0.177200 0.189060 0.991511 -0.062500 0 0 0 0 0 0 4 587445
-0.009480 0.008425 0.118965 0.095924 0.208820 1.018492 -0.062500 0 0 0 0 0 0 4 588445
-0.009483 0.008425 0.118965 0.053949 0.218501 1.028987 -0.062500 0 0 0 0 0 0 4 589433
-0.009484 0.008425 0.118965 0.033149 0.223083 1.032793 -0.062500 0 0 0 0 0 0 4 590419
-0.009505 0.008431 0.118972 0.286766 0.160416 0.930117 -0.062500 0 0 0 0 0 0 4 591443
-0.009515 0.008433 0.118975 0.172459 0.190128 0.980514 -0.062500 0 0 0 0 0 0 4 592447
-0.009520 0.008434 0.118976 0.093538 0.209337 1.007143 -0.062500 0 0 0 0 0 0 4 593416
-0.009522 0.008434 0.118976 0.052759 0.218755 1.017503 -0.062500 0 0 0 0 0 0 4 594446
-0.009524 0.008435 0.118977 0.032559 0.223203 1.021268 -0.062500 0 0 0 0 0 0 4 595438
-0.009544 0.008440 0.118984 0.286573 0.160481 0.918756 -0.062500 0 0 0 0 0 0 4 596449
-0.009555 0.008442 0.118987 0.172352 0.190137 0.969038 -0.062500 0 0 0 0 0 0 4 597445
-0.009560 0.008443 0.118988 0.093490 0.209337 0.995633 -0.062500 0 0 0 0 0 0 4 598447
-0.009562 0.008444 0.118988 0.052747 0.218756 1.005983 -0.062500 0 0 0 0 0 0 4 599443
-0.009563 0.008444 0.118988 0.032553 0.223215 1.009744 -0.062500 0 0 0 0 0 0 4 600445
-0.009584 0.008449 0.118996 0.290049 0.158990 0.907384 -0.062500 0 0 0 0 0 0 4 601447
-0.009594 0.008452 0.118998 0.175774 0.188660 0.957594 -0.062500 0 0 0 0 0 0 4 602435
-0.009599 0.008453 0.118999 0.096868 0.207866 0.984129 -0.062500 0 0 0 0 0 0 4 603441
-0.009602 0.008453 0.118999 0.056095 0.217292 0.994478 -0.062500 0 0 0 0 0 0 4 604446
-0.009603 0.008453 0.119000 0.035895 0.221742 0.998238 -0.062500 0 0 0 0 0 0 4 605446
-0.009604 0.008454 0.119000 0.025921 0.223879 0.999597 -0.062500 0 0 0 0 0 0 4 606448
-0.009624 0.008459 0.119007 0.285212 0.160006 0.896532 -0.062500 0 0 0 0 0 0 4 607445
-0.009634 0.008461 0.119010 0.173381 0.189144 0.946319 -0.062500 0 0 0 0 0 0 4 608444
-0.009639 0.008462 0.119011 0.095691 0.208105 0.972722 -0.062500 0 0 0 0 0 0 4 609445
-0.009642 0.008463 0.119011 0.055504 0.217401 0.983008 -0.062500 0 0 0 0 0 0 4 610446
-0.009643 0.008463 0.119011 0.035610 0.221803 0.986749 -0.062500 0 0 0 0 0 0 4 611443
-0.009664 0.008468 0.119019 0.290102 0.159002 0.884718 -0.062500 0 0 0 0 0 0 4 612445
-0.009674 0.008470 0.119021 0.175813 0.188660 0.934736 -0.062500 0 0 0 0 0 0 4 613423
-0.009679 0.008471 0.119022 0.096874 0.207859 0.961212 -0.062500 0 0 0 0 0 0 4 614430
-0.009681 0.008472 0.119022 0.056123 0.217274 0.971498 -0.062500 0 0 0 0 0 0 4 615439
-0.009683 0.008472 0.119023 0.035890 0.221752 0.975279 -0.062500 0 0 0 0 0 0 4 616429
-0.009683 0.008472 0.119023 0.025928 0.223868 0.976624 -0.062500 0 0 0 0 0 0 4 617438
-0.009684 0.008472 0.119023 0.020991 0.224903 0.977108 -0.062500 0 0 0 0 0 0 4 618429
-0.009704 0.008477 0.119030 0.283004 0.160479 0.874060 -0.062500 0 0 0 0 0 0 4 619437
-0.009714 0.008480 0.119033 0.172267 0.189387 0.923570 -0.062500 0 0 0 0 0 0 4 620428
-0.009719 0.008481 0.119034 0.095112 0.208216 0.949847 -0.062500 0 0 0 0 0 0 4 621437
-0.009721 0.008481 0.119034 0.055235 0.217449 0.960078 -0.062500 0 0 0 0 0 0 4 622428
-0.009722 0.008481 0.119034 0.035474 0.221832 0.963818 -0.062500 0 0 0 0 0 0 4 623438
-0.009723 0.008482 0.119034 0.025693 0.223919 0.965167 -0.062500 0 0 0 0 0 0 4 624427
-0.009723 0.008482 0.119034 0.020859 0.224922 0.965644 -0.062500 0 0 0 0 0 0 4 625438
-0.009744 0.008487 0.119041 0.283063 0.160468 0.862771 -0.062500 0 0 0 0 0 0 4 626428
-0.009754 0.008489 0.119044 0.172289 0.189367 0.912191 -0.062500 0 0 0 0 0 0 4 627433
-0.009759 0.008490 0.119045 0.095144 0.208208 0.938424 -0.062500 0 0 0 0 0 0 4 628437
-0.009761 0.008491 0.119045 0.055231 0.217450 0.948642 -0.062500 0 0 0 0 0 0 4 629428
-0.009762 0.008491 0.119045 0.035468 0.221843 0.952379 -0.062500 0 0 0 0 0 0 4 630436
-0.009763 0.008491 0.119046 0.025712 0.223916 0.953721 -0.062500 0 0 0 0 0 0 4 631427
-0.009783 0.008496 0.119053 0.285558 0.159967 0.851311 -0.062500 0 0 0 0 0 0 4 632445
-0.009794 0.008498 0.119056 0.176937 0.187289 0.900757 -0.062500 0 0 0 0 0 0 4 633437
[truncated: 11,253,952 more chars]
