# Supplementary material for: Increasing Patient Engagement in Rehabilitation Exercises Using Computer-Based Citizen Science
Source: PLoS One. 2015 Mar 20;10(3):e0117013. doi: 10.1371/journal.pone.0117013 (PMC4368773; doi:10.1371/journal.pone.0117013)
Supplement: S1 Dataset — (ZIP) [file pone.0117013.s001.zip › Dataset_S1/H8/H8_without.dat]

-0.023515 -0.009881 0.170739 -0.235839 1.477826 -9.956964 -0.000000 1 0 0 0 0 0 0 965
-0.023461 -0.009978 0.171110 -0.715738 1.420456 -5.834336 -0.000030 1 0 0 0 0 0 0 1932
-0.023307 -0.010083 0.171465 -2.050626 1.505726 -5.254519 -0.000061 1 0 0 0 0 0 0 2930
-0.023125 -0.010187 0.171814 -2.542734 1.523870 -5.128107 -0.000094 1 0 0 0 0 0 0 3958
-0.022901 -0.010250 0.172142 -3.130668 0.990307 -4.878463 -0.000125 1 0 0 0 0 0 0 4962
-0.022716 -0.010347 0.172417 -2.675204 1.376830 -4.180941 -0.000156 1 0 0 0 0 0 0 5959
-0.022513 -0.010359 0.172650 -2.849329 0.327140 -3.589483 -0.000187 1 0 0 0 0 0 0 6960
-0.022260 -0.010341 0.172864 -3.508370 -0.165004 -3.311788 -0.000219 1 0 0 0 0 0 0 7957
-0.022129 -0.010298 0.172975 -1.974522 -0.541765 -1.965712 -0.000249 1 0 0 0 0 0 0 8946
-0.021961 -0.010210 0.173083 -2.305378 -1.149124 -1.816519 -0.000281 1 0 0 0 0 0 0 9945
-0.021785 -0.010080 0.173185 -2.424372 -1.763412 -1.747517 -0.000311 1 0 0 0 0 0 0 10932
-0.021616 -0.009931 0.173257 -2.348143 -2.069808 -1.384790 -0.000343 1 0 0 0 0 0 0 11945
-0.021452 -0.009737 0.173307 -2.259216 -2.665612 -1.072462 -0.000375 1 0 0 0 0 0 0 12952
-0.021310 -0.009538 0.173324 -1.949371 -2.806326 -0.640349 -0.000406 1 0 0 0 0 0 0 13947
-0.021170 -0.009355 0.173329 -1.902624 -2.594592 -0.468244 -0.000437 1 0 0 0 0 0 0 14946
-0.021049 -0.009197 0.173307 -1.636611 -2.259864 -0.123349 -0.000468 1 0 0 0 0 0 0 15945
-0.020926 -0.009070 0.173276 -1.615755 -1.802652 0.003861 -0.000499 1 0 0 0 0 0 0 16946
-0.020803 -0.008960 0.173240 -1.614358 -1.545628 0.051354 -0.000531 1 0 0 0 0 0 0 17945
-0.020673 -0.008879 0.173194 -1.702660 -1.132271 0.177101 -0.000562 1 0 0 0 0 0 0 18946
-0.020575 -0.008820 0.173134 -1.285405 -0.801110 0.336482 -0.000593 1 0 0 0 0 0 0 19945
-0.020486 -0.008794 0.173059 -1.115414 -0.339202 0.527938 -0.000624 1 0 0 0 0 0 0 20944
-0.020398 -0.008784 0.172990 -1.082798 -0.088970 0.451137 -0.000656 1 0 0 0 0 0 0 21947
-0.020325 -0.008795 0.172915 -0.884243 0.230535 0.493424 -0.000687 1 0 0 0 0 0 0 22946
-0.020243 -0.008804 0.172845 -0.954752 0.222182 0.406031 -0.000718 1 0 0 0 0 0 0 23944
-0.020172 -0.008825 0.172770 -0.820181 0.393602 0.450165 -0.000749 1 0 0 0 0 0 0 24941
-0.020128 -0.008845 0.172692 -0.443453 0.409323 0.440222 -0.000804 1 0 0 0 0 0 0 26690
-0.020072 -0.008896 0.172590 -0.556230 0.801892 0.732541 -0.000843 1 0 0 0 0 0 0 27944
-0.020028 -0.008953 0.172490 -0.398951 0.934728 0.712580 -0.000874 1 0 0 0 0 0 0 28947
-0.020005 -0.008969 0.172409 -0.107309 0.426509 0.438058 -0.000906 1 0 0 0 0 0 0 29953
-0.019958 -0.008994 0.172341 -0.372620 0.484332 0.223343 -0.000936 1 0 0 0 0 0 0 30917
-0.019922 -0.009015 0.172279 -0.263023 0.452663 0.087735 -0.000968 1 0 0 0 0 0 0 31946
-0.019875 -0.009020 0.172230 -0.374433 0.240537 -0.099706 -0.000999 1 0 0 0 0 0 0 32944
-0.019790 -0.009045 0.172189 -0.877728 0.486640 -0.258043 -0.001031 1 0 0 0 0 0 0 33943
-0.019671 -0.009066 0.172161 -1.366663 0.454935 -0.459736 -0.001062 1 0 0 0 0 0 0 34946
-0.019534 -0.009084 0.172138 -1.639123 0.424839 -0.578694 -0.001093 1 0 0 0 0 0 0 35944
-0.019373 -0.009086 0.172127 -1.969325 0.216718 -0.756182 -0.001124 1 0 0 0 0 0 0 36925
-0.019175 -0.009087 0.172133 -2.485432 0.177098 -1.029642 -0.001155 1 0 0 0 0 0 0 37926
-0.018973 -0.009101 0.172140 -2.593769 0.357411 -1.081214 -0.001189 1 0 0 0 0 0 0 39012
-0.018767 -0.009122 0.172146 -2.631454 0.468890 -1.105583 -0.001220 1 0 0 0 0 0 0 39994
-0.018569 -0.009124 0.172161 -2.546539 0.240050 -1.252327 -0.001251 1 0 0 0 0 0 0 41009
-0.018388 -0.009131 0.172173 -2.305882 0.291694 -1.237787 -0.001282 1 0 0 0 0 0 0 41992
-0.018223 -0.009119 0.172191 -2.061592 0.047507 -1.359726 -0.001314 1 0 0 0 0 0 0 43008
-0.018081 -0.009113 0.172206 -1.738173 0.094044 -1.335214 -0.001346 1 0 0 0 0 0 0 44029
-0.017959 -0.009086 0.172227 -1.452209 -0.152589 -1.452630 -0.001377 1 0 0 0 0 0 0 45018
-0.017860 -0.009065 0.172244 -1.107515 -0.106697 -1.426810 -0.001408 1 0 0 0 0 0 0 46018
-0.017781 -0.009024 0.172268 -0.810457 -0.353454 -1.544791 -0.001439 1 0 0 0 0 0 0 47016
-0.017704 -0.008996 0.172287 -0.749389 -0.214395 -1.499821 -0.001470 1 0 0 0 0 0 0 47997
-0.017613 -0.008959 0.172310 -0.912006 -0.312213 -1.587581 -0.001501 1 0 0 0 0 0 0 49009
-0.017516 -0.008917 0.172336 -1.012422 -0.377412 -1.651201 -0.001532 1 0 0 0 0 0 0 49992
-0.017415 -0.008873 0.172363 -1.062996 -0.410762 -1.696052 -0.001564 1 0 0 0 0 0 0 51006
-0.017291 -0.008835 0.172388 -1.376182 -0.334739 -1.708176 -0.001593 1 0 0 0 0 0 0 51927
-0.017169 -0.008814 0.172405 -1.369010 -0.090176 -1.620361 -0.001624 1 0 0 0 0 0 0 52935
-0.017023 -0.008809 0.172431 -1.667435 0.136537 -1.741540 -0.001655 1 0 0 0 0 0 0 53926
-0.016862 -0.008775 0.172463 -1.902395 -0.213031 -1.880603 -0.001693 1 0 0 0 0 0 0 55128
-0.016707 -0.008742 0.172491 -1.842346 -0.239572 -1.852760 -0.001718 1 0 0 0 0 0 0 55938
-0.016555 -0.008709 0.172517 -1.790596 -0.236447 -1.844557 -0.001749 1 0 0 0 0 0 0 56926
-0.016427 -0.008669 0.172543 -1.471406 -0.323458 -1.875013 -0.001780 1 0 0 0 0 0 0 57934
-0.016289 -0.008632 0.172568 -1.569601 -0.283888 -1.882468 -0.001811 1 0 0 0 0 0 0 58927
-0.016168 -0.008590 0.172594 -1.353883 -0.345890 -1.919814 -0.001843 1 0 0 0 0 0 0 59936
-0.016041 -0.008530 0.172627 -1.408191 -0.581929 -2.055668 -0.001874 1 0 0 0 0 0 0 60927
-0.015925 -0.008476 0.172657 -1.262855 -0.523252 -2.040947 -0.001905 1 0 0 0 0 0 0 61935
-0.015815 -0.008426 0.172685 -1.169995 -0.475039 -2.038090 -0.001936 1 0 0 0 0 0 0 62928
-0.015708 -0.008377 0.172712 -1.119015 -0.447936 -2.049995 -0.001968 1 0 0 0 0 0 0 63948
-0.015603 -0.008328 0.172738 -1.091218 -0.433358 -2.068653 -0.001999 1 0 0 0 0 0 0 64943
-0.015498 -0.008280 0.172764 -1.075292 -0.425099 -2.091297 -0.002031 1 0 0 0 0 0 0 65953
-0.015394 -0.008232 0.172790 -1.065712 -0.420225 -2.114684 -0.002061 1 0 0 0 0 0 0 66927
-0.015290 -0.008185 0.172816 -1.059007 -0.416948 -2.139825 -0.002093 1 0 0 0 0 0 0 67938
-0.015186 -0.008137 0.172841 -1.054029 -0.414606 -2.165263 -0.002124 1 0 0 0 0 0 0 68944
-0.015060 -0.008096 0.172865 -1.337877 -0.324041 -2.165474 -0.002155 1 0 0 0 0 0 0 69939
-0.014959 -0.008066 0.172882 -1.028627 -0.158698 -2.101578 -0.002187 1 0 0 0 0 0 0 70947
-0.014858 -0.008028 0.172903 -1.015643 -0.261065 -2.177304 -0.002218 1 0 0 0 0 0 0 71943
-0.014755 -0.007984 0.172926 -1.023308 -0.330603 -2.235845 -0.002249 1 0 0 0 0 0 0 72943
-0.014652 -0.007939 0.172950 -1.028171 -0.366887 -2.277711 -0.002280 1 0 0 0 0 0 0 73934
-0.014526 -0.007898 0.172972 -1.317305 -0.297009 -2.285238 -0.002312 1 0 0 0 0 0 0 74944
-0.014412 -0.007854 0.172996 -1.202149 -0.340507 -2.324936 -0.002343 1 0 0 0 0 0 0 75928
-0.014317 -0.007823 0.173012 -0.927086 -0.169747 -2.262085 -0.002374 1 0 0 0 0 0 0 76945
-0.014218 -0.007783 0.173033 -0.955100 -0.263066 -2.334139 -0.002405 1 0 0 0 0 0 0 77917
-0.014117 -0.007739 0.173056 -0.985699 -0.327434 -2.391721 -0.002437 1 0 0 0 0 0 0 78947
-0.014015 -0.007693 0.173079 -1.002436 -0.361298 -2.432880 -0.002468 1 0 0 0 0 0 0 79943
-0.013912 -0.007645 0.173103 -1.010273 -0.378105 -2.466024 -0.002499 1 0 0 0 0 0 0 80943
-0.013808 -0.007597 0.173127 -1.013392 -0.386124 -2.495274 -0.002531 1 0 0 0 0 0 0 81942
-0.013727 -0.007542 0.173153 -0.727089 -0.476166 -2.550440 -0.002561 1 0 0 0 0 0 0 82928
-0.013649 -0.007506 0.173170 -0.649944 -0.242100 -2.471957 -0.002596 1 0 0 0 0 0 0 84037
-0.013558 -0.007463 0.173191 -0.805656 -0.296279 -2.530999 -0.002626 1 0 0 0 0 0 0 85008
-0.013461 -0.007417 0.173213 -0.903036 -0.340475 -2.581465 -0.002658 1 0 0 0 0 0 0 86017
-0.013383 -0.007363 0.173238 -0.666633 -0.449946 -2.648163 -0.002689 1 0 0 0 0 0 0 87012
-0.013292 -0.007312 0.173262 -0.806182 -0.427648 -2.668515 -0.002721 1 0 0 0 0 0 0 88031
-0.013195 -0.007262 0.173286 -0.901096 -0.408698 -2.688459 -0.002751 1 0 0 0 0 0 0 89011
-0.013104 -0.007191 0.173305 -0.826194 -0.675650 -2.657955 -0.002783 1 0 0 0 0 0 0 90018
-0.013029 -0.007124 0.173329 -0.612488 -0.644310 -2.734637 -0.002814 1 0 0 0 0 0 0 91013
-0.012954 -0.007082 0.173345 -0.583351 -0.326177 -2.669105 -0.002845 1 0 0 0 0 0 0 92010
-0.012865 -0.007036 0.173364 -0.764726 -0.336578 -2.734956 -0.002876 1 0 0 0 0 0 0 93010
-0.012784 -0.007004 0.173378 -0.684388 -0.157461 -2.694354 -0.002908 1 0 0 0 0 0 0 94018
-0.012713 -0.006957 0.173399 -0.529376 -0.333742 -2.804109 -0.002939 1 0 0 0 0 0 0 95014
-0.012641 -0.006924 0.173414 -0.536396 -0.163273 -2.758135 -0.002970 1 0 0 0 0 0 0 96012
-0.012554 -0.006883 0.173433 -0.737435 -0.252497 -2.831766 -0.003000 1 0 0 0 0 0 0 96981
-0.012473 -0.006853 0.173446 -0.667107 -0.113095 -2.795919 -0.003032 1 0 0 0 0 0 0 97985
-0.012417 -0.006822 0.173460 -0.326155 -0.106909 -2.815969 -0.003064 1 0 0 0 0 0 0 99013
-0.012353 -0.006798 0.173471 -0.410048 -0.025803 -2.811170 -0.003095 1 0 0 0 0 0 0 100013
-0.012284 -0.006776 0.173481 -0.476218 0.023600 -2.819442 -0.003126 1 0 0 0 0 0 0 100988
-0.012227 -0.006772 0.173483 -0.319325 0.252602 -2.745085 -0.003157 1 0 0 0 0 0 0 101986
-0.012184 -0.006754 0.173491 -0.123709 0.104662 -2.838249 -0.003188 1 0 0 0 0 0 0 102989
-0.012140 -0.006752 0.173492 -0.109006 0.290077 -2.784591 -0.003219 1 0 0 0 0 0 0 103986
-0.012082 -0.006741 0.173498 -0.298363 0.208951 -2.855122 -0.003252 1 0 0 0 0 0 0 105023
-0.012031 -0.006742 0.173498 -0.221809 0.353875 -2.817830 -0.003283 1 0 0 0 0 0 0 106015
-0.011983 -0.006749 0.173495 -0.163951 0.447344 -2.805917 -0.003314 1 0 0 0 0 0 0 107014
-0.011937 -0.006759 0.173492 -0.131360 0.498306 -2.813340 -0.003345 1 0 0 0 0 0 0 108013
-0.011871 -0.006777 0.173485 -0.399706 0.609240 -2.798912 -0.003377 1 0 0 0 0 0 0 109021
-0.011816 -0.006792 0.173480 -0.275320 0.592658 -2.833407 -0.003407 1 0 0 0 0 0 0 109993
-0.011766 -0.006806 0.173474 -0.186388 0.578996 -2.866617 -0.003438 1 0 0 0 0 0 0 110987
-0.011720 -0.006819 0.173469 -0.138278 0.573367 -2.896501 -0.003469 1 0 0 0 0 0 0 111986
-0.011652 -0.006839 0.173462 -0.399417 0.655499 -2.891772 -0.003501 1 0 0 0 0 0 0 112985
-0.011597 -0.006855 0.173456 -0.271559 0.624568 -2.932383 -0.003532 1 0 0 0 0 0 0 113986
-0.011548 -0.006869 0.173451 -0.181133 0.603655 -2.968308 -0.003563 1 0 0 0 0 0 0 114985
-0.011479 -0.006889 0.173443 -0.419076 0.677408 -2.966120 -0.003594 1 0 0 0 0 0 0 115984
-0.011423 -0.006906 0.173437 -0.279396 0.642204 -3.008459 -0.003626 1 0 0 0 0 0 0 116984
-0.011373 -0.006920 0.173431 -0.183141 0.619116 -3.045292 -0.003657 1 0 0 0 0 0 0 117984
-0.011326 -0.006934 0.173426 -0.131452 0.608983 -3.077553 -0.003689 1 0 0 0 0 0 0 119012
-0.011281 -0.006947 0.173421 -0.104508 0.605796 -3.106160 -0.003720 1 0 0 0 0 0 0 120008
-0.011214 -0.006967 0.173413 -0.376974 0.689238 -3.098856 -0.003751 1 0 0 0 0 0 0 120991
-0.011159 -0.006983 0.173407 -0.254832 0.659153 -3.139756 -0.003782 1 0 0 0 0 0 0 121991
-0.011110 -0.006997 0.173402 -0.167301 0.638679 -3.176383 -0.003814 1 0 0 0 0 0 0 123007
-0.011063 -0.007011 0.173396 -0.120626 0.629470 -3.205396 -0.003843 1 0 0 0 0 0 0 123925
-0.011018 -0.007024 0.173391 -0.096027 0.627130 -3.234217 -0.003874 1 0 0 0 0 0 0 124936
-0.010974 -0.007037 0.173386 -0.082942 0.628000 -3.261388 -0.003905 1 0 0 0 0 0 0 125933
-0.010908 -0.007056 0.173378 -0.362536 0.713423 -3.252562 -0.003936 1 0 0 0 0 0 0 126925
-0.010853 -0.007072 0.173372 -0.244076 0.684554 -3.293756 -0.003968 1 0 0 0 0 0 0 127933
-0.010803 -0.007087 0.173366 -0.158520 0.664607 -3.329812 -0.003999 1 0 0 0 0 0 0 128924
-0.010735 -0.007107 0.173358 -0.399625 0.738985 -3.325488 -0.004030 1 0 0 0 0 0 0 129934
-0.010679 -0.007123 0.173351 -0.261799 0.704284 -3.368655 -0.004061 1 0 0 0 0 0 0 130924
-0.010629 -0.007138 0.173345 -0.166668 0.681572 -3.406387 -0.004093 1 0 0 0 0 0 0 131933
-0.010597 -0.007167 0.173332 0.075017 0.877231 -3.347004 -0.004124 1 0 0 0 0 0 0 132933
-0.010537 -0.007195 0.173321 -0.260341 0.877053 -3.377843 -0.004155 1 0 0 0 0 0 0 133924
-0.010485 -0.007215 0.173313 -0.187381 0.786568 -3.447026 -0.004186 1 0 0 0 0 0 0 134932
-0.010437 -0.007232 0.173306 -0.126980 0.733740 -3.497158 -0.004217 1 0 0 0 0 0 0 135924
-0.010406 -0.007262 0.173293 0.096954 0.914451 -3.444022 -0.004249 1 0 0 0 0 0 0 136932
-0.010369 -0.007284 0.173284 0.039670 0.823607 -3.514301 -0.004280 1 0 0 0 0 0 0 137924
-0.010328 -0.007301 0.173277 -0.006120 0.761354 -3.569182 -0.004311 1 0 0 0 0 0 0 138917
-0.010300 -0.007332 0.173264 0.160386 0.936762 -3.518497 -0.004342 1 0 0 0 0 0 0 139924
-0.010265 -0.007354 0.173255 0.074112 0.842873 -3.590411 -0.004374 1 0 0 0 0 0 0 140931
-0.010203 -0.007378 0.173245 -0.273736 0.862283 -3.608387 -0.004405 1 0 0 0 0 0 0 141940
-0.010165 -0.007412 0.173230 -0.000768 1.004701 -3.572896 -0.004436 1 0 0 0 0 0 0 142918
-0.010124 -0.007436 0.173220 -0.008302 0.886680 -3.655998 -0.004468 1 0 0 0 0 0 0 143932
-0.010097 -0.007470 0.173205 0.163971 1.016882 -3.625959 -0.004499 1 0 0 0 0 0 0 144942
-0.010061 -0.007494 0.173196 0.079498 0.898683 -3.712550 -0.004536 1 0 0 0 0 0 0 146104
-0.010036 -0.007528 0.173181 0.209513 1.028685 -3.677345 -0.004562 1 0 0 0 0 0 0 146944
-0.010016 -0.007567 0.173164 0.294191 1.117125 -3.667602 -0.004593 1 0 0 0 0 0 0 147940
-0.009999 -0.007609 0.173146 0.339984 1.167446 -3.675357 -0.004624 1 0 0 0 0 0 0 148940
-0.009983 -0.007653 0.173128 0.364708 1.196826 -3.692006 -0.004655 1 0 0 0 0 0 0 149941
-0.009954 -0.007681 0.173116 0.187784 1.008039 -3.804843 -0.004687 1 0 0 0 0 0 0 150940
-0.009931 -0.007718 0.173101 0.270275 1.101876 -3.788674 -0.004718 1 0 0 0 0 0 0 151941
-0.009913 -0.007759 0.173083 0.330421 1.171677 -3.785915 -0.004749 1 0 0 0 0 0 0 152940
-0.009875 -0.007808 0.173062 0.075811 1.296197 -3.756391 -0.004780 1 0 0 0 0 0 0 153910
-0.009848 -0.007855 0.173042 0.208283 1.288737 -3.791756 -0.004812 1 0 0 0 0 0 0 154936
-0.009828 -0.007901 0.173022 0.301447 1.281256 -3.824685 -0.004843 1 0 0 0 0 0 0 155937
-0.009810 -0.007947 0.173003 0.351802 1.280699 -3.853775 -0.004874 1 0 0 0 0 0 0 156947
-0.009787 -0.008015 0.172974 0.280777 1.576141 -3.747160 -0.004905 1 0 0 0 0 0 0 157940
-0.009768 -0.008072 0.172949 0.335223 1.468816 -3.828764 -0.004937 1 0 0 0 0 0 0 158941
-0.009751 -0.008123 0.172928 0.371847 1.392234 -3.891979 -0.004968 1 0 0 0 0 0 0 159940
-0.009728 -0.008193 0.172897 0.293747 1.647226 -3.801072 -0.004998 1 0 0 0 0 0 0 160910
-0.009710 -0.008251 0.172873 0.344949 1.519022 -3.892075 -0.005030 1 0 0 0 0 0 0 161941
-0.009671 -0.008310 0.172848 0.091358 1.516320 -3.918241 -0.005062 1 0 0 0 0 0 0 162941
-0.009659 -0.008377 0.172818 0.414737 1.649567 -3.887523 -0.005093 1 0 0 0 0 0 0 163939
-0.009638 -0.008457 0.172784 0.335553 1.820322 -3.838110 -0.005124 1 0 0 0 0 0 0 164940
-0.009621 -0.008519 0.172757 0.371201 1.629535 -3.957241 -0.005155 1 0 0 0 0 0 0 165939
-0.009597 -0.008596 0.172724 0.298133 1.802510 -3.902996 -0.005187 1 0 0 0 0 0 0 166941
-0.009578 -0.008657 0.172698 0.352183 1.629011 -4.012243 -0.005217 1 0 0 0 0 0 0 167910
-0.009554 -0.008733 0.172665 0.289594 1.813021 -3.952206 -0.005248 1 0 0 0 0 0 0 168910
-0.009558 -0.008789 0.172628 0.657969 1.569188 -3.917705 -0.005280 1 0 0 0 0 0 0 169939
-0.009545 -0.008862 0.172589 0.477844 1.788360 -3.916895 -0.005312 1 0 0 0 0 0 0 170942
-0.009541 -0.008900 0.172557 0.569445 1.358100 -4.017816 -0.005343 1 0 0 0 0 0 0 171941
-0.009533 -0.008943 0.172517 0.535172 1.384541 -3.948273 -0.005374 1 0 0 0 0 0 0 172937
-0.009508 -0.008972 0.172481 0.321880 1.218144 -4.009509 -0.005405 1 0 0 0 0 0 0 173937
-0.009512 -0.009004 0.172442 0.674400 1.242472 -4.005726 -0.005437 1 0 0 0 0 0 0 174933
-0.009509 -0.009044 0.172399 0.610047 1.355066 -3.967104 -0.005467 1 0 0 0 0 0 0 175910
-0.009501 -0.009088 0.172354 0.555454 1.426698 -3.956099 -0.005499 1 0 0 0 0 0 0 176939
-0.009499 -0.009111 0.172318 0.626963 1.172750 -4.101143 -0.005530 1 0 0 0 0 0 0 177938
-0.009492 -0.009147 0.172276 0.573083 1.312741 -4.054997 -0.005562 1 0 0 0 0 0 0 178940
-0.009492 -0.009166 0.172228 0.657501 1.127536 -3.983251 -0.005593 1 0 0 0 0 0 0 179938
-0.009517 -0.009172 0.172179 1.003693 0.926390 -3.997886 -0.005624 1 0 0 0 0 0 0 180927
-0.009524 -0.009199 0.172131 0.801637 1.190288 -4.023542 -0.005655 1 0 0 0 0 0 0 181925
-0.009516 -0.009198 0.172087 0.592599 0.865097 -4.096276 -0.005687 1 0 0 0 0 0 0 182935
-0.009537 -0.009193 0.172041 0.958302 0.779963 -4.093499 -0.005718 1 0 0 0 0 0 0 183940
-0.009551 -0.009193 0.171990 0.901205 0.833367 -4.053339 -0.005749 1 0 0 0 0 0 0 184938
-0.009561 -0.009194 0.171937 0.850743 0.872623 -4.039828 -0.005780 1 0 0 0 0 0 0 185940
-0.009601 -0.009169 0.171882 1.235870 0.520717 -4.038888 -0.005812 1 0 0 0 0 0 0 186943
-0.009624 -0.009158 0.171827 1.063532 0.682278 -4.051141 -0.005842 1 0 0 0 0 0 0 187909
-0.009638 -0.009155 0.171772 0.942654 0.799076 -4.068609 -0.005874 1 0 0 0 0 0 0 188940
-0.009649 -0.009155 0.171716 0.880407 0.862994 -4.086390 -0.005905 1 0 0 0 0 0 0 189937
-0.009666 -0.009135 0.171657 0.969649 0.608094 -4.054808 -0.005937 1 0 0 0 0 0 0 190939
-0.009678 -0.009127 0.171600 0.910338 0.742038 -4.094294 -0.005968 1 0 0 0 0 0 0 191938
-0.009696 -0.009103 0.171539 0.990496 0.546795 -4.076539 -0.005999 1 0 0 0 0 0 0 192927
-0.009708 -0.009093 0.171481 0.925579 0.713320 -4.123334 -0.006030 1 0 0 0 0 0 0 193923
-0.009726 -0.009067 0.171420 1.003172 0.534535 -4.110962 -0.006064 1 0 0 0 0 0 0 195005
-0.009762 -0.009051 0.171350 1.246895 0.629174 -4.008567 -0.006095 1 0 0 0 0 0 0 196005
-0.009760 -0.009051 0.171283 0.789677 0.864897 -4.063352 -0.006126 1 0 0 0 0 0 0 196988
-0.009771 -0.009031 0.171218 0.915570 0.625865 -4.102519 -0.006157 1 0 0 0 0 0 0 198002
-0.009789 -0.009000 0.171153 1.016074 0.469886 -4.129527 -0.006188 1 0 0 0 0 0 0 198988
-0.009787 -0.008971 0.171085 0.777144 0.474469 -4.105215 -0.006220 1 0 0 0 0 0 0 200002
-0.009791 -0.008959 0.171008 0.820721 0.696071 -3.995745 -0.006251 1 0 0 0 0 0 0 200986
-0.009782 -0.008939 0.170934 0.669738 0.622097 -4.042879 -0.006282 1 0 0 0 0 0 0 202001
-0.009766 -0.008916 0.170861 0.576349 0.565918 -4.081664 -0.006314 1 0 0 0 0 0 0 203003
-0.009772 -0.008884 0.170776 0.837922 0.453981 -3.953464 -0.006344 1 0 0 0 0 0 0 203989
-0.009764 -0.008854 0.170698 0.692876 0.473059 -4.040200 -0.006377 1 0 0 0 0 0 0 205018
-0.009764 -0.008842 0.170616 0.783867 0.699549 -3.999499 -0.006407 1 0 0 0 0 0 0 206001
-0.009762 -0.008799 0.170534 0.773789 0.333257 -4.026769 -0.006438 1 0 0 0 0 0 0 206989
-0.009765 -0.008780 0.170449 0.837595 0.603267 -4.000343 -0.006468 1 0 0 0 0 0 0 207930
-0.009732 -0.008763 0.170367 0.387631 0.661660 -4.045455 -0.006499 1 0 0 0 0 0 0 208922
-0.009729 -0.008735 0.170277 0.720390 0.513939 -3.968717 -0.006530 1 0 0 0 0 0 0 209921
-0.009740 -0.008700 0.170184 0.945800 0.423014 -3.928303 -0.006561 1 0 0 0 0 0 0 210931
-0.009726 -0.008691 0.170090 0.650170 0.756240 -3.920008 -0.006592 1 0 0 0 0 0 0 211922
-0.009694 -0.008657 0.169998 0.384939 0.457585 -3.970396 -0.006624 1 0 0 0 0 0 0 212930
-0.009705 -0.008636 0.169895 0.924074 0.595149 -3.845111 -0.006655 1 0 0 0 0 0 0 213922
-0.009677 -0.008618 0.169804 0.462081 0.654350 -3.990976 -0.006686 1 0 0 0 0 0 0 214930
-0.009667 -0.008611 0.169697 0.657632 0.808756 -3.819196 -0.006717 1 0 0 0 0 0 0 215921
-0.009674 -0.008587 0.169595 0.908648 0.605184 -3.872798 -0.006749 1 0 0 0 0 0 0 216926
-0.009667 -0.008561 0.169490 0.749824 0.559616 -3.865170 -0.006780 1 0 0 0 0 0 0 217930
-0.009668 -0.008550 0.169377 0.835439 0.753950 -3.756272 -0.006811 1 0 0 0 0 0 0 218922
-0.009681 -0.008524 0.169255 1.014267 0.579733 -3.640173 -0.006843 1 0 0 0 0 0 0 219945
-0.009692 -0.008514 0.169132 1.003334 0.762301 -3.637946 -0.006874 1 0 0 0 0 0 0 220928
-0.009719 -0.008465 0.169017 1.214186 0.287069 -3.743485 -0.006905 1 0 0 0 0 0 0 221929
-0.009736 -0.008443 0.168898 1.117715 0.582728 -3.706467 -0.006936 1 0 0 0 0 0 0 222924
-0.009763 -0.008450 0.168768 1.245593 0.997743 -3.575790 -0.006967 1 0 0 0 0 0 0 223923
-0.009781 -0.008455 0.168641 1.137443 1.025253 -3.611889 -0.006999 1 0 0 0 0 0 0 224938
-0.009770 -0.008467 0.168511 0.762678 1.107834 -3.587350 -0.007030 1 0 0 0 0 0 0 225932
-0.009777 -0.008452 0.168379 0.962464 0.774256 -3.564855 -0.007062 1 0 0 0 0 0 0 226941
-0.009785 -0.008446 0.168251 0.986747 0.867294 -3.614153 -0.007093 1 0 0 0 0 0 0 227939
-0.009783 -0.008468 0.168111 0.881908 1.238540 -3.482341 -0.007124 1 0 0 0 0 0 0 228938
-0.009795 -0.008458 0.167974 1.046054 0.865417 -3.506069 -0.007155 1 0 0 0 0 0 0 229931
-0.009796 -0.008477 0.167829 0.924405 1.218511 -3.423949 -0.007187 1 0 0 0 0 0 0 230937
-0.009824 -0.008482 0.167681 1.266091 1.068394 -3.367387 -0.007218 1 0 0 0 0 0 0 231938
-0.009850 -0.008464 0.167538 1.286500 0.749775 -3.448477 -0.007249 1 0 0 0 0 0 0 232938
-0.009867 -0.008456 0.167386 1.170895 0.861481 -3.330358 -0.007280 1 0 0 0 0 0 0 233927
-0.009878 -0.008454 0.167246 1.098830 0.949535 -3.487493 -0.007312 1 0 0 0 0 0 0 234939
-0.009888 -0.008454 0.167094 1.064069 0.993136 -3.350607 -0.007342 1 0 0 0 0 0 0 235913
-0.009919 -0.008449 0.166940 1.356913 0.932159 -3.320128 -0.007374 1 0 0 0 0 0 0 236942
-0.009938 -0.008448 0.166781 1.230657 0.980133 -3.250933 -0.007405 1 0 0 0 0 0 0 237936
-0.009951 -0.008449 0.166619 1.141831 1.013898 -3.210548 -0.007437 1 0 0 0 0 0 0 238941
-0.009919 -0.008499 0.166381 0.554773 1.660723 -2.217081 -0.007468 1 0 0 0 0 0 0 239939
-0.009902 -0.008491 0.166265 0.681209 0.989880 -3.717243 -0.007499 1 0 0 0 0 0 0 240937
-0.009895 -0.008488 0.166122 0.840866 0.978430 -3.511692 -0.007530 1 0 0 0 0 0 0 241936
-0.009871 -0.008494 0.165961 0.627189 1.097854 -3.267264 -0.007562 1 0 0 0 0 0 0 242938
-0.009862 -0.008498 0.165797 0.800933 1.089238 -3.193285 -0.007593 1 0 0 0 0 0 0 243938
-0.009804 -0.008490 0.165560 0.177677 0.944997 -2.245645 -0.007624 1 0 0 0 0 0 0 244949
-0.009772 -0.008496 0.165430 0.467523 1.103644 -3.536163 -0.007655 1 0 0 0 0 0 0 245937
-0.009759 -0.008499 0.165277 0.727321 1.090174 -3.388054 -0.007687 1 0 0 0 0 0 0 246938
-0.009732 -0.008480 0.165027 0.581039 0.804411 -2.089894 -0.007718 1 0 0 0 0 0 0 247951
-0.009729 -0.008477 0.164898 0.884798 0.986647 -3.539788 -0.007749 1 0 0 0 0 0 0 248937
-0.009699 -0.008442 0.164744 0.564617 0.597180 -3.370383 -0.007780 1 0 0 0 0 0 0 249921
-0.009646 -0.008430 0.164499 0.231921 0.841614 -2.152028 -0.007812 1 0 0 0 0 0 0 250953
-0.009648 -0.008404 0.164364 0.902559 0.701438 -3.470444 -0.007843 1 0 0 0 0 0 0 251936
-0.009619 -0.008358 0.164206 0.588332 0.421678 -3.311098 -0.007874 1 0 0 0 0 0 0 252936
-0.009567 -0.008336 0.163957 0.245370 0.709755 -2.088238 -0.007906 1 0 0 0 0 0 0 253951
-0.009530 -0.008300 0.163824 0.395022 0.539236 -3.493187 -0.007937 1 0 0 0 0 0 0 254938
-0.009488 -0.008287 0.163662 0.356523 0.841696 -3.257774 -0.007968 1 0 0 0 0 0 0 255935
-0.009381 -0.008241 0.163407 -0.513184 0.430800 -2.000669 -0.008000 1 0 0 0 0 0 0 256949
-0.009348 -0.008215 0.163263 0.376846 0.666005 -3.329233 -0.008030 1 0 0 0 0 0 0 257937
-0.009294 -0.008193 0.163104 0.179859 0.719444 -3.270302 -0.008062 1 0 0 0 0 0 0 258938
-0.009199 -0.008162 0.162834 -0.379768 0.629447 -1.817410 -0.008093 1 0 0 0 0 0 0 259954
-0.009145 -0.008147 0.162702 0.095318 0.813182 -3.452918 -0.008124 1 0 0 0 0 0 0 260925
-0.009103 -0.008121 0.162532 0.296436 0.700379 -3.130274 -0.008155 1 0 0 0 0 0 0 261933
-0.009044 -0.008098 0.162359 0.091891 0.723577 -3.067244 -0.008187 1 0 0 0 0 0 0 262935
-0.008958 -0.008033 0.162100 -0.288078 0.181765 -1.914635 -0.008218 1 0 0 0 0 0 0 263951
-0.008928 -0.008004 0.161952 0.407595 0.593664 -3.250749 -0.008249 1 0 0 0 0 0 0 264936
-0.008883 -0.007956 0.161783 0.273846 0.375335 -3.105375 -0.008280 1 0 0 0 0 0 0 265938
-0.008854 -0.007891 0.161608 0.470838 0.142100 -3.027516 -0.008312 1 0 0 0 0 0 0 266937
-0.008801 -0.007848 0.161432 0.174562 0.399124 -2.991141 -0.008343 1 0 0 0 0 0 0 267936
-0.008718 -0.007768 0.161168 -0.244407 -0.063148 -1.822508 -0.008375 1 0 0 0 0 0 0 268950
-0.008689 -0.007736 0.161017 0.399349 0.516989 -3.183225 -0.008405 1 0 0 0 0 0 0 269937
-0.008635 -0.007709 0.160850 0.144103 0.635005 -3.109363 -0.008436 1 0 0 0 0 0 0 270908
-0.008551 -0.007640 0.160589 -0.277027 0.100126 -1.874902 -0.008468 1 0 0 0 0 0 0 271940
-0.008512 -0.007633 0.160444 0.269248 0.854355 -3.240654 -0.008499 1 0 0 0 0 0 0 272924
-0.008454 -0.007618 0.160278 0.056961 0.825151 -3.114509 -0.008530 1 0 0 0 0 0 0 273920
-0.008393 -0.007576 0.160097 0.009329 0.468052 -2.899007 -0.008561 1 0 0 0 0 0 0 274929
-0.008315 -0.007555 0.159820 -0.238183 0.711663 -1.620707 -0.008593 1 0 0 0 0 0 0 275933
-0.008270 -0.007517 0.159674 0.175519 0.503335 -3.187763 -0.008624 1 0 0 0 0 0 0 276928
-0.008223 -0.007502 0.159497 0.181750 0.790407 -2.936002 -0.008655 1 0 0 0 0 0 0 277919
-0.008161 -0.007483 0.159315 -0.028167 0.768705 -2.848232 -0.008686 1 0 0 0 0 0 0 278928
-0.008122 -0.007432 0.159130 0.259955 0.354688 -2.798481 -0.008717 1 0 0 0 0 0 0 279920
-0.008063 -0.007396 0.158945 0.024906 0.491238 -2.772688 -0.008749 1 0 0 0 0 0 0 280929
-0.007975 -0.007320 0.158668 -0.390147 -0.016985 -1.561196 -0.008780 1 0 0 0 0 0 0 281933
-0.007952 -0.007265 0.158525 0.417031 0.214055 -3.185691 -0.008811 1 0 0 0 0 0 0 282928
-0.007900 -0.007226 0.158356 0.120616 0.428350 -3.011024 -0.008842 1 0 0 0 0 0 0 283919
-0.007849 -0.007210 0.158166 0.100166 0.762425 -2.709555 -0.008874 1 0 0 0 0 0 0 284928
-0.007808 -0.007185 0.157982 0.218909 0.665301 -2.751834 -0.008905 1 0 0 0 0 0 0 285919
-0.007748 -0.007160 0.157795 -0.022852 0.668026 -2.701344 -0.008936 1 0 0 0 0 0 0 286928
-0.007669 -0.007152 0.157509 -0.301854 0.879110 -1.395695 -0.008968 1 0 0 0 0 0 0 287932
-0.007615 -0.007138 0.157363 0.002366 0.831614 -3.083331 -0.008999 1 0 0 0 0 0 0 288919
-0.007540 -0.007141 0.157198 -0.254329 1.058323 -2.991958 -0.009030 1 0 0 0 0 0 0 289928
-0.007463 -0.007131 0.157017 -0.320913 0.897754 -2.775854 -0.009061 1 0 0 0 0 0 0 290928
-0.007408 -0.007107 0.156835 -0.039300 0.713615 -2.737001 -0.009093 1 0 0 0 0 0 0 291936
-0.007325 -0.007067 0.156656 -0.375720 0.477376 -2.764858 -0.009124 1 0 0 0 0 0 0 292926
-0.007244 -0.007034 0.156468 -0.401754 0.553342 -2.642584 -0.009155 1 0 0 0 0 0 0 293925
-0.007187 -0.007000 0.156283 -0.093479 0.533062 -2.649972 -0.009186 1 0 0 0 0 0 0 294919
-0.007135 -0.006988 0.156104 -0.012113 0.820339 -2.738243 -0.009217 1 0 0 0 0 0 0 295916
-0.007069 -0.006969 0.155916 -0.189394 0.767078 -2.606347 -0.009249 1 0 0 0 0 0 0 296936
-0.007004 -0.006925 0.155739 -0.189578 0.432098 -2.737863 -0.009280 1 0 0 0 0 0 0 297938
-0.006955 -0.006885 0.155557 0.009648 0.439844 -2.675105 -0.009312 1 0 0 0 0 0 0 298938
-0.006883 -0.006875 0.155373 -0.282325 0.843579 -2.629615 -0.009343 1 0 0 0 0 0 0 299936
-0.006830 -0.006852 0.155187 -0.061388 0.705226 -2.596900 -0.009374 1 0 0 0 0 0 0 300937
-0.006765 -0.006828 0.155017 -0.213773 0.693775 -2.792694 -0.009404 1 0 0 0 0 0 0 301905
-0.006700 -0.006782 0.154847 -0.222159 0.385602 -2.802957 -0.009437 1 0 0 0 0 0 0 302935
-0.006620 -0.006769 0.154667 -0.436112 0.791095 -2.661302 -0.009468 1 0 0 0 0 0 0 303934
-0.006541 -0.006750 0.154499 -0.455234 0.764787 -2.796694 -0.009499 1 0 0 0 0 0 0 304918
-0.006461 -0.006728 0.154312 -0.473630 0.710197 -2.556591 -0.009530 1 0 0 0 0 0 0 305941
-0.006381 -0.006705 0.154140 -0.474056 0.697453 -2.724425 -0.009561 1 0 0 0 0 0 0 306909
-0.006303 -0.006682 0.153975 -0.480394 0.688599 -2.817202 -0.009593 1 0 0 0 0 0 0 307937
-0.006215 -0.006680 0.153795 -0.600530 0.969723 -2.628218 -0.009624 1 0 0 0 0 0 0 308932
-0.006132 -0.006667 0.153626 -0.564286 0.856003 -2.737962 -0.009654 1 0 0 0 0 0 0 309904
-0.006051 -0.006648 0.153461 -0.542865 0.770948 -2.797216 -0.009686 1 0 0 0 0 0 0 310924
-0.005972 -0.006627 0.153298 -0.537171 0.724020 -2.816394 -0.009718 1 0 0 0 0 0 0 311935
-0.005900 -0.006581 0.153128 -0.440735 0.395814 -2.724441 -0.009749 1 0 0 0 0 0 0 312934
-0.005825 -0.006545 0.152962 -0.485118 0.502625 -2.758674 -0.009780 1 0 0 0 0 0 0 313935
-0.005770 -0.006508 0.152781 -0.226762 0.489559 -2.547074 -0.009812 1 0 0 0 0 0 0 314936
-0.005712 -0.006456 0.152627 -0.254805 0.283608 -2.878211 -0.009843 1 0 0 0 0 0 0 315926
-0.005658 -0.006434 0.152457 -0.205430 0.648686 -2.693739 -0.009873 1 0 0 0 0 0 0 316905
-0.005592 -0.006410 0.152291 -0.370501 0.671686 -2.708377 -0.009905 1 0 0 0 0 0 0 317934
-0.005542 -0.006380 0.152133 -0.172156 0.590688 -2.810977 -0.009937 1 0 0 0 0 0 0 318934
-0.005478 -0.006352 0.151970 -0.352900 0.612764 -2.761652 -0.009968 1 0 0 0 0 0 0 319933
-0.005407 -0.006326 0.151806 -0.475106 0.630077 -2.723118 -0.009999 1 0 0 0 0 0 0 320926
-0.005317 -0.006284 0.151652 -0.739754 0.428075 -2.830840 -0.010030 1 0 0 0 0 0 0 321932
-0.005255 -0.006245 0.151498 -0.400440 0.437435 -2.844341 -0.010061 1 0 0 0 0 0 0 322930
-0.005185 -0.006213 0.151337 -0.489745 0.525919 -2.742272 -0.010092 1 0 0 0 0 0 0 323906
-0.005134 -0.006178 0.151180 -0.260287 0.505202 -2.778806 -0.010124 1 0 0 0 0 0 0 324934
-0.005054 -0.006132 0.151027 -0.620272 0.349382 -2.830613 -0.010155 1 0 0 0 0 0 0 325934
-0.004974 -0.006097 0.150866 -0.658854 0.463480 -2.713337 -0.010186 1 0 0 0 0 0 0 326905
-0.004918 -0.006060 0.150708 -0.364725 0.467088 -2.741634 -0.010218 1 0 0 0 0 0 0 327932
-0.004881 -0.006001 0.150545 -0.093184 0.160554 -2.657195 -0.010249 1 0 0 0 0 0 0 328935
-0.004809 -0.005943 0.150389 -0.539994 0.137318 -2.734440 -0.010280 1 0 0 0 0 0 0 329932
-0.004756 -0.005895 0.150233 -0.330990 0.270908 -2.735782 -0.010311 1 0 0 0 0 0 0 330919
-0.004698 -0.005837 0.150088 -0.381535 0.140185 -2.860634 -0.010342 1 0 0 0 0 0 0 331922
-0.004653 -0.005790 0.149936 -0.231680 0.259749 -2.784150 -0.010374 1 0 0 0 0 0 0 332932
-0.004614 -0.005747 0.149781 -0.140493 0.337746 -2.731818 -0.010405 1 0 0 0 0 0 0 333933
-0.004540 -0.005697 0.149628 -0.592178 0.239956 -2.732753 -0.010437 1 0 0 0 0 0 0 334935
-0.004487 -0.005654 0.149473 -0.377542 0.311597 -2.694433 -0.010468 1 0 0 0 0 0 0 335935
-0.004429 -0.005598 0.149326 -0.424228 0.148042 -2.801541 -0.010499 1 0 0 0 0 0 0 336932
-0.004376 -0.005574 0.149181 -0.366745 0.549995 -2.816418 -0.010530 1 0 0 0 0 0 0 337934
-0.004296 -0.005533 0.149031 -0.734674 0.363395 -2.744129 -0.010561 1 0 0 0 0 0 0 338928
-0.004239 -0.005494 0.148876 -0.468530 0.367300 -2.666552 -0.010593 1 0 0 0 0 0 0 339933
-0.004173 -0.005463 0.148738 -0.582292 0.466641 -2.856973 -0.010624 1 0 0 0 0 0 0 340933
-0.004108 -0.005413 0.148597 -0.576822 0.223542 -2.851309 -0.010655 1 0 0 0 0 0 0 341934
-0.004036 -0.005374 0.148438 -0.675370 0.351236 -2.593086 -0.010687 1 0 0 0 0 0 0 342934
-0.003962 -0.005344 0.148297 -0.727890 0.458741 -2.792341 -0.010718 1 0 0 0 0 0 0 343927
-0.003909 -0.005310 0.148146 -0.472335 0.424586 -2.662476 -0.010749 1 0 0 0 0 0 0 344919
-0.003851 -0.005258 0.148000 -0.513541 0.189429 -2.714162 -0.010780 1 0 0 0 0 0 0 345926
-0.003806 -0.005215 0.147872 -0.350926 0.271245 -2.947975 -0.010813 1 0 0 0 0 0 0 346986
-0.003768 -0.005175 0.147725 -0.264725 0.310884 -2.716205 -0.010845 1 0 0 0 0 0 0 348000
-0.003717 -0.005120 0.147581 -0.417165 0.122649 -2.713890 -0.010876 1 0 0 0 0 0 0 348983
-0.003653 -0.005081 0.147445 -0.610054 0.300083 -2.817592 -0.010907 1 0 0 0 0 0 0 349998
-0.003605 -0.005043 0.147295 -0.435774 0.326346 -2.625375 -0.010938 1 0 0 0 0 0 0 350982
-0.003565 -0.005006 0.147165 -0.313527 0.350084 -2.860455 -0.010968 1 0 0 0 0 0 0 351926
-0.003507 -0.004976 0.147035 -0.550114 0.428103 -2.874732 -0.010998 1 0 0 0 0 0 0 352917
-0.003462 -0.004942 0.146886 -0.415272 0.386538 -2.626558 -0.011030 1 0 0 0 0 0 0 353926
-0.003401 -0.004913 0.146748 -0.610736 0.445560 -2.729542 -0.011061 1 0 0 0 0 0 0 354917
-0.003370 -0.004897 0.146613 -0.249062 0.619195 -2.759723 -0.011092 1 0 0 0 0 0 0 355917
-0.003323 -0.004855 0.146472 -0.422750 0.286104 -2.684897 -0.011124 1 0 0 0 0 0 0 356926
-0.003261 -0.004821 0.146337 -0.640454 0.369781 -2.741892 -0.011155 1 0 0 0 0 0 0 357916
-0.003215 -0.004787 0.146212 -0.472704 0.364405 -2.877581 -0.011186 1 0 0 0 0 0 0 358926
-0.003175 -0.004751 0.146065 -0.372891 0.337845 -2.586702 -0.011217 1 0 0 0 0 0 0 359918
-0.003117 -0.004722 0.145928 -0.608353 0.409925 -2.665072 -0.011249 1 0 0 0 0 0 0 360925
-0.003095 -0.004683 0.145783 -0.179408 0.296784 -2.579083 -0.011280 1 0 0 0 0 0 0 361917
-0.003052 -0.004629 0.145638 -0.399252 0.084793 -2.547488 -0.011311 1 0 0 0 0 0 0 362925
-0.003015 -0.004585 0.145509 -0.353508 0.183601 -2.744348 -0.011342 1 0 0 0 0 0 0 363916
-0.002966 -0.004528 0.145370 -0.522200 0.024492 -2.620106 -0.011374 1 0 0 0 0 0 0 364928
-0.002940 -0.004499 0.145233 -0.230667 0.354796 -2.624586 -0.011405 1 0 0 0 0 0 0 365929
-0.002896 -0.004450 0.145091 -0.446227 0.128092 -2.539738 -0.011437 1 0 0 0 0 0 0 366937
-0.002851 -0.004429 0.144944 -0.489032 0.474160 -2.459140 -0.011467 1 0 0 0 0 0 0 367913
-0.002820 -0.004379 0.144805 -0.318673 0.124437 -2.554075 -0.011499 1 0 0 0 0 0 0 368932
-0.002767 -0.004342 0.144670 -0.599746 0.252581 -2.591497 -0.011530 1 0 0 0 0 0 0 369930
-0.002746 -0.004300 0.144526 -0.204718 0.192560 -2.468406 -0.011561 1 0 0 0 0 0 0 370933
-0.002720 -0.004262 0.144397 -0.237457 0.232605 -2.639728 -0.011592 1 0 0 0 0 0 0 371905
-0.002691 -0.004224 0.144247 -0.287824 0.240677 -2.365369 -0.011624 1 0 0 0 0 0 0 372933
-0.002661 -0.004188 0.144115 -0.309556 0.259669 -2.569044 -0.011655 1 0 0 0 0 0 0 373928
-0.002615 -0.004136 0.143973 -0.526305 0.042949 -2.450854 -0.011687 1 0 0 0 0 0 0 374935
-0.002591 -0.004108 0.143835 -0.261929 0.340062 -2.462729 -0.011718 1 0 0 0 0 0 0 375934
-0.002571 -0.004055 0.143699 -0.198738 0.030120 -2.490781 -0.011749 1 0 0 0 0 0 0 376931
-0.002537 -0.004033 0.143554 -0.361193 0.390897 -2.354634 -0.011780 1 0 0 0 0 0 0 377932
-0.002512 -0.003982 0.143415 -0.279112 0.058797 -2.416364 -0.011812 1 0 0 0 0 0 0 378936
-0.002484 -0.003940 0.143288 -0.312794 0.125629 -2.554874 -0.011843 1 0 0 0 0 0 0 379938
-0.002461 -0.003879 0.143156 -0.251757 -0.111246 -2.503100 -0.011874 1 0 0 0 0 0 0 380936
-0.002412 -0.003837 0.143023 -0.593470 0.096470 -2.457707 -0.011905 1 0 0 0 0 0 0 381936
-0.002386 -0.003814 0.142886 -0.322201 0.371388 -2.409245 -0.011936 1 0 0 0 0 0 0 382933
-0.002365 -0.003764 0.142751 -0.248767 0.030088 -2.401935 -0.011968 1 0 0 0 0 0 0 383933
-0.002339 -0.003722 0.142625 -0.308219 0.095331 -2.503370 -0.011999 1 0 0 0 0 0 0 384931
-0.002310 -0.003683 0.142502 -0.350609 0.148021 -2.546807 -0.012030 1 0 0 0 0 0 0 385934
-0.002273 -0.003668 0.142360 -0.470501 0.448722 -2.303011 -0.012061 1 0 0 0 0 0 0 386927
-0.002239 -0.003643 0.142232 -0.447612 0.355306 -2.423313 -0.012093 1 0 0 0 0 0 0 387932
-0.002213 -0.003591 0.142099 -0.343698 -0.007233 -2.371413 -0.012123 1 0 0 0 0 0 0 388917
-0.002185 -0.003549 0.141973 -0.371648 0.063147 -2.445134 -0.012155 1 0 0 0 0 0 0 389932
-0.002155 -0.003510 0.141850 -0.396594 0.120185 -2.475877 -0.012186 1 0 0 0 0 0 0 390930
-0.002125 -0.003473 0.141727 -0.412878 0.148370 -2.480383 -0.012218 1 0 0 0 0 0 0 391931
-0.002094 -0.003438 0.141605 -0.423960 0.160166 -2.473471 -0.012249 1 0 0 0 0 0 0 392933
-0.002070 -0.003381 0.141475 -0.345257 -0.122879 -2.347211 -0.012280 1 0 0 0 0 0 0 393935
-0.002042 -0.003336 0.141350 -0.385775 -0.010845 -2.389842 -0.012311 1 0 0 0 0 0 0 394933
-0.002013 -0.003296 0.141226 -0.416842 0.067443 -2.407759 -0.012343 1 0 0 0 0 0 0 395930
-0.001998 -0.003275 0.141094 -0.242353 0.312993 -2.270779 -0.012374 1 0 0 0 0 0 0 396934
-0.001975 -0.003247 0.140967 -0.329470 0.251329 -2.328562 -0.012405 1 0 0 0 0 0 0 397932
-0.001948 -0.003216 0.140843 -0.393398 0.199159 -2.353999 -0.012436 1 0 0 0 0 0 0 398933
-0.001919 -0.003184 0.140720 -0.430136 0.168474 -2.355753 -0.012468 1 0 0 0 0 0 0 399933
-0.001895 -0.003129 0.140589 -0.365217 -0.134448 -2.230702 -0.012499 1 0 0 0 0 0 0 400932
-0.001883 -0.003100 0.140453 -0.218603 0.172095 -2.138822 -0.012530 1 0 0 0 0 0 0 401932
-0.001862 -0.003069 0.140325 -0.327171 0.165731 -2.224428 -0.012562 1 0 0 0 0 0 0 402934
-0.001857 -0.003032 0.140209 -0.117385 0.076847 -2.382649 -0.012593 1 0 0 0 0 0 0 403932
-0.001839 -0.002996 0.140089 -0.271382 0.085783 -2.328502 -0.012624 1 0 0 0 0 0 0 404932
-0.001815 -0.002961 0.139967 -0.376456 0.093889 -2.286780 -0.012655 1 0 0 0 0 0 0 405929
-0.001788 -0.002926 0.139845 -0.434285 0.096382 -2.260212 -0.012689 1 0 0 0 0 0 0 407010
-0.001773 -0.002908 0.139711 -0.273293 0.300912 -2.102993 -0.012720 1 0 0 0 0 0 0 408005
-0.001751 -0.002882 0.139584 -0.366418 0.219436 -2.152473 -0.012751 1 0 0 0 0 0 0 409007
-0.001724 -0.002852 0.139460 -0.433294 0.157431 -2.173250 -0.012782 1 0 0 0 0 0 0 409976
-0.001710 -0.002836 0.139325 -0.278817 0.327193 -2.036198 -0.012814 1 0 0 0 0 0 0 411010
-0.001681 -0.002832 0.139207 -0.460566 0.510399 -2.212144 -0.012845 1 0 0 0 0 0 0 412000
-0.001652 -0.002813 0.139085 -0.496448 0.329021 -2.176795 -0.012875 1 0 0 0 0 0 0 412977
-0.001643 -0.002782 0.138971 -0.228393 0.143515 -2.266618 -0.012907 1 0 0 0 0 0 0 413998
-0.001623 -0.002749 0.138852 -0.348619 0.103172 -2.180504 -0.012938 1 0 0 0 0 0 0 414977
-0.001634 -0.002727 0.138728 0.038633 0.225759 -2.112292 -0.012969 1 0 0 0 0 0 0 415976
-0.001618 -0.002720 0.138614 -0.279521 0.443255 -2.205379 -0.013000 1 0 0 0 0 0 0 416973
-0.001595 -0.002700 0.138494 -0.408775 0.286737 -2.125700 -0.013032 1 0 0 0 0 0 0 417974
-0.001604 -0.002683 0.138370 0.001334 0.319323 -2.060715 -0.013064 1 0 0 0 0 0 0 419002
-0.001593 -0.002658 0.138246 -0.216873 0.207776 -2.034742 -0.013094 1 0 0 0 0 0 0 419983
-0.001594 -0.002624 0.138132 -0.089063 0.071588 -2.138953 -0.013126 1 0 0 0 0 0 0 420998
-0.001572 -0.002611 0.138020 -0.367276 0.336798 -2.178449 -0.013157 1 0 0 0 0 0 0 421979
-0.001561 -0.002604 0.137891 -0.268272 0.427452 -1.927761 -0.013188 1 0 0 0 0 0 0 422982
-0.001555 -0.002599 0.137783 -0.188979 0.481137 -2.174306 -0.013218 1 0 0 0 0 0 0 423925
-0.001537 -0.002580 0.137665 -0.344558 0.292765 -2.051708 -0.013248 1 0 0 0 0 0 0 424915
-0.001527 -0.002570 0.137561 -0.247345 0.389964 -2.218382 -0.013280 1 0 0 0 0 0 0 425924
-0.001507 -0.002548 0.137445 -0.378842 0.242529 -2.051000 -0.013311 1 0 0 0 0 0 0 426914
-0.001476 -0.002542 0.137333 -0.548541 0.427236 -2.074411 -0.013342 1 0 0 0 0 0 0 427923
-0.001481 -0.002532 0.137212 -0.092638 0.405513 -1.949789 -0.013373 1 0 0 0 0 0 0 428914
-0.001462 -0.002532 0.137098 -0.362006 0.524035 -2.011707 -0.013405 1 0 0 0 0 0 0 429923
-0.001458 -0.002510 0.136987 -0.186785 0.253402 -2.041331 -0.013436 1 0 0 0 0 0 0 430914
-0.001456 -0.002498 0.136886 -0.151478 0.359863 -2.166492 -0.013467 1 0 0 0 0 0 0 431923
-0.001440 -0.002476 0.136770 -0.335465 0.223434 -1.970900 -0.013498 1 0 0 0 0 0 0 432914
-0.001431 -0.002464 0.136668 -0.253956 0.348345 -2.108915 -0.013530 1 0 0 0 0 0 0 433922
-0.001433 -0.002436 0.136561 -0.113402 0.151529 -2.053552 -0.013561 1 0 0 0 0 0 0 434915
-0.001413 -0.002427 0.136452 -0.394368 0.366518 -2.008879 -0.013592 1 0 0 0 0 0 0 435923
-0.001408 -0.002401 0.136343 -0.211613 0.164815 -1.983786 -0.013623 1 0 0 0 0 0 0 436914
-0.001406 -0.002387 0.136242 -0.170509 0.306807 -2.087111 -0.013655 1 0 0 0 0 0 0 437922
-0.001389 -0.002363 0.136127 -0.350716 0.189361 -1.881032 -0.013686 1 0 0 0 0 0 0 438926
-0.001381 -0.002351 0.136024 -0.267932 0.322823 -2.016162 -0.013717 1 0 0 0 0 0 0 439917
-0.001383 -0.002323 0.135917 -0.127198 0.131462 -1.958434 -0.013749 1 0 0 0 0 0 0 440921
-0.001383 -0.002309 0.135817 -0.128956 0.283370 -2.040429 -0.013784 1 0 0 0 0 0 0 442046
-0.001368 -0.002285 0.135702 -0.332169 0.171944 -1.822459 -0.013811 1 0 0 0 0 0 0 442919
-0.001360 -0.002272 0.135599 -0.261474 0.307951 -1.954247 -0.013842 1 0 0 0 0 0 0 443915
-0.001356 -0.002266 0.135501 -0.209800 0.393989 -2.018342 -0.013874 1 0 0 0 0 0 0 444933
-0.001354 -0.002261 0.135405 -0.182872 0.438594 -2.036269 -0.013905 1 0 0 0 0 0 0 445924
-0.001358 -0.002238 0.135300 -0.087076 0.186244 -1.910628 -0.013937 1 0 0 0 0 0 0 446938
-0.001346 -0.002210 0.135212 -0.301413 0.103982 -2.102311 -0.013968 1 0 0 0 0 0 0 447929
-0.001339 -0.002196 0.135119 -0.249266 0.264080 -2.054782 -0.013999 1 0 0 0 0 0 0 448932
-0.001342 -0.002167 0.135016 -0.124983 0.090457 -1.892221 -0.014030 1 0 0 0 0 0 0 449931
-0.001343 -0.002152 0.134918 -0.133983 0.250258 -1.930803 -0.014061 1 0 0 0 0 0 0 450932
-0.001343 -0.002144 0.134821 -0.146084 0.354420 -1.947404 -0.014093 1 0 0 0 0 0 0 451929
-0.001349 -0.002119 0.134716 -0.071077 0.135216 -1.820741 -0.014124 1 0 0 0 0 0 0 452930
-0.001351 -0.002105 0.134617 -0.106270 0.269643 -1.874388 -0.014155 1 0 0 0 0 0 0 453930
-0.001338 -0.002083 0.134531 -0.320199 0.160580 -2.036274 -0.014191 1 0 0 0 0 0 0 455066
-0.001330 -0.002070 0.134410 -0.266806 0.276004 -1.573942 -0.014222 1 0 0 0 0 0 0 456062
-0.001326 -0.002063 0.134305 -0.217564 0.362853 -1.723982 -0.014249 1 0 0 0 0 0 0 456934
-0.001330 -0.002039 0.134226 -0.105089 0.144272 -2.073124 -0.014284 1 0 0 0 0 0 0 458059
-0.001332 -0.002026 0.134107 -0.132230 0.257921 -1.568975 -0.014315 1 0 0 0 0 0 0 459055
-0.001339 -0.001999 0.134023 -0.060742 0.085965 -1.961153 -0.014346 1 0 0 0 0 0 0 460053
-0.001342 -0.001985 0.133932 -0.103900 0.234055 -1.895284 -0.014378 1 0 0 0 0 0 0 461053
-0.001343 -0.001977 0.133838 -0.133179 0.332137 -1.839695 -0.014405 1 0 0 0 0 0 0 461928
-0.001322 -0.001978 0.133764 -0.417845 0.456502 -2.073743 -0.014440 1 0 0 0 0 0 0 463056
-0.001318 -0.001957 0.133666 -0.241714 0.181822 -1.790177 -0.014472 1 0 0 0 0 0 0 464054
-0.001315 -0.001946 0.133570 -0.201282 0.280850 -1.762146 -0.014503 1 0 0 0 0 0 0 465054
-0.001314 -0.001940 0.133475 -0.186115 0.354095 -1.750657 -0.014534 1 0 0 0 0 0 0 466057
-0.001312 -0.001936 0.133379 -0.179316 0.393251 -1.737280 -0.014565 1 0 0 0 0 0 0 467055
-0.001311 -0.001934 0.133283 -0.176246 0.413343 -1.722371 -0.014597 1 0 0 0 0 0 0 468055
-0.001318 -0.001967 0.133187 -0.068911 0.893215 -1.694208 -0.014627 1 0 0 0 0 0 0 469025
-0.001342 -0.001979 0.133101 0.163616 0.654275 -1.813793 -0.014659 1 0 0 0 0 0 0 470052
-0.001353 -0.001983 0.133009 0.027997 0.548878 -1.734404 -0.014686 1 0 0 0 0 0 0 470923
-0.001345 -0.001970 0.132925 -0.251571 0.300358 -1.824100 -0.014722 1 0 0 0 0 0 0 472056
-0.001354 -0.001978 0.132823 -0.042563 0.549716 -1.582574 -0.014753 1 0 0 0 0 0 0 473054
-0.001358 -0.001981 0.132726 -0.086467 0.518178 -1.592977 -0.014784 1 0 0 0 0 0 0 474055
-0.001380 -0.001977 0.132639 0.148779 0.423592 -1.727029 -0.014815 1 0 0 0 0 0 0 475056
-0.001371 -0.001980 0.132567 -0.243880 0.501950 -1.920591 -0.014846 1 0 0 0 0 0 0 476025
-0.001365 -0.001980 0.132480 -0.229220 0.481709 -1.734003 -0.014874 1 0 0 0 0 0 0 476928
-0.001362 -0.001980 0.132387 -0.200343 0.467382 -1.629888 -0.014908 1 0 0 0 0 0 0 478033
-0.001360 -0.001979 0.132293 -0.183746 0.460551 -1.577797 -0.014940 1 0 0 0 0 0 0 479055
-0.001359 -0.001978 0.132198 -0.175375 0.457619 -1.547292 -0.014971 1 0 0 0 0 0 0 480052
-0.001372 -0.001992 0.132122 0.019751 0.662574 -1.782765 -0.015003 1 0 0 0 0 0 0 481051
-0.001378 -0.001999 0.132033 -0.053164 0.581283 -1.631827 -0.015034 1 0 0 0 0 0 0 482042
-0.001381 -0.002001 0.131940 -0.106209 0.523733 -1.542068 -0.015065 1 0 0 0 0 0 0 483049
-0.001402 -0.001997 0.131855 0.136711 0.431122 -1.625452 -0.015097 1 0 0 0 0 0 0 484058
-0.001406 -0.002014 0.131773 -0.062687 0.708391 -1.658245 -0.015128 1 0 0 0 0 0 0 485054
-0.001408 -0.002022 0.131682 -0.115826 0.614932 -1.534739 -0.015159 1 0 0 0 0 0 0 486055
-0.001414 -0.002006 0.131609 -0.051770 0.286920 -1.735699 -0.015187 1 0 0 0 0 0 0 486937
-0.001411 -0.002017 0.131531 -0.176295 0.616982 -1.687374 -0.015221 1 0 0 0 0 0 0 488051
-0.001430 -0.002017 0.131452 0.095007 0.505253 -1.650874 -0.015253 1 0 0 0 0 0 0 489054
-0.001438 -0.002016 0.131362 -0.002528 0.483911 -1.497139 -0.015284 1 0 0 0 0 0 0 490046
-0.001428 -0.002000 0.131279 -0.258664 0.282053 -1.557165 -0.015315 1 0 0 0 0 0 0 491049
-0.001443 -0.001987 0.131198 0.043608 0.291979 -1.572228 -0.015346 1 0 0 0 0 0 0 492052
-0.001429 -0.001984 0.131097 -0.298352 0.432298 -1.308069 -0.015377 1 0 0 0 0 0 0 493041
-0.001422 -0.001983 0.131030 -0.246058 0.465183 -1.700930 -0.015405 1 0 0 0 0 0 0 493922
-0.001418 -0.001981 0.130944 -0.205590 0.466531 -1.492468 -0.015442 1 0 0 0 0 0 0 495112
-0.001416 -0.001979 0.130852 -0.183210 0.467496 -1.368978 -0.015474 1 0 0 0 0 0 0 496119
-0.001429 -0.001993 0.130777 0.018068 0.673090 -1.567554 -0.015504 1 0 0 0 0 0 0 497104
-0.001447 -0.001960 0.130700 0.114383 0.069866 -1.542484 -0.015532 1 0 0 0 0 0 0 497994
-0.001470 -0.001958 0.130631 0.189556 0.418243 -1.631378 -0.015563 1 0 0 0 0 0 0 498979
-0.001480 -0.001956 0.130544 0.042459 0.456046 -1.408787 -0.015599 1 0 0 0 0 0 0 500118
-0.001505 -0.001949 0.130462 0.220099 0.400671 -1.420629 -0.015629 1 0 0 0 0 0 0 501103
-0.001504 -0.001931 0.130381 -0.114382 0.232232 -1.437050 -0.015661 1 0 0 0 0 0 0 502116
-0.001516 -0.001936 0.130311 0.045797 0.528877 -1.553279 -0.015688 1 0 0 0 0 0 0 502977
-0.001523 -0.001938 0.130254 -0.022423 0.523422 -1.743759 -0.015724 1 0 0 0 0 0 0 504118
-0.001525 -0.001939 0.130173 -0.078653 0.495430 -1.421936 -0.015754 1 0 0 0 0 0 0 505101
-0.001532 -0.001919 0.130103 -0.022348 0.224867 -1.525571 -0.015782 1 0 0 0 0 0 0 505977
-0.001535 -0.001908 0.130047 -0.064292 0.324649 -1.710116 -0.015817 1 0 0 0 0 0 0 507114
-0.001536 -0.001902 0.129965 -0.099654 0.388006 -1.385073 -0.015846 1 0 0 0 0 0 0 508037
-0.001550 -0.001914 0.129894 0.071692 0.626352 -1.475987 -0.015878 1 0 0 0 0 0 0 509045
-0.001543 -0.001904 0.129818 -0.193342 0.372015 -1.405248 -0.015909 1 0 0 0 0 0 0 510037
-0.001539 -0.001899 0.129760 -0.174598 0.407812 -1.620322 -0.015936 1 0 0 0 0 0 0 510922
-0.001551 -0.001911 0.129697 0.031024 0.634526 -1.577644 -0.015971 1 0 0 0 0 0 0 512036
-0.001556 -0.001916 0.129613 -0.032484 0.569886 -1.281127 -0.015999 1 0 0 0 0 0 0 512920
-0.001559 -0.001918 0.129552 -0.073168 0.531067 -1.537254 -0.016034 1 0 0 0 0 0 0 514037
-0.001579 -0.001914 0.129479 0.164740 0.438444 -1.390453 -0.016065 1 0 0 0 0 0 0 515046
-0.001569 -0.001916 0.129411 -0.213406 0.517945 -1.444916 -0.016096 1 0 0 0 0 0 0 516036
-0.001584 -0.001912 0.129336 0.070538 0.438343 -1.327323 -0.016128 1 0 0 0 0 0 0 517045
-0.001591 -0.001909 0.129278 0.004129 0.457418 -1.534042 -0.016158 1 0 0 0 0 0 0 518036
-0.001580 -0.001893 0.129206 -0.239660 0.269767 -1.368863 -0.016190 1 0 0 0 0 0 0 519045
-0.001588 -0.001899 0.129139 -0.014759 0.549178 -1.393812 -0.016221 1 0 0 0 0 0 0 520045
-0.001611 -0.001896 0.129063 0.213051 0.465757 -1.274032 -0.016253 1 0 0 0 0 0 0 521057
-0.001603 -0.001899 0.128995 -0.183057 0.534143 -1.349876 -0.016284 1 0 0 0 0 0 0 522051
-0.001598 -0.001901 0.128939 -0.170488 0.518364 -1.513941 -0.016315 1 0 0 0 0 0 0 523051
-0.001616 -0.001896 0.128868 0.115173 0.434039 -1.309332 -0.016347 1 0 0 0 0 0 0 524059
-0.001604 -0.001898 0.128802 -0.234368 0.517145 -1.340713 -0.016377 1 0 0 0 0 0 0 525040
-0.001598 -0.001899 0.128747 -0.197001 0.510564 -1.487171 -0.016409 1 0 0 0 0 0 0 526057
-0.001608 -0.001913 0.128685 0.022961 0.693906 -1.406119 -0.016439 1 0 0 0 0 0 0 527028
-0.001599 -0.001905 0.128613 -0.212605 0.415182 -1.236833 -0.016471 1 0 0 0 0 0 0 528052
-0.001608 -0.001915 0.128545 0.001386 0.629950 -1.270526 -0.016503 1 0 0 0 0 0 0 529055
-0.001612 -0.001920 0.128489 -0.036815 0.583888 -1.428168 -0.016534 1 0 0 0 0 0 0 530052
-0.001614 -0.001922 0.128408 -0.078338 0.535706 -1.089533 -0.016565 1 0 0 0 0 0 0 531054
-0.001614 -0.001922 0.128348 -0.092836 0.520805 -1.320099 -0.016597 1 0 0 0 0 0 0 532054
-0.001614 -0.001922 0.128295 -0.101007 0.512752 -1.434529 -0.016628 1 0 0 0 0 0 0 533052
-0.001613 -0.001921 0.128215 -0.112872 0.499179 -1.068109 -0.016659 1 0 0 0 0 0 0 534054
-0.001626 -0.001935 0.128144 0.069426 0.694708 -1.144150 -0.016690 1 0 0 0 0 0 0 535056
-0.001633 -0.001942 0.128088 0.001325 0.624056 -1.328548 -0.016721 1 0 0 0 0 0 0 536027
-0.001636 -0.001945 0.128037 -0.049652 0.571101 -1.406389 -0.016753 1 0 0 0 0 0 0 537056
-0.001636 -0.001945 0.127957 -0.084473 0.533466 -1.023953 -0.016784 1 0 0 0 0 0 0 538051
-0.001637 -0.001945 0.127897 -0.093942 0.525717 -1.237968 -0.016815 1 0 0 0 0 0 0 539052
-0.001650 -0.001959 0.127834 0.080490 0.712297 -1.202000 -0.016847 1 0 0 0 0 0 0 540058
-0.001637 -0.001971 0.127771 -0.255373 0.698931 -1.181598 -0.016878 1 0 0 0 0 0 0 541049
-0.001630 -0.001976 0.127717 -0.205860 0.621984 -1.297711 -0.016909 1 0 0 0 0 0 0 542051
-0.001645 -0.001973 0.127646 0.096633 0.505443 -1.071844 -0.016940 1 0 0 0 0 0 0 543053
-0.001653 -0.001972 0.127590 0.024189 0.510726 -1.227808 -0.016971 1 0 0 0 0 0 0 544052
-0.001650 -0.001989 0.127518 -0.119890 0.770070 -1.026652 -0.017003 1 0 0 0 0 0 0 545053
-0.001654 -0.001979 0.127451 -0.041565 0.419482 -1.062457 -0.017034 1 0 0 0 0 0 0 546052
-0.001656 -0.001973 0.127396 -0.063725 0.452420 -1.209684 -0.017065 1 0 0 0 0 0 0 547055
-0.001670 -0.001984 0.127335 0.097324 0.678913 -1.126749 -0.017097 1 0 0 0 0 0 0 548053
-0.001657 -0.001994 0.127272 -0.244097 0.688333 -1.086991 -0.017128 1 0 0 0 0 0 0 549052
-0.001651 -0.001998 0.127219 -0.198109 0.623373 -1.195770 -0.017159 1 0 0 0 0 0 0 550042
-0.001661 -0.002015 0.127158 0.024607 0.773247 -1.097609 -0.017190 1 0 0 0 0 0 0 551054
-0.001665 -0.002023 0.127105 -0.019476 0.681097 -1.184407 -0.017221 1 0 0 0 0 0 0 552052
-0.001681 -0.002040 0.127044 0.120993 0.807539 -1.077919 -0.017253 1 0 0 0 0 0 0 553052
-0.001688 -0.002049 0.126991 0.032362 0.702988 -1.161773 -0.017284 1 0 0 0 0 0 0 554052
-0.001711 -0.002048 0.126921 0.226870 0.562973 -0.922641 -0.017315 1 0 0 0 0 0 0 555053
-0.001702 -0.002051 0.126855 -0.164435 0.616441 -0.942033 -0.017346 1 0 0 0 0 0 0 556039
-0.001698 -0.002053 0.126800 -0.151073 0.595929 -1.083828 -0.017377 1 0 0 0 0 0 0 557044
-0.001709 -0.002068 0.126738 0.053703 0.769214 -0.997895 -0.017409 1 0 0 0 0 0 0 558052
-0.001714 -0.002075 0.126686 0.001190 0.689614 -1.089449 -0.017440 1 0 0 0 0 0 0 559052
-0.001716 -0.002078 0.126636 -0.041238 0.632805 -1.128851 -0.017471 1 0 0 0 0 0 0 560033
-0.001717 -0.002079 0.126587 -0.064396 0.602833 -1.137945 -0.017503 1 0 0 0 0 0 0 561048
-0.001717 -0.002079 0.126539 -0.076400 0.587935 -1.134740 -0.017534 1 0 0 0 0 0 0 562039
-0.001730 -0.002093 0.126479 0.095253 0.769434 -0.981980 -0.017565 1 0 0 0 0 0 0 563052
-0.001717 -0.002104 0.126417 -0.237183 0.755806 -0.915570 -0.017596 1 0 0 0 0 0 0 564052
-0.001710 -0.002109 0.126364 -0.187745 0.679948 -1.014513 -0.017628 1 0 0 0 0 0 0 565052
-0.001706 -0.002112 0.126314 -0.142343 0.634683 -1.056452 -0.017659 1 0 0 0 0 0 0 566053
-0.001717 -0.002127 0.126254 0.059560 0.799537 -0.920779 -0.017689 1 0 0 0 0 0 0 567022
-0.001717 -0.002153 0.126212 -0.071692 0.976183 -1.124893 -0.017721 1 0 0 0 0 0 0 568052
-0.001716 -0.002166 0.126166 -0.086927 0.818578 -1.088435 -0.017753 1 0 0 0 0 0 0 569051
-0.001736 -0.002168 0.126128 0.171997 0.655769 -1.191087 -0.017784 1 0 0 0 0 0 0 570052
-0.001745 -0.002168 0.126084 0.070807 0.624584 -1.103139 -0.017815 1 0 0 0 0 0 0 571055
-0.001749 -0.002167 0.126037 -0.002459 0.615071 -1.052761 -0.017846 1 0 0 0 0 0 0 572021
-0.001751 -0.002167 0.125990 -0.041285 0.611594 -1.026660 -0.017877 1 0 0 0 0 0 0 573038
-0.001765 -0.002180 0.125931 0.116007 0.798042 -0.864576 -0.017909 1 0 0 0 0 0 0 574045
-0.001771 -0.002187 0.125879 0.039290 0.727498 -0.927568 -0.017940 1 0 0 0 0 0 0 575035
-0.001774 -0.002189 0.125829 -0.015165 0.675620 -0.956068 -0.017971 1 0 0 0 0 0 0 576042
-0.001775 -0.002190 0.125781 -0.044305 0.648157 -0.960520 -0.018002 1 0 0 0 0 0 0 577035
-0.001776 -0.002190 0.125732 -0.059245 0.634586 -0.955228 -0.018034 1 0 0 0 0 0 0 578043
-0.001775 -0.002190 0.125684 -0.066914 0.628167 -0.946195 -0.018065 1 0 0 0 0 0 0 579035
-0.001769 -0.002209 0.125646 -0.146884 0.883296 -1.067534 -0.018096 1 0 0 0 0 0 0 580043
-0.001766 -0.002218 0.125601 -0.120827 0.782937 -0.987886 -0.018127 1 0 0 0 0 0 0 581034
-0.001764 -0.002222 0.125554 -0.100901 0.711064 -0.940605 -0.018159 1 0 0 0 0 0 0 582043
-0.001782 -0.002219 0.125517 0.170146 0.613680 -1.048274 -0.018190 1 0 0 0 0 0 0 583035
-0.001791 -0.002217 0.125472 0.075512 0.617009 -0.962373 -0.018221 1 0 0 0 0 0 0 584034
-0.001795 -0.002215 0.125425 0.005582 0.624979 -0.912617 -0.018252 1 0 0 0 0 0 0 585043
-0.001796 -0.002214 0.125378 -0.031586 0.630231 -0.886304 -0.018283 1 0 0 0 0 0 0 586034
-0.001811 -0.002228 0.125350 0.133856 0.831051 -1.134192 -0.018315 1 0 0 0 0 0 0 587042
-0.001817 -0.002234 0.125309 0.052575 0.755693 -0.982464 -0.018346 1 0 0 0 0 0 0 588034
-0.001820 -0.002237 0.125263 -0.003623 0.702239 -0.897521 -0.018377 1 0 0 0 0 0 0 589043
-0.001822 -0.002238 0.125216 -0.033025 0.674798 -0.857347 -0.018409 1 0 0 0 0 0 0 590043
-0.001841 -0.002233 0.125178 0.211995 0.601821 -0.968266 -0.018440 1 0 0 0 0 0 0 591038
-0.001838 -0.002216 0.125145 -0.070989 0.431181 -1.029800 -0.018472 1 0 0 0 0 0 0 592056
-0.001843 -0.002241 0.125101 0.018963 0.958167 -0.889221 -0.018502 1 0 0 0 0 0 0 593036
-0.001851 -0.002234 0.125075 0.073662 0.603799 -1.109514 -0.018534 1 0 0 0 0 0 0 594040
-0.001855 -0.002230 0.125035 0.017973 0.604379 -0.934738 -0.018565 1 0 0 0 0 0 0 595053
-0.001857 -0.002227 0.124990 -0.017169 0.624366 -0.840055 -0.018596 1 0 0 0 0 0 0 596049
-0.001857 -0.002226 0.124943 -0.035173 0.637273 -0.796161 -0.018628 1 0 0 0 0 0 0 597057
-0.001871 -0.002239 0.124915 0.139787 0.841577 -1.037563 -0.018659 1 0 0 0 0 0 0 598051
-0.001877 -0.002245 0.124874 0.063579 0.768622 -0.882887 -0.018690 1 0 0 0 0 0 0 599053
-0.001880 -0.002248 0.124828 0.010031 0.716400 -0.796620 -0.018721 1 0 0 0 0 0 0 600051
-0.001900 -0.002244 0.124791 0.241275 0.630008 -0.888783 -0.018753 1 0 0 0 0 0 0 601052
-0.001891 -0.002247 0.124768 -0.122811 0.709538 -1.075328 -0.018783 1 0 0 0 0 0 0 602021
-0.001886 -0.002248 0.124728 -0.108522 0.690974 -0.877257 -0.018815 1 0 0 0 0 0 0 603052
-0.001903 -0.002244 0.124693 0.178572 0.618349 -0.906081 -0.018846 1 0 0 0 0 0 0 604050
-0.001911 -0.002241 0.124650 0.095553 0.634012 -0.788878 -0.018878 1 0 0 0 0 0 0 605052
-0.001928 -0.002254 0.124624 0.215800 0.844971 -0.992408 -0.018909 1 0 0 0 0 0 0 606054
-0.001936 -0.002259 0.124583 0.110419 0.776499 -0.822629 -0.018940 1 0 0 0 0 0 0 607057
-0.001927 -0.002248 0.124549 -0.132602 0.541525 -0.877694 -0.018972 1 0 0 0 0 0 0 608055
-0.001941 -0.002237 0.124516 0.156488 0.525716 -0.890745 -0.019003 1 0 0 0 0 0 0 609050
-0.001942 -0.002250 0.124483 0.012933 0.842489 -0.889538 -0.019034 1 0 0 0 0 0 0 610050
-0.001961 -0.002252 0.124450 0.244685 0.723260 -0.884768 -0.019065 1 0 0 0 0 0 0 611051
-0.001958 -0.002238 0.124418 -0.037512 0.509515 -0.892164 -0.019096 1 0 0 0 0 0 0 612051
-0.001969 -0.002246 0.124396 0.136193 0.765111 -1.009732 -0.019128 1 0 0 0 0 0 0 613051
-0.001974 -0.002249 0.124357 0.073547 0.736052 -0.796001 -0.019159 1 0 0 0 0 0 0 614051
-0.001976 -0.002250 0.124312 0.028580 0.708040 -0.687036 -0.019190 1 0 0 0 0 0 0 615051
-0.001983 -0.002231 0.124286 0.089343 0.449453 -0.917723 -0.019221 1 0 0 0 0 0 0 616051
-0.001981 -0.002241 0.124256 -0.031182 0.788821 -0.877517 -0.019253 1 0 0 0 0 0 0 617050
-0.001998 -0.002240 0.124224 0.225685 0.696383 -0.846931 -0.019284 1 0 0 0 0 0 0 618051
-0.002006 -0.002239 0.124182 0.132492 0.682681 -0.696767 -0.019315 1 0 0 0 0 0 0 619052
-0.002011 -0.002239 0.124167 0.073968 0.691921 -1.034678 -0.019346 1 0 0 0 0 0 0 620051
-0.002012 -0.002239 0.124131 0.031776 0.684386 -0.782516 -0.019378 1 0 0 0 0 0 0 621052
-0.002027 -0.002253 0.124107 0.194700 0.877955 -0.913509 -0.019408 1 0 0 0 0 0 0 622019
-0.002020 -0.002245 0.124078 -0.060560 0.617063 -0.862164 -0.019440 1 0 0 0 0 0 0 623044
-0.002036 -0.002236 0.124047 0.207240 0.573087 -0.815290 -0.019471 1 0 0 0 0 0 0 624048
-0.002037 -0.002250 0.124015 0.052966 0.873615 -0.790621 -0.019503 1 0 0 0 0 0 0 625048
-0.002044 -0.002238 0.123994 0.104561 0.562974 -0.924059 -0.019534 1 0 0 0 0 0 0 626050
-0.002047 -0.002232 0.123955 0.059515 0.599421 -0.703672 -0.019565 1 0 0 0 0 0 0 627051
-0.002048 -0.002229 0.123941 0.040979 0.650402 -1.003979 -0.019596 1 0 0 0 0 0 0 628051
-0.002049 -0.002227 0.123905 0.020269 0.665603 -0.736630 -0.019628 1 0 0 0 0 0 0 629049
-0.002068 -0.002220 0.123872 0.268736 0.615655 -0.729531 -0.019659 1 0 0 0 0 0 0 630048
-0.002058 -0.002222 0.123850 -0.082575 0.713695 -0.878201 -0.019690 1 0 0 0 0 0 0 631039
-0.002072 -0.002218 0.123821 0.194259 0.645642 -0.797075 -0.019721 1 0 0 0 0 0 0 632045
-0.002098 -0.002211 0.123789 0.383727 0.599752 -0.749953 -0.019753 1 0 0 0 0 0 0 633049
-0.002091 -0.002212 0.123768 -0.017099 0.704788 -0.873948 -0.019784 1 0 0 0 0 0 0 634041
-0.002107 -0.002207 0.123740 0.232825 0.640981 -0.782772 -0.019816 1 0 0 0 0 0 0 635064
-0.002096 -0.002210 0.123720 -0.097256 0.727126 -0.879589 -0.019847 1 0 0 0 0 0 0 636063
-0.002109 -0.002206 0.123691 0.192020 0.653084 -0.777386 -0.019878 1 0 0 0 0 0 0 637060
-0.002121 -0.002185 0.123671 0.214642 0.420385 -0.870065 -0.019909 1 0 0 0 0 0 0 638041
-0.002121 -0.002193 0.123643 0.055729 0.776322 -0.766533 -0.019940 1 0 0 0 0 0 0 639042
-0.002127 -0.002178 0.123623 0.117247 0.510571 -0.858673 -0.019972 1 0 0 0 0 0 0 640055
-0.002143 -0.002185 0.123605 0.261919 0.765755 -0.887753 -0.020003 1 0 0 0 0 0 0 641056
-0.002137 -0.002173 0.123579 -0.007540 0.557525 -0.777388 -0.020034 1 0 0 0 0 0 0 642057
-0.002148 -0.002182 0.123558 0.177287 0.795924 -0.839640 -0.020065 1 0 0 0 0 0 0 643061
-0.002159 -0.002167 0.123541 0.205929 0.515216 -0.884226 -0.020097 1 0 0 0 0 0 0 644058
-0.002158 -0.002178 0.123514 0.056335 0.826733 -0.753055 -0.020128 1 0 0 0 0 0 0 645048
-0.002163 -0.002165 0.123494 0.123289 0.537469 -0.834139 -0.020159 1 0 0 0 0 0 0 646057
-0.002179 -0.002172 0.123476 0.270738 0.780342 -0.859122 -0.020190 1 0 0 0 0 0 0 647056
-0.002193 -0.002157 0.123460 0.260675 0.507145 -0.879891 -0.020221 1 0 0 0 0 0 0 648041
-0.002193 -0.002168 0.123433 0.089880 0.822793 -0.739275 -0.020252 1 0 0 0 0 0 0 649033
-0.002194 -0.002173 0.123424 0.071924 0.789883 -0.950056 -0.020284 1 0 0 0 0 0 0 650042
-0.002200 -0.002157 0.123410 0.142261 0.499147 -0.918496 -0.020315 1 0 0 0 0 0 0 651033
-0.002216 -0.002163 0.123394 0.286218 0.759229 -0.880127 -0.020346 1 0 0 0 0 0 0 652041
-0.002210 -0.002151 0.123369 0.016648 0.556378 -0.743470 -0.020377 1 0 0 0 0 0 0 653033
-0.002207 -0.002146 0.123360 0.028341 0.613654 -0.943886 -0.020409 1 0 0 0 0 0 0 654041
-0.002225 -0.002138 0.123335 0.294348 0.586627 -0.759385 -0.020440 1 0 0 0 0 0 0 655032
-0.002233 -0.002134 0.123327 0.213283 0.638414 -0.944578 -0.020471 1 0 0 0 0 0 0 656041
-0.002232 -0.002150 0.123303 0.065124 0.912302 -0.755652 -0.020502 1 0 0 0 0 0 0 657041
-0.002236 -0.002140 0.123284 0.138977 0.585226 -0.805111 -0.020533 1 0 0 0 0 0 0 658032
-0.002252 -0.002148 0.123266 0.290570 0.806754 -0.817750 -0.020565 1 0 0 0 0 0 0 659041
-0.002260 -0.002153 0.123260 0.208869 0.777030 -0.967344 -0.020596 1 0 0 0 0 0 0 660032
-0.002250 -0.002140 0.123238 -0.032340 0.553045 -0.769754 -0.020627 1 0 0 0 0 0 0 661040
-0.002258 -0.002148 0.123219 0.180973 0.795843 -0.787734 -0.020658 1 0 0 0 0 0 0 662033
-0.002262 -0.002152 0.123212 0.151878 0.773595 -0.948637 -0.020690 1 0 0 0 0 0 0 663052
-0.002270 -0.002135 0.123200 0.196644 0.493795 -0.888397 -0.020721 1 0 0 0 0 0 0 664045
-0.002287 -0.002141 0.123185 0.325905 0.759331 -0.838719 -0.020753 1 0 0 0 0 0 0 665050
-0.002282 -0.002129 0.123159 0.049249 0.559969 -0.697920 -0.020784 1 0 0 0 0 0 0 666049
-0.002280 -0.002123 0.123150 0.057467 0.618644 -0.896843 -0.020815 1 0 0 0 0 0 0 667043
-0.002291 -0.002134 0.123136 0.247229 0.845753 -0.844880 -0.020846 1 0 0 0 0 0 0 668045
-0.002297 -0.002140 0.123131 0.192563 0.801021 -0.959955 -0.020877 1 0 0 0 0 0 0 669045
-0.002287 -0.002128 0.123109 -0.034159 0.568183 -0.748777 -0.020909 1 0 0 0 0 0 0 670050
-0.002294 -0.002136 0.123090 0.186409 0.806042 -0.761762 -0.020940 1 0 0 0 0 0 0 671051
-0.002298 -0.002140 0.123084 0.161190 0.781517 -0.920864 -0.020971 1 0 0 0 0 0 0 672050
-0.002306 -0.002123 0.123071 0.207804 0.500843 -0.859770 -0.021002 1 0 0 0 0 0 0 673044
-0.002310 -0.002115 0.123067 0.165482 0.582381 -0.957969 -0.021034 1 0 0 0 0 0 0 674050
-0.002306 -0.002129 0.123044 0.052009 0.887232 -0.724862 -0.021065 1 0 0 0 0 0 0 675048
-0.002304 -0.002136 0.123036 0.071160 0.831676 -0.890882 -0.021096 1 0 0 0 0 0 0 676051
-0.002308 -0.002121 0.123023 0.160751 0.528881 -0.841549 -0.021127 1 0 0 0 0 0 0 677037
-0.002323 -0.002127 0.123008 0.314374 0.781580 -0.796593 -0.021159 1 0 0 0 0 0 0 678043
-0.002331 -0.002130 0.123002 0.233973 0.770192 -0.923712 -0.021190 1 0 0 0 0 0 0 679042
-0.002321 -0.002117 0.122980 -0.006485 0.556157 -0.717587 -0.021221 1 0 0 0 0 0 0 680052
-0.002317 -0.002111 0.122972 0.034541 0.620176 -0.880623 -0.021253 1 0 0 0 0 0 0 681047
-0.002327 -0.002122 0.122959 0.242118 0.851270 -0.814420 -0.021284 1 0 0 0 0 0 0 682047
-0.002333 -0.002127 0.122954 0.196938 0.809112 -0.924493 -0.021318 1 0 0 0 0 0 0 683127
-0.002341 -0.002111 0.122942 0.232434 0.518705 -0.843709 -0.021349 1 0 0 0 0 0 0 684119
-0.002339 -0.002121 0.122917 0.099583 0.837198 -0.653944 -0.021380 1 0 0 0 0 0 0 685117
-0.002338 -0.002127 0.122908 0.102837 0.808176 -0.846012 -0.021411 1 0 0 0 0 0 0 686114
-0.002338 -0.002129 0.122905 0.109810 0.773640 -0.940643 -0.021442 1 0 0 0 0 0 0 687117
-0.002337 -0.002131 0.122904 0.113307 0.754266 -0.977560 -0.021473 1 0 0 0 0 0 0 688114
-0.002343 -0.002112 0.122893 0.188690 0.491591 -0.857945 -0.021505 1 0 0 0 0 0 0 689115
-0.002346 -0.002103 0.122889 0.162763 0.583670 -0.934006 -0.021536 1 0 0 0 0 0 0 690121
-0.002328 -0.002103 0.122878 -0.114557 0.710883 -0.841069 -0.021567 1 0 0 0 0 0 0 691123
-0.002332 -0.002117 0.122863 0.144942 0.909087 -0.778094 -0.021598 1 0 0 0 0 0 0 692117
-0.002334 -0.002124 0.122858 0.146715 0.843861 -0.898605 -0.021629 1 0 0 0 0 0 0 693109
-0.002341 -0.002109 0.122846 0.207622 0.541343 -0.822380 -0.021661 1 0 0 0 0 0 0 694122
-0.002357 -0.002115 0.122831 0.345068 0.794306 -0.766719 -0.021692 1 0 0 0 0 0 0 695120
-0.002346 -0.002122 0.122815 -0.000561 0.842485 -0.757490 -0.021723 1 0 0 0 0 0 0 696115
-0.002341 -0.002126 0.122810 0.036680 0.801555 -0.885502 -0.021755 1 0 0 0 0 0 0 697115
-0.002344 -0.002109 0.122798 0.149036 0.521117 -0.810663 -0.021785 1 0 0 0 0 0 0 698092
-0.002345 -0.002101 0.122794 0.143381 0.603158 -0.903878 -0.021817 1 0 0 0 0 0 0 699117
-0.002346 -0.002097 0.122792 0.133649 0.665994 -0.949581 -0.021849 1 0 0 0 0 0 0 700118
-0.002359 -0.002108 0.122781 0.300061 0.882647 -0.819318 -0.021880 1 0 0 0 0 0 0 701115
-0.002347 -0.002119 0.122766 -0.023841 0.891590 -0.771917 -0.021911 1 0 0 0 0 0 0 702114
-0.002341 -0.002124 0.122762 0.025138 0.829219 -0.885279 -0.021943 1 0 0 0 0 0 0 703127
-0.002343 -0.002108 0.122750 0.143508 0.538005 -0.805073 -0.021973 1 0 0 0 0 0 0 704106
-0.002357 -0.002113 0.122734 0.313075 0.797364 -0.747850 -0.022005 1 0 0 0 0 0 0 705117
-0.002365 -0.002116 0.122729 0.241330 0.789875 -0.870539 -0.022036 1 0 0 0 0 0 0 706101
-0.002368 -0.002118 0.122727 0.188886 0.771888 -0.928957 -0.022067 1 0 0 0 0 0 0 707104
-0.002351 -0.002123 0.122717 -0.096526 0.820672 -0.819335 -0.022098 1 0 0 0 0 0 0 708113
-0.002342 -0.002126 0.122713 -0.012961 0.794590 -0.897777 -0.022130 1 0 0 0 0 0 0 709117
-0.002343 -0.002108 0.122701 0.124455 0.523422 -0.803914 -0.022161 1 0 0 0 0 0 0 710103
-0.002344 -0.002100 0.122697 0.131687 0.610200 -0.890274 -0.022192 1 0 0 0 0 0 0 711119
-0.002357 -0.002109 0.122685 0.300587 0.858238 -0.784928 -0.022224 1 0 0 0 0 0 0 712120
-0.002364 -0.002114 0.122680 0.234567 0.825712 -0.879945 -0.022255 1 0 0 0 0 0 0 713114
-0.002368 -0.002116 0.122679 0.185776 0.793442 -0.927488 -0.022286 1 0 0 0 0 0 0 714115
-0.002350 -0.002122 0.122668 -0.097614 0.834965 -0.813841 -0.022317 1 0 0 0 0 0 0 715118
-0.002341 -0.002125 0.122665 -0.013089 0.805269 -0.890832 -0.022348 1 0 0 0 0 0 0 716101
-0.002337 -0.002126 0.122663 0.051110 0.785178 -0.930541 -0.022380 1 0 0 0 0 0 0 717113
-0.002348 -0.002141 0.122652 0.257314 0.957551 -0.797918 -0.022411 1 0 0 0 0 0 0 718113
-0.002359 -0.002129 0.122638 0.284728 0.632406 -0.748188 -0.022442 1 0 0 0 0 0 0 719100
-0.002364 -0.002123 0.122633 0.219378 0.676309 -0.861976 -0.022473 1 0 0 0 0 0 0 720112
-0.002367 -0.002120 0.122631 0.177951 0.718348 -0.916003 -0.022504 1 0 0 0 0 0 0 721097
-0.002369 -0.002119 0.122630 0.156121 0.741539 -0.937234 -0.022536 1 0 0 0 0 0 0 722112
-0.002369 -0.002118 0.122630 0.145057 0.753680 -0.945715 -0.022567 1 0 0 0 0 0 0 723111
-0.002370 -0.002118 0.122630 0.139532 0.760173 -0.949448 -0.022596 1 0 0 0 0 0 0 724030
-0.002351 -0.002122 0.122620 -0.120369 0.823046 -0.819026 -0.022627 1 0 0 0 0 0 0 725039
-0.002360 -0.002119 0.122595 0.221796 0.734254 -0.607060 -0.022658 1 0 0 0 0 0 0 726031
-0.002364 -0.002118 0.122587 0.202035 0.748362 -0.792521 -0.022690 1 0 0 0 0 0 0 727038
-0.002367 -0.002117 0.122584 0.171521 0.760043 -0.884687 -0.022721 1 0 0 0 0 0 0 728030
-0.002368 -0.002117 0.122583 0.153677 0.766247 -0.920630 -0.022752 1 0 0 0 0 0 0 729038
-0.002368 -0.002117 0.122582 0.144371 0.769632 -0.934374 -0.022783 1 0 0 0 0 0 0 730030
-0.002369 -0.002117 0.122582 0.139703 0.771758 -0.940111 -0.022815 1 0 0 0 0 0 0 731039
-0.002369 -0.002117 0.122582 0.137417 0.773316 -0.942938 -0.022846 1 0 0 0 0 0 0 732029
-0.002369 -0.002117 0.122582 0.136351 0.774616 -0.944786 -0.022877 1 0 0 0 0 0 0 733030
-0.002382 -0.002131 0.122571 0.307908 0.958483 -0.797480 -0.022908 1 0 0 0 0 0 0 734037
-0.002388 -0.002137 0.122567 0.244430 0.892211 -0.876572 -0.022940 1 0 0 0 0 0 0 735030
-0.002397 -0.002122 0.122555 0.270736 0.590231 -0.784122 -0.022971 1 0 0 0 0 0 0 736038
-0.002402 -0.002114 0.122551 0.218819 0.660236 -0.871103 -0.023002 1 0 0 0 0 0 0 737030
-0.002385 -0.002115 0.122540 -0.071587 0.776078 -0.781873 -0.023034 1 0 0 0 0 0 0 738038
-0.002376 -0.002115 0.122536 0.008593 0.785737 -0.868476 -0.023065 1 0 0 0 0 0 0 739030
-0.002372 -0.002116 0.122535 0.070488 0.785502 -0.911642 -0.023097 1 0 0 0 0 0 0 740084
-0.002370 -0.002116 0.122534 0.103403 0.785011 -0.928774 -0.023127 1 0 0 0 0 0 0 741038
-0.002369 -0.002116 0.122534 0.120048 0.785139 -0.935785 -0.023159 1 0 0 0 0 0 0 742047
-0.002369 -0.002116 0.122534 0.128424 0.785685 -0.939067 -0.023190 1 0 0 0 0 0 0 743038
-0.002374 -0.002097 0.122524 0.206312 0.533693 -0.806723 -0.023221 1 0 0 0 0 0 0 744029
-0.002377 -0.002088 0.122520 0.182024 0.630541 -0.878400 -0.023252 1 0 0 0 0 0 0 745044
-0.002378 -0.002083 0.122519 0.162978 0.700968 -0.916260 -0.023284 1 0 0 0 0 0 0 746045
-0.002379 -0.002081 0.122519 0.152587 0.738586 -0.931566 -0.023314 1 0 0 0 0 0 0 747019
-0.002379 -0.002080 0.122518 0.147334 0.758060 -0.937937 -0.023346 1 0 0 0 0 0 0 748046
-0.002379 -0.002079 0.122518 0.144735 0.768286 -0.941010 -0.023378 1 0 0 0 0 0 0 749046
-0.002392 -0.002092 0.122507 0.315544 0.956643 -0.794037 -0.023408 1 0 0 0 0 0 0 750033
-0.002379 -0.002104 0.122493 -0.005519 0.951698 -0.740483 -0.023439 1 0 0 0 0 0 0 751016
-0.002379 -0.002090 0.122479 0.118173 0.629888 -0.717160 -0.023471 1 0 0 0 0 0 0 752046
-0.002379 -0.002084 0.122473 0.136904 0.684024 -0.840240 -0.023502 1 0 0 0 0 0 0 753044
-0.002378 -0.002081 0.122471 0.141003 0.732030 -0.897484 -0.023534 1 0 0 0 0 0 0 754045
-0.002378 -0.002079 0.122471 0.142253 0.758240 -0.919771 -0.023565 1 0 0 0 0 0 0 755054
-0.002378 -0.002078 0.122471 0.142763 0.771892 -0.928528 -0.023596 1 0 0 0 0 0 0 756044
-0.002384 -0.002059 0.122460 0.216622 0.526555 -0.797919 -0.023627 1 0 0 0 0 0 0 757044
-0.002387 -0.002050 0.122457 0.190356 0.626419 -0.870255 -0.023658 1 0 0 0 0 0 0 758017
-0.002388 -0.002045 0.122456 0.170339 0.698409 -0.908387 -0.023690 1 0 0 0 0 0 0 759047
-0.002389 -0.002042 0.122455 0.159478 0.736793 -0.923791 -0.023721 1 0 0 0 0 0 0 760045
-0.002389 -0.002041 0.122455 0.153958 0.756599 -0.930143 -0.023752 1 0 0 0 0 0 0 761044
-0.002390 -0.002041 0.122455 0.151247 0.767003 -0.933179 -0.023784 1 0 0 0 0 0 0 762045
-0.002402 -0.002054 0.122444 0.322013 0.955487 -0.786177 -0.023815 1 0 0 0 0 0 0 763046
-0.002395 -0.002046 0.122420 0.074496 0.698053 -0.597840 -0.023845 1 0 0 0 0 0 0 764016
-0.002392 -0.002043 0.122411 0.098123 0.724635 -0.779187 -0.023878 1 0 0 0 0 0 0 765046
-0.002390 -0.002041 0.122408 0.123077 0.752294 -0.868533 -0.023909 1 0 0 0 0 0 0 766044
-0.002390 -0.002040 0.122407 0.136369 0.767461 -0.903257 -0.023940 1 0 0 0 0 0 0 767047
-0.002389 -0.002040 0.122407 0.142963 0.775438 -0.916507 -0.023971 1 0 0 0 0 0 0 768045
-0.002394 -0.002021 0.122397 0.219809 0.527316 -0.787247 -0.024002 1 0 0 0 0 0 0 769045
-0.002410 -0.002025 0.122382 0.367115 0.808373 -0.711348 -0.024034 1 0 0 0 0 0 0 770045
-0.002418 -0.002027 0.122377 0.284740 0.812240 -0.827313 -0.024065 1 0 0 0 0 0 0 771036
-0.002422 -0.002028 0.122375 0.227058 0.800028 -0.883152 -0.024096 1 0 0 0 0 0 0 772045
-0.002424 -0.002029 0.122374 0.196292 0.792624 -0.905007 -0.024128 1 0 0 0 0 0 0 773045
-0.002430 -0.002010 0.122364 0.254172 0.536664 -0.778779 -0.024159 1 0 0 0 0 0 0 774045
-0.002447 -0.002015 0.122349 0.391972 0.813617 -0.703938 -0.024190 1 0 0 0 0 0 0 775047
-0.002455 -0.002017 0.122344 0.304940 0.815470 -0.820344 -0.024221 1 0 0 0 0 0 0 776046
-0.002459 -0.002018 0.122342 0.244921 0.802247 -0.876309 -0.024252 1 0 0 0 0 0 0 777043
-0.002442 -0.002023 0.122332 -0.044378 0.853495 -0.765568 -0.024284 1 0 0 0 0 0 0 778046
-0.002439 -0.002007 0.122318 0.110281 0.576263 -0.708426 -0.024315 1 0 0 0 0 0 0 779046
-0.002437 -0.001999 0.122313 0.146479 0.654031 -0.818561 -0.024346 1 0 0 0 0 0 0 780044
-0.002437 -0.001995 0.122311 0.159583 0.714060 -0.871062 -0.024377 1 0 0 0 0 0 0 781042
-0.002437 -0.001993 0.122311 0.165383 0.746308 -0.891567 -0.024408 1 0 0 0 0 0 0 782033
-0.002449 -0.002006 0.122299 0.340094 0.945740 -0.750697 -0.024440 1 0 0 0 0 0 0 783040
-0.002461 -0.001993 0.122285 0.351961 0.635046 -0.696998 -0.024471 1 0 0 0 0 0 0 784046
-0.002467 -0.001987 0.122280 0.279328 0.685191 -0.809807 -0.024503 1 0 0 0 0 0 0 785045
-0.002470 -0.001984 0.122279 0.234287 0.730308 -0.863351 -0.024533 1 0 0 0 0 0 0 786027
-0.002485 -0.001996 0.122267 0.382478 0.937679 -0.735169 -0.024564 1 0 0 0 0 0 0 787017
-0.002492 -0.002002 0.122263 0.307600 0.883456 -0.821145 -0.024596 1 0 0 0 0 0 0 788044
-0.002501 -0.001987 0.122251 0.327915 0.587982 -0.730098 -0.024627 1 0 0 0 0 0 0 789045
-0.002487 -0.001983 0.122237 0.016000 0.719458 -0.685507 -0.024658 1 0 0 0 0 0 0 790031
-0.002479 -0.001982 0.122232 0.078917 0.756200 -0.798276 -0.024690 1 0 0 0 0 0 0 791046
-0.002476 -0.001981 0.122231 0.131314 0.771210 -0.851466 -0.024721 1 0 0 0 0 0 0 792041
-0.002474 -0.001981 0.122230 0.159354 0.778520 -0.872183 -0.024752 1 0 0 0 0 0 0 793031
-0.002486 -0.001994 0.122219 0.345324 0.965144 -0.731203 -0.024784 1 0 0 0 0 0 0 794038
-0.002492 -0.002001 0.122215 0.289637 0.900479 -0.812517 -0.024814 1 0 0 0 0 0 0 795029
-0.002501 -0.001986 0.122203 0.319566 0.599857 -0.719771 -0.024846 1 0 0 0 0 0 0 796036
-0.002505 -0.001978 0.122199 0.269941 0.669510 -0.807127 -0.024877 1 0 0 0 0 0 0 797027
-0.002507 -0.001974 0.122198 0.237947 0.726012 -0.850548 -0.024908 1 0 0 0 0 0 0 798036
-0.002521 -0.001986 0.122186 0.392788 0.939211 -0.718505 -0.024939 1 0 0 0 0 0 0 799028
-0.002515 -0.001978 0.122162 0.137331 0.695052 -0.535358 -0.024971 1 0 0 0 0 0 0 800036
-0.002511 -0.001973 0.122154 0.157204 0.727548 -0.718503 -0.025002 1 0 0 0 0 0 0 801028
-0.002510 -0.001972 0.122151 0.180216 0.758126 -0.808343 -0.025033 1 0 0 0 0 0 0 802035
-0.002509 -0.001971 0.122150 0.192513 0.774737 -0.843102 -0.025064 1 0 0 0 0 0 0 803028
-0.002509 -0.001970 0.122149 0.198644 0.783435 -0.856278 -0.025096 1 0 0 0 0 0 0 804037
-0.002509 -0.001970 0.122149 0.201737 0.788188 -0.861631 -0.025127 1 0 0 0 0 0 0 805027
-0.002509 -0.001970 0.122149 0.203382 0.791044 -0.864222 -0.025158 1 0 0 0 0 0 0 806036
-0.002527 -0.001965 0.122128 0.449290 0.723404 -0.581220 -0.025190 1 0 0 0 0 0 0 807036
-0.002536 -0.001962 0.122120 0.360989 0.752959 -0.730757 -0.025221 1 0 0 0 0 0 0 808027
-0.002522 -0.001965 0.122108 0.036900 0.832338 -0.676375 -0.025252 1 0 0 0 0 0 0 809034
-0.002515 -0.001967 0.122103 0.098088 0.821869 -0.776090 -0.025283 1 0 0 0 0 0 0 810027
-0.002511 -0.001968 0.122102 0.150166 0.811301 -0.823701 -0.025315 1 0 0 0 0 0 0 811048
-0.002515 -0.001950 0.122091 0.251389 0.553543 -0.706911 -0.025346 1 0 0 0 0 0 0 812039
-0.002517 -0.001940 0.122087 0.239443 0.646074 -0.784775 -0.025378 1 0 0 0 0 0 0 813052
-0.002518 -0.001936 0.122086 0.226548 0.714156 -0.824653 -0.025408 1 0 0 0 0 0 0 814031
-0.002518 -0.001934 0.122086 0.219255 0.750594 -0.840560 -0.025440 1 0 0 0 0 0 0 815034
-0.002531 -0.001946 0.122074 0.387230 0.952017 -0.697682 -0.025471 1 0 0 0 0 0 0 816041
-0.002538 -0.001953 0.122070 0.322781 0.894929 -0.778342 -0.025502 1 0 0 0 0 0 0 817037
-0.002522 -0.001960 0.122059 0.017609 0.909559 -0.687844 -0.025534 1 0 0 0 0 0 0 818045
-0.002520 -0.001945 0.122045 0.162358 0.612789 -0.638201 -0.025565 1 0 0 0 0 0 0 819046
-0.002519 -0.001938 0.122040 0.193686 0.679897 -0.751310 -0.025596 1 0 0 0 0 0 0 820042
-0.002518 -0.001934 0.122038 0.204332 0.734521 -0.804739 -0.025627 1 0 0 0 0 0 0 821036
-0.002518 -0.001932 0.122038 0.208891 0.764057 -0.825495 -0.025659 1 0 0 0 0 0 0 822044
-0.002518 -0.001932 0.122037 0.211097 0.779364 -0.833589 -0.025690 1 0 0 0 0 0 0 823044
-0.002523 -0.001912 0.122027 0.285467 0.535494 -0.701520 -0.025721 1 0 0 0 0 0 0 824040
-0.002526 -0.001903 0.122024 0.260068 0.634884 -0.773971 -0.025752 1 0 0 0 0 0 0 825027
-0.002528 -0.001898 0.122022 0.240510 0.706493 -0.811973 -0.025784 1 0 0 0 0 0 0 826045
-0.002528 -0.001896 0.122022 0.229891 0.744651 -0.827168 -0.025815 1 0 0 0 0 0 0 827036
-0.002541 -0.001908 0.122011 0.396207 0.946983 -0.684006 -0.025846 1 0 0 0 0 0 0 828047
-0.002529 -0.001919 0.121997 0.073566 0.949572 -0.631902 -0.025877 1 0 0 0 0 0 0 829043
-0.002523 -0.001924 0.121992 0.122496 0.884195 -0.742947 -0.025909 1 0 0 0 0 0 0 830043
-0.002525 -0.001908 0.121980 0.240213 0.592485 -0.659842 -0.025940 1 0 0 0 0 0 0 831033
-0.002527 -0.001900 0.121976 0.238195 0.666844 -0.750860 -0.025971 1 0 0 0 0 0 0 832037
-0.002527 -0.001896 0.121975 0.230356 0.725684 -0.795466 -0.026002 1 0 0 0 0 0 0 833043
-0.002528 -0.001895 0.121974 0.225562 0.757443 -0.812982 -0.026034 1 0 0 0 0 0 0 834043
-0.002528 -0.001894 0.121974 0.223087 0.773880 -0.819909 -0.026065 1 0 0 0 0 0 0 835044
-0.002528 -0.001893 0.121974 0.221931 0.782543 -0.822981 -0.026096 1 0 0 0 0 0 0 836041
-0.002514 -0.001878 0.121954 0.037204 0.594693 -0.556228 -0.026127 1 0 0 0 0 0 0 837044
-0.002508 -0.001871 0.121947 0.108058 0.671235 -0.697182 -0.026159 1 0 0 0 0 0 0 838044
-0.002504 -0.001868 0.121944 0.158401 0.725702 -0.770785 -0.026190 1 0 0 0 0 0 0 839047
-0.002503 -0.001866 0.121943 0.184625 0.754523 -0.799617 -0.026221 1 0 0 0 0 0 0 840043
-0.002502 -0.001865 0.121943 0.197792 0.769364 -0.810615 -0.026252 1 0 0 0 0 0 0 841030
-0.002501 -0.001865 0.121943 0.204406 0.777165 -0.815115 -0.026283 1 0 0 0 0 0 0 842015
-0.002514 -0.001878 0.121932 0.379552 0.964268 -0.668105 -0.026315 1 0 0 0 0 0 0 843043
-0.002520 -0.001885 0.121928 0.318830 0.900054 -0.747151 -0.026346 1 0 0 0 0 0 0 844043
-0.002524 -0.001888 0.121927 0.272968 0.851937 -0.788582 -0.026377 1 0 0 0 0 0 0 845043
-0.002531 -0.001871 0.121916 0.321472 0.574625 -0.669219 -0.026409 1 0 0 0 0 0 0 846043
-0.002515 -0.001867 0.121902 0.025607 0.715959 -0.613687 -0.026440 1 0 0 0 0 0 0 847043
-0.002508 -0.001865 0.121897 0.096321 0.757775 -0.722340 -0.026471 1 0 0 0 0 0 0 848043
-0.002504 -0.001864 0.121896 0.152608 0.775382 -0.773911 -0.026502 1 0 0 0 0 0 0 849042
-0.002502 -0.001864 0.121895 0.182599 0.783987 -0.793919 -0.026534 1 0 0 0 0 0 0 850042
-0.002501 -0.001864 0.121895 0.197760 0.788574 -0.801687 -0.026565 1 0 0 0 0 0 0 851042
-0.002500 -0.001864 0.121895 0.205431 0.791294 -0.805046 -0.026596 1 0 0 0 0 0 0 852038
-0.002506 -0.001845 0.121885 0.282517 0.541289 -0.670868 -0.026627 1 0 0 0 0 0 0 853029
-0.002489 -0.001840 0.121871 0.001267 0.696441 -0.609967 -0.026659 1 0 0 0 0 0 0 854041
-0.002481 -0.001838 0.121867 0.079267 0.745208 -0.716790 -0.026690 1 0 0 0 0 0 0 855045
-0.002477 -0.001836 0.121865 0.139177 0.766305 -0.767695 -0.026721 1 0 0 0 0 0 0 856042
-0.002475 -0.001836 0.121864 0.170995 0.776640 -0.787466 -0.026752 1 0 0 0 0 0 0 857037
-0.002474 -0.001836 0.121864 0.187063 0.782118 -0.795132 -0.026784 1 0 0 0 0 0 0 858040
-0.002474 -0.001835 0.121864 0.195171 0.785256 -0.798457 -0.026815 1 0 0 0 0 0 0 859043
-0.002473 -0.001835 0.121864 0.199333 0.787272 -0.800218 -0.026846 1 0 0 0 0 0 0 860040
-0.002473 -0.001835 0.121864 0.201524 0.788723 -0.801449 -0.026877 1 0 0 0 0 0 0 861040
-0.002454 -0.001840 0.121854 -0.054563 0.849148 -0.669493 -0.026909 1 0 0 0 0 0 0 862040
-0.002445 -0.001842 0.121851 0.042843 0.829155 -0.739563 -0.026940 1 0 0 0 0 0 0 863041
-0.002440 -0.001843 0.121849 0.113438 0.813980 -0.776383 -0.026971 1 0 0 0 0 0 0 864036
-0.002443 -0.001825 0.121839 0.223946 0.554278 -0.655027 -0.027002 1 0 0 0 0 0 0 865026
-0.002445 -0.001816 0.121835 0.216838 0.645085 -0.731602 -0.027033 1 0 0 0 0 0 0 866034
-0.002445 -0.001812 0.121834 0.206399 0.712343 -0.771031 -0.027067 1 0 0 0 0 0 0 867094
-0.002446 -0.001809 0.121833 0.200318 0.748310 -0.786635 -0.027098 1 0 0 0 0 0 0 868107
-0.002446 -0.001808 0.121833 0.197201 0.766834 -0.792823 -0.027129 1 0 0 0 0 0 0 869089
-0.002459 -0.001821 0.121822 0.367574 0.959428 -0.646434 -0.027161 1 0 0 0 0 0 0 870103
-0.002465 -0.001828 0.121818 0.304457 0.897911 -0.725506 -0.027191 1 0 0 0 0 0 0 871091
-0.002469 -0.001831 0.121817 0.257389 0.851182 -0.766876 -0.027223 1 0 0 0 0 0 0 872106
-0.002451 -0.001837 0.121806 -0.025179 0.885599 -0.650224 -0.027254 1 0 0 0 0 0 0 873089
-0.002443 -0.001840 0.121803 0.058617 0.852400 -0.725822 -0.027285 1 0 0 0 0 0 0 874090
-0.002438 -0.001842 0.121801 0.122348 0.830571 -0.764583 -0.027317 1 0 0 0 0 0 0 875104
-0.002436 -0.001843 0.121801 0.156211 0.819303 -0.779921 -0.027348 1 0 0 0 0 0 0 876090
-0.002441 -0.001824 0.121791 0.246535 0.562206 -0.649925 -0.027379 1 0 0 0 0 0 0 877105
-0.002443 -0.001815 0.121787 0.229234 0.654282 -0.723326 -0.027410 1 0 0 0 0 0 0 878089
-0.002444 -0.001811 0.121786 0.213693 0.722167 -0.761567 -0.027442 1 0 0 0 0 0 0 879103
-0.002445 -0.001809 0.121785 0.205077 0.758389 -0.776689 -0.027471 1 0 0 0 0 0 0 880024
-0.002445 -0.001807 0.121785 0.200693 0.777117 -0.782731 -0.027502 1 0 0 0 0 0 0 881033
-0.002445 -0.001807 0.121785 0.198564 0.786901 -0.785430 -0.027533 1 0 0 0 0 0 0 882024
-0.002445 -0.001807 0.121785 0.197596 0.792242 -0.786973 -0.027565 1 0 0 0 0 0 0 883034
-0.002445 -0.001807 0.121785 0.197210 0.795366 -0.788077 -0.027596 1 0 0 0 0 0 0 884025
-0.002426 -0.001811 0.121775 -0.060172 0.856616 -0.655862 -0.027627 1 0 0 0 0 0 0 885033
-0.002417 -0.001813 0.121772 0.036385 0.837053 -0.725909 -0.027658 1 0 0 0 0 0 0 886025
-0.002412 -0.001814 0.121771 0.106545 0.822100 -0.762701 -0.027690 1 0 0 0 0 0 0 887034
-0.002410 -0.001815 0.121770 0.143623 0.814307 -0.777354 -0.027721 1 0 0 0 0 0 0 888024
-0.002408 -0.001815 0.121770 0.162373 0.810719 -0.783195 -0.027752 1 0 0 0 0 0 0 889033
-0.002408 -0.001815 0.121770 0.171836 0.809326 -0.785813 -0.027783 1 0 0 0 0 0 0 890025
-0.002413 -0.001797 0.121760 0.249858 0.557270 -0.651071 -0.027815 1 0 0 0 0 0 0 891029
-0.002416 -0.001787 0.121756 0.226424 0.651840 -0.722891 -0.027846 1 0 0 0 0 0 0 892046
-0.002417 -0.001783 0.121755 0.207832 0.720908 -0.760524 -0.027877 1 0 0 0 0 0 0 893030
-0.002418 -0.001780 0.121755 0.197700 0.757810 -0.775498 -0.027908 1 0 0 0 0 0 0 894026
-0.002418 -0.001779 0.121754 0.192556 0.776848 -0.781457 -0.027940 1 0 0 0 0 0 0 895042
-0.002418 -0.001779 0.121754 0.190033 0.786774 -0.784128 -0.027971 1 0 0 0 0 0 0 896038
-0.002399 -0.001783 0.121744 -0.068440 0.851457 -0.652315 -0.028003 1 0 0 0 0 0 0 897046
-0.002390 -0.001785 0.121741 0.027463 0.833604 -0.722571 -0.028034 1 0 0 0 0 0 0 898047
-0.002385 -0.001786 0.121740 0.097251 0.819445 -0.759394 -0.028064 1 0 0 0 0 0 0 899014
-0.002383 -0.001787 0.121739 0.134168 0.812060 -0.774054 -0.028095 1 0 0 0 0 0 0 900012
-0.002382 -0.001787 0.121739 0.152825 0.808707 -0.779912 -0.028127 1 0 0 0 0 0 0 901041
-0.002381 -0.001787 0.121739 0.162224 0.807423 -0.782531 -0.028159 1 0 0 0 0 0 0 902041
-0.002381 -0.001787 0.121739 0.167008 0.807210 -0.784016 -0.028190 1 0 0 0 0 0 0 903042
-0.002381 -0.001787 0.121739 0.169493 0.807546 -0.785101 -0.028221 1 0 0 0 0 0 0 904041
-0.002381 -0.001787 0.121739 0.170831 0.808166 -0.786056 -0.028253 1 0 0 0 0 0 0 905048
-0.002380 -0.001787 0.121739 0.171584 0.808907 -0.786937 -0.028284 1 0 0 0 0 0 0 906043
-0.002386 -0.001768 0.121729 0.245308 0.557902 -0.651402 -0.028314 1 0 0 0 0 0 0 907028
-0.002389 -0.001759 0.121725 0.219707 0.652850 -0.723012 -0.028346 1 0 0 0 0 0 0 908039
-0.002390 -0.001755 0.121724 0.200038 0.722123 -0.760576 -0.028377 1 0 0 0 0 0 0 909041
-0.002391 -0.001752 0.121724 0.189358 0.759106 -0.775483 -0.028408 1 0 0 0 0 0 0 910010
-0.002372 -0.001756 0.121714 -0.073380 0.837483 -0.647962 -0.028440 1 0 0 0 0 0 0 911040
-0.002363 -0.001757 0.121710 0.020219 0.826427 -0.719794 -0.028471 1 0 0 0 0 0 0 912035
-0.002358 -0.001758 0.121709 0.088854 0.815705 -0.757191 -0.028502 1 0 0 0 0 0 0 913034
-0.002356 -0.001759 0.121708 0.125161 0.810022 -0.772035 -0.028534 1 0 0 0 0 0 0 914042
-0.002355 -0.001759 0.121708 0.143519 0.807483 -0.777915 -0.028565 1 0 0 0 0 0 0 915042
-0.002354 -0.001759 0.121708 0.152766 0.806609 -0.780545 -0.028596 1 0 0 0 0 0 0 916039
-0.002354 -0.001759 0.121708 0.157459 0.806593 -0.782029 -0.028627 1 0 0 0 0 0 0 917041
-0.002354 -0.001759 0.121708 0.159885 0.807016 -0.783100 -0.028659 1 0 0 0 0 0 0 918040
-0.002354 -0.001759 0.121708 0.161189 0.807670 -0.784021 -0.028690 1 0 0 0 0 0 0 919041
-0.002354 -0.001759 0.121708 0.161939 0.808451 -0.784912 -0.028721 1 0 0 0 0 0 0 920046
-0.002354 -0.001759 0.121708 0.162384 0.809264 -0.785767 -0.028752 1 0 0 0 0 0 0 921042
-0.002354 -0.001759 0.121708 0.162707 0.810116 -0.786634 -0.028784 1 0 0 0 0 0 0 922039
-0.002366 -0.001773 0.121697 0.335185 0.994185 -0.638281 -0.028815 1 0 0 0 0 0 0 923041
-0.002373 -0.001779 0.121693 0.273026 0.928420 -0.716433 -0.028846 1 0 0 0 0 0 0 924038
-0.002376 -0.001783 0.121692 0.226454 0.879573 -0.757390 -0.028877 1 0 0 0 0 0 0 925040
-0.002378 -0.001785 0.121691 0.201460 0.853722 -0.773609 -0.028909 1 0 0 0 0 0 0 926038
-0.002379 -0.001786 0.121691 0.188762 0.840982 -0.779996 -0.028940 1 0 0 0 0 0 0 927045
-0.002365 -0.001772 0.121671 -0.001652 0.642353 -0.512616 -0.028971 1 0 0 0 0 0 0 928038
-0.002359 -0.001765 0.121664 0.065504 0.712810 -0.654112 -0.029002 1 0 0 0 0 0 0 929041
-0.002356 -0.001762 0.121661 0.113962 0.764199 -0.727784 -0.029034 1 0 0 0 0 0 0 930039
-0.002354 -0.001760 0.121661 0.139253 0.791472 -0.756498 -0.029064 1 0 0 0 0 0 0 931027
-0.002353 -0.001759 0.121660 0.151907 0.805540 -0.767374 -0.029096 1 0 0 0 0 0 0 932038
-0.002353 -0.001759 0.121660 0.158258 0.812956 -0.771745 -0.029127 1 0 0 0 0 0 0 933037
-0.002353 -0.001758 0.121660 0.161493 0.817080 -0.773818 -0.029159 1 0 0 0 0 0 0 934040
-0.002353 -0.001758 0.121660 0.163194 0.819570 -0.775082 -0.029190 1 0 0 0 0 0 0 935041
-0.002353 -0.001758 0.121660 0.164119 0.821254 -0.776066 -0.029221 1 0 0 0 0 0 0 936040
-0.002353 -0.001758 0.121660 0.164682 0.822543 -0.776945 -0.029252 1 0 0 0 0 0 0 937041
-0.002353 -0.001758 0.121660 0.165045 0.823618 -0.777802 -0.029284 1 0 0 0 0 0 0 938039
-0.002353 -0.001758 0.121660 0.165305 0.824596 -0.778632 -0.029315 1 0 0 0 0 0 0 939033
-0.002353 -0.001758 0.121660 0.165533 0.825518 -0.779463 -0.029346 1 0 0 0 0 0 0 940036
-0.002353 -0.001758 0.121660 0.165738 0.826429 -0.780294 -0.029377 1 0 0 0 0 0 0 941039
-0.002353 -0.001758 0.121660 0.165913 0.827320 -0.781129 -0.029408 1 0 0 0 0 0 0 942037
-0.002353 -0.001758 0.121660 0.166106 0.828193 -0.781946 -0.029439 1 0 0 0 0 0 0 943022
-0.002353 -0.001758 0.121660 0.166274 0.829084 -0.782778 -0.029471 1 0 0 0 0 0 0 944032
-0.002353 -0.001758 0.121660 0.166460 0.829952 -0.783605 -0.029502 1 0 0 0 0 0 0 945022
-0.002358 -0.001740 0.121650 0.239931 0.578867 -0.647756 -0.029533 1 0 0 0 0 0 0 946032
-0.002361 -0.001730 0.121646 0.214230 0.673547 -0.719303 -0.029564 1 0 0 0 0 0 0 947023
-0.002362 -0.001726 0.121645 0.194524 0.742700 -0.756826 -0.029596 1 0 0 0 0 0 0 948034
-0.002363 -0.001723 0.121645 0.183835 0.779596 -0.771707 -0.029627 1 0 0 0 0 0 0 949022
-0.002363 -0.001722 0.121645 0.178396 0.798624 -0.777586 -0.029658 1 0 0 0 0 0 0 950030
-0.002364 -0.001722 0.121644 0.175708 0.808551 -0.780191 -0.029689 1 0 0 0 0 0 0 951023
-0.002364 -0.001721 0.121644 0.174451 0.813932 -0.781653 -0.029721 1 0 0 0 0 0 0 952030
-0.002345 -0.001726 0.121635 -0.083596 0.876381 -0.648914 -0.029752 1 0 0 0 0 0 0 953022
-0.002335 -0.001728 0.121631 0.012183 0.857428 -0.719003 -0.029783 1 0 0 0 0 0 0 954031
-0.002330 -0.001729 0.121630 0.081909 0.842756 -0.755736 -0.029814 1 0 0 0 0 0 0 955021
-0.002328 -0.001730 0.121629 0.118768 0.835095 -0.770335 -0.029846 1 0 0 0 0 0 0 956031
-0.002327 -0.001730 0.121629 0.137379 0.831564 -0.776094 -0.029877 1 0 0 0 0 0 0 957032
-0.002326 -0.001730 0.121629 0.146751 0.830190 -0.778651 -0.029908 1 0 0 0 0 0 0 958022
-0.002326 -0.001730 0.121629 0.151510 0.829920 -0.780090 -0.029940 1 0 0 0 0 0 0 959031
-0.002326 -0.001730 0.121629 0.153964 0.830207 -0.781108 -0.029971 1 0 0 0 0 0 0 960022
-0.002326 -0.001730 0.121629 0.155272 0.830802 -0.782011 -0.030002 1 0 0 0 0 0 0 961032
-0.002326 -0.001730 0.121629 0.155999 0.831524 -0.782846 -0.030034 1 0 0 0 0 0 0 962038
-0.002326 -0.001730 0.121629 0.156451 0.832313 -0.783671 -0.030065 1 0 0 0 0 0 0 963033
-0.002331 -0.001711 0.121619 0.230079 0.581127 -0.647638 -0.030096 1 0 0 0 0 0 0 964034
-0.002334 -0.001702 0.121615 0.204465 0.675638 -0.719199 -0.030127 1 0 0 0 0 0 0 965034
-0.002336 -0.001698 0.121614 0.184806 0.744672 -0.756705 -0.030159 1 0 0 0 0 0 0 966038
-0.002336 -0.001695 0.121614 0.174112 0.781542 -0.771574 -0.030190 1 0 0 0 0 0 0 967030
-0.002337 -0.001694 0.121614 0.168678 0.800520 -0.777435 -0.030221 1 0 0 0 0 0 0 968031
-0.002337 -0.001694 0.121614 0.165998 0.810414 -0.780032 -0.030252 1 0 0 0 0 0 0 969031
-0.002337 -0.001693 0.121614 0.164725 0.815777 -0.781458 -0.030283 1 0 0 0 0 0 0 970027
-0.002337 -0.001693 0.121614 0.164167 0.818881 -0.782490 -0.030315 1 0 0 0 0 0 0 971032
-0.002337 -0.001693 0.121614 0.163984 0.820858 -0.783374 -0.030346 1 0 0 0 0 0 0 972029
-0.002318 -0.001697 0.121604 -0.093605 0.881646 -0.650256 -0.030377 1 0 0 0 0 0 0 973028
-0.002308 -0.001700 0.121600 0.002282 0.861831 -0.720269 -0.030408 1 0 0 0 0 0 0 974028
-0.002304 -0.001701 0.121599 0.072041 0.846734 -0.756987 -0.030440 1 0 0 0 0 0 0 975030
-0.002301 -0.001701 0.121598 0.108921 0.838882 -0.771544 -0.030471 1 0 0 0 0 0 0 976032
-0.002306 -0.001683 0.121588 0.200877 0.583211 -0.640291 -0.030502 1 0 0 0 0 0 0 977032
-0.002308 -0.001674 0.121585 0.184411 0.675318 -0.713608 -0.030533 1 0 0 0 0 0 0 978032
-0.002309 -0.001669 0.121583 0.169318 0.743117 -0.751726 -0.030565 1 0 0 0 0 0 0 979029
-0.002310 -0.001667 0.121583 0.160893 0.779367 -0.766785 -0.030595 1 0 0 0 0 0 0 980011
-0.002310 -0.001666 0.121583 0.156596 0.798026 -0.772707 -0.030626 1 0 0 0 0 0 0 981011
-0.002310 -0.001665 0.121583 0.154471 0.807764 -0.775319 -0.030658 1 0 0 0 0 0 0 982028
-0.002310 -0.001665 0.121583 0.153457 0.813036 -0.776749 -0.030690 1 0 0 0 0 0 0 983029
-0.002310 -0.001665 0.121583 0.153043 0.816089 -0.777766 -0.030721 1 0 0 0 0 0 0 984027
-0.002310 -0.001665 0.121583 0.152902 0.818020 -0.778624 -0.030752 1 0 0 0 0 0 0 985027
-0.002310 -0.001665 0.121583 0.152909 0.819415 -0.779446 -0.030783 1 0 0 0 0 0 0 986026
-0.002291 -0.001669 0.121573 -0.104599 0.879935 -0.646168 -0.030814 1 0 0 0 0 0 0 987028
-0.002287 -0.001653 0.121559 0.064569 0.607976 -0.579019 -0.030846 1 0 0 0 0 0 0 988027
-0.002285 -0.001645 0.121554 0.108462 0.686247 -0.686548 -0.030877 1 0 0 0 0 0 0 989026
-0.002284 -0.001641 0.121553 0.125467 0.746388 -0.737828 -0.030908 1 0 0 0 0 0 0 990026
-0.002284 -0.001639 0.121552 0.133223 0.778669 -0.757611 -0.030940 1 0 0 0 0 0 0 991031
-0.002284 -0.001638 0.121552 0.136988 0.795294 -0.765185 -0.030971 1 0 0 0 0 0 0 992028
-0.002283 -0.001637 0.121552 0.138872 0.803986 -0.768338 -0.031001 1 0 0 0 0 0 0 993010
-0.002283 -0.001637 0.121552 0.139862 0.808743 -0.769961 -0.031033 1 0 0 0 0 0 0 994027
-0.002283 -0.001637 0.121552 0.140422 0.811520 -0.771034 -0.031064 1 0 0 0 0 0 0 995028
-0.002289 -0.001618 0.121541 0.214108 0.561382 -0.634629 -0.031096 1 0 0 0 0 0 0 996028
-0.002292 -0.001609 0.121538 0.188561 0.656013 -0.706279 -0.031127 1 0 0 0 0 0 0 997024
-0.002293 -0.001604 0.121537 0.168946 0.725078 -0.743817 -0.031158 1 0 0 0 0 0 0 998026
-0.002294 -0.001602 0.121536 0.158258 0.761951 -0.758675 -0.031189 1 0 0 0 0 0 0 999028
-0.002294 -0.001601 0.121536 0.152816 0.780899 -0.764491 -0.031220 1 0 0 0 0 0 1 10
-0.002294 -0.001600 0.121536 0.150130 0.790772 -0.767036 -0.031251 1 0 0 0 0 0 1 1009
-0.002294 -0.001600 0.121536 0.148852 0.796104 -0.768450 -0.031283 1 0 0 0 0 0 1 2021
-0.002275 -0.001604 0.121526 -0.109358 0.858703 -0.635306 -0.031317 1 0 0 0 0 0 1 3102
-0.002266 -0.001606 0.121523 -0.013986 0.839668 -0.705367 -0.031348 1 0 0 0 0 0 1 4110
-0.002261 -0.001607 0.121521 0.055484 0.824985 -0.742082 -0.031380 1 0 0 0 0 0 1 5118
-0.002259 -0.001608 0.121521 0.092204 0.817285 -0.756603 -0.031411 1 0 0 0 0 0 1 6106
-0.002258 -0.001608 0.121521 0.110742 0.813710 -0.762304 -0.031442 1 0 0 0 0 0 1 7113
-0.002263 -0.001590 0.121510 0.193394 0.560348 -0.627365 -0.031473 1 0 0 0 0 0 1 8103
-0.002265 -0.001581 0.121507 0.172334 0.653252 -0.699627 -0.031504 1 0 0 0 0 0 1 9108
-0.002266 -0.001576 0.121506 0.154939 0.721434 -0.737350 -0.031536 1 0 0 0 0 0 1 10104
-0.002267 -0.001574 0.121505 0.145385 0.757849 -0.752269 -0.031567 1 0 0 0 0 0 1 11107
-0.002267 -0.001573 0.121505 0.140489 0.776584 -0.758103 -0.031598 1 0 0 0 0 0 1 12106
-0.002268 -0.001572 0.121505 0.138078 0.786311 -0.760626 -0.031629 1 0 0 0 0 0 1 13082
-0.002268 -0.001572 0.121505 0.136909 0.791560 -0.762014 -0.031660 1 0 0 0 0 0 1 14080
-0.002273 -0.001553 0.121495 0.209710 0.542722 -0.625396 -0.031692 1 0 0 0 0 0 1 15094
-0.002276 -0.001544 0.121491 0.183776 0.637754 -0.697153 -0.031723 1 0 0 0 0 0 1 16089
-0.002277 -0.001539 0.121490 0.163964 0.706990 -0.734736 -0.031754 1 0 0 0 0 0 1 17101
-0.002278 -0.001537 0.121490 0.153179 0.743924 -0.749572 -0.031785 1 0 0 0 0 0 1 18086
-0.002278 -0.001535 0.121489 0.147702 0.762926 -0.755396 -0.031817 1 0 0 0 0 0 1 19103
-0.002279 -0.001535 0.121489 0.144968 0.772795 -0.757920 -0.031848 1 0 0 0 0 0 1 20105
-0.002260 -0.001539 0.121479 -0.114034 0.837614 -0.624987 -0.031879 1 0 0 0 0 0 1 21086
-0.002250 -0.001541 0.121476 -0.019185 0.819681 -0.695175 -0.031911 1 0 0 0 0 0 1 22105
-0.002246 -0.001542 0.121475 0.050028 0.805507 -0.731884 -0.031941 1 0 0 0 0 0 1 23087
-0.002243 -0.001543 0.121474 0.086606 0.798030 -0.746343 -0.031970 1 0 0 0 0 0 1 24015
-0.002242 -0.001543 0.121474 0.105085 0.794579 -0.752024 -0.032002 1 0 0 0 0 0 1 25029
-0.002241 -0.001543 0.121474 0.114351 0.793195 -0.754514 -0.032033 1 0 0 0 0 0 1 26020
-0.002241 -0.001543 0.121474 0.119045 0.792880 -0.755864 -0.032064 1 0 0 0 0 0 1 27021
-0.002241 -0.001543 0.121474 0.121435 0.793108 -0.756818 -0.032096 1 0 0 0 0 0 1 28028
-0.002241 -0.001543 0.121474 0.122692 0.793598 -0.757610 -0.032127 1 0 0 0 0 0 1 29021
-0.002246 -0.001525 0.121464 0.196736 0.542368 -0.620644 -0.032158 1 0 0 0 0 0 1 30029
-0.002249 -0.001515 0.121460 0.171394 0.636054 -0.692338 -0.032189 1 0 0 0 0 0 1 31020
-0.002251 -0.001511 0.121459 0.151898 0.704619 -0.729879 -0.032221 1 0 0 0 0 0 1 32029
-0.002251 -0.001509 0.121459 0.141268 0.741209 -0.744702 -0.032252 1 0 0 0 0 0 1 33020
-0.002252 -0.001507 0.121458 0.135851 0.760024 -0.750489 -0.032283 1 0 0 0 0 0 1 34020
-0.002252 -0.001507 0.121458 0.133165 0.769798 -0.753009 -0.032314 1 0 0 0 0 0 1 35028
-0.002252 -0.001507 0.121458 0.131860 0.775046 -0.754361 -0.032345 1 0 0 0 0 0 1 36020
-0.002252 -0.001506 0.121458 0.131271 0.778059 -0.755316 -0.032377 1 0 0 0 0 0 1 37029
-0.002252 -0.001506 0.121458 0.131031 0.779917 -0.756114 -0.032408 1 0 0 0 0 0 1 38020
-0.002252 -0.001506 0.121458 0.130975 0.781251 -0.756892 -0.032440 1 0 0 0 0 0 1 39048
-0.002252 -0.001506 0.121458 0.131019 0.782285 -0.757621 -0.032471 1 0 0 0 0 0 1 40031
-0.002246 -0.001524 0.121437 0.046323 1.026900 -0.474771 -0.032502 1 0 0 0 0 0 1 41036
-0.002243 -0.001533 0.121430 0.079703 0.940308 -0.621530 -0.032533 1 0 0 0 0 0 1 42016
-0.002241 -0.001538 0.121427 0.102598 0.875496 -0.697969 -0.032564 1 0 0 0 0 0 1 43028
-0.002241 -0.001540 0.121426 0.114218 0.840935 -0.727664 -0.032596 1 0 0 0 0 0 1 44036
-0.002240 -0.001542 0.121426 0.119937 0.823640 -0.738766 -0.032627 1 0 0 0 0 0 1 45033
-0.002240 -0.001542 0.121426 0.122770 0.815298 -0.743154 -0.032658 1 0 0 0 0 0 1 46033
-0.002240 -0.001542 0.121426 0.124227 0.811491 -0.745155 -0.032690 1 0 0 0 0 0 1 47039
-0.002240 -0.001543 0.121426 0.124997 0.809968 -0.746316 -0.032721 1 0 0 0 0 0 1 48037
-0.002240 -0.001543 0.121426 0.125439 0.809578 -0.747179 -0.032752 1 0 0 0 0 0 1 49028
-0.002245 -0.001524 0.121416 0.199087 0.557826 -0.610087 -0.032783 1 0 0 0 0 0 1 50035
-0.002248 -0.001515 0.121412 0.173599 0.651161 -0.681763 -0.032815 1 0 0 0 0 0 1 51037
-0.002250 -0.001510 0.121411 0.154007 0.719545 -0.719264 -0.032846 1 0 0 0 0 0 1 52035
-0.002250 -0.001508 0.121411 0.143351 0.756054 -0.734071 -0.032877 1 0 0 0 0 0 1 53038
-0.002251 -0.001507 0.121410 0.137915 0.774801 -0.739823 -0.032908 1 0 0 0 0 0 1 54030
-0.002251 -0.001506 0.121410 0.135200 0.784563 -0.742316 -0.032940 1 0 0 0 0 0 1 55043
-0.002251 -0.001506 0.121410 0.133904 0.789805 -0.743652 -0.032971 1 0 0 0 0 0 1 56038
-0.002251 -0.001506 0.121410 0.133303 0.792776 -0.744541 -0.033001 1 0 0 0 0 0 1 57006
-0.002251 -0.001506 0.121410 0.133076 0.794670 -0.745354 -0.033033 1 0 0 0 0 0 1 58036
-0.002251 -0.001506 0.121410 0.133016 0.795975 -0.746082 -0.033064 1 0 0 0 0 0 1 59026
-0.002251 -0.001506 0.121410 0.133046 0.797009 -0.746799 -0.033096 1 0 0 0 0 0 1 60033
-0.002251 -0.001506 0.121410 0.133125 0.797911 -0.747499 -0.033127 1 0 0 0 0 0 1 61035
-0.002251 -0.001506 0.121410 0.133232 0.798720 -0.748207 -0.033158 1 0 0 0 0 0 1 62033
-0.002251 -0.001506 0.121410 0.133346 0.799514 -0.748915 -0.033190 1 0 0 0 0 0 1 63037
-0.002264 -0.001519 0.121399 0.306548 0.984514 -0.600380 -0.033221 1 0 0 0 0 0 1 64035
-0.002270 -0.001526 0.121395 0.244735 0.918964 -0.677823 -0.033252 1 0 0 0 0 0 1 65035
-0.002274 -0.001530 0.121394 0.198352 0.870206 -0.718328 -0.033283 1 0 0 0 0 0 1 66033
-0.002256 -0.001536 0.121384 -0.084516 0.903984 -0.599698 -0.033315 1 0 0 0 0 0 1 67036
-0.002248 -0.001539 0.121380 -0.002047 0.870299 -0.675041 -0.033346 1 0 0 0 0 0 1 68035
-0.002243 -0.001540 0.121379 0.060899 0.848219 -0.713521 -0.033377 1 0 0 0 0 0 1 69016
-0.002241 -0.001541 0.121378 0.094352 0.836831 -0.728626 -0.033408 1 0 0 0 0 0 1 70032
-0.002240 -0.001542 0.121378 0.111231 0.831387 -0.734489 -0.033440 1 0 0 0 0 0 1 71037
-0.002240 -0.001542 0.121378 0.119704 0.829001 -0.736985 -0.033471 1 0 0 0 0 0 1 72034
-0.002239 -0.001542 0.121378 0.123998 0.828201 -0.738321 -0.033502 1 0 0 0 0 0 1 73034
-0.002239 -0.001542 0.121378 0.126203 0.828169 -0.739238 -0.033533 1 0 0 0 0 0 1 74032
-0.002245 -0.001523 0.121368 0.200764 0.576506 -0.602055 -0.033567 1 0 0 0 0 0 1 75111
-0.002247 -0.001514 0.121364 0.175750 0.669789 -0.673668 -0.033598 1 0 0 0 0 0 1 76109
-0.002249 -0.001510 0.121363 0.156418 0.738106 -0.711148 -0.033629 1 0 0 0 0 0 1 77100
-0.002249 -0.001507 0.121363 0.145890 0.774612 -0.725913 -0.033661 1 0 0 0 0 0 1 78103
-0.002250 -0.001506 0.121362 0.140491 0.793354 -0.731644 -0.033692 1 0 0 0 0 0 1 79105
-0.002250 -0.001506 0.121362 0.137828 0.803094 -0.734099 -0.033723 1 0 0 0 0 0 1 80091
-0.002250 -0.001505 0.121362 0.136532 0.808335 -0.735409 -0.033754 1 0 0 0 0 0 1 81102
-0.002250 -0.001505 0.121362 0.135953 0.811319 -0.736303 -0.033785 1 0 0 0 0 0 1 82085
-0.002250 -0.001505 0.121362 0.135718 0.813194 -0.737073 -0.033817 1 0 0 0 0 0 1 83103
-0.002250 -0.001505 0.121362 0.135667 0.814519 -0.737781 -0.033848 1 0 0 0 0 0 1 84111
-0.002250 -0.001505 0.121362 0.135695 0.815542 -0.738463 -0.033879 1 0 0 0 0 0 1 85103
-0.002250 -0.001505 0.121362 0.135778 0.816434 -0.739153 -0.033911 1 0 0 0 0 0 1 86108
-0.002263 -0.001519 0.121351 0.309038 1.001565 -0.590468 -0.033942 1 0 0 0 0 0 1 87105
-0.002269 -0.001525 0.121347 0.247326 0.936154 -0.667849 -0.033973 1 0 0 0 0 0 1 88100
-0.002254 -0.001533 0.121336 -0.057056 0.947079 -0.573624 -0.034004 1 0 0 0 0 0 1 89101
-0.002251 -0.001519 0.121322 0.086423 0.648309 -0.520564 -0.034036 1 0 0 0 0 0 1 90101
-0.002250 -0.001512 0.121317 0.117371 0.712149 -0.633506 -0.034067 1 0 0 0 0 0 1 91100
-0.002250 -0.001508 0.121315 0.127865 0.764969 -0.686589 -0.034098 1 0 0 0 0 0 1 92098
-0.002249 -0.001506 0.121315 0.132345 0.793554 -0.706913 -0.034129 1 0 0 0 0 0 1 93097
-0.002249 -0.001505 0.121314 0.134446 0.808318 -0.714582 -0.034160 1 0 0 0 0 0 1 94097
-0.002249 -0.001505 0.121314 0.135491 0.816042 -0.717692 -0.034191 1 0 0 0 0 0 1 95085
-0.002249 -0.001505 0.121314 0.136053 0.820291 -0.719226 -0.034223 1 0 0 0 0 0 1 96099
-0.002249 -0.001504 0.121314 0.136391 0.822765 -0.720183 -0.034254 1 0 0 0 0 0 1 97082
-0.002249 -0.001504 0.121314 0.136627 0.824383 -0.720959 -0.034285 1 0 0 0 0 0 1 98097
-0.002249 -0.001504 0.121314 0.136803 0.825574 -0.721636 -0.034316 1 0 0 0 0 0 1 99085
-0.002249 -0.001504 0.121314 0.136955 0.826545 -0.722319 -0.034348 1 0 0 0 0 0 1 100097
-0.002249 -0.001504 0.121314 0.137083 0.827396 -0.722965 -0.034379 1 0 0 0 0 0 1 101081
-0.002249 -0.001504 0.121314 0.137231 0.828204 -0.723637 -0.034410 1 0 0 0 0 0 1 102095
-0.002249 -0.001504 0.121314 0.137345 0.828985 -0.724286 -0.034441 1 0 0 0 0 0 1 103083
-0.002249 -0.001504 0.121314 0.137471 0.829750 -0.724951 -0.034473 1 0 0 0 0 0 1 104095
-0.002249 -0.001504 0.121314 0.137593 0.830490 -0.725598 -0.034504 1 0 0 0 0 0 1 105080
-0.002255 -0.001486 0.121304 0.211122 0.579124 -0.587963 -0.034535 1 0 0 0 0 0 1 106094
-0.002257 -0.001477 0.121301 0.185683 0.672336 -0.659560 -0.034566 1 0 0 0 0 0 1 107083
-0.002272 -0.001486 0.121288 0.339337 0.924956 -0.547507 -0.034595 1 0 0 0 0 0 1 108017
-0.002279 -0.001490 0.121284 0.266969 0.895297 -0.638934 -0.034627 1 0 0 0 0 0 1 109026
-0.002282 -0.001492 0.121282 0.215144 0.864623 -0.684367 -0.034658 1 0 0 0 0 0 1 110017
-0.002284 -0.001494 0.121282 0.187434 0.847836 -0.701997 -0.034689 1 0 0 0 0 0 1 111025
-0.002285 -0.001494 0.121282 0.173365 0.839553 -0.708710 -0.034720 1 0 0 0 0 0 1 112016
-0.002286 -0.001494 0.121282 0.166340 0.835748 -0.711509 -0.034752 1 0 0 0 0 0 1 113026
-0.002286 -0.001495 0.121282 0.162874 0.834180 -0.712885 -0.034783 1 0 0 0 0 0 1 114016
-0.002286 -0.001495 0.121282 0.161211 0.833793 -0.713798 -0.034814 1 0 0 0 0 0 1 115026
-0.002286 -0.001495 0.121282 0.160451 0.833964 -0.714521 -0.034846 1 0 0 0 0 0 1 116027
-0.002286 -0.001495 0.121282 0.160135 0.834420 -0.715200 -0.034877 1 0 0 0 0 0 1 117021
-0.002292 -0.001476 0.121271 0.233433 0.582871 -0.577424 -0.034908 1 0 0 0 0 0 1 118026
-0.002294 -0.001467 0.121268 0.207947 0.675910 -0.649029 -0.034939 1 0 0 0 0 0 1 119017
-0.002296 -0.001462 0.121267 0.188384 0.744090 -0.686469 -0.034971 1 0 0 0 0 0 1 120024
-0.002297 -0.001460 0.121266 0.177757 0.780506 -0.701186 -0.035002 1 0 0 0 0 0 1 121016
-0.002297 -0.001459 0.121266 0.172329 0.799208 -0.706879 -0.035033 1 0 0 0 0 0 1 122034
-0.002297 -0.001458 0.121266 0.169643 0.808903 -0.709295 -0.035065 1 0 0 0 0 0 1 123033
-0.002297 -0.001458 0.121266 0.168359 0.814115 -0.710539 -0.035096 1 0 0 0 0 0 1 124022
-0.002297 -0.001458 0.121266 0.167784 0.817064 -0.711386 -0.035126 1 0 0 0 0 0 1 125003
-0.002297 -0.001458 0.121266 0.167569 0.818934 -0.712103 -0.035158 1 0 0 0 0 0 1 126035
-0.002297 -0.001458 0.121266 0.167540 0.820220 -0.712768 -0.035189 1 0 0 0 0 0 1 127022
-0.002297 -0.001458 0.121266 0.167599 0.821226 -0.713413 -0.035221 1 0 0 0 0 0 1 128039
-0.002297 -0.001458 0.121266 0.167701 0.822096 -0.714054 -0.035252 1 0 0 0 0 0 1 129032
-0.002297 -0.001458 0.121266 0.167824 0.822873 -0.714664 -0.035283 1 0 0 0 0 0 1 130005
-0.002278 -0.001462 0.121256 -0.090406 0.883365 -0.580537 -0.035314 1 0 0 0 0 0 1 131005
-0.002269 -0.001464 0.121253 0.004548 0.863260 -0.650209 -0.035346 1 0 0 0 0 0 1 132034
-0.002264 -0.001466 0.121251 0.073768 0.848014 -0.686648 -0.035377 1 0 0 0 0 0 1 133033
-0.002262 -0.001466 0.121251 0.110351 0.840040 -0.700979 -0.035408 1 0 0 0 0 0 1 134034
-0.002266 -0.001448 0.121241 0.202223 0.584095 -0.567928 -0.035440 1 0 0 0 0 0 1 135034
-0.002281 -0.001452 0.121226 0.359321 0.859322 -0.491691 -0.035471 1 0 0 0 0 0 1 136034
-0.002289 -0.001455 0.121221 0.282787 0.860295 -0.606373 -0.035502 1 0 0 0 0 0 1 137034
-0.002292 -0.001456 0.121219 0.228117 0.846746 -0.661002 -0.035533 1 0 0 0 0 0 1 138033
-0.002294 -0.001457 0.121218 0.198872 0.838657 -0.681915 -0.035565 1 0 0 0 0 0 1 139033
-0.002295 -0.001457 0.121218 0.183990 0.834718 -0.689778 -0.035596 1 0 0 0 0 0 1 140032
-0.002296 -0.001457 0.121218 0.176547 0.833056 -0.692920 -0.035627 1 0 0 0 0 0 1 141016
-0.002296 -0.001457 0.121218 0.172876 0.832582 -0.694430 -0.035658 1 0 0 0 0 0 1 142028
-0.002296 -0.001457 0.121218 0.171116 0.832680 -0.695336 -0.035689 1 0 0 0 0 0 1 143004
-0.002296 -0.001457 0.121218 0.170309 0.833128 -0.696077 -0.035721 1 0 0 0 0 0 1 144031
-0.002296 -0.001457 0.121218 0.169980 0.833712 -0.696717 -0.035752 1 0 0 0 0 0 1 145032
-0.002277 -0.001462 0.121208 -0.088519 0.894061 -0.562472 -0.035782 1 0 0 0 0 0 1 146002
-0.002268 -0.001464 0.121205 0.006218 0.873922 -0.632131 -0.035815 1 0 0 0 0 0 1 147033
-0.002269 -0.001446 0.121193 0.148688 0.606483 -0.529849 -0.035846 1 0 0 0 0 0 1 148032
-0.002269 -0.001438 0.121189 0.159782 0.690622 -0.615152 -0.035877 1 0 0 0 0 0 1 149033
-0.002269 -0.001433 0.121188 0.158597 0.754190 -0.657432 -0.035907 1 0 0 0 0 0 1 150003
-0.002269 -0.001431 0.121187 0.157136 0.788266 -0.673845 -0.035939 1 0 0 0 0 0 1 151012
-0.002269 -0.001430 0.121187 0.156278 0.805794 -0.680096 -0.035971 1 0 0 0 0 0 1 152034
-0.002270 -0.001430 0.121187 0.155869 0.814883 -0.682681 -0.036002 1 0 0 0 0 0 1 153033
-0.002270 -0.001429 0.121187 0.155725 0.819789 -0.683973 -0.036033 1 0 0 0 0 0 1 154032
-0.002270 -0.001429 0.121187 0.155697 0.822599 -0.684816 -0.036065 1 0 0 0 0 0 1 155033
-0.002270 -0.001429 0.121187 0.155752 0.824357 -0.685488 -0.036096 1 0 0 0 0 0 1 156031
-0.002270 -0.001429 0.121187 0.155844 0.825585 -0.686108 -0.036127 1 0 0 0 0 0 1 157032
-0.002270 -0.001429 0.121187 0.155960 0.826563 -0.686712 -0.036158 1 0 0 0 0 0 1 158031
-0.002251 -0.001434 0.121177 -0.102307 0.887167 -0.552320 -0.036190 1 0 0 0 0 0 1 159033
-0.002241 -0.001436 0.121174 -0.007607 0.867095 -0.621965 -0.036221 1 0 0 0 0 0 1 160031
-0.002236 -0.001437 0.121172 0.061473 0.851893 -0.658364 -0.036252 1 0 0 0 0 0 1 161031
-0.002234 -0.001438 0.121172 0.097993 0.843929 -0.672639 -0.036283 1 0 0 0 0 0 1 162018
-0.002233 -0.001438 0.121172 0.116437 0.840238 -0.678184 -0.036317 1 0 0 0 0 0 1 163106
-0.002232 -0.001438 0.121172 0.125676 0.838676 -0.680489 -0.036348 1 0 0 0 0 0 1 164088
-0.002232 -0.001438 0.121172 0.130347 0.838244 -0.681682 -0.036379 1 0 0 0 0 0 1 165096
-0.002237 -0.001420 0.121161 0.206172 0.586156 -0.543654 -0.036411 1 0 0 0 0 0 1 166104
-0.002240 -0.001410 0.121158 0.181988 0.678578 -0.615306 -0.036442 1 0 0 0 0 0 1 167111
-0.002241 -0.001406 0.121157 0.163077 0.746424 -0.652741 -0.036473 1 0 0 0 0 0 1 168108
-0.002242 -0.001403 0.121156 0.152748 0.782629 -0.667387 -0.036504 1 0 0 0 0 0 1 169098
-0.002242 -0.001402 0.121156 0.147478 0.801239 -0.673013 -0.036535 1 0 0 0 0 0 1 170099
-0.002243 -0.001402 0.121156 0.144864 0.810875 -0.675369 -0.036567 1 0 0 0 0 0 1 171098
-0.002243 -0.001401 0.121156 0.143583 0.816046 -0.676572 -0.036598 1 0 0 0 0 0 1 172109
-0.002243 -0.001401 0.121156 0.143006 0.818973 -0.677370 -0.036629 1 0 0 0 0 0 1 173098
-0.002243 -0.001401 0.121156 0.142786 0.820783 -0.678026 -0.036660 1 0 0 0 0 0 1 174099
-0.002243 -0.001401 0.121156 0.142714 0.822043 -0.678627 -0.036692 1 0 0 0 0 0 1 175099
-0.002243 -0.001401 0.121156 0.142747 0.823001 -0.679206 -0.036722 1 0 0 0 0 0 1 176079
-0.002243 -0.001401 0.121156 0.142837 0.823858 -0.679794 -0.036754 1 0 0 0 0 0 1 177097
-0.002243 -0.001401 0.121156 0.142928 0.824606 -0.680362 -0.036785 1 0 0 0 0 0 1 178080
-0.002224 -0.001406 0.121146 -0.115433 0.885158 -0.545782 -0.036817 1 0 0 0 0 0 1 179097
-0.002220 -0.001389 0.121132 0.052554 0.612785 -0.476404 -0.036847 1 0 0 0 0 0 1 180081
-0.002218 -0.001381 0.121128 0.096137 0.689432 -0.583861 -0.036879 1 0 0 0 0 0 1 181096
-0.002217 -0.001377 0.121126 0.113022 0.748636 -0.634932 -0.036910 1 0 0 0 0 0 1 182079
-0.002217 -0.001375 0.121125 0.120707 0.780432 -0.654495 -0.036942 1 0 0 0 0 0 1 183094
-0.002216 -0.001374 0.121125 0.124412 0.796747 -0.661814 -0.036972 1 0 0 0 0 0 1 184077
-0.002216 -0.001374 0.121125 0.126251 0.805258 -0.664762 -0.037004 1 0 0 0 0 0 1 185094
-0.002216 -0.001373 0.121125 0.127211 0.809845 -0.666150 -0.037035 1 0 0 0 0 0 1 186077
-0.002216 -0.001373 0.121125 0.127742 0.812471 -0.667017 -0.037066 1 0 0 0 0 0 1 187092
-0.002216 -0.001373 0.121125 0.128060 0.814119 -0.667670 -0.037097 1 0 0 0 0 0 1 188078
-0.002216 -0.001373 0.121125 0.128267 0.815294 -0.668272 -0.037129 1 0 0 0 0 0 1 189093
-0.002216 -0.001373 0.121125 0.128411 0.816220 -0.668844 -0.037160 1 0 0 0 0 0 1 190077
-0.002216 -0.001373 0.121125 0.128558 0.817034 -0.669421 -0.037191 1 0 0 0 0 0 1 191093
-0.002216 -0.001373 0.121125 0.128679 0.817730 -0.669936 -0.037221 1 0 0 0 0 0 1 192023
-0.002216 -0.001373 0.121125 0.128789 0.818446 -0.670499 -0.037252 1 0 0 0 0 0 1 193014
-0.002216 -0.001373 0.121125 0.128895 0.819153 -0.671073 -0.037283 1 0 0 0 0 0 1 194022
-0.002216 -0.001373 0.121125 0.129010 0.819843 -0.671625 -0.037314 1 0 0 0 0 0 1 195014
-0.002216 -0.001373 0.121125 0.129120 0.820537 -0.672191 -0.037346 1 0 0 0 0 0 1 196023
-0.002216 -0.001373 0.121125 0.129227 0.821217 -0.672748 -0.037377 1 0 0 0 0 0 1 197013
-0.002216 -0.001373 0.121125 0.129324 0.821911 -0.673309 -0.037408 1 0 0 0 0 0 1 198021
-0.002216 -0.001373 0.121125 0.129439 0.822609 -0.673885 -0.037439 1 0 0 0 0 0 1 199024
-0.002221 -0.001355 0.121115 0.203007 0.570974 -0.535226 -0.037470 1 0 0 0 0 0 1 200014
-0.002224 -0.001345 0.121111 0.177752 0.663375 -0.606849 -0.037502 1 0 0 0 0 0 1 201023
-0.002226 -0.001341 0.121110 0.158294 0.731177 -0.644243 -0.037533 1 0 0 0 0 0 1 202014
-0.002226 -0.001339 0.121109 0.147705 0.767391 -0.658892 -0.037564 1 0 0 0 0 0 1 203023
-0.002227 -0.001337 0.121109 0.142291 0.785955 -0.664485 -0.037595 1 0 0 0 0 0 1 204013
-0.002227 -0.001337 0.121109 0.139597 0.795582 -0.666822 -0.037627 1 0 0 0 0 0 1 205045
-0.002227 -0.001337 0.121109 0.138293 0.800711 -0.667993 -0.037658 1 0 0 0 0 0 1 206015
-0.002227 -0.001336 0.121109 0.137683 0.803605 -0.668773 -0.037689 1 0 0 0 0 0 1 207029
-0.002227 -0.001336 0.121109 0.137454 0.805383 -0.669408 -0.037721 1 0 0 0 0 0 1 208035
-0.002227 -0.001336 0.121109 0.137374 0.806605 -0.669982 -0.037752 1 0 0 0 0 0 1 209029
-0.002227 -0.001336 0.121109 0.137412 0.807590 -0.670571 -0.037784 1 0 0 0 0 0 1 210068
-0.002227 -0.001336 0.121109 0.137469 0.808377 -0.671108 -0.037815 1 0 0 0 0 0 1 211036
-0.002227 -0.001336 0.121109 0.137564 0.809099 -0.671666 -0.037846 1 0 0 0 0 0 1 212032
-0.002227 -0.001336 0.121109 0.137662 0.809784 -0.672204 -0.037876 1 0 0 0 0 0 1 213001
-0.002227 -0.001336 0.121109 0.137767 0.810477 -0.672752 -0.037907 1 0 0 0 0 0 1 214000
-0.002227 -0.001336 0.121109 0.137884 0.811168 -0.673322 -0.037940 1 0 0 0 0 0 1 215030
-0.002227 -0.001336 0.121109 0.137994 0.811848 -0.673884 -0.037971 1 0 0 0 0 0 1 216031
-0.002227 -0.001336 0.121109 0.138107 0.812517 -0.674438 -0.038002 1 0 0 0 0 0 1 217030
-0.002227 -0.001336 0.121109 0.138224 0.813174 -0.674987 -0.038033 1 0 0 0 0 0 1 218031
-0.002227 -0.001336 0.121109 0.138336 0.813860 -0.675554 -0.038065 1 0 0 0 0 0 1 219042
-0.002227 -0.001336 0.121109 0.138449 0.814528 -0.676108 -0.038096 1 0 0 0 0 0 1 220040
-0.002227 -0.001336 0.121109 0.138563 0.815196 -0.676663 -0.038127 1 0 0 0 0 0 1 221040
-0.002233 -0.001318 0.121099 0.212151 0.563478 -0.537758 -0.038159 1 0 0 0 0 0 1 222045
-0.002235 -0.001309 0.121095 0.186943 0.655685 -0.609401 -0.038190 1 0 0 0 0 0 1 223041
-0.002237 -0.001304 0.121094 0.167526 0.723394 -0.646808 -0.038221 1 0 0 0 0 0 1 224037
-0.002237 -0.001302 0.121094 0.156968 0.759545 -0.661449 -0.038252 1 0 0 0 0 0 1 225044
-0.002238 -0.001301 0.121094 0.151553 0.778091 -0.667045 -0.038284 1 0 0 0 0 0 1 226043
-0.002238 -0.001300 0.121093 0.148866 0.787657 -0.669373 -0.038315 1 0 0 0 0 0 1 227041
-0.002251 -0.001313 0.121082 0.321405 0.977985 -0.520842 -0.038346 1 0 0 0 0 0 1 228040
-0.002257 -0.001320 0.121079 0.259524 0.915049 -0.597898 -0.038377 1 0 0 0 0 0 1 229037
-0.002261 -0.001323 0.121077 0.213103 0.867617 -0.638058 -0.038409 1 0 0 0 0 0 1 230039
-0.002262 -0.001325 0.121077 0.188158 0.842442 -0.653751 -0.038440 1 0 0 0 0 0 1 231039
-0.002263 -0.001326 0.121077 0.175475 0.829956 -0.659704 -0.038471 1 0 0 0 0 0 1 232037
-0.002245 -0.001331 0.121067 -0.089758 0.883959 -0.526833 -0.038502 1 0 0 0 0 0 1 233038
-0.002235 -0.001333 0.121063 0.001286 0.860458 -0.596979 -0.038534 1 0 0 0 0 0 1 234038
-0.002231 -0.001334 0.121062 0.068509 0.843549 -0.633499 -0.038565 1 0 0 0 0 0 1 235039
-0.002228 -0.001335 0.121061 0.104092 0.834703 -0.647772 -0.038596 1 0 0 0 0 0 1 236040
-0.002227 -0.001335 0.121061 0.122035 0.830502 -0.653236 -0.038627 1 0 0 0 0 0 1 237039
-0.002227 -0.001336 0.121061 0.131065 0.828691 -0.655495 -0.038658 1 0 0 0 0 0 1 238036
-0.002227 -0.001336 0.121061 0.135617 0.828131 -0.656632 -0.038690 1 0 0 0 0 0 1 239040
-0.002226 -0.001336 0.121061 0.137939 0.828166 -0.657366 -0.038721 1 0 0 0 0 0 1 240036
-0.002226 -0.001336 0.121061 0.139164 0.828527 -0.657985 -0.038752 1 0 0 0 0 0 1 241039
-0.002226 -0.001336 0.121061 0.139826 0.829025 -0.658531 -0.038783 1 0 0 0 0 0 1 242036
-0.002226 -0.001336 0.121061 0.140214 0.829625 -0.659071 -0.038815 1 0 0 0 0 0 1 243039
-0.002226 -0.001336 0.121061 0.140464 0.830260 -0.659606 -0.038846 1 0 0 0 0 0 1 244039
-0.002232 -0.001317 0.121051 0.214147 0.578413 -0.520560 -0.038877 1 0 0 0 0 0 1 245040
-0.002234 -0.001308 0.121047 0.189034 0.670460 -0.592146 -0.038908 1 0 0 0 0 0 1 246029
-0.002236 -0.001303 0.121046 0.169653 0.738087 -0.629521 -0.038940 1 0 0 0 0 0 1 247042
-0.002237 -0.001301 0.121046 0.159099 0.774183 -0.644138 -0.038971 1 0 0 0 0 0 1 248044
-0.002237 -0.001300 0.121046 0.153710 0.792686 -0.649690 -0.039002 1 0 0 0 0 0 1 249019
-0.002237 -0.001299 0.121046 0.151023 0.802277 -0.651997 -0.039033 1 0 0 0 0 0 1 250037
-0.002237 -0.001299 0.121046 0.149738 0.807376 -0.653143 -0.039065 1 0 0 0 0 0 1 251038
-0.002237 -0.001299 0.121046 0.149139 0.810257 -0.653885 -0.039096 1 0 0 0 0 0 1 252041
-0.002237 -0.001299 0.121046 0.148904 0.812012 -0.654477 -0.039127 1 0 0 0 0 0 1 253038
-0.002237 -0.001299 0.121045 0.148829 0.813218 -0.655021 -0.039158 1 0 0 0 0 0 1 254036
-0.002218 -0.001303 0.121036 -0.110133 0.874147 -0.520055 -0.039190 1 0 0 0 0 0 1 255040
-0.002209 -0.001306 0.121032 -0.016059 0.854118 -0.589525 -0.039221 1 0 0 0 0 0 1 256037
-0.002204 -0.001307 0.121031 0.052672 0.838925 -0.625796 -0.039252 1 0 0 0 0 0 1 257035
-0.002202 -0.001307 0.121030 0.089016 0.830950 -0.639979 -0.039283 1 0 0 0 0 0 1 258036
-0.002201 -0.001308 0.121030 0.107352 0.827201 -0.645412 -0.039316 1 0 0 0 0 0 1 259079
-0.002200 -0.001308 0.121030 0.116545 0.825629 -0.647660 -0.039348 1 0 0 0 0 0 1 260092
-0.002200 -0.001308 0.121030 0.121187 0.825133 -0.648762 -0.039379 1 0 0 0 0 0 1 261077
-0.002200 -0.001308 0.121030 0.123541 0.825228 -0.649501 -0.039410 1 0 0 0 0 0 1 262093
-0.002200 -0.001308 0.121030 0.124768 0.825586 -0.650083 -0.039441 1 0 0 0 0 0 1 263078
-0.002200 -0.001308 0.121030 0.125437 0.826061 -0.650582 -0.039470 1 0 0 0 0 0 1 264020
-0.002200 -0.001308 0.121030 0.125804 0.826634 -0.651108 -0.039501 1 0 0 0 0 0 1 265012
-0.002200 -0.001308 0.121030 0.126053 0.827257 -0.651639 -0.039533 1 0 0 0 0 0 1 266021
-0.002200 -0.001308 0.121030 0.126221 0.827887 -0.652143 -0.039564 1 0 0 0 0 0 1 267011
-0.002205 -0.001289 0.121020 0.199901 0.575974 -0.512894 -0.039595 1 0 0 0 0 0 1 268019
-0.002208 -0.001280 0.121016 0.174773 0.667851 -0.584467 -0.039626 1 0 0 0 0 0 1 269012
-0.002209 -0.001275 0.121015 0.155407 0.735372 -0.621837 -0.039658 1 0 0 0 0 0 1 270020
-0.002210 -0.001273 0.121015 0.144848 0.771417 -0.636426 -0.039689 1 0 0 0 0 0 1 271012
-0.002210 -0.001272 0.121015 0.139460 0.789896 -0.641975 -0.039720 1 0 0 0 0 0 1 272020
-0.002210 -0.001271 0.121014 0.136761 0.799445 -0.644254 -0.039751 1 0 0 0 0 0 1 273012
-0.002210 -0.001271 0.121014 0.135449 0.804544 -0.645390 -0.039783 1 0 0 0 0 0 1 274020
-0.002210 -0.001271 0.121014 0.134840 0.807397 -0.646109 -0.039814 1 0 0 0 0 0 1 275021
-0.002211 -0.001271 0.121014 0.134580 0.809135 -0.646694 -0.039845 1 0 0 0 0 0 1 276011
-0.002211 -0.001271 0.121014 0.134511 0.810339 -0.647230 -0.039877 1 0 0 0 0 0 1 277020
-0.002211 -0.001271 0.121014 0.134532 0.811240 -0.647746 -0.039908 1 0 0 0 0 0 1 278011
-0.002211 -0.001271 0.121014 0.134586 0.812020 -0.648260 -0.039939 1 0 0 0 0 0 1 279023
-0.002211 -0.001271 0.121014 0.134668 0.812718 -0.648756 -0.039970 1 0 0 0 0 0 1 280016
-0.002211 -0.001271 0.121014 0.134787 0.813475 -0.649337 -0.040006 1 0 0 0 0 0 1 281150
-0.002211 -0.001271 0.121014 0.134864 0.814048 -0.649781 -0.040033 1 0 0 0 0 0 1 282025
-0.002211 -0.001271 0.121014 0.134973 0.814701 -0.650285 -0.040064 1 0 0 0 0 0 1 283020
-0.002211 -0.001271 0.121014 0.135072 0.815339 -0.650806 -0.040096 1 0 0 0 0 0 1 284033
-0.002211 -0.001271 0.121014 0.135170 0.815973 -0.651292 -0.040127 1 0 0 0 0 0 1 285015
-0.002211 -0.001271 0.121014 0.135277 0.816589 -0.651803 -0.040157 1 0 0 0 0 0 1 286000
-0.002211 -0.001271 0.121014 0.135394 0.817250 -0.652320 -0.040190 1 0 0 0 0 0 1 287029
-0.002211 -0.001271 0.121014 0.135480 0.817883 -0.652828 -0.040221 1 0 0 0 0 0 1 288032
-0.002211 -0.001271 0.121014 0.135603 0.818521 -0.653333 -0.040252 1 0 0 0 0 0 1 289028
-0.002211 -0.001271 0.121014 0.135710 0.819157 -0.653840 -0.040283 1 0 0 0 0 0 1 290028
-0.002211 -0.001271 0.121014 0.135808 0.819785 -0.654355 -0.040315 1 0 0 0 0 0 1 291030
-0.002211 -0.001271 0.121014 0.135922 0.820512 -0.654914 -0.040350 1 0 0 0 0 0 1 292157
-0.002211 -0.001271 0.121014 0.136017 0.821054 -0.655367 -0.040377 1 0 0 0 0 0 1 293026
-0.002211 -0.001271 0.121014 0.136132 0.821703 -0.655874 -0.040408 1 0 0 0 0 0 1 294036
-0.002211 -0.001271 0.121014 0.136230 0.822409 -0.656441 -0.040443 1 0 0 0 0 0 1 295155
-0.002211 -0.001271 0.121014 0.136353 0.823049 -0.656947 -0.040475 1 0 0 0 0 0 1 296154
-0.002211 -0.001271 0.121014 0.136447 0.823605 -0.657391 -0.040502 1 0 0 0 0 0 1 297028
-0.002211 -0.001271 0.121014 0.136542 0.824212 -0.657889 -0.040532 1 0 0 0 0 0 1 297997
-0.002211 -0.001271 0.121014 0.136658 0.824955 -0.658461 -0.040568 1 0 0 0 0 0 1 299149
-0.002211 -0.001271 0.121014 0.136767 0.825583 -0.658982 -0.040600 1 0 0 0 0 0 1 300153
-0.002211 -0.001271 0.121014 0.136881 0.826225 -0.659483 -0.040631 1 0 0 0 0 0 1 301152
-0.002211 -0.001271 0.121014 0.136967 0.826856 -0.659991 -0.040662 1 0 0 0 0 0 1 302153
-0.002211 -0.001271 0.121014 0.137077 0.827418 -0.660434 -0.040689 1 0 0 0 0 0 1 303029
-0.002211 -0.001271 0.121014 0.137187 0.828110 -0.661000 -0.040724 1 0 0 0 0 0 1 304131
-0.002211 -0.001271 0.121014 0.137290 0.828769 -0.661506 -0.040756 1 0 0 0 0 0 1 305152
-0.002211 -0.001271 0.121014 0.137407 0.829403 -0.662017 -0.040787 1 0 0 0 0 0 1 306151
-0.002211 -0.001271 0.121014 0.137506 0.830031 -0.662533 -0.040818 1 0 0 0 0 0 1 307154
-0.002211 -0.001271 0.121014 0.137616 0.830662 -0.663025 -0.040849 1 0 0 0 0 0 1 308135
-0.002211 -0.001271 0.121014 0.137704 0.831304 -0.663541 -0.040881 1 0 0 0 0 0 1 309152
-0.002211 -0.001271 0.121014 0.137827 0.831946 -0.664048 -0.040912 1 0 0 0 0 0 1 310154
-0.002211 -0.001271 0.121014 0.137923 0.832554 -0.664547 -0.040942 1 0 0 0 0 0 1 311124
-0.002211 -0.001271 0.121014 0.138027 0.833218 -0.665056 -0.040975 1 0 0 0 0 0 1 312152
-0.002211 -0.001271 0.121014 0.138135 0.833842 -0.665575 -0.041006 1 0 0 0 0 0 1 313151
-0.002211 -0.001271 0.121014 0.138246 0.834467 -0.666062 -0.041036 1 0 0 0 0 0 1 314122
-0.002211 -0.001271 0.121014 0.138344 0.835126 -0.666578 -0.041068 1 0 0 0 0 0 1 315153
-0.002211 -0.001271 0.121014 0.138451 0.835750 -0.667097 -0.041100 1 0 0 0 0 0 1 316152
-0.002211 -0.001271 0.121014 0.138562 0.836373 -0.667583 -0.041130 1 0 0 0 0 0 1 317122
-0.002192 -0.001275 0.121004 -0.120808 0.897149 -0.532213 -0.041162 1 0 0 0 0 0 1 318152
-0.002182 -0.001278 0.121001 -0.027052 0.877037 -0.601601 -0.041193 1 0 0 0 0 0 1 319153
-0.002177 -0.001279 0.121000 0.041506 0.861793 -0.637823 -0.041224 1 0 0 0 0 0 1 320140
-0.002175 -0.001279 0.120999 0.077757 0.853802 -0.651997 -0.041256 1 0 0 0 0 0 1 321148
-0.002174 -0.001280 0.120999 0.096036 0.850011 -0.657388 -0.041287 1 0 0 0 0 0 1 322151
-0.002173 -0.001280 0.120999 0.105205 0.848443 -0.659636 -0.041321 1 0 0 0 0 0 1 323222
-0.002173 -0.001280 0.120999 0.109823 0.847966 -0.660745 -0.041352 1 0 0 0 0 0 1 324239
-0.002173 -0.001280 0.120999 0.112143 0.847946 -0.661387 -0.041379 1 0 0 0 0 0 1 325092
-0.002173 -0.001280 0.120999 0.113384 0.848375 -0.662031 -0.041415 1 0 0 0 0 0 1 326231
-0.002173 -0.001280 0.120999 0.114029 0.848882 -0.662540 -0.041446 1 0 0 0 0 0 1 327221
-0.002173 -0.001280 0.120999 0.114391 0.849429 -0.663049 -0.041476 1 0 0 0 0 0 1 328196
-0.002173 -0.001280 0.120999 0.114626 0.850031 -0.663541 -0.041507 1 0 0 0 0 0 1 329195
-0.002173 -0.001280 0.120999 0.114771 0.850572 -0.663987 -0.041534 1 0 0 0 0 0 1 330067
-0.002178 -0.001261 0.120989 0.188598 0.598282 -0.524397 -0.041571 1 0 0 0 0 0 1 331239
-0.002181 -0.001252 0.120985 0.163546 0.689785 -0.595898 -0.041602 1 0 0 0 0 0 1 332224
-0.002182 -0.001248 0.120984 0.144198 0.757108 -0.633202 -0.041632 1 0 0 0 0 0 1 333204
-0.002183 -0.001245 0.120984 0.133668 0.793051 -0.647781 -0.041664 1 0 0 0 0 0 1 334217
-0.002183 -0.001244 0.120983 0.128264 0.811472 -0.653304 -0.041695 1 0 0 0 0 0 1 335204
-0.002184 -0.001244 0.120983 0.125556 0.820932 -0.655510 -0.041723 1 0 0 0 0 0 1 336092
-0.002184 -0.001243 0.120983 0.124259 0.826054 -0.656679 -0.041757 1 0 0 0 0 0 1 337200
-0.002184 -0.001243 0.120983 0.123642 0.828896 -0.657390 -0.041789 1 0 0 0 0 0 1 338216
-0.002184 -0.001243 0.120983 0.123357 0.830617 -0.657952 -0.041820 1 0 0 0 0 0 1 339202
-0.002184 -0.001243 0.120983 0.123287 0.831806 -0.658480 -0.041852 1 0 0 0 0 0 1 340215
-0.002184 -0.001243 0.120983 0.123280 0.832703 -0.658979 -0.041882 1 0 0 0 0 0 1 341201
-0.002184 -0.001243 0.120983 0.123322 0.833460 -0.659472 -0.041914 1 0 0 0 0 0 1 342216
-0.002184 -0.001243 0.120983 0.123400 0.834147 -0.659961 -0.041945 1 0 0 0 0 0 1 343201
-0.002184 -0.001243 0.120983 0.123482 0.834818 -0.660461 -0.041977 1 0 0 0 0 0 1 344216
-0.002184 -0.001243 0.120983 0.123568 0.835444 -0.660951 -0.042007 1 0 0 0 0 0 1 345199
-0.002184 -0.001243 0.120983 0.123649 0.836079 -0.661445 -0.042039 1 0 0 0 0 0 1 346215
-0.002184 -0.001243 0.120983 0.123742 0.836670 -0.661897 -0.042068 1 0 0 0 0 0 1 347151
-0.002184 -0.001243 0.120983 0.123826 0.837279 -0.662392 -0.042099 1 0 0 0 0 0 1 348144
-0.002184 -0.001243 0.120983 0.123925 0.837909 -0.662878 -0.042131 1 0 0 0 0 0 1 349146
-0.002184 -0.001243 0.120983 0.124005 0.838528 -0.663377 -0.042162 1 0 0 0 0 0 1 350135
-0.002184 -0.001243 0.120983 0.124108 0.839151 -0.663860 -0.042193 1 0 0 0 0 0 1 351143
-0.002184 -0.001243 0.120983 0.124201 0.839768 -0.664367 -0.042224 1 0 0 0 0 0 1 352135
-0.002184 -0.001243 0.120983 0.124293 0.840394 -0.664845 -0.042256 1 0 0 0 0 0 1 353143
-0.002184 -0.001243 0.120983 0.124385 0.841011 -0.665330 -0.042287 1 0 0 0 0 0 1 354135
-0.002184 -0.001243 0.120983 0.124466 0.841641 -0.665840 -0.042318 1 0 0 0 0 0 1 355144
-0.002184 -0.001243 0.120983 0.124568 0.842259 -0.666319 -0.042349 1 0 0 0 0 0 1 356143
-0.002184 -0.001243 0.120983 0.124649 0.842878 -0.666818 -0.042380 1 0 0 0 0 0 1 357134
-0.002184 -0.001243 0.120983 0.124752 0.843502 -0.667302 -0.042412 1 0 0 0 0 0 1 358143
-0.002184 -0.001243 0.120983 0.124845 0.844124 -0.667812 -0.042443 1 0 0 0 0 0 1 359143
-0.002184 -0.001243 0.120983 0.124936 0.844740 -0.668283 -0.042474 1 0 0 0 0 0 1 360135
-0.002184 -0.001243 0.120983 0.125024 0.845369 -0.668776 -0.042505 1 0 0 0 0 0 1 361129
-0.002184 -0.001243 0.120983 0.125114 0.845992 -0.669284 -0.042537 1 0 0 0 0 0 1 362161
-0.002184 -0.001243 0.120983 0.125213 0.846613 -0.669764 -0.042568 1 0 0 0 0 0 1 363151
-0.002184 -0.001243 0.120983 0.125292 0.847228 -0.670260 -0.042599 1 0 0 0 0 0 1 364134
-0.002184 -0.001243 0.120983 0.125396 0.847858 -0.670748 -0.042631 1 0 0 0 0 0 1 365151
-0.002184 -0.001243 0.120983 0.125476 0.848475 -0.671246 -0.042662 1 0 0 0 0 0 1 366140
-0.002184 -0.001243 0.120983 0.125592 0.849101 -0.671740 -0.042693 1 0 0 0 0 0 1 367156
-0.002184 -0.001243 0.120983 0.125671 0.849735 -0.672230 -0.042725 1 0 0 0 0 0 1 368153
-0.002184 -0.001243 0.120983 0.125757 0.850336 -0.672721 -0.042756 1 0 0 0 0 0 1 369151
-0.002189 -0.001225 0.120973 0.199613 0.597702 -0.532705 -0.042787 1 0 0 0 0 0 1 370152
-0.002192 -0.001215 0.120970 0.174617 0.688967 -0.604210 -0.042818 1 0 0 0 0 0 1 371151
-0.002193 -0.001211 0.120968 0.155315 0.756166 -0.641534 -0.042850 1 0 0 0 0 0 1 372158
-0.002194 -0.001208 0.120968 0.144804 0.792029 -0.656093 -0.042881 1 0 0 0 0 0 1 373152
-0.002194 -0.001207 0.120968 0.139420 0.810403 -0.661616 -0.042912 1 0 0 0 0 0 1 374156
-0.002195 -0.001207 0.120968 0.136725 0.819884 -0.663876 -0.042943 1 0 0 0 0 0 1 375149
-0.002176 -0.001211 0.120958 -0.124507 0.885221 -0.528772 -0.042975 1 0 0 0 0 0 1 376151
-0.002166 -0.001213 0.120954 -0.031785 0.867294 -0.598286 -0.043006 1 0 0 0 0 0 1 377148
-0.002162 -0.001214 0.120953 0.036255 0.853172 -0.634535 -0.043037 1 0 0 0 0 0 1 378150
-0.002159 -0.001215 0.120953 0.072234 0.845715 -0.648682 -0.043068 1 0 0 0 0 0 1 379152
-0.002158 -0.001215 0.120952 0.090369 0.842170 -0.654049 -0.043100 1 0 0 0 0 0 1 380150
-0.002158 -0.001215 0.120952 0.099467 0.840684 -0.656243 -0.043131 1 0 0 0 0 0 1 381151
-0.002157 -0.001215 0.120952 0.104034 0.840209 -0.657305 -0.043161 1 0 0 0 0 0 1 382120
-0.002157 -0.001215 0.120952 0.106354 0.840289 -0.658004 -0.043192 1 0 0 0 0 0 1 383122
-0.002157 -0.001215 0.120952 0.107553 0.840624 -0.658542 -0.043224 1 0 0 0 0 0 1 384120
-0.002157 -0.001215 0.120952 0.108190 0.841125 -0.659065 -0.043256 1 0 0 0 0 0 1 385149
-0.002157 -0.001215 0.120952 0.108556 0.841635 -0.659537 -0.043286 1 0 0 0 0 0 1 386119
-0.002157 -0.001215 0.120952 0.108763 0.842230 -0.660026 -0.043318 1 0 0 0 0 0 1 387150
-0.002157 -0.001215 0.120952 0.108920 0.842816 -0.660500 -0.043349 1 0 0 0 0 0 1 388148
-0.002157 -0.001215 0.120952 0.109036 0.843427 -0.660982 -0.043381 1 0 0 0 0 0 1 389150
-0.002157 -0.001215 0.120952 0.109133 0.844020 -0.661458 -0.043412 1 0 0 0 0 0 1 390149
-0.002157 -0.001215 0.120952 0.109220 0.844629 -0.661923 -0.043443 1 0 0 0 0 0 1 391139
-0.002157 -0.001215 0.120952 0.109292 0.845237 -0.662411 -0.043475 1 0 0 0 0 0 1 392153
-0.002157 -0.001215 0.120952 0.109390 0.845847 -0.662885 -0.043506 1 0 0 0 0 0 1 393148
-0.002157 -0.001215 0.120952 0.109450 0.846449 -0.663362 -0.043537 1 0 0 0 0 0 1 394148
-0.002157 -0.001215 0.120952 0.109545 0.847046 -0.663825 -0.043567 1 0 0 0 0 0 1 395122
-0.002157 -0.001215 0.120952 0.109607 0.847664 -0.664315 -0.043599 1 0 0 0 0 0 1 396148
-0.002157 -0.001215 0.120952 0.109704 0.848278 -0.664791 -0.043631 1 0 0 0 0 0 1 397150
-0.002157 -0.001215 0.120952 0.109772 0.848888 -0.665260 -0.043662 1 0 0 0 0 0 1 398148
-0.002157 -0.001215 0.120952 0.109854 0.849487 -0.665750 -0.043693 1 0 0 0 0 0 1 399151
-0.002157 -0.001215 0.120952 0.109929 0.850103 -0.666213 -0.043724 1 0 0 0 0 0 1 400149
-0.002157 -0.001215 0.120952 0.110010 0.850696 -0.666698 -0.043756 1 0 0 0 0 0 1 401141
-0.002157 -0.001215 0.120952 0.110088 0.851298 -0.667153 -0.043787 1 0 0 0 0 0 1 402135
-0.002157 -0.001215 0.120952 0.110174 0.851960 -0.667689 -0.043821 1 0 0 0 0 0 1 403225
-0.002157 -0.001215 0.120952 0.110260 0.852572 -0.668157 -0.043852 1 0 0 0 0 0 1 404217
-0.002157 -0.001215 0.120952 0.110329 0.853191 -0.668633 -0.043883 1 0 0 0 0 0 1 405231
-0.002163 -0.001197 0.120942 0.184245 0.600296 -0.528344 -0.043913 1 0 0 0 0 0 1 406192
-0.002165 -0.001187 0.120938 0.159289 0.691317 -0.599794 -0.043945 1 0 0 0 0 0 1 407195
-0.002167 -0.001183 0.120937 0.139998 0.758390 -0.637100 -0.043976 1 0 0 0 0 0 1 408192
-0.002167 -0.001181 0.120937 0.129497 0.794188 -0.651654 -0.044008 1 0 0 0 0 0 1 409215
-0.002168 -0.001179 0.120937 0.124093 0.812530 -0.657161 -0.044039 1 0 0 0 0 0 1 410215
-0.002168 -0.001179 0.120937 0.121394 0.821986 -0.659394 -0.044070 1 0 0 0 0 0 1 411193
-0.002168 -0.001179 0.120937 0.120080 0.827004 -0.660474 -0.044101 1 0 0 0 0 0 1 412189
-0.002168 -0.001178 0.120937 0.119452 0.829811 -0.661160 -0.044132 1 0 0 0 0 0 1 413190
-0.002168 -0.001178 0.120937 0.119179 0.831510 -0.661721 -0.044164 1 0 0 0 0 0 1 414220
-0.002168 -0.001178 0.120937 0.119089 0.832655 -0.662211 -0.044195 1 0 0 0 0 0 1 415215
-0.002168 -0.001178 0.120937 0.119089 0.833503 -0.662684 -0.044226 1 0 0 0 0 0 1 416197
-0.002168 -0.001178 0.120937 0.119123 0.834239 -0.663162 -0.044258 1 0 0 0 0 0 1 417216
-0.002168 -0.001178 0.120937 0.119180 0.834896 -0.663622 -0.044289 1 0 0 0 0 0 1 418198
-0.002168 -0.001178 0.120937 0.119263 0.835486 -0.664070 -0.044318 1 0 0 0 0 0 1 419156
-0.002168 -0.001178 0.120937 0.119327 0.836089 -0.664533 -0.044349 1 0 0 0 0 0 1 420132
-0.002168 -0.001178 0.120937 0.119398 0.836688 -0.665000 -0.044381 1 0 0 0 0 0 1 421141
-0.002168 -0.001178 0.120937 0.119500 0.837278 -0.665463 -0.044411 1 0 0 0 0 0 1 422132
-0.002168 -0.001178 0.120937 0.119587 0.837872 -0.665935 -0.044443 1 0 0 0 0 0 1 423140
-0.002168 -0.001178 0.120937 0.119651 0.838452 -0.666400 -0.044474 1 0 0 0 0 0 1 424133
-0.002168 -0.001178 0.120937 0.119753 0.839042 -0.666865 -0.044505 1 0 0 0 0 0 1 425127
-0.002168 -0.001178 0.120937 0.119816 0.839645 -0.667346 -0.044537 1 0 0 0 0 0 1 426140
-0.002168 -0.001178 0.120937 0.119921 0.840225 -0.667805 -0.044568 1 0 0 0 0 0 1 427132
-0.002168 -0.001178 0.120937 0.119988 0.840813 -0.668277 -0.044599 1 0 0 0 0 0 1 428141
-0.002168 -0.001178 0.120937 0.120089 0.841402 -0.668740 -0.044630 1 0 0 0 0 0 1 429132
-0.002168 -0.001178 0.120937 0.120165 0.841999 -0.669226 -0.044662 1 0 0 0 0 0 1 430140
-0.002168 -0.001178 0.120937 0.120246 0.842584 -0.669673 -0.044693 1 0 0 0 0 0 1 431133
-0.002168 -0.001178 0.120937 0.120343 0.843175 -0.670149 -0.044724 1 0 0 0 0 0 1 432141
-0.002168 -0.001178 0.120937 0.120408 0.843752 -0.670613 -0.044755 1 0 0 0 0 0 1 433131
-0.002168 -0.001178 0.120937 0.120507 0.844364 -0.671092 -0.044787 1 0 0 0 0 0 1 434140
-0.002168 -0.001178 0.120937 0.120575 0.844933 -0.671551 -0.044818 1 0 0 0 0 0 1 435132
-0.002168 -0.001178 0.120937 0.120679 0.845536 -0.672027 -0.044850 1 0 0 0 0 0 1 436150
-0.002168 -0.001178 0.120937 0.120740 0.846122 -0.672494 -0.044880 1 0 0 0 0 0 1 437133
-0.002168 -0.001178 0.120937 0.120847 0.846712 -0.672961 -0.044912 1 0 0 0 0 0 1 438144
-0.002168 -0.001178 0.120937 0.120921 0.847304 -0.673422 -0.044943 1 0 0 0 0 0 1 439144
-0.002168 -0.001178 0.120937 0.121005 0.847896 -0.673911 -0.044974 1 0 0 0 0 0 1 440148
-0.002168 -0.001178 0.120937 0.121087 0.848477 -0.674355 -0.045005 1 0 0 0 0 0 1 441134
-0.002168 -0.001178 0.120937 0.121177 0.849066 -0.674844 -0.045037 1 0 0 0 0 0 1 442154
-0.002168 -0.001178 0.120937 0.121269 0.849661 -0.675305 -0.045068 1 0 0 0 0 0 1 443151
-0.002168 -0.001178 0.120937 0.121330 0.850255 -0.675779 -0.045099 1 0 0 0 0 0 1 444148
-0.002168 -0.001178 0.120937 0.121436 0.850839 -0.676241 -0.045131 1 0 0 0 0 0 1 445149
-0.002168 -0.001178 0.120937 0.121502 0.851420 -0.676708 -0.045162 1 0 0 0 0 0 1 446146
-0.002168 -0.001178 0.120937 0.121604 0.852017 -0.677177 -0.045193 1 0 0 0 0 0 1 447150
-0.002168 -0.001178 0.120937 0.121675 0.852620 -0.677645 -0.045224 1 0 0 0 0 0 1 448148
-0.002168 -0.001178 0.120937 0.121765 0.853188 -0.678120 -0.045256 1 0 0 0 0 0 1 449148
-0.002174 -0.001160 0.120926 0.195755 0.600040 -0.537458 -0.045287 1 0 0 0 0 0 1 450144
-0.002176 -0.001151 0.120923 0.170890 0.690780 -0.608921 -0.045318 1 0 0 0 0 0 1 451154
-0.002178 -0.001146 0.120921 0.151660 0.757695 -0.646220 -0.045350 1 0 0 0 0 0 1 452151
-0.002178 -0.001144 0.120921 0.141162 0.793401 -0.660751 -0.045381 1 0 0 0 0 0 1 453152
-0.002179 -0.001143 0.120921 0.135791 0.811697 -0.666253 -0.045412 1 0 0 0 0 0 1 454148
-0.002179 -0.001142 0.120921 0.133098 0.821124 -0.668479 -0.045443 1 0 0 0 0 0 1 455149
-0.002179 -0.001142 0.120921 0.131791 0.826115 -0.669552 -0.045474 1 0 0 0 0 0 1 456145
-0.002179 -0.001142 0.120921 0.131169 0.828897 -0.670230 -0.045506 1 0 0 0 0 0 1 457143
-0.002179 -0.001142 0.120921 0.130907 0.830552 -0.670771 -0.045536 1 0 0 0 0 0 1 458117
-0.002179 -0.001142 0.120921 0.130819 0.831692 -0.671259 -0.045568 1 0 0 0 0 0 1 459151
-0.002179 -0.001141 0.120921 0.130809 0.832539 -0.671727 -0.045599 1 0 0 0 0 0 1 460140
-0.002179 -0.001141 0.120921 0.130857 0.833250 -0.672199 -0.045631 1 0 0 0 0 0 1 461149
-0.002179 -0.001141 0.120921 0.130926 0.833886 -0.672652 -0.045662 1 0 0 0 0 0 1 462148
-0.002179 -0.001141 0.120921 0.131015 0.834494 -0.673118 -0.045693 1 0 0 0 0 0 1 463149
-0.002179 -0.001141 0.120921 0.131090 0.835081 -0.673579 -0.045724 1 0 0 0 0 0 1 464148
-0.002179 -0.001141 0.120921 0.131175 0.835635 -0.674025 -0.045755 1 0 0 0 0 0 1 465117
-0.002179 -0.001141 0.120921 0.131263 0.836232 -0.674484 -0.045787 1 0 0 0 0 0 1 466143
-0.002179 -0.001141 0.120921 0.131353 0.836806 -0.674965 -0.045818 1 0 0 0 0 0 1 467147
-0.002179 -0.001141 0.120921 0.131439 0.837388 -0.675413 -0.045849 1 0 0 0 0 0 1 468146
-0.002179 -0.001141 0.120921 0.131536 0.837938 -0.675880 -0.045881 1 0 0 0 0 0 1 469148
-0.002179 -0.001141 0.120921 0.131631 0.838525 -0.676340 -0.045912 1 0 0 0 0 0 1 470146
-0.002179 -0.001141 0.120921 0.131701 0.839094 -0.676802 -0.045943 1 0 0 0 0 0 1 471149
-0.002179 -0.001141 0.120921 0.131809 0.839640 -0.677241 -0.045974 1 0 0 0 0 0 1 472118
-0.002179 -0.001141 0.120921 0.131888 0.840241 -0.677714 -0.046006 1 0 0 0 0 0 1 473147
-0.002179 -0.001141 0.120921 0.131980 0.840801 -0.678187 -0.046037 1 0 0 0 0 0 1 474145
-0.002179 -0.001141 0.120921 0.132066 0.841384 -0.678637 -0.046068 1 0 0 0 0 0 1 475148
-0.002179 -0.001141 0.120921 0.132161 0.841922 -0.679094 -0.046099 1 0 0 0 0 0 1 476129
-0.002179 -0.001141 0.120921 0.132245 0.842521 -0.679555 -0.046131 1 0 0 0 0 0 1 477143
-0.002179 -0.001141 0.120921 0.132337 0.843077 -0.680023 -0.046161 1 0 0 0 0 0 1 478133
-0.002179 -0.001141 0.120921 0.132426 0.843640 -0.680460 -0.046192 1 0 0 0 0 0 1 479122
-0.002179 -0.001141 0.120921 0.132518 0.844225 -0.680949 -0.046224 1 0 0 0 0 0 1 480147
-0.002179 -0.001141 0.120921 0.132616 0.844805 -0.681405 -0.046256 1 0 0 0 0 0 1 481147
-0.002179 -0.001141 0.120921 0.132692 0.845362 -0.681844 -0.046286 1 0 0 0 0 0 1 482116
-0.002179 -0.001141 0.120921 0.132788 0.845913 -0.682313 -0.046317 1 0 0 0 0 0 1 483121
-0.002179 -0.001141 0.120921 0.132870 0.846502 -0.682765 -0.046349 1 0 0 0 0 0 1 484117
-0.002179 -0.001141 0.120921 0.132965 0.847079 -0.683251 -0.046381 1 0 0 0 0 0 1 485145
-0.002179 -0.001141 0.120921 0.133052 0.847632 -0.683680 -0.046411 1 0 0 0 0 0 1 486116
-0.002179 -0.001141 0.120921 0.133145 0.848221 -0.684172 -0.046443 1 0 0 0 0 0 1 487148
-0.002179 -0.001141 0.120921 0.133231 0.848802 -0.684621 -0.046474 1 0 0 0 0 0 1 488146
-0.002179 -0.001141 0.120921 0.133331 0.849365 -0.685080 -0.046505 1 0 0 0 0 0 1 489134
-0.002179 -0.001141 0.120921 0.133418 0.849918 -0.685544 -0.046537 1 0 0 0 0 0 1 490139
-0.002179 -0.001141 0.120921 0.133505 0.850544 -0.686025 -0.046570 1 0 0 0 0 0 1 491199
-0.002179 -0.001141 0.120921 0.133597 0.851103 -0.686497 -0.046601 1 0 0 0 0 0 1 492195
-0.002185 -0.001123 0.120910 0.207669 0.597674 -0.545477 -0.046633 1 0 0 0 0 0 1 493213
-0.002187 -0.001114 0.120907 0.182887 0.688125 -0.616909 -0.046663 1 0 0 0 0 0 1 494195
-0.002189 -0.001109 0.120906 0.163710 0.754887 -0.654212 -0.046695 1 0 0 0 0 0 1 495212
-0.002189 -0.001107 0.120905 0.153233 0.790510 -0.668743 -0.046726 1 0 0 0 0 0 1 496195
-0.002190 -0.001106 0.120905 0.147876 0.808778 -0.674240 -0.046758 1 0 0 0 0 0 1 497210
-0.002190 -0.001105 0.120905 0.145203 0.818160 -0.676459 -0.046788 1 0 0 0 0 0 1 498193
-0.002190 -0.001105 0.120905 0.143889 0.823135 -0.677540 -0.046820 1 0 0 0 0 0 1 499218
-0.002190 -0.001105 0.120905 0.143282 0.825888 -0.678196 -0.046851 1 0 0 0 0 0 1 500211
-0.002190 -0.001105 0.120905 0.143016 0.827532 -0.678726 -0.046882 1 0 0 0 0 0 1 501195
-0.002190 -0.001105 0.120905 0.142939 0.828651 -0.679210 -0.046914 1 0 0 0 0 0 1 502211
-0.002190 -0.001105 0.120905 0.142946 0.829436 -0.679647 -0.046943 1 0 0 0 0 0 1 503146
-0.002190 -0.001105 0.120905 0.142988 0.830120 -0.680098 -0.046974 1 0 0 0 0 0 1 504139
-0.002190 -0.001105 0.120905 0.143060 0.830733 -0.680539 -0.047005 1 0 0 0 0 0 1 505130
-0.002190 -0.001105 0.120905 0.143152 0.831333 -0.681003 -0.047036 1 0 0 0 0 0 1 506129
-0.002190 -0.001105 0.120905 0.143236 0.831897 -0.681454 -0.047068 1 0 0 0 0 0 1 507138
-0.002190 -0.001105 0.120905 0.143326 0.832456 -0.681909 -0.047099 1 0 0 0 0 0 1 508130
-0.002190 -0.001105 0.120905 0.143429 0.833018 -0.682356 -0.047130 1 0 0 0 0 0 1 509130
-0.002190 -0.001105 0.120905 0.143506 0.833570 -0.682811 -0.047162 1 0 0 0 0 0 1 510137
-0.002190 -0.001105 0.120905 0.143618 0.834123 -0.683260 -0.047193 1 0 0 0 0 0 1 511130
-0.002190 -0.001105 0.120905 0.143696 0.834674 -0.683716 -0.047224 1 0 0 0 0 0 1 512137
-0.002190 -0.001105 0.120905 0.143809 0.835230 -0.684167 -0.047255 1 0 0 0 0 0 1 513134
-0.002190 -0.001105 0.120905 0.143885 0.835774 -0.684617 -0.047286 1 0 0 0 0 0 1 514128
-0.002190 -0.001105 0.120905 0.143999 0.836338 -0.685074 -0.047318 1 0 0 0 0 0 1 515140
-0.002190 -0.001105 0.120905 0.144097 0.836890 -0.685526 -0.047349 1 0 0 0 0 0 1 516139
-0.002190 -0.001105 0.120905 0.144172 0.837436 -0.685979 -0.047380 1 0 0 0 0 0 1 517138
-0.002190 -0.001105 0.120905 0.144284 0.837990 -0.686427 -0.047411 1 0 0 0 0 0 1 518131
-0.002190 -0.001105 0.120905 0.144369 0.838546 -0.686874 -0.047443 1 0 0 0 0 0 1 519132
-0.002171 -0.001109 0.120895 -0.116719 0.899755 -0.550478 -0.047474 1 0 0 0 0 0 1 520137
-0.002162 -0.001111 0.120891 -0.024004 0.879666 -0.619470 -0.047505 1 0 0 0 0 0 1 521139
-0.002157 -0.001112 0.120890 0.044027 0.864448 -0.655510 -0.047537 1 0 0 0 0 0 1 522146
-0.002155 -0.001113 0.120890 0.079998 0.856422 -0.669551 -0.047567 1 0 0 0 0 0 1 523119
-0.002154 -0.001113 0.120890 0.098137 0.852593 -0.674877 -0.047599 1 0 0 0 0 0 1 524145
-0.002153 -0.001113 0.120890 0.107229 0.850929 -0.677023 -0.047630 1 0 0 0 0 0 1 525135
-0.002153 -0.001114 0.120890 0.111795 0.850366 -0.678076 -0.047662 1 0 0 0 0 0 1 526144
-0.002153 -0.001114 0.120890 0.114109 0.850370 -0.678731 -0.047693 1 0 0 0 0 0 1 527146
-0.002153 -0.001114 0.120890 0.115328 0.850638 -0.679241 -0.047724 1 0 0 0 0 0 1 528143
-0.002158 -0.001095 0.120879 0.190007 0.596844 -0.537991 -0.047756 1 0 0 0 0 0 1 529152
-0.002161 -0.001086 0.120876 0.165540 0.686983 -0.609396 -0.047787 1 0 0 0 0 0 1 530150
-0.002162 -0.001081 0.120874 0.146510 0.753584 -0.646686 -0.047818 1 0 0 0 0 0 1 531152
-0.002163 -0.001079 0.120874 0.136113 0.789136 -0.661196 -0.047849 1 0 0 0 0 0 1 532148
-0.002163 -0.001078 0.120874 0.130797 0.807321 -0.666656 -0.047881 1 0 0 0 0 0 1 533145
-0.002163 -0.001077 0.120874 0.128117 0.816692 -0.668873 -0.047912 1 0 0 0 0 0 1 534144
-0.002163 -0.001077 0.120874 0.126808 0.821631 -0.669922 -0.047943 1 0 0 0 0 0 1 535129
-0.002163 -0.001077 0.120874 0.126205 0.824378 -0.670579 -0.047974 1 0 0 0 0 0 1 536144
-0.002163 -0.001077 0.120874 0.125918 0.825990 -0.671076 -0.048005 1 0 0 0 0 0 1 537116
-0.002163 -0.001077 0.120874 0.125840 0.827098 -0.671555 -0.048037 1 0 0 0 0 0 1 538145
-0.002163 -0.001077 0.120874 0.125826 0.827919 -0.672008 -0.048068 1 0 0 0 0 0 1 539147
-0.002163 -0.001077 0.120874 0.125857 0.828582 -0.672439 -0.048099 1 0 0 0 0 0 1 540145
-0.002163 -0.001077 0.120874 0.125926 0.829194 -0.672881 -0.048131 1 0 0 0 0 0 1 541145
-0.002163 -0.001077 0.120874 0.125995 0.829764 -0.673311 -0.048161 1 0 0 0 0 0 1 542129
-0.002163 -0.001077 0.120874 0.126062 0.830329 -0.673756 -0.048193 1 0 0 0 0 0 1 543146
-0.002163 -0.001077 0.120874 0.126142 0.830865 -0.674190 -0.048224 1 0 0 0 0 0 1 544140
-0.002163 -0.001077 0.120874 0.126232 0.831415 -0.674622 -0.048256 1 0 0 0 0 0 1 545145
-0.002163 -0.001077 0.120874 0.126303 0.831956 -0.675071 -0.048287 1 0 0 0 0 0 1 546143
-0.002163 -0.001077 0.120874 0.126394 0.832489 -0.675494 -0.048318 1 0 0 0 0 0 1 547139
-0.002163 -0.001077 0.120874 0.126474 0.833040 -0.675936 -0.048349 1 0 0 0 0 0 1 548140
-0.002163 -0.001077 0.120874 0.126551 0.833561 -0.676376 -0.048381 1 0 0 0 0 0 1 549144
-0.002163 -0.001077 0.120874 0.126637 0.834118 -0.676813 -0.048412 1 0 0 0 0 0 1 550145
-0.002163 -0.001077 0.120874 0.126715 0.834639 -0.677250 -0.048443 1 0 0 0 0 0 1 551146
-0.002163 -0.001077 0.120874 0.126801 0.835196 -0.677687 -0.048474 1 0 0 0 0 0 1 552146
-0.002163 -0.001077 0.120874 0.126875 0.835727 -0.678130 -0.048506 1 0 0 0 0 0 1 553144
-0.002163 -0.001077 0.120874 0.126967 0.836262 -0.678555 -0.048537 1 0 0 0 0 0 1 554145
-0.002163 -0.001077 0.120874 0.127047 0.836812 -0.678997 -0.048568 1 0 0 0 0 0 1 555145
-0.002163 -0.001077 0.120874 0.127123 0.837329 -0.679433 -0.048599 1 0 0 0 0 0 1 556141
-0.002163 -0.001077 0.120874 0.127208 0.837880 -0.679865 -0.048630 1 0 0 0 0 0 1 557132
-0.002163 -0.001077 0.120874 0.127287 0.838407 -0.680308 -0.048662 1 0 0 0 0 0 1 558144
-0.002163 -0.001077 0.120874 0.127373 0.838964 -0.680745 -0.048693 1 0 0 0 0 0 1 559145
-0.002163 -0.001077 0.120874 0.127450 0.839484 -0.681182 -0.048724 1 0 0 0 0 0 1 560144
-0.002163 -0.001077 0.120874 0.127536 0.840040 -0.681618 -0.048756 1 0 0 0 0 0 1 561144
-0.002163 -0.001077 0.120874 0.127622 0.840569 -0.682048 -0.048787 1 0 0 0 0 0 1 562144
-0.002163 -0.001077 0.120874 0.127693 0.841110 -0.682498 -0.048818 1 0 0 0 0 0 1 563145
-0.002163 -0.001077 0.120874 0.127781 0.841656 -0.682928 -0.048849 1 0 0 0 0 0 1 564142
-0.002163 -0.001077 0.120874 0.127859 0.842176 -0.683366 -0.048881 1 0 0 0 0 0 1 565144
-0.002163 -0.001077 0.120874 0.127945 0.842733 -0.683803 -0.048912 1 0 0 0 0 0 1 566144
-0.002163 -0.001077 0.120874 0.128023 0.843253 -0.684240 -0.048943 1 0 0 0 0 0 1 567144
-0.002163 -0.001077 0.120874 0.128108 0.843806 -0.684674 -0.048974 1 0 0 0 0 0 1 568138
-0.002163 -0.001077 0.120874 0.128186 0.844326 -0.685111 -0.049005 1 0 0 0 0 0 1 569138
-0.002163 -0.001077 0.120874 0.128271 0.844877 -0.685543 -0.049036 1 0 0 0 0 0 1 570128
-0.002163 -0.001077 0.120874 0.128357 0.845411 -0.685977 -0.049068 1 0 0 0 0 0 1 571136
-0.002163 -0.001077 0.120874 0.128428 0.845949 -0.686425 -0.049099 1 0 0 0 0 0 1 572133
-0.002176 -0.001090 0.120863 0.304554 1.034165 -0.535901 -0.049130 1 0 0 0 0 0 1 573136
-0.002183 -0.001097 0.120859 0.244421 0.969902 -0.611714 -0.049161 1 0 0 0 0 0 1 574126
-0.002186 -0.001101 0.120858 0.198891 0.921807 -0.651298 -0.049193 1 0 0 0 0 0 1 575137
-0.002188 -0.001102 0.120857 0.174377 0.896304 -0.666670 -0.049224 1 0 0 0 0 0 1 576136
-0.002188 -0.001103 0.120857 0.161903 0.883577 -0.672458 -0.049255 1 0 0 0 0 0 1 577127
-0.002189 -0.001104 0.120857 0.155663 0.877461 -0.674757 -0.049287 1 0 0 0 0 0 1 578136
-0.002189 -0.001104 0.120857 0.152564 0.874665 -0.675845 -0.049318 1 0 0 0 0 0 1 579127
-0.002189 -0.001104 0.120857 0.151063 0.873552 -0.676505 -0.049349 1 0 0 0 0 0 1 580135
-0.002189 -0.001104 0.120857 0.150347 0.873246 -0.677011 -0.049380 1 0 0 0 0 0 1 581126
-0.002189 -0.001104 0.120857 0.150040 0.873394 -0.677472 -0.049412 1 0 0 0 0 0 1 582136
-0.002189 -0.001104 0.120857 0.149935 0.873733 -0.677907 -0.049443 1 0 0 0 0 0 1 583127
-0.002189 -0.001104 0.120857 0.149939 0.874178 -0.678343 -0.049474 1 0 0 0 0 0 1 584135
-0.002189 -0.001104 0.120857 0.149986 0.874674 -0.678763 -0.049505 1 0 0 0 0 0 1 585126
-0.002189 -0.001104 0.120857 0.150053 0.875224 -0.679211 -0.049537 1 0 0 0 0 0 1 586154
-0.002189 -0.001104 0.120857 0.150140 0.875751 -0.679637 -0.049568 1 0 0 0 0 0 1 587146
-0.002189 -0.001104 0.120857 0.150223 0.876306 -0.680061 -0.049599 1 0 0 0 0 0 1 588149
-0.002189 -0.001104 0.120857 0.150309 0.876825 -0.680479 -0.049630 1 0 0 0 0 0 1 589125
-0.002189 -0.001104 0.120857 0.150402 0.877397 -0.680922 -0.049662 1 0 0 0 0 0 1 590144
-0.002189 -0.001104 0.120857 0.150496 0.877921 -0.681331 -0.049692 1 0 0 0 0 0 1 591112
-0.002189 -0.001104 0.120857 0.150592 0.878506 -0.681783 -0.049725 1 0 0 0 0 0 1 592153
-0.002189 -0.001104 0.120857 0.150693 0.879062 -0.682200 -0.049756 1 0 0 0 0 0 1 593142
-0.002189 -0.001104 0.120857 0.150784 0.879596 -0.682629 -0.049787 1 0 0 0 0 0 1 594143
-0.002189 -0.001104 0.120857 0.150873 0.880143 -0.683052 -0.049817 1 0 0 0 0 0 1 595116
-0.002189 -0.001104 0.120857 0.150973 0.880699 -0.683486 -0.049849 1 0 0 0 0 0 1 596143
-0.002189 -0.001104 0.120857 0.151064 0.881260 -0.683920 -0.049881 1 0 0 0 0 0 1 597141
-0.002189 -0.001104 0.120857 0.151162 0.881803 -0.684343 -0.049912 1 0 0 0 0 0 1 598143
-0.002189 -0.001104 0.120857 0.151254 0.882367 -0.684779 -0.049943 1 0 0 0 0 0 1 599145
-0.002189 -0.001104 0.120857 0.151359 0.882911 -0.685190 -0.049974 1 0 0 0 0 0 1 600135
-0.002189 -0.001104 0.120857 0.151444 0.883473 -0.685636 -0.050006 1 0 0 0 0 0 1 601147
-0.002189 -0.001104 0.120857 0.151538 0.884026 -0.686065 -0.050037 1 0 0 0 0 0 1 602147
-0.002189 -0.001104 0.120857 0.151636 0.884567 -0.686488 -0.050068 1 0 0 0 0 0 1 603148
-0.002189 -0.001104 0.120857 0.151727 0.885125 -0.686919 -0.050099 1 0 0 0 0 0 1 604141
-0.002189 -0.001104 0.120857 0.151825 0.885667 -0.687342 -0.050131 1 0 0 0 0 0 1 605142
-0.002189 -0.001104 0.120857 0.151916 0.886227 -0.687775 -0.050162 1 0 0 0 0 0 1 606137
-0.002170 -0.001109 0.120847 -0.109882 0.947583 -0.550867 -0.050192 1 0 0 0 0 0 1 607114
-0.002161 -0.001111 0.120844 -0.017621 0.927619 -0.619730 -0.050224 1 0 0 0 0 0 1 608143
-0.002156 -0.001112 0.120842 0.050169 0.912444 -0.655704 -0.050256 1 0 0 0 0 0 1 609143
-0.002154 -0.001113 0.120842 0.086040 0.904477 -0.669702 -0.050287 1 0 0 0 0 0 1 610142
-0.002153 -0.001113 0.120842 0.104109 0.900655 -0.674981 -0.050318 1 0 0 0 0 0 1 611144
-0.002152 -0.001113 0.120842 0.113165 0.898982 -0.677104 -0.050349 1 0 0 0 0 0 1 612142
-0.002165 -0.001127 0.120831 0.293960 1.086274 -0.526901 -0.050381 1 0 0 0 0 0 1 613143
-0.002171 -0.001134 0.120827 0.236195 1.021650 -0.602861 -0.050412 1 0 0 0 0 0 1 614142
-0.002174 -0.001137 0.120826 0.191867 0.973412 -0.642482 -0.050443 1 0 0 0 0 0 1 615144
-0.002176 -0.001139 0.120825 0.167949 0.947792 -0.657867 -0.050474 1 0 0 0 0 0 1 616131
-0.002182 -0.001121 0.120815 0.230008 0.680109 -0.521497 -0.050505 1 0 0 0 0 0 1 617112
-0.002185 -0.001112 0.120811 0.199245 0.763226 -0.594590 -0.050537 1 0 0 0 0 0 1 618142
-0.002187 -0.001108 0.120810 0.177042 0.826287 -0.632421 -0.050568 1 0 0 0 0 0 1 619143
-0.002188 -0.001106 0.120809 0.165072 0.860079 -0.647106 -0.050599 1 0 0 0 0 0 1 620141
-0.002188 -0.001105 0.120809 0.158946 0.877399 -0.652607 -0.050630 1 0 0 0 0 0 1 621140
-0.002188 -0.001104 0.120809 0.155904 0.886325 -0.654810 -0.050662 1 0 0 0 0 0 1 622142
-0.002188 -0.001104 0.120809 0.154394 0.891039 -0.655828 -0.050692 1 0 0 0 0 0 1 623112
-0.002188 -0.001104 0.120809 0.153696 0.893685 -0.656450 -0.050723 1 0 0 0 0 0 1 624111
-0.002188 -0.001104 0.120809 0.153387 0.895298 -0.656947 -0.050755 1 0 0 0 0 0 1 625140
-0.002188 -0.001104 0.120809 0.153275 0.896343 -0.657368 -0.050786 1 0 0 0 0 0 1 626117
-0.002169 -0.001108 0.120799 -0.108720 0.958011 -0.520358 -0.050818 1 0 0 0 0 0 1 627139
-0.002160 -0.001110 0.120796 -0.016627 0.938188 -0.589166 -0.050849 1 0 0 0 0 0 1 628131
-0.002155 -0.001112 0.120794 0.051074 0.923124 -0.625106 -0.050881 1 0 0 0 0 0 1 629143
-0.002153 -0.001112 0.120794 0.086871 0.915177 -0.639075 -0.050911 1 0 0 0 0 0 1 630132
-0.002152 -0.001112 0.120794 0.104934 0.911382 -0.644338 -0.050943 1 0 0 0 0 0 1 631144
-0.002151 -0.001113 0.120794 0.113969 0.909707 -0.646427 -0.050974 1 0 0 0 0 0 1 632128
-0.002151 -0.001113 0.120794 0.118527 0.909177 -0.647424 -0.051005 1 0 0 0 0 0 1 633139
-0.002151 -0.001113 0.120794 0.120827 0.909166 -0.648030 -0.051037 1 0 0 0 0 0 1 634142
-0.002151 -0.001113 0.120794 0.122017 0.909440 -0.648501 -0.051068 1 0 0 0 0 0 1 635143
-0.002151 -0.001113 0.120794 0.122655 0.909869 -0.648918 -0.051099 1 0 0 0 0 0 1 636141
-0.002151 -0.001113 0.120794 0.123007 0.910349 -0.649337 -0.051130 1 0 0 0 0 0 1 637141
-0.002151 -0.001113 0.120794 0.123229 0.910869 -0.649727 -0.051162 1 0 0 0 0 0 1 638142
-0.002163 -0.001126 0.120783 0.299687 1.099388 -0.498775 -0.051195 1 0 0 0 0 0 1 639210
-0.002170 -0.001133 0.120779 0.239846 1.035461 -0.574486 -0.051227 1 0 0 0 0 0 1 640243
-0.002154 -0.001141 0.120768 -0.067510 1.048350 -0.476395 -0.051258 1 0 0 0 0 0 1 641207
-0.002146 -0.001145 0.120764 -0.000018 1.002443 -0.560153 -0.051288 1 0 0 0 0 0 1 642191
-0.002143 -0.001147 0.120762 0.055077 0.974114 -0.601426 -0.051320 1 0 0 0 0 0 1 643192
-0.002141 -0.001148 0.120762 0.084547 0.959533 -0.617267 -0.051351 1 0 0 0 0 0 1 644205
-0.002140 -0.001148 0.120762 0.099410 0.952387 -0.623140 -0.051382 1 0 0 0 0 0 1 645190
-0.002139 -0.001149 0.120762 0.106863 0.949088 -0.625469 -0.051414 1 0 0 0 0 0 1 646203
-0.002139 -0.001149 0.120762 0.110605 0.947675 -0.626501 -0.051443 1 0 0 0 0 0 1 647143
-0.002139 -0.001149 0.120762 0.112500 0.947255 -0.627108 -0.051474 1 0 0 0 0 0 1 648133
-0.002139 -0.001149 0.120762 0.113477 0.947324 -0.627575 -0.051505 1 0 0 0 0 0 1 649124
-0.002139 -0.001149 0.120762 0.114002 0.947678 -0.627985 -0.051536 1 0 0 0 0 0 1 650132
-0.002139 -0.001149 0.120762 0.114302 0.948111 -0.628375 -0.051567 1 0 0 0 0 0 1 651125
-0.002139 -0.001149 0.120762 0.114488 0.948634 -0.628758 -0.051599 1 0 0 0 0 0 1 652132
-0.002139 -0.001149 0.120762 0.114615 0.949178 -0.629134 -0.051630 1 0 0 0 0 0 1 653124
-0.002139 -0.001149 0.120762 0.114716 0.949739 -0.629524 -0.051661 1 0 0 0 0 0 1 654133
-0.002139 -0.001149 0.120762 0.114787 0.950307 -0.629902 -0.051692 1 0 0 0 0 0 1 655124
-0.002139 -0.001149 0.120762 0.114872 0.950873 -0.630286 -0.051724 1 0 0 0 0 0 1 656133
-0.002139 -0.001149 0.120762 0.114942 0.951440 -0.630664 -0.051755 1 0 0 0 0 0 1 657124
-0.002139 -0.001149 0.120762 0.115020 0.952028 -0.631040 -0.051786 1 0 0 0 0 0 1 658132
-0.002139 -0.001149 0.120762 0.115082 0.952596 -0.631428 -0.051818 1 0 0 0 0 0 1 659134
-0.002139 -0.001149 0.120762 0.115162 0.953161 -0.631812 -0.051849 1 0 0 0 0 0 1 660124
-0.002139 -0.001149 0.120762 0.115221 0.953743 -0.632191 -0.051880 1 0 0 0 0 0 1 661133
-0.002152 -0.001163 0.120751 0.291703 1.142307 -0.480993 -0.051911 1 0 0 0 0 0 1 662128
-0.002158 -0.001169 0.120747 0.231896 1.078529 -0.556693 -0.051943 1 0 0 0 0 0 1 663143
-0.002161 -0.001173 0.120745 0.186550 1.030707 -0.596172 -0.051974 1 0 0 0 0 0 1 664127
-0.002163 -0.001175 0.120745 0.162149 1.005326 -0.611476 -0.052005 1 0 0 0 0 0 1 665138
-0.002164 -0.001175 0.120745 0.149702 0.992706 -0.617193 -0.052037 1 0 0 0 0 0 1 666139
-0.002164 -0.001176 0.120745 0.143463 0.986656 -0.619448 -0.052068 1 0 0 0 0 0 1 667145
-0.002164 -0.001176 0.120745 0.140390 0.983886 -0.620466 -0.052099 1 0 0 0 0 0 1 668126
-0.002164 -0.001176 0.120745 0.138862 0.982827 -0.621080 -0.052131 1 0 0 0 0 0 1 669146
-0.002165 -0.001176 0.120745 0.138164 0.982578 -0.621527 -0.052162 1 0 0 0 0 0 1 670143
-0.002165 -0.001176 0.120745 0.137845 0.982741 -0.621928 -0.052193 1 0 0 0 0 0 1 671143
-0.002165 -0.001176 0.120745 0.137717 0.983121 -0.622303 -0.052224 1 0 0 0 0 0 1 672141
-0.002165 -0.001176 0.120745 0.137696 0.983602 -0.622693 -0.052256 1 0 0 0 0 0 1 673142
-0.002165 -0.001176 0.120745 0.137731 0.984109 -0.623044 -0.052286 1 0 0 0 0 0 1 674110
-0.002165 -0.001176 0.120745 0.137793 0.984705 -0.623428 -0.052318 1 0 0 0 0 0 1 675142
-0.002165 -0.001176 0.120745 0.137866 0.985285 -0.623807 -0.052349 1 0 0 0 0 0 1 676142
-0.002165 -0.001176 0.120745 0.137931 0.985859 -0.624177 -0.052381 1 0 0 0 0 0 1 677148
-0.002165 -0.001176 0.120745 0.138024 0.986441 -0.624554 -0.052412 1 0 0 0 0 0 1 678145
-0.002165 -0.001176 0.120745 0.138095 0.987030 -0.624919 -0.052443 1 0 0 0 0 0 1 679142
-0.002165 -0.001176 0.120745 0.138174 0.987600 -0.625279 -0.052473 1 0 0 0 0 0 1 680111
-0.002165 -0.001176 0.120745 0.138258 0.988206 -0.625662 -0.052505 1 0 0 0 0 0 1 681140
-0.002165 -0.001176 0.120745 0.138353 0.988790 -0.626040 -0.052537 1 0 0 0 0 0 1 682138
-0.002165 -0.001176 0.120745 0.138426 0.989391 -0.626413 -0.052568 1 0 0 0 0 0 1 683155
-0.002165 -0.001176 0.120745 0.138506 0.989976 -0.626783 -0.052600 1 0 0 0 0 0 1 684149
-0.002165 -0.001176 0.120745 0.138588 0.990563 -0.627155 -0.052631 1 0 0 0 0 0 1 685148
-0.002165 -0.001176 0.120745 0.138683 0.991150 -0.627534 -0.052662 1 0 0 0 0 0 1 686150
-0.002165 -0.001176 0.120745 0.138755 0.991740 -0.627901 -0.052693 1 0 0 0 0 0 1 687149
-0.002165 -0.001176 0.120745 0.138828 0.992320 -0.628279 -0.052724 1 0 0 0 0 0 1 688149
-0.002165 -0.001176 0.120745 0.138916 0.992914 -0.628645 -0.052756 1 0 0 0 0 0 1 689147
-0.002165 -0.001176 0.120745 0.139012 0.993502 -0.629024 -0.052787 1 0 0 0 0 0 1 690150
-0.002165 -0.001176 0.120745 0.139084 0.994092 -0.629390 -0.052818 1 0 0 0 0 0 1 691149
-0.002165 -0.001176 0.120745 0.139165 0.994681 -0.629762 -0.052850 1 0 0 0 0 0 1 692149
-0.002165 -0.001176 0.120745 0.139247 0.995271 -0.630135 -0.052881 1 0 0 0 0 0 1 693152
-0.002165 -0.001176 0.120745 0.139341 0.995855 -0.630513 -0.052912 1 0 0 0 0 0 1 694150
-0.002165 -0.001176 0.120745 0.139413 0.996446 -0.630880 -0.052943 1 0 0 0 0 0 1 695150
-0.002165 -0.001176 0.120745 0.139486 0.997025 -0.631259 -0.052974 1 0 0 0 0 0 1 696149
-0.002165 -0.001176 0.120745 0.139575 0.997620 -0.631624 -0.053006 1 0 0 0 0 0 1 697147
-0.002165 -0.001176 0.120745 0.139658 0.998210 -0.631996 -0.053037 1 0 0 0 0 0 1 698149
-0.002165 -0.001176 0.120745 0.139752 0.998796 -0.632375 -0.053068 1 0 0 0 0 0 1 699150
-0.002165 -0.001176 0.120745 0.139824 0.999386 -0.632742 -0.053099 1 0 0 0 0 0 1 700149
-0.002165 -0.001176 0.120745 0.139905 0.999973 -0.633112 -0.053131 1 0 0 0 0 0 1 701146
-0.002165 -0.001176 0.120745 0.140000 1.000560 -0.633492 -0.053162 1 0 0 0 0 0 1 702148
-0.002165 -0.001176 0.120745 0.140072 1.001153 -0.633860 -0.053193 1 0 0 0 0 0 1 703152
-0.002165 -0.001176 0.120745 0.140143 1.001725 -0.634234 -0.053224 1 0 0 0 0 0 1 704140
-0.002165 -0.001176 0.120745 0.140233 1.002326 -0.634604 -0.053256 1 0 0 0 0 0 1 705149
-0.002165 -0.001176 0.120745 0.140316 1.002916 -0.634976 -0.053287 1 0 0 0 0 0 1 706150
-0.002165 -0.001176 0.120745 0.140411 1.003502 -0.635355 -0.053318 1 0 0 0 0 0 1 707151
-0.002165 -0.001176 0.120745 0.140482 1.004091 -0.635721 -0.053349 1 0 0 0 0 0 1 708148
-0.002165 -0.001176 0.120745 0.140564 1.004683 -0.636094 -0.053381 1 0 0 0 0 0 1 709154
-0.002165 -0.001176 0.120745 0.140645 1.005266 -0.636463 -0.053412 1 0 0 0 0 0 1 710145
-0.002165 -0.001176 0.120745 0.140740 1.005854 -0.636844 -0.053443 1 0 0 0 0 0 1 711150
-0.002165 -0.001176 0.120745 0.140803 1.006435 -0.637217 -0.053474 1 0 0 0 0 0 1 712147
-0.002165 -0.001176 0.120745 0.140895 1.007019 -0.637576 -0.053506 1 0 0 0 0 0 1 713148
-0.002165 -0.001176 0.120745 0.140975 1.007617 -0.637952 -0.053537 1 0 0 0 0 0 1 714146
-0.002165 -0.001176 0.120745 0.141069 1.008201 -0.638330 -0.053568 1 0 0 0 0 0 1 715141
-0.002165 -0.001176 0.120745 0.141141 1.008796 -0.638699 -0.053599 1 0 0 0 0 0 1 716148
-0.002165 -0.001176 0.120745 0.141221 1.009378 -0.639067 -0.053630 1 0 0 0 0 0 1 717138
-0.002165 -0.001176 0.120745 0.141304 1.009972 -0.639443 -0.053662 1 0 0 0 0 0 1 718147
-0.002165 -0.001176 0.120745 0.141390 1.010544 -0.639826 -0.053693 1 0 0 0 0 0 1 719139
-0.002165 -0.001176 0.120745 0.141469 1.011147 -0.640189 -0.053724 1 0 0 0 0 0 1 720147
-0.002165 -0.001176 0.120745 0.141550 1.011731 -0.640557 -0.053755 1 0 0 0 0 0 1 721138
-0.002165 -0.001176 0.120745 0.141633 1.012324 -0.640932 -0.053787 1 0 0 0 0 0 1 722146
-0.002165 -0.001176 0.120745 0.141727 1.012904 -0.641308 -0.053818 1 0 0 0 0 0 1 723137
-0.002165 -0.001176 0.120745 0.141799 1.013500 -0.641678 -0.053849 1 0 0 0 0 0 1 724146
-0.002165 -0.001176 0.120745 0.141879 1.014082 -0.642045 -0.053880 1 0 0 0 0 0 1 725135
-0.002165 -0.001176 0.120745 0.141961 1.014671 -0.642418 -0.053912 1 0 0 0 0 0 1 726136
-0.002165 -0.001176 0.120745 0.142048 1.015253 -0.642807 -0.053943 1 0 0 0 0 0 1 727146
-0.002165 -0.001176 0.120745 0.142126 1.015845 -0.643164 -0.053974 1 0 0 0 0 0 1 728135
-0.002165 -0.001176 0.120745 0.142209 1.016441 -0.643539 -0.054006 1 0 0 0 0 0 1 729146
-0.002165 -0.001176 0.120745 0.142290 1.017023 -0.643907 -0.054037 1 0 0 0 0 0 1 730135
-0.002165 -0.001176 0.120745 0.142372 1.017609 -0.644278 -0.054068 1 0 0 0 0 0 1 731131
-0.002165 -0.001176 0.120745 0.142466 1.018189 -0.644654 -0.054099 1 0 0 0 0 0 1 732123
-0.002165 -0.001176 0.120745 0.142538 1.018785 -0.645023 -0.054130 1 0 0 0 0 0 1 733131
-0.002165 -0.001176 0.120745 0.142619 1.019368 -0.645392 -0.054161 1 0 0 0 0 0 1 734122
-0.002165 -0.001176 0.120745 0.142706 1.019950 -0.645781 -0.054193 1 0 0 0 0 0 1 735131
-0.002165 -0.001176 0.120745 0.142784 1.020543 -0.646138 -0.054224 1 0 0 0 0 0 1 736122
-0.002165 -0.001176 0.120745 0.142866 1.021137 -0.646512 -0.054255 1 0 0 0 0 0 1 737130
-0.002165 -0.001176 0.120745 0.142947 1.021720 -0.646881 -0.054286 1 0 0 0 0 0 1 738121
-0.002165 -0.001176 0.120745 0.143030 1.022314 -0.647257 -0.054318 1 0 0 0 0 0 1 739131
-0.002165 -0.001176 0.120745 0.143125 1.022898 -0.647635 -0.054349 1 0 0 0 0 0 1 740129
-0.002165 -0.001176 0.120745 0.143197 1.023495 -0.648006 -0.054380 1 0 0 0 0 0 1 741139
-0.002165 -0.001176 0.120745 0.143277 1.024074 -0.648371 -0.054411 1 0 0 0 0 0 1 742123
-0.002165 -0.001176 0.120745 0.143351 1.024654 -0.648751 -0.054442 1 0 0 0 0 0 1 743124
-0.002165 -0.001176 0.120745 0.143453 1.025251 -0.649126 -0.054474 1 0 0 0 0 0 1 744131
-0.002165 -0.001176 0.120745 0.143525 1.025838 -0.649490 -0.054505 1 0 0 0 0 0 1 745123
-0.002165 -0.001176 0.120745 0.143607 1.026432 -0.649865 -0.054536 1 0 0 0 0 0 1 746133
-0.002165 -0.001176 0.120745 0.143689 1.027019 -0.650236 -0.054568 1 0 0 0 0 0 1 747130
-0.002165 -0.001176 0.120745 0.143783 1.027603 -0.650614 -0.054599 1 0 0 0 0 0 1 748127
-0.002165 -0.001176 0.120745 0.143855 1.028194 -0.650981 -0.054630 1 0 0 0 0 0 1 749128
-0.002165 -0.001176 0.120745 0.143936 1.028782 -0.651352 -0.054661 1 0 0 0 0 0 1 750128
-0.002165 -0.001176 0.120745 0.144010 1.029362 -0.651732 -0.054693 1 0 0 0 0 0 1 751129
-0.002165 -0.001176 0.120745 0.144102 1.029944 -0.652090 -0.054724 1 0 0 0 0 0 1 752126
-0.002165 -0.001176 0.120745 0.144195 1.030542 -0.652475 -0.054755 1 0 0 0 0 0 1 753128
-0.002165 -0.001176 0.120745 0.144266 1.031134 -0.652842 -0.054786 1 0 0 0 0 0 1 754128
-0.002165 -0.001176 0.120745 0.144348 1.031725 -0.653216 -0.054818 1 0 0 0 0 0 1 755133
-0.002165 -0.001176 0.120745 0.144442 1.032310 -0.653594 -0.054849 1 0 0 0 0 0 1 756131
-0.002165 -0.001176 0.120745 0.144514 1.032900 -0.653960 -0.054880 1 0 0 0 0 0 1 757130
-0.002165 -0.001176 0.120745 0.144586 1.033477 -0.654337 -0.054911 1 0 0 0 0 0 1 758126
-0.002165 -0.001176 0.120745 0.144675 1.034074 -0.654704 -0.054943 1 0 0 0 0 0 1 759128
-0.002165 -0.001176 0.120745 0.144758 1.034663 -0.655076 -0.054974 1 0 0 0 0 0 1 760128
-0.002165 -0.001176 0.120745 0.144853 1.035248 -0.655455 -0.055005 1 0 0 0 0 0 1 761128
-0.002165 -0.001176 0.120745 0.144924 1.035838 -0.655821 -0.055036 1 0 0 0 0 0 1 762126
-0.002165 -0.001176 0.120745 0.145006 1.036428 -0.656193 -0.055068 1 0 0 0 0 0 1 763128
-0.002165 -0.001176 0.120745 0.145087 1.037015 -0.656565 -0.055099 1 0 0 0 0 0 1 764126
-0.002165 -0.001176 0.120745 0.145182 1.037601 -0.656944 -0.055130 1 0 0 0 0 0 1 765127
-0.002165 -0.001176 0.120745 0.145245 1.038182 -0.657317 -0.055161 1 0 0 0 0 0 1 766125
-0.002165 -0.001176 0.120745 0.145332 1.038769 -0.657677 -0.055192 1 0 0 0 0 0 1 767110
-0.002165 -0.001176 0.120745 0.145415 1.039357 -0.658048 -0.055223 1 0 0 0 0 0 1 768109
-0.002165 -0.001176 0.120745 0.145511 1.039953 -0.658433 -0.055255 1 0 0 0 0 0 1 769126
-0.002165 -0.001176 0.120745 0.145583 1.040545 -0.658801 -0.055286 1 0 0 0 0 0 1 770129
-0.002165 -0.001176 0.120745 0.145662 1.041122 -0.659165 -0.055317 1 0 0 0 0 0 1 771109
-0.002165 -0.001176 0.120745 0.145746 1.041720 -0.659544 -0.055349 1 0 0 0 0 0 1 772126
-0.002165 -0.001176 0.120745 0.145839 1.042296 -0.659916 -0.055380 1 0 0 0 0 0 1 773110
-0.002165 -0.001176 0.120745 0.145904 1.042886 -0.660296 -0.055411 1 0 0 0 0 0 1 774124
-0.002165 -0.001176 0.120745 0.145992 1.043485 -0.660663 -0.055443 1 0 0 0 0 0 1 775128
-0.002165 -0.001176 0.120745 0.146074 1.044071 -0.661033 -0.055474 1 0 0 0 0 0 1 776124
-0.002165 -0.001176 0.120745 0.146169 1.044658 -0.661412 -0.055505 1 0 0 0 0 0 1 777126
-0.002165 -0.001176 0.120745 0.146241 1.045249 -0.661779 -0.055536 1 0 0 0 0 0 1 778126
-0.002165 -0.001176 0.120745 0.146322 1.045839 -0.662151 -0.055568 1 0 0 0 0 0 1 779128
-0.002165 -0.001176 0.120745 0.146404 1.046427 -0.662524 -0.055599 1 0 0 0 0 0 1 780129
-0.002165 -0.001176 0.120745 0.146498 1.047006 -0.662899 -0.055630 1 0 0 0 0 0 1 781118
-0.002165 -0.001176 0.120745 0.146562 1.047593 -0.663275 -0.055661 1 0 0 0 0 0 1 782126
-0.002165 -0.001176 0.120745 0.146650 1.048190 -0.663642 -0.055693 1 0 0 0 0 0 1 783128
-0.002165 -0.001176 0.120745 0.146733 1.048779 -0.664013 -0.055724 1 0 0 0 0 0 1 784127
-0.002165 -0.001176 0.120745 0.146815 1.049368 -0.664386 -0.055755 1 0 0 0 0 0 1 785129
-0.002165 -0.001176 0.120745 0.146908 1.049942 -0.664757 -0.055786 1 0 0 0 0 0 1 786109
-0.002165 -0.001176 0.120745 0.146984 1.050521 -0.665118 -0.055817 1 0 0 0 0 0 1 787110
-0.002165 -0.001176 0.120745 0.147062 1.051119 -0.665495 -0.055848 1 0 0 0 0 0 1 788109
-0.002165 -0.001176 0.120745 0.147149 1.051706 -0.665887 -0.055880 1 0 0 0 0 0 1 789125
-0.002165 -0.001176 0.120745 0.147226 1.052294 -0.666241 -0.055911 1 0 0 0 0 0 1 790108
-0.002165 -0.001176 0.120745 0.147309 1.052894 -0.666619 -0.055943 1 0 0 0 0 0 1 791126
-0.002165 -0.001176 0.120745 0.147391 1.053479 -0.666989 -0.055974 1 0 0 0 0 0 1 792119
-0.002165 -0.001176 0.120745 0.147474 1.054070 -0.667363 -0.056005 1 0 0 0 0 0 1 793124
-0.002165 -0.001176 0.120745 0.147567 1.054651 -0.667739 -0.056036 1 0 0 0 0 0 1 794116
-0.002165 -0.001176 0.120745 0.147641 1.055258 -0.668116 -0.056068 1 0 0 0 0 0 1 795144
-0.002165 -0.001176 0.120745 0.147722 1.055840 -0.668484 -0.056099 1 0 0 0 0 0 1 796134
-0.002165 -0.001176 0.120745 0.147809 1.056423 -0.668873 -0.056131 1 0 0 0 0 0 1 797144
-0.002165 -0.001176 0.120745 0.147887 1.057015 -0.669230 -0.056162 1 0 0 0 0 0 1 798133
-0.002165 -0.001176 0.120745 0.147969 1.057610 -0.669605 -0.056193 1 0 0 0 0 0 1 799144
-0.002165 -0.001176 0.120745 0.148050 1.058192 -0.669973 -0.056224 1 0 0 0 0 0 1 800133
-0.002165 -0.001176 0.120745 0.148134 1.058787 -0.670349 -0.056256 1 0 0 0 0 0 1 801144
-0.002165 -0.001176 0.120745 0.148227 1.059366 -0.670724 -0.056286 1 0 0 0 0 0 1 802133
-0.002165 -0.001176 0.120745 0.148299 1.059954 -0.671089 -0.056318 1 0 0 0 0 0 1 803129
-0.002165 -0.001176 0.120745 0.148379 1.060537 -0.671457 -0.056349 1 0 0 0 0 0 1 804119
-0.002165 -0.001176 0.120745 0.148453 1.061122 -0.671840 -0.056380 1 0 0 0 0 0 1 805128
-0.002165 -0.001176 0.120745 0.148554 1.061709 -0.672209 -0.056411 1 0 0 0 0 0 1 806119
-0.002165 -0.001176 0.120745 0.148627 1.062306 -0.672579 -0.056443 1 0 0 0 0 0 1 807128
-0.002165 -0.001176 0.120745 0.148708 1.062890 -0.672948 -0.056474 1 0 0 0 0 0 1 808120
-0.002165 -0.001176 0.120745 0.148791 1.063484 -0.673323 -0.056505 1 0 0 0 0 0 1 809129
-0.002165 -0.001176 0.120745 0.148885 1.064068 -0.673701 -0.056536 1 0 0 0 0 0 1 810128
-0.002165 -0.001176 0.120745 0.148956 1.064654 -0.674065 -0.056567 1 0 0 0 0 0 1 811120
-0.002165 -0.001176 0.120745 0.149038 1.065248 -0.674440 -0.056599 1 0 0 0 0 0 1 812128
-0.002165 -0.001176 0.120745 0.149111 1.065822 -0.674816 -0.056630 1 0 0 0 0 0 1 813120
-0.002165 -0.001176 0.120745 0.149201 1.066423 -0.675186 -0.056661 1 0 0 0 0 0 1 814129
-0.002165 -0.001176 0.120745 0.149296 1.067011 -0.675565 -0.056693 1 0 0 0 0 0 1 815132
-0.002165 -0.001176 0.120745 0.149368 1.067602 -0.675932 -0.056724 1 0 0 0 0 0 1 816132
-0.002165 -0.001176 0.120745 0.149450 1.068199 -0.676309 -0.056756 1 0 0 0 0 0 1 817146
-0.002165 -0.001176 0.120745 0.149544 1.068779 -0.676684 -0.056787 1 0 0 0 0 0 1 818136
-0.002165 -0.001176 0.120745 0.149616 1.069369 -0.677050 -0.056818 1 0 0 0 0 0 1 819135
-0.002165 -0.001176 0.120745 0.149697 1.069961 -0.677424 -0.056849 1 0 0 0 0 0 1 820141
-0.002165 -0.001176 0.120745 0.149768 1.070520 -0.677791 -0.056879 1 0 0 0 0 0 1 821107
-0.002165 -0.001176 0.120745 0.149860 1.071133 -0.678168 -0.056912 1 0 0 0 0 0 1 822136
-0.002165 -0.001176 0.120745 0.149955 1.071719 -0.678546 -0.056943 1 0 0 0 0 0 1 823136
-0.002165 -0.001176 0.120745 0.150030 1.072296 -0.678904 -0.056974 1 0 0 0 0 0 1 824132
-0.002165 -0.001176 0.120745 0.150108 1.072896 -0.679283 -0.057005 1 0 0 0 0 0 1 825135
-0.002165 -0.001176 0.120745 0.150191 1.073488 -0.679657 -0.057037 1 0 0 0 0 0 1 826139
-0.002165 -0.001176 0.120745 0.150285 1.074072 -0.680035 -0.057068 1 0 0 0 0 0 1 827137
-0.002165 -0.001176 0.120745 0.150357 1.074667 -0.680404 -0.057099 1 0 0 0 0 0 1 828144
-0.002165 -0.001176 0.120745 0.150430 1.075244 -0.680781 -0.057130 1 0 0 0 0 0 1 829139
-0.002165 -0.001176 0.120745 0.150519 1.075841 -0.681148 -0.057162 1 0 0 0 0 0 1 830141
-0.002165 -0.001176 0.120745 0.150614 1.076427 -0.681527 -0.057193 1 0 0 0 0 0 1 831142
-0.002165 -0.001176 0.120745 0.150685 1.077014 -0.681891 -0.057224 1 0 0 0 0 0 1 832135
-0.002165 -0.001176 0.120745 0.150767 1.077603 -0.682263 -0.057255 1 0 0 0 0 0 1 833136
-0.002165 -0.001176 0.120745 0.150849 1.078192 -0.682635 -0.057287 1 0 0 0 0 0 1 834137
-0.002165 -0.001176 0.120745 0.150941 1.078760 -0.683003 -0.057317 1 0 0 0 0 0 1 835107
-0.002165 -0.001176 0.120745 0.151015 1.079367 -0.683380 -0.057349 1 0 0 0 0 0 1 836135
-0.002165 -0.001176 0.120745 0.151098 1.080019 -0.683805 -0.057384 1 0 0 0 0 0 1 837258
-0.002170 -0.001158 0.120734 0.225985 0.823634 -0.540977 -0.057411 1 0 0 0 0 0 1 838133
-0.002173 -0.001149 0.120731 0.201707 0.912442 -0.611703 -0.057443 1 0 0 0 0 0 1 839136
-0.002174 -0.001144 0.120730 0.182802 0.978422 -0.648720 -0.057478 1 0 0 0 0 0 1 840262
-0.002175 -0.001142 0.120729 0.172465 1.013644 -0.663054 -0.057509 1 0 0 0 0 0 1 841260
-0.002175 -0.001141 0.120729 0.167166 1.031684 -0.668420 -0.057540 1 0 0 0 0 0 1 842260
-0.002175 -0.001140 0.120729 0.164500 1.040914 -0.670494 -0.057568 1 0 0 0 0 0 1 843137
-0.002175 -0.001140 0.120729 0.163223 1.045915 -0.671515 -0.057603 1 0 0 0 0 0 1 844263
-0.002176 -0.001140 0.120729 0.162609 1.048664 -0.672096 -0.057634 1 0 0 0 0 0 1 845259
-0.002176 -0.001140 0.120729 0.162340 1.050320 -0.672526 -0.057665 1 0 0 0 0 0 1 846259
-0.002176 -0.001140 0.120729 0.162261 1.051431 -0.672927 -0.057697 1 0 0 0 0 0 1 847261
-0.002176 -0.001140 0.120729 0.162255 1.052265 -0.673299 -0.057728 1 0 0 0 0 0 1 848258
-0.002176 -0.001140 0.120729 0.162310 1.052976 -0.673663 -0.057759 1 0 0 0 0 0 1 849260
-0.002176 -0.001140 0.120729 0.162365 1.053598 -0.674023 -0.057790 1 0 0 0 0 0 1 850230
-0.002176 -0.001140 0.120729 0.162431 1.054153 -0.674354 -0.057818 1 0 0 0 0 0 1 851136
-0.002176 -0.001140 0.120729 0.162523 1.054795 -0.674762 -0.057852 1 0 0 0 0 0 1 852237
-0.002176 -0.001140 0.120729 0.162609 1.055389 -0.675122 -0.057884 1 0 0 0 0 0 1 853258
-0.002176 -0.001140 0.120729 0.162695 1.055953 -0.675480 -0.057915 1 0 0 0 0 0 1 854246
-0.002176 -0.001140 0.120729 0.162796 1.056526 -0.675855 -0.057947 1 0 0 0 0 0 1 855256
-0.002176 -0.001140 0.120729 0.162873 1.057099 -0.676214 -0.057978 1 0 0 0 0 0 1 856258
-0.002176 -0.001140 0.120729 0.162957 1.057682 -0.676585 -0.058009 1 0 0 0 0 0 1 857260
-0.002176 -0.001140 0.120729 0.163051 1.058229 -0.676957 -0.058040 1 0 0 0 0 0 1 858259
-0.002176 -0.001140 0.120729 0.163136 1.058808 -0.677310 -0.058072 1 0 0 0 0 0 1 859261
-0.002176 -0.001140 0.120729 0.163208 1.059314 -0.677630 -0.058099 1 0 0 0 0 0 1 860126
-0.002176 -0.001140 0.120729 0.163311 1.059949 -0.678037 -0.058134 1 0 0 0 0 0 1 861259
-0.002176 -0.001140 0.120729 0.163395 1.060529 -0.678407 -0.058165 1 0 0 0 0 0 1 862258
-0.002176 -0.001140 0.120729 0.163487 1.061016 -0.678727 -0.058193 1 0 0 0 0 0 1 863135
-0.002176 -0.001140 0.120729 0.163576 1.061655 -0.679129 -0.058228 1 0 0 0 0 0 1 864255
-0.002176 -0.001140 0.120729 0.163659 1.062239 -0.679500 -0.058259 1 0 0 0 0 0 1 865258
-0.002176 -0.001140 0.120729 0.163729 1.062707 -0.679813 -0.058286 1 0 0 0 0 0 1 866114
-0.002176 -0.001140 0.120729 0.163845 1.063372 -0.680235 -0.058321 1 0 0 0 0 0 1 867253
-0.002176 -0.001140 0.120729 0.163914 1.063858 -0.680538 -0.058349 1 0 0 0 0 0 1 868119
-0.002176 -0.001140 0.120729 0.164013 1.064501 -0.680949 -0.058384 1 0 0 0 0 0 1 869250
-0.002176 -0.001140 0.120729 0.164097 1.065083 -0.681320 -0.058415 1 0 0 0 0 0 1 870251
-0.002176 -0.001140 0.120729 0.164188 1.065564 -0.681636 -0.058442 1 0 0 0 0 0 1 871117
-0.002176 -0.001140 0.120729 0.164274 1.066223 -0.682050 -0.058478 1 0 0 0 0 0 1 872251
-0.002176 -0.001140 0.120729 0.164355 1.066769 -0.682412 -0.058509 1 0 0 0 0 0 1 873242
-0.002176 -0.001140 0.120729 0.164439 1.067279 -0.682727 -0.058536 1 0 0 0 0 0 1 874126
-0.002176 -0.001140 0.120729 0.164536 1.067853 -0.683101 -0.058567 1 0 0 0 0 0 1 875118
-0.002176 -0.001140 0.120729 0.164617 1.068419 -0.683456 -0.058599 1 0 0 0 0 0 1 876125
-0.002176 -0.001140 0.120729 0.164714 1.069055 -0.683862 -0.058634 1 0 0 0 0 0 1 877242
-0.002176 -0.001140 0.120729 0.164799 1.069642 -0.684236 -0.058665 1 0 0 0 0 0 1 878251
-0.002176 -0.001140 0.120729 0.164891 1.070122 -0.684552 -0.058692 1 0 0 0 0 0 1 879117
-0.002176 -0.001140 0.120729 0.164976 1.070781 -0.684965 -0.058728 1 0 0 0 0 0 1 880250
-0.002176 -0.001140 0.120729 0.165057 1.071327 -0.685327 -0.058759 1 0 0 0 0 0 1 881242
-0.002157 -0.001144 0.120719 -0.099030 1.133151 -0.546863 -0.058786 1 0 0 0 0 0 1 882125
-0.002147 -0.001146 0.120716 -0.008164 1.113630 -0.615297 -0.058821 1 0 0 0 0 0 1 883242
-0.002143 -0.001147 0.120714 0.058892 1.098662 -0.651054 -0.058853 1 0 0 0 0 0 1 884245
-0.002140 -0.001148 0.120714 0.094364 1.090800 -0.664937 -0.058884 1 0 0 0 0 0 1 885261
-0.002139 -0.001148 0.120714 0.112262 1.087021 -0.670122 -0.058915 1 0 0 0 0 0 1 886243
-0.002139 -0.001148 0.120714 0.121229 1.085417 -0.672182 -0.058947 1 0 0 0 0 0 1 887255
-0.002138 -0.001148 0.120714 0.125740 1.084879 -0.673129 -0.058978 1 0 0 0 0 0 1 888257
-0.002138 -0.001148 0.120714 0.128010 1.084897 -0.673700 -0.059009 1 0 0 0 0 0 1 889255
-0.002138 -0.001148 0.120714 0.129182 1.085126 -0.674077 -0.059036 1 0 0 0 0 0 1 890125
-0.002138 -0.001148 0.120714 0.129807 1.085629 -0.674512 -0.059072 1 0 0 0 0 0 1 891267
-0.002138 -0.001148 0.120714 0.130164 1.086139 -0.674877 -0.059103 1 0 0 0 0 0 1 892262
-0.002138 -0.001148 0.120714 0.130356 1.086678 -0.675228 -0.059134 1 0 0 0 0 0 1 893251
-0.002138 -0.001148 0.120714 0.130495 1.087229 -0.675592 -0.059165 1 0 0 0 0 0 1 894258
-0.002138 -0.001148 0.120714 0.130604 1.087794 -0.675949 -0.059197 1 0 0 0 0 0 1 895260
-0.002138 -0.001148 0.120714 0.130685 1.088346 -0.676301 -0.059227 1 0 0 0 0 0 1 896229
-0.002138 -0.001148 0.120714 0.130765 1.088946 -0.676663 -0.059259 1 0 0 0 0 0 1 897259
-0.002138 -0.001148 0.120714 0.130850 1.089506 -0.677018 -0.059290 1 0 0 0 0 0 1 898257
-0.002138 -0.001148 0.120714 0.130909 1.090084 -0.677370 -0.059322 1 0 0 0 0 0 1 899261
-0.002138 -0.001148 0.120714 0.130985 1.090668 -0.677739 -0.059353 1 0 0 0 0 0 1 900263
-0.002138 -0.001148 0.120714 0.131058 1.091231 -0.678091 -0.059384 1 0 0 0 0 0 1 901262
-0.002138 -0.001148 0.120714 0.131112 1.091819 -0.678447 -0.059416 1 0 0 0 0 0 1 902261
-0.002138 -0.001148 0.120714 0.131195 1.092378 -0.678802 -0.059447 1 0 0 0 0 0 1 903258
-0.002138 -0.001148 0.120714 0.131257 1.092942 -0.679166 -0.059478 1 0 0 0 0 0 1 904258
-0.002138 -0.001148 0.120714 0.131318 1.093539 -0.679517 -0.059509 1 0 0 0 0 0 1 905259
-0.002138 -0.001148 0.120714 0.131399 1.094083 -0.679862 -0.059539 1 0 0 0 0 0 1 906228
-0.002138 -0.001148 0.120714 0.131469 1.094686 -0.680237 -0.059572 1 0 0 0 0 0 1 907260
-0.002138 -0.001148 0.120714 0.131529 1.095252 -0.680581 -0.059603 1 0 0 0 0 0 1 908258
-0.002138 -0.001148 0.120714 0.131609 1.095821 -0.680942 -0.059634 1 0 0 0 0 0 1 909256
-0.002138 -0.001148 0.120714 0.131676 1.096408 -0.681306 -0.059665 1 0 0 0 0 0 1 910258
-0.002138 -0.001148 0.120714 0.131736 1.096975 -0.681651 -0.059697 1 0 0 0 0 0 1 911258
-0.002138 -0.001148 0.120714 0.131804 1.097548 -0.682026 -0.059728 1 0 0 0 0 0 1 912257
-0.002138 -0.001148 0.120714 0.131885 1.098118 -0.682371 -0.059759 1 0 0 0 0 0 1 913256
-0.002138 -0.001148 0.120714 0.131941 1.098678 -0.682711 -0.059789 1 0 0 0 0 0 1 914228
-0.002138 -0.001148 0.120714 0.132019 1.099279 -0.683090 -0.059822 1 0 0 0 0 0 1 915258
-0.002138 -0.001148 0.120714 0.132092 1.099839 -0.683440 -0.059853 1 0 0 0 0 0 1 916252
-0.002138 -0.001148 0.120714 0.132146 1.100430 -0.683798 -0.059884 1 0 0 0 0 0 1 917257
-0.002138 -0.001148 0.120714 0.132229 1.100992 -0.684155 -0.059915 1 0 0 0 0 0 1 918259
-0.002138 -0.001148 0.120714 0.132298 1.101547 -0.684501 -0.059946 1 0 0 0 0 0 1 919228
-0.002138 -0.001148 0.120714 0.132358 1.102141 -0.684882 -0.059978 1 0 0 0 0 0 1 920257
-0.002138 -0.001148 0.120714 0.132425 1.102714 -0.685220 -0.060009 1 0 0 0 0 0 1 921255
-0.002138 -0.001148 0.120714 0.132505 1.103286 -0.685581 -0.060040 1 0 0 0 0 0 1 922257
-0.002138 -0.001148 0.120714 0.132560 1.103876 -0.685939 -0.060072 1 0 0 0 0 0 1 923259
-0.002138 -0.001148 0.120714 0.132643 1.104436 -0.686295 -0.060103 1 0 0 0 0 0 1 924257
-0.002138 -0.001148 0.120714 0.132709 1.105014 -0.686654 -0.060134 1 0 0 0 0 0 1 925245
-0.002138 -0.001148 0.120714 0.132770 1.105585 -0.687002 -0.060165 1 0 0 0 0 0 1 926253
-0.002138 -0.001148 0.120714 0.132843 1.106201 -0.687403 -0.060199 1 0 0 0 0 0 1 927326
-0.002138 -0.001148 0.120714 0.132924 1.106774 -0.687750 -0.060230 1 0 0 0 0 0 1 928330
-0.002138 -0.001148 0.120714 0.132980 1.107333 -0.688089 -0.060260 1 0 0 0 0 0 1 929300
-0.002138 -0.001148 0.120714 0.133057 1.107918 -0.688458 -0.060292 1 0 0 0 0 0 1 930302
-0.002138 -0.001148 0.120714 0.133132 1.108500 -0.688821 -0.060324 1 0 0 0 0 0 1 931334
-0.002138 -0.001148 0.120714 0.133189 1.109070 -0.689168 -0.060355 1 0 0 0 0 0 1 932324
-0.002138 -0.001148 0.120714 0.133264 1.109642 -0.689529 -0.060386 1 0 0 0 0 0 1 933303
-0.002119 -0.001153 0.120704 -0.131193 1.171598 -0.550702 -0.060417 1 0 0 0 0 0 1 934300
-0.002110 -0.001155 0.120700 -0.040688 1.152086 -0.619062 -0.060448 1 0 0 0 0 0 1 935306
-0.002105 -0.001156 0.120699 0.026200 1.137151 -0.654819 -0.060479 1 0 0 0 0 0 1 936299
-0.002103 -0.001157 0.120699 0.061592 1.129316 -0.668682 -0.060510 1 0 0 0 0 0 1 937291
-0.002101 -0.001157 0.120698 0.079439 1.125575 -0.673877 -0.060542 1 0 0 0 0 0 1 938309
-0.002101 -0.001157 0.120698 0.088352 1.123963 -0.675928 -0.060574 1 0 0 0 0 0 1 939324
-0.002113 -0.001171 0.120687 0.270982 1.313215 -0.523815 -0.060604 1 0 0 0 0 0 1 940307
-0.002120 -0.001178 0.120684 0.214270 1.249891 -0.599159 -0.060636 1 0 0 0 0 0 1 941325
-0.002123 -0.001181 0.120682 0.170461 1.202286 -0.638470 -0.060667 1 0 0 0 0 0 1 942306
-0.002124 -0.001183 0.120682 0.146816 1.177012 -0.653700 -0.060698 1 0 0 0 0 0 1 943308
-0.002125 -0.001184 0.120682 0.134761 1.164459 -0.659367 -0.060730 1 0 0 0 0 0 1 944323
-0.002126 -0.001184 0.120682 0.128709 1.158426 -0.661562 -0.060761 1 0 0 0 0 0 1 945306
-0.002126 -0.001185 0.120682 0.125693 1.155701 -0.662555 -0.060792 1 0 0 0 0 0 1 946321
-0.002126 -0.001185 0.120682 0.124204 1.154590 -0.663106 -0.060821 1 0 0 0 0 0 1 947240
-0.002126 -0.001185 0.120682 0.123502 1.154348 -0.663539 -0.060853 1 0 0 0 0 0 1 948249
-0.002126 -0.001185 0.120682 0.123174 1.154522 -0.663899 -0.060884 1 0 0 0 0 0 1 949241
-0.002131 -0.001166 0.120671 0.198158 0.897068 -0.520566 -0.060915 1 0 0 0 0 0 1 950248
-0.002134 -0.001157 0.120668 0.173890 0.985234 -0.591058 -0.060946 1 0 0 0 0 0 1 951240
-0.002136 -0.001153 0.120666 0.154986 1.050822 -0.627914 -0.060978 1 0 0 0 0 0 1 952249
-0.002136 -0.001150 0.120666 0.144640 1.085852 -0.642183 -0.061009 1 0 0 0 0 0 1 953239
-0.002137 -0.001149 0.120666 0.139341 1.103827 -0.647509 -0.061040 1 0 0 0 0 0 1 954250
-0.002137 -0.001149 0.120666 0.136678 1.113090 -0.649588 -0.061071 1 0 0 0 0 0 1 955240
-0.002137 -0.001148 0.120666 0.135378 1.118012 -0.650532 -0.061103 1 0 0 0 0 0 1 956249
-0.002137 -0.001148 0.120666 0.134752 1.120742 -0.651073 -0.061134 1 0 0 0 0 0 1 957240
-0.002137 -0.001148 0.120666 0.134470 1.122390 -0.651486 -0.061165 1 0 0 0 0 0 1 958248
-0.002137 -0.001148 0.120666 0.134352 1.123521 -0.651839 -0.061196 1 0 0 0 0 0 1 959240
-0.002137 -0.001148 0.120666 0.134339 1.124361 -0.652186 -0.061227 1 0 0 0 0 0 1 960240
-0.002137 -0.001148 0.120666 0.134368 1.125070 -0.652529 -0.061259 1 0 0 0 0 0 1 961248
-0.002137 -0.001148 0.120666 0.134403 1.125709 -0.652847 -0.061290 1 0 0 0 0 0 1 962242
-0.002137 -0.001148 0.120666 0.134463 1.126315 -0.653194 -0.061321 1 0 0 0 0 0 1 963251
-0.002137 -0.001148 0.120666 0.134535 1.126906 -0.653525 -0.061352 1 0 0 0 0 0 1 964243
-0.002137 -0.001148 0.120666 0.134593 1.127489 -0.653855 -0.061384 1 0 0 0 0 0 1 965252
-0.002137 -0.001148 0.120666 0.134664 1.128077 -0.654183 -0.061415 1 0 0 0 0 0 1 966240
-0.002137 -0.001148 0.120666 0.134727 1.128656 -0.654529 -0.061447 1 0 0 0 0 0 1 967260
-0.002137 -0.001148 0.120666 0.134818 1.129329 -0.654909 -0.061484 1 0 0 0 0 0 1 968440
-0.002137 -0.001148 0.120666 0.134864 1.129804 -0.655195 -0.061509 1 0 0 0 0 0 1 969262
-0.002137 -0.001148 0.120666 0.134939 1.130383 -0.655520 -0.061540 1 0 0 0 0 0 1 970256
-0.002137 -0.001148 0.120666 0.135013 1.130947 -0.655866 -0.061572 1 0 0 0 0 0 1 971257
-0.002137 -0.001148 0.120666 0.135078 1.131532 -0.656187 -0.061603 1 0 0 0 0 0 1 972257
-0.002137 -0.001148 0.120666 0.135141 1.132082 -0.656516 -0.061634 1 0 0 0 0 0 1 973249
-0.002137 -0.001148 0.120666 0.135204 1.132652 -0.656848 -0.061664 1 0 0 0 0 0 1 974226
-0.002137 -0.001148 0.120666 0.135282 1.133253 -0.657185 -0.061697 1 0 0 0 0 0 1 975257
-0.002137 -0.001148 0.120666 0.135342 1.133813 -0.657520 -0.061728 1 0 0 0 0 0 1 976245
-0.002137 -0.001148 0.120666 0.135419 1.134402 -0.657851 -0.061759 1 0 0 0 0 0 1 977257
-0.002137 -0.001148 0.120666 0.135480 1.134967 -0.658189 -0.061790 1 0 0 0 0 0 1 978255
-0.002137 -0.001148 0.120666 0.135559 1.135538 -0.658510 -0.061822 1 0 0 0 0 0 1 979257
-0.002137 -0.001148 0.120666 0.135617 1.136113 -0.658853 -0.061853 1 0 0 0 0 0 1 980254
-0.002137 -0.001148 0.120666 0.135684 1.136688 -0.659188 -0.061884 1 0 0 0 0 0 1 981255
-0.002137 -0.001148 0.120666 0.135761 1.137270 -0.659514 -0.061915 1 0 0 0 0 0 1 982254
-0.002137 -0.001148 0.120666 0.135835 1.137835 -0.659861 -0.061947 1 0 0 0 0 0 1 983257
-0.002137 -0.001148 0.120666 0.135903 1.138407 -0.660175 -0.061978 1 0 0 0 0 0 1 984256
-0.002137 -0.001148 0.120666 0.135961 1.138984 -0.660519 -0.062009 1 0 0 0 0 0 1 985257
-0.002137 -0.001148 0.120666 0.136036 1.139567 -0.660846 -0.062040 1 0 0 0 0 0 1 986256
-0.002118 -0.001152 0.120656 -0.128826 1.201619 -0.521733 -0.062072 1 0 0 0 0 0 1 987258
-0.002109 -0.001155 0.120652 -0.038583 1.182165 -0.589994 -0.062103 1 0 0 0 0 0 1 988256
-0.002104 -0.001156 0.120651 0.028152 1.167281 -0.625689 -0.062134 1 0 0 0 0 0 1 989255
-0.002102 -0.001156 0.120651 0.063464 1.159450 -0.639520 -0.062165 1 0 0 0 0 0 1 990255
-0.002101 -0.001157 0.120651 0.081258 1.155708 -0.644676 -0.062197 1 0 0 0 0 0 1 991256
-0.002100 -0.001157 0.120650 0.090167 1.154110 -0.646701 -0.062228 1 0 0 0 0 0 1 992255
-0.002100 -0.001157 0.120650 0.094627 1.153589 -0.647615 -0.062259 1 0 0 0 0 0 1 993265
-0.002100 -0.001157 0.120650 0.096890 1.153603 -0.648143 -0.062290 1 0 0 0 0 0 1 994254
-0.002099 -0.001157 0.120650 0.098041 1.153904 -0.648543 -0.062322 1 0 0 0 0 0 1 995256
-0.002099 -0.001157 0.120650 0.098639 1.154349 -0.648896 -0.062353 1 0 0 0 0 0 1 996256
-0.002099 -0.001157 0.120650 0.098968 1.154859 -0.649218 -0.062384 1 0 0 0 0 0 1 997255
-0.002099 -0.001157 0.120650 0.099157 1.155393 -0.649559 -0.062415 1 0 0 0 0 0 1 998255
-0.002099 -0.001157 0.120650 0.099270 1.155967 -0.649886 -0.062447 1 0 0 0 0 0 1 999257
-0.002099 -0.001157 0.120650 0.099359 1.156537 -0.650209 -0.062478 1 0 0 0 0 0 2 255
-0.002099 -0.001157 0.120650 0.099400 1.156936 -0.650434 -0.062500 1 0 0 0 0 0 2 1255
-0.002099 -0.001157 0.120650 0.099411 1.156932 -0.650439 -0.062500 1 0 0 0 0 0 2 2255
-0.002099 -0.001157 0.120650 0.099412 1.156931 -0.650440 -0.062500 1 0 0 0 0 0 2 3490
-0.002099 -0.001157 0.120650 0.099432 1.156937 -0.650439 -0.062500 1 0 0 0 0 0 2 4250
-0.002099 -0.001157 0.120650 0.099426 1.156929 -0.650446 -0.062500 1 0 0 0 0 0 2 5259
-0.002099 -0.001157 0.120650 0.099425 1.156928 -0.650427 -0.062500 1 0 0 0 0 0 2 6247
-0.002099 -0.001157 0.120650 0.099426 1.156928 -0.650445 -0.062500 1 0 0 0 0 0 2 7230
-0.002099 -0.001157 0.120650 0.099413 1.156931 -0.650441 -0.062500 1 0 0 0 0 0 2 8246
-0.002099 -0.001157 0.120650 0.099420 1.156940 -0.650433 -0.062500 1 0 0 0 0 0 2 9244
-0.002099 -0.001157 0.120650 0.099424 1.156929 -0.650446 -0.062500 1 0 0 0 0 0 2 10254
-0.002099 -0.001157 0.120650 0.099421 1.156940 -0.650434 -0.062500 1 0 0 0 0 0 2 11247
-0.002099 -0.001157 0.120650 0.099424 1.156930 -0.650446 -0.062500 1 0 0 0 0 0 2 12251
-0.002099 -0.001157 0.120650 0.099424 1.156928 -0.650427 -0.062500 1 0 0 0 0 0 2 13256
-0.002099 -0.001157 0.120650 0.099425 1.156928 -0.650445 -0.062500 1 0 0 0 0 0 2 14259
-0.002099 -0.001157 0.120650 0.099434 1.156937 -0.650440 -0.062500 1 0 0 0 0 0 2 15244
-0.002099 -0.001157 0.120650 0.099414 1.156932 -0.650440 -0.062500 1 0 0 0 0 0 2 16249
-0.002099 -0.001157 0.120650 0.099424 1.156929 -0.650447 -0.062500 1 0 0 0 0 0 2 17236
-0.002099 -0.001157 0.120650 0.099425 1.156928 -0.650427 -0.062500 1 0 0 0 0 0 2 18234
-0.002099 -0.001157 0.120650 0.099425 1.156928 -0.650445 -0.062500 1 0 0 0 0 0 2 19247
-0.002099 -0.001157 0.120650 0.099421 1.156939 -0.650434 -0.062500 1 0 0 0 0 0 2 20238
-0.002099 -0.001157 0.120650 0.099425 1.156929 -0.650446 -0.062500 1 0 0 0 0 0 2 21246
-0.002099 -0.001157 0.120650 0.099421 1.156940 -0.650434 -0.062500 1 0 0 0 0 0 2 22247
-0.002099 -0.001157 0.120650 0.099428 1.156918 -0.650439 -0.062500 1 0 0 0 0 0 2 23247
-0.002099 -0.001157 0.120650 0.099422 1.156938 -0.650433 -0.062500 1 0 0 0 0 0 2 24247
-0.002099 -0.001157 0.120650 0.099425 1.156929 -0.650446 -0.062500 1 0 0 0 0 0 2 25247
-0.002099 -0.001157 0.120650 0.099413 1.156931 -0.650441 -0.062500 1 0 0 0 0 0 2 26238
-0.002099 -0.001157 0.120650 0.099432 1.156937 -0.650440 -0.062500 1 0 0 0 0 0 2 27238
-0.002099 -0.001157 0.120650 0.099414 1.156932 -0.650440 -0.062500 1 0 0 0 0 0 2 28246
-0.002099 -0.001157 0.120650 0.099436 1.156925 -0.650433 -0.062500 1 0 0 0 0 0 2 29237
-0.002099 -0.001157 0.120650 0.099414 1.156930 -0.650439 -0.062500 1 0 0 0 0 0 2 30246
-0.002099 -0.001157 0.120650 0.099432 1.156937 -0.650439 -0.062500 1 0 0 0 0 0 2 31237
-0.002099 -0.001157 0.120650 0.099414 1.156932 -0.650440 -0.062500 1 0 0 0 0 0 2 32246
-0.002099 -0.001157 0.120650 0.099432 1.156937 -0.650440 -0.062500 1 0 0 0 0 0 2 33237
-0.002099 -0.001157 0.120650 0.099417 1.156920 -0.650433 -0.062500 1 0 0 0 0 0 2 34254
-0.002099 -0.001157 0.120650 0.099424 1.156927 -0.650446 -0.062500 1 0 0 0 0 0 2 35233
-0.002099 -0.001157 0.120650 0.099421 1.156939 -0.650434 -0.062500 1 0 0 0 0 0 2 36235
-0.002099 -0.001157 0.120650 0.099425 1.156929 -0.650446 -0.062500 1 0 0 0 0 0 2 37229
-0.002099 -0.001157 0.120650 0.099421 1.156940 -0.650434 -0.062500 1 0 0 0 0 0 2 38257
-0.002099 -0.001157 0.120650 0.099425 1.156930 -0.650446 -0.062500 1 0 0 0 0 0 2 39243
-0.002099 -0.001157 0.120650 0.099425 1.156928 -0.650427 -0.062500 1 0 0 0 0 0 2 40258
-0.002099 -0.001157 0.120650 0.099425 1.156928 -0.650445 -0.062500 1 0 0 0 0 0 2 41245
-0.002099 -0.001157 0.120650 0.099421 1.156940 -0.650433 -0.062500 1 0 0 0 0 0 2 42252
-0.002099 -0.001157 0.120650 0.099425 1.156929 -0.650446 -0.062500 1 0 0 0 0 0 2 43254
-0.002099 -0.001157 0.120650 0.099421 1.156940 -0.650434 -0.062500 1 0 0 0 0 0 2 44254
-0.002099 -0.001157 0.120650 0.099425 1.156930 -0.650446 -0.062500 1 0 0 0 0 0 2 45247
-0.002099 -0.001157 0.120650 0.099425 1.156928 -0.650427 -0.062500 1 0 0 0 0 0 2 46253
-0.002099 -0.001157 0.120650 0.099425 1.156928 -0.650445 -0.062500 1 0 0 0 0 0 2 47255
-0.002099 -0.001157 0.120650 0.099413 1.156931 -0.650441 -0.062500 1 0 0 0 0 0 2 48251
-0.002099 -0.001157 0.120650 0.099432 1.156937 -0.650440 -0.062500 1 0 0 0 0 0 2 49258
-0.002099 -0.001157 0.120650 0.099414 1.156932 -0.650440 -0.062500 1 0 0 0 0 0 2 50255
-0.002099 -0.001157 0.120650 0.099435 1.156926 -0.650433 -0.062500 1 0 0 0 0 0 2 51230
-0.002099 -0.001157 0.120650 0.099427 1.156928 -0.650446 -0.062500 1 0 0 0 0 0 2 52248
-0.002099 -0.001157 0.120650 0.099422 1.156939 -0.650434 -0.062500 1 0 0 0 0 0 2 53255
-0.002099 -0.001157 0.120650 0.099425 1.156929 -0.650446 -0.062500 1 0 0 0 0 0 2 54252
-0.002099 -0.001157 0.120650 0.099422 1.156940 -0.650434 -0.062500 1 0 0 0 0 0 2 55255
-0.002099 -0.001157 0.120650 0.099425 1.156930 -0.650446 -0.062500 1 0 0 0 0 0 2 56223
-0.002112 -0.001171 0.120639 0.277872 1.347038 -0.497060 -0.062500 1 0 0 0 0 0 2 57253
-0.002119 -0.001177 0.120636 0.053028 0.082451 -0.571732 -0.062500 0 0 0 0 0 0 2 58252
-0.002122 -0.001181 0.120634 0.004920 0.031220 -0.610609 -0.062500 0 0 0 0 0 0 2 59255
-0.002124 -0.001183 0.120634 -0.020924 0.003845 -0.625451 -0.062500 0 0 0 0 0 0 2 60242
-0.002124 -0.001183 0.120634 -0.034117 -0.010073 -0.630751 -0.062500 0 0 0 0 0 0 2 61252
-0.002125 -0.001184 0.120634 -0.040772 -0.017081 -0.632611 -0.062500 0 0 0 0 0 0 2 62248
-0.002125 -0.001184 0.120634 -0.044103 -0.020585 -0.633272 -0.062500 0 0 0 0 0 0 2 63251
-0.002125 -0.001184 0.120634 -0.045773 -0.022347 -0.633492 -0.062500 0 0 0 0 0 0 2 64232
-0.002138 -0.001198 0.120623 0.112968 0.149723 -0.480082 -0.062500 0 0 0 0 0 0 2 65251
-0.002138 -0.001223 0.120598 -0.033068 0.312800 -0.261703 -0.062500 0 0 0 0 0 0 2 66253
-0.002133 -0.001254 0.120600 -0.116882 0.409030 -0.587191 -0.062500 0 0 0 0 0 0 2 67324
-0.002143 -0.001283 0.120589 0.071065 0.390874 -0.452468 -0.062500 0 0 0 0 0 0 2 68323
-0.002161 -0.001311 0.120574 0.190167 0.377405 -0.370717 -0.062500 0 0 0 0 0 0 2 69298
-0.002183 -0.001338 0.120558 0.252483 0.370276 -0.328735 -0.062500 0 0 0 0 0 0 2 70296
-0.002207 -0.001366 0.120542 0.283969 0.366679 -0.302722 -0.062500 0 0 0 0 0 0 2 71302
-0.002212 -0.001398 0.120515 0.053794 0.421730 -0.143019 -0.062500 0 0 0 0 0 0 2 72315
-0.002228 -0.001427 0.120495 0.161076 0.398665 -0.192837 -0.062500 0 0 0 0 0 0 2 73300
-0.002249 -0.001455 0.120477 0.236183 0.381558 -0.210724 -0.062500 0 0 0 0 0 0 2 74308
-0.002272 -0.001483 0.120459 0.275568 0.372220 -0.206946 -0.062500 0 0 0 0 0 0 2 75326
-0.002297 -0.001511 0.120442 0.291766 0.367373 -0.194580 -0.062500 0 0 0 0 0 0 2 76326
-0.002303 -0.001542 0.120415 0.055660 0.421578 -0.039790 -0.062500 0 0 0 0 0 0 2 77305
-0.002306 -0.001558 0.120406 -0.004747 0.222970 -0.245939 -0.062500 0 0 0 0 0 0 2 78321
-0.002315 -0.001598 0.120402 0.063889 0.515201 -0.331938 -0.062500 0 0 0 0 0 0 2 79332
-0.002332 -0.001632 0.120389 0.177125 0.459854 -0.219346 -0.062500 0 0 0 0 0 0 2 80358
-0.002322 -0.001653 0.120375 -0.167839 0.294147 -0.171585 -0.062500 0 0 0 0 0 0 2 81328
-0.002330 -0.001677 0.120359 0.030114 0.316087 -0.129452 -0.062500 0 0 0 0 0 0 2 82297
-0.002346 -0.001703 0.120342 0.149816 0.332871 -0.102176 -0.062500 0 0 0 0 0 0 2 83298
-0.002336 -0.001720 0.120326 -0.174970 0.229126 -0.097271 -0.062500 0 0 0 0 0 0 2 84297
-0.002343 -0.001742 0.120310 0.011728 0.279587 -0.071153 -0.062500 0 0 0 0 0 0 2 85294
-0.002355 -0.001785 0.120303 0.079009 0.557207 -0.191882 -0.062500 0 0 0 0 0 0 2 86315
-0.002360 -0.001807 0.120301 0.013693 0.305186 -0.258867 -0.062500 0 0 0 0 0 0 2 87306
-0.002376 -0.001831 0.120289 0.134917 0.314321 -0.129338 -0.062500 0 0 0 0 0 0 2 88296
-0.002384 -0.001844 0.120284 0.047740 0.158649 -0.214437 -0.062500 0 0 0 0 0 0 2 89304
-0.002400 -0.001863 0.120272 0.152660 0.238600 -0.101500 -0.062500 0 0 0 0 0 0 2 90316
-0.002403 -0.001891 0.120278 -0.012947 0.361190 -0.335512 -0.062500 0 0 0 0 0 0 2 91302
-0.002417 -0.001919 0.120269 0.110045 0.360674 -0.155606 -0.062500 0 0 0 0 0 0 2 92317
-0.002424 -0.001933 0.120265 0.032245 0.182574 -0.212609 -0.062500 0 0 0 0 0 0 2 93302
-0.002435 -0.001972 0.120263 0.072735 0.490026 -0.230328 -0.062500 0 0 0 0 0 0 2 94317
-0.002441 -0.001991 0.120262 0.006585 0.268362 -0.249354 -0.062500 0 0 0 0 0 0 2 95304
-0.002443 -0.002001 0.120262 -0.035237 0.119877 -0.257421 -0.062500 0 0 0 0 0 0 2 96316
-0.002457 -0.002019 0.120251 0.106741 0.215894 -0.104255 -0.062500 0 0 0 0 0 0 2 97300
-0.002459 -0.002047 0.120257 -0.038321 0.348795 -0.322916 -0.062500 0 0 0 0 0 0 2 98316
-0.002472 -0.002074 0.120248 0.099055 0.355149 -0.137478 -0.062500 0 0 0 0 0 0 2 99300
-0.002479 -0.002088 0.120245 0.026718 0.179810 -0.192988 -0.062500 0 0 0 0 0 0 2 100314
-0.002490 -0.002127 0.120243 0.069685 0.488616 -0.209276 -0.062500 0 0 0 0 0 0 2 101301
-0.002495 -0.002146 0.120242 -0.000299 0.267422 -0.228616 -0.062500 0 0 0 0 0 0 2 102316
-0.002510 -0.002169 0.120231 0.122217 0.293032 -0.080256 -0.062500 0 0 0 0 0 0 2 103235
-0.002513 -0.002199 0.120237 -0.033181 0.387967 -0.300647 -0.062500 0 0 0 0 0 0 2 104243
-0.002526 -0.002228 0.120228 0.098711 0.374290 -0.115789 -0.062500 0 0 0 0 0 0 2 105231
-0.002528 -0.002260 0.120234 -0.045941 0.430600 -0.312825 -0.062500 0 0 0 0 0 0 2 106236
-0.002541 -0.002290 0.120226 0.092039 0.395569 -0.118786 -0.062500 0 0 0 0 0 0 2 107244
-0.002548 -0.002305 0.120223 0.020467 0.199951 -0.171793 -0.062500 0 0 0 0 0 0 2 108234
-0.002564 -0.002326 0.120210 0.115371 0.255762 -0.045330 -0.062500 0 0 0 0 0 0 2 109235
-0.002567 -0.002355 0.120216 -0.051099 0.367812 -0.274319 -0.062500 0 0 0 0 0 0 2 110245
-0.002580 -0.002383 0.120207 0.077733 0.362634 -0.092528 -0.062500 0 0 0 0 0 0 2 111243
-0.002587 -0.002397 0.120204 0.001575 0.182301 -0.150190 -0.062500 0 0 0 0 0 0 2 112244
-0.002604 -0.002417 0.120191 0.111919 0.246832 -0.025067 -0.062500 0 0 0 0 0 0 2 113235
-0.002606 -0.002446 0.120197 -0.049988 0.364129 -0.254510 -0.062500 0 0 0 0 0 0 2 114242
-0.002620 -0.002474 0.120188 0.078098 0.360543 -0.072832 -0.062500 0 0 0 0 0 0 2 115235
-0.002627 -0.002488 0.120184 0.001772 0.181275 -0.130804 -0.062500 0 0 0 0 0 0 2 116243
-0.002638 -0.002527 0.120182 0.042000 0.487894 -0.145637 -0.062500 0 0 0 0 0 0 2 117267
-0.002643 -0.002546 0.120181 -0.023314 0.266021 -0.166516 -0.062500 0 0 0 0 0 0 2 118245
-0.002659 -0.002569 0.120170 0.092656 0.288109 -0.017653 -0.062500 0 0 0 0 0 0 2 119247
-0.002661 -0.002599 0.120176 -0.062628 0.384174 -0.237712 -0.062500 0 0 0 0 0 0 2 120242
-0.002675 -0.002628 0.120166 0.068671 0.369152 -0.052643 -0.062500 0 0 0 0 0 0 2 121243
-0.002681 -0.002642 0.120163 -0.005753 0.184575 -0.109838 -0.062500 0 0 0 0 0 0 2 122225
-0.002697 -0.002662 0.120151 0.105041 0.246387 0.016137 -0.062500 0 0 0 0 0 0 2 123248
-0.002700 -0.002691 0.120156 -0.056230 0.363440 -0.212925 -0.062500 0 0 0 0 0 0 2 124251
-0.002714 -0.002719 0.120147 0.071739 0.358576 -0.031041 -0.062500 0 0 0 0 0 0 2 125252
-0.002733 -0.002746 0.120132 0.158363 0.351694 0.068761 -0.062500 0 0 0 0 0 0 2 126250
-0.002738 -0.002779 0.120137 -0.033820 0.416685 -0.180363 -0.062500 0 0 0 0 0 0 2 127250
-0.002740 -0.002795 0.120139 -0.082400 0.212244 -0.165119 -0.062500 0 0 0 0 0 0 2 128221
-0.002754 -0.002816 0.120128 0.060632 0.258806 0.008911 -0.062500 0 0 0 0 0 0 2 129251
-0.002761 -0.002827 0.120124 -0.012037 0.126524 -0.061972 -0.062500 0 0 0 0 0 0 2 130240
-0.002771 -0.002864 0.120122 0.010051 0.453875 -0.080223 -0.062500 0 0 0 0 0 0 2 131243
-0.002777 -0.002883 0.120121 -0.054440 0.244947 -0.104151 -0.062500 0 0 0 0 0 0 2 132253
-0.002792 -0.002905 0.120109 0.066924 0.274709 0.044535 -0.062500 0 0 0 0 0 0 2 133257
-0.002794 -0.002935 0.120115 -0.087898 0.375144 -0.175465 -0.062500 0 0 0 0 0 0 2 134254
-0.002808 -0.002964 0.120106 0.043043 0.360701 0.009736 -0.062500 0 0 0 0 0 0 2 135252
-0.002814 -0.002978 0.120102 -0.030941 0.177367 -0.048382 -0.062500 0 0 0 0 0 0 2 136251
-0.002825 -0.003017 0.120100 0.003294 0.480471 -0.060418 -0.062500 0 0 0 0 0 0 2 137243
-0.002830 -0.003036 0.120099 -0.061028 0.257684 -0.082840 -0.062500 0 0 0 0 0 0 2 138221
-0.002845 -0.003059 0.120087 0.060227 0.280139 0.066737 -0.062500 0 0 0 0 0 0 2 139252
-0.002848 -0.003090 0.120093 -0.094419 0.377631 -0.152857 -0.062500 0 0 0 0 0 0 2 140250
-0.002861 -0.003118 0.120083 0.036371 0.360999 0.032493 -0.062500 0 0 0 0 0 0 2 141249
-0.002868 -0.003132 0.120080 -0.037429 0.176970 -0.025992 -0.062500 0 0 0 0 0 0 2 142250
-0.002879 -0.003171 0.120078 0.002905 0.480813 -0.037247 -0.062500 0 0 0 0 0 0 2 143251
-0.002884 -0.003191 0.120077 -0.061223 0.257888 -0.060206 -0.062500 0 0 0 0 0 0 2 144252
-0.002887 -0.003201 0.120076 -0.108153 0.107749 -0.070251 -0.062500 0 0 0 0 0 0 2 145247
-0.002895 -0.003237 0.120075 -0.037638 0.443621 -0.052083 -0.062500 0 0 0 0 0 0 2 146247
-0.002899 -0.003256 0.120074 -0.084944 0.238470 -0.063914 -0.062500 0 0 0 0 0 0 2 147390
-0.002901 -0.003265 0.120074 -0.116966 0.098414 -0.069973 -0.062500 0 0 0 0 0 0 2 148327
-0.002915 -0.003283 0.120062 0.027828 0.195636 0.087712 -0.062500 0 0 0 0 0 0 2 149303
-0.002916 -0.003310 0.120068 -0.113923 0.335041 -0.128747 -0.062500 0 0 0 0 0 0 2 150318
-0.002929 -0.003337 0.120059 0.023127 0.338670 0.057740 -0.062500 0 0 0 0 0 0 2 151298
-0.002936 -0.003351 0.120055 -0.047172 0.165403 -0.000930 -0.062500 0 0 0 0 0 0 2 152295
-0.002946 -0.003390 0.120053 -0.005479 0.474558 -0.011003 -0.062500 0 0 0 0 0 0 2 153293
-0.002952 -0.003409 0.120052 -0.074648 0.253220 -0.034644 -0.062500 0 0 0 0 0 0 2 154293
-0.002961 -0.003451 0.120050 -0.023372 0.519620 -0.021867 -0.062500 0 0 0 0 0 0 2 155294
-0.002966 -0.003472 0.120049 -0.080763 0.276365 -0.036808 -0.062500 0 0 0 0 0 0 2 156294
-0.002981 -0.003495 0.120037 0.024774 0.281337 0.116515 -0.062500 0 0 0 0 0 0 2 157294
-0.002983 -0.003526 0.120043 -0.127781 0.375186 -0.101476 -0.062500 0 0 0 0 0 0 2 158325
-0.002984 -0.003541 0.120045 -0.157802 0.184249 -0.076353 -0.062500 0 0 0 0 0 0 2 159323
-0.002997 -0.003562 0.120034 -0.006382 0.236027 0.103257 -0.062500 0 0 0 0 0 0 2 160325
-0.003004 -0.003572 0.120030 -0.073618 0.108454 0.032502 -0.062500 0 0 0 0 0 0 2 161303
-0.003014 -0.003609 0.120027 -0.031339 0.442325 0.018604 -0.062500 0 0 0 0 0 0 2 162313
-0.003019 -0.003628 0.120026 -0.099999 0.233954 -0.007584 -0.062500 0 0 0 0 0 0 2 163306
-0.003034 -0.003650 0.120014 0.021254 0.262509 0.142101 -0.062500 0 0 0 0 0 0 2 164324
-0.003036 -0.003681 0.120020 -0.132646 0.365804 -0.077051 -0.062500 0 0 0 0 0 0 2 165295
-0.003037 -0.003696 0.120022 -0.163282 0.179199 -0.052783 -0.062500 0 0 0 0 0 0 2 166293
-0.003050 -0.003716 0.120011 -0.012457 0.232766 0.126932 -0.062500 0 0 0 0 0 0 2 167294
-0.003051 -0.003745 0.120017 -0.149857 0.350679 -0.080478 -0.062500 0 0 0 0 0 0 2 168293
-0.003064 -0.003773 0.120007 -0.011048 0.341465 0.109218 -0.062500 0 0 0 0 0 0 2 169313
-0.003071 -0.003787 0.120004 -0.079746 0.162932 0.050548 -0.062500 0 0 0 0 0 0 2 170295
-0.003081 -0.003826 0.120001 -0.037999 0.469263 0.042963 -0.062500 0 0 0 0 0 0 2 171293
-0.003086 -0.003845 0.120000 -0.106380 0.247184 0.017982 -0.062500 0 0 0 0 0 0 2 172445
-0.003089 -0.003855 0.120000 -0.146066 0.098633 0.006899 -0.062500 0 0 0 0 0 0 2 173317
-0.003097 -0.003892 0.119998 -0.076282 0.434557 0.028612 -0.062500 0 0 0 0 0 0 2 174320
-0.003101 -0.003910 0.119997 -0.122816 0.229756 0.014720 -0.062500 0 0 0 0 0 0 2 175320
-0.003103 -0.003919 0.119997 -0.154369 0.089814 0.007610 -0.062500 0 0 0 0 0 0 2 176316
-0.003117 -0.003937 0.119985 -0.010369 0.185529 0.166780 -0.062500 0 0 0 0 0 0 2 177314
-0.003118 -0.003965 0.119991 -0.151689 0.327243 -0.048633 -0.062500 0 0 0 0 0 0 2 178300
-0.003119 -0.003979 0.119993 -0.175881 0.159559 -0.023890 -0.062500 0 0 0 0 0 0 2 179315
-0.003132 -0.003998 0.119982 -0.022209 0.221927 0.156731 -0.062500 0 0 0 0 0 0 2 180298
-0.003133 -0.004027 0.119988 -0.157868 0.345623 -0.050114 -0.062500 0 0 0 0 0 0 2 181315
-0.003145 -0.004055 0.119978 -0.024361 0.336998 0.139733 -0.062500 0 0 0 0 0 0 2 182297
-0.003152 -0.004069 0.119975 -0.092374 0.159977 0.080394 -0.062500 0 0 0 0 0 0 2 183314
-0.003150 -0.004095 0.119983 -0.211209 0.297803 -0.088161 -0.062500 0 0 0 0 0 0 2 184297
-0.003161 -0.004120 0.119975 -0.050107 0.311248 0.127241 -0.062500 0 0 0 0 0 0 2 185311
-0.003167 -0.004133 0.119972 -0.105543 0.146716 0.077858 -0.062500 0 0 0 0 0 0 2 186294
-0.003182 -0.004153 0.119959 0.012729 0.215235 0.210613 -0.062500 0 0 0 0 0 0 2 187242
-0.003190 -0.004163 0.119955 -0.072562 0.097499 0.119922 -0.062500 0 0 0 0 0 0 2 188232
-0.003188 -0.004187 0.119963 -0.201033 0.266823 -0.060382 -0.062500 0 0 0 0 0 0 2 189241
-0.003187 -0.004199 0.119965 -0.205382 0.126684 -0.011858 -0.062500 0 0 0 0 0 0 2 190232
-0.003199 -0.004217 0.119955 -0.059525 0.198411 0.178874 -0.062500 0 0 0 0 0 0 2 191241
-0.003200 -0.004246 0.119961 -0.189088 0.330936 -0.024153 -0.062500 0 0 0 0 0 0 2 192232
-0.003212 -0.004273 0.119951 -0.052679 0.325552 0.167026 -0.062500 0 0 0 0 0 0 2 193240
-0.003219 -0.004287 0.119948 -0.118905 0.150871 0.107577 -0.062500 0 0 0 0 0 0 2 194241
-0.003217 -0.004313 0.119956 -0.236914 0.290287 -0.060374 -0.062500 0 0 0 0 0 0 2 195241
-0.003215 -0.004325 0.119959 -0.235787 0.134879 -0.007765 -0.062500 0 0 0 0 0 0 2 196241
-0.003227 -0.004345 0.119949 -0.068303 0.204409 0.184676 -0.062500 0 0 0 0 0 0 2 197231
-0.003233 -0.004354 0.119945 -0.126080 0.088202 0.116738 -0.062500 0 0 0 0 0 0 2 198240
-0.003231 -0.004378 0.119953 -0.240412 0.258967 -0.054821 -0.062500 0 0 0 0 0 0 2 199232
-0.003242 -0.004403 0.119944 -0.077489 0.287696 0.159432 -0.062500 0 0 0 0 0 0 2 200240
-0.003247 -0.004416 0.119941 -0.131609 0.131593 0.108941 -0.062500 0 0 0 0 0 0 2 201235
-0.003250 -0.004422 0.119940 -0.173014 0.035258 0.078733 -0.062500 0 0 0 0 0 0 2 202247
-0.003252 -0.004425 0.119940 -0.195438 -0.015157 0.066911 -0.062500 0 0 0 0 0 0 2 203245
-0.003259 -0.004458 0.119938 -0.117355 0.373187 0.091925 -0.062500 0 0 0 0 0 0 2 204244
-0.003263 -0.004475 0.119937 -0.164352 0.193557 0.076337 -0.062500 0 0 0 0 0 0 2 205252
-0.003265 -0.004484 0.119937 -0.193235 0.067017 0.068353 -0.062500 0 0 0 0 0 0 2 206244
-0.003278 -0.004501 0.119925 -0.048735 0.168099 0.228780 -0.062500 0 0 0 0 0 0 2 207259
-0.003279 -0.004528 0.119930 -0.189192 0.315139 0.014330 -0.062500 0 0 0 0 0 0 2 208248
-0.003280 -0.004542 0.119932 -0.212778 0.148764 0.037720 -0.062500 0 0 0 0 0 0 2 209250
-0.003312 -0.004558 0.119931 0.186138 0.156115 0.081173 -0.062500 0 0 0 0 0 0 2 210247
-0.003327 -0.004566 0.119931 0.021593 0.055739 0.076096 -0.062500 0 0 0 0 0 0 2 211250
-0.003330 -0.004588 0.119940 -0.167575 0.240881 -0.061435 -0.062500 0 0 0 0 0 0 2 212249
-0.003343 -0.004613 0.119932 -0.044250 0.276866 0.165894 -0.062500 0 0 0 0 0 0 2 213219
-0.003350 -0.004625 0.119929 -0.117864 0.125270 0.119522 -0.062500 0 0 0 0 0 0 2 214248
-0.003348 -0.004650 0.119937 -0.239384 0.277286 -0.042774 -0.062500 0 0 0 0 0 0 2 215253
-0.003347 -0.004662 0.119940 -0.239901 0.127461 0.010895 -0.062500 0 0 0 0 0 0 2 216249
-0.003346 -0.004668 0.119941 -0.233291 0.031214 0.040603 -0.062500 0 0 0 0 0 0 2 217252
-0.003358 -0.004684 0.119930 -0.074973 0.147156 0.216116 -0.062500 0 0 0 0 0 0 2 218251
-0.003364 -0.004693 0.119926 -0.134776 0.057840 0.140453 -0.062500 0 0 0 0 0 0 2 219249
-0.003368 -0.004697 0.119924 -0.179909 -0.003358 0.100300 -0.062500 0 0 0 0 0 0 2 220248
-0.003381 -0.004712 0.119912 -0.044889 0.131477 0.249058 -0.062500 0 0 0 0 0 0 2 221248
-0.003383 -0.004738 0.119917 -0.189970 0.296415 0.030541 -0.062500 0 0 0 0 0 0 2 222249
-0.003384 -0.004752 0.119919 -0.215910 0.138445 0.051863 -0.062500 0 0 0 0 0 0 2 223218
-0.003384 -0.004758 0.119920 -0.223685 0.036186 0.068999 -0.062500 0 0 0 0 0 0 2 224248
-0.003384 -0.004761 0.119920 -0.226876 -0.017001 0.075935 -0.062500 0 0 0 0 0 0 2 225246
-0.003391 -0.004795 0.119918 -0.139439 0.370130 0.109769 -0.062500 0 0 0 0 0 0 2 226218
-0.003395 -0.004812 0.119917 -0.175405 0.191828 0.095574 -0.062500 0 0 0 0 0 0 2 227254
-0.003396 -0.004820 0.119917 -0.201532 0.065141 0.087919 -0.062500 0 0 0 0 0 0 2 228245
-0.003397 -0.004824 0.119917 -0.215485 -0.002076 0.084936 -0.062500 0 0 0 0 0 0 2 229248
-0.003405 -0.004858 0.119914 -0.152869 0.372312 0.115545 -0.062500 0 0 0 0 0 0 2 230246
-0.003408 -0.004875 0.119914 -0.191662 0.190245 0.099912 -0.062500 0 0 0 0 0 0 2 231248
-0.003410 -0.004884 0.119913 -0.219226 0.061668 0.091711 -0.062500 0 0 0 0 0 0 2 232249
-0.003411 -0.004888 0.119913 -0.233882 -0.006499 0.088541 -0.062500 0 0 0 0 0 0 2 233217
-0.003418 -0.004922 0.119911 -0.157999 0.370118 0.119459 -0.062500 0 0 0 0 0 0 2 234247
-0.003422 -0.004939 0.119910 -0.196919 0.187830 0.103631 -0.062500 0 0 0 0 0 0 2 235249
-0.003424 -0.004948 0.119910 -0.224518 0.059132 0.095318 -0.062500 0 0 0 0 0 0 2 236247
-0.003425 -0.004952 0.119910 -0.239218 -0.009108 0.092117 -0.062500 0 0 0 0 0 0 2 237246
-0.003437 -0.004967 0.119898 -0.087525 0.123466 0.255766 -0.062500 0 0 0 0 0 0 2 238248
-0.003444 -0.004975 0.119894 -0.153210 0.042167 0.175252 -0.062500 0 0 0 0 0 0 2 239247
-0.003447 -0.004979 0.119892 -0.201317 -0.015124 0.133316 -0.062500 0 0 0 0 0 0 2 240247
-0.003449 -0.004981 0.119892 -0.227301 -0.046087 0.117279 -0.062500 0 0 0 0 0 0 2 241246
-0.003444 -0.005001 0.119901 -0.311179 0.184663 -0.020780 -0.062500 0 0 0 0 0 0 2 242243
-0.003454 -0.005023 0.119893 -0.132085 0.242560 0.206567 -0.062500 0 0 0 0 0 0 2 243235
-0.003459 -0.005035 0.119890 -0.176815 0.103146 0.159231 -0.062500 0 0 0 0 0 0 2 244250
-0.003462 -0.005040 0.119889 -0.213427 0.015245 0.129950 -0.062500 0 0 0 0 0 0 2 245246
-0.003463 -0.005043 0.119888 -0.233453 -0.031026 0.118438 -0.062500 0 0 0 0 0 0 2 246247
-0.003470 -0.005077 0.119886 -0.155333 0.359164 0.147273 -0.062500 0 0 0 0 0 0 2 247246
-0.003474 -0.005093 0.119885 -0.195595 0.182420 0.129918 -0.062500 0 0 0 0 0 0 2 248245
-0.003476 -0.005102 0.119884 -0.223853 0.056449 0.121005 -0.062500 0 0 0 0 0 0 2 249245
-0.003477 -0.005106 0.119884 -0.238861 -0.010443 0.117581 -0.062500 0 0 0 0 0 0 2 250247
-0.003477 -0.005108 0.119884 -0.251797 -0.047513 0.116347 -0.062500 0 0 0 0 0 0 2 251247
-0.003472 -0.005128 0.119894 -0.326246 0.182454 -0.015983 -0.062500 0 0 0 0 0 0 2 252217
-0.003482 -0.005151 0.119885 -0.142466 0.239512 0.213346 -0.062500 0 0 0 0 0 0 2 253217
-0.003487 -0.005162 0.119882 -0.184685 0.100038 0.166403 -0.062500 0 0 0 0 0 0 2 254228
-0.003489 -0.005168 0.119881 -0.220021 0.012120 0.137238 -0.062500 0 0 0 0 0 0 2 255232
-0.003485 -0.005190 0.119890 -0.310039 0.212932 -0.005933 -0.062500 0 0 0 0 0 0 2 256240
-0.003483 -0.005201 0.119893 -0.293175 0.088151 0.054025 -0.062500 0 0 0 0 0 0 2 257230
-0.003494 -0.005219 0.119883 -0.118842 0.171307 0.251383 -0.062500 0 0 0 0 0 0 2 258239
-0.003499 -0.005228 0.119879 -0.171826 0.064433 0.183233 -0.062500 0 0 0 0 0 0 2 259230
-0.003502 -0.005233 0.119878 -0.213371 -0.005630 0.145656 -0.062500 0 0 0 0 0 0 2 260239
-0.003504 -0.005235 0.119877 -0.235993 -0.042947 0.131129 -0.062500 0 0 0 0 0 0 2 261240
-0.003499 -0.005256 0.119886 -0.318308 0.185169 -0.005559 -0.062500 0 0 0 0 0 0 2 262230
-0.003497 -0.005265 0.119890 -0.297372 0.074158 0.056587 -0.062500 0 0 0 0 0 0 2 263239
-0.003507 -0.005283 0.119879 -0.121029 0.164135 0.254878 -0.062500 0 0 0 0 0 0 2 264230
-0.003513 -0.005292 0.119875 -0.172926 0.060865 0.186926 -0.062500 0 0 0 0 0 0 2 265239
-0.003510 -0.005316 0.119883 -0.284626 0.239950 0.018130 -0.062500 0 0 0 0 0 0 2 266229
-0.003509 -0.005328 0.119886 -0.285494 0.098800 0.067511 -0.062500 0 0 0 0 0 0 2 267240
-0.003521 -0.005346 0.119875 -0.117741 0.174802 0.261339 -0.062500 0 0 0 0 0 0 2 268229
-0.003526 -0.005356 0.119871 -0.173925 0.064597 0.191691 -0.062500 0 0 0 0 0 0 2 269239
-0.003529 -0.005360 0.119870 -0.217087 -0.007161 0.153551 -0.062500 0 0 0 0 0 0 2 270230
-0.003525 -0.005382 0.119879 -0.311274 0.202115 0.007775 -0.062500 0 0 0 0 0 0 2 271238
-0.003523 -0.005392 0.119882 -0.296458 0.081076 0.066244 -0.062500 0 0 0 0 0 0 2 272230
-0.003522 -0.005398 0.119883 -0.281971 -0.000481 0.097598 -0.062500 0 0 0 0 0 0 2 273239
-0.003534 -0.005413 0.119872 -0.115117 0.123304 0.275591 -0.062500 0 0 0 0 0 0 2 274251
-0.003540 -0.005421 0.119868 -0.172433 0.038872 0.199302 -0.062500 0 0 0 0 0 0 2 275242
-0.003538 -0.005444 0.119876 -0.287053 0.227661 0.027879 -0.062500 0 0 0 0 0 0 2 276231
-0.003536 -0.005455 0.119878 -0.284017 0.094343 0.075963 -0.062500 0 0 0 0 0 0 2 277250
-0.003548 -0.005474 0.119867 -0.117156 0.172281 0.269634 -0.062500 0 0 0 0 0 0 2 278231
-0.003554 -0.005483 0.119864 -0.173651 0.063394 0.199664 -0.062500 0 0 0 0 0 0 2 279233
-0.003557 -0.005488 0.119862 -0.216926 -0.007741 0.161388 -0.062500 0 0 0 0 0 0 2 280250
-0.003558 -0.005490 0.119862 -0.240448 -0.045647 0.146599 -0.062500 0 0 0 0 0 0 2 281247
-0.003553 -0.005511 0.119871 -0.323322 0.182679 0.010678 -0.062500 0 0 0 0 0 0 2 282246
-0.003551 -0.005521 0.119874 -0.302586 0.071210 0.072344 -0.062500 0 0 0 0 0 0 2 283245
-0.003550 -0.005526 0.119875 -0.285055 -0.005484 0.104783 -0.062500 0 0 0 0 0 0 2 284246
-0.003561 -0.005541 0.119864 -0.122158 0.116841 0.283498 -0.062500 0 0 0 0 0 0 2 285246
-0.003586 -0.005545 0.119870 0.067167 -0.019726 0.069414 -0.062500 0 0 0 0 0 0 2 286225
-0.003598 -0.005546 0.119872 -0.076028 -0.059162 0.095839 -0.062500 0 0 0 0 0 0 2 287265
-0.003599 -0.005566 0.119882 -0.241677 0.172960 -0.015310 -0.062500 0 0 0 0 0 0 2 288257
-0.003599 -0.005576 0.119885 -0.264349 0.064134 0.055876 -0.062500 0 0 0 0 0 0 2 289257
-0.003612 -0.005593 0.119875 -0.110343 0.154736 0.258236 -0.062500 0 0 0 0 0 0 2 290237
-0.003618 -0.005602 0.119871 -0.192017 0.047302 0.191035 -0.062500 0 0 0 0 0 0 2 291253
-0.003621 -0.005607 0.119870 -0.238327 -0.020327 0.153693 -0.062500 0 0 0 0 0 0 2 292256
-0.003617 -0.005628 0.119878 -0.334173 0.191526 0.008967 -0.062500 0 0 0 0 0 0 2 293266
-0.003615 -0.005639 0.119881 -0.301104 0.076622 0.067113 -0.062500 0 0 0 0 0 0 2 294251
-0.003614 -0.005644 0.119883 -0.286965 -0.004588 0.098285 -0.062500 0 0 0 0 0 0 2 295257
-0.003626 -0.005659 0.119871 -0.139704 0.113415 0.276933 -0.062500 0 0 0 0 0 0 2 296257
-0.003632 -0.005667 0.119867 -0.196914 0.029482 0.200315 -0.062500 0 0 0 0 0 0 2 297254
-0.003629 -0.005690 0.119875 -0.311579 0.219016 0.029497 -0.062500 0 0 0 0 0 0 2 298252
-0.003628 -0.005702 0.119878 -0.308502 0.085454 0.077087 -0.062500 0 0 0 0 0 0 2 299256
-0.003627 -0.005707 0.119879 -0.300115 -0.002748 0.104429 -0.062500 0 0 0 0 0 0 2 300256
-0.003639 -0.005723 0.119867 -0.136799 0.116951 0.281871 -0.062500 0 0 0 0 0 0 2 301254
-0.003645 -0.005731 0.119863 -0.195468 0.031282 0.204699 -0.062500 0 0 0 0 0 0 2 302255
-0.003648 -0.005735 0.119861 -0.239979 -0.028203 0.163735 -0.062500 0 0 0 0 0 0 2 303256
-0.003650 -0.005737 0.119861 -0.264150 -0.060370 0.147994 -0.062500 0 0 0 0 0 0 2 304256
-0.003645 -0.005757 0.119870 -0.352853 0.167511 0.012527 -0.062500 0 0 0 0 0 0 2 305253
-0.003643 -0.005767 0.119873 -0.332257 0.057139 0.073644 -0.062500 0 0 0 0 0 0 2 306254
-0.003653 -0.005785 0.119862 -0.156722 0.146293 0.272833 -0.062500 0 0 0 0 0 0 2 307255
-0.003659 -0.005794 0.119859 -0.208354 0.043991 0.204118 -0.062500 0 0 0 0 0 0 2 308257
-0.003656 -0.005817 0.119867 -0.320100 0.224570 0.036561 -0.062500 0 0 0 0 0 0 2 309252
-0.003655 -0.005829 0.119869 -0.315484 0.086280 0.084918 -0.062500 0 0 0 0 0 0 2 310254
-0.003666 -0.005848 0.119858 -0.148313 0.160895 0.279649 -0.062500 0 0 0 0 0 0 2 311255
-0.003672 -0.005857 0.119855 -0.204120 0.051373 0.209223 -0.062500 0 0 0 0 0 0 2 312253
-0.003675 -0.005862 0.119853 -0.247041 -0.020111 0.170676 -0.062500 0 0 0 0 0 0 2 313246
-0.003677 -0.005864 0.119853 -0.270396 -0.058240 0.155786 -0.062500 0 0 0 0 0 0 2 314254
-0.003684 -0.005897 0.119850 -0.195441 0.335779 0.188293 -0.062500 0 0 0 0 0 0 2 315316
-0.003688 -0.005914 0.119849 -0.235929 0.161212 0.168161 -0.062500 0 0 0 0 0 0 2 316319
-0.003690 -0.005922 0.119848 -0.264214 0.036233 0.157869 -0.062500 0 0 0 0 0 0 2 317287
-0.003691 -0.005927 0.119848 -0.279261 -0.030215 0.153904 -0.062500 0 0 0 0 0 0 2 318315
-0.003710 -0.005925 0.119858 -0.041005 -0.117225 0.014925 -0.062500 0 0 0 0 0 0 2 319327
-0.003726 -0.005955 0.119859 -0.057892 0.297834 0.119485 -0.062500 0 0 0 0 0 0 2 320287
-0.003734 -0.005970 0.119859 -0.171227 0.137516 0.135767 -0.062500 0 0 0 0 0 0 2 321289
-0.003739 -0.005978 0.119859 -0.234777 0.022405 0.139326 -0.062500 0 0 0 0 0 0 2 322286
-0.003741 -0.005982 0.119859 -0.267513 -0.038742 0.140330 -0.062500 0 0 0 0 0 0 2 323293
-0.003742 -0.005984 0.119859 -0.283963 -0.069658 0.140647 -0.062500 0 0 0 0 0 0 2 324288
-0.003737 -0.006004 0.119868 -0.363195 0.163654 0.011717 -0.062500 0 0 0 0 0 0 2 325279
-0.003746 -0.006026 0.119860 -0.182688 0.218425 0.242126 -0.062500 0 0 0 0 0 0 2 326297
-0.003751 -0.006038 0.119857 -0.225295 0.080189 0.193517 -0.062500 0 0 0 0 0 0 2 327313
-0.003754 -0.006044 0.119856 -0.260751 -0.007179 0.163512 -0.062500 0 0 0 0 0 0 2 328312
-0.003755 -0.006047 0.119855 -0.280209 -0.053266 0.151683 -0.062500 0 0 0 0 0 0 2 329296
-0.003762 -0.006080 0.119852 -0.203622 0.336780 0.186382 -0.062500 0 0 0 0 0 0 2 330309
-0.003766 -0.006096 0.119851 -0.242927 0.160330 0.166099 -0.062500 0 0 0 0 0 0 2 331230
-0.003768 -0.006105 0.119851 -0.270618 0.034390 0.155655 -0.062500 0 0 0 0 0 0 2 332237
-0.003769 -0.006109 0.119851 -0.285368 -0.032550 0.151626 -0.062500 0 0 0 0 0 0 2 333228
-0.003769 -0.006111 0.119851 -0.292850 -0.066490 0.150182 -0.062500 0 0 0 0 0 0 2 334237
-0.003781 -0.006125 0.119839 -0.139089 0.080946 0.317614 -0.062500 0 0 0 0 0 0 2 335228
-0.003782 -0.006151 0.119844 -0.273157 0.259299 0.107396 -0.062500 0 0 0 0 0 0 2 336236
-0.003783 -0.006164 0.119845 -0.292957 0.104762 0.127207 -0.062500 0 0 0 0 0 0 2 337228
-0.003795 -0.006183 0.119834 -0.146464 0.167240 0.311521 -0.062500 0 0 0 0 0 0 2 338236
-0.003801 -0.006193 0.119830 -0.209164 0.052806 0.236598 -0.062500 0 0 0 0 0 0 2 339228
-0.003818 -0.006213 0.119848 -0.080664 0.174783 -0.069338 -0.062500 0 0 0 0 0 0 2 340236
-0.003826 -0.006223 0.119854 -0.178792 0.051000 0.044182 -0.062500 0 0 0 0 0 0 2 341228
-0.003830 -0.006228 0.119856 -0.260973 -0.032342 0.105966 -0.062500 0 0 0 0 0 0 2 342236
-0.003844 -0.006242 0.119845 -0.136160 0.093166 0.298112 -0.062500 0 0 0 0 0 0 2 343228
-0.003851 -0.006250 0.119841 -0.213320 0.012243 0.225063 -0.062500 0 0 0 0 0 0 2 344237
-0.003855 -0.006254 0.119839 -0.267002 -0.044818 0.185381 -0.062500 0 0 0 0 0 0 2 345236
-0.003857 -0.006256 0.119839 -0.295773 -0.075816 0.170058 -0.062500 0 0 0 0 0 0 2 346227
-0.003852 -0.006276 0.119848 -0.381586 0.157488 0.036375 -0.062500 0 0 0 0 0 0 2 347236
-0.003862 -0.006299 0.119839 -0.204840 0.210869 0.265131 -0.062500 0 0 0 0 0 0 2 348244
-0.003867 -0.006310 0.119836 -0.248877 0.072654 0.215266 -0.062500 0 0 0 0 0 0 2 349236
-0.003869 -0.006316 0.119835 -0.285035 -0.014719 0.184733 -0.062500 0 0 0 0 0 0 2 350236
-0.003870 -0.006319 0.119834 -0.304861 -0.060847 0.172722 -0.062500 0 0 0 0 0 0 2 351237
-0.003883 -0.006333 0.119822 -0.157879 0.079553 0.336941 -0.062500 0 0 0 0 0 0 2 352242
-0.003884 -0.006360 0.119827 -0.295105 0.255302 0.125748 -0.062500 0 0 0 0 0 0 2 353240
-0.003885 -0.006373 0.119829 -0.316440 0.098959 0.144584 -0.062500 0 0 0 0 0 0 2 354249
-0.003885 -0.006379 0.119829 -0.321849 -0.002659 0.160393 -0.062500 0 0 0 0 0 0 2 355217
-0.003897 -0.006395 0.119817 -0.173386 0.108192 0.335583 -0.062500 0 0 0 0 0 0 2 356244
-0.003903 -0.006403 0.119813 -0.235137 0.019983 0.256140 -0.062500 0 0 0 0 0 0 2 357244
-0.003901 -0.006427 0.119821 -0.352318 0.208682 0.086458 -0.062500 0 0 0 0 0 0 2 358242
-0.003900 -0.006438 0.119824 -0.350359 0.072996 0.132347 -0.062500 0 0 0 0 0 0 2 359245
-0.003899 -0.006444 0.119824 -0.342482 -0.016291 0.158896 -0.062500 0 0 0 0 0 0 2 360242
-0.003911 -0.006459 0.119813 -0.180553 0.101136 0.338154 -0.062500 0 0 0 0 0 0 2 361230
-0.003911 -0.006487 0.119818 -0.309928 0.266130 0.132507 -0.062500 0 0 0 0 0 0 2 362249
-0.003931 -0.006496 0.119829 -0.081104 0.051307 0.015773 -0.062500 0 0 0 0 0 0 2 363268
-0.003940 -0.006500 0.119833 -0.184470 -0.035060 0.098646 -0.062500 0 0 0 0 0 0 2 364262
-0.003957 -0.006515 0.119823 -0.099827 0.089802 0.309150 -0.062500 0 0 0 0 0 0 2 365254
-0.003965 -0.006523 0.119819 -0.198389 0.010248 0.242942 -0.062500 0 0 0 0 0 0 2 366253
-0.003969 -0.006527 0.119818 -0.262855 -0.045945 0.205677 -0.062500 0 0 0 0 0 0 2 367249
-0.003966 -0.006548 0.119826 -0.368207 0.173397 0.063897 -0.062500 0 0 0 0 0 0 2 368249
-0.003976 -0.006571 0.119817 -0.201869 0.218169 0.289701 -0.062500 0 0 0 0 0 0 2 369235
-0.003982 -0.006583 0.119814 -0.250690 0.076345 0.238138 -0.062500 0 0 0 0 0 0 2 370258
-0.003984 -0.006588 0.119813 -0.289220 -0.012873 0.206907 -0.062500 0 0 0 0 0 0 2 371313
-0.003992 -0.006623 0.119809 -0.231414 0.353659 0.236891 -0.062500 0 0 0 0 0 0 2 372312
-0.003996 -0.006641 0.119808 -0.275974 0.165295 0.212121 -0.062500 0 0 0 0 0 0 2 373321
-0.003998 -0.006649 0.119808 -0.306242 0.033254 0.199786 -0.062500 0 0 0 0 0 0 2 374291
-0.003999 -0.006654 0.119808 -0.322324 -0.036809 0.195064 -0.062500 0 0 0 0 0 0 2 375311
-0.003994 -0.006675 0.119817 -0.401742 0.177773 0.066489 -0.062500 0 0 0 0 0 0 2 376313
-0.003992 -0.006686 0.119820 -0.378908 0.056910 0.127463 -0.062500 0 0 0 0 0 0 2 377285
-0.004002 -0.006704 0.119809 -0.203570 0.138680 0.328994 -0.062500 0 0 0 0 0 0 2 378321
-0.004008 -0.006713 0.119805 -0.253833 0.035353 0.259086 -0.062500 0 0 0 0 0 0 2 379310
-0.004005 -0.006737 0.119813 -0.365195 0.217156 0.093795 -0.062500 0 0 0 0 0 0 2 380330
-0.004004 -0.006748 0.119815 -0.360171 0.077358 0.140299 -0.062500 0 0 0 0 0 0 2 381338
-0.004015 -0.006767 0.119804 -0.194162 0.148976 0.336740 -0.062500 0 0 0 0 0 0 2 382338
-0.004021 -0.006776 0.119800 -0.249096 0.040607 0.264929 -0.062500 0 0 0 0 0 0 2 383338
-0.004024 -0.006781 0.119799 -0.291532 -0.030405 0.225614 -0.062500 0 0 0 0 0 0 2 384314
-0.004037 -0.006796 0.119786 -0.158186 0.094402 0.380212 -0.062500 0 0 0 0 0 0 2 385319
-0.004039 -0.006823 0.119791 -0.308467 0.264333 0.166062 -0.062500 0 0 0 0 0 0 2 386310
-0.004058 -0.006832 0.119802 -0.105578 0.044577 0.045472 -0.062500 0 0 0 0 0 0 2 387314
-0.004068 -0.006837 0.119806 -0.212683 -0.041492 0.126676 -0.062500 0 0 0 0 0 0 2 391696
-0.004079 -0.006871 0.119804 -0.201762 0.333239 0.211235 -0.062500 0 0 0 0 0 0 2 392240
-0.004085 -0.006888 0.119804 -0.273991 0.151132 0.205743 -0.062500 0 0 0 0 0 0 2 393398
-0.004100 -0.006909 0.119791 -0.161727 0.185356 0.370344 -0.062500 0 0 0 0 0 0 2 394241
-0.004108 -0.006919 0.119787 -0.245080 0.056376 0.285618 -0.062500 0 0 0 0 0 0 2 395230
-0.004111 -0.006925 0.119786 -0.302032 -0.025416 0.241556 -0.062500 0 0 0 0 0 0 2 396237
-0.004125 -0.006940 0.119773 -0.176317 0.093448 0.394931 -0.062500 0 0 0 0 0 0 2 397245
-0.004132 -0.006948 0.119768 -0.252354 0.010210 0.306383 -0.062500 0 0 0 0 0 0 2 398226
-0.004131 -0.006972 0.119776 -0.376977 0.202153 0.135055 -0.062500 0 0 0 0 0 0 2 399247
-0.004130 -0.006983 0.119778 -0.378675 0.066785 0.178787 -0.062500 0 0 0 0 0 0 2 400212
-0.004129 -0.006989 0.119779 -0.372615 -0.022412 0.204475 -0.062500 0 0 0 0 0 0 2 401243
-0.004141 -0.007004 0.119768 -0.212504 0.093751 0.384983 -0.062500 0 0 0 0 0 0 2 402236
-0.004141 -0.007031 0.119772 -0.348410 0.260869 0.180321 -0.062500 0 0 0 0 0 0 2 403227
-0.004141 -0.007045 0.119774 -0.365633 0.098788 0.199350 -0.062500 0 0 0 0 0 0 2 404235
-0.004154 -0.007064 0.119762 -0.212894 0.156410 0.385650 -0.062500 0 0 0 0 0 0 2 405233
-0.004160 -0.007074 0.119758 -0.274175 0.041530 0.309466 -0.062500 0 0 0 0 0 0 2 406236
-0.004163 -0.007079 0.119757 -0.319829 -0.032888 0.268503 -0.062500 0 0 0 0 0 0 2 407238
-0.004165 -0.007082 0.119756 -0.344625 -0.072718 0.252680 -0.062500 0 0 0 0 0 0 2 408225
-0.004172 -0.007115 0.119753 -0.272835 0.319731 0.292196 -0.062500 0 0 0 0 0 0 2 409233
-0.004176 -0.007131 0.119752 -0.312597 0.145275 0.268423 -0.062500 0 0 0 0 0 0 2 410225
-0.004177 -0.007140 0.119751 -0.340397 0.020193 0.256213 -0.062500 0 0 0 0 0 0 2 411215
-0.004204 -0.007172 0.119758 -0.024456 0.314008 0.160450 -0.062500 0 0 0 0 0 0 2 412212
-0.004217 -0.007187 0.119760 -0.165468 0.133730 0.203080 -0.062500 0 0 0 0 0 0 2 413211
-0.004223 -0.007195 0.119761 -0.265119 0.012338 0.225523 -0.062500 0 0 0 0 0 0 2 414228
-0.004227 -0.007199 0.119761 -0.317619 -0.050971 0.234114 -0.062500 0 0 0 0 0 0 2 415227
-0.004235 -0.007233 0.119758 -0.259737 0.330205 0.283138 -0.062500 0 0 0 0 0 0 2 416240
-0.004239 -0.007250 0.119757 -0.312347 0.150339 0.262136 -0.062500 0 0 0 0 0 0 2 417226
-0.004241 -0.007258 0.119756 -0.343397 0.022672 0.250825 -0.062500 0 0 0 0 0 0 2 418233
-0.004248 -0.007294 0.119753 -0.275639 0.367680 0.292719 -0.062500 0 0 0 0 0 0 2 419225
-0.004252 -0.007312 0.119752 -0.317133 0.169277 0.268882 -0.062500 0 0 0 0 0 0 2 420236
-0.004254 -0.007321 0.119751 -0.345762 0.032186 0.256536 -0.062500 0 0 0 0 0 0 2 421229
-0.004267 -0.007338 0.119739 -0.224430 0.115156 0.423129 -0.062500 0 0 0 0 0 0 2 422231
-0.004268 -0.007367 0.119743 -0.363808 0.269535 0.213822 -0.062500 0 0 0 0 0 0 2 423233
-0.004269 -0.007381 0.119745 -0.385937 0.100250 0.230158 -0.062500 0 0 0 0 0 0 2 424241
-0.004281 -0.007400 0.119733 -0.236176 0.153356 0.416327 -0.062500 0 0 0 0 0 0 2 425242
-0.004282 -0.007429 0.119738 -0.369945 0.288643 0.214933 -0.062500 0 0 0 0 0 0 2 426243
-0.004282 -0.007444 0.119740 -0.389069 0.109710 0.233942 -0.062500 0 0 0 0 0 0 2 427244
-0.004294 -0.007463 0.119728 -0.243897 0.157477 0.421183 -0.062500 0 0 0 0 0 0 2 428240
-0.004300 -0.007474 0.119724 -0.305320 0.039026 0.344506 -0.062500 0 0 0 0 0 0 2 429239
-0.004317 -0.007494 0.119741 -0.176191 0.162129 0.042671 -0.062500 0 0 0 0 0 0 2 430242
-0.004337 -0.007516 0.119735 -0.118910 0.195779 0.324761 -0.062500 0 0 0 0 0 0 2 431242
-0.004347 -0.007527 0.119733 -0.242221 0.057362 0.302037 -0.062500 0 0 0 0 0 0 2 432211
-0.004346 -0.007553 0.119741 -0.391336 0.222903 0.157735 -0.062500 0 0 0 0 0 0 2 433241
-0.004358 -0.007577 0.119731 -0.249696 0.234550 0.381467 -0.062500 0 0 0 0 0 0 2 434241
-0.004364 -0.007590 0.119728 -0.309361 0.078803 0.326691 -0.062500 0 0 0 0 0 0 2 435244
-0.004362 -0.007616 0.119736 -0.424903 0.234398 0.170182 -0.062500 0 0 0 0 0 0 2 436228
-0.004372 -0.007641 0.119726 -0.266491 0.240355 0.389489 -0.062500 0 0 0 0 0 0 2 437240
-0.004378 -0.007653 0.119723 -0.317722 0.081811 0.333009 -0.062500 0 0 0 0 0 0 2 438241
-0.004380 -0.007660 0.119721 -0.363221 -0.017229 0.299708 -0.062500 0 0 0 0 0 0 2 439242
-0.004388 -0.007695 0.119717 -0.301480 0.343878 0.335322 -0.062500 0 0 0 0 0 0 2 440239
-0.004392 -0.007713 0.119716 -0.345416 0.153809 0.307196 -0.062500 0 0 0 0 0 0 2 441242
-0.004394 -0.007721 0.119716 -0.375280 0.020756 0.293111 -0.062500 0 0 0 0 0 0 2 442211
-0.004401 -0.007758 0.119712 -0.307867 0.362720 0.336757 -0.062500 0 0 0 0 0 0 2 443242
-0.004405 -0.007776 0.119711 -0.348687 0.163139 0.311252 -0.062500 0 0 0 0 0 0 2 444240
-0.004407 -0.007785 0.119710 -0.376940 0.025386 0.298057 -0.062500 0 0 0 0 0 0 2 445233
-0.004403 -0.007809 0.119719 -0.463709 0.204637 0.169812 -0.062500 0 0 0 0 0 0 2 446246
-0.004431 -0.007829 0.119719 -0.042922 0.171643 0.264028 -0.062500 0 0 0 0 0 0 2 447226
-0.004445 -0.007839 0.119719 -0.186000 0.037675 0.277135 -0.062500 0 0 0 0 0 0 2 448234
-0.004464 -0.007856 0.119707 -0.138027 0.119326 0.452401 -0.062500 0 0 0 0 0 0 2 449242
-0.004468 -0.007885 0.119712 -0.351041 0.264261 0.246633 -0.062500 0 0 0 0 0 0 2 450239
-0.004470 -0.007899 0.119713 -0.397777 0.092962 0.262489 -0.062500 0 0 0 0 0 0 2 451230
-0.004483 -0.007918 0.119701 -0.261149 0.143707 0.449760 -0.062500 0 0 0 0 0 0 2 452242
-0.004484 -0.007948 0.119706 -0.400870 0.280327 0.249377 -0.062500 0 0 0 0 0 0 2 453247
-0.004497 -0.007974 0.119695 -0.268146 0.260880 0.440119 -0.062500 0 0 0 0 0 0 2 454213
-0.004503 -0.007988 0.119691 -0.333366 0.088374 0.371524 -0.062500 0 0 0 0 0 0 2 455244
-0.004501 -0.008015 0.119699 -0.452155 0.235773 0.211199 -0.062500 0 0 0 0 0 0 2 456212
-0.004511 -0.008040 0.119689 -0.295926 0.235629 0.429001 -0.062500 0 0 0 0 0 0 2 457241
-0.004517 -0.008053 0.119686 -0.347625 0.075105 0.371107 -0.062500 0 0 0 0 0 0 2 458240
-0.004533 -0.008075 0.119703 -0.212839 0.177164 0.078957 -0.062500 0 0 0 0 0 0 2 459242
-0.004553 -0.008098 0.119696 -0.158821 0.194253 0.363914 -0.062500 0 0 0 0 0 0 2 460241
-0.004563 -0.008109 0.119694 -0.280098 0.050735 0.340917 -0.062500 0 0 0 0 0 0 2 461230
-0.004562 -0.008135 0.119702 -0.428392 0.214901 0.198263 -0.062500 0 0 0 0 0 0 2 462237
-0.004562 -0.008147 0.119705 -0.441373 0.063681 0.248853 -0.062500 0 0 0 0 0 0 2 463229
-0.004574 -0.008165 0.119693 -0.286439 0.126254 0.450299 -0.062500 0 0 0 0 0 0 2 464238
-0.004574 -0.008194 0.119698 -0.416429 0.270535 0.255363 -0.062500 0 0 0 0 0 0 2 465242
-0.004593 -0.008205 0.119710 -0.186599 0.042735 0.138376 -0.062500 0 0 0 0 0 0 2 466239
-0.004614 -0.008222 0.119701 -0.135814 0.107280 0.393098 -0.062500 0 0 0 0 0 0 2 467242
-0.004620 -0.008250 0.119707 -0.339363 0.259132 0.228204 -0.062500 0 0 0 0 0 0 2 468216
-0.004622 -0.008264 0.119709 -0.394779 0.088237 0.258537 -0.062500 0 0 0 0 0 0 2 469235
-0.004630 -0.008303 0.119706 -0.340063 0.388397 0.330312 -0.062500 0 0 0 0 0 0 2 470209
-0.004634 -0.008322 0.119705 -0.382693 0.168838 0.312974 -0.062500 0 0 0 0 0 0 2 471241
-0.004647 -0.008344 0.119692 -0.257516 0.180213 0.476510 -0.062500 0 0 0 0 0 0 2 472240
-0.004649 -0.008375 0.119696 -0.404122 0.297039 0.266997 -0.062500 0 0 0 0 0 0 2 473239
-0.004669 -0.008386 0.119707 -0.182813 0.054602 0.144294 -0.062500 0 0 0 0 0 0 2 474227
-0.004690 -0.008404 0.119699 -0.155983 0.105864 0.397246 -0.062500 0 0 0 0 0 0 2 475234
-0.004695 -0.008432 0.119704 -0.361730 0.254477 0.231969 -0.062500 0 0 0 0 0 0 2 476224
-0.004698 -0.008446 0.119706 -0.418157 0.081560 0.261561 -0.062500 0 0 0 0 0 0 2 477231
-0.004706 -0.008485 0.119703 -0.359169 0.384203 0.334137 -0.062500 0 0 0 0 0 0 2 478675
-0.004709 -0.008505 0.119702 -0.401878 0.164228 0.316178 -0.062500 0 0 0 0 0 0 2 479310
-0.004711 -0.008514 0.119702 -0.435829 0.012066 0.305339 -0.062500 0 0 0 0 0 0 2 480307
-0.004738 -0.008547 0.119707 -0.122572 0.294626 0.219310 -0.062500 0 0 0 0 0 0 2 481289
-0.004751 -0.008563 0.119709 -0.262954 0.108365 0.257402 -0.062500 0 0 0 0 0 0 2 482306
-0.004757 -0.008571 0.119710 -0.362111 -0.015983 0.277525 -0.062500 0 0 0 0 0 0 2 483289
-0.004767 -0.008607 0.119706 -0.332762 0.331581 0.339430 -0.062500 0 0 0 0 0 0 2 484303
-0.004771 -0.008625 0.119705 -0.390994 0.135855 0.316258 -0.062500 0 0 0 0 0 0 2 485323
-0.004768 -0.008653 0.119713 -0.499909 0.253981 0.183021 -0.062500 0 0 0 0 0 0 2 486315
-0.004778 -0.008680 0.119704 -0.338485 0.235074 0.411150 -0.062500 0 0 0 0 0 0 2 487235
-0.004797 -0.008709 0.119718 -0.211572 0.269459 0.099975 -0.062500 0 0 0 0 0 0 2 488225
-0.004818 -0.008735 0.119711 -0.174273 0.231172 0.365178 -0.062500 0 0 0 0 0 0 2 489231
-0.004829 -0.008748 0.119709 -0.304671 0.060820 0.332559 -0.062500 0 0 0 0 0 0 2 490223
-0.004828 -0.008774 0.119716 -0.458023 0.212450 0.188279 -0.062500 0 0 0 0 0 0 2 491231
-0.004840 -0.008799 0.119706 -0.319945 0.211437 0.411650 -0.062500 0 0 0 0 0 0 2 492223
-0.004840 -0.008832 0.119712 -0.451666 0.306964 0.234204 -0.062500 0 0 0 0 0 0 2 493231
-0.004859 -0.008844 0.119723 -0.221242 0.052199 0.122789 -0.062500 0 0 0 0 0 0 2 494222
-0.004881 -0.008862 0.119715 -0.171306 0.101084 0.380470 -0.062500 0 0 0 0 0 0 2 495227
-0.004886 -0.008890 0.119720 -0.374601 0.248358 0.217484 -0.062500 0 0 0 0 0 0 2 496231
-0.004888 -0.008905 0.119722 -0.429587 0.073820 0.246417 -0.062500 0 0 0 0 0 0 2 497222
-0.004896 -0.008943 0.119719 -0.394617 0.364484 0.321387 -0.062500 0 0 0 0 0 0 2 498238
-0.004899 -0.008963 0.119717 -0.436533 0.144308 0.302000 -0.062500 0 0 0 0 0 0 2 499228
-0.004927 -0.009000 0.119723 -0.137008 0.356934 0.211819 -0.062500 0 0 0 0 0 0 2 500232
-0.004940 -0.009019 0.119724 -0.284466 0.131954 0.245366 -0.062500 0 0 0 0 0 0 2 501221
-0.004947 -0.009028 0.119725 -0.387230 -0.012168 0.263580 -0.062500 0 0 0 0 0 0 2 502233
-0.004956 -0.009064 0.119721 -0.360561 0.325276 0.327515 -0.062500 0 0 0 0 0 0 2 503238
-0.004961 -0.009083 0.119720 -0.419287 0.124763 0.302813 -0.062500 0 0 0 0 0 0 2 504235
-0.004958 -0.009112 0.119728 -0.528667 0.241372 0.170317 -0.062500 0 0 0 0 0 0 2 505241
-0.004968 -0.009138 0.119718 -0.367941 0.219588 0.398528 -0.062500 0 0 0 0 0 0 2 506239
-0.004987 -0.009167 0.119733 -0.244902 0.247267 0.088342 -0.062500 0 0 0 0 0 0 2 507240
-0.004996 -0.009181 0.119738 -0.356184 0.055055 0.176823 -0.062500 0 0 0 0 0 0 2 508230
-0.005006 -0.009219 0.119736 -0.347045 0.354333 0.285680 -0.062500 0 0 0 0 0 0 2 509208
-0.005012 -0.009239 0.119735 -0.414959 0.134725 0.278056 -0.062500 0 0 0 0 0 0 2 510237
-0.005026 -0.009261 0.119722 -0.303659 0.144287 0.447104 -0.062500 0 0 0 0 0 0 2 511228
-0.005028 -0.009292 0.119726 -0.456312 0.264699 0.240743 -0.062500 0 0 0 0 0 0 2 512228
-0.005048 -0.009303 0.119737 -0.237050 0.022461 0.116943 -0.062500 0 0 0 0 0 0 2 513220
-0.005064 -0.009340 0.119737 -0.266373 0.331162 0.252644 -0.062500 0 0 0 0 0 0 2 514216
-0.005072 -0.009359 0.119736 -0.372909 0.121528 0.264060 -0.062500 0 0 0 0 0 0 2 515218
-0.005082 -0.009399 0.119732 -0.359499 0.383885 0.323150 -0.062500 0 0 0 0 0 0 2 516231
-0.005087 -0.009420 0.119731 -0.422878 0.146648 0.294704 -0.062500 0 0 0 0 0 0 2 517228
-0.005103 -0.009446 0.119748 -0.287448 0.193880 0.027086 -0.062500 0 0 0 0 0 0 2 518228
-0.005123 -0.009471 0.119742 -0.248608 0.173315 0.319816 -0.062500 0 0 0 0 0 0 2 519229
-0.005132 -0.009483 0.119739 -0.368104 0.015656 0.296663 -0.062500 0 0 0 0 0 0 2 520227
-0.005144 -0.009521 0.119734 -0.363755 0.331981 0.335311 -0.062500 0 0 0 0 0 0 2 521227
-0.005149 -0.009540 0.119732 -0.434433 0.118941 0.298080 -0.062500 0 0 0 0 0 0 2 522227
-0.005146 -0.009570 0.119740 -0.550295 0.229593 0.162281 -0.062500 0 0 0 0 0 0 2 523228
-0.005176 -0.009592 0.119740 -0.149998 0.142628 0.254567 -0.062500 0 0 0 0 0 0 2 524228
-0.005190 -0.009603 0.119740 -0.299647 -0.011153 0.261360 -0.062500 0 0 0 0 0 0 2 525227
-0.005192 -0.009629 0.119748 -0.482358 0.156367 0.143866 -0.062500 0 0 0 0 0 0 2 526227
-0.005204 -0.009653 0.119738 -0.361425 0.160716 0.377446 -0.062500 0 0 0 0 0 0 2 527229
-0.005205 -0.009685 0.119743 -0.500893 0.263422 0.204703 -0.062500 0 0 0 0 0 0 2 528231
-0.005217 -0.009713 0.119732 -0.368828 0.217820 0.405079 -0.062500 0 0 0 0 0 0 2 529227
-0.005237 -0.009743 0.119746 -0.256621 0.241960 0.084919 -0.062500 0 0 0 0 0 0 2 530227
-0.005258 -0.009770 0.119739 -0.223848 0.197585 0.345070 -0.062500 0 0 0 0 0 0 2 531228
-0.005269 -0.009783 0.119736 -0.357368 0.024311 0.308382 -0.062500 0 0 0 0 0 0 2 532227
-0.005269 -0.009810 0.119743 -0.516863 0.166846 0.165767 -0.062500 0 0 0 0 0 0 2 533226
-0.005280 -0.009835 0.119733 -0.380957 0.161324 0.389349 -0.062500 0 0 0 0 0 0 2 534228
-0.005300 -0.009864 0.119747 -0.265027 0.208487 0.078998 -0.062500 0 0 0 0 0 0 2 535227
-0.005309 -0.009877 0.119752 -0.382177 0.020032 0.164339 -0.062500 0 0 0 0 0 0 2 536209
-0.005320 -0.009916 0.119750 -0.396863 0.317315 0.276069 -0.062500 0 0 0 0 0 0 2 537209
-0.005325 -0.009935 0.119749 -0.465546 0.099083 0.266102 -0.062500 0 0 0 0 0 0 2 538230
-0.005340 -0.009957 0.119736 -0.355618 0.107597 0.435799 -0.062500 0 0 0 0 0 0 2 539221
-0.005341 -0.009988 0.119739 -0.508253 0.230755 0.230581 -0.062500 0 0 0 0 0 0 2 540229
-0.005373 -0.010011 0.119737 -0.140415 0.133306 0.284104 -0.062500 0 0 0 0 0 0 2 541230
-0.005383 -0.010043 0.119745 -0.380887 0.230049 0.158485 -0.062500 0 0 0 0 0 0 2 542225
-0.005388 -0.010058 0.119748 -0.472860 0.031234 0.207684 -0.062500 0 0 0 0 0 0 2 543210
-0.005402 -0.010078 0.119736 -0.363481 0.064429 0.413154 -0.062500 0 0 0 0 0 0 2 544217
-0.005404 -0.010108 0.119740 -0.514627 0.203239 0.222241 -0.062500 0 0 0 0 0 0 2 545224
-0.005416 -0.010134 0.119729 -0.389809 0.175143 0.415001 -0.062500 0 0 0 0 0 0 2 546224
-0.005417 -0.010168 0.119733 -0.528457 0.260926 0.226897 -0.062500 0 0 0 0 0 0 2 547226
-0.005436 -0.010181 0.119744 -0.300411 -0.001532 0.108456 -0.062500 0 0 0 0 0 0 2 548223
-0.005452 -0.010218 0.119743 -0.330821 0.283449 0.250164 -0.062500 0 0 0 0 0 0 2 549224
-0.005460 -0.010237 0.119743 -0.434447 0.069093 0.259422 -0.062500 0 0 0 0 0 0 2 550223
-0.005475 -0.010258 0.119730 -0.344076 0.079933 0.437623 -0.062500 0 0 0 0 0 0 2 551217
-0.005477 -0.010289 0.119734 -0.506250 0.206064 0.235939 -0.062500 0 0 0 0 0 0 2 552225
-0.005479 -0.010305 0.119735 -0.538570 0.015874 0.245291 -0.062500 0 0 0 0 0 0 2 553215
-0.005485 -0.010344 0.119731 -0.471229 0.308200 0.321145 -0.062500 0 0 0 0 0 0 2 554223
-0.005488 -0.010364 0.119729 -0.506192 0.084223 0.295224 -0.062500 0 0 0 0 0 0 2 555215
-0.005496 -0.010405 0.119724 -0.453072 0.345475 0.345398 -0.062500 0 0 0 0 0 0 2 556223
-0.005519 -0.010422 0.119732 -0.248819 0.052981 0.174999 -0.062500 0 0 0 0 0 0 2 557215
-0.005531 -0.010431 0.119735 -0.382256 -0.105366 0.220499 -0.062500 0 0 0 0 0 0 2 558225
-0.005542 -0.010466 0.119731 -0.411905 0.234634 0.312506 -0.062500 0 0 0 0 0 0 2 559221
-0.005548 -0.010484 0.119730 -0.487718 0.038808 0.291951 -0.062500 0 0 0 0 0 0 2 560230
-0.005563 -0.010505 0.119716 -0.382302 0.056927 0.458946 -0.062500 0 0 0 0 0 0 2 561220
-0.005564 -0.010536 0.119720 -0.536755 0.187382 0.253567 -0.062500 0 0 0 0 0 0 2 562221
-0.005571 -0.010583 0.119716 -0.487511 0.410117 0.326613 -0.062500 0 0 0 0 0 0 2 563229
-0.005575 -0.010607 0.119715 -0.526412 0.129289 0.305821 -0.062500 0 0 0 0 0 0 2 564220
-0.005590 -0.010634 0.119732 -0.377898 0.155733 0.046192 -0.062500 0 0 0 0 0 0 2 565229
-0.005609 -0.010659 0.119725 -0.317340 0.107572 0.340040 -0.062500 0 0 0 0 0 0 2 566219
-0.005618 -0.010672 0.119723 -0.432505 -0.054961 0.314889 -0.062500 0 0 0 0 0 0 2 567229
-0.005629 -0.010710 0.119717 -0.428309 0.258362 0.359512 -0.062500 0 0 0 0 0 0 2 568220
-0.005635 -0.010730 0.119715 -0.496764 0.044765 0.318576 -0.062500 0 0 0 0 0 0 2 569242
-0.005643 -0.010771 0.119710 -0.461529 0.310408 0.365168 -0.062500 0 0 0 0 0 0 2 570235
-0.005648 -0.010792 0.119708 -0.513491 0.070969 0.325388 -0.062500 0 0 0 0 0 0 2 571223
-0.005656 -0.010834 0.119702 -0.470030 0.323470 0.372741 -0.062500 0 0 0 0 0 0 2 572228
-0.005679 -0.010851 0.119710 -0.271867 0.011096 0.199588 -0.062500 0 0 0 0 0 0 2 573236
-0.005685 -0.010880 0.119721 -0.478014 0.122449 0.130565 -0.062500 0 0 0 0 0 0 2 574229
-0.005699 -0.010905 0.119712 -0.388763 0.097128 0.391589 -0.062500 0 0 0 0 0 0 2 575243
-0.005701 -0.010938 0.119716 -0.544332 0.192194 0.231481 -0.062500 0 0 0 0 0 0 2 576208
-0.005713 -0.010966 0.119705 -0.421493 0.137672 0.435375 -0.062500 0 0 0 0 0 0 2 577207
-0.005720 -0.010981 0.119701 -0.486798 -0.044171 0.365056 -0.062500 0 0 0 0 0 0 2 578217
-0.005729 -0.011020 0.119695 -0.456935 0.256836 0.394007 -0.062500 0 0 0 0 0 0 2 579235
-0.005734 -0.011039 0.119693 -0.511993 0.036577 0.345881 -0.062500 0 0 0 0 0 0 2 580237
-0.005761 -0.011077 0.119696 -0.244472 0.229503 0.258288 -0.062500 0 0 0 0 0 0 2 581234
-0.005775 -0.011096 0.119698 -0.394188 0.003325 0.280489 -0.062500 0 0 0 0 0 0 2 582236
-0.005787 -0.011137 0.119693 -0.421468 0.269495 0.362685 -0.062500 0 0 0 0 0 0 2 583226
-0.005794 -0.011157 0.119692 -0.505583 0.032514 0.334971 -0.062500 0 0 0 0 0 0 2 584242
-0.005803 -0.011199 0.119686 -0.478915 0.286532 0.388701 -0.062500 0 0 0 0 0 0 2 585238
-0.005807 -0.011221 0.119684 -0.534253 0.041870 0.349423 -0.062500 0 0 0 0 0 0 2 586238
-0.005816 -0.011263 0.119678 -0.493276 0.291465 0.399216 -0.062500 0 0 0 0 0 0 2 587237
-0.005820 -0.011284 0.119676 -0.543579 0.028199 0.358230 -0.062500 0 0 0 0 0 0 2 588235
-0.005816 -0.011315 0.119683 -0.648884 0.124561 0.226099 -0.062500 0 0 0 0 0 0 2 589227
-0.005826 -0.011342 0.119673 -0.488354 0.082571 0.453144 -0.062500 0 0 0 0 0 0 2 590236
-0.005844 -0.011372 0.119687 -0.358142 0.119197 0.147486 -0.062500 0 0 0 0 0 0 2 591237
-0.005865 -0.011398 0.119679 -0.318165 0.072854 0.409941 -0.062500 0 0 0 0 0 0 2 592236
-0.005869 -0.011431 0.119684 -0.519264 0.162667 0.259779 -0.062500 0 0 0 0 0 0 2 593236
-0.005883 -0.011459 0.119673 -0.421559 0.104052 0.467583 -0.062500 0 0 0 0 0 0 2 594235
-0.005885 -0.011494 0.119676 -0.575100 0.165207 0.286938 -0.062500 0 0 0 0 0 0 2 595237
-0.005897 -0.011522 0.119665 -0.450733 0.098150 0.482676 -0.062500 0 0 0 0 0 0 2 596236
-0.005916 -0.011553 0.119678 -0.340152 0.120552 0.164862 -0.062500 0 0 0 0 0 0 2 597230
-0.005937 -0.011580 0.119670 -0.310579 0.065455 0.422486 -0.062500 0 0 0 0 0 0 2 598207
-0.005942 -0.011613 0.119675 -0.516804 0.151518 0.270835 -0.062500 0 0 0 0 0 0 2 599224
-0.005956 -0.011642 0.119663 -0.421850 0.090161 0.477915 -0.062500 0 0 0 0 0 0 2 600235
-0.005958 -0.011676 0.119667 -0.593337 0.163703 0.297280 -0.062500 0 0 0 0 0 0 2 601235
-0.005959 -0.011693 0.119669 -0.618963 -0.055460 0.310290 -0.062500 0 0 0 0 0 0 2 602233
-0.005984 -0.011730 0.119673 -0.305313 0.155793 0.262451 -0.062500 0 0 0 0 0 0 2 603236
-0.005996 -0.011748 0.119675 -0.438568 -0.059876 0.296577 -0.062500 0 0 0 0 0 0 2 604234
-0.006008 -0.011788 0.119670 -0.458473 0.211830 0.386647 -0.062500 0 0 0 0 0 0 2 605236
-0.006009 -0.011828 0.119677 -0.611517 0.238488 0.248957 -0.062500 0 0 0 0 0 0 2 606236
-0.006009 -0.011848 0.119679 -0.630779 -0.025141 0.285271 -0.062500 0 0 0 0 0 0 2 607237
-0.006034 -0.011886 0.119684 -0.310390 0.178308 0.247550 -0.062500 0 0 0 0 0 0 2 608235
-0.006046 -0.011905 0.119686 -0.441225 -0.048817 0.284515 -0.062500 0 0 0 0 0 0 2 609240
-0.006046 -0.011934 0.119694 -0.612768 0.052809 0.193333 -0.062500 0 0 0 0 0 0 2 610231
-0.006058 -0.011960 0.119684 -0.485476 0.019958 0.435655 -0.062500 0 0 0 0 0 0 2 611237
-0.006058 -0.011993 0.119688 -0.619540 0.114932 0.269619 -0.062500 0 0 0 0 0 0 2 612253
-0.006077 -0.012006 0.119699 -0.387021 -0.144735 0.154364 -0.062500 0 0 0 0 0 0 2 613241
-0.006092 -0.012043 0.119698 -0.416047 0.151204 0.305758 -0.062500 0 0 0 0 0 0 2 614245
-0.006100 -0.012062 0.119697 -0.517059 -0.061703 0.309905 -0.062500 0 0 0 0 0 0 2 615248
-0.006110 -0.012103 0.119692 -0.501828 0.205892 0.380947 -0.062500 0 0 0 0 0 0 2 616245
-0.006109 -0.012144 0.119697 -0.640015 0.217489 0.235079 -0.062500 0 0 0 0 0 0 2 617228
-0.006127 -0.012160 0.119709 -0.400665 -0.098349 0.134778 -0.062500 0 0 0 0 0 0 2 618243
-0.006131 -0.012188 0.119721 -0.574426 0.018006 0.109326 -0.062500 0 0 0 0 0 0 2 619246
-0.006138 -0.012233 0.119720 -0.542189 0.253384 0.278147 -0.062500 0 0 0 0 0 0 2 620244
-0.006141 -0.012255 0.119719 -0.585563 -0.014250 0.286153 -0.062500 0 0 0 0 0 0 2 621245
-0.006157 -0.012283 0.119736 -0.439078 0.024141 0.043217 -0.062500 0 0 0 0 0 0 2 622236
-0.006175 -0.012307 0.119729 -0.396376 -0.016665 0.340251 -0.062500 0 0 0 0 0 0 2 623300
-0.006179 -0.012340 0.119734 -0.584941 0.085719 0.205453 -0.062500 0 0 0 0 0 0 2 624288
-0.006181 -0.012356 0.119736 -0.634699 -0.130933 0.233798 -0.062500 0 0 0 0 0 0 2 625299
-0.006207 -0.012392 0.119741 -0.328549 0.103788 0.195761 -0.062500 0 0 0 0 0 0 2 626283
-0.006219 -0.012409 0.119742 -0.465970 -0.107731 0.229707 -0.062500 0 0 0 0 0 0 2 627301
-0.006231 -0.012450 0.119738 -0.489156 0.166051 0.323243 -0.062500 0 0 0 0 0 0 2 628284
-0.006237 -0.012470 0.119736 -0.568614 -0.065826 0.293377 -0.062500 0 0 0 0 0 0 2 629306
-0.006235 -0.012500 0.119743 -0.690293 0.040835 0.168831 -0.062500 0 0 0 0 0 0 2 630297
-0.006264 -0.012523 0.119742 -0.289861 -0.050633 0.265435 -0.062500 0 0 0 0 0 0 2 631227
-0.006273 -0.012554 0.119749 -0.519303 0.045665 0.158334 -0.062500 0 0 0 0 0 0 2 632228
-0.006277 -0.012570 0.119751 -0.600697 -0.152267 0.205788 -0.062500 0 0 0 0 0 0 2 633218
-0.006285 -0.012609 0.119747 -0.563754 0.136971 0.309034 -0.062500 0 0 0 0 0 0 2 634225
-0.006283 -0.012649 0.119753 -0.684067 0.175849 0.175517 -0.062500 0 0 0 0 0 0 2 635228
-0.006301 -0.012665 0.119764 -0.437100 -0.132876 0.078332 -0.062500 0 0 0 0 0 0 2 636218
-0.006316 -0.012704 0.119763 -0.459570 0.136602 0.240025 -0.062500 0 0 0 0 0 0 2 637226
-0.006323 -0.012723 0.119762 -0.555846 -0.088909 0.244902 -0.062500 0 0 0 0 0 0 2 638217
-0.006332 -0.012765 0.119756 -0.539393 0.172277 0.319712 -0.062500 0 0 0 0 0 0 2 639226
-0.006356 -0.012782 0.119764 -0.355024 -0.125383 0.148789 -0.062500 0 0 0 0 0 0 2 640217
-0.006362 -0.012810 0.119774 -0.567563 -0.008270 0.084484 -0.062500 0 0 0 0 0 0 2 641226
-0.006376 -0.012835 0.119764 -0.482755 -0.038812 0.345570 -0.062500 0 0 0 0 0 0 2 642216
-0.006397 -0.012865 0.119778 -0.406831 0.005812 0.057108 -0.062500 0 0 0 0 0 0 2 643226
-0.006418 -0.012890 0.119770 -0.387343 -0.039872 0.322688 -0.062500 0 0 0 0 0 0 2 644217
-0.006424 -0.012923 0.119774 -0.597839 0.057437 0.176177 -0.062500 0 0 0 0 0 0 2 645212
-0.006437 -0.012951 0.119763 -0.505601 -0.003804 0.383605 -0.062500 0 0 0 0 0 0 2 646228
-0.006458 -0.012982 0.119775 -0.416994 0.021032 0.073705 -0.062500 0 0 0 0 0 0 2 647225
-0.006474 -0.013028 0.119774 -0.471093 0.226342 0.225525 -0.062500 0 0 0 0 0 0 2 648233
-0.006481 -0.013052 0.119774 -0.577848 -0.053835 0.231896 -0.062500 0 0 0 0 0 0 2 649227
-0.006480 -0.013083 0.119781 -0.714262 0.029832 0.123843 -0.062500 0 0 0 0 0 0 2 650225
-0.006509 -0.013107 0.119780 -0.321054 -0.074927 0.226674 -0.062500 0 0 0 0 0 0 2 651238
-0.006518 -0.013138 0.119787 -0.547886 0.027556 0.122145 -0.062500 0 0 0 0 0 0 2 652262
-0.006534 -0.013165 0.119776 -0.483212 -0.025773 0.354507 -0.062500 0 0 0 0 0 0 2 653237
-0.006536 -0.013199 0.119780 -0.659500 0.056159 0.186534 -0.062500 0 0 0 0 0 0 2 654232
-0.006567 -0.013224 0.119777 -0.295424 -0.061336 0.253592 -0.062500 0 0 0 0 0 0 2 655235
-0.006578 -0.013257 0.119784 -0.538692 0.032284 0.134730 -0.062500 0 0 0 0 0 0 2 656222
-0.006594 -0.013284 0.119773 -0.482745 -0.026829 0.361661 -0.062500 0 0 0 0 0 0 2 657234
-0.006615 -0.013314 0.119786 -0.421713 0.001801 0.060714 -0.062500 0 0 0 0 0 0 2 658204
-0.006637 -0.013340 0.119777 -0.411110 -0.054392 0.320587 -0.062500 0 0 0 0 0 0 2 659235
-0.006643 -0.013374 0.119781 -0.625735 0.039465 0.172676 -0.062500 0 0 0 0 0 0 2 660232
-0.006657 -0.013402 0.119769 -0.536006 -0.025525 0.379173 -0.062500 0 0 0 0 0 0 2 661241
-0.006677 -0.013433 0.119782 -0.448859 0.000992 0.070184 -0.062500 0 0 0 0 0 0 2 662240
-0.006693 -0.013479 0.119780 -0.504293 0.204955 0.222787 -0.062500 0 0 0 0 0 0 2 663241
-0.006701 -0.013503 0.119780 -0.610721 -0.075436 0.227191 -0.062500 0 0 0 0 0 0 2 664232
-0.006729 -0.013542 0.119783 -0.351005 0.106227 0.175716 -0.062500 0 0 0 0 0 0 2 665210
-0.006743 -0.013562 0.119784 -0.511718 -0.133873 0.196710 -0.062500 0 0 0 0 0 0 2 666221
-0.006756 -0.013603 0.119779 -0.549259 0.124315 0.291541 -0.062500 0 0 0 0 0 0 2 667233
-0.006762 -0.013624 0.119777 -0.642550 -0.120168 0.256669 -0.062500 0 0 0 0 0 0 2 668234
-0.006790 -0.013662 0.119779 -0.371294 0.082021 0.190046 -0.062500 0 0 0 0 0 0 2 669231
-0.006804 -0.013681 0.119780 -0.526233 -0.148356 0.204639 -0.062500 0 0 0 0 0 0 2 670232
-0.006817 -0.013722 0.119775 -0.576639 0.105236 0.297760 -0.062500 0 0 0 0 0 0 2 671235
-0.006853 -0.013750 0.119768 -0.263388 -0.034363 0.318536 -0.062500 0 0 0 0 0 0 2 672206
-0.006866 -0.013785 0.119774 -0.545026 0.035809 0.168737 -0.062500 0 0 0 0 0 0 2 673203
-0.006872 -0.013802 0.119775 -0.656961 -0.186068 0.194917 -0.062500 0 0 0 0 0 0 2 674231
-0.006881 -0.013842 0.119770 -0.647532 0.083518 0.297219 -0.062500 0 0 0 0 0 0 2 675203
-0.006904 -0.013859 0.119777 -0.450179 -0.194483 0.133949 -0.062500 0 0 0 0 0 0 2 676234
-0.006921 -0.013898 0.119774 -0.514795 0.075501 0.261806 -0.062500 0 0 0 0 0 0 2 677231
-0.006941 -0.013929 0.119759 -0.485404 -0.005497 0.435185 -0.062500 0 0 0 0 0 0 2 678233
-0.006965 -0.013962 0.119771 -0.433667 0.008850 0.102422 -0.062500 0 0 0 0 0 0 2 679232
-0.006988 -0.013989 0.119761 -0.438676 -0.064844 0.347765 -0.062500 0 0 0 0 0 0 2 680228
-0.006993 -0.014023 0.119765 -0.660788 0.022439 0.195326 -0.062500 0 0 0 0 0 0 2 681232
-0.006996 -0.014040 0.119766 -0.721444 -0.194341 0.211406 -0.062500 0 0 0 0 0 0 2 682233
-0.007022 -0.014076 0.119770 -0.450529 0.018481 0.180443 -0.062500 0 0 0 0 0 0 2 683303
-0.007035 -0.014094 0.119771 -0.590912 -0.195994 0.206751 -0.062500 0 0 0 0 0 0 2 684298
-0.007047 -0.014134 0.119766 -0.619217 0.074978 0.306470 -0.062500 0 0 0 0 0 0 2 685303
-0.007072 -0.014151 0.119773 -0.447626 -0.205667 0.140929 -0.062500 0 0 0 0 0 0 2 686302
-0.007090 -0.014191 0.119769 -0.526414 0.062325 0.268994 -0.062500 0 0 0 0 0 0 2 687311
-0.007093 -0.014231 0.119775 -0.725321 0.099435 0.151733 -0.062500 0 0 0 0 0 0 2 688305
-0.007125 -0.014258 0.119773 -0.380973 -0.072297 0.246471 -0.062500 0 0 0 0 0 0 2 689307
-0.007135 -0.014292 0.119780 -0.628254 0.000274 0.138408 -0.062500 0 0 0 0 0 0 2 690305
-0.007151 -0.014320 0.119768 -0.575195 -0.073428 0.368326 -0.062500 0 0 0 0 0 0 2 691309
-0.007173 -0.014351 0.119781 -0.497769 -0.038597 0.071544 -0.062500 0 0 0 0 0 0 2 692278
-0.007195 -0.014377 0.119772 -0.488779 -0.100938 0.330380 -0.062500 0 0 0 0 0 0 2 693307
-0.007200 -0.014411 0.119776 -0.703103 -0.005345 0.183589 -0.062500 0 0 0 0 0 0 2 694300
-0.007227 -0.014455 0.119780 -0.440045 0.141737 0.159309 -0.062500 0 0 0 0 0 0 2 695302
-0.007241 -0.014477 0.119782 -0.615483 -0.150172 0.192043 -0.062500 0 0 0 0 0 0 2 696279
-0.007253 -0.014520 0.119776 -0.649362 0.087392 0.296692 -0.062500 0 0 0 0 0 0 2 697279
-0.007278 -0.014537 0.119783 -0.479211 -0.209509 0.131767 -0.062500 0 0 0 0 0 0 2 698306
-0.007285 -0.014566 0.119793 -0.704922 -0.094210 0.072053 -0.062500 0 0 0 0 0 0 2 699311
-0.007299 -0.014591 0.119783 -0.628536 -0.133006 0.333663 -0.062500 0 0 0 0 0 0 2 700276
-0.007301 -0.014625 0.119786 -0.787453 -0.027339 0.179937 -0.062500 0 0 0 0 0 0 2 701305
-0.007332 -0.014648 0.119783 -0.418743 -0.141624 0.253041 -0.062500 0 0 0 0 0 0 2 702284
-0.007341 -0.014681 0.119789 -0.659261 -0.040577 0.136306 -0.062500 0 0 0 0 0 0 2 703298
-0.007357 -0.014708 0.119778 -0.611943 -0.108594 0.362601 -0.062500 0 0 0 0 0 0 2 704282
-0.007379 -0.014739 0.119790 -0.532520 -0.065929 0.065675 -0.062500 0 0 0 0 0 0 2 705297
-0.007400 -0.014764 0.119781 -0.523198 -0.126299 0.323439 -0.062500 0 0 0 0 0 0 2 706282
-0.007425 -0.014794 0.119794 -0.486562 -0.077084 0.047935 -0.062500 0 0 0 0 0 0 2 707298
-0.007442 -0.014840 0.119792 -0.576626 0.132674 0.214910 -0.062500 0 0 0 0 0 0 2 708283
-0.007451 -0.014863 0.119791 -0.712852 -0.151094 0.217905 -0.062500 0 0 0 0 0 0 2 709296
-0.007480 -0.014902 0.119794 -0.470517 0.025498 0.175243 -0.062500 0 0 0 0 0 0 2 710281
-0.007494 -0.014922 0.119795 -0.633674 -0.212707 0.190840 -0.062500 0 0 0 0 0 0 2 711299
-0.007526 -0.014959 0.119798 -0.424918 -0.003941 0.162146 -0.062500 0 0 0 0 0 0 2 712297
-0.007541 -0.014978 0.119799 -0.610820 -0.228034 0.183365 -0.062500 0 0 0 0 0 0 2 713282
-0.007555 -0.015018 0.119793 -0.664353 0.037253 0.285808 -0.062500 0 0 0 0 0 0 2 714296
-0.007575 -0.015056 0.119807 -0.578888 0.020737 0.019873 -0.062500 0 0 0 0 0 0 2 715216
-0.007595 -0.015084 0.119798 -0.560379 -0.090670 0.295618 -0.062500 0 0 0 0 0 0 2 716226
-0.007619 -0.015116 0.119811 -0.525138 -0.074766 0.028400 -0.062500 0 0 0 0 0 0 2 717216
-0.007642 -0.015142 0.119802 -0.536267 -0.144406 0.297020 -0.062500 0 0 0 0 0 0 2 718223
-0.007648 -0.015176 0.119806 -0.759889 -0.048319 0.155036 -0.062500 0 0 0 0 0 0 2 719234
-0.007681 -0.015200 0.119803 -0.441775 -0.176322 0.233764 -0.062500 0 0 0 0 0 0 2 720225
-0.007703 -0.015244 0.119795 -0.555648 0.066581 0.310037 -0.062500 0 0 0 0 0 0 2 721215
-0.007727 -0.015283 0.119808 -0.532416 0.030326 0.029755 -0.062500 0 0 0 0 0 0 2 722224
-0.007750 -0.015312 0.119800 -0.549023 -0.093652 0.299062 -0.062500 0 0 0 0 0 0 2 723215
-0.007776 -0.015344 0.119812 -0.530907 -0.083972 0.030177 -0.062500 0 0 0 0 0 0 2 724224
-0.007799 -0.015370 0.119803 -0.551413 -0.157608 0.297560 -0.062500 0 0 0 0 0 0 2 725215
-0.007824 -0.015401 0.119816 -0.528267 -0.111630 0.027626 -0.062500 0 0 0 0 0 0 2 726224
-0.007842 -0.015447 0.119814 -0.626864 0.094964 0.196992 -0.062500 0 0 0 0 0 0 2 727224
-0.007870 -0.015466 0.119822 -0.498822 -0.230144 0.070181 -0.062500 0 0 0 0 0 0 2 728214
-0.007889 -0.015506 0.119819 -0.620845 0.007153 0.218724 -0.062500 0 0 0 0 0 0 2 729227
-0.007912 -0.015544 0.119833 -0.586663 -0.020892 -0.020286 -0.062500 0 0 0 0 0 0 2 730231
-0.007934 -0.015572 0.119825 -0.592795 -0.133996 0.264814 -0.062500 0 0 0 0 0 0 2 731220
-0.007959 -0.015604 0.119838 -0.561003 -0.107941 0.002768 -0.062500 0 0 0 0 0 0 2 732220
-0.007982 -0.015630 0.119829 -0.578822 -0.178578 0.271935 -0.062500 0 0 0 0 0 0 2 733219
-0.008018 -0.015671 0.119828 -0.410587 0.011468 0.195766 -0.062500 0 0 0 0 0 0 2 734235
-0.008030 -0.015712 0.119834 -0.705564 0.031130 0.083663 -0.062500 0 0 0 0 0 0 2 735229
-0.008060 -0.015760 0.119839 -0.504809 0.109388 0.093201 -0.062500 0 0 0 0 0 0 2 736231
-0.008076 -0.015784 0.119841 -0.682918 -0.195969 0.131032 -0.062500 0 0 0 0 0 0 2 737232
-0.008108 -0.015823 0.119843 -0.499011 -0.028329 0.117553 -0.062500 0 0 0 0 0 0 2 738231
-0.008134 -0.015853 0.119831 -0.544510 -0.128034 0.331360 -0.062500 0 0 0 0 0 0 2 739221
-0.008162 -0.015886 0.119842 -0.545604 -0.107671 0.028718 -0.062500 0 0 0 0 0 0 2 740229
-0.008199 -0.015929 0.119848 -0.407991 0.032512 0.058075 -0.062500 0 0 0 0 0 0 2 741231
-0.008229 -0.015961 0.119837 -0.504716 -0.110388 0.303890 -0.062500 0 0 0 0 0 0 2 742229
-0.008257 -0.015995 0.119848 -0.528868 -0.105361 0.015009 -0.062500 0 0 0 0 0 0 2 743216
-0.008277 -0.016042 0.119845 -0.654866 0.076617 0.176296 -0.062500 0 0 0 0 0 0 2 744207
-0.008316 -0.016073 0.119840 -0.413556 -0.126186 0.238003 -0.062500 0 0 0 0 0 0 2 745204
-0.008331 -0.016109 0.119844 -0.722658 -0.074742 0.103161 -0.062500 0 0 0 0 0 0 2 746234
-0.008362 -0.016155 0.119848 -0.529805 0.049146 0.098886 -0.062500 0 0 0 0 0 0 2 747234
-0.008388 -0.016188 0.119835 -0.578943 -0.108820 0.321674 -0.062500 0 0 0 0 0 0 2 748230
-0.008415 -0.016222 0.119847 -0.577293 -0.111821 0.024086 -0.062500 0 0 0 0 0 0 2 749220
-0.008453 -0.016266 0.119853 -0.438864 0.015637 0.056189 -0.062500 0 0 0 0 0 0 2 750226
-0.008483 -0.016299 0.119841 -0.529423 -0.122737 0.301468 -0.062500 0 0 0 0 0 0 2 751226
-0.008522 -0.016343 0.119839 -0.428298 0.014560 0.207466 -0.062500 0 0 0 0 0 0 2 752231
-0.008536 -0.016386 0.119844 -0.754553 -0.002596 0.084790 -0.062500 0 0 0 0 0 0 2 753230
-0.008573 -0.016414 0.119842 -0.484015 -0.196744 0.187403 -0.062500 0 0 0 0 0 0 2 754230
-0.008596 -0.016460 0.119833 -0.633154 0.010745 0.276106 -0.062500 0 0 0 0 0 0 2 755232
-0.008633 -0.016511 0.119832 -0.482260 0.099821 0.195295 -0.062500 0 0 0 0 0 0 2 756231
-0.008670 -0.016532 0.119841 -0.450111 -0.269711 0.052378 -0.062500 0 0 0 0 0 0 2 757230
-0.008694 -0.016574 0.119836 -0.629974 -0.046862 0.206113 -0.062500 0 0 0 0 0 0 2 758230
-0.008730 -0.016623 0.119837 -0.506066 0.047778 0.165274 -0.062500 0 0 0 0 0 0 2 759233
-0.008748 -0.016647 0.119837 -0.726588 -0.257062 0.163095 -0.062500 0 0 0 0 0 0 2 760229
-0.008781 -0.016686 0.119838 -0.550024 -0.087612 0.139799 -0.062500 0 0 0 0 0 0 2 761230
-0.008803 -0.016737 0.119832 -0.686472 0.077179 0.252870 -0.062500 0 0 0 0 0 0 2 762219
-0.008844 -0.016770 0.119824 -0.444278 -0.143971 0.282023 -0.062500 0 0 0 0 0 0 2 763230
-0.008889 -0.016815 0.119823 -0.373466 -0.030557 0.203332 -0.062500 0 0 0 0 0 0 2 764230
-0.008905 -0.016857 0.119829 -0.736344 -0.036226 0.093598 -0.062500 0 0 0 0 0 0 2 765229
-0.008944 -0.016885 0.119826 -0.507208 -0.235245 0.202469 -0.062500 0 0 0 0 0 0 2 766230
-0.008968 -0.016931 0.119818 -0.668689 -0.027343 0.294336 -0.062500 0 0 0 0 0 0 2 767230
-0.008994 -0.016971 0.119830 -0.663743 -0.075454 0.020576 -0.062500 0 0 0 0 0 0 2 768229
-0.009031 -0.017018 0.119836 -0.518558 0.006745 0.070266 -0.062500 0 0 0 0 0 0 2 769230
-0.009060 -0.017051 0.119824 -0.608442 -0.172072 0.319274 -0.062500 0 0 0 0 0 0 2 770219
-0.009099 -0.017096 0.119822 -0.487131 -0.040474 0.231163 -0.062500 0 0 0 0 0 0 2 771302
-0.009132 -0.017136 0.119836 -0.552787 -0.097601 -0.016325 -0.062500 0 0 0 0 0 0 2 772307
-0.009153 -0.017186 0.119834 -0.735804 0.031773 0.176531 -0.062500 0 0 0 0 0 0 2 773306
-0.009193 -0.017218 0.119828 -0.494584 -0.191880 0.251544 -0.062500 0 0 0 0 0 0 2 774281
-0.009219 -0.017266 0.119818 -0.675156 -0.027090 0.316696 -0.062500 0 0 0 0 0 0 2 775275
-0.009245 -0.017307 0.119830 -0.678945 -0.090651 0.031726 -0.062500 0 0 0 0 0 0 2 776297
-0.009282 -0.017354 0.119835 -0.539224 -0.018021 0.077786 -0.062500 0 0 0 0 0 0 2 777271
-0.009311 -0.017388 0.119823 -0.628802 -0.186780 0.323937 -0.062500 0 0 0 0 0 0 2 778270
-0.009340 -0.017423 0.119834 -0.648245 -0.193935 0.039936 -0.062500 0 0 0 0 0 0 2 779303
-0.009378 -0.017467 0.119839 -0.544766 -0.090965 0.080015 -0.062500 0 0 0 0 0 0 2 780296
-0.009401 -0.017520 0.119834 -0.720824 0.036623 0.232021 -0.062500 0 0 0 0 0 0 2 781274
-0.009433 -0.017543 0.119840 -0.636526 -0.339670 0.079944 -0.062500 0 0 0 0 0 0 2 782301
-0.009473 -0.017581 0.119844 -0.520041 -0.175787 0.101085 -0.062500 0 0 0 0 0 0 2 783297
-0.009517 -0.017628 0.119846 -0.453532 -0.056331 0.116267 -0.062500 0 0 0 0 0 0 2 784281
-0.009533 -0.017671 0.119854 -0.813812 -0.096672 0.047436 -0.062500 0 0 0 0 0 0 2 785296
-0.009571 -0.017700 0.119851 -0.562345 -0.303511 0.173390 -0.062500 0 0 0 0 0 0 2 786280
-0.009614 -0.017741 0.119851 -0.488847 -0.149964 0.150617 -0.062500 0 0 0 0 0 0 2 787224
-0.009640 -0.017793 0.119843 -0.700558 0.000691 0.257059 -0.062500 0 0 0 0 0 0 2 788214
-0.009667 -0.017837 0.119856 -0.714379 -0.095342 -0.004516 -0.062500 0 0 0 0 0 0 2 789223
-0.009704 -0.017885 0.119861 -0.581209 -0.059966 0.052122 -0.062500 0 0 0 0 0 0 2 790213
-0.009727 -0.017940 0.119855 -0.752105 0.032205 0.210420 -0.062500 0 0 0 0 0 0 2 791221
-0.009763 -0.017995 0.119854 -0.603571 0.044348 0.168547 -0.062500 0 0 0 0 0 0 2 792213
-0.009800 -0.018019 0.119862 -0.586981 -0.363283 0.033272 -0.062500 0 0 0 0 0 0 2 793222
-0.009843 -0.018058 0.119866 -0.515833 -0.210186 0.072150 -0.062500 0 0 0 0 0 0 2 794213
-0.009858 -0.018098 0.119874 -0.867520 -0.198801 0.018566 -0.062500 0 0 0 0 0 0 2 795221
-0.009896 -0.018124 0.119871 -0.611078 -0.377013 0.151582 -0.062500 0 0 0 0 0 0 2 796222
-0.009939 -0.018164 0.119871 -0.515307 -0.206253 0.133233 -0.062500 0 0 0 0 0 0 2 797213
-0.009984 -0.018212 0.119872 -0.471573 -0.097019 0.119396 -0.062500 0 0 0 0 0 0 2 798221
-0.010001 -0.018257 0.119879 -0.863352 -0.126164 0.035707 -0.062500 0 0 0 0 0 0 2 799214
-0.010033 -0.018306 0.119882 -0.698556 -0.088517 0.068532 -0.062500 0 0 0 0 0 0 2 800221
-0.010074 -0.018358 0.119884 -0.579643 -0.050068 0.087122 -0.062500 0 0 0 0 0 0 2 801213
-0.010098 -0.018415 0.119876 -0.771292 0.020928 0.215544 -0.062500 0 0 0 0 0 0 2 802221
-0.010130 -0.018440 0.119882 -0.692531 -0.385666 0.050817 -0.062500 0 0 0 0 0 0 2 803213
-0.010170 -0.018479 0.119885 -0.581720 -0.239153 0.071579 -0.062500 0 0 0 0 0 0 2 804231
-0.010214 -0.018526 0.119887 -0.539376 -0.148902 0.087608 -0.062500 0 0 0 0 0 0 2 805220
-0.010241 -0.018580 0.119879 -0.761833 -0.039058 0.214948 -0.062500 0 0 0 0 0 0 2 806227
-0.010267 -0.018625 0.119891 -0.777473 -0.154262 -0.037722 -0.062500 0 0 0 0 0 0 2 807229
-0.010305 -0.018674 0.119896 -0.645113 -0.111854 0.023895 -0.062500 0 0 0 0 0 0 2 808225
-0.010334 -0.018709 0.119884 -0.738468 -0.296789 0.269779 -0.062500 0 0 0 0 0 0 2 809215
-0.010372 -0.018754 0.119880 -0.619764 -0.193943 0.190394 -0.062500 0 0 0 0 0 0 2 810234
-0.010406 -0.018794 0.119893 -0.683348 -0.250528 -0.056577 -0.062500 0 0 0 0 0 0 2 811229
-0.010446 -0.018840 0.119898 -0.617249 -0.172601 0.015876 -0.062500 0 0 0 0 0 0 2 812222
-0.010490 -0.018890 0.119900 -0.559451 -0.116486 0.059813 -0.062500 0 0 0 0 0 0 2 813230
-0.010516 -0.018946 0.119893 -0.784003 -0.055024 0.197844 -0.062500 0 0 0 0 0 0 2 814230
-0.010560 -0.018981 0.119885 -0.582925 -0.322439 0.235901 -0.062500 0 0 0 0 0 0 2 815230
-0.010595 -0.019016 0.119896 -0.666743 -0.346114 -0.032229 -0.062500 0 0 0 0 0 0 2 816229
-0.010617 -0.019064 0.119892 -0.853424 -0.181783 0.145539 -0.062500 0 0 0 0 0 0 2 817199
-0.010652 -0.019116 0.119891 -0.721108 -0.119040 0.128859 -0.062500 0 0 0 0 0 0 2 818219
-0.010693 -0.019169 0.119891 -0.621057 -0.112693 0.114494 -0.062500 0 0 0 0 0 0 2 819232
-0.010738 -0.019222 0.119891 -0.569089 -0.100583 0.108596 -0.062500 0 0 0 0 0 0 2 820225
-0.010765 -0.019280 0.119882 -0.799192 -0.044938 0.225544 -0.062500 0 0 0 0 0 0 2 821232
-0.010792 -0.019327 0.119894 -0.816743 -0.186452 -0.030815 -0.062500 0 0 0 0 0 0 2 822229
-0.010829 -0.019377 0.119898 -0.686798 -0.180549 0.030734 -0.062500 0 0 0 0 0 0 2 823231
-0.010877 -0.019408 0.119894 -0.546193 -0.424335 0.154723 -0.062500 0 0 0 0 0 0 2 824224
-0.010926 -0.019450 0.119892 -0.533139 -0.291797 0.132790 -0.062500 0 0 0 0 0 0 2 825199
-0.010954 -0.019503 0.119883 -0.790813 -0.152348 0.236410 -0.062500 0 0 0 0 0 0 2 826228
-0.010982 -0.019547 0.119894 -0.822512 -0.249809 -0.025492 -0.062500 0 0 0 0 0 0 2 827228
-0.011020 -0.019596 0.119898 -0.700355 -0.222760 0.034350 -0.062500 0 0 0 0 0 0 2 828228
-0.011063 -0.019647 0.119900 -0.623210 -0.183307 0.073427 -0.062500 0 0 0 0 0 0 2 829227
-0.011108 -0.019699 0.119900 -0.603061 -0.159835 0.090400 -0.062500 0 0 0 0 0 0 2 830223
-0.011134 -0.019757 0.119892 -0.838757 -0.096614 0.215396 -0.062500 0 0 0 0 0 0 2 831228
-0.011168 -0.019782 0.119897 -0.776652 -0.505911 0.045694 -0.062500 0 0 0 0 0 0 2 832227
-0.011208 -0.019821 0.119899 -0.678164 -0.384011 0.071170 -0.062500 0 0 0 0 0 0 2 833228
-0.011252 -0.019868 0.119900 -0.621141 -0.275045 0.090472 -0.062500 0 0 0 0 0 0 2 834217
-0.011298 -0.019919 0.119900 -0.612329 -0.215742 0.099436 -0.062500 0 0 0 0 0 0 2 835228
-0.011325 -0.019975 0.119891 -0.854313 -0.134802 0.220885 -0.062500 0 0 0 0 0 0 2 836228
-0.011363 -0.020031 0.119888 -0.741086 -0.152887 0.169649 -0.062500 0 0 0 0 0 0 2 837227
-0.011406 -0.020086 0.119886 -0.662992 -0.159900 0.141188 -0.062500 0 0 0 0 0 0 2 838228
-0.011441 -0.020131 0.119899 -0.756624 -0.295271 -0.072924 -0.062500 0 0 0 0 0 0 2 839229
-0.011481 -0.020180 0.119904 -0.688036 -0.260452 0.015853 -0.062500 0 0 0 0 0 0 2 840228
-0.011526 -0.020231 0.119906 -0.660031 -0.245918 0.067444 -0.062500 0 0 0 0 0 0 2 841229
-0.011561 -0.020273 0.119920 -0.766853 -0.352452 -0.113816 -0.062500 0 0 0 0 0 0 2 842228
-0.011583 -0.020325 0.119917 -0.961726 -0.250472 0.104385 -0.062500 0 0 0 0 0 0 2 843230
-0.011617 -0.020378 0.119916 -0.809706 -0.218623 0.108036 -0.062500 0 0 0 0 0 0 2 844219
-0.011658 -0.020431 0.119914 -0.709421 -0.226911 0.102392 -0.062500 0 0 0 0 0 0 2 845215
-0.011703 -0.020485 0.119914 -0.677952 -0.221612 0.100469 -0.062500 0 0 0 0 0 0 2 846214
-0.011749 -0.020539 0.119913 -0.651761 -0.219331 0.100698 -0.062500 0 0 0 0 0 0 2 847228
-0.011785 -0.020584 0.119926 -0.771963 -0.346425 -0.102330 -0.062500 0 0 0 0 0 0 2 848224
-0.011827 -0.020632 0.119931 -0.717503 -0.307898 -0.008445 -0.062500 0 0 0 0 0 0 2 849228
-0.011872 -0.020683 0.119932 -0.675590 -0.291206 0.045547 -0.062500 0 0 0 0 0 0 2 850208
-0.011898 -0.020739 0.119924 -0.909991 -0.216698 0.184494 -0.062500 0 0 0 0 0 0 2 851212
-0.011935 -0.020795 0.119920 -0.812263 -0.216008 0.142290 -0.062500 0 0 0 0 0 0 2 852222
-0.011977 -0.020850 0.119917 -0.731200 -0.223609 0.117734 -0.062500 0 0 0 0 0 0 2 853227
-0.012012 -0.020895 0.119930 -0.821829 -0.377957 -0.096185 -0.062500 0 0 0 0 0 0 2 854227
-0.012053 -0.020944 0.119935 -0.753237 -0.344372 -0.006044 -0.062500 0 0 0 0 0 0 2 855229
-0.012077 -0.020998 0.119927 -0.962585 -0.258643 0.161729 -0.062500 0 0 0 0 0 0 2 856226
-0.012113 -0.021053 0.119924 -0.829387 -0.249201 0.132848 -0.062500 0 0 0 0 0 0 2 857221
-0.012155 -0.021108 0.119921 -0.761291 -0.272211 0.113687 -0.062500 0 0 0 0 0 0 2 858212
-0.012189 -0.021153 0.119934 -0.847382 -0.402026 -0.098549 -0.062500 0 0 0 0 0 0 2 859294
-0.012230 -0.021201 0.119938 -0.776917 -0.367193 -0.007370 -0.062500 0 0 0 0 0 0 2 860279
-0.012254 -0.021256 0.119931 -0.985644 -0.280668 0.160551 -0.062500 0 0 0 0 0 0 2 861292
-0.012289 -0.021311 0.119927 -0.851784 -0.291675 0.132420 -0.062500 0 0 0 0 0 0 2 862277
-0.012331 -0.021366 0.119924 -0.762553 -0.293680 0.113720 -0.062500 0 0 0 0 0 0 2 863278
-0.012376 -0.021420 0.119922 -0.737152 -0.296786 0.107120 -0.062500 0 0 0 0 0 0 2 864293
-0.012422 -0.021475 0.119921 -0.714197 -0.299105 0.106033 -0.062500 0 0 0 0 0 0 2 865279
-0.012468 -0.021529 0.119919 -0.702851 -0.321447 0.107151 -0.062500 0 0 0 0 0 0 2 866292
-0.012496 -0.021587 0.119909 -0.956143 -0.271161 0.222836 -0.062500 0 0 0 0 0 0 2 867277
-0.012523 -0.021634 0.119919 -0.978221 -0.409877 -0.032500 -0.062500 0 0 0 0 0 0 2 868293
-0.012560 -0.021684 0.119921 -0.875822 -0.388736 0.033445 -0.062500 0 0 0 0 0 0 2 869277
-0.012602 -0.021735 0.119921 -0.798159 -0.383370 0.076786 -0.062500 0 0 0 0 0 0 2 870291
-0.012647 -0.021788 0.119920 -0.756827 -0.366211 0.096836 -0.062500 0 0 0 0 0 0 2 871211
-0.012693 -0.021842 0.119918 -0.735576 -0.356311 0.106452 -0.062500 0 0 0 0 0 0 2 872219
-0.012739 -0.021895 0.119916 -0.724857 -0.350921 0.111944 -0.062500 0 0 0 0 0 0 2 873210
-0.012766 -0.021953 0.119906 -0.999516 -0.317510 0.228692 -0.062500 0 0 0 0 0 0 2 874219
-0.012793 -0.022000 0.119915 -1.020808 -0.453260 -0.025957 -0.062500 0 0 0 0 0 0 2 875210
-0.012824 -0.022071 0.119923 -0.981187 -0.155166 -0.035094 -0.062500 0 0 0 0 0 0 2 876219
-0.012863 -0.022133 0.119925 -0.872582 -0.265273 0.043398 -0.062500 0 0 0 0 0 0 2 877210
-0.012905 -0.022190 0.119924 -0.807119 -0.328051 0.083545 -0.062500 0 0 0 0 0 0 2 878219
-0.012950 -0.022246 0.119922 -0.772410 -0.359108 0.101736 -0.062500 0 0 0 0 0 0 2 879219
-0.012996 -0.022301 0.119920 -0.775481 -0.373825 0.110817 -0.062500 0 0 0 0 0 0 2 880210
-0.013043 -0.022355 0.119918 -0.766498 -0.401647 0.116307 -0.062500 0 0 0 0 0 0 2 881219
-0.013080 -0.022400 0.119930 -0.891879 -0.528417 -0.087390 -0.062500 0 0 0 0 0 0 2 882209
-0.013121 -0.022448 0.119933 -0.843357 -0.494937 0.009064 -0.062500 0 0 0 0 0 0 2 883220
-0.013165 -0.022499 0.119933 -0.804586 -0.459848 0.065880 -0.062500 0 0 0 0 0 0 2 884222
-0.013185 -0.022576 0.119928 -1.126380 -0.128905 0.129031 -0.062500 0 0 0 0 0 0 2 885231
-0.013218 -0.022642 0.119925 -0.997133 -0.244616 0.124937 -0.062500 0 0 0 0 0 0 2 886223
-0.013258 -0.022702 0.119922 -0.891463 -0.332812 0.122307 -0.062500 0 0 0 0 0 0 2 887357
-0.013301 -0.022759 0.119919 -0.835806 -0.380446 0.123113 -0.062500 0 0 0 0 0 0 2 888230
-0.013347 -0.022815 0.119916 -0.807846 -0.425701 0.125612 -0.062500 0 0 0 0 0 0 2 889236
-0.013393 -0.022869 0.119913 -0.793944 -0.438150 0.128816 -0.062500 0 0 0 0 0 0 2 890229
-0.013430 -0.022914 0.119925 -0.936918 -0.566474 -0.076467 -0.062500 0 0 0 0 0 0 2 891229
-0.013464 -0.022984 0.119933 -0.972302 -0.278321 -0.052792 -0.062500 0 0 0 0 0 0 2 892226
-0.013485 -0.023049 0.119927 -1.161849 -0.308566 0.148131 -0.062500 0 0 0 0 0 0 2 893214
-0.013519 -0.023109 0.119922 -1.007985 -0.379826 0.143909 -0.062500 0 0 0 0 0 0 2 894225
-0.013559 -0.023166 0.119918 -0.907106 -0.423351 0.136127 -0.062500 0 0 0 0 0 0 2 895222
-0.013593 -0.023212 0.119930 -0.983286 -0.588969 -0.074611 -0.062500 0 0 0 0 0 0 2 896225
-0.013633 -0.023261 0.119933 -0.932174 -0.567428 0.020104 -0.062500 0 0 0 0 0 0 2 897225
-0.013676 -0.023312 0.119931 -0.881864 -0.538468 0.077008 -0.062500 0 0 0 0 0 0 2 898225
-0.013715 -0.023385 0.119934 -0.939193 -0.240375 0.031956 -0.062500 0 0 0 0 0 0 2 899232
-0.013757 -0.023449 0.119933 -0.892676 -0.365894 0.077194 -0.062500 0 0 0 0 0 0 2 900221
-0.013792 -0.023498 0.119946 -0.988571 -0.560724 -0.106454 -0.062500 0 0 0 0 0 0 2 901226
-0.013832 -0.023548 0.119948 -0.946433 -0.565205 -0.000137 -0.062500 0 0 0 0 0 0 2 902226
-0.013876 -0.023600 0.119947 -0.900208 -0.548639 0.061647 -0.062500 0 0 0 0 0 0 2 903213
-0.013921 -0.023652 0.119945 -0.874256 -0.555606 0.090238 -0.062500 0 0 0 0 0 0 2 904225
-0.013960 -0.023727 0.119946 -0.946184 -0.267828 0.033886 -0.062500 0 0 0 0 0 0 2 905196
-0.013993 -0.023782 0.119960 -1.034592 -0.499101 -0.136618 -0.062500 0 0 0 0 0 0 2 906227
-0.014032 -0.023835 0.119963 -0.961054 -0.564803 -0.019478 -0.062500 0 0 0 0 0 0 2 907227
-0.014055 -0.023891 0.119954 -1.190315 -0.517438 0.156330 -0.062500 0 0 0 0 0 0 2 908226
-0.014080 -0.023938 0.119963 -1.180787 -0.646854 -0.071942 -0.062500 0 0 0 0 0 0 2 909226
-0.014116 -0.023987 0.119964 -1.044528 -0.625592 0.008060 -0.062500 0 0 0 0 0 0 2 910225
-0.014150 -0.024060 0.119967 -1.046464 -0.339861 -0.010253 -0.062500 0 0 0 0 0 0 2 911227
-0.014181 -0.024113 0.119981 -1.096341 -0.557468 -0.165557 -0.062500 0 0 0 0 0 0 2 912224
-0.014219 -0.024166 0.119984 -1.003273 -0.595153 -0.041912 -0.062500 0 0 0 0 0 0 2 913227
-0.014261 -0.024218 0.119983 -0.961519 -0.596131 0.027793 -0.062500 0 0 0 0 0 0 2 914227
-0.014295 -0.024262 0.119995 -1.053986 -0.730160 -0.151191 -0.062500 0 0 0 0 0 0 2 915227
-0.014335 -0.024310 0.119997 -0.991008 -0.692877 -0.042331 -0.062500 0 0 0 0 0 0 2 916226
-0.014379 -0.024360 0.119996 -0.944867 -0.654970 0.021212 -0.062500 0 0 0 0 0 0 2 917226
-0.014407 -0.024424 0.120013 -1.132273 -0.468749 -0.228425 -0.062500 0 0 0 0 0 0 2 918224
-0.014444 -0.024481 0.120016 -1.041330 -0.559696 -0.090032 -0.062500 0 0 0 0 0 0 2 919225
-0.014476 -0.024527 0.120031 -1.119409 -0.716759 -0.220737 -0.062500 0 0 0 0 0 0 2 920225
-0.014534 -0.024571 0.120041 -0.774097 -0.752559 -0.198053 -0.062500 0 0 0 0 0 0 2 921224
-0.014587 -0.024619 0.120043 -0.824537 -0.709932 -0.077820 -0.062500 0 0 0 0 0 0 2 922224
-0.014626 -0.024661 0.120056 -0.994763 -0.791211 -0.228382 -0.062500 0 0 0 0 0 0 2 923226
-0.014668 -0.024707 0.120058 -0.973009 -0.756724 -0.106804 -0.062500 0 0 0 0 0 0 2 924221
-0.014703 -0.024747 0.120071 -1.093962 -0.826619 -0.249875 -0.062500 0 0 0 0 0 0 2 925212
-0.014736 -0.024814 0.120079 -1.121041 -0.484195 -0.191246 -0.062500 0 0 0 0 0 0 2 926223
-0.014776 -0.024874 0.120079 -1.042753 -0.549660 -0.090733 -0.062500 0 0 0 0 0 0 2 927228
-0.014809 -0.024921 0.120091 -1.117475 -0.736779 -0.252769 -0.062500 0 0 0 0 0 0 2 928225
-0.014848 -0.024970 0.120093 -1.045319 -0.728780 -0.135718 -0.062500 0 0 0 0 0 0 2 929215
-0.014891 -0.025021 0.120091 -0.994268 -0.705167 -0.068190 -0.062500 0 0 0 0 0 0 2 930223
-0.014926 -0.025064 0.120103 -1.111949 -0.804367 -0.248948 -0.062500 0 0 0 0 0 0 2 931226
-0.014966 -0.025111 0.120104 -1.052735 -0.782748 -0.139622 -0.062500 0 0 0 0 0 0 2 932225
-0.015029 -0.025157 0.120109 -0.745780 -0.796041 -0.181255 -0.062500 0 0 0 0 0 0 2 933224
-0.015084 -0.025206 0.120108 -0.828761 -0.756557 -0.103527 -0.062500 0 0 0 0 0 0 2 934225
-0.015134 -0.025257 0.120105 -0.912299 -0.726034 -0.060168 -0.062500 0 0 0 0 0 0 2 935226
-0.015173 -0.025300 0.120116 -1.069958 -0.823440 -0.251772 -0.062500 0 0 0 0 0 0 2 936211
-0.015215 -0.025347 0.120117 -1.042367 -0.802566 -0.146466 -0.062500 0 0 0 0 0 0 2 937219
-0.015279 -0.025393 0.120122 -0.750945 -0.816920 -0.188678 -0.062500 0 0 0 0 0 0 2 938208
-0.015334 -0.025442 0.120121 -0.862853 -0.777925 -0.111701 -0.062500 0 0 0 0 0 0 2 939287
-0.015385 -0.025493 0.120117 -0.929842 -0.747418 -0.068517 -0.062500 0 0 0 0 0 0 2 940274
-0.015424 -0.025536 0.120128 -1.089200 -0.865002 -0.260513 -0.062500 0 0 0 0 0 0 2 941288
-0.015459 -0.025605 0.120133 -1.151581 -0.542136 -0.219303 -0.062500 0 0 0 0 0 0 2 942294
-0.015499 -0.025665 0.120132 -1.090560 -0.620087 -0.127263 -0.062500 0 0 0 0 0 0 2 943218
-0.015543 -0.025722 0.120129 -1.068870 -0.676385 -0.079719 -0.062500 0 0 0 0 0 0 2 944208
-0.015598 -0.025764 0.120146 -0.906088 -0.893825 -0.374837 -0.062500 0 0 0 0 0 0 2 945217
-0.015648 -0.025810 0.120150 -0.958775 -0.862449 -0.222717 -0.062500 0 0 0 0 0 0 2 946217
-0.015703 -0.025837 0.120144 -0.903657 -1.101111 -0.068143 -0.062500 0 0 0 0 0 0 2 947208
-0.015753 -0.025878 0.120138 -0.973742 -0.953341 -0.053101 -0.062500 0 0 0 0 0 0 2 948217
-0.015813 -0.025912 0.120155 -0.866071 -1.022734 -0.366538 -0.062500 0 0 0 0 0 0 2 949208
-0.015858 -0.025975 0.120163 -1.038360 -0.665010 -0.285762 -0.062500 0 0 0 0 0 0 2 950217
-0.015903 -0.026033 0.120162 -1.054227 -0.707111 -0.169961 -0.062500 0 0 0 0 0 0 2 951208
-0.015948 -0.026088 0.120159 -1.051854 -0.742813 -0.111791 -0.062500 0 0 0 0 0 0 2 952216
-0.015994 -0.026142 0.120154 -1.069065 -0.758941 -0.083760 -0.062500 0 0 0 0 0 0 2 953208
-0.016040 -0.026195 0.120148 -1.066818 -0.786088 -0.068468 -0.062500 0 0 0 0 0 0 2 954216
-0.016107 -0.026245 0.120150 -0.800956 -0.843858 -0.161223 -0.062500 0 0 0 0 0 0 2 955208
-0.016153 -0.026287 0.120162 -1.031908 -0.944749 -0.323239 -0.062500 0 0 0 0 0 0 2 956216
-0.016199 -0.026333 0.120163 -1.086164 -0.900162 -0.196156 -0.062500 0 0 0 0 0 0 2 957217
-0.016245 -0.026382 0.120160 -1.090313 -0.856626 -0.122226 -0.062500 0 0 0 0 0 0 2 958215
-0.016311 -0.026429 0.120162 -0.824689 -0.904281 -0.188797 -0.062500 0 0 0 0 0 0 2 959222
-0.016367 -0.026479 0.120160 -0.932225 -0.873360 -0.125439 -0.062500 0 0 0 0 0 0 2 960207
-0.016408 -0.026521 0.120170 -1.151028 -0.961445 -0.302919 -0.062500 0 0 0 0 0 0 2 961229
-0.016472 -0.026563 0.120178 -0.882764 -0.972366 -0.291125 -0.062500 0 0 0 0 0 0 2 962207
-0.016526 -0.026610 0.120177 -0.976008 -0.936883 -0.178727 -0.062500 0 0 0 0 0 0 2 963229
-0.016576 -0.026659 0.120173 -1.041931 -0.893675 -0.118942 -0.062500 0 0 0 0 0 0 2 964226
-0.016624 -0.026711 0.120167 -1.096207 -0.867232 -0.089548 -0.062500 0 0 0 0 0 0 2 965225
-0.016691 -0.026759 0.120168 -0.847177 -0.908011 -0.174376 -0.062500 0 0 0 0 0 0 2 966225
-0.016738 -0.026800 0.120180 -1.085985 -0.997740 -0.335688 -0.062500 0 0 0 0 0 0 2 967222
-0.016784 -0.026846 0.120181 -1.124939 -0.969241 -0.207594 -0.062500 0 0 0 0 0 0 2 968222
-0.016830 -0.026895 0.120177 -1.152447 -0.923717 -0.132584 -0.062500 0 0 0 0 0 0 2 969224
-0.016876 -0.026945 0.120172 -1.152798 -0.894057 -0.095989 -0.062500 0 0 0 0 0 0 2 970223
-0.016933 -0.026985 0.120188 -1.007370 -1.045064 -0.393471 -0.062500 0 0 0 0 0 0 2 971220
-0.016983 -0.027029 0.120191 -1.074214 -1.013169 -0.244332 -0.062500 0 0 0 0 0 0 2 972226
-0.017031 -0.027077 0.120188 -1.136429 -0.959447 -0.153107 -0.062500 0 0 0 0 0 0 2 973213
-0.017089 -0.027114 0.120205 -1.010507 -1.092108 -0.425774 -0.062500 0 0 0 0 0 0 2 974225
-0.017140 -0.027157 0.120208 -1.086828 -1.028217 -0.266605 -0.062500 0 0 0 0 0 0 2 975226
-0.017179 -0.027196 0.120220 -1.253574 -1.079248 -0.388224 -0.062500 0 0 0 0 0 0 2 976221
-0.017228 -0.027219 0.120217 -1.141562 -1.296017 -0.189640 -0.062500 0 0 0 0 0 0 2 977227
-0.017266 -0.027248 0.120227 -1.292281 -1.254710 -0.353243 -0.062500 0 0 0 0 0 0 2 978225
-0.017328 -0.027283 0.120234 -0.994594 -1.166711 -0.335824 -0.062500 0 0 0 0 0 0 2 979226
-0.017372 -0.027318 0.120248 -1.195109 -1.168210 -0.440550 -0.062500 0 0 0 0 0 0 2 980224
-0.017416 -0.027360 0.120249 -1.213224 -1.070002 -0.286887 -0.062500 0 0 0 0 0 0 2 981223
-0.017452 -0.027398 0.120261 -1.349644 -1.108556 -0.418222 -0.062500 0 0 0 0 0 0 2 982222
-0.017492 -0.027442 0.120261 -1.302596 -1.036795 -0.283283 -0.062500 0 0 0 0 0 0 2 983225
-0.017532 -0.027460 0.120269 -1.291486 -1.395691 -0.364277 -0.062500 0 0 0 0 0 0 2 984223
-0.017596 -0.027490 0.120274 -0.995192 -1.271829 -0.356406 -0.062500 0 0 0 0 0 0 2 985223
-0.017641 -0.027522 0.120288 -1.204284 -1.232350 -0.470411 -0.062500 0 0 0 0 0 0 2 986221
-0.017683 -0.027532 0.120300 -1.276261 -1.507899 -0.479917 -0.062500 0 0 0 0 0 0 2 987213
-0.017727 -0.027562 0.120301 -1.268840 -1.278925 -0.327018 -0.062500 0 0 0 0 0 0 2 988221
-0.017762 -0.027594 0.120312 -1.376372 -1.225647 -0.462849 -0.062500 0 0 0 0 0 0 2 989217
-0.017792 -0.027627 0.120328 -1.446004 -1.216765 -0.547828 -0.062500 0 0 0 0 0 0 2 990223
-0.017858 -0.027642 0.120333 -1.004556 -1.451109 -0.416137 -0.062500 0 0 0 0 0 0 2 991225
-0.017903 -0.027666 0.120346 -1.231734 -1.369056 -0.523000 -0.062500 0 0 0 0 0 0 2 992223
-0.017939 -0.027695 0.120362 -1.381365 -1.304457 -0.592588 -0.062500 0 0 0 0 0 0 2 993222
-0.017977 -0.027703 0.120376 -1.369428 -1.559364 -0.575182 -0.062500 0 0 0 0 0 0 2 994223
-0.018019 -0.027732 0.120377 -1.327217 -1.317409 -0.409450 -0.062500 0 0 0 0 0 0 2 995195
-0.018060 -0.027742 0.120384 -1.322993 -1.541148 -0.481933 -0.062500 0 0 0 0 0 0 2 996214
-0.018094 -0.027764 0.120398 -1.439148 -1.409405 -0.589834 -0.062500 0 0 0 0 0 0 2 997209
-0.018131 -0.027769 0.120410 -1.406527 -1.611470 -0.593354 -0.062500 0 0 0 0 0 0 2 998218
-0.018171 -0.027796 0.120411 -1.355615 -1.342689 -0.436289 -0.062500 0 0 0 0 0 0 2 999211
-0.018212 -0.027805 0.120418 -1.347068 -1.553493 -0.512515 -0.062500 0 0 0 0 0 0 3 222
-0.018246 -0.027827 0.120432 -1.440519 -1.415451 -0.621867 -0.062500 0 0 0 0 0 0 3 1222
-0.018304 -0.027827 0.120451 -1.159059 -1.673590 -0.722032 -0.062500 0 0 0 0 0 0 3 2223
-0.018345 -0.027843 0.120470 -1.337159 -1.497476 -0.742558 -0.062500 0 0 0 0 0 0 3 3224
-0.018386 -0.027845 0.120485 -1.365594 -1.663510 -0.700739 -0.062500 0 0 0 0 0 0 3 4223
-0.018427 -0.027840 0.120497 -1.371618 -1.767346 -0.684694 -0.062500 0 0 0 0 0 0 3 5193
-0.018469 -0.027862 0.120498 -1.347938 -1.424194 -0.523254 -0.062500 0 0 0 0 0 0 3 6220
-0.018491 -0.027874 0.120498 -1.621951 -1.556636 -0.503100 -0.062500 0 0 0 0 0 0 3 7222
-0.018522 -0.027875 0.120505 -1.539073 -1.699785 -0.594775 -0.062500 0 0 0 0 0 0 3 8220
-0.018551 -0.027892 0.120519 -1.559692 -1.502037 -0.706320 -0.062500 0 0 0 0 0 0 3 9222
-0.018586 -0.027895 0.120531 -1.486804 -1.669106 -0.710968 -0.062500 0 0 0 0 0 0 3 10207
-0.018632 -0.027899 0.120527 -1.323075 -1.667996 -0.495425 -0.062500 0 0 0 0 0 0 3 11215
-0.018676 -0.027897 0.120532 -1.339121 -1.751454 -0.596539 -0.062500 0 0 0 0 0 0 3 12206
-0.018719 -0.027891 0.120541 -1.360992 -1.811380 -0.662790 -0.062500 0 0 0 0 0 0 3 13205
-0.018761 -0.027882 0.120552 -1.395773 -1.847220 -0.698310 -0.062500 0 0 0 0 0 0 3 14214
-0.018802 -0.027873 0.120563 -1.403645 -1.867413 -0.719613 -0.062500 0 0 0 0 0 0 3 15205
-0.018815 -0.027889 0.120571 -1.771442 -1.532918 -0.699236 -0.062500 0 0 0 0 0 0 3 16214
-0.018842 -0.027892 0.120582 -1.627173 -1.674174 -0.727527 -0.062500 0 0 0 0 0 0 3 17205
-0.018876 -0.027887 0.120592 -1.522826 -1.777535 -0.748696 -0.062500 0 0 0 0 0 0 3 18215
-0.018913 -0.027880 0.120604 -1.467707 -1.833241 -0.764184 -0.062500 0 0 0 0 0 0 3 19205
-0.018952 -0.027871 0.120615 -1.460639 -1.841074 -0.777074 -0.062500 0 0 0 0 0 0 3 20214
-0.019001 -0.027869 0.120610 -1.329040 -1.745743 -0.569110 -0.062500 0 0 0 0 0 0 3 21205
-0.019047 -0.027863 0.120615 -1.361549 -1.780281 -0.673985 -0.062500 0 0 0 0 0 0 3 22213
-0.019090 -0.027856 0.120624 -1.391974 -1.815807 -0.741785 -0.062500 0 0 0 0 0 0 3 23204
-0.019132 -0.027847 0.120634 -1.410296 -1.839552 -0.777894 -0.062500 0 0 0 0 0 0 3 24213
-0.019153 -0.027841 0.120638 -1.711835 -1.792924 -0.706466 -0.062500 0 0 0 0 0 0 3 25205
-0.019184 -0.027833 0.120646 -1.605891 -1.818098 -0.761549 -0.062500 0 0 0 0 0 0 3 26214
-0.019213 -0.027846 0.120661 -1.624070 -1.554583 -0.857264 -0.062500 0 0 0 0 0 0 3 27205
-0.019248 -0.027847 0.120673 -1.549229 -1.687096 -0.854541 -0.062500 0 0 0 0 0 0 3 28214
-0.019285 -0.027841 0.120685 -1.502473 -1.777966 -0.855026 -0.062500 0 0 0 0 0 0 3 29223
-0.019325 -0.027833 0.120696 -1.477678 -1.825130 -0.861190 -0.062500 0 0 0 0 0 0 3 30214
-0.019365 -0.027823 0.120707 -1.485727 -1.848688 -0.870066 -0.062500 0 0 0 0 0 0 3 31213
-0.019405 -0.027812 0.120719 -1.479150 -1.860376 -0.880109 -0.062500 0 0 0 0 0 0 3 32220
-0.019446 -0.027801 0.120730 -1.475700 -1.866222 -0.890638 -0.062500 0 0 0 0 0 0 3 33218
-0.019487 -0.027790 0.120741 -1.473894 -1.869163 -0.901336 -0.062500 0 0 0 0 0 0 3 34228
-0.019528 -0.027779 0.120752 -1.472861 -1.870694 -0.912120 -0.062500 0 0 0 0 0 0 3 35225
-0.019548 -0.027772 0.120756 -1.743801 -1.809844 -0.831415 -0.062500 0 0 0 0 0 0 3 36222
-0.019587 -0.027773 0.120749 -1.535821 -1.717826 -0.661002 -0.062500 0 0 0 0 0 0 3 37222
-0.019628 -0.027768 0.120753 -1.495720 -1.763268 -0.789153 -0.062500 0 0 0 0 0 0 3 38224
-0.019670 -0.027761 0.120761 -1.488334 -1.806732 -0.867237 -0.062500 0 0 0 0 0 0 3 39193
-0.019711 -0.027752 0.120770 -1.488028 -1.835345 -0.907504 -0.062500 0 0 0 0 0 0 3 40221
-0.019752 -0.027742 0.120781 -1.489041 -1.852322 -0.930542 -0.062500 0 0 0 0 0 0 3 41223
-0.019793 -0.027732 0.120792 -1.510755 -1.861959 -0.946323 -0.062500 0 0 0 0 0 0 3 42229
-0.019834 -0.027721 0.120802 -1.511320 -1.867243 -0.959110 -0.062500 0 0 0 0 0 0 3 43225
-0.019875 -0.027709 0.120813 -1.511569 -1.870173 -0.970638 -0.062500 0 0 0 0 0 0 3 44221
-0.019916 -0.027698 0.120824 -1.511630 -1.871753 -0.981658 -0.062500 0 0 0 0 0 0 3 45226
-0.019957 -0.027687 0.120835 -1.511580 -1.872638 -0.992449 -0.062500 0 0 0 0 0 0 3 46209
-0.019998 -0.027675 0.120846 -1.511449 -1.873161 -1.003145 -0.062500 0 0 0 0 0 0 3 47301
-0.020040 -0.027664 0.120857 -1.532128 -1.873523 -1.013761 -0.062500 0 0 0 0 0 0 3 48286
-0.020081 -0.027653 0.120868 -1.531942 -1.852887 -1.024387 -0.062500 0 0 0 0 0 0 3 49262
-0.020101 -0.027646 0.120872 -1.804601 -1.790194 -0.945476 -0.062500 0 0 0 0 0 0 3 50286
-0.020132 -0.027637 0.120880 -1.692073 -1.808708 -0.994309 -0.062500 0 0 0 0 0 0 3 51297
-0.020177 -0.027636 0.120874 -1.497060 -1.716619 -0.807139 -0.062500 0 0 0 0 0 0 3 52265
-0.020220 -0.027631 0.120878 -1.514830 -1.756034 -0.921695 -0.062500 0 0 0 0 0 0 3 53265
-0.020263 -0.027623 0.120886 -1.527735 -1.794724 -0.993460 -0.062500 0 0 0 0 0 0 3 54265
-0.020305 -0.027614 0.120896 -1.537636 -1.820309 -1.030979 -0.062500 0 0 0 0 0 0 3 55265
-0.020347 -0.027604 0.120906 -1.543740 -1.835505 -1.052745 -0.062500 0 0 0 0 0 0 3 56265
-0.020397 -0.027601 0.120901 -1.431772 -1.733813 -0.846748 -0.062500 0 0 0 0 0 0 3 57260
-0.020465 -0.027591 0.120911 -1.218869 -1.829825 -1.041235 -0.062500 0 0 0 0 0 0 3 58286
-0.020519 -0.027580 0.120922 -1.365639 -1.845637 -1.071590 -0.062500 0 0 0 0 0 0 3 59291
-0.020567 -0.027568 0.120932 -1.465412 -1.850432 -1.084741 -0.062500 0 0 0 0 0 0 3 60293
-0.020611 -0.027557 0.120943 -1.517916 -1.852577 -1.095763 -0.062500 0 0 0 0 0 0 3 61263
-0.020633 -0.027551 0.120947 -1.818282 -1.789737 -1.018809 -0.062500 0 0 0 0 0 0 3 62264
-0.020665 -0.027542 0.120955 -1.739510 -1.809375 -1.066649 -0.062500 0 0 0 0 0 0 3 63283
-0.020711 -0.027541 0.120949 -1.551725 -1.717782 -0.878317 -0.062500 0 0 0 0 0 0 3 64265
-0.020755 -0.027535 0.120952 -1.551205 -1.757616 -0.992533 -0.062500 0 0 0 0 0 0 3 65264
-0.020798 -0.027528 0.120960 -1.565434 -1.796440 -1.064128 -0.062500 0 0 0 0 0 0 3 66263
-0.020840 -0.027518 0.120970 -1.576107 -1.822001 -1.101475 -0.062500 0 0 0 0 0 0 3 67266
-0.020891 -0.027516 0.120964 -1.488886 -1.726767 -0.901500 -0.062500 0 0 0 0 0 0 3 68294
-0.020937 -0.027511 0.120967 -1.529826 -1.763313 -1.010278 -0.062500 0 0 0 0 0 0 3 69296
-0.020982 -0.027503 0.120975 -1.564864 -1.799891 -1.079573 -0.062500 0 0 0 0 0 0 3 70291
-0.021025 -0.027493 0.120984 -1.585877 -1.824183 -1.115941 -0.062500 0 0 0 0 0 0 3 71294
-0.021067 -0.027483 0.120994 -1.618368 -1.838618 -1.137085 -0.062500 0 0 0 0 0 0 3 72290
-0.021118 -0.027480 0.120989 -1.510471 -1.736358 -0.930007 -0.062500 0 0 0 0 0 0 3 73296
-0.021164 -0.027474 0.120993 -1.550629 -1.768904 -1.035933 -0.062500 0 0 0 0 0 0 3 74262
-0.021209 -0.027466 0.121000 -1.585270 -1.803216 -1.104005 -0.062500 0 0 0 0 0 0 3 75298
-0.021252 -0.027456 0.121009 -1.606027 -1.826231 -1.139849 -0.062500 0 0 0 0 0 0 3 76288
-0.021303 -0.027454 0.121004 -1.524576 -1.729590 -0.938779 -0.062500 0 0 0 0 0 0 3 77266
-0.021350 -0.027448 0.121007 -1.567452 -1.765491 -1.047242 -0.062500 0 0 0 0 0 0 3 78264
-0.021394 -0.027440 0.121015 -1.603556 -1.780848 -1.116363 -0.062500 0 0 0 0 0 0 3 79263
-0.021437 -0.027430 0.121024 -1.625144 -1.804862 -1.152595 -0.062500 0 0 0 0 0 0 3 80284
-0.021480 -0.027420 0.121034 -1.637113 -1.819177 -1.173589 -0.062500 0 0 0 0 0 0 3 81262
-0.021522 -0.027409 0.121044 -1.664356 -1.827313 -1.188111 -0.062500 0 0 0 0 0 0 3 82261
-0.021572 -0.027406 0.121038 -1.554323 -1.721300 -0.977789 -0.062500 0 0 0 0 0 0 3 83293
-0.021619 -0.027400 0.121041 -1.592361 -1.751940 -1.082460 -0.062500 0 0 0 0 0 0 3 84288
-0.021663 -0.027391 0.121049 -1.625861 -1.785144 -1.150014 -0.062500 0 0 0 0 0 0 3 85271
-0.021715 -0.027390 0.121042 -1.553953 -1.697030 -0.963238 -0.062500 0 0 0 0 0 0 3 86286
-0.021763 -0.027385 0.121045 -1.601428 -1.738679 -1.077864 -0.062500 0 0 0 0 0 0 3 87204
-0.021807 -0.027377 0.121052 -1.640159 -1.778188 -1.149521 -0.062500 0 0 0 0 0 0 3 88212
-0.021851 -0.027367 0.121061 -1.663297 -1.804019 -1.186724 -0.062500 0 0 0 0 0 0 3 89204
-0.021893 -0.027356 0.121071 -1.676142 -1.819315 -1.208018 -0.062500 0 0 0 0 0 0 3 90212
-0.021936 -0.027345 0.121081 -1.703804 -1.827984 -1.222580 -0.062500 0 0 0 0 0 0 3 91204
-0.021965 -0.027347 0.121069 -1.871375 -1.655505 -0.929122 -0.062500 0 0 0 0 0 0 3 92212
-0.022001 -0.027344 0.121070 -1.794989 -1.707065 -1.068958 -0.062500 0 0 0 0 0 0 3 93328
-0.022041 -0.027337 0.121076 -1.748161 -1.759580 -1.157881 -0.062500 0 0 0 0 0 0 3 94212
-0.022082 -0.027328 0.121085 -1.726866 -1.793894 -1.202832 -0.062500 0 0 0 0 0 0 3 95329
-0.022131 -0.027326 0.121078 -1.626132 -1.703651 -1.004663 -0.062500 0 0 0 0 0 0 3 96213
-0.022178 -0.027321 0.121081 -1.657709 -1.743371 -1.114511 -0.062500 0 0 0 0 0 0 3 97336
-0.022222 -0.027312 0.121088 -1.688317 -1.781482 -1.184142 -0.062500 0 0 0 0 0 0 3 98203
-0.022266 -0.027303 0.121097 -1.707341 -1.806438 -1.220436 -0.062500 0 0 0 0 0 0 3 99337
-0.022308 -0.027292 0.121107 -1.718136 -1.821201 -1.241260 -0.062500 0 0 0 0 0 0 3 100328
-0.022359 -0.027289 0.121100 -1.632881 -1.719031 -1.032682 -0.062500 0 0 0 0 0 0 3 101337
-0.022406 -0.027283 0.121103 -1.671244 -1.752069 -1.138248 -0.062500 0 0 0 0 0 0 3 102328
-0.022451 -0.027274 0.121111 -1.705108 -1.786457 -1.206090 -0.062500 0 0 0 0 0 0 3 103337
-0.022494 -0.027264 0.121119 -1.725731 -1.809372 -1.241603 -0.062500 0 0 0 0 0 0 3 104221
-0.022537 -0.027253 0.121129 -1.737256 -1.823077 -1.262067 -0.062500 0 0 0 0 0 0 3 105221
-0.022579 -0.027242 0.121138 -1.764304 -1.830871 -1.276116 -0.062500 0 0 0 0 0 0 3 106221
-0.022630 -0.027239 0.121132 -1.656085 -1.724605 -1.064437 -0.062500 0 0 0 0 0 0 3 107336
-0.022677 -0.027233 0.121135 -1.690452 -1.737859 -1.168758 -0.062500 0 0 0 0 0 0 3 108209
-0.022700 -0.027229 0.121136 -2.001403 -1.702820 -1.156150 -0.062500 0 0 0 0 0 0 3 109317
-0.022733 -0.027222 0.121142 -1.907052 -1.746586 -1.225379 -0.062500 0 0 0 0 0 0 3 110224
-0.022771 -0.027213 0.121151 -1.848190 -1.794487 -1.266408 -0.062500 0 0 0 0 0 0 3 111345
-0.022811 -0.027202 0.121160 -1.812508 -1.814204 -1.289552 -0.062500 0 0 0 0 0 0 3 112344
-0.022851 -0.027191 0.121169 -1.794965 -1.825294 -1.304683 -0.062500 0 0 0 0 0 0 3 113344
-0.022901 -0.027188 0.121163 -1.675409 -1.720707 -1.093148 -0.062500 0 0 0 0 0 0 3 114345
-0.022948 -0.027182 0.121166 -1.705771 -1.752647 -1.197558 -0.062500 0 0 0 0 0 0 3 115314
-0.022993 -0.027173 0.121173 -1.730395 -1.822948 -1.264900 -0.062500 0 0 0 0 0 0 3 116344
-0.023036 -0.027163 0.121181 -1.749082 -1.845432 -1.300093 -0.062500 0 0 0 0 0 0 3 117342
-0.023079 -0.027152 0.121190 -1.759726 -1.858846 -1.320300 -0.062500 0 0 0 0 0 0 3 118199
-0.023100 -0.027145 0.121194 -2.044307 -1.797459 -1.255699 -0.062500 0 0 0 0 0 0 3 119346
-0.023132 -0.027137 0.121201 -1.932426 -1.823750 -1.300140 -0.062500 0 0 0 0 0 0 3 120341
-0.023177 -0.027135 0.121194 -1.742601 -1.735274 -1.107027 -0.062500 0 0 0 0 0 0 3 121349
-0.023222 -0.027129 0.121196 -1.706231 -1.845586 -1.219738 -0.062500 0 0 0 0 0 0 3 122343
-0.023265 -0.027121 0.121203 -1.717632 -1.885085 -1.290534 -0.062500 0 0 0 0 0 0 3 123343
-0.023308 -0.027111 0.121211 -1.727279 -1.910763 -1.327110 -0.062500 0 0 0 0 0 0 3 124342
-0.023330 -0.027105 0.121214 -2.012756 -1.856343 -1.270277 -0.062500 0 0 0 0 0 0 3 125345
-0.023361 -0.027097 0.121221 -1.901284 -1.887220 -1.317143 -0.062500 0 0 0 0 0 0 3 126343
-0.023398 -0.027087 0.121230 -1.822217 -1.912005 -1.348402 -0.062500 0 0 0 0 0 0 3 127346
-0.023438 -0.027076 0.121239 -1.719101 -2.031687 -1.367327 -0.062500 0 0 0 0 0 0 3 128342
-0.023479 -0.027064 0.121248 -1.698731 -2.040032 -1.380536 -0.062500 0 0 0 0 0 0 3 129342
-0.023521 -0.027052 0.121257 -1.688586 -2.044602 -1.391337 -0.062500 0 0 0 0 0 0 3 130345
-0.023571 -0.027049 0.121251 -1.573724 -1.936212 -1.177325 -0.062500 0 0 0 0 0 0 3 131345
-0.023596 -0.027048 0.121248 -1.884695 -1.896464 -1.204230 -0.062500 0 0 0 0 0 0 3 132342
-0.023631 -0.027042 0.121252 -1.697547 -2.092280 -1.303609 -0.062500 0 0 0 0 0 0 3 133343
-0.023669 -0.027033 0.121259 -1.635482 -2.134382 -1.358357 -0.062500 0 0 0 0 0 0 3 134208
-0.023688 -0.027028 0.121262 -1.884235 -2.089488 -1.310969 -0.062500 0 0 0 0 0 0 3 135344
-0.023719 -0.027020 0.121269 -1.671363 -2.193879 -1.360534 -0.062500 0 0 0 0 0 0 3 136343
-0.023756 -0.027010 0.121277 -1.582983 -2.222084 -1.392718 -0.062500 0 0 0 0 0 0 3 137343
-0.023803 -0.027008 0.121270 -1.427975 -2.127775 -1.187971 -0.062500 0 0 0 0 0 0 3 138341
-0.023828 -0.027007 0.121267 -1.719065 -2.095475 -1.219668 -0.062500 0 0 0 0 0 0 3 139344
-0.023862 -0.027002 0.121271 -1.455745 -2.329932 -1.320238 -0.062500 0 0 0 0 0 0 3 140343
-0.023900 -0.026993 0.121278 -1.388669 -2.374438 -1.375372 -0.062500 0 0 0 0 0 0 3 141343
-0.023919 -0.026988 0.121281 -1.635417 -2.330258 -1.328973 -0.062500 0 0 0 0 0 0 3 142341
-0.023950 -0.026980 0.121288 -1.503686 -2.368285 -1.378147 -0.062500 0 0 0 0 0 0 3 143343
-0.023965 -0.026976 0.121290 -1.695140 -2.326050 -1.334925 -0.062500 0 0 0 0 0 0 3 144326
-0.023994 -0.026968 0.121297 -1.533564 -2.365946 -1.385762 -0.062500 0 0 0 0 0 0 3 145338
-0.024008 -0.026963 0.121300 -1.710065 -2.324739 -1.343429 -0.062500 0 0 0 0 0 0 3 146328
-0.024015 -0.026961 0.121301 -1.821592 -2.294315 -1.319593 -0.062500 0 0 0 0 0 0 3 147349
-0.024040 -0.026954 0.121307 -1.597948 -2.347685 -1.383936 -0.062500 0 0 0 0 0 0 3 148312
-0.024060 -0.026959 0.121293 -1.422984 -2.382310 -1.123823 -0.062500 0 0 0 0 0 0 3 149343
-0.024071 -0.026962 0.121287 -1.551387 -2.385788 -1.196852 -0.062500 0 0 0 0 0 0 3 150341
-0.024099 -0.026959 0.121290 -1.351166 -2.473756 -1.319960 -0.062500 0 0 0 0 0 0 3 151343
-0.024112 -0.026957 0.121291 -1.510999 -2.463424 -1.310476 -0.062500 0 0 0 0 0 0 3 152343
-0.024119 -0.026956 0.121292 -1.615795 -2.451141 -1.300527 -0.062500 0 0 0 0 0 0 3 153342
-0.024122 -0.026955 0.121292 -1.670211 -2.443592 -1.295808 -0.062500 0 0 0 0 0 0 3 154342
-0.024146 -0.026949 0.121298 -1.416544 -2.510641 -1.368260 -0.062500 0 0 0 0 0 0 3 155344
-0.024157 -0.026946 0.121300 -1.545896 -2.484960 -1.336067 -0.062500 0 0 0 0 0 0 3 156342
-0.024171 -0.026953 0.121285 -1.525479 -2.352212 -1.092260 -0.062500 0 0 0 0 0 0 3 157336
-0.024179 -0.026957 0.121278 -1.603943 -2.368447 -1.177706 -0.062500 0 0 0 0 0 0 3 158328
-0.024183 -0.026960 0.121276 -1.657888 -2.393101 -1.231910 -0.062500 0 0 0 0 0 0 3 159406
-0.024185 -0.026962 0.121275 -1.688740 -2.410591 -1.256309 -0.062500 0 0 0 0 0 0 3 160413
-0.024186 -0.026962 0.121274 -1.705541 -2.421276 -1.266650 -0.062500 0 0 0 0 0 0 3 161409
-0.024187 -0.026963 0.121274 -1.714538 -2.427409 -1.270954 -0.062500 0 0 0 0 0 0 3 162390
-0.024187 -0.026963 0.121274 -1.719259 -2.430784 -1.272757 -0.062500 0 0 0 0 0 0 3 163393
-0.024187 -0.026963 0.121274 -1.721754 -2.432614 -1.273492 -0.062500 0 0 0 0 0 0 3 164407
-0.024187 -0.026963 0.121274 -1.722997 -2.433598 -1.273811 -0.062500 0 0 0 0 0 0 3 165390
-0.024187 -0.026963 0.121274 -1.723629 -2.434111 -1.273943 -0.062500 0 0 0 0 0 0 3 166408
-0.024196 -0.026972 0.121258 -1.615416 -2.323508 -1.049722 -0.062500 0 0 0 0 0 0 3 167392
-0.024201 -0.026977 0.121251 -1.648386 -2.352864 -1.143933 -0.062500 0 0 0 0 0 0 3 168406
-0.024204 -0.026981 0.121249 -1.679764 -2.384843 -1.201844 -0.062500 0 0 0 0 0 0 3 169390
-0.024205 -0.026982 0.121247 -1.699519 -2.406231 -1.227799 -0.062500 0 0 0 0 0 0 3 170405
-0.024206 -0.026983 0.121247 -1.710928 -2.419014 -1.238756 -0.062500 0 0 0 0 0 0 3 171326
-0.024206 -0.026984 0.121247 -1.717183 -2.426232 -1.243354 -0.062500 0 0 0 0 0 0 3 172334
-0.024207 -0.026984 0.121247 -1.720566 -2.430196 -1.245260 -0.062500 0 0 0 0 0 0 3 173200
-0.024207 -0.026984 0.121247 -1.722385 -2.432316 -1.246048 -0.062500 0 0 0 0 0 0 3 174340
-0.024207 -0.026984 0.121247 -1.723344 -2.433414 -1.246378 -0.062500 0 0 0 0 0 0 3 175326
-0.024207 -0.026984 0.121247 -1.723812 -2.434040 -1.246509 -0.062500 0 0 0 0 0 0 3 176334
-0.024207 -0.026984 0.121247 -1.724028 -2.434324 -1.246583 -0.062500 0 0 0 0 0 0 3 177325
-0.024207 -0.026984 0.121247 -1.724201 -2.434484 -1.246591 -0.062500 0 0 0 0 0 0 3 178334
-0.024207 -0.026984 0.121247 -1.724245 -2.434565 -1.246608 -0.062500 0 0 0 0 0 0 3 179325
-0.024215 -0.026993 0.121231 -1.615799 -2.323874 -1.022308 -0.062500 0 0 0 0 0 0 3 180326
-0.024220 -0.026998 0.121224 -1.648577 -2.353033 -1.116507 -0.062500 0 0 0 0 0 0 3 181334
-0.024223 -0.027002 0.121221 -1.679879 -2.384929 -1.174401 -0.062500 0 0 0 0 0 0 3 182325
-0.024225 -0.027003 0.121220 -1.699566 -2.406280 -1.200368 -0.062500 0 0 0 0 0 0 3 183330
-0.024225 -0.027004 0.121220 -1.710942 -2.419029 -1.211334 -0.062500 0 0 0 0 0 0 3 184321
-0.024226 -0.027005 0.121219 -1.717214 -2.426230 -1.215921 -0.062500 0 0 0 0 0 0 3 185336
-0.024226 -0.027005 0.121219 -1.720579 -2.430171 -1.217840 -0.062500 0 0 0 0 0 0 3 186334
-0.024226 -0.027005 0.121219 -1.722379 -2.432341 -1.218618 -0.062500 0 0 0 0 0 0 3 187342
-0.024226 -0.027005 0.121219 -1.723283 -2.433457 -1.218960 -0.062500 0 0 0 0 0 0 3 188346
-0.024226 -0.027005 0.121219 -1.723815 -2.434018 -1.219092 -0.062500 0 0 0 0 0 0 3 189335
-0.024226 -0.027005 0.121219 -1.724056 -2.434316 -1.219153 -0.062500 0 0 0 0 0 0 3 190340
-0.024226 -0.027005 0.121219 -1.724178 -2.434490 -1.219174 -0.062500 0 0 0 0 0 0 3 191344
-0.024226 -0.027005 0.121219 -1.724233 -2.434591 -1.219177 -0.062500 0 0 0 0 0 0 3 192311
-0.024226 -0.027005 0.121219 -1.724301 -2.434598 -1.219183 -0.062500 0 0 0 0 0 0 3 193312
-0.024226 -0.027005 0.121219 -1.724312 -2.434603 -1.219192 -0.062500 0 0 0 0 0 0 3 194311
-0.024226 -0.027005 0.121219 -1.724298 -2.434659 -1.219185 -0.062500 0 0 0 0 0 0 3 195342
-0.024226 -0.027005 0.121219 -1.724298 -2.434666 -1.219187 -0.062500 0 0 0 0 0 0 3 196311
-0.024226 -0.027005 0.121219 -1.724306 -2.434640 -1.219193 -0.062500 0 0 0 0 0 0 3 197339
-0.024226 -0.027005 0.121219 -1.724298 -2.434664 -1.219188 -0.062500 0 0 0 0 0 0 3 198348
-0.024226 -0.027005 0.121219 -1.724334 -2.434635 -1.219189 -0.062500 0 0 0 0 0 0 3 199342
-0.024226 -0.027005 0.121219 -1.724301 -2.434664 -1.219188 -0.062500 0 0 0 0 0 0 3 200337
-0.024235 -0.027014 0.121203 -1.615955 -2.323978 -0.994864 -0.062500 0 0 0 0 0 0 3 201340
-0.024240 -0.027019 0.121197 -1.648663 -2.353085 -1.089052 -0.062500 0 0 0 0 0 0 3 202339
-0.024243 -0.027023 0.121194 -1.806859 -2.308676 -1.146970 -0.062500 0 0 0 0 0 0 3 203343
-0.024244 -0.027024 0.121193 -1.826545 -2.330028 -1.172929 -0.062500 0 0 0 0 0 0 3 204340
-0.024245 -0.027025 0.121192 -1.837890 -2.342779 -1.183905 -0.062500 0 0 0 0 0 0 3 205340
-0.024245 -0.027026 0.121192 -1.844209 -2.349965 -1.188483 -0.062500 0 0 0 0 0 0 3 206341
-0.024246 -0.027026 0.121192 -1.847569 -2.353930 -1.190396 -0.062500 0 0 0 0 0 0 3 207312
-0.024246 -0.027026 0.121192 -1.849331 -2.356060 -1.191196 -0.062500 0 0 0 0 0 0 3 208340
-0.024246 -0.027026 0.121192 -1.850276 -2.357187 -1.191525 -0.062500 0 0 0 0 0 0 3 209339
-0.024246 -0.027026 0.121192 -1.850786 -2.357755 -1.191662 -0.062500 0 0 0 0 0 0 3 210341
-0.024246 -0.027026 0.121192 -1.851016 -2.358081 -1.191717 -0.062500 0 0 0 0 0 0 3 211342
-0.024246 -0.027026 0.121192 -1.851144 -2.358229 -1.191741 -0.062500 0 0 0 0 0 0 3 212340
-0.024246 -0.027026 0.121192 -1.851211 -2.358304 -1.191756 -0.062500 0 0 0 0 0 0 3 213332
-0.024246 -0.027026 0.121192 -1.851234 -2.358366 -1.191753 -0.062500 0 0 0 0 0 0 3 214340
-0.024246 -0.027026 0.121192 -1.851294 -2.358364 -1.191749 -0.062500 0 0 0 0 0 0 3 215342
-0.024246 -0.027026 0.121192 -1.851276 -2.358373 -1.191760 -0.062500 0 0 0 0 0 0 3 216340
-0.024246 -0.027026 0.121192 -1.851275 -2.358374 -1.191762 -0.062500 0 0 0 0 0 0 3 217341
-0.024246 -0.027026 0.121192 -1.851276 -2.358375 -1.191765 -0.062500 0 0 0 0 0 0 3 218311
-0.024246 -0.027027 0.121192 -1.851276 -2.358375 -1.191765 -0.062500 0 0 0 0 0 0 3 219342
-0.024246 -0.027026 0.121192 -1.851293 -2.358395 -1.191752 -0.062500 0 0 0 0 0 0 3 220340
-0.024246 -0.027027 0.121192 -1.851278 -2.358377 -1.191764 -0.062500 0 0 0 0 0 0 3 221341
-0.024246 -0.027026 0.121192 -1.851267 -2.358402 -1.191759 -0.062500 0 0 0 0 0 0 3 222341
-0.024246 -0.027027 0.121192 -1.851301 -2.358371 -1.191758 -0.062500 0 0 0 0 0 0 3 223340
-0.024246 -0.027026 0.121192 -1.851271 -2.358403 -1.191761 -0.062500 0 0 0 0 0 0 3 224336
-0.024246 -0.027027 0.121192 -1.851302 -2.358371 -1.191758 -0.062500 0 0 0 0 0 0 3 225329
-0.024246 -0.027026 0.121192 -1.851270 -2.358402 -1.191758 -0.062500 0 0 0 0 0 0 3 226333
-0.024246 -0.027027 0.121192 -1.851301 -2.358371 -1.191758 -0.062500 0 0 0 0 0 0 3 227344
-0.024246 -0.027026 0.121192 -1.851271 -2.358403 -1.191761 -0.062500 0 0 0 0 0 0 3 228341
-0.024246 -0.027027 0.121192 -1.851275 -2.358378 -1.191765 -0.062500 0 0 0 0 0 0 3 229340
-0.024246 -0.027026 0.121192 -1.851293 -2.358396 -1.191752 -0.062500 0 0 0 0 0 0 3 230342
-0.024246 -0.027027 0.121192 -1.851279 -2.358379 -1.191766 -0.062500 0 0 0 0 0 0 3 231341
-0.024246 -0.027026 0.121192 -1.851267 -2.358402 -1.191759 -0.062500 0 0 0 0 0 0 3 232339
-0.024246 -0.027027 0.121192 -1.851301 -2.358371 -1.191758 -0.062500 0 0 0 0 0 0 3 233310
-0.024246 -0.027026 0.121192 -1.851270 -2.358402 -1.191758 -0.062500 0 0 0 0 0 0 3 234340
-0.024246 -0.027027 0.121192 -1.851301 -2.358371 -1.191758 -0.062500 0 0 0 0 0 0 3 235342
-0.024246 -0.027026 0.121192 -1.851271 -2.358403 -1.191761 -0.062500 0 0 0 0 0 0 3 236334
-0.024246 -0.027027 0.121192 -1.851302 -2.358371 -1.191758 -0.062500 0 0 0 0 0 0 3 237325
-0.024246 -0.027026 0.121192 -1.851270 -2.358402 -1.191758 -0.062500 0 0 0 0 0 0 3 238333
-0.024246 -0.027027 0.121192 -1.851276 -2.358379 -1.191767 -0.062500 0 0 0 0 0 0 3 239392
-0.024246 -0.027026 0.121192 -1.851293 -2.358396 -1.191753 -0.062500 0 0 0 0 0 0 3 240405
-0.024246 -0.027027 0.121192 -1.851278 -2.358377 -1.191764 -0.062500 0 0 0 0 0 0 3 241392
-0.024246 -0.027026 0.121192 -1.851267 -2.358402 -1.191759 -0.062500 0 0 0 0 0 0 3 242404
-0.024246 -0.027027 0.121192 -1.851301 -2.358371 -1.191758 -0.062500 0 0 0 0 0 0 3 243324
-0.024246 -0.027026 0.121192 -1.851271 -2.358403 -1.191761 -0.062500 0 0 0 0 0 0 3 244333
-0.024246 -0.027027 0.121192 -1.851302 -2.358371 -1.191758 -0.062500 0 0 0 0 0 0 3 245324
-0.024246 -0.027026 0.121192 -1.851270 -2.358402 -1.191758 -0.062500 0 0 0 0 0 0 3 246331
-0.024246 -0.027027 0.121192 -1.851303 -2.358372 -1.191760 -0.062500 0 0 0 0 0 0 3 247336
-0.024246 -0.027026 0.121192 -1.851270 -2.358402 -1.191758 -0.062500 0 0 0 0 0 0 3 248324
-0.024246 -0.027027 0.121192 -1.851275 -2.358378 -1.191765 -0.062500 0 0 0 0 0 0 3 249332
-0.024246 -0.027026 0.121192 -1.851293 -2.358396 -1.191752 -0.062500 0 0 0 0 0 0 3 250323
-0.024246 -0.027027 0.121192 -1.851279 -2.358379 -1.191766 -0.062500 0 0 0 0 0 0 3 251333
-0.024246 -0.027026 0.121192 -1.851294 -2.358396 -1.191752 -0.062500 0 0 0 0 0 0 3 252323
-0.024246 -0.027027 0.121192 -1.851278 -2.358377 -1.191764 -0.062500 0 0 0 0 0 0 3 253331
-0.024246 -0.027026 0.121192 -1.851267 -2.358402 -1.191759 -0.062500 0 0 0 0 0 0 3 254323
-0.024246 -0.027027 0.121192 -1.851303 -2.358373 -1.191760 -0.062500 0 0 0 0 0 0 3 255332
-0.024246 -0.027026 0.121192 -1.851270 -2.358402 -1.191759 -0.062500 0 0 0 0 0 0 3 256322
-0.024246 -0.027027 0.121192 -1.851301 -2.358371 -1.191758 -0.062500 0 0 0 0 0 0 3 257339
-0.024246 -0.027026 0.121192 -1.851270 -2.358402 -1.191758 -0.062500 0 0 0 0 0 0 3 258330
-0.024246 -0.027027 0.121192 -1.851276 -2.358379 -1.191767 -0.062500 0 0 0 0 0 0 3 259337
-0.024246 -0.027026 0.121192 -1.851293 -2.358396 -1.191753 -0.062500 0 0 0 0 0 0 3 260339
-0.024246 -0.027027 0.121192 -1.851278 -2.358377 -1.191764 -0.062500 0 0 0 0 0 0 3 261345
-0.024246 -0.027026 0.121192 -1.851293 -2.358395 -1.191752 -0.062500 0 0 0 0 0 0 3 262331
-0.024246 -0.027027 0.121192 -1.851279 -2.358379 -1.191766 -0.062500 0 0 0 0 0 0 3 263345
-0.024246 -0.027026 0.121192 -1.851267 -2.358402 -1.191759 -0.062500 0 0 0 0 0 0 3 264340
-0.024246 -0.027027 0.121192 -1.851301 -2.358371 -1.191758 -0.062500 0 0 0 0 0 0 3 265334
-0.024246 -0.027026 0.121192 -1.851270 -2.358402 -1.191758 -0.062500 0 0 0 0 0 0 3 266310
-0.024246 -0.027027 0.121192 -1.851303 -2.358372 -1.191760 -0.062500 0 0 0 0 0 0 3 267341
-0.024246 -0.027026 0.121192 -1.851270 -2.358402 -1.191759 -0.062500 0 0 0 0 0 0 3 268309
-0.024246 -0.027027 0.121192 -1.851302 -2.358371 -1.191758 -0.062500 0 0 0 0 0 0 3 269310
-0.024246 -0.027026 0.121192 -1.851270 -2.358402 -1.191758 -0.062500 0 0 0 0 0 0 3 270337
-0.024246 -0.027027 0.121192 -1.851276 -2.358379 -1.191767 -0.062500 0 0 0 0 0 0 3 271332
-0.024246 -0.027026 0.121192 -1.851293 -2.358396 -1.191753 -0.062500 0 0 0 0 0 0 3 272311
-0.024246 -0.027027 0.121192 -1.851278 -2.358377 -1.191764 -0.062500 0 0 0 0 0 0 3 273340
-0.024246 -0.027026 0.121192 -1.851267 -2.358402 -1.191759 -0.062500 0 0 0 0 0 0 3 274342
-0.024246 -0.027027 0.121192 -1.851303 -2.358373 -1.191760 -0.062500 0 0 0 0 0 0 3 275340
-0.024246 -0.027026 0.121192 -1.851270 -2.358402 -1.191759 -0.062500 0 0 0 0 0 0 3 276338
-0.024246 -0.027027 0.121192 -1.851301 -2.358371 -1.191758 -0.062500 0 0 0 0 0 0 3 277328
-0.024246 -0.027026 0.121192 -1.851270 -2.358402 -1.191758 -0.062500 0 0 0 0 0 0 3 278339
-0.024246 -0.027027 0.121192 -1.851303 -2.358372 -1.191760 -0.062500 0 0 0 0 0 0 3 279340
-0.024246 -0.027026 0.121192 -1.851270 -2.358402 -1.191758 -0.062500 0 0 0 0 0 0 3 280330
-0.024246 -0.027027 0.121192 -1.851275 -2.358378 -1.191764 -0.062500 0 0 0 0 0 0 3 281340
-0.024246 -0.027026 0.121192 -1.851293 -2.358396 -1.191752 -0.062500 0 0 0 0 0 0 3 282339
-0.024246 -0.027027 0.121192 -1.851279 -2.358379 -1.191766 -0.062500 0 0 0 0 0 0 3 283339
-0.024246 -0.027026 0.121192 -1.851267 -2.358402 -1.191759 -0.062500 0 0 0 0 0 0 3 284339
-0.024246 -0.027027 0.121192 -1.851301 -2.358371 -1.191758 -0.062500 0 0 0 0 0 0 3 285338
-0.024246 -0.027026 0.121192 -1.851270 -2.358402 -1.191758 -0.062500 0 0 0 0 0 0 3 286339
-0.024246 -0.027027 0.121192 -1.851303 -2.358372 -1.191760 -0.062500 0 0 0 0 0 0 3 287320
-0.024246 -0.027026 0.121192 -1.851270 -2.358402 -1.191759 -0.062500 0 0 0 0 0 0 3 288339
-0.024246 -0.027027 0.121192 -1.851302 -2.358371 -1.191758 -0.062500 0 0 0 0 0 0 3 289308
-0.024246 -0.027026 0.121192 -1.851271 -2.358403 -1.191761 -0.062500 0 0 0 0 0 0 3 290337
-0.024246 -0.027027 0.121192 -1.851275 -2.358378 -1.191765 -0.062500 0 0 0 0 0 0 3 291339
-0.024246 -0.027026 0.121192 -1.851293 -2.358396 -1.191752 -0.062500 0 0 0 0 0 0 3 292308
-0.024246 -0.027027 0.121192 -1.851278 -2.358377 -1.191764 -0.062500 0 0 0 0 0 0 3 293338
-0.024238 -0.027018 0.121208 -1.832590 -2.545222 -1.416109 -0.062500 0 0 0 0 0 0 3 294336
-0.024233 -0.027013 0.121214 -1.800022 -2.516196 -1.321901 -0.062500 0 0 0 0 0 0 3 295339
-0.024230 -0.027009 0.121217 -1.768755 -2.484401 -1.263978 -0.062500 0 0 0 0 0 0 3 296336
-0.024228 -0.027008 0.121218 -1.749043 -2.463028 -1.238025 -0.062500 0 0 0 0 0 0 3 297339
-0.024227 -0.027007 0.121219 -1.737709 -2.450291 -1.227035 -0.062500 0 0 0 0 0 0 3 298334
-0.024227 -0.027006 0.121219 -1.731450 -2.443065 -1.222451 -0.062500 0 0 0 0 0 0 3 299415
-0.024227 -0.027006 0.121219 -1.728041 -2.439107 -1.220549 -0.062500 0 0 0 0 0 0 3 300406
-0.024227 -0.027006 0.121219 -1.726247 -2.436982 -1.219754 -0.062500 0 0 0 0 0 0 3 301411
-0.024226 -0.027006 0.121219 -1.725317 -2.435877 -1.219416 -0.062500 0 0 0 0 0 0 3 302403
-0.024226 -0.027006 0.121219 -1.724818 -2.435285 -1.219287 -0.062500 0 0 0 0 0 0 3 303424
-0.024226 -0.027006 0.121219 -1.724589 -2.434956 -1.219230 -0.062500 0 0 0 0 0 0 3 304402
-0.024226 -0.027005 0.121219 -1.724441 -2.434786 -1.219217 -0.062500 0 0 0 0 0 0 3 305415
-0.024226 -0.027005 0.121219 -1.724356 -2.434764 -1.219194 -0.062500 0 0 0 0 0 0 3 306377
-0.024226 -0.027005 0.121219 -1.724366 -2.434674 -1.219195 -0.062500 0 0 0 0 0 0 3 307404
-0.024226 -0.027005 0.121219 -1.724362 -2.434659 -1.219185 -0.062500 0 0 0 0 0 0 3 308378
-0.024226 -0.027005 0.121219 -1.724307 -2.434669 -1.219192 -0.062500 0 0 0 0 0 0 3 309382
-0.024226 -0.027005 0.121219 -1.724300 -2.434668 -1.219191 -0.062500 0 0 0 0 0 0 3 310407
-0.024226 -0.027005 0.121219 -1.724325 -2.434662 -1.219184 -0.062500 0 0 0 0 0 0 3 311406
-0.024218 -0.026997 0.121235 -1.832690 -2.545297 -1.443521 -0.062500 0 0 0 0 0 0 3 312388
-0.024213 -0.026992 0.121242 -1.800073 -2.516248 -1.349301 -0.062500 0 0 0 0 0 0 3 313404
-0.024210 -0.026988 0.121245 -1.768822 -2.484366 -1.291387 -0.062500 0 0 0 0 0 0 3 314405
-0.024209 -0.026987 0.121246 -1.749060 -2.463036 -1.265439 -0.062500 0 0 0 0 0 0 3 315321
-0.024208 -0.026986 0.121246 -1.737715 -2.450297 -1.254453 -0.062500 0 0 0 0 0 0 3 316330
-0.024207 -0.026985 0.121246 -1.731426 -2.443073 -1.249876 -0.062500 0 0 0 0 0 0 3 317321
-0.024207 -0.026985 0.121247 -1.728040 -2.439108 -1.247972 -0.062500 0 0 0 0 0 0 3 318329
-0.024207 -0.026985 0.121247 -1.726248 -2.436984 -1.247180 -0.062500 0 0 0 0 0 0 3 319321
-0.024207 -0.026985 0.121247 -1.725292 -2.435885 -1.246849 -0.062500 0 0 0 0 0 0 3 320330
-0.024199 -0.026976 0.121263 -1.833317 -2.546006 -1.471009 -0.062500 0 0 0 0 0 0 3 321321
-0.024194 -0.026971 0.121269 -1.800353 -2.516632 -1.376743 -0.062500 0 0 0 0 0 0 3 322329
-0.024191 -0.026967 0.121272 -1.768931 -2.484602 -1.318803 -0.062500 0 0 0 0 0 0 3 323320
-0.024189 -0.026966 0.121273 -1.749132 -2.463127 -1.292856 -0.062500 0 0 0 0 0 0 3 324329
-0.024188 -0.026965 0.121274 -1.737735 -2.450319 -1.281882 -0.062500 0 0 0 0 0 0 3 325321
-0.024188 -0.026964 0.121274 -1.731435 -2.443083 -1.277303 -0.062500 0 0 0 0 0 0 3 326328
-0.024188 -0.026964 0.121274 -1.728062 -2.439133 -1.275382 -0.062500 0 0 0 0 0 0 3 327321
-0.024188 -0.026964 0.121274 -1.726252 -2.436988 -1.274599 -0.062500 0 0 0 0 0 0 3 328329
-0.024187 -0.026963 0.121274 -1.725327 -2.435852 -1.274267 -0.062500 0 0 0 0 0 0 3 329320
-0.024187 -0.026963 0.121274 -1.724854 -2.435249 -1.274129 -0.062500 0 0 0 0 0 0 3 330317
-0.024187 -0.026963 0.121274 -1.724558 -2.434987 -1.274075 -0.062500 0 0 0 0 0 0 3 331329
-0.024187 -0.026963 0.121274 -1.724456 -2.434809 -1.274048 -0.062500 0 0 0 0 0 0 3 332326
-0.024179 -0.026955 0.121290 -1.832949 -2.545587 -1.498312 -0.062500 0 0 0 0 0 0 3 333337
-0.024174 -0.026949 0.121297 -1.800181 -2.516404 -1.404096 -0.062500 0 0 0 0 0 0 3 334321
-0.024171 -0.026946 0.121299 -1.768822 -2.484441 -1.346204 -0.062500 0 0 0 0 0 0 3 335328
-0.024170 -0.026944 0.121301 -1.749080 -2.463065 -1.320254 -0.062500 0 0 0 0 0 0 3 336336
-0.024169 -0.026943 0.121301 -1.737727 -2.450310 -1.309274 -0.062500 0 0 0 0 0 0 3 337340
-0.024168 -0.026943 0.121301 -1.731406 -2.443087 -1.304710 -0.062500 0 0 0 0 0 0 3 338342
-0.024168 -0.026943 0.121301 -1.728040 -2.439112 -1.302800 -0.062500 0 0 0 0 0 0 3 339339
-0.024168 -0.026943 0.121301 -1.726275 -2.436978 -1.302002 -0.062500 0 0 0 0 0 0 3 340337
-0.024168 -0.026942 0.121301 -1.725329 -2.435851 -1.301677 -0.062500 0 0 0 0 0 0 3 341337
-0.024168 -0.026942 0.121301 -1.724820 -2.435283 -1.301544 -0.062500 0 0 0 0 0 0 3 342337
-0.024168 -0.026942 0.121301 -1.724589 -2.434956 -1.301487 -0.062500 0 0 0 0 0 0 3 343339
-0.024168 -0.026942 0.121301 -1.724433 -2.434812 -1.301467 -0.062500 0 0 0 0 0 0 3 344307
-0.024160 -0.026934 0.121317 -1.833035 -2.545685 -1.525700 -0.062500 0 0 0 0 0 0 3 345335
-0.024155 -0.026928 0.121324 -1.800212 -2.516439 -1.431491 -0.062500 0 0 0 0 0 0 3 346340
-0.024152 -0.026925 0.121327 -1.768863 -2.484486 -1.373582 -0.062500 0 0 0 0 0 0 3 347341
-0.024150 -0.026923 0.121328 -1.749101 -2.463053 -1.347654 -0.062500 0 0 0 0 0 0 3 348337
-0.024149 -0.026922 0.121329 -1.737716 -2.450294 -1.336688 -0.062500 0 0 0 0 0 0 3 349336
-0.024149 -0.026922 0.121329 -1.731434 -2.443081 -1.332109 -0.062500 0 0 0 0 0 0 3 350335
-0.024149 -0.026922 0.121329 -1.728045 -2.439113 -1.330208 -0.062500 0 0 0 0 0 0 3 351336
-0.024148 -0.026921 0.121329 -1.726249 -2.436985 -1.329415 -0.062500 0 0 0 0 0 0 3 352335
-0.024148 -0.026921 0.121329 -1.725327 -2.435852 -1.329085 -0.062500 0 0 0 0 0 0 3 353335
-0.024148 -0.026921 0.121329 -1.724820 -2.435283 -1.328951 -0.062500 0 0 0 0 0 0 3 354336
-0.024148 -0.026921 0.121329 -1.724562 -2.434963 -1.328901 -0.062500 0 0 0 0 0 0 3 355337
-0.024148 -0.026921 0.121329 -1.724457 -2.434807 -1.328871 -0.062500 0 0 0 0 0 0 3 356335
-0.024148 -0.026921 0.121329 -1.724366 -2.434739 -1.328863 -0.062500 0 0 0 0 0 0 3 357335
-0.024148 -0.026921 0.121329 -1.724367 -2.434671 -1.328860 -0.062500 0 0 0 0 0 0 3 358337
-0.024148 -0.026921 0.121329 -1.724362 -2.434659 -1.328849 -0.062500 0 0 0 0 0 0 3 359337
-0.024148 -0.026921 0.121329 -1.724306 -2.434668 -1.328856 -0.062500 0 0 0 0 0 0 3 360335
-0.024148 -0.026921 0.121329 -1.724301 -2.434669 -1.328857 -0.062500 0 0 0 0 0 0 3 361336
-0.024140 -0.026913 0.121345 -1.833058 -2.545713 -1.553073 -0.062500 0 0 0 0 0 0 3 362327
-0.024135 -0.026907 0.121352 -1.800230 -2.516458 -1.458865 -0.062500 0 0 0 0 0 0 3 363334
-0.024132 -0.026904 0.121354 -1.768871 -2.484459 -1.400977 -0.062500 0 0 0 0 0 0 3 364336
-0.024131 -0.026902 0.121355 -1.749073 -2.463091 -1.375040 -0.062500 0 0 0 0 0 0 3 365336
-0.024130 -0.026901 0.121356 -1.737725 -2.450275 -1.364088 -0.062500 0 0 0 0 0 0 3 366336
-0.024129 -0.026901 0.121356 -1.731444 -2.443054 -1.359511 -0.062500 0 0 0 0 0 0 3 367337
-0.024129 -0.026901 0.121356 -1.728046 -2.439112 -1.357608 -0.062500 0 0 0 0 0 0 3 368335
-0.024129 -0.026900 0.121356 -1.726251 -2.436987 -1.356818 -0.062500 0 0 0 0 0 0 3 369336
-0.024136 -0.026878 0.121351 -1.631482 -2.720816 -1.288976 -0.062500 0 0 0 0 0 0 3 370336
-0.024140 -0.026868 0.121349 -1.665346 -2.601677 -1.317141 -0.062500 0 0 0 0 0 0 3 371337
-0.024142 -0.026863 0.121349 -1.692243 -2.518656 -1.334534 -0.062500 0 0 0 0 0 0 3 372336
-0.024143 -0.026860 0.121348 -1.707453 -2.475932 -1.342334 -0.062500 0 0 0 0 0 0 3 373328
-0.024144 -0.026859 0.121348 -1.715595 -2.454893 -1.345625 -0.062500 0 0 0 0 0 0 3 374339
-0.024135 -0.026850 0.121364 -1.828614 -2.555803 -1.571186 -0.062500 0 0 0 0 0 0 3 375413
-0.024131 -0.026844 0.121371 -1.797978 -2.521395 -1.477547 -0.062500 0 0 0 0 0 0 3 376406
-0.024128 -0.026841 0.121373 -1.767747 -2.486887 -1.419897 -0.062500 0 0 0 0 0 0 3 377409
-0.024126 -0.026839 0.121375 -1.748531 -2.464258 -1.394080 -0.062500 0 0 0 0 0 0 3 378379
-0.024125 -0.026838 0.121375 -1.737401 -2.450876 -1.383183 -0.062500 0 0 0 0 0 0 3 379381
-0.024125 -0.026837 0.121375 -1.731270 -2.443379 -1.378619 -0.062500 0 0 0 0 0 0 3 380384
-0.024125 -0.026837 0.121375 -1.727977 -2.439256 -1.376726 -0.062500 0 0 0 0 0 0 3 381404
-0.024125 -0.026837 0.121375 -1.726206 -2.437056 -1.375945 -0.062500 0 0 0 0 0 0 3 382402
-0.024125 -0.026837 0.121375 -1.725292 -2.435887 -1.375621 -0.062500 0 0 0 0 0 0 3 383385
-0.024125 -0.026837 0.121375 -1.724820 -2.435280 -1.375486 -0.062500 0 0 0 0 0 0 3 384402
-0.024125 -0.026837 0.121375 -1.724557 -2.434982 -1.375429 -0.062500 0 0 0 0 0 0 3 385379
-0.024116 -0.026828 0.121391 -1.833331 -2.546113 -1.599554 -0.062500 0 0 0 0 0 0 3 386407
-0.024111 -0.026823 0.121398 -1.800418 -2.516624 -1.505318 -0.062500 0 0 0 0 0 0 3 387404
-0.024108 -0.026819 0.121401 -1.768947 -2.484569 -1.447436 -0.062500 0 0 0 0 0 0 3 388387
-0.024107 -0.026817 0.121402 -1.749117 -2.463093 -1.421539 -0.062500 0 0 0 0 0 0 3 389401
-0.024106 -0.026817 0.121402 -1.737735 -2.450305 -1.410582 -0.062500 0 0 0 0 0 0 3 390384
-0.024105 -0.026816 0.121403 -1.731481 -2.443048 -1.406012 -0.062500 0 0 0 0 0 0 3 391402
-0.024097 -0.026807 0.121419 -1.705620 -2.620384 -1.628250 -0.062500 0 0 0 0 0 0 3 392385
-0.024092 -0.026802 0.121425 -1.670922 -2.588831 -1.533231 -0.062500 0 0 0 0 0 0 3 393400
-0.024089 -0.026798 0.121428 -1.638584 -2.555565 -1.475041 -0.062500 0 0 0 0 0 0 3 394384
-0.024087 -0.026796 0.121429 -1.618272 -2.533571 -1.448993 -0.062500 0 0 0 0 0 0 3 395399
-0.024086 -0.026795 0.121430 -1.606634 -2.520466 -1.437997 -0.062500 0 0 0 0 0 0 3 396383
-0.024086 -0.026795 0.121430 -1.600211 -2.513091 -1.433408 -0.062500 0 0 0 0 0 0 3 397383
-0.024086 -0.026795 0.121430 -1.596724 -2.509052 -1.431512 -0.062500 0 0 0 0 0 0 3 398399
-0.024077 -0.026786 0.121446 -1.703966 -2.618388 -1.654814 -0.062500 0 0 0 0 0 0 3 399318
-0.024072 -0.026780 0.121453 -1.670082 -2.587751 -1.560248 -0.062500 0 0 0 0 0 0 3 400327
-0.024069 -0.026777 0.121456 -1.638106 -2.555024 -1.502265 -0.062500 0 0 0 0 0 0 3 401318
-0.024068 -0.026775 0.121457 -1.618029 -2.533265 -1.476309 -0.062500 0 0 0 0 0 0 3 402326
-0.024058 -0.026766 0.121473 -1.715640 -2.631925 -1.689416 -0.062500 0 0 0 0 0 0 3 403318
-0.024053 -0.026760 0.121480 -1.676301 -2.595065 -1.590615 -0.062500 0 0 0 0 0 0 3 404326
-0.024050 -0.026756 0.121483 -1.641365 -2.558923 -1.530868 -0.062500 0 0 0 0 0 0 3 405318
-0.024048 -0.026754 0.121484 -1.619743 -2.535283 -1.504185 -0.062500 0 0 0 0 0 0 3 406326
-0.024047 -0.026753 0.121485 -1.607380 -2.521403 -1.492912 -0.062500 0 0 0 0 0 0 3 407318
-0.024038 -0.026744 0.121501 -1.937944 -2.450959 -1.712286 -0.062500 0 0 0 0 0 0 3 408327
-0.024033 -0.026738 0.121507 -1.901302 -2.417092 -1.616092 -0.062500 0 0 0 0 0 0 3 409319
-0.024030 -0.026735 0.121510 -1.867849 -2.382627 -1.557443 -0.062500 0 0 0 0 0 0 3 410328
-0.024028 -0.026733 0.121511 -1.846996 -2.359935 -1.531224 -0.062500 0 0 0 0 0 0 3 411318
-0.024028 -0.026732 0.121512 -1.835079 -2.346515 -1.520147 -0.062500 0 0 0 0 0 0 3 412326
-0.024019 -0.026723 0.121528 -1.937830 -2.450755 -1.739558 -0.062500 0 0 0 0 0 0 3 413335
-0.024013 -0.026717 0.121535 -1.901236 -2.416976 -1.643406 -0.062500 0 0 0 0 0 0 3 414322
-0.024010 -0.026714 0.121538 -1.867810 -2.382580 -1.584770 -0.062500 0 0 0 0 0 0 3 415329
-0.024016 -0.026690 0.121534 -1.753288 -2.644902 -1.490476 -0.062500 0 0 0 0 0 0 3 416320
-0.024019 -0.026678 0.121532 -1.775639 -2.512914 -1.507974 -0.062500 0 0 0 0 0 0 3 417323
-0.024012 -0.026664 0.121548 -1.905559 -2.534589 -1.744941 -0.062500 0 0 0 0 0 0 3 418338
-0.024008 -0.026656 0.121554 -1.884286 -2.458149 -1.656668 -0.062500 0 0 0 0 0 0 3 419329
-0.024006 -0.026651 0.121557 -1.859040 -2.402734 -1.601376 -0.062500 0 0 0 0 0 0 3 420332
-0.024004 -0.026649 0.121558 -1.842491 -2.369817 -1.576562 -0.062500 0 0 0 0 0 0 3 421336
-0.023995 -0.026639 0.121574 -1.942194 -2.463445 -1.790040 -0.062500 0 0 0 0 0 0 3 422332
-0.023990 -0.026633 0.121581 -1.903674 -2.423600 -1.691438 -0.062500 0 0 0 0 0 0 3 423310
-0.023987 -0.026629 0.121584 -1.869123 -2.385985 -1.631812 -0.062500 0 0 0 0 0 0 3 424332
-0.023985 -0.026627 0.121585 -1.847712 -2.361659 -1.605181 -0.062500 0 0 0 0 0 0 3 425332
-0.023991 -0.026604 0.121581 -1.741826 -2.632321 -1.525586 -0.062500 0 0 0 0 0 0 3 426334
-0.023995 -0.026593 0.121579 -1.642906 -2.581201 -1.549604 -0.062500 0 0 0 0 0 0 3 427335
-0.023988 -0.026579 0.121594 -1.775875 -2.606358 -1.789237 -0.062500 0 0 0 0 0 0 3 428336
-0.023984 -0.026571 0.121600 -1.756157 -2.531554 -1.702107 -0.062500 0 0 0 0 0 0 3 429339
-0.023981 -0.026566 0.121603 -1.731737 -2.477050 -1.647307 -0.062500 0 0 0 0 0 0 3 430339
-0.023980 -0.026564 0.121604 -1.715576 -2.444661 -1.622711 -0.062500 0 0 0 0 0 0 3 431336
-0.023979 -0.026562 0.121605 -1.706101 -2.426504 -1.612320 -0.062500 0 0 0 0 0 0 3 432329
-0.023971 -0.026553 0.121621 -1.810406 -2.528924 -1.831868 -0.062500 0 0 0 0 0 0 3 433305
-0.023965 -0.026547 0.121628 -1.774329 -2.493725 -1.735828 -0.062500 0 0 0 0 0 0 3 434335
-0.023962 -0.026544 0.121630 -1.741173 -2.458583 -1.677286 -0.062500 0 0 0 0 0 0 3 435335
-0.023961 -0.026542 0.121631 -1.720427 -2.435607 -1.651140 -0.062500 0 0 0 0 0 0 3 436331
-0.023960 -0.026541 0.121632 -1.708578 -2.422039 -1.640110 -0.062500 0 0 0 0 0 0 3 437334
-0.023959 -0.026540 0.121632 -1.702072 -2.414409 -1.635514 -0.062500 0 0 0 0 0 0 3 438333
-0.023959 -0.026540 0.121632 -1.698564 -2.410259 -1.633603 -0.062500 0 0 0 0 0 0 3 439335
-0.023951 -0.026531 0.121648 -1.806354 -2.520484 -1.856663 -0.062500 0 0 0 0 0 0 3 440334
-0.023946 -0.026526 0.121655 -1.772173 -2.489316 -1.762085 -0.062500 0 0 0 0 0 0 3 441333
-0.023943 -0.026522 0.121658 -1.740033 -2.456302 -1.704156 -0.062500 0 0 0 0 0 0 3 442333
-0.023941 -0.026521 0.121659 -1.719870 -2.434388 -1.678271 -0.062500 0 0 0 0 0 0 3 443333
-0.023940 -0.026520 0.121659 -1.708258 -2.421446 -1.667345 -0.062500 0 0 0 0 0 0 3 444332
-0.023940 -0.026519 0.121659 -1.701895 -2.414118 -1.662794 -0.062500 0 0 0 0 0 0 3 445304
-0.023940 -0.026519 0.121660 -1.698448 -2.410122 -1.660910 -0.062500 0 0 0 0 0 0 3 446333
-0.023931 -0.026510 0.121676 -1.806435 -2.520502 -1.883934 -0.062500 0 0 0 0 0 0 3 447317
-0.023933 -0.026482 0.121677 -1.678743 -2.774227 -1.720604 -0.062500 0 0 0 0 0 0 3 448332
-0.023934 -0.026469 0.121678 -1.680706 -2.622647 -1.691558 -0.062500 0 0 0 0 0 0 3 449333
-0.023934 -0.026462 0.121678 -1.687616 -2.518039 -1.683438 -0.062500 0 0 0 0 0 0 3 450333
-0.023935 -0.026458 0.121678 -1.691302 -2.462531 -1.680484 -0.062500 0 0 0 0 0 0 3 451334
-0.023935 -0.026456 0.121678 -1.693103 -2.434253 -1.679301 -0.062500 0 0 0 0 0 0 3 452333
-0.023935 -0.026455 0.121678 -1.693945 -2.419998 -1.678817 -0.062500 0 0 0 0 0 0 3 453333
-0.023935 -0.026455 0.121678 -1.694327 -2.412839 -1.678618 -0.062500 0 0 0 0 0 0 3 454322
-0.023935 -0.026455 0.121678 -1.694534 -2.409243 -1.678528 -0.062500 0 0 0 0 0 0 3 455405
-0.023935 -0.026455 0.121678 -1.694610 -2.407428 -1.678502 -0.062500 0 0 0 0 0 0 3 456407
-0.023935 -0.026455 0.121678 -1.694655 -2.406529 -1.678486 -0.062500 0 0 0 0 0 0 3 457400
-0.023935 -0.026455 0.121678 -1.694638 -2.406090 -1.678486 -0.062500 0 0 0 0 0 0 3 458407
-0.023935 -0.026455 0.121678 -1.694692 -2.405855 -1.678472 -0.062500 0 0 0 0 0 0 3 459377
-0.023935 -0.026455 0.121678 -1.694685 -2.405747 -1.678473 -0.062500 0 0 0 0 0 0 3 460408
-0.023935 -0.026455 0.121678 -1.694671 -2.405684 -1.678482 -0.062500 0 0 0 0 0 0 3 461402
-0.023935 -0.026455 0.121678 -1.694700 -2.405640 -1.678475 -0.062500 0 0 0 0 0 0 3 462376
-0.023935 -0.026455 0.121678 -1.694702 -2.405635 -1.678472 -0.062500 0 0 0 0 0 0 3 463376
-0.023935 -0.026455 0.121678 -1.694676 -2.405641 -1.678478 -0.062500 0 0 0 0 0 0 3 464397
-0.023935 -0.026455 0.121678 -1.694700 -2.405635 -1.678472 -0.062500 0 0 0 0 0 0 3 465376
-0.023935 -0.026455 0.121678 -1.694674 -2.405639 -1.678475 -0.062500 0 0 0 0 0 0 3 466375
-0.023935 -0.026455 0.121678 -1.694698 -2.405633 -1.678469 -0.062500 0 0 0 0 0 0 3 467401
-0.023935 -0.026455 0.121678 -1.694674 -2.405639 -1.678475 -0.062500 0 0 0 0 0 0 3 468399
-0.023935 -0.026455 0.121678 -1.694707 -2.405606 -1.678475 -0.062500 0 0 0 0 0 0 3 469385
-0.023935 -0.026455 0.121678 -1.694675 -2.405637 -1.678475 -0.062500 0 0 0 0 0 0 3 470398
-0.023935 -0.026455 0.121678 -1.694681 -2.405613 -1.678482 -0.062500 0 0 0 0 0 0 3 471317
-0.023935 -0.026455 0.121678 -1.694699 -2.405630 -1.678470 -0.062500 0 0 0 0 0 0 3 472325
-0.023935 -0.026455 0.121678 -1.694676 -2.405640 -1.678477 -0.062500 0 0 0 0 0 0 3 473316
-0.023935 -0.026455 0.121678 -1.694707 -2.405607 -1.678475 -0.062500 0 0 0 0 0 0 3 474325
-0.023935 -0.026455 0.121678 -1.694675 -2.405637 -1.678476 -0.062500 0 0 0 0 0 0 3 475316
-0.023935 -0.026455 0.121678 -1.694672 -2.405640 -1.678476 -0.062500 0 0 0 0 0 0 3 476325
-0.023935 -0.026455 0.121678 -1.694707 -2.405606 -1.678475 -0.062500 0 0 0 0 0 0 3 477315
-0.023935 -0.026455 0.121678 -1.694675 -2.405637 -1.678476 -0.062500 0 0 0 0 0 0 3 478325
-0.023935 -0.026455 0.121678 -1.694698 -2.405633 -1.678469 -0.062500 0 0 0 0 0 0 3 479316
-0.023926 -0.026446 0.121694 -1.804507 -2.518304 -1.902244 -0.062500 0 0 0 0 0 0 3 480324
-0.023921 -0.026440 0.121701 -1.771243 -2.488155 -1.807991 -0.062500 0 0 0 0 0 0 3 481326
-0.023918 -0.026437 0.121704 -1.739538 -2.455703 -1.750217 -0.062500 0 0 0 0 0 0 3 482316
-0.023917 -0.026435 0.121705 -1.719627 -2.434103 -1.724389 -0.062500 0 0 0 0 0 0 3 483325
-0.023916 -0.026434 0.121705 -1.708149 -2.421275 -1.713511 -0.062500 0 0 0 0 0 0 3 484316
-0.023916 -0.026434 0.121706 -1.701831 -2.413992 -1.708995 -0.062500 0 0 0 0 0 0 3 485323
-0.023915 -0.026434 0.121706 -1.698430 -2.410048 -1.707113 -0.062500 0 0 0 0 0 0 3 486315
-0.023915 -0.026433 0.121706 -1.696633 -2.407961 -1.706317 -0.062500 0 0 0 0 0 0 3 487325
-0.023915 -0.026433 0.121706 -1.695680 -2.406835 -1.706001 -0.062500 0 0 0 0 0 0 3 488330
-0.023915 -0.026433 0.121706 -1.695202 -2.406231 -1.705872 -0.062500 0 0 0 0 0 0 3 489325
-0.023915 -0.026433 0.121706 -1.694930 -2.405961 -1.705814 -0.062500 0 0 0 0 0 0 3 490319
-0.023915 -0.026433 0.121706 -1.694830 -2.405782 -1.705788 -0.062500 0 0 0 0 0 0 3 491321
-0.023915 -0.026433 0.121706 -1.694740 -2.405712 -1.705783 -0.062500 0 0 0 0 0 0 3 492328
-0.023915 -0.026433 0.121706 -1.694731 -2.405669 -1.705772 -0.062500 0 0 0 0 0 0 3 493318
-0.023915 -0.026433 0.121706 -1.694726 -2.405661 -1.705762 -0.062500 0 0 0 0 0 0 3 494335
-0.023915 -0.026433 0.121706 -1.694688 -2.405618 -1.705783 -0.062500 0 0 0 0 0 0 3 495335
-0.023915 -0.026433 0.121706 -1.694674 -2.405639 -1.705776 -0.062500 0 0 0 0 0 0 3 496332
-0.023915 -0.026433 0.121706 -1.694708 -2.405607 -1.705775 -0.062500 0 0 0 0 0 0 3 497331
-0.023915 -0.026433 0.121706 -1.694676 -2.405638 -1.705776 -0.062500 0 0 0 0 0 0 3 498331
-0.023915 -0.026433 0.121706 -1.694672 -2.405639 -1.705773 -0.062500 0 0 0 0 0 0 3 499333
-0.023915 -0.026433 0.121706 -1.694706 -2.405606 -1.705772 -0.062500 0 0 0 0 0 0 3 500332
-0.023915 -0.026433 0.121706 -1.694676 -2.405637 -1.705776 -0.062500 0 0 0 0 0 0 3 501332
-0.023922 -0.026411 0.121701 -1.601322 -2.690491 -1.636732 -0.062500 0 0 0 0 0 0 3 502328
-0.023926 -0.026401 0.121699 -1.635425 -2.571931 -1.665745 -0.062500 0 0 0 0 0 0 3 503334
-0.023928 -0.026396 0.121698 -1.662458 -2.489245 -1.683582 -0.062500 0 0 0 0 0 0 3 504336
-0.023929 -0.026393 0.121698 -1.677737 -2.446687 -1.691572 -0.062500 0 0 0 0 0 0 3 505333
-0.023930 -0.026392 0.121697 -1.685894 -2.425742 -1.694946 -0.062500 0 0 0 0 0 0 3 506332
-0.023930 -0.026391 0.121697 -1.690145 -2.415519 -1.696350 -0.062500 0 0 0 0 0 0 3 507332
-0.023930 -0.026391 0.121697 -1.692362 -2.410500 -1.696933 -0.062500 0 0 0 0 0 0 3 508320
-0.023930 -0.026391 0.121697 -1.693501 -2.408043 -1.697167 -0.062500 0 0 0 0 0 0 3 509329
-0.023930 -0.026391 0.121697 -1.694079 -2.406827 -1.697268 -0.062500 0 0 0 0 0 0 3 510331
-0.023930 -0.026391 0.121697 -1.694400 -2.406200 -1.697313 -0.062500 0 0 0 0 0 0 3 511346
-0.023930 -0.026391 0.121697 -1.694562 -2.405920 -1.697320 -0.062500 0 0 0 0 0 0 3 512340
-0.023930 -0.026391 0.121697 -1.694581 -2.405787 -1.697341 -0.062500 0 0 0 0 0 0 3 513340
-0.023930 -0.026391 0.121697 -1.694650 -2.405702 -1.697335 -0.062500 0 0 0 0 0 0 3 514344
-0.023938 -0.026369 0.121692 -1.466101 -2.762252 -1.628127 -0.062500 0 0 0 0 0 0 3 515344
-0.023941 -0.026358 0.121690 -1.500171 -2.643700 -1.657214 -0.062500 0 0 0 0 0 0 3 516340
-0.023943 -0.026353 0.121689 -1.527148 -2.561040 -1.675103 -0.062500 0 0 0 0 0 0 3 517339
-0.023944 -0.026351 0.121689 -1.542464 -2.518480 -1.683104 -0.062500 0 0 0 0 0 0 3 518341
-0.023945 -0.026349 0.121689 -1.550619 -2.497540 -1.686489 -0.062500 0 0 0 0 0 0 3 519332
-0.023945 -0.026349 0.121689 -1.554866 -2.487318 -1.687896 -0.062500 0 0 0 0 0 0 3 520340
-0.023945 -0.026348 0.121689 -1.557070 -2.482324 -1.688470 -0.062500 0 0 0 0 0 0 3 521339
-0.023937 -0.026340 0.121705 -1.668057 -2.592764 -1.912402 -0.062500 0 0 0 0 0 0 3 522340
-0.023932 -0.026334 0.121711 -1.635424 -2.561217 -1.818241 -0.062500 0 0 0 0 0 0 3 523341
-0.023929 -0.026331 0.121714 -1.604005 -2.528098 -1.760527 -0.062500 0 0 0 0 0 0 3 524340
-0.023928 -0.026329 0.121715 -1.584212 -2.506157 -1.734755 -0.062500 0 0 0 0 0 0 3 525321
-0.023927 -0.026328 0.121716 -1.572807 -2.493215 -1.723883 -0.062500 0 0 0 0 0 0 3 526341
-0.023926 -0.026327 0.121716 -1.566525 -2.485882 -1.719369 -0.062500 0 0 0 0 0 0 3 527342
-0.023926 -0.026327 0.121716 -1.563134 -2.481904 -1.717493 -0.062500 0 0 0 0 0 0 3 528341
-0.023904 -0.026332 0.121711 -1.842728 -2.408359 -1.642013 -0.062500 0 0 0 0 0 0 3 529331
-0.023894 -0.026336 0.121709 -1.725655 -2.430863 -1.673112 -0.062500 0 0 0 0 0 0 3 530342
-0.023889 -0.026337 0.121708 -1.643487 -2.450954 -1.692267 -0.062500 0 0 0 0 0 0 3 531339
-0.023886 -0.026338 0.121707 -1.600935 -2.462996 -1.700859 -0.062500 0 0 0 0 0 0 3 532339
-0.023885 -0.026339 0.121707 -1.579863 -2.469752 -1.704473 -0.062500 0 0 0 0 0 0 3 533339
-0.023884 -0.026339 0.121707 -1.569510 -2.473393 -1.705978 -0.062500 0 0 0 0 0 0 3 534341
-0.023884 -0.026339 0.121707 -1.564393 -2.475363 -1.706598 -0.062500 0 0 0 0 0 0 3 535345
-0.023891 -0.026317 0.121702 -1.468696 -2.761082 -1.637496 -0.062500 0 0 0 0 0 0 3 536337
-0.023895 -0.026307 0.121700 -1.501446 -2.643072 -1.666780 -0.062500 0 0 0 0 0 0 3 537339
-0.023897 -0.026301 0.121699 -1.527797 -2.560719 -1.684741 -0.062500 0 0 0 0 0 0 3 538338
-0.023898 -0.026299 0.121699 -1.542753 -2.518351 -1.692775 -0.062500 0 0 0 0 0 0 3 539339
-0.023898 -0.026298 0.121699 -1.550744 -2.497479 -1.696175 -0.062500 0 0 0 0 0 0 3 547420
-0.023890 -0.026288 0.121715 -1.664925 -2.600313 -1.921187 -0.062500 0 0 0 0 0 0 3 548400
-0.023885 -0.026283 0.121721 -1.633833 -2.564935 -1.827496 -0.062500 0 0 0 0 0 0 3 549394
-0.023882 -0.026279 0.121724 -1.603184 -2.529906 -1.770012 -0.062500 0 0 0 0 0 0 3 550378
-0.023881 -0.026277 0.121725 -1.583764 -2.507088 -1.744338 -0.062500 0 0 0 0 0 0 3 551382
-0.023880 -0.026276 0.121726 -1.572568 -2.493671 -1.733519 -0.062500 0 0 0 0 0 0 3 552393
-0.023879 -0.026276 0.121726 -1.566401 -2.486105 -1.729024 -0.062500 0 0 0 0 0 0 3 553377
-0.023879 -0.026276 0.121726 -1.563078 -2.481986 -1.727166 -0.062500 0 0 0 0 0 0 3 554393
-0.023857 -0.026281 0.121720 -1.842655 -2.408496 -1.651543 -0.062500 0 0 0 0 0 0 3 555398
-0.023847 -0.026284 0.121718 -1.725590 -2.430951 -1.682715 -0.062500 0 0 0 0 0 0 3 556379
-0.023842 -0.026286 0.121717 -1.643469 -2.450985 -1.701909 -0.062500 0 0 0 0 0 0 3 557392
-0.023839 -0.026287 0.121717 -1.600916 -2.463032 -1.710505 -0.062500 0 0 0 0 0 0 3 558378
-0.023838 -0.026287 0.121717 -1.579882 -2.469751 -1.714125 -0.062500 0 0 0 0 0 0 3 559313
-0.023829 -0.026279 0.121733 -1.906602 -2.414754 -1.939192 -0.062500 0 0 0 0 0 0 3 560320
-0.023823 -0.026273 0.121739 -1.868116 -2.386305 -1.845539 -0.062500 0 0 0 0 0 0 3 561313
-0.023820 -0.026270 0.121742 -1.833822 -2.354697 -1.788082 -0.062500 0 0 0 0 0 0 3 562321
-0.023819 -0.026268 0.121743 -1.812580 -2.333576 -1.762434 -0.062500 0 0 0 0 0 0 3 563323
-0.023818 -0.026267 0.121744 -1.800483 -2.321015 -1.751624 -0.062500 0 0 0 0 0 0 3 564323
-0.023825 -0.026245 0.121739 -1.700758 -2.598572 -1.677573 -0.062500 0 0 0 0 0 0 3 565313
-0.023828 -0.026234 0.121737 -1.731177 -2.476204 -1.704965 -0.062500 0 0 0 0 0 0 3 566321
-0.023830 -0.026229 0.121736 -1.529236 -2.563267 -1.722169 -0.062500 0 0 0 0 0 0 3 567312
-0.023831 -0.026226 0.121736 -1.543509 -2.519652 -1.729890 -0.062500 0 0 0 0 0 0 3 568322
-0.023832 -0.026225 0.121736 -1.551177 -2.498135 -1.733145 -0.062500 0 0 0 0 0 0 3 569313
-0.023832 -0.026224 0.121736 -1.555152 -2.487621 -1.734506 -0.062500 0 0 0 0 0 0 3 570321
-0.023839 -0.026202 0.121730 -1.464247 -2.767046 -1.665323 -0.062500 0 0 0 0 0 0 3 571313
-0.023843 -0.026191 0.121728 -1.499217 -2.646032 -1.694899 -0.062500 0 0 0 0 0 0 3 572322
-0.023845 -0.026186 0.121728 -1.526638 -2.562198 -1.713024 -0.062500 0 0 0 0 0 0 3 573331
-0.023846 -0.026184 0.121727 -1.542169 -2.519087 -1.721115 -0.062500 0 0 0 0 0 0 3 574322
-0.023847 -0.026182 0.121727 -1.550485 -2.497843 -1.724523 -0.062500 0 0 0 0 0 0 3 575312
-0.023847 -0.026182 0.121727 -1.554793 -2.487474 -1.725948 -0.062500 0 0 0 0 0 0 3 576327
-0.023847 -0.026181 0.121727 -1.557049 -2.482379 -1.726537 -0.062500 0 0 0 0 0 0 3 577317
-0.023847 -0.026181 0.121727 -1.558203 -2.479860 -1.726784 -0.062500 0 0 0 0 0 0 3 578331
-0.023817 -0.026178 0.121738 -2.177247 -2.348950 -1.875457 -0.062500 0 0 0 0 0 0 3 579333
-0.023802 -0.026175 0.121742 -2.028098 -2.341361 -1.812722 -0.062500 0 0 0 0 0 0 3 580327
-0.023793 -0.026174 0.121744 -1.914793 -2.329019 -1.774388 -0.062500 0 0 0 0 0 0 3 581321
-0.023789 -0.026173 0.121745 -1.852552 -2.319566 -1.757314 -0.062500 0 0 0 0 0 0 3 582326
-0.023787 -0.026173 0.121745 -1.820180 -2.313517 -1.750130 -0.062500 0 0 0 0 0 0 3 583331
-0.023786 -0.026172 0.121745 -1.803542 -2.309998 -1.747146 -0.062500 0 0 0 0 0 0 3 584329
-0.023793 -0.026150 0.121740 -1.572362 -2.669494 -1.676007 -0.062500 0 0 0 0 0 0 3 585327
-0.023796 -0.026140 0.121738 -1.601916 -2.549909 -1.704938 -0.062500 0 0 0 0 0 0 3 586329
-0.023798 -0.026134 0.121737 -1.626622 -2.466792 -1.722768 -0.062500 0 0 0 0 0 0 3 587335
-0.023799 -0.026132 0.121737 -1.640751 -2.423970 -1.730761 -0.062500 0 0 0 0 0 0 3 588331
-0.023791 -0.026122 0.121753 -1.758589 -2.516364 -1.957522 -0.062500 0 0 0 0 0 0 3 589328
-0.023786 -0.026116 0.121759 -1.729150 -2.475459 -1.864631 -0.062500 0 0 0 0 0 0 3 590326
-0.023791 -0.026090 0.121757 -1.606591 -2.722144 -1.737430 -0.062500 0 0 0 0 0 0 3 591332
-0.023772 -0.026083 0.121750 -1.902745 -2.508364 -1.666414 -0.062500 0 0 0 0 0 0 3 592326
-0.023762 -0.026080 0.121748 -1.802532 -2.435287 -1.705443 -0.062500 0 0 0 0 0 0 3 593323
-0.023758 -0.026079 0.121747 -1.730076 -2.405543 -1.728462 -0.062500 0 0 0 0 0 0 3 594299
-0.023755 -0.026078 0.121746 -1.692631 -2.392768 -1.738681 -0.062500 0 0 0 0 0 0 3 595329
-0.023753 -0.026047 0.121757 -1.691899 -2.785155 -1.896070 -0.062500 0 0 0 0 0 0 3 596328
-0.023751 -0.026031 0.121762 -1.683180 -2.633606 -1.833108 -0.062500 0 0 0 0 0 0 3 597329
-0.023750 -0.026023 0.121763 -1.673752 -2.517168 -1.794343 -0.062500 0 0 0 0 0 0 3 598330
-0.023749 -0.026018 0.121764 -1.666789 -2.452494 -1.777051 -0.062500 0 0 0 0 0 0 3 599330
-0.023749 -0.026016 0.121764 -1.662295 -2.418524 -1.769802 -0.062500 0 0 0 0 0 0 3 600328
-0.023748 -0.025984 0.121775 -1.677542 -2.799070 -1.919584 -0.062500 0 0 0 0 0 0 3 601327
-0.023725 -0.025973 0.121775 -1.957620 -2.569736 -1.778567 -0.062500 0 0 0 0 0 0 3 602328
-0.023713 -0.025968 0.121774 -1.835607 -2.473386 -1.770287 -0.062500 0 0 0 0 0 0 3 603329
-0.023707 -0.025965 0.121774 -1.748661 -2.427424 -1.771945 -0.062500 0 0 0 0 0 0 3 604327
-0.023705 -0.025964 0.121774 -1.702794 -2.404835 -1.773134 -0.062500 0 0 0 0 0 0 3 605327
-0.023710 -0.025941 0.121769 -1.449513 -2.749983 -1.703076 -0.062500 0 0 0 0 0 0 3 606326
-0.023683 -0.025927 0.121778 -1.863356 -2.668966 -1.881006 -0.062500 0 0 0 0 0 0 3 607329
-0.023669 -0.025919 0.121781 -1.734767 -2.576336 -1.836741 -0.062500 0 0 0 0 0 0 3 608326
-0.023662 -0.025915 0.121782 -1.633544 -2.520179 -1.806751 -0.062500 0 0 0 0 0 0 3 609328
-0.023650 -0.025904 0.121799 -1.688482 -2.603287 -2.016311 -0.062500 0 0 0 0 0 0 3 610327
-0.023650 -0.025876 0.121801 -1.533633 -2.840006 -1.845508 -0.062500 0 0 0 0 0 0 3 611329
-0.023628 -0.025867 0.121796 -1.801686 -2.609078 -1.739970 -0.062500 0 0 0 0 0 0 3 612316
-0.023618 -0.025863 0.121794 -1.684719 -2.523818 -1.763457 -0.062500 0 0 0 0 0 0 3 613325
-0.023604 -0.025852 0.121809 -1.941567 -2.431132 -2.002946 -0.062500 0 0 0 0 0 0 3 614325
-0.023575 -0.025851 0.121810 -2.146692 -2.312185 -1.840550 -0.062500 0 0 0 0 0 0 3 615328
-0.023567 -0.025829 0.121805 -1.885233 -2.578993 -1.747077 -0.062500 0 0 0 0 0 0 3 616325
-0.023564 -0.025818 0.121803 -1.806747 -2.455652 -1.772230 -0.062500 0 0 0 0 0 0 3 617328
-0.023532 -0.025809 0.121813 -2.166481 -2.414355 -1.936306 -0.062500 0 0 0 0 0 0 3 618325
-0.023516 -0.025804 0.121817 -2.002120 -2.363053 -1.881472 -0.062500 0 0 0 0 0 0 3 619328
-0.023514 -0.025779 0.121814 -1.789473 -2.613106 -1.775655 -0.062500 0 0 0 0 0 0 3 620326
-0.023514 -0.025767 0.121812 -1.757410 -2.474765 -1.790072 -0.062500 0 0 0 0 0 0 3 621326
-0.023521 -0.025739 0.121807 -1.527471 -2.741311 -1.730721 -0.062500 0 0 0 0 0 0 3 622327
-0.023524 -0.025726 0.121804 -1.558731 -2.574477 -1.766227 -0.062500 0 0 0 0 0 0 3 623329
-0.023518 -0.025711 0.121819 -1.695634 -2.582455 -2.009761 -0.062500 0 0 0 0 0 0 3 624294
-0.023499 -0.025685 0.121815 -1.865875 -2.710106 -1.777435 -0.062500 0 0 0 0 0 0 3 625312
-0.023490 -0.025673 0.121813 -1.759190 -2.555478 -1.785936 -0.062500 0 0 0 0 0 0 3 626322
-0.023477 -0.025658 0.121828 -1.799431 -2.573276 -2.022717 -0.062500 0 0 0 0 0 0 3 627397
-0.023470 -0.025650 0.121835 -1.729246 -2.492540 -1.935227 -0.062500 0 0 0 0 0 0 3 628399
-0.023451 -0.025629 0.121827 -1.868203 -2.648273 -1.733181 -0.062500 0 0 0 0 0 0 3 629376
-0.023443 -0.025619 0.121823 -1.756504 -2.519572 -1.771193 -0.062500 0 0 0 0 0 0 3 630391
-0.023438 -0.025614 0.121822 -1.685624 -2.438795 -1.799083 -0.062500 0 0 0 0 0 0 3 631400
-0.023428 -0.025603 0.121837 -1.761191 -2.513318 -2.034479 -0.062500 0 0 0 0 0 0 3 632392
-0.023407 -0.025580 0.121833 -1.899216 -2.675805 -1.797754 -0.062500 0 0 0 0 0 0 3 633376
-0.023397 -0.025569 0.121831 -1.987886 -2.363857 -1.804977 -0.062500 0 0 0 0 0 0 3 634390
-0.023383 -0.025554 0.121846 -2.019977 -2.390460 -2.041128 -0.062500 0 0 0 0 0 0 3 635394
-0.023383 -0.025524 0.121848 -1.726901 -2.679770 -1.881565 -0.062500 0 0 0 0 0 0 3 636375
-0.023383 -0.025509 0.121848 -1.707883 -2.506115 -1.857303 -0.062500 0 0 0 0 0 0 3 637391
-0.023382 -0.025502 0.121848 -1.704297 -2.390933 -1.851539 -0.062500 0 0 0 0 0 0 3 638374
-0.023389 -0.025476 0.121843 -1.611258 -2.613979 -1.777569 -0.062500 0 0 0 0 0 0 3 639312
-0.023385 -0.025455 0.121857 -1.755161 -2.580176 -2.029775 -0.062500 0 0 0 0 0 0 3 640318
-0.023360 -0.025448 0.121857 -2.028393 -2.380281 -1.877627 -0.062500 0 0 0 0 0 0 3 641310
-0.023347 -0.025445 0.121857 -1.895022 -2.320305 -1.860547 -0.062500 0 0 0 0 0 0 3 642310
-0.023348 -0.025422 0.121852 -1.709716 -2.577756 -1.785907 -0.062500 0 0 0 0 0 0 3 643312
-0.023349 -0.025411 0.121850 -1.693287 -2.446832 -1.815951 -0.062500 0 0 0 0 0 0 3 644320
-0.023341 -0.025396 0.121865 -1.806152 -2.473422 -2.056865 -0.062500 0 0 0 0 0 0 3 645310
-0.023336 -0.025388 0.121871 -1.774740 -2.396212 -1.970741 -0.062500 0 0 0 0 0 0 3 646319
-0.023319 -0.025367 0.121863 -1.933779 -2.553632 -1.768111 -0.062500 0 0 0 0 0 0 3 647313
-0.023310 -0.025357 0.121860 -1.831736 -2.425910 -1.807034 -0.062500 0 0 0 0 0 0 3 648310
-0.023306 -0.025352 0.121858 -1.765698 -2.345738 -1.835348 -0.062500 0 0 0 0 0 0 3 649310
-0.023305 -0.025350 0.121858 -1.732530 -2.305730 -1.848250 -0.062500 0 0 0 0 0 0 3 650319
-0.023302 -0.025318 0.121868 -1.604250 -2.761058 -2.003472 -0.062500 0 0 0 0 0 0 3 651317
-0.023300 -0.025302 0.121873 -1.595620 -2.601996 -1.942030 -0.062500 0 0 0 0 0 0 3 652336
-0.023299 -0.025293 0.121874 -1.586081 -2.481935 -1.904299 -0.062500 0 0 0 0 0 0 3 653324
-0.023299 -0.025289 0.121875 -1.579043 -2.415552 -1.887572 -0.062500 0 0 0 0 0 0 3 654317
-0.023305 -0.025265 0.121870 -1.483382 -2.664203 -1.807794 -0.062500 0 0 0 0 0 0 3 655321
-0.023309 -0.025253 0.121868 -1.513833 -2.528172 -1.835718 -0.062500 0 0 0 0 0 0 3 656332
-0.023289 -0.025253 0.121862 -1.819713 -2.366335 -1.777091 -0.062500 0 0 0 0 0 0 3 657331
-0.023280 -0.025253 0.121859 -1.717881 -2.342672 -1.817278 -0.062500 0 0 0 0 0 0 3 658325
-0.023275 -0.025253 0.121858 -1.644009 -2.339854 -1.840272 -0.062500 0 0 0 0 0 0 3 659329
-0.023264 -0.025245 0.121874 -1.717466 -2.456333 -2.072597 -0.062500 0 0 0 0 0 0 3 660326
-0.023258 -0.025239 0.121880 -1.664672 -2.425685 -1.982452 -0.062500 0 0 0 0 0 0 3 661325
-0.023254 -0.025236 0.121883 -1.623195 -2.393231 -1.926832 -0.062500 0 0 0 0 0 0 3 662297
-0.023238 -0.025218 0.121873 -1.788171 -2.584916 -1.752756 -0.062500 0 0 0 0 0 0 3 663328
-0.023230 -0.025210 0.121869 -1.691289 -2.477526 -1.805767 -0.062500 0 0 0 0 0 0 3 664326
-0.023227 -0.025206 0.121868 -1.628744 -2.408620 -1.840051 -0.062500 0 0 0 0 0 0 3 665322
-0.023225 -0.025204 0.121867 -1.597590 -2.374720 -1.855425 -0.062500 0 0 0 0 0 0 3 666330
-0.023224 -0.025203 0.121867 -1.582669 -2.358696 -1.861869 -0.062500 0 0 0 0 0 0 3 667329
-0.023224 -0.025202 0.121866 -1.575546 -2.351125 -1.864532 -0.062500 0 0 0 0 0 0 3 668306
-0.023223 -0.025202 0.121866 -1.572121 -2.347539 -1.865625 -0.062500 0 0 0 0 0 0 3 669326
-0.023223 -0.025202 0.121866 -1.570463 -2.345831 -1.866071 -0.062500 0 0 0 0 0 0 3 670326
-0.023223 -0.025202 0.121866 -1.569673 -2.345006 -1.866250 -0.062500 0 0 0 0 0 0 3 671317
-0.023209 -0.025186 0.121856 -1.758992 -2.557628 -1.716784 -0.062500 0 0 0 0 0 0 3 672326
-0.023202 -0.025178 0.121851 -1.675783 -2.462586 -1.780269 -0.062500 0 0 0 0 0 0 3 673325
-0.023199 -0.025175 0.121850 -1.620550 -2.400585 -1.818919 -0.062500 0 0 0 0 0 0 3 674325
-0.023197 -0.025173 0.121849 -1.593352 -2.370479 -1.836054 -0.062500 0 0 0 0 0 0 3 675327
-0.023197 -0.025172 0.121848 -1.580465 -2.356508 -1.843226 -0.062500 0 0 0 0 0 0 3 676328
-0.023196 -0.025172 0.121848 -1.574425 -2.349995 -1.846179 -0.062500 0 0 0 0 0 0 3 677324
-0.023174 -0.025177 0.121843 -2.066565 -2.103879 -1.770789 -0.062500 0 0 0 0 0 0 3 678325
-0.023171 -0.025159 0.121835 -1.858247 -2.408810 -1.730698 -0.062500 0 0 0 0 0 0 3 679402
-0.023169 -0.025150 0.121832 -1.809068 -2.310391 -1.781718 -0.062500 0 0 0 0 0 0 3 680393
-0.023169 -0.025145 0.121831 -1.792920 -2.240101 -1.809449 -0.062500 0 0 0 0 0 0 3 681508
-0.023169 -0.025143 0.121830 -1.786890 -2.204491 -1.821533 -0.062500 0 0 0 0 0 0 3 682398
-0.023169 -0.025142 0.121830 -1.784572 -2.187319 -1.826561 -0.062500 0 0 0 0 0 0 3 683396
-0.023176 -0.025120 0.121825 -1.692847 -2.462176 -1.755428 -0.062500 0 0 0 0 0 0 3 684397
-0.023171 -0.025101 0.121839 -1.707981 -2.538187 -2.009335 -0.062500 0 0 0 0 0 0 3 685369
-0.023168 -0.025090 0.121844 -1.700167 -2.422059 -1.934194 -0.062500 0 0 0 0 0 0 3 686369
-0.023166 -0.025084 0.121846 -1.682767 -2.345412 -1.885432 -0.062500 0 0 0 0 0 0 3 687369
-0.023172 -0.025059 0.121842 -1.579715 -2.585299 -1.790203 -0.062500 0 0 0 0 0 0 3 688401
-0.023175 -0.025047 0.121840 -1.605142 -2.444036 -1.812206 -0.062500 0 0 0 0 0 0 3 689390
-0.023177 -0.025041 0.121840 -1.627222 -2.349613 -1.827397 -0.062500 0 0 0 0 0 0 3 690369
-0.023156 -0.025044 0.121834 -1.920633 -2.230768 -1.757681 -0.062500 0 0 0 0 0 0 3 691383
-0.023146 -0.025045 0.121832 -1.811389 -2.229851 -1.793094 -0.062500 0 0 0 0 0 0 3 692406
-0.023148 -0.025024 0.121825 -1.642811 -2.521245 -1.740514 -0.062500 0 0 0 0 0 0 3 693400
-0.023149 -0.025015 0.121823 -1.635241 -2.409686 -1.780997 -0.062500 0 0 0 0 0 0 3 694399
-0.023150 -0.025010 0.121822 -1.641590 -2.331465 -1.803869 -0.062500 0 0 0 0 0 0 3 695402
-0.023157 -0.024986 0.121816 -1.556217 -2.574374 -1.740184 -0.062500 0 0 0 0 0 0 3 696393
-0.023161 -0.024974 0.121814 -1.592119 -2.436940 -1.775635 -0.062500 0 0 0 0 0 0 3 697398
-0.023142 -0.024974 0.121807 -1.900864 -2.275282 -1.719787 -0.062500 0 0 0 0 0 0 3 698399
-0.023140 -0.024952 0.121799 -1.710363 -2.534425 -1.687649 -0.062500 0 0 0 0 0 0 3 699371
-0.023139 -0.024942 0.121796 -1.670134 -2.413790 -1.742634 -0.062500 0 0 0 0 0 0 3 700368
-0.023130 -0.024928 0.121811 -1.770574 -2.448846 -1.993854 -0.062500 0 0 0 0 0 0 3 701368
-0.023132 -0.024899 0.121811 -1.642553 -2.658454 -1.838207 -0.062500 0 0 0 0 0 0 3 702368
-0.023111 -0.024889 0.121806 -1.787945 -2.492152 -1.740991 -0.062500 0 0 0 0 0 0 3 703370
-0.023101 -0.024885 0.121804 -1.677617 -2.401756 -1.769540 -0.062500 0 0 0 0 0 0 3 704368
-0.023096 -0.024883 0.121803 -1.599490 -2.362303 -1.788147 -0.062500 0 0 0 0 0 0 3 705367
-0.023079 -0.024865 0.121792 -1.749241 -2.557018 -1.645549 -0.062500 0 0 0 0 0 0 3 706360
-0.023071 -0.024857 0.121787 -1.645827 -2.453915 -1.713211 -0.062500 0 0 0 0 0 0 3 707396
-0.023059 -0.024845 0.121801 -1.692730 -2.504513 -1.975315 -0.062500 0 0 0 0 0 0 3 708391
-0.023037 -0.024821 0.121796 -1.816876 -2.653042 -1.747589 -0.062500 0 0 0 0 0 0 3 709375
-0.023026 -0.024810 0.121794 -1.685875 -2.509848 -1.762059 -0.062500 0 0 0 0 0 0 3 710389
-0.023021 -0.024804 0.121793 -1.603041 -2.419155 -1.778872 -0.062500 0 0 0 0 0 0 3 711309
-0.022997 -0.024807 0.121787 -1.841193 -2.303186 -1.709851 -0.062500 0 0 0 0 0 0 3 712318
-0.022984 -0.024778 0.121795 -1.726388 -2.702586 -1.893208 -0.062500 0 0 0 0 0 0 3 713308
-0.022977 -0.024763 0.121799 -1.849363 -2.391064 -1.851675 -0.062500 0 0 0 0 0 0 3 714317
-0.022951 -0.024760 0.121795 -2.076225 -2.212366 -1.745914 -0.062500 0 0 0 0 0 0 3 715317
-0.022946 -0.024738 0.121788 -1.841486 -2.457766 -1.691410 -0.062500 0 0 0 0 0 0 3 716317
-0.022943 -0.024727 0.121785 -1.777481 -2.328842 -1.737645 -0.062500 0 0 0 0 0 0 3 717308
-0.022942 -0.024722 0.121784 -1.753568 -2.242918 -1.763504 -0.062500 0 0 0 0 0 0 3 718317
-0.022927 -0.024703 0.121772 -1.933927 -2.412122 -1.622926 -0.062500 0 0 0 0 0 0 3 719307
-0.022912 -0.024685 0.121783 -1.958460 -2.412791 -1.913695 -0.062500 0 0 0 0 0 0 3 720316
-0.022903 -0.024676 0.121788 -1.735461 -2.389873 -1.860393 -0.062500 0 0 0 0 0 0 3 721307
-0.022906 -0.024649 0.121785 -1.585040 -2.603486 -1.746630 -0.062500 0 0 0 0 0 0 3 722316
-0.022907 -0.024636 0.121783 -1.583870 -2.447345 -1.760728 -0.062500 0 0 0 0 0 0 3 723317
-0.022893 -0.024613 0.121772 -1.782466 -2.557521 -1.620421 -0.062500 0 0 0 0 0 0 3 724307
-0.022887 -0.024602 0.121767 -1.704467 -2.409800 -1.690761 -0.062500 0 0 0 0 0 0 3 725317
-0.022882 -0.024566 0.121775 -1.674972 -2.720780 -1.878681 -0.062500 0 0 0 0 0 0 3 726307
-0.022879 -0.024548 0.121779 -1.647498 -2.527458 -1.834432 -0.062500 0 0 0 0 0 0 3 727316
-0.022856 -0.024544 0.121775 -1.909275 -2.321833 -1.726967 -0.062500 0 0 0 0 0 0 3 728317
-0.022852 -0.024520 0.121768 -1.692676 -2.553106 -1.671244 -0.062500 0 0 0 0 0 0 3 729314
-0.022850 -0.024509 0.121765 -1.637271 -2.417345 -1.717651 -0.062500 0 0 0 0 0 0 3 730321
-0.022849 -0.024504 0.121764 -1.617679 -2.328056 -1.743584 -0.062500 0 0 0 0 0 0 3 731308
-0.022826 -0.024476 0.121768 -1.913011 -2.612485 -1.823254 -0.062500 0 0 0 0 0 0 3 732328
-0.022814 -0.024461 0.121770 -1.656024 -2.536418 -1.798616 -0.062500 0 0 0 0 0 0 3 733320
-0.022814 -0.024432 0.121765 -1.477280 -2.712125 -1.707444 -0.062500 0 0 0 0 0 0 3 734318
-0.022815 -0.024418 0.121763 -1.461234 -2.537209 -1.732653 -0.062500 0 0 0 0 0 0 3 735323
-0.022815 -0.024411 0.121763 -1.462349 -2.425986 -1.749257 -0.062500 0 0 0 0 0 0 3 736294
-0.022814 -0.024377 0.121773 -1.487831 -2.768202 -1.902074 -0.062500 0 0 0 0 0 0 3 737323
-0.022791 -0.024365 0.121771 -1.767421 -2.520081 -1.765439 -0.062500 0 0 0 0 0 0 3 738322
-0.022780 -0.024359 0.121771 -1.645861 -2.413357 -1.762273 -0.062500 0 0 0 0 0 0 3 739337
-0.022774 -0.024356 0.121770 -1.559475 -2.362474 -1.766311 -0.062500 0 0 0 0 0 0 3 740334
-0.022771 -0.024354 0.121770 -1.513977 -2.337550 -1.768510 -0.062500 0 0 0 0 0 0 3 741332
-0.022755 -0.024337 0.121759 -1.900338 -2.370177 -1.615974 -0.062500 0 0 0 0 0 0 3 742322
-0.022748 -0.024329 0.121755 -1.805126 -2.269419 -1.681908 -0.062500 0 0 0 0 0 0 3 743338
-0.022744 -0.024326 0.121753 -1.744004 -2.204744 -1.721692 -0.062500 0 0 0 0 0 0 3 744338
-0.022734 -0.024315 0.121768 -1.826646 -2.290779 -1.960138 -0.062500 0 0 0 0 0 0 3 745337
-0.022735 -0.024287 0.121769 -1.688905 -2.524815 -1.797022 -0.062500 0 0 0 0 0 0 3 746333
-0.022713 -0.024278 0.121763 -1.961622 -2.297239 -1.697639 -0.062500 0 0 0 0 0 0 3 747334
-0.022703 -0.024274 0.121761 -1.847927 -2.212993 -1.726590 -0.062500 0 0 0 0 0 0 3 748338
-0.022705 -0.024251 0.121755 -1.549685 -2.536241 -1.669300 -0.062500 0 0 0 0 0 0 3 749335
-0.022706 -0.024239 0.121752 -1.540363 -2.402223 -1.710160 -0.062500 0 0 0 0 0 0 3 750315
-0.022707 -0.024234 0.121751 -1.545759 -2.312835 -1.733304 -0.062500 0 0 0 0 0 0 3 751315
-0.022714 -0.024209 0.121745 -1.461474 -2.548915 -1.667163 -0.062500 0 0 0 0 0 0 3 752332
-0.022718 -0.024198 0.121743 -1.496378 -2.409118 -1.703884 -0.062500 0 0 0 0 0 0 3 753332
-0.022699 -0.024197 0.121736 -1.803894 -2.247314 -1.647555 -0.062500 0 0 0 0 0 0 3 754332
-0.022681 -0.024188 0.121750 -1.816606 -2.340586 -1.910891 -0.062500 0 0 0 0 0 0 3 755333
-0.022671 -0.024183 0.121755 -1.709452 -2.304170 -1.840383 -0.062500 0 0 0 0 0 0 3 756332
-0.022673 -0.024159 0.121752 -1.550372 -2.552302 -1.717467 -0.062500 0 0 0 0 0 0 3 757313
-0.022652 -0.024152 0.121745 -1.823272 -2.344757 -1.651454 -0.062500 0 0 0 0 0 0 3 758323
-0.022642 -0.024149 0.121742 -1.712451 -2.273803 -1.695866 -0.062500 0 0 0 0 0 0 3 759331
-0.022644 -0.024126 0.121735 -1.546361 -2.526667 -1.644617 -0.062500 0 0 0 0 0 0 3 760333
-0.022646 -0.024115 0.121733 -1.538474 -2.397087 -1.688335 -0.062500 0 0 0 0 0 0 3 761332
-0.022638 -0.024100 0.121747 -1.657606 -2.428075 -1.933284 -0.062500 0 0 0 0 0 0 3 762331
-0.022633 -0.024092 0.121753 -1.628392 -2.350499 -1.849386 -0.062500 0 0 0 0 0 0 3 763333
-0.022637 -0.024066 0.121750 -1.510259 -2.576160 -1.720128 -0.062500 0 0 0 0 0 0 3 764332
-0.022618 -0.024059 0.121743 -1.803402 -2.356996 -1.651682 -0.062500 0 0 0 0 0 0 3 765331
-0.022609 -0.024055 0.121741 -1.702609 -2.280091 -1.695180 -0.062500 0 0 0 0 0 0 3 766331
-0.022604 -0.024054 0.121739 -1.630211 -2.248393 -1.720098 -0.062500 0 0 0 0 0 0 3 767314
-0.022602 -0.024053 0.121739 -1.592977 -2.234641 -1.730977 -0.062500 0 0 0 0 0 0 3 768325
-0.022608 -0.024031 0.121733 -1.342985 -2.585814 -1.658639 -0.062500 0 0 0 0 0 0 3 769335
-0.022589 -0.024026 0.121725 -1.645681 -2.396720 -1.615290 -0.062500 0 0 0 0 0 0 3 770321
-0.022581 -0.024024 0.121722 -1.551222 -2.336634 -1.669274 -0.062500 0 0 0 0 0 0 3 771335
-0.022576 -0.024023 0.121721 -1.482552 -2.314124 -1.698475 -0.062500 0 0 0 0 0 0 3 772333
-0.022574 -0.024023 0.121720 -1.447432 -2.305262 -1.711094 -0.062500 0 0 0 0 0 0 3 773332
-0.022550 -0.023997 0.121725 -1.954155 -2.468640 -1.781689 -0.062500 0 0 0 0 0 0 3 774337
-0.022537 -0.023984 0.121727 -1.827320 -2.339250 -1.755658 -0.062500 0 0 0 0 0 0 3 775333
-0.022531 -0.023977 0.121727 -1.734997 -2.242920 -1.739677 -0.062500 0 0 0 0 0 0 3 776333
-0.022528 -0.023974 0.121728 -1.685236 -2.190645 -1.732649 -0.062500 0 0 0 0 0 0 3 777331
-0.022505 -0.023978 0.121722 -1.939426 -2.094839 -1.651453 -0.062500 0 0 0 0 0 0 3 778330
-0.022500 -0.023958 0.121714 -1.722329 -2.384982 -1.606729 -0.062500 0 0 0 0 0 0 3 779332
-0.022499 -0.023949 0.121711 -1.666280 -2.280651 -1.659461 -0.062500 0 0 0 0 0 0 3 780330
-0.022498 -0.023945 0.121710 -1.646623 -2.207576 -1.688054 -0.062500 0 0 0 0 0 0 3 781323
-0.022504 -0.023921 0.121704 -1.550544 -2.451672 -1.623266 -0.062500 0 0 0 0 0 0 3 782320
-0.022508 -0.023909 0.121701 -1.579036 -2.316534 -1.661360 -0.062500 0 0 0 0 0 0 3 783329
-0.022488 -0.023909 0.121695 -1.883004 -2.157566 -1.605040 -0.062500 0 0 0 0 0 0 3 784319
-0.022479 -0.023909 0.121692 -1.781423 -2.134200 -1.648202 -0.062500 0 0 0 0 0 0 3 785331
-0.022481 -0.023888 0.121686 -1.619724 -2.412501 -1.595151 -0.062500 0 0 0 0 0 0 3 786319
-0.022482 -0.023878 0.121683 -1.613399 -2.296181 -1.638747 -0.062500 0 0 0 0 0 0 3 787329
-0.022453 -0.023869 0.121692 -2.013170 -2.265570 -1.804878 -0.062500 0 0 0 0 0 0 3 788320
-0.022445 -0.023843 0.121690 -1.780354 -2.494639 -1.677079 -0.062500 0 0 0 0 0 0 3 789328
-0.022441 -0.023829 0.121689 -1.569846 -2.419787 -1.678011 -0.062500 0 0 0 0 0 0 3 790318
-0.022417 -0.023828 0.121683 -1.814426 -2.249692 -1.605205 -0.062500 0 0 0 0 0 0 3 791329
-0.022412 -0.023806 0.121675 -1.593936 -2.500319 -1.564186 -0.062500 0 0 0 0 0 0 3 792317
-0.022410 -0.023796 0.121672 -1.536167 -2.376468 -1.618915 -0.062500 0 0 0 0 0 0 3 793328
-0.022401 -0.023782 0.121687 -1.629075 -2.412310 -1.868456 -0.062500 0 0 0 0 0 0 3 794317
-0.022381 -0.023757 0.121681 -1.777901 -2.549110 -1.630309 -0.062500 0 0 0 0 0 0 3 795315
-0.022371 -0.023746 0.121679 -1.657578 -2.399966 -1.645753 -0.062500 0 0 0 0 0 0 3 796305
-0.022366 -0.023740 0.121678 -1.580060 -2.306384 -1.663339 -0.062500 0 0 0 0 0 0 3 797313
-0.022370 -0.023715 0.121672 -1.452544 -2.539532 -1.593834 -0.062500 0 0 0 0 0 0 3 798314
-0.022351 -0.023709 0.121664 -1.743923 -2.330392 -1.551933 -0.062500 0 0 0 0 0 0 3 799304
-0.022342 -0.023706 0.121661 -1.644123 -2.260037 -1.607239 -0.062500 0 0 0 0 0 0 3 800314
-0.022329 -0.023696 0.121675 -1.891008 -2.182883 -1.856923 -0.062500 0 0 0 0 0 0 3 801305
-0.022307 -0.023674 0.121670 -2.011529 -2.349899 -1.618428 -0.062500 0 0 0 0 0 0 3 802313
-0.022296 -0.023663 0.121668 -1.876690 -2.216183 -1.634196 -0.062500 0 0 0 0 0 0 3 803305
-0.022270 -0.023663 0.121661 -2.071250 -2.061966 -1.572974 -0.062500 0 0 0 0 0 0 3 804315
-0.022255 -0.023632 0.121669 -1.938297 -2.440204 -1.757030 -0.062500 0 0 0 0 0 0 3 805322
-0.022247 -0.023617 0.121672 -1.704145 -2.370469 -1.719886 -0.062500 0 0 0 0 0 0 3 806317
-0.022243 -0.023609 0.121673 -1.644258 -2.256107 -1.693684 -0.062500 0 0 0 0 0 0 3 807329
-0.022226 -0.023588 0.121662 -1.804035 -2.405737 -1.524643 -0.062500 0 0 0 0 0 0 3 808306
-0.022218 -0.023579 0.121658 -1.703095 -2.278639 -1.587343 -0.062500 0 0 0 0 0 0 3 809321
-0.022221 -0.023553 0.121650 -1.551300 -2.480900 -1.547697 -0.062500 0 0 0 0 0 0 3 810354
-0.022214 -0.023531 0.121663 -1.664673 -2.444557 -1.817979 -0.062500 0 0 0 0 0 0 3 811325
-0.022189 -0.023525 0.121663 -1.919319 -2.242805 -1.671530 -0.062500 0 0 0 0 0 0 3 812323
-0.022183 -0.023500 0.121657 -1.690718 -2.460760 -1.582116 -0.062500 0 0 0 0 0 0 3 813322
-0.022180 -0.023488 0.121654 -1.624734 -2.316583 -1.616272 -0.062500 0 0 0 0 0 0 3 814322
-0.022164 -0.023466 0.121642 -1.790715 -2.434319 -1.479322 -0.062500 0 0 0 0 0 0 3 815318
-0.022148 -0.023446 0.121653 -1.808975 -2.410736 -1.775945 -0.062500 0 0 0 0 0 0 3 816321
-0.022118 -0.023441 0.121652 -2.181396 -2.053037 -1.646606 -0.062500 0 0 0 0 0 0 3 817321
-0.022109 -0.023417 0.121645 -1.915894 -2.279700 -1.564726 -0.062500 0 0 0 0 0 0 3 818320
-0.022106 -0.023405 0.121643 -1.831496 -2.140539 -1.602296 -0.062500 0 0 0 0 0 0 3 819324
-0.022080 -0.023374 0.121646 -1.987094 -2.460955 -1.685728 -0.062500 0 0 0 0 0 0 3 820293
-0.022067 -0.023358 0.121648 -1.852094 -2.285438 -1.669008 -0.062500 0 0 0 0 0 0 3 821325
-0.022068 -0.023329 0.121643 -1.668953 -2.446459 -1.578343 -0.062500 0 0 0 0 0 0 3 822319
-0.022068 -0.023314 0.121640 -1.648614 -2.266113 -1.607088 -0.062500 0 0 0 0 0 0 3 823292
-0.022066 -0.023277 0.121650 -1.674682 -2.552148 -1.765500 -0.062500 0 0 0 0 0 0 3 824319
-0.022065 -0.023257 0.121653 -1.671973 -2.342874 -1.713017 -0.062500 0 0 0 0 0 0 3 825326
-0.022049 -0.023231 0.121643 -1.857358 -2.410213 -1.521285 -0.062500 0 0 0 0 0 0 3 826321
-0.022042 -0.023218 0.121639 -1.767417 -2.237477 -1.575264 -0.062500 0 0 0 0 0 0 3 827321
-0.022038 -0.023212 0.121638 -1.708127 -2.135501 -1.610374 -0.062500 0 0 0 0 0 0 3 828320
-0.022022 -0.023193 0.121626 -1.870822 -2.296950 -1.466747 -0.062500 0 0 0 0 0 0 3 829321
-0.022006 -0.023175 0.121637 -1.756215 -2.379122 -1.760892 -0.062500 0 0 0 0 0 0 3 830320
-0.022003 -0.023144 0.121635 -1.571981 -2.551232 -1.630407 -0.062500 0 0 0 0 0 0 3 831322
-0.022002 -0.023128 0.121635 -1.539227 -2.364156 -1.627135 -0.062500 0 0 0 0 0 0 3 832322
-0.021978 -0.023095 0.121639 -1.835885 -2.575816 -1.690385 -0.062500 0 0 0 0 0 0 3 833292
-0.021966 -0.023078 0.121640 -1.712074 -2.384337 -1.666533 -0.062500 0 0 0 0 0 0 3 834318
-0.021967 -0.023048 0.121635 -1.534661 -2.536404 -1.572118 -0.062500 0 0 0 0 0 0 3 835320
-0.021946 -0.023039 0.121628 -1.795418 -2.284001 -1.520416 -0.062500 0 0 0 0 0 0 3 836319
-0.021927 -0.023025 0.121640 -1.794325 -2.310685 -1.791837 -0.062500 0 0 0 0 0 0 3 837320
-0.021923 -0.022996 0.121639 -1.593544 -2.516075 -1.645767 -0.062500 0 0 0 0 0 0 3 838321
-0.021900 -0.022987 0.121633 -2.021029 -2.112157 -1.556156 -0.062500 0 0 0 0 0 0 3 839322
-0.021889 -0.022983 0.121631 -1.890084 -2.023123 -1.591707 -0.062500 0 0 0 0 0 0 3 840320
-0.021890 -0.022959 0.121624 -1.598895 -2.342979 -1.533051 -0.062500 0 0 0 0 0 0 3 841320
-0.021861 -0.022944 0.121631 -1.977748 -2.261455 -1.715876 -0.062500 0 0 0 0 0 0 3 842321
-0.021852 -0.022914 0.121629 -1.743583 -2.439247 -1.600051 -0.062500 0 0 0 0 0 0 3 843322
-0.021848 -0.022899 0.121627 -1.663619 -2.261886 -1.609548 -0.062500 0 0 0 0 0 0 3 844319
-0.021853 -0.022871 0.121621 -1.542209 -2.427396 -1.538553 -0.062500 0 0 0 0 0 0 3 845320
-0.021834 -0.022862 0.121613 -1.834955 -2.184258 -1.497577 -0.062500 0 0 0 0 0 0 3 846316
-0.021832 -0.022837 0.121604 -1.650302 -2.375349 -1.474145 -0.062500 0 0 0 0 0 0 3 847322
-0.021822 -0.022815 0.121616 -1.725194 -2.342693 -1.758089 -0.062500 0 0 0 0 0 0 3 848335
-0.021802 -0.022788 0.121609 -1.871721 -2.422528 -1.536408 -0.062500 0 0 0 0 0 0 3 849331
-0.021792 -0.022774 0.121606 -1.750483 -2.244551 -1.563948 -0.062500 0 0 0 0 0 0 3 850330
-0.021794 -0.022746 0.121600 -1.459656 -2.492688 -1.505883 -0.062500 0 0 0 0 0 0 3 851331
-0.021772 -0.022707 0.121601 -1.758410 -2.654245 -1.608422 -0.062500 0 0 0 0 0 0 3 852330
-0.021761 -0.022687 0.121601 -1.643937 -2.417282 -1.608717 -0.062500 0 0 0 0 0 0 3 853328
-0.021762 -0.022656 0.121596 -1.473907 -2.545271 -1.523633 -0.062500 0 0 0 0 0 0 3 854328
-0.021741 -0.022646 0.121588 -1.737899 -2.282289 -1.476479 -0.062500 0 0 0 0 0 0 3 855330
-0.021731 -0.022641 0.121585 -1.624428 -2.183627 -1.531390 -0.062500 0 0 0 0 0 0 3 856328
-0.021703 -0.022614 0.121587 -1.854215 -2.474042 -1.617454 -0.062500 0 0 0 0 0 0 3 857328
-0.021688 -0.022600 0.121588 -1.887644 -2.161658 -1.605489 -0.062500 0 0 0 0 0 0 3 858320
-0.021687 -0.022571 0.121583 -1.693294 -2.335609 -1.514598 -0.062500 0 0 0 0 0 0 3 859327
-0.021666 -0.022563 0.121575 -1.944448 -2.095728 -1.465078 -0.062500 0 0 0 0 0 0 3 860318
-0.021653 -0.022528 0.121582 -1.737420 -2.484559 -1.655785 -0.062500 0 0 0 0 0 0 3 861327
-0.021647 -0.022510 0.121584 -1.651108 -2.296377 -1.625777 -0.062500 0 0 0 0 0 0 3 862316
-0.021628 -0.022485 0.121574 -1.794127 -2.375908 -1.440618 -0.062500 0 0 0 0 0 0 3 863326
-0.021626 -0.022452 0.121564 -1.596826 -2.489158 -1.418828 -0.062500 0 0 0 0 0 0 3 864315
-0.021617 -0.022426 0.121575 -1.672196 -2.396180 -1.710039 -0.062500 0 0 0 0 0 0 3 865316
-0.021597 -0.022396 0.121568 -1.820039 -2.442950 -1.490356 -0.062500 0 0 0 0 0 0 3 866327
-0.021587 -0.022382 0.121565 -1.699139 -2.248795 -1.520592 -0.062500 0 0 0 0 0 0 3 867303
-0.021589 -0.022354 0.121558 -1.536833 -2.411871 -1.462480 -0.062500 0 0 0 0 0 0 3 868311
-0.021569 -0.022345 0.121550 -1.806263 -2.170301 -1.428211 -0.062500 0 0 0 0 0 0 3 869302
-0.021557 -0.022311 0.121556 -1.601199 -2.555542 -1.624455 -0.062500 0 0 0 0 0 0 3 870311
-0.021551 -0.022293 0.121558 -1.520054 -2.367731 -1.597473 -0.062500 0 0 0 0 0 0 3 871302
-0.021533 -0.022268 0.121548 -1.666010 -2.447475 -1.412680 -0.062500 0 0 0 0 0 0 3 872311
-0.021524 -0.022256 0.121543 -1.555339 -2.282475 -1.473902 -0.062500 0 0 0 0 0 0 3 873303
-0.021496 -0.022224 0.121545 -1.794702 -2.517813 -1.566216 -0.062500 0 0 0 0 0 0 3 874310
-0.021482 -0.022209 0.121546 -1.835294 -2.177846 -1.559289 -0.062500 0 0 0 0 0 0 3 875302
-0.021482 -0.022179 0.121541 -1.644472 -2.336231 -1.469407 -0.062500 0 0 0 0 0 0 3 876311
-0.021452 -0.022161 0.121548 -2.011928 -2.211609 -1.638623 -0.062500 0 0 0 0 0 0 3 877302
-0.021443 -0.022130 0.121545 -1.772431 -2.363039 -1.516261 -0.062500 0 0 0 0 0 0 3 878311
-0.021417 -0.022119 0.121538 -1.852172 -2.178662 -1.444606 -0.062500 0 0 0 0 0 0 3 879302
-0.021411 -0.022093 0.121530 -1.614658 -2.358651 -1.406464 -0.062500 0 0 0 0 0 0 3 880310
-0.021408 -0.022081 0.121526 -1.546022 -2.199979 -1.468001 -0.062500 0 0 0 0 0 0 3 881323
-0.021383 -0.022049 0.121528 -1.829383 -2.433362 -1.553359 -0.062500 0 0 0 0 0 0 3 882315
-0.021371 -0.022033 0.121529 -1.697818 -2.253041 -1.543979 -0.062500 0 0 0 0 0 0 3 883312
-0.021371 -0.022004 0.121524 -1.519114 -2.409822 -1.452573 -0.062500 0 0 0 0 0 0 3 884325
-0.021350 -0.021995 0.121516 -1.776661 -2.162791 -1.403769 -0.062500 0 0 0 0 0 0 3 885466
-0.021338 -0.021960 0.121522 -1.691578 -2.471623 -1.592953 -0.062500 0 0 0 0 0 0 3 886323
-0.021331 -0.021942 0.121525 -1.606319 -2.281118 -1.564389 -0.062500 0 0 0 0 0 0 3 887290
-0.021313 -0.021917 0.121514 -1.750388 -2.359160 -1.377395 -0.062500 0 0 0 0 0 0 3 888290
-0.021310 -0.021883 0.121503 -1.431591 -2.539767 -1.355589 -0.062500 0 0 0 0 0 0 3 889317
-0.021280 -0.021863 0.121509 -1.785059 -2.381642 -1.566223 -0.062500 0 0 0 0 0 0 3 890315
-0.021270 -0.021831 0.121505 -1.736446 -2.356304 -1.461613 -0.062500 0 0 0 0 0 0 3 891321
-0.021245 -0.021821 0.121498 -1.927334 -2.092930 -1.397765 -0.062500 0 0 0 0 0 0 3 892319
-0.021239 -0.021794 0.121489 -1.689554 -2.269360 -1.362328 -0.062500 0 0 0 0 0 0 3 893319
-0.021227 -0.021772 0.121501 -1.736458 -2.232275 -1.642861 -0.062500 0 0 0 0 0 0 3 894321
-0.021206 -0.021744 0.121494 -1.868622 -2.306576 -1.415544 -0.062500 0 0 0 0 0 0 3 895322
-0.021202 -0.021710 0.121485 -1.654714 -2.403821 -1.361518 -0.062500 0 0 0 0 0 0 3 896321
-0.021201 -0.021693 0.121481 -1.491221 -2.248499 -1.422555 -0.062500 0 0 0 0 0 0 3 897319
-0.021176 -0.021659 0.121483 -1.784245 -2.447246 -1.505805 -0.062500 0 0 0 0 0 0 3 898318
-0.021164 -0.021642 0.121484 -1.656668 -2.248757 -1.497591 -0.062500 0 0 0 0 0 0 3 899322
-0.021164 -0.021612 0.121479 -1.480686 -2.395760 -1.405576 -0.062500 0 0 0 0 0 0 3 900312
-0.021143 -0.021602 0.121470 -1.738536 -2.144884 -1.357216 -0.062500 0 0 0 0 0 0 3 901289
-0.021131 -0.021567 0.121477 -1.655065 -2.451720 -1.545278 -0.062500 0 0 0 0 0 0 3 902289
-0.021131 -0.021528 0.121473 -1.485894 -2.536861 -1.432721 -0.062500 0 0 0 0 0 0 3 903319
-0.021109 -0.021514 0.121466 -1.743156 -2.221183 -1.366456 -0.062500 0 0 0 0 0 0 3 904288
-0.021105 -0.021486 0.121457 -1.422614 -2.433212 -1.329516 -0.062500 0 0 0 0 0 0 3 905319
-0.021095 -0.021463 0.121468 -1.487885 -2.382006 -1.609924 -0.062500 0 0 0 0 0 0 3 906319
-0.021074 -0.021435 0.121461 -1.629333 -2.448200 -1.381426 -0.062500 0 0 0 0 0 0 3 907318
-0.021064 -0.021421 0.121458 -1.503598 -2.264364 -1.412677 -0.062500 0 0 0 0 0 0 3 908288
-0.021036 -0.021389 0.121461 -1.931565 -2.330245 -1.486328 -0.062500 0 0 0 0 0 0 3 909288
-0.021021 -0.021372 0.121462 -1.769543 -2.144081 -1.475980 -0.062500 0 0 0 0 0 0 3 910318
-0.020999 -0.021348 0.121450 -1.853967 -2.230491 -1.300119 -0.062500 0 0 0 0 0 0 3 911290
-0.020988 -0.021336 0.121445 -1.709824 -2.070959 -1.369808 -0.062500 0 0 0 0 0 0 3 912317
-0.020981 -0.021300 0.121453 -1.657315 -2.376859 -1.542267 -0.062500 0 0 0 0 0 0 3 913318
-0.020955 -0.021287 0.121450 -1.885540 -2.111829 -1.420813 -0.062500 0 0 0 0 0 0 3 914316
-0.020949 -0.021259 0.121443 -1.542626 -2.342211 -1.344617 -0.062500 0 0 0 0 0 0 3 915315
-0.020946 -0.021245 0.121440 -1.474407 -2.171235 -1.391841 -0.062500 0 0 0 0 0 0 3 916317
-0.020942 -0.021208 0.121448 -1.481538 -2.464591 -1.548596 -0.062500 0 0 0 0 0 0 3 917318
-0.020925 -0.021173 0.121439 -1.657672 -2.468113 -1.334322 -0.062500 0 0 0 0 0 0 3 918318
-0.020917 -0.021155 0.121435 -1.556906 -2.231478 -1.379022 -0.062500 0 0 0 0 0 0 3 919319
-0.020919 -0.021126 0.121428 -1.408289 -2.369908 -1.323661 -0.062500 0 0 0 0 0 0 3 920315
-0.020900 -0.021117 0.121419 -1.681718 -2.119192 -1.292471 -0.062500 0 0 0 0 0 0 3 921305
-0.020881 -0.021103 0.121431 -1.691598 -2.151006 -1.572373 -0.062500 0 0 0 0 0 0 3 922318
-0.020878 -0.021074 0.121429 -1.498684 -2.351436 -1.424485 -0.062500 0 0 0 0 0 0 3 923290
-0.020855 -0.021065 0.121423 -1.733372 -2.117156 -1.337909 -0.062500 0 0 0 0 0 0 3 924317
-0.020841 -0.021030 0.121429 -1.710930 -2.340331 -1.507249 -0.062500 0 0 0 0 0 0 3 925316
-0.020813 -0.021017 0.121426 -1.893729 -2.083389 -1.391266 -0.062500 0 0 0 0 0 0 3 926312
-0.020805 -0.020990 0.121419 -1.641299 -2.247617 -1.317474 -0.062500 0 0 0 0 0 0 3 927288
-0.020792 -0.020967 0.121431 -1.677558 -2.203908 -1.582285 -0.062500 0 0 0 0 0 0 3 928316
-0.020770 -0.020938 0.121424 -1.803340 -2.271241 -1.345352 -0.062500 0 0 0 0 0 0 3 929289
-0.020766 -0.020903 0.121415 -1.586242 -2.363853 -1.288675 -0.062500 0 0 0 0 0 0 3 930315
-0.020765 -0.020886 0.121411 -1.530940 -2.138530 -1.351361 -0.062500 0 0 0 0 0 0 3 931318
-0.020761 -0.020847 0.121419 -1.429598 -2.474598 -1.513248 -0.062500 0 0 0 0 0 0 3 932302
-0.020738 -0.020833 0.121416 -1.692359 -2.187760 -1.388127 -0.062500 0 0 0 0 0 0 3 933311
-0.020733 -0.020804 0.121409 -1.482338 -2.335495 -1.309705 -0.062500 0 0 0 0 0 0 3 934302
-0.020730 -0.020790 0.121406 -1.422414 -2.159049 -1.357467 -0.062500 0 0 0 0 0 0 3 935310
-0.020715 -0.020767 0.121392 -1.594915 -2.259265 -1.213813 -0.062500 0 0 0 0 0 0 3 936305
-0.020698 -0.020747 0.121402 -1.616562 -2.234935 -1.515415 -0.062500 0 0 0 0 0 0 3 937301
-0.020696 -0.020715 0.121400 -1.437741 -2.384694 -1.381881 -0.062500 0 0 0 0 0 0 3 938309
-0.020674 -0.020704 0.121393 -1.680088 -2.124645 -1.302385 -0.062500 0 0 0 0 0 0 3 939301
-0.020660 -0.020669 0.121400 -1.589405 -2.423742 -1.473432 -0.062500 0 0 0 0 0 0 3 940310
-0.020632 -0.020655 0.121396 -1.953864 -2.003374 -1.359053 -0.062500 0 0 0 0 0 0 3 941301
-0.020624 -0.020628 0.121389 -1.594397 -2.236020 -1.285306 -0.062500 0 0 0 0 0 0 3 942310
-0.020620 -0.020615 0.121385 -1.513860 -2.066591 -1.335576 -0.062500 0 0 0 0 0 0 3 943305
-0.020588 -0.020603 0.121394 -1.875751 -2.020230 -1.495342 -0.062500 0 0 0 0 0 0 3 944300
-0.020578 -0.020576 0.121391 -1.628249 -2.225590 -1.361127 -0.062500 0 0 0 0 0 0 3 945309
-0.020580 -0.020542 0.121383 -1.453983 -2.342034 -1.282386 -0.062500 0 0 0 0 0 0 3 946300
-0.020551 -0.020520 0.121390 -1.835133 -2.182674 -1.462688 -0.062500 0 0 0 0 0 0 3 947309
-0.020542 -0.020488 0.121386 -1.605830 -2.307667 -1.343787 -0.062500 0 0 0 0 0 0 3 948300
-0.020538 -0.020472 0.121384 -1.523932 -2.107289 -1.360362 -0.062500 0 0 0 0 0 0 3 949300
-0.020521 -0.020448 0.121371 -1.682979 -2.192292 -1.201232 -0.062500 0 0 0 0 0 0 3 950295
-0.020504 -0.020427 0.121382 -1.697184 -2.160280 -1.497458 -0.062500 0 0 0 0 0 0 3 951324
-0.020501 -0.020395 0.121379 -1.394429 -2.375211 -1.361021 -0.062500 0 0 0 0 0 0 3 952312
-0.020500 -0.020379 0.121378 -1.357008 -2.178391 -1.364570 -0.062500 0 0 0 0 0 0 3 953309
-0.020484 -0.020355 0.121366 -1.539959 -2.263713 -1.199254 -0.062500 0 0 0 0 0 0 3 954316
-0.020468 -0.020334 0.121376 -1.565968 -2.231769 -1.493213 -0.062500 0 0 0 0 0 0 3 955322
-0.020459 -0.020323 0.121380 -1.470479 -2.100681 -1.444689 -0.062500 0 0 0 0 0 0 3 956302
-0.020440 -0.020301 0.121369 -1.602918 -2.228165 -1.236174 -0.062500 0 0 0 0 0 0 3 957295
-0.020431 -0.020291 0.121365 -1.481584 -2.090093 -1.296332 -0.062500 0 0 0 0 0 0 3 958287
-0.020402 -0.020260 0.121366 -1.901627 -2.186929 -1.376060 -0.062500 0 0 0 0 0 0 3 959319
-0.020388 -0.020245 0.121367 -1.741268 -2.013587 -1.374138 -0.062500 0 0 0 0 0 0 3 960317
-0.020359 -0.020242 0.121361 -1.909189 -1.831124 -1.286195 -0.062500 0 0 0 0 0 0 3 961318
-0.020352 -0.020220 0.121352 -1.655638 -2.065337 -1.231888 -0.062500 0 0 0 0 0 0 3 962317
-0.020339 -0.020199 0.121364 -1.582589 -2.135244 -1.506488 -0.062500 0 0 0 0 0 0 3 963317
-0.020339 -0.020167 0.121362 -1.432257 -2.287455 -1.354607 -0.062500 0 0 0 0 0 0 3 964288
-0.020338 -0.020152 0.121362 -1.412081 -2.093529 -1.352145 -0.062500 0 0 0 0 0 0 3 965316
-0.020323 -0.020128 0.121349 -1.603640 -2.179744 -1.183258 -0.062500 0 0 0 0 0 0 3 966291
-0.020323 -0.020095 0.121338 -1.434767 -2.296924 -1.172474 -0.062500 0 0 0 0 0 0 3 967322
-0.020314 -0.020070 0.121348 -1.524070 -2.215700 -1.472012 -0.062500 0 0 0 0 0 0 3 968316
-0.020315 -0.020036 0.121346 -1.402194 -2.326580 -1.330391 -0.062500 0 0 0 0 0 0 3 969286
-0.020295 -0.020024 0.121339 -1.673231 -2.047454 -1.248394 -0.062500 0 0 0 0 0 0 3 970316
-0.020276 -0.020008 0.121352 -1.680373 -2.062519 -1.506313 -0.062500 0 0 0 0 0 0 3 971316
-0.020250 -0.019984 0.121344 -1.642028 -2.251656 -1.262465 -0.062500 0 0 0 0 0 0 3 972314
-0.020238 -0.019972 0.121342 -1.481051 -2.098602 -1.294661 -0.062500 0 0 0 0 0 0 3 973316
-0.020238 -0.019945 0.121334 -1.302692 -2.278424 -1.230104 -0.062500 0 0 0 0 0 0 3 974291
-0.020208 -0.019927 0.121340 -1.861490 -2.024486 -1.410920 -0.062500 0 0 0 0 0 0 3 975287
-0.020199 -0.019897 0.121336 -1.628475 -2.178461 -1.291163 -0.062500 0 0 0 0 0 0 3 976315
-0.020195 -0.019882 0.121335 -1.543688 -1.993682 -1.309376 -0.062500 0 0 0 0 0 0 3 977286
-0.020178 -0.019859 0.121321 -1.701829 -2.086111 -1.148161 -0.062500 0 0 0 0 0 0 3 978287
-0.020161 -0.019838 0.121331 -1.715796 -2.059662 -1.445270 -0.062500 0 0 0 0 0 0 3 979288
-0.020152 -0.019827 0.121335 -1.613760 -1.930268 -1.398477 -0.062500 0 0 0 0 0 0 3 980315
-0.020132 -0.019805 0.121324 -1.743367 -2.058260 -1.188336 -0.062500 0 0 0 0 0 0 3 981315
-0.020123 -0.019795 0.121320 -1.620164 -1.920954 -1.250252 -0.062500 0 0 0 0 0 0 3 982305
-0.020115 -0.019759 0.121327 -1.474330 -2.306170 -1.412131 -0.062500 0 0 0 0 0 0 3 983318
-0.020096 -0.019725 0.121317 -1.623482 -2.320256 -1.198907 -0.062500 0 0 0 0 0 0 3 984316
-0.020087 -0.019708 0.121314 -1.507363 -2.090824 -1.251478 -0.062500 0 0 0 0 0 0 3 985316
-0.020089 -0.019679 0.121306 -1.353884 -2.230821 -1.194890 -0.062500 0 0 0 0 0 0 3 986316
-0.020060 -0.019660 0.121312 -1.740230 -2.111683 -1.378837 -0.062500 0 0 0 0 0 0 3 987317
-0.020051 -0.019629 0.121307 -1.514028 -2.255387 -1.260114 -0.062500 0 0 0 0 0 0 3 988316
-0.020026 -0.019619 0.121300 -1.708460 -2.001184 -1.194776 -0.062500 0 0 0 0 0 0 3 989316
-0.020005 -0.019605 0.121312 -1.676659 -2.031028 -1.460028 -0.062500 0 0 0 0 0 0 3 990316
-0.019978 -0.019581 0.121304 -1.909771 -2.000743 -1.217437 -0.062500 0 0 0 0 0 0 3 991312
-0.019965 -0.019569 0.121301 -1.639473 -1.920356 -1.252243 -0.062500 0 0 0 0 0 0 3 992304
-0.019935 -0.019538 0.121302 -1.852000 -2.164460 -1.315699 -0.062500 0 0 0 0 0 0 3 993309
-0.019926 -0.019501 0.121296 -1.596144 -2.258889 -1.219566 -0.062500 0 0 0 0 0 0 3 994315
-0.019900 -0.019488 0.121288 -1.783029 -1.959533 -1.170132 -0.062500 0 0 0 0 0 0 3 995317
-0.019885 -0.019451 0.121293 -1.669382 -2.239074 -1.350737 -0.062500 0 0 0 0 0 0 3 996304
-0.019856 -0.019437 0.121289 -1.838161 -1.966637 -1.242758 -0.062500 0 0 0 0 0 0 3 997316
-0.019848 -0.019409 0.121281 -1.582722 -2.119944 -1.170387 -0.062500 0 0 0 0 0 0 3 998286
-0.019814 -0.019391 0.121287 -1.893381 -2.012448 -1.352492 -0.062500 0 0 0 0 0 0 3 999316
-0.019802 -0.019361 0.121283 -1.522031 -2.225498 -1.233661 -0.062500 0 0 0 0 0 0 4 308
-0.019782 -0.019330 0.121268 -1.789729 -2.088929 -1.076289 -0.062500 0 0 0 0 0 0 4 1315
-0.019763 -0.019305 0.121278 -1.775732 -2.006408 -1.382595 -0.062500 0 0 0 0 0 0 4 2314
-0.019738 -0.019276 0.121269 -1.855669 -2.054675 -1.162479 -0.062500 0 0 0 0 0 0 4 3302
-0.019717 -0.019252 0.121281 -1.815117 -1.993180 -1.421339 -0.062500 0 0 0 0 0 0 4 4308
-0.019691 -0.019224 0.121272 -1.877471 -2.050022 -1.180058 -0.062500 0 0 0 0 0 0 4 5299
-0.019684 -0.019189 0.121262 -1.627582 -2.136404 -1.125328 -0.062500 0 0 0 0 0 0 4 6308
-0.019651 -0.019167 0.121268 -1.948469 -1.975261 -1.321113 -0.062500 0 0 0 0 0 0 4 7299
-0.019640 -0.019135 0.121263 -1.592694 -2.160384 -1.208384 -0.062500 0 0 0 0 0 0 4 8307
-0.019611 -0.019093 0.121264 -1.809685 -2.296750 -1.265483 -0.062500 0 0 0 0 0 0 4 9299
-0.019575 -0.019077 0.121258 -1.915997 -1.975313 -1.180340 -0.062500 0 0 0 0 0 0 4 10306
-0.019554 -0.019039 0.121264 -1.885923 -2.076211 -1.336241 -0.062500 0 0 0 0 0 0 4 11299
-0.019528 -0.019003 0.121253 -1.932584 -2.065133 -1.125037 -0.062500 0 0 0 0 0 0 4 12307
-0.019516 -0.018986 0.121249 -1.762377 -1.824348 -1.183087 -0.062500 0 0 0 0 0 0 4 13299
-0.019485 -0.018952 0.121250 -1.978527 -2.022610 -1.252353 -0.062500 0 0 0 0 0 0 4 14307
-0.019476 -0.018913 0.121244 -1.641554 -2.154624 -1.160254 -0.062500 0 0 0 0 0 0 4 15298
-0.019448 -0.018869 0.121243 -1.869217 -2.246095 -1.231585 -0.062500 0 0 0 0 0 0 4 16299
-0.019434 -0.018846 0.121243 -1.706232 -1.964722 -1.240341 -0.062500 0 0 0 0 0 0 4 17306
-0.019402 -0.018809 0.121245 -1.913712 -2.128997 -1.273416 -0.062500 0 0 0 0 0 0 4 18299
-0.019392 -0.018770 0.121239 -1.652375 -2.178038 -1.165851 -0.062500 0 0 0 0 0 0 4 19307
-0.019357 -0.018745 0.121246 -2.091891 -1.827969 -1.324608 -0.062500 0 0 0 0 0 0 4 20297
-0.019345 -0.018712 0.121242 -1.745372 -1.988276 -1.195715 -0.062500 0 0 0 0 0 0 4 21308
-0.019315 -0.018669 0.121242 -1.955709 -2.114541 -1.244763 -0.062500 0 0 0 0 0 0 4 22307
-0.019279 -0.018653 0.121236 -2.056866 -1.787408 -1.158166 -0.062500 0 0 0 0 0 0 4 23327
-0.019258 -0.018614 0.121242 -1.869362 -2.045361 -1.312438 -0.062500 0 0 0 0 0 0 4 24303
-0.019223 -0.018568 0.121247 -2.035283 -2.161739 -1.311516 -0.062500 0 0 0 0 0 0 4 25303
-0.019205 -0.018545 0.121249 -1.825945 -1.879560 -1.277148 -0.062500 0 0 0 0 0 0 4 26314
-0.019171 -0.018507 0.121251 -1.927619 -2.100646 -1.289685 -0.062500 0 0 0 0 0 0 4 27308
-0.019161 -0.018467 0.121246 -1.651839 -2.145740 -1.174845 -0.062500 0 0 0 0 0 0 4 28316
-0.019131 -0.018422 0.121245 -2.004461 -2.065249 -1.235513 -0.062500 0 0 0 0 0 0 4 29315
-0.019116 -0.018399 0.121245 -1.833874 -1.776428 -1.242826 -0.062500 0 0 0 0 0 0 4 30315
-0.019106 -0.018357 0.121253 -1.763626 -2.001050 -1.360080 -0.062500 0 0 0 0 0 0 4 31316
-0.019075 -0.018309 0.121259 -2.010759 -2.092938 -1.336599 -0.062500 0 0 0 0 0 0 4 32303
-0.019060 -0.018285 0.121261 -1.768610 -1.858403 -1.294280 -0.062500 0 0 0 0 0 0 4 33314
-0.019028 -0.018247 0.121263 -1.971200 -2.011889 -1.302107 -0.062500 0 0 0 0 0 0 4 34314
-0.019017 -0.018207 0.121258 -1.705470 -2.052249 -1.185999 -0.062500 0 0 0 0 0 0 4 35316
-0.018988 -0.018161 0.121257 -1.926530 -2.129710 -1.245407 -0.062500 0 0 0 0 0 0 4 36317
-0.018973 -0.018138 0.121257 -1.757891 -1.839638 -1.253698 -0.062500 0 0 0 0 0 0 4 37288
-0.018942 -0.018100 0.121259 -1.964146 -2.000497 -1.282093 -0.062500 0 0 0 0 0 0 4 38318
-0.018922 -0.018051 0.121268 -1.872351 -2.084879 -1.384972 -0.062500 0 0 0 0 0 0 4 39283
-0.018897 -0.018009 0.121258 -1.935307 -1.992986 -1.142622 -0.062500 0 0 0 0 0 0 4 40312
-0.018875 -0.017979 0.121269 -1.892391 -1.839149 -1.403210 -0.062500 0 0 0 0 0 0 4 41311
-0.018849 -0.017947 0.121260 -1.952784 -1.843004 -1.158357 -0.062500 0 0 0 0 0 0 4 42309
-0.018833 -0.017901 0.121265 -1.824916 -2.033131 -1.315028 -0.062500 0 0 0 0 0 0 4 43311
-0.018824 -0.017878 0.121267 -1.710075 -1.754509 -1.294849 -0.062500 0 0 0 0 0 0 4 44314
-0.018796 -0.017840 0.121269 -1.887572 -1.980619 -1.303758 -0.062500 0 0 0 0 0 0 4 45315
-0.018787 -0.017800 0.121263 -1.649970 -2.022861 -1.188505 -0.062500 0 0 0 0 0 0 4 46314
-0.018758 -0.017754 0.121262 -1.885738 -2.102489 -1.246956 -0.062500 0 0 0 0 0 0 4 47314
-0.018750 -0.017710 0.121255 -1.646041 -2.083522 -1.159802 -0.062500 0 0 0 0 0 0 4 48316
-0.018743 -0.017658 0.121260 -1.516937 -2.267170 -1.318463 -0.062500 0 0 0 0 0 0 4 49316
-0.018718 -0.017637 0.121256 -1.882534 -1.717938 -1.205505 -0.062500 0 0 0 0 0 0 4 50313
-0.018702 -0.017595 0.121262 -1.784866 -1.937996 -1.339239 -0.062500 0 0 0 0 0 0 4 51392
-0.018679 -0.017558 0.121252 -1.874384 -1.901666 -1.117367 -0.062500 0 0 0 0 0 0 4 52414
-0.018664 -0.017509 0.121255 -1.769331 -2.052005 -1.290111 -0.062500 0 0 0 0 0 0 4 53388
-0.018635 -0.017489 0.121250 -1.940857 -1.688845 -1.189712 -0.062500 0 0 0 0 0 0 4 54359
-0.018618 -0.017449 0.121256 -1.814211 -1.922979 -1.328458 -0.062500 0 0 0 0 0 0 4 55361
-0.018594 -0.017412 0.121245 -1.808334 -1.963138 -1.108512 -0.062500 0 0 0 0 0 0 4 56358
-0.018573 -0.017384 0.121256 -1.773230 -1.847525 -1.380540 -0.062500 0 0 0 0 0 0 4 57357
-0.018546 -0.017354 0.121247 -1.837846 -1.869207 -1.138134 -0.062500 0 0 0 0 0 0 4 58357
-0.018540 -0.017318 0.121236 -1.590549 -1.936874 -1.086409 -0.062500 0 0 0 0 0 0 4 59359
-0.018533 -0.017270 0.121240 -1.561038 -2.108099 -1.273245 -0.062500 0 0 0 0 0 0 4 60358
-0.018515 -0.017230 0.121228 -1.621896 -2.096358 -1.074719 -0.062500 0 0 0 0 0 0 4 61356
-0.018502 -0.017180 0.121231 -1.696583 -2.058867 -1.256767 -0.062500 0 0 0 0 0 0 4 62359
-0.018487 -0.017144 0.121247 -1.735662 -1.879044 -1.459107 -0.062500 0 0 0 0 0 0 4 63392
-0.018463 -0.017110 0.121240 -1.845878 -1.847404 -1.166477 -0.062500 0 0 0 0 0 0 4 64388
-0.018436 -0.017077 0.121223 -1.894203 -1.821033 -1.003892 -0.062500 0 0 0 0 0 0 4 65396
-0.018414 -0.017051 0.121232 -1.836955 -1.727410 -1.321559 -0.062500 0 0 0 0 0 0 4 66386
-0.018387 -0.017022 0.121222 -1.891649 -1.762939 -1.097894 -0.062500 0 0 0 0 0 0 4 67384
-0.018371 -0.016977 0.121226 -1.680975 -2.043253 -1.262611 -0.062500 0 0 0 0 0 0 4 68390
-0.018347 -0.016938 0.121213 -1.761907 -1.980353 -1.059882 -0.062500 0 0 0 0 0 0 4 69357
-0.018332 -0.016889 0.121216 -1.655547 -2.117520 -1.240691 -0.062500 0 0 0 0 0 0 4 70357
-0.018331 -0.016843 0.121210 -1.474580 -2.079689 -1.134705 -0.062500 0 0 0 0 0 0 4 71359
-0.018305 -0.016794 0.121209 -1.666414 -2.189615 -1.188216 -0.062500 0 0 0 0 0 0 4 72356
-0.018293 -0.016770 0.121209 -1.676487 -1.711637 -1.201252 -0.062500 0 0 0 0 0 0 4 73355
-0.018262 -0.016732 0.121210 -1.902351 -1.862241 -1.223384 -0.062500 0 0 0 0 0 0 4 74355
-0.018252 -0.016692 0.121203 -1.648225 -1.898000 -1.116110 -0.062500 0 0 0 0 0 0 4 75358
-0.018232 -0.016656 0.121187 -1.753083 -1.843666 -0.966732 -0.062500 0 0 0 0 0 0 4 76356
-0.018198 -0.016613 0.121182 -1.946063 -1.937055 -1.093823 -0.062500 0 0 0 0 0 0 4 77350
-0.018182 -0.016592 0.121180 -1.659646 -1.733891 -1.145312 -0.062500 0 0 0 0 0 0 4 78365
-0.018149 -0.016555 0.121180 -1.851773 -1.907301 -1.182014 -0.062500 0 0 0 0 0 0 4 79389
-0.018138 -0.016516 0.121173 -1.581298 -1.954834 -1.080920 -0.062500 0 0 0 0 0 0 4 80363
-0.018108 -0.016471 0.121172 -1.802139 -2.041432 -1.141272 -0.062500 0 0 0 0 0 0 4 81378
-0.018099 -0.016428 0.121164 -1.554197 -2.022733 -1.057758 -0.062500 0 0 0 0 0 0 4 82379
-0.018070 -0.016381 0.121162 -1.842978 -1.980607 -1.125494 -0.062500 0 0 0 0 0 0 4 83297
-0.018062 -0.016336 0.121154 -1.601978 -1.944685 -1.045080 -0.062500 0 0 0 0 0 0 4 84305
-0.018033 -0.016288 0.121152 -1.839454 -1.988684 -1.113791 -0.062500 0 0 0 0 0 0 4 85296
-0.018025 -0.016244 0.121143 -1.600309 -1.948479 -1.033931 -0.062500 0 0 0 0 0 0 4 86304
-0.018006 -0.016206 0.121126 -1.714446 -1.855438 -0.895513 -0.062500 0 0 0 0 0 0 4 87297
-0.017993 -0.016158 0.121127 -1.558647 -2.062371 -1.116618 -0.062500 0 0 0 0 0 0 4 88305
-0.017966 -0.016138 0.121121 -1.744511 -1.696453 -1.040540 -0.062500 0 0 0 0 0 0 4 89296
-0.017949 -0.016097 0.121126 -1.630826 -1.930665 -1.184236 -0.062500 0 0 0 0 0 0 4 90304
-0.017925 -0.016061 0.121114 -1.709982 -1.899121 -0.965506 -0.062500 0 0 0 0 0 0 4 91296
-0.017909 -0.016012 0.121117 -1.602879 -2.055022 -1.139081 -0.062500 0 0 0 0 0 0 4 92304
-0.017877 -0.015962 0.121119 -1.818232 -2.097574 -1.146915 -0.062500 0 0 0 0 0 0 4 93296
-0.017845 -0.015921 0.121106 -1.886819 -1.880310 -0.937786 -0.062500 0 0 0 0 0 0 4 94305
-0.017826 -0.015870 0.121108 -1.722905 -1.995156 -1.121247 -0.062500 0 0 0 0 0 0 4 95296
-0.017801 -0.015828 0.121095 -1.783123 -1.881948 -0.926804 -0.062500 0 0 0 0 0 0 4 96304
-0.017785 -0.015777 0.121098 -1.668760 -1.996422 -1.110571 -0.062500 0 0 0 0 0 0 4 97295
-0.017762 -0.015736 0.121085 -1.676390 -1.950590 -0.915686 -0.062500 0 0 0 0 0 0 4 98304
-0.017747 -0.015685 0.121087 -1.575842 -2.064814 -1.099189 -0.062500 0 0 0 0 0 0 4 99304
-0.017724 -0.015644 0.121074 -1.669768 -1.950515 -0.904183 -0.062500 0 0 0 0 0 0 4 100306
-0.017704 -0.015613 0.121083 -1.647042 -1.798247 -1.192034 -0.062500 0 0 0 0 0 0 4 101306
-0.017678 -0.015582 0.121073 -1.717773 -1.795366 -0.949862 -0.062500 0 0 0 0 0 0 4 102310
-0.017662 -0.015536 0.121076 -1.600086 -1.986973 -1.106431 -0.062500 0 0 0 0 0 0 4 103295
-0.017638 -0.015497 0.121063 -1.744531 -1.810306 -0.900193 -0.062500 0 0 0 0 0 0 4 104314
-0.017602 -0.015451 0.121059 -1.914671 -1.882121 -0.987619 -0.062500 0 0 0 0 0 0 4 105301
-0.017590 -0.015409 0.121050 -1.620084 -1.859737 -0.923809 -0.062500 0 0 0 0 0 0 4 106319
-0.017559 -0.015361 0.121047 -1.830042 -1.914337 -0.996772 -0.062500 0 0 0 0 0 0 4 107284
-0.017550 -0.015318 0.121038 -1.499680 -1.943978 -0.920795 -0.062500 0 0 0 0 0 0 4 108313
-0.017515 -0.015290 0.121043 -1.805591 -1.724384 -1.093722 -0.062500 0 0 0 0 0 0 4 109311
-0.017472 -0.015250 0.121046 -1.937071 -1.869238 -1.081357 -0.062500 0 0 0 0 0 0 4 110314
-0.017456 -0.015209 0.121039 -1.600537 -1.890271 -0.955634 -0.062500 0 0 0 0 0 0 4 111314
-0.017424 -0.015163 0.121037 -1.915958 -1.793627 -1.001811 -0.062500 0 0 0 0 0 0 4 112312
-0.017392 -0.015125 0.121022 -1.920524 -1.703053 -0.823819 -0.062500 0 0 0 0 0 0 4 113438
-0.017373 -0.015075 0.121023 -1.688824 -1.905210 -1.020636 -0.062500 0 0 0 0 0 0 4 114437
-0.017348 -0.015034 0.121010 -1.749180 -1.800366 -0.831078 -0.062500 0 0 0 0 0 0 4 115319
-0.017332 -0.014984 0.121011 -1.636917 -1.920883 -1.016548 -0.062500 0 0 0 0 0 0 4 116452
-0.017299 -0.014932 0.121012 -1.849696 -1.946433 -1.026504 -0.062500 0 0 0 0 0 0 4 117436
-0.017288 -0.014886 0.121005 -1.506813 -1.947363 -0.912094 -0.062500 0 0 0 0 0 0 4 118437
-0.017258 -0.014837 0.121003 -1.729971 -1.976660 -0.961769 -0.062500 0 0 0 0 0 0 4 119409
-0.017228 -0.014797 0.120987 -1.884560 -1.689112 -0.785515 -0.062500 0 0 0 0 0 0 4 120435
-0.017209 -0.014746 0.120989 -1.733341 -1.811145 -0.982873 -0.062500 0 0 0 0 0 0 4 121436
-0.017179 -0.014726 0.120982 -1.871412 -1.435272 -0.900866 -0.062500 0 0 0 0 0 0 4 122436
-0.017160 -0.014685 0.120987 -1.737977 -1.664166 -1.037486 -0.062500 0 0 0 0 0 0 4 123438
-0.017125 -0.014638 0.120989 -1.860517 -1.836450 -1.019210 -0.062500 0 0 0 0 0 0 4 124437
-0.017114 -0.014594 0.120982 -1.582199 -1.807098 -0.894019 -0.062500 0 0 0 0 0 0 4 125434
-0.017083 -0.014546 0.120979 -1.798732 -1.855921 -0.938528 -0.062500 0 0 0 0 0 0 4 126407
-0.017052 -0.014507 0.120964 -1.818803 -1.750651 -0.760621 -0.062500 0 0 0 0 0 0 4 127438
-0.017034 -0.014457 0.120965 -1.581177 -1.955739 -0.957316 -0.062500 0 0 0 0 0 0 4 128434
-0.016999 -0.014405 0.120965 -1.902360 -1.811929 -0.970964 -0.062500 0 0 0 0 0 0 4 129436
-0.016987 -0.014359 0.120958 -1.624976 -1.745609 -0.859563 -0.062500 0 0 0 0 0 0 4 130436
-0.016957 -0.014310 0.120955 -1.842878 -1.777043 -0.908689 -0.062500 0 0 0 0 0 0 4 131313
-0.016947 -0.014266 0.120946 -1.591540 -1.724277 -0.826244 -0.062500 0 0 0 0 0 0 4 132413
-0.016918 -0.014217 0.120943 -1.751229 -1.841423 -0.887578 -0.062500 0 0 0 0 0 0 4 133436
-0.016899 -0.014162 0.120948 -1.635792 -1.933583 -1.013123 -0.062500 0 0 0 0 0 0 4 134436
-0.016874 -0.014119 0.120936 -1.705386 -1.790899 -0.780131 -0.062500 0 0 0 0 0 0 4 135437
-0.016858 -0.014067 0.120938 -1.596527 -1.891134 -0.947144 -0.062500 0 0 0 0 0 0 4 136435
-0.016834 -0.014025 0.120924 -1.591736 -1.848753 -0.745168 -0.062500 0 0 0 0 0 0 4 137436
-0.016819 -0.013974 0.120925 -1.493619 -1.960446 -0.925366 -0.062500 0 0 0 0 0 0 4 138435
-0.016780 -0.013942 0.120934 -1.916982 -1.544442 -1.041048 -0.062500 0 0 0 0 0 0 4 139437
-0.016745 -0.013910 0.120922 -1.901257 -1.520790 -0.783815 -0.062500 0 0 0 0 0 0 4 140431
-0.016724 -0.013864 0.120924 -1.720195 -1.708679 -0.939507 -0.062500 0 0 0 0 0 0 4 141423
-0.016698 -0.013825 0.120911 -1.686241 -1.710580 -0.732975 -0.062500 0 0 0 0 0 0 4 142430
-0.016681 -0.013775 0.120912 -1.568131 -1.845617 -0.911384 -0.062500 0 0 0 0 0 0 4 143438
-0.016648 -0.013724 0.120912 -1.776859 -1.878239 -0.915833 -0.062500 0 0 0 0 0 0 4 144435
-0.016636 -0.013678 0.120904 -1.507666 -1.811082 -0.802769 -0.062500 0 0 0 0 0 0 4 145435
-0.016606 -0.013629 0.120901 -1.730149 -1.843787 -0.849169 -0.062500 0 0 0 0 0 0 4 146436
-0.016575 -0.013589 0.120885 -1.799546 -1.633011 -0.673082 -0.062500 0 0 0 0 0 0 4 147406
-0.016551 -0.013559 0.120894 -1.721514 -1.494499 -0.981302 -0.062500 0 0 0 0 0 0 4 148435
-0.016523 -0.013528 0.120882 -1.761207 -1.491597 -0.740562 -0.062500 0 0 0 0 0 0 4 149424
-0.016505 -0.013482 0.120884 -1.632805 -1.687566 -0.896769 -0.062500 0 0 0 0 0 0 4 150435
-0.016481 -0.013444 0.120870 -1.705782 -1.610675 -0.689740 -0.062500 0 0 0 0 0 0 4 151437
-0.016465 -0.013394 0.120871 -1.523091 -1.829385 -0.867771 -0.062500 0 0 0 0 0 0 4 152421
-0.016432 -0.013343 0.120871 -1.739035 -1.863170 -0.871110 -0.062500 0 0 0 0 0 0 4 153429
-0.016421 -0.013297 0.120863 -1.473083 -1.795550 -0.758812 -0.062500 0 0 0 0 0 0 4 154420
-0.016390 -0.013248 0.120860 -1.697554 -1.829077 -0.804217 -0.062500 0 0 0 0 0 0 4 155500
-0.016354 -0.013229 0.120852 -1.906288 -1.279790 -0.740565 -0.062500 0 0 0 0 0 0 4 156485
-0.016332 -0.013188 0.120855 -1.670763 -1.585972 -0.886047 -0.062500 0 0 0 0 0 0 4 157499
-0.016296 -0.013141 0.120856 -1.841840 -1.690723 -0.867978 -0.062500 0 0 0 0 0 0 4 158485
-0.016262 -0.013102 0.120841 -1.822386 -1.598416 -0.652252 -0.062500 0 0 0 0 0 0 4 159500
-0.016241 -0.013053 0.120842 -1.650229 -1.732172 -0.832671 -0.062500 0 0 0 0 0 0 4 160484
-0.016216 -0.013012 0.120827 -1.699897 -1.622486 -0.636086 -0.062500 0 0 0 0 0 0 4 161499
-0.016199 -0.012962 0.120828 -1.509910 -1.822511 -0.818106 -0.062500 0 0 0 0 0 0 4 162358
-0.016170 -0.012941 0.120821 -1.778394 -1.271521 -0.734809 -0.062500 0 0 0 0 0 0 4 163499
-0.016151 -0.012900 0.120825 -1.658150 -1.499746 -0.864779 -0.062500 0 0 0 0 0 0 4 164485
-0.016126 -0.012864 0.120811 -1.726650 -1.457752 -0.639208 -0.062500 0 0 0 0 0 0 4 165498
-0.016110 -0.012815 0.120813 -1.621226 -1.615053 -0.809229 -0.062500 0 0 0 0 0 0 4 166498
-0.016076 -0.012764 0.120812 -1.774777 -1.727138 -0.807943 -0.062500 0 0 0 0 0 0 4 167419
-0.016065 -0.012719 0.120804 -1.507084 -1.662761 -0.695826 -0.062500 0 0 0 0 0 0 4 168427
-0.016034 -0.012670 0.120800 -1.731135 -1.699554 -0.739196 -0.062500 0 0 0 0 0 0 4 169434
-0.016024 -0.012626 0.120790 -1.481359 -1.645073 -0.659151 -0.062500 0 0 0 0 0 0 4 170401
-0.015995 -0.012578 0.120786 -1.717188 -1.689614 -0.715762 -0.062500 0 0 0 0 0 0 4 171419
-0.015970 -0.012543 0.120799 -1.601766 -1.596582 -0.954994 -0.062500 0 0 0 0 0 0 4 172428
-0.015942 -0.012510 0.120788 -1.760037 -1.385736 -0.669165 -0.062500 0 0 0 0 0 0 4 173417
-0.015923 -0.012462 0.120790 -1.633067 -1.563676 -0.806318 -0.062500 0 0 0 0 0 0 4 174572
-0.015899 -0.012423 0.120776 -1.703341 -1.474675 -0.591763 -0.062500 0 0 0 0 0 0 4 175419
-0.015882 -0.012373 0.120777 -1.600916 -1.607866 -0.766522 -0.062500 0 0 0 0 0 0 4 176426
-0.015849 -0.012322 0.120776 -1.759144 -1.705296 -0.766123 -0.062500 0 0 0 0 0 0 4 177419
-0.015817 -0.012281 0.120761 -1.762318 -1.573124 -0.559193 -0.062500 0 0 0 0 0 0 4 178427
-0.015797 -0.012230 0.120761 -1.603945 -1.688955 -0.742716 -0.062500 0 0 0 0 0 0 4 179300
-0.015787 -0.012204 0.120761 -1.458489 -1.369362 -0.759430 -0.062500 0 0 0 0 0 0 4 180304
-0.015756 -0.012165 0.120760 -1.709935 -1.515115 -0.747010 -0.062500 0 0 0 0 0 0 4 181413
-0.015736 -0.012114 0.120765 -1.638065 -1.578718 -0.835763 -0.062500 0 0 0 0 0 0 4 182405
-0.015711 -0.012074 0.120752 -1.701777 -1.467988 -0.588085 -0.062500 0 0 0 0 0 0 4 183315
-0.015694 -0.012023 0.120753 -1.594088 -1.588539 -0.748813 -0.062500 0 0 0 0 0 0 4 184418
-0.015670 -0.011982 0.120738 -1.674899 -1.468593 -0.544031 -0.062500 0 0 0 0 0 0 4 185440
-0.015649 -0.011951 0.120747 -1.649017 -1.328144 -0.838739 -0.062500 0 0 0 0 0 0 4 186437
-0.015612 -0.011909 0.120749 -1.789833 -1.526211 -0.785032 -0.062500 0 0 0 0 0 0 4 187437
-0.015599 -0.011867 0.120741 -1.503484 -1.525370 -0.646219 -0.062500 0 0 0 0 0 0 4 188427
-0.015567 -0.011821 0.120737 -1.716936 -1.597395 -0.675802 -0.062500 0 0 0 0 0 0 4 189437
-0.015547 -0.011766 0.120742 -1.591717 -1.703181 -0.790600 -0.062500 0 0 0 0 0 0 4 190435
-0.015521 -0.011724 0.120728 -1.736539 -1.398233 -0.553762 -0.062500 0 0 0 0 0 0 4 191436
-0.015504 -0.011672 0.120728 -1.579769 -1.568954 -0.718471 -0.062500 0 0 0 0 0 0 4 192405
-0.015475 -0.011651 0.120722 -1.728772 -1.182349 -0.632656 -0.062500 0 0 0 0 0 0 4 193436
-0.015435 -0.011614 0.120718 -1.880883 -1.345684 -0.659592 -0.062500 0 0 0 0 0 0 4 194433
-0.015410 -0.011565 0.120722 -1.696885 -1.525090 -0.771400 -0.062500 0 0 0 0 0 0 4 195546
-0.015382 -0.011524 0.120708 -1.722313 -1.422495 -0.533255 -0.062500 0 0 0 0 0 0 4 196512
-0.015364 -0.011474 0.120709 -1.541161 -1.617212 -0.697415 -0.062500 0 0 0 0 0 0 4 197508
-0.015361 -0.011429 0.120700 -1.342290 -1.559558 -0.591589 -0.062500 0 0 0 0 0 0 4 198477
-0.015333 -0.011380 0.120696 -1.625278 -1.599585 -0.626963 -0.062500 0 0 0 0 0 0 4 199511
-0.015315 -0.011325 0.120700 -1.621235 -1.527186 -0.743667 -0.062500 0 0 0 0 0 0 4 200511
-0.015291 -0.011282 0.120686 -1.697809 -1.376336 -0.507636 -0.062500 0 0 0 0 0 0 4 201479
-0.015269 -0.011249 0.120695 -1.619329 -1.288832 -0.791115 -0.062500 0 0 0 0 0 0 4 202478
-0.015242 -0.011218 0.120682 -1.680755 -1.265840 -0.532947 -0.062500 0 0 0 0 0 0 4 203479
-0.015224 -0.011171 0.120683 -1.568300 -1.456190 -0.680982 -0.062500 0 0 0 0 0 0 4 204479
-0.015200 -0.011133 0.120668 -1.643637 -1.371078 -0.470621 -0.062500 0 0 0 0 0 0 4 205477
-0.015184 -0.011083 0.120668 -1.546964 -1.509519 -0.646186 -0.062500 0 0 0 0 0 0 4 206477
-0.015150 -0.011032 0.120666 -1.706927 -1.615614 -0.643077 -0.062500 0 0 0 0 0 0 4 207479
-0.015138 -0.010986 0.120657 -1.439466 -1.542167 -0.535576 -0.062500 0 0 0 0 0 0 4 208476
-0.015107 -0.010938 0.120652 -1.665338 -1.579064 -0.574914 -0.062500 0 0 0 0 0 0 4 209477
-0.015097 -0.010894 0.120642 -1.495505 -1.361765 -0.498183 -0.062500 0 0 0 0 0 0 4 210508
-0.015067 -0.010846 0.120636 -1.688027 -1.470450 -0.550094 -0.062500 0 0 0 0 0 0 4 211503
-0.015047 -0.010791 0.120640 -1.576771 -1.564352 -0.673875 -0.062500 0 0 0 0 0 0 4 212478
-0.015017 -0.010768 0.120634 -1.708760 -1.157932 -0.561111 -0.062500 0 0 0 0 0 0 4 213477
-0.014997 -0.010725 0.120637 -1.582820 -1.369733 -0.670805 -0.062500 0 0 0 0 0 0 4 214475
-0.014971 -0.010689 0.120622 -1.642776 -1.313580 -0.437148 -0.062500 0 0 0 0 0 0 4 215504
-0.014954 -0.010640 0.120622 -1.537663 -1.468728 -0.602850 -0.062500 0 0 0 0 0 0 4 216496
-0.014930 -0.010601 0.120607 -1.560961 -1.434358 -0.399982 -0.062500 0 0 0 0 0 0 4 217481
-0.014893 -0.010555 0.120599 -1.814979 -1.346797 -0.479186 -0.062500 0 0 0 0 0 0 4 218476
-0.014870 -0.010501 0.120601 -1.652867 -1.457883 -0.620720 -0.062500 0 0 0 0 0 0 4 219511
-0.014843 -0.010459 0.120586 -1.688985 -1.317482 -0.395006 -0.062500 0 0 0 0 0 0 4 220504
-0.014825 -0.010408 0.120586 -1.528665 -1.489144 -0.563169 -0.062500 0 0 0 0 0 0 4 221508
-0.014800 -0.010367 0.120570 -1.601619 -1.360752 -0.361226 -0.062500 0 0 0 0 0 0 4 222502
-0.014784 -0.010316 0.120570 -1.506007 -1.479367 -0.539475 -0.062500 0 0 0 0 0 0 4 223504
-0.014750 -0.010264 0.120567 -1.723636 -1.503822 -0.535605 -0.062500 0 0 0 0 0 0 4 224498
-0.014738 -0.010218 0.120558 -1.455600 -1.423635 -0.430216 -0.062500 0 0 0 0 0 0 4 225511
-0.014707 -0.010170 0.120552 -1.627398 -1.528823 -0.467756 -0.062500 0 0 0 0 0 0 4 226499
-0.014687 -0.010114 0.120555 -1.510475 -1.616288 -0.586386 -0.062500 0 0 0 0 0 0 4 227510
-0.014661 -0.010071 0.120541 -1.643879 -1.308051 -0.351645 -0.062500 0 0 0 0 0 0 4 228476
-0.014644 -0.010019 0.120540 -1.539119 -1.411962 -0.516064 -0.062500 0 0 0 0 0 0 4 229477
-0.014620 -0.009978 0.120524 -1.574839 -1.339231 -0.312841 -0.062500 0 0 0 0 0 0 4 230476
-0.014582 -0.009932 0.120516 -1.751096 -1.396449 -0.390581 -0.062500 0 0 0 0 0 0 4 231479
-0.014554 -0.009898 0.120527 -1.657081 -1.246167 -0.654933 -0.062500 0 0 0 0 0 0 4 232475
-0.014524 -0.009865 0.120515 -1.670437 -1.207259 -0.372087 -0.062500 0 0 0 0 0 0 4 233525
-0.014504 -0.009818 0.120515 -1.534762 -1.390701 -0.508446 -0.062500 0 0 0 0 0 0 4 234504
-0.014468 -0.009768 0.120513 -1.677198 -1.515062 -0.486820 -0.062500 0 0 0 0 0 0 4 235500
-0.014456 -0.009723 0.120504 -1.465674 -1.301891 -0.376401 -0.062500 0 0 0 0 0 0 4 236485
-0.014424 -0.009675 0.120498 -1.685597 -1.345938 -0.410263 -0.062500 0 0 0 0 0 0 4 237483
-0.014403 -0.009620 0.120501 -1.565757 -1.437492 -0.527863 -0.062500 0 0 0 0 0 0 4 238498
-0.014377 -0.009577 0.120486 -1.621883 -1.283915 -0.292889 -0.062500 0 0 0 0 0 0 4 239417
-0.014339 -0.009530 0.120478 -1.745051 -1.386263 -0.356593 -0.062500 0 0 0 0 0 0 4 240425
-0.014321 -0.009507 0.120475 -1.508867 -1.080094 -0.424937 -0.062500 0 0 0 0 0 0 4 241416
-0.014286 -0.009469 0.120472 -1.697996 -1.240593 -0.422118 -0.062500 0 0 0 0 0 0 4 242424
-0.014263 -0.009419 0.120475 -1.554970 -1.412084 -0.516242 -0.062500 0 0 0 0 0 0 4 243416
-0.014236 -0.009378 0.120460 -1.645183 -1.170398 -0.271654 -0.062500 0 0 0 0 0 0 4 244416
-0.014197 -0.009332 0.120452 -1.767960 -1.288697 -0.331214 -0.062500 0 0 0 0 0 0 4 245424
-0.014153 -0.009283 0.120447 -1.863999 -1.337227 -0.365260 -0.062500 0 0 0 0 0 0 4 246415
-0.014136 -0.009239 0.120436 -1.512148 -1.273393 -0.285647 -0.062500 0 0 0 0 0 0 4 247425
-0.014097 -0.009211 0.120439 -1.763044 -1.067379 -0.455040 -0.062500 0 0 0 0 0 0 4 248415
-0.014051 -0.009170 0.120437 -1.872543 -1.206374 -0.417179 -0.062500 0 0 0 0 0 0 4 249424
-0.014033 -0.009130 0.120427 -1.525205 -1.139200 -0.300548 -0.062500 0 0 0 0 0 0 4 250424
-0.013999 -0.009084 0.120421 -1.706758 -1.220488 -0.329320 -0.062500 0 0 0 0 0 0 4 251424
-0.013957 -0.009034 0.120416 -1.835551 -1.270779 -0.344148 -0.062500 0 0 0 0 0 0 4 252415
-0.013930 -0.008979 0.120419 -1.637076 -1.357340 -0.448727 -0.062500 0 0 0 0 0 0 4 253424
-0.013901 -0.008936 0.120404 -1.616363 -1.246817 -0.208394 -0.062500 0 0 0 0 0 0 4 254415
-0.013877 -0.008903 0.120412 -1.556996 -1.098122 -0.496449 -0.062500 0 0 0 0 0 0 4 255424
-0.013839 -0.008860 0.120412 -1.735853 -1.219584 -0.423564 -0.062500 0 0 0 0 0 0 4 256432
-0.013804 -0.008824 0.120396 -1.730623 -1.047436 -0.185642 -0.062500 0 0 0 0 0 0 4 257435
-0.013761 -0.008779 0.120387 -1.829592 -1.141675 -0.252999 -0.062500 0 0 0 0 0 0 4 258419
-0.013735 -0.008727 0.120389 -1.627978 -1.264842 -0.392229 -0.062500 0 0 0 0 0 0 4 259416
-0.013696 -0.008673 0.120386 -1.752674 -1.312848 -0.356099 -0.062500 0 0 0 0 0 0 4 260435
-0.013661 -0.008632 0.120369 -1.712448 -1.161155 -0.141245 -0.062500 0 0 0 0 0 0 4 261429
-0.013639 -0.008581 0.120367 -1.541536 -1.275428 -0.320050 -0.062500 0 0 0 0 0 0 4 262436
-0.013602 -0.008529 0.120363 -1.730493 -1.219390 -0.312206 -0.062500 0 0 0 0 0 0 4 263406
-0.013553 -0.008496 0.120368 -1.893216 -0.998287 -0.426331 -0.062500 0 0 0 0 0 0 4 264434
-0.013502 -0.008453 0.120367 -1.930854 -1.105818 -0.357456 -0.062500 0 0 0 0 0 0 4 265433
-0.013461 -0.008416 0.120350 -1.803633 -1.027549 -0.128854 -0.062500 0 0 0 0 0 0 4 266421
-0.013436 -0.008367 0.120348 -1.586519 -1.181393 -0.302473 -0.062500 0 0 0 0 0 0 4 267432
-0.013398 -0.008316 0.120345 -1.742015 -1.162039 -0.291907 -0.062500 0 0 0 0 0 0 4 268432
-0.013352 -0.008265 0.120340 -1.830050 -1.195467 -0.277388 -0.062500 0 0 0 0 0 0 4 269432
-0.013315 -0.008224 0.120322 -1.745049 -1.050233 -0.079086 -0.062500 0 0 0 0 0 0 4 270439
-0.013291 -0.008173 0.120320 -1.551996 -1.169703 -0.264732 -0.062500 0 0 0 0 0 0 4 271407
-0.013253 -0.008121 0.120316 -1.716458 -1.195086 -0.258028 -0.062500 0 0 0 0 0 0 4 272435
-0.013209 -0.008069 0.120311 -1.806630 -1.229555 -0.244780 -0.062500 0 0 0 0 0 0 4 273435
-0.013171 -0.008028 0.120293 -1.727173 -1.018800 -0.047391 -0.062500 0 0 0 0 0 0 4 274401
-0.013127 -0.007981 0.120283 -1.802478 -1.076933 -0.129319 -0.062500 0 0 0 0 0 0 4 275432
-0.013080 -0.007932 0.120276 -1.856836 -1.122540 -0.171021 -0.062500 0 0 0 0 0 0 4 276432
-0.013030 -0.007881 0.120270 -1.887557 -1.148191 -0.183892 -0.062500 0 0 0 0 0 0 4 277430
-0.012980 -0.007829 0.120265 -1.890695 -1.179346 -0.184852 -0.062500 0 0 0 0 0 0 4 278432
-0.012949 -0.007772 0.120267 -1.628196 -1.202677 -0.285904 -0.062500 0 0 0 0 0 0 4 279432
-0.012918 -0.007729 0.120251 -1.604684 -1.030841 -0.044315 -0.062500 0 0 0 0 0 0 4 280431
-0.012877 -0.007681 0.120241 -1.731646 -1.072151 -0.100720 -0.062500 0 0 0 0 0 0 4 281432
-0.012831 -0.007631 0.120235 -1.800903 -1.123619 -0.131965 -0.062500 0 0 0 0 0 0 4 282431
-0.012783 -0.007579 0.120229 -1.844858 -1.144041 -0.140740 -0.062500 0 0 0 0 0 0 4 283433
-0.012732 -0.007527 0.120223 -1.857939 -1.123313 -0.139994 -0.062500 0 0 0 0 0 0 4 284401
-0.012713 -0.007482 0.120211 -1.464992 -1.033354 -0.054602 -0.062500 0 0 0 0 0 0 4 285401
-0.012672 -0.007452 0.120213 -1.695221 -0.822441 -0.218421 -0.062500 0 0 0 0 0 0 4 286429
-0.012626 -0.007411 0.120210 -1.783156 -0.970011 -0.171491 -0.062500 0 0 0 0 0 0 4 287433
-0.012576 -0.007364 0.120205 -1.828815 -1.058540 -0.140081 -0.062500 0 0 0 0 0 0 4 288431
-0.012526 -0.007313 0.120200 -1.839772 -1.074436 -0.123430 -0.062500 0 0 0 0 0 0 4 289431
-0.012486 -0.007274 0.120181 -1.710274 -0.941932 0.072637 -0.062500 0 0 0 0 0 0 4 290431
-0.012440 -0.007228 0.120170 -1.752362 -1.025326 -0.007759 -0.062500 0 0 0 0 0 0 4 291432
-0.012412 -0.007174 0.120170 -1.530833 -1.135443 -0.154321 -0.062500 0 0 0 0 0 0 4 292430
-0.012372 -0.007121 0.120167 -1.666243 -1.142480 -0.115930 -0.062500 0 0 0 0 0 0 4 293431
-0.012326 -0.007067 0.120162 -1.745133 -1.111542 -0.088962 -0.062500 0 0 0 0 0 0 4 294430
-0.012277 -0.007014 0.120156 -1.781935 -1.120014 -0.073954 -0.062500 0 0 0 0 0 0 4 295431
-0.012237 -0.006973 0.120137 -1.664667 -0.962488 0.120729 -0.062500 0 0 0 0 0 0 4 296419
-0.012192 -0.006927 0.120126 -1.724960 -1.019723 0.040659 -0.062500 0 0 0 0 0 0 4 297426
-0.012159 -0.006892 0.120135 -1.572679 -0.875281 -0.238395 -0.062500 0 0 0 0 0 0 4 298430
-0.012116 -0.006847 0.120134 -1.675050 -0.959493 -0.136633 -0.062500 0 0 0 0 0 0 4 299430
-0.012069 -0.006799 0.120130 -1.737291 -1.037474 -0.075533 -0.062500 0 0 0 0 0 0 4 300431
-0.012030 -0.006760 0.120111 -1.631588 -0.915127 0.137116 -0.062500 0 0 0 0 0 0 4 301432
-0.011985 -0.006714 0.120101 -1.697598 -0.990311 0.064392 -0.062500 0 0 0 0 0 0 4 302431
-0.011937 -0.006665 0.120093 -1.746974 -1.044127 0.027435 -0.062500 0 0 0 0 0 0 4 303432
-0.011882 -0.006633 0.120095 -1.826007 -0.804877 -0.115630 -0.062500 0 0 0 0 0 0 4 304431
-0.011828 -0.006590 0.120092 -1.810515 -0.932154 -0.051747 -0.062500 0 0 0 0 0 0 4 305431
-0.011806 -0.006550 0.120081 -1.393722 -0.913652 0.062149 -0.062500 0 0 0 0 0 0 4 306430
-0.011770 -0.006503 0.120073 -1.545398 -0.992430 0.045671 -0.062500 0 0 0 0 0 0 4 307431
-0.011726 -0.006454 0.120066 -1.658764 -1.041540 0.038328 -0.062500 0 0 0 0 0 0 4 308417
-0.011678 -0.006402 0.120059 -1.704789 -1.049073 0.039903 -0.062500 0 0 0 0 0 0 4 309424
-0.011623 -0.006369 0.120062 -1.791615 -0.824837 -0.088386 -0.062500 0 0 0 0 0 0 4 310415
-0.011580 -0.006338 0.120046 -1.644160 -0.775786 0.164387 -0.062500 0 0 0 0 0 0 4 311495
-0.011533 -0.006296 0.120035 -1.682757 -0.909950 0.118341 -0.062500 0 0 0 0 0 0 4 312480
-0.011484 -0.006249 0.120027 -1.700706 -0.979617 0.092586 -0.062500 0 0 0 0 0 0 4 313495
-0.011454 -0.006194 0.120028 -1.457290 -1.083352 -0.022377 -0.062500 0 0 0 0 0 0 4 314479
-0.011412 -0.006140 0.120024 -1.567452 -1.095985 0.032292 -0.062500 0 0 0 0 0 0 4 315496
-0.011377 -0.006099 0.120005 -1.506474 -0.932113 0.247807 -0.062500 0 0 0 0 0 0 4 316494
-0.011328 -0.006071 0.120003 -1.663845 -0.740852 0.044280 -0.062500 0 0 0 0 0 0 4 317481
-0.011278 -0.006031 0.119998 -1.705351 -0.886349 0.073496 -0.062500 0 0 0 0 0 0 4 318494
-0.011227 -0.005984 0.119991 -1.704738 -0.967107 0.098829 -0.062500 0 0 0 0 0 0 4 319480
-0.011170 -0.005953 0.119994 -1.766163 -0.781963 -0.020776 -0.062500 0 0 0 0 0 0 4 320506
-0.011116 -0.005911 0.119991 -1.748032 -0.908548 0.054104 -0.062500 0 0 0 0 0 0 4 321479
-0.011093 -0.005871 0.119980 -1.324431 -0.892251 0.167765 -0.062500 0 0 0 0 0 0 4 322494
-0.011057 -0.005824 0.119971 -1.457532 -0.958806 0.155412 -0.062500 0 0 0 0 0 0 4 323414
-0.011012 -0.005774 0.119963 -1.569405 -1.009499 0.150444 -0.062500 0 0 0 0 0 0 4 324422
-0.010964 -0.005723 0.119956 -1.620164 -1.044835 0.153402 -0.062500 0 0 0 0 0 0 4 325414
-0.010909 -0.005690 0.119958 -1.715834 -0.812439 0.024197 -0.062500 0 0 0 0 0 0 4 326422
-0.010855 -0.005646 0.119954 -1.710226 -0.920495 0.096401 -0.062500 0 0 0 0 0 0 4 327413
-0.010834 -0.005606 0.119943 -1.276859 -0.879439 0.207528 -0.062500 0 0 0 0 0 0 4 328422
-0.010797 -0.005559 0.119934 -1.429284 -0.957153 0.195848 -0.062500 0 0 0 0 0 0 4 329413
-0.010748 -0.005528 0.119936 -1.598767 -0.767491 0.055473 -0.062500 0 0 0 0 0 0 4 330422
-0.010697 -0.005486 0.119931 -1.638581 -0.894066 0.123701 -0.062500 0 0 0 0 0 0 4 331413
-0.010645 -0.005438 0.119925 -1.650634 -0.978280 0.164887 -0.062500 0 0 0 0 0 0 4 332421
-0.010599 -0.005419 0.119914 -1.558731 -0.602711 0.229101 -0.062500 0 0 0 0 0 0 4 333421
-0.010571 -0.005379 0.119914 -1.329046 -0.844449 0.109251 -0.062500 0 0 0 0 0 0 4 334412
-0.010530 -0.005332 0.119909 -1.461470 -0.951571 0.161882 -0.062500 0 0 0 0 0 0 4 335429
-0.010479 -0.005300 0.119911 -1.606586 -0.763145 0.058718 -0.062500 0 0 0 0 0 0 4 336430
-0.010427 -0.005258 0.119907 -1.631207 -0.888727 0.142442 -0.062500 0 0 0 0 0 0 4 337418
-0.010375 -0.005210 0.119901 -1.617694 -0.961325 0.189466 -0.062500 0 0 0 0 0 0 4 338413
-0.010349 -0.005186 0.119898 -1.276021 -0.657261 0.141631 -0.062500 0 0 0 0 0 0 4 339426
-0.010310 -0.005148 0.119892 -1.414374 -0.818824 0.189355 -0.062500 0 0 0 0 0 0 4 340397
-0.010264 -0.005102 0.119885 -1.504637 -0.934441 0.218052 -0.062500 0 0 0 0 0 0 4 341436
-0.010210 -0.005071 0.119887 -1.603676 -0.737887 0.097486 -0.062500 0 0 0 0 0 0 4 342434
-0.010188 -0.005037 0.119878 -1.201643 -0.765028 0.239279 -0.062500 0 0 0 0 0 0 4 343431
-0.010151 -0.004993 0.119869 -1.355886 -0.890347 0.252674 -0.062500 0 0 0 0 0 0 4 344430
-0.010102 -0.004964 0.119871 -1.533775 -0.719994 0.121550 -0.062500 0 0 0 0 0 0 4 345428
-0.010051 -0.004922 0.119866 -1.572669 -0.858572 0.195090 -0.062500 0 0 0 0 0 0 4 346428
-0.010014 -0.004889 0.119877 -1.381013 -0.765557 -0.012838 -0.062500 0 0 0 0 0 0 4 347401
-0.009981 -0.004858 0.119863 -1.307815 -0.719392 0.306998 -0.062500 0 0 0 0 0 0 4 348429
-0.009933 -0.004835 0.119862 -1.482991 -0.613773 0.161730 -0.062500 0 0 0 0 0 0 4 349420
-0.009883 -0.004797 0.119857 -1.532365 -0.799761 0.218424 -0.062500 0 0 0 0 0 0 4 350431
-0.009852 -0.004746 0.119858 -1.290818 -0.973829 0.140508 -0.062500 0 0 0 0 0 0 4 351431
-0.009816 -0.004726 0.119850 -1.324800 -0.606164 0.253525 -0.062500 0 0 0 0 0 0 4 352431
-0.009772 -0.004689 0.119841 -1.416582 -0.773217 0.276873 -0.062500 0 0 0 0 0 0 4 353429
-0.009744 -0.004639 0.119841 -1.215118 -0.952051 0.174284 -0.062500 0 0 0 0 0 0 4 354428
-0.009710 -0.004619 0.119833 -1.273865 -0.589746 0.277027 -0.062500 0 0 0 0 0 0 4 355428
-0.009667 -0.004582 0.119824 -1.397222 -0.767420 0.297258 -0.062500 0 0 0 0 0 0 4 356427
-0.009635 -0.004551 0.119834 -1.273436 -0.706925 0.054797 -0.062500 0 0 0 0 0 0 4 357398
-0.009592 -0.004509 0.119832 -1.396186 -0.851146 0.186280 -0.062500 0 0 0 0 0 0 4 358428
-0.009550 -0.004493 0.119822 -1.369112 -0.526523 0.297058 -0.062500 0 0 0 0 0 0 4 359431
-0.009504 -0.004458 0.119814 -1.432314 -0.727702 0.313527 -0.062500 0 0 0 0 0 0 4 360427
-0.009474 -0.004409 0.119813 -1.214482 -0.925531 0.207178 -0.062500 0 0 0 0 0 0 4 361427
-0.009440 -0.004389 0.119805 -1.260864 -0.571415 0.307918 -0.062500 0 0 0 0 0 0 4 362428
-0.009396 -0.004353 0.119796 -1.378728 -0.753391 0.328889 -0.062500 0 0 0 0 0 0 4 363430
-0.009364 -0.004322 0.119805 -1.252745 -0.695504 0.085544 -0.062500 0 0 0 0 0 0 4 364428
-0.009332 -0.004293 0.119790 -1.206554 -0.672412 0.392960 -0.062500 0 0 0 0 0 0 4 365408
-0.009285 -0.004270 0.119789 -1.398632 -0.579264 0.243844 -0.062500 0 0 0 0 0 0 4 366401
-0.009267 -0.004240 0.119779 -1.044713 -0.659275 0.359501 -0.062500 0 0 0 0 0 0 4 367430
-0.009227 -0.004217 0.119779 -1.293508 -0.575686 0.228602 -0.062500 0 0 0 0 0 0 4 368428
-0.009181 -0.004179 0.119773 -1.400173 -0.766456 0.301246 -0.062500 0 0 0 0 0 0 4 369426
-0.009158 -0.004160 0.119771 -1.106785 -0.535906 0.262645 -0.062500 0 0 0 0 0 0 4 370428
-0.009120 -0.004123 0.119765 -1.249945 -0.732027 0.324499 -0.062500 0 0 0 0 0 0 4 371428
-0.009070 -0.004097 0.119767 -1.425051 -0.620574 0.220067 -0.062500 0 0 0 0 0 0 4 372428
-0.009050 -0.004066 0.119757 -1.053486 -0.682550 0.363831 -0.062500 0 0 0 0 0 0 4 373429
-0.009009 -0.004042 0.119758 -1.284624 -0.579720 0.245060 -0.062500 0 0 0 0 0 0 4 374426
-0.008962 -0.004003 0.119752 -1.384086 -0.763293 0.322789 -0.062500 0 0 0 0 0 0 4 375413
-0.008939 -0.003984 0.119750 -1.086823 -0.528929 0.284265 -0.062500 0 0 0 0 0 0 4 376415
-0.008901 -0.003947 0.119743 -1.228119 -0.723227 0.347884 -0.062500 0 0 0 0 0 0 4 377425
-0.008862 -0.003934 0.119733 -1.253200 -0.447164 0.417021 -0.062500 0 0 0 0 0 0 4 378430
-0.008832 -0.003914 0.119741 -1.149379 -0.493110 0.163052 -0.062500 0 0 0 0 0 0 4 379428
-0.008790 -0.003878 0.119738 -1.287379 -0.722351 0.292395 -0.062500 0 0 0 0 0 0 4 380429
-0.008769 -0.003860 0.119737 -1.028012 -0.507142 0.280677 -0.062500 0 0 0 0 0 0 4 381427
-0.008732 -0.003824 0.119730 -1.204128 -0.709448 0.356098 -0.062500 0 0 0 0 0 0 4 382428
-0.008703 -0.003793 0.119740 -1.111042 -0.655337 0.138276 -0.062500 0 0 0 0 0 0 4 383420
-0.008673 -0.003764 0.119725 -1.108088 -0.637880 0.457005 -0.062500 0 0 0 0 0 0 4 384426
-0.008627 -0.003741 0.119724 -1.314097 -0.547759 0.312862 -0.062500 0 0 0 0 0 0 4 385428
-0.008592 -0.003717 0.119736 -1.185767 -0.555483 0.114933 -0.062500 0 0 0 0 0 0 4 386427
-0.008560 -0.003691 0.119721 -1.146893 -0.585988 0.450658 -0.062500 0 0 0 0 0 0 4 387427
-0.008513 -0.003670 0.119720 -1.333994 -0.522033 0.313655 -0.062500 0 0 0 0 0 0 4 388422
-0.008489 -0.003659 0.119720 -1.026673 -0.373227 0.289925 -0.062500 0 0 0 0 0 0 4 389413
-0.008451 -0.003627 0.119713 -1.187476 -0.638487 0.371675 -0.062500 0 0 0 0 0 0 4 390420
-0.008421 -0.003598 0.119723 -1.098772 -0.615302 0.155842 -0.062500 0 0 0 0 0 0 4 391478
-0.008390 -0.003570 0.119708 -1.089202 -0.612550 0.475896 -0.062500 0 0 0 0 0 0 4 392491
-0.008344 -0.003547 0.119706 -1.292765 -0.530881 0.332665 -0.062500 0 0 0 0 0 0 4 393475
-0.008310 -0.003523 0.119718 -1.163674 -0.542741 0.134373 -0.062500 0 0 0 0 0 0 4 394491
-0.008277 -0.003497 0.119704 -1.103742 -0.569255 0.470504 -0.062500 0 0 0 0 0 0 4 395412
-0.008250 -0.003472 0.119711 -1.033867 -0.564972 0.214638 -0.062500 0 0 0 0 0 0 4 396421
-0.008205 -0.003451 0.119717 -1.259684 -0.506781 0.195701 -0.062500 0 0 0 0 0 0 4 397411
-0.008187 -0.003421 0.119709 -0.925487 -0.605677 0.385817 -0.062500 0 0 0 0 0 0 4 398421
-0.008147 -0.003398 0.119710 -1.176071 -0.527129 0.288984 -0.062500 0 0 0 0 0 0 4 399411
-0.008096 -0.003379 0.119714 -1.349518 -0.479538 0.235607 -0.062500 0 0 0 0 0 0 4 400411
-0.008058 -0.003356 0.119727 -1.166050 -0.508375 0.092045 -0.062500 0 0 0 0 0 0 4 401420
-0.008024 -0.003331 0.119713 -1.103052 -0.549887 0.450214 -0.062500 0 0 0 0 0 0 4 402411
-0.007996 -0.003305 0.119720 -1.022505 -0.551237 0.201938 -0.062500 0 0 0 0 0 0 4 403421
-0.007950 -0.003284 0.119726 -1.242203 -0.495714 0.186629 -0.062500 0 0 0 0 0 0 4 404410
-0.007913 -0.003259 0.119710 -1.160930 -0.537041 0.497465 -0.062500 0 0 0 0 0 0 4 405419
-0.007883 -0.003234 0.119716 -1.052738 -0.543990 0.223089 -0.062500 0 0 0 0 0 0 4 406410
-0.007836 -0.003214 0.119722 -1.237744 -0.487228 0.198061 -0.062500 0 0 0 0 0 0 4 407419
-0.007806 -0.003172 0.119726 -1.039114 -0.750389 0.214737 -0.062500 0 0 0 0 0 0 4 408410
-0.007771 -0.003155 0.119718 -1.081726 -0.447938 0.370100 -0.062500 0 0 0 0 0 0 4 409407
-0.007747 -0.003116 0.119718 -0.943191 -0.716346 0.299009 -0.062500 0 0 0 0 0 0 4 410701
-0.007704 -0.003088 0.119721 -1.181912 -0.595058 0.238974 -0.062500 0 0 0 0 0 0 4 411418
-0.007651 -0.003065 0.119726 -1.314251 -0.504489 0.211655 -0.062500 0 0 0 0 0 0 4 412420
-0.007624 -0.003054 0.119727 -0.985568 -0.350869 0.246330 -0.062500 0 0 0 0 0 0 4 413426
-0.007584 -0.003021 0.119721 -1.122570 -0.611664 0.357567 -0.062500 0 0 0 0 0 0 4 414418
-0.007533 -0.002997 0.119722 -1.283664 -0.534275 0.270858 -0.062500 0 0 0 0 0 0 4 415433
-0.007496 -0.002972 0.119734 -1.115346 -0.530714 0.103381 -0.062500 0 0 0 0 0 0 4 416429
-0.007450 -0.002932 0.119732 -1.203943 -0.718646 0.284441 -0.062500 0 0 0 0 0 0 4 417421
-0.007408 -0.002917 0.119722 -1.153246 -0.416195 0.404586 -0.062500 0 0 0 0 0 0 4 418421
-0.007375 -0.002896 0.119731 -1.024552 -0.452723 0.169762 -0.062500 0 0 0 0 0 0 4 419420
-0.007332 -0.002859 0.119727 -1.145655 -0.674567 0.313855 -0.062500 0 0 0 0 0 0 4 420398
-0.007280 -0.002832 0.119729 -1.285699 -0.563906 0.251201 -0.062500 0 0 0 0 0 0 4 421398
-0.007241 -0.002806 0.119741 -1.110525 -0.545354 0.092715 -0.062500 0 0 0 0 0 0 4 422427
-0.007207 -0.002778 0.119727 -1.019437 -0.550823 0.445943 -0.062500 0 0 0 0 0 0 4 423434
-0.007159 -0.002756 0.119725 -1.188968 -0.478738 0.317522 -0.062500 0 0 0 0 0 0 4 424429
-0.007124 -0.002733 0.119736 -1.046921 -0.496634 0.121753 -0.062500 0 0 0 0 0 0 4 425431
-0.007074 -0.002712 0.119743 -1.212627 -0.454912 0.150425 -0.062500 0 0 0 0 0 0 4 426431
-0.007023 -0.002675 0.119739 -1.252157 -0.668358 0.310877 -0.062500 0 0 0 0 0 0 4 427428
-0.006997 -0.002656 0.119737 -0.901340 -0.441513 0.289544 -0.062500 0 0 0 0 0 0 4 428427
-0.006953 -0.002638 0.119740 -1.109983 -0.408540 0.230588 -0.062500 0 0 0 0 0 0 4 429424
-0.006904 -0.002603 0.119733 -1.187604 -0.640253 0.345649 -0.062500 0 0 0 0 0 0 4 430427
-0.006849 -0.002576 0.119734 -1.286387 -0.540111 0.263304 -0.062500 0 0 0 0 0 0 4 431427
-0.006821 -0.002563 0.119734 -0.935517 -0.359091 0.262220 -0.062500 0 0 0 0 0 0 4 432426
-0.006781 -0.002530 0.119727 -1.038229 -0.597633 0.365414 -0.062500 0 0 0 0 0 0 4 433412
-0.006729 -0.002504 0.119728 -1.195419 -0.514015 0.275582 -0.062500 0 0 0 0 0 0 4 434421
-0.006692 -0.002479 0.119740 -1.031771 -0.510580 0.104811 -0.062500 0 0 0 0 0 0 4 435428
-0.006641 -0.002457 0.119747 -1.183741 -0.456450 0.144945 -0.062500 0 0 0 0 0 0 4 436426
-0.006601 -0.002432 0.119730 -1.060951 -0.494230 0.476126 -0.062500 0 0 0 0 0 0 4 437425
-0.006570 -0.002407 0.119736 -0.919374 -0.498111 0.207049 -0.062500 0 0 0 0 0 0 4 438426
-0.006522 -0.002386 0.119741 -1.113369 -0.447139 0.188679 -0.062500 0 0 0 0 0 0 4 439424
-0.006487 -0.002362 0.119755 -0.981830 -0.473896 0.062586 -0.062500 0 0 0 0 0 0 4 440424
-0.006454 -0.002336 0.119740 -0.923114 -0.504267 0.430130 -0.062500 0 0 0 0 0 0 4 441427
-0.006407 -0.002315 0.119738 -1.109901 -0.448484 0.308400 -0.062500 0 0 0 0 0 0 4 442424
-0.006351 -0.002296 0.119740 -1.209406 -0.409365 0.238639 -0.062500 0 0 0 0 0 0 4 443427
-0.006317 -0.002255 0.119742 -0.953256 -0.689686 0.227677 -0.062500 0 0 0 0 0 0 4 444426
-0.006280 -0.002239 0.119734 -0.957544 -0.393302 0.370496 -0.062500 0 0 0 0 0 0 4 445427
-0.006230 -0.002222 0.119734 -1.125178 -0.369637 0.278593 -0.062500 0 0 0 0 0 0 4 446426
-0.006194 -0.002201 0.119745 -0.974885 -0.429164 0.104205 -0.062500 0 0 0 0 0 0 4 447427
-0.006149 -0.002163 0.119742 -1.048127 -0.642984 0.288674 -0.062500 0 0 0 0 0 0 4 448423
-0.006107 -0.002149 0.119731 -1.016456 -0.361357 0.405161 -0.062500 0 0 0 0 0 0 4 449429
-0.006074 -0.002128 0.119740 -0.893738 -0.408161 0.168694 -0.062500 0 0 0 0 0 0 4 450423
-0.006026 -0.002110 0.119745 -1.074512 -0.393471 0.174358 -0.062500 0 0 0 0 0 0 4 451502
-0.005975 -0.002073 0.119739 -1.125699 -0.621698 0.327481 -0.062500 0 0 0 0 0 0 4 452496
-0.005931 -0.002059 0.119728 -1.034339 -0.343687 0.422897 -0.062500 0 0 0 0 0 0 4 453502
-0.005897 -0.002040 0.119736 -0.890578 -0.396069 0.178019 -0.062500 0 0 0 0 0 0 4 454469
-0.005848 -0.002021 0.119741 -1.066154 -0.385553 0.181296 -0.062500 0 0 0 0 0 0 4 455473
-0.005792 -0.002003 0.119746 -1.177955 -0.376472 0.189445 -0.062500 0 0 0 0 0 0 4 456502
-0.005769 -0.001975 0.119737 -0.760667 -0.497561 0.371245 -0.062500 0 0 0 0 0 0 4 457470
-0.005726 -0.001953 0.119736 -0.957266 -0.437205 0.281723 -0.062500 0 0 0 0 0 0 4 458468
-0.005674 -0.001933 0.119739 -1.109860 -0.399581 0.233304 -0.062500 0 0 0 0 0 0 4 459468
-0.005621 -0.001896 0.119732 -1.119299 -0.617635 0.357448 -0.062500 0 0 0 0 0 0 4 460467
-0.005575 -0.001882 0.119720 -1.027339 -0.340940 0.440419 -0.062500 0 0 0 0 0 0 4 461468
-0.005540 -0.001862 0.119727 -0.875402 -0.391870 0.190952 -0.062500 0 0 0 0 0 0 4 462460
-0.005491 -0.001844 0.119732 -1.027075 -0.374617 0.193886 -0.062500 0 0 0 0 0 0 4 463477
-0.005435 -0.001825 0.119737 -1.136386 -0.365203 0.202201 -0.062500 0 0 0 0 0 0 4 464491
-0.005393 -0.001802 0.119718 -0.969147 -0.427474 0.510864 -0.062500 0 0 0 0 0 0 4 465475
-0.005341 -0.001782 0.119715 -1.081327 -0.395723 0.360102 -0.062500 0 0 0 0 0 0 4 466492
-0.005283 -0.001764 0.119715 -1.141709 -0.369439 0.279989 -0.062500 0 0 0 0 0 0 4 467419
-0.005260 -0.001736 0.119705 -0.709445 -0.483872 0.424902 -0.062500 0 0 0 0 0 0 4 468408
-0.005216 -0.001713 0.119704 -0.918939 -0.427828 0.324655 -0.062500 0 0 0 0 0 0 4 469417
-0.005163 -0.001693 0.119706 -1.062617 -0.388727 0.272961 -0.062500 0 0 0 0 0 0 4 470408
-0.005105 -0.001675 0.119709 -1.123667 -0.363113 0.251667 -0.062500 0 0 0 0 0 0 4 471417
-0.005045 -0.001656 0.119712 -1.164488 -0.353369 0.242336 -0.062500 0 0 0 0 0 0 4 472408
-0.004983 -0.001639 0.119715 -1.185069 -0.348672 0.237318 -0.062500 0 0 0 0 0 0 4 473417
-0.004926 -0.001602 0.119708 -1.128676 -0.584382 0.378821 -0.062500 0 0 0 0 0 0 4 474408
-0.004897 -0.001585 0.119706 -0.748816 -0.373060 0.335501 -0.062500 0 0 0 0 0 0 4 475408
-0.004852 -0.001567 0.119707 -0.915106 -0.342848 0.280684 -0.062500 0 0 0 0 0 0 4 476416
-0.004802 -0.001531 0.119699 -0.979364 -0.577277 0.401287 -0.062500 0 0 0 0 0 0 4 477408
-0.004746 -0.001504 0.119699 -1.073278 -0.480640 0.320082 -0.062500 0 0 0 0 0 0 4 478416
-0.004687 -0.001482 0.119700 -1.122105 -0.411157 0.277975 -0.062500 0 0 0 0 0 0 4 479409
-0.004638 -0.001475 0.119692 -0.972684 -0.196813 0.420223 -0.062500 0 0 0 0 0 0 4 480415
-0.004582 -0.001463 0.119691 -1.048349 -0.246525 0.334241 -0.062500 0 0 0 0 0 0 4 481408
-0.004523 -0.001448 0.119692 -1.102073 -0.287524 0.289400 -0.062500 0 0 0 0 0 0 4 482408
-0.004467 -0.001414 0.119684 -1.045183 -0.541679 0.416190 -0.062500 0 0 0 0 0 0 4 483417
-0.004408 -0.001387 0.119683 -1.084654 -0.457359 0.337340 -0.062500 0 0 0 0 0 0 4 484420
-0.004346 -0.001366 0.119685 -1.111797 -0.394494 0.296230 -0.062500 0 0 0 0 0 0 4 485415
-0.004303 -0.001341 0.119697 -0.877475 -0.418746 0.147101 -0.062500 0 0 0 0 0 0 4 486429
-0.004256 -0.001302 0.119693 -0.919878 -0.617246 0.349170 -0.062500 0 0 0 0 0 0 4 487403
-0.004212 -0.001287 0.119681 -0.841489 -0.317978 0.466055 -0.062500 0 0 0 0 0 0 4 488428
-0.004160 -0.001270 0.119679 -0.956452 -0.303638 0.361528 -0.062500 0 0 0 0 0 0 4 489414
-0.004102 -0.001253 0.119681 -1.033887 -0.310916 0.309477 -0.062500 0 0 0 0 0 0 4 490429
-0.004041 -0.001236 0.119683 -1.056077 -0.310366 0.288608 -0.062500 0 0 0 0 0 0 4 491429
-0.003980 -0.001218 0.119685 -1.077063 -0.313416 0.279920 -0.062500 0 0 0 0 0 0 4 492426
-0.003922 -0.001182 0.119677 -1.020284 -0.552323 0.421159 -0.062500 0 0 0 0 0 0 4 493425
-0.003875 -0.001169 0.119665 -0.889620 -0.284344 0.504828 -0.062500 0 0 0 0 0 0 4 494424
-0.003820 -0.001153 0.119662 -0.955159 -0.278644 0.388560 -0.062500 0 0 0 0 0 0 4 495424
-0.003761 -0.001136 0.119663 -1.014222 -0.293018 0.332540 -0.062500 0 0 0 0 0 0 4 496425
-0.003705 -0.001101 0.119655 -0.978573 -0.539007 0.456123 -0.062500 0 0 0 0 0 0 4 497423
-0.003646 -0.001074 0.119653 -1.020031 -0.448305 0.376086 -0.062500 0 0 0 0 0 0 4 498431
-0.003566 -0.001056 0.119645 -1.271010 -0.317940 0.469305 -0.062500 0 0 0 0 0 0 4 499428
-0.003494 -0.001038 0.119643 -1.185187 -0.305483 0.387467 -0.062500 0 0 0 0 0 0 4 500418
-0.003459 -0.001029 0.119643 -0.712246 -0.188115 0.367834 -0.062500 0 0 0 0 0 0 4 501426
-0.003390 -0.001020 0.119634 -1.070370 -0.172596 0.475327 -0.062500 0 0 0 0 0 0 4 502425
-0.003349 -0.000984 0.119632 -0.756684 -0.523283 0.407718 -0.062500 0 0 0 0 0 0 4 503426
-0.003297 -0.000957 0.119633 -0.865711 -0.440492 0.362711 -0.062500 0 0 0 0 0 0 4 504424
-0.003240 -0.000935 0.119634 -0.947257 -0.373590 0.344041 -0.062500 0 0 0 0 0 0 4 505426
-0.003192 -0.000928 0.119625 -0.828586 -0.163481 0.491831 -0.062500 0 0 0 0 0 0 4 506394
-0.003137 -0.000915 0.119623 -0.894890 -0.211265 0.411974 -0.062500 0 0 0 0 0 0 4 507425
-0.003083 -0.000882 0.119614 -0.885158 -0.489520 0.516197 -0.062500 0 0 0 0 0 0 4 508423
-0.003025 -0.000856 0.119612 -0.941798 -0.416943 0.428349 -0.062500 0 0 0 0 0 0 4 509423
-0.002945 -0.000839 0.119602 -1.200039 -0.301551 0.521076 -0.062500 0 0 0 0 0 0 4 510423
-0.002874 -0.000821 0.119600 -1.118849 -0.293750 0.437596 -0.062500 0 0 0 0 0 0 4 511433
-0.002807 -0.000803 0.119601 -1.057219 -0.295218 0.396243 -0.062500 0 0 0 0 0 0 4 512433
-0.002755 -0.000798 0.119591 -0.846533 -0.119230 0.534088 -0.062500 0 0 0 0 0 0 4 513433
-0.002697 -0.000787 0.119589 -0.893789 -0.189498 0.451810 -0.062500 0 0 0 0 0 0 4 514425
-0.002656 -0.000768 0.119599 -0.687633 -0.297909 0.272170 -0.062500 0 0 0 0 0 0 4 515436
-0.002621 -0.000745 0.119583 -0.577014 -0.364336 0.622140 -0.062500 0 0 0 0 0 0 4 516415
-0.002573 -0.000724 0.119578 -0.749001 -0.336148 0.503472 -0.062500 0 0 0 0 0 0 4 517431
-0.002517 -0.000704 0.119577 -0.848033 -0.312611 0.437754 -0.062500 0 0 0 0 0 0 4 518430
[truncated: 6,408,841 more chars]
