# Supplementary material for: Increasing Patient Engagement in Rehabilitation Exercises Using Computer-Based Citizen Science
Source: PLoS One. 2015 Mar 20;10(3):e0117013. doi: 10.1371/journal.pone.0117013 (PMC4368773; doi:10.1371/journal.pone.0117013)
Supplement: S1 Dataset — (ZIP) [file pone.0117013.s001.zip › Dataset_S1/H9/H9_with.dat]

0.022086 -0.006656 0.170330 -1.649698 -0.465959 -5.641813 -0.000000 1 0 0 0 0 0 0 975
0.022162 -0.006645 0.170533 -1.159393 -0.183332 -3.223460 -0.000031 1 0 0 0 0 0 0 1975
0.022182 -0.006664 0.170741 -0.401936 0.226162 -3.079524 -0.000062 1 0 0 0 0 0 0 2959
0.022212 -0.006661 0.170933 -0.459395 -0.010660 -2.865563 -0.000093 1 0 0 0 0 0 0 3967
0.022251 -0.006636 0.171048 -0.602853 -0.312450 -1.879132 -0.000124 1 0 0 0 0 0 0 4943
0.022276 -0.006604 0.171263 -0.436925 -0.424903 -3.098573 -0.000156 1 0 0 0 0 0 0 5966
0.022281 -0.006592 0.171372 -0.181411 -0.182732 -1.870730 -0.000186 1 0 0 0 0 0 0 6943
0.022288 -0.006581 0.171486 -0.181963 -0.143701 -1.828849 -0.000218 1 0 0 0 0 0 0 7951
0.022291 -0.006547 0.171599 -0.143578 -0.431500 -1.840942 -0.000249 1 0 0 0 0 0 0 8942
0.022264 -0.006543 0.171706 0.229311 -0.072278 -1.784644 -0.000281 1 0 0 0 0 0 0 9952
0.022236 -0.006512 0.171796 0.279117 -0.378702 -1.593269 -0.000319 1 0 0 0 0 0 0 11189
0.022160 -0.006504 0.171882 0.898802 -0.105351 -1.530989 -0.000343 1 0 0 0 0 0 0 11942
0.022113 -0.006476 0.171934 0.566696 -0.344482 -1.118316 -0.000379 1 0 0 0 0 0 0 13111
0.022048 -0.006453 0.171976 0.762280 -0.293545 -0.970098 -0.000406 1 0 0 0 0 0 0 13955
0.021997 -0.006439 0.171991 0.584878 -0.165381 -0.622794 -0.000436 1 0 0 0 0 0 0 14942
0.021954 -0.006430 0.171994 0.455441 -0.091122 -0.442843 -0.000468 1 0 0 0 0 0 0 15943
0.021911 -0.006400 0.171987 0.427949 -0.347889 -0.339279 -0.000499 1 0 0 0 0 0 0 16951
0.021879 -0.006408 0.171968 0.272239 0.112817 -0.177028 -0.000530 1 0 0 0 0 0 0 17942
0.021870 -0.006416 0.171930 -0.041910 0.164491 0.043602 -0.000562 1 0 0 0 0 0 0 18947
0.021868 -0.006401 0.171883 -0.181694 -0.123313 0.180919 -0.000593 1 0 0 0 0 0 0 19951
0.021907 -0.006381 0.171826 -0.747152 -0.210057 0.288047 -0.000624 1 0 0 0 0 0 0 20949
0.021920 -0.006395 0.171768 -0.472374 0.225668 0.290789 -0.000655 1 0 0 0 0 0 0 21949
0.021930 -0.006383 0.171710 -0.408870 -0.069244 0.268698 -0.000687 1 0 0 0 0 0 0 22960
0.021958 -0.006363 0.171643 -0.652711 -0.210417 0.361376 -0.000718 1 0 0 0 0 0 0 23964
0.021975 -0.006333 0.171580 -0.545622 -0.338062 0.289829 -0.000749 1 0 0 0 0 0 0 24949
0.021986 -0.006299 0.171520 -0.472441 -0.407065 0.233476 -0.000780 1 0 0 0 0 0 0 25944
0.021994 -0.006262 0.171460 -0.437977 -0.441586 0.193391 -0.000812 1 0 0 0 0 0 0 26958
0.021985 -0.006243 0.171412 -0.212571 -0.217360 0.014953 -0.000843 1 0 0 0 0 0 0 27949
0.021962 -0.006210 0.171368 -0.028605 -0.378103 -0.066691 -0.000874 1 0 0 0 0 0 0 28951
0.021939 -0.006194 0.171313 -0.018179 -0.161906 0.039078 -0.000906 1 0 0 0 0 0 0 29952
0.021914 -0.006185 0.171267 0.005732 -0.048219 -0.092943 -0.000937 1 0 0 0 0 0 0 30946
0.021887 -0.006180 0.171225 0.017567 0.010907 -0.185346 -0.000968 1 0 0 0 0 0 0 31942
0.021872 -0.006155 0.171188 -0.159151 -0.224082 -0.281885 -0.000999 1 0 0 0 0 0 0 32952
0.021855 -0.006165 0.171154 -0.142728 0.199383 -0.338260 -0.001031 1 0 0 0 0 0 0 33959
0.021866 -0.006153 0.171111 -0.519208 -0.042030 -0.265122 -0.001061 1 0 0 0 0 0 0 34931
0.021874 -0.006149 0.171077 -0.542819 0.035507 -0.382796 -0.001093 1 0 0 0 0 0 0 35958
0.021882 -0.006148 0.171046 -0.540991 0.095916 -0.465335 -0.001125 1 0 0 0 0 0 0 36964
0.021923 -0.006134 0.171010 -0.987401 -0.079128 -0.438733 -0.001156 1 0 0 0 0 0 0 37963
0.021951 -0.006151 0.170982 -0.871264 0.323677 -0.543225 -0.001187 1 0 0 0 0 0 0 38962
0.021982 -0.006141 0.170956 -0.909960 0.008672 -0.622353 -0.001218 1 0 0 0 0 0 0 39960
0.022018 -0.006140 0.170935 -0.996642 0.101839 -0.706869 -0.001249 1 0 0 0 0 0 0 40958
0.022037 -0.006140 0.170925 -0.786870 0.117737 -0.882507 -0.001281 1 0 0 0 0 0 0 41960
0.022046 -0.006140 0.170920 -0.658310 0.124447 -0.990499 -0.001311 1 0 0 0 0 0 0 42927
0.022051 -0.006139 0.170918 -0.596015 0.129453 -1.057417 -0.001343 1 0 0 0 0 0 0 43957
0.022054 -0.006139 0.170917 -0.569445 0.133603 -1.102266 -0.001374 1 0 0 0 0 0 0 44957
0.022055 -0.006139 0.170917 -0.561698 0.137402 -1.136956 -0.001406 1 0 0 0 0 0 0 45959
0.022056 -0.006139 0.170916 -0.563588 0.140722 -1.166757 -0.001437 1 0 0 0 0 0 0 46958
0.022056 -0.006139 0.170916 -0.570463 0.143989 -1.194227 -0.001468 1 0 0 0 0 0 0 47957
0.022056 -0.006139 0.170916 -0.579882 0.147140 -1.220725 -0.001500 1 0 0 0 0 0 0 48960
0.022056 -0.006139 0.170916 -0.590239 0.150184 -1.245907 -0.001530 1 0 0 0 0 0 0 49931
0.022056 -0.006139 0.170916 -0.601914 0.153396 -1.272277 -0.001562 1 0 0 0 0 0 0 50958
0.022056 -0.006139 0.170916 -0.613523 0.156508 -1.297778 -0.001593 1 0 0 0 0 0 0 51955
0.022056 -0.006139 0.170916 -0.625444 0.159572 -1.323308 -0.001624 1 0 0 0 0 0 0 52957
0.022056 -0.006139 0.170916 -0.637385 0.162625 -1.348864 -0.001656 1 0 0 0 0 0 0 53959
0.022056 -0.006139 0.170916 -0.649344 0.165736 -1.374269 -0.001687 1 0 0 0 0 0 0 54957
0.022056 -0.006139 0.170916 -0.661346 0.168751 -1.399695 -0.001718 1 0 0 0 0 0 0 55956
0.022056 -0.006139 0.170916 -0.673311 0.171801 -1.425149 -0.001749 1 0 0 0 0 0 0 56955
0.022056 -0.006139 0.170916 -0.685431 0.174892 -1.450689 -0.001781 1 0 0 0 0 0 0 57959
0.022056 -0.006139 0.170916 -0.697412 0.178006 -1.476148 -0.001812 1 0 0 0 0 0 0 58958
0.022056 -0.006139 0.170916 -0.709464 0.181031 -1.501555 -0.001843 1 0 0 0 0 0 0 59957
0.022056 -0.006139 0.170916 -0.721457 0.184142 -1.527039 -0.001874 1 0 0 0 0 0 0 60957
0.022056 -0.006139 0.170916 -0.733376 0.187133 -1.552166 -0.001905 1 0 0 0 0 0 0 61945
0.022056 -0.006139 0.170916 -0.745477 0.190272 -1.577879 -0.001937 1 0 0 0 0 0 0 62954
0.022056 -0.006139 0.170916 -0.757553 0.193303 -1.603336 -0.001968 1 0 0 0 0 0 0 63955
0.022056 -0.006139 0.170916 -0.769557 0.196418 -1.628846 -0.001999 1 0 0 0 0 0 0 64956
0.022056 -0.006139 0.170916 -0.781584 0.199438 -1.654326 -0.002031 1 0 0 0 0 0 0 65957
0.022056 -0.006139 0.170916 -0.793636 0.202507 -1.679710 -0.002062 1 0 0 0 0 0 0 66955
0.022056 -0.006139 0.170916 -0.805617 0.205620 -1.705169 -0.002093 1 0 0 0 0 0 0 67954
0.022056 -0.006139 0.170916 -0.817597 0.208627 -1.730423 -0.002124 1 0 0 0 0 0 0 68947
0.022056 -0.006139 0.170916 -0.829361 0.211679 -1.755423 -0.002155 1 0 0 0 0 0 0 69928
0.022056 -0.006139 0.170916 -0.841413 0.214704 -1.780830 -0.002186 1 0 0 0 0 0 0 70927
0.022056 -0.006139 0.170916 -0.853405 0.217816 -1.806314 -0.002217 1 0 0 0 0 0 0 71927
0.022056 -0.006139 0.170916 -0.865806 0.220929 -1.832459 -0.002249 1 0 0 0 0 0 0 72955
0.022056 -0.006139 0.170916 -0.877654 0.224004 -1.857638 -0.002280 1 0 0 0 0 0 0 73943
0.022056 -0.006139 0.170916 -0.889740 0.227039 -1.883245 -0.002312 1 0 0 0 0 0 0 74949
0.022056 -0.006139 0.170916 -0.901675 0.230137 -1.908444 -0.002343 1 0 0 0 0 0 0 75940
0.022056 -0.006139 0.170916 -0.913794 0.233232 -1.934138 -0.002374 1 0 0 0 0 0 0 76948
0.022056 -0.006139 0.170916 -0.925715 0.236273 -1.959246 -0.002405 1 0 0 0 0 0 0 77935
0.022056 -0.006139 0.170916 -0.937785 0.239301 -1.984922 -0.002437 1 0 0 0 0 0 0 78943
0.022052 -0.006116 0.170914 -0.896788 -0.059596 -1.977636 -0.002467 1 0 0 0 0 0 0 79933
0.022050 -0.006104 0.170912 -0.930704 0.063287 -2.017091 -0.002499 1 0 0 0 0 0 0 80943
0.022049 -0.006099 0.170912 -0.958171 0.153450 -2.052153 -0.002530 1 0 0 0 0 0 0 81950
0.022049 -0.006096 0.170912 -0.977958 0.202760 -2.082107 -0.002561 1 0 0 0 0 0 0 82939
0.022049 -0.006094 0.170912 -0.994035 0.229209 -2.110090 -0.002593 1 0 0 0 0 0 0 83949
0.022048 -0.006094 0.170911 -1.007813 0.244060 -2.136399 -0.002624 1 0 0 0 0 0 0 84940
0.022048 -0.006093 0.170911 -1.020814 0.252971 -2.162596 -0.002655 1 0 0 0 0 0 0 85948
0.022048 -0.006093 0.170911 -1.033235 0.258891 -2.188055 -0.002686 1 0 0 0 0 0 0 86939
0.022048 -0.006093 0.170911 -1.045547 0.263480 -2.213870 -0.002718 1 0 0 0 0 0 0 87948
0.022048 -0.006093 0.170911 -1.057586 0.267218 -2.239135 -0.002749 1 0 0 0 0 0 0 88939
0.022048 -0.006093 0.170911 -1.069780 0.270645 -2.264854 -0.002780 1 0 0 0 0 0 0 89948
0.022048 -0.006093 0.170911 -1.082144 0.274030 -2.290913 -0.002812 1 0 0 0 0 0 0 90972
0.022048 -0.006093 0.170911 -1.093836 0.277018 -2.315779 -0.002843 1 0 0 0 0 0 0 91948
0.022048 -0.006093 0.170911 -1.105721 0.280086 -2.340938 -0.002874 1 0 0 0 0 0 0 92936
0.022048 -0.006093 0.170911 -1.117961 0.283245 -2.366709 -0.002905 1 0 0 0 0 0 0 93949
0.022048 -0.006093 0.170911 -1.129930 0.286285 -2.392160 -0.002937 1 0 0 0 0 0 0 94948
0.022048 -0.006093 0.170911 -1.141903 0.289317 -2.417392 -0.002968 1 0 0 0 0 0 0 95940
0.022048 -0.006093 0.170911 -1.154111 0.292412 -2.443352 -0.002999 1 0 0 0 0 0 0 96959
0.022048 -0.006093 0.170911 -1.165879 0.295392 -2.468151 -0.003030 1 0 0 0 0 0 0 97934
0.022048 -0.006093 0.170911 -1.178101 0.298436 -2.494155 -0.003062 1 0 0 0 0 0 0 98955
0.022048 -0.006093 0.170911 -1.190215 0.301552 -2.519672 -0.003093 1 0 0 0 0 0 0 99958
0.022048 -0.006093 0.170911 -1.201919 0.304524 -2.544564 -0.003124 1 0 0 0 0 0 0 100935
0.022048 -0.006093 0.170911 -1.214215 0.307640 -2.570607 -0.003156 1 0 0 0 0 0 0 101958
0.022048 -0.006093 0.170911 -1.226288 0.310697 -2.596040 -0.003187 1 0 0 0 0 0 0 102958
0.022048 -0.006093 0.170911 -1.238246 0.313674 -2.621485 -0.003218 1 0 0 0 0 0 0 103957
0.022048 -0.006093 0.170911 -1.249963 0.316690 -2.646162 -0.003248 1 0 0 0 0 0 0 104927
0.022048 -0.006093 0.170911 -1.261943 0.319731 -2.671639 -0.003280 1 0 0 0 0 0 0 105927
0.022048 -0.006093 0.170911 -1.274229 0.322843 -2.697532 -0.003312 1 0 0 0 0 0 0 106945
0.022048 -0.006093 0.170911 -1.286389 0.325925 -2.723390 -0.003343 1 0 0 0 0 0 0 107960
0.022048 -0.006093 0.170911 -1.298424 0.328919 -2.748768 -0.003374 1 0 0 0 0 0 0 108958
0.022048 -0.006093 0.170911 -1.310460 0.332019 -2.774352 -0.003406 1 0 0 0 0 0 0 109962
0.022048 -0.006093 0.170911 -1.322408 0.335051 -2.799657 -0.003437 1 0 0 0 0 0 0 110956
0.022048 -0.006093 0.170911 -1.334494 0.338111 -2.825116 -0.003468 1 0 0 0 0 0 0 111957
0.022048 -0.006093 0.170911 -1.346437 0.341139 -2.850516 -0.003499 1 0 0 0 0 0 0 112954
0.022048 -0.006093 0.170911 -1.358545 0.344151 -2.876047 -0.003531 1 0 0 0 0 0 0 113958
0.022048 -0.006093 0.170911 -1.370136 0.347138 -2.900689 -0.003561 1 0 0 0 0 0 0 114925
0.022048 -0.006093 0.170911 -1.382579 0.350294 -2.926914 -0.003593 1 0 0 0 0 0 0 115956
0.022048 -0.006093 0.170911 -1.394462 0.353306 -2.952186 -0.003624 1 0 0 0 0 0 0 116948
0.022048 -0.006093 0.170911 -1.406639 0.356390 -2.977851 -0.003656 1 0 0 0 0 0 0 117957
0.022044 -0.006070 0.170909 -1.365527 0.056982 -2.970572 -0.003687 1 0 0 0 0 0 0 118954
0.022042 -0.006058 0.170908 -1.399339 0.179588 -3.009815 -0.003718 1 0 0 0 0 0 0 119955
0.022041 -0.006052 0.170907 -1.426708 0.269589 -3.044728 -0.003749 1 0 0 0 0 0 0 120955
0.022041 -0.006049 0.170907 -1.446629 0.318853 -3.075004 -0.003781 1 0 0 0 0 0 0 121956
0.022041 -0.006048 0.170907 -1.462481 0.345249 -3.102515 -0.003812 1 0 0 0 0 0 0 122947
0.022041 -0.006047 0.170907 -1.476445 0.360005 -3.129309 -0.003843 1 0 0 0 0 0 0 123956
0.022040 -0.006047 0.170907 -1.489406 0.368975 -3.155234 -0.003874 1 0 0 0 0 0 0 124955
0.022040 -0.006047 0.170907 -1.501912 0.374902 -3.180990 -0.003906 1 0 0 0 0 0 0 125957
0.022040 -0.006047 0.170907 -1.514074 0.379377 -3.206519 -0.003937 1 0 0 0 0 0 0 126955
0.022040 -0.006046 0.170907 -1.526226 0.383169 -3.232017 -0.003968 1 0 0 0 0 0 0 127955
0.022036 -0.006023 0.170904 -1.485193 0.084066 -3.224677 -0.003999 1 0 0 0 0 0 0 128956
0.022034 -0.006012 0.170903 -1.519071 0.206746 -3.264000 -0.004031 1 0 0 0 0 0 0 129957
0.022033 -0.006006 0.170902 -1.546419 0.296700 -3.298904 -0.004062 1 0 0 0 0 0 0 130955
0.022033 -0.006003 0.170902 -1.566289 0.346027 -3.329148 -0.004093 1 0 0 0 0 0 0 131954
0.022033 -0.006002 0.170902 -1.582001 0.372370 -3.356513 -0.004124 1 0 0 0 0 0 0 132938
0.022029 -0.005978 0.170899 -1.542896 0.084583 -3.350168 -0.004155 1 0 0 0 0 0 0 133943
0.022027 -0.005966 0.170898 -1.577735 0.212963 -3.390343 -0.004187 1 0 0 0 0 0 0 134955
0.022026 -0.005960 0.170898 -1.605546 0.305813 -3.425637 -0.004218 1 0 0 0 0 0 0 135957
0.022025 -0.005957 0.170897 -1.625612 0.356462 -3.455931 -0.004249 1 0 0 0 0 0 0 136953
0.022025 -0.005955 0.170897 -1.641690 0.383540 -3.483850 -0.004281 1 0 0 0 0 0 0 137957
0.022021 -0.005931 0.170895 -1.602448 0.095941 -3.477169 -0.004312 1 0 0 0 0 0 0 138953
0.022019 -0.005919 0.170893 -1.637257 0.224443 -3.517175 -0.004343 1 0 0 0 0 0 0 139956
0.022018 -0.005913 0.170893 -1.665003 0.317365 -3.552408 -0.004374 1 0 0 0 0 0 0 140954
0.022017 -0.005910 0.170893 -1.685181 0.368018 -3.582890 -0.004406 1 0 0 0 0 0 0 141956
0.022013 -0.005886 0.170890 -1.647991 0.092447 -3.577366 -0.004437 1 0 0 0 0 0 0 142955
0.022011 -0.005873 0.170889 -1.683722 0.226969 -3.617899 -0.004468 1 0 0 0 0 0 0 143953
0.022010 -0.005867 0.170888 -1.712018 0.322775 -3.653590 -0.004499 1 0 0 0 0 0 0 144955
0.022005 -0.005841 0.170885 -1.679141 0.072276 -3.650545 -0.004530 1 0 0 0 0 0 0 145949
0.022003 -0.005828 0.170884 -1.716938 0.219461 -3.692237 -0.004561 1 0 0 0 0 0 0 146939
0.022002 -0.005821 0.170883 -1.746386 0.321688 -3.728714 -0.004593 1 0 0 0 0 0 0 147946
0.022001 -0.005818 0.170883 -1.767291 0.377024 -3.759607 -0.004624 1 0 0 0 0 0 0 148946
0.021997 -0.005793 0.170880 -1.730252 0.103749 -3.753825 -0.004655 1 0 0 0 0 0 0 149938
0.021995 -0.005781 0.170879 -1.766343 0.239296 -3.794857 -0.004687 1 0 0 0 0 0 0 150947
0.021994 -0.005775 0.170878 -1.794578 0.335659 -3.830353 -0.004718 1 0 0 0 0 0 0 151937
0.021980 -0.005792 0.170875 -1.633001 0.656046 -3.823337 -0.004749 1 0 0 0 0 0 0 152946
0.021972 -0.005801 0.170874 -1.721834 0.577952 -3.867012 -0.004780 1 0 0 0 0 0 0 153938
0.021965 -0.005782 0.170870 -1.734889 0.213728 -3.871068 -0.004812 1 0 0 0 0 0 0 154947
0.021961 -0.005772 0.170869 -1.797095 0.301545 -3.916533 -0.004843 1 0 0 0 0 0 0 155937
0.021959 -0.005768 0.170868 -1.838837 0.373778 -3.954868 -0.004874 1 0 0 0 0 0 0 156946
0.021934 -0.005738 0.170874 -1.546445 0.053912 -4.072170 -0.004905 1 0 0 0 0 0 0 157938
0.021921 -0.005723 0.170877 -1.689669 0.218479 -4.064528 -0.004937 1 0 0 0 0 0 0 158946
0.021911 -0.005692 0.170876 -1.743162 0.031410 -4.032378 -0.004968 1 0 0 0 0 0 0 159937
0.021905 -0.005677 0.170875 -1.828028 0.213039 -4.060555 -0.004999 1 0 0 0 0 0 0 160946
0.021903 -0.005669 0.170875 -1.881321 0.332742 -4.089981 -0.005030 1 0 0 0 0 0 0 161937
0.021901 -0.005665 0.170875 -1.914532 0.396651 -4.117958 -0.005062 1 0 0 0 0 0 0 162946
0.021897 -0.005640 0.170872 -1.883707 0.127644 -4.110598 -0.005093 1 0 0 0 0 0 0 163957
0.021894 -0.005628 0.170871 -1.922851 0.265157 -4.150963 -0.005124 1 0 0 0 0 0 0 164958
0.021879 -0.005642 0.170867 -1.770082 0.630167 -4.148330 -0.005155 1 0 0 0 0 0 0 165941
0.021872 -0.005649 0.170866 -1.864105 0.577146 -4.194715 -0.005186 1 0 0 0 0 0 0 166939
0.021868 -0.005653 0.170865 -1.933114 0.528635 -4.233861 -0.005218 1 0 0 0 0 0 0 167952
0.021862 -0.005631 0.170862 -1.924335 0.201233 -4.238275 -0.005257 1 0 0 0 0 0 0 169212
0.021859 -0.005620 0.170861 -1.970139 0.308347 -4.274888 -0.005281 1 0 0 0 0 0 0 169960
0.021844 -0.005636 0.170857 -1.822107 0.658559 -4.273751 -0.005312 1 0 0 0 0 0 0 170955
0.021832 -0.005620 0.170853 -1.864888 0.295257 -4.286412 -0.005343 1 0 0 0 0 0 0 171955
0.021827 -0.005612 0.170851 -1.956827 0.362206 -4.339965 -0.005374 1 0 0 0 0 0 0 172954
0.021824 -0.005608 0.170850 -2.014593 0.421902 -4.382079 -0.005406 1 0 0 0 0 0 0 173952
0.021818 -0.005583 0.170847 -1.995877 0.152774 -4.381286 -0.005437 1 0 0 0 0 0 0 174953
0.021802 -0.005591 0.170842 -1.858375 0.558221 -4.387265 -0.005468 1 0 0 0 0 0 0 175954
0.021793 -0.005595 0.170840 -1.964352 0.550017 -4.440466 -0.005499 1 0 0 0 0 0 0 176954
0.021785 -0.005574 0.170837 -1.985528 0.223214 -4.448060 -0.005530 1 0 0 0 0 0 0 177951
0.021781 -0.005563 0.170835 -2.052371 0.329909 -4.496438 -0.005562 1 0 0 0 0 0 0 178954
0.021765 -0.005578 0.170831 -1.913164 0.679284 -4.497990 -0.005593 1 0 0 0 0 0 0 179958
0.021753 -0.005563 0.170827 -1.960231 0.315592 -4.511524 -0.005624 1 0 0 0 0 0 0 180957
0.021747 -0.005555 0.170825 -2.054540 0.382258 -4.565755 -0.005656 1 0 0 0 0 0 0 181955
0.021740 -0.005528 0.170821 -2.059392 0.138728 -4.573454 -0.005687 1 0 0 0 0 0 0 182954
0.021723 -0.005534 0.170816 -1.933893 0.559382 -4.583912 -0.005718 1 0 0 0 0 0 0 183955
0.021714 -0.005538 0.170814 -2.046059 0.558983 -4.639384 -0.005749 1 0 0 0 0 0 0 184955
0.021706 -0.005516 0.170810 -2.069771 0.235968 -4.647095 -0.005780 1 0 0 0 0 0 0 185926
0.021688 -0.005526 0.170806 -1.955089 0.612278 -4.658596 -0.005812 1 0 0 0 0 0 0 186952
0.021675 -0.005508 0.170801 -2.018555 0.286195 -4.679307 -0.005843 1 0 0 0 0 0 0 187952
0.021668 -0.005499 0.170799 -2.121546 0.374253 -4.737470 -0.005874 1 0 0 0 0 0 0 188951
0.021651 -0.005514 0.170795 -2.001306 0.712384 -4.743830 -0.005906 1 0 0 0 0 0 0 189955
0.021639 -0.005499 0.170790 -2.057785 0.342800 -4.759431 -0.005937 1 0 0 0 0 0 0 190952
0.021632 -0.005491 0.170788 -2.157155 0.406706 -4.815044 -0.005968 1 0 0 0 0 0 0 191953
0.021611 -0.005485 0.170781 -1.980221 0.428974 -4.784062 -0.005998 1 0 0 0 0 0 0 192924
0.021601 -0.005481 0.170778 -2.112872 0.475808 -4.850182 -0.006031 1 0 0 0 0 0 0 193968
0.021591 -0.005457 0.170774 -2.150723 0.200790 -4.865525 -0.006062 1 0 0 0 0 0 0 194963
0.021583 -0.005421 0.170769 -2.172158 0.032561 -4.882977 -0.006093 1 0 0 0 0 0 0 195964
0.021578 -0.005403 0.170767 -2.242645 0.248016 -4.939320 -0.006125 1 0 0 0 0 0 0 196962
0.021558 -0.005391 0.170760 -2.050021 0.350959 -4.909240 -0.006156 1 0 0 0 0 0 0 197964
0.021548 -0.005386 0.170757 -2.174398 0.438604 -4.974570 -0.006187 1 0 0 0 0 0 0 198964
0.021539 -0.005359 0.170753 -2.208220 0.184051 -4.989797 -0.006218 1 0 0 0 0 0 0 199962
0.021521 -0.005367 0.170748 -2.098083 0.596829 -5.004644 -0.006250 1 0 0 0 0 0 0 200962
0.021507 -0.005347 0.170743 -2.163996 0.289324 -5.026738 -0.006281 1 0 0 0 0 0 0 201964
0.021501 -0.005337 0.170741 -2.268648 0.386773 -5.086169 -0.006312 1 0 0 0 0 0 0 202963
0.021483 -0.005353 0.170737 -2.148301 0.729253 -5.092800 -0.006343 1 0 0 0 0 0 0 203955
0.021471 -0.005337 0.170732 -2.204994 0.362016 -5.108295 -0.006375 1 0 0 0 0 0 0 204966
0.021464 -0.005330 0.170730 -2.305597 0.427375 -5.165939 -0.006408 1 0 0 0 0 0 0 206028
0.021443 -0.005323 0.170723 -2.127820 0.449759 -5.134819 -0.006439 1 0 0 0 0 0 0 207019
0.021433 -0.005320 0.170720 -2.260613 0.496927 -5.200650 -0.006471 1 0 0 0 0 0 0 208032
0.021423 -0.005295 0.170716 -2.297892 0.221765 -5.214685 -0.006501 1 0 0 0 0 0 0 208996
0.021419 -0.005282 0.170714 -2.374121 0.357073 -5.268040 -0.006532 1 0 0 0 0 0 0 210000
0.021412 -0.005253 0.170710 -2.367813 0.149657 -5.274396 -0.006564 1 0 0 0 0 0 0 211027
0.021395 -0.005258 0.170705 -2.235748 0.588194 -5.284586 -0.006595 1 0 0 0 0 0 0 212023
0.021382 -0.005238 0.170700 -2.290400 0.293637 -5.303429 -0.006626 1 0 0 0 0 0 0 212998
0.021376 -0.005228 0.170698 -2.389995 0.397775 -5.362189 -0.006657 1 0 0 0 0 0 0 214000
0.021369 -0.005200 0.170694 -2.396260 0.172501 -5.370393 -0.006688 1 0 0 0 0 0 0 214995
0.021351 -0.005206 0.170689 -2.270917 0.601969 -5.382795 -0.006720 1 0 0 0 0 0 0 216018
0.021338 -0.005186 0.170684 -2.330584 0.303292 -5.406019 -0.006755 1 0 0 0 0 0 0 217148
0.021332 -0.005176 0.170682 -2.430433 0.404775 -5.461919 -0.006783 1 0 0 0 0 0 0 218020
0.021310 -0.005168 0.170675 -2.252415 0.445459 -5.431901 -0.006814 1 0 0 0 0 0 0 219022
0.021300 -0.005164 0.170672 -2.386899 0.502324 -5.501111 -0.006849 1 0 0 0 0 0 0 220129
0.021295 -0.005162 0.170670 -2.480146 0.535659 -5.553052 -0.006880 1 0 0 0 0 0 0 221145
0.021274 -0.005158 0.170664 -2.291758 0.516968 -5.512622 -0.006907 1 0 0 0 0 0 0 222004
0.021263 -0.005156 0.170661 -2.422223 0.541933 -5.579304 -0.006943 1 0 0 0 0 0 0 223144
0.021254 -0.005132 0.170656 -2.457322 0.255073 -5.591991 -0.006974 1 0 0 0 0 0 0 224128
0.021250 -0.005120 0.170654 -2.533014 0.384503 -5.645399 -0.007005 1 0 0 0 0 0 0 225142
0.021229 -0.005111 0.170648 -2.339140 0.440627 -5.609678 -0.007034 1 0 0 0 0 0 0 226061
0.021215 -0.005083 0.170642 -2.409894 0.201289 -5.638018 -0.007066 1 0 0 0 0 0 0 227071
0.021208 -0.005069 0.170639 -2.522009 0.357793 -5.704149 -0.007096 1 0 0 0 0 0 0 228060
0.021186 -0.005059 0.170632 -2.348799 0.427958 -5.677435 -0.007128 1 0 0 0 0 0 0 229069
0.021175 -0.005054 0.170628 -2.485149 0.499700 -5.745773 -0.007159 1 0 0 0 0 0 0 230061
0.021165 -0.005029 0.170624 -2.524024 0.236676 -5.761226 -0.007190 1 0 0 0 0 0 0 231069
0.021156 -0.004993 0.170619 -2.545506 0.073934 -5.778095 -0.007221 1 0 0 0 0 0 0 232061
0.021138 -0.004995 0.170614 -2.431258 0.559037 -5.797768 -0.007253 1 0 0 0 0 0 0 233061
0.021125 -0.004973 0.170608 -2.495579 0.290392 -5.820921 -0.007284 1 0 0 0 0 0 0 234061
0.021100 -0.004959 0.170600 -2.358643 0.370422 -5.806542 -0.007315 1 0 0 0 0 0 0 235069
0.021087 -0.004952 0.170596 -2.519223 0.469669 -5.884392 -0.007346 1 0 0 0 0 0 0 236059
0.021077 -0.004925 0.170591 -2.570399 0.222692 -5.904322 -0.007378 1 0 0 0 0 0 0 237069
0.021053 -0.004909 0.170583 -2.411655 0.334686 -5.884651 -0.007409 1 0 0 0 0 0 0 238059
0.021038 -0.004878 0.170577 -2.504387 0.147970 -5.922715 -0.007440 1 0 0 0 0 0 0 239068
0.021011 -0.004859 0.170568 -2.385705 0.295703 -5.918021 -0.007471 1 0 0 0 0 0 0 240059
0.020998 -0.004850 0.170563 -2.556423 0.431836 -6.001804 -0.007503 1 0 0 0 0 0 0 241062
0.020988 -0.004822 0.170558 -2.610860 0.203107 -6.020740 -0.007530 1 0 0 0 0 0 0 241944
0.020985 -0.004809 0.170541 -2.724142 0.381816 -5.886569 -0.007566 1 0 0 0 0 0 0 243079
0.020979 -0.004780 0.170530 -2.715641 0.176357 -5.974532 -0.007596 1 0 0 0 0 0 0 244060
0.020958 -0.004762 0.170519 -2.521042 0.309921 -6.004586 -0.007628 1 0 0 0 0 0 0 245063
0.020943 -0.004730 0.170511 -2.594261 0.134271 -6.067022 -0.007659 1 0 0 0 0 0 0 246049
0.020918 -0.004711 0.170501 -2.463551 0.287400 -6.071652 -0.007686 1 0 0 0 0 0 0 246938
0.020901 -0.004678 0.170494 -2.574279 0.122448 -6.126312 -0.007722 1 0 0 0 0 0 0 248079
0.020870 -0.004635 0.170481 -2.406345 -0.023682 -6.089161 -0.007753 1 0 0 0 0 0 0 249080
0.020850 -0.004591 0.170472 -2.547908 -0.067580 -6.153698 -0.007784 1 0 0 0 0 0 0 250078
0.020822 -0.004565 0.170462 -2.457444 0.178561 -6.165511 -0.007816 1 0 0 0 0 0 0 251083
0.020785 -0.004527 0.170448 -2.342250 0.024293 -6.140786 -0.007847 1 0 0 0 0 0 0 252076
0.020763 -0.004484 0.170439 -2.525677 -0.044726 -6.214799 -0.007878 1 0 0 0 0 0 0 253073
0.020733 -0.004460 0.170428 -2.457168 0.186708 -6.231782 -0.007910 1 0 0 0 0 0 0 254091
0.020735 -0.004428 0.170411 -2.867132 0.120136 -6.168263 -0.007941 1 0 0 0 0 0 0 255085
0.020713 -0.004387 0.170394 -2.611356 -0.028602 -6.182464 -0.007972 1 0 0 0 0 0 0 256089
0.020684 -0.004363 0.170380 -2.496617 0.187856 -6.244316 -0.008004 1 0 0 0 0 0 0 257092
0.020671 -0.004352 0.170358 -2.711745 0.382956 -6.170939 -0.008035 1 0 0 0 0 0 0 258091
0.020657 -0.004300 0.170342 -2.716055 -0.138418 -6.253424 -0.008066 1 0 0 0 0 0 0 259085
0.020652 -0.004275 0.170319 -2.848396 0.162859 -6.197591 -0.008097 1 0 0 0 0 0 0 260082
0.020627 -0.004236 0.170299 -2.607959 0.008193 -6.250584 -0.008128 1 0 0 0 0 0 0 261084
0.020596 -0.004214 0.170284 -2.515572 0.203248 -6.334936 -0.008160 1 0 0 0 0 0 0 262088
0.020557 -0.004176 0.170267 -2.415421 0.024004 -6.349945 -0.008190 1 0 0 0 0 0 0 263065
0.020550 -0.004115 0.170244 -2.821670 -0.304722 -6.285046 -0.008222 1 0 0 0 0 0 0 264085
0.020524 -0.004058 0.170224 -2.619915 -0.288890 -6.337305 -0.008253 1 0 0 0 0 0 0 265084
0.020488 -0.004003 0.170205 -2.479360 -0.264931 -6.380674 -0.008285 1 0 0 0 0 0 0 266086
0.020454 -0.003974 0.170175 -2.486621 0.068919 -6.255459 -0.008316 1 0 0 0 0 0 0 267086
0.020418 -0.003956 0.170154 -2.482346 0.249404 -6.391063 -0.008347 1 0 0 0 0 0 0 268083
0.020378 -0.003921 0.170135 -2.419105 0.037318 -6.440041 -0.008375 1 0 0 0 0 0 0 268960
0.020355 -0.003881 0.170108 -2.655249 -0.044096 -6.357416 -0.008410 1 0 0 0 0 0 0 270086
0.020341 -0.003839 0.170077 -2.806535 -0.085475 -6.315279 -0.008441 1 0 0 0 0 0 0 271083
0.020318 -0.003816 0.170040 -2.700756 0.156892 -6.265936 -0.008472 1 0 0 0 0 0 0 272087
0.020284 -0.003778 0.170014 -2.554042 -0.018464 -6.406699 -0.008503 1 0 0 0 0 0 0 273084
0.020245 -0.003733 0.169976 -2.490314 -0.120153 -6.297846 -0.008535 1 0 0 0 0 0 0 274086
0.020224 -0.003689 0.169940 -2.714824 -0.136528 -6.319264 -0.008566 1 0 0 0 0 0 0 275082
0.020197 -0.003664 0.169901 -2.665415 0.122287 -6.307110 -0.008597 1 0 0 0 0 0 0 276085
0.020162 -0.003627 0.169858 -2.568243 -0.027339 -6.263660 -0.008628 1 0 0 0 0 0 0 277083
0.020143 -0.003585 0.169818 -2.766897 -0.093190 -6.330558 -0.008660 1 0 0 0 0 0 0 278086
0.020112 -0.003539 0.169775 -2.642212 -0.167180 -6.296153 -0.008691 1 0 0 0 0 0 0 279083
0.020080 -0.003514 0.169732 -2.620036 0.094232 -6.325865 -0.008722 1 0 0 0 0 0 0 280085
0.020042 -0.003475 0.169687 -2.554834 -0.050940 -6.307935 -0.008753 1 0 0 0 0 0 0 281084
0.020002 -0.003431 0.169640 -2.519722 -0.154287 -6.305477 -0.008787 1 0 0 0 0 0 0 282150
0.019946 -0.003403 0.169590 -2.309912 0.053201 -6.271984 -0.008818 1 0 0 0 0 0 0 283147
0.019917 -0.003367 0.169531 -2.650848 -0.026730 -6.179390 -0.008849 1 0 0 0 0 0 0 284151
0.019882 -0.003324 0.169478 -2.601373 -0.145318 -6.254813 -0.008880 1 0 0 0 0 0 0 285147
0.019843 -0.003276 0.169427 -2.553368 -0.214772 -6.307911 -0.008910 1 0 0 0 0 0 0 286079
0.019807 -0.003251 0.169365 -2.604841 0.069031 -6.181904 -0.008940 1 0 0 0 0 0 0 287054
0.019768 -0.003212 0.169310 -2.566825 -0.080932 -6.274699 -0.008972 1 0 0 0 0 0 0 288075
0.019733 -0.003191 0.169246 -2.615656 0.134870 -6.176397 -0.008999 1 0 0 0 0 0 0 288948
0.019715 -0.003159 0.169180 -2.849118 0.005818 -6.166808 -0.009034 1 0 0 0 0 0 0 290077
0.019685 -0.003118 0.169107 -2.733226 -0.127172 -6.081778 -0.009066 1 0 0 0 0 0 0 291074
0.019655 -0.003096 0.169035 -2.716901 0.102464 -6.086109 -0.009097 1 0 0 0 0 0 0 292073
0.019620 -0.003059 0.168958 -2.652448 -0.060520 -6.049465 -0.009128 1 0 0 0 0 0 0 293072
0.019561 -0.003011 0.168889 -2.344028 -0.230823 -6.154002 -0.009159 1 0 0 0 0 0 0 294074
0.019515 -0.002986 0.168817 -2.491883 0.037187 -6.147536 -0.009190 1 0 0 0 0 0 0 295071
0.019472 -0.002948 0.168741 -2.535700 -0.101663 -6.094969 -0.009222 1 0 0 0 0 0 0 296069
0.019414 -0.002923 0.168659 -2.359271 0.062545 -6.027605 -0.009253 1 0 0 0 0 0 0 297059
0.019365 -0.002886 0.168577 -2.449559 -0.098444 -6.038904 -0.009287 1 0 0 0 0 0 0 298158
0.019304 -0.002861 0.168492 -2.314125 0.058350 -6.008706 -0.009318 1 0 0 0 0 0 0 299143
0.019253 -0.002824 0.168393 -2.436267 -0.092038 -5.821116 -0.009349 1 0 0 0 0 0 0 300143
0.019207 -0.002780 0.168302 -2.510648 -0.209245 -5.931638 -0.009380 1 0 0 0 0 0 0 301126
0.019164 -0.002733 0.168200 -2.557173 -0.260415 -5.792287 -0.009413 1 0 0 0 0 0 0 302205
0.019122 -0.002685 0.168091 -2.583750 -0.290814 -5.704875 -0.009442 1 0 0 0 0 0 0 303125
0.019086 -0.002659 0.167983 -2.664577 -0.001747 -5.715410 -0.009474 1 0 0 0 0 0 0 304141
0.019032 -0.002641 0.167868 -2.446682 0.128474 -5.630107 -0.009505 1 0 0 0 0 0 0 305124
0.018985 -0.002607 0.167753 -2.511672 -0.074551 -5.623875 -0.009536 1 0 0 0 0 0 0 306140
0.018925 -0.002585 0.167634 -2.360029 0.058018 -5.579487 -0.009567 1 0 0 0 0 0 0 307124
0.018875 -0.002548 0.167516 -2.465191 -0.118426 -5.597680 -0.009599 1 0 0 0 0 0 0 308138
0.018793 -0.002521 0.167388 -2.065302 -0.015282 -5.466321 -0.009630 1 0 0 0 0 0 0 309141
0.018731 -0.002482 0.167266 -2.285658 -0.167129 -5.528817 -0.009659 1 0 0 0 0 0 0 310067
0.018669 -0.002481 0.167129 -2.305026 0.320607 -5.355647 -0.009690 1 0 0 0 0 0 0 311058
0.018596 -0.002451 0.166995 -2.169300 -0.011675 -5.365357 -0.009722 1 0 0 0 0 0 0 312067
0.018514 -0.002390 0.166784 -2.028779 -0.463444 -4.373085 -0.009753 1 0 0 0 0 0 0 313072
0.018468 -0.002399 0.166673 -2.489955 0.403740 -5.561444 -0.009784 1 0 0 0 0 0 0 314066
0.018418 -0.002354 0.166535 -2.480816 -0.202416 -5.338658 -0.009815 1 0 0 0 0 0 0 315058
0.018328 -0.002312 0.166315 -1.966328 -0.244864 -4.248026 -0.009847 1 0 0 0 0 0 0 316075
0.018312 -0.002284 0.166191 -2.870475 -0.060360 -5.374117 -0.009878 1 0 0 0 0 0 0 317066
0.018265 -0.002265 0.166046 -2.574516 0.069725 -5.227424 -0.009909 1 0 0 0 0 0 0 318058
0.018209 -0.002248 0.165806 -2.424291 0.102640 -3.962487 -0.009941 1 0 0 0 0 0 0 319079
0.018156 -0.002216 0.165679 -2.444277 -0.087381 -5.297528 -0.009971 1 0 0 0 0 0 0 320058
0.018070 -0.002219 0.165444 -2.015314 0.350645 -4.020576 -0.010003 1 0 0 0 0 0 0 321080
0.018032 -0.002195 0.165306 -2.599781 0.036841 -5.158500 -0.010034 1 0 0 0 0 0 0 322057
0.017973 -0.002177 0.165153 -2.395886 0.087992 -5.071125 -0.010065 1 0 0 0 0 0 0 323066
0.017876 -0.002154 0.164892 -1.856716 0.026278 -3.638759 -0.010097 1 0 0 0 0 0 0 324082
0.017819 -0.002144 0.164764 -2.346452 0.189777 -5.220439 -0.010127 1 0 0 0 0 0 0 325044
0.017713 -0.002092 0.164510 -1.733478 -0.352106 -3.741780 -0.010160 1 0 0 0 0 0 0 326090
0.017660 -0.002102 0.164368 -2.366077 0.401066 -5.035066 -0.010191 1 0 0 0 0 0 0 327075
0.017579 -0.002034 0.164110 -2.066695 -0.542289 -3.637600 -0.010222 1 0 0 0 0 0 0 328082
0.017524 -0.002018 0.163961 -2.373647 0.026503 -4.916519 -0.010253 1 0 0 0 0 0 0 329079
0.017457 -0.002002 0.163683 -2.250814 0.094158 -3.348649 -0.010284 1 0 0 0 0 0 0 330060
0.017398 -0.001970 0.163525 -2.344389 -0.114780 -4.744998 -0.010316 1 0 0 0 0 0 0 331075
0.017305 -0.001972 0.163234 -1.891931 0.310457 -3.124282 -0.010347 1 0 0 0 0 0 0 332089
0.017268 -0.001971 0.163067 -2.586122 0.312694 -4.583386 -0.010378 1 0 0 0 0 0 0 333072
0.017205 -0.001931 0.162767 -2.325397 -0.203390 -2.964121 -0.010410 1 0 0 0 0 0 0 334090
0.017152 -0.001918 0.162608 -2.418916 0.102044 -4.635271 -0.010441 1 0 0 0 0 0 0 335073
0.017060 -0.001934 0.162312 -1.925516 0.511920 -2.996118 -0.010472 1 0 0 0 0 0 0 336085
0.017000 -0.001899 0.162058 -2.283277 -0.122592 -3.354970 -0.010504 1 0 0 0 0 0 0 337089
0.016922 -0.001880 0.161805 -2.082651 0.033121 -3.386227 -0.010535 1 0 0 0 0 0 0 338091
0.016839 -0.001866 0.161551 -1.992886 0.100692 -3.357849 -0.010566 1 0 0 0 0 0 0 339091
0.016780 -0.001857 0.161395 -2.296412 0.180998 -4.625728 -0.010597 1 0 0 0 0 0 0 340077
0.016673 -0.001840 0.161089 -1.696398 0.079453 -2.764832 -0.010629 1 0 0 0 0 0 0 341087
0.016607 -0.001796 0.160828 -2.166235 -0.290450 -3.145124 -0.010660 1 0 0 0 0 0 0 342088
0.016525 -0.001775 0.160568 -2.004120 -0.031706 -3.180440 -0.010691 1 0 0 0 0 0 0 343084
0.016438 -0.001760 0.160307 -1.925052 0.065323 -3.151447 -0.010722 1 0 0 0 0 0 0 344085
0.016382 -0.001752 0.160030 -2.306800 0.180715 -2.910161 -0.010753 1 0 0 0 0 0 0 345056
0.016341 -0.001725 0.159851 -2.544202 -0.066137 -4.147046 -0.010784 1 0 0 0 0 0 0 346074
0.016246 -0.001693 0.159523 -1.863280 -0.153225 -2.305818 -0.010816 1 0 0 0 0 0 0 347085
0.016188 -0.001681 0.159230 -2.275948 0.089813 -2.538057 -0.010847 1 0 0 0 0 0 0 348087
0.016107 -0.001667 0.158957 -2.004049 0.087804 -2.809165 -0.010878 1 0 0 0 0 0 0 349085
0.016018 -0.001653 0.158687 -1.880484 0.080105 -2.851446 -0.010910 1 0 0 0 0 0 0 350089
0.015959 -0.001645 0.158402 -2.247103 0.166344 -2.622124 -0.010941 1 0 0 0 0 0 0 351080
0.015851 -0.001661 0.158121 -1.644270 0.485702 -2.623113 -0.010972 1 0 0 0 0 0 0 352083
0.015756 -0.001654 0.157846 -1.729572 0.213984 -2.686627 -0.011003 1 0 0 0 0 0 0 353077
0.015693 -0.001647 0.157556 -2.175339 0.200839 -2.466549 -0.011034 1 0 0 0 0 0 0 354056
0.015608 -0.001634 0.157278 -1.916324 0.109533 -2.567261 -0.011066 1 0 0 0 0 0 0 355087
0.015539 -0.001591 0.156977 -2.094862 -0.297766 -2.244495 -0.011097 1 0 0 0 0 0 0 356087
0.015452 -0.001568 0.156694 -1.871095 -0.071580 -2.428078 -0.011128 1 0 0 0 0 0 0 357086
0.015390 -0.001558 0.156399 -2.184053 0.107910 -2.246186 -0.011160 1 0 0 0 0 0 0 358088
0.015295 -0.001508 0.156106 -1.766646 -0.393067 -2.237493 -0.011191 1 0 0 0 0 0 0 359086
0.015231 -0.001491 0.155807 -2.131872 -0.023824 -2.111397 -0.011222 1 0 0 0 0 0 0 360087
0.015120 -0.001503 0.155512 -1.533353 0.401138 -2.138435 -0.011253 1 0 0 0 0 0 0 361085
0.015051 -0.001501 0.155210 -2.032871 0.256591 -2.004994 -0.011285 1 0 0 0 0 0 0 362087
0.014962 -0.001488 0.154921 -1.808451 0.102324 -2.133072 -0.011316 1 0 0 0 0 0 0 363077
0.014898 -0.001480 0.154618 -2.113629 0.142327 -1.926091 -0.011347 1 0 0 0 0 0 0 364074
0.014817 -0.001501 0.154304 -1.904225 0.532685 -1.715966 -0.011378 1 0 0 0 0 0 0 365084
0.014724 -0.001493 0.154009 -1.730337 0.203312 -1.931650 -0.011410 1 0 0 0 0 0 0 366087
0.014649 -0.001451 0.153693 -1.945189 -0.291071 -1.623800 -0.011441 1 0 0 0 0 0 0 367083
0.014590 -0.001460 0.153492 -2.163847 0.322209 -3.084507 -0.011472 1 0 0 0 0 0 0 368074
0.014475 -0.001453 0.153130 -1.454691 0.183964 -1.083811 -0.011503 1 0 0 0 0 0 0 369087
0.014396 -0.001410 0.152798 -1.842742 -0.300582 -1.232197 -0.011535 1 0 0 0 0 0 0 370087
0.014336 -0.001418 0.152593 -2.121054 0.312463 -2.886200 -0.011565 1 0 0 0 0 0 0 371042
0.014211 -0.001377 0.152216 -1.292352 -0.285294 -0.762934 -0.011597 1 0 0 0 0 0 0 372085
0.014108 -0.001353 0.151904 -1.479351 -0.108775 -1.357731 -0.011628 1 0 0 0 0 0 0 373086
0.014059 -0.001345 0.151706 -2.210144 0.116972 -2.879603 -0.011659 1 0 0 0 0 0 0 374073
0.013982 -0.001333 0.151324 -1.906310 0.080384 -0.594490 -0.011691 1 0 0 0 0 0 0 375086
0.013889 -0.001317 0.151009 -1.674262 0.018936 -1.190423 -0.011722 1 0 0 0 0 0 0 376080
0.013826 -0.001329 0.150802 -2.018185 0.384625 -2.642094 -0.011753 1 0 0 0 0 0 0 377057
0.013706 -0.001325 0.150429 -1.314403 0.204015 -0.572686 -0.011784 1 0 0 0 0 0 0 378077
0.013676 -0.001325 0.150209 -2.413579 0.246823 -2.356572 -0.011872 1 0 0 0 0 0 0 380887
0.013396 -0.001318 0.149263 0.758977 0.165486 7.051987 -0.011910 1 0 0 0 0 0 0 382093
0.013318 -0.001276 0.148920 -1.540709 -0.311544 0.192806 -0.011941 1 0 0 0 0 0 0 383077
0.013250 -0.001261 0.148698 -1.897347 -0.015878 -2.039657 -0.011971 1 0 0 0 0 0 0 384055
0.013161 -0.001242 0.148331 -1.650339 -0.029625 -0.319320 -0.012003 1 0 0 0 0 0 0 385076
0.013107 -0.001212 0.148111 -2.088795 -0.182560 -2.044794 -0.012034 1 0 0 0 0 0 0 386066
0.013029 -0.001183 0.147744 -1.797558 -0.194970 -0.247493 -0.012065 1 0 0 0 0 0 0 387069
0.012970 -0.001192 0.147550 -2.019785 0.305036 -2.296826 -0.012097 1 0 0 0 0 0 0 388066
0.012885 -0.001191 0.147197 -1.701006 0.234872 -0.384791 -0.012128 1 0 0 0 0 0 0 389068
0.012818 -0.001182 0.146996 -1.895326 0.114544 -2.150634 -0.012159 1 0 0 0 0 0 0 390064
0.012707 -0.001196 0.146665 -1.324755 0.392094 -0.589691 -0.012190 1 0 0 0 0 0 0 391068
0.012655 -0.001193 0.146455 -2.039425 0.222310 -1.971033 -0.012222 1 0 0 0 0 0 0 392063
0.012556 -0.001211 0.146117 -1.479397 0.470732 -0.413008 -0.012253 1 0 0 0 0 0 0 393068
0.012486 -0.001205 0.145916 -1.803541 0.181899 -2.010933 -0.012284 1 0 0 0 0 0 0 394065
0.012387 -0.001160 0.145583 -1.443964 -0.367179 -0.395817 -0.012316 1 0 0 0 0 0 0 395088
0.012344 -0.001171 0.145377 -2.130519 0.308757 -1.879444 -0.012346 1 0 0 0 0 0 0 396055
0.012211 -0.001157 0.145047 -1.010312 0.063954 -0.353049 -0.012378 1 0 0 0 0 0 0 397078
0.012177 -0.001155 0.144848 -2.204781 0.186393 -1.889798 -0.012410 1 0 0 0 0 0 0 398108
0.012082 -0.001140 0.144504 -1.494570 0.018600 -0.103943 -0.012441 1 0 0 0 0 0 0 399091
0.012012 -0.001128 0.144300 -1.765392 0.052079 -1.715056 -0.012472 1 0 0 0 0 0 0 400077
0.011948 -0.001117 0.144068 -1.848768 0.070787 -1.480725 -0.012503 1 0 0 0 0 0 0 401073
0.011867 -0.001103 0.143835 -1.632759 0.017461 -1.427000 -0.012534 1 0 0 0 0 0 0 402074
0.011746 -0.001111 0.143482 -1.083908 0.307463 0.209331 -0.012566 1 0 0 0 0 0 0 403086
0.011689 -0.001086 0.143282 -1.848669 -0.103096 -1.601275 -0.012597 1 0 0 0 0 0 0 404072
0.011585 -0.001086 0.142946 -1.295511 0.186157 0.035541 -0.012627 1 0 0 0 0 0 0 405054
0.011517 -0.001076 0.142768 -1.708398 0.094089 -1.821757 -0.012658 1 0 0 0 0 0 0 406041
0.011452 -0.001067 0.142544 -1.785780 0.084020 -1.388293 -0.012690 1 0 0 0 0 0 0 407040
0.011390 -0.001058 0.142302 -1.827501 0.080960 -1.070191 -0.012722 1 0 0 0 0 0 0 408078
0.011255 -0.001062 0.141957 -0.855654 0.263098 0.342229 -0.012753 1 0 0 0 0 0 0 409087
0.011202 -0.001058 0.141765 -1.822510 0.169963 -1.464395 -0.012784 1 0 0 0 0 0 0 410075
0.011129 -0.001069 0.141526 -1.655365 0.352535 -1.018474 -0.012816 1 0 0 0 0 0 0 411076
0.011043 -0.001065 0.141289 -1.471398 0.177834 -0.950149 -0.012847 1 0 0 0 0 0 0 412071
0.010994 -0.001062 0.141056 -1.917885 0.184864 -0.962970 -0.012878 1 0 0 0 0 0 0 413071
0.010921 -0.001052 0.140820 -1.639596 0.076156 -0.896613 -0.012909 1 0 0 0 0 0 0 414069
0.010777 -0.001055 0.140478 -0.669498 0.247511 0.548120 -0.012941 1 0 0 0 0 0 0 415079
0.010738 -0.001034 0.140291 -1.939519 -0.060176 -1.307348 -0.012971 1 0 0 0 0 0 0 416040
0.010675 -0.001035 0.140082 -1.746169 0.209574 -1.162512 -0.013003 1 0 0 0 0 0 0 417071
0.010594 -0.001027 0.139854 -1.485567 0.101381 -0.882570 -0.013034 1 0 0 0 0 0 0 418071
0.010505 -0.001013 0.139619 -1.340377 0.021440 -0.723930 -0.013066 1 0 0 0 0 0 0 419071
0.010418 -0.001018 0.139390 -1.349115 0.262546 -0.742771 -0.013097 1 0 0 0 0 0 0 420071
0.010326 -0.001011 0.139154 -1.269181 0.127532 -0.623157 -0.013128 1 0 0 0 0 0 0 421071
0.010238 -0.001020 0.138924 -1.303127 0.317550 -0.650116 -0.013159 1 0 0 0 0 0 0 422072
0.010162 -0.000998 0.138695 -1.442253 -0.067168 -0.636612 -0.013190 1 0 0 0 0 0 0 423070
0.010081 -0.000999 0.138467 -1.398087 0.195597 -0.613539 -0.013222 1 0 0 0 0 0 0 424069
0.010018 -0.001016 0.138227 -1.615436 0.434005 -0.421975 -0.013253 1 0 0 0 0 0 0 425063
0.009939 -0.001015 0.137986 -1.409478 0.222542 -0.345903 -0.013284 1 0 0 0 0 0 0 426070
0.009873 -0.001009 0.137761 -1.561807 0.143913 -0.509911 -0.013315 1 0 0 0 0 0 0 427070
0.009814 -0.001001 0.137542 -1.654743 0.106988 -0.571708 -0.013347 1 0 0 0 0 0 0 428069
0.009742 -0.001009 0.137317 -1.492182 0.308335 -0.466449 -0.013378 1 0 0 0 0 0 0 429069
0.009660 -0.001004 0.137110 -1.338713 0.151848 -0.652259 -0.013409 1 0 0 0 0 0 0 430070
0.009593 -0.000996 0.136898 -1.496962 0.107309 -0.569667 -0.013440 1 0 0 0 0 0 0 431070
0.009523 -0.001025 0.136684 -1.478921 0.586830 -0.506904 -0.013472 1 0 0 0 0 0 0 432069
0.009442 -0.001030 0.136480 -1.322840 0.322009 -0.606321 -0.013503 1 0 0 0 0 0 0 433061
0.009360 -0.001044 0.136261 -1.269722 0.416644 -0.370147 -0.013534 1 0 0 0 0 0 0 434052
0.009273 -0.001041 0.136055 -1.197690 0.210187 -0.492463 -0.013565 1 0 0 0 0 0 0 435066
0.009202 -0.001035 0.135842 -1.399529 0.140763 -0.382861 -0.013597 1 0 0 0 0 0 0 436068
0.009128 -0.001043 0.135647 -1.355708 0.326960 -0.575646 -0.013628 1 0 0 0 0 0 0 437070
0.009049 -0.001058 0.135430 -1.272751 0.442060 -0.269487 -0.013659 1 0 0 0 0 0 0 438072
0.008989 -0.001082 0.135222 -1.516407 0.564766 -0.315641 -0.013690 1 0 0 0 0 0 0 439070
0.008913 -0.001084 0.135020 -1.324627 0.298047 -0.368089 -0.013722 1 0 0 0 0 0 0 440070
0.008855 -0.001101 0.134817 -1.526498 0.467517 -0.330325 -0.013753 1 0 0 0 0 0 0 441071
0.008780 -0.001100 0.134617 -1.318941 0.248582 -0.327345 -0.013783 1 0 0 0 0 0 0 442041
0.008723 -0.001115 0.134415 -1.514406 0.443423 -0.266372 -0.013815 1 0 0 0 0 0 0 443070
0.008655 -0.001133 0.134223 -1.389395 0.513715 -0.372056 -0.013847 1 0 0 0 0 0 0 444069
0.008594 -0.001138 0.134015 -1.462854 0.332164 -0.129204 -0.013877 1 0 0 0 0 0 0 445040
0.008524 -0.001151 0.133822 -1.349858 0.434850 -0.259758 -0.013909 1 0 0 0 0 0 0 446061
0.008450 -0.001168 0.133633 -1.268670 0.506858 -0.311180 -0.013940 1 0 0 0 0 0 0 447055
0.008393 -0.001192 0.133435 -1.469660 0.606090 -0.153236 -0.013972 1 0 0 0 0 0 0 448063
0.008318 -0.001195 0.133236 -1.261247 0.331277 -0.090505 -0.014002 1 0 0 0 0 0 0 449053
0.008257 -0.001191 0.133054 -1.405463 0.222610 -0.278152 -0.014036 1 0 0 0 0 0 0 450122
0.008181 -0.001179 0.132861 -1.209759 0.108297 -0.116947 -0.014067 1 0 0 0 0 0 0 451133
0.008104 -0.001184 0.132672 -1.167116 0.316620 -0.128927 -0.014098 1 0 0 0 0 0 0 452117
0.008026 -0.001197 0.132485 -1.145125 0.448572 -0.119868 -0.014131 1 0 0 0 0 0 0 453158
0.007967 -0.001219 0.132287 -1.377378 0.577995 0.063897 -0.014159 1 0 0 0 0 0 0 454052
0.007914 -0.001225 0.132105 -1.469562 0.383173 -0.099112 -0.014190 1 0 0 0 0 0 0 455061
0.007848 -0.001239 0.131920 -1.306708 0.468351 -0.047652 -0.014221 1 0 0 0 0 0 0 456052
0.007782 -0.001276 0.131744 -1.284279 0.801786 -0.115986 -0.014253 1 0 0 0 0 0 0 457060
0.007725 -0.001290 0.131570 -1.386785 0.523139 -0.127183 -0.014284 1 0 0 0 0 0 0 458053
0.007657 -0.001307 0.131388 -1.248236 0.547121 0.007306 -0.014315 1 0 0 0 0 0 0 459061
0.007585 -0.001326 0.131203 -1.157781 0.577236 0.093883 -0.014346 1 0 0 0 0 0 0 460057
0.007512 -0.001347 0.131047 -1.139018 0.599788 -0.244393 -0.014378 1 0 0 0 0 0 0 461061
0.007436 -0.001367 0.130871 -1.085700 0.609078 0.004634 -0.014409 1 0 0 0 0 0 0 462053
0.007374 -0.001372 0.130698 -1.252468 0.409458 0.038383 -0.014440 1 0 0 0 0 0 0 463063
0.007305 -0.001385 0.130515 -1.155453 0.494919 0.184694 -0.014471 1 0 0 0 0 0 0 464052
0.007227 -0.001381 0.130351 -1.035458 0.293831 -0.000982 -0.014503 1 0 0 0 0 0 0 465060
0.007150 -0.001390 0.130172 -1.008130 0.430924 0.200677 -0.014534 1 0 0 0 0 0 0 466053
0.007093 -0.001409 0.130006 -1.275379 0.588158 0.082904 -0.014565 1 0 0 0 0 0 0 467052
0.007041 -0.001413 0.129836 -1.348530 0.410396 0.160357 -0.014597 1 0 0 0 0 0 0 468072
0.006958 -0.001421 0.129666 -0.936274 0.441422 0.186922 -0.014628 1 0 0 0 0 0 0 469063
0.006898 -0.001439 0.129503 -1.200423 0.591031 0.129941 -0.014659 1 0 0 0 0 0 0 470063
0.006845 -0.001443 0.129334 -1.292970 0.415135 0.243456 -0.014690 1 0 0 0 0 0 0 471062
0.006767 -0.001471 0.129174 -0.976994 0.713048 0.162928 -0.014722 1 0 0 0 0 0 0 472067
0.006704 -0.001479 0.129006 -1.130027 0.493638 0.297196 -0.014753 1 0 0 0 0 0 0 473059
0.006637 -0.001494 0.128855 -1.073883 0.554738 0.105128 -0.014784 1 0 0 0 0 0 0 474074
0.006579 -0.001495 0.128690 -1.185482 0.396246 0.306203 -0.014815 1 0 0 0 0 0 0 475070
0.006514 -0.001506 0.128541 -1.093370 0.505255 0.149796 -0.014847 1 0 0 0 0 0 0 476070
0.006464 -0.001526 0.128385 -1.268131 0.637621 0.241937 -0.014878 1 0 0 0 0 0 0 477068
0.006396 -0.001526 0.128230 -1.050594 0.392200 0.278435 -0.014909 1 0 0 0 0 0 0 478069
0.006327 -0.001536 0.128084 -0.986936 0.501193 0.188128 -0.014939 1 0 0 0 0 0 0 479038
0.006274 -0.001556 0.127930 -1.196746 0.638013 0.317186 -0.014972 1 0 0 0 0 0 0 480069
0.006205 -0.001556 0.127775 -0.999986 0.396444 0.369307 -0.015003 1 0 0 0 0 0 0 481068
0.006135 -0.001565 0.127629 -0.947099 0.506684 0.284711 -0.015034 1 0 0 0 0 0 0 482069
0.006082 -0.001584 0.127475 -1.161800 0.643858 0.416093 -0.015066 1 0 0 0 0 0 0 483080
0.006020 -0.001604 0.127329 -1.049413 0.666140 0.345507 -0.015096 1 0 0 0 0 0 0 484045
0.005967 -0.001608 0.127196 -1.154403 0.475631 0.200317 -0.015128 1 0 0 0 0 0 0 485071
0.005923 -0.001625 0.127046 -1.270248 0.615049 0.431405 -0.015159 1 0 0 0 0 0 0 486069
0.005865 -0.001643 0.126902 -1.093467 0.654300 0.409773 -0.015189 1 0 0 0 0 0 0 487039
0.005815 -0.001646 0.126770 -1.164933 0.474855 0.283358 -0.015222 1 0 0 0 0 0 0 488066
0.005754 -0.001658 0.126632 -1.021142 0.561648 0.367736 -0.015253 1 0 0 0 0 0 0 489063
0.005687 -0.001673 0.126492 -0.927589 0.624800 0.429945 -0.015284 1 0 0 0 0 0 0 490069
0.005632 -0.001676 0.126361 -1.062847 0.463571 0.347388 -0.015315 1 0 0 0 0 0 0 491068
0.005575 -0.001706 0.126233 -1.035335 0.819804 0.324834 -0.015347 1 0 0 0 0 0 0 492066
0.005525 -0.001716 0.126106 -1.115010 0.590232 0.331896 -0.015378 1 0 0 0 0 0 0 493066
0.005464 -0.001730 0.125970 -0.972694 0.630220 0.479696 -0.015409 1 0 0 0 0 0 0 494068
0.005412 -0.001732 0.125840 -1.068310 0.472501 0.438933 -0.015439 1 0 0 0 0 0 0 495038
0.005370 -0.001747 0.125722 -1.208657 0.634635 0.305604 -0.015471 1 0 0 0 0 0 0 496038
0.005313 -0.001764 0.125589 -1.015659 0.677710 0.513514 -0.015503 1 0 0 0 0 0 0 497066
0.005245 -0.001763 0.125472 -0.836366 0.446658 0.351301 -0.015534 1 0 0 0 0 0 0 498063
0.005196 -0.001777 0.125359 -1.050158 0.619254 0.311462 -0.015565 1 0 0 0 0 0 0 499069
0.005135 -0.001793 0.125227 -0.917730 0.672625 0.567992 -0.015597 1 0 0 0 0 0 0 500065
0.005089 -0.001815 0.125109 -1.093197 0.763541 0.451963 -0.015628 1 0 0 0 0 0 0 501069
0.005027 -0.001816 0.124997 -0.878430 0.502824 0.376582 -0.015659 1 0 0 0 0 0 0 502062
0.004980 -0.001831 0.124885 -1.054119 0.654681 0.388138 -0.015690 1 0 0 0 0 0 0 503066
0.004935 -0.001832 0.124764 -1.088591 0.504049 0.536935 -0.015722 1 0 0 0 0 0 0 504067
0.004879 -0.001843 0.124661 -0.937982 0.607083 0.342769 -0.015753 1 0 0 0 0 0 0 505067
0.004829 -0.001843 0.124542 -0.998079 0.476538 0.540271 -0.015784 1 0 0 0 0 0 0 506069
0.004770 -0.001852 0.124440 -0.880319 0.594082 0.375879 -0.015815 1 0 0 0 0 0 0 507068
0.004726 -0.001871 0.124332 -1.038625 0.728500 0.459101 -0.015846 1 0 0 0 0 0 0 508055
0.004683 -0.001875 0.124243 -1.082703 0.558448 0.234949 -0.015878 1 0 0 0 0 0 0 509064
0.004640 -0.001872 0.124130 -1.071047 0.439535 0.549560 -0.015909 1 0 0 0 0 0 0 510067
0.004585 -0.001880 0.124029 -0.902569 0.577671 0.440060 -0.015940 1 0 0 0 0 0 0 511068
0.004542 -0.001897 0.123922 -1.034529 0.723901 0.544228 -0.015972 1 0 0 0 0 0 0 512067
0.004487 -0.001916 0.123823 -0.881101 0.752040 0.458878 -0.016003 1 0 0 0 0 0 0 513068
0.004440 -0.001920 0.123737 -0.958655 0.572455 0.298005 -0.016034 1 0 0 0 0 0 0 514068
0.004382 -0.001931 0.123646 -0.823315 0.652403 0.369859 -0.016065 1 0 0 0 0 0 0 515070
0.004338 -0.001950 0.123542 -0.974174 0.768034 0.573715 -0.016097 1 0 0 0 0 0 0 516067
0.004296 -0.001955 0.123455 -1.015135 0.591403 0.395892 -0.016128 1 0 0 0 0 0 0 517067
0.004242 -0.001967 0.123363 -0.842610 0.667751 0.450574 -0.016159 1 0 0 0 0 0 0 518069
0.004194 -0.001967 0.123280 -0.914973 0.535218 0.363056 -0.016190 1 0 0 0 0 0 0 519068
0.004155 -0.001981 0.123178 -1.019635 0.696158 0.616192 -0.016221 1 0 0 0 0 0 0 520048
0.004116 -0.001983 0.123092 -1.023057 0.558697 0.466343 -0.016253 1 0 0 0 0 0 0 521060
0.004063 -0.001993 0.123000 -0.831484 0.655471 0.533039 -0.016284 1 0 0 0 0 0 0 522054
0.004023 -0.002012 0.122927 -0.971897 0.788159 0.322296 -0.016315 1 0 0 0 0 0 0 523059
0.003969 -0.002031 0.122840 -0.800066 0.799540 0.493354 -0.016346 1 0 0 0 0 0 0 524051
0.003922 -0.002035 0.122759 -0.868477 0.614709 0.459162 -0.016378 1 0 0 0 0 0 0 525059
0.003885 -0.002051 0.122689 -0.991851 0.755928 0.321423 -0.016409 1 0 0 0 0 0 0 526051
0.003846 -0.002054 0.122613 -0.980317 0.598817 0.396430 -0.016440 1 0 0 0 0 0 0 527060
0.003793 -0.002065 0.122526 -0.783927 0.685208 0.580461 -0.016471 1 0 0 0 0 0 0 528051
0.003747 -0.002065 0.122444 -0.844143 0.560507 0.541548 -0.016503 1 0 0 0 0 0 0 529059
0.003692 -0.002074 0.122385 -0.723820 0.677584 0.250720 -0.016534 1 0 0 0 0 0 0 530051
0.003645 -0.002074 0.122314 -0.800164 0.557249 0.405126 -0.016565 1 0 0 0 0 0 0 531059
0.003587 -0.002083 0.122228 -0.670630 0.666818 0.631228 -0.016596 1 0 0 0 0 0 0 532051
0.003545 -0.002101 0.122156 -0.843659 0.807717 0.480290 -0.016628 1 0 0 0 0 0 0 533059
0.003504 -0.002105 0.122080 -0.871707 0.636492 0.540929 -0.016659 1 0 0 0 0 0 0 534060
0.003470 -0.002121 0.122012 -0.954814 0.778850 0.457592 -0.016690 1 0 0 0 0 0 0 535050
0.003433 -0.002123 0.121937 -0.922488 0.623355 0.554932 -0.016721 1 0 0 0 0 0 0 536059
0.003382 -0.002134 0.121880 -0.734776 0.719416 0.336060 -0.016752 1 0 0 0 0 0 0 537051
0.003337 -0.002134 0.121810 -0.776538 0.589189 0.518381 -0.016784 1 0 0 0 0 0 0 538061
0.003309 -0.002115 0.121744 -0.989435 0.321159 0.484963 -0.016815 1 0 0 0 0 0 0 539067
0.003262 -0.002115 0.121691 -0.772369 0.544495 0.330670 -0.016846 1 0 0 0 0 0 0 540059
0.003219 -0.002110 0.121621 -0.785437 0.497072 0.546832 -0.016877 1 0 0 0 0 0 0 541053
0.003184 -0.002121 0.121555 -0.880545 0.709613 0.533662 -0.016909 1 0 0 0 0 0 0 542055
0.003129 -0.002117 0.121492 -0.618052 0.535908 0.508814 -0.016940 1 0 0 0 0 0 0 543061
0.003087 -0.002128 0.121429 -0.763897 0.725574 0.528643 -0.016971 1 0 0 0 0 0 0 544062
0.003034 -0.002144 0.121376 -0.623238 0.796124 0.399161 -0.017003 1 0 0 0 0 0 0 545074
0.002988 -0.002146 0.121307 -0.685952 0.635030 0.624704 -0.017034 1 0 0 0 0 0 0 546069
0.002947 -0.002142 0.121263 -0.745318 0.546469 0.329632 -0.017065 1 0 0 0 0 0 0 547067
0.002906 -0.002135 0.121196 -0.755131 0.487779 0.606906 -0.017097 1 0 0 0 0 0 0 548068
0.002854 -0.002141 0.121142 -0.595330 0.653434 0.477490 -0.017128 1 0 0 0 0 0 0 549063
0.002809 -0.002139 0.121072 -0.653330 0.561993 0.693996 -0.017159 1 0 0 0 0 0 0 550059
0.002768 -0.002133 0.121028 -0.709723 0.510416 0.394674 -0.017190 1 0 0 0 0 0 0 551062
0.002733 -0.002144 0.120971 -0.795274 0.720296 0.542106 -0.017222 1 0 0 0 0 0 0 552064
0.002678 -0.002139 0.120911 -0.527912 0.548264 0.609744 -0.017253 1 0 0 0 0 0 0 553073
0.002650 -0.002137 0.120859 -0.848313 0.554478 0.527129 -0.017283 1 0 0 0 0 0 0 554042
0.002605 -0.002145 0.120810 -0.637435 0.694751 0.484235 -0.017315 1 0 0 0 0 0 0 555068
0.002563 -0.002144 0.120773 -0.664641 0.597222 0.338248 -0.017347 1 0 0 0 0 0 0 556065
0.002505 -0.002134 0.120720 -0.433503 0.463876 0.545505 -0.017377 1 0 0 0 0 0 0 557037
0.002475 -0.002129 0.120670 -0.779646 0.509976 0.534866 -0.017409 1 0 0 0 0 0 0 558068
0.002429 -0.002135 0.120622 -0.583374 0.672140 0.520480 -0.017440 1 0 0 0 0 0 0 559067
0.002387 -0.002134 0.120585 -0.617721 0.586385 0.384495 -0.017472 1 0 0 0 0 0 0 560065
0.002347 -0.002129 0.120552 -0.643012 0.525134 0.328898 -0.017503 1 0 0 0 0 0 0 561065
0.002308 -0.002120 0.120489 -0.639939 0.480892 0.728022 -0.017534 1 0 0 0 0 0 0 562067
0.002270 -0.002112 0.120447 -0.649186 0.470333 0.507712 -0.017565 1 0 0 0 0 0 0 563066
0.002233 -0.002103 0.120413 -0.648604 0.463433 0.400005 -0.017597 1 0 0 0 0 0 0 564066
0.002182 -0.002107 0.120370 -0.467495 0.640940 0.502685 -0.017628 1 0 0 0 0 0 0 565066
0.002138 -0.002105 0.120335 -0.528616 0.568613 0.422227 -0.017659 1 0 0 0 0 0 0 566067
0.002098 -0.002099 0.120302 -0.569638 0.514959 0.387654 -0.017690 1 0 0 0 0 0 0 567066
0.002059 -0.002092 0.120271 -0.587066 0.485410 0.380131 -0.017721 1 0 0 0 0 0 0 568037
0.002021 -0.002083 0.120240 -0.591674 0.469600 0.383155 -0.017753 1 0 0 0 0 0 0 569063
0.001983 -0.002074 0.120209 -0.589719 0.460818 0.389999 -0.017784 1 0 0 0 0 0 0 570066
0.001946 -0.002065 0.120177 -0.584513 0.455610 0.398206 -0.017815 1 0 0 0 0 0 0 571064
0.001896 -0.002069 0.120136 -0.402647 0.634103 0.545774 -0.017846 1 0 0 0 0 0 0 572036
0.001865 -0.002053 0.120112 -0.637745 0.381352 0.341896 -0.017878 1 0 0 0 0 0 0 573063
0.001818 -0.002054 0.120073 -0.435837 0.578651 0.525883 -0.017909 1 0 0 0 0 0 0 574067
0.001776 -0.002049 0.120039 -0.472127 0.531926 0.484540 -0.017940 1 0 0 0 0 0 0 575064
0.001736 -0.002043 0.120007 -0.499566 0.492831 0.464941 -0.017972 1 0 0 0 0 0 0 576064
0.001698 -0.002035 0.119975 -0.510122 0.470809 0.462966 -0.018003 1 0 0 0 0 0 0 577063
0.001661 -0.002026 0.119944 -0.511147 0.458748 0.468156 -0.018034 1 0 0 0 0 0 0 578067
0.001623 -0.002017 0.119913 -0.507260 0.451819 0.475971 -0.018065 1 0 0 0 0 0 0 579054
0.001586 -0.002007 0.119881 -0.500957 0.447512 0.484727 -0.018096 1 0 0 0 0 0 0 580063
0.001549 -0.001998 0.119850 -0.493432 0.444515 0.493839 -0.018128 1 0 0 0 0 0 0 581063
0.001517 -0.002007 0.119829 -0.559899 0.689114 0.372313 -0.018159 1 0 0 0 0 0 0 582066
0.001483 -0.002007 0.119801 -0.522123 0.592014 0.451278 -0.018190 1 0 0 0 0 0 0 583063
0.001448 -0.002002 0.119771 -0.492723 0.521415 0.496334 -0.018222 1 0 0 0 0 0 0 584067
0.001411 -0.001995 0.119740 -0.473149 0.483346 0.519290 -0.018253 1 0 0 0 0 0 0 585063
0.001380 -0.002005 0.119719 -0.533374 0.710069 0.402595 -0.018284 1 0 0 0 0 0 0 586066
0.001346 -0.002006 0.119691 -0.492702 0.604305 0.483523 -0.018315 1 0 0 0 0 0 0 587064
0.001311 -0.002001 0.119661 -0.461753 0.529383 0.529336 -0.018347 1 0 0 0 0 0 0 588065
0.001288 -0.001980 0.119641 -0.614655 0.308518 0.412347 -0.018378 1 0 0 0 0 0 0 589065
0.001258 -0.001965 0.119613 -0.533164 0.355209 0.501552 -0.018409 1 0 0 0 0 0 0 590067
0.001230 -0.001971 0.119593 -0.547315 0.640459 0.419870 -0.018440 1 0 0 0 0 0 0 591050
0.001197 -0.001970 0.119566 -0.482503 0.566172 0.514523 -0.018471 1 0 0 0 0 0 0 592057
0.001162 -0.001964 0.119536 -0.439307 0.507238 0.565337 -0.018502 1 0 0 0 0 0 0 593048
0.001132 -0.001975 0.119515 -0.486814 0.721219 0.459110 -0.018534 1 0 0 0 0 0 0 594057
0.001099 -0.001976 0.119487 -0.440077 0.609501 0.544312 -0.018565 1 0 0 0 0 0 0 595048
0.001064 -0.001972 0.119457 -0.405983 0.531651 0.591778 -0.018596 1 0 0 0 0 0 0 596057
0.001033 -0.001983 0.119436 -0.457812 0.735939 0.484340 -0.018627 1 0 0 0 0 0 0 597049
0.001012 -0.001971 0.119419 -0.585942 0.439469 0.428357 -0.018659 1 0 0 0 0 0 0 598057
0.000984 -0.001959 0.119393 -0.486616 0.426760 0.550871 -0.018690 1 0 0 0 0 0 0 599048
0.000956 -0.001968 0.119373 -0.490859 0.679858 0.481730 -0.018721 1 0 0 0 0 0 0 600057
0.000924 -0.001967 0.119345 -0.421391 0.589865 0.581362 -0.018753 1 0 0 0 0 0 0 601056
0.000890 -0.001962 0.119316 -0.375690 0.523150 0.634073 -0.018784 1 0 0 0 0 0 0 602048
0.000873 -0.001959 0.119305 -0.593601 0.552887 0.387088 -0.018815 1 0 0 0 0 0 0 603045
0.000846 -0.001953 0.119281 -0.480293 0.506826 0.548198 -0.018846 1 0 0 0 0 0 0 604057
0.000820 -0.001964 0.119262 -0.471537 0.723740 0.502744 -0.018877 1 0 0 0 0 0 0 605046
0.000788 -0.001965 0.119235 -0.395242 0.614172 0.611900 -0.018909 1 0 0 0 0 0 0 606057
0.000767 -0.001947 0.119216 -0.517929 0.357936 0.526600 -0.018940 1 0 0 0 0 0 0 607047
0.000743 -0.001951 0.119198 -0.495775 0.629548 0.497373 -0.018971 1 0 0 0 0 0 0 608057
0.000713 -0.001949 0.119172 -0.399867 0.563736 0.622400 -0.019002 1 0 0 0 0 0 0 609050
0.000698 -0.001948 0.119163 -0.584770 0.576565 0.411565 -0.019034 1 0 0 0 0 0 0 610055
0.000672 -0.001942 0.119139 -0.455141 0.520536 0.587095 -0.019066 1 0 0 0 0 0 0 611077
0.000647 -0.001953 0.119120 -0.437790 0.731991 0.546610 -0.019096 1 0 0 0 0 0 0 612041
0.000615 -0.001954 0.119093 -0.357387 0.620067 0.657843 -0.019127 1 0 0 0 0 0 0 613044
0.000600 -0.001954 0.119083 -0.550859 0.608206 0.440930 -0.019159 1 0 0 0 0 0 0 614070
0.000574 -0.001950 0.119060 -0.425955 0.539530 0.614615 -0.019190 1 0 0 0 0 0 0 615061
0.000561 -0.001948 0.119051 -0.582199 0.565366 0.431500 -0.019221 1 0 0 0 0 0 0 616063
0.000541 -0.001960 0.119038 -0.510817 0.762394 0.486150 -0.019253 1 0 0 0 0 0 0 617062
0.000526 -0.001948 0.119023 -0.555428 0.459779 0.510225 -0.019284 1 0 0 0 0 0 0 618064
0.000506 -0.001956 0.119008 -0.486842 0.688051 0.532061 -0.019315 1 0 0 0 0 0 0 619061
0.000477 -0.001954 0.118981 -0.367332 0.599348 0.676514 -0.019346 1 0 0 0 0 0 0 620061
0.000463 -0.001954 0.118972 -0.539261 0.600794 0.471802 -0.019378 1 0 0 0 0 0 0 621061
0.000443 -0.001967 0.118959 -0.477273 0.783884 0.518126 -0.019409 1 0 0 0 0 0 0 622064
0.000428 -0.001956 0.118944 -0.526496 0.474448 0.539151 -0.019440 1 0 0 0 0 0 0 623065
0.000407 -0.001964 0.118928 -0.460337 0.698915 0.560109 -0.019472 1 0 0 0 0 0 0 624066
0.000397 -0.001968 0.118923 -0.586072 0.674438 0.429648 -0.019502 1 0 0 0 0 0 0 625038
0.000374 -0.001965 0.118900 -0.421133 0.582021 0.645926 -0.019534 1 0 0 0 0 0 0 626070
0.000362 -0.001963 0.118892 -0.555703 0.594583 0.478111 -0.019565 1 0 0 0 0 0 0 627064
0.000343 -0.001976 0.118879 -0.473946 0.784466 0.538740 -0.019596 1 0 0 0 0 0 0 628034
0.000329 -0.001964 0.118864 -0.513053 0.479061 0.564754 -0.019628 1 0 0 0 0 0 0 629062
0.000321 -0.001958 0.118859 -0.612590 0.526577 0.445012 -0.019659 1 0 0 0 0 0 0 630066
0.000305 -0.001969 0.118847 -0.499946 0.748489 0.533755 -0.019690 1 0 0 0 0 0 0 631063
0.000291 -0.001956 0.118833 -0.522160 0.460860 0.570599 -0.019722 1 0 0 0 0 0 0 632065
0.000271 -0.001963 0.118817 -0.442462 0.695996 0.597382 -0.019753 1 0 0 0 0 0 0 633064
0.000262 -0.001967 0.118812 -0.561052 0.677200 0.468719 -0.019784 1 0 0 0 0 0 0 634065
0.000244 -0.001982 0.118799 -0.465886 0.832171 0.553649 -0.019814 1 0 0 0 0 0 0 635034
0.000235 -0.001990 0.118795 -0.570465 0.752556 0.456562 -0.019846 1 0 0 0 0 0 0 636062
0.000231 -0.001994 0.118793 -0.638238 0.696709 0.410713 -0.019878 1 0 0 0 0 0 0 637061
0.000210 -0.001991 0.118772 -0.430784 0.601168 0.669432 -0.019909 1 0 0 0 0 0 0 638066
0.000200 -0.001989 0.118765 -0.541911 0.613877 0.517074 -0.019940 1 0 0 0 0 0 0 639066
0.000195 -0.001989 0.118762 -0.619168 0.625347 0.440665 -0.019971 1 0 0 0 0 0 0 640060
0.000192 -0.001988 0.118761 -0.660378 0.631570 0.412280 -0.020003 1 0 0 0 0 0 0 641062
0.000191 -0.001988 0.118761 -0.681689 0.635015 0.402650 -0.020034 1 0 0 0 0 0 0 642065
0.000178 -0.002001 0.118750 -0.522546 0.815579 0.542767 -0.020065 1 0 0 0 0 0 0 643063
0.000165 -0.001990 0.118736 -0.520493 0.506057 0.598421 -0.020097 1 0 0 0 0 0 0 644064
0.000159 -0.001984 0.118732 -0.599003 0.551488 0.489086 -0.020128 1 0 0 0 0 0 0 645064
0.000156 -0.001981 0.118730 -0.646524 0.593727 0.438853 -0.020159 1 0 0 0 0 0 0 646061
0.000155 -0.001980 0.118730 -0.671533 0.616912 0.420635 -0.020189 1 0 0 0 0 0 0 647033
0.000154 -0.001979 0.118729 -0.684681 0.629087 0.414655 -0.020221 1 0 0 0 0 0 0 648061
0.000141 -0.001992 0.118719 -0.521475 0.814015 0.556149 -0.020253 1 0 0 0 0 0 0 649060
0.000134 -0.001999 0.118715 -0.590198 0.751453 0.479760 -0.020287 1 0 0 0 0 0 0 650144
0.000131 -0.002002 0.118714 -0.639879 0.704406 0.441196 -0.020317 1 0 0 0 0 0 0 651116
0.000129 -0.002004 0.118713 -0.666744 0.679541 0.427068 -0.020349 1 0 0 0 0 0 0 652133
0.000129 -0.002005 0.118713 -0.680820 0.667333 0.422496 -0.020380 1 0 0 0 0 0 0 653135
0.000128 -0.002005 0.118713 -0.688393 0.661679 0.421315 -0.020411 1 0 0 0 0 0 0 654132
0.000128 -0.002005 0.118713 -0.692709 0.659337 0.421326 -0.020442 1 0 0 0 0 0 0 655129
0.000128 -0.002005 0.118713 -0.695420 0.658680 0.421769 -0.020474 1 0 0 0 0 0 0 656142
0.000128 -0.002006 0.118713 -0.697258 0.658798 0.422300 -0.020504 1 0 0 0 0 0 0 657105
0.000128 -0.002006 0.118713 -0.698764 0.659413 0.422943 -0.020536 1 0 0 0 0 0 0 658130
0.000128 -0.002006 0.118713 -0.699996 0.660180 0.423562 -0.020567 1 0 0 0 0 0 0 659110
0.000128 -0.002006 0.118713 -0.701164 0.661081 0.424201 -0.020598 1 0 0 0 0 0 0 660108
0.000122 -0.001987 0.118703 -0.629463 0.417322 0.557478 -0.020629 1 0 0 0 0 0 0 661106
0.000120 -0.001978 0.118699 -0.658187 0.511779 0.487515 -0.020660 1 0 0 0 0 0 0 662107
0.000118 -0.001974 0.118698 -0.679391 0.580401 0.452130 -0.020692 1 0 0 0 0 0 0 663107
0.000118 -0.001971 0.118698 -0.691147 0.617071 0.439180 -0.020723 1 0 0 0 0 0 0 664115
0.000117 -0.001970 0.118698 -0.697600 0.636017 0.435027 -0.020755 1 0 0 0 0 0 0 665128
0.000117 -0.001970 0.118698 -0.701335 0.645942 0.434000 -0.020786 1 0 0 0 0 0 0 666112
0.000117 -0.001969 0.118698 -0.703743 0.651389 0.434081 -0.020817 1 0 0 0 0 0 0 667113
0.000117 -0.001969 0.118698 -0.705496 0.654613 0.434536 -0.020849 1 0 0 0 0 0 0 668129
0.000117 -0.001969 0.118698 -0.706872 0.656699 0.435109 -0.020879 1 0 0 0 0 0 0 669110
0.000117 -0.001969 0.118698 -0.708033 0.658194 0.435705 -0.020909 1 0 0 0 0 0 0 670057
0.000117 -0.001969 0.118698 -0.709171 0.659443 0.436327 -0.020940 1 0 0 0 0 0 0 671045
0.000117 -0.001969 0.118698 -0.710284 0.660582 0.436991 -0.020971 1 0 0 0 0 0 0 672054
0.000117 -0.001969 0.118698 -0.711350 0.661616 0.437632 -0.021002 1 0 0 0 0 0 0 673045
0.000117 -0.001969 0.118698 -0.712430 0.662647 0.438289 -0.021034 1 0 0 0 0 0 0 674054
0.000117 -0.001969 0.118698 -0.713483 0.663637 0.438948 -0.021065 1 0 0 0 0 0 0 675045
0.000117 -0.001969 0.118698 -0.714556 0.664644 0.439601 -0.021096 1 0 0 0 0 0 0 676055
0.000117 -0.001969 0.118698 -0.715604 0.665621 0.440226 -0.021127 1 0 0 0 0 0 0 677045
0.000117 -0.001969 0.118698 -0.716673 0.666615 0.440901 -0.021159 1 0 0 0 0 0 0 678055
0.000117 -0.001969 0.118698 -0.717725 0.667601 0.441541 -0.021190 1 0 0 0 0 0 0 679045
0.000117 -0.001969 0.118698 -0.718790 0.668584 0.442204 -0.021221 1 0 0 0 0 0 0 680054
0.000117 -0.001969 0.118698 -0.719830 0.669567 0.442837 -0.021252 1 0 0 0 0 0 0 681045
0.000117 -0.001969 0.118698 -0.720910 0.670565 0.443500 -0.021284 1 0 0 0 0 0 0 682055
0.000117 -0.001969 0.118698 -0.721954 0.671528 0.444151 -0.021315 1 0 0 0 0 0 0 683044
0.000117 -0.001969 0.118698 -0.723024 0.672514 0.444790 -0.021346 1 0 0 0 0 0 0 684044
0.000117 -0.001969 0.118698 -0.724083 0.673506 0.445459 -0.021377 1 0 0 0 0 0 0 685054
0.000117 -0.001969 0.118698 -0.725137 0.674495 0.446101 -0.021409 1 0 0 0 0 0 0 686048
0.000117 -0.001969 0.118698 -0.726200 0.675492 0.446754 -0.021440 1 0 0 0 0 0 0 687062
0.000117 -0.001969 0.118698 -0.727267 0.676470 0.447419 -0.021472 1 0 0 0 0 0 0 688064
0.000117 -0.001969 0.118698 -0.728309 0.677446 0.448053 -0.021502 1 0 0 0 0 0 0 689045
0.000117 -0.001969 0.118698 -0.729370 0.678425 0.448713 -0.021534 1 0 0 0 0 0 0 690050
0.000117 -0.001969 0.118698 -0.730402 0.679401 0.449341 -0.021564 1 0 0 0 0 0 0 691033
0.000117 -0.001969 0.118698 -0.731483 0.680400 0.450005 -0.021596 1 0 0 0 0 0 0 692044
0.000117 -0.001969 0.118698 -0.732572 0.681389 0.450671 -0.021628 1 0 0 0 0 0 0 693068
0.000117 -0.001969 0.118698 -0.733623 0.682387 0.451320 -0.021659 1 0 0 0 0 0 0 694064
0.000117 -0.001969 0.118698 -0.734668 0.683353 0.451972 -0.021690 1 0 0 0 0 0 0 695055
0.000117 -0.001969 0.118698 -0.735689 0.684319 0.452593 -0.021720 1 0 0 0 0 0 0 696028
0.000117 -0.001969 0.118698 -0.736790 0.685328 0.453278 -0.021753 1 0 0 0 0 0 0 697061
0.000117 -0.001969 0.118698 -0.737853 0.686324 0.453924 -0.021784 1 0 0 0 0 0 0 698062
0.000117 -0.001969 0.118698 -0.738920 0.687317 0.454580 -0.021815 1 0 0 0 0 0 0 699069
0.000117 -0.001969 0.118698 -0.739979 0.688278 0.455228 -0.021847 1 0 0 0 0 0 0 700065
0.000117 -0.001969 0.118698 -0.741022 0.689277 0.455873 -0.021878 1 0 0 0 0 0 0 701065
0.000117 -0.001969 0.118698 -0.742084 0.690252 0.456535 -0.021909 1 0 0 0 0 0 0 702063
0.000117 -0.001969 0.118698 -0.743137 0.691239 0.457175 -0.021940 1 0 0 0 0 0 0 703054
0.000117 -0.001969 0.118698 -0.744205 0.692232 0.457831 -0.021971 1 0 0 0 0 0 0 704062
0.000117 -0.001969 0.118698 -0.745228 0.693176 0.458469 -0.022002 1 0 0 0 0 0 0 705032
0.000117 -0.001969 0.118698 -0.746313 0.694201 0.459129 -0.022034 1 0 0 0 0 0 0 706065
0.000117 -0.001969 0.118698 -0.747376 0.695174 0.459790 -0.022065 1 0 0 0 0 0 0 707062
0.000117 -0.001969 0.118698 -0.748445 0.696160 0.460429 -0.022096 1 0 0 0 0 0 0 708061
0.000117 -0.001969 0.118698 -0.749497 0.697153 0.461085 -0.022128 1 0 0 0 0 0 0 709061
0.000117 -0.001969 0.118698 -0.750554 0.698129 0.461745 -0.022159 1 0 0 0 0 0 0 710063
0.000117 -0.001969 0.118698 -0.751602 0.699120 0.462383 -0.022190 1 0 0 0 0 0 0 711061
0.000117 -0.001969 0.118698 -0.752667 0.700096 0.463045 -0.022221 1 0 0 0 0 0 0 712061
0.000117 -0.001969 0.118698 -0.753730 0.701091 0.463691 -0.022253 1 0 0 0 0 0 0 713061
0.000117 -0.001969 0.118698 -0.754791 0.702079 0.464343 -0.022284 1 0 0 0 0 0 0 714063
0.000117 -0.001969 0.118698 -0.755838 0.703045 0.464996 -0.022315 1 0 0 0 0 0 0 715056
0.000117 -0.001969 0.118698 -0.756897 0.704029 0.465629 -0.022346 1 0 0 0 0 0 0 716056
0.000117 -0.001969 0.118698 -0.757961 0.705019 0.466301 -0.022378 1 0 0 0 0 0 0 717062
0.000117 -0.001969 0.118698 -0.759022 0.706014 0.466947 -0.022409 1 0 0 0 0 0 0 718061
0.000117 -0.001969 0.118698 -0.760079 0.706989 0.467605 -0.022440 1 0 0 0 0 0 0 719062
0.000117 -0.001969 0.118698 -0.761128 0.707980 0.468243 -0.022471 1 0 0 0 0 0 0 720061
0.000117 -0.001969 0.118698 -0.762197 0.708969 0.468900 -0.022503 1 0 0 0 0 0 0 721061
0.000117 -0.001969 0.118698 -0.763223 0.709914 0.469539 -0.022533 1 0 0 0 0 0 0 722033
0.000117 -0.001969 0.118698 -0.764291 0.710899 0.470177 -0.022564 1 0 0 0 0 0 0 723031
0.000117 -0.001969 0.118698 -0.765370 0.711909 0.470859 -0.022596 1 0 0 0 0 0 0 724060
0.000117 -0.001969 0.118698 -0.766399 0.712875 0.471485 -0.022627 1 0 0 0 0 0 0 725030
0.000117 -0.001969 0.118698 -0.767479 0.713889 0.472150 -0.022659 1 0 0 0 0 0 0 726061
0.000117 -0.001969 0.118698 -0.768533 0.714854 0.472806 -0.022690 1 0 0 0 0 0 0 727050
0.000117 -0.001969 0.118698 -0.769593 0.715847 0.473451 -0.022721 1 0 0 0 0 0 0 728048
0.000117 -0.001969 0.118698 -0.770654 0.716826 0.474111 -0.022752 1 0 0 0 0 0 0 729053
0.000117 -0.001969 0.118698 -0.771715 0.717828 0.474756 -0.022784 1 0 0 0 0 0 0 730063
0.000117 -0.001969 0.118698 -0.772789 0.718806 0.475405 -0.022815 1 0 0 0 0 0 0 731061
0.000117 -0.001969 0.118698 -0.773837 0.719786 0.476068 -0.022846 1 0 0 0 0 0 0 732060
0.000117 -0.001969 0.118698 -0.774901 0.720783 0.476715 -0.022878 1 0 0 0 0 0 0 733062
0.000117 -0.001969 0.118698 -0.775952 0.721754 0.477370 -0.022909 1 0 0 0 0 0 0 734058
0.000117 -0.001969 0.118698 -0.777002 0.722746 0.478009 -0.022940 1 0 0 0 0 0 0 735058
0.000117 -0.001969 0.118698 -0.778066 0.723721 0.478671 -0.022971 1 0 0 0 0 0 0 736057
0.000117 -0.001969 0.118698 -0.779129 0.724717 0.479317 -0.023003 1 0 0 0 0 0 0 737057
0.000117 -0.001969 0.118698 -0.780191 0.725705 0.479970 -0.023034 1 0 0 0 0 0 0 738060
0.000117 -0.001969 0.118698 -0.781236 0.726653 0.480609 -0.023065 1 0 0 0 0 0 0 739043
0.000117 -0.001969 0.118698 -0.782290 0.727663 0.481261 -0.023096 1 0 0 0 0 0 0 740053
0.000117 -0.001969 0.118698 -0.783345 0.728631 0.481918 -0.023127 1 0 0 0 0 0 0 741044
0.000117 -0.001969 0.118698 -0.784491 0.729704 0.482616 -0.023161 1 0 0 0 0 0 0 742123
0.000117 -0.001969 0.118698 -0.785537 0.730678 0.483259 -0.023192 1 0 0 0 0 0 0 743111
0.000117 -0.001969 0.118698 -0.786606 0.731664 0.483924 -0.023223 1 0 0 0 0 0 0 744124
0.000117 -0.001969 0.118698 -0.787638 0.732640 0.484552 -0.023254 1 0 0 0 0 0 0 745107
0.000117 -0.001969 0.118698 -0.788721 0.733632 0.485226 -0.023286 1 0 0 0 0 0 0 746123
0.000117 -0.001969 0.118698 -0.789774 0.734603 0.485855 -0.023317 1 0 0 0 0 0 0 747107
0.000117 -0.001969 0.118698 -0.790841 0.735610 0.486520 -0.023348 1 0 0 0 0 0 0 748121
0.000117 -0.001969 0.118698 -0.791880 0.736569 0.487168 -0.023379 1 0 0 0 0 0 0 749106
0.000117 -0.001969 0.118698 -0.792933 0.737564 0.487810 -0.023410 1 0 0 0 0 0 0 750109
0.000117 -0.001969 0.118698 -0.793999 0.738542 0.488473 -0.023442 1 0 0 0 0 0 0 751110
0.000117 -0.001969 0.118698 -0.795078 0.739552 0.489129 -0.023473 1 0 0 0 0 0 0 752125
0.000117 -0.001969 0.118698 -0.796118 0.740520 0.489768 -0.023504 1 0 0 0 0 0 0 753107
0.000117 -0.001969 0.118698 -0.797123 0.741431 0.490383 -0.023534 1 0 0 0 0 0 0 754052
0.000117 -0.001969 0.118698 -0.798156 0.742421 0.491022 -0.023565 1 0 0 0 0 0 0 755043
0.000117 -0.001969 0.118698 -0.799231 0.743407 0.491691 -0.023596 1 0 0 0 0 0 0 756052
0.000117 -0.001969 0.118698 -0.800284 0.744394 0.492331 -0.023627 1 0 0 0 0 0 0 757043
0.000117 -0.001969 0.118698 -0.801348 0.745376 0.492993 -0.023659 1 0 0 0 0 0 0 758051
0.000117 -0.001969 0.118698 -0.802388 0.746359 0.493627 -0.023690 1 0 0 0 0 0 0 759042
0.000117 -0.001969 0.118698 -0.803467 0.747356 0.494289 -0.023721 1 0 0 0 0 0 0 760051
0.000117 -0.001969 0.118698 -0.804512 0.748320 0.494940 -0.023752 1 0 0 0 0 0 0 761041
0.000117 -0.001969 0.118698 -0.805591 0.749315 0.495585 -0.023784 1 0 0 0 0 0 0 762050
0.000117 -0.001969 0.118698 -0.806631 0.750289 0.496243 -0.023815 1 0 0 0 0 0 0 763042
0.000117 -0.001969 0.118698 -0.807690 0.751291 0.496888 -0.023846 1 0 0 0 0 0 0 764051
0.000117 -0.001969 0.118698 -0.808746 0.752259 0.497545 -0.023877 1 0 0 0 0 0 0 765042
0.000117 -0.001969 0.118698 -0.809828 0.753271 0.498203 -0.023909 1 0 0 0 0 0 0 766060
0.000099 -0.001965 0.118708 -0.567844 0.698351 0.357496 -0.023940 1 0 0 0 0 0 0 767054
0.000090 -0.001963 0.118712 -0.659658 0.719146 0.433008 -0.023971 1 0 0 0 0 0 0 768047
0.000085 -0.001962 0.118713 -0.727435 0.735506 0.471803 -0.024002 1 0 0 0 0 0 0 769039
0.000083 -0.001961 0.118714 -0.764034 0.744969 0.486833 -0.024034 1 0 0 0 0 0 0 770054
0.000082 -0.001961 0.118714 -0.783108 0.750403 0.492587 -0.024067 1 0 0 0 0 0 0 771109
0.000081 -0.001961 0.118714 -0.793126 0.753577 0.494963 -0.024096 1 0 0 0 0 0 0 772054
0.000081 -0.001961 0.118714 -0.798673 0.755667 0.496208 -0.024127 1 0 0 0 0 0 0 773049
0.000081 -0.001961 0.118714 -0.801970 0.757226 0.497063 -0.024159 1 0 0 0 0 0 0 774049
0.000081 -0.001961 0.118714 -0.804146 0.758494 0.497784 -0.024190 1 0 0 0 0 0 0 775047
0.000081 -0.001961 0.118714 -0.805748 0.759623 0.498445 -0.024221 1 0 0 0 0 0 0 776048
0.000081 -0.001961 0.118714 -0.807043 0.760655 0.499094 -0.024252 1 0 0 0 0 0 0 777032
0.000081 -0.001961 0.118714 -0.808244 0.761684 0.499742 -0.024283 1 0 0 0 0 0 0 778046
0.000081 -0.001961 0.118714 -0.809357 0.762693 0.500392 -0.024315 1 0 0 0 0 0 0 779046
0.000081 -0.001961 0.118714 -0.810433 0.763688 0.501034 -0.024346 1 0 0 0 0 0 0 780053
0.000081 -0.001961 0.118714 -0.811487 0.764648 0.501671 -0.024377 1 0 0 0 0 0 0 781035
0.000062 -0.001956 0.118724 -0.569243 0.709680 0.361013 -0.024409 1 0 0 0 0 0 0 782053
0.000053 -0.001954 0.118728 -0.661053 0.730498 0.436422 -0.024440 1 0 0 0 0 0 0 783049
0.000049 -0.001953 0.118729 -0.728810 0.746852 0.475169 -0.024471 1 0 0 0 0 0 0 784050
0.000047 -0.001952 0.118730 -0.765374 0.756304 0.490171 -0.024502 1 0 0 0 0 0 0 785047
0.000045 -0.001952 0.118730 -0.784388 0.761664 0.495880 -0.024534 1 0 0 0 0 0 0 786048
0.000045 -0.001952 0.118730 -0.794435 0.764883 0.498272 -0.024565 1 0 0 0 0 0 0 787048
0.000045 -0.001952 0.118730 -0.799965 0.767003 0.499522 -0.024596 1 0 0 0 0 0 0 788047
0.000026 -0.001948 0.118740 -0.559737 0.712526 0.359132 -0.024627 1 0 0 0 0 0 0 789049
0.000017 -0.001946 0.118744 -0.652696 0.733638 0.434536 -0.024659 1 0 0 0 0 0 0 790048
0.000012 -0.001944 0.118745 -0.721015 0.750116 0.473260 -0.024689 1 0 0 0 0 0 0 791030
0.000010 -0.001944 0.118746 -0.757847 0.759636 0.488235 -0.024720 1 0 0 0 0 0 0 792030
0.000009 -0.001944 0.118746 -0.776989 0.765049 0.493949 -0.024752 1 0 0 0 0 0 0 793046
0.000008 -0.001943 0.118746 -0.787088 0.768283 0.496345 -0.024784 1 0 0 0 0 0 0 794049
-0.000010 -0.001939 0.118756 -0.548959 0.714337 0.356434 -0.024815 1 0 0 0 0 0 0 795046
-0.000019 -0.001937 0.118760 -0.643074 0.735743 0.431890 -0.024846 1 0 0 0 0 0 0 796046
-0.000024 -0.001936 0.118761 -0.711977 0.752389 0.470619 -0.024877 1 0 0 0 0 0 0 797046
-0.000026 -0.001935 0.118762 -0.749069 0.761962 0.485601 -0.024908 1 0 0 0 0 0 0 798031
-0.000027 -0.001935 0.118762 -0.768325 0.767390 0.491284 -0.024939 1 0 0 0 0 0 0 799029
-0.000046 -0.001931 0.118773 -0.534638 0.714548 0.352624 -0.024971 1 0 0 0 0 0 0 800046
-0.000056 -0.001928 0.118776 -0.631086 0.736528 0.428401 -0.025002 1 0 0 0 0 0 0 801045
-0.000060 -0.001927 0.118777 -0.701167 0.753483 0.467226 -0.025034 1 0 0 0 0 0 0 802049
-0.000063 -0.001927 0.118778 -0.738824 0.763204 0.482236 -0.025065 1 0 0 0 0 0 0 803046
-0.000064 -0.001926 0.118778 -0.758355 0.768711 0.487941 -0.025096 1 0 0 0 0 0 0 804046
-0.000088 -0.001904 0.118779 -0.451556 0.469948 0.483144 -0.025127 1 0 0 0 0 0 0 805045
-0.000100 -0.001892 0.118779 -0.575413 0.584697 0.488291 -0.025159 1 0 0 0 0 0 0 806048
-0.000106 -0.001887 0.118779 -0.665488 0.668920 0.491004 -0.025190 1 0 0 0 0 0 0 807041
-0.000109 -0.001884 0.118779 -0.713796 0.714161 0.492370 -0.025221 1 0 0 0 0 0 0 808046
-0.000111 -0.001882 0.118779 -0.738688 0.737509 0.493246 -0.025252 1 0 0 0 0 0 0 809049
-0.000130 -0.001877 0.118789 -0.507403 0.693460 0.353124 -0.025284 1 0 0 0 0 0 0 810049
-0.000139 -0.001875 0.118793 -0.605352 0.719937 0.428136 -0.025315 1 0 0 0 0 0 0 811048
-0.000144 -0.001874 0.118794 -0.676136 0.739100 0.466667 -0.025346 1 0 0 0 0 0 0 812044
-0.000146 -0.001873 0.118795 -0.714131 0.749928 0.481565 -0.025377 1 0 0 0 0 0 0 813050
-0.000148 -0.001873 0.118795 -0.733803 0.755954 0.487222 -0.025409 1 0 0 0 0 0 0 814048
-0.000166 -0.001868 0.118805 -0.499718 0.703208 0.348872 -0.025440 1 0 0 0 0 0 0 815046
-0.000176 -0.001866 0.118809 -0.596384 0.725386 0.424375 -0.025471 1 0 0 0 0 0 0 816045
-0.000181 -0.001865 0.118810 -0.666531 0.742401 0.463052 -0.025502 1 0 0 0 0 0 0 817046
-0.000183 -0.001864 0.118811 -0.704184 0.752139 0.478002 -0.025533 1 0 0 0 0 0 0 818039
-0.000202 -0.001860 0.118821 -0.479106 0.701324 0.343061 -0.025565 1 0 0 0 0 0 0 819047
-0.000212 -0.001857 0.118825 -0.580418 0.724523 0.419632 -0.025596 1 0 0 0 0 0 0 820036
-0.000217 -0.001856 0.118826 -0.652879 0.742073 0.458678 -0.025627 1 0 0 0 0 0 0 821045
-0.000219 -0.001856 0.118827 -0.691678 0.752064 0.473743 -0.025658 1 0 0 0 0 0 0 822036
-0.000239 -0.001851 0.118837 -0.466995 0.701330 0.338932 -0.025690 1 0 0 0 0 0 0 823044
-0.000248 -0.001849 0.118841 -0.568618 0.724596 0.415450 -0.025721 1 0 0 0 0 0 0 824036
-0.000253 -0.001848 0.118842 -0.641226 0.742175 0.454439 -0.025752 1 0 0 0 0 0 0 825035
-0.000256 -0.001847 0.118843 -0.680119 0.752205 0.469508 -0.025784 1 0 0 0 0 0 0 826049
-0.000262 -0.001828 0.118833 -0.627276 0.511857 0.609514 -0.025815 1 0 0 0 0 0 0 827040
-0.000266 -0.001819 0.118829 -0.664839 0.607752 0.541119 -0.025846 1 0 0 0 0 0 0 828050
-0.000286 -0.001810 0.118839 -0.445508 0.620620 0.365765 -0.025877 1 0 0 0 0 0 0 829041
-0.000296 -0.001806 0.118842 -0.550594 0.677614 0.426957 -0.025909 1 0 0 0 0 0 0 830049
-0.000301 -0.001804 0.118843 -0.624984 0.712130 0.460531 -0.025940 1 0 0 0 0 0 0 831040
-0.000303 -0.001803 0.118843 -0.664731 0.730577 0.473689 -0.025971 1 0 0 0 0 0 0 832041
-0.000304 -0.001802 0.118844 -0.685240 0.740404 0.478731 -0.026002 1 0 0 0 0 0 0 833049
-0.000305 -0.001802 0.118844 -0.695944 0.745800 0.480859 -0.026034 1 0 0 0 0 0 0 834053
-0.000324 -0.001797 0.118854 -0.456573 0.692468 0.341711 -0.026065 1 0 0 0 0 0 0 835040
-0.000333 -0.001795 0.118858 -0.551139 0.714534 0.416419 -0.026096 1 0 0 0 0 0 0 836051
-0.000337 -0.001794 0.118859 -0.620176 0.731462 0.454783 -0.026127 1 0 0 0 0 0 0 837050
-0.000340 -0.001793 0.118859 -0.657241 0.741136 0.469608 -0.026159 1 0 0 0 0 0 0 838063
-0.000341 -0.001793 0.118859 -0.676372 0.746551 0.475211 -0.026190 1 0 0 0 0 0 0 839045
-0.000342 -0.001793 0.118860 -0.686369 0.749764 0.477528 -0.026221 1 0 0 0 0 0 0 840048
-0.000360 -0.001789 0.118870 -0.446481 0.695306 0.338539 -0.026253 1 0 0 0 0 0 0 841063
-0.000375 -0.001768 0.118864 -0.468021 0.470821 0.547857 -0.026283 1 0 0 0 0 0 0 842042
-0.000382 -0.001758 0.118861 -0.563974 0.579921 0.515337 -0.026315 1 0 0 0 0 0 0 843062
-0.000386 -0.001753 0.118861 -0.620849 0.656577 0.493908 -0.026346 1 0 0 0 0 0 0 844057
-0.000388 -0.001750 0.118860 -0.650555 0.697354 0.485809 -0.026378 1 0 0 0 0 0 0 845056
-0.000407 -0.001745 0.118871 -0.420381 0.661721 0.343225 -0.026408 1 0 0 0 0 0 0 846030
-0.000416 -0.001742 0.118874 -0.519848 0.692736 0.416513 -0.026440 1 0 0 0 0 0 0 847058
-0.000421 -0.001740 0.118875 -0.591300 0.714107 0.454342 -0.026471 1 0 0 0 0 0 0 848055
-0.000424 -0.001740 0.118876 -0.629536 0.725985 0.468965 -0.026503 1 0 0 0 0 0 0 849056
-0.000425 -0.001739 0.118876 -0.649239 0.732509 0.474507 -0.026534 1 0 0 0 0 0 0 850059
-0.000425 -0.001739 0.118876 -0.659513 0.736249 0.476797 -0.026565 1 0 0 0 0 0 0 851064
-0.000426 -0.001739 0.118876 -0.665041 0.738556 0.477956 -0.026596 1 0 0 0 0 0 0 852061
-0.000444 -0.001735 0.118887 -0.422447 0.683453 0.338767 -0.026627 1 0 0 0 0 0 0 853030
-0.000453 -0.001733 0.118890 -0.515808 0.704776 0.413086 -0.026658 1 0 0 0 0 0 0 854028
-0.000458 -0.001731 0.118891 -0.584237 0.721334 0.451284 -0.026690 1 0 0 0 0 0 0 855055
-0.000460 -0.001731 0.118892 -0.620919 0.730760 0.466016 -0.026720 1 0 0 0 0 0 0 856027
-0.000485 -0.001708 0.118892 -0.321216 0.433426 0.466788 -0.026753 1 0 0 0 0 0 0 857058
-0.000498 -0.001697 0.118892 -0.449324 0.548880 0.471752 -0.026783 1 0 0 0 0 0 0 858027
-0.000504 -0.001691 0.118893 -0.541570 0.633441 0.474174 -0.026815 1 0 0 0 0 0 0 859055
-0.000507 -0.001688 0.118893 -0.590844 0.678797 0.475378 -0.026846 1 0 0 0 0 0 0 860056
-0.000527 -0.001682 0.118903 -0.370068 0.645366 0.336457 -0.026878 1 0 0 0 0 0 0 861055
-0.000537 -0.001680 0.118907 -0.474589 0.677635 0.410615 -0.026909 1 0 0 0 0 0 0 862058
-0.000542 -0.001678 0.118908 -0.548570 0.699620 0.448707 -0.026940 1 0 0 0 0 0 0 863055
-0.000544 -0.001677 0.118908 -0.588019 0.711786 0.463396 -0.026971 1 0 0 0 0 0 0 864056
-0.000545 -0.001677 0.118908 -0.608303 0.718421 0.468954 -0.027002 1 0 0 0 0 0 0 865054
-0.000564 -0.001673 0.118919 -0.372577 0.665380 0.331663 -0.027034 1 0 0 0 0 0 0 866056
-0.000574 -0.001670 0.118922 -0.469745 0.687852 0.406244 -0.027065 1 0 0 0 0 0 0 867057
-0.000579 -0.001669 0.118924 -0.540032 0.704955 0.444468 -0.027096 1 0 0 0 0 0 0 868056
-0.000586 -0.001650 0.118914 -0.504903 0.468698 0.594599 -0.027127 1 0 0 0 0 0 0 869026
-0.000609 -0.001637 0.118921 -0.304570 0.509373 0.389583 -0.027158 1 0 0 0 0 0 0 870028
-0.000620 -0.001630 0.118923 -0.426022 0.599700 0.428895 -0.027190 1 0 0 0 0 0 0 871055
-0.000625 -0.001626 0.118924 -0.509093 0.652595 0.453701 -0.027220 1 0 0 0 0 0 0 872025
-0.000646 -0.001620 0.118935 -0.306628 0.623411 0.324376 -0.027253 1 0 0 0 0 0 0 873055
-0.000657 -0.001617 0.118939 -0.420845 0.658033 0.401574 -0.027284 1 0 0 0 0 0 0 874058
-0.000662 -0.001616 0.118940 -0.499673 0.681189 0.440666 -0.027315 1 0 0 0 0 0 0 875054
-0.000683 -0.001611 0.118951 -0.294763 0.636949 0.316487 -0.027346 1 0 0 0 0 0 0 876055
-0.000699 -0.001590 0.118944 -0.335299 0.418193 0.531068 -0.027377 1 0 0 0 0 0 0 877051
-0.000707 -0.001579 0.118942 -0.440154 0.529658 0.499494 -0.027408 1 0 0 0 0 0 0 878038
-0.000729 -0.001570 0.118952 -0.254570 0.550413 0.339223 -0.027440 1 0 0 0 0 0 0 879043
-0.000741 -0.001565 0.118955 -0.378193 0.612002 0.404290 -0.027471 1 0 0 0 0 0 0 880047
-0.000746 -0.001563 0.118956 -0.461779 0.648783 0.439026 -0.027502 1 0 0 0 0 0 0 881043
-0.000773 -0.001539 0.118957 -0.186395 0.365411 0.449556 -0.027533 1 0 0 0 0 0 0 882047
-0.000786 -0.001527 0.118957 -0.327349 0.487909 0.456431 -0.027565 1 0 0 0 0 0 0 883046
-0.000793 -0.001521 0.118957 -0.425971 0.575916 0.459305 -0.027596 1 0 0 0 0 0 0 884044
-0.000814 -0.001514 0.118967 -0.231130 0.565770 0.321840 -0.027627 1 0 0 0 0 0 0 885028
-0.000825 -0.001510 0.118971 -0.349787 0.610263 0.395569 -0.027658 1 0 0 0 0 0 0 886045
-0.000831 -0.001508 0.118972 -0.430802 0.638343 0.433399 -0.027690 1 0 0 0 0 0 0 887045
-0.000839 -0.001489 0.118962 -0.401213 0.407756 0.584220 -0.027721 1 0 0 0 0 0 0 888044
-0.000861 -0.001475 0.118969 -0.202165 0.450440 0.379605 -0.027752 1 0 0 0 0 0 0 889036
-0.000872 -0.001469 0.118972 -0.325077 0.542072 0.418144 -0.027783 1 0 0 0 0 0 0 890044
-0.000878 -0.001465 0.118973 -0.408874 0.595608 0.442598 -0.027814 1 0 0 0 0 0 0 891035
-0.000881 -0.001463 0.118973 -0.453219 0.623588 0.452448 -0.027846 1 0 0 0 0 0 0 892043
-0.000901 -0.001458 0.118983 -0.228281 0.580773 0.317784 -0.027877 1 0 0 0 0 0 0 893034
-0.000910 -0.001456 0.118987 -0.331899 0.608810 0.392203 -0.027908 1 0 0 0 0 0 0 894042
-0.000915 -0.001454 0.118988 -0.405343 0.628597 0.430239 -0.027939 1 0 0 0 0 0 0 895034
-0.000923 -0.001435 0.118978 -0.372020 0.393918 0.581418 -0.027971 1 0 0 0 0 0 0 896041
-0.000927 -0.001426 0.118975 -0.418320 0.491628 0.515354 -0.028002 1 0 0 0 0 0 0 897034
-0.000929 -0.001421 0.118974 -0.448266 0.561796 0.480984 -0.028034 1 0 0 0 0 0 0 898048
-0.000930 -0.001419 0.118973 -0.464252 0.599163 0.468246 -0.028065 1 0 0 0 0 0 0 899054
-0.000931 -0.001418 0.118973 -0.472599 0.618322 0.464056 -0.028096 1 0 0 0 0 0 0 900039
-0.000931 -0.001417 0.118973 -0.477061 0.628257 0.462935 -0.028127 1 0 0 0 0 0 0 901034
-0.000931 -0.001417 0.118973 -0.479580 0.633583 0.462889 -0.028159 1 0 0 0 0 0 0 902047
-0.000950 -0.001412 0.118984 -0.233280 0.579201 0.324833 -0.028190 1 0 0 0 0 0 0 903039
-0.000959 -0.001410 0.118987 -0.326352 0.601504 0.397903 -0.028221 1 0 0 0 0 0 0 904047
-0.000963 -0.001409 0.118988 -0.394501 0.618393 0.435463 -0.028252 1 0 0 0 0 0 0 905038
-0.000971 -0.001390 0.118979 -0.358556 0.382290 0.586719 -0.028284 1 0 0 0 0 0 0 906048
-0.000975 -0.001381 0.118975 -0.403451 0.479140 0.520510 -0.028314 1 0 0 0 0 0 0 907038
-0.000977 -0.001376 0.118974 -0.432688 0.548853 0.486064 -0.028346 1 0 0 0 0 0 0 908044
-0.000978 -0.001374 0.118974 -0.448303 0.585979 0.473315 -0.028377 1 0 0 0 0 0 0 909038
-0.000978 -0.001373 0.118973 -0.456469 0.605035 0.469127 -0.028408 1 0 0 0 0 0 0 910038
-0.000979 -0.001372 0.118973 -0.460831 0.614897 0.467993 -0.028440 1 0 0 0 0 0 0 911046
-0.000979 -0.001372 0.118973 -0.463282 0.620174 0.467948 -0.028471 1 0 0 0 0 0 0 912059
-0.000979 -0.001372 0.118973 -0.464773 0.623155 0.468262 -0.028502 1 0 0 0 0 0 0 913055
-0.000979 -0.001372 0.118973 -0.465758 0.624978 0.468713 -0.028534 1 0 0 0 0 0 0 914060
-0.000979 -0.001371 0.118973 -0.466516 0.626241 0.469206 -0.028565 1 0 0 0 0 0 0 915057
-0.000979 -0.001371 0.118973 -0.467150 0.627207 0.469707 -0.028596 1 0 0 0 0 0 0 916057
-0.000979 -0.001371 0.118973 -0.467714 0.628027 0.470219 -0.028627 1 0 0 0 0 0 0 917054
-0.000979 -0.001371 0.118973 -0.468251 0.628793 0.470735 -0.028659 1 0 0 0 0 0 0 918057
-0.000979 -0.001371 0.118973 -0.468765 0.629489 0.471226 -0.028689 1 0 0 0 0 0 0 919025
-0.000984 -0.001353 0.118963 -0.396989 0.384608 0.608720 -0.028721 1 0 0 0 0 0 0 920057
-0.000987 -0.001344 0.118960 -0.423746 0.476769 0.537519 -0.028752 1 0 0 0 0 0 0 921053
-0.000988 -0.001340 0.118959 -0.443900 0.544115 0.501345 -0.028784 1 0 0 0 0 0 0 922057
-0.000989 -0.001337 0.118958 -0.454987 0.580051 0.487987 -0.028815 1 0 0 0 0 0 0 923060
-0.000989 -0.001336 0.118958 -0.460875 0.598479 0.483600 -0.028846 1 0 0 0 0 0 0 924058
-0.000989 -0.001336 0.118958 -0.464104 0.608021 0.482413 -0.028877 1 0 0 0 0 0 0 925052
-0.000990 -0.001335 0.118958 -0.465984 0.613123 0.482343 -0.028909 1 0 0 0 0 0 0 926057
-0.000990 -0.001335 0.118958 -0.467170 0.616001 0.482644 -0.028940 1 0 0 0 0 0 0 927053
-0.000990 -0.001335 0.118958 -0.468023 0.617780 0.483112 -0.028971 1 0 0 0 0 0 0 928052
-0.000990 -0.001335 0.118958 -0.468698 0.618999 0.483603 -0.029003 1 0 0 0 0 0 0 929055
-0.000990 -0.001335 0.118958 -0.469284 0.619935 0.484111 -0.029034 1 0 0 0 0 0 0 930055
-0.000990 -0.001335 0.118958 -0.469833 0.620747 0.484639 -0.029065 1 0 0 0 0 0 0 931054
-0.000990 -0.001335 0.118958 -0.470358 0.621481 0.485147 -0.029096 1 0 0 0 0 0 0 932052
-0.000990 -0.001335 0.118958 -0.470884 0.622180 0.485681 -0.029127 1 0 0 0 0 0 0 933054
-0.000990 -0.001335 0.118958 -0.471390 0.622881 0.486198 -0.029159 1 0 0 0 0 0 0 934054
-0.000990 -0.001335 0.118958 -0.471894 0.623551 0.486718 -0.029190 1 0 0 0 0 0 0 935053
-0.000990 -0.001335 0.118958 -0.472385 0.624200 0.487224 -0.029220 1 0 0 0 0 0 0 936025
-0.000990 -0.001335 0.118958 -0.472913 0.624880 0.487754 -0.029252 1 0 0 0 0 0 0 937055
-0.000990 -0.001335 0.118958 -0.473411 0.625554 0.488281 -0.029284 1 0 0 0 0 0 0 938055
-0.000990 -0.001335 0.118958 -0.473914 0.626221 0.488801 -0.029315 1 0 0 0 0 0 0 939052
-0.000990 -0.001335 0.118958 -0.474420 0.626889 0.489324 -0.029346 1 0 0 0 0 0 0 940054
-0.000990 -0.001335 0.118958 -0.474925 0.627557 0.489845 -0.029377 1 0 0 0 0 0 0 941054
-0.000990 -0.001335 0.118958 -0.475434 0.628237 0.490360 -0.029409 1 0 0 0 0 0 0 942055
-0.000990 -0.001335 0.118958 -0.475946 0.628895 0.490892 -0.029440 1 0 0 0 0 0 0 943052
-0.000990 -0.001335 0.118958 -0.476450 0.629551 0.491401 -0.029471 1 0 0 0 0 0 0 944053
-0.000990 -0.001335 0.118958 -0.476946 0.630224 0.491927 -0.029502 1 0 0 0 0 0 0 945051
-0.000990 -0.001335 0.118958 -0.477455 0.630907 0.492444 -0.029534 1 0 0 0 0 0 0 946055
-0.000990 -0.001335 0.118958 -0.477968 0.631566 0.492976 -0.029565 1 0 0 0 0 0 0 947053
-0.000990 -0.001335 0.118958 -0.478461 0.632228 0.493491 -0.029596 1 0 0 0 0 0 0 948050
-0.000990 -0.001335 0.118958 -0.478965 0.632895 0.494011 -0.029627 1 0 0 0 0 0 0 949050
-0.000990 -0.001335 0.118958 -0.479474 0.633575 0.494527 -0.029659 1 0 0 0 0 0 0 950052
-0.000990 -0.001335 0.118958 -0.479980 0.634237 0.495057 -0.029690 1 0 0 0 0 0 0 951059
-0.000990 -0.001335 0.118958 -0.480501 0.634894 0.495576 -0.029721 1 0 0 0 0 0 0 952053
-0.000990 -0.001335 0.118958 -0.480989 0.635566 0.496097 -0.029752 1 0 0 0 0 0 0 953053
-0.000990 -0.001335 0.118958 -0.481497 0.636247 0.496613 -0.029784 1 0 0 0 0 0 0 954055
-0.000990 -0.001335 0.118958 -0.481997 0.636902 0.497137 -0.029815 1 0 0 0 0 0 0 955051
-0.000990 -0.001335 0.118958 -0.482514 0.637573 0.497667 -0.029846 1 0 0 0 0 0 0 956053
-0.000990 -0.001335 0.118958 -0.483009 0.638238 0.498182 -0.029877 1 0 0 0 0 0 0 957053
-0.000990 -0.001335 0.118958 -0.483518 0.638918 0.498697 -0.029909 1 0 0 0 0 0 0 958055
-0.000990 -0.001335 0.118958 -0.484019 0.639574 0.499223 -0.029940 1 0 0 0 0 0 0 959053
-0.000990 -0.001335 0.118958 -0.484528 0.640227 0.499733 -0.029971 1 0 0 0 0 0 0 960045
-0.000990 -0.001335 0.118958 -0.485033 0.640899 0.500263 -0.030002 1 0 0 0 0 0 0 961037
-0.000990 -0.001335 0.118958 -0.485536 0.641583 0.500778 -0.030034 1 0 0 0 0 0 0 962048
-0.000990 -0.001335 0.118958 -0.486031 0.642233 0.501298 -0.030064 1 0 0 0 0 0 0 963036
-0.000990 -0.001335 0.118958 -0.486540 0.642904 0.501824 -0.030096 1 0 0 0 0 0 0 964044
-0.000990 -0.001335 0.118958 -0.487053 0.643569 0.502347 -0.030127 1 0 0 0 0 0 0 965036
-0.000990 -0.001335 0.118958 -0.487555 0.644251 0.502861 -0.030158 1 0 0 0 0 0 0 966044
-0.000990 -0.001335 0.118958 -0.488052 0.644903 0.503383 -0.030189 1 0 0 0 0 0 0 967036
-0.000990 -0.001335 0.118958 -0.488564 0.645560 0.503897 -0.030221 1 0 0 0 0 0 0 968035
-0.000990 -0.001335 0.118958 -0.489067 0.646242 0.504429 -0.030252 1 0 0 0 0 0 0 969045
-0.000990 -0.001335 0.118958 -0.489579 0.646907 0.504953 -0.030283 1 0 0 0 0 0 0 970036
-0.000990 -0.001335 0.118958 -0.490081 0.647588 0.505465 -0.030315 1 0 0 0 0 0 0 971043
-0.000990 -0.001335 0.118958 -0.490578 0.648241 0.505988 -0.030346 1 0 0 0 0 0 0 972036
-0.000990 -0.001335 0.118958 -0.491087 0.648912 0.506514 -0.030377 1 0 0 0 0 0 0 973044
-0.000990 -0.001335 0.118958 -0.491588 0.649575 0.507031 -0.030408 1 0 0 0 0 0 0 974036
-0.000990 -0.001335 0.118958 -0.492120 0.650253 0.507549 -0.030440 1 0 0 0 0 0 0 975044
-0.000990 -0.001335 0.118958 -0.492600 0.650910 0.508071 -0.030471 1 0 0 0 0 0 0 976035
-0.000990 -0.001335 0.118958 -0.493108 0.651583 0.508598 -0.030502 1 0 0 0 0 0 0 977044
-0.000990 -0.001335 0.118958 -0.493619 0.652258 0.509125 -0.030534 1 0 0 0 0 0 0 978056
-0.000990 -0.001335 0.118958 -0.494133 0.652932 0.509641 -0.030565 1 0 0 0 0 0 0 979045
-0.000990 -0.001335 0.118958 -0.494633 0.653597 0.510170 -0.030596 1 0 0 0 0 0 0 980060
-0.000990 -0.001335 0.118958 -0.495125 0.654248 0.510678 -0.030627 1 0 0 0 0 0 0 981036
-0.000990 -0.001335 0.118958 -0.495645 0.654935 0.511215 -0.030659 1 0 0 0 0 0 0 982066
-0.000990 -0.001335 0.118958 -0.496152 0.655594 0.511713 -0.030690 1 0 0 0 0 0 0 983048
-0.000990 -0.001335 0.118958 -0.496657 0.656259 0.512251 -0.030721 1 0 0 0 0 0 0 984045
-0.000990 -0.001335 0.118958 -0.497157 0.656932 0.512774 -0.030753 1 0 0 0 0 0 0 985057
-0.000990 -0.001335 0.118958 -0.497660 0.657598 0.513293 -0.030784 1 0 0 0 0 0 0 986055
-0.000990 -0.001335 0.118958 -0.498168 0.658276 0.513807 -0.030815 1 0 0 0 0 0 0 987054
-0.000990 -0.001335 0.118958 -0.498681 0.658936 0.514340 -0.030846 1 0 0 0 0 0 0 988053
-0.000990 -0.001335 0.118958 -0.499160 0.659578 0.514839 -0.030876 1 0 0 0 0 0 0 989021
-0.000990 -0.001335 0.118958 -0.499679 0.660266 0.515376 -0.030909 1 0 0 0 0 0 0 990052
-0.000990 -0.001335 0.118958 -0.500192 0.660931 0.515880 -0.030940 1 0 0 0 0 0 0 991044
-0.000990 -0.001335 0.118958 -0.500691 0.661602 0.516417 -0.030971 1 0 0 0 0 0 0 992053
-0.000990 -0.001335 0.118958 -0.501207 0.662272 0.516946 -0.031002 1 0 0 0 0 0 0 993053
-0.000990 -0.001335 0.118958 -0.501704 0.662940 0.517464 -0.031034 1 0 0 0 0 0 0 994057
-0.000990 -0.001335 0.118958 -0.502210 0.663617 0.517976 -0.031065 1 0 0 0 0 0 0 995054
-0.000990 -0.001335 0.118958 -0.502710 0.664272 0.518501 -0.031096 1 0 0 0 0 0 0 996051
-0.000990 -0.001335 0.118958 -0.503216 0.664940 0.519024 -0.031127 1 0 0 0 0 0 0 997053
-0.000990 -0.001335 0.118958 -0.503732 0.665609 0.519551 -0.031159 1 0 0 0 0 0 0 998052
-0.000990 -0.001335 0.118958 -0.504238 0.666277 0.520053 -0.031190 1 0 0 0 0 0 0 999051
-0.000990 -0.001335 0.118958 -0.504733 0.666942 0.520585 -0.031221 1 0 0 0 0 0 1 52
-0.000990 -0.001335 0.118958 -0.505236 0.667609 0.521107 -0.031252 1 0 0 0 0 0 1 1051
-0.000990 -0.001335 0.118958 -0.505755 0.668282 0.521637 -0.031284 1 0 0 0 0 0 1 2055
-0.000990 -0.001335 0.118958 -0.506251 0.668955 0.522143 -0.031315 1 0 0 0 0 0 1 3050
-0.000990 -0.001335 0.118958 -0.506738 0.669594 0.522655 -0.031345 1 0 0 0 0 0 1 4023
-0.000990 -0.001335 0.118958 -0.507257 0.670279 0.523191 -0.031377 1 0 0 0 0 0 1 5051
-0.000990 -0.001335 0.118958 -0.507770 0.670939 0.523706 -0.031409 1 0 0 0 0 0 1 6052
-0.000990 -0.001335 0.118958 -0.508279 0.671615 0.524239 -0.031440 1 0 0 0 0 0 1 7050
-0.000990 -0.001335 0.118958 -0.508777 0.672293 0.524749 -0.031471 1 0 0 0 0 0 1 8051
-0.000990 -0.001335 0.118958 -0.509279 0.672952 0.525276 -0.031502 1 0 0 0 0 0 1 9053
-0.000990 -0.001335 0.118958 -0.509784 0.673618 0.525798 -0.031534 1 0 0 0 0 0 1 10053
-0.000990 -0.001335 0.118958 -0.510300 0.674287 0.526324 -0.031565 1 0 0 0 0 0 1 11051
-0.000990 -0.001335 0.118958 -0.510798 0.674964 0.526834 -0.031596 1 0 0 0 0 0 1 12052
-0.000990 -0.001335 0.118958 -0.511299 0.675621 0.527360 -0.031627 1 0 0 0 0 0 1 13052
-0.000990 -0.001335 0.118958 -0.511812 0.676279 0.527874 -0.031659 1 0 0 0 0 0 1 14051
-0.000990 -0.001335 0.118958 -0.512310 0.676954 0.528402 -0.031690 1 0 0 0 0 0 1 15052
-0.000990 -0.001335 0.118958 -0.512830 0.677637 0.528924 -0.031721 1 0 0 0 0 0 1 16052
-0.000990 -0.001335 0.118958 -0.513320 0.678290 0.529444 -0.031752 1 0 0 0 0 0 1 17050
-0.000990 -0.001335 0.118958 -0.513819 0.678950 0.529960 -0.031783 1 0 0 0 0 0 1 18040
-0.000990 -0.001335 0.118958 -0.514329 0.679624 0.530486 -0.031815 1 0 0 0 0 0 1 19050
-0.000990 -0.001335 0.118958 -0.514829 0.680292 0.530992 -0.031846 1 0 0 0 0 0 1 20034
-0.000990 -0.001335 0.118958 -0.515348 0.680959 0.531530 -0.031877 1 0 0 0 0 0 1 21043
-0.000990 -0.001335 0.118958 -0.515854 0.681620 0.532043 -0.031909 1 0 0 0 0 0 1 22051
-0.000990 -0.001335 0.118958 -0.516351 0.682294 0.532570 -0.031940 1 0 0 0 0 0 1 23051
-0.000990 -0.001335 0.118958 -0.516859 0.682973 0.533085 -0.031971 1 0 0 0 0 0 1 24050
-0.000990 -0.001335 0.118958 -0.517372 0.683633 0.533618 -0.032002 1 0 0 0 0 0 1 25050
-0.000990 -0.001335 0.118958 -0.517906 0.684349 0.534174 -0.032036 1 0 0 0 0 0 1 26127
-0.000990 -0.001335 0.118958 -0.518407 0.685013 0.534692 -0.032067 1 0 0 0 0 0 1 27122
-0.000990 -0.001335 0.118958 -0.518900 0.685671 0.535191 -0.032097 1 0 0 0 0 0 1 28091
-0.000990 -0.001335 0.118958 -0.519404 0.686331 0.535719 -0.032129 1 0 0 0 0 0 1 29095
-0.000990 -0.001335 0.118958 -0.519941 0.687008 0.536253 -0.032161 1 0 0 0 0 0 1 30119
-0.000990 -0.001335 0.118958 -0.520433 0.687686 0.536779 -0.032192 1 0 0 0 0 0 1 31128
-0.000990 -0.001335 0.118958 -0.520936 0.688361 0.537290 -0.032223 1 0 0 0 0 0 1 32121
-0.000977 -0.001322 0.118969 -0.692979 0.507585 0.391563 -0.032254 1 0 0 0 0 0 1 33117
-0.000971 -0.001315 0.118972 -0.631319 0.573753 0.468222 -0.032285 1 0 0 0 0 0 1 34101
-0.000967 -0.001312 0.118974 -0.585603 0.623320 0.507658 -0.032316 1 0 0 0 0 0 1 35100
-0.000966 -0.001310 0.118974 -0.561383 0.650197 0.522858 -0.032348 1 0 0 0 0 0 1 36101
-0.000965 -0.001309 0.118974 -0.549343 0.664209 0.528584 -0.032379 1 0 0 0 0 0 1 37117
-0.000964 -0.001309 0.118974 -0.543522 0.671580 0.530892 -0.032410 1 0 0 0 0 0 1 38100
-0.000964 -0.001308 0.118974 -0.540890 0.675609 0.532033 -0.032442 1 0 0 0 0 0 1 39115
-0.000964 -0.001308 0.118974 -0.539806 0.677943 0.532757 -0.032473 1 0 0 0 0 0 1 40097
-0.000964 -0.001308 0.118974 -0.539541 0.679461 0.533351 -0.032504 1 0 0 0 0 0 1 41113
-0.000964 -0.001308 0.118974 -0.539652 0.680517 0.533880 -0.032535 1 0 0 0 0 0 1 42099
-0.000964 -0.001308 0.118974 -0.539972 0.681381 0.534400 -0.032566 1 0 0 0 0 0 1 43100
-0.000964 -0.001308 0.118974 -0.540396 0.682164 0.534929 -0.032598 1 0 0 0 0 0 1 44112
-0.000964 -0.001308 0.118974 -0.540855 0.682848 0.535436 -0.032629 1 0 0 0 0 0 1 45096
-0.000964 -0.001308 0.118974 -0.541362 0.683534 0.535952 -0.032661 1 0 0 0 0 0 1 46114
-0.000964 -0.001308 0.118974 -0.541858 0.684207 0.536463 -0.032691 1 0 0 0 0 0 1 47098
-0.000964 -0.001308 0.118974 -0.542370 0.684870 0.536978 -0.032723 1 0 0 0 0 0 1 48112
-0.000964 -0.001308 0.118974 -0.542878 0.685514 0.537482 -0.032754 1 0 0 0 0 0 1 49096
-0.000964 -0.001308 0.118974 -0.543397 0.686169 0.537995 -0.032785 1 0 0 0 0 0 1 50098
-0.000964 -0.001308 0.118974 -0.543935 0.686836 0.538523 -0.032817 1 0 0 0 0 0 1 51114
-0.000964 -0.001308 0.118974 -0.544446 0.687499 0.539023 -0.032848 1 0 0 0 0 0 1 52114
-0.000964 -0.001308 0.118974 -0.544944 0.688140 0.539539 -0.032879 1 0 0 0 0 0 1 53097
-0.000964 -0.001308 0.118974 -0.545440 0.688749 0.540018 -0.032908 1 0 0 0 0 0 1 54042
-0.000964 -0.001308 0.118974 -0.545965 0.689399 0.540532 -0.032939 1 0 0 0 0 0 1 55033
-0.000964 -0.001308 0.118974 -0.546481 0.690068 0.541038 -0.032971 1 0 0 0 0 0 1 56042
-0.000964 -0.001308 0.118974 -0.546987 0.690720 0.541562 -0.033002 1 0 0 0 0 0 1 57042
-0.000964 -0.001308 0.118974 -0.547507 0.691360 0.542065 -0.033033 1 0 0 0 0 0 1 58034
-0.000964 -0.001308 0.118974 -0.548031 0.692019 0.542582 -0.033065 1 0 0 0 0 0 1 59043
-0.000964 -0.001308 0.118974 -0.548550 0.692688 0.543096 -0.033096 1 0 0 0 0 0 1 60032
-0.000964 -0.001308 0.118974 -0.549067 0.693329 0.543608 -0.033127 1 0 0 0 0 0 1 61042
-0.000964 -0.001308 0.118974 -0.549580 0.693975 0.544116 -0.033158 1 0 0 0 0 0 1 62033
-0.000964 -0.001308 0.118974 -0.550102 0.694634 0.544632 -0.033190 1 0 0 0 0 0 1 63041
-0.000964 -0.001308 0.118974 -0.550623 0.695299 0.545158 -0.033221 1 0 0 0 0 0 1 64041
-0.000964 -0.001308 0.118974 -0.551146 0.695960 0.545658 -0.033252 1 0 0 0 0 0 1 65050
-0.000964 -0.001308 0.118974 -0.551661 0.696604 0.546175 -0.033284 1 0 0 0 0 0 1 66051
-0.000964 -0.001308 0.118974 -0.552170 0.697264 0.546694 -0.033315 1 0 0 0 0 0 1 67049
-0.000964 -0.001308 0.118974 -0.552696 0.697919 0.547193 -0.033346 1 0 0 0 0 0 1 68045
-0.000964 -0.001308 0.118974 -0.553307 0.698671 0.547800 -0.033382 1 0 0 0 0 0 1 69207
-0.000964 -0.001308 0.118974 -0.553733 0.699218 0.548227 -0.033409 1 0 0 0 0 0 1 70049
-0.000964 -0.001308 0.118974 -0.554246 0.699885 0.548750 -0.033440 1 0 0 0 0 0 1 71057
-0.000964 -0.001308 0.118974 -0.554773 0.700542 0.549249 -0.033471 1 0 0 0 0 0 1 72055
-0.000964 -0.001308 0.118974 -0.555282 0.701165 0.549755 -0.033501 1 0 0 0 0 0 1 73020
-0.000964 -0.001308 0.118974 -0.555798 0.701844 0.550286 -0.033534 1 0 0 0 0 0 1 74051
-0.000964 -0.001308 0.118974 -0.556314 0.702480 0.550784 -0.033564 1 0 0 0 0 0 1 75036
-0.000964 -0.001308 0.118974 -0.556838 0.703140 0.551302 -0.033596 1 0 0 0 0 0 1 76047
-0.000964 -0.001308 0.118974 -0.557360 0.703806 0.551809 -0.033627 1 0 0 0 0 0 1 77048
-0.000964 -0.001308 0.118974 -0.557880 0.704463 0.552342 -0.033659 1 0 0 0 0 0 1 78051
-0.000964 -0.001308 0.118974 -0.558392 0.705103 0.552841 -0.033690 1 0 0 0 0 0 1 79046
-0.000964 -0.001308 0.118974 -0.558909 0.705756 0.553353 -0.033721 1 0 0 0 0 0 1 80046
-0.000964 -0.001308 0.118974 -0.559426 0.706434 0.553869 -0.033752 1 0 0 0 0 0 1 81052
-0.000964 -0.001308 0.118974 -0.559949 0.707072 0.554383 -0.033784 1 0 0 0 0 0 1 82055
-0.000964 -0.001308 0.118974 -0.560476 0.707722 0.554898 -0.033815 1 0 0 0 0 0 1 83048
-0.000964 -0.001308 0.118974 -0.560975 0.708382 0.555412 -0.033846 1 0 0 0 0 0 1 84047
-0.000964 -0.001308 0.118974 -0.561505 0.709043 0.555915 -0.033877 1 0 0 0 0 0 1 85053
-0.000964 -0.001308 0.118974 -0.562019 0.709684 0.556430 -0.033909 1 0 0 0 0 0 1 86049
-0.000964 -0.001308 0.118974 -0.562541 0.710348 0.556957 -0.033940 1 0 0 0 0 0 1 87050
-0.000964 -0.001308 0.118974 -0.563054 0.710990 0.557457 -0.033971 1 0 0 0 0 0 1 88047
-0.000964 -0.001308 0.118974 -0.563575 0.711655 0.557963 -0.034002 1 0 0 0 0 0 1 89048
-0.000964 -0.001308 0.118974 -0.564091 0.712300 0.558482 -0.034034 1 0 0 0 0 0 1 90050
-0.000964 -0.001308 0.118974 -0.564599 0.712960 0.559001 -0.034065 1 0 0 0 0 0 1 91047
-0.000964 -0.001308 0.118974 -0.565137 0.713610 0.559515 -0.034096 1 0 0 0 0 0 1 92049
-0.000964 -0.001308 0.118974 -0.565648 0.714271 0.560014 -0.034127 1 0 0 0 0 0 1 93047
-0.000964 -0.001308 0.118974 -0.566155 0.714925 0.560540 -0.034159 1 0 0 0 0 0 1 94050
-0.000964 -0.001308 0.118974 -0.566674 0.715563 0.561041 -0.034189 1 0 0 0 0 0 1 95038
-0.000964 -0.001308 0.118974 -0.567209 0.716225 0.561565 -0.034221 1 0 0 0 0 0 1 96048
-0.000964 -0.001308 0.118974 -0.567721 0.716888 0.562066 -0.034252 1 0 0 0 0 0 1 97049
-0.000964 -0.001308 0.118974 -0.568227 0.717541 0.562591 -0.034284 1 0 0 0 0 0 1 98050
-0.000983 -0.001304 0.118985 -0.318982 0.660266 0.423911 -0.034315 1 0 0 0 0 0 1 99049
-0.000992 -0.001302 0.118988 -0.410711 0.681228 0.496585 -0.034345 1 0 0 0 0 0 1 100019
-0.000996 -0.001301 0.118989 -0.478181 0.697429 0.534017 -0.034377 1 0 0 0 0 0 1 101049
-0.000999 -0.001300 0.118990 -0.514203 0.706556 0.548458 -0.034409 1 0 0 0 0 0 1 102048
-0.001000 -0.001300 0.118990 -0.532631 0.711558 0.553888 -0.034439 1 0 0 0 0 0 1 103036
-0.001000 -0.001300 0.118990 -0.542110 0.714420 0.556111 -0.034471 1 0 0 0 0 0 1 104048
-0.001001 -0.001299 0.118990 -0.547077 0.716175 0.557202 -0.034502 1 0 0 0 0 0 1 105042
-0.001001 -0.001299 0.118990 -0.549823 0.717392 0.557914 -0.034533 1 0 0 0 0 0 1 106045
-0.001001 -0.001299 0.118990 -0.551451 0.718311 0.558484 -0.034564 1 0 0 0 0 0 1 107037
-0.001001 -0.001299 0.118990 -0.552500 0.719106 0.559013 -0.034596 1 0 0 0 0 0 1 108041
-0.001001 -0.001299 0.118990 -0.553284 0.719830 0.559541 -0.034627 1 0 0 0 0 0 1 109048
-0.001001 -0.001299 0.118990 -0.553912 0.720522 0.560041 -0.034659 1 0 0 0 0 0 1 110050
-0.001001 -0.001299 0.118990 -0.554488 0.721190 0.560543 -0.034690 1 0 0 0 0 0 1 111047
-0.001001 -0.001299 0.118990 -0.555025 0.721838 0.561054 -0.034721 1 0 0 0 0 0 1 112047
-0.001001 -0.001299 0.118990 -0.555542 0.722502 0.561560 -0.034752 1 0 0 0 0 0 1 113047
-0.001001 -0.001299 0.118990 -0.556052 0.723146 0.562060 -0.034784 1 0 0 0 0 0 1 114050
-0.001001 -0.001299 0.118990 -0.556562 0.723795 0.562568 -0.034815 1 0 0 0 0 0 1 115046
-0.001001 -0.001299 0.118990 -0.557050 0.724440 0.563066 -0.034846 1 0 0 0 0 0 1 116043
-0.001001 -0.001299 0.118990 -0.557554 0.725103 0.563586 -0.034877 1 0 0 0 0 0 1 117047
-0.001001 -0.001299 0.118990 -0.558047 0.725746 0.564066 -0.034908 1 0 0 0 0 0 1 118034
-0.001001 -0.001299 0.118990 -0.558554 0.726386 0.564581 -0.034939 1 0 0 0 0 0 1 119033
-0.001001 -0.001299 0.118990 -0.559050 0.727048 0.565097 -0.034971 1 0 0 0 0 0 1 120040
-0.001001 -0.001299 0.118990 -0.559541 0.727682 0.565586 -0.035002 1 0 0 0 0 0 1 121031
-0.001001 -0.001299 0.118990 -0.560060 0.728350 0.566094 -0.035033 1 0 0 0 0 0 1 122040
-0.001001 -0.001299 0.118990 -0.560545 0.728992 0.566607 -0.035064 1 0 0 0 0 0 1 123031
-0.001001 -0.001299 0.118990 -0.561044 0.729636 0.567104 -0.035096 1 0 0 0 0 0 1 124039
-0.001001 -0.001299 0.118990 -0.561555 0.730288 0.567615 -0.035127 1 0 0 0 0 0 1 125040
-0.001001 -0.001299 0.118990 -0.562056 0.730944 0.568111 -0.035158 1 0 0 0 0 0 1 126033
-0.001001 -0.001299 0.118990 -0.562536 0.731594 0.568625 -0.035190 1 0 0 0 0 0 1 127040
-0.001001 -0.001299 0.118990 -0.563049 0.732233 0.569126 -0.035221 1 0 0 0 0 0 1 128032
-0.001001 -0.001299 0.118990 -0.563555 0.732887 0.569636 -0.035252 1 0 0 0 0 0 1 129040
-0.001001 -0.001299 0.118990 -0.564034 0.733548 0.570130 -0.035283 1 0 0 0 0 0 1 130031
-0.001001 -0.001299 0.118990 -0.564552 0.734188 0.570645 -0.035315 1 0 0 0 0 0 1 131040
-0.001001 -0.001299 0.118990 -0.565037 0.734828 0.571139 -0.035345 1 0 0 0 0 0 1 132031
-0.001001 -0.001299 0.118990 -0.565545 0.735495 0.571662 -0.035377 1 0 0 0 0 0 1 133042
-0.001001 -0.001299 0.118990 -0.566050 0.736141 0.572150 -0.035408 1 0 0 0 0 0 1 134030
-0.001001 -0.001299 0.118990 -0.566534 0.736775 0.572651 -0.035439 1 0 0 0 0 0 1 135026
-0.001001 -0.001299 0.118990 -0.567050 0.737434 0.573169 -0.035471 1 0 0 0 0 0 1 136039
-0.001001 -0.001299 0.118990 -0.567543 0.738092 0.573681 -0.035502 1 0 0 0 0 0 1 137039
-0.001001 -0.001299 0.118990 -0.568048 0.738752 0.574175 -0.035534 1 0 0 0 0 0 1 138053
-0.001001 -0.001299 0.118990 -0.568545 0.739380 0.574680 -0.035564 1 0 0 0 0 0 1 139032
-0.001001 -0.001299 0.118990 -0.569045 0.740046 0.575200 -0.035596 1 0 0 0 0 0 1 140046
-0.001001 -0.001299 0.118990 -0.569544 0.740690 0.575696 -0.035627 1 0 0 0 0 0 1 141053
-0.001019 -0.001295 0.119000 -0.319753 0.683292 0.436922 -0.035659 1 0 0 0 0 0 1 142048
-0.001028 -0.001293 0.119004 -0.411329 0.704236 0.509456 -0.035690 1 0 0 0 0 0 1 143050
-0.001033 -0.001292 0.119005 -0.478715 0.720410 0.546800 -0.035721 1 0 0 0 0 0 1 144046
-0.001035 -0.001291 0.119006 -0.514685 0.729517 0.561213 -0.035752 1 0 0 0 0 0 1 145047
-0.001037 -0.001291 0.119006 -0.533079 0.734504 0.566635 -0.035783 1 0 0 0 0 0 1 146046
-0.001037 -0.001291 0.119006 -0.542515 0.737357 0.568843 -0.035815 1 0 0 0 0 0 1 147042
-0.001037 -0.001291 0.119006 -0.547463 0.739109 0.569915 -0.035845 1 0 0 0 0 0 1 148017
-0.001038 -0.001291 0.119006 -0.550200 0.740328 0.570639 -0.035877 1 0 0 0 0 0 1 149047
-0.001038 -0.001291 0.119006 -0.551793 0.741235 0.571190 -0.035908 1 0 0 0 0 0 1 150032
-0.001038 -0.001291 0.119006 -0.552839 0.742035 0.571722 -0.035940 1 0 0 0 0 0 1 151047
-0.001038 -0.001291 0.119006 -0.553592 0.742749 0.572234 -0.035971 1 0 0 0 0 0 1 152050
-0.001038 -0.001291 0.119006 -0.554212 0.743439 0.572732 -0.036002 1 0 0 0 0 0 1 153051
-0.001038 -0.001291 0.119006 -0.554759 0.744101 0.573221 -0.036034 1 0 0 0 0 0 1 154049
-0.001038 -0.001291 0.119006 -0.555275 0.744743 0.573723 -0.036065 1 0 0 0 0 0 1 155047
-0.001038 -0.001291 0.119006 -0.555767 0.745393 0.574214 -0.036096 1 0 0 0 0 0 1 156034
-0.001038 -0.001291 0.119006 -0.556275 0.746042 0.574717 -0.036127 1 0 0 0 0 0 1 157046
-0.001038 -0.001291 0.119006 -0.556821 0.746771 0.575278 -0.036163 1 0 0 0 0 0 1 158176
-0.001038 -0.001291 0.119006 -0.557231 0.747339 0.575717 -0.036190 1 0 0 0 0 0 1 159044
-0.001038 -0.001291 0.119006 -0.557721 0.747979 0.576209 -0.036221 1 0 0 0 0 0 1 160047
-0.001038 -0.001291 0.119006 -0.558188 0.748604 0.576691 -0.036251 1 0 0 0 0 0 1 161017
-0.001056 -0.001286 0.119016 -0.308124 0.691222 0.438004 -0.036287 1 0 0 0 0 0 1 162166
-0.001065 -0.001284 0.119020 -0.399604 0.712091 0.510368 -0.036315 1 0 0 0 0 0 1 163046
-0.001070 -0.001283 0.119021 -0.466947 0.728232 0.547649 -0.036345 1 0 0 0 0 0 1 164016
-0.001072 -0.001283 0.119021 -0.502902 0.737339 0.562052 -0.036377 1 0 0 0 0 0 1 165046
-0.001073 -0.001282 0.119021 -0.521282 0.742344 0.567465 -0.036409 1 0 0 0 0 0 1 166048
-0.001074 -0.001282 0.119021 -0.530693 0.745174 0.569656 -0.036440 1 0 0 0 0 0 1 167048
-0.001074 -0.001282 0.119021 -0.535624 0.746943 0.570735 -0.036471 1 0 0 0 0 0 1 168046
-0.001074 -0.001282 0.119021 -0.538325 0.748137 0.571434 -0.036502 1 0 0 0 0 0 1 169044
-0.001074 -0.001282 0.119021 -0.539908 0.749052 0.571986 -0.036534 1 0 0 0 0 0 1 170047
-0.001074 -0.001282 0.119021 -0.540913 0.749818 0.572487 -0.036564 1 0 0 0 0 0 1 171016
-0.001074 -0.001282 0.119021 -0.541671 0.750546 0.573011 -0.036596 1 0 0 0 0 0 1 172045
-0.001074 -0.001282 0.119021 -0.542262 0.751229 0.573494 -0.036627 1 0 0 0 0 0 1 173045
-0.001074 -0.001282 0.119021 -0.542803 0.751891 0.573983 -0.036658 1 0 0 0 0 0 1 174047
-0.001074 -0.001282 0.119021 -0.543303 0.752531 0.574479 -0.036690 1 0 0 0 0 0 1 175047
-0.001074 -0.001282 0.119021 -0.543839 0.753262 0.575027 -0.036725 1 0 0 0 0 0 1 176166
-0.001093 -0.001278 0.119032 -0.293419 0.695702 0.436297 -0.036756 1 0 0 0 0 0 1 177159
-0.001102 -0.001275 0.119035 -0.384945 0.716647 0.508624 -0.036788 1 0 0 0 0 0 1 178182
-0.001107 -0.001274 0.119036 -0.452298 0.732807 0.545873 -0.036819 1 0 0 0 0 0 1 179185
-0.001109 -0.001274 0.119037 -0.488215 0.741907 0.560250 -0.036850 1 0 0 0 0 0 1 180180
-0.001110 -0.001273 0.119037 -0.506555 0.746883 0.565632 -0.036881 1 0 0 0 0 0 1 181180
-0.001111 -0.001273 0.119037 -0.515908 0.749652 0.567761 -0.036909 1 0 0 0 0 0 1 182055
-0.001111 -0.001273 0.119037 -0.520871 0.751477 0.568906 -0.036944 1 0 0 0 0 0 1 183180
-0.001111 -0.001273 0.119037 -0.523546 0.752674 0.569585 -0.036975 1 0 0 0 0 0 1 184179
-0.001111 -0.001273 0.119037 -0.525119 0.753585 0.570132 -0.037006 1 0 0 0 0 0 1 185178
-0.001111 -0.001273 0.119037 -0.526056 0.754287 0.570577 -0.037034 1 0 0 0 0 0 1 186058
-0.001111 -0.001273 0.119037 -0.526835 0.755070 0.571135 -0.037069 1 0 0 0 0 0 1 187179
-0.001111 -0.001273 0.119037 -0.527419 0.755752 0.571619 -0.037100 1 0 0 0 0 0 1 188181
-0.001111 -0.001273 0.119037 -0.527926 0.756399 0.572088 -0.037131 1 0 0 0 0 0 1 189170
-0.001111 -0.001273 0.119037 -0.528410 0.757040 0.572579 -0.037163 1 0 0 0 0 0 1 190179
-0.001130 -0.001269 0.119047 -0.277716 0.699430 0.433902 -0.037194 1 0 0 0 0 0 1 191168
-0.001139 -0.001267 0.119051 -0.369240 0.720350 0.506118 -0.037225 1 0 0 0 0 0 1 192179
-0.001144 -0.001266 0.119052 -0.436566 0.736505 0.543312 -0.037256 1 0 0 0 0 0 1 193167
-0.001146 -0.001265 0.119052 -0.472472 0.745612 0.557668 -0.037288 1 0 0 0 0 0 1 194178
-0.001147 -0.001265 0.119053 -0.490792 0.750588 0.563039 -0.037319 1 0 0 0 0 0 1 195167
-0.001148 -0.001265 0.119053 -0.500171 0.753425 0.565223 -0.037350 1 0 0 0 0 0 1 196177
-0.001148 -0.001265 0.119053 -0.505062 0.755149 0.566285 -0.037381 1 0 0 0 0 0 1 197166
-0.001148 -0.001265 0.119053 -0.507656 0.756268 0.566900 -0.037408 1 0 0 0 0 0 1 198037
-0.001148 -0.001264 0.119053 -0.509251 0.757258 0.567502 -0.037443 1 0 0 0 0 0 1 199153
-0.001148 -0.001264 0.119053 -0.510245 0.758033 0.568001 -0.037475 1 0 0 0 0 0 1 200162
-0.001148 -0.001264 0.119053 -0.510889 0.758658 0.568417 -0.037502 1 0 0 0 0 0 1 201028
-0.001148 -0.001264 0.119053 -0.511457 0.759316 0.568889 -0.037533 1 0 0 0 0 0 1 202028
-0.001167 -0.001260 0.119063 -0.260613 0.701735 0.430351 -0.037568 1 0 0 0 0 0 1 203162
-0.001176 -0.001258 0.119066 -0.352147 0.722668 0.502463 -0.037599 1 0 0 0 0 0 1 204153
-0.001180 -0.001257 0.119068 -0.419431 0.738750 0.539551 -0.037627 1 0 0 0 0 0 1 205037
-0.001183 -0.001256 0.119068 -0.455361 0.747907 0.553932 -0.037662 1 0 0 0 0 0 1 206153
-0.001184 -0.001256 0.119068 -0.473675 0.752901 0.559309 -0.037693 1 0 0 0 0 0 1 207162
-0.001184 -0.001256 0.119068 -0.483027 0.755723 0.561472 -0.037724 1 0 0 0 0 0 1 208153
-0.001185 -0.001256 0.119068 -0.487872 0.757391 0.562475 -0.037752 1 0 0 0 0 0 1 209037
-0.001185 -0.001256 0.119068 -0.490554 0.758660 0.563209 -0.037787 1 0 0 0 0 0 1 210168
-0.001185 -0.001256 0.119068 -0.492075 0.759555 0.563732 -0.037818 1 0 0 0 0 0 1 211161
-0.001185 -0.001256 0.119068 -0.493042 0.760334 0.564228 -0.037850 1 0 0 0 0 0 1 212171
-0.001185 -0.001256 0.119068 -0.493731 0.761036 0.564702 -0.037881 1 0 0 0 0 0 1 213161
-0.001185 -0.001256 0.119068 -0.494281 0.761708 0.565182 -0.037913 1 0 0 0 0 0 1 214176
-0.001185 -0.001256 0.119068 -0.494752 0.762340 0.565646 -0.037944 1 0 0 0 0 0 1 215174
-0.001185 -0.001256 0.119068 -0.495193 0.762968 0.566106 -0.037975 1 0 0 0 0 0 1 216162
-0.001185 -0.001256 0.119068 -0.495621 0.763615 0.566576 -0.038006 1 0 0 0 0 0 1 217169
-0.001185 -0.001256 0.119068 -0.496039 0.764237 0.567036 -0.038037 1 0 0 0 0 0 1 218171
-0.001185 -0.001256 0.119068 -0.496458 0.764866 0.567507 -0.038069 1 0 0 0 0 0 1 219170
-0.001185 -0.001256 0.119068 -0.496861 0.765506 0.567982 -0.038100 1 0 0 0 0 0 1 220175
-0.001185 -0.001256 0.119068 -0.497215 0.766053 0.568369 -0.038127 1 0 0 0 0 0 1 221045
-0.001185 -0.001256 0.119068 -0.497682 0.766752 0.568904 -0.038162 1 0 0 0 0 0 1 222172
-0.001203 -0.001251 0.119079 -0.246368 0.708996 0.430314 -0.038194 1 0 0 0 0 0 1 223169
-0.001213 -0.001249 0.119082 -0.337828 0.729898 0.502308 -0.038225 1 0 0 0 0 0 1 224169
-0.001217 -0.001248 0.119083 -0.405064 0.745980 0.539346 -0.038252 1 0 0 0 0 0 1 225040
-0.001220 -0.001248 0.119084 -0.440960 0.755118 0.553701 -0.038287 1 0 0 0 0 0 1 226151
-0.001221 -0.001247 0.119084 -0.459244 0.760113 0.559059 -0.038319 1 0 0 0 0 0 1 227174
-0.001221 -0.001247 0.119084 -0.468577 0.762931 0.561230 -0.038350 1 0 0 0 0 0 1 228169
-0.001222 -0.001247 0.119084 -0.473426 0.764662 0.562266 -0.038381 1 0 0 0 0 0 1 229169
-0.001222 -0.001247 0.119084 -0.476065 0.765841 0.562935 -0.038412 1 0 0 0 0 0 1 230170
-0.001222 -0.001247 0.119084 -0.477557 0.766753 0.563467 -0.038444 1 0 0 0 0 0 1 231170
-0.001222 -0.001247 0.119084 -0.478508 0.767514 0.563945 -0.038475 1 0 0 0 0 0 1 232169
-0.001222 -0.001247 0.119084 -0.479172 0.768215 0.564409 -0.038506 1 0 0 0 0 0 1 233170
-0.001222 -0.001247 0.119084 -0.479704 0.768864 0.564867 -0.038537 1 0 0 0 0 0 1 234171
-0.001222 -0.001247 0.119084 -0.480150 0.769500 0.565330 -0.038569 1 0 0 0 0 0 1 235171
-0.001222 -0.001247 0.119084 -0.480587 0.770132 0.565793 -0.038600 1 0 0 0 0 0 1 236166
-0.001222 -0.001247 0.119084 -0.480985 0.770771 0.566247 -0.038631 1 0 0 0 0 0 1 237171
-0.001222 -0.001247 0.119084 -0.481386 0.771398 0.566711 -0.038662 1 0 0 0 0 0 1 238170
-0.001222 -0.001247 0.119084 -0.481784 0.772014 0.567163 -0.038694 1 0 0 0 0 0 1 239170
-0.001222 -0.001247 0.119084 -0.482176 0.772646 0.567613 -0.038725 1 0 0 0 0 0 1 240168
-0.001222 -0.001247 0.119084 -0.482555 0.773269 0.568084 -0.038756 1 0 0 0 0 0 1 241170
-0.001222 -0.001247 0.119084 -0.482951 0.773884 0.568537 -0.038787 1 0 0 0 0 0 1 242170
-0.001222 -0.001247 0.119084 -0.483340 0.774505 0.568993 -0.038819 1 0 0 0 0 0 1 243168
-0.001222 -0.001247 0.119084 -0.483729 0.775129 0.569451 -0.038850 1 0 0 0 0 0 1 244168
-0.001222 -0.001247 0.119084 -0.484113 0.775771 0.569909 -0.038881 1 0 0 0 0 0 1 245167
-0.001222 -0.001247 0.119084 -0.484504 0.776374 0.570365 -0.038912 1 0 0 0 0 0 1 246162
-0.001222 -0.001247 0.119084 -0.484896 0.776983 0.570818 -0.038943 1 0 0 0 0 0 1 247138
-0.001222 -0.001247 0.119084 -0.485279 0.777632 0.571292 -0.038975 1 0 0 0 0 0 1 248169
-0.001222 -0.001247 0.119084 -0.485677 0.778258 0.571736 -0.039006 1 0 0 0 0 0 1 249167
-0.001222 -0.001247 0.119084 -0.486064 0.778871 0.572199 -0.039037 1 0 0 0 0 0 1 250168
-0.001222 -0.001247 0.119084 -0.486448 0.779486 0.572652 -0.039068 1 0 0 0 0 0 1 251157
-0.001222 -0.001247 0.119084 -0.486829 0.780118 0.573117 -0.039099 1 0 0 0 0 0 1 252157
-0.001222 -0.001247 0.119084 -0.487243 0.780752 0.573572 -0.039131 1 0 0 0 0 0 1 253163
-0.001222 -0.001247 0.119084 -0.487573 0.781287 0.573975 -0.039158 1 0 0 0 0 0 1 254043
-0.001222 -0.001247 0.119084 -0.487993 0.781982 0.574487 -0.039193 1 0 0 0 0 0 1 255146
-0.001222 -0.001247 0.119084 -0.488397 0.782612 0.574949 -0.039225 1 0 0 0 0 0 1 256168
-0.001222 -0.001247 0.119084 -0.488789 0.783244 0.575398 -0.039256 1 0 0 0 0 0 1 257165
-0.001222 -0.001247 0.119084 -0.489178 0.783866 0.575874 -0.039287 1 0 0 0 0 0 1 258162
-0.001246 -0.001224 0.119084 -0.164407 0.477449 0.576507 -0.039318 1 0 0 0 0 0 1 259167
-0.001258 -0.001213 0.119084 -0.281294 0.588134 0.576993 -0.039349 1 0 0 0 0 0 1 260139
-0.001264 -0.001208 0.119084 -0.367864 0.670111 0.577373 -0.039380 1 0 0 0 0 0 1 261138
-0.001267 -0.001205 0.119084 -0.414122 0.714059 0.577777 -0.039412 1 0 0 0 0 0 1 262169
-0.001268 -0.001203 0.119084 -0.437701 0.736558 0.578190 -0.039442 1 0 0 0 0 0 1 263135
-0.001269 -0.001203 0.119084 -0.449713 0.748148 0.578644 -0.039474 1 0 0 0 0 0 1 264153
-0.001269 -0.001202 0.119084 -0.455913 0.754259 0.579098 -0.039506 1 0 0 0 0 0 1 265163
-0.001269 -0.001202 0.119084 -0.459189 0.757596 0.579553 -0.039537 1 0 0 0 0 0 1 266154
-0.001269 -0.001202 0.119084 -0.461008 0.759570 0.580012 -0.039568 1 0 0 0 0 0 1 267161
-0.001269 -0.001202 0.119084 -0.462102 0.760856 0.580465 -0.039599 1 0 0 0 0 0 1 268152
-0.001269 -0.001202 0.119084 -0.462834 0.761803 0.580922 -0.039631 1 0 0 0 0 0 1 269152
-0.001270 -0.001202 0.119084 -0.463371 0.762584 0.581391 -0.039662 1 0 0 0 0 0 1 270161
-0.001270 -0.001202 0.119084 -0.463830 0.763266 0.581832 -0.039693 1 0 0 0 0 0 1 271152
-0.001270 -0.001202 0.119084 -0.464247 0.763910 0.582299 -0.039725 1 0 0 0 0 0 1 272161
-0.001270 -0.001202 0.119084 -0.464620 0.764530 0.582761 -0.039756 1 0 0 0 0 0 1 273152
-0.001270 -0.001202 0.119084 -0.465011 0.765144 0.583217 -0.039787 1 0 0 0 0 0 1 274161
-0.001270 -0.001202 0.119084 -0.465387 0.765743 0.583677 -0.039818 1 0 0 0 0 0 1 275152
-0.001270 -0.001202 0.119084 -0.465749 0.766358 0.584127 -0.039850 1 0 0 0 0 0 1 276161
-0.001270 -0.001202 0.119084 -0.466114 0.766966 0.584593 -0.039881 1 0 0 0 0 0 1 277152
-0.001270 -0.001202 0.119084 -0.466475 0.767551 0.585049 -0.039912 1 0 0 0 0 0 1 278161
-0.001270 -0.001202 0.119084 -0.466851 0.768158 0.585502 -0.039943 1 0 0 0 0 0 1 279151
-0.001270 -0.001202 0.119084 -0.467222 0.768765 0.585964 -0.039975 1 0 0 0 0 0 1 280160
-0.001270 -0.001202 0.119084 -0.467567 0.769366 0.586433 -0.040006 1 0 0 0 0 0 1 281169
-0.001288 -0.001198 0.119094 -0.215416 0.711355 0.447837 -0.040037 1 0 0 0 0 0 1 282168
-0.001297 -0.001195 0.119098 -0.306698 0.732243 0.519574 -0.040069 1 0 0 0 0 0 1 283175
-0.001302 -0.001194 0.119099 -0.373865 0.748338 0.556520 -0.040099 1 0 0 0 0 0 1 284150
-0.001304 -0.001194 0.119099 -0.409640 0.757398 0.570782 -0.040131 1 0 0 0 0 0 1 285162
-0.001305 -0.001193 0.119099 -0.427861 0.762332 0.576118 -0.040162 1 0 0 0 0 0 1 286168
-0.001306 -0.001193 0.119099 -0.437136 0.765126 0.578270 -0.040194 1 0 0 0 0 0 1 287179
-0.001306 -0.001193 0.119099 -0.441949 0.766837 0.579308 -0.040225 1 0 0 0 0 0 1 288171
-0.001306 -0.001193 0.119099 -0.444519 0.767982 0.579954 -0.040256 1 0 0 0 0 0 1 289168
-0.001306 -0.001193 0.119099 -0.445974 0.768858 0.580488 -0.040287 1 0 0 0 0 0 1 290169
-0.001306 -0.001193 0.119099 -0.446871 0.769593 0.580941 -0.040318 1 0 0 0 0 0 1 291157
-0.001306 -0.001193 0.119099 -0.447503 0.770266 0.581414 -0.040350 1 0 0 0 0 0 1 292169
-0.001306 -0.001193 0.119099 -0.447992 0.770886 0.581863 -0.040381 1 0 0 0 0 0 1 293167
-0.001306 -0.001193 0.119099 -0.448412 0.771510 0.582320 -0.040412 1 0 0 0 0 0 1 294169
-0.001306 -0.001193 0.119099 -0.448786 0.772113 0.582763 -0.040443 1 0 0 0 0 0 1 295167
-0.001306 -0.001193 0.119099 -0.449148 0.772717 0.583222 -0.040475 1 0 0 0 0 0 1 296174
-0.001306 -0.001193 0.119099 -0.449514 0.773305 0.583671 -0.040506 1 0 0 0 0 0 1 297169
-0.001306 -0.001193 0.119099 -0.449859 0.773923 0.584123 -0.040537 1 0 0 0 0 0 1 298172
-0.001306 -0.001193 0.119099 -0.450212 0.774510 0.584564 -0.040569 1 0 0 0 0 0 1 299167
-0.001325 -0.001189 0.119110 -0.197710 0.716388 0.445996 -0.040599 1 0 0 0 0 0 1 300138
-0.001334 -0.001187 0.119113 -0.288963 0.737285 0.517612 -0.040631 1 0 0 0 0 0 1 301154
-0.001339 -0.001186 0.119114 -0.356121 0.753403 0.554547 -0.040662 1 0 0 0 0 0 1 302158
-0.001341 -0.001185 0.119115 -0.391869 0.762448 0.568767 -0.040693 1 0 0 0 0 0 1 303167
-0.001342 -0.001185 0.119115 -0.410062 0.767359 0.574086 -0.040725 1 0 0 0 0 0 1 304165
-0.001343 -0.001185 0.119115 -0.419320 0.770163 0.576228 -0.040756 1 0 0 0 0 0 1 305165
-0.001343 -0.001185 0.119115 -0.424103 0.771865 0.577261 -0.040787 1 0 0 0 0 0 1 306169
-0.001343 -0.001184 0.119115 -0.426653 0.773005 0.577899 -0.040819 1 0 0 0 0 0 1 307167
-0.001343 -0.001184 0.119115 -0.428096 0.773867 0.578417 -0.040850 1 0 0 0 0 0 1 308167
-0.001343 -0.001184 0.119115 -0.428980 0.774603 0.578886 -0.040881 1 0 0 0 0 0 1 309166
-0.001343 -0.001184 0.119115 -0.429582 0.775273 0.579335 -0.040912 1 0 0 0 0 0 1 310167
-0.001343 -0.001184 0.119115 -0.430043 0.775897 0.579781 -0.040943 1 0 0 0 0 0 1 311164
-0.001343 -0.001184 0.119115 -0.430442 0.776493 0.580213 -0.040974 1 0 0 0 0 0 1 312139
-0.001343 -0.001184 0.119115 -0.430820 0.777113 0.580667 -0.041006 1 0 0 0 0 0 1 313168
-0.001362 -0.001180 0.119125 -0.178063 0.718955 0.442162 -0.041037 1 0 0 0 0 0 1 314168
-0.001371 -0.001178 0.119129 -0.269315 0.739824 0.513665 -0.041069 1 0 0 0 0 0 1 315168
-0.001376 -0.001177 0.119130 -0.336451 0.755944 0.550531 -0.041100 1 0 0 0 0 0 1 316166
-0.001378 -0.001176 0.119130 -0.372175 0.764968 0.564742 -0.041131 1 0 0 0 0 0 1 317168
-0.001379 -0.001176 0.119130 -0.390336 0.769904 0.570054 -0.041162 1 0 0 0 0 0 1 318168
-0.001380 -0.001176 0.119130 -0.399576 0.772685 0.572182 -0.041193 1 0 0 0 0 0 1 319164
-0.001380 -0.001176 0.119130 -0.404360 0.774374 0.573204 -0.041225 1 0 0 0 0 0 1 320168
-0.001380 -0.001176 0.119131 -0.406886 0.775516 0.573839 -0.041256 1 0 0 0 0 0 1 321164
-0.001380 -0.001176 0.119131 -0.408295 0.776390 0.574358 -0.041288 1 0 0 0 0 0 1 322181
-0.001380 -0.001176 0.119131 -0.409165 0.777119 0.574800 -0.041319 1 0 0 0 0 0 1 323168
-0.001380 -0.001176 0.119131 -0.409759 0.777779 0.575254 -0.041350 1 0 0 0 0 0 1 324174
-0.001399 -0.001171 0.119141 -0.156879 0.719582 0.436809 -0.041381 1 0 0 0 0 0 1 325177
-0.001408 -0.001169 0.119144 -0.248169 0.740482 0.508224 -0.041413 1 0 0 0 0 0 1 326177
-0.001413 -0.001168 0.119145 -0.315343 0.756603 0.545051 -0.041444 1 0 0 0 0 0 1 327176
-0.001415 -0.001168 0.119146 -0.351064 0.765616 0.559228 -0.041475 1 0 0 0 0 0 1 328178
-0.001416 -0.001167 0.119146 -0.369219 0.770547 0.564526 -0.041506 1 0 0 0 0 0 1 329175
-0.001417 -0.001167 0.119146 -0.378447 0.773336 0.566657 -0.041537 1 0 0 0 0 0 1 330174
-0.001417 -0.001167 0.119146 -0.383201 0.775018 0.567662 -0.041569 1 0 0 0 0 0 1 331175
-0.001417 -0.001167 0.119146 -0.385707 0.776157 0.568289 -0.041600 1 0 0 0 0 0 1 332174
-0.001417 -0.001167 0.119146 -0.387108 0.777032 0.568792 -0.041631 1 0 0 0 0 0 1 333175
-0.001417 -0.001167 0.119146 -0.387956 0.777737 0.569241 -0.041662 1 0 0 0 0 0 1 334166
-0.001417 -0.001167 0.119146 -0.388524 0.778401 0.569678 -0.041694 1 0 0 0 0 0 1 335175
-0.001417 -0.001167 0.119146 -0.388957 0.779009 0.570103 -0.041725 1 0 0 0 0 0 1 336174
-0.001417 -0.001167 0.119146 -0.389317 0.779613 0.570531 -0.041756 1 0 0 0 0 0 1 337163
-0.001436 -0.001163 0.119156 -0.136066 0.721370 0.432161 -0.041789 1 0 0 0 0 0 1 338230
-0.001445 -0.001160 0.119160 -0.227314 0.742254 0.503481 -0.041821 1 0 0 0 0 0 1 339236
-0.001450 -0.001159 0.119161 -0.294438 0.758361 0.540254 -0.041852 1 0 0 0 0 0 1 340231
-0.001452 -0.001159 0.119161 -0.330115 0.767365 0.554415 -0.041883 1 0 0 0 0 0 1 341216
-0.001453 -0.001158 0.119161 -0.348243 0.772252 0.559667 -0.041912 1 0 0 0 0 0 1 342158
-0.001454 -0.001158 0.119162 -0.357436 0.775017 0.561780 -0.041943 1 0 0 0 0 0 1 343149
-0.001454 -0.001158 0.119162 -0.362155 0.776715 0.562793 -0.041974 1 0 0 0 0 0 1 344158
-0.001454 -0.001158 0.119162 -0.364647 0.777838 0.563402 -0.042005 1 0 0 0 0 0 1 345149
-0.001454 -0.001158 0.119162 -0.366040 0.778704 0.563893 -0.042037 1 0 0 0 0 0 1 346159
-0.001454 -0.001158 0.119162 -0.366874 0.779414 0.564346 -0.042068 1 0 0 0 0 0 1 347149
-0.001454 -0.001158 0.119162 -0.367412 0.780072 0.564769 -0.042099 1 0 0 0 0 0 1 348157
-0.001454 -0.001158 0.119162 -0.367835 0.780674 0.565189 -0.042130 1 0 0 0 0 0 1 349149
-0.001454 -0.001158 0.119162 -0.368172 0.781282 0.565612 -0.042162 1 0 0 0 0 0 1 350158
-0.001454 -0.001158 0.119162 -0.368481 0.781867 0.566026 -0.042193 1 0 0 0 0 0 1 351149
-0.001454 -0.001158 0.119162 -0.368771 0.782456 0.566457 -0.042225 1 0 0 0 0 0 1 352160
-0.001454 -0.001158 0.119162 -0.369056 0.783037 0.566862 -0.042256 1 0 0 0 0 0 1 353158
-0.001454 -0.001158 0.119162 -0.369331 0.783623 0.567290 -0.042287 1 0 0 0 0 0 1 354150
-0.001473 -0.001154 0.119172 -0.115732 0.725245 0.428938 -0.042318 1 0 0 0 0 0 1 355158
-0.001482 -0.001152 0.119175 -0.206916 0.746117 0.500131 -0.042349 1 0 0 0 0 0 1 356153
-0.001487 -0.001151 0.119176 -0.274011 0.762231 0.536871 -0.042381 1 0 0 0 0 0 1 357172
-0.001489 -0.001150 0.119177 -0.309679 0.771235 0.551010 -0.042412 1 0 0 0 0 0 1 358161
-0.001490 -0.001150 0.119177 -0.327781 0.776147 0.556277 -0.042443 1 0 0 0 0 0 1 359163
-0.001491 -0.001150 0.119177 -0.336956 0.778922 0.558374 -0.042475 1 0 0 0 0 0 1 360161
-0.001491 -0.001149 0.119177 -0.341661 0.780596 0.559375 -0.042506 1 0 0 0 0 0 1 361170
-0.001491 -0.001149 0.119177 -0.344138 0.781725 0.559989 -0.042537 1 0 0 0 0 0 1 362162
-0.001491 -0.001149 0.119177 -0.345511 0.782583 0.560469 -0.042568 1 0 0 0 0 0 1 363164
-0.001491 -0.001149 0.119177 -0.346319 0.783294 0.560914 -0.042600 1 0 0 0 0 0 1 364168
-0.001491 -0.001149 0.119177 -0.346845 0.783943 0.561330 -0.042631 1 0 0 0 0 0 1 365165
-0.001491 -0.001149 0.119177 -0.347242 0.784543 0.561740 -0.042662 1 0 0 0 0 0 1 366165
-0.001491 -0.001149 0.119177 -0.347553 0.785134 0.562145 -0.042693 1 0 0 0 0 0 1 367152
-0.001491 -0.001149 0.119177 -0.347859 0.785725 0.562565 -0.042724 1 0 0 0 0 0 1 368158
-0.001491 -0.001149 0.119177 -0.348119 0.786305 0.562980 -0.042756 1 0 0 0 0 0 1 369165
-0.001491 -0.001149 0.119177 -0.348389 0.786895 0.563392 -0.042787 1 0 0 0 0 0 1 370167
-0.001491 -0.001149 0.119177 -0.348652 0.787463 0.563797 -0.042818 1 0 0 0 0 0 1 371166
-0.001491 -0.001149 0.119177 -0.348896 0.788034 0.564221 -0.042850 1 0 0 0 0 0 1 372166
-0.001491 -0.001149 0.119177 -0.349161 0.788611 0.564621 -0.042881 1 0 0 0 0 0 1 373167
-0.001491 -0.001149 0.119177 -0.349417 0.789186 0.565031 -0.042912 1 0 0 0 0 0 1 374167
-0.001510 -0.001145 0.119187 -0.095468 0.730727 0.426700 -0.042943 1 0 0 0 0 0 1 375164
-0.001519 -0.001143 0.119191 -0.186611 0.751595 0.497792 -0.042975 1 0 0 0 0 0 1 376165
-0.001511 -0.001128 0.119203 -0.426951 0.583692 0.385652 -0.043006 1 0 0 0 0 0 1 377169
-0.001507 -0.001121 0.119207 -0.401984 0.657248 0.475545 -0.043037 1 0 0 0 0 0 1 378166
-0.001505 -0.001117 0.119208 -0.374523 0.710508 0.519696 -0.043068 1 0 0 0 0 0 1 379166
-0.001504 -0.001115 0.119209 -0.359204 0.739210 0.536490 -0.043100 1 0 0 0 0 0 1 380165
-0.001503 -0.001115 0.119209 -0.351426 0.754078 0.542683 -0.043131 1 0 0 0 0 0 1 381164
-0.001503 -0.001114 0.119209 -0.347622 0.761828 0.545096 -0.043162 1 0 0 0 0 0 1 382165
-0.001503 -0.001114 0.119209 -0.345828 0.765996 0.546184 -0.043193 1 0 0 0 0 0 1 383164
-0.001503 -0.001114 0.119209 -0.345043 0.768348 0.546823 -0.043225 1 0 0 0 0 0 1 384164
-0.001503 -0.001114 0.119209 -0.344785 0.769805 0.547299 -0.043256 1 0 0 0 0 0 1 385164
-0.001503 -0.001114 0.119209 -0.344774 0.770811 0.547723 -0.043287 1 0 0 0 0 0 1 386145
-0.001503 -0.001114 0.119209 -0.344897 0.771601 0.548126 -0.043318 1 0 0 0 0 0 1 387159
-0.001503 -0.001114 0.119209 -0.345065 0.772260 0.548521 -0.043349 1 0 0 0 0 0 1 388136
-0.001503 -0.001114 0.119209 -0.345301 0.772900 0.548930 -0.043381 1 0 0 0 0 0 1 389164
-0.001503 -0.001114 0.119209 -0.345530 0.773468 0.549326 -0.043412 1 0 0 0 0 0 1 390165
-0.001503 -0.001114 0.119209 -0.345772 0.774044 0.549722 -0.043443 1 0 0 0 0 0 1 391163
-0.001503 -0.001114 0.119209 -0.346024 0.774615 0.550111 -0.043475 1 0 0 0 0 0 1 392164
-0.001503 -0.001114 0.119209 -0.346258 0.775158 0.550506 -0.043506 1 0 0 0 0 0 1 393164
-0.001503 -0.001114 0.119209 -0.346513 0.775737 0.550908 -0.043537 1 0 0 0 0 0 1 394165
-0.001503 -0.001114 0.119209 -0.346750 0.776292 0.551297 -0.043568 1 0 0 0 0 0 1 395164
-0.001503 -0.001114 0.119209 -0.347006 0.776841 0.551705 -0.043600 1 0 0 0 0 0 1 396164
-0.001503 -0.001114 0.119209 -0.347255 0.777396 0.552082 -0.043631 1 0 0 0 0 0 1 397163
-0.001503 -0.001114 0.119209 -0.347505 0.777960 0.552485 -0.043662 1 0 0 0 0 0 1 398155
-0.001503 -0.001114 0.119209 -0.347751 0.778504 0.552887 -0.043693 1 0 0 0 0 0 1 399152
-0.001503 -0.001114 0.119209 -0.348000 0.779063 0.553266 -0.043724 1 0 0 0 0 0 1 400157
-0.001503 -0.001114 0.119209 -0.348254 0.779635 0.553675 -0.043756 1 0 0 0 0 0 1 401165
-0.001503 -0.001114 0.119209 -0.348490 0.780183 0.554075 -0.043787 1 0 0 0 0 0 1 402171
-0.001503 -0.001114 0.119209 -0.348751 0.780750 0.554469 -0.043818 1 0 0 0 0 0 1 403167
-0.001503 -0.001114 0.119209 -0.348997 0.781295 0.554850 -0.043850 1 0 0 0 0 0 1 404164
-0.001503 -0.001114 0.119209 -0.349245 0.781850 0.555262 -0.043881 1 0 0 0 0 0 1 405162
-0.001503 -0.001114 0.119209 -0.349498 0.782420 0.555655 -0.043912 1 0 0 0 0 0 1 406166
-0.001503 -0.001114 0.119209 -0.349743 0.782966 0.556036 -0.043943 1 0 0 0 0 0 1 407164
-0.001503 -0.001114 0.119209 -0.349992 0.783521 0.556449 -0.043975 1 0 0 0 0 0 1 408163
-0.001503 -0.001114 0.119209 -0.350232 0.784087 0.556834 -0.044006 1 0 0 0 0 0 1 409164
-0.001503 -0.001114 0.119209 -0.350492 0.784648 0.557235 -0.044037 1 0 0 0 0 0 1 410165
-0.001503 -0.001114 0.119209 -0.350732 0.785177 0.557621 -0.044068 1 0 0 0 0 0 1 411156
-0.001503 -0.001114 0.119209 -0.350985 0.785750 0.558019 -0.044099 1 0 0 0 0 0 1 412148
-0.001503 -0.001114 0.119209 -0.351225 0.786310 0.558412 -0.044131 1 0 0 0 0 0 1 413155
-0.001503 -0.001114 0.119209 -0.351478 0.786853 0.558816 -0.044162 1 0 0 0 0 0 1 414146
-0.001503 -0.001114 0.119209 -0.351742 0.787417 0.559203 -0.044193 1 0 0 0 0 0 1 415155
-0.001503 -0.001114 0.119209 -0.351970 0.787975 0.559594 -0.044224 1 0 0 0 0 0 1 416146
-0.001503 -0.001114 0.119209 -0.352227 0.788528 0.560005 -0.044256 1 0 0 0 0 0 1 417154
-0.001503 -0.001114 0.119209 -0.352474 0.789079 0.560379 -0.044287 1 0 0 0 0 0 1 418146
-0.001503 -0.001114 0.119209 -0.352725 0.789645 0.560784 -0.044318 1 0 0 0 0 0 1 419141
-0.001521 -0.001109 0.119219 -0.098227 0.731020 0.422277 -0.044349 1 0 0 0 0 0 1 420154
-0.001530 -0.001107 0.119223 -0.189218 0.751841 0.493227 -0.044380 1 0 0 0 0 0 1 421147
-0.001535 -0.001106 0.119224 -0.256220 0.767949 0.529853 -0.044413 1 0 0 0 0 0 1 422199
-0.001537 -0.001105 0.119224 -0.291803 0.776903 0.543926 -0.044443 1 0 0 0 0 0 1 423156
-0.001538 -0.001105 0.119225 -0.309855 0.781780 0.549165 -0.044474 1 0 0 0 0 0 1 424145
-0.001539 -0.001105 0.119225 -0.318994 0.784525 0.551243 -0.044506 1 0 0 0 0 0 1 425154
-0.001539 -0.001105 0.119225 -0.323656 0.786173 0.552217 -0.044537 1 0 0 0 0 0 1 426147
-0.001539 -0.001105 0.119225 -0.326117 0.787279 0.552805 -0.044568 1 0 0 0 0 0 1 427155
-0.001539 -0.001105 0.119225 -0.327455 0.788116 0.553263 -0.044599 1 0 0 0 0 0 1 428145
-0.001540 -0.001105 0.119225 -0.328241 0.788818 0.553673 -0.044631 1 0 0 0 0 0 1 429171
-0.001540 -0.001105 0.119225 -0.328749 0.789430 0.554071 -0.044662 1 0 0 0 0 0 1 430156
-0.001540 -0.001105 0.119225 -0.329114 0.790016 0.554466 -0.044693 1 0 0 0 0 0 1 431158
-0.001540 -0.001105 0.119225 -0.329403 0.790594 0.554854 -0.044725 1 0 0 0 0 0 1 432159
-0.001540 -0.001105 0.119225 -0.329681 0.791150 0.555235 -0.044756 1 0 0 0 0 0 1 433163
-0.001540 -0.001105 0.119225 -0.329924 0.791700 0.555625 -0.044787 1 0 0 0 0 0 1 434154
-0.001540 -0.001105 0.119225 -0.330170 0.792262 0.556024 -0.044818 1 0 0 0 0 0 1 435166
-0.001540 -0.001105 0.119225 -0.330404 0.792824 0.556405 -0.044850 1 0 0 0 0 0 1 436163
-0.001540 -0.001105 0.119225 -0.330633 0.793375 0.556791 -0.044881 1 0 0 0 0 0 1 437158
-0.001540 -0.001105 0.119225 -0.330861 0.793919 0.557187 -0.044912 1 0 0 0 0 0 1 438163
-0.001540 -0.001105 0.119225 -0.331103 0.794474 0.557563 -0.044943 1 0 0 0 0 0 1 439165
-0.001540 -0.001105 0.119225 -0.331326 0.795034 0.557955 -0.044975 1 0 0 0 0 0 1 440163
-0.001540 -0.001105 0.119225 -0.331552 0.795576 0.558350 -0.045006 1 0 0 0 0 0 1 441163
-0.001540 -0.001105 0.119225 -0.331793 0.796130 0.558725 -0.045037 1 0 0 0 0 0 1 442163
-0.001540 -0.001105 0.119225 -0.332017 0.796692 0.559118 -0.045068 1 0 0 0 0 0 1 443164
-0.001558 -0.001101 0.119235 -0.077151 0.737974 0.420614 -0.045100 1 0 0 0 0 0 1 444167
-0.001567 -0.001098 0.119238 -0.168077 0.758795 0.491445 -0.045131 1 0 0 0 0 0 1 445168
-0.001572 -0.001097 0.119239 -0.235025 0.774855 0.527997 -0.045162 1 0 0 0 0 0 1 446168
-0.001574 -0.001097 0.119240 -0.270587 0.783823 0.542055 -0.045193 1 0 0 0 0 0 1 447164
-0.001575 -0.001096 0.119240 -0.288613 0.788688 0.547284 -0.045225 1 0 0 0 0 0 1 448162
-0.001576 -0.001096 0.119240 -0.297720 0.791430 0.549354 -0.045256 1 0 0 0 0 0 1 449164
-0.001576 -0.001096 0.119240 -0.302355 0.793060 0.550309 -0.045286 1 0 0 0 0 0 1 450131
-0.001576 -0.001096 0.119240 -0.304801 0.794175 0.550896 -0.045318 1 0 0 0 0 0 1 451162
-0.001577 -0.001096 0.119240 -0.306121 0.795012 0.551349 -0.045350 1 0 0 0 0 0 1 452161
-0.001577 -0.001096 0.119240 -0.306896 0.795700 0.551749 -0.045381 1 0 0 0 0 0 1 453165
-0.001577 -0.001096 0.119240 -0.307377 0.796312 0.552139 -0.045412 1 0 0 0 0 0 1 454164
-0.001577 -0.001096 0.119240 -0.307734 0.796895 0.552530 -0.045443 1 0 0 0 0 0 1 455163
-0.001577 -0.001096 0.119240 -0.308014 0.797459 0.552904 -0.045475 1 0 0 0 0 0 1 456162
-0.001577 -0.001096 0.119240 -0.308245 0.798022 0.553283 -0.045506 1 0 0 0 0 0 1 457162
-0.001577 -0.001096 0.119240 -0.308489 0.798569 0.553669 -0.045537 1 0 0 0 0 0 1 458163
-0.001577 -0.001096 0.119240 -0.308706 0.799127 0.554042 -0.045568 1 0 0 0 0 0 1 459160
-0.001577 -0.001096 0.119240 -0.308915 0.799665 0.554428 -0.045600 1 0 0 0 0 0 1 460161
-0.001577 -0.001096 0.119240 -0.309130 0.800224 0.554803 -0.045631 1 0 0 0 0 0 1 461163
-0.001577 -0.001096 0.119240 -0.309342 0.800774 0.555182 -0.045662 1 0 0 0 0 0 1 462164
-0.001577 -0.001096 0.119240 -0.309569 0.801303 0.555567 -0.045693 1 0 0 0 0 0 1 463161
-0.001577 -0.001096 0.119240 -0.309766 0.801866 0.555941 -0.045724 1 0 0 0 0 0 1 464159
-0.001577 -0.001096 0.119240 -0.309988 0.802419 0.556328 -0.045756 1 0 0 0 0 0 1 465161
-0.001577 -0.001096 0.119240 -0.310186 0.802954 0.556708 -0.045787 1 0 0 0 0 0 1 466161
-0.001577 -0.001096 0.119240 -0.310408 0.803504 0.557075 -0.045818 1 0 0 0 0 0 1 467162
-0.001577 -0.001096 0.119240 -0.310624 0.804062 0.557467 -0.045850 1 0 0 0 0 0 1 468161
-0.001577 -0.001096 0.119240 -0.310821 0.804596 0.557847 -0.045881 1 0 0 0 0 0 1 469158
-0.001577 -0.001096 0.119240 -0.311052 0.805144 0.558217 -0.045912 1 0 0 0 0 0 1 470150
-0.001577 -0.001096 0.119240 -0.311248 0.805702 0.558599 -0.045943 1 0 0 0 0 0 1 471157
-0.001577 -0.001096 0.119240 -0.311468 0.806245 0.558994 -0.045975 1 0 0 0 0 0 1 472163
-0.001577 -0.001096 0.119240 -0.311679 0.806791 0.559355 -0.046006 1 0 0 0 0 0 1 473161
-0.001577 -0.001096 0.119240 -0.311883 0.807349 0.559741 -0.046037 1 0 0 0 0 0 1 474163
-0.001577 -0.001096 0.119240 -0.312103 0.807889 0.560134 -0.046068 1 0 0 0 0 0 1 475163
-0.001577 -0.001096 0.119240 -0.312300 0.808428 0.560491 -0.046099 1 0 0 0 0 0 1 476132
-0.001577 -0.001096 0.119240 -0.312537 0.808987 0.560880 -0.046131 1 0 0 0 0 0 1 477161
-0.001577 -0.001096 0.119240 -0.312728 0.809529 0.561267 -0.046162 1 0 0 0 0 0 1 478162
-0.001577 -0.001096 0.119240 -0.312940 0.810088 0.561641 -0.046193 1 0 0 0 0 0 1 479161
-0.001577 -0.001096 0.119240 -0.313164 0.810640 0.562027 -0.046225 1 0 0 0 0 0 1 480161
-0.001577 -0.001096 0.119240 -0.313367 0.811159 0.562396 -0.046255 1 0 0 0 0 0 1 481149
-0.001577 -0.001096 0.119240 -0.313585 0.811725 0.562781 -0.046287 1 0 0 0 0 0 1 482146
-0.001577 -0.001096 0.119240 -0.313788 0.812279 0.563159 -0.046318 1 0 0 0 0 0 1 483156
-0.001577 -0.001096 0.119240 -0.314000 0.812800 0.563534 -0.046349 1 0 0 0 0 0 1 484145
-0.001577 -0.001096 0.119240 -0.314221 0.813373 0.563923 -0.046381 1 0 0 0 0 0 1 485153
-0.001577 -0.001096 0.119240 -0.314422 0.813921 0.564298 -0.046412 1 0 0 0 0 0 1 486154
-0.001577 -0.001096 0.119240 -0.314639 0.814456 0.564687 -0.046443 1 0 0 0 0 0 1 487145
-0.001577 -0.001096 0.119240 -0.314853 0.815009 0.565052 -0.046474 1 0 0 0 0 0 1 488155
-0.001577 -0.001096 0.119240 -0.315067 0.815562 0.565440 -0.046505 1 0 0 0 0 0 1 489145
-0.001577 -0.001096 0.119240 -0.315266 0.816102 0.565825 -0.046537 1 0 0 0 0 0 1 490154
-0.001577 -0.001096 0.119240 -0.315485 0.816646 0.566187 -0.046568 1 0 0 0 0 0 1 491144
-0.001577 -0.001096 0.119240 -0.315704 0.817211 0.566583 -0.046599 1 0 0 0 0 0 1 492154
-0.001577 -0.001096 0.119240 -0.315899 0.817741 0.566960 -0.046630 1 0 0 0 0 0 1 493144
-0.001577 -0.001096 0.119240 -0.316126 0.818307 0.567344 -0.046662 1 0 0 0 0 0 1 494153
-0.001577 -0.001096 0.119240 -0.316334 0.818840 0.567708 -0.046693 1 0 0 0 0 0 1 495145
-0.001577 -0.001096 0.119240 -0.316536 0.819389 0.568103 -0.046724 1 0 0 0 0 0 1 496154
-0.001577 -0.001096 0.119240 -0.316759 0.819946 0.568480 -0.046755 1 0 0 0 0 0 1 497144
-0.001577 -0.001096 0.119240 -0.316971 0.820489 0.568851 -0.046787 1 0 0 0 0 0 1 498154
-0.001577 -0.001096 0.119240 -0.317183 0.821038 0.569250 -0.046818 1 0 0 0 0 0 1 499157
-0.001577 -0.001096 0.119240 -0.317386 0.821592 0.569617 -0.046849 1 0 0 0 0 0 1 500152
-0.001577 -0.001096 0.119240 -0.317598 0.822144 0.569999 -0.046881 1 0 0 0 0 0 1 501159
-0.001577 -0.001096 0.119240 -0.317824 0.822670 0.570381 -0.046912 1 0 0 0 0 0 1 502150
-0.001577 -0.001096 0.119240 -0.318017 0.823224 0.570749 -0.046942 1 0 0 0 0 0 1 503132
-0.001577 -0.001096 0.119240 -0.318246 0.823795 0.571148 -0.046975 1 0 0 0 0 0 1 504166
-0.001577 -0.001096 0.119240 -0.318441 0.824323 0.571524 -0.047006 1 0 0 0 0 0 1 505154
-0.001577 -0.001096 0.119240 -0.318665 0.824879 0.571895 -0.047037 1 0 0 0 0 0 1 506166
-0.001577 -0.001096 0.119240 -0.318881 0.825436 0.572285 -0.047068 1 0 0 0 0 0 1 507162
-0.001577 -0.001096 0.119240 -0.319078 0.825971 0.572667 -0.047100 1 0 0 0 0 0 1 508162
-0.001577 -0.001096 0.119240 -0.319311 0.826522 0.573039 -0.047131 1 0 0 0 0 0 1 509160
-0.001577 -0.001096 0.119240 -0.319506 0.827077 0.573419 -0.047162 1 0 0 0 0 0 1 510161
-0.001577 -0.001096 0.119240 -0.319723 0.827614 0.573810 -0.047193 1 0 0 0 0 0 1 511155
-0.001577 -0.001096 0.119240 -0.319936 0.828164 0.574173 -0.047225 1 0 0 0 0 0 1 512160
-0.001577 -0.001096 0.119240 -0.320133 0.828704 0.574546 -0.047255 1 0 0 0 0 0 1 513130
-0.001577 -0.001096 0.119240 -0.320359 0.829260 0.574951 -0.047287 1 0 0 0 0 0 1 514160
-0.001577 -0.001096 0.119240 -0.320557 0.829802 0.575310 -0.047317 1 0 0 0 0 0 1 515134
-0.001577 -0.001096 0.119240 -0.320794 0.830362 0.575700 -0.047350 1 0 0 0 0 0 1 516164
-0.001577 -0.001096 0.119240 -0.320984 0.830901 0.576085 -0.047381 1 0 0 0 0 0 1 517160
-0.001577 -0.001096 0.119240 -0.321197 0.831460 0.576459 -0.047412 1 0 0 0 0 0 1 518160
-0.001577 -0.001096 0.119240 -0.321420 0.832012 0.576845 -0.047443 1 0 0 0 0 0 1 519160
-0.001595 -0.001092 0.119250 -0.065693 0.773077 0.438064 -0.047474 1 0 0 0 0 0 1 520158
-0.001604 -0.001090 0.119254 -0.156304 0.793819 0.508689 -0.047505 1 0 0 0 0 0 1 521131
-0.001609 -0.001088 0.119255 -0.223109 0.809850 0.545156 -0.047537 1 0 0 0 0 0 1 522162
-0.001611 -0.001088 0.119255 -0.258567 0.818814 0.559185 -0.047568 1 0 0 0 0 0 1 523159
-0.001612 -0.001088 0.119255 -0.276527 0.823640 0.564389 -0.047599 1 0 0 0 0 0 1 524129
-0.001613 -0.001087 0.119256 -0.285610 0.826380 0.566449 -0.047631 1 0 0 0 0 0 1 525161
-0.001613 -0.001087 0.119256 -0.290232 0.828039 0.567409 -0.047662 1 0 0 0 0 0 1 526154
-0.001613 -0.001087 0.119256 -0.292647 0.829125 0.567985 -0.047693 1 0 0 0 0 0 1 527159
-0.001614 -0.001087 0.119256 -0.293934 0.829954 0.568424 -0.047725 1 0 0 0 0 0 1 528160
-0.001614 -0.001087 0.119256 -0.294698 0.830638 0.568820 -0.047756 1 0 0 0 0 0 1 529160
-0.001614 -0.001087 0.119256 -0.295162 0.831245 0.569202 -0.047787 1 0 0 0 0 0 1 530157
-0.001614 -0.001087 0.119256 -0.295476 0.831816 0.569572 -0.047818 1 0 0 0 0 0 1 531153
-0.001614 -0.001087 0.119256 -0.295742 0.832366 0.569934 -0.047849 1 0 0 0 0 0 1 532130
-0.001614 -0.001087 0.119256 -0.295973 0.832943 0.570323 -0.047881 1 0 0 0 0 0 1 533159
-0.001614 -0.001087 0.119256 -0.296188 0.833485 0.570697 -0.047912 1 0 0 0 0 0 1 534162
-0.001614 -0.001087 0.119256 -0.296397 0.834039 0.571067 -0.047943 1 0 0 0 0 0 1 535157
-0.001632 -0.001083 0.119266 -0.040374 0.775050 0.432332 -0.047974 1 0 0 0 0 0 1 536147
-0.001641 -0.001081 0.119269 -0.130959 0.795777 0.502855 -0.048006 1 0 0 0 0 0 1 537158
-0.001646 -0.001080 0.119270 -0.197741 0.811797 0.539269 -0.048037 1 0 0 0 0 0 1 538160
-0.001648 -0.001079 0.119271 -0.233176 0.820744 0.553275 -0.048068 1 0 0 0 0 0 1 539157
-0.001650 -0.001079 0.119271 -0.251116 0.825600 0.558473 -0.048099 1 0 0 0 0 0 1 540156
-0.001650 -0.001079 0.119271 -0.260185 0.828325 0.560515 -0.048131 1 0 0 0 0 0 1 541158
-0.001650 -0.001079 0.119271 -0.264783 0.829962 0.561462 -0.048162 1 0 0 0 0 0 1 542160
-0.001651 -0.001079 0.119271 -0.267169 0.831045 0.562032 -0.048193 1 0 0 0 0 0 1 543157
-0.001651 -0.001078 0.119271 -0.268449 0.831874 0.562471 -0.048225 1 0 0 0 0 0 1 544159
-0.001651 -0.001078 0.119271 -0.269184 0.832551 0.562853 -0.048256 1 0 0 0 0 0 1 545159
-0.001651 -0.001078 0.119271 -0.269629 0.833156 0.563228 -0.048287 1 0 0 0 0 0 1 546161
-0.001651 -0.001078 0.119271 -0.269937 0.833728 0.563598 -0.048318 1 0 0 0 0 0 1 547162
-0.001651 -0.001078 0.119271 -0.270176 0.834277 0.563957 -0.048349 1 0 0 0 0 0 1 548129
-0.001651 -0.001078 0.119271 -0.270403 0.834834 0.564326 -0.048381 1 0 0 0 0 0 1 549158
-0.001651 -0.001078 0.119271 -0.270582 0.835374 0.564690 -0.048412 1 0 0 0 0 0 1 550159
-0.001651 -0.001078 0.119271 -0.270768 0.835915 0.565060 -0.048443 1 0 0 0 0 0 1 551158
-0.001651 -0.001078 0.119271 -0.270945 0.836459 0.565414 -0.048474 1 0 0 0 0 0 1 552145
-0.001651 -0.001078 0.119271 -0.271119 0.836998 0.565777 -0.048505 1 0 0 0 0 0 1 553142
-0.001651 -0.001078 0.119271 -0.271292 0.837531 0.566152 -0.048537 1 0 0 0 0 0 1 554153
-0.001651 -0.001078 0.119271 -0.271467 0.838076 0.566507 -0.048568 1 0 0 0 0 0 1 555143
-0.001651 -0.001078 0.119271 -0.271655 0.838623 0.566880 -0.048599 1 0 0 0 0 0 1 556150
-0.001651 -0.001078 0.119271 -0.271823 0.839135 0.567235 -0.048630 1 0 0 0 0 0 1 557141
-0.001651 -0.001078 0.119271 -0.271994 0.839697 0.567603 -0.048662 1 0 0 0 0 0 1 558151
-0.001651 -0.001078 0.119271 -0.272166 0.840233 0.567964 -0.048693 1 0 0 0 0 0 1 559142
-0.001651 -0.001078 0.119271 -0.272359 0.840759 0.568337 -0.048724 1 0 0 0 0 0 1 560149
-0.001651 -0.001078 0.119271 -0.272518 0.841309 0.568693 -0.048755 1 0 0 0 0 0 1 561141
-0.001651 -0.001078 0.119271 -0.272692 0.841855 0.569060 -0.048787 1 0 0 0 0 0 1 562150
-0.001651 -0.001078 0.119271 -0.272861 0.842378 0.569428 -0.048818 1 0 0 0 0 0 1 563141
-0.001651 -0.001078 0.119271 -0.273061 0.842927 0.569790 -0.048849 1 0 0 0 0 0 1 564151
-0.001651 -0.001078 0.119271 -0.273216 0.843468 0.570151 -0.048880 1 0 0 0 0 0 1 565141
-0.001651 -0.001078 0.119271 -0.273387 0.844001 0.570525 -0.048912 1 0 0 0 0 0 1 566150
-0.001651 -0.001078 0.119271 -0.273571 0.844536 0.570873 -0.048943 1 0 0 0 0 0 1 567140
-0.001651 -0.001078 0.119271 -0.273752 0.845092 0.571253 -0.048974 1 0 0 0 0 0 1 568149
-0.001651 -0.001078 0.119271 -0.273911 0.845614 0.571616 -0.049005 1 0 0 0 0 0 1 569142
-0.001651 -0.001078 0.119271 -0.274088 0.846165 0.571976 -0.049037 1 0 0 0 0 0 1 570145
-0.001638 -0.001065 0.119282 -0.448704 0.661273 0.422339 -0.049068 1 0 0 0 0 0 1 571156
-0.001632 -0.001058 0.119286 -0.388999 0.725779 0.498187 -0.049100 1 0 0 0 0 0 1 572167
-0.001628 -0.001055 0.119287 -0.343967 0.774378 0.537331 -0.049130 1 0 0 0 0 0 1 573147
-0.001627 -0.001053 0.119287 -0.319798 0.800684 0.552377 -0.049161 1 0 0 0 0 0 1 574130
-0.001626 -0.001052 0.119288 -0.307582 0.814337 0.557942 -0.049193 1 0 0 0 0 0 1 575151
-0.001626 -0.001052 0.119288 -0.301534 0.821476 0.560110 -0.049225 1 0 0 0 0 0 1 576169
-0.001625 -0.001052 0.119288 -0.298565 0.825302 0.561099 -0.049256 1 0 0 0 0 0 1 577155
-0.001625 -0.001052 0.119288 -0.297191 0.827496 0.561671 -0.049287 1 0 0 0 0 0 1 578160
-0.001625 -0.001051 0.119288 -0.296592 0.828837 0.562095 -0.049318 1 0 0 0 0 0 1 579157
-0.001625 -0.001051 0.119288 -0.296386 0.829770 0.562485 -0.049349 1 0 0 0 0 0 1 580147
-0.001625 -0.001051 0.119288 -0.296384 0.830520 0.562848 -0.049381 1 0 0 0 0 0 1 581159
-0.001625 -0.001051 0.119288 -0.296467 0.831143 0.563208 -0.049412 1 0 0 0 0 0 1 582159
-0.001625 -0.001051 0.119288 -0.296598 0.831726 0.563566 -0.049443 1 0 0 0 0 0 1 583158
-0.001625 -0.001051 0.119288 -0.296757 0.832281 0.563922 -0.049474 1 0 0 0 0 0 1 584156
-0.001625 -0.001051 0.119288 -0.296932 0.832811 0.564275 -0.049506 1 0 0 0 0 0 1 585165
-0.001625 -0.001051 0.119288 -0.297122 0.833347 0.564644 -0.049537 1 0 0 0 0 0 1 586165
-0.001625 -0.001051 0.119288 -0.297300 0.833879 0.564986 -0.049568 1 0 0 0 0 0 1 587158
-0.001625 -0.001051 0.119288 -0.297487 0.834404 0.565340 -0.049599 1 0 0 0 0 0 1 588156
-0.001625 -0.001051 0.119288 -0.297683 0.834922 0.565710 -0.049631 1 0 0 0 0 0 1 589158
-0.001625 -0.001051 0.119288 -0.297860 0.835446 0.566048 -0.049661 1 0 0 0 0 0 1 590140
-0.001625 -0.001051 0.119288 -0.298048 0.835979 0.566407 -0.049693 1 0 0 0 0 0 1 591151
-0.001625 -0.001051 0.119288 -0.298233 0.836495 0.566771 -0.049724 1 0 0 0 0 0 1 592156
-0.001625 -0.001051 0.119288 -0.298436 0.837035 0.567128 -0.049756 1 0 0 0 0 0 1 593157
-0.001625 -0.001051 0.119288 -0.298610 0.837548 0.567485 -0.049787 1 0 0 0 0 0 1 594158
-0.001625 -0.001051 0.119288 -0.298799 0.838082 0.567834 -0.049818 1 0 0 0 0 0 1 595156
-0.001625 -0.001051 0.119288 -0.298987 0.838610 0.568190 -0.049849 1 0 0 0 0 0 1 596157
-0.001625 -0.001051 0.119288 -0.299174 0.839134 0.568565 -0.049881 1 0 0 0 0 0 1 597155
-0.001625 -0.001051 0.119288 -0.299362 0.839663 0.568905 -0.049912 1 0 0 0 0 0 1 598159
-0.001625 -0.001051 0.119288 -0.299549 0.840187 0.569259 -0.049943 1 0 0 0 0 0 1 599157
-0.001625 -0.001051 0.119288 -0.299733 0.840701 0.569621 -0.049974 1 0 0 0 0 0 1 600157
-0.001625 -0.001051 0.119288 -0.299935 0.841241 0.569978 -0.050006 1 0 0 0 0 0 1 601158
-0.001625 -0.001051 0.119288 -0.300113 0.841766 0.570329 -0.050037 1 0 0 0 0 0 1 602159
-0.001625 -0.001051 0.119288 -0.300295 0.842278 0.570689 -0.050068 1 0 0 0 0 0 1 603156
-0.001625 -0.001051 0.119288 -0.300498 0.842816 0.571046 -0.050099 1 0 0 0 0 0 1 604156
-0.001644 -0.001047 0.119298 -0.043689 0.783614 0.432019 -0.050131 1 0 0 0 0 0 1 605156
-0.001653 -0.001045 0.119301 -0.134005 0.804287 0.502359 -0.050162 1 0 0 0 0 0 1 606159
-0.001658 -0.001044 0.119302 -0.200651 0.820254 0.538700 -0.050193 1 0 0 0 0 0 1 607157
-0.001660 -0.001043 0.119303 -0.236017 0.829171 0.552667 -0.050224 1 0 0 0 0 0 1 608157
-0.001661 -0.001043 0.119303 -0.253928 0.833992 0.557851 -0.050256 1 0 0 0 0 0 1 609156
-0.001662 -0.001043 0.119303 -0.262956 0.836699 0.559875 -0.050287 1 0 0 0 0 0 1 610157
-0.001662 -0.001043 0.119303 -0.267557 0.838308 0.560802 -0.050318 1 0 0 0 0 0 1 611153
-0.001649 -0.001029 0.119314 -0.444667 0.653557 0.411194 -0.050349 1 0 0 0 0 0 1 612146
-0.001643 -0.001022 0.119318 -0.386191 0.718248 0.486953 -0.050381 1 0 0 0 0 0 1 613152
-0.001640 -0.001019 0.119319 -0.341743 0.766923 0.526092 -0.050412 1 0 0 0 0 0 1 614156
-0.001638 -0.001017 0.119319 -0.317901 0.793281 0.541116 -0.050443 1 0 0 0 0 0 1 615157
-0.001637 -0.001016 0.119320 -0.305800 0.806921 0.546661 -0.050474 1 0 0 0 0 0 1 616156
-0.001637 -0.001016 0.119320 -0.299812 0.814040 0.548815 -0.050506 1 0 0 0 0 0 1 617152
-0.001637 -0.001016 0.119320 -0.296902 0.817858 0.549774 -0.050537 1 0 0 0 0 0 1 618156
-0.001637 -0.001016 0.119320 -0.295524 0.820018 0.550332 -0.050568 1 0 0 0 0 0 1 619156
-0.001637 -0.001016 0.119320 -0.294919 0.821372 0.550754 -0.050599 1 0 0 0 0 0 1 620156
-0.001637 -0.001016 0.119320 -0.294725 0.822277 0.551119 -0.050631 1 0 0 0 0 0 1 621155
-0.001637 -0.001016 0.119320 -0.294709 0.823012 0.551468 -0.050662 1 0 0 0 0 0 1 622158
-0.001637 -0.001016 0.119320 -0.294783 0.823614 0.551810 -0.050693 1 0 0 0 0 0 1 623150
-0.001637 -0.001016 0.119320 -0.294928 0.824170 0.552149 -0.050724 1 0 0 0 0 0 1 624142
-0.001637 -0.001016 0.119320 -0.295073 0.824707 0.552486 -0.050755 1 0 0 0 0 0 1 625149
-0.001637 -0.001016 0.119320 -0.295250 0.825213 0.552823 -0.050786 1 0 0 0 0 0 1 626141
-0.001637 -0.001016 0.119320 -0.295424 0.825729 0.553170 -0.050818 1 0 0 0 0 0 1 627143
-0.001637 -0.001016 0.119320 -0.295600 0.826256 0.553510 -0.050849 1 0 0 0 0 0 1 628140
-0.001637 -0.001016 0.119320 -0.295788 0.826750 0.553854 -0.050880 1 0 0 0 0 0 1 629149
-0.001637 -0.001016 0.119320 -0.295964 0.827272 0.554191 -0.050911 1 0 0 0 0 0 1 630140
-0.001637 -0.001016 0.119320 -0.296143 0.827775 0.554521 -0.050943 1 0 0 0 0 0 1 631149
-0.001637 -0.001016 0.119320 -0.296323 0.828277 0.554876 -0.050974 1 0 0 0 0 0 1 632140
-0.001637 -0.001016 0.119320 -0.296517 0.828791 0.555208 -0.051005 1 0 0 0 0 0 1 633148
-0.001637 -0.001016 0.119320 -0.296679 0.829301 0.555544 -0.051036 1 0 0 0 0 0 1 634139
-0.001637 -0.001016 0.119320 -0.296868 0.829805 0.555900 -0.051068 1 0 0 0 0 0 1 635148
-0.001637 -0.001016 0.119320 -0.297061 0.830311 0.556226 -0.051099 1 0 0 0 0 0 1 636140
-0.001637 -0.001016 0.119320 -0.297225 0.830829 0.556568 -0.051130 1 0 0 0 0 0 1 637148
-0.001637 -0.001016 0.119320 -0.297420 0.831316 0.556912 -0.051161 1 0 0 0 0 0 1 638141
-0.001637 -0.001016 0.119320 -0.297600 0.831846 0.557255 -0.051193 1 0 0 0 0 0 1 639148
-0.001637 -0.001016 0.119320 -0.297776 0.832340 0.557579 -0.051224 1 0 0 0 0 0 1 640139
-0.001637 -0.001016 0.119320 -0.297961 0.832856 0.557944 -0.051256 1 0 0 0 0 0 1 641158
-0.001637 -0.001016 0.119320 -0.298152 0.833360 0.558269 -0.051287 1 0 0 0 0 0 1 642146
-0.001637 -0.001016 0.119320 -0.298316 0.833876 0.558609 -0.051318 1 0 0 0 0 0 1 643150
-0.001637 -0.001016 0.119320 -0.298504 0.834376 0.558962 -0.051349 1 0 0 0 0 0 1 644150
-0.001637 -0.001016 0.119320 -0.298700 0.834894 0.559296 -0.051381 1 0 0 0 0 0 1 645166
-0.001637 -0.001016 0.119320 -0.298862 0.835405 0.559634 -0.051412 1 0 0 0 0 0 1 646161
-0.001637 -0.001016 0.119320 -0.299057 0.835891 0.559976 -0.051443 1 0 0 0 0 0 1 647151
-0.001637 -0.001016 0.119320 -0.299237 0.836421 0.560320 -0.051474 1 0 0 0 0 0 1 648158
-0.001637 -0.001016 0.119320 -0.299414 0.836918 0.560646 -0.051506 1 0 0 0 0 0 1 649156
-0.001637 -0.001016 0.119320 -0.299596 0.837425 0.561005 -0.051537 1 0 0 0 0 0 1 650157
-0.001637 -0.001016 0.119320 -0.299779 0.837941 0.561339 -0.051568 1 0 0 0 0 0 1 651150
-0.001637 -0.001016 0.119320 -0.299958 0.838439 0.561665 -0.051599 1 0 0 0 0 0 1 652150
-0.001637 -0.001016 0.119320 -0.300138 0.838943 0.562022 -0.051630 1 0 0 0 0 0 1 653145
-0.001637 -0.001016 0.119320 -0.300334 0.839459 0.562354 -0.051662 1 0 0 0 0 0 1 654157
-0.001637 -0.001016 0.119320 -0.300507 0.839971 0.562697 -0.051693 1 0 0 0 0 0 1 655146
-0.001637 -0.001016 0.119320 -0.300682 0.840460 0.563033 -0.051724 1 0 0 0 0 0 1 656153
-0.001637 -0.001016 0.119320 -0.300869 0.840988 0.563379 -0.051756 1 0 0 0 0 0 1 657152
-0.001637 -0.001016 0.119320 -0.301062 0.841494 0.563716 -0.051787 1 0 0 0 0 0 1 658161
-0.001637 -0.001016 0.119320 -0.301220 0.841992 0.564060 -0.051818 1 0 0 0 0 0 1 659155
-0.001637 -0.001016 0.119320 -0.301414 0.842512 0.564400 -0.051849 1 0 0 0 0 0 1 660153
-0.001637 -0.001016 0.119320 -0.301604 0.843009 0.564731 -0.051880 1 0 0 0 0 0 1 661145
-0.001624 -0.001002 0.119331 -0.476932 0.657258 0.414770 -0.051912 1 0 0 0 0 0 1 662157
-0.001618 -0.000995 0.119334 -0.417489 0.721540 0.490297 -0.051943 1 0 0 0 0 0 1 663155
-0.001614 -0.000992 0.119336 -0.372541 0.770014 0.529330 -0.051974 1 0 0 0 0 0 1 664153
-0.001613 -0.000990 0.119336 -0.348464 0.796243 0.544318 -0.052006 1 0 0 0 0 0 1 665155
-0.001612 -0.000989 0.119336 -0.336277 0.809815 0.549838 -0.052037 1 0 0 0 0 0 1 666157
-0.001612 -0.000989 0.119336 -0.330234 0.816894 0.551980 -0.052068 1 0 0 0 0 0 1 667156
-0.001611 -0.000989 0.119336 -0.327300 0.820681 0.552946 -0.052099 1 0 0 0 0 0 1 668154
-0.001611 -0.000989 0.119336 -0.325918 0.822841 0.553490 -0.052131 1 0 0 0 0 0 1 669153
-0.001611 -0.000989 0.119336 -0.325327 0.824152 0.553890 -0.052162 1 0 0 0 0 0 1 670155
-0.001611 -0.000989 0.119336 -0.325131 0.825064 0.554249 -0.052193 1 0 0 0 0 0 1 671144
-0.001611 -0.000989 0.119336 -0.325129 0.825758 0.554598 -0.052224 1 0 0 0 0 0 1 672151
-0.001611 -0.000988 0.119336 -0.325222 0.826359 0.554928 -0.052256 1 0 0 0 0 0 1 673153
-0.001611 -0.000988 0.119336 -0.325373 0.826916 0.555269 -0.052287 1 0 0 0 0 0 1 674156
-0.001611 -0.000988 0.119336 -0.325548 0.827431 0.555595 -0.052318 1 0 0 0 0 0 1 675153
-0.001611 -0.000988 0.119336 -0.325722 0.827933 0.555927 -0.052349 1 0 0 0 0 0 1 676155
-0.001611 -0.000988 0.119336 -0.325907 0.828435 0.556266 -0.052381 1 0 0 0 0 0 1 677153
-0.001611 -0.000988 0.119336 -0.326092 0.828940 0.556586 -0.052412 1 0 0 0 0 0 1 678156
-0.001611 -0.000988 0.119336 -0.326297 0.829437 0.556922 -0.052443 1 0 0 0 0 0 1 679153
-0.001611 -0.000988 0.119336 -0.326489 0.829920 0.557261 -0.052474 1 0 0 0 0 0 1 680154
-0.001611 -0.000988 0.119336 -0.326676 0.830424 0.557582 -0.052506 1 0 0 0 0 0 1 681158
-0.001611 -0.000988 0.119336 -0.326878 0.830915 0.557914 -0.052536 1 0 0 0 0 0 1 682143
-0.001611 -0.000988 0.119336 -0.327072 0.831402 0.558256 -0.052568 1 0 0 0 0 0 1 683152
-0.001611 -0.000988 0.119336 -0.327258 0.831904 0.558576 -0.052599 1 0 0 0 0 0 1 684153
-0.001611 -0.000988 0.119336 -0.327463 0.832402 0.558913 -0.052631 1 0 0 0 0 0 1 685153
-0.001630 -0.000984 0.119346 -0.069819 0.772892 0.419464 -0.052662 1 0 0 0 0 0 1 686152
-0.001639 -0.000982 0.119350 -0.159800 0.793518 0.489610 -0.052693 1 0 0 0 0 0 1 687152
-0.001644 -0.000981 0.119351 -0.226275 0.809439 0.525894 -0.052724 1 0 0 0 0 0 1 688151
-0.001646 -0.000980 0.119351 -0.261575 0.818302 0.539814 -0.052756 1 0 0 0 0 0 1 689152
-0.001647 -0.000980 0.119352 -0.279456 0.823084 0.544968 -0.052787 1 0 0 0 0 0 1 690154
-0.001648 -0.000980 0.119352 -0.288488 0.825734 0.546969 -0.052818 1 0 0 0 0 0 1 691151
-0.001648 -0.000980 0.119352 -0.293062 0.827324 0.547880 -0.052849 1 0 0 0 0 0 1 692152
-0.001648 -0.000980 0.119352 -0.295443 0.828335 0.548395 -0.052880 1 0 0 0 0 0 1 693124
-0.001648 -0.000980 0.119352 -0.296723 0.829119 0.548797 -0.052911 1 0 0 0 0 0 1 694141
-0.001648 -0.000980 0.119352 -0.297438 0.829755 0.549141 -0.052943 1 0 0 0 0 0 1 695148
-0.001648 -0.000980 0.119352 -0.297898 0.830300 0.549471 -0.052974 1 0 0 0 0 0 1 696138
-0.001648 -0.000980 0.119352 -0.298211 0.830825 0.549803 -0.053005 1 0 0 0 0 0 1 697146
-0.001648 -0.000980 0.119352 -0.298455 0.831338 0.550131 -0.053036 1 0 0 0 0 0 1 698137
-0.001648 -0.000980 0.119352 -0.298684 0.831908 0.550496 -0.053072 1 0 0 0 0 0 1 699284
-0.001648 -0.000980 0.119352 -0.298856 0.832321 0.550772 -0.053099 1 0 0 0 0 0 1 700138
-0.001648 -0.000980 0.119352 -0.299046 0.832816 0.551105 -0.053130 1 0 0 0 0 0 1 701146
-0.001648 -0.000980 0.119352 -0.299225 0.833313 0.551420 -0.053161 1 0 0 0 0 0 1 702138
-0.001648 -0.000980 0.119352 -0.299403 0.833807 0.551745 -0.053193 1 0 0 0 0 0 1 703143
-0.001648 -0.000980 0.119352 -0.299576 0.834287 0.552077 -0.053224 1 0 0 0 0 0 1 704147
-0.001648 -0.000980 0.119352 -0.299753 0.834782 0.552392 -0.053255 1 0 0 0 0 0 1 705136
-0.001648 -0.000980 0.119352 -0.299931 0.835279 0.552719 -0.053287 1 0 0 0 0 0 1 706148
-0.001648 -0.000980 0.119352 -0.300102 0.835752 0.553046 -0.053318 1 0 0 0 0 0 1 707137
-0.001648 -0.000980 0.119352 -0.300282 0.836257 0.553368 -0.053349 1 0 0 0 0 0 1 708146
-0.001648 -0.000980 0.119352 -0.300456 0.836743 0.553688 -0.053380 1 0 0 0 0 0 1 709137
-0.001648 -0.000980 0.119352 -0.300631 0.837226 0.554022 -0.053412 1 0 0 0 0 0 1 710146
-0.001648 -0.000980 0.119352 -0.300808 0.837722 0.554337 -0.053443 1 0 0 0 0 0 1 711137
-0.001648 -0.000980 0.119352 -0.300983 0.838211 0.554660 -0.053474 1 0 0 0 0 0 1 712134
-0.001648 -0.000980 0.119352 -0.301169 0.838695 0.554998 -0.053505 1 0 0 0 0 0 1 713139
-0.001648 -0.000980 0.119352 -0.301338 0.839196 0.555313 -0.053537 1 0 0 0 0 0 1 714145
-0.001648 -0.000980 0.119352 -0.301514 0.839687 0.555636 -0.053568 1 0 0 0 0 0 1 715146
-0.001648 -0.000980 0.119352 -0.301688 0.840172 0.555971 -0.053599 1 0 0 0 0 0 1 716159
-0.001648 -0.000980 0.119352 -0.301865 0.840666 0.556285 -0.053630 1 0 0 0 0 0 1 717147
-0.001648 -0.000980 0.119352 -0.302043 0.841163 0.556613 -0.053662 1 0 0 0 0 0 1 718159
-0.001648 -0.000980 0.119352 -0.302215 0.841639 0.556942 -0.053693 1 0 0 0 0 0 1 719155
-0.001648 -0.000980 0.119352 -0.302394 0.842138 0.557260 -0.053724 1 0 0 0 0 0 1 720153
-0.001648 -0.000980 0.119352 -0.302565 0.842615 0.557574 -0.053755 1 0 0 0 0 0 1 721124
-0.001648 -0.000980 0.119352 -0.302754 0.843110 0.557920 -0.053787 1 0 0 0 0 0 1 722152
-0.001648 -0.000980 0.119352 -0.302922 0.843606 0.558231 -0.053818 1 0 0 0 0 0 1 723148
-0.001648 -0.000980 0.119352 -0.303098 0.844099 0.558556 -0.053849 1 0 0 0 0 0 1 724153
-0.001648 -0.000980 0.119352 -0.303270 0.844576 0.558886 -0.053881 1 0 0 0 0 0 1 725151
-0.001648 -0.000980 0.119352 -0.303451 0.845081 0.559207 -0.053912 1 0 0 0 0 0 1 726161
-0.001648 -0.000980 0.119352 -0.303626 0.845571 0.559530 -0.053943 1 0 0 0 0 0 1 727158
-0.001648 -0.000980 0.119352 -0.303799 0.846049 0.559860 -0.053974 1 0 0 0 0 0 1 728157
-0.001648 -0.000980 0.119352 -0.303977 0.846549 0.560178 -0.054006 1 0 0 0 0 0 1 729157
-0.001648 -0.000980 0.119352 -0.304153 0.847038 0.560501 -0.054037 1 0 0 0 0 0 1 730154
-0.001648 -0.000980 0.119352 -0.304337 0.847519 0.560838 -0.054068 1 0 0 0 0 0 1 731153
-0.001648 -0.000980 0.119352 -0.304506 0.848017 0.561150 -0.054099 1 0 0 0 0 0 1 732153
-0.001667 -0.000975 0.119362 -0.046267 0.788364 0.421571 -0.054130 1 0 0 0 0 0 1 733123
-0.001676 -0.000973 0.119365 -0.136082 0.808956 0.491582 -0.054162 1 0 0 0 0 0 1 734154
-0.001681 -0.000972 0.119366 -0.202474 0.824846 0.527787 -0.054193 1 0 0 0 0 0 1 735153
-0.001683 -0.000971 0.119367 -0.237707 0.833690 0.541682 -0.054224 1 0 0 0 0 0 1 736151
-0.001684 -0.000971 0.119367 -0.255541 0.838469 0.546823 -0.054256 1 0 0 0 0 0 1 737152
-0.001685 -0.000971 0.119367 -0.264543 0.841116 0.548813 -0.054287 1 0 0 0 0 0 1 738153
-0.001685 -0.000971 0.119367 -0.269104 0.842700 0.549719 -0.054318 1 0 0 0 0 0 1 739149
-0.001685 -0.000971 0.119367 -0.271463 0.843732 0.550223 -0.054349 1 0 0 0 0 0 1 740155
-0.001685 -0.000971 0.119367 -0.272715 0.844491 0.550615 -0.054380 1 0 0 0 0 0 1 741151
-0.001685 -0.000971 0.119367 -0.273422 0.845122 0.550956 -0.054412 1 0 0 0 0 0 1 742153
-0.001685 -0.000971 0.119367 -0.273849 0.845650 0.551267 -0.054442 1 0 0 0 0 0 1 743123
-0.001685 -0.000971 0.119367 -0.274157 0.846182 0.551603 -0.054474 1 0 0 0 0 0 1 744151
-0.001685 -0.000971 0.119367 -0.274374 0.846694 0.551921 -0.054506 1 0 0 0 0 0 1 745153
-0.001685 -0.000971 0.119367 -0.274569 0.847190 0.552237 -0.054537 1 0 0 0 0 0 1 746153
-0.001685 -0.000971 0.119367 -0.274737 0.847668 0.552547 -0.054568 1 0 0 0 0 0 1 747154
-0.001685 -0.000971 0.119367 -0.274910 0.848166 0.552861 -0.054599 1 0 0 0 0 0 1 748153
-0.001685 -0.000971 0.119367 -0.275077 0.848644 0.553191 -0.054631 1 0 0 0 0 0 1 749154
-0.001685 -0.000971 0.119367 -0.275227 0.849138 0.553496 -0.054662 1 0 0 0 0 0 1 750155
-0.001685 -0.000971 0.119367 -0.275395 0.849627 0.553817 -0.054693 1 0 0 0 0 0 1 751154
-0.001685 -0.000971 0.119367 -0.275539 0.850099 0.554135 -0.054724 1 0 0 0 0 0 1 752155
-0.001685 -0.000971 0.119367 -0.275708 0.850590 0.554447 -0.054755 1 0 0 0 0 0 1 753142
-0.001685 -0.000971 0.119367 -0.275857 0.851080 0.554761 -0.054787 1 0 0 0 0 0 1 754153
-0.001685 -0.000971 0.119367 -0.276017 0.851542 0.555080 -0.054817 1 0 0 0 0 0 1 755124
-0.001685 -0.000971 0.119367 -0.276171 0.852050 0.555394 -0.054849 1 0 0 0 0 0 1 756153
-0.001685 -0.000971 0.119367 -0.276339 0.852539 0.555716 -0.054881 1 0 0 0 0 0 1 757153
-0.001685 -0.000971 0.119367 -0.276483 0.853012 0.556034 -0.054912 1 0 0 0 0 0 1 758156
-0.001685 -0.000971 0.119367 -0.276649 0.853494 0.556340 -0.054942 1 0 0 0 0 0 1 759123
-0.001685 -0.000971 0.119367 -0.276801 0.853993 0.556660 -0.054974 1 0 0 0 0 0 1 760154
-0.001685 -0.000971 0.119367 -0.276965 0.854469 0.556988 -0.055006 1 0 0 0 0 0 1 761152
-0.001685 -0.000971 0.119367 -0.277110 0.854948 0.557284 -0.055036 1 0 0 0 0 0 1 762124
-0.001685 -0.000971 0.119367 -0.277283 0.855452 0.557614 -0.055068 1 0 0 0 0 0 1 763153
-0.001685 -0.000971 0.119367 -0.277436 0.855917 0.557932 -0.055099 1 0 0 0 0 0 1 764135
-0.001704 -0.000967 0.119377 -0.018743 0.796179 0.418316 -0.055130 1 0 0 0 0 0 1 765139
-0.001713 -0.000964 0.119381 -0.108458 0.816750 0.488189 -0.055162 1 0 0 0 0 0 1 766147
-0.001718 -0.000963 0.119382 -0.174777 0.832609 0.524326 -0.055193 1 0 0 0 0 0 1 767135
-0.001720 -0.000963 0.119382 -0.209995 0.841453 0.538204 -0.055224 1 0 0 0 0 0 1 768145
-0.001721 -0.000962 0.119382 -0.227788 0.846219 0.543317 -0.055255 1 0 0 0 0 0 1 769136
-0.001722 -0.000962 0.119383 -0.236745 0.848862 0.545312 -0.055286 1 0 0 0 0 0 1 770131
-0.001722 -0.000962 0.119383 -0.241300 0.850434 0.546201 -0.055318 1 0 0 0 0 0 1 771146
-0.001722 -0.000962 0.119383 -0.243642 0.851462 0.546703 -0.055349 1 0 0 0 0 0 1 772135
-0.001722 -0.000962 0.119383 -0.244878 0.852224 0.547092 -0.055380 1 0 0 0 0 0 1 773144
-0.001722 -0.000962 0.119383 -0.245552 0.852842 0.547415 -0.055411 1 0 0 0 0 0 1 774134
-0.001722 -0.000962 0.119383 -0.245978 0.853387 0.547736 -0.055443 1 0 0 0 0 0 1 775143
-0.001722 -0.000962 0.119383 -0.246250 0.853895 0.548048 -0.055474 1 0 0 0 0 0 1 776135
-0.001722 -0.000962 0.119383 -0.246448 0.854405 0.548359 -0.055505 1 0 0 0 0 0 1 777144
-0.001722 -0.000962 0.119383 -0.246625 0.854897 0.548667 -0.055537 1 0 0 0 0 0 1 778145
-0.001722 -0.000962 0.119383 -0.246784 0.855368 0.548972 -0.055567 1 0 0 0 0 0 1 779135
-0.001722 -0.000962 0.119383 -0.246942 0.855867 0.549283 -0.055599 1 0 0 0 0 0 1 780144
-0.001722 -0.000962 0.119383 -0.247077 0.856333 0.549596 -0.055630 1 0 0 0 0 0 1 781134
-0.001722 -0.000962 0.119383 -0.247221 0.856829 0.549902 -0.055662 1 0 0 0 0 0 1 782145
-0.001722 -0.000962 0.119383 -0.247360 0.857311 0.550209 -0.055693 1 0 0 0 0 0 1 783143
-0.001722 -0.000962 0.119383 -0.247493 0.857773 0.550520 -0.055724 1 0 0 0 0 0 1 784128
-0.001722 -0.000962 0.119383 -0.247637 0.858272 0.550828 -0.055755 1 0 0 0 0 0 1 785143
-0.001722 -0.000962 0.119383 -0.247775 0.858750 0.551133 -0.055786 1 0 0 0 0 0 1 786134
-0.001722 -0.000962 0.119383 -0.247914 0.859230 0.551455 -0.055818 1 0 0 0 0 0 1 787157
-0.001722 -0.000962 0.119383 -0.248041 0.859711 0.551747 -0.055849 1 0 0 0 0 0 1 788141
-0.001722 -0.000962 0.119383 -0.248193 0.860203 0.552065 -0.055881 1 0 0 0 0 0 1 789156
-0.001722 -0.000962 0.119383 -0.248329 0.860672 0.552380 -0.055912 1 0 0 0 0 0 1 790154
-0.001722 -0.000962 0.119383 -0.248470 0.861162 0.552682 -0.055943 1 0 0 0 0 0 1 791152
-0.001722 -0.000962 0.119383 -0.248610 0.861645 0.552991 -0.055974 1 0 0 0 0 0 1 792152
-0.001722 -0.000962 0.119383 -0.248745 0.862114 0.553305 -0.056006 1 0 0 0 0 0 1 793151
-0.001722 -0.000962 0.119383 -0.248887 0.862604 0.553608 -0.056037 1 0 0 0 0 0 1 794149
-0.001722 -0.000962 0.119383 -0.249026 0.863086 0.553916 -0.056068 1 0 0 0 0 0 1 795149
-0.001722 -0.000962 0.119383 -0.249162 0.863557 0.554232 -0.056099 1 0 0 0 0 0 1 796152
-0.001722 -0.000962 0.119383 -0.249304 0.864050 0.554536 -0.056131 1 0 0 0 0 0 1 797154
-0.001722 -0.000962 0.119383 -0.249443 0.864534 0.554845 -0.056162 1 0 0 0 0 0 1 798158
-0.001722 -0.000962 0.119383 -0.249579 0.865002 0.555159 -0.056193 1 0 0 0 0 0 1 799155
-0.001722 -0.000962 0.119383 -0.249720 0.865493 0.555462 -0.056224 1 0 0 0 0 0 1 800154
-0.001722 -0.000962 0.119383 -0.249859 0.865974 0.555769 -0.056256 1 0 0 0 0 0 1 801151
-0.001722 -0.000962 0.119383 -0.249990 0.866428 0.556075 -0.056286 1 0 0 0 0 0 1 802120
-0.001722 -0.000962 0.119383 -0.250135 0.866932 0.556385 -0.056318 1 0 0 0 0 0 1 803145
-0.001722 -0.000962 0.119383 -0.250276 0.867417 0.556696 -0.056349 1 0 0 0 0 0 1 804152
-0.001722 -0.000962 0.119383 -0.250411 0.867886 0.557010 -0.056380 1 0 0 0 0 0 1 805150
-0.001722 -0.000962 0.119383 -0.250553 0.868378 0.557314 -0.056412 1 0 0 0 0 0 1 806152
-0.001722 -0.000962 0.119383 -0.250692 0.868860 0.557621 -0.056443 1 0 0 0 0 0 1 807150
-0.001722 -0.000962 0.119383 -0.250827 0.869330 0.557937 -0.056474 1 0 0 0 0 0 1 808151
-0.001722 -0.000962 0.119383 -0.250954 0.869808 0.558227 -0.056505 1 0 0 0 0 0 1 809130
-0.001722 -0.000962 0.119383 -0.251102 0.870288 0.558538 -0.056536 1 0 0 0 0 0 1 810121
-0.001722 -0.000962 0.119383 -0.251243 0.870772 0.558862 -0.056568 1 0 0 0 0 0 1 811150
-0.001722 -0.000962 0.119383 -0.251380 0.871248 0.559156 -0.056598 1 0 0 0 0 0 1 812119
-0.001722 -0.000962 0.119383 -0.251524 0.871747 0.559474 -0.056631 1 0 0 0 0 0 1 813152
-0.001722 -0.000962 0.119383 -0.251659 0.872214 0.559788 -0.056662 1 0 0 0 0 0 1 814147
-0.001722 -0.000962 0.119383 -0.251801 0.872707 0.560092 -0.056693 1 0 0 0 0 0 1 815150
-0.001722 -0.000962 0.119383 -0.251937 0.873175 0.560391 -0.056723 1 0 0 0 0 0 1 816122
-0.001722 -0.000962 0.119383 -0.252072 0.873644 0.560706 -0.056755 1 0 0 0 0 0 1 817120
-0.001722 -0.000962 0.119383 -0.252218 0.874150 0.561018 -0.056787 1 0 0 0 0 0 1 818151
-0.001722 -0.000962 0.119383 -0.252353 0.874617 0.561316 -0.056817 1 0 0 0 0 0 1 819119
-0.001722 -0.000962 0.119383 -0.252491 0.875096 0.561638 -0.056849 1 0 0 0 0 0 1 820139
-0.001722 -0.000962 0.119383 -0.252634 0.875592 0.561944 -0.056880 1 0 0 0 0 0 1 821148
-0.001722 -0.000962 0.119383 -0.252774 0.876076 0.562253 -0.056912 1 0 0 0 0 0 1 822152
-0.001722 -0.000962 0.119383 -0.252907 0.876539 0.562564 -0.056943 1 0 0 0 0 0 1 823138
-0.001722 -0.000962 0.119383 -0.253050 0.877035 0.562870 -0.056974 1 0 0 0 0 0 1 824147
-0.001722 -0.000962 0.119383 -0.253190 0.877518 0.563178 -0.057005 1 0 0 0 0 0 1 825148
-0.001710 -0.000949 0.119393 -0.429516 0.690498 0.412233 -0.057037 1 0 0 0 0 0 1 826151
-0.001703 -0.000942 0.119397 -0.370581 0.754266 0.487426 -0.057068 1 0 0 0 0 0 1 827150
-0.001700 -0.000938 0.119398 -0.325891 0.802466 0.526341 -0.057099 1 0 0 0 0 0 1 828151
-0.001698 -0.000937 0.119399 -0.301871 0.828542 0.541262 -0.057130 1 0 0 0 0 0 1 829150
-0.001698 -0.000936 0.119399 -0.289696 0.842010 0.546753 -0.057161 1 0 0 0 0 0 1 830122
-0.001697 -0.000935 0.119399 -0.283646 0.849043 0.548872 -0.057193 1 0 0 0 0 0 1 831151
-0.001697 -0.000935 0.119399 -0.280675 0.852797 0.549794 -0.057224 1 0 0 0 0 0 1 832151
-0.001697 -0.000935 0.119399 -0.279256 0.854890 0.550297 -0.057255 1 0 0 0 0 0 1 833121
-0.001697 -0.000935 0.119399 -0.278634 0.856193 0.550687 -0.057287 1 0 0 0 0 0 1 834151
-0.001697 -0.000935 0.119399 -0.278391 0.857050 0.551007 -0.057317 1 0 0 0 0 0 1 835131
-0.001697 -0.000935 0.119399 -0.278352 0.857734 0.551309 -0.057349 1 0 0 0 0 0 1 836135
-0.001697 -0.000935 0.119399 -0.278403 0.858310 0.551626 -0.057380 1 0 0 0 0 0 1 837134
-0.001697 -0.000935 0.119399 -0.278508 0.858831 0.551925 -0.057411 1 0 0 0 0 0 1 838142
-0.001697 -0.000935 0.119399 -0.278640 0.859314 0.552216 -0.057442 1 0 0 0 0 0 1 839133
-0.001697 -0.000935 0.119399 -0.278764 0.859801 0.552526 -0.057474 1 0 0 0 0 0 1 840141
-0.001697 -0.000935 0.119399 -0.278911 0.860265 0.552824 -0.057505 1 0 0 0 0 0 1 841132
-0.001697 -0.000935 0.119399 -0.279066 0.860744 0.553119 -0.057536 1 0 0 0 0 0 1 842133
-0.001697 -0.000935 0.119399 -0.279216 0.861205 0.553427 -0.057568 1 0 0 0 0 0 1 843141
-0.001697 -0.000935 0.119399 -0.279370 0.861678 0.553719 -0.057599 1 0 0 0 0 0 1 844132
-0.001697 -0.000935 0.119399 -0.279515 0.862160 0.554028 -0.057630 1 0 0 0 0 0 1 845142
-0.001697 -0.000935 0.119399 -0.279669 0.862604 0.554327 -0.057661 1 0 0 0 0 0 1 846133
-0.001697 -0.000935 0.119399 -0.279818 0.863094 0.554630 -0.057693 1 0 0 0 0 0 1 847141
-0.001697 -0.000935 0.119399 -0.279975 0.863551 0.554921 -0.057724 1 0 0 0 0 0 1 848132
-0.001697 -0.000935 0.119399 -0.280118 0.864019 0.555237 -0.057755 1 0 0 0 0 0 1 849142
-0.001697 -0.000935 0.119399 -0.280278 0.864484 0.555522 -0.057786 1 0 0 0 0 0 1 850132
-0.001697 -0.000935 0.119399 -0.280432 0.864956 0.555824 -0.057818 1 0 0 0 0 0 1 851140
-0.001697 -0.000935 0.119399 -0.280571 0.865417 0.556135 -0.057849 1 0 0 0 0 0 1 852132
-0.001697 -0.000935 0.119399 -0.280735 0.865892 0.556427 -0.057880 1 0 0 0 0 0 1 853143
-0.001697 -0.000935 0.119399 -0.280882 0.866376 0.556738 -0.057912 1 0 0 0 0 0 1 854159
-0.001697 -0.000935 0.119399 -0.281038 0.866825 0.557039 -0.057943 1 0 0 0 0 0 1 855160
-0.001697 -0.000935 0.119399 -0.281190 0.867291 0.557326 -0.057974 1 0 0 0 0 0 1 856137
-0.001697 -0.000935 0.119399 -0.281334 0.867770 0.557634 -0.058005 1 0 0 0 0 0 1 857142
-0.001697 -0.000935 0.119399 -0.281491 0.868222 0.557937 -0.058037 1 0 0 0 0 0 1 858149
-0.001697 -0.000935 0.119399 -0.281636 0.868701 0.558233 -0.058067 1 0 0 0 0 0 1 859134
-0.001697 -0.000935 0.119399 -0.281798 0.869170 0.558532 -0.058099 1 0 0 0 0 0 1 860151
-0.001697 -0.000935 0.119399 -0.281946 0.869624 0.558837 -0.058130 1 0 0 0 0 0 1 861149
-0.001697 -0.000935 0.119399 -0.282094 0.870111 0.559140 -0.058162 1 0 0 0 0 0 1 862152
-0.001697 -0.000935 0.119399 -0.282252 0.870570 0.559432 -0.058193 1 0 0 0 0 0 1 863147
-0.001697 -0.000935 0.119399 -0.282393 0.871035 0.559746 -0.058224 1 0 0 0 0 0 1 864150
-0.001697 -0.000935 0.119399 -0.282551 0.871491 0.560025 -0.058255 1 0 0 0 0 0 1 865120
-0.001697 -0.000935 0.119399 -0.282708 0.871972 0.560333 -0.058287 1 0 0 0 0 0 1 866148
-0.001697 -0.000935 0.119399 -0.282848 0.872437 0.560647 -0.058318 1 0 0 0 0 0 1 867149
-0.001697 -0.000935 0.119399 -0.283010 0.872906 0.560935 -0.058349 1 0 0 0 0 0 1 868147
-0.001697 -0.000935 0.119399 -0.283150 0.873371 0.561233 -0.058380 1 0 0 0 0 0 1 869121
-0.001697 -0.000935 0.119399 -0.283311 0.873835 0.561544 -0.058412 1 0 0 0 0 0 1 870155
-0.001697 -0.000935 0.119399 -0.283466 0.874309 0.561836 -0.058443 1 0 0 0 0 0 1 871150
-0.001697 -0.000935 0.119399 -0.283609 0.874786 0.562142 -0.058474 1 0 0 0 0 0 1 872148
-0.001697 -0.000935 0.119399 -0.283765 0.875234 0.562443 -0.058505 1 0 0 0 0 0 1 873148
-0.001697 -0.000935 0.119399 -0.283912 0.875719 0.562744 -0.058537 1 0 0 0 0 0 1 874147
-0.001697 -0.000935 0.119399 -0.284059 0.876178 0.563031 -0.058568 1 0 0 0 0 0 1 875148
-0.001697 -0.000935 0.119399 -0.284210 0.876644 0.563350 -0.058599 1 0 0 0 0 0 1 876148
-0.001697 -0.000935 0.119399 -0.284373 0.877114 0.563639 -0.058630 1 0 0 0 0 0 1 877148
-0.001697 -0.000935 0.119399 -0.284526 0.877583 0.563938 -0.058662 1 0 0 0 0 0 1 878149
-0.001697 -0.000935 0.119399 -0.284666 0.878046 0.564251 -0.058693 1 0 0 0 0 0 1 879147
-0.001697 -0.000935 0.119399 -0.284828 0.878517 0.564540 -0.058724 1 0 0 0 0 0 1 880148
-0.001697 -0.000935 0.119399 -0.284969 0.878980 0.564837 -0.058755 1 0 0 0 0 0 1 881119
-0.001697 -0.000935 0.119399 -0.285129 0.879442 0.565147 -0.058787 1 0 0 0 0 0 1 882149
-0.001697 -0.000935 0.119399 -0.285284 0.879918 0.565440 -0.058818 1 0 0 0 0 0 1 883147
-0.001697 -0.000935 0.119399 -0.285428 0.880396 0.565747 -0.058849 1 0 0 0 0 0 1 884149
-0.001697 -0.000935 0.119399 -0.285582 0.880841 0.566046 -0.058880 1 0 0 0 0 0 1 885142
-0.001697 -0.000935 0.119399 -0.285731 0.881330 0.566349 -0.058912 1 0 0 0 0 0 1 886149
-0.001697 -0.000935 0.119399 -0.285888 0.881785 0.566639 -0.058943 1 0 0 0 0 0 1 887136
-0.001697 -0.000935 0.119399 -0.286039 0.882245 0.566948 -0.058974 1 0 0 0 0 0 1 888147
-0.001697 -0.000935 0.119399 -0.286186 0.882732 0.567250 -0.059005 1 0 0 0 0 0 1 889148
-0.001697 -0.000935 0.119399 -0.286345 0.883194 0.567544 -0.059037 1 0 0 0 0 0 1 890149
-0.001697 -0.000935 0.119399 -0.286486 0.883657 0.567857 -0.059068 1 0 0 0 0 0 1 891147
-0.001697 -0.000935 0.119399 -0.286648 0.884127 0.568145 -0.059099 1 0 0 0 0 0 1 892148
-0.001697 -0.000935 0.119399 -0.286800 0.884594 0.568444 -0.059130 1 0 0 0 0 0 1 893146
-0.001697 -0.000935 0.119399 -0.286940 0.885056 0.568756 -0.059161 1 0 0 0 0 0 1 894141
-0.001697 -0.000935 0.119399 -0.287090 0.885525 0.569039 -0.059193 1 0 0 0 0 0 1 895145
-0.001697 -0.000935 0.119399 -0.287245 0.886005 0.569351 -0.059224 1 0 0 0 0 0 1 896146
-0.001697 -0.000935 0.119399 -0.287402 0.886454 0.569653 -0.059255 1 0 0 0 0 0 1 897148
-0.001697 -0.000935 0.119399 -0.287549 0.886940 0.569954 -0.059287 1 0 0 0 0 0 1 898149
-0.001697 -0.000935 0.119399 -0.287708 0.887400 0.570247 -0.059318 1 0 0 0 0 0 1 899146
-0.001697 -0.000935 0.119399 -0.287858 0.887856 0.570554 -0.059349 1 0 0 0 0 0 1 900149
-0.001697 -0.000935 0.119399 -0.288004 0.888342 0.570855 -0.059380 1 0 0 0 0 0 1 901148
-0.001697 -0.000935 0.119399 -0.288163 0.888803 0.571149 -0.059412 1 0 0 0 0 0 1 902148
-0.001697 -0.000935 0.119399 -0.288300 0.889253 0.571453 -0.059442 1 0 0 0 0 0 1 903118
-0.001697 -0.000935 0.119399 -0.288466 0.889736 0.571750 -0.059474 1 0 0 0 0 0 1 904146
-0.001697 -0.000935 0.119399 -0.288619 0.890204 0.572049 -0.059505 1 0 0 0 0 0 1 905146
-0.001697 -0.000935 0.119399 -0.288757 0.890664 0.572359 -0.059536 1 0 0 0 0 0 1 906136
-0.001697 -0.000935 0.119399 -0.288919 0.891132 0.572647 -0.059567 1 0 0 0 0 0 1 907132
-0.001697 -0.000935 0.119399 -0.289065 0.891613 0.572955 -0.059599 1 0 0 0 0 0 1 908141
-0.001697 -0.000935 0.119399 -0.289219 0.892056 0.573253 -0.059630 1 0 0 0 0 0 1 909131
-0.001697 -0.000935 0.119399 -0.289375 0.892537 0.573550 -0.059661 1 0 0 0 0 0 1 910140
-0.001697 -0.000935 0.119399 -0.289518 0.893010 0.573854 -0.059692 1 0 0 0 0 0 1 911131
-0.001697 -0.000935 0.119399 -0.289673 0.893459 0.574154 -0.059724 1 0 0 0 0 0 1 912131
-0.001697 -0.000935 0.119399 -0.289822 0.893948 0.574458 -0.059755 1 0 0 0 0 0 1 913139
-0.001697 -0.000935 0.119399 -0.289968 0.894403 0.574742 -0.059786 1 0 0 0 0 0 1 914131
-0.001697 -0.000935 0.119399 -0.290120 0.894873 0.575064 -0.059818 1 0 0 0 0 0 1 915140
-0.001697 -0.000935 0.119399 -0.290282 0.895339 0.575350 -0.059849 1 0 0 0 0 0 1 916131
-0.001697 -0.000935 0.119399 -0.290436 0.895811 0.575652 -0.059880 1 0 0 0 0 0 1 917140
-0.001697 -0.000935 0.119399 -0.290575 0.896272 0.575963 -0.059911 1 0 0 0 0 0 1 918132
-0.001697 -0.000935 0.119399 -0.290737 0.896741 0.576251 -0.059942 1 0 0 0 0 0 1 919130
-0.001697 -0.000935 0.119399 -0.290883 0.897222 0.576560 -0.059974 1 0 0 0 0 0 1 920140
-0.001697 -0.000935 0.119399 -0.291038 0.897671 0.576861 -0.060005 1 0 0 0 0 0 1 921140
-0.001697 -0.000935 0.119399 -0.291193 0.898143 0.577152 -0.060036 1 0 0 0 0 0 1 922131
-0.001697 -0.000935 0.119399 -0.291338 0.898624 0.577461 -0.060068 1 0 0 0 0 0 1 923139
-0.001697 -0.000935 0.119399 -0.291492 0.899068 0.577759 -0.060099 1 0 0 0 0 0 1 924130
-0.001697 -0.000935 0.119399 -0.291643 0.899565 0.578067 -0.060131 1 0 0 0 0 0 1 925154
-0.001697 -0.000935 0.119399 -0.291800 0.900020 0.578356 -0.060161 1 0 0 0 0 0 1 926140
-0.001697 -0.000935 0.119399 -0.291950 0.900477 0.578664 -0.060193 1 0 0 0 0 0 1 927145
-0.001697 -0.000935 0.119399 -0.292097 0.900965 0.578966 -0.060224 1 0 0 0 0 0 1 928148
-0.001697 -0.000935 0.119399 -0.292256 0.901427 0.579261 -0.060256 1 0 0 0 0 0 1 929151
-0.001697 -0.000935 0.119399 -0.292397 0.901890 0.579573 -0.060287 1 0 0 0 0 0 1 930148
-0.001697 -0.000935 0.119399 -0.292559 0.902361 0.579862 -0.060318 1 0 0 0 0 0 1 931150
-0.001697 -0.000935 0.119399 -0.292712 0.902827 0.580161 -0.060349 1 0 0 0 0 0 1 932148
-0.001697 -0.000935 0.119399 -0.292847 0.903277 0.580465 -0.060379 1 0 0 0 0 0 1 933117
-0.001697 -0.000935 0.119399 -0.293003 0.903764 0.580760 -0.060412 1 0 0 0 0 0 1 934159
-0.001697 -0.000935 0.119399 -0.293156 0.904238 0.581068 -0.060443 1 0 0 0 0 0 1 935147
-0.001697 -0.000935 0.119399 -0.293313 0.904686 0.581369 -0.060474 1 0 0 0 0 0 1 936146
-0.001697 -0.000935 0.119399 -0.293458 0.905164 0.581665 -0.060505 1 0 0 0 0 0 1 937131
-0.001697 -0.000935 0.119399 -0.293620 0.905634 0.581964 -0.060537 1 0 0 0 0 0 1 938149
-0.001697 -0.000935 0.119399 -0.293770 0.906091 0.582272 -0.060568 1 0 0 0 0 0 1 939154
-0.001697 -0.000935 0.119399 -0.293911 0.906561 0.582563 -0.060598 1 0 0 0 0 0 1 940119
-0.001697 -0.000935 0.119399 -0.294075 0.907037 0.582866 -0.060631 1 0 0 0 0 0 1 941151
-0.001697 -0.000935 0.119399 -0.294215 0.907500 0.583178 -0.060662 1 0 0 0 0 0 1 942148
-0.001697 -0.000935 0.119399 -0.294377 0.907969 0.583466 -0.060693 1 0 0 0 0 0 1 943146
-0.001697 -0.000935 0.119399 -0.294527 0.908427 0.583759 -0.060723 1 0 0 0 0 0 1 944126
-0.001697 -0.000935 0.119399 -0.294670 0.908902 0.584079 -0.060755 1 0 0 0 0 0 1 945148
-0.001697 -0.000935 0.119399 -0.294831 0.909368 0.584365 -0.060786 1 0 0 0 0 0 1 946140
-0.001697 -0.000935 0.119399 -0.294972 0.909834 0.584665 -0.060817 1 0 0 0 0 0 1 947117
-0.001697 -0.000935 0.119399 -0.295132 0.910296 0.584974 -0.060849 1 0 0 0 0 0 1 948146
-0.001697 -0.000935 0.119399 -0.295287 0.910772 0.585268 -0.060880 1 0 0 0 0 0 1 949145
-0.001697 -0.000935 0.119399 -0.295432 0.911251 0.585575 -0.060912 1 0 0 0 0 0 1 950147
-0.001697 -0.000935 0.119399 -0.295587 0.911698 0.585875 -0.060943 1 0 0 0 0 0 1 951146
-0.001697 -0.000935 0.119399 -0.295734 0.912184 0.586176 -0.060974 1 0 0 0 0 0 1 952146
-0.001697 -0.000935 0.119399 -0.295877 0.912628 0.586454 -0.061004 1 0 0 0 0 0 1 953116
-0.001697 -0.000935 0.119399 -0.296033 0.913109 0.586783 -0.061037 1 0 0 0 0 0 1 954148
-0.001697 -0.000935 0.119399 -0.296195 0.913579 0.587071 -0.061068 1 0 0 0 0 0 1 955147
-0.001697 -0.000935 0.119399 -0.296348 0.914047 0.587370 -0.061099 1 0 0 0 0 0 1 956147
-0.001697 -0.000935 0.119399 -0.296488 0.914511 0.587684 -0.061130 1 0 0 0 0 0 1 957146
-0.001697 -0.000935 0.119399 -0.296650 0.914982 0.587972 -0.061162 1 0 0 0 0 0 1 958147
-0.001697 -0.000935 0.119399 -0.296795 0.915458 0.588279 -0.061193 1 0 0 0 0 0 1 959147
-0.001697 -0.000935 0.119399 -0.296950 0.915906 0.588579 -0.061224 1 0 0 0 0 0 1 960146
-0.001697 -0.000935 0.119399 -0.297106 0.916382 0.588872 -0.061255 1 0 0 0 0 0 1 961145
-0.001697 -0.000935 0.119399 -0.297250 0.916861 0.589180 -0.061287 1 0 0 0 0 0 1 962147
-0.001697 -0.000935 0.119399 -0.297405 0.917308 0.589480 -0.061318 1 0 0 0 0 0 1 963145
-0.001697 -0.000935 0.119399 -0.297552 0.917794 0.589781 -0.061349 1 0 0 0 0 0 1 964145
-0.001697 -0.000935 0.119399 -0.297710 0.918250 0.590071 -0.061380 1 0 0 0 0 0 1 965135
-0.001697 -0.000935 0.119399 -0.297860 0.918708 0.590380 -0.061411 1 0 0 0 0 0 1 966142
-0.001697 -0.000935 0.119399 -0.298007 0.919196 0.590682 -0.061443 1 0 0 0 0 0 1 967145
-0.001697 -0.000935 0.119399 -0.298166 0.919656 0.590975 -0.061474 1 0 0 0 0 0 1 968143
-0.001697 -0.000935 0.119399 -0.298308 0.920121 0.591289 -0.061505 1 0 0 0 0 0 1 969146
-0.001697 -0.000935 0.119399 -0.298468 0.920586 0.591574 -0.061536 1 0 0 0 0 0 1 970134
-0.001697 -0.000935 0.119399 -0.298622 0.921059 0.591876 -0.061568 1 0 0 0 0 0 1 971145
-0.001697 -0.000935 0.119399 -0.298763 0.921524 0.592190 -0.061599 1 0 0 0 0 0 1 972146
-0.001697 -0.000935 0.119399 -0.298911 0.921988 0.592470 -0.061630 1 0 0 0 0 0 1 973140
-0.001697 -0.000935 0.119399 -0.299067 0.922470 0.592784 -0.061662 1 0 0 0 0 0 1 974146
-0.001697 -0.000935 0.119399 -0.299224 0.922918 0.593085 -0.061693 1 0 0 0 0 0 1 975145
-0.001697 -0.000935 0.119399 -0.299379 0.923395 0.593379 -0.061724 1 0 0 0 0 0 1 976145
-0.001697 -0.000935 0.119399 -0.299521 0.923865 0.593681 -0.061755 1 0 0 0 0 0 1 977131
-0.001697 -0.000935 0.119399 -0.299676 0.924313 0.593982 -0.061786 1 0 0 0 0 0 1 978130
-0.001697 -0.000935 0.119399 -0.299826 0.924805 0.594287 -0.061818 1 0 0 0 0 0 1 979144
-0.001697 -0.000935 0.119399 -0.299983 0.925259 0.594575 -0.061849 1 0 0 0 0 0 1 980128
-0.001697 -0.000935 0.119399 -0.300125 0.925727 0.594891 -0.061880 1 0 0 0 0 0 1 981137
-0.001697 -0.000935 0.119399 -0.300286 0.926194 0.595178 -0.061911 1 0 0 0 0 0 1 982131
-0.001697 -0.000935 0.119399 -0.300440 0.926665 0.595479 -0.061943 1 0 0 0 0 0 1 983137
-0.001697 -0.000935 0.119399 -0.300578 0.927125 0.595790 -0.061974 1 0 0 0 0 0 1 984128
-0.001697 -0.000935 0.119399 -0.300741 0.927599 0.596081 -0.062005 1 0 0 0 0 0 1 985136
-0.001697 -0.000935 0.119399 -0.300885 0.928072 0.596384 -0.062036 1 0 0 0 0 0 1 986128
-0.001697 -0.000935 0.119399 -0.301042 0.928524 0.596687 -0.062068 1 0 0 0 0 0 1 987136
-0.001697 -0.000935 0.119399 -0.301197 0.929000 0.596981 -0.062099 1 0 0 0 0 0 1 988135
-0.001697 -0.000935 0.119399 -0.301340 0.929474 0.597285 -0.062130 1 0 0 0 0 0 1 989128
-0.001697 -0.000935 0.119399 -0.301496 0.929923 0.597587 -0.062161 1 0 0 0 0 0 1 990130
-0.001697 -0.000935 0.119399 -0.301644 0.930412 0.597890 -0.062193 1 0 0 0 0 0 1 991136
-0.001697 -0.000935 0.119399 -0.301802 0.930869 0.598181 -0.062224 1 0 0 0 0 0 1 992128
-0.001697 -0.000935 0.119399 -0.301952 0.931328 0.598489 -0.062255 1 0 0 0 0 0 1 993136
-0.001697 -0.000935 0.119399 -0.302085 0.931808 0.598782 -0.062286 1 0 0 0 0 0 1 994128
-0.001697 -0.000935 0.119399 -0.302256 0.932276 0.599084 -0.062318 1 0 0 0 0 0 1 995138
-0.001716 -0.000931 0.119409 -0.041280 0.871946 0.458381 -0.062349 1 0 0 0 0 0 1 996135
-0.001725 -0.000928 0.119413 -0.129964 0.892273 0.527775 -0.062380 1 0 0 0 0 0 1 997146
-0.001729 -0.000927 0.119414 -0.195795 0.908028 0.563749 -0.062411 1 0 0 0 0 0 1 998138
-0.001732 -0.000927 0.119414 -0.230734 0.916785 0.577556 -0.062442 1 0 0 0 0 0 1 999133
-0.001733 -0.000926 0.119414 -0.248413 0.921491 0.582642 -0.062474 1 0 0 0 0 0 2 137
-0.001733 -0.000926 0.119415 -0.257271 0.924023 0.584561 -0.062500 1 0 0 0 0 0 2 1139
-0.001734 -0.000926 0.119415 -0.261656 0.925110 0.585126 -0.062500 1 0 0 0 0 0 2 2140
-0.001734 -0.000926 0.119415 -0.263830 0.925645 0.585340 -0.062500 1 0 0 0 0 0 2 3134
-0.001734 -0.000926 0.119415 -0.264928 0.925920 0.585406 -0.062500 1 0 0 0 0 0 2 4133
-0.001734 -0.000926 0.119415 -0.265474 0.926064 0.585428 -0.062500 1 0 0 0 0 0 2 5137
-0.001734 -0.000926 0.119415 -0.265738 0.926129 0.585439 -0.062500 1 0 0 0 0 0 2 6134
-0.001734 -0.000926 0.119415 -0.265882 0.926163 0.585451 -0.062500 1 0 0 0 0 0 2 7135
-0.001734 -0.000926 0.119415 -0.265949 0.926180 0.585444 -0.062500 1 0 0 0 0 0 2 8132
-0.001734 -0.000926 0.119415 -0.265976 0.926186 0.585436 -0.062500 1 0 0 0 0 0 2 9135
-0.001734 -0.000926 0.119415 -0.266001 0.926192 0.585448 -0.062500 1 0 0 0 0 0 2 10140
-0.001734 -0.000926 0.119415 -0.266014 0.926195 0.585436 -0.062500 1 0 0 0 0 0 2 11118
-0.001734 -0.000926 0.119415 -0.266007 0.926205 0.585441 -0.062500 1 0 0 0 0 0 2 12138
-0.001734 -0.000926 0.119415 -0.266011 0.926185 0.585442 -0.062500 1 0 0 0 0 0 2 13132
-0.001734 -0.000926 0.119415 -0.266006 0.926203 0.585442 -0.062500 1 0 0 0 0 0 2 14117
-0.001734 -0.000926 0.119415 -0.266026 0.926200 0.585441 -0.062500 1 0 0 0 0 0 2 15131
-0.001734 -0.000926 0.119415 -0.266013 0.926185 0.585441 -0.062500 1 0 0 0 0 0 2 16135
-0.001734 -0.000926 0.119415 -0.266006 0.926203 0.585442 -0.062500 1 0 0 0 0 0 2 17131
-0.001734 -0.000926 0.119415 -0.266014 0.926196 0.585455 -0.062500 1 0 0 0 0 0 2 18134
-0.001734 -0.000926 0.119415 -0.266014 0.926196 0.585437 -0.062500 1 0 0 0 0 0 2 19130
-0.001734 -0.000926 0.119415 -0.266014 0.926196 0.585434 -0.062500 1 0 0 0 0 0 2 20131
-0.001734 -0.000926 0.119415 -0.266015 0.926195 0.585454 -0.062500 1 0 0 0 0 0 2 21134
-0.001734 -0.000926 0.119415 -0.266014 0.926196 0.585437 -0.062500 1 0 0 0 0 0 2 22135
-0.001734 -0.000926 0.119415 -0.266018 0.926207 0.585448 -0.062500 1 0 0 0 0 0 2 23131
-0.001734 -0.000926 0.119415 -0.266015 0.926197 0.585436 -0.062500 1 0 0 0 0 0 2 24134
-0.001734 -0.000926 0.119415 -0.266011 0.926184 0.585441 -0.062500 1 0 0 0 0 0 2 25129
-0.001734 -0.000926 0.119415 -0.266018 0.926206 0.585448 -0.062500 1 0 0 0 0 0 2 26220
-0.001734 -0.000926 0.119415 -0.266015 0.926197 0.585436 -0.062500 1 0 0 0 0 0 2 27210
-0.001734 -0.000926 0.119415 -0.266023 0.926187 0.585447 -0.062500 1 0 0 0 0 0 2 28210
-0.001734 -0.000926 0.119415 -0.266008 0.926203 0.585443 -0.062500 1 0 0 0 0 0 2 29211
-0.001734 -0.000926 0.119415 -0.266014 0.926197 0.585435 -0.062500 1 0 0 0 0 0 2 30211
-0.001734 -0.000926 0.119415 -0.266015 0.926196 0.585454 -0.062500 1 0 0 0 0 0 2 31188
-0.001734 -0.000926 0.119415 -0.266015 0.926196 0.585436 -0.062500 1 0 0 0 0 0 2 32185
-0.001734 -0.000926 0.119415 -0.266011 0.926184 0.585441 -0.062500 1 0 0 0 0 0 2 33187
-0.001721 -0.000913 0.119425 -0.443377 0.737424 0.433299 -0.062500 1 0 0 0 0 0 2 34185
-0.001715 -0.000906 0.119429 -0.384838 0.800181 0.507821 -0.062500 1 0 0 0 0 0 2 35187
-0.001712 -0.000903 0.119430 -0.340260 0.847634 0.546309 -0.062500 1 0 0 0 0 0 2 36216
-0.001710 -0.000901 0.119431 -0.316228 0.873098 0.560896 -0.062500 1 0 0 0 0 0 2 37218
-0.001709 -0.000900 0.119431 -0.303964 0.886050 0.566065 -0.062500 1 0 0 0 0 0 2 38219
-0.001709 -0.000900 0.119431 -0.297786 0.892557 0.567873 -0.062500 1 0 0 0 0 0 2 39218
-0.001709 -0.000899 0.119431 -0.294692 0.895828 0.568499 -0.062500 1 0 0 0 0 0 2 40220
-0.001709 -0.000899 0.119431 -0.293128 0.897468 0.568717 -0.062500 1 0 0 0 0 0 2 41186
-0.001708 -0.000899 0.119431 -0.292349 0.898274 0.568785 -0.062500 1 0 0 0 0 0 2 42218
-0.001708 -0.000899 0.119431 -0.291962 0.898681 0.568822 -0.062500 1 0 0 0 0 0 2 43212
-0.001727 -0.000895 0.119441 -0.030476 0.838033 0.427848 -0.062500 1 0 0 0 0 0 2 44187
-0.001736 -0.000893 0.119445 -0.118954 0.858026 0.496913 -0.062500 1 0 0 0 0 0 2 45186
-0.001741 -0.000891 0.119446 -0.184604 0.873378 0.532577 -0.062500 1 0 0 0 0 0 2 46187
-0.001743 -0.000891 0.119446 -0.219408 0.881690 0.546089 -0.062500 1 0 0 0 0 0 2 47187
-0.001744 -0.000891 0.119446 -0.236955 0.885952 0.550878 -0.062500 1 0 0 0 0 0 2 48187
-0.001745 -0.000890 0.119447 -0.245700 0.888118 0.552548 -0.062500 1 0 0 0 0 0 2 49186
-0.001745 -0.000890 0.119447 -0.250072 0.889193 0.553133 -0.062500 1 0 0 0 0 0 2 50217
-0.001745 -0.000890 0.119447 -0.252261 0.889742 0.553329 -0.062500 1 0 0 0 0 0 2 51209
-0.001745 -0.000890 0.119447 -0.253345 0.890004 0.553392 -0.062500 1 0 0 0 0 0 2 52193
-0.001746 -0.000890 0.119447 -0.253882 0.890155 0.553421 -0.062500 1 0 0 0 0 0 2 53208
-0.001746 -0.000890 0.119447 -0.254166 0.890215 0.553431 -0.062500 1 0 0 0 0 0 2 54211
-0.001746 -0.000890 0.119447 -0.254300 0.890246 0.553437 -0.062500 1 0 0 0 0 0 2 55212
-0.001746 -0.000890 0.119447 -0.254366 0.890262 0.553429 -0.062500 1 0 0 0 0 0 2 56208
-0.001746 -0.000890 0.119447 -0.254396 0.890280 0.553435 -0.062500 1 0 0 0 0 0 2 57192
-0.001746 -0.000890 0.119447 -0.254418 0.890275 0.553435 -0.062500 1 0 0 0 0 0 2 58210
-0.001746 -0.000890 0.119447 -0.254422 0.890286 0.553428 -0.062500 1 0 0 0 0 0 2 59194
-0.001746 -0.000890 0.119447 -0.254431 0.890278 0.553440 -0.062500 1 0 0 0 0 0 2 60206
-0.001746 -0.000890 0.119447 -0.254423 0.890286 0.553429 -0.062500 1 0 0 0 0 0 2 61192
-0.001746 -0.000890 0.119447 -0.254434 0.890290 0.553434 -0.062500 1 0 0 0 0 0 2 62136
-0.001746 -0.000890 0.119447 -0.254432 0.890279 0.553441 -0.062500 1 0 0 0 0 0 2 63127
-0.001746 -0.000890 0.119447 -0.254435 0.890289 0.553435 -0.062500 1 0 0 0 0 0 2 64134
-0.001746 -0.000890 0.119447 -0.254435 0.890291 0.553435 -0.062500 1 0 0 0 0 0 2 65126
-0.001746 -0.000890 0.119447 -0.254420 0.890277 0.553435 -0.062500 1 0 0 0 0 0 2 66135
-0.001746 -0.000890 0.119447 -0.254441 0.890280 0.553428 -0.062500 1 0 0 0 0 0 2 67126
-0.001746 -0.000890 0.119447 -0.254436 0.890290 0.553434 -0.062500 1 0 0 0 0 0 2 68135
-0.001746 -0.000890 0.119447 -0.254432 0.890279 0.553441 -0.062500 1 0 0 0 0 0 2 69126
-0.001746 -0.000890 0.119447 -0.254435 0.890289 0.553436 -0.062500 1 0 0 0 0 0 2 70135
-0.001746 -0.000890 0.119447 -0.254423 0.890288 0.553428 -0.062500 1 0 0 0 0 0 2 71135
-0.001746 -0.000890 0.119447 -0.254430 0.890279 0.553441 -0.062500 1 0 0 0 0 0 2 72125
-0.001746 -0.000890 0.119447 -0.254443 0.890281 0.553428 -0.062500 1 0 0 0 0 0 2 73134
-0.001746 -0.000890 0.119447 -0.254436 0.890290 0.553434 -0.062500 1 0 0 0 0 0 2 74126
-0.001746 -0.000890 0.119447 -0.254432 0.890279 0.553441 -0.062500 1 0 0 0 0 0 2 75134
-0.001746 -0.000890 0.119447 -0.254423 0.890287 0.553429 -0.062500 1 0 0 0 0 0 2 76129
-0.001746 -0.000890 0.119447 -0.254434 0.890290 0.553434 -0.062500 1 0 0 0 0 0 2 77134
-0.001746 -0.000890 0.119447 -0.254431 0.890279 0.553441 -0.062500 1 0 0 0 0 0 2 78141
-0.001746 -0.000890 0.119447 -0.254443 0.890281 0.553429 -0.062500 1 0 0 0 0 0 2 79138
-0.001746 -0.000890 0.119447 -0.254436 0.890290 0.553434 -0.062500 1 0 0 0 0 0 2 80126
-0.001746 -0.000890 0.119447 -0.254420 0.890276 0.553435 -0.062500 1 0 0 0 0 0 2 81135
-0.001746 -0.000890 0.119447 -0.254433 0.890289 0.553435 -0.062500 1 0 0 0 0 0 2 82135
-0.001746 -0.000890 0.119447 -0.254435 0.890291 0.553435 -0.062500 1 0 0 0 0 0 2 83146
-0.001746 -0.000890 0.119447 -0.254432 0.890279 0.553441 -0.062500 1 0 0 0 0 0 2 84143
-0.001746 -0.000890 0.119447 -0.254431 0.890278 0.553422 -0.062500 1 0 0 0 0 0 2 85141
-0.001746 -0.000890 0.119447 -0.254431 0.890277 0.553440 -0.062500 1 0 0 0 0 0 2 86144
-0.001746 -0.000890 0.119447 -0.254435 0.890289 0.553435 -0.062500 1 0 0 0 0 0 2 87143
-0.001746 -0.000890 0.119447 -0.254435 0.890290 0.553435 -0.062500 1 0 0 0 0 0 2 88133
-0.001746 -0.000890 0.119447 -0.254435 0.890291 0.553435 -0.062500 1 0 0 0 0 0 2 89134
-0.001746 -0.000890 0.119447 -0.254428 0.890268 0.553428 -0.062500 1 0 0 0 0 0 2 90143
-0.001746 -0.000890 0.119447 -0.254434 0.890288 0.553434 -0.062500 1 0 0 0 0 0 2 91149
-0.001746 -0.000890 0.119447 -0.254435 0.890290 0.553434 -0.062500 1 0 0 0 0 0 2 92114
-0.001746 -0.000890 0.119447 -0.254432 0.890279 0.553441 -0.062500 1 0 0 0 0 0 2 93146
-0.001746 -0.000890 0.119447 -0.254435 0.890289 0.553435 -0.062500 1 0 0 0 0 0 2 94141
-0.001746 -0.000890 0.119447 -0.254423 0.890288 0.553428 -0.062500 1 0 0 0 0 0 2 95111
-0.001746 -0.000890 0.119447 -0.254430 0.890279 0.553441 -0.062500 1 0 0 0 0 0 2 96112
-0.001746 -0.000890 0.119447 -0.254442 0.890281 0.553428 -0.062500 1 0 0 0 0 0 2 97137
-0.001746 -0.000890 0.119447 -0.254436 0.890290 0.553434 -0.062500 1 0 0 0 0 0 2 98142
-0.001746 -0.000890 0.119447 -0.254432 0.890279 0.553441 -0.062500 1 0 0 0 0 0 2 99110
-0.001746 -0.000890 0.119447 -0.254423 0.890287 0.553429 -0.062500 1 0 0 0 0 0 2 100141
-0.001746 -0.000890 0.119447 -0.254434 0.890290 0.553434 -0.062500 1 0 0 0 0 0 2 101112
-0.001746 -0.000890 0.119447 -0.254431 0.890279 0.553441 -0.062500 1 0 0 0 0 0 2 102142
-0.001746 -0.000890 0.119447 -0.254443 0.890281 0.553429 -0.062500 1 0 0 0 0 0 2 103143
-0.001746 -0.000890 0.119447 -0.254436 0.890290 0.553434 -0.062500 1 0 0 0 0 0 2 104111
-0.001746 -0.000890 0.119447 -0.254420 0.890276 0.553435 -0.062500 1 0 0 0 0 0 2 105144
-0.001746 -0.000890 0.119447 -0.254433 0.890289 0.553435 -0.062500 1 0 0 0 0 0 2 106143
-0.001746 -0.000890 0.119447 -0.254435 0.890291 0.553435 -0.062500 1 0 0 0 0 0 2 107140
-0.001746 -0.000890 0.119447 -0.254432 0.890279 0.553441 -0.062500 1 0 0 0 0 0 2 108136
-0.001746 -0.000890 0.119447 -0.254443 0.890281 0.553429 -0.062500 1 0 0 0 0 0 2 109244
-0.001746 -0.000890 0.119447 -0.254424 0.890287 0.553427 -0.062500 1 0 0 0 0 0 2 110141
-0.001746 -0.000890 0.119447 -0.254430 0.890279 0.553440 -0.062500 1 0 0 0 0 0 2 111140
-0.001746 -0.000890 0.119447 -0.254435 0.890289 0.553435 -0.062500 1 0 0 0 0 0 2 112140
-0.001746 -0.000890 0.119447 -0.254435 0.890291 0.553435 -0.062500 1 0 0 0 0 0 2 113140
-0.001746 -0.000890 0.119447 -0.254440 0.890271 0.553434 -0.062500 1 0 0 0 0 0 2 114142
-0.001746 -0.000890 0.119447 -0.254424 0.890285 0.553428 -0.062500 1 0 0 0 0 0 2 115140
-0.001746 -0.000890 0.119447 -0.254430 0.890278 0.553440 -0.062500 1 0 0 0 0 0 2 116140
-0.001746 -0.000890 0.119447 -0.254435 0.890289 0.553435 -0.062500 1 0 0 0 0 0 2 117258
-0.001746 -0.000890 0.119447 -0.254435 0.890290 0.553435 -0.062500 1 0 0 0 0 0 2 118346
-0.001746 -0.000890 0.119447 -0.254435 0.890291 0.553435 -0.062500 1 0 0 0 0 0 2 119217
-0.001746 -0.000890 0.119447 -0.254428 0.890268 0.553428 -0.062500 1 0 0 0 0 0 2 120215
-0.001746 -0.000890 0.119447 -0.254434 0.890288 0.553434 -0.062500 1 0 0 0 0 0 2 121386
-0.001746 -0.000890 0.119447 -0.254435 0.890290 0.553434 -0.062500 1 0 0 0 0 0 2 122357
-0.001746 -0.000890 0.119447 -0.254432 0.890279 0.553441 -0.062500 1 0 0 0 0 0 2 123208
-0.001746 -0.000890 0.119447 -0.254435 0.890289 0.553436 -0.062500 1 0 0 0 0 0 2 124211
-0.001746 -0.000890 0.119447 -0.254423 0.890288 0.553428 -0.062500 1 0 0 0 0 0 2 125312
-0.001746 -0.000890 0.119447 -0.254430 0.890279 0.553441 -0.062500 1 0 0 0 0 0 2 126335
-0.001746 -0.000890 0.119447 -0.254443 0.890281 0.553428 -0.062500 1 0 0 0 0 0 2 127311
-0.001746 -0.000890 0.119447 -0.254436 0.890290 0.553434 -0.062500 1 0 0 0 0 0 2 128309
-0.001746 -0.000890 0.119447 -0.254432 0.890279 0.553441 -0.062500 1 0 0 0 0 0 2 129308
-0.001746 -0.000890 0.119447 -0.254423 0.890287 0.553429 -0.062500 1 0 0 0 0 0 2 130309
-0.001746 -0.000890 0.119447 -0.254434 0.890290 0.553434 -0.062500 1 0 0 0 0 0 2 131336
-0.001746 -0.000890 0.119447 -0.254431 0.890279 0.553441 -0.062500 1 0 0 0 0 0 2 132332
-0.001746 -0.000890 0.119447 -0.254443 0.890281 0.553429 -0.062500 1 0 0 0 0 0 2 133316
-0.001746 -0.000890 0.119447 -0.254436 0.890290 0.553434 -0.062500 1 0 0 0 0 0 2 134332
-0.001746 -0.000890 0.119447 -0.254420 0.890276 0.553435 -0.062500 1 0 0 0 0 0 2 135317
-0.001746 -0.000890 0.119447 -0.254433 0.890289 0.553435 -0.062500 1 0 0 0 0 0 2 136332
-0.001746 -0.000890 0.119447 -0.254435 0.890291 0.553435 -0.062500 1 0 0 0 0 0 2 137316
-0.001746 -0.000890 0.119447 -0.254440 0.890271 0.553434 -0.062500 1 0 0 0 0 0 2 138334
-0.001746 -0.000890 0.119447 -0.254436 0.890288 0.553435 -0.062500 1 0 0 0 0 0 2 139334
-0.001746 -0.000890 0.119447 -0.254424 0.890288 0.553428 -0.062500 1 0 0 0 0 0 2 140316
-0.001746 -0.000890 0.119447 -0.254431 0.890279 0.553440 -0.062500 1 0 0 0 0 0 2 141331
-0.001746 -0.000890 0.119447 -0.254435 0.890289 0.553435 -0.062500 1 0 0 0 0 0 2 142316
-0.001746 -0.000890 0.119447 -0.254435 0.890291 0.553435 -0.062500 1 0 0 0 0 0 2 143330
-0.001746 -0.000890 0.119447 -0.254428 0.890268 0.553428 -0.062500 1 0 0 0 0 0 2 144315
-0.001746 -0.000890 0.119447 -0.254434 0.890288 0.553434 -0.062500 1 0 0 0 0 0 2 145330
-0.001746 -0.000890 0.119447 -0.254432 0.890278 0.553441 -0.062500 1 0 0 0 0 0 2 146250
-0.001746 -0.000890 0.119447 -0.254435 0.890289 0.553435 -0.062500 1 0 0 0 0 0 2 147257
-0.001746 -0.000890 0.119447 -0.254435 0.890290 0.553435 -0.062500 1 0 0 0 0 0 2 148248
-0.001746 -0.000890 0.119447 -0.254423 0.890288 0.553428 -0.062500 1 0 0 0 0 0 2 149257
-0.001746 -0.000890 0.119447 -0.254430 0.890279 0.553441 -0.062500 1 0 0 0 0 0 2 150123
-0.001746 -0.000890 0.119447 -0.254442 0.890281 0.553428 -0.062500 1 0 0 0 0 0 2 151258
-0.001746 -0.000890 0.119447 -0.254436 0.890290 0.553434 -0.062500 1 0 0 0 0 0 2 152248
-0.001746 -0.000890 0.119447 -0.254432 0.890279 0.553441 -0.062500 1 0 0 0 0 0 2 153257
-0.001746 -0.000890 0.119447 -0.254423 0.890287 0.553429 -0.062500 1 0 0 0 0 0 2 154248
-0.001746 -0.000890 0.119447 -0.254434 0.890290 0.553434 -0.062500 1 0 0 0 0 0 2 155248
-0.001746 -0.000890 0.119447 -0.254431 0.890279 0.553441 -0.062500 1 0 0 0 0 0 2 156256
-0.001746 -0.000890 0.119447 -0.254443 0.890281 0.553429 -0.062500 1 0 0 0 0 0 2 157248
-0.001746 -0.000890 0.119447 -0.254436 0.890290 0.553434 -0.062500 1 0 0 0 0 0 2 158257
-0.001746 -0.000890 0.119447 -0.254420 0.890276 0.553435 -0.062500 1 0 0 0 0 0 2 159252
-0.001746 -0.000890 0.119447 -0.254433 0.890289 0.553435 -0.062500 1 0 0 0 0 0 2 160267
-0.001746 -0.000890 0.119447 -0.254435 0.890291 0.553435 -0.062500 1 0 0 0 0 0 2 161251
-0.001746 -0.000890 0.119447 -0.254440 0.890271 0.553434 -0.062500 1 0 0 0 0 0 2 162251
-0.001746 -0.000890 0.119447 -0.254436 0.890288 0.553435 -0.062500 1 0 0 0 0 0 2 163251
-0.001746 -0.000890 0.119447 -0.254424 0.890288 0.553428 -0.062500 1 0 0 0 0 0 2 164263
-0.001746 -0.000890 0.119447 -0.254430 0.890279 0.553440 -0.062500 1 0 0 0 0 0 2 165268
-0.001746 -0.000890 0.119447 -0.254435 0.890289 0.553435 -0.062500 1 0 0 0 0 0 2 166145
-0.001746 -0.000890 0.119447 -0.254435 0.890291 0.553435 -0.062500 1 0 0 0 0 0 2 167242
-0.001746 -0.000890 0.119447 -0.254440 0.890271 0.553434 -0.062500 1 0 0 0 0 0 2 168264
-0.001746 -0.000890 0.119447 -0.254424 0.890286 0.553428 -0.062500 1 0 0 0 0 0 2 169138
-0.001746 -0.000890 0.119447 -0.254430 0.890278 0.553440 -0.062500 1 0 0 0 0 0 2 170265
-0.001746 -0.000890 0.119447 -0.254435 0.890289 0.553435 -0.062500 1 0 0 0 0 0 2 171252
-0.001746 -0.000890 0.119447 -0.254435 0.890290 0.553435 -0.062500 1 0 0 0 0 0 2 172265
-0.001746 -0.000890 0.119447 -0.254435 0.890291 0.553435 -0.062500 1 0 0 0 0 0 2 173264
-0.001746 -0.000890 0.119447 -0.254428 0.890268 0.553428 -0.062500 1 0 0 0 0 0 2 174145
-0.001746 -0.000890 0.119447 -0.254434 0.890288 0.553434 -0.062500 1 0 0 0 0 0 2 175245
-0.001746 -0.000890 0.119447 -0.254432 0.890278 0.553441 -0.062500 1 0 0 0 0 0 2 176266
-0.001746 -0.000890 0.119447 -0.254435 0.890289 0.553436 -0.062500 1 0 0 0 0 0 2 177139
-0.001746 -0.000890 0.119447 -0.254423 0.890288 0.553428 -0.062500 1 0 0 0 0 0 2 178242
-0.001746 -0.000890 0.119447 -0.254430 0.890279 0.553441 -0.062500 1 0 0 0 0 0 2 179262
-0.001746 -0.000890 0.119447 -0.254442 0.890280 0.553428 -0.062500 1 0 0 0 0 0 2 180264
-0.001746 -0.000890 0.119447 -0.254436 0.890289 0.553434 -0.062500 1 0 0 0 0 0 2 181262
-0.001746 -0.000890 0.119447 -0.254436 0.890291 0.553434 -0.062500 1 0 0 0 0 0 2 182264
-0.001746 -0.000890 0.119447 -0.254432 0.890279 0.553441 -0.062500 1 0 0 0 0 0 2 183263
-0.001746 -0.000890 0.119447 -0.254423 0.890287 0.553429 -0.062500 1 0 0 0 0 0 2 184263
-0.001746 -0.000890 0.119447 -0.254434 0.890291 0.553434 -0.062500 1 0 0 0 0 0 2 185263
-0.001746 -0.000890 0.119447 -0.254440 0.890270 0.553434 -0.062500 1 0 0 0 0 0 2 186263
-0.001746 -0.000890 0.119447 -0.254436 0.890288 0.553435 -0.062500 1 0 0 0 0 0 2 187263
-0.001746 -0.000890 0.119447 -0.254436 0.890291 0.553435 -0.062500 1 0 0 0 0 0 2 188138
-0.001746 -0.000890 0.119447 -0.254420 0.890276 0.553435 -0.062500 1 0 0 0 0 0 2 189262
-0.001746 -0.000890 0.119447 -0.254433 0.890289 0.553435 -0.062500 1 0 0 0 0 0 2 190261
-0.001746 -0.000890 0.119447 -0.254435 0.890291 0.553435 -0.062500 1 0 0 0 0 0 2 191265
-0.001746 -0.000890 0.119447 -0.254440 0.890271 0.553434 -0.062500 1 0 0 0 0 0 2 192263
-0.001746 -0.000890 0.119447 -0.254424 0.890286 0.553428 -0.062500 1 0 0 0 0 0 2 193262
-0.001746 -0.000890 0.119447 -0.254430 0.890278 0.553440 -0.062500 1 0 0 0 0 0 2 194263
-0.001746 -0.000890 0.119447 -0.254434 0.890289 0.553435 -0.062500 1 0 0 0 0 0 2 195261
-0.001746 -0.000890 0.119447 -0.254435 0.890290 0.553435 -0.062500 1 0 0 0 0 0 2 196263
-0.001746 -0.000890 0.119447 -0.254435 0.890291 0.553435 -0.062500 1 0 0 0 0 0 2 197262
-0.001746 -0.000890 0.119447 -0.254428 0.890268 0.553428 -0.062500 1 0 0 0 0 0 2 198261
-0.001746 -0.000890 0.119447 -0.254434 0.890288 0.553434 -0.062500 1 0 0 0 0 0 2 199264
-0.001746 -0.000890 0.119447 -0.254432 0.890278 0.553441 -0.062500 1 0 0 0 0 0 2 200258
-0.001746 -0.000890 0.119447 -0.254435 0.890289 0.553435 -0.062500 1 0 0 0 0 0 2 201251
-0.001746 -0.000890 0.119447 -0.254435 0.890290 0.553435 -0.062500 1 0 0 0 0 0 2 202255
-0.001746 -0.000890 0.119447 -0.254423 0.890288 0.553428 -0.062500 1 0 0 0 0 0 2 203265
-0.001746 -0.000890 0.119447 -0.254430 0.890279 0.553441 -0.062500 1 0 0 0 0 0 2 204266
-0.001746 -0.000890 0.119447 -0.254442 0.890281 0.553428 -0.062500 1 0 0 0 0 0 2 205255
-0.001746 -0.000890 0.119447 -0.254433 0.890278 0.553441 -0.062500 1 0 0 0 0 0 2 206349
-0.001746 -0.000890 0.119447 -0.254435 0.890289 0.553436 -0.062500 1 0 0 0 0 0 2 207330
-0.001746 -0.000890 0.119447 -0.254423 0.890288 0.553428 -0.062500 1 0 0 0 0 0 2 208305
-0.001746 -0.000890 0.119447 -0.254430 0.890279 0.553441 -0.062500 1 0 0 0 0 0 2 209305
-0.001746 -0.000890 0.119447 -0.254443 0.890280 0.553428 -0.062500 1 0 0 0 0 0 2 210329
-0.001746 -0.000890 0.119447 -0.254436 0.890289 0.553434 -0.062500 1 0 0 0 0 0 2 211304
-0.001746 -0.000890 0.119447 -0.254432 0.890279 0.553441 -0.062500 1 0 0 0 0 0 2 212336
-0.001746 -0.000890 0.119447 -0.254423 0.890286 0.553429 -0.062500 1 0 0 0 0 0 2 213314
-0.001746 -0.000890 0.119447 -0.254434 0.890290 0.553434 -0.062500 1 0 0 0 0 0 2 214328
-0.001746 -0.000890 0.119447 -0.254435 0.890291 0.553435 -0.062500 1 0 0 0 0 0 2 215312
-0.001746 -0.000890 0.119447 -0.254440 0.890271 0.553434 -0.062500 1 0 0 0 0 0 2 216328
-0.001746 -0.000890 0.119447 -0.254436 0.890288 0.553435 -0.062500 1 0 0 0 0 0 2 217310
-0.001746 -0.000890 0.119447 -0.254424 0.890288 0.553428 -0.062500 1 0 0 0 0 0 2 218327
-0.001746 -0.000890 0.119447 -0.254430 0.890279 0.553440 -0.062500 1 0 0 0 0 0 2 219313
-0.001746 -0.000890 0.119447 -0.254435 0.890289 0.553435 -0.062500 1 0 0 0 0 0 2 220325
-0.001746 -0.000890 0.119447 -0.254435 0.890291 0.553435 -0.062500 1 0 0 0 0 0 2 221324
-0.001746 -0.000890 0.119447 -0.254440 0.890271 0.553434 -0.062500 1 0 0 0 0 0 2 222312
-0.001746 -0.000890 0.119447 -0.254424 0.890286 0.553428 -0.062500 1 0 0 0 0 0 2 223327
-0.001746 -0.000890 0.119447 -0.254430 0.890278 0.553440 -0.062500 1 0 0 0 0 0 2 224311
-0.001746 -0.000890 0.119447 -0.254435 0.890289 0.553435 -0.062500 1 0 0 0 0 0 2 225324
-0.001746 -0.000890 0.119447 -0.254435 0.890290 0.553435 -0.062500 1 0 0 0 0 0 2 226311
-0.001746 -0.000890 0.119447 -0.254423 0.890288 0.553428 -0.062500 1 0 0 0 0 0 2 227323
-0.001746 -0.000890 0.119447 -0.254438 0.890270 0.553433 -0.062500 1 0 0 0 0 0 2 228309
-0.001746 -0.000890 0.119447 -0.254435 0.890288 0.553434 -0.062500 1 0 0 0 0 0 2 229323
-0.001746 -0.000890 0.119447 -0.254432 0.890279 0.553441 -0.062500 1 0 0 0 0 0 2 230246
-0.001746 -0.000890 0.119447 -0.254435 0.890289 0.553436 -0.062500 1 0 0 0 0 0 2 231254
-0.001746 -0.000890 0.119447 -0.254423 0.890288 0.553428 -0.062500 1 0 0 0 0 0 2 232244
-0.001746 -0.000890 0.119447 -0.254430 0.890279 0.553441 -0.062500 1 0 0 0 0 0 2 233254
-0.001746 -0.000890 0.119447 -0.254442 0.890280 0.553428 -0.062500 1 0 0 0 0 0 2 234245
-0.001746 -0.000890 0.119447 -0.254436 0.890289 0.553434 -0.062500 1 0 0 0 0 0 2 235252
-0.001746 -0.000890 0.119447 -0.254432 0.890279 0.553441 -0.062500 1 0 0 0 0 0 2 236243
-0.001746 -0.000890 0.119447 -0.254423 0.890286 0.553429 -0.062500 1 0 0 0 0 0 2 237252
-0.001746 -0.000890 0.119447 -0.254434 0.890290 0.553434 -0.062500 1 0 0 0 0 0 2 238255
-0.001746 -0.000890 0.119447 -0.254431 0.890279 0.553441 -0.062500 1 0 0 0 0 0 2 239244
-0.001746 -0.000890 0.119447 -0.254443 0.890281 0.553429 -0.062500 1 0 0 0 0 0 2 240254
-0.001746 -0.000890 0.119447 -0.254436 0.890289 0.553434 -0.062500 1 0 0 0 0 0 2 241244
-0.001746 -0.000890 0.119447 -0.254420 0.890276 0.553435 -0.062500 1 0 0 0 0 0 2 242247
-0.001746 -0.000890 0.119447 -0.254433 0.890289 0.553435 -0.062500 1 0 0 0 0 0 2 243257
-0.001746 -0.000890 0.119447 -0.254435 0.890290 0.553435 -0.062500 1 0 0 0 0 0 2 244260
-0.001746 -0.000890 0.119447 -0.254435 0.890291 0.553435 -0.062500 1 0 0 0 0 0 2 245264
-0.001746 -0.000890 0.119447 -0.254440 0.890271 0.553434 -0.062500 1 0 0 0 0 0 2 246237
-0.001746 -0.000890 0.119447 -0.254424 0.890286 0.553428 -0.062500 1 0 0 0 0 0 2 247259
-0.001746 -0.000890 0.119447 -0.254430 0.890278 0.553440 -0.062500 1 0 0 0 0 0 2 248248
-0.001746 -0.000890 0.119447 -0.254434 0.890289 0.553435 -0.062500 1 0 0 0 0 0 2 249265
-0.001746 -0.000890 0.119447 -0.254435 0.890290 0.553435 -0.062500 1 0 0 0 0 0 2 250262
-0.001746 -0.000890 0.119447 -0.254435 0.890291 0.553435 -0.062500 1 0 0 0 0 0 2 251263
-0.001746 -0.000890 0.119447 -0.254428 0.890268 0.553428 -0.062500 1 0 0 0 0 0 2 252260
-0.001746 -0.000890 0.119447 -0.254434 0.890288 0.553434 -0.062500 1 0 0 0 0 0 2 253261
-0.001746 -0.000890 0.119447 -0.254432 0.890278 0.553441 -0.062500 1 0 0 0 0 0 2 254262
-0.001746 -0.000890 0.119447 -0.254435 0.890289 0.553435 -0.062500 1 0 0 0 0 0 2 255259
-0.001746 -0.000890 0.119447 -0.254435 0.890291 0.553435 -0.062500 1 0 0 0 0 0 2 256261
-0.001746 -0.000890 0.119447 -0.254423 0.890288 0.553428 -0.062500 1 0 0 0 0 0 2 257268
-0.001746 -0.000890 0.119447 -0.254438 0.890270 0.553433 -0.062500 1 0 0 0 0 0 2 258263
-0.001746 -0.000890 0.119447 -0.254436 0.890288 0.553434 -0.062500 1 0 0 0 0 0 2 259265
-0.001746 -0.000890 0.119447 -0.254432 0.890279 0.553441 -0.062500 1 0 0 0 0 0 2 260258
-0.001746 -0.000890 0.119447 -0.254435 0.890289 0.553436 -0.062500 1 0 0 0 0 0 2 261261
-0.001746 -0.000890 0.119447 -0.254423 0.890288 0.553428 -0.062500 1 0 0 0 0 0 2 262262
-0.001746 -0.000890 0.119447 -0.254430 0.890279 0.553441 -0.062500 1 0 0 0 0 0 2 263261
-0.001746 -0.000890 0.119447 -0.254443 0.890281 0.553428 -0.062500 1 0 0 0 0 0 2 264258
-0.001746 -0.000890 0.119447 -0.254436 0.890289 0.553434 -0.062500 1 0 0 0 0 0 2 265261
-0.001746 -0.000890 0.119447 -0.254432 0.890279 0.553441 -0.062500 1 0 0 0 0 0 2 266258
-0.001746 -0.000890 0.119447 -0.254423 0.890286 0.553429 -0.062500 1 0 0 0 0 0 2 267261
-0.001746 -0.000890 0.119447 -0.254434 0.890290 0.553434 -0.062500 1 0 0 0 0 0 2 268259
-0.001746 -0.000890 0.119447 -0.254431 0.890279 0.553441 -0.062500 1 0 0 0 0 0 2 269259
-0.001746 -0.000890 0.119447 -0.254443 0.890281 0.553429 -0.062500 1 0 0 0 0 0 2 270261
-0.001746 -0.000890 0.119447 -0.254436 0.890289 0.553434 -0.062500 1 0 0 0 0 0 2 271258
-0.001746 -0.000890 0.119447 -0.254420 0.890276 0.553435 -0.062500 1 0 0 0 0 0 2 272263
-0.001746 -0.000890 0.119447 -0.254433 0.890289 0.553435 -0.062500 1 0 0 0 0 0 2 273258
-0.001746 -0.000890 0.119447 -0.254435 0.890290 0.553435 -0.062500 1 0 0 0 0 0 2 274253
-0.001746 -0.000890 0.119447 -0.254435 0.890291 0.553435 -0.062500 1 0 0 0 0 0 2 275258
-0.001746 -0.000890 0.119447 -0.254428 0.890268 0.553428 -0.062500 1 0 0 0 0 0 2 276257
-0.001746 -0.000890 0.119447 -0.254434 0.890288 0.553434 -0.062500 1 0 0 0 0 0 2 277258
-0.001746 -0.000890 0.119447 -0.254432 0.890278 0.553441 -0.062500 1 0 0 0 0 0 2 278258
-0.001746 -0.000890 0.119447 -0.254435 0.890289 0.553435 -0.062500 1 0 0 0 0 0 2 279258
-0.001746 -0.000890 0.119447 -0.254435 0.890291 0.553435 -0.062500 1 0 0 0 0 0 2 280258
-0.001746 -0.000890 0.119447 -0.254423 0.890288 0.553428 -0.062500 1 0 0 0 0 0 2 281258
-0.001746 -0.000890 0.119447 -0.254438 0.890270 0.553433 -0.062500 1 0 0 0 0 0 2 282258
-0.001746 -0.000890 0.119447 -0.254435 0.890288 0.553434 -0.062500 1 0 0 0 0 0 2 283258
-0.001746 -0.000890 0.119447 -0.254432 0.890279 0.553441 -0.062500 1 0 0 0 0 0 2 284246
-0.001746 -0.000890 0.119447 -0.254435 0.890289 0.553436 -0.062500 1 0 0 0 0 0 2 285258
-0.001746 -0.000890 0.119447 -0.254423 0.890288 0.553428 -0.062500 1 0 0 0 0 0 2 286340
-0.001746 -0.000890 0.119447 -0.254430 0.890279 0.553441 -0.062500 1 0 0 0 0 0 2 287331
-0.001746 -0.000890 0.119447 -0.254442 0.890281 0.553428 -0.062500 1 0 0 0 0 0 2 288327
-0.001746 -0.000890 0.119447 -0.254436 0.890289 0.553434 -0.062500 1 0 0 0 0 0 2 289334
-0.001746 -0.000890 0.119447 -0.254432 0.890279 0.553441 -0.062500 1 0 0 0 0 0 2 290331
-0.001746 -0.000890 0.119447 -0.254423 0.890286 0.553429 -0.062500 1 0 0 0 0 0 2 291328
-0.001746 -0.000890 0.119447 -0.254434 0.890290 0.553434 -0.062500 1 0 0 0 0 0 2 292305
-0.001746 -0.000890 0.119447 -0.254431 0.890279 0.553441 -0.062500 1 0 0 0 0 0 2 293327
-0.001746 -0.000890 0.119447 -0.254443 0.890281 0.553429 -0.062500 1 0 0 0 0 0 2 294328
-0.001746 -0.000890 0.119447 -0.254436 0.890289 0.553434 -0.062500 1 0 0 0 0 0 2 295303
-0.001746 -0.000890 0.119447 -0.254420 0.890276 0.553435 -0.062500 1 0 0 0 0 0 2 296294
-0.001746 -0.000890 0.119447 -0.254433 0.890289 0.553435 -0.062500 1 0 0 0 0 0 2 297310
-0.001746 -0.000890 0.119447 -0.254435 0.890290 0.553435 -0.062500 1 0 0 0 0 0 2 298327
-0.001746 -0.000890 0.119447 -0.254432 0.890279 0.553441 -0.062500 1 0 0 0 0 0 2 299310
-0.001746 -0.000890 0.119447 -0.254443 0.890281 0.553429 -0.062500 1 0 0 0 0 0 2 300339
-0.001746 -0.000890 0.119447 -0.254424 0.890287 0.553428 -0.062500 1 0 0 0 0 0 2 301327
-0.001746 -0.000890 0.119447 -0.254430 0.890278 0.553440 -0.062500 1 0 0 0 0 0 2 302312
-0.001746 -0.000890 0.119447 -0.254434 0.890289 0.553435 -0.062500 1 0 0 0 0 0 2 303324
-0.001746 -0.000890 0.119447 -0.254435 0.890291 0.553435 -0.062500 1 0 0 0 0 0 2 304308
-0.001746 -0.000890 0.119447 -0.254432 0.890279 0.553442 -0.062500 1 0 0 0 0 0 2 305308
-0.001746 -0.000890 0.119447 -0.254431 0.890278 0.553422 -0.062500 1 0 0 0 0 0 2 306325
-0.001746 -0.000890 0.119447 -0.254435 0.890289 0.553433 -0.062500 1 0 0 0 0 0 2 307308
-0.001746 -0.000890 0.119447 -0.254432 0.890279 0.553441 -0.062500 1 0 0 0 0 0 2 308322
-0.001746 -0.000890 0.119447 -0.254435 0.890289 0.553435 -0.062500 1 0 0 0 0 0 2 309308
-0.001746 -0.000890 0.119447 -0.254435 0.890291 0.553435 -0.062500 1 0 0 0 0 0 2 310322
-0.001746 -0.000890 0.119447 -0.254423 0.890288 0.553428 -0.062500 1 0 0 0 0 0 2 311308
-0.001746 -0.000890 0.119447 -0.254438 0.890270 0.553434 -0.062500 1 0 0 0 0 0 2 312324
-0.001746 -0.000890 0.119447 -0.254436 0.890288 0.553434 -0.062500 1 0 0 0 0 0 2 313306
-0.001746 -0.000890 0.119447 -0.254432 0.890279 0.553441 -0.062500 1 0 0 0 0 0 2 314253
-0.001746 -0.000890 0.119447 -0.254435 0.890289 0.553436 -0.062500 1 0 0 0 0 0 2 315242
-0.001746 -0.000890 0.119447 -0.254423 0.890288 0.553428 -0.062500 1 0 0 0 0 0 2 316251
-0.001746 -0.000890 0.119447 -0.254430 0.890279 0.553441 -0.062500 1 0 0 0 0 0 2 317242
-0.001746 -0.000890 0.119447 -0.254443 0.890281 0.553428 -0.062500 1 0 0 0 0 0 2 318251
-0.001746 -0.000890 0.119447 -0.254436 0.890289 0.553434 -0.062500 1 0 0 0 0 0 2 319242
-0.001746 -0.000890 0.119447 -0.254432 0.890279 0.553441 -0.062500 1 0 0 0 0 0 2 320251
-0.001746 -0.000890 0.119447 -0.254423 0.890286 0.553429 -0.062500 1 0 0 0 0 0 2 321242
-0.001746 -0.000890 0.119447 -0.254434 0.890290 0.553434 -0.062500 1 0 0 0 0 0 2 322242
-0.001746 -0.000890 0.119447 -0.254431 0.890279 0.553441 -0.062500 1 0 0 0 0 0 2 323250
-0.001746 -0.000890 0.119447 -0.254443 0.890281 0.553429 -0.062500 1 0 0 0 0 0 2 324241
-0.001746 -0.000890 0.119447 -0.254436 0.890289 0.553434 -0.062500 1 0 0 0 0 0 2 325250
-0.001746 -0.000890 0.119447 -0.254420 0.890276 0.553435 -0.062500 1 0 0 0 0 0 2 326243
-0.001746 -0.000890 0.119447 -0.254433 0.890289 0.553435 -0.062500 1 0 0 0 0 0 2 327259
-0.001746 -0.000890 0.119447 -0.254435 0.890291 0.553435 -0.062500 1 0 0 0 0 0 2 328257
-0.001746 -0.000890 0.119447 -0.254432 0.890279 0.553442 -0.062500 1 0 0 0 0 0 2 329228
-0.001746 -0.000890 0.119447 -0.254431 0.890278 0.553422 -0.062500 1 0 0 0 0 0 2 330235
-0.001746 -0.000890 0.119447 -0.254435 0.890289 0.553433 -0.062500 1 0 0 0 0 0 2 331262
-0.001746 -0.000890 0.119447 -0.254432 0.890279 0.553441 -0.062500 1 0 0 0 0 0 2 332256
-0.001746 -0.000890 0.119447 -0.254435 0.890289 0.553435 -0.062500 1 0 0 0 0 0 2 333264
-0.001746 -0.000890 0.119447 -0.254435 0.890291 0.553435 -0.062500 1 0 0 0 0 0 2 334229
-0.001746 -0.000890 0.119447 -0.254420 0.890276 0.553435 -0.062500 1 0 0 0 0 0 2 335230
-0.001746 -0.000890 0.119447 -0.254441 0.890280 0.553428 -0.062500 1 0 0 0 0 0 2 336258
-0.001746 -0.000890 0.119447 -0.254436 0.890289 0.553434 -0.062500 1 0 0 0 0 0 2 337229
-0.001746 -0.000890 0.119447 -0.254432 0.890279 0.553441 -0.062500 1 0 0 0 0 0 2 338245
-0.001746 -0.000890 0.119447 -0.254435 0.890289 0.553436 -0.062500 1 0 0 0 0 0 2 339259
-0.001746 -0.000890 0.119447 -0.254423 0.890288 0.553428 -0.062500 1 0 0 0 0 0 2 340257
-0.001746 -0.000890 0.119447 -0.254430 0.890279 0.553441 -0.062500 1 0 0 0 0 0 2 341266
-0.001746 -0.000890 0.119447 -0.254442 0.890281 0.553428 -0.062500 1 0 0 0 0 0 2 342231
-0.001746 -0.000890 0.119447 -0.254436 0.890289 0.553434 -0.062500 1 0 0 0 0 0 2 343260
-0.001746 -0.000890 0.119447 -0.254432 0.890279 0.553441 -0.062500 1 0 0 0 0 0 2 344258
-0.001746 -0.000890 0.119447 -0.254423 0.890286 0.553429 -0.062500 1 0 0 0 0 0 2 345257
-0.001746 -0.000890 0.119447 -0.254434 0.890290 0.553434 -0.062500 1 0 0 0 0 0 2 346256
-0.001746 -0.000890 0.119447 -0.254431 0.890279 0.553441 -0.062500 1 0 0 0 0 0 2 347259
-0.001746 -0.000890 0.119447 -0.254443 0.890281 0.553429 -0.062500 1 0 0 0 0 0 2 348251
-0.001746 -0.000890 0.119447 -0.254436 0.890289 0.553434 -0.062500 1 0 0 0 0 0 2 349228
-0.001746 -0.000890 0.119447 -0.254420 0.890276 0.553435 -0.062500 1 0 0 0 0 0 2 350258
-0.001746 -0.000890 0.119447 -0.254433 0.890289 0.553435 -0.062500 1 0 0 0 0 0 2 351231
-0.001746 -0.000890 0.119447 -0.254435 0.890291 0.553435 -0.062500 1 0 0 0 0 0 2 352258
-0.001746 -0.000890 0.119447 -0.254432 0.890279 0.553441 -0.062500 1 0 0 0 0 0 2 353258
-0.001746 -0.000890 0.119447 -0.254443 0.890281 0.553429 -0.062500 1 0 0 0 0 0 2 354227
-0.001746 -0.000890 0.119447 -0.254424 0.890287 0.553428 -0.062500 1 0 0 0 0 0 2 355259
-0.001746 -0.000890 0.119447 -0.254430 0.890278 0.553440 -0.062500 1 0 0 0 0 0 2 356254
-0.001746 -0.000890 0.119447 -0.254434 0.890289 0.553435 -0.062500 1 0 0 0 0 0 2 357260
-0.001746 -0.000890 0.119447 -0.254435 0.890291 0.553435 -0.062500 1 0 0 0 0 0 2 358228
-0.001746 -0.000890 0.119447 -0.254432 0.890279 0.553442 -0.062500 1 0 0 0 0 0 2 359256
-0.001746 -0.000890 0.119447 -0.254431 0.890278 0.553422 -0.062500 1 0 0 0 0 0 2 360256
-0.001746 -0.000890 0.119447 -0.254435 0.890289 0.553433 -0.062500 1 0 0 0 0 0 2 361227
-0.001746 -0.000890 0.119447 -0.254432 0.890279 0.553441 -0.062500 1 0 0 0 0 0 2 362228
-0.001746 -0.000890 0.119447 -0.254435 0.890289 0.553435 -0.062500 1 0 0 0 0 0 2 363228
-0.001746 -0.000890 0.119447 -0.254435 0.890291 0.553435 -0.062500 1 0 0 0 0 0 2 364258
-0.001746 -0.000890 0.119447 -0.254420 0.890276 0.553435 -0.062500 1 0 0 0 0 0 2 365226
-0.001746 -0.000890 0.119447 -0.254441 0.890280 0.553428 -0.062500 1 0 0 0 0 0 2 366257
-0.001746 -0.000890 0.119447 -0.254436 0.890289 0.553434 -0.062500 1 0 0 0 0 0 2 367246
-0.001746 -0.000890 0.119447 -0.254432 0.890279 0.553441 -0.062500 1 0 0 0 0 0 2 368246
-0.001746 -0.000890 0.119447 -0.254435 0.890289 0.553436 -0.062500 1 0 0 0 0 0 2 369250
-0.001746 -0.000890 0.119447 -0.254423 0.890288 0.553428 -0.062500 1 0 0 0 0 0 2 370259
-0.001746 -0.000890 0.119447 -0.254430 0.890279 0.553441 -0.062500 1 0 0 0 0 0 2 371247
-0.001746 -0.000890 0.119447 -0.254443 0.890281 0.553428 -0.062500 1 0 0 0 0 0 2 372249
-0.001746 -0.000890 0.119447 -0.254436 0.890289 0.553434 -0.062500 1 0 0 0 0 0 2 373252
-0.001746 -0.000890 0.119447 -0.254432 0.890279 0.553441 -0.062500 1 0 0 0 0 0 2 374255
-0.001746 -0.000890 0.119447 -0.254423 0.890286 0.553429 -0.062500 1 0 0 0 0 0 2 375257
-0.001746 -0.000890 0.119447 -0.254434 0.890290 0.553434 -0.062500 1 0 0 0 0 0 2 376227
-0.001746 -0.000890 0.119447 -0.254431 0.890279 0.553441 -0.062500 1 0 0 0 0 0 2 377227
-0.001746 -0.000890 0.119447 -0.254443 0.890281 0.553429 -0.062500 1 0 0 0 0 0 2 378257
-0.001746 -0.000890 0.119447 -0.254436 0.890290 0.553434 -0.062500 1 0 0 0 0 0 2 379224
-0.001746 -0.000890 0.119447 -0.254420 0.890276 0.553435 -0.062500 1 0 0 0 0 0 2 380241
-0.001746 -0.000890 0.119447 -0.254433 0.890289 0.553435 -0.062500 1 0 0 0 0 0 2 381251
-0.001746 -0.000890 0.119447 -0.254435 0.890291 0.553435 -0.062500 1 0 0 0 0 0 2 382308
-0.001746 -0.000890 0.119447 -0.254432 0.890279 0.553442 -0.062500 1 0 0 0 0 0 2 383321
-0.001746 -0.000890 0.119447 -0.254431 0.890278 0.553422 -0.062500 1 0 0 0 0 0 2 384307
-0.001746 -0.000890 0.119447 -0.254435 0.890289 0.553433 -0.062500 1 0 0 0 0 0 2 385321
-0.001746 -0.000890 0.119447 -0.254432 0.890279 0.553441 -0.062500 1 0 0 0 0 0 2 386241
-0.001746 -0.000890 0.119447 -0.254435 0.890289 0.553435 -0.062500 1 0 0 0 0 0 2 387249
-0.001746 -0.000890 0.119447 -0.254435 0.890291 0.553435 -0.062500 1 0 0 0 0 0 2 388240
-0.001746 -0.000890 0.119447 -0.254420 0.890276 0.553435 -0.062500 1 0 0 0 0 0 2 389240
-0.001746 -0.000890 0.119447 -0.254441 0.890280 0.553428 -0.062500 1 0 0 0 0 0 2 390249
-0.001746 -0.000890 0.119447 -0.254436 0.890289 0.553434 -0.062500 1 0 0 0 0 0 2 391240
-0.001746 -0.000890 0.119447 -0.254432 0.890279 0.553441 -0.062500 1 0 0 0 0 0 2 392248
-0.001746 -0.000890 0.119447 -0.254435 0.890289 0.553436 -0.062500 1 0 0 0 0 0 2 393240
-0.001746 -0.000890 0.119447 -0.254423 0.890288 0.553428 -0.062500 1 0 0 0 0 0 2 394248
-0.001746 -0.000890 0.119447 -0.254430 0.890279 0.553441 -0.062500 1 0 0 0 0 0 2 395240
-0.001746 -0.000890 0.119447 -0.254442 0.890281 0.553428 -0.062500 1 0 0 0 0 0 2 396248
-0.001746 -0.000890 0.119447 -0.254436 0.890289 0.553434 -0.062500 1 0 0 0 0 0 2 397239
-0.001746 -0.000890 0.119447 -0.254432 0.890279 0.553441 -0.062500 1 0 0 0 0 0 2 398248
-0.001746 -0.000890 0.119447 -0.254423 0.890286 0.553429 -0.062500 1 0 0 0 0 0 2 399239
-0.001746 -0.000890 0.119447 -0.254434 0.890290 0.553434 -0.062500 1 0 0 0 0 0 2 400246
-0.001746 -0.000890 0.119447 -0.254431 0.890279 0.553441 -0.062500 1 0 0 0 0 0 2 401253
-0.001746 -0.000890 0.119447 -0.254443 0.890281 0.553429 -0.062500 1 0 0 0 0 0 2 402248
-0.001746 -0.000890 0.119447 -0.254436 0.890290 0.553434 -0.062500 1 0 0 0 0 0 2 403250
-0.001746 -0.000890 0.119447 -0.254420 0.890276 0.553435 -0.062500 1 0 0 0 0 0 2 404252
-0.001746 -0.000890 0.119447 -0.254433 0.890289 0.553435 -0.062500 1 0 0 0 0 0 2 405249
-0.001746 -0.000890 0.119447 -0.254435 0.890291 0.553435 -0.062500 1 0 0 0 0 0 2 406297
-0.001746 -0.000890 0.119447 -0.254432 0.890279 0.553441 -0.062500 1 0 0 0 0 0 2 407255
-0.001746 -0.000890 0.119447 -0.254431 0.890278 0.553422 -0.062500 1 0 0 0 0 0 2 408259
-0.001746 -0.000890 0.119447 -0.254434 0.890289 0.553433 -0.062500 1 0 0 0 0 0 2 409257
-0.001746 -0.000890 0.119447 -0.254431 0.890279 0.553441 -0.062500 1 0 0 0 0 0 2 410246
-0.001746 -0.000890 0.119447 -0.254435 0.890289 0.553435 -0.062500 1 0 0 0 0 0 2 411255
-0.001746 -0.000890 0.119447 -0.254435 0.890291 0.553435 -0.062500 1 0 0 0 0 0 2 412226
-0.001746 -0.000890 0.119447 -0.254432 0.890279 0.553442 -0.062500 1 0 0 0 0 0 2 413254
-0.001746 -0.000890 0.119447 -0.254431 0.890278 0.553422 -0.062500 1 0 0 0 0 0 2 414256
-0.001746 -0.000890 0.119447 -0.254435 0.890289 0.553433 -0.062500 1 0 0 0 0 0 2 415263
-0.001746 -0.000890 0.119447 -0.254432 0.890279 0.553441 -0.062500 1 0 0 0 0 0 2 416229
-0.001746 -0.000890 0.119447 -0.254435 0.890289 0.553436 -0.062500 1 0 0 0 0 0 2 417233
-0.001746 -0.000890 0.119447 -0.254435 0.890291 0.553435 -0.062500 1 0 0 0 0 0 2 418225
-0.001746 -0.000890 0.119447 -0.254428 0.890268 0.553428 -0.062500 1 0 0 0 0 0 2 419253
-0.001746 -0.000890 0.119447 -0.254434 0.890288 0.553434 -0.062500 1 0 0 0 0 0 2 420232
-0.001746 -0.000890 0.119447 -0.254435 0.890290 0.553434 -0.062500 1 0 0 0 0 0 2 421256
-0.001746 -0.000890 0.119447 -0.254432 0.890279 0.553441 -0.062500 1 0 0 0 0 0 2 422258
-0.001746 -0.000890 0.119447 -0.254423 0.890286 0.553429 -0.062500 1 0 0 0 0 0 2 423227
-0.001746 -0.000890 0.119447 -0.254433 0.890290 0.553434 -0.062500 1 0 0 0 0 0 2 424259
-0.001746 -0.000890 0.119447 -0.254431 0.890279 0.553441 -0.062500 1 0 0 0 0 0 2 425257
-0.001746 -0.000890 0.119447 -0.254443 0.890281 0.553429 -0.062500 1 0 0 0 0 0 2 426255
-0.001746 -0.000890 0.119447 -0.254436 0.890290 0.553434 -0.062500 1 0 0 0 0 0 2 427255
-0.001746 -0.000890 0.119447 -0.254432 0.890279 0.553441 -0.062500 1 0 0 0 0 0 2 428225
-0.001746 -0.000890 0.119447 -0.254423 0.890286 0.553429 -0.062500 1 0 0 0 0 0 2 429256
-0.001746 -0.000890 0.119447 -0.254434 0.890290 0.553434 -0.062500 1 0 0 0 0 0 2 430338
-0.001746 -0.000890 0.119447 -0.254431 0.890279 0.553441 -0.062500 1 0 0 0 0 0 2 431322
-0.001746 -0.000890 0.119447 -0.254443 0.890281 0.553429 -0.062500 1 0 0 0 0 0 2 432331
-0.001746 -0.000890 0.119447 -0.254436 0.890290 0.553434 -0.062500 1 0 0 0 0 0 2 433299
-0.001746 -0.000890 0.119447 -0.254420 0.890276 0.553435 -0.062500 1 0 0 0 0 0 2 434301
-0.001746 -0.000890 0.119447 -0.254433 0.890289 0.553435 -0.062500 1 0 0 0 0 0 2 435302
-0.001746 -0.000890 0.119447 -0.254435 0.890291 0.553435 -0.062500 1 0 0 0 0 0 2 436300
-0.001746 -0.000890 0.119447 -0.254440 0.890270 0.553434 -0.062500 1 0 0 0 0 0 2 437300
-0.001746 -0.000890 0.119447 -0.254424 0.890285 0.553428 -0.062500 1 0 0 0 0 0 2 438298
-0.001746 -0.000890 0.119447 -0.254434 0.890290 0.553434 -0.062500 1 0 0 0 0 0 2 439323
-0.001746 -0.000890 0.119447 -0.254432 0.890279 0.553441 -0.062500 1 0 0 0 0 0 2 440325
-0.001746 -0.000890 0.119447 -0.254435 0.890289 0.553435 -0.062500 1 0 0 0 0 0 2 441330
-0.001746 -0.000890 0.119447 -0.254435 0.890291 0.553435 -0.062500 1 0 0 0 0 0 2 442329
-0.001746 -0.000890 0.119447 -0.254428 0.890268 0.553428 -0.062500 1 0 0 0 0 0 2 443327
-0.001746 -0.000890 0.119447 -0.254434 0.890288 0.553434 -0.062500 1 0 0 0 0 0 2 444328
-0.001746 -0.000890 0.119447 -0.254435 0.890290 0.553434 -0.062500 1 0 0 0 0 0 2 445332
-0.001746 -0.000890 0.119447 -0.254432 0.890279 0.553441 -0.062500 1 0 0 0 0 0 2 446320
-0.001746 -0.000890 0.119447 -0.254435 0.890289 0.553436 -0.062500 1 0 0 0 0 0 2 447305
-0.001746 -0.000890 0.119447 -0.254423 0.890288 0.553428 -0.062500 1 0 0 0 0 0 2 448323
-0.001746 -0.000890 0.119447 -0.254430 0.890279 0.553441 -0.062500 1 0 0 0 0 0 2 449331
-0.001746 -0.000890 0.119447 -0.254442 0.890281 0.553428 -0.062500 1 0 0 0 0 0 2 450325
-0.001746 -0.000890 0.119447 -0.254436 0.890290 0.553434 -0.062500 1 0 0 0 0 0 2 451299
-0.001746 -0.000890 0.119447 -0.254432 0.890279 0.553441 -0.062500 1 0 0 0 0 0 2 452300
-0.001746 -0.000890 0.119447 -0.254423 0.890286 0.553429 -0.062500 1 0 0 0 0 0 2 453299
-0.001746 -0.000890 0.119447 -0.254434 0.890290 0.553434 -0.062500 1 0 0 0 0 0 2 454320
-0.001746 -0.000890 0.119447 -0.254431 0.890279 0.553441 -0.062500 1 0 0 0 0 0 2 455301
-0.001746 -0.000890 0.119447 -0.254443 0.890281 0.553429 -0.062500 1 0 0 0 0 0 2 456333
-0.001746 -0.000890 0.119447 -0.254436 0.890290 0.553434 -0.062500 1 0 0 0 0 0 2 457306
-0.001746 -0.000890 0.119447 -0.254420 0.890276 0.553435 -0.062500 1 0 0 0 0 0 2 458322
-0.001746 -0.000890 0.119447 -0.254433 0.890289 0.553435 -0.062500 1 0 0 0 0 0 2 459304
-0.001746 -0.000890 0.119447 -0.254435 0.890291 0.553435 -0.062500 1 0 0 0 0 0 2 460320
-0.001746 -0.000890 0.119447 -0.254440 0.890270 0.553434 -0.062500 1 0 0 0 0 0 2 461302
-0.001746 -0.000890 0.119447 -0.254436 0.890288 0.553435 -0.062500 1 0 0 0 0 0 2 462319
-0.001746 -0.000890 0.119447 -0.254424 0.890288 0.553428 -0.062500 1 0 0 0 0 0 2 463304
-0.001746 -0.000890 0.119447 -0.254430 0.890279 0.553440 -0.062500 1 0 0 0 0 0 2 464317
-0.001746 -0.000890 0.119447 -0.254434 0.890289 0.553435 -0.062500 1 0 0 0 0 0 2 465303
-0.001746 -0.000890 0.119447 -0.254435 0.890291 0.553435 -0.062500 1 0 0 0 0 0 2 466319
-0.001746 -0.000890 0.119447 -0.254440 0.890270 0.553434 -0.062500 1 0 0 0 0 0 2 467301
-0.001746 -0.000890 0.119447 -0.254424 0.890285 0.553428 -0.062500 1 0 0 0 0 0 2 468316
-0.001746 -0.000890 0.119447 -0.254434 0.890290 0.553434 -0.062500 1 0 0 0 0 0 2 469302
-0.001746 -0.000890 0.119447 -0.254432 0.890279 0.553441 -0.062500 1 0 0 0 0 0 2 470247
-0.001746 -0.000890 0.119447 -0.254435 0.890289 0.553436 -0.062500 1 0 0 0 0 0 2 471237
-0.001746 -0.000890 0.119447 -0.254423 0.890288 0.553428 -0.062500 1 0 0 0 0 0 2 472238
-0.001746 -0.000890 0.119447 -0.254430 0.890279 0.553441 -0.062500 1 0 0 0 0 0 2 473247
-0.001746 -0.000890 0.119447 -0.254442 0.890281 0.553428 -0.062500 1 0 0 0 0 0 2 474237
-0.001746 -0.000890 0.119447 -0.254436 0.890290 0.553434 -0.062500 1 0 0 0 0 0 2 475246
-0.001746 -0.000890 0.119447 -0.254432 0.890279 0.553441 -0.062500 1 0 0 0 0 0 2 476236
-0.001746 -0.000890 0.119447 -0.254423 0.890286 0.553429 -0.062500 1 0 0 0 0 0 2 477246
-0.001746 -0.000890 0.119447 -0.254433 0.890290 0.553434 -0.062500 1 0 0 0 0 0 2 478237
-0.001746 -0.000890 0.119447 -0.254431 0.890279 0.553441 -0.062500 1 0 0 0 0 0 2 479245
-0.001746 -0.000890 0.119447 -0.254443 0.890281 0.553429 -0.062500 1 0 0 0 0 0 2 480236
-0.001746 -0.000890 0.119447 -0.254436 0.890290 0.553434 -0.062500 1 0 0 0 0 0 2 481246
-0.001746 -0.000890 0.119447 -0.254432 0.890279 0.553441 -0.062500 1 0 0 0 0 0 2 482237
-0.001746 -0.000890 0.119447 -0.254423 0.890287 0.553429 -0.062500 1 0 0 0 0 0 2 483246
-0.001764 -0.000886 0.119457 0.006986 0.829395 0.412598 -0.062500 1 0 0 0 0 0 2 484251
-0.001774 -0.000884 0.119460 -0.081641 0.849304 0.481588 -0.062500 1 0 0 0 0 0 2 485253
-0.001778 -0.000883 0.119461 -0.147388 0.864599 0.517206 -0.062500 1 0 0 0 0 0 2 486242
-0.001780 -0.000882 0.119462 -0.182222 0.872901 0.530710 -0.062500 1 0 0 0 0 0 2 487241
-0.001782 -0.000882 0.119462 -0.199785 0.877157 0.535503 -0.062500 1 0 0 0 0 0 2 488225
-0.001782 -0.000882 0.119462 -0.208538 0.879304 0.537170 -0.062500 1 0 0 0 0 0 2 489234
-0.001782 -0.000882 0.119462 -0.212912 0.880377 0.537752 -0.062500 1 0 0 0 0 0 2 490257
-0.001783 -0.000882 0.119462 -0.215101 0.880925 0.537947 -0.062500 1 0 0 0 0 0 2 491255
-0.001783 -0.000881 0.119462 -0.216198 0.881191 0.538016 -0.062500 1 0 0 0 0 0 2 492254
-0.001783 -0.000881 0.119462 -0.216724 0.881339 0.538039 -0.062500 1 0 0 0 0 0 2 493261
-0.001783 -0.000881 0.119462 -0.217006 0.881398 0.538048 -0.062500 1 0 0 0 0 0 2 494254
-0.001783 -0.000881 0.119462 -0.217140 0.881429 0.538054 -0.062500 1 0 0 0 0 0 2 495253
-0.001783 -0.000881 0.119462 -0.217218 0.881448 0.538053 -0.062500 1 0 0 0 0 0 2 496252
-0.001783 -0.000881 0.119462 -0.217250 0.881466 0.538059 -0.062500 1 0 0 0 0 0 2 497253
-0.001783 -0.000881 0.119462 -0.217260 0.881459 0.538053 -0.062500 1 0 0 0 0 0 2 498255
-0.001783 -0.000881 0.119462 -0.217275 0.881472 0.538052 -0.062500 1 0 0 0 0 0 2 499254
-0.001783 -0.000881 0.119462 -0.217273 0.881462 0.538058 -0.062500 1 0 0 0 0 0 2 500249
-0.001783 -0.000881 0.119462 -0.217276 0.881473 0.538052 -0.062500 1 0 0 0 0 0 2 501253
-0.001783 -0.000881 0.119462 -0.217276 0.881474 0.538052 -0.062500 1 0 0 0 0 0 2 502254
-0.001783 -0.000881 0.119462 -0.217272 0.881463 0.538058 -0.062500 1 0 0 0 0 0 2 503251
-0.001783 -0.000881 0.119462 -0.217275 0.881473 0.538052 -0.062500 1 0 0 0 0 0 2 504252
-0.001783 -0.000881 0.119462 -0.217275 0.881474 0.538052 -0.062500 1 0 0 0 0 0 2 505253
-0.001783 -0.000881 0.119462 -0.217284 0.881466 0.538065 -0.062500 1 0 0 0 0 0 2 506252
-0.001783 -0.000881 0.119462 -0.217284 0.881465 0.538046 -0.062500 1 0 0 0 0 0 2 507225
-0.001783 -0.000881 0.119462 -0.217277 0.881473 0.538051 -0.062500 1 0 0 0 0 0 2 508253
-0.001783 -0.000881 0.119462 -0.217272 0.881462 0.538058 -0.062500 1 0 0 0 0 0 2 509254
-0.001783 -0.000881 0.119462 -0.217275 0.881473 0.538052 -0.062500 1 0 0 0 0 0 2 510251
-0.001783 -0.000881 0.119462 -0.217287 0.881477 0.538058 -0.062500 1 0 0 0 0 0 2 511253
-0.001783 -0.000881 0.119462 -0.217273 0.881463 0.538059 -0.062500 1 0 0 0 0 0 2 512253
-0.001783 -0.000881 0.119462 -0.217283 0.881464 0.538045 -0.062500 1 0 0 0 0 0 2 513251
-0.001783 -0.000881 0.119462 -0.217276 0.881473 0.538051 -0.062500 1 0 0 0 0 0 2 514256
-0.001783 -0.000881 0.119462 -0.217284 0.881465 0.538064 -0.062500 1 0 0 0 0 0 2 515223
-0.001783 -0.000881 0.119462 -0.217276 0.881473 0.538053 -0.062500 1 0 0 0 0 0 2 516251
-0.001783 -0.000881 0.119462 -0.217275 0.881474 0.538052 -0.062500 1 0 0 0 0 0 2 517252
-0.001783 -0.000881 0.119462 -0.217272 0.881463 0.538058 -0.062500 1 0 0 0 0 0 2 518337
-0.001783 -0.000881 0.119462 -0.217283 0.881464 0.538045 -0.062500 1 0 0 0 0 0 2 519318
-0.001783 -0.000881 0.119462 -0.217288 0.881476 0.538057 -0.062500 1 0 0 0 0 0 2 520297
-0.001783 -0.000881 0.119462 -0.217274 0.881463 0.538059 -0.062500 1 0 0 0 0 0 2 521294
-0.001783 -0.000881 0.119462 -0.217275 0.881473 0.538052 -0.062500 1 0 0 0 0 0 2 522319
-0.001783 -0.000881 0.119462 -0.217275 0.881474 0.538052 -0.062500 1 0 0 0 0 0 2 523319
-0.001783 -0.000881 0.119462 -0.217284 0.881466 0.538065 -0.062500 1 0 0 0 0 0 2 524330
-0.001783 -0.000881 0.119462 -0.217284 0.881465 0.538046 -0.062500 1 0 0 0 0 0 2 525331
-0.001783 -0.000881 0.119462 -0.217277 0.881473 0.538051 -0.062500 1 0 0 0 0 0 2 526326
-0.001783 -0.000881 0.119462 -0.217272 0.881462 0.538058 -0.062500 1 0 0 0 0 0 2 527328
-0.001783 -0.000881 0.119462 -0.217275 0.881473 0.538052 -0.062500 1 0 0 0 0 0 2 528320
-0.001783 -0.000881 0.119462 -0.217287 0.881477 0.538058 -0.062500 1 0 0 0 0 0 2 529326
-0.001783 -0.000881 0.119462 -0.217273 0.881463 0.538059 -0.062500 1 0 0 0 0 0 2 530326
-0.001783 -0.000881 0.119462 -0.217283 0.881464 0.538046 -0.062500 1 0 0 0 0 0 2 531295
-0.001783 -0.000881 0.119462 -0.217276 0.881473 0.538051 -0.062500 1 0 0 0 0 0 2 532296
-0.001783 -0.000881 0.119462 -0.217284 0.881465 0.538064 -0.062500 1 0 0 0 0 0 2 533320
-0.001783 -0.000881 0.119462 -0.217276 0.881473 0.538053 -0.062500 1 0 0 0 0 0 2 534320
-0.001801 -0.000877 0.119472 0.044281 0.820544 0.397350 -0.062500 1 0 0 0 0 0 2 535296
-0.001811 -0.000875 0.119475 -0.044422 0.840461 0.466273 -0.062500 1 0 0 0 0 0 2 536295
-0.001815 -0.000874 0.119477 -0.110198 0.855773 0.501860 -0.062500 1 0 0 0 0 0 2 537294
-0.001818 -0.000873 0.119477 -0.145047 0.864080 0.515346 -0.062500 1 0 0 0 0 0 2 538288
-0.001819 -0.000873 0.119477 -0.162605 0.868334 0.520142 -0.062500 1 0 0 0 0 0 2 539319
-0.001819 -0.000873 0.119477 -0.171381 0.870476 0.521806 -0.062500 1 0 0 0 0 0 2 540322
-0.001820 -0.000873 0.119477 -0.175742 0.871566 0.522379 -0.062500 1 0 0 0 0 0 2 541303
-0.001820 -0.000873 0.119477 -0.177926 0.872105 0.522578 -0.062500 1 0 0 0 0 0 2 542319
-0.001820 -0.000873 0.119477 -0.179014 0.872379 0.522654 -0.062500 1 0 0 0 0 0 2 543304
-0.001820 -0.000873 0.119477 -0.179568 0.872513 0.522670 -0.062500 1 0 0 0 0 0 2 544318
-0.001820 -0.000873 0.119477 -0.179846 0.872580 0.522686 -0.062500 1 0 0 0 0 0 2 545302
-0.001820 -0.000873 0.119477 -0.179979 0.872612 0.522692 -0.062500 1 0 0 0 0 0 2 546319
-0.001820 -0.000873 0.119477 -0.180037 0.872636 0.522692 -0.062500 1 0 0 0 0 0 2 547304
-0.001820 -0.000873 0.119477 -0.180075 0.872647 0.522691 -0.062500 1 0 0 0 0 0 2 548303
-0.001820 -0.000873 0.119477 -0.180085 0.872639 0.522684 -0.062500 1 0 0 0 0 0 2 549321
-0.001820 -0.000873 0.119477 -0.180100 0.872652 0.522683 -0.062500 1 0 0 0 0 0 2 550304
-0.001820 -0.000873 0.119477 -0.180110 0.872645 0.522696 -0.062500 1 0 0 0 0 0 2 551318
-0.001820 -0.000873 0.119477 -0.180102 0.872653 0.522684 -0.062500 1 0 0 0 0 0 2 552301
-0.001820 -0.000873 0.119477 -0.180113 0.872657 0.522689 -0.062500 1 0 0 0 0 0 2 553315
-0.001820 -0.000873 0.119477 -0.180114 0.872657 0.522690 -0.062500 1 0 0 0 0 0 2 554236
-0.001820 -0.000873 0.119477 -0.180099 0.872643 0.522690 -0.062500 1 0 0 0 0 0 2 555235
-0.001820 -0.000873 0.119477 -0.180121 0.872647 0.522683 -0.062500 1 0 0 0 0 0 2 556235
-0.001820 -0.000873 0.119477 -0.180112 0.872644 0.522696 -0.062500 1 0 0 0 0 0 2 557244
-0.001820 -0.000873 0.119477 -0.180102 0.872653 0.522684 -0.062500 1 0 0 0 0 0 2 558235
-0.001820 -0.000873 0.119477 -0.180113 0.872657 0.522689 -0.062500 1 0 0 0 0 0 2 559243
-0.001820 -0.000873 0.119477 -0.180114 0.872657 0.522690 -0.062500 1 0 0 0 0 0 2 560234
-0.001820 -0.000873 0.119477 -0.180099 0.872643 0.522690 -0.062500 1 0 0 0 0 0 2 561244
-0.001820 -0.000873 0.119477 -0.180121 0.872647 0.522683 -0.062500 1 0 0 0 0 0 2 562243
-0.001820 -0.000873 0.119477 -0.180112 0.872644 0.522696 -0.062500 1 0 0 0 0 0 2 563235
-0.001820 -0.000873 0.119477 -0.180102 0.872653 0.522684 -0.062500 1 0 0 0 0 0 2 564243
-0.001820 -0.000873 0.119477 -0.180113 0.872657 0.522689 -0.062500 1 0 0 0 0 0 2 565235
-0.001820 -0.000873 0.119477 -0.180102 0.872655 0.522683 -0.062500 1 0 0 0 0 0 2 566244
-0.001820 -0.000873 0.119477 -0.180109 0.872645 0.522696 -0.062500 1 0 0 0 0 0 2 567238
-0.001820 -0.000873 0.119477 -0.180122 0.872647 0.522684 -0.062500 1 0 0 0 0 0 2 568247
-0.001820 -0.000873 0.119477 -0.180103 0.872653 0.522682 -0.062500 1 0 0 0 0 0 2 569239
-0.001820 -0.000873 0.119477 -0.180110 0.872645 0.522695 -0.062500 1 0 0 0 0 0 2 570249
-0.001820 -0.000873 0.119477 -0.180114 0.872656 0.522690 -0.062500 1 0 0 0 0 0 2 571237
-0.001820 -0.000873 0.119477 -0.180102 0.872655 0.522683 -0.062500 1 0 0 0 0 0 2 572239
-0.001820 -0.000873 0.119477 -0.180109 0.872646 0.522696 -0.062500 1 0 0 0 0 0 2 573244
-0.001820 -0.000873 0.119477 -0.180110 0.872644 0.522677 -0.062500 1 0 0 0 0 0 2 574251
-0.001820 -0.000873 0.119477 -0.180110 0.872644 0.522695 -0.062500 1 0 0 0 0 0 2 575252
-0.001820 -0.000873 0.119477 -0.180114 0.872655 0.522690 -0.062500 1 0 0 0 0 0 2 576251
-0.001820 -0.000873 0.119477 -0.180102 0.872654 0.522683 -0.062500 1 0 0 0 0 0 2 577238
-0.001820 -0.000873 0.119477 -0.180109 0.872645 0.522696 -0.062500 1 0 0 0 0 0 2 578251
-0.001820 -0.000873 0.119477 -0.180122 0.872647 0.522684 -0.062500 1 0 0 0 0 0 2 579250
-0.001820 -0.000873 0.119477 -0.180103 0.872653 0.522683 -0.062500 1 0 0 0 0 0 2 580250
-0.001820 -0.000873 0.119477 -0.180110 0.872645 0.522695 -0.062500 1 0 0 0 0 0 2 581255
-0.001820 -0.000873 0.119477 -0.180114 0.872655 0.522690 -0.062500 1 0 0 0 0 0 2 582270
-0.001820 -0.000873 0.119477 -0.180102 0.872654 0.522683 -0.062500 1 0 0 0 0 0 2 583263
-0.001820 -0.000873 0.119477 -0.180109 0.872645 0.522696 -0.062500 1 0 0 0 0 0 2 584265
-0.001820 -0.000873 0.119477 -0.180122 0.872647 0.522684 -0.062500 1 0 0 0 0 0 2 585259
-0.001820 -0.000873 0.119477 -0.180103 0.872653 0.522683 -0.062500 1 0 0 0 0 0 2 586261
-0.001820 -0.000873 0.119477 -0.180110 0.872645 0.522696 -0.062500 1 0 0 0 0 0 2 587240
-0.001820 -0.000873 0.119477 -0.180114 0.872656 0.522691 -0.062500 1 0 0 0 0 0 2 588240
-0.001820 -0.000873 0.119477 -0.180102 0.872654 0.522684 -0.062500 1 0 0 0 0 0 2 589263
-0.001820 -0.000873 0.119477 -0.180110 0.872645 0.522696 -0.062500 1 0 0 0 0 0 2 590260
-0.001820 -0.000873 0.119477 -0.180110 0.872644 0.522677 -0.062500 1 0 0 0 0 0 2 591259
-0.001820 -0.000873 0.119477 -0.180114 0.872655 0.522688 -0.062500 1 0 0 0 0 0 2 592260
-0.001820 -0.000873 0.119477 -0.180111 0.872645 0.522696 -0.062500 1 0 0 0 0 0 2 593259
-0.001820 -0.000873 0.119477 -0.180102 0.872653 0.522684 -0.062500 1 0 0 0 0 0 2 594260
-0.001820 -0.000873 0.119477 -0.180113 0.872657 0.522689 -0.062500 1 0 0 0 0 0 2 595257
-0.001820 -0.000873 0.119477 -0.180114 0.872657 0.522690 -0.062500 1 0 0 0 0 0 2 596259
-0.001820 -0.000873 0.119477 -0.180107 0.872634 0.522683 -0.062500 1 0 0 0 0 0 2 597267
-0.001820 -0.000873 0.119477 -0.180114 0.872654 0.522689 -0.062500 1 0 0 0 0 0 2 598320
-0.001820 -0.000873 0.119477 -0.180111 0.872645 0.522696 -0.062500 1 0 0 0 0 0 2 599296
-0.001820 -0.000873 0.119477 -0.180102 0.872653 0.522684 -0.062500 1 0 0 0 0 0 2 600294
-0.001820 -0.000873 0.119477 -0.180113 0.872657 0.522689 -0.062500 1 0 0 0 0 0 2 601322
-0.001820 -0.000873 0.119477 -0.180114 0.872657 0.522690 -0.062500 1 0 0 0 0 0 2 602317
-0.001820 -0.000873 0.119477 -0.180107 0.872634 0.522683 -0.062500 1 0 0 0 0 0 2 603293
-0.001820 -0.000873 0.119477 -0.180114 0.872654 0.522689 -0.062500 1 0 0 0 0 0 2 604317
-0.001820 -0.000873 0.119477 -0.180111 0.872645 0.522696 -0.062500 1 0 0 0 0 0 2 605293
-0.001820 -0.000873 0.119477 -0.180102 0.872653 0.522684 -0.062500 1 0 0 0 0 0 2 606316
-0.001820 -0.000873 0.119477 -0.180113 0.872657 0.522689 -0.062500 1 0 0 0 0 0 2 607290
-0.001820 -0.000873 0.119477 -0.180102 0.872655 0.522683 -0.062500 1 0 0 0 0 0 2 608330
-0.001820 -0.000873 0.119477 -0.180109 0.872646 0.522696 -0.062500 1 0 0 0 0 0 2 609323
-0.001820 -0.000873 0.119477 -0.180122 0.872647 0.522684 -0.062500 1 0 0 0 0 0 2 610325
-0.001820 -0.000873 0.119477 -0.180100 0.872641 0.522689 -0.062500 1 0 0 0 0 0 2 611323
-0.001820 -0.000873 0.119477 -0.180113 0.872655 0.522690 -0.062500 1 0 0 0 0 0 2 612324
-0.001820 -0.000873 0.119477 -0.180114 0.872657 0.522690 -0.062500 1 0 0 0 0 0 2 613284
-0.001820 -0.000873 0.119477 -0.180102 0.872655 0.522683 -0.062500 1 0 0 0 0 0 2 614323
-0.001820 -0.000873 0.119477 -0.180110 0.872646 0.522696 -0.062500 1 0 0 0 0 0 2 615293
-0.001820 -0.000873 0.119477 -0.180110 0.872645 0.522677 -0.062500 1 0 0 0 0 0 2 616295
-0.001820 -0.000873 0.119477 -0.180110 0.872644 0.522695 -0.062500 1 0 0 0 0 0 2 617316
-0.001820 -0.000873 0.119477 -0.180114 0.872655 0.522690 -0.062500 1 0 0 0 0 0 2 618295
-0.001820 -0.000873 0.119477 -0.180102 0.872654 0.522683 -0.062500 1 0 0 0 0 0 2 619293
-0.001820 -0.000873 0.119477 -0.180109 0.872645 0.522696 -0.062500 1 0 0 0 0 0 2 620294
-0.001820 -0.000873 0.119477 -0.180122 0.872647 0.522684 -0.062500 1 0 0 0 0 0 2 621293
-0.001820 -0.000873 0.119477 -0.180103 0.872653 0.522683 -0.062500 1 0 0 0 0 0 2 622326
-0.001820 -0.000873 0.119477 -0.180110 0.872645 0.522695 -0.062500 1 0 0 0 0 0 2 623300
-0.001807 -0.000859 0.119488 -0.357458 0.683746 0.370484 -0.062500 1 0 0 0 0 0 2 624318
-0.001801 -0.000852 0.119492 -0.298986 0.746569 0.445020 -0.062500 1 0 0 0 0 0 2 625300
-0.001798 -0.000849 0.119493 -0.254397 0.794061 0.483523 -0.062500 1 0 0 0 0 0 2 626316
-0.001796 -0.000847 0.119494 -0.230353 0.819549 0.498125 -0.062500 1 0 0 0 0 0 2 627300
-0.001795 -0.000846 0.119494 -0.218088 0.832488 0.503299 -0.062500 1 0 0 0 0 0 2 628315
-0.001795 -0.000846 0.119494 -0.211900 0.839004 0.505096 -0.062500 1 0 0 0 0 0 2 629300
-0.001795 -0.000846 0.119494 -0.208791 0.842274 0.505735 -0.062500 1 0 0 0 0 0 2 630314
-0.001794 -0.000846 0.119494 -0.207244 0.843908 0.505955 -0.062500 1 0 0 0 0 0 2 631300
-0.001794 -0.000846 0.119494 -0.206456 0.844711 0.506016 -0.062500 1 0 0 0 0 0 2 632315
-0.001794 -0.000846 0.119494 -0.206068 0.845117 0.506053 -0.062500 1 0 0 0 0 0 2 633299
-0.001794 -0.000846 0.119494 -0.205869 0.845342 0.506062 -0.062500 1 0 0 0 0 0 2 634314
-0.001794 -0.000846 0.119494 -0.205772 0.845431 0.506059 -0.062500 1 0 0 0 0 0 2 635299
-0.001794 -0.000846 0.119494 -0.205730 0.845490 0.506067 -0.062500 1 0 0 0 0 0 2 636314
-0.001794 -0.000846 0.119494 -0.205691 0.845517 0.506062 -0.062500 1 0 0 0 0 0 2 637297
-0.001794 -0.000846 0.119494 -0.205688 0.845518 0.506061 -0.062500 1 0 0 0 0 0 2 638241
-0.001794 -0.000846 0.119494 -0.205680 0.845526 0.506068 -0.062500 1 0 0 0 0 0 2 639242
-0.001794 -0.000846 0.119494 -0.205683 0.845538 0.506063 -0.062500 1 0 0 0 0 0 2 640233
-0.001794 -0.000846 0.119494 -0.205680 0.845528 0.506069 -0.062500 1 0 0 0 0 0 2 641240
-0.001794 -0.000846 0.119494 -0.205672 0.845535 0.506056 -0.062500 1 0 0 0 0 0 2 642232
-0.001794 -0.000846 0.119494 -0.205683 0.845539 0.506061 -0.062500 1 0 0 0 0 0 2 643241
-0.001794 -0.000846 0.119494 -0.205673 0.845536 0.506075 -0.062500 1 0 0 0 0 0 2 644231
-0.001794 -0.000846 0.119494 -0.205671 0.845536 0.506057 -0.062500 1 0 0 0 0 0 2 645240
-0.001794 -0.000846 0.119494 -0.205683 0.845539 0.506061 -0.062500 1 0 0 0 0 0 2 646234
-0.001794 -0.000846 0.119494 -0.205681 0.845527 0.506068 -0.062500 1 0 0 0 0 0 2 647241
-0.001794 -0.000846 0.119494 -0.205672 0.845535 0.506056 -0.062500 1 0 0 0 0 0 2 648232
-0.001794 -0.000846 0.119494 -0.205675 0.845547 0.506068 -0.062500 1 0 0 0 0 0 2 649241
-0.001794 -0.000846 0.119494 -0.205680 0.845528 0.506069 -0.062500 1 0 0 0 0 0 2 650233
-0.001794 -0.000846 0.119494 -0.205672 0.845535 0.506056 -0.062500 1 0 0 0 0 0 2 651244
-0.001794 -0.000846 0.119494 -0.205675 0.845547 0.506068 -0.062500 1 0 0 0 0 0 2 652234
-0.001794 -0.000846 0.119494 -0.205668 0.845526 0.506063 -0.062500 1 0 0 0 0 0 2 653247
-0.001794 -0.000846 0.119494 -0.205682 0.845538 0.506062 -0.062500 1 0 0 0 0 0 2 654218
-0.001794 -0.000846 0.119494 -0.205684 0.845539 0.506062 -0.062500 1 0 0 0 0 0 2 655249
-0.001794 -0.000846 0.119494 -0.205661 0.845533 0.506069 -0.062500 1 0 0 0 0 0 2 656256
-0.001794 -0.000846 0.119494 -0.205681 0.845539 0.506063 -0.062500 1 0 0 0 0 0 2 657256
-0.001794 -0.000846 0.119494 -0.205684 0.845539 0.506062 -0.062500 1 0 0 0 0 0 2 658248
-0.001794 -0.000846 0.119494 -0.205669 0.845525 0.506062 -0.062500 1 0 0 0 0 0 2 659250
-0.001794 -0.000846 0.119494 -0.205674 0.845546 0.506069 -0.062500 1 0 0 0 0 0 2 660249
-0.001794 -0.000846 0.119494 -0.205683 0.845540 0.506063 -0.062500 1 0 0 0 0 0 2 661246
-0.001794 -0.000846 0.119494 -0.205669 0.845525 0.506062 -0.062500 1 0 0 0 0 0 2 662249
-0.001794 -0.000846 0.119494 -0.205683 0.845537 0.506062 -0.062500 1 0 0 0 0 0 2 663246
-0.001794 -0.000846 0.119494 -0.205676 0.845548 0.506069 -0.062500 1 0 0 0 0 0 2 664249
-0.001794 -0.000846 0.119494 -0.205668 0.845526 0.506063 -0.062500 1 0 0 0 0 0 2 665229
-0.001794 -0.000846 0.119494 -0.205682 0.845538 0.506062 -0.062500 1 0 0 0 0 0 2 666249
-0.001794 -0.000846 0.119494 -0.205672 0.845536 0.506055 -0.062500 1 0 0 0 0 0 2 667246
-0.001794 -0.000846 0.119494 -0.205671 0.845536 0.506075 -0.062500 1 0 0 0 0 0 2 668250
-0.001794 -0.000846 0.119494 -0.205683 0.845539 0.506063 -0.062500 1 0 0 0 0 0 2 669246
-0.001794 -0.000846 0.119494 -0.205672 0.845536 0.506056 -0.062500 1 0 0 0 0 0 2 670267
-0.001794 -0.000846 0.119494 -0.205680 0.845527 0.506068 -0.062500 1 0 0 0 0 0 2 671256
-0.001794 -0.000846 0.119494 -0.205676 0.845546 0.506069 -0.062500 1 0 0 0 0 0 2 672256
-0.001794 -0.000846 0.119494 -0.205671 0.845537 0.506056 -0.062500 1 0 0 0 0 0 2 673261
-0.001794 -0.000846 0.119494 -0.205679 0.845527 0.506068 -0.062500 1 0 0 0 0 0 2 674321
-0.001794 -0.000846 0.119494 -0.205684 0.845538 0.506063 -0.062500 1 0 0 0 0 0 2 675316
-0.001794 -0.000846 0.119494 -0.205664 0.845545 0.506062 -0.062500 1 0 0 0 0 0 2 676290
-0.001794 -0.000846 0.119494 -0.205679 0.845528 0.506069 -0.062500 1 0 0 0 0 0 2 677291
-0.001794 -0.000846 0.119494 -0.205672 0.845535 0.506056 -0.062500 1 0 0 0 0 0 2 678313
-0.001794 -0.000846 0.119494 -0.205683 0.845539 0.506061 -0.062500 1 0 0 0 0 0 2 679314
-0.001794 -0.000846 0.119494 -0.205673 0.845536 0.506075 -0.062500 1 0 0 0 0 0 2 680289
-0.001794 -0.000846 0.119494 -0.205671 0.845536 0.506057 -0.062500 1 0 0 0 0 0 2 681321
-0.001794 -0.000846 0.119494 -0.205683 0.845539 0.506061 -0.062500 1 0 0 0 0 0 2 682317
-0.001794 -0.000846 0.119494 -0.205673 0.845536 0.506075 -0.062500 1 0 0 0 0 0 2 683291
-0.001813 -0.000841 0.119504 0.056006 0.784548 0.365426 -0.062500 1 0 0 0 0 0 2 684293
-0.001822 -0.000839 0.119507 -0.032747 0.804518 0.434309 -0.062500 1 0 0 0 0 0 2 685291
-0.001827 -0.000838 0.119509 -0.098551 0.819835 0.469882 -0.062500 1 0 0 0 0 0 2 686316
-0.001829 -0.000837 0.119509 -0.133428 0.828151 0.483365 -0.062500 1 0 0 0 0 0 2 687292
-0.001830 -0.000837 0.119509 -0.150983 0.832405 0.488150 -0.062500 1 0 0 0 0 0 2 688290
-0.001831 -0.000837 0.119509 -0.159749 0.834544 0.489824 -0.062500 1 0 0 0 0 0 2 689315
-0.001831 -0.000837 0.119509 -0.164131 0.835628 0.490397 -0.062500 1 0 0 0 0 0 2 690291
-0.001831 -0.000837 0.119509 -0.166298 0.836173 0.490596 -0.062500 1 0 0 0 0 0 2 691303
-0.001831 -0.000837 0.119509 -0.167393 0.836438 0.490665 -0.062500 1 0 0 0 0 0 2 692324
-0.001831 -0.000837 0.119509 -0.167951 0.836583 0.490693 -0.062500 1 0 0 0 0 0 2 693323
-0.001831 -0.000837 0.119509 -0.168226 0.836640 0.490697 -0.062500 1 0 0 0 0 0 2 694323
-0.001832 -0.000837 0.119509 -0.168350 0.836679 0.490708 -0.062500 1 0 0 0 0 0 2 695318
-0.001832 -0.000837 0.119509 -0.168415 0.836696 0.490702 -0.062500 1 0 0 0 0 0 2 696322
-0.001832 -0.000837 0.119509 -0.168453 0.836705 0.490700 -0.062500 1 0 0 0 0 0 2 697321
-0.001832 -0.000837 0.119509 -0.168467 0.836709 0.490706 -0.062500 1 0 0 0 0 0 2 698290
-0.001850 -0.000832 0.119519 0.093326 0.775680 0.350210 -0.062500 1 0 0 0 0 0 2 699292
-0.001859 -0.000830 0.119523 0.004523 0.795672 0.419016 -0.062500 1 0 0 0 0 0 2 700294
-0.001864 -0.000829 0.119524 -0.061330 0.811014 0.454550 -0.062500 1 0 0 0 0 0 2 701326
-0.001866 -0.000828 0.119524 -0.096209 0.819320 0.468034 -0.062500 1 0 0 0 0 0 2 702313
-0.001868 -0.000828 0.119525 -0.113778 0.823566 0.472805 -0.062500 1 0 0 0 0 0 2 703294
-0.001868 -0.000828 0.119525 -0.122544 0.825725 0.474473 -0.062500 1 0 0 0 0 0 2 704289
-0.001868 -0.000828 0.119525 -0.126923 0.826801 0.475050 -0.062500 1 0 0 0 0 0 2 705292
-0.001869 -0.000828 0.119525 -0.129111 0.827338 0.475248 -0.062500 1 0 0 0 0 0 2 706322
-0.001869 -0.000828 0.119525 -0.130200 0.827611 0.475323 -0.062500 1 0 0 0 0 0 2 707315
-0.001869 -0.000828 0.119525 -0.130746 0.827755 0.475345 -0.062500 1 0 0 0 0 0 2 708318
-0.001869 -0.000828 0.119525 -0.131031 0.827814 0.475355 -0.062500 1 0 0 0 0 0 2 709314
-0.001869 -0.000828 0.119525 -0.131146 0.827851 0.475361 -0.062500 1 0 0 0 0 0 2 710319
-0.001869 -0.000828 0.119525 -0.131221 0.827870 0.475360 -0.062500 1 0 0 0 0 0 2 711314
-0.001869 -0.000828 0.119525 -0.131261 0.827880 0.475359 -0.062500 1 0 0 0 0 0 2 712299
-0.001869 -0.000828 0.119525 -0.131284 0.827874 0.475358 -0.062500 1 0 0 0 0 0 2 713317
-0.001869 -0.000828 0.119525 -0.131281 0.827894 0.475358 -0.062500 1 0 0 0 0 0 2 714316
-0.001869 -0.000828 0.119525 -0.131288 0.827888 0.475351 -0.062500 1 0 0 0 0 0 2 715316
-0.001869 -0.000828 0.119525 -0.131285 0.827875 0.475357 -0.062500 1 0 0 0 0 0 2 716313
-0.001869 -0.000828 0.119525 -0.131300 0.827888 0.475357 -0.062500 1 0 0 0 0 0 2 717298
-0.001869 -0.000828 0.119525 -0.131282 0.827895 0.475358 -0.062500 1 0 0 0 0 0 2 718314
-0.001869 -0.000828 0.119525 -0.131296 0.827879 0.475364 -0.062500 1 0 0 0 0 0 2 719298
-0.001869 -0.000828 0.119525 -0.131289 0.827886 0.475352 -0.062500 1 0 0 0 0 0 2 720297
-0.001869 -0.000828 0.119525 -0.131301 0.827889 0.475357 -0.062500 1 0 0 0 0 0 2 721313
-0.001869 -0.000828 0.119525 -0.131278 0.827884 0.475364 -0.062500 1 0 0 0 0 0 2 722231
-0.001869 -0.000828 0.119525 -0.131299 0.827889 0.475358 -0.062500 1 0 0 0 0 0 2 723229
-0.001869 -0.000828 0.119525 -0.131290 0.827887 0.475351 -0.062500 1 0 0 0 0 0 2 724238
-0.001869 -0.000828 0.119525 -0.131289 0.827886 0.475370 -0.062500 1 0 0 0 0 0 2 725229
-0.001887 -0.000824 0.119535 0.130661 0.766830 0.334991 -0.062500 1 0 0 0 0 0 2 726239
-0.001897 -0.000821 0.119538 0.041784 0.786831 0.403727 -0.062500 1 0 0 0 0 0 2 727240
-0.001901 -0.000820 0.119539 -0.024094 0.802178 0.439237 -0.062500 1 0 0 0 0 0 2 728228
-0.001904 -0.000820 0.119540 -0.058989 0.810489 0.452703 -0.062500 1 0 0 0 0 0 2 729238
-0.001905 -0.000819 0.119540 -0.076553 0.814733 0.457478 -0.062500 1 0 0 0 0 0 2 730230
-0.001905 -0.000819 0.119540 -0.085329 0.816884 0.459135 -0.062500 1 0 0 0 0 0 2 731237
-0.001906 -0.000819 0.119540 -0.089714 0.817970 0.459723 -0.062500 1 0 0 0 0 0 2 732228
-0.001906 -0.000819 0.119540 -0.091903 0.818509 0.459921 -0.062500 1 0 0 0 0 0 2 733237
-0.001906 -0.000819 0.119540 -0.092981 0.818779 0.459989 -0.062500 1 0 0 0 0 0 2 734230
-0.001906 -0.000819 0.119540 -0.093526 0.818922 0.460011 -0.062500 1 0 0 0 0 0 2 735239
-0.001906 -0.000819 0.119540 -0.093803 0.818990 0.460027 -0.062500 1 0 0 0 0 0 2 736238
-0.001906 -0.000819 0.119540 -0.093944 0.819014 0.460026 -0.062500 1 0 0 0 0 0 2 737239
-0.001906 -0.000819 0.119540 -0.094002 0.819037 0.460025 -0.062500 1 0 0 0 0 0 2 738237
-0.001906 -0.000819 0.119540 -0.094040 0.819047 0.460023 -0.062500 1 0 0 0 0 0 2 739245
-0.001906 -0.000819 0.119540 -0.094054 0.819051 0.460030 -0.062500 1 0 0 0 0 0 2 740253
-0.001906 -0.000819 0.119540 -0.094079 0.819057 0.460023 -0.062500 1 0 0 0 0 0 2 741246
-0.001906 -0.000819 0.119540 -0.094073 0.819066 0.460030 -0.062500 1 0 0 0 0 0 2 742246
-0.001906 -0.000819 0.119540 -0.094077 0.819047 0.460030 -0.062500 1 0 0 0 0 0 2 743248
-0.001906 -0.000819 0.119540 -0.094081 0.819056 0.460024 -0.062500 1 0 0 0 0 0 2 744246
-0.001906 -0.000819 0.119540 -0.094082 0.819058 0.460023 -0.062500 1 0 0 0 0 0 2 745245
-0.001906 -0.000819 0.119540 -0.094070 0.819055 0.460036 -0.062500 1 0 0 0 0 0 2 746248
-0.001906 -0.000819 0.119540 -0.094068 0.819055 0.460018 -0.062500 1 0 0 0 0 0 2 747244
-0.001906 -0.000819 0.119540 -0.094080 0.819057 0.460022 -0.062500 1 0 0 0 0 0 2 748248
-0.001906 -0.000819 0.119540 -0.094078 0.819046 0.460029 -0.062500 1 0 0 0 0 0 2 749234
-0.001906 -0.000819 0.119540 -0.094073 0.819065 0.460030 -0.062500 1 0 0 0 0 0 2 750246
-0.001906 -0.000819 0.119540 -0.094080 0.819059 0.460023 -0.062500 1 0 0 0 0 0 2 751250
-0.001906 -0.000819 0.119540 -0.094078 0.819046 0.460029 -0.062500 1 0 0 0 0 0 2 752247
-0.001906 -0.000819 0.119540 -0.094081 0.819056 0.460023 -0.062500 1 0 0 0 0 0 2 753246
-0.001906 -0.000819 0.119540 -0.094073 0.819066 0.460030 -0.062500 1 0 0 0 0 0 2 754246
-0.001906 -0.000819 0.119540 -0.094077 0.819047 0.460030 -0.062500 1 0 0 0 0 0 2 755234
-0.001906 -0.000819 0.119540 -0.094081 0.819056 0.460024 -0.062500 1 0 0 0 0 0 2 756236
-0.001906 -0.000819 0.119540 -0.094082 0.819057 0.460023 -0.062500 1 0 0 0 0 0 2 757246
-0.001906 -0.000819 0.119540 -0.094070 0.819055 0.460036 -0.062500 1 0 0 0 0 0 2 758245
-0.001906 -0.000819 0.119540 -0.094068 0.819054 0.460018 -0.062500 1 0 0 0 0 0 2 759245
-0.001906 -0.000819 0.119540 -0.094080 0.819057 0.460022 -0.062500 1 0 0 0 0 0 2 760246
-0.001906 -0.000819 0.119540 -0.094069 0.819055 0.460036 -0.062500 1 0 0 0 0 0 2 761244
-0.001906 -0.000819 0.119540 -0.094080 0.819057 0.460024 -0.062500 1 0 0 0 0 0 2 762240
-0.001906 -0.000819 0.119540 -0.094081 0.819058 0.460023 -0.062500 1 0 0 0 0 0 2 763246
-0.001906 -0.000819 0.119540 -0.094078 0.819046 0.460029 -0.062500 1 0 0 0 0 0 2 764246
-0.001906 -0.000819 0.119540 -0.094081 0.819056 0.460023 -0.062500 1 0 0 0 0 0 2 765227
-0.001906 -0.000819 0.119540 -0.094073 0.819066 0.460030 -0.062500 1 0 0 0 0 0 2 766322
-0.001906 -0.000819 0.119540 -0.094077 0.819047 0.460030 -0.062500 1 0 0 0 0 0 2 767313
-0.001906 -0.000819 0.119540 -0.094081 0.819056 0.460024 -0.062500 1 0 0 0 0 0 2 768314
-0.001906 -0.000819 0.119540 -0.094073 0.819066 0.460030 -0.062500 1 0 0 0 0 0 2 769313
-0.001906 -0.000819 0.119540 -0.094065 0.819044 0.460024 -0.062500 1 0 0 0 0 0 2 770314
-0.001906 -0.000819 0.119540 -0.094079 0.819056 0.460023 -0.062500 1 0 0 0 0 0 2 771289
-0.001906 -0.000819 0.119540 -0.094081 0.819057 0.460022 -0.062500 1 0 0 0 0 0 2 772290
-0.001906 -0.000819 0.119540 -0.094070 0.819055 0.460036 -0.062500 1 0 0 0 0 0 2 773309
-0.001906 -0.000819 0.119540 -0.094080 0.819057 0.460024 -0.062500 1 0 0 0 0 0 2 774290
-0.001906 -0.000819 0.119540 -0.094081 0.819058 0.460023 -0.062500 1 0 0 0 0 0 2 775336
-0.001906 -0.000819 0.119540 -0.094078 0.819046 0.460029 -0.062500 1 0 0 0 0 0 2 776322
-0.001906 -0.000819 0.119540 -0.094073 0.819065 0.460030 -0.062500 1 0 0 0 0 0 2 777315
-0.001906 -0.000819 0.119540 -0.094080 0.819059 0.460024 -0.062500 1 0 0 0 0 0 2 778323
-0.001906 -0.000819 0.119540 -0.094078 0.819046 0.460029 -0.062500 1 0 0 0 0 0 2 779319
-0.001906 -0.000819 0.119540 -0.094081 0.819056 0.460023 -0.062500 1 0 0 0 0 0 2 780321
-0.001906 -0.000819 0.119540 -0.094074 0.819066 0.460030 -0.062500 1 0 0 0 0 0 2 781300
-0.001906 -0.000819 0.119540 -0.094065 0.819044 0.460024 -0.062500 1 0 0 0 0 0 2 782318
-0.001906 -0.000819 0.119540 -0.094079 0.819056 0.460023 -0.062500 1 0 0 0 0 0 2 783290
-0.001906 -0.000819 0.119540 -0.094077 0.819045 0.460029 -0.062500 1 0 0 0 0 0 2 784290
-0.001906 -0.000819 0.119540 -0.094073 0.819065 0.460030 -0.062500 1 0 0 0 0 0 2 785289
-0.001906 -0.000819 0.119540 -0.094080 0.819058 0.460024 -0.062500 1 0 0 0 0 0 2 786292
-0.001906 -0.000819 0.119540 -0.094081 0.819058 0.460023 -0.062500 1 0 0 0 0 0 2 787306
-0.001906 -0.000819 0.119540 -0.094078 0.819046 0.460029 -0.062500 1 0 0 0 0 0 2 788290
-0.001906 -0.000819 0.119540 -0.094073 0.819065 0.460030 -0.062500 1 0 0 0 0 0 2 789314
-0.001906 -0.000819 0.119540 -0.094080 0.819059 0.460024 -0.062500 1 0 0 0 0 0 2 790313
-0.001906 -0.000819 0.119540 -0.094078 0.819046 0.460029 -0.062500 1 0 0 0 0 0 2 791296
-0.001906 -0.000819 0.119540 -0.094081 0.819056 0.460023 -0.062500 1 0 0 0 0 0 2 792311
-0.001906 -0.000819 0.119540 -0.094061 0.819063 0.460023 -0.062500 1 0 0 0 0 0 2 793291
-0.001906 -0.000819 0.119540 -0.094075 0.819047 0.460029 -0.062500 1 0 0 0 0 0 2 794312
-0.001906 -0.000819 0.119540 -0.094080 0.819056 0.460023 -0.062500 1 0 0 0 0 0 2 795295
-0.001906 -0.000819 0.119540 -0.094078 0.819045 0.460029 -0.062500 1 0 0 0 0 0 2 796311
-0.001906 -0.000819 0.119540 -0.094073 0.819065 0.460030 -0.062500 1 0 0 0 0 0 2 797295
-0.001906 -0.000819 0.119540 -0.094080 0.819058 0.460024 -0.062500 1 0 0 0 0 0 2 798309
-0.001906 -0.000819 0.119540 -0.094081 0.819058 0.460023 -0.062500 1 0 0 0 0 0 2 799295
-0.001906 -0.000819 0.119540 -0.094070 0.819055 0.460036 -0.062500 1 0 0 0 0 0 2 800310
-0.001906 -0.000819 0.119540 -0.094080 0.819057 0.460024 -0.062500 1 0 0 0 0 0 2 801293
-0.001906 -0.000819 0.119540 -0.094081 0.819058 0.460023 -0.062500 1 0 0 0 0 0 2 802309
-0.001906 -0.000819 0.119540 -0.094078 0.819046 0.460029 -0.062500 1 0 0 0 0 0 2 803295
-0.001906 -0.000819 0.119540 -0.094069 0.819053 0.460017 -0.062500 1 0 0 0 0 0 2 804307
-0.001906 -0.000819 0.119540 -0.094068 0.819054 0.460035 -0.062500 1 0 0 0 0 0 2 805293
-0.001906 -0.000819 0.119540 -0.094079 0.819057 0.460024 -0.062500 1 0 0 0 0 0 2 806223
-0.001906 -0.000819 0.119540 -0.094081 0.819057 0.460023 -0.062500 1 0 0 0 0 0 2 807236
-0.001906 -0.000819 0.119540 -0.094069 0.819054 0.460036 -0.062500 1 0 0 0 0 0 2 808227
-0.001906 -0.000819 0.119540 -0.094080 0.819057 0.460024 -0.062500 1 0 0 0 0 0 2 809236
-0.001906 -0.000819 0.119540 -0.094081 0.819058 0.460023 -0.062500 1 0 0 0 0 0 2 810227
-0.001906 -0.000819 0.119540 -0.094081 0.819058 0.460023 -0.062500 1 0 0 0 0 0 2 811236
-0.001906 -0.000819 0.119540 -0.094070 0.819055 0.460036 -0.062500 1 0 0 0 0 0 2 812226
-0.001906 -0.000819 0.119540 -0.094080 0.819057 0.460024 -0.062500 1 0 0 0 0 0 2 813235
-0.001906 -0.000819 0.119540 -0.094081 0.819058 0.460023 -0.062500 1 0 0 0 0 0 2 814226
-0.001906 -0.000819 0.119540 -0.094078 0.819046 0.460029 -0.062500 1 0 0 0 0 0 2 815234
-0.001906 -0.000819 0.119540 -0.094061 0.819062 0.460024 -0.062500 1 0 0 0 0 0 2 816225
-0.001906 -0.000819 0.119540 -0.094079 0.819058 0.460023 -0.062500 1 0 0 0 0 0 2 817234
-0.001906 -0.000819 0.119540 -0.094077 0.819046 0.460029 -0.062500 1 0 0 0 0 0 2 818227
-0.001906 -0.000819 0.119540 -0.094081 0.819056 0.460023 -0.062500 1 0 0 0 0 0 2 819244
-0.001906 -0.000819 0.119540 -0.094070 0.819054 0.460036 -0.062500 1 0 0 0 0 0 2 820228
-0.001906 -0.000819 0.119540 -0.094080 0.819057 0.460024 -0.062500 1 0 0 0 0 0 2 821229
-0.001906 -0.000819 0.119540 -0.094081 0.819057 0.460023 -0.062500 1 0 0 0 0 0 2 822238
-0.001906 -0.000819 0.119540 -0.094081 0.819058 0.460023 -0.062500 1 0 0 0 0 0 2 823243
-0.001906 -0.000819 0.119540 -0.094070 0.819055 0.460036 -0.062500 1 0 0 0 0 0 2 824244
-0.001906 -0.000819 0.119540 -0.094080 0.819057 0.460024 -0.062500 1 0 0 0 0 0 2 825248
-0.001906 -0.000819 0.119540 -0.094069 0.819055 0.460016 -0.062500 1 0 0 0 0 0 2 826217
-0.001906 -0.000819 0.119540 -0.094076 0.819046 0.460028 -0.062500 1 0 0 0 0 0 2 827242
-0.001906 -0.000819 0.119540 -0.094072 0.819065 0.460030 -0.062500 1 0 0 0 0 0 2 828244
-0.001906 -0.000819 0.119540 -0.094080 0.819059 0.460023 -0.062500 1 0 0 0 0 0 2 829245
-0.001906 -0.000819 0.119540 -0.094078 0.819046 0.460029 -0.062500 1 0 0 0 0 0 2 830240
-0.001906 -0.000819 0.119540 -0.094081 0.819056 0.460023 -0.062500 1 0 0 0 0 0 2 831243
-0.001906 -0.000819 0.119540 -0.094070 0.819054 0.460036 -0.062500 1 0 0 0 0 0 2 832241
-0.001906 -0.000819 0.119540 -0.094080 0.819057 0.460024 -0.062500 1 0 0 0 0 0 2 833245
-0.001906 -0.000819 0.119540 -0.094081 0.819057 0.460023 -0.062500 1 0 0 0 0 0 2 834256
-0.001906 -0.000819 0.119540 -0.094082 0.819058 0.460023 -0.062500 1 0 0 0 0 0 2 835259
-0.001906 -0.000819 0.119540 -0.094070 0.819055 0.460036 -0.062500 1 0 0 0 0 0 2 836257
-0.001906 -0.000819 0.119540 -0.094068 0.819055 0.460018 -0.062500 1 0 0 0 0 0 2 837252
-0.001906 -0.000819 0.119540 -0.094076 0.819045 0.460029 -0.062500 1 0 0 0 0 0 2 838252
-0.001906 -0.000819 0.119540 -0.094080 0.819056 0.460023 -0.062500 1 0 0 0 0 0 2 839254
-0.001906 -0.000819 0.119540 -0.094073 0.819066 0.460029 -0.062500 1 0 0 0 0 0 2 840255
-0.001906 -0.000819 0.119540 -0.094080 0.819059 0.460023 -0.062500 1 0 0 0 0 0 2 841254
-0.001906 -0.000819 0.119540 -0.094078 0.819046 0.460029 -0.062500 1 0 0 0 0 0 2 842315
-0.001906 -0.000819 0.119540 -0.094081 0.819056 0.460023 -0.062500 1 0 0 0 0 0 2 843314
-0.001906 -0.000819 0.119540 -0.094070 0.819054 0.460036 -0.062500 1 0 0 0 0 0 2 844312
-0.001906 -0.000819 0.119540 -0.094080 0.819057 0.460024 -0.062500 1 0 0 0 0 0 2 845313
-0.001906 -0.000819 0.119540 -0.094081 0.819057 0.460023 -0.062500 1 0 0 0 0 0 2 846311
-0.001906 -0.000819 0.119540 -0.094073 0.819066 0.460030 -0.062500 1 0 0 0 0 0 2 847286
-0.001906 -0.000819 0.119540 -0.094077 0.819047 0.460030 -0.062500 1 0 0 0 0 0 2 848286
-0.001906 -0.000819 0.119540 -0.094069 0.819054 0.460017 -0.062500 1 0 0 0 0 0 2 849313
-0.001906 -0.000819 0.119540 -0.094076 0.819045 0.460029 -0.062500 1 0 0 0 0 0 2 850318
-0.001906 -0.000819 0.119540 -0.094081 0.819056 0.460023 -0.062500 1 0 0 0 0 0 2 851289
-0.001893 -0.000806 0.119551 -0.271401 0.630029 0.307765 -0.062500 1 0 0 0 0 0 2 852314
-0.001887 -0.000799 0.119555 -0.212983 0.692917 0.382313 -0.062500 1 0 0 0 0 0 2 853287
-0.001884 -0.000795 0.119556 -0.168418 0.740457 0.420829 -0.062500 1 0 0 0 0 0 2 854285
-0.001882 -0.000794 0.119556 -0.144354 0.765934 0.435446 -0.062500 1 0 0 0 0 0 2 855285
-0.001881 -0.000793 0.119557 -0.132079 0.778897 0.440625 -0.062500 1 0 0 0 0 0 2 856331
-0.001881 -0.000792 0.119557 -0.125888 0.785386 0.442431 -0.062500 1 0 0 0 0 0 2 857311
-0.001881 -0.000792 0.119557 -0.122770 0.788661 0.443059 -0.062500 1 0 0 0 0 0 2 858312
-0.001880 -0.000792 0.119557 -0.121221 0.790296 0.443278 -0.062500 1 0 0 0 0 0 2 859320
-0.001880 -0.000792 0.119557 -0.120436 0.791111 0.443353 -0.062500 1 0 0 0 0 0 2 860313
-0.001880 -0.000792 0.119557 -0.120039 0.791528 0.443378 -0.062500 1 0 0 0 0 0 2 861315
-0.001880 -0.000792 0.119557 -0.119841 0.791722 0.443393 -0.062500 1 0 0 0 0 0 2 862316
-0.001880 -0.000792 0.119557 -0.119747 0.791818 0.443383 -0.062500 1 0 0 0 0 0 2 863312
-0.001880 -0.000792 0.119557 -0.119705 0.791878 0.443390 -0.062500 1 0 0 0 0 0 2 864307
-0.001880 -0.000792 0.119557 -0.119679 0.791907 0.443392 -0.062500 1 0 0 0 0 0 2 865314
-0.001880 -0.000792 0.119557 -0.119657 0.791915 0.443392 -0.062500 1 0 0 0 0 0 2 866323
-0.001880 -0.000792 0.119557 -0.119659 0.791927 0.443386 -0.062500 1 0 0 0 0 0 2 867290
-0.001880 -0.000792 0.119557 -0.119647 0.791925 0.443399 -0.062500 1 0 0 0 0 0 2 868289
-0.001868 -0.000778 0.119567 -0.297078 0.602794 0.291252 -0.062500 1 0 0 0 0 0 2 869288
-0.001861 -0.000772 0.119571 -0.238623 0.665737 0.365730 -0.062500 1 0 0 0 0 0 2 870286
-0.001858 -0.000768 0.119573 -0.194018 0.713291 0.404231 -0.062500 1 0 0 0 0 0 2 871284
-0.001856 -0.000767 0.119573 -0.169944 0.738790 0.418826 -0.062500 1 0 0 0 0 0 2 872307
-0.001856 -0.000766 0.119573 -0.157660 0.751748 0.424002 -0.062500 1 0 0 0 0 0 2 873306
-0.001855 -0.000765 0.119573 -0.151474 0.758261 0.425810 -0.062500 1 0 0 0 0 0 2 874313
-0.001855 -0.000765 0.119573 -0.148360 0.761521 0.426437 -0.062500 1 0 0 0 0 0 2 875306
-0.001855 -0.000765 0.119573 -0.146803 0.763163 0.426661 -0.062500 1 0 0 0 0 0 2 876290
-0.001855 -0.000765 0.119573 -0.146024 0.763970 0.426729 -0.062500 1 0 0 0 0 0 2 877307
-0.001855 -0.000765 0.119573 -0.145629 0.764386 0.426753 -0.062500 1 0 0 0 0 0 2 878293
-0.001855 -0.000765 0.119573 -0.145434 0.764592 0.426761 -0.062500 1 0 0 0 0 0 2 879289
-0.001855 -0.000765 0.119573 -0.145333 0.764698 0.426778 -0.062500 1 0 0 0 0 0 2 880305
-0.001855 -0.000765 0.119573 -0.145295 0.764739 0.426768 -0.062500 1 0 0 0 0 0 2 881290
-0.001855 -0.000765 0.119573 -0.145261 0.764776 0.426774 -0.062500 1 0 0 0 0 0 2 882305
-0.001855 -0.000765 0.119573 -0.145246 0.764776 0.426769 -0.062500 1 0 0 0 0 0 2 883292
-0.001855 -0.000765 0.119573 -0.145237 0.764784 0.426775 -0.062500 1 0 0 0 0 0 2 884307
-0.001855 -0.000765 0.119573 -0.145240 0.764796 0.426769 -0.062500 1 0 0 0 0 0 2 885291
-0.001842 -0.000751 0.119584 -0.322766 0.575538 0.274756 -0.062500 1 0 0 0 0 0 2 886309
-0.001836 -0.000744 0.119588 -0.264252 0.638539 0.349169 -0.062500 1 0 0 0 0 0 2 887289
-0.001832 -0.000741 0.119589 -0.219634 0.686136 0.387635 -0.062500 1 0 0 0 0 0 2 888304
-0.001831 -0.000739 0.119590 -0.195546 0.711638 0.402217 -0.062500 1 0 0 0 0 0 2 889287
-0.001830 -0.000739 0.119590 -0.183260 0.724612 0.407398 -0.062500 1 0 0 0 0 0 2 890224
-0.001830 -0.000738 0.119590 -0.177076 0.731110 0.409203 -0.062500 1 0 0 0 0 0 2 891232
-0.001829 -0.000738 0.119590 -0.173954 0.734377 0.409834 -0.062500 1 0 0 0 0 0 2 892223
-0.001829 -0.000738 0.119590 -0.172404 0.736012 0.410052 -0.062500 1 0 0 0 0 0 2 893233
-0.001829 -0.000738 0.119590 -0.171618 0.736827 0.410126 -0.062500 1 0 0 0 0 0 2 894224
-0.001829 -0.000738 0.119590 -0.171229 0.737235 0.410143 -0.062500 1 0 0 0 0 0 2 895231
-0.001829 -0.000738 0.119590 -0.171024 0.737437 0.410164 -0.062500 1 0 0 0 0 0 2 896224
-0.001829 -0.000738 0.119590 -0.170929 0.737534 0.410155 -0.062500 1 0 0 0 0 0 2 897232
-0.001829 -0.000738 0.119590 -0.170887 0.737594 0.410162 -0.062500 1 0 0 0 0 0 2 898223
-0.001829 -0.000738 0.119590 -0.170860 0.737624 0.410164 -0.062500 1 0 0 0 0 0 2 899231
-0.001816 -0.000724 0.119601 -0.348468 0.548279 0.258268 -0.062500 1 0 0 0 0 0 2 900224
-0.001810 -0.000717 0.119604 -0.289906 0.611346 0.332619 -0.062500 1 0 0 0 0 0 2 901229
-0.001807 -0.000714 0.119606 -0.245259 0.658961 0.371057 -0.062500 1 0 0 0 0 0 2 902233
-0.001805 -0.000712 0.119606 -0.221170 0.684478 0.385629 -0.062500 1 0 0 0 0 0 2 903235
-0.001804 -0.000711 0.119606 -0.208862 0.697431 0.390808 -0.062500 1 0 0 0 0 0 2 904238
-0.001804 -0.000711 0.119606 -0.202681 0.703951 0.392617 -0.062500 1 0 0 0 0 0 2 905226
-0.001804 -0.000711 0.119606 -0.199569 0.707225 0.393233 -0.062500 1 0 0 0 0 0 2 906232
-0.001804 -0.000711 0.119606 -0.198004 0.708846 0.393447 -0.062500 1 0 0 0 0 0 2 907243
-0.001804 -0.000711 0.119606 -0.197228 0.709662 0.393527 -0.062500 1 0 0 0 0 0 2 908229
-0.001804 -0.000711 0.119606 -0.196833 0.710080 0.393551 -0.062500 1 0 0 0 0 0 2 909245
-0.001804 -0.000710 0.119606 -0.196634 0.710274 0.393566 -0.062500 1 0 0 0 0 0 2 910213
-0.001804 -0.000710 0.119606 -0.196545 0.710382 0.393570 -0.062500 1 0 0 0 0 0 2 911242
-0.001804 -0.000710 0.119606 -0.196499 0.710432 0.393565 -0.062500 1 0 0 0 0 0 2 912238
-0.001804 -0.000710 0.119606 -0.196460 0.710457 0.393559 -0.062500 1 0 0 0 0 0 2 913243
-0.001804 -0.000710 0.119606 -0.196461 0.710470 0.393571 -0.062500 1 0 0 0 0 0 2 914260
-0.001804 -0.000710 0.119606 -0.196446 0.710488 0.393566 -0.062500 1 0 0 0 0 0 2 915252
-0.001791 -0.000697 0.119617 -0.374171 0.521020 0.241799 -0.062500 1 0 0 0 0 0 2 916250
-0.001784 -0.000690 0.119621 -0.315569 0.584130 0.316090 -0.062500 1 0 0 0 0 0 2 917251
-0.001781 -0.000687 0.119622 -0.270884 0.631769 0.354487 -0.062500 1 0 0 0 0 0 2 918255
-0.001780 -0.000685 0.119623 -0.246785 0.657309 0.369054 -0.062500 1 0 0 0 0 0 2 919252
-0.001779 -0.000684 0.119623 -0.234491 0.670264 0.374225 -0.062500 1 0 0 0 0 0 2 920252
-0.001778 -0.000684 0.119623 -0.228298 0.676783 0.376022 -0.062500 1 0 0 0 0 0 2 921249
-0.001778 -0.000684 0.119623 -0.225189 0.680037 0.376654 -0.062500 1 0 0 0 0 0 2 922249
-0.001778 -0.000683 0.119623 -0.223619 0.681677 0.376870 -0.062500 1 0 0 0 0 0 2 923245
-0.001778 -0.000683 0.119623 -0.222842 0.682496 0.376949 -0.062500 1 0 0 0 0 0 2 924250
-0.001778 -0.000683 0.119623 -0.222454 0.682905 0.376967 -0.062500 1 0 0 0 0 0 2 925250
-0.001778 -0.000683 0.119623 -0.222261 0.683110 0.376973 -0.062500 1 0 0 0 0 0 2 926249
-0.001778 -0.000683 0.119623 -0.222160 0.683217 0.376990 -0.062500 1 0 0 0 0 0 2 927247
-0.001778 -0.000683 0.119623 -0.222113 0.683267 0.376987 -0.062500 1 0 0 0 0 0 2 928248
-0.001778 -0.000683 0.119623 -0.222094 0.683287 0.376980 -0.062500 1 0 0 0 0 0 2 929248
-0.001778 -0.000683 0.119623 -0.222066 0.683302 0.376987 -0.062500 1 0 0 0 0 0 2 930250
-0.001778 -0.000683 0.119623 -0.222063 0.683303 0.376987 -0.062500 1 0 0 0 0 0 2 931247
-0.001778 -0.000683 0.119623 -0.222066 0.683314 0.376981 -0.062500 1 0 0 0 0 0 2 932250
-0.001765 -0.000670 0.119634 -0.399894 0.493740 0.225336 -0.062500 1 0 0 0 0 0 2 933251
-0.001759 -0.000663 0.119638 -0.341234 0.556911 0.299559 -0.062500 1 0 0 0 0 0 2 934316
-0.001756 -0.000660 0.119639 -0.296529 0.604569 0.337935 -0.062500 1 0 0 0 0 0 2 935307
-0.001754 -0.000658 0.119639 -0.272428 0.630113 0.352498 -0.062500 1 0 0 0 0 0 2 936283
-0.001753 -0.000657 0.119640 -0.260122 0.643081 0.357648 -0.062500 1 0 0 0 0 0 2 937307
-0.001753 -0.000657 0.119640 -0.253925 0.649604 0.359459 -0.062500 1 0 0 0 0 0 2 938306
-0.001753 -0.000656 0.119640 -0.250818 0.652871 0.360084 -0.062500 1 0 0 0 0 0 2 939285
-0.001752 -0.000656 0.119640 -0.249253 0.654493 0.360298 -0.062500 1 0 0 0 0 0 2 940301
-0.001752 -0.000656 0.119640 -0.248477 0.655310 0.360377 -0.062500 1 0 0 0 0 0 2 941281
-0.001752 -0.000656 0.119640 -0.248081 0.655728 0.360401 -0.062500 1 0 0 0 0 0 2 942282
-0.001752 -0.000656 0.119640 -0.247882 0.655922 0.360415 -0.062500 1 0 0 0 0 0 2 943297
-0.001752 -0.000656 0.119640 -0.247792 0.656030 0.360419 -0.062500 1 0 0 0 0 0 2 944311
-0.001752 -0.000656 0.119640 -0.247747 0.656080 0.360414 -0.062500 1 0 0 0 0 0 2 945313
-0.001752 -0.000656 0.119640 -0.247720 0.656108 0.360414 -0.062500 1 0 0 0 0 0 2 946310
-0.001752 -0.000656 0.119640 -0.247698 0.656116 0.360415 -0.062500 1 0 0 0 0 0 2 947313
-0.001752 -0.000656 0.119640 -0.247700 0.656128 0.360408 -0.062500 1 0 0 0 0 0 2 948307
-0.001752 -0.000656 0.119640 -0.247689 0.656126 0.360421 -0.062500 1 0 0 0 0 0 2 949318
-0.001752 -0.000656 0.119640 -0.247700 0.656128 0.360409 -0.062500 1 0 0 0 0 0 2 950316
-0.001752 -0.000656 0.119640 -0.247693 0.656137 0.360414 -0.062500 1 0 0 0 0 0 2 951286
-0.001752 -0.000656 0.119640 -0.247689 0.656126 0.360421 -0.062500 1 0 0 0 0 0 2 952284
-0.001752 -0.000656 0.119640 -0.247692 0.656137 0.360416 -0.062500 1 0 0 0 0 0 2 953284
-0.001752 -0.000656 0.119640 -0.247692 0.656138 0.360415 -0.062500 1 0 0 0 0 0 2 954285
-0.001752 -0.000656 0.119640 -0.247697 0.656118 0.360415 -0.062500 1 0 0 0 0 0 2 955285
-0.001752 -0.000656 0.119640 -0.247693 0.656136 0.360415 -0.062500 1 0 0 0 0 0 2 956283
-0.001752 -0.000656 0.119640 -0.247692 0.656138 0.360415 -0.062500 1 0 0 0 0 0 2 957303
-0.001752 -0.000656 0.119640 -0.247689 0.656127 0.360422 -0.062500 1 0 0 0 0 0 2 958381
-0.001752 -0.000656 0.119640 -0.247700 0.656128 0.360409 -0.062500 1 0 0 0 0 0 2 959311
-0.001752 -0.000656 0.119640 -0.247694 0.656137 0.360414 -0.062500 1 0 0 0 0 0 2 960306
-0.001752 -0.000656 0.119640 -0.247677 0.656124 0.360415 -0.062500 1 0 0 0 0 0 2 961288
-0.001752 -0.000656 0.119640 -0.247690 0.656137 0.360415 -0.062500 1 0 0 0 0 0 2 962306
-0.001752 -0.000656 0.119640 -0.247692 0.656138 0.360415 -0.062500 1 0 0 0 0 0 2 963290
-0.001752 -0.000656 0.119640 -0.247697 0.656118 0.360415 -0.062500 1 0 0 0 0 0 2 964305
-0.001752 -0.000656 0.119640 -0.247693 0.656136 0.360415 -0.062500 1 0 0 0 0 0 2 965289
-0.001752 -0.000656 0.119640 -0.247692 0.656138 0.360415 -0.062500 1 0 0 0 0 0 2 966304
-0.001752 -0.000656 0.119640 -0.247689 0.656127 0.360422 -0.062500 1 0 0 0 0 0 2 967290
-0.001752 -0.000656 0.119640 -0.247692 0.656137 0.360416 -0.062500 1 0 0 0 0 0 2 968291
-0.001752 -0.000656 0.119640 -0.247701 0.656130 0.360408 -0.062500 1 0 0 0 0 0 2 969304
-0.001752 -0.000656 0.119640 -0.247690 0.656126 0.360421 -0.062500 1 0 0 0 0 0 2 970289
-0.001752 -0.000656 0.119640 -0.247692 0.656137 0.360416 -0.062500 1 0 0 0 0 0 2 971303
-0.001752 -0.000656 0.119640 -0.247680 0.656135 0.360409 -0.062500 1 0 0 0 0 0 2 972286
-0.001752 -0.000656 0.119640 -0.247687 0.656126 0.360421 -0.062500 1 0 0 0 0 0 2 973318
-0.001752 -0.000656 0.119640 -0.247700 0.656128 0.360409 -0.062500 1 0 0 0 0 0 2 974231
-0.001752 -0.000656 0.119640 -0.247693 0.656137 0.360414 -0.062500 1 0 0 0 0 0 2 975221
-0.001752 -0.000656 0.119640 -0.247689 0.656126 0.360421 -0.062500 1 0 0 0 0 0 2 976230
-0.001752 -0.000656 0.119640 -0.247692 0.656137 0.360416 -0.062500 1 0 0 0 0 0 2 977220
-0.001752 -0.000656 0.119640 -0.247692 0.656138 0.360415 -0.062500 1 0 0 0 0 0 2 978230
-0.001752 -0.000656 0.119640 -0.247697 0.656118 0.360415 -0.062500 1 0 0 0 0 0 2 979221
-0.001752 -0.000656 0.119640 -0.247693 0.656136 0.360415 -0.062500 1 0 0 0 0 0 2 980229
-0.001752 -0.000656 0.119640 -0.247693 0.656138 0.360415 -0.062500 1 0 0 0 0 0 2 981220
-0.001752 -0.000656 0.119640 -0.247689 0.656127 0.360422 -0.062500 1 0 0 0 0 0 2 982231
-0.001752 -0.000656 0.119640 -0.247688 0.656125 0.360402 -0.062500 1 0 0 0 0 0 2 983221
-0.001752 -0.000656 0.119640 -0.247692 0.656137 0.360413 -0.062500 1 0 0 0 0 0 2 984229
-0.001752 -0.000656 0.119640 -0.247689 0.656126 0.360421 -0.062500 1 0 0 0 0 0 2 985221
-0.001752 -0.000656 0.119640 -0.247692 0.656137 0.360416 -0.062500 1 0 0 0 0 0 2 986230
-0.001752 -0.000656 0.119640 -0.247692 0.656138 0.360415 -0.062500 1 0 0 0 0 0 2 987239
-0.001752 -0.000656 0.119640 -0.247689 0.656127 0.360422 -0.062500 1 0 0 0 0 0 2 988231
-0.001752 -0.000656 0.119640 -0.247700 0.656128 0.360409 -0.062500 1 0 0 0 0 0 2 989233
-0.001752 -0.000656 0.119640 -0.247693 0.656137 0.360414 -0.062500 1 0 0 0 0 0 2 990230
-0.001752 -0.000656 0.119640 -0.247689 0.656127 0.360422 -0.062500 1 0 0 0 0 0 2 991238
-0.001752 -0.000656 0.119640 -0.247692 0.656137 0.360416 -0.062500 1 0 0 0 0 0 2 992240
-0.001752 -0.000656 0.119640 -0.247701 0.656130 0.360408 -0.062500 1 0 0 0 0 0 2 993218
-0.001752 -0.000656 0.119640 -0.247690 0.656126 0.360421 -0.062500 1 0 0 0 0 0 2 994241
-0.001752 -0.000656 0.119640 -0.247680 0.656134 0.360409 -0.062500 1 0 0 0 0 0 2 995238
-0.001752 -0.000656 0.119640 -0.247691 0.656138 0.360414 -0.062500 1 0 0 0 0 0 2 996239
-0.001752 -0.000656 0.119640 -0.247688 0.656127 0.360422 -0.062500 1 0 0 0 0 0 2 997231
-0.001752 -0.000656 0.119640 -0.247700 0.656128 0.360409 -0.062500 1 0 0 0 0 0 2 998237
-0.001752 -0.000656 0.119640 -0.247693 0.656137 0.360414 -0.062500 1 0 0 0 0 0 2 999238
-0.001752 -0.000656 0.119640 -0.247689 0.656126 0.360421 -0.062500 1 0 0 0 0 0 3 237
-0.001752 -0.000656 0.119640 -0.247692 0.656137 0.360416 -0.062500 1 0 0 0 0 0 3 1245
-0.001752 -0.000656 0.119640 -0.247692 0.656138 0.360415 -0.062500 1 0 0 0 0 0 3 2243
-0.001752 -0.000656 0.119640 -0.247697 0.656118 0.360415 -0.062500 1 0 0 0 0 0 3 3241
-0.001752 -0.000656 0.119640 -0.247693 0.656136 0.360415 -0.062500 1 0 0 0 0 0 3 4242
-0.001752 -0.000656 0.119640 -0.247693 0.656138 0.360415 -0.062500 1 0 0 0 0 0 3 5237
-0.001752 -0.000656 0.119640 -0.247677 0.656124 0.360415 -0.062500 1 0 0 0 0 0 3 6256
-0.001752 -0.000656 0.119640 -0.247690 0.656137 0.360415 -0.062500 1 0 0 0 0 0 3 7252
-0.001752 -0.000656 0.119640 -0.247700 0.656130 0.360408 -0.062500 1 0 0 0 0 0 3 8247
-0.001752 -0.000656 0.119640 -0.247690 0.656126 0.360421 -0.062500 1 0 0 0 0 0 3 9248
-0.001752 -0.000656 0.119640 -0.247692 0.656137 0.360416 -0.062500 1 0 0 0 0 0 3 10308
-0.001752 -0.000656 0.119640 -0.247692 0.656138 0.360415 -0.062500 1 0 0 0 0 0 3 11307
-0.001752 -0.000656 0.119640 -0.247689 0.656127 0.360422 -0.062500 1 0 0 0 0 0 3 12307
-0.001752 -0.000656 0.119640 -0.247700 0.656128 0.360409 -0.062500 1 0 0 0 0 0 3 13282
-0.001752 -0.000656 0.119640 -0.247693 0.656137 0.360414 -0.062500 1 0 0 0 0 0 3 14304
-0.001752 -0.000656 0.119640 -0.247689 0.656127 0.360422 -0.062500 1 0 0 0 0 0 3 15282
-0.001752 -0.000656 0.119640 -0.247692 0.656137 0.360416 -0.062500 1 0 0 0 0 0 3 16305
-0.001752 -0.000656 0.119640 -0.247680 0.656136 0.360409 -0.062500 1 0 0 0 0 0 3 17315
-0.001752 -0.000656 0.119640 -0.247695 0.656118 0.360414 -0.062500 1 0 0 0 0 0 3 18306
-0.001752 -0.000656 0.119640 -0.247692 0.656136 0.360415 -0.062500 1 0 0 0 0 0 3 19317
-0.001752 -0.000656 0.119640 -0.247692 0.656138 0.360415 -0.062500 1 0 0 0 0 0 3 20280
-0.001752 -0.000656 0.119640 -0.247689 0.656127 0.360422 -0.062500 1 0 0 0 0 0 3 21311
-0.001752 -0.000656 0.119640 -0.247692 0.656137 0.360416 -0.062500 1 0 0 0 0 0 3 22305
-0.001752 -0.000656 0.119640 -0.247700 0.656130 0.360408 -0.062500 1 0 0 0 0 0 3 23283
-0.001752 -0.000656 0.119640 -0.247690 0.656126 0.360421 -0.062500 1 0 0 0 0 0 3 24307
-0.001752 -0.000656 0.119640 -0.247692 0.656137 0.360416 -0.062500 1 0 0 0 0 0 3 25304
-0.001752 -0.000656 0.119640 -0.247692 0.656138 0.360415 -0.062500 1 0 0 0 0 0 3 26308
-0.001771 -0.000652 0.119650 0.014307 0.594894 0.219810 -0.062500 1 0 0 0 0 0 3 27339
-0.001780 -0.000650 0.119653 -0.074525 0.615048 0.288637 -0.062500 1 0 0 0 0 0 3 28314
-0.001785 -0.000648 0.119654 -0.140418 0.630438 0.324204 -0.062500 1 0 0 0 0 0 3 29311
-0.001787 -0.000648 0.119655 -0.175333 0.638753 0.337696 -0.062500 1 0 0 0 0 0 3 30312
-0.001788 -0.000648 0.119655 -0.192920 0.643003 0.342493 -0.062500 1 0 0 0 0 0 3 31307
-0.001789 -0.000647 0.119655 -0.201699 0.645143 0.344167 -0.062500 1 0 0 0 0 0 3 32310
-0.001789 -0.000647 0.119655 -0.206083 0.646217 0.344746 -0.062500 1 0 0 0 0 0 3 33306
-0.001789 -0.000647 0.119655 -0.208273 0.646754 0.344945 -0.062500 1 0 0 0 0 0 3 34277
-0.001789 -0.000647 0.119655 -0.209372 0.647018 0.345014 -0.062500 1 0 0 0 0 0 3 35279
-0.001790 -0.000647 0.119655 -0.209911 0.647169 0.345043 -0.062500 1 0 0 0 0 0 3 36302
-0.001790 -0.000647 0.119655 -0.210184 0.647226 0.345047 -0.062500 1 0 0 0 0 0 3 37279
-0.001790 -0.000647 0.119655 -0.210317 0.647257 0.345051 -0.062500 1 0 0 0 0 0 3 38279
-0.001790 -0.000647 0.119655 -0.210394 0.647275 0.345050 -0.062500 1 0 0 0 0 0 3 39278
-0.001790 -0.000647 0.119655 -0.210427 0.647293 0.345056 -0.062500 1 0 0 0 0 0 3 40299
-0.001790 -0.000647 0.119655 -0.210436 0.647286 0.345050 -0.062500 1 0 0 0 0 0 3 41279
-0.001790 -0.000647 0.119655 -0.210452 0.647300 0.345049 -0.062500 1 0 0 0 0 0 3 42306
-0.001790 -0.000647 0.119655 -0.210449 0.647290 0.345056 -0.062500 1 0 0 0 0 0 3 43302
-0.001790 -0.000647 0.119655 -0.210452 0.647300 0.345050 -0.062500 1 0 0 0 0 0 3 44284
-0.001790 -0.000647 0.119655 -0.210452 0.647301 0.345049 -0.062500 1 0 0 0 0 0 3 45300
-0.001790 -0.000647 0.119655 -0.210461 0.647293 0.345062 -0.062500 1 0 0 0 0 0 3 46288
-0.001808 -0.000643 0.119665 0.051671 0.586025 0.204567 -0.062500 1 0 0 0 0 0 3 47301
-0.001818 -0.000641 0.119668 -0.037218 0.606193 0.273344 -0.062500 1 0 0 0 0 0 3 48312
-0.001822 -0.000640 0.119670 -0.103146 0.621592 0.308876 -0.062500 1 0 0 0 0 0 3 49301
-0.001824 -0.000639 0.119670 -0.138069 0.629921 0.322355 -0.062500 1 0 0 0 0 0 3 50287
-0.001826 -0.000639 0.119670 -0.155666 0.634153 0.327143 -0.062500 1 0 0 0 0 0 3 51297
-0.001826 -0.000639 0.119670 -0.164461 0.636295 0.328818 -0.062500 1 0 0 0 0 0 3 52284
-0.001827 -0.000639 0.119670 -0.168829 0.637374 0.329396 -0.062500 1 0 0 0 0 0 3 53297
-0.001827 -0.000638 0.119670 -0.171030 0.637915 0.329601 -0.062500 1 0 0 0 0 0 3 54284
-0.001827 -0.000638 0.119670 -0.172121 0.638188 0.329656 -0.062500 1 0 0 0 0 0 3 55300
-0.001827 -0.000638 0.119670 -0.172656 0.638329 0.329690 -0.062500 1 0 0 0 0 0 3 56281
-0.001827 -0.000638 0.119670 -0.172941 0.638388 0.329701 -0.062500 1 0 0 0 0 0 3 57283
-0.001827 -0.000638 0.119670 -0.173075 0.638419 0.329706 -0.062500 1 0 0 0 0 0 3 58227
-0.001827 -0.000638 0.119670 -0.173141 0.638435 0.329699 -0.062500 1 0 0 0 0 0 3 59218
-0.001827 -0.000638 0.119670 -0.173172 0.638452 0.329704 -0.062500 1 0 0 0 0 0 3 60227
-0.001827 -0.000638 0.119670 -0.173193 0.638448 0.329704 -0.062500 1 0 0 0 0 0 3 61228
-0.001827 -0.000638 0.119670 -0.173198 0.638459 0.329697 -0.062500 1 0 0 0 0 0 3 62218
-0.001827 -0.000638 0.119670 -0.173207 0.638451 0.329710 -0.062500 1 0 0 0 0 0 3 63226
-0.001827 -0.000638 0.119670 -0.173199 0.638459 0.329698 -0.062500 1 0 0 0 0 0 3 64228
-0.001827 -0.000638 0.119670 -0.173210 0.638463 0.329703 -0.062500 1 0 0 0 0 0 3 65218
-0.001827 -0.000638 0.119670 -0.173208 0.638452 0.329710 -0.062500 1 0 0 0 0 0 3 66227
-0.001827 -0.000638 0.119670 -0.173211 0.638463 0.329705 -0.062500 1 0 0 0 0 0 3 67217
-0.001827 -0.000638 0.119670 -0.173199 0.638461 0.329698 -0.062500 1 0 0 0 0 0 3 68226
-0.001827 -0.000638 0.119670 -0.173206 0.638452 0.329710 -0.062500 1 0 0 0 0 0 3 69358
-0.001827 -0.000638 0.119670 -0.173218 0.638454 0.329698 -0.062500 1 0 0 0 0 0 3 70226
-0.001827 -0.000638 0.119670 -0.173212 0.638463 0.329703 -0.062500 1 0 0 0 0 0 3 71233
-0.001846 -0.000634 0.119680 0.089073 0.577149 0.189363 -0.062500 1 0 0 0 0 0 3 72228
-0.001855 -0.000632 0.119684 0.000095 0.597338 0.258054 -0.062500 1 0 0 0 0 0 3 73378
-0.001859 -0.000631 0.119685 -0.065859 0.612744 0.293560 -0.062500 1 0 0 0 0 0 3 74230
-0.001862 -0.000630 0.119685 -0.100795 0.621064 0.307028 -0.062500 1 0 0 0 0 0 3 75222
-0.001863 -0.000630 0.119686 -0.118394 0.625318 0.311808 -0.062500 1 0 0 0 0 0 3 76228
-0.001863 -0.000630 0.119686 -0.127192 0.627462 0.313478 -0.062500 1 0 0 0 0 0 3 77251
-0.001864 -0.000630 0.119686 -0.131569 0.628534 0.314066 -0.062500 1 0 0 0 0 0 3 78236
-0.001864 -0.000630 0.119686 -0.133760 0.629071 0.314264 -0.062500 1 0 0 0 0 0 3 79235
-0.001864 -0.000630 0.119686 -0.134859 0.629336 0.314332 -0.062500 1 0 0 0 0 0 3 80235
-0.001864 -0.000630 0.119686 -0.135395 0.629475 0.314347 -0.062500 1 0 0 0 0 0 3 81380
-0.001864 -0.000630 0.119686 -0.135671 0.629542 0.314362 -0.062500 1 0 0 0 0 0 3 82359
-0.001864 -0.000630 0.119686 -0.135808 0.629586 0.314361 -0.062500 1 0 0 0 0 0 3 83233
-0.001864 -0.000630 0.119686 -0.135875 0.629603 0.314373 -0.062500 1 0 0 0 0 0 3 84233
-0.001864 -0.000630 0.119686 -0.135901 0.629610 0.314367 -0.062500 1 0 0 0 0 0 3 85233
-0.001864 -0.000630 0.119686 -0.135935 0.629607 0.314372 -0.062500 1 0 0 0 0 0 3 86379
-0.001864 -0.000630 0.119686 -0.135937 0.629607 0.314373 -0.062500 1 0 0 0 0 0 3 87371
-0.001864 -0.000630 0.119686 -0.135941 0.629618 0.314367 -0.062500 1 0 0 0 0 0 3 88244
-0.001864 -0.000630 0.119686 -0.135949 0.629611 0.314359 -0.062500 1 0 0 0 0 0 3 89243
-0.001864 -0.000630 0.119686 -0.135939 0.629607 0.314372 -0.062500 1 0 0 0 0 0 3 90431
-0.001864 -0.000630 0.119686 -0.135941 0.629618 0.314366 -0.062500 1 0 0 0 0 0 3 91370
-0.001883 -0.000625 0.119696 0.126464 0.568285 0.174160 -0.062500 1 0 0 0 0 0 3 92369
-0.001892 -0.000623 0.119699 0.037444 0.588476 0.242784 -0.062500 1 0 0 0 0 0 3 93434
-0.001897 -0.000622 0.119700 -0.028555 0.603891 0.278259 -0.062500 1 0 0 0 0 0 3 94425
-0.001899 -0.000621 0.119701 -0.063520 0.612219 0.291715 -0.062500 1 0 0 0 0 0 3 95401
-0.001900 -0.000621 0.119701 -0.081125 0.616463 0.296492 -0.062500 1 0 0 0 0 0 3 96401
-0.001901 -0.000621 0.119701 -0.089906 0.618613 0.298159 -0.062500 1 0 0 0 0 0 3 97443
-0.001901 -0.000621 0.119701 -0.094291 0.619676 0.298738 -0.062500 1 0 0 0 0 0 3 98430
-0.001901 -0.000621 0.119701 -0.096475 0.620221 0.298941 -0.062500 1 0 0 0 0 0 3 99426
-0.001901 -0.000621 0.119701 -0.097577 0.620498 0.299002 -0.062500 1 0 0 0 0 0 3 100412
-0.001901 -0.000621 0.119701 -0.098114 0.620639 0.299035 -0.062500 1 0 0 0 0 0 3 101323
-0.001901 -0.000621 0.119701 -0.098387 0.620695 0.299039 -0.062500 1 0 0 0 0 0 3 102435
-0.001901 -0.000621 0.119701 -0.098531 0.620729 0.299050 -0.062500 1 0 0 0 0 0 3 103427
-0.001901 -0.000621 0.119701 -0.098599 0.620744 0.299043 -0.062500 1 0 0 0 0 0 3 104426
-0.001901 -0.000621 0.119701 -0.098629 0.620763 0.299049 -0.062500 1 0 0 0 0 0 3 105440
-0.001901 -0.000621 0.119701 -0.098651 0.620758 0.299049 -0.062500 1 0 0 0 0 0 3 106401
-0.001901 -0.000621 0.119701 -0.098656 0.620769 0.299042 -0.062500 1 0 0 0 0 0 3 107424
-0.001901 -0.000621 0.119701 -0.098653 0.620759 0.299048 -0.062500 1 0 0 0 0 0 3 108433
-0.001901 -0.000621 0.119701 -0.098655 0.620769 0.299042 -0.062500 1 0 0 0 0 0 3 109276
-0.001901 -0.000621 0.119701 -0.098667 0.620773 0.299048 -0.062500 1 0 0 0 0 0 3 110400
-0.001901 -0.000621 0.119701 -0.098665 0.620762 0.299055 -0.062500 1 0 0 0 0 0 3 111444
-0.001901 -0.000621 0.119701 -0.098664 0.620761 0.299036 -0.062500 1 0 0 0 0 0 3 112410
-0.001901 -0.000621 0.119701 -0.098668 0.620772 0.299047 -0.062500 1 0 0 0 0 0 3 113430
-0.001920 -0.000616 0.119711 0.163875 0.559394 0.158985 -0.062500 1 0 0 0 0 0 3 114411
-0.001929 -0.000614 0.119714 0.074785 0.579611 0.227523 -0.062500 1 0 0 0 0 0 3 115429
-0.001934 -0.000613 0.119716 0.008757 0.595046 0.262965 -0.062500 1 0 0 0 0 0 3 116432
-0.001936 -0.000612 0.119716 -0.026208 0.603365 0.276402 -0.062500 1 0 0 0 0 0 3 117302
-0.001937 -0.000612 0.119716 -0.043819 0.607609 0.281189 -0.062500 1 0 0 0 0 0 3 118401
-0.001938 -0.000612 0.119716 -0.052603 0.609759 0.282853 -0.062500 1 0 0 0 0 0 3 119277
-0.001938 -0.000612 0.119716 -0.057001 0.610826 0.283436 -0.062500 1 0 0 0 0 0 3 120424
-0.001938 -0.000612 0.119716 -0.059175 0.611368 0.283632 -0.062500 1 0 0 0 0 0 3 121438
-0.001939 -0.000612 0.119716 -0.060280 0.611657 0.283705 -0.062500 1 0 0 0 0 0 3 122275
-0.001939 -0.000612 0.119716 -0.060821 0.611779 0.283720 -0.062500 1 0 0 0 0 0 3 123400
-0.001939 -0.000612 0.119716 -0.061098 0.611845 0.283735 -0.062500 1 0 0 0 0 0 3 124297
-0.001939 -0.000612 0.119716 -0.061232 0.611876 0.283741 -0.062500 1 0 0 0 0 0 3 125445
-0.001939 -0.000612 0.119716 -0.061310 0.611895 0.283740 -0.062500 1 0 0 0 0 0 3 126410
-0.001939 -0.000612 0.119716 -0.061330 0.611910 0.283739 -0.062500 1 0 0 0 0 0 3 127423
-0.001939 -0.000612 0.119716 -0.061350 0.611906 0.283739 -0.062500 1 0 0 0 0 0 3 128408
-0.001939 -0.000612 0.119716 -0.061367 0.611919 0.283738 -0.062500 1 0 0 0 0 0 3 129459
-0.001939 -0.000612 0.119716 -0.061365 0.611909 0.283745 -0.062500 1 0 0 0 0 0 3 130409
-0.001957 -0.000608 0.119726 0.201308 0.550518 0.143805 -0.062500 1 0 0 0 0 0 3 131425
-0.001967 -0.000605 0.119730 0.112166 0.570740 0.212281 -0.062500 1 0 0 0 0 0 3 132418
-0.001971 -0.000604 0.119731 0.046083 0.586176 0.247685 -0.062500 1 0 0 0 0 0 3 133435
-0.001979 -0.000585 0.119721 0.085402 0.339760 0.406958 -0.062500 1 0 0 0 0 0 3 134407
-0.001983 -0.000576 0.119717 0.043900 0.429965 0.340467 -0.062500 1 0 0 0 0 0 3 135421
-0.001985 -0.000571 0.119716 0.016462 0.496156 0.305211 -0.062500 1 0 0 0 0 0 3 136405
-0.001986 -0.000569 0.119716 0.001846 0.531279 0.291747 -0.062500 1 0 0 0 0 0 3 137435
-0.001986 -0.000568 0.119716 -0.005626 0.549020 0.286974 -0.062500 1 0 0 0 0 0 3 138406
-0.001987 -0.000567 0.119716 -0.009402 0.557886 0.285293 -0.062500 1 0 0 0 0 0 3 139443
-0.001987 -0.000567 0.119716 -0.011289 0.562326 0.284705 -0.062500 1 0 0 0 0 0 3 140423
-0.002005 -0.000563 0.119726 0.250569 0.503073 0.144774 -0.062500 1 0 0 0 0 0 3 141461
-0.002015 -0.000560 0.119729 0.160870 0.524464 0.213077 -0.062500 1 0 0 0 0 0 3 142349
-0.002019 -0.000559 0.119730 0.094518 0.540467 0.248419 -0.062500 1 0 0 0 0 0 3 143341
-0.002022 -0.000558 0.119731 0.059407 0.549073 0.261821 -0.062500 1 0 0 0 0 0 3 144348
-0.002023 -0.000558 0.119731 0.041726 0.553466 0.266578 -0.062500 1 0 0 0 0 0 3 145347
-0.002024 -0.000558 0.119731 0.032897 0.555666 0.268242 -0.062500 1 0 0 0 0 0 3 146349
-0.002024 -0.000558 0.119731 0.028499 0.556787 0.268813 -0.062500 1 0 0 0 0 0 3 147340
-0.002024 -0.000558 0.119731 0.026309 0.557349 0.269025 -0.062500 1 0 0 0 0 0 3 148348
-0.002024 -0.000558 0.119731 0.025209 0.557615 0.269092 -0.062500 1 0 0 0 0 0 3 149348
-0.002024 -0.000558 0.119731 0.024661 0.557757 0.269113 -0.062500 1 0 0 0 0 0 3 150349
-0.002024 -0.000558 0.119731 0.024392 0.557833 0.269115 -0.062500 1 0 0 0 0 0 3 151340
-0.002024 -0.000558 0.119731 0.024248 0.557869 0.269125 -0.062500 1 0 0 0 0 0 3 152349
-0.002024 -0.000558 0.119731 0.024192 0.557883 0.269131 -0.062500 1 0 0 0 0 0 3 153353
-0.002024 -0.000558 0.119731 0.024147 0.557883 0.269124 -0.062500 1 0 0 0 0 0 3 154350
-0.002024 -0.000558 0.119731 0.024136 0.557906 0.269130 -0.062500 1 0 0 0 0 0 3 155356
-0.002043 -0.000554 0.119741 0.287075 0.496402 0.129532 -0.062500 1 0 0 0 0 0 3 156332
-0.002052 -0.000551 0.119744 0.197777 0.516679 0.197832 -0.062500 1 0 0 0 0 0 3 157363
-0.002057 -0.000550 0.119745 0.131650 0.532144 0.233157 -0.062500 1 0 0 0 0 0 3 158226
-0.002059 -0.000550 0.119746 0.096632 0.540488 0.246561 -0.062500 1 0 0 0 0 0 3 159354
-0.002060 -0.000549 0.119746 0.079011 0.544736 0.251331 -0.062500 1 0 0 0 0 0 3 160362
-0.002061 -0.000549 0.119746 0.070218 0.546889 0.252979 -0.062500 1 0 0 0 0 0 3 161371
-0.002061 -0.000549 0.119746 0.065827 0.547954 0.253568 -0.062500 1 0 0 0 0 0 3 162358
-0.002061 -0.000549 0.119746 0.063640 0.548500 0.253767 -0.062500 1 0 0 0 0 0 3 163358
-0.002061 -0.000549 0.119746 0.062551 0.548764 0.253826 -0.062500 1 0 0 0 0 0 3 164358
-0.002061 -0.000549 0.119746 0.061996 0.548897 0.253858 -0.062500 1 0 0 0 0 0 3 165381
-0.002061 -0.000549 0.119746 0.061725 0.548972 0.253861 -0.062500 1 0 0 0 0 0 3 166328
-0.002061 -0.000549 0.119746 0.061593 0.549005 0.253865 -0.062500 1 0 0 0 0 0 3 167357
-0.002061 -0.000549 0.119746 0.061526 0.549021 0.253877 -0.062500 1 0 0 0 0 0 3 168356
-0.002061 -0.000549 0.119746 0.061492 0.549019 0.253865 -0.062500 1 0 0 0 0 0 3 169380
-0.002061 -0.000549 0.119746 0.061462 0.549035 0.253869 -0.062500 1 0 0 0 0 0 3 170329
-0.002061 -0.000549 0.119746 0.061460 0.549037 0.253870 -0.062500 1 0 0 0 0 0 3 171361
-0.002061 -0.000549 0.119746 0.061460 0.549037 0.253870 -0.062500 1 0 0 0 0 0 3 172395
-0.002067 -0.000531 0.119736 0.135638 0.294438 0.399957 -0.062500 1 0 0 0 0 0 3 173357
-0.002069 -0.000522 0.119732 0.111849 0.380313 0.328590 -0.062500 1 0 0 0 0 0 3 174359
-0.002071 -0.000517 0.119731 0.093217 0.444327 0.291588 -0.062500 1 0 0 0 0 0 3 175358
-0.002072 -0.000515 0.119730 0.082993 0.478351 0.277531 -0.062500 1 0 0 0 0 0 3 176356
-0.002072 -0.000514 0.119730 0.077717 0.495546 0.272527 -0.062500 1 0 0 0 0 0 3 177373
-0.002072 -0.000513 0.119730 0.075019 0.504149 0.270782 -0.062500 1 0 0 0 0 0 3 178366
-0.002072 -0.000513 0.119730 0.073665 0.508448 0.270176 -0.062500 1 0 0 0 0 0 3 179366
-0.002072 -0.000513 0.119730 0.072992 0.510611 0.269958 -0.062500 1 0 0 0 0 0 3 180364
-0.002072 -0.000513 0.119730 0.072644 0.511682 0.269884 -0.062500 1 0 0 0 0 0 3 181377
-0.002072 -0.000513 0.119730 0.072468 0.512215 0.269871 -0.062500 1 0 0 0 0 0 3 182364
-0.002072 -0.000513 0.119730 0.072388 0.512475 0.269856 -0.062500 1 0 0 0 0 0 3 183365
-0.002072 -0.000513 0.119730 0.072341 0.512627 0.269855 -0.062500 1 0 0 0 0 0 3 184366
-0.002072 -0.000513 0.119730 0.072312 0.512685 0.269855 -0.062500 1 0 0 0 0 0 3 185435
-0.002072 -0.000513 0.119730 0.072312 0.512720 0.269848 -0.062500 1 0 0 0 0 0 3 186432
-0.002072 -0.000513 0.119730 0.072300 0.512725 0.269854 -0.062500 1 0 0 0 0 0 3 187402
-0.002072 -0.000513 0.119730 0.072304 0.512744 0.269855 -0.062500 1 0 0 0 0 0 3 188424
-0.002072 -0.000513 0.119730 0.072305 0.512746 0.269855 -0.062500 1 0 0 0 0 0 3 189435
-0.002072 -0.000513 0.119730 0.072294 0.512749 0.269842 -0.062500 1 0 0 0 0 0 3 190400
-0.002072 -0.000513 0.119730 0.072292 0.512749 0.269860 -0.062500 1 0 0 0 0 0 3 191424
-0.002072 -0.000513 0.119730 0.072300 0.512758 0.269849 -0.062500 1 0 0 0 0 0 3 192422
-0.002072 -0.000513 0.119730 0.072305 0.512747 0.269855 -0.062500 1 0 0 0 0 0 3 193436
-0.002072 -0.000513 0.119730 0.072281 0.512751 0.269848 -0.062500 1 0 0 0 0 0 3 194401
-0.002072 -0.000513 0.119730 0.072302 0.512746 0.269854 -0.062500 1 0 0 0 0 0 3 195429
-0.002072 -0.000513 0.119730 0.072301 0.512757 0.269848 -0.062500 1 0 0 0 0 0 3 196433
-0.002072 -0.000513 0.119730 0.072301 0.512759 0.269847 -0.062500 1 0 0 0 0 0 3 197444
-0.002072 -0.000513 0.119730 0.072293 0.512750 0.269861 -0.062500 1 0 0 0 0 0 3 198428
-0.002072 -0.000513 0.119730 0.072292 0.512749 0.269842 -0.062500 1 0 0 0 0 0 3 199429
-0.002072 -0.000513 0.119730 0.072303 0.512746 0.269853 -0.062500 1 0 0 0 0 0 3 200432
-0.002072 -0.000513 0.119730 0.072289 0.512760 0.269854 -0.062500 1 0 0 0 0 0 3 201464
-0.002072 -0.000513 0.119730 0.072303 0.512747 0.269855 -0.062500 1 0 0 0 0 0 3 202422
-0.002072 -0.000513 0.119730 0.072301 0.512758 0.269848 -0.062500 1 0 0 0 0 0 3 203426
-0.002072 -0.000513 0.119730 0.072293 0.512750 0.269861 -0.062500 1 0 0 0 0 0 3 204398
-0.002072 -0.000513 0.119730 0.072292 0.512749 0.269842 -0.062500 1 0 0 0 0 0 3 205417
-0.002072 -0.000513 0.119730 0.072303 0.512746 0.269854 -0.062500 1 0 0 0 0 0 3 206422
-0.002072 -0.000513 0.119730 0.072302 0.512757 0.269848 -0.062500 1 0 0 0 0 0 3 207422
-0.002072 -0.000513 0.119730 0.072293 0.512750 0.269861 -0.062500 1 0 0 0 0 0 3 208401
-0.002072 -0.000513 0.119730 0.072292 0.512749 0.269842 -0.062500 1 0 0 0 0 0 3 209438
-0.002072 -0.000513 0.119730 0.072304 0.512746 0.269853 -0.062500 1 0 0 0 0 0 3 210427
-0.002072 -0.000513 0.119730 0.072289 0.512760 0.269854 -0.062500 1 0 0 0 0 0 3 211423
-0.002072 -0.000513 0.119730 0.072303 0.512747 0.269855 -0.062500 1 0 0 0 0 0 3 212407
-0.002072 -0.000513 0.119730 0.072302 0.512758 0.269848 -0.062500 1 0 0 0 0 0 3 213456
-0.002072 -0.000513 0.119730 0.072297 0.512738 0.269847 -0.062500 1 0 0 0 0 0 3 214406
-0.002072 -0.000513 0.119730 0.072289 0.512759 0.269854 -0.062500 1 0 0 0 0 0 3 215423
-0.002072 -0.000513 0.119730 0.072303 0.512747 0.269855 -0.062500 1 0 0 0 0 0 3 216406
-0.002072 -0.000513 0.119730 0.072302 0.512758 0.269848 -0.062500 1 0 0 0 0 0 3 217438
-0.002072 -0.000513 0.119730 0.072293 0.512750 0.269861 -0.062500 1 0 0 0 0 0 3 218404
-0.002072 -0.000513 0.119730 0.072292 0.512749 0.269842 -0.062500 1 0 0 0 0 0 3 219422
-0.002072 -0.000513 0.119730 0.072304 0.512746 0.269854 -0.062500 1 0 0 0 0 0 3 220405
-0.002072 -0.000513 0.119730 0.072289 0.512760 0.269855 -0.062500 1 0 0 0 0 0 3 221438
-0.002072 -0.000513 0.119730 0.072303 0.512747 0.269855 -0.062500 1 0 0 0 0 0 3 222404
-0.002072 -0.000513 0.119730 0.072302 0.512758 0.269849 -0.062500 1 0 0 0 0 0 3 223421
-0.002072 -0.000513 0.119730 0.072297 0.512738 0.269847 -0.062500 1 0 0 0 0 0 3 224422
-0.002072 -0.000513 0.119730 0.072289 0.512759 0.269854 -0.062500 1 0 0 0 0 0 3 225442
-0.002072 -0.000513 0.119730 0.072303 0.512747 0.269855 -0.062500 1 0 0 0 0 0 3 226348
-0.002072 -0.000513 0.119730 0.072302 0.512757 0.269848 -0.062500 1 0 0 0 0 0 3 227339
-0.002072 -0.000513 0.119730 0.072293 0.512750 0.269861 -0.062500 1 0 0 0 0 0 3 228346
-0.002072 -0.000513 0.119730 0.072292 0.512749 0.269842 -0.062500 1 0 0 0 0 0 3 229345
-0.002072 -0.000513 0.119730 0.072304 0.512746 0.269854 -0.062500 1 0 0 0 0 0 3 230347
-0.002072 -0.000513 0.119730 0.072289 0.512760 0.269855 -0.062500 1 0 0 0 0 0 3 231338
-0.002072 -0.000513 0.119730 0.072300 0.512759 0.269848 -0.062500 1 0 0 0 0 0 3 232347
-0.002072 -0.000513 0.119730 0.072304 0.512748 0.269854 -0.062500 1 0 0 0 0 0 3 233345
-0.002072 -0.000513 0.119730 0.072294 0.512749 0.269841 -0.062500 1 0 0 0 0 0 3 234346
-0.002072 -0.000513 0.119730 0.072292 0.512749 0.269860 -0.062500 1 0 0 0 0 0 3 235338
-0.002072 -0.000513 0.119730 0.072300 0.512758 0.269849 -0.062500 1 0 0 0 0 0 3 236346
-0.002072 -0.000513 0.119730 0.072305 0.512747 0.269854 -0.062500 1 0 0 0 0 0 3 237351
-0.002072 -0.000513 0.119730 0.072290 0.512761 0.269855 -0.062500 1 0 0 0 0 0 3 238346
-0.002072 -0.000513 0.119730 0.072295 0.512739 0.269848 -0.062500 1 0 0 0 0 0 3 239332
-0.002072 -0.000513 0.119730 0.072300 0.512757 0.269848 -0.062500 1 0 0 0 0 0 3 240351
-0.002072 -0.000513 0.119730 0.072292 0.512750 0.269861 -0.062500 1 0 0 0 0 0 3 241368
-0.002072 -0.000513 0.119730 0.072300 0.512758 0.269849 -0.062500 1 0 0 0 0 0 3 242348
-0.002072 -0.000513 0.119730 0.072296 0.512739 0.269847 -0.062500 1 0 0 0 0 0 3 243353
-0.002072 -0.000513 0.119730 0.072301 0.512757 0.269847 -0.062500 1 0 0 0 0 0 3 244627
-0.002072 -0.000513 0.119730 0.072292 0.512750 0.269860 -0.062500 1 0 0 0 0 0 3 245363
-0.002072 -0.000513 0.119730 0.072300 0.512758 0.269849 -0.062500 1 0 0 0 0 0 3 246352
-0.002072 -0.000513 0.119730 0.072305 0.512747 0.269854 -0.062500 1 0 0 0 0 0 3 247355
-0.002072 -0.000513 0.119730 0.072281 0.512752 0.269848 -0.062500 1 0 0 0 0 0 3 248354
-0.002072 -0.000513 0.119730 0.072302 0.512746 0.269854 -0.062500 1 0 0 0 0 0 3 249374
-0.002072 -0.000513 0.119730 0.072301 0.512757 0.269848 -0.062500 1 0 0 0 0 0 3 250349
-0.002072 -0.000513 0.119730 0.072305 0.512747 0.269854 -0.062500 1 0 0 0 0 0 3 251354
-0.002072 -0.000513 0.119730 0.072290 0.512760 0.269855 -0.062500 1 0 0 0 0 0 3 252324
-0.002072 -0.000513 0.119730 0.072295 0.512739 0.269848 -0.062500 1 0 0 0 0 0 3 253392
-0.002072 -0.000513 0.119730 0.072301 0.512757 0.269847 -0.062500 1 0 0 0 0 0 3 254346
-0.002072 -0.000513 0.119730 0.072292 0.512750 0.269861 -0.062500 1 0 0 0 0 0 3 255365
-0.002072 -0.000513 0.119730 0.072300 0.512758 0.269849 -0.062500 1 0 0 0 0 0 3 256368
-0.002072 -0.000513 0.119730 0.072305 0.512747 0.269855 -0.062500 1 0 0 0 0 0 3 257373
-0.002072 -0.000513 0.119730 0.072294 0.512749 0.269841 -0.062500 1 0 0 0 0 0 3 258365
-0.002072 -0.000513 0.119730 0.072292 0.512749 0.269860 -0.062500 1 0 0 0 0 0 3 259361
-0.002072 -0.000513 0.119730 0.072300 0.512758 0.269849 -0.062500 1 0 0 0 0 0 3 260362
-0.002072 -0.000513 0.119730 0.072305 0.512747 0.269854 -0.062500 1 0 0 0 0 0 3 261383
-0.002072 -0.000513 0.119730 0.072290 0.512760 0.269855 -0.062500 1 0 0 0 0 0 3 262420
-0.002072 -0.000513 0.119730 0.072295 0.512739 0.269848 -0.062500 1 0 0 0 0 0 3 263423
-0.002072 -0.000513 0.119730 0.072301 0.512756 0.269848 -0.062500 1 0 0 0 0 0 3 264396
-0.002072 -0.000513 0.119730 0.072292 0.512750 0.269861 -0.062500 1 0 0 0 0 0 3 265504
-0.002072 -0.000513 0.119730 0.072300 0.512758 0.269849 -0.062500 1 0 0 0 0 0 3 266422
-0.002072 -0.000513 0.119730 0.072305 0.512747 0.269855 -0.062500 1 0 0 0 0 0 3 267422
-0.002072 -0.000513 0.119730 0.072294 0.512749 0.269841 -0.062500 1 0 0 0 0 0 3 268421
-0.002072 -0.000513 0.119730 0.072292 0.512749 0.269860 -0.062500 1 0 0 0 0 0 3 269439
-0.002072 -0.000513 0.119730 0.072300 0.512758 0.269849 -0.062500 1 0 0 0 0 0 3 270428
-0.002072 -0.000513 0.119730 0.072305 0.512747 0.269854 -0.062500 1 0 0 0 0 0 3 271421
-0.002072 -0.000513 0.119730 0.072282 0.512751 0.269848 -0.062500 1 0 0 0 0 0 3 272398
-0.002072 -0.000513 0.119730 0.072302 0.512746 0.269854 -0.062500 1 0 0 0 0 0 3 273434
-0.002072 -0.000513 0.119730 0.072301 0.512757 0.269848 -0.062500 1 0 0 0 0 0 3 274421
-0.002072 -0.000513 0.119730 0.072293 0.512750 0.269861 -0.062500 1 0 0 0 0 0 3 275437
-0.002072 -0.000513 0.119730 0.072300 0.512758 0.269849 -0.062500 1 0 0 0 0 0 3 276421
-0.002072 -0.000513 0.119730 0.072293 0.512750 0.269841 -0.062500 1 0 0 0 0 0 3 277438
-0.002072 -0.000513 0.119730 0.072291 0.512749 0.269860 -0.062500 1 0 0 0 0 0 3 278421
-0.002072 -0.000513 0.119730 0.072300 0.512758 0.269849 -0.062500 1 0 0 0 0 0 3 279431
-0.002072 -0.000513 0.119730 0.072304 0.512747 0.269854 -0.062500 1 0 0 0 0 0 3 280426
-0.002072 -0.000513 0.119730 0.072302 0.512758 0.269848 -0.062500 1 0 0 0 0 0 3 281449
-0.002072 -0.000513 0.119730 0.072293 0.512750 0.269861 -0.062500 1 0 0 0 0 0 3 282421
-0.002072 -0.000513 0.119730 0.072292 0.512749 0.269842 -0.062500 1 0 0 0 0 0 3 283404
-0.002072 -0.000513 0.119730 0.072304 0.512746 0.269854 -0.062500 1 0 0 0 0 0 3 284418
-0.002072 -0.000513 0.119730 0.072289 0.512760 0.269855 -0.062500 1 0 0 0 0 0 3 285461
-0.002072 -0.000513 0.119730 0.072303 0.512748 0.269855 -0.062500 1 0 0 0 0 0 3 286423
-0.002072 -0.000513 0.119730 0.072293 0.512749 0.269841 -0.062500 1 0 0 0 0 0 3 287422
-0.002072 -0.000513 0.119730 0.072291 0.512749 0.269860 -0.062500 1 0 0 0 0 0 3 288396
-0.002072 -0.000513 0.119730 0.072300 0.512758 0.269849 -0.062500 1 0 0 0 0 0 3 289412
-0.002072 -0.000513 0.119730 0.072304 0.512747 0.269854 -0.062500 1 0 0 0 0 0 3 290420
-0.002072 -0.000513 0.119730 0.072302 0.512758 0.269848 -0.062500 1 0 0 0 0 0 3 291417
-0.002072 -0.000513 0.119730 0.072285 0.512741 0.269854 -0.062500 1 0 0 0 0 0 3 292395
-0.002072 -0.000513 0.119730 0.072299 0.512757 0.269848 -0.062500 1 0 0 0 0 0 3 293456
-0.002072 -0.000513 0.119730 0.072304 0.512747 0.269854 -0.062500 1 0 0 0 0 0 3 294424
-0.002072 -0.000513 0.119730 0.072302 0.512758 0.269848 -0.062500 1 0 0 0 0 0 3 295417
-0.002072 -0.000513 0.119730 0.072293 0.512750 0.269861 -0.062500 1 0 0 0 0 0 3 296400
-0.002072 -0.000513 0.119730 0.072292 0.512749 0.269842 -0.062500 1 0 0 0 0 0 3 297454
-0.002072 -0.000513 0.119730 0.072304 0.512746 0.269854 -0.062500 1 0 0 0 0 0 3 298402
-0.002072 -0.000513 0.119730 0.072289 0.512760 0.269855 -0.062500 1 0 0 0 0 0 3 299418
-0.002072 -0.000513 0.119730 0.072303 0.512747 0.269855 -0.062500 1 0 0 0 0 0 3 300401
-0.002072 -0.000513 0.119730 0.072302 0.512758 0.269849 -0.062500 1 0 0 0 0 0 3 301448
-0.002072 -0.000513 0.119730 0.072285 0.512741 0.269854 -0.062500 1 0 0 0 0 0 3 302401
-0.002072 -0.000513 0.119730 0.072299 0.512757 0.269848 -0.062500 1 0 0 0 0 0 3 303418
-0.002072 -0.000513 0.119730 0.072304 0.512747 0.269854 -0.062500 1 0 0 0 0 0 3 304401
-0.002072 -0.000513 0.119730 0.072302 0.512757 0.269848 -0.062500 1 0 0 0 0 0 3 305433
-0.002072 -0.000513 0.119730 0.072293 0.512750 0.269861 -0.062500 1 0 0 0 0 0 3 306401
-0.002072 -0.000513 0.119730 0.072292 0.512749 0.269842 -0.062500 1 0 0 0 0 0 3 307418
-0.002072 -0.000513 0.119730 0.072304 0.512746 0.269854 -0.062500 1 0 0 0 0 0 3 308416
-0.002072 -0.000513 0.119730 0.072289 0.512760 0.269855 -0.062500 1 0 0 0 0 0 3 309458
-0.002072 -0.000513 0.119730 0.072303 0.512747 0.269855 -0.062500 1 0 0 0 0 0 3 310344
-0.002072 -0.000513 0.119730 0.072293 0.512749 0.269842 -0.062500 1 0 0 0 0 0 3 311335
-0.002072 -0.000513 0.119730 0.072292 0.512749 0.269860 -0.062500 1 0 0 0 0 0 3 312344
-0.002072 -0.000513 0.119730 0.072300 0.512757 0.269849 -0.062500 1 0 0 0 0 0 3 313343
-0.002072 -0.000513 0.119730 0.072304 0.512747 0.269855 -0.062500 1 0 0 0 0 0 3 314343
-0.002072 -0.000513 0.119730 0.072302 0.512757 0.269848 -0.062500 1 0 0 0 0 0 3 315335
-0.002072 -0.000513 0.119730 0.072285 0.512741 0.269854 -0.062500 1 0 0 0 0 0 3 316343
-0.002072 -0.000513 0.119730 0.072299 0.512757 0.269848 -0.062500 1 0 0 0 0 0 3 317334
-0.002072 -0.000513 0.119730 0.072304 0.512747 0.269854 -0.062500 1 0 0 0 0 0 3 318344
-0.002072 -0.000513 0.119730 0.072290 0.512760 0.269855 -0.062500 1 0 0 0 0 0 3 319336
-0.002072 -0.000513 0.119730 0.072300 0.512759 0.269848 -0.062500 1 0 0 0 0 0 3 320343
-0.002072 -0.000513 0.119730 0.072296 0.512739 0.269847 -0.062500 1 0 0 0 0 0 3 321334
-0.002072 -0.000513 0.119730 0.072288 0.512759 0.269854 -0.062500 1 0 0 0 0 0 3 322343
-0.002072 -0.000513 0.119730 0.072303 0.512747 0.269855 -0.062500 1 0 0 0 0 0 3 323351
-0.002072 -0.000513 0.119730 0.072301 0.512758 0.269848 -0.062500 1 0 0 0 0 0 3 324338
-0.002072 -0.000513 0.119730 0.072305 0.512747 0.269854 -0.062500 1 0 0 0 0 0 3 325347
-0.002072 -0.000513 0.119730 0.072282 0.512752 0.269848 -0.062500 1 0 0 0 0 0 3 326343
-0.002072 -0.000513 0.119730 0.072302 0.512746 0.269854 -0.062500 1 0 0 0 0 0 3 327328
-0.002072 -0.000513 0.119730 0.072301 0.512757 0.269848 -0.062500 1 0 0 0 0 0 3 328326
-0.002072 -0.000513 0.119730 0.072293 0.512750 0.269861 -0.062500 1 0 0 0 0 0 3 329364
-0.002072 -0.000513 0.119730 0.072300 0.512758 0.269849 -0.062500 1 0 0 0 0 0 3 330354
-0.002072 -0.000513 0.119730 0.072296 0.512739 0.269848 -0.062500 1 0 0 0 0 0 3 331321
-0.002072 -0.000513 0.119730 0.072301 0.512757 0.269847 -0.062500 1 0 0 0 0 0 3 332321
-0.002072 -0.000513 0.119730 0.072293 0.512750 0.269860 -0.062500 1 0 0 0 0 0 3 333371
-0.002072 -0.000513 0.119730 0.072300 0.512758 0.269849 -0.062500 1 0 0 0 0 0 3 334361
-0.002072 -0.000513 0.119730 0.072305 0.512747 0.269854 -0.062500 1 0 0 0 0 0 3 335361
-0.002072 -0.000513 0.119730 0.072282 0.512752 0.269848 -0.062500 1 0 0 0 0 0 3 336360
-0.002072 -0.000513 0.119730 0.072302 0.512746 0.269854 -0.062500 1 0 0 0 0 0 3 337391
-0.002072 -0.000513 0.119730 0.072301 0.512757 0.269848 -0.062500 1 0 0 0 0 0 3 338363
-0.002072 -0.000513 0.119730 0.072293 0.512750 0.269861 -0.062500 1 0 0 0 0 0 3 339366
-0.002072 -0.000513 0.119730 0.072292 0.512749 0.269842 -0.062500 1 0 0 0 0 0 3 340363
-0.002072 -0.000513 0.119730 0.072303 0.512746 0.269854 -0.062500 1 0 0 0 0 0 3 341373
-0.002072 -0.000513 0.119730 0.072301 0.512757 0.269848 -0.062500 1 0 0 0 0 0 3 342360
-0.002072 -0.000513 0.119730 0.072293 0.512750 0.269861 -0.062500 1 0 0 0 0 0 3 343362
-0.002072 -0.000513 0.119730 0.072300 0.512758 0.269849 -0.062500 1 0 0 0 0 0 3 344343
-0.002072 -0.000513 0.119730 0.072305 0.512747 0.269855 -0.062500 1 0 0 0 0 0 3 345380
-0.002072 -0.000513 0.119730 0.072282 0.512752 0.269848 -0.062500 1 0 0 0 0 0 3 346358
-0.002072 -0.000513 0.119730 0.072302 0.512746 0.269854 -0.062500 1 0 0 0 0 0 3 347358
-0.002072 -0.000513 0.119730 0.072301 0.512757 0.269848 -0.062500 1 0 0 0 0 0 3 348341
-0.002072 -0.000513 0.119730 0.072305 0.512747 0.269854 -0.062500 1 0 0 0 0 0 3 349368
-0.002072 -0.000513 0.119730 0.072282 0.512752 0.269848 -0.062500 1 0 0 0 0 0 3 350359
-0.002072 -0.000513 0.119730 0.072302 0.512746 0.269854 -0.062500 1 0 0 0 0 0 3 351357
-0.002072 -0.000513 0.119730 0.072301 0.512757 0.269848 -0.062500 1 0 0 0 0 0 3 352359
-0.002072 -0.000513 0.119730 0.072293 0.512750 0.269861 -0.062500 1 0 0 0 0 0 3 353370
-0.002072 -0.000513 0.119730 0.072300 0.512758 0.269849 -0.062500 1 0 0 0 0 0 3 354361
-0.002072 -0.000513 0.119730 0.072293 0.512750 0.269841 -0.062500 1 0 0 0 0 0 3 355358
-0.002072 -0.000513 0.119730 0.072291 0.512749 0.269860 -0.062500 1 0 0 0 0 0 3 356360
-0.002072 -0.000513 0.119730 0.072300 0.512758 0.269849 -0.062500 1 0 0 0 0 0 3 357377
-0.002072 -0.000513 0.119730 0.072304 0.512747 0.269854 -0.062500 1 0 0 0 0 0 3 358359
-0.002072 -0.000513 0.119730 0.072302 0.512758 0.269848 -0.062500 1 0 0 0 0 0 3 359358
-0.002072 -0.000513 0.119730 0.072293 0.512750 0.269861 -0.062500 1 0 0 0 0 0 3 360339
-0.002072 -0.000513 0.119730 0.072292 0.512750 0.269842 -0.062500 1 0 0 0 0 0 3 361368
-0.002072 -0.000513 0.119730 0.072304 0.512746 0.269854 -0.062500 1 0 0 0 0 0 3 362360
-0.002072 -0.000513 0.119730 0.072289 0.512760 0.269855 -0.062500 1 0 0 0 0 0 3 363361
-0.002072 -0.000513 0.119730 0.072303 0.512748 0.269855 -0.062500 1 0 0 0 0 0 3 364350
-0.002072 -0.000513 0.119730 0.072293 0.512749 0.269841 -0.062500 1 0 0 0 0 0 3 365422
-0.002072 -0.000513 0.119730 0.072292 0.512749 0.269860 -0.062500 1 0 0 0 0 0 3 366424
-0.002072 -0.000513 0.119730 0.072300 0.512758 0.269849 -0.062500 1 0 0 0 0 0 3 367394
-0.002072 -0.000513 0.119730 0.072304 0.512747 0.269854 -0.062500 1 0 0 0 0 0 3 368417
-0.002072 -0.000513 0.119730 0.072302 0.512758 0.269848 -0.062500 1 0 0 0 0 0 3 369459
-0.002072 -0.000513 0.119730 0.072285 0.512741 0.269854 -0.062500 1 0 0 0 0 0 3 370421
-0.002072 -0.000513 0.119730 0.072299 0.512757 0.269848 -0.062500 1 0 0 0 0 0 3 371421
-0.002072 -0.000513 0.119730 0.072304 0.512747 0.269854 -0.062500 1 0 0 0 0 0 3 372421
-0.002072 -0.000513 0.119730 0.072290 0.512760 0.269855 -0.062500 1 0 0 0 0 0 3 373411
-0.002072 -0.000513 0.119730 0.072303 0.512748 0.269855 -0.062500 1 0 0 0 0 0 3 374394
-0.002072 -0.000513 0.119730 0.072293 0.512749 0.269842 -0.062500 1 0 0 0 0 0 3 375432
-0.002072 -0.000513 0.119730 0.072292 0.512749 0.269860 -0.062500 1 0 0 0 0 0 3 376420
-0.002072 -0.000513 0.119730 0.072300 0.512758 0.269849 -0.062500 1 0 0 0 0 0 3 377433
-0.002072 -0.000513 0.119730 0.072304 0.512747 0.269855 -0.062500 1 0 0 0 0 0 3 378399
-0.002072 -0.000513 0.119730 0.072294 0.512749 0.269841 -0.062500 1 0 0 0 0 0 3 379416
-0.002072 -0.000513 0.119730 0.072292 0.512749 0.269860 -0.062500 1 0 0 0 0 0 3 380399
-0.002072 -0.000513 0.119730 0.072300 0.512758 0.269849 -0.062500 1 0 0 0 0 0 3 381451
-0.002072 -0.000513 0.119730 0.072304 0.512747 0.269854 -0.062500 1 0 0 0 0 0 3 382399
-0.002072 -0.000513 0.119730 0.072290 0.512760 0.269855 -0.062500 1 0 0 0 0 0 3 383417
-0.002072 -0.000513 0.119730 0.072295 0.512739 0.269848 -0.062500 1 0 0 0 0 0 3 384398
-0.002072 -0.000513 0.119730 0.072300 0.512756 0.269848 -0.062500 1 0 0 0 0 0 3 385432
-0.002072 -0.000513 0.119730 0.072292 0.512750 0.269861 -0.062500 1 0 0 0 0 0 3 386399
-0.002072 -0.000513 0.119730 0.072300 0.512758 0.269849 -0.062500 1 0 0 0 0 0 3 387412
-0.002072 -0.000513 0.119730 0.072304 0.512747 0.269855 -0.062500 1 0 0 0 0 0 3 388397
-0.002072 -0.000513 0.119730 0.072294 0.512749 0.269841 -0.062500 1 0 0 0 0 0 3 389427
-0.002072 -0.000513 0.119730 0.072292 0.512749 0.269860 -0.062500 1 0 0 0 0 0 3 390398
-0.002072 -0.000513 0.119730 0.072300 0.512757 0.269849 -0.062500 1 0 0 0 0 0 3 391398
-0.002072 -0.000513 0.119730 0.072305 0.512747 0.269854 -0.062500 1 0 0 0 0 0 3 392438
-0.002072 -0.000513 0.119730 0.072302 0.512757 0.269848 -0.062500 1 0 0 0 0 0 3 393451
-0.002072 -0.000513 0.119730 0.072285 0.512741 0.269854 -0.062500 1 0 0 0 0 0 3 394342
-0.002072 -0.000513 0.119730 0.072299 0.512757 0.269848 -0.062500 1 0 0 0 0 0 3 395332
-0.002072 -0.000513 0.119730 0.072305 0.512747 0.269854 -0.062500 1 0 0 0 0 0 3 396342
-0.002072 -0.000513 0.119730 0.072290 0.512760 0.269855 -0.062500 1 0 0 0 0 0 3 397332
-0.002072 -0.000513 0.119730 0.072300 0.512759 0.269848 -0.062500 1 0 0 0 0 0 3 398341
-0.002072 -0.000513 0.119730 0.072296 0.512739 0.269847 -0.062500 1 0 0 0 0 0 3 399331
-0.002072 -0.000513 0.119730 0.072292 0.512748 0.269861 -0.062500 1 0 0 0 0 0 3 400341
-0.002072 -0.000513 0.119730 0.072300 0.512757 0.269849 -0.062500 1 0 0 0 0 0 3 401332
-0.002072 -0.000513 0.119730 0.072301 0.512759 0.269848 -0.062500 1 0 0 0 0 0 3 402341
-0.002072 -0.000513 0.119730 0.072293 0.512750 0.269861 -0.062500 1 0 0 0 0 0 3 403332
-0.002072 -0.000513 0.119730 0.072292 0.512749 0.269842 -0.062500 1 0 0 0 0 0 3 404340
-0.002072 -0.000513 0.119730 0.072303 0.512746 0.269854 -0.062500 1 0 0 0 0 0 3 405332
-0.002072 -0.000513 0.119730 0.072301 0.512757 0.269848 -0.062500 1 0 0 0 0 0 3 406324
-0.002072 -0.000513 0.119730 0.072293 0.512750 0.269861 -0.062500 1 0 0 0 0 0 3 407347
-0.002072 -0.000513 0.119730 0.072300 0.512758 0.269849 -0.062500 1 0 0 0 0 0 3 408353
-0.002072 -0.000513 0.119730 0.072296 0.512739 0.269847 -0.062500 1 0 0 0 0 0 3 409348
-0.002072 -0.000513 0.119730 0.072289 0.512759 0.269854 -0.062500 1 0 0 0 0 0 3 410338
-0.002072 -0.000513 0.119730 0.072303 0.512747 0.269855 -0.062500 1 0 0 0 0 0 3 411319
-0.002072 -0.000513 0.119730 0.072301 0.512758 0.269848 -0.062500 1 0 0 0 0 0 3 412384
-0.002072 -0.000513 0.119730 0.072305 0.512747 0.269854 -0.062500 1 0 0 0 0 0 3 413361
-0.002072 -0.000513 0.119730 0.072282 0.512752 0.269848 -0.062500 1 0 0 0 0 0 3 414350
-0.002072 -0.000513 0.119730 0.072302 0.512746 0.269854 -0.062500 1 0 0 0 0 0 3 415350
-0.002072 -0.000513 0.119730 0.072301 0.512757 0.269848 -0.062500 1 0 0 0 0 0 3 416339
-0.002072 -0.000513 0.119730 0.072293 0.512750 0.269861 -0.062500 1 0 0 0 0 0 3 417366
-0.002072 -0.000513 0.119730 0.072292 0.512749 0.269842 -0.062500 1 0 0 0 0 0 3 418318
-0.002072 -0.000513 0.119730 0.072303 0.512746 0.269854 -0.062500 1 0 0 0 0 0 3 419348
-0.002072 -0.000513 0.119730 0.072289 0.512760 0.269855 -0.062500 1 0 0 0 0 0 3 420347
-0.002072 -0.000513 0.119730 0.072303 0.512747 0.269855 -0.062500 1 0 0 0 0 0 3 421365
-0.002072 -0.000513 0.119730 0.072301 0.512758 0.269849 -0.062500 1 0 0 0 0 0 3 422349
-0.002072 -0.000513 0.119730 0.072305 0.512747 0.269854 -0.062500 1 0 0 0 0 0 3 423353
-0.002072 -0.000513 0.119730 0.072282 0.512752 0.269848 -0.062500 1 0 0 0 0 0 3 424346
-0.002072 -0.000513 0.119730 0.072302 0.512746 0.269854 -0.062500 1 0 0 0 0 0 3 425368
-0.002072 -0.000513 0.119730 0.072301 0.512757 0.269848 -0.062500 1 0 0 0 0 0 3 426420
-0.002072 -0.000513 0.119730 0.072293 0.512750 0.269861 -0.062500 1 0 0 0 0 0 3 427395
-0.002072 -0.000513 0.119730 0.072292 0.512749 0.269842 -0.062500 1 0 0 0 0 0 3 428390
-0.002072 -0.000513 0.119730 0.072303 0.512746 0.269854 -0.062500 1 0 0 0 0 0 3 429449
-0.002072 -0.000513 0.119730 0.072289 0.512760 0.269855 -0.062500 1 0 0 0 0 0 3 430415
-0.002072 -0.000513 0.119730 0.072303 0.512747 0.269855 -0.062500 1 0 0 0 0 0 3 431415
-0.002072 -0.000513 0.119730 0.072301 0.512758 0.269849 -0.062500 1 0 0 0 0 0 3 432390
-0.002072 -0.000513 0.119730 0.072297 0.512738 0.269847 -0.062500 1 0 0 0 0 0 3 433406
-0.002072 -0.000513 0.119730 0.072289 0.512759 0.269854 -0.062500 1 0 0 0 0 0 3 434389
-0.002072 -0.000513 0.119730 0.072303 0.512747 0.269855 -0.062500 1 0 0 0 0 0 3 435391
-0.002072 -0.000513 0.119730 0.072302 0.512757 0.269848 -0.062500 1 0 0 0 0 0 3 436388
-0.002072 -0.000513 0.119730 0.072293 0.512750 0.269861 -0.062500 1 0 0 0 0 0 3 437460
-0.002072 -0.000513 0.119730 0.072292 0.512749 0.269842 -0.062500 1 0 0 0 0 0 3 438417
-0.002072 -0.000513 0.119730 0.072304 0.512746 0.269854 -0.062500 1 0 0 0 0 0 3 439420
-0.002072 -0.000513 0.119730 0.072302 0.512757 0.269848 -0.062500 1 0 0 0 0 0 3 440391
-0.002072 -0.000513 0.119730 0.072293 0.512750 0.269861 -0.062500 1 0 0 0 0 0 3 441450
-0.002072 -0.000513 0.119730 0.072300 0.512758 0.269849 -0.062500 1 0 0 0 0 0 3 442393
-0.002072 -0.000513 0.119730 0.072293 0.512750 0.269841 -0.062500 1 0 0 0 0 0 3 443390
-0.002072 -0.000513 0.119730 0.072292 0.512749 0.269860 -0.062500 1 0 0 0 0 0 3 444389
-0.002072 -0.000513 0.119730 0.072300 0.512758 0.269849 -0.062500 1 0 0 0 0 0 3 445405
-0.002072 -0.000513 0.119730 0.072304 0.512747 0.269854 -0.062500 1 0 0 0 0 0 3 446390
-0.002072 -0.000513 0.119730 0.072290 0.512761 0.269855 -0.062500 1 0 0 0 0 0 3 447427
-0.002072 -0.000513 0.119730 0.072295 0.512739 0.269848 -0.062500 1 0 0 0 0 0 3 448421
-0.002072 -0.000513 0.119730 0.072300 0.512757 0.269848 -0.062500 1 0 0 0 0 0 3 449463
-0.002072 -0.000513 0.119730 0.072305 0.512747 0.269854 -0.062500 1 0 0 0 0 0 3 450420
-0.002072 -0.000513 0.119730 0.072290 0.512760 0.269855 -0.062500 1 0 0 0 0 0 3 451422
-0.002072 -0.000513 0.119730 0.072303 0.512748 0.269855 -0.062500 1 0 0 0 0 0 3 452389
-0.002072 -0.000513 0.119730 0.072293 0.512749 0.269841 -0.062500 1 0 0 0 0 0 3 453451
-0.002072 -0.000513 0.119730 0.072292 0.512749 0.269860 -0.062500 1 0 0 0 0 0 3 454415
-0.002072 -0.000513 0.119730 0.072300 0.512758 0.269849 -0.062500 1 0 0 0 0 0 3 455439
-0.002072 -0.000513 0.119730 0.072305 0.512747 0.269854 -0.062500 1 0 0 0 0 0 3 456414
-0.002072 -0.000513 0.119730 0.072294 0.512749 0.269841 -0.062500 1 0 0 0 0 0 3 457405
-0.002072 -0.000513 0.119730 0.072292 0.512749 0.269860 -0.062500 1 0 0 0 0 0 3 458413
-0.002072 -0.000513 0.119730 0.072300 0.512758 0.269849 -0.062500 1 0 0 0 0 0 3 459389
-0.002072 -0.000513 0.119730 0.072305 0.512747 0.269854 -0.062500 1 0 0 0 0 0 3 460416
-0.002072 -0.000513 0.119730 0.072290 0.512760 0.269855 -0.062500 1 0 0 0 0 0 3 461437
-0.002072 -0.000513 0.119730 0.072295 0.512739 0.269848 -0.062500 1 0 0 0 0 0 3 462426
-0.002072 -0.000513 0.119730 0.072300 0.512756 0.269848 -0.062500 1 0 0 0 0 0 3 463398
-0.002072 -0.000513 0.119730 0.072292 0.512750 0.269861 -0.062500 1 0 0 0 0 0 3 464413
-0.002072 -0.000513 0.119730 0.072300 0.512758 0.269849 -0.062500 1 0 0 0 0 0 3 465450
-0.002072 -0.000513 0.119730 0.072305 0.512747 0.269855 -0.062500 1 0 0 0 0 0 3 466341
-0.002072 -0.000513 0.119730 0.072294 0.512749 0.269841 -0.062500 1 0 0 0 0 0 3 467330
-0.002072 -0.000513 0.119730 0.072292 0.512749 0.269860 -0.062500 1 0 0 0 0 0 3 468339
-0.002072 -0.000513 0.119730 0.072300 0.512758 0.269849 -0.062500 1 0 0 0 0 0 3 469330
-0.002072 -0.000513 0.119730 0.072305 0.512747 0.269854 -0.062500 1 0 0 0 0 0 3 470319
-0.002072 -0.000513 0.119730 0.072290 0.512760 0.269855 -0.062500 1 0 0 0 0 0 3 471339
-0.002072 -0.000513 0.119730 0.072295 0.512739 0.269848 -0.062500 1 0 0 0 0 0 3 472329
-0.002072 -0.000513 0.119730 0.072300 0.512756 0.269848 -0.062500 1 0 0 0 0 0 3 473345
-0.002072 -0.000513 0.119730 0.072292 0.512750 0.269861 -0.062500 1 0 0 0 0 0 3 474329
-0.002072 -0.000513 0.119730 0.072300 0.512758 0.269849 -0.062500 1 0 0 0 0 0 3 475330
-0.002072 -0.000513 0.119730 0.072301 0.512759 0.269848 -0.062500 1 0 0 0 0 0 3 476337
-0.002072 -0.000513 0.119730 0.072297 0.512739 0.269847 -0.062500 1 0 0 0 0 0 3 477328
-0.002072 -0.000513 0.119730 0.072292 0.512748 0.269861 -0.062500 1 0 0 0 0 0 3 478340
-0.002072 -0.000513 0.119730 0.072300 0.512757 0.269849 -0.062500 1 0 0 0 0 0 3 479329
-0.002072 -0.000513 0.119730 0.072301 0.512759 0.269848 -0.062500 1 0 0 0 0 0 3 480325
-0.002072 -0.000513 0.119730 0.072293 0.512750 0.269861 -0.062500 1 0 0 0 0 0 3 481344
-0.002072 -0.000513 0.119730 0.072292 0.512749 0.269842 -0.062500 1 0 0 0 0 0 3 482332
-0.002072 -0.000513 0.119730 0.072303 0.512746 0.269853 -0.062500 1 0 0 0 0 0 3 483340
-0.002072 -0.000513 0.119730 0.072289 0.512760 0.269855 -0.062500 1 0 0 0 0 0 3 484339
-0.002072 -0.000513 0.119730 0.072303 0.512748 0.269855 -0.062500 1 0 0 0 0 0 3 485352
-0.002072 -0.000513 0.119730 0.072301 0.512758 0.269849 -0.062500 1 0 0 0 0 0 3 486344
-0.002072 -0.000513 0.119730 0.072297 0.512739 0.269847 -0.062500 1 0 0 0 0 0 3 487351
-0.002072 -0.000513 0.119730 0.072289 0.512759 0.269854 -0.062500 1 0 0 0 0 0 3 488331
-0.002072 -0.000513 0.119730 0.072303 0.512747 0.269855 -0.062500 1 0 0 0 0 0 3 489374
-0.002072 -0.000513 0.119730 0.072302 0.512758 0.269848 -0.062500 1 0 0 0 0 0 3 490319
-0.002072 -0.000513 0.119730 0.072293 0.512750 0.269861 -0.062500 1 0 0 0 0 0 3 491334
-0.002072 -0.000513 0.119730 0.072292 0.512749 0.269842 -0.062500 1 0 0 0 0 0 3 492338
-0.002072 -0.000513 0.119730 0.072303 0.512746 0.269854 -0.062500 1 0 0 0 0 0 3 493333
-0.002072 -0.000513 0.119730 0.072302 0.512757 0.269848 -0.062500 1 0 0 0 0 0 3 494336
-0.002072 -0.000513 0.119730 0.072293 0.512750 0.269861 -0.062500 1 0 0 0 0 0 3 495334
-0.002072 -0.000513 0.119730 0.072292 0.512749 0.269842 -0.062500 1 0 0 0 0 0 3 496335
-0.002072 -0.000513 0.119730 0.072304 0.512746 0.269853 -0.062500 1 0 0 0 0 0 3 497348
-0.002072 -0.000513 0.119730 0.072289 0.512760 0.269854 -0.062500 1 0 0 0 0 0 3 498339
-0.002072 -0.000513 0.119730 0.072303 0.512747 0.269855 -0.062500 1 0 0 0 0 0 3 499338
-0.002072 -0.000513 0.119730 0.072302 0.512758 0.269848 -0.062500 1 0 0 0 0 0 3 500336
-0.002072 -0.000513 0.119730 0.072293 0.512750 0.269861 -0.062500 1 0 0 0 0 0 3 501385
-0.002072 -0.000513 0.119730 0.072292 0.512749 0.269842 -0.062500 1 0 0 0 0 0 3 502418
-0.002072 -0.000513 0.119730 0.072304 0.512746 0.269854 -0.062500 1 0 0 0 0 0 3 503422
-0.002072 -0.000513 0.119730 0.072302 0.512757 0.269848 -0.062500 1 0 0 0 0 0 3 504415
-0.002072 -0.000513 0.119730 0.072293 0.512750 0.269861 -0.062500 1 0 0 0 0 0 3 505431
-0.002072 -0.000513 0.119730 0.072292 0.512749 0.269842 -0.062500 1 0 0 0 0 0 3 506387
-0.002072 -0.000513 0.119730 0.072304 0.512746 0.269854 -0.062500 1 0 0 0 0 0 3 507413
-0.002072 -0.000513 0.119730 0.072289 0.512760 0.269855 -0.062500 1 0 0 0 0 0 3 508429
-0.002072 -0.000513 0.119730 0.072303 0.512747 0.269855 -0.062500 1 0 0 0 0 0 3 509431
-0.002072 -0.000513 0.119730 0.072302 0.512758 0.269849 -0.062500 1 0 0 0 0 0 3 510414
-0.002072 -0.000513 0.119730 0.072297 0.512738 0.269847 -0.062500 1 0 0 0 0 0 3 511415
-0.002072 -0.000513 0.119730 0.072289 0.512759 0.269854 -0.062500 1 0 0 0 0 0 3 512389
-0.002072 -0.000513 0.119730 0.072303 0.512747 0.269855 -0.062500 1 0 0 0 0 0 3 513444
-0.002072 -0.000513 0.119730 0.072302 0.512757 0.269848 -0.062500 1 0 0 0 0 0 3 514415
-0.002072 -0.000513 0.119730 0.072293 0.512750 0.269861 -0.062500 1 0 0 0 0 0 3 515413
-0.002072 -0.000513 0.119730 0.072292 0.512749 0.269842 -0.062500 1 0 0 0 0 0 3 516390
-0.002072 -0.000513 0.119730 0.072304 0.512746 0.269854 -0.062500 1 0 0 0 0 0 3 517405
-0.002072 -0.000513 0.119730 0.072289 0.512760 0.269855 -0.062500 1 0 0 0 0 0 3 518415
-0.002072 -0.000513 0.119730 0.072300 0.512759 0.269848 -0.062500 1 0 0 0 0 0 3 519388
-0.002072 -0.000513 0.119730 0.072305 0.512748 0.269854 -0.062500 1 0 0 0 0 0 3 520387
-0.002072 -0.000513 0.119730 0.072294 0.512749 0.269841 -0.062500 1 0 0 0 0 0 3 521404
-0.002072 -0.000513 0.119730 0.072292 0.512749 0.269860 -0.062500 1 0 0 0 0 0 3 522386
-0.002072 -0.000513 0.119730 0.072300 0.512758 0.269849 -0.062500 1 0 0 0 0 0 3 523394
-0.002072 -0.000513 0.119730 0.072305 0.512747 0.269854 -0.062500 1 0 0 0 0 0 3 524417
-0.002072 -0.000513 0.119730 0.072290 0.512761 0.269855 -0.062500 1 0 0 0 0 0 3 525456
-0.002072 -0.000513 0.119730 0.072295 0.512739 0.269848 -0.062500 1 0 0 0 0 0 3 526418
-0.002072 -0.000513 0.119730 0.072300 0.512757 0.269847 -0.062500 1 0 0 0 0 0 3 527412
-0.002072 -0.000513 0.119730 0.072292 0.512750 0.269861 -0.062500 1 0 0 0 0 0 3 528421
-0.002072 -0.000513 0.119730 0.072300 0.512758 0.269849 -0.062500 1 0 0 0 0 0 3 529406
-0.002072 -0.000513 0.119730 0.072305 0.512747 0.269855 -0.062500 1 0 0 0 0 0 3 530414
-0.002072 -0.000513 0.119730 0.072294 0.512749 0.269841 -0.062500 1 0 0 0 0 0 3 531389
-0.002072 -0.000513 0.119730 0.072292 0.512749 0.269860 -0.062500 1 0 0 0 0 0 3 532388
-0.002072 -0.000513 0.119730 0.072300 0.512758 0.269849 -0.062500 1 0 0 0 0 0 3 533404
-0.002072 -0.000513 0.119730 0.072305 0.512747 0.269854 -0.062500 1 0 0 0 0 0 3 534386
-0.002072 -0.000513 0.119730 0.072281 0.512752 0.269848 -0.062500 1 0 0 0 0 0 3 535388
-0.002072 -0.000513 0.119730 0.072302 0.512746 0.269854 -0.062500 1 0 0 0 0 0 3 536385
-0.002072 -0.000513 0.119730 0.072301 0.512757 0.269848 -0.062500 1 0 0 0 0 0 3 537434
-0.002072 -0.000513 0.119730 0.072292 0.512750 0.269861 -0.062500 1 0 0 0 0 0 3 538413
-0.002072 -0.000513 0.119730 0.072300 0.512758 0.269849 -0.062500 1 0 0 0 0 0 3 539411
-0.002072 -0.000513 0.119730 0.072296 0.512738 0.269848 -0.062500 1 0 0 0 0 0 3 540396
-0.002072 -0.000513 0.119730 0.072301 0.512756 0.269847 -0.062500 1 0 0 0 0 0 3 541426
-0.002072 -0.000513 0.119730 0.072292 0.512750 0.269861 -0.062500 1 0 0 0 0 0 3 542408
-0.002072 -0.000513 0.119730 0.072300 0.512758 0.269849 -0.062500 1 0 0 0 0 0 3 543395
-0.002072 -0.000513 0.119730 0.072305 0.512747 0.269855 -0.062500 1 0 0 0 0 0 3 544410
-0.002072 -0.000513 0.119730 0.072281 0.512752 0.269848 -0.062500 1 0 0 0 0 0 3 545427
-0.002072 -0.000513 0.119730 0.072302 0.512746 0.269854 -0.062500 1 0 0 0 0 0 3 546408
-0.002072 -0.000513 0.119730 0.072301 0.512757 0.269848 -0.062500 1 0 0 0 0 0 3 547392
-0.002072 -0.000513 0.119730 0.072305 0.512747 0.269854 -0.062500 1 0 0 0 0 0 3 548408
-0.002072 -0.000513 0.119730 0.072290 0.512760 0.269855 -0.062500 1 0 0 0 0 0 3 549447
-0.002072 -0.000513 0.119730 0.072295 0.512739 0.269848 -0.062500 1 0 0 0 0 0 3 550337
-0.002072 -0.000513 0.119730 0.072301 0.512756 0.269848 -0.062500 1 0 0 0 0 0 3 551327
-0.002072 -0.000513 0.119730 0.072292 0.512750 0.269861 -0.062500 1 0 0 0 0 0 3 552336
-0.002072 -0.000513 0.119730 0.072300 0.512758 0.269849 -0.062500 1 0 0 0 0 0 3 553327
-0.002072 -0.000513 0.119730 0.072305 0.512747 0.269855 -0.062500 1 0 0 0 0 0 3 554336
-0.002072 -0.000513 0.119730 0.072294 0.512749 0.269841 -0.062500 1 0 0 0 0 0 3 555327
-0.002072 -0.000513 0.119730 0.072292 0.512749 0.269860 -0.062500 1 0 0 0 0 0 3 556335
-0.002072 -0.000513 0.119730 0.072300 0.512757 0.269849 -0.062500 1 0 0 0 0 0 3 557327
-0.002072 -0.000513 0.119730 0.072305 0.512747 0.269854 -0.062500 1 0 0 0 0 0 3 558322
-0.002072 -0.000513 0.119730 0.072290 0.512760 0.269855 -0.062500 1 0 0 0 0 0 3 559336
-0.002072 -0.000513 0.119730 0.072292 0.512750 0.269841 -0.062500 1 0 0 0 0 0 3 560327
-0.002072 -0.000513 0.119730 0.072304 0.512746 0.269853 -0.062500 1 0 0 0 0 0 3 561350
-0.002072 -0.000513 0.119730 0.072293 0.512748 0.269861 -0.062500 1 0 0 0 0 0 3 562326
-0.002072 -0.000513 0.119730 0.072300 0.512758 0.269849 -0.062500 1 0 0 0 0 0 3 563336
-0.002072 -0.000513 0.119730 0.072301 0.512759 0.269848 -0.062500 1 0 0 0 0 0 3 564337
-0.002072 -0.000513 0.119730 0.072297 0.512739 0.269847 -0.062500 1 0 0 0 0 0 3 565333
-0.002072 -0.000513 0.119730 0.072289 0.512759 0.269854 -0.062500 1 0 0 0 0 0 3 566340
-0.002072 -0.000513 0.119730 0.072303 0.512747 0.269855 -0.062500 1 0 0 0 0 0 3 567346
-0.002072 -0.000513 0.119730 0.072302 0.512758 0.269848 -0.062500 1 0 0 0 0 0 3 568319
-0.002072 -0.000513 0.119730 0.072293 0.512750 0.269861 -0.062500 1 0 0 0 0 0 3 569328
-0.002072 -0.000513 0.119730 0.072292 0.512749 0.269842 -0.062500 1 0 0 0 0 0 3 570349
-0.002072 -0.000513 0.119730 0.072304 0.512746 0.269854 -0.062500 1 0 0 0 0 0 3 571316
-0.002072 -0.000513 0.119730 0.072289 0.512760 0.269855 -0.062500 1 0 0 0 0 0 3 572344
-0.002072 -0.000513 0.119730 0.072303 0.512748 0.269855 -0.062500 1 0 0 0 0 0 3 573360
-0.002072 -0.000513 0.119730 0.072293 0.512749 0.269841 -0.062500 1 0 0 0 0 0 3 574343
-0.002072 -0.000513 0.119730 0.072291 0.512749 0.269860 -0.062500 1 0 0 0 0 0 3 575343
-0.002072 -0.000513 0.119730 0.072300 0.512758 0.269849 -0.062500 1 0 0 0 0 0 3 576342
-0.002072 -0.000513 0.119730 0.072304 0.512747 0.269854 -0.062500 1 0 0 0 0 0 3 577363
-0.002072 -0.000513 0.119730 0.072302 0.512758 0.269848 -0.062500 1 0 0 0 0 0 3 578364
-0.002072 -0.000513 0.119730 0.072285 0.512741 0.269854 -0.062500 1 0 0 0 0 0 3 579336
-0.002072 -0.000513 0.119730 0.072299 0.512757 0.269848 -0.062500 1 0 0 0 0 0 3 580356
-0.002072 -0.000513 0.119730 0.072304 0.512747 0.269854 -0.062500 1 0 0 0 0 0 3 581365
-0.002072 -0.000513 0.119730 0.072289 0.512760 0.269855 -0.062500 1 0 0 0 0 0 3 582352
-0.002072 -0.000513 0.119730 0.072303 0.512748 0.269855 -0.062500 1 0 0 0 0 0 3 583351
-0.002072 -0.000513 0.119730 0.072293 0.512749 0.269842 -0.062500 1 0 0 0 0 0 3 584350
-0.002072 -0.000513 0.119730 0.072304 0.512746 0.269853 -0.062500 1 0 0 0 0 0 3 585355
-0.002072 -0.000513 0.119730 0.072289 0.512760 0.269855 -0.062500 1 0 0 0 0 0 3 586353
-0.002072 -0.000513 0.119730 0.072303 0.512747 0.269855 -0.062500 1 0 0 0 0 0 3 587350
-0.002072 -0.000513 0.119730 0.072302 0.512758 0.269849 -0.062500 1 0 0 0 0 0 3 588352
-0.002072 -0.000513 0.119730 0.072285 0.512741 0.269854 -0.062500 1 0 0 0 0 0 3 589361
-0.002072 -0.000513 0.119730 0.072299 0.512757 0.269848 -0.062500 1 0 0 0 0 0 3 590352
-0.002072 -0.000513 0.119730 0.072304 0.512747 0.269854 -0.062500 1 0 0 0 0 0 3 591349
-0.002072 -0.000513 0.119730 0.072302 0.512757 0.269848 -0.062500 1 0 0 0 0 0 3 592355
-0.002072 -0.000513 0.119730 0.072293 0.512750 0.269861 -0.062500 1 0 0 0 0 0 3 593406
-0.002072 -0.000513 0.119730 0.072292 0.512749 0.269842 -0.062500 1 0 0 0 0 0 3 594413
-0.002072 -0.000513 0.119730 0.072304 0.512746 0.269854 -0.062500 1 0 0 0 0 0 3 595413
-0.002072 -0.000513 0.119730 0.072290 0.512760 0.269855 -0.062500 1 0 0 0 0 0 3 596411
-0.002072 -0.000513 0.119730 0.072303 0.512747 0.269855 -0.062500 1 0 0 0 0 0 3 597419
-0.002072 -0.000513 0.119730 0.072293 0.512749 0.269841 -0.062500 1 0 0 0 0 0 3 598387
-0.002072 -0.000513 0.119730 0.072292 0.512749 0.269860 -0.062500 1 0 0 0 0 0 3 599386
-0.002072 -0.000513 0.119730 0.072300 0.512757 0.269849 -0.062500 1 0 0 0 0 0 3 600410
-0.002072 -0.000513 0.119730 0.072301 0.512759 0.269848 -0.062500 1 0 0 0 0 0 3 601424
-0.002072 -0.000513 0.119730 0.072305 0.512747 0.269854 -0.062500 1 0 0 0 0 0 3 602386
-0.002072 -0.000513 0.119730 0.072290 0.512761 0.269855 -0.062500 1 0 0 0 0 0 3 603385
-0.002072 -0.000513 0.119730 0.072295 0.512739 0.269848 -0.062500 1 0 0 0 0 0 3 604421
-0.002072 -0.000513 0.119730 0.072301 0.512757 0.269847 -0.062500 1 0 0 0 0 0 3 605431
-0.002072 -0.000513 0.119730 0.072292 0.512750 0.269861 -0.062500 1 0 0 0 0 0 3 606415
-0.002072 -0.000513 0.119730 0.072300 0.512758 0.269849 -0.062500 1 0 0 0 0 0 3 607415
-0.002072 -0.000513 0.119730 0.072305 0.512747 0.269855 -0.062500 1 0 0 0 0 0 3 608429
-0.002072 -0.000513 0.119730 0.072294 0.512749 0.269841 -0.062500 1 0 0 0 0 0 3 609454
-0.002072 -0.000513 0.119730 0.072292 0.512749 0.269860 -0.062500 1 0 0 0 0 0 3 610409
-0.002072 -0.000513 0.119730 0.072300 0.512758 0.269849 -0.062500 1 0 0 0 0 0 3 611386
-0.002072 -0.000513 0.119730 0.072305 0.512747 0.269854 -0.062500 1 0 0 0 0 0 3 612385
-0.002072 -0.000513 0.119730 0.072282 0.512752 0.269848 -0.062500 1 0 0 0 0 0 3 613399
-0.002072 -0.000513 0.119730 0.072302 0.512746 0.269854 -0.062500 1 0 0 0 0 0 3 614386
-0.002072 -0.000513 0.119730 0.072301 0.512757 0.269848 -0.062500 1 0 0 0 0 0 3 615384
-0.002072 -0.000513 0.119730 0.072293 0.512750 0.269861 -0.062500 1 0 0 0 0 0 3 616383
-0.002072 -0.000513 0.119730 0.072300 0.512758 0.269849 -0.062500 1 0 0 0 0 0 3 617401
-0.002072 -0.000513 0.119730 0.072296 0.512738 0.269847 -0.062500 1 0 0 0 0 0 3 618385
-0.002072 -0.000513 0.119730 0.072288 0.512759 0.269854 -0.062500 1 0 0 0 0 0 3 619412
-0.002072 -0.000513 0.119730 0.072303 0.512747 0.269855 -0.062500 1 0 0 0 0 0 3 620407
-0.002072 -0.000513 0.119730 0.072301 0.512758 0.269848 -0.062500 1 0 0 0 0 0 3 621449
-0.002072 -0.000513 0.119730 0.072305 0.512747 0.269854 -0.062500 1 0 0 0 0 0 3 622409
-0.002072 -0.000513 0.119730 0.072282 0.512752 0.269848 -0.062500 1 0 0 0 0 0 3 623393
-0.002072 -0.000513 0.119730 0.072302 0.512746 0.269854 -0.062500 1 0 0 0 0 0 3 624405
-0.002072 -0.000513 0.119730 0.072301 0.512757 0.269848 -0.062500 1 0 0 0 0 0 3 625423
-0.002072 -0.000513 0.119730 0.072293 0.512750 0.269861 -0.062500 1 0 0 0 0 0 3 626391
-0.002072 -0.000513 0.119730 0.072300 0.512758 0.269849 -0.062500 1 0 0 0 0 0 3 627406
-0.002072 -0.000513 0.119730 0.072296 0.512738 0.269848 -0.062500 1 0 0 0 0 0 3 628389
-0.002072 -0.000513 0.119730 0.072301 0.512756 0.269847 -0.062500 1 0 0 0 0 0 3 629421
-0.002072 -0.000513 0.119730 0.072293 0.512750 0.269861 -0.062500 1 0 0 0 0 0 3 630390
-0.002072 -0.000513 0.119730 0.072300 0.512758 0.269849 -0.062500 1 0 0 0 0 0 3 631405
-0.002072 -0.000513 0.119730 0.072305 0.512747 0.269855 -0.062500 1 0 0 0 0 0 3 632390
-0.002072 -0.000513 0.119730 0.072282 0.512752 0.269848 -0.062500 1 0 0 0 0 0 3 633443
-0.002072 -0.000513 0.119730 0.072302 0.512746 0.269854 -0.062500 1 0 0 0 0 0 3 634325
-0.002060 -0.000499 0.119741 -0.105294 0.322971 0.117966 -0.062500 1 0 0 0 0 0 3 635333
-0.002053 -0.000492 0.119745 -0.046900 0.386292 0.192269 -0.062500 1 0 0 0 0 0 3 636324
-0.002050 -0.000489 0.119746 -0.002263 0.434021 0.230711 -0.062500 1 0 0 0 0 0 3 637333
-0.002048 -0.000487 0.119747 0.021867 0.459555 0.245303 -0.062500 1 0 0 0 0 0 3 638324
-0.002047 -0.000486 0.119747 0.034182 0.472513 0.250477 -0.062500 1 0 0 0 0 0 3 639332
-0.002047 -0.000486 0.119747 0.040406 0.479030 0.252286 -0.062500 1 0 0 0 0 0 3 640323
-0.002047 -0.000486 0.119747 0.043518 0.482297 0.252914 -0.062500 1 0 0 0 0 0 3 641332
-0.002047 -0.000486 0.119747 0.045093 0.483927 0.253137 -0.062500 1 0 0 0 0 0 3 642334
-0.002047 -0.000486 0.119747 0.045875 0.484733 0.253205 -0.062500 1 0 0 0 0 0 3 643323
-0.002047 -0.000486 0.119747 0.046260 0.485153 0.253234 -0.062500 1 0 0 0 0 0 3 644332
-0.002047 -0.000486 0.119747 0.046457 0.485347 0.253249 -0.062500 1 0 0 0 0 0 3 645324
-0.002047 -0.000486 0.119747 0.046558 0.485452 0.253247 -0.062500 1 0 0 0 0 0 3 646334
-0.002047 -0.000486 0.119747 0.046613 0.485510 0.253248 -0.062500 1 0 0 0 0 0 3 647325
-0.002047 -0.000486 0.119747 0.046645 0.485528 0.253256 -0.062500 1 0 0 0 0 0 3 648330
-0.002047 -0.000486 0.119747 0.046656 0.485537 0.253244 -0.062500 1 0 0 0 0 0 3 649357
-0.002047 -0.000486 0.119747 0.046653 0.485549 0.253256 -0.062500 1 0 0 0 0 0 3 650324
-0.002047 -0.000486 0.119747 0.046661 0.485559 0.253244 -0.062500 1 0 0 0 0 0 3 651325
-0.002047 -0.000486 0.119747 0.046649 0.485563 0.253249 -0.062500 1 0 0 0 0 0 3 652338
-0.002047 -0.000486 0.119747 0.046663 0.485549 0.253250 -0.062500 1 0 0 0 0 0 3 653393
-0.002047 -0.000486 0.119747 0.046661 0.485559 0.253243 -0.062500 1 0 0 0 0 0 3 654344
-0.002047 -0.000486 0.119747 0.046661 0.485560 0.253262 -0.062500 1 0 0 0 0 0 3 655341
-0.002047 -0.000486 0.119747 0.046661 0.485560 0.253245 -0.062500 1 0 0 0 0 0 3 656311
-0.002047 -0.000486 0.119747 0.046665 0.485549 0.253249 -0.062500 1 0 0 0 0 0 3 657331
-0.002047 -0.000486 0.119747 0.046662 0.485559 0.253243 -0.062500 1 0 0 0 0 0 3 658335
-0.002047 -0.000486 0.119747 0.046653 0.485551 0.253255 -0.062500 1 0 0 0 0 0 3 659334
-0.002047 -0.000486 0.119747 0.046668 0.485568 0.253251 -0.062500 1 0 0 0 0 0 3 660340
-0.002034 -0.000472 0.119758 -0.131030 0.295658 0.101491 -0.062500 1 0 0 0 0 0 3 661351
-0.002028 -0.000465 0.119761 -0.072590 0.359039 0.175734 -0.062500 1 0 0 0 0 0 3 662348
-0.002024 -0.000462 0.119763 -0.027915 0.406794 0.214135 -0.062500 1 0 0 0 0 0 3 663342
-0.002023 -0.000460 0.119763 -0.003787 0.432355 0.228708 -0.062500 1 0 0 0 0 0 3 664342
-0.002022 -0.000459 0.119763 0.008535 0.445309 0.233899 -0.062500 1 0 0 0 0 0 3 665348
-0.002021 -0.000459 0.119763 0.014754 0.451819 0.235699 -0.062500 1 0 0 0 0 0 3 666340
-0.002021 -0.000459 0.119763 0.017874 0.455094 0.236332 -0.062500 1 0 0 0 0 0 3 667345
-0.002021 -0.000458 0.119763 0.019443 0.456717 0.236548 -0.062500 1 0 0 0 0 0 3 668339
-0.002021 -0.000458 0.119763 0.020233 0.457532 0.236621 -0.062500 1 0 0 0 0 0 3 669354
-0.002021 -0.000458 0.119763 0.020610 0.457943 0.236644 -0.062500 1 0 0 0 0 0 3 670339
-0.002021 -0.000458 0.119763 0.020823 0.458155 0.236652 -0.062500 1 0 0 0 0 0 3 671340
-0.002021 -0.000458 0.119763 0.020918 0.458253 0.236661 -0.062500 1 0 0 0 0 0 3 672339
-0.002021 -0.000458 0.119763 0.020968 0.458290 0.236664 -0.062500 1 0 0 0 0 0 3 673346
-0.002021 -0.000458 0.119763 0.020993 0.458329 0.236658 -0.062500 1 0 0 0 0 0 3 674339
-0.002021 -0.000458 0.119763 0.021002 0.458341 0.236664 -0.062500 1 0 0 0 0 0 3 675313
-0.002021 -0.000458 0.119763 0.021002 0.458341 0.236665 -0.062500 1 0 0 0 0 0 3 676341
-0.002021 -0.000458 0.119763 0.021010 0.458350 0.236652 -0.062500 1 0 0 0 0 0 3 677346
-0.002021 -0.000458 0.119763 0.021023 0.458348 0.236664 -0.062500 1 0 0 0 0 0 3 678341
-0.002021 -0.000458 0.119763 0.021000 0.458353 0.236658 -0.062500 1 0 0 0 0 0 3 679337
-0.002021 -0.000458 0.119763 0.021021 0.458348 0.236665 -0.062500 1 0 0 0 0 0 3 680340
-0.002021 -0.000458 0.119763 0.021012 0.458350 0.236652 -0.062500 1 0 0 0 0 0 3 681354
-0.002021 -0.000458 0.119763 0.021010 0.458350 0.236670 -0.062500 1 0 0 0 0 0 3 682339
-0.002021 -0.000458 0.119763 0.021019 0.458359 0.236660 -0.062500 1 0 0 0 0 0 3 683340
-0.002021 -0.000458 0.119763 0.021015 0.458340 0.236658 -0.062500 1 0 0 0 0 0 3 684338
-0.002021 -0.000458 0.119763 0.021007 0.458361 0.236665 -0.062500 1 0 0 0 0 0 3 685355
-0.002021 -0.000458 0.119763 0.021022 0.458349 0.236666 -0.062500 1 0 0 0 0 0 3 686408
-0.002021 -0.000458 0.119763 0.021012 0.458350 0.236652 -0.062500 1 0 0 0 0 0 3 687408
-0.002021 -0.000458 0.119763 0.021023 0.458347 0.236664 -0.062500 1 0 0 0 0 0 3 688415
-0.002021 -0.000458 0.119763 0.021008 0.458362 0.236665 -0.062500 1 0 0 0 0 0 3 689428
-0.002021 -0.000458 0.119763 0.021014 0.458340 0.236659 -0.062500 1 0 0 0 0 0 3 690391
-0.002021 -0.000458 0.119763 0.021019 0.458358 0.236658 -0.062500 1 0 0 0 0 0 3 691581
-0.002021 -0.000458 0.119763 0.021011 0.458351 0.236671 -0.062500 1 0 0 0 0 0 3 692405
-0.002021 -0.000458 0.119763 0.021011 0.458351 0.236653 -0.062500 1 0 0 0 0 0 3 693454
-0.002021 -0.000458 0.119763 0.021023 0.458347 0.236664 -0.062500 1 0 0 0 0 0 3 694404
-0.002021 -0.000458 0.119763 0.021012 0.458350 0.236652 -0.062500 1 0 0 0 0 0 3 695405
-0.002021 -0.000458 0.119763 0.021011 0.458350 0.236670 -0.062500 1 0 0 0 0 0 3 696408
-0.002021 -0.000458 0.119763 0.021019 0.458359 0.236660 -0.062500 1 0 0 0 0 0 3 697424
-0.002021 -0.000458 0.119763 0.021015 0.458340 0.236658 -0.062500 1 0 0 0 0 0 3 698406
-0.002021 -0.000458 0.119763 0.021008 0.458360 0.236665 -0.062500 1 0 0 0 0 0 3 699405
-0.002021 -0.000458 0.119763 0.021022 0.458348 0.236666 -0.062500 1 0 0 0 0 0 3 700382
-0.002021 -0.000458 0.119763 0.021012 0.458350 0.236652 -0.062500 1 0 0 0 0 0 3 701397
-0.002021 -0.000458 0.119763 0.021011 0.458350 0.236671 -0.062500 1 0 0 0 0 0 3 702414
-0.002021 -0.000458 0.119763 0.021011 0.458350 0.236653 -0.062500 1 0 0 0 0 0 3 703407
-0.002021 -0.000458 0.119763 0.021022 0.458347 0.236664 -0.062500 1 0 0 0 0 0 3 704409
-0.002021 -0.000458 0.119763 0.021020 0.458358 0.236659 -0.062500 1 0 0 0 0 0 3 705481
-0.002021 -0.000458 0.119763 0.021012 0.458351 0.236672 -0.062500 1 0 0 0 0 0 3 706389
-0.002021 -0.000458 0.119763 0.021011 0.458350 0.236653 -0.062500 1 0 0 0 0 0 3 707405
-0.002021 -0.000458 0.119763 0.021023 0.458347 0.236664 -0.062500 1 0 0 0 0 0 3 708389
-0.002021 -0.000458 0.119763 0.021000 0.458353 0.236658 -0.062500 1 0 0 0 0 0 3 709420
-0.002021 -0.000458 0.119763 0.021021 0.458347 0.236665 -0.062500 1 0 0 0 0 0 3 710387
-0.002021 -0.000458 0.119763 0.021020 0.458359 0.236659 -0.062500 1 0 0 0 0 0 3 711402
-0.002021 -0.000458 0.119763 0.021016 0.458339 0.236658 -0.062500 1 0 0 0 0 0 3 712386
-0.002021 -0.000458 0.119763 0.021008 0.458360 0.236665 -0.062500 1 0 0 0 0 0 3 713418
-0.002021 -0.000458 0.119763 0.021019 0.458360 0.236659 -0.062500 1 0 0 0 0 0 3 714386
-0.002021 -0.000458 0.119763 0.021015 0.458340 0.236658 -0.062500 1 0 0 0 0 0 3 715403
-0.002021 -0.000458 0.119763 0.021011 0.458349 0.236671 -0.062500 1 0 0 0 0 0 3 716388
-0.002021 -0.000458 0.119763 0.021011 0.458350 0.236653 -0.062500 1 0 0 0 0 0 3 717438
-0.002021 -0.000458 0.119763 0.021022 0.458347 0.236664 -0.062500 1 0 0 0 0 0 3 718322
-0.002021 -0.000458 0.119763 0.021008 0.458361 0.236665 -0.062500 1 0 0 0 0 0 3 719332
-0.002021 -0.000458 0.119763 0.021010 0.458351 0.236652 -0.062500 1 0 0 0 0 0 3 720321
-0.002021 -0.000458 0.119763 0.021022 0.458347 0.236664 -0.062500 1 0 0 0 0 0 3 721331
-0.002021 -0.000458 0.119763 0.021021 0.458359 0.236659 -0.062500 1 0 0 0 0 0 3 722322
-0.002021 -0.000458 0.119763 0.021003 0.458342 0.236664 -0.062500 1 0 0 0 0 0 3 723321
-0.002021 -0.000458 0.119763 0.021018 0.458358 0.236659 -0.062500 1 0 0 0 0 0 3 724331
-0.002021 -0.000458 0.119763 0.021023 0.458348 0.236665 -0.062500 1 0 0 0 0 0 3 725321
-0.002021 -0.000458 0.119763 0.021000 0.458353 0.236658 -0.062500 1 0 0 0 0 0 3 726322
-0.002021 -0.000458 0.119763 0.021021 0.458348 0.236665 -0.062500 1 0 0 0 0 0 3 727331
-0.002021 -0.000458 0.119763 0.021020 0.458359 0.236659 -0.062500 1 0 0 0 0 0 3 728320
-0.002021 -0.000458 0.119763 0.021016 0.458340 0.236658 -0.062500 1 0 0 0 0 0 3 729330
-0.002021 -0.000458 0.119763 0.021008 0.458361 0.236664 -0.062500 1 0 0 0 0 0 3 730321
-0.002021 -0.000458 0.119763 0.021022 0.458349 0.236666 -0.062500 1 0 0 0 0 0 3 731329
-0.002021 -0.000458 0.119763 0.021012 0.458350 0.236652 -0.062500 1 0 0 0 0 0 3 732316
-0.002021 -0.000458 0.119763 0.021011 0.458350 0.236671 -0.062500 1 0 0 0 0 0 3 733351
-0.002021 -0.000458 0.119763 0.021011 0.458350 0.236653 -0.062500 1 0 0 0 0 0 3 734321
-0.002021 -0.000458 0.119763 0.021022 0.458347 0.236664 -0.062500 1 0 0 0 0 0 3 735337
-0.002021 -0.000458 0.119763 0.021008 0.458361 0.236665 -0.062500 1 0 0 0 0 0 3 736315
-0.002021 -0.000458 0.119763 0.021014 0.458340 0.236659 -0.062500 1 0 0 0 0 0 3 737333
-0.002021 -0.000458 0.119763 0.021019 0.458358 0.236658 -0.062500 1 0 0 0 0 0 3 738338
-0.002021 -0.000458 0.119763 0.021024 0.458348 0.236665 -0.062500 1 0 0 0 0 0 3 739310
-0.002021 -0.000458 0.119763 0.021001 0.458353 0.236658 -0.062500 1 0 0 0 0 0 3 740336
-0.002021 -0.000458 0.119763 0.021021 0.458348 0.236665 -0.062500 1 0 0 0 0 0 3 741355
-0.002021 -0.000458 0.119763 0.021021 0.458359 0.236659 -0.062500 1 0 0 0 0 0 3 742331
-0.002021 -0.000458 0.119763 0.021004 0.458342 0.236665 -0.062500 1 0 0 0 0 0 3 743344
-0.002021 -0.000458 0.119763 0.021018 0.458358 0.236659 -0.062500 1 0 0 0 0 0 3 744337
-0.002021 -0.000458 0.119763 0.021015 0.458339 0.236658 -0.062500 1 0 0 0 0 0 3 745326
-0.002021 -0.000458 0.119763 0.021007 0.458360 0.236665 -0.062500 1 0 0 0 0 0 3 746355
-0.002021 -0.000458 0.119763 0.021022 0.458348 0.236666 -0.062500 1 0 0 0 0 0 3 747350
-0.002021 -0.000458 0.119763 0.021012 0.458350 0.236652 -0.062500 1 0 0 0 0 0 3 748350
-0.002021 -0.000458 0.119763 0.021023 0.458347 0.236664 -0.062500 1 0 0 0 0 0 3 749356
-0.002021 -0.000458 0.119763 0.021009 0.458361 0.236665 -0.062500 1 0 0 0 0 0 3 750347
-0.002021 -0.000458 0.119763 0.021014 0.458340 0.236659 -0.062500 1 0 0 0 0 0 3 751345
-0.002021 -0.000458 0.119763 0.021020 0.458358 0.236658 -0.062500 1 0 0 0 0 0 3 752346
-0.002021 -0.000458 0.119763 0.021012 0.458351 0.236671 -0.062500 1 0 0 0 0 0 3 753364
-0.002021 -0.000458 0.119763 0.021011 0.458350 0.236653 -0.062500 1 0 0 0 0 0 3 754347
-0.002021 -0.000458 0.119763 0.021023 0.458347 0.236664 -0.062500 1 0 0 0 0 0 3 755345
-0.002021 -0.000458 0.119763 0.021012 0.458350 0.236652 -0.062500 1 0 0 0 0 0 3 756346
-0.002021 -0.000458 0.119763 0.021011 0.458350 0.236671 -0.062500 1 0 0 0 0 0 3 757355
-0.002021 -0.000458 0.119763 0.021019 0.458359 0.236660 -0.062500 1 0 0 0 0 0 3 758346
-0.002021 -0.000458 0.119763 0.021012 0.458351 0.236651 -0.062500 1 0 0 0 0 0 3 759350
-0.002021 -0.000458 0.119763 0.021011 0.458350 0.236670 -0.062500 1 0 0 0 0 0 3 760347
-0.002021 -0.000458 0.119763 0.021019 0.458359 0.236660 -0.062500 1 0 0 0 0 0 3 761355
-0.002021 -0.000458 0.119763 0.021015 0.458340 0.236658 -0.062500 1 0 0 0 0 0 3 762344
-0.002021 -0.000458 0.119763 0.021007 0.458361 0.236664 -0.062500 1 0 0 0 0 0 3 763345
-0.002021 -0.000458 0.119763 0.021022 0.458349 0.236666 -0.062500 1 0 0 0 0 0 3 764326
-0.002021 -0.000458 0.119763 0.021012 0.458350 0.236652 -0.062500 1 0 0 0 0 0 3 765364
-0.002021 -0.000458 0.119763 0.021010 0.458350 0.236671 -0.062500 1 0 0 0 0 0 3 766346
-0.002021 -0.000458 0.119763 0.021019 0.458359 0.236660 -0.062500 1 0 0 0 0 0 3 767344
-0.002021 -0.000458 0.119763 0.021015 0.458340 0.236658 -0.062500 1 0 0 0 0 0 3 768346
-0.002021 -0.000458 0.119763 0.021020 0.458358 0.236658 -0.062500 1 0 0 0 0 0 3 769356
-0.002021 -0.000458 0.119763 0.021012 0.458351 0.236671 -0.062500 1 0 0 0 0 0 3 770345
-0.002021 -0.000458 0.119763 0.021011 0.458351 0.236653 -0.062500 1 0 0 0 0 0 3 771339
-0.002021 -0.000458 0.119763 0.021023 0.458347 0.236664 -0.062500 1 0 0 0 0 0 3 772348
-0.002021 -0.000458 0.119763 0.021000 0.458353 0.236658 -0.062500 1 0 0 0 0 0 3 773349
-0.002021 -0.000458 0.119763 0.021021 0.458348 0.236665 -0.062500 1 0 0 0 0 0 3 774403
-0.002021 -0.000458 0.119763 0.021020 0.458359 0.236659 -0.062500 1 0 0 0 0 0 3 775408
-0.002021 -0.000458 0.119763 0.021016 0.458340 0.236658 -0.062500 1 0 0 0 0 0 3 776401
-0.002021 -0.000458 0.119763 0.021008 0.458360 0.236665 -0.062500 1 0 0 0 0 0 3 777639
-0.002008 -0.000445 0.119774 -0.156775 0.268352 0.085030 -0.062500 1 0 0 0 0 0 3 778409
-0.002002 -0.000438 0.119778 -0.098294 0.331790 0.159205 -0.062500 1 0 0 0 0 0 3 779403
-0.001999 -0.000435 0.119779 -0.053590 0.379562 0.197579 -0.062500 1 0 0 0 0 0 3 780402
-0.001997 -0.000433 0.119780 -0.029454 0.405113 0.212133 -0.062500 1 0 0 0 0 0 3 781433
-0.001996 -0.000432 0.119780 -0.017123 0.418091 0.217315 -0.062500 1 0 0 0 0 0 3 782405
-0.001996 -0.000432 0.119780 -0.010904 0.424616 0.219123 -0.062500 1 0 0 0 0 0 3 783380
-0.001996 -0.000431 0.119780 -0.007788 0.427874 0.219755 -0.062500 1 0 0 0 0 0 3 784405
-0.001995 -0.000431 0.119780 -0.006220 0.429496 0.219969 -0.062500 1 0 0 0 0 0 3 785422
-0.001995 -0.000431 0.119780 -0.005422 0.430319 0.220049 -0.062500 1 0 0 0 0 0 3 786402
-0.001995 -0.000431 0.119780 -0.005031 0.430729 0.220066 -0.062500 1 0 0 0 0 0 3 787386
-0.001995 -0.000431 0.119780 -0.004845 0.430925 0.220086 -0.062500 1 0 0 0 0 0 3 788401
-0.001995 -0.000431 0.119780 -0.004744 0.431031 0.220084 -0.062500 1 0 0 0 0 0 3 789445
-0.001995 -0.000431 0.119780 -0.004697 0.431080 0.220078 -0.062500 1 0 0 0 0 0 3 790400
-0.001995 -0.000431 0.119780 -0.004659 0.431106 0.220092 -0.062500 1 0 0 0 0 0 3 791385
-0.001995 -0.000431 0.119780 -0.004659 0.431119 0.220087 -0.062500 1 0 0 0 0 0 3 792383
-0.001995 -0.000431 0.119780 -0.004639 0.431125 0.220087 -0.062500 1 0 0 0 0 0 3 793550
-0.001995 -0.000431 0.119780 -0.004653 0.431140 0.220087 -0.062500 1 0 0 0 0 0 3 794385
-0.001995 -0.000431 0.119780 -0.004643 0.431139 0.220080 -0.062500 1 0 0 0 0 0 3 795399
-0.001995 -0.000431 0.119780 -0.004638 0.431128 0.220086 -0.062500 1 0 0 0 0 0 3 796385
-0.001995 -0.000431 0.119780 -0.004650 0.431129 0.220093 -0.062500 1 0 0 0 0 0 3 797419
-0.001995 -0.000431 0.119780 -0.004642 0.431138 0.220081 -0.062500 1 0 0 0 0 0 3 798385
-0.001995 -0.000431 0.119780 -0.004642 0.431139 0.220079 -0.062500 1 0 0 0 0 0 3 799400
-0.001995 -0.000431 0.119780 -0.004650 0.431130 0.220092 -0.062500 1 0 0 0 0 0 3 800384
-0.001995 -0.000431 0.119780 -0.004643 0.431138 0.220081 -0.062500 1 0 0 0 0 0 3 801435
-0.001995 -0.000431 0.119780 -0.004638 0.431127 0.220086 -0.062500 1 0 0 0 0 0 3 802319
-0.001995 -0.000431 0.119780 -0.004641 0.431138 0.220080 -0.062500 1 0 0 0 0 0 3 803328
-0.001995 -0.000431 0.119780 -0.004650 0.431130 0.220092 -0.062500 1 0 0 0 0 0 3 804319
-0.001995 -0.000431 0.119780 -0.004643 0.431138 0.220080 -0.062500 1 0 0 0 0 0 3 805328
-0.001995 -0.000431 0.119780 -0.004638 0.431127 0.220086 -0.062500 1 0 0 0 0 0 3 806319
-0.001995 -0.000431 0.119780 -0.004653 0.431140 0.220086 -0.062500 1 0 0 0 0 0 3 807327
-0.001995 -0.000431 0.119780 -0.004640 0.431127 0.220086 -0.062500 1 0 0 0 0 0 3 808318
-0.001995 -0.000431 0.119780 -0.004642 0.431137 0.220080 -0.062500 1 0 0 0 0 0 3 809318
-0.001995 -0.000431 0.119780 -0.004651 0.431130 0.220092 -0.062500 1 0 0 0 0 0 3 810327
-0.001995 -0.000431 0.119780 -0.004643 0.431138 0.220080 -0.062500 1 0 0 0 0 0 3 811318
-0.001995 -0.000431 0.119780 -0.004639 0.431127 0.220086 -0.062500 1 0 0 0 0 0 3 812327
-0.001995 -0.000431 0.119780 -0.004654 0.431140 0.220086 -0.062500 1 0 0 0 0 0 3 813318
-0.001995 -0.000431 0.119780 -0.004640 0.431127 0.220086 -0.062500 1 0 0 0 0 0 3 814333
-0.001995 -0.000431 0.119780 -0.004642 0.431137 0.220080 -0.062500 1 0 0 0 0 0 3 815328
-0.001995 -0.000431 0.119780 -0.004639 0.431126 0.220085 -0.062500 1 0 0 0 0 0 3 816343
-0.001995 -0.000431 0.119780 -0.004654 0.431140 0.220086 -0.062500 1 0 0 0 0 0 3 817319
-0.001995 -0.000431 0.119780 -0.004640 0.431127 0.220086 -0.062500 1 0 0 0 0 0 3 818343
-0.001995 -0.000431 0.119780 -0.004642 0.431137 0.220079 -0.062500 1 0 0 0 0 0 3 819328
-0.001995 -0.000431 0.119780 -0.004643 0.431138 0.220099 -0.062500 1 0 0 0 0 0 3 820319
-0.001995 -0.000431 0.119780 -0.004642 0.431138 0.220081 -0.062500 1 0 0 0 0 0 3 821348
-0.001995 -0.000431 0.119780 -0.004639 0.431127 0.220086 -0.062500 1 0 0 0 0 0 3 822337
-0.001995 -0.000431 0.119780 -0.004641 0.431137 0.220080 -0.062500 1 0 0 0 0 0 3 823335
-0.001995 -0.000431 0.119780 -0.004650 0.431129 0.220092 -0.062500 1 0 0 0 0 0 3 824333
-0.001995 -0.000431 0.119780 -0.004643 0.431137 0.220080 -0.062500 1 0 0 0 0 0 3 825359
-0.001995 -0.000431 0.119780 -0.004639 0.431127 0.220086 -0.062500 1 0 0 0 0 0 3 826343
-0.001995 -0.000431 0.119780 -0.004654 0.431140 0.220086 -0.062500 1 0 0 0 0 0 3 827343
-0.001995 -0.000431 0.119780 -0.004640 0.431127 0.220086 -0.062500 1 0 0 0 0 0 3 828325
-0.001995 -0.000431 0.119780 -0.004642 0.431137 0.220080 -0.062500 1 0 0 0 0 0 3 829364
-0.001983 -0.000418 0.119791 -0.182548 0.241028 0.068580 -0.062500 1 0 0 0 0 0 3 830345
-0.001976 -0.000411 0.119794 -0.123997 0.304512 0.142689 -0.062500 1 0 0 0 0 0 3 831349
-0.001973 -0.000407 0.119796 -0.079278 0.352326 0.181027 -0.062500 1 0 0 0 0 0 3 832342
-0.001971 -0.000406 0.119796 -0.055133 0.377892 0.195584 -0.062500 1 0 0 0 0 0 3 833353
-0.001971 -0.000405 0.119796 -0.042780 0.390861 0.200759 -0.062500 1 0 0 0 0 0 3 834342
-0.001970 -0.000404 0.119796 -0.036578 0.397383 0.202562 -0.062500 1 0 0 0 0 0 3 835343
-0.001970 -0.000404 0.119796 -0.033450 0.400638 0.203185 -0.062500 1 0 0 0 0 0 3 836344
-0.001970 -0.000404 0.119796 -0.031884 0.402271 0.203411 -0.062500 1 0 0 0 0 0 3 837390
-0.001970 -0.000404 0.119796 -0.031094 0.403087 0.203484 -0.062500 1 0 0 0 0 0 3 838401
-0.001970 -0.000404 0.119796 -0.030716 0.403499 0.203507 -0.062500 1 0 0 0 0 0 3 839378
-0.001970 -0.000404 0.119796 -0.030507 0.403689 0.203514 -0.062500 1 0 0 0 0 0 3 840376
-0.001970 -0.000404 0.119796 -0.030408 0.403806 0.203524 -0.062500 1 0 0 0 0 0 3 841394
-0.001970 -0.000404 0.119796 -0.030361 0.403857 0.203520 -0.062500 1 0 0 0 0 0 3 842376
-0.001970 -0.000404 0.119796 -0.030334 0.403886 0.203520 -0.062500 1 0 0 0 0 0 3 843400
-0.001970 -0.000404 0.119796 -0.030332 0.403888 0.203520 -0.062500 1 0 0 0 0 0 3 844410
-0.001970 -0.000404 0.119796 -0.030325 0.403896 0.203527 -0.062500 1 0 0 0 0 0 3 845421
-0.001970 -0.000404 0.119796 -0.030313 0.403893 0.203521 -0.062500 1 0 0 0 0 0 3 846400
-0.001970 -0.000404 0.119796 -0.030319 0.403916 0.203527 -0.062500 1 0 0 0 0 0 3 847401
-0.001970 -0.000404 0.119796 -0.030312 0.403895 0.203521 -0.062500 1 0 0 0 0 0 3 848376
-0.001970 -0.000404 0.119796 -0.030307 0.403913 0.203521 -0.062500 1 0 0 0 0 0 3 849412
-0.001970 -0.000404 0.119796 -0.030311 0.403895 0.203520 -0.062500 1 0 0 0 0 0 3 850400
-0.001970 -0.000404 0.119796 -0.030318 0.403916 0.203527 -0.062500 1 0 0 0 0 0 3 851377
-0.001970 -0.000404 0.119796 -0.030312 0.403895 0.203521 -0.062500 1 0 0 0 0 0 3 852399
-0.001970 -0.000404 0.119796 -0.030306 0.403913 0.203521 -0.062500 1 0 0 0 0 0 3 853392
-0.001970 -0.000404 0.119796 -0.030323 0.403897 0.203527 -0.062500 1 0 0 0 0 0 3 854376
-0.001970 -0.000404 0.119796 -0.030308 0.403913 0.203521 -0.062500 1 0 0 0 0 0 3 855383
-0.001970 -0.000404 0.119796 -0.030311 0.403895 0.203521 -0.062500 1 0 0 0 0 0 3 856404
-0.001970 -0.000404 0.119796 -0.030318 0.403916 0.203527 -0.062500 1 0 0 0 0 0 3 857425
-0.001970 -0.000404 0.119796 -0.030312 0.403895 0.203521 -0.062500 1 0 0 0 0 0 3 858405
-0.001970 -0.000404 0.119796 -0.030307 0.403913 0.203521 -0.062500 1 0 0 0 0 0 3 859409
-0.001970 -0.000404 0.119796 -0.030310 0.403895 0.203520 -0.062500 1 0 0 0 0 0 3 860407
-0.001970 -0.000404 0.119796 -0.030318 0.403916 0.203527 -0.062500 1 0 0 0 0 0 3 861414
-0.001970 -0.000404 0.119796 -0.030315 0.403907 0.203514 -0.062500 1 0 0 0 0 0 3 862377
-0.001970 -0.000404 0.119796 -0.030303 0.403903 0.203527 -0.062500 1 0 0 0 0 0 3 863377
-0.001970 -0.000404 0.119796 -0.030322 0.403896 0.203528 -0.062500 1 0 0 0 0 0 3 864376
-0.001970 -0.000404 0.119796 -0.030308 0.403913 0.203522 -0.062500 1 0 0 0 0 0 3 865393
-0.001970 -0.000404 0.119796 -0.030314 0.403907 0.203514 -0.062500 1 0 0 0 0 0 3 866401
-0.001970 -0.000404 0.119796 -0.030315 0.403906 0.203533 -0.062500 1 0 0 0 0 0 3 867376
-0.001970 -0.000404 0.119796 -0.030315 0.403906 0.203515 -0.062500 1 0 0 0 0 0 3 868376
-0.001970 -0.000404 0.119796 -0.030304 0.403903 0.203527 -0.062500 1 0 0 0 0 0 3 869386
-0.001970 -0.000404 0.119796 -0.030314 0.403906 0.203514 -0.062500 1 0 0 0 0 0 3 870386
-0.001970 -0.000404 0.119796 -0.030315 0.403906 0.203533 -0.062500 1 0 0 0 0 0 3 871399
-0.001970 -0.000404 0.119796 -0.030315 0.403906 0.203515 -0.062500 1 0 0 0 0 0 3 872381
-0.001970 -0.000404 0.119796 -0.030303 0.403903 0.203527 -0.062500 1 0 0 0 0 0 3 873436
-0.001970 -0.000404 0.119796 -0.030326 0.403908 0.203521 -0.062500 1 0 0 0 0 0 3 874318
-0.001970 -0.000404 0.119796 -0.030305 0.403903 0.203528 -0.062500 1 0 0 0 0 0 3 875325
-0.001970 -0.000404 0.119796 -0.030314 0.403906 0.203515 -0.062500 1 0 0 0 0 0 3 876325
-0.001970 -0.000404 0.119796 -0.030303 0.403903 0.203527 -0.062500 1 0 0 0 0 0 3 877316
-0.001970 -0.000404 0.119796 -0.030325 0.403908 0.203521 -0.062500 1 0 0 0 0 0 3 878326
-0.001970 -0.000404 0.119796 -0.030305 0.403903 0.203528 -0.062500 1 0 0 0 0 0 3 879316
-0.001970 -0.000404 0.119796 -0.030314 0.403906 0.203515 -0.062500 1 0 0 0 0 0 3 880319
-0.001970 -0.000404 0.119796 -0.030315 0.403906 0.203533 -0.062500 1 0 0 0 0 0 3 881326
-0.001970 -0.000404 0.119796 -0.030315 0.403906 0.203515 -0.062500 1 0 0 0 0 0 3 882317
-0.001970 -0.000404 0.119796 -0.030312 0.403894 0.203520 -0.062500 1 0 0 0 0 0 3 883324
-0.001970 -0.000404 0.119796 -0.030319 0.403916 0.203527 -0.062500 1 0 0 0 0 0 3 884316
-0.001970 -0.000404 0.119796 -0.030312 0.403895 0.203521 -0.062500 1 0 0 0 0 0 3 885325
-0.001970 -0.000404 0.119796 -0.030307 0.403913 0.203521 -0.062500 1 0 0 0 0 0 3 886316
-0.001970 -0.000404 0.119796 -0.030311 0.403895 0.203520 -0.062500 1 0 0 0 0 0 3 887325
-0.001970 -0.000404 0.119796 -0.030318 0.403916 0.203527 -0.062500 1 0 0 0 0 0 3 888316
-0.001970 -0.000404 0.119796 -0.030312 0.403895 0.203521 -0.062500 1 0 0 0 0 0 3 889325
-0.001957 -0.000390 0.119807 -0.208305 0.213707 0.052132 -0.062500 1 0 0 0 0 0 3 890319
-0.001951 -0.000384 0.119811 -0.149718 0.277229 0.126191 -0.062500 1 0 0 0 0 0 3 891332
-0.001947 -0.000380 0.119812 -0.104962 0.325066 0.164490 -0.062500 1 0 0 0 0 0 3 892326
-0.001946 -0.000378 0.119813 -0.080815 0.350647 0.179034 -0.062500 1 0 0 0 0 0 3 893322
-0.001945 -0.000378 0.119813 -0.068483 0.363628 0.184213 -0.062500 1 0 0 0 0 0 3 894324
-0.001944 -0.000377 0.119813 -0.062266 0.370138 0.186013 -0.062500 1 0 0 0 0 0 3 895333
-0.001944 -0.000377 0.119813 -0.059127 0.373402 0.186641 -0.062500 1 0 0 0 0 0 3 896326
-0.001944 -0.000377 0.119813 -0.057568 0.375028 0.186860 -0.062500 1 0 0 0 0 0 3 897306
-0.001944 -0.000377 0.119813 -0.056779 0.375843 0.186932 -0.062500 1 0 0 0 0 0 3 898332
-0.001944 -0.000377 0.119813 -0.056380 0.376261 0.186954 -0.062500 1 0 0 0 0 0 3 899327
-0.001944 -0.000377 0.119813 -0.056193 0.376458 0.186974 -0.062500 1 0 0 0 0 0 3 900332
-0.001944 -0.000377 0.119813 -0.056092 0.376564 0.186973 -0.062500 1 0 0 0 0 0 3 901332
-0.001944 -0.000377 0.119813 -0.056045 0.376613 0.186967 -0.062500 1 0 0 0 0 0 3 902336
-0.001944 -0.000377 0.119813 -0.056015 0.376630 0.186974 -0.062500 1 0 0 0 0 0 3 903337
-0.001944 -0.000377 0.119813 -0.056008 0.376650 0.186975 -0.062500 1 0 0 0 0 0 3 904337
-0.001944 -0.000377 0.119813 -0.055991 0.376670 0.186968 -0.062500 1 0 0 0 0 0 3 905344
-0.001944 -0.000377 0.119813 -0.055998 0.376663 0.186981 -0.062500 1 0 0 0 0 0 3 906332
-0.001944 -0.000377 0.119813 -0.055999 0.376662 0.186962 -0.062500 1 0 0 0 0 0 3 907332
-0.001944 -0.000377 0.119813 -0.055987 0.376659 0.186974 -0.062500 1 0 0 0 0 0 3 908335
-0.001944 -0.000377 0.119813 -0.055989 0.376670 0.186968 -0.062500 1 0 0 0 0 0 3 909314
-0.001944 -0.000377 0.119813 -0.055998 0.376662 0.186981 -0.062500 1 0 0 0 0 0 3 910352
-0.001944 -0.000377 0.119813 -0.055991 0.376671 0.186969 -0.062500 1 0 0 0 0 0 3 911342
-0.001944 -0.000377 0.119813 -0.055986 0.376660 0.186974 -0.062500 1 0 0 0 0 0 3 912340
-0.001944 -0.000377 0.119813 -0.056001 0.376673 0.186975 -0.062500 1 0 0 0 0 0 3 913362
-0.001944 -0.000377 0.119813 -0.055987 0.376660 0.186975 -0.062500 1 0 0 0 0 0 3 914340
-0.001944 -0.000377 0.119813 -0.055989 0.376670 0.186968 -0.062500 1 0 0 0 0 0 3 915341
-0.001944 -0.000377 0.119813 -0.055986 0.376660 0.186974 -0.062500 1 0 0 0 0 0 3 916339
-0.001944 -0.000377 0.119813 -0.056001 0.376673 0.186975 -0.062500 1 0 0 0 0 0 3 917352
-0.001944 -0.000377 0.119813 -0.055995 0.376651 0.186968 -0.062500 1 0 0 0 0 0 3 918346
-0.001944 -0.000377 0.119813 -0.055990 0.376669 0.186967 -0.062500 1 0 0 0 0 0 3 919339
-0.001944 -0.000377 0.119813 -0.055998 0.376662 0.186980 -0.062500 1 0 0 0 0 0 3 920342
-0.001944 -0.000377 0.119813 -0.055991 0.376670 0.186969 -0.062500 1 0 0 0 0 0 3 921360
-0.001944 -0.000377 0.119813 -0.055986 0.376660 0.186974 -0.062500 1 0 0 0 0 0 3 922341
-0.001944 -0.000377 0.119813 -0.056001 0.376673 0.186975 -0.062500 1 0 0 0 0 0 3 923341
-0.001944 -0.000377 0.119813 -0.055988 0.376660 0.186975 -0.062500 1 0 0 0 0 0 3 924323
-0.001944 -0.000377 0.119813 -0.055989 0.376670 0.186969 -0.062500 1 0 0 0 0 0 3 925351
-0.001944 -0.000377 0.119813 -0.055986 0.376660 0.186974 -0.062500 1 0 0 0 0 0 3 926340
-0.001944 -0.000377 0.119813 -0.056001 0.376673 0.186975 -0.062500 1 0 0 0 0 0 3 927340
-0.001944 -0.000377 0.119813 -0.055996 0.376651 0.186968 -0.062500 1 0 0 0 0 0 3 928321
-0.001944 -0.000377 0.119813 -0.055990 0.376669 0.186967 -0.062500 1 0 0 0 0 0 3 929349
-0.001944 -0.000377 0.119813 -0.055998 0.376662 0.186981 -0.062500 1 0 0 0 0 0 3 930341
-0.001944 -0.000377 0.119813 -0.055991 0.376670 0.186969 -0.062500 1 0 0 0 0 0 3 931334
-0.001944 -0.000377 0.119813 -0.055986 0.376659 0.186974 -0.062500 1 0 0 0 0 0 3 932345
-0.001944 -0.000377 0.119813 -0.056001 0.376673 0.186975 -0.062500 1 0 0 0 0 0 3 933399
-0.001944 -0.000377 0.119813 -0.055988 0.376660 0.186975 -0.062500 1 0 0 0 0 0 3 934399
-0.001944 -0.000377 0.119813 -0.055989 0.376670 0.186969 -0.062500 1 0 0 0 0 0 3 935404
-0.001944 -0.000377 0.119813 -0.055986 0.376660 0.186974 -0.062500 1 0 0 0 0 0 3 936375
-0.001944 -0.000377 0.119813 -0.056001 0.376673 0.186975 -0.062500 1 0 0 0 0 0 3 937392
-0.001944 -0.000377 0.119813 -0.055987 0.376660 0.186975 -0.062500 1 0 0 0 0 0 3 938376
-0.001944 -0.000377 0.119813 -0.055989 0.376670 0.186969 -0.062500 1 0 0 0 0 0 3 939373
-0.001944 -0.000377 0.119813 -0.055998 0.376663 0.186981 -0.062500 1 0 0 0 0 0 3 940375
-0.001944 -0.000377 0.119813 -0.055999 0.376662 0.186962 -0.062500 1 0 0 0 0 0 3 941414
-0.001944 -0.000377 0.119813 -0.055987 0.376658 0.186974 -0.062500 1 0 0 0 0 0 3 942400
-0.001944 -0.000377 0.119813 -0.055989 0.376670 0.186968 -0.062500 1 0 0 0 0 0 3 943397
-0.001944 -0.000377 0.119813 -0.055998 0.376662 0.186981 -0.062500 1 0 0 0 0 0 3 944381
-0.001944 -0.000377 0.119813 -0.055990 0.376670 0.186969 -0.062500 1 0 0 0 0 0 3 945436
-0.001944 -0.000377 0.119813 -0.055989 0.376671 0.186968 -0.062500 1 0 0 0 0 0 3 946381
-0.001944 -0.000377 0.119813 -0.055998 0.376663 0.186981 -0.062500 1 0 0 0 0 0 3 947396
-0.001944 -0.000377 0.119813 -0.055990 0.376671 0.186969 -0.062500 1 0 0 0 0 0 3 948379
-0.001944 -0.000377 0.119813 -0.055986 0.376660 0.186974 -0.062500 1 0 0 0 0 0 3 949411
-0.001944 -0.000377 0.119813 -0.056001 0.376673 0.186975 -0.062500 1 0 0 0 0 0 3 950380
-0.001944 -0.000377 0.119813 -0.055996 0.376652 0.186968 -0.062500 1 0 0 0 0 0 3 951394
-0.001944 -0.000377 0.119813 -0.055990 0.376669 0.186967 -0.062500 1 0 0 0 0 0 3 952379
-0.001944 -0.000377 0.119813 -0.055999 0.376662 0.186981 -0.062500 1 0 0 0 0 0 3 953410
-0.001944 -0.000377 0.119813 -0.055991 0.376670 0.186969 -0.062500 1 0 0 0 0 0 3 954379
-0.001944 -0.000377 0.119813 -0.055987 0.376660 0.186974 -0.062500 1 0 0 0 0 0 3 955397
-0.001944 -0.000377 0.119813 -0.055989 0.376670 0.186968 -0.062500 1 0 0 0 0 0 3 956380
-0.001944 -0.000377 0.119813 -0.055998 0.376663 0.186981 -0.062500 1 0 0 0 0 0 3 957437
-0.001944 -0.000377 0.119813 -0.055991 0.376671 0.186969 -0.062500 1 0 0 0 0 0 3 958315
-0.001944 -0.000377 0.119813 -0.055986 0.376660 0.186975 -0.062500 1 0 0 0 0 0 3 959324
-0.001944 -0.000377 0.119813 -0.055989 0.376670 0.186968 -0.062500 1 0 0 0 0 0 3 960323
-0.001944 -0.000377 0.119813 -0.055998 0.376663 0.186981 -0.062500 1 0 0 0 0 0 3 961314
-0.001944 -0.000377 0.119813 -0.055998 0.376662 0.186962 -0.062500 1 0 0 0 0 0 3 962323
-0.001944 -0.000377 0.119813 -0.055999 0.376661 0.186980 -0.062500 1 0 0 0 0 0 3 963313
-0.001944 -0.000377 0.119813 -0.055991 0.376670 0.186969 -0.062500 1 0 0 0 0 0 3 964322
-0.001944 -0.000377 0.119813 -0.055987 0.376660 0.186974 -0.062500 1 0 0 0 0 0 3 965313
-0.001944 -0.000377 0.119813 -0.055989 0.376670 0.186968 -0.062500 1 0 0 0 0 0 3 966322
-0.001944 -0.000377 0.119813 -0.055998 0.376662 0.186981 -0.062500 1 0 0 0 0 0 3 967313
-0.001944 -0.000377 0.119813 -0.055991 0.376670 0.186969 -0.062500 1 0 0 0 0 0 3 968321
-0.001944 -0.000377 0.119813 -0.055986 0.376660 0.186975 -0.062500 1 0 0 0 0 0 3 969313
-0.001925 -0.000381 0.119803 -0.319020 0.438351 0.326688 -0.062500 1 0 0 0 0 0 3 970322
-0.001916 -0.000383 0.119800 -0.229644 0.417869 0.258447 -0.062500 1 0 0 0 0 0 3 971316
-0.001911 -0.000384 0.119798 -0.163516 0.402372 0.223057 -0.062500 1 0 0 0 0 0 3 972329
-0.001909 -0.000385 0.119798 -0.128521 0.394046 0.209608 -0.062500 1 0 0 0 0 0 3 973323
-0.001908 -0.000385 0.119798 -0.110892 0.389797 0.204829 -0.062500 1 0 0 0 0 0 3 974326
-0.001907 -0.000385 0.119798 -0.102105 0.387668 0.203156 -0.062500 1 0 0 0 0 0 3 975326
-0.001907 -0.000385 0.119798 -0.097711 0.386595 0.202567 -0.062500 1 0 0 0 0 0 3 976323
-0.001907 -0.000385 0.119798 -0.095519 0.386069 0.202365 -0.062500 1 0 0 0 0 0 3 977323
-0.001907 -0.000386 0.119798 -0.094439 0.385800 0.202297 -0.062500 1 0 0 0 0 0 3 978330
-0.001907 -0.000386 0.119798 -0.093872 0.385663 0.202277 -0.062500 1 0 0 0 0 0 3 979333
-0.001907 -0.000386 0.119798 -0.093612 0.385590 0.202261 -0.062500 1 0 0 0 0 0 3 980331
-0.001907 -0.000386 0.119798 -0.093472 0.385566 0.202262 -0.062500 1 0 0 0 0 0 3 981329
-0.001907 -0.000386 0.119798 -0.093414 0.385543 0.202264 -0.062500 1 0 0 0 0 0 3 982323
-0.001907 -0.000386 0.119798 -0.093380 0.385544 0.202258 -0.062500 1 0 0 0 0 0 3 983337
-0.001907 -0.000386 0.119798 -0.093342 0.385537 0.202258 -0.062500 1 0 0 0 0 0 3 984341
-0.001907 -0.000386 0.119798 -0.093339 0.385536 0.202258 -0.062500 1 0 0 0 0 0 3 985347
-0.001907 -0.000386 0.119798 -0.093335 0.385525 0.202265 -0.062500 1 0 0 0 0 0 3 986343
-0.001907 -0.000386 0.119798 -0.093338 0.385535 0.202259 -0.062500 1 0 0 0 0 0 3 987344
-0.001907 -0.000386 0.119798 -0.093335 0.385525 0.202265 -0.062500 1 0 0 0 0 0 3 988344
-0.001907 -0.000386 0.119798 -0.093347 0.385527 0.202252 -0.062500 1 0 0 0 0 0 3 989349
-0.001907 -0.000386 0.119798 -0.093337 0.385524 0.202264 -0.062500 1 0 0 0 0 0 3 990339
-0.001907 -0.000386 0.119798 -0.093339 0.385535 0.202259 -0.062500 1 0 0 0 0 0 3 991338
-0.001907 -0.000386 0.119798 -0.093336 0.385525 0.202265 -0.062500 1 0 0 0 0 0 3 992342
-0.001894 -0.000372 0.119809 -0.271476 0.195231 0.051054 -0.062500 1 0 0 0 0 0 3 993366
-0.001887 -0.000365 0.119812 -0.212796 0.258806 0.125019 -0.062500 1 0 0 0 0 0 3 994342
-0.001884 -0.000362 0.119814 -0.168006 0.306649 0.163286 -0.062500 1 0 0 0 0 0 3 995340
-0.001883 -0.000360 0.119814 -0.143847 0.332251 0.177799 -0.062500 1 0 0 0 0 0 3 996338
-0.001882 -0.000359 0.119814 -0.131518 0.345230 0.182977 -0.062500 1 0 0 0 0 0 3 997350
-0.001881 -0.000359 0.119814 -0.125291 0.351750 0.184779 -0.062500 1 0 0 0 0 0 3 998336
-0.001881 -0.000358 0.119814 -0.122159 0.355007 0.185397 -0.062500 1 0 0 0 0 0 3 999339
-0.001881 -0.000358 0.119814 -0.120603 0.356644 0.185606 -0.062500 1 0 0 0 0 0 4 337
-0.001881 -0.000358 0.119814 -0.119814 0.357461 0.185696 -0.062500 1 0 0 0 0 0 4 1347
-0.001881 -0.000358 0.119814 -0.119424 0.357871 0.185714 -0.062500 1 0 0 0 0 0 4 2338
-0.001881 -0.000358 0.119814 -0.119218 0.358073 0.185733 -0.062500 1 0 0 0 0 0 4 3340
-0.001881 -0.000358 0.119814 -0.119135 0.358174 0.185731 -0.062500 1 0 0 0 0 0 4 4339
-0.001881 -0.000358 0.119814 -0.119070 0.358228 0.185726 -0.062500 1 0 0 0 0 0 4 5320
-0.001881 -0.000358 0.119814 -0.119053 0.358261 0.185732 -0.062500 1 0 0 0 0 0 4 6399
-0.001881 -0.000358 0.119814 -0.119040 0.358260 0.185726 -0.062500 1 0 0 0 0 0 4 7396
-0.001881 -0.000358 0.119814 -0.119031 0.358268 0.185732 -0.062500 1 0 0 0 0 0 4 8371
-0.001881 -0.000358 0.119814 -0.119030 0.358268 0.185733 -0.062500 1 0 0 0 0 0 4 9386
-0.001881 -0.000358 0.119814 -0.119034 0.358280 0.185726 -0.062500 1 0 0 0 0 0 4 10395
-0.001881 -0.000358 0.119814 -0.119031 0.358269 0.185732 -0.062500 1 0 0 0 0 0 4 11397
-0.001881 -0.000358 0.119814 -0.119026 0.358288 0.185733 -0.062500 1 0 0 0 0 0 4 12372
-0.001881 -0.000358 0.119814 -0.119030 0.358270 0.185733 -0.062500 1 0 0 0 0 0 4 13423
-0.001881 -0.000358 0.119814 -0.119035 0.358280 0.185727 -0.062500 1 0 0 0 0 0 4 14402
-0.001881 -0.000358 0.119814 -0.119023 0.358278 0.185740 -0.062500 1 0 0 0 0 0 4 15402
-0.001881 -0.000358 0.119814 -0.119034 0.358281 0.185727 -0.062500 1 0 0 0 0 0 4 16400
-0.001881 -0.000358 0.119814 -0.119032 0.358269 0.185733 -0.062500 1 0 0 0 0 0 4 17447
-0.001881 -0.000358 0.119814 -0.119027 0.358288 0.185734 -0.062500 1 0 0 0 0 0 4 18406
-0.001881 -0.000358 0.119814 -0.119031 0.358270 0.185734 -0.062500 1 0 0 0 0 0 4 19398
-0.001881 -0.000358 0.119814 -0.119035 0.358280 0.185727 -0.062500 1 0 0 0 0 0 4 20400
-0.001881 -0.000358 0.119814 -0.119024 0.358278 0.185740 -0.062500 1 0 0 0 0 0 4 21435
-0.001881 -0.000358 0.119814 -0.119022 0.358278 0.185721 -0.062500 1 0 0 0 0 0 4 22394
-0.001881 -0.000358 0.119814 -0.119030 0.358269 0.185732 -0.062500 1 0 0 0 0 0 4 23373
-0.001881 -0.000358 0.119814 -0.119027 0.358288 0.185734 -0.062500 1 0 0 0 0 0 4 24369
-0.001881 -0.000358 0.119814 -0.119034 0.358282 0.185727 -0.062500 1 0 0 0 0 0 4 25439
-0.001881 -0.000358 0.119814 -0.119032 0.358270 0.185733 -0.062500 1 0 0 0 0 0 4 26396
-0.001881 -0.000358 0.119814 -0.119027 0.358289 0.185734 -0.062500 1 0 0 0 0 0 4 27404
-0.001881 -0.000358 0.119814 -0.119031 0.358271 0.185734 -0.062500 1 0 0 0 0 0 4 28378
-0.001881 -0.000358 0.119814 -0.119035 0.358280 0.185727 -0.062500 1 0 0 0 0 0 4 29432
-0.001881 -0.000358 0.119814 -0.119024 0.358278 0.185740 -0.062500 1 0 0 0 0 0 4 30380
-0.001881 -0.000358 0.119814 -0.119022 0.358278 0.185721 -0.062500 1 0 0 0 0 0 4 31393
-0.001881 -0.000358 0.119814 -0.119031 0.358269 0.185732 -0.062500 1 0 0 0 0 0 4 32378
-0.001881 -0.000358 0.119814 -0.119027 0.358289 0.185733 -0.062500 1 0 0 0 0 0 4 33410
-0.001881 -0.000358 0.119814 -0.119031 0.358270 0.185734 -0.062500 1 0 0 0 0 0 4 34379
-0.001881 -0.000358 0.119814 -0.119035 0.358280 0.185727 -0.062500 1 0 0 0 0 0 4 35393
-0.001881 -0.000358 0.119814 -0.119024 0.358278 0.185740 -0.062500 1 0 0 0 0 0 4 36376
-0.001881 -0.000358 0.119814 -0.119034 0.358281 0.185728 -0.062500 1 0 0 0 0 0 4 37408
-0.001881 -0.000358 0.119814 -0.119032 0.358269 0.185733 -0.062500 1 0 0 0 0 0 4 38378
-0.001881 -0.000358 0.119814 -0.119024 0.358277 0.185720 -0.062500 1 0 0 0 0 0 4 39390
-0.001881 -0.000358 0.119814 -0.119023 0.358277 0.185739 -0.062500 1 0 0 0 0 0 4 40501
-0.001881 -0.000358 0.119814 -0.119034 0.358281 0.185727 -0.062500 1 0 0 0 0 0 4 41423
-0.001881 -0.000358 0.119814 -0.119024 0.358278 0.185740 -0.062500 1 0 0 0 0 0 4 42311
-0.001881 -0.000358 0.119814 -0.119034 0.358281 0.185728 -0.062500 1 0 0 0 0 0 4 43312
-0.001881 -0.000358 0.119814 -0.119032 0.358269 0.185733 -0.062500 1 0 0 0 0 0 4 44320
-0.001881 -0.000358 0.119814 -0.119027 0.358289 0.185734 -0.062500 1 0 0 0 0 0 4 45311
-0.001881 -0.000358 0.119814 -0.119019 0.358267 0.185727 -0.062500 1 0 0 0 0 0 4 46319
-0.001881 -0.000358 0.119814 -0.119034 0.358279 0.185726 -0.062500 1 0 0 0 0 0 4 47311
-0.001881 -0.000358 0.119814 -0.119024 0.358278 0.185740 -0.062500 1 0 0 0 0 0 4 48320
-0.001881 -0.000358 0.119814 -0.119034 0.358281 0.185728 -0.062500 1 0 0 0 0 0 4 49310
-0.001881 -0.000358 0.119814 -0.119032 0.358269 0.185733 -0.062500 1 0 0 0 0 0 4 50319
-0.001881 -0.000358 0.119814 -0.119027 0.358288 0.185734 -0.062500 1 0 0 0 0 0 4 51311
-0.001881 -0.000358 0.119814 -0.119031 0.358270 0.185734 -0.062500 1 0 0 0 0 0 4 52319
-0.001881 -0.000358 0.119814 -0.119035 0.358280 0.185727 -0.062500 1 0 0 0 0 0 4 53311
-0.001881 -0.000358 0.119814 -0.119024 0.358278 0.185740 -0.062500 1 0 0 0 0 0 4 54320
-0.001881 -0.000358 0.119814 -0.119022 0.358278 0.185721 -0.062500 1 0 0 0 0 0 4 55314
-0.001881 -0.000358 0.119814 -0.119031 0.358269 0.185732 -0.062500 1 0 0 0 0 0 4 56328
-0.001881 -0.000358 0.119814 -0.119027 0.358288 0.185734 -0.062500 1 0 0 0 0 0 4 57356
-0.001881 -0.000358 0.119814 -0.119031 0.358270 0.185734 -0.062500 1 0 0 0 0 0 4 58311
-0.001881 -0.000358 0.119814 -0.119035 0.358280 0.185727 -0.062500 1 0 0 0 0 0 4 59323
-0.001881 -0.000358 0.119814 -0.119024 0.358278 0.185740 -0.062500 1 0 0 0 0 0 4 60454
-0.001881 -0.000358 0.119814 -0.119034 0.358281 0.185728 -0.062500 1 0 0 0 0 0 4 61312
-0.001881 -0.000358 0.119814 -0.119024 0.358278 0.185720 -0.062500 1 0 0 0 0 0 4 62461
-0.001881 -0.000358 0.119814 -0.119023 0.358278 0.185739 -0.062500 1 0 0 0 0 0 4 63328
-0.001881 -0.000358 0.119814 -0.119034 0.358281 0.185727 -0.062500 1 0 0 0 0 0 4 64452
-0.001881 -0.000358 0.119814 -0.119032 0.358270 0.185733 -0.062500 1 0 0 0 0 0 4 65331
-0.001881 -0.000358 0.119814 -0.119027 0.358289 0.185734 -0.062500 1 0 0 0 0 0 4 66452
-0.001881 -0.000358 0.119814 -0.119031 0.358271 0.185734 -0.062500 1 0 0 0 0 0 4 67451
-0.001881 -0.000358 0.119814 -0.119035 0.358280 0.185727 -0.062500 1 0 0 0 0 0 4 68451
-0.001881 -0.000358 0.119814 -0.119024 0.358278 0.185740 -0.062500 1 0 0 0 0 0 4 69454
-0.001881 -0.000358 0.119814 -0.119022 0.358278 0.185721 -0.062500 1 0 0 0 0 0 4 70448
-0.001881 -0.000358 0.119814 -0.119031 0.358269 0.185732 -0.062500 1 0 0 0 0 0 4 71458
-0.001881 -0.000358 0.119814 -0.119027 0.358289 0.185733 -0.062500 1 0 0 0 0 0 4 72447
-0.001881 -0.000358 0.119814 -0.119031 0.358270 0.185733 -0.062500 1 0 0 0 0 0 4 73452
-0.001881 -0.000358 0.119814 -0.119035 0.358280 0.185727 -0.062500 1 0 0 0 0 0 4 74452
-0.001881 -0.000358 0.119814 -0.119024 0.358278 0.185740 -0.062500 1 0 0 0 0 0 4 75454
-0.001881 -0.000358 0.119814 -0.119034 0.358281 0.185728 -0.062500 1 0 0 0 0 0 4 76328
-0.001881 -0.000358 0.119814 -0.119032 0.358270 0.185733 -0.062500 1 0 0 0 0 0 4 77425
-0.001881 -0.000358 0.119814 -0.119024 0.358277 0.185720 -0.062500 1 0 0 0 0 0 4 78326
-0.001881 -0.000358 0.119814 -0.119023 0.358277 0.185739 -0.062500 1 0 0 0 0 0 4 79430
-0.001881 -0.000358 0.119814 -0.119034 0.358281 0.185727 -0.062500 1 0 0 0 0 0 4 80451
-0.001881 -0.000358 0.119814 -0.119024 0.358278 0.185740 -0.062500 1 0 0 0 0 0 4 81451
-0.001881 -0.000358 0.119814 -0.119034 0.358281 0.185728 -0.062500 1 0 0 0 0 0 4 82452
-0.001881 -0.000358 0.119814 -0.119032 0.358269 0.185733 -0.062500 1 0 0 0 0 0 4 83452
-0.001881 -0.000358 0.119814 -0.119027 0.358289 0.185734 -0.062500 1 0 0 0 0 0 4 84452
-0.001881 -0.000358 0.119814 -0.119031 0.358270 0.185734 -0.062500 1 0 0 0 0 0 4 85326
-0.001881 -0.000358 0.119814 -0.119023 0.358277 0.185721 -0.062500 1 0 0 0 0 0 4 86464
-0.001881 -0.000358 0.119814 -0.119022 0.358278 0.185739 -0.062500 1 0 0 0 0 0 4 87462
-0.001881 -0.000358 0.119814 -0.119034 0.358281 0.185727 -0.062500 1 0 0 0 0 0 4 88459
-0.001881 -0.000358 0.119814 -0.119032 0.358269 0.185733 -0.062500 1 0 0 0 0 0 4 89463
-0.001881 -0.000358 0.119814 -0.119027 0.358288 0.185734 -0.062500 1 0 0 0 0 0 4 90459
-0.001881 -0.000358 0.119814 -0.119031 0.358270 0.185734 -0.062500 1 0 0 0 0 0 4 91461
-0.001881 -0.000358 0.119814 -0.119035 0.358280 0.185727 -0.062500 1 0 0 0 0 0 4 92335
-0.001881 -0.000358 0.119814 -0.119024 0.358278 0.185740 -0.062500 1 0 0 0 0 0 4 93462
-0.001881 -0.000358 0.119814 -0.119022 0.358278 0.185721 -0.062500 1 0 0 0 0 0 4 94441
-0.001881 -0.000358 0.119814 -0.119031 0.358269 0.185732 -0.062500 1 0 0 0 0 0 4 95458
-0.001881 -0.000358 0.119814 -0.119027 0.358288 0.185734 -0.062500 1 0 0 0 0 0 4 96464
-0.001881 -0.000358 0.119814 -0.119031 0.358270 0.185734 -0.062500 1 0 0 0 0 0 4 97452
-0.001881 -0.000358 0.119814 -0.119035 0.358280 0.185727 -0.062500 1 0 0 0 0 0 4 98459
-0.001881 -0.000358 0.119814 -0.119024 0.358278 0.185740 -0.062500 1 0 0 0 0 0 4 99462
-0.001881 -0.000358 0.119814 -0.119034 0.358281 0.185728 -0.062500 1 0 0 0 0 0 4 100460
-0.001881 -0.000358 0.119814 -0.119036 0.358281 0.185726 -0.062500 1 0 0 0 0 0 4 101461
-0.001881 -0.000358 0.119814 -0.119012 0.358276 0.185733 -0.062500 1 0 0 0 0 0 4 102339
-0.001881 -0.000358 0.119814 -0.119029 0.358269 0.185734 -0.062500 1 0 0 0 0 0 4 103442
-0.001881 -0.000358 0.119814 -0.119035 0.358279 0.185727 -0.062500 1 0 0 0 0 0 4 104461
-0.001881 -0.000358 0.119814 -0.119024 0.358278 0.185740 -0.062500 1 0 0 0 0 0 4 105462
-0.001881 -0.000358 0.119814 -0.119034 0.358281 0.185728 -0.062500 1 0 0 0 0 0 4 106460
-0.001881 -0.000358 0.119814 -0.119036 0.358281 0.185726 -0.062500 1 0 0 0 0 0 4 107460
-0.001881 -0.000358 0.119814 -0.119024 0.358278 0.185740 -0.062500 1 0 0 0 0 0 4 108460
-0.001881 -0.000358 0.119814 -0.119022 0.358278 0.185721 -0.062500 1 0 0 0 0 0 4 109450
-0.001881 -0.000358 0.119814 -0.119031 0.358269 0.185732 -0.062500 1 0 0 0 0 0 4 110448
-0.001881 -0.000358 0.119814 -0.119027 0.358289 0.185733 -0.062500 1 0 0 0 0 0 4 111457
-0.001881 -0.000358 0.119814 -0.119031 0.358270 0.185733 -0.062500 1 0 0 0 0 0 4 112448
-0.001881 -0.000358 0.119814 -0.119035 0.358280 0.185727 -0.062500 1 0 0 0 0 0 4 113457
-0.001881 -0.000358 0.119814 -0.119024 0.358278 0.185740 -0.062500 1 0 0 0 0 0 4 114434
-0.001881 -0.000358 0.119814 -0.119034 0.358281 0.185728 -0.062500 1 0 0 0 0 0 4 115442
-0.001881 -0.000358 0.119814 -0.119032 0.358270 0.185733 -0.062500 1 0 0 0 0 0 4 116434
-0.001881 -0.000358 0.119814 -0.119036 0.358280 0.185727 -0.062500 1 0 0 0 0 0 4 117443
-0.001881 -0.000358 0.119814 -0.119012 0.358275 0.185733 -0.062500 1 0 0 0 0 0 4 118432
-0.001881 -0.000358 0.119814 -0.119033 0.358280 0.185727 -0.062500 1 0 0 0 0 0 4 119442
-0.001881 -0.000358 0.119814 -0.119024 0.358278 0.185740 -0.062500 1 0 0 0 0 0 4 120433
-0.001881 -0.000358 0.119814 -0.119034 0.358281 0.185728 -0.062500 1 0 0 0 0 0 4 121442
-0.001881 -0.000358 0.119814 -0.119032 0.358269 0.185733 -0.062500 1 0 0 0 0 0 4 122433
-0.001881 -0.000358 0.119814 -0.119027 0.358289 0.185734 -0.062500 1 0 0 0 0 0 4 123442
-0.001881 -0.000358 0.119814 -0.119031 0.358270 0.185734 -0.062500 1 0 0 0 0 0 4 124433
-0.001881 -0.000358 0.119814 -0.119023 0.358277 0.185720 -0.062500 1 0 0 0 0 0 4 125442
-0.001881 -0.000358 0.119814 -0.119022 0.358278 0.185739 -0.062500 1 0 0 0 0 0 4 126433
-0.001881 -0.000358 0.119814 -0.119034 0.358281 0.185727 -0.062500 1 0 0 0 0 0 4 127434
-0.001881 -0.000358 0.119814 -0.119032 0.358269 0.185733 -0.062500 1 0 0 0 0 0 4 128440
-0.001881 -0.000358 0.119814 -0.119027 0.358288 0.185734 -0.062500 1 0 0 0 0 0 4 129442
-0.001881 -0.000358 0.119814 -0.119031 0.358270 0.185734 -0.062500 1 0 0 0 0 0 4 130440
-0.001881 -0.000358 0.119814 -0.119035 0.358280 0.185727 -0.062500 1 0 0 0 0 0 4 131434
-0.001881 -0.000358 0.119814 -0.119024 0.358278 0.185740 -0.062500 1 0 0 0 0 0 4 132441
-0.001881 -0.000358 0.119814 -0.119022 0.358278 0.185721 -0.062500 1 0 0 0 0 0 4 133454
-0.001881 -0.000358 0.119814 -0.119031 0.358269 0.185732 -0.062500 1 0 0 0 0 0 4 134439
-0.001881 -0.000358 0.119814 -0.119027 0.358288 0.185734 -0.062500 1 0 0 0 0 0 4 135450
-0.001881 -0.000358 0.119814 -0.119031 0.358270 0.185734 -0.062500 1 0 0 0 0 0 4 136450
-0.001881 -0.000358 0.119814 -0.119035 0.358280 0.185727 -0.062500 1 0 0 0 0 0 4 137452
-0.001881 -0.000358 0.119814 -0.119024 0.358278 0.185740 -0.062500 1 0 0 0 0 0 4 138431
-0.001881 -0.000358 0.119814 -0.119034 0.358281 0.185728 -0.062500 1 0 0 0 0 0 4 139448
-0.001881 -0.000358 0.119814 -0.119032 0.358269 0.185733 -0.062500 1 0 0 0 0 0 4 140449
-0.001881 -0.000358 0.119814 -0.119023 0.358277 0.185720 -0.062500 1 0 0 0 0 0 4 141450
-0.001881 -0.000358 0.119814 -0.119023 0.358277 0.185739 -0.062500 1 0 0 0 0 0 4 142449
-0.001881 -0.000358 0.119814 -0.119034 0.358280 0.185727 -0.062500 1 0 0 0 0 0 4 143449
-0.001881 -0.000358 0.119814 -0.119024 0.358278 0.185740 -0.062500 1 0 0 0 0 0 4 144452
-0.001881 -0.000358 0.119814 -0.119034 0.358281 0.185728 -0.062500 1 0 0 0 0 0 4 145456
-0.001881 -0.000358 0.119814 -0.119036 0.358281 0.185726 -0.062500 1 0 0 0 0 0 4 146447
-0.001881 -0.000358 0.119814 -0.119024 0.358278 0.185740 -0.062500 1 0 0 0 0 0 4 147420
-0.001881 -0.000358 0.119814 -0.119035 0.358281 0.185728 -0.062500 1 0 0 0 0 0 4 148453
-0.001881 -0.000358 0.119814 -0.119020 0.358267 0.185726 -0.062500 1 0 0 0 0 0 4 149451
-0.001881 -0.000358 0.119814 -0.119026 0.358288 0.185733 -0.062500 1 0 0 0 0 0 4 150447
-0.001881 -0.000358 0.119814 -0.119031 0.358270 0.185733 -0.062500 1 0 0 0 0 0 4 151448
-0.001881 -0.000358 0.119814 -0.119035 0.358280 0.185727 -0.062500 1 0 0 0 0 0 4 152419
-0.001881 -0.000358 0.119814 -0.119024 0.358278 0.185740 -0.062500 1 0 0 0 0 0 4 153449
-0.001881 -0.000358 0.119814 -0.119034 0.358281 0.185728 -0.062500 1 0 0 0 0 0 4 154418
-0.001881 -0.000358 0.119814 -0.119032 0.358270 0.185733 -0.062500 1 0 0 0 0 0 4 155448
-0.001881 -0.000358 0.119814 -0.119036 0.358280 0.185727 -0.062500 1 0 0 0 0 0 4 156441
-0.001881 -0.000358 0.119814 -0.119025 0.358278 0.185740 -0.062500 1 0 0 0 0 0 4 157450
-0.001881 -0.000358 0.119814 -0.119023 0.358278 0.185721 -0.062500 1 0 0 0 0 0 4 158446
-0.001881 -0.000358 0.119814 -0.119023 0.358278 0.185739 -0.062500 1 0 0 0 0 0 4 159448
-0.001881 -0.000358 0.119814 -0.119034 0.358281 0.185727 -0.062500 1 0 0 0 0 0 4 160449
-0.001881 -0.000358 0.119814 -0.119032 0.358269 0.185733 -0.062500 1 0 0 0 0 0 4 161450
-0.001881 -0.000358 0.119814 -0.119027 0.358289 0.185734 -0.062500 1 0 0 0 0 0 4 162447
-0.001881 -0.000358 0.119814 -0.119031 0.358270 0.185734 -0.062500 1 0 0 0 0 0 4 163447
-0.001881 -0.000358 0.119814 -0.119035 0.358280 0.185727 -0.062500 1 0 0 0 0 0 4 164447
-0.001881 -0.000358 0.119814 -0.119012 0.358275 0.185733 -0.062500 1 0 0 0 0 0 4 165421
-0.001881 -0.000358 0.119814 -0.119033 0.358280 0.185727 -0.062500 1 0 0 0 0 0 4 166449
-0.001881 -0.000358 0.119814 -0.119032 0.358269 0.185733 -0.062500 1 0 0 0 0 0 4 167450
-0.001881 -0.000358 0.119814 -0.119027 0.358288 0.185734 -0.062500 1 0 0 0 0 0 4 168446
-0.001881 -0.000358 0.119814 -0.119031 0.358270 0.185734 -0.062500 1 0 0 0 0 0 4 169438
-0.001881 -0.000358 0.119814 -0.119035 0.358280 0.185727 -0.062500 1 0 0 0 0 0 4 170446
-0.001881 -0.000358 0.119814 -0.119024 0.358278 0.185740 -0.062500 1 0 0 0 0 0 4 171452
-0.001881 -0.000358 0.119814 -0.119022 0.358278 0.185721 -0.062500 1 0 0 0 0 0 4 172418
-0.001881 -0.000358 0.119814 -0.119030 0.358269 0.185732 -0.062500 1 0 0 0 0 0 4 173450
-0.001881 -0.000358 0.119814 -0.119027 0.358288 0.185734 -0.062500 1 0 0 0 0 0 4 174449
-0.001881 -0.000358 0.119814 -0.119031 0.358270 0.185734 -0.062500 1 0 0 0 0 0 4 175452
-0.001881 -0.000358 0.119814 -0.119035 0.358280 0.185727 -0.062500 1 0 0 0 0 0 4 176417
-0.001881 -0.000358 0.119814 -0.119024 0.358278 0.185740 -0.062500 1 0 0 0 0 0 4 177448
-0.001881 -0.000358 0.119814 -0.119034 0.358281 0.185728 -0.062500 1 0 0 0 0 0 4 178446
-0.001881 -0.000358 0.119814 -0.119032 0.358269 0.185733 -0.062500 1 0 0 0 0 0 4 179449
-0.001881 -0.000358 0.119814 -0.119036 0.358279 0.185727 -0.062500 1 0 0 0 0 0 4 180448
-0.001881 -0.000358 0.119814 -0.119012 0.358275 0.185733 -0.062500 1 0 0 0 0 0 4 181434
-0.001881 -0.000358 0.119814 -0.119033 0.358280 0.185727 -0.062500 1 0 0 0 0 0 4 182441
-0.001881 -0.000358 0.119814 -0.119024 0.358278 0.185740 -0.062500 1 0 0 0 0 0 4 183432
-0.001881 -0.000358 0.119814 -0.119034 0.358281 0.185728 -0.062500 1 0 0 0 0 0 4 184440
-0.001881 -0.000358 0.119814 -0.119036 0.358281 0.185726 -0.062500 1 0 0 0 0 0 4 185432
-0.001881 -0.000358 0.119814 -0.119024 0.358278 0.185740 -0.062500 1 0 0 0 0 0 4 186441
-0.001881 -0.000358 0.119814 -0.119035 0.358281 0.185728 -0.062500 1 0 0 0 0 0 4 187442
-0.001881 -0.000358 0.119814 -0.119032 0.358270 0.185733 -0.062500 1 0 0 0 0 0 4 188431
-0.001881 -0.000358 0.119814 -0.119024 0.358277 0.185720 -0.062500 1 0 0 0 0 0 4 189439
-0.001881 -0.000358 0.119814 -0.119023 0.358278 0.185739 -0.062500 1 0 0 0 0 0 4 190431
-0.001881 -0.000358 0.119814 -0.119034 0.358281 0.185727 -0.062500 1 0 0 0 0 0 4 191440
-0.001881 -0.000358 0.119814 -0.119024 0.358278 0.185740 -0.062500 1 0 0 0 0 0 4 192431
-0.001881 -0.000358 0.119814 -0.119034 0.358281 0.185728 -0.062500 1 0 0 0 0 0 4 193426
-0.001881 -0.000358 0.119814 -0.119032 0.358270 0.185733 -0.062500 1 0 0 0 0 0 4 194440
-0.001881 -0.000358 0.119814 -0.119036 0.358280 0.185727 -0.062500 1 0 0 0 0 0 4 195431
-0.001881 -0.000358 0.119814 -0.119025 0.358278 0.185740 -0.062500 1 0 0 0 0 0 4 196439
-0.001881 -0.000358 0.119814 -0.119023 0.358278 0.185721 -0.062500 1 0 0 0 0 0 4 197440
-0.001881 -0.000358 0.119814 -0.119023 0.358278 0.185739 -0.062500 1 0 0 0 0 0 4 198431
-0.001881 -0.000358 0.119814 -0.119034 0.358281 0.185727 -0.062500 1 0 0 0 0 0 4 199440
-0.001881 -0.000358 0.119814 -0.119032 0.358269 0.185733 -0.062500 1 0 0 0 0 0 4 200439
-0.001881 -0.000358 0.119814 -0.119027 0.358289 0.185734 -0.062500 1 0 0 0 0 0 4 201441
-0.001881 -0.000358 0.119814 -0.119031 0.358270 0.185734 -0.062500 1 0 0 0 0 0 4 202438
-0.001881 -0.000358 0.119814 -0.119035 0.358280 0.185727 -0.062500 1 0 0 0 0 0 4 203448
-0.001881 -0.000358 0.119814 -0.119024 0.358278 0.185740 -0.062500 1 0 0 0 0 0 4 204449
-0.001881 -0.000358 0.119814 -0.119022 0.358278 0.185721 -0.062500 1 0 0 0 0 0 4 205434
-0.001881 -0.000358 0.119814 -0.119031 0.358269 0.185732 -0.062500 1 0 0 0 0 0 4 206447
-0.001881 -0.000358 0.119814 -0.119027 0.358288 0.185734 -0.062500 1 0 0 0 0 0 4 207442
-0.001881 -0.000358 0.119814 -0.119031 0.358270 0.185734 -0.062500 1 0 0 0 0 0 4 208448
-0.001881 -0.000358 0.119814 -0.119035 0.358280 0.185727 -0.062500 1 0 0 0 0 0 4 209443
-0.001881 -0.000358 0.119814 -0.119024 0.358278 0.185740 -0.062500 1 0 0 0 0 0 4 210448
-0.001881 -0.000358 0.119814 -0.119034 0.358281 0.185728 -0.062500 1 0 0 0 0 0 4 211446
-0.001881 -0.000358 0.119814 -0.119020 0.358267 0.185727 -0.062500 1 0 0 0 0 0 4 212447
-0.001881 -0.000358 0.119814 -0.119026 0.358288 0.185733 -0.062500 1 0 0 0 0 0 4 213454
-0.001881 -0.000358 0.119814 -0.119031 0.358270 0.185733 -0.062500 1 0 0 0 0 0 4 214456
-0.001881 -0.000358 0.119814 -0.119035 0.358280 0.185727 -0.062500 1 0 0 0 0 0 4 215451
-0.001881 -0.000358 0.119814 -0.119024 0.358278 0.185740 -0.062500 1 0 0 0 0 0 4 216449
-0.001881 -0.000358 0.119814 -0.119034 0.358281 0.185728 -0.062500 1 0 0 0 0 0 4 217449
-0.001881 -0.000358 0.119814 -0.119032 0.358269 0.185733 -0.062500 1 0 0 0 0 0 4 218446
-0.001881 -0.000358 0.119814 -0.119036 0.358280 0.185727 -0.062500 1 0 0 0 0 0 4 219436
-0.001881 -0.000358 0.119814 -0.119025 0.358278 0.185740 -0.062500 1 0 0 0 0 0 4 220440
-0.001881 -0.000358 0.119814 -0.119023 0.358278 0.185721 -0.062500 1 0 0 0 0 0 4 221437
-0.001881 -0.000358 0.119814 -0.119022 0.358278 0.185739 -0.062500 1 0 0 0 0 0 4 222520
-0.001881 -0.000358 0.119814 -0.119034 0.358281 0.185728 -0.062500 1 0 0 0 0 0 4 223514
-0.001881 -0.000358 0.119814 -0.119032 0.358269 0.185733 -0.062500 1 0 0 0 0 0 4 224488
-0.001881 -0.000358 0.119814 -0.119035 0.358279 0.185727 -0.062500 1 0 0 0 0 0 4 225492
-0.001881 -0.000358 0.119814 -0.119024 0.358278 0.185740 -0.062500 1 0 0 0 0 0 4 226490
-0.001881 -0.000358 0.119814 -0.119035 0.358280 0.185728 -0.062500 1 0 0 0 0 0 4 227521
-0.001881 -0.000358 0.119814 -0.119024 0.358278 0.185720 -0.062500 1 0 0 0 0 0 4 228547
-0.001881 -0.000358 0.119814 -0.119023 0.358278 0.185739 -0.062500 1 0 0 0 0 0 4 229512
-0.001881 -0.000358 0.119814 -0.119034 0.358281 0.185727 -0.062500 1 0 0 0 0 0 4 230492
-0.001881 -0.000358 0.119814 -0.119024 0.358278 0.185740 -0.062500 1 0 0 0 0 0 4 231491
-0.001881 -0.000358 0.119814 -0.119034 0.358281 0.185728 -0.062500 1 0 0 0 0 0 4 232490
-0.001881 -0.000358 0.119814 -0.119032 0.358270 0.185733 -0.062500 1 0 0 0 0 0 4 233493
-0.001881 -0.000358 0.119814 -0.119036 0.358280 0.185727 -0.062500 1 0 0 0 0 0 4 234491
-0.001881 -0.000358 0.119814 -0.119025 0.358278 0.185740 -0.062500 1 0 0 0 0 0 4 235489
-0.001881 -0.000358 0.119814 -0.119023 0.358278 0.185721 -0.062500 1 0 0 0 0 0 4 236514
-0.001881 -0.000358 0.119814 -0.119022 0.358278 0.185739 -0.062500 1 0 0 0 0 0 4 237492
-0.001881 -0.000358 0.119814 -0.119034 0.358281 0.185727 -0.062500 1 0 0 0 0 0 4 238488
-0.001881 -0.000358 0.119814 -0.119032 0.358269 0.185733 -0.062500 1 0 0 0 0 0 4 239489
-0.001881 -0.000358 0.119814 -0.119027 0.358289 0.185734 -0.062500 1 0 0 0 0 0 4 240522
-0.001881 -0.000358 0.119814 -0.119031 0.358270 0.185734 -0.062500 1 0 0 0 0 0 4 241519
-0.001881 -0.000358 0.119814 -0.119035 0.358280 0.185727 -0.062500 1 0 0 0 0 0 4 242527
-0.001881 -0.000358 0.119814 -0.119024 0.358278 0.185740 -0.062500 1 0 0 0 0 0 4 243542
-0.001881 -0.000358 0.119814 -0.119022 0.358278 0.185721 -0.062500 1 0 0 0 0 0 4 244510
-0.001881 -0.000358 0.119814 -0.119031 0.358269 0.185732 -0.062500 1 0 0 0 0 0 4 245526
-0.001881 -0.000358 0.119814 -0.119027 0.358288 0.185734 -0.062500 1 0 0 0 0 0 4 246490
-0.001881 -0.000358 0.119814 -0.119031 0.358270 0.185734 -0.062500 1 0 0 0 0 0 4 247490
-0.001881 -0.000358 0.119814 -0.119035 0.358280 0.185727 -0.062500 1 0 0 0 0 0 4 248488
-0.001881 -0.000358 0.119814 -0.119024 0.358278 0.185740 -0.062500 1 0 0 0 0 0 4 249492
-0.001881 -0.000358 0.119814 -0.119034 0.358281 0.185728 -0.062500 1 0 0 0 0 0 4 250513
-0.001881 -0.000358 0.119814 -0.119032 0.358269 0.185733 -0.062500 1 0 0 0 0 0 4 251489
-0.001881 -0.000358 0.119814 -0.119024 0.358277 0.185720 -0.062500 1 0 0 0 0 0 4 252487
-0.001881 -0.000358 0.119814 -0.119023 0.358277 0.185739 -0.062500 1 0 0 0 0 0 4 253489
-0.001881 -0.000358 0.119814 -0.119034 0.358280 0.185727 -0.062500 1 0 0 0 0 0 4 254478
-0.001881 -0.000358 0.119814 -0.119024 0.358278 0.185740 -0.062500 1 0 0 0 0 0 4 255498
-0.001881 -0.000358 0.119814 -0.119034 0.358281 0.185728 -0.062500 1 0 0 0 0 0 4 256513
-0.001881 -0.000358 0.119814 -0.119032 0.358269 0.185733 -0.062500 1 0 0 0 0 0 4 257517
-0.001881 -0.000358 0.119814 -0.119036 0.358280 0.185727 -0.062500 1 0 0 0 0 0 4 258512
-0.001881 -0.000358 0.119814 -0.119025 0.358278 0.185740 -0.062500 1 0 0 0 0 0 4 259495
-0.001881 -0.000358 0.119814 -0.119023 0.358278 0.185721 -0.062500 1 0 0 0 0 0 4 260495
-0.001881 -0.000358 0.119814 -0.119022 0.358278 0.185739 -0.062500 1 0 0 0 0 0 4 261512
-0.001881 -0.000358 0.119814 -0.119034 0.358281 0.185728 -0.062500 1 0 0 0 0 0 4 262496
-0.001881 -0.000358 0.119814 -0.119032 0.358269 0.185733 -0.062500 1 0 0 0 0 0 4 263508
-0.001881 -0.000358 0.119814 -0.119035 0.358279 0.185727 -0.062500 1 0 0 0 0 0 4 264494
-0.001881 -0.000358 0.119814 -0.119024 0.358278 0.185740 -0.062500 1 0 0 0 0 0 4 265510
-0.001881 -0.000358 0.119814 -0.119035 0.358280 0.185728 -0.062500 1 0 0 0 0 0 4 266493
-0.001881 -0.000358 0.119814 -0.119036 0.358281 0.185726 -0.062500 1 0 0 0 0 0 4 267510
-0.001881 -0.000358 0.119814 -0.119012 0.358275 0.185733 -0.062500 1 0 0 0 0 0 4 268494
-0.001881 -0.000358 0.119814 -0.119033 0.358280 0.185727 -0.062500 1 0 0 0 0 0 4 269510
-0.001881 -0.000358 0.119814 -0.119024 0.358278 0.185740 -0.062500 1 0 0 0 0 0 4 270429
-0.001881 -0.000358 0.119814 -0.119034 0.358281 0.185727 -0.062500 1 0 0 0 0 0 4 271438
-0.001881 -0.000358 0.119814 -0.119032 0.358270 0.185733 -0.062500 1 0 0 0 0 0 4 272428
-0.001881 -0.000358 0.119814 -0.119036 0.358280 0.185727 -0.062500 1 0 0 0 0 0 4 273438
-0.001881 -0.000358 0.119814 -0.119024 0.358278 0.185740 -0.062500 1 0 0 0 0 0 4 274428
-0.001881 -0.000358 0.119814 -0.119023 0.358278 0.185721 -0.062500 1 0 0 0 0 0 4 275437
-0.001881 -0.000358 0.119814 -0.119022 0.358278 0.185739 -0.062500 1 0 0 0 0 0 4 276428
-0.001881 -0.000358 0.119814 -0.119034 0.358281 0.185727 -0.062500 1 0 0 0 0 0 4 277428
-0.001881 -0.000358 0.119814 -0.119032 0.358269 0.185733 -0.062500 1 0 0 0 0 0 4 278436
-0.001881 -0.000358 0.119814 -0.119027 0.358289 0.185734 -0.062500 1 0 0 0 0 0 4 279428
-0.001881 -0.000358 0.119814 -0.119031 0.358270 0.185734 -0.062500 1 0 0 0 0 0 4 280437
-0.001881 -0.000358 0.119814 -0.119035 0.358280 0.185727 -0.062500 1 0 0 0 0 0 4 281429
-0.001881 -0.000358 0.119814 -0.119024 0.358278 0.185740 -0.062500 1 0 0 0 0 0 4 282436
-0.001881 -0.000358 0.119814 -0.119022 0.358278 0.185721 -0.062500 1 0 0 0 0 0 4 283439
-0.001881 -0.000358 0.119814 -0.119031 0.358269 0.185732 -0.062500 1 0 0 0 0 0 4 284437
-0.001881 -0.000358 0.119814 -0.119027 0.358288 0.185733 -0.062500 1 0 0 0 0 0 4 285449
-0.001881 -0.000358 0.119814 -0.119031 0.358270 0.185734 -0.062500 1 0 0 0 0 0 4 286421
-0.001881 -0.000358 0.119814 -0.119035 0.358280 0.185727 -0.062500 1 0 0 0 0 0 4 287449
-0.001881 -0.000358 0.119814 -0.119024 0.358278 0.185740 -0.062500 1 0 0 0 0 0 4 288434
-0.001881 -0.000358 0.119814 -0.119034 0.358281 0.185728 -0.062500 1 0 0 0 0 0 4 289453
-0.001881 -0.000358 0.119814 -0.119032 0.358269 0.185733 -0.062500 1 0 0 0 0 0 4 290438
-0.001881 -0.000358 0.119814 -0.119023 0.358277 0.185720 -0.062500 1 0 0 0 0 0 4 291439
-0.001881 -0.000358 0.119814 -0.119023 0.358277 0.185739 -0.062500 1 0 0 0 0 0 4 292444
-0.001881 -0.000358 0.119814 -0.119034 0.358280 0.185727 -0.062500 1 0 0 0 0 0 4 293445
-0.001881 -0.000358 0.119814 -0.119024 0.358278 0.185740 -0.062500 1 0 0 0 0 0 4 294446
-0.001881 -0.000358 0.119814 -0.119034 0.358281 0.185728 -0.062500 1 0 0 0 0 0 4 295446
-0.001881 -0.000358 0.119814 -0.119032 0.358269 0.185733 -0.062500 1 0 0 0 0 0 4 296445
-0.001881 -0.000358 0.119814 -0.119036 0.358280 0.185727 -0.062500 1 0 0 0 0 0 4 297425
-0.001881 -0.000358 0.119814 -0.119024 0.358278 0.185740 -0.062500 1 0 0 0 0 0 4 298445
-0.001881 -0.000358 0.119814 -0.119022 0.358278 0.185721 -0.062500 1 0 0 0 0 0 4 299421
-0.001881 -0.000358 0.119814 -0.119022 0.358278 0.185739 -0.062500 1 0 0 0 0 0 4 300449
-0.001881 -0.000358 0.119814 -0.119034 0.358281 0.185728 -0.062500 1 0 0 0 0 0 4 301444
-0.001881 -0.000358 0.119814 -0.119032 0.358269 0.185733 -0.062500 1 0 0 0 0 0 4 302426
-0.001881 -0.000358 0.119814 -0.119035 0.358279 0.185727 -0.062500 1 0 0 0 0 0 4 303437
-0.001881 -0.000358 0.119814 -0.119024 0.358278 0.185740 -0.062500 1 0 0 0 0 0 4 304415
-0.001881 -0.000358 0.119814 -0.119035 0.358280 0.185728 -0.062500 1 0 0 0 0 0 4 305446
-0.001881 -0.000358 0.119814 -0.119033 0.358269 0.185733 -0.062500 1 0 0 0 0 0 4 306414
-0.001881 -0.000358 0.119814 -0.119015 0.358285 0.185727 -0.062500 1 0 0 0 0 0 4 307441
-0.001881 -0.000358 0.119814 -0.119030 0.358270 0.185733 -0.062500 1 0 0 0 0 0 4 308437
-0.001881 -0.000358 0.119814 -0.119035 0.358279 0.185727 -0.062500 1 0 0 0 0 0 4 309415
-0.001881 -0.000358 0.119814 -0.119024 0.358278 0.185740 -0.062500 1 0 0 0 0 0 4 310437
-0.001881 -0.000358 0.119814 -0.119034 0.358280 0.185728 -0.062500 1 0 0 0 0 0 4 311443
-0.001881 -0.000358 0.119814 -0.119027 0.358290 0.185733 -0.062500 1 0 0 0 0 0 4 312442
-0.001881 -0.000358 0.119814 -0.119031 0.358271 0.185734 -0.062500 1 0 0 0 0 0 4 313435
-0.001881 -0.000358 0.119814 -0.119035 0.358280 0.185727 -0.062500 1 0 0 0 0 0 4 314442
-0.001881 -0.000358 0.119814 -0.119012 0.358275 0.185733 -0.062500 1 0 0 0 0 0 4 315442
-0.001881 -0.000358 0.119814 -0.119033 0.358281 0.185727 -0.062500 1 0 0 0 0 0 4 316444
-0.001881 -0.000358 0.119814 -0.119032 0.358269 0.185733 -0.062500 1 0 0 0 0 0 4 317446
-0.001881 -0.000358 0.119814 -0.119027 0.358289 0.185734 -0.062500 1 0 0 0 0 0 4 318444
-0.001881 -0.000358 0.119814 -0.119031 0.358270 0.185734 -0.062500 1 0 0 0 0 0 4 319443
-0.001881 -0.000358 0.119814 -0.119035 0.358280 0.185727 -0.062500 1 0 0 0 0 0 4 320414
-0.001881 -0.000358 0.119814 -0.119024 0.358278 0.185740 -0.062500 1 0 0 0 0 0 4 321444
-0.001881 -0.000358 0.119814 -0.119022 0.358278 0.185721 -0.062500 1 0 0 0 0 0 4 322442
-0.001881 -0.000358 0.119814 -0.119031 0.358269 0.185732 -0.062500 1 0 0 0 0 0 4 323425
-0.001881 -0.000358 0.119814 -0.119027 0.358288 0.185733 -0.062500 1 0 0 0 0 0 4 324440
-0.001881 -0.000358 0.119814 -0.119031 0.358270 0.185734 -0.062500 1 0 0 0 0 0 4 325431
-0.001881 -0.000358 0.119814 -0.119035 0.358280 0.185727 -0.062500 1 0 0 0 0 0 4 326446
-0.001881 -0.000358 0.119814 -0.119024 0.358278 0.185740 -0.062500 1 0 0 0 0 0 4 327448
-0.001881 -0.000358 0.119814 -0.119034 0.358281 0.185728 -0.062500 1 0 0 0 0 0 4 328413
-0.001881 -0.000358 0.119814 -0.119032 0.358269 0.185733 -0.062500 1 0 0 0 0 0 4 329446
-0.001881 -0.000358 0.119814 -0.119036 0.358280 0.185727 -0.062500 1 0 0 0 0 0 4 330444
-0.001881 -0.000358 0.119814 -0.119012 0.358275 0.185733 -0.062500 1 0 0 0 0 0 4 331443
-0.001881 -0.000358 0.119814 -0.119033 0.358280 0.185727 -0.062500 1 0 0 0 0 0 4 332444
-0.001881 -0.000358 0.119814 -0.119024 0.358278 0.185740 -0.062500 1 0 0 0 0 0 4 333445
-0.001881 -0.000358 0.119814 -0.119034 0.358281 0.185728 -0.062500 1 0 0 0 0 0 4 334413
-0.001881 -0.000358 0.119814 -0.119032 0.358269 0.185733 -0.062500 1 0 0 0 0 0 4 335413
-0.001881 -0.000358 0.119814 -0.119036 0.358280 0.185727 -0.062500 1 0 0 0 0 0 4 336430
-0.001881 -0.000358 0.119814 -0.119024 0.358278 0.185740 -0.062500 1 0 0 0 0 0 4 337437
-0.001881 -0.000358 0.119814 -0.119022 0.358278 0.185721 -0.062500 1 0 0 0 0 0 4 338428
-0.001881 -0.000358 0.119814 -0.119022 0.358278 0.185739 -0.062500 1 0 0 0 0 0 4 339435
-0.001881 -0.000358 0.119814 -0.119034 0.358281 0.185727 -0.062500 1 0 0 0 0 0 4 340426
-0.001881 -0.000358 0.119814 -0.119032 0.358269 0.185733 -0.062500 1 0 0 0 0 0 4 341436
-0.001881 -0.000358 0.119814 -0.119035 0.358279 0.185727 -0.062500 1 0 0 0 0 0 4 342426
-0.001881 -0.000358 0.119814 -0.119024 0.358278 0.185740 -0.062500 1 0 0 0 0 0 4 343435
-0.001881 -0.000358 0.119814 -0.119035 0.358280 0.185728 -0.062500 1 0 0 0 0 0 4 344435
-0.001881 -0.000358 0.119814 -0.119032 0.358269 0.185733 -0.062500 1 0 0 0 0 0 4 345427
-0.001881 -0.000358 0.119814 -0.119028 0.358288 0.185734 -0.062500 1 0 0 0 0 0 4 346435
-0.001881 -0.000358 0.119814 -0.119023 0.358279 0.185720 -0.062500 1 0 0 0 0 0 4 347426
-0.001881 -0.000358 0.119814 -0.119023 0.358278 0.185739 -0.062500 1 0 0 0 0 0 4 348435
-0.001881 -0.000358 0.119814 -0.119034 0.358281 0.185727 -0.062500 1 0 0 0 0 0 4 349427
-0.001881 -0.000358 0.119814 -0.119032 0.358270 0.185733 -0.062500 1 0 0 0 0 0 4 350436
-0.001881 -0.000358 0.119814 -0.119027 0.358289 0.185734 -0.062500 1 0 0 0 0 0 4 351426
-0.001881 -0.000358 0.119814 -0.119031 0.358271 0.185734 -0.062500 1 0 0 0 0 0 4 352435
-0.001881 -0.000358 0.119814 -0.119035 0.358280 0.185727 -0.062500 1 0 0 0 0 0 4 353427
-0.001881 -0.000358 0.119814 -0.119024 0.358278 0.185740 -0.062500 1 0 0 0 0 0 4 354439
-0.001881 -0.000358 0.119814 -0.119022 0.358278 0.185721 -0.062500 1 0 0 0 0 0 4 355450
-0.001881 -0.000358 0.119814 -0.119031 0.358269 0.185732 -0.062500 1 0 0 0 0 0 4 356428
-0.001881 -0.000358 0.119814 -0.119027 0.358289 0.185733 -0.062500 1 0 0 0 0 0 4 357434
-0.001881 -0.000358 0.119814 -0.119031 0.358270 0.185734 -0.062500 1 0 0 0 0 0 4 358442
-0.001881 -0.000358 0.119814 -0.119035 0.358280 0.185727 -0.062500 1 0 0 0 0 0 4 359433
-0.001881 -0.000358 0.119814 -0.119024 0.358278 0.185740 -0.062500 1 0 0 0 0 0 4 360446
-0.001881 -0.000358 0.119814 -0.119035 0.358281 0.185728 -0.062500 1 0 0 0 0 0 4 361445
-0.001881 -0.000358 0.119814 -0.119020 0.358267 0.185727 -0.062500 1 0 0 0 0 0 4 362413
-0.001881 -0.000358 0.119814 -0.119026 0.358288 0.185733 -0.062500 1 0 0 0 0 0 4 363414
-0.001881 -0.000358 0.119814 -0.119031 0.358270 0.185733 -0.062500 1 0 0 0 0 0 4 364444
-0.001881 -0.000358 0.119814 -0.119035 0.358280 0.185727 -0.062500 1 0 0 0 0 0 4 365444
-0.001881 -0.000358 0.119814 -0.119024 0.358278 0.185740 -0.062500 1 0 0 0 0 0 4 366443
-0.001881 -0.000358 0.119814 -0.119034 0.358281 0.185728 -0.062500 1 0 0 0 0 0 4 367443
-0.001881 -0.000358 0.119814 -0.119032 0.358269 0.185733 -0.062500 1 0 0 0 0 0 4 368443
-0.001881 -0.000358 0.119814 -0.119036 0.358280 0.185727 -0.062500 1 0 0 0 0 0 4 369448
-0.001881 -0.000358 0.119814 -0.119025 0.358278 0.185740 -0.062500 1 0 0 0 0 0 4 370416
-0.001881 -0.000358 0.119814 -0.119023 0.358278 0.185721 -0.062500 1 0 0 0 0 0 4 371446
-0.001881 -0.000358 0.119814 -0.119023 0.358278 0.185739 -0.062500 1 0 0 0 0 0 4 372441
-0.001881 -0.000358 0.119814 -0.119034 0.358281 0.185728 -0.062500 1 0 0 0 0 0 4 373413
-0.001881 -0.000358 0.119814 -0.119032 0.358269 0.185733 -0.062500 1 0 0 0 0 0 4 374440
-0.001881 -0.000358 0.119814 -0.119035 0.358280 0.185727 -0.062500 1 0 0 0 0 0 4 375436
-0.001881 -0.000358 0.119814 -0.119024 0.358278 0.185740 -0.062500 1 0 0 0 0 0 4 376443
-0.001881 -0.000358 0.119814 -0.119035 0.358281 0.185728 -0.062500 1 0 0 0 0 0 4 377440
-0.001881 -0.000358 0.119814 -0.119020 0.358266 0.185726 -0.062500 1 0 0 0 0 0 4 378443
-0.001881 -0.000358 0.119814 -0.119026 0.358288 0.185733 -0.062500 1 0 0 0 0 0 4 379442
-0.001881 -0.000358 0.119814 -0.119031 0.358270 0.185733 -0.062500 1 0 0 0 0 0 4 380442
-0.001881 -0.000358 0.119814 -0.119035 0.358279 0.185727 -0.062500 1 0 0 0 0 0 4 381444
-0.001881 -0.000358 0.119814 -0.119024 0.358278 0.185740 -0.062500 1 0 0 0 0 0 4 382442
-0.001881 -0.000358 0.119814 -0.119034 0.358280 0.185728 -0.062500 1 0 0 0 0 0 4 383442
-0.001881 -0.000358 0.119814 -0.119032 0.358269 0.185733 -0.062500 1 0 0 0 0 0 4 384431
-0.001881 -0.000358 0.119814 -0.119028 0.358288 0.185734 -0.062500 1 0 0 0 0 0 4 385442
-0.001881 -0.000358 0.119814 -0.119023 0.358279 0.185720 -0.062500 1 0 0 0 0 0 4 386442
-0.001881 -0.000358 0.119814 -0.119023 0.358278 0.185739 -0.062500 1 0 0 0 0 0 4 387441
-0.001881 -0.000358 0.119814 -0.119034 0.358281 0.185727 -0.062500 1 0 0 0 0 0 4 388442
-0.001881 -0.000358 0.119814 -0.119032 0.358270 0.185733 -0.062500 1 0 0 0 0 0 4 389443
-0.001881 -0.000358 0.119814 -0.119027 0.358289 0.185734 -0.062500 1 0 0 0 0 0 4 390442
-0.001881 -0.000358 0.119814 -0.119031 0.358271 0.185734 -0.062500 1 0 0 0 0 0 4 391441
-0.001881 -0.000358 0.119814 -0.119035 0.358280 0.185727 -0.062500 1 0 0 0 0 0 4 392442
-0.001881 -0.000358 0.119814 -0.119024 0.358278 0.185740 -0.062500 1 0 0 0 0 0 4 393443
-0.001881 -0.000358 0.119814 -0.119022 0.358278 0.185721 -0.062500 1 0 0 0 0 0 4 394437
-0.001881 -0.000358 0.119814 -0.119031 0.358269 0.185732 -0.062500 1 0 0 0 0 0 4 395429
-0.001881 -0.000358 0.119814 -0.119027 0.358289 0.185733 -0.062500 1 0 0 0 0 0 4 396436
-0.001881 -0.000358 0.119814 -0.119031 0.358270 0.185734 -0.062500 1 0 0 0 0 0 4 397445
-0.001881 -0.000358 0.119814 -0.119035 0.358280 0.185727 -0.062500 1 0 0 0 0 0 4 398441
-0.001881 -0.000358 0.119814 -0.119024 0.358278 0.185740 -0.062500 1 0 0 0 0 0 4 399441
-0.001881 -0.000358 0.119814 -0.119034 0.358281 0.185728 -0.062500 1 0 0 0 0 0 4 400447
-0.001881 -0.000358 0.119814 -0.119032 0.358270 0.185733 -0.062500 1 0 0 0 0 0 4 401442
-0.001881 -0.000358 0.119814 -0.119024 0.358277 0.185720 -0.062500 1 0 0 0 0 0 4 402441
-0.001881 -0.000358 0.119814 -0.119023 0.358278 0.185739 -0.062500 1 0 0 0 0 0 4 403440
-0.001881 -0.000358 0.119814 -0.119034 0.358281 0.185727 -0.062500 1 0 0 0 0 0 4 404440
-0.001881 -0.000358 0.119814 -0.119024 0.358278 0.185740 -0.062500 1 0 0 0 0 0 4 405441
-0.001881 -0.000358 0.119814 -0.119034 0.358281 0.185728 -0.062500 1 0 0 0 0 0 4 406420
-0.001881 -0.000358 0.119814 -0.119032 0.358269 0.185733 -0.062500 1 0 0 0 0 0 4 407434
-0.001881 -0.000358 0.119814 -0.119036 0.358280 0.185727 -0.062500 1 0 0 0 0 0 4 408425
-0.001881 -0.000358 0.119814 -0.119025 0.358278 0.185740 -0.062500 1 0 0 0 0 0 4 409434
-0.001881 -0.000358 0.119814 -0.119023 0.358278 0.185721 -0.062500 1 0 0 0 0 0 4 410423
-0.001881 -0.000358 0.119814 -0.119022 0.358278 0.185739 -0.062500 1 0 0 0 0 0 4 411424
-0.001881 -0.000358 0.119814 -0.119034 0.358281 0.185727 -0.062500 1 0 0 0 0 0 4 412433
-0.001881 -0.000358 0.119814 -0.119032 0.358269 0.185733 -0.062500 1 0 0 0 0 0 4 413425
-0.001881 -0.000358 0.119814 -0.119035 0.358280 0.185727 -0.062500 1 0 0 0 0 0 4 414433
-0.001881 -0.000358 0.119814 -0.119024 0.358278 0.185740 -0.062500 1 0 0 0 0 0 4 415424
-0.001881 -0.000358 0.119814 -0.119035 0.358281 0.185728 -0.062500 1 0 0 0 0 0 4 416433
-0.001881 -0.000358 0.119814 -0.119033 0.358269 0.185733 -0.062500 1 0 0 0 0 0 4 417423
-0.001881 -0.000358 0.119814 -0.119015 0.358285 0.185727 -0.062500 1 0 0 0 0 0 4 418432
-0.001881 -0.000358 0.119814 -0.119030 0.358270 0.185733 -0.062500 1 0 0 0 0 0 4 419424
-0.001881 -0.000358 0.119814 -0.119035 0.358279 0.185727 -0.062500 1 0 0 0 0 0 4 420432
-0.001881 -0.000358 0.119814 -0.119024 0.358278 0.185740 -0.062500 1 0 0 0 0 0 4 421424
-0.001881 -0.000358 0.119814 -0.119034 0.358280 0.185728 -0.062500 1 0 0 0 0 0 4 422433
-0.001881 -0.000358 0.119814 -0.119032 0.358269 0.185733 -0.062500 1 0 0 0 0 0 4 423423
-0.001881 -0.000358 0.119814 -0.119027 0.358288 0.185734 -0.062500 1 0 0 0 0 0 4 424433
-0.001881 -0.000358 0.119814 -0.119023 0.358279 0.185720 -0.062500 1 0 0 0 0 0 4 425440
-0.001881 -0.000358 0.119814 -0.119022 0.358278 0.185739 -0.062500 1 0 0 0 0 0 4 426448
-0.001881 -0.000358 0.119814 -0.119030 0.358269 0.185734 -0.062500 1 0 0 0 0 0 4 427438
-0.001881 -0.000358 0.119814 -0.119035 0.358280 0.185727 -0.062500 1 0 0 0 0 0 4 428431
-0.001881 -0.000358 0.119814 -0.119024 0.358278 0.185740 -0.062500 1 0 0 0 0 0 4 429442
-0.001881 -0.000358 0.119814 -0.119034 0.358281 0.185728 -0.062500 1 0 0 0 0 0 4 430613
-0.001881 -0.000358 0.119814 -0.119036 0.358281 0.185726 -0.062500 1 0 0 0 0 0 4 431442
-0.001881 -0.000358 0.119814 -0.119024 0.358278 0.185740 -0.062500 1 0 0 0 0 0 4 432442
-0.001881 -0.000358 0.119814 -0.119022 0.358278 0.185721 -0.062500 1 0 0 0 0 0 4 433442
-0.001881 -0.000358 0.119814 -0.119031 0.358269 0.185732 -0.062500 1 0 0 0 0 0 4 434441
-0.001881 -0.000358 0.119814 -0.119027 0.358289 0.185733 -0.062500 1 0 0 0 0 0 4 435442
-0.001881 -0.000358 0.119814 -0.119031 0.358270 0.185733 -0.062500 1 0 0 0 0 0 4 436410
-0.001881 -0.000358 0.119814 -0.119035 0.358280 0.185727 -0.062500 1 0 0 0 0 0 4 437440
-0.001881 -0.000358 0.119814 -0.119024 0.358278 0.185740 -0.062500 1 0 0 0 0 0 4 438439
-0.001881 -0.000358 0.119814 -0.119034 0.358281 0.185728 -0.062500 1 0 0 0 0 0 4 439441
-0.001881 -0.000358 0.119814 -0.119032 0.358270 0.185733 -0.062500 1 0 0 0 0 0 4 440445
-0.001881 -0.000358 0.119814 -0.119024 0.358277 0.185720 -0.062500 1 0 0 0 0 0 4 441446
-0.001881 -0.000358 0.119814 -0.119023 0.358278 0.185739 -0.062500 1 0 0 0 0 0 4 442439
-0.001881 -0.000358 0.119814 -0.119034 0.358281 0.185727 -0.062500 1 0 0 0 0 0 4 443410
-0.001881 -0.000358 0.119814 -0.119024 0.358278 0.185740 -0.062500 1 0 0 0 0 0 4 444442
-0.001881 -0.000358 0.119814 -0.119034 0.358281 0.185728 -0.062500 1 0 0 0 0 0 4 445440
-0.001881 -0.000358 0.119814 -0.119032 0.358269 0.185733 -0.062500 1 0 0 0 0 0 4 446441
-0.001881 -0.000358 0.119814 -0.119036 0.358280 0.185727 -0.062500 1 0 0 0 0 0 4 447440
-0.001881 -0.000358 0.119814 -0.119024 0.358278 0.185740 -0.062500 1 0 0 0 0 0 4 448439
-0.001881 -0.000358 0.119814 -0.119023 0.358278 0.185721 -0.062500 1 0 0 0 0 0 4 449439
-0.001881 -0.000358 0.119814 -0.119022 0.358278 0.185739 -0.062500 1 0 0 0 0 0 4 450440
-0.001881 -0.000358 0.119814 -0.119034 0.358281 0.185727 -0.062500 1 0 0 0 0 0 4 451437
-0.001881 -0.000358 0.119814 -0.119032 0.358269 0.185733 -0.062500 1 0 0 0 0 0 4 452440
-0.001881 -0.000358 0.119814 -0.119035 0.358280 0.185727 -0.062500 1 0 0 0 0 0 4 453441
-0.001881 -0.000358 0.119814 -0.119024 0.358278 0.185740 -0.062500 1 0 0 0 0 0 4 454439
-0.001881 -0.000358 0.119814 -0.119035 0.358281 0.185728 -0.062500 1 0 0 0 0 0 4 455432
-0.001881 -0.000358 0.119814 -0.119033 0.358269 0.185733 -0.062500 1 0 0 0 0 0 4 456440
-0.001881 -0.000358 0.119814 -0.119015 0.358285 0.185727 -0.062500 1 0 0 0 0 0 4 457440
-0.001881 -0.000358 0.119814 -0.119030 0.358270 0.185733 -0.062500 1 0 0 0 0 0 4 458439
-0.001881 -0.000358 0.119814 -0.119035 0.358279 0.185727 -0.062500 1 0 0 0 0 0 4 459437
-0.001881 -0.000358 0.119814 -0.119024 0.358278 0.185740 -0.062500 1 0 0 0 0 0 4 460439
-0.001881 -0.000358 0.119814 -0.119034 0.358281 0.185728 -0.062500 1 0 0 0 0 0 4 461439
-0.001881 -0.000358 0.119814 -0.119032 0.358269 0.185733 -0.062500 1 0 0 0 0 0 4 462439
-0.001881 -0.000358 0.119814 -0.119027 0.358288 0.185734 -0.062500 1 0 0 0 0 0 4 463439
-0.001881 -0.000358 0.119814 -0.119032 0.358270 0.185734 -0.062500 1 0 0 0 0 0 4 464439
-0.001881 -0.000358 0.119814 -0.119023 0.358277 0.185720 -0.062500 1 0 0 0 0 0 4 465435
-0.001881 -0.000358 0.119814 -0.119023 0.358277 0.185739 -0.062500 1 0 0 0 0 0 4 466425
-0.001881 -0.000358 0.119814 -0.119034 0.358280 0.185727 -0.062500 1 0 0 0 0 0 4 467431
-0.001881 -0.000358 0.119814 -0.119024 0.358278 0.185740 -0.062500 1 0 0 0 0 0 4 468440
-0.001881 -0.000358 0.119814 -0.119034 0.358281 0.185728 -0.062500 1 0 0 0 0 0 4 469431
-0.001881 -0.000358 0.119814 -0.119036 0.358281 0.185726 -0.062500 1 0 0 0 0 0 4 470449
-0.001881 -0.000358 0.119814 -0.119024 0.358278 0.185740 -0.062500 1 0 0 0 0 0 4 471447
-0.001881 -0.000358 0.119814 -0.119022 0.358278 0.185721 -0.062500 1 0 0 0 0 0 4 472449
-0.001881 -0.000358 0.119814 -0.119031 0.358269 0.185732 -0.062500 1 0 0 0 0 0 4 473449
-0.001881 -0.000358 0.119814 -0.119027 0.358289 0.185733 -0.062500 1 0 0 0 0 0 4 474447
-0.001881 -0.000358 0.119814 -0.119031 0.358270 0.185733 -0.062500 1 0 0 0 0 0 4 475448
-0.001881 -0.000358 0.119814 -0.119035 0.358280 0.185727 -0.062500 1 0 0 0 0 0 4 476447
-0.001881 -0.000358 0.119814 -0.119024 0.358278 0.185740 -0.062500 1 0 0 0 0 0 4 477449
-0.001881 -0.000358 0.119814 -0.119034 0.358281 0.185728 -0.062500 1 0 0 0 0 0 4 478436
-0.001881 -0.000358 0.119814 -0.119032 0.358270 0.185733 -0.062500 1 0 0 0 0 0 4 479445
-0.001881 -0.000358 0.119814 -0.119036 0.358280 0.185727 -0.062500 1 0 0 0 0 0 4 480435
-0.001881 -0.000358 0.119814 -0.119012 0.358275 0.185733 -0.062500 1 0 0 0 0 0 4 481446
-0.001881 -0.000358 0.119814 -0.119033 0.358280 0.185727 -0.062500 1 0 0 0 0 0 4 482434
-0.001881 -0.000358 0.119814 -0.119024 0.358278 0.185740 -0.062500 1 0 0 0 0 0 4 483444
-0.001881 -0.000358 0.119814 -0.119034 0.358281 0.185728 -0.062500 1 0 0 0 0 0 4 484435
-0.001881 -0.000358 0.119814 -0.119032 0.358269 0.185733 -0.062500 1 0 0 0 0 0 4 485446
-0.001881 -0.000358 0.119814 -0.119036 0.358280 0.185727 -0.062500 1 0 0 0 0 0 4 486422
-0.001881 -0.000358 0.119814 -0.119024 0.358278 0.185740 -0.062500 1 0 0 0 0 0 4 487431
-0.001881 -0.000358 0.119814 -0.119022 0.358278 0.185721 -0.062500 1 0 0 0 0 0 4 488421
-0.001881 -0.000358 0.119814 -0.119022 0.358278 0.185739 -0.062500 1 0 0 0 0 0 4 489431
-0.001881 -0.000358 0.119814 -0.119034 0.358281 0.185727 -0.062500 1 0 0 0 0 0 4 490421
-0.001881 -0.000358 0.119814 -0.119032 0.358269 0.185733 -0.062500 1 0 0 0 0 0 4 491430
-0.001881 -0.000358 0.119814 -0.119035 0.358280 0.185727 -0.062500 1 0 0 0 0 0 4 492421
-0.001881 -0.000358 0.119814 -0.119024 0.358278 0.185740 -0.062500 1 0 0 0 0 0 4 493430
-0.001881 -0.000358 0.119814 -0.119035 0.358281 0.185728 -0.062500 1 0 0 0 0 0 4 494419
-0.001881 -0.000358 0.119814 -0.119033 0.358269 0.185733 -0.062500 1 0 0 0 0 0 4 495430
-0.001881 -0.000358 0.119814 -0.119015 0.358285 0.185727 -0.062500 1 0 0 0 0 0 4 496421
-0.001881 -0.000358 0.119814 -0.119030 0.358270 0.185733 -0.062500 1 0 0 0 0 0 4 497431
-0.001881 -0.000358 0.119814 -0.119035 0.358279 0.185727 -0.062500 1 0 0 0 0 0 4 498421
-0.001881 -0.000358 0.119814 -0.119024 0.358278 0.185740 -0.062500 1 0 0 0 0 0 4 499422
-0.001881 -0.000358 0.119814 -0.119034 0.358281 0.185727 -0.062500 1 0 0 0 0 0 4 500432
-0.001881 -0.000358 0.119814 -0.119032 0.358269 0.185733 -0.062500 1 0 0 0 0 0 4 501431
-0.001881 -0.000358 0.119814 -0.119027 0.358288 0.185734 -0.062500 1 0 0 0 0 0 4 502447
-0.001881 -0.000358 0.119814 -0.119032 0.358270 0.185734 -0.062500 1 0 0 0 0 0 4 503437
-0.001881 -0.000358 0.119814 -0.119023 0.358277 0.185720 -0.062500 1 0 0 0 0 0 4 504437
-0.001881 -0.000358 0.119814 -0.119023 0.358277 0.185739 -0.062500 1 0 0 0 0 0 4 505444
-0.001881 -0.000358 0.119814 -0.119034 0.358280 0.185727 -0.062500 1 0 0 0 0 0 4 506440
-0.001881 -0.000358 0.119814 -0.119024 0.358278 0.185740 -0.062500 1 0 0 0 0 0 4 507440
-0.001881 -0.000358 0.119814 -0.119034 0.358281 0.185728 -0.062500 1 0 0 0 0 0 4 508439
-0.001881 -0.000358 0.119814 -0.119036 0.358281 0.185726 -0.062500 1 0 0 0 0 0 4 509438
-0.001881 -0.000358 0.119814 -0.119024 0.358278 0.185740 -0.062500 1 0 0 0 0 0 4 510438
-0.001881 -0.000358 0.119814 -0.119022 0.358278 0.185721 -0.062500 1 0 0 0 0 0 4 511437
-0.001881 -0.000358 0.119814 -0.119031 0.358269 0.185732 -0.062500 1 0 0 0 0 0 4 512436
-0.001881 -0.000358 0.119814 -0.119023 0.358277 0.185740 -0.062500 1 0 0 0 0 0 4 513440
-0.001881 -0.000358 0.119814 -0.119034 0.358280 0.185728 -0.062500 1 0 0 0 0 0 4 514411
-0.001881 -0.000358 0.119814 -0.119035 0.358281 0.185726 -0.062500 1 0 0 0 0 0 4 515442
-0.001881 -0.000358 0.119814 -0.119024 0.358278 0.185740 -0.062500 1 0 0 0 0 0 4 516441
-0.001881 -0.000358 0.119814 -0.119034 0.358281 0.185728 -0.062500 1 0 0 0 0 0 4 517439
-0.001881 -0.000358 0.119814 -0.119032 0.358270 0.185733 -0.062500 1 0 0 0 0 0 4 518437
-0.001881 -0.000358 0.119814 -0.119036 0.358280 0.185727 -0.062500 1 0 0 0 0 0 4 519439
-0.001881 -0.000358 0.119814 -0.119025 0.358278 0.185740 -0.062500 1 0 0 0 0 0 4 520407
-0.001881 -0.000358 0.119814 -0.119023 0.358278 0.185721 -0.062500 1 0 0 0 0 0 4 521438
-0.001881 -0.000358 0.119814 -0.119023 0.358278 0.185739 -0.062500 1 0 0 0 0 0 4 522437
-0.001881 -0.000358 0.119814 -0.119034 0.358281 0.185727 -0.062500 1 0 0 0 0 0 4 523408
-0.001881 -0.000358 0.119814 -0.119032 0.358269 0.185733 -0.062500 1 0 0 0 0 0 4 524437
-0.001881 -0.000358 0.119814 -0.119036 0.358280 0.185727 -0.062500 1 0 0 0 0 0 4 525437
-0.001881 -0.000358 0.119814 -0.119024 0.358278 0.185740 -0.062500 1 0 0 0 0 0 4 526437
-0.001881 -0.000358 0.119814 -0.119022 0.358278 0.185721 -0.062500 1 0 0 0 0 0 4 527406
-0.001881 -0.000358 0.119814 -0.119022 0.358278 0.185739 -0.062500 1 0 0 0 0 0 4 528440
-0.001881 -0.000358 0.119814 -0.119034 0.358281 0.185727 -0.062500 1 0 0 0 0 0 4 529441
-0.001881 -0.000358 0.119814 -0.119032 0.358269 0.185733 -0.062500 1 0 0 0 0 0 4 530406
-0.001881 -0.000358 0.119814 -0.119035 0.358280 0.185727 -0.062500 1 0 0 0 0 0 4 531437
-0.001881 -0.000358 0.119814 -0.119024 0.358278 0.185740 -0.062500 1 0 0 0 0 0 4 532435
-0.001881 -0.000358 0.119814 -0.119035 0.358281 0.185728 -0.062500 1 0 0 0 0 0 4 533437
-0.001881 -0.000358 0.119814 -0.119032 0.358269 0.185733 -0.062500 1 0 0 0 0 0 4 534436
-0.001881 -0.000358 0.119814 -0.119028 0.358288 0.185734 -0.062500 1 0 0 0 0 0 4 535437
-0.001881 -0.000358 0.119814 -0.119019 0.358267 0.185727 -0.062500 1 0 0 0 0 0 4 536437
-0.001881 -0.000358 0.119814 -0.119034 0.358279 0.185726 -0.062500 1 0 0 0 0 0 4 537438
-0.001881 -0.000358 0.119814 -0.119024 0.358278 0.185739 -0.062500 1 0 0 0 0 0 4 538437
-0.001881 -0.000358 0.119814 -0.119034 0.358281 0.185727 -0.062500 1 0 0 0 0 0 4 539433
-0.001881 -0.000358 0.119814 -0.119032 0.358269 0.185733 -0.062500 1 0 0 0 0 0 4 540423
-0.001881 -0.000358 0.119814 -0.119027 0.358288 0.185734 -0.062500 1 0 0 0 0 0 4 541432
-0.001881 -0.000358 0.119814 -0.119032 0.358270 0.185734 -0.062500 1 0 0 0 0 0 4 542436
-0.001881 -0.000358 0.119814 -0.119023 0.358277 0.185720 -0.062500 1 0 0 0 0 0 4 543435
-0.001881 -0.000358 0.119814 -0.119023 0.358277 0.185739 -0.062500 1 0 0 0 0 0 4 544428
-0.001881 -0.000358 0.119814 -0.119034 0.358280 0.185727 -0.062500 1 0 0 0 0 0 4 545438
-0.001881 -0.000358 0.119814 -0.119024 0.358278 0.185740 -0.062500 1 0 0 0 0 0 4 546437
-0.001881 -0.000358 0.119814 -0.119034 0.358281 0.185728 -0.062500 1 0 0 0 0 0 4 547434
-0.001881 -0.000358 0.119814 -0.119032 0.358269 0.185733 -0.062500 1 0 0 0 0 0 4 548436
-0.001881 -0.000358 0.119814 -0.119035 0.358279 0.185727 -0.062500 1 0 0 0 0 0 4 549438
-0.001881 -0.000358 0.119814 -0.119024 0.358278 0.185740 -0.062500 1 0 0 0 0 0 4 550436
-0.001881 -0.000358 0.119814 -0.119022 0.358278 0.185721 -0.062500 1 0 0 0 0 0 4 551417
-0.001881 -0.000358 0.119814 -0.119022 0.358278 0.185739 -0.062500 1 0 0 0 0 0 4 552429
-0.001881 -0.000358 0.119814 -0.119034 0.358281 0.185728 -0.062500 1 0 0 0 0 0 4 553422
-0.001881 -0.000358 0.119814 -0.119035 0.358281 0.185726 -0.062500 1 0 0 0 0 0 4 554428
-0.001881 -0.000358 0.119814 -0.119024 0.358278 0.185740 -0.062500 1 0 0 0 0 0 4 555419
-0.001881 -0.000358 0.119814 -0.119034 0.358281 0.185728 -0.062500 1 0 0 0 0 0 4 556428
-0.001881 -0.000358 0.119814 -0.119032 0.358270 0.185733 -0.062500 1 0 0 0 0 0 4 557420
-0.001881 -0.000358 0.119814 -0.119036 0.358280 0.185727 -0.062500 1 0 0 0 0 0 4 558428
-0.001881 -0.000358 0.119814 -0.119025 0.358278 0.185740 -0.062500 1 0 0 0 0 0 4 559419
-0.001881 -0.000358 0.119814 -0.119023 0.358278 0.185721 -0.062500 1 0 0 0 0 0 4 560428
-0.001881 -0.000358 0.119814 -0.119023 0.358278 0.185739 -0.062500 1 0 0 0 0 0 4 561427
-0.001881 -0.000358 0.119814 -0.119034 0.358281 0.185727 -0.062500 1 0 0 0 0 0 4 562419
-0.001881 -0.000358 0.119814 -0.119032 0.358269 0.185733 -0.062500 1 0 0 0 0 0 4 563428
-0.001881 -0.000358 0.119814 -0.119035 0.358280 0.185727 -0.062500 1 0 0 0 0 0 4 564419
[truncated: 46,853,080 more chars]
