# Supplementary material for: Increasing Patient Engagement in Rehabilitation Exercises Using Computer-Based Citizen Science
Source: PLoS One. 2015 Mar 20;10(3):e0117013. doi: 10.1371/journal.pone.0117013 (PMC4368773; doi:10.1371/journal.pone.0117013)
Supplement: S1 Dataset — (ZIP) [file pone.0117013.s001.zip › Dataset_S1/H9/H9_without.dat]

-0.007333 -0.010058 0.170311 -1.129416 1.189933 -8.030178 -0.000000 1 0 0 0 0 0 0 806
-0.007278 -0.010127 0.170616 -0.821703 1.013295 -4.794432 -0.000032 1 0 0 0 0 0 0 1818
-0.007255 -0.010186 0.170924 -0.373109 0.877740 -4.529114 -0.000063 1 0 0 0 0 0 0 2807
-0.007219 -0.010217 0.171218 -0.496580 0.512673 -4.349223 -0.000094 1 0 0 0 0 0 0 3816
-0.007201 -0.010266 0.171496 -0.272823 0.703307 -4.141701 -0.000126 1 0 0 0 0 0 0 4830
-0.007256 -0.010299 0.171758 0.688148 0.529409 -3.938329 -0.000157 1 0 0 0 0 0 0 5816
-0.007272 -0.010314 0.172019 0.295117 0.267708 -3.933690 -0.000188 1 0 0 0 0 0 0 6819
-0.007300 -0.010347 0.172267 0.407138 0.492471 -3.786736 -0.000219 1 0 0 0 0 0 0 7825
-0.007364 -0.010376 0.172495 0.900690 0.462397 -3.536194 -0.000256 1 0 0 0 0 0 0 8991
-0.007414 -0.010377 0.172748 0.754195 0.102611 -3.859375 -0.000282 1 0 0 0 0 0 0 9826
-0.007486 -0.010399 0.172932 1.039920 0.347573 -3.018957 -0.000319 1 0 0 0 0 0 0 11017
-0.007535 -0.010398 0.173171 0.775623 0.068771 -3.679992 -0.000344 1 0 0 0 0 0 0 11827
-0.007540 -0.010426 0.173286 0.163061 0.437509 -2.143501 -0.000375 1 0 0 0 0 0 0 12796
-0.007558 -0.010420 0.173509 0.289051 0.015628 -3.440377 -0.000407 1 0 0 0 0 0 0 13819
-0.007545 -0.010399 0.173697 -0.103328 -0.198681 -3.126425 -0.000437 1 0 0 0 0 0 0 14799
-0.007524 -0.010408 0.173809 -0.244565 0.165913 -2.128682 -0.000468 1 0 0 0 0 0 0 15795
-0.007493 -0.010397 0.174002 -0.390915 -0.052282 -3.122511 -0.000500 1 0 0 0 0 0 0 16817
-0.007442 -0.010375 0.174114 -0.659034 -0.204292 -2.178905 -0.000531 1 0 0 0 0 0 0 17797
-0.007387 -0.010362 0.174228 -0.741653 -0.107826 -2.145717 -0.000562 1 0 0 0 0 0 0 18796
-0.007303 -0.010322 0.174344 -1.121384 -0.446515 -2.185819 -0.000593 1 0 0 0 0 0 0 19796
-0.007213 -0.010246 0.174457 -1.227907 -0.931413 -2.181873 -0.000625 1 0 0 0 0 0 0 20801
-0.007137 -0.010171 0.174549 -1.066386 -0.974058 -1.931759 -0.000656 1 0 0 0 0 0 0 21802
-0.007032 -0.010087 0.174634 -1.419659 -1.093386 -1.844003 -0.000687 1 0 0 0 0 0 0 22794
-0.006915 -0.010000 0.174703 -1.615221 -1.141071 -1.650127 -0.000718 1 0 0 0 0 0 0 23796
-0.006800 -0.009890 0.174762 -1.600103 -1.433112 -1.519237 -0.000750 1 0 0 0 0 0 0 24796
-0.006680 -0.009792 0.174805 -1.672056 -1.307912 -1.336137 -0.000781 1 0 0 0 0 0 0 25796
-0.006565 -0.009679 0.174839 -1.603061 -1.487886 -1.213731 -0.000812 1 0 0 0 0 0 0 26797
-0.006438 -0.009602 0.174860 -1.761481 -1.031056 -1.072446 -0.000844 1 0 0 0 0 0 0 27805
-0.006348 -0.009532 0.174871 -1.292426 -0.890497 -0.934572 -0.000875 1 0 0 0 0 0 0 28803
-0.006255 -0.009472 0.174872 -1.276159 -0.742218 -0.830292 -0.000905 1 0 0 0 0 0 0 29780
-0.006176 -0.009434 0.174863 -1.107701 -0.446080 -0.707406 -0.000937 1 0 0 0 0 0 0 30795
-0.006088 -0.009390 0.174855 -1.189796 -0.482489 -0.737141 -0.000968 1 0 0 0 0 0 0 31796
-0.006019 -0.009339 0.174839 -0.954673 -0.581847 -0.652856 -0.001000 1 0 0 0 0 0 0 32795
-0.005966 -0.009321 0.174815 -0.737912 -0.150664 -0.569902 -0.001031 1 0 0 0 0 0 0 33797
-0.005905 -0.009304 0.174793 -0.801777 -0.094176 -0.621292 -0.001062 1 0 0 0 0 0 0 34795
-0.005855 -0.009303 0.174767 -0.668257 0.130645 -0.584881 -0.001094 1 0 0 0 0 0 0 35804
-0.005784 -0.009280 0.174738 -0.931470 -0.139177 -0.572605 -0.001125 1 0 0 0 0 0 0 36796
-0.005714 -0.009260 0.174715 -0.933204 -0.117012 -0.662642 -0.001156 1 0 0 0 0 0 0 37801
-0.005625 -0.009248 0.174690 -1.195683 -0.008370 -0.680077 -0.001187 1 0 0 0 0 0 0 38796
-0.005534 -0.009219 0.174661 -1.244328 -0.218532 -0.660151 -0.001218 1 0 0 0 0 0 0 39794
-0.005433 -0.009202 0.174634 -1.371431 -0.072417 -0.696559 -0.001250 1 0 0 0 0 0 0 40794
-0.005357 -0.009164 0.174608 -1.061778 -0.330512 -0.740620 -0.001281 1 0 0 0 0 0 0 41797
-0.005293 -0.009116 0.174582 -0.870188 -0.492127 -0.776889 -0.001313 1 0 0 0 0 0 0 42817
-0.005206 -0.009089 0.174556 -1.155653 -0.217808 -0.796044 -0.001344 1 0 0 0 0 0 0 43800
-0.005137 -0.009046 0.174531 -0.953256 -0.401353 -0.828174 -0.001375 1 0 0 0 0 0 0 44800
-0.005069 -0.009016 0.174508 -0.926326 -0.246338 -0.901363 -0.001413 1 0 0 0 0 0 0 46014
-0.005008 -0.008971 0.174484 -0.812641 -0.422038 -0.908658 -0.001439 1 0 0 0 0 0 0 46861
-0.004965 -0.008934 0.174466 -0.578336 -0.336382 -1.011533 -0.001471 1 0 0 0 0 0 0 47866
-0.004931 -0.008901 0.174450 -0.442918 -0.276071 -1.081661 -0.001501 1 0 0 0 0 0 0 48832
-0.004892 -0.008890 0.174439 -0.481107 0.034836 -1.168433 -0.001532 1 0 0 0 0 0 0 49833
-0.004860 -0.008870 0.174427 -0.402505 -0.058420 -1.189670 -0.001564 1 0 0 0 0 0 0 50851
-0.004823 -0.008866 0.174418 -0.461219 0.150115 -1.249337 -0.001596 1 0 0 0 0 0 0 51885
-0.004783 -0.008871 0.174410 -0.500239 0.281327 -1.294234 -0.001627 1 0 0 0 0 0 0 52869
-0.004741 -0.008879 0.174402 -0.520613 0.351403 -1.329304 -0.001657 1 0 0 0 0 0 0 53841
-0.004700 -0.008890 0.174394 -0.530768 0.389052 -1.360153 -0.001688 1 0 0 0 0 0 0 54834
-0.004657 -0.008902 0.174387 -0.535819 0.410249 -1.388958 -0.001720 1 0 0 0 0 0 0 55837
-0.004629 -0.008930 0.174373 -0.354229 0.637321 -1.334949 -0.001751 1 0 0 0 0 0 0 56834
-0.004615 -0.008945 0.174367 -0.151915 0.482442 -1.447340 -0.001782 1 0 0 0 0 0 0 57820
-0.004587 -0.008958 0.174360 -0.315891 0.458609 -1.476877 -0.001813 1 0 0 0 0 0 0 58834
-0.004573 -0.008965 0.174357 -0.147328 0.374198 -1.552270 -0.001845 1 0 0 0 0 0 0 59851
-0.004574 -0.008947 0.174352 0.069957 0.046760 -1.568088 -0.001876 1 0 0 0 0 0 0 60833
-0.004574 -0.008938 0.174350 0.087176 0.141927 -1.665123 -0.001953 1 0 0 0 0 0 0 63317
-0.004553 -0.008940 0.174345 -0.191605 0.290971 -1.646224 -0.001970 1 0 0 0 0 0 0 63858
-0.004543 -0.008941 0.174343 -0.082224 0.299754 -1.703033 -0.002001 1 0 0 0 0 0 0 64834
-0.004538 -0.008942 0.174342 -0.002060 0.299028 -1.749561 -0.002033 1 0 0 0 0 0 0 65851
-0.004528 -0.008964 0.174331 -0.051973 0.594381 -1.652820 -0.002063 1 0 0 0 0 0 0 66833
-0.004523 -0.008976 0.174326 0.007441 0.482222 -1.741524 -0.002095 1 0 0 0 0 0 0 67848
-0.004499 -0.008988 0.174320 -0.231091 0.480844 -1.757851 -0.002126 1 0 0 0 0 0 0 68836
-0.004501 -0.009011 0.174311 0.084130 0.622723 -1.745842 -0.002158 1 0 0 0 0 0 0 69851
-0.004481 -0.009028 0.174302 -0.175307 0.576754 -1.780731 -0.002188 1 0 0 0 0 0 0 70835
-0.004485 -0.009054 0.174292 0.114589 0.678591 -1.784047 -0.002220 1 0 0 0 0 0 0 71847
-0.004487 -0.009067 0.174287 0.118319 0.530245 -1.878294 -0.002251 1 0 0 0 0 0 0 72831
-0.004481 -0.009096 0.174275 0.013383 0.731899 -1.810532 -0.002281 1 0 0 0 0 0 0 73792
-0.004478 -0.009111 0.174269 0.043763 0.569992 -1.913784 -0.002312 1 0 0 0 0 0 0 74781
-0.004491 -0.009135 0.174260 0.252022 0.678016 -1.907117 -0.002343 1 0 0 0 0 0 0 75791
-0.004484 -0.009132 0.174249 0.022377 0.340071 -1.903374 -0.002374 1 0 0 0 0 0 0 76781
-0.004495 -0.009147 0.174237 0.228303 0.548233 -1.921906 -0.002406 1 0 0 0 0 0 0 77791
-0.004514 -0.009171 0.174225 0.364516 0.692847 -1.945106 -0.002437 1 0 0 0 0 0 0 78791
-0.004511 -0.009168 0.174213 0.082733 0.357529 -1.962628 -0.002468 1 0 0 0 0 0 0 79781
-0.004523 -0.009183 0.174201 0.261218 0.565101 -1.991762 -0.002500 1 0 0 0 0 0 0 80791
-0.004531 -0.009193 0.174182 0.213502 0.509570 -1.929976 -0.002530 1 0 0 0 0 0 0 81780
-0.004534 -0.009197 0.174173 0.162182 0.454302 -2.078535 -0.002562 1 0 0 0 0 0 0 82791
-0.004537 -0.009201 0.174156 0.148721 0.438716 -2.006086 -0.002593 1 0 0 0 0 0 0 83780
-0.004553 -0.009220 0.174141 0.313875 0.636176 -2.060179 -0.002624 1 0 0 0 0 0 0 84784
-0.004547 -0.009214 0.174127 0.060251 0.342637 -2.100134 -0.002656 1 0 0 0 0 0 0 85792
-0.004559 -0.009228 0.174114 0.254460 0.572708 -2.139555 -0.002687 1 0 0 0 0 0 0 86780
-0.004552 -0.009220 0.174102 0.030123 0.313004 -2.166157 -0.002718 1 0 0 0 0 0 0 87790
-0.004570 -0.009211 0.174086 0.348557 0.281255 -2.160543 -0.002749 1 0 0 0 0 0 0 88781
-0.004572 -0.009230 0.174069 0.166172 0.639456 -2.154988 -0.002781 1 0 0 0 0 0 0 89790
-0.004582 -0.009218 0.174057 0.242697 0.282528 -2.261108 -0.002812 1 0 0 0 0 0 0 90779
-0.004587 -0.009213 0.174039 0.204982 0.346051 -2.199636 -0.002843 1 0 0 0 0 0 0 91790
-0.004605 -0.009228 0.174024 0.349699 0.606098 -2.261810 -0.002874 1 0 0 0 0 0 0 92779
-0.004600 -0.009220 0.174010 0.084203 0.345467 -2.306028 -0.002906 1 0 0 0 0 0 0 93790
-0.004620 -0.009211 0.173994 0.381218 0.311317 -2.309105 -0.002937 1 0 0 0 0 0 0 94781
-0.004623 -0.009230 0.173976 0.187415 0.668705 -2.307924 -0.002968 1 0 0 0 0 0 0 95796
-0.004647 -0.009234 0.173958 0.443683 0.525847 -2.332954 -0.003000 1 0 0 0 0 0 0 96798
-0.004646 -0.009222 0.173943 0.144681 0.289642 -2.390560 -0.003030 1 0 0 0 0 0 0 97781
-0.004659 -0.009232 0.173929 0.308435 0.571945 -2.442336 -0.003062 1 0 0 0 0 0 0 98788
-0.004667 -0.009239 0.173909 0.251932 0.554692 -2.390670 -0.003093 1 0 0 0 0 0 0 99796
-0.004693 -0.009237 0.173890 0.489852 0.452736 -2.422907 -0.003124 1 0 0 0 0 0 0 100788
-0.004699 -0.009260 0.173871 0.249334 0.757208 -2.442699 -0.003156 1 0 0 0 0 0 0 101796
-0.004711 -0.009250 0.173859 0.296137 0.369654 -2.562514 -0.003187 1 0 0 0 0 0 0 102799
-0.004717 -0.009246 0.173840 0.242881 0.417500 -2.505726 -0.003219 1 0 0 0 0 0 0 103800
-0.004735 -0.009261 0.173825 0.380453 0.670654 -2.570739 -0.003249 1 0 0 0 0 0 0 104780
-0.004745 -0.009270 0.173804 0.295750 0.620919 -2.531835 -0.003281 1 0 0 0 0 0 0 105788
-0.004772 -0.009269 0.173785 0.518711 0.500504 -2.571130 -0.003312 1 0 0 0 0 0 0 106791
-0.004787 -0.009271 0.173762 0.378430 0.513423 -2.554990 -0.003343 1 0 0 0 0 0 0 107795
-0.004809 -0.009288 0.173745 0.455383 0.731642 -2.647618 -0.003375 1 0 0 0 0 0 0 108792
-0.004820 -0.009298 0.173723 0.338315 0.661944 -2.621768 -0.003406 1 0 0 0 0 0 0 109793
-0.004849 -0.009299 0.173704 0.545412 0.531007 -2.667254 -0.003437 1 0 0 0 0 0 0 110792
-0.004864 -0.009300 0.173681 0.396886 0.538638 -2.653782 -0.003468 1 0 0 0 0 0 0 111790
-0.004894 -0.009296 0.173661 0.578826 0.471084 -2.708697 -0.003500 1 0 0 0 0 0 0 112792
-0.004902 -0.009317 0.173641 0.307518 0.796248 -2.739734 -0.003531 1 0 0 0 0 0 0 113799
-0.004907 -0.009329 0.173618 0.244818 0.714598 -2.726642 -0.003562 1 0 0 0 0 0 0 114775
-0.004932 -0.009331 0.173597 0.502514 0.570571 -2.783342 -0.003593 1 0 0 0 0 0 0 115795
-0.004946 -0.009333 0.173574 0.381208 0.570901 -2.775180 -0.003625 1 0 0 0 0 0 0 116795
-0.004975 -0.009329 0.173553 0.577541 0.499396 -2.832543 -0.003656 1 0 0 0 0 0 0 117793
-0.004991 -0.009328 0.173530 0.421981 0.539182 -2.824331 -0.003687 1 0 0 0 0 0 0 118774
-0.005014 -0.009346 0.173499 0.505699 0.784834 -2.743012 -0.003718 1 0 0 0 0 0 0 119773
-0.005049 -0.009350 0.173475 0.660819 0.638160 -2.847819 -0.003750 1 0 0 0 0 0 0 120790
-0.005067 -0.009354 0.173449 0.470020 0.619578 -2.870299 -0.003781 1 0 0 0 0 0 0 121793
-0.005091 -0.009374 0.173417 0.534846 0.833505 -2.803377 -0.003812 1 0 0 0 0 0 0 122791
-0.005105 -0.009385 0.173388 0.398452 0.752305 -2.862038 -0.003843 1 0 0 0 0 0 0 123791
-0.005112 -0.009392 0.173361 0.314039 0.694107 -2.910357 -0.003875 1 0 0 0 0 0 0 124790
-0.005162 -0.009386 0.173329 0.849681 0.513252 -2.872182 -0.003905 1 0 0 0 0 0 0 125773
-0.005187 -0.009384 0.173300 0.600272 0.561899 -2.934240 -0.003937 1 0 0 0 0 0 0 126790
-0.005201 -0.009385 0.173272 0.424403 0.601461 -2.982950 -0.003968 1 0 0 0 0 0 0 127791
-0.005232 -0.009381 0.173236 0.628840 0.554477 -2.891441 -0.004000 1 0 0 0 0 0 0 128794
-0.005248 -0.009381 0.173205 0.465796 0.598268 -2.976034 -0.004031 1 0 0 0 0 0 0 129794
-0.005272 -0.009399 0.173169 0.545332 0.843154 -2.952406 -0.004062 1 0 0 0 0 0 0 130791
-0.005293 -0.009388 0.173136 0.526196 0.490644 -2.992863 -0.004093 1 0 0 0 0 0 0 131791
-0.005319 -0.009400 0.173099 0.588893 0.768547 -2.981299 -0.004124 1 0 0 0 0 0 0 132790
-0.005326 -0.009431 0.173057 0.345545 1.039253 -2.930468 -0.004156 1 0 0 0 0 0 0 133792
-0.005339 -0.009426 0.173020 0.403529 0.608393 -3.013104 -0.004187 1 0 0 0 0 0 0 134791
-0.005361 -0.009441 0.172982 0.528802 0.837763 -3.026592 -0.004218 1 0 0 0 0 0 0 135790
-0.005396 -0.009445 0.172940 0.713381 0.713565 -2.999828 -0.004250 1 0 0 0 0 0 0 136793
-0.005437 -0.009443 0.172897 0.820637 0.630214 -2.995928 -0.004283 1 0 0 0 0 0 0 137855
-0.005437 -0.009450 0.172858 0.295160 0.742630 -3.081648 -0.004314 1 0 0 0 0 0 0 138853
-0.005461 -0.009450 0.172816 0.556748 0.661079 -3.064596 -0.004345 1 0 0 0 0 0 0 139858
-0.005497 -0.009446 0.172771 0.742482 0.608800 -3.060289 -0.004376 1 0 0 0 0 0 0 140825
-0.005517 -0.009446 0.172722 0.558313 0.666305 -3.016177 -0.004408 1 0 0 0 0 0 0 141852
-0.005551 -0.009443 0.172675 0.724969 0.624326 -3.057554 -0.004442 1 0 0 0 0 0 0 142956
-0.005592 -0.009437 0.172628 0.836502 0.596593 -3.089144 -0.004470 1 0 0 0 0 0 0 143853
-0.005614 -0.009437 0.172578 0.611953 0.666456 -3.063084 -0.004502 1 0 0 0 0 0 0 144859
-0.005628 -0.009439 0.172525 0.472229 0.712696 -3.056289 -0.004533 1 0 0 0 0 0 0 145853
-0.005667 -0.009414 0.172473 0.798090 0.367544 -3.074694 -0.004564 1 0 0 0 0 0 0 146850
-0.005688 -0.009404 0.172420 0.606091 0.529650 -3.083215 -0.004594 1 0 0 0 0 0 0 147826
-0.005701 -0.009402 0.172366 0.475316 0.646506 -3.097399 -0.004626 1 0 0 0 0 0 0 148826
-0.005710 -0.009403 0.172311 0.407237 0.710585 -3.114564 -0.004657 1 0 0 0 0 0 0 149818
-0.005739 -0.009400 0.172247 0.674015 0.671181 -2.998369 -0.004688 1 0 0 0 0 0 0 150833
-0.005756 -0.009401 0.172187 0.539957 0.722528 -3.075680 -0.004720 1 0 0 0 0 0 0 151848
-0.005789 -0.009399 0.172120 0.747551 0.681348 -2.998215 -0.004751 1 0 0 0 0 0 0 152849
-0.005808 -0.009400 0.172059 0.580914 0.731950 -3.094936 -0.004782 1 0 0 0 0 0 0 153833
-0.005820 -0.009403 0.171986 0.483593 0.773011 -2.971274 -0.004814 1 0 0 0 0 0 0 154846
-0.005837 -0.009386 0.171919 0.533689 0.500549 -3.051481 -0.004845 1 0 0 0 0 0 0 155831
-0.005840 -0.009402 0.171847 0.358958 0.923967 -3.008738 -0.004876 1 0 0 0 0 0 0 156846
-0.005866 -0.009407 0.171773 0.652690 0.821689 -2.997185 -0.004905 1 0 0 0 0 0 0 157779
-0.005868 -0.009396 0.171701 0.361056 0.608348 -3.039510 -0.004937 1 0 0 0 0 0 0 158790
-0.005894 -0.009387 0.171626 0.650457 0.617828 -3.033802 -0.004968 1 0 0 0 0 0 0 159777
-0.005909 -0.009386 0.171547 0.551649 0.719254 -2.980636 -0.004999 1 0 0 0 0 0 0 160788
-0.005929 -0.009366 0.171461 0.590410 0.489904 -2.911588 -0.005031 1 0 0 0 0 0 0 161791
-0.005941 -0.009359 0.171376 0.508209 0.641126 -2.927093 -0.005062 1 0 0 0 0 0 0 162777
-0.005950 -0.009358 0.171290 0.457754 0.745158 -2.947300 -0.005094 1 0 0 0 0 0 0 163811
-0.005980 -0.009355 0.171194 0.734846 0.723963 -2.821447 -0.005124 1 0 0 0 0 0 0 164779
-0.005998 -0.009357 0.171103 0.604052 0.787396 -2.897656 -0.005156 1 0 0 0 0 0 0 165788
-0.006033 -0.009354 0.171004 0.815162 0.748691 -2.809848 -0.005187 1 0 0 0 0 0 0 166778
-0.006053 -0.009356 0.170911 0.648458 0.803525 -2.905789 -0.005218 1 0 0 0 0 0 0 167787
-0.006067 -0.009361 0.170806 0.548737 0.843200 -2.768243 -0.005249 1 0 0 0 0 0 0 168777
-0.006062 -0.009350 0.170703 0.306617 0.652498 -2.787250 -0.005281 1 0 0 0 0 0 0 169788
-0.006086 -0.009341 0.170597 0.650314 0.668159 -2.769942 -0.005312 1 0 0 0 0 0 0 170777
-0.006087 -0.009323 0.170492 0.386153 0.555892 -2.803547 -0.005343 1 0 0 0 0 0 0 171787
-0.006090 -0.009318 0.170380 0.401152 0.703475 -2.729865 -0.005374 1 0 0 0 0 0 0 172777
-0.006095 -0.009318 0.170265 0.424283 0.800769 -2.690797 -0.005406 1 0 0 0 0 0 0 173788
-0.006109 -0.009299 0.170144 0.550000 0.556946 -2.625546 -0.005437 1 0 0 0 0 0 0 174778
-0.006097 -0.009299 0.170020 0.218416 0.786823 -2.583928 -0.005468 1 0 0 0 0 0 0 175787
-0.006103 -0.009279 0.169894 0.418773 0.558497 -2.575064 -0.005499 1 0 0 0 0 0 0 176776
-0.006117 -0.009249 0.169767 0.556739 0.409262 -2.574926 -0.005531 1 0 0 0 0 0 0 177788
-0.006113 -0.009221 0.169635 0.334387 0.413656 -2.516774 -0.005562 1 0 0 0 0 0 0 178787
-0.006129 -0.009227 0.169501 0.570896 0.856122 -2.497167 -0.005593 1 0 0 0 0 0 0 179776
-0.006125 -0.009216 0.169365 0.347905 0.692634 -2.479068 -0.005624 1 0 0 0 0 0 0 180787
-0.006135 -0.009191 0.169232 0.498145 0.488718 -2.532053 -0.005655 1 0 0 0 0 0 0 181777
-0.006143 -0.009181 0.169088 0.496381 0.672861 -2.401710 -0.005687 1 0 0 0 0 0 0 182789
-0.006136 -0.009162 0.168946 0.295047 0.580773 -2.430448 -0.005722 1 0 0 0 0 0 0 183911
-0.006115 -0.009131 0.168715 0.090898 0.402577 -1.275887 -0.005750 1 0 0 0 0 0 0 184808
-0.006137 -0.009121 0.168603 0.643821 0.678116 -2.707407 -0.005781 1 0 0 0 0 0 0 185794
-0.006136 -0.009102 0.168474 0.401812 0.579159 -2.660227 -0.005816 1 0 0 0 0 0 0 186909
-0.006141 -0.009094 0.168239 0.457987 0.716016 -1.269841 -0.005848 1 0 0 0 0 0 0 187938
-0.006130 -0.009078 0.168127 0.250781 0.632239 -2.751121 -0.005879 1 0 0 0 0 0 0 188921
-0.006113 -0.009054 0.167981 0.149847 0.532268 -2.453373 -0.005906 1 0 0 0 0 0 0 189790
-0.006107 -0.009045 0.167827 0.289419 0.703374 -2.338167 -0.005937 1 0 0 0 0 0 0 190801
-0.006092 -0.009026 0.167678 0.184142 0.597051 -2.394260 -0.005972 1 0 0 0 0 0 0 191915
-0.006086 -0.009017 0.167425 0.292873 0.729902 -1.055330 -0.006004 1 0 0 0 0 0 0 192940
-0.006073 -0.009001 0.167291 0.212671 0.638054 -2.475175 -0.006031 1 0 0 0 0 0 0 193792
-0.006054 -0.008977 0.167150 0.126816 0.541954 -2.529329 -0.006065 1 0 0 0 0 0 0 194896
-0.006044 -0.008964 0.166901 0.243793 0.678008 -1.128895 -0.006098 1 0 0 0 0 0 0 195934
-0.006007 -0.008953 0.166761 -0.104525 0.708396 -2.421482 -0.006128 1 0 0 0 0 0 0 196914
-0.005999 -0.008925 0.166603 0.240139 0.500616 -2.319863 -0.006160 1 0 0 0 0 0 0 197915
-0.005975 -0.008884 0.166352 0.066400 0.311595 -1.104249 -0.006192 1 0 0 0 0 0 0 198943
-0.005973 -0.008878 0.166207 0.338934 0.744082 -2.368198 -0.006222 1 0 0 0 0 0 0 199904
-0.005953 -0.008852 0.165964 0.133032 0.538819 -1.214061 -0.006254 1 0 0 0 0 0 0 200930
-0.005937 -0.008831 0.165827 0.157187 0.583201 -2.495414 -0.006285 1 0 0 0 0 0 0 201932
-0.005894 -0.008829 0.165568 -0.192180 0.828275 -1.025093 -0.006317 1 0 0 0 0 0 0 202941
-0.005873 -0.008812 0.165428 0.069407 0.666532 -2.437224 -0.006347 1 0 0 0 0 0 0 203918
-0.005839 -0.008777 0.165185 -0.087491 0.423221 -1.238648 -0.006379 1 0 0 0 0 0 0 204919
-0.005820 -0.008754 0.165047 0.093965 0.553545 -2.480960 -0.006410 1 0 0 0 0 0 0 205916
-0.005786 -0.008715 0.164776 -0.075270 0.346595 -0.881717 -0.006442 1 0 0 0 0 0 0 206938
-0.005767 -0.008691 0.164632 0.093611 0.536856 -2.380701 -0.006472 1 0 0 0 0 0 0 207896
-0.005756 -0.008676 0.164372 0.212729 0.670134 -1.007245 -0.006503 1 0 0 0 0 0 0 208917
-0.005748 -0.008632 0.164224 0.276641 0.315889 -2.336196 -0.006535 1 0 0 0 0 0 0 209916
-0.005710 -0.008612 0.163951 -0.111934 0.578272 -0.837552 -0.006567 1 0 0 0 0 0 0 210937
-0.005698 -0.008567 0.163799 0.183206 0.294489 -2.279907 -0.006597 1 0 0 0 0 0 0 211913
-0.005657 -0.008546 0.163523 -0.171077 0.563653 -0.784610 -0.006629 1 0 0 0 0 0 0 212936
-0.005613 -0.008531 0.163369 -0.248270 0.677194 -2.241829 -0.006660 1 0 0 0 0 0 0 213911
-0.005594 -0.008486 0.163090 0.079349 0.306732 -0.750976 -0.006692 1 0 0 0 0 0 0 214934
-0.005553 -0.008467 0.162935 -0.179324 0.599836 -2.213435 -0.006718 1 0 0 0 0 0 0 215771
-0.005510 -0.008463 0.162760 -0.236140 0.829563 -2.102907 -0.006753 1 0 0 0 0 0 0 216894
-0.005423 -0.008445 0.162448 -0.828035 0.683725 -0.296074 -0.006785 1 0 0 0 0 0 0 217938
-0.005393 -0.008424 0.162272 -0.129505 0.613576 -1.895889 -0.006816 1 0 0 0 0 0 0 218914
-0.005351 -0.008384 0.161996 -0.236618 0.377584 -0.737865 -0.006848 1 0 0 0 0 0 0 219934
-0.005329 -0.008359 0.161824 0.019156 0.528026 -1.981098 -0.006878 1 0 0 0 0 0 0 220894
-0.005291 -0.008315 0.161519 -0.159545 0.310400 -0.364126 -0.006910 1 0 0 0 0 0 0 221937
-0.005270 -0.008289 0.161363 0.035212 0.524108 -2.135787 -0.006941 1 0 0 0 0 0 0 222913
-0.005233 -0.008244 0.161066 -0.158287 0.299724 -0.479386 -0.006973 1 0 0 0 0 0 0 223938
-0.005196 -0.008201 0.160898 -0.170053 0.288942 -1.984933 -0.007003 1 0 0 0 0 0 0 224908
-0.005182 -0.008133 0.160601 0.120831 -0.019800 -0.452826 -0.007035 1 0 0 0 0 0 0 225936
-0.005141 -0.008109 0.160437 -0.201525 0.509516 -2.028875 -0.007066 1 0 0 0 0 0 0 226915
-0.005088 -0.008066 0.160132 -0.389120 0.306042 -0.343157 -0.007098 1 0 0 0 0 0 0 227935
-0.005064 -0.008038 0.159951 -0.041801 0.499695 -1.781487 -0.007128 1 0 0 0 0 0 0 228911
-0.004989 -0.008002 0.159656 -0.670642 0.410995 -0.422770 -0.007160 1 0 0 0 0 0 0 229940
-0.004960 -0.007976 0.159475 -0.128418 0.524184 -1.775000 -0.007191 1 0 0 0 0 0 0 230913
-0.004848 -0.007950 0.159168 -1.184958 0.539036 -0.265019 -0.007223 1 0 0 0 0 0 0 231936
-0.004813 -0.007925 0.158984 -0.275704 0.557795 -1.707209 -0.007253 1 0 0 0 0 0 0 232912
-0.004730 -0.007891 0.158684 -0.819400 0.437055 -0.324771 -0.007285 1 0 0 0 0 0 0 233936
-0.004700 -0.007864 0.158500 -0.185665 0.527016 -1.691730 -0.007316 1 0 0 0 0 0 0 234912
-0.004633 -0.007793 0.158189 -0.619895 -0.044911 -0.173348 -0.007347 1 0 0 0 0 0 0 235922
-0.004621 -0.007778 0.158015 0.060303 0.625340 -1.791736 -0.007378 1 0 0 0 0 0 0 236903
-0.004566 -0.007715 0.157710 -0.430030 0.066999 -0.233514 -0.007413 1 0 0 0 0 0 0 238014
-0.004541 -0.007683 0.157522 -0.101160 0.419135 -1.606213 -0.007442 1 0 0 0 0 0 0 238955
-0.004476 -0.007608 0.157207 -0.584500 -0.114995 -0.066750 -0.007475 1 0 0 0 0 0 0 240013
-0.004441 -0.007598 0.157023 -0.248796 0.676514 -1.615861 -0.007505 1 0 0 0 0 0 0 240953
-0.004404 -0.007530 0.156719 -0.247998 -0.003525 -0.188958 -0.007535 1 0 0 0 0 0 0 241936
-0.004358 -0.007504 0.156545 -0.360841 0.481436 -1.737023 -0.007566 1 0 0 0 0 0 0 242902
-0.004278 -0.007432 0.156235 -0.829885 -0.070556 -0.112390 -0.007598 1 0 0 0 0 0 0 243933
-0.004240 -0.007422 0.156050 -0.326370 0.677073 -1.559645 -0.007628 1 0 0 0 0 0 0 244901
-0.004166 -0.007363 0.155732 -0.758881 0.104040 0.037240 -0.007660 1 0 0 0 0 0 0 245936
-0.004107 -0.007360 0.155537 -0.619947 0.793919 -1.397347 -0.007691 1 0 0 0 0 0 0 246902
-0.004039 -0.007332 0.155231 -0.714260 0.535134 -0.084085 -0.007723 1 0 0 0 0 0 0 247935
-0.003996 -0.007290 0.155048 -0.408972 0.309401 -1.529767 -0.007753 1 0 0 0 0 0 0 248901
-0.003906 -0.007240 0.154737 -0.996900 0.195432 -0.010436 -0.007785 1 0 0 0 0 0 0 249933
-0.003874 -0.007210 0.154542 -0.301422 0.436923 -1.347303 -0.007815 1 0 0 0 0 0 0 250900
-0.003793 -0.007169 0.154223 -0.885211 0.332217 0.141276 -0.007848 1 0 0 0 0 0 0 251932
-0.003771 -0.007119 0.154043 -0.179025 0.180996 -1.502580 -0.007878 1 0 0 0 0 0 0 252900
-0.003696 -0.007063 0.153732 -0.794662 0.092689 0.046400 -0.007910 1 0 0 0 0 0 0 253932
-0.003667 -0.007032 0.153559 -0.264501 0.419780 -1.574237 -0.007940 1 0 0 0 0 0 0 254901
-0.003622 -0.006981 0.153228 -0.433076 0.175589 0.334401 -0.007972 1 0 0 0 0 0 0 255923
-0.003598 -0.006952 0.153050 -0.172076 0.437090 -1.471524 -0.008003 1 0 0 0 0 0 0 256910
-0.003522 -0.006911 0.152740 -0.827420 0.315207 0.107247 -0.008035 1 0 0 0 0 0 0 257923
-0.003493 -0.006883 0.152564 -0.288560 0.468677 -1.489267 -0.008066 1 0 0 0 0 0 0 258911
-0.003413 -0.006843 0.152253 -0.899828 0.328205 0.133563 -0.008097 1 0 0 0 0 0 0 259921
-0.003360 -0.006821 0.152069 -0.615326 0.542115 -1.344749 -0.008128 1 0 0 0 0 0 0 260911
-0.003318 -0.006789 0.151854 -0.462199 0.436056 -1.073933 -0.008159 1 0 0 0 0 0 0 261900
-0.003228 -0.006748 0.151517 -1.062554 0.298647 0.550661 -0.008191 1 0 0 0 0 0 0 262921
-0.003197 -0.006720 0.151336 -0.371685 0.461679 -1.303186 -0.008222 1 0 0 0 0 0 0 263910
-0.003105 -0.006621 0.151024 -1.110954 -0.453046 0.246523 -0.008254 1 0 0 0 0 0 0 264921
-0.003088 -0.006599 0.150835 -0.201536 0.461380 -1.198944 -0.008285 1 0 0 0 0 0 0 265911
-0.003017 -0.006564 0.150513 -0.811433 0.376247 0.419058 -0.008316 1 0 0 0 0 0 0 266927
-0.002989 -0.006537 0.150332 -0.328756 0.470513 -1.252591 -0.008347 1 0 0 0 0 0 0 267915
-0.002944 -0.006486 0.150125 -0.511334 0.168827 -1.068876 -0.008379 1 0 0 0 0 0 0 268919
-0.002909 -0.006446 0.149788 -0.395632 0.272211 0.671500 -0.008410 1 0 0 0 0 0 0 269931
-0.002872 -0.006402 0.149614 -0.418621 0.232698 -1.273389 -0.008441 1 0 0 0 0 0 0 270911
-0.002809 -0.006373 0.149284 -0.761650 0.432083 0.593812 -0.008473 1 0 0 0 0 0 0 271932
-0.002767 -0.006331 0.149111 -0.527307 0.270623 -1.247372 -0.008504 1 0 0 0 0 0 0 272922
-0.002722 -0.006312 0.148902 -0.543762 0.549163 -0.963407 -0.008535 1 0 0 0 0 0 0 273914
-0.002632 -0.006278 0.148564 -1.151840 0.397080 0.767791 -0.008574 1 0 0 0 0 0 0 275182
-0.002607 -0.006227 0.148345 -0.360563 0.145508 -0.582693 -0.008597 1 0 0 0 0 0 0 275914
-0.002572 -0.006205 0.148143 -0.424166 0.501358 -0.921845 -0.008628 1 0 0 0 0 0 0 276914
-0.002538 -0.006174 0.147914 -0.416357 0.406003 -0.591137 -0.008660 1 0 0 0 0 0 0 277914
-0.002490 -0.006123 0.147575 -0.612218 0.155035 0.902150 -0.008691 1 0 0 0 0 0 0 278932
-0.002465 -0.006094 0.147387 -0.320914 0.394671 -0.911573 -0.008722 1 0 0 0 0 0 0 279913
-0.002430 -0.006080 0.147170 -0.441271 0.632517 -0.698270 -0.008753 1 0 0 0 0 0 0 280913
-0.002381 -0.006037 0.146944 -0.631289 0.263219 -0.536424 -0.008784 1 0 0 0 0 0 0 281895
-0.002321 -0.005978 0.146606 -0.799291 0.018877 0.974218 -0.008816 1 0 0 0 0 0 0 282933
-0.002288 -0.005970 0.146425 -0.475885 0.650939 -0.912518 -0.008847 1 0 0 0 0 0 0 283914
-0.002240 -0.005928 0.146212 -0.637695 0.282299 -0.676712 -0.008878 1 0 0 0 0 0 0 284913
-0.002200 -0.005886 0.145976 -0.557612 0.242923 -0.329515 -0.008909 1 0 0 0 0 0 0 285898
-0.002186 -0.005840 0.145739 -0.211148 0.173028 -0.261907 -0.008941 1 0 0 0 0 0 0 286912
-0.002149 -0.005781 0.145502 -0.493235 -0.007734 -0.247259 -0.008972 1 0 0 0 0 0 0 287910
-0.002107 -0.005753 0.145264 -0.579513 0.387944 -0.193265 -0.009003 1 0 0 0 0 0 0 288910
-0.002092 -0.005714 0.145025 -0.237920 0.271315 -0.165504 -0.009035 1 0 0 0 0 0 0 289914
-0.002058 -0.005658 0.144676 -0.460257 0.042970 1.291586 -0.009066 1 0 0 0 0 0 0 290934
-0.002029 -0.005650 0.144492 -0.416435 0.638628 -0.677077 -0.009097 1 0 0 0 0 0 0 291912
-0.001984 -0.005609 0.144275 -0.632573 0.266125 -0.442514 -0.009128 1 0 0 0 0 0 0 292910
-0.001960 -0.005585 0.144052 -0.374037 0.450340 -0.313898 -0.009160 1 0 0 0 0 0 0 293913
-0.001918 -0.005537 0.143820 -0.600358 0.148597 -0.159426 -0.009191 1 0 0 0 0 0 0 294911
-0.001896 -0.005509 0.143590 -0.360298 0.389971 -0.156509 -0.009222 1 0 0 0 0 0 0 295914
-0.001869 -0.005475 0.143344 -0.403539 0.323903 0.076602 -0.009253 1 0 0 0 0 0 0 296910
-0.001840 -0.005439 0.143118 -0.438241 0.293564 -0.150341 -0.009284 1 0 0 0 0 0 0 297895
-0.001803 -0.005423 0.142881 -0.553442 0.545870 -0.003424 -0.009316 1 0 0 0 0 0 0 298912
-0.001776 -0.005374 0.142651 -0.439650 0.137385 -0.055812 -0.009347 1 0 0 0 0 0 0 299912
-0.001768 -0.005324 0.142413 -0.174960 0.080957 0.065431 -0.009378 1 0 0 0 0 0 0 300903
-0.001727 -0.005285 0.142181 -0.589067 0.220224 0.019383 -0.009412 1 0 0 0 0 0 0 301983
-0.001713 -0.005240 0.141942 -0.287593 0.151757 0.132074 -0.009443 1 0 0 0 0 0 0 302984
-0.001704 -0.005215 0.141707 -0.174723 0.393588 0.099745 -0.009473 1 0 0 0 0 0 0 303947
-0.001685 -0.005183 0.141486 -0.314763 0.336514 -0.044159 -0.009504 1 0 0 0 0 0 0 304948
-0.001653 -0.005169 0.141249 -0.498986 0.556846 0.159904 -0.009536 1 0 0 0 0 0 0 305973
-0.001628 -0.005121 0.141017 -0.423724 0.136424 0.132227 -0.009568 1 0 0 0 0 0 0 306970
-0.001615 -0.005093 0.140785 -0.267672 0.361575 0.156907 -0.009598 1 0 0 0 0 0 0 307946
-0.001593 -0.005061 0.140564 -0.369659 0.314261 0.046480 -0.009630 1 0 0 0 0 0 0 308980
-0.001587 -0.005019 0.140327 -0.162074 0.186639 0.254706 -0.009661 1 0 0 0 0 0 0 309973
-0.001548 -0.004984 0.140094 -0.592880 0.264010 0.253647 -0.009693 1 0 0 0 0 0 0 310975
-0.001513 -0.004948 0.139872 -0.583001 0.249449 0.138194 -0.009724 1 0 0 0 0 0 0 311973
-0.001495 -0.004926 0.139642 -0.367382 0.435805 0.235982 -0.009755 1 0 0 0 0 0 0 312968
-0.001470 -0.004897 0.139421 -0.429453 0.347476 0.165311 -0.009787 1 0 0 0 0 0 0 313978
-0.001457 -0.004878 0.139192 -0.289304 0.484340 0.282311 -0.009817 1 0 0 0 0 0 0 314947
-0.001457 -0.004845 0.138980 -0.112063 0.305782 0.094609 -0.009848 1 0 0 0 0 0 0 315944
-0.001441 -0.004810 0.138765 -0.293535 0.251931 0.136557 -0.009880 1 0 0 0 0 0 0 316968
-0.001418 -0.004773 0.138549 -0.412782 0.227801 0.180171 -0.009912 1 0 0 0 0 0 0 317976
-0.001412 -0.004729 0.138313 -0.201399 0.131624 0.468915 -0.009942 1 0 0 0 0 0 0 318946
-0.001388 -0.004710 0.138097 -0.429207 0.444290 0.261294 -0.009973 1 0 0 0 0 0 0 319945
-0.001396 -0.004692 0.137878 -0.025561 0.485575 0.290799 -0.010004 1 0 0 0 0 0 0 320946
-0.001384 -0.004664 0.137660 -0.238135 0.359000 0.314599 -0.010036 1 0 0 0 0 0 0 321944
-0.001364 -0.004631 0.137442 -0.387405 0.279905 0.341117 -0.010068 1 0 0 0 0 0 0 322972
-0.001352 -0.004611 0.137213 -0.279529 0.437207 0.510832 -0.010099 1 0 0 0 0 0 0 323966
-0.001353 -0.004578 0.137000 -0.118591 0.274142 0.342476 -0.010130 1 0 0 0 0 0 0 324951
-0.001331 -0.004563 0.136792 -0.389797 0.509184 0.281403 -0.010161 1 0 0 0 0 0 0 325966
-0.001319 -0.004552 0.136567 -0.290068 0.575502 0.529830 -0.010192 1 0 0 0 0 0 0 326949
-0.001320 -0.004523 0.136355 -0.128254 0.344913 0.401766 -0.010224 1 0 0 0 0 0 0 327968
-0.001298 -0.004511 0.136148 -0.396860 0.543067 0.358013 -0.010255 1 0 0 0 0 0 0 328970
-0.001293 -0.004481 0.135942 -0.208589 0.329734 0.345031 -0.010286 1 0 0 0 0 0 0 329951
-0.001275 -0.004447 0.135728 -0.357535 0.253278 0.483946 -0.010318 1 0 0 0 0 0 0 330968
-0.001266 -0.004428 0.135529 -0.266996 0.434323 0.324801 -0.010348 1 0 0 0 0 0 0 331950
-0.001267 -0.004395 0.135327 -0.122393 0.265168 0.372900 -0.010380 1 0 0 0 0 0 0 332963
-0.001253 -0.004359 0.135114 -0.314015 0.216619 0.547009 -0.010411 1 0 0 0 0 0 0 333949
-0.001259 -0.004354 0.134904 -0.061146 0.608691 0.543303 -0.010442 1 0 0 0 0 0 0 334962
-0.001268 -0.004328 0.134697 -0.001713 0.372615 0.525608 -0.010473 1 0 0 0 0 0 0 335948
-0.001257 -0.004297 0.134512 -0.247572 0.290351 0.273373 -0.010505 1 0 0 0 0 0 0 336965
-0.001237 -0.004263 0.134304 -0.404276 0.229285 0.556396 -0.010534 1 0 0 0 0 0 0 337898
-0.001226 -0.004243 0.134107 -0.297723 0.413503 0.472251 -0.010566 1 0 0 0 0 0 0 338908
-0.001227 -0.004210 0.133905 -0.144087 0.249002 0.554256 -0.010597 1 0 0 0 0 0 0 339897
-0.001226 -0.004191 0.133710 -0.139663 0.416114 0.495036 -0.010628 1 0 0 0 0 0 0 340907
-0.001211 -0.004164 0.133529 -0.329982 0.328095 0.335701 -0.010659 1 0 0 0 0 0 0 341897
-0.001209 -0.004126 0.133332 -0.179611 0.183275 0.537453 -0.010691 1 0 0 0 0 0 0 342907
-0.001208 -0.004105 0.133139 -0.161616 0.376223 0.537916 -0.010722 1 0 0 0 0 0 0 343897
-0.001206 -0.004092 0.132947 -0.158709 0.498575 0.545826 -0.010753 1 0 0 0 0 0 0 344908
-0.001211 -0.004062 0.132747 -0.076314 0.288489 0.684716 -0.010784 1 0 0 0 0 0 0 345908
-0.001213 -0.004044 0.132552 -0.108315 0.429627 0.648354 -0.010815 1 0 0 0 0 0 0 346897
-0.001213 -0.004033 0.132359 -0.132097 0.523787 0.641540 -0.010847 1 0 0 0 0 0 0 347900
-0.001232 -0.004019 0.132177 0.123803 0.511480 0.524607 -0.010878 1 0 0 0 0 0 0 348907
-0.001248 -0.003989 0.131980 0.092651 0.286487 0.735362 -0.010909 1 0 0 0 0 0 0 349898
-0.001295 -0.003962 0.131807 0.517543 0.302230 0.474758 -0.010940 1 0 0 0 0 0 0 350896
-0.001325 -0.003927 0.131642 0.326833 0.186532 0.343674 -0.010972 1 0 0 0 0 0 0 351906
-0.001338 -0.003906 0.131461 0.106125 0.366454 0.579860 -0.011003 1 0 0 0 0 0 0 352896
-0.001344 -0.003893 0.131273 -0.016089 0.483216 0.712646 -0.011034 1 0 0 0 0 0 0 353907
-0.001333 -0.003869 0.131094 -0.260120 0.353682 0.638655 -0.011065 1 0 0 0 0 0 0 354896
-0.001326 -0.003854 0.130906 -0.220814 0.459062 0.758355 -0.011097 1 0 0 0 0 0 0 355906
-0.001328 -0.003825 0.130737 -0.099936 0.277846 0.558161 -0.011128 1 0 0 0 0 0 0 356896
-0.001328 -0.003807 0.130554 -0.115024 0.411088 0.749237 -0.011159 1 0 0 0 0 0 0 357907
-0.001314 -0.003781 0.130376 -0.310775 0.311616 0.718814 -0.011190 1 0 0 0 0 0 0 358895
-0.001326 -0.003761 0.130199 0.016981 0.372997 0.725772 -0.011222 1 0 0 0 0 0 0 359906
-0.001338 -0.003729 0.130033 0.044409 0.223738 0.600757 -0.011253 1 0 0 0 0 0 0 360907
-0.001342 -0.003710 0.129851 -0.040227 0.378162 0.832659 -0.011285 1 0 0 0 0 0 0 361936
-0.001350 -0.003678 0.129683 -0.007198 0.230570 0.686432 -0.011316 1 0 0 0 0 0 0 362907
-0.001373 -0.003655 0.129510 0.196601 0.319855 0.768203 -0.011349 1 0 0 0 0 0 0 363980
-0.001390 -0.003622 0.129346 0.139676 0.191538 0.683116 -0.011378 1 0 0 0 0 0 0 364918
-0.001412 -0.003618 0.129183 0.196011 0.562328 0.676033 -0.011410 1 0 0 0 0 0 0 365917
-0.001414 -0.003578 0.129003 -0.050993 0.131707 0.924732 -0.011441 1 0 0 0 0 0 0 366925
-0.001420 -0.003537 0.128837 -0.017683 0.059870 0.803011 -0.011472 1 0 0 0 0 0 0 367913
-0.001422 -0.003515 0.128684 -0.064273 0.299129 0.627228 -0.011503 1 0 0 0 0 0 0 368911
-0.001443 -0.003496 0.128516 0.162624 0.367411 0.832530 -0.011534 1 0 0 0 0 0 0 369904
-0.001452 -0.003485 0.128363 0.046806 0.474817 0.680912 -0.011566 1 0 0 0 0 0 0 370907
-0.001462 -0.003458 0.128206 0.043600 0.269440 0.740624 -0.011597 1 0 0 0 0 0 0 371908
-0.001466 -0.003443 0.128057 -0.030080 0.403450 0.664011 -0.011628 1 0 0 0 0 0 0 372890
-0.001467 -0.003433 0.127911 -0.074651 0.493015 0.639240 -0.011659 1 0 0 0 0 0 0 373909
-0.001487 -0.003421 0.127746 0.157640 0.463929 0.915068 -0.011691 1 0 0 0 0 0 0 374909
-0.001515 -0.003408 0.127604 0.308260 0.460974 0.657051 -0.011722 1 0 0 0 0 0 0 375915
-0.001529 -0.003400 0.127460 0.127055 0.516187 0.671925 -0.011753 1 0 0 0 0 0 0 376893
-0.001561 -0.003370 0.127317 0.349497 0.228213 0.694627 -0.011785 1 0 0 0 0 0 0 377910
-0.001576 -0.003353 0.127172 0.156765 0.371641 0.725445 -0.011816 1 0 0 0 0 0 0 378907
-0.001602 -0.003338 0.127038 0.290671 0.412839 0.619811 -0.011847 1 0 0 0 0 0 0 379913
-0.001614 -0.003328 0.126897 0.122177 0.487864 0.714653 -0.011878 1 0 0 0 0 0 0 380911
-0.001639 -0.003317 0.126764 0.274845 0.472811 0.643560 -0.011909 1 0 0 0 0 0 0 381910
-0.001656 -0.003290 0.126614 0.193941 0.256994 0.878696 -0.011941 1 0 0 0 0 0 0 382908
-0.001664 -0.003275 0.126468 0.062474 0.389378 0.879250 -0.011972 1 0 0 0 0 0 0 383909
-0.001687 -0.003260 0.126333 0.246866 0.420010 0.752377 -0.012003 1 0 0 0 0 0 0 384910
-0.001717 -0.003247 0.126202 0.365747 0.429655 0.706432 -0.012034 1 0 0 0 0 0 0 385909
-0.001731 -0.003238 0.126062 0.171053 0.492014 0.835131 -0.012066 1 0 0 0 0 0 0 386908
-0.001756 -0.003228 0.125929 0.307727 0.471541 0.777801 -0.012097 1 0 0 0 0 0 0 387908
-0.001768 -0.003221 0.125820 0.150401 0.529450 0.485365 -0.012128 1 0 0 0 0 0 0 388909
-0.001773 -0.003216 0.125688 0.040102 0.546369 0.768900 -0.012160 1 0 0 0 0 0 0 389910
-0.001794 -0.003207 0.125558 0.241401 0.498541 0.791865 -0.012191 1 0 0 0 0 0 0 390907
-0.001810 -0.003182 0.125440 0.195734 0.284676 0.658053 -0.012222 1 0 0 0 0 0 0 391908
-0.001831 -0.003182 0.125325 0.256417 0.596375 0.626515 -0.012253 1 0 0 0 0 0 0 392912
-0.001846 -0.003162 0.125212 0.198689 0.354574 0.608631 -0.012284 1 0 0 0 0 0 0 393891
-0.001872 -0.003145 0.125089 0.335291 0.374783 0.760158 -0.012316 1 0 0 0 0 0 0 394908
-0.001890 -0.003116 0.124974 0.249945 0.217091 0.696170 -0.012348 1 0 0 0 0 0 0 395940
-0.001912 -0.003115 0.124859 0.290095 0.557829 0.692258 -0.012378 1 0 0 0 0 0 0 396915
-0.001941 -0.003108 0.124736 0.395573 0.515522 0.832356 -0.012412 1 0 0 0 0 0 0 397974
-0.001955 -0.003103 0.124630 0.211971 0.548011 0.634378 -0.012443 1 0 0 0 0 0 0 398968
-0.001967 -0.003080 0.124520 0.170549 0.311212 0.676887 -0.012473 1 0 0 0 0 0 0 399943
-0.001985 -0.003082 0.124408 0.253383 0.604032 0.734224 -0.012505 1 0 0 0 0 0 0 400977
-0.001999 -0.003062 0.124296 0.209789 0.356352 0.751641 -0.012536 1 0 0 0 0 0 0 401970
-0.002019 -0.003065 0.124183 0.277601 0.628210 0.788472 -0.012568 1 0 0 0 0 0 0 402972
-0.002028 -0.003065 0.124081 0.150376 0.624423 0.668810 -0.012599 1 0 0 0 0 0 0 403966
-0.002056 -0.003040 0.123983 0.400336 0.294257 0.619305 -0.012630 1 0 0 0 0 0 0 404976
-0.002083 -0.003041 0.123875 0.401411 0.587128 0.762816 -0.012661 1 0 0 0 0 0 0 405969
-0.002095 -0.003040 0.123774 0.220811 0.601833 0.694145 -0.012692 1 0 0 0 0 0 0 406943
-0.002107 -0.003019 0.123667 0.186274 0.341036 0.796969 -0.012723 1 0 0 0 0 0 0 407941
-0.002131 -0.003003 0.123577 0.356839 0.378693 0.596997 -0.012755 1 0 0 0 0 0 0 408973
-0.002155 -0.003007 0.123471 0.378319 0.650091 0.791328 -0.012786 1 0 0 0 0 0 0 409967
-0.002172 -0.002989 0.123362 0.289172 0.381278 0.880453 -0.012817 1 0 0 0 0 0 0 410942
-0.002199 -0.002975 0.123271 0.416605 0.400307 0.664877 -0.012848 1 0 0 0 0 0 0 411943
-0.002211 -0.002966 0.123177 0.244213 0.480000 0.704508 -0.012880 1 0 0 0 0 0 0 412963
-0.002236 -0.002957 0.123092 0.389319 0.469773 0.608657 -0.012911 1 0 0 0 0 0 0 413944
-0.002247 -0.002950 0.122999 0.232744 0.515933 0.704605 -0.012942 1 0 0 0 0 0 0 414934
-0.002271 -0.002942 0.122914 0.386516 0.487716 0.630203 -0.012973 1 0 0 0 0 0 0 415948
-0.002282 -0.002936 0.122822 0.234721 0.524878 0.733945 -0.013005 1 0 0 0 0 0 0 416964
-0.002306 -0.002927 0.122738 0.390714 0.492243 0.662518 -0.013036 1 0 0 0 0 0 0 417950
-0.002317 -0.002922 0.122646 0.240283 0.527154 0.767415 -0.013067 1 0 0 0 0 0 0 418948
-0.002341 -0.002914 0.122561 0.396757 0.493519 0.696492 -0.013099 1 0 0 0 0 0 0 419963
-0.002351 -0.002908 0.122469 0.246793 0.527837 0.801653 -0.013129 1 0 0 0 0 0 0 420948
-0.002375 -0.002900 0.122384 0.403276 0.493867 0.731041 -0.013159 1 0 0 0 0 0 0 421907
-0.002405 -0.002890 0.122302 0.506998 0.470407 0.704625 -0.013190 1 0 0 0 0 0 0 422895
-0.002419 -0.002884 0.122211 0.310945 0.514906 0.836172 -0.013222 1 0 0 0 0 0 0 423905
-0.002457 -0.002888 0.122115 0.611061 0.665412 0.925043 -0.013253 1 0 0 0 0 0 0 424896
-0.002481 -0.002872 0.122041 0.469360 0.399143 0.674308 -0.013284 1 0 0 0 0 0 0 425896
-0.002524 -0.002871 0.121951 0.705233 0.582938 0.863174 -0.013316 1 0 0 0 0 0 0 426905
-0.002531 -0.002856 0.121868 0.271255 0.411696 0.802282 -0.013347 1 0 0 0 0 0 0 427895
-0.002548 -0.002862 0.121797 0.344711 0.667678 0.664354 -0.013378 1 0 0 0 0 0 0 428905
-0.002574 -0.002859 0.121719 0.484013 0.580880 0.742519 -0.013409 1 0 0 0 0 0 0 429905
-0.002605 -0.002852 0.121640 0.567769 0.516536 0.792391 -0.013440 1 0 0 0 0 0 0 430896
-0.002613 -0.002866 0.121559 0.289616 0.789270 0.822270 -0.013472 1 0 0 0 0 0 0 431904
-0.002636 -0.002867 0.121479 0.442502 0.652852 0.843226 -0.013503 1 0 0 0 0 0 0 432905
-0.002665 -0.002862 0.121398 0.551326 0.557124 0.861445 -0.013534 1 0 0 0 0 0 0 433895
-0.002691 -0.002873 0.121328 0.540096 0.755422 0.747928 -0.013566 1 0 0 0 0 0 0 434904
-0.002710 -0.002859 0.121262 0.434246 0.454498 0.685259 -0.013597 1 0 0 0 0 0 0 435894
-0.002737 -0.002846 0.121186 0.538801 0.437647 0.818385 -0.013628 1 0 0 0 0 0 0 436904
-0.002744 -0.002857 0.121107 0.287308 0.749448 0.890423 -0.013659 1 0 0 0 0 0 0 437894
-0.002752 -0.002843 0.121039 0.287847 0.459027 0.778455 -0.013691 1 0 0 0 0 0 0 438905
-0.002774 -0.002831 0.120962 0.467056 0.441647 0.883153 -0.013722 1 0 0 0 0 0 0 439905
-0.002797 -0.002838 0.120893 0.507010 0.694653 0.813177 -0.013753 1 0 0 0 0 0 0 440894
-0.002814 -0.002822 0.120828 0.428992 0.424710 0.767471 -0.013784 1 0 0 0 0 0 0 441904
-0.002840 -0.002808 0.120752 0.546951 0.423016 0.907255 -0.013815 1 0 0 0 0 0 0 442894
-0.002852 -0.002801 0.120695 0.388736 0.508259 0.700689 -0.013847 1 0 0 0 0 0 0 443904
-0.002876 -0.002792 0.120622 0.523205 0.485640 0.890242 -0.013878 1 0 0 0 0 0 0 444893
-0.002900 -0.002800 0.120555 0.545655 0.717010 0.861576 -0.013909 1 0 0 0 0 0 0 445903
-0.002917 -0.002785 0.120490 0.459970 0.436051 0.831846 -0.013940 1 0 0 0 0 0 0 446895
-0.002925 -0.002777 0.120436 0.337028 0.500034 0.696037 -0.013972 1 0 0 0 0 0 0 447914
-0.002946 -0.002767 0.120365 0.502826 0.479735 0.923933 -0.014003 1 0 0 0 0 0 0 448902
-0.002957 -0.002762 0.120309 0.377734 0.537899 0.759714 -0.014034 1 0 0 0 0 0 0 449893
-0.002974 -0.002772 0.120247 0.457769 0.747441 0.834359 -0.014066 1 0 0 0 0 0 0 450911
-0.002968 -0.002762 0.120174 0.170446 0.508968 0.993937 -0.014097 1 0 0 0 0 0 0 451900
-0.002997 -0.002766 0.120116 0.588493 0.662913 0.831109 -0.014128 1 0 0 0 0 0 0 452912
-0.003016 -0.002749 0.120055 0.513053 0.402604 0.870990 -0.014159 1 0 0 0 0 0 0 453908
-0.003025 -0.002740 0.120002 0.377771 0.482683 0.771100 -0.014191 1 0 0 0 0 0 0 454918
-0.003041 -0.002748 0.119941 0.463969 0.717648 0.881536 -0.014221 1 0 0 0 0 0 0 455894
-0.003054 -0.002733 0.119879 0.432227 0.438019 0.924846 -0.014253 1 0 0 0 0 0 0 456907
-0.003060 -0.002725 0.119826 0.339652 0.501748 0.816924 -0.014284 1 0 0 0 0 0 0 457906
-0.003081 -0.002716 0.119786 0.534709 0.496300 0.643423 -0.014315 1 0 0 0 0 0 0 458887
-0.003109 -0.002706 0.119720 0.642908 0.473214 0.986544 -0.014347 1 0 0 0 0 0 0 459906
-0.003122 -0.002700 0.119666 0.470720 0.533981 0.874680 -0.014378 1 0 0 0 0 0 0 460907
-0.003128 -0.002697 0.119616 0.360567 0.570350 0.819092 -0.014409 1 0 0 0 0 0 0 461906
-0.003131 -0.002695 0.119567 0.302676 0.589007 0.804648 -0.014441 1 0 0 0 0 0 0 462903
-0.003168 -0.002684 0.119507 0.757329 0.471024 0.959627 -0.014472 1 0 0 0 0 0 0 463911
-0.003186 -0.002678 0.119455 0.557959 0.527088 0.885768 -0.014503 1 0 0 0 0 0 0 464911
-0.003194 -0.002674 0.119406 0.414802 0.566005 0.853849 -0.014535 1 0 0 0 0 0 0 465913
-0.003198 -0.002672 0.119358 0.338677 0.586623 0.848794 -0.014566 1 0 0 0 0 0 0 466906
-0.003218 -0.002666 0.119320 0.549802 0.540815 0.724682 -0.014597 1 0 0 0 0 0 0 467907
-0.003227 -0.002662 0.119275 0.433051 0.567092 0.803767 -0.014628 1 0 0 0 0 0 0 468905
-0.003231 -0.002660 0.119229 0.353554 0.586473 0.850173 -0.014659 1 0 0 0 0 0 0 469907
-0.003251 -0.002653 0.119191 0.561633 0.541000 0.745373 -0.014691 1 0 0 0 0 0 0 470906
-0.003260 -0.002650 0.119147 0.443563 0.567634 0.831328 -0.014722 1 0 0 0 0 0 0 471905
-0.003283 -0.002643 0.119110 0.612852 0.530745 0.750686 -0.014753 1 0 0 0 0 0 0 472906
-0.003293 -0.002639 0.119066 0.473795 0.562351 0.846046 -0.014784 1 0 0 0 0 0 0 473907
-0.003317 -0.002632 0.119030 0.632444 0.528068 0.768868 -0.014815 1 0 0 0 0 0 0 474885
-0.003328 -0.002628 0.118986 0.488155 0.561009 0.865432 -0.014846 1 0 0 0 0 0 0 475886
-0.003351 -0.002621 0.118949 0.644252 0.527561 0.788860 -0.014880 1 0 0 0 0 0 0 476980
-0.003362 -0.002617 0.118905 0.498666 0.560726 0.885513 -0.014909 1 0 0 0 0 0 0 477894
-0.003367 -0.002614 0.118859 0.404874 0.583813 0.938304 -0.014940 1 0 0 0 0 0 0 478897
-0.003387 -0.002608 0.118821 0.605561 0.540353 0.836345 -0.014972 1 0 0 0 0 0 0 479906
-0.003384 -0.002591 0.118789 0.321804 0.394990 0.772254 -0.015003 1 0 0 0 0 0 0 480904
-0.003401 -0.002578 0.118756 0.549817 0.423582 0.773690 -0.015036 1 0 0 0 0 0 0 481964
-0.003408 -0.002570 0.118713 0.455774 0.503952 0.910691 -0.015068 1 0 0 0 0 0 0 482968
-0.003430 -0.002562 0.118677 0.638617 0.496030 0.849790 -0.015099 1 0 0 0 0 0 0 483960
-0.003453 -0.002571 0.118653 0.686741 0.728911 0.689941 -0.015129 1 0 0 0 0 0 0 484924
-0.003452 -0.002562 0.118625 0.365824 0.511435 0.734700 -0.015160 1 0 0 0 0 0 0 485912
-0.003469 -0.002552 0.118594 0.580016 0.483847 0.786980 -0.015191 1 0 0 0 0 0 0 486905
-0.003471 -0.002565 0.118562 0.411095 0.777379 0.809637 -0.015222 1 0 0 0 0 0 0 487907
-0.003478 -0.002553 0.118541 0.454332 0.487413 0.676172 -0.015253 1 0 0 0 0 0 0 488901
-0.003480 -0.002547 0.118502 0.401466 0.523062 0.898531 -0.015285 1 0 0 0 0 0 0 489910
-0.003482 -0.002544 0.118489 0.388483 0.575475 0.596373 -0.015316 1 0 0 0 0 0 0 490910
-0.003500 -0.002537 0.118463 0.610388 0.532172 0.738801 -0.015347 1 0 0 0 0 0 0 491905
-0.003496 -0.002520 0.118434 0.339969 0.388752 0.795705 -0.015378 1 0 0 0 0 0 0 492905
-0.003512 -0.002506 0.118403 0.574989 0.418918 0.843300 -0.015409 1 0 0 0 0 0 0 493907
-0.003501 -0.002504 0.118382 0.254813 0.570382 0.712099 -0.015441 1 0 0 0 0 0 0 494904
-0.003514 -0.002498 0.118354 0.524739 0.533453 0.810329 -0.015472 1 0 0 0 0 0 0 495904
-0.003520 -0.002495 0.118344 0.477680 0.574196 0.579426 -0.015503 1 0 0 0 0 0 0 496916
-0.003523 -0.002493 0.118309 0.415094 0.585056 0.886936 -0.015535 1 0 0 0 0 0 0 497912
-0.003524 -0.002492 0.118297 0.402337 0.606715 0.626050 -0.015566 1 0 0 0 0 0 0 498911
-0.003542 -0.002487 0.118272 0.624725 0.546884 0.784338 -0.015597 1 0 0 0 0 0 0 499904
-0.003533 -0.002488 0.118253 0.286508 0.637386 0.713271 -0.015628 1 0 0 0 0 0 0 500896
-0.003534 -0.002471 0.118237 0.384958 0.396937 0.683753 -0.015661 1 0 0 0 0 0 0 501960
-0.003547 -0.002476 0.118220 0.554633 0.658632 0.693395 -0.015692 1 0 0 0 0 0 0 502945
-0.003558 -0.002460 0.118204 0.562150 0.417016 0.684328 -0.015724 1 0 0 0 0 0 0 503963
-0.003546 -0.002456 0.118188 0.242335 0.553658 0.677807 -0.015754 1 0 0 0 0 0 0 504944
-0.003557 -0.002450 0.118162 0.524654 0.523005 0.834020 -0.015784 1 0 0 0 0 0 0 505903
-0.003563 -0.002446 0.118152 0.486225 0.568436 0.624439 -0.015815 1 0 0 0 0 0 0 506892
-0.003547 -0.002449 0.118140 0.198101 0.651882 0.654953 -0.015847 1 0 0 0 0 0 0 507902
-0.003545 -0.002432 0.118125 0.341038 0.403501 0.683620 -0.015878 1 0 0 0 0 0 0 508891
-0.003556 -0.002437 0.118109 0.535581 0.660939 0.715548 -0.015909 1 0 0 0 0 0 0 509903
-0.003567 -0.002422 0.118093 0.556030 0.417669 0.714606 -0.015940 1 0 0 0 0 0 0 510892
-0.003554 -0.002418 0.118078 0.243079 0.553313 0.710858 -0.015972 1 0 0 0 0 0 0 511898
-0.003548 -0.002417 0.118072 0.300503 0.594786 0.585685 -0.016077 1 0 0 0 0 0 0 515286
-0.003531 -0.002402 0.118051 0.168192 0.424672 0.791811 -0.016096 1 0 0 0 0 0 0 515891
-0.003523 -0.002395 0.118043 0.265944 0.505740 0.630768 -0.016128 1 0 0 0 0 0 0 516902
-0.003531 -0.002404 0.118029 0.490341 0.733708 0.703509 -0.016159 1 0 0 0 0 0 0 517895
-0.003535 -0.002409 0.118025 0.463135 0.698684 0.593690 -0.016191 1 0 0 0 0 0 0 518902
-0.003519 -0.002416 0.118013 0.186219 0.721997 0.671630 -0.016221 1 0 0 0 0 0 0 519892
-0.003511 -0.002419 0.118009 0.266784 0.683821 0.584250 -0.016253 1 0 0 0 0 0 0 520901
-0.003512 -0.002403 0.117998 0.396669 0.417778 0.677075 -0.016284 1 0 0 0 0 0 0 521892
-0.003513 -0.002395 0.117994 0.404770 0.498947 0.590533 -0.016315 1 0 0 0 0 0 0 522900
-0.003513 -0.002391 0.117993 0.402197 0.560486 0.549411 -0.016346 1 0 0 0 0 0 0 523891
-0.003513 -0.002389 0.117992 0.400191 0.593567 0.534697 -0.016378 1 0 0 0 0 0 0 524902
-0.003514 -0.002388 0.117992 0.399281 0.610738 0.530155 -0.016409 1 0 0 0 0 0 0 525892
-0.003495 -0.002391 0.117982 0.151005 0.676247 0.658083 -0.016440 1 0 0 0 0 0 0 526901
-0.003486 -0.002393 0.117979 0.247807 0.661112 0.589211 -0.016471 1 0 0 0 0 0 0 527891
-0.003481 -0.002394 0.117978 0.317526 0.648511 0.554759 -0.016503 1 0 0 0 0 0 0 528898
-0.003479 -0.002395 0.117977 0.354470 0.641959 0.542391 -0.016534 1 0 0 0 0 0 0 529895
-0.003459 -0.002399 0.117967 0.125307 0.695441 0.667659 -0.016566 1 0 0 0 0 0 0 530906
-0.003449 -0.002402 0.117964 0.231543 0.674286 0.597769 -0.016597 1 0 0 0 0 0 0 531897
-0.003444 -0.002403 0.117963 0.305946 0.658684 0.562959 -0.016628 1 0 0 0 0 0 0 532907
-0.003442 -0.002404 0.117962 0.345212 0.650613 0.550469 -0.016659 1 0 0 0 0 0 0 533898
-0.003441 -0.002404 0.117962 0.365264 0.647027 0.546728 -0.016691 1 0 0 0 0 0 0 534908
-0.003440 -0.002404 0.117962 0.375610 0.645787 0.546092 -0.016722 1 0 0 0 0 0 0 535917
-0.003421 -0.002408 0.117952 0.133143 0.702029 0.675677 -0.016753 1 0 0 0 0 0 0 536914
-0.003412 -0.002411 0.117949 0.232601 0.682358 0.607163 -0.016785 1 0 0 0 0 0 0 537911
-0.003407 -0.002412 0.117948 0.303634 0.667498 0.572825 -0.016816 1 0 0 0 0 0 0 538912
-0.003405 -0.002412 0.117948 0.341220 0.659821 0.560513 -0.016847 1 0 0 0 0 0 0 539909
-0.003409 -0.002395 0.117937 0.429175 0.414774 0.690680 -0.016878 1 0 0 0 0 0 0 540906
-0.003411 -0.002386 0.117934 0.414516 0.507193 0.618212 -0.016909 1 0 0 0 0 0 0 541907
-0.003412 -0.002381 0.117933 0.400567 0.574545 0.582093 -0.016941 1 0 0 0 0 0 0 542903
-0.003394 -0.002383 0.117922 0.144942 0.666863 0.698384 -0.016972 1 0 0 0 0 0 0 543902
-0.003385 -0.002384 0.117919 0.237467 0.665273 0.625074 -0.017002 1 0 0 0 0 0 0 544879
-0.003381 -0.002385 0.117918 0.304982 0.659484 0.589105 -0.017034 1 0 0 0 0 0 0 545907
-0.003379 -0.002385 0.117917 0.340775 0.656318 0.576249 -0.017066 1 0 0 0 0 0 0 546910
-0.003359 -0.002390 0.117907 0.111204 0.711403 0.701764 -0.017097 1 0 0 0 0 0 0 547905
-0.003349 -0.002392 0.117904 0.216839 0.691137 0.631682 -0.017128 1 0 0 0 0 0 0 548904
-0.003344 -0.002393 0.117903 0.290915 0.675966 0.596787 -0.017159 1 0 0 0 0 0 0 549905
-0.003342 -0.002394 0.117902 0.330018 0.668132 0.584299 -0.017190 1 0 0 0 0 0 0 550901
-0.003341 -0.002394 0.117902 0.349953 0.664636 0.580572 -0.017222 1 0 0 0 0 0 0 551903
-0.003328 -0.002381 0.117914 0.198602 0.491146 0.429173 -0.017253 1 0 0 0 0 0 0 552905
-0.003303 -0.002379 0.117908 0.015987 0.611562 0.640215 -0.017284 1 0 0 0 0 0 0 553905
-0.003290 -0.002378 0.117906 0.160234 0.640005 0.612714 -0.017315 1 0 0 0 0 0 0 554884
-0.003284 -0.002377 0.117905 0.255566 0.651157 0.593805 -0.017347 1 0 0 0 0 0 0 555903
-0.003281 -0.002377 0.117905 0.305636 0.656785 0.586944 -0.017378 1 0 0 0 0 0 0 556903
-0.003279 -0.002377 0.117905 0.331109 0.660082 0.585175 -0.017409 1 0 0 0 0 0 0 557905
-0.003278 -0.002377 0.117905 0.344162 0.662286 0.585229 -0.017441 1 0 0 0 0 0 0 558903
-0.003259 -0.002381 0.117895 0.103300 0.720226 0.715697 -0.017472 1 0 0 0 0 0 0 559902
-0.003250 -0.002383 0.117891 0.203011 0.701464 0.647031 -0.017503 1 0 0 0 0 0 0 560896
-0.003245 -0.002385 0.117890 0.274134 0.687079 0.612625 -0.017534 1 0 0 0 0 0 0 561906
-0.003243 -0.002385 0.117890 0.311737 0.679625 0.600312 -0.017565 1 0 0 0 0 0 0 562898
-0.003242 -0.002385 0.117890 0.330912 0.676336 0.596657 -0.017597 1 0 0 0 0 0 0 563910
-0.003241 -0.002386 0.117890 0.340770 0.675240 0.596062 -0.017628 1 0 0 0 0 0 0 564908
-0.003241 -0.002386 0.117890 0.345971 0.675232 0.596539 -0.017659 1 0 0 0 0 0 0 565887
-0.003241 -0.002386 0.117890 0.348905 0.675864 0.597417 -0.017691 1 0 0 0 0 0 0 566903
-0.003241 -0.002386 0.117890 0.350667 0.676763 0.598401 -0.017722 1 0 0 0 0 0 0 567902
-0.003210 -0.002377 0.117891 -0.057668 0.561537 0.578693 -0.017753 1 0 0 0 0 0 0 568902
-0.003194 -0.002373 0.117892 0.098891 0.606683 0.590995 -0.017784 1 0 0 0 0 0 0 569904
-0.003187 -0.002370 0.117892 0.213675 0.640209 0.597674 -0.017816 1 0 0 0 0 0 0 570902
-0.003183 -0.002369 0.117892 0.275031 0.658664 0.600805 -0.017847 1 0 0 0 0 0 0 571902
-0.003181 -0.002369 0.117892 0.306390 0.668600 0.602588 -0.017878 1 0 0 0 0 0 0 572903
-0.003180 -0.002368 0.117892 0.322448 0.674262 0.603960 -0.017911 1 0 0 0 0 0 0 573970
-0.003180 -0.002368 0.117892 0.330748 0.677635 0.605095 -0.017942 1 0 0 0 0 0 0 574962
-0.003179 -0.002368 0.117892 0.335205 0.679931 0.606172 -0.017974 1 0 0 0 0 0 0 575965
-0.003167 -0.002355 0.117903 0.175645 0.509018 0.456680 -0.018005 1 0 0 0 0 0 0 576959
-0.003161 -0.002349 0.117907 0.237059 0.574677 0.538497 -0.018036 1 0 0 0 0 0 0 577967
-0.003157 -0.002345 0.117909 0.283280 0.624071 0.580567 -0.018067 1 0 0 0 0 0 0 578940
-0.003156 -0.002344 0.117909 0.308619 0.651303 0.597089 -0.018099 1 0 0 0 0 0 0 579967
-0.003155 -0.002343 0.117909 0.321887 0.665799 0.603567 -0.018130 1 0 0 0 0 0 0 580966
-0.003124 -0.002333 0.117911 -0.080928 0.557191 0.586260 -0.018161 1 0 0 0 0 0 0 581959
-0.003108 -0.002329 0.117911 0.078480 0.605782 0.598923 -0.018192 1 0 0 0 0 0 0 582935
-0.003100 -0.002327 0.117912 0.194670 0.641057 0.605660 -0.018223 1 0 0 0 0 0 0 583933
-0.003096 -0.002325 0.117912 0.256723 0.660382 0.608812 -0.018254 1 0 0 0 0 0 0 584937
-0.003094 -0.002325 0.117912 0.288407 0.670781 0.610623 -0.018286 1 0 0 0 0 0 0 585961
-0.003093 -0.002325 0.117912 0.304559 0.676564 0.611920 -0.018318 1 0 0 0 0 0 0 586970
-0.003093 -0.002324 0.117912 0.312920 0.680029 0.613038 -0.018348 1 0 0 0 0 0 0 587957
-0.003081 -0.002311 0.117923 0.154986 0.509410 0.463740 -0.018379 1 0 0 0 0 0 0 588944
-0.003074 -0.002305 0.117927 0.217450 0.575425 0.545412 -0.018411 1 0 0 0 0 0 0 589959
-0.003071 -0.002301 0.117928 0.264177 0.624995 0.587386 -0.018442 1 0 0 0 0 0 0 590943
-0.003069 -0.002300 0.117929 0.289712 0.652282 0.603861 -0.018473 1 0 0 0 0 0 0 591957
-0.003068 -0.002299 0.117929 0.303062 0.666778 0.610312 -0.018504 1 0 0 0 0 0 0 592942
-0.003068 -0.002298 0.117929 0.310088 0.674703 0.613255 -0.018536 1 0 0 0 0 0 0 593963
-0.003068 -0.002298 0.117929 0.313889 0.679226 0.614915 -0.018567 1 0 0 0 0 0 0 594942
-0.003056 -0.002285 0.117940 0.153558 0.509030 0.465887 -0.018598 1 0 0 0 0 0 0 595956
-0.003049 -0.002278 0.117944 0.214889 0.575315 0.547537 -0.018630 1 0 0 0 0 0 0 596954
-0.003046 -0.002275 0.117945 0.261052 0.625023 0.589508 -0.018661 1 0 0 0 0 0 0 597942
-0.003044 -0.002273 0.117946 0.286306 0.652371 0.605944 -0.018692 1 0 0 0 0 0 0 598955
-0.003044 -0.002272 0.117946 0.299494 0.666903 0.612399 -0.018723 1 0 0 0 0 0 0 599940
-0.003043 -0.002272 0.117946 0.306439 0.674817 0.615321 -0.018755 1 0 0 0 0 0 0 600955
-0.003043 -0.002272 0.117946 0.310169 0.679275 0.616930 -0.018784 1 0 0 0 0 0 0 601889
-0.003043 -0.002272 0.117946 0.312307 0.682122 0.618200 -0.018815 1 0 0 0 0 0 0 602899
-0.003043 -0.002272 0.117946 0.313641 0.684110 0.619285 -0.018846 1 0 0 0 0 0 0 603888
-0.003043 -0.002272 0.117946 0.314578 0.685675 0.620346 -0.018878 1 0 0 0 0 0 0 604898
-0.003043 -0.002272 0.117946 0.315294 0.687010 0.621377 -0.018909 1 0 0 0 0 0 0 605889
-0.003043 -0.002272 0.117946 0.315923 0.688264 0.622414 -0.018940 1 0 0 0 0 0 0 606898
-0.003031 -0.002259 0.117957 0.153812 0.516222 0.473168 -0.018971 1 0 0 0 0 0 0 607888
-0.003024 -0.002252 0.117961 0.214360 0.581692 0.554660 -0.019003 1 0 0 0 0 0 0 608898
-0.003021 -0.002249 0.117963 0.260114 0.630984 0.596560 -0.019034 1 0 0 0 0 0 0 609889
-0.003020 -0.002247 0.117963 0.285156 0.658107 0.612970 -0.019065 1 0 0 0 0 0 0 610898
-0.003019 -0.002246 0.117963 0.298236 0.672513 0.619420 -0.019096 1 0 0 0 0 0 0 611889
-0.003018 -0.002246 0.117963 0.305114 0.680366 0.622321 -0.019128 1 0 0 0 0 0 0 612898
-0.003018 -0.002245 0.117963 0.308839 0.684860 0.623987 -0.019159 1 0 0 0 0 0 0 613900
-0.003018 -0.002245 0.117963 0.310944 0.687659 0.625217 -0.019190 1 0 0 0 0 0 0 614888
-0.003018 -0.002245 0.117963 0.312259 0.689639 0.626320 -0.019222 1 0 0 0 0 0 0 615898
-0.003018 -0.002245 0.117963 0.313179 0.691175 0.627358 -0.019253 1 0 0 0 0 0 0 616888
-0.003018 -0.002245 0.117963 0.313890 0.692530 0.628395 -0.019284 1 0 0 0 0 0 0 617898
-0.003018 -0.002245 0.117963 0.314500 0.693740 0.629410 -0.019315 1 0 0 0 0 0 0 618888
-0.003018 -0.002245 0.117963 0.315063 0.694924 0.630435 -0.019347 1 0 0 0 0 0 0 619898
-0.003018 -0.002245 0.117963 0.315582 0.696065 0.631450 -0.019378 1 0 0 0 0 0 0 620887
-0.003018 -0.002245 0.117963 0.316114 0.697220 0.632475 -0.019409 1 0 0 0 0 0 0 621898
-0.003018 -0.002245 0.117963 0.316630 0.698330 0.633476 -0.019440 1 0 0 0 0 0 0 622888
-0.003018 -0.002245 0.117963 0.317154 0.699473 0.634512 -0.019472 1 0 0 0 0 0 0 623899
-0.003018 -0.002245 0.117963 0.317678 0.700627 0.635558 -0.019504 1 0 0 0 0 0 0 624926
-0.003018 -0.002245 0.117963 0.318166 0.701732 0.636565 -0.019534 1 0 0 0 0 0 0 625908
-0.003018 -0.002245 0.117963 0.318672 0.702830 0.637558 -0.019565 1 0 0 0 0 0 0 626896
-0.003018 -0.002245 0.117963 0.319196 0.703976 0.638597 -0.019597 1 0 0 0 0 0 0 627910
-0.003018 -0.002245 0.117963 0.319699 0.705132 0.639633 -0.019629 1 0 0 0 0 0 0 628927
-0.003018 -0.002245 0.117963 0.320211 0.706219 0.640630 -0.019659 1 0 0 0 0 0 0 629906
-0.003018 -0.002245 0.117963 0.320709 0.707321 0.641631 -0.019690 1 0 0 0 0 0 0 630896
-0.003018 -0.002245 0.117963 0.321220 0.708469 0.642676 -0.019722 1 0 0 0 0 0 0 631910
-0.003018 -0.002245 0.117963 0.321735 0.709578 0.643679 -0.019753 1 0 0 0 0 0 0 632900
-0.003018 -0.002245 0.117963 0.322243 0.710713 0.644692 -0.019784 1 0 0 0 0 0 0 633901
-0.003018 -0.002245 0.117963 0.322756 0.711829 0.645719 -0.019816 1 0 0 0 0 0 0 634904
-0.003018 -0.002245 0.117963 0.323244 0.712940 0.646732 -0.019847 1 0 0 0 0 0 0 635899
-0.003018 -0.002245 0.117963 0.323771 0.714070 0.647754 -0.019878 1 0 0 0 0 0 0 636902
-0.003018 -0.002245 0.117963 0.324282 0.715192 0.648771 -0.019909 1 0 0 0 0 0 0 637901
-0.003018 -0.002245 0.117963 0.324782 0.716305 0.649781 -0.019940 1 0 0 0 0 0 0 638899
-0.003018 -0.002245 0.117963 0.325288 0.717439 0.650813 -0.019972 1 0 0 0 0 0 0 639901
-0.003018 -0.002245 0.117963 0.325806 0.718576 0.651825 -0.020003 1 0 0 0 0 0 0 640905
-0.003018 -0.002245 0.117963 0.326320 0.719689 0.652849 -0.020034 1 0 0 0 0 0 0 641906
-0.003018 -0.002245 0.117963 0.326816 0.720809 0.653870 -0.020065 1 0 0 0 0 0 0 642902
-0.003018 -0.002245 0.117963 0.327326 0.721918 0.654873 -0.020097 1 0 0 0 0 0 0 643899
-0.003018 -0.002245 0.117963 0.327842 0.723046 0.655896 -0.020128 1 0 0 0 0 0 0 644898
-0.003018 -0.002245 0.117963 0.328343 0.724177 0.656925 -0.020159 1 0 0 0 0 0 0 645902
-0.003018 -0.002245 0.117963 0.328852 0.725301 0.657926 -0.020191 1 0 0 0 0 0 0 646903
-0.003018 -0.002245 0.117963 0.329371 0.726419 0.658953 -0.020222 1 0 0 0 0 0 0 647901
-0.003018 -0.002245 0.117963 0.329859 0.727522 0.659960 -0.020252 1 0 0 0 0 0 0 648882
-0.003018 -0.002245 0.117963 0.330389 0.728664 0.660992 -0.020284 1 0 0 0 0 0 0 649901
-0.003018 -0.002245 0.117963 0.330898 0.729785 0.662009 -0.020315 1 0 0 0 0 0 0 650900
-0.003018 -0.002245 0.117963 0.331397 0.730911 0.663014 -0.020347 1 0 0 0 0 0 0 651900
-0.003018 -0.002245 0.117963 0.331903 0.732031 0.664048 -0.020378 1 0 0 0 0 0 0 652898
-0.003018 -0.002245 0.117963 0.332423 0.733152 0.665063 -0.020409 1 0 0 0 0 0 0 653899
-0.003018 -0.002245 0.117963 0.332937 0.734281 0.666087 -0.020441 1 0 0 0 0 0 0 654905
-0.003018 -0.002245 0.117963 0.333437 0.735392 0.667095 -0.020472 1 0 0 0 0 0 0 655902
-0.003018 -0.002245 0.117963 0.333939 0.736521 0.668123 -0.020503 1 0 0 0 0 0 0 656899
-0.003018 -0.002245 0.117963 0.334457 0.737655 0.669132 -0.020534 1 0 0 0 0 0 0 657901
-0.003018 -0.002245 0.117963 0.334969 0.738765 0.670153 -0.020565 1 0 0 0 0 0 0 658898
-0.003018 -0.002245 0.117963 0.335450 0.739860 0.671152 -0.020596 1 0 0 0 0 0 0 659880
-0.003018 -0.002245 0.117963 0.335985 0.741008 0.672190 -0.020628 1 0 0 0 0 0 0 660898
-0.003018 -0.002245 0.117963 0.336497 0.742133 0.673210 -0.020659 1 0 0 0 0 0 0 661900
-0.003018 -0.002245 0.117963 0.336994 0.743257 0.674234 -0.020690 1 0 0 0 0 0 0 662899
-0.003018 -0.002245 0.117963 0.337502 0.744380 0.675232 -0.020722 1 0 0 0 0 0 0 663898
-0.003018 -0.002245 0.117963 0.338024 0.745505 0.676267 -0.020753 1 0 0 0 0 0 0 664903
-0.003018 -0.002245 0.117963 0.338555 0.746700 0.677357 -0.020786 1 0 0 0 0 0 0 665966
-0.003018 -0.002245 0.117963 0.339072 0.747816 0.678366 -0.020817 1 0 0 0 0 0 0 666962
-0.003018 -0.002245 0.117963 0.339578 0.748936 0.679381 -0.020849 1 0 0 0 0 0 0 667967
-0.003018 -0.002245 0.117963 0.340088 0.750054 0.680396 -0.020880 1 0 0 0 0 0 0 668957
-0.003018 -0.002245 0.117963 0.340587 0.751180 0.681421 -0.020911 1 0 0 0 0 0 0 669957
-0.003018 -0.002245 0.117963 0.341104 0.752315 0.682431 -0.020942 1 0 0 0 0 0 0 670960
-0.003018 -0.002245 0.117963 0.341613 0.753426 0.683453 -0.020974 1 0 0 0 0 0 0 671966
-0.003018 -0.002245 0.117963 0.342100 0.754521 0.684451 -0.021004 1 0 0 0 0 0 0 672933
-0.003018 -0.002245 0.117963 0.342621 0.755641 0.685464 -0.021035 1 0 0 0 0 0 0 673933
-0.003018 -0.002245 0.117963 0.343131 0.756764 0.686482 -0.021066 1 0 0 0 0 0 0 674933
-0.003018 -0.002245 0.117963 0.343629 0.757889 0.687486 -0.021098 1 0 0 0 0 0 0 675932
-0.003018 -0.002245 0.117963 0.344136 0.759011 0.688522 -0.021129 1 0 0 0 0 0 0 676932
-0.003018 -0.002245 0.117963 0.344652 0.760123 0.689529 -0.021160 1 0 0 0 0 0 0 677925
-0.003018 -0.002245 0.117963 0.345170 0.761262 0.690563 -0.021192 1 0 0 0 0 0 0 678940
-0.003018 -0.002245 0.117963 0.345677 0.762415 0.691612 -0.021224 1 0 0 0 0 0 0 679972
-0.003018 -0.002245 0.117963 0.346194 0.763523 0.692614 -0.021255 1 0 0 0 0 0 0 680955
-0.003018 -0.002245 0.117963 0.346707 0.764652 0.693638 -0.021286 1 0 0 0 0 0 0 681960
-0.003018 -0.002245 0.117963 0.347199 0.765782 0.694650 -0.021317 1 0 0 0 0 0 0 682954
-0.003018 -0.002245 0.117963 0.347705 0.766866 0.695645 -0.021348 1 0 0 0 0 0 0 683938
-0.003018 -0.002245 0.117963 0.348230 0.768012 0.696685 -0.021380 1 0 0 0 0 0 0 684953
-0.003018 -0.002245 0.117963 0.348707 0.769062 0.697638 -0.021409 1 0 0 0 0 0 0 685888
-0.003018 -0.002245 0.117963 0.349209 0.770197 0.698671 -0.021440 1 0 0 0 0 0 0 686897
-0.003018 -0.002245 0.117963 0.349711 0.771307 0.699659 -0.021471 1 0 0 0 0 0 0 687885
-0.003018 -0.002245 0.117963 0.350237 0.772439 0.700700 -0.021503 1 0 0 0 0 0 0 688896
-0.003018 -0.002245 0.117963 0.350731 0.773554 0.701716 -0.021534 1 0 0 0 0 0 0 689887
-0.003018 -0.002245 0.117963 0.351255 0.774684 0.702738 -0.021565 1 0 0 0 0 0 0 690896
-0.003018 -0.002245 0.117963 0.351753 0.775789 0.703741 -0.021596 1 0 0 0 0 0 0 691888
-0.003018 -0.002245 0.117963 0.352262 0.776932 0.704781 -0.021628 1 0 0 0 0 0 0 692897
-0.003018 -0.002245 0.117963 0.352774 0.778054 0.705779 -0.021659 1 0 0 0 0 0 0 693888
-0.003018 -0.002245 0.117963 0.353291 0.779175 0.706810 -0.021690 1 0 0 0 0 0 0 694896
-0.003018 -0.002245 0.117963 0.353796 0.780286 0.707819 -0.021721 1 0 0 0 0 0 0 695886
-0.003018 -0.002245 0.117963 0.354286 0.781404 0.708837 -0.021753 1 0 0 0 0 0 0 696887
-0.003006 -0.002232 0.117975 0.191490 0.608617 0.559205 -0.021784 1 0 0 0 0 0 0 697897
-0.002999 -0.002226 0.117979 0.251753 0.673799 0.640427 -0.021815 1 0 0 0 0 0 0 698885
-0.002996 -0.002222 0.117980 0.297382 0.722959 0.682245 -0.021847 1 0 0 0 0 0 0 699896
-0.002995 -0.002220 0.117980 0.322323 0.749977 0.698608 -0.021877 1 0 0 0 0 0 0 700886
-0.002994 -0.002220 0.117980 0.335370 0.764346 0.705040 -0.021909 1 0 0 0 0 0 0 701895
-0.002994 -0.002219 0.117981 0.342214 0.772137 0.707913 -0.021940 1 0 0 0 0 0 0 702886
-0.002993 -0.002219 0.117981 0.345911 0.776618 0.709581 -0.021972 1 0 0 0 0 0 0 703895
-0.002993 -0.002219 0.117981 0.348007 0.779410 0.710811 -0.022002 1 0 0 0 0 0 0 704885
-0.002993 -0.002219 0.117981 0.349310 0.781378 0.711907 -0.022034 1 0 0 0 0 0 0 705897
-0.002993 -0.002219 0.117981 0.350208 0.782890 0.712928 -0.022065 1 0 0 0 0 0 0 706885
-0.002993 -0.002219 0.117981 0.350908 0.784219 0.713961 -0.022097 1 0 0 0 0 0 0 707895
-0.002993 -0.002219 0.117981 0.351499 0.785437 0.714955 -0.022127 1 0 0 0 0 0 0 708885
-0.002981 -0.002206 0.117992 0.188563 0.612502 0.565362 -0.022159 1 0 0 0 0 0 0 709896
-0.002975 -0.002199 0.117996 0.248848 0.677706 0.646497 -0.022190 1 0 0 0 0 0 0 710885
-0.002971 -0.002196 0.117997 0.294495 0.726873 0.688272 -0.022222 1 0 0 0 0 0 0 711900
-0.002970 -0.002194 0.117998 0.319439 0.753917 0.704623 -0.022253 1 0 0 0 0 0 0 712905
-0.002969 -0.002193 0.117998 0.332461 0.768255 0.711038 -0.022284 1 0 0 0 0 0 0 713902
-0.002956 -0.002180 0.118009 0.175691 0.601829 0.563383 -0.022316 1 0 0 0 0 0 0 714918
-0.002950 -0.002173 0.118013 0.239175 0.670386 0.645089 -0.022347 1 0 0 0 0 0 0 715905
-0.002947 -0.002169 0.118014 0.286386 0.721222 0.687032 -0.022378 1 0 0 0 0 0 0 716904
-0.002945 -0.002168 0.118015 0.312138 0.749075 0.703431 -0.022409 1 0 0 0 0 0 0 717904
-0.002944 -0.002167 0.118015 0.325555 0.763841 0.709861 -0.022441 1 0 0 0 0 0 0 718904
-0.002944 -0.002166 0.118015 0.332566 0.771827 0.712736 -0.022472 1 0 0 0 0 0 0 719902
-0.002931 -0.002153 0.118026 0.172577 0.601997 0.563898 -0.022503 1 0 0 0 0 0 0 720898
-0.002925 -0.002146 0.118030 0.234561 0.668961 0.645122 -0.022534 1 0 0 0 0 0 0 721899
-0.002922 -0.002143 0.118031 0.281001 0.718970 0.686854 -0.022565 1 0 0 0 0 0 0 722879
-0.002920 -0.002141 0.118032 0.306349 0.746436 0.703208 -0.022597 1 0 0 0 0 0 0 723898
-0.002907 -0.002127 0.118043 0.155689 0.586446 0.559194 -0.022627 1 0 0 0 0 0 0 724878
-0.002900 -0.002120 0.118047 0.222483 0.658539 0.642009 -0.022659 1 0 0 0 0 0 0 725898
-0.002897 -0.002117 0.118049 0.271357 0.711108 0.684309 -0.022690 1 0 0 0 0 0 0 726897
-0.002883 -0.002102 0.118060 0.133928 0.565204 0.550502 -0.022722 1 0 0 0 0 0 0 727904
-0.002876 -0.002094 0.118064 0.207657 0.644598 0.636830 -0.022753 1 0 0 0 0 0 0 728900
-0.002872 -0.002091 0.118066 0.260057 0.700899 0.680339 -0.022784 1 0 0 0 0 0 0 729903
-0.002858 -0.002076 0.118077 0.124277 0.556720 0.547037 -0.022815 1 0 0 0 0 0 0 730900
-0.002870 -0.002064 0.118091 0.447697 0.580303 0.501664 -0.022847 1 0 0 0 0 0 0 731897
-0.002875 -0.002058 0.118096 0.405818 0.657236 0.615151 -0.022877 1 0 0 0 0 0 0 732879
-0.002878 -0.002055 0.118098 0.365930 0.703725 0.667710 -0.022909 1 0 0 0 0 0 0 733899
-0.002867 -0.002040 0.118110 0.180527 0.553673 0.537517 -0.022940 1 0 0 0 0 0 0 734896
-0.002861 -0.002033 0.118114 0.230114 0.631152 0.624906 -0.022972 1 0 0 0 0 0 0 735897
-0.002859 -0.002029 0.118115 0.270419 0.686471 0.668755 -0.023003 1 0 0 0 0 0 0 736895
-0.002845 -0.002014 0.118127 0.128382 0.541534 0.535685 -0.023034 1 0 0 0 0 0 0 737898
-0.002838 -0.002006 0.118131 0.200043 0.621716 0.621998 -0.023065 1 0 0 0 0 0 0 738897
-0.002834 -0.002002 0.118132 0.251411 0.678373 0.665463 -0.023097 1 0 0 0 0 0 0 739897
-0.002820 -0.001987 0.118144 0.114795 0.533981 0.532332 -0.023128 1 0 0 0 0 0 0 740895
-0.002813 -0.001980 0.118148 0.189242 0.614531 0.618536 -0.023159 1 0 0 0 0 0 0 741895
-0.002797 -0.001963 0.118160 0.077504 0.496150 0.512003 -0.023190 1 0 0 0 0 0 0 742894
-0.002789 -0.001954 0.118165 0.166045 0.591397 0.608478 -0.023222 1 0 0 0 0 0 0 743901
-0.002785 -0.001950 0.118166 0.226091 0.655799 0.655502 -0.023253 1 0 0 0 0 0 0 744895
-0.002771 -0.001935 0.118178 0.093607 0.515057 0.523797 -0.023284 1 0 0 0 0 0 0 745898
-0.002763 -0.001927 0.118182 0.170343 0.597657 0.610274 -0.023315 1 0 0 0 0 0 0 746896
-0.002760 -0.001923 0.118183 0.224226 0.655499 0.653753 -0.023347 1 0 0 0 0 0 0 747896
-0.002745 -0.001908 0.118195 0.088496 0.511275 0.520878 -0.023377 1 0 0 0 0 0 0 748877
-0.002738 -0.001900 0.118199 0.163678 0.592255 0.606882 -0.023409 1 0 0 0 0 0 0 749898
-0.002735 -0.001896 0.118200 0.216766 0.649246 0.650148 -0.023440 1 0 0 0 0 0 0 750876
-0.002720 -0.001881 0.118212 0.080518 0.504498 0.517305 -0.023471 1 0 0 0 0 0 0 751874
-0.002713 -0.001874 0.118216 0.155536 0.585288 0.603217 -0.023503 1 0 0 0 0 0 0 752888
-0.002697 -0.001857 0.118229 0.043607 0.466566 0.496964 -0.023536 1 0 0 0 0 0 0 753959
-0.002689 -0.001848 0.118233 0.132413 0.561987 0.593093 -0.023567 1 0 0 0 0 0 0 754964
-0.002685 -0.001844 0.118235 0.192529 0.626426 0.639918 -0.023598 1 0 0 0 0 0 0 755932
-0.002671 -0.001829 0.118246 0.059623 0.485188 0.508502 -0.023629 1 0 0 0 0 0 0 756931
-0.002663 -0.001821 0.118250 0.136510 0.567944 0.594696 -0.023661 1 0 0 0 0 0 0 757955
-0.002660 -0.001817 0.118252 0.190424 0.625832 0.638004 -0.023692 1 0 0 0 0 0 0 758956
-0.002645 -0.001802 0.118263 0.054230 0.481115 0.505424 -0.023723 1 0 0 0 0 0 0 759931
-0.002638 -0.001794 0.118267 0.129532 0.562214 0.591099 -0.023754 1 0 0 0 0 0 0 760937
-0.002634 -0.001790 0.118269 0.182677 0.619257 0.634213 -0.023785 1 0 0 0 0 0 0 761929
-0.002620 -0.001775 0.118280 0.045953 0.474005 0.501678 -0.023816 1 0 0 0 0 0 0 762928
-0.002613 -0.001768 0.118284 0.121090 0.554914 0.587264 -0.023848 1 0 0 0 0 0 0 763929
-0.002597 -0.001751 0.118297 0.008739 0.435721 0.481178 -0.023880 1 0 0 0 0 0 0 764958
-0.002589 -0.001742 0.118301 0.097689 0.531307 0.576959 -0.023911 1 0 0 0 0 0 0 765957
-0.002585 -0.001738 0.118303 0.157861 0.595805 0.623649 -0.023942 1 0 0 0 0 0 0 766952
-0.002570 -0.001722 0.118314 0.024482 0.454068 0.492517 -0.023973 1 0 0 0 0 0 0 767953
-0.002563 -0.001715 0.118318 0.101478 0.536930 0.578368 -0.024004 1 0 0 0 0 0 0 768936
-0.002559 -0.001711 0.118320 0.155440 0.594833 0.621482 -0.024034 1 0 0 0 0 0 0 769896
-0.002545 -0.001695 0.118331 0.018769 0.449616 0.489196 -0.024065 1 0 0 0 0 0 0 770883
-0.002538 -0.001688 0.118335 0.094203 0.530856 0.574582 -0.024096 1 0 0 0 0 0 0 771893
-0.002534 -0.001684 0.118337 0.147380 0.587933 0.617532 -0.024127 1 0 0 0 0 0 0 772883
-0.002520 -0.001669 0.118348 0.010198 0.442202 0.485293 -0.024159 1 0 0 0 0 0 0 773894
-0.002513 -0.001661 0.118352 0.085446 0.523236 0.570557 -0.024190 1 0 0 0 0 0 0 774883
-0.002509 -0.001657 0.118354 0.138540 0.580252 0.613477 -0.024222 1 0 0 0 0 0 0 775894
-0.002495 -0.001642 0.118365 0.001175 0.434301 0.481300 -0.024252 1 0 0 0 0 0 0 776882
-0.002488 -0.001635 0.118369 0.076461 0.515373 0.566495 -0.024284 1 0 0 0 0 0 0 777894
-0.002484 -0.001631 0.118371 0.129539 0.572356 0.609365 -0.024315 1 0 0 0 0 0 0 778883
-0.002482 -0.001629 0.118371 0.158045 0.603115 0.625968 -0.024346 1 0 0 0 0 0 0 779893
-0.002469 -0.001615 0.118382 0.006703 0.442336 0.483655 -0.024378 1 0 0 0 0 0 0 780893
-0.002462 -0.001607 0.118386 0.074864 0.515854 0.565113 -0.024409 1 0 0 0 0 0 0 781884
-0.002459 -0.001604 0.118387 0.124335 0.569045 0.606685 -0.024440 1 0 0 0 0 0 0 782893
-0.002445 -0.001589 0.118399 -0.015111 0.420925 0.474210 -0.024471 1 0 0 0 0 0 0 783882
-0.002437 -0.001581 0.118403 0.059301 0.501074 0.559099 -0.024503 1 0 0 0 0 0 0 784892
-0.002434 -0.001577 0.118404 0.111933 0.557603 0.601828 -0.024534 1 0 0 0 0 0 0 785883
-0.002432 -0.001575 0.118405 0.140201 0.588097 0.618377 -0.024565 1 0 0 0 0 0 0 786892
-0.002419 -0.001561 0.118416 -0.011511 0.426921 0.476215 -0.024596 1 0 0 0 0 0 0 787882
-0.002412 -0.001554 0.118420 0.056647 0.500461 0.557529 -0.024628 1 0 0 0 0 0 0 788893
-0.002408 -0.001550 0.118421 0.106099 0.553608 0.599011 -0.024659 1 0 0 0 0 0 0 789883
-0.002394 -0.001535 0.118433 -0.033591 0.405225 0.466682 -0.024690 1 0 0 0 0 0 0 790893
-0.002387 -0.001528 0.118437 0.040861 0.485418 0.551398 -0.024721 1 0 0 0 0 0 0 791882
-0.002383 -0.001524 0.118438 0.093517 0.541984 0.594065 -0.024753 1 0 0 0 0 0 0 792892
-0.002382 -0.001522 0.118439 0.121772 0.572437 0.610562 -0.024784 1 0 0 0 0 0 0 793882
-0.002368 -0.001508 0.118450 -0.030208 0.411003 0.468565 -0.024815 1 0 0 0 0 0 0 794893
-0.002361 -0.001501 0.118454 0.037996 0.484580 0.549708 -0.024846 1 0 0 0 0 0 0 795882
-0.002358 -0.001497 0.118455 0.087478 0.537795 0.591127 -0.024878 1 0 0 0 0 0 0 796910
-0.002356 -0.001495 0.118456 0.114129 0.566548 0.607182 -0.024909 1 0 0 0 0 0 0 797892
-0.002343 -0.001481 0.118467 -0.038805 0.404104 0.465099 -0.024940 1 0 0 0 0 0 0 798877
-0.002336 -0.001474 0.118471 0.029032 0.477312 0.546139 -0.024972 1 0 0 0 0 0 0 799894
-0.002333 -0.001470 0.118472 0.078316 0.530290 0.587481 -0.025003 1 0 0 0 0 0 0 800898
-0.002331 -0.001469 0.118472 0.104848 0.558950 0.603517 -0.025034 1 0 0 0 0 0 0 801891
-0.002318 -0.001454 0.118484 -0.048240 0.396327 0.461531 -0.025065 1 0 0 0 0 0 0 802894
-0.002311 -0.001447 0.118487 0.019571 0.469516 0.542485 -0.025097 1 0 0 0 0 0 0 803905
-0.002308 -0.001444 0.118489 0.068846 0.522496 0.583780 -0.025128 1 0 0 0 0 0 0 804901
-0.002294 -0.001429 0.118500 -0.071462 0.373442 0.451722 -0.025158 1 0 0 0 0 0 0 805876
-0.002286 -0.001421 0.118504 0.003052 0.453708 0.536110 -0.025190 1 0 0 0 0 0 0 806878
-0.002283 -0.001417 0.118506 0.055715 0.510269 0.578622 -0.025221 1 0 0 0 0 0 0 807892
-0.002281 -0.001415 0.118506 0.083935 0.540689 0.595034 -0.025253 1 0 0 0 0 0 0 808893
-0.002262 -0.001419 0.118528 -0.138954 0.621919 0.315906 -0.025284 1 0 0 0 0 0 0 809896
-0.002253 -0.001421 0.118535 -0.045598 0.604174 0.469309 -0.025315 1 0 0 0 0 0 0 810877
-0.002248 -0.001422 0.118538 0.023193 0.590862 0.547558 -0.025346 1 0 0 0 0 0 0 811893
-0.002233 -0.001409 0.118549 -0.106687 0.406519 0.429575 -0.025378 1 0 0 0 0 0 0 812895
-0.002226 -0.001403 0.118554 -0.026562 0.469184 0.518768 -0.025409 1 0 0 0 0 0 0 813904
-0.002222 -0.001399 0.118555 0.028914 0.516927 0.562888 -0.025440 1 0 0 0 0 0 0 814898
-0.002220 -0.001398 0.118555 0.058537 0.542952 0.579861 -0.025472 1 0 0 0 0 0 0 815899
-0.002206 -0.001384 0.118567 -0.093531 0.378533 0.438472 -0.025503 1 0 0 0 0 0 0 816893
-0.002200 -0.001376 0.118570 -0.024791 0.451179 0.519241 -0.025534 1 0 0 0 0 0 0 817893
-0.002196 -0.001373 0.118572 0.024899 0.503866 0.560438 -0.025565 1 0 0 0 0 0 0 818895
-0.002194 -0.001371 0.118572 0.051584 0.532330 0.576376 -0.025596 1 0 0 0 0 0 0 819875
-0.002181 -0.001357 0.118583 -0.102079 0.369001 0.434729 -0.025628 1 0 0 0 0 0 0 820894
-0.002174 -0.001350 0.118587 -0.034061 0.442291 0.515311 -0.025659 1 0 0 0 0 0 0 821893
-0.002171 -0.001346 0.118589 0.015269 0.495290 0.556422 -0.025690 1 0 0 0 0 0 0 822895
-0.002169 -0.001344 0.118589 0.041764 0.523907 0.572320 -0.025721 1 0 0 0 0 0 0 823875
-0.002156 -0.001330 0.118600 -0.112127 0.360514 0.430755 -0.025753 1 0 0 0 0 0 0 824894
-0.002149 -0.001323 0.118604 -0.044126 0.433861 0.511258 -0.025784 1 0 0 0 0 0 0 825896
-0.002146 -0.001319 0.118605 0.005193 0.486881 0.552318 -0.025815 1 0 0 0 0 0 0 826892
-0.002144 -0.001317 0.118606 0.031670 0.515522 0.568222 -0.025846 1 0 0 0 0 0 0 827892
-0.002143 -0.001317 0.118606 0.045225 0.530407 0.574284 -0.025878 1 0 0 0 0 0 0 828896
-0.002143 -0.001316 0.118606 0.052089 0.538219 0.576841 -0.025909 1 0 0 0 0 0 0 829896
-0.002130 -0.001303 0.118617 -0.112012 0.364019 0.430607 -0.025940 1 0 0 0 0 0 0 830892
-0.002123 -0.001296 0.118621 -0.049097 0.432042 0.509380 -0.025972 1 0 0 0 0 0 0 831894
-0.002120 -0.001292 0.118622 -0.002322 0.482368 0.549821 -0.026002 1 0 0 0 0 0 0 832876
-0.002119 -0.001291 0.118623 0.022871 0.509649 0.565512 -0.026034 1 0 0 0 0 0 0 833896
-0.002118 -0.001290 0.118623 0.035757 0.523852 0.571496 -0.026065 1 0 0 0 0 0 0 834894
-0.002117 -0.001289 0.118623 0.042298 0.531310 0.574029 -0.026096 1 0 0 0 0 0 0 835893
-0.002117 -0.001289 0.118623 0.045604 0.535384 0.575353 -0.026128 1 0 0 0 0 0 0 836893
-0.002105 -0.001276 0.118634 -0.120454 0.359145 0.428763 -0.026159 1 0 0 0 0 0 0 837887
-0.002098 -0.001269 0.118638 -0.058382 0.426255 0.507300 -0.026190 1 0 0 0 0 0 0 838896
-0.002095 -0.001266 0.118639 -0.012076 0.476117 0.547661 -0.026221 1 0 0 0 0 0 0 839885
-0.002093 -0.001264 0.118639 0.012881 0.503144 0.563303 -0.026253 1 0 0 0 0 0 0 840891
-0.002092 -0.001263 0.118640 0.025659 0.517207 0.569269 -0.026284 1 0 0 0 0 0 0 841897
-0.002092 -0.001263 0.118640 0.032117 0.524602 0.571784 -0.026315 1 0 0 0 0 0 0 842892
-0.002092 -0.001262 0.118640 0.035396 0.528621 0.573096 -0.026346 1 0 0 0 0 0 0 843893
-0.002079 -0.001249 0.118651 -0.130824 0.352201 0.426576 -0.026377 1 0 0 0 0 0 0 844875
-0.002073 -0.001242 0.118654 -0.068763 0.419322 0.505040 -0.026409 1 0 0 0 0 0 0 845897
-0.002070 -0.001239 0.118656 -0.022447 0.469200 0.545347 -0.026440 1 0 0 0 0 0 0 846894
-0.002068 -0.001237 0.118656 0.002495 0.496207 0.560967 -0.026471 1 0 0 0 0 0 0 847892
-0.002086 -0.001232 0.118666 0.264837 0.452474 0.432620 -0.026503 1 0 0 0 0 0 0 848893
-0.002095 -0.001229 0.118670 0.177571 0.480611 0.505882 -0.026533 1 0 0 0 0 0 0 849874
-0.002099 -0.001228 0.118671 0.112744 0.500420 0.543282 -0.026565 1 0 0 0 0 0 0 850894
-0.002101 -0.001227 0.118671 0.078452 0.511315 0.557765 -0.026596 1 0 0 0 0 0 0 851881
-0.002102 -0.001227 0.118672 0.061229 0.517194 0.563312 -0.026628 1 0 0 0 0 0 0 852892
-0.002090 -0.001213 0.118683 -0.115332 0.341587 0.418307 -0.026660 1 0 0 0 0 0 0 853936
-0.002103 -0.001202 0.118696 0.191360 0.351359 0.362937 -0.026692 1 0 0 0 0 0 0 854947
-0.002109 -0.001197 0.118701 0.141393 0.422265 0.474092 -0.026723 1 0 0 0 0 0 0 855933
-0.002112 -0.001194 0.118703 0.096971 0.465182 0.525816 -0.026754 1 0 0 0 0 0 0 856948
-0.002120 -0.001175 0.118724 0.154967 0.250937 0.263808 -0.026785 1 0 0 0 0 0 0 857933
-0.002123 -0.001165 0.118732 0.110474 0.349246 0.419319 -0.026817 1 0 0 0 0 0 0 858948
-0.002125 -0.001160 0.118734 0.082304 0.420141 0.497904 -0.026848 1 0 0 0 0 0 0 859951
-0.002126 -0.001158 0.118735 0.068146 0.458325 0.527856 -0.026879 1 0 0 0 0 0 0 860933
-0.002145 -0.001152 0.118746 0.311336 0.420387 0.405028 -0.026925 1 0 0 0 0 0 0 862403
-0.002154 -0.001149 0.118749 0.214161 0.451192 0.479552 -0.026942 1 0 0 0 0 0 0 862935
-0.002159 -0.001148 0.118750 0.144683 0.474432 0.519619 -0.027081 1 0 0 0 0 0 0 867402
-0.002167 -0.001130 0.118772 0.189974 0.248500 0.252479 -0.027096 1 0 0 0 0 0 0 867893
-0.002172 -0.001120 0.118779 0.138866 0.341284 0.406079 -0.027127 1 0 0 0 0 0 0 868881
-0.002173 -0.001116 0.118782 0.107392 0.409398 0.483980 -0.027159 1 0 0 0 0 0 0 869891
-0.002174 -0.001113 0.118782 0.091599 0.446169 0.513709 -0.027190 1 0 0 0 0 0 0 870880
-0.002175 -0.001112 0.118783 0.083926 0.465196 0.524615 -0.027221 1 0 0 0 0 0 0 871891
-0.002175 -0.001111 0.118783 0.080198 0.475038 0.528790 -0.027253 1 0 0 0 0 0 0 872890
-0.002175 -0.001111 0.118783 0.078407 0.480264 0.530634 -0.027284 1 0 0 0 0 0 0 873880
-0.002175 -0.001111 0.118783 0.077696 0.484028 0.532627 -0.027364 1 0 0 0 0 0 0 876445
-0.002175 -0.001111 0.118783 0.077282 0.485427 0.533033 -0.027377 1 0 0 0 0 0 0 876882
-0.002175 -0.001111 0.118783 0.077145 0.486592 0.533702 -0.027409 1 0 0 0 0 0 0 877893
-0.002175 -0.001111 0.118783 0.077118 0.487431 0.534322 -0.027440 1 0 0 0 0 0 0 878882
-0.002194 -0.001107 0.118793 0.327609 0.430044 0.400928 -0.027471 1 0 0 0 0 0 0 879890
-0.002203 -0.001104 0.118796 0.233820 0.451559 0.471986 -0.027503 1 0 0 0 0 0 0 880890
-0.002208 -0.001103 0.118798 0.165721 0.467996 0.508540 -0.027534 1 0 0 0 0 0 0 881880
-0.002210 -0.001103 0.118798 0.129822 0.477155 0.522706 -0.027565 1 0 0 0 0 0 0 882889
-0.002211 -0.001102 0.118798 0.111825 0.482113 0.528106 -0.027596 1 0 0 0 0 0 0 883878
-0.002199 -0.001089 0.118809 -0.065396 0.305456 0.382853 -0.027628 1 0 0 0 0 0 0 884889
-0.002193 -0.001082 0.118813 -0.008715 0.372883 0.461540 -0.027659 1 0 0 0 0 0 0 885884
-0.002190 -0.001079 0.118814 0.034981 0.422867 0.501923 -0.027690 1 0 0 0 0 0 0 886897
-0.002207 -0.001073 0.118825 0.309333 0.391731 0.383525 -0.027721 1 0 0 0 0 0 0 887888
-0.002216 -0.001070 0.118828 0.227652 0.426637 0.459813 -0.027753 1 0 0 0 0 0 0 888900
-0.002220 -0.001068 0.118829 0.165639 0.449801 0.498182 -0.027784 1 0 0 0 0 0 0 889902
-0.002222 -0.001067 0.118830 0.132808 0.462320 0.512958 -0.027815 1 0 0 0 0 0 0 890888
-0.002223 -0.001067 0.118830 0.116355 0.468953 0.518553 -0.027847 1 0 0 0 0 0 0 891895
-0.002224 -0.001067 0.118830 0.108204 0.472574 0.520889 -0.027878 1 0 0 0 0 0 0 892897
-0.002224 -0.001067 0.118830 0.104189 0.474656 0.522064 -0.027909 1 0 0 0 0 0 0 893882
-0.002224 -0.001066 0.118830 0.102253 0.475972 0.522864 -0.027940 1 0 0 0 0 0 0 894892
-0.002224 -0.001066 0.118830 0.101338 0.476889 0.523532 -0.027971 1 0 0 0 0 0 0 895891
-0.002224 -0.001066 0.118830 0.100935 0.477620 0.524135 -0.028003 1 0 0 0 0 0 0 896892
-0.002224 -0.001066 0.118830 0.100794 0.478246 0.524727 -0.028034 1 0 0 0 0 0 0 897900
-0.002224 -0.001066 0.118830 0.100776 0.478830 0.525313 -0.028065 1 0 0 0 0 0 0 898894
-0.002224 -0.001066 0.118830 0.100828 0.479389 0.525896 -0.028096 1 0 0 0 0 0 0 899892
-0.002224 -0.001066 0.118830 0.100909 0.479940 0.526485 -0.028128 1 0 0 0 0 0 0 900890
-0.002224 -0.001066 0.118830 0.101000 0.480472 0.527073 -0.028159 1 0 0 0 0 0 0 901895
-0.002224 -0.001066 0.118830 0.101094 0.481017 0.527656 -0.028190 1 0 0 0 0 0 0 902891
-0.002224 -0.001066 0.118830 0.101215 0.481545 0.528230 -0.028221 1 0 0 0 0 0 0 903884
-0.002224 -0.001066 0.118830 0.101322 0.482076 0.528835 -0.028253 1 0 0 0 0 0 0 904897
-0.002224 -0.001066 0.118830 0.101430 0.482621 0.529416 -0.028284 1 0 0 0 0 0 0 905899
-0.002224 -0.001066 0.118830 0.101553 0.483150 0.529992 -0.028315 1 0 0 0 0 0 0 906895
-0.002212 -0.001053 0.118841 -0.066832 0.303941 0.382984 -0.028346 1 0 0 0 0 0 0 907872
-0.002205 -0.001046 0.118845 -0.005708 0.370227 0.461009 -0.028378 1 0 0 0 0 0 0 908890
-0.002202 -0.001043 0.118846 0.040225 0.419622 0.501124 -0.028409 1 0 0 0 0 0 0 909893
-0.002200 -0.001041 0.118847 0.065043 0.446307 0.516626 -0.028440 1 0 0 0 0 0 0 910889
-0.002200 -0.001040 0.118847 0.077762 0.460150 0.522490 -0.028471 1 0 0 0 0 0 0 911891
-0.002199 -0.001040 0.118847 0.084242 0.467371 0.524899 -0.028503 1 0 0 0 0 0 0 912890
-0.002199 -0.001040 0.118847 0.087551 0.471253 0.526107 -0.028534 1 0 0 0 0 0 0 913900
-0.002199 -0.001040 0.118847 0.089254 0.473443 0.526903 -0.028565 1 0 0 0 0 0 0 914892
-0.002199 -0.001040 0.118847 0.090158 0.474811 0.527556 -0.028596 1 0 0 0 0 0 0 915893
-0.002199 -0.001040 0.118847 0.090660 0.475740 0.528159 -0.028628 1 0 0 0 0 0 0 916892
-0.002199 -0.001040 0.118847 0.090962 0.476479 0.528735 -0.028658 1 0 0 0 0 0 0 917874
-0.002199 -0.001040 0.118847 0.091151 0.477101 0.529325 -0.028690 1 0 0 0 0 0 0 918890
-0.002199 -0.001040 0.118847 0.091316 0.477676 0.529898 -0.028721 1 0 0 0 0 0 0 919890
-0.002199 -0.001040 0.118847 0.091434 0.478229 0.530482 -0.028753 1 0 0 0 0 0 0 920891
-0.002199 -0.001040 0.118847 0.091546 0.478750 0.531054 -0.028784 1 0 0 0 0 0 0 921893
-0.002199 -0.001040 0.118847 0.091651 0.479288 0.531629 -0.028815 1 0 0 0 0 0 0 922891
-0.002199 -0.001040 0.118847 0.091754 0.479798 0.532213 -0.028846 1 0 0 0 0 0 0 923892
-0.002199 -0.001040 0.118847 0.091858 0.480336 0.532790 -0.028878 1 0 0 0 0 0 0 924891
-0.002199 -0.001040 0.118847 0.091950 0.480851 0.533361 -0.028909 1 0 0 0 0 0 0 925893
-0.002199 -0.001040 0.118847 0.092060 0.481367 0.533930 -0.028940 1 0 0 0 0 0 0 926893
-0.002199 -0.001040 0.118847 0.092160 0.481882 0.534520 -0.028971 1 0 0 0 0 0 0 927884
-0.002199 -0.001040 0.118847 0.092249 0.482408 0.535090 -0.029003 1 0 0 0 0 0 0 928892
-0.002199 -0.001040 0.118847 0.092359 0.482926 0.535660 -0.029034 1 0 0 0 0 0 0 929893
-0.002199 -0.001040 0.118847 0.092455 0.483454 0.536246 -0.029065 1 0 0 0 0 0 0 930888
-0.002199 -0.001040 0.118847 0.092550 0.483956 0.536824 -0.029096 1 0 0 0 0 0 0 931889
-0.002199 -0.001040 0.118847 0.092655 0.484473 0.537378 -0.029127 1 0 0 0 0 0 0 932871
-0.002199 -0.001040 0.118847 0.092754 0.485015 0.537977 -0.029159 1 0 0 0 0 0 0 933891
-0.002199 -0.001040 0.118847 0.092845 0.485528 0.538549 -0.029190 1 0 0 0 0 0 0 934892
-0.002199 -0.001040 0.118847 0.092966 0.486041 0.539131 -0.029221 1 0 0 0 0 0 0 935890
-0.002186 -0.001026 0.118858 -0.075721 0.306548 0.392064 -0.029253 1 0 0 0 0 0 0 936888
-0.002180 -0.001019 0.118862 -0.014638 0.372755 0.469961 -0.029284 1 0 0 0 0 0 0 937890
-0.002177 -0.001016 0.118863 0.031250 0.422105 0.510007 -0.029314 1 0 0 0 0 0 0 938868
-0.002175 -0.001014 0.118863 0.056041 0.448783 0.525500 -0.029346 1 0 0 0 0 0 0 939879
-0.002174 -0.001014 0.118864 0.068745 0.462600 0.531335 -0.029378 1 0 0 0 0 0 0 940887
-0.002174 -0.001013 0.118864 0.075200 0.469791 0.533739 -0.029409 1 0 0 0 0 0 0 941880
-0.002174 -0.001013 0.118864 0.078494 0.473655 0.534936 -0.029440 1 0 0 0 0 0 0 942888
-0.002174 -0.001013 0.118864 0.080190 0.475839 0.535728 -0.029471 1 0 0 0 0 0 0 943878
-0.002174 -0.001013 0.118864 0.081075 0.477191 0.536372 -0.029503 1 0 0 0 0 0 0 944890
-0.002173 -0.001013 0.118864 0.081570 0.478108 0.536966 -0.029533 1 0 0 0 0 0 0 945878
-0.002173 -0.001013 0.118864 0.081855 0.478840 0.537543 -0.029565 1 0 0 0 0 0 0 946887
-0.002173 -0.001013 0.118864 0.082036 0.479448 0.538122 -0.029596 1 0 0 0 0 0 0 947887
-0.002173 -0.001013 0.118864 0.082181 0.479996 0.538674 -0.029627 1 0 0 0 0 0 0 948877
-0.002173 -0.001013 0.118864 0.082286 0.480540 0.539255 -0.029659 1 0 0 0 0 0 0 949888
-0.002173 -0.001013 0.118864 0.082393 0.481049 0.539818 -0.029690 1 0 0 0 0 0 0 950877
-0.002173 -0.001013 0.118864 0.082482 0.481561 0.540393 -0.029721 1 0 0 0 0 0 0 951888
-0.002173 -0.001013 0.118864 0.082572 0.482081 0.540955 -0.029752 1 0 0 0 0 0 0 952877
-0.002173 -0.001013 0.118864 0.082660 0.482595 0.541529 -0.029784 1 0 0 0 0 0 0 953887
-0.002173 -0.001013 0.118864 0.082750 0.483085 0.542078 -0.029815 1 0 0 0 0 0 0 954876
-0.002173 -0.001013 0.118864 0.082837 0.483595 0.542670 -0.029846 1 0 0 0 0 0 0 955887
-0.002173 -0.001013 0.118864 0.082920 0.484107 0.543228 -0.029877 1 0 0 0 0 0 0 956876
-0.002173 -0.001013 0.118864 0.083019 0.484618 0.543795 -0.029909 1 0 0 0 0 0 0 957887
-0.002173 -0.001013 0.118864 0.083094 0.485121 0.544363 -0.029940 1 0 0 0 0 0 0 958876
-0.002173 -0.001013 0.118864 0.083176 0.485613 0.544937 -0.029971 1 0 0 0 0 0 0 959886
-0.002173 -0.001013 0.118864 0.083278 0.486130 0.545494 -0.030002 1 0 0 0 0 0 0 960877
-0.002173 -0.001013 0.118864 0.083355 0.486645 0.546074 -0.030034 1 0 0 0 0 0 0 961887
-0.002173 -0.001013 0.118864 0.083440 0.487148 0.546638 -0.030065 1 0 0 0 0 0 0 962879
-0.002173 -0.001013 0.118864 0.083543 0.487645 0.547211 -0.030096 1 0 0 0 0 0 0 963887
-0.002173 -0.001013 0.118864 0.083609 0.488160 0.547777 -0.030128 1 0 0 0 0 0 0 964896
-0.002173 -0.001013 0.118864 0.083700 0.488666 0.548342 -0.030159 1 0 0 0 0 0 0 965879
-0.002173 -0.001013 0.118864 0.083788 0.489178 0.548915 -0.030190 1 0 0 0 0 0 0 966887
-0.002173 -0.001013 0.118864 0.083888 0.489665 0.549477 -0.030221 1 0 0 0 0 0 0 967876
-0.002173 -0.001013 0.118864 0.083956 0.490185 0.550050 -0.030253 1 0 0 0 0 0 0 968896
-0.002173 -0.001013 0.118864 0.084048 0.490702 0.550626 -0.030284 1 0 0 0 0 0 0 969900
-0.002173 -0.001013 0.118864 0.084146 0.491200 0.551181 -0.030315 1 0 0 0 0 0 0 970886
-0.002173 -0.001013 0.118864 0.084227 0.491702 0.551767 -0.030347 1 0 0 0 0 0 0 971896
-0.002173 -0.001013 0.118864 0.084309 0.492215 0.552325 -0.030378 1 0 0 0 0 0 0 972887
-0.002173 -0.001013 0.118864 0.084400 0.492716 0.552885 -0.030409 1 0 0 0 0 0 0 973896
-0.002173 -0.001013 0.118864 0.084485 0.493216 0.553466 -0.030440 1 0 0 0 0 0 0 974887
-0.002173 -0.001013 0.118864 0.084569 0.493737 0.554033 -0.030472 1 0 0 0 0 0 0 975894
-0.002173 -0.001013 0.118864 0.084667 0.494242 0.554595 -0.030503 1 0 0 0 0 0 0 976894
-0.002173 -0.001013 0.118864 0.084744 0.494749 0.555167 -0.030534 1 0 0 0 0 0 0 977891
-0.002173 -0.001013 0.118864 0.084821 0.495245 0.555726 -0.030565 1 0 0 0 0 0 0 978886
-0.002173 -0.001013 0.118864 0.084930 0.495747 0.556303 -0.030596 1 0 0 0 0 0 0 979890
-0.002173 -0.001013 0.118864 0.085004 0.496266 0.556871 -0.030628 1 0 0 0 0 0 0 980889
-0.002173 -0.001013 0.118864 0.085089 0.496774 0.557440 -0.030659 1 0 0 0 0 0 0 981890
-0.002173 -0.001013 0.118864 0.085186 0.497268 0.557990 -0.030690 1 0 0 0 0 0 0 982870
-0.002173 -0.001013 0.118864 0.085260 0.497771 0.558579 -0.030722 1 0 0 0 0 0 0 983897
-0.002173 -0.001013 0.118864 0.085349 0.498293 0.559146 -0.030753 1 0 0 0 0 0 0 984894
-0.002173 -0.001013 0.118864 0.085448 0.498799 0.559708 -0.030784 1 0 0 0 0 0 0 985894
-0.002173 -0.001013 0.118864 0.085528 0.499297 0.560289 -0.030815 1 0 0 0 0 0 0 986894
-0.002173 -0.001013 0.118864 0.085602 0.499801 0.560841 -0.030846 1 0 0 0 0 0 0 987887
-0.002173 -0.001013 0.118864 0.085695 0.500316 0.561415 -0.030878 1 0 0 0 0 0 0 988887
-0.002173 -0.001013 0.118864 0.085794 0.500823 0.561979 -0.030909 1 0 0 0 0 0 0 989891
-0.002173 -0.001013 0.118864 0.085874 0.501318 0.562558 -0.030940 1 0 0 0 0 0 0 990887
-0.002173 -0.001013 0.118864 0.085968 0.501832 0.563114 -0.030971 1 0 0 0 0 0 0 991887
-0.002173 -0.001013 0.118864 0.086043 0.502334 0.563678 -0.031002 1 0 0 0 0 0 0 992870
-0.002173 -0.001013 0.118864 0.086122 0.502843 0.564252 -0.031034 1 0 0 0 0 0 0 993891
-0.002173 -0.001013 0.118864 0.086219 0.503344 0.564831 -0.031065 1 0 0 0 0 0 0 994888
-0.002173 -0.001013 0.118864 0.086315 0.503858 0.565388 -0.031096 1 0 0 0 0 0 0 995888
-0.002173 -0.001013 0.118864 0.086390 0.504359 0.565951 -0.031127 1 0 0 0 0 0 0 996870
-0.002173 -0.001013 0.118864 0.086469 0.504869 0.566526 -0.031159 1 0 0 0 0 0 0 997893
-0.002173 -0.001013 0.118864 0.086578 0.505367 0.567098 -0.031190 1 0 0 0 0 0 0 998890
-0.002173 -0.001013 0.118864 0.086650 0.505877 0.567656 -0.031221 1 0 0 0 0 0 0 999870
-0.002173 -0.001013 0.118864 0.086737 0.506394 0.568235 -0.031253 1 0 0 0 0 0 1 889
-0.002173 -0.001013 0.118864 0.086835 0.506899 0.568797 -0.031284 1 0 0 0 0 0 1 1890
-0.002173 -0.001013 0.118864 0.086915 0.507395 0.569376 -0.031315 1 0 0 0 0 0 1 2888
-0.002173 -0.001013 0.118864 0.086988 0.507894 0.569922 -0.031346 1 0 0 0 0 0 1 3870
-0.002173 -0.001013 0.118864 0.087093 0.508406 0.570489 -0.031377 1 0 0 0 0 0 1 4868
-0.002173 -0.001013 0.118864 0.087172 0.508926 0.571075 -0.031409 1 0 0 0 0 0 1 5889
-0.002173 -0.001013 0.118864 0.087261 0.509420 0.571649 -0.031440 1 0 0 0 0 0 1 6887
-0.002173 -0.001013 0.118864 0.087348 0.509926 0.572199 -0.031471 1 0 0 0 0 0 1 7888
-0.002173 -0.001013 0.118864 0.087431 0.510440 0.572775 -0.031502 1 0 0 0 0 0 1 8882
-0.002173 -0.001013 0.118864 0.087518 0.510954 0.573350 -0.031534 1 0 0 0 0 0 1 9893
-0.002173 -0.001013 0.118864 0.087620 0.511446 0.573919 -0.031565 1 0 0 0 0 0 1 10893
-0.002173 -0.001013 0.118864 0.087693 0.511962 0.574484 -0.031596 1 0 0 0 0 0 1 11888
-0.002173 -0.001013 0.118864 0.087770 0.512462 0.575046 -0.031628 1 0 0 0 0 0 1 12888
-0.002173 -0.001013 0.118864 0.087867 0.512965 0.575627 -0.031659 1 0 0 0 0 0 1 13889
-0.002173 -0.001013 0.118864 0.087963 0.513478 0.576183 -0.031690 1 0 0 0 0 0 1 14887
-0.002192 -0.001008 0.118874 0.339996 0.455472 0.442134 -0.031721 1 0 0 0 0 0 1 15888
-0.002201 -0.001006 0.118877 0.246778 0.476808 0.512855 -0.031752 1 0 0 0 0 0 1 16870
-0.002206 -0.001005 0.118878 0.178944 0.493094 0.549277 -0.031783 1 0 0 0 0 0 1 17869
-0.002208 -0.001004 0.118879 0.143181 0.502174 0.563382 -0.031815 1 0 0 0 0 0 1 18888
-0.002209 -0.001004 0.118879 0.125239 0.507064 0.568727 -0.031846 1 0 0 0 0 0 1 19886
-0.002210 -0.001004 0.118879 0.116346 0.509784 0.570956 -0.031877 1 0 0 0 0 0 1 20879
-0.002210 -0.001004 0.118879 0.111972 0.511398 0.572087 -0.031909 1 0 0 0 0 0 1 21878
-0.002210 -0.001004 0.118879 0.109821 0.512462 0.572851 -0.031940 1 0 0 0 0 0 1 22887
-0.002210 -0.001004 0.118879 0.108813 0.513250 0.573466 -0.031971 1 0 0 0 0 0 1 23877
-0.002210 -0.001004 0.118879 0.108359 0.513903 0.574070 -0.032002 1 0 0 0 0 0 1 24885
-0.002211 -0.001004 0.118879 0.108183 0.514460 0.574629 -0.032033 1 0 0 0 0 0 1 25876
-0.002211 -0.001004 0.118879 0.108149 0.515010 0.575192 -0.032065 1 0 0 0 0 0 1 26885
-0.002211 -0.001004 0.118879 0.108189 0.515513 0.575745 -0.032096 1 0 0 0 0 0 1 27875
-0.002211 -0.001004 0.118879 0.108264 0.516036 0.576317 -0.032127 1 0 0 0 0 0 1 28884
-0.002211 -0.001004 0.118879 0.108346 0.516530 0.576872 -0.032158 1 0 0 0 0 0 1 29875
-0.002211 -0.001004 0.118879 0.108439 0.517039 0.577445 -0.032190 1 0 0 0 0 0 1 30886
-0.002211 -0.001004 0.118879 0.108540 0.517552 0.578000 -0.032221 1 0 0 0 0 0 1 31885
-0.002211 -0.001004 0.118879 0.108644 0.518050 0.578553 -0.032252 1 0 0 0 0 0 1 32874
-0.002211 -0.001004 0.118879 0.108750 0.518557 0.579120 -0.032284 1 0 0 0 0 0 1 33885
-0.002211 -0.001004 0.118879 0.108858 0.519043 0.579681 -0.032315 1 0 0 0 0 0 1 34874
-0.002211 -0.001004 0.118879 0.108953 0.519552 0.580235 -0.032346 1 0 0 0 0 0 1 35885
-0.002211 -0.001004 0.118879 0.109064 0.520057 0.580795 -0.032377 1 0 0 0 0 0 1 36875
-0.002211 -0.001004 0.118879 0.109171 0.520565 0.581362 -0.032409 1 0 0 0 0 0 1 37884
-0.002211 -0.001004 0.118879 0.109279 0.521051 0.581924 -0.032440 1 0 0 0 0 0 1 38875
-0.002211 -0.001004 0.118879 0.109383 0.521568 0.582485 -0.032471 1 0 0 0 0 0 1 39886
-0.002211 -0.001004 0.118879 0.109467 0.522060 0.583037 -0.032502 1 0 0 0 0 0 1 40874
-0.002211 -0.001004 0.118879 0.109590 0.522572 0.583605 -0.032534 1 0 0 0 0 0 1 41885
-0.002211 -0.001004 0.118879 0.109699 0.523058 0.584165 -0.032565 1 0 0 0 0 0 1 42874
-0.002211 -0.001004 0.118879 0.109803 0.523575 0.584726 -0.032596 1 0 0 0 0 0 1 43884
-0.002211 -0.001004 0.118879 0.109899 0.524065 0.585273 -0.032627 1 0 0 0 0 0 1 44874
-0.002211 -0.001004 0.118879 0.110016 0.524568 0.585853 -0.032659 1 0 0 0 0 0 1 45885
-0.002211 -0.001004 0.118879 0.110118 0.525076 0.586402 -0.032690 1 0 0 0 0 0 1 46874
-0.002211 -0.001004 0.118879 0.110223 0.525578 0.586961 -0.032721 1 0 0 0 0 0 1 47873
-0.002211 -0.001004 0.118879 0.110329 0.526086 0.587528 -0.032752 1 0 0 0 0 0 1 48884
-0.002211 -0.001004 0.118879 0.110425 0.526575 0.588096 -0.032783 1 0 0 0 0 0 1 49875
-0.002211 -0.001004 0.118879 0.110532 0.527087 0.588651 -0.032815 1 0 0 0 0 0 1 50897
-0.002211 -0.001004 0.118879 0.110645 0.527598 0.589217 -0.032847 1 0 0 0 0 0 1 51898
-0.002211 -0.001004 0.118879 0.110750 0.528093 0.589770 -0.032877 1 0 0 0 0 0 1 52883
-0.002211 -0.001004 0.118879 0.110860 0.528588 0.590341 -0.032909 1 0 0 0 0 0 1 53891
-0.002211 -0.001004 0.118879 0.110954 0.529093 0.590891 -0.032940 1 0 0 0 0 0 1 54893
-0.002211 -0.001004 0.118879 0.111064 0.529592 0.591444 -0.032971 1 0 0 0 0 0 1 55870
-0.002211 -0.001004 0.118879 0.111171 0.530102 0.592013 -0.033002 1 0 0 0 0 0 1 56885
-0.002211 -0.001004 0.118879 0.111280 0.530593 0.592581 -0.033034 1 0 0 0 0 0 1 57886
-0.002211 -0.001004 0.118879 0.111383 0.531107 0.593137 -0.033065 1 0 0 0 0 0 1 58889
-0.002211 -0.001004 0.118879 0.111480 0.531602 0.593692 -0.033096 1 0 0 0 0 0 1 59891
-0.002211 -0.001004 0.118879 0.111580 0.532114 0.594263 -0.033128 1 0 0 0 0 0 1 60889
-0.002211 -0.001004 0.118879 0.111698 0.532593 0.594814 -0.033158 1 0 0 0 0 0 1 61869
-0.002211 -0.001004 0.118879 0.111803 0.533114 0.595379 -0.033190 1 0 0 0 0 0 1 62888
-0.002211 -0.001004 0.118879 0.111908 0.533616 0.595938 -0.033221 1 0 0 0 0 0 1 63885
-0.002211 -0.001004 0.118879 0.112006 0.534110 0.596492 -0.033252 1 0 0 0 0 0 1 64886
-0.002211 -0.001004 0.118879 0.112121 0.534608 0.597065 -0.033284 1 0 0 0 0 0 1 65887
-0.002198 -0.000991 0.118890 -0.057414 0.354131 0.449335 -0.033315 1 0 0 0 0 0 1 66897
-0.002192 -0.000984 0.118894 0.003246 0.419938 0.526924 -0.033346 1 0 0 0 0 0 1 67890
-0.002188 -0.000980 0.118895 0.048969 0.469087 0.566871 -0.033378 1 0 0 0 0 0 1 68891
-0.002187 -0.000979 0.118895 0.073670 0.495642 0.582302 -0.033409 1 0 0 0 0 0 1 69887
-0.002186 -0.000978 0.118895 0.086342 0.509381 0.588112 -0.033440 1 0 0 0 0 0 1 70880
-0.002186 -0.000977 0.118896 0.092775 0.516527 0.590496 -0.033471 1 0 0 0 0 0 1 71886
-0.002185 -0.000977 0.118896 0.096057 0.520366 0.591682 -0.033502 1 0 0 0 0 0 1 72885
-0.002185 -0.000977 0.118896 0.097746 0.522524 0.592459 -0.033534 1 0 0 0 0 0 1 73887
-0.002185 -0.000977 0.118896 0.098651 0.523853 0.593079 -0.033565 1 0 0 0 0 0 1 74886
-0.002185 -0.000977 0.118896 0.099134 0.524752 0.593664 -0.033596 1 0 0 0 0 0 1 75887
-0.002185 -0.000977 0.118896 0.099433 0.525456 0.594212 -0.033627 1 0 0 0 0 0 1 76885
-0.002185 -0.000977 0.118896 0.099621 0.526047 0.594776 -0.033659 1 0 0 0 0 0 1 77888
-0.002185 -0.000977 0.118896 0.099769 0.526593 0.595329 -0.033690 1 0 0 0 0 0 1 78885
-0.002185 -0.000977 0.118896 0.099882 0.527103 0.595876 -0.033721 1 0 0 0 0 0 1 79886
-0.002185 -0.000977 0.118896 0.099991 0.527609 0.596441 -0.033752 1 0 0 0 0 0 1 80885
-0.002185 -0.000977 0.118896 0.100094 0.528111 0.596985 -0.033784 1 0 0 0 0 0 1 81890
-0.002185 -0.000977 0.118896 0.100191 0.528588 0.597541 -0.033815 1 0 0 0 0 0 1 82888
-0.002185 -0.000977 0.118896 0.100280 0.529085 0.598086 -0.033846 1 0 0 0 0 0 1 83885
-0.002185 -0.000977 0.118896 0.100373 0.529574 0.598637 -0.033877 1 0 0 0 0 0 1 84885
-0.002185 -0.000977 0.118896 0.100465 0.530063 0.599190 -0.033909 1 0 0 0 0 0 1 85886
-0.002185 -0.000977 0.118896 0.100561 0.530540 0.599748 -0.033940 1 0 0 0 0 0 1 86885
-0.002185 -0.000977 0.118896 0.100651 0.531039 0.600294 -0.033971 1 0 0 0 0 0 1 87885
-0.002173 -0.000964 0.118907 -0.069132 0.350284 0.452551 -0.034003 1 0 0 0 0 0 1 88886
-0.002166 -0.000957 0.118910 -0.008483 0.416066 0.530040 -0.034034 1 0 0 0 0 0 1 89887
-0.002163 -0.000953 0.118912 0.037201 0.465186 0.569930 -0.034065 1 0 0 0 0 0 1 90885
-0.002161 -0.000952 0.118912 0.061872 0.491728 0.585341 -0.034096 1 0 0 0 0 0 1 91890
-0.002161 -0.000951 0.118912 0.074529 0.505437 0.591137 -0.034127 1 0 0 0 0 0 1 92878
-0.002160 -0.000951 0.118912 0.080951 0.512586 0.593508 -0.034159 1 0 0 0 0 0 1 93884
-0.002160 -0.000950 0.118912 0.084216 0.516394 0.594685 -0.034190 1 0 0 0 0 0 1 94887
-0.002160 -0.000950 0.118912 0.085903 0.518531 0.595443 -0.034221 1 0 0 0 0 0 1 95884
-0.002160 -0.000950 0.118912 0.086785 0.519850 0.596061 -0.034252 1 0 0 0 0 0 1 96885
-0.002160 -0.000950 0.118912 0.087262 0.520745 0.596646 -0.034284 1 0 0 0 0 0 1 97888
-0.002147 -0.000937 0.118923 -0.082487 0.340022 0.448951 -0.034315 1 0 0 0 0 0 1 98884
-0.002141 -0.000930 0.118927 -0.021743 0.405903 0.526341 -0.034346 1 0 0 0 0 0 1 99884
-0.002138 -0.000927 0.118928 0.023994 0.455078 0.566203 -0.034377 1 0 0 0 0 0 1 100882
-0.002136 -0.000925 0.118929 0.048676 0.481633 0.581583 -0.034409 1 0 0 0 0 0 1 101888
-0.002135 -0.000924 0.118929 0.061340 0.495351 0.587378 -0.034440 1 0 0 0 0 0 1 102884
-0.002135 -0.000924 0.118929 0.067743 0.502478 0.589728 -0.034471 1 0 0 0 0 0 1 103885
-0.002135 -0.000923 0.118929 0.071013 0.506271 0.590886 -0.034502 1 0 0 0 0 0 1 104874
-0.002135 -0.000923 0.118929 0.072674 0.508415 0.591661 -0.034534 1 0 0 0 0 0 1 105884
-0.002122 -0.000910 0.118940 -0.096629 0.328145 0.444096 -0.034565 1 0 0 0 0 0 1 106872
-0.002116 -0.000903 0.118944 -0.035581 0.394364 0.521431 -0.034596 1 0 0 0 0 0 1 107883
-0.002112 -0.000900 0.118945 0.010310 0.443685 0.561241 -0.034627 1 0 0 0 0 0 1 108872
-0.002111 -0.000898 0.118945 0.035080 0.470366 0.576671 -0.034663 1 0 0 0 0 0 1 110009
-0.002110 -0.000897 0.118946 0.047753 0.484103 0.582453 -0.034693 1 0 0 0 0 0 1 110998
-0.002109 -0.000897 0.118946 0.054174 0.491190 0.584743 -0.034721 1 0 0 0 0 0 1 111882
-0.002109 -0.000896 0.118946 0.057420 0.494987 0.585894 -0.034752 1 0 0 0 0 0 1 112873
-0.002109 -0.000896 0.118946 0.059079 0.497117 0.586653 -0.034784 1 0 0 0 0 0 1 113884
-0.002109 -0.000896 0.118946 0.059954 0.498462 0.587312 -0.034819 1 0 0 0 0 0 1 115007
-0.002109 -0.000896 0.118946 0.060388 0.499271 0.587794 -0.034846 1 0 0 0 0 0 1 115873
-0.002109 -0.000896 0.118946 0.060651 0.499930 0.588349 -0.034877 1 0 0 0 0 0 1 116883
-0.002109 -0.000896 0.118946 0.060820 0.500528 0.588923 -0.034912 1 0 0 0 0 0 1 117999
-0.002096 -0.000883 0.118957 -0.109437 0.319288 0.441349 -0.034944 1 0 0 0 0 0 1 119008
-0.002090 -0.000876 0.118960 -0.048766 0.385053 0.518484 -0.034971 1 0 0 0 0 0 1 119871
-0.002087 -0.000873 0.118962 -0.003059 0.434188 0.558259 -0.035002 1 0 0 0 0 0 1 120880
-0.002085 -0.000871 0.118962 0.021591 0.460686 0.573587 -0.035033 1 0 0 0 0 0 1 121872
-0.002084 -0.000870 0.118962 0.034205 0.474370 0.579367 -0.035065 1 0 0 0 0 0 1 122883
-0.002084 -0.000870 0.118962 0.040583 0.481452 0.581692 -0.035096 1 0 0 0 0 0 1 123871
-0.002084 -0.000870 0.118962 0.043811 0.485286 0.582917 -0.035131 1 0 0 0 0 0 1 125003
-0.002084 -0.000869 0.118962 0.045459 0.487352 0.583588 -0.035159 1 0 0 0 0 0 1 125883
-0.002084 -0.000869 0.118962 0.046299 0.488607 0.584172 -0.035190 1 0 0 0 0 0 1 126871
-0.002084 -0.000869 0.118962 0.046734 0.489475 0.584728 -0.035221 1 0 0 0 0 0 1 127882
-0.002084 -0.000869 0.118962 0.046988 0.490101 0.585251 -0.035252 1 0 0 0 0 0 1 128871
-0.002084 -0.000869 0.118962 0.047123 0.490650 0.585779 -0.035284 1 0 0 0 0 0 1 129881
-0.002084 -0.000869 0.118962 0.047225 0.491194 0.586360 -0.035318 1 0 0 0 0 0 1 130996
-0.002084 -0.000869 0.118962 0.047281 0.491589 0.586801 -0.035345 1 0 0 0 0 0 1 131857
-0.002084 -0.000869 0.118962 0.047334 0.492047 0.587341 -0.035377 1 0 0 0 0 0 1 132886
-0.002084 -0.000869 0.118962 0.047390 0.492548 0.587916 -0.035413 1 0 0 0 0 0 1 134018
-0.002084 -0.000869 0.118962 0.047435 0.492932 0.588369 -0.035440 1 0 0 0 0 0 1 134880
-0.002084 -0.000869 0.118962 0.047480 0.493352 0.588890 -0.035471 1 0 0 0 0 0 1 135871
-0.002084 -0.000869 0.118962 0.047525 0.493856 0.589474 -0.035506 1 0 0 0 0 0 1 137007
-0.002102 -0.000865 0.118972 0.300719 0.435310 0.454517 -0.035534 1 0 0 0 0 0 1 137888
-0.002112 -0.000863 0.118976 0.208044 0.456579 0.525073 -0.035565 1 0 0 0 0 0 1 138891
-0.002116 -0.000862 0.118977 0.140434 0.472917 0.561583 -0.035606 1 0 0 0 0 0 1 140201
-0.002106 -0.000848 0.118988 -0.065827 0.299711 0.427299 -0.035628 1 0 0 0 0 0 1 140894
-0.002101 -0.000841 0.118992 -0.023203 0.369896 0.509258 -0.035663 1 0 0 0 0 0 1 142010
-0.002098 -0.000837 0.118994 0.013495 0.421155 0.550574 -0.035690 1 0 0 0 0 0 1 142888
-0.002097 -0.000835 0.118994 0.033666 0.448776 0.566535 -0.035725 1 0 0 0 0 0 1 144011
-0.002096 -0.000834 0.118994 0.044049 0.462992 0.572470 -0.035756 1 0 0 0 0 0 1 145010
-0.002096 -0.000834 0.118994 0.049311 0.470288 0.574810 -0.035784 1 0 0 0 0 0 1 145884
-0.002095 -0.000834 0.118994 0.051992 0.474214 0.576019 -0.035818 1 0 0 0 0 0 1 146991
-0.002114 -0.000829 0.119004 0.306718 0.417374 0.441363 -0.035850 1 0 0 0 0 0 1 148008
-0.002123 -0.000827 0.119008 0.214703 0.439480 0.511848 -0.035877 1 0 0 0 0 0 1 148884
-0.002128 -0.000826 0.119009 0.147424 0.456151 0.548251 -0.035913 1 0 0 0 0 0 1 150012
-0.002130 -0.000825 0.119009 0.111898 0.465257 0.562228 -0.035940 1 0 0 0 0 0 1 150888
-0.002131 -0.000825 0.119009 0.094064 0.470189 0.567557 -0.035975 1 0 0 0 0 0 1 151993
-0.002132 -0.000825 0.119009 0.085184 0.472801 0.569671 -0.036002 1 0 0 0 0 0 1 152882
-0.002132 -0.000825 0.119010 0.080784 0.474367 0.570746 -0.036034 1 0 0 0 0 0 1 153884
-0.002151 -0.000820 0.119019 0.332210 0.416335 0.436192 -0.036068 1 0 0 0 0 0 1 154988
-0.002160 -0.000818 0.119023 0.238412 0.437892 0.506642 -0.036099 1 0 0 0 0 0 1 155989
-0.002165 -0.000817 0.119024 0.170235 0.454240 0.542944 -0.036131 1 0 0 0 0 0 1 157008
-0.002167 -0.000817 0.119025 0.134278 0.463186 0.556890 -0.036159 1 0 0 0 0 0 1 157885
-0.002168 -0.000816 0.119025 0.116240 0.468053 0.562220 -0.036193 1 0 0 0 0 0 1 158989
-0.002169 -0.000816 0.119025 0.107284 0.470679 0.564378 -0.036225 1 0 0 0 0 0 1 160007
-0.002169 -0.000816 0.119025 0.102851 0.472205 0.565438 -0.036256 1 0 0 0 0 0 1 161005
-0.002169 -0.000816 0.119025 0.100682 0.473170 0.566126 -0.036288 1 0 0 0 0 0 1 162009
-0.002169 -0.000816 0.119025 0.099625 0.473802 0.566621 -0.036314 1 0 0 0 0 0 1 162864
-0.002170 -0.000816 0.119025 0.099162 0.474416 0.567201 -0.036350 1 0 0 0 0 0 1 164009
-0.002170 -0.000816 0.119025 0.098965 0.474842 0.567640 -0.036378 1 0 0 0 0 0 1 164890
-0.002170 -0.000816 0.119025 0.098906 0.475272 0.568122 -0.036409 1 0 0 0 0 0 1 165884
-0.002170 -0.000816 0.119025 0.098918 0.475701 0.568609 -0.036440 1 0 0 0 0 0 1 166872
-0.002188 -0.000812 0.119035 0.352805 0.417053 0.433920 -0.036475 1 0 0 0 0 0 1 168006
-0.002197 -0.000809 0.119038 0.260113 0.438342 0.504206 -0.036506 1 0 0 0 0 0 1 169011
-0.002202 -0.000808 0.119039 0.192477 0.454479 0.540360 -0.036533 1 0 0 0 0 0 1 169865
-0.002204 -0.000808 0.119040 0.156815 0.463416 0.554341 -0.036564 1 0 0 0 0 0 1 170864
-0.002206 -0.000807 0.119040 0.138947 0.468231 0.559670 -0.036600 1 0 0 0 0 0 1 172012
-0.002206 -0.000807 0.119040 0.130073 0.470836 0.561806 -0.036631 1 0 0 0 0 0 1 173009
-0.002206 -0.000807 0.119040 0.125685 0.472296 0.562795 -0.036658 1 0 0 0 0 0 1 173877
-0.002207 -0.000807 0.119040 0.123562 0.473307 0.563551 -0.036694 1 0 0 0 0 0 1 175014
-0.002207 -0.000807 0.119040 0.122558 0.473999 0.564090 -0.036725 1 0 0 0 0 0 1 176012
-0.002207 -0.000807 0.119040 0.122106 0.474536 0.564594 -0.036756 1 0 0 0 0 0 1 177007
-0.002207 -0.000807 0.119040 0.121918 0.475001 0.565084 -0.036788 1 0 0 0 0 0 1 178010
-0.002207 -0.000807 0.119040 0.121879 0.475393 0.565514 -0.036815 1 0 0 0 0 0 1 178882
-0.002207 -0.000807 0.119040 0.121927 0.475857 0.566038 -0.036849 1 0 0 0 0 0 1 179988
-0.002207 -0.000807 0.119040 0.121993 0.476278 0.566526 -0.036881 1 0 0 0 0 0 1 181009
-0.002207 -0.000807 0.119040 0.122070 0.476687 0.566998 -0.036913 1 0 0 0 0 0 1 182007
-0.002225 -0.000803 0.119050 0.376272 0.417903 0.432312 -0.036944 1 0 0 0 0 0 1 183006
-0.002235 -0.000801 0.119053 0.283603 0.439187 0.502483 -0.036975 1 0 0 0 0 0 1 184008
-0.002239 -0.000799 0.119055 0.216013 0.455364 0.538652 -0.037006 1 0 0 0 0 0 1 185006
-0.002242 -0.000799 0.119055 0.180391 0.464299 0.552599 -0.037037 1 0 0 0 0 0 1 185998
-0.002243 -0.000799 0.119055 0.162508 0.469058 0.557855 -0.037069 1 0 0 0 0 0 1 187007
-0.002243 -0.000798 0.119055 0.153673 0.471650 0.559983 -0.037100 1 0 0 0 0 0 1 187995
-0.002244 -0.000798 0.119055 0.149309 0.473165 0.561037 -0.037131 1 0 0 0 0 0 1 189006
-0.002244 -0.000798 0.119055 0.147200 0.474110 0.561709 -0.037162 1 0 0 0 0 0 1 189997
-0.002244 -0.000798 0.119055 0.146221 0.474790 0.562251 -0.037194 1 0 0 0 0 0 1 191005
-0.002244 -0.000798 0.119055 0.145772 0.475334 0.562745 -0.037225 1 0 0 0 0 0 1 191995
-0.002244 -0.000798 0.119055 0.145615 0.475795 0.563224 -0.037256 1 0 0 0 0 0 1 193005
-0.002244 -0.000798 0.119055 0.145604 0.476242 0.563696 -0.037287 1 0 0 0 0 0 1 193995
-0.002244 -0.000798 0.119055 0.145651 0.476655 0.564178 -0.037319 1 0 0 0 0 0 1 195005
-0.002244 -0.000798 0.119055 0.145744 0.477056 0.564639 -0.037350 1 0 0 0 0 0 1 195994
-0.002244 -0.000798 0.119055 0.145853 0.477463 0.565122 -0.037381 1 0 0 0 0 0 1 197005
-0.002244 -0.000798 0.119055 0.145952 0.477869 0.565589 -0.037413 1 0 0 0 0 0 1 198008
-0.002244 -0.000798 0.119055 0.146078 0.478272 0.566061 -0.037443 1 0 0 0 0 0 1 198994
-0.002244 -0.000798 0.119055 0.146197 0.478656 0.566539 -0.037475 1 0 0 0 0 0 1 200005
-0.002244 -0.000798 0.119055 0.146314 0.479060 0.566999 -0.037506 1 0 0 0 0 0 1 200993
-0.002244 -0.000798 0.119055 0.146433 0.479476 0.567489 -0.037537 1 0 0 0 0 0 1 202004
-0.002244 -0.000798 0.119055 0.146557 0.479861 0.567946 -0.037568 1 0 0 0 0 0 1 202995
-0.002244 -0.000798 0.119055 0.146684 0.480252 0.568427 -0.037600 1 0 0 0 0 0 1 204004
-0.002244 -0.000798 0.119055 0.146808 0.480660 0.568890 -0.037630 1 0 0 0 0 0 1 204981
-0.002244 -0.000798 0.119055 0.146924 0.481058 0.569362 -0.037662 1 0 0 0 0 0 1 205995
-0.002244 -0.000798 0.119055 0.147033 0.481457 0.569837 -0.037693 1 0 0 0 0 0 1 206988
-0.002244 -0.000798 0.119055 0.147178 0.481857 0.570325 -0.037725 1 0 0 0 0 0 1 208004
-0.002244 -0.000798 0.119055 0.147290 0.482254 0.570779 -0.037756 1 0 0 0 0 0 1 208992
-0.002244 -0.000798 0.119055 0.147412 0.482658 0.571255 -0.037787 1 0 0 0 0 0 1 210004
-0.002244 -0.000798 0.119055 0.147532 0.483053 0.571743 -0.037818 1 0 0 0 0 0 1 210994
-0.002244 -0.000798 0.119055 0.147654 0.483452 0.572198 -0.037850 1 0 0 0 0 0 1 211994
-0.002244 -0.000798 0.119055 0.147777 0.483855 0.572673 -0.037881 1 0 0 0 0 0 1 213003
-0.002244 -0.000798 0.119055 0.147906 0.484259 0.573147 -0.037912 1 0 0 0 0 0 1 213994
-0.002244 -0.000798 0.119055 0.148021 0.484651 0.573613 -0.037943 1 0 0 0 0 0 1 214994
-0.002244 -0.000798 0.119055 0.148136 0.485047 0.574106 -0.037975 1 0 0 0 0 0 1 216011
-0.002244 -0.000798 0.119055 0.148273 0.485463 0.574575 -0.038006 1 0 0 0 0 0 1 217013
-0.002244 -0.000798 0.119055 0.148389 0.485856 0.575040 -0.038038 1 0 0 0 0 0 1 218014
-0.002244 -0.000798 0.119055 0.148513 0.486242 0.575517 -0.038069 1 0 0 0 0 0 1 219011
-0.002244 -0.000798 0.119055 0.148639 0.486655 0.575986 -0.038100 1 0 0 0 0 0 1 220001
-0.002244 -0.000798 0.119055 0.148743 0.487056 0.576464 -0.038132 1 0 0 0 0 0 1 221014
-0.002244 -0.000798 0.119055 0.148874 0.487450 0.576927 -0.038163 1 0 0 0 0 0 1 222008
-0.002244 -0.000798 0.119055 0.149009 0.487849 0.577417 -0.038194 1 0 0 0 0 0 1 223017
-0.002244 -0.000798 0.119055 0.149119 0.488242 0.577867 -0.038225 1 0 0 0 0 0 1 223995
-0.002244 -0.000798 0.119055 0.149230 0.488649 0.578350 -0.038256 1 0 0 0 0 0 1 225008
-0.002244 -0.000798 0.119055 0.149369 0.489054 0.578823 -0.038288 1 0 0 0 0 0 1 226007
-0.002244 -0.000798 0.119055 0.149489 0.489435 0.579296 -0.038319 1 0 0 0 0 0 1 227008
-0.002244 -0.000798 0.119055 0.149607 0.489842 0.579761 -0.038350 1 0 0 0 0 0 1 228006
-0.002244 -0.000798 0.119055 0.149734 0.490243 0.580230 -0.038381 1 0 0 0 0 0 1 228987
-0.002244 -0.000798 0.119055 0.149840 0.490646 0.580713 -0.038413 1 0 0 0 0 0 1 230008
-0.002244 -0.000798 0.119055 0.149974 0.491030 0.581185 -0.038444 1 0 0 0 0 0 1 231006
-0.002244 -0.000798 0.119055 0.150103 0.491450 0.581661 -0.038475 1 0 0 0 0 0 1 232014
-0.002244 -0.000798 0.119055 0.150218 0.491841 0.582124 -0.038506 1 0 0 0 0 0 1 233009
-0.002244 -0.000798 0.119055 0.150327 0.492244 0.582604 -0.038538 1 0 0 0 0 0 1 234013
-0.002244 -0.000798 0.119055 0.150470 0.492634 0.583081 -0.038569 1 0 0 0 0 0 1 235005
-0.002244 -0.000798 0.119055 0.150583 0.493037 0.583542 -0.038600 1 0 0 0 0 0 1 236007
-0.002244 -0.000798 0.119055 0.150701 0.493428 0.584003 -0.038631 1 0 0 0 0 0 1 236986
-0.002244 -0.000798 0.119055 0.150834 0.493844 0.584492 -0.038663 1 0 0 0 0 0 1 238007
-0.002244 -0.000798 0.119055 0.150940 0.494226 0.584970 -0.038694 1 0 0 0 0 0 1 239005
-0.002244 -0.000798 0.119055 0.151068 0.494632 0.585430 -0.038725 1 0 0 0 0 0 1 240004
-0.002244 -0.000798 0.119055 0.151199 0.495041 0.585909 -0.038756 1 0 0 0 0 0 1 241007
-0.002244 -0.000798 0.119055 0.151314 0.495433 0.586375 -0.038787 1 0 0 0 0 0 1 242006
-0.002244 -0.000798 0.119055 0.151427 0.495822 0.586859 -0.038819 1 0 0 0 0 0 1 243005
-0.002244 -0.000798 0.119055 0.151564 0.496237 0.587326 -0.038850 1 0 0 0 0 0 1 244004
-0.002244 -0.000798 0.119055 0.151680 0.496630 0.587792 -0.038881 1 0 0 0 0 0 1 245006
-0.002244 -0.000798 0.119055 0.151800 0.497026 0.588261 -0.038912 1 0 0 0 0 0 1 245999
-0.002244 -0.000798 0.119055 0.151934 0.497424 0.588749 -0.038944 1 0 0 0 0 0 1 247004
-0.002244 -0.000798 0.119055 0.152034 0.497828 0.589215 -0.038975 1 0 0 0 0 0 1 248003
-0.002244 -0.000798 0.119055 0.152166 0.498227 0.589683 -0.039006 1 0 0 0 0 0 1 249008
-0.002244 -0.000798 0.119055 0.152296 0.498634 0.590161 -0.039038 1 0 0 0 0 0 1 250007
-0.002244 -0.000798 0.119055 0.152415 0.499013 0.590633 -0.039069 1 0 0 0 0 0 1 251005
-0.002244 -0.000798 0.119055 0.152533 0.499422 0.591099 -0.039100 1 0 0 0 0 0 1 252006
-0.002244 -0.000798 0.119055 0.152650 0.499833 0.591583 -0.039131 1 0 0 0 0 0 1 253004
-0.002244 -0.000798 0.119055 0.152776 0.500223 0.592045 -0.039163 1 0 0 0 0 0 1 254007
-0.002244 -0.000798 0.119055 0.152901 0.500609 0.592521 -0.039194 1 0 0 0 0 0 1 255004
-0.002244 -0.000798 0.119055 0.153028 0.501027 0.592995 -0.039225 1 0 0 0 0 0 1 256005
-0.002244 -0.000798 0.119055 0.153130 0.501420 0.593465 -0.039256 1 0 0 0 0 0 1 257000
-0.002244 -0.000798 0.119055 0.153263 0.501820 0.593935 -0.039288 1 0 0 0 0 0 1 258009
-0.002244 -0.000798 0.119055 0.153398 0.502217 0.594422 -0.039319 1 0 0 0 0 0 1 259012
-0.002244 -0.000798 0.119055 0.153509 0.502616 0.594879 -0.039350 1 0 0 0 0 0 1 260005
-0.002244 -0.000798 0.119055 0.153630 0.503014 0.595349 -0.039381 1 0 0 0 0 0 1 261003
-0.002244 -0.000798 0.119055 0.153751 0.503415 0.595843 -0.039413 1 0 0 0 0 0 1 262007
-0.002244 -0.000798 0.119055 0.153873 0.503813 0.596296 -0.039444 1 0 0 0 0 0 1 263004
-0.002244 -0.000798 0.119055 0.153995 0.504213 0.596768 -0.039475 1 0 0 0 0 0 1 264007
-0.002244 -0.000798 0.119055 0.154125 0.504619 0.597245 -0.039506 1 0 0 0 0 0 1 265003
-0.002244 -0.000798 0.119055 0.154232 0.505004 0.597727 -0.039538 1 0 0 0 0 0 1 266008
-0.002244 -0.000798 0.119055 0.154360 0.505408 0.598185 -0.039569 1 0 0 0 0 0 1 267003
-0.002244 -0.000798 0.119055 0.154491 0.505818 0.598664 -0.039600 1 0 0 0 0 0 1 268005
-0.002244 -0.000798 0.119055 0.154605 0.506209 0.599129 -0.039631 1 0 0 0 0 0 1 269003
-0.002244 -0.000798 0.119055 0.154729 0.506593 0.599604 -0.039662 1 0 0 0 0 0 1 269996
-0.002244 -0.000798 0.119055 0.154845 0.507016 0.600087 -0.039694 1 0 0 0 0 0 1 271004
-0.002244 -0.000798 0.119055 0.154969 0.507402 0.600542 -0.039725 1 0 0 0 0 0 1 271993
-0.002244 -0.000798 0.119055 0.155092 0.507804 0.601018 -0.039756 1 0 0 0 0 0 1 273003
-0.002244 -0.000798 0.119055 0.155224 0.508196 0.601499 -0.039787 1 0 0 0 0 0 1 273993
-0.002244 -0.000798 0.119055 0.155337 0.508601 0.601963 -0.039819 1 0 0 0 0 0 1 275001
-0.002244 -0.000798 0.119055 0.155445 0.509000 0.602437 -0.039850 1 0 0 0 0 0 1 275993
-0.002244 -0.000798 0.119055 0.155586 0.509409 0.602915 -0.039881 1 0 0 0 0 0 1 277002
-0.002244 -0.000798 0.119055 0.155705 0.509786 0.603383 -0.039912 1 0 0 0 0 0 1 277993
-0.002244 -0.000798 0.119055 0.155824 0.510198 0.603853 -0.039944 1 0 0 0 0 0 1 279002
-0.002244 -0.000798 0.119055 0.155940 0.510605 0.604333 -0.039975 1 0 0 0 0 0 1 279992
-0.002244 -0.000798 0.119055 0.156066 0.510994 0.604794 -0.040006 1 0 0 0 0 0 1 280992
-0.002244 -0.000798 0.119055 0.156191 0.511381 0.605272 -0.040037 1 0 0 0 0 0 1 281993
-0.002244 -0.000798 0.119055 0.156319 0.511803 0.605749 -0.040069 1 0 0 0 0 0 1 283002
-0.002244 -0.000798 0.119055 0.156433 0.512191 0.606210 -0.040100 1 0 0 0 0 0 1 283992
-0.002244 -0.000798 0.119055 0.156543 0.512596 0.606692 -0.040131 1 0 0 0 0 0 1 285000
-0.002231 -0.000785 0.119066 -0.014725 0.329872 0.458088 -0.040162 1 0 0 0 0 0 1 285993
-0.002225 -0.000778 0.119070 0.045383 0.395206 0.534911 -0.040194 1 0 0 0 0 0 1 287003
-0.002222 -0.000775 0.119071 0.090865 0.444048 0.574528 -0.040225 1 0 0 0 0 0 1 287990
-0.002220 -0.000773 0.119072 0.115460 0.470378 0.589808 -0.040256 1 0 0 0 0 0 1 289001
-0.002219 -0.000772 0.119072 0.128096 0.483929 0.595499 -0.040287 1 0 0 0 0 0 1 289992
-0.002219 -0.000772 0.119072 0.134521 0.490958 0.597795 -0.040319 1 0 0 0 0 0 1 291000
-0.002219 -0.000772 0.119072 0.137804 0.494645 0.598888 -0.040350 1 0 0 0 0 0 1 291991
-0.002219 -0.000771 0.119072 0.139512 0.496700 0.599563 -0.040381 1 0 0 0 0 0 1 292999
-0.002218 -0.000771 0.119072 0.140410 0.497915 0.600108 -0.040412 1 0 0 0 0 0 1 293994
-0.002218 -0.000771 0.119072 0.140922 0.498724 0.600598 -0.040443 1 0 0 0 0 0 1 294992
-0.002218 -0.000771 0.119072 0.141245 0.499308 0.601076 -0.040475 1 0 0 0 0 0 1 296001
-0.002206 -0.000758 0.119083 -0.030131 0.316513 0.452522 -0.040506 1 0 0 0 0 0 1 297003
-0.002199 -0.000751 0.119087 0.030034 0.381891 0.529261 -0.040537 1 0 0 0 0 0 1 297995
-0.002196 -0.000748 0.119088 0.075535 0.430756 0.568833 -0.040569 1 0 0 0 0 0 1 299000
-0.002195 -0.000746 0.119088 0.100137 0.457091 0.584075 -0.040600 1 0 0 0 0 0 1 300004
-0.002194 -0.000745 0.119088 0.112761 0.470648 0.589765 -0.040631 1 0 0 0 0 0 1 301008
-0.002193 -0.000745 0.119088 0.119179 0.477639 0.592059 -0.040663 1 0 0 0 0 0 1 302009
-0.002193 -0.000745 0.119089 0.122456 0.481335 0.593128 -0.040694 1 0 0 0 0 0 1 303010
-0.002193 -0.000744 0.119089 0.124142 0.483366 0.593820 -0.040725 1 0 0 0 0 0 1 304011
-0.002193 -0.000744 0.119089 0.125047 0.484571 0.594339 -0.040756 1 0 0 0 0 0 1 305001
-0.002180 -0.000731 0.119099 -0.046204 0.301909 0.445864 -0.040787 1 0 0 0 0 0 1 306001
-0.002174 -0.000724 0.119103 0.014124 0.367447 0.522531 -0.040819 1 0 0 0 0 0 1 307007
-0.002171 -0.000721 0.119104 0.059696 0.416398 0.562060 -0.040850 1 0 0 0 0 0 1 308004
-0.002169 -0.000719 0.119105 0.084342 0.442750 0.577281 -0.040881 1 0 0 0 0 0 1 309004
-0.002168 -0.000718 0.119105 0.096967 0.456304 0.582960 -0.040912 1 0 0 0 0 0 1 310005
-0.002168 -0.000718 0.119105 0.103376 0.463317 0.585239 -0.040944 1 0 0 0 0 0 1 311014
-0.002168 -0.000718 0.119105 0.106634 0.466978 0.586311 -0.040975 1 0 0 0 0 0 1 312004
-0.002168 -0.000717 0.119105 0.108323 0.469011 0.586970 -0.041006 1 0 0 0 0 0 1 313005
-0.002168 -0.000717 0.119105 0.109198 0.470203 0.587502 -0.041038 1 0 0 0 0 0 1 314008
-0.002168 -0.000717 0.119105 0.109685 0.470986 0.587976 -0.041069 1 0 0 0 0 0 1 315007
-0.002155 -0.000704 0.119116 -0.061921 0.287907 0.439534 -0.041100 1 0 0 0 0 0 1 316007
-0.002149 -0.000697 0.119120 -0.001694 0.353361 0.516103 -0.041131 1 0 0 0 0 0 1 317006
-0.002145 -0.000694 0.119121 0.043828 0.402262 0.555589 -0.041162 1 0 0 0 0 0 1 318005
-0.002144 -0.000692 0.119122 0.068426 0.428578 0.570786 -0.041194 1 0 0 0 0 0 1 319002
-0.002143 -0.000691 0.119122 0.081020 0.442101 0.576454 -0.041225 1 0 0 0 0 0 1 320003
-0.002142 -0.000691 0.119122 0.087419 0.449067 0.578702 -0.041256 1 0 0 0 0 0 1 320985
-0.002142 -0.000691 0.119122 0.090673 0.452743 0.579775 -0.041287 1 0 0 0 0 0 1 322005
-0.002142 -0.000690 0.119122 0.092345 0.454743 0.580443 -0.041319 1 0 0 0 0 0 1 323002
-0.002142 -0.000690 0.119122 0.093194 0.455915 0.580945 -0.041349 1 0 0 0 0 0 1 323984
-0.002142 -0.000690 0.119122 0.093668 0.456691 0.581418 -0.041381 1 0 0 0 0 0 1 325002
-0.002142 -0.000690 0.119122 0.093949 0.457243 0.581860 -0.041412 1 0 0 0 0 0 1 326005
-0.002142 -0.000690 0.119122 0.094115 0.457687 0.582308 -0.041444 1 0 0 0 0 0 1 327003
-0.002142 -0.000690 0.119122 0.094242 0.458091 0.582750 -0.041475 1 0 0 0 0 0 1 328004
-0.002142 -0.000690 0.119122 0.094333 0.458457 0.583183 -0.041506 1 0 0 0 0 0 1 329002
-0.002142 -0.000690 0.119122 0.094413 0.458812 0.583629 -0.041537 1 0 0 0 0 0 1 330003
-0.002142 -0.000690 0.119122 0.094504 0.459163 0.584069 -0.041569 1 0 0 0 0 0 1 331003
-0.002142 -0.000690 0.119122 0.094574 0.459520 0.584501 -0.041600 1 0 0 0 0 0 1 332001
-0.002142 -0.000690 0.119122 0.094633 0.459870 0.584946 -0.041631 1 0 0 0 0 0 1 333003
-0.002142 -0.000690 0.119122 0.094718 0.460201 0.585386 -0.041662 1 0 0 0 0 0 1 334003
-0.002142 -0.000690 0.119122 0.094787 0.460556 0.585819 -0.041694 1 0 0 0 0 0 1 335003
-0.002142 -0.000690 0.119122 0.094858 0.460901 0.586256 -0.041725 1 0 0 0 0 0 1 336000
-0.002142 -0.000690 0.119122 0.094917 0.461250 0.586702 -0.041756 1 0 0 0 0 0 1 337002
-0.002142 -0.000690 0.119122 0.095002 0.461582 0.587143 -0.041787 1 0 0 0 0 0 1 338003
-0.002142 -0.000690 0.119122 0.095071 0.461934 0.587572 -0.041818 1 0 0 0 0 0 1 338996
-0.002142 -0.000690 0.119122 0.095143 0.462284 0.588015 -0.041850 1 0 0 0 0 0 1 340006
-0.002142 -0.000690 0.119122 0.095214 0.462630 0.588454 -0.041881 1 0 0 0 0 0 1 341007
-0.002142 -0.000690 0.119122 0.095276 0.462966 0.588905 -0.041912 1 0 0 0 0 0 1 342005
-0.002142 -0.000690 0.119122 0.095354 0.463317 0.589332 -0.041944 1 0 0 0 0 0 1 343002
-0.002142 -0.000690 0.119122 0.095426 0.463663 0.589770 -0.041975 1 0 0 0 0 0 1 344002
-0.002142 -0.000690 0.119122 0.095497 0.464008 0.590208 -0.042006 1 0 0 0 0 0 1 345001
-0.002142 -0.000690 0.119122 0.095560 0.464346 0.590661 -0.042037 1 0 0 0 0 0 1 346003
-0.002142 -0.000690 0.119122 0.095638 0.464698 0.591088 -0.042069 1 0 0 0 0 0 1 347002
-0.002142 -0.000690 0.119122 0.095710 0.465044 0.591526 -0.042100 1 0 0 0 0 0 1 348002
-0.002142 -0.000690 0.119122 0.095781 0.465388 0.591963 -0.042131 1 0 0 0 0 0 1 348999
-0.002142 -0.000690 0.119122 0.095856 0.465724 0.592411 -0.042162 1 0 0 0 0 0 1 350003
-0.002142 -0.000690 0.119122 0.095912 0.466078 0.592846 -0.042193 1 0 0 0 0 0 1 350994
-0.002142 -0.000690 0.119122 0.095993 0.466424 0.593282 -0.042225 1 0 0 0 0 0 1 352000
-0.002142 -0.000690 0.119122 0.096065 0.466766 0.593716 -0.042256 1 0 0 0 0 0 1 352990
-0.002142 -0.000690 0.119122 0.096144 0.467123 0.594190 -0.042289 1 0 0 0 0 0 1 354056
-0.002142 -0.000690 0.119122 0.096199 0.467476 0.594624 -0.042320 1 0 0 0 0 0 1 355043
-0.002142 -0.000690 0.119122 0.096281 0.467826 0.595064 -0.042352 1 0 0 0 0 0 1 356059
-0.002142 -0.000690 0.119122 0.096352 0.468165 0.595495 -0.042382 1 0 0 0 0 0 1 357042
-0.002142 -0.000690 0.119122 0.096424 0.468484 0.595923 -0.042412 1 0 0 0 0 0 1 358001
-0.002142 -0.000690 0.119122 0.096491 0.468836 0.596351 -0.042443 1 0 0 0 0 0 1 358990
-0.002142 -0.000690 0.119122 0.096551 0.469188 0.596800 -0.042475 1 0 0 0 0 0 1 359999
-0.002142 -0.000690 0.119122 0.096632 0.469527 0.597228 -0.042506 1 0 0 0 0 0 1 360988
-0.002142 -0.000690 0.119122 0.096708 0.469864 0.597678 -0.042537 1 0 0 0 0 0 1 361999
-0.002142 -0.000690 0.119122 0.096775 0.470216 0.598106 -0.042568 1 0 0 0 0 0 1 362988
-0.002142 -0.000690 0.119122 0.096835 0.470569 0.598556 -0.042600 1 0 0 0 0 0 1 364000
-0.002142 -0.000690 0.119122 0.096923 0.470918 0.599019 -0.042633 1 0 0 0 0 0 1 365052
-0.002142 -0.000690 0.119122 0.096988 0.471252 0.599425 -0.042662 1 0 0 0 0 0 1 365990
-0.002142 -0.000690 0.119122 0.097060 0.471601 0.599867 -0.042693 1 0 0 0 0 0 1 366998
-0.002142 -0.000690 0.119122 0.097130 0.471942 0.600300 -0.042724 1 0 0 0 0 0 1 367986
-0.002142 -0.000690 0.119122 0.097193 0.472283 0.600757 -0.042756 1 0 0 0 0 0 1 368997
-0.002142 -0.000690 0.119122 0.097272 0.472634 0.601182 -0.042787 1 0 0 0 0 0 1 369992
-0.002142 -0.000690 0.119122 0.097344 0.472982 0.601623 -0.042819 1 0 0 0 0 0 1 370999
-0.002142 -0.000690 0.119122 0.097415 0.473325 0.602059 -0.042850 1 0 0 0 0 0 1 371992
-0.002142 -0.000690 0.119122 0.097478 0.473664 0.602514 -0.042881 1 0 0 0 0 0 1 372999
-0.002142 -0.000690 0.119122 0.097555 0.474013 0.602937 -0.042912 1 0 0 0 0 0 1 373989
-0.002142 -0.000690 0.119122 0.097627 0.474359 0.603375 -0.042943 1 0 0 0 0 0 1 374988
-0.002142 -0.000690 0.119122 0.097699 0.474708 0.603818 -0.042975 1 0 0 0 0 0 1 375998
-0.002142 -0.000690 0.119122 0.097773 0.475038 0.604259 -0.043006 1 0 0 0 0 0 1 376987
-0.002142 -0.000690 0.119122 0.097830 0.475400 0.604704 -0.043037 1 0 0 0 0 0 1 377999
-0.002142 -0.000690 0.119122 0.097910 0.475740 0.605131 -0.043068 1 0 0 0 0 0 1 378987
-0.002142 -0.000690 0.119122 0.097983 0.476089 0.605574 -0.043100 1 0 0 0 0 0 1 379998
-0.002142 -0.000690 0.119122 0.098065 0.476428 0.606023 -0.043131 1 0 0 0 0 0 1 380988
-0.002142 -0.000690 0.119122 0.098126 0.476776 0.606450 -0.043162 1 0 0 0 0 0 1 381989
-0.002142 -0.000690 0.119122 0.098185 0.477124 0.606894 -0.043193 1 0 0 0 0 0 1 382989
-0.002142 -0.000690 0.119122 0.098267 0.477473 0.607336 -0.043225 1 0 0 0 0 0 1 384007
-0.002142 -0.000690 0.119122 0.098342 0.477806 0.607779 -0.043256 1 0 0 0 0 0 1 385004
-0.002142 -0.000690 0.119122 0.098411 0.478162 0.608214 -0.043288 1 0 0 0 0 0 1 386008
-0.002142 -0.000690 0.119122 0.098469 0.478507 0.608654 -0.043318 1 0 0 0 0 0 1 386996
-0.002142 -0.000690 0.119122 0.098551 0.478855 0.609093 -0.043350 1 0 0 0 0 0 1 388009
-0.002142 -0.000690 0.119122 0.098626 0.479186 0.609535 -0.043381 1 0 0 0 0 0 1 389002
-0.002142 -0.000690 0.119122 0.098695 0.479545 0.609973 -0.043413 1 0 0 0 0 0 1 390013
-0.002142 -0.000690 0.119122 0.098765 0.479883 0.610401 -0.043443 1 0 0 0 0 0 1 390989
-0.002142 -0.000690 0.119122 0.098824 0.480235 0.610851 -0.043475 1 0 0 0 0 0 1 392001
-0.002142 -0.000690 0.119122 0.098909 0.480566 0.611291 -0.043506 1 0 0 0 0 0 1 393000
-0.002142 -0.000690 0.119122 0.098979 0.480922 0.611724 -0.043537 1 0 0 0 0 0 1 394002
-0.002142 -0.000690 0.119122 0.099050 0.481268 0.612163 -0.043569 1 0 0 0 0 0 1 395002
-0.002142 -0.000690 0.119122 0.099112 0.481604 0.612613 -0.043600 1 0 0 0 0 0 1 395999
-0.002142 -0.000690 0.119122 0.099190 0.481957 0.613041 -0.043631 1 0 0 0 0 0 1 397000
-0.002142 -0.000690 0.119122 0.099262 0.482303 0.613480 -0.043662 1 0 0 0 0 0 1 398001
-0.002142 -0.000690 0.119122 0.099334 0.482650 0.613920 -0.043694 1 0 0 0 0 0 1 399005
-0.002142 -0.000690 0.119122 0.099408 0.482984 0.614366 -0.043725 1 0 0 0 0 0 1 400005
-0.002142 -0.000690 0.119122 0.099464 0.483341 0.614805 -0.043756 1 0 0 0 0 0 1 401004
-0.002142 -0.000690 0.119122 0.099545 0.483684 0.615236 -0.043787 1 0 0 0 0 0 1 402001
-0.002142 -0.000690 0.119122 0.099617 0.484028 0.615673 -0.043818 1 0 0 0 0 0 1 402998
-0.002142 -0.000690 0.119122 0.099692 0.484363 0.616120 -0.043850 1 0 0 0 0 0 1 404000
-0.002142 -0.000690 0.119122 0.099747 0.484714 0.616551 -0.043880 1 0 0 0 0 0 1 404981
-0.002142 -0.000690 0.119122 0.099829 0.485065 0.616993 -0.043912 1 0 0 0 0 0 1 406002
-0.002142 -0.000690 0.119122 0.099901 0.485409 0.617430 -0.043944 1 0 0 0 0 0 1 406999
-0.002142 -0.000690 0.119122 0.099976 0.485744 0.617877 -0.043975 1 0 0 0 0 0 1 408001
-0.002142 -0.000690 0.119122 0.100044 0.486098 0.618309 -0.044006 1 0 0 0 0 0 1 408999
-0.002142 -0.000690 0.119122 0.100103 0.486448 0.618755 -0.044037 1 0 0 0 0 0 1 410002
-0.002142 -0.000690 0.119122 0.100184 0.486790 0.619187 -0.044069 1 0 0 0 0 0 1 410999
-0.002142 -0.000690 0.119122 0.100260 0.487125 0.619633 -0.044100 1 0 0 0 0 0 1 412001
-0.002142 -0.000690 0.119122 0.100328 0.487479 0.620066 -0.044131 1 0 0 0 0 0 1 413000
-0.002142 -0.000690 0.119122 0.100387 0.487829 0.620511 -0.044162 1 0 0 0 0 0 1 414001
-0.002142 -0.000690 0.119122 0.100468 0.488172 0.620944 -0.044194 1 0 0 0 0 0 1 415000
-0.002142 -0.000690 0.119122 0.100544 0.488506 0.621390 -0.044225 1 0 0 0 0 0 1 416003
-0.002142 -0.000690 0.119122 0.100612 0.488861 0.621823 -0.044256 1 0 0 0 0 0 1 417001
-0.002142 -0.000690 0.119122 0.100683 0.489208 0.622262 -0.044287 1 0 0 0 0 0 1 418003
-0.002142 -0.000690 0.119122 0.100742 0.489555 0.622706 -0.044319 1 0 0 0 0 0 1 419001
-0.002142 -0.000690 0.119122 0.100827 0.489886 0.623146 -0.044350 1 0 0 0 0 0 1 420000
-0.002142 -0.000690 0.119122 0.100896 0.490241 0.623578 -0.044381 1 0 0 0 0 0 1 421000
-0.002142 -0.000690 0.119122 0.100967 0.490588 0.624018 -0.044412 1 0 0 0 0 0 1 422002
-0.002142 -0.000690 0.119122 0.101038 0.490934 0.624477 -0.044444 1 0 0 0 0 0 1 423003
-0.002142 -0.000690 0.119122 0.101109 0.491276 0.624894 -0.044475 1 0 0 0 0 0 1 423993
-0.002142 -0.000690 0.119122 0.101181 0.491624 0.625336 -0.044506 1 0 0 0 0 0 1 425003
-0.002142 -0.000690 0.119122 0.101256 0.491991 0.625802 -0.044539 1 0 0 0 0 0 1 426065
-0.002142 -0.000690 0.119122 0.101327 0.492335 0.626239 -0.044570 1 0 0 0 0 0 1 427060
-0.002142 -0.000690 0.119122 0.101389 0.492670 0.626689 -0.044602 1 0 0 0 0 0 1 428057
-0.002142 -0.000690 0.119122 0.101466 0.493015 0.627106 -0.044632 1 0 0 0 0 0 1 429033
-0.002142 -0.000690 0.119122 0.101538 0.493361 0.627544 -0.044663 1 0 0 0 0 0 1 430033
-0.002142 -0.000690 0.119122 0.101611 0.493715 0.627995 -0.044695 1 0 0 0 0 0 1 431060
-0.002142 -0.000690 0.119122 0.101684 0.494040 0.628429 -0.044726 1 0 0 0 0 0 1 432034
-0.002142 -0.000690 0.119122 0.101742 0.494406 0.628878 -0.044758 1 0 0 0 0 0 1 433056
-0.002142 -0.000690 0.119122 0.101823 0.494750 0.629312 -0.044789 1 0 0 0 0 0 1 434058
-0.002142 -0.000690 0.119122 0.101893 0.495087 0.629739 -0.044820 1 0 0 0 0 0 1 435033
-0.002142 -0.000690 0.119122 0.101970 0.495430 0.630197 -0.044852 1 0 0 0 0 0 1 436061
-0.002142 -0.000690 0.119122 0.102025 0.495786 0.630634 -0.044883 1 0 0 0 0 0 1 437055
-0.002142 -0.000690 0.119122 0.102106 0.496126 0.631061 -0.044914 1 0 0 0 0 0 1 438042
-0.002142 -0.000690 0.119122 0.102182 0.496463 0.631512 -0.044945 1 0 0 0 0 0 1 439054
-0.002142 -0.000690 0.119122 0.102249 0.496813 0.631938 -0.044976 1 0 0 0 0 0 1 440039
-0.002142 -0.000690 0.119122 0.102321 0.497164 0.632383 -0.045008 1 0 0 0 0 0 1 441053
-0.002142 -0.000690 0.119122 0.102376 0.497490 0.632800 -0.045037 1 0 0 0 0 0 1 441989
-0.002142 -0.000690 0.119122 0.102461 0.497825 0.633244 -0.045068 1 0 0 0 0 0 1 442997
-0.002142 -0.000690 0.119122 0.102529 0.498176 0.633671 -0.045099 1 0 0 0 0 0 1 443986
-0.002142 -0.000690 0.119122 0.102601 0.498523 0.634111 -0.045131 1 0 0 0 0 0 1 444988
-0.002142 -0.000690 0.119122 0.102660 0.498874 0.634560 -0.045162 1 0 0 0 0 0 1 445998
-0.002142 -0.000690 0.119122 0.102744 0.499202 0.634995 -0.045193 1 0 0 0 0 0 1 446987
-0.002142 -0.000690 0.119122 0.102814 0.499560 0.635432 -0.045225 1 0 0 0 0 0 1 447996
-0.002142 -0.000690 0.119122 0.102885 0.499906 0.635870 -0.045256 1 0 0 0 0 0 1 448996
-0.002142 -0.000690 0.119122 0.102956 0.500248 0.636305 -0.045287 1 0 0 0 0 0 1 449986
-0.002142 -0.000690 0.119122 0.103019 0.500588 0.636762 -0.045318 1 0 0 0 0 0 1 450997
-0.002142 -0.000690 0.119122 0.103097 0.500937 0.637185 -0.045349 1 0 0 0 0 0 1 451986
-0.002142 -0.000690 0.119122 0.103169 0.501287 0.637627 -0.045381 1 0 0 0 0 0 1 452996
-0.002142 -0.000690 0.119122 0.103240 0.501629 0.638062 -0.045412 1 0 0 0 0 0 1 453987
-0.002142 -0.000690 0.119122 0.103303 0.501969 0.638518 -0.045443 1 0 0 0 0 0 1 454996
-0.002142 -0.000690 0.119122 0.103381 0.502318 0.638941 -0.045474 1 0 0 0 0 0 1 455986
-0.002142 -0.000690 0.119122 0.103453 0.502668 0.639383 -0.045506 1 0 0 0 0 0 1 456996
-0.002142 -0.000690 0.119122 0.103524 0.503010 0.639817 -0.045537 1 0 0 0 0 0 1 457986
-0.002142 -0.000690 0.119122 0.103598 0.503343 0.640263 -0.045568 1 0 0 0 0 0 1 458986
-0.002142 -0.000690 0.119122 0.103655 0.503705 0.640707 -0.045600 1 0 0 0 0 0 1 459996
-0.002142 -0.000690 0.119122 0.103735 0.504045 0.641136 -0.045631 1 0 0 0 0 0 1 460986
-0.002142 -0.000690 0.119122 0.103808 0.504394 0.641578 -0.045662 1 0 0 0 0 0 1 461996
-0.002142 -0.000690 0.119122 0.103890 0.504732 0.642026 -0.045693 1 0 0 0 0 0 1 462985
-0.002142 -0.000690 0.119122 0.103952 0.505084 0.642458 -0.045725 1 0 0 0 0 0 1 463997
-0.002142 -0.000690 0.119122 0.104010 0.505429 0.642897 -0.045756 1 0 0 0 0 0 1 464985
-0.002142 -0.000690 0.119122 0.104092 0.505776 0.643336 -0.045787 1 0 0 0 0 0 1 465997
-0.002142 -0.000690 0.119122 0.104167 0.506105 0.643776 -0.045818 1 0 0 0 0 0 1 466986
-0.002142 -0.000690 0.119122 0.104235 0.506461 0.644210 -0.045849 1 0 0 0 0 0 1 467988
-0.002142 -0.000690 0.119122 0.104295 0.506816 0.644662 -0.045881 1 0 0 0 0 0 1 469004
-0.002142 -0.000690 0.119122 0.104378 0.507167 0.645106 -0.045913 1 0 0 0 0 0 1 470028
-0.002142 -0.000690 0.119122 0.104451 0.507489 0.645536 -0.045943 1 0 0 0 0 0 1 470994
-0.002142 -0.000690 0.119122 0.104520 0.507847 0.645973 -0.045975 1 0 0 0 0 0 1 472002
-0.002142 -0.000690 0.119122 0.104590 0.508190 0.646407 -0.046006 1 0 0 0 0 0 1 472993
-0.002142 -0.000690 0.119122 0.104657 0.508549 0.646888 -0.046039 1 0 0 0 0 0 1 474059
-0.002142 -0.000690 0.119122 0.104732 0.508884 0.647293 -0.046069 1 0 0 0 0 0 1 475007
-0.002142 -0.000690 0.119122 0.104804 0.509230 0.647730 -0.046100 1 0 0 0 0 0 1 476006
-0.002142 -0.000690 0.119122 0.104874 0.509567 0.648159 -0.046131 1 0 0 0 0 0 1 476983
-0.002129 -0.000677 0.119133 -0.068075 0.325095 0.498963 -0.046162 1 0 0 0 0 0 1 478002
-0.002123 -0.000670 0.119136 -0.008421 0.389930 0.575142 -0.046193 1 0 0 0 0 0 1 478998
-0.002120 -0.000667 0.119138 0.036812 0.438510 0.614472 -0.046225 1 0 0 0 0 0 1 479999
-0.002118 -0.000665 0.119138 0.061238 0.464654 0.629624 -0.046255 1 0 0 0 0 0 1 480980
-0.002117 -0.000664 0.119138 0.073748 0.478096 0.635265 -0.046287 1 0 0 0 0 0 1 482000
-0.002117 -0.000664 0.119138 0.080105 0.485022 0.637502 -0.046318 1 0 0 0 0 0 1 482997
-0.002117 -0.000664 0.119138 0.083309 0.488657 0.638576 -0.046350 1 0 0 0 0 0 1 484001
-0.002117 -0.000663 0.119138 0.084959 0.490636 0.639216 -0.046381 1 0 0 0 0 0 1 485000
-0.002117 -0.000663 0.119138 0.085816 0.491793 0.639724 -0.046412 1 0 0 0 0 0 1 486004
-0.002117 -0.000663 0.119138 0.086256 0.492539 0.640178 -0.046444 1 0 0 0 0 0 1 486999
-0.002117 -0.000663 0.119138 0.086533 0.493072 0.640624 -0.046475 1 0 0 0 0 0 1 487999
-0.002117 -0.000663 0.119138 0.086676 0.493505 0.641052 -0.046506 1 0 0 0 0 0 1 488998
-0.002135 -0.000659 0.119148 0.343812 0.433892 0.504596 -0.046537 1 0 0 0 0 0 1 490000
-0.002145 -0.000657 0.119152 0.252579 0.454918 0.574263 -0.046568 1 0 0 0 0 0 1 490997
-0.002149 -0.000656 0.119153 0.185649 0.470908 0.610257 -0.046600 1 0 0 0 0 0 1 491996
-0.002152 -0.000655 0.119153 0.150317 0.479680 0.624122 -0.046631 1 0 0 0 0 0 1 492997
-0.002153 -0.000655 0.119154 0.132565 0.484319 0.629310 -0.046662 1 0 0 0 0 0 1 493998
-0.002153 -0.000655 0.119154 0.123746 0.486827 0.631406 -0.046694 1 0 0 0 0 0 1 494999
-0.002141 -0.000641 0.119165 -0.053798 0.303193 0.482694 -0.046725 1 0 0 0 0 0 1 495996
-0.002135 -0.000634 0.119168 0.003614 0.368556 0.558998 -0.046756 1 0 0 0 0 0 1 496999
-0.002132 -0.000631 0.119170 0.047718 0.417378 0.598360 -0.046787 1 0 0 0 0 0 1 497999
-0.002130 -0.000629 0.119170 0.071602 0.443648 0.613506 -0.046818 1 0 0 0 0 0 1 498998
-0.002129 -0.000628 0.119170 0.083843 0.457139 0.619137 -0.046850 1 0 0 0 0 0 1 499996
-0.002129 -0.000628 0.119170 0.090059 0.464083 0.621369 -0.046881 1 0 0 0 0 0 1 500998
-0.002129 -0.000628 0.119170 0.093215 0.467701 0.622418 -0.046912 1 0 0 0 0 0 1 501999
-0.002128 -0.000628 0.119170 0.094822 0.469673 0.623047 -0.046944 1 0 0 0 0 0 1 502999
-0.002128 -0.000628 0.119170 0.095665 0.470824 0.623536 -0.046975 1 0 0 0 0 0 1 503996
-0.002128 -0.000628 0.119170 0.096110 0.471556 0.623977 -0.047006 1 0 0 0 0 0 1 504997
-0.002128 -0.000628 0.119170 0.096385 0.472063 0.624400 -0.047037 1 0 0 0 0 0 1 505998
-0.002116 -0.000614 0.119181 -0.076814 0.287261 0.475184 -0.047068 1 0 0 0 0 0 1 506997
-0.002109 -0.000607 0.119185 -0.017154 0.352124 0.551189 -0.047100 1 0 0 0 0 0 1 507996
-0.002106 -0.000604 0.119186 0.028073 0.400702 0.590441 -0.047131 1 0 0 0 0 0 1 508990
-0.002104 -0.000602 0.119187 0.052523 0.426859 0.605562 -0.047164 1 0 0 0 0 0 1 510061
-0.002104 -0.000601 0.119187 0.065037 0.440261 0.611188 -0.047196 1 0 0 0 0 0 1 511065
-0.002103 -0.000601 0.119187 0.071368 0.447148 0.613396 -0.047227 1 0 0 0 0 0 1 512061
-0.002103 -0.000601 0.119187 0.074582 0.450755 0.614443 -0.047258 1 0 0 0 0 0 1 513066
-0.002103 -0.000601 0.119187 0.076215 0.452704 0.615061 -0.047289 1 0 0 0 0 0 1 514057
-0.002103 -0.000601 0.119187 0.077054 0.453814 0.615528 -0.047320 1 0 0 0 0 0 1 515039
-0.002103 -0.000601 0.119187 0.077507 0.454538 0.615964 -0.047351 1 0 0 0 0 0 1 516051
-0.002103 -0.000601 0.119187 0.077763 0.455051 0.616380 -0.047382 1 0 0 0 0 0 1 517038
-0.002103 -0.000601 0.119187 0.077914 0.455445 0.616792 -0.047414 1 0 0 0 0 0 1 518055
-0.002090 -0.000587 0.119198 -0.095510 0.270387 0.467610 -0.047445 1 0 0 0 0 0 1 519033
-0.002084 -0.000580 0.119202 -0.035881 0.335230 0.543521 -0.047476 1 0 0 0 0 0 1 520029
-0.002081 -0.000577 0.119203 0.009339 0.383781 0.582743 -0.047508 1 0 0 0 0 0 1 521058
-0.002079 -0.000575 0.119203 0.033766 0.409892 0.597818 -0.047539 1 0 0 0 0 0 1 522053
-0.002078 -0.000574 0.119203 0.046244 0.423275 0.603406 -0.047569 1 0 0 0 0 0 1 523021
-0.002078 -0.000574 0.119204 0.052571 0.430152 0.605622 -0.047601 1 0 0 0 0 0 1 524039
-0.002078 -0.000574 0.119204 0.055781 0.433798 0.606711 -0.047638 1 0 0 0 0 0 1 525225
-0.002077 -0.000574 0.119204 0.057387 0.435680 0.607268 -0.047664 1 0 0 0 0 0 1 526059
-0.002096 -0.000569 0.119214 0.315682 0.376600 0.470609 -0.047695 1 0 0 0 0 0 1 527051
-0.002105 -0.000567 0.119217 0.224969 0.398007 0.540214 -0.047726 1 0 0 0 0 0 1 528037
-0.002110 -0.000566 0.119218 0.158274 0.414150 0.576181 -0.047758 1 0 0 0 0 0 1 529052
-0.002112 -0.000565 0.119219 0.123024 0.422964 0.590017 -0.047788 1 0 0 0 0 0 1 530037
-0.002101 -0.000551 0.119230 -0.068351 0.242015 0.445600 -0.047820 1 0 0 0 0 0 1 531054
-0.002095 -0.000545 0.119233 -0.017620 0.309013 0.523082 -0.047851 1 0 0 0 0 0 1 532035
-0.002092 -0.000541 0.119235 0.023156 0.358645 0.562827 -0.047882 1 0 0 0 0 0 1 533034
-0.002091 -0.000539 0.119235 0.045382 0.385291 0.578089 -0.047914 1 0 0 0 0 0 1 534054
-0.002090 -0.000538 0.119235 0.056777 0.398924 0.583734 -0.047945 1 0 0 0 0 0 1 535036
-0.002089 -0.000538 0.119235 0.062547 0.405928 0.585956 -0.047976 1 0 0 0 0 0 1 536050
-0.002089 -0.000538 0.119235 0.065469 0.409547 0.586964 -0.048007 1 0 0 0 0 0 1 537034
-0.002089 -0.000538 0.119235 0.066965 0.411494 0.587554 -0.048037 1 0 0 0 0 0 1 537995
-0.002076 -0.000524 0.119246 -0.106071 0.226833 0.438498 -0.048068 1 0 0 0 0 0 1 538985
-0.002070 -0.000517 0.119250 -0.046113 0.292095 0.514273 -0.048100 1 0 0 0 0 0 1 539994
-0.002067 -0.000514 0.119251 -0.000722 0.340839 0.553410 -0.048131 1 0 0 0 0 0 1 540984
-0.002065 -0.000512 0.119252 0.023772 0.367006 0.568445 -0.048162 1 0 0 0 0 0 1 541994
-0.002064 -0.000511 0.119252 0.036309 0.380419 0.574018 -0.048193 1 0 0 0 0 0 1 542982
-0.002064 -0.000511 0.119252 0.042652 0.387284 0.576195 -0.048225 1 0 0 0 0 0 1 543994
-0.002064 -0.000511 0.119252 0.045850 0.390844 0.577198 -0.048256 1 0 0 0 0 0 1 544983
-0.002064 -0.000511 0.119252 0.047464 0.392752 0.577788 -0.048287 1 0 0 0 0 0 1 545994
-0.002051 -0.000497 0.119263 -0.125677 0.207926 0.428812 -0.048318 1 0 0 0 0 0 1 546984
-0.002044 -0.000490 0.119267 -0.065653 0.273176 0.504488 -0.048349 1 0 0 0 0 0 1 547983
-0.002041 -0.000487 0.119268 -0.020253 0.321913 0.543591 -0.048381 1 0 0 0 0 0 1 548994
-0.002040 -0.000485 0.119268 0.004261 0.348083 0.558603 -0.048412 1 0 0 0 0 0 1 549994
-0.002039 -0.000484 0.119268 0.016771 0.361481 0.564158 -0.048443 1 0 0 0 0 0 1 550982
-0.002038 -0.000484 0.119269 0.023104 0.368321 0.566328 -0.048475 1 0 0 0 0 0 1 551994
-0.002038 -0.000484 0.119269 0.026289 0.371866 0.567321 -0.048506 1 0 0 0 0 0 1 552983
-0.002025 -0.000470 0.119279 -0.146210 0.187705 0.418557 -0.048537 1 0 0 0 0 0 1 553993
-0.002019 -0.000463 0.119283 -0.085782 0.253393 0.494208 -0.048568 1 0 0 0 0 0 1 554982
-0.002016 -0.000460 0.119284 -0.040183 0.302341 0.533275 -0.048600 1 0 0 0 0 0 1 555994
-0.002014 -0.000458 0.119285 -0.015586 0.328580 0.548264 -0.048630 1 0 0 0 0 0 1 556982
-0.002013 -0.000457 0.119285 -0.003020 0.342025 0.553826 -0.048662 1 0 0 0 0 0 1 557995
-0.002013 -0.000457 0.119285 0.003318 0.348879 0.555983 -0.048693 1 0 0 0 0 0 1 558983
-0.002013 -0.000457 0.119285 0.006496 0.352442 0.556979 -0.048725 1 0 0 0 0 0 1 560006
-0.002013 -0.000456 0.119285 0.008105 0.354328 0.557547 -0.048756 1 0 0 0 0 0 1 561005
-0.002012 -0.000456 0.119285 0.008910 0.355379 0.557976 -0.048787 1 0 0 0 0 0 1 562002
-0.002012 -0.000456 0.119285 0.009306 0.356029 0.558359 -0.048818 1 0 0 0 0 0 1 562989
-0.002012 -0.000456 0.119285 0.009523 0.356451 0.558726 -0.048850 1 0 0 0 0 0 1 563994
-0.002012 -0.000456 0.119285 0.009629 0.356795 0.559091 -0.048881 1 0 0 0 0 0 1 564985
-0.002012 -0.000456 0.119285 0.009683 0.357077 0.559448 -0.048912 1 0 0 0 0 0 1 565997
-0.002000 -0.000443 0.119296 -0.164582 0.171070 0.410498 -0.048943 1 0 0 0 0 0 1 566993
-0.001993 -0.000436 0.119300 -0.104942 0.235930 0.485985 -0.048975 1 0 0 0 0 0 1 567998
-0.001990 -0.000433 0.119301 -0.059727 0.284471 0.524973 -0.049006 1 0 0 0 0 0 1 568999
-0.001989 -0.000431 0.119301 -0.035339 0.310507 0.539943 -0.049037 1 0 0 0 0 0 1 569997
-0.001988 -0.000430 0.119302 -0.022896 0.323816 0.545472 -0.049068 1 0 0 0 0 0 1 570976
-0.001987 -0.000430 0.119302 -0.016631 0.330616 0.547619 -0.049100 1 0 0 0 0 0 1 571998
-0.001987 -0.000429 0.119302 -0.013483 0.334127 0.548607 -0.049131 1 0 0 0 0 0 1 572995
-0.001987 -0.000429 0.119302 -0.011905 0.335981 0.549172 -0.049162 1 0 0 0 0 0 1 573996
-0.001987 -0.000429 0.119302 -0.011114 0.337013 0.549588 -0.049193 1 0 0 0 0 0 1 574976
-0.001987 -0.000429 0.119302 -0.010719 0.337650 0.549962 -0.049224 1 0 0 0 0 0 1 575979
-0.001987 -0.000429 0.119302 -0.010528 0.338076 0.550324 -0.049256 1 0 0 0 0 0 1 576997
-0.001987 -0.000429 0.119302 -0.010441 0.338391 0.550685 -0.049287 1 0 0 0 0 0 1 578003
-0.001987 -0.000429 0.119302 -0.010400 0.338653 0.551027 -0.049318 1 0 0 0 0 0 1 578993
-0.001987 -0.000429 0.119302 -0.010380 0.338897 0.551377 -0.049350 1 0 0 0 0 0 1 579997
-0.001987 -0.000429 0.119302 -0.010377 0.339121 0.551732 -0.049381 1 0 0 0 0 0 1 580993
-0.001987 -0.000429 0.119302 -0.010366 0.339355 0.552078 -0.049412 1 0 0 0 0 0 1 581998
-0.002006 -0.000425 0.119312 0.247674 0.279113 0.414835 -0.049444 1 0 0 0 0 0 1 582999
-0.002015 -0.000423 0.119315 0.156790 0.300088 0.484346 -0.049475 1 0 0 0 0 0 1 583995
-0.002019 -0.000422 0.119316 0.089955 0.315958 0.520265 -0.049505 1 0 0 0 0 0 1 584975
-0.002022 -0.000421 0.119317 0.054619 0.324607 0.534096 -0.049539 1 0 0 0 0 0 1 586056
-0.002023 -0.000421 0.119317 0.036829 0.329108 0.539204 -0.049570 1 0 0 0 0 0 1 587050
-0.002042 -0.000416 0.119327 0.286188 0.270979 0.403723 -0.049601 1 0 0 0 0 0 1 588053
-0.002052 -0.000414 0.119330 0.190867 0.293040 0.473735 -0.049633 1 0 0 0 0 0 1 589052
-0.002057 -0.000413 0.119332 0.121811 0.309473 0.509805 -0.049664 1 0 0 0 0 0 1 590069
-0.002078 -0.000408 0.119342 0.343744 0.257832 0.386280 -0.049695 1 0 0 0 0 0 1 591059
-0.002088 -0.000405 0.119345 0.234484 0.283249 0.460436 -0.049727 1 0 0 0 0 0 1 592058
-0.002093 -0.000404 0.119347 0.158473 0.301347 0.497937 -0.049758 1 0 0 0 0 0 1 593053
-0.002096 -0.000403 0.119347 0.118576 0.311088 0.512267 -0.049788 1 0 0 0 0 0 1 594031
-0.002116 -0.000399 0.119357 0.357106 0.255545 0.380299 -0.049819 1 0 0 0 0 0 1 595030
-0.002126 -0.000396 0.119361 0.256124 0.278998 0.451285 -0.049851 1 0 0 0 0 0 1 596028
-0.002131 -0.000395 0.119362 0.184265 0.296105 0.487691 -0.049883 1 0 0 0 0 0 1 597052
-0.002133 -0.000394 0.119362 0.146463 0.305341 0.501632 -0.049914 1 0 0 0 0 0 1 598052
-0.002135 -0.000394 0.119363 0.127489 0.310124 0.506778 -0.049944 1 0 0 0 0 0 1 599028
-0.002135 -0.000394 0.119363 0.118038 0.312642 0.508787 -0.049976 1 0 0 0 0 0 1 600051
-0.002135 -0.000394 0.119363 0.113369 0.313999 0.509692 -0.050008 1 0 0 0 0 0 1 601064
-0.002136 -0.000394 0.119363 0.111071 0.314773 0.510208 -0.050039 1 0 0 0 0 0 1 602057
-0.002136 -0.000394 0.119363 0.109956 0.315265 0.510596 -0.050070 1 0 0 0 0 0 1 603058
-0.002136 -0.000394 0.119363 0.109421 0.315607 0.510946 -0.050102 1 0 0 0 0 0 1 604055
-0.002155 -0.000390 0.119373 0.368000 0.255243 0.374102 -0.050133 1 0 0 0 0 0 1 605061
-0.002164 -0.000387 0.119376 0.276873 0.276273 0.443261 -0.050163 1 0 0 0 0 0 1 606028
-0.002168 -0.000386 0.119377 0.209960 0.292178 0.478991 -0.050194 1 0 0 0 0 0 1 607029
-0.002171 -0.000386 0.119378 0.174625 0.300806 0.492735 -0.050226 1 0 0 0 0 0 1 608054
-0.002172 -0.000385 0.119378 0.156887 0.305290 0.497790 -0.050257 1 0 0 0 0 0 1 609028
-0.002172 -0.000385 0.119378 0.148083 0.307638 0.499761 -0.050288 1 0 0 0 0 0 1 610031
-0.002173 -0.000385 0.119378 0.143737 0.308924 0.500637 -0.050319 1 0 0 0 0 0 1 611028
-0.002173 -0.000385 0.119378 0.141619 0.309659 0.501150 -0.050351 1 0 0 0 0 0 1 612032
-0.002173 -0.000385 0.119378 0.140586 0.310109 0.501537 -0.050382 1 0 0 0 0 0 1 613028
-0.002173 -0.000385 0.119378 0.140129 0.310440 0.501861 -0.050413 1 0 0 0 0 0 1 614024
-0.002173 -0.000385 0.119378 0.139944 0.310708 0.502191 -0.050444 1 0 0 0 0 0 1 615018
-0.002173 -0.000385 0.119378 0.139888 0.310943 0.502504 -0.050476 1 0 0 0 0 0 1 616048
-0.002173 -0.000385 0.119378 0.139896 0.311140 0.502813 -0.050507 1 0 0 0 0 0 1 617032
-0.002173 -0.000385 0.119378 0.139964 0.311350 0.503129 -0.050539 1 0 0 0 0 0 1 618047
-0.002173 -0.000385 0.119378 0.140029 0.311535 0.503435 -0.050570 1 0 0 0 0 0 1 619032
-0.002173 -0.000385 0.119378 0.140100 0.311744 0.503750 -0.050601 1 0 0 0 0 0 1 620047
-0.002173 -0.000385 0.119378 0.140184 0.311935 0.504056 -0.050632 1 0 0 0 0 0 1 621031
-0.002173 -0.000385 0.119378 0.140397 0.312390 0.504817 -0.050708 1 0 0 0 0 0 1 623454
-0.002173 -0.000385 0.119378 0.140440 0.312502 0.504975 -0.050724 1 0 0 0 0 0 1 623982
-0.002173 -0.000385 0.119378 0.140527 0.312697 0.505288 -0.050756 1 0 0 0 0 0 1 624989
-0.002173 -0.000385 0.119378 0.140601 0.312892 0.505604 -0.050787 1 0 0 0 0 0 1 625984
-0.002173 -0.000385 0.119378 0.140701 0.313071 0.505917 -0.050818 1 0 0 0 0 0 1 626988
-0.002173 -0.000385 0.119378 0.140778 0.313265 0.506215 -0.050850 1 0 0 0 0 0 1 627990
-0.002173 -0.000385 0.119378 0.140871 0.313464 0.506529 -0.050880 1 0 0 0 0 0 1 628980
-0.002173 -0.000385 0.119378 0.140962 0.313647 0.506848 -0.050912 1 0 0 0 0 0 1 629983
-0.002173 -0.000385 0.119378 0.141046 0.313851 0.507155 -0.050943 1 0 0 0 0 0 1 630990
-0.002173 -0.000385 0.119378 0.141119 0.314045 0.507469 -0.050974 1 0 0 0 0 0 1 631979
-0.002173 -0.000385 0.119378 0.141216 0.314236 0.507774 -0.051005 1 0 0 0 0 0 1 632979
-0.002173 -0.000385 0.119378 0.141297 0.314422 0.508081 -0.051037 1 0 0 0 0 0 1 633990
-0.002173 -0.000385 0.119378 0.141393 0.314608 0.508402 -0.051068 1 0 0 0 0 0 1 634980
-0.002173 -0.000385 0.119378 0.141478 0.314812 0.508708 -0.051099 1 0 0 0 0 0 1 635981
-0.002173 -0.000385 0.119378 0.141553 0.315010 0.509027 -0.051131 1 0 0 0 0 0 1 636989
-0.002173 -0.000385 0.119378 0.141650 0.315201 0.509334 -0.051162 1 0 0 0 0 0 1 637992
-0.002173 -0.000385 0.119378 0.141740 0.315380 0.509647 -0.051193 1 0 0 0 0 0 1 638980
-0.002173 -0.000385 0.119378 0.141816 0.315574 0.509945 -0.051224 1 0 0 0 0 0 1 639980
-0.002173 -0.000385 0.119378 0.141910 0.315777 0.510265 -0.051256 1 0 0 0 0 0 1 640990
-0.002173 -0.000385 0.119378 0.141988 0.315960 0.510587 -0.051287 1 0 0 0 0 0 1 641981
-0.002173 -0.000385 0.119378 0.142082 0.316160 0.510886 -0.051318 1 0 0 0 0 0 1 642980
-0.002173 -0.000385 0.119378 0.142170 0.316355 0.511199 -0.051349 1 0 0 0 0 0 1 643990
-0.002173 -0.000385 0.119378 0.142256 0.316546 0.511507 -0.051380 1 0 0 0 0 0 1 644978
-0.002173 -0.000385 0.119378 0.142339 0.316720 0.511821 -0.051412 1 0 0 0 0 0 1 645990
-0.002173 -0.000385 0.119378 0.142429 0.316928 0.512129 -0.051443 1 0 0 0 0 0 1 646980
-0.002173 -0.000385 0.119378 0.142505 0.317129 0.512452 -0.051475 1 0 0 0 0 0 1 647998
-0.002173 -0.000385 0.119378 0.142601 0.317318 0.512756 -0.051506 1 0 0 0 0 0 1 648991
-0.002173 -0.000385 0.119378 0.142691 0.317496 0.513068 -0.051537 1 0 0 0 0 0 1 649976
-0.002173 -0.000385 0.119378 0.142777 0.317703 0.513381 -0.051569 1 0 0 0 0 0 1 650999
-0.002173 -0.000385 0.119378 0.142855 0.317887 0.513681 -0.051599 1 0 0 0 0 0 1 651990
-0.002173 -0.000385 0.119378 0.142948 0.318087 0.513998 -0.051631 1 0 0 0 0 0 1 652989
-0.002173 -0.000385 0.119378 0.143027 0.318273 0.514325 -0.051662 1 0 0 0 0 0 1 653997
-0.002173 -0.000385 0.119378 0.143126 0.318483 0.514641 -0.051695 1 0 0 0 0 0 1 655049
-0.002173 -0.000385 0.119378 0.143209 0.318667 0.514935 -0.051725 1 0 0 0 0 0 1 655998
-0.002173 -0.000385 0.119378 0.143294 0.318856 0.515239 -0.051755 1 0 0 0 0 0 1 656976
-0.002173 -0.000385 0.119378 0.143377 0.319031 0.515556 -0.051787 1 0 0 0 0 0 1 657994
-0.002173 -0.000385 0.119378 0.143456 0.319245 0.515873 -0.051818 1 0 0 0 0 0 1 658995
-0.002173 -0.000385 0.119378 0.143553 0.319436 0.516177 -0.051849 1 0 0 0 0 0 1 659990
-0.002173 -0.000385 0.119378 0.143641 0.319629 0.516489 -0.051881 1 0 0 0 0 0 1 660995
-0.002173 -0.000385 0.119378 0.143731 0.319810 0.516807 -0.051912 1 0 0 0 0 0 1 661994
-0.002173 -0.000385 0.119378 0.143815 0.320013 0.517112 -0.051943 1 0 0 0 0 0 1 662993
-0.002173 -0.000385 0.119378 0.143894 0.320199 0.517417 -0.051975 1 0 0 0 0 0 1 663999
-0.002173 -0.000385 0.119378 0.143978 0.320390 0.517747 -0.052006 1 0 0 0 0 0 1 664997
-0.002173 -0.000385 0.119378 0.144073 0.320591 0.518048 -0.052037 1 0 0 0 0 0 1 665999
-0.002173 -0.000385 0.119378 0.144160 0.320783 0.518355 -0.052068 1 0 0 0 0 0 1 666990
-0.002173 -0.000385 0.119378 0.144247 0.320976 0.518667 -0.052100 1 0 0 0 0 0 1 667993
-0.002173 -0.000385 0.119378 0.144334 0.321169 0.518977 -0.052131 1 0 0 0 0 0 1 668992
-0.002173 -0.000385 0.119378 0.144416 0.321342 0.519289 -0.052162 1 0 0 0 0 0 1 669995
-0.002173 -0.000385 0.119378 0.144493 0.321551 0.519600 -0.052193 1 0 0 0 0 0 1 670973
-0.002173 -0.000385 0.119378 0.144590 0.321743 0.519905 -0.052224 1 0 0 0 0 0 1 671972
-0.002173 -0.000385 0.119378 0.144683 0.321927 0.520229 -0.052256 1 0 0 0 0 0 1 672992
-0.002173 -0.000385 0.119378 0.144767 0.322130 0.520534 -0.052287 1 0 0 0 0 0 1 673992
-0.002173 -0.000385 0.119378 0.144853 0.322324 0.520844 -0.052318 1 0 0 0 0 0 1 674991
-0.002173 -0.000385 0.119378 0.144919 0.322510 0.521154 -0.052350 1 0 0 0 0 0 1 675990
-0.002173 -0.000385 0.119378 0.145027 0.322697 0.521472 -0.052381 1 0 0 0 0 0 1 676991
-0.002173 -0.000385 0.119378 0.145110 0.322896 0.521772 -0.052411 1 0 0 0 0 0 1 677971
-0.002173 -0.000385 0.119378 0.145199 0.323094 0.522089 -0.052443 1 0 0 0 0 0 1 678995
-0.002173 -0.000385 0.119378 0.145285 0.323286 0.522399 -0.052474 1 0 0 0 0 0 1 679990
-0.002173 -0.000385 0.119378 0.145376 0.323468 0.522718 -0.052506 1 0 0 0 0 0 1 680993
-0.002173 -0.000385 0.119378 0.145439 0.323665 0.523022 -0.052537 1 0 0 0 0 0 1 681993
-0.002173 -0.000385 0.119378 0.145542 0.323863 0.523332 -0.052568 1 0 0 0 0 0 1 682990
-0.002173 -0.000385 0.119378 0.145631 0.324056 0.523643 -0.052600 1 0 0 0 0 0 1 683990
-0.002173 -0.000385 0.119378 0.145719 0.324234 0.523955 -0.052630 1 0 0 0 0 0 1 684972
-0.002173 -0.000385 0.119378 0.145805 0.324440 0.524267 -0.052662 1 0 0 0 0 0 1 685992
-0.002173 -0.000385 0.119378 0.145879 0.324637 0.524584 -0.052693 1 0 0 0 0 0 1 686992
-0.002173 -0.000385 0.119378 0.145968 0.324818 0.524882 -0.052724 1 0 0 0 0 0 1 687990
-0.002173 -0.000385 0.119378 0.146066 0.325007 0.525206 -0.052756 1 0 0 0 0 0 1 688993
-0.002173 -0.000385 0.119378 0.146150 0.325209 0.525509 -0.052787 1 0 0 0 0 0 1 689985
-0.002173 -0.000385 0.119378 0.146237 0.325403 0.525821 -0.052818 1 0 0 0 0 0 1 690989
-0.002173 -0.000385 0.119378 0.146324 0.325597 0.526133 -0.052850 1 0 0 0 0 0 1 691993
-0.002173 -0.000385 0.119378 0.146402 0.325781 0.526457 -0.052881 1 0 0 0 0 0 1 692991
-0.002173 -0.000385 0.119378 0.146488 0.325973 0.526750 -0.052912 1 0 0 0 0 0 1 693994
-0.002160 -0.000372 0.119389 -0.028426 0.138913 0.376897 -0.052943 1 0 0 0 0 0 1 694989
-0.002154 -0.000365 0.119392 0.030740 0.203366 0.452145 -0.052975 1 0 0 0 0 0 1 695991
-0.002151 -0.000361 0.119394 0.075788 0.251681 0.491060 -0.053006 1 0 0 0 0 0 1 696989
-0.002149 -0.000360 0.119394 0.100160 0.277584 0.505977 -0.053037 1 0 0 0 0 0 1 697992
-0.002148 -0.000359 0.119394 0.112650 0.290798 0.511469 -0.053068 1 0 0 0 0 0 1 698988
-0.002148 -0.000358 0.119394 0.118991 0.297549 0.513581 -0.053100 1 0 0 0 0 0 1 699991
-0.002148 -0.000358 0.119394 0.122204 0.300990 0.514499 -0.053130 1 0 0 0 0 0 1 700966
-0.002148 -0.000358 0.119394 0.123866 0.302810 0.515029 -0.053162 1 0 0 0 0 0 1 701981
-0.002148 -0.000358 0.119394 0.124728 0.303802 0.515402 -0.053193 1 0 0 0 0 0 1 702989
-0.002148 -0.000358 0.119394 0.125189 0.304401 0.515732 -0.053224 1 0 0 0 0 0 1 703980
-0.002147 -0.000358 0.119394 0.125470 0.304785 0.516039 -0.053256 1 0 0 0 0 0 1 704988
-0.002147 -0.000358 0.119394 0.125646 0.305070 0.516355 -0.053287 1 0 0 0 0 0 1 705980
-0.002147 -0.000358 0.119394 0.125768 0.305300 0.516657 -0.053318 1 0 0 0 0 0 1 706988
-0.002147 -0.000358 0.119394 0.125861 0.305498 0.516950 -0.053349 1 0 0 0 0 0 1 707977
-0.002147 -0.000358 0.119394 0.125944 0.305688 0.517262 -0.053381 1 0 0 0 0 0 1 708988
-0.002147 -0.000358 0.119394 0.126021 0.305886 0.517563 -0.053412 1 0 0 0 0 0 1 709978
-0.002147 -0.000358 0.119394 0.126111 0.306054 0.517869 -0.053443 1 0 0 0 0 0 1 710987
-0.002147 -0.000358 0.119394 0.126183 0.306241 0.518163 -0.053474 1 0 0 0 0 0 1 711978
-0.002147 -0.000358 0.119394 0.126257 0.306423 0.518467 -0.053506 1 0 0 0 0 0 1 712988
-0.002147 -0.000358 0.119394 0.126326 0.306612 0.518780 -0.053537 1 0 0 0 0 0 1 713978
-0.002147 -0.000358 0.119394 0.126407 0.306771 0.519081 -0.053568 1 0 0 0 0 0 1 714988
-0.002147 -0.000358 0.119394 0.126477 0.306957 0.519374 -0.053599 1 0 0 0 0 0 1 715977
-0.002147 -0.000358 0.119394 0.126551 0.307137 0.519676 -0.053630 1 0 0 0 0 0 1 716978
-0.002147 -0.000358 0.119394 0.126633 0.307327 0.519988 -0.053662 1 0 0 0 0 0 1 717988
-0.002147 -0.000358 0.119394 0.126703 0.307484 0.520288 -0.053693 1 0 0 0 0 0 1 718977
-0.002147 -0.000358 0.119394 0.126762 0.307677 0.520594 -0.053724 1 0 0 0 0 0 1 719988
-0.002147 -0.000358 0.119394 0.126844 0.307853 0.520887 -0.053755 1 0 0 0 0 0 1 720976
-0.002147 -0.000358 0.119394 0.126928 0.308042 0.521199 -0.053787 1 0 0 0 0 0 1 721987
-0.002147 -0.000358 0.119394 0.126998 0.308200 0.521500 -0.053818 1 0 0 0 0 0 1 722977
-0.002147 -0.000358 0.119394 0.127068 0.308390 0.521799 -0.053849 1 0 0 0 0 0 1 723986
-0.002147 -0.000358 0.119394 0.127137 0.308580 0.522112 -0.053880 1 0 0 0 0 0 1 724978
-0.002147 -0.000358 0.119394 0.127215 0.308751 0.522405 -0.053912 1 0 0 0 0 0 1 725987
-0.002147 -0.000358 0.119394 0.127291 0.308915 0.522710 -0.053943 1 0 0 0 0 0 1 726976
-0.002147 -0.000358 0.119394 0.127363 0.309106 0.523010 -0.053974 1 0 0 0 0 0 1 727987
-0.002147 -0.000358 0.119394 0.127444 0.309293 0.523316 -0.054005 1 0 0 0 0 0 1 728977
-0.002135 -0.000344 0.119405 -0.047817 0.121867 0.373380 -0.054037 1 0 0 0 0 0 1 729989
-0.002128 -0.000338 0.119409 0.011281 0.186247 0.448505 -0.054068 1 0 0 0 0 0 1 730988
-0.002125 -0.000334 0.119410 0.056292 0.234508 0.487348 -0.054100 1 0 0 0 0 0 1 732003
-0.002124 -0.000333 0.119411 0.080612 0.260384 0.502240 -0.054131 1 0 0 0 0 0 1 732997
-0.002123 -0.000332 0.119411 0.093076 0.273573 0.507708 -0.054162 1 0 0 0 0 0 1 733977
-0.002122 -0.000331 0.119411 0.099402 0.280295 0.509814 -0.054193 1 0 0 0 0 0 1 734985
-0.002122 -0.000331 0.119411 0.102603 0.283725 0.510734 -0.054225 1 0 0 0 0 0 1 735998
-0.002122 -0.000331 0.119411 0.104248 0.285526 0.511246 -0.054256 1 0 0 0 0 0 1 736986
-0.002122 -0.000331 0.119411 0.105105 0.286511 0.511617 -0.054287 1 0 0 0 0 0 1 737994
-0.002122 -0.000331 0.119411 0.105567 0.287096 0.511935 -0.054318 1 0 0 0 0 0 1 738994
-0.002122 -0.000331 0.119411 0.105824 0.287468 0.512236 -0.054349 1 0 0 0 0 0 1 739989
-0.002109 -0.000317 0.119422 -0.069519 0.099955 0.362366 -0.054381 1 0 0 0 0 0 1 740991
-0.002103 -0.000310 0.119426 -0.010371 0.164386 0.437384 -0.054412 1 0 0 0 0 0 1 741991
-0.002100 -0.000307 0.119427 0.034651 0.212672 0.476178 -0.054443 1 0 0 0 0 0 1 742989
-0.002098 -0.000305 0.119427 0.058973 0.238538 0.491057 -0.054475 1 0 0 0 0 0 1 743991
-0.002097 -0.000305 0.119427 0.071435 0.251725 0.496520 -0.054506 1 0 0 0 0 0 1 744989
-0.002097 -0.000304 0.119427 0.077761 0.258429 0.498603 -0.054537 1 0 0 0 0 0 1 745982
-0.002097 -0.000304 0.119427 0.080946 0.261856 0.499524 -0.054568 1 0 0 0 0 0 1 746992
-0.002096 -0.000304 0.119427 0.082572 0.263637 0.500026 -0.054600 1 0 0 0 0 0 1 747994
-0.002096 -0.000304 0.119427 0.083419 0.264627 0.500385 -0.054631 1 0 0 0 0 0 1 748994
-0.002096 -0.000304 0.119427 0.083863 0.265181 0.500694 -0.054662 1 0 0 0 0 0 1 749993
-0.002084 -0.000290 0.119438 -0.091566 0.077592 0.350886 -0.054693 1 0 0 0 0 0 1 750992
-0.002077 -0.000283 0.119442 -0.032367 0.142077 0.425817 -0.054724 1 0 0 0 0 0 1 751990
-0.002079 -0.000262 0.119433 0.085791 -0.060593 0.610261 -0.054756 1 0 0 0 0 0 1 752987
-0.002080 -0.000251 0.119430 0.086190 0.051651 0.552782 -0.054787 1 0 0 0 0 0 1 753990
-0.002081 -0.000246 0.119429 0.079936 0.129034 0.520873 -0.054818 1 0 0 0 0 0 1 754988
-0.002081 -0.000243 0.119428 0.075992 0.169849 0.508787 -0.054849 1 0 0 0 0 0 1 755989
-0.002069 -0.000228 0.119439 -0.101920 0.002412 0.354698 -0.054881 1 0 0 0 0 0 1 756989
-0.002062 -0.000221 0.119443 -0.043925 0.077104 0.427990 -0.054912 1 0 0 0 0 0 1 757992
-0.002059 -0.000217 0.119444 0.000505 0.130499 0.466161 -0.054943 1 0 0 0 0 0 1 758987
-0.002058 -0.000215 0.119444 0.024532 0.158884 0.480802 -0.054974 1 0 0 0 0 0 1 759989
-0.002057 -0.000214 0.119444 0.036804 0.173303 0.486184 -0.055006 1 0 0 0 0 0 1 760988
-0.002056 -0.000214 0.119444 0.043027 0.180598 0.488245 -0.055037 1 0 0 0 0 0 1 761990
-0.002056 -0.000213 0.119444 0.046157 0.184286 0.489123 -0.055068 1 0 0 0 0 0 1 762971
-0.002056 -0.000213 0.119444 0.047747 0.186193 0.489622 -0.055099 1 0 0 0 0 0 1 763988
-0.002043 -0.000200 0.119455 -0.127380 -0.001074 0.340101 -0.055131 1 0 0 0 0 0 1 764988
-0.002037 -0.000193 0.119459 -0.067869 0.063808 0.414867 -0.055162 1 0 0 0 0 0 1 765991
-0.002034 -0.000189 0.119460 -0.022663 0.112264 0.453528 -0.055193 1 0 0 0 0 0 1 766988
-0.002032 -0.000188 0.119461 0.001735 0.138184 0.468347 -0.055224 1 0 0 0 0 0 1 767970
-0.002031 -0.000187 0.119461 0.014195 0.151376 0.473776 -0.055256 1 0 0 0 0 0 1 768987
-0.002031 -0.000187 0.119461 0.020490 0.158028 0.475849 -0.055287 1 0 0 0 0 0 1 769991
-0.002031 -0.000186 0.119461 0.023658 0.161412 0.476737 -0.055318 1 0 0 0 0 0 1 770991
-0.002030 -0.000186 0.119461 0.025260 0.163143 0.477221 -0.055349 1 0 0 0 0 0 1 771981
-0.002018 -0.000173 0.119472 -0.150016 -0.024382 0.327766 -0.055381 1 0 0 0 0 0 1 772990
-0.002011 -0.000166 0.119476 -0.090482 0.040472 0.402452 -0.055412 1 0 0 0 0 0 1 773990
-0.002008 -0.000162 0.119477 -0.045283 0.088917 0.441079 -0.055443 1 0 0 0 0 0 1 774989
-0.002006 -0.000161 0.119477 -0.020901 0.114822 0.455869 -0.055474 1 0 0 0 0 0 1 775987
-0.002006 -0.000160 0.119477 -0.008434 0.127975 0.461282 -0.055506 1 0 0 0 0 0 1 776988
-0.002005 -0.000159 0.119477 -0.002153 0.134622 0.463354 -0.055537 1 0 0 0 0 0 1 777988
-0.002005 -0.000159 0.119477 0.001007 0.137982 0.464220 -0.055568 1 0 0 0 0 0 1 778987
-0.002005 -0.000159 0.119477 0.002593 0.139710 0.464704 -0.055599 1 0 0 0 0 0 1 779969
-0.002005 -0.000159 0.119477 0.003391 0.140612 0.465042 -0.055631 1 0 0 0 0 0 1 780987
-0.002005 -0.000159 0.119477 0.003777 0.141094 0.465332 -0.055662 1 0 0 0 0 0 1 781988
-0.002005 -0.000159 0.119477 0.003993 0.141384 0.465601 -0.055693 1 0 0 0 0 0 1 782990
-0.002005 -0.000159 0.119477 0.004088 0.141574 0.465865 -0.055724 1 0 0 0 0 0 1 783988
-0.002005 -0.000159 0.119477 0.004140 0.141691 0.466125 -0.055755 1 0 0 0 0 0 1 784977
-0.002005 -0.000159 0.119477 0.004170 0.141798 0.466389 -0.055787 1 0 0 0 0 0 1 785987
-0.002005 -0.000159 0.119477 0.004179 0.141899 0.466648 -0.055818 1 0 0 0 0 0 1 786977
-0.002005 -0.000159 0.119477 0.004193 0.141978 0.466905 -0.055849 1 0 0 0 0 0 1 787985
-0.002005 -0.000159 0.119477 0.004192 0.142067 0.467177 -0.055880 1 0 0 0 0 0 1 788975
-0.002005 -0.000159 0.119477 0.004206 0.142146 0.467436 -0.055912 1 0 0 0 0 0 1 789985
-0.002005 -0.000159 0.119477 0.004210 0.142223 0.467690 -0.055942 1 0 0 0 0 0 1 790961
-0.002005 -0.000159 0.119477 0.004204 0.142295 0.467949 -0.055974 1 0 0 0 0 0 1 791977
-0.002005 -0.000159 0.119477 0.004214 0.142383 0.468218 -0.056006 1 0 0 0 0 0 1 792986
-0.002005 -0.000159 0.119477 0.004217 0.142462 0.468478 -0.056037 1 0 0 0 0 0 1 793977
-0.002005 -0.000159 0.119477 0.004217 0.142554 0.468734 -0.056068 1 0 0 0 0 0 1 794985
-0.002005 -0.000159 0.119477 0.004210 0.142626 0.469006 -0.056099 1 0 0 0 0 0 1 795976
-0.002005 -0.000159 0.119477 0.004215 0.142694 0.469257 -0.056131 1 0 0 0 0 0 1 796984
-0.002005 -0.000159 0.119477 0.004225 0.142779 0.469522 -0.056162 1 0 0 0 0 0 1 797975
-0.002005 -0.000159 0.119477 0.004229 0.142860 0.469786 -0.056193 1 0 0 0 0 0 1 798985
-0.002005 -0.000159 0.119477 0.004232 0.142940 0.470047 -0.056224 1 0 0 0 0 0 1 799984
-0.002005 -0.000159 0.119477 0.004219 0.143033 0.470306 -0.056255 1 0 0 0 0 0 1 800974
-0.002005 -0.000159 0.119477 0.004226 0.143092 0.470563 -0.056287 1 0 0 0 0 0 1 801984
-0.002005 -0.000159 0.119477 0.004237 0.143177 0.470828 -0.056318 1 0 0 0 0 0 1 802975
-0.002005 -0.000159 0.119477 0.004241 0.143258 0.471092 -0.056349 1 0 0 0 0 0 1 803985
-0.002005 -0.000159 0.119477 0.004243 0.143336 0.471351 -0.056380 1 0 0 0 0 0 1 804974
-0.002005 -0.000159 0.119477 0.004246 0.143417 0.471615 -0.056412 1 0 0 0 0 0 1 805985
-0.002005 -0.000159 0.119477 0.004225 0.143501 0.471867 -0.056443 1 0 0 0 0 0 1 806975
-0.002005 -0.000159 0.119477 0.004247 0.143576 0.472136 -0.056474 1 0 0 0 0 0 1 807984
-0.002005 -0.000159 0.119477 0.004252 0.143654 0.472396 -0.056505 1 0 0 0 0 0 1 808974
-0.002005 -0.000159 0.119477 0.004255 0.143735 0.472660 -0.056537 1 0 0 0 0 0 1 809986
-0.002005 -0.000159 0.119477 0.004258 0.143813 0.472919 -0.056568 1 0 0 0 0 0 1 810974
-0.002005 -0.000159 0.119477 0.004240 0.143887 0.473182 -0.056599 1 0 0 0 0 0 1 811984
-0.002005 -0.000159 0.119477 0.004256 0.143985 0.473441 -0.056631 1 0 0 0 0 0 1 813001
-0.002005 -0.000159 0.119477 0.004263 0.144053 0.473704 -0.056662 1 0 0 0 0 0 1 813984
-0.002005 -0.000159 0.119477 0.004267 0.144133 0.473968 -0.056693 1 0 0 0 0 0 1 814993
-0.002005 -0.000159 0.119477 0.004269 0.144212 0.474230 -0.056725 1 0 0 0 0 0 1 815993
-0.002005 -0.000159 0.119477 0.004264 0.144282 0.474484 -0.056756 1 0 0 0 0 0 1 816992
-0.002005 -0.000159 0.119477 0.004273 0.144368 0.474748 -0.056787 1 0 0 0 0 0 1 817979
-0.002005 -0.000159 0.119477 0.004261 0.144464 0.475013 -0.056818 1 0 0 0 0 0 1 818994
-0.002005 -0.000159 0.119477 0.004277 0.144530 0.475272 -0.056849 1 0 0 0 0 0 1 819981
-0.002005 -0.000159 0.119477 0.004281 0.144609 0.475536 -0.056881 1 0 0 0 0 0 1 820991
-0.002005 -0.000159 0.119477 0.004275 0.144680 0.475790 -0.056912 1 0 0 0 0 0 1 821991
-0.002005 -0.000159 0.119477 0.004285 0.144767 0.476058 -0.056943 1 0 0 0 0 0 1 822993
-0.002005 -0.000159 0.119477 0.004276 0.144849 0.476324 -0.056974 1 0 0 0 0 0 1 823985
-0.002005 -0.000159 0.119477 0.004286 0.144938 0.476574 -0.057006 1 0 0 0 0 0 1 824988
-0.002005 -0.000159 0.119477 0.004292 0.145007 0.476840 -0.057037 1 0 0 0 0 0 1 825987
-0.002005 -0.000159 0.119477 0.004287 0.145077 0.477095 -0.057068 1 0 0 0 0 0 1 826988
-0.002005 -0.000159 0.119477 0.004284 0.145166 0.477368 -0.057099 1 0 0 0 0 0 1 827984
-0.002005 -0.000159 0.119477 0.004298 0.145245 0.477627 -0.057131 1 0 0 0 0 0 1 828994
-0.002005 -0.000159 0.119477 0.004298 0.145336 0.477880 -0.057162 1 0 0 0 0 0 1 829991
-0.001992 -0.000145 0.119488 -0.172251 -0.043530 0.328159 -0.057193 1 0 0 0 0 0 1 830989
-0.001986 -0.000139 0.119492 -0.113280 0.020759 0.402631 -0.057224 1 0 0 0 0 0 1 831987
-0.001982 -0.000135 0.119493 -0.068352 0.068891 0.441163 -0.057256 1 0 0 0 0 0 1 832984
-0.001981 -0.000133 0.119494 -0.044112 0.094649 0.455942 -0.057289 1 0 0 0 0 0 1 834058
-0.001980 -0.000133 0.119494 -0.031747 0.107725 0.461349 -0.057320 1 0 0 0 0 0 1 835049
-0.001979 -0.000132 0.119494 -0.025497 0.114325 0.463383 -0.057351 1 0 0 0 0 0 1 836024
-0.001979 -0.000132 0.119494 -0.022372 0.117648 0.464262 -0.057382 1 0 0 0 0 0 1 837023
-0.001979 -0.000132 0.119494 -0.020819 0.119345 0.464736 -0.057414 1 0 0 0 0 0 1 838046
-0.001979 -0.000132 0.119494 -0.020029 0.120235 0.465060 -0.057444 1 0 0 0 0 0 1 839021
-0.001979 -0.000132 0.119494 -0.019646 0.120712 0.465328 -0.057475 1 0 0 0 0 0 1 840019
-0.001979 -0.000132 0.119494 -0.019458 0.120974 0.465600 -0.057508 1 0 0 0 0 0 1 841046
-0.001979 -0.000132 0.119494 -0.019378 0.121147 0.465849 -0.057538 1 0 0 0 0 0 1 842020
-0.001979 -0.000132 0.119494 -0.019331 0.121259 0.466111 -0.057569 1 0 0 0 0 0 1 843021
-0.001979 -0.000132 0.119494 -0.019313 0.121355 0.466371 -0.057601 1 0 0 0 0 0 1 844042
-0.001979 -0.000132 0.119494 -0.019325 0.121435 0.466619 -0.057633 1 0 0 0 0 0 1 845048
-0.001979 -0.000132 0.119494 -0.019316 0.121507 0.466872 -0.057664 1 0 0 0 0 0 1 846050
-0.001979 -0.000132 0.119494 -0.019325 0.121572 0.467118 -0.057694 1 0 0 0 0 0 1 847020
-0.001979 -0.000132 0.119494 -0.019347 0.121640 0.467377 -0.057725 1 0 0 0 0 0 1 848020
-0.001979 -0.000132 0.119494 -0.019347 0.121703 0.467624 -0.057757 1 0 0 0 0 0 1 849018
-0.001979 -0.000132 0.119494 -0.019357 0.121770 0.467882 -0.057789 1 0 0 0 0 0 1 850042
-0.001979 -0.000132 0.119494 -0.019367 0.121836 0.468136 -0.057820 1 0 0 0 0 0 1 851043
-0.001979 -0.000132 0.119494 -0.019369 0.121909 0.468390 -0.057850 1 0 0 0 0 0 1 852020
-0.001979 -0.000132 0.119494 -0.019402 0.121981 0.468636 -0.057882 1 0 0 0 0 0 1 853018
-0.001979 -0.000132 0.119494 -0.019400 0.122036 0.468898 -0.057914 1 0 0 0 0 0 1 854057
-0.001979 -0.000132 0.119494 -0.019409 0.122100 0.469150 -0.057945 1 0 0 0 0 0 1 855051
-0.001979 -0.000132 0.119494 -0.019420 0.122165 0.469402 -0.057976 1 0 0 0 0 0 1 856049
-0.001979 -0.000132 0.119494 -0.019422 0.122240 0.469662 -0.058008 1 0 0 0 0 0 1 857047
-0.001979 -0.000132 0.119494 -0.019439 0.122298 0.469910 -0.058039 1 0 0 0 0 0 1 858052
-0.001979 -0.000132 0.119494 -0.019466 0.122375 0.470154 -0.058069 1 0 0 0 0 0 1 859020
-0.001979 -0.000132 0.119494 -0.019463 0.122429 0.470407 -0.058100 1 0 0 0 0 0 1 860021
-0.001979 -0.000132 0.119494 -0.019464 0.122502 0.470667 -0.058132 1 0 0 0 0 0 1 861019
-0.001979 -0.000132 0.119494 -0.019481 0.122563 0.470928 -0.058165 1 0 0 0 0 0 1 862076
-0.001979 -0.000132 0.119494 -0.019492 0.122627 0.471174 -0.058195 1 0 0 0 0 0 1 863053
-0.001979 -0.000132 0.119494 -0.019515 0.122693 0.471425 -0.058225 1 0 0 0 0 0 1 864018
-0.001979 -0.000132 0.119494 -0.019518 0.122769 0.471672 -0.058257 1 0 0 0 0 0 1 865043
-0.001979 -0.000132 0.119494 -0.019517 0.122834 0.471938 -0.058289 1 0 0 0 0 0 1 866046
-0.001979 -0.000132 0.119494 -0.019534 0.122891 0.472185 -0.058320 1 0 0 0 0 0 1 867043
-0.001979 -0.000132 0.119494 -0.019545 0.122956 0.472438 -0.058351 1 0 0 0 0 0 1 868049
-0.001979 -0.000132 0.119494 -0.019567 0.123023 0.472692 -0.058382 1 0 0 0 0 0 1 869025
-0.001979 -0.000132 0.119494 -0.019568 0.123087 0.472944 -0.058414 1 0 0 0 0 0 1 870043
-0.001979 -0.000132 0.119494 -0.019572 0.123172 0.473192 -0.058444 1 0 0 0 0 0 1 871026
-0.001979 -0.000132 0.119494 -0.019586 0.123221 0.473448 -0.058476 1 0 0 0 0 0 1 872040
-0.001979 -0.000132 0.119494 -0.019597 0.123284 0.473697 -0.058507 1 0 0 0 0 0 1 873025
-0.001979 -0.000132 0.119494 -0.019608 0.123350 0.473955 -0.058539 1 0 0 0 0 0 1 874044
-0.001979 -0.000132 0.119494 -0.019622 0.123426 0.474217 -0.058569 1 0 0 0 0 0 1 875026
-0.001979 -0.000132 0.119494 -0.019629 0.123483 0.474462 -0.058601 1 0 0 0 0 0 1 876041
-0.001979 -0.000132 0.119494 -0.019642 0.123558 0.474703 -0.058632 1 0 0 0 0 0 1 877023
-0.001979 -0.000132 0.119494 -0.019650 0.123615 0.474966 -0.058664 1 0 0 0 0 0 1 878042
-0.001979 -0.000132 0.119494 -0.019660 0.123678 0.475215 -0.058694 1 0 0 0 0 0 1 879023
-0.001979 -0.000132 0.119494 -0.019674 0.123757 0.475485 -0.058726 1 0 0 0 0 0 1 880038
-0.001979 -0.000132 0.119494 -0.019681 0.123811 0.475723 -0.058757 1 0 0 0 0 0 1 881024
-0.001979 -0.000132 0.119494 -0.019692 0.123877 0.475980 -0.058789 1 0 0 0 0 0 1 882043
-0.001979 -0.000132 0.119494 -0.019705 0.123953 0.476221 -0.058819 1 0 0 0 0 0 1 883024
-0.001979 -0.000132 0.119494 -0.019705 0.124019 0.476491 -0.058851 1 0 0 0 0 0 1 884044
-0.001979 -0.000132 0.119494 -0.019722 0.124075 0.476734 -0.058882 1 0 0 0 0 0 1 885024
-0.001979 -0.000132 0.119494 -0.019744 0.124140 0.476982 -0.058912 1 0 0 0 0 0 1 885983
-0.001979 -0.000132 0.119494 -0.019745 0.124203 0.477230 -0.058943 1 0 0 0 0 0 1 886984
-0.001979 -0.000132 0.119494 -0.019754 0.124267 0.477479 -0.058974 1 0 0 0 0 0 1 887972
-0.001979 -0.000132 0.119494 -0.019759 0.124354 0.477735 -0.059005 1 0 0 0 0 0 1 888982
-0.001979 -0.000132 0.119494 -0.019774 0.124402 0.477985 -0.059036 1 0 0 0 0 0 1 889972
-0.001979 -0.000132 0.119494 -0.019785 0.124466 0.478240 -0.059068 1 0 0 0 0 0 1 890981
-0.001979 -0.000132 0.119494 -0.019807 0.124534 0.478498 -0.059099 1 0 0 0 0 0 1 891972
-0.001979 -0.000132 0.119494 -0.019808 0.124598 0.478747 -0.059131 1 0 0 0 0 0 1 892982
-0.001979 -0.000132 0.119494 -0.019809 0.124671 0.479004 -0.059161 1 0 0 0 0 0 1 893972
-0.001979 -0.000132 0.119494 -0.019829 0.124742 0.479247 -0.059193 1 0 0 0 0 0 1 894981
-0.001979 -0.000132 0.119494 -0.019837 0.124796 0.479502 -0.059224 1 0 0 0 0 0 1 895971
-0.001979 -0.000132 0.119494 -0.019860 0.124864 0.479765 -0.059255 1 0 0 0 0 0 1 896982
-0.001979 -0.000132 0.119494 -0.019852 0.124935 0.480017 -0.059286 1 0 0 0 0 0 1 897972
-0.001979 -0.000132 0.119494 -0.019868 0.124994 0.480266 -0.059318 1 0 0 0 0 0 1 898982
-0.001979 -0.000132 0.119494 -0.019879 0.125059 0.480519 -0.059349 1 0 0 0 0 0 1 899984
-0.001979 -0.000132 0.119494 -0.019893 0.125135 0.480761 -0.059380 1 0 0 0 0 0 1 900971
-0.001979 -0.000132 0.119494 -0.019913 0.125194 0.481027 -0.059411 1 0 0 0 0 0 1 901974
-0.001979 -0.000132 0.119494 -0.019904 0.125265 0.481284 -0.059443 1 0 0 0 0 0 1 902982
-0.001979 -0.000132 0.119494 -0.019921 0.125322 0.481528 -0.059474 1 0 0 0 0 0 1 903970
-0.001979 -0.000132 0.119494 -0.019932 0.125388 0.481783 -0.059505 1 0 0 0 0 0 1 904981
-0.001979 -0.000132 0.119494 -0.019942 0.125453 0.482034 -0.059536 1 0 0 0 0 0 1 905972
-0.001979 -0.000132 0.119494 -0.019956 0.125531 0.482284 -0.059568 1 0 0 0 0 0 1 906990
-0.001979 -0.000132 0.119494 -0.019967 0.125598 0.482554 -0.059599 1 0 0 0 0 0 1 907980
-0.001979 -0.000132 0.119494 -0.019974 0.125653 0.482798 -0.059631 1 0 0 0 0 0 1 908989
-0.001979 -0.000132 0.119494 -0.019985 0.125719 0.483055 -0.059663 1 0 0 0 0 0 1 910007
-0.001979 -0.000132 0.119494 -0.019995 0.125783 0.483302 -0.059693 1 0 0 0 0 0 1 910986
-0.001979 -0.000132 0.119494 -0.019997 0.125858 0.483563 -0.059725 1 0 0 0 0 0 1 911991
-0.001979 -0.000132 0.119494 -0.020018 0.125928 0.483804 -0.059756 1 0 0 0 0 0 1 912993
-0.001979 -0.000132 0.119494 -0.020038 0.125985 0.484068 -0.059787 1 0 0 0 0 0 1 913991
-0.001979 -0.000132 0.119494 -0.020038 0.126047 0.484316 -0.059818 1 0 0 0 0 0 1 914991
-0.001979 -0.000132 0.119494 -0.020047 0.126112 0.484567 -0.059849 1 0 0 0 0 0 1 915984
-0.001979 -0.000132 0.119494 -0.020049 0.126187 0.484827 -0.059881 1 0 0 0 0 0 1 916986
-0.001979 -0.000132 0.119494 -0.020067 0.126245 0.485073 -0.059912 1 0 0 0 0 0 1 917983
-0.001979 -0.000132 0.119494 -0.020093 0.126324 0.485325 -0.059943 1 0 0 0 0 0 1 918983
-0.001979 -0.000132 0.119494 -0.020091 0.126377 0.485578 -0.059974 1 0 0 0 0 0 1 919982
-0.001979 -0.000132 0.119494 -0.020091 0.126449 0.485833 -0.060005 1 0 0 0 0 0 1 920963
-0.001979 -0.000132 0.119494 -0.020109 0.126512 0.486100 -0.060039 1 0 0 0 0 0 1 922039
-0.001979 -0.000132 0.119494 -0.020120 0.126577 0.486353 -0.060070 1 0 0 0 0 0 1 923045
-0.001979 -0.000132 0.119494 -0.020131 0.126644 0.486611 -0.060102 1 0 0 0 0 0 1 924063
-0.001979 -0.000132 0.119494 -0.020157 0.126723 0.486859 -0.060132 1 0 0 0 0 0 1 925046
-0.001979 -0.000132 0.119494 -0.020146 0.126786 0.487122 -0.060164 1 0 0 0 0 0 1 926055
-0.001979 -0.000132 0.119494 -0.020162 0.126842 0.487367 -0.060195 1 0 0 0 0 0 1 927050
-0.001979 -0.000132 0.119494 -0.020173 0.126907 0.487618 -0.060226 1 0 0 0 0 0 1 928044
-0.001979 -0.000132 0.119494 -0.020183 0.126972 0.487871 -0.060257 1 0 0 0 0 0 1 929043
-0.001979 -0.000132 0.119494 -0.020198 0.127048 0.488131 -0.060288 1 0 0 0 0 0 1 930018
-0.001979 -0.000132 0.119494 -0.020208 0.127115 0.488365 -0.060319 1 0 0 0 0 0 1 931017
-0.001979 -0.000132 0.119494 -0.020215 0.127170 0.488623 -0.060350 1 0 0 0 0 0 1 932017
-0.001979 -0.000132 0.119494 -0.020225 0.127234 0.488876 -0.060382 1 0 0 0 0 0 1 933018
-0.001979 -0.000132 0.119494 -0.020236 0.127302 0.489137 -0.060414 1 0 0 0 0 0 1 934050
-0.001979 -0.000132 0.119494 -0.020238 0.127375 0.489391 -0.060444 1 0 0 0 0 0 1 935024
-0.001979 -0.000132 0.119494 -0.020267 0.127435 0.489643 -0.060475 1 0 0 0 0 0 1 936017
-0.001979 -0.000132 0.119494 -0.020272 0.127511 0.489888 -0.060507 1 0 0 0 0 0 1 937040
-0.001979 -0.000132 0.119494 -0.020278 0.127565 0.490140 -0.060538 1 0 0 0 0 0 1 938016
-0.001979 -0.000132 0.119494 -0.020280 0.127640 0.490408 -0.060570 1 0 0 0 0 0 1 939043
-0.001979 -0.000132 0.119494 -0.020297 0.127696 0.490648 -0.060600 1 0 0 0 0 0 1 940018
-0.001979 -0.000132 0.119494 -0.020308 0.127761 0.490900 -0.060632 1 0 0 0 0 0 1 941017
-0.001979 -0.000132 0.119494 -0.020331 0.127831 0.491166 -0.060664 1 0 0 0 0 0 1 942041
-0.001979 -0.000132 0.119494 -0.020335 0.127906 0.491407 -0.060695 1 0 0 0 0 0 1 943044
-0.001979 -0.000132 0.119494 -0.020333 0.127968 0.491666 -0.060725 1 0 0 0 0 0 1 944017
-0.001979 -0.000132 0.119494 -0.020350 0.128025 0.491913 -0.060757 1 0 0 0 0 0 1 945017
-0.001979 -0.000132 0.119494 -0.020361 0.128092 0.492171 -0.060789 1 0 0 0 0 0 1 946040
-0.001979 -0.000132 0.119494 -0.020384 0.128160 0.492431 -0.060820 1 0 0 0 0 0 1 947043
-0.001979 -0.000132 0.119494 -0.020384 0.128223 0.492679 -0.060851 1 0 0 0 0 0 1 948044
-0.001979 -0.000132 0.119494 -0.020389 0.128310 0.492933 -0.060883 1 0 0 0 0 0 1 949050
-0.001979 -0.000132 0.119494 -0.020403 0.128358 0.493185 -0.060914 1 0 0 0 0 0 1 950046
-0.001979 -0.000132 0.119494 -0.020414 0.128421 0.493437 -0.060945 1 0 0 0 0 0 1 951045
-0.001979 -0.000132 0.119494 -0.020436 0.128490 0.493698 -0.060976 1 0 0 0 0 0 1 952050
-0.001979 -0.000132 0.119494 -0.020436 0.128551 0.493937 -0.061007 1 0 0 0 0 0 1 953017
-0.001979 -0.000132 0.119494 -0.020437 0.128625 0.494197 -0.061038 1 0 0 0 0 0 1 954017
-0.001979 -0.000132 0.119494 -0.020458 0.128697 0.494444 -0.061070 1 0 0 0 0 0 1 955045
-0.001979 -0.000132 0.119494 -0.020466 0.128751 0.494700 -0.061101 1 0 0 0 0 0 1 956039
-0.001979 -0.000132 0.119494 -0.020477 0.128817 0.494957 -0.061133 1 0 0 0 0 0 1 957051
-0.001979 -0.000132 0.119494 -0.020491 0.128893 0.495220 -0.061163 1 0 0 0 0 0 1 958038
-0.001979 -0.000132 0.119494 -0.020498 0.128947 0.495457 -0.061194 1 0 0 0 0 0 1 959018
-0.001979 -0.000132 0.119494 -0.020508 0.129012 0.495707 -0.061225 1 0 0 0 0 0 1 960013
-0.001979 -0.000132 0.119494 -0.020522 0.129089 0.495953 -0.061257 1 0 0 0 0 0 1 961015
-0.001979 -0.000132 0.119494 -0.020521 0.129155 0.496226 -0.061289 1 0 0 0 0 0 1 962042
-0.001979 -0.000132 0.119494 -0.020538 0.129212 0.496473 -0.061320 1 0 0 0 0 0 1 963039
-0.001979 -0.000132 0.119494 -0.020561 0.129279 0.496728 -0.061351 1 0 0 0 0 0 1 964023
-0.001979 -0.000132 0.119494 -0.020562 0.129343 0.496978 -0.061382 1 0 0 0 0 0 1 965036
-0.001979 -0.000132 0.119494 -0.020571 0.129409 0.497235 -0.061414 1 0 0 0 0 0 1 966054
-0.001979 -0.000132 0.119494 -0.020576 0.129493 0.497480 -0.061444 1 0 0 0 0 0 1 967023
-0.001979 -0.000132 0.119494 -0.020591 0.129542 0.497737 -0.061476 1 0 0 0 0 0 1 968037
-0.001979 -0.000132 0.119494 -0.020614 0.129608 0.497991 -0.061507 1 0 0 0 0 0 1 969018
-0.001979 -0.000132 0.119494 -0.020614 0.129672 0.498245 -0.061539 1 0 0 0 0 0 1 970042
-0.001979 -0.000132 0.119494 -0.020623 0.129736 0.498492 -0.061569 1 0 0 0 0 0 1 971022
-0.001979 -0.000132 0.119494 -0.020626 0.129812 0.498756 -0.061601 1 0 0 0 0 0 1 972036
-0.001979 -0.000132 0.119494 -0.020646 0.129881 0.498992 -0.061632 1 0 0 0 0 0 1 973022
-0.001979 -0.000132 0.119494 -0.020667 0.129940 0.499261 -0.061663 1 0 0 0 0 0 1 974037
-0.001979 -0.000132 0.119494 -0.020667 0.130000 0.499504 -0.061694 1 0 0 0 0 0 1 975020
-0.001979 -0.000132 0.119494 -0.020668 0.130076 0.499768 -0.061726 1 0 0 0 0 0 1 976037
-0.001979 -0.000132 0.119494 -0.020685 0.130133 0.500011 -0.061757 1 0 0 0 0 0 1 977020
-0.001979 -0.000132 0.119494 -0.020696 0.130199 0.500267 -0.061788 1 0 0 0 0 0 1 978037
-0.001979 -0.000132 0.119494 -0.020710 0.130275 0.500509 -0.061819 1 0 0 0 0 0 1 979021
-0.001979 -0.000132 0.119494 -0.020730 0.130334 0.500778 -0.061851 1 0 0 0 0 0 1 980037
-0.001979 -0.000132 0.119494 -0.020721 0.130404 0.501029 -0.061882 1 0 0 0 0 0 1 981021
-0.001979 -0.000132 0.119494 -0.020737 0.130459 0.501266 -0.061912 1 0 0 0 0 0 1 981980
-0.001979 -0.000132 0.119494 -0.020748 0.130523 0.501515 -0.061943 1 0 0 0 0 0 1 982968
-0.001979 -0.000132 0.119494 -0.020758 0.130589 0.501768 -0.061974 1 0 0 0 0 0 1 983970
-0.001979 -0.000132 0.119494 -0.020772 0.130667 0.502016 -0.062005 1 0 0 0 0 0 1 984979
-0.001979 -0.000132 0.119494 -0.020784 0.130734 0.502286 -0.062036 1 0 0 0 0 0 1 985970
-0.001979 -0.000132 0.119494 -0.020790 0.130788 0.502529 -0.062068 1 0 0 0 0 0 1 986971
-0.001979 -0.000132 0.119494 -0.020801 0.130853 0.502783 -0.062099 1 0 0 0 0 0 1 987979
-0.001979 -0.000132 0.119494 -0.020811 0.130918 0.503033 -0.062130 1 0 0 0 0 0 1 988969
-0.001979 -0.000132 0.119494 -0.020813 0.130993 0.503295 -0.062162 1 0 0 0 0 0 1 989979
-0.001979 -0.000132 0.119494 -0.020834 0.131063 0.503533 -0.062193 1 0 0 0 0 0 1 990968
-0.001979 -0.000132 0.119494 -0.020854 0.131121 0.503800 -0.062224 1 0 0 0 0 0 1 991979
-0.001979 -0.000132 0.119494 -0.020854 0.131182 0.504045 -0.062255 1 0 0 0 0 0 1 992968
-0.001979 -0.000132 0.119494 -0.020864 0.131248 0.504300 -0.062287 1 0 0 0 0 0 1 993979
-0.001979 -0.000132 0.119494 -0.020865 0.131322 0.504558 -0.062318 1 0 0 0 0 0 1 994969
-0.001979 -0.000132 0.119494 -0.020883 0.131381 0.504807 -0.062349 1 0 0 0 0 0 1 995979
-0.001979 -0.000132 0.119494 -0.020910 0.131460 0.505059 -0.062380 1 0 0 0 0 0 1 996978
-0.001979 -0.000132 0.119494 -0.020907 0.131513 0.505310 -0.062411 1 0 0 0 0 0 1 997969
-0.001979 -0.000132 0.119494 -0.020908 0.131587 0.505572 -0.062443 1 0 0 0 0 0 1 998978
-0.001979 -0.000132 0.119494 -0.020925 0.131644 0.505817 -0.062474 1 0 0 0 0 0 1 999969
-0.001979 -0.000132 0.119494 -0.020934 0.131698 0.506028 -0.062500 1 0 0 0 0 0 2 1008
-0.001979 -0.000132 0.119494 -0.020947 0.131700 0.506034 -0.062500 1 0 0 0 0 0 2 1988
-0.001979 -0.000132 0.119494 -0.020940 0.131710 0.506022 -0.062500 1 0 0 0 0 0 2 3208
-0.001979 -0.000132 0.119494 -0.020927 0.131708 0.506034 -0.062500 1 0 0 0 0 0 2 3977
-0.001979 -0.000132 0.119494 -0.020934 0.131699 0.506029 -0.062500 1 0 0 0 0 0 2 4978
-0.001979 -0.000132 0.119494 -0.020935 0.131698 0.506028 -0.062500 1 0 0 0 0 0 2 5985
-0.001979 -0.000132 0.119494 -0.020935 0.131698 0.506028 -0.062500 1 0 0 0 0 0 2 6990
-0.001979 -0.000132 0.119494 -0.020947 0.131700 0.506034 -0.062500 1 0 0 0 0 0 2 7975
-0.001979 -0.000132 0.119494 -0.020932 0.131718 0.506029 -0.062500 1 0 0 0 0 0 2 8988
-0.001979 -0.000132 0.119494 -0.020934 0.131700 0.506028 -0.062500 1 0 0 0 0 0 2 9982
-0.001979 -0.000132 0.119494 -0.020935 0.131698 0.506028 -0.062500 1 0 0 0 0 0 2 10981
-0.001979 -0.000132 0.119494 -0.020935 0.131698 0.506028 -0.062500 1 0 0 0 0 0 2 11979
-0.001979 -0.000132 0.119494 -0.020939 0.131709 0.506041 -0.062500 1 0 0 0 0 0 2 12982
-0.001979 -0.000132 0.119494 -0.020935 0.131699 0.506030 -0.062500 1 0 0 0 0 0 2 13979
-0.001979 -0.000132 0.119494 -0.020938 0.131710 0.506022 -0.062500 1 0 0 0 0 0 2 14981
-0.001979 -0.000132 0.119494 -0.020935 0.131699 0.506027 -0.062500 1 0 0 0 0 0 2 15980
-0.001979 -0.000132 0.119494 -0.020935 0.131698 0.506028 -0.062500 1 0 0 0 0 0 2 16979
-0.001979 -0.000132 0.119494 -0.020939 0.131709 0.506041 -0.062500 1 0 0 0 0 0 2 17969
-0.001979 -0.000132 0.119494 -0.020935 0.131699 0.506030 -0.062500 1 0 0 0 0 0 2 18982
-0.001979 -0.000132 0.119494 -0.020935 0.131698 0.506028 -0.062500 1 0 0 0 0 0 2 19986
-0.001979 -0.000132 0.119494 -0.020938 0.131709 0.506021 -0.062500 1 0 0 0 0 0 2 20980
-0.001979 -0.000132 0.119494 -0.020927 0.131708 0.506034 -0.062500 1 0 0 0 0 0 2 21980
-0.001979 -0.000132 0.119494 -0.020934 0.131699 0.506028 -0.062500 1 0 0 0 0 0 2 22979
-0.001979 -0.000132 0.119494 -0.020947 0.131701 0.506034 -0.062500 1 0 0 0 0 0 2 23962
-0.001979 -0.000132 0.119494 -0.020936 0.131698 0.506029 -0.062500 1 0 0 0 0 0 2 24980
-0.001979 -0.000132 0.119494 -0.020935 0.131698 0.506028 -0.062500 1 0 0 0 0 0 2 25982
-0.001979 -0.000132 0.119494 -0.020930 0.131718 0.506028 -0.062500 1 0 0 0 0 0 2 26978
-0.001979 -0.000132 0.119494 -0.020934 0.131700 0.506028 -0.062500 1 0 0 0 0 0 2 27962
-0.001979 -0.000132 0.119494 -0.020934 0.131698 0.506028 -0.062500 1 0 0 0 0 0 2 28980
-0.001979 -0.000132 0.119494 -0.020947 0.131701 0.506034 -0.062500 1 0 0 0 0 0 2 29982
-0.001979 -0.000132 0.119494 -0.020936 0.131698 0.506029 -0.062500 1 0 0 0 0 0 2 30961
-0.001979 -0.000132 0.119494 -0.020927 0.131706 0.506035 -0.062500 1 0 0 0 0 0 2 31979
-0.001979 -0.000132 0.119494 -0.020937 0.131710 0.506022 -0.062500 1 0 0 0 0 0 2 32960
-0.001979 -0.000132 0.119494 -0.020935 0.131699 0.506027 -0.062500 1 0 0 0 0 0 2 33984
-0.001979 -0.000132 0.119494 -0.020947 0.131701 0.506034 -0.062500 1 0 0 0 0 0 2 34963
-0.001979 -0.000132 0.119494 -0.020928 0.131707 0.506036 -0.062500 1 0 0 0 0 0 2 35979
-0.001979 -0.000132 0.119494 -0.020934 0.131699 0.506029 -0.062500 1 0 0 0 0 0 2 36980
-0.001979 -0.000132 0.119494 -0.020935 0.131698 0.506028 -0.062500 1 0 0 0 0 0 2 37962
-0.001979 -0.000132 0.119494 -0.020938 0.131709 0.506021 -0.062500 1 0 0 0 0 0 2 38960
-0.001979 -0.000132 0.119494 -0.020927 0.131708 0.506034 -0.062500 1 0 0 0 0 0 2 39980
-0.001979 -0.000132 0.119494 -0.020946 0.131702 0.506035 -0.062500 1 0 0 0 0 0 2 40979
-0.001979 -0.000132 0.119494 -0.020936 0.131699 0.506029 -0.062500 1 0 0 0 0 0 2 41981
-0.001979 -0.000132 0.119494 -0.020935 0.131698 0.506028 -0.062500 1 0 0 0 0 0 2 42973
-0.001979 -0.000132 0.119494 -0.020935 0.131698 0.506028 -0.062500 1 0 0 0 0 0 2 43982
-0.001979 -0.000132 0.119494 -0.020926 0.131706 0.506035 -0.062500 1 0 0 0 0 0 2 44978
-0.001979 -0.000132 0.119494 -0.020937 0.131710 0.506022 -0.062500 1 0 0 0 0 0 2 45983
-0.001979 -0.000132 0.119494 -0.020947 0.131702 0.506034 -0.062500 1 0 0 0 0 0 2 46978
-0.001979 -0.000132 0.119494 -0.020936 0.131698 0.506029 -0.062500 1 0 0 0 0 0 2 47979
-0.001979 -0.000132 0.119494 -0.020935 0.131698 0.506028 -0.062500 1 0 0 0 0 0 2 48984
-0.001979 -0.000132 0.119494 -0.020927 0.131706 0.506035 -0.062500 1 0 0 0 0 0 2 49960
-0.001979 -0.000132 0.119494 -0.020937 0.131710 0.506022 -0.062500 1 0 0 0 0 0 2 50976
-0.001979 -0.000132 0.119494 -0.020947 0.131702 0.506033 -0.062500 1 0 0 0 0 0 2 51977
-0.001979 -0.000132 0.119494 -0.020936 0.131698 0.506028 -0.062500 1 0 0 0 0 0 2 53103
-0.001979 -0.000132 0.119494 -0.020927 0.131707 0.506035 -0.062500 1 0 0 0 0 0 2 53979
-0.001979 -0.000132 0.119494 -0.020934 0.131699 0.506029 -0.062500 1 0 0 0 0 0 2 54970
-0.001979 -0.000132 0.119494 -0.020934 0.131698 0.506028 -0.062500 1 0 0 0 0 0 2 55979
-0.001979 -0.000132 0.119494 -0.020938 0.131709 0.506021 -0.062500 1 0 0 0 0 0 2 56968
-0.001979 -0.000132 0.119494 -0.020947 0.131702 0.506033 -0.062500 1 0 0 0 0 0 2 58034
-0.001979 -0.000132 0.119494 -0.020928 0.131707 0.506035 -0.062500 1 0 0 0 0 0 2 59020
-0.001979 -0.000132 0.119494 -0.020934 0.131699 0.506029 -0.062500 1 0 0 0 0 0 2 60033
-0.001979 -0.000132 0.119494 -0.020935 0.131698 0.506028 -0.062500 1 0 0 0 0 0 2 61018
-0.001979 -0.000132 0.119494 -0.020934 0.131698 0.506028 -0.062500 1 0 0 0 0 0 2 62037
-0.001979 -0.000132 0.119494 -0.020947 0.131700 0.506034 -0.062500 1 0 0 0 0 0 2 63018
-0.001979 -0.000132 0.119494 -0.020932 0.131718 0.506029 -0.062500 1 0 0 0 0 0 2 64032
-0.001979 -0.000132 0.119494 -0.020934 0.131700 0.506028 -0.062500 1 0 0 0 0 0 2 65018
-0.001979 -0.000132 0.119494 -0.020935 0.131698 0.506028 -0.062500 1 0 0 0 0 0 2 65977
-0.001979 -0.000132 0.119494 -0.020935 0.131698 0.506028 -0.062500 1 0 0 0 0 0 2 66966
-0.001979 -0.000132 0.119494 -0.020939 0.131709 0.506041 -0.062500 1 0 0 0 0 0 2 68090
-0.001979 -0.000132 0.119494 -0.020939 0.131711 0.506023 -0.062500 1 0 0 0 0 0 2 68977
-0.001979 -0.000132 0.119494 -0.020935 0.131700 0.506027 -0.062500 1 0 0 0 0 0 2 69967
-0.001979 -0.000132 0.119494 -0.020935 0.131698 0.506028 -0.062500 1 0 0 0 0 0 2 70977
-0.001979 -0.000132 0.119494 -0.020935 0.131698 0.506028 -0.062500 1 0 0 0 0 0 2 72091
-0.001979 -0.000132 0.119494 -0.020926 0.131706 0.506035 -0.062500 1 0 0 0 0 0 2 72976
-0.001979 -0.000132 0.119494 -0.020946 0.131702 0.506035 -0.062500 1 0 0 0 0 0 2 74091
-0.001979 -0.000132 0.119494 -0.020939 0.131710 0.506022 -0.062500 1 0 0 0 0 0 2 74977
-0.001979 -0.000132 0.119494 -0.020936 0.131699 0.506027 -0.062500 1 0 0 0 0 0 2 76091
-0.001979 -0.000132 0.119494 -0.020927 0.131707 0.506035 -0.062500 1 0 0 0 0 0 2 77102
-0.001979 -0.000132 0.119494 -0.020934 0.131699 0.506029 -0.062500 1 0 0 0 0 0 2 78091
-0.001979 -0.000132 0.119494 -0.020934 0.131698 0.506028 -0.062500 1 0 0 0 0 0 2 78976
-0.001979 -0.000132 0.119494 -0.020947 0.131700 0.506034 -0.062500 1 0 0 0 0 0 2 79966
-0.001979 -0.000132 0.119494 -0.020940 0.131710 0.506022 -0.062500 1 0 0 0 0 0 2 80976
-0.001979 -0.000132 0.119494 -0.020927 0.131708 0.506034 -0.062500 1 0 0 0 0 0 2 81966
-0.001979 -0.000132 0.119494 -0.020934 0.131699 0.506029 -0.062500 1 0 0 0 0 0 2 82976
-0.001979 -0.000132 0.119494 -0.020934 0.131698 0.506028 -0.062500 1 0 0 0 0 0 2 84101
-0.001979 -0.000132 0.119494 -0.020947 0.131701 0.506034 -0.062500 1 0 0 0 0 0 2 85091
-0.001979 -0.000132 0.119494 -0.020936 0.131698 0.506029 -0.062500 1 0 0 0 0 0 2 86101
-0.001979 -0.000132 0.119494 -0.020930 0.131718 0.506028 -0.062500 1 0 0 0 0 0 2 87089
-0.001979 -0.000132 0.119494 -0.020934 0.131700 0.506028 -0.062500 1 0 0 0 0 0 2 88111
-0.001979 -0.000132 0.119494 -0.020935 0.131698 0.506028 -0.062500 1 0 0 0 0 0 2 89102
-0.001979 -0.000132 0.119494 -0.020935 0.131698 0.506028 -0.062500 1 0 0 0 0 0 2 90108
-0.001979 -0.000132 0.119494 -0.020938 0.131709 0.506041 -0.062500 1 0 0 0 0 0 2 90973
-0.001979 -0.000132 0.119494 -0.020935 0.131699 0.506030 -0.062500 1 0 0 0 0 0 2 92106
-0.001979 -0.000132 0.119494 -0.020938 0.131710 0.506021 -0.062500 1 0 0 0 0 0 2 92972
-0.001979 -0.000132 0.119494 -0.020935 0.131699 0.506027 -0.062500 1 0 0 0 0 0 2 94108
-0.001979 -0.000132 0.119494 -0.020935 0.131698 0.506027 -0.062500 1 0 0 0 0 0 2 94979
-0.001979 -0.000132 0.119494 -0.020939 0.131709 0.506041 -0.062500 1 0 0 0 0 0 2 96108
-0.001979 -0.000132 0.119494 -0.020935 0.131699 0.506030 -0.062500 1 0 0 0 0 0 2 97111
-0.001979 -0.000132 0.119494 -0.020935 0.131698 0.506028 -0.062500 1 0 0 0 0 0 2 98102
-0.001979 -0.000132 0.119494 -0.020938 0.131709 0.506021 -0.062500 1 0 0 0 0 0 2 99103
-0.001979 -0.000132 0.119494 -0.020927 0.131708 0.506034 -0.062500 1 0 0 0 0 0 2 100086
-0.001979 -0.000132 0.119494 -0.020934 0.131699 0.506028 -0.062500 1 0 0 0 0 0 2 101103
-0.001979 -0.000132 0.119494 -0.020946 0.131701 0.506034 -0.062500 1 0 0 0 0 0 2 102102
-0.001979 -0.000132 0.119494 -0.020936 0.131698 0.506029 -0.062500 1 0 0 0 0 0 2 103103
-0.001979 -0.000132 0.119494 -0.020935 0.131698 0.506028 -0.062500 1 0 0 0 0 0 2 104111
-0.001979 -0.000132 0.119494 -0.020927 0.131706 0.506035 -0.062500 1 0 0 0 0 0 2 105107
-0.001979 -0.000132 0.119494 -0.020937 0.131710 0.506022 -0.062500 1 0 0 0 0 0 2 106107
-0.001979 -0.000132 0.119494 -0.020947 0.131702 0.506034 -0.062500 1 0 0 0 0 0 2 107103
-0.001979 -0.000132 0.119494 -0.020936 0.131698 0.506029 -0.062500 1 0 0 0 0 0 2 108102
-0.001979 -0.000132 0.119494 -0.020935 0.131698 0.506028 -0.062500 1 0 0 0 0 0 2 109102
-0.001979 -0.000132 0.119494 -0.020927 0.131706 0.506035 -0.062500 1 0 0 0 0 0 2 110083
-0.001979 -0.000132 0.119494 -0.020937 0.131710 0.506022 -0.062500 1 0 0 0 0 0 2 111102
-0.001979 -0.000132 0.119494 -0.020935 0.131699 0.506027 -0.062500 1 0 0 0 0 0 2 112101
-0.001979 -0.000132 0.119494 -0.020947 0.131701 0.506034 -0.062500 1 0 0 0 0 0 2 112974
-0.001979 -0.000132 0.119494 -0.020928 0.131707 0.506035 -0.062500 1 0 0 0 0 0 2 114178
-0.001979 -0.000132 0.119494 -0.020934 0.131699 0.506029 -0.062500 1 0 0 0 0 0 2 115160
-0.001979 -0.000132 0.119494 -0.020935 0.131698 0.506028 -0.062500 1 0 0 0 0 0 2 116136
-0.001979 -0.000132 0.119494 -0.020938 0.131709 0.506021 -0.062500 1 0 0 0 0 0 2 117136
-0.001979 -0.000132 0.119494 -0.020939 0.131711 0.506040 -0.062500 1 0 0 0 0 0 2 118158
-0.001979 -0.000132 0.119494 -0.020935 0.131700 0.506029 -0.062500 1 0 0 0 0 0 2 119169
-0.001979 -0.000132 0.119494 -0.020935 0.131698 0.506028 -0.062500 1 0 0 0 0 0 2 120162
-0.001979 -0.000132 0.119494 -0.020935 0.131698 0.506028 -0.062500 1 0 0 0 0 0 2 121179
-0.001979 -0.000132 0.119494 -0.020935 0.131698 0.506028 -0.062500 1 0 0 0 0 0 2 122137
-0.001979 -0.000132 0.119494 -0.020926 0.131706 0.506035 -0.062500 1 0 0 0 0 0 2 123139
-0.001979 -0.000132 0.119494 -0.020949 0.131713 0.506028 -0.062500 1 0 0 0 0 0 2 124137
-0.001979 -0.000132 0.119494 -0.020936 0.131700 0.506028 -0.062500 1 0 0 0 0 0 2 125134
-0.001979 -0.000132 0.119494 -0.020935 0.131698 0.506028 -0.062500 1 0 0 0 0 0 2 126033
-0.001979 -0.000132 0.119494 -0.020935 0.131698 0.506028 -0.062500 1 0 0 0 0 0 2 127137
-0.001979 -0.000132 0.119494 -0.020926 0.131706 0.506035 -0.062500 1 0 0 0 0 0 2 128158
-0.001979 -0.000132 0.119494 -0.020937 0.131710 0.506022 -0.062500 1 0 0 0 0 0 2 129131
-0.001979 -0.000132 0.119494 -0.020947 0.131702 0.506033 -0.062500 1 0 0 0 0 0 2 130169
-0.001979 -0.000132 0.119494 -0.020936 0.131699 0.506028 -0.062500 1 0 0 0 0 0 2 131165
-0.001979 -0.000132 0.119494 -0.020935 0.131698 0.506028 -0.062500 1 0 0 0 0 0 2 132166
-0.001979 -0.000132 0.119494 -0.020927 0.131706 0.506035 -0.062500 1 0 0 0 0 0 2 133179
-0.001979 -0.000132 0.119494 -0.020934 0.131699 0.506029 -0.062500 1 0 0 0 0 0 2 134168
-0.001979 -0.000132 0.119494 -0.020946 0.131700 0.506034 -0.062500 1 0 0 0 0 0 2 135168
-0.001979 -0.000132 0.119494 -0.020940 0.131710 0.506022 -0.062500 1 0 0 0 0 0 2 136135
-0.001979 -0.000132 0.119494 -0.020927 0.131708 0.506034 -0.062500 1 0 0 0 0 0 2 137136
-0.001979 -0.000132 0.119494 -0.020934 0.131699 0.506029 -0.062500 1 0 0 0 0 0 2 138160
-0.001979 -0.000132 0.119494 -0.020934 0.131698 0.506028 -0.062500 1 0 0 0 0 0 2 139135
-0.001979 -0.000132 0.119494 -0.020947 0.131700 0.506034 -0.062500 1 0 0 0 0 0 2 140134
-0.001979 -0.000132 0.119494 -0.020940 0.131710 0.506022 -0.062500 1 0 0 0 0 0 2 141134
-0.001979 -0.000132 0.119494 -0.020927 0.131708 0.506034 -0.062500 1 0 0 0 0 0 2 142135
-0.001979 -0.000132 0.119494 -0.020934 0.131699 0.506029 -0.062500 1 0 0 0 0 0 2 143163
-0.001979 -0.000132 0.119494 -0.020935 0.131698 0.506028 -0.062500 1 0 0 0 0 0 2 144157
-0.001979 -0.000132 0.119494 -0.020935 0.131698 0.506028 -0.062500 1 0 0 0 0 0 2 145140
-0.001979 -0.000132 0.119494 -0.020938 0.131709 0.506041 -0.062500 1 0 0 0 0 0 2 146159
-0.001979 -0.000132 0.119494 -0.020939 0.131711 0.506023 -0.062500 1 0 0 0 0 0 2 147141
-0.001979 -0.000132 0.119494 -0.020935 0.131700 0.506027 -0.062500 1 0 0 0 0 0 2 148141
-0.001979 -0.000132 0.119494 -0.020935 0.131698 0.506028 -0.062500 1 0 0 0 0 0 2 149171
-0.001979 -0.000132 0.119494 -0.020935 0.131698 0.506028 -0.062500 1 0 0 0 0 0 2 150144
-0.001979 -0.000132 0.119494 -0.020939 0.131709 0.506041 -0.062500 1 0 0 0 0 0 2 151141
-0.001979 -0.000132 0.119494 -0.020935 0.131699 0.506030 -0.062500 1 0 0 0 0 0 2 152155
-0.001979 -0.000132 0.119494 -0.020938 0.131710 0.506021 -0.062500 1 0 0 0 0 0 2 153139
-0.001979 -0.000132 0.119494 -0.020935 0.131699 0.506027 -0.062500 1 0 0 0 0 0 2 154157
-0.001979 -0.000132 0.119494 -0.020927 0.131707 0.506035 -0.062500 1 0 0 0 0 0 2 155140
-0.001979 -0.000132 0.119494 -0.020934 0.131699 0.506029 -0.062500 1 0 0 0 0 0 2 156156
-0.001979 -0.000132 0.119494 -0.020946 0.131701 0.506034 -0.062500 1 0 0 0 0 0 2 157140
-0.001979 -0.000132 0.119494 -0.020936 0.131698 0.506029 -0.062500 1 0 0 0 0 0 2 158157
-0.001979 -0.000132 0.119494 -0.020939 0.131709 0.506021 -0.062500 1 0 0 0 0 0 2 159140
-0.001979 -0.000132 0.119494 -0.020927 0.131708 0.506034 -0.062500 1 0 0 0 0 0 2 160154
-0.001979 -0.000132 0.119494 -0.020934 0.131699 0.506028 -0.062500 1 0 0 0 0 0 2 161139
-0.001979 -0.000132 0.119494 -0.020934 0.131698 0.506028 -0.062500 1 0 0 0 0 0 2 162100
-0.001979 -0.000132 0.119494 -0.020947 0.131701 0.506034 -0.062500 1 0 0 0 0 0 2 163088
-0.001979 -0.000132 0.119494 -0.020936 0.131698 0.506029 -0.062500 1 0 0 0 0 0 2 164098
-0.001979 -0.000132 0.119494 -0.020927 0.131706 0.506035 -0.062500 1 0 0 0 0 0 2 165088
-0.001979 -0.000132 0.119494 -0.020937 0.131710 0.506022 -0.062500 1 0 0 0 0 0 2 166107
-0.001979 -0.000132 0.119494 -0.020935 0.131699 0.506027 -0.062500 1 0 0 0 0 0 2 167088
-0.001979 -0.000132 0.119494 -0.020947 0.131701 0.506034 -0.062500 1 0 0 0 0 0 2 168088
-0.001979 -0.000132 0.119494 -0.020928 0.131707 0.506036 -0.062500 1 0 0 0 0 0 2 169099
-0.001979 -0.000132 0.119494 -0.020934 0.131699 0.506029 -0.062500 1 0 0 0 0 0 2 170088
-0.001979 -0.000132 0.119494 -0.020938 0.131710 0.506021 -0.062500 1 0 0 0 0 0 2 171098
-0.001979 -0.000132 0.119494 -0.020935 0.131699 0.506027 -0.062500 1 0 0 0 0 0 2 172088
-0.001979 -0.000132 0.119494 -0.020947 0.131701 0.506034 -0.062500 1 0 0 0 0 0 2 173097
-0.001979 -0.000132 0.119494 -0.020928 0.131707 0.506036 -0.062500 1 0 0 0 0 0 2 174088
-0.001979 -0.000132 0.119494 -0.020934 0.131699 0.506029 -0.062500 1 0 0 0 0 0 2 175097
-0.001979 -0.000132 0.119494 -0.020935 0.131698 0.506028 -0.062500 1 0 0 0 0 0 2 176088
-0.001979 -0.000132 0.119494 -0.020938 0.131709 0.506021 -0.062500 1 0 0 0 0 0 2 177098
-0.001979 -0.000132 0.119494 -0.020927 0.131708 0.506034 -0.062500 1 0 0 0 0 0 2 178073
-0.001979 -0.000132 0.119494 -0.020946 0.131702 0.506035 -0.062500 1 0 0 0 0 0 2 179086
-0.001979 -0.000132 0.119494 -0.020936 0.131699 0.506029 -0.062500 1 0 0 0 0 0 2 180097
-0.001979 -0.000132 0.119494 -0.020935 0.131698 0.506028 -0.062500 1 0 0 0 0 0 2 181086
-0.001979 -0.000132 0.119494 -0.020935 0.131698 0.506028 -0.062500 1 0 0 0 0 0 2 182105
-0.001979 -0.000132 0.119494 -0.020926 0.131706 0.506035 -0.062500 1 0 0 0 0 0 2 183106
-0.001979 -0.000132 0.119494 -0.020937 0.131710 0.506022 -0.062500 1 0 0 0 0 0 2 184098
-0.001979 -0.000132 0.119494 -0.020947 0.131702 0.506034 -0.062500 1 0 0 0 0 0 2 185096
-0.001979 -0.000132 0.119494 -0.020936 0.131698 0.506029 -0.062500 1 0 0 0 0 0 2 186104
-0.001979 -0.000132 0.119494 -0.020935 0.131698 0.506028 -0.062500 1 0 0 0 0 0 2 187107
-0.001979 -0.000132 0.119494 -0.020927 0.131706 0.506035 -0.062500 1 0 0 0 0 0 2 188108
-0.001979 -0.000132 0.119494 -0.020937 0.131710 0.506022 -0.062500 1 0 0 0 0 0 2 189098
-0.001979 -0.000132 0.119494 -0.020947 0.131702 0.506033 -0.062500 1 0 0 0 0 0 2 190105
-0.001979 -0.000132 0.119494 -0.020936 0.131699 0.506028 -0.062500 1 0 0 0 0 0 2 191104
-0.001979 -0.000132 0.119494 -0.020927 0.131707 0.506035 -0.062500 1 0 0 0 0 0 2 192098
-0.001979 -0.000132 0.119494 -0.020934 0.131699 0.506029 -0.062500 1 0 0 0 0 0 2 193101
-0.001979 -0.000132 0.119494 -0.020934 0.131698 0.506028 -0.062500 1 0 0 0 0 0 2 194100
-0.001979 -0.000132 0.119494 -0.020934 0.131697 0.506028 -0.062500 1 0 0 0 0 0 2 195099
-0.001979 -0.000132 0.119494 -0.020950 0.131712 0.506027 -0.062500 1 0 0 0 0 0 2 196100
-0.001979 -0.000132 0.119494 -0.020929 0.131708 0.506035 -0.062500 1 0 0 0 0 0 2 197100
-0.001979 -0.000132 0.119494 -0.020934 0.131699 0.506029 -0.062500 1 0 0 0 0 0 2 198107
-0.001979 -0.000132 0.119494 -0.020935 0.131698 0.506028 -0.062500 1 0 0 0 0 0 2 199084
-0.001979 -0.000132 0.119494 -0.020935 0.131698 0.506028 -0.062500 1 0 0 0 0 0 2 200105
-0.001979 -0.000132 0.119494 -0.020947 0.131700 0.506034 -0.062500 1 0 0 0 0 0 2 201104
-0.001979 -0.000132 0.119494 -0.020932 0.131718 0.506029 -0.062500 1 0 0 0 0 0 2 202109
-0.001979 -0.000132 0.119494 -0.020935 0.131700 0.506028 -0.062500 1 0 0 0 0 0 2 203100
-0.001979 -0.000132 0.119494 -0.020935 0.131698 0.506028 -0.062500 1 0 0 0 0 0 2 204099
-0.001979 -0.000132 0.119494 -0.020935 0.131698 0.506028 -0.062500 1 0 0 0 0 0 2 205099
-0.001979 -0.000132 0.119494 -0.020926 0.131706 0.506035 -0.062500 1 0 0 0 0 0 2 206098
-0.001979 -0.000132 0.119494 -0.020949 0.131713 0.506028 -0.062500 1 0 0 0 0 0 2 207099
-0.001979 -0.000132 0.119494 -0.020936 0.131700 0.506028 -0.062500 1 0 0 0 0 0 2 208098
-0.001979 -0.000132 0.119494 -0.020935 0.131698 0.506028 -0.062500 1 0 0 0 0 0 2 209100
-0.001979 -0.000132 0.119494 -0.020935 0.131698 0.506028 -0.062500 1 0 0 0 0 0 2 210099
-0.001979 -0.000132 0.119494 -0.020927 0.131706 0.506035 -0.062500 1 0 0 0 0 0 2 211099
-0.001979 -0.000132 0.119494 -0.020933 0.131699 0.506029 -0.062500 1 0 0 0 0 0 2 212096
-0.001979 -0.000132 0.119494 -0.020946 0.131700 0.506034 -0.062500 1 0 0 0 0 0 2 213099
-0.001979 -0.000132 0.119494 -0.020940 0.131710 0.506022 -0.062500 1 0 0 0 0 0 2 214099
-0.001979 -0.000132 0.119494 -0.020927 0.131708 0.506034 -0.062500 1 0 0 0 0 0 2 215100
-0.001979 -0.000132 0.119494 -0.020934 0.131699 0.506029 -0.062500 1 0 0 0 0 0 2 216099
-0.001979 -0.000132 0.119494 -0.020934 0.131698 0.506028 -0.062500 1 0 0 0 0 0 2 217099
-0.001979 -0.000132 0.119494 -0.020947 0.131700 0.506034 -0.062500 1 0 0 0 0 0 2 218096
-0.001979 -0.000132 0.119494 -0.020940 0.131710 0.506022 -0.062500 1 0 0 0 0 0 2 219098
-0.001979 -0.000132 0.119494 -0.020927 0.131708 0.506034 -0.062500 1 0 0 0 0 0 2 220099
-0.001979 -0.000132 0.119494 -0.020934 0.131699 0.506029 -0.062500 1 0 0 0 0 0 2 221099
-0.001979 -0.000132 0.119494 -0.020934 0.131698 0.506028 -0.062500 1 0 0 0 0 0 2 222098
-0.001979 -0.000132 0.119494 -0.020947 0.131701 0.506034 -0.062500 1 0 0 0 0 0 2 223103
-0.001979 -0.000132 0.119494 -0.020936 0.131698 0.506029 -0.062500 1 0 0 0 0 0 2 224090
-0.001979 -0.000132 0.119494 -0.020927 0.131706 0.506035 -0.062500 1 0 0 0 0 0 2 225097
-0.001979 -0.000132 0.119494 -0.020937 0.131710 0.506022 -0.062500 1 0 0 0 0 0 2 226100
-0.001979 -0.000132 0.119494 -0.020935 0.131699 0.506027 -0.062500 1 0 0 0 0 0 2 227099
-0.001979 -0.000132 0.119494 -0.020935 0.131698 0.506028 -0.062500 1 0 0 0 0 0 2 228098
-0.001979 -0.000132 0.119494 -0.020939 0.131709 0.506041 -0.062500 1 0 0 0 0 0 2 229098
-0.001979 -0.000132 0.119494 -0.020935 0.131699 0.506030 -0.062500 1 0 0 0 0 0 2 230096
-0.001979 -0.000132 0.119494 -0.020938 0.131710 0.506021 -0.062500 1 0 0 0 0 0 2 231080
-0.001979 -0.000132 0.119494 -0.020935 0.131699 0.506027 -0.062500 1 0 0 0 0 0 2 232097
-0.001966 -0.000118 0.119505 -0.198660 -0.058486 0.355256 -0.062500 1 0 0 0 0 0 2 233099
-0.001960 -0.000111 0.119508 -0.140173 0.005199 0.429090 -0.062500 1 0 0 0 0 0 2 234097
-0.001957 -0.000108 0.119510 -0.095501 0.053030 0.467238 -0.062500 1 0 0 0 0 0 2 235089
-0.001955 -0.000106 0.119510 -0.071383 0.078569 0.481691 -0.062500 1 0 0 0 0 0 2 236098
-0.001954 -0.000105 0.119510 -0.059060 0.091509 0.486819 -0.062500 1 0 0 0 0 0 2 237086
-0.001954 -0.000105 0.119510 -0.052835 0.097991 0.488616 -0.062500 1 0 0 0 0 0 2 238097
-0.001954 -0.000105 0.119510 -0.049719 0.101241 0.489234 -0.062500 1 0 0 0 0 0 2 239087
-0.001954 -0.000105 0.119510 -0.048147 0.102880 0.489440 -0.062500 1 0 0 0 0 0 2 240096
-0.001953 -0.000105 0.119510 -0.047365 0.103687 0.489521 -0.062500 1 0 0 0 0 0 2 241085
-0.001953 -0.000105 0.119510 -0.046973 0.104083 0.489544 -0.062500 1 0 0 0 0 0 2 242096
-0.001953 -0.000105 0.119510 -0.046782 0.104297 0.489563 -0.062500 1 0 0 0 0 0 2 243086
-0.001953 -0.000105 0.119510 -0.046681 0.104405 0.489561 -0.062500 1 0 0 0 0 0 2 244096
-0.001953 -0.000105 0.119510 -0.046631 0.104443 0.489562 -0.062500 1 0 0 0 0 0 2 245086
-0.001953 -0.000105 0.119510 -0.046607 0.104482 0.489556 -0.062500 1 0 0 0 0 0 2 246095
-0.001953 -0.000105 0.119510 -0.046597 0.104494 0.489562 -0.062500 1 0 0 0 0 0 2 247085
-0.001953 -0.000105 0.119510 -0.046585 0.104492 0.489557 -0.062500 1 0 0 0 0 0 2 248095
-0.001953 -0.000104 0.119510 -0.046584 0.104491 0.489556 -0.062500 1 0 0 0 0 0 2 249084
-0.001953 -0.000104 0.119510 -0.046576 0.104499 0.489562 -0.062500 1 0 0 0 0 0 2 250096
-0.001953 -0.000104 0.119510 -0.046583 0.104491 0.489556 -0.062500 1 0 0 0 0 0 2 251094
-0.001953 -0.000104 0.119510 -0.046588 0.104502 0.489569 -0.062500 1 0 0 0 0 0 2 252085
-0.001953 -0.000104 0.119510 -0.046576 0.104500 0.489564 -0.062500 1 0 0 0 0 0 2 253095
-0.001953 -0.000104 0.119510 -0.046583 0.104491 0.489557 -0.062500 1 0 0 0 0 0 2 254085
-0.001953 -0.000104 0.119510 -0.046576 0.104499 0.489563 -0.062500 1 0 0 0 0 0 2 255096
-0.001953 -0.000104 0.119510 -0.046575 0.104500 0.489564 -0.062500 1 0 0 0 0 0 2 256084
-0.001953 -0.000104 0.119510 -0.046583 0.104491 0.489557 -0.062500 1 0 0 0 0 0 2 257096
-0.001953 -0.000104 0.119510 -0.046591 0.104513 0.489562 -0.062500 1 0 0 0 0 0 2 258086
-0.001953 -0.000104 0.119510 -0.046577 0.104501 0.489564 -0.062500 1 0 0 0 0 0 2 259094
-0.001953 -0.000104 0.119510 -0.046583 0.104491 0.489557 -0.062500 1 0 0 0 0 0 2 260084
-0.001953 -0.000104 0.119510 -0.046576 0.104499 0.489563 -0.062500 1 0 0 0 0 0 2 261097
-0.001953 -0.000104 0.119510 -0.046583 0.104491 0.489557 -0.062500 1 0 0 0 0 0 2 262086
-0.001953 -0.000104 0.119510 -0.046588 0.104501 0.489569 -0.062500 1 0 0 0 0 0 2 263095
-0.001953 -0.000104 0.119510 -0.046580 0.104511 0.489558 -0.062500 1 0 0 0 0 0 2 264105
-0.001953 -0.000104 0.119510 -0.046584 0.104492 0.489556 -0.062500 1 0 0 0 0 0 2 265094
-0.001953 -0.000104 0.119510 -0.046576 0.104499 0.489563 -0.062500 1 0 0 0 0 0 2 266097
-0.001953 -0.000104 0.119510 -0.046575 0.104500 0.489563 -0.062500 1 0 0 0 0 0 2 267096
-0.001953 -0.000104 0.119510 -0.046583 0.104491 0.489557 -0.062500 1 0 0 0 0 0 2 268092
-0.001953 -0.000104 0.119510 -0.046588 0.104501 0.489569 -0.062500 1 0 0 0 0 0 2 269095
-0.001953 -0.000104 0.119510 -0.046588 0.104503 0.489551 -0.062500 1 0 0 0 0 0 2 270102
-0.001953 -0.000104 0.119510 -0.046577 0.104500 0.489562 -0.062500 1 0 0 0 0 0 2 271097
-0.001953 -0.000104 0.119510 -0.046575 0.104500 0.489563 -0.062500 1 0 0 0 0 0 2 272108
-0.001953 -0.000104 0.119510 -0.046583 0.104491 0.489556 -0.062500 1 0 0 0 0 0 2 273099
-0.001953 -0.000104 0.119510 -0.046588 0.104501 0.489569 -0.062500 1 0 0 0 0 0 2 274099
-0.001953 -0.000104 0.119510 -0.046576 0.104500 0.489564 -0.062500 1 0 0 0 0 0 2 275099
-0.001953 -0.000104 0.119510 -0.046587 0.104503 0.489550 -0.062500 1 0 0 0 0 0 2 276096
-0.001953 -0.000104 0.119510 -0.046576 0.104500 0.489562 -0.062500 1 0 0 0 0 0 2 277097
-0.001953 -0.000104 0.119510 -0.046575 0.104500 0.489563 -0.062500 1 0 0 0 0 0 2 278097
-0.001953 -0.000104 0.119510 -0.046583 0.104491 0.489556 -0.062500 1 0 0 0 0 0 2 279097
-0.001953 -0.000104 0.119510 -0.046588 0.104501 0.489569 -0.062500 1 0 0 0 0 0 2 280099
-0.001953 -0.000104 0.119510 -0.046576 0.104500 0.489564 -0.062500 1 0 0 0 0 0 2 281102
-0.001953 -0.000104 0.119510 -0.046586 0.104503 0.489550 -0.062500 1 0 0 0 0 0 2 282100
-0.001953 -0.000104 0.119510 -0.046576 0.104500 0.489562 -0.062500 1 0 0 0 0 0 2 283098
-0.001953 -0.000104 0.119510 -0.046575 0.104500 0.489563 -0.062500 1 0 0 0 0 0 2 284096
-0.001953 -0.000104 0.119510 -0.046583 0.104491 0.489557 -0.062500 1 0 0 0 0 0 2 285100
-0.001953 -0.000104 0.119510 -0.046587 0.104501 0.489569 -0.062500 1 0 0 0 0 0 2 286098
-0.001953 -0.000104 0.119510 -0.046584 0.104491 0.489557 -0.062500 1 0 0 0 0 0 2 287096
-0.001953 -0.000104 0.119510 -0.046579 0.104510 0.489556 -0.062500 1 0 0 0 0 0 2 288097
-0.001953 -0.000104 0.119510 -0.046575 0.104501 0.489563 -0.062500 1 0 0 0 0 0 2 289094
-0.001953 -0.000104 0.119510 -0.046583 0.104491 0.489556 -0.062500 1 0 0 0 0 0 2 290096
-0.001953 -0.000104 0.119510 -0.046588 0.104502 0.489569 -0.062500 1 0 0 0 0 0 2 291094
-0.001953 -0.000104 0.119510 -0.046576 0.104500 0.489564 -0.062500 1 0 0 0 0 0 2 292097
-0.001953 -0.000104 0.119510 -0.046583 0.104491 0.489557 -0.062500 1 0 0 0 0 0 2 293097
-0.001953 -0.000104 0.119510 -0.046579 0.104510 0.489556 -0.062500 1 0 0 0 0 0 2 294095
-0.001953 -0.000104 0.119510 -0.046575 0.104501 0.489563 -0.062500 1 0 0 0 0 0 2 295098
-0.001953 -0.000104 0.119510 -0.046583 0.104491 0.489556 -0.062500 1 0 0 0 0 0 2 296097
-0.001953 -0.000104 0.119510 -0.046587 0.104502 0.489569 -0.062500 1 0 0 0 0 0 2 297098
-0.001953 -0.000104 0.119510 -0.046584 0.104491 0.489557 -0.062500 1 0 0 0 0 0 2 298096
-0.001953 -0.000104 0.119510 -0.046576 0.104498 0.489563 -0.062500 1 0 0 0 0 0 2 299095
-0.001953 -0.000104 0.119510 -0.046578 0.104511 0.489557 -0.062500 1 0 0 0 0 0 2 300096
-0.001953 -0.000104 0.119510 -0.046583 0.104492 0.489556 -0.062500 1 0 0 0 0 0 2 301096
-0.001953 -0.000104 0.119510 -0.046588 0.104502 0.489569 -0.062500 1 0 0 0 0 0 2 302095
-0.001953 -0.000104 0.119510 -0.046576 0.104500 0.489564 -0.062500 1 0 0 0 0 0 2 303096
-0.001953 -0.000104 0.119510 -0.046583 0.104491 0.489557 -0.062500 1 0 0 0 0 0 2 304095
-0.001953 -0.000104 0.119510 -0.046576 0.104498 0.489563 -0.062500 1 0 0 0 0 0 2 305099
-0.001953 -0.000104 0.119510 -0.046578 0.104511 0.489557 -0.062500 1 0 0 0 0 0 2 306166
-0.001953 -0.000104 0.119510 -0.046583 0.104492 0.489556 -0.062500 1 0 0 0 0 0 2 307160
-0.001953 -0.000104 0.119510 -0.046588 0.104502 0.489569 -0.062500 1 0 0 0 0 0 2 308140
-0.001953 -0.000104 0.119510 -0.046576 0.104500 0.489564 -0.062500 1 0 0 0 0 0 2 309198
-0.001953 -0.000104 0.119510 -0.046583 0.104491 0.489557 -0.062500 1 0 0 0 0 0 2 310163
-0.001953 -0.000104 0.119510 -0.046576 0.104499 0.489563 -0.062500 1 0 0 0 0 0 2 311130
-0.001953 -0.000104 0.119510 -0.046586 0.104502 0.489550 -0.062500 1 0 0 0 0 0 2 312158
-0.001953 -0.000104 0.119510 -0.046588 0.104503 0.489568 -0.062500 1 0 0 0 0 0 2 313130
-0.001953 -0.000104 0.119510 -0.046576 0.104500 0.489564 -0.062500 1 0 0 0 0 0 2 314132
-0.001953 -0.000104 0.119510 -0.046583 0.104491 0.489557 -0.062500 1 0 0 0 0 0 2 315131
-0.001953 -0.000104 0.119510 -0.046576 0.104499 0.489563 -0.062500 1 0 0 0 0 0 2 316130
-0.001953 -0.000104 0.119510 -0.046575 0.104499 0.489564 -0.062500 1 0 0 0 0 0 2 317130
-0.001953 -0.000104 0.119510 -0.046586 0.104502 0.489550 -0.062500 1 0 0 0 0 0 2 318154
-0.001953 -0.000104 0.119510 -0.046588 0.104503 0.489568 -0.062500 1 0 0 0 0 0 2 319156
-0.001953 -0.000104 0.119510 -0.046576 0.104500 0.489564 -0.062500 1 0 0 0 0 0 2 320153
-0.001953 -0.000104 0.119510 -0.046583 0.104491 0.489557 -0.062500 1 0 0 0 0 0 2 321137
-0.001953 -0.000104 0.119510 -0.046576 0.104499 0.489563 -0.062500 1 0 0 0 0 0 2 322154
-0.001953 -0.000104 0.119510 -0.046583 0.104491 0.489557 -0.062500 1 0 0 0 0 0 2 323136
-0.001953 -0.000104 0.119510 -0.046575 0.104498 0.489563 -0.062500 1 0 0 0 0 0 2 324149
-0.001953 -0.000104 0.119510 -0.046578 0.104511 0.489557 -0.062500 1 0 0 0 0 0 2 325134
-0.001953 -0.000104 0.119510 -0.046587 0.104504 0.489569 -0.062500 1 0 0 0 0 0 2 326161
-0.001953 -0.000104 0.119510 -0.046584 0.104492 0.489557 -0.062500 1 0 0 0 0 0 2 327136
-0.001953 -0.000104 0.119510 -0.046576 0.104499 0.489563 -0.062500 1 0 0 0 0 0 2 328151
-0.001953 -0.000104 0.119510 -0.046583 0.104491 0.489557 -0.062500 1 0 0 0 0 0 2 329133
-0.001953 -0.000104 0.119510 -0.046575 0.104498 0.489563 -0.062500 1 0 0 0 0 0 2 330151
-0.001953 -0.000104 0.119510 -0.046590 0.104514 0.489563 -0.062500 1 0 0 0 0 0 2 331134
-0.001953 -0.000104 0.119510 -0.046585 0.104493 0.489557 -0.062500 1 0 0 0 0 0 2 332149
-0.001953 -0.000104 0.119510 -0.046576 0.104499 0.489563 -0.062500 1 0 0 0 0 0 2 333134
-0.001953 -0.000104 0.119510 -0.046575 0.104500 0.489563 -0.062500 1 0 0 0 0 0 2 334150
-0.001953 -0.000104 0.119510 -0.046582 0.104491 0.489557 -0.062500 1 0 0 0 0 0 2 335148
-0.001953 -0.000104 0.119510 -0.046591 0.104513 0.489562 -0.062500 1 0 0 0 0 0 2 336135
-0.001953 -0.000104 0.119510 -0.046576 0.104502 0.489563 -0.062500 1 0 0 0 0 0 2 337148
-0.001953 -0.000104 0.119510 -0.046583 0.104491 0.489557 -0.062500 1 0 0 0 0 0 2 338135
-0.001953 -0.000104 0.119510 -0.046576 0.104499 0.489563 -0.062500 1 0 0 0 0 0 2 339148
-0.001953 -0.000104 0.119510 -0.046583 0.104491 0.489556 -0.062500 1 0 0 0 0 0 2 340134
-0.001953 -0.000104 0.119510 -0.046588 0.104501 0.489569 -0.062500 1 0 0 0 0 0 2 341182
-0.001953 -0.000104 0.119510 -0.046580 0.104511 0.489558 -0.062500 1 0 0 0 0 0 2 342084
-0.001953 -0.000104 0.119510 -0.046584 0.104492 0.489556 -0.062500 1 0 0 0 0 0 2 343093
-0.001953 -0.000104 0.119510 -0.046576 0.104499 0.489563 -0.062500 1 0 0 0 0 0 2 344082
-0.001953 -0.000104 0.119510 -0.046575 0.104500 0.489563 -0.062500 1 0 0 0 0 0 2 345091
-0.001953 -0.000104 0.119510 -0.046582 0.104491 0.489557 -0.062500 1 0 0 0 0 0 2 346082
-0.001953 -0.000104 0.119510 -0.046587 0.104501 0.489569 -0.062500 1 0 0 0 0 0 2 347093
-0.001953 -0.000104 0.119510 -0.046588 0.104503 0.489551 -0.062500 1 0 0 0 0 0 2 348082
-0.001953 -0.000104 0.119510 -0.046576 0.104500 0.489562 -0.062500 1 0 0 0 0 0 2 349093
-0.001953 -0.000104 0.119510 -0.046575 0.104500 0.489563 -0.062500 1 0 0 0 0 0 2 350082
-0.001953 -0.000104 0.119510 -0.046583 0.104491 0.489556 -0.062500 1 0 0 0 0 0 2 351092
-0.001953 -0.000104 0.119510 -0.046588 0.104501 0.489569 -0.062500 1 0 0 0 0 0 2 352093
-0.001953 -0.000104 0.119510 -0.046576 0.104500 0.489564 -0.062500 1 0 0 0 0 0 2 353082
-0.001953 -0.000104 0.119510 -0.046587 0.104503 0.489550 -0.062500 1 0 0 0 0 0 2 354093
-0.001953 -0.000104 0.119510 -0.046576 0.104500 0.489562 -0.062500 1 0 0 0 0 0 2 355082
-0.001953 -0.000104 0.119510 -0.046575 0.104500 0.489563 -0.062500 1 0 0 0 0 0 2 356092
-0.001953 -0.000104 0.119510 -0.046595 0.104494 0.489563 -0.062500 1 0 0 0 0 0 2 357081
-0.001953 -0.000104 0.119510 -0.046577 0.104499 0.489564 -0.062500 1 0 0 0 0 0 2 358092
-0.001953 -0.000104 0.119510 -0.046575 0.104500 0.489564 -0.062500 1 0 0 0 0 0 2 359081
-0.001953 -0.000104 0.119510 -0.046586 0.104503 0.489550 -0.062500 1 0 0 0 0 0 2 360106
-0.001972 -0.000100 0.119520 0.215934 0.042717 0.350050 -0.062500 1 0 0 0 0 0 2 361085
-0.001981 -0.000098 0.119524 0.126795 0.063345 0.418371 -0.062500 1 0 0 0 0 0 2 362091
-0.001986 -0.000097 0.119525 0.060779 0.078872 0.453666 -0.062500 1 0 0 0 0 0 2 363097
-0.001988 -0.000096 0.119525 0.025833 0.087181 0.467044 -0.062500 1 0 0 0 0 0 2 364101
-0.001990 -0.000096 0.119526 0.008245 0.091409 0.471793 -0.062500 1 0 0 0 0 0 2 365083
-0.001990 -0.000096 0.119526 -0.000550 0.093537 0.473443 -0.062500 1 0 0 0 0 0 2 366096
-0.001990 -0.000096 0.119526 -0.004932 0.094585 0.474016 -0.062500 1 0 0 0 0 0 2 367099
-0.001991 -0.000096 0.119526 -0.007112 0.095116 0.474220 -0.062500 1 0 0 0 0 0 2 368098
-0.001991 -0.000096 0.119526 -0.008210 0.095379 0.474285 -0.062500 1 0 0 0 0 0 2 369098
-0.001991 -0.000096 0.119526 -0.008758 0.095520 0.474305 -0.062500 1 0 0 0 0 0 2 370097
-0.001991 -0.000096 0.119526 -0.009036 0.095588 0.474320 -0.062500 1 0 0 0 0 0 2 371093
-0.001991 -0.000096 0.119526 -0.009170 0.095620 0.474325 -0.062500 1 0 0 0 0 0 2 372095
-0.001991 -0.000096 0.119526 -0.009233 0.095624 0.474324 -0.062500 1 0 0 0 0 0 2 373094
-0.001991 -0.000096 0.119526 -0.009271 0.095632 0.474323 -0.062500 1 0 0 0 0 0 2 374095
-0.001991 -0.000096 0.119526 -0.009277 0.095643 0.474316 -0.062500 1 0 0 0 0 0 2 375092
-0.001991 -0.000096 0.119526 -0.009288 0.095647 0.474322 -0.062500 1 0 0 0 0 0 2 376096
-0.001991 -0.000096 0.119526 -0.009301 0.095650 0.474329 -0.062500 1 0 0 0 0 0 2 377100
-0.001991 -0.000096 0.119526 -0.009290 0.095648 0.474323 -0.062500 1 0 0 0 0 0 2 378095
-0.001991 -0.000096 0.119526 -0.009300 0.095651 0.474329 -0.062500 1 0 0 0 0 0 2 379094
-0.001991 -0.000096 0.119526 -0.009298 0.095639 0.474317 -0.062500 1 0 0 0 0 0 2 380093
-0.001991 -0.000096 0.119526 -0.009301 0.095649 0.474329 -0.062500 1 0 0 0 0 0 2 381096
-0.001991 -0.000096 0.119526 -0.009305 0.095662 0.474323 -0.062500 1 0 0 0 0 0 2 382093
-0.001991 -0.000096 0.119526 -0.009298 0.095641 0.474316 -0.062500 1 0 0 0 0 0 2 383094
-0.001991 -0.000096 0.119526 -0.009301 0.095650 0.474328 -0.062500 1 0 0 0 0 0 2 384093
-0.001991 -0.000096 0.119526 -0.009290 0.095648 0.474323 -0.062500 1 0 0 0 0 0 2 385097
-0.001991 -0.000096 0.119526 -0.009308 0.095642 0.474322 -0.062500 1 0 0 0 0 0 2 386092
-0.001991 -0.000096 0.119526 -0.009302 0.095650 0.474329 -0.062500 1 0 0 0 0 0 2 387091
-0.001991 -0.000096 0.119526 -0.009301 0.095651 0.474310 -0.062500 1 0 0 0 0 0 2 388075
-0.001991 -0.000096 0.119526 -0.009302 0.095651 0.474328 -0.062500 1 0 0 0 0 0 2 389093
-0.001991 -0.000096 0.119526 -0.009290 0.095648 0.474323 -0.062500 1 0 0 0 0 0 2 390093
-0.001991 -0.000096 0.119526 -0.009300 0.095651 0.474329 -0.062500 1 0 0 0 0 0 2 391094
-0.001991 -0.000096 0.119526 -0.009310 0.095642 0.474323 -0.062500 1 0 0 0 0 0 2 392091
-0.001991 -0.000096 0.119526 -0.009290 0.095647 0.474323 -0.062500 1 0 0 0 0 0 2 393093
-0.001991 -0.000096 0.119526 -0.009312 0.095653 0.474316 -0.062500 1 0 0 0 0 0 2 394075
-0.001991 -0.000096 0.119526 -0.009291 0.095648 0.474322 -0.062500 1 0 0 0 0 0 2 395092
-0.001991 -0.000096 0.119526 -0.009300 0.095651 0.474329 -0.062500 1 0 0 0 0 0 2 396091
-0.001991 -0.000096 0.119526 -0.009310 0.095642 0.474323 -0.062500 1 0 0 0 0 0 2 397092
-0.001991 -0.000096 0.119526 -0.009291 0.095647 0.474323 -0.062500 1 0 0 0 0 0 2 398074
-0.001991 -0.000096 0.119526 -0.009300 0.095650 0.474329 -0.062500 1 0 0 0 0 0 2 399092
-0.001991 -0.000096 0.119526 -0.009301 0.095651 0.474310 -0.062500 1 0 0 0 0 0 2 400095
-0.001991 -0.000096 0.119526 -0.009301 0.095651 0.474328 -0.062500 1 0 0 0 0 0 2 401088
-0.001991 -0.000096 0.119526 -0.009302 0.095651 0.474330 -0.062500 1 0 0 0 0 0 2 402087
-0.001991 -0.000096 0.119526 -0.009298 0.095640 0.474317 -0.062500 1 0 0 0 0 0 2 403092
-0.001991 -0.000096 0.119526 -0.009301 0.095650 0.474329 -0.062500 1 0 0 0 0 0 2 404094
-0.001991 -0.000096 0.119526 -0.009298 0.095639 0.474317 -0.062500 1 0 0 0 0 0 2 405092
-0.001991 -0.000096 0.119526 -0.009301 0.095649 0.474329 -0.062500 1 0 0 0 0 0 2 406092
-0.001991 -0.000096 0.119526 -0.009305 0.095662 0.474323 -0.062500 1 0 0 0 0 0 2 407092
-0.001991 -0.000096 0.119526 -0.009298 0.095641 0.474316 -0.062500 1 0 0 0 0 0 2 408097
-0.001991 -0.000096 0.119526 -0.009301 0.095650 0.474328 -0.062500 1 0 0 0 0 0 2 409073
-0.001991 -0.000096 0.119526 -0.009289 0.095648 0.474323 -0.062500 1 0 0 0 0 0 2 410093
-0.001991 -0.000096 0.119526 -0.009308 0.095642 0.474322 -0.062500 1 0 0 0 0 0 2 411091
-0.001991 -0.000096 0.119526 -0.009302 0.095650 0.474329 -0.062500 1 0 0 0 0 0 2 412093
-0.001991 -0.000096 0.119526 -0.009301 0.095651 0.474310 -0.062500 1 0 0 0 0 0 2 413092
-0.001991 -0.000096 0.119526 -0.009302 0.095651 0.474328 -0.062500 1 0 0 0 0 0 2 414083
-0.001991 -0.000096 0.119526 -0.009302 0.095651 0.474330 -0.062500 1 0 0 0 0 0 2 415082
-0.001991 -0.000096 0.119526 -0.009298 0.095639 0.474317 -0.062500 1 0 0 0 0 0 2 416092
-0.001991 -0.000096 0.119526 -0.009301 0.095649 0.474329 -0.062500 1 0 0 0 0 0 2 417080
-0.001991 -0.000096 0.119526 -0.009293 0.095659 0.474317 -0.062500 1 0 0 0 0 0 2 418090
-0.001991 -0.000096 0.119526 -0.009309 0.095643 0.474321 -0.062500 1 0 0 0 0 0 2 419090
-0.001991 -0.000096 0.119526 -0.009303 0.095650 0.474329 -0.062500 1 0 0 0 0 0 2 420081
-0.001991 -0.000096 0.119526 -0.009290 0.095648 0.474324 -0.062500 1 0 0 0 0 0 2 421090
-0.001991 -0.000096 0.119526 -0.009309 0.095642 0.474322 -0.062500 1 0 0 0 0 0 2 422091
-0.001991 -0.000096 0.119526 -0.009290 0.095647 0.474323 -0.062500 1 0 0 0 0 0 2 423079
-0.001991 -0.000096 0.119526 -0.009304 0.095662 0.474323 -0.062500 1 0 0 0 0 0 2 424090
-0.001991 -0.000096 0.119526 -0.009310 0.095644 0.474322 -0.062500 1 0 0 0 0 0 2 425080
-0.001991 -0.000096 0.119526 -0.009291 0.095648 0.474323 -0.062500 1 0 0 0 0 0 2 426089
-0.001991 -0.000096 0.119526 -0.009300 0.095651 0.474329 -0.062500 1 0 0 0 0 0 2 427079
-0.001991 -0.000096 0.119526 -0.009297 0.095639 0.474317 -0.062500 1 0 0 0 0 0 2 428090
-0.001991 -0.000096 0.119526 -0.009301 0.095650 0.474329 -0.062500 1 0 0 0 0 0 2 429090
-0.001991 -0.000096 0.119526 -0.009301 0.095651 0.474310 -0.062500 1 0 0 0 0 0 2 430079
-0.001991 -0.000096 0.119526 -0.009301 0.095651 0.474327 -0.062500 1 0 0 0 0 0 2 431089
-0.001991 -0.000096 0.119526 -0.009302 0.095651 0.474330 -0.062500 1 0 0 0 0 0 2 432079
-0.001991 -0.000096 0.119526 -0.009298 0.095639 0.474317 -0.062500 1 0 0 0 0 0 2 433089
-0.002009 -0.000091 0.119536 0.253345 0.033834 0.334953 -0.062500 1 0 0 0 0 0 2 434079
-0.002019 -0.000089 0.119539 0.164161 0.054473 0.403200 -0.062500 1 0 0 0 0 0 2 435081
-0.002023 -0.000088 0.119540 0.098096 0.070023 0.438456 -0.062500 1 0 0 0 0 0 2 436079
-0.002026 -0.000087 0.119541 0.063136 0.078326 0.451822 -0.062500 1 0 0 0 0 0 2 437089
-0.002027 -0.000087 0.119541 0.045529 0.082558 0.456568 -0.062500 1 0 0 0 0 0 2 438079
-0.002027 -0.000087 0.119541 0.036747 0.084661 0.458220 -0.062500 1 0 0 0 0 0 2 439089
-0.002028 -0.000087 0.119541 0.032378 0.085735 0.458799 -0.062500 1 0 0 0 0 0 2 440078
-0.002028 -0.000087 0.119541 0.030167 0.086266 0.458988 -0.062500 1 0 0 0 0 0 2 441089
-0.002028 -0.000087 0.119541 0.029097 0.086532 0.459065 -0.062500 1 0 0 0 0 0 2 442082
-0.002028 -0.000087 0.119541 0.028536 0.086656 0.459092 -0.062500 1 0 0 0 0 0 2 443104
-0.002028 -0.000087 0.119541 0.028265 0.086731 0.459095 -0.062500 1 0 0 0 0 0 2 444098
-0.002028 -0.000087 0.119541 0.028132 0.086764 0.459099 -0.062500 1 0 0 0 0 0 2 445106
-0.002028 -0.000087 0.119541 0.028067 0.086780 0.459091 -0.062500 1 0 0 0 0 0 2 446088
-0.002028 -0.000087 0.119541 0.028040 0.086786 0.459103 -0.062500 1 0 0 0 0 0 2 447095
-0.002028 -0.000087 0.119541 0.028015 0.086792 0.459097 -0.062500 1 0 0 0 0 0 2 448100
-0.002028 -0.000087 0.119541 0.028002 0.086796 0.459102 -0.062500 1 0 0 0 0 0 2 449242
-0.002028 -0.000087 0.119541 0.027992 0.086787 0.459096 -0.062500 1 0 0 0 0 0 2 450091
-0.002028 -0.000087 0.119541 0.027999 0.086795 0.459102 -0.062500 1 0 0 0 0 0 2 451075
-0.002028 -0.000087 0.119541 0.028000 0.086796 0.459103 -0.062500 1 0 0 0 0 0 2 452091
-0.002028 -0.000087 0.119541 0.027992 0.086787 0.459096 -0.062500 1 0 0 0 0 0 2 453093
-0.002028 -0.000087 0.119541 0.027999 0.086794 0.459102 -0.062500 1 0 0 0 0 0 2 454092
-0.002028 -0.000087 0.119541 0.027992 0.086786 0.459096 -0.062500 1 0 0 0 0 0 2 455091
-0.002028 -0.000087 0.119541 0.027999 0.086794 0.459102 -0.062500 1 0 0 0 0 0 2 456092
-0.002028 -0.000087 0.119541 0.027997 0.086807 0.459096 -0.062500 1 0 0 0 0 0 2 457093
-0.002028 -0.000087 0.119541 0.027992 0.086788 0.459095 -0.062500 1 0 0 0 0 0 2 458092
-0.002028 -0.000087 0.119541 0.027999 0.086794 0.459102 -0.062500 1 0 0 0 0 0 2 459096
-0.002028 -0.000087 0.119541 0.028000 0.086795 0.459103 -0.062500 1 0 0 0 0 0 2 460094
-0.002028 -0.000087 0.119541 0.027992 0.086786 0.459096 -0.062500 1 0 0 0 0 0 2 461097
-0.002028 -0.000087 0.119541 0.028000 0.086794 0.459102 -0.062500 1 0 0 0 0 0 2 462090
-0.002028 -0.000087 0.119541 0.027997 0.086807 0.459096 -0.062500 1 0 0 0 0 0 2 463093
-0.002028 -0.000087 0.119541 0.027992 0.086788 0.459095 -0.062500 1 0 0 0 0 0 2 464072
-0.002028 -0.000087 0.119541 0.028000 0.086794 0.459102 -0.062500 1 0 0 0 0 0 2 465090
-0.002028 -0.000087 0.119541 0.028001 0.086795 0.459103 -0.062500 1 0 0 0 0 0 2 466091
-0.002028 -0.000087 0.119541 0.027993 0.086786 0.459096 -0.062500 1 0 0 0 0 0 2 467090
-0.002028 -0.000087 0.119541 0.028000 0.086794 0.459102 -0.062500 1 0 0 0 0 0 2 468091
-0.002028 -0.000087 0.119541 0.027989 0.086798 0.459089 -0.062500 1 0 0 0 0 0 2 469095
-0.002028 -0.000087 0.119541 0.027999 0.086795 0.459101 -0.062500 1 0 0 0 0 0 2 470073
-0.002028 -0.000087 0.119541 0.028001 0.086795 0.459103 -0.062500 1 0 0 0 0 0 2 471091
-0.002028 -0.000087 0.119541 0.027993 0.086786 0.459096 -0.062500 1 0 0 0 0 0 2 472089
-0.002028 -0.000087 0.119541 0.028000 0.086794 0.459102 -0.062500 1 0 0 0 0 0 2 473090
-0.002028 -0.000087 0.119541 0.028001 0.086795 0.459103 -0.062500 1 0 0 0 0 0 2 474093
-0.002028 -0.000087 0.119541 0.027989 0.086798 0.459089 -0.062500 1 0 0 0 0 0 2 475090
-0.002028 -0.000087 0.119541 0.028000 0.086796 0.459101 -0.062500 1 0 0 0 0 0 2 476091
-0.002028 -0.000087 0.119541 0.028001 0.086795 0.459103 -0.062500 1 0 0 0 0 0 2 477090
-0.002028 -0.000087 0.119541 0.027993 0.086787 0.459096 -0.062500 1 0 0 0 0 0 2 478090
-0.002028 -0.000087 0.119541 0.028000 0.086794 0.459102 -0.062500 1 0 0 0 0 0 2 479089
-0.002028 -0.000087 0.119541 0.027993 0.086786 0.459096 -0.062500 1 0 0 0 0 0 2 480090
-0.002028 -0.000087 0.119541 0.028000 0.086794 0.459102 -0.062500 1 0 0 0 0 0 2 481089
-0.002028 -0.000087 0.119541 0.027998 0.086806 0.459096 -0.062500 1 0 0 0 0 0 2 482090
-0.002028 -0.000087 0.119541 0.027992 0.086788 0.459095 -0.062500 1 0 0 0 0 0 2 483092
-0.002028 -0.000087 0.119541 0.028000 0.086794 0.459102 -0.062500 1 0 0 0 0 0 2 484081
-0.002028 -0.000087 0.119541 0.028001 0.086795 0.459103 -0.062500 1 0 0 0 0 0 2 485095
-0.002028 -0.000087 0.119541 0.027993 0.086786 0.459096 -0.062500 1 0 0 0 0 0 2 486072
-0.002028 -0.000087 0.119541 0.028000 0.086794 0.459102 -0.062500 1 0 0 0 0 0 2 487089
-0.002028 -0.000087 0.119541 0.027998 0.086806 0.459096 -0.062500 1 0 0 0 0 0 2 488090
-0.002028 -0.000087 0.119541 0.027993 0.086788 0.459095 -0.062500 1 0 0 0 0 0 2 489091
-0.002028 -0.000087 0.119541 0.028000 0.086794 0.459102 -0.062500 1 0 0 0 0 0 2 490088
-0.002028 -0.000087 0.119541 0.028001 0.086795 0.459103 -0.062500 1 0 0 0 0 0 2 491088
-0.002028 -0.000087 0.119541 0.027993 0.086786 0.459096 -0.062500 1 0 0 0 0 0 2 492072
-0.002028 -0.000087 0.119541 0.028001 0.086794 0.459102 -0.062500 1 0 0 0 0 0 2 493089
-0.002028 -0.000087 0.119541 0.027990 0.086797 0.459089 -0.062500 1 0 0 0 0 0 2 494148
-0.002028 -0.000087 0.119541 0.028000 0.086795 0.459101 -0.062500 1 0 0 0 0 0 2 495157
-0.002028 -0.000087 0.119541 0.028001 0.086795 0.459102 -0.062500 1 0 0 0 0 0 2 496146
-0.002028 -0.000087 0.119541 0.027993 0.086786 0.459096 -0.062500 1 0 0 0 0 0 2 497133
-0.002028 -0.000087 0.119541 0.027988 0.086797 0.459108 -0.062500 1 0 0 0 0 0 2 498237
-0.002028 -0.000087 0.119541 0.027996 0.086807 0.459097 -0.062500 1 0 0 0 0 0 2 499132
-0.002028 -0.000087 0.119541 0.027992 0.086788 0.459095 -0.062500 1 0 0 0 0 0 2 500147
-0.002028 -0.000087 0.119541 0.028000 0.086794 0.459102 -0.062500 1 0 0 0 0 0 2 501129
-0.002028 -0.000087 0.119541 0.028001 0.086795 0.459103 -0.062500 1 0 0 0 0 0 2 502132
-0.002028 -0.000087 0.119541 0.027993 0.086786 0.459096 -0.062500 1 0 0 0 0 0 2 503146
-0.002028 -0.000087 0.119541 0.028000 0.086794 0.459102 -0.062500 1 0 0 0 0 0 2 504129
-0.002028 -0.000087 0.119541 0.027989 0.086798 0.459089 -0.062500 1 0 0 0 0 0 2 505145
-0.002028 -0.000087 0.119541 0.027999 0.086795 0.459101 -0.062500 1 0 0 0 0 0 2 506129
-0.002028 -0.000087 0.119541 0.028001 0.086795 0.459103 -0.062500 1 0 0 0 0 0 2 507144
-0.002028 -0.000087 0.119541 0.027993 0.086786 0.459096 -0.062500 1 0 0 0 0 0 2 508123
-0.002028 -0.000087 0.119541 0.028000 0.086794 0.459102 -0.062500 1 0 0 0 0 0 2 509143
-0.002028 -0.000087 0.119541 0.028001 0.086795 0.459103 -0.062500 1 0 0 0 0 0 2 510078
-0.002028 -0.000087 0.119541 0.027989 0.086798 0.459089 -0.062500 1 0 0 0 0 0 2 511087
-0.002028 -0.000087 0.119541 0.027999 0.086795 0.459101 -0.062500 1 0 0 0 0 0 2 512077
-0.002028 -0.000087 0.119541 0.028001 0.086795 0.459103 -0.062500 1 0 0 0 0 0 2 513087
-0.002028 -0.000087 0.119541 0.027993 0.086786 0.459096 -0.062500 1 0 0 0 0 0 2 514078
-0.002028 -0.000087 0.119541 0.028000 0.086794 0.459102 -0.062500 1 0 0 0 0 0 2 515087
-0.002028 -0.000087 0.119541 0.028001 0.086795 0.459103 -0.062500 1 0 0 0 0 0 2 516078
-0.002028 -0.000087 0.119541 0.027990 0.086798 0.459089 -0.062500 1 0 0 0 0 0 2 517088
-0.002028 -0.000087 0.119541 0.028000 0.086796 0.459101 -0.062500 1 0 0 0 0 0 2 518075
-0.002028 -0.000087 0.119541 0.028001 0.086795 0.459103 -0.062500 1 0 0 0 0 0 2 519078
-0.002028 -0.000087 0.119541 0.027993 0.086787 0.459096 -0.062500 1 0 0 0 0 0 2 520086
-0.002028 -0.000087 0.119541 0.028000 0.086794 0.459102 -0.062500 1 0 0 0 0 0 2 521076
-0.002028 -0.000087 0.119541 0.027993 0.086786 0.459096 -0.062500 1 0 0 0 0 0 2 522086
-0.002028 -0.000087 0.119541 0.028000 0.086794 0.459102 -0.062500 1 0 0 0 0 0 2 523075
-0.002028 -0.000087 0.119541 0.027998 0.086806 0.459096 -0.062500 1 0 0 0 0 0 2 524087
-0.002028 -0.000087 0.119541 0.027993 0.086788 0.459095 -0.062500 1 0 0 0 0 0 2 525076
-0.002028 -0.000087 0.119541 0.028000 0.086794 0.459102 -0.062500 1 0 0 0 0 0 2 526086
-0.002028 -0.000087 0.119541 0.028001 0.086795 0.459103 -0.062500 1 0 0 0 0 0 2 527076
-0.002028 -0.000087 0.119541 0.027993 0.086786 0.459096 -0.062500 1 0 0 0 0 0 2 528086
-0.002028 -0.000087 0.119541 0.028000 0.086794 0.459102 -0.062500 1 0 0 0 0 0 2 529076
-0.002028 -0.000087 0.119541 0.027990 0.086797 0.459089 -0.062500 1 0 0 0 0 0 2 530086
-0.002028 -0.000087 0.119541 0.028000 0.086795 0.459101 -0.062500 1 0 0 0 0 0 2 531076
-0.002028 -0.000087 0.119541 0.028001 0.086795 0.459102 -0.062500 1 0 0 0 0 0 2 532096
-0.002028 -0.000087 0.119541 0.027993 0.086786 0.459096 -0.062500 1 0 0 0 0 0 2 533083
-0.002028 -0.000087 0.119541 0.028000 0.086794 0.459102 -0.062500 1 0 0 0 0 0 2 534084
-0.002028 -0.000087 0.119541 0.028001 0.086794 0.459103 -0.062500 1 0 0 0 0 0 2 535088
-0.002028 -0.000087 0.119541 0.027990 0.086798 0.459089 -0.062500 1 0 0 0 0 0 2 536089
-0.002028 -0.000087 0.119541 0.027988 0.086798 0.459108 -0.062500 1 0 0 0 0 0 2 537087
-0.002028 -0.000087 0.119541 0.027999 0.086796 0.459104 -0.062500 1 0 0 0 0 0 2 538087
-0.002028 -0.000087 0.119541 0.027992 0.086786 0.459096 -0.062500 1 0 0 0 0 0 2 539098
-0.002028 -0.000087 0.119541 0.028000 0.086794 0.459102 -0.062500 1 0 0 0 0 0 2 540098
-0.002028 -0.000087 0.119541 0.027997 0.086807 0.459096 -0.062500 1 0 0 0 0 0 2 541094
-0.002028 -0.000087 0.119541 0.027992 0.086788 0.459095 -0.062500 1 0 0 0 0 0 2 542065
-0.002028 -0.000087 0.119541 0.028000 0.086794 0.459102 -0.062500 1 0 0 0 0 0 2 543091
-0.002028 -0.000087 0.119541 0.027992 0.086786 0.459096 -0.062500 1 0 0 0 0 0 2 544089
-0.002028 -0.000087 0.119541 0.028000 0.086794 0.459102 -0.062500 1 0 0 0 0 0 2 545088
-0.002028 -0.000087 0.119541 0.028001 0.086795 0.459103 -0.062500 1 0 0 0 0 0 2 546090
-0.002028 -0.000087 0.119541 0.027989 0.086798 0.459089 -0.062500 1 0 0 0 0 0 2 547087
-0.002028 -0.000087 0.119541 0.027999 0.086795 0.459101 -0.062500 1 0 0 0 0 0 2 548098
-0.002028 -0.000087 0.119541 0.028001 0.086795 0.459103 -0.062500 1 0 0 0 0 0 2 549092
-0.002028 -0.000087 0.119541 0.027993 0.086786 0.459096 -0.062500 1 0 0 0 0 0 2 550091
-0.002028 -0.000087 0.119541 0.028000 0.086794 0.459102 -0.062500 1 0 0 0 0 0 2 551088
-0.002028 -0.000087 0.119541 0.028001 0.086795 0.459103 -0.062500 1 0 0 0 0 0 2 552092
-0.002028 -0.000087 0.119541 0.027990 0.086798 0.459089 -0.062500 1 0 0 0 0 0 2 553093
-0.002028 -0.000087 0.119541 0.028000 0.086796 0.459101 -0.062500 1 0 0 0 0 0 2 554089
-0.002028 -0.000087 0.119541 0.028001 0.086795 0.459103 -0.062500 1 0 0 0 0 0 2 555086
-0.002028 -0.000087 0.119541 0.027993 0.086787 0.459096 -0.062500 1 0 0 0 0 0 2 556087
-0.002028 -0.000087 0.119541 0.028000 0.086794 0.459102 -0.062500 1 0 0 0 0 0 2 557087
-0.002028 -0.000087 0.119541 0.027993 0.086786 0.459096 -0.062500 1 0 0 0 0 0 2 558088
-0.002028 -0.000087 0.119541 0.028000 0.086794 0.459102 -0.062500 1 0 0 0 0 0 2 559086
-0.002028 -0.000087 0.119541 0.027998 0.086806 0.459096 -0.062500 1 0 0 0 0 0 2 560088
-0.002028 -0.000087 0.119541 0.027993 0.086788 0.459095 -0.062500 1 0 0 0 0 0 2 561087
-0.002028 -0.000087 0.119541 0.028000 0.086794 0.459102 -0.062500 1 0 0 0 0 0 2 562089
-0.002028 -0.000087 0.119541 0.028001 0.086795 0.459103 -0.062500 1 0 0 0 0 0 2 563088
-0.002028 -0.000087 0.119541 0.027993 0.086786 0.459096 -0.062500 1 0 0 0 0 0 2 564090
-0.002028 -0.000087 0.119541 0.028000 0.086794 0.459102 -0.062500 1 0 0 0 0 0 2 565069
-0.002028 -0.000087 0.119541 0.027998 0.086806 0.459096 -0.062500 1 0 0 0 0 0 2 566088
-0.002028 -0.000087 0.119541 0.027993 0.086788 0.459095 -0.062500 1 0 0 0 0 0 2 567090
-0.002028 -0.000087 0.119541 0.028000 0.086794 0.459102 -0.062500 1 0 0 0 0 0 2 568088
-0.002028 -0.000087 0.119541 0.028001 0.086795 0.459103 -0.062500 1 0 0 0 0 0 2 569086
-0.002028 -0.000087 0.119541 0.027993 0.086786 0.459096 -0.062500 1 0 0 0 0 0 2 570088
-0.002028 -0.000087 0.119541 0.028001 0.086794 0.459102 -0.062500 1 0 0 0 0 0 2 571087
-0.002028 -0.000087 0.119541 0.027990 0.086797 0.459089 -0.062500 1 0 0 0 0 0 2 572088
-0.002028 -0.000087 0.119541 0.027988 0.086798 0.459108 -0.062500 1 0 0 0 0 0 2 573081
-0.002028 -0.000087 0.119541 0.027999 0.086795 0.459104 -0.062500 1 0 0 0 0 0 2 574092
-0.002028 -0.000087 0.119541 0.027992 0.086786 0.459096 -0.062500 1 0 0 0 0 0 2 575094
-0.002047 -0.000082 0.119551 0.290781 0.024946 0.319863 -0.062500 1 0 0 0 0 0 2 576086
-0.002056 -0.000080 0.119554 0.201519 0.045603 0.388034 -0.062500 1 0 0 0 0 0 2 577088
-0.002061 -0.000079 0.119555 0.135429 0.061159 0.423266 -0.062500 1 0 0 0 0 0 2 578087
-0.002063 -0.000078 0.119556 0.100462 0.069475 0.436620 -0.062500 1 0 0 0 0 0 2 579088
-0.002064 -0.000078 0.119556 0.082844 0.073690 0.441357 -0.062500 1 0 0 0 0 0 2 580091
-0.002065 -0.000078 0.119556 0.074063 0.075812 0.443004 -0.062500 1 0 0 0 0 0 2 581070
-0.002065 -0.000078 0.119556 0.069676 0.076871 0.443587 -0.062500 1 0 0 0 0 0 2 582089
-0.002065 -0.000078 0.119556 0.067495 0.077403 0.443790 -0.062500 1 0 0 0 0 0 2 583087
-0.002065 -0.000078 0.119556 0.066396 0.077666 0.443854 -0.062500 1 0 0 0 0 0 2 584087
-0.002065 -0.000078 0.119556 0.065848 0.077807 0.443873 -0.062500 1 0 0 0 0 0 2 585077
-0.002065 -0.000078 0.119556 0.065582 0.077872 0.443881 -0.062500 1 0 0 0 0 0 2 586149
-0.002065 -0.000078 0.119556 0.065450 0.077904 0.443885 -0.062500 1 0 0 0 0 0 2 587145
-0.002065 -0.000078 0.119556 0.065375 0.077911 0.443890 -0.062500 1 0 0 0 0 0 2 588129
-0.002065 -0.000078 0.119556 0.065344 0.077928 0.443897 -0.062500 1 0 0 0 0 0 2 589144
-0.002065 -0.000078 0.119556 0.065331 0.077932 0.443884 -0.062500 1 0 0 0 0 0 2 590127
-0.002065 -0.000078 0.119556 0.065319 0.077935 0.443889 -0.062500 1 0 0 0 0 0 2 591141
-0.002065 -0.000078 0.119556 0.065318 0.077936 0.443890 -0.062500 1 0 0 0 0 0 2 592127
-0.002065 -0.000078 0.119556 0.065298 0.077930 0.443889 -0.062500 1 0 0 0 0 0 2 593140
-0.002065 -0.000078 0.119556 0.065316 0.077935 0.443890 -0.062500 1 0 0 0 0 0 2 594129
-0.002065 -0.000078 0.119556 0.065306 0.077938 0.443897 -0.062500 1 0 0 0 0 0 2 595140
-0.002084 -0.000074 0.119566 0.328223 0.016058 0.304774 -0.062500 1 0 0 0 0 0 2 596123
-0.002093 -0.000071 0.119569 0.238904 0.036728 0.372895 -0.062500 1 0 0 0 0 0 2 597140
-0.002098 -0.000070 0.119571 0.172791 0.052289 0.408085 -0.062500 1 0 0 0 0 0 2 598126
-0.002100 -0.000070 0.119571 0.137785 0.060615 0.421431 -0.062500 1 0 0 0 0 0 2 599142
-0.002101 -0.000069 0.119571 0.120180 0.064826 0.426167 -0.062500 1 0 0 0 0 0 2 600125
-0.002102 -0.000069 0.119571 0.111387 0.066951 0.427817 -0.062500 1 0 0 0 0 0 2 601144
-0.002102 -0.000069 0.119571 0.107009 0.068008 0.428392 -0.062500 1 0 0 0 0 0 2 602143
-0.002102 -0.000069 0.119571 0.104817 0.068542 0.428579 -0.062500 1 0 0 0 0 0 2 603126
-0.002097 -0.000087 0.119582 0.030025 0.321725 0.280958 -0.062500 1 0 0 0 0 0 2 604139
-0.002095 -0.000096 0.119586 0.053012 0.236906 0.353293 -0.062500 1 0 0 0 0 0 2 605125
-0.002093 -0.000101 0.119587 0.071264 0.173369 0.390670 -0.062500 1 0 0 0 0 0 2 606086
-0.002093 -0.000103 0.119587 0.081309 0.139502 0.404839 -0.062500 1 0 0 0 0 0 2 607073
-0.002092 -0.000104 0.119587 0.086507 0.122361 0.409868 -0.062500 1 0 0 0 0 0 2 608084
-0.002092 -0.000105 0.119587 0.089160 0.113786 0.411623 -0.062500 1 0 0 0 0 0 2 609073
-0.002092 -0.000105 0.119587 0.090490 0.109485 0.412237 -0.062500 1 0 0 0 0 0 2 610084
-0.002092 -0.000105 0.119587 0.091163 0.107347 0.412446 -0.062500 1 0 0 0 0 0 2 611085
-0.002092 -0.000105 0.119587 0.091503 0.106274 0.412516 -0.062500 1 0 0 0 0 0 2 612072
-0.002092 -0.000105 0.119587 0.091682 0.105730 0.412539 -0.062500 1 0 0 0 0 0 2 613084
-0.002092 -0.000105 0.119587 0.091757 0.105450 0.412555 -0.062500 1 0 0 0 0 0 2 614074
-0.002092 -0.000105 0.119587 0.091805 0.105327 0.412551 -0.062500 1 0 0 0 0 0 2 615082
-0.002092 -0.000105 0.119587 0.091817 0.105255 0.412557 -0.062500 1 0 0 0 0 0 2 616073
-0.002092 -0.000105 0.119587 0.091836 0.105225 0.412565 -0.062500 1 0 0 0 0 0 2 617083
-0.002092 -0.000105 0.119587 0.091841 0.105212 0.412553 -0.062500 1 0 0 0 0 0 2 618073
-0.002092 -0.000105 0.119587 0.091845 0.105200 0.412558 -0.062500 1 0 0 0 0 0 2 619074
-0.002092 -0.000105 0.119587 0.091837 0.105190 0.412552 -0.062500 1 0 0 0 0 0 2 620083
-0.002092 -0.000105 0.119587 0.091844 0.105198 0.412558 -0.062500 1 0 0 0 0 0 2 621073
-0.002092 -0.000105 0.119587 0.091845 0.105199 0.412558 -0.062500 1 0 0 0 0 0 2 622083
-0.002092 -0.000105 0.119587 0.091836 0.105191 0.412552 -0.062500 1 0 0 0 0 0 2 623072
-0.002092 -0.000105 0.119587 0.091843 0.105199 0.412558 -0.062500 1 0 0 0 0 0 2 624084
-0.002092 -0.000105 0.119587 0.091848 0.105188 0.412565 -0.062500 1 0 0 0 0 0 2 625085
-0.002092 -0.000105 0.119587 0.091837 0.105190 0.412553 -0.062500 1 0 0 0 0 0 2 626086
-0.002092 -0.000105 0.119587 0.091843 0.105199 0.412558 -0.062500 1 0 0 0 0 0 2 627083
-0.002092 -0.000105 0.119587 0.091844 0.105200 0.412559 -0.062500 1 0 0 0 0 0 2 628092
-0.002092 -0.000105 0.119587 0.091839 0.105180 0.412559 -0.062500 1 0 0 0 0 0 2 629079
-0.002092 -0.000105 0.119587 0.091856 0.105195 0.412552 -0.062500 1 0 0 0 0 0 2 630082
-0.002092 -0.000105 0.119587 0.091837 0.105190 0.412551 -0.062500 1 0 0 0 0 0 2 631085
-0.002092 -0.000105 0.119587 0.091844 0.105199 0.412557 -0.062500 1 0 0 0 0 0 2 632099
-0.002092 -0.000105 0.119587 0.091848 0.105188 0.412565 -0.062500 1 0 0 0 0 0 2 633068
-0.002092 -0.000105 0.119587 0.091836 0.105190 0.412552 -0.062500 1 0 0 0 0 0 2 634086
-0.002092 -0.000105 0.119587 0.091843 0.105199 0.412558 -0.062500 1 0 0 0 0 0 2 635087
-0.002092 -0.000105 0.119587 0.091844 0.105200 0.412559 -0.062500 1 0 0 0 0 0 2 636085
-0.002092 -0.000105 0.119587 0.091839 0.105180 0.412559 -0.062500 1 0 0 0 0 0 2 637086
-0.002092 -0.000105 0.119587 0.091856 0.105195 0.412552 -0.062500 1 0 0 0 0 0 2 638086
-0.002092 -0.000105 0.119587 0.091846 0.105199 0.412558 -0.062500 1 0 0 0 0 0 2 639085
-0.002092 -0.000105 0.119587 0.091836 0.105191 0.412551 -0.062500 1 0 0 0 0 0 2 640082
-0.002092 -0.000105 0.119587 0.091847 0.105187 0.412564 -0.062500 1 0 0 0 0 0 2 641089
-0.002092 -0.000105 0.119587 0.091836 0.105190 0.412552 -0.062500 1 0 0 0 0 0 2 642089
-0.002092 -0.000105 0.119587 0.091843 0.105199 0.412558 -0.062500 1 0 0 0 0 0 2 643089
-0.002092 -0.000105 0.119587 0.091844 0.105200 0.412558 -0.062500 1 0 0 0 0 0 2 644083
-0.002092 -0.000105 0.119587 0.091839 0.105180 0.412558 -0.062500 1 0 0 0 0 0 2 645085
-0.002092 -0.000105 0.119587 0.091855 0.105195 0.412552 -0.062500 1 0 0 0 0 0 2 646083
-0.002092 -0.000105 0.119587 0.091846 0.105199 0.412558 -0.062500 1 0 0 0 0 0 2 647083
-0.002092 -0.000105 0.119587 0.091836 0.105191 0.412551 -0.062500 1 0 0 0 0 0 2 648067
-0.002092 -0.000105 0.119587 0.091847 0.105187 0.412564 -0.062500 1 0 0 0 0 0 2 649085
-0.002092 -0.000105 0.119587 0.091845 0.105199 0.412559 -0.062500 1 0 0 0 0 0 2 650084
-0.002092 -0.000105 0.119587 0.091836 0.105191 0.412552 -0.062500 1 0 0 0 0 0 2 651084
-0.002092 -0.000105 0.119587 0.091846 0.105187 0.412565 -0.062500 1 0 0 0 0 0 2 652080
-0.002092 -0.000105 0.119587 0.091836 0.105190 0.412553 -0.062500 1 0 0 0 0 0 2 653084
-0.002092 -0.000105 0.119587 0.091855 0.105196 0.412552 -0.062500 1 0 0 0 0 0 2 654087
-0.002092 -0.000105 0.119587 0.091845 0.105199 0.412558 -0.062500 1 0 0 0 0 0 2 655076
-0.002092 -0.000105 0.119587 0.091848 0.105188 0.412565 -0.062500 1 0 0 0 0 0 2 656082
-0.002092 -0.000105 0.119587 0.091837 0.105190 0.412553 -0.062500 1 0 0 0 0 0 2 657084
-0.002092 -0.000105 0.119587 0.091843 0.105199 0.412558 -0.062500 1 0 0 0 0 0 2 658084
-0.002092 -0.000105 0.119587 0.091836 0.105191 0.412552 -0.062500 1 0 0 0 0 0 2 659086
-0.002092 -0.000105 0.119587 0.091846 0.105187 0.412565 -0.062500 1 0 0 0 0 0 2 660084
-0.002092 -0.000105 0.119587 0.091844 0.105198 0.412560 -0.062500 1 0 0 0 0 0 2 661084
-0.002092 -0.000105 0.119587 0.091848 0.105188 0.412546 -0.062500 1 0 0 0 0 0 2 662066
-0.002111 -0.000101 0.119597 0.354888 0.043315 0.273527 -0.062500 1 0 0 0 0 0 2 663065
-0.002120 -0.000099 0.119601 0.265524 0.063968 0.341592 -0.062500 1 0 0 0 0 0 2 664083
-0.002125 -0.000097 0.119602 0.199348 0.079525 0.376765 -0.062500 1 0 0 0 0 0 2 665084
-0.002127 -0.000097 0.119602 0.164358 0.087843 0.390103 -0.062500 1 0 0 0 0 0 2 666154
-0.002128 -0.000097 0.119603 0.146731 0.092080 0.394846 -0.062500 1 0 0 0 0 0 2 667147
-0.002129 -0.000096 0.119603 0.137944 0.094207 0.396488 -0.062500 1 0 0 0 0 0 2 668128
-0.002129 -0.000096 0.119603 0.133566 0.095264 0.397061 -0.062500 1 0 0 0 0 0 2 669213
-0.002129 -0.000096 0.119603 0.131364 0.095791 0.397260 -0.062500 1 0 0 0 0 0 2 670142
-0.002129 -0.000096 0.119603 0.130270 0.096062 0.397330 -0.062500 1 0 0 0 0 0 2 671153
-0.002129 -0.000096 0.119603 0.129726 0.096193 0.397356 -0.062500 1 0 0 0 0 0 2 672141
-0.002129 -0.000096 0.119603 0.129460 0.096257 0.397365 -0.062500 1 0 0 0 0 0 2 673143
-0.002129 -0.000096 0.119603 0.129324 0.096300 0.397363 -0.062500 1 0 0 0 0 0 2 674140
-0.002129 -0.000096 0.119603 0.129250 0.096308 0.397367 -0.062500 1 0 0 0 0 0 2 675149
-0.002129 -0.000096 0.119603 0.129222 0.096314 0.397360 -0.062500 1 0 0 0 0 0 2 676143
-0.002129 -0.000096 0.119603 0.129197 0.096319 0.397372 -0.062500 1 0 0 0 0 0 2 677117
-0.002129 -0.000096 0.119603 0.129191 0.096331 0.397367 -0.062500 1 0 0 0 0 0 2 678117
-0.002129 -0.000096 0.119603 0.129194 0.096321 0.397373 -0.062500 1 0 0 0 0 0 2 679120
-0.002129 -0.000096 0.119603 0.129192 0.096331 0.397367 -0.062500 1 0 0 0 0 0 2 680147
-0.002129 -0.000096 0.119603 0.129192 0.096333 0.397366 -0.062500 1 0 0 0 0 0 2 681143
-0.002129 -0.000096 0.119603 0.129184 0.096324 0.397359 -0.062500 1 0 0 0 0 0 2 682145
-0.002129 -0.000096 0.119603 0.129183 0.096323 0.397378 -0.062500 1 0 0 0 0 0 2 683142
-0.002129 -0.000096 0.119603 0.129191 0.096332 0.397368 -0.062500 1 0 0 0 0 0 2 684126
-0.002129 -0.000096 0.119603 0.129184 0.096324 0.397359 -0.062500 1 0 0 0 0 0 2 685139
-0.002129 -0.000096 0.119603 0.129195 0.096320 0.397372 -0.062500 1 0 0 0 0 0 2 686141
-0.002129 -0.000096 0.119603 0.129181 0.096334 0.397373 -0.062500 1 0 0 0 0 0 2 687124
-0.002129 -0.000096 0.119603 0.129183 0.096324 0.397360 -0.062500 1 0 0 0 0 0 2 688137
-0.002129 -0.000096 0.119603 0.129191 0.096332 0.397365 -0.062500 1 0 0 0 0 0 2 689123
-0.002129 -0.000096 0.119603 0.129184 0.096324 0.397379 -0.062500 1 0 0 0 0 0 2 690082
-0.002129 -0.000096 0.119603 0.129183 0.096323 0.397361 -0.062500 1 0 0 0 0 0 2 691071
-0.002129 -0.000096 0.119603 0.129191 0.096332 0.397366 -0.062500 1 0 0 0 0 0 2 692080
-0.002129 -0.000096 0.119603 0.129184 0.096324 0.397359 -0.062500 1 0 0 0 0 0 2 693071
-0.002129 -0.000096 0.119603 0.129183 0.096323 0.397378 -0.062500 1 0 0 0 0 0 2 694081
-0.002129 -0.000096 0.119603 0.129191 0.096332 0.397368 -0.062500 1 0 0 0 0 0 2 695069
-0.002129 -0.000096 0.119603 0.129184 0.096324 0.397359 -0.062500 1 0 0 0 0 0 2 696081
-0.002129 -0.000096 0.119603 0.129179 0.096335 0.397372 -0.062500 1 0 0 0 0 0 2 697071
-0.002129 -0.000096 0.119603 0.129194 0.096322 0.397374 -0.062500 1 0 0 0 0 0 2 698080
-0.002129 -0.000096 0.119603 0.129184 0.096323 0.397360 -0.062500 1 0 0 0 0 0 2 699071
-0.002129 -0.000096 0.119603 0.129179 0.096335 0.397372 -0.062500 1 0 0 0 0 0 2 700080
-0.002129 -0.000096 0.119603 0.129191 0.096333 0.397367 -0.062500 1 0 0 0 0 0 2 701070
-0.002129 -0.000096 0.119603 0.129187 0.096313 0.397366 -0.062500 1 0 0 0 0 0 2 702080
-0.002129 -0.000096 0.119603 0.129192 0.096331 0.397366 -0.062500 1 0 0 0 0 0 2 703082
-0.002129 -0.000096 0.119603 0.129180 0.096336 0.397373 -0.062500 1 0 0 0 0 0 2 704070
-0.002129 -0.000096 0.119603 0.129183 0.096325 0.397360 -0.062500 1 0 0 0 0 0 2 705080
-0.002129 -0.000096 0.119603 0.129195 0.096321 0.397372 -0.062500 1 0 0 0 0 0 2 706070
-0.002129 -0.000096 0.119603 0.129172 0.096326 0.397366 -0.062500 1 0 0 0 0 0 2 707080
-0.002129 -0.000096 0.119603 0.129190 0.096332 0.397366 -0.062500 1 0 0 0 0 0 2 708070
-0.002129 -0.000096 0.119603 0.129192 0.096333 0.397366 -0.062500 1 0 0 0 0 0 2 709080
-0.002129 -0.000096 0.119603 0.129188 0.096313 0.397366 -0.062500 1 0 0 0 0 0 2 710071
-0.002129 -0.000096 0.119603 0.129180 0.096333 0.397372 -0.062500 1 0 0 0 0 0 2 711081
-0.002129 -0.000096 0.119603 0.129191 0.096333 0.397367 -0.062500 1 0 0 0 0 0 2 712069
-0.002129 -0.000096 0.119603 0.129184 0.096324 0.397359 -0.062500 1 0 0 0 0 0 2 713080
-0.002129 -0.000096 0.119603 0.129183 0.096323 0.397378 -0.062500 1 0 0 0 0 0 2 714073
-0.002129 -0.000096 0.119603 0.129191 0.096332 0.397368 -0.062500 1 0 0 0 0 0 2 715088
-0.002129 -0.000096 0.119603 0.129184 0.096324 0.397359 -0.062500 1 0 0 0 0 0 2 716089
-0.002129 -0.000096 0.119603 0.129183 0.096323 0.397379 -0.062500 1 0 0 0 0 0 2 717098
-0.002129 -0.000096 0.119603 0.129183 0.096323 0.397361 -0.062500 1 0 0 0 0 0 2 718079
-0.002129 -0.000096 0.119603 0.129191 0.096332 0.397366 -0.062500 1 0 0 0 0 0 2 719077
-0.002129 -0.000096 0.119603 0.129192 0.096333 0.397366 -0.062500 1 0 0 0 0 0 2 720088
-0.002129 -0.000096 0.119603 0.129176 0.096315 0.397372 -0.062500 1 0 0 0 0 0 2 721237
-0.002129 -0.000096 0.119603 0.129190 0.096331 0.397367 -0.062500 1 0 0 0 0 0 2 722093
-0.002129 -0.000096 0.119603 0.129192 0.096333 0.397366 -0.062500 1 0 0 0 0 0 2 723085
-0.002129 -0.000096 0.119603 0.129172 0.096327 0.397366 -0.062500 1 0 0 0 0 0 2 724084
-0.002129 -0.000096 0.119603 0.129193 0.096321 0.397373 -0.062500 1 0 0 0 0 0 2 725082
-0.002129 -0.000096 0.119603 0.129193 0.096331 0.397367 -0.062500 1 0 0 0 0 0 2 726081
-0.002129 -0.000096 0.119603 0.129185 0.096324 0.397359 -0.062500 1 0 0 0 0 0 2 727081
-0.002129 -0.000096 0.119603 0.129180 0.096335 0.397372 -0.062500 1 0 0 0 0 0 2 728064
-0.002129 -0.000096 0.119603 0.129194 0.096322 0.397374 -0.062500 1 0 0 0 0 0 2 729081
-0.002129 -0.000096 0.119603 0.129185 0.096323 0.397360 -0.062500 1 0 0 0 0 0 2 730066
-0.002129 -0.000096 0.119603 0.129180 0.096335 0.397372 -0.062500 1 0 0 0 0 0 2 731087
-0.002129 -0.000096 0.119603 0.129183 0.096324 0.397360 -0.062500 1 0 0 0 0 0 2 732085
-0.002129 -0.000096 0.119603 0.129195 0.096320 0.397372 -0.062500 1 0 0 0 0 0 2 733087
-0.002129 -0.000096 0.119603 0.129181 0.096334 0.397373 -0.062500 1 0 0 0 0 0 2 734081
-0.002129 -0.000096 0.119603 0.129183 0.096324 0.397360 -0.062500 1 0 0 0 0 0 2 735080
-0.002129 -0.000096 0.119603 0.129191 0.096332 0.397365 -0.062500 1 0 0 0 0 0 2 736087
-0.002129 -0.000096 0.119603 0.129196 0.096321 0.397373 -0.062500 1 0 0 0 0 0 2 737083
-0.002129 -0.000096 0.119603 0.129173 0.096326 0.397366 -0.062500 1 0 0 0 0 0 2 738082
-0.002129 -0.000096 0.119603 0.129190 0.096332 0.397366 -0.062500 1 0 0 0 0 0 2 739081
-0.002129 -0.000096 0.119603 0.129192 0.096333 0.397366 -0.062500 1 0 0 0 0 0 2 740081
-0.002129 -0.000096 0.119603 0.129176 0.096316 0.397372 -0.062500 1 0 0 0 0 0 2 741083
-0.002129 -0.000096 0.119603 0.129190 0.096331 0.397367 -0.062500 1 0 0 0 0 0 2 742082
-0.002129 -0.000096 0.119603 0.129192 0.096333 0.397366 -0.062500 1 0 0 0 0 0 2 743081
-0.002129 -0.000096 0.119603 0.129185 0.096324 0.397359 -0.062500 1 0 0 0 0 0 2 744080
-0.002129 -0.000096 0.119603 0.129183 0.096323 0.397378 -0.062500 1 0 0 0 0 0 2 745084
-0.002129 -0.000096 0.119603 0.129183 0.096323 0.397361 -0.062500 1 0 0 0 0 0 2 746084
-0.002129 -0.000096 0.119603 0.129191 0.096332 0.397365 -0.062500 1 0 0 0 0 0 2 747082
-0.002129 -0.000096 0.119603 0.129180 0.096336 0.397372 -0.062500 1 0 0 0 0 0 2 748081
-0.002129 -0.000096 0.119603 0.129186 0.096313 0.397367 -0.062500 1 0 0 0 0 0 2 749081
-0.002129 -0.000096 0.119603 0.129192 0.096331 0.397366 -0.062500 1 0 0 0 0 0 2 750081
-0.002129 -0.000096 0.119603 0.129180 0.096336 0.397373 -0.062500 1 0 0 0 0 0 2 751081
-0.002129 -0.000096 0.119603 0.129183 0.096325 0.397360 -0.062500 1 0 0 0 0 0 2 752081
-0.002129 -0.000096 0.119603 0.129195 0.096321 0.397372 -0.062500 1 0 0 0 0 0 2 753081
-0.002129 -0.000096 0.119603 0.129193 0.096332 0.397367 -0.062500 1 0 0 0 0 0 2 754080
-0.002129 -0.000096 0.119603 0.129172 0.096327 0.397366 -0.062500 1 0 0 0 0 0 2 755075
-0.002129 -0.000096 0.119603 0.129190 0.096333 0.397366 -0.062500 1 0 0 0 0 0 2 756074
-0.002129 -0.000096 0.119603 0.129196 0.096322 0.397373 -0.062500 1 0 0 0 0 0 2 757079
-0.002129 -0.000096 0.119603 0.129173 0.096326 0.397366 -0.062500 1 0 0 0 0 0 2 758083
-0.002129 -0.000096 0.119603 0.129190 0.096332 0.397366 -0.062500 1 0 0 0 0 0 2 759081
-0.002129 -0.000096 0.119603 0.129184 0.096324 0.397359 -0.062500 1 0 0 0 0 0 2 760083
-0.002129 -0.000096 0.119603 0.129183 0.096323 0.397378 -0.062500 1 0 0 0 0 0 2 761080
-0.002129 -0.000096 0.119603 0.129191 0.096332 0.397368 -0.062500 1 0 0 0 0 0 2 762084
-0.002129 -0.000096 0.119603 0.129184 0.096324 0.397359 -0.062500 1 0 0 0 0 0 2 763061
-0.002129 -0.000096 0.119603 0.129183 0.096323 0.397379 -0.062500 1 0 0 0 0 0 2 764080
-0.002129 -0.000096 0.119603 0.129191 0.096332 0.397368 -0.062500 1 0 0 0 0 0 2 765081
-0.002129 -0.000096 0.119603 0.129184 0.096324 0.397360 -0.062500 1 0 0 0 0 0 2 766080
-0.002129 -0.000096 0.119603 0.129192 0.096332 0.397365 -0.062500 1 0 0 0 0 0 2 767074
-0.002129 -0.000096 0.119603 0.129184 0.096324 0.397379 -0.062500 1 0 0 0 0 0 2 768079
-0.002129 -0.000096 0.119603 0.129183 0.096323 0.397361 -0.062500 1 0 0 0 0 0 2 769080
-0.002129 -0.000096 0.119603 0.129191 0.096332 0.397366 -0.062500 1 0 0 0 0 0 2 770124
-0.002129 -0.000096 0.119603 0.129172 0.096327 0.397365 -0.062500 1 0 0 0 0 0 2 771136
-0.002129 -0.000096 0.119603 0.129193 0.096321 0.397373 -0.062500 1 0 0 0 0 0 2 772121
-0.002129 -0.000096 0.119603 0.129192 0.096331 0.397367 -0.062500 1 0 0 0 0 0 2 773135
-0.002129 -0.000096 0.119603 0.129184 0.096324 0.397359 -0.062500 1 0 0 0 0 0 2 774069
-0.002129 -0.000096 0.119603 0.129179 0.096335 0.397372 -0.062500 1 0 0 0 0 0 2 775079
-0.002129 -0.000096 0.119603 0.129194 0.096322 0.397374 -0.062500 1 0 0 0 0 0 2 776068
-0.002129 -0.000096 0.119603 0.129185 0.096323 0.397360 -0.062500 1 0 0 0 0 0 2 777080
-0.002129 -0.000096 0.119603 0.129179 0.096335 0.397372 -0.062500 1 0 0 0 0 0 2 778069
-0.002129 -0.000096 0.119603 0.129191 0.096333 0.397367 -0.062500 1 0 0 0 0 0 2 779078
-0.002129 -0.000096 0.119603 0.129187 0.096313 0.397366 -0.062500 1 0 0 0 0 0 2 780068
-0.002129 -0.000096 0.119603 0.129180 0.096333 0.397373 -0.062500 1 0 0 0 0 0 2 781080
-0.002129 -0.000096 0.119603 0.129183 0.096324 0.397360 -0.062500 1 0 0 0 0 0 2 782068
-0.002129 -0.000096 0.119603 0.129191 0.096332 0.397365 -0.062500 1 0 0 0 0 0 2 783078
-0.002148 -0.000092 0.119613 0.392374 0.034405 0.258479 -0.062500 1 0 0 0 0 0 2 784067
-0.002157 -0.000090 0.119616 0.302929 0.055086 0.326463 -0.062500 1 0 0 0 0 0 2 785078
-0.002162 -0.000089 0.119617 0.236739 0.070648 0.361603 -0.062500 1 0 0 0 0 0 2 786079
-0.002164 -0.000088 0.119618 0.201712 0.078974 0.374934 -0.062500 1 0 0 0 0 0 2 787066
-0.002165 -0.000088 0.119618 0.184086 0.083211 0.379663 -0.062500 1 0 0 0 0 0 2 788078
-0.002166 -0.000088 0.119618 0.175309 0.085336 0.381313 -0.062500 1 0 0 0 0 0 2 789067
-0.002166 -0.000088 0.119618 0.170919 0.086396 0.381891 -0.062500 1 0 0 0 0 0 2 790078
-0.002166 -0.000087 0.119618 0.168727 0.086920 0.382084 -0.062500 1 0 0 0 0 0 2 791068
-0.002166 -0.000087 0.119618 0.167634 0.087191 0.382152 -0.062500 1 0 0 0 0 0 2 792078
-0.002167 -0.000087 0.119618 0.167077 0.087325 0.382184 -0.062500 1 0 0 0 0 0 2 793066
-0.002167 -0.000087 0.119618 0.166822 0.087386 0.382187 -0.062500 1 0 0 0 0 0 2 794077
-0.002167 -0.000087 0.119618 0.166679 0.087420 0.382198 -0.062500 1 0 0 0 0 0 2 795067
-0.002167 -0.000087 0.119618 0.166612 0.087436 0.382190 -0.062500 1 0 0 0 0 0 2 796078
-0.002167 -0.000087 0.119618 0.166581 0.087454 0.382196 -0.062500 1 0 0 0 0 0 2 797066
-0.002167 -0.000087 0.119618 0.166556 0.087461 0.382189 -0.062500 1 0 0 0 0 0 2 798077
-0.002167 -0.000087 0.119618 0.166558 0.087450 0.382195 -0.062500 1 0 0 0 0 0 2 799079
-0.002167 -0.000087 0.119618 0.166535 0.087455 0.382188 -0.062500 1 0 0 0 0 0 2 800080
-0.002167 -0.000087 0.119618 0.166553 0.087461 0.382188 -0.062500 1 0 0 0 0 0 2 801085
-0.002167 -0.000087 0.119618 0.166543 0.087465 0.382194 -0.062500 1 0 0 0 0 0 2 802075
-0.002167 -0.000087 0.119618 0.166537 0.087445 0.382195 -0.062500 1 0 0 0 0 0 2 803073
-0.002167 -0.000087 0.119618 0.166541 0.087463 0.382195 -0.062500 1 0 0 0 0 0 2 804095
-0.002167 -0.000087 0.119618 0.166553 0.087462 0.382189 -0.062500 1 0 0 0 0 0 2 805088
-0.002167 -0.000087 0.119618 0.166535 0.087456 0.382187 -0.062500 1 0 0 0 0 0 2 806084
-0.002167 -0.000087 0.119618 0.166544 0.087453 0.382201 -0.062500 1 0 0 0 0 0 2 807089
-0.002167 -0.000087 0.119618 0.166546 0.087452 0.382182 -0.062500 1 0 0 0 0 0 2 808081
-0.002167 -0.000087 0.119618 0.166542 0.087463 0.382193 -0.062500 1 0 0 0 0 0 2 809081
-0.002167 -0.000087 0.119618 0.166542 0.087465 0.382195 -0.062500 1 0 0 0 0 0 2 810062
-0.002167 -0.000087 0.119618 0.166537 0.087445 0.382195 -0.062500 1 0 0 0 0 0 2 811078
-0.002167 -0.000087 0.119618 0.166553 0.087460 0.382189 -0.062500 1 0 0 0 0 0 2 812080
-0.002167 -0.000087 0.119618 0.166543 0.087465 0.382194 -0.062500 1 0 0 0 0 0 2 813080
-0.002167 -0.000087 0.119618 0.166533 0.087457 0.382188 -0.062500 1 0 0 0 0 0 2 814080
-0.002167 -0.000087 0.119618 0.166544 0.087453 0.382201 -0.062500 1 0 0 0 0 0 2 815091
-0.002167 -0.000087 0.119618 0.166554 0.087461 0.382189 -0.062500 1 0 0 0 0 0 2 816085
-0.002167 -0.000087 0.119618 0.166535 0.087456 0.382187 -0.062500 1 0 0 0 0 0 2 817084
-0.002167 -0.000087 0.119618 0.166541 0.087464 0.382194 -0.062500 1 0 0 0 0 0 2 818078
-0.002167 -0.000087 0.119618 0.166557 0.087451 0.382195 -0.062500 1 0 0 0 0 0 2 819079
-0.002167 -0.000087 0.119618 0.166535 0.087455 0.382188 -0.062500 1 0 0 0 0 0 2 820084
-0.002167 -0.000087 0.119618 0.166541 0.087464 0.382194 -0.062500 1 0 0 0 0 0 2 821079
-0.002167 -0.000087 0.119618 0.166541 0.087465 0.382195 -0.062500 1 0 0 0 0 0 2 822081
-0.002167 -0.000087 0.119618 0.166549 0.087442 0.382189 -0.062500 1 0 0 0 0 0 2 823077
-0.002167 -0.000087 0.119618 0.166542 0.087463 0.382194 -0.062500 1 0 0 0 0 0 2 824078
-0.002167 -0.000087 0.119618 0.166533 0.087456 0.382188 -0.062500 1 0 0 0 0 0 2 825079
-0.002167 -0.000087 0.119618 0.166556 0.087450 0.382195 -0.062500 1 0 0 0 0 0 2 826079
-0.002167 -0.000087 0.119618 0.166543 0.087463 0.382195 -0.062500 1 0 0 0 0 0 2 827060
-0.002167 -0.000087 0.119618 0.166534 0.087456 0.382188 -0.062500 1 0 0 0 0 0 2 828061
-0.002167 -0.000087 0.119618 0.166540 0.087464 0.382194 -0.062500 1 0 0 0 0 0 2 829079
-0.002167 -0.000087 0.119618 0.166557 0.087451 0.382195 -0.062500 1 0 0 0 0 0 2 830138
-0.002167 -0.000087 0.119618 0.166535 0.087455 0.382188 -0.062500 1 0 0 0 0 0 2 831147
-0.002167 -0.000087 0.119618 0.166541 0.087464 0.382194 -0.062500 1 0 0 0 0 0 2 832113
-0.002167 -0.000087 0.119618 0.166554 0.087462 0.382189 -0.062500 1 0 0 0 0 0 2 833115
-0.002167 -0.000087 0.119618 0.166538 0.087445 0.382194 -0.062500 1 0 0 0 0 0 2 834137
-0.002167 -0.000087 0.119618 0.166541 0.087463 0.382195 -0.062500 1 0 0 0 0 0 2 835110
-0.002167 -0.000087 0.119618 0.166533 0.087456 0.382188 -0.062500 1 0 0 0 0 0 2 836132
-0.002167 -0.000087 0.119618 0.166552 0.087461 0.382188 -0.062500 1 0 0 0 0 0 2 837113
-0.002167 -0.000087 0.119618 0.166546 0.087453 0.382201 -0.062500 1 0 0 0 0 0 2 838137
-0.002167 -0.000087 0.119618 0.166534 0.087455 0.382189 -0.062500 1 0 0 0 0 0 2 839114
-0.002167 -0.000087 0.119618 0.166540 0.087464 0.382194 -0.062500 1 0 0 0 0 0 2 840149
-0.002167 -0.000087 0.119618 0.166553 0.087462 0.382189 -0.062500 1 0 0 0 0 0 2 841140
-0.002167 -0.000087 0.119618 0.166538 0.087445 0.382194 -0.062500 1 0 0 0 0 0 2 842146
-0.002167 -0.000087 0.119618 0.166541 0.087463 0.382195 -0.062500 1 0 0 0 0 0 2 843140
-0.002167 -0.000087 0.119618 0.166554 0.087462 0.382189 -0.062500 1 0 0 0 0 0 2 844144
-0.002167 -0.000087 0.119618 0.166535 0.087456 0.382187 -0.062500 1 0 0 0 0 0 2 845111
-0.002167 -0.000087 0.119618 0.166544 0.087453 0.382201 -0.062500 1 0 0 0 0 0 2 846113
-0.002167 -0.000087 0.119618 0.166546 0.087452 0.382182 -0.062500 1 0 0 0 0 0 2 847112
-0.002167 -0.000087 0.119618 0.166542 0.087463 0.382193 -0.062500 1 0 0 0 0 0 2 848119
-0.002167 -0.000087 0.119618 0.166542 0.087465 0.382195 -0.062500 1 0 0 0 0 0 2 849111
-0.002167 -0.000087 0.119618 0.166537 0.087445 0.382195 -0.062500 1 0 0 0 0 0 2 850112
-0.002167 -0.000087 0.119618 0.166553 0.087460 0.382189 -0.062500 1 0 0 0 0 0 2 851112
-0.002167 -0.000087 0.119618 0.166543 0.087465 0.382194 -0.062500 1 0 0 0 0 0 2 852110
-0.002167 -0.000087 0.119618 0.166534 0.087457 0.382188 -0.062500 1 0 0 0 0 0 2 853112
-0.002167 -0.000087 0.119618 0.166544 0.087453 0.382201 -0.062500 1 0 0 0 0 0 2 854135
-0.002167 -0.000087 0.119618 0.166554 0.087461 0.382189 -0.062500 1 0 0 0 0 0 2 855140
-0.002167 -0.000087 0.119618 0.166535 0.087456 0.382187 -0.062500 1 0 0 0 0 0 2 856135
-0.002167 -0.000087 0.119618 0.166544 0.087452 0.382201 -0.062500 1 0 0 0 0 0 2 857118
-0.002167 -0.000087 0.119618 0.166546 0.087452 0.382182 -0.062500 1 0 0 0 0 0 2 858136
-0.002167 -0.000087 0.119618 0.166542 0.087463 0.382193 -0.062500 1 0 0 0 0 0 2 859120
-0.002167 -0.000087 0.119618 0.166542 0.087465 0.382195 -0.062500 1 0 0 0 0 0 2 860134
-0.002167 -0.000087 0.119618 0.166541 0.087466 0.382195 -0.062500 1 0 0 0 0 0 2 861118
-0.002167 -0.000087 0.119618 0.166549 0.087442 0.382188 -0.062500 1 0 0 0 0 0 2 862375
-0.002167 -0.000087 0.119618 0.166542 0.087463 0.382194 -0.062500 1 0 0 0 0 0 2 863139
-0.002167 -0.000087 0.119618 0.166533 0.087456 0.382188 -0.062500 1 0 0 0 0 0 2 864134
-0.002167 -0.000087 0.119618 0.166544 0.087453 0.382201 -0.062500 1 0 0 0 0 0 2 865115
-0.002167 -0.000087 0.119618 0.166554 0.087461 0.382189 -0.062500 1 0 0 0 0 0 2 866132
-0.002167 -0.000087 0.119618 0.166535 0.087456 0.382187 -0.062500 1 0 0 0 0 0 2 867116
-0.002167 -0.000087 0.119618 0.166541 0.087464 0.382194 -0.062500 1 0 0 0 0 0 2 868131
-0.002167 -0.000087 0.119618 0.166557 0.087451 0.382195 -0.062500 1 0 0 0 0 0 2 869114
-0.002167 -0.000087 0.119618 0.166535 0.087455 0.382188 -0.062500 1 0 0 0 0 0 2 870067
-0.002167 -0.000087 0.119618 0.166541 0.087464 0.382194 -0.062500 1 0 0 0 0 0 2 871077
-0.002167 -0.000087 0.119618 0.166554 0.087462 0.382188 -0.062500 1 0 0 0 0 0 2 872065
-0.002167 -0.000087 0.119618 0.166538 0.087445 0.382194 -0.062500 1 0 0 0 0 0 2 873075
-0.002167 -0.000087 0.119618 0.166541 0.087463 0.382195 -0.062500 1 0 0 0 0 0 2 874066
-0.002167 -0.000087 0.119618 0.166533 0.087456 0.382188 -0.062500 1 0 0 0 0 0 2 875076
-0.002167 -0.000087 0.119618 0.166552 0.087461 0.382188 -0.062500 1 0 0 0 0 0 2 876064
-0.002167 -0.000087 0.119618 0.166546 0.087453 0.382201 -0.062500 1 0 0 0 0 0 2 877075
-0.002167 -0.000087 0.119618 0.166534 0.087455 0.382189 -0.062500 1 0 0 0 0 0 2 878065
-0.002167 -0.000087 0.119618 0.166540 0.087464 0.382194 -0.062500 1 0 0 0 0 0 2 879075
-0.002167 -0.000087 0.119618 0.166553 0.087462 0.382189 -0.062500 1 0 0 0 0 0 2 880065
-0.002167 -0.000087 0.119618 0.166538 0.087445 0.382194 -0.062500 1 0 0 0 0 0 2 881074
-0.002167 -0.000087 0.119618 0.166541 0.087463 0.382195 -0.062500 1 0 0 0 0 0 2 882067
-0.002167 -0.000087 0.119618 0.166554 0.087462 0.382189 -0.062500 1 0 0 0 0 0 2 883075
-0.002167 -0.000087 0.119618 0.166535 0.087456 0.382187 -0.062500 1 0 0 0 0 0 2 884064
-0.002167 -0.000087 0.119618 0.166544 0.087453 0.382201 -0.062500 1 0 0 0 0 0 2 885075
-0.002167 -0.000087 0.119618 0.166533 0.087455 0.382189 -0.062500 1 0 0 0 0 0 2 886075
-0.002167 -0.000087 0.119618 0.166552 0.087461 0.382188 -0.062500 1 0 0 0 0 0 2 887064
-0.002167 -0.000087 0.119618 0.166543 0.087465 0.382194 -0.062500 1 0 0 0 0 0 2 888075
-0.002167 -0.000087 0.119618 0.166537 0.087445 0.382195 -0.062500 1 0 0 0 0 0 2 889063
-0.002167 -0.000087 0.119618 0.166553 0.087460 0.382188 -0.062500 1 0 0 0 0 0 2 890075
-0.002167 -0.000087 0.119618 0.166543 0.087465 0.382194 -0.062500 1 0 0 0 0 0 2 891068
-0.002167 -0.000087 0.119618 0.166534 0.087457 0.382188 -0.062500 1 0 0 0 0 0 2 892081
-0.002167 -0.000087 0.119618 0.166544 0.087453 0.382201 -0.062500 1 0 0 0 0 0 2 893083
-0.002167 -0.000087 0.119618 0.166554 0.087461 0.382189 -0.062500 1 0 0 0 0 0 2 894072
-0.002167 -0.000087 0.119618 0.166535 0.087456 0.382187 -0.062500 1 0 0 0 0 0 2 895087
-0.002167 -0.000087 0.119618 0.166544 0.087452 0.382201 -0.062500 1 0 0 0 0 0 2 896069
-0.002167 -0.000087 0.119618 0.166546 0.087452 0.382182 -0.062500 1 0 0 0 0 0 2 897087
-0.002167 -0.000087 0.119618 0.166542 0.087463 0.382193 -0.062500 1 0 0 0 0 0 2 898074
-0.002167 -0.000087 0.119618 0.166542 0.087465 0.382195 -0.062500 1 0 0 0 0 0 2 899080
-0.002167 -0.000087 0.119618 0.166541 0.087466 0.382195 -0.062500 1 0 0 0 0 0 2 900090
-0.002167 -0.000087 0.119618 0.166549 0.087442 0.382188 -0.062500 1 0 0 0 0 0 2 901075
-0.002167 -0.000087 0.119618 0.166543 0.087463 0.382194 -0.062500 1 0 0 0 0 0 2 902074
-0.002167 -0.000087 0.119618 0.166533 0.087456 0.382188 -0.062500 1 0 0 0 0 0 2 903078
-0.002167 -0.000087 0.119618 0.166544 0.087453 0.382201 -0.062500 1 0 0 0 0 0 2 904074
-0.002167 -0.000087 0.119618 0.166554 0.087461 0.382189 -0.062500 1 0 0 0 0 0 2 905077
-0.002167 -0.000087 0.119618 0.166535 0.087456 0.382187 -0.062500 1 0 0 0 0 0 2 906077
-0.002167 -0.000087 0.119618 0.166541 0.087464 0.382194 -0.062500 1 0 0 0 0 0 2 907084
-0.002167 -0.000087 0.119618 0.166557 0.087451 0.382195 -0.062500 1 0 0 0 0 0 2 908079
-0.002167 -0.000087 0.119618 0.166535 0.087455 0.382188 -0.062500 1 0 0 0 0 0 2 909078
-0.002167 -0.000087 0.119618 0.166541 0.087464 0.382194 -0.062500 1 0 0 0 0 0 2 910082
-0.002167 -0.000087 0.119618 0.166541 0.087465 0.382195 -0.062500 1 0 0 0 0 0 2 911075
-0.002167 -0.000087 0.119618 0.166549 0.087442 0.382189 -0.062500 1 0 0 0 0 0 2 912074
-0.002167 -0.000087 0.119618 0.166542 0.087462 0.382194 -0.062500 1 0 0 0 0 0 2 913074
-0.002167 -0.000087 0.119618 0.166533 0.087456 0.382188 -0.062500 1 0 0 0 0 0 2 914057
-0.002167 -0.000087 0.119618 0.166553 0.087461 0.382188 -0.062500 1 0 0 0 0 0 2 915058
-0.002167 -0.000087 0.119618 0.166546 0.087453 0.382201 -0.062500 1 0 0 0 0 0 2 916057
-0.002167 -0.000087 0.119618 0.166534 0.087455 0.382189 -0.062500 1 0 0 0 0 0 2 917076
-0.002167 -0.000087 0.119618 0.166540 0.087464 0.382194 -0.062500 1 0 0 0 0 0 2 918134
-0.002167 -0.000087 0.119618 0.166553 0.087462 0.382189 -0.062500 1 0 0 0 0 0 2 919137
-0.002167 -0.000087 0.119618 0.166538 0.087445 0.382194 -0.062500 1 0 0 0 0 0 2 920142
-0.002167 -0.000087 0.119618 0.166541 0.087463 0.382195 -0.062500 1 0 0 0 0 0 2 921140
-0.002167 -0.000087 0.119618 0.166554 0.087462 0.382189 -0.062500 1 0 0 0 0 0 2 922134
-0.002167 -0.000087 0.119618 0.166535 0.087456 0.382187 -0.062500 1 0 0 0 0 0 2 923139
-0.002167 -0.000087 0.119618 0.166544 0.087453 0.382201 -0.062500 1 0 0 0 0 0 2 924111
-0.002167 -0.000087 0.119618 0.166534 0.087455 0.382189 -0.062500 1 0 0 0 0 0 2 925110
-0.002167 -0.000087 0.119618 0.166552 0.087461 0.382188 -0.062500 1 0 0 0 0 0 2 926110
-0.002167 -0.000087 0.119618 0.166543 0.087465 0.382194 -0.062500 1 0 0 0 0 0 2 927108
-0.002167 -0.000087 0.119618 0.166537 0.087445 0.382195 -0.062500 1 0 0 0 0 0 2 928109
-0.002167 -0.000087 0.119618 0.166541 0.087463 0.382195 -0.062500 1 0 0 0 0 0 2 929111
-0.002167 -0.000087 0.119618 0.166553 0.087462 0.382189 -0.062500 1 0 0 0 0 0 2 930133
-0.002167 -0.000087 0.119618 0.166535 0.087456 0.382187 -0.062500 1 0 0 0 0 0 2 931109
-0.002167 -0.000087 0.119618 0.166544 0.087453 0.382201 -0.062500 1 0 0 0 0 0 2 932104
-0.002167 -0.000087 0.119618 0.166554 0.087461 0.382189 -0.062500 1 0 0 0 0 0 2 933141
-0.002167 -0.000087 0.119618 0.166535 0.087456 0.382187 -0.062500 1 0 0 0 0 0 2 934140
-0.002167 -0.000087 0.119618 0.166544 0.087452 0.382201 -0.062500 1 0 0 0 0 0 2 935139
-0.002167 -0.000087 0.119618 0.166546 0.087452 0.382182 -0.062500 1 0 0 0 0 0 2 936142
-0.002167 -0.000087 0.119618 0.166542 0.087463 0.382193 -0.062500 1 0 0 0 0 0 2 937141
-0.002167 -0.000087 0.119618 0.166542 0.087465 0.382195 -0.062500 1 0 0 0 0 0 2 938114
-0.002167 -0.000087 0.119618 0.166545 0.087454 0.382202 -0.062500 1 0 0 0 0 0 2 939111
-0.002167 -0.000087 0.119618 0.166546 0.087452 0.382183 -0.062500 1 0 0 0 0 0 2 940113
-0.002167 -0.000087 0.119618 0.166542 0.087464 0.382194 -0.062500 1 0 0 0 0 0 2 941109
-0.002167 -0.000087 0.119618 0.166533 0.087456 0.382188 -0.062500 1 0 0 0 0 0 2 942135
-0.002167 -0.000087 0.119618 0.166544 0.087453 0.382201 -0.062500 1 0 0 0 0 0 2 943109
-0.002167 -0.000087 0.119618 0.166554 0.087461 0.382189 -0.062500 1 0 0 0 0 0 2 944110
-0.002167 -0.000087 0.119618 0.166535 0.087456 0.382187 -0.062500 1 0 0 0 0 0 2 945109
-0.002167 -0.000087 0.119618 0.166541 0.087464 0.382194 -0.062500 1 0 0 0 0 0 2 946112
-0.002167 -0.000087 0.119618 0.166557 0.087451 0.382195 -0.062500 1 0 0 0 0 0 2 947136
-0.002167 -0.000087 0.119618 0.166535 0.087455 0.382188 -0.062500 1 0 0 0 0 0 2 948132
-0.002167 -0.000087 0.119618 0.166541 0.087464 0.382194 -0.062500 1 0 0 0 0 0 2 949113
-0.002167 -0.000087 0.119618 0.166541 0.087465 0.382195 -0.062500 1 0 0 0 0 0 2 950130
-0.002167 -0.000087 0.119618 0.166549 0.087442 0.382189 -0.062500 1 0 0 0 0 0 2 951118
-0.002167 -0.000087 0.119618 0.166542 0.087462 0.382194 -0.062500 1 0 0 0 0 0 2 952132
-0.002167 -0.000087 0.119618 0.166533 0.087456 0.382188 -0.062500 1 0 0 0 0 0 2 953130
-0.002167 -0.000087 0.119618 0.166540 0.087464 0.382194 -0.062500 1 0 0 0 0 0 2 954136
-0.002167 -0.000087 0.119618 0.166557 0.087451 0.382195 -0.062500 1 0 0 0 0 0 2 955132
-0.002167 -0.000087 0.119618 0.166535 0.087455 0.382188 -0.062500 1 0 0 0 0 0 2 956114
-0.002167 -0.000087 0.119618 0.166541 0.087464 0.382194 -0.062500 1 0 0 0 0 0 2 957129
-0.002167 -0.000087 0.119618 0.166553 0.087462 0.382188 -0.062500 1 0 0 0 0 0 2 958115
-0.002167 -0.000087 0.119618 0.166538 0.087445 0.382194 -0.062500 1 0 0 0 0 0 2 959129
-0.002167 -0.000087 0.119618 0.166541 0.087463 0.382195 -0.062500 1 0 0 0 0 0 2 960113
-0.002167 -0.000087 0.119618 0.166541 0.087465 0.382195 -0.062500 1 0 0 0 0 0 2 961130
-0.002167 -0.000087 0.119618 0.166545 0.087454 0.382182 -0.062500 1 0 0 0 0 0 2 962116
-0.002167 -0.000087 0.119618 0.166545 0.087452 0.382200 -0.062500 1 0 0 0 0 0 2 963131
-0.002167 -0.000087 0.119618 0.166534 0.087455 0.382189 -0.062500 1 0 0 0 0 0 2 964114
-0.002167 -0.000087 0.119618 0.166553 0.087461 0.382188 -0.062500 1 0 0 0 0 0 2 965130
-0.002167 -0.000087 0.119618 0.166546 0.087453 0.382201 -0.062500 1 0 0 0 0 0 2 966065
-0.002167 -0.000087 0.119618 0.166534 0.087455 0.382189 -0.062500 1 0 0 0 0 0 2 967080
-0.002167 -0.000087 0.119618 0.166540 0.087464 0.382194 -0.062500 1 0 0 0 0 0 2 968063
-0.002167 -0.000087 0.119618 0.166553 0.087462 0.382189 -0.062500 1 0 0 0 0 0 2 969073
-0.002167 -0.000087 0.119618 0.166535 0.087456 0.382187 -0.062500 1 0 0 0 0 0 2 970073
-0.002167 -0.000087 0.119618 0.166544 0.087453 0.382201 -0.062500 1 0 0 0 0 0 2 971061
-0.002167 -0.000087 0.119618 0.166554 0.087461 0.382189 -0.062500 1 0 0 0 0 0 2 972072
-0.002167 -0.000087 0.119618 0.166535 0.087456 0.382187 -0.062500 1 0 0 0 0 0 2 973061
-0.002167 -0.000087 0.119618 0.166544 0.087452 0.382201 -0.062500 1 0 0 0 0 0 2 974073
-0.002167 -0.000087 0.119618 0.166534 0.087455 0.382189 -0.062500 1 0 0 0 0 0 2 975061
-0.002167 -0.000087 0.119618 0.166552 0.087461 0.382188 -0.062500 1 0 0 0 0 0 2 976072
-0.002167 -0.000087 0.119618 0.166543 0.087465 0.382194 -0.062500 1 0 0 0 0 0 2 977062
-0.002167 -0.000087 0.119618 0.166545 0.087454 0.382202 -0.062500 1 0 0 0 0 0 2 978072
-0.002167 -0.000087 0.119618 0.166546 0.087452 0.382183 -0.062500 1 0 0 0 0 0 2 979062
-0.002167 -0.000087 0.119618 0.166542 0.087464 0.382194 -0.062500 1 0 0 0 0 0 2 980073
-0.002167 -0.000087 0.119618 0.166534 0.087456 0.382188 -0.062500 1 0 0 0 0 0 2 981061
-0.002167 -0.000087 0.119618 0.166544 0.087453 0.382201 -0.062500 1 0 0 0 0 0 2 982073
-0.002167 -0.000087 0.119618 0.166554 0.087461 0.382189 -0.062500 1 0 0 0 0 0 2 983061
-0.002167 -0.000087 0.119618 0.166535 0.087456 0.382187 -0.062500 1 0 0 0 0 0 2 984071
-0.002167 -0.000087 0.119618 0.166541 0.087464 0.382194 -0.062500 1 0 0 0 0 0 2 985061
-0.002167 -0.000087 0.119618 0.166545 0.087454 0.382202 -0.062500 1 0 0 0 0 0 2 986080
-0.002167 -0.000087 0.119618 0.166546 0.087452 0.382183 -0.062500 1 0 0 0 0 0 2 987075
-0.002167 -0.000087 0.119618 0.166542 0.087464 0.382194 -0.062500 1 0 0 0 0 0 2 988069
-0.002167 -0.000087 0.119618 0.166542 0.087465 0.382195 -0.062500 1 0 0 0 0 0 2 989077
-0.002167 -0.000087 0.119618 0.166549 0.087442 0.382188 -0.062500 1 0 0 0 0 0 2 990068
-0.002167 -0.000087 0.119618 0.166543 0.087462 0.382194 -0.062500 1 0 0 0 0 0 2 991065
-0.002167 -0.000087 0.119618 0.166534 0.087456 0.382188 -0.062500 1 0 0 0 0 0 2 992074
-0.002167 -0.000087 0.119618 0.166540 0.087464 0.382194 -0.062500 1 0 0 0 0 0 2 993065
-0.002167 -0.000087 0.119618 0.166557 0.087451 0.382195 -0.062500 1 0 0 0 0 0 2 994075
-0.002167 -0.000087 0.119618 0.166535 0.087455 0.382188 -0.062500 1 0 0 0 0 0 2 995075
-0.002167 -0.000087 0.119618 0.166541 0.087464 0.382194 -0.062500 1 0 0 0 0 0 2 996076
-0.002167 -0.000087 0.119618 0.166553 0.087462 0.382188 -0.062500 1 0 0 0 0 0 2 997055
-0.002167 -0.000087 0.119618 0.166538 0.087445 0.382194 -0.062500 1 0 0 0 0 0 2 998074
-0.002167 -0.000087 0.119618 0.166541 0.087463 0.382195 -0.062500 1 0 0 0 0 0 2 999072
-0.002167 -0.000087 0.119618 0.166541 0.087465 0.382195 -0.062500 1 0 0 0 0 0 3 75
-0.002167 -0.000087 0.119618 0.166545 0.087454 0.382182 -0.062500 1 0 0 0 0 0 3 1072
-0.002167 -0.000087 0.119618 0.166545 0.087452 0.382200 -0.062500 1 0 0 0 0 0 3 2205
-0.002167 -0.000087 0.119618 0.166534 0.087455 0.382189 -0.062500 1 0 0 0 0 0 3 3082
-0.002167 -0.000087 0.119618 0.166540 0.087464 0.382194 -0.062500 1 0 0 0 0 0 3 4062
-0.002167 -0.000087 0.119618 0.166553 0.087462 0.382188 -0.062500 1 0 0 0 0 0 3 5073
-0.002167 -0.000087 0.119618 0.166538 0.087445 0.382194 -0.062500 1 0 0 0 0 0 3 6072
-0.002167 -0.000087 0.119618 0.166541 0.087463 0.382195 -0.062500 1 0 0 0 0 0 3 7056
-0.002167 -0.000087 0.119618 0.166553 0.087462 0.382189 -0.062500 1 0 0 0 0 0 3 8180
-0.002167 -0.000087 0.119618 0.166535 0.087456 0.382187 -0.062500 1 0 0 0 0 0 3 9072
-0.002167 -0.000087 0.119618 0.166544 0.087453 0.382201 -0.062500 1 0 0 0 0 0 3 10070
-0.002167 -0.000087 0.119618 0.166554 0.087461 0.382189 -0.062500 1 0 0 0 0 0 3 11073
-0.002167 -0.000087 0.119618 0.166535 0.087456 0.382187 -0.062500 1 0 0 0 0 0 3 12201
-0.002167 -0.000087 0.119618 0.166544 0.087452 0.382201 -0.062500 1 0 0 0 0 0 3 13074
-0.002167 -0.000087 0.119618 0.166534 0.087455 0.382189 -0.062500 1 0 0 0 0 0 3 14198
-0.002167 -0.000087 0.119618 0.166553 0.087461 0.382188 -0.062500 1 0 0 0 0 0 3 15073
-0.002167 -0.000087 0.119618 0.166543 0.087465 0.382194 -0.062500 1 0 0 0 0 0 3 16200
-0.002167 -0.000087 0.119618 0.166537 0.087445 0.382195 -0.062500 1 0 0 0 0 0 3 17202
-0.002167 -0.000087 0.119618 0.166541 0.087463 0.382195 -0.062500 1 0 0 0 0 0 3 18076
-0.002167 -0.000087 0.119618 0.166553 0.087462 0.382189 -0.062500 1 0 0 0 0 0 3 19054
-0.002167 -0.000087 0.119618 0.166535 0.087456 0.382187 -0.062500 1 0 0 0 0 0 3 20202
-0.002167 -0.000087 0.119618 0.166544 0.087453 0.382201 -0.062500 1 0 0 0 0 0 3 21199
-0.002167 -0.000087 0.119618 0.166554 0.087461 0.382189 -0.062500 1 0 0 0 0 0 3 22071
-0.002167 -0.000087 0.119618 0.166535 0.087456 0.382187 -0.062500 1 0 0 0 0 0 3 23054
-0.002167 -0.000087 0.119618 0.166541 0.087464 0.382194 -0.062500 1 0 0 0 0 0 3 24072
-0.002167 -0.000087 0.119618 0.166545 0.087454 0.382202 -0.062500 1 0 0 0 0 0 3 25199
-0.002167 -0.000087 0.119618 0.166546 0.087452 0.382183 -0.062500 1 0 0 0 0 0 3 26067
-0.002167 -0.000087 0.119618 0.166542 0.087464 0.382194 -0.062500 1 0 0 0 0 0 3 27195
-0.002167 -0.000087 0.119618 0.166542 0.087465 0.382195 -0.062500 1 0 0 0 0 0 3 28198
-0.002167 -0.000087 0.119618 0.166549 0.087442 0.382188 -0.062500 1 0 0 0 0 0 3 29202
-0.002167 -0.000087 0.119618 0.166543 0.087462 0.382194 -0.062500 1 0 0 0 0 0 3 30197
-0.002167 -0.000087 0.119618 0.166534 0.087456 0.382188 -0.062500 1 0 0 0 0 0 3 31197
-0.002167 -0.000087 0.119618 0.166540 0.087464 0.382194 -0.062500 1 0 0 0 0 0 3 32196
-0.002167 -0.000087 0.119618 0.166557 0.087451 0.382195 -0.062500 1 0 0 0 0 0 3 33199
-0.002167 -0.000087 0.119618 0.166535 0.087455 0.382188 -0.062500 1 0 0 0 0 0 3 34071
-0.002167 -0.000087 0.119618 0.166541 0.087464 0.382194 -0.062500 1 0 0 0 0 0 3 35179
-0.002167 -0.000087 0.119618 0.166554 0.087462 0.382188 -0.062500 1 0 0 0 0 0 3 36196
-0.002167 -0.000087 0.119618 0.166538 0.087445 0.382194 -0.062500 1 0 0 0 0 0 3 37073
-0.002167 -0.000087 0.119618 0.166541 0.087463 0.382195 -0.062500 1 0 0 0 0 0 3 38198
-0.002167 -0.000087 0.119618 0.166541 0.087465 0.382195 -0.062500 1 0 0 0 0 0 3 39189
-0.002167 -0.000087 0.119618 0.166545 0.087454 0.382182 -0.062500 1 0 0 0 0 0 3 40070
-0.002167 -0.000087 0.119618 0.166545 0.087452 0.382200 -0.062500 1 0 0 0 0 0 3 41264
-0.002167 -0.000087 0.119618 0.166534 0.087455 0.382189 -0.062500 1 0 0 0 0 0 3 42254
-0.002167 -0.000087 0.119618 0.166540 0.087464 0.382194 -0.062500 1 0 0 0 0 0 3 43241
-0.002167 -0.000087 0.119618 0.166553 0.087462 0.382188 -0.062500 1 0 0 0 0 0 3 44252
-0.002167 -0.000087 0.119618 0.166538 0.087445 0.382194 -0.062500 1 0 0 0 0 0 3 45271
-0.002167 -0.000087 0.119618 0.166541 0.087463 0.382195 -0.062500 1 0 0 0 0 0 3 46252
-0.002167 -0.000087 0.119618 0.166554 0.087462 0.382189 -0.062500 1 0 0 0 0 0 3 47237
-0.002167 -0.000087 0.119618 0.166538 0.087444 0.382194 -0.062500 1 0 0 0 0 0 3 48251
-0.002167 -0.000087 0.119618 0.166541 0.087463 0.382195 -0.062500 1 0 0 0 0 0 3 49110
-0.002167 -0.000087 0.119618 0.166541 0.087465 0.382195 -0.062500 1 0 0 0 0 0 3 50196
-0.002167 -0.000087 0.119618 0.166545 0.087454 0.382182 -0.062500 1 0 0 0 0 0 3 51184
-0.002167 -0.000087 0.119618 0.166545 0.087452 0.382200 -0.062500 1 0 0 0 0 0 3 52069
-0.002167 -0.000087 0.119618 0.166534 0.087455 0.382189 -0.062500 1 0 0 0 0 0 3 53203
-0.002167 -0.000087 0.119618 0.166553 0.087461 0.382188 -0.062500 1 0 0 0 0 0 3 54186
-0.002167 -0.000087 0.119618 0.166543 0.087465 0.382194 -0.062500 1 0 0 0 0 0 3 55194
-0.002167 -0.000087 0.119618 0.166537 0.087445 0.382195 -0.062500 1 0 0 0 0 0 3 56058
-0.002167 -0.000087 0.119618 0.166541 0.087463 0.382195 -0.062500 1 0 0 0 0 0 3 57069
-0.002167 -0.000087 0.119618 0.166553 0.087462 0.382189 -0.062500 1 0 0 0 0 0 3 58184
-0.002167 -0.000087 0.119618 0.166535 0.087456 0.382187 -0.062500 1 0 0 0 0 0 3 59194
-0.002167 -0.000087 0.119618 0.166544 0.087453 0.382201 -0.062500 1 0 0 0 0 0 3 60185
-0.002167 -0.000087 0.119618 0.166554 0.087461 0.382189 -0.062500 1 0 0 0 0 0 3 61070
-0.002167 -0.000087 0.119618 0.166535 0.087456 0.382187 -0.062500 1 0 0 0 0 0 3 62186
-0.002167 -0.000087 0.119618 0.166541 0.087464 0.382194 -0.062500 1 0 0 0 0 0 3 63195
-0.002167 -0.000087 0.119618 0.166545 0.087454 0.382202 -0.062500 1 0 0 0 0 0 3 64184
-0.002167 -0.000087 0.119618 0.166546 0.087452 0.382183 -0.062500 1 0 0 0 0 0 3 65069
-0.002167 -0.000087 0.119618 0.166542 0.087464 0.382194 -0.062500 1 0 0 0 0 0 3 66059
-0.002167 -0.000087 0.119618 0.166542 0.087465 0.382195 -0.062500 1 0 0 0 0 0 3 67193
-0.002167 -0.000087 0.119618 0.166549 0.087442 0.382188 -0.062500 1 0 0 0 0 0 3 68183
-0.002167 -0.000087 0.119618 0.166543 0.087462 0.382194 -0.062500 1 0 0 0 0 0 3 69068
-0.002167 -0.000087 0.119618 0.166534 0.087456 0.382188 -0.062500 1 0 0 0 0 0 3 70069
-0.002167 -0.000087 0.119618 0.166540 0.087464 0.382194 -0.062500 1 0 0 0 0 0 3 71183
-0.002167 -0.000087 0.119618 0.166557 0.087451 0.382195 -0.062500 1 0 0 0 0 0 3 72203
-0.002167 -0.000087 0.119618 0.166535 0.087455 0.382188 -0.062500 1 0 0 0 0 0 3 73081
-0.002167 -0.000087 0.119618 0.166541 0.087464 0.382194 -0.062500 1 0 0 0 0 0 3 74068
-0.002167 -0.000087 0.119618 0.166541 0.087465 0.382195 -0.062500 1 0 0 0 0 0 3 75200
-0.002167 -0.000087 0.119618 0.166549 0.087442 0.382188 -0.062500 1 0 0 0 0 0 3 76191
-0.002167 -0.000087 0.119618 0.166542 0.087463 0.382194 -0.062500 1 0 0 0 0 0 3 77198
-0.002167 -0.000087 0.119618 0.166542 0.087465 0.382195 -0.062500 1 0 0 0 0 0 3 78202
-0.002167 -0.000087 0.119618 0.166545 0.087454 0.382182 -0.062500 1 0 0 0 0 0 3 79193
-0.002167 -0.000087 0.119618 0.166545 0.087452 0.382200 -0.062500 1 0 0 0 0 0 3 80201
-0.002167 -0.000087 0.119618 0.166534 0.087455 0.382189 -0.062500 1 0 0 0 0 0 3 81209
-0.002167 -0.000087 0.119618 0.166540 0.087464 0.382194 -0.062500 1 0 0 0 0 0 3 82198
-0.002167 -0.000087 0.119618 0.166553 0.087462 0.382188 -0.062500 1 0 0 0 0 0 3 83177
-0.002167 -0.000087 0.119618 0.166538 0.087445 0.382194 -0.062500 1 0 0 0 0 0 3 84196
-0.002167 -0.000087 0.119618 0.166541 0.087463 0.382195 -0.062500 1 0 0 0 0 0 3 85206
-0.002167 -0.000087 0.119618 0.166554 0.087462 0.382189 -0.062500 1 0 0 0 0 0 3 86196
-0.002167 -0.000087 0.119618 0.166538 0.087444 0.382194 -0.062500 1 0 0 0 0 0 3 87068
-0.002167 -0.000087 0.119618 0.166541 0.087463 0.382195 -0.062500 1 0 0 0 0 0 3 88201
-0.002167 -0.000087 0.119618 0.166541 0.087465 0.382195 -0.062500 1 0 0 0 0 0 3 89205
-0.002167 -0.000087 0.119618 0.166545 0.087454 0.382182 -0.062500 1 0 0 0 0 0 3 90201
-0.002167 -0.000087 0.119618 0.166545 0.087452 0.382200 -0.062500 1 0 0 0 0 0 3 91194
-0.002167 -0.000087 0.119618 0.166534 0.087455 0.382189 -0.062500 1 0 0 0 0 0 3 92186
-0.002167 -0.000087 0.119618 0.166540 0.087464 0.382194 -0.062500 1 0 0 0 0 0 3 93203
-0.002167 -0.000087 0.119618 0.166553 0.087462 0.382189 -0.062500 1 0 0 0 0 0 3 94195
-0.002167 -0.000087 0.119618 0.166538 0.087444 0.382194 -0.062500 1 0 0 0 0 0 3 95195
-0.002167 -0.000087 0.119618 0.166541 0.087463 0.382195 -0.062500 1 0 0 0 0 0 3 96195
-0.002167 -0.000087 0.119618 0.166554 0.087462 0.382189 -0.062500 1 0 0 0 0 0 3 97203
-0.002167 -0.000087 0.119618 0.166535 0.087456 0.382187 -0.062500 1 0 0 0 0 0 3 98194
-0.002167 -0.000087 0.119618 0.166544 0.087453 0.382201 -0.062500 1 0 0 0 0 0 3 99186
-0.002167 -0.000087 0.119618 0.166554 0.087461 0.382189 -0.062500 1 0 0 0 0 0 3 100176
-0.002167 -0.000087 0.119618 0.166535 0.087456 0.382187 -0.062500 1 0 0 0 0 0 3 101216
-0.002167 -0.000087 0.119618 0.166541 0.087464 0.382194 -0.062500 1 0 0 0 0 0 3 102195
-0.002167 -0.000087 0.119618 0.166545 0.087454 0.382202 -0.062500 1 0 0 0 0 0 3 103196
-0.002167 -0.000087 0.119618 0.166546 0.087452 0.382183 -0.062500 1 0 0 0 0 0 3 104199
-0.002167 -0.000087 0.119618 0.166542 0.087464 0.382194 -0.062500 1 0 0 0 0 0 3 105246
-0.002167 -0.000087 0.119618 0.166542 0.087465 0.382195 -0.062500 1 0 0 0 0 0 3 106233
-0.002167 -0.000087 0.119618 0.166537 0.087445 0.382195 -0.062500 1 0 0 0 0 0 3 107230
-0.002167 -0.000087 0.119618 0.166553 0.087460 0.382189 -0.062500 1 0 0 0 0 0 3 108252
-0.002167 -0.000087 0.119618 0.166535 0.087456 0.382187 -0.062500 1 0 0 0 0 0 3 109264
-0.002167 -0.000087 0.119618 0.166541 0.087464 0.382194 -0.062500 1 0 0 0 0 0 3 110228
-0.002167 -0.000087 0.119618 0.166557 0.087451 0.382195 -0.062500 1 0 0 0 0 0 3 111229
-0.002167 -0.000087 0.119618 0.166535 0.087455 0.382188 -0.062500 1 0 0 0 0 0 3 112227
-0.002167 -0.000087 0.119618 0.166541 0.087464 0.382194 -0.062500 1 0 0 0 0 0 3 113262
-0.002167 -0.000087 0.119618 0.166541 0.087465 0.382195 -0.062500 1 0 0 0 0 0 3 114263
-0.002167 -0.000087 0.119618 0.166549 0.087442 0.382188 -0.062500 1 0 0 0 0 0 3 115258
-0.002167 -0.000087 0.119618 0.166542 0.087463 0.382194 -0.062500 1 0 0 0 0 0 3 116260
-0.002167 -0.000087 0.119618 0.166542 0.087465 0.382195 -0.062500 1 0 0 0 0 0 3 117256
-0.002167 -0.000087 0.119618 0.166546 0.087454 0.382182 -0.062500 1 0 0 0 0 0 3 118267
-0.002167 -0.000087 0.119618 0.166546 0.087452 0.382200 -0.062500 1 0 0 0 0 0 3 119230
-0.002167 -0.000087 0.119618 0.166534 0.087455 0.382189 -0.062500 1 0 0 0 0 0 3 120254
-0.002167 -0.000087 0.119618 0.166540 0.087464 0.382194 -0.062500 1 0 0 0 0 0 3 121259
-0.002167 -0.000087 0.119618 0.166553 0.087462 0.382188 -0.062500 1 0 0 0 0 0 3 122229
-0.002167 -0.000087 0.119618 0.166538 0.087445 0.382194 -0.062500 1 0 0 0 0 0 3 123256
-0.002167 -0.000087 0.119618 0.166541 0.087463 0.382195 -0.062500 1 0 0 0 0 0 3 124254
-0.002167 -0.000087 0.119618 0.166541 0.087465 0.382195 -0.062500 1 0 0 0 0 0 3 125270
-0.002167 -0.000087 0.119618 0.166545 0.087454 0.382182 -0.062500 1 0 0 0 0 0 3 126254
-0.002167 -0.000087 0.119618 0.166545 0.087452 0.382200 -0.062500 1 0 0 0 0 0 3 127252
-0.002167 -0.000087 0.119618 0.166542 0.087464 0.382196 -0.062500 1 0 0 0 0 0 3 128235
-0.002167 -0.000087 0.119618 0.166546 0.087454 0.382182 -0.062500 1 0 0 0 0 0 3 129253
-0.002167 -0.000087 0.119618 0.166545 0.087452 0.382200 -0.062500 1 0 0 0 0 0 3 130235
-0.002167 -0.000087 0.119618 0.166534 0.087455 0.382189 -0.062500 1 0 0 0 0 0 3 131248
-0.002167 -0.000087 0.119618 0.166540 0.087464 0.382194 -0.062500 1 0 0 0 0 0 3 132233
-0.002167 -0.000087 0.119618 0.166553 0.087462 0.382188 -0.062500 1 0 0 0 0 0 3 133252
-0.002167 -0.000087 0.119618 0.166538 0.087444 0.382194 -0.062500 1 0 0 0 0 0 3 134234
-0.002167 -0.000087 0.119618 0.166541 0.087463 0.382195 -0.062500 1 0 0 0 0 0 3 135247
-0.002167 -0.000087 0.119618 0.166554 0.087462 0.382189 -0.062500 1 0 0 0 0 0 3 136232
-0.002167 -0.000087 0.119618 0.166535 0.087456 0.382187 -0.062500 1 0 0 0 0 0 3 137282
-0.002167 -0.000087 0.119618 0.166544 0.087453 0.382201 -0.062500 1 0 0 0 0 0 3 138249
-0.002167 -0.000087 0.119618 0.166542 0.087464 0.382196 -0.062500 1 0 0 0 0 0 3 139233
-0.002167 -0.000087 0.119618 0.166545 0.087453 0.382182 -0.062500 1 0 0 0 0 0 3 140233
-0.002167 -0.000087 0.119618 0.166542 0.087464 0.382193 -0.062500 1 0 0 0 0 0 3 141251
-0.002167 -0.000087 0.119618 0.166545 0.087454 0.382202 -0.062500 1 0 0 0 0 0 3 142234
-0.002167 -0.000087 0.119618 0.166546 0.087452 0.382183 -0.062500 1 0 0 0 0 0 3 143249
-0.002167 -0.000087 0.119618 0.166542 0.087464 0.382193 -0.062500 1 0 0 0 0 0 3 144231
-0.002167 -0.000087 0.119618 0.166542 0.087465 0.382195 -0.062500 1 0 0 0 0 0 3 145252
-0.002167 -0.000087 0.119618 0.166537 0.087445 0.382195 -0.062500 1 0 0 0 0 0 3 146181
-0.002167 -0.000087 0.119618 0.166553 0.087460 0.382189 -0.062500 1 0 0 0 0 0 3 147180
-0.002167 -0.000087 0.119618 0.166535 0.087456 0.382187 -0.062500 1 0 0 0 0 0 3 148193
-0.002167 -0.000087 0.119618 0.166541 0.087464 0.382194 -0.062500 1 0 0 0 0 0 3 149200
-0.002167 -0.000087 0.119618 0.166545 0.087454 0.382202 -0.062500 1 0 0 0 0 0 3 150192
-0.002167 -0.000087 0.119618 0.166546 0.087452 0.382183 -0.062500 1 0 0 0 0 0 3 151181
-0.002167 -0.000087 0.119618 0.166542 0.087464 0.382194 -0.062500 1 0 0 0 0 0 3 152192
-0.002167 -0.000087 0.119618 0.166541 0.087465 0.382195 -0.062500 1 0 0 0 0 0 3 153192
-0.002167 -0.000087 0.119618 0.166549 0.087442 0.382188 -0.062500 1 0 0 0 0 0 3 154182
-0.002167 -0.000087 0.119618 0.166542 0.087463 0.382194 -0.062500 1 0 0 0 0 0 3 155192
-0.002167 -0.000087 0.119618 0.166542 0.087465 0.382195 -0.062500 1 0 0 0 0 0 3 156180
-0.002167 -0.000087 0.119618 0.166546 0.087454 0.382182 -0.062500 1 0 0 0 0 0 3 157210
-0.002167 -0.000087 0.119618 0.166546 0.087452 0.382200 -0.062500 1 0 0 0 0 0 3 158183
-0.002167 -0.000087 0.119618 0.166534 0.087455 0.382189 -0.062500 1 0 0 0 0 0 3 159191
-0.002167 -0.000087 0.119618 0.166540 0.087464 0.382194 -0.062500 1 0 0 0 0 0 3 160185
-0.002167 -0.000087 0.119618 0.166553 0.087462 0.382188 -0.062500 1 0 0 0 0 0 3 161199
-0.002167 -0.000087 0.119618 0.166538 0.087445 0.382194 -0.062500 1 0 0 0 0 0 3 162181
-0.002167 -0.000087 0.119618 0.166541 0.087463 0.382195 -0.062500 1 0 0 0 0 0 3 163191
-0.002167 -0.000087 0.119618 0.166541 0.087465 0.382195 -0.062500 1 0 0 0 0 0 3 164179
-0.002167 -0.000087 0.119618 0.166545 0.087454 0.382182 -0.062500 1 0 0 0 0 0 3 165200
-0.002167 -0.000087 0.119618 0.166545 0.087452 0.382200 -0.062500 1 0 0 0 0 0 3 166192
-0.002167 -0.000087 0.119618 0.166542 0.087464 0.382196 -0.062500 1 0 0 0 0 0 3 167202
-0.002167 -0.000087 0.119618 0.166546 0.087454 0.382182 -0.062500 1 0 0 0 0 0 3 168190
-0.002167 -0.000087 0.119618 0.166546 0.087452 0.382200 -0.062500 1 0 0 0 0 0 3 169222
-0.002167 -0.000087 0.119618 0.166534 0.087455 0.382189 -0.062500 1 0 0 0 0 0 3 170193
-0.002167 -0.000087 0.119618 0.166540 0.087464 0.382194 -0.062500 1 0 0 0 0 0 3 171190
-0.002167 -0.000087 0.119618 0.166553 0.087462 0.382188 -0.062500 1 0 0 0 0 0 3 172193
-0.002167 -0.000087 0.119618 0.166538 0.087444 0.382194 -0.062500 1 0 0 0 0 0 3 173205
-0.002167 -0.000087 0.119618 0.166541 0.087463 0.382195 -0.062500 1 0 0 0 0 0 3 174194
-0.002167 -0.000087 0.119618 0.166554 0.087462 0.382189 -0.062500 1 0 0 0 0 0 3 175195
-0.002167 -0.000087 0.119618 0.166535 0.087456 0.382187 -0.062500 1 0 0 0 0 0 3 176193
-0.002167 -0.000087 0.119618 0.166544 0.087453 0.382201 -0.062500 1 0 0 0 0 0 3 177185
-0.002167 -0.000087 0.119618 0.166542 0.087464 0.382196 -0.062500 1 0 0 0 0 0 3 178193
-0.002167 -0.000087 0.119618 0.166545 0.087453 0.382182 -0.062500 1 0 0 0 0 0 3 179194
-0.002167 -0.000087 0.119618 0.166542 0.087464 0.382193 -0.062500 1 0 0 0 0 0 3 180191
-0.002167 -0.000087 0.119618 0.166545 0.087454 0.382202 -0.062500 1 0 0 0 0 0 3 181273
-0.002167 -0.000087 0.119618 0.166546 0.087452 0.382183 -0.062500 1 0 0 0 0 0 3 182270
-0.002167 -0.000087 0.119618 0.166542 0.087464 0.382193 -0.062500 1 0 0 0 0 0 3 183234
-0.002167 -0.000087 0.119618 0.166542 0.087465 0.382195 -0.062500 1 0 0 0 0 0 3 184233
-0.002167 -0.000087 0.119618 0.166537 0.087445 0.382195 -0.062500 1 0 0 0 0 0 3 185250
-0.002167 -0.000087 0.119618 0.166553 0.087460 0.382189 -0.062500 1 0 0 0 0 0 3 186260
-0.002167 -0.000087 0.119618 0.166535 0.087456 0.382187 -0.062500 1 0 0 0 0 0 3 187258
-0.002167 -0.000087 0.119618 0.166541 0.087464 0.382194 -0.062500 1 0 0 0 0 0 3 188258
-0.002167 -0.000087 0.119618 0.166545 0.087454 0.382202 -0.062500 1 0 0 0 0 0 3 189256
-0.002167 -0.000087 0.119618 0.166546 0.087452 0.382183 -0.062500 1 0 0 0 0 0 3 190229
-0.002167 -0.000087 0.119618 0.166542 0.087464 0.382193 -0.062500 1 0 0 0 0 0 3 191226
-0.002167 -0.000087 0.119618 0.166542 0.087465 0.382195 -0.062500 1 0 0 0 0 0 3 192226
-0.002167 -0.000087 0.119618 0.166549 0.087442 0.382188 -0.062500 1 0 0 0 0 0 3 193264
-0.002167 -0.000087 0.119618 0.166543 0.087463 0.382194 -0.062500 1 0 0 0 0 0 3 194252
-0.002167 -0.000087 0.119618 0.166542 0.087465 0.382195 -0.062500 1 0 0 0 0 0 3 195226
-0.002167 -0.000087 0.119618 0.166533 0.087457 0.382188 -0.062500 1 0 0 0 0 0 3 196262
-0.002167 -0.000087 0.119618 0.166556 0.087450 0.382195 -0.062500 1 0 0 0 0 0 3 197254
-0.002167 -0.000087 0.119618 0.166535 0.087455 0.382188 -0.062500 1 0 0 0 0 0 3 198259
-0.002167 -0.000087 0.119618 0.166541 0.087464 0.382194 -0.062500 1 0 0 0 0 0 3 199248
-0.002167 -0.000087 0.119618 0.166557 0.087451 0.382195 -0.062500 1 0 0 0 0 0 3 200258
-0.002167 -0.000087 0.119618 0.166535 0.087455 0.382188 -0.062500 1 0 0 0 0 0 3 201247
-0.002167 -0.000087 0.119618 0.166541 0.087464 0.382194 -0.062500 1 0 0 0 0 0 3 202253
-0.002167 -0.000087 0.119618 0.166541 0.087465 0.382195 -0.062500 1 0 0 0 0 0 3 203229
-0.002167 -0.000087 0.119618 0.166545 0.087454 0.382182 -0.062500 1 0 0 0 0 0 3 204247
-0.002167 -0.000087 0.119618 0.166545 0.087452 0.382200 -0.062500 1 0 0 0 0 0 3 205261
-0.002167 -0.000087 0.119618 0.166542 0.087464 0.382196 -0.062500 1 0 0 0 0 0 3 206226
-0.002167 -0.000087 0.119618 0.166546 0.087454 0.382182 -0.062500 1 0 0 0 0 0 3 207262
-0.002167 -0.000087 0.119618 0.166546 0.087452 0.382200 -0.062500 1 0 0 0 0 0 3 208281
-0.002167 -0.000087 0.119618 0.166534 0.087455 0.382189 -0.062500 1 0 0 0 0 0 3 209277
-0.002167 -0.000087 0.119618 0.166540 0.087464 0.382194 -0.062500 1 0 0 0 0 0 3 210254
-0.002167 -0.000087 0.119618 0.166553 0.087462 0.382188 -0.062500 1 0 0 0 0 0 3 211257
-0.002167 -0.000087 0.119618 0.166538 0.087444 0.382194 -0.062500 1 0 0 0 0 0 3 212224
-0.002167 -0.000087 0.119618 0.166541 0.087463 0.382195 -0.062500 1 0 0 0 0 0 3 213243
-0.002167 -0.000087 0.119618 0.166541 0.087465 0.382195 -0.062500 1 0 0 0 0 0 3 214224
-0.002167 -0.000087 0.119618 0.166545 0.087454 0.382182 -0.062500 1 0 0 0 0 0 3 215274
-0.002167 -0.000087 0.119618 0.166545 0.087452 0.382200 -0.062500 1 0 0 0 0 0 3 216258
-0.002167 -0.000087 0.119618 0.166542 0.087464 0.382196 -0.062500 1 0 0 0 0 0 3 217261
-0.002167 -0.000087 0.119618 0.166546 0.087453 0.382182 -0.062500 1 0 0 0 0 0 3 218224
-0.002167 -0.000087 0.119618 0.166542 0.087464 0.382193 -0.062500 1 0 0 0 0 0 3 219226
-0.002167 -0.000087 0.119618 0.166545 0.087454 0.382202 -0.062500 1 0 0 0 0 0 3 220223
-0.002167 -0.000087 0.119618 0.166546 0.087452 0.382182 -0.062500 1 0 0 0 0 0 3 221252
-0.002167 -0.000087 0.119618 0.166542 0.087464 0.382193 -0.062500 1 0 0 0 0 0 3 222272
-0.002167 -0.000087 0.119618 0.166534 0.087456 0.382188 -0.062500 1 0 0 0 0 0 3 223233
-0.002167 -0.000087 0.119618 0.166544 0.087453 0.382201 -0.062500 1 0 0 0 0 0 3 224248
-0.002167 -0.000087 0.119618 0.166554 0.087461 0.382189 -0.062500 1 0 0 0 0 0 3 225251
-0.002167 -0.000087 0.119618 0.166535 0.087456 0.382187 -0.062500 1 0 0 0 0 0 3 226232
-0.002167 -0.000087 0.119618 0.166541 0.087464 0.382194 -0.062500 1 0 0 0 0 0 3 227248
-0.002167 -0.000087 0.119618 0.166545 0.087454 0.382202 -0.062500 1 0 0 0 0 0 3 228230
-0.002167 -0.000087 0.119618 0.166546 0.087452 0.382183 -0.062500 1 0 0 0 0 0 3 229278
-0.002167 -0.000087 0.119618 0.166542 0.087464 0.382193 -0.062500 1 0 0 0 0 0 3 230180
-0.002167 -0.000087 0.119618 0.166542 0.087465 0.382195 -0.062500 1 0 0 0 0 0 3 231188
-0.002167 -0.000087 0.119618 0.166549 0.087442 0.382188 -0.062500 1 0 0 0 0 0 3 232179
-0.002167 -0.000087 0.119618 0.166543 0.087463 0.382194 -0.062500 1 0 0 0 0 0 3 233210
-0.002167 -0.000087 0.119618 0.166542 0.087465 0.382195 -0.062500 1 0 0 0 0 0 3 234178
-0.002167 -0.000087 0.119618 0.166533 0.087457 0.382188 -0.062500 1 0 0 0 0 0 3 235189
-0.002167 -0.000087 0.119618 0.166556 0.087450 0.382195 -0.062500 1 0 0 0 0 0 3 236177
-0.002167 -0.000087 0.119618 0.166535 0.087455 0.382188 -0.062500 1 0 0 0 0 0 3 237190
-0.002167 -0.000087 0.119618 0.166541 0.087464 0.382194 -0.062500 1 0 0 0 0 0 3 238189
-0.002167 -0.000087 0.119618 0.166545 0.087453 0.382202 -0.062500 1 0 0 0 0 0 3 239177
-0.002167 -0.000087 0.119618 0.166546 0.087452 0.382183 -0.062500 1 0 0 0 0 0 3 240188
-0.002167 -0.000087 0.119618 0.166542 0.087464 0.382194 -0.062500 1 0 0 0 0 0 3 241197
-0.002167 -0.000087 0.119618 0.166542 0.087465 0.382195 -0.062500 1 0 0 0 0 0 3 242189
-0.002167 -0.000087 0.119618 0.166545 0.087454 0.382182 -0.062500 1 0 0 0 0 0 3 243178
-0.002167 -0.000087 0.119618 0.166545 0.087452 0.382200 -0.062500 1 0 0 0 0 0 3 244188
-0.002167 -0.000087 0.119618 0.166542 0.087464 0.382196 -0.062500 1 0 0 0 0 0 3 245189
-0.002167 -0.000087 0.119618 0.166533 0.087457 0.382188 -0.062500 1 0 0 0 0 0 3 246189
-0.002167 -0.000087 0.119618 0.166556 0.087450 0.382195 -0.062500 1 0 0 0 0 0 3 247177
-0.002167 -0.000087 0.119618 0.166535 0.087455 0.382188 -0.062500 1 0 0 0 0 0 3 248187
-0.002167 -0.000087 0.119618 0.166541 0.087464 0.382194 -0.062500 1 0 0 0 0 0 3 249189
-0.002167 -0.000087 0.119618 0.166553 0.087462 0.382188 -0.062500 1 0 0 0 0 0 3 250186
-0.002167 -0.000087 0.119618 0.166538 0.087444 0.382194 -0.062500 1 0 0 0 0 0 3 251178
-0.002167 -0.000087 0.119618 0.166541 0.087463 0.382195 -0.062500 1 0 0 0 0 0 3 252188
-0.002167 -0.000087 0.119618 0.166541 0.087465 0.382195 -0.062500 1 0 0 0 0 0 3 253197
-0.002167 -0.000087 0.119618 0.166545 0.087454 0.382182 -0.062500 1 0 0 0 0 0 3 254179
-0.002167 -0.000087 0.119618 0.166545 0.087452 0.382200 -0.062500 1 0 0 0 0 0 3 255199
-0.002167 -0.000087 0.119618 0.166542 0.087464 0.382196 -0.062500 1 0 0 0 0 0 3 256201
-0.002167 -0.000087 0.119618 0.166546 0.087453 0.382182 -0.062500 1 0 0 0 0 0 3 257199
-0.002167 -0.000087 0.119618 0.166542 0.087464 0.382193 -0.062500 1 0 0 0 0 0 3 258190
-0.002167 -0.000087 0.119618 0.166545 0.087454 0.382202 -0.062500 1 0 0 0 0 0 3 259193
-0.002167 -0.000087 0.119618 0.166534 0.087455 0.382189 -0.062500 1 0 0 0 0 0 3 260188
-0.002167 -0.000087 0.119618 0.166553 0.087461 0.382188 -0.062500 1 0 0 0 0 0 3 261201
-0.002167 -0.000087 0.119618 0.166535 0.087456 0.382187 -0.062500 1 0 0 0 0 0 3 262328
-0.002167 -0.000087 0.119618 0.166544 0.087453 0.382201 -0.062500 1 0 0 0 0 0 3 263198
-0.002167 -0.000087 0.119618 0.166554 0.087461 0.382189 -0.062500 1 0 0 0 0 0 3 264172
-0.002167 -0.000087 0.119618 0.166535 0.087456 0.382187 -0.062500 1 0 0 0 0 0 3 265223
-0.002167 -0.000087 0.119618 0.166544 0.087452 0.382201 -0.062500 1 0 0 0 0 0 3 266191
-0.002167 -0.000087 0.119618 0.166542 0.087464 0.382196 -0.062500 1 0 0 0 0 0 3 267190
-0.002167 -0.000087 0.119618 0.166546 0.087453 0.382182 -0.062500 1 0 0 0 0 0 3 268189
-0.002167 -0.000087 0.119618 0.166542 0.087464 0.382193 -0.062500 1 0 0 0 0 0 3 269200
-0.002167 -0.000087 0.119618 0.166542 0.087465 0.382195 -0.062500 1 0 0 0 0 0 3 270190
-0.002167 -0.000087 0.119618 0.166537 0.087445 0.382195 -0.062500 1 0 0 0 0 0 3 271198
-0.002167 -0.000087 0.119618 0.166553 0.087460 0.382189 -0.062500 1 0 0 0 0 0 3 272194
-0.002167 -0.000087 0.119618 0.166543 0.087465 0.382194 -0.062500 1 0 0 0 0 0 3 273215
-0.002167 -0.000087 0.119618 0.166534 0.087457 0.382188 -0.062500 1 0 0 0 0 0 3 274190
-0.002167 -0.000087 0.119618 0.166556 0.087450 0.382195 -0.062500 1 0 0 0 0 0 3 275192
-0.002167 -0.000087 0.119618 0.166535 0.087455 0.382188 -0.062500 1 0 0 0 0 0 3 276187
-0.002167 -0.000087 0.119618 0.166541 0.087464 0.382194 -0.062500 1 0 0 0 0 0 3 277261
-0.002167 -0.000087 0.119618 0.166545 0.087453 0.382202 -0.062500 1 0 0 0 0 0 3 278247
-0.002167 -0.000087 0.119618 0.166546 0.087452 0.382183 -0.062500 1 0 0 0 0 0 3 279226
-0.002167 -0.000087 0.119618 0.166542 0.087464 0.382194 -0.062500 1 0 0 0 0 0 3 280223
-0.002167 -0.000087 0.119618 0.166542 0.087465 0.382195 -0.062500 1 0 0 0 0 0 3 281251
-0.002167 -0.000087 0.119618 0.166549 0.087442 0.382188 -0.062500 1 0 0 0 0 0 3 282248
-0.002167 -0.000087 0.119618 0.166543 0.087462 0.382194 -0.062500 1 0 0 0 0 0 3 283223
-0.002167 -0.000087 0.119618 0.166542 0.087465 0.382195 -0.062500 1 0 0 0 0 0 3 284225
-0.002167 -0.000087 0.119618 0.166533 0.087457 0.382188 -0.062500 1 0 0 0 0 0 3 285252
-0.002167 -0.000087 0.119618 0.166556 0.087450 0.382195 -0.062500 1 0 0 0 0 0 3 286254
-0.002167 -0.000087 0.119618 0.166535 0.087455 0.382188 -0.062500 1 0 0 0 0 0 3 287234
-0.002167 -0.000087 0.119618 0.166541 0.087464 0.382194 -0.062500 1 0 0 0 0 0 3 288254
-0.002167 -0.000087 0.119618 0.166541 0.087465 0.382195 -0.062500 1 0 0 0 0 0 3 289270
-0.002167 -0.000087 0.119618 0.166549 0.087442 0.382188 -0.062500 1 0 0 0 0 0 3 290246
-0.002167 -0.000087 0.119618 0.166542 0.087462 0.382194 -0.062500 1 0 0 0 0 0 3 291228
-0.002167 -0.000087 0.119618 0.166542 0.087465 0.382195 -0.062500 1 0 0 0 0 0 3 292248
-0.002167 -0.000087 0.119618 0.166545 0.087454 0.382182 -0.062500 1 0 0 0 0 0 3 293256
-0.002167 -0.000087 0.119618 0.166545 0.087452 0.382200 -0.062500 1 0 0 0 0 0 3 294223
-0.002167 -0.000087 0.119618 0.166542 0.087464 0.382196 -0.062500 1 0 0 0 0 0 3 295222
-0.002167 -0.000087 0.119618 0.166546 0.087453 0.382182 -0.062500 1 0 0 0 0 0 3 296259
-0.002167 -0.000087 0.119618 0.166542 0.087464 0.382193 -0.062500 1 0 0 0 0 0 3 297252
-0.002167 -0.000087 0.119618 0.166545 0.087454 0.382201 -0.062500 1 0 0 0 0 0 3 298253
-0.002167 -0.000087 0.119618 0.166534 0.087455 0.382189 -0.062500 1 0 0 0 0 0 3 299249
-0.002167 -0.000087 0.119618 0.166553 0.087461 0.382188 -0.062500 1 0 0 0 0 0 3 300254
-0.002167 -0.000087 0.119618 0.166535 0.087456 0.382187 -0.062500 1 0 0 0 0 0 3 301266
-0.002167 -0.000087 0.119618 0.166544 0.087453 0.382201 -0.062500 1 0 0 0 0 0 3 302244
-0.002167 -0.000087 0.119618 0.166542 0.087464 0.382196 -0.062500 1 0 0 0 0 0 3 303246
-0.002167 -0.000087 0.119618 0.166545 0.087453 0.382182 -0.062500 1 0 0 0 0 0 3 304245
-0.002167 -0.000087 0.119618 0.166545 0.087452 0.382200 -0.062500 1 0 0 0 0 0 3 305259
-0.002167 -0.000087 0.119618 0.166542 0.087464 0.382196 -0.062500 1 0 0 0 0 0 3 306248
-0.002185 -0.000083 0.119628 0.429860 0.025504 0.243426 -0.062500 1 0 0 0 0 0 3 307226
-0.002195 -0.000081 0.119631 0.340359 0.046199 0.311359 -0.062500 1 0 0 0 0 0 3 308223
-0.002199 -0.000080 0.119632 0.274134 0.061769 0.346463 -0.062500 1 0 0 0 0 0 3 309238
-0.002202 -0.000079 0.119633 0.239090 0.070099 0.359775 -0.062500 1 0 0 0 0 0 3 310250
-0.002203 -0.000079 0.119633 0.221469 0.074335 0.364507 -0.062500 1 0 0 0 0 0 3 311246
-0.002203 -0.000079 0.119633 0.212678 0.076463 0.366160 -0.062500 1 0 0 0 0 0 3 312228
-0.002204 -0.000079 0.119633 0.208288 0.077512 0.366724 -0.062500 1 0 0 0 0 0 3 313249
-0.002204 -0.000079 0.119633 0.206104 0.078043 0.366920 -0.062500 1 0 0 0 0 0 3 314228
-0.002204 -0.000079 0.119633 0.205000 0.078318 0.366995 -0.062500 1 0 0 0 0 0 3 315242
-0.002204 -0.000079 0.119633 0.204466 0.078447 0.367015 -0.062500 1 0 0 0 0 0 3 316228
-0.002204 -0.000079 0.119633 0.204186 0.078525 0.367022 -0.062500 1 0 0 0 0 0 3 317245
-0.002204 -0.000079 0.119633 0.204056 0.078546 0.367033 -0.062500 1 0 0 0 0 0 3 318246
-0.002204 -0.000079 0.119633 0.203978 0.078564 0.367032 -0.062500 1 0 0 0 0 0 3 319229
-0.002204 -0.000079 0.119633 0.203958 0.078579 0.367032 -0.062500 1 0 0 0 0 0 3 320242
-0.002204 -0.000079 0.119633 0.203935 0.078586 0.367024 -0.062500 1 0 0 0 0 0 3 321245
-0.002204 -0.000079 0.119633 0.203924 0.078578 0.367037 -0.062500 1 0 0 0 0 0 3 322228
-0.002204 -0.000079 0.119633 0.203920 0.078589 0.367031 -0.062500 1 0 0 0 0 0 3 323244
-0.002223 -0.000074 0.119643 0.467370 0.016608 0.228411 -0.062500 1 0 0 0 0 0 3 324227
-0.002232 -0.000072 0.119646 0.377797 0.037300 0.296265 -0.062500 1 0 0 0 0 0 3 325245
-0.002237 -0.000071 0.119647 0.311531 0.052888 0.331323 -0.062500 1 0 0 0 0 0 3 326177
-0.002239 -0.000070 0.119648 0.276491 0.061230 0.344635 -0.062500 1 0 0 0 0 0 3 327185
-0.002240 -0.000070 0.119648 0.258859 0.065448 0.349359 -0.062500 1 0 0 0 0 0 3 328176
-0.002241 -0.000070 0.119648 0.250065 0.067574 0.351007 -0.062500 1 0 0 0 0 0 3 329208
-0.002241 -0.000070 0.119648 0.245690 0.068641 0.351582 -0.062500 1 0 0 0 0 0 3 330177
-0.002241 -0.000070 0.119648 0.243484 0.069180 0.351771 -0.062500 1 0 0 0 0 0 3 331185
-0.002241 -0.000070 0.119648 0.242392 0.069442 0.351845 -0.062500 1 0 0 0 0 0 3 332175
-0.002241 -0.000070 0.119648 0.241848 0.069572 0.351871 -0.062500 1 0 0 0 0 0 3 333195
-0.002241 -0.000070 0.119648 0.241582 0.069636 0.351880 -0.062500 1 0 0 0 0 0 3 334176
-0.002241 -0.000070 0.119648 0.241434 0.069682 0.351883 -0.062500 1 0 0 0 0 0 3 335186
-0.002241 -0.000070 0.119648 0.241370 0.069688 0.351882 -0.062500 1 0 0 0 0 0 3 336174
-0.002241 -0.000070 0.119648 0.241339 0.069705 0.351888 -0.062500 1 0 0 0 0 0 3 337203
-0.002241 -0.000070 0.119648 0.241330 0.069697 0.351882 -0.062500 1 0 0 0 0 0 3 338185
-0.002241 -0.000070 0.119648 0.241315 0.069711 0.351880 -0.062500 1 0 0 0 0 0 3 339174
-0.002241 -0.000070 0.119648 0.241305 0.069703 0.351893 -0.062500 1 0 0 0 0 0 3 340185
-0.002241 -0.000070 0.119648 0.241305 0.069702 0.351875 -0.062500 1 0 0 0 0 0 3 341183
-0.002241 -0.000070 0.119648 0.241301 0.069714 0.351886 -0.062500 1 0 0 0 0 0 3 342185
-0.002241 -0.000070 0.119648 0.241312 0.069713 0.351881 -0.062500 1 0 0 0 0 0 3 343176
-0.002241 -0.000070 0.119648 0.241297 0.069695 0.351887 -0.062500 1 0 0 0 0 0 3 344185
-0.002241 -0.000070 0.119648 0.241312 0.069710 0.351881 -0.062500 1 0 0 0 0 0 3 345184
-0.002241 -0.000070 0.119648 0.241302 0.069715 0.351887 -0.062500 1 0 0 0 0 0 3 346184
-0.002241 -0.000070 0.119648 0.241308 0.069692 0.351881 -0.062500 1 0 0 0 0 0 3 347200
-0.002241 -0.000070 0.119648 0.241301 0.069712 0.351887 -0.062500 1 0 0 0 0 0 3 348185
-0.002241 -0.000070 0.119648 0.241292 0.069706 0.351880 -0.062500 1 0 0 0 0 0 3 349211
-0.002241 -0.000070 0.119648 0.241311 0.069711 0.351880 -0.062500 1 0 0 0 0 0 3 350183
-0.002241 -0.000070 0.119648 0.241305 0.069703 0.351893 -0.062500 1 0 0 0 0 0 3 351191
-0.002241 -0.000070 0.119648 0.241305 0.069702 0.351875 -0.062500 1 0 0 0 0 0 3 352181
-0.002241 -0.000070 0.119648 0.241301 0.069714 0.351886 -0.062500 1 0 0 0 0 0 3 353200
-0.002241 -0.000070 0.119648 0.241313 0.069712 0.351881 -0.062500 1 0 0 0 0 0 3 354182
-0.002241 -0.000070 0.119648 0.241297 0.069695 0.351886 -0.062500 1 0 0 0 0 0 3 355193
-0.002241 -0.000070 0.119648 0.241300 0.069713 0.351887 -0.062500 1 0 0 0 0 0 3 356193
-0.002241 -0.000070 0.119648 0.241312 0.069712 0.351881 -0.062500 1 0 0 0 0 0 3 357198
-0.002241 -0.000070 0.119648 0.241293 0.069706 0.351880 -0.062500 1 0 0 0 0 0 3 358185
-0.002241 -0.000070 0.119648 0.241315 0.069700 0.351887 -0.062500 1 0 0 0 0 0 3 359187
-0.002241 -0.000070 0.119648 0.241294 0.069705 0.351880 -0.062500 1 0 0 0 0 0 3 360168
-0.002241 -0.000070 0.119648 0.241312 0.069711 0.351880 -0.062500 1 0 0 0 0 0 3 361262
-0.002241 -0.000070 0.119648 0.241302 0.069715 0.351886 -0.062500 1 0 0 0 0 0 3 362249
-0.002241 -0.000070 0.119648 0.241296 0.069695 0.351887 -0.062500 1 0 0 0 0 0 3 363266
-0.002241 -0.000070 0.119648 0.241312 0.069710 0.351881 -0.062500 1 0 0 0 0 0 3 364256
-0.002241 -0.000070 0.119648 0.241301 0.069715 0.351887 -0.062500 1 0 0 0 0 0 3 365247
-0.002241 -0.000070 0.119648 0.241304 0.069704 0.351874 -0.062500 1 0 0 0 0 0 3 366225
-0.002241 -0.000070 0.119648 0.241304 0.069702 0.351893 -0.062500 1 0 0 0 0 0 3 367283
-0.002241 -0.000070 0.119648 0.241313 0.069711 0.351882 -0.062500 1 0 0 0 0 0 3 368266
-0.002241 -0.000070 0.119648 0.241294 0.069706 0.351880 -0.062500 1 0 0 0 0 0 3 369249
-0.002241 -0.000070 0.119648 0.241299 0.069714 0.351887 -0.062500 1 0 0 0 0 0 3 370222
-0.002241 -0.000070 0.119648 0.241315 0.069701 0.351888 -0.062500 1 0 0 0 0 0 3 371252
-0.002241 -0.000070 0.119648 0.241294 0.069705 0.351881 -0.062500 1 0 0 0 0 0 3 372248
-0.002241 -0.000070 0.119648 0.241312 0.069711 0.351880 -0.062500 1 0 0 0 0 0 3 373248
-0.002241 -0.000070 0.119648 0.241293 0.069706 0.351880 -0.062500 1 0 0 0 0 0 3 374220
-0.002241 -0.000070 0.119648 0.241315 0.069700 0.351887 -0.062500 1 0 0 0 0 0 3 375221
-0.002241 -0.000070 0.119648 0.241302 0.069713 0.351887 -0.062500 1 0 0 0 0 0 3 376245
-0.002241 -0.000070 0.119648 0.241304 0.069703 0.351874 -0.062500 1 0 0 0 0 0 3 377258
-0.002241 -0.000070 0.119648 0.241304 0.069702 0.351893 -0.062500 1 0 0 0 0 0 3 378220
-0.002241 -0.000070 0.119648 0.241301 0.069714 0.351888 -0.062500 1 0 0 0 0 0 3 379246
-0.002241 -0.000070 0.119648 0.241304 0.069703 0.351874 -0.062500 1 0 0 0 0 0 3 380224
-0.002241 -0.000070 0.119648 0.241301 0.069714 0.351886 -0.062500 1 0 0 0 0 0 3 381258
-0.002241 -0.000070 0.119648 0.241316 0.069701 0.351888 -0.062500 1 0 0 0 0 0 3 382247
-0.002241 -0.000070 0.119648 0.241294 0.069705 0.351881 -0.062500 1 0 0 0 0 0 3 383222
-0.002241 -0.000070 0.119648 0.241312 0.069711 0.351880 -0.062500 1 0 0 0 0 0 3 384220
-0.002241 -0.000070 0.119648 0.241302 0.069715 0.351887 -0.062500 1 0 0 0 0 0 3 385254
-0.002241 -0.000070 0.119648 0.241296 0.069695 0.351887 -0.062500 1 0 0 0 0 0 3 386244
-0.002241 -0.000070 0.119648 0.241312 0.069710 0.351881 -0.062500 1 0 0 0 0 0 3 387220
-0.002241 -0.000070 0.119648 0.241293 0.069706 0.351880 -0.062500 1 0 0 0 0 0 3 388257
-0.002241 -0.000070 0.119648 0.241311 0.069711 0.351880 -0.062500 1 0 0 0 0 0 3 389251
-0.002241 -0.000070 0.119648 0.241305 0.069703 0.351893 -0.062500 1 0 0 0 0 0 3 390251
-0.002241 -0.000070 0.119648 0.241305 0.069702 0.351875 -0.062500 1 0 0 0 0 0 3 391248
-0.002241 -0.000070 0.119648 0.241301 0.069714 0.351886 -0.062500 1 0 0 0 0 0 3 392255
-0.002241 -0.000070 0.119648 0.241300 0.069715 0.351887 -0.062500 1 0 0 0 0 0 3 393240
-0.002241 -0.000070 0.119648 0.241307 0.069692 0.351881 -0.062500 1 0 0 0 0 0 3 394220
-0.002241 -0.000070 0.119648 0.241301 0.069713 0.351887 -0.062500 1 0 0 0 0 0 3 395241
-0.002241 -0.000070 0.119648 0.241312 0.069712 0.351881 -0.062500 1 0 0 0 0 0 3 396250
-0.002241 -0.000070 0.119648 0.241293 0.069706 0.351880 -0.062500 1 0 0 0 0 0 3 397257
-0.002241 -0.000070 0.119648 0.241315 0.069700 0.351887 -0.062500 1 0 0 0 0 0 3 398220
-0.002241 -0.000070 0.119648 0.241294 0.069705 0.351880 -0.062500 1 0 0 0 0 0 3 399219
-0.002241 -0.000070 0.119648 0.241299 0.069714 0.351887 -0.062500 1 0 0 0 0 0 3 400219
-0.002241 -0.000070 0.119648 0.241312 0.069712 0.351881 -0.062500 1 0 0 0 0 0 3 401237
-0.002241 -0.000070 0.119648 0.241297 0.069695 0.351887 -0.062500 1 0 0 0 0 0 3 402213
-0.002241 -0.000070 0.119648 0.241312 0.069710 0.351881 -0.062500 1 0 0 0 0 0 3 403229
-0.002241 -0.000070 0.119648 0.241302 0.069715 0.351887 -0.062500 1 0 0 0 0 0 3 404221
-0.002241 -0.000070 0.119648 0.241304 0.069704 0.351874 -0.062500 1 0 0 0 0 0 3 405247
-0.002241 -0.000070 0.119648 0.241304 0.069702 0.351893 -0.062500 1 0 0 0 0 0 3 406227
-0.002241 -0.000070 0.119648 0.241313 0.069711 0.351882 -0.062500 1 0 0 0 0 0 3 407241
-0.002241 -0.000070 0.119648 0.241294 0.069706 0.351880 -0.062500 1 0 0 0 0 0 3 408224
-0.002241 -0.000070 0.119648 0.241299 0.069714 0.351886 -0.062500 1 0 0 0 0 0 3 409243
-0.002241 -0.000070 0.119648 0.241316 0.069701 0.351888 -0.062500 1 0 0 0 0 0 3 410226
-0.002241 -0.000070 0.119648 0.241294 0.069705 0.351881 -0.062500 1 0 0 0 0 0 3 411238
-0.002241 -0.000070 0.119648 0.241312 0.069711 0.351880 -0.062500 1 0 0 0 0 0 3 412224
-0.002241 -0.000070 0.119648 0.241293 0.069706 0.351880 -0.062500 1 0 0 0 0 0 3 413241
-0.002241 -0.000070 0.119648 0.241302 0.069703 0.351893 -0.062500 1 0 0 0 0 0 3 414224
-0.002241 -0.000070 0.119648 0.241312 0.069711 0.351882 -0.062500 1 0 0 0 0 0 3 415240
-0.002241 -0.000070 0.119648 0.241293 0.069706 0.351880 -0.062500 1 0 0 0 0 0 3 416223
-0.002241 -0.000070 0.119648 0.241315 0.069700 0.351887 -0.062500 1 0 0 0 0 0 3 417254
-0.002241 -0.000070 0.119648 0.241302 0.069713 0.351888 -0.062500 1 0 0 0 0 0 3 418226
-0.002241 -0.000070 0.119648 0.241304 0.069703 0.351874 -0.062500 1 0 0 0 0 0 3 419239
-0.002241 -0.000070 0.119648 0.241301 0.069714 0.351886 -0.062500 1 0 0 0 0 0 3 420244
-0.002241 -0.000070 0.119648 0.241316 0.069701 0.351888 -0.062500 1 0 0 0 0 0 3 421245
-0.002241 -0.000070 0.119648 0.241294 0.069705 0.351881 -0.062500 1 0 0 0 0 0 3 422173
-0.002241 -0.000070 0.119648 0.241299 0.069714 0.351887 -0.062500 1 0 0 0 0 0 3 423183
-0.002241 -0.000070 0.119648 0.241304 0.069704 0.351874 -0.062500 1 0 0 0 0 0 3 424171
-0.002241 -0.000070 0.119648 0.241304 0.069702 0.351893 -0.062500 1 0 0 0 0 0 3 425207
-0.002241 -0.000070 0.119648 0.241313 0.069711 0.351882 -0.062500 1 0 0 0 0 0 3 426173
-0.002241 -0.000070 0.119648 0.241293 0.069706 0.351880 -0.062500 1 0 0 0 0 0 3 427183
-0.002241 -0.000070 0.119648 0.241311 0.069711 0.351880 -0.062500 1 0 0 0 0 0 3 428173
-0.002241 -0.000070 0.119648 0.241305 0.069703 0.351893 -0.062500 1 0 0 0 0 0 3 429195
-0.002241 -0.000070 0.119648 0.241305 0.069702 0.351875 -0.062500 1 0 0 0 0 0 3 430172
-0.002241 -0.000070 0.119648 0.241301 0.069714 0.351886 -0.062500 1 0 0 0 0 0 3 431182
-0.002241 -0.000070 0.119648 0.241300 0.069715 0.351887 -0.062500 1 0 0 0 0 0 3 432171
-0.002241 -0.000070 0.119648 0.241307 0.069692 0.351881 -0.062500 1 0 0 0 0 0 3 433190
-0.002241 -0.000070 0.119648 0.241301 0.069713 0.351887 -0.062500 1 0 0 0 0 0 3 434183
-0.002241 -0.000070 0.119648 0.241304 0.069703 0.351874 -0.062500 1 0 0 0 0 0 3 435171
-0.002241 -0.000070 0.119648 0.241301 0.069714 0.351886 -0.062500 1 0 0 0 0 0 3 436185
-0.002241 -0.000070 0.119648 0.241316 0.069701 0.351888 -0.062500 1 0 0 0 0 0 3 437182
-0.002241 -0.000070 0.119648 0.241294 0.069705 0.351880 -0.062500 1 0 0 0 0 0 3 438172
-0.002241 -0.000070 0.119648 0.241299 0.069714 0.351887 -0.062500 1 0 0 0 0 0 3 439182
-0.002241 -0.000070 0.119648 0.241312 0.069712 0.351881 -0.062500 1 0 0 0 0 0 3 440171
-0.002241 -0.000070 0.119648 0.241297 0.069695 0.351887 -0.062500 1 0 0 0 0 0 3 441193
-0.002241 -0.000070 0.119648 0.241312 0.069710 0.351881 -0.062500 1 0 0 0 0 0 3 442182
-0.002241 -0.000070 0.119648 0.241302 0.069715 0.351887 -0.062500 1 0 0 0 0 0 3 443188
-0.002241 -0.000070 0.119648 0.241304 0.069704 0.351874 -0.062500 1 0 0 0 0 0 3 444179
-0.002241 -0.000070 0.119648 0.241304 0.069702 0.351893 -0.062500 1 0 0 0 0 0 3 445213
-0.002241 -0.000070 0.119648 0.241313 0.069711 0.351882 -0.062500 1 0 0 0 0 0 3 446189
-0.002241 -0.000070 0.119648 0.241294 0.069706 0.351880 -0.062500 1 0 0 0 0 0 3 447191
-0.002241 -0.000070 0.119648 0.241303 0.069703 0.351893 -0.062500 1 0 0 0 0 0 3 448202
-0.002241 -0.000070 0.119648 0.241304 0.069702 0.351875 -0.062500 1 0 0 0 0 0 3 449202
-0.002241 -0.000070 0.119648 0.241301 0.069713 0.351886 -0.062500 1 0 0 0 0 0 3 450187
-0.002241 -0.000070 0.119648 0.241312 0.069712 0.351881 -0.062500 1 0 0 0 0 0 3 451186
-0.002241 -0.000070 0.119648 0.241297 0.069694 0.351886 -0.062500 1 0 0 0 0 0 3 452183
-0.002241 -0.000070 0.119648 0.241312 0.069710 0.351881 -0.062500 1 0 0 0 0 0 3 453195
-0.002241 -0.000070 0.119648 0.241302 0.069714 0.351887 -0.062500 1 0 0 0 0 0 3 454184
-0.002241 -0.000070 0.119648 0.241292 0.069706 0.351880 -0.062500 1 0 0 0 0 0 3 455183
-0.002241 -0.000070 0.119648 0.241315 0.069700 0.351887 -0.062500 1 0 0 0 0 0 3 456183
-0.002241 -0.000070 0.119648 0.241302 0.069713 0.351888 -0.062500 1 0 0 0 0 0 3 457209
-0.002241 -0.000070 0.119648 0.241304 0.069703 0.351874 -0.062500 1 0 0 0 0 0 3 458191
-0.002241 -0.000070 0.119648 0.241301 0.069714 0.351886 -0.062500 1 0 0 0 0 0 3 459188
-0.002241 -0.000070 0.119648 0.241316 0.069701 0.351888 -0.062500 1 0 0 0 0 0 3 460189
-0.002241 -0.000070 0.119648 0.241294 0.069705 0.351881 -0.062500 1 0 0 0 0 0 3 461192
-0.002241 -0.000070 0.119648 0.241300 0.069714 0.351887 -0.062500 1 0 0 0 0 0 3 462185
-0.002241 -0.000070 0.119648 0.241304 0.069704 0.351874 -0.062500 1 0 0 0 0 0 3 463164
-0.002241 -0.000070 0.119648 0.241304 0.069702 0.351893 -0.062500 1 0 0 0 0 0 3 464165
-0.002241 -0.000070 0.119648 0.241313 0.069711 0.351882 -0.062500 1 0 0 0 0 0 3 465193
-0.002241 -0.000070 0.119648 0.241293 0.069706 0.351880 -0.062500 1 0 0 0 0 0 3 466183
-0.002241 -0.000070 0.119648 0.241312 0.069711 0.351880 -0.062500 1 0 0 0 0 0 3 467182
-0.002241 -0.000070 0.119648 0.241305 0.069703 0.351893 -0.062500 1 0 0 0 0 0 3 468184
-0.002241 -0.000070 0.119648 0.241305 0.069702 0.351875 -0.062500 1 0 0 0 0 0 3 469202
-0.002241 -0.000070 0.119648 0.241301 0.069714 0.351886 -0.062500 1 0 0 0 0 0 3 470184
-0.002241 -0.000070 0.119648 0.241300 0.069715 0.351887 -0.062500 1 0 0 0 0 0 3 471188
-0.002241 -0.000070 0.119648 0.241308 0.069692 0.351881 -0.062500 1 0 0 0 0 0 3 472185
-0.002241 -0.000070 0.119648 0.241301 0.069713 0.351887 -0.062500 1 0 0 0 0 0 3 473216
-0.002241 -0.000070 0.119648 0.241304 0.069703 0.351874 -0.062500 1 0 0 0 0 0 3 474240
-0.002241 -0.000070 0.119648 0.241301 0.069714 0.351886 -0.062500 1 0 0 0 0 0 3 475219
-0.002241 -0.000070 0.119648 0.241303 0.069704 0.351894 -0.062500 1 0 0 0 0 0 3 476217
-0.002241 -0.000070 0.119648 0.241304 0.069702 0.351875 -0.062500 1 0 0 0 0 0 3 477236
-0.002241 -0.000070 0.119648 0.241300 0.069714 0.351886 -0.062500 1 0 0 0 0 0 3 478217
-0.002241 -0.000070 0.119648 0.241312 0.069712 0.351881 -0.062500 1 0 0 0 0 0 3 479219
-0.002241 -0.000070 0.119648 0.241297 0.069695 0.351887 -0.062500 1 0 0 0 0 0 3 480217
-0.002241 -0.000070 0.119648 0.241312 0.069710 0.351881 -0.062500 1 0 0 0 0 0 3 481253
-0.002241 -0.000070 0.119648 0.241302 0.069715 0.351887 -0.062500 1 0 0 0 0 0 3 482247
-0.002241 -0.000070 0.119648 0.241304 0.069704 0.351874 -0.062500 1 0 0 0 0 0 3 483249
-0.002241 -0.000070 0.119648 0.241304 0.069702 0.351893 -0.062500 1 0 0 0 0 0 3 484273
-0.002241 -0.000070 0.119648 0.241301 0.069714 0.351888 -0.062500 1 0 0 0 0 0 3 485266
-0.002241 -0.000070 0.119648 0.241304 0.069704 0.351874 -0.062500 1 0 0 0 0 0 3 486245
-0.002241 -0.000070 0.119648 0.241304 0.069702 0.351893 -0.062500 1 0 0 0 0 0 3 487247
-0.002241 -0.000070 0.119648 0.241305 0.069702 0.351875 -0.062500 1 0 0 0 0 0 3 488239
-0.002241 -0.000070 0.119648 0.241301 0.069713 0.351886 -0.062500 1 0 0 0 0 0 3 489268
-0.002241 -0.000070 0.119648 0.241312 0.069712 0.351881 -0.062500 1 0 0 0 0 0 3 490240
-0.002241 -0.000070 0.119648 0.241297 0.069694 0.351886 -0.062500 1 0 0 0 0 0 3 491261
-0.002241 -0.000070 0.119648 0.241300 0.069713 0.351887 -0.062500 1 0 0 0 0 0 3 492241
-0.002241 -0.000070 0.119648 0.241312 0.069712 0.351881 -0.062500 1 0 0 0 0 0 3 493254
-0.002241 -0.000070 0.119648 0.241293 0.069706 0.351880 -0.062500 1 0 0 0 0 0 3 494216
-0.002241 -0.000070 0.119648 0.241315 0.069700 0.351887 -0.062500 1 0 0 0 0 0 3 495217
-0.002241 -0.000070 0.119648 0.241302 0.069713 0.351888 -0.062500 1 0 0 0 0 0 3 496214
-0.002241 -0.000070 0.119648 0.241304 0.069703 0.351874 -0.062500 1 0 0 0 0 0 3 497263
-0.002241 -0.000070 0.119648 0.241301 0.069714 0.351886 -0.062500 1 0 0 0 0 0 3 498239
-0.002241 -0.000070 0.119648 0.241316 0.069701 0.351888 -0.062500 1 0 0 0 0 0 3 499223
-0.002241 -0.000070 0.119648 0.241294 0.069705 0.351881 -0.062500 1 0 0 0 0 0 3 500237
-0.002241 -0.000070 0.119648 0.241300 0.069714 0.351887 -0.062500 1 0 0 0 0 0 3 501255
-0.002241 -0.000070 0.119648 0.241304 0.069704 0.351874 -0.062500 1 0 0 0 0 0 3 502240
-0.002241 -0.000070 0.119648 0.241304 0.069702 0.351893 -0.062500 1 0 0 0 0 0 3 503222
-0.002241 -0.000070 0.119648 0.241313 0.069711 0.351882 -0.062500 1 0 0 0 0 0 3 504239
-0.002241 -0.000070 0.119648 0.241294 0.069706 0.351880 -0.062500 1 0 0 0 0 0 3 505271
-0.002241 -0.000070 0.119648 0.241299 0.069714 0.351887 -0.062500 1 0 0 0 0 0 3 506221
-0.002241 -0.000070 0.119648 0.241315 0.069701 0.351888 -0.062500 1 0 0 0 0 0 3 507237
-0.002241 -0.000070 0.119648 0.241294 0.069705 0.351881 -0.062500 1 0 0 0 0 0 3 508219
-0.002241 -0.000070 0.119648 0.241311 0.069711 0.351880 -0.062500 1 0 0 0 0 0 3 509252
-0.002241 -0.000070 0.119648 0.241301 0.069715 0.351887 -0.062500 1 0 0 0 0 0 3 510221
-0.002241 -0.000070 0.119648 0.241308 0.069692 0.351881 -0.062500 1 0 0 0 0 0 3 511237
-0.002241 -0.000070 0.119648 0.241301 0.069713 0.351887 -0.062500 1 0 0 0 0 0 3 512221
-0.002241 -0.000070 0.119648 0.241304 0.069703 0.351874 -0.062500 1 0 0 0 0 0 3 513252
-0.002241 -0.000070 0.119648 0.241304 0.069702 0.351893 -0.062500 1 0 0 0 0 0 3 514220
-0.002241 -0.000070 0.119648 0.241301 0.069713 0.351888 -0.062500 1 0 0 0 0 0 3 515237
-0.002241 -0.000070 0.119648 0.241304 0.069703 0.351874 -0.062500 1 0 0 0 0 0 3 516219
-0.002241 -0.000070 0.119648 0.241300 0.069714 0.351886 -0.062500 1 0 0 0 0 0 3 517253
-0.002241 -0.000070 0.119648 0.241312 0.069712 0.351881 -0.062500 1 0 0 0 0 0 3 518170
-0.002241 -0.000070 0.119648 0.241297 0.069695 0.351886 -0.062500 1 0 0 0 0 0 3 519178
-0.002241 -0.000070 0.119648 0.241312 0.069710 0.351881 -0.062500 1 0 0 0 0 0 3 520169
-0.002241 -0.000070 0.119648 0.241302 0.069715 0.351887 -0.062500 1 0 0 0 0 0 3 521180
-0.002241 -0.000070 0.119648 0.241304 0.069704 0.351874 -0.062500 1 0 0 0 0 0 3 522205
-0.002241 -0.000070 0.119648 0.241304 0.069702 0.351892 -0.062500 1 0 0 0 0 0 3 523170
-0.002241 -0.000070 0.119648 0.241301 0.069714 0.351888 -0.062500 1 0 0 0 0 0 3 524179
-0.002241 -0.000070 0.119648 0.241304 0.069704 0.351874 -0.062500 1 0 0 0 0 0 3 525178
-0.002241 -0.000070 0.119648 0.241304 0.069702 0.351893 -0.062500 1 0 0 0 0 0 3 526178
-0.002241 -0.000070 0.119648 0.241305 0.069702 0.351875 -0.062500 1 0 0 0 0 0 3 527263
-0.002241 -0.000070 0.119648 0.241301 0.069713 0.351886 -0.062500 1 0 0 0 0 0 3 528180
-0.002241 -0.000070 0.119648 0.241312 0.069712 0.351881 -0.062500 1 0 0 0 0 0 3 529188
-0.002241 -0.000070 0.119648 0.241297 0.069694 0.351886 -0.062500 1 0 0 0 0 0 3 530180
-0.002241 -0.000070 0.119648 0.241300 0.069713 0.351887 -0.062500 1 0 0 0 0 0 3 531170
-0.002241 -0.000070 0.119648 0.241312 0.069712 0.351881 -0.062500 1 0 0 0 0 0 3 532170
-0.002241 -0.000070 0.119648 0.241293 0.069706 0.351880 -0.062500 1 0 0 0 0 0 3 533191
-0.002241 -0.000070 0.119648 0.241315 0.069700 0.351887 -0.062500 1 0 0 0 0 0 3 534169
-0.002241 -0.000070 0.119648 0.241302 0.069713 0.351888 -0.062500 1 0 0 0 0 0 3 535178
-0.002241 -0.000070 0.119648 0.241305 0.069703 0.351874 -0.062500 1 0 0 0 0 0 3 536169
-0.002241 -0.000070 0.119648 0.241301 0.069714 0.351886 -0.062500 1 0 0 0 0 0 3 537198
-0.002241 -0.000070 0.119648 0.241304 0.069704 0.351894 -0.062500 1 0 0 0 0 0 3 538181
-0.002241 -0.000070 0.119648 0.241305 0.069702 0.351875 -0.062500 1 0 0 0 0 0 3 539187
-0.002241 -0.000070 0.119648 0.241301 0.069714 0.351886 -0.062500 1 0 0 0 0 0 3 540190
-0.002241 -0.000070 0.119648 0.241304 0.069704 0.351874 -0.062500 1 0 0 0 0 0 3 541200
-0.002241 -0.000070 0.119648 0.241304 0.069702 0.351893 -0.062500 1 0 0 0 0 0 3 542180
-0.002241 -0.000070 0.119648 0.241313 0.069711 0.351882 -0.062500 1 0 0 0 0 0 3 543180
-0.002241 -0.000070 0.119648 0.241294 0.069706 0.351880 -0.062500 1 0 0 0 0 0 3 544187
-0.002241 -0.000070 0.119648 0.241299 0.069714 0.351887 -0.062500 1 0 0 0 0 0 3 545202
-0.002241 -0.000070 0.119648 0.241315 0.069701 0.351888 -0.062500 1 0 0 0 0 0 3 546181
-0.002241 -0.000070 0.119648 0.241294 0.069705 0.351881 -0.062500 1 0 0 0 0 0 3 547185
-0.002241 -0.000070 0.119648 0.241311 0.069711 0.351880 -0.062500 1 0 0 0 0 0 3 548183
-0.002241 -0.000070 0.119648 0.241301 0.069715 0.351887 -0.062500 1 0 0 0 0 0 3 549192
-0.002241 -0.000070 0.119648 0.241308 0.069692 0.351881 -0.062500 1 0 0 0 0 0 3 550180
-0.002241 -0.000070 0.119648 0.241301 0.069713 0.351887 -0.062500 1 0 0 0 0 0 3 551181
-0.002241 -0.000070 0.119648 0.241304 0.069703 0.351874 -0.062500 1 0 0 0 0 0 3 552180
-0.002241 -0.000070 0.119648 0.241304 0.069702 0.351893 -0.062500 1 0 0 0 0 0 3 553254
-0.002241 -0.000070 0.119648 0.241301 0.069713 0.351888 -0.062500 1 0 0 0 0 0 3 554246
-0.002241 -0.000070 0.119648 0.241304 0.069703 0.351874 -0.062500 1 0 0 0 0 0 3 555254
-0.002241 -0.000070 0.119648 0.241301 0.069714 0.351886 -0.062500 1 0 0 0 0 0 3 556259
-0.002241 -0.000070 0.119648 0.241312 0.069712 0.351881 -0.062500 1 0 0 0 0 0 3 557286
-0.002241 -0.000070 0.119648 0.241297 0.069695 0.351886 -0.062500 1 0 0 0 0 0 3 558238
-0.002241 -0.000070 0.119648 0.241312 0.069710 0.351881 -0.062500 1 0 0 0 0 0 3 559243
-0.002241 -0.000070 0.119648 0.241302 0.069715 0.351887 -0.062500 1 0 0 0 0 0 3 560215
-0.002241 -0.000070 0.119648 0.241292 0.069707 0.351880 -0.062500 1 0 0 0 0 0 3 561255
-0.002241 -0.000070 0.119648 0.241315 0.069700 0.351887 -0.062500 1 0 0 0 0 0 3 562240
-0.002241 -0.000070 0.119648 0.241302 0.069714 0.351888 -0.062500 1 0 0 0 0 0 3 563216
-0.002241 -0.000070 0.119648 0.241304 0.069704 0.351874 -0.062500 1 0 0 0 0 0 3 564214
-0.002241 -0.000070 0.119648 0.241304 0.069702 0.351893 -0.062500 1 0 0 0 0 0 3 565251
-0.002241 -0.000070 0.119648 0.241305 0.069702 0.351875 -0.062500 1 0 0 0 0 0 3 566237
-0.002241 -0.000070 0.119648 0.241301 0.069713 0.351886 -0.062500 1 0 0 0 0 0 3 567214
-0.002241 -0.000070 0.119648 0.241300 0.069715 0.351887 -0.062500 1 0 0 0 0 0 3 568248
-0.002241 -0.000070 0.119648 0.241304 0.069704 0.351874 -0.062500 1 0 0 0 0 0 3 569234
-0.002241 -0.000070 0.119648 0.241304 0.069702 0.351893 -0.062500 1 0 0 0 0 0 3 570216
-0.002241 -0.000070 0.119648 0.241313 0.069711 0.351882 -0.062500 1 0 0 0 0 0 3 571214
-0.002241 -0.000070 0.119648 0.241293 0.069706 0.351880 -0.062500 1 0 0 0 0 0 3 572239
-0.002241 -0.000070 0.119648 0.241315 0.069700 0.351887 -0.062500 1 0 0 0 0 0 3 573271
-0.002241 -0.000070 0.119648 0.241302 0.069713 0.351887 -0.062500 1 0 0 0 0 0 3 574239
-0.002241 -0.000070 0.119648 0.241305 0.069703 0.351874 -0.062500 1 0 0 0 0 0 3 575239
-0.002241 -0.000070 0.119648 0.241301 0.069714 0.351886 -0.062500 1 0 0 0 0 0 3 576213
-0.002241 -0.000070 0.119648 0.241304 0.069704 0.351894 -0.062500 1 0 0 0 0 0 3 577250
-0.002241 -0.000070 0.119648 0.241305 0.069702 0.351875 -0.062500 1 0 0 0 0 0 3 578249
-0.002241 -0.000070 0.119648 0.241301 0.069714 0.351886 -0.062500 1 0 0 0 0 0 3 579243
-0.002241 -0.000070 0.119648 0.241304 0.069704 0.351874 -0.062500 1 0 0 0 0 0 3 580268
-0.002241 -0.000070 0.119648 0.241304 0.069702 0.351893 -0.062500 1 0 0 0 0 0 3 581257
-0.002241 -0.000070 0.119648 0.241313 0.069711 0.351882 -0.062500 1 0 0 0 0 0 3 582245
-0.002241 -0.000070 0.119648 0.241294 0.069706 0.351880 -0.062500 1 0 0 0 0 0 3 583214
-0.002241 -0.000070 0.119648 0.241299 0.069714 0.351886 -0.062500 1 0 0 0 0 0 3 584210
-0.002241 -0.000070 0.119648 0.241315 0.069701 0.351888 -0.062500 1 0 0 0 0 0 3 585266
-0.002241 -0.000070 0.119648 0.241294 0.069705 0.351881 -0.062500 1 0 0 0 0 0 3 586241
-0.002241 -0.000070 0.119648 0.241312 0.069711 0.351880 -0.062500 1 0 0 0 0 0 3 587236
-0.002241 -0.000070 0.119648 0.241302 0.069715 0.351887 -0.062500 1 0 0 0 0 0 3 588232
-0.002241 -0.000070 0.119648 0.241308 0.069692 0.351881 -0.062500 1 0 0 0 0 0 3 589255
-0.002241 -0.000070 0.119648 0.241301 0.069713 0.351887 -0.062500 1 0 0 0 0 0 3 590238
-0.002241 -0.000070 0.119648 0.241292 0.069706 0.351880 -0.062500 1 0 0 0 0 0 3 591217
-0.002241 -0.000070 0.119648 0.241311 0.069711 0.351880 -0.062500 1 0 0 0 0 0 3 592222
-0.002241 -0.000070 0.119648 0.241305 0.069703 0.351893 -0.062500 1 0 0 0 0 0 3 593256
-0.002241 -0.000070 0.119648 0.241305 0.069702 0.351875 -0.062500 1 0 0 0 0 0 3 594218
-0.002241 -0.000070 0.119648 0.241301 0.069714 0.351886 -0.062500 1 0 0 0 0 0 3 595236
-0.002241 -0.000070 0.119648 0.241312 0.069712 0.351881 -0.062500 1 0 0 0 0 0 3 596219
-0.002241 -0.000070 0.119648 0.241297 0.069695 0.351886 -0.062500 1 0 0 0 0 0 3 597250
-0.002241 -0.000070 0.119648 0.241300 0.069713 0.351887 -0.062500 1 0 0 0 0 0 3 598221
-0.002241 -0.000070 0.119648 0.241312 0.069712 0.351881 -0.062500 1 0 0 0 0 0 3 599236
-0.002241 -0.000070 0.119648 0.241293 0.069706 0.351880 -0.062500 1 0 0 0 0 0 3 600219
-0.002241 -0.000070 0.119648 0.241315 0.069700 0.351887 -0.062500 1 0 0 0 0 0 3 601272
-0.002241 -0.000070 0.119648 0.241302 0.069714 0.351887 -0.062500 1 0 0 0 0 0 3 602166
-0.002241 -0.000070 0.119648 0.241304 0.069704 0.351874 -0.062500 1 0 0 0 0 0 3 603178
-0.002241 -0.000070 0.119648 0.241304 0.069702 0.351893 -0.062500 1 0 0 0 0 0 3 604166
-0.002241 -0.000070 0.119648 0.241305 0.069702 0.351875 -0.062500 1 0 0 0 0 0 3 605178
-0.002241 -0.000070 0.119648 0.241301 0.069713 0.351886 -0.062500 1 0 0 0 0 0 3 606177
-0.002241 -0.000070 0.119648 0.241300 0.069715 0.351887 -0.062500 1 0 0 0 0 0 3 607165
-0.002241 -0.000070 0.119648 0.241304 0.069704 0.351874 -0.062500 1 0 0 0 0 0 3 608176
-0.002241 -0.000070 0.119648 0.241304 0.069702 0.351893 -0.062500 1 0 0 0 0 0 3 609176
-0.002241 -0.000070 0.119648 0.241313 0.069711 0.351882 -0.062500 1 0 0 0 0 0 3 610176
-0.002241 -0.000070 0.119648 0.241294 0.069706 0.351880 -0.062500 1 0 0 0 0 0 3 611166
-0.002241 -0.000070 0.119648 0.241315 0.069700 0.351887 -0.062500 1 0 0 0 0 0 3 612175
-0.002241 -0.000070 0.119648 0.241302 0.069713 0.351887 -0.062500 1 0 0 0 0 0 3 613184
-0.002241 -0.000070 0.119648 0.241305 0.069703 0.351874 -0.062500 1 0 0 0 0 0 3 614176
-0.002241 -0.000070 0.119648 0.241301 0.069714 0.351886 -0.062500 1 0 0 0 0 0 3 615166
-0.002241 -0.000070 0.119648 0.241304 0.069704 0.351894 -0.062500 1 0 0 0 0 0 3 616175
-0.002241 -0.000070 0.119648 0.241305 0.069702 0.351875 -0.062500 1 0 0 0 0 0 3 617175
-0.002241 -0.000070 0.119648 0.241301 0.069714 0.351886 -0.062500 1 0 0 0 0 0 3 618176
-0.002241 -0.000070 0.119648 0.241304 0.069704 0.351874 -0.062500 1 0 0 0 0 0 3 619166
-0.002241 -0.000070 0.119648 0.241304 0.069702 0.351893 -0.062500 1 0 0 0 0 0 3 620176
-0.002241 -0.000070 0.119648 0.241313 0.069711 0.351882 -0.062500 1 0 0 0 0 0 3 621175
-0.002241 -0.000070 0.119648 0.241294 0.069706 0.351880 -0.062500 1 0 0 0 0 0 3 622167
-0.002241 -0.000070 0.119648 0.241299 0.069714 0.351886 -0.062500 1 0 0 0 0 0 3 623177
-0.002241 -0.000070 0.119648 0.241316 0.069701 0.351888 -0.062500 1 0 0 0 0 0 3 624166
-0.002241 -0.000070 0.119648 0.241294 0.069705 0.351881 -0.062500 1 0 0 0 0 0 3 625197
-0.002241 -0.000070 0.119648 0.241312 0.069711 0.351880 -0.062500 1 0 0 0 0 0 3 626169
-0.002241 -0.000070 0.119648 0.241302 0.069715 0.351887 -0.062500 1 0 0 0 0 0 3 627185
-0.002241 -0.000070 0.119648 0.241308 0.069692 0.351881 -0.062500 1 0 0 0 0 0 3 628190
-0.002241 -0.000070 0.119648 0.241301 0.069713 0.351887 -0.062500 1 0 0 0 0 0 3 629187
-0.002241 -0.000070 0.119648 0.241292 0.069706 0.351880 -0.062500 1 0 0 0 0 0 3 630184
-0.002241 -0.000070 0.119648 0.241311 0.069711 0.351880 -0.062500 1 0 0 0 0 0 3 631182
-0.002241 -0.000070 0.119648 0.241305 0.069703 0.351893 -0.062500 1 0 0 0 0 0 3 632186
-0.002241 -0.000070 0.119648 0.241305 0.069702 0.351875 -0.062500 1 0 0 0 0 0 3 633189
-0.002241 -0.000070 0.119648 0.241301 0.069714 0.351886 -0.062500 1 0 0 0 0 0 3 634187
-0.002241 -0.000070 0.119648 0.241312 0.069712 0.351881 -0.062500 1 0 0 0 0 0 3 635178
-0.002241 -0.000070 0.119648 0.241297 0.069695 0.351886 -0.062500 1 0 0 0 0 0 3 636179
-0.002241 -0.000070 0.119648 0.241300 0.069713 0.351887 -0.062500 1 0 0 0 0 0 3 637190
-0.002241 -0.000070 0.119648 0.241312 0.069712 0.351881 -0.062500 1 0 0 0 0 0 3 638179
-0.002241 -0.000070 0.119648 0.241293 0.069706 0.351880 -0.062500 1 0 0 0 0 0 3 639178
-0.002236 -0.000088 0.119659 0.167701 0.322740 0.204077 -0.062500 1 0 0 0 0 0 3 640176
-0.002233 -0.000097 0.119662 0.191119 0.237749 0.276412 -0.062500 1 0 0 0 0 0 3 641246
-0.002232 -0.000101 0.119664 0.209620 0.174116 0.313801 -0.062500 1 0 0 0 0 0 3 642240
-0.002231 -0.000104 0.119664 0.219806 0.140199 0.327994 -0.062500 1 0 0 0 0 0 3 643253
-0.002231 -0.000105 0.119664 0.225084 0.123031 0.333036 -0.062500 1 0 0 0 0 0 3 644249
-0.002231 -0.000105 0.119664 0.227779 0.114443 0.334796 -0.062500 1 0 0 0 0 0 3 645240
-0.002231 -0.000106 0.119664 0.229125 0.110136 0.335406 -0.062500 1 0 0 0 0 0 3 646247
-0.002231 -0.000106 0.119664 0.229819 0.108003 0.335617 -0.062500 1 0 0 0 0 0 3 647237
-0.002231 -0.000106 0.119664 0.230157 0.106910 0.335687 -0.062500 1 0 0 0 0 0 3 648211
-0.002231 -0.000106 0.119664 0.230331 0.106374 0.335723 -0.062500 1 0 0 0 0 0 3 649250
-0.002231 -0.000106 0.119664 0.230423 0.106112 0.335715 -0.062500 1 0 0 0 0 0 3 650237
-0.002231 -0.000106 0.119664 0.230467 0.105972 0.335728 -0.062500 1 0 0 0 0 0 3 651212
-0.002231 -0.000106 0.119664 0.230483 0.105918 0.335737 -0.062500 1 0 0 0 0 0 3 652210
-0.002231 -0.000106 0.119664 0.230498 0.105870 0.335725 -0.062500 1 0 0 0 0 0 3 653229
-0.002231 -0.000106 0.119664 0.230503 0.105855 0.335730 -0.062500 1 0 0 0 0 0 3 654209
-0.002231 -0.000106 0.119664 0.230503 0.105854 0.335730 -0.062500 1 0 0 0 0 0 3 655242
-0.002231 -0.000106 0.119664 0.230506 0.105843 0.335738 -0.062500 1 0 0 0 0 0 3 656244
-0.002231 -0.000106 0.119664 0.230515 0.105851 0.335725 -0.062500 1 0 0 0 0 0 3 657255
-0.002231 -0.000106 0.119664 0.230508 0.105843 0.335737 -0.062500 1 0 0 0 0 0 3 658213
-0.002231 -0.000106 0.119664 0.230495 0.105845 0.335725 -0.062500 1 0 0 0 0 0 3 659211
-0.002231 -0.000106 0.119664 0.230517 0.105840 0.335731 -0.062500 1 0 0 0 0 0 3 660211
-0.002231 -0.000106 0.119664 0.230508 0.105842 0.335738 -0.062500 1 0 0 0 0 0 3 661248
-0.002231 -0.000106 0.119664 0.230507 0.105843 0.335718 -0.062500 1 0 0 0 0 0 3 662235
-0.002231 -0.000106 0.119664 0.230507 0.105843 0.335736 -0.062500 1 0 0 0 0 0 3 663210
-0.002231 -0.000106 0.119664 0.230519 0.105840 0.335732 -0.062500 1 0 0 0 0 0 3 664211
-0.002231 -0.000106 0.119664 0.230500 0.105833 0.335731 -0.062500 1 0 0 0 0 0 3 665229
-0.002231 -0.000106 0.119664 0.230515 0.105850 0.335725 -0.062500 1 0 0 0 0 0 3 666210
-0.002231 -0.000106 0.119664 0.230508 0.105843 0.335737 -0.062500 1 0 0 0 0 0 3 667244
-0.002231 -0.000106 0.119664 0.230499 0.105834 0.335732 -0.062500 1 0 0 0 0 0 3 668239
-0.002231 -0.000106 0.119664 0.230514 0.105850 0.335725 -0.062500 1 0 0 0 0 0 3 669262
-0.002231 -0.000106 0.119664 0.230508 0.105843 0.335737 -0.062500 1 0 0 0 0 0 3 670238
-0.002231 -0.000106 0.119664 0.230511 0.105831 0.335725 -0.062500 1 0 0 0 0 0 3 671249
-0.002231 -0.000106 0.119664 0.230504 0.105853 0.335730 -0.062500 1 0 0 0 0 0 3 672241
-0.002225 -0.000124 0.119675 0.156850 0.359008 0.188042 -0.062500 1 0 0 0 0 0 3 673273
-0.002223 -0.000133 0.119678 0.180302 0.273945 0.260313 -0.062500 1 0 0 0 0 0 3 674236
-0.002221 -0.000137 0.119680 0.198812 0.210287 0.297678 -0.062500 1 0 0 0 0 0 3 675235
-0.002220 -0.000140 0.119680 0.208999 0.176367 0.311868 -0.062500 1 0 0 0 0 0 3 676210
-0.002220 -0.000141 0.119680 0.214292 0.159190 0.316895 -0.062500 1 0 0 0 0 0 3 677229
-0.002220 -0.000141 0.119680 0.216969 0.150593 0.318650 -0.062500 1 0 0 0 0 0 3 678211
-0.002220 -0.000142 0.119680 0.218329 0.146301 0.319271 -0.062500 1 0 0 0 0 0 3 679213
-0.002220 -0.000142 0.119680 0.219013 0.144140 0.319475 -0.062500 1 0 0 0 0 0 3 680210
-0.002220 -0.000142 0.119680 0.219365 0.143061 0.319558 -0.062500 1 0 0 0 0 0 3 681230
-0.002220 -0.000142 0.119680 0.219542 0.142527 0.319576 -0.062500 1 0 0 0 0 0 3 682239
-0.002220 -0.000142 0.119680 0.219614 0.142259 0.319585 -0.062500 1 0 0 0 0 0 3 683234
-0.002220 -0.000142 0.119680 0.219664 0.142127 0.319587 -0.062500 1 0 0 0 0 0 3 684217
-0.002220 -0.000142 0.119680 0.219689 0.142050 0.319587 -0.062500 1 0 0 0 0 0 3 685266
-0.002220 -0.000142 0.119680 0.219693 0.142034 0.319594 -0.062500 1 0 0 0 0 0 3 686214
-0.002220 -0.000142 0.119680 0.219700 0.142011 0.319588 -0.062500 1 0 0 0 0 0 3 687234
-0.002220 -0.000142 0.119680 0.219704 0.141998 0.319595 -0.062500 1 0 0 0 0 0 3 688244
-0.002220 -0.000142 0.119680 0.219704 0.141998 0.319595 -0.062500 1 0 0 0 0 0 3 689250
-0.002220 -0.000142 0.119680 0.219708 0.141986 0.319582 -0.062500 1 0 0 0 0 0 3 690233
-0.002220 -0.000142 0.119680 0.219705 0.141996 0.319594 -0.062500 1 0 0 0 0 0 3 691215
-0.002220 -0.000142 0.119680 0.219717 0.141995 0.319589 -0.062500 1 0 0 0 0 0 3 692234
-0.002220 -0.000142 0.119680 0.219698 0.141989 0.319588 -0.062500 1 0 0 0 0 0 3 693249
-0.002220 -0.000142 0.119680 0.219716 0.141994 0.319588 -0.062500 1 0 0 0 0 0 3 694231
-0.002220 -0.000142 0.119680 0.219706 0.141998 0.319594 -0.062500 1 0 0 0 0 0 3 695215
-0.002220 -0.000142 0.119680 0.219696 0.141989 0.319588 -0.062500 1 0 0 0 0 0 3 696231
-0.002220 -0.000142 0.119680 0.219715 0.141994 0.319588 -0.062500 1 0 0 0 0 0 3 697271
-0.002220 -0.000142 0.119680 0.219697 0.141989 0.319587 -0.062500 1 0 0 0 0 0 3 698175
-0.002220 -0.000142 0.119680 0.219715 0.141994 0.319588 -0.062500 1 0 0 0 0 0 3 699163
-0.002220 -0.000142 0.119680 0.219705 0.141998 0.319594 -0.062500 1 0 0 0 0 0 3 700174
-0.002220 -0.000142 0.119680 0.219708 0.141987 0.319582 -0.062500 1 0 0 0 0 0 3 701174
-0.002220 -0.000142 0.119680 0.219705 0.141997 0.319593 -0.062500 1 0 0 0 0 0 3 702172
-0.002220 -0.000142 0.119680 0.219704 0.141999 0.319595 -0.062500 1 0 0 0 0 0 3 703163
-0.002220 -0.000142 0.119680 0.219711 0.141975 0.319589 -0.062500 1 0 0 0 0 0 3 704172
-0.002220 -0.000142 0.119680 0.219705 0.141996 0.319594 -0.062500 1 0 0 0 0 0 3 705182
-0.002220 -0.000142 0.119680 0.219716 0.141995 0.319589 -0.062500 1 0 0 0 0 0 3 706164
-0.002220 -0.000142 0.119680 0.219698 0.141989 0.319588 -0.062500 1 0 0 0 0 0 3 707173
-0.002220 -0.000142 0.119680 0.219716 0.141994 0.319588 -0.062500 1 0 0 0 0 0 3 708163
-0.002220 -0.000142 0.119680 0.219706 0.141998 0.319594 -0.062500 1 0 0 0 0 0 3 709194
-0.002220 -0.000142 0.119680 0.219696 0.141990 0.319588 -0.062500 1 0 0 0 0 0 3 710174
-0.002220 -0.000142 0.119680 0.219715 0.141995 0.319588 -0.062500 1 0 0 0 0 0 3 711163
-0.002220 -0.000142 0.119680 0.219705 0.141998 0.319594 -0.062500 1 0 0 0 0 0 3 712173
-0.002220 -0.000142 0.119680 0.219708 0.141987 0.319582 -0.062500 1 0 0 0 0 0 3 713171
-0.002220 -0.000142 0.119680 0.219708 0.141986 0.319600 -0.062500 1 0 0 0 0 0 3 714173
-0.002220 -0.000142 0.119680 0.219709 0.141985 0.319582 -0.062500 1 0 0 0 0 0 3 715162
-0.002220 -0.000142 0.119680 0.219705 0.141997 0.319594 -0.062500 1 0 0 0 0 0 3 716172
-0.002220 -0.000142 0.119680 0.219704 0.141998 0.319595 -0.062500 1 0 0 0 0 0 3 717173
-0.002220 -0.000142 0.119680 0.219708 0.141987 0.319582 -0.062500 1 0 0 0 0 0 3 718173
-0.002220 -0.000142 0.119680 0.219704 0.141997 0.319594 -0.062500 1 0 0 0 0 0 3 719166
-0.002220 -0.000142 0.119680 0.219716 0.141996 0.319589 -0.062500 1 0 0 0 0 0 3 720181
-0.002220 -0.000142 0.119680 0.219697 0.141990 0.319587 -0.062500 1 0 0 0 0 0 3 721209
-0.002220 -0.000142 0.119680 0.219715 0.141995 0.319588 -0.062500 1 0 0 0 0 0 3 722181
-0.002220 -0.000142 0.119680 0.219709 0.141987 0.319601 -0.062500 1 0 0 0 0 0 3 723169
-0.002220 -0.000142 0.119680 0.219709 0.141985 0.319583 -0.062500 1 0 0 0 0 0 3 724173
-0.002220 -0.000142 0.119680 0.219705 0.141997 0.319594 -0.062500 1 0 0 0 0 0 3 725194
-0.002220 -0.000142 0.119680 0.219696 0.141989 0.319588 -0.062500 1 0 0 0 0 0 3 726179
-0.002220 -0.000142 0.119680 0.219715 0.141994 0.319588 -0.062500 1 0 0 0 0 0 3 727183
-0.002220 -0.000142 0.119680 0.219705 0.141998 0.319594 -0.062500 1 0 0 0 0 0 3 728179
-0.002220 -0.000142 0.119680 0.219708 0.141987 0.319582 -0.062500 1 0 0 0 0 0 3 729187
-0.002220 -0.000142 0.119680 0.219705 0.141997 0.319593 -0.062500 1 0 0 0 0 0 3 730174
-0.002220 -0.000142 0.119680 0.219716 0.141996 0.319588 -0.062500 1 0 0 0 0 0 3 731176
-0.002220 -0.000142 0.119680 0.219698 0.141990 0.319587 -0.062500 1 0 0 0 0 0 3 732175
-0.002220 -0.000142 0.119680 0.219707 0.141986 0.319601 -0.062500 1 0 0 0 0 0 3 733236
-0.002220 -0.000142 0.119680 0.219708 0.141985 0.319583 -0.062500 1 0 0 0 0 0 3 734233
-0.002220 -0.000142 0.119680 0.219704 0.141996 0.319594 -0.062500 1 0 0 0 0 0 3 735239
-0.002220 -0.000142 0.119680 0.219716 0.141995 0.319589 -0.062500 1 0 0 0 0 0 3 736245
-0.002220 -0.000142 0.119680 0.219697 0.141989 0.319587 -0.062500 1 0 0 0 0 0 3 737281
-0.002220 -0.000142 0.119680 0.219715 0.141994 0.319588 -0.062500 1 0 0 0 0 0 3 738244
-0.002220 -0.000142 0.119680 0.219706 0.141998 0.319594 -0.062500 1 0 0 0 0 0 3 739250
-0.002214 -0.000160 0.119691 0.145989 0.395302 0.172033 -0.062500 1 0 0 0 0 0 3 740240
-0.002212 -0.000169 0.119695 0.169486 0.310167 0.244235 -0.062500 1 0 0 0 0 0 3 741251
-0.002210 -0.000174 0.119696 0.188000 0.246476 0.281571 -0.062500 1 0 0 0 0 0 3 742233
-0.002210 -0.000176 0.119696 0.198204 0.212536 0.295736 -0.062500 1 0 0 0 0 0 3 743236
-0.002209 -0.000177 0.119696 0.203484 0.195366 0.300773 -0.062500 1 0 0 0 0 0 3 744208
-0.002209 -0.000178 0.119697 0.206164 0.186755 0.302532 -0.062500 1 0 0 0 0 0 3 745267
-0.002209 -0.000178 0.119697 0.207530 0.182449 0.303138 -0.062500 1 0 0 0 0 0 3 746233
-0.002209 -0.000178 0.119697 0.208210 0.180297 0.303352 -0.062500 1 0 0 0 0 0 3 747234
-0.002209 -0.000178 0.119697 0.208556 0.179241 0.303423 -0.062500 1 0 0 0 0 0 3 748206
-0.002209 -0.000178 0.119697 0.208723 0.178702 0.303451 -0.062500 1 0 0 0 0 0 3 749225
-0.002209 -0.000178 0.119697 0.208809 0.178419 0.303462 -0.062500 1 0 0 0 0 0 3 750235
-0.002209 -0.000178 0.119697 0.208860 0.178285 0.303464 -0.062500 1 0 0 0 0 0 3 751232
-0.002209 -0.000178 0.119697 0.208882 0.178220 0.303458 -0.062500 1 0 0 0 0 0 3 752236
-0.002209 -0.000178 0.119697 0.208902 0.178190 0.303465 -0.062500 1 0 0 0 0 0 3 753248
-0.002209 -0.000178 0.119697 0.208896 0.178180 0.303458 -0.062500 1 0 0 0 0 0 3 754231
-0.002209 -0.000178 0.119697 0.208898 0.178169 0.303464 -0.062500 1 0 0 0 0 0 3 755219
-0.002209 -0.000178 0.119697 0.208898 0.178168 0.303465 -0.062500 1 0 0 0 0 0 3 756227
-0.002209 -0.000178 0.119697 0.208893 0.178148 0.303465 -0.062500 1 0 0 0 0 0 3 757268
-0.002209 -0.000178 0.119697 0.208909 0.178164 0.303459 -0.062500 1 0 0 0 0 0 3 758231
-0.002209 -0.000178 0.119697 0.208902 0.178157 0.303471 -0.062500 1 0 0 0 0 0 3 759233
-0.002209 -0.000178 0.119697 0.208902 0.178156 0.303453 -0.062500 1 0 0 0 0 0 3 760201
-0.002209 -0.000178 0.119697 0.208901 0.178156 0.303470 -0.062500 1 0 0 0 0 0 3 761260
-0.002209 -0.000178 0.119697 0.208902 0.178156 0.303452 -0.062500 1 0 0 0 0 0 3 762237
-0.002209 -0.000178 0.119697 0.208901 0.178156 0.303470 -0.062500 1 0 0 0 0 0 3 763238
-0.002209 -0.000178 0.119697 0.208910 0.178164 0.303459 -0.062500 1 0 0 0 0 0 3 764232
-0.002209 -0.000178 0.119697 0.208894 0.178148 0.303464 -0.062500 1 0 0 0 0 0 3 765255
-0.002209 -0.000178 0.119697 0.208900 0.178155 0.303472 -0.062500 1 0 0 0 0 0 3 766233
-0.002209 -0.000178 0.119697 0.208910 0.178164 0.303460 -0.062500 1 0 0 0 0 0 3 767238
-0.002209 -0.000178 0.119697 0.208894 0.178148 0.303464 -0.062500 1 0 0 0 0 0 3 768242
-0.002209 -0.000178 0.119697 0.208909 0.178163 0.303459 -0.062500 1 0 0 0 0 0 3 769254
-0.002209 -0.000178 0.119697 0.208902 0.178156 0.303471 -0.062500 1 0 0 0 0 0 3 770209
-0.002209 -0.000178 0.119697 0.208902 0.178156 0.303452 -0.062500 1 0 0 0 0 0 3 771209
-0.002209 -0.000178 0.119697 0.208902 0.178155 0.303470 -0.062500 1 0 0 0 0 0 3 772228
-0.002204 -0.000196 0.119707 0.135148 0.431604 0.156025 -0.062500 1 0 0 0 0 0 3 773247
-0.002201 -0.000205 0.119711 0.158655 0.346417 0.228168 -0.062500 1 0 0 0 0 0 3 774246
-0.002200 -0.000210 0.119712 0.177182 0.282680 0.265476 -0.062500 1 0 0 0 0 0 3 775235
-0.002199 -0.000212 0.119712 0.187383 0.248714 0.279637 -0.062500 1 0 0 0 0 0 3 776232
-0.002198 -0.000213 0.119713 0.192661 0.231547 0.284659 -0.062500 1 0 0 0 0 0 3 777251
-0.002198 -0.000214 0.119713 0.195362 0.222940 0.286413 -0.062500 1 0 0 0 0 0 3 778231
-0.002198 -0.000214 0.119713 0.196718 0.218636 0.287023 -0.062500 1 0 0 0 0 0 3 779214
-0.002198 -0.000214 0.119713 0.197398 0.216484 0.287236 -0.062500 1 0 0 0 0 0 3 780228
-0.002198 -0.000214 0.119713 0.197747 0.215416 0.287313 -0.062500 1 0 0 0 0 0 3 781268
-0.002198 -0.000214 0.119713 0.197914 0.214875 0.287342 -0.062500 1 0 0 0 0 0 3 782232
-0.002198 -0.000214 0.119713 0.198009 0.214601 0.287340 -0.062500 1 0 0 0 0 0 3 783213
-0.002198 -0.000214 0.119713 0.198050 0.214470 0.287347 -0.062500 1 0 0 0 0 0 3 784227
-0.002198 -0.000214 0.119713 0.198062 0.214397 0.287354 -0.062500 1 0 0 0 0 0 3 785246
-0.002198 -0.000214 0.119713 0.198089 0.214375 0.287349 -0.062500 1 0 0 0 0 0 3 786227
-0.002198 -0.000214 0.119713 0.198087 0.214355 0.287348 -0.062500 1 0 0 0 0 0 3 787212
-0.002198 -0.000214 0.119713 0.198086 0.214353 0.287348 -0.062500 1 0 0 0 0 0 3 788228
-0.002198 -0.000214 0.119713 0.198089 0.214342 0.287355 -0.062500 1 0 0 0 0 0 3 789244
-0.002198 -0.000214 0.119713 0.198102 0.214339 0.287350 -0.062500 1 0 0 0 0 0 3 790213
-0.002198 -0.000214 0.119713 0.198083 0.214332 0.287348 -0.062500 1 0 0 0 0 0 3 791228
-0.002198 -0.000214 0.119713 0.198101 0.214337 0.287349 -0.062500 1 0 0 0 0 0 3 792211
-0.002193 -0.000232 0.119723 0.124291 0.467926 0.140057 -0.062500 1 0 0 0 0 0 3 793265
-0.002190 -0.000241 0.119727 0.147812 0.382663 0.212119 -0.062500 1 0 0 0 0 0 3 794159
-0.002189 -0.000246 0.119728 0.166371 0.318894 0.249390 -0.062500 1 0 0 0 0 0 3 795172
-0.002188 -0.000248 0.119729 0.176568 0.284916 0.263538 -0.062500 1 0 0 0 0 0 3 796160
-0.002188 -0.000249 0.119729 0.181856 0.267750 0.268558 -0.062500 1 0 0 0 0 0 3 797181
-0.002187 -0.000250 0.119729 0.184539 0.259135 0.270307 -0.062500 1 0 0 0 0 0 3 798162
-0.002187 -0.000250 0.119729 0.185904 0.254825 0.270928 -0.062500 1 0 0 0 0 0 3 799170
-0.002187 -0.000250 0.119729 0.186582 0.252684 0.271135 -0.062500 1 0 0 0 0 0 3 800160
-0.002187 -0.000250 0.119729 0.186934 0.251606 0.271217 -0.062500 1 0 0 0 0 0 3 801179
-0.002187 -0.000250 0.119729 0.187098 0.251075 0.271240 -0.062500 1 0 0 0 0 0 3 802160
-0.002187 -0.000251 0.119729 0.187193 0.250802 0.271237 -0.062500 1 0 0 0 0 0 3 803170
-0.002187 -0.000251 0.119729 0.187238 0.250659 0.271250 -0.062500 1 0 0 0 0 0 3 804160
-0.002187 -0.000251 0.119729 0.187246 0.250596 0.271252 -0.062500 1 0 0 0 0 0 3 805191
-0.002187 -0.000251 0.119729 0.187273 0.250576 0.271246 -0.062500 1 0 0 0 0 0 3 806171
-0.002187 -0.000251 0.119729 0.187274 0.250544 0.271252 -0.062500 1 0 0 0 0 0 3 807160
-0.002182 -0.000269 0.119739 0.113427 0.504262 0.124082 -0.062500 1 0 0 0 0 0 3 808170
-0.002179 -0.000278 0.119743 0.136984 0.418929 0.196080 -0.062500 1 0 0 0 0 0 3 809168
-0.002178 -0.000282 0.119744 0.155537 0.355118 0.233315 -0.062500 1 0 0 0 0 0 3 810170
-0.002177 -0.000284 0.119745 0.165750 0.321151 0.247451 -0.062500 1 0 0 0 0 0 3 811158
-0.002177 -0.000286 0.119745 0.171029 0.303953 0.252475 -0.062500 1 0 0 0 0 0 3 812169
-0.002177 -0.000286 0.119745 0.173727 0.295348 0.254235 -0.062500 1 0 0 0 0 0 3 813171
-0.002177 -0.000286 0.119745 0.175084 0.291042 0.254842 -0.062500 1 0 0 0 0 0 3 814181
-0.002177 -0.000287 0.119745 0.175761 0.288900 0.255047 -0.062500 1 0 0 0 0 0 3 815167
-0.002176 -0.000287 0.119745 0.176113 0.287822 0.255129 -0.062500 1 0 0 0 0 0 3 816189
-0.002176 -0.000287 0.119745 0.176277 0.287291 0.255151 -0.062500 1 0 0 0 0 0 3 817193
-0.002176 -0.000287 0.119745 0.176375 0.287007 0.255154 -0.062500 1 0 0 0 0 0 3 818168
-0.002176 -0.000287 0.119745 0.176417 0.286875 0.255161 -0.062500 1 0 0 0 0 0 3 819179
-0.002176 -0.000287 0.119745 0.176437 0.286810 0.255156 -0.062500 1 0 0 0 0 0 3 820173
-0.002176 -0.000287 0.119745 0.176444 0.286784 0.255168 -0.062500 1 0 0 0 0 0 3 821174
-0.002176 -0.000287 0.119745 0.176452 0.286760 0.255163 -0.062500 1 0 0 0 0 0 3 822175
-0.002176 -0.000287 0.119745 0.176456 0.286747 0.255170 -0.062500 1 0 0 0 0 0 3 823174
-0.002176 -0.000287 0.119745 0.176444 0.286748 0.255157 -0.062500 1 0 0 0 0 0 3 824172
-0.002176 -0.000287 0.119745 0.176466 0.286743 0.255162 -0.062500 1 0 0 0 0 0 3 825182
-0.002176 -0.000287 0.119745 0.176457 0.286745 0.255170 -0.062500 1 0 0 0 0 0 3 826172
-0.002176 -0.000287 0.119745 0.176460 0.286734 0.255157 -0.062500 1 0 0 0 0 0 3 827171
-0.002176 -0.000287 0.119745 0.176456 0.286744 0.255169 -0.062500 1 0 0 0 0 0 3 828172
-0.002176 -0.000287 0.119745 0.176465 0.286754 0.255157 -0.062500 1 0 0 0 0 0 3 829194
-0.002176 -0.000287 0.119745 0.176449 0.286738 0.255162 -0.062500 1 0 0 0 0 0 3 830238
-0.002171 -0.000305 0.119755 0.102562 0.540602 0.108128 -0.062500 1 0 0 0 0 0 3 831246
-0.002168 -0.000314 0.119759 0.126144 0.455201 0.180049 -0.062500 1 0 0 0 0 0 3 832239
-0.002167 -0.000318 0.119760 0.144714 0.391374 0.217267 -0.062500 1 0 0 0 0 0 3 833234
-0.002166 -0.000321 0.119761 0.154928 0.357373 0.231387 -0.062500 1 0 0 0 0 0 3 834238
-0.002166 -0.000322 0.119761 0.160202 0.340188 0.236408 -0.062500 1 0 0 0 0 0 3 835233
-0.002166 -0.000322 0.119761 0.162892 0.331574 0.238157 -0.062500 1 0 0 0 0 0 3 836207
-0.002166 -0.000323 0.119761 0.164256 0.327274 0.238768 -0.062500 1 0 0 0 0 0 3 837224
-0.002166 -0.000323 0.119761 0.164950 0.325118 0.238972 -0.062500 1 0 0 0 0 0 3 838206
-0.002166 -0.000323 0.119761 0.165280 0.324044 0.239046 -0.062500 1 0 0 0 0 0 3 839256
-0.002166 -0.000323 0.119761 0.165466 0.323507 0.239074 -0.062500 1 0 0 0 0 0 3 840231
-0.002166 -0.000323 0.119761 0.165539 0.323239 0.239084 -0.062500 1 0 0 0 0 0 3 841272
-0.002166 -0.000323 0.119761 0.165589 0.323106 0.239085 -0.062500 1 0 0 0 0 0 3 842229
-0.002166 -0.000323 0.119761 0.165610 0.323042 0.239099 -0.062500 1 0 0 0 0 0 3 843229
-0.002166 -0.000323 0.119761 0.165625 0.322992 0.239088 -0.062500 1 0 0 0 0 0 3 844231
-0.002166 -0.000323 0.119761 0.165626 0.322988 0.239086 -0.062500 1 0 0 0 0 0 3 845242
-0.002166 -0.000323 0.119761 0.165629 0.322977 0.239093 -0.062500 1 0 0 0 0 0 3 846229
-0.002166 -0.000323 0.119761 0.165642 0.322974 0.239087 -0.062500 1 0 0 0 0 0 3 847235
-0.002166 -0.000323 0.119761 0.165631 0.322976 0.239093 -0.062500 1 0 0 0 0 0 3 848202
-0.002166 -0.000323 0.119761 0.165630 0.322977 0.239094 -0.062500 1 0 0 0 0 0 3 849238
-0.002166 -0.000323 0.119761 0.165634 0.322966 0.239081 -0.062500 1 0 0 0 0 0 3 850234
-0.002166 -0.000323 0.119761 0.165630 0.322976 0.239092 -0.062500 1 0 0 0 0 0 3 851205
-0.002166 -0.000323 0.119761 0.165642 0.322975 0.239087 -0.062500 1 0 0 0 0 0 3 852204
-0.002166 -0.000323 0.119761 0.165627 0.322957 0.239093 -0.062500 1 0 0 0 0 0 3 853240
-0.002166 -0.000323 0.119761 0.165642 0.322972 0.239087 -0.062500 1 0 0 0 0 0 3 854242
-0.002166 -0.000323 0.119761 0.165623 0.322968 0.239086 -0.062500 1 0 0 0 0 0 3 855235
-0.002166 -0.000323 0.119761 0.165629 0.322976 0.239093 -0.062500 1 0 0 0 0 0 3 856214
-0.002166 -0.000323 0.119761 0.165645 0.322963 0.239094 -0.062500 1 0 0 0 0 0 3 857273
-0.002166 -0.000323 0.119761 0.165623 0.322967 0.239087 -0.062500 1 0 0 0 0 0 3 858214
-0.002166 -0.000323 0.119761 0.165641 0.322973 0.239087 -0.062500 1 0 0 0 0 0 3 859230
-0.002166 -0.000323 0.119761 0.165631 0.322977 0.239093 -0.062500 1 0 0 0 0 0 3 860212
-0.002166 -0.000323 0.119761 0.165634 0.322966 0.239080 -0.062500 1 0 0 0 0 0 3 861247
-0.002166 -0.000323 0.119761 0.165634 0.322965 0.239099 -0.062500 1 0 0 0 0 0 3 862227
-0.002166 -0.000323 0.119761 0.165643 0.322973 0.239088 -0.062500 1 0 0 0 0 0 3 863233
-0.002166 -0.000323 0.119761 0.165624 0.322968 0.239086 -0.062500 1 0 0 0 0 0 3 864241
-0.002166 -0.000323 0.119761 0.165629 0.322976 0.239093 -0.062500 1 0 0 0 0 0 3 865242
-0.002166 -0.000323 0.119761 0.165634 0.322966 0.239080 -0.062500 1 0 0 0 0 0 3 866204
-0.002166 -0.000323 0.119761 0.165634 0.322965 0.239099 -0.062500 1 0 0 0 0 0 3 867206
-0.002166 -0.000323 0.119761 0.165642 0.322973 0.239088 -0.062500 1 0 0 0 0 0 3 868203
-0.002166 -0.000323 0.119761 0.165623 0.322968 0.239086 -0.062500 1 0 0 0 0 0 3 869256
-0.002166 -0.000323 0.119761 0.165641 0.322974 0.239086 -0.062500 1 0 0 0 0 0 3 870228
-0.002166 -0.000323 0.119761 0.165635 0.322965 0.239100 -0.062500 1 0 0 0 0 0 3 871212
-0.002166 -0.000323 0.119761 0.165635 0.322964 0.239081 -0.062500 1 0 0 0 0 0 3 872193
-0.002166 -0.000323 0.119761 0.165631 0.322976 0.239092 -0.062500 1 0 0 0 0 0 3 873245
-0.002166 -0.000323 0.119761 0.165630 0.322977 0.239094 -0.062500 1 0 0 0 0 0 3 874209
-0.002166 -0.000323 0.119761 0.165634 0.322966 0.239080 -0.062500 1 0 0 0 0 0 3 875226
-0.002166 -0.000323 0.119761 0.165634 0.322965 0.239099 -0.062500 1 0 0 0 0 0 3 876209
-0.002166 -0.000323 0.119761 0.165634 0.322964 0.239081 -0.062500 1 0 0 0 0 0 3 877264
-0.002166 -0.000323 0.119761 0.165630 0.322976 0.239092 -0.062500 1 0 0 0 0 0 3 878158
-0.002166 -0.000323 0.119761 0.165630 0.322977 0.239094 -0.062500 1 0 0 0 0 0 3 879167
-0.002166 -0.000323 0.119761 0.165637 0.322954 0.239087 -0.062500 1 0 0 0 0 0 3 880157
-0.002166 -0.000323 0.119761 0.165631 0.322975 0.239093 -0.062500 1 0 0 0 0 0 3 881177
-0.002166 -0.000323 0.119761 0.165642 0.322974 0.239087 -0.062500 1 0 0 0 0 0 3 882157
-0.002166 -0.000323 0.119761 0.165623 0.322968 0.239086 -0.062500 1 0 0 0 0 0 3 883168
-0.002166 -0.000323 0.119761 0.165641 0.322974 0.239086 -0.062500 1 0 0 0 0 0 3 884158
-0.002166 -0.000323 0.119761 0.165635 0.322965 0.239100 -0.062500 1 0 0 0 0 0 3 885180
-0.002166 -0.000323 0.119761 0.165635 0.322964 0.239081 -0.062500 1 0 0 0 0 0 3 886158
-0.002166 -0.000323 0.119761 0.165631 0.322976 0.239092 -0.062500 1 0 0 0 0 0 3 887167
-0.002166 -0.000323 0.119761 0.165630 0.322977 0.239094 -0.062500 1 0 0 0 0 0 3 888157
-0.002166 -0.000323 0.119761 0.165634 0.322966 0.239080 -0.062500 1 0 0 0 0 0 3 889177
-0.002166 -0.000323 0.119761 0.165634 0.322965 0.239099 -0.062500 1 0 0 0 0 0 3 890168
-0.002166 -0.000323 0.119761 0.165634 0.322964 0.239081 -0.062500 1 0 0 0 0 0 3 891157
-0.002166 -0.000323 0.119761 0.165630 0.322976 0.239092 -0.062500 1 0 0 0 0 0 3 892167
-0.002166 -0.000323 0.119761 0.165642 0.322975 0.239087 -0.062500 1 0 0 0 0 0 3 893165
-0.002166 -0.000323 0.119761 0.165635 0.322966 0.239100 -0.062500 1 0 0 0 0 0 3 894168
-0.002166 -0.000323 0.119761 0.165635 0.322965 0.239081 -0.062500 1 0 0 0 0 0 3 895157
-0.002166 -0.000323 0.119761 0.165631 0.322976 0.239092 -0.062500 1 0 0 0 0 0 3 896167
-0.002166 -0.000323 0.119761 0.165622 0.322969 0.239087 -0.062500 1 0 0 0 0 0 3 897167
-0.002166 -0.000323 0.119761 0.165644 0.322962 0.239093 -0.062500 1 0 0 0 0 0 3 898167
-0.002166 -0.000323 0.119761 0.165632 0.322975 0.239094 -0.062500 1 0 0 0 0 0 3 899156
-0.002166 -0.000323 0.119761 0.165634 0.322966 0.239081 -0.062500 1 0 0 0 0 0 3 900166
-0.002166 -0.000323 0.119761 0.165631 0.322976 0.239092 -0.062500 1 0 0 0 0 0 3 901175
-0.002166 -0.000323 0.119761 0.165630 0.322978 0.239094 -0.062500 1 0 0 0 0 0 3 902168
-0.002166 -0.000323 0.119761 0.165637 0.322954 0.239087 -0.062500 1 0 0 0 0 0 3 903184
-0.002166 -0.000323 0.119761 0.165631 0.322975 0.239093 -0.062500 1 0 0 0 0 0 3 904165
-0.002166 -0.000323 0.119761 0.165634 0.322965 0.239080 -0.062500 1 0 0 0 0 0 3 905181
-0.002166 -0.000323 0.119761 0.165630 0.322976 0.239092 -0.062500 1 0 0 0 0 0 3 906175
-0.002166 -0.000323 0.119761 0.165642 0.322975 0.239087 -0.062500 1 0 0 0 0 0 3 907162
-0.002166 -0.000323 0.119761 0.165627 0.322957 0.239093 -0.062500 1 0 0 0 0 0 3 908175
-0.002166 -0.000323 0.119761 0.165629 0.322975 0.239094 -0.062500 1 0 0 0 0 0 3 909188
-0.002166 -0.000323 0.119761 0.165642 0.322974 0.239088 -0.062500 1 0 0 0 0 0 3 910171
-0.002166 -0.000323 0.119761 0.165623 0.322969 0.239086 -0.062500 1 0 0 0 0 0 3 911168
-0.002166 -0.000323 0.119761 0.165644 0.322962 0.239093 -0.062500 1 0 0 0 0 0 3 912172
-0.002166 -0.000323 0.119761 0.165632 0.322976 0.239094 -0.062500 1 0 0 0 0 0 3 913196
-0.002166 -0.000323 0.119761 0.165634 0.322966 0.239081 -0.062500 1 0 0 0 0 0 3 914169
-0.002166 -0.000323 0.119761 0.165630 0.322976 0.239092 -0.062500 1 0 0 0 0 0 3 915169
-0.002166 -0.000323 0.119761 0.165642 0.322975 0.239087 -0.062500 1 0 0 0 0 0 3 916169
-0.002166 -0.000323 0.119761 0.165627 0.322957 0.239093 -0.062500 1 0 0 0 0 0 3 917179
-0.002166 -0.000323 0.119761 0.165630 0.322975 0.239094 -0.062500 1 0 0 0 0 0 3 918168
-0.002166 -0.000323 0.119761 0.165634 0.322966 0.239081 -0.062500 1 0 0 0 0 0 3 919178
-0.002166 -0.000323 0.119761 0.165630 0.322976 0.239092 -0.062500 1 0 0 0 0 0 3 920171
-0.002166 -0.000323 0.119761 0.165645 0.322963 0.239094 -0.062500 1 0 0 0 0 0 3 921186
-0.002166 -0.000323 0.119761 0.165624 0.322967 0.239087 -0.062500 1 0 0 0 0 0 3 922168
-0.002166 -0.000323 0.119761 0.165641 0.322973 0.239087 -0.062500 1 0 0 0 0 0 3 923175
-0.002166 -0.000323 0.119761 0.165631 0.322977 0.239093 -0.062500 1 0 0 0 0 0 3 924169
-0.002166 -0.000323 0.119761 0.165634 0.322966 0.239080 -0.062500 1 0 0 0 0 0 3 925189
-0.002166 -0.000323 0.119761 0.165634 0.322964 0.239099 -0.062500 1 0 0 0 0 0 3 926166
-0.002166 -0.000323 0.119761 0.165631 0.322976 0.239094 -0.062500 1 0 0 0 0 0 3 927168
-0.002166 -0.000323 0.119761 0.165634 0.322966 0.239081 -0.062500 1 0 0 0 0 0 3 928169
-0.002166 -0.000323 0.119761 0.165630 0.322976 0.239092 -0.062500 1 0 0 0 0 0 3 929243
-0.002166 -0.000323 0.119761 0.165642 0.322975 0.239087 -0.062500 1 0 0 0 0 0 3 930232
-0.002166 -0.000323 0.119761 0.165627 0.322957 0.239093 -0.062500 1 0 0 0 0 0 3 931229
-0.002166 -0.000323 0.119761 0.165642 0.322972 0.239087 -0.062500 1 0 0 0 0 0 3 932228
-0.002166 -0.000323 0.119761 0.165623 0.322968 0.239086 -0.062500 1 0 0 0 0 0 3 933239
-0.002166 -0.000323 0.119761 0.165629 0.322976 0.239093 -0.062500 1 0 0 0 0 0 3 934231
-0.002166 -0.000323 0.119761 0.165645 0.322963 0.239094 -0.062500 1 0 0 0 0 0 3 935235
-0.002166 -0.000323 0.119761 0.165624 0.322967 0.239087 -0.062500 1 0 0 0 0 0 3 936204
-0.002166 -0.000323 0.119761 0.165641 0.322973 0.239087 -0.062500 1 0 0 0 0 0 3 937268
-0.002166 -0.000323 0.119761 0.165631 0.322977 0.239093 -0.062500 1 0 0 0 0 0 3 938227
-0.002166 -0.000323 0.119761 0.165634 0.322966 0.239080 -0.062500 1 0 0 0 0 0 3 939228
-0.002166 -0.000323 0.119761 0.165634 0.322965 0.239099 -0.062500 1 0 0 0 0 0 3 940228
-0.002166 -0.000323 0.119761 0.165630 0.322976 0.239094 -0.062500 1 0 0 0 0 0 3 941237
-0.002166 -0.000323 0.119761 0.165634 0.322966 0.239081 -0.062500 1 0 0 0 0 0 3 942201
-0.002166 -0.000323 0.119761 0.165630 0.322976 0.239092 -0.062500 1 0 0 0 0 0 3 943203
-0.002166 -0.000323 0.119761 0.165637 0.322954 0.239087 -0.062500 1 0 0 0 0 0 3 944236
-0.002166 -0.000323 0.119761 0.165631 0.322974 0.239093 -0.062500 1 0 0 0 0 0 3 945249
-0.002166 -0.000323 0.119761 0.165642 0.322974 0.239087 -0.062500 1 0 0 0 0 0 3 946232
-0.002166 -0.000323 0.119761 0.165623 0.322968 0.239086 -0.062500 1 0 0 0 0 0 3 947228
-0.002160 -0.000341 0.119771 0.091689 0.576969 0.092179 -0.062500 1 0 0 0 0 0 3 948232
-0.002158 -0.000350 0.119775 0.115294 0.491502 0.164044 -0.062500 1 0 0 0 0 0 3 949267
-0.002156 -0.000355 0.119776 0.133868 0.427630 0.201220 -0.062500 1 0 0 0 0 0 3 950224
-0.002156 -0.000357 0.119777 0.144095 0.393620 0.215327 -0.062500 1 0 0 0 0 0 3 951204
-0.002155 -0.000358 0.119777 0.149384 0.376425 0.220353 -0.062500 1 0 0 0 0 0 3 952208
-0.002155 -0.000359 0.119777 0.152074 0.367819 0.222092 -0.062500 1 0 0 0 0 0 3 953223
-0.002155 -0.000359 0.119777 0.153430 0.363510 0.222713 -0.062500 1 0 0 0 0 0 3 954204
-0.002155 -0.000359 0.119777 0.154107 0.361367 0.222917 -0.062500 1 0 0 0 0 0 3 955229
-0.002155 -0.000359 0.119777 0.154451 0.360279 0.222991 -0.062500 1 0 0 0 0 0 3 956225
-0.002155 -0.000359 0.119777 0.154635 0.359753 0.223012 -0.062500 1 0 0 0 0 0 3 957331
-0.002155 -0.000359 0.119777 0.154711 0.359474 0.223028 -0.062500 1 0 0 0 0 0 3 958234
-0.002155 -0.000359 0.119777 0.154762 0.359339 0.223030 -0.062500 1 0 0 0 0 0 3 959225
-0.002155 -0.000359 0.119777 0.154783 0.359274 0.223024 -0.062500 1 0 0 0 0 0 3 960333
-0.002155 -0.000359 0.119777 0.154803 0.359245 0.223030 -0.062500 1 0 0 0 0 0 3 961262
-0.002155 -0.000359 0.119777 0.154801 0.359223 0.223031 -0.062500 1 0 0 0 0 0 3 962208
-0.002155 -0.000359 0.119777 0.154800 0.359222 0.223031 -0.062500 1 0 0 0 0 0 3 963208
-0.002155 -0.000359 0.119777 0.154800 0.359223 0.223031 -0.062500 1 0 0 0 0 0 3 964224
-0.002155 -0.000359 0.119777 0.154794 0.359203 0.223031 -0.062500 1 0 0 0 0 0 3 965241
-0.002155 -0.000359 0.119777 0.154810 0.359218 0.223024 -0.062500 1 0 0 0 0 0 3 966222
-0.002155 -0.000359 0.119777 0.154804 0.359211 0.223037 -0.062500 1 0 0 0 0 0 3 967207
-0.002155 -0.000359 0.119777 0.154804 0.359211 0.223018 -0.062500 1 0 0 0 0 0 3 968197
-0.002155 -0.000359 0.119777 0.154803 0.359210 0.223036 -0.062500 1 0 0 0 0 0 3 969334
-0.002155 -0.000359 0.119777 0.154803 0.359210 0.223038 -0.062500 1 0 0 0 0 0 3 970225
-0.002155 -0.000359 0.119777 0.154803 0.359211 0.223018 -0.062500 1 0 0 0 0 0 3 971206
-0.002155 -0.000359 0.119777 0.154803 0.359210 0.223036 -0.062500 1 0 0 0 0 0 3 972223
-0.002150 -0.000377 0.119787 0.080829 0.613336 0.076247 -0.062500 1 0 0 0 0 0 3 973310
-0.002147 -0.000386 0.119791 0.104431 0.527817 0.148039 -0.062500 1 0 0 0 0 0 3 974154
-0.002145 -0.000391 0.119792 0.123038 0.463905 0.185185 -0.062500 1 0 0 0 0 0 3 975290
-0.002126 -0.000398 0.119783 -0.130241 0.491640 0.338340 -0.062500 1 0 0 0 0 0 3 976154
-0.002116 -0.000401 0.119780 -0.035323 0.453950 0.275436 -0.062500 1 0 0 0 0 0 3 977176
-0.002111 -0.000403 0.119778 0.033624 0.429818 0.241971 -0.062500 1 0 0 0 0 0 3 978166
-0.002109 -0.000403 0.119778 0.070028 0.417170 0.229196 -0.062500 1 0 0 0 0 0 3 979155
-0.002108 -0.000404 0.119778 0.088333 0.410778 0.224636 -0.062500 1 0 0 0 0 0 3 980165
-0.002107 -0.000404 0.119778 0.097480 0.407568 0.223044 -0.062500 1 0 0 0 0 0 3 981165
-0.002107 -0.000404 0.119778 0.102033 0.405954 0.222498 -0.062500 1 0 0 0 0 0 3 982165
-0.002107 -0.000404 0.119778 0.104309 0.405155 0.222306 -0.062500 1 0 0 0 0 0 3 983279
-0.002107 -0.000404 0.119778 0.105446 0.404741 0.222230 -0.062500 1 0 0 0 0 0 3 984280
-0.002107 -0.000404 0.119778 0.106023 0.404541 0.222209 -0.062500 1 0 0 0 0 0 3 985291
-0.002107 -0.000404 0.119778 0.106302 0.404439 0.222200 -0.062500 1 0 0 0 0 0 3 986155
-0.002107 -0.000404 0.119778 0.106438 0.404393 0.222203 -0.062500 1 0 0 0 0 0 3 987288
-0.002107 -0.000404 0.119778 0.106508 0.404365 0.222198 -0.062500 1 0 0 0 0 0 3 988279
-0.002101 -0.000423 0.119788 0.032481 0.658624 0.075604 -0.062500 1 0 0 0 0 0 3 989173
-0.002099 -0.000432 0.119792 0.056178 0.573022 0.147314 -0.062500 1 0 0 0 0 0 3 990290
-0.002097 -0.000436 0.119793 0.074811 0.509072 0.184409 -0.062500 1 0 0 0 0 0 3 991288
-0.002096 -0.000438 0.119794 0.085026 0.475046 0.198497 -0.062500 1 0 0 0 0 0 3 992278
-0.002096 -0.000439 0.119794 0.090328 0.457836 0.203496 -0.062500 1 0 0 0 0 0 3 993289
-0.002096 -0.000440 0.119794 0.093001 0.449217 0.205242 -0.062500 1 0 0 0 0 0 3 994278
-0.002096 -0.000440 0.119794 0.094363 0.444913 0.205846 -0.062500 1 0 0 0 0 0 3 995296
-0.002096 -0.000440 0.119794 0.095053 0.442766 0.206059 -0.062500 1 0 0 0 0 0 3 996298
-0.002096 -0.000441 0.119794 0.095407 0.441687 0.206139 -0.062500 1 0 0 0 0 0 3 997207
-0.002096 -0.000441 0.119794 0.095572 0.441155 0.206161 -0.062500 1 0 0 0 0 0 3 998290
-0.002096 -0.000441 0.119794 0.095655 0.440884 0.206163 -0.062500 1 0 0 0 0 0 3 999296
-0.002096 -0.000441 0.119794 0.095698 0.440742 0.206177 -0.062500 1 0 0 0 0 0 4 299
-0.002108 -0.000454 0.119783 0.273438 0.630687 0.357927 -0.062500 1 0 0 0 0 0 4 1299
-0.002115 -0.000461 0.119779 0.214963 0.567142 0.283789 -0.062500 1 0 0 0 0 0 4 2291
-0.002118 -0.000464 0.119778 0.170303 0.519357 0.245363 -0.062500 1 0 0 0 0 0 4 3172
-0.002120 -0.000466 0.119777 0.146179 0.493808 0.230765 -0.062500 1 0 0 0 0 0 4 4295
-0.002121 -0.000467 0.119777 0.133860 0.480858 0.225561 -0.062500 1 0 0 0 0 0 4 5300
-0.002121 -0.000467 0.119777 0.127655 0.474348 0.223747 -0.062500 1 0 0 0 0 0 4 6167
-0.002121 -0.000468 0.119777 0.124536 0.471074 0.223109 -0.062500 1 0 0 0 0 0 4 7293
-0.002121 -0.000468 0.119777 0.122969 0.469451 0.222891 -0.062500 1 0 0 0 0 0 4 8293
-0.002121 -0.000468 0.119777 0.122180 0.468637 0.222817 -0.062500 1 0 0 0 0 0 4 9292
-0.002121 -0.000468 0.119777 0.121782 0.468220 0.222793 -0.062500 1 0 0 0 0 0 4 10292
-0.002121 -0.000468 0.119777 0.121583 0.468026 0.222778 -0.062500 1 0 0 0 0 0 4 11300
-0.002121 -0.000468 0.119777 0.121481 0.467920 0.222780 -0.062500 1 0 0 0 0 0 4 12149
-0.002121 -0.000468 0.119777 0.121445 0.467868 0.222780 -0.062500 1 0 0 0 0 0 4 13276
-0.002121 -0.000468 0.119777 0.121416 0.467851 0.222772 -0.062500 1 0 0 0 0 0 4 14290
-0.002121 -0.000468 0.119777 0.121398 0.467833 0.222777 -0.062500 1 0 0 0 0 0 4 15288
-0.002121 -0.000468 0.119777 0.121396 0.467832 0.222778 -0.062500 1 0 0 0 0 0 4 16164
-0.002121 -0.000468 0.119777 0.121392 0.467812 0.222778 -0.062500 1 0 0 0 0 0 4 17273
-0.002121 -0.000468 0.119777 0.121388 0.467821 0.222771 -0.062500 1 0 0 0 0 0 4 18289
-0.002121 -0.000468 0.119777 0.121399 0.467819 0.222784 -0.062500 1 0 0 0 0 0 4 19290
-0.002121 -0.000468 0.119777 0.121389 0.467822 0.222772 -0.062500 1 0 0 0 0 0 4 20165
-0.002121 -0.000468 0.119777 0.121391 0.467811 0.222777 -0.062500 1 0 0 0 0 0 4 21272
-0.002121 -0.000468 0.119777 0.121388 0.467821 0.222771 -0.062500 1 0 0 0 0 0 4 22289
-0.002121 -0.000468 0.119777 0.121391 0.467810 0.222777 -0.062500 1 0 0 0 0 0 4 23295
-0.002121 -0.000468 0.119777 0.121384 0.467832 0.222784 -0.062500 1 0 0 0 0 0 4 24291
-0.002121 -0.000468 0.119777 0.121391 0.467812 0.222779 -0.062500 1 0 0 0 0 0 4 25293
-0.002121 -0.000468 0.119777 0.121388 0.467821 0.222771 -0.062500 1 0 0 0 0 0 4 26290
-0.002121 -0.000468 0.119777 0.121391 0.467810 0.222777 -0.062500 1 0 0 0 0 0 4 27293
-0.002121 -0.000468 0.119777 0.121388 0.467821 0.222771 -0.062500 1 0 0 0 0 0 4 28271
-0.002121 -0.000468 0.119777 0.121399 0.467819 0.222784 -0.062500 1 0 0 0 0 0 4 29292
-0.002121 -0.000468 0.119777 0.121389 0.467822 0.222772 -0.062500 1 0 0 0 0 0 4 30290
-0.002121 -0.000468 0.119777 0.121379 0.467813 0.222783 -0.062500 1 0 0 0 0 0 4 31289
-0.002121 -0.000468 0.119777 0.121387 0.467821 0.222772 -0.062500 1 0 0 0 0 0 4 32290
-0.002121 -0.000468 0.119777 0.121399 0.467819 0.222784 -0.062500 1 0 0 0 0 0 4 33188
-0.002121 -0.000468 0.119777 0.121389 0.467822 0.222772 -0.062500 1 0 0 0 0 0 4 34277
-0.002121 -0.000468 0.119777 0.121391 0.467811 0.222777 -0.062500 1 0 0 0 0 0 4 35294
-0.002121 -0.000468 0.119777 0.121388 0.467821 0.222771 -0.062500 1 0 0 0 0 0 4 36283
-0.002121 -0.000468 0.119777 0.121391 0.467810 0.222777 -0.062500 1 0 0 0 0 0 4 37293
-0.002121 -0.000468 0.119777 0.121384 0.467832 0.222784 -0.062500 1 0 0 0 0 0 4 38294
-0.002121 -0.000468 0.119777 0.121387 0.467824 0.222772 -0.062500 1 0 0 0 0 0 4 39289
-0.002121 -0.000468 0.119777 0.121391 0.467811 0.222777 -0.062500 1 0 0 0 0 0 4 40271
-0.002121 -0.000468 0.119777 0.121391 0.467809 0.222778 -0.062500 1 0 0 0 0 0 4 41290
-0.002121 -0.000468 0.119777 0.121388 0.467820 0.222771 -0.062500 1 0 0 0 0 0 4 42289
-0.002121 -0.000468 0.119777 0.121399 0.467819 0.222784 -0.062500 1 0 0 0 0 0 4 43288
-0.002121 -0.000468 0.119777 0.121389 0.467822 0.222772 -0.062500 1 0 0 0 0 0 4 44290
-0.002121 -0.000468 0.119777 0.121379 0.467813 0.222784 -0.062500 1 0 0 0 0 0 4 45292
-0.002121 -0.000468 0.119777 0.121387 0.467821 0.222772 -0.062500 1 0 0 0 0 0 4 46288
-0.002121 -0.000468 0.119777 0.121396 0.467831 0.222777 -0.062500 1 0 0 0 0 0 4 47288
-0.002121 -0.000468 0.119777 0.121392 0.467812 0.222778 -0.062500 1 0 0 0 0 0 4 48289
-0.002121 -0.000468 0.119777 0.121388 0.467821 0.222771 -0.062500 1 0 0 0 0 0 4 49278
-0.002121 -0.000468 0.119777 0.121391 0.467811 0.222777 -0.062500 1 0 0 0 0 0 4 50291
-0.002121 -0.000468 0.119777 0.121388 0.467821 0.222771 -0.062500 1 0 0 0 0 0 4 51277
-0.002121 -0.000468 0.119777 0.121387 0.467822 0.222790 -0.062500 1 0 0 0 0 0 4 52287
-0.002121 -0.000468 0.119777 0.121388 0.467822 0.222772 -0.062500 1 0 0 0 0 0 4 53278
-0.002121 -0.000468 0.119777 0.121391 0.467811 0.222777 -0.062500 1 0 0 0 0 0 4 54286
-0.002121 -0.000468 0.119777 0.121388 0.467821 0.222771 -0.062500 1 0 0 0 0 0 4 55277
-0.002121 -0.000468 0.119777 0.121399 0.467819 0.222784 -0.062500 1 0 0 0 0 0 4 56277
-0.002121 -0.000468 0.119777 0.121389 0.467822 0.222772 -0.062500 1 0 0 0 0 0 4 57287
-0.002121 -0.000468 0.119777 0.121392 0.467811 0.222777 -0.062500 1 0 0 0 0 0 4 58277
-0.002121 -0.000468 0.119777 0.121376 0.467824 0.222777 -0.062500 1 0 0 0 0 0 4 59286
-0.002121 -0.000468 0.119777 0.121390 0.467811 0.222778 -0.062500 1 0 0 0 0 0 4 60277
-0.002121 -0.000468 0.119777 0.121396 0.467830 0.222778 -0.062500 1 0 0 0 0 0 4 61287
-0.002121 -0.000468 0.119777 0.121392 0.467812 0.222778 -0.062500 1 0 0 0 0 0 4 62275
-0.002121 -0.000468 0.119777 0.121388 0.467821 0.222771 -0.062500 1 0 0 0 0 0 4 63287
-0.002121 -0.000468 0.119777 0.121391 0.467810 0.222777 -0.062500 1 0 0 0 0 0 4 64276
-0.002121 -0.000468 0.119777 0.121397 0.467830 0.222778 -0.062500 1 0 0 0 0 0 4 65287
-0.002121 -0.000468 0.119777 0.121380 0.467814 0.222784 -0.062500 1 0 0 0 0 0 4 66277
-0.002121 -0.000468 0.119777 0.121387 0.467821 0.222772 -0.062500 1 0 0 0 0 0 4 67286
-0.002121 -0.000468 0.119777 0.121391 0.467810 0.222777 -0.062500 1 0 0 0 0 0 4 68275
-0.002121 -0.000468 0.119777 0.121388 0.467821 0.222771 -0.062500 1 0 0 0 0 0 4 69286
-0.002121 -0.000468 0.119777 0.121399 0.467819 0.222784 -0.062500 1 0 0 0 0 0 4 70275
-0.002121 -0.000468 0.119777 0.121389 0.467822 0.222772 -0.062500 1 0 0 0 0 0 4 71286
-0.002121 -0.000468 0.119777 0.121392 0.467810 0.222777 -0.062500 1 0 0 0 0 0 4 72275
-0.002121 -0.000468 0.119777 0.121376 0.467824 0.222777 -0.062500 1 0 0 0 0 0 4 73276
-0.002121 -0.000468 0.119777 0.121390 0.467811 0.222778 -0.062500 1 0 0 0 0 0 4 74286
-0.002121 -0.000468 0.119777 0.121396 0.467829 0.222778 -0.062500 1 0 0 0 0 0 4 75274
-0.002121 -0.000468 0.119777 0.121392 0.467811 0.222778 -0.062500 1 0 0 0 0 0 4 76285
-0.002121 -0.000468 0.119777 0.121388 0.467821 0.222771 -0.062500 1 0 0 0 0 0 4 77280
-0.002121 -0.000468 0.119777 0.121391 0.467810 0.222777 -0.062500 1 0 0 0 0 0 4 78296
-0.002121 -0.000468 0.119777 0.121397 0.467829 0.222778 -0.062500 1 0 0 0 0 0 4 79284
-0.002121 -0.000468 0.119777 0.121380 0.467814 0.222784 -0.062500 1 0 0 0 0 0 4 80310
-0.002121 -0.000468 0.119777 0.121387 0.467821 0.222772 -0.062500 1 0 0 0 0 0 4 81288
-0.002121 -0.000468 0.119777 0.121391 0.467810 0.222777 -0.062500 1 0 0 0 0 0 4 82295
-0.002121 -0.000468 0.119777 0.121388 0.467821 0.222771 -0.062500 1 0 0 0 0 0 4 83295
-0.002121 -0.000468 0.119777 0.121399 0.467819 0.222784 -0.062500 1 0 0 0 0 0 4 84290
-0.002121 -0.000468 0.119777 0.121389 0.467822 0.222772 -0.062500 1 0 0 0 0 0 4 85292
-0.002121 -0.000468 0.119777 0.121392 0.467810 0.222777 -0.062500 1 0 0 0 0 0 4 86289
-0.002121 -0.000468 0.119777 0.121376 0.467823 0.222777 -0.062500 1 0 0 0 0 0 4 87269
-0.002121 -0.000468 0.119777 0.121386 0.467822 0.222771 -0.062500 1 0 0 0 0 0 4 88288
-0.002121 -0.000468 0.119777 0.121399 0.467819 0.222784 -0.062500 1 0 0 0 0 0 4 89271
-0.002121 -0.000468 0.119777 0.121389 0.467822 0.222772 -0.062500 1 0 0 0 0 0 4 90289
-0.002121 -0.000468 0.119777 0.121391 0.467811 0.222777 -0.062500 1 0 0 0 0 0 4 91287
-0.002121 -0.000468 0.119777 0.121388 0.467821 0.222771 -0.062500 1 0 0 0 0 0 4 92288
-0.002121 -0.000468 0.119777 0.121387 0.467822 0.222790 -0.062500 1 0 0 0 0 0 4 93290
-0.002121 -0.000468 0.119777 0.121387 0.467822 0.222773 -0.062500 1 0 0 0 0 0 4 94293
-0.002121 -0.000468 0.119777 0.121391 0.467811 0.222777 -0.062500 1 0 0 0 0 0 4 95291
-0.002121 -0.000468 0.119777 0.121388 0.467821 0.222771 -0.062500 1 0 0 0 0 0 4 96290
-0.002121 -0.000468 0.119777 0.121399 0.467819 0.222784 -0.062500 1 0 0 0 0 0 4 97285
-0.002121 -0.000468 0.119777 0.121389 0.467822 0.222772 -0.062500 1 0 0 0 0 0 4 98291
-0.002121 -0.000468 0.119777 0.121392 0.467811 0.222777 -0.062500 1 0 0 0 0 0 4 99270
-0.002121 -0.000468 0.119777 0.121388 0.467821 0.222771 -0.062500 1 0 0 0 0 0 4 100288
-0.002121 -0.000468 0.119777 0.121379 0.467813 0.222783 -0.062500 1 0 0 0 0 0 4 101289
-0.002121 -0.000468 0.119777 0.121395 0.467830 0.222779 -0.062500 1 0 0 0 0 0 4 102287
-0.002121 -0.000468 0.119777 0.121392 0.467812 0.222778 -0.062500 1 0 0 0 0 0 4 103288
-0.002121 -0.000468 0.119777 0.121388 0.467821 0.222771 -0.062500 1 0 0 0 0 0 4 104288
-0.002121 -0.000468 0.119777 0.121391 0.467810 0.222777 -0.062500 1 0 0 0 0 0 4 105289
-0.002121 -0.000468 0.119777 0.121388 0.467821 0.222771 -0.062500 1 0 0 0 0 0 4 106290
-0.002121 -0.000468 0.119777 0.121400 0.467819 0.222784 -0.062500 1 0 0 0 0 0 4 107286
-0.002121 -0.000468 0.119777 0.121377 0.467825 0.222778 -0.062500 1 0 0 0 0 0 4 108288
-0.002121 -0.000468 0.119777 0.121390 0.467811 0.222778 -0.062500 1 0 0 0 0 0 4 109272
-0.002121 -0.000468 0.119777 0.121388 0.467821 0.222771 -0.062500 1 0 0 0 0 0 4 110278
-0.002121 -0.000468 0.119777 0.121399 0.467819 0.222784 -0.062500 1 0 0 0 0 0 4 111286
-0.002121 -0.000468 0.119777 0.121389 0.467822 0.222772 -0.062500 1 0 0 0 0 0 4 112289
-0.002121 -0.000468 0.119777 0.121392 0.467811 0.222777 -0.062500 1 0 0 0 0 0 4 113288
-0.002121 -0.000468 0.119777 0.121388 0.467821 0.222771 -0.062500 1 0 0 0 0 0 4 114288
-0.002121 -0.000468 0.119777 0.121379 0.467813 0.222783 -0.062500 1 0 0 0 0 0 4 115286
-0.002121 -0.000468 0.119777 0.121395 0.467830 0.222779 -0.062500 1 0 0 0 0 0 4 116287
-0.002121 -0.000468 0.119777 0.121392 0.467811 0.222778 -0.062500 1 0 0 0 0 0 4 117289
-0.002121 -0.000468 0.119777 0.121388 0.467821 0.222771 -0.062500 1 0 0 0 0 0 4 118281
-0.002121 -0.000468 0.119777 0.121391 0.467810 0.222777 -0.062500 1 0 0 0 0 0 4 119292
-0.002121 -0.000468 0.119777 0.121388 0.467821 0.222771 -0.062500 1 0 0 0 0 0 4 120278
-0.002121 -0.000468 0.119777 0.121400 0.467819 0.222784 -0.062500 1 0 0 0 0 0 4 121289
-0.002121 -0.000468 0.119777 0.121390 0.467822 0.222772 -0.062500 1 0 0 0 0 0 4 122287
-0.002121 -0.000468 0.119777 0.121380 0.467813 0.222783 -0.062500 1 0 0 0 0 0 4 123284
-0.002121 -0.000468 0.119777 0.121387 0.467821 0.222772 -0.062500 1 0 0 0 0 0 4 124285
-0.002121 -0.000468 0.119777 0.121399 0.467819 0.222784 -0.062500 1 0 0 0 0 0 4 125269
-0.002121 -0.000468 0.119777 0.121389 0.467822 0.222772 -0.062500 1 0 0 0 0 0 4 126286
-0.002121 -0.000468 0.119777 0.121388 0.467822 0.222770 -0.062500 1 0 0 0 0 0 4 127293
-0.002121 -0.000468 0.119777 0.121391 0.467811 0.222777 -0.062500 1 0 0 0 0 0 4 128285
-0.002121 -0.000468 0.119777 0.121379 0.467812 0.222784 -0.062500 1 0 0 0 0 0 4 129289
-0.002121 -0.000468 0.119777 0.121395 0.467830 0.222779 -0.062500 1 0 0 0 0 0 4 130292
-0.002121 -0.000468 0.119777 0.121388 0.467823 0.222771 -0.062500 1 0 0 0 0 0 4 131278
-0.002121 -0.000468 0.119777 0.121391 0.467811 0.222777 -0.062500 1 0 0 0 0 0 4 132285
-0.002121 -0.000468 0.119777 0.121388 0.467821 0.222771 -0.062500 1 0 0 0 0 0 4 133277
-0.002121 -0.000468 0.119777 0.121399 0.467819 0.222784 -0.062500 1 0 0 0 0 0 4 134284
-0.002121 -0.000468 0.119777 0.121389 0.467822 0.222772 -0.062500 1 0 0 0 0 0 4 135274
-0.002121 -0.000468 0.119777 0.121379 0.467814 0.222783 -0.062500 1 0 0 0 0 0 4 136284
-0.002121 -0.000468 0.119777 0.121387 0.467821 0.222772 -0.062500 1 0 0 0 0 0 4 137286
-0.002121 -0.000468 0.119777 0.121391 0.467810 0.222777 -0.062500 1 0 0 0 0 0 4 138273
-0.002121 -0.000468 0.119777 0.121396 0.467830 0.222778 -0.062500 1 0 0 0 0 0 4 139283
-0.002121 -0.000468 0.119777 0.121392 0.467812 0.222778 -0.062500 1 0 0 0 0 0 4 140284
-0.002121 -0.000468 0.119777 0.121388 0.467821 0.222771 -0.062500 1 0 0 0 0 0 4 141274
-0.002121 -0.000468 0.119777 0.121391 0.467810 0.222777 -0.062500 1 0 0 0 0 0 4 142284
-0.002121 -0.000468 0.119777 0.121376 0.467824 0.222777 -0.062500 1 0 0 0 0 0 4 143274
-0.002121 -0.000468 0.119777 0.121398 0.467819 0.222785 -0.062500 1 0 0 0 0 0 4 144285
-0.002121 -0.000468 0.119777 0.121389 0.467822 0.222772 -0.062500 1 0 0 0 0 0 4 145276
-0.002121 -0.000468 0.119777 0.121391 0.467811 0.222777 -0.062500 1 0 0 0 0 0 4 146284
-0.002121 -0.000468 0.119777 0.121388 0.467821 0.222771 -0.062500 1 0 0 0 0 0 4 147274
-0.002121 -0.000468 0.119777 0.121399 0.467819 0.222784 -0.062500 1 0 0 0 0 0 4 148284
-0.002121 -0.000468 0.119777 0.121389 0.467822 0.222772 -0.062500 1 0 0 0 0 0 4 149275
-0.002121 -0.000468 0.119777 0.121379 0.467813 0.222783 -0.062500 1 0 0 0 0 0 4 150283
-0.002121 -0.000468 0.119777 0.121387 0.467821 0.222772 -0.062500 1 0 0 0 0 0 4 151273
-0.002121 -0.000468 0.119777 0.121391 0.467810 0.222777 -0.062500 1 0 0 0 0 0 4 152284
-0.002121 -0.000468 0.119777 0.121396 0.467829 0.222778 -0.062500 1 0 0 0 0 0 4 153274
-0.002121 -0.000468 0.119777 0.121392 0.467811 0.222778 -0.062500 1 0 0 0 0 0 4 154283
-0.002121 -0.000468 0.119777 0.121388 0.467821 0.222771 -0.062500 1 0 0 0 0 0 4 155274
-0.002121 -0.000468 0.119777 0.121391 0.467810 0.222777 -0.062500 1 0 0 0 0 0 4 156284
-0.002121 -0.000468 0.119777 0.121384 0.467832 0.222784 -0.062500 1 0 0 0 0 0 4 157274
-0.002121 -0.000468 0.119777 0.121391 0.467812 0.222779 -0.062500 1 0 0 0 0 0 4 158285
-0.002121 -0.000468 0.119777 0.121388 0.467821 0.222771 -0.062500 1 0 0 0 0 0 4 159272
-0.002121 -0.000468 0.119777 0.121391 0.467810 0.222777 -0.062500 1 0 0 0 0 0 4 160294
-0.002121 -0.000468 0.119777 0.121388 0.467821 0.222771 -0.062500 1 0 0 0 0 0 4 161296
-0.002121 -0.000468 0.119777 0.121399 0.467819 0.222784 -0.062500 1 0 0 0 0 0 4 162282
-0.002121 -0.000468 0.119777 0.121389 0.467822 0.222772 -0.062500 1 0 0 0 0 0 4 163290
-0.002121 -0.000468 0.119777 0.121379 0.467813 0.222784 -0.062500 1 0 0 0 0 0 4 164272
-0.002121 -0.000468 0.119777 0.121387 0.467821 0.222772 -0.062500 1 0 0 0 0 0 4 165283
-0.002121 -0.000468 0.119777 0.121391 0.467810 0.222777 -0.062500 1 0 0 0 0 0 4 166284
-0.002121 -0.000468 0.119777 0.121396 0.467829 0.222778 -0.062500 1 0 0 0 0 0 4 167293
-0.002121 -0.000468 0.119777 0.121389 0.467823 0.222771 -0.062500 1 0 0 0 0 0 4 168286
-0.002121 -0.000468 0.119777 0.121391 0.467811 0.222777 -0.062500 1 0 0 0 0 0 4 169286
-0.002121 -0.000468 0.119777 0.121388 0.467821 0.222771 -0.062500 1 0 0 0 0 0 4 170288
-0.002121 -0.000468 0.119777 0.121387 0.467822 0.222790 -0.062500 1 0 0 0 0 0 4 171269
-0.002121 -0.000468 0.119777 0.121388 0.467822 0.222773 -0.062500 1 0 0 0 0 0 4 172284
-0.002121 -0.000468 0.119777 0.121391 0.467811 0.222777 -0.062500 1 0 0 0 0 0 4 173285
-0.002121 -0.000468 0.119777 0.121388 0.467821 0.222771 -0.062500 1 0 0 0 0 0 4 174283
-0.002121 -0.000468 0.119777 0.121399 0.467819 0.222784 -0.062500 1 0 0 0 0 0 4 175265
-0.002121 -0.000468 0.119777 0.121389 0.467822 0.222772 -0.062500 1 0 0 0 0 0 4 176289
-0.002121 -0.000468 0.119777 0.121392 0.467811 0.222777 -0.062500 1 0 0 0 0 0 4 177269
-0.002121 -0.000468 0.119777 0.121376 0.467824 0.222777 -0.062500 1 0 0 0 0 0 4 178271
-0.002121 -0.000468 0.119777 0.121390 0.467811 0.222778 -0.062500 1 0 0 0 0 0 4 179284
-0.002121 -0.000468 0.119777 0.121396 0.467830 0.222778 -0.062500 1 0 0 0 0 0 4 180288
-0.002121 -0.000468 0.119777 0.121392 0.467812 0.222778 -0.062500 1 0 0 0 0 0 4 181287
-0.002121 -0.000468 0.119777 0.121388 0.467821 0.222771 -0.062500 1 0 0 0 0 0 4 182286
-0.002121 -0.000468 0.119777 0.121391 0.467810 0.222777 -0.062500 1 0 0 0 0 0 4 183285
-0.002121 -0.000468 0.119777 0.121388 0.467821 0.222771 -0.062500 1 0 0 0 0 0 4 184266
-0.002121 -0.000468 0.119777 0.121387 0.467822 0.222790 -0.062500 1 0 0 0 0 0 4 185266
-0.002121 -0.000468 0.119777 0.121388 0.467822 0.222773 -0.062500 1 0 0 0 0 0 4 186285
-0.002121 -0.000468 0.119777 0.121391 0.467811 0.222777 -0.062500 1 0 0 0 0 0 4 187286
-0.002121 -0.000468 0.119777 0.121388 0.467821 0.222771 -0.062500 1 0 0 0 0 0 4 188285
-0.002121 -0.000468 0.119777 0.121399 0.467819 0.222784 -0.062500 1 0 0 0 0 0 4 189286
-0.002121 -0.000468 0.119777 0.121389 0.467822 0.222772 -0.062500 1 0 0 0 0 0 4 190290
-0.002121 -0.000468 0.119777 0.121392 0.467811 0.222777 -0.062500 1 0 0 0 0 0 4 191288
-0.002121 -0.000468 0.119777 0.121376 0.467824 0.222777 -0.062500 1 0 0 0 0 0 4 192267
-0.002121 -0.000468 0.119777 0.121390 0.467811 0.222778 -0.062500 1 0 0 0 0 0 4 193287
-0.002121 -0.000468 0.119777 0.121396 0.467830 0.222778 -0.062500 1 0 0 0 0 0 4 194285
-0.002121 -0.000468 0.119777 0.121392 0.467811 0.222778 -0.062500 1 0 0 0 0 0 4 195285
-0.002121 -0.000468 0.119777 0.121388 0.467821 0.222771 -0.062500 1 0 0 0 0 0 4 196284
-0.002121 -0.000468 0.119777 0.121391 0.467810 0.222777 -0.062500 1 0 0 0 0 0 4 197286
-0.002121 -0.000468 0.119777 0.121388 0.467821 0.222771 -0.062500 1 0 0 0 0 0 4 198285
-0.002121 -0.000468 0.119777 0.121387 0.467822 0.222790 -0.062500 1 0 0 0 0 0 4 199284
-0.002121 -0.000468 0.119777 0.121388 0.467822 0.222773 -0.062500 1 0 0 0 0 0 4 200284
-0.002121 -0.000468 0.119777 0.121391 0.467810 0.222777 -0.062500 1 0 0 0 0 0 4 201349
-0.002121 -0.000468 0.119777 0.121388 0.467821 0.222771 -0.062500 1 0 0 0 0 0 4 202350
-0.002121 -0.000468 0.119777 0.121399 0.467819 0.222784 -0.062500 1 0 0 0 0 0 4 203346
-0.002121 -0.000468 0.119777 0.121389 0.467822 0.222772 -0.062500 1 0 0 0 0 0 4 204348
-0.002121 -0.000468 0.119777 0.121392 0.467810 0.222777 -0.062500 1 0 0 0 0 0 4 205347
-0.002121 -0.000468 0.119777 0.121389 0.467821 0.222771 -0.062500 1 0 0 0 0 0 4 206361
-0.002121 -0.000468 0.119777 0.121379 0.467813 0.222783 -0.062500 1 0 0 0 0 0 4 207342
-0.002121 -0.000468 0.119777 0.121395 0.467830 0.222779 -0.062500 1 0 0 0 0 0 4 208348
-0.002121 -0.000468 0.119777 0.121389 0.467823 0.222771 -0.062500 1 0 0 0 0 0 4 209346
-0.002121 -0.000468 0.119777 0.121391 0.467811 0.222777 -0.062500 1 0 0 0 0 0 4 210343
-0.002121 -0.000468 0.119777 0.121388 0.467821 0.222771 -0.062500 1 0 0 0 0 0 4 211317
-0.002121 -0.000468 0.119777 0.121400 0.467819 0.222784 -0.062500 1 0 0 0 0 0 4 212318
-0.002121 -0.000468 0.119777 0.121390 0.467822 0.222772 -0.062500 1 0 0 0 0 0 4 213319
-0.002121 -0.000468 0.119777 0.121380 0.467814 0.222783 -0.062500 1 0 0 0 0 0 4 214311
-0.002121 -0.000468 0.119777 0.121387 0.467821 0.222772 -0.062500 1 0 0 0 0 0 4 215324
-0.002121 -0.000468 0.119777 0.121391 0.467810 0.222777 -0.062500 1 0 0 0 0 0 4 216342
-0.002121 -0.000468 0.119777 0.121396 0.467830 0.222778 -0.062500 1 0 0 0 0 0 4 217326
-0.002121 -0.000468 0.119777 0.121392 0.467812 0.222778 -0.062500 1 0 0 0 0 0 4 218340
-0.002121 -0.000468 0.119777 0.121389 0.467821 0.222771 -0.062500 1 0 0 0 0 0 4 219324
-0.002121 -0.000468 0.119777 0.121379 0.467813 0.222783 -0.062500 1 0 0 0 0 0 4 220338
-0.002121 -0.000468 0.119777 0.121386 0.467821 0.222772 -0.062500 1 0 0 0 0 0 4 221324
-0.002121 -0.000468 0.119777 0.121399 0.467819 0.222784 -0.062500 1 0 0 0 0 0 4 222339
-0.002121 -0.000468 0.119777 0.121389 0.467822 0.222772 -0.062500 1 0 0 0 0 0 4 223339
-0.002121 -0.000468 0.119777 0.121391 0.467811 0.222777 -0.062500 1 0 0 0 0 0 4 224323
-0.002121 -0.000468 0.119777 0.121388 0.467821 0.222771 -0.062500 1 0 0 0 0 0 4 225305
-0.002121 -0.000468 0.119777 0.121400 0.467819 0.222784 -0.062500 1 0 0 0 0 0 4 226271
-0.002121 -0.000468 0.119777 0.121390 0.467822 0.222772 -0.062500 1 0 0 0 0 0 4 227281
-0.002121 -0.000468 0.119777 0.121380 0.467813 0.222783 -0.062500 1 0 0 0 0 0 4 228271
-0.002121 -0.000468 0.119777 0.121387 0.467821 0.222772 -0.062500 1 0 0 0 0 0 4 229281
-0.002121 -0.000468 0.119777 0.121391 0.467810 0.222777 -0.062500 1 0 0 0 0 0 4 230271
-0.002121 -0.000468 0.119777 0.121396 0.467829 0.222778 -0.062500 1 0 0 0 0 0 4 231281
-0.002121 -0.000468 0.119777 0.121392 0.467811 0.222778 -0.062500 1 0 0 0 0 0 4 232271
-0.002121 -0.000468 0.119777 0.121389 0.467821 0.222771 -0.062500 1 0 0 0 0 0 4 233282
-0.002121 -0.000468 0.119777 0.121379 0.467813 0.222783 -0.062500 1 0 0 0 0 0 4 234269
-0.002121 -0.000468 0.119777 0.121386 0.467821 0.222772 -0.062500 1 0 0 0 0 0 4 235282
-0.002121 -0.000468 0.119777 0.121399 0.467819 0.222784 -0.062500 1 0 0 0 0 0 4 236271
-0.002121 -0.000468 0.119777 0.121389 0.467822 0.222772 -0.062500 1 0 0 0 0 0 4 237281
-0.002121 -0.000468 0.119777 0.121391 0.467810 0.222777 -0.062500 1 0 0 0 0 0 4 238271
-0.002121 -0.000468 0.119777 0.121388 0.467821 0.222771 -0.062500 1 0 0 0 0 0 4 239284
-0.002121 -0.000468 0.119777 0.121400 0.467819 0.222784 -0.062500 1 0 0 0 0 0 4 240281
-0.002121 -0.000468 0.119777 0.121390 0.467822 0.222772 -0.062500 1 0 0 0 0 0 4 241271
-0.002121 -0.000468 0.119777 0.121380 0.467813 0.222783 -0.062500 1 0 0 0 0 0 4 242280
-0.002121 -0.000468 0.119777 0.121387 0.467821 0.222772 -0.062500 1 0 0 0 0 0 4 243270
-0.002121 -0.000468 0.119777 0.121391 0.467810 0.222777 -0.062500 1 0 0 0 0 0 4 244280
-0.002121 -0.000468 0.119777 0.121396 0.467829 0.222778 -0.062500 1 0 0 0 0 0 4 245271
-0.002121 -0.000468 0.119777 0.121389 0.467823 0.222771 -0.062500 1 0 0 0 0 0 4 246279
-0.002121 -0.000468 0.119777 0.121391 0.467811 0.222777 -0.062500 1 0 0 0 0 0 4 247271
-0.002121 -0.000468 0.119777 0.121379 0.467812 0.222784 -0.062500 1 0 0 0 0 0 4 248280
-0.002121 -0.000468 0.119777 0.121386 0.467821 0.222772 -0.062500 1 0 0 0 0 0 4 249283
-0.002121 -0.000468 0.119777 0.121395 0.467831 0.222777 -0.062500 1 0 0 0 0 0 4 250295
-0.002121 -0.000468 0.119777 0.121392 0.467812 0.222778 -0.062500 1 0 0 0 0 0 4 251279
-0.002121 -0.000468 0.119777 0.121388 0.467821 0.222771 -0.062500 1 0 0 0 0 0 4 252279
-0.002121 -0.000468 0.119777 0.121391 0.467810 0.222777 -0.062500 1 0 0 0 0 0 4 253281
-0.002121 -0.000468 0.119777 0.121396 0.467830 0.222778 -0.062500 1 0 0 0 0 0 4 254296
-0.002121 -0.000468 0.119777 0.121380 0.467814 0.222784 -0.062500 1 0 0 0 0 0 4 255290
-0.002121 -0.000468 0.119777 0.121387 0.467822 0.222772 -0.062500 1 0 0 0 0 0 4 256280
-0.002121 -0.000468 0.119777 0.121391 0.467811 0.222777 -0.062500 1 0 0 0 0 0 4 257294
-0.002121 -0.000468 0.119777 0.121388 0.467821 0.222771 -0.062500 1 0 0 0 0 0 4 258283
-0.002121 -0.000468 0.119777 0.121399 0.467819 0.222784 -0.062500 1 0 0 0 0 0 4 259284
-0.002121 -0.000468 0.119777 0.121389 0.467822 0.222772 -0.062500 1 0 0 0 0 0 4 260286
-0.002121 -0.000468 0.119777 0.121392 0.467811 0.222777 -0.062500 1 0 0 0 0 0 4 261266
-0.002121 -0.000468 0.119777 0.121376 0.467824 0.222777 -0.062500 1 0 0 0 0 0 4 262282
-0.002121 -0.000468 0.119777 0.121398 0.467819 0.222785 -0.062500 1 0 0 0 0 0 4 263283
-0.002121 -0.000468 0.119777 0.121389 0.467822 0.222772 -0.062500 1 0 0 0 0 0 4 264283
-0.002121 -0.000468 0.119777 0.121391 0.467811 0.222777 -0.062500 1 0 0 0 0 0 4 265289
-0.002121 -0.000468 0.119777 0.121388 0.467821 0.222771 -0.062500 1 0 0 0 0 0 4 266287
-0.002121 -0.000468 0.119777 0.121399 0.467819 0.222784 -0.062500 1 0 0 0 0 0 4 267287
-0.002121 -0.000468 0.119777 0.121389 0.467822 0.222772 -0.062500 1 0 0 0 0 0 4 268284
-0.002121 -0.000468 0.119777 0.121392 0.467811 0.222777 -0.062500 1 0 0 0 0 0 4 269284
-0.002121 -0.000468 0.119777 0.121376 0.467824 0.222777 -0.062500 1 0 0 0 0 0 4 270283
-0.002121 -0.000468 0.119777 0.121390 0.467811 0.222778 -0.062500 1 0 0 0 0 0 4 271264
-0.002121 -0.000468 0.119777 0.121396 0.467830 0.222778 -0.062500 1 0 0 0 0 0 4 272282
-0.002121 -0.000468 0.119777 0.121392 0.467811 0.222778 -0.062500 1 0 0 0 0 0 4 273280
-0.002121 -0.000468 0.119777 0.121388 0.467821 0.222771 -0.062500 1 0 0 0 0 0 4 274266
-0.002121 -0.000468 0.119777 0.121391 0.467810 0.222777 -0.062500 1 0 0 0 0 0 4 275281
-0.002121 -0.000468 0.119777 0.121376 0.467823 0.222777 -0.062500 1 0 0 0 0 0 4 276282
-0.002121 -0.000468 0.119777 0.121398 0.467819 0.222785 -0.062500 1 0 0 0 0 0 4 277284
-0.002121 -0.000468 0.119777 0.121389 0.467822 0.222772 -0.062500 1 0 0 0 0 0 4 278281
-0.002121 -0.000468 0.119777 0.121391 0.467810 0.222777 -0.062500 1 0 0 0 0 0 4 279281
-0.002121 -0.000468 0.119777 0.121388 0.467821 0.222771 -0.062500 1 0 0 0 0 0 4 280284
-0.002121 -0.000468 0.119777 0.121399 0.467819 0.222784 -0.062500 1 0 0 0 0 0 4 281287
-0.002121 -0.000468 0.119777 0.121389 0.467822 0.222772 -0.062500 1 0 0 0 0 0 4 282281
-0.002121 -0.000468 0.119777 0.121392 0.467810 0.222777 -0.062500 1 0 0 0 0 0 4 283281
-0.002121 -0.000468 0.119777 0.121376 0.467824 0.222777 -0.062500 1 0 0 0 0 0 4 284282
-0.002121 -0.000468 0.119777 0.121390 0.467810 0.222778 -0.062500 1 0 0 0 0 0 4 285282
-0.002121 -0.000468 0.119777 0.121396 0.467829 0.222778 -0.062500 1 0 0 0 0 0 4 286280
-0.002121 -0.000468 0.119777 0.121389 0.467823 0.222771 -0.062500 1 0 0 0 0 0 4 287282
-0.002121 -0.000468 0.119777 0.121391 0.467811 0.222777 -0.062500 1 0 0 0 0 0 4 288263
-0.002121 -0.000468 0.119777 0.121392 0.467809 0.222778 -0.062500 1 0 0 0 0 0 4 289282
-0.002121 -0.000468 0.119777 0.121388 0.467820 0.222771 -0.062500 1 0 0 0 0 0 4 290285
-0.002121 -0.000468 0.119777 0.121387 0.467822 0.222790 -0.062500 1 0 0 0 0 0 4 291273
-0.002121 -0.000468 0.119777 0.121388 0.467822 0.222773 -0.062500 1 0 0 0 0 0 4 292280
-0.002121 -0.000468 0.119777 0.121388 0.467822 0.222771 -0.062500 1 0 0 0 0 0 4 293284
-0.002121 -0.000468 0.119777 0.121391 0.467811 0.222777 -0.062500 1 0 0 0 0 0 4 294280
-0.002121 -0.000468 0.119777 0.121396 0.467830 0.222778 -0.062500 1 0 0 0 0 0 4 295281
-0.002121 -0.000468 0.119777 0.121392 0.467812 0.222778 -0.062500 1 0 0 0 0 0 4 296280
-0.002121 -0.000468 0.119777 0.121389 0.467821 0.222771 -0.062500 1 0 0 0 0 0 4 297283
-0.002121 -0.000468 0.119777 0.121379 0.467813 0.222783 -0.062500 1 0 0 0 0 0 4 298282
-0.002121 -0.000468 0.119777 0.121387 0.467821 0.222772 -0.062500 1 0 0 0 0 0 4 299281
-0.002121 -0.000468 0.119777 0.121399 0.467819 0.222784 -0.062500 1 0 0 0 0 0 4 300281
-0.002121 -0.000468 0.119777 0.121389 0.467822 0.222772 -0.062500 1 0 0 0 0 0 4 301283
-0.002121 -0.000468 0.119777 0.121391 0.467811 0.222777 -0.062500 1 0 0 0 0 0 4 302282
-0.002121 -0.000468 0.119777 0.121388 0.467821 0.222771 -0.062500 1 0 0 0 0 0 4 303272
-0.002121 -0.000468 0.119777 0.121387 0.467822 0.222790 -0.062500 1 0 0 0 0 0 4 304280
-0.002121 -0.000468 0.119777 0.121388 0.467822 0.222773 -0.062500 1 0 0 0 0 0 4 305322
-0.002121 -0.000468 0.119777 0.121391 0.467811 0.222777 -0.062500 1 0 0 0 0 0 4 306338
-0.002121 -0.000468 0.119777 0.121388 0.467821 0.222771 -0.062500 1 0 0 0 0 0 4 307336
-0.002121 -0.000468 0.119777 0.121391 0.467810 0.222777 -0.062500 1 0 0 0 0 0 4 308321
-0.002121 -0.000468 0.119777 0.121396 0.467830 0.222778 -0.062500 1 0 0 0 0 0 4 309303
-0.002121 -0.000468 0.119777 0.121392 0.467811 0.222778 -0.062500 1 0 0 0 0 0 4 310269
-0.002121 -0.000468 0.119777 0.121389 0.467821 0.222771 -0.062500 1 0 0 0 0 0 4 311279
-0.002121 -0.000468 0.119777 0.121379 0.467813 0.222783 -0.062500 1 0 0 0 0 0 4 312269
-0.002121 -0.000468 0.119777 0.121387 0.467821 0.222772 -0.062500 1 0 0 0 0 0 4 313278
-0.002121 -0.000468 0.119777 0.121399 0.467819 0.222784 -0.062500 1 0 0 0 0 0 4 314269
-0.002121 -0.000468 0.119777 0.121389 0.467822 0.222772 -0.062500 1 0 0 0 0 0 4 315277
-0.002121 -0.000468 0.119777 0.121391 0.467810 0.222777 -0.062500 1 0 0 0 0 0 4 316269
-0.002121 -0.000468 0.119777 0.121388 0.467821 0.222771 -0.062500 1 0 0 0 0 0 4 317278
-0.002121 -0.000468 0.119777 0.121387 0.467822 0.222790 -0.062500 1 0 0 0 0 0 4 318268
-0.002121 -0.000468 0.119777 0.121388 0.467822 0.222773 -0.062500 1 0 0 0 0 0 4 319278
-0.002121 -0.000468 0.119777 0.121391 0.467811 0.222777 -0.062500 1 0 0 0 0 0 4 320267
-0.002121 -0.000468 0.119777 0.121388 0.467821 0.222771 -0.062500 1 0 0 0 0 0 4 321279
-0.002121 -0.000468 0.119777 0.121391 0.467810 0.222777 -0.062500 1 0 0 0 0 0 4 322267
-0.002121 -0.000468 0.119777 0.121396 0.467829 0.222778 -0.062500 1 0 0 0 0 0 4 323277
-0.002121 -0.000468 0.119777 0.121392 0.467811 0.222778 -0.062500 1 0 0 0 0 0 4 324277
-0.002121 -0.000468 0.119777 0.121389 0.467821 0.222771 -0.062500 1 0 0 0 0 0 4 325268
-0.002121 -0.000468 0.119777 0.121379 0.467813 0.222783 -0.062500 1 0 0 0 0 0 4 326278
-0.002121 -0.000468 0.119777 0.121387 0.467821 0.222772 -0.062500 1 0 0 0 0 0 4 327267
-0.002121 -0.000468 0.119777 0.121399 0.467819 0.222784 -0.062500 1 0 0 0 0 0 4 328277
-0.002121 -0.000468 0.119777 0.121389 0.467822 0.222772 -0.062500 1 0 0 0 0 0 4 329272
-0.002121 -0.000468 0.119777 0.121388 0.467822 0.222770 -0.062500 1 0 0 0 0 0 4 330278
-0.002121 -0.000468 0.119777 0.121391 0.467811 0.222777 -0.062500 1 0 0 0 0 0 4 331267
-0.002121 -0.000468 0.119777 0.121388 0.467821 0.222791 -0.062500 1 0 0 0 0 0 4 332261
-0.002121 -0.000468 0.119777 0.121388 0.467822 0.222773 -0.062500 1 0 0 0 0 0 4 333279
-0.002121 -0.000468 0.119777 0.121388 0.467822 0.222771 -0.062500 1 0 0 0 0 0 4 334291
-0.002121 -0.000468 0.119777 0.121391 0.467811 0.222777 -0.062500 1 0 0 0 0 0 4 335287
-0.002121 -0.000468 0.119777 0.121388 0.467821 0.222771 -0.062500 1 0 0 0 0 0 4 336281
-0.002121 -0.000468 0.119777 0.121399 0.467819 0.222784 -0.062500 1 0 0 0 0 0 4 337286
-0.002121 -0.000468 0.119777 0.121389 0.467822 0.222772 -0.062500 1 0 0 0 0 0 4 338275
-0.002121 -0.000468 0.119777 0.121379 0.467813 0.222783 -0.062500 1 0 0 0 0 0 4 339280
-0.002121 -0.000468 0.119777 0.121386 0.467821 0.222772 -0.062500 1 0 0 0 0 0 4 340287
-0.002121 -0.000468 0.119777 0.121399 0.467819 0.222784 -0.062500 1 0 0 0 0 0 4 341279
-0.002121 -0.000468 0.119777 0.121389 0.467822 0.222772 -0.062500 1 0 0 0 0 0 4 342283
-0.002121 -0.000468 0.119777 0.121391 0.467811 0.222777 -0.062500 1 0 0 0 0 0 4 343283
-0.002121 -0.000468 0.119777 0.121388 0.467821 0.222771 -0.062500 1 0 0 0 0 0 4 344279
-0.002121 -0.000468 0.119777 0.121400 0.467819 0.222784 -0.062500 1 0 0 0 0 0 4 345345
-0.002121 -0.000468 0.119777 0.121390 0.467822 0.222772 -0.062500 1 0 0 0 0 0 4 346339
-0.002121 -0.000468 0.119777 0.121380 0.467813 0.222783 -0.062500 1 0 0 0 0 0 4 347315
-0.002121 -0.000468 0.119777 0.121387 0.467821 0.222772 -0.062500 1 0 0 0 0 0 4 348314
-0.002121 -0.000468 0.119777 0.121391 0.467810 0.222777 -0.062500 1 0 0 0 0 0 4 349347
-0.002121 -0.000468 0.119777 0.121396 0.467830 0.222778 -0.062500 1 0 0 0 0 0 4 350346
-0.002121 -0.000468 0.119777 0.121392 0.467811 0.222778 -0.062500 1 0 0 0 0 0 4 351346
-0.002121 -0.000468 0.119777 0.121389 0.467821 0.222771 -0.062500 1 0 0 0 0 0 4 352321
-0.002121 -0.000468 0.119777 0.121392 0.467810 0.222777 -0.062500 1 0 0 0 0 0 4 353321
-0.002121 -0.000468 0.119777 0.121376 0.467824 0.222777 -0.062500 1 0 0 0 0 0 4 354319
-0.002121 -0.000468 0.119777 0.121398 0.467819 0.222785 -0.062500 1 0 0 0 0 0 4 355342
-0.002121 -0.000468 0.119777 0.121389 0.467822 0.222772 -0.062500 1 0 0 0 0 0 4 356314
-0.002121 -0.000468 0.119777 0.121391 0.467811 0.222777 -0.062500 1 0 0 0 0 0 4 357350
-0.002121 -0.000468 0.119777 0.121388 0.467821 0.222771 -0.062500 1 0 0 0 0 0 4 358344
-0.002121 -0.000468 0.119777 0.121400 0.467819 0.222784 -0.062500 1 0 0 0 0 0 4 359313
-0.002121 -0.000468 0.119777 0.121390 0.467822 0.222772 -0.062500 1 0 0 0 0 0 4 360314
-0.002121 -0.000468 0.119777 0.121380 0.467813 0.222784 -0.062500 1 0 0 0 0 0 4 361314
-0.002121 -0.000468 0.119777 0.121387 0.467821 0.222772 -0.062500 1 0 0 0 0 0 4 362311
-0.002121 -0.000468 0.119777 0.121391 0.467810 0.222777 -0.062500 1 0 0 0 0 0 4 363314
-0.002121 -0.000468 0.119777 0.121396 0.467829 0.222778 -0.062500 1 0 0 0 0 0 4 364311
-0.002121 -0.000468 0.119777 0.121392 0.467811 0.222778 -0.062500 1 0 0 0 0 0 4 365317
-0.002121 -0.000468 0.119777 0.121389 0.467821 0.222771 -0.062500 1 0 0 0 0 0 4 366341
-0.002121 -0.000468 0.119777 0.121392 0.467810 0.222777 -0.062500 1 0 0 0 0 0 4 367338
-0.002121 -0.000468 0.119777 0.121376 0.467823 0.222777 -0.062500 1 0 0 0 0 0 4 368314
-0.002121 -0.000468 0.119777 0.121398 0.467819 0.222785 -0.062500 1 0 0 0 0 0 4 369349
-0.002121 -0.000468 0.119777 0.121389 0.467822 0.222772 -0.062500 1 0 0 0 0 0 4 370321
-0.002121 -0.000468 0.119777 0.121388 0.467822 0.222770 -0.062500 1 0 0 0 0 0 4 371314
-0.002121 -0.000468 0.119777 0.121391 0.467811 0.222777 -0.062500 1 0 0 0 0 0 4 372313
-0.002121 -0.000468 0.119777 0.121400 0.467818 0.222785 -0.062500 1 0 0 0 0 0 4 373313
-0.002121 -0.000468 0.119777 0.121390 0.467822 0.222772 -0.062500 1 0 0 0 0 0 4 374337
-0.002121 -0.000468 0.119777 0.121376 0.467825 0.222777 -0.062500 1 0 0 0 0 0 4 375347
-0.002121 -0.000468 0.119777 0.121390 0.467811 0.222778 -0.062500 1 0 0 0 0 0 4 376342
-0.002121 -0.000468 0.119777 0.121388 0.467821 0.222771 -0.062500 1 0 0 0 0 0 4 377346
-0.002121 -0.000468 0.119777 0.121399 0.467819 0.222784 -0.062500 1 0 0 0 0 0 4 378341
-0.002121 -0.000468 0.119777 0.121389 0.467822 0.222772 -0.062500 1 0 0 0 0 0 4 379344
-0.002121 -0.000468 0.119777 0.121392 0.467811 0.222777 -0.062500 1 0 0 0 0 0 4 380337
-0.002121 -0.000468 0.119777 0.121388 0.467821 0.222771 -0.062500 1 0 0 0 0 0 4 381318
-0.002121 -0.000468 0.119777 0.121387 0.467822 0.222790 -0.062500 1 0 0 0 0 0 4 382343
-0.002121 -0.000468 0.119777 0.121388 0.467822 0.222773 -0.062500 1 0 0 0 0 0 4 383335
-0.002121 -0.000468 0.119777 0.121391 0.467811 0.222777 -0.062500 1 0 0 0 0 0 4 384312
-0.002121 -0.000468 0.119777 0.121388 0.467821 0.222771 -0.062500 1 0 0 0 0 0 4 385313
-0.002121 -0.000468 0.119777 0.121391 0.467810 0.222777 -0.062500 1 0 0 0 0 0 4 386312
-0.002121 -0.000468 0.119777 0.121396 0.467830 0.222778 -0.062500 1 0 0 0 0 0 4 387312
-0.002121 -0.000468 0.119777 0.121393 0.467811 0.222778 -0.062500 1 0 0 0 0 0 4 388311
-0.002121 -0.000468 0.119777 0.121376 0.467824 0.222777 -0.062500 1 0 0 0 0 0 4 389321
-0.002121 -0.000468 0.119777 0.121390 0.467811 0.222778 -0.062500 1 0 0 0 0 0 4 390312
-0.002121 -0.000468 0.119777 0.121388 0.467821 0.222771 -0.062500 1 0 0 0 0 0 4 391321
-0.002121 -0.000468 0.119777 0.121399 0.467819 0.222784 -0.062500 1 0 0 0 0 0 4 392337
-0.002121 -0.000468 0.119777 0.121389 0.467822 0.222772 -0.062500 1 0 0 0 0 0 4 393297
-0.002121 -0.000468 0.119777 0.121392 0.467810 0.222777 -0.062500 1 0 0 0 0 0 4 394279
-0.002121 -0.000468 0.119777 0.121388 0.467821 0.222771 -0.062500 1 0 0 0 0 0 4 395268
-0.002121 -0.000468 0.119777 0.121387 0.467822 0.222790 -0.062500 1 0 0 0 0 0 4 396276
-0.002121 -0.000468 0.119777 0.121388 0.467822 0.222773 -0.062500 1 0 0 0 0 0 4 397266
-0.002121 -0.000468 0.119777 0.121391 0.467811 0.222777 -0.062500 1 0 0 0 0 0 4 398266
-0.002121 -0.000468 0.119777 0.121388 0.467821 0.222771 -0.062500 1 0 0 0 0 0 4 399275
-0.002121 -0.000468 0.119777 0.121391 0.467810 0.222777 -0.062500 1 0 0 0 0 0 4 400266
-0.002121 -0.000468 0.119777 0.121396 0.467829 0.222778 -0.062500 1 0 0 0 0 0 4 401275
-0.002121 -0.000468 0.119777 0.121393 0.467811 0.222778 -0.062500 1 0 0 0 0 0 4 402265
-0.002121 -0.000468 0.119777 0.121376 0.467824 0.222777 -0.062500 1 0 0 0 0 0 4 403276
-0.002121 -0.000468 0.119777 0.121390 0.467811 0.222778 -0.062500 1 0 0 0 0 0 4 404264
-0.002121 -0.000468 0.119777 0.121388 0.467821 0.222771 -0.062500 1 0 0 0 0 0 4 405267
-0.002121 -0.000468 0.119777 0.121399 0.467819 0.222784 -0.062500 1 0 0 0 0 0 4 406275
-0.002121 -0.000468 0.119777 0.121389 0.467822 0.222772 -0.062500 1 0 0 0 0 0 4 407275
-0.002121 -0.000468 0.119777 0.121392 0.467810 0.222777 -0.062500 1 0 0 0 0 0 4 408265
-0.002121 -0.000468 0.119777 0.121388 0.467821 0.222771 -0.062500 1 0 0 0 0 0 4 409275
-0.002121 -0.000468 0.119777 0.121387 0.467822 0.222790 -0.062500 1 0 0 0 0 0 4 410265
-0.002121 -0.000468 0.119777 0.121388 0.467822 0.222773 -0.062500 1 0 0 0 0 0 4 411275
-0.002121 -0.000468 0.119777 0.121388 0.467822 0.222771 -0.062500 1 0 0 0 0 0 4 412275
-0.002121 -0.000468 0.119777 0.121391 0.467811 0.222777 -0.062500 1 0 0 0 0 0 4 413267
-0.002121 -0.000468 0.119777 0.121388 0.467821 0.222771 -0.062500 1 0 0 0 0 0 4 414276
-0.002121 -0.000468 0.119777 0.121399 0.467819 0.222784 -0.062500 1 0 0 0 0 0 4 415264
-0.002121 -0.000468 0.119777 0.121389 0.467822 0.222772 -0.062500 1 0 0 0 0 0 4 416275
-0.002121 -0.000468 0.119777 0.121379 0.467813 0.222783 -0.062500 1 0 0 0 0 0 4 417265
-0.002121 -0.000468 0.119777 0.121387 0.467821 0.222772 -0.062500 1 0 0 0 0 0 4 418274
-0.002121 -0.000468 0.119777 0.121399 0.467819 0.222784 -0.062500 1 0 0 0 0 0 4 419275
-0.002121 -0.000468 0.119777 0.121389 0.467822 0.222772 -0.062500 1 0 0 0 0 0 4 420264
-0.002121 -0.000468 0.119777 0.121391 0.467811 0.222777 -0.062500 1 0 0 0 0 0 4 421269
-0.002121 -0.000468 0.119777 0.121388 0.467821 0.222771 -0.062500 1 0 0 0 0 0 4 422283
-0.002121 -0.000468 0.119777 0.121387 0.467822 0.222790 -0.062500 1 0 0 0 0 0 4 423272
-0.002121 -0.000468 0.119777 0.121388 0.467823 0.222773 -0.062500 1 0 0 0 0 0 4 424284
-0.002121 -0.000468 0.119777 0.121391 0.467811 0.222777 -0.062500 1 0 0 0 0 0 4 425272
-0.002121 -0.000468 0.119777 0.121388 0.467821 0.222771 -0.062500 1 0 0 0 0 0 4 426285
-0.002121 -0.000468 0.119777 0.121391 0.467810 0.222777 -0.062500 1 0 0 0 0 0 4 427258
-0.002121 -0.000468 0.119777 0.121396 0.467830 0.222778 -0.062500 1 0 0 0 0 0 4 428281
-0.002121 -0.000468 0.119777 0.121392 0.467812 0.222778 -0.062500 1 0 0 0 0 0 4 429281
-0.002121 -0.000468 0.119777 0.121389 0.467821 0.222771 -0.062500 1 0 0 0 0 0 4 430278
-0.002121 -0.000468 0.119777 0.121379 0.467813 0.222783 -0.062500 1 0 0 0 0 0 4 431278
-0.002121 -0.000468 0.119777 0.121387 0.467821 0.222772 -0.062500 1 0 0 0 0 0 4 432276
-0.002121 -0.000468 0.119777 0.121399 0.467819 0.222784 -0.062500 1 0 0 0 0 0 4 433278
-0.002121 -0.000468 0.119777 0.121389 0.467822 0.222772 -0.062500 1 0 0 0 0 0 4 434259
-0.002121 -0.000468 0.119777 0.121391 0.467811 0.222777 -0.062500 1 0 0 0 0 0 4 435278
-0.002121 -0.000468 0.119777 0.121388 0.467821 0.222771 -0.062500 1 0 0 0 0 0 4 436265
-0.002121 -0.000468 0.119777 0.121400 0.467819 0.222784 -0.062500 1 0 0 0 0 0 4 437283
-0.002121 -0.000468 0.119777 0.121377 0.467825 0.222778 -0.062500 1 0 0 0 0 0 4 438280
-0.002121 -0.000468 0.119777 0.121390 0.467811 0.222778 -0.062500 1 0 0 0 0 0 4 439280
-0.002121 -0.000468 0.119777 0.121388 0.467821 0.222771 -0.062500 1 0 0 0 0 0 4 440257
-0.002121 -0.000468 0.119777 0.121391 0.467810 0.222777 -0.062500 1 0 0 0 0 0 4 441282
-0.002121 -0.000468 0.119777 0.121396 0.467829 0.222778 -0.062500 1 0 0 0 0 0 4 442257
-0.002121 -0.000468 0.119777 0.121392 0.467811 0.222778 -0.062500 1 0 0 0 0 0 4 443275
-0.002121 -0.000468 0.119777 0.121389 0.467821 0.222771 -0.062500 1 0 0 0 0 0 4 444276
-0.002121 -0.000468 0.119777 0.121379 0.467813 0.222783 -0.062500 1 0 0 0 0 0 4 445279
-0.002121 -0.000468 0.119777 0.121387 0.467821 0.222772 -0.062500 1 0 0 0 0 0 4 446258
-0.002121 -0.000468 0.119777 0.121399 0.467819 0.222784 -0.062500 1 0 0 0 0 0 4 447257
-0.002121 -0.000468 0.119777 0.121389 0.467822 0.222772 -0.062500 1 0 0 0 0 0 4 448258
-0.002121 -0.000468 0.119777 0.121391 0.467810 0.222777 -0.062500 1 0 0 0 0 0 4 449278
-0.002121 -0.000468 0.119777 0.121388 0.467821 0.222771 -0.062500 1 0 0 0 0 0 4 450276
-0.002121 -0.000468 0.119777 0.121400 0.467819 0.222784 -0.062500 1 0 0 0 0 0 4 451276
-0.002121 -0.000468 0.119777 0.121390 0.467822 0.222772 -0.062500 1 0 0 0 0 0 4 452257
-0.002121 -0.000468 0.119777 0.121376 0.467825 0.222777 -0.062500 1 0 0 0 0 0 4 453280
-0.002121 -0.000468 0.119777 0.121390 0.467811 0.222778 -0.062500 1 0 0 0 0 0 4 454276
-0.002121 -0.000468 0.119777 0.121388 0.467821 0.222771 -0.062500 1 0 0 0 0 0 4 455275
-0.002121 -0.000468 0.119777 0.121399 0.467819 0.222784 -0.062500 1 0 0 0 0 0 4 456275
-0.002121 -0.000468 0.119777 0.121389 0.467822 0.222772 -0.062500 1 0 0 0 0 0 4 457278
-0.002121 -0.000468 0.119777 0.121392 0.467811 0.222777 -0.062500 1 0 0 0 0 0 4 458258
-0.002121 -0.000468 0.119777 0.121376 0.467824 0.222777 -0.062500 1 0 0 0 0 0 4 459276
-0.002121 -0.000468 0.119777 0.121398 0.467820 0.222785 -0.062500 1 0 0 0 0 0 4 460275
-0.002121 -0.000468 0.119777 0.121389 0.467822 0.222772 -0.062500 1 0 0 0 0 0 4 461347
-0.002121 -0.000468 0.119777 0.121391 0.467811 0.222777 -0.062500 1 0 0 0 0 0 4 462338
-0.002121 -0.000468 0.119777 0.121388 0.467821 0.222771 -0.062500 1 0 0 0 0 0 4 463342
-0.002121 -0.000468 0.119777 0.121391 0.467810 0.222777 -0.062500 1 0 0 0 0 0 4 464337
-0.002121 -0.000468 0.119777 0.121397 0.467830 0.222778 -0.062500 1 0 0 0 0 0 4 465300
-0.002121 -0.000468 0.119777 0.121380 0.467814 0.222784 -0.062500 1 0 0 0 0 0 4 466276
-0.002121 -0.000468 0.119777 0.121387 0.467821 0.222772 -0.062500 1 0 0 0 0 0 4 467277
-0.002121 -0.000468 0.119777 0.121391 0.467811 0.222777 -0.062500 1 0 0 0 0 0 4 468276
-0.002121 -0.000468 0.119777 0.121388 0.467821 0.222771 -0.062500 1 0 0 0 0 0 4 469281
-0.002121 -0.000468 0.119777 0.121399 0.467819 0.222784 -0.062500 1 0 0 0 0 0 4 470276
-0.002121 -0.000468 0.119777 0.121389 0.467822 0.222772 -0.062500 1 0 0 0 0 0 4 471275
-0.002121 -0.000468 0.119777 0.121392 0.467810 0.222777 -0.062500 1 0 0 0 0 0 4 472274
-0.002121 -0.000468 0.119777 0.121376 0.467824 0.222777 -0.062500 1 0 0 0 0 0 4 473276
-0.002121 -0.000468 0.119777 0.121398 0.467819 0.222785 -0.062500 1 0 0 0 0 0 4 474274
-0.002121 -0.000468 0.119777 0.121389 0.467822 0.222772 -0.062500 1 0 0 0 0 0 4 475276
-0.002121 -0.000468 0.119777 0.121391 0.467811 0.222777 -0.062500 1 0 0 0 0 0 4 476275
-0.002121 -0.000468 0.119777 0.121388 0.467821 0.222771 -0.062500 1 0 0 0 0 0 4 477318
-0.002121 -0.000468 0.119777 0.121391 0.467810 0.222777 -0.062500 1 0 0 0 0 0 4 478332
-0.002121 -0.000468 0.119777 0.121397 0.467829 0.222778 -0.062500 1 0 0 0 0 0 4 479314
-0.002121 -0.000468 0.119777 0.121380 0.467814 0.222784 -0.062500 1 0 0 0 0 0 4 480330
-0.002121 -0.000468 0.119777 0.121387 0.467821 0.222772 -0.062500 1 0 0 0 0 0 4 481316
-0.002121 -0.000468 0.119777 0.121391 0.467810 0.222777 -0.062500 1 0 0 0 0 0 4 482332
-0.002121 -0.000468 0.119777 0.121388 0.467821 0.222771 -0.062500 1 0 0 0 0 0 4 483313
-0.002121 -0.000468 0.119777 0.121399 0.467819 0.222784 -0.062500 1 0 0 0 0 0 4 484330
-0.002121 -0.000468 0.119777 0.121389 0.467822 0.222772 -0.062500 1 0 0 0 0 0 4 485315
-0.002121 -0.000468 0.119777 0.121392 0.467810 0.222777 -0.062500 1 0 0 0 0 0 4 486330
-0.002121 -0.000468 0.119777 0.121376 0.467823 0.222777 -0.062500 1 0 0 0 0 0 4 487315
-0.002121 -0.000468 0.119777 0.121398 0.467819 0.222785 -0.062500 1 0 0 0 0 0 4 488328
-0.002121 -0.000468 0.119777 0.121389 0.467822 0.222772 -0.062500 1 0 0 0 0 0 4 489292
-0.002121 -0.000468 0.119777 0.121388 0.467822 0.222770 -0.062500 1 0 0 0 0 0 4 490273
-0.002121 -0.000468 0.119777 0.121391 0.467811 0.222777 -0.062500 1 0 0 0 0 0 4 491274
-0.002121 -0.000468 0.119777 0.121392 0.467809 0.222777 -0.062500 1 0 0 0 0 0 4 492262
-0.002121 -0.000468 0.119777 0.121397 0.467829 0.222778 -0.062500 1 0 0 0 0 0 4 493273
-0.002121 -0.000468 0.119777 0.121377 0.467826 0.222777 -0.062500 1 0 0 0 0 0 4 494263
-0.002121 -0.000468 0.119777 0.121390 0.467811 0.222778 -0.062500 1 0 0 0 0 0 4 495271
-0.002121 -0.000468 0.119777 0.121388 0.467821 0.222771 -0.062500 1 0 0 0 0 0 4 496261
-0.002121 -0.000468 0.119777 0.121399 0.467819 0.222784 -0.062500 1 0 0 0 0 0 4 497272
-0.002121 -0.000468 0.119777 0.121389 0.467822 0.222772 -0.062500 1 0 0 0 0 0 4 498262
-0.002121 -0.000468 0.119777 0.121392 0.467811 0.222777 -0.062500 1 0 0 0 0 0 4 499272
-0.002121 -0.000468 0.119777 0.121388 0.467821 0.222771 -0.062500 1 0 0 0 0 0 4 500262
-0.002121 -0.000468 0.119777 0.121379 0.467813 0.222783 -0.062500 1 0 0 0 0 0 4 501272
-0.002121 -0.000468 0.119777 0.121395 0.467830 0.222779 -0.062500 1 0 0 0 0 0 4 502261
-0.002121 -0.000468 0.119777 0.121392 0.467812 0.222778 -0.062500 1 0 0 0 0 0 4 503273
-0.002121 -0.000468 0.119777 0.121388 0.467821 0.222771 -0.062500 1 0 0 0 0 0 4 504262
-0.002121 -0.000468 0.119777 0.121391 0.467810 0.222777 -0.062500 1 0 0 0 0 0 4 505272
-0.002121 -0.000468 0.119777 0.121396 0.467830 0.222778 -0.062500 1 0 0 0 0 0 4 506260
-0.002121 -0.000468 0.119777 0.121393 0.467812 0.222778 -0.062500 1 0 0 0 0 0 4 507262
-0.002121 -0.000468 0.119777 0.121376 0.467824 0.222777 -0.062500 1 0 0 0 0 0 4 508271
-0.002121 -0.000468 0.119777 0.121390 0.467811 0.222778 -0.062500 1 0 0 0 0 0 4 509261
-0.002121 -0.000468 0.119777 0.121388 0.467821 0.222771 -0.062500 1 0 0 0 0 0 4 510273
-0.002121 -0.000468 0.119777 0.121399 0.467819 0.222784 -0.062500 1 0 0 0 0 0 4 511270
-0.002121 -0.000468 0.119777 0.121389 0.467822 0.222772 -0.062500 1 0 0 0 0 0 4 512281
-0.002121 -0.000468 0.119777 0.121392 0.467811 0.222777 -0.062500 1 0 0 0 0 0 4 513283
-0.002121 -0.000468 0.119777 0.121388 0.467821 0.222771 -0.062500 1 0 0 0 0 0 4 514283
-0.002121 -0.000468 0.119777 0.121387 0.467822 0.222790 -0.062500 1 0 0 0 0 0 4 515287
-0.002121 -0.000468 0.119777 0.121388 0.467822 0.222773 -0.062500 1 0 0 0 0 0 4 516269
-0.002121 -0.000468 0.119777 0.121391 0.467811 0.222777 -0.062500 1 0 0 0 0 0 4 517281
-0.002121 -0.000468 0.119777 0.121388 0.467821 0.222771 -0.062500 1 0 0 0 0 0 4 518278
-0.002121 -0.000468 0.119777 0.121391 0.467810 0.222777 -0.062500 1 0 0 0 0 0 4 519285
-0.002121 -0.000468 0.119777 0.121396 0.467829 0.222778 -0.062500 1 0 0 0 0 0 4 520277
-0.002121 -0.000468 0.119777 0.121393 0.467811 0.222778 -0.062500 1 0 0 0 0 0 4 521277
-0.002121 -0.000468 0.119777 0.121376 0.467824 0.222778 -0.062500 1 0 0 0 0 0 4 522274
-0.002121 -0.000468 0.119777 0.121390 0.467811 0.222778 -0.062500 1 0 0 0 0 0 4 523254
-0.002121 -0.000468 0.119777 0.121388 0.467821 0.222771 -0.062500 1 0 0 0 0 0 4 524274
-0.002121 -0.000468 0.119777 0.121399 0.467819 0.222784 -0.062500 1 0 0 0 0 0 4 525277
-0.002121 -0.000468 0.119777 0.121389 0.467822 0.222772 -0.062500 1 0 0 0 0 0 4 526274
-0.002121 -0.000468 0.119777 0.121392 0.467810 0.222777 -0.062500 1 0 0 0 0 0 4 527281
-0.002121 -0.000468 0.119777 0.121388 0.467821 0.222771 -0.062500 1 0 0 0 0 0 4 528278
-0.002121 -0.000468 0.119777 0.121387 0.467822 0.222790 -0.062500 1 0 0 0 0 0 4 529278
-0.002121 -0.000468 0.119777 0.121388 0.467822 0.222773 -0.062500 1 0 0 0 0 0 4 530278
-0.002121 -0.000468 0.119777 0.121388 0.467822 0.222771 -0.062500 1 0 0 0 0 0 4 531274
-0.002121 -0.000468 0.119777 0.121391 0.467811 0.222777 -0.062500 1 0 0 0 0 0 4 532272
-0.002121 -0.000468 0.119777 0.121391 0.467809 0.222778 -0.062500 1 0 0 0 0 0 4 533277
-0.002121 -0.000468 0.119777 0.121396 0.467829 0.222778 -0.062500 1 0 0 0 0 0 4 534274
-0.002121 -0.000468 0.119777 0.121389 0.467823 0.222771 -0.062500 1 0 0 0 0 0 4 535273
-0.002121 -0.000468 0.119777 0.121379 0.467814 0.222783 -0.062500 1 0 0 0 0 0 4 536273
-0.002121 -0.000468 0.119777 0.121387 0.467821 0.222772 -0.062500 1 0 0 0 0 0 4 537274
-0.002121 -0.000468 0.119777 0.121399 0.467819 0.222784 -0.062500 1 0 0 0 0 0 4 538272
-0.002121 -0.000468 0.119777 0.121389 0.467822 0.222772 -0.062500 1 0 0 0 0 0 4 539274
-0.002121 -0.000468 0.119777 0.121391 0.467811 0.222777 -0.062500 1 0 0 0 0 0 4 540273
-0.002121 -0.000468 0.119777 0.121388 0.467821 0.222771 -0.062500 1 0 0 0 0 0 4 541278
-0.002121 -0.000468 0.119777 0.121391 0.467810 0.222777 -0.062500 1 0 0 0 0 0 4 542271
-0.002121 -0.000468 0.119777 0.121384 0.467832 0.222784 -0.062500 1 0 0 0 0 0 4 543276
-0.002121 -0.000468 0.119777 0.121391 0.467812 0.222779 -0.062500 1 0 0 0 0 0 4 544273
-0.002121 -0.000468 0.119777 0.121388 0.467821 0.222771 -0.062500 1 0 0 0 0 0 4 545275
-0.002121 -0.000468 0.119777 0.121391 0.467811 0.222777 -0.062500 1 0 0 0 0 0 4 546256
-0.002121 -0.000468 0.119777 0.121388 0.467821 0.222771 -0.062500 1 0 0 0 0 0 4 547274
-0.002121 -0.000468 0.119777 0.121399 0.467819 0.222784 -0.062500 1 0 0 0 0 0 4 548272
-0.002121 -0.000468 0.119777 0.121389 0.467822 0.222772 -0.062500 1 0 0 0 0 0 4 549275
-0.002121 -0.000468 0.119777 0.121379 0.467813 0.222783 -0.062500 1 0 0 0 0 0 4 550254
-0.002121 -0.000468 0.119777 0.121387 0.467821 0.222772 -0.062500 1 0 0 0 0 0 4 551254
-0.002121 -0.000468 0.119777 0.121399 0.467819 0.222784 -0.062500 1 0 0 0 0 0 4 552276
-0.002121 -0.000468 0.119777 0.121389 0.467822 0.222772 -0.062500 1 0 0 0 0 0 4 553266
-0.002121 -0.000468 0.119777 0.121391 0.467811 0.222777 -0.062500 1 0 0 0 0 0 4 554271
-0.002121 -0.000468 0.119777 0.121388 0.467821 0.222771 -0.062500 1 0 0 0 0 0 4 555275
-0.002121 -0.000468 0.119777 0.121391 0.467810 0.222777 -0.062500 1 0 0 0 0 0 4 556273
-0.002121 -0.000468 0.119777 0.121384 0.467832 0.222784 -0.062500 1 0 0 0 0 0 4 557273
-0.002121 -0.000468 0.119777 0.121391 0.467812 0.222779 -0.062500 1 0 0 0 0 0 4 558271
-0.002121 -0.000468 0.119777 0.121388 0.467821 0.222771 -0.062500 1 0 0 0 0 0 4 559274
-0.002121 -0.000468 0.119777 0.121391 0.467810 0.222777 -0.062500 1 0 0 0 0 0 4 560272
-0.002121 -0.000468 0.119777 0.121388 0.467821 0.222771 -0.062500 1 0 0 0 0 0 4 561274
-0.002121 -0.000468 0.119777 0.121399 0.467819 0.222784 -0.062500 1 0 0 0 0 0 4 562272
-0.002121 -0.000468 0.119777 0.121389 0.467822 0.222772 -0.062500 1 0 0 0 0 0 4 563271
-0.002121 -0.000468 0.119777 0.121379 0.467813 0.222783 -0.062500 1 0 0 0 0 0 4 564274
-0.002121 -0.000468 0.119777 0.121387 0.467821 0.222772 -0.062500 1 0 0 0 0 0 4 565263
-0.002121 -0.000468 0.119777 0.121399 0.467819 0.222784 -0.062500 1 0 0 0 0 0 4 566271
-0.002121 -0.000468 0.119777 0.121389 0.467822 0.222772 -0.062500 1 0 0 0 0 0 4 567261
-0.002121 -0.000468 0.119777 0.121391 0.467810 0.222777 -0.062500 1 0 0 0 0 0 4 568273
-0.002121 -0.000468 0.119777 0.121388 0.467821 0.222771 -0.062500 1 0 0 0 0 0 4 569278
-0.002121 -0.000468 0.119777 0.121391 0.467810 0.222777 -0.062500 1 0 0 0 0 0 4 570261
-0.002121 -0.000468 0.119777 0.121384 0.467832 0.222784 -0.062500 1 0 0 0 0 0 4 571270
-0.002121 -0.000468 0.119777 0.121387 0.467824 0.222772 -0.062500 1 0 0 0 0 0 4 572259
-0.002121 -0.000468 0.119777 0.121391 0.467811 0.222777 -0.062500 1 0 0 0 0 0 4 573270
-0.002121 -0.000468 0.119777 0.121388 0.467821 0.222771 -0.062500 1 0 0 0 0 0 4 574270
-0.002121 -0.000468 0.119777 0.121399 0.467819 0.222784 -0.062500 1 0 0 0 0 0 4 575260
-0.002121 -0.000468 0.119777 0.121389 0.467822 0.222772 -0.062500 1 0 0 0 0 0 4 576269
-0.002121 -0.000468 0.119777 0.121392 0.467811 0.222777 -0.062500 1 0 0 0 0 0 4 577259
-0.002121 -0.000468 0.119777 0.121376 0.467824 0.222777 -0.062500 1 0 0 0 0 0 4 578269
-0.002121 -0.000468 0.119777 0.121390 0.467811 0.222778 -0.062500 1 0 0 0 0 0 4 579258
-0.002121 -0.000468 0.119777 0.121396 0.467830 0.222778 -0.062500 1 0 0 0 0 0 4 580274
-0.002121 -0.000468 0.119777 0.121392 0.467812 0.222778 -0.062500 1 0 0 0 0 0 4 581265
-0.002121 -0.000468 0.119777 0.121388 0.467821 0.222771 -0.062500 1 0 0 0 0 0 4 582270
-0.002121 -0.000468 0.119777 0.121391 0.467810 0.222777 -0.062500 1 0 0 0 0 0 4 583259
-0.002121 -0.000468 0.119777 0.121388 0.467821 0.222771 -0.062500 1 0 0 0 0 0 4 584268
-0.002121 -0.000468 0.119777 0.121387 0.467822 0.222790 -0.062500 1 0 0 0 0 0 4 585257
-0.002121 -0.000468 0.119777 0.121388 0.467822 0.222773 -0.062500 1 0 0 0 0 0 4 586270
-0.002121 -0.000468 0.119777 0.121391 0.467811 0.222777 -0.062500 1 0 0 0 0 0 4 587259
-0.002121 -0.000468 0.119777 0.121388 0.467821 0.222771 -0.062500 1 0 0 0 0 0 4 588269
-0.002121 -0.000468 0.119777 0.121399 0.467819 0.222784 -0.062500 1 0 0 0 0 0 4 589260
-0.002121 -0.000468 0.119777 0.121389 0.467822 0.222772 -0.062500 1 0 0 0 0 0 4 590268
-0.002121 -0.000468 0.119777 0.121392 0.467811 0.222777 -0.062500 1 0 0 0 0 0 4 591270
-0.002121 -0.000468 0.119777 0.121376 0.467824 0.222777 -0.062500 1 0 0 0 0 0 4 592259
-0.002121 -0.000468 0.119777 0.121390 0.467811 0.222778 -0.062500 1 0 0 0 0 0 4 593269
-0.002121 -0.000468 0.119777 0.121396 0.467830 0.222778 -0.062500 1 0 0 0 0 0 4 594285
-0.002121 -0.000468 0.119777 0.121392 0.467811 0.222778 -0.062500 1 0 0 0 0 0 4 595268
-0.002121 -0.000468 0.119777 0.121388 0.467821 0.222771 -0.062500 1 0 0 0 0 0 4 596265
-0.002121 -0.000468 0.119777 0.121391 0.467810 0.222777 -0.062500 1 0 0 0 0 0 4 597268
[truncated: 7,068,657 more chars]
