# Supplementary material for: Increasing Patient Engagement in Rehabilitation Exercises Using Computer-Based Citizen Science
Source: PLoS One. 2015 Mar 20;10(3):e0117013. doi: 10.1371/journal.pone.0117013 (PMC4368773; doi:10.1371/journal.pone.0117013)
Supplement: S1 Dataset — (ZIP) [file pone.0117013.s001.zip › Dataset_S1/H10/H10_with.dat]

-0.019932 -0.013866 0.170383 -0.871204 0.586830 -9.814402 -0.000000 1 0 0 0 0 0 0 965
-0.019894 -0.013881 0.170743 -0.569043 0.255370 -5.682364 -0.000031 1 0 0 0 0 0 0 1968
-0.019811 -0.013909 0.171114 -1.115481 0.405675 -5.433432 -0.000063 1 0 0 0 0 0 0 2966
-0.019735 -0.013908 0.171456 -1.079378 0.045400 -5.063620 -0.000094 1 0 0 0 0 0 0 3969
-0.019646 -0.013933 0.171773 -1.232220 0.356168 -4.722412 -0.000125 1 0 0 0 0 0 0 4967
-0.019595 -0.013956 0.172042 -0.739190 0.364517 -4.094635 -0.000156 1 0 0 0 0 0 0 5968
-0.019516 -0.013935 0.172305 -1.055231 -0.197501 -3.966493 -0.000188 1 0 0 0 0 0 0 6967
-0.019402 -0.013917 0.172541 -1.534561 -0.212486 -3.642862 -0.000218 1 0 0 0 0 0 0 7955
-0.019238 -0.013893 0.172742 -2.223660 -0.277833 -3.165009 -0.000250 1 0 0 0 0 0 0 8964
-0.019138 -0.013858 0.172855 -1.452642 -0.430354 -2.004448 -0.000281 1 0 0 0 0 0 0 9952
-0.018988 -0.013805 0.172972 -2.016419 -0.670229 -1.956133 -0.000312 1 0 0 0 0 0 0 10947
-0.018782 -0.013737 0.173083 -2.791534 -0.877583 -1.913360 -0.000343 1 0 0 0 0 0 0 11950
-0.018550 -0.013628 0.173185 -3.202262 -1.437647 -1.795810 -0.000374 1 0 0 0 0 0 0 12940
-0.018310 -0.013499 0.173267 -3.347609 -1.739888 -1.567727 -0.000406 1 0 0 0 0 0 0 13954
-0.018060 -0.013348 0.173323 -3.482332 -2.042747 -1.219727 -0.000437 1 0 0 0 0 0 0 14953
-0.017816 -0.013166 0.173362 -3.409324 -2.481623 -0.995217 -0.000468 1 0 0 0 0 0 0 15950
-0.017604 -0.012998 0.173377 -2.992653 -2.338388 -0.672084 -0.000499 1 0 0 0 0 0 0 16925
-0.017407 -0.012837 0.173379 -2.744724 -2.227438 -0.506717 -0.000531 1 0 0 0 0 0 0 17953
-0.017242 -0.012674 0.173364 -2.292014 -2.245403 -0.285853 -0.000562 1 0 0 0 0 0 0 18952
-0.017096 -0.012545 0.173335 -1.989868 -1.789470 -0.110488 -0.000593 1 0 0 0 0 0 0 19940
-0.016950 -0.012420 0.173294 -1.965910 -1.689703 0.033893 -0.000624 1 0 0 0 0 0 0 20947
-0.016828 -0.012326 0.173244 -1.648023 -1.278161 0.142806 -0.000656 1 0 0 0 0 0 0 21947
-0.016717 -0.012247 0.173190 -1.457455 -1.033940 0.188511 -0.000687 1 0 0 0 0 0 0 22950
-0.016594 -0.012219 0.173127 -1.591074 -0.336167 0.285640 -0.000718 1 0 0 0 0 0 0 23940
-0.016486 -0.012210 0.173062 -1.402264 -0.022832 0.307415 -0.000749 1 0 0 0 0 0 0 24945
-0.016386 -0.012210 0.172995 -1.267191 0.145962 0.250307 -0.000846 1 0 0 0 0 0 0 28032
-0.016289 -0.012214 0.172926 -1.211794 0.220765 0.263243 -0.000848 1 0 0 0 0 0 0 28106
-0.016102 -0.012256 0.172739 -2.380767 0.719075 1.794776 -0.000875 1 0 0 0 0 0 0 28954
-0.016067 -0.012253 0.172677 -0.511359 0.190320 0.291315 -0.000907 1 0 0 0 0 0 0 29985
-0.016023 -0.012248 0.172613 -0.429200 0.121282 0.151299 -0.000937 1 0 0 0 0 0 0 30950
-0.015996 -0.012234 0.172550 -0.189948 0.011438 0.105904 -0.000968 1 0 0 0 0 0 0 31937
-0.015979 -0.012217 0.172486 -0.048631 -0.049242 0.075251 -0.001000 1 0 0 0 0 0 0 32952
-0.015975 -0.012176 0.172420 0.161605 -0.359191 0.094736 -0.001031 1 0 0 0 0 0 0 33943
-0.015955 -0.012129 0.172363 -0.038597 -0.459150 -0.056242 -0.001062 1 0 0 0 0 0 0 34952
-0.015925 -0.012079 0.172311 -0.170199 -0.504008 -0.154643 -0.001093 1 0 0 0 0 0 0 35950
-0.015888 -0.012026 0.172275 -0.274898 -0.540256 -0.396187 -0.001124 1 0 0 0 0 0 0 36946
-0.015835 -0.011958 0.172241 -0.482647 -0.745620 -0.468719 -0.001155 1 0 0 0 0 0 0 37938
-0.015754 -0.011925 0.172215 -0.872145 -0.302713 -0.602108 -0.001187 1 0 0 0 0 0 0 38941
-0.015668 -0.011887 0.172189 -0.960716 -0.307853 -0.640245 -0.001218 1 0 0 0 0 0 0 39939
-0.015570 -0.011869 0.172166 -1.128037 -0.049311 -0.713350 -0.001249 1 0 0 0 0 0 0 40942
-0.015455 -0.011883 0.172149 -1.357393 0.390497 -0.811525 -0.001281 1 0 0 0 0 0 0 41959
-0.015332 -0.011912 0.172134 -1.485810 0.643683 -0.874844 -0.001312 1 0 0 0 0 0 0 42955
-0.015226 -0.011941 0.172122 -1.263389 0.680179 -0.946628 -0.001343 1 0 0 0 0 0 0 43955
-0.015130 -0.011971 0.172112 -1.122077 0.691828 -0.996676 -0.001375 1 0 0 0 0 0 0 44952
-0.015059 -0.011994 0.172105 -0.759827 0.603607 -1.063711 -0.001406 1 0 0 0 0 0 0 45950
-0.015002 -0.012012 0.172099 -0.547596 0.552523 -1.112540 -0.001437 1 0 0 0 0 0 0 46959
-0.014952 -0.012029 0.172094 -0.436255 0.528752 -1.149404 -0.001468 1 0 0 0 0 0 0 47955
-0.014927 -0.012038 0.172092 -0.090833 0.423732 -1.211081 -0.001500 1 0 0 0 0 0 0 48956
-0.014914 -0.012042 0.172091 0.113175 0.364053 -1.257117 -0.001531 1 0 0 0 0 0 0 49953
-0.014908 -0.012044 0.172090 0.221026 0.335942 -1.293002 -0.001562 1 0 0 0 0 0 0 50952
-0.014891 -0.012030 0.172098 0.092345 0.123472 -1.431925 -0.001593 1 0 0 0 0 0 0 51953
-0.014882 -0.012022 0.172102 0.196593 0.199160 -1.413956 -0.001625 1 0 0 0 0 0 0 52951
-0.014855 -0.012026 0.172101 -0.017777 0.354808 -1.378725 -0.001656 1 0 0 0 0 0 0 53946
-0.014828 -0.012012 0.172109 -0.047197 0.150932 -1.510807 -0.001687 1 0 0 0 0 0 0 54956
-0.014792 -0.012013 0.172111 -0.154411 0.318511 -1.461499 -0.001718 1 0 0 0 0 0 0 55956
-0.014716 -0.012012 0.172115 -0.686660 0.328068 -1.516060 -0.001750 1 0 0 0 0 0 0 56951
-0.014641 -0.012004 0.172123 -0.712776 0.231173 -1.592453 -0.001781 1 0 0 0 0 0 0 57952
-0.014582 -0.012007 0.172124 -0.514560 0.375677 -1.538094 -0.001812 1 0 0 0 0 0 0 58953
-0.014494 -0.012007 0.172128 -0.863942 0.365601 -1.591763 -0.001843 1 0 0 0 0 0 0 59951
-0.014403 -0.012021 0.172139 -0.927825 0.542312 -1.713461 -0.001875 1 0 0 0 0 0 0 60950
-0.014321 -0.012020 0.172150 -0.815988 0.366195 -1.747619 -0.001906 1 0 0 0 0 0 0 61952
-0.014244 -0.012011 0.172161 -0.743916 0.253977 -1.773779 -0.001937 1 0 0 0 0 0 0 62953
-0.014169 -0.011998 0.172172 -0.704619 0.197635 -1.799345 -0.001968 1 0 0 0 0 0 0 63951
-0.014109 -0.011998 0.172174 -0.496997 0.374153 -1.718052 -0.002000 1 0 0 0 0 0 0 64952
-0.014065 -0.011983 0.172184 -0.270125 0.189827 -1.822492 -0.002031 1 0 0 0 0 0 0 65952
-0.014007 -0.011967 0.172194 -0.430025 0.166414 -1.865735 -0.002062 1 0 0 0 0 0 0 66952
-0.013963 -0.011943 0.172207 -0.249043 0.068414 -1.930821 -0.002093 1 0 0 0 0 0 0 67953
-0.013905 -0.011923 0.172218 -0.417507 0.107415 -1.945384 -0.002125 1 0 0 0 0 0 0 68951
-0.013861 -0.011897 0.172232 -0.239127 0.043227 -1.996279 -0.002156 1 0 0 0 0 0 0 69955
-0.013803 -0.011876 0.172244 -0.408701 0.099176 -2.002981 -0.002186 1 0 0 0 0 0 0 70920
-0.013738 -0.011856 0.172255 -0.517242 0.138737 -2.018023 -0.002218 1 0 0 0 0 0 0 71952
-0.013669 -0.011838 0.172266 -0.572469 0.161818 -2.037878 -0.002249 1 0 0 0 0 0 0 72945
-0.013598 -0.011821 0.172277 -0.598640 0.175923 -2.060715 -0.002280 1 0 0 0 0 0 0 73938
-0.013511 -0.011788 0.172295 -0.796126 -0.017737 -2.191097 -0.002312 1 0 0 0 0 0 0 74944
-0.013454 -0.011755 0.172312 -0.441109 -0.026078 -2.205252 -0.002343 1 0 0 0 0 0 0 75954
-0.013389 -0.011730 0.172325 -0.502555 0.075347 -2.185279 -0.002374 1 0 0 0 0 0 0 76937
-0.013305 -0.011694 0.172345 -0.741240 -0.063919 -2.291437 -0.002406 1 0 0 0 0 0 0 77953
-0.013249 -0.011659 0.172362 -0.409125 -0.043167 -2.294182 -0.002437 1 0 0 0 0 0 0 78950
-0.013170 -0.011618 0.172384 -0.668123 -0.130850 -2.374004 -0.002468 1 0 0 0 0 0 0 79953
-0.013094 -0.011588 0.172399 -0.653830 0.019565 -2.326780 -0.002500 1 0 0 0 0 0 0 80951
-0.013042 -0.011557 0.172415 -0.343982 0.024077 -2.343471 -0.002531 1 0 0 0 0 0 0 81950
-0.012979 -0.011533 0.172427 -0.443010 0.114783 -2.333032 -0.002562 1 0 0 0 0 0 0 82948
-0.012919 -0.011490 0.172449 -0.416533 -0.125700 -2.477967 -0.002593 1 0 0 0 0 0 0 83952
-0.012853 -0.011459 0.172464 -0.495671 0.021774 -2.433991 -0.002624 1 0 0 0 0 0 0 84930
-0.012795 -0.011449 0.172483 -0.384449 0.316779 -2.494875 -0.002656 1 0 0 0 0 0 0 85947
-0.012730 -0.011436 0.172497 -0.470414 0.297404 -2.464289 -0.002687 1 0 0 0 0 0 0 86935
-0.012661 -0.011420 0.172509 -0.525354 0.274631 -2.458901 -0.002721 1 0 0 0 0 0 0 88024
-0.012617 -0.011434 0.172517 -0.208589 0.659609 -2.444637 -0.002752 1 0 0 0 0 0 0 89016
-0.012558 -0.011432 0.172527 -0.357807 0.500279 -2.472654 -0.002782 1 0 0 0 0 0 0 89998
-0.012505 -0.011437 0.172542 -0.303913 0.578756 -2.582325 -0.002814 1 0 0 0 0 0 0 91017
-0.012456 -0.011446 0.172547 -0.235331 0.648452 -2.473211 -0.002845 1 0 0 0 0 0 0 92019
-0.012396 -0.011442 0.172554 -0.380406 0.486846 -2.520624 -0.002876 1 0 0 0 0 0 0 93002
-0.012365 -0.011440 0.172558 0.001610 0.500154 -2.499089 -0.002907 1 0 0 0 0 0 0 94003
-0.012328 -0.011446 0.172556 -0.044720 0.612428 -2.461143 -0.002939 1 0 0 0 0 0 0 95017
-0.012295 -0.011433 0.172564 0.009218 0.385063 -2.589981 -0.002968 1 0 0 0 0 0 0 95944
-0.012257 -0.011434 0.172564 -0.054508 0.540580 -2.539809 -0.002999 1 0 0 0 0 0 0 96943
-0.012238 -0.011434 0.172565 0.192232 0.557215 -2.553889 -0.003030 1 0 0 0 0 0 0 97934
-0.012206 -0.011441 0.172562 0.060262 0.654579 -2.540456 -0.003062 1 0 0 0 0 0 0 98944
-0.012169 -0.011452 0.172558 -0.029560 0.715706 -2.543929 -0.003093 1 0 0 0 0 0 0 99935
-0.012128 -0.011465 0.172553 -0.075379 0.750855 -2.559160 -0.003124 1 0 0 0 0 0 0 100944
-0.012086 -0.011478 0.172548 -0.097111 0.771755 -2.579497 -0.003155 1 0 0 0 0 0 0 101934
-0.012043 -0.011492 0.172543 -0.106488 0.785696 -2.603031 -0.003187 1 0 0 0 0 0 0 102944
-0.012000 -0.011506 0.172537 -0.109815 0.795936 -2.627694 -0.003218 1 0 0 0 0 0 0 103949
-0.011956 -0.011520 0.172532 -0.110139 0.804238 -2.652511 -0.003249 1 0 0 0 0 0 0 104937
-0.011891 -0.011542 0.172523 -0.394578 0.904273 -2.640918 -0.003281 1 0 0 0 0 0 0 105968
-0.011836 -0.011560 0.172516 -0.279270 0.875205 -2.681750 -0.003312 1 0 0 0 0 0 0 106950
-0.011787 -0.011576 0.172510 -0.194895 0.855437 -2.717941 -0.003343 1 0 0 0 0 0 0 107939
-0.011741 -0.011591 0.172504 -0.148876 0.847943 -2.749487 -0.003375 1 0 0 0 0 0 0 108955
-0.011696 -0.011606 0.172499 -0.124487 0.847196 -2.777758 -0.003406 1 0 0 0 0 0 0 109955
-0.011673 -0.011613 0.172496 0.174609 0.757757 -2.843189 -0.003437 1 0 0 0 0 0 0 110947
-0.011640 -0.011624 0.172492 0.068905 0.798306 -2.853015 -0.003468 1 0 0 0 0 0 0 111942
-0.011624 -0.011630 0.172490 0.277620 0.738286 -2.907026 -0.003500 1 0 0 0 0 0 0 112954
-0.011594 -0.011640 0.172486 0.124140 0.794493 -2.910645 -0.003531 1 0 0 0 0 0 0 113948
-0.011578 -0.011645 0.172484 0.308674 0.742477 -2.961597 -0.003562 1 0 0 0 0 0 0 114949
-0.011571 -0.011647 0.172483 0.428884 0.710375 -3.002312 -0.003592 1 0 0 0 0 0 0 115922
-0.011545 -0.011656 0.172480 0.208215 0.788596 -2.997631 -0.003625 1 0 0 0 0 0 0 116950
-0.011533 -0.011660 0.172478 0.356803 0.748402 -3.044102 -0.003656 1 0 0 0 0 0 0 117951
-0.011504 -0.011669 0.172474 0.173075 0.814850 -3.044010 -0.003687 1 0 0 0 0 0 0 118949
-0.011490 -0.011674 0.172472 0.342440 0.768050 -3.093471 -0.003718 1 0 0 0 0 0 0 119951
-0.011461 -0.011683 0.172469 0.169353 0.830983 -3.094920 -0.003750 1 0 0 0 0 0 0 120957
-0.011447 -0.011688 0.172467 0.343993 0.782292 -3.144737 -0.003781 1 0 0 0 0 0 0 121945
-0.011418 -0.011697 0.172463 0.173513 0.844434 -3.146435 -0.003812 1 0 0 0 0 0 0 122953
-0.011381 -0.011709 0.172458 0.063533 0.887667 -3.157157 -0.003843 1 0 0 0 0 0 0 123955
-0.011363 -0.011715 0.172456 0.292924 0.821521 -3.214989 -0.003874 1 0 0 0 0 0 0 124948
-0.011332 -0.011725 0.172452 0.151984 0.873910 -3.220296 -0.003906 1 0 0 0 0 0 0 125949
-0.011295 -0.011738 0.172447 0.057011 0.912133 -3.232717 -0.003937 1 0 0 0 0 0 0 126948
-0.011276 -0.011744 0.172444 0.293989 0.843509 -3.291961 -0.003968 1 0 0 0 0 0 0 127952
-0.011245 -0.011754 0.172440 0.156686 0.894596 -3.297464 -0.004000 1 0 0 0 0 0 0 128951
-0.011229 -0.011759 0.172438 0.349419 0.840057 -3.350269 -0.004031 1 0 0 0 0 0 0 129949
-0.011200 -0.011769 0.172434 0.187765 0.898970 -3.352348 -0.004062 1 0 0 0 0 0 0 130949
-0.011185 -0.011774 0.172432 0.368159 0.848523 -3.403700 -0.004093 1 0 0 0 0 0 0 131950
-0.011156 -0.011783 0.172428 0.200253 0.909575 -3.404861 -0.004124 1 0 0 0 0 0 0 132949
-0.011141 -0.011788 0.172426 0.377466 0.860224 -3.455974 -0.004156 1 0 0 0 0 0 0 133951
-0.011134 -0.011791 0.172425 0.493931 0.829412 -3.496745 -0.004186 1 0 0 0 0 0 0 134919
-0.011123 -0.011815 0.172414 0.457226 1.115625 -3.388303 -0.004218 1 0 0 0 0 0 0 135949
-0.011117 -0.011827 0.172409 0.531551 0.996050 -3.478147 -0.004249 1 0 0 0 0 0 0 136920
-0.011092 -0.011841 0.172403 0.293660 1.003460 -3.507404 -0.004281 1 0 0 0 0 0 0 137948
-0.011080 -0.011847 0.172400 0.433903 0.924729 -3.572471 -0.004312 1 0 0 0 0 0 0 138948
-0.011052 -0.011858 0.172396 0.245582 0.971305 -3.579828 -0.004343 1 0 0 0 0 0 0 139949
-0.011038 -0.011863 0.172394 0.412515 0.914496 -3.634189 -0.004375 1 0 0 0 0 0 0 140950
-0.011031 -0.011866 0.172393 0.523934 0.880144 -3.677304 -0.004406 1 0 0 0 0 0 0 141948
-0.011020 -0.011890 0.172381 0.484347 1.164624 -3.568274 -0.004437 1 0 0 0 0 0 0 142950
-0.011014 -0.011903 0.172376 0.557499 1.044247 -3.659712 -0.004469 1 0 0 0 0 0 0 143960
-0.010990 -0.011916 0.172370 0.318590 1.050967 -3.687762 -0.004499 1 0 0 0 0 0 0 144948
-0.010978 -0.011923 0.172368 0.458498 0.972129 -3.753377 -0.004531 1 0 0 0 0 0 0 145957
-0.010950 -0.011933 0.172363 0.269940 1.018649 -3.760467 -0.004562 1 0 0 0 0 0 0 146959
-0.010950 -0.011955 0.172353 0.622801 1.169566 -3.712407 -0.004593 1 0 0 0 0 0 0 147957
-0.010950 -0.011965 0.172349 0.661253 1.055365 -3.799413 -0.004625 1 0 0 0 0 0 0 148960
-0.010943 -0.011994 0.172335 0.568075 1.280712 -3.719312 -0.004656 1 0 0 0 0 0 0 149957
-0.010939 -0.012008 0.172329 0.612626 1.128056 -3.825673 -0.004687 1 0 0 0 0 0 0 150959
-0.010937 -0.012016 0.172326 0.645494 1.025998 -3.902541 -0.004719 1 0 0 0 0 0 0 151958
-0.010928 -0.012043 0.172314 0.564367 1.274596 -3.809238 -0.004750 1 0 0 0 0 0 0 152958
-0.010938 -0.012072 0.172300 0.802682 1.343356 -3.805748 -0.004781 1 0 0 0 0 0 0 153958
-0.010944 -0.012087 0.172294 0.766735 1.168458 -3.923030 -0.004812 1 0 0 0 0 0 0 154957
-0.010946 -0.012095 0.172291 0.734713 1.060764 -4.002337 -0.004843 1 0 0 0 0 0 0 155949
-0.010940 -0.012122 0.172278 0.618608 1.307231 -3.909826 -0.004875 1 0 0 0 0 0 0 156956
-0.010951 -0.012151 0.172264 0.839201 1.374972 -3.906380 -0.004906 1 0 0 0 0 0 0 157946
-0.010957 -0.012166 0.172258 0.794500 1.199580 -4.024329 -0.004937 1 0 0 0 0 0 0 158956
-0.010952 -0.012197 0.172244 0.657666 1.392661 -3.959772 -0.004970 1 0 0 0 0 0 0 159998
-0.010964 -0.012229 0.172229 0.866363 1.431069 -3.970382 -0.005001 1 0 0 0 0 0 0 161000
-0.010970 -0.012245 0.172222 0.815552 1.240510 -4.095202 -0.005033 1 0 0 0 0 0 0 162014
-0.010987 -0.012269 0.172211 0.961951 1.332769 -4.074050 -0.005063 1 0 0 0 0 0 0 162997
-0.011010 -0.012297 0.172198 1.055803 1.402961 -4.068611 -0.005095 1 0 0 0 0 0 0 164015
-0.011014 -0.012334 0.172181 0.821129 1.537886 -4.035378 -0.005126 1 0 0 0 0 0 0 164998
-0.011025 -0.012332 0.172169 0.903973 1.031980 -4.134143 -0.005158 1 0 0 0 0 0 0 166014
-0.011045 -0.012346 0.172156 1.027957 1.217109 -4.140346 -0.005189 1 0 0 0 0 0 0 166997
-0.011079 -0.012348 0.172139 1.226997 1.069510 -4.108998 -0.005218 1 0 0 0 0 0 0 167945
-0.011111 -0.012365 0.172123 1.218936 1.263403 -4.143520 -0.005249 1 0 0 0 0 0 0 168931
-0.011119 -0.012397 0.172104 0.920002 1.484281 -4.134715 -0.005280 1 0 0 0 0 0 0 169940
-0.011147 -0.012407 0.172084 1.155710 1.230605 -4.140255 -0.005311 1 0 0 0 0 0 0 170932
-0.011175 -0.012428 0.172067 1.190326 1.358596 -4.196591 -0.005343 1 0 0 0 0 0 0 171941
-0.011191 -0.012440 0.172044 1.040785 1.256042 -4.156589 -0.005374 1 0 0 0 0 0 0 172930
-0.011228 -0.012479 0.172017 1.299496 1.595773 -4.120958 -0.005406 1 0 0 0 0 0 0 173941
-0.011248 -0.012499 0.171990 1.119370 1.407840 -4.134653 -0.005436 1 0 0 0 0 0 0 174931
-0.011273 -0.012526 0.171970 1.162251 1.476842 -4.239859 -0.005469 1 0 0 0 0 0 0 175978
-0.011287 -0.012541 0.171946 1.037954 1.334242 -4.226056 -0.005499 1 0 0 0 0 0 0 176945
-0.011308 -0.012565 0.171926 1.125332 1.444579 -4.307914 -0.005530 1 0 0 0 0 0 0 177936
-0.011335 -0.012594 0.171895 1.211471 1.533277 -4.178551 -0.005562 1 0 0 0 0 0 0 178959
-0.011351 -0.012610 0.171865 1.076948 1.380533 -4.215798 -0.005593 1 0 0 0 0 0 0 179934
-0.011373 -0.012635 0.171843 1.155650 1.482421 -4.337987 -0.005624 1 0 0 0 0 0 0 180933
-0.011400 -0.012664 0.171810 1.236670 1.565358 -4.227722 -0.005655 1 0 0 0 0 0 0 181928
-0.011416 -0.012681 0.171781 1.099569 1.409716 -4.275690 -0.005687 1 0 0 0 0 0 0 182936
-0.011440 -0.012706 0.171744 1.201378 1.522105 -4.212916 -0.005718 1 0 0 0 0 0 0 183949
-0.011476 -0.012714 0.171715 1.376033 1.301208 -4.333590 -0.005749 1 0 0 0 0 0 0 184946
-0.011511 -0.012735 0.171679 1.376537 1.465053 -4.267018 -0.005780 1 0 0 0 0 0 0 185932
-0.011544 -0.012763 0.171639 1.372231 1.580804 -4.233228 -0.005811 1 0 0 0 0 0 0 186923
-0.011573 -0.012757 0.171603 1.314262 1.148984 -4.292746 -0.005842 1 0 0 0 0 0 0 187920
-0.011581 -0.012778 0.171560 1.052303 1.477208 -4.231146 -0.005874 1 0 0 0 0 0 0 188947
-0.011602 -0.012807 0.171516 1.189268 1.607807 -4.244031 -0.005905 1 0 0 0 0 0 0 189918
-0.011628 -0.012839 0.171473 1.288354 1.674360 -4.265243 -0.005937 1 0 0 0 0 0 0 190946
-0.011636 -0.012880 0.171427 1.054393 1.806849 -4.243378 -0.005968 1 0 0 0 0 0 0 191948
-0.011656 -0.012918 0.171382 1.200768 1.794245 -4.281901 -0.005999 1 0 0 0 0 0 0 192945
-0.011670 -0.012940 0.171331 1.140832 1.587139 -4.230037 -0.006031 1 0 0 0 0 0 0 193950
-0.011693 -0.012968 0.171284 1.263248 1.664843 -4.292350 -0.006062 1 0 0 0 0 0 0 194950
-0.011708 -0.012985 0.171233 1.179832 1.528127 -4.254983 -0.006093 1 0 0 0 0 0 0 195953
-0.011720 -0.012997 0.171179 1.126164 1.446345 -4.239282 -0.006124 1 0 0 0 0 0 0 196947
-0.011742 -0.013020 0.171130 1.263939 1.604857 -4.325634 -0.006155 1 0 0 0 0 0 0 197917
-0.011757 -0.013034 0.171077 1.189054 1.509698 -4.300741 -0.006187 1 0 0 0 0 0 0 198947
-0.011782 -0.013060 0.171014 1.326079 1.656232 -4.180780 -0.006218 1 0 0 0 0 0 0 199948
-0.011799 -0.013076 0.170955 1.229890 1.548428 -4.230790 -0.006249 1 0 0 0 0 0 0 200935
-0.011825 -0.013103 0.170888 1.353744 1.685889 -4.162811 -0.006280 1 0 0 0 0 0 0 201917
-0.011842 -0.013119 0.170827 1.250640 1.572720 -4.240758 -0.006312 1 0 0 0 0 0 0 202948
-0.011878 -0.013123 0.170756 1.498706 1.412662 -4.142595 -0.006343 1 0 0 0 0 0 0 203948
-0.011914 -0.013144 0.170684 1.530308 1.621078 -4.132489 -0.006374 1 0 0 0 0 0 0 204945
-0.011950 -0.013173 0.170612 1.540643 1.758920 -4.138646 -0.006406 1 0 0 0 0 0 0 205947
-0.011960 -0.013176 0.170540 1.196628 1.429092 -4.173976 -0.006437 1 0 0 0 0 0 0 206944
-0.011982 -0.013196 0.170468 1.342424 1.631555 -4.176096 -0.006467 1 0 0 0 0 0 0 207918
-0.011999 -0.013209 0.170388 1.285016 1.574931 -4.094888 -0.006498 1 0 0 0 0 0 0 208917
-0.012002 -0.013242 0.170308 1.117902 1.831403 -4.098811 -0.006531 1 0 0 0 0 0 0 209946
-0.012009 -0.013262 0.170224 1.149574 1.697360 -4.066868 -0.006562 1 0 0 0 0 0 0 210948
-0.012018 -0.013276 0.170138 1.179163 1.607668 -4.054062 -0.006593 1 0 0 0 0 0 0 211945
-0.012018 -0.013309 0.170055 1.069495 1.860209 -4.098270 -0.006624 1 0 0 0 0 0 0 212947
-0.012037 -0.013344 0.169960 1.318106 1.931624 -3.971646 -0.006656 1 0 0 0 0 0 0 213945
-0.012029 -0.013373 0.169865 0.994298 1.857707 -3.970342 -0.006687 1 0 0 0 0 0 0 214947
-0.012030 -0.013391 0.169774 1.082857 1.717102 -4.026484 -0.006719 1 0 0 0 0 0 0 215961
-0.012045 -0.013381 0.169681 1.281607 1.339923 -4.018706 -0.006750 1 0 0 0 0 0 0 216949
-0.012049 -0.013403 0.169577 1.162019 1.723072 -3.899756 -0.006781 1 0 0 0 0 0 0 217960
-0.012043 -0.013402 0.169474 1.022443 1.473616 -3.905915 -0.006812 1 0 0 0 0 0 0 218960
-0.012059 -0.013420 0.169370 1.301625 1.715308 -3.894917 -0.006844 1 0 0 0 0 0 0 219958
-0.012058 -0.013418 0.169266 1.122427 1.466990 -3.915823 -0.006875 1 0 0 0 0 0 0 220955
-0.012054 -0.013443 0.169156 1.060475 1.813205 -3.860834 -0.006906 1 0 0 0 0 0 0 221955
-0.012044 -0.013444 0.169050 0.973707 1.532543 -3.902506 -0.006937 1 0 0 0 0 0 0 222956
-0.012044 -0.013448 0.168935 1.111732 1.553874 -3.814612 -0.006969 1 0 0 0 0 0 0 223958
-0.012027 -0.013461 0.168813 0.901989 1.681369 -3.716357 -0.007000 1 0 0 0 0 0 0 224961
-0.012015 -0.013494 0.168695 0.940726 1.966516 -3.760258 -0.007030 1 0 0 0 0 0 0 225936
-0.012014 -0.013514 0.168574 1.102463 1.834353 -3.746212 -0.007062 1 0 0 0 0 0 0 226956
-0.011996 -0.013535 0.168448 0.898977 1.839436 -3.688269 -0.007093 1 0 0 0 0 0 0 227957
-0.011984 -0.013572 0.168310 0.955495 2.061033 -3.536787 -0.007124 1 0 0 0 0 0 0 228947
-0.011983 -0.013594 0.168180 1.114008 1.898353 -3.622454 -0.007156 1 0 0 0 0 0 0 229944
-0.011979 -0.013632 0.168039 1.093904 2.093182 -3.509158 -0.007187 1 0 0 0 0 0 0 230954
-0.011969 -0.013639 0.167900 1.014227 1.715639 -3.513719 -0.007220 1 0 0 0 0 0 0 232018
-0.011960 -0.013669 0.167754 1.027466 1.989534 -3.446900 -0.007252 1 0 0 0 0 0 0 233013
-0.011947 -0.013672 0.167611 0.978926 1.667774 -3.480311 -0.007282 1 0 0 0 0 0 0 233997
-0.011947 -0.013676 0.167460 1.135968 1.667542 -3.379887 -0.007314 1 0 0 0 0 0 0 235013
-0.011942 -0.013705 0.167308 1.108081 1.992014 -3.367413 -0.007345 1 0 0 0 0 0 0 235996
-0.011963 -0.013701 0.167074 1.438601 1.598674 -2.292635 -0.007378 1 0 0 0 0 0 0 237057
-0.011934 -0.013694 0.166958 0.827226 1.532124 -3.740058 -0.007407 1 0 0 0 0 0 0 237996
-0.011924 -0.013692 0.166818 1.020849 1.601438 -3.568974 -0.007439 1 0 0 0 0 0 0 239011
-0.011891 -0.013710 0.166590 0.733183 1.862479 -2.400027 -0.007468 1 0 0 0 0 0 0 239954
-0.011867 -0.013722 0.166465 0.824914 1.825103 -3.631638 -0.007499 1 0 0 0 0 0 0 240939
-0.011869 -0.013706 0.166315 1.178263 1.466069 -3.439272 -0.007530 1 0 0 0 0 0 0 241929
-0.011865 -0.013737 0.166065 1.146175 2.041800 -2.102518 -0.007562 1 0 0 0 0 0 0 242952
-0.011845 -0.013751 0.165935 0.936194 1.890783 -3.546472 -0.007593 1 0 0 0 0 0 0 243930
-0.011826 -0.013743 0.165777 0.918576 1.596817 -3.333678 -0.007624 1 0 0 0 0 0 0 244930
-0.011749 -0.013766 0.165528 0.167674 1.980337 -2.103824 -0.007656 1 0 0 0 0 0 0 245953
-0.011741 -0.013771 0.165383 0.984169 1.781878 -3.351333 -0.007686 1 0 0 0 0 0 0 246930
-0.011685 -0.013767 0.165134 0.458298 1.659977 -2.119674 -0.007718 1 0 0 0 0 0 0 247952
-0.011680 -0.013767 0.164989 1.056859 1.697434 -3.337691 -0.007749 1 0 0 0 0 0 0 248930
-0.011613 -0.013794 0.164744 0.305585 2.070430 -2.166289 -0.007781 1 0 0 0 0 0 0 249961
-0.011614 -0.013774 0.164594 1.133563 1.506206 -3.278445 -0.007812 1 0 0 0 0 0 0 250950
-0.011566 -0.013752 0.164338 0.561648 1.412519 -2.017331 -0.007844 1 0 0 0 0 0 0 251959
-0.011537 -0.013755 0.164185 0.767692 1.739146 -3.216137 -0.007874 1 0 0 0 0 0 0 252930
-0.011501 -0.013738 0.163933 0.683760 1.516580 -2.046150 -0.007906 1 0 0 0 0 0 0 253949
-0.011483 -0.013718 0.163774 0.924449 1.455469 -3.147597 -0.007937 1 0 0 0 0 0 0 254945
-0.011441 -0.013717 0.163496 0.625652 1.719104 -1.688076 -0.007968 1 0 0 0 0 0 0 255948
-0.011398 -0.013708 0.163347 0.593249 1.626108 -3.223730 -0.008000 1 0 0 0 0 0 0 256950
-0.011337 -0.013715 0.163074 0.337083 1.838357 -1.746797 -0.008031 1 0 0 0 0 0 0 257961
-0.011305 -0.013721 0.162914 0.701672 1.864716 -3.079563 -0.008062 1 0 0 0 0 0 0 258944
-0.011251 -0.013740 0.162632 0.447468 2.037462 -1.607606 -0.008093 1 0 0 0 0 0 0 259956
-0.011220 -0.013749 0.162469 0.724036 1.922680 -3.020375 -0.008124 1 0 0 0 0 0 0 260937
-0.011181 -0.013733 0.162178 0.632848 1.604328 -1.461517 -0.008156 1 0 0 0 0 0 0 261954
-0.011138 -0.013720 0.162023 0.580488 1.605780 -3.092063 -0.008187 1 0 0 0 0 0 0 262945
-0.011088 -0.013687 0.161735 0.485549 1.354251 -1.498983 -0.008219 1 0 0 0 0 0 0 263960
-0.011066 -0.013663 0.161565 0.843826 1.436683 -2.875969 -0.008249 1 0 0 0 0 0 0 264932
-0.011018 -0.013657 0.161271 0.539315 1.700648 -1.391357 -0.008281 1 0 0 0 0 0 0 265962
-0.010982 -0.013621 0.161110 0.660749 1.329542 -2.958323 -0.008312 1 0 0 0 0 0 0 266949
-0.010937 -0.013570 0.160813 0.547568 1.103777 -1.346119 -0.008344 1 0 0 0 0 0 0 267965
-0.010882 -0.013572 0.160639 0.419404 1.776358 -2.768372 -0.008374 1 0 0 0 0 0 0 268941
-0.010810 -0.013586 0.160340 0.160155 2.001691 -1.266167 -0.008406 1 0 0 0 0 0 0 269959
-0.010759 -0.013575 0.160159 0.427976 1.702471 -2.654443 -0.008437 1 0 0 0 0 0 0 270945
-0.010668 -0.013554 0.159869 -0.093214 1.560227 -1.358790 -0.008469 1 0 0 0 0 0 0 271959
-0.010605 -0.013561 0.159693 0.229558 1.897200 -2.704345 -0.008499 1 0 0 0 0 0 0 272943
-0.010539 -0.013541 0.159383 0.206897 1.595494 -1.070236 -0.008531 1 0 0 0 0 0 0 273950
-0.010498 -0.013501 0.159214 0.542335 1.303854 -2.746353 -0.008562 1 0 0 0 0 0 0 274945
-0.010399 -0.013491 0.158905 -0.196991 1.677153 -1.078230 -0.008594 1 0 0 0 0 0 0 275959
-0.010367 -0.013468 0.158725 0.604619 1.538979 -2.569423 -0.008624 1 0 0 0 0 0 0 276944
-0.010288 -0.013437 0.158431 0.063305 1.431199 -1.227870 -0.008656 1 0 0 0 0 0 0 277960
-0.010244 -0.013395 0.158262 0.474396 1.261545 -2.712455 -0.008687 1 0 0 0 0 0 0 278936
-0.010178 -0.013372 0.157959 0.205577 1.507881 -1.093636 -0.008719 1 0 0 0 0 0 0 279960
-0.010127 -0.013352 0.157771 0.384966 1.578267 -2.422546 -0.008749 1 0 0 0 0 0 0 280945
-0.010046 -0.013288 0.157463 0.006237 1.005244 -0.967254 -0.008781 1 0 0 0 0 0 0 281959
-0.009994 -0.013263 0.157294 0.329148 1.458271 -2.641263 -0.008811 1 0 0 0 0 0 0 282914
-0.009932 -0.013217 0.156982 0.243581 1.228924 -0.903517 -0.008844 1 0 0 0 0 0 0 283959
-0.009882 -0.013195 0.156812 0.385212 1.519314 -2.585666 -0.008874 1 0 0 0 0 0 0 284944
-0.009801 -0.013127 0.156512 -0.015973 0.951372 -1.044570 -0.008906 1 0 0 0 0 0 0 285957
-0.009739 -0.013122 0.156326 0.181680 1.725304 -2.357027 -0.008937 1 0 0 0 0 0 0 286944
-0.009648 -0.013068 0.156015 -0.172171 1.156245 -0.837314 -0.008969 1 0 0 0 0 0 0 287959
-0.009593 -0.013044 0.155843 0.252239 1.489803 -2.494001 -0.008999 1 0 0 0 0 0 0 288930
-0.009517 -0.013032 0.155531 0.003611 1.698350 -0.814664 -0.009031 1 0 0 0 0 0 0 289956
-0.009458 -0.012976 0.155364 0.211262 1.125523 -2.522732 -0.009062 1 0 0 0 0 0 0 290944
-0.009378 -0.012939 0.155054 -0.053045 1.337064 -0.807946 -0.009094 1 0 0 0 0 0 0 291960
-0.009325 -0.012917 0.154880 0.261298 1.545402 -2.404583 -0.009124 1 0 0 0 0 0 0 292945
-0.009274 -0.012839 0.154582 0.333989 0.822813 -0.922361 -0.009156 1 0 0 0 0 0 0 293958
-0.009226 -0.012809 0.154409 0.354617 1.393141 -2.392671 -0.009187 1 0 0 0 0 0 0 294944
-0.009144 -0.012734 0.154101 -0.081131 0.853716 -0.757420 -0.009218 1 0 0 0 0 0 0 295954
-0.009090 -0.012705 0.153925 0.231652 1.400296 -2.311616 -0.009248 1 0 0 0 0 0 0 296914
-0.009031 -0.012653 0.153731 0.203576 1.149650 -2.219416 -0.009280 1 0 0 0 0 0 0 297940
-0.008930 -0.012597 0.153417 -0.368466 1.076291 -0.609603 -0.009312 1 0 0 0 0 0 0 298958
-0.008872 -0.012571 0.153239 0.139903 1.459360 -2.221146 -0.009343 1 0 0 0 0 0 0 299946
-0.008812 -0.012519 0.153043 0.150557 1.170627 -2.134329 -0.009374 1 0 0 0 0 0 0 300946
-0.008709 -0.012464 0.152726 -0.413965 1.084521 -0.514441 -0.009406 1 0 0 0 0 0 0 301943
-0.008675 -0.012431 0.152553 0.415478 1.375073 -2.227881 -0.009437 1 0 0 0 0 0 0 302938
-0.008626 -0.012377 0.152358 0.306984 1.112941 -2.098524 -0.009468 1 0 0 0 0 0 0 303928
-0.008531 -0.012318 0.152039 -0.308021 1.034446 -0.450191 -0.009500 1 0 0 0 0 0 0 304951
-0.008483 -0.012270 0.151877 0.239107 1.156279 -2.303250 -0.009530 1 0 0 0 0 0 0 305928
-0.008428 -0.012206 0.151685 0.182391 0.973378 -2.097585 -0.009562 1 0 0 0 0 0 0 306936
-0.008328 -0.012141 0.151367 -0.409249 0.921423 -0.405893 -0.009593 1 0 0 0 0 0 0 307941
-0.008302 -0.012085 0.151210 0.500034 1.039602 -2.325941 -0.009624 1 0 0 0 0 0 0 308936
-0.008240 -0.012062 0.151007 0.111128 1.487915 -1.903724 -0.009655 1 0 0 0 0 0 0 309926
-0.008177 -0.012013 0.150797 0.057710 1.182889 -1.748266 -0.009686 1 0 0 0 0 0 0 310913
-0.008138 -0.011944 0.150590 0.346118 0.899299 -1.763958 -0.009718 1 0 0 0 0 0 0 311936
-0.008078 -0.011896 0.150383 0.112218 1.127311 -1.752542 -0.009749 1 0 0 0 0 0 0 312927
-0.007988 -0.011809 0.150080 -0.311290 0.648019 -0.469507 -0.009781 1 0 0 0 0 0 0 313956
-0.007933 -0.011779 0.149922 0.089171 1.332181 -2.219982 -0.009812 1 0 0 0 0 0 0 314936
-0.007873 -0.011724 0.149729 0.060222 1.080040 -1.923521 -0.009843 1 0 0 0 0 0 0 315939
-0.007803 -0.011681 0.149527 -0.077908 1.214242 -1.761692 -0.009874 1 0 0 0 0 0 0 316940
-0.007752 -0.011639 0.149328 0.140391 1.233007 -1.772430 -0.009906 1 0 0 0 0 0 0 317941
-0.007686 -0.011603 0.149123 -0.026219 1.312312 -1.676661 -0.009936 1 0 0 0 0 0 0 318926
-0.007622 -0.011548 0.148934 -0.024146 1.085567 -1.861875 -0.009968 1 0 0 0 0 0 0 319935
-0.007581 -0.011477 0.148733 0.266407 0.827523 -1.716312 -0.009999 1 0 0 0 0 0 0 320945
-0.007521 -0.011426 0.148527 0.038286 1.068738 -1.604947 -0.010030 1 0 0 0 0 0 0 321937
-0.007460 -0.011364 0.148337 -0.000600 0.953518 -1.790103 -0.010062 1 0 0 0 0 0 0 322942
-0.007412 -0.011312 0.148141 0.166686 1.060855 -1.727019 -0.010092 1 0 0 0 0 0 0 323915
-0.007371 -0.011265 0.147943 0.268149 1.132202 -1.674910 -0.010124 1 0 0 0 0 0 0 324941
-0.007320 -0.011205 0.147756 0.133742 0.971548 -1.790656 -0.010156 1 0 0 0 0 0 0 325942
-0.007277 -0.011153 0.147561 0.228262 1.062243 -1.688504 -0.010187 1 0 0 0 0 0 0 326945
-0.007224 -0.011091 0.147375 0.105825 0.928928 -1.771156 -0.010218 1 0 0 0 0 0 0 327944
-0.007180 -0.011038 0.147180 0.207993 1.035584 -1.653326 -0.010249 1 0 0 0 0 0 0 328937
-0.007127 -0.010975 0.146993 0.089710 0.910991 -1.729107 -0.010280 1 0 0 0 0 0 0 329913
-0.007083 -0.010922 0.146798 0.194056 1.022157 -1.608532 -0.010312 1 0 0 0 0 0 0 330942
-0.007030 -0.010859 0.146610 0.077075 0.900086 -1.683367 -0.010343 1 0 0 0 0 0 0 331948
-0.006979 -0.010829 0.146421 0.083268 1.316369 -1.649492 -0.010374 1 0 0 0 0 0 0 332948
-0.006922 -0.010777 0.146235 0.004389 1.073263 -1.682372 -0.010406 1 0 0 0 0 0 0 333949
-0.006877 -0.010732 0.146065 0.152082 1.132212 -1.879768 -0.010437 1 0 0 0 0 0 0 334941
-0.006837 -0.010687 0.145876 0.225338 1.139244 -1.625013 -0.010468 1 0 0 0 0 0 0 335944
-0.006801 -0.010645 0.145705 0.278311 1.180596 -1.819114 -0.010499 1 0 0 0 0 0 0 336939
-0.006766 -0.010602 0.145514 0.286818 1.163589 -1.572414 -0.010531 1 0 0 0 0 0 0 337942
-0.006739 -0.010538 0.145335 0.402877 0.888555 -1.682215 -0.010562 1 0 0 0 0 0 0 338943
-0.006687 -0.010492 0.145160 0.075418 1.091733 -1.723453 -0.010593 1 0 0 0 0 0 0 339944
-0.006644 -0.010450 0.144994 0.165102 1.152551 -1.833523 -0.010624 1 0 0 0 0 0 0 340943
-0.006607 -0.010408 0.144831 0.232003 1.174359 -1.878480 -0.010656 1 0 0 0 0 0 0 341944
-0.006570 -0.010365 0.144643 0.250043 1.148408 -1.536056 -0.010687 1 0 0 0 0 0 0 342943
-0.006535 -0.010324 0.144471 0.275112 1.174114 -1.697059 -0.010718 1 0 0 0 0 0 0 343942
-0.006502 -0.010283 0.144306 0.284999 1.183596 -1.783074 -0.010749 1 0 0 0 0 0 0 344943
-0.006468 -0.010243 0.144144 0.286945 1.184483 -1.810172 -0.010780 1 0 0 0 0 0 0 345940
-0.006435 -0.010203 0.143982 0.285511 1.182629 -1.810361 -0.010812 1 0 0 0 0 0 0 346943
-0.006401 -0.010162 0.143820 0.282784 1.180138 -1.799142 -0.010843 1 0 0 0 0 0 0 347944
-0.006382 -0.010137 0.143647 0.463164 1.372631 -1.628213 -0.010874 1 0 0 0 0 0 0 348942
-0.006356 -0.010104 0.143481 0.390015 1.298863 -1.685154 -0.010906 1 0 0 0 0 0 0 349942
-0.006326 -0.010068 0.143317 0.334335 1.241422 -1.710289 -0.010937 1 0 0 0 0 0 0 350942
-0.006274 -0.010037 0.143173 0.024540 1.313597 -1.959434 -0.010968 1 0 0 0 0 0 0 351943
-0.006245 -0.010016 0.143006 0.295152 1.441377 -1.671639 -0.010999 1 0 0 0 0 0 0 352942
-0.006213 -0.009985 0.142842 0.293397 1.329958 -1.659384 -0.011030 1 0 0 0 0 0 0 353941
-0.006181 -0.009949 0.142679 0.276654 1.254889 -1.653844 -0.011062 1 0 0 0 0 0 0 354938
-0.006149 -0.009911 0.142516 0.264754 1.214050 -1.640401 -0.011093 1 0 0 0 0 0 0 355930
-0.006116 -0.009872 0.142353 0.256699 1.192260 -1.622832 -0.011124 1 0 0 0 0 0 0 356935
-0.006069 -0.009818 0.142201 0.067853 0.986483 -1.759073 -0.011156 1 0 0 0 0 0 0 357945
-0.006028 -0.009770 0.142043 0.132068 1.050137 -1.662594 -0.011187 1 0 0 0 0 0 0 358942
-0.005992 -0.009726 0.141881 0.179339 1.100231 -1.597445 -0.011218 1 0 0 0 0 0 0 359944
-0.005979 -0.009678 0.141726 0.494563 1.057516 -1.667573 -0.011249 1 0 0 0 0 0 0 360944
-0.005955 -0.009634 0.141566 0.389842 1.094488 -1.584853 -0.011281 1 0 0 0 0 0 0 361942
-0.005949 -0.009586 0.141412 0.601468 1.050404 -1.639707 -0.011312 1 0 0 0 0 0 0 362941
-0.005922 -0.009564 0.141259 0.350456 1.383637 -1.646987 -0.011343 1 0 0 0 0 0 0 363943
-0.005892 -0.009533 0.141099 0.279149 1.290624 -1.540387 -0.011374 1 0 0 0 0 0 0 364942
-0.005875 -0.009514 0.140952 0.446403 1.446624 -1.684286 -0.011406 1 0 0 0 0 0 0 365942
-0.005836 -0.009469 0.140807 0.168365 1.121708 -1.697842 -0.011436 1 0 0 0 0 0 0 366926
-0.005800 -0.009426 0.140649 0.171162 1.108077 -1.532070 -0.011468 1 0 0 0 0 0 0 367936
-0.005780 -0.009401 0.140503 0.384614 1.345666 -1.647495 -0.011499 1 0 0 0 0 0 0 368925
-0.005739 -0.009353 0.140357 0.131394 1.067143 -1.647844 -0.011530 1 0 0 0 0 0 0 369934
-0.005717 -0.009326 0.140216 0.344279 1.303229 -1.687870 -0.011561 1 0 0 0 0 0 0 370925
-0.005711 -0.009286 0.140068 0.575394 1.163955 -1.599415 -0.011593 1 0 0 0 0 0 0 371936
-0.005671 -0.009254 0.139929 0.144153 1.239316 -1.686076 -0.011624 1 0 0 0 0 0 0 372925
-0.005649 -0.009233 0.139790 0.337961 1.411648 -1.680049 -0.011655 1 0 0 0 0 0 0 373935
-0.005642 -0.009197 0.139643 0.566603 1.218720 -1.563926 -0.011686 1 0 0 0 0 0 0 374927
-0.005624 -0.009161 0.139513 0.424531 1.197496 -1.752662 -0.011718 1 0 0 0 0 0 0 375935
-0.005592 -0.009088 0.139393 0.233017 0.702802 -1.898782 -0.011749 1 0 0 0 0 0 0 376925
-0.005573 -0.009047 0.139261 0.392036 1.072360 -1.743038 -0.011780 1 0 0 0 0 0 0 377919
-0.005548 -0.009008 0.139137 0.318440 1.132902 -1.807856 -0.011812 1 0 0 0 0 0 0 378936
-0.005534 -0.008984 0.139003 0.444285 1.338047 -1.681275 -0.011843 1 0 0 0 0 0 0 379943
-0.005489 -0.008959 0.138869 0.057454 1.338607 -1.648559 -0.011874 1 0 0 0 0 0 0 380933
-0.005465 -0.008943 0.138731 0.281980 1.452197 -1.585317 -0.011906 1 0 0 0 0 0 0 381944
-0.005457 -0.008908 0.138584 0.526142 1.231018 -1.443321 -0.011937 1 0 0 0 0 0 0 382957
-0.005438 -0.008873 0.138454 0.393783 1.194922 -1.622914 -0.011968 1 0 0 0 0 0 0 383932
-0.005448 -0.008846 0.138326 0.764341 1.301119 -1.666930 -0.011999 1 0 0 0 0 0 0 384929
-0.005437 -0.008815 0.138203 0.529947 1.242200 -1.714553 -0.012030 1 0 0 0 0 0 0 385926
-0.005429 -0.008794 0.138069 0.548669 1.389097 -1.570659 -0.012062 1 0 0 0 0 0 0 386939
-0.005410 -0.008766 0.137943 0.393504 1.294774 -1.644728 -0.012093 1 0 0 0 0 0 0 387938
-0.005398 -0.008747 0.137808 0.476412 1.416872 -1.520793 -0.012124 1 0 0 0 0 0 0 388945
-0.005376 -0.008720 0.137682 0.355723 1.309265 -1.603702 -0.012156 1 0 0 0 0 0 0 389947
-0.005356 -0.008665 0.137551 0.364490 0.944709 -1.536368 -0.012187 1 0 0 0 0 0 0 390940
-0.005365 -0.008629 0.137423 0.751283 1.141937 -1.552357 -0.012218 1 0 0 0 0 0 0 391943
-0.005354 -0.008593 0.137299 0.521789 1.154150 -1.594710 -0.012249 1 0 0 0 0 0 0 392938
-0.005346 -0.008570 0.137165 0.541842 1.338156 -1.448338 -0.012280 1 0 0 0 0 0 0 393941
-0.005327 -0.008541 0.137039 0.388006 1.263272 -1.521557 -0.012312 1 0 0 0 0 0 0 394941
-0.005301 -0.008507 0.136915 0.291630 1.205238 -1.553768 -0.012343 1 0 0 0 0 0 0 395941
-0.005307 -0.008481 0.136790 0.701834 1.295085 -1.516679 -0.012374 1 0 0 0 0 0 0 396937
-0.005295 -0.008450 0.136667 0.493865 1.229681 -1.528396 -0.012406 1 0 0 0 0 0 0 397943
-0.005286 -0.008430 0.136533 0.525350 1.372541 -1.368302 -0.012437 1 0 0 0 0 0 0 398937
-0.005287 -0.008397 0.136415 0.661007 1.212364 -1.553447 -0.012468 1 0 0 0 0 0 0 399941
-0.005279 -0.008340 0.136287 0.543641 0.879521 -1.418444 -0.012499 1 0 0 0 0 0 0 400939
-0.005293 -0.008302 0.136160 0.841344 1.097324 -1.399857 -0.012531 1 0 0 0 0 0 0 401941
-0.005285 -0.008265 0.136036 0.568173 1.121360 -1.426455 -0.012562 1 0 0 0 0 0 0 402941
-0.005286 -0.008223 0.135922 0.669588 1.057145 -1.548027 -0.012593 1 0 0 0 0 0 0 403942
-0.005271 -0.008183 0.135803 0.461439 1.076936 -1.480163 -0.012624 1 0 0 0 0 0 0 404940
-0.005262 -0.008162 0.135699 0.526139 1.313247 -1.657786 -0.012655 1 0 0 0 0 0 0 405940
-0.005255 -0.008146 0.135572 0.555689 1.416839 -1.356764 -0.012687 1 0 0 0 0 0 0 406941
-0.005236 -0.008120 0.135448 0.396369 1.288385 -1.349726 -0.012718 1 0 0 0 0 0 0 407941
-0.005231 -0.008083 0.135334 0.578420 1.139102 -1.465946 -0.012749 1 0 0 0 0 0 0 408938
-0.005235 -0.008042 0.135224 0.695057 1.050527 -1.514074 -0.012780 1 0 0 0 0 0 0 409940
-0.005220 -0.008002 0.135106 0.475494 1.066009 -1.405872 -0.012812 1 0 0 0 0 0 0 410942
-0.005218 -0.007959 0.134994 0.618314 1.016249 -1.459849 -0.012843 1 0 0 0 0 0 0 411944
-0.005216 -0.007935 0.134893 0.629566 1.265660 -1.590165 -0.012874 1 0 0 0 0 0 0 412939
-0.005199 -0.007904 0.134779 0.432744 1.195517 -1.416652 -0.012905 1 0 0 0 0 0 0 413940
-0.005196 -0.007866 0.134668 0.594848 1.079665 -1.435990 -0.012937 1 0 0 0 0 0 0 414940
-0.005193 -0.007844 0.134567 0.617258 1.293816 -1.552459 -0.012968 1 0 0 0 0 0 0 415941
-0.005196 -0.007810 0.134462 0.706546 1.142349 -1.491391 -0.012999 1 0 0 0 0 0 0 416939
-0.005203 -0.007769 0.134355 0.761077 1.040189 -1.448403 -0.013030 1 0 0 0 0 0 0 417940
-0.005211 -0.007725 0.134247 0.790995 0.984789 -1.420849 -0.013062 1 0 0 0 0 0 0 418938
-0.005214 -0.007701 0.134147 0.722950 1.237195 -1.510043 -0.013092 1 0 0 0 0 0 0 419911
-0.005221 -0.007665 0.134042 0.764491 1.107279 -1.436674 -0.013124 1 0 0 0 0 0 0 420927
-0.005201 -0.007650 0.133934 0.431102 1.362411 -1.379988 -0.013155 1 0 0 0 0 0 0 421940
-0.005197 -0.007619 0.133826 0.590339 1.178639 -1.354872 -0.013187 1 0 0 0 0 0 0 422943
-0.005193 -0.007601 0.133726 0.619491 1.335362 -1.446432 -0.013218 1 0 0 0 0 0 0 423940
-0.005196 -0.007569 0.133621 0.712208 1.155289 -1.372803 -0.013249 1 0 0 0 0 0 0 424940
-0.005196 -0.007550 0.133522 0.684536 1.320298 -1.435623 -0.013280 1 0 0 0 0 0 0 425940
-0.005188 -0.007503 0.133429 0.570625 0.960278 -1.507898 -0.013311 1 0 0 0 0 0 0 426908
-0.005210 -0.007451 0.133335 0.956048 0.851444 -1.493837 -0.013342 1 0 0 0 0 0 0 427912
-0.005219 -0.007423 0.133240 0.835847 1.145483 -1.468513 -0.013374 1 0 0 0 0 0 0 428937
-0.005228 -0.007385 0.133137 0.828822 1.047900 -1.337125 -0.013405 1 0 0 0 0 0 0 429939
-0.005231 -0.007364 0.133039 0.750044 1.255363 -1.377513 -0.013437 1 0 0 0 0 0 0 430940
-0.005225 -0.007316 0.132946 0.610710 0.918728 -1.440156 -0.013468 1 0 0 0 0 0 0 431940
-0.005220 -0.007290 0.132852 0.621125 1.164756 -1.414606 -0.013499 1 0 0 0 0 0 0 432931
-0.005222 -0.007253 0.132748 0.718248 1.050910 -1.279246 -0.013530 1 0 0 0 0 0 0 433925
-0.005221 -0.007232 0.132650 0.695874 1.250150 -1.318418 -0.013562 1 0 0 0 0 0 0 434933
-0.005247 -0.007194 0.132554 1.037616 1.032287 -1.340993 -0.013593 1 0 0 0 0 0 0 435938
-0.005245 -0.007158 0.132470 0.713051 1.045029 -1.493805 -0.013624 1 0 0 0 0 0 0 436947
-0.005248 -0.007117 0.132371 0.754788 0.963997 -1.287495 -0.013655 1 0 0 0 0 0 0 437937
-0.005248 -0.007094 0.132274 0.717712 1.195719 -1.286778 -0.013687 1 0 0 0 0 0 0 438947
-0.005240 -0.007045 0.132182 0.601245 0.876020 -1.330544 -0.013718 1 0 0 0 0 0 0 439936
-0.005234 -0.007018 0.132087 0.623543 1.128819 -1.298610 -0.013749 1 0 0 0 0 0 0 440948
-0.005236 -0.006981 0.131984 0.725844 1.019932 -1.158867 -0.013780 1 0 0 0 0 0 0 441937
-0.005256 -0.006956 0.131894 0.983434 1.157061 -1.317897 -0.013812 1 0 0 0 0 0 0 442948
-0.005251 -0.006927 0.131813 0.683539 1.118984 -1.430272 -0.013842 1 0 0 0 0 0 0 443923
-0.005253 -0.006889 0.131714 0.743572 0.992166 -1.197745 -0.013874 1 0 0 0 0 0 0 444923
-0.005239 -0.006854 0.131630 0.543162 1.013749 -1.345966 -0.013905 1 0 0 0 0 0 0 445932
-0.005230 -0.006834 0.131538 0.589358 1.210871 -1.259809 -0.013936 1 0 0 0 0 0 0 446922
-0.005251 -0.006796 0.131445 0.986325 0.991871 -1.209804 -0.013968 1 0 0 0 0 0 0 447934
-0.005247 -0.006760 0.131362 0.696279 1.003006 -1.333711 -0.013999 1 0 0 0 0 0 0 448930
-0.005243 -0.006740 0.131271 0.672288 1.199373 -1.229127 -0.014031 1 0 0 0 0 0 0 449945
-0.005245 -0.006707 0.131168 0.755690 1.043922 -1.049819 -0.014062 1 0 0 0 0 0 0 450934
-0.005253 -0.006669 0.131091 0.830919 0.971341 -1.353059 -0.014092 1 0 0 0 0 0 0 451917
-0.005254 -0.006648 0.131003 0.767035 1.171356 -1.219138 -0.014124 1 0 0 0 0 0 0 452933
-0.005253 -0.006635 0.130910 0.727529 1.299201 -1.135115 -0.014155 1 0 0 0 0 0 0 453929
-0.005259 -0.006607 0.130836 0.809960 1.122462 -1.370826 -0.014187 1 0 0 0 0 0 0 454939
-0.005266 -0.006570 0.130740 0.838573 0.972449 -1.083914 -0.014218 1 0 0 0 0 0 0 455927
-0.005254 -0.006535 0.130656 0.603423 0.986863 -1.203631 -0.014249 1 0 0 0 0 0 0 456943
-0.005247 -0.006516 0.130565 0.629535 1.180536 -1.105017 -0.014280 1 0 0 0 0 0 0 457941
-0.005249 -0.006485 0.130492 0.760218 1.053806 -1.324377 -0.014312 1 0 0 0 0 0 0 458937
-0.005248 -0.006467 0.130405 0.733921 1.205220 -1.146547 -0.014343 1 0 0 0 0 0 0 459940
-0.005253 -0.006437 0.130334 0.816157 1.062432 -1.324752 -0.014374 1 0 0 0 0 0 0 460939
-0.005254 -0.006419 0.130247 0.763983 1.206851 -1.130136 -0.014405 1 0 0 0 0 0 0 461938
-0.005252 -0.006408 0.130155 0.731970 1.305838 -1.021962 -0.014437 1 0 0 0 0 0 0 462938
-0.005257 -0.006381 0.130081 0.818140 1.115950 -1.248514 -0.014468 1 0 0 0 0 0 0 463940
-0.005245 -0.006351 0.130006 0.595641 1.050981 -1.232546 -0.014499 1 0 0 0 0 0 0 464922
-0.005257 -0.006329 0.129927 0.902046 1.140806 -1.171660 -0.014531 1 0 0 0 0 0 0 465942
-0.005248 -0.006302 0.129849 0.656113 1.078450 -1.173088 -0.014562 1 0 0 0 0 0 0 466939
-0.005262 -0.006281 0.129770 0.936362 1.154703 -1.130974 -0.014593 1 0 0 0 0 0 0 467942
-0.005275 -0.006249 0.129701 0.949327 1.021946 -1.261863 -0.014624 1 0 0 0 0 0 0 468933
-0.005279 -0.006231 0.129615 0.841462 1.176537 -1.039025 -0.014655 1 0 0 0 0 0 0 469939
-0.005287 -0.006201 0.129544 0.881069 1.037704 -1.199555 -0.014687 1 0 0 0 0 0 0 470938
-0.005276 -0.006169 0.129470 0.635990 1.001549 -1.156120 -0.014718 1 0 0 0 0 0 0 471939
-0.005283 -0.006167 0.129400 0.850649 1.377675 -1.203562 -0.014749 1 0 0 0 0 0 0 472937
-0.005291 -0.006144 0.129335 0.901548 1.154223 -1.261081 -0.014780 1 0 0 0 0 0 0 473938
-0.005281 -0.006117 0.129262 0.649503 1.058955 -1.158924 -0.014812 1 0 0 0 0 0 0 474936
-0.005275 -0.006102 0.129205 0.688275 1.222689 -1.341844 -0.014843 1 0 0 0 0 0 0 475939
-0.005290 -0.006087 0.129133 0.972172 1.232942 -1.149204 -0.014874 1 0 0 0 0 0 0 476938
-0.005283 -0.006064 0.129058 0.704224 1.115116 -1.080871 -0.014905 1 0 0 0 0 0 0 477937
-0.005278 -0.006051 0.129000 0.720815 1.251968 -1.289208 -0.014936 1 0 0 0 0 0 0 478931
-0.005281 -0.006024 0.128939 0.820209 1.065676 -1.265745 -0.014968 1 0 0 0 0 0 0 479934
-0.005301 -0.006002 0.128866 1.052374 1.126312 -1.081891 -0.014999 1 0 0 0 0 0 0 480936
-0.005298 -0.005978 0.128820 0.772741 1.083174 -1.425940 -0.015030 1 0 0 0 0 0 0 481939
-0.005314 -0.005957 0.128752 1.006347 1.136976 -1.154241 -0.015062 1 0 0 0 0 0 0 482936
-0.005327 -0.005926 0.128688 0.998553 0.996325 -1.164466 -0.015093 1 0 0 0 0 0 0 483939
-0.005313 -0.005915 0.128624 0.632892 1.236528 -1.171760 -0.015124 1 0 0 0 0 0 0 484935
-0.005299 -0.005928 0.128580 0.603323 1.597474 -1.410919 -0.015155 1 0 0 0 0 0 0 485938
-0.005291 -0.005934 0.128533 0.677736 1.532586 -1.399815 -0.015187 1 0 0 0 0 0 0 486936
-0.005292 -0.005916 0.128477 0.803289 1.207802 -1.261076 -0.015218 1 0 0 0 0 0 0 487939
-0.005292 -0.005905 0.128426 0.800183 1.285314 -1.310734 -0.015249 1 0 0 0 0 0 0 488925
-0.005297 -0.005879 0.128367 0.869887 1.078273 -1.214110 -0.015280 1 0 0 0 0 0 0 489924
-0.005304 -0.005845 0.128306 0.915047 0.949192 -1.160578 -0.015312 1 0 0 0 0 0 0 490933
-0.005326 -0.005820 0.128233 1.111375 1.060485 -0.973468 -0.015343 1 0 0 0 0 0 0 491939
-0.005344 -0.005789 0.128196 1.086197 0.983322 -1.439900 -0.015374 1 0 0 0 0 0 0 492937
-0.005371 -0.005765 0.128131 1.203335 1.072134 -1.103662 -0.015405 1 0 0 0 0 0 0 493936
-0.005384 -0.005753 0.128077 1.037083 1.224589 -1.200628 -0.015436 1 0 0 0 0 0 0 494925
-0.005395 -0.005726 0.128018 1.007910 1.041437 -1.132468 -0.015468 1 0 0 0 0 0 0 495938
-0.005387 -0.005698 0.127978 0.753721 1.010099 -1.371073 -0.015499 1 0 0 0 0 0 0 496937
-0.005388 -0.005662 0.127923 0.844160 0.905636 -1.202132 -0.015530 1 0 0 0 0 0 0 497937
-0.005387 -0.005643 0.127873 0.838160 1.113038 -1.229615 -0.015562 1 0 0 0 0 0 0 498937
-0.005392 -0.005613 0.127815 0.907466 0.974761 -1.122145 -0.015593 1 0 0 0 0 0 0 499937
-0.005394 -0.005597 0.127763 0.875118 1.147974 -1.186238 -0.015624 1 0 0 0 0 0 0 500943
-0.005381 -0.005574 0.127726 0.681695 1.077723 -1.374458 -0.015655 1 0 0 0 0 0 0 501924
-0.005379 -0.005542 0.127673 0.809160 0.934109 -1.176485 -0.015686 1 0 0 0 0 0 0 502930
-0.005377 -0.005524 0.127623 0.823020 1.119589 -1.192710 -0.015717 1 0 0 0 0 0 0 503921
-0.005396 -0.005510 0.127583 1.095100 1.177095 -1.324802 -0.015749 1 0 0 0 0 0 0 504930
-0.005410 -0.005482 0.127529 1.067366 0.993536 -1.138450 -0.015780 1 0 0 0 0 0 0 505921
-0.005403 -0.005453 0.127491 0.795316 0.967904 -1.321534 -0.015811 1 0 0 0 0 0 0 506930
-0.005399 -0.005438 0.127446 0.797250 1.135548 -1.252433 -0.015842 1 0 0 0 0 0 0 507922
-0.005422 -0.005404 0.127400 1.161177 0.912339 -1.207736 -0.015874 1 0 0 0 0 0 0 508931
-0.005420 -0.005373 0.127364 0.869485 0.913750 -1.344360 -0.015905 1 0 0 0 0 0 0 509921
-0.005417 -0.005356 0.127321 0.841026 1.100797 -1.248563 -0.015936 1 0 0 0 0 0 0 510930
-0.005435 -0.005342 0.127283 1.110745 1.154821 -1.315958 -0.015968 1 0 0 0 0 0 0 511930
-0.005443 -0.005334 0.127239 1.007638 1.237151 -1.226077 -0.015999 1 0 0 0 0 0 0 512920
-0.005433 -0.005315 0.127205 0.765209 1.106604 -1.335858 -0.016030 1 0 0 0 0 0 0 513935
-0.005433 -0.005284 0.127152 0.866501 0.933606 -1.105343 -0.016061 1 0 0 0 0 0 0 514927
-0.005432 -0.005268 0.127103 0.868327 1.103307 -1.110481 -0.016093 1 0 0 0 0 0 0 515936
-0.005438 -0.005241 0.127075 0.964878 0.973202 -1.397039 -0.016125 1 0 0 0 0 0 0 516958
-0.005440 -0.005226 0.127035 0.919348 1.118617 -1.248954 -0.016155 1 0 0 0 0 0 0 517937
-0.005427 -0.005204 0.127002 0.721582 1.036633 -1.323447 -0.016186 1 0 0 0 0 0 0 518921
-0.005440 -0.005187 0.126968 1.039917 1.095419 -1.324417 -0.016220 1 0 0 0 0 0 0 520020
-0.005432 -0.005164 0.126937 0.807312 1.015595 -1.355923 -0.016252 1 0 0 0 0 0 0 521023
-0.005447 -0.005146 0.126905 1.087240 1.080808 -1.331172 -0.016283 1 0 0 0 0 0 0 522022
-0.005441 -0.005123 0.126874 0.833936 1.005245 -1.352332 -0.016314 1 0 0 0 0 0 0 523018
-0.005457 -0.005105 0.126842 1.103393 1.072818 -1.323739 -0.016346 1 0 0 0 0 0 0 524025
-0.005463 -0.005095 0.126800 1.013711 1.178003 -1.184374 -0.016373 1 0 0 0 0 0 0 524915
-0.005473 -0.005071 0.126775 1.049792 1.000561 -1.396173 -0.016404 1 0 0 0 0 0 0 525907
-0.005458 -0.005064 0.126757 0.728629 1.206928 -1.502036 -0.016437 1 0 0 0 0 0 0 526937
-0.005469 -0.005054 0.126729 1.043133 1.194379 -1.381597 -0.016468 1 0 0 0 0 0 0 527937
-0.005461 -0.005034 0.126700 0.817195 1.059835 -1.355602 -0.016499 1 0 0 0 0 0 0 528935
-0.005455 -0.005023 0.126659 0.832411 1.157286 -1.186658 -0.016530 1 0 0 0 0 0 0 529936
-0.005459 -0.004999 0.126635 0.956515 0.985775 -1.384384 -0.016562 1 0 0 0 0 0 0 530936
-0.005447 -0.004971 0.126607 0.759499 0.931482 -1.359882 -0.016593 1 0 0 0 0 0 0 531937
-0.005460 -0.004952 0.126576 1.071015 1.024711 -1.301913 -0.016624 1 0 0 0 0 0 0 532937
-0.005452 -0.004927 0.126546 0.836140 0.965208 -1.309436 -0.016655 1 0 0 0 0 0 0 533941
-0.005467 -0.004909 0.126513 1.114482 1.040984 -1.275638 -0.016687 1 0 0 0 0 0 0 534938
-0.005481 -0.004881 0.126492 1.130276 0.910072 -1.414897 -0.016718 1 0 0 0 0 0 0 535936
-0.005474 -0.004852 0.126466 0.856618 0.882484 -1.358275 -0.016749 1 0 0 0 0 0 0 536936
-0.005476 -0.004818 0.126447 0.959171 0.810395 -1.446046 -0.016780 1 0 0 0 0 0 0 537938
-0.005476 -0.004799 0.126409 0.934536 1.003855 -1.207942 -0.016812 1 0 0 0 0 0 0 538936
-0.005477 -0.004791 0.126396 0.943932 1.151511 -1.494982 -0.016843 1 0 0 0 0 0 0 539937
-0.005463 -0.004772 0.126372 0.753046 1.023440 -1.390745 -0.016874 1 0 0 0 0 0 0 540936
-0.005474 -0.004756 0.126342 1.075131 1.057907 -1.292708 -0.016905 1 0 0 0 0 0 0 541935
-0.005466 -0.004734 0.126313 0.847312 0.967256 -1.284222 -0.016937 1 0 0 0 0 0 0 542936
-0.005463 -0.004723 0.126302 0.884934 1.111009 -1.528879 -0.016968 1 0 0 0 0 0 0 543937
-0.005467 -0.004698 0.126289 0.990997 0.935389 -1.518104 -0.016999 1 0 0 0 0 0 0 544929
-0.005455 -0.004670 0.126265 0.786853 0.880647 -1.381778 -0.017030 1 0 0 0 0 0 0 545936
-0.005455 -0.004637 0.126247 0.927425 0.795497 -1.438010 -0.017062 1 0 0 0 0 0 0 546936
-0.005453 -0.004619 0.126210 0.922771 0.982885 -1.188302 -0.017093 1 0 0 0 0 0 0 547937
-0.005459 -0.004591 0.126187 1.017945 0.863974 -1.345045 -0.017124 1 0 0 0 0 0 0 548935
-0.005442 -0.004582 0.126169 0.730154 1.100029 -1.430592 -0.017155 1 0 0 0 0 0 0 549935
-0.005439 -0.004558 0.126153 0.891465 0.924998 -1.459237 -0.017187 1 0 0 0 0 0 0 550936
-0.005444 -0.004526 0.126138 1.004374 0.804180 -1.468683 -0.017218 1 0 0 0 0 0 0 551937
-0.005439 -0.004529 0.126111 0.890752 1.239763 -1.318232 -0.017249 1 0 0 0 0 0 0 552936
-0.005443 -0.004511 0.126092 0.994030 1.011888 -1.398003 -0.017280 1 0 0 0 0 0 0 553934
-0.005430 -0.004487 0.126067 0.793641 0.908924 -1.317635 -0.017312 1 0 0 0 0 0 0 554933
-0.005424 -0.004476 0.126057 0.860193 1.058840 -1.523492 -0.017343 1 0 0 0 0 0 0 555925
-0.005427 -0.004450 0.126044 0.982461 0.889140 -1.496280 -0.017374 1 0 0 0 0 0 0 556933
-0.005415 -0.004423 0.126021 0.787084 0.837645 -1.353483 -0.017405 1 0 0 0 0 0 0 557936
-0.005409 -0.004409 0.126012 0.856599 1.016103 -1.534616 -0.017437 1 0 0 0 0 0 0 558935
-0.005391 -0.004387 0.125990 0.712267 0.922290 -1.375925 -0.017468 1 0 0 0 0 0 0 559937
-0.005389 -0.004357 0.125973 0.890847 0.796399 -1.414992 -0.017499 1 0 0 0 0 0 0 560935
-0.005367 -0.004347 0.125957 0.662914 1.043558 -1.443337 -0.017530 1 0 0 0 0 0 0 561933
-0.005375 -0.004336 0.125930 1.024616 1.057168 -1.291425 -0.017561 1 0 0 0 0 0 0 562928
-0.005386 -0.004311 0.125911 1.092490 0.874953 -1.374174 -0.017593 1 0 0 0 0 0 0 563937
-0.005371 -0.004304 0.125895 0.772309 1.082067 -1.422499 -0.017624 1 0 0 0 0 0 0 564935
-0.005369 -0.004280 0.125879 0.915137 0.894352 -1.435626 -0.017655 1 0 0 0 0 0 0 565934
-0.005354 -0.004254 0.125855 0.750684 0.828131 -1.316877 -0.017686 1 0 0 0 0 0 0 566921
-0.005347 -0.004241 0.125846 0.837249 0.997660 -1.508443 -0.017718 1 0 0 0 0 0 0 567929
-0.005329 -0.004220 0.125824 0.701508 0.899707 -1.352703 -0.017749 1 0 0 0 0 0 0 568919
-0.005321 -0.004209 0.125816 0.808996 1.033011 -1.520892 -0.017780 1 0 0 0 0 0 0 569927
-0.005302 -0.004189 0.125794 0.684777 0.915353 -1.355494 -0.017811 1 0 0 0 0 0 0 570918
-0.005306 -0.004193 0.125775 0.966858 1.218883 -1.363027 -0.017843 1 0 0 0 0 0 0 571927
-0.005314 -0.004175 0.125758 1.052132 0.969374 -1.400325 -0.017874 1 0 0 0 0 0 0 572918
-0.005298 -0.004172 0.125743 0.747949 1.121998 -1.422122 -0.017905 1 0 0 0 0 0 0 573927
-0.005296 -0.004150 0.125727 0.899323 0.905840 -1.424272 -0.017936 1 0 0 0 0 0 0 574918
-0.005280 -0.004125 0.125703 0.739691 0.825361 -1.301146 -0.017968 1 0 0 0 0 0 0 575928
-0.005273 -0.004112 0.125694 0.828477 0.987126 -1.491656 -0.017999 1 0 0 0 0 0 0 576918
-0.005275 -0.004087 0.125681 0.961810 0.825040 -1.457298 -0.018030 1 0 0 0 0 0 0 577928
-0.005257 -0.004079 0.125668 0.697917 1.038174 -1.439547 -0.018061 1 0 0 0 0 0 0 578930
-0.005247 -0.004075 0.125663 0.796484 1.115666 -1.554347 -0.018093 1 0 0 0 0 0 0 579926
-0.005228 -0.004058 0.125642 0.674682 0.950576 -1.358478 -0.018124 1 0 0 0 0 0 0 580936
-0.005219 -0.004050 0.125634 0.790152 1.047922 -1.511800 -0.018155 1 0 0 0 0 0 0 581937
-0.005200 -0.004031 0.125613 0.670434 0.912799 -1.339881 -0.018186 1 0 0 0 0 0 0 582923
-0.005191 -0.004021 0.125605 0.785847 1.026774 -1.503019 -0.018217 1 0 0 0 0 0 0 583919
-0.005192 -0.003997 0.125593 0.933480 0.839411 -1.457402 -0.018249 1 0 0 0 0 0 0 584928
-0.005173 -0.003990 0.125579 0.677274 1.039513 -1.435452 -0.018280 1 0 0 0 0 0 0 585940
-0.005169 -0.003967 0.125564 0.854240 0.849860 -1.420139 -0.018312 1 0 0 0 0 0 0 586934
-0.005148 -0.003960 0.125550 0.633422 1.043425 -1.418835 -0.018343 1 0 0 0 0 0 0 587929
-0.005143 -0.003938 0.125535 0.829724 0.849837 -1.411914 -0.018374 1 0 0 0 0 0 0 588923
-0.005120 -0.003931 0.125520 0.618775 1.041143 -1.413764 -0.018405 1 0 0 0 0 0 0 589933
-0.005115 -0.003908 0.125505 0.819879 0.846462 -1.407952 -0.018437 1 0 0 0 0 0 0 590933
-0.005113 -0.003897 0.125500 0.878641 0.976390 -1.533237 -0.018468 1 0 0 0 0 0 0 591935
-0.005110 -0.003890 0.125467 0.878756 1.044008 -1.183999 -0.018498 1 0 0 0 0 0 0 592905
-0.005109 -0.003887 0.125455 0.906040 1.102932 -1.420910 -0.018530 1 0 0 0 0 0 0 593936
-0.005088 -0.003890 0.125442 0.651274 1.192556 -1.420968 -0.018562 1 0 0 0 0 0 0 594934
-0.005084 -0.003873 0.125427 0.834698 0.924900 -1.405465 -0.018593 1 0 0 0 0 0 0 595936
-0.005062 -0.003869 0.125413 0.618189 1.076680 -1.403274 -0.018624 1 0 0 0 0 0 0 596940
-0.005057 -0.003847 0.125398 0.816229 0.862368 -1.395833 -0.018655 1 0 0 0 0 0 0 597939
-0.005055 -0.003837 0.125392 0.873545 0.982146 -1.520632 -0.018686 1 0 0 0 0 0 0 598928
-0.005039 -0.003817 0.125371 0.704153 0.864320 -1.327231 -0.018717 1 0 0 0 0 0 0 599906
-0.005032 -0.003807 0.125364 0.792502 0.986935 -1.482870 -0.018749 1 0 0 0 0 0 0 600934
-0.005008 -0.003807 0.125352 0.584700 1.125373 -1.439606 -0.018780 1 0 0 0 0 0 0 601933
-0.005002 -0.003787 0.125338 0.793444 0.884522 -1.406968 -0.018811 1 0 0 0 0 0 0 602904
-0.004979 -0.003782 0.125323 0.590328 1.049872 -1.398515 -0.018843 1 0 0 0 0 0 0 603935
-0.004974 -0.003760 0.125309 0.794846 0.842637 -1.388714 -0.018874 1 0 0 0 0 0 0 604933
-0.004951 -0.003754 0.125294 0.588643 1.026326 -1.389338 -0.018905 1 0 0 0 0 0 0 605933
-0.004946 -0.003732 0.125279 0.791296 0.828478 -1.382959 -0.018937 1 0 0 0 0 0 0 606934
-0.004923 -0.003725 0.125264 0.584196 1.016718 -1.384795 -0.018968 1 0 0 0 0 0 0 607935
-0.004918 -0.003703 0.125249 0.786291 0.821193 -1.378829 -0.018999 1 0 0 0 0 0 0 608939
-0.004908 -0.003710 0.125223 0.748245 1.191299 -1.224899 -0.019030 1 0 0 0 0 0 0 609934
-0.004903 -0.003714 0.125213 0.813958 1.189515 -1.429821 -0.019062 1 0 0 0 0 0 0 610933
-0.004887 -0.003701 0.125191 0.660245 0.968759 -1.277424 -0.019092 1 0 0 0 0 0 0 611924
-0.004879 -0.003695 0.125183 0.756383 1.034666 -1.449879 -0.019124 1 0 0 0 0 0 0 612933
-0.004861 -0.003677 0.125161 0.627335 0.884447 -1.282360 -0.019155 1 0 0 0 0 0 0 613933
-0.004852 -0.003668 0.125153 0.736820 0.989326 -1.449106 -0.019186 1 0 0 0 0 0 0 614932
-0.004833 -0.003649 0.125131 0.614698 0.859144 -1.279347 -0.019218 1 0 0 0 0 0 0 615934
-0.004824 -0.003640 0.125123 0.727587 0.973997 -1.445458 -0.019249 1 0 0 0 0 0 0 616933
-0.004806 -0.003620 0.125101 0.607238 0.848871 -1.275251 -0.019280 1 0 0 0 0 0 0 617932
-0.004797 -0.003611 0.125093 0.720924 0.966162 -1.441351 -0.019311 1 0 0 0 0 0 0 618932
-0.004778 -0.003591 0.125071 0.601061 0.842326 -1.270955 -0.019342 1 0 0 0 0 0 0 619923
-0.004769 -0.003582 0.125063 0.714905 0.960161 -1.437164 -0.019374 1 0 0 0 0 0 0 620931
-0.004744 -0.003582 0.125051 0.520759 1.095870 -1.396765 -0.019405 1 0 0 0 0 0 0 621931
-0.004738 -0.003562 0.125037 0.735120 0.854571 -1.365232 -0.019436 1 0 0 0 0 0 0 622931
-0.004715 -0.003557 0.125022 0.535635 1.018472 -1.356680 -0.019468 1 0 0 0 0 0 0 623935
-0.004722 -0.003549 0.124996 0.910260 0.992435 -1.191538 -0.019499 1 0 0 0 0 0 0 624933
-0.004706 -0.003550 0.124977 0.643527 1.108517 -1.272601 -0.019530 1 0 0 0 0 0 0 625933
-0.004704 -0.003531 0.124960 0.798583 0.860781 -1.308755 -0.019561 1 0 0 0 0 0 0 626933
-0.004683 -0.003527 0.124945 0.566439 1.020789 -1.326754 -0.019592 1 0 0 0 0 0 0 627914
-0.004679 -0.003505 0.124930 0.754448 0.811687 -1.326780 -0.019624 1 0 0 0 0 0 0 628933
-0.004657 -0.003499 0.124915 0.540879 0.992924 -1.330395 -0.019654 1 0 0 0 0 0 0 629903
-0.004652 -0.003477 0.124900 0.738443 0.794895 -1.325151 -0.019686 1 0 0 0 0 0 0 630931
-0.004629 -0.003470 0.124885 0.529871 0.981681 -1.326886 -0.019718 1 0 0 0 0 0 0 631927
-0.004618 -0.003467 0.124880 0.655484 1.045173 -1.451367 -0.019748 1 0 0 0 0 0 0 632917
-0.004599 -0.003451 0.124859 0.548648 0.874852 -1.254447 -0.019780 1 0 0 0 0 0 0 633927
-0.004589 -0.003443 0.124851 0.669334 0.967085 -1.410964 -0.019811 1 0 0 0 0 0 0 634917
-0.004583 -0.003438 0.124817 0.723385 1.012316 -1.080678 -0.019843 1 0 0 0 0 0 0 635926
-0.004580 -0.003436 0.124805 0.776830 1.056832 -1.326813 -0.019873 1 0 0 0 0 0 0 636917
-0.004565 -0.003420 0.124782 0.611342 0.880303 -1.197190 -0.019905 1 0 0 0 0 0 0 637925
-0.004557 -0.003412 0.124774 0.699418 0.968864 -1.380486 -0.019936 1 0 0 0 0 0 0 638917
-0.004539 -0.003394 0.124751 0.566998 0.830988 -1.214705 -0.019968 1 0 0 0 0 0 0 639926
-0.004531 -0.003385 0.124743 0.673544 0.940807 -1.383796 -0.019998 1 0 0 0 0 0 0 640916
-0.004512 -0.003366 0.124721 0.550805 0.813933 -1.212615 -0.020030 1 0 0 0 0 0 0 641925
-0.004483 -0.003361 0.124704 0.397068 0.989592 -1.254640 -0.020061 1 0 0 0 0 0 0 642916
-0.004475 -0.003339 0.124688 0.644255 0.783980 -1.273040 -0.020093 1 0 0 0 0 0 0 643926
-0.004451 -0.003333 0.124673 0.462898 0.965483 -1.284013 -0.020124 1 0 0 0 0 0 0 644927
-0.004445 -0.003311 0.124657 0.675678 0.768067 -1.281456 -0.020155 1 0 0 0 0 0 0 645937
-0.004435 -0.003318 0.124631 0.645268 1.135574 -1.129311 -0.020187 1 0 0 0 0 0 0 646937
-0.004436 -0.003303 0.124612 0.786468 0.874052 -1.203989 -0.020218 1 0 0 0 0 0 0 647927
-0.004417 -0.003300 0.124595 0.534515 1.011254 -1.247575 -0.020249 1 0 0 0 0 0 0 648925
-0.004413 -0.003279 0.124580 0.709556 0.789915 -1.257891 -0.020280 1 0 0 0 0 0 0 649927
-0.004391 -0.003274 0.124565 0.490337 0.963641 -1.264973 -0.020312 1 0 0 0 0 0 0 650934
-0.004387 -0.003252 0.124549 0.683595 0.762664 -1.260812 -0.020342 1 0 0 0 0 0 0 651920
-0.004364 -0.003245 0.124534 0.473991 0.946792 -1.262610 -0.020374 1 0 0 0 0 0 0 652938
-0.004359 -0.003223 0.124519 0.672050 0.751193 -1.256530 -0.020405 1 0 0 0 0 0 0 653932
-0.004337 -0.003217 0.124504 0.464879 0.937899 -1.257562 -0.020436 1 0 0 0 0 0 0 654931
-0.004339 -0.003227 0.124487 0.759904 1.182824 -1.228380 -0.020468 1 0 0 0 0 0 0 655935
-0.004326 -0.003218 0.124462 0.591661 0.946621 -1.109885 -0.020499 1 0 0 0 0 0 0 656931
-0.004319 -0.003213 0.124453 0.664427 0.988014 -1.309554 -0.020530 1 0 0 0 0 0 0 657933
-0.004302 -0.003197 0.124431 0.523570 0.825357 -1.149050 -0.020561 1 0 0 0 0 0 0 658932
-0.004274 -0.003193 0.124413 0.360433 0.981908 -1.195349 -0.020593 1 0 0 0 0 0 0 659934
-0.004266 -0.003172 0.124397 0.601719 0.767433 -1.215283 -0.020624 1 0 0 0 0 0 0 660924
-0.004242 -0.003166 0.124382 0.418245 0.943562 -1.226413 -0.020655 1 0 0 0 0 0 0 661924
-0.004236 -0.003144 0.124366 0.628869 0.744177 -1.223843 -0.020686 1 0 0 0 0 0 0 662907
-0.004213 -0.003138 0.124351 0.428458 0.928507 -1.225921 -0.020718 1 0 0 0 0 0 0 663930
-0.004202 -0.003135 0.124346 0.556430 0.990845 -1.351677 -0.020749 1 0 0 0 0 0 0 664930
-0.004183 -0.003119 0.124325 0.451877 0.821054 -1.152323 -0.020780 1 0 0 0 0 0 0 665933
-0.004173 -0.003111 0.124317 0.572067 0.912114 -1.310168 -0.020811 1 0 0 0 0 0 0 666930
-0.004154 -0.003092 0.124295 0.457414 0.776665 -1.132517 -0.020843 1 0 0 0 0 0 0 667933
-0.004145 -0.003083 0.124287 0.571543 0.886582 -1.299287 -0.020874 1 0 0 0 0 0 0 668932
-0.004126 -0.003064 0.124265 0.453744 0.760728 -1.124710 -0.020905 1 0 0 0 0 0 0 669929
-0.004130 -0.003068 0.124246 0.736285 1.056902 -1.139107 -0.020936 1 0 0 0 0 0 0 670931
-0.004112 -0.003075 0.124229 0.481666 1.123790 -1.176733 -0.020968 1 0 0 0 0 0 0 671932
-0.004109 -0.003059 0.124213 0.646567 0.833556 -1.186554 -0.020999 1 0 0 0 0 0 0 672930
-0.004088 -0.003056 0.124198 0.422631 0.968125 -1.193006 -0.021030 1 0 0 0 0 0 0 673920
-0.004084 -0.003036 0.124183 0.612080 0.748213 -1.188782 -0.021061 1 0 0 0 0 0 0 674920
-0.004062 -0.003030 0.124168 0.401647 0.921635 -1.189911 -0.021093 1 0 0 0 0 0 0 675934
-0.004056 -0.003008 0.124153 0.597910 0.721638 -1.183758 -0.021124 1 0 0 0 0 0 0 676936
-0.004034 -0.003002 0.124138 0.390966 0.904907 -1.184114 -0.021155 1 0 0 0 0 0 0 677930
-0.004023 -0.002999 0.124132 0.514967 0.966819 -1.309762 -0.021187 1 0 0 0 0 0 0 678933
-0.004004 -0.002983 0.124111 0.408944 0.797259 -1.109209 -0.021218 1 0 0 0 0 0 0 679933
-0.003994 -0.002975 0.124103 0.527670 0.887848 -1.267506 -0.021249 1 0 0 0 0 0 0 680932
-0.003976 -0.002956 0.124081 0.412829 0.752587 -1.088839 -0.021280 1 0 0 0 0 0 0 681932
-0.003947 -0.002952 0.124064 0.262958 0.922037 -1.128902 -0.021311 1 0 0 0 0 0 0 682931
-0.003938 -0.002930 0.124048 0.509486 0.715097 -1.146786 -0.021342 1 0 0 0 0 0 0 683920
-0.003914 -0.002924 0.124032 0.329779 0.893817 -1.156530 -0.021373 1 0 0 0 0 0 0 684917
-0.003903 -0.002921 0.124027 0.467055 0.953287 -1.285968 -0.021405 1 0 0 0 0 0 0 685927
-0.003883 -0.002905 0.124006 0.367971 0.782704 -1.086102 -0.021436 1 0 0 0 0 0 0 686932
-0.003873 -0.002898 0.123998 0.489693 0.872472 -1.245175 -0.021468 1 0 0 0 0 0 0 687932
-0.003874 -0.002875 0.123985 0.639566 0.677039 -1.193721 -0.021499 1 0 0 0 0 0 0 688931
-0.003855 -0.002868 0.123971 0.389658 0.867249 -1.167404 -0.021530 1 0 0 0 0 0 0 689931
-0.003851 -0.002845 0.123956 0.563626 0.676998 -1.150549 -0.021561 1 0 0 0 0 0 0 690931
-0.003829 -0.002839 0.123941 0.346116 0.864594 -1.146647 -0.021593 1 0 0 0 0 0 0 691932
-0.003824 -0.002816 0.123926 0.537974 0.672398 -1.138759 -0.021624 1 0 0 0 0 0 0 692931
-0.003802 -0.002810 0.123911 0.329566 0.858737 -1.138135 -0.021655 1 0 0 0 0 0 0 693926
-0.003792 -0.002807 0.123906 0.451989 0.922177 -1.264043 -0.021686 1 0 0 0 0 0 0 694929
-0.003772 -0.002790 0.123884 0.345788 0.753994 -1.062122 -0.021718 1 0 0 0 0 0 0 695930
-0.003763 -0.002783 0.123877 0.463525 0.844475 -1.221033 -0.021749 1 0 0 0 0 0 0 696918
-0.003744 -0.002764 0.123854 0.348866 0.709741 -1.041183 -0.021780 1 0 0 0 0 0 0 697923
-0.003735 -0.002755 0.123847 0.461386 0.818650 -1.209145 -0.021811 1 0 0 0 0 0 0 698917
-0.003716 -0.002736 0.123824 0.343979 0.693301 -1.032425 -0.021843 1 0 0 0 0 0 0 699925
-0.003707 -0.002727 0.123816 0.455000 0.806759 -1.201667 -0.021873 1 0 0 0 0 0 0 700914
-0.003689 -0.002707 0.123794 0.336915 0.683788 -1.025204 -0.021905 1 0 0 0 0 0 0 701924
-0.003680 -0.002698 0.123786 0.447484 0.798298 -1.194694 -0.021936 1 0 0 0 0 0 0 702914
-0.003656 -0.002698 0.123773 0.255462 0.931728 -1.151141 -0.021968 1 0 0 0 0 0 0 703925
-0.003649 -0.002679 0.123759 0.465713 0.692975 -1.118495 -0.021998 1 0 0 0 0 0 0 704914
-0.003646 -0.002669 0.123754 0.530123 0.793760 -1.236159 -0.022030 1 0 0 0 0 0 0 705923
-0.003631 -0.002650 0.123733 0.368716 0.669670 -1.030541 -0.022061 1 0 0 0 0 0 0 706914
-0.003623 -0.002641 0.123725 0.455731 0.784197 -1.189002 -0.022092 1 0 0 0 0 0 0 707924
-0.003606 -0.002621 0.123703 0.325760 0.662121 -1.007950 -0.022123 1 0 0 0 0 0 0 708905
-0.003597 -0.002612 0.123695 0.430167 0.776854 -1.176317 -0.022155 1 0 0 0 0 0 0 709933
-0.003573 -0.002612 0.123682 0.235301 0.910324 -1.131976 -0.022186 1 0 0 0 0 0 0 710916
-0.003567 -0.002593 0.123668 0.443792 0.671894 -1.099026 -0.022217 1 0 0 0 0 0 0 711913
-0.003545 -0.002588 0.123653 0.245451 0.832398 -1.088144 -0.022249 1 0 0 0 0 0 0 712930
-0.003533 -0.002585 0.123648 0.372084 0.882743 -1.210920 -0.022280 1 0 0 0 0 0 0 713913
-0.003514 -0.002570 0.123626 0.268752 0.708768 -1.006219 -0.022311 1 0 0 0 0 0 0 714913
-0.003504 -0.002562 0.123619 0.386982 0.795486 -1.165485 -0.022343 1 0 0 0 0 0 0 715930
-0.003505 -0.002539 0.123606 0.534907 0.599647 -1.112934 -0.022374 1 0 0 0 0 0 0 716924
-0.003486 -0.002532 0.123592 0.285292 0.788172 -1.085713 -0.022405 1 0 0 0 0 0 0 717930
-0.003482 -0.002510 0.123577 0.457862 0.598133 -1.068471 -0.022436 1 0 0 0 0 0 0 718932
-0.003461 -0.002503 0.123562 0.240826 0.784384 -1.063981 -0.022468 1 0 0 0 0 0 0 719933
-0.003456 -0.002481 0.123546 0.431369 0.592604 -1.055772 -0.022499 1 0 0 0 0 0 0 720929
-0.003434 -0.002475 0.123531 0.223486 0.777721 -1.054584 -0.022530 1 0 0 0 0 0 0 721932
-0.003424 -0.002472 0.123526 0.344792 0.840479 -1.181248 -0.022561 1 0 0 0 0 0 0 722931
-0.003424 -0.002451 0.123514 0.500416 0.613220 -1.106280 -0.022593 1 0 0 0 0 0 0 723932
-0.003404 -0.002445 0.123500 0.255789 0.783823 -1.069980 -0.022624 1 0 0 0 0 0 0 724930
-0.003395 -0.002443 0.123495 0.356987 0.839920 -1.183116 -0.022655 1 0 0 0 0 0 0 725930
-0.003376 -0.002427 0.123474 0.241184 0.669438 -0.973908 -0.022687 1 0 0 0 0 0 0 726933
-0.003367 -0.002419 0.123466 0.352655 0.757317 -1.132270 -0.022718 1 0 0 0 0 0 0 727935
-0.003363 -0.002415 0.123464 0.423509 0.817389 -1.212772 -0.022749 1 0 0 0 0 0 0 728925
-0.003346 -0.002399 0.123443 0.272426 0.653991 -0.981560 -0.022780 1 0 0 0 0 0 0 729923
-0.003339 -0.002391 0.123436 0.364337 0.745970 -1.131268 -0.022811 1 0 0 0 0 0 0 730928
-0.003340 -0.002368 0.123423 0.498951 0.553497 -1.074631 -0.022843 1 0 0 0 0 0 0 731931
-0.003322 -0.002361 0.123409 0.243279 0.742969 -1.045773 -0.022874 1 0 0 0 0 0 0 732930
-0.003312 -0.002357 0.123404 0.338489 0.808584 -1.161879 -0.022905 1 0 0 0 0 0 0 733930
-0.003314 -0.002337 0.123392 0.480902 0.583317 -1.082650 -0.022936 1 0 0 0 0 0 0 734930
-0.003295 -0.002331 0.123378 0.230074 0.754449 -1.044703 -0.022968 1 0 0 0 0 0 0 735931
-0.003291 -0.002309 0.123363 0.401367 0.556222 -1.023401 -0.022999 1 0 0 0 0 0 0 736931
-0.003289 -0.002298 0.123358 0.445329 0.677723 -1.146861 -0.023030 1 0 0 0 0 0 0 737928
-0.003269 -0.002298 0.123346 0.201048 0.819726 -1.075158 -0.023061 1 0 0 0 0 0 0 738930
-0.003264 -0.002278 0.123332 0.381681 0.587292 -1.031239 -0.023093 1 0 0 0 0 0 0 739931
-0.003262 -0.002269 0.123327 0.431129 0.689720 -1.145658 -0.023123 1 0 0 0 0 0 0 740900
-0.003242 -0.002268 0.123316 0.189874 0.822110 -1.070609 -0.023155 1 0 0 0 0 0 0 741928
-0.003237 -0.002249 0.123301 0.371904 0.584960 -1.025419 -0.023186 1 0 0 0 0 0 0 742922
-0.003235 -0.002240 0.123296 0.422113 0.684954 -1.139535 -0.023218 1 0 0 0 0 0 0 743932
-0.003234 -0.002235 0.123295 0.442082 0.756244 -1.193972 -0.023249 1 0 0 0 0 0 0 744929
-0.003219 -0.002218 0.123274 0.264115 0.599727 -0.951356 -0.023280 1 0 0 0 0 0 0 745927
-0.003212 -0.002210 0.123267 0.342015 0.694484 -1.097742 -0.023311 1 0 0 0 0 0 0 746927
-0.003209 -0.002206 0.123264 0.395987 0.758156 -1.173840 -0.023343 1 0 0 0 0 0 0 747931
-0.003213 -0.002185 0.123253 0.497572 0.537398 -1.069542 -0.023373 1 0 0 0 0 0 0 748899
-0.003215 -0.002175 0.123250 0.485686 0.651068 -1.151613 -0.023405 1 0 0 0 0 0 0 749917
-0.003196 -0.002174 0.123239 0.211999 0.789831 -1.063728 -0.023436 1 0 0 0 0 0 0 750926
-0.003193 -0.002155 0.123225 0.377469 0.556270 -1.013682 -0.023468 1 0 0 0 0 0 0 751930
-0.003191 -0.002145 0.123220 0.419458 0.657727 -1.126284 -0.023499 1 0 0 0 0 0 0 752928
-0.003176 -0.002126 0.123198 0.248171 0.535624 -0.915454 -0.023530 1 0 0 0 0 0 0 753929
-0.003169 -0.002117 0.123190 0.328538 0.648866 -1.074593 -0.023561 1 0 0 0 0 0 0 754929
-0.003166 -0.002112 0.123188 0.383547 0.721854 -1.155320 -0.023593 1 0 0 0 0 0 0 755930
-0.003164 -0.002110 0.123187 0.412086 0.759924 -1.187264 -0.023624 1 0 0 0 0 0 0 756929
-0.003149 -0.002094 0.123167 0.239335 0.585384 -0.934914 -0.023655 1 0 0 0 0 0 0 757927
-0.003142 -0.002086 0.123159 0.319754 0.670437 -1.078254 -0.023686 1 0 0 0 0 0 0 758927
-0.003144 -0.002064 0.123147 0.448494 0.475464 -1.018238 -0.023718 1 0 0 0 0 0 0 759929
-0.003145 -0.002052 0.123142 0.451178 0.602666 -1.118318 -0.023749 1 0 0 0 0 0 0 760927
-0.003146 -0.002047 0.123141 0.445471 0.688281 -1.166841 -0.023780 1 0 0 0 0 0 0 761917
-0.003132 -0.002029 0.123120 0.254642 0.539647 -0.921024 -0.023811 1 0 0 0 0 0 0 762921
-0.003125 -0.002021 0.123113 0.325871 0.637573 -1.067097 -0.023844 1 0 0 0 0 0 0 763981
-0.003122 -0.002017 0.123111 0.376477 0.702814 -1.143022 -0.023876 1 0 0 0 0 0 0 764995
-0.003126 -0.001996 0.123100 0.476262 0.483407 -1.037957 -0.023907 1 0 0 0 0 0 0 765979
-0.003128 -0.001985 0.123096 0.463595 0.596980 -1.120240 -0.023938 1 0 0 0 0 0 0 766997
-0.003110 -0.001985 0.123085 0.189739 0.735619 -1.031996 -0.023968 1 0 0 0 0 0 0 767930
-0.003101 -0.001984 0.123081 0.281213 0.755973 -1.116710 -0.023999 1 0 0 0 0 0 0 768923
-0.003102 -0.001965 0.123069 0.422364 0.507478 -1.023830 -0.024030 1 0 0 0 0 0 0 769912
-0.003102 -0.001956 0.123065 0.432328 0.605593 -1.111422 -0.024061 1 0 0 0 0 0 0 770921
-0.003103 -0.001951 0.123064 0.430475 0.676539 -1.155356 -0.024092 1 0 0 0 0 0 0 771913
-0.003089 -0.001934 0.123043 0.241687 0.520894 -0.907400 -0.024124 1 0 0 0 0 0 0 772922
-0.003082 -0.001926 0.123036 0.313757 0.614810 -1.052973 -0.024155 1 0 0 0 0 0 0 773912
-0.003079 -0.001922 0.123034 0.364812 0.678065 -1.128730 -0.024186 1 0 0 0 0 0 0 774921
-0.003083 -0.001901 0.123022 0.464744 0.457960 -1.023236 -0.024217 1 0 0 0 0 0 0 775913
-0.003085 -0.001891 0.123019 0.452222 0.570790 -1.105606 -0.024249 1 0 0 0 0 0 0 776923
-0.003086 -0.001886 0.123017 0.438942 0.649170 -1.147595 -0.024280 1 0 0 0 0 0 0 777915
-0.003073 -0.001869 0.122997 0.244508 0.497580 -0.898811 -0.024315 1 0 0 0 0 0 0 779037
-0.003066 -0.001860 0.122990 0.313635 0.593085 -1.044092 -0.024343 1 0 0 0 0 0 0 779932
-0.003063 -0.001856 0.122987 0.363223 0.657159 -1.119763 -0.024374 1 0 0 0 0 0 0 780924
-0.003061 -0.001854 0.122986 0.389110 0.690787 -1.149804 -0.024404 1 0 0 0 0 0 0 781904
-0.003061 -0.001853 0.122986 0.402178 0.708034 -1.161646 -0.024436 1 0 0 0 0 0 0 782920
-0.003066 -0.001834 0.122976 0.482174 0.463916 -1.030980 -0.024467 1 0 0 0 0 0 0 783919
-0.003068 -0.001824 0.122972 0.459812 0.564492 -1.104393 -0.024499 1 0 0 0 0 0 0 784927
-0.003050 -0.001824 0.122961 0.181399 0.696778 -1.012891 -0.024531 1 0 0 0 0 0 0 785943
-0.003047 -0.001805 0.122947 0.343566 0.460759 -0.960539 -0.024561 1 0 0 0 0 0 0 786928
-0.003045 -0.001795 0.122942 0.384105 0.559667 -1.073242 -0.024592 1 0 0 0 0 0 0 787911
-0.003045 -0.001791 0.122940 0.399315 0.630350 -1.127122 -0.024624 1 0 0 0 0 0 0 788927
-0.003044 -0.001789 0.122940 0.406192 0.667908 -1.148414 -0.024655 1 0 0 0 0 0 0 789927
-0.003050 -0.001768 0.122929 0.482882 0.434234 -1.020899 -0.024685 1 0 0 0 0 0 0 790900
-0.003052 -0.001759 0.122926 0.458904 0.539788 -1.095654 -0.024718 1 0 0 0 0 0 0 791929
-0.003034 -0.001758 0.122915 0.179673 0.674539 -1.004548 -0.024749 1 0 0 0 0 0 0 792927
-0.003025 -0.001758 0.122911 0.268067 0.692773 -1.088330 -0.024780 1 0 0 0 0 0 0 793927
-0.003021 -0.001758 0.122909 0.334275 0.696743 -1.130406 -0.024811 1 0 0 0 0 0 0 794924
-0.003024 -0.001739 0.122899 0.442709 0.445502 -1.011198 -0.024843 1 0 0 0 0 0 0 795934
-0.003026 -0.001730 0.122895 0.434708 0.541976 -1.089024 -0.024874 1 0 0 0 0 0 0 796933
-0.003008 -0.001729 0.122884 0.163525 0.672175 -0.998882 -0.024905 1 0 0 0 0 0 0 797927
-0.002998 -0.001729 0.122880 0.255838 0.688102 -1.083085 -0.024936 1 0 0 0 0 0 0 798927
-0.002994 -0.001729 0.122878 0.323989 0.690929 -1.125306 -0.024968 1 0 0 0 0 0 0 799928
-0.002992 -0.001729 0.122878 0.360111 0.691994 -1.142312 -0.024999 1 0 0 0 0 0 0 800925
-0.002996 -0.001711 0.122868 0.451734 0.439993 -1.013060 -0.025030 1 0 0 0 0 0 0 801926
-0.002998 -0.001701 0.122864 0.435244 0.536063 -1.087307 -0.025061 1 0 0 0 0 0 0 802925
-0.002980 -0.001701 0.122853 0.159898 0.666094 -0.995794 -0.025093 1 0 0 0 0 0 0 803928
-0.002971 -0.001701 0.122849 0.250005 0.681930 -1.079562 -0.025124 1 0 0 0 0 0 0 804925
-0.002972 -0.001682 0.122837 0.390288 0.431963 -0.985216 -0.025155 1 0 0 0 0 0 0 805925
-0.002973 -0.001673 0.122833 0.399977 0.528197 -1.072973 -0.025185 1 0 0 0 0 0 0 806897
-0.002973 -0.001668 0.122832 0.398012 0.598169 -1.116993 -0.025218 1 0 0 0 0 0 0 807927
-0.002954 -0.001670 0.122822 0.136071 0.695496 -1.003957 -0.025249 1 0 0 0 0 0 0 808929
-0.002944 -0.001672 0.122818 0.233591 0.693134 -1.079096 -0.025280 1 0 0 0 0 0 0 809925
-0.002940 -0.001672 0.122817 0.304460 0.686665 -1.117996 -0.025311 1 0 0 0 0 0 0 810925
-0.002937 -0.001672 0.122816 0.341999 0.683098 -1.133804 -0.025343 1 0 0 0 0 0 0 811927
-0.002917 -0.001677 0.122806 0.101037 0.741592 -1.009568 -0.025374 1 0 0 0 0 0 0 812930
-0.002912 -0.001661 0.122793 0.282348 0.467010 -0.944275 -0.025405 1 0 0 0 0 0 0 813927
-0.002910 -0.001652 0.122788 0.332643 0.545907 -1.052654 -0.025436 1 0 0 0 0 0 0 814926
-0.002909 -0.001648 0.122786 0.352779 0.606551 -1.104916 -0.025468 1 0 0 0 0 0 0 815927
-0.002908 -0.001646 0.122786 0.362120 0.639074 -1.125532 -0.025498 1 0 0 0 0 0 0 816897
-0.002889 -0.001650 0.122776 0.106817 0.715846 -1.002907 -0.025529 1 0 0 0 0 0 0 817897
-0.002879 -0.001652 0.122772 0.207549 0.703118 -1.074771 -0.025561 1 0 0 0 0 0 0 818916
-0.002879 -0.001634 0.122761 0.353371 0.438979 -0.976116 -0.025597 1 0 0 0 0 0 0 820062
-0.002861 -0.001629 0.122747 0.105876 0.587731 -0.931163 -0.025624 1 0 0 0 0 0 0 820935
-0.002851 -0.001627 0.122742 0.203484 0.632452 -1.042607 -0.025655 1 0 0 0 0 0 0 821937
-0.002847 -0.001626 0.122740 0.273440 0.651573 -1.095678 -0.025691 1 0 0 0 0 0 0 823062
-0.002844 -0.001626 0.122740 0.310260 0.660856 -1.116512 -0.025722 1 0 0 0 0 0 0 824063
-0.002843 -0.001625 0.122739 0.328866 0.665644 -1.124704 -0.025749 1 0 0 0 0 0 0 824935
-0.002823 -0.001630 0.122730 0.078575 0.728525 -0.997487 -0.025784 1 0 0 0 0 0 0 826041
-0.002819 -0.001613 0.122716 0.254838 0.456160 -0.931032 -0.025812 1 0 0 0 0 0 0 826934
-0.002817 -0.001605 0.122711 0.302609 0.536082 -1.039339 -0.025847 1 0 0 0 0 0 0 828064
-0.002816 -0.001601 0.122709 0.321473 0.597185 -1.091468 -0.025878 1 0 0 0 0 0 0 829058
-0.002796 -0.001603 0.122699 0.070447 0.689933 -0.980753 -0.025909 1 0 0 0 0 0 0 830062
-0.002786 -0.001605 0.122695 0.172788 0.685288 -1.057139 -0.025940 1 0 0 0 0 0 0 831055
-0.002787 -0.001587 0.122684 0.319323 0.425253 -0.959835 -0.025974 1 0 0 0 0 0 0 832118
-0.002768 -0.001582 0.122670 0.072428 0.575927 -0.915267 -0.026004 1 0 0 0 0 0 0 833103
-0.002758 -0.001580 0.122665 0.169967 0.621573 -1.027070 -0.026036 1 0 0 0 0 0 0 834116
-0.002754 -0.001579 0.122663 0.239794 0.641034 -1.080044 -0.026067 1 0 0 0 0 0 0 835101
-0.002752 -0.001578 0.122663 0.276586 0.650561 -1.100897 -0.026099 1 0 0 0 0 0 0 836120
-0.002731 -0.001582 0.122653 0.035585 0.715412 -0.977492 -0.026125 1 0 0 0 0 0 0 836976
-0.002721 -0.001585 0.122649 0.142940 0.696863 -1.049745 -0.026161 1 0 0 0 0 0 0 838118
-0.002721 -0.001567 0.122638 0.291990 0.429836 -0.950723 -0.026192 1 0 0 0 0 0 0 839103
-0.002702 -0.001563 0.122624 0.046447 0.576774 -0.905164 -0.026218 1 0 0 0 0 0 0 839937
-0.002693 -0.001561 0.122619 0.144474 0.620695 -1.016970 -0.026252 1 0 0 0 0 0 0 841035
-0.002688 -0.001560 0.122617 0.214551 0.639299 -1.069943 -0.026284 1 0 0 0 0 0 0 842046
-0.002686 -0.001559 0.122617 0.251438 0.648375 -1.090717 -0.026315 1 0 0 0 0 0 0 843035
-0.002666 -0.001563 0.122607 0.010704 0.713088 -0.967234 -0.026346 1 0 0 0 0 0 0 844044
-0.002661 -0.001547 0.122593 0.191200 0.441944 -0.902535 -0.026377 1 0 0 0 0 0 0 845035
-0.002659 -0.001538 0.122588 0.240868 0.521993 -1.011361 -0.026408 1 0 0 0 0 0 0 846035
-0.002658 -0.001534 0.122586 0.260716 0.583199 -1.063677 -0.026440 1 0 0 0 0 0 0 847044
-0.002638 -0.001537 0.122576 0.010602 0.675929 -0.952354 -0.026471 1 0 0 0 0 0 0 848035
-0.002628 -0.001538 0.122572 0.112783 0.671324 -1.029018 -0.026503 1 0 0 0 0 0 0 849046
-0.002623 -0.001539 0.122571 0.185871 0.663766 -1.068420 -0.026534 1 0 0 0 0 0 0 850049
-0.002621 -0.001539 0.122570 0.224461 0.659623 -1.084307 -0.026565 1 0 0 0 0 0 0 851058
-0.002606 -0.001525 0.122550 0.058082 0.465267 -0.821663 -0.026592 1 0 0 0 0 0 0 851907
-0.002598 -0.001518 0.122543 0.139552 0.537829 -0.964372 -0.026623 1 0 0 0 0 0 0 852908
-0.002595 -0.001515 0.122541 0.195324 0.590471 -1.039123 -0.026658 1 0 0 0 0 0 0 854037
-0.002593 -0.001513 0.122540 0.224248 0.618268 -1.068464 -0.026686 1 0 0 0 0 0 0 854929
-0.002592 -0.001512 0.122539 0.238790 0.632667 -1.080053 -0.026721 1 0 0 0 0 0 0 856048
-0.002578 -0.001497 0.122519 0.060319 0.447797 -0.815741 -0.026752 1 0 0 0 0 0 0 857041
-0.002571 -0.001490 0.122512 0.135598 0.524956 -0.957913 -0.026784 1 0 0 0 0 0 0 858051
-0.002567 -0.001486 0.122510 0.188245 0.579794 -1.032308 -0.026815 1 0 0 0 0 0 0 859046
-0.002566 -0.001485 0.122509 0.215635 0.608821 -1.061703 -0.026846 1 0 0 0 0 0 0 860050
-0.002565 -0.001484 0.122508 0.229374 0.623699 -1.073108 -0.026878 1 0 0 0 0 0 0 861052
-0.002545 -0.001488 0.122498 -0.022757 0.691387 -0.945695 -0.026909 1 0 0 0 0 0 0 862051
-0.002535 -0.001490 0.122495 0.078210 0.674144 -1.016786 -0.026940 1 0 0 0 0 0 0 863048
-0.002536 -0.001472 0.122484 0.224090 0.408070 -0.917101 -0.026971 1 0 0 0 0 0 0 864050
-0.002536 -0.001463 0.122480 0.236387 0.495191 -1.003307 -0.027002 1 0 0 0 0 0 0 865020
-0.002517 -0.001463 0.122468 -0.023228 0.620436 -0.914206 -0.027034 1 0 0 0 0 0 0 866039
-0.002508 -0.001463 0.122464 0.072908 0.633920 -1.000110 -0.027065 1 0 0 0 0 0 0 867050
-0.002503 -0.001464 0.122463 0.142773 0.635457 -1.042689 -0.027093 1 0 0 0 0 0 0 867931
-0.002501 -0.001464 0.122462 0.179722 0.635978 -1.059835 -0.027127 1 0 0 0 0 0 0 869031
-0.002505 -0.001445 0.122452 0.271770 0.384280 -0.929565 -0.027159 1 0 0 0 0 0 0 870039
-0.002508 -0.001436 0.122448 0.255206 0.479176 -1.003930 -0.027190 1 0 0 0 0 0 0 871049
-0.002489 -0.001435 0.122437 -0.018931 0.608318 -0.910260 -0.027218 1 0 0 0 0 0 0 871927
-0.002481 -0.001435 0.122433 0.069877 0.623883 -0.994764 -0.027252 1 0 0 0 0 0 0 873027
-0.002476 -0.001435 0.122432 0.136108 0.626548 -1.036981 -0.027284 1 0 0 0 0 0 0 874049
-0.002474 -0.001435 0.122431 0.171218 0.627489 -1.053811 -0.027315 1 0 0 0 0 0 0 875050
-0.002478 -0.001417 0.122421 0.262333 0.376117 -0.923336 -0.027346 1 0 0 0 0 0 0 876050
-0.002480 -0.001407 0.122417 0.245303 0.471040 -0.997693 -0.027378 1 0 0 0 0 0 0 877051
-0.002482 -0.001403 0.122416 0.229890 0.540342 -1.036640 -0.027409 1 0 0 0 0 0 0 878050
-0.002463 -0.001405 0.122406 -0.037552 0.637255 -0.919749 -0.027440 1 0 0 0 0 0 0 879050
-0.002459 -0.001387 0.122392 0.128594 0.382760 -0.857459 -0.027471 1 0 0 0 0 0 0 880043
-0.002457 -0.001379 0.122387 0.170937 0.470322 -0.967315 -0.027498 1 0 0 0 0 0 0 880895
-0.002469 -0.001388 0.122374 0.360323 0.720000 -0.871955 -0.027534 1 0 0 0 0 0 0 882040
-0.002476 -0.001393 0.122370 0.304802 0.687056 -0.969391 -0.027565 1 0 0 0 0 0 0 883048
-0.002479 -0.001395 0.122368 0.261234 0.654579 -1.017507 -0.027596 1 0 0 0 0 0 0 884049
-0.002480 -0.001396 0.122368 0.237643 0.636843 -1.036523 -0.027628 1 0 0 0 0 0 0 885050
-0.002487 -0.001378 0.122357 0.298998 0.376142 -0.906629 -0.027659 1 0 0 0 0 0 0 886050
-0.002490 -0.001369 0.122353 0.267102 0.466150 -0.981295 -0.027690 1 0 0 0 0 0 0 887050
-0.002472 -0.001369 0.122342 -0.014620 0.592943 -0.887738 -0.027721 1 0 0 0 0 0 0 888049
-0.002463 -0.001369 0.122338 0.070184 0.607174 -0.972141 -0.027753 1 0 0 0 0 0 0 889049
-0.002459 -0.001369 0.122337 0.134400 0.609204 -1.014292 -0.027784 1 0 0 0 0 0 0 890050
-0.002462 -0.001351 0.122326 0.241794 0.357941 -0.893457 -0.027815 1 0 0 0 0 0 0 891037
-0.002464 -0.001341 0.122323 0.233117 0.452561 -0.971602 -0.027849 1 0 0 0 0 0 0 892128
-0.002465 -0.001337 0.122321 0.221858 0.521621 -1.011821 -0.027880 1 0 0 0 0 0 0 893119
-0.002466 -0.001334 0.122321 0.215378 0.558449 -1.027939 -0.027911 1 0 0 0 0 0 0 894127
-0.002466 -0.001333 0.122321 0.212044 0.577317 -1.034451 -0.027942 1 0 0 0 0 0 0 895095
-0.002471 -0.001314 0.122310 0.283738 0.335319 -0.899813 -0.027974 1 0 0 0 0 0 0 896121
-0.002474 -0.001304 0.122307 0.257123 0.434481 -0.972963 -0.028005 1 0 0 0 0 0 0 897127
-0.002456 -0.001304 0.122295 -0.021934 0.565821 -0.878759 -0.028035 1 0 0 0 0 0 0 898093
-0.002448 -0.001304 0.122292 0.064107 0.582326 -0.962982 -0.028067 1 0 0 0 0 0 0 899113
-0.002443 -0.001304 0.122290 0.128918 0.585453 -1.005023 -0.028098 1 0 0 0 0 0 0 900095
-0.002447 -0.001285 0.122279 0.236606 0.334932 -0.883882 -0.028129 1 0 0 0 0 0 0 901094
-0.002461 -0.001290 0.122265 0.401293 0.614321 -0.813893 -0.028160 1 0 0 0 0 0 0 902090
-0.002469 -0.001292 0.122259 0.327349 0.615824 -0.930834 -0.028191 1 0 0 0 0 0 0 903085
-0.002472 -0.001293 0.122258 0.273809 0.602449 -0.986848 -0.028224 1 0 0 0 0 0 0 904122
-0.002474 -0.001294 0.122257 0.245124 0.594401 -1.008680 -0.028255 1 0 0 0 0 0 0 905116
-0.002475 -0.001294 0.122257 0.230544 0.590458 -1.017237 -0.028286 1 0 0 0 0 0 0 906115
-0.002481 -0.001275 0.122246 0.296515 0.337105 -0.883024 -0.028317 1 0 0 0 0 0 0 907099
-0.002465 -0.001271 0.122233 0.008284 0.490356 -0.823799 -0.028348 1 0 0 0 0 0 0 908114
-0.002457 -0.001268 0.122228 0.083603 0.537248 -0.931062 -0.028379 1 0 0 0 0 0 0 909100
-0.002453 -0.001267 0.122226 0.142286 0.557444 -0.982307 -0.028411 1 0 0 0 0 0 0 910115
-0.002451 -0.001267 0.122226 0.173470 0.567285 -1.002310 -0.028442 1 0 0 0 0 0 0 911101
-0.002450 -0.001266 0.122226 0.189202 0.572361 -1.010141 -0.028471 1 0 0 0 0 0 0 912043
-0.002450 -0.001266 0.122226 0.197160 0.575194 -1.013635 -0.028502 1 0 0 0 0 0 0 913033
-0.002468 -0.001261 0.122204 0.447685 0.510120 -0.729413 -0.028534 1 0 0 0 0 0 0 914043
-0.002477 -0.001259 0.122197 0.361244 0.537426 -0.878939 -0.028565 1 0 0 0 0 0 0 915032
-0.002482 -0.001258 0.122194 0.295453 0.556445 -0.957171 -0.028596 1 0 0 0 0 0 0 916043
-0.002465 -0.001261 0.122183 0.001016 0.626471 -0.855138 -0.028627 1 0 0 0 0 0 0 917032
-0.002456 -0.001263 0.122180 0.079699 0.610197 -0.935581 -0.028659 1 0 0 0 0 0 0 918041
-0.002452 -0.001264 0.122178 0.140889 0.596765 -0.976147 -0.028690 1 0 0 0 0 0 0 919032
-0.002450 -0.001265 0.122178 0.173488 0.589650 -0.992304 -0.028721 1 0 0 0 0 0 0 920039
-0.002449 -0.001265 0.122178 0.189992 0.586289 -0.998810 -0.028752 1 0 0 0 0 0 0 921041
-0.002454 -0.001247 0.122167 0.271532 0.333315 -0.863689 -0.028784 1 0 0 0 0 0 0 922037
-0.002457 -0.001237 0.122164 0.249981 0.426536 -0.936896 -0.028815 1 0 0 0 0 0 0 923050
-0.002458 -0.001233 0.122162 0.232328 0.494921 -0.975366 -0.028846 1 0 0 0 0 0 0 924044
-0.002439 -0.001235 0.122152 -0.036171 0.591431 -0.857969 -0.028878 1 0 0 0 0 0 0 925048
-0.002430 -0.001236 0.122148 0.055662 0.588615 -0.932904 -0.028908 1 0 0 0 0 0 0 926034
-0.002426 -0.001237 0.122147 0.123476 0.581964 -0.971557 -0.028940 1 0 0 0 0 0 0 927044
-0.002429 -0.001218 0.122136 0.232607 0.326756 -0.848779 -0.028972 1 0 0 0 0 0 0 928054
-0.002430 -0.001209 0.122133 0.224954 0.418601 -0.926493 -0.029003 1 0 0 0 0 0 0 929048
-0.002431 -0.001205 0.122131 0.214238 0.486245 -0.966549 -0.029033 1 0 0 0 0 0 0 930032
-0.002432 -0.001202 0.122131 0.208010 0.522371 -0.982556 -0.029065 1 0 0 0 0 0 0 931053
-0.002432 -0.001201 0.122131 0.204812 0.540867 -0.988975 -0.029096 1 0 0 0 0 0 0 932049
-0.002432 -0.001201 0.122131 0.203270 0.550419 -0.991944 -0.029128 1 0 0 0 0 0 0 933047
-0.002413 -0.001205 0.122121 -0.056201 0.615522 -0.860731 -0.029159 1 0 0 0 0 0 0 934047
-0.002404 -0.001207 0.122117 0.040205 0.596825 -0.930715 -0.029189 1 0 0 0 0 0 0 935019
-0.002399 -0.001208 0.122116 0.110352 0.582267 -0.967635 -0.029221 1 0 0 0 0 0 0 936050
-0.002402 -0.001190 0.122105 0.220658 0.323119 -0.844109 -0.029253 1 0 0 0 0 0 0 937051
-0.002404 -0.001181 0.122102 0.213598 0.412883 -0.921632 -0.029284 1 0 0 0 0 0 0 938050
-0.002404 -0.001177 0.122100 0.203184 0.479502 -0.961618 -0.029315 1 0 0 0 0 0 0 939052
-0.002418 -0.001188 0.122089 0.370466 0.700052 -0.829552 -0.029346 1 0 0 0 0 0 0 940049
-0.002424 -0.001194 0.122085 0.304692 0.650773 -0.912478 -0.029378 1 0 0 0 0 0 0 941049
-0.002428 -0.001197 0.122083 0.256156 0.610023 -0.955163 -0.029409 1 0 0 0 0 0 0 942046
-0.002430 -0.001198 0.122083 0.230147 0.588161 -0.972150 -0.029440 1 0 0 0 0 0 0 943045
-0.002411 -0.001203 0.122073 -0.041817 0.637329 -0.845901 -0.029471 1 0 0 0 0 0 0 944048
-0.002408 -0.001187 0.122059 0.121386 0.359228 -0.779277 -0.029502 1 0 0 0 0 0 0 945045
-0.002406 -0.001179 0.122054 0.162531 0.433992 -0.888309 -0.029534 1 0 0 0 0 0 0 946043
-0.002405 -0.001175 0.122052 0.178146 0.492426 -0.940487 -0.029565 1 0 0 0 0 0 0 947047
-0.002405 -0.001174 0.122052 0.185206 0.523818 -0.960822 -0.029596 1 0 0 0 0 0 0 948050
-0.002404 -0.001173 0.122052 0.188621 0.539908 -0.968753 -0.029628 1 0 0 0 0 0 0 949046
-0.002385 -0.001177 0.122042 -0.068343 0.608301 -0.839099 -0.029659 1 0 0 0 0 0 0 950046
-0.002376 -0.001179 0.122038 0.029066 0.591250 -0.909759 -0.029690 1 0 0 0 0 0 0 951048
-0.002371 -0.001180 0.122037 0.099708 0.577484 -0.946820 -0.029721 1 0 0 0 0 0 0 952041
-0.002369 -0.001180 0.122037 0.137031 0.570213 -0.961676 -0.029753 1 0 0 0 0 0 0 953047
-0.002367 -0.001180 0.122036 0.155895 0.566758 -0.967683 -0.029784 1 0 0 0 0 0 0 954049
-0.002372 -0.001162 0.122026 0.238617 0.313884 -0.831935 -0.029815 1 0 0 0 0 0 0 955046
-0.002375 -0.001153 0.122022 0.217657 0.406685 -0.905122 -0.029846 1 0 0 0 0 0 0 956049
-0.002357 -0.001153 0.122011 -0.058338 0.534877 -0.810284 -0.029878 1 0 0 0 0 0 0 957048
-0.002348 -0.001152 0.122007 0.028508 0.549716 -0.894467 -0.029909 1 0 0 0 0 0 0 958048
-0.002344 -0.001153 0.122006 0.093654 0.552051 -0.936404 -0.029940 1 0 0 0 0 0 0 959047
-0.002341 -0.001153 0.122005 0.128205 0.552823 -0.952968 -0.029971 1 0 0 0 0 0 0 960048
-0.002340 -0.001153 0.122005 0.145641 0.553388 -0.959557 -0.030003 1 0 0 0 0 0 0 961047
-0.002340 -0.001153 0.122005 0.154417 0.553910 -0.962506 -0.030034 1 0 0 0 0 0 0 962037
-0.002326 -0.001138 0.121985 -0.026494 0.363138 -0.692193 -0.030065 1 0 0 0 0 0 0 963045
-0.002319 -0.001131 0.121978 0.046356 0.435423 -0.834002 -0.030099 1 0 0 0 0 0 0 964123
-0.002315 -0.001128 0.121975 0.097710 0.487732 -0.908053 -0.030130 1 0 0 0 0 0 0 965116
-0.002314 -0.001126 0.121975 0.124463 0.515472 -0.937087 -0.030161 1 0 0 0 0 0 0 966121
-0.002313 -0.001125 0.121974 0.137827 0.529645 -0.948131 -0.030191 1 0 0 0 0 0 0 967090
-0.002313 -0.001125 0.121974 0.144522 0.537013 -0.952705 -0.030224 1 0 0 0 0 0 0 968118
-0.002293 -0.001129 0.121964 -0.110612 0.601009 -0.821439 -0.030255 1 0 0 0 0 0 0 969122
-0.002284 -0.001131 0.121961 -0.012645 0.581751 -0.891752 -0.030285 1 0 0 0 0 0 0 970090
-0.002279 -0.001132 0.121960 0.058229 0.566907 -0.928702 -0.030316 1 0 0 0 0 0 0 971091
-0.002289 -0.001147 0.121948 0.269288 0.744245 -0.795626 -0.030348 1 0 0 0 0 0 0 972093
-0.002300 -0.001135 0.121934 0.298796 0.421755 -0.739229 -0.030379 1 0 0 0 0 0 0 973090
-0.002306 -0.001130 0.121929 0.235538 0.463096 -0.853185 -0.030410 1 0 0 0 0 0 0 974089
-0.002289 -0.001131 0.121917 -0.063252 0.563754 -0.773609 -0.030442 1 0 0 0 0 0 0 975113
-0.002281 -0.001132 0.121913 0.011564 0.564650 -0.863468 -0.030473 1 0 0 0 0 0 0 976113
-0.002277 -0.001133 0.121912 0.070608 0.559970 -0.907385 -0.030505 1 0 0 0 0 0 0 977117
-0.002275 -0.001133 0.121911 0.102081 0.557219 -0.924589 -0.030536 1 0 0 0 0 0 0 978113
-0.002274 -0.001133 0.121911 0.117958 0.555994 -0.931353 -0.030567 1 0 0 0 0 0 0 979098
-0.002279 -0.001114 0.121901 0.199201 0.304350 -0.795623 -0.030598 1 0 0 0 0 0 0 980098
-0.002263 -0.001110 0.121887 -0.080946 0.457446 -0.735200 -0.030629 1 0 0 0 0 0 0 981097
-0.002254 -0.001107 0.121882 -0.002637 0.504231 -0.842603 -0.030661 1 0 0 0 0 0 0 982113
-0.002250 -0.001106 0.121881 0.057449 0.524385 -0.893713 -0.030692 1 0 0 0 0 0 0 983098
-0.002248 -0.001106 0.121880 0.089313 0.534185 -0.913512 -0.030721 1 0 0 0 0 0 0 984040
-0.002241 -0.001123 0.121859 0.020674 0.784463 -0.639586 -0.030752 1 0 0 0 0 0 0 985031
-0.002238 -0.001132 0.121852 0.062139 0.698439 -0.788242 -0.030784 1 0 0 0 0 0 0 986039
-0.002236 -0.001137 0.121849 0.089051 0.633818 -0.865454 -0.030815 1 0 0 0 0 0 0 987031
-0.002240 -0.001121 0.121838 0.175943 0.348068 -0.756854 -0.030846 1 0 0 0 0 0 0 988032
-0.002243 -0.001113 0.121834 0.156851 0.423685 -0.839873 -0.030877 1 0 0 0 0 0 0 989040
-0.002244 -0.001109 0.121832 0.140380 0.483109 -0.881660 -0.030908 1 0 0 0 0 0 0 990030
-0.002226 -0.001111 0.121822 -0.127040 0.575077 -0.764275 -0.030940 1 0 0 0 0 0 0 991040
-0.002216 -0.001112 0.121818 -0.035825 0.570056 -0.839808 -0.030971 1 0 0 0 0 0 0 992031
-0.002217 -0.001094 0.121807 0.104833 0.311137 -0.739709 -0.031002 1 0 0 0 0 0 0 993040
-0.002218 -0.001085 0.121803 0.114721 0.399676 -0.826681 -0.031033 1 0 0 0 0 0 0 994034
-0.002212 -0.001099 0.121780 0.028384 0.710729 -0.588218 -0.031065 1 0 0 0 0 0 0 995033
-0.002209 -0.001106 0.121773 0.059885 0.657153 -0.750577 -0.031096 1 0 0 0 0 0 0 996047
-0.002208 -0.001110 0.121770 0.081624 0.608917 -0.832650 -0.031127 1 0 0 0 0 0 0 997038
-0.002207 -0.001111 0.121769 0.092624 0.582624 -0.864479 -0.031158 1 0 0 0 0 0 0 998031
-0.002207 -0.001112 0.121769 0.097997 0.569415 -0.876455 -0.031189 1 0 0 0 0 0 0 999029
-0.002207 -0.001113 0.121768 0.100655 0.563023 -0.881266 -0.031221 1 0 0 0 0 0 1 34
-0.002212 -0.001094 0.121758 0.175251 0.308922 -0.744639 -0.031252 1 0 0 0 0 0 1 1040
-0.002196 -0.001090 0.121745 -0.107946 0.460448 -0.683577 -0.031283 1 0 0 0 0 0 1 2032
-0.002187 -0.001087 0.121740 -0.031569 0.506510 -0.790925 -0.031315 1 0 0 0 0 0 1 3041
-0.002183 -0.001086 0.121738 0.027507 0.526290 -0.841985 -0.031346 1 0 0 0 0 0 1 4038
-0.002182 -0.001086 0.121738 0.058864 0.535940 -0.861740 -0.031377 1 0 0 0 0 0 1 5037
-0.002193 -0.001099 0.121726 0.248363 0.726127 -0.721610 -0.031408 1 0 0 0 0 0 1 6035
-0.002199 -0.001106 0.121723 0.193736 0.661598 -0.801041 -0.031440 1 0 0 0 0 0 1 7036
-0.002208 -0.001091 0.121711 0.224076 0.362135 -0.703324 -0.031471 1 0 0 0 0 0 1 8036
-0.002193 -0.001087 0.121697 -0.082998 0.489102 -0.657170 -0.031502 1 0 0 0 0 0 1 9035
-0.002186 -0.001086 0.121692 -0.018931 0.522655 -0.769891 -0.031533 1 0 0 0 0 0 1 10034
-0.002195 -0.001099 0.121679 0.207612 0.721336 -0.675010 -0.031565 1 0 0 0 0 0 1 11037
-0.002200 -0.001106 0.121675 0.173378 0.660626 -0.771612 -0.031596 1 0 0 0 0 0 1 12041
-0.002202 -0.001109 0.121673 0.140745 0.614069 -0.818965 -0.031627 1 0 0 0 0 0 1 13038
-0.002203 -0.001110 0.121673 0.122627 0.589282 -0.837406 -0.031658 1 0 0 0 0 0 1 14035
-0.002209 -0.001093 0.121662 0.186550 0.325826 -0.705556 -0.031690 1 0 0 0 0 0 1 15035
-0.002213 -0.001084 0.121659 0.156169 0.412494 -0.780238 -0.031721 1 0 0 0 0 0 1 16036
-0.002214 -0.001079 0.121657 0.134124 0.477480 -0.819018 -0.031752 1 0 0 0 0 0 1 17034
-0.002215 -0.001077 0.121657 0.122208 0.512225 -0.834372 -0.031783 1 0 0 0 0 0 1 18034
-0.002221 -0.001058 0.121646 0.189328 0.279025 -0.701290 -0.031815 1 0 0 0 0 0 1 19034
-0.002224 -0.001048 0.121643 0.160597 0.380716 -0.775633 -0.031846 1 0 0 0 0 0 1 20036
-0.002238 -0.001057 0.121630 0.313008 0.638392 -0.666435 -0.031877 1 0 0 0 0 0 1 21034
-0.002226 -0.001066 0.121616 -0.019030 0.669730 -0.623889 -0.031908 1 0 0 0 0 0 1 22033
-0.002220 -0.001070 0.121611 0.023908 0.618080 -0.738504 -0.031940 1 0 0 0 0 0 1 23033
-0.002218 -0.001072 0.121610 0.065323 0.585285 -0.792129 -0.031971 1 0 0 0 0 0 1 24036
-0.002216 -0.001073 0.121609 0.087726 0.568234 -0.812727 -0.032002 1 0 0 0 0 0 1 25033
-0.002221 -0.001055 0.121598 0.172192 0.308881 -0.681428 -0.032033 1 0 0 0 0 0 1 26035
-0.002223 -0.001047 0.121595 0.152207 0.397360 -0.756412 -0.032065 1 0 0 0 0 0 1 27033
-0.002225 -0.001042 0.121593 0.135357 0.463241 -0.795292 -0.032096 1 0 0 0 0 0 1 28036
-0.002225 -0.001040 0.121593 0.126041 0.498426 -0.810628 -0.032127 1 0 0 0 0 0 1 29032
-0.002226 -0.001039 0.121593 0.121267 0.516440 -0.816669 -0.032158 1 0 0 0 0 0 1 30035
-0.002226 -0.001038 0.121593 0.118876 0.525700 -0.819301 -0.032190 1 0 0 0 0 0 1 31035
-0.002226 -0.001038 0.121593 0.117737 0.530583 -0.820736 -0.032221 1 0 0 0 0 0 1 32035
-0.002239 -0.001051 0.121582 0.290845 0.718481 -0.673851 -0.032252 1 0 0 0 0 0 1 33035
-0.002245 -0.001058 0.121578 0.228324 0.652973 -0.750889 -0.032283 1 0 0 0 0 0 1 34034
-0.002249 -0.001062 0.121577 0.181492 0.604162 -0.791221 -0.032314 1 0 0 0 0 0 1 35028
-0.002256 -0.001045 0.121566 0.229479 0.327360 -0.667914 -0.032348 1 0 0 0 0 0 1 36117
-0.002259 -0.001037 0.121562 0.191092 0.406819 -0.745874 -0.032380 1 0 0 0 0 0 1 37119
-0.002261 -0.001032 0.121561 0.164998 0.468131 -0.785778 -0.032411 1 0 0 0 0 0 1 38113
-0.002262 -0.001030 0.121560 0.151064 0.501050 -0.801491 -0.032442 1 0 0 0 0 0 1 39124
-0.002262 -0.001029 0.121560 0.143972 0.517882 -0.807600 -0.032473 1 0 0 0 0 0 1 40090
-0.002244 -0.001033 0.121550 -0.117814 0.586613 -0.676211 -0.032504 1 0 0 0 0 0 1 41091
-0.002234 -0.001035 0.121547 -0.024032 0.569834 -0.746634 -0.032535 1 0 0 0 0 0 1 42087
-0.002230 -0.001036 0.121545 0.044658 0.556235 -0.783474 -0.032567 1 0 0 0 0 0 1 43115
-0.002227 -0.001037 0.121545 0.080985 0.548996 -0.798018 -0.032598 1 0 0 0 0 0 1 44090
-0.002226 -0.001037 0.121545 0.099314 0.545538 -0.803742 -0.032629 1 0 0 0 0 0 1 45088
-0.002226 -0.001037 0.121545 0.108522 0.544049 -0.806265 -0.032660 1 0 0 0 0 0 1 46088
-0.002225 -0.001037 0.121545 0.113160 0.543561 -0.807670 -0.032692 1 0 0 0 0 0 1 47113
-0.002225 -0.001037 0.121545 0.115540 0.543572 -0.808660 -0.032723 1 0 0 0 0 0 1 48116
-0.002225 -0.001037 0.121545 0.116786 0.543819 -0.809483 -0.032754 1 0 0 0 0 0 1 49096
-0.002230 -0.001019 0.121534 0.190601 0.293260 -0.670837 -0.032785 1 0 0 0 0 0 1 50095
-0.002233 -0.001009 0.121531 0.165409 0.385962 -0.743376 -0.032817 1 0 0 0 0 0 1 51115
-0.002235 -0.001005 0.121530 0.145980 0.453920 -0.781352 -0.032848 1 0 0 0 0 0 1 52096
-0.002235 -0.001003 0.121529 0.135391 0.490173 -0.796385 -0.032880 1 0 0 0 0 0 1 53111
-0.002236 -0.001001 0.121529 0.129977 0.508690 -0.802238 -0.032910 1 0 0 0 0 0 1 54093
-0.002236 -0.001001 0.121529 0.127279 0.518203 -0.804833 -0.032942 1 0 0 0 0 0 1 55110
-0.002236 -0.001001 0.121529 0.125964 0.523173 -0.806172 -0.032971 1 0 0 0 0 0 1 56029
-0.002236 -0.001000 0.121529 0.125368 0.525923 -0.807147 -0.033002 1 0 0 0 0 0 1 57028
-0.002236 -0.001000 0.121529 0.125124 0.527537 -0.807999 -0.033034 1 0 0 0 0 0 1 58037
-0.002236 -0.001000 0.121529 0.125064 0.528600 -0.808782 -0.033064 1 0 0 0 0 0 1 59028
-0.002249 -0.001014 0.121518 0.298807 0.714727 -0.661562 -0.033096 1 0 0 0 0 0 1 60038
-0.002255 -0.001021 0.121514 0.236684 0.648327 -0.738425 -0.033127 1 0 0 0 0 0 1 61027
-0.002259 -0.001024 0.121513 0.190091 0.599093 -0.778667 -0.033158 1 0 0 0 0 0 1 62037
-0.002260 -0.001026 0.121512 0.165042 0.572961 -0.794544 -0.033190 1 0 0 0 0 0 1 63037
-0.002267 -0.001008 0.121502 0.225409 0.308969 -0.661145 -0.033221 1 0 0 0 0 0 1 64041
-0.002251 -0.001004 0.121488 -0.064859 0.454897 -0.601398 -0.033252 1 0 0 0 0 0 1 65027
-0.002243 -0.001002 0.121483 0.007706 0.498058 -0.709038 -0.033283 1 0 0 0 0 0 1 66037
-0.002239 -0.001001 0.121482 0.064827 0.516411 -0.760054 -0.033315 1 0 0 0 0 0 1 67044
-0.002237 -0.001000 0.121481 0.095211 0.525332 -0.779677 -0.033346 1 0 0 0 0 0 1 68030
-0.002236 -0.001000 0.121481 0.110515 0.529927 -0.787175 -0.033378 1 0 0 0 0 0 1 69048
-0.002236 -0.001000 0.121481 0.118194 0.532458 -0.790291 -0.033409 1 0 0 0 0 0 1 70039
-0.002235 -0.001000 0.121481 0.122064 0.533956 -0.791868 -0.033440 1 0 0 0 0 0 1 71050
-0.002235 -0.001000 0.121481 0.124061 0.534935 -0.792883 -0.033471 1 0 0 0 0 0 1 72030
-0.002235 -0.001000 0.121481 0.125115 0.535701 -0.793735 -0.033502 1 0 0 0 0 0 1 73039
-0.002235 -0.001000 0.121481 0.125714 0.536436 -0.794678 -0.033541 1 0 0 0 0 0 1 74272
-0.002235 -0.001000 0.121481 0.126050 0.536883 -0.795266 -0.033565 1 0 0 0 0 0 1 75037
-0.002235 -0.001000 0.121481 0.126286 0.537414 -0.796002 -0.033596 1 0 0 0 0 0 1 76032
-0.002235 -0.001000 0.121481 0.126453 0.537929 -0.796742 -0.033627 1 0 0 0 0 0 1 77033
-0.002235 -0.001000 0.121481 0.126604 0.538425 -0.797476 -0.033658 1 0 0 0 0 0 1 78017
-0.002235 -0.001000 0.121481 0.126729 0.538921 -0.798221 -0.033690 1 0 0 0 0 0 1 79032
-0.002235 -0.001000 0.121481 0.126863 0.539436 -0.798965 -0.033721 1 0 0 0 0 0 1 80030
-0.002235 -0.001000 0.121481 0.126983 0.539939 -0.799708 -0.033752 1 0 0 0 0 0 1 81033
-0.002235 -0.001000 0.121481 0.127100 0.540437 -0.800447 -0.033783 1 0 0 0 0 0 1 82030
-0.002235 -0.001000 0.121481 0.127219 0.540942 -0.801195 -0.033815 1 0 0 0 0 0 1 83040
-0.002235 -0.001000 0.121481 0.127334 0.541432 -0.801919 -0.033845 1 0 0 0 0 0 1 84019
-0.002235 -0.001000 0.121481 0.127454 0.541941 -0.802674 -0.033877 1 0 0 0 0 0 1 85038
-0.002235 -0.001000 0.121481 0.127569 0.542431 -0.803400 -0.033908 1 0 0 0 0 0 1 86018
-0.002235 -0.001000 0.121481 0.127688 0.542938 -0.804150 -0.033940 1 0 0 0 0 0 1 87032
-0.002235 -0.001000 0.121481 0.127809 0.543428 -0.804887 -0.033971 1 0 0 0 0 0 1 88035
-0.002235 -0.001000 0.121481 0.127923 0.543936 -0.805629 -0.034002 1 0 0 0 0 0 1 89030
-0.002235 -0.001000 0.121481 0.128041 0.544438 -0.806373 -0.034033 1 0 0 0 0 0 1 90034
-0.002235 -0.001000 0.121481 0.128158 0.544937 -0.807111 -0.034065 1 0 0 0 0 0 1 91030
-0.002235 -0.001000 0.121481 0.128285 0.545477 -0.807912 -0.034098 1 0 0 0 0 0 1 92112
-0.002235 -0.001000 0.121481 0.128403 0.545978 -0.808654 -0.034130 1 0 0 0 0 0 1 93114
-0.002235 -0.001000 0.121481 0.128517 0.546465 -0.809375 -0.034160 1 0 0 0 0 0 1 94088
-0.002235 -0.001000 0.121481 0.128635 0.546965 -0.810115 -0.034191 1 0 0 0 0 0 1 95087
-0.002235 -0.001000 0.121481 0.128752 0.547465 -0.810855 -0.034223 1 0 0 0 0 0 1 96087
-0.002235 -0.001000 0.121481 0.128877 0.547969 -0.811613 -0.034255 1 0 0 0 0 0 1 97120
-0.002235 -0.001000 0.121481 0.128991 0.548477 -0.812356 -0.034286 1 0 0 0 0 0 1 98115
-0.002241 -0.000981 0.121471 0.202308 0.297800 -0.673256 -0.034317 1 0 0 0 0 0 1 99111
-0.002243 -0.000972 0.121467 0.176953 0.390206 -0.745715 -0.034348 1 0 0 0 0 0 1 100091
-0.002245 -0.000967 0.121466 0.157430 0.458008 -0.783679 -0.034379 1 0 0 0 0 0 1 101090
-0.002245 -0.000965 0.121465 0.146792 0.494153 -0.798652 -0.034410 1 0 0 0 0 0 1 102087
-0.002246 -0.000964 0.121465 0.141366 0.512634 -0.804504 -0.034441 1 0 0 0 0 0 1 103086
-0.002246 -0.000963 0.121465 0.138660 0.522116 -0.807040 -0.034473 1 0 0 0 0 0 1 104087
-0.002246 -0.000963 0.121465 0.137365 0.527087 -0.808402 -0.034504 1 0 0 0 0 0 1 105087
-0.002246 -0.000963 0.121465 0.136765 0.529814 -0.809359 -0.034535 1 0 0 0 0 0 1 106084
-0.002246 -0.000963 0.121465 0.136532 0.531409 -0.810165 -0.034566 1 0 0 0 0 0 1 107081
-0.002246 -0.000963 0.121465 0.136477 0.532468 -0.810958 -0.034599 1 0 0 0 0 0 1 108121
-0.002246 -0.000963 0.121465 0.136511 0.533231 -0.811689 -0.034630 1 0 0 0 0 0 1 109116
-0.002246 -0.000963 0.121465 0.136590 0.533838 -0.812412 -0.034660 1 0 0 0 0 0 1 110095
-0.002246 -0.000963 0.121465 0.136683 0.534397 -0.813162 -0.034692 1 0 0 0 0 0 1 111109
-0.002246 -0.000963 0.121465 0.136794 0.534925 -0.813905 -0.034724 1 0 0 0 0 0 1 112122
-0.002227 -0.000967 0.121455 -0.121828 0.595633 -0.680195 -0.034755 1 0 0 0 0 0 1 113136
-0.002218 -0.000970 0.121452 -0.026627 0.574776 -0.749823 -0.034786 1 0 0 0 0 0 1 114111
-0.002213 -0.000971 0.121450 0.042755 0.559131 -0.786310 -0.034817 1 0 0 0 0 0 1 115113
-0.002211 -0.000971 0.121450 0.079419 0.550888 -0.800709 -0.034848 1 0 0 0 0 0 1 116089
-0.002209 -0.000972 0.121450 0.097924 0.546914 -0.806349 -0.034879 1 0 0 0 0 0 1 117088
-0.002209 -0.000972 0.121450 0.107204 0.545135 -0.808803 -0.034910 1 0 0 0 0 0 1 118083
-0.002209 -0.000972 0.121450 0.111878 0.544489 -0.810142 -0.034941 1 0 0 0 0 0 1 119087
-0.002208 -0.000972 0.121450 0.114267 0.544415 -0.811089 -0.034973 1 0 0 0 0 0 1 120115
-0.002208 -0.000972 0.121450 0.115518 0.544614 -0.811886 -0.035004 1 0 0 0 0 0 1 121099
-0.002208 -0.000972 0.121450 0.116197 0.544960 -0.812645 -0.035036 1 0 0 0 0 0 1 122116
-0.002208 -0.000972 0.121450 0.116578 0.545374 -0.813374 -0.035067 1 0 0 0 0 0 1 123109
-0.002208 -0.000972 0.121450 0.116823 0.545808 -0.814087 -0.035098 1 0 0 0 0 0 1 124095
-0.002208 -0.000972 0.121450 0.116998 0.546282 -0.814832 -0.035129 1 0 0 0 0 0 1 125108
-0.002208 -0.000972 0.121450 0.117141 0.546751 -0.815546 -0.035160 1 0 0 0 0 0 1 126092
-0.002208 -0.000972 0.121450 0.117270 0.547249 -0.816282 -0.035192 1 0 0 0 0 0 1 127108
-0.002208 -0.000972 0.121450 0.117371 0.547684 -0.816940 -0.035221 1 0 0 0 0 0 1 128026
-0.002208 -0.000972 0.121450 0.117473 0.548185 -0.817677 -0.035252 1 0 0 0 0 0 1 129035
-0.002208 -0.000972 0.121450 0.117580 0.548661 -0.818397 -0.035283 1 0 0 0 0 0 1 130036
-0.002208 -0.000972 0.121450 0.117692 0.549150 -0.819127 -0.035314 1 0 0 0 0 0 1 131026
-0.002214 -0.000953 0.121439 0.191063 0.298277 -0.679767 -0.035346 1 0 0 0 0 0 1 132036
-0.002216 -0.000944 0.121436 0.165732 0.390461 -0.752212 -0.035377 1 0 0 0 0 0 1 133026
-0.002218 -0.000940 0.121434 0.146232 0.458151 -0.790163 -0.035408 1 0 0 0 0 0 1 134035
-0.002219 -0.000937 0.121434 0.135596 0.494226 -0.805118 -0.035439 1 0 0 0 0 0 1 135025
-0.002219 -0.000936 0.121434 0.130166 0.512671 -0.810944 -0.035471 1 0 0 0 0 0 1 136034
-0.002219 -0.000936 0.121434 0.127462 0.522123 -0.813470 -0.035502 1 0 0 0 0 0 1 137034
-0.002219 -0.000935 0.121434 0.126147 0.527078 -0.814834 -0.035533 1 0 0 0 0 0 1 138037
-0.002219 -0.000935 0.121434 0.125533 0.529788 -0.815759 -0.035565 1 0 0 0 0 0 1 139037
-0.002219 -0.000935 0.121434 0.125283 0.531378 -0.816550 -0.035596 1 0 0 0 0 0 1 140029
-0.002200 -0.000939 0.121424 -0.133673 0.592663 -0.682651 -0.035628 1 0 0 0 0 0 1 141046
-0.002191 -0.000942 0.121420 -0.038758 0.572089 -0.752282 -0.035659 1 0 0 0 0 0 1 142040
-0.002186 -0.000943 0.121419 0.030463 0.556600 -0.788753 -0.035690 1 0 0 0 0 0 1 143034
-0.002184 -0.000943 0.121419 0.067062 0.548419 -0.803149 -0.035721 1 0 0 0 0 0 1 144030
-0.002183 -0.000944 0.121419 0.085500 0.544471 -0.808779 -0.035752 1 0 0 0 0 0 1 145033
-0.002182 -0.000944 0.121419 0.094766 0.542720 -0.811223 -0.035784 1 0 0 0 0 0 1 146042
-0.002182 -0.000944 0.121419 0.099423 0.542043 -0.812526 -0.035814 1 0 0 0 0 0 1 147026
-0.002182 -0.000944 0.121419 0.101789 0.541974 -0.813464 -0.035846 1 0 0 0 0 0 1 148047
-0.002182 -0.000944 0.121419 0.103017 0.542158 -0.814242 -0.035877 1 0 0 0 0 0 1 149040
-0.002181 -0.000944 0.121419 0.103671 0.542473 -0.814980 -0.035909 1 0 0 0 0 0 1 150042
-0.002181 -0.000944 0.121419 0.104058 0.542881 -0.815697 -0.035940 1 0 0 0 0 0 1 151041
-0.002181 -0.000944 0.121419 0.104289 0.543320 -0.816412 -0.035971 1 0 0 0 0 0 1 152043
-0.002181 -0.000944 0.121419 0.104437 0.543778 -0.817127 -0.036002 1 0 0 0 0 0 1 153042
-0.002181 -0.000944 0.121419 0.104570 0.544229 -0.817829 -0.036034 1 0 0 0 0 0 1 154041
-0.002181 -0.000944 0.121419 0.104684 0.544704 -0.818537 -0.036065 1 0 0 0 0 0 1 155041
-0.002181 -0.000944 0.121419 0.104790 0.545176 -0.819255 -0.036096 1 0 0 0 0 0 1 156045
-0.002187 -0.000925 0.121408 0.178207 0.294186 -0.679683 -0.036127 1 0 0 0 0 0 1 157044
-0.002190 -0.000916 0.121405 0.152883 0.386176 -0.752118 -0.036159 1 0 0 0 0 0 1 158045
-0.002191 -0.000912 0.121403 0.133384 0.453766 -0.790038 -0.036190 1 0 0 0 0 0 1 159043
-0.002192 -0.000909 0.121403 0.122765 0.489780 -0.804965 -0.036220 1 0 0 0 0 0 1 160012
-0.002192 -0.000908 0.121403 0.117325 0.508191 -0.810800 -0.036252 1 0 0 0 0 0 1 161042
-0.002192 -0.000908 0.121403 0.114622 0.517613 -0.813299 -0.036284 1 0 0 0 0 0 1 162041
-0.002192 -0.000907 0.121403 0.113292 0.522558 -0.814631 -0.036315 1 0 0 0 0 0 1 163040
-0.002198 -0.000889 0.121392 0.185967 0.273860 -0.675114 -0.036346 1 0 0 0 0 0 1 164044
-0.002201 -0.000879 0.121389 0.160320 0.366841 -0.747648 -0.036376 1 0 0 0 0 0 1 165011
-0.002202 -0.000875 0.121387 0.140667 0.434920 -0.785640 -0.036409 1 0 0 0 0 0 1 166040
-0.002203 -0.000872 0.121387 0.129963 0.471177 -0.800594 -0.036439 1 0 0 0 0 0 1 167011
-0.002203 -0.000871 0.121387 0.124497 0.489703 -0.806412 -0.036471 1 0 0 0 0 0 1 168042
-0.002203 -0.000871 0.121387 0.121755 0.499187 -0.808912 -0.036502 1 0 0 0 0 0 1 169041
-0.002203 -0.000870 0.121387 0.120423 0.504130 -0.810246 -0.036534 1 0 0 0 0 0 1 170041
-0.002184 -0.000875 0.121377 -0.139267 0.567171 -0.676338 -0.036565 1 0 0 0 0 0 1 171041
-0.002175 -0.000877 0.121373 -0.044810 0.547407 -0.745979 -0.036596 1 0 0 0 0 0 1 172041
-0.002170 -0.000878 0.121372 0.024175 0.532317 -0.782449 -0.036627 1 0 0 0 0 0 1 173041
-0.002168 -0.000879 0.121372 0.060627 0.524334 -0.796814 -0.036659 1 0 0 0 0 0 1 174039
-0.002167 -0.000879 0.121372 0.079016 0.520472 -0.802409 -0.036690 1 0 0 0 0 0 1 175038
-0.002166 -0.000879 0.121371 0.088239 0.518734 -0.804836 -0.036721 1 0 0 0 0 0 1 176040
-0.002166 -0.000879 0.121371 0.092871 0.518072 -0.806126 -0.036752 1 0 0 0 0 0 1 177038
-0.002166 -0.000879 0.121371 0.095223 0.517964 -0.807026 -0.036784 1 0 0 0 0 0 1 178038
-0.002166 -0.000879 0.121371 0.096450 0.518128 -0.807778 -0.036815 1 0 0 0 0 0 1 179038
-0.002171 -0.000861 0.121361 0.170426 0.267037 -0.667946 -0.036848 1 0 0 0 0 0 1 180113
-0.002174 -0.000851 0.121357 0.145430 0.358720 -0.740434 -0.036880 1 0 0 0 0 0 1 181114
-0.002175 -0.000847 0.121356 0.126105 0.426085 -0.778374 -0.036911 1 0 0 0 0 0 1 182104
-0.002176 -0.000845 0.121356 0.115563 0.462030 -0.793320 -0.036942 1 0 0 0 0 0 1 183119
-0.002176 -0.000843 0.121356 0.110156 0.480367 -0.799103 -0.036973 1 0 0 0 0 0 1 184111
-0.002177 -0.000843 0.121356 0.107453 0.489744 -0.801582 -0.037004 1 0 0 0 0 0 1 185108
-0.002177 -0.000843 0.121356 0.106132 0.494635 -0.802891 -0.037036 1 0 0 0 0 0 1 186105
-0.002177 -0.000842 0.121356 0.105511 0.497281 -0.803789 -0.037066 1 0 0 0 0 0 1 187083
-0.002177 -0.000842 0.121356 0.105245 0.498837 -0.804551 -0.037098 1 0 0 0 0 0 1 188111
-0.002177 -0.000842 0.121356 0.105152 0.499791 -0.805233 -0.037129 1 0 0 0 0 0 1 189082
-0.002177 -0.000842 0.121356 0.105141 0.500497 -0.805927 -0.037160 1 0 0 0 0 0 1 190083
-0.002177 -0.000842 0.121356 0.105195 0.501063 -0.806606 -0.037191 1 0 0 0 0 0 1 191084
-0.002177 -0.000842 0.121356 0.105259 0.501561 -0.807278 -0.037222 1 0 0 0 0 0 1 192076
-0.002177 -0.000842 0.121356 0.105332 0.502009 -0.807967 -0.037254 1 0 0 0 0 0 1 193092
-0.002177 -0.000842 0.121356 0.105425 0.502458 -0.808654 -0.037286 1 0 0 0 0 0 1 194107
-0.002177 -0.000842 0.121356 0.105497 0.502888 -0.809320 -0.037316 1 0 0 0 0 0 1 195089
-0.002177 -0.000842 0.121356 0.105585 0.503317 -0.810009 -0.037348 1 0 0 0 0 0 1 196105
-0.002177 -0.000842 0.121356 0.105685 0.503736 -0.810693 -0.037379 1 0 0 0 0 0 1 197105
-0.002177 -0.000842 0.121356 0.105761 0.504153 -0.811355 -0.037410 1 0 0 0 0 0 1 198090
-0.002177 -0.000842 0.121356 0.105862 0.504578 -0.812048 -0.037442 1 0 0 0 0 0 1 199105
-0.002177 -0.000842 0.121356 0.105932 0.504967 -0.812666 -0.037471 1 0 0 0 0 0 1 200024
-0.002177 -0.000842 0.121356 0.106020 0.505392 -0.813348 -0.037502 1 0 0 0 0 0 1 201032
-0.002177 -0.000842 0.121356 0.106119 0.505806 -0.814026 -0.037533 1 0 0 0 0 0 1 202023
-0.002177 -0.000842 0.121356 0.106198 0.506234 -0.814704 -0.037565 1 0 0 0 0 0 1 203032
-0.002177 -0.000842 0.121356 0.106284 0.506652 -0.815376 -0.037596 1 0 0 0 0 0 1 204024
-0.002177 -0.000842 0.121356 0.106373 0.507076 -0.816059 -0.037627 1 0 0 0 0 0 1 205032
-0.002177 -0.000842 0.121356 0.106473 0.507491 -0.816737 -0.037658 1 0 0 0 0 0 1 206023
-0.002177 -0.000842 0.121356 0.106551 0.507918 -0.817415 -0.037690 1 0 0 0 0 0 1 207032
-0.002177 -0.000842 0.121356 0.106637 0.508336 -0.818086 -0.037721 1 0 0 0 0 0 1 208023
-0.002177 -0.000842 0.121356 0.106738 0.508758 -0.818777 -0.037752 1 0 0 0 0 0 1 209033
-0.002177 -0.000842 0.121356 0.106816 0.509180 -0.819447 -0.037783 1 0 0 0 0 0 1 210029
-0.002177 -0.000842 0.121356 0.106904 0.509606 -0.820131 -0.037815 1 0 0 0 0 0 1 211039
-0.002177 -0.000842 0.121356 0.107003 0.510021 -0.820809 -0.037846 1 0 0 0 0 0 1 212031
-0.002177 -0.000842 0.121356 0.107083 0.510454 -0.821497 -0.037878 1 0 0 0 0 0 1 213054
-0.002177 -0.000842 0.121356 0.107169 0.510868 -0.822162 -0.037908 1 0 0 0 0 0 1 214036
-0.002177 -0.000842 0.121356 0.107268 0.511281 -0.822837 -0.037939 1 0 0 0 0 0 1 215023
-0.002177 -0.000842 0.121356 0.107344 0.511699 -0.823501 -0.037970 1 0 0 0 0 0 1 216011
-0.002177 -0.000842 0.121356 0.107434 0.512133 -0.824197 -0.038002 1 0 0 0 0 0 1 217039
-0.002177 -0.000842 0.121356 0.107533 0.512546 -0.824874 -0.038033 1 0 0 0 0 0 1 218028
-0.002177 -0.000842 0.121356 0.107612 0.512977 -0.825558 -0.038065 1 0 0 0 0 0 1 219046
-0.002177 -0.000842 0.121356 0.107705 0.513393 -0.826205 -0.038095 1 0 0 0 0 0 1 220012
-0.002177 -0.000842 0.121356 0.107800 0.513815 -0.826912 -0.038127 1 0 0 0 0 0 1 221037
-0.002177 -0.000842 0.121356 0.107877 0.514236 -0.827582 -0.038158 1 0 0 0 0 0 1 222033
-0.002177 -0.000842 0.121356 0.107964 0.514659 -0.828263 -0.038190 1 0 0 0 0 0 1 223038
-0.002177 -0.000842 0.121356 0.108052 0.515081 -0.828942 -0.038221 1 0 0 0 0 0 1 224040
-0.002177 -0.000842 0.121356 0.108153 0.515499 -0.829625 -0.038252 1 0 0 0 0 0 1 225039
-0.002177 -0.000842 0.121356 0.108230 0.515923 -0.830297 -0.038284 1 0 0 0 0 0 1 226039
-0.002177 -0.000842 0.121356 0.108316 0.516335 -0.830960 -0.038314 1 0 0 0 0 0 1 227018
-0.002177 -0.000842 0.121356 0.108418 0.516764 -0.831662 -0.038346 1 0 0 0 0 0 1 228044
-0.002177 -0.000842 0.121356 0.108496 0.517188 -0.832333 -0.038377 1 0 0 0 0 0 1 229043
-0.002177 -0.000842 0.121356 0.108583 0.517609 -0.833010 -0.038409 1 0 0 0 0 0 1 230042
-0.002177 -0.000842 0.121356 0.108682 0.518024 -0.833688 -0.038440 1 0 0 0 0 0 1 231034
-0.002177 -0.000842 0.121356 0.108758 0.518437 -0.834344 -0.038470 1 0 0 0 0 0 1 232010
-0.002177 -0.000842 0.121356 0.108847 0.518869 -0.835039 -0.038502 1 0 0 0 0 0 1 233036
-0.002177 -0.000842 0.121356 0.108947 0.519288 -0.835723 -0.038533 1 0 0 0 0 0 1 234036
-0.002177 -0.000842 0.121356 0.109025 0.519713 -0.836398 -0.038565 1 0 0 0 0 0 1 235040
-0.002177 -0.000842 0.121356 0.109120 0.520142 -0.837067 -0.038596 1 0 0 0 0 0 1 236038
-0.002182 -0.000824 0.121345 0.182649 0.268741 -0.696728 -0.038627 1 0 0 0 0 0 1 237038
-0.002185 -0.000815 0.121342 0.157469 0.360123 -0.769171 -0.038659 1 0 0 0 0 0 1 238038
-0.002186 -0.000810 0.121340 0.138065 0.427370 -0.807094 -0.038690 1 0 0 0 0 0 1 239038
-0.002187 -0.000808 0.121340 0.127468 0.463212 -0.822029 -0.038721 1 0 0 0 0 0 1 240038
-0.002187 -0.000807 0.121340 0.122057 0.481504 -0.827808 -0.038752 1 0 0 0 0 0 1 241028
-0.002188 -0.000806 0.121340 0.119339 0.490842 -0.830258 -0.038783 1 0 0 0 0 0 1 242007
-0.002188 -0.000806 0.121340 0.118036 0.495728 -0.831576 -0.038815 1 0 0 0 0 0 1 243038
-0.002188 -0.000806 0.121340 0.117393 0.498356 -0.832472 -0.038846 1 0 0 0 0 0 1 244033
-0.002188 -0.000805 0.121340 0.117136 0.499890 -0.833224 -0.038877 1 0 0 0 0 0 1 245040
-0.002188 -0.000805 0.121340 0.117052 0.500837 -0.833918 -0.038909 1 0 0 0 0 0 1 246038
-0.002188 -0.000805 0.121340 0.117057 0.501516 -0.834582 -0.038939 1 0 0 0 0 0 1 247027
-0.002188 -0.000805 0.121340 0.117107 0.502071 -0.835272 -0.038971 1 0 0 0 0 0 1 248038
-0.002188 -0.000805 0.121340 0.117172 0.502533 -0.835942 -0.039002 1 0 0 0 0 0 1 249036
-0.002188 -0.000805 0.121340 0.117256 0.502962 -0.836606 -0.039033 1 0 0 0 0 0 1 250036
-0.002188 -0.000805 0.121340 0.117349 0.503394 -0.837274 -0.039064 1 0 0 0 0 0 1 251026
-0.002188 -0.000805 0.121340 0.117452 0.503836 -0.838004 -0.039098 1 0 0 0 0 0 1 252115
-0.002188 -0.000805 0.121340 0.117534 0.504242 -0.838668 -0.039130 1 0 0 0 0 0 1 253116
-0.002201 -0.000819 0.121329 0.292549 0.691396 -0.690781 -0.039161 1 0 0 0 0 0 1 254108
-0.002207 -0.000826 0.121325 0.231079 0.625300 -0.766976 -0.039192 1 0 0 0 0 0 1 255094
-0.002210 -0.000829 0.121324 0.184812 0.576187 -0.806839 -0.039223 1 0 0 0 0 0 1 256085
-0.002212 -0.000831 0.121323 0.159904 0.550129 -0.822502 -0.039254 1 0 0 0 0 0 1 257082
-0.002213 -0.000832 0.121323 0.147244 0.537093 -0.828538 -0.039285 1 0 0 0 0 0 1 258081
-0.002194 -0.000837 0.121313 -0.118906 0.591294 -0.695881 -0.039316 1 0 0 0 0 0 1 259083
-0.002185 -0.000839 0.121309 -0.027770 0.567084 -0.765955 -0.039348 1 0 0 0 0 0 1 260115
-0.002180 -0.000841 0.121308 0.039536 0.549770 -0.802510 -0.039379 1 0 0 0 0 0 1 261108
-0.002178 -0.000841 0.121308 0.075177 0.540671 -0.816899 -0.039411 1 0 0 0 0 0 1 262105
-0.002177 -0.000842 0.121308 0.093123 0.536220 -0.822458 -0.039441 1 0 0 0 0 0 1 263080
-0.002176 -0.000842 0.121308 0.102151 0.534196 -0.824865 -0.039473 1 0 0 0 0 0 1 264104
-0.002181 -0.000823 0.121297 0.180159 0.281410 -0.684918 -0.039503 1 0 0 0 0 0 1 265077
-0.002184 -0.000814 0.121294 0.157255 0.372020 -0.757545 -0.039536 1 0 0 0 0 0 1 266109
-0.002185 -0.000810 0.121292 0.138985 0.438858 -0.795502 -0.039567 1 0 0 0 0 0 1 267104
-0.002186 -0.000807 0.121292 0.128976 0.474504 -0.810412 -0.039598 1 0 0 0 0 0 1 268089
-0.002186 -0.000806 0.121292 0.123836 0.492699 -0.816185 -0.039629 1 0 0 0 0 0 1 269105
-0.002187 -0.000806 0.121292 0.121261 0.501981 -0.818630 -0.039660 1 0 0 0 0 0 1 270088
-0.002187 -0.000805 0.121292 0.120019 0.506828 -0.819914 -0.039692 1 0 0 0 0 0 1 271103
-0.002187 -0.000805 0.121292 0.119425 0.509429 -0.820723 -0.039721 1 0 0 0 0 0 1 272024
-0.002187 -0.000805 0.121292 0.119181 0.510939 -0.821456 -0.039752 1 0 0 0 0 0 1 273031
-0.002187 -0.000805 0.121292 0.119093 0.511892 -0.822128 -0.039783 1 0 0 0 0 0 1 274021
-0.002187 -0.000805 0.121292 0.119099 0.512580 -0.822783 -0.039815 1 0 0 0 0 0 1 275030
-0.002187 -0.000805 0.121292 0.119150 0.513114 -0.823430 -0.039846 1 0 0 0 0 0 1 276022
-0.002187 -0.000805 0.121292 0.119235 0.513584 -0.824081 -0.039877 1 0 0 0 0 0 1 277030
-0.002187 -0.000805 0.121292 0.119305 0.514025 -0.824714 -0.039908 1 0 0 0 0 0 1 278020
-0.002187 -0.000805 0.121292 0.119402 0.514455 -0.825365 -0.039940 1 0 0 0 0 0 1 279030
-0.002187 -0.000805 0.121292 0.119483 0.514859 -0.826018 -0.039970 1 0 0 0 0 0 1 280021
-0.002187 -0.000805 0.121292 0.119584 0.515271 -0.826659 -0.040002 1 0 0 0 0 0 1 281022
-0.002187 -0.000805 0.121292 0.119671 0.515669 -0.827317 -0.040033 1 0 0 0 0 0 1 282030
-0.002187 -0.000805 0.121292 0.119771 0.516077 -0.827953 -0.040064 1 0 0 0 0 0 1 283025
-0.002187 -0.000805 0.121292 0.119870 0.516472 -0.828597 -0.040096 1 0 0 0 0 0 1 284033
-0.002187 -0.000805 0.121292 0.119953 0.516877 -0.829257 -0.040127 1 0 0 0 0 0 1 285036
-0.002168 -0.000810 0.121282 -0.139908 0.577896 -0.694472 -0.040158 1 0 0 0 0 0 1 286029
-0.002158 -0.000812 0.121278 -0.045727 0.557072 -0.763839 -0.040190 1 0 0 0 0 0 1 287034
-0.002154 -0.000813 0.121277 0.023107 0.541439 -0.800156 -0.040220 1 0 0 0 0 0 1 288021
-0.002157 -0.000795 0.121266 0.133004 0.281133 -0.673069 -0.040252 1 0 0 0 0 0 1 289038
-0.002158 -0.000786 0.121262 0.126169 0.367743 -0.750344 -0.040284 1 0 0 0 0 0 1 290038
-0.002159 -0.000782 0.121261 0.115926 0.432551 -0.789947 -0.040315 1 0 0 0 0 0 1 291049
-0.002160 -0.000779 0.121261 0.109888 0.467169 -0.805420 -0.040346 1 0 0 0 0 0 1 292041
-0.002160 -0.000778 0.121260 0.106741 0.484844 -0.811364 -0.040377 1 0 0 0 0 0 1 293027
-0.002160 -0.000778 0.121260 0.105163 0.493869 -0.813871 -0.040408 1 0 0 0 0 0 1 294031
-0.002160 -0.000777 0.121260 0.104393 0.498577 -0.815162 -0.040440 1 0 0 0 0 0 1 295038
-0.002160 -0.000777 0.121260 0.104044 0.501123 -0.816018 -0.040471 1 0 0 0 0 0 1 296038
-0.002160 -0.000777 0.121260 0.103905 0.502591 -0.816727 -0.040502 1 0 0 0 0 0 1 297025
-0.002160 -0.000777 0.121260 0.103873 0.503522 -0.817389 -0.040533 1 0 0 0 0 0 1 298034
-0.002160 -0.000777 0.121260 0.103895 0.504162 -0.818009 -0.040564 1 0 0 0 0 0 1 299006
-0.002160 -0.000777 0.121260 0.103958 0.504706 -0.818671 -0.040596 1 0 0 0 0 0 1 300045
-0.002160 -0.000777 0.121260 0.104031 0.505157 -0.819297 -0.040627 1 0 0 0 0 0 1 301038
-0.002160 -0.000777 0.121260 0.104104 0.505573 -0.819921 -0.040659 1 0 0 0 0 0 1 302040
-0.002160 -0.000777 0.121260 0.104168 0.505978 -0.820551 -0.040690 1 0 0 0 0 0 1 303040
-0.002160 -0.000777 0.121260 0.104243 0.506378 -0.821186 -0.040721 1 0 0 0 0 0 1 304038
-0.002160 -0.000777 0.121260 0.104330 0.506775 -0.821808 -0.040752 1 0 0 0 0 0 1 305034
-0.002141 -0.000782 0.121250 -0.155603 0.567801 -0.686863 -0.040783 1 0 0 0 0 0 1 306036
-0.002132 -0.000784 0.121247 -0.061603 0.546981 -0.756214 -0.040815 1 0 0 0 0 0 1 307035
-0.002127 -0.000785 0.121246 0.007134 0.531363 -0.792521 -0.040846 1 0 0 0 0 0 1 308037
-0.002124 -0.000786 0.121245 0.043477 0.523111 -0.806798 -0.040877 1 0 0 0 0 0 1 309035
-0.002136 -0.000800 0.121234 0.237060 0.706161 -0.663624 -0.040908 1 0 0 0 0 0 1 310036
-0.002142 -0.000807 0.121230 0.184812 0.638021 -0.741334 -0.040940 1 0 0 0 0 0 1 311034
-0.002145 -0.000810 0.121229 0.143133 0.587902 -0.781671 -0.040971 1 0 0 0 0 0 1 312036
-0.002147 -0.000812 0.121229 0.120531 0.561322 -0.797464 -0.041002 1 0 0 0 0 0 1 313036
-0.002147 -0.000813 0.121228 0.108999 0.548014 -0.803499 -0.041033 1 0 0 0 0 0 1 314021
-0.002148 -0.000813 0.121228 0.103213 0.541535 -0.806027 -0.041064 1 0 0 0 0 0 1 315011
-0.002148 -0.000813 0.121228 0.100338 0.538485 -0.807311 -0.041095 1 0 0 0 0 0 1 316007
-0.002148 -0.000814 0.121228 0.098934 0.537180 -0.808169 -0.041127 1 0 0 0 0 0 1 317036
-0.002148 -0.000814 0.121228 0.098259 0.536714 -0.808855 -0.041157 1 0 0 0 0 0 1 318005
-0.002148 -0.000814 0.121228 0.097964 0.536692 -0.809515 -0.041190 1 0 0 0 0 0 1 319036
-0.002148 -0.000814 0.121228 0.097859 0.536891 -0.810138 -0.041221 1 0 0 0 0 0 1 320036
-0.002129 -0.000818 0.121218 -0.162200 0.597810 -0.675017 -0.041252 1 0 0 0 0 0 1 321034
-0.002120 -0.000820 0.121215 -0.068358 0.577003 -0.744376 -0.041283 1 0 0 0 0 0 1 322036
-0.002115 -0.000822 0.121214 0.000270 0.561375 -0.780668 -0.041314 1 0 0 0 0 0 1 323006
-0.002113 -0.000822 0.121213 0.036562 0.553144 -0.794931 -0.041345 1 0 0 0 0 0 1 324015
-0.002111 -0.000822 0.121213 0.054850 0.549119 -0.800439 -0.041377 1 0 0 0 0 0 1 325023
-0.002111 -0.000823 0.121213 0.064004 0.547310 -0.802764 -0.041408 1 0 0 0 0 0 1 326030
-0.002111 -0.000823 0.121213 0.068589 0.546604 -0.803986 -0.041440 1 0 0 0 0 0 1 327037
-0.002110 -0.000823 0.121213 0.070906 0.546446 -0.804794 -0.041471 1 0 0 0 0 0 1 328034
-0.002110 -0.000823 0.121213 0.072088 0.546585 -0.805480 -0.041502 1 0 0 0 0 0 1 329035
-0.002110 -0.000823 0.121213 0.072720 0.546834 -0.806096 -0.041533 1 0 0 0 0 0 1 330005
-0.002110 -0.000823 0.121213 0.073053 0.547190 -0.806730 -0.041565 1 0 0 0 0 0 1 331035
-0.002110 -0.000823 0.121213 0.073246 0.547571 -0.807345 -0.041596 1 0 0 0 0 0 1 332040
-0.002110 -0.000823 0.121213 0.073369 0.547964 -0.807941 -0.041627 1 0 0 0 0 0 1 333035
-0.002123 -0.000836 0.121202 0.248821 0.735492 -0.659670 -0.041658 1 0 0 0 0 0 1 334035
-0.002130 -0.000843 0.121198 0.187571 0.669740 -0.735636 -0.041690 1 0 0 0 0 0 1 335036
-0.002133 -0.000847 0.121197 0.141422 0.620828 -0.775354 -0.041721 1 0 0 0 0 0 1 336035
-0.002135 -0.000848 0.121197 0.116579 0.594866 -0.790910 -0.041752 1 0 0 0 0 0 1 337030
-0.002135 -0.000849 0.121196 0.103926 0.581883 -0.796867 -0.041783 1 0 0 0 0 0 1 338029
-0.002136 -0.000850 0.121196 0.097581 0.575555 -0.799347 -0.041814 1 0 0 0 0 0 1 339020
-0.002136 -0.000850 0.121196 0.094426 0.572610 -0.800619 -0.041846 1 0 0 0 0 0 1 340028
-0.002136 -0.000850 0.121196 0.092870 0.571334 -0.801442 -0.041877 1 0 0 0 0 0 1 341019
-0.002136 -0.000850 0.121196 0.092124 0.570920 -0.802126 -0.041908 1 0 0 0 0 0 1 342029
-0.002136 -0.000850 0.121196 0.091788 0.570917 -0.802737 -0.041939 1 0 0 0 0 0 1 343018
-0.002136 -0.000850 0.121196 0.091656 0.571135 -0.803350 -0.041971 1 0 0 0 0 0 1 344028
-0.002136 -0.000850 0.121196 0.091628 0.571455 -0.803953 -0.042002 1 0 0 0 0 0 1 345019
-0.002136 -0.000850 0.121196 0.091641 0.571824 -0.804559 -0.042033 1 0 0 0 0 0 1 346027
-0.002136 -0.000850 0.121196 0.091688 0.572224 -0.805146 -0.042064 1 0 0 0 0 0 1 347019
-0.002136 -0.000850 0.121196 0.091738 0.572631 -0.805758 -0.042095 1 0 0 0 0 0 1 348020
-0.002136 -0.000850 0.121196 0.091795 0.573068 -0.806366 -0.042127 1 0 0 0 0 0 1 349044
-0.002136 -0.000850 0.121196 0.091864 0.573474 -0.806946 -0.042158 1 0 0 0 0 0 1 350025
-0.002136 -0.000850 0.121196 0.091932 0.573899 -0.807545 -0.042189 1 0 0 0 0 0 1 351028
-0.002136 -0.000850 0.121196 0.091998 0.574340 -0.808156 -0.042221 1 0 0 0 0 0 1 352039
-0.002136 -0.000850 0.121196 0.092068 0.574751 -0.808743 -0.042252 1 0 0 0 0 0 1 353030
-0.002136 -0.000850 0.121196 0.092137 0.575174 -0.809338 -0.042283 1 0 0 0 0 0 1 354026
-0.002136 -0.000850 0.121196 0.092201 0.575608 -0.809940 -0.042314 1 0 0 0 0 0 1 355021
-0.002136 -0.000850 0.121196 0.092273 0.576029 -0.810540 -0.042346 1 0 0 0 0 0 1 356035
-0.002136 -0.000850 0.121196 0.092341 0.576446 -0.811128 -0.042377 1 0 0 0 0 0 1 357019
-0.002136 -0.000850 0.121196 0.092399 0.576883 -0.811752 -0.042409 1 0 0 0 0 0 1 358040
-0.002136 -0.000850 0.121196 0.092476 0.577303 -0.812336 -0.042440 1 0 0 0 0 0 1 359035
-0.002136 -0.000850 0.121196 0.092544 0.577716 -0.812916 -0.042470 1 0 0 0 0 0 1 360007
-0.002136 -0.000850 0.121196 0.092614 0.578153 -0.813530 -0.042502 1 0 0 0 0 0 1 361035
-0.002117 -0.000855 0.121186 -0.167635 0.639252 -0.678119 -0.042533 1 0 0 0 0 0 1 362035
-0.002108 -0.000857 0.121183 -0.074003 0.618592 -0.747435 -0.042565 1 0 0 0 0 0 1 363033
-0.002103 -0.000858 0.121182 -0.005457 0.603053 -0.783712 -0.042596 1 0 0 0 0 0 1 364022
-0.002101 -0.000859 0.121181 0.030759 0.594862 -0.797956 -0.042627 1 0 0 0 0 0 1 365034
-0.002100 -0.000859 0.121181 0.049003 0.590870 -0.803429 -0.042658 1 0 0 0 0 0 1 366030
-0.002099 -0.000859 0.121181 0.058143 0.589094 -0.805752 -0.042690 1 0 0 0 0 0 1 367039
-0.002099 -0.000859 0.121181 0.062729 0.588392 -0.806957 -0.042721 1 0 0 0 0 0 1 368040
-0.002099 -0.000859 0.121181 0.065038 0.588253 -0.807750 -0.042752 1 0 0 0 0 0 1 369039
-0.002098 -0.000859 0.121181 0.066223 0.588391 -0.808386 -0.042782 1 0 0 0 0 0 1 370003
-0.002098 -0.000859 0.121181 0.066829 0.588689 -0.809028 -0.042815 1 0 0 0 0 0 1 371034
-0.002098 -0.000859 0.121181 0.067160 0.589061 -0.809623 -0.042846 1 0 0 0 0 0 1 372036
-0.002098 -0.000859 0.121181 0.067347 0.589456 -0.810215 -0.042877 1 0 0 0 0 0 1 373031
-0.002098 -0.000859 0.121181 0.067468 0.589860 -0.810812 -0.042908 1 0 0 0 0 0 1 374034
-0.002098 -0.000859 0.121181 0.067558 0.590278 -0.811403 -0.042940 1 0 0 0 0 0 1 375034
-0.002098 -0.000859 0.121181 0.067610 0.590708 -0.811994 -0.042971 1 0 0 0 0 0 1 376035
-0.002098 -0.000859 0.121181 0.067682 0.591129 -0.812574 -0.043002 1 0 0 0 0 0 1 377030
-0.002098 -0.000859 0.121181 0.067725 0.591551 -0.813173 -0.043033 1 0 0 0 0 0 1 378034
-0.002098 -0.000859 0.121181 0.067777 0.591996 -0.813759 -0.043064 1 0 0 0 0 0 1 379025
-0.002098 -0.000859 0.121181 0.067843 0.592417 -0.814354 -0.043096 1 0 0 0 0 0 1 380034
-0.002098 -0.000859 0.121181 0.067882 0.592848 -0.814938 -0.043127 1 0 0 0 0 0 1 381034
-0.002098 -0.000859 0.121181 0.067942 0.593274 -0.815533 -0.043158 1 0 0 0 0 0 1 382032
-0.002098 -0.000859 0.121181 0.067969 0.593709 -0.816131 -0.043190 1 0 0 0 0 0 1 383031
-0.002104 -0.000841 0.121171 0.141824 0.341262 -0.675017 -0.043221 1 0 0 0 0 0 1 384033
-0.002107 -0.000831 0.121167 0.116780 0.431892 -0.747110 -0.043252 1 0 0 0 0 0 1 385030
-0.002108 -0.000827 0.121166 0.097453 0.498723 -0.784828 -0.043283 1 0 0 0 0 0 1 386031
-0.002109 -0.000825 0.121165 0.086899 0.534355 -0.799593 -0.043314 1 0 0 0 0 0 1 387004
-0.002109 -0.000823 0.121165 0.081483 0.552546 -0.805288 -0.043346 1 0 0 0 0 0 1 388033
-0.002109 -0.000823 0.121165 0.078753 0.561846 -0.807639 -0.043377 1 0 0 0 0 0 1 389015
-0.002109 -0.000823 0.121165 0.077407 0.566711 -0.808867 -0.043408 1 0 0 0 0 0 1 390030
-0.002109 -0.000822 0.121165 0.076740 0.569335 -0.809667 -0.043440 1 0 0 0 0 0 1 391033
-0.002109 -0.000822 0.121165 0.076443 0.570848 -0.810326 -0.043471 1 0 0 0 0 0 1 392035
-0.002109 -0.000822 0.121165 0.076321 0.571830 -0.810939 -0.043502 1 0 0 0 0 0 1 393033
-0.002109 -0.000822 0.121165 0.076293 0.572512 -0.811537 -0.043533 1 0 0 0 0 0 1 394033
-0.002109 -0.000822 0.121165 0.076307 0.573056 -0.812107 -0.043565 1 0 0 0 0 0 1 395031
-0.002109 -0.000822 0.121165 0.076330 0.573539 -0.812697 -0.043596 1 0 0 0 0 0 1 396035
-0.002109 -0.000822 0.121165 0.076371 0.573989 -0.813279 -0.043627 1 0 0 0 0 0 1 397034
-0.002109 -0.000822 0.121165 0.076421 0.574414 -0.813868 -0.043658 1 0 0 0 0 0 1 398033
-0.002109 -0.000822 0.121165 0.076484 0.574834 -0.814443 -0.043690 1 0 0 0 0 0 1 399031
-0.002109 -0.000822 0.121165 0.076524 0.575262 -0.815027 -0.043721 1 0 0 0 0 0 1 400035
-0.002109 -0.000822 0.121165 0.076588 0.575661 -0.815601 -0.043751 1 0 0 0 0 0 1 401009
-0.002115 -0.000804 0.121155 0.150424 0.323162 -0.674253 -0.043783 1 0 0 0 0 0 1 402018
-0.002118 -0.000795 0.121151 0.125444 0.413624 -0.746399 -0.043814 1 0 0 0 0 0 1 403027
-0.002119 -0.000790 0.121150 0.106144 0.480366 -0.784118 -0.043845 1 0 0 0 0 0 1 404019
-0.002120 -0.000788 0.121149 0.095613 0.515946 -0.798902 -0.043877 1 0 0 0 0 0 1 405025
-0.002120 -0.000787 0.121149 0.090199 0.534107 -0.804568 -0.043908 1 0 0 0 0 0 1 406017
-0.002120 -0.000786 0.121149 0.087481 0.543383 -0.806943 -0.043939 1 0 0 0 0 0 1 407026
-0.002120 -0.000786 0.121149 0.086129 0.548217 -0.808127 -0.043970 1 0 0 0 0 0 1 408017
-0.002120 -0.000786 0.121149 0.085488 0.550829 -0.808940 -0.044002 1 0 0 0 0 0 1 409026
-0.002120 -0.000786 0.121149 0.085186 0.552322 -0.809581 -0.044033 1 0 0 0 0 0 1 410016
-0.002120 -0.000786 0.121149 0.085073 0.553279 -0.810187 -0.044064 1 0 0 0 0 0 1 411027
-0.002120 -0.000786 0.121149 0.085038 0.553940 -0.810764 -0.044095 1 0 0 0 0 0 1 412016
-0.002120 -0.000786 0.121149 0.085065 0.554479 -0.811344 -0.044127 1 0 0 0 0 0 1 413026
-0.002120 -0.000786 0.121149 0.085097 0.554931 -0.811920 -0.044158 1 0 0 0 0 0 1 414029
-0.002120 -0.000786 0.121149 0.085157 0.555358 -0.812499 -0.044189 1 0 0 0 0 0 1 415025
-0.002120 -0.000786 0.121149 0.085199 0.555783 -0.813086 -0.044221 1 0 0 0 0 0 1 416034
-0.002120 -0.000786 0.121149 0.085254 0.556192 -0.813653 -0.044252 1 0 0 0 0 0 1 417042
-0.002120 -0.000786 0.121149 0.085325 0.556576 -0.814221 -0.044283 1 0 0 0 0 0 1 418022
-0.002120 -0.000786 0.121149 0.085374 0.556973 -0.814792 -0.044314 1 0 0 0 0 0 1 419025
-0.002126 -0.000767 0.121139 0.159228 0.304412 -0.673226 -0.044345 1 0 0 0 0 0 1 420016
-0.002129 -0.000758 0.121135 0.134303 0.394708 -0.745380 -0.044377 1 0 0 0 0 0 1 421036
-0.002130 -0.000753 0.121134 0.115043 0.461363 -0.783128 -0.044408 1 0 0 0 0 0 1 422028
-0.002131 -0.000751 0.121133 0.104519 0.496892 -0.797917 -0.044440 1 0 0 0 0 0 1 423039
-0.002112 -0.000754 0.121123 -0.161688 0.575871 -0.667285 -0.044471 1 0 0 0 0 0 1 424035
-0.002103 -0.000756 0.121120 -0.071160 0.564034 -0.738245 -0.044501 1 0 0 0 0 0 1 425004
-0.002098 -0.000757 0.121119 -0.004199 0.552931 -0.775089 -0.044533 1 0 0 0 0 0 1 426033
-0.002096 -0.000757 0.121118 0.031226 0.546915 -0.789488 -0.044565 1 0 0 0 0 0 1 427031
-0.002095 -0.000758 0.121118 0.049072 0.543996 -0.795008 -0.044596 1 0 0 0 0 0 1 428034
-0.002094 -0.000758 0.121118 0.058007 0.542723 -0.797303 -0.044627 1 0 0 0 0 0 1 429032
-0.002094 -0.000758 0.121118 0.062490 0.542264 -0.798480 -0.044658 1 0 0 0 0 0 1 430032
-0.002094 -0.000758 0.121118 0.064734 0.542228 -0.799250 -0.044690 1 0 0 0 0 0 1 431034
-0.002094 -0.000758 0.121118 0.065896 0.542389 -0.799883 -0.044721 1 0 0 0 0 0 1 432035
-0.002094 -0.000758 0.121118 0.066485 0.542662 -0.800476 -0.044752 1 0 0 0 0 0 1 433036
-0.002099 -0.000739 0.121108 0.140626 0.290044 -0.658746 -0.044783 1 0 0 0 0 0 1 434034
-0.002102 -0.000730 0.121104 0.115842 0.380170 -0.730915 -0.044815 1 0 0 0 0 0 1 435030
-0.002103 -0.000726 0.121103 0.096642 0.446724 -0.768647 -0.044846 1 0 0 0 0 0 1 436032
-0.002104 -0.000723 0.121102 0.086160 0.482201 -0.783411 -0.044877 1 0 0 0 0 0 1 437031
-0.002104 -0.000722 0.121102 0.080764 0.500297 -0.789055 -0.044908 1 0 0 0 0 0 1 438031
-0.002104 -0.000722 0.121102 0.078052 0.509530 -0.791401 -0.044940 1 0 0 0 0 0 1 439032
-0.002105 -0.000721 0.121102 0.076700 0.514318 -0.792582 -0.044971 1 0 0 0 0 0 1 440033
-0.002086 -0.000726 0.121092 -0.184797 0.577786 -0.656919 -0.045002 1 0 0 0 0 0 1 441031
-0.002076 -0.000728 0.121089 -0.091978 0.558177 -0.726170 -0.045033 1 0 0 0 0 0 1 442032
-0.002072 -0.000729 0.121087 -0.023885 0.543170 -0.762382 -0.045065 1 0 0 0 0 0 1 443030
-0.002069 -0.000729 0.121087 0.012104 0.535212 -0.776557 -0.045096 1 0 0 0 0 0 1 444026
-0.002068 -0.000730 0.121087 0.030236 0.531328 -0.781990 -0.045127 1 0 0 0 0 0 1 445032
-0.002067 -0.000730 0.121087 0.039309 0.529549 -0.784236 -0.045157 1 0 0 0 0 0 1 446001
-0.002067 -0.000730 0.121087 0.043842 0.528838 -0.785399 -0.045189 1 0 0 0 0 0 1 447026
-0.002072 -0.000711 0.121076 0.119966 0.275722 -0.643713 -0.045221 1 0 0 0 0 0 1 448035
-0.002075 -0.000702 0.121073 0.096168 0.365459 -0.715945 -0.045252 1 0 0 0 0 0 1 449031
-0.002076 -0.000698 0.121071 0.077460 0.431812 -0.753705 -0.045283 1 0 0 0 0 0 1 450031
-0.002077 -0.000695 0.121071 0.067206 0.467187 -0.768473 -0.045315 1 0 0 0 0 0 1 451031
-0.002078 -0.000694 0.121071 0.061943 0.485232 -0.774106 -0.045346 1 0 0 0 0 0 1 452034
-0.002078 -0.000694 0.121071 0.059270 0.494420 -0.776427 -0.045377 1 0 0 0 0 0 1 453030
-0.002078 -0.000693 0.121071 0.057943 0.499178 -0.777590 -0.045408 1 0 0 0 0 0 1 454026
-0.002078 -0.000693 0.121071 0.057305 0.501736 -0.778339 -0.045439 1 0 0 0 0 0 1 455020
-0.002078 -0.000693 0.121071 0.056994 0.503194 -0.778960 -0.045471 1 0 0 0 0 0 1 456024
-0.002078 -0.000693 0.121071 0.056853 0.504095 -0.779513 -0.045502 1 0 0 0 0 0 1 457032
-0.002078 -0.000693 0.121071 0.056805 0.504721 -0.780069 -0.045533 1 0 0 0 0 0 1 458031
-0.002059 -0.000698 0.121061 -0.204081 0.566122 -0.643999 -0.045565 1 0 0 0 0 0 1 459031
-0.002055 -0.000681 0.121047 -0.037261 0.292556 -0.570585 -0.045596 1 0 0 0 0 0 1 460031
-0.002053 -0.000673 0.121042 0.005981 0.366546 -0.678445 -0.045627 1 0 0 0 0 0 1 461031
-0.002052 -0.000669 0.121040 0.022732 0.424391 -0.729795 -0.045658 1 0 0 0 0 0 1 462029
-0.002052 -0.000667 0.121040 0.030319 0.455420 -0.749414 -0.045690 1 0 0 0 0 0 1 463030
-0.002051 -0.000666 0.121040 0.033942 0.471268 -0.756736 -0.045721 1 0 0 0 0 0 1 464031
-0.002051 -0.000666 0.121040 0.035709 0.479338 -0.759630 -0.045751 1 0 0 0 0 0 1 465004
-0.002051 -0.000666 0.121039 0.036590 0.483539 -0.761002 -0.045783 1 0 0 0 0 0 1 466016
-0.002051 -0.000666 0.121039 0.037035 0.485823 -0.761811 -0.045814 1 0 0 0 0 0 1 467024
-0.002051 -0.000665 0.121039 0.037274 0.487105 -0.762424 -0.045845 1 0 0 0 0 0 1 468015
-0.002051 -0.000665 0.121039 0.037394 0.487923 -0.762990 -0.045877 1 0 0 0 0 0 1 469023
-0.002051 -0.000665 0.121039 0.037481 0.488496 -0.763519 -0.045908 1 0 0 0 0 0 1 470015
-0.002051 -0.000665 0.121039 0.037520 0.488964 -0.764044 -0.045939 1 0 0 0 0 0 1 471024
-0.002051 -0.000665 0.121039 0.037575 0.489349 -0.764558 -0.045970 1 0 0 0 0 0 1 472015
-0.002051 -0.000665 0.121039 0.037600 0.489700 -0.765088 -0.046002 1 0 0 0 0 0 1 473023
-0.002051 -0.000665 0.121039 0.037630 0.490050 -0.765603 -0.046033 1 0 0 0 0 0 1 474014
-0.002051 -0.000665 0.121039 0.037661 0.490408 -0.766128 -0.046064 1 0 0 0 0 0 1 475024
-0.002051 -0.000665 0.121039 0.037675 0.490742 -0.766637 -0.046095 1 0 0 0 0 0 1 476015
-0.002051 -0.000665 0.121039 0.037711 0.491078 -0.767170 -0.046127 1 0 0 0 0 0 1 477030
-0.002056 -0.000647 0.121029 0.111577 0.238430 -0.624882 -0.046158 1 0 0 0 0 0 1 478014
-0.002059 -0.000638 0.121025 0.086720 0.328161 -0.697106 -0.046190 1 0 0 0 0 0 1 479030
-0.002061 -0.000633 0.121024 0.067470 0.394484 -0.734837 -0.046221 1 0 0 0 0 0 1 480042
-0.002061 -0.000631 0.121024 0.056969 0.429844 -0.749577 -0.046252 1 0 0 0 0 0 1 481040
-0.002062 -0.000630 0.121024 0.051554 0.447847 -0.755182 -0.046283 1 0 0 0 0 0 1 482023
-0.002062 -0.000629 0.121024 0.048807 0.457004 -0.757477 -0.046314 1 0 0 0 0 0 1 483023
-0.002062 -0.000629 0.121024 0.047440 0.461755 -0.758622 -0.046346 1 0 0 0 0 0 1 484025
-0.002062 -0.000629 0.121024 0.046773 0.464273 -0.759347 -0.046377 1 0 0 0 0 0 1 485014
-0.002062 -0.000629 0.121024 0.046465 0.465698 -0.759940 -0.046408 1 0 0 0 0 0 1 486034
-0.002062 -0.000629 0.121024 0.046305 0.466560 -0.760469 -0.046439 1 0 0 0 0 0 1 487017
-0.002062 -0.000629 0.121024 0.046253 0.467148 -0.761006 -0.046471 1 0 0 0 0 0 1 488037
-0.002062 -0.000629 0.121024 0.046231 0.467595 -0.761514 -0.046502 1 0 0 0 0 0 1 489025
-0.002062 -0.000629 0.121024 0.046249 0.467986 -0.762034 -0.046533 1 0 0 0 0 0 1 490030
-0.002062 -0.000629 0.121023 0.046260 0.468331 -0.762534 -0.046565 1 0 0 0 0 0 1 491030
-0.002062 -0.000629 0.121024 0.046283 0.468671 -0.763058 -0.046596 1 0 0 0 0 0 1 492031
-0.002062 -0.000629 0.121024 0.046320 0.468987 -0.763549 -0.046626 1 0 0 0 0 0 1 493002
-0.002062 -0.000629 0.121024 0.046353 0.469310 -0.764073 -0.046658 1 0 0 0 0 0 1 494027
-0.002062 -0.000629 0.121024 0.046385 0.469625 -0.764587 -0.046690 1 0 0 0 0 0 1 495030
-0.002062 -0.000629 0.121023 0.046416 0.469939 -0.765098 -0.046721 1 0 0 0 0 0 1 496030
-0.002062 -0.000629 0.121023 0.046434 0.470248 -0.765590 -0.046751 1 0 0 0 0 0 1 497004
-0.002062 -0.000629 0.121023 0.046469 0.470560 -0.766128 -0.046783 1 0 0 0 0 0 1 498031
-0.002062 -0.000629 0.121023 0.046508 0.470882 -0.766635 -0.046815 1 0 0 0 0 0 1 499032
-0.002062 -0.000629 0.121024 0.046536 0.471199 -0.767137 -0.046845 1 0 0 0 0 0 1 500001
-0.002062 -0.000629 0.121023 0.046559 0.471514 -0.767651 -0.046877 1 0 0 0 0 0 1 501029
-0.002062 -0.000629 0.121024 0.046593 0.471816 -0.768174 -0.046908 1 0 0 0 0 0 1 502029
-0.002062 -0.000629 0.121023 0.046631 0.472128 -0.768665 -0.046939 1 0 0 0 0 0 1 502998
-0.002062 -0.000629 0.121023 0.046652 0.472456 -0.769186 -0.046971 1 0 0 0 0 0 1 504031
-0.002062 -0.000629 0.121023 0.046691 0.472779 -0.769709 -0.047002 1 0 0 0 0 0 1 505029
-0.002062 -0.000629 0.121023 0.046726 0.473083 -0.770215 -0.047033 1 0 0 0 0 0 1 506028
-0.002062 -0.000629 0.121024 0.046750 0.473388 -0.770734 -0.047065 1 0 0 0 0 0 1 507030
-0.002062 -0.000629 0.121023 0.046776 0.473713 -0.771234 -0.047096 1 0 0 0 0 0 1 508031
-0.002062 -0.000629 0.121024 0.046815 0.474037 -0.771757 -0.047127 1 0 0 0 0 0 1 509031
-0.002062 -0.000629 0.121023 0.046849 0.474331 -0.772247 -0.047157 1 0 0 0 0 0 1 509999
-0.002062 -0.000629 0.121023 0.046870 0.474657 -0.772768 -0.047190 1 0 0 0 0 0 1 511030
-0.002062 -0.000629 0.121024 0.046900 0.474971 -0.773298 -0.047221 1 0 0 0 0 0 1 512028
-0.002062 -0.000629 0.121024 0.046942 0.475283 -0.773800 -0.047252 1 0 0 0 0 0 1 513031
-0.002062 -0.000629 0.121023 0.046963 0.475599 -0.774303 -0.047283 1 0 0 0 0 0 1 514029
-0.002062 -0.000629 0.121023 0.047004 0.475911 -0.774820 -0.047314 1 0 0 0 0 0 1 515029
-0.002062 -0.000629 0.121023 0.047037 0.476223 -0.775329 -0.047346 1 0 0 0 0 0 1 516023
-0.002043 -0.000633 0.121014 -0.214280 0.537610 -0.638942 -0.047376 1 0 0 0 0 0 1 517001
-0.002034 -0.000635 0.121010 -0.121595 0.516889 -0.708020 -0.047408 1 0 0 0 0 0 1 518029
-0.002029 -0.000636 0.121009 -0.053575 0.501326 -0.744134 -0.047439 1 0 0 0 0 0 1 519025
-0.002027 -0.000637 0.121008 -0.017627 0.493064 -0.758248 -0.047470 1 0 0 0 0 0 1 520018
-0.002025 -0.000637 0.121008 0.000476 0.489021 -0.763626 -0.047502 1 0 0 0 0 0 1 521022
-0.002025 -0.000637 0.121008 0.009513 0.487143 -0.765847 -0.047533 1 0 0 0 0 0 1 522030
-0.002025 -0.000638 0.121008 0.014025 0.486361 -0.766956 -0.047564 1 0 0 0 0 0 1 523029
-0.002024 -0.000638 0.121008 0.016281 0.486119 -0.767663 -0.047596 1 0 0 0 0 0 1 524030
-0.002024 -0.000638 0.121008 0.017431 0.486173 -0.768246 -0.047627 1 0 0 0 0 0 1 525029
-0.002024 -0.000638 0.121008 0.017987 0.486341 -0.768772 -0.047658 1 0 0 0 0 0 1 526029
-0.002024 -0.000638 0.121008 0.018291 0.486598 -0.769285 -0.047690 1 0 0 0 0 0 1 527029
-0.002024 -0.000638 0.121008 0.018444 0.486874 -0.769788 -0.047721 1 0 0 0 0 0 1 528030
-0.002024 -0.000638 0.121008 0.018525 0.487174 -0.770302 -0.047752 1 0 0 0 0 0 1 529027
-0.002005 -0.000642 0.120998 -0.242760 0.548558 -0.633696 -0.047783 1 0 0 0 0 0 1 530027
-0.001996 -0.000644 0.120995 -0.150209 0.527852 -0.702805 -0.047814 1 0 0 0 0 0 1 531003
-0.001991 -0.000645 0.120994 -0.082259 0.512304 -0.738955 -0.047846 1 0 0 0 0 0 1 532023
-0.001989 -0.000646 0.120993 -0.046343 0.504069 -0.753065 -0.047877 1 0 0 0 0 0 1 533015
-0.001988 -0.000646 0.120993 -0.028292 0.500031 -0.758445 -0.047908 1 0 0 0 0 0 1 534022
-0.001987 -0.000646 0.120993 -0.019264 0.498160 -0.760654 -0.047939 1 0 0 0 0 0 1 535012
-0.001987 -0.000646 0.120993 -0.014777 0.497365 -0.761740 -0.047970 1 0 0 0 0 0 1 536015
-0.001987 -0.000647 0.120993 -0.012537 0.497171 -0.762497 -0.048004 1 0 0 0 0 0 1 537094
-0.001987 -0.000647 0.120993 -0.011419 0.497176 -0.763022 -0.048033 1 0 0 0 0 0 1 538012
-0.001968 -0.000651 0.120983 -0.272136 0.558434 -0.626259 -0.048064 1 0 0 0 0 0 1 539023
-0.001958 -0.000653 0.120979 -0.179453 0.537703 -0.695438 -0.048095 1 0 0 0 0 0 1 540013
-0.001954 -0.000654 0.120978 -0.111453 0.522129 -0.731600 -0.048127 1 0 0 0 0 0 1 541022
-0.001951 -0.000655 0.120978 -0.075527 0.513891 -0.745724 -0.048158 1 0 0 0 0 0 1 542013
-0.001950 -0.000655 0.120978 -0.057458 0.509846 -0.751089 -0.048189 1 0 0 0 0 0 1 543014
-0.001949 -0.000655 0.120978 -0.048435 0.507971 -0.753302 -0.048221 1 0 0 0 0 0 1 544021
-0.001949 -0.000655 0.120978 -0.043965 0.507200 -0.754383 -0.048252 1 0 0 0 0 0 1 545026
-0.001949 -0.000655 0.120978 -0.041725 0.506965 -0.755092 -0.048283 1 0 0 0 0 0 1 546035
-0.001949 -0.000656 0.120978 -0.040643 0.507021 -0.755651 -0.048314 1 0 0 0 0 0 1 547024
-0.001949 -0.000656 0.120978 -0.040110 0.507204 -0.756163 -0.048346 1 0 0 0 0 0 1 548026
-0.001949 -0.000656 0.120978 -0.039842 0.507472 -0.756662 -0.048377 1 0 0 0 0 0 1 549028
-0.001949 -0.000656 0.120978 -0.039726 0.507751 -0.757142 -0.048408 1 0 0 0 0 0 1 550014
-0.001949 -0.000656 0.120978 -0.039695 0.508068 -0.757641 -0.048439 1 0 0 0 0 0 1 551026
-0.001930 -0.000660 0.120968 -0.300949 0.569439 -0.620640 -0.048471 1 0 0 0 0 0 1 552021
-0.001921 -0.000662 0.120964 -0.208662 0.548807 -0.689862 -0.048502 1 0 0 0 0 0 1 553025
-0.001916 -0.000663 0.120963 -0.140872 0.533290 -0.726031 -0.048533 1 0 0 0 0 0 1 554022
-0.001913 -0.000664 0.120962 -0.105064 0.525083 -0.740154 -0.048564 1 0 0 0 0 0 1 555017
-0.001912 -0.000664 0.120962 -0.087049 0.521063 -0.745520 -0.048595 1 0 0 0 0 0 1 556019
-0.001912 -0.000664 0.120962 -0.078095 0.519186 -0.747705 -0.048626 1 0 0 0 0 0 1 557000
-0.001911 -0.000664 0.120962 -0.073627 0.518414 -0.748790 -0.048657 1 0 0 0 0 0 1 558000
-0.001911 -0.000664 0.120962 -0.071430 0.518191 -0.749484 -0.048689 1 0 0 0 0 0 1 559017
-0.001917 -0.000646 0.120952 0.003784 0.264658 -0.606930 -0.048720 1 0 0 0 0 0 1 560019
-0.001919 -0.000637 0.120948 -0.020575 0.353811 -0.678949 -0.048752 1 0 0 0 0 0 1 561019
-0.001921 -0.000632 0.120947 -0.039576 0.419832 -0.716566 -0.048783 1 0 0 0 0 0 1 562020
-0.001921 -0.000630 0.120947 -0.049983 0.455048 -0.731239 -0.048814 1 0 0 0 0 0 1 563021
-0.001922 -0.000629 0.120946 -0.055364 0.472989 -0.736789 -0.048845 1 0 0 0 0 0 1 564017
-0.001922 -0.000628 0.120946 -0.058109 0.482117 -0.739037 -0.048877 1 0 0 0 0 0 1 565019
-0.001922 -0.000628 0.120946 -0.059519 0.486838 -0.740138 -0.048908 1 0 0 0 0 0 1 566019
-0.001922 -0.000628 0.120946 -0.060255 0.489361 -0.740833 -0.048939 1 0 0 0 0 0 1 567016
-0.001903 -0.000632 0.120936 -0.321936 0.551856 -0.603744 -0.048970 1 0 0 0 0 0 1 568018
-0.001894 -0.000634 0.120933 -0.229989 0.531762 -0.672980 -0.049002 1 0 0 0 0 0 1 569015
-0.001889 -0.000636 0.120932 -0.162383 0.516523 -0.709163 -0.049033 1 0 0 0 0 0 1 570017
-0.001887 -0.000636 0.120931 -0.126656 0.508451 -0.723280 -0.049064 1 0 0 0 0 0 1 571015
-0.001886 -0.000636 0.120931 -0.108698 0.504480 -0.728615 -0.049095 1 0 0 0 0 0 1 572017
-0.001885 -0.000637 0.120931 -0.099771 0.502644 -0.730805 -0.049127 1 0 0 0 0 0 1 573014
-0.001885 -0.000637 0.120931 -0.095344 0.501868 -0.731865 -0.049158 1 0 0 0 0 0 1 574017
-0.001885 -0.000637 0.120931 -0.093151 0.501655 -0.732547 -0.049189 1 0 0 0 0 0 1 575015
-0.001885 -0.000637 0.120931 -0.092098 0.501687 -0.733078 -0.049220 1 0 0 0 0 0 1 576019
-0.001897 -0.000650 0.120920 0.085461 0.690769 -0.584257 -0.049252 1 0 0 0 0 0 1 577019
-0.001904 -0.000657 0.120916 0.024988 0.625550 -0.659281 -0.049283 1 0 0 0 0 0 1 578014
-0.001907 -0.000661 0.120915 -0.020789 0.576913 -0.698451 -0.049314 1 0 0 0 0 0 1 579016
-0.001909 -0.000662 0.120915 -0.045463 0.551058 -0.713694 -0.049345 1 0 0 0 0 0 1 580016
-0.001910 -0.000663 0.120914 -0.058075 0.538093 -0.719436 -0.049377 1 0 0 0 0 0 1 581016
-0.001910 -0.000664 0.120914 -0.064470 0.531752 -0.721759 -0.049408 1 0 0 0 0 0 1 582016
-0.001910 -0.000664 0.120914 -0.067690 0.528747 -0.722867 -0.049439 1 0 0 0 0 0 1 583015
-0.001910 -0.000664 0.120914 -0.069331 0.527397 -0.723551 -0.049470 1 0 0 0 0 0 1 584017
-0.001910 -0.000664 0.120914 -0.070171 0.526887 -0.724086 -0.049501 1 0 0 0 0 0 1 585010
-0.001910 -0.000664 0.120914 -0.070625 0.526806 -0.724580 -0.049533 1 0 0 0 0 0 1 586019
-0.001910 -0.000664 0.120914 -0.070862 0.526938 -0.725040 -0.049564 1 0 0 0 0 0 1 587021
-0.001910 -0.000664 0.120914 -0.071018 0.527151 -0.725498 -0.049595 1 0 0 0 0 0 1 588016
-0.001910 -0.000664 0.120914 -0.071099 0.527429 -0.725956 -0.049627 1 0 0 0 0 0 1 589016
-0.001910 -0.000664 0.120914 -0.071174 0.527743 -0.726420 -0.049658 1 0 0 0 0 0 1 590015
-0.001910 -0.000664 0.120914 -0.071238 0.528056 -0.726872 -0.049689 1 0 0 0 0 0 1 591015
-0.001916 -0.000646 0.120904 0.002921 0.274599 -0.584043 -0.049720 1 0 0 0 0 0 1 592016
-0.001919 -0.000637 0.120900 -0.021960 0.363708 -0.655962 -0.049752 1 0 0 0 0 0 1 593014
-0.001920 -0.000632 0.120899 -0.041196 0.429703 -0.693540 -0.049783 1 0 0 0 0 0 1 594014
-0.001921 -0.000630 0.120899 -0.051730 0.464892 -0.708166 -0.049814 1 0 0 0 0 0 1 595013
-0.001921 -0.000629 0.120898 -0.057184 0.482828 -0.713693 -0.049845 1 0 0 0 0 0 1 596016
-0.001921 -0.000628 0.120898 -0.059965 0.491952 -0.715916 -0.049877 1 0 0 0 0 0 1 597014
-0.001934 -0.000641 0.120887 0.115689 0.685618 -0.567495 -0.049908 1 0 0 0 0 0 1 598014
-0.001941 -0.000648 0.120884 0.054379 0.622772 -0.642704 -0.049939 1 0 0 0 0 0 1 599006
-0.001944 -0.000652 0.120882 0.008197 0.575350 -0.681979 -0.049973 1 0 0 0 0 0 1 600092
-0.001946 -0.000653 0.120882 -0.016683 0.550071 -0.697232 -0.050004 1 0 0 0 0 0 1 601078
-0.001946 -0.000654 0.120882 -0.029390 0.537407 -0.702971 -0.050035 1 0 0 0 0 0 1 602094
-0.001947 -0.000655 0.120882 -0.035806 0.531210 -0.705266 -0.050066 1 0 0 0 0 0 1 603077
-0.001928 -0.000659 0.120872 -0.300590 0.589388 -0.568588 -0.050098 1 0 0 0 0 0 1 604093
-0.001919 -0.000662 0.120868 -0.210249 0.567197 -0.637919 -0.050128 1 0 0 0 0 0 1 605076
-0.001914 -0.000663 0.120867 -0.143474 0.550915 -0.674116 -0.050160 1 0 0 0 0 0 1 606093
-0.001912 -0.000663 0.120867 -0.108150 0.542317 -0.688191 -0.050191 1 0 0 0 0 0 1 607075
-0.001911 -0.000664 0.120866 -0.090392 0.538062 -0.693482 -0.050220 1 0 0 0 0 0 1 608020
-0.001910 -0.000664 0.120866 -0.081539 0.536097 -0.695632 -0.050251 1 0 0 0 0 0 1 609010
-0.001910 -0.000664 0.120866 -0.077156 0.535297 -0.696662 -0.050283 1 0 0 0 0 0 1 610019
-0.001910 -0.000664 0.120866 -0.074982 0.535037 -0.697303 -0.050314 1 0 0 0 0 0 1 611010
-0.001910 -0.000664 0.120866 -0.073932 0.535083 -0.697816 -0.050345 1 0 0 0 0 0 1 612019
-0.001910 -0.000664 0.120866 -0.073419 0.535266 -0.698267 -0.050376 1 0 0 0 0 0 1 613010
-0.001910 -0.000664 0.120866 -0.073193 0.535534 -0.698714 -0.050408 1 0 0 0 0 0 1 614019
-0.001910 -0.000664 0.120866 -0.073099 0.535824 -0.699147 -0.050439 1 0 0 0 0 0 1 615023
-0.001915 -0.000646 0.120856 0.001158 0.282231 -0.556170 -0.050470 1 0 0 0 0 0 1 616018
-0.001918 -0.000636 0.120852 -0.023643 0.371199 -0.628037 -0.050502 1 0 0 0 0 0 1 617026
-0.001919 -0.000632 0.120851 -0.042836 0.437104 -0.665588 -0.050534 1 0 0 0 0 0 1 618045
-0.001920 -0.000630 0.120851 -0.053347 0.472254 -0.680172 -0.050564 1 0 0 0 0 0 1 619028
-0.001933 -0.000642 0.120840 0.118372 0.679188 -0.536028 -0.050595 1 0 0 0 0 0 1 620016
-0.001940 -0.000648 0.120836 0.055120 0.623042 -0.612769 -0.050627 1 0 0 0 0 0 1 621017
-0.001943 -0.000652 0.120834 0.007949 0.578951 -0.652507 -0.050658 1 0 0 0 0 0 1 622021
-0.001945 -0.000653 0.120834 -0.017417 0.555349 -0.667916 -0.050689 1 0 0 0 0 0 1 623011
-0.001946 -0.000654 0.120834 -0.030386 0.543525 -0.673701 -0.050721 1 0 0 0 0 0 1 624021
-0.001946 -0.000654 0.120834 -0.036911 0.537747 -0.675997 -0.050752 1 0 0 0 0 0 1 625017
-0.001946 -0.000654 0.120834 -0.040219 0.535008 -0.677073 -0.050783 1 0 0 0 0 0 1 626017
-0.001946 -0.000655 0.120834 -0.041888 0.533803 -0.677709 -0.050813 1 0 0 0 0 0 1 626997
-0.001946 -0.000655 0.120834 -0.042733 0.533380 -0.678216 -0.050845 1 0 0 0 0 0 1 628017
-0.001946 -0.000655 0.120834 -0.043177 0.533320 -0.678657 -0.050877 1 0 0 0 0 0 1 629014
-0.001946 -0.000655 0.120834 -0.043407 0.533446 -0.679081 -0.050907 1 0 0 0 0 0 1 629997
-0.001946 -0.000655 0.120834 -0.043538 0.533670 -0.679503 -0.050939 1 0 0 0 0 0 1 631013
-0.001946 -0.000655 0.120834 -0.043619 0.533990 -0.679962 -0.050973 1 0 0 0 0 0 1 632112
-0.001952 -0.000636 0.120823 0.030540 0.280336 -0.536802 -0.051004 1 0 0 0 0 0 1 633109
-0.001955 -0.000627 0.120820 0.005791 0.369160 -0.608667 -0.051035 1 0 0 0 0 0 1 634074
-0.001956 -0.000623 0.120818 -0.013382 0.435005 -0.646180 -0.051066 1 0 0 0 0 0 1 635077
-0.001957 -0.000620 0.120818 -0.023885 0.470125 -0.660770 -0.051098 1 0 0 0 0 0 1 636102
-0.001957 -0.000619 0.120818 -0.029302 0.487994 -0.666243 -0.051129 1 0 0 0 0 0 1 637098
-0.001957 -0.000619 0.120818 -0.032062 0.497094 -0.668421 -0.051160 1 0 0 0 0 0 1 638070
-0.001957 -0.000618 0.120818 -0.033466 0.501806 -0.669462 -0.051191 1 0 0 0 0 0 1 639091
-0.001957 -0.000618 0.120818 -0.034202 0.504306 -0.670088 -0.051222 1 0 0 0 0 0 1 640073
-0.001957 -0.000618 0.120818 -0.034563 0.505712 -0.670567 -0.051253 1 0 0 0 0 0 1 641069
-0.001957 -0.000618 0.120818 -0.034754 0.506576 -0.671001 -0.051284 1 0 0 0 0 0 1 642068
-0.001957 -0.000618 0.120818 -0.034868 0.507155 -0.671418 -0.051316 1 0 0 0 0 0 1 643068
-0.001957 -0.000618 0.120818 -0.034931 0.507598 -0.671837 -0.051347 1 0 0 0 0 0 1 644073
-0.001963 -0.000600 0.120807 0.039227 0.254042 -0.528468 -0.051378 1 0 0 0 0 0 1 645068
-0.001966 -0.000590 0.120804 0.014512 0.342785 -0.600387 -0.051410 1 0 0 0 0 0 1 646093
-0.001967 -0.000586 0.120802 -0.004642 0.408573 -0.637934 -0.051442 1 0 0 0 0 0 1 647097
-0.001968 -0.000584 0.120802 -0.015115 0.443655 -0.652509 -0.051473 1 0 0 0 0 0 1 648095
-0.001968 -0.000583 0.120802 -0.020515 0.461510 -0.657976 -0.051504 1 0 0 0 0 0 1 649079
-0.001968 -0.000582 0.120802 -0.023287 0.470588 -0.660159 -0.051535 1 0 0 0 0 0 1 650070
-0.001968 -0.000582 0.120802 -0.024674 0.475267 -0.661172 -0.051566 1 0 0 0 0 0 1 651069
-0.001968 -0.000582 0.120802 -0.025384 0.477759 -0.661797 -0.051597 1 0 0 0 0 0 1 652071
-0.001968 -0.000581 0.120802 -0.025757 0.479148 -0.662278 -0.051629 1 0 0 0 0 0 1 653090
-0.001968 -0.000581 0.120802 -0.025951 0.479977 -0.662703 -0.051659 1 0 0 0 0 0 1 654069
-0.001968 -0.000581 0.120802 -0.026057 0.480556 -0.663113 -0.051691 1 0 0 0 0 0 1 655067
-0.001968 -0.000581 0.120802 -0.026111 0.480979 -0.663528 -0.051723 1 0 0 0 0 0 1 656101
-0.001968 -0.000581 0.120802 -0.026150 0.481345 -0.663928 -0.051754 1 0 0 0 0 0 1 657098
-0.001968 -0.000581 0.120802 -0.026178 0.481676 -0.664329 -0.051785 1 0 0 0 0 0 1 658098
-0.001974 -0.000563 0.120791 0.047998 0.228046 -0.520756 -0.051817 1 0 0 0 0 0 1 659096
-0.001977 -0.000554 0.120788 0.023336 0.316614 -0.592703 -0.051848 1 0 0 0 0 0 1 660093
-0.001978 -0.000549 0.120786 0.004225 0.382302 -0.630253 -0.051879 1 0 0 0 0 0 1 661102
-0.001979 -0.000547 0.120786 -0.006238 0.417315 -0.644829 -0.051909 1 0 0 0 0 0 1 662068
-0.001979 -0.000546 0.120786 -0.011640 0.435142 -0.650297 -0.051941 1 0 0 0 0 0 1 663069
-0.001979 -0.000545 0.120786 -0.014387 0.444203 -0.652460 -0.051972 1 0 0 0 0 0 1 664069
-0.001979 -0.000545 0.120786 -0.015785 0.448863 -0.653494 -0.052004 1 0 0 0 0 0 1 665092
-0.001979 -0.000545 0.120786 -0.016480 0.451333 -0.654104 -0.052036 1 0 0 0 0 0 1 666102
-0.001979 -0.000545 0.120786 -0.016848 0.452699 -0.654561 -0.052066 1 0 0 0 0 0 1 667067
-0.001979 -0.000545 0.120786 -0.017038 0.453518 -0.654989 -0.052097 1 0 0 0 0 0 1 668070
-0.001979 -0.000545 0.120786 -0.017135 0.454067 -0.655385 -0.052128 1 0 0 0 0 0 1 669068
-0.001979 -0.000545 0.120786 -0.017182 0.454463 -0.655781 -0.052160 1 0 0 0 0 0 1 670077
-0.001979 -0.000545 0.120786 -0.017216 0.454815 -0.656180 -0.052191 1 0 0 0 0 0 1 671091
-0.001979 -0.000545 0.120786 -0.017238 0.455128 -0.656574 -0.052223 1 0 0 0 0 0 1 672095
-0.001985 -0.000526 0.120775 0.056931 0.201496 -0.512795 -0.052254 1 0 0 0 0 0 1 673091
-0.001987 -0.000517 0.120772 0.032317 0.289912 -0.584764 -0.052285 1 0 0 0 0 0 1 674074
-0.001989 -0.000513 0.120770 0.013234 0.355515 -0.622335 -0.052316 1 0 0 0 0 0 1 675089
-0.001990 -0.000510 0.120770 0.002787 0.390483 -0.636927 -0.052347 1 0 0 0 0 0 1 676076
-0.001990 -0.000509 0.120770 -0.002606 0.408281 -0.642382 -0.052379 1 0 0 0 0 0 1 677093
-0.001990 -0.000509 0.120770 -0.005344 0.417317 -0.644559 -0.052410 1 0 0 0 0 0 1 678095
-0.001990 -0.000508 0.120770 -0.006740 0.421959 -0.645567 -0.052441 1 0 0 0 0 0 1 679091
-0.001990 -0.000508 0.120770 -0.007428 0.424387 -0.646134 -0.052470 1 0 0 0 0 0 1 680009
-0.001990 -0.000508 0.120770 -0.007788 0.425731 -0.646590 -0.052501 1 0 0 0 0 0 1 681008
-0.001990 -0.000508 0.120770 -0.007972 0.426530 -0.647008 -0.052533 1 0 0 0 0 0 1 682008
-0.001990 -0.000508 0.120770 -0.008063 0.427062 -0.647400 -0.052564 1 0 0 0 0 0 1 683017
-0.001990 -0.000508 0.120770 -0.008108 0.427447 -0.647788 -0.052595 1 0 0 0 0 0 1 684008
-0.001990 -0.000508 0.120770 -0.008137 0.427780 -0.648177 -0.052627 1 0 0 0 0 0 1 685017
-0.001990 -0.000508 0.120770 -0.008150 0.428060 -0.648552 -0.052658 1 0 0 0 0 0 1 686007
-0.001990 -0.000508 0.120770 -0.008159 0.428330 -0.648947 -0.052689 1 0 0 0 0 0 1 687018
-0.001990 -0.000508 0.120770 -0.008179 0.428599 -0.649332 -0.052720 1 0 0 0 0 0 1 688017
-0.001990 -0.000508 0.120770 -0.008177 0.428861 -0.649707 -0.052751 1 0 0 0 0 0 1 689008
-0.001990 -0.000508 0.120770 -0.008178 0.429109 -0.650111 -0.052783 1 0 0 0 0 0 1 690026
-0.001990 -0.000508 0.120770 -0.008186 0.429373 -0.650484 -0.052814 1 0 0 0 0 0 1 691026
-0.001990 -0.000508 0.120770 -0.008203 0.429633 -0.650883 -0.052846 1 0 0 0 0 0 1 692032
-0.001990 -0.000508 0.120770 -0.008197 0.429880 -0.651249 -0.052877 1 0 0 0 0 0 1 693014
-0.002003 -0.000522 0.120759 0.169280 0.619678 -0.501747 -0.052908 1 0 0 0 0 0 1 694027
-0.002010 -0.000529 0.120755 0.109134 0.554854 -0.576462 -0.052939 1 0 0 0 0 0 1 695015
-0.002013 -0.000532 0.120754 0.063541 0.506431 -0.615458 -0.052970 1 0 0 0 0 0 1 696008
-0.002015 -0.000534 0.120753 0.038966 0.480652 -0.630576 -0.053001 1 0 0 0 0 0 1 697010
-0.002021 -0.000516 0.120743 0.100618 0.213687 -0.491847 -0.053033 1 0 0 0 0 0 1 698016
-0.002024 -0.000508 0.120739 0.069786 0.295295 -0.565667 -0.053064 1 0 0 0 0 0 1 699015
-0.002025 -0.000503 0.120738 0.047566 0.357481 -0.603866 -0.053095 1 0 0 0 0 0 1 700016
-0.002026 -0.000501 0.120737 0.035567 0.390749 -0.618653 -0.053126 1 0 0 0 0 0 1 701011
-0.002027 -0.000500 0.120737 0.029400 0.407672 -0.624169 -0.053157 1 0 0 0 0 0 1 701995
-0.002027 -0.000499 0.120737 0.026276 0.416277 -0.626344 -0.053188 1 0 0 0 0 0 1 702995
-0.002027 -0.000499 0.120737 0.024701 0.420706 -0.627350 -0.053220 1 0 0 0 0 0 1 704014
-0.002027 -0.000499 0.120737 0.023928 0.423035 -0.627942 -0.053251 1 0 0 0 0 0 1 704994
-0.002027 -0.000499 0.120737 0.023540 0.424327 -0.628386 -0.053283 1 0 0 0 0 0 1 706011
-0.002027 -0.000499 0.120737 0.023355 0.425101 -0.628784 -0.053314 1 0 0 0 0 0 1 707020
-0.002027 -0.000499 0.120737 0.023254 0.425611 -0.629162 -0.053345 1 0 0 0 0 0 1 708018
-0.002027 -0.000499 0.120737 0.023224 0.425991 -0.629537 -0.053377 1 0 0 0 0 0 1 709015
-0.002027 -0.000499 0.120737 0.023217 0.426305 -0.629898 -0.053408 1 0 0 0 0 0 1 710010
-0.002027 -0.000499 0.120737 0.023211 0.426585 -0.630272 -0.053439 1 0 0 0 0 0 1 711009
-0.002027 -0.000499 0.120737 0.023227 0.426857 -0.630642 -0.053470 1 0 0 0 0 0 1 712012
-0.002027 -0.000499 0.120737 0.023242 0.427107 -0.631010 -0.053501 1 0 0 0 0 0 1 713009
-0.002027 -0.000499 0.120737 0.023240 0.427371 -0.631379 -0.053533 1 0 0 0 0 0 1 714010
-0.002027 -0.000499 0.120737 0.023256 0.427612 -0.631743 -0.053564 1 0 0 0 0 0 1 715015
-0.002027 -0.000499 0.120737 0.023266 0.427871 -0.632117 -0.053595 1 0 0 0 0 0 1 716014
-0.002027 -0.000499 0.120737 0.023291 0.428119 -0.632493 -0.053627 1 0 0 0 0 0 1 717013
-0.002027 -0.000499 0.120737 0.023297 0.428359 -0.632848 -0.053658 1 0 0 0 0 0 1 718010
-0.002027 -0.000499 0.120737 0.023307 0.428619 -0.633223 -0.053689 1 0 0 0 0 0 1 719013
-0.002027 -0.000499 0.120737 0.023319 0.428871 -0.633593 -0.053720 1 0 0 0 0 0 1 720015
-0.002027 -0.000499 0.120737 0.023336 0.429103 -0.633947 -0.053751 1 0 0 0 0 0 1 720994
-0.002027 -0.000499 0.120737 0.023359 0.429365 -0.634335 -0.053783 1 0 0 0 0 0 1 722013
-0.002027 -0.000499 0.120737 0.023365 0.429602 -0.634685 -0.053813 1 0 0 0 0 0 1 722995
-0.002027 -0.000499 0.120737 0.023374 0.429866 -0.635065 -0.053845 1 0 0 0 0 0 1 724012
-0.002032 -0.000481 0.120727 0.097597 0.175968 -0.490789 -0.053876 1 0 0 0 0 0 1 725012
-0.002035 -0.000471 0.120723 0.073175 0.263995 -0.562753 -0.053907 1 0 0 0 0 0 1 725994
-0.002037 -0.000467 0.120722 0.054175 0.329393 -0.600319 -0.053939 1 0 0 0 0 0 1 727012
-0.002037 -0.000465 0.120721 0.043770 0.364254 -0.614883 -0.053970 1 0 0 0 0 0 1 728012
-0.002038 -0.000464 0.120721 0.038411 0.381993 -0.620321 -0.054001 1 0 0 0 0 0 1 729010
-0.002038 -0.000463 0.120721 0.035703 0.390983 -0.622458 -0.054032 1 0 0 0 0 0 1 730003
-0.002038 -0.000463 0.120721 0.034338 0.395584 -0.623440 -0.054064 1 0 0 0 0 0 1 731014
-0.002038 -0.000463 0.120721 0.033664 0.398006 -0.624027 -0.054095 1 0 0 0 0 0 1 732012
-0.002038 -0.000462 0.120721 0.033327 0.399325 -0.624463 -0.054127 1 0 0 0 0 0 1 733013
-0.002038 -0.000462 0.120721 0.033175 0.400107 -0.624849 -0.054158 1 0 0 0 0 0 1 734010
-0.002038 -0.000462 0.120721 0.033109 0.400617 -0.625215 -0.054189 1 0 0 0 0 0 1 735016
-0.002038 -0.000462 0.120721 0.033089 0.400996 -0.625606 -0.054222 1 0 0 0 0 0 1 736082
-0.002038 -0.000462 0.120721 0.033080 0.401287 -0.625972 -0.054254 1 0 0 0 0 0 1 737096
-0.002038 -0.000462 0.120721 0.033083 0.401569 -0.626342 -0.054286 1 0 0 0 0 0 1 738102
-0.002038 -0.000462 0.120721 0.033111 0.401834 -0.626730 -0.054320 1 0 0 0 0 0 1 739196
-0.002038 -0.000462 0.120721 0.033126 0.402053 -0.627058 -0.054348 1 0 0 0 0 0 1 740088
-0.002038 -0.000462 0.120721 0.033133 0.402289 -0.627415 -0.054379 1 0 0 0 0 0 1 741092
-0.002038 -0.000462 0.120721 0.033151 0.402521 -0.627775 -0.054410 1 0 0 0 0 0 1 742093
-0.002038 -0.000462 0.120721 0.033181 0.402744 -0.628135 -0.054441 1 0 0 0 0 0 1 743074
-0.002038 -0.000462 0.120721 0.033190 0.402978 -0.628490 -0.054472 1 0 0 0 0 0 1 744074
-0.002038 -0.000462 0.120721 0.033208 0.403212 -0.628854 -0.054504 1 0 0 0 0 0 1 745086
-0.002038 -0.000462 0.120721 0.033226 0.403440 -0.629209 -0.054535 1 0 0 0 0 0 1 746071
-0.002038 -0.000462 0.120721 0.033245 0.403675 -0.629576 -0.054566 1 0 0 0 0 0 1 747087
-0.002038 -0.000462 0.120721 0.033277 0.403904 -0.629944 -0.054598 1 0 0 0 0 0 1 748091
-0.002038 -0.000462 0.120721 0.033285 0.404137 -0.630299 -0.054629 1 0 0 0 0 0 1 749090
-0.002038 -0.000462 0.120721 0.033303 0.404367 -0.630657 -0.054660 1 0 0 0 0 0 1 750085
-0.002038 -0.000462 0.120721 0.033321 0.404600 -0.631019 -0.054691 1 0 0 0 0 0 1 751090
-0.002043 -0.000444 0.120711 0.107587 0.150547 -0.486438 -0.054720 1 0 0 0 0 0 1 752006
-0.002046 -0.000435 0.120707 0.083218 0.238384 -0.558415 -0.054752 1 0 0 0 0 0 1 753015
-0.002048 -0.000430 0.120706 0.064253 0.303661 -0.595982 -0.054782 1 0 0 0 0 0 1 754005
-0.002048 -0.000428 0.120705 0.053872 0.338486 -0.610597 -0.054818 1 0 0 0 0 0 1 755139
-0.002049 -0.000427 0.120705 0.048525 0.356182 -0.616014 -0.054849 1 0 0 0 0 0 1 756132
-0.002049 -0.000426 0.120705 0.045815 0.365112 -0.618114 -0.054877 1 0 0 0 0 0 1 757019
-0.002049 -0.000426 0.120705 0.044475 0.369727 -0.619134 -0.054912 1 0 0 0 0 0 1 758134
-0.002049 -0.000426 0.120705 0.043798 0.372097 -0.619661 -0.054939 1 0 0 0 0 0 1 759016
-0.002049 -0.000426 0.120705 0.043466 0.373431 -0.620135 -0.054974 1 0 0 0 0 0 1 760131
-0.002049 -0.000426 0.120705 0.043320 0.374160 -0.620467 -0.055002 1 0 0 0 0 0 1 761015
-0.002049 -0.000426 0.120705 0.043257 0.374663 -0.620833 -0.055033 1 0 0 0 0 0 1 762028
-0.002049 -0.000426 0.120705 0.043244 0.374998 -0.621186 -0.055064 1 0 0 0 0 0 1 763026
-0.002049 -0.000426 0.120705 0.043241 0.375306 -0.621592 -0.055100 1 0 0 0 0 0 1 764157
-0.002049 -0.000426 0.120705 0.043252 0.375552 -0.621937 -0.055130 1 0 0 0 0 0 1 765133
-0.002049 -0.000426 0.120705 0.043280 0.375792 -0.622295 -0.055162 1 0 0 0 0 0 1 766150
-0.002049 -0.000426 0.120705 0.043290 0.375978 -0.622591 -0.055189 1 0 0 0 0 0 1 767005
-0.002049 -0.000426 0.120705 0.043313 0.376193 -0.622945 -0.055220 1 0 0 0 0 0 1 768014
-0.002049 -0.000426 0.120705 0.043350 0.376403 -0.623304 -0.055252 1 0 0 0 0 0 1 769015
-0.002049 -0.000426 0.120705 0.043363 0.376655 -0.623700 -0.055287 1 0 0 0 0 0 1 770134
-0.002049 -0.000426 0.120705 0.043390 0.376859 -0.624048 -0.055318 1 0 0 0 0 0 1 771140
-0.002049 -0.000426 0.120705 0.043414 0.377070 -0.624399 -0.055349 1 0 0 0 0 0 1 772137
-0.002049 -0.000426 0.120705 0.043447 0.377291 -0.624764 -0.055380 1 0 0 0 0 0 1 773136
-0.002049 -0.000426 0.120705 0.043464 0.377496 -0.625104 -0.055412 1 0 0 0 0 0 1 774134
-0.002049 -0.000426 0.120705 0.043485 0.377720 -0.625463 -0.055443 1 0 0 0 0 0 1 775135
-0.002049 -0.000426 0.120705 0.043512 0.377922 -0.625809 -0.055474 1 0 0 0 0 0 1 776135
-0.002049 -0.000426 0.120705 0.043542 0.378116 -0.626130 -0.055501 1 0 0 0 0 0 1 777010
-0.002049 -0.000426 0.120705 0.043559 0.378317 -0.626465 -0.055532 1 0 0 0 0 0 1 777993
-0.002049 -0.000426 0.120705 0.043582 0.378572 -0.626874 -0.055568 1 0 0 0 0 0 1 779139
-0.002049 -0.000426 0.120705 0.043610 0.378775 -0.627221 -0.055599 1 0 0 0 0 0 1 780140
-0.002049 -0.000426 0.120705 0.043640 0.378968 -0.627542 -0.055627 1 0 0 0 0 0 1 781014
-0.002049 -0.000426 0.120705 0.043660 0.379199 -0.627926 -0.055662 1 0 0 0 0 0 1 782136
-0.002049 -0.000426 0.120705 0.043680 0.379423 -0.628284 -0.055693 1 0 0 0 0 0 1 783138
-0.002049 -0.000426 0.120705 0.043716 0.379634 -0.628623 -0.055724 1 0 0 0 0 0 1 784135
-0.002049 -0.000426 0.120705 0.043742 0.379847 -0.628994 -0.055755 1 0 0 0 0 0 1 785136
-0.002049 -0.000426 0.120705 0.043758 0.380051 -0.629335 -0.055787 1 0 0 0 0 0 1 786133
-0.002049 -0.000426 0.120705 0.043779 0.380275 -0.629693 -0.055818 1 0 0 0 0 0 1 787135
-0.002049 -0.000426 0.120705 0.043806 0.380477 -0.630040 -0.055849 1 0 0 0 0 0 1 788136
-0.002049 -0.000426 0.120705 0.043830 0.380689 -0.630391 -0.055880 1 0 0 0 0 0 1 789135
-0.002049 -0.000426 0.120705 0.043864 0.380909 -0.630756 -0.055911 1 0 0 0 0 0 1 790132
-0.002049 -0.000426 0.120705 0.043880 0.381111 -0.631092 -0.055942 1 0 0 0 0 0 1 791117
-0.002049 -0.000426 0.120705 0.043901 0.381339 -0.631456 -0.055974 1 0 0 0 0 0 1 792135
-0.002049 -0.000426 0.120705 0.043936 0.381546 -0.631789 -0.056005 1 0 0 0 0 0 1 793118
-0.002049 -0.000426 0.120705 0.043963 0.381764 -0.632167 -0.056037 1 0 0 0 0 0 1 794138
-0.002049 -0.000426 0.120705 0.043979 0.381963 -0.632502 -0.056067 1 0 0 0 0 0 1 795117
-0.002049 -0.000426 0.120705 0.043999 0.382190 -0.632865 -0.056099 1 0 0 0 0 0 1 796133
-0.002049 -0.000426 0.120705 0.044026 0.382389 -0.633206 -0.056130 1 0 0 0 0 0 1 797117
-0.002054 -0.000407 0.120695 0.118373 0.128064 -0.488288 -0.056162 1 0 0 0 0 0 1 798133
-0.002057 -0.000398 0.120691 0.094088 0.215595 -0.560235 -0.056193 1 0 0 0 0 0 1 799132
-0.002059 -0.000394 0.120690 0.075182 0.280739 -0.597827 -0.056227 1 0 0 0 0 0 1 800216
-0.002059 -0.000392 0.120689 0.064831 0.315432 -0.612344 -0.056254 1 0 0 0 0 0 1 801086
-0.002060 -0.000390 0.120689 0.059494 0.333074 -0.617773 -0.056286 1 0 0 0 0 0 1 802103
-0.002060 -0.000390 0.120689 0.056807 0.342020 -0.619936 -0.056320 1 0 0 0 0 0 1 803201
-0.002060 -0.000390 0.120689 0.055454 0.346583 -0.620896 -0.056352 1 0 0 0 0 0 1 804219
-0.002060 -0.000389 0.120689 0.054789 0.348939 -0.621425 -0.056379 1 0 0 0 0 0 1 805093
-0.002060 -0.000389 0.120689 0.054468 0.350242 -0.621886 -0.056414 1 0 0 0 0 0 1 806213
-0.002060 -0.000389 0.120689 0.054331 0.350977 -0.622256 -0.056446 1 0 0 0 0 0 1 807225
-0.002060 -0.000389 0.120689 0.054277 0.351444 -0.622620 -0.056477 1 0 0 0 0 0 1 808217
-0.002060 -0.000389 0.120689 0.054264 0.351782 -0.622960 -0.056508 1 0 0 0 0 0 1 809216
-0.002060 -0.000389 0.120689 0.054265 0.352034 -0.623303 -0.056539 1 0 0 0 0 0 1 810212
-0.002060 -0.000389 0.120689 0.054291 0.352275 -0.623643 -0.056570 1 0 0 0 0 0 1 811217
-0.002060 -0.000389 0.120689 0.054297 0.352479 -0.623993 -0.056602 1 0 0 0 0 0 1 812216
-0.002060 -0.000389 0.120689 0.054337 0.352667 -0.624301 -0.056629 1 0 0 0 0 0 1 813089
-0.002060 -0.000389 0.120689 0.054356 0.352861 -0.624631 -0.056659 1 0 0 0 0 0 1 814064
-0.002060 -0.000389 0.120689 0.054393 0.353072 -0.625018 -0.056695 1 0 0 0 0 0 1 815208
-0.002060 -0.000389 0.120689 0.054488 0.353639 -0.626021 -0.056785 1 0 0 0 0 0 1 818085
-0.002060 -0.000389 0.120689 0.054648 0.354756 -0.627987 -0.056964 1 0 0 0 0 0 1 823804
-0.002060 -0.000389 0.120689 0.054656 0.354817 -0.628093 -0.056973 1 0 0 0 0 0 1 824115
-0.002060 -0.000389 0.120689 0.054686 0.355013 -0.628440 -0.057005 1 0 0 0 0 0 1 825123
-0.002060 -0.000389 0.120689 0.054729 0.355208 -0.628798 -0.057037 1 0 0 0 0 0 1 826141
-0.002060 -0.000389 0.120689 0.054756 0.355412 -0.629125 -0.057068 1 0 0 0 0 0 1 827129
-0.002060 -0.000389 0.120689 0.054778 0.355601 -0.629478 -0.057099 1 0 0 0 0 0 1 828137
-0.002060 -0.000389 0.120689 0.054807 0.355793 -0.629820 -0.057130 1 0 0 0 0 0 1 829127
-0.002060 -0.000389 0.120689 0.054845 0.355962 -0.630131 -0.057158 1 0 0 0 0 0 1 830011
-0.002060 -0.000389 0.120689 0.054872 0.356172 -0.630506 -0.057193 1 0 0 0 0 0 1 831136
-0.002060 -0.000389 0.120689 0.054897 0.356375 -0.630854 -0.057224 1 0 0 0 0 0 1 832130
-0.002060 -0.000389 0.120689 0.054927 0.356572 -0.631201 -0.057255 1 0 0 0 0 0 1 833136
-0.002060 -0.000389 0.120689 0.054969 0.356766 -0.631556 -0.057287 1 0 0 0 0 0 1 834147
-0.002060 -0.000389 0.120689 0.054988 0.356961 -0.631891 -0.057318 1 0 0 0 0 0 1 835135
-0.002060 -0.000389 0.120689 0.055017 0.357157 -0.632236 -0.057349 1 0 0 0 0 0 1 836138
-0.002060 -0.000389 0.120689 0.055064 0.357420 -0.632679 -0.057390 1 0 0 0 0 0 1 837446
-0.002060 -0.000389 0.120689 0.055089 0.357544 -0.632928 -0.057411 1 0 0 0 0 0 1 838133
-0.002060 -0.000389 0.120689 0.055109 0.357743 -0.633273 -0.057443 1 0 0 0 0 0 1 839147
-0.002060 -0.000389 0.120689 0.055140 0.357922 -0.633604 -0.057474 1 0 0 0 0 0 1 840129
-0.002060 -0.000389 0.120689 0.055167 0.358130 -0.633959 -0.057506 1 0 0 0 0 0 1 841144
-0.002060 -0.000389 0.120689 0.055209 0.358320 -0.634306 -0.057536 1 0 0 0 0 0 1 842132
-0.002060 -0.000389 0.120689 0.055228 0.358518 -0.634647 -0.057568 1 0 0 0 0 0 1 843137
-0.002060 -0.000389 0.120689 0.055257 0.358715 -0.634995 -0.057599 1 0 0 0 0 0 1 844147
-0.002060 -0.000389 0.120689 0.055286 0.358903 -0.635327 -0.057630 1 0 0 0 0 0 1 845113
-0.002060 -0.000389 0.120689 0.055316 0.359103 -0.635680 -0.057662 1 0 0 0 0 0 1 846137
-0.002060 -0.000389 0.120689 0.055366 0.359299 -0.636016 -0.057692 1 0 0 0 0 0 1 847115
-0.002060 -0.000389 0.120689 0.055379 0.359495 -0.636373 -0.057724 1 0 0 0 0 0 1 848148
-0.002060 -0.000389 0.120689 0.055407 0.359687 -0.636714 -0.057755 1 0 0 0 0 0 1 849137
-0.002060 -0.000389 0.120689 0.055440 0.359872 -0.637054 -0.057787 1 0 0 0 0 0 1 850146
-0.002060 -0.000389 0.120689 0.055479 0.360074 -0.637412 -0.057818 1 0 0 0 0 0 1 851149
-0.002060 -0.000389 0.120689 0.055498 0.360271 -0.637750 -0.057849 1 0 0 0 0 0 1 852144
-0.002060 -0.000389 0.120689 0.055526 0.360460 -0.638084 -0.057880 1 0 0 0 0 0 1 853114
-0.002060 -0.000389 0.120689 0.055556 0.360661 -0.638439 -0.057912 1 0 0 0 0 0 1 854145
-0.002060 -0.000389 0.120689 0.055598 0.360848 -0.638781 -0.057942 1 0 0 0 0 0 1 855120
-0.002060 -0.000389 0.120689 0.055618 0.361050 -0.639128 -0.057974 1 0 0 0 0 0 1 856144
-0.002060 -0.000389 0.120689 0.055655 0.361254 -0.639465 -0.058006 1 0 0 0 0 0 1 857143
-0.002060 -0.000389 0.120689 0.055677 0.361440 -0.639815 -0.058037 1 0 0 0 0 0 1 858141
-0.002060 -0.000389 0.120689 0.055718 0.361626 -0.640157 -0.058067 1 0 0 0 0 0 1 859113
-0.002060 -0.000389 0.120689 0.055740 0.361811 -0.640489 -0.058098 1 0 0 0 0 0 1 860114
-0.002060 -0.000389 0.120689 0.055767 0.362022 -0.640849 -0.058131 1 0 0 0 0 0 1 861142
-0.002060 -0.000389 0.120689 0.055795 0.362212 -0.641183 -0.058161 1 0 0 0 0 0 1 862112
-0.002060 -0.000389 0.120689 0.055838 0.362409 -0.641545 -0.058193 1 0 0 0 0 0 1 863142
-0.002060 -0.000389 0.120689 0.055858 0.362607 -0.641885 -0.058224 1 0 0 0 0 0 1 864145
-0.002060 -0.000389 0.120689 0.055886 0.362802 -0.642229 -0.058256 1 0 0 0 0 0 1 865145
-0.002060 -0.000389 0.120689 0.055916 0.362997 -0.642575 -0.058287 1 0 0 0 0 0 1 866149
-0.002060 -0.000389 0.120689 0.055954 0.363201 -0.642911 -0.058318 1 0 0 0 0 0 1 867147
-0.002060 -0.000389 0.120689 0.055989 0.363384 -0.643267 -0.058349 1 0 0 0 0 0 1 868143
-0.002060 -0.000389 0.120689 0.056011 0.363568 -0.643599 -0.058380 1 0 0 0 0 0 1 869141
-0.002060 -0.000389 0.120689 0.056037 0.363773 -0.643949 -0.058412 1 0 0 0 0 0 1 870141
-0.002060 -0.000389 0.120689 0.056077 0.363960 -0.644290 -0.058442 1 0 0 0 0 0 1 871112
-0.002060 -0.000389 0.120689 0.056098 0.364163 -0.644640 -0.058474 1 0 0 0 0 0 1 872143
-0.002060 -0.000389 0.120689 0.056125 0.364352 -0.644973 -0.058505 1 0 0 0 0 0 1 873112
-0.002060 -0.000389 0.120689 0.056156 0.364553 -0.645327 -0.058537 1 0 0 0 0 0 1 874140
-0.002060 -0.000389 0.120689 0.056186 0.364747 -0.645672 -0.058568 1 0 0 0 0 0 1 875140
-0.002060 -0.000389 0.120689 0.056236 0.364946 -0.646012 -0.058599 1 0 0 0 0 0 1 876130
-0.002060 -0.000389 0.120689 0.056248 0.365138 -0.646361 -0.058630 1 0 0 0 0 0 1 877140
-0.002060 -0.000389 0.120689 0.056276 0.365332 -0.646706 -0.058662 1 0 0 0 0 0 1 878141
-0.002060 -0.000389 0.120689 0.056309 0.365515 -0.647044 -0.058693 1 0 0 0 0 0 1 879143
-0.002060 -0.000389 0.120689 0.056348 0.365717 -0.647401 -0.058724 1 0 0 0 0 0 1 880144
-0.002060 -0.000389 0.120689 0.056367 0.365915 -0.647740 -0.058756 1 0 0 0 0 0 1 881142
-0.002060 -0.000389 0.120689 0.056396 0.366107 -0.648079 -0.058786 1 0 0 0 0 0 1 882128
-0.002060 -0.000389 0.120689 0.056426 0.366306 -0.648431 -0.058818 1 0 0 0 0 0 1 883148
-0.002060 -0.000389 0.120689 0.056468 0.366496 -0.648779 -0.058849 1 0 0 0 0 0 1 884142
-0.002060 -0.000389 0.120689 0.056487 0.366694 -0.649119 -0.058881 1 0 0 0 0 0 1 885143
-0.002060 -0.000389 0.120689 0.056524 0.366897 -0.649455 -0.058912 1 0 0 0 0 0 1 886140
-0.002060 -0.000389 0.120689 0.056547 0.367084 -0.649806 -0.058943 1 0 0 0 0 0 1 887142
-0.002060 -0.000389 0.120689 0.056588 0.367273 -0.650153 -0.058974 1 0 0 0 0 0 1 888130
-0.002060 -0.000389 0.120689 0.056611 0.367459 -0.650488 -0.059005 1 0 0 0 0 0 1 889136
-0.002060 -0.000389 0.120689 0.056636 0.367663 -0.650834 -0.059036 1 0 0 0 0 0 1 890127
-0.002060 -0.000389 0.120689 0.056665 0.367860 -0.651182 -0.059068 1 0 0 0 0 0 1 891135
-0.002060 -0.000389 0.120689 0.056707 0.368050 -0.651530 -0.059099 1 0 0 0 0 0 1 892126
-0.002060 -0.000389 0.120689 0.056727 0.368249 -0.651872 -0.059130 1 0 0 0 0 0 1 893135
-0.002060 -0.000389 0.120689 0.056755 0.368442 -0.652213 -0.059161 1 0 0 0 0 0 1 894125
-0.002060 -0.000389 0.120689 0.056785 0.368639 -0.652560 -0.059193 1 0 0 0 0 0 1 895135
-0.002060 -0.000389 0.120689 0.056835 0.368838 -0.652901 -0.059224 1 0 0 0 0 0 1 896126
-0.002060 -0.000389 0.120689 0.056848 0.369029 -0.653249 -0.059255 1 0 0 0 0 0 1 897135
-0.002060 -0.000389 0.120689 0.056880 0.369214 -0.653592 -0.059287 1 0 0 0 0 0 1 898150
-0.002060 -0.000389 0.120689 0.056906 0.369418 -0.653940 -0.059318 1 0 0 0 0 0 1 899144
-0.002060 -0.000389 0.120689 0.056947 0.369608 -0.654288 -0.059349 1 0 0 0 0 0 1 900131
-0.002060 -0.000389 0.120689 0.056967 0.369807 -0.654629 -0.059380 1 0 0 0 0 0 1 901139
-0.002060 -0.000389 0.120689 0.056995 0.370000 -0.654971 -0.059411 1 0 0 0 0 0 1 902132
-0.002060 -0.000389 0.120689 0.057025 0.370196 -0.655318 -0.059443 1 0 0 0 0 0 1 903140
-0.002060 -0.000389 0.120689 0.057055 0.370393 -0.655666 -0.059475 1 0 0 0 0 0 1 904150
-0.002060 -0.000389 0.120689 0.057097 0.370582 -0.656013 -0.059505 1 0 0 0 0 0 1 905138
-0.002060 -0.000389 0.120689 0.057124 0.370786 -0.656340 -0.059536 1 0 0 0 0 0 1 906125
-0.002060 -0.000389 0.120689 0.057146 0.370973 -0.656690 -0.059567 1 0 0 0 0 0 1 907125
-0.002073 -0.000403 0.120678 0.235875 0.562194 -0.506092 -0.059599 1 0 0 0 0 0 1 908145
-0.002079 -0.000410 0.120674 0.176564 0.497979 -0.580343 -0.059630 1 0 0 0 0 0 1 909138
-0.002083 -0.000413 0.120673 0.131391 0.449850 -0.619120 -0.059662 1 0 0 0 0 0 1 910145
-0.002084 -0.000415 0.120673 0.107044 0.424229 -0.634133 -0.059693 1 0 0 0 0 0 1 911136
-0.002085 -0.000416 0.120672 0.094633 0.411323 -0.639715 -0.059723 1 0 0 0 0 0 1 912114
-0.002085 -0.000416 0.120672 0.088387 0.404966 -0.641892 -0.059756 1 0 0 0 0 0 1 913141
-0.002086 -0.000416 0.120672 0.085270 0.401869 -0.642860 -0.059786 1 0 0 0 0 0 1 914109
-0.002086 -0.000417 0.120672 0.083740 0.400444 -0.643433 -0.059818 1 0 0 0 0 0 1 915149
-0.002086 -0.000417 0.120672 0.082978 0.399818 -0.643847 -0.059849 1 0 0 0 0 0 1 916141
-0.002086 -0.000417 0.120672 0.082635 0.399622 -0.644216 -0.059881 1 0 0 0 0 0 1 917147
-0.002086 -0.000417 0.120672 0.082470 0.399626 -0.644552 -0.059912 1 0 0 0 0 0 1 918140
-0.002086 -0.000417 0.120672 0.082409 0.399727 -0.644904 -0.059943 1 0 0 0 0 0 1 919139
-0.002091 -0.000398 0.120662 0.156979 0.144319 -0.499237 -0.059974 1 0 0 0 0 0 1 920143
-0.002094 -0.000389 0.120658 0.132915 0.231231 -0.570999 -0.060005 1 0 0 0 0 0 1 921139
-0.002095 -0.000385 0.120657 0.114102 0.296033 -0.608497 -0.060037 1 0 0 0 0 0 1 922141
-0.002096 -0.000382 0.120657 0.103807 0.330590 -0.622991 -0.060067 1 0 0 0 0 0 1 923111
-0.002096 -0.000381 0.120656 0.098528 0.348139 -0.628400 -0.060099 1 0 0 0 0 0 1 924142
-0.002097 -0.000381 0.120656 0.095859 0.357025 -0.630505 -0.060130 1 0 0 0 0 0 1 925140
-0.002097 -0.000380 0.120656 0.094529 0.361560 -0.631462 -0.060162 1 0 0 0 0 0 1 926141
-0.002097 -0.000380 0.120656 0.093881 0.363918 -0.632008 -0.060193 1 0 0 0 0 0 1 927141
-0.002097 -0.000380 0.120656 0.093581 0.365190 -0.632394 -0.060223 1 0 0 0 0 0 1 928111
-0.002097 -0.000380 0.120656 0.093461 0.365928 -0.632749 -0.060255 1 0 0 0 0 0 1 929111
-0.002097 -0.000380 0.120656 0.093415 0.366401 -0.633102 -0.060287 1 0 0 0 0 0 1 930138
-0.002097 -0.000380 0.120656 0.093426 0.366713 -0.633434 -0.060318 1 0 0 0 0 0 1 931142
-0.002097 -0.000380 0.120656 0.093450 0.366975 -0.633757 -0.060349 1 0 0 0 0 0 1 932125
-0.002097 -0.000380 0.120656 0.093487 0.367208 -0.634090 -0.060380 1 0 0 0 0 0 1 933141
-0.002097 -0.000380 0.120656 0.093535 0.367400 -0.634418 -0.060412 1 0 0 0 0 0 1 934140
-0.002097 -0.000380 0.120656 0.093575 0.367607 -0.634730 -0.060442 1 0 0 0 0 0 1 935111
-0.002097 -0.000380 0.120656 0.093614 0.367790 -0.635064 -0.060473 1 0 0 0 0 0 1 936110
-0.002097 -0.000380 0.120656 0.093683 0.367991 -0.635402 -0.060505 1 0 0 0 0 0 1 937139
-0.002097 -0.000380 0.120656 0.093722 0.368184 -0.635724 -0.060537 1 0 0 0 0 0 1 938141
-0.002097 -0.000380 0.120656 0.093756 0.368372 -0.636055 -0.060567 1 0 0 0 0 0 1 939111
-0.002097 -0.000380 0.120656 0.093816 0.368566 -0.636382 -0.060599 1 0 0 0 0 0 1 940142
-0.002097 -0.000380 0.120656 0.093877 0.368750 -0.636710 -0.060630 1 0 0 0 0 0 1 941129
-0.002110 -0.000394 0.120646 0.272703 0.560139 -0.485856 -0.060661 1 0 0 0 0 0 1 942130
-0.002116 -0.000401 0.120642 0.213583 0.496049 -0.560053 -0.060693 1 0 0 0 0 0 1 943134
-0.002119 -0.000404 0.120640 0.168527 0.447988 -0.598816 -0.060724 1 0 0 0 0 0 1 944143
-0.002121 -0.000406 0.120640 0.144221 0.422396 -0.613798 -0.060755 1 0 0 0 0 0 1 945140
-0.002122 -0.000407 0.120640 0.131851 0.409531 -0.619370 -0.060787 1 0 0 0 0 0 1 946140
-0.002122 -0.000407 0.120640 0.125635 0.403164 -0.621516 -0.060818 1 0 0 0 0 0 1 947140
-0.002122 -0.000407 0.120640 0.122552 0.400081 -0.622489 -0.060849 1 0 0 0 0 0 1 948130
-0.002123 -0.000407 0.120640 0.121022 0.398640 -0.623033 -0.060880 1 0 0 0 0 0 1 949126
-0.002123 -0.000407 0.120640 0.120289 0.398010 -0.623422 -0.060911 1 0 0 0 0 0 1 950129
-0.002123 -0.000408 0.120640 0.119946 0.397802 -0.623771 -0.060943 1 0 0 0 0 0 1 951129
-0.002123 -0.000408 0.120640 0.119818 0.397808 -0.624113 -0.060974 1 0 0 0 0 0 1 952129
-0.002123 -0.000408 0.120640 0.119778 0.397905 -0.624431 -0.061005 1 0 0 0 0 0 1 953129
-0.002123 -0.000408 0.120640 0.119791 0.398057 -0.624742 -0.061036 1 0 0 0 0 0 1 954119
-0.002123 -0.000408 0.120640 0.119825 0.398234 -0.625065 -0.061068 1 0 0 0 0 0 1 955127
-0.002123 -0.000408 0.120640 0.119881 0.398441 -0.625413 -0.061101 1 0 0 0 0 0 1 956193
-0.002123 -0.000408 0.120640 0.119934 0.398638 -0.625725 -0.061133 1 0 0 0 0 0 1 957208
-0.002123 -0.000408 0.120640 0.119994 0.398838 -0.626058 -0.061163 1 0 0 0 0 0 1 958190
-0.002123 -0.000408 0.120640 0.120056 0.399044 -0.626365 -0.061195 1 0 0 0 0 0 1 959205
-0.002123 -0.000408 0.120640 0.120108 0.399236 -0.626684 -0.061226 1 0 0 0 0 0 1 960190
-0.002123 -0.000408 0.120640 0.120166 0.399454 -0.627017 -0.061258 1 0 0 0 0 0 1 961206
-0.002123 -0.000408 0.120640 0.120229 0.399644 -0.627326 -0.061288 1 0 0 0 0 0 1 962190
-0.002104 -0.000412 0.120630 -0.144673 0.461947 -0.488834 -0.061320 1 0 0 0 0 0 1 963205
-0.002094 -0.000414 0.120626 -0.054239 0.441485 -0.556885 -0.061351 1 0 0 0 0 0 1 964191
-0.002090 -0.000415 0.120625 0.012611 0.426045 -0.592459 -0.061382 1 0 0 0 0 0 1 965204
-0.002087 -0.000416 0.120625 0.047995 0.417848 -0.606227 -0.061414 1 0 0 0 0 0 1 966206
-0.002086 -0.000416 0.120625 0.065810 0.413781 -0.611348 -0.061444 1 0 0 0 0 0 1 967188
-0.002086 -0.000416 0.120625 0.074720 0.411817 -0.613329 -0.061474 1 0 0 0 0 0 1 968121
-0.002085 -0.000416 0.120624 0.079199 0.410944 -0.614227 -0.061505 1 0 0 0 0 0 1 969133
-0.002085 -0.000416 0.120624 0.081445 0.410611 -0.614739 -0.061536 1 0 0 0 0 0 1 970123
-0.002085 -0.000416 0.120624 0.082590 0.410545 -0.615125 -0.061568 1 0 0 0 0 0 1 971132
-0.002085 -0.000416 0.120624 0.083181 0.410619 -0.615461 -0.061599 1 0 0 0 0 0 1 972123
-0.002085 -0.000416 0.120624 0.083505 0.410762 -0.615792 -0.061630 1 0 0 0 0 0 1 973133
-0.002085 -0.000416 0.120624 0.083670 0.410943 -0.616106 -0.061662 1 0 0 0 0 0 1 974141
-0.002085 -0.000416 0.120624 0.083781 0.411120 -0.616418 -0.061692 1 0 0 0 0 0 1 975123
-0.002085 -0.000416 0.120624 0.083863 0.411319 -0.616732 -0.061724 1 0 0 0 0 0 1 976130
-0.002085 -0.000416 0.120624 0.083928 0.411535 -0.617048 -0.061756 1 0 0 0 0 0 1 977142
-0.002085 -0.000416 0.120624 0.083975 0.411731 -0.617351 -0.061787 1 0 0 0 0 0 1 978137
-0.002085 -0.000416 0.120624 0.084030 0.411932 -0.617665 -0.061817 1 0 0 0 0 0 1 979123
-0.002085 -0.000416 0.120624 0.084067 0.412167 -0.617976 -0.061849 1 0 0 0 0 0 1 980140
-0.002085 -0.000416 0.120624 0.084116 0.412354 -0.618294 -0.061880 1 0 0 0 0 0 1 981139
-0.002085 -0.000416 0.120624 0.084158 0.412555 -0.618600 -0.061911 1 0 0 0 0 0 1 982117
-0.002085 -0.000416 0.120624 0.084186 0.412783 -0.618921 -0.061943 1 0 0 0 0 0 1 983143
-0.002085 -0.000416 0.120624 0.084250 0.412987 -0.619226 -0.061974 1 0 0 0 0 0 1 984142
-0.002085 -0.000416 0.120624 0.084287 0.413185 -0.619542 -0.062005 1 0 0 0 0 0 1 985137
-0.002085 -0.000416 0.120624 0.084313 0.413407 -0.619856 -0.062037 1 0 0 0 0 0 1 986137
-0.002085 -0.000416 0.120624 0.084368 0.413596 -0.620159 -0.062067 1 0 0 0 0 0 1 987109
-0.002085 -0.000416 0.120624 0.084410 0.413821 -0.620468 -0.062099 1 0 0 0 0 0 1 988141
-0.002085 -0.000416 0.120624 0.084452 0.414030 -0.620798 -0.062130 1 0 0 0 0 0 1 989138
-0.002085 -0.000416 0.120624 0.084498 0.414227 -0.621105 -0.062162 1 0 0 0 0 0 1 990138
-0.002085 -0.000416 0.120624 0.084529 0.414436 -0.621410 -0.062193 1 0 0 0 0 0 1 991135
-0.002085 -0.000416 0.120624 0.084586 0.414658 -0.621720 -0.062223 1 0 0 0 0 0 1 992113
-0.002085 -0.000416 0.120624 0.084627 0.414854 -0.622043 -0.062256 1 0 0 0 0 0 1 993142
-0.002085 -0.000416 0.120624 0.084656 0.415061 -0.622347 -0.062287 1 0 0 0 0 0 1 994136
-0.002085 -0.000416 0.120624 0.084706 0.415279 -0.622672 -0.062318 1 0 0 0 0 0 1 995138
-0.002085 -0.000416 0.120624 0.084761 0.415486 -0.622973 -0.062349 1 0 0 0 0 0 1 996141
-0.002085 -0.000416 0.120624 0.084797 0.415684 -0.623290 -0.062380 1 0 0 0 0 0 1 997138
-0.002085 -0.000416 0.120624 0.084827 0.415894 -0.623596 -0.062412 1 0 0 0 0 0 1 998138
-0.002085 -0.000416 0.120624 0.084876 0.416111 -0.623920 -0.062443 1 0 0 0 0 0 1 999134
-0.002085 -0.000416 0.120624 0.084919 0.416321 -0.624216 -0.062474 1 0 0 0 0 0 2 141
-0.002085 -0.000416 0.120624 0.084954 0.416493 -0.624491 -0.062500 1 0 0 0 0 0 2 1139
-0.002085 -0.000416 0.120624 0.084958 0.416482 -0.624486 -0.062500 1 0 0 0 0 0 2 2138
-0.002085 -0.000416 0.120624 0.084954 0.416492 -0.624472 -0.062500 1 0 0 0 0 0 2 3138
-0.002085 -0.000416 0.120624 0.084958 0.416482 -0.624484 -0.062500 1 0 0 0 0 0 2 4138
-0.002085 -0.000416 0.120624 0.084955 0.416492 -0.624492 -0.062500 1 0 0 0 0 0 2 5131
-0.002085 -0.000416 0.120624 0.084946 0.416484 -0.624480 -0.062500 1 0 0 0 0 0 2 6135
-0.002085 -0.000416 0.120624 0.084957 0.416480 -0.624485 -0.062500 1 0 0 0 0 0 2 7127
-0.002085 -0.000416 0.120624 0.084963 0.416500 -0.624485 -0.062500 1 0 0 0 0 0 2 8138
-0.002085 -0.000416 0.120624 0.084947 0.416485 -0.624479 -0.062500 1 0 0 0 0 0 2 9138
-0.002085 -0.000416 0.120624 0.084957 0.416481 -0.624485 -0.062500 1 0 0 0 0 0 2 10137
-0.002085 -0.000416 0.120624 0.084955 0.416492 -0.624492 -0.062500 1 0 0 0 0 0 2 11138
-0.002085 -0.000416 0.120624 0.084954 0.416493 -0.624473 -0.062500 1 0 0 0 0 0 2 12139
-0.002085 -0.000416 0.120624 0.084958 0.416482 -0.624484 -0.062500 1 0 0 0 0 0 2 13138
-0.002085 -0.000416 0.120624 0.084955 0.416492 -0.624492 -0.062500 1 0 0 0 0 0 2 14138
-0.002085 -0.000416 0.120624 0.084954 0.416493 -0.624473 -0.062500 1 0 0 0 0 0 2 15128
-0.002085 -0.000416 0.120624 0.084958 0.416482 -0.624484 -0.062500 1 0 0 0 0 0 2 16134
-0.002085 -0.000416 0.120624 0.084955 0.416492 -0.624492 -0.062500 1 0 0 0 0 0 2 17138
-0.002085 -0.000416 0.120624 0.084946 0.416484 -0.624480 -0.062500 1 0 0 0 0 0 2 18138
-0.002085 -0.000416 0.120624 0.084965 0.416489 -0.624478 -0.062500 1 0 0 0 0 0 2 19136
-0.002085 -0.000416 0.120624 0.084956 0.416493 -0.624491 -0.062500 1 0 0 0 0 0 2 20140
-0.002085 -0.000416 0.120624 0.084946 0.416485 -0.624480 -0.062500 1 0 0 0 0 0 2 21137
-0.002085 -0.000416 0.120624 0.084957 0.416481 -0.624485 -0.062500 1 0 0 0 0 0 2 22138
-0.002085 -0.000416 0.120624 0.084967 0.416489 -0.624478 -0.062500 1 0 0 0 0 0 2 23143
-0.002085 -0.000416 0.120624 0.084956 0.416493 -0.624491 -0.062500 1 0 0 0 0 0 2 24137
-0.002085 -0.000416 0.120624 0.084946 0.416484 -0.624480 -0.062500 1 0 0 0 0 0 2 25135
-0.002085 -0.000416 0.120624 0.084957 0.416480 -0.624485 -0.062500 1 0 0 0 0 0 2 26136
-0.002085 -0.000416 0.120624 0.084951 0.416503 -0.624479 -0.062500 1 0 0 0 0 0 2 27132
-0.002085 -0.000416 0.120624 0.084958 0.416483 -0.624485 -0.062500 1 0 0 0 0 0 2 28192
-0.002085 -0.000416 0.120624 0.084959 0.416480 -0.624485 -0.062500 1 0 0 0 0 0 2 29204
-0.002085 -0.000416 0.120624 0.084943 0.416495 -0.624486 -0.062500 1 0 0 0 0 0 2 30187
-0.002085 -0.000416 0.120624 0.084965 0.416491 -0.624479 -0.062500 1 0 0 0 0 0 2 31205
-0.002085 -0.000416 0.120624 0.084959 0.416481 -0.624485 -0.062500 1 0 0 0 0 0 2 32292
-0.002085 -0.000416 0.120624 0.084943 0.416495 -0.624486 -0.062500 1 0 0 0 0 0 2 33192
-0.002085 -0.000416 0.120624 0.084957 0.416482 -0.624486 -0.062500 1 0 0 0 0 0 2 34205
-0.002085 -0.000416 0.120624 0.084967 0.416489 -0.624479 -0.062500 1 0 0 0 0 0 2 35188
-0.002085 -0.000416 0.120624 0.084944 0.416496 -0.624485 -0.062500 1 0 0 0 0 0 2 36205
-0.002085 -0.000416 0.120624 0.084957 0.416482 -0.624485 -0.062500 1 0 0 0 0 0 2 37188
-0.002085 -0.000416 0.120624 0.084958 0.416480 -0.624486 -0.062500 1 0 0 0 0 0 2 38205
-0.002085 -0.000416 0.120624 0.084951 0.416503 -0.624479 -0.062500 1 0 0 0 0 0 2 39187
-0.002085 -0.000416 0.120624 0.084958 0.416483 -0.624485 -0.062500 1 0 0 0 0 0 2 40130
-0.002085 -0.000416 0.120624 0.084958 0.416480 -0.624485 -0.062500 1 0 0 0 0 0 2 41121
-0.002085 -0.000416 0.120624 0.084946 0.416483 -0.624479 -0.062500 1 0 0 0 0 0 2 42130
-0.002085 -0.000416 0.120624 0.084962 0.416501 -0.624484 -0.062500 1 0 0 0 0 0 2 43121
-0.002085 -0.000416 0.120624 0.084959 0.416482 -0.624485 -0.062500 1 0 0 0 0 0 2 44131
-0.002085 -0.000416 0.120624 0.084946 0.416483 -0.624479 -0.062500 1 0 0 0 0 0 2 45121
-0.002085 -0.000416 0.120624 0.084954 0.416492 -0.624491 -0.062500 1 0 0 0 0 0 2 46130
-0.002085 -0.000416 0.120624 0.084966 0.416490 -0.624479 -0.062500 1 0 0 0 0 0 2 47121
-0.002085 -0.000416 0.120624 0.084947 0.416484 -0.624478 -0.062500 1 0 0 0 0 0 2 48132
-0.002085 -0.000416 0.120624 0.084954 0.416492 -0.624491 -0.062500 1 0 0 0 0 0 2 49134
-0.002085 -0.000416 0.120624 0.084966 0.416490 -0.624479 -0.062500 1 0 0 0 0 0 2 50137
-0.002085 -0.000416 0.120624 0.084947 0.416484 -0.624478 -0.062500 1 0 0 0 0 0 2 51128
-0.002085 -0.000416 0.120624 0.084954 0.416492 -0.624491 -0.062500 1 0 0 0 0 0 2 52127
-0.002085 -0.000416 0.120624 0.084958 0.416481 -0.624486 -0.062500 1 0 0 0 0 0 2 53112
-0.002085 -0.000416 0.120624 0.084955 0.416492 -0.624472 -0.062500 1 0 0 0 0 0 2 54127
-0.002085 -0.000416 0.120624 0.084955 0.416493 -0.624490 -0.062500 1 0 0 0 0 0 2 55128
-0.002085 -0.000416 0.120624 0.084958 0.416482 -0.624486 -0.062500 1 0 0 0 0 0 2 56135
-0.002085 -0.000416 0.120624 0.084946 0.416483 -0.624479 -0.062500 1 0 0 0 0 0 2 57125
-0.002085 -0.000416 0.120624 0.084962 0.416501 -0.624484 -0.062500 1 0 0 0 0 0 2 58135
-0.002085 -0.000416 0.120624 0.084959 0.416483 -0.624485 -0.062500 1 0 0 0 0 0 2 59125
-0.002085 -0.000416 0.120624 0.084947 0.416483 -0.624479 -0.062500 1 0 0 0 0 0 2 60138
-0.002085 -0.000416 0.120624 0.084954 0.416492 -0.624491 -0.062500 1 0 0 0 0 0 2 61137
-0.002085 -0.000416 0.120624 0.084966 0.416490 -0.624479 -0.062500 1 0 0 0 0 0 2 62136
-0.002085 -0.000416 0.120624 0.084947 0.416484 -0.624478 -0.062500 1 0 0 0 0 0 2 63136
-0.002085 -0.000416 0.120624 0.084954 0.416492 -0.624491 -0.062500 1 0 0 0 0 0 2 64108
-0.002085 -0.000416 0.120624 0.084958 0.416481 -0.624486 -0.062500 1 0 0 0 0 0 2 65134
-0.002090 -0.000398 0.120614 0.159706 0.160302 -0.478048 -0.062500 1 0 0 0 0 0 2 66137
-0.002093 -0.000389 0.120610 0.135737 0.246639 -0.549364 -0.062500 1 0 0 0 0 0 2 67139
-0.002094 -0.000385 0.120609 0.116962 0.311047 -0.586467 -0.062500 1 0 0 0 0 0 2 68140
-0.002095 -0.000382 0.120609 0.106658 0.345303 -0.600637 -0.062500 1 0 0 0 0 0 2 69126
-0.002096 -0.000381 0.120609 0.101339 0.362626 -0.605698 -0.062500 1 0 0 0 0 0 2 70135
-0.002096 -0.000381 0.120608 0.098632 0.371286 -0.607466 -0.062500 1 0 0 0 0 0 2 71107
-0.002096 -0.000380 0.120608 0.097266 0.375627 -0.608086 -0.062500 1 0 0 0 0 0 2 72136
-0.002096 -0.000380 0.120608 0.096581 0.377798 -0.608315 -0.062500 1 0 0 0 0 0 2 73135
-0.002096 -0.000380 0.120608 0.096229 0.378875 -0.608391 -0.062500 1 0 0 0 0 0 2 74134
-0.002096 -0.000380 0.120608 0.096051 0.379412 -0.608406 -0.062500 1 0 0 0 0 0 2 75136
-0.002096 -0.000380 0.120608 0.095975 0.379693 -0.608421 -0.062500 1 0 0 0 0 0 2 76137
-0.002096 -0.000380 0.120608 0.095924 0.379828 -0.608423 -0.062500 1 0 0 0 0 0 2 77135
-0.002096 -0.000380 0.120608 0.095903 0.379894 -0.608416 -0.062500 1 0 0 0 0 0 2 78105
-0.002096 -0.000380 0.120608 0.095895 0.379921 -0.608429 -0.062500 1 0 0 0 0 0 2 79118
-0.002096 -0.000380 0.120608 0.095887 0.379945 -0.608424 -0.062500 1 0 0 0 0 0 2 80137
-0.002096 -0.000380 0.120608 0.095887 0.379947 -0.608423 -0.062500 1 0 0 0 0 0 2 81134
-0.002096 -0.000380 0.120608 0.095883 0.379958 -0.608430 -0.062500 1 0 0 0 0 0 2 82136
-0.002096 -0.000380 0.120608 0.095883 0.379959 -0.608431 -0.062500 1 0 0 0 0 0 2 83138
-0.002096 -0.000380 0.120608 0.095883 0.379959 -0.608411 -0.062500 1 0 0 0 0 0 2 84107
-0.002096 -0.000380 0.120608 0.095883 0.379959 -0.608428 -0.062500 1 0 0 0 0 0 2 85138
-0.002096 -0.000380 0.120608 0.095883 0.379959 -0.608431 -0.062500 1 0 0 0 0 0 2 86106
-0.002096 -0.000380 0.120608 0.095875 0.379950 -0.608418 -0.062500 1 0 0 0 0 0 2 87135
-0.002096 -0.000380 0.120608 0.095882 0.379958 -0.608429 -0.062500 1 0 0 0 0 0 2 88147
-0.002096 -0.000380 0.120608 0.095891 0.379967 -0.608424 -0.062500 1 0 0 0 0 0 2 89150
-0.002096 -0.000380 0.120608 0.095872 0.379963 -0.608424 -0.062500 1 0 0 0 0 0 2 90137
-0.002096 -0.000380 0.120608 0.095885 0.379948 -0.608423 -0.062500 1 0 0 0 0 0 2 91147
-0.002096 -0.000380 0.120608 0.095883 0.379957 -0.608430 -0.062500 1 0 0 0 0 0 2 92149
-0.002096 -0.000380 0.120608 0.095879 0.379970 -0.608418 -0.062500 1 0 0 0 0 0 2 93127
-0.002096 -0.000380 0.120608 0.095883 0.379960 -0.608429 -0.062500 1 0 0 0 0 0 2 94143
-0.002096 -0.000380 0.120608 0.095887 0.379947 -0.608424 -0.062500 1 0 0 0 0 0 2 95145
-0.002096 -0.000380 0.120608 0.095880 0.379969 -0.608417 -0.062500 1 0 0 0 0 0 2 96145
-0.002096 -0.000380 0.120608 0.095883 0.379960 -0.608429 -0.062500 1 0 0 0 0 0 2 97123
-0.002096 -0.000380 0.120608 0.095883 0.379959 -0.608431 -0.062500 1 0 0 0 0 0 2 98143
-0.002096 -0.000380 0.120608 0.095874 0.379950 -0.608418 -0.062500 1 0 0 0 0 0 2 99125
-0.002096 -0.000380 0.120608 0.095890 0.379967 -0.608422 -0.062500 1 0 0 0 0 0 2 100152
-0.002096 -0.000380 0.120608 0.095884 0.379960 -0.608430 -0.062500 1 0 0 0 0 0 2 101144
-0.002096 -0.000380 0.120608 0.095871 0.379962 -0.608424 -0.062500 1 0 0 0 0 0 2 102144
-0.002096 -0.000380 0.120608 0.095885 0.379948 -0.608424 -0.062500 1 0 0 0 0 0 2 103143
-0.002096 -0.000380 0.120608 0.095892 0.379966 -0.608423 -0.062500 1 0 0 0 0 0 2 104133
-0.002096 -0.000380 0.120608 0.095872 0.379963 -0.608424 -0.062500 1 0 0 0 0 0 2 105143
-0.002096 -0.000380 0.120608 0.095882 0.379960 -0.608430 -0.062500 1 0 0 0 0 0 2 106132
-0.002096 -0.000380 0.120608 0.095886 0.379947 -0.608424 -0.062500 1 0 0 0 0 0 2 107142
-0.002096 -0.000380 0.120608 0.095880 0.379969 -0.608417 -0.062500 1 0 0 0 0 0 2 108132
-0.002096 -0.000380 0.120608 0.095883 0.379960 -0.608429 -0.062500 1 0 0 0 0 0 2 109142
-0.002096 -0.000380 0.120608 0.095883 0.379959 -0.608431 -0.062500 1 0 0 0 0 0 2 110131
-0.002096 -0.000380 0.120608 0.095874 0.379950 -0.608418 -0.062500 1 0 0 0 0 0 2 111142
-0.002096 -0.000380 0.120608 0.095890 0.379967 -0.608422 -0.062500 1 0 0 0 0 0 2 112119
-0.002096 -0.000380 0.120608 0.095884 0.379960 -0.608430 -0.062500 1 0 0 0 0 0 2 113127
-0.002096 -0.000380 0.120608 0.095875 0.379950 -0.608418 -0.062500 1 0 0 0 0 0 2 114118
-0.002096 -0.000380 0.120608 0.095882 0.379958 -0.608429 -0.062500 1 0 0 0 0 0 2 115128
-0.002096 -0.000380 0.120608 0.095891 0.379967 -0.608424 -0.062500 1 0 0 0 0 0 2 116128
-0.002096 -0.000380 0.120608 0.095872 0.379963 -0.608424 -0.062500 1 0 0 0 0 0 2 117118
-0.002096 -0.000380 0.120608 0.095882 0.379960 -0.608430 -0.062500 1 0 0 0 0 0 2 118127
-0.002096 -0.000380 0.120608 0.095895 0.379956 -0.608417 -0.062500 1 0 0 0 0 0 2 119129
-0.002096 -0.000380 0.120608 0.095873 0.379962 -0.608423 -0.062500 1 0 0 0 0 0 2 120135
-0.002096 -0.000380 0.120608 0.095882 0.379960 -0.608430 -0.062500 1 0 0 0 0 0 2 121129
-0.002096 -0.000380 0.120608 0.095887 0.379947 -0.608424 -0.062500 1 0 0 0 0 0 2 122132
-0.002096 -0.000380 0.120608 0.095871 0.379960 -0.608424 -0.062500 1 0 0 0 0 0 2 123124
-0.002096 -0.000380 0.120608 0.095890 0.379968 -0.608423 -0.062500 1 0 0 0 0 0 2 124121
-0.002096 -0.000380 0.120608 0.095884 0.379960 -0.608430 -0.062500 1 0 0 0 0 0 2 125127
-0.002096 -0.000380 0.120608 0.095875 0.379950 -0.608418 -0.062500 1 0 0 0 0 0 2 126120
-0.002096 -0.000380 0.120608 0.095882 0.379958 -0.608429 -0.062500 1 0 0 0 0 0 2 127128
-0.002096 -0.000380 0.120608 0.095891 0.379967 -0.608424 -0.062500 1 0 0 0 0 0 2 128128
-0.002096 -0.000380 0.120608 0.095872 0.379963 -0.608424 -0.062500 1 0 0 0 0 0 2 129123
-0.002096 -0.000380 0.120608 0.095885 0.379948 -0.608423 -0.062500 1 0 0 0 0 0 2 130105
-0.002096 -0.000380 0.120608 0.095883 0.379957 -0.608430 -0.062500 1 0 0 0 0 0 2 131123
-0.002096 -0.000380 0.120608 0.095879 0.379970 -0.608418 -0.062500 1 0 0 0 0 0 2 132124
-0.002096 -0.000380 0.120608 0.095883 0.379960 -0.608429 -0.062500 1 0 0 0 0 0 2 133107
-0.002096 -0.000380 0.120608 0.095887 0.379947 -0.608424 -0.062500 1 0 0 0 0 0 2 134123
-0.002096 -0.000380 0.120608 0.095880 0.379969 -0.608417 -0.062500 1 0 0 0 0 0 2 135130
-0.002096 -0.000380 0.120608 0.095883 0.379960 -0.608429 -0.062500 1 0 0 0 0 0 2 136129
-0.002096 -0.000380 0.120608 0.095883 0.379959 -0.608431 -0.062500 1 0 0 0 0 0 2 137124
-0.002096 -0.000380 0.120608 0.095875 0.379950 -0.608418 -0.062500 1 0 0 0 0 0 2 138129
-0.002096 -0.000380 0.120608 0.095890 0.379967 -0.608422 -0.062500 1 0 0 0 0 0 2 139124
-0.002096 -0.000380 0.120608 0.095884 0.379960 -0.608430 -0.062500 1 0 0 0 0 0 2 140108
-0.002096 -0.000380 0.120608 0.095871 0.379962 -0.608425 -0.062500 1 0 0 0 0 0 2 141123
-0.002096 -0.000380 0.120608 0.095885 0.379948 -0.608424 -0.062500 1 0 0 0 0 0 2 142121
-0.002096 -0.000380 0.120608 0.095892 0.379966 -0.608423 -0.062500 1 0 0 0 0 0 2 143105
-0.002096 -0.000380 0.120608 0.095872 0.379963 -0.608424 -0.062500 1 0 0 0 0 0 2 144123
-0.002096 -0.000380 0.120608 0.095882 0.379960 -0.608430 -0.062500 1 0 0 0 0 0 2 145124
-0.002096 -0.000380 0.120608 0.095887 0.379947 -0.608424 -0.062500 1 0 0 0 0 0 2 146104
-0.002096 -0.000380 0.120608 0.095880 0.379969 -0.608417 -0.062500 1 0 0 0 0 0 2 147105
-0.002096 -0.000380 0.120608 0.095883 0.379960 -0.608429 -0.062500 1 0 0 0 0 0 2 148107
-0.002096 -0.000380 0.120608 0.095883 0.379959 -0.608431 -0.062500 1 0 0 0 0 0 2 149123
-0.002096 -0.000380 0.120608 0.095874 0.379950 -0.608418 -0.062500 1 0 0 0 0 0 2 150125
-0.002096 -0.000380 0.120608 0.095890 0.379967 -0.608423 -0.062500 1 0 0 0 0 0 2 151123
-0.002096 -0.000380 0.120608 0.095884 0.379960 -0.608430 -0.062500 1 0 0 0 0 0 2 152107
-0.002096 -0.000380 0.120608 0.095875 0.379950 -0.608418 -0.062500 1 0 0 0 0 0 2 153122
-0.002096 -0.000380 0.120608 0.095882 0.379958 -0.608429 -0.062500 1 0 0 0 0 0 2 154124
-0.002096 -0.000380 0.120608 0.095891 0.379967 -0.608424 -0.062500 1 0 0 0 0 0 2 155105
-0.002096 -0.000380 0.120608 0.095872 0.379963 -0.608424 -0.062500 1 0 0 0 0 0 2 156123
-0.002096 -0.000380 0.120608 0.095885 0.379948 -0.608423 -0.062500 1 0 0 0 0 0 2 157123
-0.002096 -0.000380 0.120608 0.095884 0.379957 -0.608430 -0.062500 1 0 0 0 0 0 2 158105
-0.002096 -0.000380 0.120608 0.095879 0.379970 -0.608418 -0.062500 1 0 0 0 0 0 2 159125
-0.002096 -0.000380 0.120608 0.095883 0.379960 -0.608429 -0.062500 1 0 0 0 0 0 2 160117
-0.002096 -0.000380 0.120608 0.095887 0.379947 -0.608424 -0.062500 1 0 0 0 0 0 2 161120
-0.002096 -0.000380 0.120608 0.095872 0.379960 -0.608424 -0.062500 1 0 0 0 0 0 2 162123
-0.002096 -0.000380 0.120608 0.095890 0.379968 -0.608423 -0.062500 1 0 0 0 0 0 2 163121
-0.002096 -0.000380 0.120608 0.095884 0.379960 -0.608430 -0.062500 1 0 0 0 0 0 2 164124
-0.002096 -0.000380 0.120608 0.095875 0.379950 -0.608418 -0.062500 1 0 0 0 0 0 2 165121
-0.002096 -0.000380 0.120608 0.095882 0.379958 -0.608430 -0.062500 1 0 0 0 0 0 2 166124
-0.002096 -0.000380 0.120608 0.095891 0.379967 -0.608424 -0.062500 1 0 0 0 0 0 2 167104
-0.002096 -0.000380 0.120608 0.095872 0.379963 -0.608424 -0.062500 1 0 0 0 0 0 2 168106
-0.002096 -0.000380 0.120608 0.095885 0.379948 -0.608423 -0.062500 1 0 0 0 0 0 2 169122
-0.002096 -0.000380 0.120608 0.095892 0.379966 -0.608423 -0.062500 1 0 0 0 0 0 2 170104
-0.002096 -0.000380 0.120608 0.095872 0.379963 -0.608424 -0.062500 1 0 0 0 0 0 2 171120
-0.002096 -0.000380 0.120608 0.095882 0.379960 -0.608430 -0.062500 1 0 0 0 0 0 2 172113
-0.002096 -0.000380 0.120608 0.095887 0.379947 -0.608424 -0.062500 1 0 0 0 0 0 2 173121
-0.002096 -0.000380 0.120608 0.095880 0.379969 -0.608417 -0.062500 1 0 0 0 0 0 2 174112
-0.002096 -0.000380 0.120608 0.095883 0.379960 -0.608429 -0.062500 1 0 0 0 0 0 2 175121
-0.002096 -0.000380 0.120608 0.095883 0.379959 -0.608431 -0.062500 1 0 0 0 0 0 2 176113
-0.002096 -0.000380 0.120608 0.095875 0.379950 -0.608418 -0.062500 1 0 0 0 0 0 2 177120
-0.002096 -0.000380 0.120608 0.095891 0.379967 -0.608423 -0.062500 1 0 0 0 0 0 2 178111
-0.002096 -0.000380 0.120608 0.095884 0.379960 -0.608430 -0.062500 1 0 0 0 0 0 2 179120
-0.002096 -0.000380 0.120608 0.095871 0.379962 -0.608425 -0.062500 1 0 0 0 0 0 2 180112
-0.002096 -0.000380 0.120608 0.095885 0.379948 -0.608424 -0.062500 1 0 0 0 0 0 2 181119
-0.002096 -0.000380 0.120608 0.095892 0.379966 -0.608423 -0.062500 1 0 0 0 0 0 2 182111
-0.002096 -0.000380 0.120608 0.095872 0.379963 -0.608424 -0.062500 1 0 0 0 0 0 2 183113
-0.002096 -0.000380 0.120608 0.095882 0.379960 -0.608430 -0.062500 1 0 0 0 0 0 2 184177
-0.002096 -0.000380 0.120608 0.095887 0.379947 -0.608424 -0.062500 1 0 0 0 0 0 2 185129
-0.002096 -0.000380 0.120608 0.095880 0.379969 -0.608417 -0.062500 1 0 0 0 0 0 2 186128
-0.002096 -0.000380 0.120608 0.095883 0.379960 -0.608429 -0.062500 1 0 0 0 0 0 2 187151
-0.002096 -0.000380 0.120608 0.095887 0.379947 -0.608424 -0.062500 1 0 0 0 0 0 2 188120
-0.002096 -0.000380 0.120608 0.095872 0.379960 -0.608424 -0.062500 1 0 0 0 0 0 2 189121
-0.002096 -0.000380 0.120608 0.095890 0.379968 -0.608423 -0.062500 1 0 0 0 0 0 2 190124
-0.002096 -0.000380 0.120608 0.095884 0.379960 -0.608430 -0.062500 1 0 0 0 0 0 2 191133
-0.002096 -0.000380 0.120608 0.095875 0.379950 -0.608418 -0.062500 1 0 0 0 0 0 2 192123
-0.002096 -0.000380 0.120608 0.095882 0.379958 -0.608429 -0.062500 1 0 0 0 0 0 2 193136
-0.002096 -0.000380 0.120608 0.095879 0.379970 -0.608417 -0.062500 1 0 0 0 0 0 2 194134
-0.002096 -0.000380 0.120608 0.095883 0.379960 -0.608429 -0.062500 1 0 0 0 0 0 2 195134
-0.002096 -0.000380 0.120608 0.095887 0.379947 -0.608424 -0.062500 1 0 0 0 0 0 2 196104
-0.002096 -0.000380 0.120608 0.095884 0.379957 -0.608430 -0.062500 1 0 0 0 0 0 2 197133
-0.002096 -0.000380 0.120608 0.095879 0.379970 -0.608418 -0.062500 1 0 0 0 0 0 2 198130
-0.002077 -0.000384 0.120598 -0.169335 0.442132 -0.469351 -0.062500 1 0 0 0 0 0 2 199130
-0.002068 -0.000387 0.120595 -0.079163 0.421498 -0.537063 -0.062500 1 0 0 0 0 0 2 200132
-0.002063 -0.000388 0.120594 -0.012476 0.405868 -0.572319 -0.062500 1 0 0 0 0 0 2 201171
-0.002061 -0.000388 0.120593 0.022808 0.397474 -0.585778 -0.062500 1 0 0 0 0 0 2 202143
-0.002059 -0.000389 0.120593 0.040552 0.393210 -0.590575 -0.062500 1 0 0 0 0 0 2 203127
-0.002059 -0.000389 0.120593 0.049422 0.391052 -0.592271 -0.062500 1 0 0 0 0 0 2 204139
-0.002059 -0.000389 0.120593 0.053840 0.389972 -0.592847 -0.062500 1 0 0 0 0 0 2 205136
-0.002058 -0.000389 0.120593 0.056028 0.389436 -0.593064 -0.062500 1 0 0 0 0 0 2 206133
-0.002058 -0.000389 0.120593 0.057148 0.389168 -0.593136 -0.062500 1 0 0 0 0 0 2 207132
-0.002058 -0.000389 0.120593 0.057702 0.389024 -0.593157 -0.062500 1 0 0 0 0 0 2 208101
-0.002058 -0.000389 0.120593 0.057971 0.388959 -0.593166 -0.062500 1 0 0 0 0 0 2 209101
-0.002058 -0.000389 0.120593 0.058104 0.388926 -0.593170 -0.062500 1 0 0 0 0 0 2 210133
-0.002058 -0.000389 0.120593 0.058170 0.388910 -0.593162 -0.062500 1 0 0 0 0 0 2 211102
-0.002058 -0.000389 0.120593 0.058198 0.388904 -0.593174 -0.062500 1 0 0 0 0 0 2 212145
-0.002058 -0.000389 0.120593 0.058222 0.388898 -0.593168 -0.062500 1 0 0 0 0 0 2 213137
-0.002058 -0.000389 0.120593 0.058236 0.388895 -0.593173 -0.062500 1 0 0 0 0 0 2 214138
-0.002058 -0.000389 0.120593 0.058237 0.388894 -0.593174 -0.062500 1 0 0 0 0 0 2 215137
-0.002058 -0.000389 0.120593 0.058237 0.388895 -0.593174 -0.062500 1 0 0 0 0 0 2 216141
-0.002058 -0.000389 0.120593 0.058236 0.388895 -0.593175 -0.062500 1 0 0 0 0 0 2 217141
-0.002058 -0.000389 0.120593 0.058236 0.388895 -0.593175 -0.062500 1 0 0 0 0 0 2 218141
-0.002058 -0.000389 0.120593 0.058248 0.388892 -0.593161 -0.062500 1 0 0 0 0 0 2 219140
-0.002058 -0.000389 0.120593 0.058238 0.388894 -0.593173 -0.062500 1 0 0 0 0 0 2 220142
-0.002058 -0.000389 0.120593 0.058236 0.388895 -0.593174 -0.062500 1 0 0 0 0 0 2 221139
-0.002058 -0.000389 0.120593 0.058236 0.388895 -0.593175 -0.062500 1 0 0 0 0 0 2 222139
-0.002058 -0.000389 0.120593 0.058247 0.388892 -0.593161 -0.062500 1 0 0 0 0 0 2 223139
-0.002058 -0.000389 0.120593 0.058237 0.388894 -0.593173 -0.062500 1 0 0 0 0 0 2 224142
-0.002058 -0.000389 0.120593 0.058236 0.388895 -0.593174 -0.062500 1 0 0 0 0 0 2 225135
-0.002058 -0.000389 0.120593 0.058235 0.388895 -0.593175 -0.062500 1 0 0 0 0 0 2 226133
-0.002058 -0.000389 0.120593 0.058247 0.388892 -0.593161 -0.062500 1 0 0 0 0 0 2 227140
-0.002058 -0.000389 0.120593 0.058249 0.388892 -0.593179 -0.062500 1 0 0 0 0 0 2 228146
-0.002058 -0.000389 0.120593 0.058238 0.388894 -0.593175 -0.062500 1 0 0 0 0 0 2 229122
-0.002058 -0.000389 0.120593 0.058236 0.388895 -0.593175 -0.062500 1 0 0 0 0 0 2 230121
-0.002058 -0.000389 0.120593 0.058248 0.388892 -0.593161 -0.062500 1 0 0 0 0 0 2 231142
-0.002058 -0.000389 0.120593 0.058237 0.388894 -0.593173 -0.062500 1 0 0 0 0 0 2 232141
-0.002058 -0.000389 0.120593 0.058236 0.388895 -0.593174 -0.062500 1 0 0 0 0 0 2 233142
-0.002058 -0.000389 0.120593 0.058236 0.388895 -0.593175 -0.062500 1 0 0 0 0 0 2 234138
-0.002058 -0.000389 0.120593 0.058247 0.388892 -0.593161 -0.062500 1 0 0 0 0 0 2 235139
-0.002058 -0.000389 0.120593 0.058237 0.388894 -0.593173 -0.062500 1 0 0 0 0 0 2 236140
-0.002058 -0.000389 0.120593 0.058236 0.388895 -0.593174 -0.062500 1 0 0 0 0 0 2 237132
-0.002058 -0.000389 0.120593 0.058235 0.388895 -0.593175 -0.062500 1 0 0 0 0 0 2 238139
-0.002058 -0.000389 0.120593 0.058247 0.388892 -0.593161 -0.062500 1 0 0 0 0 0 2 239128
-0.002058 -0.000389 0.120593 0.058249 0.388892 -0.593179 -0.062500 1 0 0 0 0 0 2 240195
-0.002058 -0.000389 0.120593 0.058237 0.388894 -0.593175 -0.062500 1 0 0 0 0 0 2 241184
-0.002058 -0.000389 0.120593 0.058240 0.388883 -0.593168 -0.062500 1 0 0 0 0 0 2 242197
-0.002058 -0.000389 0.120593 0.058245 0.388902 -0.593167 -0.062500 1 0 0 0 0 0 2 243185
-0.002039 -0.000393 0.120583 -0.206845 0.451033 -0.453957 -0.062500 1 0 0 0 0 0 2 244124
-0.002030 -0.000396 0.120580 -0.116726 0.430401 -0.521750 -0.062500 1 0 0 0 0 0 2 245114
-0.002025 -0.000397 0.120579 -0.050076 0.414790 -0.557032 -0.062500 1 0 0 0 0 0 2 246123
-0.002023 -0.000397 0.120578 -0.014813 0.406413 -0.570496 -0.062500 1 0 0 0 0 0 2 247114
-0.002022 -0.000398 0.120578 0.002927 0.402141 -0.575315 -0.062500 1 0 0 0 0 0 2 248123
-0.002021 -0.000398 0.120578 0.011793 0.399983 -0.576997 -0.062500 1 0 0 0 0 0 2 249114
-0.002021 -0.000398 0.120578 0.016210 0.398904 -0.577594 -0.062500 1 0 0 0 0 0 2 250115
-0.002021 -0.000398 0.120578 0.018421 0.398362 -0.577787 -0.062500 1 0 0 0 0 0 2 251127
-0.002021 -0.000398 0.120578 0.019519 0.398098 -0.577865 -0.062500 1 0 0 0 0 0 2 252116
-0.002021 -0.000398 0.120578 0.020067 0.397967 -0.577892 -0.062500 1 0 0 0 0 0 2 253124
-0.002021 -0.000398 0.120578 0.020338 0.397892 -0.577895 -0.062500 1 0 0 0 0 0 2 254131
-0.002021 -0.000398 0.120578 0.020484 0.397856 -0.577906 -0.062500 1 0 0 0 0 0 2 255134
-0.002021 -0.000398 0.120578 0.020544 0.397831 -0.577906 -0.062500 1 0 0 0 0 0 2 256121
-0.002021 -0.000398 0.120578 0.020579 0.397831 -0.577912 -0.062500 1 0 0 0 0 0 2 257117
-0.002021 -0.000398 0.120578 0.020592 0.397829 -0.577899 -0.062500 1 0 0 0 0 0 2 258134
-0.002021 -0.000398 0.120578 0.020604 0.397826 -0.577904 -0.062500 1 0 0 0 0 0 2 259131
-0.002021 -0.000398 0.120578 0.020605 0.397826 -0.577904 -0.062500 1 0 0 0 0 0 2 260123
-0.002021 -0.000398 0.120578 0.020625 0.397832 -0.577904 -0.062500 1 0 0 0 0 0 2 261133
-0.002021 -0.000398 0.120578 0.020610 0.397815 -0.577897 -0.062500 1 0 0 0 0 0 2 262116
-0.002021 -0.000398 0.120578 0.020618 0.397822 -0.577910 -0.062500 1 0 0 0 0 0 2 263133
-0.002021 -0.000398 0.120578 0.020606 0.397826 -0.577905 -0.062500 1 0 0 0 0 0 2 264132
-0.002021 -0.000398 0.120578 0.020625 0.397832 -0.577904 -0.062500 1 0 0 0 0 0 2 265126
-0.002021 -0.000398 0.120578 0.020610 0.397815 -0.577897 -0.062500 1 0 0 0 0 0 2 266100
-0.002021 -0.000398 0.120578 0.020617 0.397822 -0.577910 -0.062500 1 0 0 0 0 0 2 267131
-0.002021 -0.000398 0.120578 0.020606 0.397826 -0.577905 -0.062500 1 0 0 0 0 0 2 268126
-0.002021 -0.000398 0.120578 0.020625 0.397832 -0.577904 -0.062500 1 0 0 0 0 0 2 269128
-0.002021 -0.000398 0.120578 0.020610 0.397815 -0.577897 -0.062500 1 0 0 0 0 0 2 270130
-0.002021 -0.000398 0.120578 0.020617 0.397822 -0.577910 -0.062500 1 0 0 0 0 0 2 271130
-0.002021 -0.000398 0.120578 0.020614 0.397835 -0.577898 -0.062500 1 0 0 0 0 0 2 272133
-0.002021 -0.000398 0.120578 0.020618 0.397825 -0.577910 -0.062500 1 0 0 0 0 0 2 273134
-0.002021 -0.000398 0.120578 0.020610 0.397815 -0.577898 -0.062500 1 0 0 0 0 0 2 274122
-0.002021 -0.000398 0.120578 0.020617 0.397822 -0.577910 -0.062500 1 0 0 0 0 0 2 275128
-0.002021 -0.000398 0.120578 0.020614 0.397835 -0.577898 -0.062500 1 0 0 0 0 0 2 276102
-0.002021 -0.000398 0.120578 0.020618 0.397825 -0.577910 -0.062500 1 0 0 0 0 0 2 277129
-0.002021 -0.000398 0.120578 0.020610 0.397815 -0.577898 -0.062500 1 0 0 0 0 0 2 278128
-0.002021 -0.000398 0.120578 0.020617 0.397822 -0.577910 -0.062500 1 0 0 0 0 0 2 279129
-0.002021 -0.000398 0.120578 0.020614 0.397835 -0.577898 -0.062500 1 0 0 0 0 0 2 280131
-0.002021 -0.000398 0.120578 0.020618 0.397825 -0.577910 -0.062500 1 0 0 0 0 0 2 281129
-0.002021 -0.000398 0.120578 0.020609 0.397815 -0.577898 -0.062500 1 0 0 0 0 0 2 282129
-0.002021 -0.000398 0.120578 0.020617 0.397822 -0.577910 -0.062500 1 0 0 0 0 0 2 283121
-0.002021 -0.000398 0.120578 0.020614 0.397835 -0.577898 -0.062500 1 0 0 0 0 0 2 284131
-0.002021 -0.000398 0.120578 0.020618 0.397825 -0.577910 -0.062500 1 0 0 0 0 0 2 285130
-0.002021 -0.000398 0.120578 0.020609 0.397815 -0.577898 -0.062500 1 0 0 0 0 0 2 286129
-0.002021 -0.000398 0.120578 0.020617 0.397822 -0.577910 -0.062500 1 0 0 0 0 0 2 287129
-0.002021 -0.000398 0.120578 0.020614 0.397835 -0.577898 -0.062500 1 0 0 0 0 0 2 288129
-0.002021 -0.000398 0.120578 0.020618 0.397825 -0.577910 -0.062500 1 0 0 0 0 0 2 289128
-0.002021 -0.000398 0.120578 0.020622 0.397812 -0.577905 -0.062500 1 0 0 0 0 0 2 290127
-0.002021 -0.000398 0.120578 0.020607 0.397825 -0.577904 -0.062500 1 0 0 0 0 0 2 291100
-0.002021 -0.000398 0.120578 0.020625 0.397832 -0.577904 -0.062500 1 0 0 0 0 0 2 292100
-0.002021 -0.000398 0.120578 0.020611 0.397815 -0.577897 -0.062500 1 0 0 0 0 0 2 293127
-0.002021 -0.000398 0.120578 0.020618 0.397822 -0.577910 -0.062500 1 0 0 0 0 0 2 294098
-0.002021 -0.000398 0.120578 0.020606 0.397826 -0.577905 -0.062500 1 0 0 0 0 0 2 295117
-0.002021 -0.000398 0.120578 0.020625 0.397832 -0.577904 -0.062500 1 0 0 0 0 0 2 296143
-0.002021 -0.000398 0.120578 0.020611 0.397815 -0.577897 -0.062500 1 0 0 0 0 0 2 297144
-0.002021 -0.000398 0.120578 0.020618 0.397822 -0.577910 -0.062500 1 0 0 0 0 0 2 298138
-0.002021 -0.000398 0.120578 0.020606 0.397826 -0.577905 -0.062500 1 0 0 0 0 0 2 299143
-0.002021 -0.000398 0.120578 0.020625 0.397832 -0.577904 -0.062500 1 0 0 0 0 0 2 300138
-0.002021 -0.000398 0.120578 0.020611 0.397815 -0.577897 -0.062500 1 0 0 0 0 0 2 301142
-0.002021 -0.000398 0.120578 0.020618 0.397822 -0.577910 -0.062500 1 0 0 0 0 0 2 302137
-0.002021 -0.000398 0.120578 0.020606 0.397826 -0.577905 -0.062500 1 0 0 0 0 0 2 303136
-0.002021 -0.000398 0.120578 0.020625 0.397832 -0.577904 -0.062500 1 0 0 0 0 0 2 304140
-0.002021 -0.000398 0.120578 0.020610 0.397815 -0.577897 -0.062500 1 0 0 0 0 0 2 305139
-0.002021 -0.000398 0.120578 0.020618 0.397822 -0.577910 -0.062500 1 0 0 0 0 0 2 306135
-0.002021 -0.000398 0.120578 0.020606 0.397826 -0.577905 -0.062500 1 0 0 0 0 0 2 307136
-0.002021 -0.000398 0.120578 0.020625 0.397832 -0.577904 -0.062500 1 0 0 0 0 0 2 308185
-0.002021 -0.000398 0.120578 0.020610 0.397815 -0.577897 -0.062500 1 0 0 0 0 0 2 309194
-0.002021 -0.000398 0.120578 0.020617 0.397822 -0.577910 -0.062500 1 0 0 0 0 0 2 310178
-0.002021 -0.000398 0.120578 0.020614 0.397835 -0.577898 -0.062500 1 0 0 0 0 0 2 311194
-0.002021 -0.000398 0.120578 0.020618 0.397825 -0.577910 -0.062500 1 0 0 0 0 0 2 312180
-0.002021 -0.000398 0.120578 0.020610 0.397815 -0.577898 -0.062500 1 0 0 0 0 0 2 313192
-0.002021 -0.000398 0.120578 0.020617 0.397822 -0.577910 -0.062500 1 0 0 0 0 0 2 314179
-0.002021 -0.000398 0.120578 0.020614 0.397835 -0.577898 -0.062500 1 0 0 0 0 0 2 315193
-0.002021 -0.000398 0.120578 0.020618 0.397825 -0.577910 -0.062500 1 0 0 0 0 0 2 316114
-0.002026 -0.000380 0.120567 0.095379 0.141751 -0.431463 -0.062500 1 0 0 0 0 0 2 317112
-0.002029 -0.000370 0.120564 0.071382 0.228049 -0.502793 -0.062500 1 0 0 0 0 0 2 318121
-0.002030 -0.000366 0.120563 0.052593 0.292418 -0.539908 -0.062500 1 0 0 0 0 0 2 319113
-0.002031 -0.000364 0.120562 0.042310 0.326662 -0.554059 -0.062500 1 0 0 0 0 0 2 320122
-0.002031 -0.000362 0.120562 0.036982 0.343981 -0.559111 -0.062500 1 0 0 0 0 0 2 321111
-0.002031 -0.000362 0.120562 0.034276 0.352638 -0.560898 -0.062500 1 0 0 0 0 0 2 322121
-0.002031 -0.000362 0.120562 0.032919 0.356985 -0.561514 -0.062500 1 0 0 0 0 0 2 323111
-0.002031 -0.000361 0.120562 0.032226 0.359148 -0.561730 -0.062500 1 0 0 0 0 0 2 324121
-0.002032 -0.000361 0.120562 0.031886 0.360220 -0.561811 -0.062500 1 0 0 0 0 0 2 325113
-0.002032 -0.000361 0.120562 0.031706 0.360768 -0.561833 -0.062500 1 0 0 0 0 0 2 326121
-0.002032 -0.000361 0.120562 0.031633 0.361039 -0.561841 -0.062500 1 0 0 0 0 0 2 327130
-0.002032 -0.000361 0.120562 0.031583 0.361173 -0.561843 -0.062500 1 0 0 0 0 0 2 328127
-0.002032 -0.000361 0.120562 0.031559 0.361250 -0.561843 -0.062500 1 0 0 0 0 0 2 329128
-0.002032 -0.000361 0.120562 0.031538 0.361281 -0.561850 -0.062500 1 0 0 0 0 0 2 330129
-0.002032 -0.000361 0.120562 0.031544 0.361292 -0.561844 -0.062500 1 0 0 0 0 0 2 331126
-0.002032 -0.000361 0.120562 0.031542 0.361304 -0.561850 -0.062500 1 0 0 0 0 0 2 332123
-0.002032 -0.000361 0.120562 0.031542 0.361305 -0.561851 -0.062500 1 0 0 0 0 0 2 333121
-0.002032 -0.000361 0.120562 0.031530 0.361307 -0.561845 -0.062500 1 0 0 0 0 0 2 334116
-0.002032 -0.000361 0.120562 0.031540 0.361304 -0.561850 -0.062500 1 0 0 0 0 0 2 335116
-0.002032 -0.000361 0.120562 0.031538 0.361316 -0.561837 -0.062500 1 0 0 0 0 0 2 336124
-0.002032 -0.000361 0.120562 0.031542 0.361305 -0.561849 -0.062500 1 0 0 0 0 0 2 337117
-0.002032 -0.000361 0.120562 0.031530 0.361307 -0.561844 -0.062500 1 0 0 0 0 0 2 338118
-0.002032 -0.000361 0.120562 0.031541 0.361304 -0.561850 -0.062500 1 0 0 0 0 0 2 339117
-0.002032 -0.000361 0.120562 0.031538 0.361315 -0.561837 -0.062500 1 0 0 0 0 0 2 340118
-0.002032 -0.000361 0.120562 0.031538 0.361317 -0.561856 -0.062500 1 0 0 0 0 0 2 341117
-0.002032 -0.000361 0.120562 0.031529 0.361308 -0.561845 -0.062500 1 0 0 0 0 0 2 342118
-0.002032 -0.000361 0.120562 0.031540 0.361304 -0.561850 -0.062500 1 0 0 0 0 0 2 343119
-0.002032 -0.000361 0.120562 0.031538 0.361315 -0.561837 -0.062500 1 0 0 0 0 0 2 344122
-0.002032 -0.000361 0.120562 0.031542 0.361305 -0.561849 -0.062500 1 0 0 0 0 0 2 345102
-0.002032 -0.000361 0.120562 0.031530 0.361306 -0.561844 -0.062500 1 0 0 0 0 0 2 346099
-0.002032 -0.000361 0.120562 0.031541 0.361303 -0.561850 -0.062500 1 0 0 0 0 0 2 347120
-0.002032 -0.000361 0.120562 0.031534 0.361327 -0.561844 -0.062500 1 0 0 0 0 0 2 348099
-0.002032 -0.000361 0.120562 0.031541 0.361306 -0.561850 -0.062500 1 0 0 0 0 0 2 349116
-0.002032 -0.000361 0.120562 0.031530 0.361307 -0.561844 -0.062500 1 0 0 0 0 0 2 350119
-0.002032 -0.000361 0.120562 0.031540 0.361304 -0.561850 -0.062500 1 0 0 0 0 0 2 351116
-0.002032 -0.000361 0.120562 0.031538 0.361315 -0.561837 -0.062500 1 0 0 0 0 0 2 352117
-0.002032 -0.000361 0.120562 0.031538 0.361317 -0.561856 -0.062500 1 0 0 0 0 0 2 353114
-0.002032 -0.000361 0.120562 0.031529 0.361308 -0.561845 -0.062500 1 0 0 0 0 0 2 354116
-0.002032 -0.000361 0.120562 0.031540 0.361304 -0.561850 -0.062500 1 0 0 0 0 0 2 355114
-0.002032 -0.000361 0.120562 0.031538 0.361315 -0.561837 -0.062500 1 0 0 0 0 0 2 356117
-0.002032 -0.000361 0.120562 0.031541 0.361305 -0.561849 -0.062500 1 0 0 0 0 0 2 357116
-0.002032 -0.000361 0.120562 0.031542 0.361303 -0.561850 -0.062500 1 0 0 0 0 0 2 358116
-0.002032 -0.000361 0.120562 0.031530 0.361306 -0.561844 -0.062500 1 0 0 0 0 0 2 359115
-0.002032 -0.000361 0.120562 0.031546 0.361324 -0.561850 -0.062500 1 0 0 0 0 0 2 360116
-0.002032 -0.000361 0.120562 0.031530 0.361309 -0.561844 -0.062500 1 0 0 0 0 0 2 361115
-0.002032 -0.000361 0.120562 0.031541 0.361304 -0.561850 -0.062500 1 0 0 0 0 0 2 362114
-0.002032 -0.000361 0.120562 0.031530 0.361306 -0.561844 -0.062500 1 0 0 0 0 0 2 363115
-0.002032 -0.000361 0.120562 0.031549 0.361312 -0.561843 -0.062500 1 0 0 0 0 0 2 364115
-0.002032 -0.000361 0.120562 0.031531 0.361307 -0.561843 -0.062500 1 0 0 0 0 0 2 365114
-0.002032 -0.000361 0.120562 0.031537 0.361315 -0.561857 -0.062500 1 0 0 0 0 0 2 366114
-0.002032 -0.000361 0.120562 0.031538 0.361317 -0.561838 -0.062500 1 0 0 0 0 0 2 367110
-0.002032 -0.000361 0.120562 0.031542 0.361305 -0.561849 -0.062500 1 0 0 0 0 0 2 368201
-0.002032 -0.000361 0.120562 0.031530 0.361307 -0.561844 -0.062500 1 0 0 0 0 0 2 369182
-0.002032 -0.000361 0.120562 0.031541 0.361304 -0.561850 -0.062500 1 0 0 0 0 0 2 370192
-0.002032 -0.000361 0.120562 0.031530 0.361306 -0.561844 -0.062500 1 0 0 0 0 0 2 371195
-0.002032 -0.000361 0.120562 0.031545 0.361324 -0.561850 -0.062500 1 0 0 0 0 0 2 372195
-0.002032 -0.000361 0.120562 0.031530 0.361309 -0.561844 -0.062500 1 0 0 0 0 0 2 373197
-0.002032 -0.000361 0.120562 0.031541 0.361304 -0.561850 -0.062500 1 0 0 0 0 0 2 374196
-0.002032 -0.000361 0.120562 0.031538 0.361315 -0.561837 -0.062500 1 0 0 0 0 0 2 375194
-0.002032 -0.000361 0.120562 0.031542 0.361305 -0.561849 -0.062500 1 0 0 0 0 0 2 376197
-0.002032 -0.000361 0.120562 0.031530 0.361306 -0.561844 -0.062500 1 0 0 0 0 0 2 377190
-0.002032 -0.000361 0.120562 0.031537 0.361315 -0.561857 -0.062500 1 0 0 0 0 0 2 378192
-0.002032 -0.000361 0.120562 0.031537 0.361317 -0.561838 -0.062500 1 0 0 0 0 0 2 379193
-0.002032 -0.000361 0.120562 0.031542 0.361305 -0.561849 -0.062500 1 0 0 0 0 0 2 380182
-0.002032 -0.000361 0.120562 0.031530 0.361307 -0.561844 -0.062500 1 0 0 0 0 0 2 381193
-0.002032 -0.000361 0.120562 0.031541 0.361304 -0.561850 -0.062500 1 0 0 0 0 0 2 382179
-0.002032 -0.000361 0.120562 0.031538 0.361315 -0.561837 -0.062500 1 0 0 0 0 0 2 383190
-0.002032 -0.000361 0.120562 0.031538 0.361316 -0.561856 -0.062500 1 0 0 0 0 0 2 384190
-0.002032 -0.000361 0.120562 0.031529 0.361308 -0.561845 -0.062500 1 0 0 0 0 0 2 385175
-0.002032 -0.000361 0.120562 0.031540 0.361304 -0.561850 -0.062500 1 0 0 0 0 0 2 386190
-0.002032 -0.000361 0.120562 0.031538 0.361315 -0.561837 -0.062500 1 0 0 0 0 0 2 387175
-0.002032 -0.000361 0.120562 0.031542 0.361305 -0.561849 -0.062500 1 0 0 0 0 0 2 388119
-0.002032 -0.000361 0.120562 0.031530 0.361306 -0.561844 -0.062500 1 0 0 0 0 0 2 389110
-0.002032 -0.000361 0.120562 0.031537 0.361315 -0.561857 -0.062500 1 0 0 0 0 0 2 390118
-0.002032 -0.000361 0.120562 0.031537 0.361317 -0.561838 -0.062500 1 0 0 0 0 0 2 391109
-0.002032 -0.000361 0.120562 0.031541 0.361305 -0.561849 -0.062500 1 0 0 0 0 0 2 392119
-0.002032 -0.000361 0.120562 0.031530 0.361307 -0.561844 -0.062500 1 0 0 0 0 0 2 393120
-0.002032 -0.000361 0.120562 0.031540 0.361304 -0.561850 -0.062500 1 0 0 0 0 0 2 394109
-0.002032 -0.000361 0.120562 0.031538 0.361315 -0.561837 -0.062500 1 0 0 0 0 0 2 395120
-0.002032 -0.000361 0.120562 0.031538 0.361316 -0.561856 -0.062500 1 0 0 0 0 0 2 396111
-0.002032 -0.000361 0.120562 0.031529 0.361308 -0.561845 -0.062500 1 0 0 0 0 0 2 397120
-0.002032 -0.000361 0.120562 0.031540 0.361304 -0.561850 -0.062500 1 0 0 0 0 0 2 398139
-0.002032 -0.000361 0.120562 0.031538 0.361315 -0.561837 -0.062500 1 0 0 0 0 0 2 399126
-0.002032 -0.000361 0.120562 0.031541 0.361305 -0.561849 -0.062500 1 0 0 0 0 0 2 400123
-0.002032 -0.000361 0.120562 0.031542 0.361303 -0.561850 -0.062500 1 0 0 0 0 0 2 401128
-0.002032 -0.000361 0.120562 0.031527 0.361318 -0.561851 -0.062500 1 0 0 0 0 0 2 402114
-0.002032 -0.000361 0.120562 0.031536 0.361317 -0.561838 -0.062500 1 0 0 0 0 0 2 403109
-0.002032 -0.000361 0.120562 0.031541 0.361305 -0.561849 -0.062500 1 0 0 0 0 0 2 404110
-0.002032 -0.000361 0.120562 0.031542 0.361304 -0.561851 -0.062500 1 0 0 0 0 0 2 405124
-0.002032 -0.000361 0.120562 0.031530 0.361306 -0.561844 -0.062500 1 0 0 0 0 0 2 406123
-0.002032 -0.000361 0.120562 0.031549 0.361312 -0.561843 -0.062500 1 0 0 0 0 0 2 407133
-0.002032 -0.000361 0.120562 0.031527 0.361319 -0.561850 -0.062500 1 0 0 0 0 0 2 408126
-0.002032 -0.000361 0.120562 0.031540 0.361305 -0.561851 -0.062500 1 0 0 0 0 0 2 409127
-0.002032 -0.000361 0.120562 0.031538 0.361315 -0.561837 -0.062500 1 0 0 0 0 0 2 410125
-0.002032 -0.000361 0.120562 0.031542 0.361305 -0.561849 -0.062500 1 0 0 0 0 0 2 411126
-0.002032 -0.000361 0.120562 0.031530 0.361306 -0.561844 -0.062500 1 0 0 0 0 0 2 412097
-0.002032 -0.000361 0.120562 0.031541 0.361304 -0.561850 -0.062500 1 0 0 0 0 0 2 413124
-0.002032 -0.000361 0.120562 0.031535 0.361327 -0.561844 -0.062500 1 0 0 0 0 0 2 414095
-0.002032 -0.000361 0.120562 0.031541 0.361306 -0.561850 -0.062500 1 0 0 0 0 0 2 415126
-0.002032 -0.000361 0.120562 0.031530 0.361307 -0.561844 -0.062500 1 0 0 0 0 0 2 416130
-0.002032 -0.000361 0.120562 0.031541 0.361304 -0.561850 -0.062500 1 0 0 0 0 0 2 417129
-0.002032 -0.000361 0.120562 0.031538 0.361315 -0.561837 -0.062500 1 0 0 0 0 0 2 418127
-0.002032 -0.000361 0.120562 0.031542 0.361305 -0.561849 -0.062500 1 0 0 0 0 0 2 419127
-0.002032 -0.000361 0.120562 0.031527 0.361318 -0.561851 -0.062500 1 0 0 0 0 0 2 420126
-0.002032 -0.000361 0.120562 0.031540 0.361305 -0.561851 -0.062500 1 0 0 0 0 0 2 421125
-0.002032 -0.000361 0.120562 0.031538 0.361315 -0.561837 -0.062500 1 0 0 0 0 0 2 422124
-0.002032 -0.000361 0.120562 0.031542 0.361305 -0.561849 -0.062500 1 0 0 0 0 0 2 423125
-0.002032 -0.000361 0.120562 0.031530 0.361306 -0.561844 -0.062500 1 0 0 0 0 0 2 424126
-0.002032 -0.000361 0.120562 0.031541 0.361303 -0.561850 -0.062500 1 0 0 0 0 0 2 425122
-0.002032 -0.000361 0.120562 0.031534 0.361327 -0.561844 -0.062500 1 0 0 0 0 0 2 426124
-0.002032 -0.000361 0.120562 0.031541 0.361306 -0.561850 -0.062500 1 0 0 0 0 0 2 427122
-0.002032 -0.000361 0.120562 0.031530 0.361307 -0.561844 -0.062500 1 0 0 0 0 0 2 428125
-0.002032 -0.000361 0.120562 0.031540 0.361304 -0.561850 -0.062500 1 0 0 0 0 0 2 429123
-0.002032 -0.000361 0.120562 0.031538 0.361315 -0.561837 -0.062500 1 0 0 0 0 0 2 430125
-0.002032 -0.000361 0.120562 0.031542 0.361305 -0.561849 -0.062500 1 0 0 0 0 0 2 431114
-0.002032 -0.000361 0.120562 0.031526 0.361318 -0.561851 -0.062500 1 0 0 0 0 0 2 432125
-0.002032 -0.000361 0.120562 0.031540 0.361305 -0.561851 -0.062500 1 0 0 0 0 0 2 433126
-0.002032 -0.000361 0.120562 0.031538 0.361315 -0.561837 -0.062500 1 0 0 0 0 0 2 434124
-0.002032 -0.000361 0.120562 0.031541 0.361305 -0.561849 -0.062500 1 0 0 0 0 0 2 435125
-0.002032 -0.000361 0.120562 0.031530 0.361306 -0.561844 -0.062500 1 0 0 0 0 0 2 436125
-0.002037 -0.000343 0.120551 0.106263 0.105376 -0.415284 -0.062500 1 0 0 0 0 0 2 437124
-0.002040 -0.000334 0.120548 0.082271 0.191602 -0.486675 -0.062500 1 0 0 0 0 0 2 438124
-0.002041 -0.000329 0.120546 0.063509 0.255951 -0.523811 -0.062500 1 0 0 0 0 0 2 439118
-0.002042 -0.000327 0.120546 0.053225 0.290173 -0.537987 -0.062500 1 0 0 0 0 0 2 440113
-0.002042 -0.000326 0.120546 0.047899 0.307483 -0.543050 -0.062500 1 0 0 0 0 0 2 441117
-0.002042 -0.000325 0.120546 0.045199 0.316157 -0.544822 -0.062500 1 0 0 0 0 0 2 442125
-0.002042 -0.000325 0.120546 0.043838 0.320485 -0.545438 -0.062500 1 0 0 0 0 0 2 443124
-0.002042 -0.000325 0.120546 0.043145 0.322645 -0.545655 -0.062500 1 0 0 0 0 0 2 444125
-0.002042 -0.000325 0.120546 0.042802 0.323729 -0.545742 -0.062500 1 0 0 0 0 0 2 445124
-0.002042 -0.000325 0.120546 0.042625 0.324266 -0.545759 -0.062500 1 0 0 0 0 0 2 446122
-0.002042 -0.000325 0.120546 0.042549 0.324548 -0.545774 -0.062500 1 0 0 0 0 0 2 447093
-0.002042 -0.000325 0.120546 0.042498 0.324683 -0.545776 -0.062500 1 0 0 0 0 0 2 448126
-0.002042 -0.000325 0.120546 0.042469 0.324740 -0.545777 -0.062500 1 0 0 0 0 0 2 449123
-0.002042 -0.000325 0.120546 0.042464 0.324786 -0.545770 -0.062500 1 0 0 0 0 0 2 450122
-0.002042 -0.000325 0.120546 0.042464 0.324789 -0.545769 -0.062500 1 0 0 0 0 0 2 451113
-0.002042 -0.000325 0.120546 0.042461 0.324800 -0.545775 -0.062500 1 0 0 0 0 0 2 452118
-0.002042 -0.000325 0.120546 0.042458 0.324812 -0.545783 -0.062500 1 0 0 0 0 0 2 453108
-0.002042 -0.000325 0.120546 0.042449 0.324805 -0.545771 -0.062500 1 0 0 0 0 0 2 454116
-0.002042 -0.000325 0.120546 0.042456 0.324812 -0.545782 -0.062500 1 0 0 0 0 0 2 455107
-0.002042 -0.000325 0.120546 0.042448 0.324804 -0.545771 -0.062500 1 0 0 0 0 0 2 456117
-0.002042 -0.000325 0.120546 0.042456 0.324812 -0.545783 -0.062500 1 0 0 0 0 0 2 457107
-0.002042 -0.000325 0.120546 0.042448 0.324804 -0.545771 -0.062500 1 0 0 0 0 0 2 458115
-0.002042 -0.000325 0.120546 0.042464 0.324820 -0.545776 -0.062500 1 0 0 0 0 0 2 459108
-0.002042 -0.000325 0.120546 0.042446 0.324817 -0.545777 -0.062500 1 0 0 0 0 0 2 460116
-0.002042 -0.000325 0.120546 0.042459 0.324802 -0.545777 -0.062500 1 0 0 0 0 0 2 461107
-0.002042 -0.000325 0.120546 0.042445 0.324814 -0.545777 -0.062500 1 0 0 0 0 0 2 462116
-0.002042 -0.000325 0.120546 0.042467 0.324810 -0.545770 -0.062500 1 0 0 0 0 0 2 463107
-0.002042 -0.000325 0.120546 0.042446 0.324815 -0.545776 -0.062500 1 0 0 0 0 0 2 464126
-0.002042 -0.000325 0.120546 0.042455 0.324813 -0.545783 -0.062500 1 0 0 0 0 0 2 465123
-0.002042 -0.000325 0.120546 0.042456 0.324813 -0.545764 -0.062500 1 0 0 0 0 0 2 466109
-0.002042 -0.000325 0.120546 0.042457 0.324813 -0.545782 -0.062500 1 0 0 0 0 0 2 467135
-0.002042 -0.000325 0.120546 0.042448 0.324804 -0.545771 -0.062500 1 0 0 0 0 0 2 468108
-0.002042 -0.000325 0.120546 0.042456 0.324812 -0.545783 -0.062500 1 0 0 0 0 0 2 469108
-0.002042 -0.000325 0.120546 0.042456 0.324813 -0.545764 -0.062500 1 0 0 0 0 0 2 470117
-0.002042 -0.000325 0.120546 0.042457 0.324813 -0.545782 -0.062500 1 0 0 0 0 0 2 471122
-0.002042 -0.000325 0.120546 0.042445 0.324816 -0.545777 -0.062500 1 0 0 0 0 0 2 472109
-0.002042 -0.000325 0.120546 0.042459 0.324801 -0.545777 -0.062500 1 0 0 0 0 0 2 473121
-0.002042 -0.000325 0.120546 0.042453 0.324823 -0.545770 -0.062500 1 0 0 0 0 0 2 474125
-0.002042 -0.000325 0.120546 0.042456 0.324814 -0.545782 -0.062500 1 0 0 0 0 0 2 475095
-0.002042 -0.000325 0.120546 0.042448 0.324804 -0.545771 -0.062500 1 0 0 0 0 0 2 476094
-0.002042 -0.000325 0.120546 0.042456 0.324812 -0.545783 -0.062500 1 0 0 0 0 0 2 477122
-0.002042 -0.000325 0.120546 0.042456 0.324813 -0.545764 -0.062500 1 0 0 0 0 0 2 478092
-0.002042 -0.000325 0.120546 0.042457 0.324813 -0.545782 -0.062500 1 0 0 0 0 0 2 479123
-0.002042 -0.000325 0.120546 0.042460 0.324801 -0.545777 -0.062500 1 0 0 0 0 0 2 480124
-0.002042 -0.000325 0.120546 0.042445 0.324814 -0.545777 -0.062500 1 0 0 0 0 0 2 481130
-0.002042 -0.000325 0.120546 0.042464 0.324822 -0.545777 -0.062500 1 0 0 0 0 0 2 482118
-0.002042 -0.000325 0.120546 0.042449 0.324805 -0.545770 -0.062500 1 0 0 0 0 0 2 483126
-0.002042 -0.000325 0.120546 0.042456 0.324812 -0.545783 -0.062500 1 0 0 0 0 0 2 484125
-0.002042 -0.000325 0.120546 0.042448 0.324804 -0.545771 -0.062500 1 0 0 0 0 0 2 485122
-0.002042 -0.000325 0.120546 0.042464 0.324820 -0.545776 -0.062500 1 0 0 0 0 0 2 486123
-0.002042 -0.000325 0.120546 0.042446 0.324817 -0.545777 -0.062500 1 0 0 0 0 0 2 487123
-0.002042 -0.000325 0.120546 0.042459 0.324802 -0.545777 -0.062500 1 0 0 0 0 0 2 488123
-0.002042 -0.000325 0.120546 0.042445 0.324814 -0.545777 -0.062500 1 0 0 0 0 0 2 489093
-0.002042 -0.000325 0.120546 0.042467 0.324810 -0.545770 -0.062500 1 0 0 0 0 0 2 490120
-0.002042 -0.000325 0.120546 0.042446 0.324815 -0.545776 -0.062500 1 0 0 0 0 0 2 491122
-0.002042 -0.000325 0.120546 0.042456 0.324813 -0.545783 -0.062500 1 0 0 0 0 0 2 492122
-0.002042 -0.000325 0.120546 0.042448 0.324804 -0.545771 -0.062500 1 0 0 0 0 0 2 493123
-0.002042 -0.000325 0.120546 0.042464 0.324821 -0.545776 -0.062500 1 0 0 0 0 0 2 494120
-0.002042 -0.000325 0.120546 0.042449 0.324805 -0.545770 -0.062500 1 0 0 0 0 0 2 495121
-0.002042 -0.000325 0.120546 0.042456 0.324812 -0.545783 -0.062500 1 0 0 0 0 0 2 496124
-0.002042 -0.000325 0.120546 0.042448 0.324804 -0.545771 -0.062500 1 0 0 0 0 0 2 497122
-0.002042 -0.000325 0.120546 0.042464 0.324820 -0.545776 -0.062500 1 0 0 0 0 0 2 498122
-0.002042 -0.000325 0.120546 0.042446 0.324817 -0.545777 -0.062500 1 0 0 0 0 0 2 499122
-0.002042 -0.000325 0.120546 0.042459 0.324802 -0.545777 -0.062500 1 0 0 0 0 0 2 500123
-0.002042 -0.000325 0.120546 0.042445 0.324814 -0.545777 -0.062500 1 0 0 0 0 0 2 501120
-0.002042 -0.000325 0.120546 0.042467 0.324810 -0.545770 -0.062500 1 0 0 0 0 0 2 502120
-0.002042 -0.000325 0.120546 0.042446 0.324815 -0.545776 -0.062500 1 0 0 0 0 0 2 503120
-0.002042 -0.000325 0.120546 0.042456 0.324813 -0.545783 -0.062500 1 0 0 0 0 0 2 504117
-0.002042 -0.000325 0.120546 0.042456 0.324813 -0.545764 -0.062500 1 0 0 0 0 0 2 505111
-0.002042 -0.000325 0.120546 0.042457 0.324813 -0.545782 -0.062500 1 0 0 0 0 0 2 506115
-0.002042 -0.000325 0.120546 0.042448 0.324804 -0.545771 -0.062500 1 0 0 0 0 0 2 507122
-0.002042 -0.000325 0.120546 0.042456 0.324812 -0.545783 -0.062500 1 0 0 0 0 0 2 508124
-0.002042 -0.000325 0.120546 0.042456 0.324813 -0.545764 -0.062500 1 0 0 0 0 0 2 509122
-0.002042 -0.000325 0.120546 0.042457 0.324813 -0.545782 -0.062500 1 0 0 0 0 0 2 510122
-0.002042 -0.000325 0.120546 0.042445 0.324816 -0.545777 -0.062500 1 0 0 0 0 0 2 511122
-0.002042 -0.000325 0.120546 0.042459 0.324801 -0.545777 -0.062500 1 0 0 0 0 0 2 512119
-0.002042 -0.000325 0.120546 0.042453 0.324823 -0.545770 -0.062500 1 0 0 0 0 0 2 513119
-0.002042 -0.000325 0.120546 0.042456 0.324814 -0.545783 -0.062500 1 0 0 0 0 0 2 514093
-0.002042 -0.000325 0.120546 0.042448 0.324804 -0.545771 -0.062500 1 0 0 0 0 0 2 515121
-0.002042 -0.000325 0.120546 0.042456 0.324812 -0.545783 -0.062500 1 0 0 0 0 0 2 516102
-0.002042 -0.000325 0.120546 0.042456 0.324813 -0.545764 -0.062500 1 0 0 0 0 0 2 517102
-0.002042 -0.000325 0.120546 0.042457 0.324813 -0.545782 -0.062500 1 0 0 0 0 0 2 518116
-0.002042 -0.000325 0.120546 0.042448 0.324804 -0.545771 -0.062500 1 0 0 0 0 0 2 519105
-0.002042 -0.000325 0.120546 0.042456 0.324812 -0.545783 -0.062500 1 0 0 0 0 0 2 520130
-0.002042 -0.000325 0.120546 0.042453 0.324824 -0.545771 -0.062500 1 0 0 0 0 0 2 521122
-0.002042 -0.000325 0.120546 0.042460 0.324803 -0.545776 -0.062500 1 0 0 0 0 0 2 522131
-0.002042 -0.000325 0.120546 0.042457 0.324812 -0.545783 -0.062500 1 0 0 0 0 0 2 523119
-0.002042 -0.000325 0.120546 0.042448 0.324804 -0.545771 -0.062500 1 0 0 0 0 0 2 524130
-0.002042 -0.000325 0.120546 0.042464 0.324820 -0.545776 -0.062500 1 0 0 0 0 0 2 525119
-0.002042 -0.000325 0.120546 0.042449 0.324805 -0.545770 -0.062500 1 0 0 0 0 0 2 526130
-0.002042 -0.000325 0.120546 0.042456 0.324812 -0.545783 -0.062500 1 0 0 0 0 0 2 527119
-0.002042 -0.000325 0.120546 0.042445 0.324815 -0.545778 -0.062500 1 0 0 0 0 0 2 528129
-0.002042 -0.000325 0.120546 0.042467 0.324810 -0.545770 -0.062500 1 0 0 0 0 0 2 529120
-0.002042 -0.000325 0.120546 0.042446 0.324815 -0.545776 -0.062500 1 0 0 0 0 0 2 530128
-0.002042 -0.000325 0.120546 0.042459 0.324801 -0.545777 -0.062500 1 0 0 0 0 0 2 531118
-0.002042 -0.000325 0.120546 0.042445 0.324814 -0.545777 -0.062500 1 0 0 0 0 0 2 532114
-0.002042 -0.000325 0.120546 0.042464 0.324822 -0.545777 -0.062500 1 0 0 0 0 0 2 533109
-0.002042 -0.000325 0.120546 0.042449 0.324805 -0.545770 -0.062500 1 0 0 0 0 0 2 534112
-0.002042 -0.000325 0.120546 0.042456 0.324812 -0.545783 -0.062500 1 0 0 0 0 0 2 535122
-0.002042 -0.000325 0.120546 0.042448 0.324804 -0.545771 -0.062500 1 0 0 0 0 0 2 536115
-0.002042 -0.000325 0.120546 0.042464 0.324820 -0.545776 -0.062500 1 0 0 0 0 0 2 537113
-0.002042 -0.000325 0.120546 0.042446 0.324817 -0.545777 -0.062500 1 0 0 0 0 0 2 538119
-0.002042 -0.000325 0.120546 0.042459 0.324802 -0.545777 -0.062500 1 0 0 0 0 0 2 539105
-0.002042 -0.000325 0.120546 0.042445 0.324814 -0.545777 -0.062500 1 0 0 0 0 0 2 540121
-0.002042 -0.000325 0.120546 0.042467 0.324810 -0.545770 -0.062500 1 0 0 0 0 0 2 541100
-0.002042 -0.000325 0.120546 0.042446 0.324815 -0.545776 -0.062500 1 0 0 0 0 0 2 542117
-0.002042 -0.000325 0.120546 0.042456 0.324813 -0.545783 -0.062500 1 0 0 0 0 0 2 543122
-0.002042 -0.000325 0.120546 0.042456 0.324813 -0.545764 -0.062500 1 0 0 0 0 0 2 544123
-0.002042 -0.000325 0.120546 0.042457 0.324813 -0.545782 -0.062500 1 0 0 0 0 0 2 545121
-0.002042 -0.000325 0.120546 0.042448 0.324804 -0.545771 -0.062500 1 0 0 0 0 0 2 546121
-0.002042 -0.000325 0.120546 0.042456 0.324812 -0.545783 -0.062500 1 0 0 0 0 0 2 547121
-0.002042 -0.000325 0.120546 0.042456 0.324813 -0.545764 -0.062500 1 0 0 0 0 0 2 548122
-0.002042 -0.000325 0.120546 0.042457 0.324813 -0.545782 -0.062500 1 0 0 0 0 0 2 549121
-0.002042 -0.000325 0.120546 0.042445 0.324816 -0.545777 -0.062500 1 0 0 0 0 0 2 550109
-0.002042 -0.000325 0.120546 0.042459 0.324801 -0.545777 -0.062500 1 0 0 0 0 0 2 551126
-0.002042 -0.000325 0.120546 0.042453 0.324823 -0.545770 -0.062500 1 0 0 0 0 0 2 552125
-0.002042 -0.000325 0.120546 0.042460 0.324802 -0.545776 -0.062500 1 0 0 0 0 0 2 553123
-0.002042 -0.000325 0.120546 0.042445 0.324814 -0.545777 -0.062500 1 0 0 0 0 0 2 554110
-0.002042 -0.000325 0.120546 0.042455 0.324813 -0.545783 -0.062500 1 0 0 0 0 0 2 555121
-0.002042 -0.000325 0.120546 0.042456 0.324813 -0.545764 -0.062500 1 0 0 0 0 0 2 556122
-0.002042 -0.000325 0.120546 0.042457 0.324813 -0.545782 -0.062500 1 0 0 0 0 0 2 557120
-0.002042 -0.000325 0.120546 0.042448 0.324804 -0.545771 -0.062500 1 0 0 0 0 0 2 558090
-0.002042 -0.000325 0.120546 0.042456 0.324812 -0.545783 -0.062500 1 0 0 0 0 0 2 559119
-0.002042 -0.000325 0.120546 0.042456 0.324812 -0.545764 -0.062500 1 0 0 0 0 0 2 560122
-0.002042 -0.000325 0.120546 0.042457 0.324813 -0.545782 -0.062500 1 0 0 0 0 0 2 561118
-0.002048 -0.000307 0.120535 0.117121 0.069024 -0.399081 -0.062500 1 0 0 0 0 0 2 562120
-0.002051 -0.000297 0.120532 0.093178 0.155166 -0.470534 -0.062500 1 0 0 0 0 0 2 563120
-0.002052 -0.000293 0.120530 0.074407 0.219483 -0.507714 -0.062500 1 0 0 0 0 0 2 564107
-0.002053 -0.000291 0.120530 0.064121 0.253700 -0.521896 -0.062500 1 0 0 0 0 0 2 565118
-0.002053 -0.000289 0.120530 0.058821 0.270998 -0.526960 -0.062500 1 0 0 0 0 0 2 566089
-0.002053 -0.000289 0.120530 0.056125 0.279668 -0.528736 -0.062500 1 0 0 0 0 0 2 567118
-0.002053 -0.000289 0.120530 0.054742 0.284000 -0.529362 -0.062500 1 0 0 0 0 0 2 568121
-0.002059 -0.000270 0.120519 0.128685 0.030512 -0.382748 -0.062500 1 0 0 0 0 0 2 569121
-0.002061 -0.000261 0.120516 0.104407 0.117686 -0.454347 -0.062500 1 0 0 0 0 0 2 570120
-0.002063 -0.000256 0.120514 0.085498 0.182489 -0.491585 -0.062500 1 0 0 0 0 0 2 571120
-0.002064 -0.000254 0.120514 0.075122 0.216975 -0.505789 -0.062500 1 0 0 0 0 0 2 572092
-0.002064 -0.000253 0.120514 0.069759 0.234404 -0.510857 -0.062500 1 0 0 0 0 0 2 573118
-0.002064 -0.000252 0.120514 0.067044 0.243125 -0.512644 -0.062500 1 0 0 0 0 0 2 574127
-0.002064 -0.000252 0.120514 0.065670 0.247498 -0.513252 -0.062500 1 0 0 0 0 0 2 575109
-0.002070 -0.000234 0.120503 0.139553 -0.005837 -0.366527 -0.062500 1 0 0 0 0 0 2 576193
-0.002072 -0.000225 0.120499 0.115297 0.081269 -0.438187 -0.062500 1 0 0 0 0 0 2 577198
-0.002074 -0.000220 0.120498 0.096394 0.146058 -0.475454 -0.062500 1 0 0 0 0 0 2 578187
-0.002074 -0.000218 0.120498 0.086026 0.180519 -0.489670 -0.062500 1 0 0 0 0 0 2 579186
-0.002080 -0.000198 0.120487 0.155210 -0.057430 -0.347667 -0.062500 1 0 0 0 0 0 2 580189
-0.002083 -0.000189 0.120483 0.128596 0.037251 -0.421093 -0.062500 1 0 0 0 0 0 2 581187
-0.002085 -0.000184 0.120482 0.108501 0.105820 -0.458990 -0.062500 1 0 0 0 0 0 2 582185
-0.002085 -0.000181 0.120482 0.097530 0.142182 -0.473428 -0.062500 1 0 0 0 0 0 2 583328
-0.002086 -0.000180 0.120481 0.091864 0.160561 -0.478583 -0.062500 1 0 0 0 0 0 2 584312
-0.002091 -0.000161 0.120471 0.163480 -0.085479 -0.333180 -0.062500 1 0 0 0 0 0 2 585165
-0.002094 -0.000152 0.120467 0.138168 0.005017 -0.405518 -0.062500 1 0 0 0 0 0 2 586162
-0.002095 -0.000147 0.120466 0.118732 0.071486 -0.443051 -0.062500 1 0 0 0 0 0 2 587309
-0.002102 -0.000127 0.120455 0.182538 -0.148313 -0.310026 -0.062500 1 0 0 0 0 0 2 588176
-0.002105 -0.000116 0.120451 0.153214 -0.044636 -0.386912 -0.062500 1 0 0 0 0 0 2 589187
-0.002106 -0.000111 0.120450 0.131718 0.028459 -0.426041 -0.062500 1 0 0 0 0 0 2 590168
-0.002107 -0.000109 0.120449 0.120039 0.067084 -0.440904 -0.062500 1 0 0 0 0 0 2 591170
-0.002107 -0.000107 0.120449 0.114018 0.086596 -0.446216 -0.062500 1 0 0 0 0 0 2 592113
-0.002108 -0.000107 0.120449 0.110948 0.096365 -0.448067 -0.062500 1 0 0 0 0 0 2 593103
-0.002108 -0.000106 0.120449 0.109413 0.101254 -0.448717 -0.062500 1 0 0 0 0 0 2 594112
-0.002113 -0.000088 0.120439 0.183043 -0.151281 -0.301461 -0.062500 1 0 0 0 0 0 2 595103
-0.002116 -0.000079 0.120435 0.158837 -0.064294 -0.373413 -0.062500 1 0 0 0 0 0 2 596237
-0.002117 -0.000074 0.120434 0.139950 0.000420 -0.410797 -0.062500 1 0 0 0 0 0 2 597103
-0.002118 -0.000072 0.120433 0.129591 0.034853 -0.425065 -0.062500 1 0 0 0 0 0 2 598103
-0.002118 -0.000071 0.120433 0.124237 0.052289 -0.430152 -0.062500 1 0 0 0 0 0 2 599238
-0.002119 -0.000070 0.120433 0.121513 0.061011 -0.431940 -0.062500 1 0 0 0 0 0 2 600103
-0.002119 -0.000070 0.120433 0.120127 0.065380 -0.432573 -0.062500 1 0 0 0 0 0 2 601103
-0.002119 -0.000070 0.120433 0.119434 0.067570 -0.432785 -0.062500 1 0 0 0 0 0 2 602236
-0.002119 -0.000070 0.120433 0.119091 0.068654 -0.432856 -0.062500 1 0 0 0 0 0 2 603122
-0.002124 -0.000052 0.120422 0.193275 -0.185637 -0.285277 -0.062500 1 0 0 0 0 0 2 604114
-0.002127 -0.000042 0.120419 0.169395 -0.099670 -0.357207 -0.062500 1 0 0 0 0 0 2 605110
-0.002128 -0.000038 0.120417 0.150678 -0.035465 -0.394623 -0.062500 1 0 0 0 0 0 2 606237
-0.002142 -0.000049 0.120406 0.319424 0.190531 -0.258105 -0.062500 1 0 0 0 0 0 2 607117
-0.002149 -0.000055 0.120402 0.255201 0.143487 -0.336680 -0.062500 1 0 0 0 0 0 2 608222
-0.002152 -0.000058 0.120401 0.207493 0.103933 -0.376678 -0.062500 1 0 0 0 0 0 2 609229
-0.002154 -0.000059 0.120400 0.181835 0.082549 -0.391864 -0.062500 1 0 0 0 0 0 2 610247
-0.002155 -0.000060 0.120400 0.168736 0.071690 -0.397279 -0.062500 1 0 0 0 0 0 2 611122
-0.002155 -0.000060 0.120400 0.162126 0.066231 -0.399175 -0.062500 1 0 0 0 0 0 2 612237
-0.002155 -0.000061 0.120400 0.158796 0.063507 -0.399836 -0.062500 1 0 0 0 0 0 2 613114
-0.002155 -0.000061 0.120400 0.157131 0.062150 -0.400071 -0.062500 1 0 0 0 0 0 2 614231
-0.002155 -0.000061 0.120400 0.156296 0.061462 -0.400150 -0.062500 1 0 0 0 0 0 2 615234
-0.002155 -0.000061 0.120400 0.155892 0.061125 -0.400173 -0.062500 1 0 0 0 0 0 2 616233
-0.002155 -0.000061 0.120400 0.155665 0.060952 -0.400181 -0.062500 1 0 0 0 0 0 2 617233
-0.002155 -0.000061 0.120400 0.155566 0.060867 -0.400197 -0.062500 1 0 0 0 0 0 2 618231
-0.002155 -0.000061 0.120400 0.155506 0.060821 -0.400187 -0.062500 1 0 0 0 0 0 2 619231
-0.002155 -0.000061 0.120400 0.155486 0.060801 -0.400200 -0.062500 1 0 0 0 0 0 2 620241
-0.002155 -0.000061 0.120400 0.155477 0.060791 -0.400188 -0.062500 1 0 0 0 0 0 2 621236
-0.002155 -0.000061 0.120400 0.155469 0.060782 -0.400194 -0.062500 1 0 0 0 0 0 2 622235
-0.002155 -0.000061 0.120400 0.155468 0.060781 -0.400194 -0.062500 1 0 0 0 0 0 2 623237
-0.002155 -0.000061 0.120400 0.155456 0.060784 -0.400188 -0.062500 1 0 0 0 0 0 2 624106
-0.002168 -0.000074 0.120389 0.334410 0.252482 -0.249292 -0.062500 1 0 0 0 0 0 2 625215
-0.002175 -0.000081 0.120386 0.275528 0.188188 -0.322837 -0.062500 1 0 0 0 0 0 2 626230
-0.002178 -0.000085 0.120384 0.230563 0.139994 -0.361068 -0.062500 1 0 0 0 0 0 2 627230
-0.002180 -0.000086 0.120384 0.206275 0.114274 -0.375651 -0.062500 1 0 0 0 0 0 2 628312
-0.002180 -0.000087 0.120384 0.193865 0.101255 -0.380857 -0.062500 1 0 0 0 0 0 2 629312
-0.002181 -0.000088 0.120384 0.187600 0.094718 -0.382667 -0.062500 1 0 0 0 0 0 2 630286
-0.002181 -0.000088 0.120384 0.184447 0.091459 -0.383311 -0.062500 1 0 0 0 0 0 2 631286
-0.002181 -0.000088 0.120384 0.182870 0.089819 -0.383537 -0.062500 1 0 0 0 0 0 2 632162
-0.002181 -0.000088 0.120384 0.182087 0.088997 -0.383616 -0.062500 1 0 0 0 0 0 2 633331
-0.002181 -0.000088 0.120384 0.181684 0.088588 -0.383646 -0.062500 1 0 0 0 0 0 2 634324
-0.002181 -0.000088 0.120384 0.181483 0.088394 -0.383640 -0.062500 1 0 0 0 0 0 2 635311
-0.002181 -0.000088 0.120384 0.181384 0.088276 -0.383649 -0.062500 1 0 0 0 0 0 2 636320
-0.002181 -0.000088 0.120384 0.181346 0.088234 -0.383657 -0.062500 1 0 0 0 0 0 2 637163
-0.002181 -0.000088 0.120384 0.181307 0.088209 -0.383652 -0.062500 1 0 0 0 0 0 2 638284
-0.002181 -0.000088 0.120384 0.181300 0.088187 -0.383652 -0.062500 1 0 0 0 0 0 2 639308
-0.002181 -0.000088 0.120384 0.181299 0.088185 -0.383652 -0.062500 1 0 0 0 0 0 2 640314
-0.002181 -0.000088 0.120384 0.181300 0.088185 -0.383652 -0.062500 1 0 0 0 0 0 2 641312
-0.002181 -0.000088 0.120384 0.181289 0.088189 -0.383645 -0.062500 1 0 0 0 0 0 2 642285
-0.002181 -0.000088 0.120384 0.181291 0.088177 -0.383658 -0.062500 1 0 0 0 0 0 2 643285
-0.002181 -0.000088 0.120384 0.181279 0.088179 -0.383653 -0.062500 1 0 0 0 0 0 2 644282
-0.002181 -0.000088 0.120384 0.181298 0.088185 -0.383652 -0.062500 1 0 0 0 0 0 2 645320
-0.002181 -0.000088 0.120384 0.181280 0.088180 -0.383652 -0.062500 1 0 0 0 0 0 2 646316
-0.002181 -0.000088 0.120384 0.181298 0.088185 -0.383652 -0.062500 1 0 0 0 0 0 2 647320
-0.002181 -0.000088 0.120384 0.181293 0.088177 -0.383659 -0.062500 1 0 0 0 0 0 2 648314
-0.002181 -0.000088 0.120384 0.181280 0.088179 -0.383653 -0.062500 1 0 0 0 0 0 2 649319
-0.002181 -0.000088 0.120384 0.181286 0.088188 -0.383646 -0.062500 1 0 0 0 0 0 2 650294
-0.002181 -0.000088 0.120384 0.181291 0.088177 -0.383658 -0.062500 1 0 0 0 0 0 2 651316
-0.002181 -0.000088 0.120384 0.181287 0.088188 -0.383646 -0.062500 1 0 0 0 0 0 2 652289
-0.002181 -0.000088 0.120384 0.181291 0.088178 -0.383658 -0.062500 1 0 0 0 0 0 2 653287
-0.002181 -0.000088 0.120384 0.181292 0.088176 -0.383660 -0.062500 1 0 0 0 0 0 2 654283
-0.002181 -0.000088 0.120384 0.181288 0.088188 -0.383647 -0.062500 1 0 0 0 0 0 2 655286
-0.002181 -0.000088 0.120384 0.181291 0.088177 -0.383658 -0.062500 1 0 0 0 0 0 2 656285
-0.002181 -0.000088 0.120384 0.181288 0.088188 -0.383646 -0.062500 1 0 0 0 0 0 2 657283
-0.002181 -0.000088 0.120384 0.181291 0.088178 -0.383658 -0.062500 1 0 0 0 0 0 2 658315
-0.002181 -0.000088 0.120384 0.181288 0.088188 -0.383646 -0.062500 1 0 0 0 0 0 2 659308
-0.002181 -0.000088 0.120384 0.181291 0.088178 -0.383658 -0.062500 1 0 0 0 0 0 2 660314
-0.002181 -0.000088 0.120384 0.181280 0.088179 -0.383653 -0.062500 1 0 0 0 0 0 2 661311
-0.002181 -0.000088 0.120384 0.181298 0.088185 -0.383652 -0.062500 1 0 0 0 0 0 2 662293
-0.002181 -0.000088 0.120384 0.181280 0.088180 -0.383653 -0.062500 1 0 0 0 0 0 2 663309
-0.002181 -0.000088 0.120384 0.181299 0.088186 -0.383652 -0.062500 1 0 0 0 0 0 2 664227
-0.002162 -0.000093 0.120374 -0.083805 0.150539 -0.245059 -0.062500 1 0 0 0 0 0 2 665235
-0.002153 -0.000095 0.120370 0.006393 0.129689 -0.312603 -0.062500 1 0 0 0 0 0 2 666226
-0.002148 -0.000096 0.120369 0.073050 0.114010 -0.347721 -0.062500 1 0 0 0 0 0 2 667227
-0.002146 -0.000097 0.120369 0.108288 0.105645 -0.361105 -0.062500 1 0 0 0 0 0 2 668227
-0.002145 -0.000097 0.120369 0.126016 0.101386 -0.365885 -0.062500 1 0 0 0 0 0 2 669236
-0.002144 -0.000097 0.120368 0.134862 0.099246 -0.367565 -0.062500 1 0 0 0 0 0 2 670226
-0.002144 -0.000097 0.120368 0.139283 0.098179 -0.368146 -0.062500 1 0 0 0 0 0 2 671236
-0.002144 -0.000097 0.120368 0.141482 0.097643 -0.368366 -0.062500 1 0 0 0 0 0 2 672226
-0.002144 -0.000097 0.120368 0.142577 0.097380 -0.368425 -0.062500 1 0 0 0 0 0 2 673236
-0.002144 -0.000097 0.120368 0.143127 0.097238 -0.368442 -0.062500 1 0 0 0 0 0 2 674236
-0.002144 -0.000097 0.120368 0.143404 0.097181 -0.368464 -0.062500 1 0 0 0 0 0 2 675229
-0.002144 -0.000097 0.120368 0.143550 0.097148 -0.368455 -0.062500 1 0 0 0 0 0 2 676241
-0.002144 -0.000097 0.120368 0.143606 0.097135 -0.368460 -0.062500 1 0 0 0 0 0 2 677227
-0.002144 -0.000097 0.120368 0.143636 0.097117 -0.368466 -0.062500 1 0 0 0 0 0 2 678235
-0.002144 -0.000097 0.120368 0.143660 0.097110 -0.368460 -0.062500 1 0 0 0 0 0 2 679225
-0.002144 -0.000097 0.120368 0.143674 0.097106 -0.368465 -0.062500 1 0 0 0 0 0 2 680244
-0.002144 -0.000097 0.120368 0.143684 0.097114 -0.368459 -0.062500 1 0 0 0 0 0 2 681231
-0.002144 -0.000097 0.120368 0.143677 0.097107 -0.368465 -0.062500 1 0 0 0 0 0 2 682244
-0.002144 -0.000097 0.120368 0.143676 0.097106 -0.368466 -0.062500 1 0 0 0 0 0 2 683228
-0.002144 -0.000097 0.120368 0.143684 0.097114 -0.368459 -0.062500 1 0 0 0 0 0 2 684238
-0.002144 -0.000097 0.120368 0.143677 0.097107 -0.368465 -0.062500 1 0 0 0 0 0 2 685243
-0.002144 -0.000097 0.120368 0.143684 0.097115 -0.368459 -0.062500 1 0 0 0 0 0 2 686243
-0.002144 -0.000097 0.120368 0.143665 0.097110 -0.368459 -0.062500 1 0 0 0 0 0 2 687242
-0.002144 -0.000097 0.120368 0.143683 0.097115 -0.368458 -0.062500 1 0 0 0 0 0 2 688211
-0.002144 -0.000097 0.120368 0.143676 0.097107 -0.368465 -0.062500 1 0 0 0 0 0 2 689210
-0.002144 -0.000097 0.120368 0.143675 0.097106 -0.368466 -0.062500 1 0 0 0 0 0 2 690238
-0.002144 -0.000097 0.120368 0.143684 0.097115 -0.368459 -0.062500 1 0 0 0 0 0 2 691211
-0.002144 -0.000097 0.120368 0.143676 0.097107 -0.368465 -0.062500 1 0 0 0 0 0 2 692241
-0.002144 -0.000097 0.120368 0.143684 0.097115 -0.368459 -0.062500 1 0 0 0 0 0 2 693235
-0.002144 -0.000097 0.120368 0.143677 0.097107 -0.368465 -0.062500 1 0 0 0 0 0 2 694245
-0.002144 -0.000097 0.120368 0.143676 0.097106 -0.368466 -0.062500 1 0 0 0 0 0 2 695243
-0.002144 -0.000097 0.120368 0.143684 0.097115 -0.368459 -0.062500 1 0 0 0 0 0 2 696212
-0.002144 -0.000097 0.120368 0.143677 0.097107 -0.368465 -0.062500 1 0 0 0 0 0 2 697241
-0.002144 -0.000097 0.120368 0.143684 0.097115 -0.368459 -0.062500 1 0 0 0 0 0 2 698239
-0.002144 -0.000097 0.120368 0.143677 0.097107 -0.368465 -0.062500 1 0 0 0 0 0 2 699240
-0.002144 -0.000097 0.120368 0.143684 0.097115 -0.368459 -0.062500 1 0 0 0 0 0 2 700242
-0.002144 -0.000097 0.120368 0.143677 0.097107 -0.368465 -0.062500 1 0 0 0 0 0 2 701244
-0.002144 -0.000097 0.120368 0.143664 0.097109 -0.368460 -0.062500 1 0 0 0 0 0 2 702211
-0.002144 -0.000097 0.120368 0.143682 0.097115 -0.368458 -0.062500 1 0 0 0 0 0 2 703242
-0.002144 -0.000097 0.120368 0.143676 0.097107 -0.368465 -0.062500 1 0 0 0 0 0 2 704241
-0.002144 -0.000097 0.120368 0.143684 0.097115 -0.368459 -0.062500 1 0 0 0 0 0 2 705236
-0.002144 -0.000097 0.120368 0.143676 0.097107 -0.368465 -0.062500 1 0 0 0 0 0 2 706240
-0.002144 -0.000097 0.120368 0.143676 0.097106 -0.368466 -0.062500 1 0 0 0 0 0 2 707241
-0.002144 -0.000097 0.120368 0.143684 0.097115 -0.368459 -0.062500 1 0 0 0 0 0 2 708234
-0.002144 -0.000097 0.120368 0.143676 0.097107 -0.368465 -0.062500 1 0 0 0 0 0 2 709238
-0.002144 -0.000097 0.120368 0.143684 0.097115 -0.368459 -0.062500 1 0 0 0 0 0 2 710238
-0.002144 -0.000097 0.120368 0.143677 0.097107 -0.368465 -0.062500 1 0 0 0 0 0 2 711240
-0.002144 -0.000097 0.120368 0.143676 0.097106 -0.368466 -0.062500 1 0 0 0 0 0 2 712241
-0.002144 -0.000097 0.120368 0.143687 0.097103 -0.368453 -0.062500 1 0 0 0 0 0 2 713240
-0.002144 -0.000097 0.120368 0.143677 0.097105 -0.368465 -0.062500 1 0 0 0 0 0 2 714240
-0.002144 -0.000097 0.120368 0.143684 0.097114 -0.368459 -0.062500 1 0 0 0 0 0 2 715227
-0.002144 -0.000097 0.120368 0.143677 0.097107 -0.368465 -0.062500 1 0 0 0 0 0 2 716238
-0.002144 -0.000097 0.120368 0.143676 0.097106 -0.368466 -0.062500 1 0 0 0 0 0 2 717240
-0.002144 -0.000097 0.120368 0.143684 0.097114 -0.368459 -0.062500 1 0 0 0 0 0 2 718239
-0.002144 -0.000097 0.120368 0.143665 0.097109 -0.368459 -0.062500 1 0 0 0 0 0 2 719238
-0.002144 -0.000097 0.120368 0.143683 0.097115 -0.368458 -0.062500 1 0 0 0 0 0 2 720241
-0.002144 -0.000097 0.120368 0.143676 0.097107 -0.368465 -0.062500 1 0 0 0 0 0 2 721240
-0.002144 -0.000097 0.120368 0.143676 0.097106 -0.368466 -0.062500 1 0 0 0 0 0 2 722240
-0.002144 -0.000097 0.120368 0.143684 0.097114 -0.368459 -0.062500 1 0 0 0 0 0 2 723239
-0.002144 -0.000097 0.120368 0.143676 0.097107 -0.368465 -0.062500 1 0 0 0 0 0 2 724235
-0.002144 -0.000097 0.120368 0.143684 0.097115 -0.368459 -0.062500 1 0 0 0 0 0 2 725237
-0.002144 -0.000097 0.120368 0.143677 0.097107 -0.368465 -0.062500 1 0 0 0 0 0 2 726236
-0.002144 -0.000097 0.120368 0.143684 0.097115 -0.368459 -0.062500 1 0 0 0 0 0 2 727226
-0.002144 -0.000097 0.120368 0.143677 0.097107 -0.368465 -0.062500 1 0 0 0 0 0 2 728234
-0.002144 -0.000097 0.120368 0.143676 0.097106 -0.368466 -0.062500 1 0 0 0 0 0 2 729223
-0.002144 -0.000097 0.120368 0.143684 0.097115 -0.368459 -0.062500 1 0 0 0 0 0 2 730232
-0.002144 -0.000097 0.120368 0.143677 0.097107 -0.368465 -0.062500 1 0 0 0 0 0 2 731224
-0.002144 -0.000097 0.120368 0.143672 0.097118 -0.368453 -0.062500 1 0 0 0 0 0 2 732232
-0.002144 -0.000097 0.120368 0.143675 0.097107 -0.368464 -0.062500 1 0 0 0 0 0 2 733223
-0.002144 -0.000097 0.120368 0.143675 0.097106 -0.368466 -0.062500 1 0 0 0 0 0 2 734232
-0.002144 -0.000097 0.120368 0.143683 0.097115 -0.368459 -0.062500 1 0 0 0 0 0 2 735232
-0.002144 -0.000097 0.120368 0.143676 0.097107 -0.368465 -0.062500 1 0 0 0 0 0 2 736225
-0.002144 -0.000097 0.120368 0.143684 0.097115 -0.368459 -0.062500 1 0 0 0 0 0 2 737232
-0.002144 -0.000097 0.120368 0.143676 0.097107 -0.368465 -0.062500 1 0 0 0 0 0 2 738262
-0.002144 -0.000097 0.120368 0.143684 0.097115 -0.368459 -0.062500 1 0 0 0 0 0 2 739233
-0.002144 -0.000097 0.120368 0.143677 0.097107 -0.368465 -0.062500 1 0 0 0 0 0 2 740224
-0.002144 -0.000097 0.120368 0.143676 0.097106 -0.368466 -0.062500 1 0 0 0 0 0 2 741239
-0.002144 -0.000097 0.120368 0.143684 0.097115 -0.368459 -0.062500 1 0 0 0 0 0 2 742229
-0.002144 -0.000097 0.120368 0.143677 0.097107 -0.368465 -0.062500 1 0 0 0 0 0 2 743237
-0.002144 -0.000097 0.120368 0.143684 0.097115 -0.368459 -0.062500 1 0 0 0 0 0 2 744236
-0.002144 -0.000097 0.120368 0.143677 0.097107 -0.368465 -0.062500 1 0 0 0 0 0 2 745222
-0.002144 -0.000097 0.120368 0.143676 0.097106 -0.368466 -0.062500 1 0 0 0 0 0 2 746218
-0.002144 -0.000097 0.120368 0.143672 0.097118 -0.368453 -0.062500 1 0 0 0 0 0 2 747236
-0.002144 -0.000097 0.120368 0.143675 0.097108 -0.368465 -0.062500 1 0 0 0 0 0 2 748272
-0.002144 -0.000097 0.120368 0.143683 0.097115 -0.368459 -0.062500 1 0 0 0 0 0 2 749229
-0.002144 -0.000097 0.120368 0.143676 0.097108 -0.368465 -0.062500 1 0 0 0 0 0 2 750229
-0.002144 -0.000097 0.120368 0.143675 0.097106 -0.368466 -0.062500 1 0 0 0 0 0 2 751227
-0.002144 -0.000097 0.120368 0.143683 0.097115 -0.368459 -0.062500 1 0 0 0 0 0 2 752231
-0.002144 -0.000097 0.120368 0.143676 0.097107 -0.368465 -0.062500 1 0 0 0 0 0 2 753228
-0.002144 -0.000097 0.120368 0.143687 0.097103 -0.368452 -0.062500 1 0 0 0 0 0 2 754229
-0.002144 -0.000097 0.120368 0.143677 0.097106 -0.368464 -0.062500 1 0 0 0 0 0 2 755227
-0.002144 -0.000097 0.120368 0.143676 0.097106 -0.368466 -0.062500 1 0 0 0 0 0 2 756211
-0.002144 -0.000097 0.120368 0.143684 0.097114 -0.368459 -0.062500 1 0 0 0 0 0 2 757237
-0.002144 -0.000097 0.120368 0.143677 0.097107 -0.368465 -0.062500 1 0 0 0 0 0 2 758230
-0.002144 -0.000097 0.120368 0.143684 0.097115 -0.368459 -0.062500 1 0 0 0 0 0 2 759232
-0.002144 -0.000097 0.120368 0.143677 0.097107 -0.368465 -0.062500 1 0 0 0 0 0 2 760219
-0.002144 -0.000097 0.120368 0.143684 0.097115 -0.368459 -0.062500 1 0 0 0 0 0 2 761227
-0.002144 -0.000097 0.120368 0.143677 0.097107 -0.368465 -0.062500 1 0 0 0 0 0 2 762227
-0.002144 -0.000097 0.120368 0.143664 0.097109 -0.368460 -0.062500 1 0 0 0 0 0 2 763227
-0.002144 -0.000097 0.120368 0.143682 0.097115 -0.368458 -0.062500 1 0 0 0 0 0 2 764228
-0.002144 -0.000097 0.120368 0.143676 0.097107 -0.368465 -0.062500 1 0 0 0 0 0 2 765227
-0.002144 -0.000097 0.120368 0.143684 0.097115 -0.368459 -0.062500 1 0 0 0 0 0 2 766227
-0.002144 -0.000097 0.120368 0.143677 0.097107 -0.368465 -0.062500 1 0 0 0 0 0 2 767227
-0.002144 -0.000097 0.120368 0.143676 0.097106 -0.368466 -0.062500 1 0 0 0 0 0 2 768228
-0.002144 -0.000097 0.120368 0.143684 0.097115 -0.368459 -0.062500 1 0 0 0 0 0 2 769228
-0.002144 -0.000097 0.120368 0.143677 0.097107 -0.368465 -0.062500 1 0 0 0 0 0 2 770226
-0.002144 -0.000097 0.120368 0.143684 0.097115 -0.368459 -0.062500 1 0 0 0 0 0 2 771229
-0.002144 -0.000097 0.120368 0.143677 0.097107 -0.368465 -0.062500 1 0 0 0 0 0 2 772225
-0.002144 -0.000097 0.120368 0.143676 0.097106 -0.368466 -0.062500 1 0 0 0 0 0 2 773228
-0.002144 -0.000097 0.120368 0.143684 0.097115 -0.368459 -0.062500 1 0 0 0 0 0 2 774225
-0.002144 -0.000097 0.120368 0.143677 0.097107 -0.368466 -0.062500 1 0 0 0 0 0 2 775228
-0.002144 -0.000097 0.120368 0.143684 0.097115 -0.368459 -0.062500 1 0 0 0 0 0 2 776227
-0.002144 -0.000097 0.120368 0.143677 0.097107 -0.368466 -0.062500 1 0 0 0 0 0 2 777227
-0.002144 -0.000097 0.120368 0.143672 0.097118 -0.368453 -0.062500 1 0 0 0 0 0 2 778226
-0.002144 -0.000097 0.120368 0.143675 0.097108 -0.368464 -0.062500 1 0 0 0 0 0 2 779227
-0.002144 -0.000097 0.120368 0.143675 0.097106 -0.368466 -0.062500 1 0 0 0 0 0 2 780227
-0.002144 -0.000097 0.120368 0.143683 0.097115 -0.368459 -0.062500 1 0 0 0 0 0 2 781229
-0.002144 -0.000097 0.120368 0.143676 0.097107 -0.368465 -0.062500 1 0 0 0 0 0 2 782221
-0.002144 -0.000097 0.120368 0.143684 0.097115 -0.368459 -0.062500 1 0 0 0 0 0 2 783227
-0.002144 -0.000097 0.120368 0.143677 0.097107 -0.368465 -0.062500 1 0 0 0 0 0 2 784230
-0.002144 -0.000097 0.120368 0.143676 0.097106 -0.368466 -0.062500 1 0 0 0 0 0 2 785226
-0.002144 -0.000097 0.120368 0.143684 0.097115 -0.368459 -0.062500 1 0 0 0 0 0 2 786225
-0.002144 -0.000097 0.120368 0.143677 0.097107 -0.368466 -0.062500 1 0 0 0 0 0 2 787225
-0.002144 -0.000097 0.120368 0.143684 0.097115 -0.368459 -0.062500 1 0 0 0 0 0 2 788229
-0.002144 -0.000097 0.120368 0.143677 0.097107 -0.368466 -0.062500 1 0 0 0 0 0 2 789225
-0.002144 -0.000097 0.120368 0.143688 0.097103 -0.368452 -0.062500 1 0 0 0 0 0 2 790226
-0.002144 -0.000097 0.120368 0.143678 0.097106 -0.368464 -0.062500 1 0 0 0 0 0 2 791225
-0.002144 -0.000097 0.120368 0.143676 0.097106 -0.368466 -0.062500 1 0 0 0 0 0 2 792228
-0.002144 -0.000097 0.120368 0.143684 0.097114 -0.368459 -0.062500 1 0 0 0 0 0 2 793226
-0.002144 -0.000097 0.120368 0.143665 0.097109 -0.368459 -0.062500 1 0 0 0 0 0 2 794217
-0.002144 -0.000097 0.120368 0.143674 0.097106 -0.368465 -0.062500 1 0 0 0 0 0 2 795226
-0.002144 -0.000097 0.120368 0.143683 0.097114 -0.368459 -0.062500 1 0 0 0 0 0 2 796217
-0.002144 -0.000097 0.120368 0.143676 0.097107 -0.368465 -0.062500 1 0 0 0 0 0 2 797224
-0.002156 -0.000111 0.120358 0.322564 0.288705 -0.217491 -0.062500 1 0 0 0 0 0 2 798217
-0.002163 -0.000118 0.120354 0.263691 0.224451 -0.291085 -0.062500 1 0 0 0 0 0 2 799224
-0.002166 -0.000121 0.120353 0.218748 0.176293 -0.329330 -0.062500 1 0 0 0 0 0 2 800217
-0.002168 -0.000123 0.120352 0.194471 0.150586 -0.343922 -0.062500 1 0 0 0 0 0 2 801218
-0.002169 -0.000124 0.120352 0.182065 0.137573 -0.349113 -0.062500 1 0 0 0 0 0 2 802224
-0.002169 -0.000124 0.120352 0.175803 0.131038 -0.350943 -0.062500 1 0 0 0 0 0 2 803216
-0.002169 -0.000124 0.120352 0.172655 0.127769 -0.351584 -0.062500 1 0 0 0 0 0 2 804224
-0.002169 -0.000124 0.120352 0.171078 0.126128 -0.351790 -0.062500 1 0 0 0 0 0 2 805218
-0.002169 -0.000124 0.120352 0.170292 0.125317 -0.351873 -0.062500 1 0 0 0 0 0 2 806234
-0.002175 -0.000106 0.120341 0.244160 -0.129871 -0.204416 -0.062500 1 0 0 0 0 0 2 807223
-0.002178 -0.000097 0.120338 0.220224 -0.044368 -0.276316 -0.062500 1 0 0 0 0 0 2 808239
-0.002179 -0.000093 0.120336 0.201482 0.019574 -0.313691 -0.062500 1 0 0 0 0 0 2 809226
-0.002180 -0.000090 0.120336 0.191172 0.053633 -0.327934 -0.062500 1 0 0 0 0 0 2 810234
-0.002180 -0.000089 0.120336 0.185842 0.070871 -0.333019 -0.062500 1 0 0 0 0 0 2 811235
-0.002180 -0.000089 0.120336 0.183130 0.079509 -0.334801 -0.062500 1 0 0 0 0 0 2 812237
-0.002180 -0.000088 0.120336 0.181760 0.083826 -0.335426 -0.062500 1 0 0 0 0 0 2 813231
-0.002180 -0.000088 0.120336 0.181059 0.085970 -0.335638 -0.062500 1 0 0 0 0 0 2 814243
-0.002180 -0.000088 0.120336 0.180711 0.087061 -0.335715 -0.062500 1 0 0 0 0 0 2 815239
-0.002180 -0.000088 0.120336 0.180547 0.087596 -0.335738 -0.062500 1 0 0 0 0 0 2 816238
-0.002180 -0.000088 0.120336 0.180456 0.087859 -0.335749 -0.062500 1 0 0 0 0 0 2 817208
-0.002180 -0.000088 0.120336 0.180420 0.088009 -0.335757 -0.062500 1 0 0 0 0 0 2 818235
-0.002180 -0.000088 0.120336 0.180393 0.088067 -0.335759 -0.062500 1 0 0 0 0 0 2 819236
-0.002180 -0.000088 0.120336 0.180371 0.088095 -0.335746 -0.062500 1 0 0 0 0 0 2 820237
-0.002193 -0.000102 0.120325 0.359148 0.279642 -0.184726 -0.062500 1 0 0 0 0 0 2 821237
-0.002200 -0.000109 0.120321 0.300343 0.215430 -0.258349 -0.062500 1 0 0 0 0 0 2 822234
-0.002203 -0.000112 0.120320 0.255412 0.167286 -0.296613 -0.062500 1 0 0 0 0 0 2 823241
-0.002205 -0.000114 0.120319 0.231146 0.141590 -0.311194 -0.062500 1 0 0 0 0 0 2 824243
-0.002205 -0.000115 0.120319 0.218749 0.128570 -0.316401 -0.062500 1 0 0 0 0 0 2 825240
-0.002206 -0.000115 0.120319 0.212478 0.122039 -0.318228 -0.062500 1 0 0 0 0 0 2 826234
-0.002206 -0.000115 0.120319 0.209338 0.118780 -0.318863 -0.062500 1 0 0 0 0 0 2 827235
-0.002206 -0.000115 0.120319 0.207760 0.117152 -0.319096 -0.062500 1 0 0 0 0 0 2 828208
-0.002206 -0.000115 0.120319 0.206969 0.116323 -0.319163 -0.062500 1 0 0 0 0 0 2 829235
-0.002206 -0.000115 0.120319 0.206574 0.115922 -0.319185 -0.062500 1 0 0 0 0 0 2 830235
-0.002206 -0.000116 0.120319 0.206374 0.115729 -0.319198 -0.062500 1 0 0 0 0 0 2 831234
-0.002206 -0.000116 0.120319 0.206263 0.115615 -0.319202 -0.062500 1 0 0 0 0 0 2 832238
-0.002206 -0.000116 0.120319 0.206227 0.115562 -0.319204 -0.062500 1 0 0 0 0 0 2 833226
-0.002206 -0.000116 0.120319 0.206209 0.115541 -0.319197 -0.062500 1 0 0 0 0 0 2 834236
-0.002206 -0.000116 0.120319 0.206180 0.115526 -0.319204 -0.062500 1 0 0 0 0 0 2 835239
-0.002206 -0.000116 0.120319 0.206177 0.115525 -0.319205 -0.062500 1 0 0 0 0 0 2 836226
-0.002206 -0.000116 0.120319 0.206181 0.115514 -0.319198 -0.062500 1 0 0 0 0 0 2 837237
-0.002206 -0.000116 0.120319 0.206178 0.115524 -0.319204 -0.062500 1 0 0 0 0 0 2 838236
-0.002206 -0.000116 0.120319 0.206173 0.115505 -0.319205 -0.062500 1 0 0 0 0 0 2 839234
-0.002206 -0.000116 0.120319 0.206180 0.115512 -0.319198 -0.062500 1 0 0 0 0 0 2 840237
-0.002206 -0.000116 0.120319 0.206170 0.115515 -0.319211 -0.062500 1 0 0 0 0 0 2 841207
-0.002206 -0.000116 0.120319 0.206180 0.115513 -0.319199 -0.062500 1 0 0 0 0 0 2 842234
-0.002206 -0.000116 0.120319 0.206178 0.115524 -0.319204 -0.062500 1 0 0 0 0 0 2 843235
-0.002206 -0.000116 0.120319 0.206173 0.115505 -0.319205 -0.062500 1 0 0 0 0 0 2 844237
-0.002206 -0.000116 0.120319 0.206181 0.115512 -0.319198 -0.062500 1 0 0 0 0 0 2 845237
-0.002206 -0.000116 0.120319 0.206170 0.115515 -0.319211 -0.062500 1 0 0 0 0 0 2 846224
-0.002206 -0.000116 0.120319 0.206181 0.115513 -0.319199 -0.062500 1 0 0 0 0 0 2 847232
-0.002206 -0.000116 0.120319 0.206170 0.115515 -0.319211 -0.062500 1 0 0 0 0 0 2 848237
-0.002206 -0.000116 0.120319 0.206181 0.115513 -0.319199 -0.062500 1 0 0 0 0 0 2 849234
-0.002206 -0.000116 0.120319 0.206182 0.115512 -0.319198 -0.062500 1 0 0 0 0 0 2 850237
-0.002206 -0.000116 0.120319 0.206171 0.115515 -0.319211 -0.062500 1 0 0 0 0 0 2 851236
-0.002206 -0.000116 0.120319 0.206181 0.115513 -0.319199 -0.062500 1 0 0 0 0 0 2 852235
-0.002206 -0.000116 0.120319 0.206171 0.115515 -0.319211 -0.062500 1 0 0 0 0 0 2 853234
-0.002206 -0.000116 0.120319 0.206181 0.115513 -0.319199 -0.062500 1 0 0 0 0 0 2 854234
-0.002206 -0.000116 0.120319 0.206174 0.115503 -0.319205 -0.062500 1 0 0 0 0 0 2 855239
-0.002206 -0.000116 0.120319 0.206178 0.115523 -0.319205 -0.062500 1 0 0 0 0 0 2 856207
-0.002206 -0.000116 0.120319 0.206182 0.115514 -0.319198 -0.062500 1 0 0 0 0 0 2 857236
-0.002206 -0.000116 0.120319 0.206171 0.115515 -0.319211 -0.062500 1 0 0 0 0 0 2 858238
-0.002206 -0.000116 0.120319 0.206181 0.115513 -0.319199 -0.062500 1 0 0 0 0 0 2 859221
-0.002206 -0.000116 0.120319 0.206174 0.115504 -0.319205 -0.062500 1 0 0 0 0 0 2 860229
-0.002206 -0.000116 0.120319 0.206178 0.115523 -0.319205 -0.062500 1 0 0 0 0 0 2 861220
-0.002206 -0.000116 0.120319 0.206174 0.115505 -0.319206 -0.062500 1 0 0 0 0 0 2 862228
-0.002206 -0.000116 0.120319 0.206169 0.115514 -0.319192 -0.062500 1 0 0 0 0 0 2 863219
-0.002206 -0.000116 0.120319 0.206169 0.115515 -0.319211 -0.062500 1 0 0 0 0 0 2 864228
-0.002206 -0.000116 0.120319 0.206181 0.115512 -0.319199 -0.062500 1 0 0 0 0 0 2 865219
-0.002206 -0.000116 0.120319 0.206179 0.115524 -0.319204 -0.062500 1 0 0 0 0 0 2 866228
-0.002206 -0.000116 0.120319 0.206174 0.115505 -0.319205 -0.062500 1 0 0 0 0 0 2 867219
-0.002206 -0.000116 0.120319 0.206178 0.115523 -0.319205 -0.062500 1 0 0 0 0 0 2 868226
-0.002206 -0.000116 0.120319 0.206174 0.115505 -0.319205 -0.062500 1 0 0 0 0 0 2 869228
-0.002206 -0.000116 0.120319 0.206181 0.115511 -0.319198 -0.062500 1 0 0 0 0 0 2 870218
-0.002206 -0.000116 0.120319 0.206171 0.115515 -0.319211 -0.062500 1 0 0 0 0 0 2 871231
-0.002206 -0.000116 0.120319 0.206181 0.115513 -0.319199 -0.062500 1 0 0 0 0 0 2 872219
-0.002206 -0.000116 0.120319 0.206179 0.115524 -0.319205 -0.062500 1 0 0 0 0 0 2 873234
-0.002206 -0.000116 0.120319 0.206174 0.115505 -0.319205 -0.062500 1 0 0 0 0 0 2 874229
-0.002206 -0.000116 0.120319 0.206182 0.115512 -0.319199 -0.062500 1 0 0 0 0 0 2 875236
-0.002206 -0.000116 0.120319 0.206171 0.115515 -0.319211 -0.062500 1 0 0 0 0 0 2 876218
-0.002206 -0.000116 0.120319 0.206181 0.115513 -0.319199 -0.062500 1 0 0 0 0 0 2 877227
-0.002206 -0.000116 0.120319 0.206175 0.115503 -0.319205 -0.062500 1 0 0 0 0 0 2 878234
-0.002206 -0.000116 0.120319 0.206166 0.115526 -0.319199 -0.062500 1 0 0 0 0 0 2 879215
-0.002206 -0.000116 0.120319 0.206181 0.115514 -0.319198 -0.062500 1 0 0 0 0 0 2 880241
-0.002206 -0.000116 0.120319 0.206171 0.115516 -0.319211 -0.062500 1 0 0 0 0 0 2 881237
-0.002206 -0.000116 0.120319 0.206181 0.115513 -0.319199 -0.062500 1 0 0 0 0 0 2 882233
-0.002206 -0.000116 0.120319 0.206171 0.115515 -0.319211 -0.062500 1 0 0 0 0 0 2 883229
-0.002206 -0.000116 0.120319 0.206181 0.115513 -0.319199 -0.062500 1 0 0 0 0 0 2 884207
-0.002206 -0.000116 0.120319 0.206174 0.115504 -0.319205 -0.062500 1 0 0 0 0 0 2 885233
-0.002206 -0.000116 0.120319 0.206178 0.115523 -0.319205 -0.062500 1 0 0 0 0 0 2 886232
-0.002206 -0.000116 0.120319 0.206182 0.115514 -0.319198 -0.062500 1 0 0 0 0 0 2 887235
-0.002206 -0.000116 0.120319 0.206171 0.115516 -0.319211 -0.062500 1 0 0 0 0 0 2 888237
-0.002206 -0.000116 0.120319 0.206181 0.115513 -0.319199 -0.062500 1 0 0 0 0 0 2 889208
-0.002206 -0.000116 0.120319 0.206174 0.115504 -0.319205 -0.062500 1 0 0 0 0 0 2 890240
-0.002206 -0.000116 0.120319 0.206178 0.115523 -0.319205 -0.062500 1 0 0 0 0 0 2 891233
-0.002206 -0.000116 0.120319 0.206174 0.115505 -0.319206 -0.062500 1 0 0 0 0 0 2 892237
-0.002206 -0.000116 0.120319 0.206182 0.115511 -0.319199 -0.062500 1 0 0 0 0 0 2 893234
-0.002206 -0.000116 0.120319 0.206171 0.115515 -0.319212 -0.062500 1 0 0 0 0 0 2 894234
-0.002206 -0.000116 0.120319 0.206169 0.115515 -0.319193 -0.062500 1 0 0 0 0 0 2 895235
-0.002206 -0.000116 0.120319 0.206177 0.115524 -0.319204 -0.062500 1 0 0 0 0 0 2 896237
-0.002211 -0.000097 0.120309 0.280375 -0.139165 -0.171651 -0.062500 1 0 0 0 0 0 2 897234
-0.002214 -0.000088 0.120305 0.256678 -0.053489 -0.243579 -0.062500 1 0 0 0 0 0 2 898234
-0.002216 -0.000084 0.120304 0.238046 0.010536 -0.280970 -0.062500 1 0 0 0 0 0 2 899233
-0.002216 -0.000081 0.120303 0.227799 0.044628 -0.295215 -0.062500 1 0 0 0 0 0 2 900235
-0.002217 -0.000080 0.120303 0.222501 0.061888 -0.300303 -0.062500 1 0 0 0 0 0 2 901233
-0.002217 -0.000080 0.120303 0.219796 0.070512 -0.302081 -0.062500 1 0 0 0 0 0 2 902236
-0.002217 -0.000079 0.120303 0.218419 0.074848 -0.302700 -0.062500 1 0 0 0 0 0 2 903235
-0.002217 -0.000079 0.120303 0.217734 0.077011 -0.302918 -0.062500 1 0 0 0 0 0 2 904235
-0.002217 -0.000079 0.120303 0.217403 0.078089 -0.302996 -0.062500 1 0 0 0 0 0 2 905234
-0.002217 -0.000079 0.120303 0.217217 0.078628 -0.303026 -0.062500 1 0 0 0 0 0 2 906234
-0.002217 -0.000079 0.120303 0.217135 0.078888 -0.303024 -0.062500 1 0 0 0 0 0 2 907234
-0.002217 -0.000079 0.120303 0.217080 0.079032 -0.303031 -0.062500 1 0 0 0 0 0 2 908235
-0.002217 -0.000079 0.120303 0.217071 0.079095 -0.303032 -0.062500 1 0 0 0 0 0 2 909234
-0.002217 -0.000079 0.120303 0.217060 0.079133 -0.303032 -0.062500 1 0 0 0 0 0 2 910234
-0.002217 -0.000079 0.120303 0.217045 0.079150 -0.303033 -0.062500 1 0 0 0 0 0 2 911234
-0.002217 -0.000079 0.120303 0.217039 0.079162 -0.303039 -0.062500 1 0 0 0 0 0 2 912230
-0.002217 -0.000079 0.120303 0.217039 0.079163 -0.303041 -0.062500 1 0 0 0 0 0 2 913222
-0.002217 -0.000079 0.120303 0.217050 0.079160 -0.303027 -0.062500 1 0 0 0 0 0 2 914226
-0.002217 -0.000079 0.120303 0.217040 0.079163 -0.303039 -0.062500 1 0 0 0 0 0 2 915234
-0.002222 -0.000061 0.120292 0.291201 -0.175362 -0.155351 -0.062500 1 0 0 0 0 0 2 916235
-0.002225 -0.000052 0.120289 0.267534 -0.089762 -0.227348 -0.062500 1 0 0 0 0 0 2 917234
-0.002226 -0.000047 0.120288 0.248906 -0.025783 -0.264763 -0.062500 1 0 0 0 0 0 2 918221
-0.002227 -0.000045 0.120287 0.238661 0.008303 -0.279031 -0.062500 1 0 0 0 0 0 2 919232
-0.002228 -0.000044 0.120287 0.233356 0.025547 -0.284117 -0.062500 1 0 0 0 0 0 2 920234
-0.002228 -0.000043 0.120287 0.230655 0.034188 -0.285898 -0.062500 1 0 0 0 0 0 2 921233
-0.002228 -0.000043 0.120287 0.229292 0.038521 -0.286526 -0.062500 1 0 0 0 0 0 2 922233
-0.002228 -0.000043 0.120287 0.228600 0.040675 -0.286732 -0.062500 1 0 0 0 0 0 2 923234
-0.002228 -0.000043 0.120287 0.228248 0.041746 -0.286810 -0.062500 1 0 0 0 0 0 2 924221
-0.002228 -0.000043 0.120287 0.228088 0.042298 -0.286833 -0.062500 1 0 0 0 0 0 2 925228
-0.002228 -0.000043 0.120287 0.227997 0.042563 -0.286844 -0.062500 1 0 0 0 0 0 2 926219
-0.002228 -0.000043 0.120287 0.227954 0.042704 -0.286859 -0.062500 1 0 0 0 0 0 2 927227
-0.002228 -0.000043 0.120287 0.227933 0.042770 -0.286855 -0.062500 1 0 0 0 0 0 2 928218
-0.002228 -0.000043 0.120287 0.227913 0.042800 -0.286841 -0.062500 1 0 0 0 0 0 2 929226
-0.002233 -0.000025 0.120276 0.302025 -0.211575 -0.139047 -0.062500 1 0 0 0 0 0 2 930218
-0.002236 -0.000016 0.120273 0.278380 -0.126043 -0.211105 -0.062500 1 0 0 0 0 0 2 931226
-0.002237 -0.000011 0.120271 0.259758 -0.062078 -0.248549 -0.062500 1 0 0 0 0 0 2 932217
-0.002238 -0.000009 0.120271 0.249518 -0.028006 -0.262835 -0.062500 1 0 0 0 0 0 2 933226
-0.002238 -0.000008 0.120271 0.244211 -0.010756 -0.267917 -0.062500 1 0 0 0 0 0 2 934217
-0.002239 -0.000007 0.120271 0.241514 -0.002130 -0.269695 -0.062500 1 0 0 0 0 0 2 935217
-0.002239 -0.000007 0.120271 0.240151 0.002201 -0.270324 -0.062500 1 0 0 0 0 0 2 936227
-0.002239 -0.000007 0.120271 0.239461 0.004353 -0.270552 -0.062500 1 0 0 0 0 0 2 937236
-0.002239 -0.000007 0.120271 0.239113 0.005444 -0.270612 -0.062500 1 0 0 0 0 0 2 938236
-0.002239 -0.000007 0.120271 0.238941 0.005970 -0.270641 -0.062500 1 0 0 0 0 0 2 939231
-0.002239 -0.000007 0.120271 0.238854 0.006252 -0.270652 -0.062500 1 0 0 0 0 0 2 940225
-0.002239 -0.000007 0.120271 0.238805 0.006375 -0.270648 -0.062500 1 0 0 0 0 0 2 941223
-0.002239 -0.000007 0.120271 0.238793 0.006447 -0.270654 -0.062500 1 0 0 0 0 0 2 942215
-0.002239 -0.000007 0.120271 0.238782 0.006486 -0.270655 -0.062500 1 0 0 0 0 0 2 943232
-0.002239 -0.000007 0.120271 0.238766 0.006503 -0.270655 -0.062500 1 0 0 0 0 0 2 944237
-0.002239 -0.000007 0.120271 0.238764 0.006503 -0.270655 -0.062500 1 0 0 0 0 0 2 945219
-0.002239 -0.000007 0.120271 0.238769 0.006524 -0.270655 -0.062500 1 0 0 0 0 0 2 946234
-0.002239 -0.000007 0.120271 0.238765 0.006505 -0.270655 -0.062500 1 0 0 0 0 0 2 947214
-0.002239 -0.000007 0.120271 0.238769 0.006523 -0.270655 -0.062500 1 0 0 0 0 0 2 948232
-0.002239 -0.000007 0.120271 0.238761 0.006517 -0.270662 -0.062500 1 0 0 0 0 0 2 949234
-0.002239 -0.000007 0.120271 0.238772 0.006513 -0.270649 -0.062500 1 0 0 0 0 0 2 950232
-0.002239 -0.000007 0.120271 0.238762 0.006515 -0.270661 -0.062500 1 0 0 0 0 0 2 951233
-0.002239 -0.000007 0.120271 0.238769 0.006524 -0.270656 -0.062500 1 0 0 0 0 0 2 952232
-0.002239 -0.000007 0.120271 0.238773 0.006514 -0.270648 -0.062500 1 0 0 0 0 0 2 953232
-0.002239 -0.000007 0.120271 0.238762 0.006516 -0.270661 -0.062500 1 0 0 0 0 0 2 954239
-0.002239 -0.000007 0.120271 0.238769 0.006525 -0.270656 -0.062500 1 0 0 0 0 0 2 955236
-0.002239 -0.000007 0.120271 0.238765 0.006505 -0.270655 -0.062500 1 0 0 0 0 0 2 956236
-0.002239 -0.000007 0.120271 0.238769 0.006523 -0.270655 -0.062500 1 0 0 0 0 0 2 957238
-0.002239 -0.000007 0.120271 0.238762 0.006517 -0.270662 -0.062500 1 0 0 0 0 0 2 958232
-0.002239 -0.000007 0.120271 0.238772 0.006513 -0.270649 -0.062500 1 0 0 0 0 0 2 959232
-0.002239 -0.000007 0.120271 0.238771 0.006524 -0.270655 -0.062500 1 0 0 0 0 0 2 960234
-0.002239 -0.000007 0.120271 0.238762 0.006517 -0.270662 -0.062500 1 0 0 0 0 0 2 961231
-0.002239 -0.000007 0.120271 0.238773 0.006513 -0.270649 -0.062500 1 0 0 0 0 0 2 962232
-0.002252 -0.000020 0.120260 0.417385 0.198017 -0.119691 -0.062500 1 0 0 0 0 0 2 963232
-0.002258 -0.000027 0.120256 0.358674 0.133755 -0.193294 -0.062500 1 0 0 0 0 0 2 964234
-0.002261 -0.000030 0.120255 0.313783 0.085610 -0.231542 -0.062500 1 0 0 0 0 0 2 965230
-0.002263 -0.000032 0.120254 0.289529 0.059931 -0.246122 -0.062500 1 0 0 0 0 0 2 966231
-0.002264 -0.000033 0.120254 0.277131 0.046942 -0.251319 -0.062500 1 0 0 0 0 0 2 967231
-0.002264 -0.000033 0.120254 0.270864 0.040406 -0.253137 -0.062500 1 0 0 0 0 0 2 968232
-0.002264 -0.000034 0.120254 0.267726 0.037148 -0.253770 -0.062500 1 0 0 0 0 0 2 969234
-0.002264 -0.000034 0.120254 0.266149 0.035521 -0.254002 -0.062500 1 0 0 0 0 0 2 970231
-0.002265 -0.000034 0.120254 0.265355 0.034704 -0.254075 -0.062500 1 0 0 0 0 0 2 971232
-0.002265 -0.000034 0.120254 0.264954 0.034285 -0.254098 -0.062500 1 0 0 0 0 0 2 972234
-0.002265 -0.000034 0.120254 0.264754 0.034090 -0.254111 -0.062500 1 0 0 0 0 0 2 973232
-0.002265 -0.000034 0.120254 0.264664 0.033981 -0.254115 -0.062500 1 0 0 0 0 0 2 974232
-0.002265 -0.000034 0.120254 0.264618 0.033931 -0.254110 -0.062500 1 0 0 0 0 0 2 975232
-0.002265 -0.000034 0.120254 0.264588 0.033914 -0.254117 -0.062500 1 0 0 0 0 0 2 976233
-0.002265 -0.000034 0.120254 0.264569 0.033896 -0.254111 -0.062500 1 0 0 0 0 0 2 977232
-0.002265 -0.000034 0.120254 0.264559 0.033886 -0.254118 -0.062500 1 0 0 0 0 0 2 978220
-0.002270 -0.000016 0.120244 0.338596 -0.220401 -0.106241 -0.062500 1 0 0 0 0 0 2 979230
-0.002273 -0.000007 0.120240 0.315006 -0.134903 -0.178338 -0.062500 1 0 0 0 0 0 2 980232
-0.002274 -0.000002 0.120239 0.296411 -0.070988 -0.215807 -0.062500 1 0 0 0 0 0 2 981226
-0.002275 0.000000 0.120238 0.286167 -0.036930 -0.230078 -0.062500 1 0 0 0 0 0 2 982231
-0.002275 0.000001 0.120238 0.280867 -0.019700 -0.235175 -0.062500 1 0 0 0 0 0 2 983230
-0.002275 0.000002 0.120238 0.278160 -0.011043 -0.236957 -0.062500 1 0 0 0 0 0 2 984232
-0.002275 0.000002 0.120238 0.276795 -0.006742 -0.237581 -0.062500 1 0 0 0 0 0 2 985228
-0.002275 0.000002 0.120238 0.276112 -0.004585 -0.237802 -0.062500 1 0 0 0 0 0 2 986231
-0.002275 0.000002 0.120238 0.275758 -0.003503 -0.237869 -0.062500 1 0 0 0 0 0 2 987232
-0.002275 0.000002 0.120238 0.275590 -0.002958 -0.237898 -0.062500 1 0 0 0 0 0 2 988233
-0.002275 0.000002 0.120238 0.275506 -0.002685 -0.237903 -0.062500 1 0 0 0 0 0 2 989231
-0.002275 0.000002 0.120238 0.275467 -0.002555 -0.237911 -0.062500 1 0 0 0 0 0 2 990216
-0.002275 0.000002 0.120238 0.275436 -0.002487 -0.237919 -0.062500 1 0 0 0 0 0 2 991224
-0.002275 0.000002 0.120238 0.275414 -0.002458 -0.237907 -0.062500 1 0 0 0 0 0 2 992215
-0.002275 0.000002 0.120238 0.275416 -0.002436 -0.237905 -0.062500 1 0 0 0 0 0 2 993225
-0.002275 0.000002 0.120238 0.275426 -0.002426 -0.237918 -0.062500 1 0 0 0 0 0 2 994215
-0.002275 0.000002 0.120238 0.275415 -0.002422 -0.237914 -0.062500 1 0 0 0 0 0 2 995224
-0.002281 0.000021 0.120227 0.349406 -0.256571 -0.089907 -0.062500 1 0 0 0 0 0 2 996216
-0.002283 0.000030 0.120224 0.325828 -0.171139 -0.162075 -0.062500 1 0 0 0 0 0 2 997224
-0.002285 0.000034 0.120222 0.307252 -0.107251 -0.199574 -0.062500 1 0 0 0 0 0 2 998215
-0.002286 0.000036 0.120222 0.297014 -0.073209 -0.213862 -0.062500 1 0 0 0 0 0 2 999224
-0.002286 0.000038 0.120222 0.291712 -0.055974 -0.218956 -0.062500 1 0 0 0 0 0 3 216
-0.002286 0.000038 0.120222 0.289013 -0.047342 -0.220748 -0.062500 1 0 0 0 0 0 3 1223
-0.002286 0.000038 0.120222 0.287642 -0.043022 -0.221368 -0.062500 1 0 0 0 0 0 3 2224
-0.002286 0.000039 0.120222 0.286962 -0.040875 -0.221583 -0.062500 1 0 0 0 0 0 3 3223
-0.002286 0.000039 0.120222 0.286605 -0.039783 -0.221657 -0.062500 1 0 0 0 0 0 3 4222
-0.002286 0.000039 0.120222 0.286439 -0.039249 -0.221680 -0.062500 1 0 0 0 0 0 3 5223
-0.002305 0.000043 0.120232 0.551409 -0.101402 -0.359849 -0.062500 1 0 0 0 0 0 3 6218
-0.002320 0.000064 0.120224 0.535151 -0.334384 -0.144218 -0.062500 1 0 0 0 0 0 3 7233
-0.002327 0.000074 0.120222 0.444922 -0.233250 -0.181469 -0.062500 1 0 0 0 0 0 3 8224
-0.002331 0.000079 0.120221 0.391093 -0.160971 -0.205712 -0.062500 1 0 0 0 0 0 3 9229
-0.002333 0.000081 0.120221 0.363128 -0.122680 -0.215272 -0.062500 1 0 0 0 0 0 3 10474
-0.002334 0.000083 0.120221 0.348983 -0.103312 -0.218722 -0.062500 1 0 0 0 0 0 3 11236
-0.002334 0.000083 0.120221 0.341865 -0.093618 -0.219934 -0.062500 1 0 0 0 0 0 3 12233
-0.002334 0.000084 0.120221 0.338304 -0.088756 -0.220356 -0.062500 1 0 0 0 0 0 3 13229
-0.002335 0.000084 0.120221 0.336514 -0.086332 -0.220499 -0.062500 1 0 0 0 0 0 3 14231
-0.002335 0.000084 0.120221 0.335613 -0.085119 -0.220562 -0.062500 1 0 0 0 0 0 3 15230
-0.002335 0.000084 0.120221 0.335168 -0.084520 -0.220573 -0.062500 1 0 0 0 0 0 3 16232
-0.002335 0.000084 0.120221 0.334935 -0.084202 -0.220574 -0.062500 1 0 0 0 0 0 3 17230
-0.002340 0.000102 0.120210 0.408695 -0.337936 -0.072260 -0.062500 1 0 0 0 0 0 3 18230
-0.002343 0.000111 0.120206 0.385137 -0.252562 -0.144590 -0.062500 1 0 0 0 0 0 3 19222
-0.002344 0.000116 0.120205 0.366557 -0.188703 -0.182165 -0.062500 1 0 0 0 0 0 3 20235
-0.002345 0.000118 0.120205 0.356335 -0.154671 -0.196478 -0.062500 1 0 0 0 0 0 3 21234
-0.002345 0.000119 0.120204 0.351024 -0.137435 -0.201594 -0.062500 1 0 0 0 0 0 3 22233
-0.002345 0.000120 0.120204 0.348315 -0.128806 -0.203371 -0.062500 1 0 0 0 0 0 3 23232
-0.002345 0.000120 0.120204 0.346940 -0.124477 -0.204002 -0.062500 1 0 0 0 0 0 3 24225
-0.002346 0.000120 0.120204 0.346248 -0.122327 -0.204213 -0.062500 1 0 0 0 0 0 3 25231
-0.002346 0.000120 0.120204 0.345901 -0.121238 -0.204294 -0.062500 1 0 0 0 0 0 3 26230
-0.002346 0.000120 0.120204 0.345737 -0.120704 -0.204319 -0.062500 1 0 0 0 0 0 3 27230
-0.002346 0.000120 0.120204 0.345646 -0.120442 -0.204331 -0.062500 1 0 0 0 0 0 3 28231
-0.002346 0.000120 0.120204 0.345602 -0.120302 -0.204326 -0.062500 1 0 0 0 0 0 3 29230
-0.002346 0.000120 0.120204 0.345570 -0.120233 -0.204333 -0.062500 1 0 0 0 0 0 3 30229
-0.002346 0.000120 0.120204 0.345557 -0.120195 -0.204334 -0.062500 1 0 0 0 0 0 3 31229
-0.002351 0.000138 0.120194 0.419378 -0.373906 -0.055883 -0.062500 1 0 0 0 0 0 3 32231
-0.002354 0.000147 0.120190 0.395918 -0.288685 -0.128273 -0.062500 1 0 0 0 0 0 3 33223
-0.002355 0.000152 0.120189 0.377365 -0.224891 -0.165890 -0.062500 1 0 0 0 0 0 3 34229
-0.002356 0.000154 0.120188 0.367139 -0.190885 -0.180210 -0.062500 1 0 0 0 0 0 3 35217
-0.002356 0.000155 0.120188 0.361852 -0.173662 -0.185326 -0.062500 1 0 0 0 0 0 3 36232
-0.002356 0.000156 0.120188 0.359146 -0.165037 -0.187108 -0.062500 1 0 0 0 0 0 3 37230
-0.002356 0.000156 0.120188 0.357775 -0.160721 -0.187733 -0.062500 1 0 0 0 0 0 3 38229
-0.002356 0.000156 0.120188 0.357093 -0.158564 -0.187959 -0.062500 1 0 0 0 0 0 3 39229
-0.002356 0.000156 0.120188 0.356739 -0.157483 -0.188029 -0.062500 1 0 0 0 0 0 3 40232
-0.002356 0.000156 0.120188 0.356553 -0.156957 -0.188053 -0.062500 1 0 0 0 0 0 3 41230
-0.002356 0.000156 0.120188 0.356477 -0.156679 -0.188071 -0.062500 1 0 0 0 0 0 3 42231
-0.002356 0.000156 0.120188 0.356434 -0.156536 -0.188068 -0.062500 1 0 0 0 0 0 3 43211
-0.002356 0.000156 0.120188 0.356413 -0.156470 -0.188061 -0.062500 1 0 0 0 0 0 3 44227
-0.002362 0.000175 0.120177 0.430177 -0.410040 -0.039494 -0.062500 1 0 0 0 0 0 3 45230
-0.002364 0.000184 0.120174 0.406721 -0.324862 -0.111950 -0.062500 1 0 0 0 0 0 3 46227
-0.002366 0.000188 0.120172 0.388189 -0.261105 -0.149589 -0.062500 1 0 0 0 0 0 3 47230
-0.002366 0.000190 0.120172 0.377975 -0.227096 -0.163925 -0.062500 1 0 0 0 0 0 3 48231
-0.002367 0.000191 0.120172 0.372674 -0.209896 -0.169045 -0.062500 1 0 0 0 0 0 3 49229
-0.002367 0.000192 0.120172 0.369976 -0.201267 -0.170843 -0.062500 1 0 0 0 0 0 3 50229
-0.002367 0.000192 0.120172 0.368602 -0.196940 -0.171460 -0.062500 1 0 0 0 0 0 3 51227
-0.002367 0.000192 0.120172 0.367923 -0.194795 -0.171679 -0.062500 1 0 0 0 0 0 3 52228
-0.002367 0.000193 0.120172 0.367570 -0.193715 -0.171748 -0.062500 1 0 0 0 0 0 3 53229
-0.002367 0.000193 0.120172 0.367402 -0.193172 -0.171779 -0.062500 1 0 0 0 0 0 3 54228
-0.002367 0.000193 0.120172 0.367298 -0.192906 -0.171785 -0.062500 1 0 0 0 0 0 3 55229
-0.002367 0.000193 0.120172 0.367261 -0.192755 -0.171793 -0.062500 1 0 0 0 0 0 3 56215
-0.002367 0.000193 0.120172 0.367233 -0.192697 -0.171795 -0.062500 1 0 0 0 0 0 3 57221
-0.002367 0.000193 0.120172 0.367236 -0.192674 -0.171795 -0.062500 1 0 0 0 0 0 3 58213
-0.002367 0.000193 0.120172 0.367229 -0.192651 -0.171789 -0.062500 1 0 0 0 0 0 3 59222
-0.002367 0.000193 0.120172 0.367226 -0.192638 -0.171795 -0.062500 1 0 0 0 0 0 3 60214
-0.002367 0.000193 0.120172 0.367214 -0.192634 -0.171789 -0.062500 1 0 0 0 0 0 3 61221
-0.002367 0.000193 0.120172 0.367224 -0.192637 -0.171795 -0.062500 1 0 0 0 0 0 3 62212
-0.002372 0.000211 0.120161 0.440937 -0.446094 -0.023082 -0.062500 1 0 0 0 0 0 3 63222
-0.002375 0.000220 0.120157 0.417532 -0.361003 -0.095618 -0.062500 1 0 0 0 0 0 3 64212
-0.002377 0.000224 0.120156 0.399011 -0.297271 -0.133282 -0.062500 1 0 0 0 0 0 3 65222
-0.002377 0.000227 0.120156 0.388798 -0.263296 -0.147636 -0.062500 1 0 0 0 0 0 3 66213
-0.002378 0.000228 0.120156 0.383496 -0.246093 -0.152751 -0.062500 1 0 0 0 0 0 3 67221
-0.002378 0.000228 0.120156 0.380801 -0.237478 -0.154546 -0.062500 1 0 0 0 0 0 3 68218
-0.002378 0.000229 0.120156 0.379421 -0.233164 -0.155172 -0.062500 1 0 0 0 0 0 3 69218
-0.002378 0.000229 0.120156 0.378745 -0.230999 -0.155392 -0.062500 1 0 0 0 0 0 3 70228
-0.002378 0.000229 0.120156 0.378395 -0.229930 -0.155455 -0.062500 1 0 0 0 0 0 3 71231
-0.002378 0.000229 0.120156 0.378225 -0.229376 -0.155493 -0.062500 1 0 0 0 0 0 3 72212
-0.002378 0.000229 0.120156 0.378124 -0.229120 -0.155493 -0.062500 1 0 0 0 0 0 3 73211
-0.002378 0.000229 0.120156 0.378087 -0.228972 -0.155500 -0.062500 1 0 0 0 0 0 3 74223
-0.002378 0.000229 0.120156 0.378059 -0.228914 -0.155502 -0.062500 1 0 0 0 0 0 3 75233
-0.002378 0.000229 0.120156 0.378059 -0.228880 -0.155509 -0.062500 1 0 0 0 0 0 3 76474
-0.002378 0.000229 0.120156 0.378052 -0.228855 -0.155503 -0.062500 1 0 0 0 0 0 3 77227
-0.002378 0.000229 0.120156 0.378052 -0.228853 -0.155503 -0.062500 1 0 0 0 0 0 3 78231
-0.002378 0.000229 0.120156 0.378040 -0.228850 -0.155496 -0.062500 1 0 0 0 0 0 3 79222
-0.002378 0.000229 0.120156 0.378047 -0.228842 -0.155509 -0.062500 1 0 0 0 0 0 3 80230
-0.002378 0.000229 0.120156 0.378036 -0.228838 -0.155504 -0.062500 1 0 0 0 0 0 3 81227
-0.002378 0.000229 0.120156 0.378058 -0.228843 -0.155496 -0.062500 1 0 0 0 0 0 3 82228
-0.002378 0.000229 0.120156 0.378050 -0.228841 -0.155508 -0.062500 1 0 0 0 0 0 3 83226
-0.002378 0.000229 0.120156 0.378040 -0.228849 -0.155497 -0.062500 1 0 0 0 0 0 3 84230
-0.002378 0.000229 0.120156 0.378048 -0.228842 -0.155509 -0.062500 1 0 0 0 0 0 3 85232
-0.002378 0.000229 0.120156 0.378036 -0.228838 -0.155504 -0.062500 1 0 0 0 0 0 3 86231
-0.002378 0.000229 0.120156 0.378051 -0.228852 -0.155503 -0.062500 1 0 0 0 0 0 3 87231
-0.002378 0.000229 0.120156 0.378037 -0.228839 -0.155503 -0.062500 1 0 0 0 0 0 3 88245
-0.002378 0.000229 0.120156 0.378055 -0.228831 -0.155503 -0.062500 1 0 0 0 0 0 3 89237
-0.002378 0.000229 0.120156 0.378041 -0.228848 -0.155496 -0.062500 1 0 0 0 0 0 3 90238
-0.002378 0.000229 0.120156 0.378048 -0.228841 -0.155509 -0.062500 1 0 0 0 0 0 3 91235
-0.002378 0.000229 0.120156 0.378040 -0.228849 -0.155497 -0.062500 1 0 0 0 0 0 3 92238
-0.002378 0.000229 0.120156 0.378048 -0.228842 -0.155509 -0.062500 1 0 0 0 0 0 3 93236
-0.002378 0.000229 0.120156 0.378036 -0.228838 -0.155504 -0.062500 1 0 0 0 0 0 3 94237
-0.002378 0.000229 0.120156 0.378050 -0.228852 -0.155503 -0.062500 1 0 0 0 0 0 3 95237
-0.002378 0.000229 0.120156 0.378045 -0.228830 -0.155496 -0.062500 1 0 0 0 0 0 3 96239
-0.002378 0.000229 0.120156 0.378048 -0.228839 -0.155509 -0.062500 1 0 0 0 0 0 3 97236
-0.002378 0.000229 0.120156 0.378040 -0.228849 -0.155497 -0.062500 1 0 0 0 0 0 3 98237
-0.002378 0.000229 0.120156 0.378048 -0.228841 -0.155509 -0.062500 1 0 0 0 0 0 3 99239
-0.002378 0.000229 0.120156 0.378040 -0.228849 -0.155497 -0.062500 1 0 0 0 0 0 3 100239
-0.002378 0.000229 0.120156 0.378048 -0.228842 -0.155509 -0.062500 1 0 0 0 0 0 3 101241
-0.002378 0.000229 0.120156 0.378036 -0.228838 -0.155504 -0.062500 1 0 0 0 0 0 3 102240
-0.002378 0.000229 0.120156 0.378059 -0.228843 -0.155496 -0.062500 1 0 0 0 0 0 3 103239
-0.002378 0.000229 0.120156 0.378038 -0.228838 -0.155502 -0.062500 1 0 0 0 0 0 3 104238
-0.002378 0.000229 0.120156 0.378047 -0.228840 -0.155509 -0.062500 1 0 0 0 0 0 3 105237
-0.002378 0.000229 0.120156 0.378040 -0.228849 -0.155497 -0.062500 1 0 0 0 0 0 3 106237
-0.002378 0.000229 0.120156 0.378048 -0.228841 -0.155509 -0.062500 1 0 0 0 0 0 3 107236
-0.002378 0.000229 0.120156 0.378040 -0.228849 -0.155497 -0.062500 1 0 0 0 0 0 3 108236
-0.002378 0.000229 0.120156 0.378047 -0.228842 -0.155509 -0.062500 1 0 0 0 0 0 3 109231
-0.002378 0.000229 0.120156 0.378044 -0.228829 -0.155497 -0.062500 1 0 0 0 0 0 3 110240
-0.002378 0.000229 0.120156 0.378052 -0.228851 -0.155502 -0.062500 1 0 0 0 0 0 3 111243
-0.002378 0.000229 0.120156 0.378037 -0.228839 -0.155503 -0.062500 1 0 0 0 0 0 3 112239
-0.002378 0.000229 0.120156 0.378047 -0.228840 -0.155509 -0.062500 1 0 0 0 0 0 3 113237
-0.002378 0.000229 0.120156 0.378040 -0.228849 -0.155497 -0.062500 1 0 0 0 0 0 3 114235
-0.002378 0.000229 0.120156 0.378047 -0.228841 -0.155509 -0.062500 1 0 0 0 0 0 3 115219
-0.002378 0.000229 0.120156 0.378039 -0.228850 -0.155497 -0.062500 1 0 0 0 0 0 3 116219
-0.002378 0.000229 0.120156 0.378047 -0.228842 -0.155509 -0.062500 1 0 0 0 0 0 3 117240
-0.002378 0.000229 0.120156 0.378044 -0.228829 -0.155497 -0.062500 1 0 0 0 0 0 3 118218
-0.002378 0.000229 0.120156 0.378051 -0.228851 -0.155502 -0.062500 1 0 0 0 0 0 3 119235
-0.002383 0.000247 0.120145 0.451726 -0.482165 -0.006674 -0.062500 1 0 0 0 0 0 3 120237
-0.002399 0.000242 0.120130 0.606698 -0.205512 0.071432 -0.062500 1 0 0 0 0 0 3 121227
-0.002407 0.000240 0.120125 0.529655 -0.206275 -0.039810 -0.062500 1 0 0 0 0 0 3 122235
-0.002411 0.000239 0.120124 0.474629 -0.220476 -0.092327 -0.062500 1 0 0 0 0 0 3 123225
-0.002413 0.000238 0.120123 0.445084 -0.228946 -0.111987 -0.062500 1 0 0 0 0 0 3 124235
-0.002414 0.000238 0.120123 0.429987 -0.233314 -0.118955 -0.062500 1 0 0 0 0 0 3 125225
-0.002414 0.000238 0.120123 0.422344 -0.235501 -0.121394 -0.062500 1 0 0 0 0 0 3 126360
-0.002414 0.000238 0.120123 0.418510 -0.236595 -0.122244 -0.062500 1 0 0 0 0 0 3 127225
-0.002415 0.000238 0.120123 0.416587 -0.237130 -0.122537 -0.062500 1 0 0 0 0 0 3 128237
-0.002415 0.000238 0.120123 0.415617 -0.237411 -0.122646 -0.062500 1 0 0 0 0 0 3 129361
-0.002415 0.000238 0.120123 0.415129 -0.237547 -0.122681 -0.062500 1 0 0 0 0 0 3 130349
-0.002415 0.000238 0.120123 0.414881 -0.237619 -0.122691 -0.062500 1 0 0 0 0 0 3 131235
-0.002415 0.000238 0.120123 0.414766 -0.237652 -0.122695 -0.062500 1 0 0 0 0 0 3 132212
-0.002415 0.000238 0.120123 0.414707 -0.237663 -0.122690 -0.062500 1 0 0 0 0 0 3 133220
-0.002415 0.000238 0.120123 0.414676 -0.237677 -0.122696 -0.062500 1 0 0 0 0 0 3 134336
-0.002415 0.000238 0.120123 0.414654 -0.237684 -0.122698 -0.062500 1 0 0 0 0 0 3 135221
-0.002420 0.000256 0.120112 0.488260 -0.490897 0.026202 -0.062500 1 0 0 0 0 0 3 136337
-0.002423 0.000265 0.120108 0.464914 -0.405913 -0.046434 -0.062500 1 0 0 0 0 0 3 137221
-0.002424 0.000269 0.120107 0.446429 -0.342258 -0.084144 -0.062500 1 0 0 0 0 0 3 138347
-0.002425 0.000272 0.120107 0.436205 -0.308310 -0.098513 -0.062500 1 0 0 0 0 0 3 139218
-0.002425 0.000273 0.120106 0.430914 -0.291113 -0.103635 -0.062500 1 0 0 0 0 0 3 140360
-0.002425 0.000273 0.120106 0.428210 -0.282501 -0.105430 -0.062500 1 0 0 0 0 0 3 141342
-0.002425 0.000274 0.120106 0.426849 -0.278183 -0.106058 -0.062500 1 0 0 0 0 0 3 142354
-0.002425 0.000274 0.120106 0.426152 -0.276014 -0.106267 -0.062500 1 0 0 0 0 0 3 143351
-0.002425 0.000274 0.120106 0.425800 -0.274944 -0.106350 -0.062500 1 0 0 0 0 0 3 144347
-0.002425 0.000274 0.120106 0.425636 -0.274414 -0.106376 -0.062500 1 0 0 0 0 0 3 145341
-0.002425 0.000274 0.120106 0.425549 -0.274132 -0.106389 -0.062500 1 0 0 0 0 0 3 146214
-0.002425 0.000274 0.120106 0.425509 -0.274000 -0.106378 -0.062500 1 0 0 0 0 0 3 147219
-0.002425 0.000274 0.120106 0.425478 -0.273933 -0.106384 -0.062500 1 0 0 0 0 0 3 148218
-0.002425 0.000274 0.120106 0.425477 -0.273897 -0.106391 -0.062500 1 0 0 0 0 0 3 149325
-0.002431 0.000292 0.120096 0.499022 -0.526956 0.042634 -0.062500 1 0 0 0 0 0 3 150324
-0.002433 0.000301 0.120092 0.475699 -0.442039 -0.030058 -0.062500 1 0 0 0 0 0 3 151214
-0.002435 0.000306 0.120091 0.457222 -0.378409 -0.067811 -0.062500 1 0 0 0 0 0 3 152214
-0.002436 0.000308 0.120090 0.447020 -0.344459 -0.082185 -0.062500 1 0 0 0 0 0 3 153323
-0.002436 0.000309 0.120090 0.441728 -0.327288 -0.087315 -0.062500 1 0 0 0 0 0 3 154214
-0.002436 0.000309 0.120090 0.439017 -0.318659 -0.089109 -0.062500 1 0 0 0 0 0 3 155349
-0.002436 0.000310 0.120090 0.437660 -0.314352 -0.089731 -0.062500 1 0 0 0 0 0 3 156343
-0.002436 0.000310 0.120090 0.436975 -0.312187 -0.089947 -0.062500 1 0 0 0 0 0 3 157345
-0.002436 0.000310 0.120090 0.436614 -0.311116 -0.090025 -0.062500 1 0 0 0 0 0 3 158339
-0.002436 0.000310 0.120090 0.436453 -0.310565 -0.090050 -0.062500 1 0 0 0 0 0 3 159340
-0.002436 0.000310 0.120090 0.436351 -0.310298 -0.090056 -0.062500 1 0 0 0 0 0 3 160342
-0.002436 0.000310 0.120090 0.436309 -0.310168 -0.090065 -0.062500 1 0 0 0 0 0 3 161340
-0.002436 0.000310 0.120090 0.436297 -0.310095 -0.090073 -0.062500 1 0 0 0 0 0 3 162341
-0.002436 0.000310 0.120090 0.436278 -0.310065 -0.090061 -0.062500 1 0 0 0 0 0 3 163339
-0.002436 0.000310 0.120090 0.436273 -0.310052 -0.090067 -0.062500 1 0 0 0 0 0 3 164341
-0.002436 0.000310 0.120090 0.436281 -0.310043 -0.090060 -0.062500 1 0 0 0 0 0 3 165340
-0.002436 0.000310 0.120090 0.436258 -0.310036 -0.090067 -0.062500 1 0 0 0 0 0 3 166339
-0.002436 0.000310 0.120090 0.436276 -0.310030 -0.090067 -0.062500 1 0 0 0 0 0 3 167340
-0.002436 0.000310 0.120090 0.436266 -0.310026 -0.090061 -0.062500 1 0 0 0 0 0 3 168340
-0.002436 0.000310 0.120090 0.436277 -0.310029 -0.090066 -0.062500 1 0 0 0 0 0 3 169342
-0.002436 0.000310 0.120090 0.436270 -0.310038 -0.090074 -0.062500 1 0 0 0 0 0 3 170340
-0.002436 0.000310 0.120090 0.436269 -0.310039 -0.090055 -0.062500 1 0 0 0 0 0 3 171340
-0.002436 0.000310 0.120090 0.436278 -0.310030 -0.090066 -0.062500 1 0 0 0 0 0 3 172215
-0.002436 0.000310 0.120090 0.436258 -0.310036 -0.090068 -0.062500 1 0 0 0 0 0 3 173322
-0.002436 0.000310 0.120090 0.436264 -0.310027 -0.090061 -0.062500 1 0 0 0 0 0 3 174214
-0.002436 0.000310 0.120090 0.436277 -0.310029 -0.090066 -0.062500 1 0 0 0 0 0 3 175343
-0.002436 0.000310 0.120090 0.436278 -0.310029 -0.090067 -0.062500 1 0 0 0 0 0 3 176339
-0.002436 0.000310 0.120090 0.436258 -0.310035 -0.090068 -0.062500 1 0 0 0 0 0 3 177340
-0.002436 0.000310 0.120090 0.436276 -0.310030 -0.090068 -0.062500 1 0 0 0 0 0 3 178208
-0.002436 0.000310 0.120090 0.436266 -0.310026 -0.090061 -0.062500 1 0 0 0 0 0 3 179345
-0.002436 0.000310 0.120090 0.436269 -0.310037 -0.090074 -0.062500 1 0 0 0 0 0 3 180436
-0.002436 0.000310 0.120090 0.436269 -0.310039 -0.090055 -0.062500 1 0 0 0 0 0 3 181417
-0.002436 0.000310 0.120090 0.436277 -0.310031 -0.090066 -0.062500 1 0 0 0 0 0 3 182419
-0.002436 0.000310 0.120090 0.436266 -0.310027 -0.090061 -0.062500 1 0 0 0 0 0 3 183395
-0.002436 0.000310 0.120090 0.436269 -0.310038 -0.090073 -0.062500 1 0 0 0 0 0 3 184393
-0.002436 0.000310 0.120090 0.436265 -0.310027 -0.090062 -0.062500 1 0 0 0 0 0 3 185423
-0.002436 0.000310 0.120090 0.436277 -0.310029 -0.090067 -0.062500 1 0 0 0 0 0 3 186415
-0.002436 0.000310 0.120090 0.436258 -0.310035 -0.090068 -0.062500 1 0 0 0 0 0 3 187393
-0.002436 0.000310 0.120090 0.436276 -0.310030 -0.090068 -0.062500 1 0 0 0 0 0 3 188397
-0.002436 0.000310 0.120090 0.436266 -0.310026 -0.090061 -0.062500 1 0 0 0 0 0 3 189392
-0.002436 0.000310 0.120090 0.436277 -0.310028 -0.090067 -0.062500 1 0 0 0 0 0 3 190388
-0.002436 0.000310 0.120090 0.436261 -0.310046 -0.090061 -0.062500 1 0 0 0 0 0 3 191401
-0.002436 0.000310 0.120090 0.436277 -0.310031 -0.090067 -0.062500 1 0 0 0 0 0 3 192417
-0.002436 0.000310 0.120090 0.436266 -0.310027 -0.090061 -0.062500 1 0 0 0 0 0 3 193401
-0.002436 0.000310 0.120090 0.436269 -0.310038 -0.090073 -0.062500 1 0 0 0 0 0 3 194416
-0.002436 0.000310 0.120090 0.436265 -0.310027 -0.090062 -0.062500 1 0 0 0 0 0 3 195398
-0.002436 0.000310 0.120090 0.436277 -0.310029 -0.090067 -0.062500 1 0 0 0 0 0 3 196417
-0.002436 0.000310 0.120090 0.436266 -0.310026 -0.090061 -0.062500 1 0 0 0 0 0 3 197401
-0.002436 0.000310 0.120090 0.436269 -0.310037 -0.090074 -0.062500 1 0 0 0 0 0 3 198416
-0.002436 0.000310 0.120090 0.436265 -0.310027 -0.090062 -0.062500 1 0 0 0 0 0 3 199401
-0.002436 0.000310 0.120090 0.436277 -0.310029 -0.090067 -0.062500 1 0 0 0 0 0 3 200418
-0.002436 0.000310 0.120090 0.436270 -0.310038 -0.090054 -0.062500 1 0 0 0 0 0 3 201401
-0.002436 0.000310 0.120090 0.436269 -0.310039 -0.090073 -0.062500 1 0 0 0 0 0 3 202401
-0.002436 0.000310 0.120090 0.436265 -0.310028 -0.090061 -0.062500 1 0 0 0 0 0 3 203416
-0.002436 0.000310 0.120090 0.436277 -0.310029 -0.090066 -0.062500 1 0 0 0 0 0 3 204335
-0.002436 0.000310 0.120090 0.436258 -0.310035 -0.090068 -0.062500 1 0 0 0 0 0 3 205343
-0.002436 0.000310 0.120090 0.436276 -0.310030 -0.090067 -0.062500 1 0 0 0 0 0 3 206333
-0.002436 0.000310 0.120090 0.436266 -0.310026 -0.090061 -0.062500 1 0 0 0 0 0 3 207344
-0.002436 0.000310 0.120090 0.436277 -0.310029 -0.090067 -0.062500 1 0 0 0 0 0 3 208333
-0.002436 0.000310 0.120090 0.436258 -0.310035 -0.090068 -0.062500 1 0 0 0 0 0 3 209343
-0.002436 0.000310 0.120090 0.436276 -0.310029 -0.090067 -0.062500 1 0 0 0 0 0 3 210334
-0.002436 0.000310 0.120090 0.436269 -0.310038 -0.090054 -0.062500 1 0 0 0 0 0 3 211341
-0.002436 0.000310 0.120090 0.436269 -0.310039 -0.090073 -0.062500 1 0 0 0 0 0 3 212347
-0.002436 0.000310 0.120090 0.436265 -0.310028 -0.090061 -0.062500 1 0 0 0 0 0 3 213332
-0.002436 0.000310 0.120090 0.436277 -0.310029 -0.090067 -0.062500 1 0 0 0 0 0 3 214340
-0.002436 0.000310 0.120090 0.436266 -0.310026 -0.090061 -0.062500 1 0 0 0 0 0 3 215354
-0.002436 0.000310 0.120090 0.436269 -0.310037 -0.090073 -0.062500 1 0 0 0 0 0 3 216352
-0.002436 0.000310 0.120090 0.436265 -0.310027 -0.090062 -0.062500 1 0 0 0 0 0 3 217347
-0.002436 0.000310 0.120090 0.436277 -0.310029 -0.090067 -0.062500 1 0 0 0 0 0 3 218341
-0.002436 0.000310 0.120090 0.436270 -0.310038 -0.090074 -0.062500 1 0 0 0 0 0 3 219349
-0.002436 0.000310 0.120090 0.436269 -0.310039 -0.090055 -0.062500 1 0 0 0 0 0 3 220334
-0.002436 0.000310 0.120090 0.436278 -0.310031 -0.090066 -0.062500 1 0 0 0 0 0 3 221354
-0.002436 0.000310 0.120090 0.436267 -0.310027 -0.090061 -0.062500 1 0 0 0 0 0 3 222350
-0.002436 0.000310 0.120090 0.436269 -0.310038 -0.090073 -0.062500 1 0 0 0 0 0 3 223350
-0.002436 0.000310 0.120090 0.436265 -0.310027 -0.090062 -0.062500 1 0 0 0 0 0 3 224345
-0.002436 0.000310 0.120090 0.436277 -0.310029 -0.090067 -0.062500 1 0 0 0 0 0 3 225347
-0.002436 0.000310 0.120090 0.436258 -0.310035 -0.090068 -0.062500 1 0 0 0 0 0 3 226348
-0.002436 0.000310 0.120090 0.436276 -0.310030 -0.090068 -0.062500 1 0 0 0 0 0 3 227349
-0.002436 0.000310 0.120090 0.436266 -0.310026 -0.090061 -0.062500 1 0 0 0 0 0 3 228346
-0.002436 0.000310 0.120090 0.436277 -0.310028 -0.090067 -0.062500 1 0 0 0 0 0 3 229331
-0.002436 0.000310 0.120090 0.436261 -0.310046 -0.090061 -0.062500 1 0 0 0 0 0 3 230348
-0.002436 0.000310 0.120090 0.436277 -0.310031 -0.090067 -0.062500 1 0 0 0 0 0 3 231346
-0.002436 0.000310 0.120090 0.436266 -0.310027 -0.090061 -0.062500 1 0 0 0 0 0 3 232366
-0.002436 0.000310 0.120090 0.436269 -0.310038 -0.090073 -0.062500 1 0 0 0 0 0 3 233362
-0.002436 0.000310 0.120090 0.436265 -0.310027 -0.090062 -0.062500 1 0 0 0 0 0 3 234356
-0.002436 0.000310 0.120090 0.436277 -0.310029 -0.090067 -0.062500 1 0 0 0 0 0 3 235357
-0.002436 0.000310 0.120090 0.436266 -0.310026 -0.090061 -0.062500 1 0 0 0 0 0 3 236361
-0.002436 0.000310 0.120090 0.436269 -0.310037 -0.090074 -0.062500 1 0 0 0 0 0 3 237358
-0.002436 0.000310 0.120090 0.436265 -0.310027 -0.090062 -0.062500 1 0 0 0 0 0 3 238339
-0.002436 0.000310 0.120090 0.436277 -0.310029 -0.090067 -0.062500 1 0 0 0 0 0 3 239357
-0.002436 0.000310 0.120090 0.436270 -0.310038 -0.090054 -0.062500 1 0 0 0 0 0 3 240358
-0.002436 0.000310 0.120090 0.436269 -0.310039 -0.090073 -0.062500 1 0 0 0 0 0 3 241357
-0.002436 0.000310 0.120090 0.436265 -0.310028 -0.090061 -0.062500 1 0 0 0 0 0 3 242355
-0.002436 0.000310 0.120090 0.436277 -0.310029 -0.090067 -0.062500 1 0 0 0 0 0 3 243357
-0.002436 0.000310 0.120090 0.436258 -0.310035 -0.090068 -0.062500 1 0 0 0 0 0 3 244358
-0.002436 0.000310 0.120090 0.436276 -0.310030 -0.090067 -0.062500 1 0 0 0 0 0 3 245359
-0.002436 0.000310 0.120090 0.436266 -0.310026 -0.090061 -0.062500 1 0 0 0 0 0 3 246339
-0.002436 0.000310 0.120090 0.436277 -0.310029 -0.090067 -0.062500 1 0 0 0 0 0 3 247357
-0.002436 0.000310 0.120090 0.436258 -0.310035 -0.090068 -0.062500 1 0 0 0 0 0 3 248358
-0.002436 0.000310 0.120090 0.436276 -0.310029 -0.090068 -0.062500 1 0 0 0 0 0 3 249357
-0.002436 0.000310 0.120090 0.436269 -0.310038 -0.090054 -0.062500 1 0 0 0 0 0 3 250357
-0.002436 0.000310 0.120090 0.436269 -0.310039 -0.090073 -0.062500 1 0 0 0 0 0 3 251355
-0.002436 0.000310 0.120090 0.436265 -0.310028 -0.090062 -0.062500 1 0 0 0 0 0 3 252359
-0.002436 0.000310 0.120090 0.436277 -0.310029 -0.090067 -0.062500 1 0 0 0 0 0 3 253363
-0.002436 0.000310 0.120090 0.436266 -0.310026 -0.090061 -0.062500 1 0 0 0 0 0 3 254360
-0.002436 0.000310 0.120090 0.436269 -0.310037 -0.090073 -0.062500 1 0 0 0 0 0 3 255349
-0.002436 0.000310 0.120090 0.436265 -0.310027 -0.090062 -0.062500 1 0 0 0 0 0 3 256359
-0.002436 0.000310 0.120090 0.436277 -0.310029 -0.090067 -0.062500 1 0 0 0 0 0 3 257358
-0.002436 0.000310 0.120090 0.436258 -0.310035 -0.090068 -0.062500 1 0 0 0 0 0 3 258356
-0.002436 0.000310 0.120090 0.436276 -0.310030 -0.090068 -0.062500 1 0 0 0 0 0 3 259357
-0.002436 0.000310 0.120090 0.436269 -0.310038 -0.090054 -0.062500 1 0 0 0 0 0 3 260357
-0.002436 0.000310 0.120090 0.436277 -0.310030 -0.090066 -0.062500 1 0 0 0 0 0 3 261361
-0.002436 0.000310 0.120090 0.436270 -0.310038 -0.090074 -0.062500 1 0 0 0 0 0 3 262337
-0.002436 0.000310 0.120090 0.436266 -0.310027 -0.090062 -0.062500 1 0 0 0 0 0 3 263357
-0.002436 0.000310 0.120090 0.436277 -0.310029 -0.090067 -0.062500 1 0 0 0 0 0 3 264357
-0.002436 0.000310 0.120090 0.436258 -0.310035 -0.090068 -0.062500 1 0 0 0 0 0 3 265355
-0.002436 0.000310 0.120090 0.436264 -0.310027 -0.090061 -0.062500 1 0 0 0 0 0 3 266348
-0.002436 0.000310 0.120090 0.436276 -0.310029 -0.090067 -0.062500 1 0 0 0 0 0 3 267356
-0.002436 0.000310 0.120090 0.436278 -0.310029 -0.090067 -0.062500 1 0 0 0 0 0 3 268420
-0.002436 0.000310 0.120090 0.436262 -0.310046 -0.090061 -0.062500 1 0 0 0 0 0 3 269418
-0.002436 0.000310 0.120090 0.436277 -0.310031 -0.090067 -0.062500 1 0 0 0 0 0 3 270414
-0.002436 0.000310 0.120090 0.436266 -0.310027 -0.090061 -0.062500 1 0 0 0 0 0 3 271399
-0.002442 0.000328 0.120079 0.509782 -0.562976 0.059081 -0.062500 1 0 0 0 0 0 3 272414
-0.002444 0.000337 0.120076 0.486480 -0.478117 -0.013676 -0.062500 1 0 0 0 0 0 3 273398
-0.002446 0.000342 0.120074 0.468019 -0.414534 -0.051457 -0.062500 1 0 0 0 0 0 3 274416
-0.002446 0.000344 0.120074 0.457826 -0.380613 -0.065842 -0.062500 1 0 0 0 0 0 3 275396
-0.002447 0.000345 0.120074 0.452530 -0.363428 -0.070974 -0.062500 1 0 0 0 0 0 3 276340
-0.002447 0.000346 0.120074 0.449835 -0.354814 -0.072772 -0.062500 1 0 0 0 0 0 3 277331
-0.002447 0.000346 0.120074 0.448465 -0.350495 -0.073397 -0.062500 1 0 0 0 0 0 3 278340
-0.002447 0.000346 0.120074 0.447767 -0.348327 -0.073608 -0.062500 1 0 0 0 0 0 3 279329
-0.002447 0.000346 0.120074 0.447415 -0.347258 -0.073692 -0.062500 1 0 0 0 0 0 3 280341
-0.002447 0.000346 0.120074 0.447251 -0.346727 -0.073719 -0.062500 1 0 0 0 0 0 3 281331
-0.002447 0.000346 0.120074 0.447168 -0.346457 -0.073724 -0.062500 1 0 0 0 0 0 3 282341
-0.002447 0.000346 0.120074 0.447125 -0.346316 -0.073720 -0.062500 1 0 0 0 0 0 3 283330
-0.002447 0.000346 0.120074 0.447093 -0.346247 -0.073726 -0.062500 1 0 0 0 0 0 3 284340
-0.002447 0.000346 0.120074 0.447093 -0.346212 -0.073734 -0.062500 1 0 0 0 0 0 3 285345
-0.002447 0.000346 0.120074 0.447081 -0.346207 -0.073729 -0.062500 1 0 0 0 0 0 3 286340
-0.002447 0.000346 0.120074 0.447077 -0.346196 -0.073735 -0.062500 1 0 0 0 0 0 3 287353
-0.002447 0.000346 0.120074 0.447072 -0.346184 -0.073723 -0.062500 1 0 0 0 0 0 3 288347
-0.002447 0.000346 0.120074 0.447084 -0.346185 -0.073727 -0.062500 1 0 0 0 0 0 3 289334
-0.002447 0.000346 0.120074 0.447074 -0.346183 -0.073742 -0.062500 1 0 0 0 0 0 3 290339
-0.002447 0.000346 0.120074 0.447072 -0.346183 -0.073724 -0.062500 1 0 0 0 0 0 3 291337
-0.002447 0.000346 0.120074 0.447072 -0.346182 -0.073721 -0.062500 1 0 0 0 0 0 3 292348
-0.002447 0.000346 0.120074 0.447073 -0.346183 -0.073741 -0.062500 1 0 0 0 0 0 3 293334
-0.002447 0.000346 0.120074 0.447072 -0.346182 -0.073723 -0.062500 1 0 0 0 0 0 3 294346
-0.002447 0.000346 0.120074 0.447084 -0.346185 -0.073728 -0.062500 1 0 0 0 0 0 3 295336
-0.002447 0.000346 0.120074 0.447082 -0.346174 -0.073735 -0.062500 1 0 0 0 0 0 3 296350
-0.002447 0.000346 0.120074 0.447065 -0.346190 -0.073730 -0.062500 1 0 0 0 0 0 3 297346
-0.002447 0.000346 0.120074 0.447071 -0.346183 -0.073722 -0.062500 1 0 0 0 0 0 3 298347
-0.002447 0.000346 0.120074 0.447081 -0.346174 -0.073734 -0.062500 1 0 0 0 0 0 3 299345
-0.002447 0.000346 0.120074 0.447085 -0.346184 -0.073729 -0.062500 1 0 0 0 0 0 3 300346
-0.002447 0.000346 0.120074 0.447066 -0.346191 -0.073729 -0.062500 1 0 0 0 0 0 3 301346
-0.002447 0.000346 0.120074 0.447084 -0.346187 -0.073728 -0.062500 1 0 0 0 0 0 3 302355
-0.002447 0.000346 0.120074 0.447070 -0.346171 -0.073729 -0.062500 1 0 0 0 0 0 3 303348
-0.002447 0.000346 0.120074 0.447076 -0.346193 -0.073735 -0.062500 1 0 0 0 0 0 3 304350
-0.002447 0.000346 0.120074 0.447073 -0.346184 -0.073723 -0.062500 1 0 0 0 0 0 3 305312
-0.002447 0.000346 0.120074 0.447081 -0.346174 -0.073734 -0.062500 1 0 0 0 0 0 3 306345
-0.002447 0.000346 0.120074 0.447073 -0.346181 -0.073722 -0.062500 1 0 0 0 0 0 3 307345
-0.002447 0.000346 0.120074 0.447076 -0.346194 -0.073734 -0.062500 1 0 0 0 0 0 3 308347
-0.002447 0.000346 0.120074 0.447069 -0.346172 -0.073729 -0.062500 1 0 0 0 0 0 3 309346
-0.002447 0.000346 0.120074 0.447084 -0.346184 -0.073728 -0.062500 1 0 0 0 0 0 3 310344
-0.002447 0.000346 0.120074 0.447065 -0.346192 -0.073729 -0.062500 1 0 0 0 0 0 3 311346
-0.002447 0.000346 0.120074 0.447080 -0.346175 -0.073735 -0.062500 1 0 0 0 0 0 3 312347
-0.002447 0.000346 0.120074 0.447073 -0.346182 -0.073723 -0.062500 1 0 0 0 0 0 3 313347
-0.002447 0.000346 0.120074 0.447085 -0.346185 -0.073727 -0.062500 1 0 0 0 0 0 3 314346
-0.002447 0.000346 0.120074 0.447062 -0.346180 -0.073735 -0.062500 1 0 0 0 0 0 3 315345
-0.002447 0.000346 0.120074 0.447083 -0.346185 -0.073729 -0.062500 1 0 0 0 0 0 3 316347
-0.002447 0.000346 0.120074 0.447073 -0.346183 -0.073722 -0.062500 1 0 0 0 0 0 3 317346
-0.002447 0.000346 0.120074 0.447073 -0.346183 -0.073741 -0.062500 1 0 0 0 0 0 3 318349
-0.002447 0.000346 0.120074 0.447072 -0.346182 -0.073723 -0.062500 1 0 0 0 0 0 3 319328
-0.002447 0.000346 0.120074 0.447084 -0.346185 -0.073728 -0.062500 1 0 0 0 0 0 3 320341
-0.002447 0.000346 0.120074 0.447070 -0.346171 -0.073729 -0.062500 1 0 0 0 0 0 3 321341
-0.002447 0.000346 0.120074 0.447076 -0.346193 -0.073735 -0.062500 1 0 0 0 0 0 3 322346
-0.002447 0.000346 0.120074 0.447072 -0.346184 -0.073723 -0.062500 1 0 0 0 0 0 3 323340
-0.002447 0.000346 0.120074 0.447081 -0.346174 -0.073734 -0.062500 1 0 0 0 0 0 3 324347
-0.002447 0.000346 0.120074 0.447073 -0.346181 -0.073722 -0.062500 1 0 0 0 0 0 3 325345
-0.002447 0.000346 0.120074 0.447076 -0.346194 -0.073734 -0.062500 1 0 0 0 0 0 3 326342
-0.002447 0.000346 0.120074 0.447073 -0.346184 -0.073722 -0.062500 1 0 0 0 0 0 3 327333
-0.002447 0.000346 0.120074 0.447081 -0.346174 -0.073734 -0.062500 1 0 0 0 0 0 3 328345
-0.002447 0.000346 0.120074 0.447065 -0.346190 -0.073729 -0.062500 1 0 0 0 0 0 3 329348
-0.002447 0.000346 0.120074 0.447083 -0.346186 -0.073728 -0.062500 1 0 0 0 0 0 3 330345
-0.002447 0.000346 0.120074 0.447070 -0.346171 -0.073729 -0.062500 1 0 0 0 0 0 3 331346
-0.002447 0.000346 0.120074 0.447076 -0.346193 -0.073735 -0.062500 1 0 0 0 0 0 3 332347
-0.002447 0.000346 0.120074 0.447072 -0.346184 -0.073723 -0.062500 1 0 0 0 0 0 3 333348
-0.002447 0.000346 0.120074 0.447081 -0.346174 -0.073734 -0.062500 1 0 0 0 0 0 3 334347
-0.002447 0.000346 0.120074 0.447073 -0.346181 -0.073722 -0.062500 1 0 0 0 0 0 3 335345
-0.002447 0.000346 0.120074 0.447076 -0.346194 -0.073734 -0.062500 1 0 0 0 0 0 3 336345
-0.002447 0.000346 0.120074 0.447069 -0.346172 -0.073729 -0.062500 1 0 0 0 0 0 3 337344
-0.002447 0.000346 0.120074 0.447084 -0.346184 -0.073728 -0.062500 1 0 0 0 0 0 3 338332
-0.002447 0.000346 0.120074 0.447086 -0.346185 -0.073728 -0.062500 1 0 0 0 0 0 3 339334
-0.002452 0.000364 0.120063 0.520529 -0.598981 0.075545 -0.062500 1 0 0 0 0 0 3 340338
-0.002455 0.000373 0.120059 0.497271 -0.514194 0.002720 -0.062500 1 0 0 0 0 0 3 341329
-0.002456 0.000378 0.120058 0.478813 -0.450644 -0.035090 -0.062500 1 0 0 0 0 0 3 342338
-0.002457 0.000380 0.120058 0.468624 -0.416740 -0.049493 -0.062500 1 0 0 0 0 0 3 343328
-0.002458 0.000381 0.120057 0.463327 -0.399550 -0.054622 -0.062500 1 0 0 0 0 0 3 344339
-0.002458 0.000382 0.120057 0.460636 -0.390949 -0.056415 -0.062500 1 0 0 0 0 0 3 345329
-0.002458 0.000382 0.120057 0.459266 -0.386634 -0.057042 -0.062500 1 0 0 0 0 0 3 346337
-0.002458 0.000382 0.120057 0.458573 -0.384478 -0.057267 -0.062500 1 0 0 0 0 0 3 347329
-0.002458 0.000382 0.120057 0.458218 -0.383400 -0.057340 -0.062500 1 0 0 0 0 0 3 348337
-0.002458 0.000382 0.120057 0.458050 -0.382857 -0.057373 -0.062500 1 0 0 0 0 0 3 349327
-0.002458 0.000382 0.120057 0.457967 -0.382585 -0.057379 -0.062500 1 0 0 0 0 0 3 350341
-0.002458 0.000382 0.120057 0.457915 -0.382452 -0.057382 -0.062500 1 0 0 0 0 0 3 351340
-0.002458 0.000382 0.120057 0.457894 -0.382388 -0.057376 -0.062500 1 0 0 0 0 0 3 352346
-0.002458 0.000382 0.120057 0.457882 -0.382350 -0.057376 -0.062500 1 0 0 0 0 0 3 353344
-0.002458 0.000382 0.120057 0.457878 -0.382336 -0.057383 -0.062500 1 0 0 0 0 0 3 354343
-0.002458 0.000382 0.120057 0.457886 -0.382327 -0.057377 -0.062500 1 0 0 0 0 0 3 355333
-0.002458 0.000382 0.120057 0.457884 -0.382314 -0.057383 -0.062500 1 0 0 0 0 0 3 356330
-0.002458 0.000382 0.120057 0.457864 -0.382319 -0.057384 -0.062500 1 0 0 0 0 0 3 357343
-0.002458 0.000382 0.120057 0.457885 -0.382325 -0.057377 -0.062500 1 0 0 0 0 0 3 358321
-0.002458 0.000382 0.120057 0.457884 -0.382315 -0.057383 -0.062500 1 0 0 0 0 0 3 359350
-0.002458 0.000382 0.120057 0.457872 -0.382310 -0.057377 -0.062500 1 0 0 0 0 0 3 360347
-0.002458 0.000382 0.120057 0.457875 -0.382321 -0.057390 -0.062500 1 0 0 0 0 0 3 361343
-0.002458 0.000382 0.120057 0.457874 -0.382323 -0.057371 -0.062500 1 0 0 0 0 0 3 362342
-0.002458 0.000382 0.120057 0.457883 -0.382314 -0.057382 -0.062500 1 0 0 0 0 0 3 363315
-0.002458 0.000382 0.120057 0.457864 -0.382319 -0.057384 -0.062500 1 0 0 0 0 0 3 364346
-0.002458 0.000382 0.120057 0.457873 -0.382323 -0.057370 -0.062500 1 0 0 0 0 0 3 365346
-0.002458 0.000382 0.120057 0.457883 -0.382314 -0.057382 -0.062500 1 0 0 0 0 0 3 366342
-0.002458 0.000382 0.120057 0.457884 -0.382313 -0.057383 -0.062500 1 0 0 0 0 0 3 367347
-0.002458 0.000382 0.120057 0.457864 -0.382319 -0.057384 -0.062500 1 0 0 0 0 0 3 368319
-0.002458 0.000382 0.120057 0.457885 -0.382325 -0.057377 -0.062500 1 0 0 0 0 0 3 369317
-0.002458 0.000382 0.120057 0.457872 -0.382312 -0.057376 -0.062500 1 0 0 0 0 0 3 370345
-0.002458 0.000382 0.120057 0.457875 -0.382322 -0.057390 -0.062500 1 0 0 0 0 0 3 371345
-0.002458 0.000382 0.120057 0.457871 -0.382311 -0.057378 -0.062500 1 0 0 0 0 0 3 372338
-0.002458 0.000382 0.120057 0.457886 -0.382325 -0.057376 -0.062500 1 0 0 0 0 0 3 373344
-0.002458 0.000382 0.120057 0.457872 -0.382312 -0.057376 -0.062500 1 0 0 0 0 0 3 374344
-0.002463 0.000400 0.120047 0.531294 -0.634986 0.092018 -0.062500 1 0 0 0 0 0 3 375343
-0.002466 0.000409 0.120043 0.508048 -0.550254 0.019136 -0.062500 1 0 0 0 0 0 3 376315
-0.002467 0.000414 0.120042 0.489613 -0.486742 -0.018716 -0.062500 1 0 0 0 0 0 3 377314
-0.002468 0.000416 0.120041 0.479407 -0.452848 -0.033125 -0.062500 1 0 0 0 0 0 3 378342
-0.002468 0.000417 0.120041 0.474125 -0.435680 -0.038261 -0.062500 1 0 0 0 0 0 3 379313
-0.002468 0.000418 0.120041 0.471430 -0.427061 -0.040053 -0.062500 1 0 0 0 0 0 3 380345
-0.002469 0.000418 0.120041 0.470060 -0.422745 -0.040682 -0.062500 1 0 0 0 0 0 3 381337
-0.002469 0.000418 0.120041 0.469370 -0.420601 -0.040901 -0.062500 1 0 0 0 0 0 3 382342
-0.002469 0.000418 0.120041 0.469015 -0.419524 -0.040974 -0.062500 1 0 0 0 0 0 3 383325
-0.002469 0.000418 0.120041 0.468848 -0.418983 -0.041007 -0.062500 1 0 0 0 0 0 3 384345
-0.002469 0.000418 0.120041 0.468764 -0.418711 -0.041013 -0.062500 1 0 0 0 0 0 3 385343
-0.002474 0.000436 0.120030 0.542082 -0.671094 0.108511 -0.062500 1 0 0 0 0 0 3 386339
-0.002477 0.000445 0.120027 0.518854 -0.586377 0.035560 -0.062500 1 0 0 0 0 0 3 387341
-0.002478 0.000450 0.120025 0.500409 -0.522862 -0.002321 -0.062500 1 0 0 0 0 0 3 388342
-0.002479 0.000452 0.120025 0.490213 -0.488963 -0.016749 -0.062500 1 0 0 0 0 0 3 389341
-0.002479 0.000453 0.120025 0.484917 -0.471785 -0.021875 -0.062500 1 0 0 0 0 0 3 390342
-0.002479 0.000454 0.120025 0.482210 -0.463166 -0.023683 -0.062500 1 0 0 0 0 0 3 391329
-0.002479 0.000454 0.120025 0.480851 -0.458853 -0.024302 -0.062500 1 0 0 0 0 0 3 392414
-0.002479 0.000454 0.120025 0.480158 -0.456699 -0.024528 -0.062500 1 0 0 0 0 0 3 393416
-0.002479 0.000454 0.120025 0.479817 -0.455624 -0.024608 -0.062500 1 0 0 0 0 0 3 394413
-0.002485 0.000473 0.120014 0.552967 -0.707481 0.125031 -0.062500 1 0 0 0 0 0 3 395421
-0.002487 0.000482 0.120010 0.529673 -0.622611 0.051999 -0.062500 1 0 0 0 0 0 3 396415
-0.002489 0.000486 0.120009 0.511218 -0.559030 0.014080 -0.062500 1 0 0 0 0 0 3 397414
-0.002490 0.000488 0.120008 0.501020 -0.525087 -0.000347 -0.062500 1 0 0 0 0 0 3 398386
-0.002490 0.000489 0.120008 0.495724 -0.507901 -0.005487 -0.062500 1 0 0 0 0 0 3 399380
-0.002490 0.000490 0.120008 0.493007 -0.499283 -0.007294 -0.062500 1 0 0 0 0 0 3 400414
-0.002490 0.000490 0.120008 0.491631 -0.494958 -0.007915 -0.062500 1 0 0 0 0 0 3 401416
-0.002490 0.000490 0.120008 0.490946 -0.492796 -0.008135 -0.062500 1 0 0 0 0 0 3 402385
-0.002490 0.000491 0.120008 0.490601 -0.491708 -0.008222 -0.062500 1 0 0 0 0 0 3 403408
-0.002495 0.000509 0.119998 0.563700 -0.743415 0.141556 -0.062500 1 0 0 0 0 0 3 404415
-0.002498 0.000518 0.119994 0.540437 -0.658634 0.068443 -0.062500 1 0 0 0 0 0 3 405379
-0.002500 0.000522 0.119993 0.521995 -0.595092 0.030506 -0.062500 1 0 0 0 0 0 3 406392
-0.002500 0.000524 0.119992 0.511799 -0.561154 0.016056 -0.062500 1 0 0 0 0 0 3 407410
-0.002501 0.000526 0.119992 0.506493 -0.543972 0.010912 -0.062500 1 0 0 0 0 0 3 408394
-0.002501 0.000526 0.119992 0.503792 -0.535339 0.009114 -0.062500 1 0 0 0 0 0 3 409407
-0.002501 0.000526 0.119992 0.502423 -0.531025 0.008480 -0.062500 1 0 0 0 0 0 3 410391
-0.002501 0.000527 0.119992 0.501729 -0.528873 0.008270 -0.062500 1 0 0 0 0 0 3 411406
-0.002501 0.000527 0.119992 0.501384 -0.527787 0.008183 -0.062500 1 0 0 0 0 0 3 412392
-0.002501 0.000527 0.119992 0.501209 -0.527253 0.008161 -0.062500 1 0 0 0 0 0 3 413407
-0.002501 0.000527 0.119992 0.501125 -0.526983 0.008155 -0.062500 1 0 0 0 0 0 3 414391
-0.002501 0.000527 0.119992 0.501070 -0.526839 0.008146 -0.062500 1 0 0 0 0 0 3 415406
-0.002501 0.000527 0.119992 0.501049 -0.526773 0.008151 -0.062500 1 0 0 0 0 0 3 416392
-0.002501 0.000527 0.119992 0.501037 -0.526735 0.008151 -0.062500 1 0 0 0 0 0 3 417408
-0.002501 0.000527 0.119992 0.501044 -0.526723 0.008158 -0.062500 1 0 0 0 0 0 3 418389
-0.002506 0.000545 0.119981 0.574265 -0.778836 0.158058 -0.062500 1 0 0 0 0 0 3 419407
-0.002509 0.000554 0.119977 0.551110 -0.694364 0.084905 -0.062500 1 0 0 0 0 0 3 420335
-0.002510 0.000558 0.119976 0.532724 -0.630997 0.046931 -0.062500 1 0 0 0 0 0 3 421325
-0.002511 0.000561 0.119976 0.522557 -0.597152 0.032483 -0.062500 1 0 0 0 0 0 3 422335
-0.002511 0.000562 0.119976 0.517268 -0.579985 0.027326 -0.062500 1 0 0 0 0 0 3 423326
-0.002512 0.000562 0.119975 0.514567 -0.571386 0.025530 -0.062500 1 0 0 0 0 0 3 424334
-0.002512 0.000562 0.119975 0.513186 -0.567073 0.024899 -0.062500 1 0 0 0 0 0 3 425326
-0.002512 0.000563 0.119975 0.512503 -0.564924 0.024683 -0.062500 1 0 0 0 0 0 3 426335
-0.002512 0.000563 0.119975 0.512163 -0.563850 0.024602 -0.062500 1 0 0 0 0 0 3 427325
-0.002512 0.000563 0.119975 0.511985 -0.563306 0.024573 -0.062500 1 0 0 0 0 0 3 428338
-0.002512 0.000563 0.119975 0.511888 -0.563032 0.024573 -0.062500 1 0 0 0 0 0 3 429333
-0.002512 0.000563 0.119975 0.511847 -0.562902 0.024565 -0.062500 1 0 0 0 0 0 3 430341
-0.002512 0.000563 0.119975 0.511827 -0.562837 0.024570 -0.062500 1 0 0 0 0 0 3 431326
-0.002512 0.000563 0.119975 0.511827 -0.562802 0.024564 -0.062500 1 0 0 0 0 0 3 432340
-0.002517 0.000581 0.119965 0.584996 -0.814764 0.174601 -0.062500 1 0 0 0 0 0 3 433330
-0.002520 0.000590 0.119961 0.561869 -0.730372 0.101380 -0.062500 1 0 0 0 0 0 3 434334
-0.002521 0.000594 0.119960 0.543489 -0.667019 0.063377 -0.062500 1 0 0 0 0 0 3 435349
-0.002522 0.000597 0.119959 0.533327 -0.633189 0.048912 -0.062500 1 0 0 0 0 0 3 436335
-0.002522 0.000598 0.119959 0.528039 -0.616029 0.043765 -0.062500 1 0 0 0 0 0 3 437349
-0.002522 0.000598 0.119959 0.525328 -0.607430 0.041952 -0.062500 1 0 0 0 0 0 3 438344
-0.002522 0.000599 0.119959 0.523970 -0.603125 0.041326 -0.062500 1 0 0 0 0 0 3 439311
-0.002523 0.000599 0.119959 0.523275 -0.600963 0.041107 -0.062500 1 0 0 0 0 0 3 440344
-0.002523 0.000599 0.119959 0.522920 -0.599885 0.041033 -0.062500 1 0 0 0 0 0 3 441341
-0.002523 0.000599 0.119959 0.522756 -0.599354 0.041005 -0.062500 1 0 0 0 0 0 3 442312
-0.002523 0.000599 0.119959 0.522673 -0.599085 0.040998 -0.062500 1 0 0 0 0 0 3 443312
-0.002523 0.000599 0.119959 0.522630 -0.598943 0.041003 -0.062500 1 0 0 0 0 0 3 444312
-0.002523 0.000599 0.119959 0.522598 -0.598875 0.040995 -0.062500 1 0 0 0 0 0 3 445343
-0.002523 0.000599 0.119959 0.522598 -0.598839 0.040988 -0.062500 1 0 0 0 0 0 3 446343
-0.002523 0.000599 0.119959 0.522586 -0.598835 0.040993 -0.062500 1 0 0 0 0 0 3 447346
-0.002523 0.000599 0.119959 0.522590 -0.598815 0.040994 -0.062500 1 0 0 0 0 0 3 448339
-0.002523 0.000599 0.119959 0.522571 -0.598819 0.040993 -0.062500 1 0 0 0 0 0 3 449341
-0.002523 0.000599 0.119959 0.522589 -0.598814 0.040994 -0.062500 1 0 0 0 0 0 3 450312
-0.002523 0.000599 0.119959 0.522579 -0.598811 0.041000 -0.062500 1 0 0 0 0 0 3 451341
-0.002523 0.000599 0.119959 0.522578 -0.598810 0.040981 -0.062500 1 0 0 0 0 0 3 452343
-0.002523 0.000599 0.119959 0.522577 -0.598810 0.040999 -0.062500 1 0 0 0 0 0 3 453343
-0.002523 0.000599 0.119959 0.522589 -0.598813 0.040994 -0.062500 1 0 0 0 0 0 3 454340
-0.002523 0.000599 0.119959 0.522575 -0.598799 0.040993 -0.062500 1 0 0 0 0 0 3 455342
-0.002523 0.000599 0.119959 0.522581 -0.598820 0.040987 -0.062500 1 0 0 0 0 0 3 456342
-0.002523 0.000599 0.119959 0.522578 -0.598811 0.040999 -0.062500 1 0 0 0 0 0 3 457341
-0.002523 0.000599 0.119959 0.522586 -0.598801 0.040988 -0.062500 1 0 0 0 0 0 3 458343
-0.002523 0.000599 0.119959 0.522578 -0.598809 0.040999 -0.062500 1 0 0 0 0 0 3 459310
-0.002523 0.000599 0.119959 0.522581 -0.598821 0.040988 -0.062500 1 0 0 0 0 0 3 460343
-0.002523 0.000599 0.119959 0.522578 -0.598811 0.041000 -0.062500 1 0 0 0 0 0 3 461339
-0.002523 0.000599 0.119959 0.522586 -0.598801 0.040988 -0.062500 1 0 0 0 0 0 3 462340
-0.002528 0.000617 0.119948 0.595707 -0.850658 0.191157 -0.062500 1 0 0 0 0 0 3 463340
-0.002531 0.000626 0.119945 0.572611 -0.766328 0.117868 -0.062500 1 0 0 0 0 0 3 464342
-0.002532 0.000630 0.119943 0.554247 -0.703022 0.079836 -0.062500 1 0 0 0 0 0 3 465341
-0.002533 0.000633 0.119943 0.544078 -0.669206 0.065359 -0.062500 1 0 0 0 0 0 3 466341
-0.002533 0.000634 0.119943 0.538804 -0.652056 0.060198 -0.062500 1 0 0 0 0 0 3 467340
-0.002533 0.000634 0.119943 0.536115 -0.643455 0.058400 -0.062500 1 0 0 0 0 0 3 468329
-0.002533 0.000635 0.119943 0.534740 -0.639157 0.057773 -0.062500 1 0 0 0 0 0 3 469337
-0.002533 0.000635 0.119943 0.534044 -0.636996 0.057554 -0.062500 1 0 0 0 0 0 3 470333
-0.002533 0.000635 0.119943 0.533702 -0.635921 0.057472 -0.062500 1 0 0 0 0 0 3 471341
-0.002533 0.000635 0.119943 0.533523 -0.635377 0.057443 -0.062500 1 0 0 0 0 0 3 472343
-0.002533 0.000635 0.119943 0.533427 -0.635103 0.057442 -0.062500 1 0 0 0 0 0 3 473341
-0.002533 0.000635 0.119943 0.533386 -0.634973 0.057434 -0.062500 1 0 0 0 0 0 3 474341
-0.002533 0.000635 0.119943 0.533365 -0.634908 0.057439 -0.062500 1 0 0 0 0 0 3 475340
-0.002533 0.000635 0.119943 0.533366 -0.634873 0.057432 -0.062500 1 0 0 0 0 0 3 476342
-0.002533 0.000635 0.119943 0.533351 -0.634857 0.057431 -0.062500 1 0 0 0 0 0 3 477332
-0.002533 0.000635 0.119943 0.533358 -0.634848 0.057437 -0.062500 1 0 0 0 0 0 3 478341
-0.002533 0.000635 0.119943 0.533347 -0.634844 0.057445 -0.062500 1 0 0 0 0 0 3 479339
-0.002533 0.000635 0.119943 0.533347 -0.634844 0.057426 -0.062500 1 0 0 0 0 0 3 480328
-0.002533 0.000635 0.119943 0.533343 -0.634833 0.057437 -0.062500 1 0 0 0 0 0 3 481325
-0.002533 0.000635 0.119943 0.533354 -0.634834 0.057431 -0.062500 1 0 0 0 0 0 3 482333
-0.002533 0.000635 0.119943 0.533347 -0.634843 0.057444 -0.062500 1 0 0 0 0 0 3 483325
-0.002533 0.000635 0.119943 0.533347 -0.634844 0.057426 -0.062500 1 0 0 0 0 0 3 484354
-0.002533 0.000635 0.119943 0.533343 -0.634832 0.057437 -0.062500 1 0 0 0 0 0 3 485337
-0.002533 0.000635 0.119943 0.533358 -0.634845 0.057439 -0.062500 1 0 0 0 0 0 3 486347
-0.002533 0.000635 0.119943 0.533348 -0.634844 0.057425 -0.062500 1 0 0 0 0 0 3 487347
-0.002533 0.000635 0.119943 0.533343 -0.634833 0.057436 -0.062500 1 0 0 0 0 0 3 488337
-0.002533 0.000635 0.119943 0.533346 -0.634843 0.057445 -0.062500 1 0 0 0 0 0 3 489346
-0.002533 0.000635 0.119943 0.533346 -0.634844 0.057426 -0.062500 1 0 0 0 0 0 3 490336
-0.002533 0.000635 0.119943 0.533342 -0.634833 0.057437 -0.062500 1 0 0 0 0 0 3 491345
-0.002533 0.000635 0.119943 0.533354 -0.634834 0.057431 -0.062500 1 0 0 0 0 0 3 492340
-0.002533 0.000635 0.119943 0.533347 -0.634843 0.057444 -0.062500 1 0 0 0 0 0 3 493324
-0.002533 0.000635 0.119943 0.533346 -0.634844 0.057426 -0.062500 1 0 0 0 0 0 3 494332
-0.002533 0.000635 0.119943 0.533342 -0.634832 0.057437 -0.062500 1 0 0 0 0 0 3 495323
-0.002533 0.000635 0.119943 0.533357 -0.634846 0.057439 -0.062500 1 0 0 0 0 0 3 496336
-0.002533 0.000635 0.119943 0.533348 -0.634845 0.057425 -0.062500 1 0 0 0 0 0 3 497325
-0.002533 0.000635 0.119943 0.533343 -0.634833 0.057436 -0.062500 1 0 0 0 0 0 3 498339
-0.002533 0.000635 0.119943 0.533358 -0.634846 0.057438 -0.062500 1 0 0 0 0 0 3 499338
-0.002533 0.000635 0.119943 0.533344 -0.634833 0.057438 -0.062500 1 0 0 0 0 0 3 500342
-0.002533 0.000635 0.119943 0.533347 -0.634843 0.057425 -0.062500 1 0 0 0 0 0 3 501322
-0.002533 0.000635 0.119943 0.533343 -0.634832 0.057436 -0.062500 1 0 0 0 0 0 3 502332
-0.002533 0.000635 0.119943 0.533358 -0.634846 0.057438 -0.062500 1 0 0 0 0 0 3 503338
-0.002533 0.000635 0.119943 0.533336 -0.634842 0.057431 -0.062500 1 0 0 0 0 0 3 504325
-0.002533 0.000635 0.119943 0.533354 -0.634835 0.057431 -0.062500 1 0 0 0 0 0 3 505345
-0.002533 0.000635 0.119943 0.533347 -0.634843 0.057444 -0.062500 1 0 0 0 0 0 3 506339
-0.002533 0.000635 0.119943 0.533355 -0.634835 0.057432 -0.062500 1 0 0 0 0 0 3 507341
-0.002533 0.000635 0.119943 0.533336 -0.634840 0.057430 -0.062500 1 0 0 0 0 0 3 508311
-0.002533 0.000635 0.119943 0.533357 -0.634847 0.057438 -0.062500 1 0 0 0 0 0 3 509338
-0.002533 0.000635 0.119943 0.533344 -0.634833 0.057438 -0.062500 1 0 0 0 0 0 3 510337
-0.002533 0.000635 0.119943 0.533346 -0.634843 0.057425 -0.062500 1 0 0 0 0 0 3 511337
-0.002533 0.000635 0.119943 0.533342 -0.634833 0.057436 -0.062500 1 0 0 0 0 0 3 512341
-0.002533 0.000635 0.119943 0.533358 -0.634846 0.057438 -0.062500 1 0 0 0 0 0 3 513340
-0.002533 0.000635 0.119943 0.533344 -0.634833 0.057438 -0.062500 1 0 0 0 0 0 3 514338
-0.002533 0.000635 0.119943 0.533346 -0.634843 0.057425 -0.062500 1 0 0 0 0 0 3 515314
-0.002533 0.000635 0.119943 0.533346 -0.634844 0.057443 -0.062500 1 0 0 0 0 0 3 516341
-0.002533 0.000635 0.119943 0.533355 -0.634836 0.057432 -0.062500 1 0 0 0 0 0 3 517336
-0.002533 0.000635 0.119943 0.533344 -0.634832 0.057437 -0.062500 1 0 0 0 0 0 3 518337
-0.002533 0.000635 0.119943 0.533346 -0.634843 0.057425 -0.062500 1 0 0 0 0 0 3 519339
-0.002533 0.000635 0.119943 0.533346 -0.634844 0.057443 -0.062500 1 0 0 0 0 0 3 520341
-0.002533 0.000635 0.119943 0.533355 -0.634835 0.057432 -0.062500 1 0 0 0 0 0 3 521338
-0.002533 0.000635 0.119943 0.533335 -0.634840 0.057430 -0.062500 1 0 0 0 0 0 3 522338
-0.002539 0.000653 0.119932 0.606446 -0.886550 0.207728 -0.062500 1 0 0 0 0 0 3 523338
-0.002541 0.000662 0.119928 0.583367 -0.802284 0.134370 -0.062500 1 0 0 0 0 0 3 524340
-0.002543 0.000666 0.119927 0.565004 -0.739011 0.096308 -0.062500 1 0 0 0 0 0 3 525338
-0.002543 0.000669 0.119926 0.554848 -0.705202 0.081821 -0.062500 1 0 0 0 0 0 3 526339
-0.002544 0.000670 0.119926 0.549560 -0.688076 0.076657 -0.062500 1 0 0 0 0 0 3 527335
-0.002544 0.000670 0.119926 0.546867 -0.679469 0.074848 -0.062500 1 0 0 0 0 0 3 528341
-0.002544 0.000671 0.119926 0.545499 -0.675162 0.074225 -0.062500 1 0 0 0 0 0 3 529337
-0.002544 0.000671 0.119926 0.544807 -0.673013 0.074012 -0.062500 1 0 0 0 0 0 3 530338
-0.002544 0.000671 0.119926 0.544462 -0.671928 0.073924 -0.062500 1 0 0 0 0 0 3 531338
-0.002544 0.000671 0.119926 0.544287 -0.671395 0.073900 -0.062500 1 0 0 0 0 0 3 532339
-0.002544 0.000671 0.119926 0.544191 -0.671122 0.073900 -0.062500 1 0 0 0 0 0 3 533338
-0.002544 0.000671 0.119926 0.544150 -0.670992 0.073892 -0.062500 1 0 0 0 0 0 3 534338
-0.002544 0.000671 0.119926 0.544126 -0.670916 0.073890 -0.062500 1 0 0 0 0 0 3 535337
-0.002544 0.000671 0.119926 0.544130 -0.670891 0.073890 -0.062500 1 0 0 0 0 0 3 536339
-0.002544 0.000671 0.119926 0.544116 -0.670876 0.073889 -0.062500 1 0 0 0 0 0 3 537325
-0.002544 0.000671 0.119926 0.544119 -0.670855 0.073889 -0.062500 1 0 0 0 0 0 3 538336
-0.002544 0.000671 0.119926 0.544112 -0.670862 0.073882 -0.062500 1 0 0 0 0 0 3 539341
-0.002544 0.000671 0.119926 0.544107 -0.670852 0.073894 -0.062500 1 0 0 0 0 0 3 540342
-0.002544 0.000671 0.119926 0.544119 -0.670853 0.073889 -0.062500 1 0 0 0 0 0 3 541338
-0.002544 0.000671 0.119926 0.544108 -0.670851 0.073895 -0.062500 1 0 0 0 0 0 3 542338
-0.002544 0.000671 0.119926 0.544111 -0.670862 0.073883 -0.062500 1 0 0 0 0 0 3 543338
-0.002544 0.000671 0.119926 0.544107 -0.670852 0.073895 -0.062500 1 0 0 0 0 0 3 544340
-0.002544 0.000671 0.119926 0.544119 -0.670854 0.073890 -0.062500 1 0 0 0 0 0 3 545340
-0.002544 0.000671 0.119926 0.544100 -0.670860 0.073889 -0.062500 1 0 0 0 0 0 3 546308
-0.002544 0.000671 0.119926 0.544118 -0.670855 0.073889 -0.062500 1 0 0 0 0 0 3 547338
-0.002544 0.000671 0.119926 0.544108 -0.670852 0.073895 -0.062500 1 0 0 0 0 0 3 548337
-0.002544 0.000671 0.119926 0.544107 -0.670851 0.073876 -0.062500 1 0 0 0 0 0 3 549329
-0.002544 0.000671 0.119926 0.544106 -0.670851 0.073894 -0.062500 1 0 0 0 0 0 3 550332
-0.002544 0.000671 0.119926 0.544119 -0.670854 0.073889 -0.062500 1 0 0 0 0 0 3 551322
-0.002544 0.000671 0.119926 0.544108 -0.670851 0.073895 -0.062500 1 0 0 0 0 0 3 552331
-0.002544 0.000671 0.119926 0.544111 -0.670863 0.073883 -0.062500 1 0 0 0 0 0 3 553330
-0.002544 0.000671 0.119926 0.544107 -0.670852 0.073895 -0.062500 1 0 0 0 0 0 3 554322
-0.002544 0.000671 0.119926 0.544119 -0.670854 0.073890 -0.062500 1 0 0 0 0 0 3 555331
-0.002544 0.000671 0.119926 0.544100 -0.670860 0.073889 -0.062500 1 0 0 0 0 0 3 556324
-0.002544 0.000671 0.119926 0.544114 -0.670844 0.073882 -0.062500 1 0 0 0 0 0 3 557330
-0.002544 0.000671 0.119926 0.544107 -0.670850 0.073894 -0.062500 1 0 0 0 0 0 3 558321
-0.002544 0.000671 0.119926 0.544119 -0.670853 0.073890 -0.062500 1 0 0 0 0 0 3 559331
-0.002544 0.000671 0.119926 0.544100 -0.670860 0.073889 -0.062500 1 0 0 0 0 0 3 560322
-0.002544 0.000671 0.119926 0.544118 -0.670855 0.073889 -0.062500 1 0 0 0 0 0 3 561332
-0.002544 0.000671 0.119926 0.544108 -0.670851 0.073895 -0.062500 1 0 0 0 0 0 3 562341
-0.002544 0.000671 0.119926 0.544111 -0.670863 0.073883 -0.062500 1 0 0 0 0 0 3 563343
-0.002544 0.000671 0.119926 0.544107 -0.670853 0.073895 -0.062500 1 0 0 0 0 0 3 564334
-0.002544 0.000671 0.119926 0.544115 -0.670843 0.073883 -0.062500 1 0 0 0 0 0 3 565345
-0.002544 0.000671 0.119926 0.544107 -0.670850 0.073895 -0.062500 1 0 0 0 0 0 3 566335
-0.002549 0.000689 0.119915 0.617153 -0.922428 0.224299 -0.062500 1 0 0 0 0 0 3 567336
-0.002552 0.000698 0.119912 0.594103 -0.838222 0.150890 -0.062500 1 0 0 0 0 0 3 568331
-0.002553 0.000702 0.119910 0.575753 -0.774984 0.112794 -0.062500 1 0 0 0 0 0 3 569342
-0.002554 0.000705 0.119910 0.565606 -0.741204 0.098296 -0.062500 1 0 0 0 0 0 3 570343
-0.002555 0.000706 0.119910 0.560326 -0.724067 0.093123 -0.062500 1 0 0 0 0 0 3 571345
-0.002555 0.000706 0.119910 0.557626 -0.715469 0.091323 -0.062500 1 0 0 0 0 0 3 572347
-0.002555 0.000707 0.119910 0.556255 -0.711153 0.090692 -0.062500 1 0 0 0 0 0 3 573337
-0.002555 0.000707 0.119910 0.555563 -0.709003 0.090477 -0.062500 1 0 0 0 0 0 3 574339
-0.002555 0.000707 0.119910 0.555221 -0.707930 0.090395 -0.062500 1 0 0 0 0 0 3 575336
-0.002555 0.000707 0.119910 0.555047 -0.707398 0.090372 -0.062500 1 0 0 0 0 0 3 576340
-0.002555 0.000707 0.119910 0.554960 -0.707117 0.090359 -0.062500 1 0 0 0 0 0 3 577335
-0.002555 0.000707 0.119910 0.554911 -0.706995 0.090362 -0.062500 1 0 0 0 0 0 3 578337
-0.002555 0.000707 0.119910 0.554887 -0.706920 0.090361 -0.062500 1 0 0 0 0 0 3 579346
-0.002555 0.000707 0.119910 0.554874 -0.706881 0.090361 -0.062500 1 0 0 0 0 0 3 580312
-0.002555 0.000707 0.119910 0.554870 -0.706867 0.090354 -0.062500 1 0 0 0 0 0 3 581341
-0.002555 0.000707 0.119910 0.554870 -0.706866 0.090353 -0.062500 1 0 0 0 0 0 3 582337
-0.002555 0.000707 0.119910 0.554878 -0.706858 0.090359 -0.062500 1 0 0 0 0 0 3 583336
-0.002555 0.000707 0.119910 0.554856 -0.706852 0.090353 -0.062500 1 0 0 0 0 0 3 584339
-0.002555 0.000707 0.119910 0.554877 -0.706857 0.090359 -0.062500 1 0 0 0 0 0 3 585337
-0.002555 0.000707 0.119910 0.554864 -0.706843 0.090359 -0.062500 1 0 0 0 0 0 3 586337
-0.002555 0.000707 0.119910 0.554878 -0.706856 0.090360 -0.062500 1 0 0 0 0 0 3 587337
-0.002560 0.000725 0.119899 0.627851 -0.958280 0.240894 -0.062500 1 0 0 0 0 0 3 588332
-0.002563 0.000734 0.119895 0.604841 -0.874166 0.167417 -0.062500 1 0 0 0 0 0 3 589336
-0.002564 0.000738 0.119894 0.586510 -0.810949 0.129286 -0.062500 1 0 0 0 0 0 3 590337
-0.002565 0.000741 0.119893 0.576346 -0.777177 0.114782 -0.062500 1 0 0 0 0 0 3 591336
-0.002565 0.000742 0.119893 0.571077 -0.760049 0.109615 -0.062500 1 0 0 0 0 0 3 592338
-0.002565 0.000742 0.119893 0.568376 -0.751444 0.107805 -0.062500 1 0 0 0 0 0 3 593331
-0.002566 0.000743 0.119893 0.567000 -0.747148 0.107171 -0.062500 1 0 0 0 0 0 3 594330
-0.002566 0.000743 0.119893 0.566327 -0.744995 0.106956 -0.062500 1 0 0 0 0 0 3 595335
-0.002566 0.000743 0.119893 0.565973 -0.743908 0.106872 -0.062500 1 0 0 0 0 0 3 596338
-0.002566 0.000743 0.119893 0.565797 -0.743375 0.106849 -0.062500 1 0 0 0 0 0 3 597337
-0.002566 0.000743 0.119893 0.565701 -0.743102 0.106848 -0.062500 1 0 0 0 0 0 3 598336
-0.002566 0.000743 0.119893 0.565660 -0.742972 0.106840 -0.062500 1 0 0 0 0 0 3 599336
-0.002566 0.000743 0.119893 0.565652 -0.742911 0.106838 -0.062500 1 0 0 0 0 0 3 600338
-0.002566 0.000743 0.119893 0.565630 -0.742870 0.106844 -0.062500 1 0 0 0 0 0 3 601337
-0.002566 0.000743 0.119893 0.565625 -0.742857 0.106838 -0.062500 1 0 0 0 0 0 3 602334
-0.002566 0.000743 0.119893 0.565629 -0.742836 0.106837 -0.062500 1 0 0 0 0 0 3 603332
-0.002566 0.000743 0.119893 0.565622 -0.742843 0.106830 -0.062500 1 0 0 0 0 0 3 604338
-0.002566 0.000743 0.119893 0.565617 -0.742832 0.106842 -0.062500 1 0 0 0 0 0 3 605336
-0.002566 0.000743 0.119893 0.565629 -0.742833 0.106837 -0.062500 1 0 0 0 0 0 3 606335
-0.002566 0.000743 0.119893 0.565618 -0.742831 0.106843 -0.062500 1 0 0 0 0 0 3 607336
-0.002566 0.000743 0.119893 0.565621 -0.742842 0.106831 -0.062500 1 0 0 0 0 0 3 608336
-0.002566 0.000743 0.119893 0.565617 -0.742832 0.106842 -0.062500 1 0 0 0 0 0 3 609336
-0.002566 0.000743 0.119893 0.565629 -0.742833 0.106837 -0.062500 1 0 0 0 0 0 3 610337
-0.002566 0.000743 0.119893 0.565618 -0.742830 0.106843 -0.062500 1 0 0 0 0 0 3 611338
-0.002566 0.000743 0.119893 0.565621 -0.742842 0.106831 -0.062500 1 0 0 0 0 0 3 612307
-0.002566 0.000743 0.119893 0.565617 -0.742831 0.106842 -0.062500 1 0 0 0 0 0 3 613336
-0.002566 0.000743 0.119893 0.565629 -0.742833 0.106837 -0.062500 1 0 0 0 0 0 3 614334
-0.002566 0.000743 0.119893 0.565610 -0.742839 0.106836 -0.062500 1 0 0 0 0 0 3 615323
-0.002566 0.000743 0.119893 0.565628 -0.742834 0.106836 -0.062500 1 0 0 0 0 0 3 616331
-0.002566 0.000743 0.119893 0.565618 -0.742830 0.106843 -0.062500 1 0 0 0 0 0 3 617320
-0.002566 0.000743 0.119893 0.565629 -0.742833 0.106837 -0.062500 1 0 0 0 0 0 3 618328
-0.002571 0.000761 0.119882 0.638558 -0.994130 0.257502 -0.062500 1 0 0 0 0 0 3 619320
-0.002574 0.000770 0.119879 0.615569 -0.910074 0.183964 -0.062500 1 0 0 0 0 0 3 620394
-0.002575 0.000774 0.119877 0.597253 -0.846903 0.145806 -0.062500 1 0 0 0 0 0 3 621412
-0.002576 0.000777 0.119877 0.587104 -0.813141 0.131271 -0.062500 1 0 0 0 0 0 3 622405
-0.002576 0.000778 0.119877 0.581815 -0.796014 0.126106 -0.062500 1 0 0 0 0 0 3 623385
-0.002576 0.000778 0.119877 0.579123 -0.787414 0.124306 -0.062500 1 0 0 0 0 0 3 624330
-0.002576 0.000779 0.119877 0.577758 -0.783112 0.123657 -0.062500 1 0 0 0 0 0 3 625320
-0.002576 0.000779 0.119877 0.577062 -0.780953 0.123452 -0.062500 1 0 0 0 0 0 3 626329
-0.002576 0.000779 0.119877 0.576721 -0.779879 0.123370 -0.062500 1 0 0 0 0 0 3 627319
-0.002576 0.000779 0.119877 0.576546 -0.779347 0.123346 -0.062500 1 0 0 0 0 0 3 628328
-0.002576 0.000779 0.119877 0.576463 -0.779078 0.123340 -0.062500 1 0 0 0 0 0 3 629320
-0.002576 0.000779 0.119877 0.576408 -0.778934 0.123330 -0.062500 1 0 0 0 0 0 3 630348
-0.002576 0.000779 0.119877 0.576386 -0.778868 0.123334 -0.062500 1 0 0 0 0 0 3 631329
-0.002576 0.000779 0.119877 0.576378 -0.778842 0.123341 -0.062500 1 0 0 0 0 0 3 632344
-0.002576 0.000779 0.119877 0.576370 -0.778818 0.123328 -0.062500 1 0 0 0 0 0 3 633338
-0.002576 0.000779 0.119877 0.576378 -0.778807 0.123334 -0.062500 1 0 0 0 0 0 3 634340
-0.002576 0.000779 0.119877 0.576380 -0.778807 0.123334 -0.062500 1 0 0 0 0 0 3 635333
-0.002576 0.000779 0.119877 0.576372 -0.778816 0.123327 -0.062500 1 0 0 0 0 0 3 636328
-0.002576 0.000779 0.119877 0.576367 -0.778806 0.123340 -0.062500 1 0 0 0 0 0 3 637333
-0.002576 0.000779 0.119877 0.576376 -0.778796 0.123328 -0.062500 1 0 0 0 0 0 3 638307
-0.002576 0.000779 0.119877 0.576359 -0.778812 0.123333 -0.062500 1 0 0 0 0 0 3 639334
-0.002576 0.000779 0.119877 0.576374 -0.778797 0.123327 -0.062500 1 0 0 0 0 0 3 640339
-0.002576 0.000779 0.119877 0.576367 -0.778803 0.123340 -0.062500 1 0 0 0 0 0 3 641335
-0.002576 0.000779 0.119877 0.576376 -0.778795 0.123328 -0.062500 1 0 0 0 0 0 3 642334
-0.002576 0.000779 0.119877 0.576359 -0.778812 0.123333 -0.062500 1 0 0 0 0 0 3 643307
-0.002576 0.000779 0.119877 0.576378 -0.778808 0.123334 -0.062500 1 0 0 0 0 0 3 644329
-0.002576 0.000779 0.119877 0.576364 -0.778793 0.123334 -0.062500 1 0 0 0 0 0 3 645306
-0.002576 0.000779 0.119877 0.576370 -0.778814 0.123327 -0.062500 1 0 0 0 0 0 3 646334
-0.002576 0.000779 0.119877 0.576367 -0.778806 0.123340 -0.062500 1 0 0 0 0 0 3 647332
-0.002576 0.000779 0.119877 0.576375 -0.778796 0.123328 -0.062500 1 0 0 0 0 0 3 648311
-0.002576 0.000779 0.119877 0.576368 -0.778803 0.123340 -0.062500 1 0 0 0 0 0 3 649339
-0.002576 0.000779 0.119877 0.576367 -0.778804 0.123321 -0.062500 1 0 0 0 0 0 3 650338
-0.002576 0.000779 0.119877 0.576366 -0.778804 0.123339 -0.062500 1 0 0 0 0 0 3 651330
-0.002576 0.000779 0.119877 0.576379 -0.778807 0.123335 -0.062500 1 0 0 0 0 0 3 652308
-0.002576 0.000779 0.119877 0.576356 -0.778802 0.123327 -0.062500 1 0 0 0 0 0 3 653335
-0.002576 0.000779 0.119877 0.576377 -0.778807 0.123334 -0.062500 1 0 0 0 0 0 3 654330
-0.002576 0.000779 0.119877 0.576364 -0.778793 0.123334 -0.062500 1 0 0 0 0 0 3 655333
-0.002576 0.000779 0.119877 0.576378 -0.778806 0.123334 -0.062500 1 0 0 0 0 0 3 656337
-0.002576 0.000779 0.119877 0.576360 -0.778813 0.123334 -0.062500 1 0 0 0 0 0 3 657334
-0.002576 0.000779 0.119877 0.576374 -0.778797 0.123327 -0.062500 1 0 0 0 0 0 3 658334
-0.002576 0.000779 0.119877 0.576367 -0.778803 0.123340 -0.062500 1 0 0 0 0 0 3 659333
-0.002576 0.000779 0.119877 0.576367 -0.778804 0.123321 -0.062500 1 0 0 0 0 0 3 660336
-0.002576 0.000779 0.119877 0.576366 -0.778804 0.123339 -0.062500 1 0 0 0 0 0 3 661326
-0.002576 0.000779 0.119877 0.576378 -0.778807 0.123335 -0.062500 1 0 0 0 0 0 3 662333
-0.002576 0.000779 0.119877 0.576364 -0.778793 0.123334 -0.062500 1 0 0 0 0 0 3 663333
-0.002576 0.000779 0.119877 0.576370 -0.778815 0.123328 -0.062500 1 0 0 0 0 0 3 664334
-0.002576 0.000779 0.119877 0.576363 -0.778794 0.123333 -0.062500 1 0 0 0 0 0 3 665335
-0.002576 0.000779 0.119877 0.576378 -0.778806 0.123334 -0.062500 1 0 0 0 0 0 3 666334
-0.002576 0.000779 0.119877 0.576368 -0.778804 0.123341 -0.062500 1 0 0 0 0 0 3 667335
-0.002576 0.000779 0.119877 0.576367 -0.778804 0.123322 -0.062500 1 0 0 0 0 0 3 668335
-0.002576 0.000779 0.119877 0.576366 -0.778804 0.123339 -0.062500 1 0 0 0 0 0 3 669333
-0.002576 0.000779 0.119877 0.576375 -0.778795 0.123328 -0.062500 1 0 0 0 0 0 3 670321
-0.002576 0.000779 0.119877 0.576359 -0.778812 0.123333 -0.062500 1 0 0 0 0 0 3 671325
-0.002576 0.000779 0.119877 0.576378 -0.778808 0.123334 -0.062500 1 0 0 0 0 0 3 672318
-0.002576 0.000779 0.119877 0.576364 -0.778793 0.123334 -0.062500 1 0 0 0 0 0 3 673323
-0.002576 0.000779 0.119877 0.576378 -0.778806 0.123335 -0.062500 1 0 0 0 0 0 3 674324
-0.002576 0.000779 0.119877 0.576356 -0.778801 0.123327 -0.062500 1 0 0 0 0 0 3 675321
-0.002576 0.000779 0.119877 0.576377 -0.778807 0.123334 -0.062500 1 0 0 0 0 0 3 676324
-0.002576 0.000779 0.119877 0.576367 -0.778804 0.123341 -0.062500 1 0 0 0 0 0 3 677320
-0.002576 0.000779 0.119877 0.576367 -0.778804 0.123321 -0.062500 1 0 0 0 0 0 3 678323
-0.002576 0.000779 0.119877 0.576366 -0.778804 0.123339 -0.062500 1 0 0 0 0 0 3 679321
-0.002576 0.000779 0.119877 0.576375 -0.778795 0.123328 -0.062500 1 0 0 0 0 0 3 680324
-0.002576 0.000779 0.119877 0.576367 -0.778803 0.123340 -0.062500 1 0 0 0 0 0 3 681305
-0.002576 0.000779 0.119877 0.576370 -0.778816 0.123328 -0.062500 1 0 0 0 0 0 3 682321
-0.002576 0.000779 0.119877 0.576376 -0.778797 0.123327 -0.062500 1 0 0 0 0 0 3 683321
-0.002576 0.000779 0.119877 0.576368 -0.778803 0.123340 -0.062500 1 0 0 0 0 0 3 684314
-0.002576 0.000779 0.119877 0.576367 -0.778804 0.123321 -0.062500 1 0 0 0 0 0 3 685321
-0.002576 0.000779 0.119877 0.576366 -0.778804 0.123339 -0.062500 1 0 0 0 0 0 3 686313
-0.002576 0.000779 0.119877 0.576379 -0.778807 0.123335 -0.062500 1 0 0 0 0 0 3 687313
-0.002576 0.000779 0.119877 0.576365 -0.778793 0.123334 -0.062500 1 0 0 0 0 0 3 688322
-0.002576 0.000779 0.119877 0.576370 -0.778814 0.123327 -0.062500 1 0 0 0 0 0 3 689312
-0.002576 0.000779 0.119877 0.576367 -0.778806 0.123340 -0.062500 1 0 0 0 0 0 3 690321
-0.002576 0.000779 0.119877 0.576375 -0.778796 0.123328 -0.062500 1 0 0 0 0 0 3 691312
-0.002576 0.000779 0.119877 0.576359 -0.778812 0.123333 -0.062500 1 0 0 0 0 0 3 692321
-0.002576 0.000779 0.119877 0.576374 -0.778797 0.123327 -0.062500 1 0 0 0 0 0 3 693312
-0.002576 0.000779 0.119877 0.576367 -0.778803 0.123340 -0.062500 1 0 0 0 0 0 3 694321
-0.002576 0.000779 0.119877 0.576375 -0.778795 0.123328 -0.062500 1 0 0 0 0 0 3 695312
-0.002576 0.000779 0.119877 0.576359 -0.778812 0.123333 -0.062500 1 0 0 0 0 0 3 696328
-0.002576 0.000779 0.119877 0.576378 -0.778808 0.123334 -0.062500 1 0 0 0 0 0 3 697306
-0.002576 0.000779 0.119877 0.576364 -0.778793 0.123334 -0.062500 1 0 0 0 0 0 3 698327
-0.002576 0.000779 0.119877 0.576378 -0.778806 0.123334 -0.062500 1 0 0 0 0 0 3 699326
-0.002576 0.000779 0.119877 0.576356 -0.778801 0.123327 -0.062500 1 0 0 0 0 0 3 700325
-0.002576 0.000779 0.119877 0.576377 -0.778806 0.123333 -0.062500 1 0 0 0 0 0 3 701324
-0.002576 0.000779 0.119877 0.576368 -0.778804 0.123341 -0.062500 1 0 0 0 0 0 3 702324
-0.002576 0.000779 0.119877 0.576367 -0.778804 0.123321 -0.062500 1 0 0 0 0 0 3 703337
-0.002576 0.000779 0.119877 0.576366 -0.778804 0.123339 -0.062500 1 0 0 0 0 0 3 704332
-0.002576 0.000779 0.119877 0.576375 -0.778795 0.123328 -0.062500 1 0 0 0 0 0 3 705337
-0.002576 0.000779 0.119877 0.576367 -0.778803 0.123340 -0.062500 1 0 0 0 0 0 3 706333
-0.002576 0.000779 0.119877 0.576371 -0.778816 0.123328 -0.062500 1 0 0 0 0 0 3 707331
-0.002576 0.000779 0.119877 0.576363 -0.778794 0.123333 -0.062500 1 0 0 0 0 0 3 708336
-0.002576 0.000779 0.119877 0.576378 -0.778806 0.123334 -0.062500 1 0 0 0 0 0 3 709332
-0.002576 0.000779 0.119877 0.576356 -0.778801 0.123327 -0.062500 1 0 0 0 0 0 3 710331
-0.002576 0.000779 0.119877 0.576377 -0.778807 0.123333 -0.062500 1 0 0 0 0 0 3 711333
-0.002576 0.000779 0.119877 0.576367 -0.778804 0.123341 -0.062500 1 0 0 0 0 0 3 712335
-0.002576 0.000779 0.119877 0.576367 -0.778804 0.123321 -0.062500 1 0 0 0 0 0 3 713335
-0.002576 0.000779 0.119877 0.576366 -0.778804 0.123339 -0.062500 1 0 0 0 0 0 3 714336
-0.002576 0.000779 0.119877 0.576375 -0.778795 0.123328 -0.062500 1 0 0 0 0 0 3 715336
-0.002576 0.000779 0.119877 0.576367 -0.778803 0.123340 -0.062500 1 0 0 0 0 0 3 716339
-0.002576 0.000779 0.119877 0.576370 -0.778816 0.123328 -0.062500 1 0 0 0 0 0 3 717331
-0.002576 0.000779 0.119877 0.576363 -0.778794 0.123333 -0.062500 1 0 0 0 0 0 3 718333
-0.002576 0.000779 0.119877 0.576378 -0.778806 0.123334 -0.062500 1 0 0 0 0 0 3 719331
-0.002576 0.000779 0.119877 0.576368 -0.778804 0.123341 -0.062500 1 0 0 0 0 0 3 720335
-0.002576 0.000779 0.119877 0.576367 -0.778804 0.123322 -0.062500 1 0 0 0 0 0 3 721333
-0.002576 0.000779 0.119877 0.576366 -0.778804 0.123339 -0.062500 1 0 0 0 0 0 3 722332
-0.002576 0.000779 0.119877 0.576375 -0.778795 0.123328 -0.062500 1 0 0 0 0 0 3 723332
-0.002576 0.000779 0.119877 0.576359 -0.778812 0.123333 -0.062500 1 0 0 0 0 0 3 724332
-0.002576 0.000779 0.119877 0.576377 -0.778808 0.123334 -0.062500 1 0 0 0 0 0 3 725332
-0.002576 0.000779 0.119877 0.576364 -0.778793 0.123334 -0.062500 1 0 0 0 0 0 3 726330
-0.002576 0.000779 0.119877 0.576378 -0.778806 0.123335 -0.062500 1 0 0 0 0 0 3 727330
-0.002576 0.000779 0.119877 0.576368 -0.778804 0.123321 -0.062500 1 0 0 0 0 0 3 728332
-0.002576 0.000779 0.119877 0.576367 -0.778804 0.123339 -0.062500 1 0 0 0 0 0 3 729331
-0.002576 0.000779 0.119877 0.576379 -0.778807 0.123335 -0.062500 1 0 0 0 0 0 3 730332
-0.002576 0.000779 0.119877 0.576356 -0.778802 0.123327 -0.062500 1 0 0 0 0 0 3 731332
-0.002576 0.000779 0.119877 0.576365 -0.778804 0.123340 -0.062500 1 0 0 0 0 0 3 732333
-0.002576 0.000779 0.119877 0.576375 -0.778795 0.123328 -0.062500 1 0 0 0 0 0 3 733330
-0.002576 0.000779 0.119877 0.576380 -0.778806 0.123334 -0.062500 1 0 0 0 0 0 3 734332
-0.002576 0.000779 0.119877 0.576360 -0.778813 0.123334 -0.062500 1 0 0 0 0 0 3 735332
-0.002576 0.000779 0.119877 0.576375 -0.778797 0.123327 -0.062500 1 0 0 0 0 0 3 736333
-0.002576 0.000779 0.119877 0.576367 -0.778803 0.123340 -0.062500 1 0 0 0 0 0 3 737332
-0.002576 0.000779 0.119877 0.576367 -0.778804 0.123321 -0.062500 1 0 0 0 0 0 3 738317
-0.002576 0.000779 0.119877 0.576366 -0.778804 0.123339 -0.062500 1 0 0 0 0 0 3 739336
-0.002576 0.000779 0.119877 0.576379 -0.778807 0.123335 -0.062500 1 0 0 0 0 0 3 740335
-0.002576 0.000779 0.119877 0.576365 -0.778793 0.123334 -0.062500 1 0 0 0 0 0 3 741332
-0.002576 0.000779 0.119877 0.576370 -0.778815 0.123328 -0.062500 1 0 0 0 0 0 3 742331
-0.002576 0.000779 0.119877 0.576363 -0.778794 0.123333 -0.062500 1 0 0 0 0 0 3 743332
-0.002576 0.000779 0.119877 0.576378 -0.778806 0.123334 -0.062500 1 0 0 0 0 0 3 744333
-0.002576 0.000779 0.119877 0.576368 -0.778804 0.123341 -0.062500 1 0 0 0 0 0 3 745319
-0.002576 0.000779 0.119877 0.576367 -0.778804 0.123321 -0.062500 1 0 0 0 0 0 3 746326
-0.002576 0.000779 0.119877 0.576367 -0.778804 0.123339 -0.062500 1 0 0 0 0 0 3 747332
-0.002576 0.000779 0.119877 0.576375 -0.778795 0.123328 -0.062500 1 0 0 0 0 0 3 748332
-0.002576 0.000779 0.119877 0.576359 -0.778812 0.123333 -0.062500 1 0 0 0 0 0 3 749319
-0.002576 0.000779 0.119877 0.576378 -0.778808 0.123334 -0.062500 1 0 0 0 0 0 3 750317
-0.002576 0.000779 0.119877 0.576364 -0.778793 0.123334 -0.062500 1 0 0 0 0 0 3 751325
-0.002576 0.000779 0.119877 0.576378 -0.778806 0.123334 -0.062500 1 0 0 0 0 0 3 752319
-0.002576 0.000779 0.119877 0.576356 -0.778801 0.123327 -0.062500 1 0 0 0 0 0 3 753316
-0.002576 0.000779 0.119877 0.576377 -0.778807 0.123334 -0.062500 1 0 0 0 0 0 3 754315
-0.002576 0.000779 0.119877 0.576368 -0.778804 0.123341 -0.062500 1 0 0 0 0 0 3 755324
-0.002576 0.000779 0.119877 0.576367 -0.778804 0.123321 -0.062500 1 0 0 0 0 0 3 756316
-0.002576 0.000779 0.119877 0.576366 -0.778804 0.123339 -0.062500 1 0 0 0 0 0 3 757324
-0.002576 0.000779 0.119877 0.576375 -0.778795 0.123328 -0.062500 1 0 0 0 0 0 3 758314
-0.002576 0.000779 0.119877 0.576367 -0.778803 0.123340 -0.062500 1 0 0 0 0 0 3 759297
-0.002576 0.000779 0.119877 0.576370 -0.778816 0.123328 -0.062500 1 0 0 0 0 0 3 760315
-0.002576 0.000779 0.119877 0.576363 -0.778794 0.123333 -0.062500 1 0 0 0 0 0 3 761325
-0.002576 0.000779 0.119877 0.576378 -0.778806 0.123334 -0.062500 1 0 0 0 0 0 3 762330
-0.002576 0.000779 0.119877 0.576356 -0.778801 0.123327 -0.062500 1 0 0 0 0 0 3 763336
-0.002576 0.000779 0.119877 0.576377 -0.778807 0.123333 -0.062500 1 0 0 0 0 0 3 764323
-0.002576 0.000779 0.119877 0.576367 -0.778804 0.123341 -0.062500 1 0 0 0 0 0 3 765323
-0.002576 0.000779 0.119877 0.576375 -0.778795 0.123328 -0.062500 1 0 0 0 0 0 3 766326
-0.002576 0.000779 0.119877 0.576359 -0.778812 0.123333 -0.062500 1 0 0 0 0 0 3 767306
-0.002576 0.000779 0.119877 0.576374 -0.778796 0.123327 -0.062500 1 0 0 0 0 0 3 768315
-0.002576 0.000779 0.119877 0.576367 -0.778803 0.123340 -0.062500 1 0 0 0 0 0 3 769333
-0.002576 0.000779 0.119877 0.576370 -0.778816 0.123328 -0.062500 1 0 0 0 0 0 3 770322
-0.002576 0.000779 0.119877 0.576363 -0.778794 0.123333 -0.062500 1 0 0 0 0 0 3 771332
-0.002576 0.000779 0.119877 0.576378 -0.778806 0.123334 -0.062500 1 0 0 0 0 0 3 772334
-0.002576 0.000779 0.119877 0.576377 -0.778796 0.123327 -0.062500 1 0 0 0 0 0 3 773331
-0.002576 0.000779 0.119877 0.576360 -0.778812 0.123333 -0.062500 1 0 0 0 0 0 3 774328
-0.002576 0.000779 0.119877 0.576365 -0.778805 0.123341 -0.062500 1 0 0 0 0 0 3 775329
-0.002576 0.000779 0.119877 0.576375 -0.778796 0.123328 -0.062500 1 0 0 0 0 0 3 776332
-0.002576 0.000779 0.119877 0.576380 -0.778806 0.123334 -0.062500 1 0 0 0 0 0 3 777330
-0.002576 0.000779 0.119877 0.576357 -0.778801 0.123327 -0.062500 1 0 0 0 0 0 3 778331
-0.002576 0.000779 0.119877 0.576365 -0.778804 0.123340 -0.062500 1 0 0 0 0 0 3 779337
-0.002576 0.000779 0.119877 0.576378 -0.778807 0.123335 -0.062500 1 0 0 0 0 0 3 780335
-0.002576 0.000779 0.119877 0.576368 -0.778805 0.123321 -0.062500 1 0 0 0 0 0 3 781335
-0.002576 0.000779 0.119877 0.576367 -0.778804 0.123339 -0.062500 1 0 0 0 0 0 3 782330
-0.002576 0.000779 0.119877 0.576375 -0.778795 0.123328 -0.062500 1 0 0 0 0 0 3 783332
-0.002576 0.000779 0.119877 0.576368 -0.778803 0.123340 -0.062500 1 0 0 0 0 0 3 784330
-0.002576 0.000779 0.119877 0.576371 -0.778816 0.123328 -0.062500 1 0 0 0 0 0 3 785302
-0.002576 0.000779 0.119877 0.576364 -0.778794 0.123333 -0.062500 1 0 0 0 0 0 3 786329
-0.002576 0.000779 0.119877 0.576378 -0.778806 0.123334 -0.062500 1 0 0 0 0 0 3 787314
-0.002576 0.000779 0.119877 0.576356 -0.778801 0.123327 -0.062500 1 0 0 0 0 0 3 788331
-0.002576 0.000779 0.119877 0.576377 -0.778807 0.123333 -0.062500 1 0 0 0 0 0 3 789330
-0.002576 0.000779 0.119877 0.576368 -0.778804 0.123341 -0.062500 1 0 0 0 0 0 3 790329
-0.002576 0.000779 0.119877 0.576375 -0.778795 0.123328 -0.062500 1 0 0 0 0 0 3 791331
-0.002576 0.000779 0.119877 0.576359 -0.778812 0.123333 -0.062500 1 0 0 0 0 0 3 792330
-0.002576 0.000779 0.119877 0.576378 -0.778808 0.123334 -0.062500 1 0 0 0 0 0 3 793331
-0.002576 0.000779 0.119877 0.576364 -0.778793 0.123334 -0.062500 1 0 0 0 0 0 3 794328
-0.002576 0.000779 0.119877 0.576370 -0.778815 0.123328 -0.062500 1 0 0 0 0 0 3 795336
-0.002576 0.000779 0.119877 0.576363 -0.778794 0.123333 -0.062500 1 0 0 0 0 0 3 796331
-0.002576 0.000779 0.119877 0.576378 -0.778806 0.123334 -0.062500 1 0 0 0 0 0 3 797329
-0.002576 0.000779 0.119877 0.576368 -0.778804 0.123341 -0.062500 1 0 0 0 0 0 3 798329
-0.002576 0.000779 0.119877 0.576367 -0.778804 0.123322 -0.062500 1 0 0 0 0 0 3 799330
-0.002576 0.000779 0.119877 0.576366 -0.778804 0.123339 -0.062500 1 0 0 0 0 0 3 800331
-0.002576 0.000779 0.119877 0.576375 -0.778795 0.123328 -0.062500 1 0 0 0 0 0 3 801330
-0.002576 0.000779 0.119877 0.576367 -0.778803 0.123340 -0.062500 1 0 0 0 0 0 3 802330
-0.002576 0.000779 0.119877 0.576367 -0.778804 0.123321 -0.062500 1 0 0 0 0 0 3 803318
-0.002576 0.000779 0.119877 0.576366 -0.778804 0.123339 -0.062500 1 0 0 0 0 0 3 804320
-0.002576 0.000779 0.119877 0.576379 -0.778807 0.123335 -0.062500 1 0 0 0 0 0 3 805322
-0.002576 0.000779 0.119877 0.576356 -0.778802 0.123327 -0.062500 1 0 0 0 0 0 3 806331
-0.002576 0.000779 0.119877 0.576377 -0.778807 0.123334 -0.062500 1 0 0 0 0 0 3 807329
-0.002576 0.000779 0.119877 0.576368 -0.778804 0.123341 -0.062500 1 0 0 0 0 0 3 808331
-0.002576 0.000779 0.119877 0.576367 -0.778804 0.123321 -0.062500 1 0 0 0 0 0 3 809328
-0.002576 0.000779 0.119877 0.576366 -0.778804 0.123339 -0.062500 1 0 0 0 0 0 3 810330
-0.002576 0.000779 0.119877 0.576375 -0.778796 0.123328 -0.062500 1 0 0 0 0 0 3 811329
-0.002576 0.000779 0.119877 0.576367 -0.778803 0.123340 -0.062500 1 0 0 0 0 0 3 812331
-0.002576 0.000779 0.119877 0.576367 -0.778804 0.123321 -0.062500 1 0 0 0 0 0 3 813330
-0.002576 0.000779 0.119877 0.576366 -0.778804 0.123339 -0.062500 1 0 0 0 0 0 3 814330
-0.002576 0.000779 0.119877 0.576378 -0.778807 0.123335 -0.062500 1 0 0 0 0 0 3 815316
-0.002576 0.000779 0.119877 0.576368 -0.778805 0.123321 -0.062500 1 0 0 0 0 0 3 816322
-0.002576 0.000779 0.119877 0.576367 -0.778804 0.123339 -0.062500 1 0 0 0 0 0 3 817314
-0.002576 0.000779 0.119877 0.576366 -0.778804 0.123341 -0.062500 1 0 0 0 0 0 3 818322
-0.002576 0.000779 0.119877 0.576375 -0.778795 0.123328 -0.062500 1 0 0 0 0 0 3 819313
-0.002576 0.000779 0.119877 0.576371 -0.778815 0.123327 -0.062500 1 0 0 0 0 0 3 820323
-0.002576 0.000779 0.119877 0.576364 -0.778794 0.123333 -0.062500 1 0 0 0 0 0 3 821321
-0.002576 0.000779 0.119877 0.576366 -0.778803 0.123340 -0.062500 1 0 0 0 0 0 3 822312
-0.002576 0.000779 0.119877 0.576378 -0.778807 0.123335 -0.062500 1 0 0 0 0 0 3 823321
-0.002576 0.000779 0.119877 0.576369 -0.778805 0.123321 -0.062500 1 0 0 0 0 0 3 824312
-0.002576 0.000779 0.119877 0.576367 -0.778804 0.123339 -0.062500 1 0 0 0 0 0 3 825321
-0.002576 0.000779 0.119877 0.576375 -0.778795 0.123328 -0.062500 1 0 0 0 0 0 3 826312
-0.002576 0.000779 0.119877 0.576359 -0.778812 0.123333 -0.062500 1 0 0 0 0 0 3 827323
-0.002576 0.000779 0.119877 0.576378 -0.778808 0.123334 -0.062500 1 0 0 0 0 0 3 828405
-0.002576 0.000779 0.119877 0.576364 -0.778793 0.123334 -0.062500 1 0 0 0 0 0 3 829396
-0.002576 0.000779 0.119877 0.576379 -0.778806 0.123334 -0.062500 1 0 0 0 0 0 3 830410
-0.002576 0.000779 0.119877 0.576356 -0.778801 0.123327 -0.062500 1 0 0 0 0 0 3 831420
-0.002576 0.000779 0.119877 0.576377 -0.778807 0.123333 -0.062500 1 0 0 0 0 0 3 832413
-0.002576 0.000779 0.119877 0.576368 -0.778804 0.123341 -0.062500 1 0 0 0 0 0 3 833408
-0.002576 0.000779 0.119877 0.576367 -0.778804 0.123321 -0.062500 1 0 0 0 0 0 3 834411
-0.002576 0.000779 0.119877 0.576366 -0.778804 0.123339 -0.062500 1 0 0 0 0 0 3 835406
-0.002576 0.000779 0.119877 0.576375 -0.778795 0.123328 -0.062500 1 0 0 0 0 0 3 836397
-0.002576 0.000779 0.119877 0.576367 -0.778803 0.123340 -0.062500 1 0 0 0 0 0 3 837408
-0.002576 0.000779 0.119877 0.576371 -0.778816 0.123328 -0.062500 1 0 0 0 0 0 3 838412
-0.002576 0.000779 0.119877 0.576363 -0.778794 0.123333 -0.062500 1 0 0 0 0 0 3 839417
-0.002576 0.000779 0.119877 0.576378 -0.778806 0.123334 -0.062500 1 0 0 0 0 0 3 840330
-0.002576 0.000779 0.119877 0.576356 -0.778802 0.123327 -0.062500 1 0 0 0 0 0 3 841311
-0.002576 0.000779 0.119877 0.576377 -0.778807 0.123333 -0.062500 1 0 0 0 0 0 3 842329
-0.002576 0.000779 0.119877 0.576368 -0.778804 0.123341 -0.062500 1 0 0 0 0 0 3 843327
-0.002576 0.000779 0.119877 0.576375 -0.778795 0.123328 -0.062500 1 0 0 0 0 0 3 844325
-0.002576 0.000779 0.119877 0.576359 -0.778812 0.123333 -0.062500 1 0 0 0 0 0 3 845301
-0.002576 0.000779 0.119877 0.576374 -0.778796 0.123327 -0.062500 1 0 0 0 0 0 3 846330
-0.002576 0.000779 0.119877 0.576367 -0.778803 0.123340 -0.062500 1 0 0 0 0 0 3 847328
-0.002576 0.000779 0.119877 0.576370 -0.778816 0.123328 -0.062500 1 0 0 0 0 0 3 848331
-0.002576 0.000779 0.119877 0.576363 -0.778794 0.123333 -0.062500 1 0 0 0 0 0 3 849327
-0.002576 0.000779 0.119877 0.576378 -0.778806 0.123334 -0.062500 1 0 0 0 0 0 3 850328
-0.002576 0.000779 0.119877 0.576364 -0.778793 0.123334 -0.062500 1 0 0 0 0 0 3 851328
-0.002576 0.000779 0.119877 0.576370 -0.778814 0.123327 -0.062500 1 0 0 0 0 0 3 852321
-0.002576 0.000779 0.119877 0.576367 -0.778805 0.123340 -0.062500 1 0 0 0 0 0 3 853331
-0.002576 0.000779 0.119877 0.576375 -0.778796 0.123328 -0.062500 1 0 0 0 0 0 3 854331
-0.002576 0.000779 0.119877 0.576367 -0.778803 0.123340 -0.062500 1 0 0 0 0 0 3 855332
-0.002576 0.000779 0.119877 0.576367 -0.778804 0.123321 -0.062500 1 0 0 0 0 0 3 856330
-0.002576 0.000779 0.119877 0.576366 -0.778804 0.123339 -0.062500 1 0 0 0 0 0 3 857327
-0.002576 0.000779 0.119877 0.576378 -0.778807 0.123335 -0.062500 1 0 0 0 0 0 3 858327
-0.002576 0.000779 0.119877 0.576356 -0.778802 0.123327 -0.062500 1 0 0 0 0 0 3 859328
-0.002576 0.000779 0.119877 0.576377 -0.778807 0.123334 -0.062500 1 0 0 0 0 0 3 860330
-0.002576 0.000779 0.119877 0.576364 -0.778793 0.123334 -0.062500 1 0 0 0 0 0 3 861328
-0.002576 0.000779 0.119877 0.576378 -0.778805 0.123334 -0.062500 1 0 0 0 0 0 3 862315
-0.002576 0.000779 0.119877 0.576372 -0.778816 0.123328 -0.062500 1 0 0 0 0 0 3 863328
-0.002576 0.000779 0.119877 0.576364 -0.778794 0.123333 -0.062500 1 0 0 0 0 0 3 864324
-0.002576 0.000779 0.119877 0.576366 -0.778803 0.123341 -0.062500 1 0 0 0 0 0 3 865328
-0.002576 0.000779 0.119877 0.576367 -0.778804 0.123321 -0.062500 1 0 0 0 0 0 3 866327
-0.002576 0.000779 0.119877 0.576366 -0.778804 0.123339 -0.062500 1 0 0 0 0 0 3 867327
-0.002576 0.000779 0.119877 0.576378 -0.778807 0.123335 -0.062500 1 0 0 0 0 0 3 868327
-0.002576 0.000779 0.119877 0.576377 -0.778796 0.123328 -0.062500 1 0 0 0 0 0 3 869327
-0.002576 0.000779 0.119877 0.576360 -0.778812 0.123333 -0.062500 1 0 0 0 0 0 3 870328
-0.002576 0.000779 0.119877 0.576378 -0.778808 0.123334 -0.062500 1 0 0 0 0 0 3 871330
-0.002576 0.000779 0.119877 0.576365 -0.778793 0.123334 -0.062500 1 0 0 0 0 0 3 872332
-0.002576 0.000779 0.119877 0.576370 -0.778815 0.123327 -0.062500 1 0 0 0 0 0 3 873315
-0.002576 0.000779 0.119877 0.576363 -0.778794 0.123333 -0.062500 1 0 0 0 0 0 3 874326
-0.002576 0.000779 0.119877 0.576378 -0.778806 0.123334 -0.062500 1 0 0 0 0 0 3 875329
-0.002576 0.000779 0.119877 0.576368 -0.778804 0.123341 -0.062500 1 0 0 0 0 0 3 876329
-0.002576 0.000779 0.119877 0.576367 -0.778804 0.123321 -0.062500 1 0 0 0 0 0 3 877326
-0.002576 0.000779 0.119877 0.576367 -0.778804 0.123339 -0.062500 1 0 0 0 0 0 3 878327
-0.002576 0.000779 0.119877 0.576375 -0.778795 0.123328 -0.062500 1 0 0 0 0 0 3 879326
-0.002576 0.000779 0.119877 0.576368 -0.778803 0.123340 -0.062500 1 0 0 0 0 0 3 880328
-0.002576 0.000779 0.119877 0.576367 -0.778804 0.123321 -0.062500 1 0 0 0 0 0 3 881327
-0.002576 0.000779 0.119877 0.576366 -0.778804 0.123339 -0.062500 1 0 0 0 0 0 3 882326
-0.002576 0.000779 0.119877 0.576379 -0.778807 0.123335 -0.062500 1 0 0 0 0 0 3 883327
-0.002576 0.000779 0.119877 0.576356 -0.778802 0.123327 -0.062500 1 0 0 0 0 0 3 884327
-0.002576 0.000779 0.119877 0.576377 -0.778807 0.123333 -0.062500 1 0 0 0 0 0 3 885316
-0.002576 0.000779 0.119877 0.576368 -0.778804 0.123341 -0.062500 1 0 0 0 0 0 3 886321
-0.002576 0.000779 0.119877 0.576367 -0.778804 0.123321 -0.062500 1 0 0 0 0 0 3 887313
-0.002576 0.000779 0.119877 0.576366 -0.778804 0.123339 -0.062500 1 0 0 0 0 0 3 888313
-0.002576 0.000779 0.119877 0.576375 -0.778796 0.123328 -0.062500 1 0 0 0 0 0 3 889321
-0.002576 0.000779 0.119877 0.576367 -0.778803 0.123340 -0.062500 1 0 0 0 0 0 3 890311
-0.002576 0.000779 0.119877 0.576367 -0.778804 0.123321 -0.062500 1 0 0 0 0 0 3 891321
-0.002576 0.000779 0.119877 0.576366 -0.778804 0.123339 -0.062500 1 0 0 0 0 0 3 892311
-0.002576 0.000779 0.119877 0.576378 -0.778807 0.123335 -0.062500 1 0 0 0 0 0 3 893320
-0.002576 0.000779 0.119877 0.576356 -0.778802 0.123327 -0.062500 1 0 0 0 0 0 3 894310
-0.002576 0.000779 0.119877 0.576377 -0.778807 0.123333 -0.062500 1 0 0 0 0 0 3 895320
-0.002576 0.000779 0.119877 0.576367 -0.778805 0.123341 -0.062500 1 0 0 0 0 0 3 896311
-0.002576 0.000779 0.119877 0.576375 -0.778796 0.123328 -0.062500 1 0 0 0 0 0 3 897321
-0.002576 0.000779 0.119877 0.576359 -0.778812 0.123333 -0.062500 1 0 0 0 0 0 3 898326
-0.002576 0.000779 0.119877 0.576374 -0.778796 0.123327 -0.062500 1 0 0 0 0 0 3 899332
-0.002576 0.000779 0.119877 0.576367 -0.778803 0.123340 -0.062500 1 0 0 0 0 0 3 900334
-0.002576 0.000779 0.119877 0.576379 -0.778807 0.123335 -0.062500 1 0 0 0 0 0 3 901316
-0.002576 0.000779 0.119877 0.576356 -0.778802 0.123327 -0.062500 1 0 0 0 0 0 3 902319
-0.002576 0.000779 0.119877 0.576377 -0.778807 0.123334 -0.062500 1 0 0 0 0 0 3 903318
-0.002576 0.000779 0.119877 0.576364 -0.778793 0.123334 -0.062500 1 0 0 0 0 0 3 904319
-0.002576 0.000779 0.119877 0.576370 -0.778814 0.123328 -0.062500 1 0 0 0 0 0 3 905325
-0.002576 0.000779 0.119877 0.576367 -0.778805 0.123340 -0.062500 1 0 0 0 0 0 3 906331
-0.002576 0.000779 0.119877 0.576375 -0.778796 0.123328 -0.062500 1 0 0 0 0 0 3 907328
-0.002576 0.000779 0.119877 0.576367 -0.778803 0.123340 -0.062500 1 0 0 0 0 0 3 908326
-0.002576 0.000779 0.119877 0.576367 -0.778804 0.123321 -0.062500 1 0 0 0 0 0 3 909321
-0.002576 0.000779 0.119877 0.576366 -0.778804 0.123339 -0.062500 1 0 0 0 0 0 3 910297
-0.002576 0.000779 0.119877 0.576378 -0.778807 0.123335 -0.062500 1 0 0 0 0 0 3 911327
-0.002576 0.000779 0.119877 0.576368 -0.778805 0.123321 -0.062500 1 0 0 0 0 0 3 912328
-0.002576 0.000779 0.119877 0.576367 -0.778804 0.123339 -0.062500 1 0 0 0 0 0 3 913326
-0.002576 0.000779 0.119877 0.576375 -0.778796 0.123328 -0.062500 1 0 0 0 0 0 3 914334
-0.002576 0.000779 0.119877 0.576368 -0.778803 0.123340 -0.062500 1 0 0 0 0 0 3 915299
-0.002576 0.000779 0.119877 0.576371 -0.778816 0.123328 -0.062500 1 0 0 0 0 0 3 916331
-0.002576 0.000779 0.119877 0.576364 -0.778794 0.123333 -0.062500 1 0 0 0 0 0 3 917328
-0.002576 0.000779 0.119877 0.576378 -0.778806 0.123334 -0.062500 1 0 0 0 0 0 3 918327
-0.002576 0.000779 0.119877 0.576356 -0.778802 0.123327 -0.062500 1 0 0 0 0 0 3 919295
-0.002576 0.000779 0.119877 0.576377 -0.778807 0.123333 -0.062500 1 0 0 0 0 0 3 920326
-0.002576 0.000779 0.119877 0.576368 -0.778805 0.123340 -0.062500 1 0 0 0 0 0 3 921327
-0.002576 0.000779 0.119877 0.576376 -0.778796 0.123328 -0.062500 1 0 0 0 0 0 3 922327
-0.002576 0.000779 0.119877 0.576359 -0.778812 0.123333 -0.062500 1 0 0 0 0 0 3 923326
-0.002576 0.000779 0.119877 0.576374 -0.778796 0.123327 -0.062500 1 0 0 0 0 0 3 924328
-0.002576 0.000779 0.119877 0.576367 -0.778803 0.123340 -0.062500 1 0 0 0 0 0 3 925327
-0.002576 0.000779 0.119877 0.576371 -0.778816 0.123328 -0.062500 1 0 0 0 0 0 3 926327
-0.002576 0.000779 0.119877 0.576363 -0.778794 0.123333 -0.062500 1 0 0 0 0 0 3 927326
-0.002576 0.000779 0.119877 0.576378 -0.778806 0.123334 -0.062500 1 0 0 0 0 0 3 928327
-0.002576 0.000779 0.119877 0.576364 -0.778793 0.123334 -0.062500 1 0 0 0 0 0 3 929295
-0.002576 0.000779 0.119877 0.576370 -0.778814 0.123327 -0.062500 1 0 0 0 0 0 3 930328
-0.002576 0.000779 0.119877 0.576367 -0.778805 0.123340 -0.062500 1 0 0 0 0 0 3 931296
-0.002576 0.000779 0.119877 0.576375 -0.778796 0.123328 -0.062500 1 0 0 0 0 0 3 932327
-0.002576 0.000779 0.119877 0.576367 -0.778803 0.123340 -0.062500 1 0 0 0 0 0 3 933324
-0.002576 0.000779 0.119877 0.576367 -0.778804 0.123321 -0.062500 1 0 0 0 0 0 3 934324
-0.002576 0.000779 0.119877 0.576366 -0.778804 0.123339 -0.062500 1 0 0 0 0 0 3 935325
-0.002576 0.000779 0.119877 0.576379 -0.778807 0.123335 -0.062500 1 0 0 0 0 0 3 936327
-0.002576 0.000779 0.119877 0.576356 -0.778802 0.123327 -0.062500 1 0 0 0 0 0 3 937301
-0.002576 0.000779 0.119877 0.576377 -0.778807 0.123334 -0.062500 1 0 0 0 0 0 3 938320
-0.002576 0.000779 0.119877 0.576364 -0.778793 0.123334 -0.062500 1 0 0 0 0 0 3 939371
-0.002576 0.000779 0.119877 0.576378 -0.778805 0.123334 -0.062500 1 0 0 0 0 0 3 940322
-0.002576 0.000779 0.119877 0.576360 -0.778813 0.123334 -0.062500 1 0 0 0 0 0 3 941327
-0.002576 0.000779 0.119877 0.576374 -0.778796 0.123328 -0.062500 1 0 0 0 0 0 3 942325
-0.002576 0.000779 0.119877 0.576367 -0.778803 0.123340 -0.062500 1 0 0 0 0 0 3 943325
-0.002576 0.000779 0.119877 0.576367 -0.778804 0.123321 -0.062500 1 0 0 0 0 0 3 944327
-0.002576 0.000779 0.119877 0.576366 -0.778804 0.123339 -0.062500 1 0 0 0 0 0 3 945326
-0.002576 0.000779 0.119877 0.576378 -0.778807 0.123335 -0.062500 1 0 0 0 0 0 3 946325
-0.002576 0.000779 0.119877 0.576364 -0.778793 0.123334 -0.062500 1 0 0 0 0 0 3 947324
-0.002576 0.000779 0.119877 0.576370 -0.778814 0.123328 -0.062500 1 0 0 0 0 0 3 948328
-0.002576 0.000779 0.119877 0.576367 -0.778805 0.123340 -0.062500 1 0 0 0 0 0 3 949325
-0.002576 0.000779 0.119877 0.576375 -0.778796 0.123328 -0.062500 1 0 0 0 0 0 3 950305
-0.002576 0.000779 0.119877 0.576359 -0.778812 0.123333 -0.062500 1 0 0 0 0 0 3 951318
-0.002576 0.000779 0.119877 0.576374 -0.778796 0.123327 -0.062500 1 0 0 0 0 0 3 952311
-0.002576 0.000779 0.119877 0.576367 -0.778803 0.123340 -0.062500 1 0 0 0 0 0 3 953319
-0.002576 0.000779 0.119877 0.576375 -0.778795 0.123328 -0.062500 1 0 0 0 0 0 3 954321
-0.002576 0.000779 0.119877 0.576359 -0.778812 0.123333 -0.062500 1 0 0 0 0 0 3 955308
-0.002576 0.000779 0.119877 0.576377 -0.778808 0.123334 -0.062500 1 0 0 0 0 0 3 956317
-0.002576 0.000779 0.119877 0.576377 -0.778796 0.123327 -0.062500 1 0 0 0 0 0 3 957308
-0.002576 0.000779 0.119877 0.576368 -0.778803 0.123340 -0.062500 1 0 0 0 0 0 3 958318
-0.002576 0.000779 0.119877 0.576367 -0.778804 0.123321 -0.062500 1 0 0 0 0 0 3 959309
-0.002576 0.000779 0.119877 0.576367 -0.778804 0.123339 -0.062500 1 0 0 0 0 0 3 960318
-0.002576 0.000779 0.119877 0.576379 -0.778807 0.123335 -0.062500 1 0 0 0 0 0 3 961308
-0.002576 0.000779 0.119877 0.576356 -0.778802 0.123327 -0.062500 1 0 0 0 0 0 3 962317
-0.002576 0.000779 0.119877 0.576377 -0.778807 0.123333 -0.062500 1 0 0 0 0 0 3 963324
-0.002595 0.000783 0.119886 0.841778 -0.841859 -0.013266 -0.062500 1 0 0 0 0 0 3 964321
-0.002605 0.000786 0.119890 0.751357 -0.820367 0.053498 -0.062500 1 0 0 0 0 0 3 965323
-0.002609 0.000787 0.119891 0.684589 -0.804496 0.088080 -0.062500 1 0 0 0 0 0 3 966308
-0.002612 0.000787 0.119891 0.649341 -0.796137 0.101214 -0.062500 1 0 0 0 0 0 3 967317
-0.002613 0.000787 0.119892 0.631617 -0.791922 0.105891 -0.062500 1 0 0 0 0 0 3 968320
-0.002613 0.000788 0.119892 0.622781 -0.789825 0.107516 -0.062500 1 0 0 0 0 0 3 969316
-0.002614 0.000788 0.119892 0.618386 -0.788771 0.108086 -0.062500 1 0 0 0 0 0 3 970328
-0.002614 0.000788 0.119892 0.616185 -0.788259 0.108288 -0.062500 1 0 0 0 0 0 3 971302
-0.002614 0.000788 0.119892 0.615082 -0.788009 0.108349 -0.062500 1 0 0 0 0 0 3 972331
-0.002614 0.000788 0.119892 0.614529 -0.787869 0.108383 -0.062500 1 0 0 0 0 0 3 973323
-0.002614 0.000788 0.119892 0.614273 -0.787808 0.108385 -0.062500 1 0 0 0 0 0 3 974321
-0.002614 0.000788 0.119892 0.614130 -0.787774 0.108393 -0.062500 1 0 0 0 0 0 3 975296
-0.002614 0.000788 0.119892 0.614062 -0.787758 0.108385 -0.062500 1 0 0 0 0 0 3 976327
-0.002614 0.000788 0.119892 0.614032 -0.787740 0.108390 -0.062500 1 0 0 0 0 0 3 977324
-0.002614 0.000788 0.119892 0.614010 -0.787744 0.108390 -0.062500 1 0 0 0 0 0 3 978324
-0.002633 0.000792 0.119901 0.879542 -0.850827 -0.028070 -0.062500 1 0 0 0 0 0 3 979324
-0.002642 0.000794 0.119905 0.099891 -0.062784 0.038630 -0.062500 0 0 0 0 0 0 3 980330
-0.002647 0.000796 0.119906 0.028431 -0.045809 0.073162 -0.062500 0 0 0 0 0 0 3 981296
-0.002649 0.000796 0.119906 -0.009158 -0.036875 0.086301 -0.062500 0 0 0 0 0 0 3 982327
-0.002650 0.000796 0.119906 -0.028040 -0.032393 0.090957 -0.062500 0 0 0 0 0 0 3 983324
-0.002651 0.000797 0.119907 -0.037444 -0.030162 0.092590 -0.062500 0 0 0 0 0 0 3 984325
-0.002670 0.000801 0.119916 0.204554 -0.087654 -0.043171 -0.062500 0 0 0 0 0 0 3 985294
-0.002704 0.000826 0.119919 0.416667 -0.355179 0.038351 -0.062500 0 0 0 0 0 0 3 986294
-0.002721 0.000838 0.119919 0.218449 -0.221191 0.065970 -0.062500 0 0 0 0 0 0 3 987322
-0.002753 0.000867 0.119919 0.404249 -0.417049 0.090385 -0.062500 0 0 0 0 0 0 3 988326
-0.002789 0.000886 0.119928 0.452424 -0.312851 -0.049447 -0.062500 0 0 0 0 0 0 3 989323
-0.002812 0.000913 0.119920 0.294516 -0.412407 0.165604 -0.062500 0 0 0 0 0 0 3 990317
-0.002842 0.000931 0.119928 0.379065 -0.303843 -0.010616 -0.062500 0 0 0 0 0 0 3 991294
-0.002881 0.000963 0.119929 0.503155 -0.466122 0.045983 -0.062500 0 0 0 0 0 0 3 992325
-0.002925 0.001001 0.119928 0.574271 -0.569047 0.078929 -0.062500 0 0 0 0 0 0 3 993322
-0.002947 0.001020 0.119928 0.296329 -0.331132 0.076649 -0.062500 0 0 0 0 0 0 3 994323
-0.002982 0.001052 0.119926 0.430815 -0.477937 0.090925 -0.062500 0 0 0 0 0 0 3 995324
-0.003019 0.001072 0.119936 0.467208 -0.341527 -0.053048 -0.062500 0 0 0 0 0 0 3 996322
-0.003042 0.001100 0.119928 0.298065 -0.426774 0.160347 -0.062500 0 0 0 0 0 0 3 997323
-0.003073 0.001119 0.119935 0.378064 -0.311869 -0.016207 -0.062500 0 0 0 0 0 0 3 998323
-0.003113 0.001151 0.119936 0.499481 -0.470424 0.041108 -0.062500 0 0 0 0 0 0 3 999322
-0.003138 0.001184 0.119926 0.321242 -0.512375 0.208930 -0.062500 0 0 0 0 0 0 4 323
-0.003170 0.001206 0.119931 0.391090 -0.357026 0.005059 -0.062500 0 0 0 0 0 0 4 1322
-0.003210 0.001239 0.119932 0.494065 -0.496415 0.052073 -0.062500 0 0 0 0 0 0 4 2322
-0.003254 0.001278 0.119931 0.565109 -0.586004 0.081864 -0.062500 0 0 0 0 0 0 4 3310
-0.003295 0.001302 0.119940 0.532883 -0.401097 -0.057678 -0.062500 0 0 0 0 0 0 4 4404
-0.003340 0.001336 0.119942 0.575417 -0.517041 0.023285 -0.062500 0 0 0 0 0 0 4 5395
-0.003386 0.001376 0.119941 0.603775 -0.596123 0.066105 -0.062500 0 0 0 0 0 0 4 6394
-0.003410 0.001396 0.119941 0.288775 -0.349004 0.064106 -0.062500 0 0 0 0 0 0 4 7402
-0.003446 0.001428 0.119939 0.422586 -0.486439 0.081649 -0.062500 0 0 0 0 0 0 4 8370
-0.003488 0.001466 0.119937 0.518160 -0.581343 0.091350 -0.062500 0 0 0 0 0 0 4 9368
-0.003528 0.001490 0.119946 0.506776 -0.398374 -0.056833 -0.062500 0 0 0 0 0 0 4 10366
-0.003573 0.001525 0.119947 0.557243 -0.515556 0.021798 -0.062500 0 0 0 0 0 0 4 11366
-0.003619 0.001564 0.119946 0.572759 -0.596805 0.063994 -0.062500 0 0 0 0 0 0 4 12393
-0.003661 0.001588 0.119955 0.523961 -0.407827 -0.072112 -0.062500 0 0 0 0 0 0 4 13365
-0.003688 0.001618 0.119948 0.307955 -0.461203 0.143316 -0.062500 0 0 0 0 0 0 4 14365
-0.003720 0.001638 0.119954 0.367291 -0.332466 -0.031843 -0.062500 0 0 0 0 0 0 4 15365
-0.003760 0.001670 0.119955 0.477188 -0.482480 0.028256 -0.062500 0 0 0 0 0 0 4 16395
-0.003805 0.001708 0.119954 0.546647 -0.579177 0.063219 -0.062500 0 0 0 0 0 0 4 17391
-0.003846 0.001732 0.119962 0.496227 -0.401316 -0.075996 -0.062500 0 0 0 0 0 0 4 18372
-0.003891 0.001766 0.119964 0.537583 -0.518404 0.006827 -0.062500 0 0 0 0 0 0 4 19372
-0.003938 0.001806 0.119963 0.565505 -0.598078 0.050764 -0.062500 0 0 0 0 0 0 4 20394
-0.003981 0.001830 0.119971 0.515032 -0.409801 -0.085559 -0.062500 0 0 0 0 0 0 4 21389
-0.004026 0.001864 0.119973 0.547153 -0.522460 -0.001361 -0.062500 0 0 0 0 0 0 4 22374
-0.004073 0.001904 0.119971 0.551658 -0.603116 0.043177 -0.062500 0 0 0 0 0 0 4 23389
-0.004104 0.001942 0.119991 0.341423 -0.593093 -0.243558 -0.062500 0 0 0 0 0 0 4 24374
-0.004143 0.001983 0.119996 0.435559 -0.632596 -0.085764 -0.062500 0 0 0 0 0 0 4 25390
-0.004167 0.002022 0.119986 0.254935 -0.597699 0.127131 -0.062500 0 0 0 0 0 0 4 26375
-0.004204 0.002063 0.119981 0.395756 -0.635992 0.097189 -0.062500 0 0 0 0 0 0 4 27389
-0.004242 0.002088 0.119989 0.423169 -0.430644 -0.077623 -0.062500 0 0 0 0 0 0 4 28375
-0.004285 0.002123 0.119989 0.476406 -0.538373 -0.007048 -0.062500 0 0 0 0 0 0 4 29389
-0.004331 0.002163 0.119988 0.525961 -0.610630 0.032888 -0.062500 0 0 0 0 0 0 4 30373
-0.004373 0.002188 0.119996 0.483865 -0.419939 -0.105982 -0.062500 0 0 0 0 0 0 4 31388
-0.004419 0.002222 0.119997 0.519363 -0.530308 -0.021322 -0.062500 0 0 0 0 0 0 4 32307
-0.004466 0.002262 0.119996 0.544483 -0.606680 0.023745 -0.062500 0 0 0 0 0 0 4 33306
-0.004514 0.002304 0.119993 0.540246 -0.654032 0.043259 -0.062500 0 0 0 0 0 0 4 34315
-0.004562 0.002347 0.119990 0.554525 -0.674959 0.052722 -0.062500 0 0 0 0 0 0 4 35322
-0.004611 0.002391 0.119987 0.558386 -0.685157 0.058558 -0.062500 0 0 0 0 0 0 4 36307
-0.004659 0.002435 0.119984 0.560421 -0.690172 0.063157 -0.062500 0 0 0 0 0 0 4 37315
-0.004703 0.002462 0.119992 0.480203 -0.474049 -0.090274 -0.062500 0 0 0 0 0 0 4 38316
-0.004749 0.002497 0.119992 0.504045 -0.565554 -0.009815 -0.062500 0 0 0 0 0 0 4 39306
-0.004797 0.002537 0.119990 0.523311 -0.632441 0.034062 -0.062500 0 0 0 0 0 0 4 40315
-0.004845 0.002580 0.119987 0.542814 -0.670600 0.053366 -0.062500 0 0 0 0 0 0 4 41316
-0.004894 0.002623 0.119984 0.548744 -0.688694 0.062919 -0.062500 0 0 0 0 0 0 4 42315
-0.004942 0.002667 0.119980 0.537735 -0.711219 0.068982 -0.062500 0 0 0 0 0 0 4 43314
-0.004991 0.002711 0.119977 0.539397 -0.715662 0.073838 -0.062500 0 0 0 0 0 0 4 44315
-0.005040 0.002756 0.119973 0.540324 -0.717798 0.078280 -0.062500 0 0 0 0 0 0 4 45315
-0.005108 0.002805 0.119979 0.795046 -0.800997 -0.043528 -0.062500 0 0 0 0 0 0 4 46293
-0.005162 0.002834 0.119990 0.628099 -0.548548 -0.136429 -0.062500 0 0 0 0 0 0 4 47295
-0.005213 0.002870 0.119991 0.577649 -0.620787 -0.023003 -0.062500 0 0 0 0 0 0 4 48306
-0.005263 0.002911 0.119989 0.558189 -0.677790 0.033797 -0.062500 0 0 0 0 0 0 4 49310
-0.005312 0.002953 0.119986 0.549949 -0.708670 0.057981 -0.062500 0 0 0 0 0 0 4 50317
-0.005362 0.002997 0.119982 0.557888 -0.751150 0.069507 -0.062500 0 0 0 0 0 0 4 51311
-0.005411 0.003041 0.119978 0.556283 -0.758995 0.076502 -0.062500 0 0 0 0 0 0 4 52311
-0.005460 0.003085 0.119974 0.555611 -0.762864 0.081929 -0.062500 0 0 0 0 0 0 4 53308
-0.005514 0.003147 0.119959 0.618628 -0.991284 0.246993 -0.062500 0 0 0 0 0 0 4 54310
-0.005566 0.003200 0.119951 0.620731 -0.929488 0.174312 -0.062500 0 0 0 0 0 0 4 55311
-0.005616 0.003248 0.119945 0.602257 -0.863987 0.138509 -0.062500 0 0 0 0 0 0 4 56311
-0.005666 0.003295 0.119941 0.591649 -0.828725 0.127695 -0.062500 0 0 0 0 0 0 4 57312
-0.005715 0.003340 0.119936 0.585999 -0.810647 0.126882 -0.062500 0 0 0 0 0 0 4 58313
-0.005765 0.003385 0.119932 0.593219 -0.822973 0.129734 -0.062500 0 0 0 0 0 0 4 59312
-0.005814 0.003430 0.119928 0.614190 -0.814800 0.133890 -0.062500 0 0 0 0 0 0 4 60310
-0.005863 0.003474 0.119924 0.613540 -0.812350 0.138558 -0.062500 0 0 0 0 0 0 4 61309
-0.005912 0.003518 0.119919 0.613270 -0.811029 0.143428 -0.062500 0 0 0 0 0 0 4 62312
-0.005961 0.003563 0.119915 0.626547 -0.826169 0.148397 -0.062500 0 0 0 0 0 0 4 63309
-0.006011 0.003607 0.119910 0.626578 -0.825696 0.153431 -0.062500 0 0 0 0 0 0 4 64312
-0.006060 0.003651 0.119906 0.645706 -0.814818 0.158510 -0.062500 0 0 0 0 0 0 4 65311
-0.006109 0.003695 0.119901 0.645811 -0.814572 0.163637 -0.062500 0 0 0 0 0 0 4 66310
-0.006158 0.003740 0.119897 0.645927 -0.814365 0.168809 -0.062500 0 0 0 0 0 0 4 67293
-0.006195 0.003798 0.119903 0.496639 -1.004366 0.023981 -0.062500 0 0 0 0 0 0 4 68294
-0.006237 0.003849 0.119902 0.571113 -0.914485 0.102077 -0.062500 0 0 0 0 0 0 4 69310
-0.006288 0.003913 0.119887 0.680104 -1.086280 0.308359 -0.062500 0 0 0 0 0 0 4 70307
-0.006338 0.003968 0.119879 0.685082 -0.970833 0.249650 -0.062500 0 0 0 0 0 0 4 71314
-0.006388 0.004017 0.119873 0.688774 -0.897457 0.219033 -0.062500 0 0 0 0 0 0 4 72311
-0.006438 0.004064 0.119867 0.693083 -0.836792 0.210428 -0.062500 0 0 0 0 0 0 4 73310
-0.006487 0.004110 0.119862 0.690925 -0.815307 0.210830 -0.062500 0 0 0 0 0 0 4 74310
-0.006536 0.004154 0.119857 0.689777 -0.804393 0.214555 -0.062500 0 0 0 0 0 0 4 75308
-0.006590 0.004216 0.119841 0.750463 -1.022061 0.383527 -0.062500 0 0 0 0 0 0 4 76312
-0.006642 0.004269 0.119832 0.738529 -0.915038 0.309798 -0.062500 0 0 0 0 0 0 4 77309
-0.006681 0.004331 0.119836 0.559324 -1.029282 0.124174 -0.062500 0 0 0 0 0 0 4 78310
-0.006724 0.004384 0.119834 0.609524 -0.919186 0.186437 -0.062500 0 0 0 0 0 0 4 79308
-0.006775 0.004450 0.119818 0.711570 -1.070935 0.389187 -0.062500 0 0 0 0 0 0 4 80310
-0.006826 0.004505 0.119809 0.713495 -0.928407 0.328065 -0.062500 0 0 0 0 0 0 4 81314
-0.006863 0.004568 0.119813 0.546665 -1.026224 0.147242 -0.062500 0 0 0 0 0 0 4 82314
-0.006906 0.004622 0.119811 0.602917 -0.907634 0.211050 -0.062500 0 0 0 0 0 0 4 83313
-0.006952 0.004670 0.119807 0.647244 -0.832662 0.249660 -0.062500 0 0 0 0 0 0 4 84295
-0.007005 0.004734 0.119790 0.721937 -0.994515 0.434113 -0.062500 0 0 0 0 0 0 4 85310
-0.007056 0.004787 0.119781 0.715668 -0.889976 0.364879 -0.062500 0 0 0 0 0 0 4 86313
-0.007106 0.004836 0.119774 0.704583 -0.815805 0.330584 -0.062500 0 0 0 0 0 0 4 87307
-0.007144 0.004897 0.119778 0.525868 -0.935746 0.171920 -0.062500 0 0 0 0 0 0 4 88310
-0.007192 0.004965 0.119765 0.642211 -1.061590 0.411208 -0.062500 0 0 0 0 0 0 4 89309
-0.007240 0.005022 0.119756 0.668019 -0.913965 0.373099 -0.062500 0 0 0 0 0 0 4 90308
-0.007277 0.005086 0.119760 0.514615 -0.998488 0.202057 -0.062500 0 0 0 0 0 0 4 91308
-0.007305 0.005152 0.119737 0.368830 -1.008411 0.552047 -0.062500 0 0 0 0 0 0 4 92401
-0.007344 0.005207 0.119726 0.503741 -0.871115 0.455330 -0.062500 0 0 0 0 0 0 4 93390
-0.007388 0.005257 0.119718 0.587563 -0.784821 0.402943 -0.062500 0 0 0 0 0 0 4 94373
-0.007439 0.005320 0.119699 0.682980 -0.937930 0.554139 -0.062500 0 0 0 0 0 0 4 95386
-0.007478 0.005388 0.119699 0.524234 -1.011851 0.323042 -0.062500 0 0 0 0 0 0 4 96373
-0.007521 0.005444 0.119696 0.577096 -0.860846 0.356009 -0.062500 0 0 0 0 0 0 4 97386
-0.007568 0.005493 0.119690 0.618367 -0.767446 0.382830 -0.062500 0 0 0 0 0 0 4 98370
-0.007620 0.005557 0.119673 0.696705 -0.918449 0.566142 -0.062500 0 0 0 0 0 0 4 99387
-0.007659 0.005624 0.119673 0.529115 -0.990920 0.346482 -0.062500 0 0 0 0 0 0 4 100371
-0.007703 0.005680 0.119669 0.578083 -0.841167 0.383274 -0.062500 0 0 0 0 0 0 4 101388
-0.007750 0.005729 0.119664 0.617435 -0.747780 0.411547 -0.062500 0 0 0 0 0 0 4 102370
-0.007786 0.005790 0.119668 0.477849 -0.862768 0.278861 -0.062500 0 0 0 0 0 0 4 103387
-0.007828 0.005842 0.119666 0.549087 -0.763197 0.360426 -0.062500 0 0 0 0 0 0 4 104372
-0.007878 0.005906 0.119649 0.660191 -0.918044 0.575658 -0.062500 0 0 0 0 0 0 4 105370
-0.007916 0.005974 0.119649 0.511127 -0.963948 0.368138 -0.062500 0 0 0 0 0 0 4 106386
-0.007959 0.006030 0.119645 0.568980 -0.808364 0.408961 -0.062500 0 0 0 0 0 0 4 107369
-0.008006 0.006080 0.119640 0.613023 -0.712833 0.438822 -0.062500 0 0 0 0 0 0 4 108386
-0.008046 0.006157 0.119632 0.535032 -1.063173 0.477637 -0.062500 0 0 0 0 0 0 4 109370
-0.008071 0.006212 0.119617 0.331074 -0.795796 0.589471 -0.062500 0 0 0 0 0 0 4 110386
-0.008108 0.006262 0.119607 0.474417 -0.697233 0.537892 -0.062500 0 0 0 0 0 0 4 111370
-0.008139 0.006322 0.119610 0.408616 -0.830115 0.367273 -0.062500 0 0 0 0 0 0 4 112386
-0.008179 0.006374 0.119607 0.516913 -0.729030 0.433986 -0.062500 0 0 0 0 0 0 4 113369
-0.008224 0.006422 0.119601 0.593880 -0.642838 0.474515 -0.062500 0 0 0 0 0 0 4 114387
-0.008275 0.006484 0.119583 0.689492 -0.825238 0.666234 -0.062500 0 0 0 0 0 0 4 115371
-0.008326 0.006537 0.119572 0.690299 -0.727320 0.596178 -0.062500 0 0 0 0 0 0 4 116313
-0.008364 0.006599 0.119574 0.532755 -0.817480 0.414628 -0.062500 0 0 0 0 0 0 4 117303
-0.008408 0.006652 0.119570 0.586930 -0.702835 0.476760 -0.062500 0 0 0 0 0 0 4 118312
-0.008454 0.006699 0.119564 0.630365 -0.630032 0.515743 -0.062500 0 0 0 0 0 0 4 119304
-0.008470 0.006754 0.119560 0.232662 -0.711255 0.498330 -0.062500 0 0 0 0 0 0 4 120313
-0.008502 0.006803 0.119555 0.412918 -0.644316 0.528130 -0.062500 0 0 0 0 0 0 4 121306
-0.008547 0.006866 0.119536 0.609162 -0.796900 0.719314 -0.062500 0 0 0 0 0 0 4 122312
-0.008583 0.006933 0.119535 0.500618 -0.874338 0.501792 -0.062500 0 0 0 0 0 0 4 123321
-0.008625 0.006988 0.119530 0.578172 -0.723971 0.537942 -0.062500 0 0 0 0 0 0 4 124313
-0.008671 0.007037 0.119523 0.646323 -0.610506 0.566533 -0.062500 0 0 0 0 0 0 4 125318
-0.008707 0.007097 0.119527 0.515581 -0.745666 0.436224 -0.062500 0 0 0 0 0 0 4 126307
-0.008749 0.007149 0.119523 0.587266 -0.646914 0.517690 -0.062500 0 0 0 0 0 0 4 127315
-0.008794 0.007196 0.119518 0.641564 -0.581886 0.563936 -0.062500 0 0 0 0 0 0 4 128315
-0.008842 0.007241 0.119511 0.685069 -0.528361 0.586700 -0.062500 0 0 0 0 0 0 4 129293
-0.008883 0.007316 0.119501 0.597132 -0.908798 0.627678 -0.062500 0 0 0 0 0 0 4 130314
-0.008928 0.007375 0.119493 0.647532 -0.742084 0.624859 -0.062500 0 0 0 0 0 0 4 131309
-0.008975 0.007426 0.119486 0.679642 -0.623823 0.626655 -0.062500 0 0 0 0 0 0 4 132309
-0.009012 0.007487 0.119488 0.546392 -0.723224 0.486146 -0.062500 0 0 0 0 0 0 4 133292
-0.009034 0.007534 0.119477 0.350852 -0.549766 0.670314 -0.062500 0 0 0 0 0 0 4 134308
-0.009070 0.007579 0.119468 0.510798 -0.508691 0.663750 -0.062500 0 0 0 0 0 0 4 135309
-0.009101 0.007637 0.119470 0.455790 -0.675339 0.513117 -0.062500 0 0 0 0 0 0 4 136306
-0.009140 0.007687 0.119466 0.569831 -0.569423 0.586079 -0.062500 0 0 0 0 0 0 4 137290
-0.009185 0.007734 0.119460 0.642987 -0.512720 0.629536 -0.062500 0 0 0 0 0 0 4 138315
-0.009220 0.007793 0.119463 0.523166 -0.666789 0.505902 -0.062500 0 0 0 0 0 0 4 139311
-0.009262 0.007843 0.119459 0.602610 -0.575181 0.589221 -0.062500 0 0 0 0 0 0 4 140315
-0.009312 0.007906 0.119440 0.715762 -0.705970 0.812250 -0.062500 0 0 0 0 0 0 4 141312
-0.009349 0.007974 0.119438 0.571703 -0.777991 0.606450 -0.062500 0 0 0 0 0 0 4 142309
-0.009393 0.008029 0.119433 0.632405 -0.624895 0.645646 -0.062500 0 0 0 0 0 0 4 143291
-0.009440 0.008077 0.119425 0.677120 -0.530144 0.675767 -0.062500 0 0 0 0 0 0 4 144309
-0.009455 0.008132 0.119421 0.279275 -0.579965 0.652307 -0.062500 0 0 0 0 0 0 4 145309
-0.009488 0.008181 0.119414 0.460185 -0.506898 0.683443 -0.062500 0 0 0 0 0 0 4 146290
-0.009529 0.008227 0.119406 0.589768 -0.460142 0.703535 -0.062500 0 0 0 0 0 0 4 147307
-0.009562 0.008286 0.119408 0.499509 -0.620002 0.571618 -0.062500 0 0 0 0 0 0 4 148309
-0.009603 0.008336 0.119404 0.598266 -0.511387 0.651522 -0.062500 0 0 0 0 0 0 4 149290
-0.009648 0.008382 0.119397 0.662491 -0.451969 0.697819 -0.062500 0 0 0 0 0 0 4 150290
-0.009683 0.008441 0.119400 0.538213 -0.605762 0.576388 -0.062500 0 0 0 0 0 0 4 151289
-0.009725 0.008492 0.119395 0.615086 -0.513308 0.659979 -0.062500 0 0 0 0 0 0 4 152307
-0.009771 0.008538 0.119388 0.672678 -0.431976 0.707694 -0.062500 0 0 0 0 0 0 4 153309
-0.009819 0.008583 0.119380 0.707264 -0.402814 0.731757 -0.062500 0 0 0 0 0 0 4 154306
-0.009835 0.008636 0.119375 0.298782 -0.506735 0.704127 -0.062500 0 0 0 0 0 0 4 155310
-0.009872 0.008699 0.119355 0.529146 -0.659802 0.913088 -0.062500 0 0 0 0 0 0 4 156309
-0.009916 0.008753 0.119342 0.643950 -0.521511 0.848806 -0.062500 0 0 0 0 0 0 4 157308
-0.009950 0.008815 0.119343 0.537036 -0.624939 0.672710 -0.062500 0 0 0 0 0 0 4 158306
-0.009992 0.008868 0.119337 0.619812 -0.503523 0.734820 -0.062500 0 0 0 0 0 0 4 159307
-0.010038 0.008915 0.119330 0.680704 -0.429684 0.774879 -0.062500 0 0 0 0 0 0 4 160308
-0.010086 0.008960 0.119322 0.714914 -0.370398 0.796373 -0.062500 0 0 0 0 0 0 4 161307
-0.010122 0.009018 0.119323 0.572417 -0.535715 0.666003 -0.062500 0 0 0 0 0 0 4 162308
-0.010165 0.009068 0.119318 0.639187 -0.448286 0.745798 -0.062500 0 0 0 0 0 0 4 163300
-0.010211 0.009114 0.119311 0.689952 -0.389986 0.792479 -0.062500 0 0 0 0 0 0 4 164309
-0.010247 0.009172 0.119313 0.563179 -0.526882 0.672478 -0.062500 0 0 0 0 0 0 4 165307
-0.010285 0.009207 0.119321 0.583588 -0.226391 0.576459 -0.062500 0 0 0 0 0 0 4 166307
-0.010328 0.009245 0.119318 0.652045 -0.243973 0.709830 -0.062500 0 0 0 0 0 0 4 167305
-0.010363 0.009299 0.119321 0.538892 -0.458482 0.636197 -0.062500 0 0 0 0 0 0 4 168308
-0.010404 0.009347 0.119317 0.623060 -0.398749 0.737838 -0.062500 0 0 0 0 0 0 4 169306
-0.010450 0.009392 0.119309 0.684796 -0.336818 0.792714 -0.062500 0 0 0 0 0 0 4 170308
-0.010485 0.009450 0.119311 0.559576 -0.499700 0.676149 -0.062500 0 0 0 0 0 0 4 171290
-0.010527 0.009500 0.119306 0.635319 -0.410818 0.760753 -0.062500 0 0 0 0 0 0 4 172308
-0.010573 0.009546 0.119298 0.690875 -0.351975 0.809428 -0.062500 0 0 0 0 0 0 4 173305
-0.010621 0.009590 0.119289 0.723556 -0.301505 0.834430 -0.062500 0 0 0 0 0 0 4 174306
-0.010658 0.009648 0.119291 0.578313 -0.473704 0.706368 -0.062500 0 0 0 0 0 0 4 175296
-0.010701 0.009697 0.119285 0.644616 -0.388169 0.786542 -0.062500 0 0 0 0 0 0 4 176304
-0.010747 0.009743 0.119277 0.695301 -0.330900 0.833760 -0.062500 0 0 0 0 0 0 4 177296
-0.010762 0.009796 0.119271 0.298548 -0.400849 0.812674 -0.062500 0 0 0 0 0 0 4 178305
-0.010815 0.009849 0.119270 0.750224 -0.402801 0.751971 -0.062500 0 0 0 0 0 0 4 179297
-0.010846 0.009891 0.119257 0.502834 -0.266256 0.919468 -0.062500 0 0 0 0 0 0 4 180304
-0.010874 0.009948 0.119256 0.443458 -0.441650 0.770074 -0.062500 0 0 0 0 0 0 4 181297
-0.010913 0.009997 0.119250 0.574428 -0.362048 0.835037 -0.062500 0 0 0 0 0 0 4 182305
-0.010957 0.010043 0.119242 0.660140 -0.287179 0.876215 -0.062500 0 0 0 0 0 0 4 183294
-0.010992 0.010101 0.119243 0.546903 -0.444886 0.755795 -0.062500 0 0 0 0 0 0 4 184305
-0.011054 0.010156 0.119244 0.896476 -0.418292 0.742135 -0.062500 0 0 0 0 0 0 4 185296
-0.011110 0.010204 0.119238 0.837880 -0.329703 0.836642 -0.062500 0 0 0 0 0 0 4 186305
-0.011163 0.010249 0.119229 0.793188 -0.259299 0.886602 -0.062500 0 0 0 0 0 0 4 187322
-0.011202 0.010307 0.119230 0.611592 -0.420579 0.769404 -0.062500 0 0 0 0 0 0 4 188410
-0.011246 0.010357 0.119224 0.658012 -0.330102 0.853056 -0.062500 0 0 0 0 0 0 4 189397
-0.011293 0.010403 0.119216 0.693757 -0.271437 0.901938 -0.062500 0 0 0 0 0 0 4 190399
-0.011329 0.010461 0.119217 0.559892 -0.406245 0.784935 -0.062500 0 0 0 0 0 0 4 191387
-0.011372 0.010511 0.119211 0.629996 -0.312634 0.868620 -0.062500 0 0 0 0 0 0 4 192400
-0.011418 0.010557 0.119202 0.682893 -0.251540 0.917586 -0.062500 0 0 0 0 0 0 4 193403
-0.011454 0.010615 0.119203 0.554249 -0.406397 0.800915 -0.062500 0 0 0 0 0 0 4 194409
-0.011497 0.010665 0.119196 0.626737 -0.292541 0.884602 -0.062500 0 0 0 0 0 0 4 195399
-0.011531 0.010725 0.119198 0.522780 -0.417194 0.791397 -0.062500 0 0 0 0 0 0 4 196311
-0.011572 0.010775 0.119192 0.610507 -0.307197 0.884573 -0.062500 0 0 0 0 0 0 4 197315
-0.011614 0.010806 0.119196 0.623062 -0.035059 0.753316 -0.062500 0 0 0 0 0 0 4 198312
-0.011647 0.010856 0.119202 0.512827 -0.241112 0.725085 -0.062500 0 0 0 0 0 0 4 199316
-0.011688 0.010902 0.119197 0.603040 -0.204176 0.856029 -0.062500 0 0 0 0 0 0 4 200321
-0.011754 0.010950 0.119195 0.940877 -0.241994 0.831279 -0.062500 0 0 0 0 0 0 4 201323
-0.011799 0.011010 0.119198 0.707840 -0.384624 0.766612 -0.062500 0 0 0 0 0 0 4 202288
-0.011847 0.011060 0.119193 0.706610 -0.279967 0.876570 -0.062500 0 0 0 0 0 0 4 203318
-0.011895 0.011106 0.119184 0.724523 -0.193091 0.936190 -0.062500 0 0 0 0 0 0 4 204318
-0.011932 0.011164 0.119184 0.582702 -0.347651 0.824389 -0.062500 0 0 0 0 0 0 4 205317
-0.011975 0.011214 0.119178 0.646580 -0.252280 0.909437 -0.062500 0 0 0 0 0 0 4 206311
-0.012010 0.011274 0.119179 0.538419 -0.376809 0.817702 -0.062500 0 0 0 0 0 0 4 207287
-0.012051 0.011324 0.119172 0.625865 -0.245686 0.911041 -0.062500 0 0 0 0 0 0 4 208317
-0.012097 0.011370 0.119163 0.687104 -0.176411 0.964122 -0.062500 0 0 0 0 0 0 4 209313
-0.012154 0.011434 0.119169 0.840544 -0.395962 0.759852 -0.062500 0 0 0 0 0 0 4 210320
-0.012203 0.011470 0.119178 0.754655 -0.068914 0.701409 -0.062500 0 0 0 0 0 0 4 211318
-0.012239 0.011523 0.119185 0.587091 -0.227913 0.720064 -0.062500 0 0 0 0 0 0 4 212322
-0.012282 0.011570 0.119180 0.648876 -0.166341 0.869725 -0.062500 0 0 0 0 0 0 4 213287
-0.012316 0.011628 0.119181 0.543390 -0.312070 0.803972 -0.062500 0 0 0 0 0 0 4 214318
-0.012357 0.011678 0.119175 0.637178 -0.215168 0.906714 -0.062500 0 0 0 0 0 0 4 215314
-0.012408 0.011727 0.119196 0.767814 -0.183833 0.546968 -0.062500 0 0 0 0 0 0 4 216393
-0.012457 0.011772 0.119196 0.757919 -0.117140 0.772190 -0.062500 0 0 0 0 0 0 4 217385
-0.012506 0.011815 0.119189 0.758287 -0.087011 0.896857 -0.062500 0 0 0 0 0 0 4 218381
-0.012543 0.011871 0.119190 0.605776 -0.262487 0.812383 -0.062500 0 0 0 0 0 0 4 219386
-0.012608 0.011925 0.119189 0.946164 -0.226756 0.818887 -0.062500 0 0 0 0 0 0 4 220386
-0.012649 0.011971 0.119205 0.677274 -0.128769 0.586946 -0.062500 0 0 0 0 0 0 4 221360
-0.012693 0.012014 0.119204 0.693765 -0.075669 0.791506 -0.062500 0 0 0 0 0 0 4 222391
-0.012728 0.012071 0.119206 0.570526 -0.243938 0.761443 -0.062500 0 0 0 0 0 0 4 223390
-0.012770 0.012119 0.119200 0.652599 -0.160847 0.878493 -0.062500 0 0 0 0 0 0 4 224363
-0.012800 0.012163 0.119214 0.509776 -0.072615 0.612996 -0.062500 0 0 0 0 0 0 4 225362
-0.012839 0.012205 0.119212 0.610620 -0.038534 0.798203 -0.062500 0 0 0 0 0 0 4 226384
-0.012892 0.012266 0.119220 0.804331 -0.282593 0.674137 -0.062500 0 0 0 0 0 0 4 227361
-0.012942 0.012316 0.119216 0.793489 -0.172017 0.829333 -0.062500 0 0 0 0 0 0 4 228361
-0.012981 0.012377 0.119217 0.627511 -0.268086 0.772803 -0.062500 0 0 0 0 0 0 4 229355
-0.013021 0.012412 0.119223 0.636023 0.046213 0.690967 -0.062500 0 0 0 0 0 0 4 230394
-0.013074 0.012469 0.119235 0.808489 -0.209000 0.611257 -0.062500 0 0 0 0 0 0 4 231389
-0.013125 0.012517 0.119231 0.792654 -0.121674 0.795895 -0.062500 0 0 0 0 0 0 4 232393
-0.013163 0.012577 0.119233 0.627983 -0.230423 0.751967 -0.062500 0 0 0 0 0 0 4 233381
-0.013203 0.012611 0.119239 0.632069 0.074098 0.674293 -0.062500 0 0 0 0 0 0 4 234396
-0.013235 0.012663 0.119244 0.531112 -0.118814 0.682506 -0.062500 0 0 0 0 0 0 4 235385
-0.013275 0.012709 0.119239 0.628882 -0.062952 0.827434 -0.062500 0 0 0 0 0 0 4 236359
-0.013330 0.012772 0.119245 0.817621 -0.258229 0.677861 -0.062500 0 0 0 0 0 0 4 237359
-0.013381 0.012824 0.119240 0.800562 -0.130375 0.819830 -0.062500 0 0 0 0 0 0 4 238389
-0.013419 0.012884 0.119240 0.623604 -0.237404 0.759129 -0.062500 0 0 0 0 0 0 4 239381
-0.013460 0.012920 0.119246 0.630778 0.080583 0.674134 -0.062500 0 0 0 0 0 0 4 240360
-0.013492 0.012972 0.119251 0.527833 -0.105429 0.680647 -0.062500 0 0 0 0 0 0 4 241361
-0.013533 0.013018 0.119245 0.624988 -0.025025 0.824849 -0.062500 0 0 0 0 0 0 4 242356
-0.013587 0.013081 0.119251 0.812773 -0.239364 0.677020 -0.062500 0 0 0 0 0 0 4 243358
-0.013639 0.013133 0.119246 0.786602 -0.111222 0.818190 -0.062500 0 0 0 0 0 0 4 244389
-0.013677 0.013193 0.119246 0.617523 -0.196150 0.757697 -0.062500 0 0 0 0 0 0 4 245381
-0.013718 0.013229 0.119252 0.625033 0.121397 0.671806 -0.062500 0 0 0 0 0 0 4 246367
-0.013771 0.013286 0.119262 0.797169 -0.130523 0.597031 -0.062500 0 0 0 0 0 0 4 247384
-0.013810 0.013349 0.119268 0.621590 -0.228753 0.640657 -0.062500 0 0 0 0 0 0 4 248301
-0.013854 0.013400 0.119262 0.663018 -0.090041 0.801569 -0.062500 0 0 0 0 0 0 4 249308
-0.013889 0.013461 0.119262 0.551331 -0.174699 0.743946 -0.062500 0 0 0 0 0 0 4 250299
-0.013936 0.013516 0.119284 0.708548 -0.112543 0.437768 -0.062500 0 0 0 0 0 0 4 251309
-0.013984 0.013562 0.119284 0.719859 0.000353 0.687309 -0.062500 0 0 0 0 0 0 4 252300
-0.014020 0.013620 0.119286 0.577308 -0.113775 0.684833 -0.062500 0 0 0 0 0 0 4 253308
-0.014050 0.013684 0.119289 0.488429 -0.200224 0.673043 -0.062500 0 0 0 0 0 0 4 254299
-0.014112 0.013741 0.119287 0.876391 -0.122206 0.724850 -0.062500 0 0 0 0 0 0 4 255295
-0.014155 0.013804 0.119289 0.682427 -0.195093 0.693995 -0.062500 0 0 0 0 0 0 4 256309
-0.014201 0.013855 0.119281 0.704021 -0.032045 0.814663 -0.062500 0 0 0 0 0 0 4 257299
-0.014258 0.013921 0.119286 0.854585 -0.203860 0.662507 -0.062500 0 0 0 0 0 0 4 258308
-0.014296 0.013973 0.119303 0.612398 -0.045697 0.467891 -0.062500 0 0 0 0 0 0 4 259329
-0.014326 0.014033 0.119311 0.494429 -0.129963 0.559175 -0.062500 0 0 0 0 0 0 4 260317
-0.014366 0.014083 0.119306 0.602151 0.016101 0.746721 -0.062500 0 0 0 0 0 0 4 261313
-0.014420 0.014147 0.119312 0.800784 -0.166574 0.623131 -0.062500 0 0 0 0 0 0 4 262319
-0.014459 0.014214 0.119315 0.629762 -0.210167 0.630342 -0.062500 0 0 0 0 0 0 4 263311
-0.014503 0.014267 0.119309 0.684936 -0.020334 0.775192 -0.062500 0 0 0 0 0 0 4 264311
-0.014559 0.014334 0.119313 0.849063 -0.176473 0.635660 -0.062500 0 0 0 0 0 0 4 265313
-0.014600 0.014401 0.119316 0.659156 -0.205834 0.636187 -0.062500 0 0 0 0 0 0 4 266313
-0.014632 0.014469 0.119319 0.540372 -0.195692 0.640580 -0.062500 0 0 0 0 0 0 4 267299
-0.014679 0.014528 0.119341 0.712431 -0.074032 0.371912 -0.062500 0 0 0 0 0 0 4 268310
-0.014714 0.014591 0.119351 0.580487 -0.118639 0.495735 -0.062500 0 0 0 0 0 0 4 269305
-0.014743 0.014656 0.119356 0.496981 -0.156898 0.563650 -0.062500 0 0 0 0 0 0 4 270303
-0.014804 0.014714 0.119354 0.896390 -0.036751 0.651516 -0.062500 0 0 0 0 0 0 4 271302
-0.014847 0.014777 0.119355 0.707007 -0.101239 0.633063 -0.062500 0 0 0 0 0 0 4 272304
-0.014881 0.014843 0.119357 0.571870 -0.143633 0.620122 -0.062500 0 0 0 0 0 0 4 273304
-0.014932 0.014916 0.119364 0.787869 -0.213494 0.538464 -0.062500 0 0 0 0 0 0 4 274288
-0.014969 0.014986 0.119368 0.635567 -0.194480 0.570369 -0.062500 0 0 0 0 0 0 4 275287
-0.015013 0.015041 0.119361 0.694340 0.009041 0.724584 -0.062500 0 0 0 0 0 0 4 276307
-0.015069 0.015108 0.119365 0.869103 -0.111274 0.593374 -0.062500 0 0 0 0 0 0 4 277309
-0.015106 0.015161 0.119382 0.640151 0.058178 0.400465 -0.062500 0 0 0 0 0 0 4 278306
-0.015136 0.015221 0.119389 0.531017 -0.019643 0.494133 -0.062500 0 0 0 0 0 0 4 279308
-0.015185 0.015291 0.119398 0.760773 -0.144830 0.471563 -0.062500 0 0 0 0 0 0 4 280286
-0.015221 0.015359 0.119403 0.625451 -0.128026 0.526359 -0.062500 0 0 0 0 0 0 4 281286
-0.015252 0.015428 0.119405 0.535011 -0.126657 0.552745 -0.062500 0 0 0 0 0 0 4 282286
-0.015301 0.015501 0.119412 0.768910 -0.192838 0.489553 -0.062500 0 0 0 0 0 0 4 283305
-0.015338 0.015572 0.119416 0.632691 -0.144953 0.526871 -0.062500 0 0 0 0 0 0 4 284286
-0.015368 0.015642 0.119418 0.540557 -0.126031 0.546574 -0.062500 0 0 0 0 0 0 4 285305
-0.015396 0.015711 0.119420 0.493186 -0.116860 0.554177 -0.062500 0 0 0 0 0 0 4 286286
-0.015441 0.015770 0.119441 0.710344 0.031787 0.288835 -0.062500 0 0 0 0 0 0 4 287302
-0.015474 0.015833 0.119449 0.588351 -0.004262 0.411918 -0.062500 0 0 0 0 0 0 4 288304
-0.015503 0.015898 0.119453 0.513639 -0.039289 0.480558 -0.062500 0 0 0 0 0 0 4 289305
-0.015530 0.015965 0.119456 0.480027 -0.040481 0.508507 -0.062500 0 0 0 0 0 0 4 290305
-0.015590 0.016023 0.119453 0.898607 0.069920 0.582690 -0.062500 0 0 0 0 0 0 4 291302
-0.015620 0.016101 0.119462 0.560711 -0.179399 0.422765 -0.062500 0 0 0 0 0 0 4 292305
-0.015659 0.016159 0.119456 0.644177 0.053763 0.604398 -0.062500 0 0 0 0 0 0 4 293303
-0.015692 0.016223 0.119455 0.565404 0.027549 0.571048 -0.062500 0 0 0 0 0 0 4 294302
-0.015721 0.016289 0.119455 0.510013 -0.009675 0.548079 -0.062500 0 0 0 0 0 0 4 295302
-0.015773 0.016376 0.119446 0.791665 -0.284128 0.664693 -0.062500 0 0 0 0 0 0 4 296304
-0.015812 0.016454 0.119443 0.655042 -0.175832 0.604099 -0.062500 0 0 0 0 0 0 4 297302
-0.015844 0.016527 0.119443 0.553356 -0.106097 0.570377 -0.062500 0 0 0 0 0 0 4 298302
-0.015872 0.016598 0.119443 0.497992 -0.046475 0.556452 -0.062500 0 0 0 0 0 0 4 299295
-0.015887 0.016682 0.119453 0.309891 -0.216935 0.417141 -0.062500 0 0 0 0 0 0 4 300306
-0.015906 0.016758 0.119457 0.350558 -0.124101 0.476307 -0.062500 0 0 0 0 0 0 4 301307
-0.015928 0.016830 0.119459 0.389783 -0.042631 0.510147 -0.062500 0 0 0 0 0 0 4 302303
-0.015951 0.016900 0.119460 0.412701 -0.012109 0.524317 -0.062500 0 0 0 0 0 0 4 303302
-0.015997 0.016974 0.119465 0.691724 -0.063655 0.461351 -0.062500 0 0 0 0 0 0 4 304305
-0.016035 0.017060 0.119453 0.621254 -0.192625 0.693504 -0.062500 0 0 0 0 0 0 4 305304
-0.016068 0.017137 0.119449 0.538511 -0.103857 0.623023 -0.062500 0 0 0 0 0 0 4 306302
-0.016097 0.017210 0.119447 0.486314 -0.038386 0.580363 -0.062500 0 0 0 0 0 0 4 307285
-0.016124 0.017281 0.119447 0.456759 0.019128 0.562757 -0.062500 0 0 0 0 0 0 4 308286
-0.016150 0.017350 0.119447 0.440777 0.038666 0.556240 -0.062500 0 0 0 0 0 0 4 309301
-0.016197 0.017424 0.119452 0.694278 -0.017025 0.486774 -0.062500 0 0 0 0 0 0 4 310302
-0.016233 0.017495 0.119453 0.572927 0.038698 0.517343 -0.062500 0 0 0 0 0 0 4 311294
-0.016266 0.017578 0.119440 0.527635 -0.124609 0.734242 -0.062500 0 0 0 0 0 0 4 312426
-0.016296 0.017655 0.119434 0.480117 -0.048621 0.652501 -0.062500 0 0 0 0 0 0 4 313294
-0.016324 0.017727 0.119432 0.447010 0.031295 0.605100 -0.062500 0 0 0 0 0 0 4 314300
-0.016351 0.017798 0.119431 0.426919 0.065095 0.585834 -0.062500 0 0 0 0 0 0 4 315417
-0.016376 0.017867 0.119431 0.415507 0.083320 0.578913 -0.062500 0 0 0 0 0 0 4 316426
-0.016392 0.017964 0.119425 0.266859 -0.262408 0.645381 -0.062500 0 0 0 0 0 0 4 317292
-0.016413 0.018047 0.119423 0.315859 -0.109825 0.615143 -0.062500 0 0 0 0 0 0 4 318301
-0.016436 0.018123 0.119422 0.349251 0.022876 0.598454 -0.062500 0 0 0 0 0 0 4 319417
-0.016460 0.018195 0.119421 0.365885 0.083212 0.592153 -0.062500 0 0 0 0 0 0 4 320306
-0.016485 0.018265 0.119420 0.373810 0.114244 0.590485 -0.062500 0 0 0 0 0 0 4 321422
-0.016512 0.018348 0.119405 0.415587 -0.032322 0.791271 -0.062500 0 0 0 0 0 0 4 322422
-0.016539 0.018424 0.119399 0.414059 0.039769 0.702366 -0.062500 0 0 0 0 0 0 4 323430
-0.016566 0.018496 0.119396 0.403718 0.097258 0.652237 -0.062500 0 0 0 0 0 0 4 324417
-0.016592 0.018566 0.119394 0.394769 0.151290 0.632160 -0.062500 0 0 0 0 0 0 4 325436
-0.016608 0.018664 0.119388 0.244973 -0.205550 0.696538 -0.062500 0 0 0 0 0 0 4 326313
-0.016638 0.018718 0.119390 0.417730 0.325503 0.591824 -0.062500 0 0 0 0 0 0 4 327454
-0.016656 0.018808 0.119385 0.274715 -0.060999 0.677632 -0.062500 0 0 0 0 0 0 4 328425
-0.016678 0.018887 0.119382 0.309038 0.038261 0.657811 -0.062500 0 0 0 0 0 0 4 329435
-0.016701 0.018960 0.119381 0.334854 0.140675 0.645774 -0.062500 0 0 0 0 0 0 4 330430
-0.016728 0.019045 0.119365 0.385084 0.004115 0.843539 -0.062500 0 0 0 0 0 0 4 331438
-0.016742 0.019137 0.119367 0.227371 -0.102759 0.624255 -0.062500 0 0 0 0 0 0 4 332430
-0.016762 0.019216 0.119367 0.275826 0.066063 0.631519 -0.062500 0 0 0 0 0 0 4 333444
-0.016784 0.019290 0.119366 0.314679 0.158816 0.644572 -0.062500 0 0 0 0 0 0 4 334441
-0.016807 0.019360 0.119365 0.336333 0.206573 0.651790 -0.062500 0 0 0 0 0 0 4 335439
-0.016834 0.019443 0.119349 0.363594 0.071054 0.858592 -0.062500 0 0 0 0 0 0 4 336440
-0.016883 0.019524 0.119347 0.652154 0.080014 0.709189 -0.062500 0 0 0 0 0 0 4 337437
-0.016908 0.019613 0.119354 0.365034 -0.004611 0.560337 -0.062500 0 0 0 0 0 0 4 338437
-0.016932 0.019691 0.119355 0.331318 0.131794 0.614287 -0.062500 0 0 0 0 0 0 4 339436
-0.016956 0.019764 0.119355 0.329974 0.215307 0.647655 -0.062500 0 0 0 0 0 0 4 340445
-0.016981 0.019834 0.119354 0.332607 0.278053 0.663227 -0.062500 0 0 0 0 0 0 4 341412
-0.016993 0.019917 0.119361 0.173067 0.105057 0.543911 -0.062500 0 0 0 0 0 0 4 342441
-0.017014 0.020006 0.119348 0.267607 0.040953 0.809001 -0.062500 0 0 0 0 0 0 4 343437
-0.017037 0.020085 0.119342 0.292450 0.163588 0.754819 -0.062500 0 0 0 0 0 0 4 344436
-0.017062 0.020158 0.119338 0.309544 0.246139 0.719375 -0.062500 0 0 0 0 0 0 4 345437
-0.017074 0.020244 0.119345 0.153051 0.118465 0.579339 -0.062500 0 0 0 0 0 0 4 346438
-0.017092 0.020320 0.119346 0.211747 0.226273 0.632028 -0.062500 0 0 0 0 0 0 4 347437
-0.017113 0.020391 0.119345 0.259243 0.294838 0.664840 -0.062500 0 0 0 0 0 0 4 348439
-0.017136 0.020460 0.119343 0.286567 0.350104 0.680502 -0.062500 0 0 0 0 0 0 4 349438
-0.017163 0.020542 0.119326 0.336892 0.189507 0.893045 -0.062500 0 0 0 0 0 0 4 350438
-0.017177 0.020633 0.119327 0.180062 0.064374 0.682172 -0.062500 0 0 0 0 0 0 4 351436
-0.017196 0.020711 0.119326 0.230772 0.225017 0.689551 -0.062500 0 0 0 0 0 0 4 352439
-0.017218 0.020784 0.119324 0.270829 0.313777 0.703065 -0.062500 0 0 0 0 0 0 4 353435
-0.017241 0.020854 0.119322 0.272212 0.380403 0.711163 -0.062500 0 0 0 0 0 0 4 354439
-0.017265 0.020923 0.119319 0.283802 0.403321 0.716419 -0.062500 0 0 0 0 0 0 4 355439
-0.017280 0.021019 0.119311 0.161827 0.044263 0.801256 -0.062500 0 0 0 0 0 0 4 356439
-0.017300 0.021102 0.119306 0.220687 0.215164 0.769864 -0.062500 0 0 0 0 0 0 4 357437
-0.017323 0.021176 0.119302 0.259231 0.325714 0.752799 -0.062500 0 0 0 0 0 0 4 358437
-0.017334 0.021262 0.119308 0.114848 0.191078 0.623569 -0.062500 0 0 0 0 0 0 4 359437
-0.017351 0.021338 0.119309 0.181380 0.327119 0.678715 -0.062500 0 0 0 0 0 0 4 360438
-0.017372 0.021410 0.119307 0.233073 0.399355 0.712899 -0.062500 0 0 0 0 0 0 4 361436
-0.017395 0.021479 0.119304 0.262529 0.435520 0.729602 -0.062500 0 0 0 0 0 0 4 362436
-0.017406 0.021562 0.119310 0.114491 0.279133 0.615267 -0.062500 0 0 0 0 0 0 4 363434
-0.017423 0.021637 0.119311 0.180451 0.372252 0.675856 -0.062500 0 0 0 0 0 0 4 364450
-0.017444 0.021707 0.119309 0.232258 0.453847 0.712321 -0.062500 0 0 0 0 0 0 4 365439
-0.017467 0.021776 0.119306 0.241049 0.484172 0.730063 -0.062500 0 0 0 0 0 0 4 366445
-0.017493 0.021857 0.119289 0.291401 0.324798 0.946263 -0.062500 0 0 0 0 0 0 4 367447
-0.017507 0.021947 0.119288 0.134488 0.216460 0.739268 -0.062500 0 0 0 0 0 0 4 368446
-0.017526 0.022026 0.119286 0.186672 0.355237 0.745352 -0.062500 0 0 0 0 0 0 4 369445
-0.017548 0.022098 0.119283 0.227484 0.443646 0.758657 -0.062500 0 0 0 0 0 0 4 370446
-0.017571 0.022168 0.119280 0.250038 0.510154 0.767261 -0.062500 0 0 0 0 0 0 4 371444
-0.017582 0.022251 0.119285 0.097145 0.337771 0.651637 -0.062500 0 0 0 0 0 0 4 372450
-0.017600 0.022326 0.119285 0.161151 0.433946 0.710461 -0.062500 0 0 0 0 0 0 4 373426
-0.017621 0.022396 0.119283 0.211945 0.517190 0.746488 -0.062500 0 0 0 0 0 0 4 374446
-0.017643 0.022465 0.119280 0.241063 0.548378 0.764425 -0.062500 0 0 0 0 0 0 4 375443
-0.017654 0.022548 0.119285 0.091702 0.367929 0.653314 -0.062500 0 0 0 0 0 0 4 376447
-0.017672 0.022622 0.119284 0.137308 0.480911 0.713417 -0.062500 0 0 0 0 0 0 4 377446
-0.017692 0.022692 0.119282 0.189427 0.541276 0.750064 -0.062500 0 0 0 0 0 0 4 378434
-0.017715 0.022761 0.119278 0.219252 0.571382 0.768396 -0.062500 0 0 0 0 0 0 4 379445
-0.017748 0.022848 0.119287 0.359080 0.347011 0.603393 -0.062500 0 0 0 0 0 0 4 380436
-0.017776 0.022925 0.119288 0.306968 0.467743 0.687742 -0.062500 0 0 0 0 0 0 4 381444
-0.017805 0.023009 0.119271 0.308744 0.396274 0.947219 -0.062500 0 0 0 0 0 0 4 382433
-0.017832 0.023085 0.119262 0.294839 0.492449 0.880812 -0.062500 0 0 0 0 0 0 4 383446
-0.017846 0.023172 0.119264 0.113864 0.364896 0.720421 -0.062500 0 0 0 0 0 0 4 384436
-0.017865 0.023249 0.119263 0.161274 0.509413 0.758065 -0.062500 0 0 0 0 0 0 4 385445
-0.017886 0.023320 0.119259 0.181426 0.587071 0.785824 -0.062500 0 0 0 0 0 0 4 386434
-0.017897 0.023404 0.119264 0.039011 0.430298 0.681804 -0.062500 0 0 0 0 0 0 4 387445
-0.017911 0.023466 0.119278 0.077554 0.725451 0.534039 -0.062500 0 0 0 0 0 0 4 388436
-0.017929 0.023529 0.119281 0.132314 0.735494 0.662662 -0.062500 0 0 0 0 0 0 4 389433
-0.017950 0.023593 0.119279 0.173066 0.719203 0.735612 -0.062500 0 0 0 0 0 0 4 390444
-0.017982 0.023678 0.119288 0.322544 0.466586 0.598310 -0.062500 0 0 0 0 0 0 4 391434
-0.018010 0.023753 0.119289 0.277065 0.571707 0.690777 -0.062500 0 0 0 0 0 0 4 392428
-0.018038 0.023837 0.119271 0.281911 0.493861 0.955039 -0.062500 0 0 0 0 0 0 4 393420
-0.018065 0.023913 0.119261 0.270702 0.584477 0.890388 -0.062500 0 0 0 0 0 0 4 394429
-0.018079 0.023999 0.119263 0.090123 0.453425 0.732617 -0.062500 0 0 0 0 0 0 4 395430
-0.018120 0.024080 0.119264 0.408685 0.533485 0.717752 -0.062500 0 0 0 0 0 0 4 396429
-0.018152 0.024153 0.119262 0.330914 0.639061 0.768608 -0.062500 0 0 0 0 0 0 4 397434
-0.018180 0.024223 0.119258 0.270584 0.696515 0.797615 -0.062500 0 0 0 0 0 0 4 398436
-0.018194 0.024306 0.119261 0.072399 0.548757 0.695985 -0.062500 0 0 0 0 0 0 4 399427
-0.018213 0.024380 0.119260 0.116529 0.647760 0.756912 -0.062500 0 0 0 0 0 0 4 400425
-0.018234 0.024451 0.119256 0.157698 0.711490 0.794619 -0.062500 0 0 0 0 0 0 4 401523
-0.018244 0.024534 0.119260 0.014546 0.567241 0.697602 -0.062500 0 0 0 0 0 0 4 402438
-0.018258 0.024595 0.119273 0.055541 0.835138 0.549057 -0.062500 0 0 0 0 0 0 4 403439
-0.018299 0.024663 0.119279 0.381185 0.781846 0.628013 -0.062500 0 0 0 0 0 0 4 404441
-0.018331 0.024729 0.119278 0.302331 0.814448 0.724621 -0.062500 0 0 0 0 0 0 4 405424
-0.018346 0.024810 0.119283 0.075683 0.621947 0.657152 -0.062500 0 0 0 0 0 0 4 406423
-0.018365 0.024883 0.119281 0.106223 0.707483 0.731494 -0.062500 0 0 0 0 0 0 4 407426
-0.018386 0.024952 0.119277 0.141391 0.784503 0.774889 -0.062500 0 0 0 0 0 0 4 408425
-0.018432 0.025025 0.119276 0.455374 0.749450 0.747406 -0.062500 0 0 0 0 0 0 4 409425
-0.018454 0.025109 0.119280 0.179402 0.614318 0.666669 -0.062500 0 0 0 0 0 0 4 410424
-0.018476 0.025184 0.119278 0.160913 0.724359 0.738685 -0.062500 0 0 0 0 0 0 4 411425
-0.018500 0.025254 0.119274 0.169053 0.793504 0.781623 -0.062500 0 0 0 0 0 0 4 412431
-0.018524 0.025322 0.119269 0.156170 0.848453 0.803801 -0.062500 0 0 0 0 0 0 4 413426
-0.018570 0.025394 0.119267 0.454178 0.802430 0.768094 -0.062500 0 0 0 0 0 0 4 414429
-0.018606 0.025462 0.119262 0.337201 0.838324 0.798710 -0.062500 0 0 0 0 0 0 4 415423
-0.018636 0.025530 0.119257 0.254115 0.860397 0.819079 -0.062500 0 0 0 0 0 0 4 416426
-0.018650 0.025611 0.119259 0.042064 0.694671 0.717276 -0.062500 0 0 0 0 0 0 4 417423
-0.018669 0.025685 0.119257 0.080456 0.785567 0.775983 -0.062500 0 0 0 0 0 0 4 418424
-0.018690 0.025754 0.119252 0.118736 0.866267 0.813382 -0.062500 0 0 0 0 0 0 4 419422
-0.018723 0.025842 0.119258 0.265891 0.636505 0.672091 -0.062500 0 0 0 0 0 0 4 420426
-0.018750 0.025918 0.119256 0.197377 0.764377 0.754529 -0.062500 0 0 0 0 0 0 4 421423
-0.018776 0.025988 0.119252 0.167999 0.867542 0.805544 -0.062500 0 0 0 0 0 0 4 422425
-0.018801 0.026056 0.119247 0.155476 0.908294 0.831768 -0.062500 0 0 0 0 0 0 4 423422
-0.018849 0.026128 0.119244 0.444272 0.865896 0.800020 -0.062500 0 0 0 0 0 0 4 424423
-0.018882 0.026184 0.119254 0.291987 1.087089 0.617579 -0.062500 0 0 0 0 0 0 4 425422
-0.018897 0.026259 0.119262 0.034520 0.859101 0.616248 -0.062500 0 0 0 0 0 0 4 426424
-0.018916 0.026329 0.119262 0.058701 0.908659 0.732948 -0.062500 0 0 0 0 0 0 4 427408
-0.018960 0.026401 0.119261 0.367656 0.901771 0.750081 -0.062500 0 0 0 0 0 0 4 428426
-0.018994 0.026469 0.119257 0.270530 0.944347 0.801353 -0.062500 0 0 0 0 0 0 4 429407
-0.019023 0.026536 0.119251 0.198880 0.968550 0.830589 -0.062500 0 0 0 0 0 0 4 430424
-0.019036 0.026618 0.119252 -0.008064 0.802803 0.734877 -0.062500 0 0 0 0 0 0 4 431423
-0.019078 0.026695 0.119252 0.329004 0.832498 0.749319 -0.062500 0 0 0 0 0 0 4 432406
-0.019110 0.026767 0.119248 0.248721 0.919910 0.807192 -0.062500 0 0 0 0 0 0 4 433422
-0.019138 0.026835 0.119242 0.184879 0.988156 0.840006 -0.062500 0 0 0 0 0 0 4 434424
-0.019188 0.026907 0.119239 0.430237 0.950240 0.813882 -0.062500 0 0 0 0 0 0 4 435425
-0.019224 0.026975 0.119233 0.294252 0.988567 0.845443 -0.062500 0 0 0 0 0 0 4 436428
-0.019242 0.027057 0.119234 0.028483 0.834196 0.755031 -0.062500 0 0 0 0 0 0 4 437419
-0.019262 0.027130 0.119231 0.040969 0.931547 0.816499 -0.062500 0 0 0 0 0 0 4 438424
-0.019307 0.027204 0.119228 0.361921 0.933519 0.811959 -0.062500 0 0 0 0 0 0 4 439423
-0.019342 0.027274 0.119223 0.254041 1.012397 0.852630 -0.062500 0 0 0 0 0 0 4 440424
-0.019369 0.027329 0.119231 0.134396 1.206627 0.662981 -0.062500 0 0 0 0 0 0 4 441423
-0.019394 0.027388 0.119230 0.092040 1.171091 0.769402 -0.062500 0 0 0 0 0 0 4 442422
-0.019441 0.027454 0.119229 0.374242 1.091985 0.793022 -0.062500 0 0 0 0 0 0 4 443423
-0.019463 0.027535 0.119232 0.081038 0.896108 0.734885 -0.062500 0 0 0 0 0 0 4 444423
-0.019486 0.027608 0.119228 0.057435 0.985753 0.812297 -0.062500 0 0 0 0 0 0 4 445425
-0.019509 0.027676 0.119222 0.060163 1.064642 0.858593 -0.062500 0 0 0 0 0 0 4 446406
-0.019556 0.027748 0.119218 0.363859 1.032817 0.841409 -0.062500 0 0 0 0 0 0 4 447422
-0.019591 0.027816 0.119212 0.232796 1.074109 0.874953 -0.062500 0 0 0 0 0 0 4 448414
-0.019621 0.027883 0.119205 0.147433 1.118670 0.897237 -0.062500 0 0 0 0 0 0 4 449413
-0.019646 0.027936 0.119213 0.076506 1.289655 0.696186 -0.062500 0 0 0 0 0 0 4 450420
-0.019693 0.027999 0.119214 0.348637 1.184360 0.756916 -0.062500 0 0 0 0 0 0 4 451413
-0.019728 0.028063 0.119210 0.224638 1.167893 0.839934 -0.062500 0 0 0 0 0 0 4 452420
-0.019757 0.028127 0.119204 0.134833 1.178482 0.884511 -0.062500 0 0 0 0 0 0 4 453412
-0.019784 0.028192 0.119196 0.093450 1.171983 0.908577 -0.062500 0 0 0 0 0 0 4 454421
-0.019833 0.028261 0.119191 0.357066 1.108842 0.883308 -0.062500 0 0 0 0 0 0 4 455412
-0.019870 0.028328 0.119185 0.222633 1.153432 0.912232 -0.062500 0 0 0 0 0 0 4 456413
-0.019900 0.028394 0.119177 0.131878 1.169732 0.932736 -0.062500 0 0 0 0 0 0 4 457420
-0.019928 0.028460 0.119169 0.084710 1.177782 0.946787 -0.062500 0 0 0 0 0 0 4 458413
-0.019954 0.028525 0.119161 -0.035198 1.101538 0.957912 -0.062500 0 0 0 0 0 0 4 459421
-0.019977 0.028578 0.119168 -0.073798 1.261142 0.751497 -0.062500 0 0 0 0 0 0 4 460416
-0.020000 0.028636 0.119166 -0.083509 1.212280 0.851747 -0.062500 0 0 0 0 0 0 4 461430
-0.020046 0.028702 0.119163 0.207731 1.108463 0.877702 -0.062500 0 0 0 0 0 0 4 462419
-0.020081 0.028767 0.119156 -0.024910 0.978389 0.928713 -0.062500 0 0 0 0 0 0 4 463427
-0.020111 0.028831 0.119149 -0.105923 0.980280 0.958716 -0.062500 0 0 0 0 0 0 4 464431
-0.020138 0.028896 0.119141 -0.147541 0.980458 0.976934 -0.062500 0 0 0 0 0 0 4 465418
-0.020164 0.028961 0.119132 -0.297549 0.793194 0.990005 -0.062500 0 0 0 0 0 0 4 466426
-0.020201 0.028999 0.119131 -0.161297 1.148320 0.892095 -0.062500 0 0 0 0 0 0 4 467420
-0.020231 0.029049 0.119126 -0.246650 1.009796 0.947472 -0.062500 0 0 0 0 0 0 4 468408
-0.020258 0.029107 0.119118 -0.291489 0.906905 0.985169 -0.062500 0 0 0 0 0 0 4 469430
-0.020295 0.029141 0.119118 -0.166509 1.205472 0.898108 -0.062500 0 0 0 0 0 0 4 470428
-0.020348 0.029194 0.119115 -0.057689 0.734601 0.921151 -0.062500 0 0 0 0 0 0 4 471424
-0.020387 0.029253 0.119109 -0.226829 0.642912 0.977086 -0.062500 0 0 0 0 0 0 4 472406
-0.020430 0.029287 0.119109 -0.200821 0.947390 0.900468 -0.062500 0 0 0 0 0 0 4 473421
-0.020463 0.029336 0.119104 -0.322676 0.787433 0.965750 -0.062500 0 0 0 0 0 0 4 474426
-0.020503 0.029365 0.119104 -0.313635 0.732696 0.898096 -0.062500 0 0 0 0 0 0 4 475421
-0.020534 0.029412 0.119099 -0.413861 0.534390 0.967853 -0.062500 0 0 0 0 0 0 4 476424
-0.020574 0.029440 0.119099 -0.325238 0.753287 0.902074 -0.062500 0 0 0 0 0 0 4 477428
-0.020641 0.029475 0.119089 0.044170 0.681631 1.044374 -0.062500 0 0 0 0 0 0 4 478424
-0.020686 0.029513 0.119095 -0.220683 0.636178 0.842056 -0.062500 0 0 0 0 0 0 4 479427
-0.020730 0.029536 0.119100 -0.241494 0.824999 0.829462 -0.062500 0 0 0 0 0 0 4 480426
-0.020778 0.029563 0.119089 -0.214540 0.784480 1.046686 -0.062500 0 0 0 0 0 0 4 481421
-0.020825 0.029582 0.119087 -0.204551 0.581994 0.954522 -0.062500 0 0 0 0 0 0 4 482421
-0.020849 0.029592 0.119086 -0.509989 0.714787 0.930226 -0.062500 0 0 0 0 0 0 4 483420
-0.020884 0.029601 0.119088 -0.400667 0.728584 0.886659 -0.062500 0 0 0 0 0 0 4 484421
-0.020911 0.029626 0.119099 -0.491781 0.536014 0.755470 -0.062500 0 0 0 0 0 0 4 485420
-0.020947 0.029642 0.119106 -0.388366 0.626096 0.787748 -0.062500 0 0 0 0 0 0 4 486420
-0.020988 0.029654 0.119111 -0.317711 0.686410 0.808017 -0.062500 0 0 0 0 0 0 4 487421
-0.021031 0.029664 0.119116 -0.278763 0.716693 0.815232 -0.062500 0 0 0 0 0 0 4 488420
-0.021052 0.029668 0.119118 -0.558703 0.789434 0.849900 -0.062500 0 0 0 0 0 0 4 489425
-0.021085 0.029675 0.119121 -0.431316 0.767967 0.833789 -0.062500 0 0 0 0 0 0 4 490422
-0.021125 0.029683 0.119125 -0.338464 0.754401 0.822019 -0.062500 0 0 0 0 0 0 4 491421
-0.021168 0.029691 0.119129 -0.289875 0.747698 0.814672 -0.062500 0 0 0 0 0 0 4 492424
-0.021189 0.029695 0.119131 -0.566322 0.802619 0.842563 -0.062500 0 0 0 0 0 0 4 493421
-0.021222 0.029701 0.119134 -0.431493 0.775833 0.824162 -0.062500 0 0 0 0 0 0 4 494421
-0.021262 0.029708 0.119137 -0.338086 0.758301 0.811539 -0.062500 0 0 0 0 0 0 4 495422
-0.021305 0.029716 0.119141 -0.295341 0.746645 0.803839 -0.062500 0 0 0 0 0 0 4 496422
-0.021326 0.029720 0.119143 -0.571948 0.800550 0.831054 -0.062500 0 0 0 0 0 0 4 497421
-0.021359 0.029726 0.119146 -0.437007 0.773385 0.812917 -0.062500 0 0 0 0 0 0 4 498420
-0.021399 0.029733 0.119149 -0.343568 0.755611 0.800453 -0.062500 0 0 0 0 0 0 4 499421
-0.021442 0.029741 0.119153 -0.294701 0.746865 0.792908 -0.062500 0 0 0 0 0 0 4 500422
-0.021463 0.029745 0.119155 -0.571571 0.800573 0.819609 -0.062500 0 0 0 0 0 0 4 501422
-0.021496 0.029751 0.119157 -0.442608 0.770565 0.801808 -0.062500 0 0 0 0 0 0 4 502423
-0.021536 0.029758 0.119161 -0.349093 0.752822 0.789595 -0.062500 0 0 0 0 0 0 4 503415
-0.021556 0.029762 0.119162 -0.601661 0.801868 0.813726 -0.062500 0 0 0 0 0 0 4 504422
-0.021589 0.029768 0.119165 -0.454384 0.772576 0.795195 -0.062500 0 0 0 0 0 0 4 505422
-0.021628 0.029775 0.119169 -0.354675 0.753831 0.782741 -0.062500 0 0 0 0 0 0 4 506423
-0.021648 0.029779 0.119170 -0.604455 0.802292 0.806407 -0.062500 0 0 0 0 0 0 4 507404
-0.021680 0.029785 0.119173 -0.455543 0.772854 0.788049 -0.062500 0 0 0 0 0 0 4 508424
-0.021720 0.029792 0.119176 -0.361188 0.751140 0.775736 -0.062500 0 0 0 0 0 0 4 509420
-0.021762 0.029800 0.119180 -0.308836 0.741840 0.768332 -0.062500 0 0 0 0 0 0 4 510420
-0.021783 0.029803 0.119181 -0.584517 0.795015 0.793788 -0.062500 0 0 0 0 0 0 4 511421
-0.021817 0.029810 0.119184 -0.448458 0.767987 0.776765 -0.062500 0 0 0 0 0 0 4 512421
-0.021857 0.029817 0.119188 -0.354338 0.750233 0.765061 -0.062500 0 0 0 0 0 0 4 513421
-0.021900 0.029825 0.119191 -0.305081 0.741464 0.757978 -0.062500 0 0 0 0 0 0 4 514413
-0.021921 0.029829 0.119193 -0.588759 0.791947 0.783008 -0.062500 0 0 0 0 0 0 4 515421
-0.021955 0.029835 0.119195 -0.453397 0.765120 0.766353 -0.062500 0 0 0 0 0 0 4 516503
-0.021995 0.029842 0.119199 -0.359566 0.747475 0.754914 -0.062500 0 0 0 0 0 0 4 517498
-0.022014 0.029846 0.119200 -0.612827 0.796119 0.777490 -0.062500 0 0 0 0 0 0 4 518503
-0.022047 0.029852 0.119203 -0.465156 0.767163 0.760191 -0.062500 0 0 0 0 0 0 4 519499
-0.022087 0.029859 0.119206 -0.365216 0.748483 0.748529 -0.062500 0 0 0 0 0 0 4 520503
-0.022130 0.029867 0.119209 -0.319259 0.736479 0.741530 -0.062500 0 0 0 0 0 0 4 521501
-0.022151 0.029870 0.119211 -0.595723 0.789389 0.765661 -0.062500 0 0 0 0 0 0 4 522483
-0.022184 0.029876 0.119213 -0.459552 0.762566 0.749541 -0.062500 0 0 0 0 0 0 4 523483
-0.022224 0.029884 0.119217 -0.365205 0.744928 0.738486 -0.062500 0 0 0 0 0 0 4 524430
-0.022244 0.029887 0.119218 -0.618632 0.793387 0.760307 -0.062500 0 0 0 0 0 0 4 525416
-0.022277 0.029893 0.119221 -0.470720 0.764516 0.743592 -0.062500 0 0 0 0 0 0 4 526425
-0.022317 0.029901 0.119224 -0.370588 0.745899 0.732329 -0.062500 0 0 0 0 0 0 4 527416
-0.022336 0.029904 0.119225 -0.621225 0.793827 0.753709 -0.062500 0 0 0 0 0 0 4 528425
-0.022369 0.029910 0.119228 -0.478127 0.762030 0.737156 -0.062500 0 0 0 0 0 0 4 529415
-0.022386 0.029913 0.119229 -0.680180 0.800452 0.753940 -0.062500 0 0 0 0 0 0 4 530425
-0.022417 0.029919 0.119231 -0.504302 0.766601 0.735501 -0.062500 0 0 0 0 0 0 4 531416
-0.022432 0.029921 0.119232 -0.693177 0.802614 0.751266 -0.062500 0 0 0 0 0 0 4 532440
-0.022463 0.029927 0.119234 -0.510709 0.767628 0.732581 -0.062500 0 0 0 0 0 0 4 533429
-0.022502 0.029934 0.119237 -0.393130 0.746061 0.720568 -0.062500 0 0 0 0 0 0 4 534432
-0.022521 0.029937 0.119239 -0.635460 0.792419 0.740883 -0.062500 0 0 0 0 0 0 4 535417
-0.022554 0.029943 0.119241 -0.488040 0.760118 0.724646 -0.062500 0 0 0 0 0 0 4 536425
-0.022583 0.029931 0.119234 -0.517428 0.996070 0.850474 -0.062500 0 0 0 0 0 0 4 537420
-0.022622 0.029930 0.119233 -0.400395 0.876323 0.787624 -0.062500 0 0 0 0 0 0 4 538424
-0.022641 0.029929 0.119233 -0.638176 0.854611 0.774641 -0.062500 0 0 0 0 0 0 4 539420
-0.022674 0.029933 0.119235 -0.483892 0.791060 0.743592 -0.062500 0 0 0 0 0 0 4 540405
-0.022691 0.029935 0.119235 -0.685128 0.812761 0.752989 -0.062500 0 0 0 0 0 0 4 541425
-0.022722 0.029940 0.119238 -0.509005 0.771228 0.732594 -0.062500 0 0 0 0 0 0 4 542431
-0.022738 0.029943 0.119239 -0.698373 0.803356 0.746421 -0.062500 0 0 0 0 0 0 4 543428
-0.022769 0.029948 0.119241 -0.522236 0.764135 0.728125 -0.062500 0 0 0 0 0 0 4 544401
-0.022784 0.029951 0.119242 -0.708263 0.798562 0.742651 -0.062500 0 0 0 0 0 0 4 545432
-0.022815 0.029957 0.119244 -0.523995 0.763135 0.724842 -0.062500 0 0 0 0 0 0 4 546402
-0.022830 0.029959 0.119245 -0.709110 0.798090 0.739434 -0.062500 0 0 0 0 0 0 4 547429
-0.022861 0.029965 0.119247 -0.524326 0.762934 0.721829 -0.062500 0 0 0 0 0 0 4 548432
-0.022876 0.029968 0.119248 -0.709298 0.797974 0.736317 -0.062500 0 0 0 0 0 0 4 549433
-0.022907 0.029973 0.119250 -0.524314 0.762903 0.718851 -0.062500 0 0 0 0 0 0 4 550436
-0.022923 0.029976 0.119251 -0.709230 0.797951 0.733250 -0.062500 0 0 0 0 0 0 4 551434
-0.022954 0.029981 0.119254 -0.524216 0.762910 0.715920 -0.062500 0 0 0 0 0 0 4 552432
-0.022982 0.029969 0.119247 -0.545381 0.993139 0.840369 -0.062500 0 0 0 0 0 0 4 553429
-0.023020 0.029967 0.119246 -0.419863 0.872449 0.778187 -0.062500 0 0 0 0 0 0 4 554432
-0.023039 0.029967 0.119245 -0.653997 0.849908 0.763895 -0.062500 0 0 0 0 0 0 4 555401
-0.023049 0.029967 0.119245 -0.801491 0.842950 0.758903 -0.062500 0 0 0 0 0 0 4 556432
-0.023077 0.029971 0.119247 -0.574554 0.783516 0.731861 -0.062500 0 0 0 0 0 0 4 557423
-0.023091 0.029973 0.119247 -0.737084 0.806446 0.741324 -0.062500 0 0 0 0 0 0 4 558432
-0.023098 0.029974 0.119248 -0.844937 0.822337 0.747395 -0.062500 0 0 0 0 0 0 4 559431
-0.023138 0.029963 0.119242 -0.427042 0.971464 0.835799 -0.062500 0 0 0 0 0 0 4 560400
-0.023158 0.029958 0.119239 -0.638062 0.913823 0.802150 -0.062500 0 0 0 0 0 0 4 561431
-0.023169 0.029956 0.119238 -0.789293 0.874653 0.780538 -0.062500 0 0 0 0 0 0 4 562429
-0.023198 0.029960 0.119239 -0.573185 0.796354 0.746018 -0.062500 0 0 0 0 0 0 4 563432
-0.023225 0.029946 0.119232 -0.569260 1.008922 0.862466 -0.062500 0 0 0 0 0 0 4 564432
-0.023239 0.029940 0.119229 -0.738278 0.935404 0.821741 -0.062500 0 0 0 0 0 0 4 565431
-0.023247 0.029937 0.119227 -0.844495 0.884184 0.795237 -0.062500 0 0 0 0 0 0 4 566400
-0.023250 0.029935 0.119227 -0.901751 0.858644 0.783007 -0.062500 0 0 0 0 0 0 4 567400
-0.023252 0.029935 0.119226 -0.931612 0.846499 0.777683 -0.062500 0 0 0 0 0 0 4 568401
-0.023277 0.029939 0.119228 -0.642820 0.784273 0.751217 -0.062500 0 0 0 0 0 0 4 569429
[truncated: 28,111,910 more chars]
