# Supplementary material for: Increasing Patient Engagement in Rehabilitation Exercises Using Computer-Based Citizen Science
Source: PLoS One. 2015 Mar 20;10(3):e0117013. doi: 10.1371/journal.pone.0117013 (PMC4368773; doi:10.1371/journal.pone.0117013)
Supplement: S1 Dataset — (ZIP) [file pone.0117013.s001.zip › Dataset_S1/H10/H10_without.dat]

0.015846 -0.022703 0.170034 1.647554 -1.088575 -0.677931 -0.000000 1 0 0 0 0 0 0 973
0.015791 -0.022676 0.170056 0.867000 -0.447845 -0.389982 -0.000031 1 0 0 0 0 0 0 1955
0.015744 -0.022655 0.170076 0.687568 -0.300604 -0.345663 -0.000062 1 0 0 0 0 0 0 2964
0.015700 -0.022636 0.170095 0.614125 -0.236343 -0.344686 -0.000093 1 0 0 0 0 0 0 3954
0.015658 -0.022620 0.170113 0.574535 -0.198412 -0.358032 -0.000125 1 0 0 0 0 0 0 4961
0.015624 -0.022629 0.170115 0.458413 0.158570 -0.176407 -0.000156 1 0 0 0 0 0 0 5953
0.015607 -0.022634 0.170116 0.218889 0.139175 -0.167743 -0.000187 1 0 0 0 0 0 0 6962
0.015598 -0.022636 0.170116 0.076747 0.115711 -0.182765 -0.000218 1 0 0 0 0 0 0 7953
0.015594 -0.022637 0.170116 -0.000759 0.108430 -0.203966 -0.000250 1 0 0 0 0 0 0 8962
0.015592 -0.022638 0.170116 -0.044099 0.110316 -0.226839 -0.000281 1 0 0 0 0 0 0 9952
0.015585 -0.022615 0.170117 0.000612 -0.184587 -0.275945 -0.000328 1 0 0 0 0 0 0 11454
0.015582 -0.022603 0.170118 -0.042215 -0.059270 -0.282851 -0.000343 1 0 0 0 0 0 0 11953
0.015574 -0.022573 0.170119 -0.006029 -0.262148 -0.328223 -0.000389 1 0 0 0 0 0 0 13426
0.015570 -0.022558 0.170120 -0.054390 -0.087148 -0.334655 -0.000406 1 0 0 0 0 0 0 13966
0.015549 -0.022545 0.170129 0.162523 -0.041472 -0.468367 -0.000437 1 0 0 0 0 0 0 14958
0.015538 -0.022537 0.170133 0.039647 0.052121 -0.445227 -0.000469 1 0 0 0 0 0 0 15985
0.015532 -0.022533 0.170135 -0.050211 0.115393 -0.435824 -0.000500 1 0 0 0 0 0 0 16969
0.015529 -0.022531 0.170136 -0.102631 0.156095 -0.442937 -0.000531 1 0 0 0 0 0 0 17958
0.015528 -0.022530 0.170137 -0.134065 0.183622 -0.459453 -0.000562 1 0 0 0 0 0 0 18965
0.015502 -0.022500 0.170147 0.175479 -0.182149 -0.605858 -0.000594 1 0 0 0 0 0 0 19978
0.015488 -0.022484 0.170151 0.032469 -0.021913 -0.577193 -0.000625 1 0 0 0 0 0 0 20974
0.015482 -0.022475 0.170154 -0.074501 0.102827 -0.564822 -0.000656 1 0 0 0 0 0 0 21973
0.015478 -0.022471 0.170155 -0.136077 0.176846 -0.569658 -0.000686 1 0 0 0 0 0 0 22940
0.015476 -0.022469 0.170156 -0.172358 0.221656 -0.585631 -0.000718 1 0 0 0 0 0 0 23958
0.015438 -0.022457 0.170159 0.298027 0.117473 -0.643394 -0.000749 1 0 0 0 0 0 0 24939
0.015418 -0.022451 0.170160 0.086630 0.187783 -0.650486 -0.000780 1 0 0 0 0 0 0 25938
0.015408 -0.022448 0.170161 -0.068610 0.242174 -0.664134 -0.000812 1 0 0 0 0 0 0 26964
0.015403 -0.022447 0.170161 -0.155109 0.276952 -0.682743 -0.000843 1 0 0 0 0 0 0 27955
0.015401 -0.022446 0.170162 -0.203583 0.300779 -0.705063 -0.000875 1 0 0 0 0 0 0 28968
0.015400 -0.022445 0.170162 -0.232119 0.318460 -0.728581 -0.000906 1 0 0 0 0 0 0 29965
0.015387 -0.022465 0.170155 -0.088050 0.586246 -0.665966 -0.000937 1 0 0 0 0 0 0 30973
0.015355 -0.022445 0.170161 0.161879 0.118433 -0.850336 -0.000968 1 0 0 0 0 0 0 31941
0.015339 -0.022435 0.170164 -0.025361 0.202498 -0.849976 -0.001000 1 0 0 0 0 0 0 32968
0.015331 -0.022429 0.170166 -0.155144 0.284602 -0.852029 -0.001031 1 0 0 0 0 0 0 33972
0.015326 -0.022427 0.170167 -0.228035 0.336074 -0.864463 -0.001062 1 0 0 0 0 0 0 34959
0.015324 -0.022425 0.170167 -0.269594 0.368910 -0.883807 -0.001094 1 0 0 0 0 0 0 35973
0.015311 -0.022444 0.170161 -0.131866 0.644476 -0.818570 -0.001125 1 0 0 0 0 0 0 36971
0.015304 -0.022454 0.170157 -0.216265 0.567477 -0.877875 -0.001156 1 0 0 0 0 0 0 37970
0.015295 -0.022435 0.170157 -0.200485 0.201435 -0.939118 -0.001187 1 0 0 0 0 0 0 38966
0.015291 -0.022426 0.170156 -0.265649 0.295463 -0.972272 -0.001219 1 0 0 0 0 0 0 39968
0.015276 -0.022441 0.170149 -0.146274 0.627873 -0.912887 -0.001250 1 0 0 0 0 0 0 40965
0.015269 -0.022449 0.170146 -0.240400 0.581678 -0.975142 -0.001281 1 0 0 0 0 0 0 41967
0.015265 -0.022453 0.170144 -0.305493 0.538837 -1.026230 -0.001312 1 0 0 0 0 0 0 42967
0.015258 -0.022432 0.170145 -0.267049 0.210981 -1.076447 -0.001344 1 0 0 0 0 0 0 43968
0.015241 -0.022440 0.170138 -0.156754 0.579848 -1.015845 -0.001375 1 0 0 0 0 0 0 44964
0.015233 -0.022445 0.170135 -0.261710 0.577088 -1.076699 -0.001406 1 0 0 0 0 0 0 45967
0.015229 -0.022448 0.170133 -0.332877 0.558476 -1.126992 -0.001437 1 0 0 0 0 0 0 46966
0.015209 -0.022445 0.170126 -0.134304 0.496025 -1.089617 -0.001469 1 0 0 0 0 0 0 47984
0.015199 -0.022444 0.170123 -0.255884 0.524163 -1.151654 -0.001500 1 0 0 0 0 0 0 48960
0.015194 -0.022444 0.170122 -0.341863 0.546081 -1.202380 -0.001531 1 0 0 0 0 0 0 49976
0.015192 -0.022444 0.170121 -0.390529 0.561226 -1.240426 -0.001563 1 0 0 0 0 0 0 50975
0.015185 -0.022421 0.170121 -0.342770 0.265322 -1.283577 -0.001594 1 0 0 0 0 0 0 51981
0.015169 -0.022428 0.170115 -0.227777 0.651054 -1.219270 -0.001625 1 0 0 0 0 0 0 52976
0.015161 -0.022433 0.170112 -0.330604 0.657125 -1.278341 -0.001656 1 0 0 0 0 0 0 53974
0.015157 -0.022435 0.170110 -0.400732 0.643091 -1.327745 -0.001687 1 0 0 0 0 0 0 54969
0.015143 -0.022456 0.170103 -0.278159 0.891446 -1.279568 -0.001721 1 0 0 0 0 0 0 56041
0.015136 -0.022467 0.170099 -0.369800 0.799458 -1.346920 -0.001752 1 0 0 0 0 0 0 57045
0.015114 -0.022468 0.170091 -0.193126 0.677113 -1.323207 -0.001782 1 0 0 0 0 0 0 58009
0.015103 -0.022469 0.170088 -0.327711 0.673412 -1.394912 -0.001814 1 0 0 0 0 0 0 59037
0.015085 -0.022490 0.170079 -0.255868 0.930577 -1.360821 -0.001845 1 0 0 0 0 0 0 60013
0.015076 -0.022501 0.170075 -0.374972 0.843112 -1.436840 -0.001876 1 0 0 0 0 0 0 61011
0.015072 -0.022506 0.170073 -0.452307 0.778350 -1.494800 -0.001907 1 0 0 0 0 0 0 62009
0.015058 -0.022529 0.170065 -0.332271 0.999470 -1.448583 -0.001939 1 0 0 0 0 0 0 63009
0.015045 -0.022517 0.170062 -0.348916 0.586078 -1.530656 -0.001971 1 0 0 0 0 0 0 64053
0.015026 -0.022531 0.170054 -0.279746 0.887081 -1.491960 -0.002002 1 0 0 0 0 0 0 65038
0.015004 -0.022558 0.170043 -0.242756 1.099361 -1.476510 -0.002033 1 0 0 0 0 0 0 66032
0.014987 -0.022548 0.170039 -0.315087 0.659010 -1.580890 -0.002065 1 0 0 0 0 0 0 67046
0.014967 -0.022563 0.170030 -0.274906 0.942899 -1.554203 -0.002096 1 0 0 0 0 0 0 68036
0.014951 -0.022548 0.170026 -0.338830 0.584438 -1.644790 -0.002127 1 0 0 0 0 0 0 69034
0.014930 -0.022559 0.170018 -0.294079 0.914852 -1.610391 -0.002158 1 0 0 0 0 0 0 70015
0.014907 -0.022585 0.170007 -0.269392 1.142174 -1.597685 -0.002189 1 0 0 0 0 0 0 71034
0.014898 -0.022601 0.169987 -0.439227 1.039812 -1.501037 -0.002220 1 0 0 0 0 0 0 72018
0.014881 -0.022630 0.169970 -0.371124 1.211720 -1.557667 -0.002252 1 0 0 0 0 0 0 73036
0.014867 -0.022622 0.169963 -0.410360 0.760811 -1.707095 -0.002283 1 0 0 0 0 0 0 74033
0.014847 -0.022637 0.169953 -0.350971 1.037600 -1.702959 -0.002314 1 0 0 0 0 0 0 75018
0.014839 -0.022648 0.169933 -0.496187 1.005065 -1.603718 -0.002346 1 0 0 0 0 0 0 76036
0.014829 -0.022631 0.169924 -0.501591 0.655209 -1.758362 -0.002377 1 0 0 0 0 0 0 77043
0.014812 -0.022642 0.169913 -0.410672 1.001339 -1.764641 -0.002408 1 0 0 0 0 0 0 78031
0.014785 -0.022644 0.169902 -0.282019 0.924974 -1.783296 -0.002439 1 0 0 0 0 0 0 79016
0.014773 -0.022648 0.169882 -0.601036 1.124935 -2.086682 -0.002964 1 0 0 0 0 0 0 95829
0.014631 -0.022510 0.169683 0.975846 -0.588368 -0.054133 -0.003348 1 0 0 0 0 0 0 108106
0.014791 -0.022569 0.169403 -2.801242 1.817248 1.234139 -0.003376 1 0 0 0 0 0 0 109018
0.014835 -0.022573 0.169350 -1.684269 1.336007 -1.607898 -0.003406 1 0 0 0 0 0 0 109976
0.014886 -0.022610 0.169299 -1.658453 1.735108 -1.946028 -0.003437 1 0 0 0 0 0 0 110957
0.014926 -0.022614 0.169267 -1.533920 1.360650 -2.232674 -0.003468 1 0 0 0 0 0 0 111960
0.014954 -0.022644 0.169235 -1.371017 1.667483 -2.294580 -0.003500 1 0 0 0 0 0 0 112977
0.014962 -0.022638 0.169220 -1.114805 1.233648 -2.545545 -0.003533 1 0 0 0 0 0 0 114032
0.014955 -0.022587 0.169215 -0.886976 0.629043 -2.710033 -0.003563 1 0 0 0 0 0 0 114976
0.014926 -0.022533 0.169222 -0.585573 0.518867 -2.911969 -0.003595 1 0 0 0 0 0 0 116010
0.014905 -0.022481 0.169226 -0.670326 0.550432 -2.916918 -0.003625 1 0 0 0 0 0 0 116967
0.014850 -0.022420 0.169231 -0.237780 0.441897 -2.957730 -0.003657 1 0 0 0 0 0 0 118005
0.014796 -0.022359 0.169243 -0.220249 0.439415 -3.071507 -0.003688 1 0 0 0 0 0 0 118974
0.014744 -0.022298 0.169244 -0.242160 0.454809 -2.952823 -0.003720 1 0 0 0 0 0 0 120003
0.014699 -0.022263 0.169238 -0.341242 0.792885 -2.877697 -0.003750 1 0 0 0 0 0 0 120974
0.014696 -0.022252 0.169226 -0.909694 1.146911 -2.817470 -0.003781 1 0 0 0 0 0 0 121977
0.014677 -0.022242 0.169214 -0.748138 1.213090 -2.831068 -0.003813 1 0 0 0 0 0 0 123000
0.014668 -0.022240 0.169193 -0.883406 1.317594 -2.738858 -0.003846 1 0 0 0 0 0 0 124057
0.014678 -0.022290 0.169151 -1.149618 2.034477 -2.481964 -0.003882 1 0 0 0 0 0 0 125187
0.014684 -0.022319 0.169116 -1.143613 1.843020 -2.555206 -0.003909 1 0 0 0 0 0 0 126069
0.014696 -0.022362 0.169083 -1.208495 2.006906 -2.613567 -0.003940 1 0 0 0 0 0 0 127064
0.014703 -0.022387 0.169052 -1.171373 1.804094 -2.663785 -0.003972 1 0 0 0 0 0 0 128071
0.014688 -0.022396 0.169030 -0.891087 1.600158 -2.816073 -0.004003 1 0 0 0 0 0 0 129062
0.014676 -0.022380 0.169006 -0.901698 1.244424 -2.807798 -0.004034 1 0 0 0 0 0 0 130068
0.014652 -0.022368 0.168987 -0.748620 1.286443 -2.911959 -0.004065 1 0 0 0 0 0 0 131066
0.014635 -0.022341 0.168964 -0.866411 1.132153 -2.972593 -0.004218 1 0 0 0 0 0 0 135941
0.014527 -0.022145 0.168923 0.296650 -1.071243 -2.767247 -0.004253 1 0 0 0 0 0 0 137066
0.014449 -0.022021 0.168897 0.030294 -0.361856 -2.957468 -0.004284 1 0 0 0 0 0 0 138063
0.014411 -0.021962 0.168869 -0.525236 0.556873 -2.969569 -0.004315 1 0 0 0 0 0 0 139061
0.014355 -0.021924 0.168843 -0.341148 0.936944 -3.011325 -0.004347 1 0 0 0 0 0 0 140068
0.014354 -0.021938 0.168805 -1.052598 1.657728 -2.890794 -0.004378 1 0 0 0 0 0 0 141062
0.014368 -0.021997 0.168755 -1.328430 2.339117 -2.736785 -0.004409 1 0 0 0 0 0 0 142068
0.014370 -0.022075 0.168708 -1.208310 2.655919 -2.776590 -0.004440 1 0 0 0 0 0 0 143065
0.014386 -0.022167 0.168653 -1.383575 2.893461 -2.699558 -0.004471 1 0 0 0 0 0 0 144038
0.014409 -0.022267 0.168594 -1.502107 3.036325 -2.660716 -0.004502 1 0 0 0 0 0 0 145031
0.014442 -0.022328 0.168542 -1.658722 2.554201 -2.748378 -0.004530 1 0 0 0 0 0 0 145940
0.014468 -0.022388 0.168484 -1.579741 2.507934 -2.719770 -0.004562 1 0 0 0 0 0 0 146957
0.014476 -0.022399 0.168442 -1.360495 1.870764 -2.925381 -0.004593 1 0 0 0 0 0 0 147957
0.014476 -0.022384 0.168406 -1.230825 1.479347 -3.057114 -0.004624 1 0 0 0 0 0 0 148948
0.014471 -0.022355 0.168374 -1.164728 1.272572 -3.134392 -0.004656 1 0 0 0 0 0 0 149957
0.014438 -0.022289 0.168354 -0.793018 0.772623 -3.308084 -0.004687 1 0 0 0 0 0 0 150948
0.014423 -0.022190 0.168336 -1.000256 0.299629 -3.391892 -0.004718 1 0 0 0 0 0 0 151957
0.014384 -0.022087 0.168322 -0.715566 0.210562 -3.465295 -0.004749 1 0 0 0 0 0 0 152947
0.014353 -0.021989 0.168301 -0.793186 0.254236 -3.396782 -0.004781 1 0 0 0 0 0 0 153957
0.014319 -0.021936 0.168268 -0.769042 0.861420 -3.262190 -0.004812 1 0 0 0 0 0 0 154947
0.014271 -0.021858 0.168247 -0.587215 0.594435 -3.414149 -0.004843 1 0 0 0 0 0 0 155958
0.014254 -0.021846 0.168205 -0.987139 1.433105 -3.178297 -0.004874 1 0 0 0 0 0 0 156947
0.014215 -0.021857 0.168155 -0.733590 1.829505 -3.073240 -0.004906 1 0 0 0 0 0 0 157957
0.014204 -0.021891 0.168099 -1.079550 2.184520 -3.001893 -0.004938 1 0 0 0 0 0 0 158974
0.014194 -0.021956 0.168033 -1.133340 2.638695 -2.879448 -0.004968 1 0 0 0 0 0 0 159962
0.014190 -0.022062 0.167961 -1.237523 3.231639 -2.812781 -0.005000 1 0 0 0 0 0 0 160968
0.014184 -0.022164 0.167887 -1.220569 3.259696 -2.792578 -0.005032 1 0 0 0 0 0 0 161984
0.014171 -0.022240 0.167813 -1.125775 2.935590 -2.796366 -0.005062 1 0 0 0 0 0 0 162952
0.014167 -0.022284 0.167745 -1.245464 2.498564 -2.902841 -0.005094 1 0 0 0 0 0 0 163970
0.014154 -0.022330 0.167673 -1.149451 2.498084 -2.876841 -0.005124 1 0 0 0 0 0 0 164946
0.014157 -0.022315 0.167615 -1.352938 1.711992 -3.061654 -0.005155 1 0 0 0 0 0 0 165940
0.014134 -0.022281 0.167564 -1.045941 1.401514 -3.202835 -0.005187 1 0 0 0 0 0 0 166948
0.014112 -0.022219 0.167509 -1.026195 1.001205 -3.172271 -0.005219 1 0 0 0 0 0 0 167970
0.014070 -0.022137 0.167460 -0.773194 0.706085 -3.273094 -0.005250 1 0 0 0 0 0 0 168963
0.014012 -0.022020 0.167415 -0.536366 0.219713 -3.346537 -0.005281 1 0 0 0 0 0 0 169965
0.013971 -0.021915 0.167361 -0.749191 0.334184 -3.265900 -0.005312 1 0 0 0 0 0 0 170965
0.013906 -0.021830 0.167306 -0.458113 0.607484 -3.245998 -0.005344 1 0 0 0 0 0 0 171965
0.013869 -0.021766 0.167247 -0.792133 0.919084 -3.217738 -0.005375 1 0 0 0 0 0 0 172961
0.013839 -0.021757 0.167162 -0.921382 1.665459 -2.898643 -0.005406 1 0 0 0 0 0 0 173963
0.013807 -0.021752 0.167082 -0.907355 1.805204 -2.935635 -0.005437 1 0 0 0 0 0 0 174963
0.013779 -0.021773 0.166988 -0.977524 2.171725 -2.762771 -0.005469 1 0 0 0 0 0 0 175967
0.013761 -0.021833 0.166885 -1.111743 2.727273 -2.661501 -0.005500 1 0 0 0 0 0 0 176968
0.013748 -0.021913 0.166779 -1.193992 3.056615 -2.615306 -0.005531 1 0 0 0 0 0 0 177966
0.013751 -0.021983 0.166662 -1.416695 2.986051 -2.480272 -0.005562 1 0 0 0 0 0 0 178964
0.013755 -0.022025 0.166557 -1.468765 2.623700 -2.625978 -0.005594 1 0 0 0 0 0 0 179965
0.013746 -0.022071 0.166449 -1.310690 2.648511 -2.623950 -0.005625 1 0 0 0 0 0 0 180958
0.013725 -0.022094 0.166340 -1.129996 2.362446 -2.623550 -0.005656 1 0 0 0 0 0 0 181964
0.013710 -0.022087 0.166238 -1.207750 1.947659 -2.726044 -0.005687 1 0 0 0 0 0 0 182963
0.013672 -0.022033 0.166149 -0.915856 1.308194 -2.915656 -0.005718 1 0 0 0 0 0 0 183964
0.013621 -0.021954 0.166049 -0.728994 0.922111 -2.806389 -0.005750 1 0 0 0 0 0 0 184963
0.013585 -0.021869 0.165951 -0.898560 0.812691 -2.832463 -0.005781 1 0 0 0 0 0 0 185962
0.013529 -0.021751 0.165863 -0.662282 0.363149 -2.981223 -0.005812 1 0 0 0 0 0 0 186962
0.013489 -0.021645 0.165770 -0.855438 0.485631 -2.944872 -0.005843 1 0 0 0 0 0 0 187963
0.013458 -0.021545 0.165658 -0.982905 0.572990 -2.698523 -0.005875 1 0 0 0 0 0 0 188962
0.013424 -0.021494 0.165546 -0.968360 1.218373 -2.680873 -0.005906 1 0 0 0 0 0 0 189963
0.013388 -0.021466 0.165416 -0.949308 1.590746 -2.462920 -0.005937 1 0 0 0 0 0 0 190958
0.013372 -0.021456 0.165285 -1.212323 1.883678 -2.439539 -0.005968 1 0 0 0 0 0 0 191963
0.013353 -0.021475 0.165146 -1.192858 2.287016 -2.337290 -0.005999 1 0 0 0 0 0 0 192942
0.013338 -0.021533 0.165003 -1.259310 2.855026 -2.281671 -0.006031 1 0 0 0 0 0 0 193962
0.013353 -0.021573 0.164855 -1.660312 2.684790 -2.231233 -0.006062 1 0 0 0 0 0 0 194961
0.013349 -0.021616 0.164708 -1.458613 2.732443 -2.227876 -0.006093 1 0 0 0 0 0 0 195964
0.013335 -0.021661 0.164560 -1.318387 2.773645 -2.228414 -0.006125 1 0 0 0 0 0 0 196960
0.013309 -0.021682 0.164411 -1.157289 2.469657 -2.227855 -0.006156 1 0 0 0 0 0 0 197960
0.013292 -0.021672 0.164270 -1.249972 2.045526 -2.330377 -0.006187 1 0 0 0 0 0 0 198960
0.013278 -0.021645 0.164132 -1.313214 1.800609 -2.391839 -0.006221 1 0 0 0 0 0 0 200035
0.013232 -0.021555 0.164004 -0.906696 0.938806 -2.544806 -0.006252 1 0 0 0 0 0 0 201037
0.013196 -0.021461 0.163872 -1.005199 0.820806 -2.503896 -0.006283 1 0 0 0 0 0 0 202033
0.013139 -0.021336 0.163746 -0.735207 0.393478 -2.596737 -0.006314 1 0 0 0 0 0 0 203034
0.013078 -0.021219 0.163624 -0.652024 0.463593 -2.653978 -0.006346 1 0 0 0 0 0 0 204031
0.013034 -0.021112 0.163493 -0.877063 0.591147 -2.555848 -0.006377 1 0 0 0 0 0 0 205042
0.012985 -0.021028 0.163349 -0.835151 0.908652 -2.390548 -0.006407 1 0 0 0 0 0 0 206004
0.012955 -0.020964 0.163208 -1.076520 1.194567 -2.410335 -0.006439 1 0 0 0 0 0 0 207012
0.012940 -0.020932 0.163050 -1.303348 1.656899 -2.196942 -0.006471 1 0 0 0 0 0 0 208034
0.012932 -0.020917 0.162883 -1.435248 1.935611 -2.071642 -0.006502 1 0 0 0 0 0 0 209035
0.012916 -0.020932 0.162723 -1.332591 2.351797 -2.142805 -0.006532 1 0 0 0 0 0 0 210006
0.012908 -0.020940 0.162555 -1.437755 2.321811 -2.052840 -0.006564 1 0 0 0 0 0 0 211006
0.012911 -0.020970 0.162384 -1.600253 2.624234 -2.002342 -0.006595 1 0 0 0 0 0 0 212008
0.012913 -0.020987 0.162210 -1.606486 2.480950 -1.967854 -0.006626 1 0 0 0 0 0 0 213005
0.012893 -0.020991 0.162044 -1.340681 2.316000 -2.078460 -0.006658 1 0 0 0 0 0 0 214033
0.012874 -0.020968 0.161791 -1.307877 1.952616 -0.944345 -0.006691 1 0 0 0 0 0 0 215074
0.012842 -0.020932 0.161668 -1.158195 1.749871 -2.528570 -0.006721 1 0 0 0 0 0 0 216029
0.012812 -0.020862 0.161534 -1.164661 1.295447 -2.538522 -0.006752 1 0 0 0 0 0 0 217031
0.012776 -0.020750 0.161392 -1.090821 0.706836 -2.458126 -0.006783 1 0 0 0 0 0 0 218028
0.012709 -0.020657 0.161250 -0.686029 0.881338 -2.440229 -0.006814 1 0 0 0 0 0 0 219012
0.012632 -0.020482 0.161035 -0.505135 -0.168701 -1.505453 -0.006847 1 0 0 0 0 0 0 220074
0.012604 -0.020400 0.160925 -1.134458 0.938059 -2.762483 -0.006876 1 0 0 0 0 0 0 221012
0.012560 -0.020324 0.160785 -0.995142 1.124488 -2.521670 -0.006908 1 0 0 0 0 0 0 222029
0.012537 -0.020283 0.160623 -1.244990 1.603989 -2.202077 -0.006939 1 0 0 0 0 0 0 223013
0.012503 -0.020255 0.160460 -1.147147 1.836568 -2.163153 -0.006970 1 0 0 0 0 0 0 224028
0.012485 -0.020239 0.160286 -1.340726 2.019513 -2.019148 -0.007001 1 0 0 0 0 0 0 225012
0.012475 -0.020230 0.160107 -1.467635 2.128314 -1.935983 -0.007033 1 0 0 0 0 0 0 226028
0.012448 -0.020218 0.159936 -1.272531 2.124178 -2.025234 -0.007064 1 0 0 0 0 0 0 227011
0.012434 -0.020211 0.159757 -1.411154 2.177158 -1.941826 -0.007095 1 0 0 0 0 0 0 228017
0.012425 -0.020205 0.159575 -1.507847 2.215789 -1.884537 -0.007124 1 0 0 0 0 0 0 228945
0.012392 -0.020170 0.159400 -1.206063 1.841486 -1.972849 -0.007156 1 0 0 0 0 0 0 229953
0.012354 -0.020144 0.159229 -1.107710 1.942589 -2.035583 -0.007187 1 0 0 0 0 0 0 230955
0.012313 -0.020055 0.159066 -1.069950 1.117128 -2.144452 -0.007218 1 0 0 0 0 0 0 231944
0.012263 -0.019976 0.158898 -0.949365 1.173908 -2.100437 -0.007249 1 0 0 0 0 0 0 232954
0.012176 -0.019839 0.158649 -0.450268 0.411485 -1.018090 -0.007281 1 0 0 0 0 0 0 233959
0.012119 -0.019732 0.158537 -0.783959 0.725479 -2.710805 -0.007312 1 0 0 0 0 0 0 234955
0.012059 -0.019641 0.158393 -0.785070 0.962522 -2.448958 -0.007343 1 0 0 0 0 0 0 235954
0.011998 -0.019559 0.158232 -0.780098 1.114715 -2.220014 -0.007374 1 0 0 0 0 0 0 236952
0.011973 -0.019471 0.158063 -1.239615 1.037865 -2.075969 -0.007406 1 0 0 0 0 0 0 237953
0.011893 -0.019390 0.157799 -0.563780 1.133634 -0.825094 -0.007438 1 0 0 0 0 0 0 238975
0.011876 -0.019371 0.157657 -1.329008 1.943092 -2.286363 -0.007468 1 0 0 0 0 0 0 239946
0.011843 -0.019350 0.157498 -1.208276 2.011597 -2.214170 -0.007499 1 0 0 0 0 0 0 240943
0.011817 -0.019308 0.157319 -1.276432 1.756462 -1.942504 -0.007530 1 0 0 0 0 0 0 241948
0.011801 -0.019283 0.157132 -1.424006 1.948951 -1.809534 -0.007562 1 0 0 0 0 0 0 242957
0.011755 -0.019279 0.156944 -1.054408 2.250876 -1.764626 -0.007593 1 0 0 0 0 0 0 243940
0.011712 -0.019243 0.156662 -1.051238 1.872776 -0.543005 -0.007625 1 0 0 0 0 0 0 244969
0.011674 -0.019200 0.156525 -1.115837 1.747195 -2.293122 -0.007656 1 0 0 0 0 0 0 245952
0.011624 -0.019141 0.156364 -0.961142 1.522999 -2.168895 -0.007687 1 0 0 0 0 0 0 246949
0.011582 -0.019057 0.156202 -1.066485 1.183258 -2.131551 -0.007718 1 0 0 0 0 0 0 247950
0.011499 -0.018912 0.155949 -0.531971 0.343106 -0.935708 -0.007750 1 0 0 0 0 0 0 248964
0.011461 -0.018807 0.155821 -1.068790 0.775123 -2.442449 -0.007781 1 0 0 0 0 0 0 249950
0.011410 -0.018716 0.155663 -0.951435 0.996314 -2.205151 -0.007812 1 0 0 0 0 0 0 250949
0.011353 -0.018633 0.155492 -0.863691 1.128905 -1.999827 -0.007843 1 0 0 0 0 0 0 251951
0.011294 -0.018556 0.155314 -0.820419 1.206279 -1.890472 -0.007874 1 0 0 0 0 0 0 252950
0.011233 -0.018481 0.155133 -0.799756 1.249548 -1.832589 -0.007906 1 0 0 0 0 0 0 253956
0.011172 -0.018407 0.154950 -0.788970 1.272326 -1.798012 -0.007936 1 0 0 0 0 0 0 254935
0.011063 -0.018335 0.154670 -0.158088 1.292301 -0.522118 -0.007969 1 0 0 0 0 0 0 255967
0.011040 -0.018315 0.154521 -1.221329 1.976642 -2.081395 -0.007999 1 0 0 0 0 0 0 256950
0.010981 -0.018283 0.154342 -0.864255 1.905647 -1.851777 -0.008030 1 0 0 0 0 0 0 257932
0.010948 -0.018261 0.154150 -1.158703 2.018710 -1.656614 -0.008062 1 0 0 0 0 0 0 258949
0.010901 -0.018213 0.153961 -1.000872 1.708144 -1.663424 -0.008093 1 0 0 0 0 0 0 259951
0.010854 -0.018142 0.153673 -1.000526 1.360924 -0.362669 -0.008124 1 0 0 0 0 0 0 260945
0.010821 -0.018116 0.153531 -1.179363 1.935962 -2.133692 -0.008155 1 0 0 0 0 0 0 261932
0.010765 -0.018039 0.153361 -0.893022 1.316761 -1.930805 -0.008186 1 0 0 0 0 0 0 262931
0.010705 -0.017963 0.153180 -0.814048 1.265542 -1.765051 -0.008218 1 0 0 0 0 0 0 263951
0.010659 -0.017871 0.153003 -0.979441 1.049090 -1.797478 -0.008249 1 0 0 0 0 0 0 264951
0.010604 -0.017787 0.152819 -0.884929 1.138782 -1.692470 -0.008281 1 0 0 0 0 0 0 265954
0.010510 -0.017642 0.152543 -0.363918 0.336778 -0.483443 -0.008312 1 0 0 0 0 0 0 266960
0.010446 -0.017595 0.152389 -0.708244 1.542755 -1.938557 -0.008343 1 0 0 0 0 0 0 267951
0.010382 -0.017533 0.152214 -0.728495 1.458182 -1.796178 -0.008374 1 0 0 0 0 0 0 268932
0.010305 -0.017484 0.152042 -0.558588 1.630539 -1.828437 -0.008406 1 0 0 0 0 0 0 269949
0.010227 -0.017397 0.151856 -0.528451 1.137874 -1.624560 -0.008437 1 0 0 0 0 0 0 270950
0.010184 -0.017345 0.151657 -0.973612 1.558306 -1.433584 -0.008468 1 0 0 0 0 0 0 271933
0.010095 -0.017295 0.151462 -0.428335 1.616980 -1.458088 -0.008499 1 0 0 0 0 0 0 272949
0.010047 -0.017262 0.151258 -0.891303 1.854816 -1.343215 -0.008530 1 0 0 0 0 0 0 273947
0.009991 -0.017209 0.151060 -0.842275 1.614007 -1.376605 -0.008562 1 0 0 0 0 0 0 274949
0.009931 -0.017145 0.150862 -0.786344 1.453402 -1.389015 -0.008592 1 0 0 0 0 0 0 275931
0.009877 -0.017101 0.150668 -0.846822 1.694055 -1.425796 -0.008624 1 0 0 0 0 0 0 276955
0.009761 -0.017010 0.150369 -0.042099 1.111150 -0.036956 -0.008656 1 0 0 0 0 0 0 277956
0.009724 -0.016939 0.150227 -0.987396 1.304719 -1.942648 -0.008687 1 0 0 0 0 0 0 278946
0.009657 -0.016879 0.150044 -0.691428 1.476877 -1.580203 -0.008718 1 0 0 0 0 0 0 279952
0.009591 -0.016811 0.149852 -0.674700 1.381602 -1.418855 -0.008749 1 0 0 0 0 0 0 280947
0.009526 -0.016739 0.149655 -0.680713 1.320433 -1.337723 -0.008780 1 0 0 0 0 0 0 281947
0.009457 -0.016645 0.149478 -0.617531 1.014063 -1.564954 -0.008812 1 0 0 0 0 0 0 282945
0.009390 -0.016559 0.149287 -0.637438 1.092721 -1.406158 -0.008843 1 0 0 0 0 0 0 283948
0.009324 -0.016478 0.149091 -0.655162 1.162153 -1.300952 -0.008874 1 0 0 0 0 0 0 284946
0.009251 -0.016441 0.148885 -0.561740 1.742337 -1.159267 -0.008906 1 0 0 0 0 0 0 285949
0.009183 -0.016385 0.148681 -0.608241 1.554324 -1.159243 -0.008937 1 0 0 0 0 0 0 286946
0.009117 -0.016319 0.148478 -0.638095 1.409965 -1.153750 -0.008968 1 0 0 0 0 0 0 287949
0.009059 -0.016273 0.148279 -0.745178 1.654278 -1.187444 -0.008999 1 0 0 0 0 0 0 288948
0.008978 -0.016208 0.148089 -0.448162 1.424327 -1.294340 -0.009030 1 0 0 0 0 0 0 289938
0.008890 -0.016153 0.147881 -0.324186 1.538642 -1.060859 -0.009062 1 0 0 0 0 0 0 290947
0.008822 -0.016113 0.147678 -0.557746 1.739358 -1.100846 -0.009096 1 0 0 0 0 0 0 292029
0.008755 -0.016055 0.147475 -0.606715 1.527919 -1.070776 -0.009127 1 0 0 0 0 0 0 293027
0.008705 -0.015972 0.147280 -0.819354 1.177792 -1.171608 -0.009157 1 0 0 0 0 0 0 294010
0.008613 -0.015904 0.147080 -0.285098 1.336988 -1.100853 -0.009189 1 0 0 0 0 0 0 295025
0.008549 -0.015815 0.146886 -0.605590 1.085555 -1.161177 -0.009220 1 0 0 0 0 0 0 296029
0.008485 -0.015733 0.146685 -0.625647 1.131678 -1.052956 -0.009252 1 0 0 0 0 0 0 297025
0.008401 -0.015649 0.146492 -0.359139 1.117202 -1.129436 -0.009283 1 0 0 0 0 0 0 298024
0.008334 -0.015593 0.146294 -0.547707 1.476467 -1.067976 -0.009314 1 0 0 0 0 0 0 299029
0.008248 -0.015523 0.146102 -0.317651 1.317889 -1.115618 -0.009345 1 0 0 0 0 0 0 300013
0.008180 -0.015473 0.145904 -0.520001 1.575752 -1.036681 -0.009374 1 0 0 0 0 0 0 300944
0.008094 -0.015406 0.145711 -0.297238 1.365735 -1.075907 -0.009406 1 0 0 0 0 0 0 301953
0.008026 -0.015357 0.145513 -0.503464 1.597652 -0.994463 -0.009437 1 0 0 0 0 0 0 302942
0.007946 -0.015315 0.145323 -0.376051 1.693671 -1.088023 -0.009468 1 0 0 0 0 0 0 303953
0.007874 -0.015255 0.145122 -0.451815 1.473025 -0.923063 -0.009499 1 0 0 0 0 0 0 304942
0.007794 -0.015206 0.144930 -0.336270 1.602687 -1.026386 -0.009531 1 0 0 0 0 0 0 305952
0.007743 -0.015151 0.144742 -0.714033 1.533422 -1.061777 -0.009562 1 0 0 0 0 0 0 306955
0.007665 -0.015080 0.144552 -0.394541 1.316701 -1.020573 -0.009593 1 0 0 0 0 0 0 307953
0.007601 -0.015030 0.144353 -0.535704 1.562927 -0.894710 -0.009624 1 0 0 0 0 0 0 308953
0.007531 -0.014947 0.144168 -0.477441 1.146341 -1.044054 -0.009656 1 0 0 0 0 0 0 309962
0.007452 -0.014885 0.143983 -0.326225 1.395072 -1.039155 -0.009687 1 0 0 0 0 0 0 310965
0.007359 -0.014811 0.143793 -0.141443 1.249120 -0.958006 -0.009718 1 0 0 0 0 0 0 311946
0.007283 -0.014739 0.143615 -0.323033 1.258802 -1.100483 -0.009749 1 0 0 0 0 0 0 312942
0.007199 -0.014684 0.143432 -0.240110 1.468384 -1.031094 -0.009781 1 0 0 0 0 0 0 313952
0.007127 -0.014620 0.143257 -0.373703 1.390732 -1.114427 -0.009812 1 0 0 0 0 0 0 314948
0.007065 -0.014573 0.143064 -0.520368 1.589173 -0.863761 -0.009843 1 0 0 0 0 0 0 315951
0.006997 -0.014491 0.142880 -0.445772 1.148582 -0.941386 -0.009874 1 0 0 0 0 0 0 316948
0.006933 -0.014414 0.142704 -0.480763 1.178598 -1.042847 -0.009905 1 0 0 0 0 0 0 317947
0.006855 -0.014356 0.142520 -0.306402 1.415961 -0.943486 -0.009937 1 0 0 0 0 0 0 318948
0.006786 -0.014292 0.142345 -0.392411 1.356621 -1.014055 -0.009968 1 0 0 0 0 0 0 319946
0.006706 -0.014240 0.142161 -0.254027 1.506692 -0.905084 -0.009999 1 0 0 0 0 0 0 320930
0.006636 -0.014178 0.141985 -0.359018 1.400680 -0.972553 -0.010030 1 0 0 0 0 0 0 321946
0.006590 -0.014116 0.141800 -0.685632 1.379909 -0.850892 -0.010062 1 0 0 0 0 0 0 322946
0.006537 -0.014050 0.141623 -0.618165 1.321215 -0.924263 -0.010096 1 0 0 0 0 0 0 324045
0.006458 -0.013974 0.141433 -0.270704 1.172131 -0.747740 -0.010127 1 0 0 0 0 0 0 325032
0.006411 -0.013909 0.141269 -0.636153 1.306779 -1.054938 -0.010159 1 0 0 0 0 0 0 326046
0.006334 -0.013832 0.141084 -0.294112 1.162564 -0.793829 -0.010189 1 0 0 0 0 0 0 327030
0.006253 -0.013778 0.140923 -0.188735 1.440414 -1.061238 -0.010221 1 0 0 0 0 0 0 328037
0.006182 -0.013715 0.140755 -0.300220 1.346897 -0.979504 -0.010252 1 0 0 0 0 0 0 329030
0.006116 -0.013647 0.140583 -0.371840 1.279285 -0.915210 -0.010282 1 0 0 0 0 0 0 330003
0.006074 -0.013586 0.140426 -0.692537 1.351214 -1.085526 -0.010314 1 0 0 0 0 0 0 331032
0.006008 -0.013535 0.140249 -0.400116 1.481137 -0.813507 -0.010346 1 0 0 0 0 0 0 332038
0.005939 -0.013454 0.140095 -0.335121 1.110853 -1.086104 -0.010377 1 0 0 0 0 0 0 333036
0.005881 -0.013401 0.139935 -0.460323 1.427285 -1.006382 -0.010407 1 0 0 0 0 0 0 334001
0.005829 -0.013362 0.139771 -0.538964 1.639932 -0.945249 -0.010438 1 0 0 0 0 0 0 335001
0.005752 -0.013302 0.139612 -0.227382 1.391644 -0.983479 -0.010470 1 0 0 0 0 0 0 336002
0.005705 -0.013244 0.139460 -0.573840 1.389853 -1.058868 -0.010501 1 0 0 0 0 0 0 337001
0.005658 -0.013202 0.139299 -0.603743 1.595469 -0.944885 -0.010533 1 0 0 0 0 0 0 338029
0.005599 -0.013126 0.139152 -0.445385 1.164143 -1.090452 -0.010564 1 0 0 0 0 0 0 339024
0.005545 -0.013074 0.138993 -0.501556 1.442803 -0.940892 -0.010595 1 0 0 0 0 0 0 340004
0.005490 -0.013017 0.138852 -0.476288 1.384545 -1.140888 -0.010626 1 0 0 0 0 0 0 341005
0.005453 -0.012959 0.138706 -0.710878 1.379643 -1.089006 -0.010657 1 0 0 0 0 0 0 342000
0.005391 -0.012913 0.138559 -0.403372 1.523244 -1.052591 -0.010688 1 0 0 0 0 0 0 343000
0.005310 -0.012849 0.138406 -0.112333 1.306462 -0.949898 -0.010720 1 0 0 0 0 0 0 344003
0.005260 -0.012789 0.138255 -0.490762 1.331830 -0.957829 -0.010751 1 0 0 0 0 0 0 345002
0.005207 -0.012727 0.138116 -0.472282 1.299907 -1.105512 -0.010782 1 0 0 0 0 0 0 345998
0.005137 -0.012678 0.137972 -0.245949 1.467627 -1.027038 -0.010813 1 0 0 0 0 0 0 347000
0.005093 -0.012625 0.137824 -0.558011 1.431820 -0.965759 -0.010846 1 0 0 0 0 0 0 348031
0.005042 -0.012566 0.137686 -0.498099 1.347075 -1.077367 -0.010877 1 0 0 0 0 0 0 349033
0.005007 -0.012508 0.137542 -0.700512 1.345933 -0.976868 -0.010908 1 0 0 0 0 0 0 350029
0.004961 -0.012447 0.137405 -0.567945 1.297048 -1.061450 -0.010939 1 0 0 0 0 0 0 351030
0.004915 -0.012403 0.137249 -0.542457 1.512164 -0.805180 -0.010970 1 0 0 0 0 0 0 352027
0.004863 -0.012349 0.137108 -0.467867 1.403650 -0.955765 -0.011002 1 0 0 0 0 0 0 353037
0.004808 -0.012289 0.136973 -0.418125 1.317936 -1.030558 -0.011032 1 0 0 0 0 0 0 353999
0.004759 -0.012249 0.136846 -0.478094 1.567094 -1.133179 -0.011063 1 0 0 0 0 0 0 355001
0.004686 -0.012192 0.136727 -0.164373 1.362474 -1.241531 -0.011096 1 0 0 0 0 0 0 356030
0.004620 -0.012130 0.136600 -0.224022 1.275186 -1.133250 -0.011127 1 0 0 0 0 0 0 357027
0.004559 -0.012067 0.136470 -0.274473 1.235298 -1.065809 -0.011157 1 0 0 0 0 0 0 358000
0.004499 -0.012002 0.136338 -0.299835 1.215638 -1.027472 -0.011189 1 0 0 0 0 0 0 359024
0.004467 -0.011964 0.136201 -0.657932 1.557620 -0.935174 -0.011220 1 0 0 0 0 0 0 360005
0.004422 -0.011912 0.136067 -0.525724 1.414748 -0.947751 -0.011251 1 0 0 0 0 0 0 361000
0.004386 -0.011839 0.135944 -0.613897 1.115014 -1.092312 -0.011282 1 0 0 0 0 0 0 361992
0.004365 -0.011796 0.135811 -0.828833 1.478123 -0.944512 -0.011314 1 0 0 0 0 0 0 363008
0.004326 -0.011743 0.135677 -0.609500 1.365784 -0.921398 -0.011345 1 0 0 0 0 0 0 364025
0.004285 -0.011706 0.135551 -0.553597 1.574738 -0.989947 -0.011377 1 0 0 0 0 0 0 365023
0.004236 -0.011654 0.135420 -0.438545 1.406294 -0.930986 -0.011407 1 0 0 0 0 0 0 366008
0.004204 -0.011604 0.135305 -0.647585 1.398457 -1.119757 -0.011439 1 0 0 0 0 0 0 367023
0.004159 -0.011546 0.135179 -0.498263 1.289278 -0.976340 -0.011470 1 0 0 0 0 0 0 368007
0.004114 -0.011507 0.135055 -0.486838 1.523504 -0.974291 -0.011502 1 0 0 0 0 0 0 369023
0.004078 -0.011440 0.134936 -0.583870 1.181369 -1.029501 -0.011532 1 0 0 0 0 0 0 370007
0.004038 -0.011396 0.134814 -0.541830 1.444902 -0.988402 -0.011564 1 0 0 0 0 0 0 371025
0.004003 -0.011327 0.134696 -0.609087 1.135086 -1.016165 -0.011595 1 0 0 0 0 0 0 372006
0.003964 -0.011282 0.134575 -0.550936 1.416049 -0.963053 -0.011624 1 0 0 0 0 0 0 372950
0.003937 -0.011234 0.134463 -0.698666 1.410587 -1.073335 -0.011655 1 0 0 0 0 0 0 373940
0.003895 -0.011177 0.134338 -0.512682 1.284690 -0.887717 -0.011687 1 0 0 0 0 0 0 374950
0.003866 -0.011125 0.134225 -0.668995 1.316308 -1.016308 -0.011718 1 0 0 0 0 0 0 375941
0.003811 -0.011083 0.134116 -0.325859 1.470496 -1.080980 -0.011749 1 0 0 0 0 0 0 376949
0.003769 -0.011015 0.134003 -0.461567 1.129529 -1.008286 -0.011780 1 0 0 0 0 0 0 377939
0.003740 -0.010956 0.133894 -0.648233 1.208257 -1.050274 -0.011812 1 0 0 0 0 0 0 378949
0.003718 -0.010901 0.133787 -0.752336 1.268433 -1.065768 -0.011843 1 0 0 0 0 0 0 379939
0.003665 -0.010859 0.133681 -0.362238 1.434152 -1.065977 -0.011874 1 0 0 0 0 0 0 380950
0.003625 -0.010791 0.133569 -0.472798 1.102379 -0.965181 -0.011905 1 0 0 0 0 0 0 381949
0.003597 -0.010732 0.133460 -0.646561 1.185405 -0.997090 -0.011937 1 0 0 0 0 0 0 382947
0.003556 -0.010673 0.133364 -0.488137 1.193600 -1.157002 -0.011969 1 0 0 0 0 0 0 383970
0.003527 -0.010618 0.133262 -0.635089 1.240287 -1.078247 -0.012000 1 0 0 0 0 0 0 384965
0.003506 -0.010565 0.133157 -0.732266 1.269255 -1.026014 -0.012031 1 0 0 0 0 0 0 385959
0.003480 -0.010492 0.133045 -0.696327 0.993517 -0.903583 -0.012062 1 0 0 0 0 0 0 386942
0.003447 -0.010448 0.132954 -0.588963 1.351199 -1.169084 -0.012093 1 0 0 0 0 0 0 387951
0.003416 -0.010379 0.132847 -0.601702 1.044895 -0.963823 -0.012125 1 0 0 0 0 0 0 388961
0.003374 -0.010315 0.132752 -0.447998 1.081301 -1.085216 -0.012155 1 0 0 0 0 0 0 389941
0.003345 -0.010258 0.132649 -0.605689 1.165023 -0.996822 -0.012187 1 0 0 0 0 0 0 390957
0.003303 -0.010200 0.132556 -0.453257 1.160158 -1.089205 -0.012218 1 0 0 0 0 0 0 391947
0.003255 -0.010142 0.132465 -0.349265 1.146678 -1.130117 -0.012249 1 0 0 0 0 0 0 392956
0.003230 -0.010109 0.132372 -0.632927 1.477459 -1.085614 -0.012281 1 0 0 0 0 0 0 393957
0.003191 -0.010064 0.132281 -0.467384 1.336668 -1.109401 -0.012312 1 0 0 0 0 0 0 394956
0.003177 -0.010001 0.132192 -0.790627 1.097676 -1.114574 -0.012343 1 0 0 0 0 0 0 395956
0.003143 -0.009940 0.132103 -0.554439 1.091105 -1.109764 -0.012374 1 0 0 0 0 0 0 396955
0.003119 -0.009885 0.132003 -0.648675 1.150863 -0.952305 -0.012406 1 0 0 0 0 0 0 397956
0.003086 -0.009850 0.131917 -0.549720 1.422396 -1.111649 -0.012437 1 0 0 0 0 0 0 398958
0.003056 -0.009788 0.131840 -0.579285 1.101491 -1.239745 -0.012468 1 0 0 0 0 0 0 399961
0.003014 -0.009728 0.131756 -0.414833 1.074864 -1.142168 -0.012500 1 0 0 0 0 0 0 400959
0.002992 -0.009694 0.131665 -0.653846 1.416215 -1.032204 -0.012531 1 0 0 0 0 0 0 401953
0.002968 -0.009634 0.131586 -0.650561 1.098009 -1.174247 -0.012562 1 0 0 0 0 0 0 402955
0.002935 -0.009595 0.131508 -0.535127 1.353294 -1.190104 -0.012592 1 0 0 0 0 0 0 403927
0.002906 -0.009532 0.131434 -0.561905 1.049332 -1.236938 -0.012624 1 0 0 0 0 0 0 404955
0.002871 -0.009493 0.131358 -0.483587 1.320410 -1.203096 -0.012656 1 0 0 0 0 0 0 405954
0.002840 -0.009429 0.131285 -0.531486 1.026962 -1.228988 -0.012687 1 0 0 0 0 0 0 406955
0.002818 -0.009375 0.131220 -0.648086 1.115752 -1.334869 -0.012718 1 0 0 0 0 0 0 407957
0.002779 -0.009318 0.131140 -0.444800 1.081474 -1.134684 -0.012749 1 0 0 0 0 0 0 408954
0.002740 -0.009282 0.131061 -0.401413 1.344403 -1.126240 -0.012781 1 0 0 0 0 0 0 409955
0.002707 -0.009220 0.130987 -0.481024 1.032043 -1.172276 -0.012812 1 0 0 0 0 0 0 410955
0.002684 -0.009167 0.130922 -0.614351 1.108331 -1.287707 -0.012843 1 0 0 0 0 0 0 411955
0.002652 -0.009132 0.130849 -0.505293 1.351351 -1.189449 -0.012874 1 0 0 0 0 0 0 412954
0.002623 -0.009071 0.130776 -0.530087 1.026402 -1.180009 -0.012906 1 0 0 0 0 0 0 413954
0.002601 -0.009019 0.130712 -0.634142 1.096817 -1.273016 -0.012937 1 0 0 0 0 0 0 414949
0.002584 -0.008970 0.130650 -0.693979 1.150096 -1.313454 -0.012968 1 0 0 0 0 0 0 415955
0.002548 -0.008916 0.130571 -0.455933 1.080008 -1.076813 -0.012999 1 0 0 0 0 0 0 416954
0.002524 -0.008867 0.130503 -0.577113 1.134757 -1.203055 -0.013031 1 0 0 0 0 0 0 417954
0.002499 -0.008799 0.130433 -0.574865 0.882052 -1.166335 -0.013062 1 0 0 0 0 0 0 418945
0.002460 -0.008738 0.130380 -0.396999 0.951111 -1.386215 -0.013096 1 0 0 0 0 0 0 420036
0.002414 -0.008678 0.130304 -0.271075 0.955073 -1.093163 -0.013126 1 0 0 0 0 0 0 421021
0.002384 -0.008626 0.130237 -0.471496 1.054785 -1.187320 -0.013158 1 0 0 0 0 0 0 422031
0.002363 -0.008578 0.130175 -0.596226 1.108140 -1.238491 -0.013189 1 0 0 0 0 0 0 423025
0.002339 -0.008511 0.130106 -0.575889 0.850705 -1.152055 -0.013220 1 0 0 0 0 0 0 424024
0.002320 -0.008455 0.130043 -0.641395 0.971285 -1.205453 -0.013252 1 0 0 0 0 0 0 425031
0.002271 -0.008415 0.129981 -0.243515 1.184006 -1.228130 -0.013283 1 0 0 0 0 0 0 426019
0.002240 -0.008372 0.129920 -0.432139 1.172534 -1.233385 -0.013314 1 0 0 0 0 0 0 427033
0.002212 -0.008308 0.129852 -0.480607 0.872594 -1.126697 -0.013345 1 0 0 0 0 0 0 428027
0.002177 -0.008267 0.129777 -0.401589 1.156882 -1.025525 -0.013376 1 0 0 0 0 0 0 428998
0.002167 -0.008211 0.129723 -0.714269 0.971785 -1.270180 -0.013407 1 0 0 0 0 0 0 430000
0.002141 -0.008175 0.129653 -0.541079 1.207437 -1.091640 -0.013439 1 0 0 0 0 0 0 431026
0.002116 -0.008114 0.129582 -0.518974 0.898329 -1.034328 -0.013471 1 0 0 0 0 0 0 432032
0.002077 -0.008057 0.129528 -0.342574 0.920078 -1.257293 -0.013501 1 0 0 0 0 0 0 433000
0.002051 -0.008007 0.129470 -0.486093 0.993703 -1.215834 -0.013532 1 0 0 0 0 0 0 433998
0.002012 -0.007952 0.129391 -0.315710 0.944133 -0.930242 -0.013563 1 0 0 0 0 0 0 434999
0.001966 -0.007899 0.129335 -0.215977 0.951957 -1.186887 -0.013595 1 0 0 0 0 0 0 436028
0.001937 -0.007851 0.129276 -0.412245 1.002705 -1.169593 -0.013627 1 0 0 0 0 0 0 437021
0.001916 -0.007804 0.129216 -0.534873 1.031331 -1.146953 -0.013657 1 0 0 0 0 0 0 438005
0.001885 -0.007773 0.129144 -0.416861 1.230265 -0.984411 -0.013689 1 0 0 0 0 0 0 439020
0.001844 -0.007732 0.129090 -0.265485 1.111123 -1.194210 -0.013720 1 0 0 0 0 0 0 440006
0.001816 -0.007689 0.129032 -0.428851 1.075431 -1.150372 -0.013752 1 0 0 0 0 0 0 441021
0.001776 -0.007639 0.128953 -0.270054 0.968254 -0.861984 -0.013782 1 0 0 0 0 0 0 442003
0.001750 -0.007592 0.128885 -0.429309 1.000668 -0.973717 -0.013814 1 0 0 0 0 0 0 443020
0.001711 -0.007543 0.128833 -0.276645 0.963592 -1.176298 -0.013845 1 0 0 0 0 0 0 444005
0.001685 -0.007496 0.128775 -0.425556 0.986162 -1.118709 -0.013874 1 0 0 0 0 0 0 444947
0.001665 -0.007451 0.128715 -0.522730 1.001070 -1.078981 -0.013905 1 0 0 0 0 0 0 445938
0.001636 -0.007420 0.128643 -0.392462 1.192873 -0.909443 -0.013937 1 0 0 0 0 0 0 446946
0.001595 -0.007379 0.128590 -0.234279 1.070380 -1.116019 -0.013968 1 0 0 0 0 0 0 447938
0.001568 -0.007337 0.128531 -0.394162 1.033319 -1.070850 -0.013999 1 0 0 0 0 0 0 448937
0.001535 -0.007308 0.128460 -0.317314 1.201784 -0.888888 -0.014030 1 0 0 0 0 0 0 449946
0.001492 -0.007268 0.128406 -0.187785 1.068290 -1.089662 -0.014061 1 0 0 0 0 0 0 450937
0.001465 -0.007226 0.128348 -0.362229 1.026043 -1.042306 -0.014093 1 0 0 0 0 0 0 451948
0.001431 -0.007197 0.128276 -0.292902 1.191609 -0.859265 -0.014124 1 0 0 0 0 0 0 452938
0.001388 -0.007157 0.128222 -0.166862 1.056867 -1.059522 -0.014155 1 0 0 0 0 0 0 453949
0.001367 -0.007136 0.128172 -0.425158 1.288182 -1.121932 -0.014187 1 0 0 0 0 0 0 454951
0.001330 -0.007099 0.128126 -0.250319 1.104127 -1.173909 -0.014218 1 0 0 0 0 0 0 455953
0.001292 -0.007072 0.128059 -0.202067 1.217841 -0.900018 -0.014249 1 0 0 0 0 0 0 456934
0.001267 -0.007038 0.127996 -0.360548 1.117265 -0.910299 -0.014280 1 0 0 0 0 0 0 457947
0.001228 -0.006995 0.127944 -0.202943 0.992075 -1.062892 -0.014312 1 0 0 0 0 0 0 458954
0.001209 -0.006972 0.127895 -0.431104 1.243283 -1.096960 -0.014343 1 0 0 0 0 0 0 459950
0.001179 -0.006952 0.127827 -0.314845 1.312298 -0.844311 -0.014374 1 0 0 0 0 0 0 460952
0.001139 -0.006917 0.127774 -0.157518 1.107121 -1.008527 -0.014405 1 0 0 0 0 0 0 461940
0.001113 -0.006878 0.127716 -0.317466 1.027844 -0.946843 -0.014437 1 0 0 0 0 0 0 462948
0.001080 -0.006853 0.127675 -0.248580 1.206682 -1.160901 -0.014468 1 0 0 0 0 0 0 463957
0.001057 -0.006818 0.127621 -0.367215 1.095657 -1.005936 -0.014499 1 0 0 0 0 0 0 464954
0.001020 -0.006775 0.127573 -0.188106 0.966051 -1.062922 -0.014531 1 0 0 0 0 0 0 465953
0.001002 -0.006753 0.127525 -0.405358 1.215970 -1.059902 -0.014562 1 0 0 0 0 0 0 466954
0.000972 -0.006733 0.127458 -0.284791 1.285858 -0.791822 -0.014593 1 0 0 0 0 0 0 467955
0.000932 -0.006698 0.127405 -0.124708 1.081697 -0.949903 -0.014624 1 0 0 0 0 0 0 468954
0.000912 -0.006679 0.127355 -0.364416 1.274706 -0.998553 -0.014656 1 0 0 0 0 0 0 469953
0.000877 -0.006644 0.127309 -0.181271 1.073756 -1.041335 -0.014686 1 0 0 0 0 0 0 470940
0.000859 -0.006625 0.127261 -0.389875 1.265833 -1.025264 -0.014718 1 0 0 0 0 0 0 471958
0.000824 -0.006590 0.127216 -0.189632 1.065709 -1.041646 -0.014749 1 0 0 0 0 0 0 472955
0.000801 -0.006550 0.127160 -0.308473 0.987463 -0.902796 -0.014781 1 0 0 0 0 0 0 473957
0.000769 -0.006525 0.127120 -0.216646 1.165936 -1.087030 -0.014811 1 0 0 0 0 0 0 474940
0.000748 -0.006491 0.127066 -0.324404 1.057323 -0.919521 -0.014843 1 0 0 0 0 0 0 475953
0.000717 -0.006469 0.127027 -0.220588 1.199373 -1.084508 -0.014874 1 0 0 0 0 0 0 476953
0.000677 -0.006431 0.126984 -0.067760 1.015353 -1.050895 -0.014905 1 0 0 0 0 0 0 477924
0.000656 -0.006412 0.126938 -0.311681 1.221164 -0.996629 -0.014937 1 0 0 0 0 0 0 478952
0.000645 -0.006457 0.126927 -0.454180 2.110264 -1.452759 -0.014968 1 0 0 0 0 0 0 479953
0.000633 -0.006458 0.126884 -0.457383 1.611176 -1.070785 -0.014999 1 0 0 0 0 0 0 480952
0.000627 -0.006457 0.126838 -0.533806 1.543925 -0.984896 -0.015031 1 0 0 0 0 0 0 481954
0.000604 -0.006450 0.126801 -0.326211 1.474952 -1.096362 -0.015062 1 0 0 0 0 0 0 482952
0.000568 -0.006421 0.126759 -0.113286 1.164441 -1.034483 -0.015093 1 0 0 0 0 0 0 483953
0.000543 -0.006385 0.126705 -0.245458 1.035022 -0.855021 -0.015124 1 0 0 0 0 0 0 484943
0.000505 -0.006341 0.126656 -0.081376 0.918150 -0.909205 -0.015155 1 0 0 0 0 0 0 485948
0.000475 -0.006280 0.126621 -0.148831 0.665640 -1.084993 -0.015187 1 0 0 0 0 0 0 486952
0.000453 -0.006227 0.126569 -0.271319 0.748052 -0.871185 -0.015218 1 0 0 0 0 0 0 487956
0.000442 -0.006200 0.126520 -0.421733 1.081030 -0.874086 -0.015248 1 0 0 0 0 0 0 488923
0.000411 -0.006161 0.126473 -0.172043 0.952362 -0.904987 -0.015281 1 0 0 0 0 0 0 489950
0.000396 -0.006140 0.126426 -0.343925 1.178167 -0.888181 -0.015312 1 0 0 0 0 0 0 490954
0.000363 -0.006104 0.126380 -0.125945 0.996876 -0.900279 -0.015342 1 0 0 0 0 0 0 491923
0.000346 -0.006085 0.126332 -0.315718 1.196752 -0.876032 -0.015374 1 0 0 0 0 0 0 492953
0.000313 -0.006050 0.126287 -0.107019 1.002943 -0.884904 -0.015406 1 0 0 0 0 0 0 493949
0.000296 -0.006031 0.126239 -0.301278 1.196248 -0.859677 -0.015437 1 0 0 0 0 0 0 494950
0.000268 -0.006016 0.126202 -0.174887 1.267608 -0.984267 -0.015470 1 0 0 0 0 0 0 496025
0.000248 -0.005987 0.126149 -0.259380 1.085908 -0.782348 -0.015502 1 0 0 0 0 0 0 497028
0.000232 -0.005953 0.126121 -0.318880 1.003801 -1.084010 -0.015533 1 0 0 0 0 0 0 498026
0.000218 -0.005915 0.126072 -0.346034 0.924720 -0.823449 -0.015564 1 0 0 0 0 0 0 499024
0.000192 -0.005890 0.126034 -0.185072 1.095802 -0.942707 -0.015596 1 0 0 0 0 0 0 500035
0.000173 -0.005857 0.125980 -0.257319 0.987740 -0.746382 -0.015626 1 0 0 0 0 0 0 500997
0.000144 -0.005834 0.125941 -0.134083 1.126637 -0.902058 -0.015657 1 0 0 0 0 0 0 501996
0.000124 -0.005804 0.125918 -0.228889 1.028861 -1.127193 -0.015688 1 0 0 0 0 0 0 502997
0.000113 -0.005787 0.125879 -0.367915 1.194359 -0.935126 -0.015720 1 0 0 0 0 0 0 504019
0.000083 -0.005753 0.125836 -0.114234 0.981197 -0.856502 -0.015751 1 0 0 0 0 0 0 505019
0.000049 -0.005731 0.125800 -0.029499 1.108463 -0.939319 -0.015782 1 0 0 0 0 0 0 505995
0.000031 -0.005718 0.125757 -0.241212 1.249431 -0.836853 -0.015813 1 0 0 0 0 0 0 506996
0.000017 -0.005693 0.125732 -0.295455 1.092382 -1.071168 -0.015845 1 0 0 0 0 0 0 507998
-0.000010 -0.005674 0.125703 -0.139823 1.165239 -1.032927 -0.015876 1 0 0 0 0 0 0 508990
-0.000023 -0.005664 0.125662 -0.293908 1.274054 -0.863487 -0.015907 1 0 0 0 0 0 0 510003
-0.000055 -0.005633 0.125618 -0.061869 1.017950 -0.803711 -0.015939 1 0 0 0 0 0 0 511019
-0.000090 -0.005612 0.125582 0.011056 1.121183 -0.894991 -0.015970 1 0 0 0 0 0 0 512022
-0.000094 -0.005586 0.125549 -0.382558 1.067625 -0.945298 -0.016001 1 0 0 0 0 0 0 513018
-0.000115 -0.005568 0.125517 -0.195843 1.153351 -0.953038 -0.016033 1 0 0 0 0 0 0 514023
-0.000132 -0.005539 0.125497 -0.236085 1.025093 -1.101018 -0.016064 1 0 0 0 0 0 0 515036
-0.000140 -0.005523 0.125459 -0.346501 1.175865 -0.878716 -0.016095 1 0 0 0 0 0 0 516014
-0.000163 -0.005510 0.125425 -0.157574 1.222336 -0.905770 -0.016128 1 0 0 0 0 0 0 517061
-0.000187 -0.005464 0.125395 -0.131557 0.793894 -0.953061 -0.016155 1 0 0 0 0 0 0 517944
-0.000218 -0.005435 0.125364 -0.026277 0.973688 -0.940759 -0.016190 1 0 0 0 0 0 0 519061
-0.000239 -0.005402 0.125343 -0.135973 0.920846 -1.079487 -0.016222 1 0 0 0 0 0 0 520069
-0.000250 -0.005383 0.125305 -0.284315 1.112269 -0.853915 -0.016253 1 0 0 0 0 0 0 521060
-0.000274 -0.005369 0.125271 -0.114457 1.179058 -0.879363 -0.016284 1 0 0 0 0 0 0 522070
-0.000292 -0.005342 0.125250 -0.176574 1.026393 -1.045186 -0.016315 1 0 0 0 0 0 0 523060
-0.000321 -0.005323 0.125222 -0.045763 1.106935 -0.970279 -0.016347 1 0 0 0 0 0 0 524071
-0.000341 -0.005294 0.125203 -0.135561 0.982502 -1.075959 -0.016378 1 0 0 0 0 0 0 525061
-0.000370 -0.005274 0.125176 -0.019537 1.080200 -0.976946 -0.016409 1 0 0 0 0 0 0 526071
-0.000371 -0.005248 0.125147 -0.370803 1.021394 -0.934509 -0.016441 1 0 0 0 0 0 0 527074
-0.000378 -0.005216 0.125127 -0.336593 0.922807 -1.054386 -0.016468 1 0 0 0 0 0 0 527952
-0.000394 -0.005214 0.125109 -0.200701 1.307103 -1.081346 -0.016503 1 0 0 0 0 0 0 529061
-0.000408 -0.005194 0.125093 -0.215003 1.100681 -1.117344 -0.016535 1 0 0 0 0 0 0 530080
-0.000421 -0.005164 0.125078 -0.229207 0.953222 -1.131683 -0.016561 1 0 0 0 0 0 0 530940
-0.000447 -0.005143 0.125053 -0.061010 1.053875 -0.987152 -0.016597 1 0 0 0 0 0 0 532077
-0.000465 -0.005114 0.125035 -0.130313 0.942056 -1.066100 -0.016628 1 0 0 0 0 0 0 533070
-0.000494 -0.005093 0.125008 -0.004132 1.046634 -0.957205 -0.016660 1 0 0 0 0 0 0 534082
-0.000495 -0.005067 0.124978 -0.350004 0.991239 -0.911229 -0.016688 1 0 0 0 0 0 0 534981
-0.000501 -0.005035 0.124959 -0.313148 0.894868 -1.029981 -0.016722 1 0 0 0 0 0 0 536075
-0.000523 -0.005014 0.124931 -0.097712 1.015692 -0.935574 -0.016753 1 0 0 0 0 0 0 537068
-0.000540 -0.004983 0.124912 -0.141057 0.912867 -1.033938 -0.016784 1 0 0 0 0 0 0 538075
-0.000555 -0.004949 0.124896 -0.176765 0.839573 -1.081448 -0.016816 1 0 0 0 0 0 0 539077
-0.000562 -0.004932 0.124891 -0.272849 1.059417 -1.220232 -0.016847 1 0 0 0 0 0 0 540076
-0.000585 -0.004917 0.124868 -0.076261 1.112608 -1.012691 -0.016878 1 0 0 0 0 0 0 541076
-0.000602 -0.004891 0.124851 -0.124055 0.955369 -1.058347 -0.016909 1 0 0 0 0 0 0 542075
-0.000616 -0.004858 0.124836 -0.161475 0.853559 -1.085672 -0.016940 1 0 0 0 0 0 0 543059
-0.000637 -0.004856 0.124819 -0.083361 1.240818 -1.068047 -0.016971 1 0 0 0 0 0 0 544036
-0.000653 -0.004835 0.124804 -0.128858 1.038793 -1.085487 -0.017006 1 0 0 0 0 0 0 545159
-0.000667 -0.004805 0.124789 -0.158869 0.894020 -1.092888 -0.017036 1 0 0 0 0 0 0 546128
-0.000680 -0.004771 0.124775 -0.173517 0.813668 -1.094730 -0.017068 1 0 0 0 0 0 0 547151
-0.000692 -0.004734 0.124760 -0.179669 0.768883 -1.094139 -0.017098 1 0 0 0 0 0 0 548123
-0.000717 -0.004710 0.124734 -0.006715 0.924166 -0.943233 -0.017127 1 0 0 0 0 0 0 549027
-0.000730 -0.004698 0.124725 -0.150543 1.102483 -1.142802 -0.017163 1 0 0 0 0 0 0 550178
-0.000742 -0.004673 0.124713 -0.168304 0.936591 -1.118109 -0.017193 1 0 0 0 0 0 0 551142
-0.000767 -0.004654 0.124688 0.004112 1.007003 -0.949014 -0.017220 1 0 0 0 0 0 0 552025
-0.000785 -0.004626 0.124670 -0.061698 0.878427 -1.018352 -0.017255 1 0 0 0 0 0 0 553120
-0.000800 -0.004592 0.124654 -0.108714 0.792513 -1.054981 -0.017287 1 0 0 0 0 0 0 554146
-0.000814 -0.004556 0.124639 -0.132417 0.742836 -1.067838 -0.017314 1 0 0 0 0 0 0 555021
-0.000820 -0.004538 0.124634 -0.220588 0.975347 -1.194901 -0.017348 1 0 0 0 0 0 0 556121
-0.000843 -0.004523 0.124611 -0.020813 1.036566 -0.981363 -0.017380 1 0 0 0 0 0 0 557143
-0.000860 -0.004496 0.124594 -0.066296 0.883018 -1.024487 -0.017412 1 0 0 0 0 0 0 558142
-0.000874 -0.004464 0.124578 -0.102458 0.783012 -1.050697 -0.017443 1 0 0 0 0 0 0 559145
-0.000894 -0.004461 0.124561 -0.023506 1.169813 -1.034396 -0.017474 1 0 0 0 0 0 0 560151
-0.000910 -0.004441 0.124546 -0.068450 0.968183 -1.050058 -0.017505 1 0 0 0 0 0 0 561119
-0.000924 -0.004411 0.124531 -0.098104 0.823576 -1.056389 -0.017532 1 0 0 0 0 0 0 561995
-0.000937 -0.004377 0.124517 -0.112562 0.743392 -1.057929 -0.017567 1 0 0 0 0 0 0 563119
-0.000949 -0.004340 0.124502 -0.118514 0.698517 -1.057101 -0.017599 1 0 0 0 0 0 0 564145
-0.000955 -0.004322 0.124497 -0.197180 0.932503 -1.179572 -0.017630 1 0 0 0 0 0 0 565119
-0.000977 -0.004307 0.124475 0.006817 0.995476 -0.963636 -0.017662 1 0 0 0 0 0 0 566144
-0.000994 -0.004280 0.124457 -0.036180 0.842673 -1.005743 -0.017694 1 0 0 0 0 0 0 567173
-0.001003 -0.004267 0.124451 -0.147988 1.003500 -1.155861 -0.017724 1 0 0 0 0 0 0 568156
-0.001013 -0.004241 0.124439 -0.136517 0.845629 -1.099778 -0.017755 1 0 0 0 0 0 0 569149
-0.001037 -0.004223 0.124415 0.051628 0.922236 -0.918357 -0.017787 1 0 0 0 0 0 0 570147
-0.001054 -0.004194 0.124396 -0.005340 0.796219 -0.982525 -0.017818 1 0 0 0 0 0 0 571148
-0.001063 -0.004180 0.124390 -0.124606 0.971640 -1.141660 -0.017846 1 0 0 0 0 0 0 572033
-0.001074 -0.004154 0.124378 -0.117128 0.821708 -1.088786 -0.017880 1 0 0 0 0 0 0 573118
-0.001085 -0.004121 0.124364 -0.105166 0.719774 -1.057332 -0.017908 1 0 0 0 0 0 0 574018
-0.001090 -0.004105 0.124360 -0.173879 0.922942 -1.169004 -0.017942 1 0 0 0 0 0 0 575117
-0.001112 -0.004091 0.124337 0.034796 0.970899 -0.947844 -0.017970 1 0 0 0 0 0 0 576027
-0.001128 -0.004065 0.124320 -0.005533 0.810675 -0.988132 -0.018005 1 0 0 0 0 0 0 577146
-0.001137 -0.004052 0.124314 -0.115600 0.966694 -1.138103 -0.018033 1 0 0 0 0 0 0 578020
-0.001147 -0.004026 0.124302 -0.103652 0.807463 -1.081327 -0.018067 1 0 0 0 0 0 0 579118
-0.001171 -0.004008 0.124277 0.084640 0.883313 -0.899521 -0.018099 1 0 0 0 0 0 0 580145
-0.001183 -0.003999 0.124268 -0.048441 1.016303 -1.089080 -0.018130 1 0 0 0 0 0 0 581141
-0.001195 -0.003975 0.124256 -0.061882 0.830441 -1.057655 -0.018162 1 0 0 0 0 0 0 582142
-0.001206 -0.003944 0.124242 -0.061828 0.708940 -1.035148 -0.018193 1 0 0 0 0 0 0 583140
-0.001212 -0.003928 0.124237 -0.136264 0.901023 -1.150559 -0.018224 1 0 0 0 0 0 0 584146
-0.001234 -0.003915 0.124214 0.069027 0.944242 -0.930226 -0.018255 1 0 0 0 0 0 0 585141
-0.001245 -0.003908 0.124206 -0.049026 1.040478 -1.096404 -0.018286 1 0 0 0 0 0 0 586125
-0.001256 -0.003886 0.124194 -0.054414 0.834877 -1.055226 -0.018318 1 0 0 0 0 0 0 587138
-0.001268 -0.003855 0.124180 -0.050201 0.703252 -1.028914 -0.018346 1 0 0 0 0 0 0 588060
-0.001286 -0.003854 0.124164 0.051518 1.072304 -0.994288 -0.018378 1 0 0 0 0 0 0 589067
-0.001302 -0.003834 0.124148 0.018210 0.863702 -1.000401 -0.018409 1 0 0 0 0 0 0 590059
-0.001309 -0.003824 0.124143 -0.081830 0.974875 -1.129487 -0.018440 1 0 0 0 0 0 0 591068
-0.001319 -0.003800 0.124132 -0.064453 0.791957 -1.062840 -0.018471 1 0 0 0 0 0 0 592058
-0.001324 -0.003788 0.124128 -0.123684 0.932585 -1.153025 -0.018503 1 0 0 0 0 0 0 593068
-0.001332 -0.003762 0.124117 -0.084316 0.766605 -1.071069 -0.018534 1 0 0 0 0 0 0 594063
-0.001342 -0.003730 0.124103 -0.056034 0.657036 -1.028969 -0.018565 1 0 0 0 0 0 0 595067
-0.001360 -0.003728 0.124087 0.058072 1.036960 -0.989044 -0.018596 1 0 0 0 0 0 0 596058
-0.001375 -0.003708 0.124072 0.030985 0.834221 -0.992716 -0.018628 1 0 0 0 0 0 0 597068
-0.001382 -0.003698 0.124066 -0.065737 0.947888 -1.121311 -0.018659 1 0 0 0 0 0 0 598057
-0.001386 -0.003693 0.124064 -0.123018 1.025298 -1.181083 -0.018691 1 0 0 0 0 0 0 599077
-0.001393 -0.003671 0.124054 -0.076744 0.807605 -1.077818 -0.018722 1 0 0 0 0 0 0 600076
-0.001397 -0.003661 0.124051 -0.120399 0.928877 -1.154258 -0.018753 1 0 0 0 0 0 0 601076
-0.001405 -0.003636 0.124040 -0.073270 0.753644 -1.066780 -0.018785 1 0 0 0 0 0 0 602085
-0.001422 -0.003637 0.124025 0.056626 1.080250 -1.000906 -0.018816 1 0 0 0 0 0 0 603073
-0.001436 -0.003619 0.124010 0.038168 0.849384 -0.993840 -0.018847 1 0 0 0 0 0 0 604071
-0.001443 -0.003610 0.124004 -0.053978 0.948587 -1.118825 -0.018878 1 0 0 0 0 0 0 605058
-0.001453 -0.003586 0.123993 -0.032958 0.760439 -1.049804 -0.018910 1 0 0 0 0 0 0 606078
-0.001457 -0.003574 0.123989 -0.089969 0.897591 -1.139850 -0.018941 1 0 0 0 0 0 0 607080
-0.001465 -0.003549 0.123978 -0.049772 0.730506 -1.056928 -0.018972 1 0 0 0 0 0 0 608081
-0.001469 -0.003536 0.123974 -0.096917 0.878448 -1.142035 -0.019003 1 0 0 0 0 0 0 609075
-0.001477 -0.003511 0.123963 -0.051801 0.716921 -1.057184 -0.019034 1 0 0 0 0 0 0 610074
-0.001481 -0.003498 0.123959 -0.096438 0.867463 -1.141691 -0.019065 1 0 0 0 0 0 0 611044
-0.001489 -0.003472 0.123948 -0.050095 0.707435 -1.056558 -0.019097 1 0 0 0 0 0 0 612075
-0.001506 -0.003473 0.123933 0.079589 1.041135 -0.992191 -0.019128 1 0 0 0 0 0 0 613073
-0.001520 -0.003455 0.123918 0.060988 0.814133 -0.984882 -0.019159 1 0 0 0 0 0 0 614074
-0.001527 -0.003446 0.123912 -0.030972 0.914710 -1.110339 -0.019191 1 0 0 0 0 0 0 615074
-0.001531 -0.003441 0.123911 -0.085879 0.985513 -1.168939 -0.019222 1 0 0 0 0 0 0 616084
-0.001538 -0.003420 0.123900 -0.038723 0.765328 -1.064088 -0.019253 1 0 0 0 0 0 0 617078
-0.001542 -0.003409 0.123897 -0.081484 0.884367 -1.140863 -0.019285 1 0 0 0 0 0 0 618078
-0.001550 -0.003384 0.123886 -0.034236 0.708683 -1.052376 -0.019316 1 0 0 0 0 0 0 619071
-0.001554 -0.003372 0.123882 -0.077575 0.851740 -1.136084 -0.019347 1 0 0 0 0 0 0 620070
-0.001556 -0.003366 0.123880 -0.106449 0.945846 -1.178473 -0.019377 1 0 0 0 0 0 0 621044
-0.001562 -0.003344 0.123870 -0.046134 0.737936 -1.067503 -0.019409 1 0 0 0 0 0 0 622071
-0.001579 -0.003346 0.123855 0.091399 1.045566 -0.993469 -0.019441 1 0 0 0 0 0 0 623072
-0.001593 -0.003328 0.123840 0.076854 0.805683 -0.981958 -0.019472 1 0 0 0 0 0 0 624074
-0.001600 -0.003320 0.123835 -0.012882 0.899393 -1.106345 -0.019503 1 0 0 0 0 0 0 625074
-0.001603 -0.003315 0.123833 -0.066642 0.966749 -1.164536 -0.019534 1 0 0 0 0 0 0 626072
-0.001611 -0.003294 0.123823 -0.019072 0.745216 -1.058952 -0.019565 1 0 0 0 0 0 0 627066
-0.001614 -0.003283 0.123819 -0.061444 0.863122 -1.135926 -0.019597 1 0 0 0 0 0 0 628068
-0.001616 -0.003278 0.123818 -0.089714 0.944573 -1.175865 -0.019628 1 0 0 0 0 0 0 629071
-0.001617 -0.003276 0.123817 -0.104787 0.987896 -1.192436 -0.019659 1 0 0 0 0 0 0 630072
-0.001623 -0.003255 0.123808 -0.036983 0.753039 -1.070732 -0.019691 1 0 0 0 0 0 0 631072
-0.001627 -0.003245 0.123804 -0.068984 0.864141 -1.141953 -0.019721 1 0 0 0 0 0 0 632056
-0.001628 -0.003240 0.123803 -0.092071 0.942251 -1.179879 -0.019753 1 0 0 0 0 0 0 633071
-0.001635 -0.003218 0.123793 -0.028983 0.726663 -1.066635 -0.019784 1 0 0 0 0 0 0 634074
-0.001638 -0.003207 0.123789 -0.063406 0.847349 -1.141103 -0.019816 1 0 0 0 0 0 0 635073
-0.001653 -0.003215 0.123777 0.085819 1.112957 -1.031342 -0.019847 1 0 0 0 0 0 0 636074
-0.001666 -0.003200 0.123763 0.083299 0.832384 -0.996246 -0.019878 1 0 0 0 0 0 0 637073
-0.001672 -0.003193 0.123758 0.000510 0.903512 -1.111679 -0.019909 1 0 0 0 0 0 0 638073
-0.001676 -0.003190 0.123756 -0.049695 0.959490 -1.166566 -0.019940 1 0 0 0 0 0 0 639068
-0.001677 -0.003188 0.123755 -0.075953 0.989735 -1.188554 -0.019972 1 0 0 0 0 0 0 640076
-0.001678 -0.003187 0.123755 -0.089358 1.005633 -1.197704 -0.020003 1 0 0 0 0 0 0 641081
-0.001684 -0.003167 0.123745 -0.020712 0.757209 -1.072840 -0.020035 1 0 0 0 0 0 0 642084
-0.001687 -0.003157 0.123742 -0.052090 0.861143 -1.143263 -0.020066 1 0 0 0 0 0 0 643081
-0.001689 -0.003153 0.123740 -0.074848 0.935635 -1.180882 -0.020097 1 0 0 0 0 0 0 644084
-0.001703 -0.003164 0.123729 0.086325 1.158275 -1.047702 -0.020128 1 0 0 0 0 0 0 645081
-0.001710 -0.003170 0.123725 0.015107 1.111650 -1.132465 -0.020160 1 0 0 0 0 0 0 646083
-0.001719 -0.003153 0.123713 0.039218 0.815093 -1.047379 -0.020191 1 0 0 0 0 0 0 647080
-0.001724 -0.003145 0.123710 -0.016116 0.892816 -1.133358 -0.020222 1 0 0 0 0 0 0 648082
-0.001726 -0.003141 0.123708 -0.051065 0.953838 -1.176594 -0.020253 1 0 0 0 0 0 0 649079
-0.001727 -0.003139 0.123708 -0.069484 0.986875 -1.194303 -0.020285 1 0 0 0 0 0 0 650079
-0.001733 -0.003119 0.123698 -0.003527 0.747243 -1.072272 -0.020316 1 0 0 0 0 0 0 651072
-0.001736 -0.003109 0.123694 -0.036172 0.855444 -1.144038 -0.020349 1 0 0 0 0 0 0 652140
-0.001738 -0.003104 0.123693 -0.059541 0.931989 -1.182093 -0.020380 1 0 0 0 0 0 0 653143
-0.001739 -0.003102 0.123692 -0.072151 0.972841 -1.197920 -0.020411 1 0 0 0 0 0 0 654139
-0.001745 -0.003081 0.123683 -0.003292 0.737215 -1.075052 -0.020442 1 0 0 0 0 0 0 655124
-0.001761 -0.003085 0.123668 0.139007 1.030060 -0.997641 -0.020474 1 0 0 0 0 0 0 656140
-0.001769 -0.003087 0.123663 0.051656 1.040100 -1.113456 -0.020505 1 0 0 0 0 0 0 657121
-0.001773 -0.003088 0.123661 -0.008567 1.030834 -1.170012 -0.020536 1 0 0 0 0 0 0 658136
-0.001781 -0.003069 0.123650 0.034710 0.768124 -1.062766 -0.020567 1 0 0 0 0 0 0 659123
-0.001785 -0.003060 0.123647 -0.009374 0.864059 -1.139908 -0.020597 1 0 0 0 0 0 0 660074
-0.001792 -0.003036 0.123636 0.036795 0.677686 -1.049905 -0.020628 1 0 0 0 0 0 0 661055
-0.001796 -0.003024 0.123632 -0.006421 0.813968 -1.134362 -0.020659 1 0 0 0 0 0 0 662065
-0.001804 -0.002999 0.123621 0.040047 0.647979 -1.046901 -0.020690 1 0 0 0 0 0 0 663056
-0.001813 -0.002967 0.123607 0.072244 0.537750 -1.002147 -0.020722 1 0 0 0 0 0 0 664066
-0.001818 -0.002952 0.123602 0.015878 0.731798 -1.113173 -0.020753 1 0 0 0 0 0 0 665055
-0.001826 -0.002925 0.123590 0.054951 0.596624 -1.035982 -0.020784 1 0 0 0 0 0 0 666055
-0.001817 -0.002896 0.123566 -0.173574 0.560364 -0.860507 -0.020815 1 0 0 0 0 0 0 667066
-0.001812 -0.002883 0.123558 -0.133979 0.741234 -1.043438 -0.020846 1 0 0 0 0 0 0 668055
-0.001816 -0.002857 0.123545 -0.024890 0.593757 -1.003294 -0.020878 1 0 0 0 0 0 0 669066
-0.001804 -0.002829 0.123521 -0.216344 0.550408 -0.842067 -0.020909 1 0 0 0 0 0 0 670073
-0.001798 -0.002815 0.123512 -0.158055 0.727208 -1.030374 -0.020940 1 0 0 0 0 0 0 671056
-0.001781 -0.002794 0.123489 -0.296517 0.636416 -0.857445 -0.020972 1 0 0 0 0 0 0 672073
-0.001773 -0.002783 0.123481 -0.203777 0.768750 -1.032491 -0.021003 1 0 0 0 0 0 0 673077
-0.001775 -0.002759 0.123468 -0.067371 0.595347 -0.988228 -0.021034 1 0 0 0 0 0 0 674068
-0.001757 -0.002751 0.123454 -0.319929 0.794634 -0.956349 -0.021065 1 0 0 0 0 0 0 675063
-0.001753 -0.002729 0.123439 -0.152214 0.610750 -0.944862 -0.021097 1 0 0 0 0 0 0 676076
-0.001757 -0.002698 0.123423 -0.037349 0.485448 -0.938684 -0.021128 1 0 0 0 0 0 0 677075
-0.001740 -0.002687 0.123408 -0.306770 0.728604 -0.930851 -0.021160 1 0 0 0 0 0 0 678088
-0.001737 -0.002663 0.123393 -0.148365 0.568526 -0.928722 -0.021191 1 0 0 0 0 0 0 679073
-0.001741 -0.002632 0.123377 -0.038259 0.455184 -0.925871 -0.021221 1 0 0 0 0 0 0 680048
-0.001724 -0.002621 0.123362 -0.309965 0.704118 -0.919429 -0.021253 1 0 0 0 0 0 0 681072
-0.001722 -0.002596 0.123347 -0.152860 0.547026 -0.917548 -0.021283 1 0 0 0 0 0 0 682043
-0.001726 -0.002565 0.123331 -0.043421 0.435256 -0.914848 -0.021316 1 0 0 0 0 0 0 683071
-0.001728 -0.002550 0.123326 -0.058837 0.626012 -1.043214 -0.021347 1 0 0 0 0 0 0 684073
-0.001735 -0.002523 0.123314 0.000526 0.490180 -0.970809 -0.021378 1 0 0 0 0 0 0 685074
-0.001738 -0.002510 0.123310 -0.035768 0.649799 -1.063082 -0.021409 1 0 0 0 0 0 0 686072
-0.001746 -0.002484 0.123298 0.013691 0.496919 -0.976574 -0.021441 1 0 0 0 0 0 0 687069
-0.001749 -0.002470 0.123263 -0.035597 0.635135 -0.649329 -0.021472 1 0 0 0 0 0 0 688074
-0.001751 -0.002464 0.123251 -0.057855 0.741668 -0.909804 -0.021503 1 0 0 0 0 0 0 689072
-0.001757 -0.002442 0.123237 0.004289 0.541619 -0.908397 -0.021534 1 0 0 0 0 0 0 690070
-0.001760 -0.002431 0.123232 -0.030217 0.665998 -1.028536 -0.021566 1 0 0 0 0 0 0 691074
-0.001762 -0.002425 0.123230 -0.054742 0.750004 -1.084074 -0.021597 1 0 0 0 0 0 0 692072
-0.001769 -0.002403 0.123219 0.006657 0.539638 -0.973643 -0.021628 1 0 0 0 0 0 0 693071
-0.001753 -0.002397 0.123205 -0.284140 0.718400 -0.917196 -0.021659 1 0 0 0 0 0 0 694071
-0.001750 -0.002375 0.123191 -0.136202 0.525091 -0.895386 -0.021691 1 0 0 0 0 0 0 695071
-0.001749 -0.002364 0.123185 -0.105835 0.649529 -1.017709 -0.021722 1 0 0 0 0 0 0 696071
-0.001754 -0.002339 0.123174 -0.021136 0.478733 -0.942395 -0.021753 1 0 0 0 0 0 0 697072
-0.001757 -0.002327 0.123169 -0.044286 0.619916 -1.034211 -0.021784 1 0 0 0 0 0 0 698071
-0.001764 -0.002302 0.123158 0.011604 0.458346 -0.946793 -0.021815 1 0 0 0 0 0 0 699065
-0.001767 -0.002290 0.123154 -0.026057 0.604193 -1.034337 -0.021847 1 0 0 0 0 0 0 700072
-0.001769 -0.002284 0.123152 -0.052026 0.699373 -1.078094 -0.021878 1 0 0 0 0 0 0 701069
-0.001776 -0.002261 0.123142 0.008585 0.495141 -0.962929 -0.021909 1 0 0 0 0 0 0 702071
-0.001779 -0.002250 0.123138 -0.025903 0.617695 -1.039711 -0.021941 1 0 0 0 0 0 0 703070
-0.001781 -0.002245 0.123137 -0.050170 0.701139 -1.079578 -0.021972 1 0 0 0 0 0 0 704072
-0.001768 -0.002228 0.123116 -0.245282 0.550026 -0.828416 -0.022003 1 0 0 0 0 0 0 705071
-0.001762 -0.002219 0.123109 -0.181903 0.648564 -0.975056 -0.022034 1 0 0 0 0 0 0 706070
-0.001759 -0.002215 0.123107 -0.135213 0.714237 -1.051379 -0.022066 1 0 0 0 0 0 0 707070
-0.001763 -0.002194 0.123096 -0.036288 0.494637 -0.948604 -0.022097 1 0 0 0 0 0 0 708072
-0.001765 -0.002183 0.123092 -0.051411 0.609055 -1.030097 -0.022128 1 0 0 0 0 0 0 709070
-0.001779 -0.002192 0.123080 0.107650 0.872208 -0.924180 -0.022159 1 0 0 0 0 0 0 710069
-0.001791 -0.002177 0.123065 0.109430 0.592381 -0.884824 -0.022190 1 0 0 0 0 0 0 711060
-0.001798 -0.002170 0.123060 0.030002 0.660046 -1.001657 -0.022222 1 0 0 0 0 0 0 712067
-0.001801 -0.002167 0.123058 -0.018462 0.714081 -1.056948 -0.022253 1 0 0 0 0 0 0 713075
-0.001803 -0.002165 0.123058 -0.043871 0.743216 -1.078728 -0.022283 1 0 0 0 0 0 0 714041
-0.001790 -0.002149 0.123037 -0.239001 0.563449 -0.819853 -0.022315 1 0 0 0 0 0 0 715064
-0.001784 -0.002142 0.123030 -0.175449 0.647066 -0.963847 -0.022347 1 0 0 0 0 0 0 716070
-0.001781 -0.002138 0.123028 -0.128671 0.705271 -1.039200 -0.022378 1 0 0 0 0 0 0 717071
-0.001779 -0.002136 0.123027 -0.104181 0.736003 -1.069147 -0.022409 1 0 0 0 0 0 0 718070
-0.001778 -0.002135 0.123027 -0.092010 0.751832 -1.080947 -0.022441 1 0 0 0 0 0 0 719070
-0.001778 -0.002135 0.123026 -0.086019 0.760226 -1.086122 -0.022472 1 0 0 0 0 0 0 720074
-0.001783 -0.002116 0.123016 -0.008698 0.511089 -0.955437 -0.022503 1 0 0 0 0 0 0 721070
-0.001799 -0.002120 0.123002 0.139160 0.794337 -0.879695 -0.022534 1 0 0 0 0 0 0 722070
-0.001807 -0.002122 0.122997 0.054919 0.798238 -0.994688 -0.022565 1 0 0 0 0 0 0 723063
-0.001811 -0.002123 0.122995 -0.003746 0.785936 -1.050361 -0.022596 1 0 0 0 0 0 0 724055
-0.001813 -0.002124 0.122994 -0.035044 0.778500 -1.072434 -0.022628 1 0 0 0 0 0 0 725064
-0.001820 -0.002105 0.122984 0.023372 0.521225 -0.947730 -0.022659 1 0 0 0 0 0 0 726054
-0.001823 -0.002096 0.122980 -0.011845 0.616372 -1.021597 -0.022690 1 0 0 0 0 0 0 727062
-0.001825 -0.002091 0.122979 -0.036443 0.686043 -1.060364 -0.022721 1 0 0 0 0 0 0 728053
-0.001825 -0.002089 0.122979 -0.049660 0.723330 -1.076212 -0.022753 1 0 0 0 0 0 0 729064
-0.001826 -0.002088 0.122978 -0.056477 0.742588 -1.082885 -0.022784 1 0 0 0 0 0 0 730054
-0.001812 -0.002073 0.122958 -0.242306 0.558051 -0.818133 -0.022815 1 0 0 0 0 0 0 731062
-0.001806 -0.002065 0.122951 -0.173959 0.638875 -0.960221 -0.022846 1 0 0 0 0 0 0 732055
-0.001816 -0.002076 0.122938 0.048819 0.879614 -0.887432 -0.022878 1 0 0 0 0 0 0 733054
-0.001821 -0.002081 0.122933 0.010229 0.841758 -0.994094 -0.022909 1 0 0 0 0 0 0 734064
-0.001823 -0.002083 0.122931 -0.024786 0.806623 -1.045850 -0.022941 1 0 0 0 0 0 0 735073
-0.001830 -0.002066 0.122921 0.030197 0.533948 -0.932585 -0.022972 1 0 0 0 0 0 0 736066
-0.001833 -0.002057 0.122917 -0.006862 0.620905 -1.010730 -0.023003 1 0 0 0 0 0 0 737059
-0.001835 -0.002053 0.122916 -0.032412 0.686444 -1.051020 -0.023034 1 0 0 0 0 0 0 738065
-0.001849 -0.002064 0.122904 0.127436 0.905532 -0.919871 -0.023065 1 0 0 0 0 0 0 739058
-0.001856 -0.002070 0.122900 0.056174 0.855867 -1.003670 -0.023096 1 0 0 0 0 0 0 740061
-0.001865 -0.002054 0.122889 0.079094 0.561296 -0.913233 -0.023128 1 0 0 0 0 0 0 741059
-0.001870 -0.002046 0.122884 0.024593 0.635608 -1.000697 -0.023159 1 0 0 0 0 0 0 742074
-0.001872 -0.002042 0.122883 -0.009873 0.694552 -1.044355 -0.023190 1 0 0 0 0 0 0 743059
-0.001879 -0.002021 0.122873 0.046175 0.472944 -0.927900 -0.023222 1 0 0 0 0 0 0 744075
-0.001882 -0.002011 0.122869 0.009880 0.585602 -1.005018 -0.023253 1 0 0 0 0 0 0 745061
-0.001884 -0.002006 0.122867 -0.015265 0.664006 -1.044947 -0.023284 1 0 0 0 0 0 0 746059
-0.001885 -0.002003 0.122867 -0.028758 0.705603 -1.061168 -0.023315 1 0 0 0 0 0 0 747059
-0.001885 -0.002002 0.122867 -0.035694 0.727018 -1.067938 -0.023347 1 0 0 0 0 0 0 748061
-0.001898 -0.002015 0.122856 0.134266 0.922123 -0.923703 -0.023378 1 0 0 0 0 0 0 749058
-0.001911 -0.002003 0.122842 0.142562 0.606970 -0.868597 -0.023409 1 0 0 0 0 0 0 750057
-0.001917 -0.001997 0.122837 0.066979 0.655984 -0.980347 -0.023440 1 0 0 0 0 0 0 751057
-0.001920 -0.001994 0.122835 0.020468 0.700660 -1.033747 -0.023471 1 0 0 0 0 0 0 752049
-0.001915 -0.002010 0.122813 -0.087408 0.968136 -0.773064 -0.023502 1 0 0 0 0 0 0 753048
-0.001919 -0.002000 0.122796 0.007466 0.638637 -0.794289 -0.023533 1 0 0 0 0 0 0 754044
-0.001920 -0.001995 0.122790 -0.002864 0.674713 -0.944798 -0.023565 1 0 0 0 0 0 0 755060
-0.001921 -0.001992 0.122787 -0.014761 0.712110 -1.013027 -0.023596 1 0 0 0 0 0 0 756060
-0.001922 -0.001991 0.122787 -0.021746 0.732780 -1.039412 -0.023628 1 0 0 0 0 0 0 757058
-0.001922 -0.001991 0.122786 -0.025485 0.743615 -1.049767 -0.023659 1 0 0 0 0 0 0 758057
-0.001941 -0.001985 0.122765 0.220099 0.680035 -0.772294 -0.023690 1 0 0 0 0 0 0 759041
-0.001950 -0.001983 0.122758 0.128202 0.711629 -0.921892 -0.023721 1 0 0 0 0 0 0 760042
-0.001955 -0.001981 0.122755 0.059665 0.732842 -1.000264 -0.023753 1 0 0 0 0 0 0 761057
-0.001970 -0.001994 0.122743 0.196036 0.927772 -0.883533 -0.023784 1 0 0 0 0 0 0 762058
-0.001984 -0.001982 0.122729 0.187301 0.612712 -0.838226 -0.023815 1 0 0 0 0 0 0 763057
-0.001990 -0.001976 0.122724 0.103324 0.661445 -0.953601 -0.023846 1 0 0 0 0 0 0 764059
-0.001994 -0.001973 0.122722 0.052584 0.705938 -1.008238 -0.023878 1 0 0 0 0 0 0 765056
-0.001976 -0.001976 0.122711 -0.230889 0.789459 -0.895746 -0.023909 1 0 0 0 0 0 0 766059
-0.001981 -0.001991 0.122697 0.025997 0.964821 -0.826315 -0.023940 1 0 0 0 0 0 0 767041
-0.001988 -0.001980 0.122681 0.099912 0.634562 -0.809244 -0.023971 1 0 0 0 0 0 0 768059
-0.001992 -0.001975 0.122676 0.059345 0.674881 -0.935731 -0.024003 1 0 0 0 0 0 0 769059
-0.001994 -0.001972 0.122674 0.030462 0.715013 -0.994348 -0.024033 1 0 0 0 0 0 0 770041
-0.002008 -0.001984 0.122662 0.188048 0.920911 -0.869369 -0.024065 1 0 0 0 0 0 0 771057
-0.001996 -0.001995 0.122648 -0.140705 0.923997 -0.821523 -0.024096 1 0 0 0 0 0 0 772058
-0.001996 -0.001982 0.122633 -0.021213 0.605624 -0.801061 -0.024128 1 0 0 0 0 0 0 773055
-0.002009 -0.001989 0.122617 0.167994 0.845249 -0.777322 -0.024158 1 0 0 0 0 0 0 774040
-0.002015 -0.001993 0.122611 0.107070 0.826652 -0.912172 -0.024190 1 0 0 0 0 0 0 775056
-0.002018 -0.001994 0.122609 0.060141 0.802920 -0.974798 -0.024221 1 0 0 0 0 0 0 776052
-0.002020 -0.001995 0.122608 0.034718 0.789709 -0.999145 -0.024252 1 0 0 0 0 0 0 777050
-0.002034 -0.002010 0.122597 0.194764 0.966887 -0.860678 -0.024284 1 0 0 0 0 0 0 778059
-0.002022 -0.002021 0.122583 -0.132427 0.955649 -0.808092 -0.024315 1 0 0 0 0 0 0 779057
-0.002021 -0.002008 0.122568 -0.012202 0.630197 -0.785881 -0.024346 1 0 0 0 0 0 0 780041
-0.002021 -0.002002 0.122563 0.004318 0.682609 -0.909436 -0.024377 1 0 0 0 0 0 0 781041
-0.002034 -0.002012 0.122550 0.180381 0.913316 -0.818800 -0.024409 1 0 0 0 0 0 0 782056
-0.002040 -0.002018 0.122545 0.117421 0.871629 -0.918351 -0.024440 1 0 0 0 0 0 0 783057
-0.002044 -0.002020 0.122544 0.070136 0.834732 -0.967349 -0.024471 1 0 0 0 0 0 0 784059
-0.002064 -0.002017 0.122522 0.291559 0.745256 -0.704001 -0.024503 1 0 0 0 0 0 0 785057
-0.002055 -0.002019 0.122504 -0.068620 0.822791 -0.725204 -0.024534 1 0 0 0 0 0 0 786057
-0.002050 -0.002021 0.122498 -0.045920 0.816359 -0.875232 -0.024565 1 0 0 0 0 0 0 787056
-0.002048 -0.002022 0.122496 -0.015361 0.807946 -0.943091 -0.024596 1 0 0 0 0 0 0 788058
-0.002060 -0.002036 0.122484 0.174382 0.986677 -0.820971 -0.024628 1 0 0 0 0 0 0 789055
-0.002066 -0.002043 0.122480 0.119293 0.917225 -0.908349 -0.024659 1 0 0 0 0 0 0 790047
-0.002069 -0.002046 0.122478 0.076096 0.866359 -0.952930 -0.024690 1 0 0 0 0 0 0 791055
-0.002052 -0.002053 0.122468 -0.204130 0.898608 -0.836866 -0.024724 1 0 0 0 0 0 0 792136
-0.002056 -0.002069 0.122453 0.053666 1.047716 -0.765468 -0.024755 1 0 0 0 0 0 0 793120
-0.002058 -0.002078 0.122448 0.054487 0.958089 -0.882445 -0.024786 1 0 0 0 0 0 0 794136
-0.002065 -0.002063 0.122436 0.115176 0.643260 -0.804091 -0.024817 1 0 0 0 0 0 0 795118
-0.002068 -0.002056 0.122432 0.080252 0.706459 -0.896138 -0.024849 1 0 0 0 0 0 0 796137
-0.002083 -0.002066 0.122419 0.228369 0.942989 -0.792791 -0.024880 1 0 0 0 0 0 0 797119
-0.002090 -0.002072 0.122415 0.151635 0.904734 -0.887976 -0.024911 1 0 0 0 0 0 0 798134
-0.002094 -0.002074 0.122413 0.097494 0.869620 -0.935383 -0.024943 1 0 0 0 0 0 0 799138
-0.002076 -0.002080 0.122403 -0.188214 0.909631 -0.820182 -0.024973 1 0 0 0 0 0 0 800119
-0.002081 -0.002096 0.122388 0.066646 1.062629 -0.748965 -0.025005 1 0 0 0 0 0 0 801136
-0.002083 -0.002105 0.122383 0.066158 0.975050 -0.866020 -0.025036 1 0 0 0 0 0 0 802117
-0.002084 -0.002109 0.122381 0.052273 0.914423 -0.922200 -0.025068 1 0 0 0 0 0 0 803134
-0.002090 -0.002092 0.122370 0.117588 0.629348 -0.809640 -0.025096 1 0 0 0 0 0 0 804055
-0.002087 -0.002102 0.122345 0.002312 0.951261 -0.605653 -0.025128 1 0 0 0 0 0 0 805060
-0.002086 -0.002107 0.122337 0.013167 0.925030 -0.793098 -0.025159 1 0 0 0 0 0 0 806051
-0.002085 -0.002110 0.122333 0.023955 0.892047 -0.885717 -0.025190 1 0 0 0 0 0 0 807062
-0.002098 -0.002125 0.122321 0.202001 1.056522 -0.772982 -0.025221 1 0 0 0 0 0 0 808052
-0.002104 -0.002132 0.122317 0.141222 0.980202 -0.864048 -0.025253 1 0 0 0 0 0 0 809061
-0.002107 -0.002136 0.122316 0.095179 0.925880 -0.909878 -0.025284 1 0 0 0 0 0 0 810055
-0.002109 -0.002138 0.122315 0.070370 0.897269 -0.928055 -0.025315 1 0 0 0 0 0 0 811040
-0.002091 -0.002144 0.122305 -0.199024 0.942189 -0.801337 -0.025347 1 0 0 0 0 0 0 812077
-0.002094 -0.002160 0.122290 0.063905 1.097740 -0.725627 -0.025378 1 0 0 0 0 0 0 813064
-0.002096 -0.002168 0.122285 0.067681 1.011834 -0.841282 -0.025409 1 0 0 0 0 0 0 814068
-0.002103 -0.002154 0.122273 0.129843 0.698863 -0.762571 -0.025440 1 0 0 0 0 0 0 815059
-0.002106 -0.002146 0.122269 0.095756 0.762991 -0.854311 -0.025474 1 0 0 0 0 0 0 816133
-0.002121 -0.002156 0.122256 0.244047 0.999555 -0.750255 -0.025503 1 0 0 0 0 0 0 817072
-0.002109 -0.002166 0.122242 -0.088940 1.020689 -0.711375 -0.025534 1 0 0 0 0 0 0 818059
-0.002103 -0.002171 0.122237 -0.046176 0.965020 -0.828537 -0.025566 1 0 0 0 0 0 0 819073
-0.002100 -0.002173 0.122235 -0.004750 0.930081 -0.883507 -0.025597 1 0 0 0 0 0 0 820070
-0.002117 -0.002169 0.122213 0.264015 0.841780 -0.621579 -0.025628 1 0 0 0 0 0 0 821066
-0.002107 -0.002172 0.122196 -0.071065 0.920450 -0.643254 -0.025658 1 0 0 0 0 0 0 822038
-0.002102 -0.002173 0.122189 -0.036213 0.914936 -0.793398 -0.025690 1 0 0 0 0 0 0 823067
-0.002099 -0.002174 0.122187 0.000367 0.906965 -0.861100 -0.025722 1 0 0 0 0 0 0 824070
-0.002111 -0.002188 0.122175 0.192648 1.085309 -0.738076 -0.025753 1 0 0 0 0 0 0 825062
-0.002098 -0.002200 0.122161 -0.117096 1.075357 -0.691394 -0.025784 1 0 0 0 0 0 0 826067
-0.002091 -0.002206 0.122156 -0.062752 1.004093 -0.805712 -0.025815 1 0 0 0 0 0 0 827067
-0.002093 -0.002190 0.122144 0.058328 0.708240 -0.725358 -0.025847 1 0 0 0 0 0 0 828069
-0.002095 -0.002182 0.122140 0.057114 0.781658 -0.816177 -0.025877 1 0 0 0 0 0 0 829041
-0.002095 -0.002178 0.122139 0.049670 0.840175 -0.860718 -0.025909 1 0 0 0 0 0 0 830068
-0.002096 -0.002176 0.122138 0.045031 0.871744 -0.878230 -0.025939 1 0 0 0 0 0 0 831036
-0.002109 -0.002189 0.122127 0.214968 1.070994 -0.736232 -0.025972 1 0 0 0 0 0 0 832068
-0.002096 -0.002199 0.122113 -0.105917 1.071768 -0.682674 -0.026003 1 0 0 0 0 0 0 833068
-0.002095 -0.002186 0.122098 0.016623 0.752892 -0.660208 -0.026034 1 0 0 0 0 0 0 834066
-0.002095 -0.002180 0.122093 0.034534 0.808199 -0.783184 -0.026065 1 0 0 0 0 0 0 835066
-0.002108 -0.002190 0.122080 0.210649 1.039463 -0.691098 -0.026097 1 0 0 0 0 0 0 836067
-0.002115 -0.002195 0.122075 0.148628 0.999183 -0.790640 -0.026128 1 0 0 0 0 0 0 837064
-0.002118 -0.002198 0.122074 0.101909 0.963075 -0.839443 -0.026159 1 0 0 0 0 0 0 838067
-0.002119 -0.002199 0.122073 0.076717 0.943602 -0.858604 -0.026190 1 0 0 0 0 0 0 839066
-0.002101 -0.002204 0.122063 -0.192617 0.992911 -0.731883 -0.026222 1 0 0 0 0 0 0 840068
-0.002092 -0.002207 0.122059 -0.102675 0.967876 -0.804993 -0.026252 1 0 0 0 0 0 0 841036
-0.002106 -0.002203 0.122037 0.210285 0.879864 -0.559603 -0.026284 1 0 0 0 0 0 0 842066
-0.002113 -0.002201 0.122029 0.156137 0.899341 -0.722344 -0.026315 1 0 0 0 0 0 0 843065
-0.002117 -0.002201 0.122026 0.106729 0.914322 -0.805049 -0.026347 1 0 0 0 0 0 0 844066
-0.002118 -0.002200 0.122025 0.079358 0.922277 -0.837266 -0.026378 1 0 0 0 0 0 0 845066
-0.002100 -0.002204 0.122015 -0.191185 0.985379 -0.715195 -0.026409 1 0 0 0 0 0 0 846066
-0.002091 -0.002207 0.122011 -0.101988 0.967281 -0.789994 -0.026440 1 0 0 0 0 0 0 847066
-0.002092 -0.002189 0.122000 0.038219 0.700053 -0.694230 -0.026472 1 0 0 0 0 0 0 848066
-0.002093 -0.002180 0.121996 0.046924 0.787845 -0.779551 -0.026503 1 0 0 0 0 0 0 849066
-0.002093 -0.002176 0.121995 0.044496 0.853534 -0.822031 -0.026534 1 0 0 0 0 0 0 850063
-0.002106 -0.002187 0.121983 0.214709 1.071416 -0.689654 -0.026565 1 0 0 0 0 0 0 851055
-0.002113 -0.002193 0.121979 0.150532 1.023027 -0.773848 -0.026596 1 0 0 0 0 0 0 852061
-0.002097 -0.002200 0.121968 -0.153530 1.041596 -0.682750 -0.026628 1 0 0 0 0 0 0 853067
-0.002089 -0.002204 0.121964 -0.082874 0.999389 -0.769737 -0.026659 1 0 0 0 0 0 0 854067
-0.002085 -0.002206 0.121962 -0.025998 0.972852 -0.812806 -0.026690 1 0 0 0 0 0 0 855066
-0.002089 -0.002188 0.121952 0.078162 0.706282 -0.695269 -0.026722 1 0 0 0 0 0 0 856067
-0.002091 -0.002179 0.121948 0.067016 0.794946 -0.771874 -0.026753 1 0 0 0 0 0 0 857066
-0.002092 -0.002175 0.121947 0.054525 0.861192 -0.811175 -0.026784 1 0 0 0 0 0 0 858065
-0.002092 -0.002173 0.121946 0.047399 0.896717 -0.826793 -0.026816 1 0 0 0 0 0 0 859069
-0.002092 -0.002172 0.121946 0.043689 0.915084 -0.833008 -0.026846 1 0 0 0 0 0 0 860037
-0.002093 -0.002171 0.121946 0.041807 0.924836 -0.835860 -0.026878 1 0 0 0 0 0 0 861065
-0.002098 -0.002152 0.121936 0.114640 0.677324 -0.702850 -0.026909 1 0 0 0 0 0 0 862059
-0.002114 -0.002156 0.121921 0.260105 0.958273 -0.624809 -0.026940 1 0 0 0 0 0 0 863050
-0.002122 -0.002158 0.121916 0.176896 0.962764 -0.739723 -0.026971 1 0 0 0 0 0 0 864060
-0.002126 -0.002159 0.121914 0.118859 0.950887 -0.794881 -0.027002 1 0 0 0 0 0 0 865050
-0.002128 -0.002160 0.121914 0.087922 0.943664 -0.816307 -0.027033 1 0 0 0 0 0 0 866044
-0.002129 -0.002160 0.121914 0.072192 0.940312 -0.824603 -0.027065 1 0 0 0 0 0 0 867058
-0.002129 -0.002160 0.121913 0.064274 0.939087 -0.828143 -0.027096 1 0 0 0 0 0 0 868050
-0.002135 -0.002142 0.121903 0.134064 0.686146 -0.695270 -0.027128 1 0 0 0 0 0 0 869058
-0.002138 -0.002132 0.121900 0.105772 0.781570 -0.766514 -0.027159 1 0 0 0 0 0 0 870048
-0.002139 -0.002128 0.121899 0.084715 0.851223 -0.803927 -0.027190 1 0 0 0 0 0 0 871058
-0.002153 -0.002139 0.121887 0.245589 1.071159 -0.669600 -0.027221 1 0 0 0 0 0 0 872053
-0.002165 -0.002126 0.121873 0.250645 0.771097 -0.618242 -0.027253 1 0 0 0 0 0 0 873057
-0.002172 -0.002120 0.121868 0.174457 0.826321 -0.731240 -0.027284 1 0 0 0 0 0 0 874051
-0.002175 -0.002116 0.121866 0.127679 0.873923 -0.784619 -0.027315 1 0 0 0 0 0 0 875056
-0.002157 -0.002119 0.121856 -0.153427 0.958823 -0.671116 -0.027349 1 0 0 0 0 0 0 876144
-0.002154 -0.002102 0.121842 0.003956 0.699056 -0.613960 -0.027384 1 0 0 0 0 0 0 877265
-0.002153 -0.002093 0.121837 0.041266 0.784973 -0.723561 -0.027413 1 0 0 0 0 0 0 878173
-0.002152 -0.002089 0.121835 0.054946 0.849044 -0.775610 -0.027443 1 0 0 0 0 0 0 879153
-0.002152 -0.002087 0.121835 0.061026 0.883311 -0.795763 -0.027474 1 0 0 0 0 0 0 880138
-0.002151 -0.002086 0.121835 0.063919 0.900948 -0.803500 -0.027503 1 0 0 0 0 0 0 881056
-0.002157 -0.002067 0.121824 0.138985 0.657679 -0.671762 -0.027534 1 0 0 0 0 0 0 882067
-0.002160 -0.002057 0.121821 0.113450 0.757573 -0.743643 -0.027565 1 0 0 0 0 0 0 883056
-0.002161 -0.002052 0.121820 0.093785 0.829426 -0.781273 -0.027597 1 0 0 0 0 0 0 884068
-0.002162 -0.002050 0.121819 0.083080 0.867728 -0.796241 -0.027627 1 0 0 0 0 0 0 885049
-0.002162 -0.002049 0.121819 0.077591 0.887524 -0.802232 -0.027659 1 0 0 0 0 0 0 886070
-0.002181 -0.002043 0.121798 0.320727 0.828163 -0.520449 -0.027690 1 0 0 0 0 0 0 887068
-0.002190 -0.002040 0.121790 0.230431 0.861941 -0.669665 -0.027722 1 0 0 0 0 0 0 888066
-0.002195 -0.002039 0.121788 0.162861 0.884241 -0.747414 -0.027753 1 0 0 0 0 0 0 889065
-0.002197 -0.002038 0.121787 0.126413 0.895873 -0.777762 -0.027784 1 0 0 0 0 0 0 890065
-0.002198 -0.002038 0.121787 0.107811 0.902033 -0.789244 -0.027815 1 0 0 0 0 0 0 891065
-0.002204 -0.002019 0.121776 0.172015 0.653073 -0.658535 -0.027847 1 0 0 0 0 0 0 892066
-0.002208 -0.002010 0.121773 0.141153 0.749866 -0.730962 -0.027878 1 0 0 0 0 0 0 893064
-0.002209 -0.002005 0.121772 0.118833 0.820128 -0.768762 -0.027909 1 0 0 0 0 0 0 894055
-0.002210 -0.002003 0.121771 0.106802 0.857666 -0.783797 -0.027940 1 0 0 0 0 0 0 895065
-0.002191 -0.002006 0.121761 -0.156034 0.936019 -0.655609 -0.027972 1 0 0 0 0 0 0 896068
-0.002182 -0.002008 0.121757 -0.063023 0.925391 -0.727875 -0.028003 1 0 0 0 0 0 0 897065
-0.002177 -0.002009 0.121756 0.005262 0.914904 -0.765524 -0.028034 1 0 0 0 0 0 0 898059
-0.002181 -0.001990 0.121746 0.114931 0.656924 -0.644974 -0.028064 1 0 0 0 0 0 0 899035
-0.002195 -0.001995 0.121731 0.279237 0.931840 -0.571994 -0.028097 1 0 0 0 0 0 0 900066
-0.002202 -0.001997 0.121726 0.205754 0.933189 -0.688546 -0.028128 1 0 0 0 0 0 0 901063
-0.002206 -0.001998 0.121724 0.152586 0.919766 -0.744193 -0.028159 1 0 0 0 0 0 0 902066
-0.002208 -0.001999 0.121723 0.124084 0.911769 -0.765685 -0.028190 1 0 0 0 0 0 0 903064
-0.002209 -0.001999 0.121723 0.109571 0.907962 -0.773932 -0.028222 1 0 0 0 0 0 0 904066
-0.002209 -0.002000 0.121723 0.102291 0.906486 -0.777393 -0.028253 1 0 0 0 0 0 0 905056
-0.002210 -0.002000 0.121723 0.098684 0.906207 -0.779149 -0.028283 1 0 0 0 0 0 0 906033
-0.002210 -0.002000 0.121723 0.096928 0.906607 -0.780359 -0.028315 1 0 0 0 0 0 0 907064
-0.002215 -0.001981 0.121713 0.169616 0.654871 -0.645755 -0.028346 1 0 0 0 0 0 0 908060
-0.002218 -0.001972 0.121709 0.143120 0.750104 -0.716942 -0.028378 1 0 0 0 0 0 0 909062
-0.002220 -0.001967 0.121708 0.123004 0.819581 -0.754304 -0.028409 1 0 0 0 0 0 0 910064
-0.002201 -0.001969 0.121698 -0.144678 0.915715 -0.634944 -0.028440 1 0 0 0 0 0 0 911066
-0.002192 -0.001970 0.121694 -0.054301 0.914058 -0.710374 -0.028471 1 0 0 0 0 0 0 912035
-0.002188 -0.001971 0.121693 0.012633 0.908093 -0.749121 -0.028503 1 0 0 0 0 0 0 913064
-0.002185 -0.001971 0.121692 0.048078 0.904798 -0.764438 -0.028534 1 0 0 0 0 0 0 914062
-0.002197 -0.001985 0.121681 0.238238 1.086355 -0.621174 -0.028565 1 0 0 0 0 0 0 915047
-0.002203 -0.001992 0.121677 0.184701 1.019709 -0.701255 -0.028596 1 0 0 0 0 0 0 916061
-0.002206 -0.001995 0.121676 0.142394 0.970388 -0.742884 -0.028628 1 0 0 0 0 0 0 917057
-0.002207 -0.001997 0.121675 0.119504 0.944357 -0.759336 -0.028659 1 0 0 0 0 0 0 918063
-0.002208 -0.001998 0.121675 0.107851 0.931544 -0.765787 -0.028690 1 0 0 0 0 0 0 919063
-0.002209 -0.001998 0.121675 0.102012 0.925587 -0.768611 -0.028722 1 0 0 0 0 0 0 920066
-0.002209 -0.001999 0.121675 0.099113 0.923090 -0.770142 -0.028753 1 0 0 0 0 0 0 921065
-0.002209 -0.001999 0.121675 0.097732 0.922338 -0.771219 -0.028784 1 0 0 0 0 0 0 922065
-0.002214 -0.001980 0.121665 0.170595 0.669991 -0.636458 -0.028815 1 0 0 0 0 0 0 923039
-0.002217 -0.001971 0.121661 0.144233 0.764820 -0.707603 -0.028846 1 0 0 0 0 0 0 924034
-0.002219 -0.001966 0.121660 0.124176 0.834113 -0.744941 -0.028878 1 0 0 0 0 0 0 925062
-0.002219 -0.001964 0.121660 0.113287 0.871126 -0.759734 -0.028908 1 0 0 0 0 0 0 926033
-0.002220 -0.001963 0.121659 0.107713 0.890266 -0.765607 -0.028940 1 0 0 0 0 0 0 927065
-0.002220 -0.001962 0.121659 0.104945 0.900278 -0.768210 -0.028971 1 0 0 0 0 0 0 928050
-0.002220 -0.001962 0.121659 0.103606 0.905777 -0.769672 -0.029003 1 0 0 0 0 0 0 929057
-0.002220 -0.001962 0.121659 0.102989 0.908997 -0.770704 -0.029034 1 0 0 0 0 0 0 930049
-0.002233 -0.001975 0.121648 0.274995 1.094041 -0.622190 -0.029065 1 0 0 0 0 0 0 931056
-0.002239 -0.001982 0.121644 0.212512 1.029207 -0.700425 -0.029096 1 0 0 0 0 0 0 932047
-0.002248 -0.001967 0.121633 0.239267 0.728428 -0.605617 -0.029127 1 0 0 0 0 0 0 933052
-0.002253 -0.001959 0.121629 0.188116 0.797031 -0.692143 -0.029159 1 0 0 0 0 0 0 934056
-0.002255 -0.001956 0.121627 0.155410 0.852883 -0.734987 -0.029190 1 0 0 0 0 0 0 935046
-0.002256 -0.001954 0.121627 0.138149 0.883166 -0.751737 -0.029221 1 0 0 0 0 0 0 936057
-0.002257 -0.001953 0.121627 0.129374 0.898869 -0.758256 -0.029252 1 0 0 0 0 0 0 937046
-0.002257 -0.001952 0.121627 0.125007 0.907193 -0.761087 -0.029284 1 0 0 0 0 0 0 938056
-0.002257 -0.001952 0.121627 0.122871 0.911823 -0.762604 -0.029315 1 0 0 0 0 0 0 939047
-0.002262 -0.001933 0.121617 0.195326 0.662277 -0.627714 -0.029346 1 0 0 0 0 0 0 940060
-0.002265 -0.001924 0.121613 0.168873 0.758245 -0.698978 -0.029377 1 0 0 0 0 0 0 941052
-0.002267 -0.001919 0.121612 0.148784 0.828064 -0.736340 -0.029409 1 0 0 0 0 0 0 942053
-0.002268 -0.001917 0.121611 0.137881 0.865374 -0.751151 -0.029440 1 0 0 0 0 0 0 943064
-0.002268 -0.001916 0.121611 0.132332 0.884604 -0.757000 -0.029472 1 0 0 0 0 0 0 944068
-0.002268 -0.001915 0.121611 0.129555 0.894678 -0.759567 -0.029503 1 0 0 0 0 0 0 945055
-0.002268 -0.001915 0.121611 0.128238 0.900182 -0.761008 -0.029534 1 0 0 0 0 0 0 946056
-0.002268 -0.001915 0.121611 0.127641 0.903418 -0.762025 -0.029565 1 0 0 0 0 0 0 947065
-0.002268 -0.001915 0.121611 0.127397 0.905502 -0.762899 -0.029596 1 0 0 0 0 0 0 948049
-0.002268 -0.001915 0.121611 0.127362 0.907029 -0.763746 -0.029628 1 0 0 0 0 0 0 949068
-0.002274 -0.001896 0.121601 0.200839 0.655941 -0.628418 -0.029659 1 0 0 0 0 0 0 950062
-0.002277 -0.001887 0.121598 0.174956 0.751033 -0.699661 -0.029690 1 0 0 0 0 0 0 951065
-0.002278 -0.001882 0.121596 0.155142 0.820384 -0.736996 -0.029722 1 0 0 0 0 0 0 952064
-0.002279 -0.001880 0.121596 0.144400 0.857435 -0.751803 -0.029753 1 0 0 0 0 0 0 953063
-0.002279 -0.001879 0.121596 0.138914 0.876549 -0.757629 -0.029784 1 0 0 0 0 0 0 954062
-0.002279 -0.001878 0.121596 0.136188 0.886553 -0.760209 -0.029815 1 0 0 0 0 0 0 955062
-0.002292 -0.001891 0.121585 0.307190 1.075103 -0.612115 -0.029847 1 0 0 0 0 0 0 956063
-0.002299 -0.001898 0.121581 0.244357 1.011996 -0.690462 -0.029878 1 0 0 0 0 0 0 957069
-0.002307 -0.001883 0.121569 0.270850 0.712144 -0.595151 -0.029908 1 0 0 0 0 0 0 958036
-0.002312 -0.001875 0.121565 0.219759 0.780907 -0.681843 -0.029940 1 0 0 0 0 0 0 959065
-0.002314 -0.001871 0.121564 0.187094 0.836801 -0.724709 -0.029972 1 0 0 0 0 0 0 960064
-0.002315 -0.001869 0.121563 0.169837 0.867073 -0.741450 -0.030003 1 0 0 0 0 0 0 961056
-0.002316 -0.001869 0.121563 0.161093 0.882757 -0.747949 -0.030034 1 0 0 0 0 0 0 962057
-0.002316 -0.001868 0.121563 0.156743 0.891079 -0.750744 -0.030065 1 0 0 0 0 0 0 963061
-0.002316 -0.001868 0.121563 0.154634 0.895647 -0.752220 -0.030096 1 0 0 0 0 0 0 964033
-0.002322 -0.001849 0.121553 0.227020 0.646176 -0.616819 -0.030127 1 0 0 0 0 0 0 965032
-0.002325 -0.001840 0.121549 0.200739 0.741847 -0.688228 -0.030159 1 0 0 0 0 0 0 966060
-0.002326 -0.001835 0.121548 0.180739 0.811472 -0.725627 -0.030190 1 0 0 0 0 0 0 967057
-0.002327 -0.001833 0.121548 0.169880 0.848663 -0.740421 -0.030222 1 0 0 0 0 0 0 968064
-0.002327 -0.001832 0.121547 0.164360 0.867813 -0.746248 -0.030253 1 0 0 0 0 0 0 969063
-0.002327 -0.001831 0.121547 0.161629 0.877836 -0.748791 -0.030284 1 0 0 0 0 0 0 970062
-0.002327 -0.001831 0.121547 0.160342 0.883301 -0.750192 -0.030315 1 0 0 0 0 0 0 971064
-0.002340 -0.001844 0.121536 0.332051 1.069621 -0.601557 -0.030346 1 0 0 0 0 0 0 972033
-0.002347 -0.001851 0.121532 0.269726 1.005405 -0.679731 -0.030378 1 0 0 0 0 0 0 973061
-0.002350 -0.001854 0.121531 0.223090 0.957309 -0.720625 -0.030408 1 0 0 0 0 0 0 974031
-0.002352 -0.001856 0.121531 0.198046 0.931896 -0.736772 -0.030440 1 0 0 0 0 0 0 975062
-0.002358 -0.001838 0.121520 0.258664 0.667154 -0.606517 -0.030472 1 0 0 0 0 0 0 976063
-0.002361 -0.001829 0.121517 0.226529 0.754998 -0.679774 -0.030503 1 0 0 0 0 0 0 977060
-0.002363 -0.001825 0.121515 0.203591 0.820700 -0.717814 -0.030534 1 0 0 0 0 0 0 978062
-0.002364 -0.001823 0.121515 0.191264 0.855920 -0.732831 -0.030565 1 0 0 0 0 0 0 979061
-0.002364 -0.001822 0.121515 0.185003 0.874096 -0.738707 -0.030597 1 0 0 0 0 0 0 980062
-0.002364 -0.001821 0.121515 0.181919 0.883601 -0.741265 -0.030627 1 0 0 0 0 0 0 981049
-0.002364 -0.001821 0.121515 0.180463 0.888811 -0.742670 -0.030659 1 0 0 0 0 0 0 982059
-0.002364 -0.001821 0.121515 0.179817 0.891873 -0.743640 -0.030690 1 0 0 0 0 0 0 983051
-0.002364 -0.001821 0.121515 0.179577 0.893850 -0.744481 -0.030722 1 0 0 0 0 0 0 984063
-0.002345 -0.001825 0.121505 -0.077934 0.954557 -0.611225 -0.030753 1 0 0 0 0 0 0 985054
-0.002336 -0.001827 0.121501 0.017832 0.934936 -0.681214 -0.030784 1 0 0 0 0 0 0 986061
-0.002331 -0.001828 0.121500 0.087531 0.919949 -0.717869 -0.030815 1 0 0 0 0 0 0 987060
-0.002329 -0.001829 0.121500 0.124371 0.912138 -0.732378 -0.030847 1 0 0 0 0 0 0 988062
-0.002333 -0.001811 0.121489 0.216328 0.656332 -0.601368 -0.030878 1 0 0 0 0 0 0 989060
-0.002335 -0.001802 0.121486 0.199895 0.748533 -0.674436 -0.030909 1 0 0 0 0 0 0 990056
-0.002337 -0.001797 0.121484 0.184808 0.816382 -0.712371 -0.030939 1 0 0 0 0 0 0 991032
-0.002350 -0.001808 0.121473 0.348755 1.035943 -0.577709 -0.030971 1 0 0 0 0 0 0 992061
-0.002357 -0.001814 0.121469 0.282419 0.988436 -0.660831 -0.031002 1 0 0 0 0 0 0 993049
-0.002360 -0.001817 0.121467 0.233768 0.948722 -0.703439 -0.031034 1 0 0 0 0 0 0 994046
-0.002362 -0.001818 0.121467 0.207688 0.927449 -0.720164 -0.031065 1 0 0 0 0 0 0 995059
-0.002363 -0.001819 0.121467 0.194453 0.916976 -0.726612 -0.031096 1 0 0 0 0 0 0 996046
-0.002363 -0.001820 0.121467 0.187869 0.912167 -0.729377 -0.031128 1 0 0 0 0 0 0 997055
-0.002363 -0.001820 0.121467 0.184652 0.910180 -0.730805 -0.031159 1 0 0 0 0 0 0 998046
-0.002363 -0.001820 0.121467 0.183120 0.909642 -0.731803 -0.031190 1 0 0 0 0 0 0 999054
-0.002363 -0.001820 0.121467 0.182462 0.909829 -0.732628 -0.031221 1 0 0 0 0 0 1 55
-0.002363 -0.001820 0.121467 0.182202 0.910383 -0.733373 -0.031252 1 0 0 0 0 0 1 1044
-0.002364 -0.001820 0.121467 0.182177 0.911108 -0.734132 -0.031284 1 0 0 0 0 0 1 2055
-0.002364 -0.001820 0.121467 0.182236 0.911912 -0.734858 -0.031315 1 0 0 0 0 0 1 3045
-0.002344 -0.001824 0.121457 -0.075184 0.972069 -0.601472 -0.031346 1 0 0 0 0 0 1 4054
-0.002335 -0.001827 0.121453 0.020539 0.952180 -0.671382 -0.031377 1 0 0 0 0 0 1 5048
-0.002330 -0.001828 0.121452 0.090191 0.937087 -0.708016 -0.031409 1 0 0 0 0 0 1 6069
-0.002328 -0.001828 0.121452 0.127009 0.929197 -0.722490 -0.031440 1 0 0 0 0 0 1 7050
-0.002327 -0.001829 0.121451 0.145607 0.925565 -0.728140 -0.031471 1 0 0 0 0 0 1 8045
-0.002326 -0.001829 0.121451 0.154982 0.924173 -0.730620 -0.031503 1 0 0 0 0 0 1 9057
-0.002326 -0.001829 0.121451 0.159726 0.923907 -0.731941 -0.031533 1 0 0 0 0 0 1 10034
-0.002326 -0.001829 0.121451 0.162171 0.924242 -0.732886 -0.031565 1 0 0 0 0 0 1 11045
-0.002326 -0.001829 0.121451 0.163479 0.924879 -0.733697 -0.031597 1 0 0 0 0 0 1 12061
-0.002326 -0.001829 0.121451 0.164212 0.925625 -0.734431 -0.031627 1 0 0 0 0 0 1 13043
-0.002338 -0.001842 0.121440 0.337077 1.109783 -0.585335 -0.031659 1 0 0 0 0 0 1 14064
-0.002345 -0.001849 0.121436 0.275446 1.044579 -0.663329 -0.031690 1 0 0 0 0 0 1 15063
-0.002348 -0.001853 0.121435 0.229176 0.996044 -0.704124 -0.031722 1 0 0 0 0 0 1 16064
-0.002350 -0.001855 0.121435 0.204301 0.970347 -0.720188 -0.031753 1 0 0 0 0 0 1 17053
-0.002351 -0.001855 0.121434 0.191686 0.957710 -0.726409 -0.031784 1 0 0 0 0 0 1 18055
-0.002351 -0.001856 0.121434 0.185417 0.951812 -0.729072 -0.031815 1 0 0 0 0 0 1 19059
-0.002351 -0.001856 0.121434 0.182340 0.949296 -0.730474 -0.031847 1 0 0 0 0 0 1 20062
-0.002351 -0.001856 0.121434 0.180892 0.948505 -0.731431 -0.031878 1 0 0 0 0 0 1 21062
-0.002351 -0.001856 0.121434 0.180239 0.948568 -0.732225 -0.031909 1 0 0 0 0 0 1 22058
-0.002351 -0.001856 0.121434 0.180001 0.949066 -0.732980 -0.031940 1 0 0 0 0 0 1 23065
-0.002332 -0.001861 0.121424 -0.077649 1.009046 -0.599390 -0.031972 1 0 0 0 0 0 1 24066
-0.002323 -0.001863 0.121421 0.017851 0.989149 -0.669315 -0.032003 1 0 0 0 0 0 1 25064
-0.002318 -0.001864 0.121420 0.087377 0.974039 -0.705936 -0.032034 1 0 0 0 0 0 1 26062
-0.002316 -0.001865 0.121419 0.124128 0.966146 -0.720367 -0.032064 1 0 0 0 0 0 1 27030
-0.002315 -0.001865 0.121419 0.142697 0.962560 -0.726035 -0.032097 1 0 0 0 0 0 1 28061
-0.002314 -0.001865 0.121419 0.152041 0.961178 -0.728485 -0.032128 1 0 0 0 0 0 1 29059
-0.002314 -0.001865 0.121419 0.156784 0.960931 -0.729814 -0.032159 1 0 0 0 0 0 1 30060
-0.002314 -0.001865 0.121419 0.159228 0.961280 -0.730730 -0.032190 1 0 0 0 0 0 1 31060
-0.002314 -0.001865 0.121419 0.160516 0.961926 -0.731507 -0.032221 1 0 0 0 0 0 1 32061
-0.002314 -0.001865 0.121419 0.161244 0.962708 -0.732257 -0.032253 1 0 0 0 0 0 1 33061
-0.002314 -0.001865 0.121419 0.161690 0.963564 -0.732962 -0.032284 1 0 0 0 0 0 1 34057
-0.002314 -0.001865 0.121419 0.161979 0.964458 -0.733684 -0.032315 1 0 0 0 0 0 1 35061
-0.002314 -0.001865 0.121419 0.162214 0.965358 -0.734384 -0.032346 1 0 0 0 0 0 1 36048
-0.002319 -0.001847 0.121409 0.235871 0.713664 -0.598259 -0.032377 1 0 0 0 0 0 1 37029
-0.002322 -0.001837 0.121405 0.210297 0.807978 -0.669430 -0.032409 1 0 0 0 0 0 1 38059
-0.002336 -0.001846 0.121393 0.363178 1.060267 -0.556674 -0.032440 1 0 0 0 0 0 1 39059
-0.002343 -0.001851 0.121389 0.290679 1.031137 -0.648627 -0.032471 1 0 0 0 0 0 1 40059
-0.002347 -0.001853 0.121387 0.238809 1.000749 -0.694400 -0.032503 1 0 0 0 0 0 1 41060
-0.002349 -0.001854 0.121387 0.211101 0.984138 -0.712200 -0.032534 1 0 0 0 0 0 1 42059
-0.002350 -0.001855 0.121386 0.197036 0.976008 -0.719013 -0.032565 1 0 0 0 0 0 1 43059
-0.002350 -0.001855 0.121386 0.190034 0.972363 -0.721861 -0.032596 1 0 0 0 0 0 1 44061
-0.002350 -0.001855 0.121386 0.186600 0.970967 -0.723319 -0.032628 1 0 0 0 0 0 1 45059
-0.002350 -0.001855 0.121386 0.184954 0.970724 -0.724260 -0.032658 1 0 0 0 0 0 1 46040
-0.002350 -0.001855 0.121386 0.184231 0.971079 -0.725062 -0.032690 1 0 0 0 0 0 1 47058
-0.002350 -0.001855 0.121386 0.183961 0.971791 -0.725836 -0.032724 1 0 0 0 0 0 1 48137
-0.002350 -0.001855 0.121386 0.183920 0.972576 -0.726542 -0.032755 1 0 0 0 0 0 1 49131
-0.002350 -0.001855 0.121386 0.183970 0.973422 -0.727240 -0.032786 1 0 0 0 0 0 1 50128
-0.002350 -0.001855 0.121386 0.184093 0.974322 -0.727943 -0.032818 1 0 0 0 0 0 1 51139
-0.002350 -0.001855 0.121386 0.184231 0.975203 -0.728603 -0.032848 1 0 0 0 0 0 1 52107
-0.002350 -0.001855 0.121386 0.184395 0.976119 -0.729300 -0.032879 1 0 0 0 0 0 1 53105
-0.002350 -0.001855 0.121386 0.184554 0.977063 -0.730011 -0.032911 1 0 0 0 0 0 1 54129
-0.002350 -0.001855 0.121386 0.184746 0.977994 -0.730703 -0.032942 1 0 0 0 0 0 1 55127
-0.002350 -0.001855 0.121386 0.184905 0.978924 -0.731402 -0.032974 1 0 0 0 0 0 1 56135
-0.002350 -0.001855 0.121386 0.185073 0.979822 -0.732074 -0.033004 1 0 0 0 0 0 1 57104
-0.002350 -0.001855 0.121386 0.185260 0.980746 -0.732772 -0.033035 1 0 0 0 0 0 1 58103
-0.002363 -0.001869 0.121375 0.357952 1.165079 -0.583224 -0.033066 1 0 0 0 0 0 1 59096
-0.002370 -0.001876 0.121371 0.296431 1.100199 -0.661206 -0.033099 1 0 0 0 0 0 1 60129
-0.002373 -0.001879 0.121370 0.250225 1.051820 -0.701962 -0.033130 1 0 0 0 0 0 1 61127
-0.002375 -0.001881 0.121369 0.225377 1.026215 -0.717983 -0.033161 1 0 0 0 0 0 1 62110
-0.002375 -0.001882 0.121369 0.212795 1.013631 -0.724174 -0.033192 1 0 0 0 0 0 1 63128
-0.002376 -0.001882 0.121369 0.206516 1.007736 -0.726785 -0.033223 1 0 0 0 0 0 1 64109
-0.002376 -0.001883 0.121369 0.203465 1.005261 -0.728176 -0.033255 1 0 0 0 0 0 1 65124
-0.002376 -0.001883 0.121369 0.202023 1.004466 -0.729081 -0.033286 1 0 0 0 0 0 1 66110
-0.002376 -0.001883 0.121369 0.201392 1.004556 -0.729857 -0.033317 1 0 0 0 0 0 1 67110
-0.002376 -0.001883 0.121369 0.201171 1.005015 -0.730530 -0.033347 1 0 0 0 0 0 1 68063
-0.002376 -0.001883 0.121369 0.201146 1.005716 -0.731220 -0.033377 1 0 0 0 0 0 1 69044
-0.002376 -0.001883 0.121369 0.201234 1.006572 -0.731909 -0.033409 1 0 0 0 0 0 1 70051
-0.002376 -0.001883 0.121369 0.201364 1.007447 -0.732591 -0.033440 1 0 0 0 0 0 1 71043
-0.002376 -0.001883 0.121369 0.201537 1.008365 -0.733271 -0.033471 1 0 0 0 0 0 1 72053
-0.002376 -0.001883 0.121369 0.201706 1.009276 -0.733960 -0.033502 1 0 0 0 0 0 1 73042
-0.002376 -0.001883 0.121369 0.201882 1.010228 -0.734647 -0.033534 1 0 0 0 0 0 1 74052
-0.002376 -0.001883 0.121369 0.202079 1.011157 -0.735330 -0.033565 1 0 0 0 0 0 1 75042
-0.002389 -0.001896 0.121358 0.374795 1.195543 -0.585579 -0.033596 1 0 0 0 0 0 1 76053
-0.002395 -0.001903 0.121354 0.313376 1.130742 -0.663553 -0.033627 1 0 0 0 0 0 1 77043
-0.002399 -0.001907 0.121353 0.267243 1.082436 -0.704327 -0.033659 1 0 0 0 0 0 1 78055
-0.002400 -0.001908 0.121352 0.242444 1.056864 -0.720337 -0.033689 1 0 0 0 0 0 1 79034
-0.002401 -0.001909 0.121352 0.229864 1.044302 -0.726525 -0.033721 1 0 0 0 0 0 1 80041
-0.002402 -0.001910 0.121352 0.223619 1.038455 -0.729160 -0.033753 1 0 0 0 0 0 1 81054
-0.002402 -0.001910 0.121352 0.220586 1.035997 -0.730526 -0.033784 1 0 0 0 0 0 1 82069
-0.002402 -0.001910 0.121352 0.219155 1.035208 -0.731416 -0.033815 1 0 0 0 0 0 1 83046
-0.002402 -0.001910 0.121352 0.218542 1.035298 -0.732175 -0.033846 1 0 0 0 0 0 1 84043
-0.002407 -0.001891 0.121342 0.291820 0.782865 -0.595896 -0.033878 1 0 0 0 0 0 1 85063
-0.002410 -0.001882 0.121338 0.266224 0.876723 -0.666911 -0.033909 1 0 0 0 0 0 1 86051
-0.002412 -0.001878 0.121337 0.246600 0.945444 -0.704094 -0.033940 1 0 0 0 0 0 1 87062
-0.002393 -0.001880 0.121327 -0.022232 1.041517 -0.584276 -0.033971 1 0 0 0 0 0 1 88054
-0.002384 -0.001881 0.121323 0.067480 1.039834 -0.658987 -0.034003 1 0 0 0 0 0 1 89053
-0.002380 -0.001881 0.121322 0.134060 1.033830 -0.697234 -0.034034 1 0 0 0 0 0 1 90058
-0.002378 -0.001882 0.121322 0.169357 1.030512 -0.712222 -0.034065 1 0 0 0 0 0 1 91058
-0.002389 -0.001895 0.121310 0.359748 1.212622 -0.567485 -0.034096 1 0 0 0 0 0 1 92059
-0.002395 -0.001902 0.121306 0.307219 1.146723 -0.647235 -0.034128 1 0 0 0 0 0 1 93058
-0.002398 -0.001906 0.121305 0.265501 1.097862 -0.688617 -0.034159 1 0 0 0 0 0 1 94058
-0.002400 -0.001908 0.121304 0.242916 1.072026 -0.704822 -0.034190 1 0 0 0 0 0 1 95065
-0.002400 -0.001909 0.121304 0.231447 1.059281 -0.711044 -0.034221 1 0 0 0 0 0 1 96033
-0.002401 -0.001909 0.121304 0.225763 1.053372 -0.713680 -0.034253 1 0 0 0 0 0 1 97064
-0.002401 -0.001909 0.121304 0.222993 1.050865 -0.715014 -0.034284 1 0 0 0 0 0 1 98056
-0.002401 -0.001909 0.121304 0.221694 1.050066 -0.715894 -0.034314 1 0 0 0 0 0 1 99028
-0.002401 -0.001909 0.121304 0.221143 1.050147 -0.716640 -0.034346 1 0 0 0 0 0 1 100040
-0.002401 -0.001909 0.121304 0.220965 1.050657 -0.717305 -0.034377 1 0 0 0 0 0 1 101029
-0.002401 -0.001909 0.121304 0.220984 1.051422 -0.717993 -0.034409 1 0 0 0 0 0 1 102058
-0.002401 -0.001909 0.121304 0.221100 1.052271 -0.718644 -0.034440 1 0 0 0 0 0 1 103057
-0.002401 -0.001909 0.121304 0.221258 1.053165 -0.719306 -0.034471 1 0 0 0 0 0 1 104059
-0.002401 -0.001909 0.121304 0.221439 1.054096 -0.719953 -0.034503 1 0 0 0 0 0 1 105058
-0.002401 -0.001909 0.121304 0.221619 1.055043 -0.720605 -0.034534 1 0 0 0 0 0 1 106057
-0.002401 -0.001909 0.121304 0.221809 1.055989 -0.721264 -0.034565 1 0 0 0 0 0 1 107057
-0.002401 -0.001909 0.121304 0.222006 1.056904 -0.721891 -0.034595 1 0 0 0 0 0 1 108028
-0.002406 -0.001891 0.121294 0.295717 0.804777 -0.585410 -0.034627 1 0 0 0 0 0 1 109051
-0.002409 -0.001881 0.121291 0.270378 0.898707 -0.656382 -0.034658 1 0 0 0 0 0 1 110038
-0.002423 -0.001890 0.121278 0.423456 1.150965 -0.542813 -0.034690 1 0 0 0 0 0 1 111058
-0.002431 -0.001895 0.121274 0.351469 1.122143 -0.634723 -0.034721 1 0 0 0 0 0 1 112059
-0.002434 -0.001897 0.121272 0.299867 1.091953 -0.680449 -0.034753 1 0 0 0 0 0 1 113056
-0.002436 -0.001898 0.121272 0.272296 1.075412 -0.698192 -0.034784 1 0 0 0 0 0 1 114057
-0.002437 -0.001899 0.121272 0.258325 1.067352 -0.704947 -0.034815 1 0 0 0 0 0 1 115057
-0.002437 -0.001899 0.121272 0.251381 1.063752 -0.707739 -0.034846 1 0 0 0 0 0 1 116059
-0.002438 -0.001899 0.121271 0.248014 1.062385 -0.709130 -0.034878 1 0 0 0 0 0 1 117057
-0.002438 -0.001900 0.121271 0.246408 1.062150 -0.710016 -0.034908 1 0 0 0 0 0 1 118028
-0.002438 -0.001900 0.121271 0.245719 1.062531 -0.710755 -0.034940 1 0 0 0 0 0 1 119045
-0.002438 -0.001900 0.121271 0.245495 1.063202 -0.711431 -0.034971 1 0 0 0 0 0 1 120057
-0.002438 -0.001900 0.121271 0.245488 1.064017 -0.712078 -0.035003 1 0 0 0 0 0 1 121056
-0.002443 -0.001881 0.121261 0.319077 0.811778 -0.575434 -0.035034 1 0 0 0 0 0 1 122055
-0.002446 -0.001872 0.121258 0.293750 0.905569 -0.646412 -0.035065 1 0 0 0 0 0 1 123056
-0.002448 -0.001867 0.121257 0.274272 0.974217 -0.683534 -0.035096 1 0 0 0 0 0 1 124058
-0.002448 -0.001865 0.121256 0.263695 1.010906 -0.698141 -0.035128 1 0 0 0 0 0 1 125057
-0.002449 -0.001864 0.121256 0.258341 1.029820 -0.703776 -0.035159 1 0 0 0 0 0 1 126056
-0.002449 -0.001863 0.121256 0.255724 1.039735 -0.706168 -0.035190 1 0 0 0 0 0 1 127056
-0.002449 -0.001863 0.121256 0.254510 1.045146 -0.707417 -0.035221 1 0 0 0 0 0 1 128058
-0.002449 -0.001863 0.121256 0.254010 1.048311 -0.708260 -0.035253 1 0 0 0 0 0 1 129055
-0.002449 -0.001863 0.121256 0.253866 1.050360 -0.708966 -0.035284 1 0 0 0 0 0 1 130054
-0.002449 -0.001863 0.121256 0.253904 1.051848 -0.709619 -0.035315 1 0 0 0 0 0 1 131051
-0.002449 -0.001863 0.121256 0.254030 1.053046 -0.710247 -0.035346 1 0 0 0 0 0 1 132042
-0.002449 -0.001863 0.121256 0.254213 1.054121 -0.710886 -0.035377 1 0 0 0 0 0 1 133051
-0.002449 -0.001863 0.121256 0.254413 1.055131 -0.711513 -0.035409 1 0 0 0 0 0 1 134050
-0.002454 -0.001844 0.121246 0.328106 0.802961 -0.574665 -0.035440 1 0 0 0 0 0 1 135041
-0.002457 -0.001835 0.121242 0.302892 0.896692 -0.645677 -0.035471 1 0 0 0 0 0 1 136050
-0.002459 -0.001830 0.121241 0.283453 0.965259 -0.682825 -0.035502 1 0 0 0 0 0 1 137040
-0.002459 -0.001828 0.121241 0.272907 1.001937 -0.697423 -0.035534 1 0 0 0 0 0 1 138050
-0.002460 -0.001827 0.121240 0.267559 1.020824 -0.703056 -0.035565 1 0 0 0 0 0 1 139040
-0.002460 -0.001826 0.121240 0.264951 1.030723 -0.705452 -0.035596 1 0 0 0 0 0 1 140049
-0.002460 -0.001826 0.121240 0.263752 1.036099 -0.706675 -0.035627 1 0 0 0 0 0 1 141040
-0.002460 -0.001826 0.121240 0.263259 1.039266 -0.707525 -0.035659 1 0 0 0 0 0 1 142049
-0.002460 -0.001826 0.121240 0.263122 1.041280 -0.708213 -0.035690 1 0 0 0 0 0 1 143042
-0.002466 -0.001807 0.121230 0.336626 0.789701 -0.571214 -0.035721 1 0 0 0 0 0 1 144058
-0.002468 -0.001798 0.121227 0.311362 0.883544 -0.642289 -0.035753 1 0 0 0 0 0 1 145055
-0.002470 -0.001793 0.121225 0.291902 0.952183 -0.679458 -0.035784 1 0 0 0 0 0 1 146047
-0.002470 -0.001791 0.121225 0.281345 0.988868 -0.694061 -0.035815 1 0 0 0 0 0 1 147061
-0.002471 -0.001790 0.121225 0.276000 1.007765 -0.699685 -0.035846 1 0 0 0 0 0 1 148046
-0.002471 -0.001789 0.121225 0.273395 1.017650 -0.702059 -0.035877 1 0 0 0 0 0 1 149049
-0.002471 -0.001789 0.121225 0.272190 1.023033 -0.703303 -0.035909 1 0 0 0 0 0 1 150054
-0.002471 -0.001789 0.121225 0.271710 1.026168 -0.704128 -0.035940 1 0 0 0 0 0 1 151052
-0.002471 -0.001788 0.121225 0.271582 1.028168 -0.704812 -0.035971 1 0 0 0 0 0 1 152051
-0.002484 -0.001802 0.121214 0.444336 1.213421 -0.554578 -0.036002 1 0 0 0 0 0 1 153045
-0.002490 -0.001809 0.121210 0.383304 1.149133 -0.632384 -0.036033 1 0 0 0 0 0 1 154045
-0.002494 -0.001812 0.121208 0.337373 1.101065 -0.673022 -0.036064 1 0 0 0 0 0 1 155029
-0.002501 -0.001795 0.121198 0.386121 0.822585 -0.551160 -0.036096 1 0 0 0 0 0 1 156047
-0.002504 -0.001787 0.121194 0.348284 0.902625 -0.627738 -0.036127 1 0 0 0 0 0 1 157047
-0.002506 -0.001783 0.121193 0.322471 0.964275 -0.666816 -0.036158 1 0 0 0 0 0 1 158028
-0.002507 -0.001781 0.121192 0.308735 0.997460 -0.682102 -0.036190 1 0 0 0 0 0 1 159046
-0.002508 -0.001780 0.121192 0.301796 1.014597 -0.687945 -0.036221 1 0 0 0 0 0 1 160042
-0.002489 -0.001784 0.121182 0.039555 1.083190 -0.555929 -0.036252 1 0 0 0 0 0 1 161048
-0.002479 -0.001786 0.121179 0.132795 1.067523 -0.625917 -0.036284 1 0 0 0 0 0 1 162048
-0.002475 -0.001787 0.121177 0.201159 1.054527 -0.662413 -0.036315 1 0 0 0 0 0 1 163048
-0.002473 -0.001787 0.121177 0.237375 1.047700 -0.676720 -0.036346 1 0 0 0 0 0 1 164046
-0.002471 -0.001787 0.121177 0.255692 1.044583 -0.682226 -0.036377 1 0 0 0 0 0 1 165028
-0.002471 -0.001788 0.121177 0.264942 1.043448 -0.684558 -0.036408 1 0 0 0 0 0 1 166043
-0.002476 -0.001769 0.121167 0.343115 0.790262 -0.547838 -0.036440 1 0 0 0 0 0 1 167045
-0.002479 -0.001760 0.121163 0.320261 0.883075 -0.619132 -0.036471 1 0 0 0 0 0 1 168047
-0.002480 -0.001755 0.121162 0.302014 0.951184 -0.656360 -0.036502 1 0 0 0 0 0 1 169043
-0.002481 -0.001753 0.121161 0.292058 0.987601 -0.670965 -0.036534 1 0 0 0 0 0 1 170045
-0.002481 -0.001752 0.121161 0.287019 1.006359 -0.676565 -0.036565 1 0 0 0 0 0 1 171044
-0.002481 -0.001751 0.121161 0.284569 1.016150 -0.678921 -0.036596 1 0 0 0 0 0 1 172046
-0.002481 -0.001751 0.121161 0.283442 1.021469 -0.680117 -0.036627 1 0 0 0 0 0 1 173042
-0.002481 -0.001751 0.121161 0.282999 1.024576 -0.680924 -0.036658 1 0 0 0 0 0 1 174043
-0.002481 -0.001751 0.121161 0.282882 1.026549 -0.681562 -0.036689 1 0 0 0 0 0 1 175026
-0.002481 -0.001751 0.121161 0.282975 1.028003 -0.682186 -0.036721 1 0 0 0 0 0 1 176046
-0.002481 -0.001751 0.121161 0.283117 1.029130 -0.682772 -0.036752 1 0 0 0 0 0 1 177043
-0.002487 -0.001732 0.121151 0.356726 0.777145 -0.545248 -0.036784 1 0 0 0 0 0 1 178045
-0.002490 -0.001723 0.121147 0.331658 0.870416 -0.616380 -0.036815 1 0 0 0 0 0 1 179042
-0.002491 -0.001718 0.121146 0.312313 0.938753 -0.653558 -0.036846 1 0 0 0 0 0 1 180047
-0.002492 -0.001716 0.121146 0.301809 0.975245 -0.668135 -0.036877 1 0 0 0 0 0 1 181042
-0.002492 -0.001715 0.121146 0.296490 0.994054 -0.673728 -0.036908 1 0 0 0 0 0 1 182044
-0.002492 -0.001714 0.121146 0.293903 1.003864 -0.676061 -0.036940 1 0 0 0 0 0 1 183043
-0.002492 -0.001714 0.121145 0.292713 1.009201 -0.677252 -0.036971 1 0 0 0 0 0 1 184052
-0.002492 -0.001714 0.121145 0.292245 1.012291 -0.678055 -0.037002 1 0 0 0 0 0 1 185046
-0.002492 -0.001714 0.121145 0.292122 1.014256 -0.678685 -0.037033 1 0 0 0 0 0 1 186037
-0.002492 -0.001714 0.121145 0.292188 1.015662 -0.679299 -0.037065 1 0 0 0 0 0 1 187041
-0.002492 -0.001714 0.121145 0.292348 1.016808 -0.679878 -0.037096 1 0 0 0 0 0 1 188049
-0.002492 -0.001714 0.121145 0.292539 1.017797 -0.680445 -0.037127 1 0 0 0 0 0 1 189042
-0.002492 -0.001714 0.121145 0.292764 1.018725 -0.681032 -0.037159 1 0 0 0 0 0 1 190045
-0.002498 -0.001695 0.121135 0.366407 0.766597 -0.543294 -0.037190 1 0 0 0 0 0 1 191042
-0.002501 -0.001686 0.121132 0.341400 0.859695 -0.614466 -0.037221 1 0 0 0 0 0 1 192045
-0.002502 -0.001681 0.121130 0.322092 0.927903 -0.651662 -0.037252 1 0 0 0 0 0 1 193041
-0.002503 -0.001679 0.121130 0.311605 0.964346 -0.666232 -0.037283 1 0 0 0 0 0 1 194042
-0.002503 -0.001678 0.121130 0.306296 0.983120 -0.671822 -0.037315 1 0 0 0 0 0 1 195041
-0.002503 -0.001677 0.121130 0.303718 0.992908 -0.674154 -0.037346 1 0 0 0 0 0 1 196044
-0.002503 -0.001677 0.121130 0.302544 0.998213 -0.675341 -0.037377 1 0 0 0 0 0 1 197044
-0.002503 -0.001677 0.121130 0.302074 1.001271 -0.676123 -0.037408 1 0 0 0 0 0 1 198034
-0.002503 -0.001677 0.121130 0.301953 1.003223 -0.676762 -0.037440 1 0 0 0 0 0 1 199044
-0.002503 -0.001677 0.121130 0.302060 1.004693 -0.677401 -0.037474 1 0 0 0 0 0 1 200128
-0.002503 -0.001677 0.121130 0.302209 1.005799 -0.677966 -0.037504 1 0 0 0 0 0 1 201106
-0.002503 -0.001677 0.121130 0.302425 1.006776 -0.678541 -0.037536 1 0 0 0 0 0 1 202123
-0.002503 -0.001677 0.121130 0.302640 1.007668 -0.679101 -0.037567 1 0 0 0 0 0 1 203104
-0.002503 -0.001677 0.121130 0.302883 1.008561 -0.679676 -0.037598 1 0 0 0 0 0 1 204122
-0.002503 -0.001677 0.121130 0.303122 1.009411 -0.680225 -0.037629 1 0 0 0 0 0 1 205105
-0.002503 -0.001677 0.121130 0.303377 1.010266 -0.680798 -0.037661 1 0 0 0 0 0 1 206122
-0.002503 -0.001677 0.121130 0.303633 1.011099 -0.681366 -0.037692 1 0 0 0 0 0 1 207105
-0.002503 -0.001677 0.121130 0.303882 1.011944 -0.681930 -0.037723 1 0 0 0 0 0 1 208123
-0.002503 -0.001677 0.121130 0.304125 1.012778 -0.682490 -0.037754 1 0 0 0 0 0 1 209105
-0.002503 -0.001677 0.121130 0.304380 1.013629 -0.683063 -0.037786 1 0 0 0 0 0 1 210119
-0.002503 -0.001677 0.121130 0.304631 1.014443 -0.683613 -0.037817 1 0 0 0 0 0 1 211104
-0.002503 -0.001677 0.121130 0.304868 1.015252 -0.684157 -0.037846 1 0 0 0 0 0 1 212056
-0.002503 -0.001677 0.121130 0.305130 1.016061 -0.684712 -0.037877 1 0 0 0 0 0 1 213037
-0.002503 -0.001677 0.121130 0.305371 1.016921 -0.685283 -0.037909 1 0 0 0 0 0 1 214048
-0.002503 -0.001677 0.121130 0.305618 1.017753 -0.685842 -0.037940 1 0 0 0 0 0 1 215038
-0.002503 -0.001677 0.121130 0.305876 1.018588 -0.686406 -0.037971 1 0 0 0 0 0 1 216048
-0.002509 -0.001658 0.121120 0.379555 0.766315 -0.548408 -0.038002 1 0 0 0 0 0 1 217047
-0.002512 -0.001649 0.121116 0.354634 0.859183 -0.619605 -0.038034 1 0 0 0 0 0 1 218054
-0.002513 -0.001644 0.121115 0.335357 0.927267 -0.656805 -0.038065 1 0 0 0 0 0 1 219052
-0.002514 -0.001642 0.121114 0.324878 0.963645 -0.671371 -0.038096 1 0 0 0 0 0 1 220050
-0.002514 -0.001641 0.121114 0.319597 0.982379 -0.676956 -0.038127 1 0 0 0 0 0 1 221042
-0.002495 -0.001645 0.121104 0.057675 1.051937 -0.544622 -0.038159 1 0 0 0 0 0 1 222046
-0.002486 -0.001647 0.121101 0.151025 1.036562 -0.614419 -0.038190 1 0 0 0 0 0 1 223037
-0.002481 -0.001648 0.121100 0.219443 1.023726 -0.650784 -0.038221 1 0 0 0 0 0 1 224048
-0.002479 -0.001648 0.121099 0.255670 1.016963 -0.665022 -0.038252 1 0 0 0 0 0 1 225044
-0.002478 -0.001648 0.121099 0.273998 1.013873 -0.670484 -0.038284 1 0 0 0 0 0 1 226053
-0.002477 -0.001648 0.121099 0.283268 1.012678 -0.672746 -0.038314 1 0 0 0 0 0 1 227029
-0.002477 -0.001649 0.121099 0.288004 1.012497 -0.673915 -0.038346 1 0 0 0 0 0 1 228045
-0.002477 -0.001649 0.121099 0.290485 1.012796 -0.674665 -0.038377 1 0 0 0 0 0 1 229025
-0.002477 -0.001649 0.121099 0.291832 1.013368 -0.675289 -0.038408 1 0 0 0 0 0 1 230042
-0.002477 -0.001649 0.121099 0.292628 1.014066 -0.675870 -0.038440 1 0 0 0 0 0 1 231041
-0.002477 -0.001649 0.121099 0.293163 1.014832 -0.676431 -0.038471 1 0 0 0 0 0 1 232045
-0.002477 -0.001649 0.121099 0.293540 1.015619 -0.676982 -0.038502 1 0 0 0 0 0 1 233040
-0.002477 -0.001649 0.121099 0.293836 1.016430 -0.677537 -0.038533 1 0 0 0 0 0 1 234040
-0.002477 -0.001649 0.121099 0.294114 1.017248 -0.678088 -0.038565 1 0 0 0 0 0 1 235044
-0.002477 -0.001649 0.121099 0.294380 1.018070 -0.678634 -0.038596 1 0 0 0 0 0 1 236050
-0.002477 -0.001649 0.121099 0.294619 1.018889 -0.679179 -0.038627 1 0 0 0 0 0 1 237044
-0.002482 -0.001630 0.121089 0.368329 0.766525 -0.540982 -0.038659 1 0 0 0 0 0 1 238047
-0.002485 -0.001621 0.121085 0.343413 0.859211 -0.612174 -0.038690 1 0 0 0 0 0 1 239042
-0.002486 -0.001616 0.121084 0.324134 0.927224 -0.649363 -0.038721 1 0 0 0 0 0 1 240043
-0.002487 -0.001614 0.121084 0.313676 0.963546 -0.663912 -0.038752 1 0 0 0 0 0 1 241042
-0.002487 -0.001613 0.121083 0.308376 0.982233 -0.669482 -0.038783 1 0 0 0 0 0 1 242040
-0.002488 -0.001612 0.121083 0.305797 0.991967 -0.671796 -0.038815 1 0 0 0 0 0 1 243043
-0.002488 -0.001612 0.121083 0.304627 0.997237 -0.672955 -0.038846 1 0 0 0 0 0 1 244041
-0.002488 -0.001612 0.121083 0.304142 1.000269 -0.673714 -0.038877 1 0 0 0 0 0 1 245041
-0.002488 -0.001612 0.121083 0.304023 1.002175 -0.674331 -0.038908 1 0 0 0 0 0 1 246041
-0.002488 -0.001612 0.121083 0.304090 1.003543 -0.674893 -0.038940 1 0 0 0 0 0 1 247040
-0.002488 -0.001612 0.121083 0.304257 1.004702 -0.675506 -0.038974 1 0 0 0 0 0 1 248148
-0.002488 -0.001612 0.121083 0.304456 1.005641 -0.676039 -0.039005 1 0 0 0 0 0 1 249122
-0.002488 -0.001612 0.121083 0.304672 1.006510 -0.676584 -0.039036 1 0 0 0 0 0 1 250126
-0.002488 -0.001612 0.121083 0.304916 1.007356 -0.677134 -0.039067 1 0 0 0 0 0 1 251131
-0.002488 -0.001612 0.121083 0.305150 1.008155 -0.677649 -0.039098 1 0 0 0 0 0 1 252105
-0.002488 -0.001612 0.121083 0.305388 1.008967 -0.678191 -0.039129 1 0 0 0 0 0 1 253097
-0.002488 -0.001612 0.121083 0.305632 1.009773 -0.678733 -0.039160 1 0 0 0 0 0 1 254097
-0.002488 -0.001612 0.121083 0.305861 1.010594 -0.679275 -0.039191 1 0 0 0 0 0 1 255097
-0.002488 -0.001612 0.121083 0.306118 1.011387 -0.679817 -0.039223 1 0 0 0 0 0 1 256097
-0.002488 -0.001612 0.121083 0.306360 1.012203 -0.680365 -0.039254 1 0 0 0 0 0 1 257097
-0.002488 -0.001612 0.121083 0.306594 1.012997 -0.680892 -0.039285 1 0 0 0 0 0 1 258093
-0.002488 -0.001612 0.121083 0.306855 1.013843 -0.681467 -0.039317 1 0 0 0 0 0 1 259132
-0.002488 -0.001612 0.121083 0.307090 1.014636 -0.681994 -0.039349 1 0 0 0 0 0 1 260126
-0.002488 -0.001612 0.121083 0.307342 1.015450 -0.682547 -0.039380 1 0 0 0 0 0 1 261127
-0.002488 -0.001612 0.121083 0.307578 1.016247 -0.683077 -0.039411 1 0 0 0 0 0 1 262126
-0.002488 -0.001612 0.121083 0.307834 1.017053 -0.683625 -0.039442 1 0 0 0 0 0 1 263130
-0.002488 -0.001612 0.121083 0.308067 1.017843 -0.684156 -0.039473 1 0 0 0 0 0 1 264097
-0.002493 -0.001593 0.121073 0.381799 0.765329 -0.545667 -0.039504 1 0 0 0 0 0 1 265096
-0.002496 -0.001584 0.121069 0.356954 0.857838 -0.616886 -0.039536 1 0 0 0 0 0 1 266121
-0.002497 -0.001579 0.121068 0.337734 0.925740 -0.654100 -0.039568 1 0 0 0 0 0 1 267146
-0.002498 -0.001577 0.121068 0.327277 0.961991 -0.668644 -0.039598 1 0 0 0 0 0 1 268122
-0.002498 -0.001576 0.121068 0.321998 0.980649 -0.674208 -0.039630 1 0 0 0 0 0 1 269123
-0.002499 -0.001575 0.121068 0.319411 0.990336 -0.676497 -0.039660 1 0 0 0 0 0 1 270098
-0.002499 -0.001575 0.121068 0.318242 0.995562 -0.677649 -0.039691 1 0 0 0 0 0 1 271096
-0.002499 -0.001575 0.121068 0.317771 0.998580 -0.678396 -0.039723 1 0 0 0 0 0 1 272097
-0.002499 -0.001575 0.121068 0.317670 1.000510 -0.679019 -0.039755 1 0 0 0 0 0 1 273126
-0.002499 -0.001575 0.121068 0.317726 1.001814 -0.679569 -0.039785 1 0 0 0 0 0 1 274102
-0.002499 -0.001575 0.121068 0.317887 1.002905 -0.680117 -0.039817 1 0 0 0 0 0 1 275118
-0.002499 -0.001575 0.121068 0.318091 1.003819 -0.680650 -0.039848 1 0 0 0 0 0 1 276105
-0.002480 -0.001579 0.121058 0.058552 1.064615 -0.546249 -0.039880 1 0 0 0 0 0 1 277117
-0.002470 -0.001581 0.121054 0.153020 1.044847 -0.615335 -0.039911 1 0 0 0 0 0 1 278131
-0.002466 -0.001582 0.121053 0.221978 1.029763 -0.651410 -0.039942 1 0 0 0 0 0 1 279103
-0.002463 -0.001583 0.121053 0.258487 1.021901 -0.665551 -0.039973 1 0 0 0 0 0 1 280119
-0.002462 -0.001583 0.121052 0.276955 1.018218 -0.670949 -0.040005 1 0 0 0 0 0 1 281123
-0.002462 -0.001583 0.121052 0.286263 1.016745 -0.673191 -0.040036 1 0 0 0 0 0 1 282119
-0.002461 -0.001584 0.121052 0.291037 1.016366 -0.674305 -0.040066 1 0 0 0 0 0 1 283101
-0.002461 -0.001584 0.121052 0.293507 1.016539 -0.675011 -0.040096 1 0 0 0 0 0 1 284042
-0.002461 -0.001584 0.121052 0.294867 1.017045 -0.675610 -0.040127 1 0 0 0 0 0 1 285044
-0.002442 -0.001588 0.121042 0.035955 1.077615 -0.541042 -0.040158 1 0 0 0 0 0 1 286036
-0.002433 -0.001590 0.121039 0.130564 1.057746 -0.610166 -0.040189 1 0 0 0 0 0 1 287036
-0.002428 -0.001591 0.121038 0.199617 1.042650 -0.646292 -0.040221 1 0 0 0 0 0 1 288039
-0.002426 -0.001592 0.121037 0.236149 1.034774 -0.660433 -0.040252 1 0 0 0 0 0 1 289047
-0.002424 -0.001592 0.121037 0.254610 1.031078 -0.665816 -0.040283 1 0 0 0 0 0 1 290034
-0.002424 -0.001592 0.121037 0.263934 1.029616 -0.668061 -0.040315 1 0 0 0 0 0 1 291045
-0.002424 -0.001593 0.121037 0.268691 1.029248 -0.669174 -0.040346 1 0 0 0 0 0 1 292035
-0.002423 -0.001593 0.121037 0.271172 1.029465 -0.669909 -0.040377 1 0 0 0 0 0 1 293044
-0.002423 -0.001593 0.121037 0.272502 1.029977 -0.670494 -0.040408 1 0 0 0 0 0 1 294045
-0.002423 -0.001593 0.121037 0.273278 1.030620 -0.671049 -0.040440 1 0 0 0 0 0 1 295040
-0.002423 -0.001593 0.121037 0.273776 1.031366 -0.671578 -0.040471 1 0 0 0 0 0 1 296052
-0.002423 -0.001593 0.121037 0.274127 1.032114 -0.672091 -0.040502 1 0 0 0 0 0 1 297046
-0.002423 -0.001593 0.121037 0.274409 1.032895 -0.672622 -0.040534 1 0 0 0 0 0 1 298049
-0.002423 -0.001593 0.121037 0.274659 1.033651 -0.673123 -0.040564 1 0 0 0 0 0 1 299026
-0.002423 -0.001593 0.121037 0.274901 1.034476 -0.673656 -0.040596 1 0 0 0 0 0 1 300057
-0.002429 -0.001574 0.121027 0.348716 0.781727 -0.534946 -0.040627 1 0 0 0 0 0 1 301032
-0.002431 -0.001565 0.121023 0.323851 0.873996 -0.606100 -0.040659 1 0 0 0 0 0 1 302056
-0.002433 -0.001560 0.121022 0.304605 0.941774 -0.643253 -0.040690 1 0 0 0 0 0 1 303053
-0.002434 -0.001558 0.121022 0.294151 0.977966 -0.657780 -0.040721 1 0 0 0 0 0 1 304054
-0.002434 -0.001557 0.121022 0.288842 0.996560 -0.663282 -0.040752 1 0 0 0 0 0 1 305022
-0.002434 -0.001556 0.121021 0.286253 1.006263 -0.665580 -0.040784 1 0 0 0 0 0 1 306052
-0.002434 -0.001556 0.121021 0.285035 1.011468 -0.666697 -0.040814 1 0 0 0 0 0 1 307026
-0.002434 -0.001556 0.121021 0.284547 1.014461 -0.667421 -0.040845 1 0 0 0 0 0 1 308028
-0.002415 -0.001560 0.121012 0.024591 1.076335 -0.532712 -0.040877 1 0 0 0 0 0 1 309051
-0.002406 -0.001562 0.121008 0.118569 1.057095 -0.601849 -0.040909 1 0 0 0 0 0 1 310052
-0.002401 -0.001563 0.121007 0.187295 1.042326 -0.637971 -0.040940 1 0 0 0 0 0 1 311055
-0.002399 -0.001564 0.121006 0.223638 1.034588 -0.652093 -0.040971 1 0 0 0 0 0 1 312057
-0.002398 -0.001564 0.121006 0.242037 1.030971 -0.657469 -0.041003 1 0 0 0 0 0 1 313055
-0.002397 -0.001565 0.121006 0.251291 1.029524 -0.659688 -0.041034 1 0 0 0 0 0 1 314053
-0.002397 -0.001565 0.121006 0.256014 1.029152 -0.660768 -0.041064 1 0 0 0 0 0 1 315021
-0.002397 -0.001565 0.121006 0.258464 1.029402 -0.661505 -0.041096 1 0 0 0 0 0 1 316052
-0.002409 -0.001578 0.120995 0.433549 1.214911 -0.510930 -0.041127 1 0 0 0 0 0 1 317050
-0.002421 -0.001566 0.120981 0.447244 0.896918 -0.448729 -0.041159 1 0 0 0 0 0 1 318047
-0.002427 -0.001561 0.120976 0.376800 0.940123 -0.559628 -0.041190 1 0 0 0 0 0 1 319052
-0.002430 -0.001558 0.120974 0.332965 0.981521 -0.611933 -0.041220 1 0 0 0 0 0 1 320023
-0.002432 -0.001556 0.120974 0.309932 1.004300 -0.631871 -0.041252 1 0 0 0 0 0 1 321028
-0.002433 -0.001556 0.120974 0.298270 1.016155 -0.639276 -0.041283 1 0 0 0 0 0 1 322021
-0.002433 -0.001555 0.120974 0.292496 1.022461 -0.642211 -0.041315 1 0 0 0 0 0 1 323049
-0.002433 -0.001555 0.120974 0.289685 1.025969 -0.643540 -0.041346 1 0 0 0 0 0 1 324039
-0.002439 -0.001537 0.120963 0.361969 0.774599 -0.504844 -0.041376 1 0 0 0 0 0 1 325020
-0.002441 -0.001527 0.120960 0.336409 0.867318 -0.576107 -0.041409 1 0 0 0 0 0 1 326051
-0.002443 -0.001523 0.120958 0.316839 0.935286 -0.613294 -0.041440 1 0 0 0 0 0 1 327048
-0.002444 -0.001520 0.120958 0.306199 0.971564 -0.627791 -0.041470 1 0 0 0 0 0 1 328022
-0.002444 -0.001519 0.120958 0.300814 0.990246 -0.633295 -0.041502 1 0 0 0 0 0 1 329051
-0.002444 -0.001519 0.120958 0.298177 0.999930 -0.635543 -0.041534 1 0 0 0 0 0 1 330050
-0.002450 -0.001500 0.120948 0.370514 0.751693 -0.496981 -0.041564 1 0 0 0 0 0 1 331020
-0.002452 -0.001491 0.120944 0.345042 0.845858 -0.568429 -0.041596 1 0 0 0 0 0 1 332051
-0.002454 -0.001486 0.120943 0.325501 0.914529 -0.605662 -0.041627 1 0 0 0 0 0 1 333049
-0.002467 -0.001497 0.120931 0.488594 1.136295 -0.468973 -0.041658 1 0 0 0 0 0 1 334032
-0.002480 -0.001484 0.120917 0.496196 0.836722 -0.411320 -0.041690 1 0 0 0 0 0 1 335048
-0.002486 -0.001478 0.120912 0.422840 0.888778 -0.524063 -0.041721 1 0 0 0 0 0 1 336050
-0.002489 -0.001475 0.120910 0.377519 0.934587 -0.577022 -0.041752 1 0 0 0 0 0 1 337051
-0.002491 -0.001473 0.120910 0.353761 0.959543 -0.597151 -0.041784 1 0 0 0 0 0 1 338050
-0.002497 -0.001454 0.120899 0.415197 0.719194 -0.464731 -0.041815 1 0 0 0 0 0 1 339050
-0.002500 -0.001444 0.120896 0.384342 0.817030 -0.538468 -0.041846 1 0 0 0 0 0 1 340052
-0.002502 -0.001440 0.120894 0.362107 0.887496 -0.576525 -0.041877 1 0 0 0 0 0 1 341050
-0.002502 -0.001437 0.120894 0.350141 0.925045 -0.591305 -0.041909 1 0 0 0 0 0 1 342051
-0.002508 -0.001417 0.120883 0.417528 0.691115 -0.456851 -0.041940 1 0 0 0 0 0 1 343047
-0.002511 -0.001408 0.120880 0.389716 0.792025 -0.529988 -0.041971 1 0 0 0 0 0 1 344049
-0.002513 -0.001403 0.120879 0.368986 0.864011 -0.567820 -0.042001 1 0 0 0 0 0 1 345019
-0.002526 -0.001414 0.120867 0.531466 1.087530 -0.431333 -0.042034 1 0 0 0 0 0 1 346050
-0.002519 -0.001405 0.120843 0.278623 0.849159 -0.238160 -0.042065 1 0 0 0 0 0 1 347043
-0.002516 -0.001401 0.120834 0.299107 0.880757 -0.419488 -0.042096 1 0 0 0 0 0 1 348034
-0.002515 -0.001399 0.120832 0.322299 0.910807 -0.507945 -0.042127 1 0 0 0 0 0 1 349042
-0.002519 -0.001380 0.120820 0.408033 0.674122 -0.401371 -0.042158 1 0 0 0 0 0 1 350034
-0.002522 -0.001370 0.120816 0.389351 0.773414 -0.484591 -0.042189 1 0 0 0 0 0 1 351032
-0.002523 -0.001365 0.120815 0.373142 0.844562 -0.525972 -0.042221 1 0 0 0 0 0 1 352042
-0.002542 -0.001358 0.120793 0.611107 0.814677 -0.250357 -0.042252 1 0 0 0 0 0 1 353033
-0.002551 -0.001354 0.120786 0.521405 0.859763 -0.403885 -0.042283 1 0 0 0 0 0 1 354043
-0.002556 -0.001353 0.120783 0.454190 0.887585 -0.482719 -0.042314 1 0 0 0 0 0 1 355032
-0.002564 -0.001333 0.120772 0.491176 0.649170 -0.372554 -0.042346 1 0 0 0 0 0 1 356042
-0.002568 -0.001324 0.120768 0.447934 0.747252 -0.454689 -0.042377 1 0 0 0 0 0 1 357033
-0.002570 -0.001319 0.120766 0.419428 0.817785 -0.495678 -0.042408 1 0 0 0 0 0 1 358043
-0.002576 -0.001298 0.120756 0.477543 0.602564 -0.370872 -0.042440 1 0 0 0 0 0 1 359037
-0.002579 -0.001288 0.120752 0.445213 0.712373 -0.447858 -0.042471 1 0 0 0 0 0 1 360042
-0.002581 -0.001283 0.120751 0.422221 0.788795 -0.487054 -0.042502 1 0 0 0 0 0 1 361043
-0.002587 -0.001262 0.120740 0.483083 0.576647 -0.361470 -0.042534 1 0 0 0 0 0 1 362059
-0.002591 -0.001251 0.120736 0.452162 0.687837 -0.438288 -0.042564 1 0 0 0 0 0 1 363035
-0.002592 -0.001246 0.120735 0.429876 0.764939 -0.477421 -0.042596 1 0 0 0 0 0 1 364053
-0.002611 -0.001238 0.120713 0.664586 0.738526 -0.200535 -0.042627 1 0 0 0 0 0 1 365047
-0.002621 -0.001235 0.120705 0.573674 0.784767 -0.353929 -0.042659 1 0 0 0 0 0 1 366053
-0.002626 -0.001233 0.120703 0.505860 0.813146 -0.432687 -0.042690 1 0 0 0 0 0 1 367039
-0.002628 -0.001232 0.120702 0.469264 0.827829 -0.462901 -0.042721 1 0 0 0 0 0 1 368055
-0.002635 -0.001213 0.120691 0.523719 0.582915 -0.332956 -0.042751 1 0 0 0 0 0 1 369020
-0.002638 -0.001204 0.120687 0.489845 0.677339 -0.408359 -0.042784 1 0 0 0 0 0 1 370047
-0.002640 -0.001199 0.120686 0.466111 0.746005 -0.446967 -0.042815 1 0 0 0 0 0 1 371047
-0.002641 -0.001197 0.120686 0.453399 0.782600 -0.461877 -0.042846 1 0 0 0 0 0 1 372052
-0.002641 -0.001196 0.120686 0.447009 0.801326 -0.467425 -0.042877 1 0 0 0 0 0 1 373049
-0.002647 -0.001177 0.120675 0.516981 0.558625 -0.328474 -0.042909 1 0 0 0 0 0 1 374049
-0.002650 -0.001167 0.120672 0.490999 0.654024 -0.400809 -0.042940 1 0 0 0 0 0 1 375049
-0.002651 -0.001162 0.120670 0.471241 0.723196 -0.438361 -0.042971 1 0 0 0 0 0 1 376054
-0.002652 -0.001160 0.120670 0.460548 0.760025 -0.452877 -0.043002 1 0 0 0 0 0 1 377022
-0.002657 -0.001140 0.120659 0.528196 0.526627 -0.317042 -0.043034 1 0 0 0 0 0 1 378052
-0.002673 -0.001144 0.120645 0.674551 0.811935 -0.239442 -0.043065 1 0 0 0 0 0 1 379046
-0.002681 -0.001146 0.120640 0.594119 0.818284 -0.353839 -0.043096 1 0 0 0 0 0 1 380043
-0.002685 -0.001147 0.120638 0.537546 0.807503 -0.408084 -0.043126 1 0 0 0 0 0 1 381019
-0.002687 -0.001148 0.120637 0.507381 0.800806 -0.428643 -0.043159 1 0 0 0 0 0 1 382049
-0.002688 -0.001148 0.120637 0.492116 0.797503 -0.436163 -0.043190 1 0 0 0 0 0 1 383049
-0.002689 -0.001148 0.120637 0.484559 0.796088 -0.439008 -0.043221 1 0 0 0 0 0 1 384052
-0.002689 -0.001148 0.120637 0.480935 0.795665 -0.440211 -0.043252 1 0 0 0 0 0 1 385047
-0.002689 -0.001148 0.120637 0.479285 0.795727 -0.440835 -0.043284 1 0 0 0 0 0 1 386048
-0.002689 -0.001148 0.120637 0.478639 0.796051 -0.441258 -0.043315 1 0 0 0 0 0 1 387048
-0.002689 -0.001148 0.120637 0.478464 0.796499 -0.441623 -0.043346 1 0 0 0 0 0 1 388051
-0.002694 -0.001130 0.120626 0.551549 0.544756 -0.300542 -0.043377 1 0 0 0 0 0 1 389047
-0.002697 -0.001121 0.120623 0.527289 0.635390 -0.372311 -0.043409 1 0 0 0 0 0 1 390049
-0.002699 -0.001116 0.120622 0.508403 0.702154 -0.409644 -0.043439 1 0 0 0 0 0 1 391017
-0.002699 -0.001114 0.120621 0.498155 0.737808 -0.424095 -0.043471 1 0 0 0 0 0 1 392049
-0.002700 -0.001113 0.120621 0.493001 0.756038 -0.429463 -0.043502 1 0 0 0 0 0 1 393042
-0.002700 -0.001112 0.120621 0.490547 0.765430 -0.431544 -0.043534 1 0 0 0 0 0 1 394048
-0.002700 -0.001112 0.120621 0.489471 0.770418 -0.432473 -0.043565 1 0 0 0 0 0 1 395048
-0.002700 -0.001112 0.120621 0.489101 0.773165 -0.433009 -0.043596 1 0 0 0 0 0 1 396049
-0.002700 -0.001112 0.120621 0.489095 0.774826 -0.433381 -0.043627 1 0 0 0 0 0 1 397046
-0.002700 -0.001112 0.120621 0.489265 0.775933 -0.433722 -0.043659 1 0 0 0 0 0 1 398048
-0.002700 -0.001112 0.120621 0.489516 0.776771 -0.434047 -0.043690 1 0 0 0 0 0 1 399048
-0.002700 -0.001112 0.120621 0.489825 0.777447 -0.434358 -0.043721 1 0 0 0 0 0 1 400044
-0.002700 -0.001112 0.120621 0.490152 0.778079 -0.434668 -0.043752 1 0 0 0 0 0 1 401044
-0.002700 -0.001112 0.120621 0.490484 0.778671 -0.434988 -0.043784 1 0 0 0 0 0 1 402052
-0.002700 -0.001112 0.120621 0.490837 0.779248 -0.435298 -0.043815 1 0 0 0 0 0 1 403051
-0.002700 -0.001112 0.120621 0.491184 0.779819 -0.435596 -0.043846 1 0 0 0 0 0 1 404053
-0.002700 -0.001112 0.120621 0.491537 0.780363 -0.435918 -0.043877 1 0 0 0 0 0 1 405051
-0.002700 -0.001112 0.120621 0.491876 0.780920 -0.436223 -0.043909 1 0 0 0 0 0 1 406051
-0.002700 -0.001112 0.120621 0.492229 0.781495 -0.436532 -0.043940 1 0 0 0 0 0 1 407050
-0.002700 -0.001112 0.120621 0.492586 0.782030 -0.436849 -0.043971 1 0 0 0 0 0 1 408049
-0.002700 -0.001112 0.120621 0.492920 0.782590 -0.437145 -0.044001 1 0 0 0 0 0 1 409020
-0.002700 -0.001112 0.120621 0.493276 0.783146 -0.437465 -0.044034 1 0 0 0 0 0 1 410052
-0.002700 -0.001112 0.120621 0.493628 0.783718 -0.437774 -0.044065 1 0 0 0 0 0 1 411049
-0.002700 -0.001112 0.120621 0.493979 0.784258 -0.438094 -0.044096 1 0 0 0 0 0 1 412037
-0.002700 -0.001112 0.120621 0.494331 0.784817 -0.438388 -0.044127 1 0 0 0 0 0 1 413044
-0.002700 -0.001112 0.120621 0.494667 0.785371 -0.438708 -0.044158 1 0 0 0 0 0 1 414036
-0.002700 -0.001112 0.120621 0.495030 0.785929 -0.439008 -0.044190 1 0 0 0 0 0 1 415044
-0.002700 -0.001112 0.120621 0.495379 0.786479 -0.439334 -0.044221 1 0 0 0 0 0 1 416035
-0.002700 -0.001112 0.120621 0.495732 0.787040 -0.439630 -0.044252 1 0 0 0 0 0 1 417044
-0.002700 -0.001112 0.120621 0.496070 0.787599 -0.439952 -0.044283 1 0 0 0 0 0 1 418044
-0.002700 -0.001112 0.120621 0.496445 0.788152 -0.440258 -0.044315 1 0 0 0 0 0 1 419050
-0.002700 -0.001112 0.120621 0.496770 0.788708 -0.440572 -0.044346 1 0 0 0 0 0 1 420040
-0.002700 -0.001112 0.120621 0.497130 0.789263 -0.440871 -0.044377 1 0 0 0 0 0 1 421043
-0.002700 -0.001112 0.120621 0.497467 0.789816 -0.441190 -0.044408 1 0 0 0 0 0 1 422034
-0.002700 -0.001112 0.120621 0.497842 0.790371 -0.441497 -0.044440 1 0 0 0 0 0 1 423042
-0.002700 -0.001112 0.120621 0.498174 0.790936 -0.441817 -0.044471 1 0 0 0 0 0 1 424049
-0.002700 -0.001112 0.120621 0.498529 0.791482 -0.442111 -0.044502 1 0 0 0 0 0 1 425037
-0.002700 -0.001112 0.120621 0.498880 0.792037 -0.442439 -0.044533 1 0 0 0 0 0 1 426035
-0.002700 -0.001112 0.120621 0.499228 0.792590 -0.442730 -0.044564 1 0 0 0 0 0 1 427030
-0.002700 -0.001112 0.120621 0.499581 0.793173 -0.443065 -0.044597 1 0 0 0 0 0 1 428073
-0.002700 -0.001112 0.120621 0.499926 0.793701 -0.443350 -0.044627 1 0 0 0 0 0 1 429028
-0.002700 -0.001112 0.120621 0.500283 0.794265 -0.443683 -0.044658 1 0 0 0 0 0 1 430043
-0.002700 -0.001112 0.120621 0.500630 0.794816 -0.443974 -0.044689 1 0 0 0 0 0 1 431036
-0.002700 -0.001112 0.120621 0.500970 0.795377 -0.444297 -0.044721 1 0 0 0 0 0 1 432040
-0.002700 -0.001112 0.120621 0.501342 0.795950 -0.444606 -0.044753 1 0 0 0 0 0 1 433075
-0.002700 -0.001112 0.120621 0.501681 0.796486 -0.444924 -0.044783 1 0 0 0 0 0 1 434039
-0.002700 -0.001112 0.120621 0.502032 0.797042 -0.445217 -0.044815 1 0 0 0 0 0 1 435041
-0.002700 -0.001112 0.120621 0.502370 0.797601 -0.445539 -0.044846 1 0 0 0 0 0 1 436040
-0.002700 -0.001112 0.120621 0.502734 0.798142 -0.445850 -0.044877 1 0 0 0 0 0 1 437040
-0.002700 -0.001112 0.120621 0.503078 0.798718 -0.446153 -0.044908 1 0 0 0 0 0 1 438037
-0.002700 -0.001112 0.120621 0.503423 0.799257 -0.446464 -0.044940 1 0 0 0 0 0 1 439039
-0.002700 -0.001112 0.120621 0.503777 0.799831 -0.446774 -0.044971 1 0 0 0 0 0 1 440040
-0.002681 -0.001116 0.120611 0.243049 0.860929 -0.312279 -0.045002 1 0 0 0 0 0 1 441040
-0.002672 -0.001118 0.120608 0.336876 0.840746 -0.380480 -0.045033 1 0 0 0 0 0 1 442042
-0.002667 -0.001119 0.120606 0.405503 0.825459 -0.415993 -0.045065 1 0 0 0 0 0 1 443041
-0.002665 -0.001120 0.120606 0.441848 0.817425 -0.429724 -0.045096 1 0 0 0 0 0 1 444040
-0.002664 -0.001120 0.120606 0.460271 0.813567 -0.434840 -0.045127 1 0 0 0 0 0 1 445041
-0.002663 -0.001120 0.120606 0.469625 0.811883 -0.436827 -0.045158 1 0 0 0 0 0 1 446036
-0.002663 -0.001120 0.120606 0.474453 0.811323 -0.437715 -0.045189 1 0 0 0 0 0 1 447035
-0.002663 -0.001121 0.120606 0.477031 0.811319 -0.438226 -0.045221 1 0 0 0 0 0 1 448037
-0.002643 -0.001125 0.120596 0.217450 0.872151 -0.303613 -0.045252 1 0 0 0 0 0 1 449034
-0.002634 -0.001127 0.120593 0.311722 0.851832 -0.371900 -0.045283 1 0 0 0 0 0 1 450036
-0.002629 -0.001128 0.120591 0.380539 0.836498 -0.407444 -0.045315 1 0 0 0 0 0 1 451038
-0.002627 -0.001129 0.120591 0.416997 0.828437 -0.421182 -0.045346 1 0 0 0 0 0 1 452037
-0.002626 -0.001129 0.120591 0.435510 0.824637 -0.426334 -0.045381 1 0 0 0 0 0 1 453163
-0.002606 -0.001134 0.120581 0.183870 0.883408 -0.293121 -0.045408 1 0 0 0 0 0 1 454034
-0.002597 -0.001136 0.120577 0.281998 0.862146 -0.362025 -0.045439 1 0 0 0 0 0 1 455035
-0.002592 -0.001137 0.120576 0.352783 0.846395 -0.397827 -0.045475 1 0 0 0 0 0 1 456161
-0.002570 -0.001142 0.120566 0.129309 0.898597 -0.276360 -0.045506 1 0 0 0 0 0 1 457160
-0.002560 -0.001145 0.120562 0.241457 0.873922 -0.349554 -0.045537 1 0 0 0 0 0 1 458160
-0.002554 -0.001146 0.120561 0.319193 0.856383 -0.386831 -0.045568 1 0 0 0 0 0 1 459159
-0.002552 -0.001147 0.120561 0.360051 0.847208 -0.401175 -0.045600 1 0 0 0 0 0 1 460161
-0.002551 -0.001147 0.120561 0.380717 0.842791 -0.406476 -0.045631 1 0 0 0 0 0 1 461158
-0.002550 -0.001147 0.120560 0.391150 0.840849 -0.408523 -0.045662 1 0 0 0 0 0 1 462160
-0.002531 -0.001152 0.120551 0.135720 0.900629 -0.273952 -0.045693 1 0 0 0 0 0 1 463158
-0.002521 -0.001154 0.120547 0.231637 0.879892 -0.342602 -0.045725 1 0 0 0 0 0 1 464162
-0.002516 -0.001155 0.120546 0.301270 0.864356 -0.378281 -0.045756 1 0 0 0 0 0 1 465157
-0.002514 -0.001156 0.120546 0.338071 0.856120 -0.392023 -0.045783 1 0 0 0 0 0 1 466029
-0.002513 -0.001156 0.120545 0.356735 0.852301 -0.397163 -0.045819 1 0 0 0 0 0 1 467167
-0.002512 -0.001156 0.120545 0.366114 0.850531 -0.399092 -0.045846 1 0 0 0 0 0 1 468035
-0.002512 -0.001156 0.120545 0.370962 0.850039 -0.399999 -0.045881 1 0 0 0 0 0 1 469164
-0.002512 -0.001156 0.120545 0.373498 0.850038 -0.400462 -0.045912 1 0 0 0 0 0 1 470158
-0.002512 -0.001156 0.120545 0.374900 0.850327 -0.400816 -0.045943 1 0 0 0 0 0 1 471160
-0.002512 -0.001156 0.120545 0.375716 0.850769 -0.401115 -0.045975 1 0 0 0 0 0 1 472160
-0.002512 -0.001156 0.120545 0.376257 0.851261 -0.401393 -0.046006 1 0 0 0 0 0 1 473150
-0.002512 -0.001156 0.120545 0.376652 0.851810 -0.401672 -0.046037 1 0 0 0 0 0 1 474159
-0.002512 -0.001156 0.120545 0.376988 0.852369 -0.401943 -0.046068 1 0 0 0 0 0 1 475159
-0.002512 -0.001156 0.120545 0.377285 0.852937 -0.402215 -0.046100 1 0 0 0 0 0 1 476160
-0.002512 -0.001156 0.120545 0.377555 0.853510 -0.402493 -0.046131 1 0 0 0 0 0 1 477157
-0.002512 -0.001156 0.120545 0.377811 0.854086 -0.402766 -0.046162 1 0 0 0 0 0 1 478154
-0.002512 -0.001156 0.120545 0.378079 0.854664 -0.403026 -0.046193 1 0 0 0 0 0 1 479158
-0.002512 -0.001156 0.120545 0.378341 0.855283 -0.403328 -0.046227 1 0 0 0 0 0 1 480224
-0.002512 -0.001156 0.120545 0.378598 0.855869 -0.403606 -0.046258 1 0 0 0 0 0 1 481236
-0.002512 -0.001156 0.120545 0.378861 0.856435 -0.403861 -0.046289 1 0 0 0 0 0 1 482221
-0.002512 -0.001156 0.120545 0.379122 0.857021 -0.404156 -0.046321 1 0 0 0 0 0 1 483235
-0.002512 -0.001156 0.120545 0.379374 0.857591 -0.404407 -0.046351 1 0 0 0 0 0 1 484221
-0.002512 -0.001156 0.120545 0.379630 0.858168 -0.404696 -0.046383 1 0 0 0 0 0 1 485218
-0.002512 -0.001156 0.120545 0.379890 0.858757 -0.404956 -0.046414 1 0 0 0 0 0 1 486237
-0.002512 -0.001156 0.120545 0.380142 0.859324 -0.405242 -0.046445 1 0 0 0 0 0 1 487218
-0.002512 -0.001156 0.120545 0.380383 0.859870 -0.405482 -0.046475 1 0 0 0 0 0 1 488163
-0.002512 -0.001156 0.120545 0.380624 0.860446 -0.405763 -0.046506 1 0 0 0 0 0 1 489153
-0.002512 -0.001156 0.120545 0.380873 0.860952 -0.405998 -0.046533 1 0 0 0 0 0 1 490038
-0.002512 -0.001156 0.120545 0.381137 0.861602 -0.406309 -0.046568 1 0 0 0 0 0 1 491153
-0.002512 -0.001156 0.120545 0.381373 0.862111 -0.406537 -0.046596 1 0 0 0 0 0 1 492038
-0.002512 -0.001156 0.120545 0.381659 0.862756 -0.406860 -0.046631 1 0 0 0 0 0 1 493153
-0.002512 -0.001156 0.120545 0.381917 0.863339 -0.407117 -0.046662 1 0 0 0 0 0 1 494162
-0.002512 -0.001156 0.120545 0.382171 0.863912 -0.407405 -0.046693 1 0 0 0 0 0 1 495153
-0.002512 -0.001156 0.120545 0.382433 0.864505 -0.407667 -0.046725 1 0 0 0 0 0 1 496179
-0.002512 -0.001156 0.120545 0.382688 0.865079 -0.407956 -0.046756 1 0 0 0 0 0 1 497172
-0.002512 -0.001156 0.120545 0.382940 0.865650 -0.408207 -0.046787 1 0 0 0 0 0 1 498159
-0.002512 -0.001156 0.120545 0.383185 0.866234 -0.408493 -0.046818 1 0 0 0 0 0 1 499164
-0.002512 -0.001156 0.120545 0.383429 0.866730 -0.408723 -0.046846 1 0 0 0 0 0 1 500032
-0.002512 -0.001156 0.120545 0.383696 0.867385 -0.409036 -0.046881 1 0 0 0 0 0 1 501155
-0.002512 -0.001156 0.120545 0.383959 0.867958 -0.409295 -0.046912 1 0 0 0 0 0 1 502151
-0.002512 -0.001156 0.120545 0.384221 0.868545 -0.409590 -0.046944 1 0 0 0 0 0 1 503166
-0.002512 -0.001156 0.120545 0.384475 0.869121 -0.409844 -0.046975 1 0 0 0 0 0 1 504162
-0.002512 -0.001156 0.120545 0.384734 0.869704 -0.410137 -0.047006 1 0 0 0 0 0 1 505171
-0.002512 -0.001156 0.120545 0.384989 0.870282 -0.410391 -0.047037 1 0 0 0 0 0 1 506171
-0.002512 -0.001156 0.120545 0.385233 0.870863 -0.410675 -0.047069 1 0 0 0 0 0 1 507170
-0.002512 -0.001156 0.120545 0.385503 0.871419 -0.410934 -0.047099 1 0 0 0 0 0 1 508141
-0.002512 -0.001156 0.120545 0.385746 0.872019 -0.411221 -0.047131 1 0 0 0 0 0 1 509170
-0.002512 -0.001156 0.120545 0.386022 0.872591 -0.411487 -0.047162 1 0 0 0 0 0 1 510169
-0.002512 -0.001156 0.120545 0.386249 0.873157 -0.411758 -0.047193 1 0 0 0 0 0 1 511139
-0.002512 -0.001156 0.120545 0.386522 0.873751 -0.412026 -0.047225 1 0 0 0 0 0 1 512170
-0.002512 -0.001156 0.120545 0.386780 0.874330 -0.412318 -0.047256 1 0 0 0 0 0 1 513172
-0.002512 -0.001156 0.120545 0.387034 0.874905 -0.412571 -0.047287 1 0 0 0 0 0 1 514166
-0.002512 -0.001156 0.120545 0.387292 0.875487 -0.412864 -0.047319 1 0 0 0 0 0 1 515173
-0.002512 -0.001156 0.120545 0.387537 0.876051 -0.413123 -0.047350 1 0 0 0 0 0 1 516164
-0.002512 -0.001156 0.120545 0.387797 0.876652 -0.413395 -0.047381 1 0 0 0 0 0 1 517169
-0.002512 -0.001156 0.120545 0.388058 0.877222 -0.413682 -0.047412 1 0 0 0 0 0 1 518171
-0.002512 -0.001156 0.120545 0.388312 0.877795 -0.413934 -0.047443 1 0 0 0 0 0 1 519164
-0.002512 -0.001156 0.120545 0.388570 0.878377 -0.414226 -0.047475 1 0 0 0 0 0 1 520170
-0.002512 -0.001156 0.120545 0.388824 0.878951 -0.414480 -0.047506 1 0 0 0 0 0 1 521164
-0.002512 -0.001156 0.120545 0.389069 0.879535 -0.414765 -0.047537 1 0 0 0 0 0 1 522168
-0.002512 -0.001156 0.120545 0.389347 0.880107 -0.415031 -0.047569 1 0 0 0 0 0 1 523168
-0.002512 -0.001156 0.120545 0.389582 0.880692 -0.415311 -0.047600 1 0 0 0 0 0 1 524170
-0.002512 -0.001156 0.120545 0.389846 0.881266 -0.415571 -0.047631 1 0 0 0 0 0 1 525168
-0.002512 -0.001156 0.120545 0.390103 0.881844 -0.415861 -0.047662 1 0 0 0 0 0 1 526167
-0.002512 -0.001156 0.120545 0.390359 0.882423 -0.416116 -0.047694 1 0 0 0 0 0 1 527168
-0.002512 -0.001156 0.120545 0.390616 0.883002 -0.416407 -0.047725 1 0 0 0 0 0 1 528169
-0.002512 -0.001156 0.120545 0.390871 0.883579 -0.416662 -0.047756 1 0 0 0 0 0 1 529168
-0.002512 -0.001156 0.120545 0.391127 0.884158 -0.416953 -0.047787 1 0 0 0 0 0 1 530169
-0.002517 -0.001138 0.120535 0.464860 0.631282 -0.275236 -0.047819 1 0 0 0 0 0 1 531169
-0.002520 -0.001129 0.120531 0.440693 0.721266 -0.346653 -0.047850 1 0 0 0 0 0 1 532169
-0.002521 -0.001124 0.120530 0.421863 0.787719 -0.383816 -0.047881 1 0 0 0 0 0 1 533169
-0.002503 -0.001126 0.120520 0.150293 0.883803 -0.262242 -0.047912 1 0 0 0 0 0 1 534166
-0.002494 -0.001127 0.120516 0.237823 0.881382 -0.335631 -0.047943 1 0 0 0 0 0 1 535165
-0.002489 -0.001128 0.120515 0.303197 0.874984 -0.372962 -0.047975 1 0 0 0 0 0 1 536161
-0.002487 -0.001128 0.120515 0.337876 0.871377 -0.387308 -0.048006 1 0 0 0 0 0 1 537152
-0.002486 -0.001128 0.120514 0.355423 0.869741 -0.392583 -0.048037 1 0 0 0 0 0 1 538156
-0.002485 -0.001129 0.120514 0.364305 0.869188 -0.394616 -0.048068 1 0 0 0 0 0 1 539158
-0.002466 -0.001133 0.120504 0.107598 0.929791 -0.259419 -0.048100 1 0 0 0 0 0 1 540159
-0.002457 -0.001135 0.120501 0.202617 0.909483 -0.328037 -0.048131 1 0 0 0 0 0 1 541159
-0.002452 -0.001136 0.120500 0.271785 0.894172 -0.363700 -0.048162 1 0 0 0 0 0 1 542156
-0.002450 -0.001137 0.120499 0.308352 0.886120 -0.377458 -0.048193 1 0 0 0 0 0 1 543158
-0.002448 -0.001137 0.120499 0.326848 0.882263 -0.382526 -0.048225 1 0 0 0 0 0 1 544159
-0.002429 -0.001142 0.120489 0.075027 0.941150 -0.248255 -0.048255 1 0 0 0 0 0 1 545140
-0.002424 -0.001126 0.120475 0.245884 0.666590 -0.175266 -0.048287 1 0 0 0 0 0 1 546157
-0.002422 -0.001118 0.120471 0.291746 0.740154 -0.282234 -0.048318 1 0 0 0 0 0 1 547157
-0.002421 -0.001114 0.120469 0.309772 0.797692 -0.332904 -0.048349 1 0 0 0 0 0 1 548157
-0.002407 -0.001098 0.120448 0.130496 0.635797 -0.073588 -0.048380 1 0 0 0 0 0 1 549147
-0.002400 -0.001090 0.120441 0.202576 0.720338 -0.219993 -0.048412 1 0 0 0 0 0 1 550157
-0.002397 -0.001086 0.120438 0.253299 0.778566 -0.294835 -0.048443 1 0 0 0 0 0 1 551157
-0.002382 -0.001070 0.120417 0.092215 0.616530 -0.044815 -0.048474 1 0 0 0 0 0 1 552153
-0.002374 -0.001062 0.120410 0.173386 0.700780 -0.194688 -0.048506 1 0 0 0 0 0 1 553161
-0.002371 -0.001058 0.120407 0.228653 0.758824 -0.270743 -0.048537 1 0 0 0 0 0 1 554152
-0.002355 -0.001042 0.120386 0.069898 0.596822 -0.020940 -0.048568 1 0 0 0 0 0 1 555161
-0.002348 -0.001035 0.120379 0.152134 0.680923 -0.171029 -0.048599 1 0 0 0 0 0 1 556153
-0.002349 -0.001012 0.120366 0.281416 0.485822 -0.104772 -0.048631 1 0 0 0 0 0 1 557161
-0.002331 -0.001006 0.120352 0.025058 0.666006 -0.068510 -0.048662 1 0 0 0 0 0 1 558152
-0.002328 -0.000984 0.120336 0.186202 0.473642 -0.041807 -0.048693 1 0 0 0 0 0 1 559162
-0.002326 -0.000973 0.120331 0.226160 0.589690 -0.166417 -0.048724 1 0 0 0 0 0 1 560153
-0.002326 -0.000968 0.120329 0.241068 0.668563 -0.223318 -0.048756 1 0 0 0 0 0 1 561162
-0.002330 -0.000947 0.120318 0.321162 0.457243 -0.101976 -0.048787 1 0 0 0 0 0 1 562162
-0.002314 -0.000941 0.120304 0.039184 0.627881 -0.044407 -0.048818 1 0 0 0 0 0 1 563154
-0.002311 -0.000919 0.120289 0.187378 0.430875 -0.009876 -0.048850 1 0 0 0 0 0 1 564165
-0.002310 -0.000909 0.120284 0.220960 0.544347 -0.131877 -0.048881 1 0 0 0 0 0 1 565167
-0.002315 -0.000885 0.120272 0.306104 0.369275 -0.045049 -0.048912 1 0 0 0 0 0 1 566151
-0.002317 -0.000874 0.120267 0.286776 0.498948 -0.137452 -0.048944 1 0 0 0 0 0 1 567175
-0.002324 -0.000849 0.120256 0.343504 0.332696 -0.039034 -0.048975 1 0 0 0 0 0 1 568169
-0.002327 -0.000837 0.120251 0.309887 0.466705 -0.127388 -0.049006 1 0 0 0 0 0 1 569166
-0.002329 -0.000831 0.120250 0.286122 0.555191 -0.170517 -0.049037 1 0 0 0 0 0 1 570168
-0.002335 -0.000810 0.120239 0.346660 0.349230 -0.043727 -0.049069 1 0 0 0 0 0 1 571174
-0.002339 -0.000799 0.120235 0.315793 0.461380 -0.121232 -0.049100 1 0 0 0 0 0 1 572164
-0.002340 -0.000794 0.120234 0.293558 0.538785 -0.160460 -0.049131 1 0 0 0 0 0 1 573167
-0.002327 -0.000778 0.120213 0.094124 0.388123 0.104358 -0.049162 1 0 0 0 0 0 1 574167
-0.002321 -0.000769 0.120206 0.155832 0.476705 -0.041098 -0.049194 1 0 0 0 0 0 1 575168
-0.002318 -0.000765 0.120204 0.201380 0.536920 -0.115547 -0.049225 1 0 0 0 0 0 1 576169
-0.002317 -0.000763 0.120203 0.225174 0.568595 -0.143899 -0.049256 1 0 0 0 0 0 1 577166
-0.002321 -0.000744 0.120192 0.310321 0.332462 -0.010703 -0.049286 1 0 0 0 0 0 1 578140
-0.002324 -0.000734 0.120188 0.291974 0.429093 -0.086056 -0.049319 1 0 0 0 0 0 1 579168
-0.002325 -0.000730 0.120187 0.276014 0.498705 -0.124525 -0.049350 1 0 0 0 0 0 1 580165
-0.002331 -0.000709 0.120176 0.340422 0.283592 0.004301 -0.049381 1 0 0 0 0 0 1 581167
-0.002334 -0.000699 0.120172 0.311594 0.390768 -0.072759 -0.049412 1 0 0 0 0 0 1 582167
-0.002335 -0.000693 0.120171 0.290407 0.465644 -0.111843 -0.049444 1 0 0 0 0 0 1 583167
-0.002336 -0.000691 0.120171 0.278928 0.505280 -0.126712 -0.049475 1 0 0 0 0 0 1 584168
-0.002337 -0.000690 0.120170 0.273087 0.525418 -0.132073 -0.049506 1 0 0 0 0 0 1 585167
-0.002337 -0.000689 0.120170 0.270198 0.535679 -0.134003 -0.049537 1 0 0 0 0 0 1 586167
-0.002342 -0.000670 0.120160 0.342028 0.288951 0.008944 -0.049569 1 0 0 0 0 0 1 587167
-0.002345 -0.000661 0.120156 0.317170 0.379987 -0.063224 -0.049599 1 0 0 0 0 0 1 588138
-0.002346 -0.000656 0.120155 0.297997 0.446808 -0.100591 -0.049631 1 0 0 0 0 0 1 589167
-0.002347 -0.000654 0.120155 0.287557 0.482391 -0.114861 -0.049662 1 0 0 0 0 0 1 590167
-0.002353 -0.000635 0.120144 0.355410 0.248593 0.023824 -0.049694 1 0 0 0 0 0 1 591167
-0.002356 -0.000625 0.120140 0.328575 0.345969 -0.049943 -0.049725 1 0 0 0 0 0 1 592168
-0.002357 -0.000620 0.120139 0.308385 0.415922 -0.087862 -0.049756 1 0 0 0 0 0 1 593164
-0.002358 -0.000618 0.120139 0.297448 0.453086 -0.102320 -0.049787 1 0 0 0 0 0 1 594163
-0.002358 -0.000617 0.120138 0.291873 0.471995 -0.107526 -0.049819 1 0 0 0 0 0 1 595166
-0.002359 -0.000616 0.120138 0.289123 0.481598 -0.109385 -0.049850 1 0 0 0 0 0 1 596167
-0.002364 -0.000598 0.120128 0.360973 0.234714 0.033901 -0.049881 1 0 0 0 0 0 1 597166
-0.002367 -0.000588 0.120124 0.336215 0.325401 -0.038368 -0.049912 1 0 0 0 0 0 1 598166
-0.002368 -0.000584 0.120123 0.317097 0.391994 -0.075763 -0.049943 1 0 0 0 0 0 1 599137
-0.002369 -0.000581 0.120123 0.306685 0.427479 -0.090033 -0.049975 1 0 0 0 0 0 1 600168
-0.002375 -0.000562 0.120112 0.374496 0.193776 0.048955 -0.050006 1 0 0 0 0 0 1 601166
-0.002377 -0.000552 0.120108 0.347732 0.290932 -0.024912 -0.050037 1 0 0 0 0 0 1 602162
-0.002379 -0.000547 0.120107 0.327594 0.360759 -0.062879 -0.050068 1 0 0 0 0 0 1 603155
-0.002380 -0.000545 0.120107 0.316665 0.397838 -0.077339 -0.050100 1 0 0 0 0 0 1 604161
-0.002380 -0.000544 0.120106 0.311114 0.416698 -0.082520 -0.050131 1 0 0 0 0 0 1 605168
-0.002386 -0.000525 0.120096 0.381461 0.174584 0.059899 -0.050162 1 0 0 0 0 0 1 606165
-0.002388 -0.000516 0.120092 0.356038 0.267401 -0.012870 -0.050193 1 0 0 0 0 0 1 607165
-0.002390 -0.000511 0.120091 0.336602 0.335036 -0.050453 -0.050225 1 0 0 0 0 0 1 608166
-0.002391 -0.000509 0.120091 0.326032 0.371011 -0.064787 -0.050256 1 0 0 0 0 0 1 609164
-0.002391 -0.000507 0.120090 0.320644 0.389306 -0.069918 -0.050287 1 0 0 0 0 0 1 610168
-0.002391 -0.000507 0.120090 0.317990 0.398586 -0.071753 -0.050318 1 0 0 0 0 0 1 611160
-0.002391 -0.000507 0.120090 0.316764 0.403351 -0.072410 -0.050350 1 0 0 0 0 0 1 612166
-0.002391 -0.000506 0.120090 0.316226 0.405852 -0.072678 -0.050381 1 0 0 0 0 0 1 613163
-0.002397 -0.000488 0.120080 0.389110 0.155639 0.071665 -0.050412 1 0 0 0 0 0 1 614152
-0.002399 -0.000479 0.120076 0.365047 0.244239 -0.000564 -0.050443 1 0 0 0 0 0 1 615159
-0.002401 -0.000474 0.120075 0.346286 0.309787 -0.037963 -0.050477 1 0 0 0 0 0 1 616236
-0.002402 -0.000472 0.120074 0.336049 0.344700 -0.052220 -0.050508 1 0 0 0 0 0 1 617222
-0.002402 -0.000471 0.120074 0.330847 0.362456 -0.057322 -0.050539 1 0 0 0 0 0 1 618218
-0.002402 -0.000470 0.120074 0.328284 0.371468 -0.059145 -0.050571 1 0 0 0 0 0 1 619233
-0.002402 -0.000470 0.120074 0.327074 0.376064 -0.059779 -0.050599 1 0 0 0 0 0 1 620151
-0.002408 -0.000452 0.120064 0.399607 0.126963 0.084576 -0.050631 1 0 0 0 0 0 1 621154
-0.002410 -0.000443 0.120060 0.375398 0.215975 0.012259 -0.050662 1 0 0 0 0 0 1 622160
-0.002412 -0.000438 0.120059 0.356559 0.281694 -0.025178 -0.050693 1 0 0 0 0 0 1 623148
-0.002412 -0.000436 0.120058 0.346296 0.316713 -0.039440 -0.050725 1 0 0 0 0 0 1 624159
-0.002413 -0.000435 0.120058 0.341081 0.334506 -0.044536 -0.050756 1 0 0 0 0 0 1 625149
-0.002413 -0.000434 0.120058 0.338516 0.343519 -0.046348 -0.050787 1 0 0 0 0 0 1 626159
-0.002413 -0.000434 0.120058 0.337320 0.348136 -0.046991 -0.050818 1 0 0 0 0 0 1 627149
-0.002413 -0.000434 0.120058 0.336831 0.350555 -0.047239 -0.050850 1 0 0 0 0 0 1 628158
-0.002413 -0.000434 0.120058 0.336676 0.351882 -0.047337 -0.050881 1 0 0 0 0 0 1 629167
-0.002413 -0.000434 0.120058 0.336707 0.352631 -0.047394 -0.050912 1 0 0 0 0 0 1 630166
-0.002418 -0.000415 0.120048 0.409838 0.101645 0.097363 -0.050943 1 0 0 0 0 0 1 631150
-0.002421 -0.000406 0.120044 0.385981 0.189565 0.025075 -0.050975 1 0 0 0 0 0 1 632160
-0.002423 -0.000402 0.120043 0.367322 0.254743 -0.012351 -0.051006 1 0 0 0 0 0 1 633152
-0.002404 -0.000404 0.120033 0.095834 0.350657 0.109654 -0.051037 1 0 0 0 0 0 1 634156
-0.002395 -0.000405 0.120029 0.182564 0.347341 0.036566 -0.051068 1 0 0 0 0 0 1 635157
-0.002391 -0.000406 0.120028 0.247456 0.340485 -0.000410 -0.051100 1 0 0 0 0 0 1 636158
-0.002389 -0.000406 0.120027 0.281848 0.336574 -0.014438 -0.051131 1 0 0 0 0 0 1 637150
-0.002388 -0.000406 0.120027 0.299237 0.334639 -0.019429 -0.051162 1 0 0 0 0 0 1 638159
-0.002387 -0.000406 0.120027 0.308002 0.333771 -0.021194 -0.051193 1 0 0 0 0 0 1 639157
-0.002387 -0.000406 0.120027 0.312475 0.333416 -0.021817 -0.051224 1 0 0 0 0 0 1 640157
-0.002387 -0.000406 0.120027 0.314794 0.333357 -0.022038 -0.051255 1 0 0 0 0 0 1 641139
-0.002387 -0.000406 0.120027 0.316047 0.333421 -0.022121 -0.051287 1 0 0 0 0 0 1 642153
-0.002392 -0.000388 0.120017 0.389807 0.082093 0.122775 -0.051318 1 0 0 0 0 0 1 643155
-0.002394 -0.000379 0.120013 0.366248 0.169716 0.050466 -0.051349 1 0 0 0 0 0 1 644139
-0.002396 -0.000374 0.120012 0.347755 0.234737 0.013039 -0.051381 1 0 0 0 0 0 1 645154
-0.002397 -0.000372 0.120011 0.337642 0.269379 -0.001205 -0.051412 1 0 0 0 0 0 1 646160
-0.002397 -0.000371 0.120011 0.332508 0.286973 -0.006282 -0.051443 1 0 0 0 0 0 1 647158
-0.002397 -0.000370 0.120011 0.329980 0.295879 -0.008062 -0.051475 1 0 0 0 0 0 1 648160
-0.002397 -0.000370 0.120011 0.328817 0.300415 -0.008676 -0.051506 1 0 0 0 0 0 1 649157
-0.002397 -0.000370 0.120011 0.328302 0.302787 -0.008901 -0.051537 1 0 0 0 0 0 1 650154
-0.002397 -0.000370 0.120011 0.328163 0.304062 -0.008982 -0.051568 1 0 0 0 0 0 1 651153
-0.002397 -0.000370 0.120011 0.328177 0.304780 -0.009010 -0.051599 1 0 0 0 0 0 1 652156
-0.002397 -0.000370 0.120011 0.328298 0.305247 -0.009031 -0.051631 1 0 0 0 0 0 1 653155
-0.002403 -0.000352 0.120000 0.401451 0.054141 0.136080 -0.051662 1 0 0 0 0 0 1 654160
-0.002405 -0.000343 0.119997 0.377671 0.141722 0.063749 -0.051693 1 0 0 0 0 0 1 655163
-0.002388 -0.000342 0.119986 0.097658 0.267979 0.162698 -0.051727 1 0 0 0 0 0 1 656238
-0.002379 -0.000342 0.119982 0.179254 0.281631 0.080472 -0.051757 1 0 0 0 0 0 1 657207
-0.002375 -0.000342 0.119980 0.241401 0.283447 0.040225 -0.051789 1 0 0 0 0 0 1 658232
-0.002373 -0.000342 0.119980 0.274416 0.283852 0.025081 -0.051821 1 0 0 0 0 0 1 659231
-0.002372 -0.000342 0.119980 0.291090 0.284091 0.019704 -0.051852 1 0 0 0 0 0 1 660238
-0.002371 -0.000342 0.119980 0.299499 0.284262 0.017830 -0.051883 1 0 0 0 0 0 1 661231
-0.002371 -0.000342 0.119980 0.303772 0.284450 0.017190 -0.051914 1 0 0 0 0 0 1 662234
-0.002371 -0.000342 0.119980 0.305999 0.284611 0.016975 -0.051946 1 0 0 0 0 0 1 663241
-0.002371 -0.000342 0.119980 0.307215 0.284786 0.016901 -0.051977 1 0 0 0 0 0 1 664234
-0.002371 -0.000342 0.119980 0.307901 0.284959 0.016884 -0.052008 1 0 0 0 0 0 1 665233
-0.002371 -0.000342 0.119980 0.308327 0.285122 0.016885 -0.052039 1 0 0 0 0 0 1 666233
-0.002371 -0.000342 0.119980 0.308656 0.285292 0.016899 -0.052070 1 0 0 0 0 0 1 667228
-0.002371 -0.000342 0.119980 0.308896 0.285464 0.016898 -0.052102 1 0 0 0 0 0 1 668234
-0.002371 -0.000342 0.119980 0.309115 0.285638 0.016921 -0.052133 1 0 0 0 0 0 1 669233
-0.002371 -0.000342 0.119980 0.309321 0.285814 0.016913 -0.052164 1 0 0 0 0 0 1 670221
-0.002371 -0.000342 0.119980 0.309514 0.285977 0.016928 -0.052196 1 0 0 0 0 0 1 671235
-0.002376 -0.000324 0.119969 0.382739 0.034685 0.162220 -0.052227 1 0 0 0 0 0 1 672234
-0.002379 -0.000315 0.119966 0.358962 0.122053 0.089899 -0.052258 1 0 0 0 0 0 1 673216
-0.002380 -0.000311 0.119964 0.340377 0.186920 0.052463 -0.052289 1 0 0 0 0 0 1 674228
-0.002381 -0.000308 0.119964 0.330217 0.221489 0.038240 -0.052321 1 0 0 0 0 0 1 675235
-0.002381 -0.000307 0.119964 0.325043 0.239041 0.033189 -0.052352 1 0 0 0 0 0 1 676232
-0.002381 -0.000307 0.119964 0.322505 0.247883 0.031428 -0.052383 1 0 0 0 0 0 1 677233
-0.002381 -0.000306 0.119964 0.321312 0.252413 0.030834 -0.052415 1 0 0 0 0 0 1 678266
-0.002381 -0.000306 0.119964 0.320801 0.254723 0.030638 -0.052446 1 0 0 0 0 0 1 679238
-0.002381 -0.000306 0.119964 0.320646 0.255963 0.030566 -0.052477 1 0 0 0 0 0 1 680237
-0.002381 -0.000306 0.119964 0.320666 0.256665 0.030574 -0.052508 1 0 0 0 0 0 1 681233
-0.002381 -0.000306 0.119964 0.320761 0.257095 0.030577 -0.052539 1 0 0 0 0 0 1 682231
-0.002381 -0.000306 0.119964 0.320914 0.257369 0.030593 -0.052571 1 0 0 0 0 0 1 683232
-0.002381 -0.000306 0.119964 0.321072 0.257588 0.030603 -0.052602 1 0 0 0 0 0 1 684224
-0.002381 -0.000306 0.119964 0.321256 0.257787 0.030627 -0.052633 1 0 0 0 0 0 1 685216
-0.002381 -0.000306 0.119964 0.321434 0.257960 0.030646 -0.052664 1 0 0 0 0 0 1 686229
-0.002381 -0.000306 0.119964 0.321620 0.258112 0.030664 -0.052695 1 0 0 0 0 0 1 687213
-0.002381 -0.000306 0.119964 0.321822 0.258276 0.030689 -0.052727 1 0 0 0 0 0 1 688230
-0.002381 -0.000306 0.119964 0.322002 0.258418 0.030701 -0.052757 1 0 0 0 0 0 1 689212
-0.002381 -0.000306 0.119964 0.322200 0.258593 0.030719 -0.052789 1 0 0 0 0 0 1 690231
-0.002381 -0.000306 0.119964 0.322383 0.258725 0.030737 -0.052820 1 0 0 0 0 0 1 691213
-0.002381 -0.000306 0.119964 0.322559 0.258879 0.030747 -0.052850 1 0 0 0 0 0 1 692157
-0.002387 -0.000288 0.119953 0.395807 0.007512 0.176297 -0.052880 1 0 0 0 0 0 1 693147
-0.002389 -0.000279 0.119949 0.372096 0.094704 0.103926 -0.052912 1 0 0 0 0 0 1 694156
-0.002391 -0.000274 0.119948 0.353526 0.159469 0.066498 -0.052943 1 0 0 0 0 0 1 695146
-0.002392 -0.000272 0.119948 0.343388 0.193968 0.052278 -0.052974 1 0 0 0 0 0 1 696157
-0.002392 -0.000271 0.119948 0.338227 0.211482 0.047228 -0.053006 1 0 0 0 0 0 1 697156
-0.002392 -0.000270 0.119948 0.335696 0.220325 0.045484 -0.053037 1 0 0 0 0 0 1 698146
-0.002392 -0.000270 0.119948 0.334493 0.224803 0.044890 -0.053068 1 0 0 0 0 0 1 699156
-0.002392 -0.000270 0.119948 0.333995 0.227114 0.044700 -0.053099 1 0 0 0 0 0 1 700147
-0.002392 -0.000270 0.119948 0.333859 0.228336 0.044650 -0.053131 1 0 0 0 0 0 1 701156
-0.002392 -0.000270 0.119948 0.333870 0.229015 0.044647 -0.053162 1 0 0 0 0 0 1 702168
-0.002392 -0.000270 0.119948 0.333977 0.229422 0.044669 -0.053193 1 0 0 0 0 0 1 703152
-0.002392 -0.000270 0.119948 0.334123 0.229693 0.044694 -0.053225 1 0 0 0 0 0 1 704167
-0.002392 -0.000270 0.119948 0.334310 0.229891 0.044721 -0.053256 1 0 0 0 0 0 1 705169
-0.002392 -0.000270 0.119948 0.334493 0.230062 0.044746 -0.053287 1 0 0 0 0 0 1 706154
-0.002392 -0.000270 0.119948 0.334687 0.230212 0.044766 -0.053318 1 0 0 0 0 0 1 707159
-0.002392 -0.000270 0.119948 0.334866 0.230361 0.044791 -0.053349 1 0 0 0 0 0 1 708153
-0.002392 -0.000270 0.119948 0.335064 0.230499 0.044817 -0.053381 1 0 0 0 0 0 1 709169
-0.002392 -0.000270 0.119948 0.335264 0.230641 0.044850 -0.053412 1 0 0 0 0 0 1 710152
-0.002392 -0.000270 0.119948 0.335456 0.230770 0.044870 -0.053444 1 0 0 0 0 0 1 711167
-0.002392 -0.000270 0.119948 0.335659 0.230913 0.044903 -0.053475 1 0 0 0 0 0 1 712167
-0.002392 -0.000270 0.119948 0.335848 0.231039 0.044923 -0.053506 1 0 0 0 0 0 1 713164
-0.002392 -0.000270 0.119948 0.336054 0.231170 0.044962 -0.053537 1 0 0 0 0 0 1 714162
-0.002392 -0.000270 0.119948 0.336240 0.231308 0.044976 -0.053568 1 0 0 0 0 0 1 715164
-0.002392 -0.000270 0.119948 0.336443 0.231451 0.045008 -0.053600 1 0 0 0 0 0 1 716163
-0.002392 -0.000270 0.119948 0.336632 0.231578 0.045028 -0.053631 1 0 0 0 0 0 1 717161
-0.002392 -0.000270 0.119948 0.336835 0.231721 0.045061 -0.053662 1 0 0 0 0 0 1 718161
-0.002392 -0.000270 0.119948 0.337021 0.231846 0.045080 -0.053693 1 0 0 0 0 0 1 719144
-0.002392 -0.000270 0.119948 0.337223 0.231988 0.045112 -0.053724 1 0 0 0 0 0 1 720138
-0.002392 -0.000270 0.119948 0.337411 0.232115 0.045132 -0.053755 1 0 0 0 0 0 1 721136
-0.002392 -0.000270 0.119948 0.337621 0.232262 0.045166 -0.053787 1 0 0 0 0 0 1 722167
-0.002392 -0.000270 0.119948 0.337807 0.232388 0.045185 -0.053818 1 0 0 0 0 0 1 723156
-0.002392 -0.000270 0.119948 0.338011 0.232530 0.045218 -0.053849 1 0 0 0 0 0 1 724156
-0.002392 -0.000270 0.119948 0.338212 0.232655 0.045231 -0.053881 1 0 0 0 0 0 1 725155
-0.002392 -0.000270 0.119948 0.338406 0.232801 0.045269 -0.053912 1 0 0 0 0 0 1 726161
-0.002392 -0.000270 0.119948 0.338594 0.232928 0.045290 -0.053943 1 0 0 0 0 0 1 727163
-0.002392 -0.000270 0.119948 0.338797 0.233071 0.045323 -0.053975 1 0 0 0 0 0 1 728163
-0.002392 -0.000270 0.119948 0.338985 0.233198 0.045342 -0.054006 1 0 0 0 0 0 1 729159
-0.002392 -0.000270 0.119948 0.339192 0.233329 0.045382 -0.054037 1 0 0 0 0 0 1 730159
-0.002392 -0.000270 0.119948 0.339378 0.233466 0.045396 -0.054068 1 0 0 0 0 0 1 731160
-0.002392 -0.000270 0.119948 0.339582 0.233610 0.045428 -0.054100 1 0 0 0 0 0 1 732162
-0.002392 -0.000270 0.119948 0.339768 0.233736 0.045448 -0.054131 1 0 0 0 0 0 1 733150
-0.002392 -0.000270 0.119948 0.339974 0.233880 0.045480 -0.054162 1 0 0 0 0 0 1 734162
-0.002392 -0.000270 0.119948 0.340157 0.234004 0.045500 -0.054193 1 0 0 0 0 0 1 735135
-0.002392 -0.000270 0.119948 0.340361 0.234147 0.045532 -0.054224 1 0 0 0 0 0 1 736138
-0.002392 -0.000270 0.119948 0.340554 0.234277 0.045553 -0.054256 1 0 0 0 0 0 1 737157
-0.002392 -0.000270 0.119948 0.340758 0.234420 0.045585 -0.054287 1 0 0 0 0 0 1 738160
-0.002392 -0.000270 0.119948 0.340947 0.234548 0.045605 -0.054318 1 0 0 0 0 0 1 739162
-0.002392 -0.000270 0.119948 0.341151 0.234690 0.045638 -0.054350 1 0 0 0 0 0 1 740162
-0.002392 -0.000270 0.119948 0.341339 0.234818 0.045658 -0.054381 1 0 0 0 0 0 1 741162
-0.002398 -0.000252 0.119937 0.414673 -0.016868 0.191594 -0.054412 1 0 0 0 0 0 1 742159
-0.002400 -0.000243 0.119933 0.391058 0.070004 0.119269 -0.054443 1 0 0 0 0 0 1 743155
-0.002402 -0.000238 0.119932 0.372553 0.134623 0.081841 -0.054476 1 0 0 0 0 0 1 744220
-0.002390 -0.000222 0.119942 0.186522 -0.019563 -0.082918 -0.054508 1 0 0 0 0 0 1 745234
-0.002365 -0.000219 0.119936 -0.021775 0.123945 0.123580 -0.054539 1 0 0 0 0 0 1 746216
-0.002352 -0.000217 0.119934 0.112026 0.160078 0.092652 -0.054571 1 0 0 0 0 0 1 747230
-0.002346 -0.000216 0.119933 0.202297 0.174571 0.071628 -0.054602 1 0 0 0 0 0 1 748236
-0.002348 -0.000198 0.119923 0.322828 -0.070253 0.209362 -0.054633 1 0 0 0 0 0 1 749229
-0.002350 -0.000188 0.119919 0.322940 0.019851 0.133978 -0.054664 1 0 0 0 0 0 1 750231
-0.002337 -0.000170 0.119928 0.140189 -0.102712 -0.054869 -0.054696 1 0 0 0 0 0 1 751230
-0.002312 -0.000165 0.119922 -0.067030 0.058623 0.142127 -0.054727 1 0 0 0 0 0 1 752231
-0.002300 -0.000163 0.119919 0.067024 0.103781 0.107656 -0.054758 1 0 0 0 0 0 1 753231
-0.002299 -0.000144 0.119908 0.230529 -0.128838 0.231595 -0.054789 1 0 0 0 0 0 1 754228
-0.002299 -0.000134 0.119904 0.254072 -0.033141 0.150357 -0.054820 1 0 0 0 0 0 1 755228
-0.002299 -0.000129 0.119903 0.259285 0.035809 0.109717 -0.054852 1 0 0 0 0 0 1 756232
-0.002298 -0.000127 0.119902 0.261036 0.072373 0.094394 -0.054883 1 0 0 0 0 0 1 757228
-0.002304 -0.000108 0.119892 0.334913 -0.160658 0.235342 -0.054914 1 0 0 0 0 0 1 758211
-0.002306 -0.000098 0.119888 0.311488 -0.064906 0.160955 -0.054945 1 0 0 0 0 0 1 759226
-0.002308 -0.000093 0.119887 0.293057 0.004104 0.122797 -0.054976 1 0 0 0 0 0 1 760214
-0.002296 -0.000077 0.119897 0.106688 -0.148283 -0.041734 -0.055008 1 0 0 0 0 0 1 761226
-0.002290 -0.000069 0.119901 0.160619 -0.065121 0.027609 -0.055039 1 0 0 0 0 0 1 762210
-0.002287 -0.000065 0.119902 0.203141 -0.007491 0.064326 -0.055070 1 0 0 0 0 0 1 763226
-0.002290 -0.000045 0.119892 0.299405 -0.228471 0.224929 -0.055099 1 0 0 0 0 0 1 764145
-0.002292 -0.000035 0.119888 0.287514 -0.126721 0.157355 -0.055131 1 0 0 0 0 0 1 765154
-0.002293 -0.000030 0.119887 0.274913 -0.054722 0.121562 -0.055162 1 0 0 0 0 0 1 766145
-0.002294 -0.000027 0.119887 0.267774 -0.016622 0.107923 -0.055193 1 0 0 0 0 0 1 767155
-0.002294 -0.000026 0.119886 0.264082 0.002628 0.103095 -0.055224 1 0 0 0 0 0 1 768145
-0.002294 -0.000025 0.119886 0.262258 0.012281 0.101444 -0.055255 1 0 0 0 0 0 1 769145
-0.002294 -0.000025 0.119886 0.261421 0.017120 0.100906 -0.055287 1 0 0 0 0 0 1 770154
-0.002294 -0.000025 0.119886 0.261058 0.019538 0.100761 -0.055318 1 0 0 0 0 0 1 771144
-0.002294 -0.000025 0.119886 0.260948 0.020758 0.100743 -0.055349 1 0 0 0 0 0 1 772154
-0.002294 -0.000025 0.119886 0.260968 0.021379 0.100777 -0.055380 1 0 0 0 0 0 1 773144
-0.002294 -0.000025 0.119886 0.261052 0.021687 0.100824 -0.055412 1 0 0 0 0 0 1 774154
-0.002294 -0.000025 0.119886 0.261176 0.021849 0.100887 -0.055443 1 0 0 0 0 0 1 775156
-0.002294 -0.000025 0.119886 0.261314 0.021936 0.100938 -0.055475 1 0 0 0 0 0 1 776159
-0.002294 -0.000025 0.119886 0.261449 0.021987 0.100993 -0.055505 1 0 0 0 0 0 1 777146
-0.002294 -0.000025 0.119886 0.261582 0.022016 0.101050 -0.055537 1 0 0 0 0 0 1 778160
-0.002300 -0.000007 0.119876 0.334853 -0.229382 0.247904 -0.055568 1 0 0 0 0 0 1 779145
-0.002302 0.000002 0.119872 0.311246 -0.143175 0.175314 -0.055599 1 0 0 0 0 0 1 780151
-0.002304 0.000007 0.119871 0.292728 -0.078969 0.137759 -0.055630 1 0 0 0 0 0 1 781147
-0.002304 0.000009 0.119870 0.282596 -0.044768 0.123524 -0.055662 1 0 0 0 0 0 1 782153
-0.002305 0.000010 0.119870 0.277426 -0.027475 0.118490 -0.055693 1 0 0 0 0 0 1 783147
-0.002305 0.000011 0.119870 0.274872 -0.018813 0.116781 -0.055725 1 0 0 0 0 0 1 784167
-0.002305 0.000011 0.119870 0.273638 -0.014490 0.116218 -0.055756 1 0 0 0 0 0 1 785152
-0.002305 0.000011 0.119870 0.273116 -0.012332 0.116075 -0.055787 1 0 0 0 0 0 1 786161
-0.002305 0.000011 0.119870 0.272906 -0.011240 0.116065 -0.055817 1 0 0 0 0 0 1 787131
-0.002305 0.000011 0.119870 0.272889 -0.010718 0.116102 -0.055850 1 0 0 0 0 0 1 788162
-0.002305 0.000011 0.119870 0.272957 -0.010453 0.116162 -0.055881 1 0 0 0 0 0 1 789160
-0.002305 0.000011 0.119870 0.273063 -0.010304 0.116226 -0.055912 1 0 0 0 0 0 1 790159
-0.002305 0.000011 0.119870 0.273198 -0.010254 0.116284 -0.055943 1 0 0 0 0 0 1 791158
-0.002305 0.000011 0.119870 0.273341 -0.010222 0.116348 -0.055975 1 0 0 0 0 0 1 792168
-0.002305 0.000011 0.119870 0.273479 -0.010223 0.116418 -0.056006 1 0 0 0 0 0 1 793156
-0.002305 0.000011 0.119870 0.273628 -0.010218 0.116478 -0.056037 1 0 0 0 0 0 1 794161
-0.002305 0.000011 0.119870 0.273785 -0.010214 0.116548 -0.056068 1 0 0 0 0 0 1 795142
-0.002305 0.000011 0.119870 0.273938 -0.010207 0.116608 -0.056100 1 0 0 0 0 0 1 796163
-0.002305 0.000011 0.119870 0.274093 -0.010223 0.116679 -0.056131 1 0 0 0 0 0 1 797156
-0.002305 0.000011 0.119870 0.274231 -0.010227 0.116729 -0.056161 1 0 0 0 0 0 1 798131
-0.002305 0.000011 0.119870 0.274398 -0.010236 0.116808 -0.056193 1 0 0 0 0 0 1 799159
-0.002305 0.000011 0.119870 0.274549 -0.010230 0.116867 -0.056225 1 0 0 0 0 0 1 800162
-0.002305 0.000011 0.119870 0.274700 -0.010246 0.116936 -0.056255 1 0 0 0 0 0 1 801130
-0.002305 0.000011 0.119870 0.274846 -0.010250 0.116990 -0.056287 1 0 0 0 0 0 1 802160
-0.002305 0.000011 0.119870 0.275009 -0.010258 0.117067 -0.056318 1 0 0 0 0 0 1 803161
-0.002305 0.000011 0.119870 0.275159 -0.010253 0.117127 -0.056350 1 0 0 0 0 0 1 804160
-0.002305 0.000011 0.119870 0.275315 -0.010269 0.117198 -0.056381 1 0 0 0 0 0 1 805160
-0.002305 0.000011 0.119870 0.275457 -0.010273 0.117250 -0.056412 1 0 0 0 0 0 1 806160
-0.002305 0.000011 0.119870 0.275606 -0.010278 0.117333 -0.056443 1 0 0 0 0 0 1 807150
-0.002305 0.000011 0.119870 0.275771 -0.010287 0.117394 -0.056475 1 0 0 0 0 0 1 808160
-0.002305 0.000011 0.119870 0.275922 -0.010281 0.117452 -0.056506 1 0 0 0 0 0 1 809160
-0.002305 0.000011 0.119870 0.276070 -0.010306 0.117516 -0.056537 1 0 0 0 0 0 1 810160
-0.002305 0.000011 0.119870 0.276226 -0.010294 0.117581 -0.056568 1 0 0 0 0 0 1 811160
-0.002305 0.000011 0.119870 0.276383 -0.010309 0.117653 -0.056600 1 0 0 0 0 0 1 812160
-0.002305 0.000011 0.119870 0.276533 -0.010304 0.117712 -0.056631 1 0 0 0 0 0 1 813160
-0.002305 0.000011 0.119870 0.276684 -0.010320 0.117781 -0.056661 1 0 0 0 0 0 1 814132
-0.002305 0.000011 0.119870 0.276829 -0.010324 0.117834 -0.056693 1 0 0 0 0 0 1 815152
-0.002305 0.000011 0.119870 0.276990 -0.010330 0.117922 -0.056726 1 0 0 0 0 0 1 816220
-0.002305 0.000011 0.119870 0.277153 -0.010327 0.117977 -0.056758 1 0 0 0 0 0 1 817233
-0.002305 0.000011 0.119870 0.277307 -0.010343 0.118046 -0.056789 1 0 0 0 0 0 1 818213
-0.002305 0.000011 0.119870 0.277452 -0.010347 0.118100 -0.056821 1 0 0 0 0 0 1 819236
-0.002305 0.000011 0.119870 0.277614 -0.010356 0.118176 -0.056852 1 0 0 0 0 0 1 820231
-0.002305 0.000011 0.119870 0.277764 -0.010350 0.118236 -0.056883 1 0 0 0 0 0 1 821228
-0.002305 0.000011 0.119870 0.277920 -0.010366 0.118307 -0.056914 1 0 0 0 0 0 1 822228
-0.002305 0.000011 0.119870 0.278062 -0.010370 0.118359 -0.056946 1 0 0 0 0 0 1 823234
-0.002305 0.000011 0.119870 0.278225 -0.010378 0.118436 -0.056977 1 0 0 0 0 0 1 824234
-0.002305 0.000011 0.119870 0.278378 -0.010384 0.118502 -0.057008 1 0 0 0 0 0 1 825228
-0.002305 0.000011 0.119870 0.278515 -0.010376 0.118567 -0.057039 1 0 0 0 0 0 1 826227
-0.002305 0.000011 0.119870 0.278670 -0.010391 0.118619 -0.057071 1 0 0 0 0 0 1 827229
-0.002305 0.000011 0.119870 0.278834 -0.010401 0.118696 -0.057102 1 0 0 0 0 0 1 828229
-0.002305 0.000011 0.119870 0.278986 -0.010407 0.118761 -0.057133 1 0 0 0 0 0 1 829215
-0.002305 0.000011 0.119870 0.279137 -0.010401 0.118821 -0.057164 1 0 0 0 0 0 1 830226
-0.002305 0.000011 0.119870 0.279282 -0.010426 0.118884 -0.057195 1 0 0 0 0 0 1 831210
-0.002305 0.000011 0.119870 0.279441 -0.010414 0.118949 -0.057227 1 0 0 0 0 0 1 832226
-0.002305 0.000011 0.119870 0.279595 -0.010429 0.119020 -0.057257 1 0 0 0 0 0 1 833210
-0.002305 0.000011 0.119870 0.279747 -0.010424 0.119080 -0.057289 1 0 0 0 0 0 1 834225
-0.002305 0.000011 0.119870 0.279880 -0.010446 0.119150 -0.057320 1 0 0 0 0 0 1 835210
-0.002305 0.000011 0.119870 0.280037 -0.010435 0.119205 -0.057349 1 0 0 0 0 0 1 836144
-0.002305 0.000011 0.119870 0.280196 -0.010451 0.119276 -0.057381 1 0 0 0 0 0 1 837152
-0.002305 0.000011 0.119870 0.280345 -0.010446 0.119335 -0.057412 1 0 0 0 0 0 1 838143
-0.002305 0.000011 0.119870 0.280494 -0.010471 0.119399 -0.057443 1 0 0 0 0 0 1 839152
-0.002305 0.000011 0.119870 0.280649 -0.010458 0.119464 -0.057474 1 0 0 0 0 0 1 840142
-0.002305 0.000011 0.119870 0.280807 -0.010474 0.119536 -0.057506 1 0 0 0 0 0 1 841151
-0.002305 0.000011 0.119870 0.280956 -0.010469 0.119594 -0.057537 1 0 0 0 0 0 1 842143
-0.002305 0.000011 0.119870 0.281104 -0.010494 0.119659 -0.057568 1 0 0 0 0 0 1 843152
-0.002305 0.000011 0.119870 0.281251 -0.010490 0.119737 -0.057599 1 0 0 0 0 0 1 844143
-0.002305 0.000011 0.119870 0.281413 -0.010486 0.119791 -0.057631 1 0 0 0 0 0 1 845152
-0.002305 0.000011 0.119870 0.281565 -0.010490 0.119854 -0.057662 1 0 0 0 0 0 1 846144
-0.002305 0.000011 0.119870 0.281717 -0.010516 0.119920 -0.057694 1 0 0 0 0 0 1 847168
-0.002305 0.000011 0.119870 0.281873 -0.010516 0.119990 -0.057724 1 0 0 0 0 0 1 848143
-0.002305 0.000011 0.119870 0.282025 -0.010509 0.120050 -0.057756 1 0 0 0 0 0 1 849154
-0.002305 0.000011 0.119870 0.282180 -0.010525 0.120121 -0.057787 1 0 0 0 0 0 1 850148
-0.002305 0.000011 0.119870 0.282322 -0.010529 0.120173 -0.057818 1 0 0 0 0 0 1 851150
-0.002305 0.000011 0.119870 0.282485 -0.010537 0.120250 -0.057849 1 0 0 0 0 0 1 852155
-0.002305 0.000011 0.119870 0.282634 -0.010532 0.120309 -0.057880 1 0 0 0 0 0 1 853144
-0.002305 0.000011 0.119870 0.282780 -0.010545 0.120387 -0.057912 1 0 0 0 0 0 1 854157
-0.002305 0.000011 0.119870 0.282930 -0.010551 0.120433 -0.057943 1 0 0 0 0 0 1 855146
-0.002305 0.000011 0.119870 0.283092 -0.010560 0.120509 -0.057974 1 0 0 0 0 0 1 856135
-0.002305 0.000011 0.119870 0.283245 -0.010554 0.120569 -0.058005 1 0 0 0 0 0 1 857148
-0.002310 0.000029 0.119860 0.356690 -0.262572 0.267988 -0.058036 1 0 0 0 0 0 1 858128
-0.002313 0.000039 0.119856 0.333205 -0.176817 0.195477 -0.058068 1 0 0 0 0 0 1 859159
-0.002315 0.000043 0.119855 0.314765 -0.112835 0.157951 -0.058100 1 0 0 0 0 0 1 860159
-0.002315 0.000045 0.119854 0.304671 -0.078758 0.143723 -0.058131 1 0 0 0 0 0 1 861151
-0.002316 0.000046 0.119854 0.299525 -0.061534 0.138715 -0.058162 1 0 0 0 0 0 1 862158
-0.002316 0.000047 0.119854 0.296970 -0.052914 0.136998 -0.058193 1 0 0 0 0 0 1 863157
-0.002316 0.000047 0.119854 0.295779 -0.048618 0.136456 -0.058225 1 0 0 0 0 0 1 864165
-0.002316 0.000047 0.119854 0.295242 -0.046478 0.136313 -0.058256 1 0 0 0 0 0 1 865159
-0.002316 0.000047 0.119854 0.295045 -0.045418 0.136319 -0.058287 1 0 0 0 0 0 1 866160
-0.002316 0.000048 0.119854 0.295024 -0.044905 0.136355 -0.058318 1 0 0 0 0 0 1 867147
-0.002316 0.000048 0.119854 0.295099 -0.044658 0.136423 -0.058350 1 0 0 0 0 0 1 868158
-0.002316 0.000048 0.119854 0.295205 -0.044548 0.136494 -0.058381 1 0 0 0 0 0 1 869157
-0.002316 0.000048 0.119854 0.295354 -0.044510 0.136567 -0.058412 1 0 0 0 0 0 1 870159
-0.002321 0.000066 0.119843 0.368782 -0.296480 0.284185 -0.058443 1 0 0 0 0 0 1 871158
-0.002324 0.000075 0.119840 0.345339 -0.210834 0.211639 -0.058475 1 0 0 0 0 0 1 872158
-0.002325 0.000079 0.119838 0.326918 -0.146941 0.174107 -0.058506 1 0 0 0 0 0 1 873158
-0.002326 0.000081 0.119838 0.316852 -0.112917 0.159867 -0.058537 1 0 0 0 0 0 1 874158
-0.002326 0.000083 0.119838 0.311702 -0.095713 0.154857 -0.058568 1 0 0 0 0 0 1 875158
-0.002327 0.000083 0.119838 0.309152 -0.087116 0.153163 -0.058600 1 0 0 0 0 0 1 876158
-0.002327 0.000083 0.119838 0.307954 -0.082839 0.152635 -0.058631 1 0 0 0 0 0 1 877156
-0.002327 0.000084 0.119838 0.307432 -0.080710 0.152488 -0.058662 1 0 0 0 0 0 1 878156
-0.002327 0.000084 0.119838 0.307236 -0.079688 0.152500 -0.058693 1 0 0 0 0 0 1 879160
-0.002327 0.000084 0.119838 0.307237 -0.079179 0.152558 -0.058724 1 0 0 0 0 0 1 880153
-0.002327 0.000084 0.119838 0.307307 -0.078944 0.152621 -0.058756 1 0 0 0 0 0 1 881155
-0.002332 0.000102 0.119827 0.380696 -0.330814 0.300430 -0.058787 1 0 0 0 0 0 1 882154
-0.002335 0.000111 0.119823 0.357281 -0.245254 0.227848 -0.058818 1 0 0 0 0 0 1 883155
-0.002336 0.000115 0.119822 0.338875 -0.181404 0.190295 -0.058849 1 0 0 0 0 0 1 884156
-0.002337 0.000118 0.119822 0.328806 -0.147409 0.176066 -0.058881 1 0 0 0 0 0 1 885154
-0.002337 0.000119 0.119821 0.323685 -0.130230 0.171059 -0.058912 1 0 0 0 0 0 1 886157
-0.002337 0.000119 0.119821 0.321145 -0.121658 0.169369 -0.058943 1 0 0 0 0 0 1 887155
-0.002338 0.000120 0.119821 0.319941 -0.117400 0.168845 -0.058976 1 0 0 0 0 0 1 888214
-0.002338 0.000120 0.119821 0.319435 -0.115293 0.168719 -0.059008 1 0 0 0 0 0 1 889229
-0.002338 0.000120 0.119821 0.319248 -0.114269 0.168738 -0.059039 1 0 0 0 0 0 1 890210
-0.002338 0.000120 0.119821 0.319242 -0.113794 0.168791 -0.059070 1 0 0 0 0 0 1 891222
-0.002338 0.000120 0.119821 0.319331 -0.113594 0.168882 -0.059102 1 0 0 0 0 0 1 892231
-0.002338 0.000120 0.119821 0.319456 -0.113514 0.168956 -0.059133 1 0 0 0 0 0 1 893224
-0.002338 0.000120 0.119821 0.319605 -0.113508 0.169050 -0.059164 1 0 0 0 0 0 1 894223
-0.002338 0.000120 0.119821 0.319764 -0.113530 0.169140 -0.059196 1 0 0 0 0 0 1 895231
-0.002338 0.000120 0.119821 0.319920 -0.113563 0.169233 -0.059226 1 0 0 0 0 0 1 896202
-0.002338 0.000120 0.119821 0.320084 -0.113631 0.169319 -0.059258 1 0 0 0 0 0 1 897226
-0.002338 0.000120 0.119821 0.320256 -0.113672 0.169407 -0.059289 1 0 0 0 0 0 1 898225
-0.002343 0.000138 0.119811 0.393686 -0.365695 0.317444 -0.059320 1 0 0 0 0 0 1 899224
-0.002346 0.000147 0.119807 0.370351 -0.280385 0.244834 -0.059352 1 0 0 0 0 0 1 900226
-0.002347 0.000151 0.119806 0.351992 -0.216647 0.207263 -0.059383 1 0 0 0 0 0 1 901223
-0.002348 0.000154 0.119805 0.341937 -0.182727 0.193048 -0.059414 1 0 0 0 0 0 1 902226
-0.002348 0.000155 0.119805 0.336814 -0.165592 0.188034 -0.059445 1 0 0 0 0 0 1 903205
-0.002348 0.000155 0.119805 0.334293 -0.157039 0.186356 -0.059477 1 0 0 0 0 0 1 904223
-0.002348 0.000156 0.119805 0.333082 -0.152797 0.185832 -0.059507 1 0 0 0 0 0 1 905207
-0.002348 0.000156 0.119805 0.332586 -0.150722 0.185719 -0.059539 1 0 0 0 0 0 1 906222
-0.002348 0.000156 0.119805 0.332409 -0.149730 0.185734 -0.059570 1 0 0 0 0 0 1 907207
-0.002348 0.000156 0.119805 0.332402 -0.149250 0.185807 -0.059599 1 0 0 0 0 0 1 908149
-0.002348 0.000156 0.119805 0.332483 -0.149063 0.185892 -0.059630 1 0 0 0 0 0 1 909141
-0.002348 0.000156 0.119805 0.332606 -0.149009 0.185988 -0.059662 1 0 0 0 0 0 1 910149
-0.002348 0.000156 0.119805 0.332766 -0.149013 0.186077 -0.059693 1 0 0 0 0 0 1 911140
-0.002348 0.000156 0.119805 0.332919 -0.149050 0.186181 -0.059724 1 0 0 0 0 0 1 912150
-0.002348 0.000156 0.119805 0.333101 -0.149127 0.186271 -0.059755 1 0 0 0 0 0 1 913140
-0.002348 0.000156 0.119805 0.333272 -0.149183 0.186376 -0.059787 1 0 0 0 0 0 1 914150
-0.002348 0.000156 0.119805 0.333435 -0.149267 0.186466 -0.059818 1 0 0 0 0 0 1 915140
-0.002348 0.000156 0.119805 0.333618 -0.149338 0.186570 -0.059849 1 0 0 0 0 0 1 916150
-0.002348 0.000156 0.119805 0.333792 -0.149415 0.186667 -0.059880 1 0 0 0 0 0 1 917140
-0.002348 0.000156 0.119805 0.333968 -0.149494 0.186766 -0.059912 1 0 0 0 0 0 1 918150
-0.002348 0.000156 0.119805 0.334132 -0.149579 0.186855 -0.059943 1 0 0 0 0 0 1 919137
-0.002348 0.000156 0.119805 0.334314 -0.149650 0.186959 -0.059974 1 0 0 0 0 0 1 920140
-0.002348 0.000156 0.119805 0.334491 -0.149728 0.187058 -0.060006 1 0 0 0 0 0 1 921150
-0.002348 0.000156 0.119805 0.334665 -0.149806 0.187155 -0.060037 1 0 0 0 0 0 1 922145
-0.002348 0.000156 0.119805 0.334836 -0.149872 0.187246 -0.060068 1 0 0 0 0 0 1 923149
-0.002348 0.000156 0.119805 0.335000 -0.149956 0.187355 -0.060099 1 0 0 0 0 0 1 924140
-0.002348 0.000156 0.119805 0.335178 -0.150048 0.187442 -0.060131 1 0 0 0 0 0 1 925151
-0.002348 0.000156 0.119805 0.335361 -0.150118 0.187545 -0.060162 1 0 0 0 0 0 1 926149
-0.002348 0.000156 0.119805 0.335535 -0.150195 0.187642 -0.060193 1 0 0 0 0 0 1 927142
-0.002348 0.000156 0.119805 0.335711 -0.150274 0.187741 -0.060224 1 0 0 0 0 0 1 928151
-0.002348 0.000156 0.119805 0.335874 -0.150349 0.187825 -0.060256 1 0 0 0 0 0 1 929153
-0.002348 0.000156 0.119805 0.336059 -0.150430 0.187934 -0.060287 1 0 0 0 0 0 1 930157
-0.002348 0.000156 0.119805 0.336234 -0.150508 0.188033 -0.060318 1 0 0 0 0 0 1 931154
-0.002348 0.000156 0.119805 0.336409 -0.150586 0.188131 -0.060350 1 0 0 0 0 0 1 932158
-0.002348 0.000156 0.119805 0.336575 -0.150673 0.188221 -0.060381 1 0 0 0 0 0 1 933155
-0.002348 0.000156 0.119805 0.336744 -0.150740 0.188331 -0.060412 1 0 0 0 0 0 1 934154
-0.002348 0.000156 0.119805 0.336925 -0.150808 0.188417 -0.060443 1 0 0 0 0 0 1 935153
-0.002348 0.000156 0.119805 0.337097 -0.150906 0.188513 -0.060475 1 0 0 0 0 0 1 936161
-0.002348 0.000156 0.119805 0.337278 -0.150977 0.188617 -0.060506 1 0 0 0 0 0 1 937159
-0.002348 0.000156 0.119805 0.337454 -0.151054 0.188715 -0.060537 1 0 0 0 0 0 1 938160
-0.002348 0.000156 0.119805 0.337625 -0.151131 0.188811 -0.060568 1 0 0 0 0 0 1 939140
-0.002348 0.000156 0.119805 0.337802 -0.151210 0.188910 -0.060599 1 0 0 0 0 0 1 940155
-0.002348 0.000156 0.119805 0.337964 -0.151285 0.188993 -0.060631 1 0 0 0 0 0 1 941153
-0.002348 0.000156 0.119805 0.338149 -0.151365 0.189103 -0.060662 1 0 0 0 0 0 1 942154
-0.002348 0.000156 0.119805 0.338307 -0.151438 0.189205 -0.060692 1 0 0 0 0 0 1 943127
-0.002348 0.000156 0.119805 0.338489 -0.151530 0.189293 -0.060725 1 0 0 0 0 0 1 944157
-0.002348 0.000156 0.119805 0.338671 -0.151601 0.189396 -0.060756 1 0 0 0 0 0 1 945157
-0.002348 0.000156 0.119805 0.338846 -0.151678 0.189494 -0.060787 1 0 0 0 0 0 1 946155
-0.002348 0.000156 0.119805 0.339018 -0.151744 0.189585 -0.060818 1 0 0 0 0 0 1 947156
-0.002354 0.000174 0.119795 0.412529 -0.404112 0.338015 -0.060849 1 0 0 0 0 0 1 948155
-0.002356 0.000183 0.119791 0.389293 -0.319090 0.265446 -0.060881 1 0 0 0 0 0 1 949154
-0.002358 0.000188 0.119790 0.370986 -0.255516 0.227881 -0.060912 1 0 0 0 0 0 1 950155
-0.002358 0.000190 0.119789 0.360959 -0.221685 0.213667 -0.060943 1 0 0 0 0 0 1 951153
-0.002359 0.000191 0.119789 0.355851 -0.204592 0.208669 -0.060974 1 0 0 0 0 0 1 952149
-0.002359 0.000191 0.119789 0.353342 -0.196084 0.207003 -0.061006 1 0 0 0 0 0 1 953157
-0.002359 0.000192 0.119789 0.352155 -0.191873 0.206481 -0.061037 1 0 0 0 0 0 1 954153
-0.002359 0.000192 0.119789 0.351641 -0.189815 0.206366 -0.061068 1 0 0 0 0 0 1 955153
-0.002359 0.000192 0.119789 0.351475 -0.188823 0.206409 -0.061099 1 0 0 0 0 0 1 956154
-0.002359 0.000192 0.119789 0.351482 -0.188396 0.206484 -0.061131 1 0 0 0 0 0 1 957153
-0.002359 0.000192 0.119789 0.351574 -0.188210 0.206577 -0.061162 1 0 0 0 0 0 1 958152
-0.002359 0.000192 0.119789 0.351722 -0.188166 0.206681 -0.061193 1 0 0 0 0 0 1 959152
-0.002359 0.000192 0.119789 0.351874 -0.188205 0.206784 -0.061224 1 0 0 0 0 0 1 960145
-0.002359 0.000192 0.119789 0.352043 -0.188264 0.206890 -0.061256 1 0 0 0 0 0 1 961152
-0.002359 0.000192 0.119789 0.352210 -0.188356 0.207002 -0.061287 1 0 0 0 0 0 1 962156
-0.002359 0.000192 0.119789 0.352393 -0.188432 0.207108 -0.061318 1 0 0 0 0 0 1 963153
-0.002359 0.000192 0.119789 0.352556 -0.188521 0.207198 -0.061349 1 0 0 0 0 0 1 964126
-0.002359 0.000192 0.119789 0.352751 -0.188622 0.207318 -0.061381 1 0 0 0 0 0 1 965153
-0.002359 0.000192 0.119789 0.352929 -0.188707 0.207418 -0.061412 1 0 0 0 0 0 1 966153
-0.002364 0.000210 0.119778 0.426457 -0.441119 0.356092 -0.061443 1 0 0 0 0 0 1 967153
-0.002367 0.000219 0.119775 0.403279 -0.356269 0.283491 -0.061474 1 0 0 0 0 0 1 968157
-0.002369 0.000224 0.119773 0.384981 -0.292796 0.245907 -0.061505 1 0 0 0 0 0 1 969143
-0.002369 0.000226 0.119773 0.374980 -0.259014 0.231694 -0.061537 1 0 0 0 0 0 1 970154
-0.002370 0.000227 0.119773 0.369883 -0.241957 0.226718 -0.061568 1 0 0 0 0 0 1 971154
-0.002370 0.000228 0.119773 0.367367 -0.233471 0.225043 -0.061599 1 0 0 0 0 0 1 972141
-0.002370 0.000228 0.119773 0.366195 -0.229274 0.224533 -0.061630 1 0 0 0 0 0 1 973147
-0.002370 0.000228 0.119773 0.365698 -0.227236 0.224438 -0.061661 1 0 0 0 0 0 1 974138
-0.002370 0.000228 0.119773 0.365536 -0.226285 0.224471 -0.061693 1 0 0 0 0 0 1 975147
-0.002370 0.000228 0.119773 0.365549 -0.225846 0.224564 -0.061724 1 0 0 0 0 0 1 976139
-0.002370 0.000228 0.119773 0.365644 -0.225697 0.224668 -0.061755 1 0 0 0 0 0 1 977147
-0.002370 0.000228 0.119773 0.365774 -0.225678 0.224778 -0.061786 1 0 0 0 0 0 1 978137
-0.002370 0.000228 0.119773 0.365948 -0.225720 0.224885 -0.061818 1 0 0 0 0 0 1 979147
-0.002370 0.000228 0.119773 0.366124 -0.225806 0.225003 -0.061849 1 0 0 0 0 0 1 980137
-0.002370 0.000228 0.119773 0.366295 -0.225905 0.225118 -0.061880 1 0 0 0 0 0 1 981147
-0.002370 0.000228 0.119773 0.366481 -0.225997 0.225231 -0.061911 1 0 0 0 0 0 1 982137
-0.002370 0.000228 0.119773 0.366661 -0.226119 0.225339 -0.061943 1 0 0 0 0 0 1 983149
-0.002370 0.000228 0.119773 0.366856 -0.226237 0.225465 -0.061974 1 0 0 0 0 0 1 984145
-0.002370 0.000228 0.119773 0.367041 -0.226342 0.225575 -0.062006 1 0 0 0 0 0 1 985158
-0.002370 0.000228 0.119773 0.367224 -0.226453 0.225687 -0.062037 1 0 0 0 0 0 1 986146
-0.002370 0.000228 0.119773 0.367401 -0.226576 0.225793 -0.062068 1 0 0 0 0 0 1 987145
-0.002370 0.000228 0.119773 0.367593 -0.226682 0.225913 -0.062099 1 0 0 0 0 0 1 988145
-0.002370 0.000228 0.119773 0.367777 -0.226795 0.226027 -0.062130 1 0 0 0 0 0 1 989138
-0.002370 0.000228 0.119773 0.367964 -0.226910 0.226141 -0.062162 1 0 0 0 0 0 1 990145
-0.002370 0.000228 0.119773 0.368143 -0.227033 0.226249 -0.062193 1 0 0 0 0 0 1 991154
-0.002370 0.000228 0.119773 0.368334 -0.227140 0.226368 -0.062224 1 0 0 0 0 0 1 992151
-0.002370 0.000228 0.119773 0.368522 -0.227254 0.226483 -0.062256 1 0 0 0 0 0 1 993159
-0.002370 0.000228 0.119773 0.368706 -0.227367 0.226597 -0.062287 1 0 0 0 0 0 1 994154
-0.002370 0.000228 0.119773 0.368882 -0.227490 0.226703 -0.062318 1 0 0 0 0 0 1 995151
-0.002370 0.000228 0.119773 0.369063 -0.227593 0.226830 -0.062349 1 0 0 0 0 0 1 996154
-0.002370 0.000228 0.119773 0.369257 -0.227708 0.226938 -0.062380 1 0 0 0 0 0 1 997146
-0.002370 0.000228 0.119773 0.369440 -0.227820 0.227048 -0.062411 1 0 0 0 0 0 1 998124
-0.002370 0.000228 0.119773 0.369622 -0.227946 0.227158 -0.062443 1 0 0 0 0 0 1 999152
-0.002370 0.000228 0.119773 0.369814 -0.228053 0.227278 -0.062474 1 0 0 0 0 0 2 154
-0.002370 0.000228 0.119773 0.369967 -0.228145 0.227372 -0.062500 1 0 0 0 0 0 2 1154
-0.002370 0.000228 0.119773 0.369967 -0.228145 0.227372 -0.062500 1 0 0 0 0 0 2 2158
-0.002370 0.000228 0.119773 0.369959 -0.228154 0.227365 -0.062500 1 0 0 0 0 0 2 3155
-0.002370 0.000228 0.119773 0.369966 -0.228146 0.227371 -0.062500 1 0 0 0 0 0 2 4126
-0.002370 0.000228 0.119773 0.369955 -0.228142 0.227378 -0.062500 1 0 0 0 0 0 2 5155
-0.002370 0.000228 0.119773 0.369966 -0.228145 0.227373 -0.062500 1 0 0 0 0 0 2 6152
-0.002370 0.000228 0.119773 0.369958 -0.228154 0.227365 -0.062500 1 0 0 0 0 0 2 7151
-0.002370 0.000228 0.119773 0.369966 -0.228146 0.227371 -0.062500 1 0 0 0 0 0 2 8152
-0.002370 0.000228 0.119773 0.369967 -0.228145 0.227372 -0.062500 1 0 0 0 0 0 2 9151
-0.002370 0.000228 0.119773 0.369967 -0.228145 0.227372 -0.062500 1 0 0 0 0 0 2 10151
-0.002370 0.000228 0.119773 0.369959 -0.228154 0.227365 -0.062500 1 0 0 0 0 0 2 11151
-0.002375 0.000246 0.119762 0.443354 -0.480620 0.376239 -0.062500 1 0 0 0 0 0 2 12152
-0.002378 0.000255 0.119758 0.420049 -0.395875 0.303517 -0.062500 1 0 0 0 0 0 2 13151
-0.002379 0.000260 0.119757 0.401626 -0.332407 0.265834 -0.062500 1 0 0 0 0 0 2 14151
-0.002380 0.000262 0.119757 0.391454 -0.298553 0.251492 -0.062500 1 0 0 0 0 0 2 15154
-0.002380 0.000263 0.119756 0.386177 -0.281426 0.246394 -0.062500 1 0 0 0 0 0 2 16153
-0.002381 0.000264 0.119756 0.383487 -0.272821 0.244602 -0.062500 1 0 0 0 0 0 2 17144
-0.002381 0.000264 0.119756 0.382122 -0.268523 0.243989 -0.062500 1 0 0 0 0 0 2 18123
-0.002381 0.000264 0.119756 0.381439 -0.266363 0.243775 -0.062500 1 0 0 0 0 0 2 19155
-0.002381 0.000264 0.119756 0.381081 -0.265306 0.243705 -0.062500 1 0 0 0 0 0 2 20152
-0.002381 0.000264 0.119756 0.380913 -0.264767 0.243674 -0.062500 1 0 0 0 0 0 2 21151
-0.002381 0.000264 0.119756 0.380826 -0.264485 0.243661 -0.062500 1 0 0 0 0 0 2 22153
-0.002381 0.000264 0.119756 0.380790 -0.264365 0.243659 -0.062500 1 0 0 0 0 0 2 23153
-0.002381 0.000264 0.119756 0.380767 -0.264291 0.243658 -0.062500 1 0 0 0 0 0 2 24125
-0.002381 0.000264 0.119756 0.380743 -0.264249 0.243663 -0.062500 1 0 0 0 0 0 2 25139
-0.002381 0.000264 0.119756 0.380746 -0.264226 0.243664 -0.062500 1 0 0 0 0 0 2 26150
-0.002381 0.000264 0.119756 0.380738 -0.264232 0.243658 -0.062500 1 0 0 0 0 0 2 27152
-0.002381 0.000264 0.119756 0.380745 -0.264225 0.243664 -0.062500 1 0 0 0 0 0 2 28153
-0.002386 0.000282 0.119746 0.454087 -0.516562 0.392659 -0.062500 1 0 0 0 0 0 2 29150
-0.002389 0.000291 0.119742 0.430818 -0.431889 0.319875 -0.062500 1 0 0 0 0 0 2 30153
-0.002390 0.000296 0.119741 0.412397 -0.368455 0.282143 -0.062500 1 0 0 0 0 0 2 31150
-0.002391 0.000298 0.119740 0.402227 -0.334606 0.267793 -0.062500 1 0 0 0 0 0 2 32153
-0.002391 0.000299 0.119740 0.396947 -0.317473 0.262700 -0.062500 1 0 0 0 0 0 2 33122
-0.002391 0.000300 0.119740 0.394261 -0.308882 0.260912 -0.062500 1 0 0 0 0 0 2 34151
-0.002391 0.000300 0.119740 0.392894 -0.304574 0.260291 -0.062500 1 0 0 0 0 0 2 35153
-0.002391 0.000300 0.119740 0.392206 -0.302435 0.260075 -0.062500 1 0 0 0 0 0 2 36153
-0.002391 0.000300 0.119740 0.391873 -0.301354 0.260005 -0.062500 1 0 0 0 0 0 2 37135
-0.002392 0.000300 0.119740 0.391687 -0.300818 0.259972 -0.062500 1 0 0 0 0 0 2 38146
-0.002392 0.000300 0.119740 0.391602 -0.300547 0.259966 -0.062500 1 0 0 0 0 0 2 39138
-0.002392 0.000300 0.119740 0.391550 -0.300415 0.259964 -0.062500 1 0 0 0 0 0 2 40220
-0.002392 0.000300 0.119740 0.391541 -0.300353 0.259963 -0.062500 1 0 0 0 0 0 2 41205
-0.002392 0.000300 0.119740 0.391531 -0.300316 0.259963 -0.062500 1 0 0 0 0 0 2 42219
-0.002392 0.000300 0.119740 0.391515 -0.300299 0.259962 -0.062500 1 0 0 0 0 0 2 43202
-0.002392 0.000300 0.119740 0.391521 -0.300290 0.259969 -0.062500 1 0 0 0 0 0 2 44219
-0.002392 0.000300 0.119740 0.391519 -0.300278 0.259963 -0.062500 1 0 0 0 0 0 2 45201
-0.002392 0.000300 0.119740 0.391519 -0.300276 0.259963 -0.062500 1 0 0 0 0 0 2 46219
-0.002392 0.000300 0.119740 0.391511 -0.300285 0.259956 -0.062500 1 0 0 0 0 0 2 47202
-0.002392 0.000300 0.119740 0.391518 -0.300277 0.259962 -0.062500 1 0 0 0 0 0 2 48218
-0.002392 0.000300 0.119740 0.391522 -0.300288 0.259969 -0.062500 1 0 0 0 0 0 2 49201
-0.002392 0.000300 0.119740 0.391520 -0.300278 0.259963 -0.062500 1 0 0 0 0 0 2 50218
-0.002392 0.000300 0.119740 0.391511 -0.300285 0.259956 -0.062500 1 0 0 0 0 0 2 51200
-0.002392 0.000300 0.119740 0.391518 -0.300278 0.259962 -0.062500 1 0 0 0 0 0 2 52144
-0.002392 0.000300 0.119740 0.391519 -0.300277 0.259962 -0.062500 1 0 0 0 0 0 2 53145
-0.002392 0.000300 0.119740 0.391520 -0.300276 0.259962 -0.062500 1 0 0 0 0 0 2 54135
-0.002392 0.000300 0.119740 0.391520 -0.300276 0.259962 -0.062500 1 0 0 0 0 0 2 55144
-0.002392 0.000300 0.119740 0.391515 -0.300296 0.259962 -0.062500 1 0 0 0 0 0 2 56136
-0.002392 0.000300 0.119740 0.391507 -0.300276 0.259969 -0.062500 1 0 0 0 0 0 2 57145
-0.002392 0.000300 0.119740 0.391518 -0.300276 0.259963 -0.062500 1 0 0 0 0 0 2 58155
-0.002392 0.000300 0.119740 0.391511 -0.300285 0.259956 -0.062500 1 0 0 0 0 0 2 59152
-0.002392 0.000300 0.119740 0.391518 -0.300277 0.259962 -0.062500 1 0 0 0 0 0 2 60148
-0.002392 0.000300 0.119740 0.391519 -0.300276 0.259962 -0.062500 1 0 0 0 0 0 2 61157
-0.002392 0.000300 0.119740 0.391519 -0.300276 0.259962 -0.062500 1 0 0 0 0 0 2 62153
-0.002397 0.000318 0.119729 0.464817 -0.552488 0.409090 -0.062500 1 0 0 0 0 0 2 63147
-0.002399 0.000327 0.119726 0.441560 -0.467882 0.336237 -0.062500 1 0 0 0 0 0 2 64138
-0.002401 0.000332 0.119724 0.423158 -0.404476 0.298476 -0.062500 1 0 0 0 0 0 2 65146
-0.002402 0.000334 0.119724 0.412985 -0.370651 0.284121 -0.062500 1 0 0 0 0 0 2 66135
-0.002402 0.000335 0.119724 0.407716 -0.353518 0.279008 -0.062500 1 0 0 0 0 0 2 67145
-0.002402 0.000336 0.119724 0.405027 -0.344917 0.277226 -0.062500 1 0 0 0 0 0 2 68145
-0.002402 0.000336 0.119724 0.403664 -0.340622 0.276611 -0.062500 1 0 0 0 0 0 2 69141
-0.002402 0.000336 0.119724 0.402976 -0.338484 0.276395 -0.062500 1 0 0 0 0 0 2 70140
-0.002402 0.000336 0.119724 0.402640 -0.337392 0.276317 -0.062500 1 0 0 0 0 0 2 71140
-0.002402 0.000336 0.119724 0.402458 -0.336867 0.276291 -0.062500 1 0 0 0 0 0 2 72142
-0.002402 0.000336 0.119724 0.402373 -0.336598 0.276285 -0.062500 1 0 0 0 0 0 2 73141
-0.002402 0.000336 0.119724 0.402333 -0.336468 0.276277 -0.062500 1 0 0 0 0 0 2 74139
-0.002402 0.000336 0.119724 0.402310 -0.336393 0.276275 -0.062500 1 0 0 0 0 0 2 75149
-0.002402 0.000336 0.119724 0.402286 -0.336351 0.276280 -0.062500 1 0 0 0 0 0 2 76146
-0.002402 0.000336 0.119724 0.402284 -0.336348 0.276281 -0.062500 1 0 0 0 0 0 2 77142
-0.002402 0.000336 0.119724 0.402289 -0.336328 0.276281 -0.062500 1 0 0 0 0 0 2 78141
-0.002402 0.000336 0.119724 0.402289 -0.336327 0.276282 -0.062500 1 0 0 0 0 0 2 79141
-0.002402 0.000336 0.119724 0.402290 -0.336326 0.276282 -0.062500 1 0 0 0 0 0 2 80143
-0.002402 0.000336 0.119724 0.402286 -0.336315 0.276275 -0.062500 1 0 0 0 0 0 2 81139
-0.002402 0.000336 0.119724 0.402281 -0.336334 0.276274 -0.062500 1 0 0 0 0 0 2 82139
-0.002402 0.000336 0.119724 0.402289 -0.336327 0.276281 -0.062500 1 0 0 0 0 0 2 83139
-0.002402 0.000336 0.119724 0.402290 -0.336327 0.276282 -0.062500 1 0 0 0 0 0 2 84141
-0.002402 0.000336 0.119724 0.402287 -0.336315 0.276275 -0.062500 1 0 0 0 0 0 2 85139
-0.002402 0.000336 0.119724 0.402282 -0.336334 0.276274 -0.062500 1 0 0 0 0 0 2 86140
-0.002402 0.000336 0.119724 0.402289 -0.336327 0.276281 -0.062500 1 0 0 0 0 0 2 87138
-0.002402 0.000336 0.119724 0.402290 -0.336327 0.276282 -0.062500 1 0 0 0 0 0 2 88124
-0.002402 0.000336 0.119724 0.402287 -0.336315 0.276275 -0.062500 1 0 0 0 0 0 2 89140
-0.002402 0.000336 0.119724 0.402290 -0.336325 0.276281 -0.062500 1 0 0 0 0 0 2 90140
-0.002402 0.000336 0.119724 0.402283 -0.336335 0.276275 -0.062500 1 0 0 0 0 0 2 91135
-0.002402 0.000336 0.119724 0.402290 -0.336328 0.276281 -0.062500 1 0 0 0 0 0 2 92140
-0.002402 0.000336 0.119724 0.402288 -0.336315 0.276275 -0.062500 1 0 0 0 0 0 2 93140
-0.002402 0.000336 0.119724 0.402278 -0.336322 0.276287 -0.062500 1 0 0 0 0 0 2 94139
-0.002402 0.000336 0.119724 0.402281 -0.336335 0.276276 -0.062500 1 0 0 0 0 0 2 95140
-0.002402 0.000336 0.119724 0.402286 -0.336316 0.276274 -0.062500 1 0 0 0 0 0 2 96140
-0.002402 0.000336 0.119724 0.402290 -0.336325 0.276281 -0.062500 1 0 0 0 0 0 2 97139
-0.002402 0.000336 0.119724 0.402291 -0.336326 0.276282 -0.062500 1 0 0 0 0 0 2 98138
-0.002402 0.000336 0.119724 0.402279 -0.336324 0.276268 -0.062500 1 0 0 0 0 0 2 99133
-0.002402 0.000336 0.119724 0.402289 -0.336326 0.276280 -0.062500 1 0 0 0 0 0 2 100224
-0.002402 0.000336 0.119724 0.402291 -0.336326 0.276281 -0.062500 1 0 0 0 0 0 2 101207
-0.002402 0.000336 0.119724 0.402291 -0.336327 0.276282 -0.062500 1 0 0 0 0 0 2 102223
-0.002402 0.000336 0.119724 0.402280 -0.336324 0.276268 -0.062500 1 0 0 0 0 0 2 103219
-0.002402 0.000336 0.119724 0.402277 -0.336323 0.276286 -0.062500 1 0 0 0 0 0 2 104223
-0.002402 0.000336 0.119724 0.402289 -0.336326 0.276282 -0.062500 1 0 0 0 0 0 2 105218
-0.002402 0.000336 0.119724 0.402287 -0.336315 0.276275 -0.062500 1 0 0 0 0 0 2 106218
-0.002402 0.000336 0.119724 0.402282 -0.336334 0.276274 -0.062500 1 0 0 0 0 0 2 107227
-0.002402 0.000336 0.119724 0.402289 -0.336327 0.276281 -0.062500 1 0 0 0 0 0 2 108224
-0.002402 0.000336 0.119724 0.402291 -0.336327 0.276281 -0.062500 1 0 0 0 0 0 2 109218
-0.002402 0.000336 0.119724 0.402287 -0.336315 0.276275 -0.062500 1 0 0 0 0 0 2 110216
-0.002402 0.000336 0.119724 0.402282 -0.336334 0.276274 -0.062500 1 0 0 0 0 0 2 111217
-0.002402 0.000336 0.119724 0.402277 -0.336325 0.276287 -0.062500 1 0 0 0 0 0 2 112220
-0.002402 0.000336 0.119724 0.402289 -0.336327 0.276282 -0.062500 1 0 0 0 0 0 2 113219
-0.002402 0.000336 0.119724 0.402287 -0.336315 0.276275 -0.062500 1 0 0 0 0 0 2 114202
-0.002402 0.000336 0.119724 0.402282 -0.336334 0.276274 -0.062500 1 0 0 0 0 0 2 115215
-0.002402 0.000336 0.119724 0.402289 -0.336328 0.276281 -0.062500 1 0 0 0 0 0 2 116200
-0.002402 0.000336 0.119724 0.402287 -0.336315 0.276275 -0.062500 1 0 0 0 0 0 2 117213
-0.002402 0.000336 0.119724 0.402290 -0.336325 0.276281 -0.062500 1 0 0 0 0 0 2 118199
-0.002402 0.000336 0.119724 0.402282 -0.336335 0.276275 -0.062500 1 0 0 0 0 0 2 119213
-0.002408 0.000354 0.119713 0.475537 -0.588391 0.425528 -0.062500 1 0 0 0 0 0 2 120215
-0.002410 0.000363 0.119709 0.452300 -0.503839 0.352611 -0.062500 1 0 0 0 0 0 2 121201
-0.002412 0.000368 0.119708 0.433914 -0.440478 0.314822 -0.062500 1 0 0 0 0 0 2 122214
-0.002412 0.000370 0.119708 0.423754 -0.406662 0.300457 -0.062500 1 0 0 0 0 0 2 123198
-0.002413 0.000371 0.119707 0.418480 -0.389544 0.295348 -0.062500 1 0 0 0 0 0 2 124166
-0.002413 0.000372 0.119707 0.415796 -0.380960 0.293550 -0.062500 1 0 0 0 0 0 2 125133
-0.002413 0.000372 0.119707 0.414430 -0.376656 0.292944 -0.062500 1 0 0 0 0 0 2 126142
-0.002413 0.000372 0.119707 0.413738 -0.374507 0.292721 -0.062500 1 0 0 0 0 0 2 127132
-0.002413 0.000372 0.119707 0.413397 -0.373434 0.292643 -0.062500 1 0 0 0 0 0 2 128142
-0.002413 0.000372 0.119707 0.413227 -0.372882 0.292623 -0.062500 1 0 0 0 0 0 2 129133
-0.002413 0.000372 0.119707 0.413136 -0.372618 0.292611 -0.062500 1 0 0 0 0 0 2 130142
-0.002413 0.000372 0.119707 0.413096 -0.372489 0.292601 -0.062500 1 0 0 0 0 0 2 131133
-0.002413 0.000372 0.119707 0.413076 -0.372425 0.292606 -0.062500 1 0 0 0 0 0 2 132142
-0.002413 0.000372 0.119707 0.413065 -0.372387 0.292606 -0.062500 1 0 0 0 0 0 2 133145
-0.002413 0.000372 0.119707 0.413048 -0.372371 0.292605 -0.062500 1 0 0 0 0 0 2 134139
-0.002413 0.000372 0.119707 0.413055 -0.372361 0.292612 -0.062500 1 0 0 0 0 0 2 135127
-0.002413 0.000372 0.119707 0.413048 -0.372369 0.292606 -0.062500 1 0 0 0 0 0 2 136157
-0.002413 0.000372 0.119707 0.413052 -0.372351 0.292606 -0.062500 1 0 0 0 0 0 2 137333
-0.002413 0.000372 0.119707 0.413056 -0.372360 0.292612 -0.062500 1 0 0 0 0 0 2 138146
-0.002413 0.000372 0.119707 0.413053 -0.372350 0.292607 -0.062500 1 0 0 0 0 0 2 139137
-0.002418 0.000390 0.119697 0.486245 -0.624284 0.441972 -0.062500 1 0 0 0 0 0 2 140148
-0.002421 0.000399 0.119693 0.463053 -0.539807 0.369005 -0.062500 1 0 0 0 0 0 2 141132
-0.002422 0.000404 0.119692 0.444667 -0.476469 0.331182 -0.062500 1 0 0 0 0 0 2 142153
-0.002423 0.000406 0.119691 0.434515 -0.442679 0.316805 -0.062500 1 0 0 0 0 0 2 143154
-0.002423 0.000407 0.119691 0.429249 -0.425550 0.311688 -0.062500 1 0 0 0 0 0 2 144149
-0.002424 0.000408 0.119691 0.426542 -0.416961 0.309898 -0.062500 1 0 0 0 0 0 2 145120
-0.002424 0.000408 0.119691 0.425198 -0.412663 0.309278 -0.062500 1 0 0 0 0 0 2 146149
-0.002424 0.000408 0.119691 0.424501 -0.410524 0.309066 -0.062500 1 0 0 0 0 0 2 147148
-0.002424 0.000408 0.119691 0.424159 -0.409453 0.308988 -0.062500 1 0 0 0 0 0 2 148150
-0.002424 0.000408 0.119691 0.423981 -0.408910 0.308961 -0.062500 1 0 0 0 0 0 2 149148
-0.002424 0.000408 0.119691 0.423897 -0.408639 0.308955 -0.062500 1 0 0 0 0 0 2 150139
-0.002424 0.000408 0.119691 0.423853 -0.408498 0.308960 -0.062500 1 0 0 0 0 0 2 151152
-0.002429 0.000426 0.119680 0.496987 -0.660222 0.458446 -0.062500 1 0 0 0 0 0 2 152153
-0.002432 0.000435 0.119677 0.473809 -0.575774 0.385402 -0.062500 1 0 0 0 0 0 2 153153
-0.002433 0.000440 0.119675 0.455423 -0.512467 0.347548 -0.062500 1 0 0 0 0 0 2 154139
-0.002434 0.000442 0.119675 0.445272 -0.478683 0.333167 -0.062500 1 0 0 0 0 0 2 155117
-0.002434 0.000443 0.119675 0.439996 -0.461557 0.328047 -0.062500 1 0 0 0 0 0 2 156150
-0.002434 0.000444 0.119675 0.437309 -0.452966 0.326255 -0.062500 1 0 0 0 0 0 2 157148
-0.002434 0.000444 0.119675 0.435944 -0.448664 0.325625 -0.062500 1 0 0 0 0 0 2 158147
-0.002435 0.000444 0.119675 0.435253 -0.446516 0.325417 -0.062500 1 0 0 0 0 0 2 159147
-0.002435 0.000444 0.119675 0.434920 -0.445435 0.325346 -0.062500 1 0 0 0 0 0 2 160149
-0.002435 0.000444 0.119675 0.434738 -0.444911 0.325319 -0.062500 1 0 0 0 0 0 2 161142
-0.002435 0.000444 0.119675 0.434654 -0.444643 0.325314 -0.062500 1 0 0 0 0 0 2 162149
-0.002435 0.000444 0.119675 0.434598 -0.444499 0.325305 -0.062500 1 0 0 0 0 0 2 163118
-0.002435 0.000444 0.119675 0.434589 -0.444436 0.325303 -0.062500 1 0 0 0 0 0 2 164138
-0.002435 0.000444 0.119675 0.434578 -0.444398 0.325302 -0.062500 1 0 0 0 0 0 2 165118
-0.002440 0.000462 0.119664 0.507677 -0.696025 0.474933 -0.062500 1 0 0 0 0 0 2 166149
-0.002442 0.000471 0.119660 0.484522 -0.611678 0.401823 -0.062500 1 0 0 0 0 0 2 167150
-0.002444 0.000476 0.119659 0.466163 -0.548425 0.363934 -0.062500 1 0 0 0 0 0 2 168143
-0.002445 0.000478 0.119659 0.456024 -0.514638 0.349535 -0.062500 1 0 0 0 0 0 2 169148
-0.002445 0.000479 0.119658 0.450755 -0.497529 0.344413 -0.062500 1 0 0 0 0 0 2 170148
-0.002445 0.000480 0.119658 0.448061 -0.488950 0.342629 -0.062500 1 0 0 0 0 0 2 171149
-0.002445 0.000480 0.119658 0.446696 -0.484651 0.341998 -0.062500 1 0 0 0 0 0 2 172147
-0.002445 0.000480 0.119658 0.446005 -0.482504 0.341790 -0.062500 1 0 0 0 0 0 2 173146
-0.002445 0.000480 0.119658 0.445664 -0.481432 0.341712 -0.062500 1 0 0 0 0 0 2 174150
-0.002451 0.000498 0.119648 0.518546 -0.732405 0.491434 -0.062500 1 0 0 0 0 0 2 175137
-0.002453 0.000507 0.119644 0.495342 -0.647861 0.418255 -0.062500 1 0 0 0 0 0 2 176145
-0.002455 0.000512 0.119643 0.476938 -0.584488 0.380335 -0.062500 1 0 0 0 0 0 2 177149
-0.002455 0.000514 0.119642 0.466778 -0.550671 0.365923 -0.062500 1 0 0 0 0 0 2 178146
-0.002456 0.000515 0.119642 0.461506 -0.533524 0.360799 -0.062500 1 0 0 0 0 0 2 179148
-0.002456 0.000516 0.119642 0.458811 -0.524934 0.359005 -0.062500 1 0 0 0 0 0 2 180149
-0.002456 0.000516 0.119642 0.457442 -0.520624 0.358384 -0.062500 1 0 0 0 0 0 2 181147
-0.002456 0.000516 0.119642 0.456751 -0.518477 0.358176 -0.062500 1 0 0 0 0 0 2 182147
-0.002456 0.000516 0.119642 0.456406 -0.517394 0.358090 -0.062500 1 0 0 0 0 0 2 183146
-0.002456 0.000516 0.119642 0.456231 -0.516862 0.358068 -0.062500 1 0 0 0 0 0 2 184150
-0.002456 0.000516 0.119642 0.456148 -0.516593 0.358063 -0.062500 1 0 0 0 0 0 2 185146
-0.002456 0.000516 0.119642 0.456105 -0.516452 0.358047 -0.062500 1 0 0 0 0 0 2 186145
-0.002456 0.000516 0.119642 0.456085 -0.516386 0.358051 -0.062500 1 0 0 0 0 0 2 187135
-0.002456 0.000516 0.119642 0.456073 -0.516348 0.358051 -0.062500 1 0 0 0 0 0 2 188141
-0.002456 0.000516 0.119642 0.456069 -0.516334 0.358064 -0.062500 1 0 0 0 0 0 2 189132
-0.002461 0.000534 0.119631 0.529079 -0.767700 0.507934 -0.062500 1 0 0 0 0 0 2 190141
-0.002464 0.000543 0.119628 0.505971 -0.683491 0.434691 -0.062500 1 0 0 0 0 0 2 191130
-0.002465 0.000548 0.119626 0.487633 -0.620299 0.396745 -0.062500 1 0 0 0 0 0 2 192140
-0.002466 0.000550 0.119626 0.477509 -0.586555 0.382317 -0.062500 1 0 0 0 0 0 2 193131
-0.002466 0.000551 0.119626 0.472228 -0.569448 0.377197 -0.062500 1 0 0 0 0 0 2 194141
-0.002467 0.000552 0.119626 0.469552 -0.560857 0.375400 -0.062500 1 0 0 0 0 0 2 195131
-0.002467 0.000552 0.119626 0.468181 -0.556567 0.374777 -0.062500 1 0 0 0 0 0 2 196148
-0.002467 0.000552 0.119626 0.467489 -0.554422 0.374567 -0.062500 1 0 0 0 0 0 2 197131
-0.002467 0.000552 0.119626 0.467148 -0.553351 0.374488 -0.062500 1 0 0 0 0 0 2 198140
-0.002472 0.000570 0.119615 0.539937 -0.804050 0.524460 -0.062500 1 0 0 0 0 0 2 199134
-0.002475 0.000579 0.119611 0.516781 -0.719642 0.451149 -0.062500 1 0 0 0 0 0 2 200140
-0.002476 0.000584 0.119610 0.498414 -0.656345 0.413172 -0.062500 1 0 0 0 0 0 2 201136
-0.002477 0.000586 0.119609 0.488263 -0.622550 0.398739 -0.062500 1 0 0 0 0 0 2 202146
-0.002477 0.000587 0.119609 0.482984 -0.605414 0.393604 -0.062500 1 0 0 0 0 0 2 203143
-0.002477 0.000588 0.119609 0.480286 -0.596819 0.391814 -0.062500 1 0 0 0 0 0 2 204142
-0.002477 0.000588 0.119609 0.478909 -0.592520 0.391183 -0.062500 1 0 0 0 0 0 2 205140
-0.002477 0.000588 0.119609 0.478234 -0.590358 0.390966 -0.062500 1 0 0 0 0 0 2 206150
-0.002478 0.000588 0.119609 0.477887 -0.589294 0.390898 -0.062500 1 0 0 0 0 0 2 207134
-0.002478 0.000588 0.119609 0.477708 -0.588752 0.390870 -0.062500 1 0 0 0 0 0 2 208154
-0.002478 0.000588 0.119609 0.477624 -0.588482 0.390864 -0.062500 1 0 0 0 0 0 2 209146
-0.002478 0.000588 0.119609 0.477581 -0.588341 0.390848 -0.062500 1 0 0 0 0 0 2 210146
-0.002483 0.000606 0.119598 0.550480 -0.839379 0.540977 -0.062500 1 0 0 0 0 0 2 211147
-0.002485 0.000615 0.119595 0.527421 -0.755272 0.467617 -0.062500 1 0 0 0 0 0 2 212149
-0.002487 0.000620 0.119593 0.509102 -0.692128 0.429609 -0.062500 1 0 0 0 0 0 2 213147
-0.002488 0.000622 0.119593 0.498964 -0.658410 0.415158 -0.062500 1 0 0 0 0 0 2 214146
-0.002488 0.000623 0.119593 0.493702 -0.641299 0.410034 -0.062500 1 0 0 0 0 0 2 215145
-0.002488 0.000624 0.119593 0.491010 -0.632719 0.408228 -0.062500 1 0 0 0 0 0 2 216150
-0.002488 0.000624 0.119593 0.489646 -0.628424 0.407608 -0.062500 1 0 0 0 0 0 2 217147
-0.002493 0.000642 0.119582 0.561840 -0.877249 0.557640 -0.062500 1 0 0 0 0 0 2 218149
-0.002496 0.000651 0.119578 0.538473 -0.792166 0.484137 -0.062500 1 0 0 0 0 0 2 219145
-0.002498 0.000656 0.119577 0.519984 -0.728537 0.446065 -0.062500 1 0 0 0 0 0 2 220160
-0.002498 0.000658 0.119577 0.509767 -0.694566 0.431609 -0.062500 1 0 0 0 0 0 2 221139
-0.002499 0.000659 0.119576 0.504471 -0.677345 0.426456 -0.062500 1 0 0 0 0 0 2 222156
-0.002499 0.000659 0.119576 0.501760 -0.668706 0.424669 -0.062500 1 0 0 0 0 0 2 223157
-0.002499 0.000660 0.119576 0.500382 -0.664364 0.424041 -0.062500 1 0 0 0 0 0 2 224157
-0.002499 0.000660 0.119576 0.499687 -0.662205 0.423821 -0.062500 1 0 0 0 0 0 2 225154
-0.002499 0.000660 0.119576 0.499342 -0.661123 0.423752 -0.062500 1 0 0 0 0 0 2 226156
-0.002504 0.000678 0.119566 0.572002 -0.911412 0.574092 -0.062500 1 0 0 0 0 0 2 227156
-0.002507 0.000687 0.119562 0.548912 -0.827186 0.500601 -0.062500 1 0 0 0 0 0 2 228157
-0.002508 0.000691 0.119561 0.530577 -0.764017 0.462521 -0.062500 1 0 0 0 0 0 2 229155
-0.002509 0.000694 0.119560 0.520435 -0.730250 0.448059 -0.062500 1 0 0 0 0 0 2 230136
-0.002509 0.000695 0.119560 0.515151 -0.713131 0.442905 -0.062500 1 0 0 0 0 0 2 231156
-0.002510 0.000695 0.119560 0.512462 -0.704538 0.441108 -0.062500 1 0 0 0 0 0 2 232155
-0.002510 0.000696 0.119560 0.511100 -0.700245 0.440484 -0.062500 1 0 0 0 0 0 2 233157
-0.002510 0.000696 0.119560 0.510415 -0.698082 0.440271 -0.062500 1 0 0 0 0 0 2 234154
-0.002515 0.000714 0.119549 0.582842 -0.947700 0.590694 -0.062500 1 0 0 0 0 0 2 235154
-0.002518 0.000723 0.119545 0.559703 -0.863275 0.517114 -0.062500 1 0 0 0 0 0 2 236156
-0.002519 0.000727 0.119544 0.541327 -0.799998 0.479007 -0.062500 1 0 0 0 0 0 2 237136
-0.002520 0.000730 0.119544 0.531169 -0.766182 0.464514 -0.062500 1 0 0 0 0 0 2 238135
-0.002520 0.000731 0.119543 0.525879 -0.749045 0.459375 -0.062500 1 0 0 0 0 0 2 239154
-0.002520 0.000731 0.119543 0.523188 -0.740443 0.457570 -0.062500 1 0 0 0 0 0 2 240157
-0.002520 0.000732 0.119543 0.521818 -0.736128 0.456949 -0.062500 1 0 0 0 0 0 2 241146
-0.002520 0.000732 0.119543 0.521133 -0.733964 0.456736 -0.062500 1 0 0 0 0 0 2 242158
-0.002520 0.000732 0.119543 0.520782 -0.732890 0.456660 -0.062500 1 0 0 0 0 0 2 243157
-0.002526 0.000750 0.119533 0.593334 -0.982903 0.607254 -0.062500 1 0 0 0 0 0 2 244209
-0.002528 0.000759 0.119529 0.570294 -0.898824 0.533619 -0.062500 1 0 0 0 0 0 2 245214
-0.002530 0.000763 0.119528 0.551998 -0.835701 0.495474 -0.062500 1 0 0 0 0 0 2 246207
-0.002530 0.000765 0.119527 0.541855 -0.801960 0.481003 -0.062500 1 0 0 0 0 0 2 247214
-0.002531 0.000767 0.119527 0.536587 -0.784858 0.475847 -0.062500 1 0 0 0 0 0 2 248212
-0.002531 0.000767 0.119527 0.533897 -0.776292 0.474042 -0.062500 1 0 0 0 0 0 2 249214
-0.002536 0.000785 0.119516 0.605213 -1.022400 0.624166 -0.062500 1 0 0 0 0 0 2 250212
-0.002539 0.000794 0.119512 0.581595 -0.936496 0.550270 -0.062500 1 0 0 0 0 0 2 251213
-0.002540 0.000799 0.119511 0.562999 -0.872464 0.512024 -0.062500 1 0 0 0 0 0 2 252211
-0.002541 0.000801 0.119511 0.552719 -0.838276 0.497501 -0.062500 1 0 0 0 0 0 2 253210
-0.002541 0.000802 0.119511 0.547370 -0.820948 0.492335 -0.062500 1 0 0 0 0 0 2 254194
-0.002542 0.000803 0.119510 0.544646 -0.812238 0.490537 -0.062500 1 0 0 0 0 0 2 255196
-0.002542 0.000803 0.119510 0.543254 -0.807882 0.489899 -0.062500 1 0 0 0 0 0 2 256210
-0.002542 0.000803 0.119510 0.542551 -0.805704 0.489701 -0.062500 1 0 0 0 0 0 2 257195
-0.002542 0.000803 0.119510 0.542207 -0.804622 0.489613 -0.062500 1 0 0 0 0 0 2 258210
-0.002542 0.000803 0.119510 0.542022 -0.804057 0.489588 -0.062500 1 0 0 0 0 0 2 259193
-0.002542 0.000804 0.119510 0.541937 -0.803784 0.489581 -0.062500 1 0 0 0 0 0 2 260211
-0.002547 0.000821 0.119500 0.614539 -1.053946 0.640450 -0.062500 1 0 0 0 0 0 2 261194
-0.002550 0.000830 0.119496 -0.002836 -0.164022 0.566691 -0.062500 0 0 0 0 0 0 2 262194
-0.002551 0.000835 0.119495 -0.022481 -0.096594 0.528497 -0.062500 0 0 0 0 0 0 2 263211
-0.002552 0.000837 0.119494 -0.033296 -0.060682 0.513986 -0.062500 0 0 0 0 0 0 2 264195
-0.002552 0.000838 0.119494 -0.038913 -0.042483 0.508838 -0.062500 0 0 0 0 0 0 2 265212
-0.002552 0.000839 0.119494 -0.041785 -0.033349 0.507040 -0.062500 0 0 0 0 0 0 2 266194
-0.002558 0.000857 0.119483 0.022779 -0.262577 0.657402 -0.062500 0 0 0 0 0 0 2 267209
-0.002560 0.000866 0.119479 -0.003526 -0.167704 0.583361 -0.062500 0 0 0 0 0 0 2 268129
-0.002586 0.000893 0.119477 0.289468 -0.389808 0.559512 -0.062500 0 0 0 0 0 0 2 269124
-0.002604 0.000924 0.119465 0.220777 -0.469200 0.689272 -0.062500 0 0 0 0 0 0 2 270129
-0.002618 0.000958 0.119451 0.166028 -0.505918 0.757884 -0.062500 0 0 0 0 0 0 2 271139
-0.002649 0.000997 0.119444 0.382735 -0.582495 0.657509 -0.062500 0 0 0 0 0 0 2 272128
-0.002665 0.001017 0.119442 0.201436 -0.335919 0.596390 -0.062500 0 0 0 0 0 0 2 273137
-0.002678 0.001044 0.119431 0.148429 -0.415750 0.723996 -0.062500 0 0 0 0 0 0 2 274128
-0.002709 0.001080 0.119425 0.373007 -0.532583 0.656905 -0.062500 0 0 0 0 0 0 2 275138
-0.002730 0.001116 0.119413 0.263508 -0.541038 0.759945 -0.062500 0 0 0 0 0 0 2 276151
-0.002745 0.001152 0.119398 0.187528 -0.540365 0.818122 -0.062500 0 0 0 0 0 0 2 277144
-0.002758 0.001188 0.119381 0.147732 -0.539544 0.850417 -0.062500 0 0 0 0 0 0 2 278249
-0.002770 0.001223 0.119365 0.123479 -0.542374 0.872717 -0.062500 0 0 0 0 0 0 2 279265
-0.002781 0.001259 0.119348 0.113505 -0.542011 0.891473 -0.062500 0 0 0 0 0 0 2 280134
-0.002806 0.001281 0.119352 0.289994 -0.369630 0.620919 -0.062500 0 0 0 0 0 0 2 281260
-0.002824 0.001310 0.119343 0.212921 -0.437271 0.778910 -0.062500 0 0 0 0 0 0 2 282253
-0.002838 0.001343 0.119328 0.159789 -0.487051 0.868756 -0.062500 0 0 0 0 0 0 2 283273
-0.002850 0.001377 0.119313 0.132395 -0.513681 0.913343 -0.062500 0 0 0 0 0 0 2 284266
-0.002861 0.001411 0.119296 0.118823 -0.527148 0.940085 -0.062500 0 0 0 0 0 0 2 285243
-0.002886 0.001433 0.119300 0.291699 -0.362411 0.672227 -0.062500 0 0 0 0 0 0 2 286267
-0.002904 0.001462 0.119290 0.213560 -0.433141 0.831321 -0.062500 0 0 0 0 0 0 2 287269
-0.002918 0.001494 0.119276 0.160361 -0.481841 0.921603 -0.062500 0 0 0 0 0 0 2 288270
-0.002949 0.001532 0.119270 0.379094 -0.568282 0.831465 -0.062500 0 0 0 0 0 0 2 289270
-0.002964 0.001552 0.119268 0.199017 -0.328027 0.770994 -0.062500 0 0 0 0 0 0 2 290270
-0.002996 0.001583 0.119266 0.386287 -0.471789 0.765792 -0.062500 0 0 0 0 0 0 2 291269
-0.003017 0.001617 0.119254 0.264750 -0.508762 0.901802 -0.062500 0 0 0 0 0 0 2 292269
-0.003033 0.001652 0.119239 0.183541 -0.524449 0.972655 -0.062500 0 0 0 0 0 0 2 293271
-0.003060 0.001673 0.119243 0.321745 -0.361741 0.721259 -0.062500 0 0 0 0 0 0 2 294272
-0.003079 0.001702 0.119234 0.225375 -0.432389 0.886332 -0.062500 0 0 0 0 0 0 2 295274
-0.003093 0.001734 0.119219 0.164219 -0.481560 0.978743 -0.062500 0 0 0 0 0 0 2 296146
-0.003120 0.001755 0.119224 0.312804 -0.339057 0.735970 -0.062500 0 0 0 0 0 0 2 297270
-0.003138 0.001782 0.119215 0.221476 -0.419629 0.904203 -0.062500 0 0 0 0 0 0 2 298263
-0.003147 0.001796 0.119211 0.095347 -0.246917 0.843299 -0.062500 0 0 0 0 0 0 2 299266
-0.003176 0.001826 0.119209 0.336204 -0.427207 0.830833 -0.062500 0 0 0 0 0 0 2 300272
-0.003195 0.001858 0.119197 0.231290 -0.488525 0.962854 -0.062500 0 0 0 0 0 0 2 301269
-0.003205 0.001874 0.119192 0.097033 -0.285640 0.877538 -0.062500 0 0 0 0 0 0 2 302268
-0.003234 0.001904 0.119190 0.332980 -0.448692 0.855955 -0.062500 0 0 0 0 0 0 2 303270
-0.003254 0.001937 0.119177 0.237681 -0.497474 0.984520 -0.062500 0 0 0 0 0 0 2 304269
-0.003283 0.001958 0.119183 0.349303 -0.349797 0.764340 -0.062500 0 0 0 0 0 0 2 305270
-0.003302 0.001986 0.119173 0.236968 -0.426502 0.941469 -0.062500 0 0 0 0 0 0 2 306266
-0.003317 0.002018 0.119159 0.166352 -0.481004 1.038257 -0.062500 0 0 0 0 0 0 2 307268
-0.003331 0.002052 0.119174 0.148040 -0.519993 0.648599 -0.062500 0 0 0 0 0 0 2 308269
-0.003343 0.002087 0.119168 0.117936 -0.528303 0.890143 -0.062500 0 0 0 0 0 0 2 309269
-0.003373 0.002126 0.119165 0.351726 -0.592601 0.888701 -0.062500 0 0 0 0 0 0 2 310141
-0.003388 0.002146 0.119163 0.182140 -0.340420 0.858670 -0.062500 0 0 0 0 0 0 2 311246
-0.003420 0.002178 0.119161 0.370146 -0.479009 0.868160 -0.062500 0 0 0 0 0 0 2 312144
-0.003441 0.002211 0.119150 0.250100 -0.512444 1.007931 -0.062500 0 0 0 0 0 0 2 313271
-0.003471 0.002233 0.119155 0.352062 -0.358500 0.791641 -0.062500 0 0 0 0 0 0 2 314266
-0.003490 0.002261 0.119146 0.233964 -0.430900 0.970249 -0.062500 0 0 0 0 0 0 2 315269
-0.003525 0.002297 0.119141 0.408319 -0.543084 0.935391 -0.062500 0 0 0 0 0 0 2 316267
-0.003561 0.002320 0.119148 0.452867 -0.378743 0.759304 -0.062500 0 0 0 0 0 0 2 317265
-0.003584 0.002349 0.119140 0.289259 -0.439550 0.961842 -0.062500 0 0 0 0 0 0 2 318257
-0.003619 0.002385 0.119135 0.425506 -0.550851 0.936697 -0.062500 0 0 0 0 0 0 2 319267
-0.003630 0.002435 0.119133 0.110430 -0.730493 0.904004 -0.062500 0 0 0 0 0 0 2 320267
-0.003654 0.002464 0.119141 0.260276 -0.486394 0.750733 -0.062500 0 0 0 0 0 0 2 321267
-0.003671 0.002497 0.119133 0.180812 -0.496961 0.963358 -0.062500 0 0 0 0 0 0 2 322268
-0.003704 0.002535 0.119128 0.377039 -0.577177 0.942462 -0.062500 0 0 0 0 0 0 2 323267
-0.003720 0.002554 0.119127 0.190061 -0.338171 0.901912 -0.062500 0 0 0 0 0 0 2 324269
-0.003753 0.002585 0.119124 0.377654 -0.476874 0.910390 -0.062500 0 0 0 0 0 0 2 325261
-0.003774 0.002619 0.119112 0.251495 -0.511971 1.048752 -0.062500 0 0 0 0 0 0 2 326267
-0.003804 0.002640 0.119117 0.352016 -0.360640 0.832030 -0.062500 0 0 0 0 0 0 2 327267
-0.003843 0.002673 0.119117 0.465423 -0.496110 0.879688 -0.062500 0 0 0 0 0 0 2 328269
-0.003867 0.002707 0.119106 0.289608 -0.523241 1.041335 -0.062500 0 0 0 0 0 0 2 329254
-0.003891 0.002759 0.119110 0.265067 -0.773549 0.843680 -0.062500 0 0 0 0 0 0 2 330137
-0.003903 0.002786 0.119112 0.111091 -0.453452 0.862771 -0.062500 0 0 0 0 0 0 2 331252
-0.003933 0.002821 0.119111 0.331027 -0.536435 0.905663 -0.062500 0 0 0 0 0 0 2 332256
-0.003972 0.002860 0.119108 0.471606 -0.602430 0.926400 -0.062500 0 0 0 0 0 0 2 333246
-0.003997 0.002898 0.119096 0.296088 -0.577554 1.066473 -0.062500 0 0 0 0 0 0 2 334255
-0.004028 0.002921 0.119101 0.370488 -0.395090 0.850144 -0.062500 0 0 0 0 0 0 2 335246
-0.004049 0.002950 0.119091 0.219409 -0.453672 1.028698 -0.062500 0 0 0 0 0 0 2 336255
-0.004071 0.003000 0.119096 0.229630 -0.737167 0.848973 -0.062500 0 0 0 0 0 0 2 337255
-0.004087 0.003043 0.119087 0.149816 -0.662682 1.032540 -0.062500 0 0 0 0 0 0 2 338245
-0.004114 0.003069 0.119093 0.290087 -0.440825 0.842643 -0.062500 0 0 0 0 0 0 2 339255
-0.004152 0.003104 0.119093 0.439217 -0.534700 0.902213 -0.062500 0 0 0 0 0 0 2 340252
-0.004176 0.003139 0.119081 0.273349 -0.542219 1.066998 -0.062500 0 0 0 0 0 0 2 341293
-0.004212 0.003178 0.119075 0.418402 -0.604101 1.019860 -0.062500 0 0 0 0 0 0 2 342260
-0.004235 0.003215 0.119061 0.269428 -0.580186 1.124354 -0.062500 0 0 0 0 0 0 2 343255
-0.004254 0.003252 0.119076 0.193074 -0.578847 0.747176 -0.062500 0 0 0 0 0 0 2 344270
-0.004268 0.003288 0.119070 0.111021 -0.565532 0.993037 -0.062500 0 0 0 0 0 0 2 345263
-0.004299 0.003328 0.119066 0.329232 -0.617677 0.997903 -0.062500 0 0 0 0 0 0 2 346276
-0.004319 0.003365 0.119053 0.213096 -0.588757 1.122441 -0.062500 0 0 0 0 0 0 2 347258
-0.004354 0.003406 0.119046 0.393222 -0.633149 1.060001 -0.062500 0 0 0 0 0 0 2 348266
-0.004376 0.003443 0.119032 0.250321 -0.597930 1.158417 -0.062500 0 0 0 0 0 0 2 349252
-0.004407 0.003467 0.119036 0.344212 -0.412492 0.926449 -0.062500 0 0 0 0 0 0 2 350272
-0.004446 0.003501 0.119036 0.467222 -0.524319 0.971649 -0.062500 0 0 0 0 0 0 2 351238
-0.004471 0.003535 0.119024 0.274178 -0.549812 1.130257 -0.062500 0 0 0 0 0 0 2 352266
-0.004508 0.003574 0.119017 0.412854 -0.616427 1.082378 -0.062500 0 0 0 0 0 0 2 353265
-0.004526 0.003594 0.119015 0.190047 -0.370024 1.024576 -0.062500 0 0 0 0 0 0 2 354265
-0.004547 0.003639 0.119022 0.210057 -0.684818 0.886669 -0.062500 0 0 0 0 0 0 2 355269
-0.004562 0.003679 0.119013 0.136858 -0.642112 1.094493 -0.062500 0 0 0 0 0 0 2 356268
-0.004594 0.003721 0.119008 0.347004 -0.664418 1.075578 -0.062500 0 0 0 0 0 0 2 357268
-0.004629 0.003747 0.119015 0.412884 -0.456076 0.901087 -0.062500 0 0 0 0 0 0 2 358255
-0.004652 0.003777 0.119006 0.251179 -0.489946 1.103922 -0.062500 0 0 0 0 0 0 2 359267
-0.004687 0.003814 0.119000 0.397540 -0.598424 1.084488 -0.062500 0 0 0 0 0 0 2 360271
-0.004729 0.003854 0.118996 0.511499 -0.653787 1.071442 -0.062500 0 0 0 0 0 0 2 361272
-0.004750 0.003874 0.118994 0.249517 -0.397303 1.033482 -0.062500 0 0 0 0 0 0 2 362256
-0.004772 0.003920 0.119001 0.237724 -0.704625 0.905504 -0.062500 0 0 0 0 0 0 2 363267
-0.004788 0.003960 0.118992 0.153140 -0.658521 1.115881 -0.062500 0 0 0 0 0 0 2 364267
-0.004816 0.003985 0.118998 0.295626 -0.457071 0.936663 -0.062500 0 0 0 0 0 0 2 365266
-0.004853 0.004019 0.118998 0.444452 -0.558423 1.003408 -0.062500 0 0 0 0 0 0 2 366266
-0.004877 0.004053 0.118986 0.291432 -0.568184 1.168161 -0.062500 0 0 0 0 0 0 2 367265
-0.004909 0.004075 0.118991 0.375128 -0.425228 0.961814 -0.062500 0 0 0 0 0 0 2 368266
-0.004929 0.004103 0.118981 0.240482 -0.487863 1.143913 -0.062500 0 0 0 0 0 0 2 369237
-0.004959 0.004122 0.118986 0.348460 -0.375338 0.954981 -0.062500 0 0 0 0 0 0 2 370258
-0.004998 0.004153 0.118985 0.478556 -0.523944 1.018937 -0.062500 0 0 0 0 0 0 2 371265
-0.005017 0.004169 0.118985 0.238626 -0.336315 1.019216 -0.062500 0 0 0 0 0 0 2 372256
-0.005051 0.004198 0.118982 0.402265 -0.499689 1.054867 -0.062500 0 0 0 0 0 0 2 373263
-0.005060 0.004244 0.118980 0.098473 -0.726441 1.052014 -0.062500 0 0 0 0 0 0 2 374270
-0.005085 0.004272 0.118988 0.271964 -0.505464 0.909233 -0.062500 0 0 0 0 0 0 2 375236
-0.005121 0.004307 0.118988 0.447965 -0.598983 1.000705 -0.062500 0 0 0 0 0 0 2 376266
-0.005139 0.004325 0.118988 0.230792 -0.376222 1.010681 -0.062500 0 0 0 0 0 0 2 377266
-0.005172 0.004356 0.118985 0.406284 -0.521750 1.050855 -0.062500 0 0 0 0 0 0 2 378267
-0.005208 0.004376 0.118993 0.461221 -0.399306 0.907780 -0.062500 0 0 0 0 0 0 2 379265
-0.005231 0.004403 0.118984 0.292125 -0.476059 1.122314 -0.062500 0 0 0 0 0 0 2 380268
-0.005266 0.004438 0.118978 0.444930 -0.593192 1.110015 -0.062500 0 0 0 0 0 0 2 381267
-0.005284 0.004456 0.118976 0.229802 -0.376035 1.059957 -0.062500 0 0 0 0 0 0 2 382271
-0.005318 0.004487 0.118973 0.412272 -0.508513 1.077956 -0.062500 0 0 0 0 0 0 2 383261
-0.005334 0.004502 0.118971 0.220186 -0.334032 1.050301 -0.062500 0 0 0 0 0 0 2 384345
-0.005367 0.004532 0.118968 0.406862 -0.498573 1.077732 -0.062500 0 0 0 0 0 0 2 385333
-0.005403 0.004551 0.118976 0.467703 -0.386066 0.929703 -0.062500 0 0 0 0 0 0 2 386342
-0.005420 0.004561 0.118978 0.238918 -0.246224 0.977829 -0.062500 0 0 0 0 0 0 2 387330
-0.005453 0.004587 0.118976 0.414588 -0.451616 1.045683 -0.062500 0 0 0 0 0 0 2 388310
-0.005470 0.004601 0.118976 0.218136 -0.300115 1.036044 -0.062500 0 0 0 0 0 0 2 389310
-0.005490 0.004643 0.118983 0.243500 -0.662162 0.924315 -0.062500 0 0 0 0 0 0 2 390310
-0.005500 0.004664 0.118985 0.113825 -0.421830 0.972876 -0.062500 0 0 0 0 0 0 2 391342
-0.005529 0.004696 0.118983 0.349738 -0.525623 1.040343 -0.062500 0 0 0 0 0 0 2 392336
-0.005563 0.004717 0.118991 0.442014 -0.397362 0.907139 -0.062500 0 0 0 0 0 0 2 393309
-0.005585 0.004744 0.118982 0.288444 -0.466574 1.124780 -0.062500 0 0 0 0 0 0 2 394310
-0.005615 0.004763 0.118988 0.388941 -0.360223 0.950253 -0.062500 0 0 0 0 0 0 2 395337
-0.005630 0.004772 0.118990 0.199167 -0.227800 0.978896 -0.062500 0 0 0 0 0 0 2 396332
-0.005662 0.004798 0.118987 0.396197 -0.436685 1.040688 -0.062500 0 0 0 0 0 0 2 397336
-0.005678 0.004811 0.118986 0.210297 -0.287279 1.027425 -0.062500 0 0 0 0 0 0 2 398332
-0.005710 0.004840 0.118983 0.403369 -0.469054 1.062467 -0.062500 0 0 0 0 0 0 2 399316
-0.005746 0.004859 0.118991 0.471688 -0.371395 0.916443 -0.062500 0 0 0 0 0 0 2 400259
-0.005768 0.004885 0.118981 0.304890 -0.455867 1.129212 -0.062500 0 0 0 0 0 0 2 401250
-0.005799 0.004903 0.118987 0.393495 -0.337727 0.953315 -0.062500 0 0 0 0 0 0 2 402258
-0.005814 0.004912 0.118989 0.200214 -0.209201 0.980702 -0.062500 0 0 0 0 0 0 2 403249
-0.005846 0.004938 0.118986 0.395598 -0.419734 1.043318 -0.062500 0 0 0 0 0 0 2 404259
-0.005862 0.004951 0.118985 0.208799 -0.271445 1.029245 -0.062500 0 0 0 0 0 0 2 405249
-0.005890 0.004963 0.118994 0.340718 -0.233963 0.899341 -0.062500 0 0 0 0 0 0 2 406260
-0.005908 0.004985 0.118985 0.232898 -0.374042 1.120892 -0.062500 0 0 0 0 0 0 2 407248
-0.005937 0.005001 0.118990 0.360524 -0.306584 0.948709 -0.062500 0 0 0 0 0 0 2 408259
-0.005956 0.005026 0.118980 0.244359 -0.412977 1.142942 -0.062500 0 0 0 0 0 0 2 409248
-0.005985 0.005044 0.118985 0.368668 -0.330192 0.960048 -0.062500 0 0 0 0 0 0 2 410258
-0.006024 0.005074 0.118984 0.504019 -0.488986 1.029658 -0.062500 0 0 0 0 0 0 2 411306
-0.006044 0.005089 0.118983 0.265954 -0.308344 1.024918 -0.062500 0 0 0 0 0 0 2 412261
-0.006078 0.005118 0.118980 0.425288 -0.453068 1.066091 -0.062500 0 0 0 0 0 0 2 413263
-0.006095 0.005133 0.118979 0.222067 -0.280198 1.041965 -0.062500 0 0 0 0 0 0 2 414252
-0.006123 0.005145 0.118987 0.346024 -0.230247 0.909285 -0.062500 0 0 0 0 0 0 2 415267
-0.006141 0.005168 0.118978 0.233102 -0.363251 1.129594 -0.062500 0 0 0 0 0 0 2 416249
-0.006171 0.005184 0.118983 0.360105 -0.295654 0.957433 -0.062500 0 0 0 0 0 0 2 417268
-0.006205 0.005197 0.118994 0.436910 -0.243609 0.864748 -0.062500 0 0 0 0 0 0 2 418264
-0.006226 0.005220 0.118985 0.280253 -0.370985 1.108078 -0.062500 0 0 0 0 0 0 2 419263
-0.006257 0.005237 0.118991 0.383387 -0.298068 0.945041 -0.062500 0 0 0 0 0 0 2 420270
-0.006276 0.005262 0.118981 0.253546 -0.400874 1.142098 -0.062500 0 0 0 0 0 0 2 421264
-0.006306 0.005279 0.118986 0.370737 -0.313712 0.960842 -0.062500 0 0 0 0 0 0 2 422266
-0.006340 0.005293 0.118996 0.442750 -0.252843 0.864854 -0.062500 0 0 0 0 0 0 2 423264
-0.006362 0.005316 0.118988 0.282974 -0.375340 1.106807 -0.062500 0 0 0 0 0 0 2 424266
-0.006393 0.005333 0.118994 0.381067 -0.282244 0.943583 -0.062500 0 0 0 0 0 0 2 425235
-0.006408 0.005341 0.118995 0.190186 -0.165216 0.973051 -0.062500 0 0 0 0 0 0 2 426265
-0.006440 0.005367 0.118993 0.387366 -0.380696 1.040430 -0.062500 0 0 0 0 0 0 2 427264
-0.006475 0.005384 0.119000 0.456986 -0.298561 0.905832 -0.062500 0 0 0 0 0 0 2 428271
-0.006493 0.005393 0.119003 0.229680 -0.173356 0.953931 -0.062500 0 0 0 0 0 0 2 429269
-0.006526 0.005419 0.119000 0.407124 -0.384519 1.029227 -0.062500 0 0 0 0 0 0 2 430267
-0.006562 0.005437 0.119008 0.467051 -0.300458 0.897408 -0.062500 0 0 0 0 0 0 2 431266
-0.006580 0.005446 0.119010 0.234670 -0.174288 0.946111 -0.062500 0 0 0 0 0 0 2 432263
-0.006609 0.005455 0.119020 0.350265 -0.168395 0.854418 -0.062500 0 0 0 0 0 0 2 433264
-0.006628 0.005476 0.119011 0.232251 -0.323835 1.089760 -0.062500 0 0 0 0 0 0 2 434263
-0.006657 0.005491 0.119016 0.358564 -0.266578 0.924104 -0.062500 0 0 0 0 0 0 2 435263
-0.006691 0.005504 0.119027 0.435503 -0.221101 0.833805 -0.062500 0 0 0 0 0 0 2 436264
-0.006708 0.005510 0.119030 0.217259 -0.132605 0.909163 -0.062500 0 0 0 0 0 0 2 437265
-0.006741 0.005535 0.119028 0.398265 -0.344828 0.996599 -0.062500 0 0 0 0 0 0 2 438264
-0.006777 0.005552 0.119035 0.461982 -0.271736 0.868931 -0.062500 0 0 0 0 0 0 2 439263
-0.006795 0.005560 0.119038 0.230967 -0.150998 0.918208 -0.062500 0 0 0 0 0 0 2 440265
-0.006823 0.005569 0.119047 0.347925 -0.148275 0.827536 -0.062500 0 0 0 0 0 0 2 441262
-0.006857 0.005578 0.119059 0.427210 -0.149913 0.777592 -0.062500 0 0 0 0 0 0 2 442266
-0.006874 0.005583 0.119063 0.211273 -0.087572 0.867850 -0.062500 0 0 0 0 0 0 2 443236
-0.006906 0.005606 0.119061 0.396624 -0.332703 0.961615 -0.062500 0 0 0 0 0 0 2 444254
-0.006942 0.005623 0.119068 0.461770 -0.266688 0.836054 -0.062500 0 0 0 0 0 0 2 445234
-0.006960 0.005631 0.119071 0.231013 -0.149420 0.885369 -0.062500 0 0 0 0 0 0 2 446264
-0.006989 0.005640 0.119080 0.348234 -0.146622 0.795372 -0.062500 0 0 0 0 0 0 2 447262
-0.007023 0.005649 0.119092 0.427800 -0.149951 0.745741 -0.062500 0 0 0 0 0 0 2 448265
-0.007039 0.005654 0.119096 0.211523 -0.087990 0.835435 -0.062500 0 0 0 0 0 0 2 449264
-0.007072 0.005678 0.119093 0.396953 -0.333216 0.929986 -0.062500 0 0 0 0 0 0 2 450263
-0.007108 0.005694 0.119101 0.462467 -0.267452 0.804576 -0.062500 0 0 0 0 0 0 2 451236
-0.007126 0.005702 0.119103 0.231343 -0.150210 0.853241 -0.062500 0 0 0 0 0 0 2 452251
-0.007154 0.005711 0.119113 0.348861 -0.147493 0.763649 -0.062500 0 0 0 0 0 0 2 453262
-0.007168 0.005716 0.119116 0.170768 -0.086942 0.829933 -0.062500 0 0 0 0 0 0 2 454257
-0.007195 0.005723 0.119125 0.318070 -0.115407 0.747294 -0.062500 0 0 0 0 0 0 2 455263
-0.007228 0.005731 0.119137 0.413144 -0.133952 0.700397 -0.062500 0 0 0 0 0 0 2 456266
-0.007244 0.005735 0.119141 0.204211 -0.081063 0.790258 -0.062500 0 0 0 0 0 0 2 457262
-0.007272 0.005741 0.119150 0.334851 -0.112800 0.717071 -0.062500 0 0 0 0 0 0 2 458264
-0.007286 0.005744 0.119154 0.163517 -0.069940 0.788828 -0.062500 0 0 0 0 0 0 2 459263
-0.007312 0.005751 0.119163 0.313923 -0.088699 0.708577 -0.062500 0 0 0 0 0 0 2 460252
-0.007325 0.005754 0.119167 0.152754 -0.048607 0.777627 -0.062500 0 0 0 0 0 0 2 461262
-0.007352 0.005760 0.119176 0.309097 -0.087451 0.696582 -0.062500 0 0 0 0 0 0 2 462234
-0.007384 0.005768 0.119187 0.408741 -0.111239 0.650329 -0.062500 0 0 0 0 0 0 2 463263
-0.007400 0.005772 0.119192 0.201513 -0.059786 0.739829 -0.062500 0 0 0 0 0 0 2 464243
-0.007428 0.005778 0.119201 0.333548 -0.092867 0.667106 -0.062500 0 0 0 0 0 0 2 465257
-0.007442 0.005781 0.119204 0.162469 -0.050628 0.738467 -0.062500 0 0 0 0 0 0 2 466248
-0.007468 0.005788 0.119214 0.314336 -0.089780 0.658680 -0.062500 0 0 0 0 0 0 2 467257
-0.007481 0.005791 0.119217 0.152994 -0.049806 0.727346 -0.062500 0 0 0 0 0 0 2 468335
-0.007508 0.005797 0.119226 0.309700 -0.088763 0.646751 -0.062500 0 0 0 0 0 0 2 469331
-0.007521 0.005800 0.119230 0.150702 -0.049304 0.714981 -0.062500 0 0 0 0 0 0 2 470334
-0.007547 0.005806 0.119239 0.308663 -0.088550 0.634403 -0.062500 0 0 0 0 0 0 2 471314
-0.007560 0.005809 0.119242 0.150183 -0.049197 0.702487 -0.062500 0 0 0 0 0 0 2 472256
-0.007586 0.005816 0.119252 0.308530 -0.088513 0.622002 -0.062500 0 0 0 0 0 0 2 473246
-0.007599 0.005819 0.119255 0.150094 -0.049184 0.689990 -0.062500 0 0 0 0 0 0 2 474256
-0.007625 0.005825 0.119264 0.308603 -0.088522 0.609621 -0.062500 0 0 0 0 0 0 2 475247
-0.007638 0.005828 0.119267 0.150125 -0.049188 0.677513 -0.062500 0 0 0 0 0 0 2 476256
-0.007644 0.005829 0.119269 0.049469 -0.025174 0.710977 -0.062500 0 0 0 0 0 0 2 477246
-0.007667 0.005835 0.119277 0.257259 -0.078025 0.610006 -0.062500 0 0 0 0 0 0 2 478256
-0.007679 0.005837 0.119280 0.124676 -0.044846 0.669607 -0.062500 0 0 0 0 0 0 2 479260
-0.007704 0.005844 0.119289 0.296284 -0.087152 0.586522 -0.062500 0 0 0 0 0 0 2 480254
-0.007717 0.005846 0.119293 0.144093 -0.049237 0.653160 -0.062500 0 0 0 0 0 0 2 481257
-0.007723 0.005848 0.119294 0.046553 -0.025893 0.686173 -0.062500 0 0 0 0 0 0 2 482248
-0.007750 0.005870 0.119290 0.314137 -0.295010 0.754919 -0.062500 0 0 0 0 0 0 2 483257
-0.007764 0.005881 0.119289 0.163833 -0.178134 0.732458 -0.062500 0 0 0 0 0 0 2 484238
-0.007791 0.005892 0.119296 0.318886 -0.157433 0.606585 -0.062500 0 0 0 0 0 0 2 485254
-0.007804 0.005897 0.119299 0.156291 -0.085118 0.656370 -0.062500 0 0 0 0 0 0 2 486248
-0.007811 0.005899 0.119300 0.052911 -0.044038 0.683277 -0.062500 0 0 0 0 0 0 2 487256
-0.007834 0.005905 0.119308 0.259466 -0.086915 0.580684 -0.062500 0 0 0 0 0 0 2 488260
-0.007845 0.005908 0.119311 0.125815 -0.049321 0.639094 -0.062500 0 0 0 0 0 0 2 489238
-0.007851 0.005910 0.119312 0.037503 -0.026002 0.669091 -0.062500 0 0 0 0 0 0 2 490259
-0.007854 0.005910 0.119313 -0.008018 -0.014411 0.680610 -0.062500 0 0 0 0 0 0 2 491262
-0.007875 0.005916 0.119321 0.229291 -0.073864 0.571938 -0.062500 0 0 0 0 0 0 2 492234
-0.007885 0.005918 0.119324 0.110880 -0.043662 0.627959 -0.062500 0 0 0 0 0 0 2 493263
-0.007891 0.005919 0.119325 0.030130 -0.023998 0.657107 -0.062500 0 0 0 0 0 0 2 494261
-0.007913 0.005925 0.119333 0.248301 -0.077709 0.555657 -0.062500 0 0 0 0 0 0 2 495260
-0.007924 0.005927 0.119336 0.120285 -0.045509 0.614169 -0.062500 0 0 0 0 0 0 2 496264
-0.007930 0.005928 0.119337 0.034757 -0.024902 0.644211 -0.062500 0 0 0 0 0 0 2 497266
-0.007957 0.005951 0.119334 0.308643 -0.295286 0.713115 -0.062500 0 0 0 0 0 0 2 498268
-0.007970 0.005962 0.119332 0.162030 -0.160721 0.689733 -0.062500 0 0 0 0 0 0 2 499235
-0.007977 0.005967 0.119332 0.058880 -0.076906 0.676586 -0.062500 0 0 0 0 0 0 2 500244
-0.007981 0.005970 0.119332 0.004000 -0.032225 0.671441 -0.062500 0 0 0 0 0 0 2 501264
-0.008002 0.005977 0.119340 0.236285 -0.073059 0.557286 -0.062500 0 0 0 0 0 0 2 502261
-0.008013 0.005980 0.119342 0.114858 -0.034130 0.610876 -0.062500 0 0 0 0 0 0 2 503262
-0.008018 0.005981 0.119343 0.032523 -0.010085 0.639138 -0.062500 0 0 0 0 0 0 2 504263
-0.008021 0.005982 0.119344 -0.010071 0.001934 0.650042 -0.062500 0 0 0 0 0 0 2 505261
-0.008022 0.005982 0.119344 -0.031248 0.007781 0.653974 -0.062500 0 0 0 0 0 0 2 506263
-0.008043 0.005987 0.119352 0.218577 -0.052962 0.543274 -0.062500 0 0 0 0 0 0 2 507261
-0.008053 0.005989 0.119355 0.105954 -0.024046 0.597918 -0.062500 0 0 0 0 0 0 2 508263
-0.008062 0.006007 0.119344 0.085769 -0.221949 0.796697 -0.062500 0 0 0 0 0 0 2 509262
-0.008067 0.006016 0.119340 0.027435 -0.128835 0.725675 -0.062500 0 0 0 0 0 0 2 510262
-0.008090 0.006026 0.119346 0.250723 -0.126755 0.574541 -0.062500 0 0 0 0 0 0 2 511262
-0.008101 0.006031 0.119349 0.122849 -0.062647 0.613340 -0.062500 0 0 0 0 0 0 2 512260
-0.008107 0.006033 0.119349 0.036716 -0.025504 0.636181 -0.062500 0 0 0 0 0 0 2 513261
-0.008109 0.006034 0.119350 -0.007945 -0.006814 0.645165 -0.062500 0 0 0 0 0 0 2 514261
-0.008111 0.006034 0.119350 -0.030184 0.002405 0.648422 -0.062500 0 0 0 0 0 0 2 515261
-0.008131 0.006040 0.119358 0.219297 -0.056668 0.537871 -0.062500 0 0 0 0 0 0 2 516262
-0.008141 0.006042 0.119361 0.106257 -0.026867 0.592240 -0.062500 0 0 0 0 0 0 2 517260
-0.008146 0.006043 0.119362 0.028097 -0.007408 0.620740 -0.062500 0 0 0 0 0 0 2 518261
-0.008153 0.006060 0.119350 0.045262 -0.214476 0.802062 -0.062500 0 0 0 0 0 0 2 519261
-0.008157 0.006069 0.119346 0.007308 -0.126256 0.723917 -0.062500 0 0 0 0 0 0 2 520262
-0.008159 0.006074 0.119344 -0.019583 -0.060984 0.682065 -0.062500 0 0 0 0 0 0 2 521252
-0.008180 0.006081 0.119352 0.225700 -0.089182 0.554334 -0.062500 0 0 0 0 0 0 2 522261
-0.008191 0.006084 0.119354 0.109774 -0.043347 0.602297 -0.062500 0 0 0 0 0 0 2 523259
-0.008196 0.006086 0.119355 0.029989 -0.015717 0.628509 -0.062500 0 0 0 0 0 0 2 524233
-0.008198 0.006087 0.119355 -0.011357 -0.001876 0.638697 -0.062500 0 0 0 0 0 0 2 525262
-0.008199 0.006087 0.119356 -0.031921 0.004884 0.642371 -0.062500 0 0 0 0 0 0 2 526259
-0.008200 0.006088 0.119356 -0.042112 0.008192 0.643678 -0.062500 0 0 0 0 0 0 2 527261
-0.008220 0.006093 0.119364 0.213588 -0.053841 0.532833 -0.062500 0 0 0 0 0 0 2 528258
-0.008230 0.006095 0.119366 0.103403 -0.025463 0.586750 -0.062500 0 0 0 0 0 0 2 529261
-0.008240 0.006113 0.119355 0.084148 -0.223330 0.785585 -0.062500 0 0 0 0 0 0 2 530262
-0.008245 0.006122 0.119351 0.026655 -0.130518 0.714336 -0.062500 0 0 0 0 0 0 2 531261
-0.008247 0.006126 0.119350 -0.009987 -0.063058 0.674945 -0.062500 0 0 0 0 0 0 2 532263
-0.008269 0.006134 0.119357 0.230704 -0.090239 0.548497 -0.062500 0 0 0 0 0 0 2 533255
-0.008279 0.006137 0.119360 0.112272 -0.043865 0.596577 -0.062500 0 0 0 0 0 0 2 534246
-0.008284 0.006139 0.119361 0.031206 -0.015959 0.622793 -0.062500 0 0 0 0 0 0 2 535251
-0.008287 0.006140 0.119361 -0.010770 -0.001999 0.632978 -0.062500 0 0 0 0 0 0 2 536313
-0.008288 0.006140 0.119361 -0.031632 0.004827 0.636664 -0.062500 0 0 0 0 0 0 2 537345
-0.008289 0.006140 0.119361 -0.041976 0.008169 0.637972 -0.062500 0 0 0 0 0 0 2 538325
-0.008314 0.006162 0.119357 0.271107 -0.272423 0.698201 -0.062500 0 0 0 0 0 0 2 539311
-0.008326 0.006173 0.119356 0.145471 -0.141802 0.669685 -0.062500 0 0 0 0 0 0 2 540328
-0.008332 0.006178 0.119355 0.051775 -0.060085 0.654542 -0.062500 0 0 0 0 0 0 2 541311
-0.008336 0.006181 0.119355 0.001554 -0.016405 0.648646 -0.062500 0 0 0 0 0 0 2 542325
-0.008337 0.006182 0.119355 -0.024051 0.005818 0.646499 -0.062500 0 0 0 0 0 0 2 543311
-0.008358 0.006188 0.119363 0.224160 -0.046750 0.535048 -0.062500 0 0 0 0 0 0 2 544254
-0.008373 0.006207 0.119353 0.167047 -0.229864 0.759037 -0.062500 0 0 0 0 0 0 2 545245
-0.008380 0.006217 0.119350 0.070656 -0.125366 0.704766 -0.062500 0 0 0 0 0 0 2 546253
-0.008384 0.006222 0.119349 0.013023 -0.051916 0.672168 -0.062500 0 0 0 0 0 0 2 547244
-0.008386 0.006225 0.119348 -0.017677 -0.012495 0.659271 -0.062500 0 0 0 0 0 0 2 548254
-0.008412 0.006247 0.119344 0.284837 -0.272288 0.715072 -0.062500 0 0 0 0 0 0 2 549243
-0.008425 0.006259 0.119342 0.151272 -0.151225 0.684405 -0.062500 0 0 0 0 0 0 2 550253
-0.008431 0.006265 0.119342 0.054741 -0.064832 0.668404 -0.062500 0 0 0 0 0 0 2 551250
-0.008434 0.006268 0.119341 0.003077 -0.018787 0.662196 -0.062500 0 0 0 0 0 0 2 552257
-0.008456 0.006274 0.119349 0.238042 -0.059192 0.549692 -0.062500 0 0 0 0 0 0 2 553265
-0.008471 0.006294 0.119340 0.173838 -0.235806 0.773218 -0.062500 0 0 0 0 0 0 2 554250
-0.008479 0.006304 0.119336 0.074099 -0.128357 0.718538 -0.062500 0 0 0 0 0 0 2 555266
-0.008483 0.006309 0.119335 0.014780 -0.053430 0.685744 -0.062500 0 0 0 0 0 0 2 556246
-0.008505 0.006316 0.119343 0.244633 -0.077098 0.562773 -0.062500 0 0 0 0 0 0 2 557246
-0.008520 0.006336 0.119333 0.176732 -0.246908 0.782395 -0.062500 0 0 0 0 0 0 2 558253
-0.008528 0.006347 0.119330 0.075397 -0.135051 0.726193 -0.062500 0 0 0 0 0 0 2 559479
-0.008532 0.006352 0.119328 0.015179 -0.057874 0.692860 -0.062500 0 0 0 0 0 0 2 560252
-0.008534 0.006354 0.119328 -0.016829 -0.016566 0.679699 -0.062500 0 0 0 0 0 0 2 561234
-0.008556 0.006361 0.119336 0.228190 -0.059291 0.565120 -0.062500 0 0 0 0 0 0 2 562248
-0.008570 0.006380 0.119326 0.168507 -0.236676 0.787767 -0.062500 0 0 0 0 0 0 2 563247
-0.008578 0.006390 0.119323 0.076215 -0.109763 0.732535 -0.062500 0 0 0 0 0 0 2 564253
-0.008582 0.006395 0.119322 0.018087 -0.035159 0.699531 -0.062500 0 0 0 0 0 0 2 565248
-0.008609 0.006419 0.119317 0.305562 -0.274689 0.748437 -0.062500 0 0 0 0 0 0 2 566249
-0.008622 0.006431 0.119315 0.164158 -0.143569 0.714008 -0.062500 0 0 0 0 0 0 2 567248
-0.008629 0.006438 0.119314 0.063523 -0.052086 0.696521 -0.062500 0 0 0 0 0 0 2 568348
-0.008652 0.006446 0.119322 0.271502 -0.067361 0.580429 -0.062500 0 0 0 0 0 0 2 569341
-0.008668 0.006466 0.119312 0.192503 -0.230406 0.802418 -0.062500 0 0 0 0 0 0 2 570312
-0.008676 0.006476 0.119309 0.085787 -0.116707 0.746692 -0.062500 0 0 0 0 0 0 2 571334
-0.008701 0.006487 0.119316 0.284825 -0.102614 0.604344 -0.062500 0 0 0 0 0 0 2 572346
-0.008713 0.006492 0.119318 0.143174 -0.033079 0.643829 -0.062500 0 0 0 0 0 0 2 573303
-0.008723 0.006511 0.119306 0.106708 -0.208611 0.838603 -0.062500 0 0 0 0 0 0 2 574302
-0.008729 0.006520 0.119302 0.040626 -0.107991 0.764931 -0.062500 0 0 0 0 0 0 2 575305
-0.008752 0.006530 0.119309 0.262042 -0.099514 0.615644 -0.062500 0 0 0 0 0 0 2 576305
-0.008763 0.006535 0.119311 0.131421 -0.032664 0.652360 -0.062500 0 0 0 0 0 0 2 577304
-0.008769 0.006537 0.119312 0.043835 0.005883 0.674277 -0.062500 0 0 0 0 0 0 2 578304
-0.008776 0.006555 0.119300 0.054896 -0.189959 0.854930 -0.062500 0 0 0 0 0 0 2 579303
-0.008800 0.006569 0.119303 0.277450 -0.161785 0.666679 -0.062500 0 0 0 0 0 0 2 580306
-0.008812 0.006576 0.119304 0.141246 -0.066708 0.676465 -0.062500 0 0 0 0 0 0 2 581302
-0.008822 0.006596 0.119293 0.113879 -0.205728 0.859633 -0.062500 0 0 0 0 0 0 2 582331
-0.008848 0.006611 0.119296 0.311260 -0.159189 0.673092 -0.062500 0 0 0 0 0 0 2 583328
-0.008860 0.006619 0.119297 0.162242 -0.054873 0.683326 -0.062500 0 0 0 0 0 0 2 584332
-0.008871 0.006639 0.119286 0.120215 -0.210196 0.866786 -0.062500 0 0 0 0 0 0 2 585303
-0.008897 0.006654 0.119289 0.314573 -0.161461 0.680458 -0.062500 0 0 0 0 0 0 2 586306
-0.008910 0.006662 0.119290 0.163877 -0.056011 0.690554 -0.062500 0 0 0 0 0 0 2 587303
-0.008916 0.006666 0.119291 0.064780 0.004166 0.701657 -0.062500 0 0 0 0 0 0 2 588333
-0.008944 0.006689 0.119286 0.330467 -0.245871 0.770755 -0.062500 0 0 0 0 0 0 2 589313
-0.008958 0.006701 0.119285 0.179318 -0.120334 0.741674 -0.062500 0 0 0 0 0 0 2 590302
-0.008965 0.006707 0.119284 0.073950 -0.031822 0.725890 -0.062500 0 0 0 0 0 0 2 591304
-0.008989 0.006714 0.119292 0.280374 -0.048799 0.611922 -0.062500 0 0 0 0 0 0 2 592338
-0.009005 0.006735 0.119282 0.199228 -0.211612 0.834163 -0.062500 0 0 0 0 0 0 2 593333
-0.009013 0.006745 0.119279 0.092199 -0.098752 0.777812 -0.062500 0 0 0 0 0 0 2 594333
-0.009037 0.006755 0.119285 0.291772 -0.085256 0.636670 -0.062500 0 0 0 0 0 0 2 595331
-0.009054 0.006777 0.119275 0.205502 -0.230291 0.847919 -0.062500 0 0 0 0 0 0 2 596340
-0.009062 0.006788 0.119271 0.095610 -0.108252 0.787398 -0.062500 0 0 0 0 0 0 2 597335
-0.009087 0.006798 0.119278 0.293697 -0.090109 0.644990 -0.062500 0 0 0 0 0 0 2 598304
-0.009099 0.006803 0.119280 0.150568 -0.018226 0.682847 -0.062500 0 0 0 0 0 0 2 599304
-0.009109 0.006822 0.119268 0.123560 -0.170221 0.877940 -0.062500 0 0 0 0 0 0 2 600306
-0.009135 0.006837 0.119272 0.321529 -0.131693 0.696533 -0.062500 0 0 0 0 0 0 2 601335
-0.009148 0.006844 0.119273 0.172193 -0.031315 0.707338 -0.062500 0 0 0 0 0 0 2 602327
-0.009154 0.006848 0.119274 0.072514 0.025102 0.718604 -0.062500 0 0 0 0 0 0 2 603303
-0.009182 0.006871 0.119269 0.340015 -0.223986 0.789456 -0.062500 0 0 0 0 0 0 2 604328
-0.009196 0.006883 0.119267 0.189119 -0.099343 0.759616 -0.062500 0 0 0 0 0 0 2 605328
-0.009203 0.006889 0.119267 0.083807 -0.011278 0.743385 -0.062500 0 0 0 0 0 0 2 606294
-0.009231 0.006913 0.119262 0.346377 -0.242674 0.803518 -0.062500 0 0 0 0 0 0 2 607328
-0.009245 0.006925 0.119260 0.192578 -0.108873 0.769431 -0.062500 0 0 0 0 0 0 2 608326
-0.009272 0.006936 0.119267 0.348864 -0.080374 0.645162 -0.062500 0 0 0 0 0 0 2 609328
-0.009290 0.006958 0.119257 0.238384 -0.217006 0.862840 -0.062500 0 0 0 0 0 0 2 610310
-0.009299 0.006969 0.119254 0.116928 -0.091489 0.804189 -0.062500 0 0 0 0 0 0 2 611325
-0.009324 0.006980 0.119260 0.309836 -0.071793 0.663441 -0.062500 0 0 0 0 0 0 2 612310
-0.009337 0.006985 0.119262 0.163571 0.000999 0.700899 -0.062500 0 0 0 0 0 0 2 613326
-0.009347 0.007004 0.119251 0.123476 -0.171287 0.896374 -0.062500 0 0 0 0 0 0 2 614309
-0.009373 0.007019 0.119254 0.321293 -0.133743 0.715781 -0.062500 0 0 0 0 0 0 2 615326
-0.009386 0.007026 0.119255 0.184832 -0.012212 0.725836 -0.062500 0 0 0 0 0 0 2 616244
-0.009392 0.007030 0.119256 0.086053 0.045441 0.736741 -0.062500 0 0 0 0 0 0 2 617243
-0.009420 0.007053 0.119251 0.353510 -0.203186 0.809155 -0.062500 0 0 0 0 0 0 2 618252
-0.009434 0.007065 0.119249 0.202585 -0.078809 0.778471 -0.062500 0 0 0 0 0 0 2 619242
-0.009461 0.007075 0.119256 0.360844 -0.055219 0.656178 -0.062500 0 0 0 0 0 0 2 620252
-0.009475 0.007081 0.119259 0.195473 0.019680 0.700438 -0.062500 0 0 0 0 0 0 2 621251
-0.009481 0.007083 0.119260 0.090519 0.062077 0.724873 -0.062500 0 0 0 0 0 0 2 622242
-0.009509 0.007106 0.119255 0.355485 -0.194531 0.802829 -0.062500 0 0 0 0 0 0 2 623251
-0.009523 0.007117 0.119253 0.203530 -0.074422 0.773659 -0.062500 0 0 0 0 0 0 2 624252
-0.009530 0.007123 0.119253 0.097641 0.011342 0.757461 -0.062500 0 0 0 0 0 0 2 625242
-0.009558 0.007147 0.119248 0.360104 -0.220608 0.819847 -0.062500 0 0 0 0 0 0 2 626266
-0.009572 0.007160 0.119246 0.206235 -0.087697 0.784704 -0.062500 0 0 0 0 0 0 2 627242
-0.009600 0.007171 0.119253 0.363536 -0.060581 0.661352 -0.062500 0 0 0 0 0 0 2 628252
-0.009613 0.007176 0.119255 0.197088 0.016590 0.704669 -0.062500 0 0 0 0 0 0 2 629246
-0.009624 0.007195 0.119244 0.146425 -0.153020 0.902841 -0.062500 0 0 0 0 0 0 2 630250
-0.009651 0.007210 0.119247 0.340571 -0.114207 0.724056 -0.062500 0 0 0 0 0 0 2 631260
-0.009664 0.007217 0.119248 0.188055 -0.013416 0.733513 -0.062500 0 0 0 0 0 0 2 632243
-0.009690 0.007226 0.119256 0.352083 -0.020027 0.639554 -0.062500 0 0 0 0 0 0 2 633257
-0.009708 0.007246 0.119246 0.260121 -0.155151 0.868564 -0.062500 0 0 0 0 0 0 2 634288
-0.009717 0.007257 0.119243 0.141937 -0.040481 0.813309 -0.062500 0 0 0 0 0 0 2 635255
-0.009742 0.007267 0.119249 0.337582 -0.026520 0.675544 -0.062500 0 0 0 0 0 0 2 636245
-0.009754 0.007272 0.119251 0.191661 0.043607 0.712337 -0.062500 0 0 0 0 0 0 2 637257
-0.009760 0.007274 0.119252 0.096318 0.083761 0.733979 -0.062500 0 0 0 0 0 0 2 638256
-0.009783 0.007281 0.119260 0.311581 0.039388 0.638381 -0.062500 0 0 0 0 0 0 2 639257
-0.009795 0.007283 0.119263 0.178397 0.076229 0.691493 -0.062500 0 0 0 0 0 0 2 640229
-0.009804 0.007301 0.119251 0.144304 -0.113123 0.893581 -0.062500 0 0 0 0 0 0 2 641257
-0.009830 0.007315 0.119254 0.347783 -0.084741 0.716762 -0.062500 0 0 0 0 0 0 2 642257
-0.009843 0.007322 0.119256 0.199503 0.010884 0.726155 -0.062500 0 0 0 0 0 0 2 643264
-0.009869 0.007331 0.119263 0.366075 0.001623 0.632913 -0.062500 0 0 0 0 0 0 2 644262
-0.009887 0.007351 0.119254 0.259836 -0.154783 0.861818 -0.062500 0 0 0 0 0 0 2 645262
-0.009896 0.007362 0.119250 0.142275 -0.040910 0.806257 -0.062500 0 0 0 0 0 0 2 646239
-0.009900 0.007367 0.119249 0.073868 0.037141 0.772647 -0.062500 0 0 0 0 0 0 2 647257
-0.009923 0.007374 0.119256 0.302329 0.014393 0.655758 -0.062500 0 0 0 0 0 0 2 648258
-0.009934 0.007378 0.119259 0.173852 0.064012 0.700493 -0.062500 0 0 0 0 0 0 2 649257
-0.009940 0.007380 0.119259 0.087618 0.093504 0.725045 -0.062500 0 0 0 0 0 0 2 650257
-0.009967 0.007402 0.119255 0.362319 -0.168940 0.806124 -0.062500 0 0 0 0 0 0 2 651257
-0.009981 0.007413 0.119253 0.215241 -0.052471 0.775554 -0.062500 0 0 0 0 0 0 2 652259
-0.009988 0.007419 0.119252 0.111613 0.031460 0.758597 -0.062500 0 0 0 0 0 0 2 653258
-0.009991 0.007422 0.119252 0.056244 0.076335 0.751903 -0.062500 0 0 0 0 0 0 2 654261
-0.010013 0.007428 0.119259 0.293419 0.033073 0.646372 -0.062500 0 0 0 0 0 0 2 655256
-0.010024 0.007431 0.119262 0.169333 0.072781 0.694914 -0.062500 0 0 0 0 0 0 2 656252
-0.010033 0.007449 0.119250 0.150161 -0.095260 0.895791 -0.062500 0 0 0 0 0 0 2 657258
-0.010059 0.007463 0.119254 0.356897 -0.066743 0.719264 -0.062500 0 0 0 0 0 0 2 658257
-0.010072 0.007470 0.119255 0.209601 0.029084 0.727766 -0.062500 0 0 0 0 0 0 2 659256
-0.010078 0.007474 0.119255 0.111978 0.084485 0.737866 -0.062500 0 0 0 0 0 0 2 660259
-0.010081 0.007475 0.119255 0.061114 0.112698 0.742158 -0.062500 0 0 0 0 0 0 2 661257
-0.010103 0.007481 0.119263 0.300831 0.062102 0.641091 -0.062500 0 0 0 0 0 0 2 662256
-0.010114 0.007484 0.119265 0.178225 0.097328 0.690875 -0.062500 0 0 0 0 0 0 2 663256
-0.010123 0.007501 0.119254 0.149170 -0.092777 0.892346 -0.062500 0 0 0 0 0 0 2 664257
-0.010128 0.007511 0.119250 0.091325 -0.000868 0.818828 -0.062500 0 0 0 0 0 0 2 665258
-0.010151 0.007520 0.119255 0.319472 0.001450 0.675520 -0.062500 0 0 0 0 0 0 2 666258
-0.010163 0.007525 0.119257 0.188701 0.066111 0.708565 -0.062500 0 0 0 0 0 0 2 667255
-0.010168 0.007527 0.119258 0.100772 0.103602 0.728728 -0.062500 0 0 0 0 0 0 2 668244
-0.010171 0.007528 0.119258 0.055260 0.122420 0.736768 -0.062500 0 0 0 0 0 0 2 669254
-0.010197 0.007550 0.119253 0.351954 -0.145092 0.812742 -0.062500 0 0 0 0 0 0 2 670258
-0.010210 0.007561 0.119252 0.215790 -0.031453 0.779010 -0.062500 0 0 0 0 0 0 2 671257
-0.010217 0.007567 0.119251 0.118038 0.049140 0.760780 -0.062500 0 0 0 0 0 0 2 672257
-0.010220 0.007570 0.119251 0.065243 0.093387 0.753612 -0.062500 0 0 0 0 0 0 2 673255
-0.010222 0.007571 0.119251 0.038235 0.115940 0.750983 -0.062500 0 0 0 0 0 0 2 674256
-0.010243 0.007577 0.119258 0.290158 0.062589 0.647992 -0.062500 0 0 0 0 0 0 2 675253
-0.010254 0.007579 0.119260 0.173229 0.096539 0.696525 -0.062500 0 0 0 0 0 0 2 676228
-0.010263 0.007597 0.119249 0.146695 -0.093865 0.897815 -0.062500 0 0 0 0 0 0 2 677255
-0.010268 0.007606 0.119245 0.090440 -0.002417 0.824030 -0.062500 0 0 0 0 0 0 2 678256
-0.010271 0.007611 0.119243 0.054030 0.064340 0.783044 -0.062500 0 0 0 0 0 0 2 679308
-0.010292 0.007618 0.119250 0.299233 0.035944 0.665112 -0.062500 0 0 0 0 0 0 2 680243
-0.010303 0.007621 0.119252 0.178136 0.082973 0.707962 -0.062500 0 0 0 0 0 0 2 681250
-0.010308 0.007623 0.119253 0.095512 0.111213 0.731718 -0.062500 0 0 0 0 0 0 2 682240
-0.010311 0.007624 0.119253 0.052839 0.125296 0.741038 -0.062500 0 0 0 0 0 0 2 683251
-0.010312 0.007624 0.119254 0.031624 0.132173 0.744459 -0.062500 0 0 0 0 0 0 2 684240
-0.010333 0.007630 0.119261 0.286908 0.070751 0.644068 -0.062500 0 0 0 0 0 0 2 685249
-0.010348 0.007648 0.119251 0.225176 -0.111140 0.868788 -0.062500 0 0 0 0 0 0 2 686240
-0.010355 0.007658 0.119247 0.130999 -0.010968 0.810892 -0.062500 0 0 0 0 0 0 2 687250
-0.010359 0.007663 0.119246 0.080169 0.080193 0.776320 -0.062500 0 0 0 0 0 0 2 688251
-0.010382 0.007670 0.119253 0.315408 0.053885 0.661137 -0.062500 0 0 0 0 0 0 2 689239
-0.010393 0.007674 0.119255 0.189180 0.101943 0.704618 -0.062500 0 0 0 0 0 0 2 690249
-0.010398 0.007675 0.119256 0.104028 0.130674 0.728575 -0.062500 0 0 0 0 0 0 2 691258
-0.010401 0.007676 0.119256 0.060070 0.145000 0.737992 -0.062500 0 0 0 0 0 0 2 692250
-0.010402 0.007677 0.119257 0.038261 0.151975 0.741427 -0.062500 0 0 0 0 0 0 2 693248
-0.010403 0.007677 0.119257 0.027485 0.155378 0.742662 -0.062500 0 0 0 0 0 0 2 694249
-0.010403 0.007677 0.119257 0.022152 0.157049 0.743120 -0.062500 0 0 0 0 0 0 2 695245
-0.010424 0.007682 0.119264 0.285477 0.093073 0.642050 -0.062500 0 0 0 0 0 0 2 696252
-0.010434 0.007684 0.119266 0.174576 0.119512 0.690542 -0.062500 0 0 0 0 0 0 2 697240
-0.010443 0.007702 0.119255 0.150410 -0.073210 0.892132 -0.062500 0 0 0 0 0 0 2 698254
-0.010448 0.007711 0.119251 0.095749 0.016714 0.818222 -0.062500 0 0 0 0 0 0 2 699245
-0.010450 0.007715 0.119249 0.060111 0.082730 0.777134 -0.062500 0 0 0 0 0 0 2 700250
-0.010472 0.007723 0.119256 0.306071 0.053896 0.659959 -0.062500 0 0 0 0 0 0 2 701246
-0.010483 0.007726 0.119258 0.184947 0.100781 0.702356 -0.062500 0 0 0 0 0 0 2 702246
-0.010488 0.007728 0.119259 0.102279 0.128955 0.725885 -0.062500 0 0 0 0 0 0 2 703228
-0.010491 0.007729 0.119259 0.059559 0.143007 0.735144 -0.062500 0 0 0 0 0 0 2 704245
-0.010492 0.007729 0.119259 0.038369 0.149853 0.738546 -0.062500 0 0 0 0 0 0 2 705243
-0.010492 0.007729 0.119260 0.027899 0.153187 0.739767 -0.062500 0 0 0 0 0 0 2 706245
-0.010513 0.007734 0.119267 0.288901 0.089999 0.639394 -0.062500 0 0 0 0 0 0 2 707243
-0.010523 0.007737 0.119269 0.175917 0.119112 0.687779 -0.062500 0 0 0 0 0 0 2 708246
-0.010532 0.007754 0.119258 0.150942 -0.073259 0.889464 -0.062500 0 0 0 0 0 0 2 709245
-0.010537 0.007763 0.119253 0.096059 0.016685 0.815488 -0.062500 0 0 0 0 0 0 2 710246
-0.010540 0.007768 0.119252 0.060286 0.082707 0.774355 -0.062500 0 0 0 0 0 0 2 711246
-0.010541 0.007770 0.119251 0.040096 0.118682 0.758127 -0.062500 0 0 0 0 0 0 2 712246
-0.010563 0.007776 0.119258 0.295531 0.072442 0.651613 -0.062500 0 0 0 0 0 0 2 713243
-0.010573 0.007779 0.119261 0.179419 0.110230 0.697559 -0.062500 0 0 0 0 0 0 2 714244
-0.010578 0.007780 0.119262 0.099427 0.133742 0.722369 -0.062500 0 0 0 0 0 0 2 715243
-0.010581 0.007781 0.119262 0.058079 0.145425 0.732094 -0.062500 0 0 0 0 0 0 2 716246
-0.010582 0.007781 0.119262 0.037614 0.151066 0.735654 -0.062500 0 0 0 0 0 0 2 717242
-0.010582 0.007782 0.119262 0.027501 0.153796 0.736933 -0.062500 0 0 0 0 0 0 2 718243
-0.010583 0.007782 0.119262 0.022517 0.155131 0.737391 -0.062500 0 0 0 0 0 0 2 719243
-0.010603 0.007787 0.119270 0.286453 0.090928 0.637153 -0.062500 0 0 0 0 0 0 2 720246
-0.010613 0.007789 0.119272 0.174706 0.119570 0.685216 -0.062500 0 0 0 0 0 0 2 721247
-0.010618 0.007790 0.119273 0.097000 0.138437 0.710792 -0.062500 0 0 0 0 0 0 2 722244
-0.010621 0.007791 0.119273 0.056865 0.147781 0.720776 -0.062500 0 0 0 0 0 0 2 723244
-0.010622 0.007791 0.119273 0.037008 0.152259 0.724420 -0.062500 0 0 0 0 0 0 2 724244
-0.010622 0.007791 0.119273 0.027193 0.154381 0.725738 -0.062500 0 0 0 0 0 0 2 725245
-0.010623 0.007791 0.119274 0.022354 0.155435 0.726223 -0.062500 0 0 0 0 0 0 2 726243
-0.010643 0.007796 0.119281 0.286165 0.088840 0.626160 -0.062500 0 0 0 0 0 0 2 727243
-0.010653 0.007798 0.119283 0.174437 0.117427 0.674128 -0.062500 0 0 0 0 0 0 2 728244
-0.010658 0.007800 0.119284 0.096697 0.136255 0.699659 -0.062500 0 0 0 0 0 0 2 729243
-0.010661 0.007800 0.119284 0.056547 0.145596 0.709618 -0.062500 0 0 0 0 0 0 2 730242
-0.010662 0.007800 0.119285 0.036699 0.150053 0.713281 -0.062500 0 0 0 0 0 0 2 731244
-0.010663 0.007800 0.119285 0.026887 0.152193 0.714596 -0.062500 0 0 0 0 0 0 2 732245
-0.010683 0.007806 0.119292 0.288656 0.088322 0.615009 -0.062500 0 0 0 0 0 0 2 733236
-0.010693 0.007808 0.119294 0.175674 0.117156 0.663006 -0.062500 0 0 0 0 0 0 2 734245
-0.010698 0.007809 0.119295 0.097325 0.136124 0.688509 -0.062500 0 0 0 0 0 0 2 735243
-0.010705 0.007826 0.119283 0.109923 -0.065758 0.874765 -0.062500 0 0 0 0 0 0 2 736246
-0.010709 0.007834 0.119279 0.075714 0.019115 0.794330 -0.062500 0 0 0 0 0 0 2 737244
-0.010711 0.007839 0.119277 0.050146 0.082700 0.750756 -0.062500 0 0 0 0 0 0 2 738243
-0.010712 0.007841 0.119276 0.034964 0.117551 0.733655 -0.062500 0 0 0 0 0 0 2 739227
-0.010712 0.007842 0.119276 0.026551 0.135599 0.727367 -0.062500 0 0 0 0 0 0 2 740227
-0.010733 0.007848 0.119283 0.288782 0.079901 0.625290 -0.062500 0 0 0 0 0 0 2 741242
-0.010743 0.007851 0.119286 0.175817 0.112906 0.672155 -0.062500 0 0 0 0 0 0 2 742227
-0.010748 0.007852 0.119287 0.097413 0.133985 0.697281 -0.062500 0 0 0 0 0 0 2 743242
-0.010751 0.007852 0.119287 0.056918 0.144460 0.707102 -0.062500 0 0 0 0 0 0 2 744237
-0.010752 0.007853 0.119287 0.036876 0.149484 0.710695 -0.062500 0 0 0 0 0 0 2 745234
-0.010753 0.007853 0.119287 0.026984 0.151909 0.712001 -0.062500 0 0 0 0 0 0 2 746244
-0.010753 0.007853 0.119287 0.022093 0.153080 0.712476 -0.062500 0 0 0 0 0 0 2 747234
-0.010753 0.007853 0.119287 0.019669 0.153655 0.712629 -0.062500 0 0 0 0 0 0 2 748322
-0.010774 0.007858 0.119294 0.285310 0.089012 0.613040 -0.062500 0 0 0 0 0 0 2 749305
-0.010784 0.007860 0.119297 0.173997 0.117490 0.660670 -0.062500 0 0 0 0 0 0 2 750321
-0.010788 0.007861 0.119298 0.096479 0.136299 0.686035 -0.062500 0 0 0 0 0 0 2 751304
-0.010791 0.007862 0.119298 0.056435 0.145609 0.695955 -0.062500 0 0 0 0 0 0 2 752321
-0.010792 0.007862 0.119298 0.036625 0.150065 0.699595 -0.062500 0 0 0 0 0 0 2 753304
-0.010793 0.007862 0.119298 0.026880 0.152190 0.700904 -0.062500 0 0 0 0 0 0 2 754321
-0.010793 0.007862 0.119298 0.022036 0.153236 0.701371 -0.062500 0 0 0 0 0 0 2 755321
-0.010793 0.007862 0.119298 0.019639 0.153725 0.701540 -0.062500 0 0 0 0 0 0 2 756305
-0.010793 0.007862 0.119298 0.018442 0.153990 0.701606 -0.062500 0 0 0 0 0 0 2 757321
-0.010814 0.007867 0.119305 0.284805 0.089161 0.602139 -0.062500 0 0 0 0 0 0 2 758304
-0.010824 0.007870 0.119308 0.173757 0.117569 0.649666 -0.062500 0 0 0 0 0 0 2 759322
-0.010829 0.007871 0.119309 0.096357 0.136320 0.674985 -0.062500 0 0 0 0 0 0 2 760237
-0.010831 0.007871 0.119309 0.056388 0.145629 0.684891 -0.062500 0 0 0 0 0 0 2 761247
-0.010832 0.007872 0.119309 0.036600 0.150061 0.688513 -0.062500 0 0 0 0 0 0 2 762237
-0.010833 0.007872 0.119309 0.026838 0.152198 0.689831 -0.062500 0 0 0 0 0 0 2 763246
-0.010833 0.007872 0.119309 0.022026 0.153238 0.690303 -0.062500 0 0 0 0 0 0 2 764239
-0.010854 0.007877 0.119317 0.287322 0.107098 0.591163 -0.062500 0 0 0 0 0 0 2 765263
-0.010864 0.007879 0.119319 0.175325 0.135691 0.638644 -0.062500 0 0 0 0 0 0 2 766244
-0.010869 0.007880 0.119320 0.097452 0.154552 0.663946 -0.062500 0 0 0 0 0 0 2 767263
-0.010871 0.007881 0.119320 0.057270 0.163908 0.673832 -0.062500 0 0 0 0 0 0 2 768249
-0.010872 0.007881 0.119320 0.037346 0.168372 0.677464 -0.062500 0 0 0 0 0 0 2 769257
-0.010873 0.007881 0.119320 0.027535 0.170510 0.678781 -0.062500 0 0 0 0 0 0 2 770243
-0.010873 0.007881 0.119320 0.022678 0.171539 0.679246 -0.062500 0 0 0 0 0 0 2 771255
-0.010873 0.007881 0.119320 0.020288 0.172063 0.679410 -0.062500 0 0 0 0 0 0 2 772246
-0.010873 0.007881 0.119320 0.019088 0.172304 0.679484 -0.062500 0 0 0 0 0 0 2 773245
-0.010894 0.007886 0.119328 0.285665 0.107455 0.580348 -0.062500 0 0 0 0 0 0 2 774248
-0.010904 0.007889 0.119330 0.174503 0.135866 0.627690 -0.062500 0 0 0 0 0 0 2 775244
-0.010909 0.007890 0.119331 0.097032 0.154637 0.652944 -0.062500 0 0 0 0 0 0 2 776255
-0.010911 0.007890 0.119331 0.057026 0.163942 0.662800 -0.062500 0 0 0 0 0 0 2 777253
-0.010912 0.007890 0.119331 0.037256 0.168400 0.666433 -0.062500 0 0 0 0 0 0 2 778253
-0.010913 0.007890 0.119332 0.027486 0.170522 0.667745 -0.062500 0 0 0 0 0 0 2 779254
-0.010913 0.007891 0.119332 0.022664 0.171552 0.668205 -0.062500 0 0 0 0 0 0 2 780254
-0.010913 0.007891 0.119332 0.020247 0.172064 0.668377 -0.062500 0 0 0 0 0 0 2 781253
-0.010914 0.007891 0.119332 0.019070 0.172297 0.668443 -0.062500 0 0 0 0 0 0 2 782242
-0.010914 0.007891 0.119332 0.018496 0.172432 0.668457 -0.062500 0 0 0 0 0 0 2 783254
-0.010934 0.007896 0.119339 0.285462 0.107492 0.569498 -0.062500 0 0 0 0 0 0 2 784228
-0.010944 0.007898 0.119341 0.174418 0.135888 0.616748 -0.062500 0 0 0 0 0 0 2 785255
-0.010949 0.007899 0.119342 0.097005 0.154652 0.641919 -0.062500 0 0 0 0 0 0 2 786242
-0.010951 0.007900 0.119342 0.057025 0.163944 0.651799 -0.062500 0 0 0 0 0 0 2 787254
-0.010953 0.007900 0.119342 0.037211 0.168400 0.655414 -0.062500 0 0 0 0 0 0 2 788255
-0.010953 0.007900 0.119343 0.027467 0.170525 0.656717 -0.062500 0 0 0 0 0 0 2 789253
-0.010953 0.007900 0.119343 0.022656 0.171553 0.657188 -0.062500 0 0 0 0 0 0 2 790223
-0.010954 0.007900 0.119343 0.020267 0.172050 0.657360 -0.062500 0 0 0 0 0 0 2 791253
-0.010954 0.007900 0.119343 0.019088 0.172301 0.657409 -0.062500 0 0 0 0 0 0 2 792253
-0.010954 0.007900 0.119343 0.018498 0.172443 0.657444 -0.062500 0 0 0 0 0 0 2 793252
-0.010954 0.007900 0.119343 0.018184 0.172494 0.657447 -0.062500 0 0 0 0 0 0 2 794253
-0.010954 0.007900 0.119343 0.018026 0.172518 0.657446 -0.062500 0 0 0 0 0 0 2 795253
-0.010974 0.007905 0.119350 0.285361 0.107523 0.558651 -0.062500 0 0 0 0 0 0 2 796242
-0.010984 0.007907 0.119352 0.174368 0.135903 0.605812 -0.062500 0 0 0 0 0 0 2 797222
-0.010989 0.007908 0.119353 0.096972 0.154652 0.630950 -0.062500 0 0 0 0 0 0 2 798244
-0.010992 0.007909 0.119353 0.057005 0.163947 0.640791 -0.062500 0 0 0 0 0 0 2 799253
-0.010993 0.007909 0.119353 0.037224 0.168387 0.644406 -0.062500 0 0 0 0 0 0 2 800255
-0.010993 0.007909 0.119354 0.027463 0.170525 0.645720 -0.062500 0 0 0 0 0 0 2 801253
-0.010994 0.007909 0.119354 0.022647 0.171565 0.646182 -0.062500 0 0 0 0 0 0 2 802252
-0.010994 0.007909 0.119354 0.020257 0.172062 0.646352 -0.062500 0 0 0 0 0 0 2 803253
-0.010994 0.007909 0.119354 0.019089 0.172303 0.646423 -0.062500 0 0 0 0 0 0 2 804253
-0.010994 0.007909 0.119354 0.018483 0.172436 0.646440 -0.062500 0 0 0 0 0 0 2 805250
-0.010994 0.007909 0.119354 0.018201 0.172489 0.646437 -0.062500 0 0 0 0 0 0 2 806251
-0.010994 0.007909 0.119354 0.018055 0.172511 0.646451 -0.062500 0 0 0 0 0 0 2 807240
-0.010994 0.007909 0.119354 0.017971 0.172529 0.646441 -0.062500 0 0 0 0 0 0 2 808250
-0.010994 0.007909 0.119354 0.017945 0.172545 0.646456 -0.062500 0 0 0 0 0 0 2 809380
-0.010994 0.007909 0.119354 0.017907 0.172554 0.646452 -0.062500 0 0 0 0 0 0 2 810376
-0.010994 0.007909 0.119354 0.017906 0.172545 0.646460 -0.062500 0 0 0 0 0 0 2 811376
-0.010994 0.007909 0.119354 0.017896 0.172545 0.646446 -0.062500 0 0 0 0 0 0 2 812379
-0.010994 0.007909 0.119354 0.017902 0.172554 0.646451 -0.062500 0 0 0 0 0 0 2 813377
-0.010994 0.007909 0.119354 0.017896 0.172546 0.646445 -0.062500 0 0 0 0 0 0 2 814366
-0.010994 0.007909 0.119354 0.017902 0.172554 0.646451 -0.062500 0 0 0 0 0 0 2 815376
-0.011014 0.007914 0.119361 0.285380 0.107529 0.547811 -0.062500 0 0 0 0 0 0 2 816378
-0.011024 0.007917 0.119363 0.174407 0.135888 0.594873 -0.062500 0 0 0 0 0 0 2 817377
-0.011029 0.007918 0.119364 0.096979 0.154651 0.619993 -0.062500 0 0 0 0 0 0 2 818382
-0.011032 0.007918 0.119364 0.056998 0.163949 0.629814 -0.062500 0 0 0 0 0 0 2 819369
-0.011033 0.007919 0.119364 0.037211 0.168390 0.633418 -0.062500 0 0 0 0 0 0 2 820447
-0.011034 0.007919 0.119365 0.027474 0.170512 0.634725 -0.062500 0 0 0 0 0 0 2 821461
-0.011034 0.007919 0.119365 0.022644 0.171555 0.635208 -0.062500 0 0 0 0 0 0 2 822456
-0.011034 0.007919 0.119365 0.020283 0.172066 0.635369 -0.062500 0 0 0 0 0 0 2 823445
-0.011034 0.007919 0.119365 0.019075 0.172306 0.635426 -0.062500 0 0 0 0 0 0 2 824447
-0.011034 0.007919 0.119365 0.018477 0.172428 0.635463 -0.062500 0 0 0 0 0 0 2 825444
-0.011034 0.007919 0.119365 0.018193 0.172490 0.635456 -0.062500 0 0 0 0 0 0 2 826427
-0.011034 0.007919 0.119365 0.018045 0.172523 0.635461 -0.062500 0 0 0 0 0 0 2 827444
-0.011034 0.007919 0.119365 0.017965 0.172522 0.635466 -0.062500 0 0 0 0 0 0 2 828429
-0.011034 0.007919 0.119365 0.017962 0.172540 0.635465 -0.062500 0 0 0 0 0 0 2 829443
-0.011034 0.007919 0.119365 0.017927 0.172549 0.635459 -0.062500 0 0 0 0 0 0 2 830426
-0.011034 0.007919 0.119365 0.017891 0.172548 0.635460 -0.062500 0 0 0 0 0 0 2 831445
-0.011034 0.007919 0.119365 0.017920 0.172550 0.635458 -0.062500 0 0 0 0 0 0 2 832361
-0.011034 0.007919 0.119365 0.017890 0.172548 0.635460 -0.062500 0 0 0 0 0 0 2 833370
-0.011034 0.007919 0.119365 0.017895 0.172556 0.635467 -0.062500 0 0 0 0 0 0 2 834360
-0.011034 0.007919 0.119365 0.017895 0.172557 0.635468 -0.062500 0 0 0 0 0 0 2 835369
-0.011034 0.007919 0.119365 0.017913 0.172542 0.635452 -0.062500 0 0 0 0 0 0 2 836361
-0.011034 0.007919 0.119365 0.017899 0.172546 0.635474 -0.062500 0 0 0 0 0 0 2 837370
-0.011034 0.007919 0.119365 0.017888 0.172547 0.635462 -0.062500 0 0 0 0 0 0 2 838370
-0.011034 0.007919 0.119365 0.017919 0.172550 0.635458 -0.062500 0 0 0 0 0 0 2 839364
-0.011034 0.007919 0.119365 0.017890 0.172548 0.635460 -0.062500 0 0 0 0 0 0 2 840373
-0.011034 0.007919 0.119365 0.017895 0.172556 0.635467 -0.062500 0 0 0 0 0 0 2 841252
-0.011034 0.007919 0.119365 0.017923 0.172541 0.635467 -0.062500 0 0 0 0 0 0 2 842381
-0.011055 0.007924 0.119372 0.285482 0.107516 0.536998 -0.062500 0 0 0 0 0 0 2 843245
-0.011065 0.007926 0.119374 0.172098 0.134158 0.583984 -0.062500 0 0 0 0 0 0 2 844236
-0.011070 0.007927 0.119375 0.094653 0.152920 0.609034 -0.062500 0 0 0 0 0 0 2 845369
-0.011072 0.007928 0.119375 0.054679 0.162218 0.618859 -0.062500 0 0 0 0 0 0 2 846381
-0.011073 0.007928 0.119375 0.034887 0.166659 0.622454 -0.062500 0 0 0 0 0 0 2 847365
-0.011074 0.007928 0.119375 0.025120 0.168797 0.623756 -0.062500 0 0 0 0 0 0 2 848370
-0.011074 0.007928 0.119375 0.020286 0.169842 0.624237 -0.062500 0 0 0 0 0 0 2 849368
-0.011074 0.007928 0.119376 0.017912 0.170326 0.624390 -0.062500 0 0 0 0 0 0 2 850242
-0.011074 0.007928 0.119376 0.016717 0.170581 0.624459 -0.062500 0 0 0 0 0 0 2 851348
-0.011074 0.007928 0.119376 0.016146 0.170698 0.624489 -0.062500 0 0 0 0 0 0 2 852368
-0.011074 0.007928 0.119376 0.015839 0.170766 0.624489 -0.062500 0 0 0 0 0 0 2 853365
-0.011074 0.007928 0.119376 0.015713 0.170793 0.624486 -0.062500 0 0 0 0 0 0 2 854363
-0.011074 0.007928 0.119376 0.015618 0.170806 0.624505 -0.062500 0 0 0 0 0 0 2 855364
-0.011074 0.007928 0.119376 0.015596 0.170818 0.624485 -0.062500 0 0 0 0 0 0 2 856373
-0.011074 0.007928 0.119376 0.015572 0.170816 0.624499 -0.062500 0 0 0 0 0 0 2 857366
-0.011074 0.007928 0.119376 0.015567 0.170825 0.624493 -0.062500 0 0 0 0 0 0 2 858368
-0.011095 0.007933 0.119383 0.283265 0.105782 0.526199 -0.062500 0 0 0 0 0 0 2 859366
-0.011105 0.007936 0.119385 0.172156 0.134150 0.573087 -0.062500 0 0 0 0 0 0 2 860238
-0.011110 0.007937 0.119386 0.094656 0.152911 0.598106 -0.062500 0 0 0 0 0 0 2 861363
-0.011112 0.007937 0.119386 0.054664 0.162210 0.607909 -0.062500 0 0 0 0 0 0 2 862362
-0.011113 0.007938 0.119386 0.034883 0.166659 0.611514 -0.062500 0 0 0 0 0 0 2 863365
-0.011114 0.007938 0.119386 0.025147 0.168801 0.612811 -0.062500 0 0 0 0 0 0 2 864366
-0.011114 0.007938 0.119386 0.020300 0.169830 0.613275 -0.062500 0 0 0 0 0 0 2 865366
-0.011114 0.007938 0.119386 0.017916 0.170325 0.613456 -0.062500 0 0 0 0 0 0 2 866363
-0.011114 0.007938 0.119386 0.016736 0.170576 0.613504 -0.062500 0 0 0 0 0 0 2 867365
-0.011114 0.007938 0.119386 0.016131 0.170701 0.613525 -0.062500 0 0 0 0 0 0 2 868364
-0.011115 0.007938 0.119386 0.015840 0.170766 0.613554 -0.062500 0 0 0 0 0 0 2 869365
-0.011135 0.007943 0.119393 0.283513 0.105737 0.515417 -0.062500 0 0 0 0 0 0 2 870366
-0.011145 0.007945 0.119396 0.172279 0.134116 0.562199 -0.062500 0 0 0 0 0 0 2 871362
-0.011150 0.007946 0.119397 0.094739 0.152903 0.587206 -0.062500 0 0 0 0 0 0 2 872242
-0.011152 0.007947 0.119397 0.054697 0.162214 0.596983 -0.062500 0 0 0 0 0 0 2 873367
-0.011150 0.007931 0.119410 -0.017565 0.377675 0.423768 -0.062500 0 0 0 0 0 0 2 874362
-0.011148 0.007922 0.119415 -0.013704 0.299683 0.509292 -0.062500 0 0 0 0 0 0 2 875365
-0.011146 0.007918 0.119416 -0.003010 0.239341 0.554794 -0.062500 0 0 0 0 0 0 2 876366
-0.011166 0.007921 0.119424 0.272848 0.140982 0.474617 -0.062500 0 0 0 0 0 0 2 877365
-0.011176 0.007922 0.119426 0.166464 0.152028 0.527899 -0.062500 0 0 0 0 0 0 2 878362
-0.011181 0.007923 0.119427 0.091676 0.161944 0.555231 -0.062500 0 0 0 0 0 0 2 879372
-0.011183 0.007923 0.119428 0.053104 0.166767 0.565861 -0.062500 0 0 0 0 0 0 2 880360
-0.011184 0.007923 0.119428 0.034067 0.168954 0.569781 -0.062500 0 0 0 0 0 0 2 881358
-0.011185 0.007923 0.119428 0.024706 0.169945 0.571187 -0.062500 0 0 0 0 0 0 2 882363
-0.011206 0.007928 0.119435 0.288126 0.105325 0.473830 -0.062500 0 0 0 0 0 0 2 883362
-0.011216 0.007931 0.119438 0.174600 0.133901 0.520648 -0.062500 0 0 0 0 0 0 2 884350
-0.011221 0.007932 0.119438 0.095884 0.152798 0.545651 -0.062500 0 0 0 0 0 0 2 885362
-0.011223 0.007932 0.119439 0.055269 0.162153 0.555429 -0.062500 0 0 0 0 0 0 2 886365
-0.011224 0.007932 0.119439 0.035170 0.166626 0.559036 -0.062500 0 0 0 0 0 0 2 887361
-0.011225 0.007933 0.119439 0.025272 0.168770 0.560337 -0.062500 0 0 0 0 0 0 2 888363
-0.011246 0.007938 0.119446 0.288516 0.104733 0.463121 -0.062500 0 0 0 0 0 0 2 889346
-0.011256 0.007940 0.119448 0.174793 0.133605 0.509838 -0.062500 0 0 0 0 0 0 2 890362
-0.011261 0.007941 0.119449 0.095988 0.152633 0.534783 -0.062500 0 0 0 0 0 0 2 891365
-0.011263 0.007942 0.119450 0.055325 0.162078 0.544557 -0.062500 0 0 0 0 0 0 2 892367
-0.011265 0.007942 0.119450 0.035216 0.166599 0.548136 -0.062500 0 0 0 0 0 0 2 893355
-0.011265 0.007942 0.119450 0.025264 0.168760 0.549447 -0.062500 0 0 0 0 0 0 2 894361
-0.011286 0.007947 0.119457 0.285827 0.103259 0.452409 -0.062500 0 0 0 0 0 0 2 895354
-0.011296 0.007949 0.119459 0.172066 0.132141 0.499032 -0.062500 0 0 0 0 0 0 2 896440
-0.011301 0.007951 0.119460 0.093229 0.151183 0.523920 -0.062500 0 0 0 0 0 0 2 897426
-0.011304 0.007951 0.119461 0.052561 0.160630 0.533683 -0.062500 0 0 0 0 0 0 2 898443
-0.011325 0.007956 0.119468 0.300766 0.100020 0.439930 -0.062500 0 0 0 0 0 0 2 899425
-0.011336 0.007959 0.119470 0.179451 0.130568 0.487616 -0.062500 0 0 0 0 0 0 2 900443
-0.011341 0.007960 0.119471 0.096893 0.150414 0.512853 -0.062500 0 0 0 0 0 0 2 901444
-0.011344 0.007961 0.119471 0.054376 0.160247 0.522763 -0.062500 0 0 0 0 0 0 2 902440
-0.011345 0.007961 0.119471 0.033330 0.164957 0.526395 -0.062500 0 0 0 0 0 0 2 903421
-0.011366 0.007966 0.119478 0.291402 0.102090 0.430545 -0.062500 0 0 0 0 0 0 2 904368
-0.011377 0.007968 0.119481 0.174817 0.131573 0.477300 -0.062500 0 0 0 0 0 0 2 905366
-0.011382 0.007969 0.119482 0.094591 0.150894 0.502222 -0.062500 0 0 0 0 0 0 2 906357
-0.011384 0.007970 0.119482 0.053230 0.160491 0.511988 -0.062500 0 0 0 0 0 0 2 907366
-0.011385 0.007970 0.119482 0.032775 0.165070 0.515574 -0.062500 0 0 0 0 0 0 2 908358
-0.011407 0.007975 0.119489 0.291224 0.102139 0.419876 -0.062500 0 0 0 0 0 0 2 909367
-0.011417 0.007978 0.119492 0.174754 0.131572 0.466551 -0.062500 0 0 0 0 0 0 2 910356
-0.011422 0.007979 0.119493 0.094551 0.150911 0.491422 -0.062500 0 0 0 0 0 0 2 911368
-0.011425 0.007979 0.119493 0.053211 0.160486 0.501170 -0.062500 0 0 0 0 0 0 2 912367
-0.011426 0.007980 0.119493 0.032745 0.165077 0.504776 -0.062500 0 0 0 0 0 0 2 913360
-0.011447 0.007985 0.119500 0.291347 0.102122 0.409230 -0.062500 0 0 0 0 0 0 2 914370
-0.011457 0.007987 0.119503 0.174810 0.131572 0.455800 -0.062500 0 0 0 0 0 0 2 915365
-0.011462 0.007988 0.119503 0.094579 0.150897 0.480635 -0.062500 0 0 0 0 0 0 2 916365
-0.011486 0.007994 0.119511 0.321970 0.095306 0.393714 -0.062500 0 0 0 0 0 0 2 917369
-0.011497 0.007997 0.119513 0.187029 0.127130 0.443327 -0.062500 0 0 0 0 0 0 2 918367
-0.011502 0.007998 0.119514 0.099181 0.148138 0.469241 -0.062500 0 0 0 0 0 0 2 919362
-0.011505 0.007998 0.119515 0.054043 0.158533 0.479369 -0.062500 0 0 0 0 0 0 2 920366
-0.011527 0.008004 0.119522 0.300589 0.098347 0.386616 -0.062500 0 0 0 0 0 0 2 921359
-0.011538 0.008006 0.119524 0.177933 0.129136 0.433904 -0.062500 0 0 0 0 0 0 2 922363
-0.011543 0.008007 0.119525 0.094668 0.149093 0.458946 -0.062500 0 0 0 0 0 0 2 923364
-0.011546 0.008008 0.119525 0.051805 0.159015 0.468776 -0.062500 0 0 0 0 0 0 2 924363
-0.011547 0.008008 0.119525 0.030605 0.163770 0.472391 -0.062500 0 0 0 0 0 0 2 925344
-0.011568 0.008013 0.119532 0.289125 0.100847 0.377385 -0.062500 0 0 0 0 0 0 2 926345
-0.011578 0.008016 0.119535 0.172264 0.130340 0.423707 -0.062500 0 0 0 0 0 0 2 927360
-0.011596 0.008003 0.119525 0.247398 0.332209 0.597808 -0.062500 0 0 0 0 0 0 2 928366
-0.011625 0.008002 0.119528 0.419174 0.199989 0.440461 -0.062500 0 0 0 0 0 0 2 929365
-0.011640 0.008001 0.119530 0.241606 0.180190 0.451704 -0.062500 0 0 0 0 0 0 2 930367
-0.011647 0.008001 0.119530 0.127732 0.174214 0.462472 -0.062500 0 0 0 0 0 0 2 931360
-0.011651 0.008000 0.119530 0.068750 0.171362 0.467010 -0.062500 0 0 0 0 0 0 2 932366
-0.011673 0.008005 0.119537 0.308411 0.104634 0.372813 -0.062500 0 0 0 0 0 0 2 933362
-0.011684 0.008008 0.119540 0.181906 0.132225 0.419039 -0.062500 0 0 0 0 0 0 2 934362
-0.011690 0.008009 0.119541 0.096667 0.150633 0.443700 -0.062500 0 0 0 0 0 0 2 935361
-0.011692 0.008009 0.119541 0.052813 0.159777 0.453373 -0.062500 0 0 0 0 0 0 2 936364
-0.011714 0.008014 0.119548 0.298130 0.097982 0.361211 -0.062500 0 0 0 0 0 0 2 937362
-0.011725 0.008017 0.119550 0.175582 0.128474 0.408047 -0.062500 0 0 0 0 0 0 2 938365
-0.011730 0.008018 0.119551 0.092337 0.148292 0.432894 -0.062500 0 0 0 0 0 0 2 939362
-0.011733 0.008019 0.119552 0.049501 0.158152 0.442645 -0.062500 0 0 0 0 0 0 2 940364
-0.011755 0.008024 0.119558 0.297730 0.097625 0.350681 -0.062500 0 0 0 0 0 0 2 941361
-0.011765 0.008026 0.119561 0.175367 0.128274 0.397427 -0.062500 0 0 0 0 0 0 2 942360
-0.011771 0.008027 0.119562 0.092256 0.148207 0.422241 -0.062500 0 0 0 0 0 0 2 943362
-0.011773 0.008028 0.119562 0.049462 0.158092 0.431972 -0.062500 0 0 0 0 0 0 2 944365
-0.011795 0.008033 0.119569 0.297782 0.097587 0.340183 -0.062500 0 0 0 0 0 0 2 945361
-0.011806 0.008036 0.119572 0.175422 0.128252 0.386844 -0.062500 0 0 0 0 0 0 2 946361
-0.011811 0.008037 0.119573 0.092256 0.148207 0.411608 -0.062500 0 0 0 0 0 0 2 947361
-0.011834 0.008043 0.119580 0.319064 0.092825 0.326106 -0.062500 0 0 0 0 0 0 2 948363
-0.011846 0.008045 0.119582 0.185936 0.125960 0.374976 -0.062500 0 0 0 0 0 0 2 949362
-0.011851 0.008046 0.119583 0.097471 0.147078 0.400528 -0.062500 0 0 0 0 0 0 2 950360
-0.011854 0.008047 0.119583 0.052026 0.157546 0.410537 -0.062500 0 0 0 0 0 0 2 951361
-0.011876 0.008052 0.119590 0.299288 0.097291 0.319190 -0.062500 0 0 0 0 0 0 2 952454
-0.011887 0.008055 0.119593 0.176180 0.128101 0.365690 -0.062500 0 0 0 0 0 0 2 953445
-0.011892 0.008056 0.119594 0.092635 0.148116 0.390403 -0.062500 0 0 0 0 0 0 2 954447
-0.011895 0.008057 0.119594 0.049659 0.158048 0.400091 -0.062500 0 0 0 0 0 0 2 955444
-0.011917 0.008062 0.119601 0.297521 0.096690 0.308797 -0.062500 0 0 0 0 0 0 2 956445
-0.011927 0.008064 0.119603 0.174956 0.127390 0.355183 -0.062500 0 0 0 0 0 0 2 957453
-0.011933 0.008065 0.119604 0.091670 0.147345 0.379819 -0.062500 0 0 0 0 0 0 2 958417
-0.011935 0.008066 0.119605 0.048820 0.157258 0.389505 -0.062500 0 0 0 0 0 0 2 959419
-0.011957 0.008071 0.119612 0.297573 0.096688 0.298378 -0.062500 0 0 0 0 0 0 2 960450
-0.011968 0.008074 0.119614 0.174975 0.127380 0.344665 -0.062500 0 0 0 0 0 0 2 961443
-0.011973 0.008075 0.119615 0.091699 0.147348 0.369255 -0.062500 0 0 0 0 0 0 2 962417
-0.011996 0.008081 0.119622 0.318872 0.091933 0.284394 -0.062500 0 0 0 0 0 0 2 963415
-0.012008 0.008083 0.119625 0.185484 0.125080 0.332868 -0.062500 0 0 0 0 0 0 2 964418
-0.012013 0.008084 0.119626 0.096890 0.146234 0.358256 -0.062500 0 0 0 0 0 0 2 965417
-0.012037 0.008090 0.119633 0.322568 0.112032 0.273844 -0.062500 0 0 0 0 0 0 2 966445
-0.012048 0.008093 0.119635 0.187850 0.145462 0.322330 -0.062500 0 0 0 0 0 0 2 967438
-0.012054 0.008094 0.119636 0.098595 0.166771 0.347706 -0.062500 0 0 0 0 0 0 2 968424
-0.012057 0.008094 0.119636 0.052760 0.177295 0.357646 -0.062500 0 0 0 0 0 0 2 969437
-0.012079 0.008100 0.119643 0.300330 0.117020 0.267157 -0.062500 0 0 0 0 0 0 2 970423
-0.012089 0.008102 0.119646 0.176900 0.147870 0.313201 -0.062500 0 0 0 0 0 0 2 971440
-0.012095 0.008103 0.119647 0.093165 0.167912 0.337668 -0.062500 0 0 0 0 0 0 2 972438
-0.012118 0.008109 0.119654 0.320418 0.112515 0.253298 -0.062500 0 0 0 0 0 0 2 973423
-0.012129 0.008112 0.119656 0.188445 0.144698 0.301483 -0.062500 0 0 0 0 0 0 2 974438
-0.012135 0.008113 0.119657 0.099704 0.165876 0.326742 -0.062500 0 0 0 0 0 0 2 975421
-0.012138 0.008114 0.119657 0.054124 0.176368 0.336633 -0.062500 0 0 0 0 0 0 2 976366
-0.012172 0.008105 0.119654 0.456881 0.298453 0.396616 -0.062500 0 0 0 0 0 0 2 977356
-0.012189 0.008101 0.119652 0.278161 0.252676 0.371424 -0.062500 0 0 0 0 0 0 2 978365
-0.012198 0.008098 0.119652 0.149290 0.219968 0.357504 -0.062500 0 0 0 0 0 0 2 979355
-0.012223 0.008102 0.119658 0.350843 0.137565 0.258353 -0.062500 0 0 0 0 0 0 2 980365
-0.012235 0.008104 0.119660 0.203307 0.157488 0.300715 -0.062500 0 0 0 0 0 0 2 981355
-0.012241 0.008105 0.119661 0.107285 0.172170 0.323816 -0.062500 0 0 0 0 0 0 2 982364
-0.012244 0.008106 0.119662 0.057993 0.179476 0.332942 -0.062500 0 0 0 0 0 0 2 983355
-0.012266 0.008111 0.119668 0.304197 0.117568 0.242906 -0.062500 0 0 0 0 0 0 2 984366
-0.012277 0.008113 0.119671 0.179693 0.147610 0.288448 -0.062500 0 0 0 0 0 0 2 985373
-0.012283 0.008114 0.119672 0.095370 0.167286 0.312701 -0.062500 0 0 0 0 0 0 2 986344
-0.012285 0.008115 0.119672 0.052004 0.177062 0.322244 -0.062500 0 0 0 0 0 0 2 987342
-0.012307 0.008120 0.119679 0.301306 0.116357 0.232546 -0.062500 0 0 0 0 0 0 2 988378
-0.012318 0.008123 0.119681 0.178235 0.146997 0.278057 -0.062500 0 0 0 0 0 0 2 989373
-0.012323 0.008124 0.119682 0.094640 0.166983 0.302275 -0.062500 0 0 0 0 0 0 2 990369
-0.012347 0.008129 0.119689 0.325217 0.110181 0.218746 -0.062500 0 0 0 0 0 0 2 991382
-0.012358 0.008132 0.119692 0.191420 0.143349 0.266422 -0.062500 0 0 0 0 0 0 2 992362
-0.012364 0.008133 0.119693 0.102536 0.164532 0.291413 -0.062500 0 0 0 0 0 0 2 993342
-0.012387 0.008139 0.119699 0.327885 0.109610 0.208357 -0.062500 0 0 0 0 0 0 2 994372
-0.012399 0.008142 0.119702 0.192743 0.143055 0.256019 -0.062500 0 0 0 0 0 0 2 995362
-0.012404 0.008143 0.119703 0.103183 0.164388 0.281025 -0.062500 0 0 0 0 0 0 2 996374
-0.012407 0.008143 0.119703 0.057246 0.174976 0.290855 -0.062500 0 0 0 0 0 0 2 997358
-0.012429 0.008149 0.119710 0.305620 0.114604 0.201768 -0.062500 0 0 0 0 0 0 2 998371
-0.012440 0.008151 0.119712 0.181758 0.145462 0.247024 -0.062500 0 0 0 0 0 0 2 999342
-0.012445 0.008152 0.119713 0.097772 0.165554 0.271150 -0.062500 0 0 0 0 0 0 3 373
-0.012469 0.008158 0.119720 0.325724 0.110076 0.188109 -0.062500 0 0 0 0 0 0 3 1370
-0.012480 0.008161 0.119723 0.191670 0.143293 0.235486 -0.062500 0 0 0 0 0 0 3 2354
-0.012486 0.008162 0.119724 0.102672 0.164494 0.260352 -0.062500 0 0 0 0 0 0 3 3373
-0.012488 0.008163 0.119724 0.056983 0.175024 0.270126 -0.062500 0 0 0 0 0 0 3 4377
-0.012511 0.008168 0.119731 0.305666 0.114614 0.181398 -0.062500 0 0 0 0 0 0 3 5363
-0.012521 0.008170 0.119733 0.181805 0.145460 0.226468 -0.062500 0 0 0 0 0 0 3 6369
-0.012527 0.008172 0.119734 0.097794 0.165541 0.250491 -0.062500 0 0 0 0 0 0 3 7371
-0.012550 0.008177 0.119741 0.325942 0.110057 0.167762 -0.062500 0 0 0 0 0 0 3 8373
-0.012561 0.008180 0.119743 0.194668 0.141600 0.214957 -0.062500 0 0 0 0 0 0 3 9371
-0.012567 0.008181 0.119744 0.105590 0.162813 0.239739 -0.062500 0 0 0 0 0 0 3 10368
-0.012591 0.008187 0.119751 0.331370 0.107850 0.157459 -0.062500 0 0 0 0 0 0 3 11370
-0.012602 0.008189 0.119754 0.195956 0.141316 0.204655 -0.062500 0 0 0 0 0 0 3 12371
-0.012608 0.008191 0.119755 0.106217 0.162663 0.229421 -0.062500 0 0 0 0 0 0 3 13369
-0.012631 0.008196 0.119762 0.331799 0.107753 0.147329 -0.062500 0 0 0 0 0 0 3 14370
-0.012655 0.008185 0.119753 0.350290 0.323613 0.345231 -0.062500 0 0 0 0 0 0 3 15372
-0.012667 0.008179 0.119750 0.205800 0.268383 0.298744 -0.062500 0 0 0 0 0 0 3 16374
-0.012694 0.008182 0.119756 0.386466 0.160738 0.178379 -0.062500 0 0 0 0 0 0 3 17369
-0.012707 0.008183 0.119758 0.224928 0.167276 0.210121 -0.062500 0 0 0 0 0 0 3 18368
-0.012714 0.008183 0.119758 0.121175 0.175423 0.229113 -0.062500 0 0 0 0 0 0 3 19370
-0.012717 0.008183 0.119759 0.067825 0.179562 0.236750 -0.062500 0 0 0 0 0 0 3 20372
-0.012739 0.008189 0.119765 0.313141 0.115940 0.148181 -0.062500 0 0 0 0 0 0 3 21370
-0.012750 0.008191 0.119768 0.187013 0.145256 0.192486 -0.062500 0 0 0 0 0 0 3 22372
-0.012777 0.008197 0.119775 0.376186 0.097064 0.124889 -0.062500 0 0 0 0 0 0 3 23369
-0.012789 0.008200 0.119778 0.219358 0.135099 0.177474 -0.062500 0 0 0 0 0 0 3 24368
-0.012796 0.008201 0.119779 0.119023 0.158639 0.204197 -0.062500 0 0 0 0 0 0 3 25370
-0.012820 0.008207 0.119786 0.339756 0.104728 0.123582 -0.062500 0 0 0 0 0 0 3 26359
-0.012831 0.008210 0.119788 0.201357 0.138744 0.170556 -0.062500 0 0 0 0 0 0 3 27367
-0.012837 0.008211 0.119789 0.110138 0.160393 0.195201 -0.062500 0 0 0 0 0 0 3 28376
-0.012873 0.008203 0.119785 0.489302 0.287822 0.265100 -0.062500 0 0 0 0 0 0 3 29370
-0.012891 0.008199 0.119784 0.298669 0.244817 0.240436 -0.062500 0 0 0 0 0 0 3 30370
-0.012921 0.008202 0.119789 0.435834 0.147958 0.135654 -0.062500 0 0 0 0 0 0 3 31370
-0.012935 0.008203 0.119792 0.250605 0.160060 0.172917 -0.062500 0 0 0 0 0 0 3 32370
-0.012943 0.008204 0.119792 0.135114 0.170901 0.193903 -0.062500 0 0 0 0 0 0 3 33371
-0.012967 0.008209 0.119799 0.348266 0.110749 0.111793 -0.062500 0 0 0 0 0 0 3 34368
-0.012979 0.008212 0.119802 0.207380 0.139501 0.157711 -0.062500 0 0 0 0 0 0 3 35369
-0.012985 0.008213 0.119802 0.114022 0.159625 0.181891 -0.062500 0 0 0 0 0 0 3 36371
-0.013009 0.008218 0.119809 0.338572 0.104040 0.101146 -0.062500 0 0 0 0 0 0 3 37369
-0.013020 0.008221 0.119812 0.201657 0.137270 0.147384 -0.062500 0 0 0 0 0 0 3 38364
-0.013047 0.008227 0.119819 0.383636 0.092930 0.081561 -0.062500 0 0 0 0 0 0 3 39363
-0.013060 0.008230 0.119822 0.223924 0.131913 0.133781 -0.062500 0 0 0 0 0 0 3 40355
-0.013099 0.008223 0.119818 0.548182 0.272481 0.221783 -0.062500 0 0 0 0 0 0 3 41363
-0.013119 0.008219 0.119817 0.328720 0.236238 0.203397 -0.062500 0 0 0 0 0 0 3 42354
-0.013129 0.008217 0.119817 0.179390 0.208216 0.191521 -0.062500 0 0 0 0 0 0 3 43362
-0.013154 0.008221 0.119823 0.372941 0.127877 0.096930 -0.062500 0 0 0 0 0 0 3 44354
-0.013167 0.008223 0.119825 0.219307 0.148940 0.137472 -0.062500 0 0 0 0 0 0 3 45363
-0.013173 0.008224 0.119826 0.120121 0.164279 0.159681 -0.062500 0 0 0 0 0 0 3 46353
-0.013197 0.008230 0.119833 0.342700 0.104026 0.078972 -0.062500 0 0 0 0 0 0 3 47362
-0.013209 0.008232 0.119835 0.204073 0.136092 0.124539 -0.062500 0 0 0 0 0 0 3 48353
-0.013236 0.008238 0.119842 0.385565 0.091144 0.059211 -0.062500 0 0 0 0 0 0 3 49363
-0.013261 0.008227 0.119834 0.378431 0.311932 0.262628 -0.062500 0 0 0 0 0 0 3 50353
-0.013273 0.008222 0.119831 0.222326 0.259327 0.217514 -0.062500 0 0 0 0 0 0 3 51372
-0.013301 0.008225 0.119836 0.398525 0.152846 0.099960 -0.062500 0 0 0 0 0 0 3 52359
-0.013314 0.008226 0.119838 0.233420 0.160026 0.130481 -0.062500 0 0 0 0 0 0 3 53362
-0.013342 0.008231 0.119845 0.400916 0.102871 0.059926 -0.062500 0 0 0 0 0 0 3 54364
-0.013356 0.008234 0.119848 0.233078 0.135599 0.109351 -0.062500 0 0 0 0 0 0 3 55362
-0.013362 0.008235 0.119849 0.127065 0.156608 0.134800 -0.062500 0 0 0 0 0 0 3 56360
-0.013386 0.008241 0.119855 0.346143 0.101338 0.056058 -0.062500 0 0 0 0 0 0 3 57368
-0.013398 0.008243 0.119858 0.205773 0.134729 0.101668 -0.062500 0 0 0 0 0 0 3 58359
-0.013425 0.008250 0.119865 0.386282 0.088234 0.037069 -0.062500 0 0 0 0 0 0 3 59373
-0.013438 0.008253 0.119868 0.225346 0.127271 0.088372 -0.062500 0 0 0 0 0 0 3 60372
-0.013477 0.008245 0.119864 0.549110 0.267676 0.178093 -0.062500 0 0 0 0 0 0 3 61369
-0.013497 0.008241 0.119863 0.329446 0.231532 0.158617 -0.062500 0 0 0 0 0 0 3 62370
-0.013507 0.008240 0.119862 0.179865 0.203616 0.146127 -0.062500 0 0 0 0 0 0 3 63369
-0.013533 0.008244 0.119868 0.374070 0.123257 0.052861 -0.062500 0 0 0 0 0 0 3 64371
-0.013546 0.008246 0.119871 0.220003 0.144364 0.092504 -0.062500 0 0 0 0 0 0 3 65368
-0.013552 0.008247 0.119872 0.120524 0.159751 0.114277 -0.062500 0 0 0 0 0 0 3 66369
-0.013576 0.008252 0.119878 0.343138 0.101714 0.034980 -0.062500 0 0 0 0 0 0 3 67368
-0.013588 0.008255 0.119880 0.204072 0.133779 0.079680 -0.062500 0 0 0 0 0 0 3 68373
-0.013605 0.008242 0.119870 0.264960 0.336446 0.255572 -0.062500 0 0 0 0 0 0 3 69373
-0.013635 0.008241 0.119873 0.436648 0.202600 0.105588 -0.062500 0 0 0 0 0 0 3 70370
-0.013650 0.008240 0.119874 0.255082 0.183347 0.111551 -0.062500 0 0 0 0 0 0 3 71369
-0.013679 0.008245 0.119881 0.412401 0.112094 0.032168 -0.062500 0 0 0 0 0 0 3 72369
-0.013693 0.008247 0.119883 0.238165 0.137941 0.077033 -0.062500 0 0 0 0 0 0 3 73370
-0.013700 0.008248 0.119884 0.128680 0.155607 0.100732 -0.062500 0 0 0 0 0 0 3 74367
-0.013724 0.008254 0.119890 0.346656 0.098659 0.022737 -0.062500 0 0 0 0 0 0 3 75365
-0.013736 0.008256 0.119893 0.205035 0.131248 0.067391 -0.062500 0 0 0 0 0 0 3 76369
-0.013754 0.008244 0.119883 0.264405 0.334095 0.243455 -0.062500 0 0 0 0 0 0 3 77362
-0.013784 0.008243 0.119885 0.437494 0.202390 0.093999 -0.062500 0 0 0 0 0 0 3 78367
-0.013799 0.008242 0.119886 0.255555 0.183201 0.099585 -0.062500 0 0 0 0 0 0 3 79369
-0.013806 0.008242 0.119887 0.138872 0.177765 0.107569 -0.062500 0 0 0 0 0 0 3 80373
-0.013831 0.008247 0.119893 0.350121 0.107755 0.024136 -0.062500 0 0 0 0 0 0 3 81370
-0.013843 0.008249 0.119895 0.205795 0.134829 0.066409 -0.062500 0 0 0 0 0 0 3 82370
-0.013870 0.008255 0.119902 0.385555 0.087366 0.002315 -0.062500 0 0 0 0 0 0 3 83367
-0.013895 0.008244 0.119894 0.375174 0.306647 0.204915 -0.062500 0 0 0 0 0 0 3 84370
-0.013908 0.008239 0.119891 0.218735 0.253664 0.158715 -0.062500 0 0 0 0 0 0 3 85368
-0.013936 0.008241 0.119896 0.395958 0.146909 0.043197 -0.062500 0 0 0 0 0 0 3 86367
-0.013949 0.008242 0.119898 0.230090 0.154014 0.072124 -0.062500 0 0 0 0 0 0 3 87369
-0.013956 0.008243 0.119899 0.123936 0.162537 0.089743 -0.062500 0 0 0 0 0 0 3 88369
-0.013980 0.008248 0.119905 0.343786 0.101114 0.010563 -0.062500 0 0 0 0 0 0 3 89365
-0.013992 0.008250 0.119907 0.202524 0.131559 0.053875 -0.062500 0 0 0 0 0 0 3 90366
-0.013998 0.008252 0.119908 0.109650 0.151527 0.076873 -0.062500 0 0 0 0 0 0 3 91363
-0.014022 0.008257 0.119915 0.336548 0.095669 -0.000121 -0.062500 0 0 0 0 0 0 3 92357
-0.014045 0.008246 0.119906 0.347890 0.309071 0.196799 -0.062500 0 0 0 0 0 0 3 93362
-0.014057 0.008240 0.119903 0.203910 0.254055 0.148263 -0.062500 0 0 0 0 0 0 3 94368
-0.014085 0.008243 0.119908 0.387586 0.146297 0.032459 -0.062500 0 0 0 0 0 0 3 95367
-0.014098 0.008244 0.119910 0.224525 0.152970 0.060738 -0.062500 0 0 0 0 0 0 3 96370
-0.014105 0.008244 0.119910 0.119804 0.161285 0.078075 -0.062500 0 0 0 0 0 0 3 97368
-0.014129 0.008250 0.119917 0.340627 0.099729 -0.000602 -0.062500 0 0 0 0 0 0 3 98367
-0.014141 0.008252 0.119919 0.199565 0.130102 0.042357 -0.062500 0 0 0 0 0 0 3 99368
-0.014159 0.008239 0.119909 0.258362 0.331665 0.218388 -0.062500 0 0 0 0 0 0 3 100365
-0.014168 0.008233 0.119905 0.158076 0.265304 0.155622 -0.062500 0 0 0 0 0 0 3 101367
-0.014194 0.008235 0.119910 0.365157 0.151724 0.034401 -0.062500 0 0 0 0 0 0 3 102367
-0.014207 0.008236 0.119912 0.213518 0.155574 0.060203 -0.062500 0 0 0 0 0 0 3 103368
-0.014213 0.008237 0.119912 0.114340 0.162550 0.076605 -0.062500 0 0 0 0 0 0 3 104362
-0.014237 0.008242 0.119919 0.338126 0.100315 -0.001969 -0.062500 0 0 0 0 0 0 3 105353
-0.014249 0.008245 0.119921 0.198344 0.130386 0.040630 -0.062500 0 0 0 0 0 0 3 106353
-0.014255 0.008246 0.119922 0.106167 0.150203 0.063335 -0.062500 0 0 0 0 0 0 3 107361
-0.014279 0.008251 0.119928 0.331014 0.093073 -0.012738 -0.062500 0 0 0 0 0 0 3 108352
-0.014290 0.008254 0.119931 0.193264 0.126229 0.030636 -0.062500 0 0 0 0 0 0 3 109360
-0.014296 0.008255 0.119931 0.102150 0.147567 0.053602 -0.062500 0 0 0 0 0 0 3 110351
-0.014310 0.008242 0.119921 0.206761 0.339696 0.216135 -0.062500 0 0 0 0 0 0 3 111362
-0.014339 0.008241 0.119923 0.406276 0.202669 0.062756 -0.062500 0 0 0 0 0 0 3 112352
-0.014354 0.008240 0.119924 0.236319 0.181014 0.064705 -0.062500 0 0 0 0 0 0 3 113361
-0.014361 0.008239 0.119924 0.125334 0.174442 0.071156 -0.062500 0 0 0 0 0 0 3 114352
-0.014364 0.008239 0.119924 0.067636 0.171409 0.074066 -0.062500 0 0 0 0 0 0 3 115361
-0.014387 0.008244 0.119930 0.313882 0.103959 -0.009453 -0.062500 0 0 0 0 0 0 3 116353
-0.014398 0.008247 0.119932 0.184956 0.131525 0.030727 -0.062500 0 0 0 0 0 0 3 117350
-0.014416 0.008234 0.119922 0.249204 0.331578 0.206099 -0.062500 0 0 0 0 0 0 3 118362
-0.014446 0.008233 0.119925 0.427457 0.198745 0.058389 -0.062500 0 0 0 0 0 0 3 119346
-0.014461 0.008232 0.119925 0.246775 0.179112 0.062051 -0.062500 0 0 0 0 0 0 3 120344
-0.014468 0.008232 0.119926 0.128261 0.172583 0.069091 -0.062500 0 0 0 0 0 0 3 121351
-0.014472 0.008232 0.119926 0.067932 0.170031 0.072251 -0.062500 0 0 0 0 0 0 3 122353
-0.014495 0.008237 0.119932 0.313086 0.102786 -0.010783 -0.062500 0 0 0 0 0 0 3 123344
-0.014506 0.008239 0.119934 0.183428 0.130468 0.029209 -0.062500 0 0 0 0 0 0 3 124356
-0.014512 0.008240 0.119935 0.096178 0.149157 0.050881 -0.062500 0 0 0 0 0 0 3 125368
-0.014514 0.008241 0.119935 0.051358 0.158519 0.059515 -0.062500 0 0 0 0 0 0 3 126356
-0.014537 0.008246 0.119941 0.304703 0.097117 -0.021272 -0.062500 0 0 0 0 0 0 3 127362
-0.014548 0.008248 0.119944 0.179165 0.127654 0.019368 -0.062500 0 0 0 0 0 0 3 128369
-0.014553 0.008250 0.119944 0.094023 0.147767 0.041263 -0.062500 0 0 0 0 0 0 3 129366
-0.014577 0.008255 0.119951 0.325871 0.091877 -0.033885 -0.062500 0 0 0 0 0 0 3 130367
-0.014600 0.008244 0.119942 0.340389 0.306460 0.162645 -0.062500 0 0 0 0 0 0 3 131366
-0.014612 0.008238 0.119939 0.197806 0.251622 0.113256 -0.062500 0 0 0 0 0 0 3 132367
-0.014618 0.008236 0.119938 0.107485 0.209880 0.082911 -0.062500 0 0 0 0 0 0 3 133369
-0.014643 0.008240 0.119943 0.334576 0.122289 -0.013093 -0.062500 0 0 0 0 0 0 3 134371
-0.014655 0.008241 0.119945 0.194688 0.139992 0.021465 -0.062500 0 0 0 0 0 0 3 135368
-0.014660 0.008242 0.119946 0.101992 0.153836 0.041092 -0.062500 0 0 0 0 0 0 3 136376
-0.014663 0.008243 0.119946 0.054326 0.160836 0.048969 -0.062500 0 0 0 0 0 0 3 137366
-0.014698 0.008234 0.119941 0.456446 0.278638 0.122554 -0.062500 0 0 0 0 0 0 3 138366
-0.014715 0.008230 0.119939 0.277983 0.232421 0.090758 -0.062500 0 0 0 0 0 0 3 139368
-0.014724 0.008228 0.119939 0.148461 0.199824 0.073069 -0.062500 0 0 0 0 0 0 3 140368
-0.014728 0.008227 0.119938 0.078806 0.182958 0.065946 -0.062500 0 0 0 0 0 0 3 141366
-0.014752 0.008231 0.119944 0.319034 0.108636 -0.019926 -0.062500 0 0 0 0 0 0 3 142366
-0.014763 0.008233 0.119946 0.186211 0.132881 0.018081 -0.062500 0 0 0 0 0 0 3 143365
-0.014769 0.008234 0.119947 0.097275 0.149919 0.038966 -0.062500 0 0 0 0 0 0 3 144367
-0.014771 0.008235 0.119948 0.051594 0.158485 0.047315 -0.062500 0 0 0 0 0 0 3 145359
-0.014773 0.008235 0.119948 0.028987 0.162597 0.050459 -0.062500 0 0 0 0 0 0 3 146361
-0.014795 0.008240 0.119954 0.293835 0.098606 -0.031367 -0.062500 0 0 0 0 0 0 3 147364
-0.014805 0.008243 0.119956 0.173496 0.127910 0.007953 -0.062500 0 0 0 0 0 0 3 148364
-0.014822 0.008230 0.119946 0.241217 0.328621 0.183576 -0.062500 0 0 0 0 0 0 3 149368
-0.014852 0.008229 0.119948 0.422928 0.196286 0.037193 -0.062500 0 0 0 0 0 0 3 150363
-0.014867 0.008228 0.119949 0.243222 0.176946 0.039792 -0.062500 0 0 0 0 0 0 3 151366
-0.014875 0.008228 0.119949 0.127316 0.171519 0.046302 -0.062500 0 0 0 0 0 0 3 152366
-0.014878 0.008228 0.119949 0.067130 0.169085 0.049236 -0.062500 0 0 0 0 0 0 3 153366
-0.014880 0.008228 0.119949 0.036935 0.167815 0.050361 -0.062500 0 0 0 0 0 0 3 154366
-0.014914 0.008219 0.119944 0.449347 0.281319 0.122647 -0.062500 0 0 0 0 0 0 3 155366
-0.014931 0.008215 0.119942 0.275172 0.233205 0.089340 -0.062500 0 0 0 0 0 0 3 156367
-0.014940 0.008212 0.119941 0.147703 0.199726 0.071000 -0.062500 0 0 0 0 0 0 3 157354
-0.014965 0.008217 0.119947 0.355241 0.116438 -0.018721 -0.062500 0 0 0 0 0 0 3 158363
-0.014978 0.008218 0.119949 0.205114 0.136223 0.017067 -0.062500 0 0 0 0 0 0 3 159371
-0.014984 0.008219 0.119950 0.107341 0.151085 0.037065 -0.062500 0 0 0 0 0 0 3 160366
-0.014987 0.008220 0.119950 0.057177 0.158601 0.045098 -0.062500 0 0 0 0 0 0 3 161367
-0.014988 0.008220 0.119950 0.032347 0.162187 0.048106 -0.062500 0 0 0 0 0 0 3 162365
-0.015010 0.008225 0.119956 0.296432 0.097890 -0.032894 -0.062500 0 0 0 0 0 0 3 163366
-0.015021 0.008228 0.119958 0.175360 0.127071 0.005978 -0.062500 0 0 0 0 0 0 3 164356
-0.015026 0.008229 0.119959 0.092353 0.146570 0.027105 -0.062500 0 0 0 0 0 0 3 165364
-0.015040 0.008215 0.119948 0.199554 0.337340 0.190220 -0.062500 0 0 0 0 0 0 3 166366
-0.015069 0.008214 0.119950 0.403391 0.199963 0.039249 -0.062500 0 0 0 0 0 0 3 167364
-0.015084 0.008213 0.119951 0.234224 0.178222 0.039245 -0.062500 0 0 0 0 0 0 3 168367
-0.015091 0.008213 0.119951 0.123468 0.171644 0.044730 -0.062500 0 0 0 0 0 0 3 169351
-0.015116 0.008218 0.119957 0.344720 0.101393 -0.034425 -0.062500 0 0 0 0 0 0 3 170358
-0.015128 0.008220 0.119959 0.200706 0.128204 0.004816 -0.062500 0 0 0 0 0 0 3 171351
-0.015134 0.008221 0.119960 0.106198 0.146530 0.026064 -0.062500 0 0 0 0 0 0 3 172345
-0.015136 0.008222 0.119960 0.057763 0.155732 0.034559 -0.062500 0 0 0 0 0 0 3 173353
-0.015149 0.008208 0.119949 0.183505 0.341055 0.192599 -0.062500 0 0 0 0 0 0 3 174343
-0.015178 0.008207 0.119951 0.396975 0.201111 0.040019 -0.062500 0 0 0 0 0 0 3 175353
-0.015192 0.008206 0.119952 0.232350 0.178128 0.038994 -0.062500 0 0 0 0 0 0 3 176344
-0.015199 0.008205 0.119952 0.123745 0.170986 0.044072 -0.062500 0 0 0 0 0 0 3 177351
-0.015202 0.008205 0.119952 0.067143 0.167712 0.046448 -0.062500 0 0 0 0 0 0 3 178345
-0.015225 0.008210 0.119958 0.315435 0.099997 -0.033867 -0.062500 0 0 0 0 0 0 3 179353
-0.015237 0.008213 0.119960 0.186113 0.127473 0.004516 -0.062500 0 0 0 0 0 0 3 180349
-0.015242 0.008214 0.119961 0.098937 0.146146 0.025393 -0.062500 0 0 0 0 0 0 3 181359
-0.015256 0.008200 0.119950 0.203609 0.336343 0.188789 -0.062500 0 0 0 0 0 0 3 182362
-0.015264 0.008194 0.119946 0.130259 0.264886 0.119603 -0.062500 0 0 0 0 0 0 3 183356
-0.015289 0.008196 0.119950 0.352570 0.148674 0.000100 -0.062500 0 0 0 0 0 0 3 184360
-0.015302 0.008197 0.119952 0.206400 0.151304 0.022484 -0.062500 0 0 0 0 0 0 3 185363
-0.015308 0.008197 0.119953 0.109665 0.157824 0.037338 -0.062500 0 0 0 0 0 0 3 186367
-0.015311 0.008197 0.119953 0.059703 0.161273 0.043485 -0.062500 0 0 0 0 0 0 3 187365
-0.015345 0.008189 0.119947 0.463687 0.275948 0.120145 -0.062500 0 0 0 0 0 0 3 188364
-0.015363 0.008184 0.119946 0.284994 0.229089 0.086462 -0.062500 0 0 0 0 0 0 3 189365
-0.015372 0.008182 0.119945 0.155189 0.196243 0.067726 -0.062500 0 0 0 0 0 0 3 190364
-0.015376 0.008181 0.119945 0.085279 0.179301 0.060160 -0.062500 0 0 0 0 0 0 3 191359
-0.015378 0.008181 0.119944 0.049445 0.170915 0.057289 -0.062500 0 0 0 0 0 0 3 192364
-0.015379 0.008181 0.119944 0.031339 0.166792 0.056221 -0.062500 0 0 0 0 0 0 3 193336
-0.015401 0.008185 0.119950 0.299214 0.098660 -0.024725 -0.062500 0 0 0 0 0 0 3 194364
-0.015412 0.008188 0.119952 0.179340 0.125963 0.012777 -0.062500 0 0 0 0 0 0 3 195366
-0.015429 0.008175 0.119942 0.245943 0.325237 0.188677 -0.062500 0 0 0 0 0 0 3 196365
-0.015437 0.008169 0.119938 0.152520 0.258682 0.124487 -0.062500 0 0 0 0 0 0 3 197365
-0.015463 0.008171 0.119942 0.365167 0.144814 0.007501 -0.062500 0 0 0 0 0 0 3 198350
-0.015476 0.008172 0.119944 0.213944 0.148597 0.030227 -0.062500 0 0 0 0 0 0 3 199365
-0.015483 0.008172 0.119945 0.114697 0.155683 0.045163 -0.062500 0 0 0 0 0 0 3 200372
-0.015486 0.008173 0.119945 0.063505 0.159408 0.051303 -0.062500 0 0 0 0 0 0 3 201369
-0.015520 0.008164 0.119940 0.464167 0.275631 0.128997 -0.062500 0 0 0 0 0 0 3 202354
-0.015537 0.008160 0.119938 0.286496 0.227136 0.094870 -0.062500 0 0 0 0 0 0 3 203365
-0.015546 0.008158 0.119937 0.156553 0.194395 0.075897 -0.062500 0 0 0 0 0 0 3 204365
-0.015551 0.008157 0.119937 0.086551 0.177498 0.068197 -0.062500 0 0 0 0 0 0 3 205365
-0.015553 0.008156 0.119936 0.050675 0.169139 0.065292 -0.062500 0 0 0 0 0 0 3 206366
-0.015551 0.008140 0.119949 -0.014639 0.375513 -0.114412 -0.062500 0 0 0 0 0 0 3 207364
-0.015570 0.008136 0.119960 0.262254 0.227363 -0.111396 -0.062500 0 0 0 0 0 0 3 208366
-0.015579 0.008134 0.119963 0.156219 0.193481 -0.028564 -0.062500 0 0 0 0 0 0 3 209363
-0.015595 0.008119 0.119954 0.232671 0.358910 0.165940 -0.062500 0 0 0 0 0 0 3 210364
-0.015624 0.008117 0.119956 0.423196 0.208809 0.028756 -0.062500 0 0 0 0 0 0 3 211362
-0.015639 0.008116 0.119957 0.247002 0.180459 0.031835 -0.062500 0 0 0 0 0 0 3 212348
-0.015646 0.008115 0.119957 0.132793 0.170531 0.038263 -0.062500 0 0 0 0 0 0 3 213364
-0.015662 0.008101 0.119946 0.222047 0.346232 0.197059 -0.062500 0 0 0 0 0 0 3 214362
-0.015670 0.008094 0.119942 0.141705 0.268074 0.125553 -0.062500 0 0 0 0 0 0 3 215362
-0.015695 0.008096 0.119946 0.360975 0.148525 0.006625 -0.062500 0 0 0 0 0 0 3 216366
-0.015708 0.008097 0.119947 0.212569 0.149487 0.027828 -0.062500 0 0 0 0 0 0 3 217364
-0.015714 0.008097 0.119948 0.114630 0.155221 0.042120 -0.062500 0 0 0 0 0 0 3 218365
-0.015717 0.008098 0.119948 0.064073 0.158303 0.048041 -0.062500 0 0 0 0 0 0 3 219364
-0.015740 0.008103 0.119954 0.316469 0.093579 -0.028967 -0.062500 0 0 0 0 0 0 3 220365
-0.015751 0.008105 0.119956 0.187900 0.120900 0.008855 -0.062500 0 0 0 0 0 0 3 221364
-0.015757 0.008106 0.119957 0.101353 0.140344 0.029436 -0.062500 0 0 0 0 0 0 3 222364
-0.015759 0.008107 0.119957 0.056873 0.150135 0.037692 -0.062500 0 0 0 0 0 0 3 223356
-0.015782 0.008112 0.119963 0.312596 0.088693 -0.038273 -0.062500 0 0 0 0 0 0 3 224364
-0.015801 0.008085 0.119967 0.282078 0.490228 -0.022633 -0.062500 0 0 0 0 0 0 3 225365
-0.015810 0.008071 0.119968 0.154461 0.354652 0.008581 -0.062500 0 0 0 0 0 0 3 226363
-0.015814 0.008064 0.119969 0.081053 0.251456 0.022571 -0.062500 0 0 0 0 0 0 3 227363
-0.015838 0.008065 0.119974 0.321863 0.129866 -0.050921 -0.062500 0 0 0 0 0 0 3 228365
-0.015849 0.008066 0.119977 0.188025 0.129946 -0.012094 -0.062500 0 0 0 0 0 0 3 229364
-0.015855 0.008066 0.119977 0.098611 0.134890 0.008802 -0.062500 0 0 0 0 0 0 3 230364
-0.015869 0.008053 0.119966 0.200882 0.317643 0.173542 -0.062500 0 0 0 0 0 0 3 231332
-0.015898 0.008051 0.119968 0.405774 0.176862 0.025287 -0.062500 0 0 0 0 0 0 3 232364
-0.015913 0.008050 0.119969 0.235745 0.153475 0.023177 -0.062500 0 0 0 0 0 0 3 233365
-0.015920 0.008050 0.119969 0.124301 0.146159 0.027583 -0.062500 0 0 0 0 0 0 3 234361
-0.015924 0.008050 0.119969 0.066224 0.142824 0.029723 -0.062500 0 0 0 0 0 0 3 235349
-0.015925 0.008050 0.119969 0.037095 0.141151 0.030563 -0.062500 0 0 0 0 0 0 3 236357
-0.015948 0.008055 0.119975 0.300453 0.074096 -0.047576 -0.062500 0 0 0 0 0 0 3 237347
-0.015958 0.008057 0.119977 0.175000 0.100637 -0.010863 -0.062500 0 0 0 0 0 0 3 238356
-0.015964 0.008058 0.119977 0.090909 0.119568 0.009222 -0.062500 0 0 0 0 0 0 3 239357
-0.015974 0.008029 0.119979 0.148816 0.519952 -0.004614 -0.062500 0 0 0 0 0 0 3 240347
-0.015979 0.008014 0.119980 0.085669 0.368767 0.008778 -0.062500 0 0 0 0 0 0 3 241356
-0.016003 0.008012 0.119986 0.323925 0.191421 -0.062767 -0.062500 0 0 0 0 0 0 3 242349
-0.016015 0.008010 0.119988 0.187821 0.160429 -0.023644 -0.062500 0 0 0 0 0 0 3 243357
-0.016020 0.008010 0.119989 0.097242 0.149525 -0.002632 -0.062500 0 0 0 0 0 0 3 244346
-0.016044 0.008014 0.119995 0.328880 0.077866 -0.072322 -0.062500 0 0 0 0 0 0 3 245349
-0.016067 0.008003 0.119986 0.337948 0.283304 0.124058 -0.062500 0 0 0 0 0 0 3 246356
-0.016080 0.007997 0.119982 0.196106 0.225339 0.072324 -0.062500 0 0 0 0 0 0 3 247394
-0.016086 0.007994 0.119981 0.105983 0.182136 0.040673 -0.062500 0 0 0 0 0 0 3 248348
-0.016089 0.007993 0.119980 0.057293 0.159753 0.027665 -0.062500 0 0 0 0 0 0 3 249355
-0.016091 0.007992 0.119980 0.031934 0.148766 0.022720 -0.062500 0 0 0 0 0 0 3 250350
-0.016113 0.007997 0.119986 0.297100 0.077134 -0.056950 -0.062500 0 0 0 0 0 0 3 251364
-0.016120 0.007983 0.120001 0.128062 0.313590 -0.199678 -0.062500 0 0 0 0 0 0 3 252347
-0.016123 0.007976 0.120006 0.052362 0.251199 -0.097088 -0.062500 0 0 0 0 0 0 3 253355
-0.016124 0.007972 0.120008 0.023027 0.198934 -0.043550 -0.062500 0 0 0 0 0 0 3 254363
-0.016135 0.007956 0.119998 0.159577 0.349525 0.134843 -0.062500 0 0 0 0 0 0 3 255359
-0.016163 0.007954 0.119999 0.383902 0.192338 -0.007698 -0.062500 0 0 0 0 0 0 3 256367
-0.016177 0.007952 0.120000 0.219495 0.159653 -0.008664 -0.062500 0 0 0 0 0 0 3 257334
-0.016184 0.007952 0.120000 0.112894 0.148161 -0.003909 -0.062500 0 0 0 0 0 0 3 258362
-0.016187 0.007951 0.120000 0.057290 0.142712 -0.001655 -0.062500 0 0 0 0 0 0 3 259358
-0.016222 0.007942 0.119995 0.455123 0.253553 0.078897 -0.062500 0 0 0 0 0 0 3 260363
-0.016240 0.007938 0.119992 0.275523 0.204926 0.042356 -0.062500 0 0 0 0 0 0 3 261363
-0.016248 0.007936 0.119992 0.144996 0.171340 0.022044 -0.062500 0 0 0 0 0 0 3 262362
-0.016253 0.007935 0.119991 0.074553 0.154036 0.013818 -0.062500 0 0 0 0 0 0 3 263363
-0.016252 0.007918 0.120004 -0.008100 0.356486 -0.167494 -0.062500 0 0 0 0 0 0 3 264369
-0.016250 0.007910 0.120009 -0.018328 0.271955 -0.085819 -0.062500 0 0 0 0 0 0 3 265365
-0.016271 0.007910 0.120016 0.264707 0.142273 -0.117878 -0.062500 0 0 0 0 0 0 3 266366
-0.016280 0.007910 0.120019 0.154496 0.135778 -0.063708 -0.062500 0 0 0 0 0 0 3 267364
-0.016296 0.007897 0.120008 0.225128 0.316677 0.120347 -0.062500 0 0 0 0 0 0 3 268362
-0.016305 0.007890 0.120005 0.136452 0.241707 0.057810 -0.062500 0 0 0 0 0 0 3 269332
-0.016310 0.007887 0.120003 0.074445 0.189720 0.021476 -0.062500 0 0 0 0 0 0 3 270360
-0.016333 0.007890 0.120008 0.318272 0.096763 -0.070342 -0.062500 0 0 0 0 0 0 3 271361
-0.016356 0.007878 0.119999 0.330882 0.291518 0.117407 -0.062500 0 0 0 0 0 0 3 272361
-0.016368 0.007872 0.119995 0.182197 0.208672 0.061894 -0.062500 0 0 0 0 0 0 3 273365
-0.016375 0.007869 0.119994 0.092820 0.163189 0.028719 -0.062500 0 0 0 0 0 0 3 274362
-0.016378 0.007868 0.119993 0.044351 0.139735 0.015115 -0.062500 0 0 0 0 0 0 3 275362
-0.016397 0.007856 0.120011 0.247085 0.272386 -0.244844 -0.062500 0 0 0 0 0 0 3 276364
-0.016406 0.007850 0.120018 0.126133 0.214491 -0.128337 -0.062500 0 0 0 0 0 0 3 277362
-0.016421 0.007833 0.120009 0.199430 0.349103 0.093858 -0.062500 0 0 0 0 0 0 3 278361
-0.016429 0.007824 0.120006 0.115419 0.248347 0.046725 -0.062500 0 0 0 0 0 0 3 279360
-0.016434 0.007820 0.120005 0.056799 0.182898 0.016202 -0.062500 0 0 0 0 0 0 3 280447
-0.016436 0.007818 0.120004 0.024119 0.149323 0.003575 -0.062500 0 0 0 0 0 0 3 281431
-0.016448 0.007803 0.119993 0.153572 0.312163 0.156572 -0.062500 0 0 0 0 0 0 3 282435
-0.016477 0.007801 0.119994 0.373956 0.162315 0.004978 -0.062500 0 0 0 0 0 0 3 283406
-0.016491 0.007800 0.119995 0.210506 0.134512 -0.000477 -0.062500 0 0 0 0 0 0 3 284408
-0.016498 0.007800 0.119995 0.102066 0.125113 0.002525 -0.062500 0 0 0 0 0 0 3 285406
-0.016512 0.007786 0.119984 0.191959 0.300154 0.162088 -0.062500 0 0 0 0 0 0 3 286407
-0.016517 0.007763 0.119992 0.067907 0.433991 -0.088432 -0.062500 0 0 0 0 0 0 3 287405
-0.016519 0.007751 0.119995 0.018779 0.300441 -0.046008 -0.062500 0 0 0 0 0 0 3 288401
-0.016519 0.007745 0.119996 0.000041 0.211920 -0.016749 -0.062500 0 0 0 0 0 0 3 289434
-0.016541 0.007747 0.120002 0.271710 0.098548 -0.080858 -0.062500 0 0 0 0 0 0 3 290437
-0.016563 0.007734 0.119993 0.299375 0.281997 0.117468 -0.062500 0 0 0 0 0 0 3 291434
-0.016574 0.007728 0.119990 0.168453 0.213819 0.065359 -0.062500 0 0 0 0 0 0 3 292437
-0.016580 0.007725 0.119989 0.083749 0.165511 0.033379 -0.062500 0 0 0 0 0 0 3 293406
-0.016605 0.007729 0.119994 0.311344 0.074163 -0.055859 -0.062500 0 0 0 0 0 0 3 294405
-0.016617 0.007730 0.119995 0.171213 0.090083 -0.025483 -0.062500 0 0 0 0 0 0 3 295403
-0.016634 0.007717 0.119985 0.224325 0.282417 0.150413 -0.062500 0 0 0 0 0 0 3 296438
-0.016639 0.007695 0.119993 0.081147 0.425443 -0.093539 -0.062500 0 0 0 0 0 0 3 297431
-0.016642 0.007683 0.119997 0.022543 0.296175 -0.048874 -0.062500 0 0 0 0 0 0 3 298405
-0.016664 0.007683 0.120003 0.278165 0.143412 -0.094620 -0.062500 0 0 0 0 0 0 3 299404
-0.016675 0.007682 0.120006 0.152689 0.125572 -0.046841 -0.062500 0 0 0 0 0 0 3 300408
-0.016691 0.007668 0.119995 0.214188 0.300347 0.135872 -0.062500 0 0 0 0 0 0 3 301403
-0.016700 0.007661 0.119991 0.122054 0.223070 0.072001 -0.062500 0 0 0 0 0 0 3 302431
-0.016705 0.007658 0.119990 0.047692 0.148958 0.035037 -0.062500 0 0 0 0 0 0 3 303428
-0.016729 0.007661 0.119995 0.301585 0.076352 -0.055685 -0.062500 0 0 0 0 0 0 3 304414
-0.016748 0.007633 0.119998 0.255635 0.460716 -0.045136 -0.062500 0 0 0 0 0 0 3 305428
-0.016758 0.007619 0.119999 0.123820 0.317490 -0.019049 -0.062500 0 0 0 0 0 0 3 306425
-0.016762 0.007611 0.120000 0.048195 0.210690 -0.007219 -0.062500 0 0 0 0 0 0 3 307411
-0.016765 0.007608 0.120000 0.010047 0.153533 -0.002642 -0.062500 0 0 0 0 0 0 3 308427
-0.016777 0.007592 0.119989 0.137029 0.303455 0.157913 -0.062500 0 0 0 0 0 0 3 309411
-0.016805 0.007590 0.119990 0.358080 0.147461 0.009507 -0.062500 0 0 0 0 0 0 3 310426
-0.016819 0.007589 0.119990 0.190766 0.116930 0.004135 -0.062500 0 0 0 0 0 0 3 311412
-0.016826 0.007588 0.119990 0.082310 0.105959 0.007053 -0.062500 0 0 0 0 0 0 3 312355
-0.016830 0.007588 0.119990 0.025612 0.100842 0.008616 -0.062500 0 0 0 0 0 0 3 313345
-0.016839 0.007558 0.119992 0.096689 0.488866 -0.009192 -0.062500 0 0 0 0 0 0 3 314354
-0.016865 0.007548 0.119998 0.320711 0.265383 -0.075480 -0.062500 0 0 0 0 0 0 3 315344
-0.016878 0.007542 0.120000 0.168538 0.179590 -0.035757 -0.062500 0 0 0 0 0 0 3 316355
-0.016884 0.007540 0.120001 0.069130 0.138184 -0.014627 -0.062500 0 0 0 0 0 0 3 317343
-0.016899 0.007525 0.119989 0.163791 0.295976 0.153036 -0.062500 0 0 0 0 0 0 3 318355
-0.016928 0.007522 0.119991 0.369485 0.144023 0.007540 -0.062500 0 0 0 0 0 0 3 319344
-0.016942 0.007521 0.119991 0.198365 0.115030 0.002821 -0.062500 0 0 0 0 0 0 3 320354
-0.016950 0.007521 0.119991 0.086076 0.105009 0.005936 -0.062500 0 0 0 0 0 0 3 321348
-0.016965 0.007507 0.119980 0.172864 0.279026 0.166862 -0.062500 0 0 0 0 0 0 3 322360
-0.016969 0.007484 0.119988 0.048985 0.413713 -0.083488 -0.062500 0 0 0 0 0 0 3 323349
-0.016971 0.007472 0.119992 -0.000598 0.279894 -0.041858 -0.062500 0 0 0 0 0 0 3 324356
-0.017004 0.007457 0.119987 0.405070 0.303416 0.071818 -0.062500 0 0 0 0 0 0 3 325348
-0.017021 0.007450 0.119985 0.233120 0.209627 0.044785 -0.062500 0 0 0 0 0 0 3 326353
-0.017030 0.007447 0.119984 0.095497 0.132743 0.027691 -0.062500 0 0 0 0 0 0 3 327349
-0.017034 0.007445 0.119984 0.027510 0.103873 0.020601 -0.062500 0 0 0 0 0 0 3 328356
-0.017058 0.007449 0.119989 0.279430 0.044811 -0.056623 -0.062500 0 0 0 0 0 0 3 329362
-0.017081 0.007437 0.119980 0.283158 0.222548 0.136600 -0.062500 0 0 0 0 0 0 3 330372
-0.017092 0.007432 0.119976 0.145086 0.163455 0.081380 -0.062500 0 0 0 0 0 0 3 331334
-0.017095 0.007413 0.119987 0.010723 0.331833 -0.129004 -0.062500 0 0 0 0 0 0 3 332351
-0.017107 0.007389 0.119980 0.114983 0.406576 0.099136 -0.062500 0 0 0 0 0 0 3 333362
-0.017113 0.007378 0.119978 0.055301 0.259114 0.065272 -0.062500 0 0 0 0 0 0 3 334361
-0.017138 0.007377 0.119982 0.290029 0.101816 -0.033506 -0.062500 0 0 0 0 0 0 3 335360
-0.017150 0.007377 0.119983 0.148242 0.083262 -0.009397 -0.062500 0 0 0 0 0 0 3 336361
-0.017167 0.007363 0.119973 0.198504 0.257520 0.165590 -0.062500 0 0 0 0 0 0 3 337360
-0.017198 0.007361 0.119974 0.381353 0.114617 0.023689 -0.062500 0 0 0 0 0 0 3 338361
-0.017213 0.007360 0.119974 0.198540 0.090129 0.019479 -0.062500 0 0 0 0 0 0 3 339368
-0.017232 0.007346 0.119963 0.224956 0.260584 0.182780 -0.062500 0 0 0 0 0 0 3 340364
-0.017239 0.007323 0.119972 0.066809 0.397155 -0.066495 -0.062500 0 0 0 0 0 0 3 341357
-0.017241 0.007311 0.119975 0.001017 0.262656 -0.024911 -0.062500 0 0 0 0 0 0 3 342345
-0.017243 0.007305 0.119976 -0.026067 0.173673 0.003977 -0.062500 0 0 0 0 0 0 3 343331
-0.017265 0.007307 0.119982 0.242462 0.059987 -0.057710 -0.062500 0 0 0 0 0 0 3 344361
-0.017286 0.007295 0.119972 0.265683 0.242087 0.141464 -0.062500 0 0 0 0 0 0 3 345359
-0.017298 0.007288 0.119969 0.134776 0.174551 0.087927 -0.062500 0 0 0 0 0 0 3 346361
-0.017304 0.007285 0.119967 0.049993 0.126641 0.055153 -0.062500 0 0 0 0 0 0 3 347360
-0.017318 0.007270 0.119955 0.148101 0.279954 0.202039 -0.062500 0 0 0 0 0 0 3 348360
-0.017344 0.007252 0.119969 0.310214 0.339106 -0.127488 -0.062500 0 0 0 0 0 0 3 349360
-0.017356 0.007242 0.119974 0.146428 0.228363 -0.054619 -0.062500 0 0 0 0 0 0 3 350360
-0.017362 0.007237 0.119976 0.047387 0.156513 -0.007965 -0.062500 0 0 0 0 0 0 3 351361
-0.017375 0.007221 0.119965 0.138279 0.274275 0.171931 -0.062500 0 0 0 0 0 0 3 352362
-0.017405 0.007218 0.119966 0.347381 0.113508 0.031757 -0.062500 0 0 0 0 0 0 3 353359
-0.017419 0.007217 0.119967 0.177729 0.079994 0.027406 -0.062500 0 0 0 0 0 0 3 354352
-0.017437 0.007203 0.119955 0.210136 0.245552 0.191235 -0.062500 0 0 0 0 0 0 3 355354
-0.017447 0.007196 0.119951 0.102104 0.169062 0.118545 -0.062500 0 0 0 0 0 0 3 356352
-0.017453 0.007192 0.119949 0.030790 0.114703 0.077981 -0.062500 0 0 0 0 0 0 3 357361
-0.017477 0.007196 0.119954 0.270997 0.020354 -0.011512 -0.062500 0 0 0 0 0 0 3 358360
-0.017489 0.007197 0.119956 0.133281 0.034714 0.016047 -0.062500 0 0 0 0 0 0 3 359360
-0.017502 0.007168 0.119958 0.139375 0.437504 0.016775 -0.062500 0 0 0 0 0 0 3 360359
-0.017509 0.007153 0.119958 0.051606 0.288213 0.030805 -0.062500 0 0 0 0 0 0 3 361360
-0.017512 0.007146 0.119958 -0.000345 0.178176 0.037328 -0.062500 0 0 0 0 0 0 3 362359
-0.017546 0.007134 0.119952 0.397038 0.230648 0.128067 -0.062500 0 0 0 0 0 0 3 363357
-0.017564 0.007128 0.119950 0.219922 0.154634 0.088404 -0.062500 0 0 0 0 0 0 3 364437
-0.017572 0.007125 0.119949 0.090396 0.107511 0.066127 -0.062500 0 0 0 0 0 0 3 365430
-0.017577 0.007123 0.119949 0.020272 0.083464 0.057023 -0.062500 0 0 0 0 0 0 3 366438
-0.017612 0.007114 0.119942 0.407853 0.182617 0.142159 -0.062500 0 0 0 0 0 0 3 367405
-0.017630 0.007110 0.119940 0.225644 0.130485 0.100050 -0.062500 0 0 0 0 0 0 3 368406
-0.017635 0.007091 0.119952 0.047868 0.308053 -0.099460 -0.062500 0 0 0 0 0 0 3 369406
-0.017648 0.007068 0.119944 0.126695 0.386056 0.133964 -0.062500 0 0 0 0 0 0 3 370439
-0.017655 0.007057 0.119942 0.056196 0.241136 0.101006 -0.062500 0 0 0 0 0 0 3 371429
-0.017659 0.007051 0.119941 0.005997 0.151574 0.076604 -0.062500 0 0 0 0 0 0 3 372436
-0.017682 0.007053 0.119945 0.255834 0.044079 -0.006033 -0.062500 0 0 0 0 0 0 3 373425
-0.017705 0.007041 0.119936 0.267553 0.226567 0.184986 -0.062500 0 0 0 0 0 0 3 374404
-0.017717 0.007035 0.119932 0.131584 0.160240 0.127428 -0.062500 0 0 0 0 0 0 3 375410
-0.017723 0.007032 0.119931 0.044031 0.113017 0.092975 -0.062500 0 0 0 0 0 0 3 376431
-0.017755 0.007005 0.119936 0.372743 0.391190 -0.007775 -0.062500 0 0 0 0 0 0 3 377427
-0.017771 0.006992 0.119938 0.190954 0.251460 0.027022 -0.062500 0 0 0 0 0 0 3 378410
-0.017779 0.006985 0.119939 0.068612 0.151656 0.047104 -0.062500 0 0 0 0 0 0 3 379425
-0.017793 0.006968 0.119928 0.148407 0.275624 0.217070 -0.062500 0 0 0 0 0 0 3 380429
-0.017802 0.006960 0.119924 0.070165 0.174424 0.145510 -0.062500 0 0 0 0 0 0 3 381425
-0.017828 0.006961 0.119927 0.293353 0.042902 0.033372 -0.062500 0 0 0 0 0 0 3 382410
-0.017851 0.006948 0.119917 0.286695 0.214893 0.212150 -0.062500 0 0 0 0 0 0 3 383425
-0.017860 0.006925 0.119926 0.095647 0.356693 -0.026376 -0.062500 0 0 0 0 0 0 3 384343
-0.017864 0.006914 0.119929 0.009754 0.225459 0.018503 -0.062500 0 0 0 0 0 0 3 385353
-0.017866 0.006908 0.119930 -0.027324 0.138092 0.048628 -0.062500 0 0 0 0 0 0 3 386343
-0.017899 0.006896 0.119924 0.378438 0.209258 0.151718 -0.062500 0 0 0 0 0 0 3 387351
-0.017916 0.006891 0.119922 0.207835 0.139594 0.114924 -0.062500 0 0 0 0 0 0 3 388342
-0.017925 0.006888 0.119921 0.081778 0.095649 0.093522 -0.062500 0 0 0 0 0 0 3 389351
-0.017941 0.006873 0.119909 0.155936 0.250112 0.246961 -0.062500 0 0 0 0 0 0 3 390351
-0.017949 0.006866 0.119905 0.074094 0.165000 0.168726 -0.062500 0 0 0 0 0 0 3 391343
-0.017975 0.006867 0.119908 0.295168 0.041668 0.054557 -0.062500 0 0 0 0 0 0 3 392352
-0.017995 0.006838 0.119910 0.241428 0.430626 0.056830 -0.062500 0 0 0 0 0 0 3 393342
-0.018005 0.006823 0.119911 0.102001 0.279889 0.074740 -0.062500 0 0 0 0 0 0 3 394362
-0.018010 0.006816 0.119912 0.022362 0.169587 0.083033 -0.062500 0 0 0 0 0 0 3 395351
-0.018034 0.006817 0.119917 0.262621 0.044197 0.015142 -0.062500 0 0 0 0 0 0 3 396353
-0.018057 0.006804 0.119907 0.268158 0.199006 0.211835 -0.062500 0 0 0 0 0 0 3 397354
-0.018069 0.006798 0.119904 0.130527 0.129477 0.155531 -0.062500 0 0 0 0 0 0 3 398453
-0.018072 0.006779 0.119915 -0.002963 0.293938 -0.054109 -0.062500 0 0 0 0 0 0 3 399358
-0.018094 0.006774 0.119924 0.234784 0.127882 -0.058057 -0.062500 0 0 0 0 0 0 3 400342
-0.018104 0.006771 0.119927 0.106116 0.081477 0.014287 -0.062500 0 0 0 0 0 0 3 401362
-0.018120 0.006756 0.119917 0.164188 0.237435 0.211462 -0.062500 0 0 0 0 0 0 3 402343
-0.018129 0.006749 0.119913 0.075925 0.152982 0.150018 -0.062500 0 0 0 0 0 0 3 403359
-0.018155 0.006751 0.119917 0.295004 0.029602 0.042777 -0.062500 0 0 0 0 0 0 3 404358
-0.018165 0.006735 0.119931 0.098178 0.241814 -0.115003 -0.062500 0 0 0 0 0 0 3 405359
-0.018179 0.006713 0.119924 0.146757 0.341243 0.141179 -0.062500 0 0 0 0 0 0 3 406342
-0.018187 0.006702 0.119922 0.062364 0.208311 0.116218 -0.062500 0 0 0 0 0 0 3 407358
-0.018191 0.006697 0.119921 0.005645 0.124642 0.094729 -0.062500 0 0 0 0 0 0 3 408359
-0.018193 0.006695 0.119921 -0.025543 0.081496 0.085464 -0.062500 0 0 0 0 0 0 3 409357
-0.018227 0.006685 0.119914 0.380675 0.169742 0.174459 -0.062500 0 0 0 0 0 0 3 410356
-0.018240 0.006664 0.119924 0.164046 0.326875 -0.044728 -0.062500 0 0 0 0 0 0 3 411364
-0.018247 0.006653 0.119928 0.043627 0.207661 0.011863 -0.062500 0 0 0 0 0 0 3 412333
-0.018282 0.006639 0.119922 0.410479 0.236293 0.139824 -0.062500 0 0 0 0 0 0 3 413360
-0.018300 0.006632 0.119920 0.221446 0.156270 0.111631 -0.062500 0 0 0 0 0 0 3 414358
-0.018309 0.006629 0.119920 0.087213 0.102381 0.093329 -0.062500 0 0 0 0 0 0 3 415354
-0.018314 0.006627 0.119919 0.014933 0.074805 0.085657 -0.062500 0 0 0 0 0 0 3 416358
-0.018316 0.006626 0.119919 -0.022117 0.061071 0.082708 -0.062500 0 0 0 0 0 0 3 417358
-0.018350 0.006617 0.119912 0.381523 0.163840 0.174952 -0.062500 0 0 0 0 0 0 3 418358
-0.018364 0.006597 0.119922 0.164100 0.328536 -0.043443 -0.062500 0 0 0 0 0 0 3 419359
-0.018370 0.006586 0.119926 0.044164 0.193058 0.013160 -0.062500 0 0 0 0 0 0 3 420374
-0.018373 0.006581 0.119928 -0.011748 0.113819 0.048177 -0.062500 0 0 0 0 0 0 3 421365
-0.018407 0.006570 0.119921 0.385261 0.180903 0.156427 -0.062500 0 0 0 0 0 0 3 422367
-0.018424 0.006564 0.119919 0.210794 0.113665 0.118938 -0.062500 0 0 0 0 0 0 3 423370
-0.018433 0.006561 0.119918 0.082799 0.070986 0.096988 -0.062500 0 0 0 0 0 0 3 424367
-0.018434 0.006544 0.119930 -0.031625 0.262925 -0.087037 -0.062500 0 0 0 0 0 0 3 425369
-0.018444 0.006521 0.119923 0.080173 0.345907 0.153872 -0.062500 0 0 0 0 0 0 3 426367
-0.018472 0.006515 0.119926 0.310833 0.138259 0.052427 -0.062500 0 0 0 0 0 0 3 427365
-0.018485 0.006512 0.119926 0.153855 0.078670 0.060372 -0.062500 0 0 0 0 0 0 3 428369
-0.018503 0.006497 0.119915 0.190358 0.228944 0.231761 -0.062500 0 0 0 0 0 0 3 429368
-0.018512 0.006489 0.119911 0.089312 0.151927 0.159590 -0.062500 0 0 0 0 0 0 3 430366
-0.018539 0.006491 0.119914 0.302245 0.027895 0.049458 -0.062500 0 0 0 0 0 0 3 431366
-0.018549 0.006475 0.119928 0.101783 0.240413 -0.109993 -0.062500 0 0 0 0 0 0 3 432366
-0.018552 0.006467 0.119933 0.006168 0.162869 -0.018109 -0.062500 0 0 0 0 0 0 3 433367
-0.018565 0.006449 0.119923 0.107539 0.279399 0.195591 -0.062500 0 0 0 0 0 0 3 434366
-0.018572 0.006441 0.119919 0.046201 0.173462 0.140220 -0.062500 0 0 0 0 0 0 3 435360
-0.018575 0.006437 0.119918 -0.001319 0.105664 0.105847 -0.062500 0 0 0 0 0 0 3 436371
-0.018599 0.006440 0.119923 0.252420 0.004088 0.022430 -0.062500 0 0 0 0 0 0 3 437373
-0.018621 0.006427 0.119912 0.261017 0.190568 0.213064 -0.062500 0 0 0 0 0 0 3 438367
-0.018630 0.006405 0.119921 0.081319 0.342137 -0.021479 -0.062500 0 0 0 0 0 0 3 439366
-0.018633 0.006394 0.119924 0.000579 0.214468 0.023271 -0.062500 0 0 0 0 0 0 3 440366
-0.018667 0.006380 0.119919 0.390123 0.218663 0.148727 -0.062500 0 0 0 0 0 0 3 441367
-0.018685 0.006373 0.119917 0.212930 0.127851 0.117562 -0.062500 0 0 0 0 0 0 3 442366
-0.018694 0.006369 0.119916 0.084070 0.073107 0.097920 -0.062500 0 0 0 0 0 0 3 443357
-0.018698 0.006368 0.119916 0.014389 0.045146 0.089719 -0.062500 0 0 0 0 0 0 3 444366
-0.018711 0.006353 0.119904 0.118866 0.206839 0.251076 -0.062500 0 0 0 0 0 0 3 445366
-0.018719 0.006346 0.119899 0.055482 0.126719 0.174212 -0.062500 0 0 0 0 0 0 3 446365
-0.018719 0.006326 0.119910 -0.039512 0.286703 -0.042872 -0.062500 0 0 0 0 0 0 3 447364
-0.018740 0.006321 0.119919 0.217162 0.118119 -0.048633 -0.062500 0 0 0 0 0 0 3 448358
-0.018750 0.006319 0.119922 0.097162 0.070084 0.021057 -0.062500 0 0 0 0 0 0 3 449364
-0.018755 0.006317 0.119924 0.017466 0.048739 0.054373 -0.062500 0 0 0 0 0 0 3 450354
-0.018768 0.006303 0.119912 0.117738 0.213329 0.232295 -0.062500 0 0 0 0 0 0 3 451364
-0.018775 0.006296 0.119908 0.053426 0.134508 0.161609 -0.062500 0 0 0 0 0 0 3 452356
-0.018801 0.006298 0.119911 0.284811 0.013926 0.052807 -0.062500 0 0 0 0 0 0 3 453364
-0.018810 0.006282 0.119925 0.093473 0.228567 -0.106489 -0.062500 0 0 0 0 0 0 3 454353
-0.018824 0.006261 0.119918 0.142163 0.327033 0.149745 -0.062500 0 0 0 0 0 0 3 455365
-0.018832 0.006250 0.119916 0.059948 0.194910 0.123439 -0.062500 0 0 0 0 0 0 3 456341
-0.018836 0.006245 0.119915 0.004343 0.111746 0.101215 -0.062500 0 0 0 0 0 0 3 457340
-0.018838 0.006242 0.119915 -0.026382 0.068837 0.091623 -0.062500 0 0 0 0 0 0 3 458349
-0.018872 0.006233 0.119908 0.378931 0.155866 0.184647 -0.062500 0 0 0 0 0 0 3 459340
-0.018889 0.006228 0.119905 0.208416 0.100096 0.138903 -0.062500 0 0 0 0 0 0 3 460350
-0.018898 0.006226 0.119904 0.081735 0.063360 0.113517 -0.062500 0 0 0 0 0 0 3 461341
-0.018902 0.006224 0.119904 0.012712 0.044537 0.103142 -0.062500 0 0 0 0 0 0 3 462348
-0.018912 0.006194 0.119904 0.071979 0.424996 0.090136 -0.062500 0 0 0 0 0 0 3 463346
-0.018916 0.006179 0.119904 0.015154 0.264674 0.092882 -0.062500 0 0 0 0 0 0 3 464351
-0.018919 0.006171 0.119904 -0.021546 0.149371 0.094601 -0.062500 0 0 0 0 0 0 3 465349
-0.018942 0.006172 0.119909 0.240536 0.031096 0.027304 -0.062500 0 0 0 0 0 0 3 466349
-0.018953 0.006173 0.119911 0.113747 0.028058 0.058886 -0.062500 0 0 0 0 0 0 3 467353
-0.018969 0.006160 0.119900 0.169173 0.187977 0.241738 -0.062500 0 0 0 0 0 0 3 468349
-0.018978 0.006153 0.119896 0.080048 0.117227 0.172921 -0.062500 0 0 0 0 0 0 3 469346
-0.018983 0.006150 0.119894 0.017402 0.067502 0.133248 -0.062500 0 0 0 0 0 0 3 470348
-0.018982 0.006132 0.119906 -0.062930 0.256529 -0.057003 -0.062500 0 0 0 0 0 0 3 471343
-0.019002 0.006128 0.119915 0.205817 0.094146 -0.051065 -0.062500 0 0 0 0 0 0 3 472350
-0.019011 0.006126 0.119919 0.091790 0.053485 0.022365 -0.062500 0 0 0 0 0 0 3 473344
-0.019027 0.006111 0.119908 0.154793 0.210866 0.222556 -0.062500 0 0 0 0 0 0 3 474347
-0.019035 0.006104 0.119904 0.072044 0.128898 0.160299 -0.062500 0 0 0 0 0 0 3 475344
-0.019039 0.006101 0.119903 0.013112 0.073437 0.123086 -0.062500 0 0 0 0 0 0 3 476347
-0.019042 0.006099 0.119902 -0.020424 0.044860 0.107702 -0.062500 0 0 0 0 0 0 3 477343
-0.019075 0.006090 0.119895 0.382632 0.138741 0.199842 -0.062500 0 0 0 0 0 0 3 478345
-0.019089 0.006069 0.119905 0.166589 0.301659 -0.021116 -0.062500 0 0 0 0 0 0 3 479343
-0.019096 0.006058 0.119908 0.045511 0.183986 0.032741 -0.062500 0 0 0 0 0 0 3 480354
-0.019098 0.006053 0.119910 -0.010613 0.103789 0.066642 -0.062500 0 0 0 0 0 0 3 481331
-0.019100 0.006050 0.119910 -0.036062 0.060980 0.080765 -0.062500 0 0 0 0 0 0 3 482348
-0.019111 0.006035 0.119899 0.091429 0.213987 0.252013 -0.062500 0 0 0 0 0 0 3 483345
-0.019139 0.006033 0.119899 0.323473 0.063218 0.110648 -0.062500 0 0 0 0 0 0 3 484345
-0.019153 0.006032 0.119899 0.162166 0.044299 0.099898 -0.062500 0 0 0 0 0 0 3 485345
-0.019160 0.006031 0.119899 0.054528 0.034819 0.100037 -0.062500 0 0 0 0 0 0 3 486343
-0.019164 0.006031 0.119899 -0.001949 0.030507 0.100497 -0.062500 0 0 0 0 0 0 3 487345
-0.019162 0.006015 0.119912 -0.075085 0.243318 -0.072970 -0.062500 0 0 0 0 0 0 3 488346
-0.019182 0.006011 0.119921 0.198710 0.092303 -0.060258 -0.062500 0 0 0 0 0 0 3 489344
-0.019202 0.005996 0.119913 0.226430 0.232016 0.181193 -0.062500 0 0 0 0 0 0 3 490347
-0.019213 0.005988 0.119910 0.107284 0.144435 0.140454 -0.062500 0 0 0 0 0 0 3 491344
-0.019218 0.005985 0.119908 0.029510 0.086156 0.111914 -0.062500 0 0 0 0 0 0 3 492346
-0.019221 0.005983 0.119908 -0.013031 0.056009 0.099839 -0.062500 0 0 0 0 0 0 3 493343
-0.019222 0.005982 0.119908 -0.035359 0.041019 0.095140 -0.062500 0 0 0 0 0 0 3 494345
-0.019241 0.005970 0.119925 0.190522 0.181669 -0.147095 -0.062500 0 0 0 0 0 0 3 495345
-0.019260 0.005950 0.119920 0.215117 0.279303 0.128834 -0.062500 0 0 0 0 0 0 3 496345
-0.019270 0.005941 0.119917 0.099416 0.161754 0.114043 -0.062500 0 0 0 0 0 0 3 497344
-0.019275 0.005936 0.119917 0.025729 0.086254 0.096538 -0.062500 0 0 0 0 0 0 3 498343
-0.019300 0.005939 0.119921 0.268241 -0.019858 0.022005 -0.062500 0 0 0 0 0 0 3 499343
-0.019311 0.005940 0.119923 0.130287 -0.011545 0.049663 -0.062500 0 0 0 0 0 0 3 500345
-0.019317 0.005940 0.119923 0.038032 -0.001901 0.065560 -0.062500 0 0 0 0 0 0 3 501343
-0.019331 0.005927 0.119912 0.129169 0.177783 0.238435 -0.062500 0 0 0 0 0 0 3 502343
-0.019335 0.005904 0.119920 0.017041 0.322869 -0.008740 -0.062500 0 0 0 0 0 0 3 503343
-0.019336 0.005893 0.119923 -0.029064 0.190377 0.029161 -0.062500 0 0 0 0 0 0 3 504336
-0.019337 0.005887 0.119924 -0.046304 0.102428 0.056511 -0.062500 0 0 0 0 0 0 3 505347
-0.019359 0.005889 0.119929 0.229716 -0.011180 0.001599 -0.062500 0 0 0 0 0 0 3 506349
-0.019369 0.005890 0.119931 0.108788 0.001570 0.036681 -0.062500 0 0 0 0 0 0 3 507344
-0.019385 0.005877 0.119920 0.164722 0.183480 0.221940 -0.062500 0 0 0 0 0 0 3 508328
-0.019394 0.005871 0.119916 0.078384 0.114917 0.153230 -0.062500 0 0 0 0 0 0 3 509342
-0.019399 0.005868 0.119914 0.017134 0.066309 0.113434 -0.062500 0 0 0 0 0 0 3 510346
-0.019419 0.005855 0.119931 0.219925 0.189461 -0.142510 -0.062500 0 0 0 0 0 0 3 511325
-0.019428 0.005848 0.119937 0.089530 0.121653 -0.038914 -0.062500 0 0 0 0 0 0 3 512344
-0.019433 0.005845 0.119939 0.011045 0.072461 0.020106 -0.062500 0 0 0 0 0 0 3 513327
-0.019434 0.005843 0.119940 -0.025813 0.045433 0.044344 -0.062500 0 0 0 0 0 0 3 514342
-0.019435 0.005842 0.119940 -0.042604 0.031344 0.053690 -0.062500 0 0 0 0 0 0 3 515345
-0.019436 0.005842 0.119941 -0.050274 0.024109 0.057232 -0.062500 0 0 0 0 0 0 3 516334
-0.019443 0.005811 0.119941 0.039835 0.410206 0.052093 -0.062500 0 0 0 0 0 0 3 517341
-0.019469 0.005801 0.119946 0.282567 0.185497 -0.010456 -0.062500 0 0 0 0 0 0 3 518333
-0.019481 0.005796 0.119948 0.137125 0.099384 0.021766 -0.062500 0 0 0 0 0 0 3 519341
-0.019487 0.005794 0.119949 0.040667 0.058295 0.039434 -0.062500 0 0 0 0 0 0 3 520422
-0.019490 0.005793 0.119949 -0.008818 0.037654 0.046632 -0.062500 0 0 0 0 0 0 3 521405
-0.019502 0.005778 0.119937 0.104818 0.201479 0.216294 -0.062500 0 0 0 0 0 0 3 522422
-0.019531 0.005777 0.119937 0.331470 0.056716 0.074948 -0.062500 0 0 0 0 0 0 3 523420
-0.019541 0.005759 0.119950 0.123212 0.247064 -0.110193 -0.062500 0 0 0 0 0 0 3 524424
-0.019546 0.005750 0.119954 0.019594 0.155763 -0.031388 -0.062500 0 0 0 0 0 0 3 525419
-0.019548 0.005746 0.119956 -0.024656 0.089659 0.013181 -0.062500 0 0 0 0 0 0 3 526403
-0.019549 0.005744 0.119957 -0.039274 0.036744 0.031485 -0.062500 0 0 0 0 0 0 3 527420
-0.019549 0.005742 0.119957 -0.047126 0.018341 0.038523 -0.062500 0 0 0 0 0 0 3 528339
-0.019560 0.005728 0.119945 0.087447 0.183145 0.208302 -0.062500 0 0 0 0 0 0 3 529346
-0.019566 0.005722 0.119941 0.042314 0.106075 0.132780 -0.062500 0 0 0 0 0 0 3 530338
-0.019591 0.005724 0.119944 0.282251 -0.005850 0.024576 -0.062500 0 0 0 0 0 0 3 531347
-0.019604 0.005724 0.119945 0.139757 -0.005166 0.037344 -0.062500 0 0 0 0 0 0 3 532338
-0.019617 0.005695 0.119946 0.137268 0.390555 0.041718 -0.062500 0 0 0 0 0 0 3 533346
-0.019624 0.005680 0.119946 0.049813 0.238172 0.048801 -0.062500 0 0 0 0 0 0 3 534357
-0.019627 0.005673 0.119946 -0.001971 0.126835 0.051915 -0.062500 0 0 0 0 0 0 3 535343
-0.019628 0.005669 0.119946 -0.028491 0.067600 0.053130 -0.062500 0 0 0 0 0 0 3 536354
-0.019629 0.005667 0.119946 -0.041733 0.037616 0.053579 -0.062500 0 0 0 0 0 0 3 537352
-0.019662 0.005658 0.119939 0.371978 0.129374 0.155617 -0.062500 0 0 0 0 0 0 3 538346
-0.019679 0.005654 0.119936 0.207632 0.077472 0.109164 -0.062500 0 0 0 0 0 0 3 539346
-0.019688 0.005651 0.119935 0.083967 0.042789 0.083015 -0.062500 0 0 0 0 0 0 3 540338
-0.019692 0.005650 0.119935 0.016317 0.024937 0.072257 -0.062500 0 0 0 0 0 0 3 541349
-0.019694 0.005650 0.119935 -0.018722 0.016124 0.068113 -0.062500 0 0 0 0 0 0 3 542339
-0.019692 0.005633 0.119947 -0.081034 0.227611 -0.106194 -0.062500 0 0 0 0 0 0 3 543345
-0.019700 0.005611 0.119939 0.053118 0.315749 0.139852 -0.062500 0 0 0 0 0 0 3 544348
-0.019705 0.005600 0.119937 0.018335 0.179810 0.107295 -0.062500 0 0 0 0 0 0 3 545343
-0.019708 0.005595 0.119936 -0.013650 0.094863 0.082366 -0.062500 0 0 0 0 0 0 3 546326
-0.019709 0.005592 0.119935 -0.032784 0.051089 0.071696 -0.062500 0 0 0 0 0 0 3 547343
-0.019732 0.005596 0.119940 0.239401 -0.037943 0.002288 -0.062500 0 0 0 0 0 0 3 548343
-0.019743 0.005598 0.119941 0.116217 -0.020963 0.030660 -0.062500 0 0 0 0 0 0 3 549324
-0.019758 0.005585 0.119930 0.168774 0.166821 0.214440 -0.062500 0 0 0 0 0 0 3 550341
-0.019764 0.005562 0.119938 0.037343 0.317971 -0.028221 -0.062500 0 0 0 0 0 0 3 551347
-0.019766 0.005551 0.119941 -0.018599 0.187625 0.010358 -0.062500 0 0 0 0 0 0 3 552347
-0.019767 0.005545 0.119942 -0.040698 0.100733 0.037911 -0.062500 0 0 0 0 0 0 3 553344
-0.019778 0.005529 0.119931 0.092518 0.212082 0.217444 -0.062500 0 0 0 0 0 0 3 554346
-0.019806 0.005526 0.119931 0.326654 0.056716 0.080178 -0.062500 0 0 0 0 0 0 3 555343
-0.019820 0.005525 0.119931 0.167655 0.022457 0.068712 -0.062500 0 0 0 0 0 0 3 556328
-0.019823 0.005507 0.119944 0.016198 0.226138 -0.104079 -0.062500 0 0 0 0 0 0 3 557342
-0.019824 0.005499 0.119948 -0.034329 0.136632 -0.024886 -0.062500 0 0 0 0 0 0 3 558340
-0.019824 0.005494 0.119950 -0.049527 0.071037 0.019465 -0.062500 0 0 0 0 0 0 3 559343
-0.019824 0.005492 0.119951 -0.053257 0.035547 0.037661 -0.062500 0 0 0 0 0 0 3 560342
-0.019824 0.005491 0.119951 -0.053669 0.017272 0.044676 -0.062500 0 0 0 0 0 0 3 561343
-0.019834 0.005477 0.119939 0.083758 0.181554 0.215387 -0.062500 0 0 0 0 0 0 3 562340
-0.019859 0.005458 0.119951 0.279341 0.253893 -0.097600 -0.062500 0 0 0 0 0 0 3 563342
-0.019870 0.005449 0.119956 0.127708 0.145303 -0.031705 -0.062500 0 0 0 0 0 0 3 564342
-0.019876 0.005444 0.119958 0.034516 0.074854 0.011541 -0.062500 0 0 0 0 0 0 3 565340
-0.019889 0.005429 0.119947 0.125969 0.210832 0.197909 -0.062500 0 0 0 0 0 0 3 566338
-0.019896 0.005421 0.119942 0.061399 0.119665 0.128039 -0.062500 0 0 0 0 0 0 3 567343
-0.019900 0.005417 0.119941 0.011220 0.059712 0.087548 -0.062500 0 0 0 0 0 0 3 568343
-0.019902 0.005415 0.119940 -0.018300 0.028856 0.070827 -0.062500 0 0 0 0 0 0 3 569343
-0.019903 0.005414 0.119940 -0.034469 0.013561 0.064345 -0.062500 0 0 0 0 0 0 3 570340
-0.019936 0.005406 0.119932 0.376629 0.112144 0.165581 -0.062500 0 0 0 0 0 0 3 571342
-0.019953 0.005402 0.119929 0.211480 0.064346 0.117357 -0.062500 0 0 0 0 0 0 3 572341
-0.019958 0.005383 0.119941 0.042904 0.248140 -0.081729 -0.062500 0 0 0 0 0 0 3 573343
-0.019960 0.005373 0.119945 -0.019457 0.147437 -0.014071 -0.062500 0 0 0 0 0 0 3 574340
-0.019961 0.005369 0.119946 -0.041541 0.076305 0.025770 -0.062500 0 0 0 0 0 0 3 575333
-0.019961 0.005366 0.119947 -0.049070 0.038116 0.042270 -0.062500 0 0 0 0 0 0 3 576344
-0.019961 0.005365 0.119947 -0.051508 0.018547 0.048656 -0.062500 0 0 0 0 0 0 3 577347
-0.019961 0.005364 0.119947 -0.052207 0.008642 0.051078 -0.062500 0 0 0 0 0 0 3 578339
-0.019971 0.005351 0.119935 0.084270 0.176889 0.220473 -0.062500 0 0 0 0 0 0 3 579342
-0.019974 0.005327 0.119943 -0.003040 0.319035 -0.028164 -0.062500 0 0 0 0 0 0 3 580342
-0.019975 0.005316 0.119946 -0.032132 0.168075 0.007442 -0.062500 0 0 0 0 0 0 3 581341
-0.019975 0.005310 0.119947 -0.043500 0.078659 0.033828 -0.062500 0 0 0 0 0 0 3 582340
-0.020007 0.005299 0.119940 0.370337 0.144208 0.149313 -0.062500 0 0 0 0 0 0 3 583339
-0.020024 0.005293 0.119937 0.209069 0.076248 0.106177 -0.062500 0 0 0 0 0 0 3 584340
-0.020033 0.005290 0.119936 0.087228 0.033475 0.081089 -0.062500 0 0 0 0 0 0 3 585339
-0.020037 0.005289 0.119936 0.020592 0.011567 0.070675 -0.062500 0 0 0 0 0 0 3 586339
-0.020039 0.005288 0.119936 -0.013947 0.000672 0.066654 -0.062500 0 0 0 0 0 0 3 587332
-0.020051 0.005275 0.119924 0.104830 0.168354 0.233867 -0.062500 0 0 0 0 0 0 3 588340
-0.020054 0.005252 0.119931 0.008791 0.310603 -0.015620 -0.062500 0 0 0 0 0 0 3 589332
-0.020055 0.005240 0.119934 -0.029882 0.175055 0.019442 -0.062500 0 0 0 0 0 0 3 590332
-0.020055 0.005234 0.119935 -0.043574 0.085621 0.045617 -0.062500 0 0 0 0 0 0 3 591339
-0.020055 0.005231 0.119936 -0.048044 0.038343 0.056802 -0.062500 0 0 0 0 0 0 3 592331
-0.020055 0.005229 0.119936 -0.049362 0.014293 0.061163 -0.062500 0 0 0 0 0 0 3 593339
-0.020074 0.005217 0.119953 0.188881 0.151695 -0.172985 -0.062500 0 0 0 0 0 0 3 594331
-0.020082 0.005211 0.119959 0.076801 0.089291 -0.064488 -0.062500 0 0 0 0 0 0 3 595340
-0.020085 0.005207 0.119962 0.008005 0.042794 -0.003744 -0.062500 0 0 0 0 0 0 3 596330
-0.020087 0.005206 0.119963 -0.023732 0.017207 0.021201 -0.062500 0 0 0 0 0 0 3 597339
-0.020098 0.005192 0.119951 0.098377 0.176776 0.199845 -0.062500 0 0 0 0 0 0 3 598331
-0.020104 0.005185 0.119947 0.049505 0.098299 0.126297 -0.062500 0 0 0 0 0 0 3 599340
-0.020108 0.005181 0.119945 0.006848 0.044721 0.084302 -0.062500 0 0 0 0 0 0 3 600354
-0.020132 0.005185 0.119949 0.264099 -0.050257 0.003001 -0.062500 0 0 0 0 0 0 3 601337
-0.020140 0.005170 0.119963 0.087473 0.180835 -0.145919 -0.062500 0 0 0 0 0 0 3 602349
-0.020143 0.005162 0.119968 0.003352 0.109327 -0.053661 -0.062500 0 0 0 0 0 0 3 603343
-0.020144 0.005158 0.119970 -0.029829 0.053105 -0.003878 -0.062500 0 0 0 0 0 0 3 604346
-0.020155 0.005143 0.119958 0.093764 0.195108 0.185658 -0.062500 0 0 0 0 0 0 3 605335
-0.020161 0.005135 0.119954 0.046636 0.107598 0.116213 -0.062500 0 0 0 0 0 0 3 606360
-0.020165 0.005132 0.119952 0.005273 0.049416 0.075774 -0.062500 0 0 0 0 0 0 3 607356
-0.020163 0.005113 0.119964 -0.064346 0.236486 -0.112381 -0.062500 0 0 0 0 0 0 3 608343
-0.020161 0.005104 0.119968 -0.067012 0.122100 -0.040497 -0.062500 0 0 0 0 0 0 3 609355
-0.020160 0.005099 0.119970 -0.061374 0.051736 0.001031 -0.062500 0 0 0 0 0 0 3 610351
-0.020159 0.005097 0.119971 -0.054856 0.013913 0.018161 -0.062500 0 0 0 0 0 0 3 611353
-0.020169 0.005082 0.119959 0.085779 0.167280 0.194151 -0.062500 0 0 0 0 0 0 3 612353
-0.020175 0.005075 0.119954 0.046215 0.085910 0.119322 -0.062500 0 0 0 0 0 0 3 613351
-0.020201 0.005077 0.119957 0.291330 -0.036405 0.012997 -0.062500 0 0 0 0 0 0 3 614351
-0.020223 0.005064 0.119946 0.283069 0.142305 0.194166 -0.062500 0 0 0 0 0 0 3 615322
-0.020232 0.005041 0.119954 0.100900 0.293457 -0.044870 -0.062500 0 0 0 0 0 0 3 616323
-0.020236 0.005030 0.119957 0.017406 0.162213 -0.005939 -0.062500 0 0 0 0 0 0 3 617359
-0.020238 0.005024 0.119958 -0.018593 0.074869 0.021686 -0.062500 0 0 0 0 0 0 3 618352
-0.020238 0.005021 0.119959 -0.034122 0.028647 0.033451 -0.062500 0 0 0 0 0 0 3 619355
-0.020239 0.005020 0.119959 -0.040926 0.005158 0.038027 -0.062500 0 0 0 0 0 0 3 620357
-0.020249 0.005006 0.119947 0.091714 0.165836 0.209377 -0.062500 0 0 0 0 0 0 3 621349
-0.020252 0.004982 0.119955 0.003589 0.305796 -0.038498 -0.062500 0 0 0 0 0 0 3 622350
-0.020253 0.004970 0.119958 -0.031042 0.168340 -0.003569 -0.062500 0 0 0 0 0 0 3 623322
-0.020253 0.004964 0.119959 -0.042629 0.077916 0.022490 -0.062500 0 0 0 0 0 0 3 624324
-0.020263 0.004948 0.119947 0.089534 0.202581 0.203433 -0.062500 0 0 0 0 0 0 3 625350
-0.020270 0.004940 0.119943 0.046510 0.106976 0.130263 -0.062500 0 0 0 0 0 0 3 626349
-0.020295 0.004941 0.119945 0.290120 -0.022574 0.024775 -0.062500 0 0 0 0 0 0 3 627352
-0.020307 0.004942 0.119946 0.147978 -0.026737 0.036583 -0.062500 0 0 0 0 0 0 3 628351
-0.020313 0.004942 0.119947 0.052243 -0.023108 0.046176 -0.062500 0 0 0 0 0 0 3 629352
-0.020313 0.004926 0.119959 -0.041927 0.196667 -0.120633 -0.062500 0 0 0 0 0 0 3 630349
-0.020322 0.004904 0.119952 0.074366 0.285519 0.129007 -0.062500 0 0 0 0 0 0 3 631348
-0.020327 0.004893 0.119949 0.039752 0.136500 0.095941 -0.062500 0 0 0 0 0 0 3 632350
-0.020330 0.004888 0.119948 0.004618 0.052636 0.070602 -0.062500 0 0 0 0 0 0 3 633348
-0.020328 0.004868 0.119960 -0.060681 0.226971 -0.111089 -0.062500 0 0 0 0 0 0 3 634350
-0.020326 0.004859 0.119964 -0.066448 0.120657 -0.037319 -0.062500 0 0 0 0 0 0 3 635349
-0.020325 0.004854 0.119966 -0.059300 0.046718 0.004884 -0.062500 0 0 0 0 0 0 3 636352
-0.020324 0.004851 0.119966 -0.051953 0.007140 0.022295 -0.062500 0 0 0 0 0 0 3 637349
-0.020334 0.004837 0.119955 0.088517 0.159073 0.199148 -0.062500 0 0 0 0 0 0 3 638350
-0.020362 0.004835 0.119955 0.332824 0.010206 0.060663 -0.062500 0 0 0 0 0 0 3 639348
-0.020376 0.004834 0.119955 0.177282 -0.017042 0.047018 -0.062500 0 0 0 0 0 0 3 640331
-0.020379 0.004816 0.119967 0.027185 0.191813 -0.124991 -0.062500 0 0 0 0 0 0 3 641337
-0.020390 0.004794 0.119959 0.112424 0.275198 0.123051 -0.062500 0 0 0 0 0 0 3 642336
-0.020397 0.004784 0.119956 0.055630 0.138887 0.089153 -0.062500 0 0 0 0 0 0 3 643351
-0.020400 0.004778 0.119955 0.012601 0.053844 0.063460 -0.062500 0 0 0 0 0 0 3 644351
-0.020402 0.004775 0.119955 -0.012127 0.009966 0.052423 -0.062500 0 0 0 0 0 0 3 645350
-0.020410 0.004744 0.119955 0.065017 0.377923 0.047974 -0.062500 0 0 0 0 0 0 3 646349
-0.020413 0.004728 0.119955 0.021710 0.211048 0.046507 -0.062500 0 0 0 0 0 0 3 647350
-0.020415 0.004721 0.119955 -0.008184 0.092528 0.045876 -0.062500 0 0 0 0 0 0 3 648351
-0.020416 0.004717 0.119955 -0.023967 0.029781 0.045617 -0.062500 0 0 0 0 0 0 3 649350
-0.020417 0.004715 0.119955 -0.031963 -0.001970 0.045512 -0.062500 0 0 0 0 0 0 3 650349
-0.020417 0.004714 0.119955 -0.035977 -0.017858 0.045468 -0.062500 0 0 0 0 0 0 3 651349
-0.020417 0.004713 0.119955 -0.037986 -0.025803 0.045446 -0.062500 0 0 0 0 0 0 3 652350
-0.020450 0.004705 0.119947 0.376103 0.081240 0.152815 -0.062500 0 0 0 0 0 0 3 653331
-0.020463 0.004684 0.119956 0.171337 0.254043 -0.066383 -0.062500 0 0 0 0 0 0 3 654344
-0.020469 0.004674 0.119960 0.063018 0.122522 -0.016185 -0.062500 0 0 0 0 0 0 3 655335
-0.020471 0.004668 0.119961 0.009377 0.043075 0.016131 -0.062500 0 0 0 0 0 0 3 656342
-0.020473 0.004666 0.119961 -0.014816 0.000827 0.029708 -0.062500 0 0 0 0 0 0 3 657344
-0.020473 0.004664 0.119962 -0.025814 -0.020718 0.034974 -0.062500 0 0 0 0 0 0 3 658334
-0.020484 0.004650 0.119950 0.103938 0.140217 0.207695 -0.062500 0 0 0 0 0 0 3 659342
-0.020487 0.004627 0.119957 0.015188 0.281934 -0.039580 -0.062500 0 0 0 0 0 0 3 660334
-0.020488 0.004615 0.119960 -0.019651 0.144434 -0.005384 -0.062500 0 0 0 0 0 0 3 661341
-0.020488 0.004609 0.119961 -0.031378 0.053955 0.020328 -0.062500 0 0 0 0 0 0 3 662333
-0.020488 0.004606 0.119961 -0.034888 0.006193 0.031338 -0.062500 0 0 0 0 0 0 3 663341
-0.020488 0.004604 0.119962 -0.035748 -0.018040 0.035639 -0.062500 0 0 0 0 0 0 3 664346
-0.020488 0.004604 0.119962 -0.035817 -0.030252 0.037295 -0.062500 0 0 0 0 0 0 3 665334
-0.020495 0.004573 0.119962 0.054339 0.353607 0.038732 -0.062500 0 0 0 0 0 0 3 666358
-0.020498 0.004558 0.119962 0.018405 0.194541 0.038720 -0.062500 0 0 0 0 0 0 3 667347
-0.020500 0.004551 0.119962 -0.007622 0.079917 0.038574 -0.062500 0 0 0 0 0 0 3 668353
-0.020511 0.004534 0.119949 0.113199 0.190664 0.209493 -0.062500 0 0 0 0 0 0 3 669361
-0.020518 0.004525 0.119945 0.064577 0.089034 0.131444 -0.062500 0 0 0 0 0 0 3 670348
-0.020521 0.004521 0.119943 0.021804 0.023931 0.087523 -0.062500 0 0 0 0 0 0 3 671346
-0.020520 0.004502 0.119954 -0.049068 0.208906 -0.100411 -0.062500 0 0 0 0 0 0 3 672334
-0.020540 0.004498 0.119963 0.225368 0.039585 -0.092831 -0.062500 0 0 0 0 0 0 3 673341
-0.020560 0.004482 0.119954 0.247351 0.167209 0.148052 -0.062500 0 0 0 0 0 0 3 674333
-0.020570 0.004475 0.119951 0.130065 0.077605 0.103068 -0.062500 0 0 0 0 0 0 3 675339
-0.020576 0.004471 0.119950 0.053097 0.018454 0.072324 -0.062500 0 0 0 0 0 0 3 676343
-0.020579 0.004469 0.119949 0.010698 -0.012182 0.059266 -0.062500 0 0 0 0 0 0 3 677337
-0.020580 0.004468 0.119949 -0.011690 -0.027463 0.054174 -0.062500 0 0 0 0 0 0 3 678339
-0.020581 0.004468 0.119949 -0.012680 -0.050723 0.052223 -0.062500 0 0 0 0 0 0 3 679336
-0.020588 0.004438 0.119949 0.070994 0.335504 0.053077 -0.062500 0 0 0 0 0 0 3 680342
-0.020592 0.004422 0.119949 0.032160 0.177641 0.052183 -0.062500 0 0 0 0 0 0 3 681344
-0.020594 0.004415 0.119949 0.004625 0.063613 0.051643 -0.062500 0 0 0 0 0 0 3 682341
-0.020594 0.004411 0.119949 -0.009959 0.003075 0.051413 -0.062500 0 0 0 0 0 0 3 683343
-0.020595 0.004409 0.119949 -0.017359 -0.027530 0.051295 -0.062500 0 0 0 0 0 0 3 684339
-0.020595 0.004408 0.119949 -0.021059 -0.042878 0.051256 -0.062500 0 0 0 0 0 0 3 685338
-0.020606 0.004395 0.119937 0.111305 0.120754 0.222692 -0.062500 0 0 0 0 0 0 3 686336
-0.020608 0.004371 0.119944 0.024260 0.264991 -0.025023 -0.062500 0 0 0 0 0 0 3 687335
-0.020609 0.004359 0.119947 -0.009736 0.128087 0.008368 -0.062500 0 0 0 0 0 0 3 688338
-0.020609 0.004353 0.119948 -0.021077 0.037907 0.033716 -0.062500 0 0 0 0 0 0 3 689336
-0.020609 0.004350 0.119948 -0.024410 -0.009691 0.044598 -0.062500 0 0 0 0 0 0 3 690338
-0.020609 0.004349 0.119948 -0.025155 -0.033825 0.048854 -0.062500 0 0 0 0 0 0 3 691339
-0.020620 0.004335 0.119936 0.108959 0.125189 0.222067 -0.062500 0 0 0 0 0 0 3 692339
-0.020622 0.004311 0.119944 0.022954 0.267395 -0.024909 -0.062500 0 0 0 0 0 0 3 693338
-0.020623 0.004299 0.119947 -0.010399 0.129290 0.008575 -0.062500 0 0 0 0 0 0 3 694336
-0.020623 0.004293 0.119948 -0.021418 0.038511 0.033968 -0.062500 0 0 0 0 0 0 3 695337
-0.020623 0.004290 0.119948 -0.024555 -0.009387 0.044851 -0.062500 0 0 0 0 0 0 3 696337
-0.020623 0.004289 0.119948 -0.025256 -0.033676 0.049116 -0.062500 0 0 0 0 0 0 3 697338
-0.020620 0.004271 0.119960 -0.070076 0.173110 -0.118487 -0.062500 0 0 0 0 0 0 3 698337
-0.020627 0.004249 0.119953 0.083764 0.237156 0.131159 -0.062500 0 0 0 0 0 0 3 699337
-0.020632 0.004238 0.119950 0.055867 0.099989 0.096525 -0.062500 0 0 0 0 0 0 3 700339
-0.020634 0.004233 0.119949 0.027383 0.014530 0.070386 -0.062500 0 0 0 0 0 0 3 701337
-0.020635 0.004230 0.119948 0.009867 -0.029569 0.059164 -0.062500 0 0 0 0 0 0 3 702335
-0.020646 0.004215 0.119936 0.127685 0.125916 0.226654 -0.062500 0 0 0 0 0 0 3 703336
-0.020653 0.004208 0.119931 0.081197 0.044461 0.146593 -0.062500 0 0 0 0 0 0 3 704338
-0.020653 0.004188 0.119941 -0.005562 0.208633 -0.067205 -0.062500 0 0 0 0 0 0 3 705339
-0.020652 0.004178 0.119945 -0.025550 0.094561 -0.008497 -0.062500 0 0 0 0 0 0 3 706335
-0.020662 0.004159 0.119934 0.107126 0.187683 0.199802 -0.062500 0 0 0 0 0 0 3 707330
-0.020667 0.004150 0.119930 0.068681 0.075945 0.136483 -0.062500 0 0 0 0 0 0 3 708341
-0.020671 0.004146 0.119929 0.032222 0.005379 0.098203 -0.062500 0 0 0 0 0 0 3 709340
-0.020669 0.004127 0.119940 -0.035207 0.188366 -0.086635 -0.062500 0 0 0 0 0 0 3 710336
-0.020667 0.004117 0.119945 -0.042098 0.084523 -0.015750 -0.062500 0 0 0 0 0 0 3 711337
-0.020666 0.004112 0.119946 -0.035633 0.011866 0.025211 -0.062500 0 0 0 0 0 0 3 712337
-0.020675 0.004097 0.119935 0.105054 0.143778 0.214365 -0.062500 0 0 0 0 0 0 3 713338
-0.020681 0.004089 0.119930 0.068825 0.053607 0.142404 -0.062500 0 0 0 0 0 0 3 714320
-0.020681 0.004068 0.119940 -0.012222 0.213600 -0.068011 -0.062500 0 0 0 0 0 0 3 715336
-0.020680 0.004058 0.119944 -0.029045 0.097065 -0.008268 -0.062500 0 0 0 0 0 0 3 716338
-0.020679 0.004053 0.119946 -0.028541 0.018051 0.028333 -0.062500 0 0 0 0 0 0 3 717319
-0.020689 0.004037 0.119934 0.124353 0.131976 0.215954 -0.062500 0 0 0 0 0 0 3 718337
-0.020695 0.004029 0.119930 0.086343 0.040346 0.143292 -0.062500 0 0 0 0 0 0 3 719331
-0.020698 0.004025 0.119928 0.049391 -0.019871 0.101319 -0.062500 0 0 0 0 0 0 3 720327
-0.020696 0.004006 0.119939 -0.018753 0.168644 -0.084613 -0.062500 0 0 0 0 0 0 3 721337
-0.020705 0.003984 0.119931 0.107572 0.237811 0.158050 -0.062500 0 0 0 0 0 0 3 722327
-0.020710 0.003973 0.119928 0.072789 0.096209 0.120108 -0.062500 0 0 0 0 0 0 3 723336
-0.020712 0.003967 0.119927 0.040659 0.008570 0.092657 -0.062500 0 0 0 0 0 0 3 724336
-0.020714 0.003964 0.119927 0.021181 -0.036635 0.080928 -0.062500 0 0 0 0 0 0 3 725326
-0.020736 0.003968 0.119931 0.293785 -0.126820 0.013647 -0.062500 0 0 0 0 0 0 3 726334
-0.020754 0.003940 0.119932 0.258515 0.279849 0.044763 -0.062500 0 0 0 0 0 0 3 727326
-0.020763 0.003926 0.119933 0.138298 0.137693 0.058378 -0.062500 0 0 0 0 0 0 3 728335
-0.020767 0.003919 0.119933 0.068816 0.031921 0.063640 -0.062500 0 0 0 0 0 0 3 729326
-0.020769 0.003915 0.119933 0.033455 -0.024461 0.065600 -0.062500 0 0 0 0 0 0 3 730335
-0.020767 0.003897 0.119945 -0.029254 0.166851 -0.101906 -0.062500 0 0 0 0 0 0 3 731325
-0.020765 0.003887 0.119950 -0.032171 0.066475 -0.024848 -0.062500 0 0 0 0 0 0 3 732432
-0.020774 0.003869 0.119939 0.110114 0.165809 0.191262 -0.062500 0 0 0 0 0 0 3 733430
-0.020779 0.003860 0.119935 0.077656 0.057718 0.130320 -0.062500 0 0 0 0 0 0 3 734439
-0.020782 0.003856 0.119934 0.044433 -0.011040 0.092850 -0.062500 0 0 0 0 0 0 3 735438
-0.020780 0.003837 0.119945 -0.021526 0.173517 -0.090906 -0.062500 0 0 0 0 0 0 3 736418
-0.020778 0.003827 0.119949 -0.010370 0.055973 -0.020300 -0.062500 0 0 0 0 0 0 3 737330
-0.020777 0.003822 0.119951 -0.003430 -0.016682 0.020521 -0.062500 0 0 0 0 0 0 3 738344
-0.020776 0.003820 0.119952 0.003735 -0.055478 0.037411 -0.062500 0 0 0 0 0 0 3 739346
-0.020786 0.003805 0.119940 0.141961 0.094887 0.216963 -0.062500 0 0 0 0 0 0 3 740339
-0.020792 0.003798 0.119935 0.104197 0.014912 0.140592 -0.062500 0 0 0 0 0 0 3 741342
-0.020791 0.003778 0.119945 0.021866 0.180745 -0.070836 -0.062500 0 0 0 0 0 0 3 742353
-0.020801 0.003755 0.119937 0.137579 0.236458 0.160963 -0.062500 0 0 0 0 0 0 3 743350
-0.020806 0.003743 0.119933 0.096948 0.088598 0.118218 -0.062500 0 0 0 0 0 0 3 744356
-0.020809 0.003737 0.119932 0.061510 -0.002069 0.088877 -0.062500 0 0 0 0 0 0 3 745346
-0.020811 0.003734 0.119932 0.040256 -0.048793 0.076397 -0.062500 0 0 0 0 0 0 3 746349
-0.020811 0.003733 0.119932 0.028520 -0.072179 0.071532 -0.062500 0 0 0 0 0 0 3 747347
-0.020819 0.003702 0.119931 0.110020 0.306502 0.075116 -0.062500 0 0 0 0 0 0 3 748349
-0.020822 0.003687 0.119931 0.071944 0.144512 0.072051 -0.062500 0 0 0 0 0 0 3 749347
-0.020824 0.003679 0.119931 0.044825 0.028410 0.070350 -0.062500 0 0 0 0 0 0 3 750347
-0.020825 0.003675 0.119931 0.030312 -0.033111 0.069635 -0.062500 0 0 0 0 0 0 3 751346
-0.020847 0.003679 0.119935 0.306367 -0.131860 0.006839 -0.062500 0 0 0 0 0 0 3 752346
-0.020854 0.003663 0.119949 0.131930 0.106884 -0.132327 -0.062500 0 0 0 0 0 0 3 753350
-0.020857 0.003655 0.119954 0.053883 0.032293 -0.039877 -0.062500 0 0 0 0 0 0 3 754353
-0.020868 0.003638 0.119944 0.156840 0.144535 0.183174 -0.062500 0 0 0 0 0 0 3 755348
-0.020875 0.003630 0.119940 0.105507 0.043412 0.124421 -0.062500 0 0 0 0 0 0 3 756348
-0.020878 0.003626 0.119938 0.063038 -0.021907 0.087725 -0.062500 0 0 0 0 0 0 3 757340
-0.020876 0.003607 0.119950 0.009672 0.151764 -0.095143 -0.062500 0 0 0 0 0 0 3 758347
-0.020875 0.003597 0.119954 0.001515 0.048424 -0.024731 -0.062500 0 0 0 0 0 0 3 759318
-0.020873 0.003592 0.119956 0.007395 -0.023977 0.015967 -0.062500 0 0 0 0 0 0 3 760348
-0.020883 0.003577 0.119944 0.146802 0.107113 0.206437 -0.062500 0 0 0 0 0 0 3 761346
-0.020889 0.003569 0.119939 0.110989 0.017715 0.133861 -0.062500 0 0 0 0 0 0 3 762345
-0.020892 0.003565 0.119938 0.075142 -0.041440 0.091775 -0.062500 0 0 0 0 0 0 3 763345
-0.020890 0.003547 0.119949 0.007272 0.148680 -0.093019 -0.062500 0 0 0 0 0 0 3 764348
-0.020888 0.003537 0.119953 0.000440 0.046855 -0.023454 -0.062500 0 0 0 0 0 0 3 765346
-0.020897 0.003519 0.119942 0.139546 0.144884 0.190680 -0.062500 0 0 0 0 0 0 3 766314
-0.020903 0.003510 0.119938 0.105971 0.036982 0.128211 -0.062500 0 0 0 0 0 0 3 767346
-0.020906 0.003506 0.119937 0.072102 -0.031699 0.090093 -0.062500 0 0 0 0 0 0 3 768418
-0.020907 0.003504 0.119936 0.050901 -0.067151 0.074162 -0.062500 0 0 0 0 0 0 3 769425
-0.020908 0.003503 0.119936 0.038911 -0.084866 0.067954 -0.062500 0 0 0 0 0 0 3 770391
-0.020919 0.003489 0.119923 0.164904 0.075931 0.239438 -0.062500 0 0 0 0 0 0 3 771390
-0.020922 0.003465 0.119931 0.075668 0.222847 -0.007815 -0.062500 0 0 0 0 0 0 3 772392
-0.020922 0.003454 0.119933 0.041168 0.084887 0.023450 -0.062500 0 0 0 0 0 0 3 773421
-0.020923 0.003448 0.119934 0.029480 -0.005898 0.047801 -0.062500 0 0 0 0 0 0 3 774424
-0.020923 0.003445 0.119935 0.025933 -0.053707 0.058286 -0.062500 0 0 0 0 0 0 3 775419
-0.020923 0.003443 0.119935 0.025038 -0.077933 0.062391 -0.062500 0 0 0 0 0 0 3 776421
-0.020933 0.003429 0.119923 0.157375 0.079335 0.237979 -0.062500 0 0 0 0 0 0 3 777413
-0.020935 0.003406 0.119930 0.071638 0.224735 -0.007708 -0.062500 0 0 0 0 0 0 3 778423
-0.020936 0.003394 0.119933 0.054950 0.072639 0.024022 -0.062500 0 0 0 0 0 0 3 779391
-0.020936 0.003388 0.119934 0.044257 -0.018621 0.048533 -0.062500 0 0 0 0 0 0 3 780393
-0.020936 0.003385 0.119934 0.041239 -0.066649 0.059082 -0.062500 0 0 0 0 0 0 3 781387
-0.020936 0.003383 0.119934 0.040613 -0.091021 0.063206 -0.062500 0 0 0 0 0 0 3 782390
-0.020936 0.003382 0.119934 0.040649 -0.103253 0.064771 -0.062500 0 0 0 0 0 0 3 783388
-0.020933 0.003365 0.119946 -0.004710 0.111758 -0.101493 -0.062500 0 0 0 0 0 0 3 784420
-0.020930 0.003356 0.119951 0.001451 0.021868 -0.025134 -0.062500 0 0 0 0 0 0 3 785413
-0.020938 0.003339 0.119940 0.147337 0.125459 0.191987 -0.062500 0 0 0 0 0 0 3 786387
-0.020943 0.003330 0.119936 0.117680 0.020720 0.130294 -0.062500 0 0 0 0 0 0 3 787381
-0.020946 0.003326 0.119934 0.085879 -0.046388 0.092418 -0.062500 0 0 0 0 0 0 3 788416
-0.020948 0.003324 0.119934 0.065687 -0.081086 0.076570 -0.062500 0 0 0 0 0 0 3 789412
-0.020945 0.003305 0.119945 0.008668 0.122902 -0.096287 -0.062500 0 0 0 0 0 0 3 790395
-0.020943 0.003296 0.119950 0.008467 0.027397 -0.022607 -0.062500 0 0 0 0 0 0 3 791395
-0.020952 0.003279 0.119939 0.150890 0.128077 0.193645 -0.062500 0 0 0 0 0 0 3 792339
-0.020957 0.003270 0.119935 0.119506 0.022029 0.131486 -0.062500 0 0 0 0 0 0 3 793330
-0.020960 0.003266 0.119933 0.086797 -0.045714 0.093422 -0.062500 0 0 0 0 0 0 3 794340
-0.020961 0.003264 0.119933 0.066178 -0.080749 0.077519 -0.062500 0 0 0 0 0 0 3 795328
-0.020962 0.003262 0.119933 0.054457 -0.098245 0.071308 -0.062500 0 0 0 0 0 0 3 796338
-0.020962 0.003262 0.119933 0.048081 -0.106936 0.068963 -0.062500 0 0 0 0 0 0 3 797329
-0.020963 0.003262 0.119933 0.044684 -0.111271 0.068063 -0.062500 0 0 0 0 0 0 3 798339
-0.020959 0.003244 0.119944 -0.002670 0.108043 -0.098818 -0.062500 0 0 0 0 0 0 3 799328
-0.020967 0.003223 0.119936 0.134695 0.189075 0.151499 -0.062500 0 0 0 0 0 0 3 800340
-0.020971 0.003212 0.119933 0.107483 0.054986 0.114699 -0.062500 0 0 0 0 0 0 3 801328
-0.020974 0.003207 0.119932 0.079327 -0.028850 0.087486 -0.062500 0 0 0 0 0 0 3 802339
-0.020975 0.003204 0.119932 0.061885 -0.072219 0.075839 -0.062500 0 0 0 0 0 0 3 803332
-0.020976 0.003203 0.119932 0.052078 -0.093954 0.071255 -0.062500 0 0 0 0 0 0 3 804343
-0.020976 0.003202 0.119932 0.046805 -0.104770 0.069501 -0.062500 0 0 0 0 0 0 3 805335
-0.020973 0.003185 0.119943 0.011983 0.097322 -0.097538 -0.062500 0 0 0 0 0 0 3 806346
-0.020980 0.003163 0.119935 0.148718 0.176552 0.152751 -0.062500 0 0 0 0 0 0 3 807329
-0.020985 0.003152 0.119932 0.121307 0.041681 0.115789 -0.062500 0 0 0 0 0 0 3 808334
-0.020987 0.003147 0.119931 0.093030 -0.042547 0.088506 -0.062500 0 0 0 0 0 0 3 809319
-0.020988 0.003144 0.119931 0.075523 -0.086088 0.076813 -0.062500 0 0 0 0 0 0 3 810349
-0.020989 0.003143 0.119931 0.065714 -0.107935 0.072240 -0.062500 0 0 0 0 0 0 3 811335
-0.020989 0.003142 0.119931 0.060406 -0.118810 0.070486 -0.062500 0 0 0 0 0 0 3 812351
-0.020990 0.003142 0.119931 0.057633 -0.124247 0.069812 -0.062500 0 0 0 0 0 0 3 813345
-0.020986 0.003124 0.119942 0.010497 0.094801 -0.096668 -0.062500 0 0 0 0 0 0 3 814346
-0.020984 0.003116 0.119947 0.015880 0.006282 -0.020951 -0.062500 0 0 0 0 0 0 3 815314
-0.020982 0.003111 0.119949 0.029029 -0.058747 0.021690 -0.062500 0 0 0 0 0 0 3 816347
-0.020991 0.003096 0.119937 0.171447 0.075189 0.214072 -0.062500 0 0 0 0 0 0 3 817344
-0.020997 0.003089 0.119932 0.138018 -0.011797 0.141220 -0.062500 0 0 0 0 0 0 3 818343
-0.021000 0.003085 0.119931 0.103430 -0.069739 0.098935 -0.062500 0 0 0 0 0 0 3 819345
-0.021001 0.003083 0.119930 0.081484 -0.099816 0.081415 -0.062500 0 0 0 0 0 0 3 820346
-0.020999 0.003065 0.119942 0.023218 0.107063 -0.091466 -0.062500 0 0 0 0 0 0 3 821348
-0.021007 0.003043 0.119934 0.154482 0.181146 0.156626 -0.062500 0 0 0 0 0 0 3 822342
-0.021011 0.003032 0.119930 0.124323 0.043972 0.118570 -0.062500 0 0 0 0 0 0 3 823350
-0.021014 0.003026 0.119929 0.094591 -0.041395 0.090837 -0.062500 0 0 0 0 0 0 3 824334
-0.021015 0.003024 0.119929 0.076318 -0.085507 0.078953 -0.062500 0 0 0 0 0 0 3 825343
-0.021016 0.003022 0.119929 0.066137 -0.107641 0.074313 -0.062500 0 0 0 0 0 0 3 826345
-0.021016 0.003022 0.119929 0.060614 -0.118672 0.072533 -0.062500 0 0 0 0 0 0 3 827344
-0.021016 0.003021 0.119929 0.057753 -0.124185 0.071859 -0.062500 0 0 0 0 0 0 3 828345
-0.021017 0.003021 0.119929 0.056246 -0.126912 0.071602 -0.062500 0 0 0 0 0 0 3 829344
-0.021027 0.003008 0.119916 0.187220 0.040396 0.246577 -0.062500 0 0 0 0 0 0 3 830344
-0.021033 0.003002 0.119911 0.146833 -0.029300 0.166740 -0.062500 0 0 0 0 0 0 3 831344
-0.021033 0.002982 0.119921 0.062399 0.143506 -0.044061 -0.062500 0 0 0 0 0 0 3 832345
-0.021032 0.002971 0.119925 0.055413 0.015102 0.013049 -0.062500 0 0 0 0 0 0 3 833343
-0.021031 0.002966 0.119927 0.055217 -0.062149 0.048436 -0.062500 0 0 0 0 0 0 3 834346
-0.021031 0.002964 0.119927 0.058409 -0.103134 0.063213 -0.062500 0 0 0 0 0 0 3 835314
-0.021030 0.002962 0.119927 0.061269 -0.123987 0.068967 -0.062500 0 0 0 0 0 0 3 836332
-0.021030 0.002962 0.119927 0.063161 -0.134467 0.071170 -0.062500 0 0 0 0 0 0 3 837343
-0.021040 0.002948 0.119915 0.195949 0.028834 0.247200 -0.062500 0 0 0 0 0 0 3 838343
-0.021046 0.002942 0.119910 0.156642 -0.042756 0.167691 -0.062500 0 0 0 0 0 0 3 839344
-0.021050 0.002939 0.119908 0.118559 -0.092928 0.122835 -0.062500 0 0 0 0 0 0 3 840345
-0.021048 0.002920 0.119920 0.048831 0.103075 -0.061375 -0.062500 0 0 0 0 0 0 3 841343
-0.021046 0.002910 0.119924 0.041521 0.002584 0.007013 -0.062500 0 0 0 0 0 0 3 842313
-0.021045 0.002906 0.119925 0.047683 -0.068372 0.046808 -0.062500 0 0 0 0 0 0 3 843343
-0.021044 0.002903 0.119926 0.054446 -0.106209 0.063284 -0.062500 0 0 0 0 0 0 3 844332
-0.021054 0.002889 0.119914 0.190757 0.042936 0.245041 -0.062500 0 0 0 0 0 0 3 845331
-0.021060 0.002882 0.119909 0.153760 -0.035642 0.167579 -0.062500 0 0 0 0 0 0 3 846337
-0.021063 0.002879 0.119907 0.117008 -0.089359 0.123478 -0.062500 0 0 0 0 0 0 3 847344
-0.021065 0.002877 0.119907 0.087171 -0.110856 0.105254 -0.062500 0 0 0 0 0 0 3 848345
-0.021066 0.002876 0.119906 0.073990 -0.124803 0.098187 -0.062500 0 0 0 0 0 0 3 849343
-0.021076 0.002863 0.119894 0.198286 0.036639 0.270926 -0.062500 0 0 0 0 0 0 3 850344
-0.021083 0.002856 0.119889 0.154647 -0.035621 0.189949 -0.062500 0 0 0 0 0 0 3 851344
-0.021086 0.002853 0.119887 0.114297 -0.086130 0.144513 -0.062500 0 0 0 0 0 0 3 852344
-0.021088 0.002851 0.119886 0.089211 -0.112465 0.125791 -0.062500 0 0 0 0 0 0 3 853343
-0.021086 0.002833 0.119898 0.029171 0.096728 -0.046917 -0.062500 0 0 0 0 0 0 3 854343
-0.021083 0.002824 0.119902 0.027761 0.002654 0.025764 -0.062500 0 0 0 0 0 0 3 855344
-0.021082 0.002820 0.119904 0.037220 -0.065087 0.067162 -0.062500 0 0 0 0 0 0 3 856329
-0.021081 0.002818 0.119905 0.045759 -0.101366 0.084276 -0.062500 0 0 0 0 0 0 3 857337
-0.021081 0.002816 0.119905 0.051488 -0.119852 0.090903 -0.062500 0 0 0 0 0 0 3 858337
-0.021080 0.002816 0.119905 0.054882 -0.129179 0.093425 -0.062500 0 0 0 0 0 0 3 859327
-0.021080 0.002816 0.119905 0.056765 -0.133867 0.094398 -0.062500 0 0 0 0 0 0 3 860336
-0.021112 0.002808 0.119897 0.472532 -0.035707 0.208042 -0.062500 0 0 0 0 0 0 3 861326
-0.021129 0.002804 0.119894 0.315406 -0.078057 0.156695 -0.062500 0 0 0 0 0 0 3 862338
-0.021137 0.002802 0.119893 0.195284 -0.107761 0.127639 -0.062500 0 0 0 0 0 0 3 863327
-0.021142 0.002801 0.119892 0.129115 -0.123244 0.115610 -0.062500 0 0 0 0 0 0 3 864337
-0.021144 0.002800 0.119892 0.094681 -0.130986 0.110942 -0.062500 0 0 0 0 0 0 3 865326
-0.021145 0.002800 0.119892 0.077039 -0.134805 0.109162 -0.062500 0 0 0 0 0 0 3 866336
-0.021156 0.002787 0.119879 0.199287 0.031470 0.284168 -0.062500 0 0 0 0 0 0 3 867326
-0.021162 0.002781 0.119875 0.155056 -0.038178 0.203889 -0.062500 0 0 0 0 0 0 3 868337
-0.021162 0.002760 0.119885 0.077646 0.118610 -0.006578 -0.062500 0 0 0 0 0 0 3 869337
-0.021161 0.002750 0.119888 0.058709 0.005278 0.050122 -0.062500 0 0 0 0 0 0 3 870340
-0.021160 0.002745 0.119890 0.058051 -0.072120 0.085286 -0.062500 0 0 0 0 0 0 3 871334
-0.021160 0.002743 0.119890 0.060988 -0.113136 0.100021 -0.062500 0 0 0 0 0 0 3 872341
-0.021160 0.002741 0.119891 0.063717 -0.134015 0.105737 -0.062500 0 0 0 0 0 0 3 873326
-0.021159 0.002741 0.119891 0.065554 -0.144501 0.107935 -0.062500 0 0 0 0 0 0 3 874326
-0.021159 0.002740 0.119891 0.066627 -0.149748 0.108764 -0.062500 0 0 0 0 0 0 3 875327
-0.021159 0.002740 0.119891 0.067251 -0.152417 0.109080 -0.062500 0 0 0 0 0 0 3 876349
-0.021159 0.002740 0.119891 0.067589 -0.153739 0.109202 -0.062500 0 0 0 0 0 0 3 877329
-0.021159 0.002740 0.119891 0.067779 -0.154403 0.109238 -0.062500 0 0 0 0 0 0 3 878341
-0.021169 0.002727 0.119878 0.198947 0.013335 0.285113 -0.062500 0 0 0 0 0 0 3 879333
-0.021175 0.002721 0.119873 0.159370 -0.055472 0.205020 -0.062500 0 0 0 0 0 0 3 880332
-0.021179 0.002718 0.119872 0.121142 -0.104261 0.159871 -0.062500 0 0 0 0 0 0 3 881314
-0.021181 0.002716 0.119871 0.097150 -0.129754 0.141221 -0.062500 0 0 0 0 0 0 3 882343
-0.021203 0.002720 0.119875 0.366909 -0.210271 0.072005 -0.062500 0 0 0 0 0 0 3 883344
-0.021214 0.002723 0.119877 0.241645 -0.189013 0.097575 -0.062500 0 0 0 0 0 0 3 884343
-0.021230 0.002711 0.119865 0.286525 -0.004508 0.288350 -0.062500 0 0 0 0 0 0 3 885332
-0.021239 0.002705 0.119860 0.202652 -0.064387 0.214399 -0.062500 0 0 0 0 0 0 3 886344
-0.021243 0.002702 0.119858 0.142518 -0.108698 0.171587 -0.062500 0 0 0 0 0 0 3 887343
-0.021246 0.002701 0.119858 0.107729 -0.131962 0.153849 -0.062500 0 0 0 0 0 0 3 888318
-0.021247 0.002700 0.119857 0.088763 -0.143593 0.146953 -0.062500 0 0 0 0 0 0 3 889348
-0.021248 0.002700 0.119857 0.078720 -0.149356 0.144317 -0.062500 0 0 0 0 0 0 3 890341
-0.021248 0.002699 0.119857 0.073470 -0.152227 0.143302 -0.062500 0 0 0 0 0 0 3 891345
-0.021248 0.002699 0.119857 0.070772 -0.153657 0.142918 -0.062500 0 0 0 0 0 0 3 892345
-0.021248 0.002699 0.119857 0.069368 -0.154356 0.142785 -0.062500 0 0 0 0 0 0 3 893343
-0.021248 0.002699 0.119857 0.068676 -0.154713 0.142724 -0.062500 0 0 0 0 0 0 3 894343
-0.021248 0.002699 0.119857 0.068317 -0.154889 0.142696 -0.062500 0 0 0 0 0 0 3 895344
-0.021248 0.002699 0.119857 0.068147 -0.154970 0.142698 -0.062500 0 0 0 0 0 0 3 896343
-0.021245 0.002682 0.119869 0.022220 0.067604 -0.022339 -0.062500 0 0 0 0 0 0 3 897343
-0.021242 0.002673 0.119874 0.028362 -0.020136 0.052864 -0.062500 0 0 0 0 0 0 3 898340
-0.021262 0.002674 0.119880 0.325323 -0.152552 0.033451 -0.062500 0 0 0 0 0 0 3 899341
-0.021272 0.002675 0.119882 0.218098 -0.159665 0.079119 -0.062500 0 0 0 0 0 0 3 900344
-0.021277 0.002675 0.119883 0.142811 -0.157690 0.101752 -0.062500 0 0 0 0 0 0 3 901329
-0.021279 0.002675 0.119883 0.096632 -0.150776 0.110873 -0.062500 0 0 0 0 0 0 3 902340
-0.021280 0.002675 0.119883 0.077964 -0.150112 0.114401 -0.062500 0 0 0 0 0 0 3 903343
-0.021280 0.002675 0.119883 0.068869 -0.149796 0.115738 -0.062500 0 0 0 0 0 0 3 904341
-0.021291 0.002662 0.119871 0.195219 0.018216 0.292365 -0.062500 0 0 0 0 0 0 3 905341
-0.021297 0.002656 0.119866 0.153624 -0.050247 0.212407 -0.062500 0 0 0 0 0 0 3 906340
-0.021322 0.002658 0.119869 0.397896 -0.166698 0.105671 -0.062500 0 0 0 0 0 0 3 907341
-0.021335 0.002659 0.119870 0.255497 -0.164535 0.115148 -0.062500 0 0 0 0 0 0 3 908343
-0.021341 0.002659 0.119870 0.159491 -0.157577 0.123680 -0.062500 0 0 0 0 0 0 3 909339
-0.021344 0.002660 0.119870 0.109615 -0.153544 0.127427 -0.062500 0 0 0 0 0 0 3 910339
-0.021345 0.002660 0.119870 0.084701 -0.151530 0.128875 -0.062500 0 0 0 0 0 0 3 911329
-0.021346 0.002660 0.119870 0.072360 -0.150507 0.129433 -0.062500 0 0 0 0 0 0 3 912342
-0.021346 0.002660 0.119870 0.066219 -0.150012 0.129656 -0.062500 0 0 0 0 0 0 3 913340
-0.021347 0.002660 0.119870 0.063174 -0.149751 0.129743 -0.062500 0 0 0 0 0 0 3 914341
-0.021347 0.002660 0.119870 0.061655 -0.149639 0.129766 -0.062500 0 0 0 0 0 0 3 915339
-0.021347 0.002660 0.119870 0.060900 -0.149566 0.129776 -0.062500 0 0 0 0 0 0 3 916313
-0.021369 0.002665 0.119875 0.344115 -0.217427 0.068433 -0.062500 0 0 0 0 0 0 3 917322
-0.021379 0.002668 0.119876 0.226001 -0.189790 0.096437 -0.062500 0 0 0 0 0 0 3 918341
-0.021384 0.002669 0.119877 0.143749 -0.170104 0.112168 -0.062500 0 0 0 0 0 0 3 919339
-0.021387 0.002670 0.119877 0.101377 -0.159784 0.118650 -0.062500 0 0 0 0 0 0 3 920342
-0.021388 0.002670 0.119877 0.080447 -0.154629 0.121178 -0.062500 0 0 0 0 0 0 3 921340
-0.021389 0.002670 0.119877 0.070166 -0.152063 0.122124 -0.062500 0 0 0 0 0 0 3 922327
-0.021389 0.002670 0.119877 0.065112 -0.150776 0.122498 -0.062500 0 0 0 0 0 0 3 923335
-0.021389 0.002670 0.119877 0.062623 -0.150162 0.122632 -0.062500 0 0 0 0 0 0 3 924325
-0.021389 0.002670 0.119877 0.061371 -0.149826 0.122690 -0.062500 0 0 0 0 0 0 3 925325
-0.021411 0.002675 0.119882 0.344430 -0.217573 0.061561 -0.062500 0 0 0 0 0 0 3 926335
-0.021422 0.002678 0.119883 0.226178 -0.189881 0.089454 -0.062500 0 0 0 0 0 0 3 927324
-0.021427 0.002679 0.119884 0.143849 -0.170144 0.105150 -0.062500 0 0 0 0 0 0 3 928333
-0.021429 0.002680 0.119884 0.101407 -0.159803 0.111618 -0.062500 0 0 0 0 0 0 3 929326
-0.021431 0.002680 0.119884 0.080464 -0.154634 0.114126 -0.062500 0 0 0 0 0 0 3 930334
-0.021431 0.002680 0.119884 0.070194 -0.152061 0.115088 -0.062500 0 0 0 0 0 0 3 931325
-0.021431 0.002680 0.119884 0.065101 -0.150782 0.115451 -0.062500 0 0 0 0 0 0 3 932334
-0.021432 0.002680 0.119884 0.062621 -0.150153 0.115599 -0.062500 0 0 0 0 0 0 3 933325
-0.021432 0.002680 0.119884 0.061384 -0.149837 0.115636 -0.062500 0 0 0 0 0 0 3 934345
-0.021454 0.002686 0.119889 0.344501 -0.217588 0.054703 -0.062500 0 0 0 0 0 0 3 935332
-0.021464 0.002688 0.119890 0.226229 -0.189886 0.082506 -0.062500 0 0 0 0 0 0 3 936338
-0.021469 0.002690 0.119891 0.143881 -0.170152 0.098156 -0.062500 0 0 0 0 0 0 3 937331
-0.021472 0.002690 0.119891 0.101431 -0.159818 0.104607 -0.062500 0 0 0 0 0 0 3 938334
-0.021473 0.002690 0.119891 0.080483 -0.154649 0.107102 -0.062500 0 0 0 0 0 0 3 939324
-0.021474 0.002691 0.119891 0.070184 -0.152069 0.108063 -0.062500 0 0 0 0 0 0 3 940353
-0.021474 0.002691 0.119891 0.065128 -0.150790 0.108442 -0.062500 0 0 0 0 0 0 3 941333
-0.021496 0.002696 0.119896 0.337746 -0.213367 0.047799 -0.062500 0 0 0 0 0 0 3 942332
-0.021507 0.002699 0.119897 0.218487 -0.185427 0.075552 -0.062500 0 0 0 0 0 0 3 943346
-0.021512 0.002700 0.119898 0.135649 -0.165562 0.091171 -0.062500 0 0 0 0 0 0 3 944337
-0.021514 0.002701 0.119898 0.092977 -0.155154 0.097614 -0.062500 0 0 0 0 0 0 3 945342
-0.021516 0.002701 0.119898 0.071915 -0.149954 0.100099 -0.062500 0 0 0 0 0 0 3 946340
-0.021516 0.002701 0.119898 0.061549 -0.147357 0.101065 -0.062500 0 0 0 0 0 0 3 947343
-0.021517 0.002701 0.119898 0.056454 -0.146078 0.101440 -0.062500 0 0 0 0 0 0 3 948344
-0.021527 0.002688 0.119886 0.184270 0.022337 0.277875 -0.062500 0 0 0 0 0 0 3 949310
-0.021555 0.002687 0.119885 0.427819 -0.113811 0.137242 -0.062500 0 0 0 0 0 0 3 950341
-0.021569 0.002687 0.119885 0.271132 -0.134653 0.119614 -0.062500 0 0 0 0 0 0 3 951341
-0.021576 0.002686 0.119885 0.164636 -0.140268 0.116415 -0.062500 0 0 0 0 0 0 3 952346
-0.021579 0.002686 0.119885 0.108462 -0.142620 0.115525 -0.062500 0 0 0 0 0 0 3 953343
-0.021581 0.002686 0.119885 0.080021 -0.143700 0.115236 -0.062500 0 0 0 0 0 0 3 954344
-0.021582 0.002686 0.119885 0.065743 -0.144263 0.115105 -0.062500 0 0 0 0 0 0 3 955338
-0.021582 0.002686 0.119885 0.058611 -0.144531 0.115056 -0.062500 0 0 0 0 0 0 3 956340
-0.021582 0.002686 0.119885 0.055019 -0.144658 0.115039 -0.062500 0 0 0 0 0 0 3 957311
-0.021604 0.002691 0.119889 0.337227 -0.212727 0.054719 -0.062500 0 0 0 0 0 0 3 958342
-0.021615 0.002694 0.119891 0.218277 -0.185099 0.082205 -0.062500 0 0 0 0 0 0 3 959335
-0.021620 0.002695 0.119892 0.135541 -0.165412 0.097666 -0.062500 0 0 0 0 0 0 3 960341
-0.021623 0.002696 0.119892 0.092916 -0.155095 0.104053 -0.062500 0 0 0 0 0 0 3 961340
-0.021624 0.002696 0.119892 0.071870 -0.149917 0.106547 -0.062500 0 0 0 0 0 0 3 962339
-0.021625 0.002696 0.119892 0.061559 -0.147344 0.107499 -0.062500 0 0 0 0 0 0 3 963340
-0.021625 0.002696 0.119892 0.056427 -0.146065 0.107848 -0.062500 0 0 0 0 0 0 3 964340
-0.021647 0.002702 0.119896 0.337964 -0.213452 0.047865 -0.062500 0 0 0 0 0 0 3 965337
-0.021658 0.002704 0.119898 0.218656 -0.185470 0.075306 -0.062500 0 0 0 0 0 0 3 966338
-0.021663 0.002705 0.119898 0.135754 -0.165589 0.090739 -0.062500 0 0 0 0 0 0 3 967339
-0.021665 0.002706 0.119899 0.093009 -0.155170 0.097125 -0.062500 0 0 0 0 0 0 3 968340
-0.021667 0.002706 0.119899 0.071925 -0.149955 0.099615 -0.062500 0 0 0 0 0 0 3 969339
-0.021667 0.002707 0.119899 0.061583 -0.147382 0.100574 -0.062500 0 0 0 0 0 0 3 970340
-0.021689 0.002712 0.119903 0.340585 -0.214125 0.040994 -0.062500 0 0 0 0 0 0 3 971340
-0.021700 0.002714 0.119905 0.219964 -0.185805 0.068409 -0.062500 0 0 0 0 0 0 3 972340
-0.021705 0.002716 0.119905 0.127364 -0.161671 0.083851 -0.062500 0 0 0 0 0 0 3 973339
-0.021708 0.002716 0.119906 0.084340 -0.151182 0.090224 -0.062500 0 0 0 0 0 0 3 974339
-0.021709 0.002717 0.119906 0.063078 -0.145904 0.092698 -0.062500 0 0 0 0 0 0 3 975327
-0.021710 0.002717 0.119906 0.052629 -0.143302 0.093651 -0.062500 0 0 0 0 0 0 3 976337
-0.021732 0.002722 0.119910 0.331667 -0.210080 0.034265 -0.062500 0 0 0 0 0 0 3 977339
-0.021743 0.002725 0.119912 0.211030 -0.181745 0.061596 -0.062500 0 0 0 0 0 0 3 978338
-0.021748 0.002726 0.119912 0.127426 -0.161687 0.076985 -0.062500 0 0 0 0 0 0 3 979339
-0.021751 0.002727 0.119913 0.084338 -0.151182 0.083342 -0.062500 0 0 0 0 0 0 3 980340
-0.021752 0.002727 0.119913 0.063090 -0.145936 0.085805 -0.062500 0 0 0 0 0 0 3 981339
-0.021752 0.002727 0.119913 0.052624 -0.143304 0.086765 -0.062500 0 0 0 0 0 0 3 982339
-0.021775 0.002733 0.119917 0.331770 -0.210103 0.027575 -0.062500 0 0 0 0 0 0 3 983334
-0.021785 0.002735 0.119919 0.211085 -0.181751 0.054804 -0.062500 0 0 0 0 0 0 3 984311
-0.021791 0.002737 0.119919 0.127459 -0.161695 0.070146 -0.062500 0 0 0 0 0 0 3 985338
-0.021793 0.002737 0.119919 0.084359 -0.151187 0.076477 -0.062500 0 0 0 0 0 0 3 986339
-0.021795 0.002737 0.119919 0.063092 -0.145917 0.078948 -0.062500 0 0 0 0 0 0 3 987319
-0.021795 0.002738 0.119920 0.052639 -0.143315 0.079890 -0.062500 0 0 0 0 0 0 3 988333
-0.021817 0.002743 0.119924 0.331842 -0.210128 0.020902 -0.062500 0 0 0 0 0 0 3 989324
-0.021828 0.002746 0.119925 0.211132 -0.181775 0.048032 -0.062500 0 0 0 0 0 0 3 990318
-0.021833 0.002747 0.119926 0.127480 -0.161692 0.063305 -0.062500 0 0 0 0 0 0 3 991319
-0.021836 0.002748 0.119926 0.084386 -0.151184 0.069637 -0.062500 0 0 0 0 0 0 3 992332
-0.021837 0.002748 0.119926 0.063085 -0.145924 0.072103 -0.062500 0 0 0 0 0 0 3 993323
-0.021860 0.002753 0.119931 0.337069 -0.211455 0.013876 -0.062500 0 0 0 0 0 0 3 994333
-0.021871 0.002756 0.119932 0.213730 -0.182437 0.041140 -0.062500 0 0 0 0 0 0 3 995322
-0.021876 0.002757 0.119933 0.128776 -0.162023 0.056455 -0.062500 0 0 0 0 0 0 3 996333
-0.021879 0.002758 0.119933 0.085024 -0.151361 0.062795 -0.062500 0 0 0 0 0 0 3 997327
-0.021880 0.002758 0.119933 0.063407 -0.145996 0.065276 -0.062500 0 0 0 0 0 0 3 998323
-0.021902 0.002764 0.119937 0.337314 -0.211521 0.007236 -0.062500 0 0 0 0 0 0 3 999332
-0.021913 0.002766 0.119939 0.203730 -0.165678 0.034423 -0.062500 0 0 0 0 0 0 4 332
-0.021919 0.002768 0.119940 0.109288 -0.141355 0.049683 -0.062500 0 0 0 0 0 0 4 1329
-0.021921 0.002768 0.119940 0.065498 -0.130664 0.056001 -0.062500 0 0 0 0 0 0 4 2333
-0.021922 0.002769 0.119940 0.043894 -0.125310 0.058456 -0.062500 0 0 0 0 0 0 4 3339
-0.021945 0.002774 0.119944 0.317859 -0.190857 0.000622 -0.062500 0 0 0 0 0 0 4 4448
-0.021956 0.002777 0.119946 0.194354 -0.161792 0.027707 -0.062500 0 0 0 0 0 0 4 5330
-0.021961 0.002778 0.119946 0.109320 -0.141364 0.042927 -0.062500 0 0 0 0 0 0 4 6323
-0.021964 0.002779 0.119947 0.065520 -0.130670 0.049219 -0.062500 0 0 0 0 0 0 4 7340
-0.021965 0.002779 0.119947 0.043886 -0.125317 0.051673 -0.062500 0 0 0 0 0 0 4 8327
-0.021966 0.002779 0.119947 0.033257 -0.122643 0.052612 -0.062500 0 0 0 0 0 0 4 9344
-0.021988 0.002784 0.119951 0.312686 -0.189564 -0.005611 -0.062500 0 0 0 0 0 0 4 10338
-0.021999 0.002787 0.119953 0.191845 -0.161158 0.021153 -0.062500 0 0 0 0 0 0 4 11334
-0.022004 0.002788 0.119953 0.108058 -0.141034 0.036239 -0.062500 0 0 0 0 0 0 4 12311
-0.022007 0.002789 0.119953 0.064889 -0.130503 0.042471 -0.062500 0 0 0 0 0 0 4 13339
-0.022030 0.002795 0.119958 0.328331 -0.193476 -0.013479 -0.062500 0 0 0 0 0 0 4 14336
-0.022041 0.002797 0.119959 0.199573 -0.163106 0.013988 -0.062500 0 0 0 0 0 0 4 15339
-0.022047 0.002799 0.119960 0.111901 -0.142020 0.029343 -0.062500 0 0 0 0 0 0 4 16336
-0.022049 0.002799 0.119960 0.066798 -0.130996 0.035674 -0.062500 0 0 0 0 0 0 4 17348
-0.022051 0.002800 0.119960 0.044513 -0.125482 0.038141 -0.062500 0 0 0 0 0 0 4 18335
-0.022073 0.002805 0.119964 0.318388 -0.191028 -0.019093 -0.062500 0 0 0 0 0 0 4 19337
-0.022084 0.002808 0.119966 0.194677 -0.161872 0.007695 -0.062500 0 0 0 0 0 0 4 20340
-0.022089 0.002809 0.119967 0.109492 -0.141389 0.022775 -0.062500 0 0 0 0 0 0 4 21308
-0.022092 0.002810 0.119967 0.065601 -0.130689 0.029013 -0.062500 0 0 0 0 0 0 4 22339
-0.022115 0.002815 0.119971 0.328860 -0.193631 -0.026553 -0.062500 0 0 0 0 0 0 4 23338
-0.022126 0.002818 0.119973 0.199852 -0.163172 0.000706 -0.062500 0 0 0 0 0 0 4 24342
-0.022132 0.002819 0.119973 0.102987 -0.138491 0.015971 -0.062500 0 0 0 0 0 0 4 25339
-0.022135 0.002820 0.119974 0.057826 -0.127452 0.022253 -0.062500 0 0 0 0 0 0 4 26337
-0.022136 0.002820 0.119974 0.035516 -0.121932 0.024728 -0.062500 0 0 0 0 0 0 4 27337
-0.022137 0.002821 0.119974 0.024534 -0.119161 0.025677 -0.062500 0 0 0 0 0 0 4 28339
-0.022159 0.002826 0.119978 0.304117 -0.186145 -0.031772 -0.062500 0 0 0 0 0 0 4 29336
-0.022170 0.002829 0.119979 0.183062 -0.157661 -0.005411 -0.062500 0 0 0 0 0 0 4 30334
-0.022175 0.002830 0.119980 0.099170 -0.137513 0.009501 -0.062500 0 0 0 0 0 0 4 31338
-0.022199 0.002836 0.119984 0.340994 -0.195321 -0.041963 -0.062500 0 0 0 0 0 0 4 32340
-0.022211 0.002839 0.119986 0.201242 -0.162232 -0.013396 -0.062500 0 0 0 0 0 0 4 33338
-0.022217 0.002840 0.119987 0.108161 -0.139792 0.002312 -0.062500 0 0 0 0 0 0 4 34335
-0.022220 0.002841 0.119987 0.060368 -0.128098 0.008809 -0.062500 0 0 0 0 0 0 4 35336
-0.022221 0.002841 0.119987 0.036790 -0.122247 0.011338 -0.062500 0 0 0 0 0 0 4 36338
-0.022244 0.002847 0.119991 0.310290 -0.187705 -0.045115 -0.062500 0 0 0 0 0 0 4 37336
-0.022255 0.002849 0.119993 0.186184 -0.158455 -0.018685 -0.062500 0 0 0 0 0 0 4 38336
-0.022260 0.002851 0.119993 0.100707 -0.137904 -0.003814 -0.062500 0 0 0 0 0 0 4 39336
-0.022263 0.002851 0.119994 0.056686 -0.127161 0.002353 -0.062500 0 0 0 0 0 0 4 40324
-0.022264 0.002852 0.119994 0.034973 -0.121788 0.004775 -0.062500 0 0 0 0 0 0 4 41336
-0.022287 0.002857 0.119998 0.309480 -0.187512 -0.051531 -0.062500 0 0 0 0 0 0 4 42331
-0.022298 0.002860 0.119999 0.185761 -0.158354 -0.025226 -0.062500 0 0 0 0 0 0 4 43337
-0.022303 0.002861 0.120000 0.100522 -0.137850 -0.010394 -0.062500 0 0 0 0 0 0 4 44340
-0.022306 0.002862 0.120000 0.056600 -0.127149 -0.004253 -0.062500 0 0 0 0 0 0 4 45336
-0.022329 0.002867 0.120004 0.320206 -0.190199 -0.058882 -0.062500 0 0 0 0 0 0 4 46337
-0.022340 0.002870 0.120006 0.191080 -0.159691 -0.032102 -0.062500 0 0 0 0 0 0 4 47335
-0.022346 0.002872 0.120007 0.094945 -0.135285 -0.017102 -0.062500 0 0 0 0 0 0 4 48338
-0.022349 0.002872 0.120007 0.049672 -0.124241 -0.010891 -0.062500 0 0 0 0 0 0 4 49463
-0.022372 0.002878 0.120011 0.312693 -0.187153 -0.065316 -0.062500 0 0 0 0 0 0 4 50339
-0.022383 0.002881 0.120013 0.183206 -0.156544 -0.038604 -0.062500 0 0 0 0 0 0 4 51465
-0.022389 0.002882 0.120013 0.095117 -0.135337 -0.023660 -0.062500 0 0 0 0 0 0 4 52456
-0.022391 0.002883 0.120013 0.049780 -0.124241 -0.017451 -0.062500 0 0 0 0 0 0 4 53446
-0.022393 0.002883 0.120013 0.027403 -0.118711 -0.015036 -0.062500 0 0 0 0 0 0 4 54456
-0.022415 0.002888 0.120018 0.301811 -0.184441 -0.070752 -0.062500 0 0 0 0 0 0 4 55446
-0.022426 0.002891 0.120019 0.177864 -0.155197 -0.044733 -0.062500 0 0 0 0 0 0 4 56454
-0.022432 0.002892 0.120020 0.092461 -0.134665 -0.030050 -0.062500 0 0 0 0 0 0 4 57445
-0.022456 0.002898 0.120024 0.333970 -0.192432 -0.080409 -0.062500 0 0 0 0 0 0 4 58447
-0.022468 0.002901 0.120026 0.193742 -0.159173 -0.052445 -0.062500 0 0 0 0 0 0 4 59454
-0.022474 0.002903 0.120026 0.100306 -0.136641 -0.037048 -0.062500 0 0 0 0 0 0 4 60446
-0.022477 0.002903 0.120026 0.052340 -0.124910 -0.030653 -0.062500 0 0 0 0 0 0 4 61454
-0.022478 0.002904 0.120027 0.028640 -0.119038 -0.028181 -0.062500 0 0 0 0 0 0 4 62446
-0.022501 0.002909 0.120031 0.302597 -0.184650 -0.083459 -0.062500 0 0 0 0 0 0 4 63455
-0.022512 0.002912 0.120032 0.178284 -0.155307 -0.057638 -0.062500 0 0 0 0 0 0 4 64448
-0.022517 0.002913 0.120033 0.092705 -0.134718 -0.043038 -0.062500 0 0 0 0 0 0 4 65462
-0.022520 0.002914 0.120033 0.048582 -0.123935 -0.036997 -0.062500 0 0 0 0 0 0 4 66451
-0.022543 0.002919 0.120037 0.312448 -0.187116 -0.090686 -0.062500 0 0 0 0 0 0 4 67451
-0.022555 0.002922 0.120039 0.175923 -0.153697 -0.064381 -0.062500 0 0 0 0 0 0 4 68450
-0.022570 0.002911 0.120027 0.216601 0.035202 0.127248 -0.062500 0 0 0 0 0 0 4 69329
-0.022601 0.002910 0.120026 0.419115 -0.090890 -0.002237 -0.062500 0 0 0 0 0 0 4 70460
-0.022616 0.002910 0.120026 0.240613 -0.106074 -0.020006 -0.062500 0 0 0 0 0 0 4 71324
-0.022624 0.002910 0.120026 0.122959 -0.108804 -0.023740 -0.062500 0 0 0 0 0 0 4 72464
-0.022628 0.002910 0.120026 0.061119 -0.109660 -0.024885 -0.062500 0 0 0 0 0 0 4 73458
-0.022652 0.002915 0.120030 0.315612 -0.178648 -0.080889 -0.062500 0 0 0 0 0 0 4 74464
-0.022663 0.002918 0.120031 0.181300 -0.150918 -0.055887 -0.062500 0 0 0 0 0 0 4 75328
-0.022669 0.002919 0.120032 0.090610 -0.131108 -0.041694 -0.062500 0 0 0 0 0 0 4 76442
-0.022672 0.002920 0.120032 0.043939 -0.120715 -0.035771 -0.062500 0 0 0 0 0 0 4 77460
-0.022695 0.002925 0.120036 0.306696 -0.184145 -0.088862 -0.062500 0 0 0 0 0 0 4 78462
-0.022706 0.002928 0.120037 0.176717 -0.153669 -0.062902 -0.062500 0 0 0 0 0 0 4 79460
-0.022712 0.002930 0.120038 0.088272 -0.132463 -0.048347 -0.062500 0 0 0 0 0 0 4 80452
-0.022715 0.002930 0.120038 0.042742 -0.121399 -0.042280 -0.062500 0 0 0 0 0 0 4 81465
-0.022738 0.002936 0.120042 0.306169 -0.184533 -0.095114 -0.062500 0 0 0 0 0 0 4 82436
-0.022749 0.002939 0.120044 0.176484 -0.153848 -0.069244 -0.062500 0 0 0 0 0 0 4 83466
-0.022755 0.002940 0.120044 0.088141 -0.132552 -0.054714 -0.062500 0 0 0 0 0 0 4 84462
-0.022780 0.002946 0.120049 0.322583 -0.187771 -0.103709 -0.062500 0 0 0 0 0 0 4 85457
-0.022792 0.002949 0.120050 0.181456 -0.154272 -0.076454 -0.062500 0 0 0 0 0 0 4 86461
-0.022797 0.002950 0.120051 0.087538 -0.131586 -0.061425 -0.062500 0 0 0 0 0 0 4 87461
-0.022800 0.002951 0.120051 0.039270 -0.119763 -0.055165 -0.062500 0 0 0 0 0 0 4 88463
-0.022824 0.002957 0.120055 0.301547 -0.182561 -0.107560 -0.062500 0 0 0 0 0 0 4 89460
-0.022835 0.002959 0.120057 0.171118 -0.151698 -0.081859 -0.062500 0 0 0 0 0 0 4 90461
-0.022841 0.002961 0.120057 0.082425 -0.130295 -0.067395 -0.062500 0 0 0 0 0 0 4 91461
-0.022865 0.002967 0.120061 0.322926 -0.187881 -0.116041 -0.062500 0 0 0 0 0 0 4 92452
-0.022878 0.002970 0.120063 0.181657 -0.154320 -0.088996 -0.062500 0 0 0 0 0 0 4 93459
-0.022883 0.002971 0.120064 0.087642 -0.131614 -0.074054 -0.062500 0 0 0 0 0 0 4 94461
-0.022908 0.002977 0.120068 0.325577 -0.188551 -0.122300 -0.062500 0 0 0 0 0 0 4 95451
-0.022920 0.002980 0.120069 0.169956 -0.135077 -0.095274 -0.062500 0 0 0 0 0 0 4 96461
-0.022926 0.002982 0.120070 0.075286 -0.112226 -0.080379 -0.062500 0 0 0 0 0 0 4 97430
-0.022951 0.002988 0.120074 0.312955 -0.169077 -0.128418 -0.062500 0 0 0 0 0 0 4 98459
-0.022963 0.002991 0.120076 0.170181 -0.135144 -0.101489 -0.062500 0 0 0 0 0 0 4 99453
-0.022969 0.002992 0.120076 0.075399 -0.112256 -0.086632 -0.062500 0 0 0 0 0 0 4 100463
-0.022982 0.002980 0.120064 0.150261 0.069833 0.096683 -0.062500 0 0 0 0 0 0 4 101461
-0.023012 0.002979 0.120063 0.375234 -0.061632 -0.034518 -0.062500 0 0 0 0 0 0 4 102461
-0.023026 0.002979 0.120062 0.207278 -0.079269 -0.054763 -0.062500 0 0 0 0 0 0 4 103461
-0.023034 0.002979 0.120062 0.094640 -0.083205 -0.059612 -0.062500 0 0 0 0 0 0 4 104463
-0.023060 0.002984 0.120066 0.321635 -0.153471 -0.114987 -0.062500 0 0 0 0 0 0 4 105468
-0.023072 0.002987 0.120067 0.172737 -0.126141 -0.091318 -0.062500 0 0 0 0 0 0 4 106449
-0.023078 0.002988 0.120068 0.074575 -0.106510 -0.077714 -0.062500 0 0 0 0 0 0 4 107461
-0.023103 0.002994 0.120072 0.310627 -0.165047 -0.125645 -0.062500 0 0 0 0 0 0 4 108449
-0.023116 0.002997 0.120074 0.166836 -0.131895 -0.099230 -0.062500 0 0 0 0 0 0 4 109460
-0.023122 0.002998 0.120074 0.071488 -0.109365 -0.084606 -0.062500 0 0 0 0 0 0 4 110459
-0.023146 0.003004 0.120078 0.309086 -0.166500 -0.131920 -0.062500 0 0 0 0 0 0 4 111459
-0.023159 0.003007 0.120080 0.166063 -0.132617 -0.105467 -0.062500 0 0 0 0 0 0 4 112459
-0.023187 0.003014 0.120084 0.357732 -0.178623 -0.144057 -0.062500 0 0 0 0 0 0 4 113458
-0.023200 0.003017 0.120086 0.186629 -0.136805 -0.113941 -0.062500 0 0 0 0 0 0 4 114461
-0.023207 0.003019 0.120087 0.079450 -0.110871 -0.097903 -0.062500 0 0 0 0 0 0 4 115460
-0.023232 0.003025 0.120091 0.311397 -0.166352 -0.144263 -0.062500 0 0 0 0 0 0 4 116462
-0.023245 0.003028 0.120092 0.165475 -0.131610 -0.117775 -0.062500 0 0 0 0 0 0 4 117458
-0.023260 0.003017 0.120080 0.196637 0.059261 0.074176 -0.062500 0 0 0 0 0 0 4 118454
-0.023291 0.003016 0.120079 0.396897 -0.066181 -0.052083 -0.062500 0 0 0 0 0 0 4 119445
-0.023307 0.003016 0.120079 0.216365 -0.080644 -0.071493 -0.062500 0 0 0 0 0 0 4 120454
-0.023315 0.003016 0.120079 0.097429 -0.082939 -0.076162 -0.062500 0 0 0 0 0 0 4 121443
-0.023341 0.003022 0.120082 0.321707 -0.152555 -0.130251 -0.062500 0 0 0 0 0 0 4 122453
-0.023354 0.003024 0.120084 0.171123 -0.124784 -0.107156 -0.062500 0 0 0 0 0 0 4 123443
-0.023360 0.003025 0.120084 0.072038 -0.104869 -0.093888 -0.062500 0 0 0 0 0 0 4 124446
-0.023385 0.003031 0.120088 0.308049 -0.163463 -0.140689 -0.062500 0 0 0 0 0 0 4 125444
-0.023397 0.003034 0.120090 0.163888 -0.130184 -0.114920 -0.062500 0 0 0 0 0 0 4 126454
-0.023403 0.003036 0.120090 0.068270 -0.107560 -0.100632 -0.062500 0 0 0 0 0 0 4 127444
-0.023406 0.003037 0.120091 0.016909 -0.094626 -0.094664 -0.062500 0 0 0 0 0 0 4 128453
-0.023430 0.003042 0.120095 0.279617 -0.157793 -0.144462 -0.062500 0 0 0 0 0 0 4 129443
-0.023441 0.003045 0.120096 0.148730 -0.126786 -0.120102 -0.062500 0 0 0 0 0 0 4 130470
-0.023478 0.003039 0.120088 0.473931 -0.006901 0.019152 -0.062500 0 0 0 0 0 0 4 131454
-0.023498 0.003036 0.120084 0.272304 -0.036194 -0.031159 -0.062500 0 0 0 0 0 0 4 132454
-0.023508 0.003034 0.120083 0.129374 -0.059115 -0.061217 -0.062500 0 0 0 0 0 0 4 133445
-0.023535 0.003039 0.120086 0.338574 -0.140206 -0.125654 -0.062500 0 0 0 0 0 0 4 134457
-0.023548 0.003041 0.120087 0.179159 -0.118082 -0.107452 -0.062500 0 0 0 0 0 0 4 135442
-0.023555 0.003042 0.120088 0.075209 -0.100999 -0.096159 -0.062500 0 0 0 0 0 0 4 136462
-0.023580 0.003048 0.120092 0.308868 -0.161063 -0.142841 -0.062500 0 0 0 0 0 0 4 137459
-0.023593 0.003051 0.120093 0.163262 -0.128407 -0.117800 -0.062500 0 0 0 0 0 0 4 138458
-0.023599 0.003053 0.120094 0.066881 -0.106102 -0.103848 -0.062500 0 0 0 0 0 0 4 139466
-0.023624 0.003059 0.120098 0.303246 -0.163024 -0.149311 -0.062500 0 0 0 0 0 0 4 140462
-0.023636 0.003062 0.120099 0.159740 -0.129098 -0.123945 -0.062500 0 0 0 0 0 0 4 141458
-0.023642 0.003063 0.120100 0.064401 -0.106145 -0.109886 -0.062500 0 0 0 0 0 0 4 142456
-0.023667 0.003069 0.120104 0.302734 -0.163351 -0.155116 -0.062500 0 0 0 0 0 0 4 143458
-0.023679 0.003072 0.120105 0.159502 -0.129268 -0.129849 -0.062500 0 0 0 0 0 0 4 144462
-0.023717 0.003066 0.120097 0.478470 -0.008063 0.010899 -0.062500 0 0 0 0 0 0 4 145459
-0.023737 0.003063 0.120093 0.274058 -0.036522 -0.039743 -0.062500 0 0 0 0 0 0 4 146460
-0.023769 0.003067 0.120096 0.417109 -0.128198 -0.120752 -0.062500 0 0 0 0 0 0 4 147467
-0.023785 0.003069 0.120097 0.219352 -0.111849 -0.110830 -0.062500 0 0 0 0 0 0 4 148433
-0.023793 0.003070 0.120097 0.095160 -0.097614 -0.102950 -0.062500 0 0 0 0 0 0 4 149464
-0.023819 0.003076 0.120101 0.318669 -0.159211 -0.149938 -0.062500 0 0 0 0 0 0 4 150461
-0.023831 0.003078 0.120102 0.167326 -0.127097 -0.125937 -0.062500 0 0 0 0 0 0 4 151455
-0.023838 0.003080 0.120103 0.068096 -0.105106 -0.112422 -0.062500 0 0 0 0 0 0 4 152461
-0.023863 0.003086 0.120107 0.304737 -0.162905 -0.157027 -0.062500 0 0 0 0 0 0 4 153459
-0.023875 0.003089 0.120108 0.160404 -0.128990 -0.132251 -0.062500 0 0 0 0 0 0 4 154459
-0.023881 0.003090 0.120109 0.064598 -0.106046 -0.118476 -0.062500 0 0 0 0 0 0 4 155459
-0.023906 0.003096 0.120112 0.303042 -0.163391 -0.162778 -0.062500 0 0 0 0 0 0 4 156460
-0.023918 0.003099 0.120114 0.159576 -0.129232 -0.138044 -0.062500 0 0 0 0 0 0 4 157462
-0.023956 0.003093 0.120105 0.478294 -0.008210 0.003635 -0.062500 0 0 0 0 0 0 4 158452
-0.023976 0.003090 0.120102 0.273975 -0.036587 -0.047556 -0.062500 0 0 0 0 0 0 4 159459
-0.024008 0.003094 0.120104 0.417326 -0.128310 -0.127878 -0.062500 0 0 0 0 0 0 4 160431
-0.024024 0.003096 0.120105 0.219413 -0.111873 -0.118648 -0.062500 0 0 0 0 0 0 4 161457
-0.024032 0.003097 0.120105 0.095067 -0.097571 -0.111093 -0.062500 0 0 0 0 0 0 4 162457
-0.024058 0.003103 0.120109 0.318843 -0.159276 -0.157182 -0.062500 0 0 0 0 0 0 4 163459
-0.024071 0.003106 0.120110 0.167649 -0.127212 -0.133717 -0.062500 0 0 0 0 0 0 4 164460
-0.024077 0.003107 0.120111 0.068288 -0.105163 -0.120521 -0.062500 0 0 0 0 0 0 4 165458
-0.024102 0.003113 0.120115 0.305157 -0.163047 -0.164173 -0.062500 0 0 0 0 0 0 4 166458
-0.024114 0.003116 0.120116 0.160712 -0.129077 -0.139949 -0.062500 0 0 0 0 0 0 4 167429
-0.024120 0.003118 0.120117 0.064795 -0.106101 -0.126457 -0.062500 0 0 0 0 0 0 4 168430
-0.024146 0.003124 0.120120 0.303462 -0.163542 -0.169804 -0.062500 0 0 0 0 0 0 4 169458
-0.024158 0.003127 0.120122 0.159861 -0.129334 -0.145608 -0.062500 0 0 0 0 0 0 4 170458
-0.024186 0.003134 0.120126 0.352428 -0.175675 -0.180964 -0.062500 0 0 0 0 0 0 4 171450
-0.024200 0.003137 0.120128 0.184123 -0.135405 -0.153458 -0.062500 0 0 0 0 0 0 4 172456
-0.024238 0.003131 0.120119 0.490333 -0.011526 -0.009342 -0.062500 0 0 0 0 0 0 4 173458
-0.024258 0.003128 0.120116 0.280136 -0.038290 -0.060639 -0.062500 0 0 0 0 0 0 4 174457
-0.024269 0.003127 0.120114 0.132696 -0.059824 -0.091532 -0.062500 0 0 0 0 0 0 4 175456
-0.024296 0.003132 0.120117 0.340608 -0.140637 -0.153056 -0.062500 0 0 0 0 0 0 4 176460
-0.024309 0.003134 0.120118 0.179639 -0.118014 -0.136673 -0.062500 0 0 0 0 0 0 4 177457
-0.024316 0.003135 0.120119 0.074681 -0.100605 -0.126338 -0.062500 0 0 0 0 0 0 4 178458
-0.024342 0.003141 0.120122 0.308856 -0.160931 -0.170035 -0.062500 0 0 0 0 0 0 4 179456
-0.024354 0.003144 0.120124 0.162711 -0.128037 -0.146758 -0.062500 0 0 0 0 0 0 4 180459
-0.024360 0.003145 0.120124 0.065820 -0.105576 -0.133705 -0.062500 0 0 0 0 0 0 4 181456
-0.024363 0.003146 0.120125 0.015992 -0.093842 -0.128218 -0.062500 0 0 0 0 0 0 4 182458
-0.024387 0.003152 0.120128 0.279676 -0.157555 -0.173970 -0.062500 0 0 0 0 0 0 4 183438
-0.024398 0.003155 0.120129 0.148241 -0.126369 -0.151700 -0.062500 0 0 0 0 0 0 4 184452
-0.024426 0.003161 0.120133 0.347028 -0.174326 -0.186810 -0.062500 0 0 0 0 0 0 4 185442
-0.024449 0.003152 0.120122 0.306998 0.032353 0.017990 -0.062500 0 0 0 0 0 0 4 186452
-0.024462 0.003147 0.120118 0.165017 -0.010363 -0.046786 -0.062500 0 0 0 0 0 0 4 187441
-0.024491 0.003150 0.120119 0.362456 -0.115002 -0.134148 -0.062500 0 0 0 0 0 0 4 188443
-0.024505 0.003152 0.120120 0.192566 -0.105246 -0.129966 -0.062500 0 0 0 0 0 0 4 189451
-0.024512 0.003153 0.120120 0.081934 -0.094301 -0.124587 -0.062500 0 0 0 0 0 0 4 190442
-0.024538 0.003158 0.120124 0.313038 -0.157908 -0.169392 -0.062500 0 0 0 0 0 0 4 191451
-0.024550 0.003161 0.120125 0.164959 -0.126559 -0.147309 -0.062500 0 0 0 0 0 0 4 192452
-0.024557 0.003163 0.120126 0.067030 -0.104867 -0.134761 -0.062500 0 0 0 0 0 0 4 193441
-0.024582 0.003169 0.120129 0.305220 -0.163142 -0.176544 -0.062500 0 0 0 0 0 0 4 194450
-0.024594 0.003172 0.120131 0.160903 -0.129168 -0.153435 -0.062500 0 0 0 0 0 0 4 195441
-0.024600 0.003173 0.120131 0.064930 -0.106150 -0.140495 -0.062500 0 0 0 0 0 0 4 196451
-0.024625 0.003179 0.120135 0.304203 -0.163823 -0.181969 -0.062500 0 0 0 0 0 0 4 197449
-0.024638 0.003182 0.120136 0.160429 -0.129509 -0.158890 -0.062500 0 0 0 0 0 0 4 198456
-0.024653 0.003171 0.120124 0.189748 0.060689 0.032271 -0.062500 0 0 0 0 0 0 4 199455
-0.024684 0.003171 0.120122 0.393998 -0.065424 -0.088074 -0.062500 0 0 0 0 0 0 4 200455
-0.024700 0.003171 0.120122 0.213867 -0.079502 -0.110989 -0.062500 0 0 0 0 0 0 4 201451
-0.024708 0.003171 0.120122 0.094558 -0.081472 -0.117620 -0.062500 0 0 0 0 0 0 4 202448
-0.024734 0.003176 0.120125 0.320352 -0.151672 -0.166437 -0.062500 0 0 0 0 0 0 4 203459
-0.024747 0.003179 0.120126 0.168987 -0.123491 -0.146669 -0.062500 0 0 0 0 0 0 4 204445
-0.024753 0.003180 0.120127 0.069169 -0.103315 -0.135094 -0.062500 0 0 0 0 0 0 4 205462
-0.024778 0.003186 0.120130 0.306595 -0.162517 -0.176414 -0.062500 0 0 0 0 0 0 4 206460
-0.024791 0.003189 0.120132 0.161697 -0.128874 -0.153847 -0.062500 0 0 0 0 0 0 4 207429
-0.024797 0.003190 0.120132 0.065341 -0.105996 -0.141210 -0.062500 0 0 0 0 0 0 4 208458
-0.024822 0.003196 0.120136 0.294586 -0.142074 -0.181899 -0.062500 0 0 0 0 0 0 4 209458
-0.024834 0.003199 0.120137 0.150636 -0.107763 -0.159288 -0.062500 0 0 0 0 0 0 4 210456
-0.024863 0.003206 0.120141 0.343738 -0.154375 -0.192456 -0.062500 0 0 0 0 0 0 4 211457
-0.024886 0.003197 0.120129 0.299662 0.053000 0.011720 -0.062500 0 0 0 0 0 0 4 212458
-0.024899 0.003192 0.120125 0.156488 0.010807 -0.053403 -0.062500 0 0 0 0 0 0 4 213463
-0.024928 0.003195 0.120127 0.353863 -0.093789 -0.139121 -0.062500 0 0 0 0 0 0 4 214431
-0.024942 0.003197 0.120127 0.183447 -0.083815 -0.136028 -0.062500 0 0 0 0 0 0 4 215461
-0.024949 0.003198 0.120127 0.072374 -0.072696 -0.131230 -0.062500 0 0 0 0 0 0 4 216453
-0.024953 0.003198 0.120127 0.014703 -0.066584 -0.129010 -0.062500 0 0 0 0 0 0 4 217426
-0.024977 0.003204 0.120131 0.274900 -0.133356 -0.173439 -0.062500 0 0 0 0 0 0 4 218456
-0.024988 0.003206 0.120132 0.141101 -0.103457 -0.152914 -0.062500 0 0 0 0 0 0 4 219457
-0.024994 0.003208 0.120133 0.050119 -0.082401 -0.141114 -0.062500 0 0 0 0 0 0 4 220457
-0.025019 0.003214 0.120136 0.292316 -0.141293 -0.181272 -0.062500 0 0 0 0 0 0 4 221457
-0.025031 0.003217 0.120137 0.149580 -0.107383 -0.159187 -0.062500 0 0 0 0 0 0 4 222457
-0.025060 0.003224 0.120141 0.343490 -0.154282 -0.191783 -0.062500 0 0 0 0 0 0 4 223427
-0.025073 0.003227 0.120142 0.174946 -0.113908 -0.166526 -0.062500 0 0 0 0 0 0 4 224427
-0.025080 0.003229 0.120143 0.066780 -0.087616 -0.152869 -0.062500 0 0 0 0 0 0 4 225446
-0.025106 0.003235 0.120146 0.300667 -0.143930 -0.191909 -0.062500 0 0 0 0 0 0 4 226455
-0.025118 0.003238 0.120148 0.153746 -0.108700 -0.169747 -0.062500 0 0 0 0 0 0 4 227456
-0.025134 0.003227 0.120136 0.180533 0.081808 0.021208 -0.062500 0 0 0 0 0 0 4 228458
-0.025165 0.003227 0.120134 0.385180 -0.044311 -0.097025 -0.062500 0 0 0 0 0 0 4 229454
-0.025181 0.003227 0.120133 0.204716 -0.058116 -0.121117 -0.062500 0 0 0 0 0 0 4 230427
-0.025189 0.003227 0.120133 0.085074 -0.059918 -0.128466 -0.062500 0 0 0 0 0 0 4 231457
-0.025193 0.003227 0.120133 0.021823 -0.060275 -0.131132 -0.062500 0 0 0 0 0 0 4 232457
-0.025217 0.003232 0.120136 0.279098 -0.130348 -0.176439 -0.062500 0 0 0 0 0 0 4 233456
-0.025229 0.003235 0.120137 0.143398 -0.101990 -0.157203 -0.062500 0 0 0 0 0 0 4 234457
-0.025235 0.003236 0.120138 0.051325 -0.081675 -0.145993 -0.062500 0 0 0 0 0 0 4 235456
-0.025260 0.003242 0.120141 0.293254 -0.141055 -0.185286 -0.062500 0 0 0 0 0 0 4 236452
-0.025272 0.003245 0.120142 0.150161 -0.107279 -0.163810 -0.062500 0 0 0 0 0 0 4 237443
-0.025278 0.003246 0.120143 0.054594 -0.084350 -0.151725 -0.062500 0 0 0 0 0 0 4 238449
-0.025303 0.003252 0.120146 0.294894 -0.142386 -0.190483 -0.062500 0 0 0 0 0 0 4 239456
-0.025316 0.003256 0.120148 0.150980 -0.107957 -0.168979 -0.062500 0 0 0 0 0 0 4 240459
-0.025322 0.003257 0.120148 0.055008 -0.084663 -0.156879 -0.062500 0 0 0 0 0 0 4 241456
-0.025347 0.003263 0.120151 0.295167 -0.142587 -0.195452 -0.062500 0 0 0 0 0 0 4 242458
-0.025359 0.003266 0.120153 0.151121 -0.108056 -0.174036 -0.062500 0 0 0 0 0 0 4 243454
-0.025375 0.003255 0.120140 0.178828 0.082045 0.016695 -0.062500 0 0 0 0 0 0 4 244457
-0.025384 0.003249 0.120136 0.095042 0.025736 -0.057057 -0.062500 0 0 0 0 0 0 4 245460
-0.025411 0.003252 0.120137 0.324230 -0.086612 -0.144488 -0.062500 0 0 0 0 0 0 4 246455
-0.025424 0.003253 0.120137 0.169112 -0.080281 -0.144074 -0.062500 0 0 0 0 0 0 4 247457
-0.025431 0.003254 0.120137 0.065393 -0.070957 -0.140491 -0.062500 0 0 0 0 0 0 4 248529
-0.025434 0.003254 0.120138 0.011286 -0.065734 -0.138746 -0.062500 0 0 0 0 0 0 4 249524
-0.025458 0.003260 0.120141 0.273854 -0.133183 -0.181243 -0.062500 0 0 0 0 0 0 4 250507
-0.025470 0.003263 0.120142 0.140750 -0.103399 -0.161806 -0.062500 0 0 0 0 0 0 4 251524
-0.025476 0.003264 0.120142 0.050018 -0.082391 -0.150579 -0.062500 0 0 0 0 0 0 4 252525
-0.025501 0.003270 0.120146 0.292904 -0.141534 -0.188809 -0.062500 0 0 0 0 0 0 4 253523
-0.025513 0.003273 0.120147 0.150070 -0.107551 -0.167853 -0.062500 0 0 0 0 0 0 4 254507
-0.025519 0.003275 0.120147 0.054563 -0.084454 -0.156024 -0.062500 0 0 0 0 0 0 4 255523
-0.025522 0.003275 0.120148 0.005359 -0.072407 -0.151019 -0.062500 0 0 0 0 0 0 4 256507
-0.025546 0.003281 0.120151 0.270814 -0.136571 -0.191822 -0.062500 0 0 0 0 0 0 4 257524
-0.025558 0.003284 0.120152 0.139177 -0.105073 -0.172075 -0.062500 0 0 0 0 0 0 4 258507
-0.025563 0.003285 0.120152 0.049209 -0.083217 -0.160745 -0.062500 0 0 0 0 0 0 4 259507
-0.025588 0.003291 0.120156 0.292621 -0.142021 -0.198558 -0.062500 0 0 0 0 0 0 4 260451
-0.025601 0.003294 0.120157 0.149957 -0.107785 -0.177758 -0.062500 0 0 0 0 0 0 4 261440
-0.025607 0.003296 0.120157 0.054526 -0.084569 -0.166013 -0.062500 0 0 0 0 0 0 4 262449
-0.025610 0.003297 0.120158 0.005326 -0.072460 -0.161056 -0.062500 0 0 0 0 0 0 4 263440
-0.025633 0.003302 0.120161 0.270952 -0.136656 -0.201461 -0.062500 0 0 0 0 0 0 4 264448
-0.025645 0.003305 0.120162 0.139293 -0.105122 -0.181922 -0.062500 0 0 0 0 0 0 4 265439
-0.025660 0.003294 0.120150 0.172522 0.083403 0.008141 -0.062500 0 0 0 0 0 0 4 266448
-0.025691 0.003294 0.120148 0.382089 -0.043872 -0.108017 -0.062500 0 0 0 0 0 0 4 267439
-0.025707 0.003294 0.120147 0.203577 -0.057956 -0.133488 -0.062500 0 0 0 0 0 0 4 268449
-0.025715 0.003294 0.120147 0.084649 -0.059862 -0.141598 -0.062500 0 0 0 0 0 0 4 269455
-0.025719 0.003294 0.120147 0.021669 -0.060240 -0.144631 -0.062500 0 0 0 0 0 0 4 270449
-0.025721 0.003294 0.120147 -0.010368 -0.060352 -0.145808 -0.062500 0 0 0 0 0 0 4 271450
-0.025744 0.003299 0.120150 0.263559 -0.130677 -0.188219 -0.062500 0 0 0 0 0 0 4 272455
-0.025755 0.003302 0.120151 0.135781 -0.102155 -0.169880 -0.062500 0 0 0 0 0 0 4 273447
-0.025761 0.003303 0.120151 0.047587 -0.081779 -0.159145 -0.062500 0 0 0 0 0 0 4 274446
-0.025786 0.003309 0.120154 0.292080 -0.141410 -0.196330 -0.062500 0 0 0 0 0 0 4 275453
-0.025798 0.003312 0.120156 0.149777 -0.107500 -0.176028 -0.062500 0 0 0 0 0 0 4 276428
-0.025804 0.003314 0.120156 0.054465 -0.084439 -0.164561 -0.062500 0 0 0 0 0 0 4 277451
-0.025807 0.003314 0.120156 0.005327 -0.072401 -0.159679 -0.062500 0 0 0 0 0 0 4 278458
-0.025831 0.003320 0.120159 0.271184 -0.136702 -0.199277 -0.062500 0 0 0 0 0 0 4 279451
-0.025843 0.003323 0.120161 0.139495 -0.105168 -0.180134 -0.062500 0 0 0 0 0 0 4 280436
-0.025848 0.003324 0.120161 0.049395 -0.083281 -0.169166 -0.062500 0 0 0 0 0 0 4 281458
-0.025851 0.003325 0.120161 0.002809 -0.071839 -0.164463 -0.062500 0 0 0 0 0 0 4 282453
-0.025884 0.003318 0.120151 0.392856 0.030129 -0.024968 -0.062500 0 0 0 0 0 0 4 283452
-0.025902 0.003315 0.120148 0.228081 -0.006920 -0.084591 -0.062500 0 0 0 0 0 0 4 284455
-0.025911 0.003313 0.120146 0.102614 -0.033374 -0.119798 -0.062500 0 0 0 0 0 0 4 285452
-0.025916 0.003312 0.120145 0.032743 -0.047086 -0.134910 -0.062500 0 0 0 0 0 0 4 286461
-0.025940 0.003317 0.120148 0.286299 -0.124243 -0.182095 -0.062500 0 0 0 0 0 0 4 287455
-0.025952 0.003320 0.120149 0.147614 -0.098999 -0.166369 -0.062500 0 0 0 0 0 0 4 288457
-0.025958 0.003321 0.120150 0.053673 -0.080229 -0.156781 -0.062500 0 0 0 0 0 0 4 289452
-0.025961 0.003321 0.120150 0.005014 -0.070311 -0.152665 -0.062500 0 0 0 0 0 0 4 290456
-0.025963 0.003322 0.120150 -0.019152 -0.065335 -0.150989 -0.062500 0 0 0 0 0 0 4 291423
-0.025986 0.003327 0.120153 0.259297 -0.133268 -0.191216 -0.062500 0 0 0 0 0 0 4 292458
-0.025997 0.003330 0.120154 0.133672 -0.103470 -0.172892 -0.062500 0 0 0 0 0 0 4 293455
-0.026003 0.003331 0.120154 0.046544 -0.082442 -0.162287 -0.062500 0 0 0 0 0 0 4 294455
-0.026005 0.003332 0.120155 0.001386 -0.071416 -0.157754 -0.062500 0 0 0 0 0 0 4 295454
-0.026029 0.003338 0.120158 0.269479 -0.136315 -0.196584 -0.062500 0 0 0 0 0 0 4 296456
-0.026041 0.003341 0.120159 0.138710 -0.104993 -0.177924 -0.062500 0 0 0 0 0 0 4 297454
-0.026046 0.003342 0.120159 0.049041 -0.083201 -0.167164 -0.062500 0 0 0 0 0 0 4 298455
-0.026049 0.003343 0.120159 0.002642 -0.071797 -0.162590 -0.062500 0 0 0 0 0 0 4 299452
-0.026073 0.003349 0.120162 0.270139 -0.136512 -0.201205 -0.062500 0 0 0 0 0 0 4 300454
-0.026084 0.003351 0.120164 0.139068 -0.105107 -0.182627 -0.062500 0 0 0 0 0 0 4 301441
-0.026090 0.003353 0.120164 0.049214 -0.083257 -0.171913 -0.062500 0 0 0 0 0 0 4 302452
-0.026093 0.003354 0.120164 0.002731 -0.071811 -0.167376 -0.062500 0 0 0 0 0 0 4 303454
-0.026094 0.003354 0.120164 -0.020342 -0.066083 -0.165513 -0.062500 0 0 0 0 0 0 4 304456
-0.026104 0.003341 0.120151 0.090710 0.103260 0.014312 -0.062500 0 0 0 0 0 0 4 305454
-0.026133 0.003341 0.120149 0.342318 -0.034239 -0.104206 -0.062500 0 0 0 0 0 0 4 306454
-0.026148 0.003340 0.120148 0.184252 -0.053232 -0.132494 -0.062500 0 0 0 0 0 0 4 307454
-0.026155 0.003340 0.120148 0.075243 -0.057532 -0.141917 -0.062500 0 0 0 0 0 0 4 308455
-0.026159 0.003340 0.120148 0.017047 -0.059094 -0.145503 -0.062500 0 0 0 0 0 0 4 309452
-0.026183 0.003345 0.120151 0.277996 -0.130284 -0.186929 -0.062500 0 0 0 0 0 0 4 310442
-0.026195 0.003348 0.120152 0.143258 -0.102016 -0.169829 -0.062500 0 0 0 0 0 0 4 311451
-0.026200 0.003349 0.120152 0.051393 -0.081717 -0.159763 -0.062500 0 0 0 0 0 0 4 312457
-0.026203 0.003350 0.120152 0.003844 -0.071043 -0.155450 -0.062500 0 0 0 0 0 0 4 313454
-0.026205 0.003350 0.120153 -0.019751 -0.065704 -0.153717 -0.062500 0 0 0 0 0 0 4 314454
-0.026228 0.003356 0.120155 0.259270 -0.133584 -0.192813 -0.062500 0 0 0 0 0 0 4 315453
-0.026239 0.003359 0.120157 0.133754 -0.103655 -0.175012 -0.062500 0 0 0 0 0 0 4 316455
-0.026245 0.003360 0.120157 0.046632 -0.082544 -0.164647 -0.062500 0 0 0 0 0 0 4 317440
-0.026247 0.003361 0.120157 0.001457 -0.071470 -0.160235 -0.062500 0 0 0 0 0 0 4 318453
-0.026249 0.003361 0.120157 -0.020990 -0.065888 -0.158463 -0.062500 0 0 0 0 0 0 4 319447
-0.026272 0.003367 0.120160 0.258728 -0.133708 -0.197318 -0.062500 0 0 0 0 0 0 4 320456
-0.026283 0.003369 0.120161 0.133517 -0.103721 -0.179609 -0.062500 0 0 0 0 0 0 4 321454
-0.026288 0.003371 0.120162 0.046495 -0.082560 -0.169326 -0.062500 0 0 0 0 0 0 4 322447
-0.026301 0.003359 0.120149 0.123439 0.094915 0.014301 -0.062500 0 0 0 0 0 0 4 323436
-0.026308 0.003353 0.120144 0.067964 0.032080 -0.062410 -0.062500 0 0 0 0 0 0 4 324521
-0.026312 0.003350 0.120142 0.021480 -0.013397 -0.107904 -0.062500 0 0 0 0 0 0 4 325530
-0.026336 0.003354 0.120144 0.283459 -0.107697 -0.166831 -0.062500 0 0 0 0 0 0 4 326524
-0.026349 0.003356 0.120145 0.147267 -0.090859 -0.157426 -0.062500 0 0 0 0 0 0 4 327520
-0.026355 0.003357 0.120145 0.053918 -0.076205 -0.150502 -0.062500 0 0 0 0 0 0 4 328524
-0.026358 0.003357 0.120145 0.005299 -0.068296 -0.147424 -0.062500 0 0 0 0 0 0 4 329519
-0.026359 0.003358 0.120145 -0.018964 -0.064356 -0.146175 -0.062500 0 0 0 0 0 0 4 330502
-0.026360 0.003358 0.120145 -0.030985 -0.062371 -0.145668 -0.062500 0 0 0 0 0 0 4 331519
-0.026382 0.003363 0.120148 0.253912 -0.131989 -0.184592 -0.062500 0 0 0 0 0 0 4 332437
-0.026394 0.003366 0.120149 0.131189 -0.102876 -0.167310 -0.062500 0 0 0 0 0 0 4 333445
-0.026399 0.003367 0.120150 0.045367 -0.082144 -0.157205 -0.062500 0 0 0 0 0 0 4 334436
-0.026402 0.003368 0.120150 0.000819 -0.071275 -0.152889 -0.062500 0 0 0 0 0 0 4 335447
-0.026403 0.003368 0.120150 -0.021300 -0.065806 -0.151125 -0.062500 0 0 0 0 0 0 4 336437
-0.026404 0.003368 0.120150 -0.032195 -0.063099 -0.150441 -0.062500 0 0 0 0 0 0 4 337446
-0.026426 0.003374 0.120153 0.253363 -0.132382 -0.189086 -0.062500 0 0 0 0 0 0 4 338436
-0.026437 0.003377 0.120154 0.130926 -0.103067 -0.171851 -0.062500 0 0 0 0 0 0 4 339446
-0.026443 0.003378 0.120154 0.045221 -0.082258 -0.161791 -0.062500 0 0 0 0 0 0 4 340442
-0.026446 0.003379 0.120154 0.000769 -0.071316 -0.157467 -0.062500 0 0 0 0 0 0 4 341462
-0.026447 0.003379 0.120155 -0.021321 -0.065825 -0.155732 -0.062500 0 0 0 0 0 0 4 342457
-0.026448 0.003379 0.120155 -0.032209 -0.063108 -0.155048 -0.062500 0 0 0 0 0 0 4 343468
-0.026470 0.003385 0.120157 0.253418 -0.132405 -0.193486 -0.062500 0 0 0 0 0 0 4 344446
-0.026491 0.003375 0.120146 0.252681 0.063201 0.002968 -0.062500 0 0 0 0 0 0 4 345437
-0.026502 0.003370 0.120141 0.134089 0.015661 -0.065450 -0.062500 0 0 0 0 0 0 4 346430
-0.026508 0.003367 0.120139 0.054300 -0.021628 -0.107381 -0.062500 0 0 0 0 0 0 4 347445
-0.026511 0.003366 0.120138 0.008875 -0.041199 -0.125561 -0.062500 0 0 0 0 0 0 4 348440
-0.026513 0.003366 0.120138 -0.015743 -0.050927 -0.132962 -0.062500 0 0 0 0 0 0 4 349445
-0.026514 0.003365 0.120138 -0.028827 -0.055710 -0.135906 -0.062500 0 0 0 0 0 0 4 350444
-0.026537 0.003371 0.120141 0.255399 -0.128776 -0.175534 -0.062500 0 0 0 0 0 0 4 351443
-0.026548 0.003373 0.120142 0.132050 -0.101288 -0.159127 -0.062500 0 0 0 0 0 0 4 352443
-0.026553 0.003374 0.120142 0.045855 -0.081378 -0.149399 -0.062500 0 0 0 0 0 0 4 353442
-0.026556 0.003375 0.120142 0.001105 -0.070886 -0.145240 -0.062500 0 0 0 0 0 0 4 354441
-0.026558 0.003375 0.120142 -0.021143 -0.065616 -0.143542 -0.062500 0 0 0 0 0 0 4 355443
-0.026558 0.003376 0.120142 -0.032123 -0.062996 -0.142869 -0.062500 0 0 0 0 0 0 4 356442
-0.026558 0.003376 0.120142 -0.037523 -0.061694 -0.142606 -0.062500 0 0 0 0 0 0 4 357445
-0.026581 0.003381 0.120145 0.250876 -0.131777 -0.180745 -0.062500 0 0 0 0 0 0 4 358427
-0.026592 0.003384 0.120146 0.129752 -0.102772 -0.163907 -0.062500 0 0 0 0 0 0 4 359445
-0.026597 0.003385 0.120147 0.044659 -0.082104 -0.154038 -0.062500 0 0 0 0 0 0 4 360443
-0.026609 0.003373 0.120134 0.121947 0.094967 0.029596 -0.062500 0 0 0 0 0 0 4 361441
-0.026617 0.003367 0.120129 0.067322 0.032068 -0.047077 -0.062500 0 0 0 0 0 0 4 362440
-0.026621 0.003364 0.120127 0.021229 -0.013415 -0.092661 -0.062500 0 0 0 0 0 0 4 363440
-0.026645 0.003368 0.120129 0.283739 -0.107876 -0.150334 -0.062500 0 0 0 0 0 0 4 364442
-0.026658 0.003370 0.120130 0.147537 -0.090972 -0.141614 -0.062500 0 0 0 0 0 0 4 365441
-0.026664 0.003371 0.120130 0.054110 -0.076266 -0.135030 -0.062500 0 0 0 0 0 0 4 366439
-0.026666 0.003372 0.120130 0.005423 -0.068360 -0.132128 -0.062500 0 0 0 0 0 0 4 367441
-0.026668 0.003372 0.120130 -0.018889 -0.064356 -0.130930 -0.062500 0 0 0 0 0 0 4 368441
-0.026669 0.003372 0.120130 -0.030953 -0.062371 -0.130465 -0.062500 0 0 0 0 0 0 4 369442
-0.026669 0.003372 0.120130 -0.036965 -0.061396 -0.130274 -0.062500 0 0 0 0 0 0 4 370440
-0.026692 0.003378 0.120133 0.251296 -0.131666 -0.167965 -0.062500 0 0 0 0 0 0 4 371441
-0.026703 0.003380 0.120134 0.129989 -0.102744 -0.151363 -0.062500 0 0 0 0 0 0 4 372425
-0.026708 0.003382 0.120134 0.044790 -0.082082 -0.141624 -0.062500 0 0 0 0 0 0 4 373441
-0.026711 0.003382 0.120135 0.000558 -0.071236 -0.137446 -0.062500 0 0 0 0 0 0 4 374440
-0.026712 0.003383 0.120135 -0.021395 -0.065799 -0.135756 -0.062500 0 0 0 0 0 0 4 375440
-0.026713 0.003383 0.120135 -0.032256 -0.063070 -0.135077 -0.062500 0 0 0 0 0 0 4 376442
-0.026735 0.003388 0.120137 0.253668 -0.132548 -0.172366 -0.062500 0 0 0 0 0 0 4 377439
-0.026747 0.003391 0.120138 0.131174 -0.103173 -0.155798 -0.062500 0 0 0 0 0 0 4 378440
-0.026752 0.003392 0.120139 0.045409 -0.082307 -0.146062 -0.062500 0 0 0 0 0 0 4 379438
-0.026755 0.003393 0.120139 0.000865 -0.071358 -0.141891 -0.062500 0 0 0 0 0 0 4 380440
-0.026756 0.003393 0.120139 -0.021258 -0.065848 -0.140204 -0.062500 0 0 0 0 0 0 4 381443
-0.026757 0.003394 0.120139 -0.032165 -0.063103 -0.139527 -0.062500 0 0 0 0 0 0 4 382434
-0.026779 0.003399 0.120142 0.253748 -0.132596 -0.176634 -0.062500 0 0 0 0 0 0 4 383440
-0.026791 0.003402 0.120143 0.131256 -0.103190 -0.160136 -0.062500 0 0 0 0 0 0 4 384442
-0.026796 0.003403 0.120143 0.045442 -0.082306 -0.150465 -0.062500 0 0 0 0 0 0 4 385441
-0.026799 0.003404 0.120143 0.000886 -0.071363 -0.146316 -0.062500 0 0 0 0 0 0 4 386442
-0.026809 0.003391 0.120131 0.099820 0.100275 0.034869 -0.062500 0 0 0 0 0 0 4 387441
-0.026816 0.003385 0.120126 0.056457 0.034682 -0.042749 -0.062500 0 0 0 0 0 0 4 388441
-0.026842 0.003388 0.120126 0.307329 -0.082971 -0.125904 -0.062500 0 0 0 0 0 0 4 389441
-0.026855 0.003389 0.120126 0.161524 -0.078646 -0.129495 -0.062500 0 0 0 0 0 0 4 390442
-0.026862 0.003390 0.120126 0.061987 -0.070178 -0.128027 -0.062500 0 0 0 0 0 0 4 391422
-0.026865 0.003390 0.120127 0.009697 -0.065348 -0.127171 -0.062500 0 0 0 0 0 0 4 392441
-0.026866 0.003390 0.120127 -0.016626 -0.062860 -0.126793 -0.062500 0 0 0 0 0 0 4 393439
-0.026867 0.003390 0.120127 -0.029754 -0.061638 -0.126673 -0.062500 0 0 0 0 0 0 4 394431
-0.026890 0.003396 0.120129 0.255093 -0.131899 -0.163508 -0.062500 0 0 0 0 0 0 4 395441
-0.026901 0.003398 0.120130 0.131956 -0.102883 -0.147300 -0.062500 0 0 0 0 0 0 4 396430
-0.026907 0.003400 0.120131 0.045828 -0.082158 -0.137795 -0.062500 0 0 0 0 0 0 4 397439
-0.026909 0.003400 0.120131 0.001100 -0.071276 -0.133712 -0.062500 0 0 0 0 0 0 4 398430
-0.026911 0.003401 0.120131 -0.021133 -0.065815 -0.132038 -0.062500 0 0 0 0 0 0 4 399439
-0.026934 0.003406 0.120134 0.252624 -0.112710 -0.168087 -0.062500 0 0 0 0 0 0 4 400429
-0.026945 0.003409 0.120135 0.127355 -0.082629 -0.151746 -0.062500 0 0 0 0 0 0 4 401440
-0.026951 0.003411 0.120135 0.040133 -0.061381 -0.142172 -0.062500 0 0 0 0 0 0 4 402431
-0.026953 0.003411 0.120135 -0.005146 -0.050233 -0.138090 -0.062500 0 0 0 0 0 0 4 403438
-0.026955 0.003412 0.120135 -0.027618 -0.044642 -0.136404 -0.062500 0 0 0 0 0 0 4 404436
-0.026955 0.003412 0.120135 -0.038741 -0.041863 -0.135748 -0.062500 0 0 0 0 0 0 4 405444
-0.026978 0.003417 0.120138 0.247326 -0.111426 -0.171975 -0.062500 0 0 0 0 0 0 4 406447
-0.026989 0.003420 0.120139 0.124739 -0.081970 -0.155891 -0.062500 0 0 0 0 0 0 4 407440
-0.026995 0.003421 0.120139 0.038869 -0.061068 -0.146437 -0.062500 0 0 0 0 0 0 4 408444
-0.026997 0.003422 0.120140 -0.005761 -0.050081 -0.142385 -0.062500 0 0 0 0 0 0 4 409465
-0.027021 0.003428 0.120142 0.263655 -0.115527 -0.177045 -0.062500 0 0 0 0 0 0 4 410458
-0.027042 0.003418 0.120130 0.253502 0.081988 0.019151 -0.062500 0 0 0 0 0 0 4 411447
-0.027054 0.003413 0.120126 0.131361 0.035642 -0.049442 -0.062500 0 0 0 0 0 0 4 412435
-0.027060 0.003411 0.120124 0.049749 -0.001008 -0.091625 -0.062500 0 0 0 0 0 0 4 413445
-0.027063 0.003410 0.120123 0.003327 -0.020260 -0.109998 -0.062500 0 0 0 0 0 0 4 414436
-0.027065 0.003409 0.120123 -0.021875 -0.029801 -0.117507 -0.062500 0 0 0 0 0 0 4 415455
-0.027088 0.003414 0.120125 0.256430 -0.105508 -0.156564 -0.062500 0 0 0 0 0 0 4 416454
-0.027100 0.003417 0.120126 0.129560 -0.079058 -0.141999 -0.062500 0 0 0 0 0 0 4 417452
-0.027105 0.003418 0.120127 0.041367 -0.059617 -0.133201 -0.062500 0 0 0 0 0 0 4 418451
-0.027108 0.003419 0.120127 -0.004486 -0.049366 -0.129407 -0.062500 0 0 0 0 0 0 4 419450
-0.027109 0.003419 0.120127 -0.027287 -0.044221 -0.127866 -0.062500 0 0 0 0 0 0 4 420451
-0.027133 0.003425 0.120129 0.253172 -0.112668 -0.163063 -0.062500 0 0 0 0 0 0 4 421421
-0.027144 0.003427 0.120130 0.127683 -0.082606 -0.147154 -0.062500 0 0 0 0 0 0 4 422450
-0.027149 0.003429 0.120131 0.040345 -0.061380 -0.137823 -0.062500 0 0 0 0 0 0 4 423455
-0.027152 0.003430 0.120131 -0.005041 -0.050235 -0.133817 -0.062500 0 0 0 0 0 0 4 424456
-0.027176 0.003435 0.120134 0.264210 -0.115682 -0.167803 -0.062500 0 0 0 0 0 0 4 425454
-0.027188 0.003438 0.120135 0.133177 -0.084135 -0.151562 -0.062500 0 0 0 0 0 0 4 426449
-0.027193 0.003440 0.120135 0.043056 -0.062134 -0.142137 -0.062500 0 0 0 0 0 0 4 427451
-0.027196 0.003440 0.120135 -0.003672 -0.050630 -0.138073 -0.062500 0 0 0 0 0 0 4 428421
-0.027198 0.003441 0.120135 -0.026892 -0.044823 -0.136422 -0.062500 0 0 0 0 0 0 4 429450
-0.027221 0.003446 0.120138 0.253463 -0.113016 -0.171186 -0.062500 0 0 0 0 0 0 4 430448
-0.027232 0.003449 0.120139 0.127881 -0.082803 -0.155434 -0.062500 0 0 0 0 0 0 4 431449
-0.027238 0.003451 0.120139 0.040459 -0.061483 -0.146204 -0.062500 0 0 0 0 0 0 4 432450
-0.027250 0.003438 0.120127 0.115286 0.115653 0.037502 -0.062500 0 0 0 0 0 0 4 433450
-0.027257 0.003433 0.120121 0.060838 0.052999 -0.039002 -0.062500 0 0 0 0 0 0 4 434447
-0.027283 0.003435 0.120122 0.306696 -0.063442 -0.119886 -0.062500 0 0 0 0 0 0 4 435420
-0.027297 0.003436 0.120122 0.158070 -0.058256 -0.124321 -0.062500 0 0 0 0 0 0 4 436450
-0.027303 0.003437 0.120122 0.056965 -0.049352 -0.123366 -0.062500 0 0 0 0 0 0 4 437450
-0.027306 0.003437 0.120122 0.003867 -0.044284 -0.122745 -0.062500 0 0 0 0 0 0 4 438448
-0.027308 0.003438 0.120122 -0.022892 -0.041692 -0.122478 -0.062500 0 0 0 0 0 0 4 439447
-0.027331 0.003443 0.120125 0.255655 -0.111515 -0.157317 -0.062500 0 0 0 0 0 0 4 440449
-0.027343 0.003446 0.120126 0.129039 -0.082056 -0.141986 -0.062500 0 0 0 0 0 0 4 441420
-0.027348 0.003447 0.120126 0.041063 -0.061116 -0.132966 -0.062500 0 0 0 0 0 0 4 442449
-0.027351 0.003448 0.120126 -0.004640 -0.050120 -0.129072 -0.062500 0 0 0 0 0 0 4 443448
-0.027375 0.003454 0.120129 0.264616 -0.115714 -0.162262 -0.062500 0 0 0 0 0 0 4 444451
-0.027387 0.003457 0.120130 0.133465 -0.084170 -0.146457 -0.062500 0 0 0 0 0 0 4 445450
-0.027402 0.003445 0.120117 0.163162 0.103719 0.042599 -0.062500 0 0 0 0 0 0 4 446450
-0.027410 0.003440 0.120112 0.084701 0.046965 -0.031507 -0.062500 0 0 0 0 0 0 4 447436
-0.027415 0.003437 0.120110 0.026678 0.004651 -0.076267 -0.062500 0 0 0 0 0 0 4 448447
-0.027440 0.003441 0.120112 0.284030 -0.088633 -0.130242 -0.062500 0 0 0 0 0 0 4 449449
-0.027453 0.003443 0.120113 0.144658 -0.070776 -0.123165 -0.062500 0 0 0 0 0 0 4 450448
-0.027459 0.003444 0.120113 0.049440 -0.055530 -0.117483 -0.062500 0 0 0 0 0 0 4 451449
-0.027462 0.003445 0.120113 -0.000228 -0.047340 -0.114943 -0.062500 0 0 0 0 0 0 4 452450
-0.027486 0.003450 0.120116 0.266997 -0.114392 -0.148206 -0.062500 0 0 0 0 0 0 4 453449
-0.027497 0.003453 0.120117 0.134721 -0.083518 -0.132811 -0.062500 0 0 0 0 0 0 4 454449
-0.027503 0.003455 0.120117 0.043895 -0.061844 -0.123826 -0.062500 0 0 0 0 0 0 4 455449
-0.027506 0.003455 0.120117 -0.003231 -0.050480 -0.119948 -0.062500 0 0 0 0 0 0 4 456445
-0.027508 0.003456 0.120117 -0.026652 -0.044758 -0.118350 -0.062500 0 0 0 0 0 0 4 457419
-0.027531 0.003461 0.120120 0.253890 -0.113149 -0.151807 -0.062500 0 0 0 0 0 0 4 458449
-0.027542 0.003464 0.120121 0.128242 -0.082897 -0.136670 -0.062500 0 0 0 0 0 0 4 459443
-0.027557 0.003453 0.120108 0.160285 0.104249 0.052114 -0.062500 0 0 0 0 0 0 4 460442
-0.027588 0.003453 0.120106 0.375491 -0.024032 -0.055925 -0.062500 0 0 0 0 0 0 4 461434
-0.027604 0.003453 0.120105 0.198274 -0.037638 -0.085957 -0.062500 0 0 0 0 0 0 4 462442
-0.027612 0.003453 0.120104 0.079199 -0.039145 -0.096787 -0.062500 0 0 0 0 0 0 4 463433
-0.027616 0.003453 0.120104 0.015846 -0.039269 -0.101027 -0.062500 0 0 0 0 0 0 4 464443
-0.027618 0.003453 0.120104 -0.016547 -0.039207 -0.102725 -0.062500 0 0 0 0 0 0 4 465432
-0.027641 0.003458 0.120106 0.259258 -0.110458 -0.137046 -0.062500 0 0 0 0 0 0 4 466441
-0.027653 0.003461 0.120107 0.131035 -0.081567 -0.122651 -0.062500 0 0 0 0 0 0 4 467432
-0.027658 0.003462 0.120108 0.042129 -0.060876 -0.114114 -0.062500 0 0 0 0 0 0 4 468442
-0.027661 0.003463 0.120108 -0.004088 -0.049998 -0.110421 -0.062500 0 0 0 0 0 0 4 469432
-0.027663 0.003463 0.120108 -0.027085 -0.044517 -0.108906 -0.062500 0 0 0 0 0 0 4 470441
-0.027686 0.003469 0.120110 0.253846 -0.113098 -0.141709 -0.062500 0 0 0 0 0 0 4 471435
-0.027697 0.003472 0.120111 0.128247 -0.082889 -0.126908 -0.062500 0 0 0 0 0 0 4 472450
-0.027703 0.003473 0.120112 0.040719 -0.061531 -0.118209 -0.062500 0 0 0 0 0 0 4 473437
-0.027705 0.003474 0.120112 -0.004814 -0.050307 -0.114435 -0.062500 0 0 0 0 0 0 4 474441
-0.027729 0.003480 0.120114 0.264895 -0.116029 -0.146129 -0.062500 0 0 0 0 0 0 4 475440
-0.027750 0.003470 0.120102 0.253020 0.081334 0.048979 -0.062500 0 0 0 0 0 0 4 476432
-0.027762 0.003465 0.120098 0.131454 0.035217 -0.020136 -0.062500 0 0 0 0 0 0 4 477454
-0.027791 0.003468 0.120098 0.342423 -0.072613 -0.095759 -0.062500 0 0 0 0 0 0 4 478456
-0.027805 0.003470 0.120098 0.176051 -0.062876 -0.100011 -0.062500 0 0 0 0 0 0 4 479447
-0.027812 0.003471 0.120098 0.065961 -0.051666 -0.099205 -0.062500 0 0 0 0 0 0 4 480442
-0.027816 0.003471 0.120098 0.008387 -0.045455 -0.098625 -0.062500 0 0 0 0 0 0 4 481448
-0.027817 0.003471 0.120098 -0.020622 -0.042271 -0.098380 -0.062500 0 0 0 0 0 0 4 482445
-0.027818 0.003471 0.120098 -0.035140 -0.040709 -0.098289 -0.062500 0 0 0 0 0 0 4 483420
-0.027841 0.003477 0.120101 0.250041 -0.111283 -0.130994 -0.062500 0 0 0 0 0 0 4 484420
-0.027852 0.003480 0.120101 0.126483 -0.081985 -0.116721 -0.062500 0 0 0 0 0 0 4 485447
-0.027858 0.003481 0.120102 0.039855 -0.061086 -0.108299 -0.062500 0 0 0 0 0 0 4 486418
-0.027883 0.003487 0.120104 0.287266 -0.121502 -0.137195 -0.062500 0 0 0 0 0 0 4 487447
-0.027896 0.003490 0.120105 0.144869 -0.087080 -0.121521 -0.062500 0 0 0 0 0 0 4 488449
-0.027902 0.003492 0.120106 0.048964 -0.063630 -0.112522 -0.062500 0 0 0 0 0 0 4 489449
-0.027905 0.003492 0.120106 -0.000695 -0.051369 -0.108671 -0.062500 0 0 0 0 0 0 4 490450
-0.027929 0.003498 0.120108 0.267158 -0.116644 -0.139425 -0.062500 0 0 0 0 0 0 4 491449
-0.027940 0.003501 0.120109 0.134958 -0.084661 -0.124725 -0.062500 0 0 0 0 0 0 4 492435
-0.027946 0.003503 0.120110 0.044057 -0.062424 -0.116109 -0.062500 0 0 0 0 0 0 4 493450
-0.027949 0.003503 0.120110 -0.003140 -0.050757 -0.112414 -0.062500 0 0 0 0 0 0 4 494419
-0.027950 0.003504 0.120110 -0.026614 -0.044902 -0.110902 -0.062500 0 0 0 0 0 0 4 495448
-0.027983 0.003497 0.120099 0.373248 0.052149 0.037675 -0.062500 0 0 0 0 0 0 4 496448
-0.028000 0.003493 0.120095 0.216571 0.014295 -0.025876 -0.062500 0 0 0 0 0 0 4 497447
-0.028009 0.003492 0.120093 0.094459 -0.012257 -0.063966 -0.062500 0 0 0 0 0 0 4 498446
-0.028014 0.003491 0.120093 0.025747 -0.025950 -0.080599 -0.062500 0 0 0 0 0 0 4 499447
-0.028016 0.003490 0.120092 -0.010682 -0.032665 -0.087454 -0.062500 0 0 0 0 0 0 4 500448
-0.028040 0.003496 0.120094 0.262972 -0.107421 -0.122096 -0.062500 0 0 0 0 0 0 4 501447
-0.028052 0.003498 0.120095 0.133220 -0.080093 -0.109387 -0.062500 0 0 0 0 0 0 4 502433
-0.028057 0.003500 0.120096 0.043329 -0.060157 -0.101648 -0.062500 0 0 0 0 0 0 4 503447
-0.028060 0.003500 0.120096 -0.003435 -0.049636 -0.098251 -0.062500 0 0 0 0 0 0 4 504418
-0.028084 0.003506 0.120098 0.265972 -0.115862 -0.128541 -0.062500 0 0 0 0 0 0 4 505447
-0.028096 0.003509 0.120099 0.134440 -0.084292 -0.114231 -0.062500 0 0 0 0 0 0 4 506445
-0.028102 0.003510 0.120099 0.043831 -0.062235 -0.105830 -0.062500 0 0 0 0 0 0 4 507447
-0.028114 0.003498 0.120087 0.115345 0.114821 0.077988 -0.062500 0 0 0 0 0 0 4 508449
-0.028121 0.003493 0.120082 0.061163 0.052459 0.001714 -0.062500 0 0 0 0 0 0 4 509434
-0.028147 0.003495 0.120082 0.308018 -0.064184 -0.075584 -0.062500 0 0 0 0 0 0 4 510447
-0.028161 0.003496 0.120082 0.159211 -0.058713 -0.081987 -0.062500 0 0 0 0 0 0 4 511417
-0.028167 0.003497 0.120082 0.057730 -0.049608 -0.082167 -0.062500 0 0 0 0 0 0 4 512440
-0.028171 0.003497 0.120082 0.004319 -0.044420 -0.082003 -0.062500 0 0 0 0 0 0 4 513436
-0.028172 0.003498 0.120082 -0.022625 -0.041774 -0.081896 -0.062500 0 0 0 0 0 0 4 514447
-0.028196 0.003503 0.120084 0.256673 -0.112012 -0.113087 -0.062500 0 0 0 0 0 0 4 515445
-0.028207 0.003506 0.120085 0.129913 -0.082382 -0.099535 -0.062500 0 0 0 0 0 0 4 516448
-0.028213 0.003507 0.120085 0.041660 -0.061302 -0.091481 -0.062500 0 0 0 0 0 0 4 517447
-0.028216 0.003508 0.120085 -0.004320 -0.050204 -0.088003 -0.062500 0 0 0 0 0 0 4 518447
-0.028240 0.003514 0.120088 0.265667 -0.116229 -0.117551 -0.062500 0 0 0 0 0 0 4 519447
-0.028251 0.003517 0.120089 0.134352 -0.084491 -0.103534 -0.062500 0 0 0 0 0 0 4 520448
-0.028257 0.003518 0.120089 0.043807 -0.062322 -0.095310 -0.062500 0 0 0 0 0 0 4 521447
-0.028269 0.003506 0.120076 0.115016 0.114680 0.088524 -0.062500 0 0 0 0 0 0 4 522445
-0.028299 0.003506 0.120073 0.353936 -0.019235 -0.018477 -0.062500 0 0 0 0 0 0 4 523445
-0.028314 0.003506 0.120072 0.188139 -0.035339 -0.051008 -0.062500 0 0 0 0 0 0 4 524448
-0.028322 0.003506 0.120072 0.074445 -0.038038 -0.063192 -0.062500 0 0 0 0 0 0 4 525434
-0.028326 0.003506 0.120071 0.013585 -0.038724 -0.068038 -0.062500 0 0 0 0 0 0 4 526432
-0.028328 0.003506 0.120071 -0.017655 -0.038967 -0.069990 -0.062500 0 0 0 0 0 0 4 527440
-0.028351 0.003511 0.120074 0.259466 -0.110695 -0.101329 -0.062500 0 0 0 0 0 0 4 528447
-0.028363 0.003514 0.120074 0.131440 -0.081760 -0.088420 -0.062500 0 0 0 0 0 0 4 529455
-0.028368 0.003515 0.120075 0.042441 -0.060987 -0.080680 -0.062500 0 0 0 0 0 0 4 530444
-0.028371 0.003516 0.120075 -0.003894 -0.050033 -0.077308 -0.062500 0 0 0 0 0 0 4 531445
-0.028395 0.003522 0.120077 0.266025 -0.116210 -0.106243 -0.062500 0 0 0 0 0 0 4 532455
-0.028407 0.003525 0.120078 0.134610 -0.084505 -0.092548 -0.062500 0 0 0 0 0 0 4 533444
-0.028413 0.003526 0.120078 0.043958 -0.062350 -0.084504 -0.062500 0 0 0 0 0 0 4 534455
-0.028415 0.003527 0.120079 -0.003145 -0.050742 -0.081013 -0.062500 0 0 0 0 0 0 4 535444
-0.028439 0.003533 0.120081 0.266463 -0.116597 -0.109709 -0.062500 0 0 0 0 0 0 4 536439
-0.028451 0.003536 0.120082 0.134834 -0.084685 -0.096093 -0.062500 0 0 0 0 0 0 4 537430
-0.028466 0.003524 0.120069 0.161934 0.102876 0.092257 -0.062500 0 0 0 0 0 0 4 538431
-0.028475 0.003519 0.120064 0.084488 0.046425 0.018164 -0.062500 0 0 0 0 0 0 4 539438
-0.028502 0.003522 0.120064 0.320005 -0.067391 -0.056833 -0.062500 0 0 0 0 0 0 4 540449
-0.028516 0.003523 0.120064 0.165376 -0.060352 -0.063673 -0.062500 0 0 0 0 0 0 4 541449
-0.028523 0.003524 0.120064 0.060862 -0.050457 -0.064175 -0.062500 0 0 0 0 0 0 4 542431
-0.028526 0.003524 0.120064 0.005932 -0.044849 -0.064142 -0.062500 0 0 0 0 0 0 4 543445
-0.028528 0.003524 0.120064 -0.021828 -0.041975 -0.064126 -0.062500 0 0 0 0 0 0 4 544439
-0.028551 0.003530 0.120066 0.257430 -0.112296 -0.093781 -0.062500 0 0 0 0 0 0 4 545446
-0.028563 0.003533 0.120067 0.130450 -0.082572 -0.080924 -0.062500 0 0 0 0 0 0 4 546449
-0.028568 0.003534 0.120067 0.041968 -0.061395 -0.073311 -0.062500 0 0 0 0 0 0 4 547452
-0.028571 0.003535 0.120068 -0.004121 -0.050256 -0.069970 -0.062500 0 0 0 0 0 0 4 548702
-0.028595 0.003541 0.120070 0.266096 -0.116420 -0.098068 -0.062500 0 0 0 0 0 0 4 549450
-0.028607 0.003544 0.120071 0.134709 -0.084607 -0.084753 -0.062500 0 0 0 0 0 0 4 550444
-0.028613 0.003545 0.120071 0.044076 -0.062422 -0.076938 -0.062500 0 0 0 0 0 0 4 551444
-0.028615 0.003546 0.120071 -0.003088 -0.050761 -0.073544 -0.062500 0 0 0 0 0 0 4 552440
-0.028639 0.003552 0.120073 0.266684 -0.116724 -0.101389 -0.062500 0 0 0 0 0 0 4 553440
-0.028651 0.003554 0.120074 0.135045 -0.084766 -0.088183 -0.062500 0 0 0 0 0 0 4 554446
-0.028657 0.003556 0.120074 0.044209 -0.062492 -0.080419 -0.062500 0 0 0 0 0 0 4 555446
-0.028660 0.003557 0.120075 -0.003003 -0.050815 -0.077037 -0.062500 0 0 0 0 0 0 4 556447
-0.028661 0.003557 0.120075 -0.026533 -0.044917 -0.075654 -0.062500 0 0 0 0 0 0 4 557440
-0.028685 0.003563 0.120077 0.255138 -0.113830 -0.104112 -0.062500 0 0 0 0 0 0 4 558448
-0.028696 0.003566 0.120078 0.129337 -0.083335 -0.091344 -0.062500 0 0 0 0 0 0 4 559420
-0.028702 0.003567 0.120078 0.041409 -0.061780 -0.083758 -0.062500 0 0 0 0 0 0 4 560450
-0.028704 0.003568 0.120078 -0.004391 -0.050441 -0.080463 -0.062500 0 0 0 0 0 0 4 561443
-0.028728 0.003574 0.120080 0.266133 -0.116606 -0.107947 -0.062500 0 0 0 0 0 0 4 562444
-0.028740 0.003576 0.120081 0.134810 -0.084726 -0.094922 -0.062500 0 0 0 0 0 0 4 563415
-0.028746 0.003578 0.120081 0.044123 -0.062456 -0.087279 -0.062500 0 0 0 0 0 0 4 564446
-0.028758 0.003566 0.120069 0.114323 0.114433 0.096520 -0.062500 0 0 0 0 0 0 4 565444
-0.028765 0.003560 0.120063 0.060863 0.052188 0.020432 -0.062500 0 0 0 0 0 0 4 566443
-0.028792 0.003563 0.120063 0.308722 -0.064689 -0.054137 -0.062500 0 0 0 0 0 0 4 567445
-0.028805 0.003564 0.120063 0.159962 -0.059051 -0.061994 -0.062500 0 0 0 0 0 0 4 568446
-0.028812 0.003565 0.120063 0.058289 -0.049801 -0.063005 -0.062500 0 0 0 0 0 0 4 569445
-0.028815 0.003565 0.120063 0.004655 -0.044510 -0.063221 -0.062500 0 0 0 0 0 0 4 570445
-0.028817 0.003565 0.120063 -0.022440 -0.041833 -0.063286 -0.062500 0 0 0 0 0 0 4 571439
-0.028840 0.003571 0.120065 0.257431 -0.112361 -0.091675 -0.062500 0 0 0 0 0 0 4 572447
-0.028852 0.003574 0.120066 0.130594 -0.082623 -0.079440 -0.062500 0 0 0 0 0 0 4 573423
-0.028857 0.003575 0.120067 0.042096 -0.061448 -0.072138 -0.062500 0 0 0 0 0 0 4 574415
-0.028860 0.003576 0.120067 -0.004046 -0.050279 -0.068948 -0.062500 0 0 0 0 0 0 4 575446
-0.028862 0.003576 0.120067 -0.027046 -0.044656 -0.067639 -0.062500 0 0 0 0 0 0 4 576434
-0.028885 0.003582 0.120069 0.255086 -0.113790 -0.095256 -0.062500 0 0 0 0 0 0 4 577438
-0.028896 0.003585 0.120070 0.129414 -0.083334 -0.082890 -0.062500 0 0 0 0 0 0 4 578440
-0.028902 0.003586 0.120070 0.041469 -0.061789 -0.075558 -0.062500 0 0 0 0 0 0 4 579444
-0.028905 0.003587 0.120070 -0.004373 -0.050454 -0.072358 -0.062500 0 0 0 0 0 0 4 580446
-0.028906 0.003587 0.120070 -0.027194 -0.044768 -0.071013 -0.062500 0 0 0 0 0 0 4 581427
-0.028907 0.003587 0.120070 -0.038478 -0.041918 -0.070490 -0.062500 0 0 0 0 0 0 4 582442
-0.028930 0.003593 0.120072 0.249475 -0.112457 -0.098213 -0.062500 0 0 0 0 0 0 4 583445
-0.028950 0.003583 0.120060 0.243612 0.082473 0.094464 -0.062500 0 0 0 0 0 0 4 584446
-0.028961 0.003578 0.120055 0.127380 0.035594 0.024368 -0.062500 0 0 0 0 0 0 4 585445
-0.028967 0.003576 0.120053 0.048475 -0.001159 -0.019037 -0.062500 0 0 0 0 0 0 4 586443
-0.028993 0.003580 0.120054 0.296645 -0.092356 -0.065948 -0.062500 0 0 0 0 0 0 4 587445
-0.029006 0.003582 0.120055 0.151706 -0.072788 -0.061930 -0.062500 0 0 0 0 0 0 4 588446
-0.029012 0.003583 0.120055 0.053259 -0.056596 -0.058076 -0.062500 0 0 0 0 0 0 4 589420
-0.029016 0.003584 0.120055 0.001795 -0.047861 -0.056285 -0.062500 0 0 0 0 0 0 4 590414
-0.029017 0.003584 0.120055 -0.024031 -0.043469 -0.055542 -0.062500 0 0 0 0 0 0 4 591444
-0.029018 0.003584 0.120055 -0.036859 -0.041310 -0.055250 -0.062500 0 0 0 0 0 0 4 592415
-0.029041 0.003590 0.120057 0.250375 -0.112210 -0.082586 -0.062500 0 0 0 0 0 0 4 593436
-0.029052 0.003593 0.120058 0.127141 -0.082549 -0.070688 -0.062500 0 0 0 0 0 0 4 594429
-0.029058 0.003594 0.120058 0.040391 -0.061400 -0.063617 -0.062500 0 0 0 0 0 0 4 595438
-0.029061 0.003595 0.120058 -0.004884 -0.050260 -0.060488 -0.062500 0 0 0 0 0 0 4 596515
-0.029062 0.003595 0.120058 -0.027439 -0.044661 -0.059208 -0.062500 0 0 0 0 0 0 4 597513
-0.029085 0.003601 0.120060 0.255071 -0.113905 -0.085976 -0.062500 0 0 0 0 0 0 4 598496
-0.029097 0.003604 0.120061 0.129478 -0.083410 -0.074004 -0.062500 0 0 0 0 0 0 4 599513
-0.029102 0.003605 0.120061 0.041543 -0.061821 -0.066877 -0.062500 0 0 0 0 0 0 4 600610
-0.029105 0.003606 0.120062 -0.004280 -0.050471 -0.063775 -0.062500 0 0 0 0 0 0 4 601513
-0.029106 0.003606 0.120062 -0.027174 -0.044751 -0.062509 -0.062500 0 0 0 0 0 0 4 602496
-0.029130 0.003612 0.120064 0.255265 -0.113976 -0.089030 -0.062500 0 0 0 0 0 0 4 603510
-0.029141 0.003615 0.120064 0.129613 -0.083459 -0.077175 -0.062500 0 0 0 0 0 0 4 604515
-0.029147 0.003616 0.120065 0.041605 -0.061858 -0.070095 -0.062500 0 0 0 0 0 0 4 605513
-0.029150 0.003617 0.120065 -0.004256 -0.050479 -0.067019 -0.062500 0 0 0 0 0 0 4 606494
-0.029160 0.003604 0.120052 0.089425 0.120274 0.114867 -0.062500 0 0 0 0 0 0 4 607511
-0.029166 0.003598 0.120047 0.048713 0.055046 0.038187 -0.062500 0 0 0 0 0 0 4 608428
-0.029193 0.003601 0.120046 0.303212 -0.063505 -0.035052 -0.062500 0 0 0 0 0 0 4 609437
-0.029206 0.003602 0.120046 0.157474 -0.058505 -0.043937 -0.062500 0 0 0 0 0 0 4 610437
-0.029213 0.003603 0.120046 0.057132 -0.049530 -0.045529 -0.062500 0 0 0 0 0 0 4 611428
-0.029216 0.003603 0.120046 0.004127 -0.044395 -0.045984 -0.062500 0 0 0 0 0 0 4 612437
-0.029218 0.003603 0.120046 -0.022682 -0.041766 -0.046164 -0.062500 0 0 0 0 0 0 4 613428
-0.029218 0.003604 0.120046 -0.036105 -0.040441 -0.046228 -0.062500 0 0 0 0 0 0 4 614437
-0.029241 0.003609 0.120048 0.250972 -0.111892 -0.072860 -0.062500 0 0 0 0 0 0 4 615443
-0.029253 0.003612 0.120049 0.127520 -0.082410 -0.061425 -0.062500 0 0 0 0 0 0 4 616447
[truncated: 3,336,100 more chars]
