# Supplementary material for: Increasing Patient Engagement in Rehabilitation Exercises Using Computer-Based Citizen Science
Source: PLoS One. 2015 Mar 20;10(3):e0117013. doi: 10.1371/journal.pone.0117013 (PMC4368773; doi:10.1371/journal.pone.0117013)
Supplement: S2 Dataset — (ZIP) [file pone.0117013.s002.zip]

Archive with 32 entries (21 files):
- Dataset_S2/H11/H11_with.dat
- Dataset_S2/H11/H11_without.dat
- Dataset_S2/H12/H12_with.dat
- Dataset_S2/H12/H12_without.dat
- Dataset_S2/H13/H13_with.dat
- Dataset_S2/H13/H13_without.dat
- Dataset_S2/H14/H14_with.dat
- Dataset_S2/H14/H14_without.dat
- Dataset_S2/H15/H15_with.dat
- Dataset_S2/H15/H15_without.dat
- Dataset_S2/H16/H16_without.dat
- Dataset_S2/H16/H16_with.dat
- Dataset_S2/H17/H17_with.dat
- Dataset_S2/H17/H17_without.dat
- Dataset_S2/H18/H18_without.dat
- Dataset_S2/H18/H18_with.dat
- Dataset_S2/H19/H19_with.dat
- Dataset_S2/H19/H19_without.dat
- Dataset_S2/H20/H20_without.dat
- Dataset_S2/H20/H20_with.dat
- Dataset_S2/README.txt
- Dataset_S2/H11/
- Dataset_S2/H12/
- Dataset_S2/H13/
- Dataset_S2/H14/
- Dataset_S2/H15/
- Dataset_S2/H16/
- Dataset_S2/H17/
- Dataset_S2/H18/
- Dataset_S2/H19/
- Dataset_S2/H20/
- Dataset_S2/
