# Supplementary material for: Increasing Patient Engagement in Rehabilitation Exercises Using Computer-Based Citizen Science
Source: PLoS One. 2015 Mar 20;10(3):e0117013. doi: 10.1371/journal.pone.0117013 (PMC4368773; doi:10.1371/journal.pone.0117013)
Supplement: S2 Dataset — (ZIP) [file pone.0117013.s002.zip › Dataset_S2/H11/H11_with.dat]

-0.000520 -0.003576 0.170274 -1.873220 0.725231 -5.964625 -0.000000 1 0 0 0 0 0 0 969
-0.000480 -0.003612 0.170517 -0.711237 0.546564 -3.780024 -0.000031 1 0 0 0 0 0 0 1971
-0.000401 -0.003633 0.170738 -1.098555 0.327707 -3.292163 -0.000063 1 0 0 0 0 0 0 2976
-0.000336 -0.003675 0.170967 -0.966499 0.587480 -3.376417 -0.000095 1 0 0 0 0 0 0 3995
-0.000295 -0.003655 0.171182 -0.622354 -0.192480 -3.239199 -0.000125 1 0 0 0 0 0 0 4970
-0.000265 -0.003655 0.171317 -0.454683 -0.013444 -2.190354 -0.000156 1 0 0 0 0 0 0 5949
-0.000242 -0.003649 0.171564 -0.352597 -0.061497 -3.568473 -0.000188 1 0 0 0 0 0 0 6974
-0.000236 -0.003643 0.171771 -0.128307 -0.079187 -3.219900 -0.000219 1 0 0 0 0 0 0 7977
-0.000234 -0.003640 0.171892 -0.042319 -0.038978 -2.081853 -0.000249 1 0 0 0 0 0 0 8946
-0.000232 -0.003632 0.172104 -0.038656 -0.086767 -3.182250 -0.000281 1 0 0 0 0 0 0 9967
-0.000231 -0.003628 0.172225 -0.025006 -0.041227 -2.118452 -0.000312 1 0 0 0 0 0 0 10940
-0.000215 -0.003607 0.172360 -0.219918 -0.263689 -2.227694 -0.000344 1 0 0 0 0 0 0 11969
-0.000235 -0.003577 0.172586 0.235110 -0.389817 -3.453224 -0.000375 1 0 0 0 0 0 0 12980
-0.000216 -0.003575 0.172701 -0.238713 -0.049850 -2.155685 -0.000406 1 0 0 0 0 0 0 13948
-0.000183 -0.003576 0.172822 -0.454743 0.037174 -2.118852 -0.000437 1 0 0 0 0 0 0 14949
-0.000148 -0.003605 0.173014 -0.519986 0.404254 -3.070128 -0.000469 1 0 0 0 0 0 0 15980
-0.000120 -0.003613 0.173109 -0.434891 0.163126 -1.920187 -0.000499 1 0 0 0 0 0 0 16946
-0.000068 -0.003602 0.173224 -0.727662 -0.094679 -2.098498 -0.000531 1 0 0 0 0 0 0 17953
-0.000020 -0.003599 0.173343 -0.713119 -0.018624 -2.189272 -0.000562 1 0 0 0 0 0 0 18945
0.000019 -0.003578 0.173459 -0.595481 -0.244429 -2.189984 -0.000595 1 0 0 0 0 0 0 19995
0.000082 -0.003575 0.173573 -0.904096 -0.031965 -2.183624 -0.000626 1 0 0 0 0 0 0 21005
0.000129 -0.003554 0.173686 -0.716158 -0.244024 -2.200342 -0.000657 1 0 0 0 0 0 0 22005
0.000189 -0.003529 0.173793 -0.871963 -0.313784 -2.156988 -0.000689 1 0 0 0 0 0 0 23003
0.000234 -0.003497 0.173903 -0.690992 -0.411422 -2.204176 -0.000720 1 0 0 0 0 0 0 24018
0.000285 -0.003445 0.174005 -0.764599 -0.680573 -2.128713 -0.000750 1 0 0 0 0 0 0 24979
0.000318 -0.003378 0.174107 -0.535484 -0.901989 -2.157313 -0.000782 1 0 0 0 0 0 0 26004
0.000350 -0.003325 0.174200 -0.489802 -0.728968 -2.135685 -0.000901 1 0 0 0 0 0 0 29794
0.000450 -0.003143 0.174501 -1.385804 -2.405975 -4.879034 -0.000949 1 0 0 0 0 0 0 31325
0.000459 -0.003088 0.174594 -0.293135 -0.909044 -2.460500 -0.000971 1 0 0 0 0 0 0 32042
0.000463 -0.003059 0.174664 -0.122432 -0.421973 -1.937653 -0.001001 1 0 0 0 0 0 0 33009
0.000437 -0.003017 0.174723 0.295285 -0.545096 -1.779998 -0.001033 1 0 0 0 0 0 0 34019
0.000424 -0.002994 0.174776 0.165000 -0.299137 -1.716981 -0.001064 1 0 0 0 0 0 0 35025
0.000424 -0.003004 0.174818 -0.025605 0.138510 -1.581593 -0.001096 1 0 0 0 0 0 0 36051
0.000403 -0.003003 0.174855 0.236501 0.048363 -1.530186 -0.001126 1 0 0 0 0 0 0 37004
0.000413 -0.003006 0.174881 -0.156041 0.103294 -1.402952 -0.001157 1 0 0 0 0 0 0 37981
0.000412 -0.002986 0.174902 -0.035089 -0.198869 -1.357483 -0.001188 1 0 0 0 0 0 0 38979
0.000411 -0.002976 0.174912 -0.034425 -0.099154 -1.232930 -0.001221 1 0 0 0 0 0 0 40046
0.000425 -0.002954 0.174921 -0.229156 -0.240706 -1.236499 -0.001251 1 0 0 0 0 0 0 41004
0.000453 -0.002948 0.174921 -0.437708 -0.047569 -1.138603 -0.001282 1 0 0 0 0 0 0 42003
0.000489 -0.002950 0.174916 -0.554265 0.076730 -1.095275 -0.001313 1 0 0 0 0 0 0 42985
0.000521 -0.002935 0.174906 -0.523995 -0.133414 -1.041283 -0.001345 1 0 0 0 0 0 0 44020
0.000559 -0.002932 0.174896 -0.592165 0.011100 -1.072019 -0.001375 1 0 0 0 0 0 0 44985
0.000599 -0.002936 0.174887 -0.635630 0.109008 -1.105880 -0.001407 1 0 0 0 0 0 0 45999
0.000634 -0.002922 0.174875 -0.568467 -0.115115 -1.087717 -0.001438 1 0 0 0 0 0 0 46982
0.000672 -0.002920 0.174865 -0.618104 0.022488 -1.138945 -0.001471 1 0 0 0 0 0 0 48051
0.000706 -0.002902 0.174851 -0.561443 -0.159853 -1.130845 -0.001501 1 0 0 0 0 0 0 48991
0.000745 -0.002899 0.174841 -0.616874 0.000954 -1.186286 -0.001532 1 0 0 0 0 0 0 50006
0.000793 -0.002864 0.174832 -0.752122 -0.388121 -1.245686 -0.001567 1 0 0 0 0 0 0 51101
0.000839 -0.002851 0.174823 -0.733719 -0.134956 -1.273403 -0.001595 1 0 0 0 0 0 0 52013
0.000883 -0.002850 0.174815 -0.717036 0.037231 -1.300527 -0.001626 1 0 0 0 0 0 0 53001
0.000920 -0.002833 0.174802 -0.618873 -0.148307 -1.278759 -0.001657 1 0 0 0 0 0 0 53984
0.000960 -0.002830 0.174792 -0.652407 0.009170 -1.326958 -0.001688 1 0 0 0 0 0 0 55000
0.000979 -0.002828 0.174787 -0.398884 0.049307 -1.428373 -0.001720 1 0 0 0 0 0 0 56000
0.001011 -0.002832 0.174780 -0.525150 0.130096 -1.436521 -0.001751 1 0 0 0 0 0 0 56999
0.001048 -0.002839 0.174772 -0.614932 0.177505 -1.449142 -0.001782 1 0 0 0 0 0 0 57995
0.001067 -0.002843 0.174768 -0.384084 0.138396 -1.529621 -0.001813 1 0 0 0 0 0 0 59000
0.001098 -0.002850 0.174762 -0.521389 0.177238 -1.527832 -0.001845 1 0 0 0 0 0 0 60025
0.001135 -0.002858 0.174754 -0.616560 0.203371 -1.532855 -0.001874 1 0 0 0 0 0 0 60929
0.001146 -0.002841 0.174747 -0.298699 -0.123789 -1.562423 -0.001905 1 0 0 0 0 0 0 61918
0.001173 -0.002837 0.174739 -0.473353 0.020367 -1.579759 -0.001936 1 0 0 0 0 0 0 62929
0.001209 -0.002840 0.174730 -0.595501 0.124083 -1.601440 -0.001968 1 0 0 0 0 0 0 63949
0.001226 -0.002842 0.174726 -0.381532 0.115610 -1.686140 -0.001999 1 0 0 0 0 0 0 64929
0.001256 -0.002848 0.174720 -0.527426 0.169931 -1.685183 -0.002030 1 0 0 0 0 0 0 65919
0.001293 -0.002856 0.174712 -0.627164 0.203907 -1.693911 -0.002061 1 0 0 0 0 0 0 66930
0.001333 -0.002865 0.174704 -0.681247 0.222520 -1.711574 -0.002093 1 0 0 0 0 0 0 67932
0.001374 -0.002874 0.174695 -0.710170 0.232766 -1.734098 -0.002124 1 0 0 0 0 0 0 68937
0.001395 -0.002879 0.174691 -0.446240 0.174598 -1.820432 -0.002155 1 0 0 0 0 0 0 69931
0.001420 -0.002865 0.174681 -0.477677 -0.074314 -1.771598 -0.002186 1 0 0 0 0 0 0 70933
0.001454 -0.002863 0.174671 -0.600717 0.057732 -1.800494 -0.002217 1 0 0 0 0 0 0 71923
0.001471 -0.002862 0.174666 -0.394447 0.086006 -1.894158 -0.002249 1 0 0 0 0 0 0 72921
0.001501 -0.002866 0.174660 -0.545063 0.160885 -1.897245 -0.002280 1 0 0 0 0 0 0 73927
0.001509 -0.002847 0.174653 -0.278083 -0.137152 -1.921137 -0.002311 1 0 0 0 0 0 0 74926
0.001535 -0.002843 0.174645 -0.480318 0.022679 -1.933493 -0.002342 1 0 0 0 0 0 0 75920
0.001548 -0.002840 0.174641 -0.336537 0.070191 -2.014798 -0.002374 1 0 0 0 0 0 0 76924
0.001576 -0.002844 0.174634 -0.520812 0.155166 -2.010647 -0.002404 1 0 0 0 0 0 0 77911
0.001590 -0.002846 0.174631 -0.360137 0.140721 -2.080522 -0.002436 1 0 0 0 0 0 0 78930
0.001618 -0.002852 0.174625 -0.535326 0.192309 -2.070603 -0.002468 1 0 0 0 0 0 0 79929
0.001633 -0.002855 0.174622 -0.370061 0.160891 -2.136583 -0.002498 1 0 0 0 0 0 0 80907
0.001661 -0.002861 0.174616 -0.542945 0.203954 -2.125230 -0.002529 1 0 0 0 0 0 0 81906
0.001676 -0.002865 0.174613 -0.376621 0.168405 -2.191698 -0.002561 1 0 0 0 0 0 0 82922
0.001697 -0.002850 0.174603 -0.460070 -0.069384 -2.131139 -0.002592 1 0 0 0 0 0 0 83906
0.001708 -0.002842 0.174598 -0.328989 0.004841 -2.218351 -0.002624 1 0 0 0 0 0 0 84924
0.001735 -0.002844 0.174591 -0.527068 0.125649 -2.220541 -0.002655 1 0 0 0 0 0 0 85923
0.001749 -0.002844 0.174588 -0.373941 0.131359 -2.293696 -0.002686 1 0 0 0 0 0 0 86928
0.001756 -0.002845 0.174587 -0.272726 0.129088 -2.348111 -0.002717 1 0 0 0 0 0 0 87925
0.001781 -0.002850 0.174581 -0.500826 0.192086 -2.325766 -0.002749 1 0 0 0 0 0 0 88933
0.001786 -0.002831 0.174575 -0.275548 -0.111970 -2.337753 -0.002780 1 0 0 0 0 0 0 89926
0.001789 -0.002822 0.174572 -0.218355 -0.018737 -2.407091 -0.002811 1 0 0 0 0 0 0 90925
0.001791 -0.002817 0.174570 -0.195979 0.052770 -2.458959 -0.002842 1 0 0 0 0 0 0 91923
0.001813 -0.002820 0.174565 -0.466682 0.155564 -2.434975 -0.002874 1 0 0 0 0 0 0 92924
0.001824 -0.002821 0.174562 -0.351688 0.150796 -2.494998 -0.002905 1 0 0 0 0 0 0 93922
0.001830 -0.002822 0.174561 -0.269863 0.143227 -2.543417 -0.002936 1 0 0 0 0 0 0 94925
0.001854 -0.002827 0.174556 -0.507862 0.203491 -2.517589 -0.002967 1 0 0 0 0 0 0 95922
0.001866 -0.002829 0.174553 -0.376234 0.177210 -2.577049 -0.002999 1 0 0 0 0 0 0 96925
0.001872 -0.002831 0.174552 -0.286091 0.158767 -2.624663 -0.003029 1 0 0 0 0 0 0 97910
0.001868 -0.002810 0.174548 -0.150699 -0.129663 -2.614015 -0.003061 1 0 0 0 0 0 0 98923
0.001888 -0.002805 0.174541 -0.444038 0.041317 -2.603369 -0.003092 1 0 0 0 0 0 0 99923
0.001898 -0.002802 0.174538 -0.348314 0.095446 -2.676049 -0.003126 1 0 0 0 0 0 0 100989
0.001903 -0.002801 0.174536 -0.276827 0.119719 -2.730257 -0.003157 1 0 0 0 0 0 0 102002
0.001927 -0.002805 0.174530 -0.520123 0.196123 -2.706889 -0.003189 1 0 0 0 0 0 0 103003
0.001939 -0.002807 0.174528 -0.391196 0.177884 -2.768077 -0.003220 1 0 0 0 0 0 0 104021
0.001945 -0.002808 0.174527 -0.302287 0.163559 -2.816160 -0.003251 1 0 0 0 0 0 0 105000
0.001941 -0.002787 0.174522 -0.167737 -0.123118 -2.805338 -0.003282 1 0 0 0 0 0 0 105999
0.001939 -0.002777 0.174520 -0.180735 -0.015067 -2.858406 -0.003313 1 0 0 0 0 0 0 106998
0.001960 -0.002776 0.174514 -0.476935 0.128544 -2.839700 -0.003346 1 0 0 0 0 0 0 108051
0.001970 -0.002776 0.174512 -0.375130 0.146400 -2.900874 -0.003376 1 0 0 0 0 0 0 108993
0.001975 -0.002776 0.174510 -0.300100 0.150379 -2.950795 -0.003407 1 0 0 0 0 0 0 110003
0.001978 -0.002776 0.174510 -0.260869 0.152379 -2.988645 -0.003438 1 0 0 0 0 0 0 110986
0.001979 -0.002776 0.174510 -0.242045 0.154051 -3.022181 -0.003470 1 0 0 0 0 0 0 112024
0.001973 -0.002755 0.174506 -0.145065 -0.124187 -3.002644 -0.003501 1 0 0 0 0 0 0 113007
0.001970 -0.002744 0.174504 -0.177025 -0.011727 -3.052006 -0.003533 1 0 0 0 0 0 0 114011
0.001969 -0.002739 0.174503 -0.201868 0.070115 -3.093970 -0.003564 1 0 0 0 0 0 0 115012
0.001968 -0.002736 0.174503 -0.216037 0.114151 -3.128721 -0.003595 1 0 0 0 0 0 0 116019
0.001946 -0.002730 0.174494 0.054162 0.079356 -3.050536 -0.003626 1 0 0 0 0 0 0 117000
0.001935 -0.002728 0.174490 -0.061462 0.114810 -3.125790 -0.003657 1 0 0 0 0 0 0 118000
0.001930 -0.002726 0.174488 -0.145049 0.138198 -3.185223 -0.003688 1 0 0 0 0 0 0 119000
0.001927 -0.002726 0.174488 -0.190201 0.151045 -3.229664 -0.003721 1 0 0 0 0 0 0 120042
0.001911 -0.002742 0.174483 -0.023950 0.380033 -3.203759 -0.003751 1 0 0 0 0 0 0 121000
0.001897 -0.002729 0.174476 -0.023546 0.016741 -3.211036 -0.003782 1 0 0 0 0 0 0 122000
0.001889 -0.002723 0.174474 -0.120816 0.066666 -3.278214 -0.003814 1 0 0 0 0 0 0 123001
0.001886 -0.002719 0.174472 -0.179947 0.115238 -3.329517 -0.003845 1 0 0 0 0 0 0 124018
0.001877 -0.002696 0.174468 -0.122609 -0.137573 -3.318661 -0.003876 1 0 0 0 0 0 0 124999
0.001858 -0.002702 0.174461 0.015496 0.209825 -3.312132 -0.003907 1 0 0 0 0 0 0 125981
0.001849 -0.002705 0.174458 -0.094736 0.210662 -3.382129 -0.003938 1 0 0 0 0 0 0 126997
0.001837 -0.002685 0.174453 -0.079683 -0.085852 -3.385659 -0.003970 1 0 0 0 0 0 0 127995
0.001817 -0.002692 0.174446 0.035657 0.237695 -3.386715 -0.004001 1 0 0 0 0 0 0 128996
0.001807 -0.002695 0.174443 -0.086133 0.226366 -3.459331 -0.004032 1 0 0 0 0 0 0 129982
0.001781 -0.002692 0.174433 0.113476 0.145668 -3.404879 -0.004063 1 0 0 0 0 0 0 130996
0.001767 -0.002691 0.174428 -0.039790 0.156654 -3.492750 -0.004095 1 0 0 0 0 0 0 132019
0.001746 -0.002707 0.174421 0.048136 0.389545 -3.497274 -0.004126 1 0 0 0 0 0 0 132996
0.001729 -0.002694 0.174414 0.007188 0.028305 -3.518946 -0.004157 1 0 0 0 0 0 0 133979
0.001706 -0.002705 0.174407 0.079145 0.301429 -3.533454 -0.004188 1 0 0 0 0 0 0 134982
0.001687 -0.002688 0.174399 0.023059 -0.017144 -3.564847 -0.004220 1 0 0 0 0 0 0 136014
0.001663 -0.002697 0.174391 0.086908 0.279495 -3.582643 -0.004250 1 0 0 0 0 0 0 136980
0.001645 -0.002680 0.174383 0.026794 -0.027198 -3.615643 -0.004282 1 0 0 0 0 0 0 137996
0.001621 -0.002689 0.174375 0.088473 0.275471 -3.634888 -0.004313 1 0 0 0 0 0 0 138980
0.001588 -0.002689 0.174363 0.217963 0.193717 -3.608203 -0.004345 1 0 0 0 0 0 0 140010
0.001556 -0.002706 0.174353 0.203798 0.410474 -3.652953 -0.004375 1 0 0 0 0 0 0 140979
0.001534 -0.002693 0.174344 0.087700 0.043748 -3.704085 -0.004407 1 0 0 0 0 0 0 141998
0.001508 -0.002703 0.174335 0.119847 0.314457 -3.732169 -0.004438 1 0 0 0 0 0 0 142982
0.001495 -0.002709 0.174318 -0.047633 0.280779 -3.646534 -0.004471 1 0 0 0 0 0 0 144033
0.001474 -0.002729 0.174305 0.041980 0.464313 -3.718238 -0.004498 1 0 0 0 0 0 0 144918
0.001443 -0.002735 0.174290 0.194279 0.296880 -3.727505 -0.004530 1 0 0 0 0 0 0 145926
0.001412 -0.002754 0.174279 0.192073 0.468433 -3.791245 -0.004561 1 0 0 0 0 0 0 146917
0.001375 -0.002760 0.174265 0.273517 0.300423 -3.789790 -0.004592 1 0 0 0 0 0 0 147925
0.001335 -0.002758 0.174250 0.323302 0.191330 -3.797879 -0.004623 1 0 0 0 0 0 0 148917
0.001301 -0.002774 0.174238 0.259708 0.415681 -3.865381 -0.004655 1 0 0 0 0 0 0 149927
0.001262 -0.002778 0.174224 0.309756 0.276234 -3.865553 -0.004686 1 0 0 0 0 0 0 150931
0.001221 -0.002775 0.174209 0.343921 0.181648 -3.874359 -0.004717 1 0 0 0 0 0 0 151920
0.001186 -0.002791 0.174197 0.272267 0.413489 -3.942381 -0.004749 1 0 0 0 0 0 0 152929
0.001147 -0.002794 0.174183 0.318621 0.277601 -3.942706 -0.004780 1 0 0 0 0 0 0 153936
0.001106 -0.002792 0.174168 0.350956 0.184821 -3.951701 -0.004811 1 0 0 0 0 0 0 154933
0.001049 -0.002803 0.174147 0.560680 0.358028 -3.906203 -0.004842 1 0 0 0 0 0 0 155915
0.001006 -0.002825 0.174133 0.404316 0.528029 -4.004938 -0.004873 1 0 0 0 0 0 0 156918
0.000985 -0.002837 0.174113 0.108039 0.406508 -3.961964 -0.004905 1 0 0 0 0 0 0 157922
0.000953 -0.002838 0.174095 0.220864 0.261003 -4.007784 -0.004936 1 0 0 0 0 0 0 158918
0.000900 -0.002852 0.174073 0.496489 0.401529 -3.984894 -0.004967 1 0 0 0 0 0 0 159913
0.000874 -0.002859 0.174049 0.182718 0.338435 -3.981528 -0.004998 1 0 0 0 0 0 0 160921
0.000839 -0.002858 0.174029 0.263764 0.228955 -4.055494 -0.005030 1 0 0 0 0 0 0 161921
0.000793 -0.002891 0.174010 0.429999 0.670178 -4.097433 -0.005061 1 0 0 0 0 0 0 162920
0.000769 -0.002909 0.173987 0.142716 0.505187 -4.078955 -0.005092 1 0 0 0 0 0 0 163921
0.000721 -0.002930 0.173963 0.437873 0.541252 -4.077605 -0.005123 1 0 0 0 0 0 0 164920
0.000676 -0.002936 0.173943 0.439418 0.350860 -4.152967 -0.005155 1 0 0 0 0 0 0 165920
0.000631 -0.002935 0.173911 0.427102 0.239896 -4.029445 -0.005186 1 0 0 0 0 0 0 166919
0.000572 -0.002946 0.173883 0.613175 0.400500 -4.081048 -0.005218 1 0 0 0 0 0 0 167929
0.000521 -0.002948 0.173860 0.535394 0.282015 -4.193873 -0.005251 1 0 0 0 0 0 0 169008
0.000481 -0.002966 0.173831 0.388828 0.490413 -4.139279 -0.005283 1 0 0 0 0 0 0 170024
0.000417 -0.002966 0.173800 0.682888 0.274809 -4.124427 -0.005314 1 0 0 0 0 0 0 171006
0.000371 -0.002983 0.173766 0.492357 0.484099 -4.119488 -0.005346 1 0 0 0 0 0 0 172037
0.000333 -0.003010 0.173732 0.363938 0.622792 -4.126860 -0.005376 1 0 0 0 0 0 0 172998
0.000277 -0.003035 0.173702 0.582634 0.631219 -4.205574 -0.005407 1 0 0 0 0 0 0 173997
0.000227 -0.003044 0.173665 0.530737 0.413606 -4.146013 -0.005438 1 0 0 0 0 0 0 174997
0.000188 -0.003066 0.173629 0.396893 0.567012 -4.171990 -0.005470 1 0 0 0 0 0 0 176023
0.000168 -0.003078 0.173584 0.127378 0.454995 -4.084147 -0.005501 1 0 0 0 0 0 0 177000
0.000143 -0.003101 0.173545 0.164311 0.598736 -4.158698 -0.005532 1 0 0 0 0 0 0 177998
0.000108 -0.003109 0.173503 0.294618 0.408172 -4.163250 -0.005563 1 0 0 0 0 0 0 178999
0.000069 -0.003108 0.173460 0.372663 0.286890 -4.173548 -0.005596 1 0 0 0 0 0 0 180036
0.000013 -0.003121 0.173412 0.608754 0.445713 -4.120737 -0.005626 1 0 0 0 0 0 0 181003
-0.000016 -0.003128 0.173362 0.268666 0.394395 -4.104240 -0.005657 1 0 0 0 0 0 0 181999
-0.000067 -0.003145 0.173310 0.533571 0.511291 -4.102579 -0.005688 1 0 0 0 0 0 0 182997
-0.000100 -0.003132 0.173253 0.325384 0.145945 -4.064047 -0.005721 1 0 0 0 0 0 0 184043
-0.000153 -0.003139 0.173198 0.575356 0.359666 -4.098272 -0.005751 1 0 0 0 0 0 0 185006
-0.000195 -0.003160 0.173139 0.451469 0.575237 -4.065592 -0.005782 1 0 0 0 0 0 0 185998
-0.000223 -0.003150 0.173078 0.265327 0.188550 -4.068904 -0.005813 1 0 0 0 0 0 0 186998
-0.000253 -0.003163 0.173017 0.260414 0.452614 -4.066838 -0.005845 1 0 0 0 0 0 0 188018
-0.000290 -0.003165 0.172950 0.362968 0.346576 -4.018754 -0.005876 1 0 0 0 0 0 0 188998
-0.000323 -0.003184 0.172884 0.331629 0.556569 -4.054230 -0.005907 1 0 0 0 0 0 0 189997
-0.000363 -0.003190 0.172816 0.404067 0.403455 -4.030255 -0.005939 1 0 0 0 0 0 0 191001
-0.000398 -0.003211 0.172735 0.357777 0.592003 -3.888940 -0.005970 1 0 0 0 0 0 0 192025
-0.000438 -0.003218 0.172659 0.421078 0.425155 -3.949479 -0.006001 1 0 0 0 0 0 0 193000
-0.000458 -0.003223 0.172579 0.173644 0.383489 -3.933513 -0.006032 1 0 0 0 0 0 0 193982
-0.000484 -0.003243 0.172493 0.218034 0.590704 -3.857873 -0.006063 1 0 0 0 0 0 0 194995
-0.000541 -0.003245 0.172404 0.644464 0.363248 -3.830635 -0.006095 1 0 0 0 0 0 0 196024
-0.000571 -0.003247 0.172318 0.319676 0.349685 -3.886231 -0.006126 1 0 0 0 0 0 0 197000
-0.000608 -0.003244 0.172224 0.395988 0.287717 -3.797257 -0.006157 1 0 0 0 0 0 0 197996
-0.000642 -0.003261 0.172130 0.364191 0.540843 -3.805740 -0.006188 1 0 0 0 0 0 0 198998
-0.000645 -0.003254 0.172033 -0.050236 0.254563 -3.771054 -0.006220 1 0 0 0 0 0 0 200023
-0.000669 -0.003247 0.171932 0.189966 0.223355 -3.746432 -0.006250 1 0 0 0 0 0 0 200971
-0.000682 -0.003245 0.171825 0.064990 0.288154 -3.673856 -0.006282 1 0 0 0 0 0 0 201994
-0.000711 -0.003240 0.171720 0.270150 0.260377 -3.703304 -0.006313 1 0 0 0 0 0 0 202999
-0.000742 -0.003256 0.171605 0.307395 0.533296 -3.587529 -0.006346 1 0 0 0 0 0 0 204034
-0.000780 -0.003260 0.171495 0.415716 0.408160 -3.662501 -0.006376 1 0 0 0 0 0 0 204987
-0.000807 -0.003242 0.171378 0.284339 0.096849 -3.589120 -0.006407 1 0 0 0 0 0 0 205993
-0.000836 -0.003251 0.171256 0.302814 0.430492 -3.529583 -0.006438 1 0 0 0 0 0 0 206980
-0.000852 -0.003257 0.171138 0.122659 0.424960 -3.578883 -0.006471 1 0 0 0 0 0 0 208040
-0.000845 -0.003244 0.171011 -0.184294 0.182480 -3.481979 -0.006500 1 0 0 0 0 0 0 208979
-0.000857 -0.003256 0.170883 0.035738 0.483728 -3.478951 -0.006532 1 0 0 0 0 0 0 209994
-0.000887 -0.003259 0.170751 0.282004 0.385920 -3.421716 -0.006563 1 0 0 0 0 0 0 210977
-0.000887 -0.003244 0.170616 -0.074558 0.157568 -3.399604 -0.006595 1 0 0 0 0 0 0 212009
-0.000888 -0.003238 0.170474 -0.102765 0.248747 -3.310937 -0.006625 1 0 0 0 0 0 0 212979
-0.000912 -0.003231 0.170334 0.193911 0.245759 -3.331456 -0.006657 1 0 0 0 0 0 0 213993
-0.000917 -0.003252 0.170193 -0.017794 0.603377 -3.339392 -0.006688 1 0 0 0 0 0 0 214988
-0.000920 -0.003263 0.170047 -0.063570 0.526747 -3.281201 -0.006721 1 0 0 0 0 0 0 216031
-0.000935 -0.003241 0.169823 0.080898 0.081519 -2.252566 -0.006749 1 0 0 0 0 0 0 216929
-0.000923 -0.003222 0.169714 -0.256864 0.065509 -3.668828 -0.006779 1 0 0 0 0 0 0 217909
-0.000917 -0.003213 0.169582 -0.203476 0.205654 -3.509825 -0.006811 1 0 0 0 0 0 0 218923
-0.000948 -0.003201 0.169356 0.281275 0.179675 -2.275135 -0.006842 1 0 0 0 0 0 0 219928
-0.000939 -0.003182 0.169246 -0.202072 0.095227 -3.673280 -0.006874 1 0 0 0 0 0 0 220923
-0.000934 -0.003174 0.169095 -0.179410 0.217141 -3.284079 -0.006905 1 0 0 0 0 0 0 221914
-0.000932 -0.003171 0.168870 -0.152464 0.292198 -2.294422 -0.006936 1 0 0 0 0 0 0 222937
-0.000955 -0.003165 0.168742 0.181189 0.279186 -3.447771 -0.006967 1 0 0 0 0 0 0 223914
-0.000951 -0.003138 0.168516 -0.150278 -0.013931 -2.295968 -0.006999 1 0 0 0 0 0 0 224938
-0.000973 -0.003128 0.168386 0.176511 0.194118 -3.438357 -0.007030 1 0 0 0 0 0 0 225928
-0.000991 -0.003124 0.168148 0.150405 0.274068 -2.148847 -0.007062 1 0 0 0 0 0 0 226940
-0.000980 -0.003106 0.168016 -0.244205 0.117089 -3.401828 -0.007092 1 0 0 0 0 0 0 227922
-0.000972 -0.003095 0.167775 -0.233611 0.184779 -2.111304 -0.007124 1 0 0 0 0 0 0 228932
-0.000971 -0.003094 0.167635 -0.139147 0.319614 -3.296640 -0.007154 1 0 0 0 0 0 0 229911
-0.000948 -0.003069 0.167397 -0.422593 0.023668 -2.138338 -0.007186 1 0 0 0 0 0 0 230927
-0.000952 -0.003042 0.167250 -0.097559 -0.027948 -3.221956 -0.007217 1 0 0 0 0 0 0 231925
-0.000956 -0.003024 0.166997 -0.067265 0.077374 -1.933392 -0.007249 1 0 0 0 0 0 0 232935
-0.000957 -0.003021 0.166852 -0.101037 0.289276 -3.228065 -0.007280 1 0 0 0 0 0 0 233931
-0.000970 -0.002987 0.166591 0.048451 -0.107007 -1.826292 -0.007311 1 0 0 0 0 0 0 234935
-0.000972 -0.002981 0.166444 -0.070050 0.232428 -3.184782 -0.007342 1 0 0 0 0 0 0 235918
-0.000986 -0.002944 0.166179 0.065774 -0.144404 -1.777278 -0.007374 1 0 0 0 0 0 0 236931
-0.000966 -0.002943 0.166024 -0.368353 0.291930 -3.075262 -0.007405 1 0 0 0 0 0 0 237919
-0.000963 -0.002910 0.165753 -0.191904 -0.092231 -1.672803 -0.007436 1 0 0 0 0 0 0 238931
-0.000947 -0.002887 0.165590 -0.338868 0.002117 -2.954980 -0.007467 1 0 0 0 0 0 0 239903
-0.000912 -0.002845 0.165330 -0.604619 -0.236970 -1.804403 -0.007499 1 0 0 0 0 0 0 240931
-0.000907 -0.002838 0.165160 -0.249796 0.189996 -2.875179 -0.007530 1 0 0 0 0 0 0 241919
-0.000880 -0.002808 0.164866 -0.498550 -0.068859 -1.349114 -0.007562 1 0 0 0 0 0 0 242938
-0.000883 -0.002780 0.164704 -0.130529 -0.068322 -2.913401 -0.007592 1 0 0 0 0 0 0 243922
-0.000851 -0.002768 0.164421 -0.552358 0.144654 -1.493098 -0.007624 1 0 0 0 0 0 0 244934
-0.000853 -0.002743 0.164259 -0.151038 -0.010287 -2.922667 -0.007655 1 0 0 0 0 0 0 245918
-0.000856 -0.002725 0.163956 -0.111647 0.065993 -1.216233 -0.007686 1 0 0 0 0 0 0 246934
-0.000864 -0.002699 0.163790 -0.033615 -0.034679 -2.828136 -0.007717 1 0 0 0 0 0 0 247917
-0.000870 -0.002680 0.163482 -0.045137 0.049225 -1.135459 -0.007752 1 0 0 0 0 0 0 249041
-0.000856 -0.002659 0.163308 -0.321837 0.029389 -2.695033 -0.007782 1 0 0 0 0 0 0 249998
-0.000845 -0.002644 0.162993 -0.297724 0.104158 -1.008605 -0.007815 1 0 0 0 0 0 0 251042
-0.000828 -0.002623 0.162815 -0.388488 0.040736 -2.634410 -0.007846 1 0 0 0 0 0 0 252042
-0.000826 -0.002574 0.162517 -0.193299 -0.341622 -1.205872 -0.007876 1 0 0 0 0 0 0 253017
-0.000826 -0.002565 0.162333 -0.154986 0.142344 -2.552689 -0.007907 1 0 0 0 0 0 0 253996
-0.000792 -0.002567 0.162029 -0.602306 0.337339 -1.097056 -0.007940 1 0 0 0 0 0 0 255040
-0.000770 -0.002550 0.161850 -0.480837 0.095337 -2.591284 -0.007970 1 0 0 0 0 0 0 256014
-0.000754 -0.002537 0.161527 -0.396724 0.132742 -0.841831 -0.008002 1 0 0 0 0 0 0 257048
-0.000736 -0.002516 0.161344 -0.425178 0.040015 -2.493649 -0.008032 1 0 0 0 0 0 0 257993
-0.000757 -0.002493 0.161027 0.089257 -0.007752 -0.886220 -0.008065 1 0 0 0 0 0 0 259045
-0.000752 -0.002448 0.160837 -0.201683 -0.302357 -2.382918 -0.008094 1 0 0 0 0 0 0 259988
-0.000749 -0.002415 0.160504 -0.212568 -0.184319 -0.636819 -0.008127 1 0 0 0 0 0 0 261037
-0.000771 -0.002403 0.160316 0.128093 0.108529 -2.364419 -0.008157 1 0 0 0 0 0 0 261997
-0.000764 -0.002368 0.159993 -0.220177 -0.163604 -0.752199 -0.008190 1 0 0 0 0 0 0 263038
-0.000763 -0.002361 0.159799 -0.183398 0.174174 -2.259634 -0.008221 1 0 0 0 0 0 0 264032
-0.000739 -0.002330 0.159470 -0.486762 -0.109809 -0.636009 -0.008252 1 0 0 0 0 0 0 265037
-0.000735 -0.002324 0.159273 -0.253230 0.184822 -2.191278 -0.008282 1 0 0 0 0 0 0 266006
-0.000708 -0.002293 0.158941 -0.527878 -0.106049 -0.561853 -0.008314 1 0 0 0 0 0 0 267031
-0.000703 -0.002287 0.158743 -0.267315 0.182971 -2.131319 -0.008344 1 0 0 0 0 0 0 267988
-0.000735 -0.002274 0.158407 0.228618 0.123914 -0.481105 -0.008377 1 0 0 0 0 0 0 269041
-0.000724 -0.002253 0.158215 -0.271582 0.017332 -2.173264 -0.008407 1 0 0 0 0 0 0 269981
-0.000716 -0.002237 0.157871 -0.287160 0.069174 -0.345045 -0.008440 1 0 0 0 0 0 0 271036
-0.000715 -0.002233 0.157668 -0.204456 0.229252 -1.991924 -0.008470 1 0 0 0 0 0 0 272015
-0.000724 -0.002196 0.157338 -0.049669 -0.190975 -0.480115 -0.008502 1 0 0 0 0 0 0 273037
-0.000726 -0.002189 0.157136 -0.142724 0.152265 -1.979871 -0.008532 1 0 0 0 0 0 0 273994
-0.000727 -0.002183 0.156783 -0.157117 0.206332 -0.137320 -0.008565 1 0 0 0 0 0 0 275044
-0.000711 -0.002163 0.156584 -0.381222 0.035011 -1.959485 -0.008595 1 0 0 0 0 0 0 276012
-0.000734 -0.002140 0.156242 0.098767 -0.032039 -0.253082 -0.008627 1 0 0 0 0 0 0 277039
-0.000737 -0.002135 0.156036 -0.101775 0.194500 -1.831286 -0.008657 1 0 0 0 0 0 0 277996
-0.000716 -0.002105 0.155688 -0.445610 -0.109265 -0.130885 -0.008690 1 0 0 0 0 0 0 279038
-0.000712 -0.002098 0.155480 -0.255108 0.168750 -1.755200 -0.008720 1 0 0 0 0 0 0 280014
-0.000720 -0.002059 0.155141 -0.084930 -0.232202 -0.196561 -0.008752 1 0 0 0 0 0 0 281036
-0.000721 -0.002051 0.154932 -0.157057 0.132230 -1.720961 -0.008782 1 0 0 0 0 0 0 281979
-0.000722 -0.002045 0.154569 -0.169552 0.186731 0.168379 -0.008815 1 0 0 0 0 0 0 283034
-0.000722 -0.002042 0.154355 -0.182252 0.245094 -1.585113 -0.008845 1 0 0 0 0 0 0 284017
-0.000732 -0.002006 0.154011 -0.045078 -0.189874 -0.027884 -0.008877 1 0 0 0 0 0 0 285022
-0.000718 -0.001981 0.153808 -0.355918 -0.084534 -1.690941 -0.008907 1 0 0 0 0 0 0 285994
-0.000707 -0.001962 0.153444 -0.344137 -0.005285 0.250380 -0.008939 1 0 0 0 0 0 0 287020
-0.000728 -0.001952 0.153237 0.070058 0.120840 -1.566928 -0.008970 1 0 0 0 0 0 0 288025
-0.000719 -0.001918 0.152882 -0.267504 -0.178843 0.196553 -0.009002 1 0 0 0 0 0 0 289023
-0.000733 -0.001928 0.152682 -0.009214 0.364153 -1.629452 -0.009032 1 0 0 0 0 0 0 289990
-0.000743 -0.001935 0.152318 -0.032113 0.373914 0.350845 -0.009064 1 0 0 0 0 0 0 291018
-0.000752 -0.001912 0.152117 -0.058145 -0.008168 -1.552415 -0.009095 1 0 0 0 0 0 0 292013
-0.000758 -0.001894 0.151751 -0.091954 0.013719 0.431787 -0.009127 1 0 0 0 0 0 0 293020
-0.000774 -0.001907 0.151548 0.040754 0.416299 -1.469583 -0.009157 1 0 0 0 0 0 0 293994
-0.000796 -0.001882 0.151203 0.135731 -0.033711 0.202021 -0.009189 1 0 0 0 0 0 0 295019
-0.000784 -0.001859 0.150994 -0.309767 -0.051863 -1.371889 -0.009220 1 0 0 0 0 0 0 296005
-0.000774 -0.001842 0.150657 -0.317921 0.011889 0.167062 -0.009252 1 0 0 0 0 0 0 297022
-0.000772 -0.001837 0.150438 -0.223588 0.185372 -1.209835 -0.009282 1 0 0 0 0 0 0 297991
-0.000804 -0.001824 0.150071 0.232337 0.100881 0.630423 -0.009314 1 0 0 0 0 0 0 299030
-0.000809 -0.001821 0.149873 -0.074162 0.210442 -1.384695 -0.009346 1 0 0 0 0 0 0 300026
-0.000823 -0.001784 0.149529 0.010836 -0.217199 0.351075 -0.009374 1 0 0 0 0 0 0 300925
-0.000824 -0.001777 0.149333 -0.135427 0.120757 -1.390900 -0.009404 1 0 0 0 0 0 0 301912
-0.000849 -0.001795 0.148988 0.145045 0.496702 0.409301 -0.009436 1 0 0 0 0 0 0 302935
-0.000874 -0.001791 0.148774 0.196650 0.240837 -1.096187 -0.009467 1 0 0 0 0 0 0 303911
-0.000893 -0.001787 0.148430 0.114416 0.219303 0.473128 -0.009499 1 0 0 0 0 0 0 304934
-0.000896 -0.001785 0.148233 -0.107210 0.238813 -1.258338 -0.009529 1 0 0 0 0 0 0 305911
-0.000931 -0.001774 0.147873 0.295263 0.126087 0.715370 -0.009561 1 0 0 0 0 0 0 306926
-0.000936 -0.001771 0.147673 -0.050789 0.213945 -1.146535 -0.009592 1 0 0 0 0 0 0 307919
-0.000962 -0.001792 0.147323 0.195309 0.547231 0.656367 -0.009624 1 0 0 0 0 0 0 308941
-0.000966 -0.001794 0.147123 -0.076298 0.329316 -1.104798 -0.009655 1 0 0 0 0 0 0 309938
-0.000968 -0.001794 0.146748 -0.125059 0.282021 1.040734 -0.009687 1 0 0 0 0 0 0 310943
-0.000990 -0.001787 0.146553 0.131190 0.190075 -1.075491 -0.009717 1 0 0 0 0 0 0 311911
-0.001000 -0.001782 0.146314 0.005151 0.204575 -0.690497 -0.009748 1 0 0 0 0 0 0 312919
-0.001007 -0.001778 0.145952 -0.045607 0.213690 0.977873 -0.009781 1 0 0 0 0 0 0 313945
-0.001030 -0.001770 0.145758 0.152446 0.173188 -1.012845 -0.009811 1 0 0 0 0 0 0 314917
-0.001069 -0.001788 0.145408 0.392179 0.500999 0.849612 -0.009843 1 0 0 0 0 0 0 315955
-0.001103 -0.001762 0.145206 0.359821 -0.036104 -0.865676 -0.009874 1 0 0 0 0 0 0 316928
-0.001120 -0.001747 0.144962 0.122139 0.056966 -0.473019 -0.009905 1 0 0 0 0 0 0 317928
-0.001154 -0.001760 0.144583 0.339114 0.424869 1.367233 -0.009937 1 0 0 0 0 0 0 318940
-0.001181 -0.001756 0.144385 0.265247 0.233303 -0.785602 -0.009967 1 0 0 0 0 0 0 319926
-0.001187 -0.001773 0.144150 -0.016207 0.509764 -0.505131 -0.009999 1 0 0 0 0 0 0 320927
-0.001223 -0.001778 0.143802 0.362949 0.367472 1.047237 -0.010030 1 0 0 0 0 0 0 321941
-0.001228 -0.001777 0.143597 -0.010854 0.280206 -0.652598 -0.010061 1 0 0 0 0 0 0 322926
-0.001230 -0.001775 0.143378 -0.090768 0.262759 -0.610695 -0.010093 1 0 0 0 0 0 0 323934
-0.001263 -0.001764 0.142998 0.313352 0.144057 1.522833 -0.010124 1 0 0 0 0 0 0 324937
-0.001268 -0.001761 0.142817 -0.015452 0.231903 -0.825150 -0.010155 1 0 0 0 0 0 0 325923
-0.001284 -0.001774 0.142597 0.107166 0.453901 -0.528595 -0.010186 1 0 0 0 0 0 0 326930
-0.001313 -0.001774 0.142351 0.286207 0.302650 -0.151159 -0.010217 1 0 0 0 0 0 0 327927
-0.001342 -0.001789 0.142105 0.303825 0.486219 -0.073625 -0.010251 1 0 0 0 0 0 0 328995
-0.001395 -0.001791 0.141748 0.633665 0.344730 1.415776 -0.010284 1 0 0 0 0 0 0 330043
-0.001402 -0.001790 0.141540 0.071654 0.279824 -0.350818 -0.010313 1 0 0 0 0 0 0 330969
-0.001420 -0.001803 0.141308 0.150451 0.475849 -0.187131 -0.010345 1 0 0 0 0 0 0 332008
-0.001443 -0.001825 0.141066 0.228005 0.599844 -0.016609 -0.010376 1 0 0 0 0 0 0 332996
-0.001490 -0.001845 0.140829 0.557842 0.600062 -0.039925 -0.010407 1 0 0 0 0 0 0 333995
-0.001512 -0.001854 0.140595 0.274379 0.453244 -0.050936 -0.010439 1 0 0 0 0 0 0 335011
-0.001537 -0.001873 0.140351 0.282810 0.573263 0.094463 -0.010470 1 0 0 0 0 0 0 336011
-0.001548 -0.001881 0.140114 0.109279 0.447370 0.054256 -0.010501 1 0 0 0 0 0 0 336992
-0.001568 -0.001899 0.139869 0.198657 0.572991 0.179558 -0.010532 1 0 0 0 0 0 0 337994
-0.001619 -0.001897 0.139621 0.631173 0.310226 0.262121 -0.010563 1 0 0 0 0 0 0 338994
-0.001644 -0.001894 0.139382 0.328154 0.285537 0.185419 -0.010596 1 0 0 0 0 0 0 340031
-0.001670 -0.001907 0.139135 0.317995 0.489426 0.297184 -0.010626 1 0 0 0 0 0 0 341001
-0.001703 -0.001907 0.138905 0.418776 0.343184 0.119284 -0.010657 1 0 0 0 0 0 0 341993
-0.001718 -0.001906 0.138672 0.198167 0.309732 0.167396 -0.010688 1 0 0 0 0 0 0 342991
-0.001761 -0.001914 0.138437 0.535772 0.436626 0.228827 -0.010720 1 0 0 0 0 0 0 344011
-0.001774 -0.001938 0.138212 0.194721 0.654539 0.141995 -0.010751 1 0 0 0 0 0 0 344990
-0.001801 -0.001943 0.137989 0.337871 0.437134 0.114445 -0.010782 1 0 0 0 0 0 0 345991
-0.001828 -0.001960 0.137749 0.352411 0.565081 0.380727 -0.010813 1 0 0 0 0 0 0 346991
-0.001861 -0.001962 0.137520 0.446439 0.386610 0.273469 -0.010846 1 0 0 0 0 0 0 348039
-0.001906 -0.001993 0.137296 0.610869 0.751880 0.242844 -0.010875 1 0 0 0 0 0 0 348982
-0.001948 -0.002001 0.137073 0.600211 0.503352 0.237177 -0.010907 1 0 0 0 0 0 0 349994
-0.001988 -0.001999 0.136851 0.587807 0.335921 0.254038 -0.010938 1 0 0 0 0 0 0 350978
-0.002022 -0.002012 0.136639 0.500336 0.523260 0.156548 -0.010971 1 0 0 0 0 0 0 352027
-0.002058 -0.002012 0.136422 0.532231 0.369529 0.250042 -0.011001 1 0 0 0 0 0 0 352992
-0.002104 -0.002041 0.136200 0.664935 0.744607 0.331181 -0.011032 1 0 0 0 0 0 0 353990
-0.002132 -0.002034 0.135989 0.451008 0.303759 0.234120 -0.011063 1 0 0 0 0 0 0 354991
-0.002159 -0.002045 0.135781 0.422555 0.493393 0.214587 -0.011095 1 0 0 0 0 0 0 356018
-0.002185 -0.002064 0.135573 0.417545 0.630452 0.226473 -0.011126 1 0 0 0 0 0 0 356995
-0.002232 -0.002082 0.135346 0.687223 0.631543 0.514362 -0.011157 1 0 0 0 0 0 0 357995
-0.002254 -0.002090 0.135142 0.397428 0.501936 0.270127 -0.011188 1 0 0 0 0 0 0 358991
-0.002284 -0.002087 0.134926 0.477590 0.349287 0.421932 -0.011221 1 0 0 0 0 0 0 360029
-0.002312 -0.002099 0.134715 0.461678 0.537350 0.398570 -0.011251 1 0 0 0 0 0 0 360994
-0.002346 -0.002099 0.134527 0.539663 0.395862 0.135019 -0.011282 1 0 0 0 0 0 0 361982
-0.002381 -0.002092 0.134317 0.578682 0.290478 0.414669 -0.011313 1 0 0 0 0 0 0 362993
-0.002412 -0.002103 0.134108 0.521167 0.507275 0.452439 -0.011344 1 0 0 0 0 0 0 363989
-0.002461 -0.002117 0.133909 0.762386 0.579877 0.353657 -0.011376 1 0 0 0 0 0 0 364988
-0.002483 -0.002122 0.133715 0.451858 0.479580 0.305555 -0.011406 1 0 0 0 0 0 0 365973
-0.002534 -0.002113 0.133513 0.794663 0.278589 0.445870 -0.011438 1 0 0 0 0 0 0 366991
-0.002572 -0.002122 0.133306 0.665340 0.496916 0.531538 -0.011470 1 0 0 0 0 0 0 367995
-0.002624 -0.002136 0.133108 0.847835 0.575927 0.461237 -0.011500 1 0 0 0 0 0 0 368974
-0.002648 -0.002141 0.132914 0.508235 0.480618 0.424317 -0.011532 1 0 0 0 0 0 0 369990
-0.002693 -0.002152 0.132721 0.753658 0.551622 0.443957 -0.011563 1 0 0 0 0 0 0 370974
-0.002714 -0.002156 0.132529 0.464109 0.468409 0.454129 -0.011595 1 0 0 0 0 0 0 372025
-0.002757 -0.002167 0.132335 0.735398 0.546648 0.494164 -0.011623 1 0 0 0 0 0 0 372910
-0.002798 -0.002166 0.132153 0.733762 0.404321 0.387175 -0.011655 1 0 0 0 0 0 0 373919
-0.002816 -0.002163 0.131965 0.447410 0.377231 0.475706 -0.011686 1 0 0 0 0 0 0 374909
-0.002844 -0.002156 0.131784 0.549755 0.305559 0.414133 -0.011717 1 0 0 0 0 0 0 375909
-0.002890 -0.002161 0.131594 0.809037 0.456740 0.541332 -0.011748 1 0 0 0 0 0 0 376919
-0.002932 -0.002157 0.131413 0.782745 0.359259 0.478313 -0.011779 1 0 0 0 0 0 0 377910
-0.002965 -0.002168 0.131244 0.677120 0.558474 0.331282 -0.011811 1 0 0 0 0 0 0 378918
-0.002968 -0.002213 0.131081 0.264878 1.012568 0.274930 -0.011842 1 0 0 0 0 0 0 379910
-0.002987 -0.002229 0.130909 0.450063 0.685325 0.401090 -0.011873 1 0 0 0 0 0 0 380920
-0.003015 -0.002230 0.130734 0.585010 0.467120 0.479039 -0.011905 1 0 0 0 0 0 0 381915
-0.003048 -0.002224 0.130557 0.659548 0.352696 0.527679 -0.011936 1 0 0 0 0 0 0 382922
-0.003090 -0.002249 0.130379 0.801968 0.751442 0.580356 -0.011967 1 0 0 0 0 0 0 383924
-0.003129 -0.002255 0.130202 0.785752 0.543838 0.604602 -0.011998 1 0 0 0 0 0 0 384914
-0.003167 -0.002252 0.130025 0.771626 0.399304 0.630883 -0.012030 1 0 0 0 0 0 0 385920
-0.003204 -0.002244 0.129848 0.766627 0.322716 0.659395 -0.012061 1 0 0 0 0 0 0 386917
-0.003255 -0.002248 0.129690 0.959670 0.484604 0.434086 -0.012092 1 0 0 0 0 0 0 387927
-0.003298 -0.002244 0.129519 0.885409 0.383999 0.596343 -0.012124 1 0 0 0 0 0 0 388928
-0.003337 -0.002235 0.129345 0.835607 0.316510 0.697993 -0.012155 1 0 0 0 0 0 0 389915
-0.003369 -0.002244 0.129178 0.735717 0.543703 0.626834 -0.012186 1 0 0 0 0 0 0 390930
-0.003402 -0.002242 0.129005 0.756239 0.422114 0.735733 -0.012217 1 0 0 0 0 0 0 391925
-0.003431 -0.002254 0.128839 0.700327 0.600232 0.676496 -0.012249 1 0 0 0 0 0 0 392927
-0.003464 -0.002255 0.128696 0.758608 0.463286 0.388895 -0.012279 1 0 0 0 0 0 0 393895
-0.003498 -0.002248 0.128531 0.780812 0.359027 0.671661 -0.012311 1 0 0 0 0 0 0 394925
-0.003526 -0.002258 0.128368 0.720576 0.566293 0.701341 -0.012342 1 0 0 0 0 0 0 395924
-0.003572 -0.002272 0.128215 0.953250 0.635652 0.595968 -0.012374 1 0 0 0 0 0 0 396933
-0.003613 -0.002271 0.128047 0.907233 0.468703 0.816453 -0.012405 1 0 0 0 0 0 0 397934
-0.003644 -0.002285 0.127882 0.797103 0.626684 0.810076 -0.012436 1 0 0 0 0 0 0 398936
-0.003684 -0.002266 0.127730 0.902960 0.222553 0.673644 -0.012468 1 0 0 0 0 0 0 399950
-0.003715 -0.002269 0.127572 0.805883 0.476496 0.767056 -0.012499 1 0 0 0 0 0 0 400936
-0.003749 -0.002265 0.127432 0.837802 0.403198 0.558828 -0.012530 1 0 0 0 0 0 0 401943
-0.003777 -0.002276 0.127278 0.769646 0.592297 0.744956 -0.012561 1 0 0 0 0 0 0 402935
-0.003810 -0.002275 0.127139 0.823829 0.465234 0.582349 -0.012593 1 0 0 0 0 0 0 403936
-0.003844 -0.002269 0.127006 0.860367 0.377644 0.513351 -0.012624 1 0 0 0 0 0 0 404933
-0.003871 -0.002279 0.126855 0.789215 0.577581 0.774014 -0.012655 1 0 0 0 0 0 0 405933
-0.003903 -0.002277 0.126717 0.842354 0.459175 0.640580 -0.012686 1 0 0 0 0 0 0 406935
-0.003930 -0.002290 0.126564 0.785899 0.622869 0.856508 -0.012718 1 0 0 0 0 0 0 407932
-0.003961 -0.002290 0.126426 0.846810 0.484645 0.704368 -0.012751 1 0 0 0 0 0 0 408988
-0.003995 -0.002284 0.126293 0.886747 0.391656 0.639862 -0.012782 1 0 0 0 0 0 0 409987
-0.004042 -0.002289 0.126151 1.082311 0.526305 0.778670 -0.012813 1 0 0 0 0 0 0 410991
-0.004083 -0.002285 0.126017 1.031998 0.429896 0.711341 -0.012846 1 0 0 0 0 0 0 412027
-0.004102 -0.002282 0.125876 0.729005 0.425117 0.813498 -0.012876 1 0 0 0 0 0 0 412992
-0.004123 -0.002294 0.125753 0.742044 0.623114 0.621511 -0.012907 1 0 0 0 0 0 0 413991
-0.004151 -0.002294 0.125625 0.838156 0.486807 0.673896 -0.012938 1 0 0 0 0 0 0 414997
-0.004182 -0.002287 0.125496 0.898937 0.395213 0.718969 -0.012969 1 0 0 0 0 0 0 415982
-0.004209 -0.002298 0.125377 0.860333 0.602117 0.619168 -0.013001 1 0 0 0 0 0 0 416989
-0.004240 -0.002297 0.125251 0.908403 0.476976 0.716591 -0.013032 1 0 0 0 0 0 0 417992
-0.004273 -0.002290 0.125123 0.943499 0.391994 0.779178 -0.013063 1 0 0 0 0 0 0 418991
-0.004301 -0.002300 0.125003 0.892534 0.601657 0.685731 -0.013095 1 0 0 0 0 0 0 420020
-0.004332 -0.002299 0.124878 0.934072 0.478588 0.786046 -0.013126 1 0 0 0 0 0 0 420989
-0.004364 -0.002292 0.124749 0.965974 0.394717 0.849832 -0.013157 1 0 0 0 0 0 0 421991
-0.004392 -0.002302 0.124630 0.913807 0.604164 0.756883 -0.013188 1 0 0 0 0 0 0 422983
-0.004418 -0.002320 0.124514 0.881684 0.735353 0.724466 -0.013221 1 0 0 0 0 0 0 424033
-0.004467 -0.002318 0.124399 1.202256 0.491833 0.735099 -0.013250 1 0 0 0 0 0 0 424979
-0.004490 -0.002316 0.124296 0.898304 0.470481 0.593596 -0.013282 1 0 0 0 0 0 0 425993
-0.004513 -0.002328 0.124186 0.866826 0.649789 0.690159 -0.013314 1 0 0 0 0 0 0 427001
-0.004541 -0.002328 0.124063 0.939264 0.508903 0.885681 -0.013345 1 0 0 0 0 0 0 428006
-0.004566 -0.002341 0.123946 0.917699 0.668972 0.853170 -0.013376 1 0 0 0 0 0 0 428989
-0.004577 -0.002346 0.123842 0.734494 0.593470 0.692696 -0.013406 1 0 0 0 0 0 0 429967
-0.004619 -0.002338 0.123731 1.125223 0.407119 0.792830 -0.013438 1 0 0 0 0 0 0 430978
-0.004651 -0.002347 0.123618 1.042899 0.610717 0.847833 -0.013471 1 0 0 0 0 0 0 432033
-0.004665 -0.002351 0.123516 0.809452 0.564965 0.730694 -0.013501 1 0 0 0 0 0 0 432990
-0.004703 -0.002361 0.123416 1.100485 0.646175 0.714683 -0.013532 1 0 0 0 0 0 0 433989
-0.004733 -0.002378 0.123307 1.030603 0.758609 0.846758 -0.013563 1 0 0 0 0 0 0 434989
-0.004746 -0.002386 0.123206 0.811758 0.646455 0.768637 -0.013595 1 0 0 0 0 0 0 436006
-0.004763 -0.002403 0.123097 0.849171 0.752023 0.891820 -0.013625 1 0 0 0 0 0 0 436979
-0.004790 -0.002406 0.123005 0.981318 0.586034 0.688454 -0.013657 1 0 0 0 0 0 0 437987
-0.004814 -0.002419 0.122899 0.963896 0.717044 0.876880 -0.013688 1 0 0 0 0 0 0 438971
-0.004824 -0.002426 0.122800 0.786567 0.629917 0.830825 -0.013720 1 0 0 0 0 0 0 440023
-0.004847 -0.002423 0.122712 0.940473 0.511122 0.691352 -0.013750 1 0 0 0 0 0 0 440972
-0.004856 -0.002421 0.122619 0.782482 0.502049 0.762453 -0.013782 1 0 0 0 0 0 0 441988
-0.004891 -0.002428 0.122521 1.107091 0.621867 0.840797 -0.013813 1 0 0 0 0 0 0 442970
-0.004906 -0.002430 0.122425 0.891111 0.578259 0.856323 -0.013845 1 0 0 0 0 0 0 444018
-0.004912 -0.002430 0.122329 0.745521 0.546371 0.872206 -0.013875 1 0 0 0 0 0 0 444973
-0.004933 -0.002425 0.122242 0.929087 0.470430 0.767366 -0.013907 1 0 0 0 0 0 0 445987
-0.004941 -0.002421 0.122149 0.788356 0.484197 0.852283 -0.013938 1 0 0 0 0 0 0 446971
-0.004957 -0.002433 0.122074 0.885488 0.686981 0.649092 -0.013970 1 0 0 0 0 0 0 448002
-0.004963 -0.002437 0.121985 0.760651 0.618997 0.819134 -0.014000 1 0 0 0 0 0 0 448974
-0.004983 -0.002434 0.121901 0.943473 0.510938 0.792177 -0.014032 1 0 0 0 0 0 0 449986
-0.004986 -0.002450 0.121820 0.732672 0.756139 0.773028 -0.014063 1 0 0 0 0 0 0 450971
-0.005004 -0.002452 0.121738 0.925060 0.604487 0.786319 -0.014094 1 0 0 0 0 0 0 451989
-0.005011 -0.002452 0.121647 0.795876 0.559949 0.926265 -0.014126 1 0 0 0 0 0 0 452986
-0.005027 -0.002466 0.121573 0.899812 0.731281 0.744061 -0.014156 1 0 0 0 0 0 0 453971
-0.005020 -0.002458 0.121496 0.615658 0.472215 0.768608 -0.014188 1 0 0 0 0 0 0 454986
-0.005028 -0.002467 0.121426 0.790433 0.671270 0.692250 -0.014220 1 0 0 0 0 0 0 456006
-0.005049 -0.002466 0.121349 0.980283 0.557831 0.799431 -0.014248 1 0 0 0 0 0 0 456916
-0.005072 -0.002478 0.121279 1.021239 0.727840 0.726807 -0.014279 1 0 0 0 0 0 0 457907
-0.005087 -0.002465 0.121213 0.944215 0.414560 0.679242 -0.014311 1 0 0 0 0 0 0 458916
-0.005087 -0.002476 0.121138 0.731851 0.696239 0.810739 -0.014342 1 0 0 0 0 0 0 459906
-0.005104 -0.002476 0.121059 0.937268 0.579841 0.893539 -0.014373 1 0 0 0 0 0 0 460915
-0.005112 -0.002476 0.121000 0.843677 0.567737 0.648881 -0.014404 1 0 0 0 0 0 0 461907
-0.005128 -0.002488 0.120937 0.935609 0.739310 0.695404 -0.014436 1 0 0 0 0 0 0 462924
-0.005133 -0.002493 0.120852 0.811188 0.658282 0.990845 -0.014467 1 0 0 0 0 0 0 463912
-0.005135 -0.002496 0.120792 0.763099 0.617223 0.724066 -0.014498 1 0 0 0 0 0 0 464919
-0.005147 -0.002510 0.120728 0.897442 0.768876 0.753484 -0.014530 1 0 0 0 0 0 0 465919
-0.005153 -0.002516 0.120674 0.822065 0.690668 0.630919 -0.014561 1 0 0 0 0 0 0 466915
-0.005155 -0.002519 0.120624 0.768188 0.635384 0.580920 -0.014592 1 0 0 0 0 0 0 467913
-0.005167 -0.002533 0.120564 0.901038 0.780535 0.723049 -0.014623 1 0 0 0 0 0 0 468894
-0.005172 -0.002540 0.120512 0.827150 0.700443 0.643627 -0.014655 1 0 0 0 0 0 0 469927
-0.005179 -0.002524 0.120452 0.843803 0.398589 0.743546 -0.014685 1 0 0 0 0 0 0 470904
-0.005193 -0.002529 0.120389 0.953362 0.639482 0.819740 -0.014717 1 0 0 0 0 0 0 471928
-0.005200 -0.002531 0.120336 0.860705 0.628457 0.705323 -0.014749 1 0 0 0 0 0 0 472922
-0.005202 -0.002532 0.120286 0.797738 0.608997 0.657604 -0.014780 1 0 0 0 0 0 0 473921
-0.005217 -0.002545 0.120257 0.951839 0.785087 0.389461 -0.014811 1 0 0 0 0 0 0 474924
-0.005234 -0.002565 0.120204 1.019207 0.878820 0.684384 -0.014842 1 0 0 0 0 0 0 475921
-0.005242 -0.002574 0.120154 0.899628 0.758768 0.681286 -0.014874 1 0 0 0 0 0 0 476923
-0.005245 -0.002578 0.120106 0.824306 0.682172 0.676110 -0.014905 1 0 0 0 0 0 0 477923
-0.005246 -0.002580 0.120058 0.785330 0.642574 0.680517 -0.014936 1 0 0 0 0 0 0 478922
-0.005240 -0.002598 0.120020 0.697445 0.868292 0.555009 -0.014967 1 0 0 0 0 0 0 479914
-0.005242 -0.002590 0.119997 0.807484 0.531937 0.360045 -0.014999 1 0 0 0 0 0 0 480928
-0.005254 -0.002597 0.119946 0.941527 0.718440 0.710691 -0.015030 1 0 0 0 0 0 0 481924
-0.005242 -0.002606 0.119919 0.636496 0.752655 0.441100 -0.015061 1 0 0 0 0 0 0 482923
-0.005254 -0.002606 0.119888 0.922663 0.632229 0.475737 -0.015092 1 0 0 0 0 0 0 483923
-0.005258 -0.002604 0.119846 0.859239 0.616439 0.628321 -0.015123 1 0 0 0 0 0 0 484892
-0.005254 -0.002622 0.119810 0.741607 0.859863 0.568145 -0.015155 1 0 0 0 0 0 0 485922
-0.005270 -0.002625 0.119776 0.996099 0.707147 0.551958 -0.015186 1 0 0 0 0 0 0 486924
-0.005276 -0.002627 0.119733 0.903167 0.660769 0.674427 -0.015217 1 0 0 0 0 0 0 487922
-0.005280 -0.002628 0.119718 0.864403 0.656307 0.325145 -0.015251 1 0 0 0 0 0 0 488990
-0.005281 -0.002627 0.119681 0.812605 0.638735 0.575854 -0.015282 1 0 0 0 0 0 0 489993
-0.005294 -0.002640 0.119657 0.976343 0.818427 0.450474 -0.015313 1 0 0 0 0 0 0 490990
-0.005286 -0.002633 0.119629 0.730493 0.569653 0.490490 -0.015345 1 0 0 0 0 0 0 492024
-0.005296 -0.002643 0.119608 0.920537 0.768744 0.414884 -0.015376 1 0 0 0 0 0 0 492987
-0.005293 -0.002665 0.119579 0.793306 0.961125 0.505064 -0.015407 1 0 0 0 0 0 0 493989
-0.005298 -0.002658 0.119559 0.872220 0.596968 0.409669 -0.015438 1 0 0 0 0 0 0 494988
-0.005293 -0.002673 0.119531 0.762109 0.839364 0.509425 -0.015470 1 0 0 0 0 0 0 496004
-0.005297 -0.002661 0.119511 0.857018 0.533622 0.418945 -0.015501 1 0 0 0 0 0 0 496989
-0.005292 -0.002673 0.119483 0.755753 0.808400 0.520683 -0.015532 1 0 0 0 0 0 0 497988
-0.005295 -0.002661 0.119464 0.855167 0.519403 0.430908 -0.015563 1 0 0 0 0 0 0 498990
-0.005309 -0.002669 0.119445 1.011325 0.744532 0.410124 -0.015595 1 0 0 0 0 0 0 500002
-0.005297 -0.002677 0.119429 0.688340 0.782880 0.374670 -0.015626 1 0 0 0 0 0 0 500987
-0.005309 -0.002675 0.119402 0.965612 0.665915 0.528094 -0.015656 1 0 0 0 0 0 0 501974
-0.005315 -0.002675 0.119392 0.927806 0.667028 0.314078 -0.015688 1 0 0 0 0 0 0 502984
-0.005299 -0.002679 0.119380 0.632588 0.729541 0.335728 -0.015720 1 0 0 0 0 0 0 504017
-0.005303 -0.002695 0.119364 0.869201 0.883319 0.387330 -0.015750 1 0 0 0 0 0 0 504979
-0.005311 -0.002684 0.119348 0.938885 0.560088 0.391829 -0.015782 1 0 0 0 0 0 0 505992
-0.005296 -0.002683 0.119333 0.647605 0.657007 0.383161 -0.015813 1 0 0 0 0 0 0 506974
-0.005289 -0.002683 0.119328 0.720610 0.675021 0.258598 -0.015845 1 0 0 0 0 0 0 508005
-0.005290 -0.002665 0.119316 0.845338 0.435994 0.337487 -0.015876 1 0 0 0 0 0 0 508988
-0.005303 -0.002668 0.119300 1.011668 0.705464 0.400398 -0.015907 1 0 0 0 0 0 0 509990
-0.005291 -0.002675 0.119286 0.695300 0.768813 0.396671 -0.015938 1 0 0 0 0 0 0 510987
-0.005285 -0.002678 0.119280 0.748257 0.737099 0.272290 -0.015970 1 0 0 0 0 0 0 512004
-0.005282 -0.002680 0.119279 0.794099 0.714168 0.216857 -0.016001 1 0 0 0 0 0 0 512991
-0.005281 -0.002681 0.119278 0.818852 0.702114 0.196543 -0.016032 1 0 0 0 0 0 0 513986
-0.005280 -0.002681 0.119278 0.831868 0.696527 0.189596 -0.016064 1 0 0 0 0 0 0 515005
-0.005266 -0.002668 0.119258 0.652436 0.507893 0.444681 -0.016096 1 0 0 0 0 0 0 516025
-0.005259 -0.002661 0.119251 0.733177 0.581480 0.306720 -0.016126 1 0 0 0 0 0 0 516989
-0.005255 -0.002658 0.119249 0.788159 0.633907 0.236203 -0.016157 1 0 0 0 0 0 0 517994
-0.005254 -0.002656 0.119248 0.816712 0.661630 0.209604 -0.016188 1 0 0 0 0 0 0 518987
-0.005253 -0.002655 0.119248 0.831475 0.676069 0.200374 -0.016220 1 0 0 0 0 0 0 520009
-0.005253 -0.002655 0.119248 0.839441 0.683831 0.197372 -0.016250 1 0 0 0 0 0 0 520984
-0.005253 -0.002655 0.119248 0.844179 0.688325 0.196560 -0.016281 1 0 0 0 0 0 0 521968
-0.005252 -0.002655 0.119248 0.847363 0.691255 0.196535 -0.016313 1 0 0 0 0 0 0 522985
-0.005233 -0.002659 0.119239 0.594972 0.751135 0.319876 -0.016344 1 0 0 0 0 0 0 523983
-0.005224 -0.002661 0.119235 0.696790 0.732074 0.254499 -0.016375 1 0 0 0 0 0 0 524984
-0.005219 -0.002662 0.119234 0.769633 0.717409 0.221089 -0.016406 1 0 0 0 0 0 0 525968
-0.005217 -0.002663 0.119234 0.808482 0.709899 0.208634 -0.016438 1 0 0 0 0 0 0 526984
-0.005216 -0.002663 0.119234 0.828712 0.706645 0.204429 -0.016470 1 0 0 0 0 0 0 528010
-0.005215 -0.002663 0.119234 0.839505 0.705589 0.203191 -0.016500 1 0 0 0 0 0 0 528985
-0.005215 -0.002663 0.119234 0.845682 0.705691 0.203016 -0.016531 1 0 0 0 0 0 0 529969
-0.005215 -0.002663 0.119234 0.849606 0.706459 0.203220 -0.016563 1 0 0 0 0 0 0 530996
-0.005215 -0.002663 0.119234 0.852327 0.707474 0.203519 -0.016594 1 0 0 0 0 0 0 531986
-0.005195 -0.002668 0.119224 0.599765 0.766409 0.327161 -0.016625 1 0 0 0 0 0 0 532983
-0.005186 -0.002670 0.119221 0.701327 0.746891 0.261763 -0.016656 1 0 0 0 0 0 0 533969
-0.005181 -0.002671 0.119220 0.774117 0.732035 0.228364 -0.016688 1 0 0 0 0 0 0 534984
-0.005179 -0.002672 0.119220 0.812897 0.724431 0.215890 -0.016720 1 0 0 0 0 0 0 536002
-0.005178 -0.002672 0.119219 0.832981 0.721049 0.211688 -0.016750 1 0 0 0 0 0 0 536969
-0.005177 -0.002672 0.119219 0.843800 0.719996 0.210465 -0.016781 1 0 0 0 0 0 0 537970
-0.005158 -0.002677 0.119210 0.595311 0.777874 0.333753 -0.016813 1 0 0 0 0 0 0 538985
-0.005148 -0.002679 0.119207 0.698812 0.757899 0.268124 -0.016845 1 0 0 0 0 0 0 540003
-0.005143 -0.002680 0.119206 0.772360 0.742652 0.234573 -0.016873 1 0 0 0 0 0 0 540913
-0.005141 -0.002681 0.119205 0.811561 0.734886 0.222080 -0.016904 1 0 0 0 0 0 0 541905
-0.005140 -0.002681 0.119205 0.831943 0.731500 0.217879 -0.016936 1 0 0 0 0 0 0 542913
-0.005120 -0.002686 0.119196 0.588228 0.788114 0.340262 -0.016967 1 0 0 0 0 0 0 543904
-0.005110 -0.002688 0.119193 0.693962 0.767524 0.274193 -0.016998 1 0 0 0 0 0 0 544905
-0.005106 -0.002689 0.119191 0.768822 0.752172 0.240561 -0.017031 1 0 0 0 0 0 0 545949
-0.005084 -0.002694 0.119182 0.554017 0.801896 0.351735 -0.017061 1 0 0 0 0 0 0 546919
-0.005074 -0.002697 0.119178 0.674091 0.777742 0.281564 -0.017092 1 0 0 0 0 0 0 547912
-0.005068 -0.002698 0.119177 0.756027 0.760525 0.246464 -0.017124 1 0 0 0 0 0 0 548929
-0.005047 -0.002703 0.119167 0.544840 0.809298 0.357289 -0.017154 1 0 0 0 0 0 0 549905
-0.005024 -0.002693 0.119176 0.506587 0.612439 0.132119 -0.017186 1 0 0 0 0 0 0 550923
-0.005012 -0.002687 0.119178 0.647415 0.658960 0.179556 -0.017217 1 0 0 0 0 0 0 551921
-0.005006 -0.002685 0.119179 0.735815 0.698101 0.208808 -0.017248 1 0 0 0 0 0 0 552920
-0.004984 -0.002688 0.119170 0.528595 0.777751 0.344595 -0.017279 1 0 0 0 0 0 0 553908
-0.004973 -0.002689 0.119167 0.652585 0.769071 0.282918 -0.017311 1 0 0 0 0 0 0 554919
-0.004968 -0.002690 0.119166 0.736571 0.759684 0.250763 -0.017342 1 0 0 0 0 0 0 555923
-0.004946 -0.002695 0.119157 0.526670 0.812408 0.362990 -0.017373 1 0 0 0 0 0 0 556918
-0.004936 -0.002697 0.119153 0.648817 0.789829 0.292765 -0.017405 1 0 0 0 0 0 0 557918
-0.004930 -0.002699 0.119152 0.731683 0.773375 0.257614 -0.017436 1 0 0 0 0 0 0 558912
-0.004909 -0.002704 0.119142 0.521264 0.822494 0.368952 -0.017466 1 0 0 0 0 0 0 559890
-0.004886 -0.002693 0.119150 0.482688 0.625735 0.143741 -0.017498 1 0 0 0 0 0 0 560920
-0.004855 -0.002692 0.119144 0.369537 0.729941 0.315492 -0.017530 1 0 0 0 0 0 0 561919
-0.004840 -0.002692 0.119142 0.556999 0.748553 0.278315 -0.017560 1 0 0 0 0 0 0 562903
-0.004832 -0.002692 0.119141 0.674785 0.754571 0.255875 -0.017592 1 0 0 0 0 0 0 563921
-0.004797 -0.002683 0.119143 0.321863 0.642605 0.217669 -0.017623 1 0 0 0 0 0 0 564912
-0.004780 -0.002679 0.119143 0.510745 0.688104 0.230867 -0.017655 1 0 0 0 0 0 0 565913
-0.004771 -0.002676 0.119144 0.642616 0.721827 0.238232 -0.017686 1 0 0 0 0 0 0 566908
-0.004767 -0.002675 0.119144 0.713032 0.740462 0.241285 -0.017717 1 0 0 0 0 0 0 567908
-0.004745 -0.002679 0.119134 0.495496 0.808093 0.367621 -0.017748 1 0 0 0 0 0 0 568909
-0.004735 -0.002681 0.119131 0.613268 0.793271 0.301803 -0.017779 1 0 0 0 0 0 0 569909
-0.004718 -0.002669 0.119142 0.533254 0.608084 0.113913 -0.017811 1 0 0 0 0 0 0 570907
-0.004709 -0.002663 0.119145 0.634385 0.665662 0.183683 -0.017842 1 0 0 0 0 0 0 571907
-0.004685 -0.002664 0.119137 0.447475 0.768547 0.346817 -0.017873 1 0 0 0 0 0 0 572907
-0.004674 -0.002665 0.119134 0.582480 0.773285 0.294959 -0.017904 1 0 0 0 0 0 0 573909
-0.004656 -0.002652 0.119145 0.511282 0.598044 0.112161 -0.017936 1 0 0 0 0 0 0 574907
-0.004646 -0.002646 0.119149 0.617068 0.660752 0.183587 -0.017967 1 0 0 0 0 0 0 575909
-0.004623 -0.002647 0.119140 0.432588 0.766222 0.347499 -0.017998 1 0 0 0 0 0 0 576908
-0.004599 -0.002635 0.119149 0.407604 0.599349 0.141723 -0.018029 1 0 0 0 0 0 0 577908
-0.004587 -0.002628 0.119152 0.556421 0.661649 0.195204 -0.018061 1 0 0 0 0 0 0 578906
-0.004581 -0.002625 0.119153 0.648823 0.708807 0.226476 -0.018092 1 0 0 0 0 0 0 579909
-0.004578 -0.002624 0.119154 0.697841 0.734835 0.238840 -0.018123 1 0 0 0 0 0 0 580906
-0.004564 -0.002610 0.119165 0.562170 0.575747 0.089636 -0.018154 1 0 0 0 0 0 0 581908
-0.004557 -0.002603 0.119169 0.634327 0.647572 0.173601 -0.018186 1 0 0 0 0 0 0 582907
-0.004553 -0.002599 0.119171 0.686677 0.700282 0.216557 -0.018217 1 0 0 0 0 0 0 583907
-0.004520 -0.002589 0.119173 0.300734 0.613623 0.205000 -0.018248 1 0 0 0 0 0 0 584906
-0.004504 -0.002583 0.119174 0.473515 0.672709 0.226266 -0.018279 1 0 0 0 0 0 0 585906
-0.004496 -0.002581 0.119175 0.597407 0.713350 0.236322 -0.018311 1 0 0 0 0 0 0 586909
-0.004479 -0.002566 0.119186 0.502326 0.562157 0.086621 -0.018342 1 0 0 0 0 0 0 587900
-0.004471 -0.002559 0.119190 0.595456 0.638315 0.170228 -0.018376 1 0 0 0 0 0 0 588987
-0.004467 -0.002555 0.119192 0.658254 0.693137 0.213015 -0.018407 1 0 0 0 0 0 0 589994
-0.004452 -0.002540 0.119204 0.530784 0.549740 0.075900 -0.018438 1 0 0 0 0 0 0 590984
-0.004445 -0.002533 0.119208 0.607727 0.630008 0.163866 -0.018470 1 0 0 0 0 0 0 592002
-0.004441 -0.002529 0.119209 0.662491 0.686943 0.208178 -0.018501 1 0 0 0 0 0 0 592988
-0.004427 -0.002514 0.119221 0.530933 0.544517 0.071662 -0.018532 1 0 0 0 0 0 0 593982
-0.004420 -0.002506 0.119226 0.605922 0.625338 0.159748 -0.018563 1 0 0 0 0 0 0 594997
-0.004416 -0.002503 0.119227 0.659743 0.682596 0.204085 -0.018595 1 0 0 0 0 0 0 596009
-0.004383 -0.002492 0.119230 0.274002 0.597738 0.193823 -0.018625 1 0 0 0 0 0 0 596985
-0.004367 -0.002487 0.119230 0.447144 0.658048 0.214766 -0.018657 1 0 0 0 0 0 0 597985
-0.004346 -0.002471 0.119242 0.409254 0.525568 0.071317 -0.018688 1 0 0 0 0 0 0 598983
-0.004336 -0.002463 0.119246 0.534687 0.612367 0.156888 -0.018720 1 0 0 0 0 0 0 600024
-0.004318 -0.002446 0.119259 0.451869 0.498710 0.047097 -0.018750 1 0 0 0 0 0 0 600967
-0.004309 -0.002437 0.119264 0.553287 0.595882 0.145357 -0.018782 1 0 0 0 0 0 0 601979
-0.004305 -0.002433 0.119265 0.620583 0.661523 0.193292 -0.018813 1 0 0 0 0 0 0 602978
-0.004290 -0.002417 0.119277 0.494852 0.523021 0.058446 -0.018845 1 0 0 0 0 0 0 604002
-0.004283 -0.002410 0.119282 0.573130 0.606155 0.146674 -0.018875 1 0 0 0 0 0 0 604982
-0.004267 -0.002393 0.119295 0.466246 0.490449 0.037983 -0.018906 1 0 0 0 0 0 0 605965
-0.004259 -0.002384 0.119299 0.555811 0.586754 0.136425 -0.018938 1 0 0 0 0 0 0 606980
-0.004254 -0.002380 0.119301 0.617141 0.651948 0.184398 -0.018969 1 0 0 0 0 0 0 607980
-0.004221 -0.002369 0.119303 0.234667 0.570624 0.176406 -0.019000 1 0 0 0 0 0 0 608983
-0.004204 -0.002363 0.119304 0.409727 0.633036 0.197200 -0.019031 1 0 0 0 0 0 0 609966
-0.004184 -0.002347 0.119316 0.372197 0.501053 0.054112 -0.019063 1 0 0 0 0 0 0 610982
-0.004173 -0.002339 0.119320 0.498304 0.588545 0.139240 -0.019095 1 0 0 0 0 0 0 612005
-0.004168 -0.002335 0.119321 0.577808 0.649039 0.182404 -0.019123 1 0 0 0 0 0 0 612911
-0.004153 -0.002320 0.119333 0.457581 0.507436 0.046289 -0.019154 1 0 0 0 0 0 0 613901
-0.004145 -0.002312 0.119337 0.539067 0.589432 0.133631 -0.019186 1 0 0 0 0 0 0 614912
-0.004142 -0.002308 0.119339 0.596023 0.647191 0.177592 -0.019217 1 0 0 0 0 0 0 615902
-0.004127 -0.002293 0.119351 0.464359 0.504049 0.041831 -0.019248 1 0 0 0 0 0 0 616911
-0.004120 -0.002286 0.119355 0.540193 0.585351 0.129201 -0.019279 1 0 0 0 0 0 0 617901
-0.004116 -0.002282 0.119356 0.594331 0.642778 0.173154 -0.019310 1 0 0 0 0 0 0 618897
-0.004102 -0.002267 0.119368 0.461118 0.499342 0.037475 -0.019342 1 0 0 0 0 0 0 619911
-0.004095 -0.002259 0.119372 0.536281 0.580590 0.124770 -0.019373 1 0 0 0 0 0 0 620905
-0.004091 -0.002255 0.119374 0.590084 0.638005 0.168696 -0.019405 1 0 0 0 0 0 0 621919
-0.004077 -0.002240 0.119386 0.456564 0.494395 0.033084 -0.019436 1 0 0 0 0 0 0 622909
-0.004070 -0.002232 0.119390 0.531693 0.575680 0.120306 -0.019467 1 0 0 0 0 0 0 623924
-0.004054 -0.002215 0.119403 0.422298 0.458152 0.011871 -0.019498 1 0 0 0 0 0 0 624902
-0.004046 -0.002207 0.119407 0.511271 0.554208 0.109650 -0.019530 1 0 0 0 0 0 0 625921
-0.004042 -0.002203 0.119409 0.572228 0.619199 0.157272 -0.019560 1 0 0 0 0 0 0 626898
-0.004040 -0.002200 0.119409 0.605417 0.654267 0.175347 -0.019592 1 0 0 0 0 0 0 627922
-0.004026 -0.002186 0.119421 0.459603 0.497555 0.029744 -0.019622 1 0 0 0 0 0 0 628885
-0.004019 -0.002179 0.119425 0.528549 0.572322 0.113168 -0.019655 1 0 0 0 0 0 0 629924
-0.004016 -0.002175 0.119426 0.579105 0.626381 0.155679 -0.019686 1 0 0 0 0 0 0 630923
-0.004002 -0.002160 0.119438 0.443575 0.480689 0.019849 -0.019717 1 0 0 0 0 0 0 631918
-0.003995 -0.002153 0.119443 0.517962 0.561220 0.106673 -0.019748 1 0 0 0 0 0 0 632918
-0.003991 -0.002149 0.119444 0.571322 0.618220 0.150370 -0.019780 1 0 0 0 0 0 0 633917
-0.003977 -0.002134 0.119456 0.437065 0.473872 0.015019 -0.019810 1 0 0 0 0 0 0 634888
-0.003970 -0.002126 0.119460 0.512228 0.555191 0.101927 -0.019842 1 0 0 0 0 0 0 635918
-0.003966 -0.002122 0.119461 0.566026 0.612651 0.145646 -0.019875 1 0 0 0 0 0 0 636983
-0.003952 -0.002107 0.119473 0.431844 0.468383 0.010397 -0.019906 1 0 0 0 0 0 0 637974
-0.003945 -0.002099 0.119477 0.507110 0.549824 0.097228 -0.019938 1 0 0 0 0 0 0 638990
-0.003941 -0.002095 0.119479 0.560917 0.607293 0.140897 -0.019970 1 0 0 0 0 0 0 640012
-0.003939 -0.002094 0.119479 0.590365 0.638436 0.157554 -0.020001 1 0 0 0 0 0 0 640993
-0.003926 -0.002079 0.119491 0.442229 0.479282 0.011797 -0.020032 1 0 0 0 0 0 0 641994
-0.003919 -0.002072 0.119495 0.510305 0.553157 0.094756 -0.020063 1 0 0 0 0 0 0 642988
-0.003916 -0.002069 0.119496 0.560456 0.606760 0.137049 -0.020095 1 0 0 0 0 0 0 644000
-0.003902 -0.002054 0.119508 0.424165 0.460297 0.001460 -0.020125 1 0 0 0 0 0 0 644983
-0.003894 -0.002046 0.119512 0.498558 0.540849 0.087976 -0.020157 1 0 0 0 0 0 0 645982
-0.003891 -0.002042 0.119514 0.551907 0.597822 0.131500 -0.020188 1 0 0 0 0 0 0 646985
-0.003889 -0.002040 0.119514 0.581161 0.628761 0.148105 -0.020220 1 0 0 0 0 0 0 648016
-0.003888 -0.002039 0.119515 0.596597 0.644984 0.154161 -0.020250 1 0 0 0 0 0 0 648982
-0.003875 -0.002026 0.119526 0.440881 0.477874 0.004766 -0.020282 1 0 0 0 0 0 0 649982
-0.003869 -0.002019 0.119530 0.505327 0.547928 0.086229 -0.020313 1 0 0 0 0 0 0 650982
-0.003865 -0.002015 0.119531 0.553649 0.599631 0.127990 -0.020345 1 0 0 0 0 0 0 652021
-0.003864 -0.002013 0.119532 0.580259 0.627825 0.143960 -0.020376 1 0 0 0 0 0 0 652992
-0.003850 -0.001999 0.119543 0.430293 0.466795 -0.001797 -0.020407 1 0 0 0 0 0 0 653986
-0.003844 -0.001992 0.119547 0.497737 0.540007 0.080851 -0.020438 1 0 0 0 0 0 0 654983
-0.003840 -0.001989 0.119549 0.547561 0.593281 0.123003 -0.020470 1 0 0 0 0 0 0 656000
-0.003838 -0.001987 0.119549 0.574949 0.622279 0.139103 -0.020500 1 0 0 0 0 0 0 656981
-0.003838 -0.001986 0.119549 0.589490 0.637578 0.144974 -0.020532 1 0 0 0 0 0 0 657981
-0.003837 -0.001985 0.119549 0.597311 0.645779 0.147176 -0.020563 1 0 0 0 0 0 0 658981
-0.003825 -0.001972 0.119561 0.437484 0.474343 -0.003410 -0.020595 1 0 0 0 0 0 0 660014
-0.003818 -0.001965 0.119565 0.499967 0.542367 0.077423 -0.020625 1 0 0 0 0 0 0 660982
-0.003815 -0.001962 0.119566 0.547265 0.592994 0.118923 -0.020656 1 0 0 0 0 0 0 661970
-0.003813 -0.001960 0.119567 0.573407 0.620712 0.134809 -0.020688 1 0 0 0 0 0 0 662986
-0.003812 -0.001959 0.119567 0.587305 0.635336 0.140603 -0.020719 1 0 0 0 0 0 0 663983
-0.003812 -0.001959 0.119567 0.594796 0.643205 0.142760 -0.020750 1 0 0 0 0 0 0 664984
-0.003812 -0.001958 0.119567 0.598994 0.647621 0.143658 -0.020781 1 0 0 0 0 0 0 665968
-0.003799 -0.001945 0.119578 0.437191 0.474104 -0.007326 -0.020813 1 0 0 0 0 0 0 666981
-0.003793 -0.001938 0.119582 0.498840 0.541264 0.073272 -0.020845 1 0 0 0 0 0 0 668000
-0.003790 -0.001935 0.119584 0.545684 0.591428 0.114675 -0.020876 1 0 0 0 0 0 0 668990
-0.003788 -0.001933 0.119584 0.571557 0.618864 0.130521 -0.020907 1 0 0 0 0 0 0 669978
-0.003787 -0.001932 0.119584 0.585328 0.633355 0.136283 -0.020938 1 0 0 0 0 0 0 670982
-0.003787 -0.001932 0.119584 0.592783 0.641171 0.138455 -0.020970 1 0 0 0 0 0 0 672017
-0.003787 -0.001932 0.119584 0.596931 0.645533 0.139326 -0.021000 1 0 0 0 0 0 0 672982
-0.003787 -0.001932 0.119584 0.599474 0.648218 0.139775 -0.021032 1 0 0 0 0 0 0 673979
-0.003786 -0.001932 0.119584 0.601204 0.650048 0.140064 -0.021063 1 0 0 0 0 0 0 674982
-0.003786 -0.001931 0.119584 0.602532 0.651470 0.140297 -0.021095 1 0 0 0 0 0 0 676007
-0.003786 -0.001931 0.119584 0.603613 0.652617 0.140513 -0.021125 1 0 0 0 0 0 0 676969
-0.003786 -0.001931 0.119584 0.604611 0.653707 0.140730 -0.021157 1 0 0 0 0 0 0 677980
-0.003786 -0.001931 0.119584 0.605549 0.654706 0.140926 -0.021187 1 0 0 0 0 0 0 678964
-0.003774 -0.001918 0.119596 0.441902 0.479308 -0.010259 -0.021219 1 0 0 0 0 0 0 679993
-0.003768 -0.001912 0.119600 0.502687 0.545548 0.070162 -0.021250 1 0 0 0 0 0 0 680965
-0.003765 -0.001908 0.119601 0.549132 0.595307 0.111493 -0.021282 1 0 0 0 0 0 0 681979
-0.003763 -0.001906 0.119601 0.574792 0.622504 0.127301 -0.021312 1 0 0 0 0 0 0 682962
-0.003762 -0.001906 0.119602 0.588485 0.636927 0.133067 -0.021345 1 0 0 0 0 0 0 684014
-0.003762 -0.001905 0.119602 0.595734 0.644541 0.135186 -0.021373 1 0 0 0 0 0 0 684900
-0.003761 -0.001905 0.119602 0.599872 0.648878 0.136056 -0.021404 1 0 0 0 0 0 0 685896
-0.003761 -0.001905 0.119602 0.602407 0.651554 0.136492 -0.021436 1 0 0 0 0 0 0 686909
-0.003761 -0.001905 0.119602 0.604115 0.653345 0.136775 -0.021467 1 0 0 0 0 0 0 687899
-0.003761 -0.001905 0.119602 0.605398 0.654733 0.137001 -0.021498 1 0 0 0 0 0 0 688900
-0.003761 -0.001905 0.119602 0.606499 0.655903 0.137210 -0.021529 1 0 0 0 0 0 0 689909
-0.003761 -0.001905 0.119602 0.607464 0.656958 0.137414 -0.021560 1 0 0 0 0 0 0 690898
-0.003761 -0.001905 0.119602 0.608414 0.657969 0.137607 -0.021592 1 0 0 0 0 0 0 691909
-0.003761 -0.001905 0.119602 0.609307 0.658933 0.137817 -0.021623 1 0 0 0 0 0 0 692900
-0.003761 -0.001905 0.119602 0.610212 0.659912 0.138014 -0.021654 1 0 0 0 0 0 0 693908
-0.003761 -0.001905 0.119602 0.611109 0.660881 0.138221 -0.021686 1 0 0 0 0 0 0 694915
-0.003761 -0.001905 0.119602 0.611987 0.661830 0.138406 -0.021717 1 0 0 0 0 0 0 695902
-0.003761 -0.001905 0.119602 0.612879 0.662795 0.138621 -0.021749 1 0 0 0 0 0 0 696923
-0.003761 -0.001905 0.119602 0.613724 0.663724 0.138802 -0.021779 1 0 0 0 0 0 0 697896
-0.003761 -0.001905 0.119602 0.614630 0.664690 0.139003 -0.021810 1 0 0 0 0 0 0 698904
-0.003761 -0.001905 0.119602 0.615490 0.665619 0.139211 -0.021841 1 0 0 0 0 0 0 699888
-0.003761 -0.001905 0.119602 0.616377 0.666593 0.139408 -0.021873 1 0 0 0 0 0 0 700900
-0.003761 -0.001905 0.119602 0.617262 0.667522 0.139604 -0.021904 1 0 0 0 0 0 0 701889
-0.003761 -0.001905 0.119602 0.618145 0.668504 0.139807 -0.021936 1 0 0 0 0 0 0 702907
-0.003761 -0.001905 0.119602 0.619046 0.669466 0.140002 -0.021967 1 0 0 0 0 0 0 703918
-0.003761 -0.001905 0.119602 0.619919 0.670408 0.140213 -0.021998 1 0 0 0 0 0 0 704917
-0.003761 -0.001905 0.119602 0.620798 0.671358 0.140393 -0.022030 1 0 0 0 0 0 0 705915
-0.003761 -0.001905 0.119602 0.621670 0.672302 0.140608 -0.022061 1 0 0 0 0 0 0 706907
-0.003761 -0.001905 0.119602 0.622549 0.673268 0.140804 -0.022092 1 0 0 0 0 0 0 707909
-0.003761 -0.001905 0.119602 0.623458 0.674222 0.141006 -0.022124 1 0 0 0 0 0 0 708924
-0.003761 -0.001905 0.119602 0.624327 0.675189 0.141205 -0.022155 1 0 0 0 0 0 0 709926
-0.003761 -0.001905 0.119602 0.625204 0.676141 0.141404 -0.022186 1 0 0 0 0 0 0 710924
-0.003761 -0.001905 0.119602 0.626106 0.677086 0.141605 -0.022218 1 0 0 0 0 0 0 711931
-0.003761 -0.001905 0.119602 0.626963 0.678041 0.141796 -0.022249 1 0 0 0 0 0 0 712929
-0.003761 -0.001905 0.119602 0.627865 0.678987 0.142002 -0.022280 1 0 0 0 0 0 0 713929
-0.003761 -0.001905 0.119602 0.628730 0.679950 0.142201 -0.022311 1 0 0 0 0 0 0 714926
-0.003761 -0.001905 0.119602 0.629607 0.680902 0.142399 -0.022342 1 0 0 0 0 0 0 715924
-0.003761 -0.001905 0.119602 0.630503 0.681841 0.142599 -0.022374 1 0 0 0 0 0 0 716924
-0.003761 -0.001905 0.119602 0.631371 0.682807 0.142798 -0.022405 1 0 0 0 0 0 0 717925
-0.003761 -0.001905 0.119602 0.632263 0.683744 0.142997 -0.022436 1 0 0 0 0 0 0 718923
-0.003761 -0.001905 0.119602 0.633123 0.684701 0.143189 -0.022467 1 0 0 0 0 0 0 719923
-0.003761 -0.001905 0.119602 0.634065 0.685708 0.143413 -0.022500 1 0 0 0 0 0 0 720983
-0.003761 -0.001905 0.119602 0.634957 0.686672 0.143601 -0.022532 1 0 0 0 0 0 0 721986
-0.003761 -0.001905 0.119602 0.635821 0.687621 0.143804 -0.022563 1 0 0 0 0 0 0 722979
-0.003761 -0.001905 0.119602 0.636732 0.688577 0.144008 -0.022595 1 0 0 0 0 0 0 723997
-0.003761 -0.001905 0.119602 0.637585 0.689528 0.144203 -0.022625 1 0 0 0 0 0 0 724982
-0.003761 -0.001905 0.119602 0.638474 0.690476 0.144410 -0.022657 1 0 0 0 0 0 0 725989
-0.003761 -0.001905 0.119602 0.639356 0.691428 0.144596 -0.022688 1 0 0 0 0 0 0 726980
-0.003761 -0.001905 0.119602 0.640254 0.692415 0.144801 -0.022720 1 0 0 0 0 0 0 728021
-0.003761 -0.001905 0.119602 0.641087 0.693302 0.145001 -0.022750 1 0 0 0 0 0 0 728957
-0.003761 -0.001905 0.119602 0.641999 0.694287 0.145194 -0.022782 1 0 0 0 0 0 0 729982
-0.003761 -0.001905 0.119602 0.642873 0.695232 0.145405 -0.022813 1 0 0 0 0 0 0 730983
-0.003761 -0.001905 0.119602 0.643788 0.696221 0.145599 -0.022845 1 0 0 0 0 0 0 732013
-0.003761 -0.001905 0.119602 0.644629 0.697147 0.145796 -0.022875 1 0 0 0 0 0 0 732981
-0.003761 -0.001905 0.119602 0.645521 0.698082 0.145996 -0.022907 1 0 0 0 0 0 0 733978
-0.003761 -0.001905 0.119602 0.646390 0.699049 0.146195 -0.022938 1 0 0 0 0 0 0 734980
-0.003761 -0.001905 0.119602 0.647285 0.700005 0.146398 -0.022970 1 0 0 0 0 0 0 736003
-0.003761 -0.001905 0.119602 0.648150 0.700939 0.146585 -0.023000 1 0 0 0 0 0 0 736968
-0.003761 -0.001905 0.119602 0.649040 0.701901 0.146799 -0.023032 1 0 0 0 0 0 0 737986
-0.003761 -0.001905 0.119602 0.649903 0.702849 0.146990 -0.023063 1 0 0 0 0 0 0 738970
-0.003761 -0.001905 0.119602 0.650818 0.703826 0.147188 -0.023095 1 0 0 0 0 0 0 739997
-0.003761 -0.001905 0.119602 0.651680 0.704757 0.147396 -0.023125 1 0 0 0 0 0 0 740984
-0.003761 -0.001905 0.119602 0.652565 0.705713 0.147584 -0.023157 1 0 0 0 0 0 0 741980
-0.003761 -0.001905 0.119602 0.653438 0.706658 0.147794 -0.023188 1 0 0 0 0 0 0 742980
-0.003761 -0.001905 0.119602 0.654355 0.707649 0.147983 -0.023220 1 0 0 0 0 0 0 744021
-0.003761 -0.001905 0.119602 0.655198 0.708576 0.148186 -0.023250 1 0 0 0 0 0 0 744983
-0.003761 -0.001905 0.119602 0.656080 0.709517 0.148392 -0.023282 1 0 0 0 0 0 0 745982
-0.003761 -0.001905 0.119602 0.656970 0.710477 0.148580 -0.023313 1 0 0 0 0 0 0 746982
-0.003761 -0.001905 0.119602 0.657857 0.711437 0.148793 -0.023345 1 0 0 0 0 0 0 747998
-0.003761 -0.001905 0.119602 0.658718 0.712383 0.148984 -0.023375 1 0 0 0 0 0 0 748980
-0.003761 -0.001905 0.119602 0.659598 0.713321 0.149174 -0.023406 1 0 0 0 0 0 0 749967
-0.003761 -0.001905 0.119602 0.660481 0.714275 0.149387 -0.023438 1 0 0 0 0 0 0 750978
-0.003761 -0.001905 0.119602 0.661386 0.715253 0.149573 -0.023470 1 0 0 0 0 0 0 752005
-0.003761 -0.001905 0.119602 0.662229 0.716165 0.149782 -0.023500 1 0 0 0 0 0 0 752964
-0.003749 -0.001891 0.119613 0.497989 0.540136 -0.001730 -0.023532 1 0 0 0 0 0 0 753979
-0.003743 -0.001885 0.119617 0.558683 0.606282 0.078497 -0.023566 1 0 0 0 0 0 0 755087
-0.003739 -0.001881 0.119618 0.604941 0.655826 0.119718 -0.023595 1 0 0 0 0 0 0 756013
-0.003719 -0.001884 0.119609 0.375931 0.741281 0.264194 -0.023625 1 0 0 0 0 0 0 756963
-0.003709 -0.001885 0.119606 0.486704 0.734751 0.202161 -0.023657 1 0 0 0 0 0 0 757978
-0.003703 -0.001886 0.119605 0.563881 0.726367 0.169433 -0.023687 1 0 0 0 0 0 0 758962
-0.003701 -0.001887 0.119604 0.604695 0.721936 0.157077 -0.023720 1 0 0 0 0 0 0 759993
-0.003700 -0.001887 0.119604 0.625632 0.720105 0.152810 -0.023754 1 0 0 0 0 0 0 761088
-0.003699 -0.001887 0.119604 0.636359 0.719491 0.151415 -0.023781 1 0 0 0 0 0 0 761976
-0.003699 -0.001887 0.119604 0.642168 0.719663 0.151062 -0.023812 1 0 0 0 0 0 0 762961
-0.003699 -0.001887 0.119604 0.645505 0.720269 0.151066 -0.023844 1 0 0 0 0 0 0 763992
-0.003699 -0.001887 0.119604 0.647567 0.720983 0.151199 -0.023875 1 0 0 0 0 0 0 764963
-0.003698 -0.001887 0.119604 0.649045 0.721849 0.151379 -0.023907 1 0 0 0 0 0 0 765978
-0.003698 -0.001887 0.119604 0.650197 0.722734 0.151563 -0.023937 1 0 0 0 0 0 0 766961
-0.003698 -0.001887 0.119604 0.651236 0.723713 0.151769 -0.023970 1 0 0 0 0 0 0 768011
-0.003698 -0.001887 0.119604 0.652060 0.724522 0.151940 -0.023998 1 0 0 0 0 0 0 768896
-0.003698 -0.001887 0.119604 0.652950 0.725454 0.152139 -0.024029 1 0 0 0 0 0 0 769896
-0.003698 -0.001887 0.119604 0.653823 0.726403 0.152338 -0.024060 1 0 0 0 0 0 0 770897
-0.003698 -0.001887 0.119604 0.654788 0.727473 0.152563 -0.024096 1 0 0 0 0 0 0 772031
-0.003698 -0.001887 0.119604 0.655527 0.728279 0.152740 -0.024123 1 0 0 0 0 0 0 772897
-0.003698 -0.001887 0.119604 0.656392 0.729239 0.152928 -0.024154 1 0 0 0 0 0 0 773906
-0.003698 -0.001887 0.119604 0.657236 0.730176 0.153123 -0.024185 1 0 0 0 0 0 0 774899
-0.003698 -0.001887 0.119604 0.658211 0.731244 0.153361 -0.024221 1 0 0 0 0 0 0 776034
-0.003698 -0.001887 0.119604 0.659037 0.732175 0.153544 -0.024252 1 0 0 0 0 0 0 777018
-0.003698 -0.001887 0.119604 0.659791 0.733030 0.153727 -0.024280 1 0 0 0 0 0 0 777921
-0.003698 -0.001887 0.119604 0.660757 0.734074 0.153955 -0.024315 1 0 0 0 0 0 0 779033
-0.003698 -0.001887 0.119604 0.661482 0.734892 0.154114 -0.024341 1 0 0 0 0 0 0 779897
-0.003698 -0.001887 0.119604 0.662340 0.735831 0.154318 -0.024373 1 0 0 0 0 0 0 780905
-0.003698 -0.001887 0.119604 0.663174 0.736772 0.154507 -0.024404 1 0 0 0 0 0 0 781891
-0.003698 -0.001887 0.119604 0.664142 0.737849 0.154752 -0.024439 1 0 0 0 0 0 0 783032
-0.003698 -0.001887 0.119604 0.664888 0.738677 0.154908 -0.024467 1 0 0 0 0 0 0 783909
-0.003698 -0.001887 0.119604 0.665730 0.739613 0.155103 -0.024498 1 0 0 0 0 0 0 784901
-0.003698 -0.001887 0.119604 0.666593 0.740556 0.155314 -0.024529 1 0 0 0 0 0 0 785904
-0.003698 -0.001887 0.119604 0.667537 0.741618 0.155524 -0.024564 1 0 0 0 0 0 0 787027
-0.003698 -0.001887 0.119604 0.668389 0.742552 0.155728 -0.024596 1 0 0 0 0 0 0 788028
-0.003698 -0.001887 0.119604 0.669222 0.743506 0.155925 -0.024627 1 0 0 0 0 0 0 789026
-0.003698 -0.001887 0.119604 0.670088 0.744456 0.156124 -0.024658 1 0 0 0 0 0 0 790025
-0.003698 -0.001887 0.119604 0.670830 0.745264 0.156297 -0.024685 1 0 0 0 0 0 0 790902
-0.003698 -0.001887 0.119604 0.671791 0.746344 0.156515 -0.024721 1 0 0 0 0 0 0 792037
-0.003698 -0.001887 0.119604 0.672645 0.747279 0.156724 -0.024752 1 0 0 0 0 0 0 793030
-0.003698 -0.001887 0.119604 0.673483 0.748224 0.156910 -0.024783 1 0 0 0 0 0 0 794029
-0.003698 -0.001887 0.119604 0.674320 0.749171 0.157112 -0.024814 1 0 0 0 0 0 0 795029
-0.003698 -0.001887 0.119604 0.675080 0.749986 0.157292 -0.024842 1 0 0 0 0 0 0 795899
-0.003698 -0.001887 0.119604 0.675923 0.750935 0.157478 -0.024873 1 0 0 0 0 0 0 796902
-0.003698 -0.001887 0.119604 0.676865 0.751968 0.157702 -0.024907 1 0 0 0 0 0 0 798009
-0.003698 -0.001887 0.119604 0.677724 0.752936 0.157897 -0.024939 1 0 0 0 0 0 0 799024
-0.003698 -0.001887 0.119604 0.678575 0.753883 0.158115 -0.024971 1 0 0 0 0 0 0 800027
-0.003698 -0.001887 0.119604 0.679422 0.754824 0.158295 -0.025002 1 0 0 0 0 0 0 801024
-0.003698 -0.001887 0.119604 0.680274 0.755771 0.158491 -0.025033 1 0 0 0 0 0 0 802027
-0.003698 -0.001887 0.119604 0.681029 0.756594 0.158678 -0.025060 1 0 0 0 0 0 0 802903
-0.003698 -0.001887 0.119604 0.681974 0.757657 0.158888 -0.025096 1 0 0 0 0 0 0 804027
-0.003698 -0.001887 0.119604 0.682706 0.758473 0.159072 -0.025123 1 0 0 0 0 0 0 804901
-0.003698 -0.001887 0.119604 0.683670 0.759544 0.159284 -0.025158 1 0 0 0 0 0 0 806027
-0.003698 -0.001887 0.119604 0.684419 0.760375 0.159462 -0.025185 1 0 0 0 0 0 0 806899
-0.003698 -0.001887 0.119604 0.685374 0.761422 0.159685 -0.025221 1 0 0 0 0 0 0 808028
-0.003698 -0.001887 0.119604 0.686112 0.762255 0.159852 -0.025248 1 0 0 0 0 0 0 808901
-0.003698 -0.001887 0.119604 0.687069 0.763320 0.160094 -0.025283 1 0 0 0 0 0 0 810029
-0.003698 -0.001887 0.119604 0.687914 0.764259 0.160273 -0.025314 1 0 0 0 0 0 0 811024
-0.003698 -0.001887 0.119604 0.688767 0.765206 0.160470 -0.025346 1 0 0 0 0 0 0 812028
-0.003698 -0.001887 0.119604 0.689624 0.766143 0.160680 -0.025377 1 0 0 0 0 0 0 813024
-0.003698 -0.001887 0.119604 0.690464 0.767090 0.160866 -0.025408 1 0 0 0 0 0 0 814025
-0.003698 -0.001887 0.119604 0.691315 0.768021 0.161069 -0.025439 1 0 0 0 0 0 0 815024
-0.003698 -0.001887 0.119604 0.692229 0.769066 0.161286 -0.025473 1 0 0 0 0 0 0 816118
-0.003698 -0.001887 0.119604 0.693088 0.770008 0.161483 -0.025504 1 0 0 0 0 0 0 817109
-0.003698 -0.001887 0.119604 0.693932 0.770929 0.161679 -0.025535 1 0 0 0 0 0 0 818105
-0.003698 -0.001887 0.119604 0.694764 0.771867 0.161867 -0.025566 1 0 0 0 0 0 0 819089
-0.003698 -0.001887 0.119604 0.695645 0.772832 0.162083 -0.025598 1 0 0 0 0 0 0 820114
-0.003698 -0.001887 0.119604 0.696348 0.773626 0.162237 -0.025625 1 0 0 0 0 0 0 820953
-0.003698 -0.001887 0.119604 0.697293 0.774679 0.162471 -0.025660 1 0 0 0 0 0 0 822078
-0.003698 -0.001887 0.119604 0.698170 0.775652 0.162662 -0.025692 1 0 0 0 0 0 0 823101
-0.003698 -0.001887 0.119604 0.699003 0.776577 0.162860 -0.025722 1 0 0 0 0 0 0 824072
-0.003698 -0.001887 0.119604 0.699873 0.777530 0.163063 -0.025754 1 0 0 0 0 0 0 825101
-0.003698 -0.001887 0.119604 0.700725 0.778490 0.163256 -0.025786 1 0 0 0 0 0 0 826109
-0.003698 -0.001887 0.119604 0.701442 0.779288 0.163442 -0.025812 1 0 0 0 0 0 0 826954
-0.003698 -0.001887 0.119604 0.702398 0.780350 0.163648 -0.025847 1 0 0 0 0 0 0 828079
-0.003698 -0.001887 0.119604 0.703268 0.781317 0.163849 -0.025879 1 0 0 0 0 0 0 829104
-0.003698 -0.001887 0.119604 0.704098 0.782223 0.164052 -0.025909 1 0 0 0 0 0 0 830068
-0.003698 -0.001887 0.119604 0.704954 0.783188 0.164242 -0.025941 1 0 0 0 0 0 0 831088
-0.003698 -0.001887 0.119604 0.705818 0.784134 0.164448 -0.025973 1 0 0 0 0 0 0 832102
-0.003698 -0.001887 0.119604 0.706637 0.785073 0.164642 -0.026004 1 0 0 0 0 0 0 833084
-0.003698 -0.001887 0.119604 0.707518 0.786040 0.164845 -0.026035 1 0 0 0 0 0 0 834101
-0.003698 -0.001887 0.119604 0.708351 0.786948 0.165039 -0.026066 1 0 0 0 0 0 0 835084
-0.003698 -0.001887 0.119604 0.709224 0.787932 0.165237 -0.026098 1 0 0 0 0 0 0 836117
-0.003698 -0.001887 0.119604 0.710070 0.788857 0.165444 -0.026129 1 0 0 0 0 0 0 837100
-0.003698 -0.001887 0.119604 0.710897 0.789790 0.165627 -0.026160 1 0 0 0 0 0 0 838085
-0.003698 -0.001887 0.119604 0.711746 0.790750 0.165832 -0.026192 1 0 0 0 0 0 0 839100
-0.003698 -0.001887 0.119604 0.712596 0.791667 0.166028 -0.026222 1 0 0 0 0 0 0 840086
-0.003698 -0.001887 0.119604 0.713403 0.792575 0.166216 -0.026252 1 0 0 0 0 0 0 841029
-0.003686 -0.001874 0.119616 0.548427 0.615807 0.014367 -0.026283 1 0 0 0 0 0 0 842019
-0.003680 -0.001867 0.119620 0.608820 0.681618 0.094325 -0.026314 1 0 0 0 0 0 0 843029
-0.003677 -0.001864 0.119621 0.654968 0.731103 0.135448 -0.026345 1 0 0 0 0 0 0 844020
-0.003675 -0.001862 0.119621 0.680497 0.758188 0.151188 -0.026377 1 0 0 0 0 0 0 845028
-0.003674 -0.001861 0.119622 0.694021 0.772457 0.156904 -0.026408 1 0 0 0 0 0 0 846019
-0.003674 -0.001861 0.119622 0.701329 0.780130 0.159030 -0.026439 1 0 0 0 0 0 0 847030
-0.003673 -0.001860 0.119622 0.705390 0.784438 0.159882 -0.026470 1 0 0 0 0 0 0 848020
-0.003673 -0.001860 0.119622 0.707870 0.787069 0.160310 -0.026502 1 0 0 0 0 0 0 849028
-0.003673 -0.001860 0.119622 0.709517 0.788833 0.160582 -0.026533 1 0 0 0 0 0 0 850023
-0.003673 -0.001860 0.119622 0.710769 0.790215 0.160806 -0.026565 1 0 0 0 0 0 0 851036
-0.003673 -0.001860 0.119622 0.711818 0.791354 0.161004 -0.026596 1 0 0 0 0 0 0 852036
-0.003673 -0.001860 0.119622 0.712966 0.792623 0.161241 -0.026635 1 0 0 0 0 0 0 853283
-0.003673 -0.001860 0.119622 0.713639 0.793368 0.161378 -0.026658 1 0 0 0 0 0 0 854029
-0.003673 -0.001860 0.119622 0.714499 0.794307 0.161573 -0.026689 1 0 0 0 0 0 0 855019
-0.003673 -0.001860 0.119622 0.715423 0.795348 0.161782 -0.026723 1 0 0 0 0 0 0 856116
-0.003673 -0.001860 0.119622 0.716207 0.796205 0.161951 -0.026752 1 0 0 0 0 0 0 857038
-0.003673 -0.001860 0.119622 0.717027 0.797145 0.162144 -0.026783 1 0 0 0 0 0 0 858025
-0.003673 -0.001860 0.119622 0.717885 0.798087 0.162330 -0.026815 1 0 0 0 0 0 0 859038
-0.003673 -0.001860 0.119622 0.718706 0.798983 0.162521 -0.026845 1 0 0 0 0 0 0 860014
-0.003661 -0.001847 0.119633 0.553519 0.622020 0.010660 -0.026877 1 0 0 0 0 0 0 861033
-0.003655 -0.001840 0.119637 0.613874 0.687794 0.090509 -0.026908 1 0 0 0 0 0 0 862033
-0.003651 -0.001837 0.119638 0.660035 0.737264 0.131606 -0.026940 1 0 0 0 0 0 0 863033
-0.003650 -0.001835 0.119639 0.685525 0.764318 0.147302 -0.026970 1 0 0 0 0 0 0 864023
-0.003649 -0.001834 0.119639 0.699061 0.778586 0.153014 -0.027002 1 0 0 0 0 0 0 865034
-0.003648 -0.001834 0.119639 0.706316 0.786231 0.155112 -0.027033 1 0 0 0 0 0 0 866034
-0.003648 -0.001834 0.119639 0.710394 0.790530 0.155980 -0.027065 1 0 0 0 0 0 0 867036
-0.003648 -0.001834 0.119639 0.712847 0.793143 0.156386 -0.027096 1 0 0 0 0 0 0 868038
-0.003648 -0.001833 0.119639 0.714482 0.794912 0.156648 -0.027127 1 0 0 0 0 0 0 869031
-0.003648 -0.001833 0.119639 0.715689 0.796231 0.156856 -0.027158 1 0 0 0 0 0 0 870009
-0.003648 -0.001833 0.119639 0.716752 0.797385 0.157057 -0.027190 1 0 0 0 0 0 0 871033
-0.003648 -0.001833 0.119639 0.717676 0.798405 0.157232 -0.027221 1 0 0 0 0 0 0 872035
-0.003636 -0.001820 0.119650 0.552356 0.621275 0.005424 -0.027252 1 0 0 0 0 0 0 873035
-0.003629 -0.001813 0.119654 0.612732 0.687081 0.085179 -0.027283 1 0 0 0 0 0 0 874035
-0.003626 -0.001810 0.119656 0.658908 0.736565 0.126201 -0.027315 1 0 0 0 0 0 0 875034
-0.003624 -0.001808 0.119656 0.684389 0.763611 0.141900 -0.027346 1 0 0 0 0 0 0 876035
-0.003624 -0.001807 0.119656 0.697905 0.777857 0.147576 -0.027377 1 0 0 0 0 0 0 877036
-0.003623 -0.001807 0.119656 0.705140 0.785497 0.149690 -0.027408 1 0 0 0 0 0 0 878033
-0.003623 -0.001807 0.119656 0.709207 0.789771 0.150537 -0.027440 1 0 0 0 0 0 0 879034
-0.003623 -0.001807 0.119656 0.711656 0.792379 0.150940 -0.027471 1 0 0 0 0 0 0 880036
-0.003623 -0.001807 0.119656 0.713274 0.794129 0.151186 -0.027502 1 0 0 0 0 0 0 881032
-0.003623 -0.001807 0.119656 0.714507 0.795462 0.151390 -0.027533 1 0 0 0 0 0 0 882035
-0.003610 -0.001793 0.119668 0.549143 0.618298 -0.000376 -0.027564 1 0 0 0 0 0 0 883027
-0.003604 -0.001787 0.119672 0.609631 0.684192 0.079306 -0.027596 1 0 0 0 0 0 0 884035
-0.003601 -0.001783 0.119673 0.655827 0.733710 0.120289 -0.027627 1 0 0 0 0 0 0 885036
-0.003599 -0.001782 0.119673 0.681335 0.760770 0.135956 -0.027658 1 0 0 0 0 0 0 886034
-0.003598 -0.001781 0.119674 0.694828 0.775020 0.141632 -0.027690 1 0 0 0 0 0 0 887036
-0.003598 -0.001780 0.119674 0.702042 0.782624 0.143724 -0.027720 1 0 0 0 0 0 0 888008
-0.003598 -0.001780 0.119674 0.706182 0.786994 0.144572 -0.027755 1 0 0 0 0 0 0 889119
-0.003598 -0.001780 0.119674 0.708605 0.789560 0.144967 -0.027785 1 0 0 0 0 0 0 890101
-0.003598 -0.001780 0.119674 0.710229 0.791301 0.145220 -0.027817 1 0 0 0 0 0 0 891107
-0.003598 -0.001780 0.119674 0.711444 0.792627 0.145404 -0.027848 1 0 0 0 0 0 0 892114
-0.003598 -0.001780 0.119674 0.712438 0.793721 0.145579 -0.027879 1 0 0 0 0 0 0 893107
-0.003598 -0.001780 0.119674 0.713335 0.794715 0.145742 -0.027910 1 0 0 0 0 0 0 894100
-0.003598 -0.001780 0.119674 0.714198 0.795672 0.145910 -0.027942 1 0 0 0 0 0 0 895109
-0.003585 -0.001767 0.119685 0.548455 0.618095 -0.005836 -0.027972 1 0 0 0 0 0 0 896080
-0.003579 -0.001760 0.119689 0.608822 0.683905 0.073737 -0.028003 1 0 0 0 0 0 0 897079
-0.003576 -0.001756 0.119690 0.654984 0.733361 0.114680 -0.028035 1 0 0 0 0 0 0 898078
-0.003574 -0.001755 0.119691 0.680437 0.760375 0.130316 -0.028066 1 0 0 0 0 0 0 899077
-0.003573 -0.001754 0.119691 0.693931 0.774598 0.135994 -0.028097 1 0 0 0 0 0 0 900083
-0.003573 -0.001753 0.119691 0.701141 0.782195 0.138071 -0.028128 1 0 0 0 0 0 0 901074
-0.003573 -0.001753 0.119691 0.705194 0.786469 0.138887 -0.028160 1 0 0 0 0 0 0 902103
-0.003572 -0.001753 0.119691 0.707602 0.789034 0.139284 -0.028191 1 0 0 0 0 0 0 903088
-0.003572 -0.001753 0.119691 0.709206 0.790770 0.139517 -0.028223 1 0 0 0 0 0 0 904098
-0.003572 -0.001753 0.119691 0.710381 0.792056 0.139699 -0.028254 1 0 0 0 0 0 0 905084
-0.003572 -0.001753 0.119691 0.711397 0.793160 0.139871 -0.028285 1 0 0 0 0 0 0 906098
-0.003572 -0.001753 0.119691 0.712268 0.794123 0.140017 -0.028316 1 0 0 0 0 0 0 907081
-0.003572 -0.001753 0.119691 0.713124 0.795073 0.140177 -0.028348 1 0 0 0 0 0 0 908098
-0.003572 -0.001753 0.119691 0.713930 0.795955 0.140338 -0.028379 1 0 0 0 0 0 0 909083
-0.003572 -0.001753 0.119691 0.714736 0.796867 0.140496 -0.028410 1 0 0 0 0 0 0 910099
-0.003572 -0.001753 0.119691 0.715517 0.797738 0.140636 -0.028441 1 0 0 0 0 0 0 911081
-0.003572 -0.001753 0.119691 0.716310 0.798623 0.140804 -0.028473 1 0 0 0 0 0 0 912099
-0.003572 -0.001753 0.119691 0.717040 0.799436 0.140935 -0.028502 1 0 0 0 0 0 0 913018
-0.003572 -0.001753 0.119691 0.717836 0.800309 0.141096 -0.028533 1 0 0 0 0 0 0 914026
-0.003572 -0.001753 0.119691 0.718669 0.801250 0.141260 -0.028566 1 0 0 0 0 0 0 915079
-0.003572 -0.001753 0.119691 0.719410 0.802063 0.141406 -0.028596 1 0 0 0 0 0 0 916027
-0.003572 -0.001753 0.119691 0.720173 0.802943 0.141558 -0.028626 1 0 0 0 0 0 0 917017
-0.003572 -0.001753 0.119691 0.720988 0.803824 0.141722 -0.028658 1 0 0 0 0 0 0 918027
-0.003572 -0.001753 0.119691 0.721758 0.804695 0.141862 -0.028689 1 0 0 0 0 0 0 919017
-0.003572 -0.001753 0.119691 0.722551 0.805580 0.142022 -0.028720 1 0 0 0 0 0 0 920017
-0.003572 -0.001753 0.119691 0.723341 0.806446 0.142178 -0.028752 1 0 0 0 0 0 0 921027
-0.003560 -0.001740 0.119702 0.557318 0.628602 -0.009616 -0.028783 1 0 0 0 0 0 0 922022
-0.003554 -0.001733 0.119706 0.617646 0.694342 0.069852 -0.028814 1 0 0 0 0 0 0 923030
-0.003550 -0.001730 0.119708 0.663765 0.743765 0.110736 -0.028846 1 0 0 0 0 0 0 924033
-0.003549 -0.001728 0.119708 0.689196 0.770757 0.126346 -0.028877 1 0 0 0 0 0 0 925024
-0.003548 -0.001727 0.119708 0.702647 0.784950 0.132003 -0.028908 1 0 0 0 0 0 0 926022
-0.003548 -0.001727 0.119708 0.709862 0.792539 0.134063 -0.028939 1 0 0 0 0 0 0 927026
-0.003547 -0.001726 0.119708 0.713865 0.796773 0.134887 -0.028970 1 0 0 0 0 0 0 928024
-0.003547 -0.001726 0.119708 0.716265 0.799316 0.135265 -0.029001 1 0 0 0 0 0 0 929012
-0.003547 -0.001726 0.119708 0.717866 0.801048 0.135494 -0.029033 1 0 0 0 0 0 0 930025
-0.003547 -0.001726 0.119708 0.719048 0.802325 0.135664 -0.029064 1 0 0 0 0 0 0 931020
-0.003547 -0.001726 0.119708 0.720030 0.803407 0.135825 -0.029096 1 0 0 0 0 0 0 932030
-0.003547 -0.001726 0.119708 0.720902 0.804373 0.135970 -0.029127 1 0 0 0 0 0 0 933022
-0.003547 -0.001726 0.119708 0.721713 0.805260 0.136116 -0.029157 1 0 0 0 0 0 0 934004
-0.003547 -0.001726 0.119708 0.722534 0.806187 0.136262 -0.029189 1 0 0 0 0 0 0 935033
-0.003547 -0.001726 0.119708 0.723317 0.807062 0.136414 -0.029221 1 0 0 0 0 0 0 936033
-0.003547 -0.001726 0.119708 0.724110 0.807930 0.136562 -0.029252 1 0 0 0 0 0 0 937031
-0.003547 -0.001726 0.119708 0.724876 0.808798 0.136695 -0.029283 1 0 0 0 0 0 0 938033
-0.003547 -0.001726 0.119708 0.725657 0.809656 0.136852 -0.029314 1 0 0 0 0 0 0 939030
-0.003547 -0.001726 0.119708 0.726421 0.810538 0.137000 -0.029346 1 0 0 0 0 0 0 940036
-0.003547 -0.001726 0.119708 0.727185 0.811363 0.137142 -0.029376 1 0 0 0 0 0 0 941006
-0.003547 -0.001726 0.119708 0.727978 0.812259 0.137285 -0.029408 1 0 0 0 0 0 0 942033
-0.003547 -0.001726 0.119708 0.728755 0.813128 0.137431 -0.029440 1 0 0 0 0 0 0 943038
-0.003547 -0.001726 0.119708 0.729521 0.813967 0.137576 -0.029471 1 0 0 0 0 0 0 944033
-0.003547 -0.001726 0.119708 0.730285 0.814849 0.137728 -0.029502 1 0 0 0 0 0 0 945032
-0.003547 -0.001726 0.119708 0.731073 0.815701 0.137875 -0.029533 1 0 0 0 0 0 0 946032
-0.003547 -0.001726 0.119708 0.731845 0.816574 0.138015 -0.029564 1 0 0 0 0 0 0 947032
-0.003547 -0.001726 0.119708 0.732622 0.817427 0.138166 -0.029596 1 0 0 0 0 0 0 948033
-0.003547 -0.001726 0.119708 0.733383 0.818290 0.138299 -0.029627 1 0 0 0 0 0 0 949030
-0.003547 -0.001726 0.119708 0.734165 0.819163 0.138451 -0.029658 1 0 0 0 0 0 0 950032
-0.003547 -0.001726 0.119708 0.734929 0.820017 0.138609 -0.029689 1 0 0 0 0 0 0 951030
-0.003547 -0.001726 0.119708 0.735712 0.820891 0.138745 -0.029721 1 0 0 0 0 0 0 952033
-0.003547 -0.001726 0.119708 0.736488 0.821740 0.138895 -0.029752 1 0 0 0 0 0 0 953030
-0.003547 -0.001726 0.119708 0.737259 0.822615 0.139036 -0.029783 1 0 0 0 0 0 0 954031
-0.003547 -0.001726 0.119708 0.738030 0.823477 0.139180 -0.029814 1 0 0 0 0 0 0 955028
-0.003547 -0.001726 0.119708 0.738803 0.824323 0.139326 -0.029846 1 0 0 0 0 0 0 956032
-0.003547 -0.001726 0.119708 0.739567 0.825206 0.139478 -0.029877 1 0 0 0 0 0 0 957031
-0.003547 -0.001726 0.119708 0.740354 0.826056 0.139625 -0.029908 1 0 0 0 0 0 0 958030
-0.003547 -0.001726 0.119708 0.741128 0.826931 0.139765 -0.029939 1 0 0 0 0 0 0 959032
-0.003547 -0.001726 0.119708 0.741901 0.827796 0.139910 -0.029971 1 0 0 0 0 0 0 960032
-0.003547 -0.001726 0.119708 0.742678 0.828647 0.140063 -0.030002 1 0 0 0 0 0 0 961032
-0.003547 -0.001726 0.119708 0.743440 0.829511 0.140195 -0.030033 1 0 0 0 0 0 0 962030
-0.003547 -0.001726 0.119708 0.744212 0.830374 0.140359 -0.030064 1 0 0 0 0 0 0 963031
-0.003547 -0.001726 0.119708 0.744986 0.831238 0.140493 -0.030095 1 0 0 0 0 0 0 964021
-0.003547 -0.001726 0.119708 0.745762 0.832088 0.140644 -0.030127 1 0 0 0 0 0 0 965019
-0.003547 -0.001726 0.119708 0.746541 0.832971 0.140786 -0.030158 1 0 0 0 0 0 0 966030
-0.003547 -0.001726 0.119708 0.747310 0.833831 0.140925 -0.030190 1 0 0 0 0 0 0 967034
-0.003547 -0.001726 0.119708 0.748081 0.834692 0.141089 -0.030221 1 0 0 0 0 0 0 968033
-0.003547 -0.001726 0.119708 0.748861 0.835562 0.141224 -0.030252 1 0 0 0 0 0 0 969031
-0.003547 -0.001726 0.119708 0.749631 0.836405 0.141374 -0.030283 1 0 0 0 0 0 0 970020
-0.003547 -0.001726 0.119708 0.750411 0.837289 0.141516 -0.030314 1 0 0 0 0 0 0 971032
-0.003547 -0.001726 0.119708 0.751185 0.838154 0.141661 -0.030346 1 0 0 0 0 0 0 972033
-0.003547 -0.001726 0.119708 0.751948 0.839007 0.141819 -0.030377 1 0 0 0 0 0 0 973031
-0.003547 -0.001726 0.119708 0.752721 0.839868 0.141947 -0.030408 1 0 0 0 0 0 0 974030
-0.003547 -0.001726 0.119708 0.753506 0.840729 0.142104 -0.030439 1 0 0 0 0 0 0 975031
-0.003547 -0.001726 0.119708 0.754274 0.841599 0.142244 -0.030471 1 0 0 0 0 0 0 976026
-0.003547 -0.001726 0.119708 0.755039 0.842454 0.142388 -0.030501 1 0 0 0 0 0 0 977015
-0.003547 -0.001726 0.119708 0.755823 0.843314 0.142541 -0.030533 1 0 0 0 0 0 0 978024
-0.003547 -0.001726 0.119708 0.756566 0.844173 0.142679 -0.030564 1 0 0 0 0 0 0 979014
-0.003547 -0.001726 0.119708 0.757367 0.845038 0.142833 -0.030595 1 0 0 0 0 0 0 980023
-0.003547 -0.001726 0.119708 0.758133 0.845905 0.142972 -0.030626 1 0 0 0 0 0 0 981015
-0.003547 -0.001726 0.119708 0.758916 0.846765 0.143125 -0.030658 1 0 0 0 0 0 0 982023
-0.003547 -0.001726 0.119708 0.759680 0.847631 0.143264 -0.030689 1 0 0 0 0 0 0 983014
-0.003547 -0.001726 0.119708 0.760449 0.848506 0.143417 -0.030720 1 0 0 0 0 0 0 984024
-0.003547 -0.001726 0.119708 0.761221 0.849339 0.143555 -0.030751 1 0 0 0 0 0 0 985014
-0.003547 -0.001726 0.119708 0.762007 0.850228 0.143702 -0.030783 1 0 0 0 0 0 0 986024
-0.003547 -0.001726 0.119708 0.762784 0.851080 0.143854 -0.030814 1 0 0 0 0 0 0 987023
-0.003547 -0.001726 0.119708 0.763566 0.851967 0.143997 -0.030846 1 0 0 0 0 0 0 988038
-0.003547 -0.001726 0.119708 0.764334 0.852825 0.144141 -0.030877 1 0 0 0 0 0 0 989031
-0.003547 -0.001726 0.119708 0.765100 0.853681 0.144299 -0.030908 1 0 0 0 0 0 0 990032
-0.003535 -0.001713 0.119720 0.598540 0.675252 -0.007793 -0.030939 1 0 0 0 0 0 0 991026
-0.003528 -0.001706 0.119723 0.658688 0.740798 0.071463 -0.030970 1 0 0 0 0 0 0 992021
-0.003525 -0.001703 0.119725 0.704706 0.790115 0.112271 -0.031002 1 0 0 0 0 0 0 993029
-0.003524 -0.001701 0.119725 0.730086 0.817053 0.127841 -0.031033 1 0 0 0 0 0 0 994027
-0.003523 -0.001700 0.119725 0.743511 0.831204 0.133483 -0.031064 1 0 0 0 0 0 0 995033
-0.003522 -0.001700 0.119725 0.750659 0.838751 0.135536 -0.031095 1 0 0 0 0 0 0 996013
-0.003522 -0.001700 0.119726 0.754686 0.842983 0.136347 -0.031127 1 0 0 0 0 0 0 997028
-0.003522 -0.001700 0.119726 0.757065 0.845516 0.136716 -0.031158 1 0 0 0 0 0 0 998030
-0.003522 -0.001699 0.119726 0.758641 0.847223 0.136934 -0.031189 1 0 0 0 0 0 0 999032
-0.003522 -0.001699 0.119726 0.759810 0.848502 0.137109 -0.031221 1 0 0 0 0 0 1 32
-0.003522 -0.001699 0.119726 0.760774 0.849550 0.137248 -0.031252 1 0 0 0 0 0 1 1031
-0.003522 -0.001699 0.119726 0.761638 0.850507 0.137384 -0.031283 1 0 0 0 0 0 1 2030
-0.003522 -0.001699 0.119726 0.762459 0.851404 0.137531 -0.031314 1 0 0 0 0 0 1 3030
-0.003522 -0.001699 0.119726 0.763247 0.852296 0.137665 -0.031346 1 0 0 0 0 0 1 4032
-0.003522 -0.001699 0.119726 0.764019 0.853143 0.137795 -0.031377 1 0 0 0 0 0 1 5028
-0.003522 -0.001699 0.119726 0.764791 0.854003 0.137939 -0.031408 1 0 0 0 0 0 1 6031
-0.003522 -0.001699 0.119726 0.765537 0.854867 0.138077 -0.031439 1 0 0 0 0 0 1 7030
-0.003522 -0.001699 0.119726 0.766314 0.855707 0.138215 -0.031471 1 0 0 0 0 0 1 8034
-0.003522 -0.001699 0.119726 0.767066 0.856559 0.138344 -0.031502 1 0 0 0 0 0 1 9025
-0.003522 -0.001699 0.119726 0.767829 0.857413 0.138481 -0.031533 1 0 0 0 0 0 1 10028
-0.003522 -0.001699 0.119726 0.768591 0.858264 0.138638 -0.031564 1 0 0 0 0 0 1 11030
-0.003522 -0.001699 0.119726 0.769353 0.859115 0.138758 -0.031596 1 0 0 0 0 0 1 12031
-0.003522 -0.001699 0.119726 0.770117 0.859952 0.138900 -0.031627 1 0 0 0 0 0 1 13030
-0.003522 -0.001699 0.119726 0.770875 0.860812 0.139031 -0.031658 1 0 0 0 0 0 1 14030
-0.003522 -0.001699 0.119726 0.771647 0.861660 0.139181 -0.031689 1 0 0 0 0 0 1 15030
-0.003522 -0.001699 0.119726 0.772399 0.862513 0.139307 -0.031721 1 0 0 0 0 0 1 16031
-0.003522 -0.001699 0.119726 0.773145 0.863364 0.139448 -0.031752 1 0 0 0 0 0 1 17029
-0.003522 -0.001699 0.119726 0.773929 0.864210 0.139594 -0.031783 1 0 0 0 0 0 1 18031
-0.003522 -0.001699 0.119726 0.774673 0.865053 0.139717 -0.031814 1 0 0 0 0 0 1 19020
-0.003509 -0.001686 0.119737 0.607832 0.686313 -0.012411 -0.031845 1 0 0 0 0 0 1 20024
-0.003503 -0.001679 0.119741 0.667903 0.751789 0.066714 -0.031876 1 0 0 0 0 0 1 21001
-0.003500 -0.001676 0.119742 0.713899 0.801100 0.107457 -0.031908 1 0 0 0 0 0 1 22028
-0.003498 -0.001674 0.119743 0.739252 0.827997 0.123013 -0.031939 1 0 0 0 0 0 1 23030
-0.003497 -0.001673 0.119743 0.752670 0.842139 0.128630 -0.031971 1 0 0 0 0 0 1 24031
-0.003497 -0.001673 0.119743 0.759822 0.849676 0.130678 -0.032002 1 0 0 0 0 0 1 25030
-0.003497 -0.001673 0.119743 0.763790 0.853873 0.131482 -0.032033 1 0 0 0 0 0 1 26027
-0.003497 -0.001673 0.119743 0.766161 0.856401 0.131829 -0.032064 1 0 0 0 0 0 1 27030
-0.003497 -0.001673 0.119743 0.767735 0.858091 0.132050 -0.032096 1 0 0 0 0 0 1 28031
-0.003497 -0.001673 0.119743 0.768882 0.859329 0.132201 -0.032126 1 0 0 0 0 0 1 29012
-0.003497 -0.001673 0.119743 0.769833 0.860377 0.132344 -0.032158 1 0 0 0 0 0 1 30015
-0.003497 -0.001673 0.119743 0.770693 0.861331 0.132474 -0.032189 1 0 0 0 0 0 1 31025
-0.003497 -0.001673 0.119743 0.771499 0.862213 0.132607 -0.032221 1 0 0 0 0 0 1 32033
-0.003497 -0.001673 0.119743 0.772269 0.863086 0.132730 -0.032252 1 0 0 0 0 0 1 33029
-0.003497 -0.001673 0.119743 0.773028 0.863934 0.132866 -0.032283 1 0 0 0 0 0 1 34030
-0.003497 -0.001673 0.119743 0.773788 0.864768 0.132989 -0.032314 1 0 0 0 0 0 1 35029
-0.003497 -0.001673 0.119743 0.774535 0.865616 0.133110 -0.032346 1 0 0 0 0 0 1 36030
-0.003497 -0.001673 0.119743 0.775281 0.866452 0.133258 -0.032377 1 0 0 0 0 0 1 37029
-0.003497 -0.001673 0.119743 0.776029 0.867288 0.133369 -0.032408 1 0 0 0 0 0 1 38028
-0.003497 -0.001673 0.119743 0.776789 0.868122 0.133509 -0.032439 1 0 0 0 0 0 1 39029
-0.003497 -0.001673 0.119743 0.777536 0.868970 0.133632 -0.032471 1 0 0 0 0 0 1 40030
-0.003497 -0.001673 0.119743 0.778275 0.869798 0.133753 -0.032502 1 0 0 0 0 0 1 41028
-0.003497 -0.001673 0.119743 0.779012 0.870622 0.133899 -0.032533 1 0 0 0 0 0 1 42015
-0.003497 -0.001673 0.119743 0.779774 0.871473 0.134018 -0.032564 1 0 0 0 0 0 1 43022
-0.003497 -0.001673 0.119743 0.780514 0.872285 0.134144 -0.032595 1 0 0 0 0 0 1 44016
-0.003497 -0.001673 0.119743 0.781323 0.873203 0.134283 -0.032629 1 0 0 0 0 0 1 45092
-0.003497 -0.001673 0.119743 0.782066 0.874019 0.134416 -0.032660 1 0 0 0 0 0 1 46079
-0.003484 -0.001659 0.119754 0.614939 0.695003 -0.017777 -0.032691 1 0 0 0 0 0 1 47092
-0.003478 -0.001653 0.119758 0.674973 0.760429 0.061240 -0.032722 1 0 0 0 0 0 1 48080
-0.003475 -0.001649 0.119759 0.720931 0.809696 0.101922 -0.032754 1 0 0 0 0 0 1 49093
-0.003473 -0.001647 0.119760 0.746256 0.836563 0.117451 -0.032785 1 0 0 0 0 0 1 50077
-0.003472 -0.001647 0.119760 0.759640 0.850685 0.123043 -0.032816 1 0 0 0 0 0 1 51093
-0.003472 -0.001646 0.119760 0.766775 0.858189 0.125088 -0.032847 1 0 0 0 0 0 1 52078
-0.003472 -0.001646 0.119760 0.770763 0.862392 0.125884 -0.032879 1 0 0 0 0 0 1 53094
-0.003471 -0.001646 0.119760 0.773111 0.864894 0.126234 -0.032910 1 0 0 0 0 0 1 54093
-0.003471 -0.001646 0.119760 0.774649 0.866560 0.126432 -0.032941 1 0 0 0 0 0 1 55079
-0.003471 -0.001646 0.119760 0.775809 0.867814 0.126577 -0.032973 1 0 0 0 0 0 1 56096
-0.003471 -0.001646 0.119760 0.776684 0.868778 0.126701 -0.033001 1 0 0 0 0 0 1 57013
-0.003471 -0.001646 0.119760 0.777530 0.869717 0.126822 -0.033033 1 0 0 0 0 0 1 58022
-0.003459 -0.001632 0.119771 0.610266 0.690543 -0.025321 -0.033064 1 0 0 0 0 0 1 59011
-0.003453 -0.001626 0.119775 0.670341 0.756009 0.053591 -0.033095 1 0 0 0 0 0 1 60021
-0.003430 -0.001627 0.119767 0.459057 0.864427 0.225163 -0.033126 1 0 0 0 0 0 1 61013
-0.003419 -0.001627 0.119764 0.579927 0.870602 0.173025 -0.033158 1 0 0 0 0 0 1 62023
-0.003414 -0.001628 0.119763 0.662382 0.868774 0.143744 -0.033189 1 0 0 0 0 0 1 63021
-0.003411 -0.001628 0.119763 0.705825 0.867592 0.132520 -0.033221 1 0 0 0 0 0 1 64029
-0.003410 -0.001628 0.119763 0.727977 0.867278 0.128576 -0.033252 1 0 0 0 0 0 1 65020
-0.003409 -0.001628 0.119762 0.739371 0.867498 0.127269 -0.033283 1 0 0 0 0 0 1 66032
-0.003409 -0.001628 0.119762 0.745398 0.867995 0.126889 -0.033314 1 0 0 0 0 0 1 67012
-0.003409 -0.001628 0.119762 0.748766 0.868655 0.126838 -0.033345 1 0 0 0 0 0 1 68025
-0.003408 -0.001628 0.119762 0.750799 0.869389 0.126892 -0.033377 1 0 0 0 0 0 1 69025
-0.003408 -0.001628 0.119762 0.752169 0.870157 0.126995 -0.033408 1 0 0 0 0 0 1 70019
-0.003408 -0.001628 0.119762 0.753199 0.870955 0.127105 -0.033439 1 0 0 0 0 0 1 71022
-0.003408 -0.001628 0.119762 0.754067 0.871764 0.127223 -0.033470 1 0 0 0 0 0 1 72021
-0.003396 -0.001615 0.119774 0.586575 0.692335 -0.024838 -0.033502 1 0 0 0 0 0 1 73019
-0.003390 -0.001608 0.119778 0.646652 0.757740 0.053957 -0.033532 1 0 0 0 0 0 1 74000
-0.003386 -0.001604 0.119779 0.692630 0.806991 0.094549 -0.033564 1 0 0 0 0 0 1 75019
-0.003385 -0.001603 0.119779 0.717921 0.833853 0.110029 -0.033595 1 0 0 0 0 0 1 76018
-0.003384 -0.001602 0.119780 0.731252 0.847928 0.115612 -0.033627 1 0 0 0 0 0 1 77018
-0.003384 -0.001601 0.119780 0.738349 0.855431 0.117633 -0.033658 1 0 0 0 0 0 1 78017
-0.003383 -0.001601 0.119780 0.742273 0.859576 0.118410 -0.033689 1 0 0 0 0 0 1 79013
-0.003383 -0.001601 0.119780 0.744590 0.862084 0.118749 -0.033721 1 0 0 0 0 0 1 80025
-0.003371 -0.001588 0.119791 0.577660 0.683337 -0.033159 -0.033752 1 0 0 0 0 0 1 81019
-0.003364 -0.001581 0.119795 0.638146 0.749195 0.045579 -0.033783 1 0 0 0 0 0 1 82021
-0.003361 -0.001578 0.119796 0.684268 0.798641 0.086127 -0.033814 1 0 0 0 0 0 1 83019
-0.003359 -0.001576 0.119797 0.709655 0.825576 0.101596 -0.033845 1 0 0 0 0 0 1 84001
-0.003359 -0.001575 0.119797 0.723022 0.839717 0.107160 -0.033877 1 0 0 0 0 0 1 85018
-0.003358 -0.001575 0.119797 0.730124 0.847228 0.109182 -0.033908 1 0 0 0 0 0 1 86016
-0.003358 -0.001574 0.119797 0.734038 0.851379 0.109944 -0.033939 1 0 0 0 0 0 1 87018
-0.003358 -0.001574 0.119797 0.736355 0.853857 0.110278 -0.033970 1 0 0 0 0 0 1 88016
-0.003358 -0.001574 0.119797 0.737837 0.855501 0.110464 -0.034001 1 0 0 0 0 0 1 89015
-0.003358 -0.001574 0.119797 0.738926 0.856706 0.110589 -0.034033 1 0 0 0 0 0 1 90015
-0.003358 -0.001574 0.119797 0.739824 0.857708 0.110704 -0.034064 1 0 0 0 0 0 1 91015
-0.003358 -0.001574 0.119797 0.740591 0.858601 0.110806 -0.034095 1 0 0 0 0 0 1 92017
-0.003358 -0.001574 0.119797 0.741337 0.859445 0.110904 -0.034127 1 0 0 0 0 0 1 93019
-0.003358 -0.001574 0.119797 0.742034 0.860250 0.111019 -0.034158 1 0 0 0 0 0 1 94015
-0.003358 -0.001574 0.119797 0.742725 0.861049 0.111110 -0.034189 1 0 0 0 0 0 1 95017
-0.003358 -0.001574 0.119797 0.743447 0.861885 0.111223 -0.034222 1 0 0 0 0 0 1 96069
-0.003358 -0.001574 0.119797 0.744141 0.862704 0.111321 -0.034254 1 0 0 0 0 0 1 97094
-0.003358 -0.001574 0.119797 0.744831 0.863506 0.111429 -0.034285 1 0 0 0 0 0 1 98100
-0.003358 -0.001574 0.119797 0.745486 0.864251 0.111528 -0.034316 1 0 0 0 0 0 1 99070
-0.003358 -0.001574 0.119797 0.746165 0.865052 0.111624 -0.034347 1 0 0 0 0 0 1 100076
-0.003358 -0.001574 0.119797 0.746850 0.865832 0.111738 -0.034378 1 0 0 0 0 0 1 101070
-0.003358 -0.001574 0.119797 0.747530 0.866618 0.111821 -0.034409 1 0 0 0 0 0 1 102069
-0.003358 -0.001574 0.119797 0.748198 0.867408 0.111926 -0.034441 1 0 0 0 0 0 1 103069
-0.003358 -0.001574 0.119797 0.748906 0.868215 0.112045 -0.034473 1 0 0 0 0 0 1 104098
-0.003358 -0.001574 0.119797 0.749576 0.869007 0.112135 -0.034504 1 0 0 0 0 0 1 105100
-0.003358 -0.001574 0.119797 0.750266 0.869777 0.112235 -0.034535 1 0 0 0 0 0 1 106096
-0.003358 -0.001574 0.119797 0.750941 0.870586 0.112343 -0.034567 1 0 0 0 0 0 1 107098
-0.003358 -0.001574 0.119797 0.751611 0.871352 0.112444 -0.034598 1 0 0 0 0 0 1 108093
-0.003358 -0.001574 0.119797 0.752293 0.872156 0.112541 -0.034629 1 0 0 0 0 0 1 109103
-0.003358 -0.001574 0.119797 0.752972 0.872944 0.112647 -0.034660 1 0 0 0 0 0 1 110092
-0.003358 -0.001574 0.119797 0.753662 0.873714 0.112743 -0.034692 1 0 0 0 0 0 1 111097
-0.003358 -0.001574 0.119797 0.754320 0.874504 0.112849 -0.034722 1 0 0 0 0 0 1 112075
-0.003358 -0.001574 0.119797 0.755010 0.875293 0.112953 -0.034754 1 0 0 0 0 0 1 113100
-0.003358 -0.001574 0.119797 0.755662 0.876062 0.113045 -0.034784 1 0 0 0 0 0 1 114066
-0.003358 -0.001574 0.119797 0.756362 0.876858 0.113147 -0.034816 1 0 0 0 0 0 1 115068
-0.003358 -0.001574 0.119797 0.757039 0.877643 0.113256 -0.034847 1 0 0 0 0 0 1 116087
-0.003358 -0.001574 0.119797 0.757717 0.878444 0.113352 -0.034879 1 0 0 0 0 0 1 117092
-0.003358 -0.001574 0.119797 0.758410 0.879234 0.113467 -0.034910 1 0 0 0 0 0 1 118098
-0.003358 -0.001574 0.119797 0.759086 0.880015 0.113550 -0.034941 1 0 0 0 0 0 1 119090
-0.003358 -0.001574 0.119797 0.759756 0.880792 0.113668 -0.034972 1 0 0 0 0 0 1 120078
-0.003358 -0.001574 0.119797 0.760422 0.881580 0.113757 -0.035003 1 0 0 0 0 0 1 121076
-0.003358 -0.001574 0.119797 0.761111 0.882380 0.113859 -0.035035 1 0 0 0 0 0 1 122092
-0.003358 -0.001574 0.119797 0.761800 0.883148 0.113966 -0.035066 1 0 0 0 0 0 1 123074
-0.003358 -0.001574 0.119797 0.762470 0.883952 0.114063 -0.035098 1 0 0 0 0 0 1 124090
-0.003358 -0.001574 0.119797 0.763147 0.884724 0.114176 -0.035128 1 0 0 0 0 0 1 125074
-0.003358 -0.001574 0.119797 0.763827 0.885528 0.114267 -0.035160 1 0 0 0 0 0 1 126092
-0.003358 -0.001574 0.119797 0.764506 0.886300 0.114359 -0.035191 1 0 0 0 0 0 1 127075
-0.003358 -0.001574 0.119797 0.765199 0.887102 0.114482 -0.035223 1 0 0 0 0 0 1 128095
-0.003358 -0.001574 0.119797 0.765862 0.887887 0.114571 -0.035254 1 0 0 0 0 0 1 129089
-0.003358 -0.001574 0.119797 0.766534 0.888653 0.114677 -0.035285 1 0 0 0 0 0 1 130076
-0.003358 -0.001574 0.119797 0.767241 0.889468 0.114775 -0.035316 1 0 0 0 0 0 1 131092
-0.003358 -0.001574 0.119797 0.767892 0.890240 0.114873 -0.035347 1 0 0 0 0 0 1 132077
-0.003358 -0.001574 0.119797 0.768590 0.891035 0.114990 -0.035379 1 0 0 0 0 0 1 133092
-0.003358 -0.001574 0.119797 0.769248 0.891813 0.115078 -0.035410 1 0 0 0 0 0 1 134077
-0.003358 -0.001574 0.119797 0.769941 0.892585 0.115178 -0.035441 1 0 0 0 0 0 1 135076
-0.003358 -0.001574 0.119797 0.770626 0.893408 0.115288 -0.035473 1 0 0 0 0 0 1 136094
-0.003358 -0.001574 0.119797 0.771295 0.894187 0.115383 -0.035504 1 0 0 0 0 0 1 137092
-0.003358 -0.001574 0.119797 0.771965 0.894949 0.115489 -0.035535 1 0 0 0 0 0 1 138075
-0.003358 -0.001574 0.119797 0.772660 0.895768 0.115593 -0.035566 1 0 0 0 0 0 1 139092
-0.003358 -0.001574 0.119797 0.773336 0.896522 0.115687 -0.035597 1 0 0 0 0 0 1 140077
-0.003358 -0.001574 0.119797 0.773962 0.897276 0.115781 -0.035627 1 0 0 0 0 0 1 141019
-0.003358 -0.001574 0.119797 0.774651 0.898061 0.115896 -0.035658 1 0 0 0 0 0 1 142020
-0.003358 -0.001574 0.119797 0.775324 0.898840 0.115979 -0.035689 1 0 0 0 0 0 1 143009
-0.003358 -0.001574 0.119797 0.776006 0.899646 0.116092 -0.035720 1 0 0 0 0 0 1 144019
-0.003358 -0.001574 0.119797 0.776674 0.900408 0.116194 -0.035751 1 0 0 0 0 0 1 145010
-0.003358 -0.001574 0.119797 0.777356 0.901213 0.116290 -0.035783 1 0 0 0 0 0 1 146021
-0.003358 -0.001574 0.119797 0.778045 0.901997 0.116404 -0.035814 1 0 0 0 0 0 1 147020
-0.003358 -0.001574 0.119797 0.778729 0.902787 0.116488 -0.035845 1 0 0 0 0 0 1 148024
-0.003358 -0.001574 0.119797 0.779388 0.903568 0.116593 -0.035876 1 0 0 0 0 0 1 149013
-0.003358 -0.001574 0.119797 0.780088 0.904365 0.116710 -0.035908 1 0 0 0 0 0 1 150029
-0.003358 -0.001574 0.119797 0.780747 0.905143 0.116798 -0.035939 1 0 0 0 0 0 1 151014
-0.003358 -0.001574 0.119797 0.781446 0.905923 0.116899 -0.035970 1 0 0 0 0 0 1 152023
-0.003358 -0.001574 0.119797 0.782123 0.906736 0.117008 -0.036002 1 0 0 0 0 0 1 153029
-0.003358 -0.001574 0.119797 0.782787 0.907509 0.117102 -0.036033 1 0 0 0 0 0 1 154019
-0.003358 -0.001574 0.119797 0.783483 0.908301 0.117218 -0.036064 1 0 0 0 0 0 1 155030
-0.003358 -0.001574 0.119797 0.784163 0.909087 0.117301 -0.036096 1 0 0 0 0 0 1 156028
-0.003358 -0.001574 0.119797 0.784832 0.909864 0.117413 -0.036127 1 0 0 0 0 0 1 157027
-0.003358 -0.001574 0.119797 0.785513 0.910668 0.117516 -0.036158 1 0 0 0 0 0 1 158024
-0.003358 -0.001574 0.119797 0.786185 0.911449 0.117611 -0.036189 1 0 0 0 0 0 1 159025
-0.003358 -0.001574 0.119797 0.786880 0.912223 0.117712 -0.036221 1 0 0 0 0 0 1 160027
-0.003358 -0.001574 0.119797 0.787551 0.913030 0.117820 -0.036252 1 0 0 0 0 0 1 161025
-0.003358 -0.001574 0.119797 0.788225 0.913799 0.117922 -0.036283 1 0 0 0 0 0 1 162025
-0.003358 -0.001574 0.119797 0.788909 0.914606 0.118024 -0.036314 1 0 0 0 0 0 1 163027
-0.003358 -0.001574 0.119797 0.789574 0.915362 0.118110 -0.036345 1 0 0 0 0 0 1 164000
-0.003358 -0.001574 0.119797 0.790266 0.916163 0.118226 -0.036377 1 0 0 0 0 0 1 165030
-0.003358 -0.001574 0.119797 0.790926 0.916943 0.118326 -0.036407 1 0 0 0 0 0 1 165997
-0.003358 -0.001574 0.119797 0.791620 0.917735 0.118430 -0.036439 1 0 0 0 0 0 1 167026
-0.003358 -0.001574 0.119797 0.792307 0.918529 0.118519 -0.036471 1 0 0 0 0 0 1 168026
-0.003358 -0.001574 0.119797 0.792984 0.919314 0.118638 -0.036502 1 0 0 0 0 0 1 169023
-0.003358 -0.001574 0.119797 0.793632 0.920081 0.118725 -0.036532 1 0 0 0 0 0 1 169994
-0.003358 -0.001574 0.119797 0.794339 0.920902 0.118836 -0.036564 1 0 0 0 0 0 1 171025
-0.003358 -0.001574 0.119797 0.795026 0.921668 0.118932 -0.036596 1 0 0 0 0 0 1 172026
-0.003358 -0.001574 0.119797 0.795691 0.922467 0.119032 -0.036627 1 0 0 0 0 0 1 173026
-0.003358 -0.001574 0.119797 0.796380 0.923252 0.119147 -0.036658 1 0 0 0 0 0 1 174026
-0.003358 -0.001574 0.119797 0.797048 0.924041 0.119236 -0.036689 1 0 0 0 0 0 1 175025
-0.003358 -0.001574 0.119797 0.797726 0.924829 0.119337 -0.036721 1 0 0 0 0 0 1 176026
-0.003358 -0.001574 0.119797 0.798426 0.925609 0.119445 -0.036752 1 0 0 0 0 0 1 177024
-0.003358 -0.001574 0.119797 0.799065 0.926378 0.119537 -0.036782 1 0 0 0 0 0 1 177995
-0.003358 -0.001574 0.119797 0.799775 0.927188 0.119655 -0.036814 1 0 0 0 0 0 1 179027
-0.003358 -0.001574 0.119797 0.800422 0.927954 0.119741 -0.036845 1 0 0 0 0 0 1 179996
-0.003358 -0.001574 0.119797 0.801132 0.928761 0.119838 -0.036877 1 0 0 0 0 0 1 181025
-0.003358 -0.001574 0.119797 0.801810 0.929546 0.119959 -0.036908 1 0 0 0 0 0 1 182023
-0.003358 -0.001574 0.119797 0.802458 0.930313 0.120046 -0.036938 1 0 0 0 0 0 1 182994
-0.003358 -0.001574 0.119797 0.803160 0.931113 0.120156 -0.036970 1 0 0 0 0 0 1 184025
-0.003358 -0.001574 0.119797 0.803856 0.931917 0.120252 -0.037002 1 0 0 0 0 0 1 185026
-0.003358 -0.001574 0.119797 0.804518 0.932685 0.120358 -0.037033 1 0 0 0 0 0 1 186022
-0.003358 -0.001574 0.119797 0.805184 0.933474 0.120453 -0.037064 1 0 0 0 0 0 1 187011
-0.003358 -0.001574 0.119797 0.805871 0.934271 0.120561 -0.037095 1 0 0 0 0 0 1 188012
-0.003358 -0.001574 0.119797 0.806563 0.935042 0.120657 -0.037127 1 0 0 0 0 0 1 189019
-0.003358 -0.001574 0.119797 0.807238 0.935853 0.120765 -0.037158 1 0 0 0 0 0 1 190023
-0.003358 -0.001574 0.119797 0.807913 0.936623 0.120867 -0.037189 1 0 0 0 0 0 1 191025
-0.003358 -0.001574 0.119797 0.808588 0.937420 0.120962 -0.037221 1 0 0 0 0 0 1 192025
-0.003358 -0.001574 0.119797 0.809285 0.938212 0.121064 -0.037252 1 0 0 0 0 0 1 193023
-0.003358 -0.001574 0.119797 0.809950 0.938984 0.121171 -0.037283 1 0 0 0 0 0 1 194024
-0.003358 -0.001574 0.119797 0.810623 0.939779 0.121267 -0.037314 1 0 0 0 0 0 1 195022
-0.003358 -0.001574 0.119797 0.811313 0.940565 0.121381 -0.037345 1 0 0 0 0 0 1 196024
-0.003358 -0.001574 0.119797 0.811975 0.941330 0.121462 -0.037376 1 0 0 0 0 0 1 196995
-0.003358 -0.001574 0.119797 0.812671 0.942138 0.121584 -0.037408 1 0 0 0 0 0 1 198022
-0.003358 -0.001574 0.119797 0.813331 0.942918 0.121672 -0.037439 1 0 0 0 0 0 1 199010
-0.003358 -0.001574 0.119797 0.814008 0.943705 0.121773 -0.037470 1 0 0 0 0 0 1 200009
-0.003358 -0.001574 0.119797 0.814703 0.944495 0.121888 -0.037501 1 0 0 0 0 0 1 201017
-0.003358 -0.001574 0.119797 0.815378 0.945275 0.121971 -0.037532 1 0 0 0 0 0 1 202008
-0.003358 -0.001574 0.119797 0.816054 0.946061 0.122084 -0.037564 1 0 0 0 0 0 1 203017
-0.003358 -0.001574 0.119797 0.816737 0.946866 0.122187 -0.037595 1 0 0 0 0 0 1 204017
-0.003358 -0.001574 0.119797 0.817402 0.947640 0.122281 -0.037626 1 0 0 0 0 0 1 205008
-0.003358 -0.001574 0.119797 0.818110 0.948428 0.122390 -0.037658 1 0 0 0 0 0 1 206017
-0.003358 -0.001574 0.119797 0.818761 0.949212 0.122484 -0.037689 1 0 0 0 0 0 1 207007
-0.003358 -0.001574 0.119797 0.819448 0.949996 0.122592 -0.037720 1 0 0 0 0 0 1 208017
-0.003358 -0.001574 0.119797 0.820124 0.950794 0.122694 -0.037751 1 0 0 0 0 0 1 209007
-0.003358 -0.001574 0.119797 0.820814 0.951579 0.122784 -0.037783 1 0 0 0 0 0 1 210016
-0.003358 -0.001574 0.119797 0.821483 0.952354 0.122896 -0.037814 1 0 0 0 0 0 1 211013
-0.003358 -0.001574 0.119797 0.822173 0.953169 0.123000 -0.037845 1 0 0 0 0 0 1 212024
-0.003358 -0.001574 0.119797 0.822842 0.953931 0.123101 -0.037876 1 0 0 0 0 0 1 213016
-0.003358 -0.001574 0.119797 0.823702 0.954925 0.123215 -0.037916 1 0 0 0 0 0 1 214270
-0.003358 -0.001574 0.119797 0.824210 0.955514 0.123310 -0.037939 1 0 0 0 0 0 1 215018
-0.003358 -0.001574 0.119797 0.824876 0.956303 0.123400 -0.037970 1 0 0 0 0 0 1 216016
-0.003358 -0.001574 0.119797 0.825555 0.957091 0.123506 -0.038001 1 0 0 0 0 0 1 217006
-0.003358 -0.001574 0.119797 0.826249 0.957865 0.123603 -0.038033 1 0 0 0 0 0 1 218017
-0.003358 -0.001574 0.119797 0.826918 0.958668 0.123704 -0.038064 1 0 0 0 0 0 1 219023
-0.003358 -0.001574 0.119797 0.827595 0.959441 0.123817 -0.038095 1 0 0 0 0 0 1 220007
-0.003345 -0.001561 0.119808 0.658883 0.778818 -0.028871 -0.038127 1 0 0 0 0 0 1 221025
-0.003339 -0.001554 0.119812 0.718541 0.843816 0.049505 -0.038158 1 0 0 0 0 0 1 222011
-0.003336 -0.001551 0.119813 0.764286 0.892837 0.089913 -0.038189 1 0 0 0 0 0 1 223025
-0.003334 -0.001549 0.119814 0.789426 0.919557 0.105317 -0.038220 1 0 0 0 0 0 1 224024
-0.003333 -0.001548 0.119814 0.802675 0.933562 0.110867 -0.038252 1 0 0 0 0 0 1 225023
-0.003333 -0.001548 0.119814 0.809705 0.940996 0.112865 -0.038283 1 0 0 0 0 0 1 226023
-0.003333 -0.001547 0.119814 0.813596 0.945122 0.113620 -0.038314 1 0 0 0 0 0 1 227023
-0.003333 -0.001547 0.119814 0.815876 0.947577 0.113944 -0.038345 1 0 0 0 0 0 1 228023
-0.003333 -0.001547 0.119814 0.817357 0.949192 0.114121 -0.038377 1 0 0 0 0 0 1 229024
-0.003332 -0.001547 0.119814 0.818423 0.950386 0.114243 -0.038408 1 0 0 0 0 0 1 230027
-0.003332 -0.001547 0.119814 0.819299 0.951365 0.114344 -0.038439 1 0 0 0 0 0 1 231027
-0.003332 -0.001547 0.119814 0.820042 0.952231 0.114440 -0.038470 1 0 0 0 0 0 1 232003
-0.003313 -0.001552 0.119804 0.562114 1.012703 0.246645 -0.038504 1 0 0 0 0 0 1 233088
-0.003304 -0.001554 0.119801 0.657432 0.992925 0.179203 -0.038535 1 0 0 0 0 0 1 234096
-0.003299 -0.001555 0.119800 0.726741 0.977869 0.144432 -0.038565 1 0 0 0 0 0 1 235064
-0.003297 -0.001556 0.119799 0.763527 0.970022 0.131269 -0.038598 1 0 0 0 0 0 1 236092
-0.003296 -0.001556 0.119799 0.782291 0.966346 0.126652 -0.038629 1 0 0 0 0 0 1 237091
-0.003295 -0.001556 0.119799 0.791975 0.964876 0.125089 -0.038660 1 0 0 0 0 0 1 238096
-0.003295 -0.001556 0.119799 0.797115 0.964514 0.124615 -0.038692 1 0 0 0 0 0 1 239100
-0.003295 -0.001556 0.119799 0.799970 0.964689 0.124517 -0.038722 1 0 0 0 0 0 1 240067
-0.003295 -0.001556 0.119799 0.801743 0.965169 0.124544 -0.038753 1 0 0 0 0 0 1 241067
-0.003295 -0.001556 0.119799 0.802950 0.965807 0.124623 -0.038784 1 0 0 0 0 0 1 242066
-0.003295 -0.001556 0.119799 0.803890 0.966541 0.124720 -0.038816 1 0 0 0 0 0 1 243095
-0.003295 -0.001556 0.119799 0.804667 0.967260 0.124809 -0.038847 1 0 0 0 0 0 1 244066
-0.003295 -0.001556 0.119799 0.805390 0.968031 0.124912 -0.038879 1 0 0 0 0 0 1 245089
-0.003295 -0.001556 0.119799 0.806078 0.968815 0.125008 -0.038910 1 0 0 0 0 0 1 246096
-0.003295 -0.001556 0.119799 0.806722 0.969554 0.125105 -0.038940 1 0 0 0 0 0 1 247064
-0.003295 -0.001556 0.119799 0.807381 0.970342 0.125212 -0.038972 1 0 0 0 0 0 1 248067
-0.003295 -0.001556 0.119799 0.808023 0.971099 0.125313 -0.039003 1 0 0 0 0 0 1 249065
-0.003295 -0.001556 0.119799 0.808685 0.971891 0.125408 -0.039034 1 0 0 0 0 0 1 250063
-0.003295 -0.001556 0.119799 0.809335 0.972671 0.125507 -0.039065 1 0 0 0 0 0 1 251064
-0.003295 -0.001556 0.119799 0.809990 0.973461 0.125623 -0.039098 1 0 0 0 0 0 1 252090
-0.003295 -0.001556 0.119799 0.810647 0.974250 0.125713 -0.039129 1 0 0 0 0 0 1 253093
-0.003295 -0.001556 0.119799 0.811290 0.975007 0.125811 -0.039160 1 0 0 0 0 0 1 254091
-0.003295 -0.001556 0.119799 0.811933 0.975809 0.125918 -0.039191 1 0 0 0 0 0 1 255096
-0.003295 -0.001556 0.119799 0.812587 0.976582 0.126013 -0.039223 1 0 0 0 0 0 1 256089
-0.003295 -0.001556 0.119799 0.813230 0.977356 0.126126 -0.039254 1 0 0 0 0 0 1 257095
-0.003295 -0.001556 0.119799 0.813868 0.978120 0.126212 -0.039284 1 0 0 0 0 0 1 258067
-0.003295 -0.001556 0.119799 0.814510 0.978877 0.126310 -0.039315 1 0 0 0 0 0 1 259065
-0.003295 -0.001556 0.119799 0.815150 0.979676 0.126417 -0.039347 1 0 0 0 0 0 1 260065
-0.003295 -0.001556 0.119799 0.815827 0.980461 0.126521 -0.039379 1 0 0 0 0 0 1 261090
-0.003295 -0.001556 0.119799 0.816456 0.981228 0.126613 -0.039409 1 0 0 0 0 0 1 262063
-0.003295 -0.001556 0.119799 0.817104 0.982008 0.126712 -0.039440 1 0 0 0 0 0 1 263064
-0.003295 -0.001556 0.119799 0.817736 0.982771 0.126818 -0.039472 1 0 0 0 0 0 1 264066
-0.003295 -0.001556 0.119799 0.818397 0.983564 0.126914 -0.039503 1 0 0 0 0 0 1 265065
-0.003295 -0.001556 0.119799 0.819036 0.984332 0.127026 -0.039534 1 0 0 0 0 0 1 266062
-0.003282 -0.001543 0.119810 0.649867 0.803283 -0.025753 -0.039565 1 0 0 0 0 0 1 267056
-0.003276 -0.001536 0.119814 0.709465 0.868195 0.052453 -0.039598 1 0 0 0 0 0 1 268094
-0.003273 -0.001533 0.119816 0.755095 0.917148 0.092776 -0.039629 1 0 0 0 0 0 1 269089
-0.003271 -0.001531 0.119816 0.780197 0.943822 0.108155 -0.039659 1 0 0 0 0 0 1 270070
-0.003270 -0.001530 0.119816 0.793389 0.957788 0.113694 -0.039691 1 0 0 0 0 0 1 271070
-0.003270 -0.001530 0.119816 0.800400 0.965230 0.115692 -0.039723 1 0 0 0 0 0 1 272092
-0.003270 -0.001529 0.119816 0.804200 0.969277 0.116430 -0.039751 1 0 0 0 0 0 1 273015
-0.003270 -0.001529 0.119816 0.806428 0.971715 0.116755 -0.039782 1 0 0 0 0 0 1 274005
-0.003270 -0.001529 0.119816 0.807879 0.973326 0.116931 -0.039814 1 0 0 0 0 0 1 275013
-0.003270 -0.001529 0.119816 0.817885 0.985299 0.118347 -0.040286 1 0 0 0 0 0 1 290119
-0.003250 -0.001484 0.119829 0.550277 0.371678 -0.047062 -0.040314 1 0 0 0 0 0 1 291029
-0.003227 -0.001448 0.119844 0.474703 0.408915 -0.115014 -0.040350 1 0 0 0 0 0 1 292171
-0.003216 -0.001430 0.119849 0.605210 0.636255 0.006523 -0.040378 1 0 0 0 0 0 1 293060
-0.003210 -0.001421 0.119851 0.689234 0.772040 0.063165 -0.040408 1 0 0 0 0 0 1 294033
-0.003207 -0.001417 0.119852 0.733961 0.842764 0.084304 -0.040440 1 0 0 0 0 0 1 295060
-0.003206 -0.001414 0.119852 0.757036 0.878796 0.091821 -0.040471 1 0 0 0 0 0 1 296037
-0.003193 -0.001400 0.119863 0.598612 0.714774 -0.058037 -0.040503 1 0 0 0 0 0 1 297057
-0.003186 -0.001392 0.119867 0.663918 0.788603 0.020722 -0.040533 1 0 0 0 0 0 1 298031
-0.003182 -0.001389 0.119868 0.712458 0.842011 0.061188 -0.040565 1 0 0 0 0 0 1 299060
-0.003181 -0.001387 0.119869 0.738939 0.870846 0.076582 -0.040596 1 0 0 0 0 0 1 300029
-0.003180 -0.001386 0.119869 0.752832 0.885866 0.082119 -0.040627 1 0 0 0 0 0 1 301033
-0.003179 -0.001386 0.119869 0.760127 0.893750 0.084080 -0.040658 1 0 0 0 0 0 1 302013
-0.003179 -0.001385 0.119869 0.764116 0.898083 0.084820 -0.040689 1 0 0 0 0 0 1 303032
-0.003179 -0.001385 0.119869 0.766394 0.900589 0.085116 -0.040721 1 0 0 0 0 0 1 304036
-0.003166 -0.001372 0.119880 0.597295 0.719548 -0.067195 -0.040752 1 0 0 0 0 0 1 305031
-0.003160 -0.001365 0.119884 0.657378 0.785003 0.010599 -0.040784 1 0 0 0 0 0 1 306057
-0.003157 -0.001362 0.119886 0.703233 0.834150 0.050717 -0.040814 1 0 0 0 0 0 1 307030
-0.003136 -0.001364 0.119876 0.469172 0.920740 0.198918 -0.040845 1 0 0 0 0 0 1 308013
-0.003126 -0.001366 0.119873 0.576490 0.914072 0.136754 -0.040877 1 0 0 0 0 0 1 309030
-0.003121 -0.001366 0.119872 0.651897 0.905634 0.103762 -0.040909 1 0 0 0 0 0 1 310057
-0.003118 -0.001367 0.119872 0.691685 0.901039 0.091197 -0.040939 1 0 0 0 0 0 1 311031
-0.003105 -0.001353 0.119883 0.541231 0.716204 -0.065560 -0.040972 1 0 0 0 0 0 1 312058
-0.003098 -0.001347 0.119886 0.610703 0.779783 0.010523 -0.041002 1 0 0 0 0 0 1 313025
-0.003094 -0.001343 0.119888 0.661240 0.828018 0.050037 -0.041033 1 0 0 0 0 0 1 314032
-0.003092 -0.001342 0.119888 0.688737 0.854281 0.065087 -0.041065 1 0 0 0 0 0 1 315058
-0.003091 -0.001341 0.119888 0.703044 0.867966 0.070480 -0.041096 1 0 0 0 0 0 1 316034
-0.003091 -0.001340 0.119888 0.710566 0.875221 0.072417 -0.041128 1 0 0 0 0 0 1 317057
-0.003091 -0.001340 0.119888 0.714603 0.879169 0.073118 -0.041158 1 0 0 0 0 0 1 318029
-0.003091 -0.001340 0.119888 0.716925 0.881503 0.073388 -0.041190 1 0 0 0 0 0 1 319057
-0.003091 -0.001340 0.119888 0.718348 0.882990 0.073536 -0.041221 1 0 0 0 0 0 1 320036
-0.003091 -0.001340 0.119888 0.719330 0.884067 0.073621 -0.041252 1 0 0 0 0 0 1 321034
-0.003091 -0.001340 0.119888 0.720113 0.884954 0.073678 -0.041284 1 0 0 0 0 0 1 322057
-0.003078 -0.001327 0.119900 0.549859 0.702749 -0.078522 -0.041314 1 0 0 0 0 0 1 323031
-0.003072 -0.001320 0.119903 0.610500 0.768942 -0.000867 -0.041399 1 0 0 0 0 0 1 325749
-0.003068 -0.001317 0.119905 0.655863 0.817528 0.039120 -0.041412 1 0 0 0 0 0 1 326158
-0.003067 -0.001315 0.119905 0.680854 0.844073 0.054349 -0.041440 1 0 0 0 0 0 1 327064
-0.003066 -0.001314 0.119905 0.693944 0.857929 0.059790 -0.041471 1 0 0 0 0 0 1 328040
-0.003066 -0.001314 0.119905 0.700837 0.865259 0.061726 -0.041503 1 0 0 0 0 0 1 329062
-0.003065 -0.001313 0.119906 0.704573 0.869231 0.062434 -0.041533 1 0 0 0 0 0 1 330037
-0.003053 -0.001300 0.119917 0.535677 0.688475 -0.089479 -0.041565 1 0 0 0 0 0 1 331063
-0.003046 -0.001293 0.119921 0.596179 0.754314 -0.011914 -0.041597 1 0 0 0 0 0 1 332075
-0.003043 -0.001290 0.119922 0.642216 0.803672 0.028079 -0.041627 1 0 0 0 0 0 1 333035
-0.003041 -0.001288 0.119922 0.667439 0.830473 0.043295 -0.041659 1 0 0 0 0 0 1 334065
-0.003041 -0.001287 0.119922 0.680605 0.844424 0.048743 -0.041690 1 0 0 0 0 0 1 335035
-0.003040 -0.001287 0.119923 0.690249 0.855120 0.050865 -0.041884 1 0 0 0 0 0 1 341252
-0.003040 -0.001286 0.119923 0.693880 0.858971 0.051562 -0.041908 1 0 0 0 0 0 1 342014
-0.003040 -0.001286 0.119923 0.696007 0.861288 0.051821 -0.041939 1 0 0 0 0 0 1 343003
-0.003040 -0.001286 0.119923 0.697337 0.862799 0.051945 -0.041970 1 0 0 0 0 0 1 344013
-0.003040 -0.001286 0.119923 0.698263 0.863840 0.052010 -0.042001 1 0 0 0 0 0 1 345003
-0.003040 -0.001286 0.119923 0.699004 0.864713 0.052055 -0.042033 1 0 0 0 0 0 1 346012
-0.003040 -0.001286 0.119923 0.699616 0.865453 0.052105 -0.042064 1 0 0 0 0 0 1 347004
-0.003040 -0.001286 0.119923 0.700190 0.866154 0.052142 -0.042095 1 0 0 0 0 0 1 348017
-0.003040 -0.001286 0.119923 0.700730 0.866817 0.052181 -0.042126 1 0 0 0 0 0 1 349003
-0.003040 -0.001286 0.119923 0.701265 0.867476 0.052207 -0.042158 1 0 0 0 0 0 1 350012
-0.003040 -0.001286 0.119923 0.701789 0.868123 0.052251 -0.042189 1 0 0 0 0 0 1 351003
-0.003040 -0.001286 0.119923 0.702323 0.868782 0.052298 -0.042220 1 0 0 0 0 0 1 352014
-0.003040 -0.001286 0.119923 0.702833 0.869415 0.052330 -0.042251 1 0 0 0 0 0 1 353010
-0.003040 -0.001286 0.119923 0.703368 0.870075 0.052376 -0.042283 1 0 0 0 0 0 1 354024
-0.003040 -0.001286 0.119923 0.703887 0.870717 0.052415 -0.042314 1 0 0 0 0 0 1 355021
-0.003040 -0.001286 0.119923 0.704396 0.871347 0.052447 -0.042345 1 0 0 0 0 0 1 356015
-0.003040 -0.001286 0.119923 0.704919 0.871994 0.052491 -0.042376 1 0 0 0 0 0 1 357009
-0.003045 -0.001268 0.119912 0.777522 0.621989 0.193722 -0.042408 1 0 0 0 0 0 1 358012
-0.003048 -0.001259 0.119909 0.754016 0.712494 0.122123 -0.042439 1 0 0 0 0 0 1 359014
-0.003049 -0.001254 0.119907 0.735563 0.779080 0.085157 -0.042471 1 0 0 0 0 0 1 360029
-0.003050 -0.001252 0.119907 0.725557 0.814604 0.071123 -0.042501 1 0 0 0 0 0 1 360999
-0.003050 -0.001251 0.119907 0.720603 0.832829 0.066154 -0.042533 1 0 0 0 0 0 1 362019
-0.003050 -0.001250 0.119907 0.718320 0.842245 0.064444 -0.042564 1 0 0 0 0 0 1 363019
-0.003050 -0.001250 0.119907 0.717439 0.847267 0.063873 -0.042595 1 0 0 0 0 0 1 364021
-0.003051 -0.001250 0.119907 0.717243 0.850080 0.063708 -0.042627 1 0 0 0 0 0 1 365019
-0.003051 -0.001250 0.119907 0.717395 0.851801 0.063673 -0.042658 1 0 0 0 0 0 1 366019
-0.003051 -0.001250 0.119907 0.717748 0.852970 0.063701 -0.042689 1 0 0 0 0 0 1 367019
-0.003051 -0.001250 0.119907 0.718179 0.853863 0.063741 -0.042720 1 0 0 0 0 0 1 368019
-0.003051 -0.001250 0.119907 0.718646 0.854633 0.063780 -0.042751 1 0 0 0 0 0 1 369016
-0.003051 -0.001250 0.119907 0.719166 0.855328 0.063827 -0.042783 1 0 0 0 0 0 1 370026
-0.003038 -0.001236 0.119918 0.548296 0.672456 -0.088355 -0.042814 1 0 0 0 0 0 1 371010
-0.003032 -0.001229 0.119922 0.607873 0.737420 -0.011034 -0.042845 1 0 0 0 0 0 1 372016
-0.003028 -0.001226 0.119923 0.653468 0.786297 0.028849 -0.042876 1 0 0 0 0 0 1 373009
-0.003027 -0.001224 0.119924 0.678448 0.812834 0.044029 -0.042908 1 0 0 0 0 0 1 374019
-0.003026 -0.001223 0.119924 0.691519 0.826649 0.049456 -0.042939 1 0 0 0 0 0 1 375018
-0.003026 -0.001223 0.119924 0.698383 0.833893 0.051385 -0.042970 1 0 0 0 0 0 1 376020
-0.003025 -0.001223 0.119924 0.702094 0.837842 0.052079 -0.043001 1 0 0 0 0 0 1 377016
-0.003025 -0.001223 0.119924 0.704208 0.840124 0.052349 -0.043033 1 0 0 0 0 0 1 378018
-0.003025 -0.001223 0.119924 0.705531 0.841572 0.052465 -0.043064 1 0 0 0 0 0 1 379016
-0.003025 -0.001223 0.119924 0.706454 0.842599 0.052523 -0.043095 1 0 0 0 0 0 1 380018
-0.003025 -0.001223 0.119924 0.707163 0.843429 0.052565 -0.043127 1 0 0 0 0 0 1 381018
-0.003025 -0.001223 0.119924 0.707769 0.844142 0.052614 -0.043158 1 0 0 0 0 0 1 382018
-0.003025 -0.001223 0.119924 0.708330 0.844787 0.052662 -0.043188 1 0 0 0 0 0 1 382998
-0.003025 -0.001223 0.119924 0.708870 0.845442 0.052690 -0.043220 1 0 0 0 0 0 1 384018
-0.003025 -0.001223 0.119924 0.709402 0.846061 0.052728 -0.043251 1 0 0 0 0 0 1 385016
-0.003025 -0.001223 0.119924 0.709925 0.846681 0.052773 -0.043283 1 0 0 0 0 0 1 386016
-0.003025 -0.001223 0.119924 0.710437 0.847291 0.052811 -0.043314 1 0 0 0 0 0 1 387013
-0.003025 -0.001223 0.119924 0.710954 0.847907 0.052850 -0.043345 1 0 0 0 0 0 1 388021
-0.003025 -0.001223 0.119924 0.711461 0.848527 0.052882 -0.043377 1 0 0 0 0 0 1 389017
-0.003025 -0.001223 0.119924 0.711977 0.849129 0.052926 -0.043408 1 0 0 0 0 0 1 390019
-0.003025 -0.001223 0.119924 0.712485 0.849749 0.052958 -0.043439 1 0 0 0 0 0 1 391016
-0.003025 -0.001223 0.119924 0.713002 0.850352 0.053002 -0.043470 1 0 0 0 0 0 1 392019
-0.003025 -0.001223 0.119924 0.713511 0.850973 0.053034 -0.043502 1 0 0 0 0 0 1 393017
-0.003025 -0.001223 0.119924 0.714020 0.851566 0.053077 -0.043532 1 0 0 0 0 0 1 394005
-0.003025 -0.001223 0.119924 0.714537 0.852182 0.053117 -0.043564 1 0 0 0 0 0 1 395014
-0.003025 -0.001223 0.119924 0.715050 0.852808 0.053149 -0.043595 1 0 0 0 0 0 1 396020
-0.003025 -0.001223 0.119924 0.715560 0.853403 0.053192 -0.043626 1 0 0 0 0 0 1 397010
-0.003025 -0.001223 0.119924 0.716135 0.854103 0.053229 -0.043662 1 0 0 0 0 0 1 398138
-0.003025 -0.001223 0.119924 0.716652 0.854706 0.053273 -0.043693 1 0 0 0 0 0 1 399141
-0.003025 -0.001223 0.119924 0.717175 0.855326 0.053299 -0.043724 1 0 0 0 0 0 1 400143
-0.003025 -0.001223 0.119924 0.717679 0.855928 0.053349 -0.043755 1 0 0 0 0 0 1 401141
-0.003025 -0.001223 0.119924 0.718191 0.856539 0.053388 -0.043787 1 0 0 0 0 0 1 402142
-0.003025 -0.001223 0.119924 0.718700 0.857162 0.053420 -0.043818 1 0 0 0 0 0 1 403142
-0.003025 -0.001223 0.119924 0.719216 0.857763 0.053464 -0.043849 1 0 0 0 0 0 1 404143
-0.003025 -0.001223 0.119924 0.719726 0.858385 0.053496 -0.043880 1 0 0 0 0 0 1 405143
-0.003025 -0.001223 0.119924 0.720237 0.858981 0.053540 -0.043911 1 0 0 0 0 0 1 406135
-0.003025 -0.001223 0.119924 0.720743 0.859599 0.053572 -0.043942 1 0 0 0 0 0 1 407128
-0.003013 -0.001209 0.119935 0.549587 0.676380 -0.098706 -0.043976 1 0 0 0 0 0 1 408207
-0.003006 -0.001202 0.119939 0.609094 0.741218 -0.021532 -0.044007 1 0 0 0 0 0 1 409193
-0.003003 -0.001199 0.119940 0.654644 0.790060 0.018290 -0.044039 1 0 0 0 0 0 1 410207
-0.003001 -0.001197 0.119941 0.679578 0.816548 0.033454 -0.044069 1 0 0 0 0 0 1 411189
-0.003001 -0.001196 0.119941 0.692630 0.830331 0.038863 -0.044101 1 0 0 0 0 0 1 412207
-0.003000 -0.001196 0.119941 0.699472 0.837564 0.040777 -0.044132 1 0 0 0 0 0 1 413192
-0.003000 -0.001196 0.119941 0.703173 0.841490 0.041461 -0.044164 1 0 0 0 0 0 1 414207
-0.003000 -0.001196 0.119941 0.705275 0.843741 0.041714 -0.044194 1 0 0 0 0 0 1 415190
-0.003000 -0.001196 0.119941 0.706584 0.845189 0.041827 -0.044226 1 0 0 0 0 0 1 416208
-0.003000 -0.001196 0.119941 0.707446 0.846162 0.041887 -0.044255 1 0 0 0 0 0 1 417125
-0.003000 -0.001196 0.119941 0.708154 0.846964 0.041916 -0.044286 1 0 0 0 0 0 1 418136
-0.003000 -0.001196 0.119941 0.708748 0.847674 0.041957 -0.044317 1 0 0 0 0 0 1 419126
-0.003000 -0.001196 0.119941 0.709300 0.848329 0.041983 -0.044349 1 0 0 0 0 0 1 420135
-0.003000 -0.001196 0.119941 0.709835 0.848933 0.042007 -0.044380 1 0 0 0 0 0 1 421135
-0.003000 -0.001196 0.119941 0.710333 0.849555 0.042049 -0.044411 1 0 0 0 0 0 1 422124
-0.003000 -0.001196 0.119941 0.710851 0.850160 0.042075 -0.044443 1 0 0 0 0 0 1 423137
-0.003000 -0.001196 0.119941 0.711350 0.850772 0.042097 -0.044474 1 0 0 0 0 0 1 424141
-0.003000 -0.001196 0.119941 0.711855 0.851362 0.042133 -0.044506 1 0 0 0 0 0 1 425146
-0.003000 -0.001196 0.119941 0.712294 0.851900 0.042159 -0.044533 1 0 0 0 0 0 1 426014
-0.003000 -0.001196 0.119941 0.712792 0.852482 0.042189 -0.044564 1 0 0 0 0 0 1 427018
-0.003000 -0.001196 0.119941 0.713292 0.853093 0.042219 -0.044595 1 0 0 0 0 0 1 428010
-0.003000 -0.001196 0.119941 0.713783 0.853668 0.042247 -0.044626 1 0 0 0 0 0 1 429001
-0.003000 -0.001196 0.119941 0.714291 0.854273 0.042284 -0.044657 1 0 0 0 0 0 1 430003
-0.003000 -0.001196 0.119941 0.714845 0.854951 0.042305 -0.044693 1 0 0 0 0 0 1 431131
-0.003000 -0.001196 0.119941 0.715356 0.855549 0.042340 -0.044724 1 0 0 0 0 0 1 432150
-0.003000 -0.001196 0.119941 0.715853 0.856157 0.042370 -0.044755 1 0 0 0 0 0 1 433135
-0.003000 -0.001196 0.119941 0.716347 0.856734 0.042399 -0.044786 1 0 0 0 0 0 1 434131
-0.002987 -0.001182 0.119952 0.544883 0.673196 -0.109934 -0.044818 1 0 0 0 0 0 1 435131
-0.002981 -0.001175 0.119956 0.604335 0.737978 -0.032869 -0.044849 1 0 0 0 0 0 1 436134
-0.002978 -0.001172 0.119957 0.649847 0.786778 0.006893 -0.044880 1 0 0 0 0 0 1 437132
-0.002976 -0.001170 0.119958 0.674705 0.813178 0.022023 -0.044907 1 0 0 0 0 0 1 438005
-0.002975 -0.001169 0.119958 0.687804 0.827003 0.027428 -0.044943 1 0 0 0 0 0 1 439132
-0.002975 -0.001169 0.119958 0.694619 0.834221 0.029330 -0.044974 1 0 0 0 0 0 1 440131
-0.002974 -0.001169 0.119958 0.698299 0.838127 0.030002 -0.045005 1 0 0 0 0 0 1 441138
-0.002955 -0.001173 0.119948 0.440100 0.900670 0.164285 -0.045036 1 0 0 0 0 0 1 442131
-0.002946 -0.001175 0.119945 0.534710 0.881463 0.096740 -0.045068 1 0 0 0 0 0 1 443135
-0.002941 -0.001176 0.119943 0.603676 0.866691 0.061817 -0.045099 1 0 0 0 0 0 1 444132
-0.002939 -0.001177 0.119943 0.640207 0.858922 0.048541 -0.045130 1 0 0 0 0 0 1 445129
-0.002938 -0.001177 0.119943 0.658784 0.855220 0.043840 -0.045161 1 0 0 0 0 0 1 446130
-0.002925 -0.001164 0.119954 0.496079 0.669300 -0.110055 -0.045192 1 0 0 0 0 0 1 447129
-0.002918 -0.001157 0.119958 0.559993 0.732917 -0.033684 -0.045220 1 0 0 0 0 0 1 448007
-0.002915 -0.001154 0.119959 0.607796 0.781230 0.005835 -0.045254 1 0 0 0 0 0 1 449112
-0.002913 -0.001152 0.119960 0.633810 0.807420 0.020869 -0.045286 1 0 0 0 0 0 1 450132
-0.002912 -0.001151 0.119960 0.647348 0.821029 0.026226 -0.045318 1 0 0 0 0 0 1 451129
-0.002912 -0.001151 0.119960 0.654424 0.828168 0.028118 -0.045349 1 0 0 0 0 0 1 452130
-0.002911 -0.001151 0.119960 0.658215 0.832036 0.028790 -0.045380 1 0 0 0 0 0 1 453131
-0.002911 -0.001151 0.119960 0.660337 0.834261 0.029046 -0.045411 1 0 0 0 0 0 1 454130
-0.002911 -0.001151 0.119960 0.661635 0.835655 0.029137 -0.045443 1 0 0 0 0 0 1 455131
-0.002911 -0.001150 0.119960 0.662513 0.836639 0.029188 -0.045474 1 0 0 0 0 0 1 456132
-0.002911 -0.001150 0.119960 0.663166 0.837420 0.029220 -0.045505 1 0 0 0 0 0 1 457129
-0.002911 -0.001150 0.119960 0.663737 0.838101 0.029234 -0.045536 1 0 0 0 0 0 1 458130
-0.002911 -0.001150 0.119960 0.664236 0.838736 0.029261 -0.045567 1 0 0 0 0 0 1 459128
-0.002911 -0.001150 0.119960 0.664732 0.839341 0.029277 -0.045599 1 0 0 0 0 0 1 460131
-0.002911 -0.001150 0.119960 0.665190 0.839916 0.029297 -0.045630 1 0 0 0 0 0 1 461128
-0.002911 -0.001150 0.119960 0.665653 0.840500 0.029324 -0.045661 1 0 0 0 0 0 1 462129
-0.002911 -0.001150 0.119960 0.666121 0.841072 0.029339 -0.045692 1 0 0 0 0 0 1 463127
-0.002911 -0.001150 0.119960 0.666607 0.841702 0.029366 -0.045727 1 0 0 0 0 0 1 464219
-0.002911 -0.001150 0.119960 0.667067 0.842282 0.029374 -0.045758 1 0 0 0 0 0 1 465211
-0.002911 -0.001150 0.119960 0.667515 0.842850 0.029405 -0.045789 1 0 0 0 0 0 1 466212
-0.002911 -0.001150 0.119960 0.667973 0.843443 0.029427 -0.045820 1 0 0 0 0 0 1 467209
-0.002911 -0.001150 0.119960 0.668441 0.844003 0.029441 -0.045852 1 0 0 0 0 0 1 468220
-0.002911 -0.001150 0.119960 0.668880 0.844554 0.029459 -0.045882 1 0 0 0 0 0 1 469182
-0.002911 -0.001150 0.119960 0.669322 0.845145 0.029479 -0.045913 1 0 0 0 0 0 1 470185
-0.002911 -0.001150 0.119960 0.669808 0.845745 0.029514 -0.045946 1 0 0 0 0 0 1 471231
-0.002911 -0.001150 0.119960 0.670255 0.846308 0.029515 -0.045976 1 0 0 0 0 0 1 472208
-0.002911 -0.001150 0.119960 0.670713 0.846871 0.029540 -0.046007 1 0 0 0 0 0 1 473207
-0.002899 -0.001137 0.119971 0.498686 0.662840 -0.122716 -0.046038 1 0 0 0 0 0 1 474184
-0.002892 -0.001130 0.119975 0.558117 0.727561 -0.045892 -0.046069 1 0 0 0 0 0 1 475182
-0.002889 -0.001127 0.119976 0.603590 0.776329 -0.006229 -0.046101 1 0 0 0 0 0 1 476185
-0.002887 -0.001125 0.119977 0.628456 0.802751 0.008843 -0.046132 1 0 0 0 0 0 1 477181
-0.002886 -0.001124 0.119977 0.641432 0.816508 0.014216 -0.046164 1 0 0 0 0 0 1 478216
-0.002886 -0.001124 0.119977 0.648200 0.823675 0.016108 -0.046195 1 0 0 0 0 0 1 479207
-0.002886 -0.001124 0.119977 0.651829 0.827561 0.016767 -0.046226 1 0 0 0 0 0 1 480192
-0.002886 -0.001124 0.119977 0.653886 0.829794 0.017018 -0.046257 1 0 0 0 0 0 1 481206
-0.002886 -0.001123 0.119977 0.655125 0.831173 0.017099 -0.046288 1 0 0 0 0 0 1 482189
-0.002886 -0.001123 0.119977 0.655979 0.832168 0.017141 -0.046320 1 0 0 0 0 0 1 483206
-0.002886 -0.001123 0.119977 0.656610 0.832941 0.017158 -0.046351 1 0 0 0 0 0 1 484191
-0.002886 -0.001123 0.119977 0.657165 0.833608 0.017174 -0.046382 1 0 0 0 0 0 1 485204
-0.002886 -0.001123 0.119977 0.657642 0.834204 0.017195 -0.046413 1 0 0 0 0 0 1 486192
-0.002886 -0.001123 0.119977 0.658126 0.834809 0.017196 -0.046445 1 0 0 0 0 0 1 487205
-0.002886 -0.001123 0.119977 0.658579 0.835383 0.017213 -0.046476 1 0 0 0 0 0 1 488206
-0.002886 -0.001123 0.119977 0.658987 0.835899 0.017224 -0.046505 1 0 0 0 0 0 1 489124
-0.002886 -0.001123 0.119977 0.659453 0.836471 0.017237 -0.046536 1 0 0 0 0 0 1 490132
-0.002886 -0.001123 0.119977 0.659875 0.837040 0.017241 -0.046568 1 0 0 0 0 0 1 491133
-0.002886 -0.001123 0.119977 0.660334 0.837590 0.017259 -0.046599 1 0 0 0 0 0 1 492123
-0.002886 -0.001123 0.119977 0.660771 0.838159 0.017278 -0.046630 1 0 0 0 0 0 1 493132
-0.002886 -0.001123 0.119977 0.661210 0.838717 0.017270 -0.046661 1 0 0 0 0 0 1 494124
-0.002886 -0.001123 0.119977 0.661656 0.839283 0.017300 -0.046693 1 0 0 0 0 0 1 495132
-0.002886 -0.001123 0.119977 0.662104 0.839849 0.017300 -0.046724 1 0 0 0 0 0 1 496125
-0.002886 -0.001123 0.119977 0.662543 0.840409 0.017324 -0.046755 1 0 0 0 0 0 1 497134
-0.002886 -0.001123 0.119977 0.662986 0.840970 0.017317 -0.046786 1 0 0 0 0 0 1 498134
-0.002886 -0.001123 0.119977 0.663428 0.841532 0.017346 -0.046818 1 0 0 0 0 0 1 499135
-0.002886 -0.001123 0.119977 0.663881 0.842088 0.017353 -0.046849 1 0 0 0 0 0 1 500130
-0.002886 -0.001123 0.119977 0.664304 0.842657 0.017357 -0.046880 1 0 0 0 0 0 1 501134
-0.002886 -0.001123 0.119977 0.664764 0.843209 0.017375 -0.046911 1 0 0 0 0 0 1 502127
-0.002886 -0.001123 0.119977 0.665196 0.843787 0.017387 -0.046943 1 0 0 0 0 0 1 503131
-0.002886 -0.001123 0.119977 0.665653 0.844337 0.017399 -0.046974 1 0 0 0 0 0 1 504132
-0.002886 -0.001123 0.119977 0.666073 0.844902 0.017403 -0.047005 1 0 0 0 0 0 1 505131
-0.002886 -0.001123 0.119977 0.666534 0.845454 0.017421 -0.047036 1 0 0 0 0 0 1 506123
-0.002886 -0.001123 0.119977 0.666970 0.846023 0.017440 -0.047068 1 0 0 0 0 0 1 507131
-0.002886 -0.001123 0.119977 0.667405 0.846575 0.017432 -0.047098 1 0 0 0 0 0 1 508114
-0.002886 -0.001123 0.119977 0.667853 0.847144 0.017462 -0.047130 1 0 0 0 0 0 1 509128
-0.002886 -0.001123 0.119977 0.668305 0.847715 0.017462 -0.047161 1 0 0 0 0 0 1 510128
-0.002886 -0.001123 0.119977 0.668740 0.848268 0.017486 -0.047192 1 0 0 0 0 0 1 511127
-0.002886 -0.001123 0.119977 0.669175 0.848821 0.017479 -0.047223 1 0 0 0 0 0 1 512111
-0.002886 -0.001123 0.119977 0.669617 0.849382 0.017508 -0.047254 1 0 0 0 0 0 1 513111
-0.002886 -0.001123 0.119977 0.670076 0.849962 0.017509 -0.047286 1 0 0 0 0 0 1 514127
-0.002886 -0.001123 0.119977 0.670513 0.850518 0.017532 -0.047318 1 0 0 0 0 0 1 515132
-0.002886 -0.001123 0.119977 0.670960 0.851069 0.017532 -0.047349 1 0 0 0 0 0 1 516134
-0.002886 -0.001123 0.119977 0.671395 0.851651 0.017549 -0.047380 1 0 0 0 0 0 1 517133
-0.002891 -0.001105 0.119967 0.744452 0.600328 0.159973 -0.047411 1 0 0 0 0 0 1 518126
-0.002894 -0.001096 0.119963 0.720960 0.689846 0.088437 -0.047442 1 0 0 0 0 0 1 519129
-0.002895 -0.001091 0.119962 0.702512 0.755917 0.051441 -0.047474 1 0 0 0 0 0 1 520129
-0.002896 -0.001089 0.119961 0.692515 0.791191 0.037377 -0.047505 1 0 0 0 0 0 1 521128
-0.002896 -0.001088 0.119961 0.687514 0.809235 0.032373 -0.047536 1 0 0 0 0 0 1 522130
-0.002896 -0.001088 0.119961 0.685187 0.818540 0.030640 -0.047567 1 0 0 0 0 0 1 523128
-0.002896 -0.001087 0.119961 0.684224 0.823441 0.030044 -0.047599 1 0 0 0 0 0 1 524130
-0.002897 -0.001087 0.119961 0.683958 0.826179 0.029851 -0.047630 1 0 0 0 0 0 1 525126
-0.002897 -0.001087 0.119961 0.684051 0.827802 0.029788 -0.047661 1 0 0 0 0 0 1 526128
-0.002897 -0.001087 0.119961 0.684317 0.828887 0.029794 -0.047692 1 0 0 0 0 0 1 527126
-0.002897 -0.001087 0.119961 0.684681 0.829708 0.029794 -0.047724 1 0 0 0 0 0 1 528129
-0.002897 -0.001087 0.119961 0.685084 0.830394 0.029818 -0.047755 1 0 0 0 0 0 1 529127
-0.002897 -0.001087 0.119961 0.685504 0.830997 0.029838 -0.047786 1 0 0 0 0 0 1 530128
-0.002897 -0.001087 0.119961 0.685939 0.831578 0.029858 -0.047817 1 0 0 0 0 0 1 531128
-0.002897 -0.001087 0.119961 0.686383 0.832136 0.029871 -0.047849 1 0 0 0 0 0 1 532128
-0.002897 -0.001087 0.119961 0.686835 0.832699 0.029890 -0.047880 1 0 0 0 0 0 1 533126
-0.002897 -0.001087 0.119961 0.687276 0.833237 0.029903 -0.047911 1 0 0 0 0 0 1 534127
-0.002897 -0.001087 0.119961 0.687735 0.833775 0.029935 -0.047942 1 0 0 0 0 0 1 535126
-0.002897 -0.001087 0.119961 0.688170 0.834334 0.029956 -0.047974 1 0 0 0 0 0 1 536128
-0.002897 -0.001087 0.119961 0.688628 0.834875 0.029969 -0.048005 1 0 0 0 0 0 1 537126
-0.002897 -0.001087 0.119961 0.689057 0.835413 0.029987 -0.048036 1 0 0 0 0 0 1 538126
-0.002897 -0.001087 0.119961 0.689525 0.835963 0.030007 -0.048067 1 0 0 0 0 0 1 539129
-0.002897 -0.001087 0.119961 0.690001 0.836556 0.030035 -0.048101 1 0 0 0 0 0 1 540214
-0.002897 -0.001087 0.119961 0.690447 0.837082 0.030041 -0.048132 1 0 0 0 0 0 1 541202
-0.002897 -0.001087 0.119961 0.690900 0.837630 0.030079 -0.048164 1 0 0 0 0 0 1 542214
-0.002897 -0.001087 0.119961 0.691342 0.838164 0.030088 -0.048194 1 0 0 0 0 0 1 543180
-0.002897 -0.001087 0.119961 0.691780 0.838713 0.030112 -0.048225 1 0 0 0 0 0 1 544183
-0.002897 -0.001087 0.119961 0.692240 0.839256 0.030119 -0.048257 1 0 0 0 0 0 1 545202
-0.002897 -0.001087 0.119961 0.692675 0.839797 0.030150 -0.048288 1 0 0 0 0 0 1 546180
-0.002897 -0.001087 0.119961 0.693149 0.840357 0.030165 -0.048320 1 0 0 0 0 0 1 547212
-0.002897 -0.001087 0.119961 0.693584 0.840900 0.030191 -0.048351 1 0 0 0 0 0 1 548206
-0.002897 -0.001087 0.119961 0.694023 0.841418 0.030197 -0.048382 1 0 0 0 0 0 1 549179
-0.002902 -0.001069 0.119951 0.767110 0.589928 0.172942 -0.048413 1 0 0 0 0 0 1 550178
-0.002905 -0.001060 0.119947 0.743698 0.679208 0.101388 -0.048444 1 0 0 0 0 0 1 551171
-0.002906 -0.001055 0.119946 0.725316 0.745178 0.064396 -0.048476 1 0 0 0 0 0 1 552188
-0.002907 -0.001053 0.119945 0.715322 0.780377 0.050341 -0.048507 1 0 0 0 0 0 1 553203
-0.002907 -0.001052 0.119945 0.710341 0.798383 0.045333 -0.048538 1 0 0 0 0 0 1 554186
-0.002907 -0.001051 0.119945 0.708010 0.807643 0.043610 -0.048569 1 0 0 0 0 0 1 555187
-0.002907 -0.001051 0.119945 0.707063 0.812546 0.043022 -0.048601 1 0 0 0 0 0 1 556203
-0.002907 -0.001051 0.119945 0.706801 0.815247 0.042841 -0.048632 1 0 0 0 0 0 1 557187
-0.002907 -0.001051 0.119945 0.706896 0.816859 0.042780 -0.048663 1 0 0 0 0 0 1 558185
-0.002907 -0.001051 0.119945 0.707176 0.817936 0.042794 -0.048695 1 0 0 0 0 0 1 559202
-0.002907 -0.001051 0.119945 0.707541 0.818718 0.042807 -0.048726 1 0 0 0 0 0 1 560188
-0.002907 -0.001051 0.119945 0.707924 0.819355 0.042838 -0.048755 1 0 0 0 0 0 1 561130
-0.002907 -0.001051 0.119945 0.708341 0.819945 0.042859 -0.048786 1 0 0 0 0 0 1 562120
-0.002907 -0.001051 0.119945 0.708802 0.820500 0.042887 -0.048818 1 0 0 0 0 0 1 563130
-0.002907 -0.001051 0.119945 0.709235 0.821049 0.042907 -0.048849 1 0 0 0 0 0 1 564123
-0.002907 -0.001051 0.119945 0.709682 0.821587 0.042947 -0.048880 1 0 0 0 0 0 1 565122
-0.002907 -0.001051 0.119945 0.710143 0.822107 0.042963 -0.048911 1 0 0 0 0 0 1 566130
-0.002907 -0.001051 0.119945 0.710589 0.822637 0.043002 -0.048942 1 0 0 0 0 0 1 567121
-0.002907 -0.001051 0.119945 0.711059 0.823166 0.043025 -0.048974 1 0 0 0 0 0 1 568131
-0.002907 -0.001051 0.119945 0.711501 0.823677 0.043045 -0.049005 1 0 0 0 0 0 1 569121
-0.002907 -0.001051 0.119945 0.711956 0.824218 0.043085 -0.049036 1 0 0 0 0 0 1 570133
-0.002907 -0.001051 0.119945 0.712418 0.824754 0.043101 -0.049068 1 0 0 0 0 0 1 571133
-0.002907 -0.001051 0.119945 0.712865 0.825274 0.043140 -0.049099 1 0 0 0 0 0 1 572137
-0.002907 -0.001051 0.119945 0.713316 0.825780 0.043155 -0.049130 1 0 0 0 0 0 1 573124
-0.002907 -0.001051 0.119945 0.713766 0.826330 0.043188 -0.049161 1 0 0 0 0 0 1 574130
-0.002907 -0.001051 0.119945 0.714233 0.826842 0.043216 -0.049192 1 0 0 0 0 0 1 575128
-0.002907 -0.001051 0.119945 0.714667 0.827358 0.043243 -0.049224 1 0 0 0 0 0 1 576124
-0.002907 -0.001051 0.119945 0.715146 0.827897 0.043272 -0.049255 1 0 0 0 0 0 1 577142
-0.002907 -0.001051 0.119945 0.715585 0.828435 0.043299 -0.049286 1 0 0 0 0 0 1 578137
-0.002907 -0.001051 0.119945 0.716055 0.828952 0.043327 -0.049318 1 0 0 0 0 0 1 579144
-0.002907 -0.001051 0.119945 0.716490 0.829469 0.043353 -0.049349 1 0 0 0 0 0 1 580142
-0.002907 -0.001051 0.119945 0.716955 0.830007 0.043375 -0.049380 1 0 0 0 0 0 1 581136
-0.002907 -0.001051 0.119945 0.717400 0.830523 0.043414 -0.049411 1 0 0 0 0 0 1 582132
-0.002907 -0.001051 0.119945 0.717847 0.831025 0.043429 -0.049442 1 0 0 0 0 0 1 583110
-0.002907 -0.001051 0.119945 0.718310 0.831575 0.043469 -0.049474 1 0 0 0 0 0 1 584138
-0.002907 -0.001051 0.119945 0.718771 0.832109 0.043485 -0.049505 1 0 0 0 0 0 1 585136
-0.002907 -0.001051 0.119945 0.719217 0.832627 0.043524 -0.049537 1 0 0 0 0 0 1 586137
-0.002907 -0.001051 0.119945 0.719670 0.833135 0.043540 -0.049567 1 0 0 0 0 0 1 587128
-0.002907 -0.001051 0.119945 0.720122 0.833689 0.043573 -0.049599 1 0 0 0 0 0 1 588140
-0.002907 -0.001051 0.119945 0.720589 0.834200 0.043601 -0.049630 1 0 0 0 0 0 1 589136
-0.002907 -0.001051 0.119945 0.721025 0.834720 0.043628 -0.049662 1 0 0 0 0 0 1 590139
-0.002913 -0.001032 0.119935 0.794197 0.582977 0.186704 -0.049693 1 0 0 0 0 0 1 591139
-0.002915 -0.001023 0.119931 0.770851 0.671976 0.115177 -0.049723 1 0 0 0 0 0 1 592108
-0.002917 -0.001019 0.119930 0.752512 0.737796 0.078176 -0.049755 1 0 0 0 0 0 1 593136
-0.002918 -0.001016 0.119929 0.742544 0.772915 0.064125 -0.049787 1 0 0 0 0 0 1 594137
-0.002918 -0.001015 0.119929 0.737568 0.790878 0.059132 -0.049817 1 0 0 0 0 0 1 595106
-0.002918 -0.001015 0.119929 0.735280 0.800127 0.057410 -0.049849 1 0 0 0 0 0 1 596152
-0.002918 -0.001014 0.119929 0.734322 0.804981 0.056838 -0.049880 1 0 0 0 0 0 1 597142
-0.002918 -0.001014 0.119929 0.734088 0.807666 0.056661 -0.049912 1 0 0 0 0 0 1 598145
-0.002918 -0.001014 0.119929 0.734166 0.809264 0.056618 -0.049943 1 0 0 0 0 0 1 599144
-0.002918 -0.001014 0.119929 0.734452 0.810324 0.056628 -0.049974 1 0 0 0 0 0 1 600147
-0.002918 -0.001014 0.119929 0.734829 0.811096 0.056649 -0.050006 1 0 0 0 0 0 1 601147
-0.002918 -0.001014 0.119929 0.735245 0.811731 0.056696 -0.050037 1 0 0 0 0 0 1 602142
-0.002918 -0.001014 0.119929 0.735677 0.812311 0.056726 -0.050068 1 0 0 0 0 0 1 603151
-0.002918 -0.001014 0.119929 0.736134 0.812853 0.056755 -0.050099 1 0 0 0 0 0 1 604149
-0.002918 -0.001014 0.119929 0.736577 0.813376 0.056789 -0.050131 1 0 0 0 0 0 1 605147
-0.002918 -0.001014 0.119929 0.737043 0.813892 0.056831 -0.050162 1 0 0 0 0 0 1 606146
-0.002918 -0.001014 0.119929 0.737487 0.814414 0.056867 -0.050193 1 0 0 0 0 0 1 607145
-0.002918 -0.001014 0.119929 0.737950 0.814912 0.056889 -0.050224 1 0 0 0 0 0 1 608147
-0.002918 -0.001014 0.119929 0.738407 0.815416 0.056943 -0.050255 1 0 0 0 0 0 1 609144
-0.002918 -0.001014 0.119929 0.738876 0.815933 0.056968 -0.050287 1 0 0 0 0 0 1 610146
-0.002918 -0.001014 0.119929 0.739320 0.816440 0.057008 -0.050318 1 0 0 0 0 0 1 611138
-0.002918 -0.001014 0.119929 0.739816 0.816958 0.057039 -0.050351 1 0 0 0 0 0 1 612204
-0.002918 -0.001014 0.119929 0.740271 0.817488 0.057081 -0.050383 1 0 0 0 0 0 1 613210
-0.002918 -0.001014 0.119929 0.740740 0.817993 0.057111 -0.050414 1 0 0 0 0 0 1 614206
-0.002918 -0.001014 0.119929 0.741186 0.818485 0.057152 -0.050445 1 0 0 0 0 0 1 615212
-0.002918 -0.001014 0.119929 0.741645 0.818991 0.057181 -0.050475 1 0 0 0 0 0 1 616179
-0.002918 -0.001014 0.119929 0.742094 0.819502 0.057222 -0.050507 1 0 0 0 0 0 1 617179
-0.002918 -0.001014 0.119929 0.742563 0.820006 0.057251 -0.050538 1 0 0 0 0 0 1 618177
-0.002918 -0.001014 0.119929 0.743011 0.820501 0.057292 -0.050569 1 0 0 0 0 0 1 619187
-0.002918 -0.001014 0.119929 0.743493 0.821032 0.057323 -0.050601 1 0 0 0 0 0 1 620204
-0.002918 -0.001014 0.119929 0.743945 0.821547 0.057364 -0.050633 1 0 0 0 0 0 1 621211
-0.002918 -0.001014 0.119929 0.744408 0.822029 0.057394 -0.050664 1 0 0 0 0 0 1 622205
-0.002918 -0.001014 0.119929 0.744858 0.822554 0.057435 -0.050695 1 0 0 0 0 0 1 623201
-0.002918 -0.001014 0.119929 0.745319 0.823050 0.057464 -0.050725 1 0 0 0 0 0 1 624181
-0.002918 -0.001014 0.119929 0.745780 0.823558 0.057512 -0.050757 1 0 0 0 0 0 1 625200
-0.002918 -0.001014 0.119929 0.746239 0.824064 0.057529 -0.050788 1 0 0 0 0 0 1 626200
-0.002918 -0.001014 0.119929 0.746688 0.824576 0.057575 -0.050819 1 0 0 0 0 0 1 627187
-0.002918 -0.001014 0.119929 0.747165 0.825088 0.057606 -0.050851 1 0 0 0 0 0 1 628200
-0.002918 -0.001014 0.119929 0.747602 0.825571 0.057646 -0.050882 1 0 0 0 0 0 1 629186
-0.002918 -0.001014 0.119929 0.748083 0.826101 0.057677 -0.050914 1 0 0 0 0 0 1 630201
-0.002918 -0.001014 0.119929 0.748524 0.826604 0.057717 -0.050944 1 0 0 0 0 0 1 631185
-0.002918 -0.001014 0.119929 0.749005 0.827106 0.057755 -0.050976 1 0 0 0 0 0 1 632201
-0.002918 -0.001014 0.119929 0.749417 0.827572 0.057773 -0.051005 1 0 0 0 0 0 1 633118
-0.002918 -0.001014 0.119929 0.749876 0.828096 0.057821 -0.051036 1 0 0 0 0 0 1 634129
-0.002918 -0.001014 0.119929 0.750329 0.828599 0.057857 -0.051067 1 0 0 0 0 0 1 635118
-0.002918 -0.001014 0.119929 0.750800 0.829088 0.057886 -0.051099 1 0 0 0 0 0 1 636128
-0.002918 -0.001014 0.119929 0.751249 0.829611 0.057928 -0.051130 1 0 0 0 0 0 1 637119
-0.002918 -0.001014 0.119929 0.751723 0.830122 0.057958 -0.051161 1 0 0 0 0 0 1 638128
-0.002918 -0.001014 0.119929 0.752187 0.830618 0.057999 -0.051192 1 0 0 0 0 0 1 639128
-0.002918 -0.001014 0.119929 0.752619 0.831124 0.058027 -0.051223 1 0 0 0 0 0 1 640118
-0.002918 -0.001014 0.119929 0.753100 0.831642 0.058063 -0.051255 1 0 0 0 0 0 1 641127
-0.002918 -0.001014 0.119929 0.753550 0.832138 0.058111 -0.051286 1 0 0 0 0 0 1 642122
-0.002918 -0.001014 0.119929 0.754018 0.832654 0.058129 -0.051318 1 0 0 0 0 0 1 643141
-0.002918 -0.001014 0.119929 0.754469 0.833168 0.058175 -0.051349 1 0 0 0 0 0 1 644132
-0.002906 -0.001001 0.119940 0.581345 0.647713 -0.094724 -0.051380 1 0 0 0 0 0 1 645137
-0.002899 -0.000994 0.119944 0.640237 0.711941 -0.018345 -0.051411 1 0 0 0 0 0 1 646135
-0.002896 -0.000990 0.119945 0.685435 0.760391 0.021130 -0.051442 1 0 0 0 0 0 1 647124
-0.002894 -0.000989 0.119946 0.710184 0.786630 0.036160 -0.051474 1 0 0 0 0 0 1 648128
-0.002894 -0.000988 0.119946 0.723152 0.800262 0.041518 -0.051509 1 0 0 0 0 0 1 649257
-0.002893 -0.000987 0.119946 0.729845 0.807272 0.043413 -0.051536 1 0 0 0 0 0 1 650127
-0.002893 -0.000987 0.119946 0.733463 0.811074 0.044093 -0.051568 1 0 0 0 0 0 1 651132
-0.002893 -0.000987 0.119946 0.735498 0.813223 0.044344 -0.051599 1 0 0 0 0 0 1 652130
-0.002893 -0.000987 0.119946 0.736739 0.814537 0.044438 -0.051630 1 0 0 0 0 0 1 653124
-0.002893 -0.000987 0.119946 0.737590 0.815439 0.044500 -0.051661 1 0 0 0 0 0 1 654124
-0.002893 -0.000987 0.119946 0.738233 0.816138 0.044539 -0.051692 1 0 0 0 0 0 1 655122
-0.002893 -0.000987 0.119946 0.738791 0.816749 0.044572 -0.051724 1 0 0 0 0 0 1 656125
-0.002893 -0.000987 0.119946 0.739273 0.817294 0.044602 -0.051755 1 0 0 0 0 0 1 657122
-0.002893 -0.000987 0.119946 0.739751 0.817807 0.044617 -0.051786 1 0 0 0 0 0 1 658124
-0.002893 -0.000987 0.119946 0.740206 0.818309 0.044649 -0.051817 1 0 0 0 0 0 1 659122
-0.002893 -0.000987 0.119946 0.740661 0.818827 0.044678 -0.051849 1 0 0 0 0 0 1 660130
-0.002893 -0.000987 0.119946 0.741106 0.819321 0.044704 -0.051880 1 0 0 0 0 0 1 661126
-0.002893 -0.000987 0.119946 0.741568 0.819800 0.044732 -0.051911 1 0 0 0 0 0 1 662126
-0.002893 -0.000987 0.119946 0.742000 0.820306 0.044758 -0.051942 1 0 0 0 0 0 1 663125
-0.002893 -0.000987 0.119946 0.742456 0.820797 0.044779 -0.051974 1 0 0 0 0 0 1 664124
-0.002893 -0.000987 0.119946 0.742891 0.821292 0.044811 -0.052005 1 0 0 0 0 0 1 665122
-0.002893 -0.000987 0.119946 0.743339 0.821775 0.044845 -0.052036 1 0 0 0 0 0 1 666123
-0.002893 -0.000987 0.119946 0.743795 0.822276 0.044860 -0.052067 1 0 0 0 0 0 1 667123
-0.002880 -0.000974 0.119957 0.570381 0.636543 -0.108047 -0.052098 1 0 0 0 0 0 1 668107
-0.002874 -0.000967 0.119961 0.629247 0.700731 -0.031778 -0.052129 1 0 0 0 0 0 1 669106
-0.002871 -0.000963 0.119962 0.674456 0.749175 0.007641 -0.052161 1 0 0 0 0 0 1 670122
-0.002874 -0.000943 0.119952 0.772072 0.522557 0.166350 -0.052192 1 0 0 0 0 0 1 671124
-0.002876 -0.000933 0.119949 0.761289 0.624129 0.100164 -0.052224 1 0 0 0 0 0 1 672127
-0.002877 -0.000928 0.119948 0.749263 0.696239 0.065028 -0.052255 1 0 0 0 0 0 1 673122
-0.002878 -0.000926 0.119947 0.742482 0.734517 0.051590 -0.052286 1 0 0 0 0 0 1 674122
-0.002878 -0.000925 0.119947 0.739093 0.754025 0.046816 -0.052317 1 0 0 0 0 0 1 675105
-0.002878 -0.000924 0.119947 0.737578 0.764040 0.045158 -0.052349 1 0 0 0 0 0 1 676123
-0.002878 -0.000924 0.119947 0.737018 0.769243 0.044605 -0.052379 1 0 0 0 0 0 1 677105
-0.002878 -0.000924 0.119947 0.736946 0.772095 0.044420 -0.052411 1 0 0 0 0 0 1 678122
-0.002878 -0.000924 0.119947 0.737130 0.773747 0.044373 -0.052442 1 0 0 0 0 0 1 679123
-0.002878 -0.000924 0.119947 0.737441 0.774789 0.044375 -0.052473 1 0 0 0 0 0 1 680106
-0.002878 -0.000924 0.119947 0.737810 0.775555 0.044401 -0.052505 1 0 0 0 0 0 1 681122
-0.002866 -0.000910 0.119958 0.564219 0.589711 -0.108408 -0.052536 1 0 0 0 0 0 1 682121
-0.002859 -0.000903 0.119962 0.623030 0.653991 -0.032268 -0.052567 1 0 0 0 0 0 1 683105
-0.002856 -0.000900 0.119963 0.668258 0.702486 0.007111 -0.052602 1 0 0 0 0 0 1 684225
-0.002854 -0.000898 0.119964 0.692960 0.728669 0.022067 -0.052632 1 0 0 0 0 0 1 685207
-0.002854 -0.000897 0.119964 0.705831 0.742189 0.027411 -0.052664 1 0 0 0 0 0 1 686205
-0.002853 -0.000897 0.119964 0.712557 0.749228 0.029305 -0.052695 1 0 0 0 0 0 1 687209
-0.002853 -0.000897 0.119964 0.716130 0.752960 0.029963 -0.052725 1 0 0 0 0 0 1 688179
-0.002853 -0.000897 0.119964 0.718158 0.755079 0.030209 -0.052757 1 0 0 0 0 0 1 689197
-0.002853 -0.000897 0.119964 0.719389 0.756343 0.030299 -0.052789 1 0 0 0 0 0 1 690204
-0.002853 -0.000896 0.119964 0.720204 0.757197 0.030346 -0.052819 1 0 0 0 0 0 1 691174
-0.002853 -0.000896 0.119964 0.720824 0.757848 0.030375 -0.052850 1 0 0 0 0 0 1 692166
-0.002853 -0.000896 0.119964 0.721370 0.758407 0.030399 -0.052882 1 0 0 0 0 0 1 693198
-0.002853 -0.000896 0.119964 0.721844 0.758919 0.030426 -0.052914 1 0 0 0 0 0 1 694206
-0.002853 -0.000896 0.119964 0.722288 0.759372 0.030433 -0.052944 1 0 0 0 0 0 1 695176
-0.002853 -0.000896 0.119964 0.722723 0.759842 0.030450 -0.052975 1 0 0 0 0 0 1 696179
-0.002853 -0.000896 0.119964 0.723160 0.760303 0.030475 -0.053007 1 0 0 0 0 0 1 697185
-0.002853 -0.000896 0.119964 0.723591 0.760758 0.030494 -0.053038 1 0 0 0 0 0 1 698196
-0.002853 -0.000896 0.119964 0.724023 0.761196 0.030506 -0.053069 1 0 0 0 0 0 1 699181
-0.002853 -0.000896 0.119964 0.724446 0.761654 0.030529 -0.053101 1 0 0 0 0 0 1 700197
-0.002840 -0.000883 0.119975 0.550639 0.575408 -0.122280 -0.053132 1 0 0 0 0 0 1 701183
-0.002834 -0.000876 0.119979 0.609455 0.639590 -0.046247 -0.053163 1 0 0 0 0 0 1 702197
-0.002830 -0.000873 0.119980 0.654624 0.687985 -0.006926 -0.053194 1 0 0 0 0 0 1 703181
-0.002829 -0.000871 0.119981 0.679324 0.714134 0.008026 -0.053226 1 0 0 0 0 0 1 704197
-0.002828 -0.000870 0.119981 0.692136 0.727604 0.013360 -0.053255 1 0 0 0 0 0 1 705117
-0.002828 -0.000870 0.119981 0.698847 0.734615 0.015227 -0.053286 1 0 0 0 0 0 1 706116
-0.002827 -0.000870 0.119981 0.702447 0.738344 0.015882 -0.053317 1 0 0 0 0 0 1 707126
-0.002827 -0.000869 0.119981 0.704438 0.740419 0.016124 -0.053348 1 0 0 0 0 0 1 708117
-0.002827 -0.000869 0.119981 0.705659 0.741687 0.016206 -0.053380 1 0 0 0 0 0 1 709125
-0.002827 -0.000869 0.119981 0.706463 0.742530 0.016238 -0.053411 1 0 0 0 0 0 1 710116
-0.002827 -0.000869 0.119981 0.707084 0.743184 0.016265 -0.053442 1 0 0 0 0 0 1 711125
-0.002827 -0.000869 0.119981 0.707589 0.743714 0.016266 -0.053473 1 0 0 0 0 0 1 712116
-0.002827 -0.000869 0.119981 0.708065 0.744199 0.016284 -0.053505 1 0 0 0 0 0 1 713125
-0.002827 -0.000869 0.119981 0.708491 0.744661 0.016302 -0.053536 1 0 0 0 0 0 1 714115
-0.002827 -0.000869 0.119981 0.708930 0.745124 0.016307 -0.053568 1 0 0 0 0 0 1 715135
-0.002827 -0.000869 0.119981 0.709343 0.745558 0.016316 -0.053599 1 0 0 0 0 0 1 716130
-0.002827 -0.000869 0.119981 0.709754 0.745991 0.016325 -0.053630 1 0 0 0 0 0 1 717127
-0.002827 -0.000869 0.119981 0.710176 0.746419 0.016328 -0.053661 1 0 0 0 0 0 1 718117
-0.002827 -0.000869 0.119981 0.710586 0.746863 0.016343 -0.053693 1 0 0 0 0 0 1 719135
-0.002827 -0.000869 0.119981 0.711015 0.747300 0.016354 -0.053724 1 0 0 0 0 0 1 720127
-0.002827 -0.000869 0.119981 0.711409 0.747729 0.016363 -0.053755 1 0 0 0 0 0 1 721124
-0.002827 -0.000869 0.119981 0.711832 0.748159 0.016366 -0.053786 1 0 0 0 0 0 1 722122
-0.002827 -0.000869 0.119981 0.712244 0.748606 0.016388 -0.053817 1 0 0 0 0 0 1 723126
-0.002827 -0.000869 0.119981 0.712663 0.749032 0.016386 -0.053849 1 0 0 0 0 0 1 724129
-0.002815 -0.000856 0.119992 0.538580 0.562522 -0.136427 -0.053880 1 0 0 0 0 0 1 725121
-0.002808 -0.000849 0.119996 0.597372 0.626665 -0.060518 -0.053911 1 0 0 0 0 0 1 726124
-0.002805 -0.000846 0.119997 0.642500 0.675015 -0.021257 -0.053942 1 0 0 0 0 0 1 727122
-0.002803 -0.000844 0.119998 0.667170 0.701133 -0.006318 -0.053974 1 0 0 0 0 0 1 728123
-0.002802 -0.000843 0.119998 0.680014 0.714636 -0.001006 -0.054005 1 0 0 0 0 0 1 729120
-0.002802 -0.000843 0.119998 0.686708 0.721613 0.000846 -0.054036 1 0 0 0 0 0 1 730121
-0.002802 -0.000842 0.119998 0.690277 0.725323 0.001496 -0.054067 1 0 0 0 0 0 1 731120
-0.002802 -0.000842 0.119998 0.692264 0.727411 0.001729 -0.054099 1 0 0 0 0 0 1 732127
-0.002802 -0.000842 0.119998 0.693465 0.728644 0.001802 -0.054130 1 0 0 0 0 0 1 733127
-0.002802 -0.000842 0.119998 0.694265 0.729482 0.001832 -0.054161 1 0 0 0 0 0 1 734122
-0.002802 -0.000842 0.119998 0.694862 0.730109 0.001844 -0.054192 1 0 0 0 0 0 1 735120
-0.002802 -0.000842 0.119998 0.695369 0.730627 0.001850 -0.054224 1 0 0 0 0 0 1 736122
-0.002802 -0.000842 0.119998 0.695805 0.731099 0.001853 -0.054255 1 0 0 0 0 0 1 737121
-0.002802 -0.000842 0.119998 0.696240 0.731557 0.001843 -0.054286 1 0 0 0 0 0 1 738119
-0.002802 -0.000842 0.119998 0.696652 0.731991 0.001849 -0.054317 1 0 0 0 0 0 1 739121
-0.002807 -0.000824 0.119987 0.770160 0.479161 0.146250 -0.054348 1 0 0 0 0 0 1 740121
-0.002810 -0.000815 0.119984 0.746961 0.567157 0.074687 -0.054380 1 0 0 0 0 0 1 741118
-0.002811 -0.000810 0.119983 0.728659 0.632416 0.037613 -0.054411 1 0 0 0 0 0 1 742119
-0.002812 -0.000808 0.119982 0.718688 0.667243 0.023495 -0.054442 1 0 0 0 0 0 1 743118
-0.002812 -0.000807 0.119982 0.713708 0.685010 0.018474 -0.054474 1 0 0 0 0 0 1 744121
-0.002812 -0.000806 0.119982 0.711362 0.694112 0.016723 -0.054505 1 0 0 0 0 0 1 745118
-0.002812 -0.000806 0.119982 0.710374 0.698858 0.016126 -0.054536 1 0 0 0 0 0 1 746123
-0.002812 -0.000806 0.119982 0.710078 0.701429 0.015904 -0.054567 1 0 0 0 0 0 1 747120
-0.002800 -0.000792 0.119993 0.535407 0.515670 -0.136942 -0.054598 1 0 0 0 0 0 1 748120
-0.002793 -0.000786 0.119997 0.593966 0.580315 -0.061160 -0.054630 1 0 0 0 0 0 1 749118
-0.002790 -0.000782 0.119998 0.638995 0.628914 -0.021977 -0.054661 1 0 0 0 0 0 1 750118
-0.002789 -0.000780 0.119999 0.663611 0.655128 -0.007078 -0.054692 1 0 0 0 0 0 1 751118
-0.002788 -0.000780 0.119999 0.676416 0.668654 -0.001763 -0.054723 1 0 0 0 0 0 1 752120
-0.002787 -0.000779 0.119999 0.683084 0.675645 0.000077 -0.054755 1 0 0 0 0 0 1 753118
-0.002787 -0.000779 0.119999 0.686632 0.679329 0.000728 -0.054786 1 0 0 0 0 0 1 754118
-0.002787 -0.000779 0.119999 0.688610 0.681370 0.000946 -0.054817 1 0 0 0 0 0 1 755117
-0.002787 -0.000779 0.119999 0.689845 0.682625 0.001036 -0.054851 1 0 0 0 0 0 1 756213
-0.002787 -0.000779 0.119999 0.690628 0.683422 0.001061 -0.054882 1 0 0 0 0 0 1 757201
-0.002787 -0.000779 0.119999 0.691218 0.684018 0.001071 -0.054914 1 0 0 0 0 0 1 758203
-0.002787 -0.000779 0.119999 0.691719 0.684520 0.001077 -0.054945 1 0 0 0 0 0 1 759195
-0.002787 -0.000779 0.119999 0.692154 0.684968 0.001080 -0.054976 1 0 0 0 0 0 1 760208
-0.002787 -0.000779 0.119999 0.692573 0.685371 0.001069 -0.055007 1 0 0 0 0 0 1 761197
-0.002787 -0.000779 0.119999 0.692975 0.685769 0.001082 -0.055038 1 0 0 0 0 0 1 762173
-0.002787 -0.000779 0.119999 0.693379 0.686169 0.001084 -0.055070 1 0 0 0 0 0 1 763197
-0.002787 -0.000779 0.119999 0.693773 0.686574 0.001078 -0.055101 1 0 0 0 0 0 1 764207
-0.002774 -0.000765 0.120010 0.519238 0.499476 -0.151676 -0.055131 1 0 0 0 0 0 1 765173
-0.002768 -0.000758 0.120014 0.577952 0.563566 -0.075989 -0.055163 1 0 0 0 0 0 1 766175
-0.002765 -0.000755 0.120015 0.623059 0.611883 -0.036833 -0.055194 1 0 0 0 0 0 1 767171
-0.002763 -0.000753 0.120015 0.647695 0.637944 -0.021961 -0.055225 1 0 0 0 0 0 1 768176
-0.002762 -0.000752 0.120016 0.660504 0.651387 -0.016673 -0.055256 1 0 0 0 0 0 1 769174
-0.002762 -0.000752 0.120016 0.667180 0.658321 -0.014821 -0.055288 1 0 0 0 0 0 1 770194
-0.002762 -0.000752 0.120016 0.670723 0.661980 -0.014184 -0.055319 1 0 0 0 0 0 1 771182
-0.002761 -0.000752 0.120016 0.672681 0.663998 -0.013963 -0.055350 1 0 0 0 0 0 1 772181
-0.002761 -0.000752 0.120016 0.673879 0.665217 -0.013893 -0.055382 1 0 0 0 0 0 1 773196
-0.002761 -0.000752 0.120016 0.674651 0.665988 -0.013872 -0.055413 1 0 0 0 0 0 1 774179
-0.002761 -0.000752 0.120016 0.675231 0.666587 -0.013876 -0.055445 1 0 0 0 0 0 1 775196
-0.002761 -0.000752 0.120016 0.675703 0.667046 -0.013887 -0.055475 1 0 0 0 0 0 1 776181
-0.002761 -0.000752 0.120016 0.676118 0.667457 -0.013892 -0.055505 1 0 0 0 0 0 1 777125
-0.002761 -0.000752 0.120016 0.676513 0.667849 -0.013886 -0.055536 1 0 0 0 0 0 1 778113
-0.002761 -0.000752 0.120016 0.676916 0.668247 -0.013898 -0.055567 1 0 0 0 0 0 1 779124
-0.002761 -0.000752 0.120016 0.677294 0.668620 -0.013906 -0.055598 1 0 0 0 0 0 1 780114
-0.002761 -0.000752 0.120016 0.677694 0.669017 -0.013920 -0.055630 1 0 0 0 0 0 1 781123
-0.002761 -0.000752 0.120016 0.678065 0.669382 -0.013915 -0.055661 1 0 0 0 0 0 1 782114
-0.002761 -0.000752 0.120016 0.678449 0.669761 -0.013942 -0.055692 1 0 0 0 0 0 1 783123
-0.002761 -0.000752 0.120016 0.678826 0.670133 -0.013932 -0.055723 1 0 0 0 0 0 1 784115
-0.002761 -0.000752 0.120016 0.679210 0.670512 -0.013957 -0.055755 1 0 0 0 0 0 1 785123
-0.002761 -0.000752 0.120016 0.679583 0.670896 -0.013954 -0.055786 1 0 0 0 0 0 1 786114
-0.002761 -0.000752 0.120016 0.679981 0.671261 -0.013960 -0.055817 1 0 0 0 0 0 1 787121
-0.002761 -0.000752 0.120016 0.680349 0.671650 -0.013968 -0.055849 1 0 0 0 0 0 1 788121
-0.002761 -0.000752 0.120016 0.680743 0.672013 -0.013983 -0.055880 1 0 0 0 0 0 1 789143
-0.002761 -0.000752 0.120016 0.681102 0.672394 -0.013985 -0.055910 1 0 0 0 0 0 1 790104
-0.002761 -0.000752 0.120016 0.681506 0.672766 -0.013991 -0.055942 1 0 0 0 0 0 1 791124
-0.002749 -0.000738 0.120027 0.506664 0.485398 -0.166789 -0.055974 1 0 0 0 0 0 1 792124
-0.002742 -0.000731 0.120030 0.565341 0.549440 -0.091216 -0.056005 1 0 0 0 0 0 1 793116
-0.002739 -0.000728 0.120032 0.610432 0.597709 -0.052126 -0.056036 1 0 0 0 0 0 1 794124
-0.002737 -0.000726 0.120032 0.635027 0.623739 -0.037280 -0.056067 1 0 0 0 0 0 1 795108
-0.002737 -0.000725 0.120032 0.647827 0.637158 -0.031985 -0.056099 1 0 0 0 0 0 1 796126
-0.002736 -0.000725 0.120032 0.654463 0.644078 -0.030163 -0.056130 1 0 0 0 0 0 1 797118
-0.002736 -0.000725 0.120032 0.657997 0.647716 -0.029533 -0.056161 1 0 0 0 0 0 1 798118
-0.002736 -0.000725 0.120032 0.659962 0.649724 -0.029321 -0.056192 1 0 0 0 0 0 1 799117
-0.002736 -0.000725 0.120032 0.661116 0.650910 -0.029268 -0.056223 1 0 0 0 0 0 1 800119
-0.002736 -0.000725 0.120032 0.661886 0.651680 -0.029249 -0.056255 1 0 0 0 0 0 1 801117
-0.002736 -0.000725 0.120032 0.662450 0.652247 -0.029255 -0.056286 1 0 0 0 0 0 1 802116
-0.002736 -0.000724 0.120032 0.662929 0.652725 -0.029265 -0.056317 1 0 0 0 0 0 1 803117
-0.002736 -0.000724 0.120032 0.663337 0.653145 -0.029280 -0.056349 1 0 0 0 0 0 1 804128
-0.002736 -0.000724 0.120032 0.663732 0.653523 -0.029308 -0.056380 1 0 0 0 0 0 1 805120
-0.002736 -0.000724 0.120032 0.664110 0.653894 -0.029318 -0.056411 1 0 0 0 0 0 1 806119
-0.002736 -0.000724 0.120032 0.664486 0.654265 -0.029327 -0.056442 1 0 0 0 0 0 1 807119
-0.002736 -0.000724 0.120032 0.664851 0.654640 -0.029349 -0.056473 1 0 0 0 0 0 1 808119
-0.002736 -0.000724 0.120032 0.665234 0.654989 -0.029365 -0.056505 1 0 0 0 0 0 1 809119
-0.002736 -0.000724 0.120032 0.665587 0.655363 -0.029382 -0.056536 1 0 0 0 0 0 1 810116
-0.002736 -0.000724 0.120032 0.665970 0.655714 -0.029398 -0.056567 1 0 0 0 0 0 1 811120
-0.002736 -0.000724 0.120032 0.666323 0.656088 -0.029415 -0.056598 1 0 0 0 0 0 1 812118
-0.002736 -0.000724 0.120032 0.666705 0.656437 -0.029430 -0.056630 1 0 0 0 0 0 1 813118
-0.002736 -0.000724 0.120032 0.667058 0.656812 -0.029447 -0.056661 1 0 0 0 0 0 1 814116
-0.002736 -0.000724 0.120032 0.667437 0.657173 -0.029470 -0.056692 1 0 0 0 0 0 1 815118
-0.002736 -0.000724 0.120032 0.667798 0.657527 -0.029474 -0.056723 1 0 0 0 0 0 1 816119
-0.002736 -0.000724 0.120032 0.668173 0.657896 -0.029502 -0.056755 1 0 0 0 0 0 1 817116
-0.002736 -0.000724 0.120032 0.668533 0.658250 -0.029506 -0.056786 1 0 0 0 0 0 1 818116
-0.002736 -0.000724 0.120032 0.668909 0.658621 -0.029534 -0.056817 1 0 0 0 0 0 1 819117
-0.002736 -0.000724 0.120032 0.669270 0.658976 -0.029539 -0.056848 1 0 0 0 0 0 1 820121
-0.002736 -0.000724 0.120032 0.669644 0.659344 -0.029567 -0.056880 1 0 0 0 0 0 1 821116
-0.002736 -0.000724 0.120032 0.670004 0.659699 -0.029571 -0.056911 1 0 0 0 0 0 1 822117
-0.002736 -0.000724 0.120032 0.670380 0.660069 -0.029599 -0.056942 1 0 0 0 0 0 1 823118
-0.002736 -0.000724 0.120032 0.670743 0.660427 -0.029596 -0.056973 1 0 0 0 0 0 1 824102
-0.002736 -0.000724 0.120032 0.671111 0.660789 -0.029630 -0.057004 1 0 0 0 0 0 1 825101
-0.002736 -0.000724 0.120032 0.671486 0.661158 -0.029649 -0.057036 1 0 0 0 0 0 1 826118
-0.002736 -0.000724 0.120032 0.671836 0.661503 -0.029652 -0.057066 1 0 0 0 0 0 1 827095
-0.002736 -0.000724 0.120032 0.672248 0.661908 -0.029682 -0.057101 1 0 0 0 0 0 1 828193
-0.002736 -0.000724 0.120032 0.672610 0.662265 -0.029687 -0.057132 1 0 0 0 0 0 1 829199
-0.002736 -0.000724 0.120032 0.672987 0.662636 -0.029714 -0.057164 1 0 0 0 0 0 1 830203
-0.002736 -0.000724 0.120032 0.673352 0.662996 -0.029712 -0.057195 1 0 0 0 0 0 1 831194
-0.002736 -0.000724 0.120032 0.673713 0.663351 -0.029745 -0.057225 1 0 0 0 0 0 1 832173
-0.002736 -0.000724 0.120032 0.674072 0.663704 -0.029751 -0.057256 1 0 0 0 0 0 1 833172
-0.002736 -0.000724 0.120032 0.674447 0.664073 -0.029779 -0.057288 1 0 0 0 0 0 1 834170
-0.002736 -0.000724 0.120032 0.674807 0.664427 -0.029783 -0.057319 1 0 0 0 0 0 1 835169
-0.002736 -0.000724 0.120032 0.675195 0.664810 -0.029812 -0.057351 1 0 0 0 0 0 1 836203
-0.002736 -0.000724 0.120032 0.675549 0.665173 -0.029823 -0.057382 1 0 0 0 0 0 1 837195
-0.002736 -0.000724 0.120032 0.675930 0.665520 -0.029838 -0.057413 1 0 0 0 0 0 1 838192
-0.002736 -0.000724 0.120032 0.676291 0.665904 -0.029848 -0.057444 1 0 0 0 0 0 1 839191
-0.002736 -0.000724 0.120032 0.676656 0.666235 -0.029869 -0.057475 1 0 0 0 0 0 1 840164
-0.002736 -0.000724 0.120032 0.677015 0.666615 -0.029887 -0.057507 1 0 0 0 0 0 1 841178
-0.002736 -0.000724 0.120032 0.677402 0.666969 -0.029903 -0.057538 1 0 0 0 0 0 1 842193
-0.002736 -0.000724 0.120032 0.677750 0.667338 -0.029919 -0.057569 1 0 0 0 0 0 1 843176
-0.002736 -0.000724 0.120032 0.678137 0.667693 -0.029935 -0.057601 1 0 0 0 0 0 1 844191
-0.002736 -0.000724 0.120032 0.678485 0.668063 -0.029952 -0.057631 1 0 0 0 0 0 1 845176
-0.002736 -0.000724 0.120032 0.678869 0.668429 -0.029975 -0.057663 1 0 0 0 0 0 1 846190
-0.002736 -0.000724 0.120032 0.679224 0.668777 -0.029978 -0.057694 1 0 0 0 0 0 1 847176
-0.002736 -0.000724 0.120032 0.679606 0.669154 -0.030007 -0.057726 1 0 0 0 0 0 1 848194
-0.002736 -0.000724 0.120032 0.679936 0.669478 -0.030010 -0.057754 1 0 0 0 0 0 1 849112
-0.002736 -0.000724 0.120032 0.680315 0.669851 -0.030038 -0.057786 1 0 0 0 0 0 1 850121
-0.002736 -0.000724 0.120032 0.680672 0.670202 -0.030042 -0.057817 1 0 0 0 0 0 1 851111
-0.002736 -0.000724 0.120032 0.681051 0.670576 -0.030070 -0.057848 1 0 0 0 0 0 1 852121
-0.002736 -0.000724 0.120032 0.681416 0.670935 -0.030068 -0.057879 1 0 0 0 0 0 1 853112
-0.002736 -0.000724 0.120032 0.681788 0.671301 -0.030102 -0.057911 1 0 0 0 0 0 1 854120
-0.002736 -0.000724 0.120032 0.682144 0.671651 -0.030107 -0.057942 1 0 0 0 0 0 1 855111
-0.002736 -0.000724 0.120032 0.682520 0.672022 -0.030135 -0.057973 1 0 0 0 0 0 1 856113
-0.002736 -0.000724 0.120032 0.682878 0.672390 -0.030146 -0.058005 1 0 0 0 0 0 1 857117
-0.002736 -0.000724 0.120032 0.683260 0.672738 -0.030162 -0.058036 1 0 0 0 0 0 1 858118
-0.002736 -0.000724 0.120032 0.683623 0.673122 -0.030171 -0.058067 1 0 0 0 0 0 1 859118
-0.002736 -0.000724 0.120032 0.684000 0.673466 -0.030193 -0.058099 1 0 0 0 0 0 1 860125
-0.002736 -0.000724 0.120032 0.684351 0.673838 -0.030210 -0.058130 1 0 0 0 0 0 1 861118
-0.002736 -0.000724 0.120032 0.684737 0.674192 -0.030226 -0.058161 1 0 0 0 0 0 1 862131
-0.002723 -0.000711 0.120043 0.509334 0.486228 -0.183294 -0.058192 1 0 0 0 0 0 1 863110
-0.002717 -0.000704 0.120047 0.567832 0.550062 -0.107932 -0.058223 1 0 0 0 0 0 1 864116
-0.002714 -0.000701 0.120049 0.612808 0.598239 -0.068932 -0.058255 1 0 0 0 0 0 1 865129
-0.002712 -0.000699 0.120049 0.637344 0.624195 -0.054103 -0.058286 1 0 0 0 0 0 1 866106
-0.002711 -0.000698 0.120049 0.650100 0.637567 -0.048855 -0.058317 1 0 0 0 0 0 1 867126
-0.002711 -0.000698 0.120049 0.656722 0.644473 -0.047024 -0.058349 1 0 0 0 0 0 1 868131
-0.002710 -0.000698 0.120049 0.660234 0.648087 -0.046403 -0.058380 1 0 0 0 0 0 1 869119
-0.002710 -0.000697 0.120049 0.662178 0.650073 -0.046207 -0.058411 1 0 0 0 0 0 1 870127
-0.002710 -0.000697 0.120049 0.663314 0.651241 -0.046156 -0.058442 1 0 0 0 0 0 1 871099
-0.002710 -0.000697 0.120049 0.664061 0.652002 -0.046159 -0.058473 1 0 0 0 0 0 1 872099
-0.002710 -0.000697 0.120049 0.664632 0.652562 -0.046162 -0.058505 1 0 0 0 0 0 1 873125
-0.002710 -0.000697 0.120049 0.665082 0.653009 -0.046194 -0.058536 1 0 0 0 0 0 1 874125
-0.002710 -0.000697 0.120049 0.665482 0.653420 -0.046211 -0.058568 1 0 0 0 0 0 1 875133
-0.002710 -0.000697 0.120049 0.665878 0.653783 -0.046234 -0.058599 1 0 0 0 0 0 1 876129
-0.002710 -0.000697 0.120049 0.666242 0.654153 -0.046257 -0.058630 1 0 0 0 0 0 1 877132
-0.002710 -0.000697 0.120049 0.666594 0.654515 -0.046289 -0.058661 1 0 0 0 0 0 1 878131
-0.002710 -0.000697 0.120049 0.666946 0.654847 -0.046307 -0.058692 1 0 0 0 0 0 1 879114
-0.002710 -0.000697 0.120049 0.667315 0.655208 -0.046344 -0.058724 1 0 0 0 0 0 1 880129
-0.002710 -0.000697 0.120049 0.667667 0.655555 -0.046350 -0.058755 1 0 0 0 0 0 1 881121
-0.002710 -0.000697 0.120049 0.668025 0.655906 -0.046393 -0.058786 1 0 0 0 0 0 1 882127
-0.002710 -0.000697 0.120049 0.668379 0.656254 -0.046400 -0.058817 1 0 0 0 0 0 1 883127
-0.002710 -0.000697 0.120049 0.668736 0.656603 -0.046442 -0.058849 1 0 0 0 0 0 1 884128
-0.002710 -0.000697 0.120049 0.669089 0.656951 -0.046449 -0.058880 1 0 0 0 0 0 1 885126
-0.002710 -0.000697 0.120049 0.669443 0.657298 -0.046484 -0.058910 1 0 0 0 0 0 1 886097
-0.002691 -0.000702 0.120040 0.405499 0.719252 0.090242 -0.058942 1 0 0 0 0 0 1 887123
-0.002682 -0.000704 0.120036 0.496933 0.699140 0.023056 -0.058975 1 0 0 0 0 0 1 888179
-0.002677 -0.000705 0.120035 0.564284 0.683903 -0.011816 -0.059008 1 0 0 0 0 0 1 889229
-0.002675 -0.000706 0.120034 0.599968 0.675829 -0.025096 -0.059039 1 0 0 0 0 0 1 890208
-0.002674 -0.000706 0.120034 0.618039 0.671868 -0.029849 -0.059069 1 0 0 0 0 0 1 891167
-0.002673 -0.000706 0.120034 0.627239 0.670048 -0.031535 -0.059101 1 0 0 0 0 0 1 892193
-0.002673 -0.000706 0.120034 0.631988 0.669306 -0.032109 -0.059132 1 0 0 0 0 0 1 893193
-0.002673 -0.000706 0.120034 0.634527 0.669118 -0.032334 -0.059163 1 0 0 0 0 0 1 894196
-0.002673 -0.000706 0.120034 0.635957 0.669186 -0.032436 -0.059194 1 0 0 0 0 0 1 895171
-0.002673 -0.000706 0.120034 0.636834 0.669398 -0.032466 -0.059225 1 0 0 0 0 0 1 896173
-0.002673 -0.000706 0.120034 0.637455 0.669689 -0.032489 -0.059256 1 0 0 0 0 0 1 897167
-0.002673 -0.000706 0.120034 0.637919 0.670002 -0.032516 -0.059287 1 0 0 0 0 0 1 898168
-0.002673 -0.000706 0.120034 0.638321 0.670338 -0.032526 -0.059319 1 0 0 0 0 0 1 899166
-0.002673 -0.000706 0.120034 0.638708 0.670694 -0.032542 -0.059351 1 0 0 0 0 0 1 900201
-0.002673 -0.000706 0.120034 0.639058 0.671042 -0.032565 -0.059382 1 0 0 0 0 0 1 901198
-0.002673 -0.000706 0.120034 0.639406 0.671392 -0.032589 -0.059413 1 0 0 0 0 0 1 902197
-0.002673 -0.000706 0.120034 0.639739 0.671757 -0.032593 -0.059445 1 0 0 0 0 0 1 903197
-0.002673 -0.000706 0.120034 0.640085 0.672091 -0.032616 -0.059476 1 0 0 0 0 0 1 904205
-0.002673 -0.000706 0.120034 0.640407 0.672441 -0.032640 -0.059506 1 0 0 0 0 0 1 905171
-0.002673 -0.000706 0.120034 0.640762 0.672800 -0.032644 -0.059538 1 0 0 0 0 0 1 906193
-0.002654 -0.000711 0.120024 0.376747 0.734786 0.104317 -0.059569 1 0 0 0 0 0 1 907191
-0.002644 -0.000713 0.120021 0.467984 0.714687 0.037110 -0.059601 1 0 0 0 0 0 1 908204
-0.002640 -0.000714 0.120020 0.535206 0.699443 0.002220 -0.059631 1 0 0 0 0 0 1 909171
-0.002637 -0.000715 0.120019 0.570817 0.691384 -0.011069 -0.059662 1 0 0 0 0 0 1 910169
-0.002636 -0.000715 0.120019 0.588886 0.687440 -0.015817 -0.059694 1 0 0 0 0 0 1 911169
-0.002636 -0.000715 0.120019 0.598047 0.685628 -0.017486 -0.059725 1 0 0 0 0 0 1 912170
-0.002635 -0.000715 0.120019 0.602781 0.684902 -0.018065 -0.059756 1 0 0 0 0 0 1 913169
-0.002635 -0.000715 0.120019 0.605306 0.684711 -0.018279 -0.059788 1 0 0 0 0 0 1 914179
-0.002635 -0.000715 0.120019 0.606707 0.684789 -0.018355 -0.059819 1 0 0 0 0 0 1 915190
-0.002635 -0.000715 0.120019 0.607600 0.685028 -0.018395 -0.059852 1 0 0 0 0 0 1 916243
-0.002635 -0.000715 0.120019 0.608178 0.685312 -0.018405 -0.059882 1 0 0 0 0 0 1 917193
-0.002635 -0.000715 0.120019 0.608629 0.685621 -0.018431 -0.059913 1 0 0 0 0 0 1 918177
-0.002635 -0.000715 0.120019 0.609018 0.685966 -0.018434 -0.059944 1 0 0 0 0 0 1 919191
-0.002635 -0.000715 0.120019 0.609355 0.686324 -0.018442 -0.059975 1 0 0 0 0 0 1 920176
-0.002635 -0.000715 0.120019 0.609682 0.686645 -0.018457 -0.060005 1 0 0 0 0 0 1 921118
-0.002635 -0.000715 0.120019 0.609999 0.686998 -0.018467 -0.060036 1 0 0 0 0 0 1 922110
-0.002635 -0.000715 0.120019 0.610328 0.687352 -0.018463 -0.060067 1 0 0 0 0 0 1 923109
-0.002635 -0.000715 0.120019 0.610638 0.687716 -0.018485 -0.060098 1 0 0 0 0 0 1 924119
-0.002616 -0.000720 0.120009 0.346579 0.749695 0.118728 -0.060129 1 0 0 0 0 0 1 925109
-0.002607 -0.000722 0.120006 0.437642 0.729645 0.051472 -0.060161 1 0 0 0 0 0 1 926118
-0.002602 -0.000723 0.120005 0.504783 0.714444 0.016567 -0.060192 1 0 0 0 0 0 1 927108
-0.002600 -0.000724 0.120004 0.540347 0.706392 0.003276 -0.060223 1 0 0 0 0 0 1 928118
-0.002599 -0.000724 0.120004 0.558388 0.702449 -0.001459 -0.060254 1 0 0 0 0 0 1 929108
-0.002598 -0.000724 0.120004 0.567527 0.700647 -0.003123 -0.060286 1 0 0 0 0 0 1 930119
-0.002598 -0.000724 0.120004 0.572225 0.699928 -0.003691 -0.060317 1 0 0 0 0 0 1 931114
-0.002598 -0.000724 0.120004 0.574728 0.699743 -0.003897 -0.060349 1 0 0 0 0 0 1 932125
-0.002598 -0.000724 0.120004 0.576114 0.699814 -0.003972 -0.060380 1 0 0 0 0 0 1 933113
-0.002598 -0.000724 0.120004 0.576958 0.700041 -0.003999 -0.060411 1 0 0 0 0 0 1 934109
-0.002598 -0.000724 0.120004 0.577537 0.700335 -0.004015 -0.060442 1 0 0 0 0 0 1 935109
-0.002597 -0.000724 0.120004 0.577980 0.700676 -0.004015 -0.060473 1 0 0 0 0 0 1 936117
-0.002597 -0.000724 0.120004 0.578340 0.701017 -0.004015 -0.060505 1 0 0 0 0 0 1 937123
-0.002597 -0.000724 0.120004 0.578678 0.701368 -0.004015 -0.060536 1 0 0 0 0 0 1 938123
-0.002597 -0.000724 0.120004 0.578990 0.701726 -0.004023 -0.060567 1 0 0 0 0 0 1 939120
-0.002597 -0.000724 0.120004 0.579292 0.702092 -0.004026 -0.060599 1 0 0 0 0 0 1 940131
-0.002597 -0.000724 0.120004 0.579593 0.702439 -0.004035 -0.060629 1 0 0 0 0 0 1 941098
-0.002597 -0.000724 0.120004 0.579896 0.702822 -0.004024 -0.060661 1 0 0 0 0 0 1 942123
-0.002597 -0.000724 0.120004 0.580201 0.703162 -0.004032 -0.060692 1 0 0 0 0 0 1 943122
-0.002597 -0.000724 0.120004 0.580506 0.703543 -0.004034 -0.060724 1 0 0 0 0 0 1 944126
-0.002597 -0.000724 0.120004 0.580809 0.703895 -0.004029 -0.060755 1 0 0 0 0 0 1 945125
-0.002597 -0.000724 0.120004 0.581085 0.704262 -0.004038 -0.060786 1 0 0 0 0 0 1 946125
-0.002597 -0.000724 0.120004 0.581404 0.704618 -0.004033 -0.060817 1 0 0 0 0 0 1 947123
-0.002597 -0.000724 0.120004 0.581695 0.704984 -0.004048 -0.060849 1 0 0 0 0 0 1 948127
-0.002597 -0.000724 0.120004 0.582000 0.705355 -0.004045 -0.060880 1 0 0 0 0 0 1 949126
-0.002597 -0.000724 0.120004 0.582295 0.705698 -0.004047 -0.060911 1 0 0 0 0 0 1 950127
-0.002597 -0.000724 0.120004 0.582578 0.706071 -0.004042 -0.060942 1 0 0 0 0 0 1 951099
-0.002597 -0.000724 0.120004 0.582889 0.706419 -0.004050 -0.060973 1 0 0 0 0 0 1 952119
-0.002597 -0.000724 0.120004 0.583194 0.706800 -0.004053 -0.061005 1 0 0 0 0 0 1 953122
-0.002597 -0.000724 0.120004 0.583490 0.707145 -0.004055 -0.061036 1 0 0 0 0 0 1 954125
-0.002597 -0.000724 0.120004 0.583780 0.707528 -0.004051 -0.061067 1 0 0 0 0 0 1 955124
-0.002597 -0.000724 0.120004 0.584112 0.707901 -0.004059 -0.061101 1 0 0 0 0 0 1 956213
-0.002597 -0.000724 0.120004 0.584410 0.708274 -0.004061 -0.061132 1 0 0 0 0 0 1 957192
-0.002597 -0.000724 0.120004 0.584703 0.708632 -0.004070 -0.061163 1 0 0 0 0 0 1 958199
-0.002597 -0.000724 0.120004 0.584991 0.708982 -0.004053 -0.061194 1 0 0 0 0 0 1 959168
-0.002597 -0.000724 0.120004 0.585290 0.709344 -0.004073 -0.061225 1 0 0 0 0 0 1 960169
-0.002597 -0.000724 0.120004 0.585600 0.709703 -0.004063 -0.061256 1 0 0 0 0 0 1 961168
-0.002597 -0.000724 0.120004 0.585897 0.710077 -0.004078 -0.061288 1 0 0 0 0 0 1 962193
-0.002597 -0.000724 0.120004 0.586205 0.710435 -0.004068 -0.061319 1 0 0 0 0 0 1 963191
-0.002597 -0.000724 0.120004 0.586475 0.710794 -0.004076 -0.061350 1 0 0 0 0 0 1 964168
-0.002597 -0.000724 0.120004 0.586794 0.711150 -0.004071 -0.061381 1 0 0 0 0 0 1 965166
-0.002597 -0.000724 0.120004 0.587084 0.711516 -0.004086 -0.061412 1 0 0 0 0 0 1 966168
-0.002597 -0.000724 0.120004 0.587392 0.711874 -0.004076 -0.061444 1 0 0 0 0 0 1 967165
-0.002597 -0.000724 0.120004 0.587690 0.712248 -0.004083 -0.061475 1 0 0 0 0 0 1 968168
-0.002597 -0.000724 0.120004 0.587967 0.712605 -0.004087 -0.061506 1 0 0 0 0 0 1 969165
-0.002597 -0.000724 0.120004 0.588287 0.712960 -0.004081 -0.061537 1 0 0 0 0 0 1 970163
-0.002597 -0.000724 0.120004 0.588577 0.713326 -0.004096 -0.061569 1 0 0 0 0 0 1 971166
-0.002597 -0.000724 0.120004 0.588896 0.713697 -0.004086 -0.061601 1 0 0 0 0 0 1 972199
-0.002597 -0.000724 0.120004 0.589185 0.714061 -0.004101 -0.061632 1 0 0 0 0 0 1 973198
-0.002597 -0.000724 0.120004 0.589480 0.714422 -0.004084 -0.061663 1 0 0 0 0 0 1 974194
-0.002597 -0.000724 0.120004 0.589780 0.714785 -0.004104 -0.061695 1 0 0 0 0 0 1 975196
-0.002597 -0.000724 0.120004 0.590090 0.715143 -0.004094 -0.061726 1 0 0 0 0 0 1 976194
-0.002597 -0.000724 0.120004 0.590380 0.715510 -0.004109 -0.061757 1 0 0 0 0 0 1 977201
-0.002597 -0.000724 0.120004 0.590667 0.715859 -0.004092 -0.061787 1 0 0 0 0 0 1 978165
-0.002597 -0.000724 0.120004 0.590966 0.716222 -0.004112 -0.061819 1 0 0 0 0 0 1 979167
-0.002597 -0.000724 0.120004 0.591273 0.716593 -0.004109 -0.061850 1 0 0 0 0 0 1 980168
-0.002597 -0.000724 0.120004 0.591577 0.716946 -0.004112 -0.061882 1 0 0 0 0 0 1 981196
-0.002597 -0.000724 0.120004 0.591859 0.717319 -0.004107 -0.061912 1 0 0 0 0 0 1 982166
-0.002597 -0.000724 0.120004 0.592164 0.717660 -0.004115 -0.061944 1 0 0 0 0 0 1 983166
-0.002597 -0.000724 0.120004 0.592468 0.718040 -0.004117 -0.061975 1 0 0 0 0 0 1 984168
-0.002597 -0.000724 0.120004 0.592771 0.718392 -0.004112 -0.062006 1 0 0 0 0 0 1 985165
-0.002597 -0.000724 0.120004 0.593056 0.718753 -0.004127 -0.062037 1 0 0 0 0 0 1 986156
-0.002597 -0.000724 0.120004 0.593358 0.719120 -0.004111 -0.062069 1 0 0 0 0 0 1 987172
-0.002597 -0.000724 0.120004 0.593662 0.719489 -0.004131 -0.062101 1 0 0 0 0 0 1 988189
-0.002597 -0.000724 0.120004 0.593964 0.719854 -0.004128 -0.062131 1 0 0 0 0 0 1 989173
-0.002597 -0.000724 0.120004 0.594258 0.720196 -0.004130 -0.062163 1 0 0 0 0 0 1 990171
-0.002597 -0.000724 0.120004 0.594554 0.720585 -0.004125 -0.062194 1 0 0 0 0 0 1 991187
-0.002597 -0.000724 0.120004 0.594855 0.720921 -0.004133 -0.062225 1 0 0 0 0 0 1 992174
-0.002597 -0.000724 0.120004 0.595142 0.721281 -0.004136 -0.062255 1 0 0 0 0 0 1 993117
-0.002597 -0.000724 0.120004 0.595434 0.721621 -0.004138 -0.062286 1 0 0 0 0 0 1 994108
-0.002597 -0.000724 0.120004 0.595740 0.722005 -0.004140 -0.062317 1 0 0 0 0 0 1 995117
-0.002597 -0.000724 0.120004 0.596022 0.722351 -0.004136 -0.062348 1 0 0 0 0 0 1 996117
-0.002597 -0.000724 0.120004 0.596333 0.722725 -0.004143 -0.062379 1 0 0 0 0 0 1 997106
-0.002597 -0.000724 0.120004 0.596628 0.723084 -0.004153 -0.062411 1 0 0 0 0 0 1 998116
-0.002597 -0.000724 0.120004 0.596935 0.723439 -0.004142 -0.062442 1 0 0 0 0 0 1 999107
-0.002597 -0.000724 0.120004 0.597226 0.723807 -0.004157 -0.062473 1 0 0 0 0 0 2 116
-0.002597 -0.000724 0.120004 0.597479 0.724116 -0.004140 -0.062500 1 0 0 0 0 0 2 1106
-0.002597 -0.000724 0.120004 0.597479 0.724116 -0.004158 -0.062500 1 0 0 0 0 0 2 2117
-0.002597 -0.000724 0.120004 0.597491 0.724113 -0.004146 -0.062500 1 0 0 0 0 0 2 3129
-0.002597 -0.000724 0.120004 0.597481 0.724116 -0.004159 -0.062500 1 0 0 0 0 0 2 4117
-0.002597 -0.000724 0.120004 0.597479 0.724116 -0.004140 -0.062500 1 0 0 0 0 0 2 5115
-0.002597 -0.000724 0.120004 0.597479 0.724116 -0.004158 -0.062500 1 0 0 0 0 0 2 6114
-0.002597 -0.000724 0.120004 0.597491 0.724113 -0.004146 -0.062500 1 0 0 0 0 0 2 7125
-0.002597 -0.000724 0.120004 0.597489 0.724124 -0.004151 -0.062500 1 0 0 0 0 0 2 8122
-0.002597 -0.000724 0.120004 0.597481 0.724117 -0.004159 -0.062500 1 0 0 0 0 0 2 9106
-0.002597 -0.000724 0.120004 0.597479 0.724116 -0.004140 -0.062500 1 0 0 0 0 0 2 10098
-0.002597 -0.000724 0.120004 0.597479 0.724116 -0.004158 -0.062500 1 0 0 0 0 0 2 11093
-0.002597 -0.000724 0.120004 0.597491 0.724113 -0.004146 -0.062500 1 0 0 0 0 0 2 12128
-0.002597 -0.000724 0.120004 0.597481 0.724116 -0.004158 -0.062500 1 0 0 0 0 0 2 13126
-0.002597 -0.000724 0.120004 0.597479 0.724116 -0.004140 -0.062500 1 0 0 0 0 0 2 14125
-0.002597 -0.000724 0.120004 0.597479 0.724116 -0.004158 -0.062500 1 0 0 0 0 0 2 15093
-0.002597 -0.000724 0.120004 0.597491 0.724113 -0.004146 -0.062500 1 0 0 0 0 0 2 16124
-0.002597 -0.000724 0.120004 0.597481 0.724116 -0.004158 -0.062500 1 0 0 0 0 0 2 17121
-0.002597 -0.000724 0.120004 0.597491 0.724113 -0.004146 -0.062500 1 0 0 0 0 0 2 18122
-0.002597 -0.000724 0.120004 0.597469 0.724118 -0.004152 -0.062500 1 0 0 0 0 0 2 19120
-0.002597 -0.000724 0.120004 0.597486 0.724125 -0.004152 -0.062500 1 0 0 0 0 0 2 20124
-0.002597 -0.000724 0.120004 0.597483 0.724105 -0.004152 -0.062500 1 0 0 0 0 0 2 21126
-0.002597 -0.000724 0.120004 0.597488 0.724123 -0.004152 -0.062500 1 0 0 0 0 0 2 22125
-0.002597 -0.000724 0.120004 0.597480 0.724117 -0.004139 -0.062500 1 0 0 0 0 0 2 23124
-0.002597 -0.000724 0.120004 0.597479 0.724116 -0.004157 -0.062500 1 0 0 0 0 0 2 24125
-0.002597 -0.000724 0.120004 0.597491 0.724113 -0.004146 -0.062500 1 0 0 0 0 0 2 25120
-0.002597 -0.000724 0.120004 0.597481 0.724116 -0.004158 -0.062500 1 0 0 0 0 0 2 26122
-0.002597 -0.000724 0.120004 0.597491 0.724113 -0.004146 -0.062500 1 0 0 0 0 0 2 27122
-0.002597 -0.000724 0.120004 0.597469 0.724118 -0.004152 -0.062500 1 0 0 0 0 0 2 28123
-0.002597 -0.000724 0.120004 0.597486 0.724125 -0.004152 -0.062500 1 0 0 0 0 0 2 29120
-0.002597 -0.000724 0.120004 0.597484 0.724106 -0.004152 -0.062500 1 0 0 0 0 0 2 30122
-0.002597 -0.000724 0.120004 0.597488 0.724124 -0.004152 -0.062500 1 0 0 0 0 0 2 31122
-0.002597 -0.000724 0.120004 0.597484 0.724105 -0.004152 -0.062500 1 0 0 0 0 0 2 32123
-0.002597 -0.000724 0.120004 0.597476 0.724126 -0.004146 -0.062500 1 0 0 0 0 0 2 33122
-0.002597 -0.000724 0.120004 0.597482 0.724105 -0.004152 -0.062500 1 0 0 0 0 0 2 34119
-0.002597 -0.000724 0.120004 0.597488 0.724123 -0.004152 -0.062500 1 0 0 0 0 0 2 35121
-0.002597 -0.000724 0.120004 0.597484 0.724105 -0.004152 -0.062500 1 0 0 0 0 0 2 36088
-0.002597 -0.000724 0.120004 0.597476 0.724126 -0.004146 -0.062500 1 0 0 0 0 0 2 37122
-0.002597 -0.000724 0.120004 0.597479 0.724117 -0.004158 -0.062500 1 0 0 0 0 0 2 38119
-0.002597 -0.000724 0.120004 0.597491 0.724113 -0.004146 -0.062500 1 0 0 0 0 0 2 39121
-0.002597 -0.000724 0.120004 0.597481 0.724116 -0.004159 -0.062500 1 0 0 0 0 0 2 40124
-0.002597 -0.000724 0.120004 0.597479 0.724116 -0.004140 -0.062500 1 0 0 0 0 0 2 41092
-0.002597 -0.000724 0.120004 0.597479 0.724116 -0.004158 -0.062500 1 0 0 0 0 0 2 42120
-0.002597 -0.000724 0.120004 0.597491 0.724113 -0.004146 -0.062500 1 0 0 0 0 0 2 43120
-0.002597 -0.000724 0.120004 0.597481 0.724116 -0.004158 -0.062500 1 0 0 0 0 0 2 44200
-0.002597 -0.000724 0.120004 0.597491 0.724113 -0.004146 -0.062500 1 0 0 0 0 0 2 45191
-0.002597 -0.000724 0.120004 0.597477 0.724127 -0.004145 -0.062500 1 0 0 0 0 0 2 46193
-0.002597 -0.000724 0.120004 0.597479 0.724118 -0.004158 -0.062500 1 0 0 0 0 0 2 47190
-0.002597 -0.000724 0.120004 0.597491 0.724113 -0.004146 -0.062500 1 0 0 0 0 0 2 48201
-0.002597 -0.000724 0.120004 0.597481 0.724116 -0.004158 -0.062500 1 0 0 0 0 0 2 49165
-0.002597 -0.000724 0.120004 0.597479 0.724116 -0.004140 -0.062500 1 0 0 0 0 0 2 50189
-0.002597 -0.000724 0.120004 0.597479 0.724116 -0.004158 -0.062500 1 0 0 0 0 0 2 51164
-0.002597 -0.000724 0.120004 0.597491 0.724113 -0.004146 -0.062500 1 0 0 0 0 0 2 52167
-0.002597 -0.000724 0.120004 0.597481 0.724116 -0.004158 -0.062500 1 0 0 0 0 0 2 53199
-0.002597 -0.000724 0.120004 0.597491 0.724113 -0.004146 -0.062500 1 0 0 0 0 0 2 54187
-0.002597 -0.000724 0.120004 0.597469 0.724118 -0.004152 -0.062500 1 0 0 0 0 0 2 55166
-0.002597 -0.000724 0.120004 0.597490 0.724113 -0.004145 -0.062500 1 0 0 0 0 0 2 56164
-0.002597 -0.000724 0.120004 0.597481 0.724116 -0.004158 -0.062500 1 0 0 0 0 0 2 57186
-0.002597 -0.000724 0.120004 0.597488 0.724125 -0.004153 -0.062500 1 0 0 0 0 0 2 58196
-0.002597 -0.000724 0.120004 0.597484 0.724105 -0.004153 -0.062500 1 0 0 0 0 0 2 59170
-0.002597 -0.000724 0.120004 0.597476 0.724126 -0.004146 -0.062500 1 0 0 0 0 0 2 60187
-0.002597 -0.000724 0.120004 0.597482 0.724105 -0.004152 -0.062500 1 0 0 0 0 0 2 61170
-0.002597 -0.000724 0.120004 0.597488 0.724123 -0.004152 -0.062500 1 0 0 0 0 0 2 62184
-0.002597 -0.000724 0.120004 0.597492 0.724114 -0.004145 -0.062500 1 0 0 0 0 0 2 63168
-0.002597 -0.000724 0.120004 0.597481 0.724116 -0.004158 -0.062500 1 0 0 0 0 0 2 64184
-0.002597 -0.000724 0.120004 0.597479 0.724116 -0.004140 -0.062500 1 0 0 0 0 0 2 65104
-0.002597 -0.000724 0.120004 0.597480 0.724116 -0.004157 -0.062500 1 0 0 0 0 0 2 66114
-0.002597 -0.000724 0.120004 0.597491 0.724113 -0.004146 -0.062500 1 0 0 0 0 0 2 67105
-0.002597 -0.000724 0.120004 0.597481 0.724116 -0.004158 -0.062500 1 0 0 0 0 0 2 68114
-0.002597 -0.000724 0.120004 0.597476 0.724128 -0.004146 -0.062500 1 0 0 0 0 0 2 69104
-0.002597 -0.000724 0.120004 0.597482 0.724106 -0.004152 -0.062500 1 0 0 0 0 0 2 70114
-0.002597 -0.000724 0.120004 0.597488 0.724124 -0.004152 -0.062500 1 0 0 0 0 0 2 71105
-0.002597 -0.000724 0.120004 0.597484 0.724105 -0.004152 -0.062500 1 0 0 0 0 0 2 72113
-0.002597 -0.000724 0.120004 0.597476 0.724126 -0.004146 -0.062500 1 0 0 0 0 0 2 73114
-0.002597 -0.000724 0.120004 0.597482 0.724105 -0.004151 -0.062500 1 0 0 0 0 0 2 74105
-0.002597 -0.000724 0.120004 0.597488 0.724123 -0.004152 -0.062500 1 0 0 0 0 0 2 75126
-0.002597 -0.000724 0.120004 0.597484 0.724105 -0.004152 -0.062500 1 0 0 0 0 0 2 76110
-0.002597 -0.000724 0.120004 0.597488 0.724123 -0.004152 -0.062500 1 0 0 0 0 0 2 77113
-0.002597 -0.000724 0.120004 0.597468 0.724120 -0.004153 -0.062500 1 0 0 0 0 0 2 78125
-0.002597 -0.000724 0.120004 0.597490 0.724114 -0.004145 -0.062500 1 0 0 0 0 0 2 79110
-0.002597 -0.000724 0.120004 0.597480 0.724116 -0.004158 -0.062500 1 0 0 0 0 0 2 80108
-0.002597 -0.000724 0.120004 0.597491 0.724113 -0.004146 -0.062500 1 0 0 0 0 0 2 81116
-0.002597 -0.000724 0.120004 0.597481 0.724116 -0.004159 -0.062500 1 0 0 0 0 0 2 82125
-0.002597 -0.000724 0.120004 0.597479 0.724116 -0.004140 -0.062500 1 0 0 0 0 0 2 83171
-0.002597 -0.000724 0.120004 0.597479 0.724116 -0.004158 -0.062500 1 0 0 0 0 0 2 84125
-0.002597 -0.000724 0.120004 0.597491 0.724113 -0.004146 -0.062500 1 0 0 0 0 0 2 85120
-0.002597 -0.000724 0.120004 0.597489 0.724124 -0.004151 -0.062500 1 0 0 0 0 0 2 86120
-0.002597 -0.000724 0.120004 0.597469 0.724120 -0.004153 -0.062500 1 0 0 0 0 0 2 87119
-0.002597 -0.000724 0.120004 0.597490 0.724114 -0.004145 -0.062500 1 0 0 0 0 0 2 88100
-0.002597 -0.000724 0.120004 0.597481 0.724116 -0.004158 -0.062500 1 0 0 0 0 0 2 89189
-0.002597 -0.000724 0.120004 0.597491 0.724113 -0.004146 -0.062500 1 0 0 0 0 0 2 90187
-0.002597 -0.000724 0.120004 0.597481 0.724116 -0.004158 -0.062500 1 0 0 0 0 0 2 91184
-0.002597 -0.000724 0.120004 0.597479 0.724116 -0.004140 -0.062500 1 0 0 0 0 0 2 92190
-0.002597 -0.000724 0.120004 0.597479 0.724116 -0.004158 -0.062500 1 0 0 0 0 0 2 93203
-0.002597 -0.000724 0.120004 0.597491 0.724113 -0.004146 -0.062500 1 0 0 0 0 0 2 94168
-0.002597 -0.000724 0.120004 0.597481 0.724116 -0.004158 -0.062500 1 0 0 0 0 0 2 95196
-0.002597 -0.000724 0.120004 0.597479 0.724116 -0.004140 -0.062500 1 0 0 0 0 0 2 96170
-0.002597 -0.000724 0.120004 0.597479 0.724116 -0.004157 -0.062500 1 0 0 0 0 0 2 97167
-0.002597 -0.000724 0.120004 0.597487 0.724125 -0.004153 -0.062500 1 0 0 0 0 0 2 98164
-0.002597 -0.000724 0.120004 0.597484 0.724105 -0.004153 -0.062500 1 0 0 0 0 0 2 99161
-0.002597 -0.000724 0.120004 0.597488 0.724123 -0.004152 -0.062500 1 0 0 0 0 0 2 100165
-0.002597 -0.000724 0.120004 0.597472 0.724108 -0.004146 -0.062500 1 0 0 0 0 0 2 101162
-0.002597 -0.000724 0.120004 0.597487 0.724124 -0.004151 -0.062500 1 0 0 0 0 0 2 102163
-0.002597 -0.000724 0.120004 0.597484 0.724105 -0.004152 -0.062500 1 0 0 0 0 0 2 103161
-0.002597 -0.000724 0.120004 0.597488 0.724123 -0.004152 -0.062500 1 0 0 0 0 0 2 104164
-0.002597 -0.000724 0.120004 0.597480 0.724117 -0.004139 -0.062500 1 0 0 0 0 0 2 105190
-0.002597 -0.000724 0.120004 0.597479 0.724116 -0.004157 -0.062500 1 0 0 0 0 0 2 106188
-0.002597 -0.000724 0.120004 0.597488 0.724125 -0.004152 -0.062500 1 0 0 0 0 0 2 107193
-0.002597 -0.000724 0.120004 0.597484 0.724106 -0.004152 -0.062500 1 0 0 0 0 0 2 108199
-0.002597 -0.000724 0.120004 0.597488 0.724124 -0.004152 -0.062500 1 0 0 0 0 0 2 109162
-0.002597 -0.000724 0.120004 0.597472 0.724108 -0.004146 -0.062500 1 0 0 0 0 0 2 110162
-0.002597 -0.000724 0.120004 0.597487 0.724124 -0.004151 -0.062500 1 0 0 0 0 0 2 111162
-0.002597 -0.000724 0.120004 0.597484 0.724105 -0.004152 -0.062500 1 0 0 0 0 0 2 112164
-0.002597 -0.000724 0.120004 0.597488 0.724123 -0.004152 -0.062500 1 0 0 0 0 0 2 113162
-0.002597 -0.000724 0.120004 0.597472 0.724108 -0.004146 -0.062500 1 0 0 0 0 0 2 114160
-0.002597 -0.000724 0.120004 0.597487 0.724124 -0.004151 -0.062500 1 0 0 0 0 0 2 115153
-0.002597 -0.000724 0.120004 0.597480 0.724117 -0.004159 -0.062500 1 0 0 0 0 0 2 116422
-0.002597 -0.000724 0.120004 0.597491 0.724113 -0.004146 -0.062500 1 0 0 0 0 0 2 117194
-0.002597 -0.000724 0.120004 0.597481 0.724116 -0.004159 -0.062500 1 0 0 0 0 0 2 118192
-0.002597 -0.000724 0.120004 0.597479 0.724116 -0.004140 -0.062500 1 0 0 0 0 0 2 119190
-0.002597 -0.000724 0.120004 0.597479 0.724116 -0.004158 -0.062500 1 0 0 0 0 0 2 120199
-0.002597 -0.000724 0.120004 0.597491 0.724113 -0.004146 -0.062500 1 0 0 0 0 0 2 121162
-0.002597 -0.000724 0.120004 0.597481 0.724116 -0.004158 -0.062500 1 0 0 0 0 0 2 122162
-0.002597 -0.000724 0.120004 0.597479 0.724116 -0.004140 -0.062500 1 0 0 0 0 0 2 123187
-0.002597 -0.000724 0.120004 0.597479 0.724116 -0.004158 -0.062500 1 0 0 0 0 0 2 124195
-0.002597 -0.000724 0.120004 0.597491 0.724113 -0.004146 -0.062500 1 0 0 0 0 0 2 125161
-0.002597 -0.000724 0.120004 0.597489 0.724124 -0.004151 -0.062500 1 0 0 0 0 0 2 126161
-0.002597 -0.000724 0.120004 0.597481 0.724117 -0.004159 -0.062500 1 0 0 0 0 0 2 127163
-0.002597 -0.000724 0.120004 0.597479 0.724116 -0.004140 -0.062500 1 0 0 0 0 0 2 128164
-0.002597 -0.000724 0.120004 0.597479 0.724116 -0.004158 -0.062500 1 0 0 0 0 0 2 129162
-0.002597 -0.000724 0.120004 0.597491 0.724113 -0.004146 -0.062500 1 0 0 0 0 0 2 130191
-0.002597 -0.000724 0.120004 0.597481 0.724116 -0.004158 -0.062500 1 0 0 0 0 0 2 131185
-0.002597 -0.000724 0.120004 0.597479 0.724116 -0.004140 -0.062500 1 0 0 0 0 0 2 132198
-0.002597 -0.000724 0.120004 0.597479 0.724116 -0.004157 -0.062500 1 0 0 0 0 0 2 133185
-0.002597 -0.000724 0.120004 0.597491 0.724113 -0.004146 -0.062500 1 0 0 0 0 0 2 134168
-0.002597 -0.000724 0.120004 0.597481 0.724116 -0.004158 -0.062500 1 0 0 0 0 0 2 135184
-0.002597 -0.000724 0.120004 0.597491 0.724113 -0.004146 -0.062500 1 0 0 0 0 0 2 136168
-0.002597 -0.000724 0.120004 0.597469 0.724118 -0.004152 -0.062500 1 0 0 0 0 0 2 137112
-0.002597 -0.000724 0.120004 0.597486 0.724125 -0.004152 -0.062500 1 0 0 0 0 0 2 138103
-0.002597 -0.000724 0.120004 0.597483 0.724105 -0.004152 -0.062500 1 0 0 0 0 0 2 139111
-0.002597 -0.000724 0.120004 0.597488 0.724123 -0.004152 -0.062500 1 0 0 0 0 0 2 140112
-0.002597 -0.000724 0.120004 0.597484 0.724105 -0.004153 -0.062500 1 0 0 0 0 0 2 141102
-0.002597 -0.000724 0.120004 0.597476 0.724126 -0.004146 -0.062500 1 0 0 0 0 0 2 142111
-0.002597 -0.000724 0.120004 0.597482 0.724105 -0.004152 -0.062500 1 0 0 0 0 0 2 143102
-0.002597 -0.000724 0.120004 0.597488 0.724123 -0.004152 -0.062500 1 0 0 0 0 0 2 144110
-0.002597 -0.000724 0.120004 0.597492 0.724114 -0.004145 -0.062500 1 0 0 0 0 0 2 145102
-0.002597 -0.000724 0.120004 0.597481 0.724116 -0.004158 -0.062500 1 0 0 0 0 0 2 146111
-0.002597 -0.000724 0.120004 0.597479 0.724116 -0.004140 -0.062500 1 0 0 0 0 0 2 147107
-0.002597 -0.000724 0.120004 0.597480 0.724116 -0.004157 -0.062500 1 0 0 0 0 0 2 148120
-0.002597 -0.000724 0.120004 0.597488 0.724125 -0.004153 -0.062500 1 0 0 0 0 0 2 149111
-0.002597 -0.000724 0.120004 0.597484 0.724105 -0.004152 -0.062500 1 0 0 0 0 0 2 150090
-0.002597 -0.000724 0.120004 0.597476 0.724126 -0.004146 -0.062500 1 0 0 0 0 0 2 151096
-0.002597 -0.000724 0.120004 0.597482 0.724106 -0.004152 -0.062500 1 0 0 0 0 0 2 152111
-0.002597 -0.000724 0.120004 0.597488 0.724124 -0.004152 -0.062500 1 0 0 0 0 0 2 153123
-0.002597 -0.000724 0.120004 0.597484 0.724105 -0.004152 -0.062500 1 0 0 0 0 0 2 154118
-0.002597 -0.000724 0.120004 0.597476 0.724126 -0.004146 -0.062500 1 0 0 0 0 0 2 155115
-0.002597 -0.000724 0.120004 0.597479 0.724117 -0.004158 -0.062500 1 0 0 0 0 0 2 156123
-0.002597 -0.000724 0.120004 0.597491 0.724113 -0.004146 -0.062500 1 0 0 0 0 0 2 157118
-0.002597 -0.000724 0.120004 0.597481 0.724116 -0.004158 -0.062500 1 0 0 0 0 0 2 158118
-0.002597 -0.000724 0.120004 0.597491 0.724113 -0.004146 -0.062500 1 0 0 0 0 0 2 159119
-0.002579 -0.000729 0.119994 0.332501 0.785879 0.133570 -0.062500 1 0 0 0 0 0 2 160090
-0.002569 -0.000731 0.119991 0.422856 0.765562 0.066389 -0.062500 1 0 0 0 0 0 2 161087
-0.002565 -0.000732 0.119990 0.489484 0.750045 0.031486 -0.062500 1 0 0 0 0 0 2 162117
-0.002562 -0.000732 0.119989 0.524662 0.741658 0.018213 -0.062500 1 0 0 0 0 0 2 163088
-0.002561 -0.000733 0.119989 0.542344 0.737384 0.013478 -0.062500 1 0 0 0 0 0 2 164128
-0.002561 -0.000733 0.119989 0.551158 0.735212 0.011820 -0.062500 1 0 0 0 0 0 2 165091
-0.002560 -0.000733 0.119989 0.555551 0.734123 0.011240 -0.062500 1 0 0 0 0 0 2 166122
-0.002560 -0.000733 0.119989 0.557755 0.733580 0.011040 -0.062500 1 0 0 0 0 0 2 167118
-0.002560 -0.000733 0.119989 0.558841 0.733307 0.010960 -0.062500 1 0 0 0 0 0 2 168112
-0.002560 -0.000733 0.119989 0.559378 0.733166 0.010947 -0.062500 1 0 0 0 0 0 2 169088
-0.002560 -0.000733 0.119989 0.559664 0.733107 0.010941 -0.062500 1 0 0 0 0 0 2 170118
-0.002560 -0.000733 0.119989 0.559790 0.733067 0.010931 -0.062500 1 0 0 0 0 0 2 171117
-0.002560 -0.000733 0.119989 0.559868 0.733047 0.010932 -0.062500 1 0 0 0 0 0 2 172119
-0.002560 -0.000733 0.119989 0.559908 0.733037 0.010933 -0.062500 1 0 0 0 0 0 2 173116
-0.002560 -0.000733 0.119989 0.559911 0.733036 0.010933 -0.062500 1 0 0 0 0 0 2 174119
-0.002560 -0.000733 0.119989 0.559922 0.733034 0.010927 -0.062500 1 0 0 0 0 0 2 175119
-0.002560 -0.000733 0.119989 0.559931 0.733042 0.010933 -0.062500 1 0 0 0 0 0 2 176118
-0.002560 -0.000733 0.119989 0.559927 0.733023 0.010934 -0.062500 1 0 0 0 0 0 2 177118
-0.002560 -0.000733 0.119989 0.559931 0.733041 0.010934 -0.062500 1 0 0 0 0 0 2 178118
-0.002560 -0.000733 0.119989 0.559927 0.733023 0.010934 -0.062500 1 0 0 0 0 0 2 179087
-0.002560 -0.000733 0.119989 0.559931 0.733041 0.010934 -0.062500 1 0 0 0 0 0 2 180118
-0.002560 -0.000733 0.119989 0.559923 0.733035 0.010927 -0.062500 1 0 0 0 0 0 2 181118
-0.002560 -0.000733 0.119989 0.559934 0.733031 0.010940 -0.062500 1 0 0 0 0 0 2 182118
-0.002560 -0.000733 0.119989 0.559936 0.733031 0.010922 -0.062500 1 0 0 0 0 0 2 183117
-0.002560 -0.000733 0.119989 0.559935 0.733030 0.010939 -0.062500 1 0 0 0 0 0 2 184118
-0.002560 -0.000733 0.119989 0.559932 0.733042 0.010935 -0.062500 1 0 0 0 0 0 2 185118
-0.002560 -0.000733 0.119989 0.559927 0.733023 0.010934 -0.062500 1 0 0 0 0 0 2 186088
-0.002560 -0.000733 0.119989 0.559931 0.733042 0.010935 -0.062500 1 0 0 0 0 0 2 187118
-0.002560 -0.000733 0.119989 0.559939 0.733020 0.010928 -0.062500 1 0 0 0 0 0 2 188198
-0.002560 -0.000733 0.119989 0.559933 0.733041 0.010934 -0.062500 1 0 0 0 0 0 2 189192
-0.002560 -0.000733 0.119989 0.559927 0.733023 0.010934 -0.062500 1 0 0 0 0 0 2 190189
-0.002560 -0.000733 0.119989 0.559931 0.733041 0.010934 -0.062500 1 0 0 0 0 0 2 191188
-0.002560 -0.000733 0.119989 0.559923 0.733035 0.010927 -0.062500 1 0 0 0 0 0 2 192195
-0.002560 -0.000733 0.119989 0.559946 0.733028 0.010934 -0.062500 1 0 0 0 0 0 2 193187
-0.002560 -0.000733 0.119989 0.559925 0.733033 0.010927 -0.062500 1 0 0 0 0 0 2 194161
-0.002560 -0.000733 0.119989 0.559934 0.733031 0.010940 -0.062500 1 0 0 0 0 0 2 195158
-0.002560 -0.000733 0.119989 0.559924 0.733034 0.010928 -0.062500 1 0 0 0 0 0 2 196188
-0.002560 -0.000733 0.119989 0.559934 0.733031 0.010940 -0.062500 1 0 0 0 0 0 2 197191
-0.002560 -0.000733 0.119989 0.559936 0.733031 0.010922 -0.062500 1 0 0 0 0 0 2 198160
-0.002560 -0.000733 0.119989 0.559935 0.733030 0.010940 -0.062500 1 0 0 0 0 0 2 199161
-0.002560 -0.000733 0.119989 0.559924 0.733033 0.010928 -0.062500 1 0 0 0 0 0 2 200162
-0.002560 -0.000733 0.119989 0.559934 0.733031 0.010940 -0.062500 1 0 0 0 0 0 2 201160
-0.002560 -0.000733 0.119989 0.559936 0.733030 0.010922 -0.062500 1 0 0 0 0 0 2 202187
-0.002560 -0.000733 0.119989 0.559932 0.733042 0.010933 -0.062500 1 0 0 0 0 0 2 203183
-0.002560 -0.000733 0.119989 0.559935 0.733032 0.010941 -0.062500 1 0 0 0 0 0 2 204168
-0.002560 -0.000733 0.119989 0.559924 0.733034 0.010928 -0.062500 1 0 0 0 0 0 2 205182
-0.002560 -0.000733 0.119989 0.559934 0.733031 0.010940 -0.062500 1 0 0 0 0 0 2 206165
-0.002560 -0.000733 0.119989 0.559936 0.733031 0.010922 -0.062500 1 0 0 0 0 0 2 207167
-0.002541 -0.000737 0.119979 0.295103 0.794757 0.148800 -0.062500 1 0 0 0 0 0 2 208185
-0.002532 -0.000740 0.119976 0.385371 0.774462 0.081533 -0.062500 1 0 0 0 0 0 2 209101
-0.002527 -0.000741 0.119975 0.451972 0.758952 0.046603 -0.062500 1 0 0 0 0 0 2 210111
-0.002525 -0.000741 0.119974 0.487135 0.750568 0.033312 -0.062500 1 0 0 0 0 0 2 211100
-0.002524 -0.000742 0.119974 0.504813 0.746284 0.028573 -0.062500 1 0 0 0 0 0 2 212109
-0.002523 -0.000742 0.119974 0.513630 0.744132 0.026911 -0.062500 1 0 0 0 0 0 2 213109
-0.002523 -0.000742 0.119974 0.518013 0.743037 0.026341 -0.062500 1 0 0 0 0 0 2 214101
-0.002523 -0.000742 0.119974 0.520206 0.742485 0.026134 -0.062500 1 0 0 0 0 0 2 215111
-0.002522 -0.000742 0.119974 0.521307 0.742228 0.026067 -0.062500 1 0 0 0 0 0 2 216100
-0.002522 -0.000742 0.119974 0.521849 0.742078 0.026042 -0.062500 1 0 0 0 0 0 2 217109
-0.002522 -0.000742 0.119974 0.522115 0.742011 0.026034 -0.062500 1 0 0 0 0 0 2 218100
-0.002522 -0.000742 0.119974 0.522268 0.741985 0.026031 -0.062500 1 0 0 0 0 0 2 219113
-0.002522 -0.000742 0.119974 0.522329 0.741961 0.026032 -0.062500 1 0 0 0 0 0 2 220108
-0.002522 -0.000742 0.119974 0.522367 0.741951 0.026034 -0.062500 1 0 0 0 0 0 2 221116
-0.002522 -0.000742 0.119974 0.522382 0.741947 0.026028 -0.062500 1 0 0 0 0 0 2 222119
-0.002522 -0.000742 0.119974 0.522382 0.741947 0.026027 -0.062500 1 0 0 0 0 0 2 223102
-0.002522 -0.000742 0.119974 0.522390 0.741956 0.026034 -0.062500 1 0 0 0 0 0 2 224100
-0.002522 -0.000742 0.119974 0.522385 0.741937 0.026034 -0.062500 1 0 0 0 0 0 2 225113
-0.002522 -0.000742 0.119974 0.522402 0.741952 0.026028 -0.062500 1 0 0 0 0 0 2 226113
-0.002522 -0.000742 0.119974 0.522395 0.741946 0.026021 -0.062500 1 0 0 0 0 0 2 227115
-0.002522 -0.000742 0.119974 0.522394 0.741945 0.026040 -0.062500 1 0 0 0 0 0 2 228122
-0.002522 -0.000742 0.119974 0.522394 0.741945 0.026022 -0.062500 1 0 0 0 0 0 2 229117
-0.002522 -0.000742 0.119974 0.522394 0.741945 0.026040 -0.062500 1 0 0 0 0 0 2 230114
-0.002522 -0.000742 0.119974 0.522394 0.741945 0.026022 -0.062500 1 0 0 0 0 0 2 231115
-0.002522 -0.000742 0.119974 0.522406 0.741942 0.026034 -0.062500 1 0 0 0 0 0 2 232116
-0.002522 -0.000742 0.119974 0.522383 0.741947 0.026028 -0.062500 1 0 0 0 0 0 2 233086
-0.002522 -0.000742 0.119974 0.522405 0.741942 0.026034 -0.062500 1 0 0 0 0 0 2 234086
-0.002522 -0.000742 0.119974 0.522396 0.741944 0.026021 -0.062500 1 0 0 0 0 0 2 235086
-0.002522 -0.000742 0.119974 0.522394 0.741944 0.026040 -0.062500 1 0 0 0 0 0 2 236125
-0.002522 -0.000742 0.119974 0.522394 0.741944 0.026022 -0.062500 1 0 0 0 0 0 2 237118
-0.002522 -0.000742 0.119974 0.522394 0.741944 0.026040 -0.062500 1 0 0 0 0 0 2 238119
-0.002522 -0.000742 0.119974 0.522394 0.741944 0.026022 -0.062500 1 0 0 0 0 0 2 239119
-0.002522 -0.000742 0.119974 0.522402 0.741953 0.026027 -0.062500 1 0 0 0 0 0 2 240101
-0.002522 -0.000742 0.119974 0.522395 0.741945 0.026041 -0.062500 1 0 0 0 0 0 2 241113
-0.002522 -0.000742 0.119974 0.522394 0.741945 0.026022 -0.062500 1 0 0 0 0 0 2 242116
-0.002522 -0.000742 0.119974 0.522406 0.741942 0.026034 -0.062500 1 0 0 0 0 0 2 243113
-0.002522 -0.000742 0.119974 0.522384 0.741947 0.026028 -0.062500 1 0 0 0 0 0 2 244116
-0.002522 -0.000742 0.119974 0.522405 0.741942 0.026034 -0.062500 1 0 0 0 0 0 2 245113
-0.002522 -0.000742 0.119974 0.522396 0.741944 0.026021 -0.062500 1 0 0 0 0 0 2 246115
-0.002522 -0.000742 0.119974 0.522394 0.741944 0.026040 -0.062500 1 0 0 0 0 0 2 247113
-0.002522 -0.000742 0.119974 0.522395 0.741944 0.026022 -0.062500 1 0 0 0 0 0 2 248116
-0.002522 -0.000742 0.119974 0.522390 0.741956 0.026033 -0.062500 1 0 0 0 0 0 2 249112
-0.002522 -0.000742 0.119974 0.522397 0.741934 0.026028 -0.062500 1 0 0 0 0 0 2 250115
-0.002522 -0.000742 0.119974 0.522403 0.741952 0.026028 -0.062500 1 0 0 0 0 0 2 251085
-0.002522 -0.000742 0.119974 0.522387 0.741937 0.026033 -0.062500 1 0 0 0 0 0 2 252117
-0.002522 -0.000742 0.119974 0.522402 0.741952 0.026028 -0.062500 1 0 0 0 0 0 2 253112
-0.002522 -0.000742 0.119974 0.522399 0.741934 0.026027 -0.062500 1 0 0 0 0 0 2 254114
-0.002522 -0.000742 0.119974 0.522391 0.741955 0.026034 -0.062500 1 0 0 0 0 0 2 255113
-0.002522 -0.000742 0.119974 0.522397 0.741934 0.026028 -0.062500 1 0 0 0 0 0 2 256115
-0.002522 -0.000742 0.119974 0.522391 0.741955 0.026034 -0.062500 1 0 0 0 0 0 2 257115
-0.002522 -0.000742 0.119974 0.522394 0.741946 0.026021 -0.062500 1 0 0 0 0 0 2 258114
-0.002522 -0.000742 0.119974 0.522406 0.741942 0.026033 -0.062500 1 0 0 0 0 0 2 259114
-0.002522 -0.000742 0.119974 0.522383 0.741947 0.026027 -0.062500 1 0 0 0 0 0 2 260101
-0.002503 -0.000746 0.119964 0.257707 0.803634 0.164033 -0.062500 1 0 0 0 0 0 2 261113
-0.002494 -0.000749 0.119961 0.347919 0.783365 0.096689 -0.062500 1 0 0 0 0 0 2 262115
-0.002489 -0.000750 0.119959 0.414465 0.767858 0.061740 -0.062500 1 0 0 0 0 0 2 263115
-0.002487 -0.000750 0.119959 0.449621 0.759476 0.048424 -0.062500 1 0 0 0 0 0 2 264115
-0.002486 -0.000751 0.119959 0.467293 0.755193 0.043695 -0.062500 1 0 0 0 0 0 2 265115
-0.002485 -0.000751 0.119959 0.476097 0.753034 0.042023 -0.062500 1 0 0 0 0 0 2 266113
-0.002485 -0.000751 0.119959 0.480498 0.751943 0.041451 -0.062500 1 0 0 0 0 0 2 267084
-0.002485 -0.000751 0.119959 0.482693 0.751391 0.041243 -0.062500 1 0 0 0 0 0 2 268116
-0.002485 -0.000751 0.119959 0.483782 0.751138 0.041181 -0.062500 1 0 0 0 0 0 2 269114
-0.002485 -0.000751 0.119959 0.484335 0.750985 0.041151 -0.062500 1 0 0 0 0 0 2 270115
-0.002485 -0.000751 0.119959 0.484603 0.750918 0.041142 -0.062500 1 0 0 0 0 0 2 271115
-0.002485 -0.000751 0.119959 0.484744 0.750895 0.041145 -0.062500 1 0 0 0 0 0 2 272096
-0.002485 -0.000751 0.119959 0.484802 0.750871 0.041147 -0.062500 1 0 0 0 0 0 2 273108
-0.002485 -0.000751 0.119959 0.484840 0.750861 0.041148 -0.062500 1 0 0 0 0 0 2 274107
-0.002485 -0.000751 0.119959 0.484855 0.750857 0.041142 -0.062500 1 0 0 0 0 0 2 275099
-0.002485 -0.000751 0.119959 0.484867 0.750854 0.041135 -0.062500 1 0 0 0 0 0 2 276097
-0.002485 -0.000751 0.119959 0.484868 0.750854 0.041134 -0.062500 1 0 0 0 0 0 2 277106
-0.002485 -0.000751 0.119959 0.484880 0.750851 0.041148 -0.062500 1 0 0 0 0 0 2 278100
-0.002485 -0.000751 0.119959 0.484869 0.750854 0.041136 -0.062500 1 0 0 0 0 0 2 279108
-0.002485 -0.000751 0.119959 0.484880 0.750851 0.041148 -0.062500 1 0 0 0 0 0 2 280100
-0.002485 -0.000751 0.119959 0.484869 0.750854 0.041136 -0.062500 1 0 0 0 0 0 2 281107
-0.002485 -0.000751 0.119959 0.484876 0.750863 0.041141 -0.062500 1 0 0 0 0 0 2 282097
-0.002485 -0.000751 0.119959 0.484872 0.750844 0.041141 -0.062500 1 0 0 0 0 0 2 283108
-0.002485 -0.000751 0.119959 0.484876 0.750862 0.041142 -0.062500 1 0 0 0 0 0 2 284098
-0.002485 -0.000751 0.119959 0.484872 0.750843 0.041142 -0.062500 1 0 0 0 0 0 2 285106
-0.002485 -0.000751 0.119959 0.484876 0.750862 0.041142 -0.062500 1 0 0 0 0 0 2 286110
-0.002485 -0.000751 0.119959 0.484872 0.750843 0.041142 -0.062500 1 0 0 0 0 0 2 287117
-0.002485 -0.000751 0.119959 0.484876 0.750862 0.041142 -0.062500 1 0 0 0 0 0 2 288115
-0.002485 -0.000751 0.119959 0.484872 0.750843 0.041142 -0.062500 1 0 0 0 0 0 2 289117
-0.002485 -0.000751 0.119959 0.484876 0.750861 0.041142 -0.062500 1 0 0 0 0 0 2 290114
-0.002485 -0.000751 0.119959 0.484868 0.750855 0.041135 -0.062500 1 0 0 0 0 0 2 291241
-0.002485 -0.000751 0.119959 0.484879 0.750851 0.041148 -0.062500 1 0 0 0 0 0 2 292118
-0.002485 -0.000751 0.119959 0.484868 0.750854 0.041136 -0.062500 1 0 0 0 0 0 2 293099
-0.002485 -0.000751 0.119959 0.484879 0.750851 0.041148 -0.062500 1 0 0 0 0 0 2 294118
-0.002485 -0.000751 0.119959 0.484868 0.750854 0.041136 -0.062500 1 0 0 0 0 0 2 295085
-0.002485 -0.000751 0.119959 0.484879 0.750851 0.041148 -0.062500 1 0 0 0 0 0 2 296116
-0.002485 -0.000751 0.119959 0.484868 0.750854 0.041136 -0.062500 1 0 0 0 0 0 2 297115
-0.002485 -0.000751 0.119959 0.484878 0.750851 0.041148 -0.062500 1 0 0 0 0 0 2 298111
-0.002485 -0.000751 0.119959 0.484876 0.750862 0.041143 -0.062500 1 0 0 0 0 0 2 299114
-0.002485 -0.000751 0.119959 0.484880 0.750853 0.041129 -0.062500 1 0 0 0 0 0 2 300116
-0.002485 -0.000751 0.119959 0.484881 0.750851 0.041147 -0.062500 1 0 0 0 0 0 2 301084
-0.002485 -0.000751 0.119959 0.484877 0.750863 0.041143 -0.062500 1 0 0 0 0 0 2 302112
-0.002485 -0.000751 0.119959 0.484872 0.750844 0.041142 -0.062500 1 0 0 0 0 0 2 303087
-0.002485 -0.000751 0.119959 0.484877 0.750862 0.041142 -0.062500 1 0 0 0 0 0 2 304118
-0.002485 -0.000751 0.119959 0.484872 0.750844 0.041142 -0.062500 1 0 0 0 0 0 2 305114
-0.002485 -0.000751 0.119959 0.484876 0.750862 0.041142 -0.062500 1 0 0 0 0 0 2 306112
-0.002485 -0.000751 0.119959 0.484872 0.750844 0.041142 -0.062500 1 0 0 0 0 0 2 307110
-0.002485 -0.000751 0.119959 0.484876 0.750862 0.041142 -0.062500 1 0 0 0 0 0 2 308116
-0.002485 -0.000751 0.119959 0.484869 0.750855 0.041135 -0.062500 1 0 0 0 0 0 2 309114
-0.002485 -0.000751 0.119959 0.484871 0.750843 0.041141 -0.062500 1 0 0 0 0 0 2 310113
-0.002485 -0.000751 0.119959 0.484876 0.750862 0.041142 -0.062500 1 0 0 0 0 0 2 311111
-0.002485 -0.000751 0.119959 0.484871 0.750843 0.041142 -0.062500 1 0 0 0 0 0 2 312113
-0.002485 -0.000751 0.119959 0.484876 0.750862 0.041142 -0.062500 1 0 0 0 0 0 2 313112
-0.002485 -0.000751 0.119959 0.484871 0.750843 0.041142 -0.062500 1 0 0 0 0 0 2 314114
-0.002485 -0.000751 0.119959 0.484876 0.750862 0.041142 -0.062500 1 0 0 0 0 0 2 315113
-0.002485 -0.000751 0.119959 0.484880 0.750852 0.041149 -0.062500 1 0 0 0 0 0 2 316115
-0.002485 -0.000751 0.119959 0.484869 0.750854 0.041136 -0.062500 1 0 0 0 0 0 2 317113
-0.002485 -0.000751 0.119959 0.484879 0.750851 0.041148 -0.062500 1 0 0 0 0 0 2 318101
-0.002485 -0.000751 0.119959 0.484881 0.750851 0.041130 -0.062500 1 0 0 0 0 0 2 319083
-0.002485 -0.000751 0.119959 0.484881 0.750851 0.041147 -0.062500 1 0 0 0 0 0 2 320114
-0.002485 -0.000751 0.119959 0.484869 0.750854 0.041136 -0.062500 1 0 0 0 0 0 2 321113
-0.002485 -0.000751 0.119959 0.484876 0.750863 0.041141 -0.062500 1 0 0 0 0 0 2 322112
-0.002485 -0.000751 0.119959 0.484872 0.750844 0.041141 -0.062500 1 0 0 0 0 0 2 323113
-0.002485 -0.000751 0.119959 0.484876 0.750862 0.041142 -0.062500 1 0 0 0 0 0 2 324113
-0.002485 -0.000751 0.119959 0.484872 0.750843 0.041142 -0.062500 1 0 0 0 0 0 2 325114
-0.002485 -0.000751 0.119959 0.484876 0.750862 0.041142 -0.062500 1 0 0 0 0 0 2 326110
-0.002485 -0.000751 0.119959 0.484872 0.750843 0.041142 -0.062500 1 0 0 0 0 0 2 327111
-0.002485 -0.000751 0.119959 0.484876 0.750862 0.041142 -0.062500 1 0 0 0 0 0 2 328113
-0.002485 -0.000751 0.119959 0.484872 0.750843 0.041142 -0.062500 1 0 0 0 0 0 2 329111
-0.002485 -0.000751 0.119959 0.484876 0.750861 0.041142 -0.062500 1 0 0 0 0 0 2 330114
-0.002485 -0.000751 0.119959 0.484868 0.750855 0.041135 -0.062500 1 0 0 0 0 0 2 331112
-0.002485 -0.000751 0.119959 0.484879 0.750851 0.041148 -0.062500 1 0 0 0 0 0 2 332114
-0.002485 -0.000751 0.119959 0.484868 0.750854 0.041136 -0.062500 1 0 0 0 0 0 2 333109
-0.002485 -0.000751 0.119959 0.484879 0.750851 0.041148 -0.062500 1 0 0 0 0 0 2 334107
-0.002485 -0.000751 0.119959 0.484868 0.750854 0.041136 -0.062500 1 0 0 0 0 0 2 335112
-0.002485 -0.000751 0.119959 0.484879 0.750851 0.041148 -0.062500 1 0 0 0 0 0 2 336114
-0.002485 -0.000751 0.119959 0.484868 0.750854 0.041136 -0.062500 1 0 0 0 0 0 2 337109
-0.002480 -0.000769 0.119969 0.410846 1.006284 -0.104634 -0.062500 1 0 0 0 0 0 2 338105
-0.002477 -0.000778 0.119973 0.434328 0.920099 -0.033405 -0.062500 1 0 0 0 0 0 2 339096
-0.002475 -0.000783 0.119974 0.452925 0.855874 0.003495 -0.062500 1 0 0 0 0 0 2 340132
-0.002475 -0.000785 0.119975 0.463194 0.821725 0.017532 -0.062500 1 0 0 0 0 0 2 341162
-0.002474 -0.000786 0.119975 0.468518 0.804488 0.022514 -0.062500 1 0 0 0 0 0 2 342179
-0.002474 -0.000787 0.119975 0.471230 0.795859 0.024263 -0.062500 1 0 0 0 0 0 2 343161
-0.002474 -0.000787 0.119975 0.472611 0.791553 0.024862 -0.062500 1 0 0 0 0 0 2 344177
-0.002474 -0.000787 0.119975 0.473297 0.789392 0.025083 -0.062500 1 0 0 0 0 0 2 345162
-0.002474 -0.000787 0.119975 0.473649 0.788320 0.025155 -0.062500 1 0 0 0 0 0 2 346177
-0.002474 -0.000787 0.119975 0.473822 0.787797 0.025181 -0.062500 1 0 0 0 0 0 2 347161
-0.002474 -0.000787 0.119975 0.473910 0.787515 0.025189 -0.062500 1 0 0 0 0 0 2 348177
-0.002474 -0.000787 0.119975 0.473962 0.787380 0.025190 -0.062500 1 0 0 0 0 0 2 349161
-0.002474 -0.000787 0.119975 0.473972 0.787318 0.025190 -0.062500 1 0 0 0 0 0 2 350176
-0.002474 -0.000787 0.119975 0.473982 0.787281 0.025190 -0.062500 1 0 0 0 0 0 2 351159
-0.002474 -0.000787 0.119975 0.473998 0.787264 0.025190 -0.062500 1 0 0 0 0 0 2 352148
-0.002474 -0.000787 0.119975 0.474003 0.787251 0.025197 -0.062500 1 0 0 0 0 0 2 353105
-0.002474 -0.000787 0.119975 0.474004 0.787250 0.025198 -0.062500 1 0 0 0 0 0 2 354096
-0.002474 -0.000787 0.119975 0.474004 0.787250 0.025198 -0.062500 1 0 0 0 0 0 2 355104
-0.002474 -0.000787 0.119975 0.473993 0.787253 0.025184 -0.062500 1 0 0 0 0 0 2 356096
-0.002474 -0.000787 0.119975 0.474003 0.787251 0.025196 -0.062500 1 0 0 0 0 0 2 357090
-0.002474 -0.000787 0.119975 0.473996 0.787242 0.025191 -0.062500 1 0 0 0 0 0 2 358106
-0.002474 -0.000787 0.119975 0.474003 0.787250 0.025197 -0.062500 1 0 0 0 0 0 2 359112
-0.002474 -0.000787 0.119975 0.473996 0.787242 0.025191 -0.062500 1 0 0 0 0 0 2 360114
-0.002474 -0.000787 0.119975 0.474003 0.787249 0.025197 -0.062500 1 0 0 0 0 0 2 361128
-0.002474 -0.000787 0.119975 0.473996 0.787241 0.025191 -0.062500 1 0 0 0 0 0 2 362106
-0.002474 -0.000787 0.119975 0.474003 0.787249 0.025197 -0.062500 1 0 0 0 0 0 2 363109
-0.002474 -0.000787 0.119975 0.473992 0.787253 0.025184 -0.062500 1 0 0 0 0 0 2 364108
-0.002474 -0.000787 0.119975 0.474002 0.787251 0.025196 -0.062500 1 0 0 0 0 0 2 365087
-0.002474 -0.000787 0.119975 0.473995 0.787242 0.025191 -0.062500 1 0 0 0 0 0 2 366112
-0.002474 -0.000787 0.119975 0.474003 0.787250 0.025197 -0.062500 1 0 0 0 0 0 2 367095
-0.002474 -0.000787 0.119975 0.473995 0.787242 0.025191 -0.062500 1 0 0 0 0 0 2 368117
-0.002474 -0.000787 0.119975 0.474002 0.787249 0.025197 -0.062500 1 0 0 0 0 0 2 369082
-0.002474 -0.000787 0.119975 0.473995 0.787241 0.025191 -0.062500 1 0 0 0 0 0 2 370113
-0.002474 -0.000787 0.119975 0.474002 0.787249 0.025197 -0.062500 1 0 0 0 0 0 2 371111
-0.002474 -0.000787 0.119975 0.473992 0.787253 0.025184 -0.062500 1 0 0 0 0 0 2 372112
-0.002474 -0.000787 0.119975 0.474002 0.787251 0.025197 -0.062500 1 0 0 0 0 0 2 373111
-0.002474 -0.000787 0.119975 0.474003 0.787251 0.025198 -0.062500 1 0 0 0 0 0 2 374109
-0.002474 -0.000787 0.119975 0.473995 0.787242 0.025191 -0.062500 1 0 0 0 0 0 2 375110
-0.002474 -0.000787 0.119975 0.474002 0.787250 0.025198 -0.062500 1 0 0 0 0 0 2 376121
-0.002474 -0.000787 0.119975 0.474007 0.787239 0.025185 -0.062500 1 0 0 0 0 0 2 377114
-0.002474 -0.000787 0.119975 0.474004 0.787249 0.025197 -0.062500 1 0 0 0 0 0 2 378115
-0.002474 -0.000787 0.119975 0.473992 0.787253 0.025184 -0.062500 1 0 0 0 0 0 2 379109
-0.002474 -0.000787 0.119975 0.474003 0.787251 0.025196 -0.062500 1 0 0 0 0 0 2 380111
-0.002474 -0.000787 0.119975 0.473995 0.787242 0.025191 -0.062500 1 0 0 0 0 0 2 381108
-0.002474 -0.000787 0.119975 0.474003 0.787250 0.025197 -0.062500 1 0 0 0 0 0 2 382110
-0.002474 -0.000787 0.119975 0.473995 0.787242 0.025191 -0.062500 1 0 0 0 0 0 2 383110
-0.002474 -0.000787 0.119975 0.474003 0.787249 0.025197 -0.062500 1 0 0 0 0 0 2 384110
-0.002474 -0.000787 0.119975 0.473995 0.787242 0.025191 -0.062500 1 0 0 0 0 0 2 385111
-0.002474 -0.000787 0.119975 0.474003 0.787249 0.025197 -0.062500 1 0 0 0 0 0 2 386110
-0.002474 -0.000787 0.119975 0.473992 0.787253 0.025184 -0.062500 1 0 0 0 0 0 2 387110
-0.002474 -0.000787 0.119975 0.474002 0.787251 0.025196 -0.062500 1 0 0 0 0 0 2 388111
-0.002474 -0.000787 0.119975 0.473995 0.787242 0.025191 -0.062500 1 0 0 0 0 0 2 389110
-0.002474 -0.000787 0.119975 0.474002 0.787250 0.025197 -0.062500 1 0 0 0 0 0 2 390107
-0.002474 -0.000787 0.119975 0.473995 0.787242 0.025191 -0.062500 1 0 0 0 0 0 2 391110
-0.002474 -0.000787 0.119975 0.474002 0.787249 0.025197 -0.062500 1 0 0 0 0 0 2 392113
-0.002474 -0.000787 0.119975 0.474003 0.787250 0.025198 -0.062500 1 0 0 0 0 0 2 393108
-0.002474 -0.000787 0.119975 0.473992 0.787254 0.025185 -0.062500 1 0 0 0 0 0 2 394110
-0.002474 -0.000787 0.119975 0.474002 0.787251 0.025197 -0.062500 1 0 0 0 0 0 2 395110
-0.002474 -0.000787 0.119975 0.473995 0.787242 0.025191 -0.062500 1 0 0 0 0 0 2 396106
-0.002474 -0.000787 0.119975 0.474002 0.787250 0.025197 -0.062500 1 0 0 0 0 0 2 397108
-0.002474 -0.000787 0.119975 0.474007 0.787239 0.025185 -0.062500 1 0 0 0 0 0 2 398110
-0.002474 -0.000787 0.119975 0.474004 0.787249 0.025197 -0.062500 1 0 0 0 0 0 2 399108
-0.002474 -0.000787 0.119975 0.473996 0.787242 0.025191 -0.062500 1 0 0 0 0 0 2 400099
-0.002474 -0.000787 0.119975 0.474003 0.787249 0.025197 -0.062500 1 0 0 0 0 0 2 401106
-0.002474 -0.000787 0.119975 0.473996 0.787241 0.025191 -0.062500 1 0 0 0 0 0 2 402107
-0.002474 -0.000787 0.119975 0.473999 0.787261 0.025191 -0.062500 1 0 0 0 0 0 2 403110
-0.002474 -0.000787 0.119975 0.473995 0.787243 0.025190 -0.062500 1 0 0 0 0 0 2 404111
-0.002474 -0.000787 0.119975 0.474003 0.787250 0.025197 -0.062500 1 0 0 0 0 0 2 405109
-0.002474 -0.000787 0.119975 0.473995 0.787242 0.025191 -0.062500 1 0 0 0 0 0 2 406110
-0.002474 -0.000787 0.119975 0.474003 0.787249 0.025197 -0.062500 1 0 0 0 0 0 2 407109
-0.002474 -0.000787 0.119975 0.473995 0.787242 0.025191 -0.062500 1 0 0 0 0 0 2 408084
-0.002474 -0.000787 0.119975 0.474002 0.787249 0.025197 -0.062500 1 0 0 0 0 0 2 409108
-0.002474 -0.000787 0.119975 0.473995 0.787241 0.025191 -0.062500 1 0 0 0 0 0 2 410109
-0.002474 -0.000787 0.119975 0.473999 0.787261 0.025191 -0.062500 1 0 0 0 0 0 2 411108
-0.002474 -0.000787 0.119975 0.474003 0.787252 0.025197 -0.062500 1 0 0 0 0 0 2 412097
-0.002474 -0.000787 0.119975 0.473995 0.787242 0.025191 -0.062500 1 0 0 0 0 0 2 413104
-0.002474 -0.000787 0.119975 0.474002 0.787250 0.025198 -0.062500 1 0 0 0 0 0 2 414094
-0.002474 -0.000787 0.119975 0.473995 0.787242 0.025191 -0.062500 1 0 0 0 0 0 2 415095
-0.002474 -0.000787 0.119975 0.474002 0.787250 0.025198 -0.062500 1 0 0 0 0 0 2 416103
-0.002474 -0.000787 0.119975 0.474007 0.787239 0.025185 -0.062500 1 0 0 0 0 0 2 417094
-0.002474 -0.000787 0.119975 0.474004 0.787249 0.025197 -0.062500 1 0 0 0 0 0 2 418102
-0.002474 -0.000787 0.119975 0.473993 0.787253 0.025184 -0.062500 1 0 0 0 0 0 2 419093
-0.002474 -0.000787 0.119975 0.474003 0.787251 0.025196 -0.062500 1 0 0 0 0 0 2 420103
-0.002474 -0.000787 0.119975 0.473996 0.787242 0.025191 -0.062500 1 0 0 0 0 0 2 421092
-0.002474 -0.000787 0.119975 0.474003 0.787250 0.025197 -0.062500 1 0 0 0 0 0 2 422093
-0.002474 -0.000787 0.119975 0.473996 0.787242 0.025191 -0.062500 1 0 0 0 0 0 2 423103
-0.002474 -0.000787 0.119975 0.474003 0.787249 0.025197 -0.062500 1 0 0 0 0 0 2 424104
-0.002474 -0.000787 0.119975 0.473995 0.787241 0.025191 -0.062500 1 0 0 0 0 0 2 425094
-0.002474 -0.000787 0.119975 0.474003 0.787249 0.025197 -0.062500 1 0 0 0 0 0 2 426116
-0.002474 -0.000787 0.119975 0.473992 0.787253 0.025184 -0.062500 1 0 0 0 0 0 2 427102
-0.002474 -0.000787 0.119975 0.474002 0.787251 0.025196 -0.062500 1 0 0 0 0 0 2 428333
-0.002474 -0.000787 0.119975 0.473995 0.787242 0.025191 -0.062500 1 0 0 0 0 0 2 429095
-0.002474 -0.000787 0.119975 0.474002 0.787250 0.025197 -0.062500 1 0 0 0 0 0 2 430094
-0.002474 -0.000787 0.119975 0.473995 0.787242 0.025191 -0.062500 1 0 0 0 0 0 2 431109
-0.002474 -0.000787 0.119975 0.474002 0.787249 0.025197 -0.062500 1 0 0 0 0 0 2 432105
-0.002474 -0.000787 0.119975 0.474003 0.787250 0.025198 -0.062500 1 0 0 0 0 0 2 433110
-0.002474 -0.000787 0.119975 0.473992 0.787254 0.025185 -0.062500 1 0 0 0 0 0 2 434109
-0.002474 -0.000787 0.119975 0.474002 0.787251 0.025197 -0.062500 1 0 0 0 0 0 2 435111
-0.002474 -0.000787 0.119975 0.473995 0.787242 0.025191 -0.062500 1 0 0 0 0 0 2 436081
-0.002474 -0.000787 0.119975 0.474002 0.787250 0.025197 -0.062500 1 0 0 0 0 0 2 437109
-0.002474 -0.000787 0.119975 0.474007 0.787239 0.025185 -0.062500 1 0 0 0 0 0 2 438108
-0.002474 -0.000787 0.119975 0.474004 0.787249 0.025197 -0.062500 1 0 0 0 0 0 2 439108
-0.002474 -0.000787 0.119975 0.473996 0.787242 0.025191 -0.062500 1 0 0 0 0 0 2 440110
-0.002474 -0.000787 0.119975 0.474003 0.787249 0.025197 -0.062500 1 0 0 0 0 0 2 441108
-0.002474 -0.000787 0.119975 0.473992 0.787253 0.025184 -0.062500 1 0 0 0 0 0 2 442104
-0.002474 -0.000787 0.119975 0.474002 0.787251 0.025196 -0.062500 1 0 0 0 0 0 2 443113
-0.002474 -0.000787 0.119975 0.473995 0.787242 0.025191 -0.062500 1 0 0 0 0 0 2 444114
-0.002474 -0.000787 0.119975 0.474003 0.787250 0.025197 -0.062500 1 0 0 0 0 0 2 445096
-0.002474 -0.000787 0.119975 0.473995 0.787242 0.025191 -0.062500 1 0 0 0 0 0 2 446110
-0.002474 -0.000787 0.119975 0.474003 0.787249 0.025197 -0.062500 1 0 0 0 0 0 2 447108
-0.002474 -0.000787 0.119975 0.473995 0.787241 0.025191 -0.062500 1 0 0 0 0 0 2 448109
-0.002474 -0.000787 0.119975 0.474003 0.787249 0.025197 -0.062500 1 0 0 0 0 0 2 449079
-0.002474 -0.000787 0.119975 0.473992 0.787253 0.025184 -0.062500 1 0 0 0 0 0 2 450106
-0.002474 -0.000787 0.119975 0.474002 0.787251 0.025196 -0.062500 1 0 0 0 0 0 2 451108
-0.002474 -0.000787 0.119975 0.474003 0.787251 0.025198 -0.062500 1 0 0 0 0 0 2 452109
-0.002474 -0.000787 0.119975 0.473995 0.787242 0.025191 -0.062500 1 0 0 0 0 0 2 453109
-0.002474 -0.000787 0.119975 0.474002 0.787250 0.025198 -0.062500 1 0 0 0 0 0 2 454108
-0.002474 -0.000787 0.119975 0.473995 0.787242 0.025191 -0.062500 1 0 0 0 0 0 2 455097
-0.002474 -0.000787 0.119975 0.474002 0.787250 0.025198 -0.062500 1 0 0 0 0 0 2 456109
-0.002474 -0.000787 0.119975 0.473992 0.787254 0.025185 -0.062500 1 0 0 0 0 0 2 457078
-0.002474 -0.000787 0.119975 0.474002 0.787251 0.025197 -0.062500 1 0 0 0 0 0 2 458109
-0.002474 -0.000787 0.119975 0.474007 0.787239 0.025185 -0.062500 1 0 0 0 0 0 2 459103
-0.002474 -0.000787 0.119975 0.474004 0.787249 0.025196 -0.062500 1 0 0 0 0 0 2 460111
-0.002474 -0.000787 0.119975 0.473996 0.787242 0.025191 -0.062500 1 0 0 0 0 0 2 461107
-0.002474 -0.000787 0.119975 0.474003 0.787249 0.025197 -0.062500 1 0 0 0 0 0 2 462108
-0.002474 -0.000787 0.119975 0.473996 0.787242 0.025191 -0.062500 1 0 0 0 0 0 2 463108
-0.002474 -0.000787 0.119975 0.474003 0.787249 0.025197 -0.062500 1 0 0 0 0 0 2 464108
-0.002474 -0.000787 0.119975 0.473995 0.787241 0.025191 -0.062500 1 0 0 0 0 0 2 465114
-0.002474 -0.000787 0.119975 0.473999 0.787261 0.025191 -0.062500 1 0 0 0 0 0 2 466097
-0.002474 -0.000787 0.119975 0.473995 0.787243 0.025190 -0.062500 1 0 0 0 0 0 2 467105
-0.002474 -0.000787 0.119975 0.474002 0.787250 0.025197 -0.062500 1 0 0 0 0 0 2 468109
-0.002474 -0.000787 0.119975 0.473995 0.787242 0.025191 -0.062500 1 0 0 0 0 0 2 469107
-0.002474 -0.000787 0.119975 0.474002 0.787249 0.025197 -0.062500 1 0 0 0 0 0 2 470108
-0.002474 -0.000787 0.119975 0.473995 0.787242 0.025191 -0.062500 1 0 0 0 0 0 2 471108
-0.002474 -0.000787 0.119975 0.474002 0.787249 0.025197 -0.062500 1 0 0 0 0 0 2 472107
-0.002474 -0.000787 0.119975 0.474000 0.787262 0.025192 -0.062500 1 0 0 0 0 0 2 473107
-0.002474 -0.000787 0.119975 0.473995 0.787244 0.025190 -0.062500 1 0 0 0 0 0 2 474099
-0.002474 -0.000787 0.119975 0.474002 0.787250 0.025197 -0.062500 1 0 0 0 0 0 2 475103
-0.002474 -0.000787 0.119975 0.473995 0.787242 0.025191 -0.062500 1 0 0 0 0 0 2 476108
-0.002474 -0.000787 0.119975 0.474002 0.787250 0.025198 -0.062500 1 0 0 0 0 0 2 477107
-0.002474 -0.000787 0.119975 0.474007 0.787239 0.025185 -0.062500 1 0 0 0 0 0 2 478091
-0.002474 -0.000787 0.119975 0.474004 0.787249 0.025197 -0.062500 1 0 0 0 0 0 2 479103
-0.002474 -0.000787 0.119975 0.473996 0.787241 0.025191 -0.062500 1 0 0 0 0 0 2 480160
-0.002474 -0.000787 0.119975 0.474003 0.787249 0.025197 -0.062500 1 0 0 0 0 0 2 481174
-0.002474 -0.000787 0.119975 0.473992 0.787253 0.025184 -0.062500 1 0 0 0 0 0 2 482156
-0.002474 -0.000787 0.119975 0.474002 0.787251 0.025196 -0.062500 1 0 0 0 0 0 2 483172
-0.002474 -0.000787 0.119975 0.473995 0.787242 0.025191 -0.062500 1 0 0 0 0 0 2 484159
-0.002474 -0.000787 0.119975 0.474003 0.787250 0.025197 -0.062500 1 0 0 0 0 0 2 485101
-0.002474 -0.000787 0.119975 0.473995 0.787242 0.025191 -0.062500 1 0 0 0 0 0 2 486092
-0.002474 -0.000787 0.119975 0.474003 0.787249 0.025197 -0.062500 1 0 0 0 0 0 2 487101
-0.002474 -0.000787 0.119975 0.473995 0.787241 0.025191 -0.062500 1 0 0 0 0 0 2 488090
-0.002474 -0.000787 0.119975 0.473999 0.787261 0.025191 -0.062500 1 0 0 0 0 0 2 489099
-0.002474 -0.000787 0.119975 0.474003 0.787252 0.025197 -0.062500 1 0 0 0 0 0 2 490090
-0.002474 -0.000787 0.119975 0.473995 0.787242 0.025191 -0.062500 1 0 0 0 0 0 2 491091
-0.002474 -0.000787 0.119975 0.474003 0.787250 0.025197 -0.062500 1 0 0 0 0 0 2 492100
-0.002474 -0.000787 0.119975 0.473995 0.787242 0.025191 -0.062500 1 0 0 0 0 0 2 493098
-0.002474 -0.000787 0.119975 0.474002 0.787250 0.025198 -0.062500 1 0 0 0 0 0 2 494108
-0.002474 -0.000787 0.119975 0.473995 0.787242 0.025191 -0.062500 1 0 0 0 0 0 2 495099
-0.002474 -0.000787 0.119975 0.474002 0.787249 0.025198 -0.062500 1 0 0 0 0 0 2 496102
-0.002474 -0.000787 0.119975 0.473992 0.787253 0.025185 -0.062500 1 0 0 0 0 0 2 497083
-0.002474 -0.000787 0.119975 0.474002 0.787251 0.025197 -0.062500 1 0 0 0 0 0 2 498090
-0.002474 -0.000787 0.119975 0.474007 0.787239 0.025185 -0.062500 1 0 0 0 0 0 2 499099
-0.002474 -0.000787 0.119975 0.474004 0.787249 0.025196 -0.062500 1 0 0 0 0 0 2 500111
-0.002474 -0.000787 0.119975 0.473996 0.787242 0.025191 -0.062500 1 0 0 0 0 0 2 501097
-0.002474 -0.000787 0.119975 0.474003 0.787249 0.025197 -0.062500 1 0 0 0 0 0 2 502110
-0.002474 -0.000787 0.119975 0.473996 0.787241 0.025191 -0.062500 1 0 0 0 0 0 2 503107
-0.002474 -0.000787 0.119975 0.474003 0.787249 0.025197 -0.062500 1 0 0 0 0 0 2 504109
-0.002474 -0.000787 0.119975 0.473992 0.787253 0.025184 -0.062500 1 0 0 0 0 0 2 505077
-0.002474 -0.000787 0.119975 0.474002 0.787251 0.025196 -0.062500 1 0 0 0 0 0 2 506107
-0.002474 -0.000787 0.119975 0.473995 0.787242 0.025191 -0.062500 1 0 0 0 0 0 2 507106
-0.002474 -0.000787 0.119975 0.474002 0.787250 0.025197 -0.062500 1 0 0 0 0 0 2 508107
-0.002474 -0.000787 0.119975 0.473995 0.787242 0.025191 -0.062500 1 0 0 0 0 0 2 509106
-0.002474 -0.000787 0.119975 0.474002 0.787249 0.025197 -0.062500 1 0 0 0 0 0 2 510112
-0.002474 -0.000787 0.119975 0.474003 0.787250 0.025198 -0.062500 1 0 0 0 0 0 2 511108
-0.002474 -0.000787 0.119975 0.473992 0.787254 0.025185 -0.062500 1 0 0 0 0 0 2 512113
-0.002474 -0.000787 0.119975 0.474002 0.787251 0.025197 -0.062500 1 0 0 0 0 0 2 513108
-0.002474 -0.000787 0.119975 0.473995 0.787242 0.025191 -0.062500 1 0 0 0 0 0 2 514104
-0.002474 -0.000787 0.119975 0.474002 0.787250 0.025197 -0.062500 1 0 0 0 0 0 2 515105
-0.002474 -0.000787 0.119975 0.473995 0.787242 0.025191 -0.062500 1 0 0 0 0 0 2 516108
-0.002474 -0.000787 0.119975 0.474002 0.787250 0.025198 -0.062500 1 0 0 0 0 0 2 517109
-0.002474 -0.000787 0.119975 0.473995 0.787242 0.025191 -0.062500 1 0 0 0 0 0 2 518105
-0.002474 -0.000787 0.119975 0.474002 0.787249 0.025198 -0.062500 1 0 0 0 0 0 2 519105
-0.002474 -0.000787 0.119975 0.474004 0.787251 0.025178 -0.062500 1 0 0 0 0 0 2 520078
-0.002474 -0.000787 0.119975 0.474004 0.787251 0.025196 -0.062500 1 0 0 0 0 0 2 521104
-0.002474 -0.000787 0.119975 0.473996 0.787242 0.025191 -0.062500 1 0 0 0 0 0 2 522105
-0.002474 -0.000787 0.119975 0.474003 0.787250 0.025197 -0.062500 1 0 0 0 0 0 2 523106
-0.002474 -0.000787 0.119975 0.473995 0.787242 0.025191 -0.062500 1 0 0 0 0 0 2 524106
-0.002474 -0.000787 0.119975 0.474003 0.787249 0.025197 -0.062500 1 0 0 0 0 0 2 525078
-0.002474 -0.000787 0.119975 0.473995 0.787242 0.025191 -0.062500 1 0 0 0 0 0 2 526105
-0.002474 -0.000787 0.119975 0.474003 0.787249 0.025197 -0.062500 1 0 0 0 0 0 2 527105
-0.002474 -0.000787 0.119975 0.473992 0.787253 0.025184 -0.062500 1 0 0 0 0 0 2 528107
-0.002474 -0.000787 0.119975 0.474002 0.787251 0.025196 -0.062500 1 0 0 0 0 0 2 529106
-0.002474 -0.000787 0.119975 0.474003 0.787251 0.025198 -0.062500 1 0 0 0 0 0 2 530106
-0.002474 -0.000787 0.119975 0.473995 0.787242 0.025191 -0.062500 1 0 0 0 0 0 2 531106
-0.002474 -0.000787 0.119975 0.474003 0.787250 0.025197 -0.062500 1 0 0 0 0 0 2 532105
-0.002474 -0.000787 0.119975 0.473995 0.787242 0.025191 -0.062500 1 0 0 0 0 0 2 533104
-0.002474 -0.000787 0.119975 0.474003 0.787250 0.025198 -0.062500 1 0 0 0 0 0 2 534094
-0.002474 -0.000787 0.119975 0.473995 0.787242 0.025191 -0.062500 1 0 0 0 0 0 2 535104
-0.002474 -0.000787 0.119975 0.473999 0.787261 0.025191 -0.062500 1 0 0 0 0 0 2 536105
-0.002474 -0.000787 0.119975 0.473995 0.787243 0.025190 -0.062500 1 0 0 0 0 0 2 537103
-0.002474 -0.000787 0.119975 0.474002 0.787250 0.025197 -0.062500 1 0 0 0 0 0 2 538107
-0.002474 -0.000787 0.119975 0.474007 0.787239 0.025185 -0.062500 1 0 0 0 0 0 2 539106
-0.002474 -0.000787 0.119975 0.474004 0.787249 0.025196 -0.062500 1 0 0 0 0 0 2 540107
-0.002474 -0.000787 0.119975 0.473996 0.787242 0.025191 -0.062500 1 0 0 0 0 0 2 541099
-0.002474 -0.000787 0.119975 0.474003 0.787249 0.025197 -0.062500 1 0 0 0 0 0 2 542103
-0.002474 -0.000787 0.119975 0.473996 0.787241 0.025191 -0.062500 1 0 0 0 0 0 2 543105
-0.002474 -0.000787 0.119975 0.473999 0.787261 0.025191 -0.062500 1 0 0 0 0 0 2 544105
-0.002474 -0.000787 0.119975 0.473995 0.787243 0.025190 -0.062500 1 0 0 0 0 0 2 545105
-0.002474 -0.000787 0.119975 0.474003 0.787250 0.025197 -0.062500 1 0 0 0 0 0 2 546096
-0.002474 -0.000787 0.119975 0.473995 0.787242 0.025191 -0.062500 1 0 0 0 0 0 2 547100
-0.002474 -0.000787 0.119975 0.474003 0.787249 0.025197 -0.062500 1 0 0 0 0 0 2 548089
-0.002474 -0.000787 0.119975 0.473995 0.787242 0.025191 -0.062500 1 0 0 0 0 0 2 549099
-0.002474 -0.000787 0.119975 0.474002 0.787249 0.025197 -0.062500 1 0 0 0 0 0 2 550089
-0.002474 -0.000787 0.119975 0.474003 0.787250 0.025198 -0.062500 1 0 0 0 0 0 2 551098
-0.002474 -0.000787 0.119975 0.473992 0.787254 0.025185 -0.062500 1 0 0 0 0 0 2 552089
-0.002474 -0.000787 0.119975 0.474002 0.787251 0.025197 -0.062500 1 0 0 0 0 0 2 553098
-0.002474 -0.000787 0.119975 0.473995 0.787242 0.025191 -0.062500 1 0 0 0 0 0 2 554088
-0.002474 -0.000787 0.119975 0.474002 0.787250 0.025197 -0.062500 1 0 0 0 0 0 2 555098
-0.002474 -0.000787 0.119975 0.473995 0.787242 0.025191 -0.062500 1 0 0 0 0 0 2 556089
-0.002474 -0.000787 0.119975 0.474002 0.787250 0.025198 -0.062500 1 0 0 0 0 0 2 557097
-0.002474 -0.000787 0.119975 0.473995 0.787242 0.025191 -0.062500 1 0 0 0 0 0 2 558099
-0.002474 -0.000787 0.119975 0.474002 0.787249 0.025198 -0.062500 1 0 0 0 0 0 2 559105
-0.002474 -0.000787 0.119975 0.474004 0.787251 0.025178 -0.062500 1 0 0 0 0 0 2 560106
-0.002474 -0.000787 0.119975 0.474004 0.787251 0.025196 -0.062500 1 0 0 0 0 0 2 561115
-0.002474 -0.000787 0.119975 0.473996 0.787242 0.025191 -0.062500 1 0 0 0 0 0 2 562099
-0.002474 -0.000787 0.119975 0.474003 0.787250 0.025197 -0.062500 1 0 0 0 0 0 2 563094
-0.002474 -0.000787 0.119975 0.473995 0.787242 0.025191 -0.062500 1 0 0 0 0 0 2 564097
-0.002474 -0.000787 0.119975 0.474003 0.787249 0.025197 -0.062500 1 0 0 0 0 0 2 565234
-0.002474 -0.000787 0.119975 0.473995 0.787241 0.025191 -0.062500 1 0 0 0 0 0 2 566107
-0.002474 -0.000787 0.119975 0.474003 0.787249 0.025197 -0.062500 1 0 0 0 0 0 2 567089
-0.002474 -0.000787 0.119975 0.473992 0.787253 0.025184 -0.062500 1 0 0 0 0 0 2 568107
-0.002474 -0.000787 0.119975 0.474002 0.787251 0.025196 -0.062500 1 0 0 0 0 0 2 569105
-0.002474 -0.000787 0.119975 0.474003 0.787251 0.025198 -0.062500 1 0 0 0 0 0 2 570104
-0.002474 -0.000787 0.119975 0.473995 0.787242 0.025191 -0.062500 1 0 0 0 0 0 2 571104
-0.002474 -0.000787 0.119975 0.474003 0.787250 0.025198 -0.062500 1 0 0 0 0 0 2 572105
-0.002474 -0.000787 0.119975 0.473995 0.787242 0.025191 -0.062500 1 0 0 0 0 0 2 573104
-0.002474 -0.000787 0.119975 0.474003 0.787249 0.025198 -0.062500 1 0 0 0 0 0 2 574105
-0.002474 -0.000787 0.119975 0.473992 0.787254 0.025185 -0.062500 1 0 0 0 0 0 2 575104
-0.002474 -0.000787 0.119975 0.474002 0.787251 0.025197 -0.062500 1 0 0 0 0 0 2 576114
-0.002474 -0.000787 0.119975 0.473995 0.787242 0.025191 -0.062500 1 0 0 0 0 0 2 577078
-0.002474 -0.000787 0.119975 0.474002 0.787250 0.025197 -0.062500 1 0 0 0 0 0 2 578108
-0.002474 -0.000787 0.119975 0.473995 0.787242 0.025191 -0.062500 1 0 0 0 0 0 2 579102
-0.002474 -0.000787 0.119975 0.474002 0.787250 0.025198 -0.062500 1 0 0 0 0 0 2 580107
-0.002474 -0.000787 0.119975 0.474007 0.787239 0.025185 -0.062500 1 0 0 0 0 0 2 581073
-0.002474 -0.000787 0.119975 0.474004 0.787249 0.025197 -0.062500 1 0 0 0 0 0 2 582103
-0.002474 -0.000787 0.119975 0.473992 0.787253 0.025184 -0.062500 1 0 0 0 0 0 2 583103
-0.002474 -0.000787 0.119975 0.474002 0.787251 0.025196 -0.062500 1 0 0 0 0 0 2 584105
-0.002474 -0.000787 0.119975 0.473995 0.787242 0.025191 -0.062500 1 0 0 0 0 0 2 585101
-0.002474 -0.000787 0.119975 0.474003 0.787250 0.025197 -0.062500 1 0 0 0 0 0 2 586103
-0.002474 -0.000787 0.119975 0.473995 0.787242 0.025191 -0.062500 1 0 0 0 0 0 2 587101
-0.002474 -0.000787 0.119975 0.474003 0.787249 0.025197 -0.062500 1 0 0 0 0 0 2 588093
-0.002474 -0.000787 0.119975 0.473995 0.787241 0.025191 -0.062500 1 0 0 0 0 0 2 589096
-0.002474 -0.000787 0.119975 0.474002 0.787249 0.025197 -0.062500 1 0 0 0 0 0 2 590099
-0.002474 -0.000787 0.119975 0.474000 0.787262 0.025191 -0.062500 1 0 0 0 0 0 2 591086
-0.002474 -0.000787 0.119975 0.473995 0.787243 0.025190 -0.062500 1 0 0 0 0 0 2 592098
-0.002474 -0.000787 0.119975 0.474002 0.787250 0.025197 -0.062500 1 0 0 0 0 0 2 593099
-0.002474 -0.000787 0.119975 0.473995 0.787242 0.025191 -0.062500 1 0 0 0 0 0 2 594101
-0.002474 -0.000787 0.119975 0.474002 0.787250 0.025197 -0.062500 1 0 0 0 0 0 2 595104
-0.002474 -0.000787 0.119975 0.473995 0.787242 0.025191 -0.062500 1 0 0 0 0 0 2 596104
-0.002474 -0.000787 0.119975 0.474002 0.787250 0.025198 -0.062500 1 0 0 0 0 0 2 597103
-0.002474 -0.000787 0.119975 0.473992 0.787254 0.025185 -0.062500 1 0 0 0 0 0 2 598103
-0.002474 -0.000787 0.119975 0.474002 0.787251 0.025197 -0.062500 1 0 0 0 0 0 2 599103
-0.002474 -0.000787 0.119975 0.474007 0.787239 0.025184 -0.062500 1 0 0 0 0 0 2 600181
-0.002474 -0.000787 0.119975 0.474004 0.787249 0.025196 -0.062500 1 0 0 0 0 0 2 601174
-0.002474 -0.000787 0.119975 0.473996 0.787242 0.025191 -0.062500 1 0 0 0 0 0 2 602176
-0.002474 -0.000787 0.119975 0.474003 0.787249 0.025197 -0.062500 1 0 0 0 0 0 2 603171
-0.002474 -0.000787 0.119975 0.473996 0.787242 0.025191 -0.062500 1 0 0 0 0 0 2 604180
-0.002474 -0.000787 0.119975 0.474003 0.787249 0.025197 -0.062500 1 0 0 0 0 0 2 605145
-0.002474 -0.000787 0.119975 0.473995 0.787241 0.025191 -0.062500 1 0 0 0 0 0 2 606148
-0.002474 -0.000787 0.119975 0.473999 0.787261 0.025191 -0.062500 1 0 0 0 0 0 2 607159
-0.002474 -0.000787 0.119975 0.474003 0.787252 0.025197 -0.062500 1 0 0 0 0 0 2 608174
-0.002474 -0.000787 0.119975 0.473995 0.787242 0.025191 -0.062500 1 0 0 0 0 0 2 609178
-0.002474 -0.000787 0.119975 0.474003 0.787250 0.025197 -0.062500 1 0 0 0 0 0 2 610147
-0.002474 -0.000787 0.119975 0.473995 0.787242 0.025191 -0.062500 1 0 0 0 0 0 2 611147
-0.002474 -0.000787 0.119975 0.474003 0.787250 0.025198 -0.062500 1 0 0 0 0 0 2 612149
-0.002474 -0.000787 0.119975 0.473995 0.787242 0.025191 -0.062500 1 0 0 0 0 0 2 613154
-0.002474 -0.000787 0.119975 0.474003 0.787249 0.025198 -0.062500 1 0 0 0 0 0 2 614170
-0.002474 -0.000787 0.119975 0.473992 0.787253 0.025185 -0.062500 1 0 0 0 0 0 2 615153
-0.002474 -0.000787 0.119975 0.474002 0.787251 0.025197 -0.062500 1 0 0 0 0 0 2 616166
-0.002474 -0.000787 0.119975 0.473995 0.787242 0.025191 -0.062500 1 0 0 0 0 0 2 617152
-0.002474 -0.000787 0.119975 0.474002 0.787250 0.025197 -0.062500 1 0 0 0 0 0 2 618166
-0.002474 -0.000787 0.119975 0.473995 0.787242 0.025191 -0.062500 1 0 0 0 0 0 2 619152
-0.002474 -0.000787 0.119975 0.474002 0.787250 0.025198 -0.062500 1 0 0 0 0 0 2 620167
-0.002474 -0.000787 0.119975 0.474007 0.787239 0.025185 -0.062500 1 0 0 0 0 0 2 621152
-0.002474 -0.000787 0.119975 0.474004 0.787249 0.025197 -0.062500 1 0 0 0 0 0 2 622169
-0.002474 -0.000787 0.119975 0.473992 0.787253 0.025184 -0.062500 1 0 0 0 0 0 2 623152
-0.002474 -0.000787 0.119975 0.474002 0.787251 0.025196 -0.062500 1 0 0 0 0 0 2 624167
-0.002474 -0.000787 0.119975 0.473995 0.787242 0.025191 -0.062500 1 0 0 0 0 0 2 625169
-0.002474 -0.000787 0.119975 0.474003 0.787250 0.025197 -0.062500 1 0 0 0 0 0 2 626152
-0.002474 -0.000787 0.119975 0.473995 0.787242 0.025191 -0.062500 1 0 0 0 0 0 2 627166
-0.002474 -0.000787 0.119975 0.474003 0.787249 0.025197 -0.062500 1 0 0 0 0 0 2 628153
-0.002474 -0.000787 0.119975 0.473995 0.787241 0.025191 -0.062500 1 0 0 0 0 0 2 629095
-0.002474 -0.000787 0.119975 0.474003 0.787249 0.025197 -0.062500 1 0 0 0 0 0 2 630087
-0.002474 -0.000787 0.119975 0.474000 0.787262 0.025192 -0.062500 1 0 0 0 0 0 2 631095
-0.002474 -0.000787 0.119975 0.473995 0.787243 0.025190 -0.062500 1 0 0 0 0 0 2 632086
-0.002474 -0.000787 0.119975 0.474002 0.787250 0.025197 -0.062500 1 0 0 0 0 0 2 633095
-0.002474 -0.000787 0.119975 0.473995 0.787242 0.025191 -0.062500 1 0 0 0 0 0 2 634086
-0.002474 -0.000787 0.119975 0.474002 0.787250 0.025198 -0.062500 1 0 0 0 0 0 2 635096
-0.002474 -0.000787 0.119975 0.473995 0.787242 0.025191 -0.062500 1 0 0 0 0 0 2 636089
-0.002474 -0.000787 0.119975 0.474002 0.787249 0.025198 -0.062500 1 0 0 0 0 0 2 637102
-0.002474 -0.000787 0.119975 0.473992 0.787253 0.025185 -0.062500 1 0 0 0 0 0 2 638094
-0.002474 -0.000787 0.119975 0.474002 0.787251 0.025197 -0.062500 1 0 0 0 0 0 2 639107
-0.002474 -0.000787 0.119975 0.473995 0.787242 0.025191 -0.062500 1 0 0 0 0 0 2 640094
-0.002474 -0.000787 0.119975 0.474002 0.787250 0.025197 -0.062500 1 0 0 0 0 0 2 641119
-0.002474 -0.000787 0.119975 0.474007 0.787239 0.025185 -0.062500 1 0 0 0 0 0 2 642085
-0.002474 -0.000787 0.119975 0.474004 0.787249 0.025197 -0.062500 1 0 0 0 0 0 2 643095
-0.002474 -0.000787 0.119975 0.473996 0.787241 0.025191 -0.062500 1 0 0 0 0 0 2 644087
-0.002474 -0.000787 0.119975 0.474003 0.787249 0.025197 -0.062500 1 0 0 0 0 0 2 645097
-0.002474 -0.000787 0.119975 0.473992 0.787253 0.025184 -0.062500 1 0 0 0 0 0 2 646092
-0.002474 -0.000787 0.119975 0.474002 0.787251 0.025196 -0.062500 1 0 0 0 0 0 2 647090
-0.002474 -0.000787 0.119975 0.474003 0.787251 0.025198 -0.062500 1 0 0 0 0 0 2 648092
-0.002474 -0.000787 0.119975 0.473996 0.787242 0.025191 -0.062500 1 0 0 0 0 0 2 649089
-0.002474 -0.000787 0.119975 0.474003 0.787250 0.025197 -0.062500 1 0 0 0 0 0 2 650088
-0.002474 -0.000787 0.119975 0.473995 0.787242 0.025191 -0.062500 1 0 0 0 0 0 2 651089
-0.002474 -0.000787 0.119975 0.474003 0.787250 0.025198 -0.062500 1 0 0 0 0 0 2 652091
-0.002474 -0.000787 0.119975 0.473992 0.787254 0.025184 -0.062500 1 0 0 0 0 0 2 653099
-0.002474 -0.000787 0.119975 0.474002 0.787251 0.025197 -0.062500 1 0 0 0 0 0 2 654096
-0.002474 -0.000787 0.119975 0.473995 0.787242 0.025191 -0.062500 1 0 0 0 0 0 2 655095
-0.002474 -0.000787 0.119975 0.474002 0.787250 0.025197 -0.062500 1 0 0 0 0 0 2 656096
-0.002474 -0.000787 0.119975 0.473995 0.787242 0.025191 -0.062500 1 0 0 0 0 0 2 657089
-0.002474 -0.000787 0.119975 0.474002 0.787250 0.025198 -0.062500 1 0 0 0 0 0 2 658093
-0.002474 -0.000787 0.119975 0.473995 0.787242 0.025191 -0.062500 1 0 0 0 0 0 2 659090
-0.002474 -0.000787 0.119975 0.474002 0.787249 0.025198 -0.062500 1 0 0 0 0 0 2 660092
-0.002474 -0.000787 0.119975 0.474004 0.787251 0.025178 -0.062500 1 0 0 0 0 0 2 661089
-0.002474 -0.000787 0.119975 0.474004 0.787251 0.025196 -0.062500 1 0 0 0 0 0 2 662090
-0.002474 -0.000787 0.119975 0.473996 0.787242 0.025190 -0.062500 1 0 0 0 0 0 2 663090
-0.002474 -0.000787 0.119975 0.474003 0.787250 0.025197 -0.062500 1 0 0 0 0 0 2 664092
-0.002474 -0.000787 0.119975 0.473995 0.787242 0.025191 -0.062500 1 0 0 0 0 0 2 665089
-0.002474 -0.000787 0.119975 0.474003 0.787249 0.025197 -0.062500 1 0 0 0 0 0 2 666090
-0.002474 -0.000787 0.119975 0.473995 0.787241 0.025191 -0.062500 1 0 0 0 0 0 2 667092
-0.002474 -0.000787 0.119975 0.474003 0.787249 0.025197 -0.062500 1 0 0 0 0 0 2 668074
-0.002474 -0.000787 0.119975 0.473995 0.787241 0.025191 -0.062500 1 0 0 0 0 0 2 669091
-0.002474 -0.000787 0.119975 0.473999 0.787261 0.025191 -0.062500 1 0 0 0 0 0 2 670090
-0.002474 -0.000787 0.119975 0.474003 0.787252 0.025197 -0.062500 1 0 0 0 0 0 2 671089
-0.002474 -0.000787 0.119975 0.473995 0.787242 0.025191 -0.062500 1 0 0 0 0 0 2 672091
-0.002474 -0.000787 0.119975 0.474003 0.787250 0.025197 -0.062500 1 0 0 0 0 0 2 673089
-0.002474 -0.000787 0.119975 0.473995 0.787242 0.025191 -0.062500 1 0 0 0 0 0 2 674090
-0.002474 -0.000787 0.119975 0.474002 0.787250 0.025198 -0.062500 1 0 0 0 0 0 2 675090
-0.002474 -0.000787 0.119975 0.473995 0.787242 0.025191 -0.062500 1 0 0 0 0 0 2 676219
-0.002474 -0.000787 0.119975 0.473999 0.787261 0.025191 -0.062500 1 0 0 0 0 0 2 677092
-0.002474 -0.000787 0.119975 0.473995 0.787243 0.025190 -0.062500 1 0 0 0 0 0 2 678209
-0.002474 -0.000787 0.119975 0.474002 0.787250 0.025197 -0.062500 1 0 0 0 0 0 2 679091
-0.002474 -0.000787 0.119975 0.473995 0.787242 0.025191 -0.062500 1 0 0 0 0 0 2 680219
-0.002474 -0.000787 0.119975 0.474002 0.787250 0.025198 -0.062500 1 0 0 0 0 0 2 681215
-0.002474 -0.000787 0.119975 0.474007 0.787239 0.025185 -0.062500 1 0 0 0 0 0 2 682219
-0.002474 -0.000787 0.119975 0.474004 0.787249 0.025197 -0.062500 1 0 0 0 0 0 2 683213
-0.002474 -0.000787 0.119975 0.473996 0.787241 0.025191 -0.062500 1 0 0 0 0 0 2 684216
-0.002474 -0.000787 0.119975 0.474003 0.787249 0.025197 -0.062500 1 0 0 0 0 0 2 685212
-0.002474 -0.000787 0.119975 0.473992 0.787253 0.025184 -0.062500 1 0 0 0 0 0 2 686215
-0.002474 -0.000787 0.119975 0.474002 0.787251 0.025196 -0.062500 1 0 0 0 0 0 2 687197
-0.002474 -0.000787 0.119975 0.474003 0.787251 0.025198 -0.062500 1 0 0 0 0 0 2 688216
-0.002474 -0.000787 0.119975 0.473996 0.787242 0.025191 -0.062500 1 0 0 0 0 0 2 689217
-0.002474 -0.000787 0.119975 0.474003 0.787250 0.025197 -0.062500 1 0 0 0 0 0 2 690205
-0.002474 -0.000787 0.119975 0.473995 0.787242 0.025191 -0.062500 1 0 0 0 0 0 2 691215
-0.002474 -0.000787 0.119975 0.474003 0.787249 0.025198 -0.062500 1 0 0 0 0 0 2 692088
-0.002474 -0.000787 0.119975 0.473992 0.787253 0.025185 -0.062500 1 0 0 0 0 0 2 693204
-0.002474 -0.000787 0.119975 0.474002 0.787251 0.025197 -0.062500 1 0 0 0 0 0 2 694214
-0.002474 -0.000787 0.119975 0.473995 0.787242 0.025191 -0.062500 1 0 0 0 0 0 2 695204
-0.002474 -0.000787 0.119975 0.474002 0.787250 0.025197 -0.062500 1 0 0 0 0 0 2 696218
-0.002474 -0.000787 0.119975 0.473995 0.787242 0.025191 -0.062500 1 0 0 0 0 0 2 697204
-0.002474 -0.000787 0.119975 0.474002 0.787250 0.025198 -0.062500 1 0 0 0 0 0 2 698213
-0.002474 -0.000787 0.119975 0.473995 0.787242 0.025191 -0.062500 1 0 0 0 0 0 2 699204
-0.002474 -0.000787 0.119975 0.474002 0.787249 0.025198 -0.062500 1 0 0 0 0 0 2 700219
-0.002474 -0.000787 0.119975 0.474004 0.787251 0.025178 -0.062500 1 0 0 0 0 0 2 701209
-0.002474 -0.000787 0.119975 0.474004 0.787251 0.025196 -0.062500 1 0 0 0 0 0 2 702222
-0.002474 -0.000787 0.119975 0.473996 0.787242 0.025191 -0.062500 1 0 0 0 0 0 2 703221
-0.002474 -0.000787 0.119975 0.474003 0.787250 0.025197 -0.062500 1 0 0 0 0 0 2 704226
-0.002474 -0.000787 0.119975 0.473995 0.787242 0.025191 -0.062500 1 0 0 0 0 0 2 705213
-0.002474 -0.000787 0.119975 0.474003 0.787249 0.025197 -0.062500 1 0 0 0 0 0 2 706229
-0.002474 -0.000787 0.119975 0.473995 0.787241 0.025191 -0.062500 1 0 0 0 0 0 2 707208
-0.002474 -0.000787 0.119975 0.474003 0.787249 0.025197 -0.062500 1 0 0 0 0 0 2 708210
-0.002474 -0.000787 0.119975 0.473992 0.787253 0.025184 -0.062500 1 0 0 0 0 0 2 709227
-0.002474 -0.000787 0.119975 0.474002 0.787251 0.025196 -0.062500 1 0 0 0 0 0 2 710210
-0.002474 -0.000787 0.119975 0.474003 0.787251 0.025198 -0.062500 1 0 0 0 0 0 2 711229
-0.002474 -0.000787 0.119975 0.473995 0.787242 0.025191 -0.062500 1 0 0 0 0 0 2 712228
-0.002474 -0.000787 0.119975 0.474003 0.787250 0.025197 -0.062500 1 0 0 0 0 0 2 713223
-0.002474 -0.000787 0.119975 0.473995 0.787242 0.025191 -0.062500 1 0 0 0 0 0 2 714226
-0.002474 -0.000787 0.119975 0.474003 0.787249 0.025198 -0.062500 1 0 0 0 0 0 2 715225
-0.002474 -0.000787 0.119975 0.473992 0.787254 0.025185 -0.062500 1 0 0 0 0 0 2 716226
-0.002474 -0.000787 0.119975 0.474002 0.787251 0.025197 -0.062500 1 0 0 0 0 0 2 717092
-0.002474 -0.000787 0.119975 0.473995 0.787242 0.025191 -0.062500 1 0 0 0 0 0 2 718206
-0.002474 -0.000787 0.119975 0.474002 0.787250 0.025197 -0.062500 1 0 0 0 0 0 2 719227
-0.002474 -0.000787 0.119975 0.473995 0.787242 0.025191 -0.062500 1 0 0 0 0 0 2 720229
-0.002474 -0.000787 0.119975 0.474002 0.787250 0.025198 -0.062500 1 0 0 0 0 0 2 721224
-0.002474 -0.000787 0.119975 0.474007 0.787239 0.025185 -0.062500 1 0 0 0 0 0 2 722223
-0.002474 -0.000787 0.119975 0.474004 0.787249 0.025197 -0.062500 1 0 0 0 0 0 2 723193
-0.002474 -0.000787 0.119975 0.473996 0.787241 0.025191 -0.062500 1 0 0 0 0 0 2 724197
-0.002474 -0.000787 0.119975 0.473999 0.787261 0.025191 -0.062500 1 0 0 0 0 0 2 725226
-0.002474 -0.000787 0.119975 0.474003 0.787252 0.025197 -0.062500 1 0 0 0 0 0 2 726225
-0.002474 -0.000787 0.119975 0.473996 0.787242 0.025191 -0.062500 1 0 0 0 0 0 2 727224
-0.002474 -0.000787 0.119975 0.474003 0.787250 0.025197 -0.062500 1 0 0 0 0 0 2 728225
-0.002474 -0.000787 0.119975 0.473996 0.787242 0.025191 -0.062500 1 0 0 0 0 0 2 729224
-0.002474 -0.000787 0.119975 0.474003 0.787250 0.025197 -0.062500 1 0 0 0 0 0 2 730224
-0.002474 -0.000787 0.119975 0.473995 0.787242 0.025191 -0.062500 1 0 0 0 0 0 2 731223
-0.002474 -0.000787 0.119975 0.473999 0.787261 0.025191 -0.062500 1 0 0 0 0 0 2 732224
-0.002474 -0.000787 0.119975 0.473995 0.787243 0.025190 -0.062500 1 0 0 0 0 0 2 733223
-0.002474 -0.000787 0.119975 0.474002 0.787250 0.025197 -0.062500 1 0 0 0 0 0 2 734224
-0.002474 -0.000787 0.119975 0.473995 0.787242 0.025191 -0.062500 1 0 0 0 0 0 2 735224
-0.002474 -0.000787 0.119975 0.474002 0.787250 0.025197 -0.062500 1 0 0 0 0 0 2 736226
-0.002474 -0.000787 0.119975 0.473995 0.787242 0.025191 -0.062500 1 0 0 0 0 0 2 737224
-0.002474 -0.000787 0.119975 0.474002 0.787249 0.025198 -0.062500 1 0 0 0 0 0 2 738216
-0.002474 -0.000787 0.119975 0.473995 0.787242 0.025191 -0.062500 1 0 0 0 0 0 2 739218
-0.002474 -0.000787 0.119975 0.473999 0.787261 0.025191 -0.062500 1 0 0 0 0 0 2 740225
-0.002474 -0.000787 0.119975 0.473994 0.787243 0.025190 -0.062500 1 0 0 0 0 0 2 741224
-0.002474 -0.000787 0.119975 0.474002 0.787250 0.025197 -0.062500 1 0 0 0 0 0 2 742223
-0.002474 -0.000787 0.119975 0.474007 0.787239 0.025185 -0.062500 1 0 0 0 0 0 2 743222
-0.002474 -0.000787 0.119975 0.474004 0.787249 0.025196 -0.062500 1 0 0 0 0 0 2 744212
-0.002474 -0.000787 0.119975 0.473996 0.787241 0.025191 -0.062500 1 0 0 0 0 0 2 745216
-0.002474 -0.000787 0.119975 0.474003 0.787249 0.025197 -0.062500 1 0 0 0 0 0 2 746225
-0.002474 -0.000787 0.119975 0.473995 0.787241 0.025191 -0.062500 1 0 0 0 0 0 2 747223
-0.002474 -0.000787 0.119975 0.473999 0.787261 0.025191 -0.062500 1 0 0 0 0 0 2 748225
-0.002474 -0.000787 0.119975 0.474003 0.787252 0.025197 -0.062500 1 0 0 0 0 0 2 749222
-0.002474 -0.000787 0.119975 0.473995 0.787242 0.025191 -0.062500 1 0 0 0 0 0 2 750224
-0.002474 -0.000787 0.119975 0.474003 0.787250 0.025197 -0.062500 1 0 0 0 0 0 2 751211
-0.002474 -0.000787 0.119975 0.473995 0.787242 0.025191 -0.062500 1 0 0 0 0 0 2 752196
-0.002474 -0.000787 0.119975 0.474003 0.787250 0.025197 -0.062500 1 0 0 0 0 0 2 753223
-0.002474 -0.000787 0.119975 0.473995 0.787242 0.025191 -0.062500 1 0 0 0 0 0 2 754223
-0.002474 -0.000787 0.119975 0.474003 0.787249 0.025198 -0.062500 1 0 0 0 0 0 2 755216
-0.002474 -0.000787 0.119975 0.473992 0.787253 0.025185 -0.062500 1 0 0 0 0 0 2 756208
-0.002474 -0.000787 0.119975 0.474002 0.787251 0.025197 -0.062500 1 0 0 0 0 0 2 757216
-0.002474 -0.000787 0.119975 0.473995 0.787242 0.025191 -0.062500 1 0 0 0 0 0 2 758216
-0.002474 -0.000787 0.119975 0.474002 0.787250 0.025197 -0.062500 1 0 0 0 0 0 2 759207
-0.002474 -0.000787 0.119975 0.473995 0.787242 0.025191 -0.062500 1 0 0 0 0 0 2 760217
-0.002474 -0.000787 0.119975 0.474002 0.787250 0.025198 -0.062500 1 0 0 0 0 0 2 761206
-0.002474 -0.000787 0.119975 0.474007 0.787239 0.025185 -0.062500 1 0 0 0 0 0 2 762216
-0.002474 -0.000787 0.119975 0.474004 0.787249 0.025197 -0.062500 1 0 0 0 0 0 2 763206
-0.002474 -0.000787 0.119975 0.473992 0.787253 0.025184 -0.062500 1 0 0 0 0 0 2 764218
-0.002474 -0.000787 0.119975 0.474002 0.787251 0.025196 -0.062500 1 0 0 0 0 0 2 765207
-0.002474 -0.000787 0.119975 0.474004 0.787251 0.025198 -0.062500 1 0 0 0 0 0 2 766216
-0.002474 -0.000787 0.119975 0.473996 0.787242 0.025191 -0.062500 1 0 0 0 0 0 2 767210
-0.002474 -0.000787 0.119975 0.474003 0.787250 0.025197 -0.062500 1 0 0 0 0 0 2 768223
-0.002474 -0.000787 0.119975 0.473996 0.787242 0.025191 -0.062500 1 0 0 0 0 0 2 769213
-0.002474 -0.000787 0.119975 0.474003 0.787249 0.025198 -0.062500 1 0 0 0 0 0 2 770218
-0.002474 -0.000787 0.119975 0.473992 0.787254 0.025184 -0.062500 1 0 0 0 0 0 2 771208
-0.002474 -0.000787 0.119975 0.474002 0.787251 0.025197 -0.062500 1 0 0 0 0 0 2 772207
-0.002474 -0.000787 0.119975 0.473995 0.787242 0.025191 -0.062500 1 0 0 0 0 0 2 773220
-0.002474 -0.000787 0.119975 0.474002 0.787250 0.025197 -0.062500 1 0 0 0 0 0 2 774222
-0.002474 -0.000787 0.119975 0.473995 0.787242 0.025191 -0.062500 1 0 0 0 0 0 2 775229
-0.002474 -0.000787 0.119975 0.474002 0.787250 0.025197 -0.062500 1 0 0 0 0 0 2 776195
-0.002474 -0.000787 0.119975 0.473995 0.787242 0.025191 -0.062500 1 0 0 0 0 0 2 777221
-0.002474 -0.000787 0.119975 0.474002 0.787249 0.025198 -0.062500 1 0 0 0 0 0 2 778221
-0.002474 -0.000787 0.119975 0.473992 0.787253 0.025185 -0.062500 1 0 0 0 0 0 2 779223
-0.002474 -0.000787 0.119975 0.474002 0.787251 0.025197 -0.062500 1 0 0 0 0 0 2 780224
-0.002474 -0.000787 0.119975 0.473995 0.787242 0.025191 -0.062500 1 0 0 0 0 0 2 781224
-0.002474 -0.000787 0.119975 0.474002 0.787250 0.025197 -0.062500 1 0 0 0 0 0 2 782223
-0.002474 -0.000787 0.119975 0.474007 0.787239 0.025185 -0.062500 1 0 0 0 0 0 2 783223
-0.002474 -0.000787 0.119975 0.474004 0.787249 0.025196 -0.062500 1 0 0 0 0 0 2 784223
-0.002474 -0.000787 0.119975 0.473996 0.787241 0.025191 -0.062500 1 0 0 0 0 0 2 785229
-0.002474 -0.000787 0.119975 0.474003 0.787249 0.025197 -0.062500 1 0 0 0 0 0 2 786223
-0.002474 -0.000787 0.119975 0.473992 0.787253 0.025184 -0.062500 1 0 0 0 0 0 2 787226
-0.002474 -0.000787 0.119975 0.474002 0.787251 0.025196 -0.062500 1 0 0 0 0 0 2 788211
-0.002474 -0.000787 0.119975 0.474003 0.787251 0.025198 -0.062500 1 0 0 0 0 0 2 789223
-0.002474 -0.000787 0.119975 0.473995 0.787242 0.025191 -0.062500 1 0 0 0 0 0 2 790222
-0.002474 -0.000787 0.119975 0.474003 0.787250 0.025197 -0.062500 1 0 0 0 0 0 2 791222
-0.002474 -0.000787 0.119975 0.473995 0.787242 0.025191 -0.062500 1 0 0 0 0 0 2 792224
-0.002474 -0.000787 0.119975 0.474003 0.787249 0.025198 -0.062500 1 0 0 0 0 0 2 793217
-0.002474 -0.000787 0.119975 0.473995 0.787242 0.025191 -0.062500 1 0 0 0 0 0 2 794193
-0.002474 -0.000787 0.119975 0.473999 0.787261 0.025191 -0.062500 1 0 0 0 0 0 2 795223
-0.002474 -0.000787 0.119975 0.473995 0.787243 0.025190 -0.062500 1 0 0 0 0 0 2 796223
-0.002474 -0.000787 0.119975 0.474002 0.787250 0.025197 -0.062500 1 0 0 0 0 0 2 797222
-0.002474 -0.000787 0.119975 0.473995 0.787242 0.025191 -0.062500 1 0 0 0 0 0 2 798193
-0.002474 -0.000787 0.119975 0.474002 0.787250 0.025197 -0.062500 1 0 0 0 0 0 2 799192
-0.002474 -0.000787 0.119975 0.473995 0.787242 0.025191 -0.062500 1 0 0 0 0 0 2 800224
-0.002474 -0.000787 0.119975 0.474002 0.787249 0.025198 -0.062500 1 0 0 0 0 0 2 801217
-0.002474 -0.000787 0.119975 0.474004 0.787251 0.025178 -0.062500 1 0 0 0 0 0 2 802221
-0.002474 -0.000787 0.119975 0.474004 0.787251 0.025196 -0.062500 1 0 0 0 0 0 2 803222
-0.002474 -0.000787 0.119975 0.474004 0.787251 0.025198 -0.062500 1 0 0 0 0 0 2 804223
-0.002474 -0.000787 0.119975 0.473996 0.787242 0.025191 -0.062500 1 0 0 0 0 0 2 805222
-0.002474 -0.000787 0.119975 0.474003 0.787250 0.025197 -0.062500 1 0 0 0 0 0 2 806221
-0.002474 -0.000787 0.119975 0.473996 0.787242 0.025191 -0.062500 1 0 0 0 0 0 2 807222
-0.002474 -0.000787 0.119975 0.474003 0.787250 0.025197 -0.062500 1 0 0 0 0 0 2 808234
-0.002474 -0.000787 0.119975 0.473996 0.787242 0.025191 -0.062500 1 0 0 0 0 0 2 809219
-0.002474 -0.000787 0.119975 0.474003 0.787249 0.025198 -0.062500 1 0 0 0 0 0 2 810211
-0.002474 -0.000787 0.119975 0.473992 0.787253 0.025184 -0.062500 1 0 0 0 0 0 2 811222
-0.002474 -0.000787 0.119975 0.474002 0.787251 0.025197 -0.062500 1 0 0 0 0 0 2 812224
-0.002474 -0.000787 0.119975 0.473995 0.787242 0.025191 -0.062500 1 0 0 0 0 0 2 813221
-0.002474 -0.000787 0.119975 0.474002 0.787250 0.025197 -0.062500 1 0 0 0 0 0 2 814221
-0.002474 -0.000787 0.119975 0.473995 0.787242 0.025191 -0.062500 1 0 0 0 0 0 2 815221
-0.002474 -0.000787 0.119975 0.474002 0.787250 0.025198 -0.062500 1 0 0 0 0 0 2 816222
-0.002474 -0.000787 0.119975 0.473995 0.787242 0.025191 -0.062500 1 0 0 0 0 0 2 817224
-0.002474 -0.000787 0.119975 0.474002 0.787249 0.025198 -0.062500 1 0 0 0 0 0 2 818192
-0.002474 -0.000787 0.119975 0.473992 0.787253 0.025185 -0.062500 1 0 0 0 0 0 2 819222
-0.002474 -0.000787 0.119975 0.474002 0.787251 0.025197 -0.062500 1 0 0 0 0 0 2 820223
-0.002474 -0.000787 0.119975 0.473995 0.787242 0.025191 -0.062500 1 0 0 0 0 0 2 821216
-0.002474 -0.000787 0.119975 0.474002 0.787250 0.025197 -0.062500 1 0 0 0 0 0 2 822206
-0.002474 -0.000787 0.119975 0.474007 0.787239 0.025185 -0.062500 1 0 0 0 0 0 2 823214
-0.002474 -0.000787 0.119975 0.474004 0.787249 0.025197 -0.062500 1 0 0 0 0 0 2 824206
-0.002474 -0.000787 0.119975 0.473996 0.787241 0.025191 -0.062500 1 0 0 0 0 0 2 825212
-0.002474 -0.000787 0.119975 0.474003 0.787249 0.025197 -0.062500 1 0 0 0 0 0 2 826214
-0.002474 -0.000787 0.119975 0.473992 0.787253 0.025184 -0.062500 1 0 0 0 0 0 2 827204
-0.002474 -0.000787 0.119975 0.474002 0.787251 0.025196 -0.062500 1 0 0 0 0 0 2 828215
-0.002474 -0.000787 0.119975 0.474003 0.787251 0.025198 -0.062500 1 0 0 0 0 0 2 829204
-0.002474 -0.000787 0.119975 0.473996 0.787242 0.025191 -0.062500 1 0 0 0 0 0 2 830213
-0.002474 -0.000787 0.119975 0.474003 0.787250 0.025197 -0.062500 1 0 0 0 0 0 2 831205
-0.002474 -0.000787 0.119975 0.473995 0.787242 0.025191 -0.062500 1 0 0 0 0 0 2 832215
-0.002474 -0.000787 0.119975 0.474003 0.787249 0.025198 -0.062500 1 0 0 0 0 0 2 833268
-0.002474 -0.000787 0.119975 0.473992 0.787253 0.025184 -0.062500 1 0 0 0 0 0 2 834223
-0.002474 -0.000787 0.119975 0.474002 0.787251 0.025197 -0.062500 1 0 0 0 0 0 2 835212
-0.002474 -0.000787 0.119975 0.473995 0.787242 0.025191 -0.062500 1 0 0 0 0 0 2 836230
-0.002474 -0.000787 0.119975 0.474002 0.787250 0.025197 -0.062500 1 0 0 0 0 0 2 837215
-0.002474 -0.000787 0.119975 0.473995 0.787242 0.025191 -0.062500 1 0 0 0 0 0 2 838214
-0.002474 -0.000787 0.119975 0.474002 0.787250 0.025197 -0.062500 1 0 0 0 0 0 2 839203
-0.002474 -0.000787 0.119975 0.473995 0.787242 0.025191 -0.062500 1 0 0 0 0 0 2 840220
-0.002474 -0.000787 0.119975 0.474002 0.787249 0.025198 -0.062500 1 0 0 0 0 0 2 841217
-0.002474 -0.000787 0.119975 0.474004 0.787250 0.025178 -0.062500 1 0 0 0 0 0 2 842225
-0.002474 -0.000787 0.119975 0.474004 0.787251 0.025196 -0.062500 1 0 0 0 0 0 2 843192
-0.002474 -0.000787 0.119975 0.474004 0.787251 0.025198 -0.062500 1 0 0 0 0 0 2 844220
-0.002474 -0.000787 0.119975 0.473996 0.787242 0.025191 -0.062500 1 0 0 0 0 0 2 845218
-0.002474 -0.000787 0.119975 0.474003 0.787250 0.025197 -0.062500 1 0 0 0 0 0 2 846222
-0.002474 -0.000787 0.119975 0.473996 0.787242 0.025191 -0.062500 1 0 0 0 0 0 2 847219
-0.002474 -0.000787 0.119975 0.474003 0.787249 0.025197 -0.062500 1 0 0 0 0 0 2 848222
-0.002474 -0.000787 0.119975 0.473996 0.787242 0.025191 -0.062500 1 0 0 0 0 0 2 849219
-0.002474 -0.000787 0.119975 0.473999 0.787261 0.025191 -0.062500 1 0 0 0 0 0 2 850229
-0.002474 -0.000787 0.119975 0.473995 0.787243 0.025190 -0.062500 1 0 0 0 0 0 2 851194
-0.002474 -0.000787 0.119975 0.474003 0.787250 0.025197 -0.062500 1 0 0 0 0 0 2 852226
-0.002474 -0.000787 0.119975 0.473995 0.787242 0.025191 -0.062500 1 0 0 0 0 0 2 853220
-0.002474 -0.000787 0.119975 0.474003 0.787250 0.025197 -0.062500 1 0 0 0 0 0 2 854221
-0.002474 -0.000787 0.119975 0.473995 0.787242 0.025191 -0.062500 1 0 0 0 0 0 2 855191
-0.002474 -0.000787 0.119975 0.474002 0.787249 0.025198 -0.062500 1 0 0 0 0 0 2 856300
-0.002474 -0.000787 0.119975 0.473992 0.787253 0.025184 -0.062500 1 0 0 0 0 0 2 857292
-0.002474 -0.000787 0.119975 0.474002 0.787251 0.025197 -0.062500 1 0 0 0 0 0 2 858260
-0.002474 -0.000787 0.119975 0.473995 0.787242 0.025191 -0.062500 1 0 0 0 0 0 2 859293
-0.002474 -0.000787 0.119975 0.474002 0.787250 0.025197 -0.062500 1 0 0 0 0 0 2 860294
-0.002474 -0.000787 0.119975 0.473995 0.787242 0.025191 -0.062500 1 0 0 0 0 0 2 861293
-0.002474 -0.000787 0.119975 0.474002 0.787250 0.025197 -0.062500 1 0 0 0 0 0 2 862289
-0.002474 -0.000787 0.119975 0.474007 0.787239 0.025185 -0.062500 1 0 0 0 0 0 2 863261
-0.002474 -0.000787 0.119975 0.474004 0.787249 0.025197 -0.062500 1 0 0 0 0 0 2 864289
-0.002474 -0.000787 0.119975 0.473996 0.787241 0.025191 -0.062500 1 0 0 0 0 0 2 865262
-0.002474 -0.000787 0.119975 0.473999 0.787261 0.025190 -0.062500 1 0 0 0 0 0 2 866292
-0.002474 -0.000787 0.119975 0.474003 0.787252 0.025197 -0.062500 1 0 0 0 0 0 2 867286
-0.002474 -0.000787 0.119975 0.473996 0.787242 0.025191 -0.062500 1 0 0 0 0 0 2 868265
-0.002474 -0.000787 0.119975 0.474003 0.787250 0.025197 -0.062500 1 0 0 0 0 0 2 869262
-0.002474 -0.000787 0.119975 0.473995 0.787242 0.025191 -0.062500 1 0 0 0 0 0 2 870261
-0.002474 -0.000787 0.119975 0.474003 0.787250 0.025197 -0.062500 1 0 0 0 0 0 2 871260
-0.002474 -0.000787 0.119975 0.473995 0.787242 0.025191 -0.062500 1 0 0 0 0 0 2 872266
-0.002474 -0.000787 0.119975 0.474003 0.787249 0.025198 -0.062500 1 0 0 0 0 0 2 873260
-0.002474 -0.000787 0.119975 0.473992 0.787253 0.025185 -0.062500 1 0 0 0 0 0 2 874294
-0.002474 -0.000787 0.119975 0.474002 0.787251 0.025197 -0.062500 1 0 0 0 0 0 2 875270
-0.002474 -0.000787 0.119975 0.473995 0.787242 0.025191 -0.062500 1 0 0 0 0 0 2 876291
-0.002474 -0.000787 0.119975 0.474002 0.787250 0.025197 -0.062500 1 0 0 0 0 0 2 877293
-0.002474 -0.000787 0.119975 0.473995 0.787242 0.025191 -0.062500 1 0 0 0 0 0 2 878287
-0.002474 -0.000787 0.119975 0.474002 0.787249 0.025198 -0.062500 1 0 0 0 0 0 2 879293
-0.002474 -0.000787 0.119975 0.473995 0.787242 0.025191 -0.062500 1 0 0 0 0 0 2 880263
-0.002474 -0.000787 0.119975 0.473999 0.787261 0.025191 -0.062500 1 0 0 0 0 0 2 881262
-0.002474 -0.000787 0.119975 0.473994 0.787243 0.025190 -0.062500 1 0 0 0 0 0 2 882289
-0.002474 -0.000787 0.119975 0.474002 0.787250 0.025197 -0.062500 1 0 0 0 0 0 2 883261
-0.002474 -0.000787 0.119975 0.474007 0.787239 0.025185 -0.062500 1 0 0 0 0 0 2 884266
-0.002474 -0.000787 0.119975 0.474004 0.787249 0.025196 -0.062500 1 0 0 0 0 0 2 885267
-0.002474 -0.000787 0.119975 0.474004 0.787250 0.025198 -0.062500 1 0 0 0 0 0 2 886269
-0.002474 -0.000787 0.119975 0.473996 0.787242 0.025191 -0.062500 1 0 0 0 0 0 2 887260
-0.002474 -0.000787 0.119975 0.474003 0.787249 0.025197 -0.062500 1 0 0 0 0 0 2 888287
-0.002474 -0.000787 0.119975 0.473992 0.787253 0.025184 -0.062500 1 0 0 0 0 0 2 889270
-0.002474 -0.000787 0.119975 0.474002 0.787251 0.025197 -0.062500 1 0 0 0 0 0 2 890286
-0.002474 -0.000787 0.119975 0.473995 0.787242 0.025191 -0.062500 1 0 0 0 0 0 2 891269
-0.002474 -0.000787 0.119975 0.474003 0.787250 0.025197 -0.062500 1 0 0 0 0 0 2 892269
-0.002474 -0.000787 0.119975 0.473995 0.787242 0.025191 -0.062500 1 0 0 0 0 0 2 893281
-0.002474 -0.000787 0.119975 0.474003 0.787250 0.025197 -0.062500 1 0 0 0 0 0 2 894266
-0.002474 -0.000787 0.119975 0.473995 0.787242 0.025191 -0.062500 1 0 0 0 0 0 2 895281
-0.002474 -0.000787 0.119975 0.474003 0.787249 0.025198 -0.062500 1 0 0 0 0 0 2 896285
-0.002474 -0.000787 0.119975 0.473992 0.787253 0.025184 -0.062500 1 0 0 0 0 0 2 897272
-0.002474 -0.000787 0.119975 0.474002 0.787251 0.025197 -0.062500 1 0 0 0 0 0 2 898283
-0.002474 -0.000787 0.119975 0.473995 0.787242 0.025191 -0.062500 1 0 0 0 0 0 2 899267
-0.002474 -0.000787 0.119975 0.474002 0.787250 0.025197 -0.062500 1 0 0 0 0 0 2 900283
-0.002474 -0.000787 0.119975 0.473995 0.787242 0.025191 -0.062500 1 0 0 0 0 0 2 901269
-0.002474 -0.000787 0.119975 0.474002 0.787249 0.025198 -0.062500 1 0 0 0 0 0 2 902285
-0.002474 -0.000787 0.119975 0.474007 0.787239 0.025185 -0.062500 1 0 0 0 0 0 2 903267
-0.002474 -0.000787 0.119975 0.474004 0.787249 0.025197 -0.062500 1 0 0 0 0 0 2 904243
-0.002474 -0.000787 0.119975 0.473992 0.787253 0.025184 -0.062500 1 0 0 0 0 0 2 905211
-0.002474 -0.000787 0.119975 0.474002 0.787251 0.025196 -0.062500 1 0 0 0 0 0 2 906203
-0.002474 -0.000787 0.119975 0.474004 0.787251 0.025198 -0.062500 1 0 0 0 0 0 2 907211
-0.002474 -0.000787 0.119975 0.473996 0.787242 0.025191 -0.062500 1 0 0 0 0 0 2 908203
-0.002474 -0.000787 0.119975 0.474003 0.787250 0.025197 -0.062500 1 0 0 0 0 0 2 909203
-0.002474 -0.000787 0.119975 0.473996 0.787242 0.025191 -0.062500 1 0 0 0 0 0 2 910212
-0.002474 -0.000787 0.119975 0.474003 0.787249 0.025197 -0.062500 1 0 0 0 0 0 2 911211
-0.002474 -0.000787 0.119975 0.473992 0.787253 0.025184 -0.062500 1 0 0 0 0 0 2 912208
-0.002474 -0.000787 0.119975 0.474002 0.787251 0.025196 -0.062500 1 0 0 0 0 0 2 913218
-0.002474 -0.000787 0.119975 0.473995 0.787242 0.025191 -0.062500 1 0 0 0 0 0 2 914209
-0.002474 -0.000787 0.119975 0.474002 0.787250 0.025197 -0.062500 1 0 0 0 0 0 2 915198
-0.002474 -0.000787 0.119975 0.473995 0.787242 0.025191 -0.062500 1 0 0 0 0 0 2 916203
-0.002474 -0.000787 0.119975 0.474002 0.787250 0.025197 -0.062500 1 0 0 0 0 0 2 917202
-0.002474 -0.000787 0.119975 0.473995 0.787242 0.025191 -0.062500 1 0 0 0 0 0 2 918219
-0.002474 -0.000787 0.119975 0.474002 0.787249 0.025198 -0.062500 1 0 0 0 0 0 2 919216
-0.002474 -0.000787 0.119975 0.473992 0.787253 0.025184 -0.062500 1 0 0 0 0 0 2 920208
-0.002474 -0.000787 0.119975 0.474002 0.787251 0.025197 -0.062500 1 0 0 0 0 0 2 921221
-0.002474 -0.000787 0.119975 0.473995 0.787242 0.025191 -0.062500 1 0 0 0 0 0 2 922219
-0.002474 -0.000787 0.119975 0.474002 0.787250 0.025197 -0.062500 1 0 0 0 0 0 2 923220
-0.002474 -0.000787 0.119975 0.474007 0.787239 0.025185 -0.062500 1 0 0 0 0 0 2 924190
-0.002474 -0.000787 0.119975 0.474004 0.787249 0.025196 -0.062500 1 0 0 0 0 0 2 925218
-0.002474 -0.000787 0.119975 0.474004 0.787250 0.025198 -0.062500 1 0 0 0 0 0 2 926216
-0.002474 -0.000787 0.119975 0.473996 0.787242 0.025191 -0.062500 1 0 0 0 0 0 2 927216
-0.002474 -0.000787 0.119975 0.474003 0.787249 0.025198 -0.062500 1 0 0 0 0 0 2 928188
-0.002474 -0.000787 0.119975 0.473992 0.787253 0.025184 -0.062500 1 0 0 0 0 0 2 929219
-0.002474 -0.000787 0.119975 0.474002 0.787251 0.025197 -0.062500 1 0 0 0 0 0 2 930215
-0.002474 -0.000787 0.119975 0.473995 0.787242 0.025191 -0.062500 1 0 0 0 0 0 2 931219
-0.002474 -0.000787 0.119975 0.474003 0.787250 0.025197 -0.062500 1 0 0 0 0 0 2 932222
-0.002474 -0.000787 0.119975 0.473995 0.787242 0.025191 -0.062500 1 0 0 0 0 0 2 933211
-0.002474 -0.000787 0.119975 0.474003 0.787249 0.025197 -0.062500 1 0 0 0 0 0 2 934218
-0.002474 -0.000787 0.119975 0.473995 0.787242 0.025191 -0.062500 1 0 0 0 0 0 2 935216
-0.002474 -0.000787 0.119975 0.473999 0.787261 0.025191 -0.062500 1 0 0 0 0 0 2 936218
-0.002474 -0.000787 0.119975 0.473995 0.787243 0.025190 -0.062500 1 0 0 0 0 0 2 937215
-0.002474 -0.000787 0.119975 0.474002 0.787250 0.025197 -0.062500 1 0 0 0 0 0 2 938218
-0.002474 -0.000787 0.119975 0.473995 0.787242 0.025191 -0.062500 1 0 0 0 0 0 2 939216
-0.002474 -0.000787 0.119975 0.474002 0.787250 0.025197 -0.062500 1 0 0 0 0 0 2 940219
-0.002474 -0.000787 0.119975 0.473995 0.787242 0.025191 -0.062500 1 0 0 0 0 0 2 941216
-0.002474 -0.000787 0.119975 0.474002 0.787249 0.025198 -0.062500 1 0 0 0 0 0 2 942213
-0.002474 -0.000787 0.119975 0.474007 0.787239 0.025185 -0.062500 1 0 0 0 0 0 2 943216
-0.002474 -0.000787 0.119975 0.474004 0.787249 0.025197 -0.062500 1 0 0 0 0 0 2 944218
-0.002474 -0.000787 0.119975 0.473992 0.787253 0.025184 -0.062500 1 0 0 0 0 0 2 945217
-0.002474 -0.000787 0.119975 0.474002 0.787251 0.025196 -0.062500 1 0 0 0 0 0 2 946215
-0.002474 -0.000787 0.119975 0.474004 0.787251 0.025198 -0.062500 1 0 0 0 0 0 2 947217
-0.002474 -0.000787 0.119975 0.473996 0.787242 0.025191 -0.062500 1 0 0 0 0 0 2 948217
-0.002474 -0.000787 0.119975 0.474003 0.787250 0.025197 -0.062500 1 0 0 0 0 0 2 949217
-0.002474 -0.000787 0.119975 0.473996 0.787242 0.025191 -0.062500 1 0 0 0 0 0 2 950217
-0.002474 -0.000787 0.119975 0.474003 0.787249 0.025198 -0.062500 1 0 0 0 0 0 2 951217
-0.002474 -0.000787 0.119975 0.473992 0.787253 0.025184 -0.062500 1 0 0 0 0 0 2 952217
-0.002474 -0.000787 0.119975 0.474002 0.787251 0.025197 -0.062500 1 0 0 0 0 0 2 953205
-0.002474 -0.000787 0.119975 0.473995 0.787242 0.025191 -0.062500 1 0 0 0 0 0 2 954215
-0.002474 -0.000787 0.119975 0.474002 0.787250 0.025197 -0.062500 1 0 0 0 0 0 2 955215
-0.002474 -0.000787 0.119975 0.473995 0.787242 0.025191 -0.062500 1 0 0 0 0 0 2 956218
-0.002474 -0.000787 0.119975 0.474002 0.787249 0.025197 -0.062500 1 0 0 0 0 0 2 957215
-0.002474 -0.000787 0.119975 0.473995 0.787242 0.025191 -0.062500 1 0 0 0 0 0 2 958203
-0.002474 -0.000787 0.119975 0.474002 0.787249 0.025198 -0.062500 1 0 0 0 0 0 2 959218
-0.002474 -0.000787 0.119975 0.473992 0.787253 0.025185 -0.062500 1 0 0 0 0 0 2 960218
-0.002474 -0.000787 0.119975 0.474002 0.787251 0.025197 -0.062500 1 0 0 0 0 0 2 961217
-0.002474 -0.000787 0.119975 0.473995 0.787242 0.025191 -0.062500 1 0 0 0 0 0 2 962216
-0.002474 -0.000787 0.119975 0.474002 0.787250 0.025197 -0.062500 1 0 0 0 0 0 2 963217
-0.002474 -0.000787 0.119975 0.474007 0.787239 0.025185 -0.062500 1 0 0 0 0 0 2 964218
-0.002474 -0.000787 0.119975 0.474004 0.787249 0.025196 -0.062500 1 0 0 0 0 0 2 965207
-0.002474 -0.000787 0.119975 0.474004 0.787250 0.025198 -0.062500 1 0 0 0 0 0 2 966210
-0.002474 -0.000787 0.119975 0.473992 0.787254 0.025184 -0.062500 1 0 0 0 0 0 2 967201
-0.002474 -0.000787 0.119975 0.474002 0.787251 0.025196 -0.062500 1 0 0 0 0 0 2 968210
-0.002474 -0.000787 0.119975 0.473995 0.787242 0.025191 -0.062500 1 0 0 0 0 0 2 969201
-0.002474 -0.000787 0.119975 0.474003 0.787250 0.025197 -0.062500 1 0 0 0 0 0 2 970210
-0.002474 -0.000787 0.119975 0.473995 0.787242 0.025191 -0.062500 1 0 0 0 0 0 2 971200
-0.002474 -0.000787 0.119975 0.474003 0.787250 0.025197 -0.062500 1 0 0 0 0 0 2 972209
-0.002474 -0.000787 0.119975 0.473995 0.787242 0.025191 -0.062500 1 0 0 0 0 0 2 973200
-0.002474 -0.000787 0.119975 0.474003 0.787249 0.025198 -0.062500 1 0 0 0 0 0 2 974210
-0.002474 -0.000787 0.119975 0.473992 0.787253 0.025184 -0.062500 1 0 0 0 0 0 2 975200
-0.002474 -0.000787 0.119975 0.474002 0.787251 0.025197 -0.062500 1 0 0 0 0 0 2 976200
-0.002474 -0.000787 0.119975 0.473995 0.787242 0.025191 -0.062500 1 0 0 0 0 0 2 977209
-0.002474 -0.000787 0.119975 0.474002 0.787250 0.025197 -0.062500 1 0 0 0 0 0 2 978216
-0.002474 -0.000787 0.119975 0.473995 0.787242 0.025191 -0.062500 1 0 0 0 0 0 2 979198
-0.002474 -0.000787 0.119975 0.474002 0.787250 0.025197 -0.062500 1 0 0 0 0 0 2 980214
-0.002474 -0.000787 0.119975 0.473995 0.787242 0.025191 -0.062500 1 0 0 0 0 0 2 981422
-0.002474 -0.000787 0.119975 0.474002 0.787249 0.025198 -0.062500 1 0 0 0 0 0 2 982193
-0.002474 -0.000787 0.119975 0.474004 0.787250 0.025178 -0.062500 1 0 0 0 0 0 2 983209
-0.002474 -0.000787 0.119975 0.474004 0.787251 0.025196 -0.062500 1 0 0 0 0 0 2 984209
-0.002474 -0.000787 0.119975 0.474004 0.787251 0.025198 -0.062500 1 0 0 0 0 0 2 985220
-0.002474 -0.000787 0.119975 0.473996 0.787242 0.025191 -0.062500 1 0 0 0 0 0 2 986220
-0.002474 -0.000787 0.119975 0.474003 0.787250 0.025197 -0.062500 1 0 0 0 0 0 2 987204
-0.002474 -0.000787 0.119975 0.473996 0.787242 0.025191 -0.062500 1 0 0 0 0 0 2 988212
-0.002474 -0.000787 0.119975 0.474003 0.787249 0.025197 -0.062500 1 0 0 0 0 0 2 989188
-0.002474 -0.000787 0.119975 0.473996 0.787242 0.025191 -0.062500 1 0 0 0 0 0 2 990216
-0.002474 -0.000787 0.119975 0.473999 0.787261 0.025191 -0.062500 1 0 0 0 0 0 2 991215
-0.002474 -0.000787 0.119975 0.473995 0.787243 0.025190 -0.062500 1 0 0 0 0 0 2 992208
-0.002474 -0.000787 0.119975 0.474003 0.787250 0.025197 -0.062500 1 0 0 0 0 0 2 993214
-0.002474 -0.000787 0.119975 0.473995 0.787242 0.025191 -0.062500 1 0 0 0 0 0 2 994187
-0.002474 -0.000787 0.119975 0.474002 0.787250 0.025197 -0.062500 1 0 0 0 0 0 2 995222
-0.002474 -0.000787 0.119975 0.473995 0.787242 0.025191 -0.062500 1 0 0 0 0 0 2 996190
-0.002474 -0.000787 0.119975 0.474002 0.787249 0.025197 -0.062500 1 0 0 0 0 0 2 997220
-0.002474 -0.000787 0.119975 0.473995 0.787241 0.025191 -0.062500 1 0 0 0 0 0 2 998188
-0.002474 -0.000787 0.119975 0.473999 0.787261 0.025191 -0.062500 1 0 0 0 0 0 2 999217
-0.002474 -0.000787 0.119975 0.473994 0.787243 0.025190 -0.062500 1 0 0 0 0 0 3 186
-0.002474 -0.000787 0.119975 0.474002 0.787250 0.025197 -0.062500 1 0 0 0 0 0 3 1214
-0.002474 -0.000787 0.119975 0.473995 0.787242 0.025191 -0.062500 1 0 0 0 0 0 3 2217
-0.002474 -0.000787 0.119975 0.474002 0.787250 0.025197 -0.062500 1 0 0 0 0 0 3 3214
-0.002474 -0.000787 0.119975 0.474007 0.787239 0.025185 -0.062500 1 0 0 0 0 0 3 4217
-0.002474 -0.000787 0.119975 0.474004 0.787249 0.025197 -0.062500 1 0 0 0 0 0 3 5215
-0.002474 -0.000787 0.119975 0.474004 0.787250 0.025198 -0.062500 1 0 0 0 0 0 3 6215
-0.002474 -0.000787 0.119975 0.473992 0.787253 0.025184 -0.062500 1 0 0 0 0 0 3 7213
-0.002474 -0.000787 0.119975 0.474003 0.787251 0.025196 -0.062500 1 0 0 0 0 0 3 8216
-0.002474 -0.000787 0.119975 0.473995 0.787242 0.025191 -0.062500 1 0 0 0 0 0 3 9218
-0.002474 -0.000787 0.119975 0.474003 0.787250 0.025197 -0.062500 1 0 0 0 0 0 3 10214
-0.002474 -0.000787 0.119975 0.473995 0.787242 0.025191 -0.062500 1 0 0 0 0 0 3 11215
-0.002474 -0.000787 0.119975 0.474003 0.787250 0.025197 -0.062500 1 0 0 0 0 0 3 12217
-0.002474 -0.000787 0.119975 0.473995 0.787242 0.025191 -0.062500 1 0 0 0 0 0 3 13215
-0.002474 -0.000787 0.119975 0.474003 0.787249 0.025198 -0.062500 1 0 0 0 0 0 3 14212
-0.002474 -0.000787 0.119975 0.473992 0.787253 0.025184 -0.062500 1 0 0 0 0 0 3 15215
-0.002474 -0.000787 0.119975 0.474002 0.787251 0.025197 -0.062500 1 0 0 0 0 0 3 16215
-0.002474 -0.000787 0.119975 0.473995 0.787242 0.025191 -0.062500 1 0 0 0 0 0 3 17215
-0.002474 -0.000787 0.119975 0.474002 0.787250 0.025197 -0.062500 1 0 0 0 0 0 3 18215
-0.002474 -0.000787 0.119975 0.473995 0.787242 0.025191 -0.062500 1 0 0 0 0 0 3 19204
-0.002474 -0.000787 0.119975 0.474002 0.787249 0.025197 -0.062500 1 0 0 0 0 0 3 20289
-0.002474 -0.000787 0.119975 0.473995 0.787242 0.025191 -0.062500 1 0 0 0 0 0 3 21289
-0.002474 -0.000787 0.119975 0.474002 0.787249 0.025198 -0.062500 1 0 0 0 0 0 3 22282
-0.002474 -0.000787 0.119975 0.474004 0.787250 0.025178 -0.062500 1 0 0 0 0 0 3 23284
-0.002474 -0.000787 0.119975 0.474004 0.787250 0.025196 -0.062500 1 0 0 0 0 0 3 24259
-0.002474 -0.000787 0.119975 0.474004 0.787251 0.025198 -0.062500 1 0 0 0 0 0 3 25284
-0.002474 -0.000787 0.119975 0.473996 0.787242 0.025191 -0.062500 1 0 0 0 0 0 3 26279
-0.002474 -0.000787 0.119975 0.474003 0.787250 0.025197 -0.062500 1 0 0 0 0 0 3 27258
-0.002474 -0.000787 0.119975 0.473996 0.787242 0.025191 -0.062500 1 0 0 0 0 0 3 28260
-0.002474 -0.000787 0.119975 0.474003 0.787249 0.025197 -0.062500 1 0 0 0 0 0 3 29258
-0.002474 -0.000787 0.119975 0.473992 0.787253 0.025184 -0.062500 1 0 0 0 0 0 3 30256
-0.002474 -0.000787 0.119975 0.474002 0.787251 0.025196 -0.062500 1 0 0 0 0 0 3 31248
-0.002474 -0.000787 0.119975 0.473995 0.787242 0.025191 -0.062500 1 0 0 0 0 0 3 32284
-0.002474 -0.000787 0.119975 0.474003 0.787250 0.025197 -0.062500 1 0 0 0 0 0 3 33281
-0.002474 -0.000787 0.119975 0.473995 0.787242 0.025191 -0.062500 1 0 0 0 0 0 3 34263
-0.002474 -0.000787 0.119975 0.474003 0.787250 0.025197 -0.062500 1 0 0 0 0 0 3 35278
-0.002474 -0.000787 0.119975 0.473995 0.787242 0.025191 -0.062500 1 0 0 0 0 0 3 36242
-0.002474 -0.000787 0.119975 0.474002 0.787249 0.025198 -0.062500 1 0 0 0 0 0 3 37208
-0.002474 -0.000787 0.119975 0.473992 0.787253 0.025184 -0.062500 1 0 0 0 0 0 3 38198
-0.002474 -0.000787 0.119975 0.474002 0.787251 0.025197 -0.062500 1 0 0 0 0 0 3 39208
-0.002474 -0.000787 0.119975 0.473995 0.787242 0.025191 -0.062500 1 0 0 0 0 0 3 40198
-0.002474 -0.000787 0.119975 0.474002 0.787250 0.025197 -0.062500 1 0 0 0 0 0 3 41207
-0.002474 -0.000787 0.119975 0.473995 0.787242 0.025191 -0.062500 1 0 0 0 0 0 3 42208
-0.002474 -0.000787 0.119975 0.474002 0.787249 0.025197 -0.062500 1 0 0 0 0 0 3 43197
-0.002474 -0.000787 0.119975 0.474007 0.787239 0.025185 -0.062500 1 0 0 0 0 0 3 44208
-0.002474 -0.000787 0.119975 0.474004 0.787249 0.025197 -0.062500 1 0 0 0 0 0 3 45198
-0.002474 -0.000787 0.119975 0.474001 0.787262 0.025191 -0.062500 1 0 0 0 0 0 3 46207
-0.002474 -0.000787 0.119975 0.473995 0.787243 0.025190 -0.062500 1 0 0 0 0 0 3 47202
-0.002474 -0.000787 0.119975 0.474003 0.787250 0.025197 -0.062500 1 0 0 0 0 0 3 48214
-0.002474 -0.000787 0.119975 0.473996 0.787242 0.025191 -0.062500 1 0 0 0 0 0 3 49214
-0.002474 -0.000787 0.119975 0.474003 0.787250 0.025197 -0.062500 1 0 0 0 0 0 3 50207
-0.002474 -0.000787 0.119975 0.473995 0.787242 0.025191 -0.062500 1 0 0 0 0 0 3 51201
-0.002474 -0.000787 0.119975 0.474003 0.787249 0.025197 -0.062500 1 0 0 0 0 0 3 52206
-0.002474 -0.000787 0.119975 0.473995 0.787241 0.025191 -0.062500 1 0 0 0 0 0 3 53207
-0.002474 -0.000787 0.119975 0.473999 0.787261 0.025191 -0.062500 1 0 0 0 0 0 3 54218
-0.002474 -0.000787 0.119975 0.473995 0.787243 0.025190 -0.062500 1 0 0 0 0 0 3 55187
-0.002474 -0.000787 0.119975 0.474002 0.787250 0.025197 -0.062500 1 0 0 0 0 0 3 56219
-0.002474 -0.000787 0.119975 0.473995 0.787242 0.025191 -0.062500 1 0 0 0 0 0 3 57216
-0.002474 -0.000787 0.119975 0.474002 0.787250 0.025197 -0.062500 1 0 0 0 0 0 3 58212
-0.002474 -0.000787 0.119975 0.473995 0.787242 0.025191 -0.062500 1 0 0 0 0 0 3 59207
-0.002474 -0.000787 0.119975 0.474002 0.787249 0.025198 -0.062500 1 0 0 0 0 0 3 60216
-0.002474 -0.000787 0.119975 0.473991 0.787253 0.025184 -0.062500 1 0 0 0 0 0 3 61214
-0.002474 -0.000787 0.119975 0.474002 0.787251 0.025197 -0.062500 1 0 0 0 0 0 3 62214
-0.002474 -0.000787 0.119975 0.474003 0.787251 0.025198 -0.062500 1 0 0 0 0 0 3 63214
-0.002474 -0.000787 0.119975 0.474007 0.787239 0.025185 -0.062500 1 0 0 0 0 0 3 64207
-0.002474 -0.000787 0.119975 0.474004 0.787249 0.025197 -0.062500 1 0 0 0 0 0 3 65216
-0.002474 -0.000787 0.119975 0.473996 0.787242 0.025191 -0.062500 1 0 0 0 0 0 3 66217
-0.002474 -0.000787 0.119975 0.474003 0.787250 0.025197 -0.062500 1 0 0 0 0 0 3 67217
-0.002474 -0.000787 0.119975 0.473996 0.787242 0.025191 -0.062500 1 0 0 0 0 0 3 68216
-0.002474 -0.000787 0.119975 0.474003 0.787249 0.025197 -0.062500 1 0 0 0 0 0 3 69184
-0.002474 -0.000787 0.119975 0.473992 0.787253 0.025184 -0.062500 1 0 0 0 0 0 3 70211
-0.002474 -0.000787 0.119975 0.474002 0.787251 0.025196 -0.062500 1 0 0 0 0 0 3 71212
-0.002474 -0.000787 0.119975 0.473995 0.787242 0.025191 -0.062500 1 0 0 0 0 0 3 72213
-0.002474 -0.000787 0.119975 0.474003 0.787250 0.025197 -0.062500 1 0 0 0 0 0 3 73213
-0.002474 -0.000787 0.119975 0.473995 0.787242 0.025191 -0.062500 1 0 0 0 0 0 3 74213
-0.002474 -0.000787 0.119975 0.474003 0.787249 0.025197 -0.062500 1 0 0 0 0 0 3 75190
-0.002474 -0.000787 0.119975 0.473995 0.787242 0.025191 -0.062500 1 0 0 0 0 0 3 76215
-0.002474 -0.000787 0.119975 0.474003 0.787249 0.025198 -0.062500 1 0 0 0 0 0 3 77212
-0.002474 -0.000787 0.119975 0.473992 0.787253 0.025184 -0.062500 1 0 0 0 0 0 3 78203
-0.002474 -0.000787 0.119975 0.474002 0.787251 0.025197 -0.062500 1 0 0 0 0 0 3 79215
-0.002474 -0.000787 0.119975 0.473995 0.787242 0.025191 -0.062500 1 0 0 0 0 0 3 80214
-0.002474 -0.000787 0.119975 0.474002 0.787250 0.025197 -0.062500 1 0 0 0 0 0 3 81210
-0.002474 -0.000787 0.119975 0.473995 0.787242 0.025191 -0.062500 1 0 0 0 0 0 3 82210
-0.002474 -0.000787 0.119975 0.474002 0.787249 0.025198 -0.062500 1 0 0 0 0 0 3 83183
-0.002474 -0.000787 0.119975 0.474007 0.787239 0.025185 -0.062500 1 0 0 0 0 0 3 84308
-0.002474 -0.000787 0.119975 0.474004 0.787249 0.025197 -0.062500 1 0 0 0 0 0 3 85280
-0.002474 -0.000787 0.119975 0.474001 0.787262 0.025191 -0.062500 1 0 0 0 0 0 3 86282
-0.002474 -0.000787 0.119975 0.473995 0.787243 0.025190 -0.062500 1 0 0 0 0 0 3 87256
-0.002474 -0.000787 0.119975 0.474003 0.787250 0.025197 -0.062500 1 0 0 0 0 0 3 88289
-0.002474 -0.000787 0.119975 0.473996 0.787242 0.025191 -0.062500 1 0 0 0 0 0 3 89284
-0.002474 -0.000787 0.119975 0.474003 0.787250 0.025197 -0.062500 1 0 0 0 0 0 3 90265
-0.002474 -0.000787 0.119975 0.473996 0.787242 0.025191 -0.062500 1 0 0 0 0 0 3 91284
-0.002474 -0.000787 0.119975 0.474003 0.787249 0.025197 -0.062500 1 0 0 0 0 0 3 92264
-0.002474 -0.000787 0.119975 0.473992 0.787253 0.025184 -0.062500 1 0 0 0 0 0 3 93287
-0.002474 -0.000787 0.119975 0.474002 0.787251 0.025196 -0.062500 1 0 0 0 0 0 3 94255
-0.002474 -0.000787 0.119975 0.473995 0.787242 0.025191 -0.062500 1 0 0 0 0 0 3 95255
-0.002474 -0.000787 0.119975 0.474002 0.787250 0.025197 -0.062500 1 0 0 0 0 0 3 96256
-0.002474 -0.000787 0.119975 0.473995 0.787242 0.025191 -0.062500 1 0 0 0 0 0 3 97280
-0.002474 -0.000787 0.119975 0.474002 0.787249 0.025197 -0.062500 1 0 0 0 0 0 3 98256
-0.002474 -0.000787 0.119975 0.473995 0.787242 0.025191 -0.062500 1 0 0 0 0 0 3 99256
-0.002474 -0.000787 0.119975 0.474002 0.787249 0.025198 -0.062500 1 0 0 0 0 0 3 100255
-0.002474 -0.000787 0.119975 0.473992 0.787253 0.025184 -0.062500 1 0 0 0 0 0 3 101256
-0.002474 -0.000787 0.119975 0.474002 0.787251 0.025197 -0.062500 1 0 0 0 0 0 3 102265
-0.002474 -0.000787 0.119975 0.474003 0.787251 0.025198 -0.062500 1 0 0 0 0 0 3 103283
-0.002474 -0.000787 0.119975 0.474007 0.787239 0.025185 -0.062500 1 0 0 0 0 0 3 104278
-0.002474 -0.000787 0.119975 0.474004 0.787249 0.025197 -0.062500 1 0 0 0 0 0 3 105261
-0.002474 -0.000787 0.119975 0.473996 0.787242 0.025191 -0.062500 1 0 0 0 0 0 3 106276
-0.002474 -0.000787 0.119975 0.474003 0.787249 0.025197 -0.062500 1 0 0 0 0 0 3 107260
-0.002474 -0.000787 0.119975 0.473996 0.787241 0.025191 -0.062500 1 0 0 0 0 0 3 108248
-0.002474 -0.000787 0.119975 0.474000 0.787261 0.025191 -0.062500 1 0 0 0 0 0 3 109205
-0.002474 -0.000787 0.119975 0.473995 0.787243 0.025190 -0.062500 1 0 0 0 0 0 3 110195
-0.002474 -0.000787 0.119975 0.474003 0.787250 0.025197 -0.062500 1 0 0 0 0 0 3 111206
-0.002474 -0.000787 0.119975 0.473995 0.787242 0.025191 -0.062500 1 0 0 0 0 0 3 112196
-0.002474 -0.000787 0.119975 0.474003 0.787250 0.025197 -0.062500 1 0 0 0 0 0 3 113205
-0.002474 -0.000787 0.119975 0.473995 0.787242 0.025191 -0.062500 1 0 0 0 0 0 3 114196
-0.002474 -0.000787 0.119975 0.474003 0.787249 0.025197 -0.062500 1 0 0 0 0 0 3 115205
-0.002474 -0.000787 0.119975 0.473992 0.787253 0.025184 -0.062500 1 0 0 0 0 0 3 116204
-0.002474 -0.000787 0.119975 0.474002 0.787251 0.025196 -0.062500 1 0 0 0 0 0 3 117355
-0.002474 -0.000787 0.119975 0.473995 0.787242 0.025191 -0.062500 1 0 0 0 0 0 3 118206
-0.002474 -0.000787 0.119975 0.474002 0.787250 0.025197 -0.062500 1 0 0 0 0 0 3 119213
-0.002474 -0.000787 0.119975 0.473995 0.787242 0.025191 -0.062500 1 0 0 0 0 0 3 120200
-0.002474 -0.000787 0.119975 0.474002 0.787250 0.025197 -0.062500 1 0 0 0 0 0 3 121190
-0.002474 -0.000787 0.119975 0.473995 0.787242 0.025191 -0.062500 1 0 0 0 0 0 3 122222
-0.002474 -0.000787 0.119975 0.474002 0.787249 0.025198 -0.062500 1 0 0 0 0 0 3 123209
-0.002474 -0.000787 0.119975 0.474004 0.787250 0.025178 -0.062500 1 0 0 0 0 0 3 124195
-0.002474 -0.000787 0.119975 0.474004 0.787251 0.025195 -0.062500 1 0 0 0 0 0 3 125204
-0.002474 -0.000787 0.119975 0.474004 0.787251 0.025198 -0.062500 1 0 0 0 0 0 3 126203
-0.002474 -0.000787 0.119975 0.473996 0.787242 0.025191 -0.062500 1 0 0 0 0 0 3 127204
-0.002474 -0.000787 0.119975 0.474003 0.787250 0.025197 -0.062500 1 0 0 0 0 0 3 128207
-0.002474 -0.000787 0.119975 0.473996 0.787242 0.025191 -0.062500 1 0 0 0 0 0 3 129201
-0.002474 -0.000787 0.119975 0.474003 0.787249 0.025197 -0.062500 1 0 0 0 0 0 3 130198
-0.002474 -0.000787 0.119975 0.473996 0.787242 0.025191 -0.062500 1 0 0 0 0 0 3 131198
-0.002474 -0.000787 0.119975 0.474003 0.787249 0.025197 -0.062500 1 0 0 0 0 0 3 132201
-0.002474 -0.000787 0.119975 0.473992 0.787253 0.025184 -0.062500 1 0 0 0 0 0 3 133198
-0.002474 -0.000787 0.119975 0.474002 0.787251 0.025197 -0.062500 1 0 0 0 0 0 3 134198
-0.002474 -0.000787 0.119975 0.473995 0.787242 0.025191 -0.062500 1 0 0 0 0 0 3 135198
-0.002474 -0.000787 0.119975 0.474002 0.787250 0.025197 -0.062500 1 0 0 0 0 0 3 136289
-0.002474 -0.000787 0.119975 0.473995 0.787242 0.025191 -0.062500 1 0 0 0 0 0 3 137297
-0.002474 -0.000787 0.119975 0.474002 0.787249 0.025197 -0.062500 1 0 0 0 0 0 3 138258
-0.002474 -0.000787 0.119975 0.473995 0.787241 0.025191 -0.062500 1 0 0 0 0 0 3 139261
-0.002474 -0.000787 0.119975 0.473999 0.787261 0.025191 -0.062500 1 0 0 0 0 0 3 140293
-0.002474 -0.000787 0.119975 0.473994 0.787243 0.025190 -0.062500 1 0 0 0 0 0 3 141278
-0.002474 -0.000787 0.119975 0.474002 0.787250 0.025197 -0.062500 1 0 0 0 0 0 3 142254
-0.002474 -0.000787 0.119975 0.474003 0.787251 0.025198 -0.062500 1 0 0 0 0 0 3 143287
-0.002474 -0.000787 0.119975 0.474007 0.787239 0.025185 -0.062500 1 0 0 0 0 0 3 144288
-0.002474 -0.000787 0.119975 0.474004 0.787249 0.025197 -0.062500 1 0 0 0 0 0 3 145256
-0.002474 -0.000787 0.119975 0.473996 0.787242 0.025191 -0.062500 1 0 0 0 0 0 3 146253
-0.002474 -0.000787 0.119975 0.474003 0.787249 0.025197 -0.062500 1 0 0 0 0 0 3 147253
-0.002474 -0.000787 0.119975 0.473992 0.787253 0.025184 -0.062500 1 0 0 0 0 0 3 148253
-0.002474 -0.000787 0.119975 0.474002 0.787251 0.025196 -0.062500 1 0 0 0 0 0 3 149253
-0.002474 -0.000787 0.119975 0.473995 0.787242 0.025191 -0.062500 1 0 0 0 0 0 3 150277
-0.002474 -0.000787 0.119975 0.474003 0.787250 0.025197 -0.062500 1 0 0 0 0 0 3 151250
-0.002474 -0.000787 0.119975 0.473995 0.787242 0.025191 -0.062500 1 0 0 0 0 0 3 152284
-0.002455 -0.000792 0.119965 0.209451 0.848877 0.163398 -0.062500 1 0 0 0 0 0 3 153251
-0.002446 -0.000794 0.119962 0.299588 0.828646 0.095951 -0.062500 1 0 0 0 0 0 3 154253
-0.002441 -0.000795 0.119960 0.366118 0.813151 0.060953 -0.062500 1 0 0 0 0 0 3 155253
-0.002439 -0.000796 0.119960 0.401236 0.804780 0.047622 -0.062500 1 0 0 0 0 0 3 156258
-0.002438 -0.000796 0.119960 0.418910 0.800497 0.042873 -0.062500 1 0 0 0 0 0 3 157253
-0.002437 -0.000796 0.119960 0.427724 0.798336 0.041206 -0.062500 1 0 0 0 0 0 3 158255
-0.002437 -0.000796 0.119960 0.432113 0.797248 0.040638 -0.062500 1 0 0 0 0 0 3 159253
-0.002437 -0.000796 0.119960 0.434314 0.796706 0.040436 -0.062500 1 0 0 0 0 0 3 160286
-0.002437 -0.000796 0.119960 0.435402 0.796422 0.040361 -0.062500 1 0 0 0 0 0 3 161280
-0.002437 -0.000796 0.119960 0.435947 0.796288 0.040335 -0.062500 1 0 0 0 0 0 3 162284
-0.002437 -0.000796 0.119960 0.436217 0.796212 0.040333 -0.062500 1 0 0 0 0 0 3 163279
-0.002437 -0.000796 0.119960 0.436371 0.796184 0.040331 -0.062500 1 0 0 0 0 0 3 164276
-0.002436 -0.000796 0.119960 0.436428 0.796172 0.040325 -0.062500 1 0 0 0 0 0 3 165285
-0.002436 -0.000796 0.119960 0.436466 0.796163 0.040326 -0.062500 1 0 0 0 0 0 3 166254
-0.002436 -0.000796 0.119960 0.436468 0.796163 0.040326 -0.062500 1 0 0 0 0 0 3 167252
-0.002436 -0.000796 0.119960 0.436483 0.796148 0.040326 -0.062500 1 0 0 0 0 0 3 168284
-0.002436 -0.000796 0.119960 0.436492 0.796155 0.040333 -0.062500 1 0 0 0 0 0 3 169278
-0.002436 -0.000796 0.119960 0.436484 0.796148 0.040327 -0.062500 1 0 0 0 0 0 3 170253
-0.002436 -0.000796 0.119960 0.436495 0.796144 0.040320 -0.062500 1 0 0 0 0 0 3 171255
-0.002436 -0.000796 0.119960 0.436505 0.796151 0.040326 -0.062500 1 0 0 0 0 0 3 172256
-0.002436 -0.000796 0.119960 0.436491 0.796167 0.040327 -0.062500 1 0 0 0 0 0 3 173251
-0.002436 -0.000796 0.119960 0.436484 0.796149 0.040326 -0.062500 1 0 0 0 0 0 3 174294
-0.002436 -0.000796 0.119960 0.436504 0.796153 0.040327 -0.062500 1 0 0 0 0 0 3 175281
-0.002436 -0.000796 0.119960 0.436486 0.796147 0.040327 -0.062500 1 0 0 0 0 0 3 176262
-0.002436 -0.000796 0.119960 0.436504 0.796152 0.040327 -0.062500 1 0 0 0 0 0 3 177276
-0.002436 -0.000796 0.119960 0.436486 0.796147 0.040327 -0.062500 1 0 0 0 0 0 3 178258
-0.002436 -0.000796 0.119960 0.436504 0.796152 0.040327 -0.062500 1 0 0 0 0 0 3 179276
-0.002436 -0.000796 0.119960 0.436482 0.796159 0.040320 -0.062500 1 0 0 0 0 0 3 180240
-0.002436 -0.000796 0.119960 0.436503 0.796154 0.040326 -0.062500 1 0 0 0 0 0 3 181203
-0.002436 -0.000796 0.119960 0.436486 0.796147 0.040326 -0.062500 1 0 0 0 0 0 3 182193
-0.002436 -0.000796 0.119960 0.436504 0.796153 0.040327 -0.062500 1 0 0 0 0 0 3 183203
-0.002436 -0.000796 0.119960 0.436486 0.796147 0.040326 -0.062500 1 0 0 0 0 0 3 184193
-0.002436 -0.000796 0.119960 0.436504 0.796152 0.040327 -0.062500 1 0 0 0 0 0 3 185204
-0.002436 -0.000796 0.119960 0.436486 0.796147 0.040326 -0.062500 1 0 0 0 0 0 3 186193
-0.002436 -0.000796 0.119960 0.436504 0.796152 0.040327 -0.062500 1 0 0 0 0 0 3 187203
-0.002436 -0.000796 0.119960 0.436486 0.796147 0.040326 -0.062500 1 0 0 0 0 0 3 188194
-0.002436 -0.000796 0.119960 0.436501 0.796164 0.040320 -0.062500 1 0 0 0 0 0 3 189202
-0.002436 -0.000796 0.119960 0.436494 0.796157 0.040333 -0.062500 1 0 0 0 0 0 3 190194
-0.002436 -0.000796 0.119960 0.436485 0.796148 0.040327 -0.062500 1 0 0 0 0 0 3 191227
-0.002436 -0.000796 0.119960 0.436504 0.796153 0.040327 -0.062500 1 0 0 0 0 0 3 192205
-0.002436 -0.000796 0.119960 0.436486 0.796147 0.040327 -0.062500 1 0 0 0 0 0 3 193201
-0.002436 -0.000796 0.119960 0.436504 0.796152 0.040327 -0.062500 1 0 0 0 0 0 3 194207
-0.002436 -0.000796 0.119960 0.436486 0.796147 0.040327 -0.062500 1 0 0 0 0 0 3 195202
-0.002436 -0.000796 0.119960 0.436500 0.796164 0.040321 -0.062500 1 0 0 0 0 0 3 196202
-0.002436 -0.000796 0.119960 0.436485 0.796149 0.040326 -0.062500 1 0 0 0 0 0 3 197201
-0.002436 -0.000796 0.119960 0.436504 0.796153 0.040327 -0.062500 1 0 0 0 0 0 3 198207
-0.002436 -0.000796 0.119960 0.436486 0.796147 0.040326 -0.062500 1 0 0 0 0 0 3 199199
-0.002436 -0.000796 0.119960 0.436504 0.796152 0.040327 -0.062500 1 0 0 0 0 0 3 200215
-0.002436 -0.000796 0.119960 0.436486 0.796147 0.040326 -0.062500 1 0 0 0 0 0 3 201212
-0.002436 -0.000796 0.119960 0.436504 0.796152 0.040327 -0.062500 1 0 0 0 0 0 3 202211
-0.002436 -0.000796 0.119960 0.436486 0.796147 0.040327 -0.062500 1 0 0 0 0 0 3 203181
-0.002436 -0.000796 0.119960 0.436501 0.796164 0.040320 -0.062500 1 0 0 0 0 0 3 204210
-0.002436 -0.000796 0.119960 0.436485 0.796148 0.040325 -0.062500 1 0 0 0 0 0 3 205208
-0.002436 -0.000796 0.119960 0.436504 0.796153 0.040327 -0.062500 1 0 0 0 0 0 3 206209
-0.002436 -0.000796 0.119960 0.436494 0.796156 0.040333 -0.062500 1 0 0 0 0 0 3 207208
-0.002436 -0.000796 0.119960 0.436485 0.796148 0.040327 -0.062500 1 0 0 0 0 0 3 208200
-0.002436 -0.000796 0.119960 0.436495 0.796144 0.040320 -0.062500 1 0 0 0 0 0 3 209204
-0.002436 -0.000796 0.119960 0.436493 0.796155 0.040333 -0.062500 1 0 0 0 0 0 3 210203
-0.002436 -0.000796 0.119960 0.436493 0.796156 0.040314 -0.062500 1 0 0 0 0 0 3 211183
-0.002436 -0.000796 0.119960 0.436492 0.796156 0.040332 -0.062500 1 0 0 0 0 0 3 212197
-0.002436 -0.000796 0.119960 0.436504 0.796154 0.040328 -0.062500 1 0 0 0 0 0 3 213198
-0.002436 -0.000796 0.119960 0.436486 0.796148 0.040326 -0.062500 1 0 0 0 0 0 3 214196
-0.002436 -0.000796 0.119960 0.436504 0.796153 0.040327 -0.062500 1 0 0 0 0 0 3 215197
-0.002436 -0.000796 0.119960 0.436486 0.796147 0.040327 -0.062500 1 0 0 0 0 0 3 216199
-0.002436 -0.000796 0.119960 0.436504 0.796152 0.040327 -0.062500 1 0 0 0 0 0 3 217196
-0.002436 -0.000796 0.119960 0.436486 0.796147 0.040327 -0.062500 1 0 0 0 0 0 3 218196
-0.002436 -0.000796 0.119960 0.436504 0.796152 0.040327 -0.062500 1 0 0 0 0 0 3 219198
-0.002436 -0.000796 0.119960 0.436482 0.796159 0.040320 -0.062500 1 0 0 0 0 0 3 220199
-0.002436 -0.000796 0.119960 0.436504 0.796154 0.040326 -0.062500 1 0 0 0 0 0 3 221197
-0.002436 -0.000796 0.119960 0.436486 0.796147 0.040326 -0.062500 1 0 0 0 0 0 3 222198
-0.002436 -0.000796 0.119960 0.436504 0.796152 0.040327 -0.062500 1 0 0 0 0 0 3 223180
-0.002436 -0.000796 0.119960 0.436486 0.796147 0.040326 -0.062500 1 0 0 0 0 0 3 224196
-0.002436 -0.000796 0.119960 0.436504 0.796152 0.040327 -0.062500 1 0 0 0 0 0 3 225195
-0.002436 -0.000796 0.119960 0.436486 0.796147 0.040326 -0.062500 1 0 0 0 0 0 3 226182
-0.002436 -0.000796 0.119960 0.436504 0.796152 0.040327 -0.062500 1 0 0 0 0 0 3 227196
-0.002436 -0.000796 0.119960 0.436482 0.796158 0.040320 -0.062500 1 0 0 0 0 0 3 228197
-0.002436 -0.000796 0.119960 0.436491 0.796156 0.040332 -0.062500 1 0 0 0 0 0 3 229197
-0.002436 -0.000796 0.119960 0.436504 0.796154 0.040328 -0.062500 1 0 0 0 0 0 3 230195
-0.002436 -0.000796 0.119960 0.436486 0.796147 0.040327 -0.062500 1 0 0 0 0 0 3 231197
-0.002436 -0.000796 0.119960 0.436504 0.796153 0.040327 -0.062500 1 0 0 0 0 0 3 232286
-0.002436 -0.000796 0.119960 0.436486 0.796147 0.040327 -0.062500 1 0 0 0 0 0 3 233278
-0.002436 -0.000796 0.119960 0.436504 0.796152 0.040327 -0.062500 1 0 0 0 0 0 3 234261
-0.002436 -0.000796 0.119960 0.436486 0.796147 0.040327 -0.062500 1 0 0 0 0 0 3 235279
-0.002436 -0.000796 0.119960 0.436501 0.796164 0.040321 -0.062500 1 0 0 0 0 0 3 236287
-0.002436 -0.000796 0.119960 0.436485 0.796149 0.040326 -0.062500 1 0 0 0 0 0 3 237250
-0.002436 -0.000796 0.119960 0.436504 0.796153 0.040327 -0.062500 1 0 0 0 0 0 3 238276
-0.002436 -0.000796 0.119960 0.436486 0.796147 0.040326 -0.062500 1 0 0 0 0 0 3 239251
-0.002436 -0.000796 0.119960 0.436504 0.796152 0.040327 -0.062500 1 0 0 0 0 0 3 240264
-0.002436 -0.000796 0.119960 0.436486 0.796147 0.040326 -0.062500 1 0 0 0 0 0 3 241257
-0.002436 -0.000796 0.119960 0.436504 0.796152 0.040327 -0.062500 1 0 0 0 0 0 3 242250
-0.002436 -0.000796 0.119960 0.436486 0.796147 0.040327 -0.062500 1 0 0 0 0 0 3 243271
-0.002436 -0.000796 0.119960 0.436501 0.796164 0.040320 -0.062500 1 0 0 0 0 0 3 244253
-0.002436 -0.000796 0.119960 0.436485 0.796148 0.040325 -0.062500 1 0 0 0 0 0 3 245273
-0.002436 -0.000796 0.119960 0.436492 0.796155 0.040333 -0.062500 1 0 0 0 0 0 3 246241
-0.002436 -0.000796 0.119960 0.436496 0.796145 0.040321 -0.062500 1 0 0 0 0 0 3 247258
-0.002436 -0.000796 0.119960 0.436493 0.796155 0.040333 -0.062500 1 0 0 0 0 0 3 248274
-0.002436 -0.000796 0.119960 0.436496 0.796144 0.040321 -0.062500 1 0 0 0 0 0 3 249257
-0.002436 -0.000796 0.119960 0.436493 0.796154 0.040333 -0.062500 1 0 0 0 0 0 3 250272
-0.002436 -0.000796 0.119960 0.436501 0.796165 0.040321 -0.062500 1 0 0 0 0 0 3 251257
-0.002436 -0.000796 0.119960 0.436485 0.796149 0.040326 -0.062500 1 0 0 0 0 0 3 252245
-0.002436 -0.000796 0.119960 0.436504 0.796153 0.040327 -0.062500 1 0 0 0 0 0 3 253192
-0.002436 -0.000796 0.119960 0.436486 0.796147 0.040326 -0.062500 1 0 0 0 0 0 3 254201
-0.002436 -0.000796 0.119960 0.436504 0.796152 0.040327 -0.062500 1 0 0 0 0 0 3 255192
-0.002436 -0.000796 0.119960 0.436486 0.796147 0.040327 -0.062500 1 0 0 0 0 0 3 256200
-0.002436 -0.000796 0.119960 0.436504 0.796152 0.040327 -0.062500 1 0 0 0 0 0 3 257190
-0.002436 -0.000796 0.119960 0.436486 0.796147 0.040327 -0.062500 1 0 0 0 0 0 3 258199
-0.002436 -0.000796 0.119960 0.436501 0.796164 0.040320 -0.062500 1 0 0 0 0 0 3 259190
-0.002436 -0.000796 0.119960 0.436485 0.796149 0.040326 -0.062500 1 0 0 0 0 0 3 260192
-0.002436 -0.000796 0.119960 0.436504 0.796153 0.040327 -0.062500 1 0 0 0 0 0 3 261200
-0.002436 -0.000796 0.119960 0.436486 0.796147 0.040326 -0.062500 1 0 0 0 0 0 3 262191
-0.002436 -0.000796 0.119960 0.436504 0.796152 0.040327 -0.062500 1 0 0 0 0 0 3 263206
-0.002436 -0.000796 0.119960 0.436486 0.796147 0.040326 -0.062500 1 0 0 0 0 0 3 264197
-0.002436 -0.000796 0.119960 0.436492 0.796155 0.040333 -0.062500 1 0 0 0 0 0 3 265201
-0.002436 -0.000796 0.119960 0.436493 0.796156 0.040314 -0.062500 1 0 0 0 0 0 3 266212
-0.002436 -0.000796 0.119960 0.436492 0.796156 0.040332 -0.062500 1 0 0 0 0 0 3 267201
-0.002436 -0.000796 0.119960 0.436492 0.796157 0.040334 -0.062500 1 0 0 0 0 0 3 268199
-0.002436 -0.000796 0.119960 0.436496 0.796145 0.040321 -0.062500 1 0 0 0 0 0 3 269315
-0.002436 -0.000796 0.119960 0.436505 0.796152 0.040327 -0.062500 1 0 0 0 0 0 3 270202
-0.002436 -0.000796 0.119960 0.436486 0.796147 0.040327 -0.062500 1 0 0 0 0 0 3 271190
-0.002436 -0.000796 0.119960 0.436504 0.796152 0.040327 -0.062500 1 0 0 0 0 0 3 272202
-0.002436 -0.000796 0.119960 0.436486 0.796147 0.040327 -0.062500 1 0 0 0 0 0 3 273195
-0.002436 -0.000796 0.119960 0.436501 0.796164 0.040320 -0.062500 1 0 0 0 0 0 3 274196
-0.002436 -0.000796 0.119960 0.436485 0.796149 0.040326 -0.062500 1 0 0 0 0 0 3 275195
-0.002436 -0.000796 0.119960 0.436504 0.796153 0.040327 -0.062500 1 0 0 0 0 0 3 276196
-0.002436 -0.000796 0.119960 0.436486 0.796147 0.040326 -0.062500 1 0 0 0 0 0 3 277181
-0.002436 -0.000796 0.119960 0.436504 0.796152 0.040327 -0.062500 1 0 0 0 0 0 3 278177
-0.002436 -0.000796 0.119960 0.436486 0.796147 0.040326 -0.062500 1 0 0 0 0 0 3 279178
-0.002436 -0.000796 0.119960 0.436504 0.796152 0.040327 -0.062500 1 0 0 0 0 0 3 280196
-0.002436 -0.000796 0.119960 0.436486 0.796147 0.040326 -0.062500 1 0 0 0 0 0 3 281200
-0.002436 -0.000796 0.119960 0.436504 0.796152 0.040327 -0.062500 1 0 0 0 0 0 3 282198
-0.002436 -0.000796 0.119960 0.436483 0.796159 0.040320 -0.062500 1 0 0 0 0 0 3 283198
-0.002436 -0.000796 0.119960 0.436491 0.796157 0.040333 -0.062500 1 0 0 0 0 0 3 284198
-0.002436 -0.000796 0.119960 0.436496 0.796145 0.040321 -0.062500 1 0 0 0 0 0 3 285194
-0.002436 -0.000796 0.119960 0.436493 0.796155 0.040333 -0.062500 1 0 0 0 0 0 3 286194
-0.002436 -0.000796 0.119960 0.436496 0.796144 0.040321 -0.062500 1 0 0 0 0 0 3 287193
-0.002436 -0.000796 0.119960 0.436493 0.796155 0.040333 -0.062500 1 0 0 0 0 0 3 288195
-0.002436 -0.000796 0.119960 0.436496 0.796144 0.040321 -0.062500 1 0 0 0 0 0 3 289193
-0.002436 -0.000796 0.119960 0.436493 0.796154 0.040333 -0.062500 1 0 0 0 0 0 3 290193
-0.002436 -0.000796 0.119960 0.436501 0.796165 0.040321 -0.062500 1 0 0 0 0 0 3 291193
-0.002436 -0.000796 0.119960 0.436485 0.796149 0.040326 -0.062500 1 0 0 0 0 0 3 292194
-0.002436 -0.000796 0.119960 0.436504 0.796153 0.040327 -0.062500 1 0 0 0 0 0 3 293198
-0.002436 -0.000796 0.119960 0.436486 0.796147 0.040326 -0.062500 1 0 0 0 0 0 3 294194
-0.002436 -0.000796 0.119960 0.436504 0.796152 0.040327 -0.062500 1 0 0 0 0 0 3 295196
-0.002436 -0.000796 0.119960 0.436486 0.796147 0.040327 -0.062500 1 0 0 0 0 0 3 296195
-0.002436 -0.000796 0.119960 0.436504 0.796152 0.040327 -0.062500 1 0 0 0 0 0 3 297195
-0.002436 -0.000796 0.119960 0.436486 0.796147 0.040327 -0.062500 1 0 0 0 0 0 3 298193
-0.002436 -0.000796 0.119960 0.436501 0.796164 0.040320 -0.062500 1 0 0 0 0 0 3 299195
-0.002436 -0.000796 0.119960 0.436485 0.796148 0.040326 -0.062500 1 0 0 0 0 0 3 300179
-0.002436 -0.000796 0.119960 0.436492 0.796155 0.040333 -0.062500 1 0 0 0 0 0 3 301177
-0.002436 -0.000796 0.119960 0.436496 0.796145 0.040321 -0.062500 1 0 0 0 0 0 3 302194
-0.002436 -0.000796 0.119960 0.436493 0.796155 0.040333 -0.062500 1 0 0 0 0 0 3 303177
-0.002436 -0.000796 0.119960 0.436496 0.796144 0.040321 -0.062500 1 0 0 0 0 0 3 304301
-0.002436 -0.000796 0.119960 0.436493 0.796155 0.040333 -0.062500 1 0 0 0 0 0 3 305281
-0.002436 -0.000796 0.119960 0.436493 0.796156 0.040314 -0.062500 1 0 0 0 0 0 3 306277
-0.002436 -0.000796 0.119960 0.436492 0.796156 0.040332 -0.062500 1 0 0 0 0 0 3 307281
-0.002436 -0.000796 0.119960 0.436505 0.796154 0.040328 -0.062500 1 0 0 0 0 0 3 308250
-0.002436 -0.000796 0.119960 0.436486 0.796147 0.040327 -0.062500 1 0 0 0 0 0 3 309242
-0.002436 -0.000796 0.119960 0.436504 0.796153 0.040327 -0.062500 1 0 0 0 0 0 3 310276
-0.002436 -0.000796 0.119960 0.436486 0.796147 0.040327 -0.062500 1 0 0 0 0 0 3 311249
-0.002436 -0.000796 0.119960 0.436504 0.796152 0.040327 -0.062500 1 0 0 0 0 0 3 312250
-0.002436 -0.000796 0.119960 0.436486 0.796147 0.040327 -0.062500 1 0 0 0 0 0 3 313249
-0.002436 -0.000796 0.119960 0.436501 0.796164 0.040320 -0.062500 1 0 0 0 0 0 3 314249
-0.002436 -0.000796 0.119960 0.436485 0.796149 0.040326 -0.062500 1 0 0 0 0 0 3 315272
-0.002436 -0.000796 0.119960 0.436504 0.796153 0.040327 -0.062500 1 0 0 0 0 0 3 316251
-0.002436 -0.000796 0.119960 0.436486 0.796147 0.040326 -0.062500 1 0 0 0 0 0 3 317277
-0.002436 -0.000796 0.119960 0.436504 0.796152 0.040327 -0.062500 1 0 0 0 0 0 3 318278
-0.002436 -0.000796 0.119960 0.436486 0.796147 0.040326 -0.062500 1 0 0 0 0 0 3 319257
-0.002436 -0.000796 0.119960 0.436492 0.796155 0.040334 -0.062500 1 0 0 0 0 0 3 320271
-0.002436 -0.000796 0.119960 0.436493 0.796156 0.040314 -0.062500 1 0 0 0 0 0 3 321253
-0.002436 -0.000796 0.119960 0.436492 0.796156 0.040332 -0.062500 1 0 0 0 0 0 3 322271
-0.002436 -0.000796 0.119960 0.436484 0.796148 0.040327 -0.062500 1 0 0 0 0 0 3 323254
-0.002436 -0.000796 0.119960 0.436503 0.796153 0.040327 -0.062500 1 0 0 0 0 0 3 324243
-0.002436 -0.000796 0.119960 0.436497 0.796144 0.040320 -0.062500 1 0 0 0 0 0 3 325189
-0.002436 -0.000796 0.119960 0.436493 0.796155 0.040333 -0.062500 1 0 0 0 0 0 3 326198
-0.002436 -0.000796 0.119960 0.436496 0.796144 0.040321 -0.062500 1 0 0 0 0 0 3 327199
-0.002436 -0.000796 0.119960 0.436493 0.796155 0.040333 -0.062500 1 0 0 0 0 0 3 328187
-0.002436 -0.000796 0.119960 0.436493 0.796156 0.040314 -0.062500 1 0 0 0 0 0 3 329198
-0.002436 -0.000796 0.119960 0.436492 0.796156 0.040332 -0.062500 1 0 0 0 0 0 3 330189
-0.002436 -0.000796 0.119960 0.436505 0.796154 0.040327 -0.062500 1 0 0 0 0 0 3 331197
-0.002436 -0.000796 0.119960 0.436486 0.796147 0.040326 -0.062500 1 0 0 0 0 0 3 332190
-0.002436 -0.000796 0.119960 0.436504 0.796153 0.040327 -0.062500 1 0 0 0 0 0 3 333182
-0.002436 -0.000796 0.119960 0.436486 0.796147 0.040326 -0.062500 1 0 0 0 0 0 3 334189
-0.002436 -0.000796 0.119960 0.436504 0.796152 0.040327 -0.062500 1 0 0 0 0 0 3 335211
-0.002436 -0.000796 0.119960 0.436486 0.796147 0.040327 -0.062500 1 0 0 0 0 0 3 336204
-0.002436 -0.000796 0.119960 0.436501 0.796164 0.040320 -0.062500 1 0 0 0 0 0 3 337192
-0.002436 -0.000796 0.119960 0.436486 0.796149 0.040325 -0.062500 1 0 0 0 0 0 3 338197
-0.002436 -0.000796 0.119960 0.436492 0.796156 0.040333 -0.062500 1 0 0 0 0 0 3 339202
-0.002436 -0.000796 0.119960 0.436496 0.796145 0.040321 -0.062500 1 0 0 0 0 0 3 340196
-0.002436 -0.000796 0.119960 0.436493 0.796155 0.040333 -0.062500 1 0 0 0 0 0 3 341189
-0.002436 -0.000796 0.119960 0.436496 0.796144 0.040321 -0.062500 1 0 0 0 0 0 3 342198
-0.002436 -0.000796 0.119960 0.436493 0.796155 0.040333 -0.062500 1 0 0 0 0 0 3 343201
-0.002436 -0.000796 0.119960 0.436497 0.796144 0.040321 -0.062500 1 0 0 0 0 0 3 344204
-0.002436 -0.000796 0.119960 0.436493 0.796154 0.040333 -0.062500 1 0 0 0 0 0 3 345177
-0.002436 -0.000796 0.119960 0.436493 0.796156 0.040314 -0.062500 1 0 0 0 0 0 3 346203
-0.002436 -0.000796 0.119960 0.436492 0.796156 0.040332 -0.062500 1 0 0 0 0 0 3 347199
-0.002436 -0.000796 0.119960 0.436505 0.796154 0.040328 -0.062500 1 0 0 0 0 0 3 348205
-0.002436 -0.000796 0.119960 0.436486 0.796147 0.040327 -0.062500 1 0 0 0 0 0 3 349204
-0.002436 -0.000796 0.119960 0.436504 0.796152 0.040327 -0.062500 1 0 0 0 0 0 3 350204
-0.002436 -0.000796 0.119960 0.436486 0.796147 0.040327 -0.062500 1 0 0 0 0 0 3 351204
-0.002436 -0.000796 0.119960 0.436504 0.796152 0.040327 -0.062500 1 0 0 0 0 0 3 352207
-0.002436 -0.000796 0.119960 0.436486 0.796147 0.040327 -0.062500 1 0 0 0 0 0 3 353206
-0.002436 -0.000796 0.119960 0.436501 0.796164 0.040320 -0.062500 1 0 0 0 0 0 3 354205
-0.002436 -0.000796 0.119960 0.436486 0.796148 0.040326 -0.062500 1 0 0 0 0 0 3 355204
-0.002436 -0.000796 0.119960 0.436492 0.796155 0.040333 -0.062500 1 0 0 0 0 0 3 356200
-0.002436 -0.000796 0.119960 0.436496 0.796145 0.040321 -0.062500 1 0 0 0 0 0 3 357198
-0.002436 -0.000796 0.119960 0.436493 0.796155 0.040333 -0.062500 1 0 0 0 0 0 3 358202
-0.002436 -0.000796 0.119960 0.436497 0.796144 0.040321 -0.062500 1 0 0 0 0 0 3 359203
-0.002436 -0.000796 0.119960 0.436493 0.796155 0.040333 -0.062500 1 0 0 0 0 0 3 360208
-0.002436 -0.000796 0.119960 0.436493 0.796156 0.040314 -0.062500 1 0 0 0 0 0 3 361173
-0.002436 -0.000796 0.119960 0.436492 0.796156 0.040332 -0.062500 1 0 0 0 0 0 3 362175
-0.002436 -0.000796 0.119960 0.436484 0.796148 0.040327 -0.062500 1 0 0 0 0 0 3 363204
-0.002436 -0.000796 0.119960 0.436503 0.796153 0.040327 -0.062500 1 0 0 0 0 0 3 364204
-0.002436 -0.000796 0.119960 0.436498 0.796144 0.040320 -0.062500 1 0 0 0 0 0 3 365204
-0.002436 -0.000796 0.119960 0.436493 0.796155 0.040333 -0.062500 1 0 0 0 0 0 3 366201
-0.002436 -0.000796 0.119960 0.436497 0.796144 0.040321 -0.062500 1 0 0 0 0 0 3 367202
-0.002436 -0.000796 0.119960 0.436493 0.796154 0.040333 -0.062500 1 0 0 0 0 0 3 368205
-0.002436 -0.000796 0.119960 0.436493 0.796156 0.040314 -0.062500 1 0 0 0 0 0 3 369204
-0.002436 -0.000796 0.119960 0.436493 0.796156 0.040332 -0.062500 1 0 0 0 0 0 3 370203
-0.002436 -0.000796 0.119960 0.436505 0.796154 0.040327 -0.062500 1 0 0 0 0 0 3 371203
-0.002436 -0.000796 0.119960 0.436486 0.796147 0.040326 -0.062500 1 0 0 0 0 0 3 372205
-0.002436 -0.000796 0.119960 0.436504 0.796152 0.040327 -0.062500 1 0 0 0 0 0 3 373203
-0.002436 -0.000796 0.119960 0.436486 0.796147 0.040326 -0.062500 1 0 0 0 0 0 3 374203
-0.002436 -0.000796 0.119960 0.436492 0.796155 0.040334 -0.062500 1 0 0 0 0 0 3 375172
-0.002436 -0.000796 0.119960 0.436493 0.796156 0.040314 -0.062500 1 0 0 0 0 0 3 376240
-0.002436 -0.000796 0.119960 0.436492 0.796156 0.040332 -0.062500 1 0 0 0 0 0 3 377273
-0.002436 -0.000796 0.119960 0.436496 0.796145 0.040321 -0.062500 1 0 0 0 0 0 3 378277
-0.002436 -0.000796 0.119960 0.436493 0.796155 0.040333 -0.062500 1 0 0 0 0 0 3 379273
-0.002436 -0.000796 0.119960 0.436496 0.796145 0.040321 -0.062500 1 0 0 0 0 0 3 380280
-0.002436 -0.000796 0.119960 0.436493 0.796155 0.040333 -0.062500 1 0 0 0 0 0 3 381247
-0.002436 -0.000796 0.119960 0.436497 0.796144 0.040321 -0.062500 1 0 0 0 0 0 3 382247
-0.002436 -0.000796 0.119960 0.436493 0.796155 0.040333 -0.062500 1 0 0 0 0 0 3 383244
-0.002436 -0.000796 0.119960 0.436493 0.796156 0.040314 -0.062500 1 0 0 0 0 0 3 384268
-0.002436 -0.000796 0.119960 0.436493 0.796156 0.040332 -0.062500 1 0 0 0 0 0 3 385268
-0.002436 -0.000796 0.119960 0.436492 0.796157 0.040334 -0.062500 1 0 0 0 0 0 3 386245
-0.002436 -0.000796 0.119960 0.436496 0.796145 0.040321 -0.062500 1 0 0 0 0 0 3 387243
-0.002436 -0.000796 0.119960 0.436505 0.796152 0.040327 -0.062500 1 0 0 0 0 0 3 388246
-0.002436 -0.000796 0.119960 0.436486 0.796147 0.040326 -0.062500 1 0 0 0 0 0 3 389246
-0.002436 -0.000796 0.119960 0.436504 0.796152 0.040327 -0.062500 1 0 0 0 0 0 3 390255
-0.002436 -0.000796 0.119960 0.436486 0.796147 0.040327 -0.062500 1 0 0 0 0 0 3 391268
-0.002442 -0.000778 0.119949 0.510613 0.540591 0.185911 -0.062500 1 0 0 0 0 0 3 392254
-0.002445 -0.000769 0.119946 0.487029 0.626920 0.114865 -0.062500 1 0 0 0 0 0 3 393284
-0.002446 -0.000764 0.119944 0.468420 0.691182 0.077982 -0.062500 1 0 0 0 0 0 3 394266
-0.002447 -0.000762 0.119944 0.458161 0.725297 0.063952 -0.062500 1 0 0 0 0 0 3 395252
-0.002447 -0.000761 0.119944 0.452840 0.742527 0.058951 -0.062500 1 0 0 0 0 0 3 396242
-0.002447 -0.000760 0.119944 0.450129 0.751153 0.057200 -0.062500 1 0 0 0 0 0 3 397188
-0.002447 -0.000760 0.119944 0.448760 0.755455 0.056592 -0.062500 1 0 0 0 0 0 3 398195
-0.002447 -0.000760 0.119944 0.448067 0.757606 0.056384 -0.062500 1 0 0 0 0 0 3 399187
-0.002447 -0.000760 0.119944 0.447711 0.758689 0.056307 -0.062500 1 0 0 0 0 0 3 400196
-0.002447 -0.000760 0.119944 0.447545 0.759222 0.056287 -0.062500 1 0 0 0 0 0 3 401186
-0.002447 -0.000760 0.119944 0.447462 0.759494 0.056266 -0.062500 1 0 0 0 0 0 3 402196
-0.002447 -0.000760 0.119944 0.447410 0.759627 0.056263 -0.062500 1 0 0 0 0 0 3 403187
-0.002447 -0.000760 0.119944 0.447389 0.759692 0.056270 -0.062500 1 0 0 0 0 0 3 404195
-0.002447 -0.000760 0.119944 0.447390 0.759728 0.056264 -0.062500 1 0 0 0 0 0 3 405185
-0.002447 -0.000760 0.119944 0.447378 0.759733 0.056270 -0.062500 1 0 0 0 0 0 3 406195
-0.002447 -0.000760 0.119944 0.447362 0.759746 0.056270 -0.062500 1 0 0 0 0 0 3 407191
-0.002447 -0.000760 0.119944 0.447369 0.759756 0.056257 -0.062500 1 0 0 0 0 0 3 408201
-0.002447 -0.000760 0.119944 0.447381 0.759754 0.056269 -0.062500 1 0 0 0 0 0 3 409194
-0.002447 -0.000760 0.119944 0.447367 0.759768 0.056270 -0.062500 1 0 0 0 0 0 3 410189
-0.002447 -0.000760 0.119944 0.447361 0.759750 0.056270 -0.062500 1 0 0 0 0 0 3 411201
-0.002447 -0.000760 0.119944 0.447377 0.759765 0.056264 -0.062500 1 0 0 0 0 0 3 412191
-0.002447 -0.000760 0.119944 0.447362 0.759749 0.056270 -0.062500 1 0 0 0 0 0 3 413193
-0.002447 -0.000760 0.119944 0.447377 0.759765 0.056264 -0.062500 1 0 0 0 0 0 3 414205
-0.002447 -0.000760 0.119944 0.447362 0.759749 0.056270 -0.062500 1 0 0 0 0 0 3 415186
-0.002447 -0.000760 0.119944 0.447377 0.759765 0.056264 -0.062500 1 0 0 0 0 0 3 416209
-0.002447 -0.000760 0.119944 0.447359 0.759761 0.056263 -0.062500 1 0 0 0 0 0 3 417202
-0.002447 -0.000760 0.119944 0.447368 0.759758 0.056277 -0.062500 1 0 0 0 0 0 3 418202
-0.002447 -0.000760 0.119944 0.447369 0.759757 0.056258 -0.062500 1 0 0 0 0 0 3 419200
-0.002447 -0.000760 0.119944 0.447381 0.759754 0.056270 -0.062500 1 0 0 0 0 0 3 420203
-0.002447 -0.000760 0.119944 0.447367 0.759768 0.056271 -0.062500 1 0 0 0 0 0 3 421200
-0.002447 -0.000760 0.119944 0.447361 0.759750 0.056271 -0.062500 1 0 0 0 0 0 3 422173
-0.002447 -0.000760 0.119944 0.447369 0.759756 0.056258 -0.062500 1 0 0 0 0 0 3 423172
-0.002447 -0.000760 0.119944 0.447381 0.759754 0.056270 -0.062500 1 0 0 0 0 0 3 424212
-0.002447 -0.000760 0.119944 0.447367 0.759768 0.056271 -0.062500 1 0 0 0 0 0 3 425203
-0.002447 -0.000760 0.119944 0.447358 0.759761 0.056264 -0.062500 1 0 0 0 0 0 3 426206
-0.002447 -0.000760 0.119944 0.447372 0.759746 0.056263 -0.062500 1 0 0 0 0 0 3 427202
-0.002447 -0.000760 0.119944 0.447382 0.759753 0.056270 -0.062500 1 0 0 0 0 0 3 428199
-0.002447 -0.000760 0.119944 0.447368 0.759768 0.056271 -0.062500 1 0 0 0 0 0 3 429172
-0.002447 -0.000760 0.119944 0.447358 0.759761 0.056264 -0.062500 1 0 0 0 0 0 3 430201
-0.002447 -0.000760 0.119944 0.447372 0.759746 0.056263 -0.062500 1 0 0 0 0 0 3 431201
-0.002447 -0.000760 0.119944 0.447378 0.759764 0.056263 -0.062500 1 0 0 0 0 0 3 432203
-0.002447 -0.000760 0.119944 0.447371 0.759758 0.056276 -0.062500 1 0 0 0 0 0 3 433201
-0.002447 -0.000760 0.119944 0.447370 0.759757 0.056258 -0.062500 1 0 0 0 0 0 3 434201
-0.002447 -0.000760 0.119944 0.447370 0.759757 0.056276 -0.062500 1 0 0 0 0 0 3 435199
-0.002447 -0.000760 0.119944 0.447370 0.759757 0.056258 -0.062500 1 0 0 0 0 0 3 436172
-0.002447 -0.000760 0.119944 0.447370 0.759757 0.056276 -0.062500 1 0 0 0 0 0 3 437202
-0.002447 -0.000760 0.119944 0.447358 0.759760 0.056264 -0.062500 1 0 0 0 0 0 3 438198
-0.002447 -0.000760 0.119944 0.447377 0.759766 0.056264 -0.062500 1 0 0 0 0 0 3 439199
-0.002447 -0.000760 0.119944 0.447370 0.759758 0.056277 -0.062500 1 0 0 0 0 0 3 440201
-0.002447 -0.000760 0.119944 0.447370 0.759757 0.056258 -0.062500 1 0 0 0 0 0 3 441202
-0.002447 -0.000760 0.119944 0.447370 0.759757 0.056276 -0.062500 1 0 0 0 0 0 3 442201
-0.002447 -0.000760 0.119944 0.447358 0.759760 0.056265 -0.062500 1 0 0 0 0 0 3 443171
-0.002447 -0.000760 0.119944 0.447372 0.759746 0.056264 -0.062500 1 0 0 0 0 0 3 444204
-0.002447 -0.000760 0.119944 0.447378 0.759764 0.056264 -0.062500 1 0 0 0 0 0 3 445202
-0.002447 -0.000760 0.119944 0.447371 0.759758 0.056277 -0.062500 1 0 0 0 0 0 3 446199
-0.002447 -0.000760 0.119944 0.447370 0.759757 0.056258 -0.062500 1 0 0 0 0 0 3 447201
-0.002447 -0.000760 0.119944 0.447366 0.759769 0.056269 -0.062500 1 0 0 0 0 0 3 448282
-0.002447 -0.000760 0.119944 0.447361 0.759750 0.056270 -0.062500 1 0 0 0 0 0 3 449276
-0.002447 -0.000760 0.119944 0.447377 0.759765 0.056264 -0.062500 1 0 0 0 0 0 3 450270
-0.002447 -0.000760 0.119944 0.447362 0.759749 0.056270 -0.062500 1 0 0 0 0 0 3 451254
-0.002447 -0.000760 0.119944 0.447377 0.759765 0.056264 -0.062500 1 0 0 0 0 0 3 452269
-0.002447 -0.000760 0.119944 0.447362 0.759749 0.056270 -0.062500 1 0 0 0 0 0 3 453278
-0.002447 -0.000760 0.119944 0.447377 0.759765 0.056264 -0.062500 1 0 0 0 0 0 3 454245
-0.002447 -0.000760 0.119944 0.447362 0.759749 0.056270 -0.062500 1 0 0 0 0 0 3 455243
-0.002447 -0.000760 0.119944 0.447377 0.759765 0.056264 -0.062500 1 0 0 0 0 0 3 456278
-0.002447 -0.000760 0.119944 0.447359 0.759761 0.056263 -0.062500 1 0 0 0 0 0 3 457244
-0.002447 -0.000760 0.119944 0.447380 0.759755 0.056270 -0.062500 1 0 0 0 0 0 3 458242
-0.002447 -0.000760 0.119944 0.447367 0.759769 0.056271 -0.062500 1 0 0 0 0 0 3 459243
-0.002447 -0.000760 0.119944 0.447361 0.759750 0.056271 -0.062500 1 0 0 0 0 0 3 460265
-0.002447 -0.000760 0.119944 0.447369 0.759756 0.056257 -0.062500 1 0 0 0 0 0 3 461241
-0.002447 -0.000760 0.119944 0.447381 0.759754 0.056270 -0.062500 1 0 0 0 0 0 3 462253
-0.002447 -0.000760 0.119944 0.447367 0.759768 0.056271 -0.062500 1 0 0 0 0 0 3 463267
-0.002447 -0.000760 0.119944 0.447361 0.759750 0.056271 -0.062500 1 0 0 0 0 0 3 464251
-0.002447 -0.000760 0.119944 0.447377 0.759765 0.056265 -0.062500 1 0 0 0 0 0 3 465265
-0.002447 -0.000760 0.119944 0.447359 0.759761 0.056263 -0.062500 1 0 0 0 0 0 3 466249
-0.002447 -0.000760 0.119944 0.447372 0.759746 0.056263 -0.062500 1 0 0 0 0 0 3 467265
-0.002447 -0.000760 0.119944 0.447378 0.759765 0.056263 -0.062500 1 0 0 0 0 0 3 468238
-0.002447 -0.000760 0.119944 0.447371 0.759758 0.056276 -0.062500 1 0 0 0 0 0 3 469193
-0.002447 -0.000760 0.119944 0.447358 0.759760 0.056264 -0.062500 1 0 0 0 0 0 3 470184
-0.002447 -0.000760 0.119944 0.447372 0.759746 0.056263 -0.062500 1 0 0 0 0 0 3 471193
-0.002447 -0.000760 0.119944 0.447366 0.759767 0.056270 -0.062500 1 0 0 0 0 0 3 472184
-0.002447 -0.000760 0.119944 0.447373 0.759746 0.056264 -0.062500 1 0 0 0 0 0 3 473194
-0.002447 -0.000760 0.119944 0.447366 0.759767 0.056270 -0.062500 1 0 0 0 0 0 3 474184
-0.002447 -0.000760 0.119944 0.447381 0.759755 0.056271 -0.062500 1 0 0 0 0 0 3 475193
-0.002447 -0.000760 0.119944 0.447359 0.759760 0.056264 -0.062500 1 0 0 0 0 0 3 476183
-0.002447 -0.000760 0.119944 0.447377 0.759766 0.056264 -0.062500 1 0 0 0 0 0 3 477185
-0.002447 -0.000760 0.119944 0.447370 0.759758 0.056277 -0.062500 1 0 0 0 0 0 3 478193
-0.002447 -0.000760 0.119944 0.447358 0.759760 0.056265 -0.062500 1 0 0 0 0 0 3 479198
-0.002447 -0.000760 0.119944 0.447372 0.759746 0.056263 -0.062500 1 0 0 0 0 0 3 480201
-0.002447 -0.000760 0.119944 0.447378 0.759765 0.056264 -0.062500 1 0 0 0 0 0 3 481179
-0.002447 -0.000760 0.119944 0.447371 0.759758 0.056277 -0.062500 1 0 0 0 0 0 3 482197
-0.002447 -0.000760 0.119944 0.447358 0.759760 0.056265 -0.062500 1 0 0 0 0 0 3 483183
-0.002447 -0.000760 0.119944 0.447372 0.759746 0.056263 -0.062500 1 0 0 0 0 0 3 484189
-0.002447 -0.000760 0.119944 0.447378 0.759764 0.056264 -0.062500 1 0 0 0 0 0 3 485187
-0.002447 -0.000760 0.119944 0.447371 0.759758 0.056277 -0.062500 1 0 0 0 0 0 3 486201
-0.002447 -0.000760 0.119944 0.447370 0.759757 0.056258 -0.062500 1 0 0 0 0 0 3 487204
-0.002447 -0.000760 0.119944 0.447366 0.759769 0.056269 -0.062500 1 0 0 0 0 0 3 488200
-0.002447 -0.000760 0.119944 0.447361 0.759750 0.056270 -0.062500 1 0 0 0 0 0 3 489202
-0.002447 -0.000760 0.119944 0.447377 0.759765 0.056264 -0.062500 1 0 0 0 0 0 3 490200
-0.002447 -0.000760 0.119944 0.447362 0.759749 0.056270 -0.062500 1 0 0 0 0 0 3 491199
-0.002447 -0.000760 0.119944 0.447377 0.759765 0.056264 -0.062500 1 0 0 0 0 0 3 492202
-0.002447 -0.000760 0.119944 0.447362 0.759749 0.056270 -0.062500 1 0 0 0 0 0 3 493170
-0.002447 -0.000760 0.119944 0.447377 0.759765 0.056264 -0.062500 1 0 0 0 0 0 3 494197
-0.002447 -0.000760 0.119944 0.447362 0.759749 0.056270 -0.062500 1 0 0 0 0 0 3 495192
-0.002447 -0.000760 0.119944 0.447377 0.759765 0.056264 -0.062500 1 0 0 0 0 0 3 496208
-0.002447 -0.000760 0.119944 0.447359 0.759761 0.056263 -0.062500 1 0 0 0 0 0 3 497204
-0.002447 -0.000760 0.119944 0.447380 0.759755 0.056270 -0.062500 1 0 0 0 0 0 3 498204
-0.002447 -0.000760 0.119944 0.447367 0.759769 0.056271 -0.062500 1 0 0 0 0 0 3 499170
-0.002447 -0.000760 0.119944 0.447361 0.759750 0.056271 -0.062500 1 0 0 0 0 0 3 500200
-0.002447 -0.000760 0.119944 0.447377 0.759765 0.056265 -0.062500 1 0 0 0 0 0 3 501199
-0.002447 -0.000760 0.119944 0.447362 0.759749 0.056270 -0.062500 1 0 0 0 0 0 3 502199
-0.002447 -0.000760 0.119944 0.447377 0.759765 0.056265 -0.062500 1 0 0 0 0 0 3 503197
-0.002447 -0.000760 0.119944 0.447362 0.759749 0.056270 -0.062500 1 0 0 0 0 0 3 504201
-0.002447 -0.000760 0.119944 0.447377 0.759765 0.056265 -0.062500 1 0 0 0 0 0 3 505197
-0.002447 -0.000760 0.119944 0.447359 0.759761 0.056263 -0.062500 1 0 0 0 0 0 3 506169
-0.002447 -0.000760 0.119944 0.447372 0.759746 0.056263 -0.062500 1 0 0 0 0 0 3 507199
-0.002447 -0.000760 0.119944 0.447366 0.759767 0.056270 -0.062500 1 0 0 0 0 0 3 508199
-0.002447 -0.000760 0.119944 0.447373 0.759746 0.056264 -0.062500 1 0 0 0 0 0 3 509199
-0.002447 -0.000760 0.119944 0.447366 0.759767 0.056270 -0.062500 1 0 0 0 0 0 3 510201
-0.002447 -0.000760 0.119944 0.447373 0.759746 0.056264 -0.062500 1 0 0 0 0 0 3 511173
-0.002447 -0.000760 0.119944 0.447366 0.759767 0.056270 -0.062500 1 0 0 0 0 0 3 512200
-0.002447 -0.000760 0.119944 0.447373 0.759746 0.056264 -0.062500 1 0 0 0 0 0 3 513199
-0.002447 -0.000760 0.119944 0.447366 0.759767 0.056270 -0.062500 1 0 0 0 0 0 3 514199
-0.002447 -0.000760 0.119944 0.447381 0.759755 0.056271 -0.062500 1 0 0 0 0 0 3 515197
-0.002447 -0.000760 0.119944 0.447359 0.759759 0.056264 -0.062500 1 0 0 0 0 0 3 516200
-0.002447 -0.000760 0.119944 0.447377 0.759766 0.056264 -0.062500 1 0 0 0 0 0 3 517200
-0.002447 -0.000760 0.119944 0.447370 0.759758 0.056277 -0.062500 1 0 0 0 0 0 3 518200
-0.002447 -0.000760 0.119944 0.447358 0.759760 0.056265 -0.062500 1 0 0 0 0 0 3 519197
-0.002447 -0.000760 0.119944 0.447372 0.759746 0.056263 -0.062500 1 0 0 0 0 0 3 520238
-0.002447 -0.000760 0.119944 0.447378 0.759764 0.056263 -0.062500 1 0 0 0 0 0 3 521272
-0.002447 -0.000760 0.119944 0.447371 0.759758 0.056277 -0.062500 1 0 0 0 0 0 3 522271
-0.002447 -0.000760 0.119944 0.447358 0.759760 0.056265 -0.062500 1 0 0 0 0 0 3 523251
-0.002447 -0.000760 0.119944 0.447372 0.759746 0.056263 -0.062500 1 0 0 0 0 0 3 524244
-0.002447 -0.000760 0.119944 0.447378 0.759764 0.056263 -0.062500 1 0 0 0 0 0 3 525242
-0.002447 -0.000760 0.119944 0.447371 0.759757 0.056277 -0.062500 1 0 0 0 0 0 3 526264
-0.002447 -0.000760 0.119944 0.447371 0.759757 0.056258 -0.062500 1 0 0 0 0 0 3 527272
-0.002447 -0.000760 0.119944 0.447366 0.759769 0.056269 -0.062500 1 0 0 0 0 0 3 528243
-0.002447 -0.000760 0.119944 0.447361 0.759750 0.056270 -0.062500 1 0 0 0 0 0 3 529241
-0.002447 -0.000760 0.119944 0.447377 0.759765 0.056264 -0.062500 1 0 0 0 0 0 3 530240
-0.002447 -0.000760 0.119944 0.447362 0.759749 0.056270 -0.062500 1 0 0 0 0 0 3 531240
-0.002447 -0.000760 0.119944 0.447377 0.759765 0.056264 -0.062500 1 0 0 0 0 0 3 532245
-0.002447 -0.000760 0.119944 0.447362 0.759749 0.056270 -0.062500 1 0 0 0 0 0 3 533251
-0.002447 -0.000760 0.119944 0.447377 0.759765 0.056264 -0.062500 1 0 0 0 0 0 3 534251
-0.002447 -0.000760 0.119944 0.447362 0.759749 0.056270 -0.062500 1 0 0 0 0 0 3 535263
-0.002447 -0.000760 0.119944 0.447377 0.759765 0.056264 -0.062500 1 0 0 0 0 0 3 536248
-0.002447 -0.000760 0.119944 0.447359 0.759761 0.056263 -0.062500 1 0 0 0 0 0 3 537263
-0.002447 -0.000760 0.119944 0.447380 0.759755 0.056270 -0.062500 1 0 0 0 0 0 3 538246
-0.002447 -0.000760 0.119944 0.447367 0.759769 0.056271 -0.062500 1 0 0 0 0 0 3 539262
-0.002447 -0.000760 0.119944 0.447361 0.759750 0.056271 -0.062500 1 0 0 0 0 0 3 540238
-0.002447 -0.000760 0.119944 0.447377 0.759765 0.056265 -0.062500 1 0 0 0 0 0 3 541191
-0.002447 -0.000760 0.119944 0.447362 0.759749 0.056270 -0.062500 1 0 0 0 0 0 3 542181
-0.002447 -0.000760 0.119944 0.447377 0.759765 0.056265 -0.062500 1 0 0 0 0 0 3 543191
-0.002447 -0.000760 0.119944 0.447362 0.759749 0.056270 -0.062500 1 0 0 0 0 0 3 544190
-0.002447 -0.000760 0.119944 0.447377 0.759765 0.056265 -0.062500 1 0 0 0 0 0 3 545182
-0.002447 -0.000760 0.119944 0.447359 0.759761 0.056263 -0.062500 1 0 0 0 0 0 3 546191
-0.002447 -0.000760 0.119944 0.447360 0.759749 0.056270 -0.062500 1 0 0 0 0 0 3 547181
-0.002447 -0.000760 0.119944 0.447376 0.759765 0.056264 -0.062500 1 0 0 0 0 0 3 548192
-0.002447 -0.000760 0.119944 0.447361 0.759749 0.056270 -0.062500 1 0 0 0 0 0 3 549181
-0.002447 -0.000760 0.119944 0.447377 0.759765 0.056264 -0.062500 1 0 0 0 0 0 3 550191
-0.002447 -0.000760 0.119944 0.447374 0.759746 0.056263 -0.062500 1 0 0 0 0 0 3 551192
-0.002447 -0.000760 0.119944 0.447366 0.759767 0.056270 -0.062500 1 0 0 0 0 0 3 552188
-0.002447 -0.000760 0.119944 0.447381 0.759755 0.056271 -0.062500 1 0 0 0 0 0 3 553194
-0.002447 -0.000760 0.119944 0.447359 0.759760 0.056264 -0.062500 1 0 0 0 0 0 3 554208
-0.002447 -0.000760 0.119944 0.447380 0.759754 0.056270 -0.062500 1 0 0 0 0 0 3 555187
-0.002447 -0.000760 0.119944 0.447359 0.759759 0.056264 -0.062500 1 0 0 0 0 0 3 556190
-0.002447 -0.000760 0.119944 0.447377 0.759766 0.056263 -0.062500 1 0 0 0 0 0 3 557185
-0.002447 -0.000760 0.119944 0.447370 0.759758 0.056277 -0.062500 1 0 0 0 0 0 3 558200
-0.002447 -0.000760 0.119944 0.447358 0.759760 0.056265 -0.062500 1 0 0 0 0 0 3 559183
-0.002447 -0.000760 0.119944 0.447372 0.759746 0.056263 -0.062500 1 0 0 0 0 0 3 560200
-0.002447 -0.000760 0.119944 0.447378 0.759764 0.056263 -0.062500 1 0 0 0 0 0 3 561198
-0.002447 -0.000760 0.119944 0.447371 0.759758 0.056277 -0.062500 1 0 0 0 0 0 3 562197
-0.002447 -0.000760 0.119944 0.447358 0.759760 0.056265 -0.062500 1 0 0 0 0 0 3 563197
-0.002447 -0.000760 0.119944 0.447372 0.759746 0.056263 -0.062500 1 0 0 0 0 0 3 564199
-0.002447 -0.000760 0.119944 0.447366 0.759767 0.056270 -0.062500 1 0 0 0 0 0 3 565198
-0.002447 -0.000760 0.119944 0.447378 0.759767 0.056264 -0.062500 1 0 0 0 0 0 3 566197
-0.002447 -0.000760 0.119944 0.447362 0.759750 0.056270 -0.062500 1 0 0 0 0 0 3 567197
-0.002447 -0.000760 0.119944 0.447377 0.759765 0.056264 -0.062500 1 0 0 0 0 0 3 568205
-0.002447 -0.000760 0.119944 0.447362 0.759749 0.056270 -0.062500 1 0 0 0 0 0 3 569171
-0.002447 -0.000760 0.119944 0.447377 0.759765 0.056264 -0.062500 1 0 0 0 0 0 3 570201
-0.002447 -0.000760 0.119944 0.447362 0.759749 0.056270 -0.062500 1 0 0 0 0 0 3 571197
-0.002447 -0.000760 0.119944 0.447377 0.759765 0.056264 -0.062500 1 0 0 0 0 0 3 572197
-0.002447 -0.000760 0.119944 0.447362 0.759749 0.056270 -0.062500 1 0 0 0 0 0 3 573198
-0.002447 -0.000760 0.119944 0.447377 0.759765 0.056264 -0.062500 1 0 0 0 0 0 3 574197
-0.002447 -0.000760 0.119944 0.447362 0.759749 0.056270 -0.062500 1 0 0 0 0 0 3 575196
-0.002447 -0.000760 0.119944 0.447377 0.759765 0.056264 -0.062500 1 0 0 0 0 0 3 576196
-0.002447 -0.000760 0.119944 0.447367 0.759770 0.056270 -0.062500 1 0 0 0 0 0 3 577170
-0.002447 -0.000760 0.119944 0.447361 0.759750 0.056270 -0.062500 1 0 0 0 0 0 3 578197
-0.002447 -0.000760 0.119944 0.447369 0.759756 0.056257 -0.062500 1 0 0 0 0 0 3 579195
-0.002447 -0.000760 0.119944 0.447369 0.759757 0.056276 -0.062500 1 0 0 0 0 0 3 580170
-0.002447 -0.000760 0.119944 0.447378 0.759766 0.056265 -0.062500 1 0 0 0 0 0 3 581167
-0.002447 -0.000760 0.119944 0.447362 0.759749 0.056270 -0.062500 1 0 0 0 0 0 3 582190
-0.002447 -0.000760 0.119944 0.447377 0.759765 0.056265 -0.062500 1 0 0 0 0 0 3 583192
-0.002447 -0.000760 0.119944 0.447362 0.759749 0.056270 -0.062500 1 0 0 0 0 0 3 584198
-0.002447 -0.000760 0.119944 0.447377 0.759765 0.056265 -0.062500 1 0 0 0 0 0 3 585195
-0.002447 -0.000760 0.119944 0.447359 0.759761 0.056263 -0.062500 1 0 0 0 0 0 3 586194
-0.002447 -0.000760 0.119944 0.447360 0.759749 0.056270 -0.062500 1 0 0 0 0 0 3 587196
-0.002447 -0.000760 0.119944 0.447376 0.759765 0.056264 -0.062500 1 0 0 0 0 0 3 588168
-0.002447 -0.000760 0.119944 0.447361 0.759749 0.056270 -0.062500 1 0 0 0 0 0 3 589196
-0.002447 -0.000760 0.119944 0.447377 0.759765 0.056264 -0.062500 1 0 0 0 0 0 3 590195
-0.002447 -0.000760 0.119944 0.447382 0.759755 0.056270 -0.062500 1 0 0 0 0 0 3 591196
-0.002447 -0.000760 0.119944 0.447359 0.759760 0.056264 -0.062500 1 0 0 0 0 0 3 592275
-0.002447 -0.000760 0.119944 0.447381 0.759754 0.056270 -0.062500 1 0 0 0 0 0 3 593267
-0.002447 -0.000760 0.119944 0.447359 0.759759 0.056264 -0.062500 1 0 0 0 0 0 3 594265
-0.002447 -0.000760 0.119944 0.447381 0.759754 0.056270 -0.062500 1 0 0 0 0 0 3 595250
-0.002447 -0.000760 0.119944 0.447359 0.759759 0.056264 -0.062500 1 0 0 0 0 0 3 596242
-0.002447 -0.000760 0.119944 0.447377 0.759766 0.056263 -0.062500 1 0 0 0 0 0 3 597242
-0.002447 -0.000760 0.119944 0.447371 0.759758 0.056277 -0.062500 1 0 0 0 0 0 3 598263
-0.002447 -0.000760 0.119944 0.447358 0.759760 0.056264 -0.062500 1 0 0 0 0 0 3 599251
-0.002447 -0.000760 0.119944 0.447372 0.759746 0.056263 -0.062500 1 0 0 0 0 0 3 600273
-0.002447 -0.000760 0.119944 0.447366 0.759767 0.056270 -0.062500 1 0 0 0 0 0 3 601262
-0.002447 -0.000760 0.119944 0.447373 0.759746 0.056264 -0.062500 1 0 0 0 0 0 3 602240
-0.002447 -0.000760 0.119944 0.447366 0.759767 0.056270 -0.062500 1 0 0 0 0 0 3 603237
-0.002447 -0.000760 0.119944 0.447381 0.759755 0.056271 -0.062500 1 0 0 0 0 0 3 604240
-0.002447 -0.000760 0.119944 0.447359 0.759760 0.056264 -0.062500 1 0 0 0 0 0 3 605248
-0.002447 -0.000760 0.119944 0.447377 0.759766 0.056264 -0.062500 1 0 0 0 0 0 3 606247
-0.002447 -0.000760 0.119944 0.447362 0.759749 0.056270 -0.062500 1 0 0 0 0 0 3 607260
-0.002447 -0.000760 0.119944 0.447377 0.759765 0.056264 -0.062500 1 0 0 0 0 0 3 608247
-0.002447 -0.000760 0.119944 0.447362 0.759749 0.056270 -0.062500 1 0 0 0 0 0 3 609260
-0.002447 -0.000760 0.119944 0.447377 0.759765 0.056264 -0.062500 1 0 0 0 0 0 3 610245
-0.002447 -0.000760 0.119944 0.447362 0.759749 0.056270 -0.062500 1 0 0 0 0 0 3 611243
-0.002447 -0.000760 0.119944 0.447377 0.759765 0.056264 -0.062500 1 0 0 0 0 0 3 612241
-0.002447 -0.000760 0.119944 0.447362 0.759749 0.056270 -0.062500 1 0 0 0 0 0 3 613179
-0.002447 -0.000760 0.119944 0.447378 0.759765 0.056264 -0.062500 1 0 0 0 0 0 3 614188
-0.002447 -0.000760 0.119944 0.447362 0.759749 0.056270 -0.062500 1 0 0 0 0 0 3 615180
-0.002447 -0.000760 0.119944 0.447378 0.759765 0.056264 -0.062500 1 0 0 0 0 0 3 616189
-0.002447 -0.000760 0.119944 0.447367 0.759770 0.056270 -0.062500 1 0 0 0 0 0 3 617178
-0.002447 -0.000760 0.119944 0.447361 0.759750 0.056270 -0.062500 1 0 0 0 0 0 3 618187
-0.002447 -0.000760 0.119944 0.447377 0.759765 0.056265 -0.062500 1 0 0 0 0 0 3 619179
-0.002447 -0.000760 0.119944 0.447362 0.759749 0.056270 -0.062500 1 0 0 0 0 0 3 620189
-0.002447 -0.000760 0.119944 0.447377 0.759765 0.056264 -0.062500 1 0 0 0 0 0 3 621179
-0.002447 -0.000760 0.119944 0.447362 0.759749 0.056270 -0.062500 1 0 0 0 0 0 3 622188
-0.002447 -0.000760 0.119944 0.447377 0.759765 0.056264 -0.062500 1 0 0 0 0 0 3 623195
-0.002447 -0.000760 0.119944 0.447362 0.759749 0.056270 -0.062500 1 0 0 0 0 0 3 624184
-0.002447 -0.000760 0.119944 0.447377 0.759765 0.056264 -0.062500 1 0 0 0 0 0 3 625196
-0.002447 -0.000760 0.119944 0.447359 0.759761 0.056263 -0.062500 1 0 0 0 0 0 3 626196
-0.002447 -0.000760 0.119944 0.447360 0.759749 0.056269 -0.062500 1 0 0 0 0 0 3 627348
-0.002447 -0.000760 0.119944 0.447377 0.759765 0.056264 -0.062500 1 0 0 0 0 0 3 628186
-0.002447 -0.000760 0.119944 0.447362 0.759749 0.056270 -0.062500 1 0 0 0 0 0 3 629188
-0.002447 -0.000760 0.119944 0.447377 0.759765 0.056264 -0.062500 1 0 0 0 0 0 3 630194
-0.002447 -0.000760 0.119944 0.447382 0.759755 0.056270 -0.062500 1 0 0 0 0 0 3 631199
-0.002447 -0.000760 0.119944 0.447359 0.759760 0.056264 -0.062500 1 0 0 0 0 0 3 632203
-0.002447 -0.000760 0.119944 0.447381 0.759754 0.056270 -0.062500 1 0 0 0 0 0 3 633196
-0.002447 -0.000760 0.119944 0.447359 0.759759 0.056264 -0.062500 1 0 0 0 0 0 3 634166
-0.002447 -0.000760 0.119944 0.447368 0.759757 0.056277 -0.062500 1 0 0 0 0 0 3 635196
-0.002447 -0.000760 0.119944 0.447370 0.759757 0.056258 -0.062500 1 0 0 0 0 0 3 636196
-0.002447 -0.000760 0.119944 0.447366 0.759769 0.056269 -0.062500 1 0 0 0 0 0 3 637195
-0.002447 -0.000760 0.119944 0.447373 0.759747 0.056264 -0.062500 1 0 0 0 0 0 3 638194
-0.002447 -0.000760 0.119944 0.447366 0.759767 0.056270 -0.062500 1 0 0 0 0 0 3 639195
-0.002447 -0.000760 0.119944 0.447360 0.759749 0.056270 -0.062500 1 0 0 0 0 0 3 640204
-0.002447 -0.000760 0.119944 0.447377 0.759765 0.056264 -0.062500 1 0 0 0 0 0 3 641168
-0.002447 -0.000760 0.119944 0.447370 0.759758 0.056277 -0.062500 1 0 0 0 0 0 3 642200
-0.002447 -0.000760 0.119944 0.447370 0.759757 0.056258 -0.062500 1 0 0 0 0 0 3 643195
-0.002447 -0.000760 0.119944 0.447382 0.759754 0.056270 -0.062500 1 0 0 0 0 0 3 644280
-0.002447 -0.000760 0.119944 0.447359 0.759760 0.056264 -0.062500 1 0 0 0 0 0 3 645262
-0.002447 -0.000760 0.119944 0.447377 0.759766 0.056264 -0.062500 1 0 0 0 0 0 3 646271
-0.002447 -0.000760 0.119944 0.447362 0.759749 0.056270 -0.062500 1 0 0 0 0 0 3 647239
-0.002447 -0.000760 0.119944 0.447377 0.759765 0.056264 -0.062500 1 0 0 0 0 0 3 648241
-0.002447 -0.000760 0.119944 0.447362 0.759749 0.056270 -0.062500 1 0 0 0 0 0 3 649262
-0.002447 -0.000760 0.119944 0.447378 0.759765 0.056264 -0.062500 1 0 0 0 0 0 3 650236
-0.002447 -0.000760 0.119944 0.447362 0.759749 0.056270 -0.062500 1 0 0 0 0 0 3 651237
-0.002447 -0.000760 0.119944 0.447378 0.759765 0.056264 -0.062500 1 0 0 0 0 0 3 652239
-0.002447 -0.000760 0.119944 0.447362 0.759749 0.056270 -0.062500 1 0 0 0 0 0 3 653261
-0.002447 -0.000760 0.119944 0.447378 0.759765 0.056264 -0.062500 1 0 0 0 0 0 3 654260
-0.002447 -0.000760 0.119944 0.447359 0.759761 0.056263 -0.062500 1 0 0 0 0 0 3 655237
-0.002447 -0.000760 0.119944 0.447368 0.759757 0.056276 -0.062500 1 0 0 0 0 0 3 656269
-0.002447 -0.000760 0.119944 0.447370 0.759757 0.056258 -0.062500 1 0 0 0 0 0 3 657261
-0.002447 -0.000760 0.119944 0.447369 0.759757 0.056276 -0.062500 1 0 0 0 0 0 3 658237
-0.002447 -0.000760 0.119944 0.447378 0.759766 0.056265 -0.062500 1 0 0 0 0 0 3 659236
-0.002447 -0.000760 0.119944 0.447362 0.759749 0.056270 -0.062500 1 0 0 0 0 0 3 660238
-0.002447 -0.000760 0.119944 0.447377 0.759765 0.056264 -0.062500 1 0 0 0 0 0 3 661258
-0.002447 -0.000760 0.119944 0.447362 0.759749 0.056270 -0.062500 1 0 0 0 0 0 3 662238
-0.002447 -0.000760 0.119944 0.447378 0.759765 0.056264 -0.062500 1 0 0 0 0 0 3 663232
-0.002447 -0.000760 0.119944 0.447359 0.759761 0.056263 -0.062500 1 0 0 0 0 0 3 664269
-0.002447 -0.000760 0.119944 0.447360 0.759749 0.056269 -0.062500 1 0 0 0 0 0 3 665265
-0.002447 -0.000760 0.119944 0.447377 0.759765 0.056264 -0.062500 1 0 0 0 0 0 3 666266
-0.002447 -0.000760 0.119944 0.447362 0.759749 0.056270 -0.062500 1 0 0 0 0 0 3 667260
-0.002447 -0.000760 0.119944 0.447377 0.759765 0.056264 -0.062500 1 0 0 0 0 0 3 668270
-0.002447 -0.000760 0.119944 0.447382 0.759755 0.056270 -0.062500 1 0 0 0 0 0 3 669239
-0.002447 -0.000760 0.119944 0.447360 0.759760 0.056264 -0.062500 1 0 0 0 0 0 3 670238
-0.002447 -0.000760 0.119944 0.447381 0.759754 0.056270 -0.062500 1 0 0 0 0 0 3 671236
-0.002447 -0.000760 0.119944 0.447359 0.759759 0.056264 -0.062500 1 0 0 0 0 0 3 672273
-0.002447 -0.000760 0.119944 0.447368 0.759757 0.056277 -0.062500 1 0 0 0 0 0 3 673262
-0.002447 -0.000760 0.119944 0.447370 0.759757 0.056258 -0.062500 1 0 0 0 0 0 3 674269
-0.002447 -0.000760 0.119944 0.447369 0.759757 0.056276 -0.062500 1 0 0 0 0 0 3 675235
-0.002447 -0.000760 0.119944 0.447370 0.759757 0.056258 -0.062500 1 0 0 0 0 0 3 676238
-0.002447 -0.000760 0.119944 0.447366 0.759769 0.056269 -0.062500 1 0 0 0 0 0 3 677247
-0.002447 -0.000760 0.119944 0.447361 0.759750 0.056270 -0.062500 1 0 0 0 0 0 3 678242
-0.002447 -0.000760 0.119944 0.447377 0.759765 0.056264 -0.062500 1 0 0 0 0 0 3 679258
-0.002447 -0.000760 0.119944 0.447362 0.759749 0.056270 -0.062500 1 0 0 0 0 0 3 680244
-0.002447 -0.000760 0.119944 0.447377 0.759765 0.056264 -0.062500 1 0 0 0 0 0 3 681256
-0.002447 -0.000760 0.119944 0.447382 0.759755 0.056270 -0.062500 1 0 0 0 0 0 3 682240
-0.002447 -0.000760 0.119944 0.447360 0.759760 0.056264 -0.062500 1 0 0 0 0 0 3 683257
-0.002447 -0.000760 0.119944 0.447377 0.759766 0.056264 -0.062500 1 0 0 0 0 0 3 684236
-0.002447 -0.000760 0.119944 0.447362 0.759749 0.056269 -0.062500 1 0 0 0 0 0 3 685186
-0.002447 -0.000760 0.119944 0.447378 0.759765 0.056264 -0.062500 1 0 0 0 0 0 3 686178
-0.002447 -0.000760 0.119944 0.447362 0.759749 0.056270 -0.062500 1 0 0 0 0 0 3 687186
-0.002447 -0.000760 0.119944 0.447378 0.759765 0.056264 -0.062500 1 0 0 0 0 0 3 688177
-0.002447 -0.000760 0.119944 0.447362 0.759749 0.056270 -0.062500 1 0 0 0 0 0 3 689187
-0.002447 -0.000760 0.119944 0.447378 0.759765 0.056264 -0.062500 1 0 0 0 0 0 3 690176
-0.002447 -0.000760 0.119944 0.447362 0.759749 0.056270 -0.062500 1 0 0 0 0 0 3 691186
-0.002447 -0.000760 0.119944 0.447365 0.759768 0.056271 -0.062500 1 0 0 0 0 0 3 692177
-0.002447 -0.000760 0.119944 0.447369 0.759758 0.056257 -0.062500 1 0 0 0 0 0 3 693187
-0.002447 -0.000760 0.119944 0.447369 0.759757 0.056276 -0.062500 1 0 0 0 0 0 3 694186
-0.002447 -0.000760 0.119944 0.447370 0.759757 0.056258 -0.062500 1 0 0 0 0 0 3 695191
-0.002447 -0.000760 0.119944 0.447369 0.759757 0.056276 -0.062500 1 0 0 0 0 0 3 696191
-0.002447 -0.000760 0.119944 0.447370 0.759757 0.056258 -0.062500 1 0 0 0 0 0 3 697184
-0.002447 -0.000760 0.119944 0.447369 0.759757 0.056276 -0.062500 1 0 0 0 0 0 3 698196
-0.002447 -0.000760 0.119944 0.447378 0.759766 0.056265 -0.062500 1 0 0 0 0 0 3 699203
-0.002447 -0.000760 0.119944 0.447362 0.759749 0.056270 -0.062500 1 0 0 0 0 0 3 700178
-0.002447 -0.000760 0.119944 0.447378 0.759765 0.056264 -0.062500 1 0 0 0 0 0 3 701178
-0.002447 -0.000760 0.119944 0.447362 0.759749 0.056270 -0.062500 1 0 0 0 0 0 3 702184
-0.002447 -0.000760 0.119944 0.447378 0.759765 0.056264 -0.062500 1 0 0 0 0 0 3 703186
-0.002447 -0.000760 0.119944 0.447359 0.759761 0.056263 -0.062500 1 0 0 0 0 0 3 704312
-0.002447 -0.000760 0.119944 0.447360 0.759749 0.056269 -0.062500 1 0 0 0 0 0 3 705184
-0.002447 -0.000760 0.119944 0.447377 0.759765 0.056264 -0.062500 1 0 0 0 0 0 3 706307
-0.002447 -0.000760 0.119944 0.447370 0.759758 0.056277 -0.062500 1 0 0 0 0 0 3 707307
-0.002447 -0.000760 0.119944 0.447370 0.759757 0.056258 -0.062500 1 0 0 0 0 0 3 708307
-0.002447 -0.000760 0.119944 0.447369 0.759757 0.056276 -0.062500 1 0 0 0 0 0 3 709307
-0.002447 -0.000760 0.119944 0.447370 0.759757 0.056258 -0.062500 1 0 0 0 0 0 3 710305
-0.002447 -0.000760 0.119944 0.447369 0.759757 0.056276 -0.062500 1 0 0 0 0 0 3 711304
-0.002447 -0.000760 0.119944 0.447370 0.759757 0.056258 -0.062500 1 0 0 0 0 0 3 712314
-0.002447 -0.000760 0.119944 0.447369 0.759757 0.056276 -0.062500 1 0 0 0 0 0 3 713292
-0.002447 -0.000760 0.119944 0.447370 0.759757 0.056258 -0.062500 1 0 0 0 0 0 3 714310
-0.002447 -0.000760 0.119944 0.447366 0.759769 0.056269 -0.062500 1 0 0 0 0 0 3 715307
-0.002447 -0.000760 0.119944 0.447361 0.759750 0.056270 -0.062500 1 0 0 0 0 0 3 716305
-0.002447 -0.000760 0.119944 0.447377 0.759765 0.056264 -0.062500 1 0 0 0 0 0 3 717307
-0.002447 -0.000760 0.119944 0.447362 0.759749 0.056270 -0.062500 1 0 0 0 0 0 3 718184
-0.002447 -0.000760 0.119944 0.447377 0.759765 0.056264 -0.062500 1 0 0 0 0 0 3 719308
-0.002447 -0.000760 0.119944 0.447370 0.759758 0.056277 -0.062500 1 0 0 0 0 0 3 720307
-0.002447 -0.000760 0.119944 0.447370 0.759757 0.056258 -0.062500 1 0 0 0 0 0 3 721304
-0.002447 -0.000760 0.119944 0.447382 0.759754 0.056270 -0.062500 1 0 0 0 0 0 3 722303
-0.002447 -0.000760 0.119944 0.447360 0.759760 0.056264 -0.062500 1 0 0 0 0 0 3 723304
-0.002447 -0.000760 0.119944 0.447377 0.759766 0.056264 -0.062500 1 0 0 0 0 0 3 724306
-0.002447 -0.000760 0.119944 0.447362 0.759749 0.056269 -0.062500 1 0 0 0 0 0 3 725304
-0.002447 -0.000760 0.119944 0.447378 0.759765 0.056264 -0.062500 1 0 0 0 0 0 3 726304
-0.002447 -0.000760 0.119944 0.447362 0.759749 0.056270 -0.062500 1 0 0 0 0 0 3 727304
-0.002447 -0.000760 0.119944 0.447365 0.759768 0.056271 -0.062500 1 0 0 0 0 0 3 728308
-0.002447 -0.000760 0.119944 0.447373 0.759747 0.056264 -0.062500 1 0 0 0 0 0 3 729303
-0.002447 -0.000760 0.119944 0.447366 0.759767 0.056270 -0.062500 1 0 0 0 0 0 3 730304
-0.002447 -0.000760 0.119944 0.447373 0.759747 0.056264 -0.062500 1 0 0 0 0 0 3 731304
-0.002447 -0.000760 0.119944 0.447366 0.759767 0.056270 -0.062500 1 0 0 0 0 0 3 732306
-0.002447 -0.000760 0.119944 0.447357 0.759761 0.056264 -0.062500 1 0 0 0 0 0 3 733304
-0.002447 -0.000760 0.119944 0.447380 0.759755 0.056270 -0.062500 1 0 0 0 0 0 3 734308
-0.002447 -0.000760 0.119944 0.447371 0.759757 0.056257 -0.062500 1 0 0 0 0 0 3 735304
-0.002447 -0.000760 0.119944 0.447370 0.759757 0.056276 -0.062500 1 0 0 0 0 0 3 736309
-0.002447 -0.000760 0.119944 0.447378 0.759766 0.056265 -0.062500 1 0 0 0 0 0 3 737299
-0.002447 -0.000760 0.119944 0.447363 0.759749 0.056270 -0.062500 1 0 0 0 0 0 3 738303
-0.002447 -0.000760 0.119944 0.447378 0.759765 0.056264 -0.062500 1 0 0 0 0 0 3 739307
-0.002447 -0.000760 0.119944 0.447362 0.759749 0.056270 -0.062500 1 0 0 0 0 0 3 740306
-0.002447 -0.000760 0.119944 0.447378 0.759765 0.056264 -0.062500 1 0 0 0 0 0 3 741306
-0.002447 -0.000760 0.119944 0.447363 0.759749 0.056270 -0.062500 1 0 0 0 0 0 3 742304
-0.002447 -0.000760 0.119944 0.447378 0.759765 0.056264 -0.062500 1 0 0 0 0 0 3 743305
-0.002447 -0.000760 0.119944 0.447359 0.759761 0.056263 -0.062500 1 0 0 0 0 0 3 744306
-0.002447 -0.000760 0.119944 0.447368 0.759758 0.056277 -0.062500 1 0 0 0 0 0 3 745305
-0.002447 -0.000760 0.119944 0.447370 0.759757 0.056258 -0.062500 1 0 0 0 0 0 3 746304
-0.002447 -0.000760 0.119944 0.447369 0.759757 0.056276 -0.062500 1 0 0 0 0 0 3 747305
-0.002447 -0.000760 0.119944 0.447370 0.759757 0.056258 -0.062500 1 0 0 0 0 0 3 748296
-0.002447 -0.000760 0.119944 0.447369 0.759757 0.056276 -0.062500 1 0 0 0 0 0 3 749304
-0.002447 -0.000760 0.119944 0.447370 0.759757 0.056258 -0.062500 1 0 0 0 0 0 3 750296
-0.002447 -0.000760 0.119944 0.447369 0.759757 0.056276 -0.062500 1 0 0 0 0 0 3 751304
-0.002447 -0.000760 0.119944 0.447370 0.759757 0.056258 -0.062500 1 0 0 0 0 0 3 752296
-0.002447 -0.000760 0.119944 0.447370 0.759757 0.056276 -0.062500 1 0 0 0 0 0 3 753304
-0.002447 -0.000760 0.119944 0.447370 0.759757 0.056258 -0.062500 1 0 0 0 0 0 3 754295
-0.002447 -0.000760 0.119944 0.447366 0.759769 0.056269 -0.062500 1 0 0 0 0 0 3 755303
-0.002447 -0.000760 0.119944 0.447361 0.759750 0.056270 -0.062500 1 0 0 0 0 0 3 756300
-0.002447 -0.000760 0.119944 0.447377 0.759765 0.056264 -0.062500 1 0 0 0 0 0 3 757309
-0.002447 -0.000760 0.119944 0.447370 0.759758 0.056277 -0.062500 1 0 0 0 0 0 3 758299
-0.002447 -0.000760 0.119944 0.447370 0.759757 0.056258 -0.062500 1 0 0 0 0 0 3 759309
-0.002447 -0.000760 0.119944 0.447369 0.759757 0.056276 -0.062500 1 0 0 0 0 0 3 760302
-0.002447 -0.000760 0.119944 0.447370 0.759757 0.056258 -0.062500 1 0 0 0 0 0 3 761302
-0.002447 -0.000760 0.119944 0.447382 0.759754 0.056270 -0.062500 1 0 0 0 0 0 3 762316
-0.002447 -0.000760 0.119944 0.447360 0.759759 0.056264 -0.062500 1 0 0 0 0 0 3 763302
-0.002447 -0.000760 0.119944 0.447377 0.759766 0.056264 -0.062500 1 0 0 0 0 0 3 764317
-0.002447 -0.000760 0.119944 0.447362 0.759749 0.056269 -0.062500 1 0 0 0 0 0 3 765299
-0.002447 -0.000760 0.119944 0.447365 0.759768 0.056271 -0.062500 1 0 0 0 0 0 3 766181
-0.002447 -0.000760 0.119944 0.447373 0.759747 0.056264 -0.062500 1 0 0 0 0 0 3 767317
-0.002447 -0.000760 0.119944 0.447366 0.759768 0.056270 -0.062500 1 0 0 0 0 0 3 768317
-0.002447 -0.000760 0.119944 0.447361 0.759749 0.056270 -0.062500 1 0 0 0 0 0 3 769315
-0.002447 -0.000760 0.119944 0.447368 0.759756 0.056257 -0.062500 1 0 0 0 0 0 3 770316
-0.002447 -0.000760 0.119944 0.447381 0.759754 0.056269 -0.062500 1 0 0 0 0 0 3 771316
-0.002447 -0.000760 0.119944 0.447367 0.759768 0.056271 -0.062500 1 0 0 0 0 0 3 772288
-0.002447 -0.000760 0.119944 0.447357 0.759761 0.056264 -0.062500 1 0 0 0 0 0 3 773314
-0.002447 -0.000760 0.119944 0.447380 0.759755 0.056270 -0.062500 1 0 0 0 0 0 3 774314
-0.002447 -0.000760 0.119944 0.447371 0.759757 0.056257 -0.062500 1 0 0 0 0 0 3 775285
-0.002447 -0.000760 0.119944 0.447370 0.759757 0.056276 -0.062500 1 0 0 0 0 0 3 776317
-0.002447 -0.000760 0.119944 0.447378 0.759766 0.056265 -0.062500 1 0 0 0 0 0 3 777325
-0.002447 -0.000760 0.119944 0.447363 0.759749 0.056270 -0.062500 1 0 0 0 0 0 3 778322
-0.002447 -0.000760 0.119944 0.447378 0.759765 0.056264 -0.062500 1 0 0 0 0 0 3 779288
-0.002447 -0.000760 0.119944 0.447363 0.759749 0.056270 -0.062500 1 0 0 0 0 0 3 780321
-0.002447 -0.000760 0.119944 0.447378 0.759765 0.056264 -0.062500 1 0 0 0 0 0 3 781302
-0.002447 -0.000760 0.119944 0.447363 0.759749 0.056270 -0.062500 1 0 0 0 0 0 3 782314
-0.002447 -0.000760 0.119944 0.447378 0.759765 0.056264 -0.062500 1 0 0 0 0 0 3 783315
-0.002447 -0.000760 0.119944 0.447359 0.759761 0.056263 -0.062500 1 0 0 0 0 0 3 784316
-0.002447 -0.000760 0.119944 0.447368 0.759758 0.056277 -0.062500 1 0 0 0 0 0 3 785315
-0.002447 -0.000760 0.119944 0.447370 0.759757 0.056258 -0.062500 1 0 0 0 0 0 3 786313
-0.002447 -0.000760 0.119944 0.447369 0.759757 0.056276 -0.062500 1 0 0 0 0 0 3 787316
-0.002447 -0.000760 0.119944 0.447370 0.759757 0.056258 -0.062500 1 0 0 0 0 0 3 788315
-0.002447 -0.000760 0.119944 0.447369 0.759757 0.056276 -0.062500 1 0 0 0 0 0 3 789315
-0.002447 -0.000760 0.119944 0.447370 0.759757 0.056258 -0.062500 1 0 0 0 0 0 3 790312
-0.002447 -0.000760 0.119944 0.447370 0.759757 0.056276 -0.062500 1 0 0 0 0 0 3 791305
-0.002447 -0.000760 0.119944 0.447370 0.759757 0.056258 -0.062500 1 0 0 0 0 0 3 792286
-0.002447 -0.000760 0.119944 0.447370 0.759757 0.056276 -0.062500 1 0 0 0 0 0 3 793314
-0.002447 -0.000760 0.119944 0.447370 0.759757 0.056258 -0.062500 1 0 0 0 0 0 3 794319
-0.002447 -0.000760 0.119944 0.447366 0.759768 0.056269 -0.062500 1 0 0 0 0 0 3 795314
-0.002447 -0.000760 0.119944 0.447361 0.759750 0.056270 -0.062500 1 0 0 0 0 0 3 796317
-0.002447 -0.000760 0.119944 0.447377 0.759765 0.056264 -0.062500 1 0 0 0 0 0 3 797315
-0.002447 -0.000760 0.119944 0.447370 0.759758 0.056277 -0.062500 1 0 0 0 0 0 3 798312
-0.002447 -0.000760 0.119944 0.447370 0.759757 0.056258 -0.062500 1 0 0 0 0 0 3 799314
-0.002447 -0.000760 0.119944 0.447369 0.759757 0.056276 -0.062500 1 0 0 0 0 0 3 800314
-0.002447 -0.000760 0.119944 0.447370 0.759757 0.056258 -0.062500 1 0 0 0 0 0 3 801316
-0.002447 -0.000760 0.119944 0.447370 0.759757 0.056276 -0.062500 1 0 0 0 0 0 3 802302
-0.002447 -0.000760 0.119944 0.447370 0.759757 0.056258 -0.062500 1 0 0 0 0 0 3 803312
-0.002447 -0.000760 0.119944 0.447366 0.759769 0.056269 -0.062500 1 0 0 0 0 0 3 804315
-0.002447 -0.000760 0.119944 0.447361 0.759750 0.056270 -0.062500 1 0 0 0 0 0 3 805315
-0.002447 -0.000760 0.119944 0.447368 0.759756 0.056257 -0.062500 1 0 0 0 0 0 3 806311
-0.002447 -0.000760 0.119944 0.447381 0.759754 0.056269 -0.062500 1 0 0 0 0 0 3 807315
-0.002447 -0.000760 0.119944 0.447367 0.759768 0.056271 -0.062500 1 0 0 0 0 0 3 808316
-0.002447 -0.000760 0.119944 0.447361 0.759750 0.056271 -0.062500 1 0 0 0 0 0 3 809314
-0.002447 -0.000760 0.119944 0.447377 0.759765 0.056265 -0.062500 1 0 0 0 0 0 3 810314
-0.002447 -0.000760 0.119944 0.447362 0.759749 0.056270 -0.062500 1 0 0 0 0 0 3 811313
-0.002447 -0.000760 0.119944 0.447377 0.759765 0.056265 -0.062500 1 0 0 0 0 0 3 812314
-0.002447 -0.000760 0.119944 0.447358 0.759761 0.056263 -0.062500 1 0 0 0 0 0 3 813313
-0.002447 -0.000760 0.119944 0.447380 0.759755 0.056270 -0.062500 1 0 0 0 0 0 3 814301
-0.002447 -0.000760 0.119944 0.447371 0.759757 0.056257 -0.062500 1 0 0 0 0 0 3 815309
-0.002447 -0.000760 0.119944 0.447370 0.759757 0.056276 -0.062500 1 0 0 0 0 0 3 816294
-0.002447 -0.000760 0.119944 0.447378 0.759766 0.056265 -0.062500 1 0 0 0 0 0 3 817301
-0.002447 -0.000760 0.119944 0.447363 0.759749 0.056270 -0.062500 1 0 0 0 0 0 3 818292
-0.002447 -0.000760 0.119944 0.447378 0.759765 0.056264 -0.062500 1 0 0 0 0 0 3 819302
-0.002447 -0.000760 0.119944 0.447363 0.759749 0.056270 -0.062500 1 0 0 0 0 0 3 820293
-0.002447 -0.000760 0.119944 0.447365 0.759768 0.056271 -0.062500 1 0 0 0 0 0 3 821301
-0.002447 -0.000760 0.119944 0.447370 0.759759 0.056257 -0.062500 1 0 0 0 0 0 3 822292
-0.002447 -0.000760 0.119944 0.447369 0.759757 0.056276 -0.062500 1 0 0 0 0 0 3 823300
-0.002447 -0.000760 0.119944 0.447370 0.759757 0.056258 -0.062500 1 0 0 0 0 0 3 824292
-0.002447 -0.000760 0.119944 0.447369 0.759757 0.056276 -0.062500 1 0 0 0 0 0 3 825301
-0.002447 -0.000760 0.119944 0.447358 0.759760 0.056264 -0.062500 1 0 0 0 0 0 3 826314
-0.002447 -0.000760 0.119944 0.447372 0.759746 0.056263 -0.062500 1 0 0 0 0 0 3 827311
-0.002447 -0.000760 0.119944 0.447378 0.759764 0.056263 -0.062500 1 0 0 0 0 0 3 828314
-0.002447 -0.000760 0.119944 0.447370 0.759758 0.056277 -0.062500 1 0 0 0 0 0 3 829324
-0.002447 -0.000760 0.119944 0.447370 0.759757 0.056258 -0.062500 1 0 0 0 0 0 3 830319
-0.002447 -0.000760 0.119944 0.447370 0.759757 0.056276 -0.062500 1 0 0 0 0 0 3 831313
-0.002447 -0.000760 0.119944 0.447370 0.759757 0.056258 -0.062500 1 0 0 0 0 0 3 832296
-0.002447 -0.000760 0.119944 0.447370 0.759757 0.056276 -0.062500 1 0 0 0 0 0 3 833317
-0.002447 -0.000760 0.119944 0.447370 0.759757 0.056258 -0.062500 1 0 0 0 0 0 3 834296
-0.002447 -0.000760 0.119944 0.447366 0.759768 0.056269 -0.062500 1 0 0 0 0 0 3 835318
-0.002447 -0.000760 0.119944 0.447369 0.759758 0.056277 -0.062500 1 0 0 0 0 0 3 836315
-0.002447 -0.000760 0.119944 0.447370 0.759757 0.056258 -0.062500 1 0 0 0 0 0 3 837315
-0.002447 -0.000760 0.119944 0.447370 0.759757 0.056276 -0.062500 1 0 0 0 0 0 3 838314
-0.002447 -0.000760 0.119944 0.447370 0.759757 0.056258 -0.062500 1 0 0 0 0 0 3 839312
-0.002447 -0.000760 0.119944 0.447370 0.759757 0.056276 -0.062500 1 0 0 0 0 0 3 840315
-0.002447 -0.000760 0.119944 0.447370 0.759757 0.056258 -0.062500 1 0 0 0 0 0 3 841312
-0.002447 -0.000760 0.119944 0.447370 0.759757 0.056276 -0.062500 1 0 0 0 0 0 3 842313
-0.002447 -0.000760 0.119944 0.447370 0.759757 0.056258 -0.062500 1 0 0 0 0 0 3 843298
-0.002447 -0.000760 0.119944 0.447366 0.759769 0.056269 -0.062500 1 0 0 0 0 0 3 844289
-0.002447 -0.000760 0.119944 0.447361 0.759750 0.056270 -0.062500 1 0 0 0 0 0 3 845313
-0.002447 -0.000760 0.119944 0.447369 0.759756 0.056257 -0.062500 1 0 0 0 0 0 3 846307
-0.002447 -0.000760 0.119944 0.447381 0.759754 0.056269 -0.062500 1 0 0 0 0 0 3 847313
-0.002447 -0.000760 0.119944 0.447367 0.759768 0.056270 -0.062500 1 0 0 0 0 0 3 848315
-0.002447 -0.000760 0.119944 0.447361 0.759749 0.056270 -0.062500 1 0 0 0 0 0 3 849313
-0.002447 -0.000760 0.119944 0.447377 0.759765 0.056265 -0.062500 1 0 0 0 0 0 3 850313
-0.002447 -0.000760 0.119944 0.447362 0.759749 0.056270 -0.062500 1 0 0 0 0 0 3 851310
-0.002447 -0.000760 0.119944 0.447377 0.759765 0.056264 -0.062500 1 0 0 0 0 0 3 852314
-0.002447 -0.000760 0.119944 0.447358 0.759761 0.056263 -0.062500 1 0 0 0 0 0 3 853311
-0.002447 -0.000760 0.119944 0.447380 0.759755 0.056270 -0.062500 1 0 0 0 0 0 3 854319
-0.002447 -0.000760 0.119944 0.447380 0.759766 0.056264 -0.062500 1 0 0 0 0 0 3 855305
-0.002447 -0.000760 0.119944 0.447363 0.759749 0.056270 -0.062500 1 0 0 0 0 0 3 856295
-0.002447 -0.000760 0.119944 0.447365 0.759768 0.056271 -0.062500 1 0 0 0 0 0 3 857305
-0.002447 -0.000760 0.119944 0.447373 0.759747 0.056264 -0.062500 1 0 0 0 0 0 3 858297
-0.002447 -0.000760 0.119944 0.447367 0.759768 0.056270 -0.062500 1 0 0 0 0 0 3 859304
-0.002447 -0.000760 0.119944 0.447373 0.759747 0.056264 -0.062500 1 0 0 0 0 0 3 860319
-0.002447 -0.000760 0.119944 0.447367 0.759767 0.056270 -0.062500 1 0 0 0 0 0 3 861322
-0.002447 -0.000760 0.119944 0.447357 0.759761 0.056264 -0.062500 1 0 0 0 0 0 3 862324
-0.002447 -0.000760 0.119944 0.447372 0.759746 0.056263 -0.062500 1 0 0 0 0 0 3 863319
-0.002447 -0.000760 0.119944 0.447378 0.759765 0.056263 -0.062500 1 0 0 0 0 0 3 864323
-0.002447 -0.000760 0.119944 0.447370 0.759758 0.056276 -0.062500 1 0 0 0 0 0 3 865301
-0.002447 -0.000760 0.119944 0.447358 0.759760 0.056264 -0.062500 1 0 0 0 0 0 3 866329
-0.002447 -0.000760 0.119944 0.447372 0.759746 0.056263 -0.062500 1 0 0 0 0 0 3 867325
-0.002447 -0.000760 0.119944 0.447378 0.759764 0.056263 -0.062500 1 0 0 0 0 0 3 868387
-0.002447 -0.000760 0.119944 0.447370 0.759758 0.056276 -0.062500 1 0 0 0 0 0 3 869377
-0.002447 -0.000760 0.119944 0.447370 0.759757 0.056258 -0.062500 1 0 0 0 0 0 3 870388
-0.002447 -0.000760 0.119944 0.447370 0.759757 0.056276 -0.062500 1 0 0 0 0 0 3 871352
-0.002447 -0.000760 0.119944 0.447370 0.759757 0.056258 -0.062500 1 0 0 0 0 0 3 872377
-0.002447 -0.000760 0.119944 0.447370 0.759757 0.056276 -0.062500 1 0 0 0 0 0 3 873383
-0.002447 -0.000760 0.119944 0.447370 0.759757 0.056258 -0.062500 1 0 0 0 0 0 3 874381
-0.002447 -0.000760 0.119944 0.447366 0.759768 0.056269 -0.062500 1 0 0 0 0 0 3 875401
-0.002447 -0.000760 0.119944 0.447369 0.759758 0.056277 -0.062500 1 0 0 0 0 0 3 876381
-0.002447 -0.000760 0.119944 0.447370 0.759757 0.056258 -0.062500 1 0 0 0 0 0 3 877385
-0.002447 -0.000760 0.119944 0.447370 0.759757 0.056276 -0.062500 1 0 0 0 0 0 3 878377
-0.002447 -0.000760 0.119944 0.447370 0.759757 0.056258 -0.062500 1 0 0 0 0 0 3 879347
-0.002447 -0.000760 0.119944 0.447370 0.759757 0.056276 -0.062500 1 0 0 0 0 0 3 880382
-0.002447 -0.000760 0.119944 0.447370 0.759757 0.056258 -0.062500 1 0 0 0 0 0 3 881380
-0.002447 -0.000760 0.119944 0.447370 0.759757 0.056276 -0.062500 1 0 0 0 0 0 3 882362
-0.002447 -0.000760 0.119944 0.447370 0.759757 0.056258 -0.062500 1 0 0 0 0 0 3 883377
-0.002447 -0.000760 0.119944 0.447366 0.759769 0.056269 -0.062500 1 0 0 0 0 0 3 884362
-0.002447 -0.000760 0.119944 0.447361 0.759750 0.056270 -0.062500 1 0 0 0 0 0 3 885455
-0.002447 -0.000760 0.119944 0.447377 0.759765 0.056264 -0.062500 1 0 0 0 0 0 3 886360
-0.002447 -0.000760 0.119944 0.447362 0.759749 0.056270 -0.062500 1 0 0 0 0 0 3 887375
-0.002447 -0.000760 0.119944 0.447377 0.759765 0.056264 -0.062500 1 0 0 0 0 0 3 888310
-0.002447 -0.000760 0.119944 0.447362 0.759749 0.056270 -0.062500 1 0 0 0 0 0 3 889296
-0.002447 -0.000760 0.119944 0.447377 0.759765 0.056264 -0.062500 1 0 0 0 0 0 3 890303
-0.002447 -0.000760 0.119944 0.447362 0.759749 0.056270 -0.062500 1 0 0 0 0 0 3 891295
-0.002447 -0.000760 0.119944 0.447377 0.759765 0.056264 -0.062500 1 0 0 0 0 0 3 892296
-0.002447 -0.000760 0.119944 0.447371 0.759758 0.056257 -0.062500 1 0 0 0 0 0 3 893305
-0.002447 -0.000760 0.119944 0.447370 0.759757 0.056276 -0.062500 1 0 0 0 0 0 3 894294
-0.002447 -0.000760 0.119944 0.447366 0.759769 0.056271 -0.062500 1 0 0 0 0 0 3 895296
-0.002447 -0.000760 0.119944 0.447373 0.759747 0.056264 -0.062500 1 0 0 0 0 0 3 896305
-0.002447 -0.000760 0.119944 0.447367 0.759768 0.056270 -0.062500 1 0 0 0 0 0 3 897295
-0.002447 -0.000760 0.119944 0.447361 0.759750 0.056271 -0.062500 1 0 0 0 0 0 3 898309
-0.002447 -0.000760 0.119944 0.447377 0.759765 0.056265 -0.062500 1 0 0 0 0 0 3 899301
-0.002447 -0.000760 0.119944 0.447362 0.759749 0.056270 -0.062500 1 0 0 0 0 0 3 900308
-0.002447 -0.000760 0.119944 0.447377 0.759765 0.056265 -0.062500 1 0 0 0 0 0 3 901308
-0.002447 -0.000760 0.119944 0.447359 0.759761 0.056263 -0.062500 1 0 0 0 0 0 3 902304
-0.002447 -0.000760 0.119944 0.447372 0.759746 0.056263 -0.062500 1 0 0 0 0 0 3 903295
-0.002447 -0.000760 0.119944 0.447378 0.759764 0.056263 -0.062500 1 0 0 0 0 0 3 904302
-0.002447 -0.000760 0.119944 0.447370 0.759758 0.056276 -0.062500 1 0 0 0 0 0 3 905315
-0.002447 -0.000760 0.119944 0.447358 0.759760 0.056264 -0.062500 1 0 0 0 0 0 3 906303
-0.002447 -0.000760 0.119944 0.447372 0.759746 0.056263 -0.062500 1 0 0 0 0 0 3 907316
-0.002447 -0.000760 0.119944 0.447378 0.759764 0.056263 -0.062500 1 0 0 0 0 0 3 908285
-0.002447 -0.000760 0.119944 0.447371 0.759757 0.056276 -0.062500 1 0 0 0 0 0 3 909310
-0.002447 -0.000760 0.119944 0.447370 0.759757 0.056258 -0.062500 1 0 0 0 0 0 3 910309
-0.002447 -0.000760 0.119944 0.447370 0.759757 0.056276 -0.062500 1 0 0 0 0 0 3 911315
-0.002447 -0.000760 0.119944 0.447370 0.759757 0.056258 -0.062500 1 0 0 0 0 0 3 912312
-0.002447 -0.000760 0.119944 0.447370 0.759757 0.056276 -0.062500 1 0 0 0 0 0 3 913311
-0.002447 -0.000760 0.119944 0.447358 0.759760 0.056264 -0.062500 1 0 0 0 0 0 3 914311
-0.002447 -0.000760 0.119944 0.447377 0.759766 0.056264 -0.062500 1 0 0 0 0 0 3 915318
-0.002447 -0.000760 0.119944 0.447370 0.759758 0.056277 -0.062500 1 0 0 0 0 0 3 916287
-0.002447 -0.000760 0.119944 0.447370 0.759757 0.056258 -0.062500 1 0 0 0 0 0 3 917314
-0.002447 -0.000760 0.119944 0.447370 0.759757 0.056276 -0.062500 1 0 0 0 0 0 3 918315
-0.002447 -0.000760 0.119944 0.447358 0.759760 0.056265 -0.062500 1 0 0 0 0 0 3 919312
-0.002447 -0.000760 0.119944 0.447372 0.759746 0.056264 -0.062500 1 0 0 0 0 0 3 920283
-0.002447 -0.000760 0.119944 0.447378 0.759764 0.056264 -0.062500 1 0 0 0 0 0 3 921311
-0.002447 -0.000760 0.119944 0.447367 0.759769 0.056270 -0.062500 1 0 0 0 0 0 3 922310
-0.002447 -0.000760 0.119944 0.447361 0.759750 0.056270 -0.062500 1 0 0 0 0 0 3 923280
-0.002447 -0.000760 0.119944 0.447369 0.759756 0.056257 -0.062500 1 0 0 0 0 0 3 924311
-0.002447 -0.000760 0.119944 0.447381 0.759754 0.056269 -0.062500 1 0 0 0 0 0 3 925310
-0.002447 -0.000760 0.119944 0.447367 0.759768 0.056270 -0.062500 1 0 0 0 0 0 3 926309
-0.002447 -0.000760 0.119944 0.447361 0.759749 0.056270 -0.062500 1 0 0 0 0 0 3 927310
-0.002447 -0.000760 0.119944 0.447377 0.759765 0.056264 -0.062500 1 0 0 0 0 0 3 928311
-0.002447 -0.000760 0.119944 0.447362 0.759749 0.056270 -0.062500 1 0 0 0 0 0 3 929304
-0.002447 -0.000760 0.119944 0.447377 0.759765 0.056264 -0.062500 1 0 0 0 0 0 3 930305
-0.002447 -0.000760 0.119944 0.447359 0.759761 0.056263 -0.062500 1 0 0 0 0 0 3 931310
-0.002447 -0.000760 0.119944 0.447368 0.759758 0.056277 -0.062500 1 0 0 0 0 0 3 932311
-0.002447 -0.000760 0.119944 0.447369 0.759757 0.056258 -0.062500 1 0 0 0 0 0 3 933308
-0.002447 -0.000760 0.119944 0.447381 0.759754 0.056270 -0.062500 1 0 0 0 0 0 3 934310
-0.002447 -0.000760 0.119944 0.447367 0.759768 0.056271 -0.062500 1 0 0 0 0 0 3 935309
-0.002447 -0.000760 0.119944 0.447361 0.759750 0.056271 -0.062500 1 0 0 0 0 0 3 936311
-0.002447 -0.000760 0.119944 0.447369 0.759756 0.056258 -0.062500 1 0 0 0 0 0 3 937308
-0.002447 -0.000760 0.119944 0.447381 0.759754 0.056270 -0.062500 1 0 0 0 0 0 3 938310
-0.002447 -0.000760 0.119944 0.447367 0.759768 0.056271 -0.062500 1 0 0 0 0 0 3 939297
-0.002447 -0.000760 0.119944 0.447358 0.759761 0.056264 -0.062500 1 0 0 0 0 0 3 940308
-0.002447 -0.000760 0.119944 0.447372 0.759746 0.056263 -0.062500 1 0 0 0 0 0 3 941309
-0.002447 -0.000760 0.119944 0.447382 0.759753 0.056270 -0.062500 1 0 0 0 0 0 3 942308
-0.002447 -0.000760 0.119944 0.447368 0.759768 0.056271 -0.062500 1 0 0 0 0 0 3 943309
-0.002447 -0.000760 0.119944 0.447358 0.759761 0.056264 -0.062500 1 0 0 0 0 0 3 944298
-0.002447 -0.000760 0.119944 0.447372 0.759746 0.056263 -0.062500 1 0 0 0 0 0 3 945309
-0.002447 -0.000760 0.119944 0.447366 0.759767 0.056270 -0.062500 1 0 0 0 0 0 3 946304
-0.002447 -0.000760 0.119944 0.447373 0.759746 0.056264 -0.062500 1 0 0 0 0 0 3 947310
-0.002447 -0.000760 0.119944 0.447366 0.759767 0.056270 -0.062500 1 0 0 0 0 0 3 948281
-0.002447 -0.000760 0.119944 0.447373 0.759746 0.056264 -0.062500 1 0 0 0 0 0 3 949310
-0.002447 -0.000760 0.119944 0.447366 0.759767 0.056270 -0.062500 1 0 0 0 0 0 3 950309
-0.002447 -0.000760 0.119944 0.447378 0.759767 0.056264 -0.062500 1 0 0 0 0 0 3 951304
-0.002447 -0.000760 0.119944 0.447370 0.759758 0.056277 -0.062500 1 0 0 0 0 0 3 952294
-0.002447 -0.000760 0.119944 0.447370 0.759758 0.056258 -0.062500 1 0 0 0 0 0 3 953302
-0.002447 -0.000760 0.119944 0.447370 0.759757 0.056276 -0.062500 1 0 0 0 0 0 3 954294
-0.002447 -0.000760 0.119944 0.447358 0.759760 0.056265 -0.062500 1 0 0 0 0 0 3 955294
-0.002447 -0.000760 0.119944 0.447372 0.759746 0.056263 -0.062500 1 0 0 0 0 0 3 956302
-0.002447 -0.000760 0.119944 0.447378 0.759764 0.056264 -0.062500 1 0 0 0 0 0 3 957293
-0.002447 -0.000760 0.119944 0.447371 0.759758 0.056277 -0.062500 1 0 0 0 0 0 3 958303
-0.002447 -0.000760 0.119944 0.447370 0.759757 0.056258 -0.062500 1 0 0 0 0 0 3 959293
-0.002447 -0.000760 0.119944 0.447370 0.759757 0.056276 -0.062500 1 0 0 0 0 0 3 960302
-0.002447 -0.000760 0.119944 0.447370 0.759757 0.056258 -0.062500 1 0 0 0 0 0 3 961292
-0.002447 -0.000760 0.119944 0.447366 0.759769 0.056269 -0.062500 1 0 0 0 0 0 3 962294
-0.002447 -0.000760 0.119944 0.447361 0.759750 0.056270 -0.062500 1 0 0 0 0 0 3 963303
-0.002447 -0.000760 0.119944 0.447377 0.759765 0.056264 -0.062500 1 0 0 0 0 0 3 964309
-0.002447 -0.000760 0.119944 0.447362 0.759749 0.056270 -0.062500 1 0 0 0 0 0 3 965289
-0.002447 -0.000760 0.119944 0.447377 0.759765 0.056264 -0.062500 1 0 0 0 0 0 3 966313
-0.002447 -0.000760 0.119944 0.447362 0.759749 0.056270 -0.062500 1 0 0 0 0 0 3 967316
-0.002447 -0.000760 0.119944 0.447377 0.759765 0.056264 -0.062500 1 0 0 0 0 0 3 968305
-0.002447 -0.000760 0.119944 0.447362 0.759749 0.056270 -0.062500 1 0 0 0 0 0 3 969292
-0.002447 -0.000760 0.119944 0.447377 0.759765 0.056264 -0.062500 1 0 0 0 0 0 3 970307
-0.002447 -0.000760 0.119944 0.447359 0.759761 0.056263 -0.062500 1 0 0 0 0 0 3 971307
-0.002447 -0.000760 0.119944 0.447380 0.759755 0.056270 -0.062500 1 0 0 0 0 0 3 972307
-0.002447 -0.000760 0.119944 0.447367 0.759769 0.056271 -0.062500 1 0 0 0 0 0 3 973316
-0.002447 -0.000760 0.119944 0.447361 0.759750 0.056271 -0.062500 1 0 0 0 0 0 3 974288
-0.002447 -0.000760 0.119944 0.447369 0.759756 0.056257 -0.062500 1 0 0 0 0 0 3 975279
-0.002447 -0.000760 0.119944 0.447381 0.759754 0.056270 -0.062500 1 0 0 0 0 0 3 976310
-0.002447 -0.000760 0.119944 0.447368 0.759768 0.056271 -0.062500 1 0 0 0 0 0 3 977309
-0.002447 -0.000760 0.119944 0.447361 0.759750 0.056271 -0.062500 1 0 0 0 0 0 3 978296
-0.002447 -0.000760 0.119944 0.447377 0.759765 0.056265 -0.062500 1 0 0 0 0 0 3 979309
-0.002447 -0.000760 0.119944 0.447359 0.759761 0.056263 -0.062500 1 0 0 0 0 0 3 980305
-0.002447 -0.000760 0.119944 0.447372 0.759746 0.056263 -0.062500 1 0 0 0 0 0 3 981315
-0.002447 -0.000760 0.119944 0.447366 0.759767 0.056270 -0.062500 1 0 0 0 0 0 3 982282
-0.002447 -0.000760 0.119944 0.447373 0.759747 0.056264 -0.062500 1 0 0 0 0 0 3 983315
-0.002447 -0.000760 0.119944 0.447366 0.759767 0.056270 -0.062500 1 0 0 0 0 0 3 984315
-0.002447 -0.000760 0.119944 0.447373 0.759746 0.056264 -0.062500 1 0 0 0 0 0 3 985306
-0.002447 -0.000760 0.119944 0.447366 0.759767 0.056270 -0.062500 1 0 0 0 0 0 3 986309
-0.002447 -0.000760 0.119944 0.447373 0.759746 0.056264 -0.062500 1 0 0 0 0 0 3 987309
-0.002447 -0.000760 0.119944 0.447366 0.759767 0.056270 -0.062500 1 0 0 0 0 0 3 988309
-0.002447 -0.000760 0.119944 0.447381 0.759755 0.056271 -0.062500 1 0 0 0 0 0 3 989306
-0.002447 -0.000760 0.119944 0.447359 0.759760 0.056264 -0.062500 1 0 0 0 0 0 3 990308
-0.002447 -0.000760 0.119944 0.447377 0.759766 0.056264 -0.062500 1 0 0 0 0 0 3 991306
-0.002447 -0.000760 0.119944 0.447370 0.759758 0.056277 -0.062500 1 0 0 0 0 0 3 992309
-0.002447 -0.000760 0.119944 0.447358 0.759760 0.056265 -0.062500 1 0 0 0 0 0 3 993307
-0.002447 -0.000760 0.119944 0.447372 0.759746 0.056263 -0.062500 1 0 0 0 0 0 3 994307
-0.002447 -0.000760 0.119944 0.447378 0.759765 0.056263 -0.062500 1 0 0 0 0 0 3 995308
-0.002447 -0.000760 0.119944 0.447371 0.759758 0.056277 -0.062500 1 0 0 0 0 0 3 996311
-0.002447 -0.000760 0.119944 0.447358 0.759760 0.056265 -0.062500 1 0 0 0 0 0 3 997306
-0.002447 -0.000760 0.119944 0.447372 0.759746 0.056263 -0.062500 1 0 0 0 0 0 3 998309
-0.002447 -0.000760 0.119944 0.447378 0.759764 0.056263 -0.062500 1 0 0 0 0 0 3 999308
-0.002447 -0.000760 0.119944 0.447371 0.759758 0.056277 -0.062500 1 0 0 0 0 0 4 310
-0.002447 -0.000760 0.119944 0.447371 0.759757 0.056258 -0.062500 1 0 0 0 0 0 4 1306
-0.002447 -0.000760 0.119944 0.447366 0.759769 0.056269 -0.062500 1 0 0 0 0 0 4 2307
-0.002447 -0.000760 0.119944 0.447361 0.759750 0.056270 -0.062500 1 0 0 0 0 0 4 3306
-0.002447 -0.000760 0.119944 0.447377 0.759765 0.056264 -0.062500 1 0 0 0 0 0 4 4307
-0.002447 -0.000760 0.119944 0.447362 0.759749 0.056270 -0.062500 1 0 0 0 0 0 4 5305
-0.002447 -0.000760 0.119944 0.447377 0.759765 0.056264 -0.062500 1 0 0 0 0 0 4 6295
-0.002447 -0.000760 0.119944 0.447362 0.759749 0.056270 -0.062500 1 0 0 0 0 0 4 7305
-0.002447 -0.000760 0.119944 0.447377 0.759765 0.056264 -0.062500 1 0 0 0 0 0 4 8310
-0.002447 -0.000760 0.119944 0.447362 0.759749 0.056270 -0.062500 1 0 0 0 0 0 4 9307
-0.002447 -0.000760 0.119944 0.447377 0.759765 0.056264 -0.062500 1 0 0 0 0 0 4 10308
-0.002447 -0.000760 0.119944 0.447359 0.759761 0.056263 -0.062500 1 0 0 0 0 0 4 11310
-0.002447 -0.000760 0.119944 0.447380 0.759755 0.056270 -0.062500 1 0 0 0 0 0 4 12301
-0.002447 -0.000760 0.119944 0.447367 0.759769 0.056271 -0.062500 1 0 0 0 0 0 4 13302
-0.002447 -0.000760 0.119944 0.447361 0.759750 0.056271 -0.062500 1 0 0 0 0 0 4 14305
-0.002447 -0.000760 0.119944 0.447369 0.759756 0.056257 -0.062500 1 0 0 0 0 0 4 15307
-0.002447 -0.000760 0.119944 0.447381 0.759754 0.056269 -0.062500 1 0 0 0 0 0 4 16308
-0.002447 -0.000760 0.119944 0.447368 0.759768 0.056271 -0.062500 1 0 0 0 0 0 4 17301
-0.002447 -0.000760 0.119944 0.447361 0.759750 0.056271 -0.062500 1 0 0 0 0 0 4 18293
-0.002447 -0.000760 0.119944 0.447377 0.759765 0.056265 -0.062500 1 0 0 0 0 0 4 19300
-0.002447 -0.000760 0.119944 0.447359 0.759761 0.056263 -0.062500 1 0 0 0 0 0 4 20292
-0.002447 -0.000760 0.119944 0.447372 0.759746 0.056263 -0.062500 1 0 0 0 0 0 4 21301
-0.002447 -0.000760 0.119944 0.447366 0.759767 0.056270 -0.062500 1 0 0 0 0 0 4 22291
-0.002447 -0.000760 0.119944 0.447360 0.759749 0.056270 -0.062500 1 0 0 0 0 0 4 23300
-0.002447 -0.000760 0.119944 0.447376 0.759765 0.056264 -0.062500 1 0 0 0 0 0 4 24291
-0.002447 -0.000760 0.119944 0.447374 0.759746 0.056263 -0.062500 1 0 0 0 0 0 4 25301
-0.002447 -0.000760 0.119944 0.447366 0.759767 0.056270 -0.062500 1 0 0 0 0 0 4 26290
-0.002447 -0.000760 0.119944 0.447381 0.759755 0.056271 -0.062500 1 0 0 0 0 0 4 27300
-0.002447 -0.000760 0.119944 0.447359 0.759760 0.056264 -0.062500 1 0 0 0 0 0 4 28307
-0.002447 -0.000760 0.119944 0.447380 0.759754 0.056270 -0.062500 1 0 0 0 0 0 4 29312
-0.002447 -0.000760 0.119944 0.447359 0.759759 0.056264 -0.062500 1 0 0 0 0 0 4 30298
-0.002447 -0.000760 0.119944 0.447377 0.759766 0.056263 -0.062500 1 0 0 0 0 0 4 31302
-0.002447 -0.000760 0.119944 0.447370 0.759758 0.056277 -0.062500 1 0 0 0 0 0 4 32307
-0.002447 -0.000760 0.119944 0.447358 0.759760 0.056265 -0.062500 1 0 0 0 0 0 4 33304
-0.002447 -0.000760 0.119944 0.447372 0.759746 0.056263 -0.062500 1 0 0 0 0 0 4 34308
-0.002447 -0.000760 0.119944 0.447378 0.759764 0.056263 -0.062500 1 0 0 0 0 0 4 35291
-0.002447 -0.000760 0.119944 0.447371 0.759758 0.056277 -0.062500 1 0 0 0 0 0 4 36303
-0.002447 -0.000760 0.119944 0.447358 0.759760 0.056265 -0.062500 1 0 0 0 0 0 4 37310
-0.002447 -0.000760 0.119944 0.447372 0.759746 0.056263 -0.062500 1 0 0 0 0 0 4 38311
-0.002447 -0.000760 0.119944 0.447366 0.759767 0.056270 -0.062500 1 0 0 0 0 0 4 39309
-0.002447 -0.000760 0.119944 0.447378 0.759767 0.056264 -0.062500 1 0 0 0 0 0 4 40307
-0.002447 -0.000760 0.119944 0.447362 0.759750 0.056270 -0.062500 1 0 0 0 0 0 4 41308
-0.002447 -0.000760 0.119944 0.447377 0.759765 0.056264 -0.062500 1 0 0 0 0 0 4 42308
-0.002447 -0.000760 0.119944 0.447362 0.759749 0.056270 -0.062500 1 0 0 0 0 0 4 43307
-0.002447 -0.000760 0.119944 0.447377 0.759765 0.056264 -0.062500 1 0 0 0 0 0 4 44308
-0.002447 -0.000760 0.119944 0.447362 0.759749 0.056270 -0.062500 1 0 0 0 0 0 4 45304
-0.002447 -0.000760 0.119944 0.447377 0.759765 0.056264 -0.062500 1 0 0 0 0 0 4 46298
-0.002447 -0.000760 0.119944 0.447362 0.759749 0.056270 -0.062500 1 0 0 0 0 0 4 47311
-0.002447 -0.000760 0.119944 0.447377 0.759765 0.056264 -0.062500 1 0 0 0 0 0 4 48313
-0.002447 -0.000760 0.119944 0.447362 0.759749 0.056270 -0.062500 1 0 0 0 0 0 4 49309
-0.002447 -0.000760 0.119944 0.447377 0.759765 0.056264 -0.062500 1 0 0 0 0 0 4 50304
-0.002447 -0.000760 0.119944 0.447359 0.759761 0.056263 -0.062500 1 0 0 0 0 0 4 51306
-0.002447 -0.000760 0.119944 0.447380 0.759755 0.056270 -0.062500 1 0 0 0 0 0 4 52306
-0.002447 -0.000760 0.119944 0.447367 0.759768 0.056271 -0.062500 1 0 0 0 0 0 4 53304
-0.002447 -0.000760 0.119944 0.447361 0.759750 0.056271 -0.062500 1 0 0 0 0 0 4 54304
-0.002447 -0.000760 0.119944 0.447377 0.759765 0.056265 -0.062500 1 0 0 0 0 0 4 55304
-0.002447 -0.000760 0.119944 0.447362 0.759749 0.056270 -0.062500 1 0 0 0 0 0 4 56305
-0.002447 -0.000760 0.119944 0.447377 0.759765 0.056265 -0.062500 1 0 0 0 0 0 4 57303
-0.002447 -0.000760 0.119944 0.447362 0.759749 0.056270 -0.062500 1 0 0 0 0 0 4 58305
-0.002447 -0.000760 0.119944 0.447377 0.759765 0.056265 -0.062500 1 0 0 0 0 0 4 59277
-0.002447 -0.000760 0.119944 0.447359 0.759761 0.056263 -0.062500 1 0 0 0 0 0 4 60308
-0.002447 -0.000760 0.119944 0.447360 0.759749 0.056270 -0.062500 1 0 0 0 0 0 4 61275
-0.002447 -0.000760 0.119944 0.447376 0.759765 0.056264 -0.062500 1 0 0 0 0 0 4 62291
-0.002447 -0.000760 0.119944 0.447361 0.759749 0.056270 -0.062500 1 0 0 0 0 0 4 63306
-0.002447 -0.000760 0.119944 0.447377 0.759765 0.056264 -0.062500 1 0 0 0 0 0 4 64306
-0.002447 -0.000760 0.119944 0.447374 0.759746 0.056263 -0.062500 1 0 0 0 0 0 4 65304
-0.002447 -0.000760 0.119944 0.447366 0.759767 0.056270 -0.062500 1 0 0 0 0 0 4 66306
-0.002447 -0.000760 0.119944 0.447381 0.759755 0.056271 -0.062500 1 0 0 0 0 0 4 67304
-0.002447 -0.000760 0.119944 0.447359 0.759760 0.056264 -0.062500 1 0 0 0 0 0 4 68307
-0.002447 -0.000760 0.119944 0.447381 0.759754 0.056270 -0.062500 1 0 0 0 0 0 4 69304
-0.002447 -0.000760 0.119944 0.447359 0.759759 0.056264 -0.062500 1 0 0 0 0 0 4 70302
-0.002447 -0.000760 0.119944 0.447377 0.759766 0.056263 -0.062500 1 0 0 0 0 0 4 71293
-0.002447 -0.000760 0.119944 0.447371 0.759758 0.056277 -0.062500 1 0 0 0 0 0 4 72299
-0.002447 -0.000760 0.119944 0.447358 0.759760 0.056264 -0.062500 1 0 0 0 0 0 4 73307
-0.002447 -0.000760 0.119944 0.447372 0.759746 0.056263 -0.062500 1 0 0 0 0 0 4 74305
-0.002447 -0.000760 0.119944 0.447366 0.759767 0.056270 -0.062500 1 0 0 0 0 0 4 75306
-0.002447 -0.000760 0.119944 0.447373 0.759746 0.056264 -0.062500 1 0 0 0 0 0 4 76390
-0.002447 -0.000760 0.119944 0.447366 0.759767 0.056270 -0.062500 1 0 0 0 0 0 4 77374
-0.002447 -0.000760 0.119944 0.447373 0.759746 0.056264 -0.062500 1 0 0 0 0 0 4 78379
-0.002447 -0.000760 0.119944 0.447366 0.759767 0.056270 -0.062500 1 0 0 0 0 0 4 79372
-0.002447 -0.000760 0.119944 0.447378 0.759767 0.056264 -0.062500 1 0 0 0 0 0 4 80379
-0.002447 -0.000760 0.119944 0.447362 0.759750 0.056270 -0.062500 1 0 0 0 0 0 4 81349
-0.002447 -0.000760 0.119944 0.447377 0.759765 0.056264 -0.062500 1 0 0 0 0 0 4 82339
-0.002447 -0.000760 0.119944 0.447362 0.759749 0.056270 -0.062500 1 0 0 0 0 0 4 83356
-0.002447 -0.000760 0.119944 0.447377 0.759765 0.056264 -0.062500 1 0 0 0 0 0 4 84372
-0.002447 -0.000760 0.119944 0.447362 0.759749 0.056270 -0.062500 1 0 0 0 0 0 4 85354
-0.002447 -0.000760 0.119944 0.447377 0.759765 0.056264 -0.062500 1 0 0 0 0 0 4 86370
-0.002447 -0.000760 0.119944 0.447362 0.759749 0.056270 -0.062500 1 0 0 0 0 0 4 87354
-0.002447 -0.000760 0.119944 0.447377 0.759765 0.056264 -0.062500 1 0 0 0 0 0 4 88372
-0.002447 -0.000760 0.119944 0.447362 0.759749 0.056270 -0.062500 1 0 0 0 0 0 4 89353
-0.002447 -0.000760 0.119944 0.447378 0.759765 0.056264 -0.062500 1 0 0 0 0 0 4 90368
-0.002447 -0.000760 0.119944 0.447359 0.759761 0.056263 -0.062500 1 0 0 0 0 0 4 91357
-0.002447 -0.000760 0.119944 0.447368 0.759757 0.056276 -0.062500 1 0 0 0 0 0 4 92298
-0.002447 -0.000760 0.119944 0.447370 0.759757 0.056258 -0.062500 1 0 0 0 0 0 4 93290
-0.002447 -0.000760 0.119944 0.447369 0.759757 0.056276 -0.062500 1 0 0 0 0 0 4 94298
-0.002447 -0.000760 0.119944 0.447378 0.759766 0.056265 -0.062500 1 0 0 0 0 0 4 95299
-0.002447 -0.000760 0.119944 0.447362 0.759749 0.056270 -0.062500 1 0 0 0 0 0 4 96289
-0.002447 -0.000760 0.119944 0.447377 0.759765 0.056264 -0.062500 1 0 0 0 0 0 4 97299
-0.002447 -0.000760 0.119944 0.447362 0.759749 0.056270 -0.062500 1 0 0 0 0 0 4 98289
-0.002447 -0.000760 0.119944 0.447377 0.759765 0.056264 -0.062500 1 0 0 0 0 0 4 99298
-0.002447 -0.000760 0.119944 0.447359 0.759761 0.056263 -0.062500 1 0 0 0 0 0 4 100288
-0.002447 -0.000760 0.119944 0.447360 0.759749 0.056269 -0.062500 1 0 0 0 0 0 4 101298
-0.002447 -0.000760 0.119944 0.447376 0.759765 0.056264 -0.062500 1 0 0 0 0 0 4 102304
-0.002447 -0.000760 0.119944 0.447362 0.759749 0.056270 -0.062500 1 0 0 0 0 0 4 103301
-0.002447 -0.000760 0.119944 0.447377 0.759765 0.056264 -0.062500 1 0 0 0 0 0 4 104284
-0.002447 -0.000760 0.119944 0.447382 0.759755 0.056270 -0.062500 1 0 0 0 0 0 4 105312
-0.002447 -0.000760 0.119944 0.447359 0.759760 0.056264 -0.062500 1 0 0 0 0 0 4 106308
-0.002447 -0.000760 0.119944 0.447381 0.759754 0.056270 -0.062500 1 0 0 0 0 0 4 107305
-0.002447 -0.000760 0.119944 0.447359 0.759759 0.056264 -0.062500 1 0 0 0 0 0 4 108289
-0.002447 -0.000760 0.119944 0.447381 0.759754 0.056270 -0.062500 1 0 0 0 0 0 4 109305
-0.002447 -0.000760 0.119944 0.447359 0.759759 0.056264 -0.062500 1 0 0 0 0 0 4 110299
-0.002447 -0.000760 0.119944 0.447365 0.759769 0.056270 -0.062500 1 0 0 0 0 0 4 111279
-0.002447 -0.000760 0.119944 0.447373 0.759747 0.056264 -0.062500 1 0 0 0 0 0 4 112308
-0.002447 -0.000760 0.119944 0.447366 0.759767 0.056270 -0.062500 1 0 0 0 0 0 4 113297
-0.002447 -0.000760 0.119944 0.447373 0.759747 0.056264 -0.062500 1 0 0 0 0 0 4 114303
-0.002447 -0.000760 0.119944 0.447366 0.759767 0.056270 -0.062500 1 0 0 0 0 0 4 115305
-0.002447 -0.000760 0.119944 0.447361 0.759749 0.056270 -0.062500 1 0 0 0 0 0 4 116306
-0.002447 -0.000760 0.119944 0.447377 0.759765 0.056264 -0.062500 1 0 0 0 0 0 4 117305
-0.002447 -0.000760 0.119944 0.447382 0.759755 0.056271 -0.062500 1 0 0 0 0 0 4 118285
-0.002447 -0.000760 0.119944 0.447359 0.759760 0.056264 -0.062500 1 0 0 0 0 0 4 119278
-0.002447 -0.000760 0.119944 0.447377 0.759766 0.056264 -0.062500 1 0 0 0 0 0 4 120279
-0.002447 -0.000760 0.119944 0.447362 0.759749 0.056270 -0.062500 1 0 0 0 0 0 4 121307
-0.002447 -0.000760 0.119944 0.447377 0.759765 0.056264 -0.062500 1 0 0 0 0 0 4 122274
-0.002447 -0.000760 0.119944 0.447362 0.759749 0.056270 -0.062500 1 0 0 0 0 0 4 123304
-0.002447 -0.000760 0.119944 0.447377 0.759765 0.056264 -0.062500 1 0 0 0 0 0 4 124276
-0.002447 -0.000760 0.119944 0.447362 0.759749 0.056270 -0.062500 1 0 0 0 0 0 4 125302
-0.002447 -0.000760 0.119944 0.447378 0.759765 0.056264 -0.062500 1 0 0 0 0 0 4 126304
-0.002447 -0.000760 0.119944 0.447362 0.759749 0.056270 -0.062500 1 0 0 0 0 0 4 127304
-0.002447 -0.000760 0.119944 0.447378 0.759765 0.056264 -0.062500 1 0 0 0 0 0 4 128304
-0.002447 -0.000760 0.119944 0.447362 0.759749 0.056270 -0.062500 1 0 0 0 0 0 4 129306
-0.002447 -0.000760 0.119944 0.447365 0.759767 0.056271 -0.062500 1 0 0 0 0 0 4 130274
-0.002447 -0.000760 0.119944 0.447369 0.759758 0.056257 -0.062500 1 0 0 0 0 0 4 131304
-0.002447 -0.000760 0.119944 0.447369 0.759757 0.056276 -0.062500 1 0 0 0 0 0 4 132299
-0.002447 -0.000760 0.119944 0.447370 0.759757 0.056258 -0.062500 1 0 0 0 0 0 4 133303
-0.002447 -0.000760 0.119944 0.447369 0.759757 0.056276 -0.062500 1 0 0 0 0 0 4 134305
-0.002447 -0.000760 0.119944 0.447378 0.759766 0.056265 -0.062500 1 0 0 0 0 0 4 135306
-0.002447 -0.000760 0.119944 0.447362 0.759749 0.056270 -0.062500 1 0 0 0 0 0 4 136275
-0.002447 -0.000760 0.119944 0.447378 0.759765 0.056264 -0.062500 1 0 0 0 0 0 4 137303
-0.002447 -0.000760 0.119944 0.447362 0.759749 0.056270 -0.062500 1 0 0 0 0 0 4 138273
-0.002447 -0.000760 0.119944 0.447378 0.759765 0.056264 -0.062500 1 0 0 0 0 0 4 139302
-0.002447 -0.000760 0.119944 0.447359 0.759761 0.056263 -0.062500 1 0 0 0 0 0 4 140303
-0.002447 -0.000760 0.119944 0.447360 0.759749 0.056269 -0.062500 1 0 0 0 0 0 4 141301
-0.002447 -0.000760 0.119944 0.447377 0.759765 0.056264 -0.062500 1 0 0 0 0 0 4 142304
-0.002447 -0.000760 0.119944 0.447370 0.759758 0.056277 -0.062500 1 0 0 0 0 0 4 143291
-0.002447 -0.000760 0.119944 0.447370 0.759757 0.056258 -0.062500 1 0 0 0 0 0 4 144301
-0.002447 -0.000760 0.119944 0.447382 0.759754 0.056270 -0.062500 1 0 0 0 0 0 4 145304
-0.002447 -0.000760 0.119944 0.447359 0.759759 0.056264 -0.062500 1 0 0 0 0 0 4 146301
-0.002447 -0.000760 0.119944 0.447368 0.759757 0.056277 -0.062500 1 0 0 0 0 0 4 147304
-0.002447 -0.000760 0.119944 0.447370 0.759757 0.056258 -0.062500 1 0 0 0 0 0 4 148304
-0.002447 -0.000760 0.119944 0.447369 0.759757 0.056276 -0.062500 1 0 0 0 0 0 4 149304
-0.002447 -0.000760 0.119944 0.447370 0.759757 0.056258 -0.062500 1 0 0 0 0 0 4 150303
-0.002447 -0.000760 0.119944 0.447366 0.759769 0.056269 -0.062500 1 0 0 0 0 0 4 151304
-0.002447 -0.000760 0.119944 0.447360 0.759750 0.056270 -0.062500 1 0 0 0 0 0 4 152275
-0.002447 -0.000760 0.119944 0.447377 0.759765 0.056264 -0.062500 1 0 0 0 0 0 4 153303
-0.002447 -0.000760 0.119944 0.447362 0.759749 0.056270 -0.062500 1 0 0 0 0 0 4 154302
-0.002447 -0.000760 0.119944 0.447377 0.759765 0.056264 -0.062500 1 0 0 0 0 0 4 155287
-0.002447 -0.000760 0.119944 0.447370 0.759758 0.056277 -0.062500 1 0 0 0 0 0 4 156297
-0.002447 -0.000760 0.119944 0.447370 0.759757 0.056258 -0.062500 1 0 0 0 0 0 4 157288
-0.002447 -0.000760 0.119944 0.447382 0.759754 0.056270 -0.062500 1 0 0 0 0 0 4 158297
-0.002447 -0.000760 0.119944 0.447359 0.759760 0.056264 -0.062500 1 0 0 0 0 0 4 159287
-0.002447 -0.000760 0.119944 0.447377 0.759766 0.056264 -0.062500 1 0 0 0 0 0 4 160295
-0.002447 -0.000760 0.119944 0.447362 0.759749 0.056270 -0.062500 1 0 0 0 0 0 4 161287
-0.002447 -0.000760 0.119944 0.447378 0.759765 0.056264 -0.062500 1 0 0 0 0 0 4 162287
-0.002447 -0.000760 0.119944 0.447362 0.759749 0.056270 -0.062500 1 0 0 0 0 0 4 163295
-0.002447 -0.000760 0.119944 0.447378 0.759765 0.056264 -0.062500 1 0 0 0 0 0 4 164288
-0.002447 -0.000760 0.119944 0.447362 0.759749 0.056270 -0.062500 1 0 0 0 0 0 4 165296
-0.002447 -0.000760 0.119944 0.447378 0.759765 0.056264 -0.062500 1 0 0 0 0 0 4 166286
-0.002447 -0.000760 0.119944 0.447362 0.759749 0.056270 -0.062500 1 0 0 0 0 0 4 167297
-0.002447 -0.000760 0.119944 0.447365 0.759768 0.056271 -0.062500 1 0 0 0 0 0 4 168301
-0.002447 -0.000760 0.119944 0.447369 0.759758 0.056257 -0.062500 1 0 0 0 0 0 4 169297
-0.002447 -0.000760 0.119944 0.447369 0.759757 0.056276 -0.062500 1 0 0 0 0 0 4 170294
-0.002447 -0.000760 0.119944 0.447370 0.759757 0.056258 -0.062500 1 0 0 0 0 0 4 171301
-0.002447 -0.000760 0.119944 0.447369 0.759757 0.056276 -0.062500 1 0 0 0 0 0 4 172294
-0.002447 -0.000760 0.119944 0.447378 0.759766 0.056265 -0.062500 1 0 0 0 0 0 4 173285
-0.002447 -0.000760 0.119944 0.447362 0.759749 0.056270 -0.062500 1 0 0 0 0 0 4 174296
-0.002447 -0.000760 0.119944 0.447378 0.759765 0.056264 -0.062500 1 0 0 0 0 0 4 175305
-0.002447 -0.000760 0.119944 0.447362 0.759749 0.056270 -0.062500 1 0 0 0 0 0 4 176320
-0.002447 -0.000760 0.119944 0.447378 0.759765 0.056264 -0.062500 1 0 0 0 0 0 4 177302
-0.002447 -0.000760 0.119944 0.447359 0.759761 0.056263 -0.062500 1 0 0 0 0 0 4 178304
-0.002447 -0.000760 0.119944 0.447360 0.759749 0.056269 -0.062500 1 0 0 0 0 0 4 179294
-0.002447 -0.000760 0.119944 0.447377 0.759765 0.056264 -0.062500 1 0 0 0 0 0 4 180297
-0.002447 -0.000760 0.119944 0.447370 0.759758 0.056277 -0.062500 1 0 0 0 0 0 4 181304
-0.002447 -0.000760 0.119944 0.447370 0.759757 0.056258 -0.062500 1 0 0 0 0 0 4 182302
-0.002447 -0.000760 0.119944 0.447382 0.759754 0.056270 -0.062500 1 0 0 0 0 0 4 183302
-0.002447 -0.000760 0.119944 0.447360 0.759760 0.056263 -0.062500 1 0 0 0 0 0 4 184301
-0.002447 -0.000760 0.119944 0.447368 0.759757 0.056277 -0.062500 1 0 0 0 0 0 4 185310
-0.002447 -0.000760 0.119944 0.447370 0.759757 0.056258 -0.062500 1 0 0 0 0 0 4 186304
-0.002447 -0.000760 0.119944 0.447369 0.759757 0.056276 -0.062500 1 0 0 0 0 0 4 187306
-0.002447 -0.000760 0.119944 0.447370 0.759757 0.056258 -0.062500 1 0 0 0 0 0 4 188299
-0.002447 -0.000760 0.119944 0.447369 0.759757 0.056276 -0.062500 1 0 0 0 0 0 4 189302
-0.002447 -0.000760 0.119944 0.447370 0.759757 0.056258 -0.062500 1 0 0 0 0 0 4 190300
-0.002447 -0.000760 0.119944 0.447366 0.759768 0.056269 -0.062500 1 0 0 0 0 0 4 191301
-0.002447 -0.000760 0.119944 0.447361 0.759750 0.056270 -0.062500 1 0 0 0 0 0 4 192303
-0.002447 -0.000760 0.119944 0.447377 0.759765 0.056264 -0.062500 1 0 0 0 0 0 4 193301
-0.002447 -0.000760 0.119944 0.447370 0.759758 0.056277 -0.062500 1 0 0 0 0 0 4 194302
-0.002447 -0.000760 0.119944 0.447370 0.759757 0.056258 -0.062500 1 0 0 0 0 0 4 195301
-0.002447 -0.000760 0.119944 0.447382 0.759754 0.056270 -0.062500 1 0 0 0 0 0 4 196300
-0.002447 -0.000760 0.119944 0.447360 0.759760 0.056264 -0.062500 1 0 0 0 0 0 4 197301
-0.002447 -0.000760 0.119944 0.447377 0.759766 0.056264 -0.062500 1 0 0 0 0 0 4 198281
-0.002447 -0.000760 0.119944 0.447362 0.759749 0.056269 -0.062500 1 0 0 0 0 0 4 199273
-0.002447 -0.000760 0.119944 0.447378 0.759765 0.056264 -0.062500 1 0 0 0 0 0 4 200274
-0.002447 -0.000760 0.119944 0.447362 0.759749 0.056270 -0.062500 1 0 0 0 0 0 4 201304
-0.002447 -0.000760 0.119944 0.447378 0.759765 0.056264 -0.062500 1 0 0 0 0 0 4 202299
-0.002447 -0.000760 0.119944 0.447362 0.759749 0.056270 -0.062500 1 0 0 0 0 0 4 203302
-0.002447 -0.000760 0.119944 0.447365 0.759768 0.056271 -0.062500 1 0 0 0 0 0 4 204302
-0.002447 -0.000760 0.119944 0.447373 0.759747 0.056264 -0.062500 1 0 0 0 0 0 4 205300
-0.002447 -0.000760 0.119944 0.447366 0.759767 0.056270 -0.062500 1 0 0 0 0 0 4 206271
-0.002447 -0.000760 0.119944 0.447370 0.759758 0.056257 -0.062500 1 0 0 0 0 0 4 207301
-0.002447 -0.000760 0.119944 0.447369 0.759757 0.056276 -0.062500 1 0 0 0 0 0 4 208302
-0.002447 -0.000760 0.119944 0.447358 0.759760 0.056264 -0.062500 1 0 0 0 0 0 4 209290
-0.002447 -0.000760 0.119944 0.447380 0.759755 0.056270 -0.062500 1 0 0 0 0 0 4 210300
-0.002447 -0.000760 0.119944 0.447371 0.759757 0.056257 -0.062500 1 0 0 0 0 0 4 211302
-0.002447 -0.000760 0.119944 0.447370 0.759757 0.056276 -0.062500 1 0 0 0 0 0 4 212296
-0.002447 -0.000760 0.119944 0.447378 0.759766 0.056265 -0.062500 1 0 0 0 0 0 4 213299
-0.002447 -0.000760 0.119944 0.447363 0.759749 0.056270 -0.062500 1 0 0 0 0 0 4 214296
-0.002447 -0.000760 0.119944 0.447378 0.759765 0.056264 -0.062500 1 0 0 0 0 0 4 215299
-0.002447 -0.000760 0.119944 0.447363 0.759749 0.056270 -0.062500 1 0 0 0 0 0 4 216302
-0.002447 -0.000760 0.119944 0.447378 0.759765 0.056264 -0.062500 1 0 0 0 0 0 4 217303
-0.002447 -0.000760 0.119944 0.447359 0.759761 0.056263 -0.062500 1 0 0 0 0 0 4 218271
-0.002447 -0.000760 0.119944 0.447360 0.759749 0.056269 -0.062500 1 0 0 0 0 0 4 219301
-0.002447 -0.000760 0.119944 0.447377 0.759765 0.056264 -0.062500 1 0 0 0 0 0 4 220301
-0.002447 -0.000760 0.119944 0.447370 0.759758 0.056277 -0.062500 1 0 0 0 0 0 4 221289
-0.002447 -0.000760 0.119944 0.447370 0.759757 0.056258 -0.062500 1 0 0 0 0 0 4 222294
-0.002447 -0.000760 0.119944 0.447369 0.759757 0.056276 -0.062500 1 0 0 0 0 0 4 223287
-0.002447 -0.000760 0.119944 0.447370 0.759757 0.056258 -0.062500 1 0 0 0 0 0 4 224367
-0.002447 -0.000760 0.119944 0.447369 0.759757 0.056276 -0.062500 1 0 0 0 0 0 4 225351
-0.002447 -0.000760 0.119944 0.447370 0.759757 0.056258 -0.062500 1 0 0 0 0 0 4 226365
-0.002447 -0.000760 0.119944 0.447369 0.759757 0.056276 -0.062500 1 0 0 0 0 0 4 227348
-0.002447 -0.000760 0.119944 0.447370 0.759757 0.056258 -0.062500 1 0 0 0 0 0 4 228366
-0.002447 -0.000760 0.119944 0.447366 0.759769 0.056269 -0.062500 1 0 0 0 0 0 4 229366
-0.002447 -0.000760 0.119944 0.447361 0.759750 0.056270 -0.062500 1 0 0 0 0 0 4 230350
-0.002447 -0.000760 0.119944 0.447377 0.759765 0.056264 -0.062500 1 0 0 0 0 0 4 231367
-0.002447 -0.000760 0.119944 0.447362 0.759749 0.056270 -0.062500 1 0 0 0 0 0 4 232351
-0.002447 -0.000760 0.119944 0.447377 0.759765 0.056264 -0.062500 1 0 0 0 0 0 4 233365
-0.002447 -0.000760 0.119944 0.447370 0.759758 0.056277 -0.062500 1 0 0 0 0 0 4 234349
-0.002447 -0.000760 0.119944 0.447370 0.759757 0.056258 -0.062500 1 0 0 0 0 0 4 235365
-0.002447 -0.000760 0.119944 0.447382 0.759754 0.056270 -0.062500 1 0 0 0 0 0 4 236285
-0.002447 -0.000760 0.119944 0.447360 0.759760 0.056264 -0.062500 1 0 0 0 0 0 4 237295
-0.002447 -0.000760 0.119944 0.447377 0.759766 0.056264 -0.062500 1 0 0 0 0 0 4 238283
-0.002447 -0.000760 0.119944 0.447362 0.759749 0.056269 -0.062500 1 0 0 0 0 0 4 239293
-0.002447 -0.000760 0.119944 0.447365 0.759768 0.056271 -0.062500 1 0 0 0 0 0 4 240284
-0.002447 -0.000760 0.119944 0.447373 0.759747 0.056264 -0.062500 1 0 0 0 0 0 4 241295
-0.002447 -0.000760 0.119944 0.447366 0.759768 0.056270 -0.062500 1 0 0 0 0 0 4 242299
-0.002447 -0.000760 0.119944 0.447373 0.759747 0.056264 -0.062500 1 0 0 0 0 0 4 243298
-0.002447 -0.000760 0.119944 0.447366 0.759767 0.056270 -0.062500 1 0 0 0 0 0 4 244290
-0.002447 -0.000760 0.119944 0.447361 0.759749 0.056271 -0.062500 1 0 0 0 0 0 4 245292
-0.002447 -0.000760 0.119944 0.447377 0.759765 0.056265 -0.062500 1 0 0 0 0 0 4 246288
-0.002447 -0.000760 0.119944 0.447358 0.759761 0.056263 -0.062500 1 0 0 0 0 0 4 247292
-0.002447 -0.000760 0.119944 0.447380 0.759755 0.056270 -0.062500 1 0 0 0 0 0 4 248285
-0.002447 -0.000760 0.119944 0.447371 0.759757 0.056257 -0.062500 1 0 0 0 0 0 4 249298
-0.002447 -0.000760 0.119944 0.447370 0.759757 0.056276 -0.062500 1 0 0 0 0 0 4 250287
-0.002447 -0.000760 0.119944 0.447370 0.759757 0.056258 -0.062500 1 0 0 0 0 0 4 251295
-0.002447 -0.000760 0.119944 0.447370 0.759757 0.056276 -0.062500 1 0 0 0 0 0 4 252289
-0.002447 -0.000760 0.119944 0.447378 0.759766 0.056265 -0.062500 1 0 0 0 0 0 4 253297
-0.002447 -0.000760 0.119944 0.447363 0.759749 0.056270 -0.062500 1 0 0 0 0 0 4 254298
-0.002447 -0.000760 0.119944 0.447378 0.759765 0.056264 -0.062500 1 0 0 0 0 0 4 255297
-0.002447 -0.000760 0.119944 0.447363 0.759749 0.056270 -0.062500 1 0 0 0 0 0 4 256299
-0.002447 -0.000760 0.119944 0.447378 0.759765 0.056264 -0.062500 1 0 0 0 0 0 4 257297
-0.002447 -0.000760 0.119944 0.447359 0.759761 0.056263 -0.062500 1 0 0 0 0 0 4 258271
-0.002447 -0.000760 0.119944 0.447368 0.759758 0.056277 -0.062500 1 0 0 0 0 0 4 259317
-0.002447 -0.000760 0.119944 0.447370 0.759757 0.056258 -0.062500 1 0 0 0 0 0 4 260315
-0.002447 -0.000760 0.119944 0.447369 0.759757 0.056276 -0.062500 1 0 0 0 0 0 4 261302
-0.002447 -0.000760 0.119944 0.447370 0.759757 0.056258 -0.062500 1 0 0 0 0 0 4 262343
-0.002447 -0.000760 0.119944 0.447369 0.759757 0.056276 -0.062500 1 0 0 0 0 0 4 263300
-0.002447 -0.000760 0.119944 0.447370 0.759757 0.056258 -0.062500 1 0 0 0 0 0 4 264270
-0.002447 -0.000760 0.119944 0.447370 0.759757 0.056276 -0.062500 1 0 0 0 0 0 4 265300
-0.002447 -0.000760 0.119944 0.447370 0.759757 0.056258 -0.062500 1 0 0 0 0 0 4 266298
-0.002447 -0.000760 0.119944 0.447370 0.759757 0.056276 -0.062500 1 0 0 0 0 0 4 267270
-0.002447 -0.000760 0.119944 0.447370 0.759757 0.056258 -0.062500 1 0 0 0 0 0 4 268299
-0.002447 -0.000760 0.119944 0.447366 0.759769 0.056269 -0.062500 1 0 0 0 0 0 4 269301
-0.002447 -0.000760 0.119944 0.447361 0.759750 0.056270 -0.062500 1 0 0 0 0 0 4 270298
-0.002447 -0.000760 0.119944 0.447377 0.759765 0.056264 -0.062500 1 0 0 0 0 0 4 271300
-0.002447 -0.000760 0.119944 0.447370 0.759758 0.056277 -0.062500 1 0 0 0 0 0 4 272299
-0.002447 -0.000760 0.119944 0.447370 0.759757 0.056258 -0.062500 1 0 0 0 0 0 4 273300
-0.002447 -0.000760 0.119944 0.447369 0.759757 0.056276 -0.062500 1 0 0 0 0 0 4 274297
-0.002447 -0.000760 0.119944 0.447370 0.759757 0.056258 -0.062500 1 0 0 0 0 0 4 275297
-0.002447 -0.000760 0.119944 0.447382 0.759754 0.056270 -0.062500 1 0 0 0 0 0 4 276301
-0.002447 -0.000760 0.119944 0.447360 0.759759 0.056264 -0.062500 1 0 0 0 0 0 4 277299
-0.002447 -0.000760 0.119944 0.447365 0.759769 0.056270 -0.062500 1 0 0 0 0 0 4 278299
-0.002447 -0.000760 0.119944 0.447373 0.759747 0.056264 -0.062500 1 0 0 0 0 0 4 279297
-0.002447 -0.000760 0.119944 0.447366 0.759768 0.056270 -0.062500 1 0 0 0 0 0 4 280298
-0.002447 -0.000760 0.119944 0.447361 0.759750 0.056270 -0.062500 1 0 0 0 0 0 4 281297
-0.002447 -0.000760 0.119944 0.447368 0.759756 0.056257 -0.062500 1 0 0 0 0 0 4 282296
-0.002447 -0.000760 0.119944 0.447381 0.759754 0.056269 -0.062500 1 0 0 0 0 0 4 283289
-0.002447 -0.000760 0.119944 0.447367 0.759768 0.056271 -0.062500 1 0 0 0 0 0 4 284310
-0.002447 -0.000760 0.119944 0.447361 0.759749 0.056271 -0.062500 1 0 0 0 0 0 4 285313
-0.002447 -0.000760 0.119944 0.447377 0.759765 0.056265 -0.062500 1 0 0 0 0 0 4 286306
-0.002447 -0.000760 0.119944 0.447358 0.759761 0.056263 -0.062500 1 0 0 0 0 0 4 287308
-0.002447 -0.000760 0.119944 0.447380 0.759755 0.056270 -0.062500 1 0 0 0 0 0 4 288310
-0.002447 -0.000760 0.119944 0.447371 0.759757 0.056257 -0.062500 1 0 0 0 0 0 4 289307
-0.002447 -0.000760 0.119944 0.447370 0.759757 0.056276 -0.062500 1 0 0 0 0 0 4 290308
-0.002447 -0.000760 0.119944 0.447378 0.759766 0.056265 -0.062500 1 0 0 0 0 0 4 291306
-0.002447 -0.000760 0.119944 0.447363 0.759749 0.056270 -0.062500 1 0 0 0 0 0 4 292310
-0.002447 -0.000760 0.119944 0.447378 0.759765 0.056264 -0.062500 1 0 0 0 0 0 4 293306
-0.002447 -0.000760 0.119944 0.447363 0.759749 0.056270 -0.062500 1 0 0 0 0 0 4 294307
-0.002447 -0.000760 0.119944 0.447378 0.759765 0.056264 -0.062500 1 0 0 0 0 0 4 295299
-0.002447 -0.000760 0.119944 0.447363 0.759749 0.056270 -0.062500 1 0 0 0 0 0 4 296351
-0.002447 -0.000760 0.119944 0.447365 0.759768 0.056271 -0.062500 1 0 0 0 0 0 4 297363
-0.002447 -0.000760 0.119944 0.447370 0.759758 0.056257 -0.062500 1 0 0 0 0 0 4 298348
-0.002447 -0.000760 0.119944 0.447369 0.759757 0.056276 -0.062500 1 0 0 0 0 0 4 299362
-0.002447 -0.000760 0.119944 0.447358 0.759760 0.056264 -0.062500 1 0 0 0 0 0 4 300347
-0.002447 -0.000760 0.119944 0.447372 0.759746 0.056263 -0.062500 1 0 0 0 0 0 4 301362
-0.002447 -0.000760 0.119944 0.447378 0.759764 0.056263 -0.062500 1 0 0 0 0 0 4 302348
-0.002447 -0.000760 0.119944 0.447370 0.759758 0.056277 -0.062500 1 0 0 0 0 0 4 303365
-0.002447 -0.000760 0.119944 0.447370 0.759757 0.056258 -0.062500 1 0 0 0 0 0 4 304349
-0.002447 -0.000760 0.119944 0.447370 0.759757 0.056276 -0.062500 1 0 0 0 0 0 4 305366
-0.002447 -0.000760 0.119944 0.447370 0.759757 0.056258 -0.062500 1 0 0 0 0 0 4 306348
-0.002447 -0.000760 0.119944 0.447370 0.759757 0.056276 -0.062500 1 0 0 0 0 0 4 307364
-0.002447 -0.000760 0.119944 0.447370 0.759757 0.056258 -0.062500 1 0 0 0 0 0 4 308282
-0.002447 -0.000760 0.119944 0.447366 0.759768 0.056269 -0.062500 1 0 0 0 0 0 4 309292
-0.002447 -0.000760 0.119944 0.447369 0.759758 0.056277 -0.062500 1 0 0 0 0 0 4 310282
-0.002447 -0.000760 0.119944 0.447370 0.759758 0.056258 -0.062500 1 0 0 0 0 0 4 311292
-0.002447 -0.000760 0.119944 0.447369 0.759757 0.056276 -0.062500 1 0 0 0 0 0 4 312282
-0.002447 -0.000760 0.119944 0.447370 0.759757 0.056258 -0.062500 1 0 0 0 0 0 4 313282
-0.002447 -0.000760 0.119944 0.447370 0.759757 0.056276 -0.062500 1 0 0 0 0 0 4 314290
-0.002447 -0.000760 0.119944 0.447370 0.759757 0.056258 -0.062500 1 0 0 0 0 0 4 315280
-0.002447 -0.000760 0.119944 0.447370 0.759757 0.056276 -0.062500 1 0 0 0 0 0 4 316292
-0.002447 -0.000760 0.119944 0.447370 0.759757 0.056258 -0.062500 1 0 0 0 0 0 4 317290
-0.002447 -0.000760 0.119944 0.447366 0.759769 0.056269 -0.062500 1 0 0 0 0 0 4 318299
-0.002447 -0.000760 0.119944 0.447361 0.759750 0.056270 -0.062500 1 0 0 0 0 0 4 319309
-0.002447 -0.000760 0.119944 0.447369 0.759756 0.056257 -0.062500 1 0 0 0 0 0 4 320302
-0.002447 -0.000760 0.119944 0.447381 0.759754 0.056269 -0.062500 1 0 0 0 0 0 4 321296
-0.002447 -0.000760 0.119944 0.447367 0.759768 0.056271 -0.062500 1 0 0 0 0 0 4 322297
-0.002447 -0.000760 0.119944 0.447361 0.759749 0.056270 -0.062500 1 0 0 0 0 0 4 323301
-0.002447 -0.000760 0.119944 0.447377 0.759765 0.056265 -0.062500 1 0 0 0 0 0 4 324293
-0.002447 -0.000760 0.119944 0.447362 0.759749 0.056270 -0.062500 1 0 0 0 0 0 4 325277
-0.002447 -0.000760 0.119944 0.447377 0.759765 0.056264 -0.062500 1 0 0 0 0 0 4 326288
-0.002447 -0.000760 0.119944 0.447358 0.759761 0.056263 -0.062500 1 0 0 0 0 0 4 327287
-0.002447 -0.000760 0.119944 0.447380 0.759755 0.056270 -0.062500 1 0 0 0 0 0 4 328271
-0.002447 -0.000760 0.119944 0.447371 0.759757 0.056257 -0.062500 1 0 0 0 0 0 4 329286
-0.002447 -0.000760 0.119944 0.447370 0.759757 0.056276 -0.062500 1 0 0 0 0 0 4 330286
-0.002447 -0.000760 0.119944 0.447378 0.759766 0.056265 -0.062500 1 0 0 0 0 0 4 331286
-0.002447 -0.000760 0.119944 0.447363 0.759749 0.056270 -0.062500 1 0 0 0 0 0 4 332288
-0.002447 -0.000760 0.119944 0.447365 0.759768 0.056271 -0.062500 1 0 0 0 0 0 4 333290
-0.002447 -0.000760 0.119944 0.447373 0.759747 0.056264 -0.062500 1 0 0 0 0 0 4 334289
-0.002447 -0.000760 0.119944 0.447367 0.759767 0.056270 -0.062500 1 0 0 0 0 0 4 335290
-0.002447 -0.000760 0.119944 0.447370 0.759759 0.056257 -0.062500 1 0 0 0 0 0 4 336291
-0.002447 -0.000760 0.119944 0.447369 0.759757 0.056276 -0.062500 1 0 0 0 0 0 4 337286
-0.002447 -0.000760 0.119944 0.447358 0.759760 0.056264 -0.062500 1 0 0 0 0 0 4 338287
-0.002447 -0.000760 0.119944 0.447372 0.759746 0.056263 -0.062500 1 0 0 0 0 0 4 339284
-0.002447 -0.000760 0.119944 0.447378 0.759764 0.056263 -0.062500 1 0 0 0 0 0 4 340287
-0.002447 -0.000760 0.119944 0.447370 0.759758 0.056277 -0.062500 1 0 0 0 0 0 4 341284
-0.002447 -0.000760 0.119944 0.447370 0.759757 0.056258 -0.062500 1 0 0 0 0 0 4 342269
-0.002447 -0.000760 0.119944 0.447370 0.759757 0.056276 -0.062500 1 0 0 0 0 0 4 343268
-0.002447 -0.000760 0.119944 0.447370 0.759757 0.056258 -0.062500 1 0 0 0 0 0 4 344286
-0.002447 -0.000760 0.119944 0.447370 0.759757 0.056276 -0.062500 1 0 0 0 0 0 4 345285
-0.002447 -0.000760 0.119944 0.447370 0.759757 0.056258 -0.062500 1 0 0 0 0 0 4 346289
-0.002447 -0.000760 0.119944 0.447370 0.759757 0.056276 -0.062500 1 0 0 0 0 0 4 347287
-0.002447 -0.000760 0.119944 0.447370 0.759757 0.056258 -0.062500 1 0 0 0 0 0 4 348287
-0.002447 -0.000760 0.119944 0.447366 0.759768 0.056269 -0.062500 1 0 0 0 0 0 4 349283
-0.002447 -0.000760 0.119944 0.447369 0.759758 0.056277 -0.062500 1 0 0 0 0 0 4 350286
-0.002447 -0.000760 0.119944 0.447370 0.759757 0.056258 -0.062500 1 0 0 0 0 0 4 351269
-0.002447 -0.000760 0.119944 0.447370 0.759757 0.056276 -0.062500 1 0 0 0 0 0 4 352287
-0.002447 -0.000760 0.119944 0.447370 0.759757 0.056258 -0.062500 1 0 0 0 0 0 4 353286
-0.002447 -0.000760 0.119944 0.447370 0.759757 0.056276 -0.062500 1 0 0 0 0 0 4 354284
-0.002447 -0.000760 0.119944 0.447370 0.759757 0.056258 -0.062500 1 0 0 0 0 0 4 355285
-0.002447 -0.000760 0.119944 0.447370 0.759757 0.056276 -0.062500 1 0 0 0 0 0 4 356286
-0.002447 -0.000760 0.119944 0.447370 0.759757 0.056258 -0.062500 1 0 0 0 0 0 4 357278
-0.002447 -0.000760 0.119944 0.447366 0.759769 0.056269 -0.062500 1 0 0 0 0 0 4 358289
-0.002447 -0.000760 0.119944 0.447361 0.759750 0.056270 -0.062500 1 0 0 0 0 0 4 359287
-0.002447 -0.000760 0.119944 0.447369 0.759756 0.056257 -0.062500 1 0 0 0 0 0 4 360287
-0.002447 -0.000760 0.119944 0.447381 0.759754 0.056269 -0.062500 1 0 0 0 0 0 4 361284
-0.002447 -0.000760 0.119944 0.447367 0.759768 0.056270 -0.062500 1 0 0 0 0 0 4 362286
-0.002447 -0.000760 0.119944 0.447361 0.759749 0.056270 -0.062500 1 0 0 0 0 0 4 363284
-0.002447 -0.000760 0.119944 0.447377 0.759765 0.056265 -0.062500 1 0 0 0 0 0 4 364285
-0.002447 -0.000760 0.119944 0.447362 0.759749 0.056270 -0.062500 1 0 0 0 0 0 4 365285
-0.002447 -0.000760 0.119944 0.447377 0.759765 0.056264 -0.062500 1 0 0 0 0 0 4 366286
-0.002447 -0.000760 0.119944 0.447359 0.759761 0.056263 -0.062500 1 0 0 0 0 0 4 367285
-0.002447 -0.000760 0.119944 0.447380 0.759755 0.056270 -0.062500 1 0 0 0 0 0 4 368285
-0.002447 -0.000760 0.119944 0.447359 0.759760 0.056264 -0.062500 1 0 0 0 0 0 4 369276
-0.002447 -0.000760 0.119944 0.447380 0.759754 0.056270 -0.062500 1 0 0 0 0 0 4 370283
-0.002447 -0.000760 0.119944 0.447367 0.759768 0.056271 -0.062500 1 0 0 0 0 0 4 371275
-0.002447 -0.000760 0.119944 0.447373 0.759747 0.056264 -0.062500 1 0 0 0 0 0 4 372283
-0.002447 -0.000760 0.119944 0.447367 0.759768 0.056270 -0.062500 1 0 0 0 0 0 4 373273
-0.002447 -0.000760 0.119944 0.447361 0.759750 0.056271 -0.062500 1 0 0 0 0 0 4 374283
-0.002447 -0.000760 0.119944 0.447377 0.759765 0.056265 -0.062500 1 0 0 0 0 0 4 375274
-0.002447 -0.000760 0.119944 0.447358 0.759761 0.056263 -0.062500 1 0 0 0 0 0 4 376283
-0.002447 -0.000760 0.119944 0.447372 0.759746 0.056263 -0.062500 1 0 0 0 0 0 4 377274
-0.002447 -0.000760 0.119944 0.447378 0.759765 0.056263 -0.062500 1 0 0 0 0 0 4 378283
-0.002447 -0.000760 0.119944 0.447370 0.759758 0.056276 -0.062500 1 0 0 0 0 0 4 379286
-0.002447 -0.000760 0.119944 0.447358 0.759760 0.056264 -0.062500 1 0 0 0 0 0 4 380280
-0.002447 -0.000760 0.119944 0.447372 0.759746 0.056263 -0.062500 1 0 0 0 0 0 4 381288
-0.002447 -0.000760 0.119944 0.447378 0.759764 0.056263 -0.062500 1 0 0 0 0 0 4 382339
-0.002447 -0.000760 0.119944 0.447371 0.759758 0.056276 -0.062500 1 0 0 0 0 0 4 383284
-0.002447 -0.000760 0.119944 0.447370 0.759757 0.056258 -0.062500 1 0 0 0 0 0 4 384300
-0.002447 -0.000760 0.119944 0.447370 0.759757 0.056276 -0.062500 1 0 0 0 0 0 4 385319
-0.002447 -0.000760 0.119944 0.447370 0.759757 0.056258 -0.062500 1 0 0 0 0 0 4 386277
-0.002447 -0.000760 0.119944 0.447370 0.759757 0.056276 -0.062500 1 0 0 0 0 0 4 387272
-0.002447 -0.000760 0.119944 0.447370 0.759757 0.056258 -0.062500 1 0 0 0 0 0 4 388288
-0.002447 -0.000760 0.119944 0.447366 0.759768 0.056269 -0.062500 1 0 0 0 0 0 4 389294
-0.002447 -0.000760 0.119944 0.447369 0.759758 0.056277 -0.062500 1 0 0 0 0 0 4 390285
-0.002447 -0.000760 0.119944 0.447370 0.759757 0.056258 -0.062500 1 0 0 0 0 0 4 391300
-0.002447 -0.000760 0.119944 0.447370 0.759757 0.056276 -0.062500 1 0 0 0 0 0 4 392299
-0.002447 -0.000760 0.119944 0.447358 0.759760 0.056265 -0.062500 1 0 0 0 0 0 4 393297
-0.002447 -0.000760 0.119944 0.447372 0.759746 0.056264 -0.062500 1 0 0 0 0 0 4 394266
-0.002447 -0.000760 0.119944 0.447378 0.759764 0.056264 -0.062500 1 0 0 0 0 0 4 395294
-0.002447 -0.000760 0.119944 0.447371 0.759758 0.056277 -0.062500 1 0 0 0 0 0 4 396293
-0.002447 -0.000760 0.119944 0.447370 0.759757 0.056258 -0.062500 1 0 0 0 0 0 4 397287
-0.002447 -0.000760 0.119944 0.447366 0.759769 0.056269 -0.062500 1 0 0 0 0 0 4 398293
-0.002447 -0.000760 0.119944 0.447361 0.759750 0.056270 -0.062500 1 0 0 0 0 0 4 399297
-0.002447 -0.000760 0.119944 0.447377 0.759765 0.056264 -0.062500 1 0 0 0 0 0 4 400270
-0.002447 -0.000760 0.119944 0.447362 0.759749 0.056270 -0.062500 1 0 0 0 0 0 4 401299
-0.002447 -0.000760 0.119944 0.447377 0.759765 0.056264 -0.062500 1 0 0 0 0 0 4 402300
-0.002447 -0.000760 0.119944 0.447362 0.759749 0.056270 -0.062500 1 0 0 0 0 0 4 403289
-0.002447 -0.000760 0.119944 0.447377 0.759765 0.056264 -0.062500 1 0 0 0 0 0 4 404295
-0.002447 -0.000760 0.119944 0.447362 0.759749 0.056270 -0.062500 1 0 0 0 0 0 4 405293
-0.002447 -0.000760 0.119944 0.447377 0.759765 0.056264 -0.062500 1 0 0 0 0 0 4 406294
-0.002447 -0.000760 0.119944 0.447359 0.759761 0.056263 -0.062500 1 0 0 0 0 0 4 407293
-0.002447 -0.000760 0.119944 0.447380 0.759755 0.056270 -0.062500 1 0 0 0 0 0 4 408296
-0.002447 -0.000760 0.119944 0.447367 0.759769 0.056271 -0.062500 1 0 0 0 0 0 4 409293
-0.002447 -0.000760 0.119944 0.447361 0.759750 0.056271 -0.062500 1 0 0 0 0 0 4 410294
-0.002447 -0.000760 0.119944 0.447369 0.759756 0.056258 -0.062500 1 0 0 0 0 0 4 411293
-0.002447 -0.000760 0.119944 0.447381 0.759754 0.056270 -0.062500 1 0 0 0 0 0 4 412294
-0.002447 -0.000760 0.119944 0.447367 0.759768 0.056271 -0.062500 1 0 0 0 0 0 4 413297
-0.002447 -0.000760 0.119944 0.447361 0.759750 0.056271 -0.062500 1 0 0 0 0 0 4 414296
-0.002447 -0.000760 0.119944 0.447377 0.759765 0.056265 -0.062500 1 0 0 0 0 0 4 415294
-0.002447 -0.000760 0.119944 0.447359 0.759761 0.056263 -0.062500 1 0 0 0 0 0 4 416294
-0.002447 -0.000760 0.119944 0.447372 0.759746 0.056263 -0.062500 1 0 0 0 0 0 4 417293
-0.002447 -0.000760 0.119944 0.447378 0.759764 0.056263 -0.062500 1 0 0 0 0 0 4 418294
-0.002447 -0.000760 0.119944 0.447371 0.759758 0.056276 -0.062500 1 0 0 0 0 0 4 419292
-0.002447 -0.000760 0.119944 0.447358 0.759760 0.056264 -0.062500 1 0 0 0 0 0 4 420296
-0.002447 -0.000760 0.119944 0.447372 0.759746 0.056263 -0.062500 1 0 0 0 0 0 4 421292
-0.002447 -0.000760 0.119944 0.447366 0.759767 0.056270 -0.062500 1 0 0 0 0 0 4 422295
-0.002447 -0.000760 0.119944 0.447373 0.759746 0.056264 -0.062500 1 0 0 0 0 0 4 423290
-0.002447 -0.000760 0.119944 0.447366 0.759767 0.056270 -0.062500 1 0 0 0 0 0 4 424282
-0.002447 -0.000760 0.119944 0.447381 0.759755 0.056271 -0.062500 1 0 0 0 0 0 4 425287
-0.002442 -0.000778 0.119954 0.373294 1.015197 -0.089458 -0.062500 1 0 0 0 0 0 4 426293
-0.002439 -0.000787 0.119958 0.396826 0.929013 -0.018236 -0.062500 1 0 0 0 0 0 4 427295
-0.002438 -0.000792 0.119959 0.415427 0.864778 0.018643 -0.062500 1 0 0 0 0 0 4 428295
-0.002437 -0.000794 0.119959 0.425689 0.830620 0.032664 -0.062500 1 0 0 0 0 0 4 429296
-0.002437 -0.000795 0.119960 0.431020 0.813389 0.037647 -0.062500 1 0 0 0 0 0 4 430293
-0.002437 -0.000796 0.119960 0.433720 0.804764 0.039400 -0.062500 1 0 0 0 0 0 4 431293
-0.002437 -0.000796 0.119960 0.435100 0.800459 0.040000 -0.062500 1 0 0 0 0 0 4 432265
-0.002437 -0.000796 0.119960 0.435798 0.798295 0.040214 -0.062500 1 0 0 0 0 0 4 433294
-0.002437 -0.000796 0.119960 0.436151 0.797223 0.040284 -0.062500 1 0 0 0 0 0 4 434296
-0.002437 -0.000796 0.119960 0.436328 0.796687 0.040316 -0.062500 1 0 0 0 0 0 4 435281
-0.002436 -0.000796 0.119960 0.436401 0.796418 0.040326 -0.062500 1 0 0 0 0 0 4 436279
-0.002436 -0.000796 0.119960 0.436452 0.796285 0.040327 -0.062500 1 0 0 0 0 0 4 437279
-0.002436 -0.000796 0.119960 0.436473 0.796220 0.040320 -0.062500 1 0 0 0 0 0 4 438287
-0.002436 -0.000796 0.119960 0.436473 0.796185 0.040326 -0.062500 1 0 0 0 0 0 4 439278
-0.002436 -0.000796 0.119960 0.436487 0.796169 0.040326 -0.062500 1 0 0 0 0 0 4 440286
-0.002436 -0.000796 0.119960 0.436488 0.796168 0.040327 -0.062500 1 0 0 0 0 0 4 441277
-0.002436 -0.000796 0.119960 0.436504 0.796154 0.040327 -0.062500 1 0 0 0 0 0 4 442287
-0.002436 -0.000796 0.119960 0.436494 0.796156 0.040333 -0.062500 1 0 0 0 0 0 4 443278
-0.002436 -0.000796 0.119960 0.436497 0.796145 0.040321 -0.062500 1 0 0 0 0 0 4 444279
-0.002436 -0.000796 0.119960 0.436493 0.796155 0.040333 -0.062500 1 0 0 0 0 0 4 445287
-0.002436 -0.000796 0.119960 0.436493 0.796156 0.040314 -0.062500 1 0 0 0 0 0 4 446288
-0.002436 -0.000796 0.119960 0.436493 0.796156 0.040332 -0.062500 1 0 0 0 0 0 4 447278
-0.002436 -0.000796 0.119960 0.436484 0.796148 0.040327 -0.062500 1 0 0 0 0 0 4 448286
-0.002436 -0.000796 0.119960 0.436503 0.796153 0.040327 -0.062500 1 0 0 0 0 0 4 449288
-0.002436 -0.000796 0.119960 0.436498 0.796144 0.040320 -0.062500 1 0 0 0 0 0 4 450288
-0.002436 -0.000796 0.119960 0.436493 0.796155 0.040333 -0.062500 1 0 0 0 0 0 4 451289
-0.002436 -0.000796 0.119960 0.436497 0.796144 0.040321 -0.062500 1 0 0 0 0 0 4 452285
-0.002436 -0.000796 0.119960 0.436493 0.796154 0.040333 -0.062500 1 0 0 0 0 0 4 453285
-0.002436 -0.000796 0.119960 0.436493 0.796156 0.040314 -0.062500 1 0 0 0 0 0 4 454280
-0.002436 -0.000796 0.119960 0.436493 0.796156 0.040332 -0.062500 1 0 0 0 0 0 4 455293
-0.002436 -0.000796 0.119960 0.436484 0.796148 0.040327 -0.062500 1 0 0 0 0 0 4 456287
-0.002436 -0.000796 0.119960 0.436504 0.796152 0.040327 -0.062500 1 0 0 0 0 0 4 457287
-0.002436 -0.000796 0.119960 0.436494 0.796156 0.040334 -0.062500 1 0 0 0 0 0 4 458266
-0.002436 -0.000796 0.119960 0.436484 0.796148 0.040327 -0.062500 1 0 0 0 0 0 4 459285
-0.002436 -0.000796 0.119960 0.436495 0.796144 0.040320 -0.062500 1 0 0 0 0 0 4 460284
-0.002436 -0.000796 0.119960 0.436505 0.796152 0.040326 -0.062500 1 0 0 0 0 0 4 461280
-0.002436 -0.000796 0.119960 0.436491 0.796167 0.040327 -0.062500 1 0 0 0 0 0 4 462284
-0.002436 -0.000796 0.119960 0.436484 0.796149 0.040327 -0.062500 1 0 0 0 0 0 4 463282
-0.002436 -0.000796 0.119960 0.436503 0.796153 0.040327 -0.062500 1 0 0 0 0 0 4 464283
-0.002436 -0.000796 0.119960 0.436485 0.796147 0.040327 -0.062500 1 0 0 0 0 0 4 465288
-0.002436 -0.000796 0.119960 0.436504 0.796152 0.040327 -0.062500 1 0 0 0 0 0 4 466287
-0.002436 -0.000796 0.119960 0.436498 0.796144 0.040320 -0.062500 1 0 0 0 0 0 4 467284
-0.002436 -0.000796 0.119960 0.436493 0.796155 0.040333 -0.062500 1 0 0 0 0 0 4 468282
-0.002436 -0.000796 0.119960 0.436493 0.796156 0.040314 -0.062500 1 0 0 0 0 0 4 469280
-0.002436 -0.000796 0.119960 0.436493 0.796156 0.040332 -0.062500 1 0 0 0 0 0 4 470282
-0.002436 -0.000796 0.119960 0.436484 0.796148 0.040327 -0.062500 1 0 0 0 0 0 4 471280
-0.002436 -0.000796 0.119960 0.436504 0.796153 0.040327 -0.062500 1 0 0 0 0 0 4 472266
-0.002436 -0.000796 0.119960 0.436485 0.796147 0.040326 -0.062500 1 0 0 0 0 0 4 473264
-0.002436 -0.000796 0.119960 0.436504 0.796152 0.040327 -0.062500 1 0 0 0 0 0 4 474281
-0.002436 -0.000796 0.119960 0.436486 0.796147 0.040326 -0.062500 1 0 0 0 0 0 4 475281
-0.002436 -0.000796 0.119960 0.436504 0.796152 0.040327 -0.062500 1 0 0 0 0 0 4 476284
-0.002436 -0.000796 0.119960 0.436482 0.796159 0.040320 -0.062500 1 0 0 0 0 0 4 477281
-0.002436 -0.000796 0.119960 0.436503 0.796154 0.040326 -0.062500 1 0 0 0 0 0 4 478280
-0.002436 -0.000796 0.119960 0.436494 0.796156 0.040333 -0.062500 1 0 0 0 0 0 4 479266
-0.002436 -0.000796 0.119960 0.436484 0.796148 0.040327 -0.062500 1 0 0 0 0 0 4 480285
-0.002436 -0.000796 0.119960 0.436504 0.796153 0.040327 -0.062500 1 0 0 0 0 0 4 481280
-0.002436 -0.000796 0.119960 0.436485 0.796147 0.040327 -0.062500 1 0 0 0 0 0 4 482282
-0.002436 -0.000796 0.119960 0.436504 0.796152 0.040327 -0.062500 1 0 0 0 0 0 4 483280
-0.002436 -0.000796 0.119960 0.436498 0.796144 0.040320 -0.062500 1 0 0 0 0 0 4 484282
-0.002436 -0.000796 0.119960 0.436490 0.796167 0.040326 -0.062500 1 0 0 0 0 0 4 485280
-0.002436 -0.000796 0.119960 0.436484 0.796149 0.040326 -0.062500 1 0 0 0 0 0 4 486265
-0.002436 -0.000796 0.119960 0.436503 0.796153 0.040327 -0.062500 1 0 0 0 0 0 4 487264
-0.002436 -0.000796 0.119960 0.436485 0.796147 0.040326 -0.062500 1 0 0 0 0 0 4 488282
-0.002436 -0.000796 0.119960 0.436504 0.796152 0.040327 -0.062500 1 0 0 0 0 0 4 489268
-0.002436 -0.000796 0.119960 0.436498 0.796144 0.040320 -0.062500 1 0 0 0 0 0 4 490286
-0.002436 -0.000796 0.119960 0.436493 0.796155 0.040333 -0.062500 1 0 0 0 0 0 4 491284
-0.002436 -0.000796 0.119960 0.436485 0.796147 0.040327 -0.062500 1 0 0 0 0 0 4 492282
-0.002436 -0.000796 0.119960 0.436500 0.796164 0.040321 -0.062500 1 0 0 0 0 0 4 493280
-0.002436 -0.000796 0.119960 0.436485 0.796149 0.040326 -0.062500 1 0 0 0 0 0 4 494280
-0.002436 -0.000796 0.119960 0.436504 0.796153 0.040327 -0.062500 1 0 0 0 0 0 4 495264
-0.002436 -0.000796 0.119960 0.436494 0.796156 0.040333 -0.062500 1 0 0 0 0 0 4 496281
-0.002436 -0.000796 0.119960 0.436484 0.796148 0.040327 -0.062500 1 0 0 0 0 0 4 497282
-0.002436 -0.000796 0.119960 0.436495 0.796144 0.040320 -0.062500 1 0 0 0 0 0 4 498280
-0.002436 -0.000796 0.119960 0.436505 0.796152 0.040326 -0.062500 1 0 0 0 0 0 4 499282
-0.002436 -0.000796 0.119960 0.436494 0.796155 0.040334 -0.062500 1 0 0 0 0 0 4 500282
-0.002436 -0.000796 0.119960 0.436494 0.796156 0.040314 -0.062500 1 0 0 0 0 0 4 501273
-0.002436 -0.000796 0.119960 0.436493 0.796156 0.040332 -0.062500 1 0 0 0 0 0 4 502280
-0.002436 -0.000796 0.119960 0.436484 0.796148 0.040327 -0.062500 1 0 0 0 0 0 4 503271
-0.002436 -0.000796 0.119960 0.436504 0.796153 0.040327 -0.062500 1 0 0 0 0 0 4 504279
-0.002436 -0.000796 0.119960 0.436485 0.796147 0.040327 -0.062500 1 0 0 0 0 0 4 505270
-0.002436 -0.000796 0.119960 0.436504 0.796152 0.040327 -0.062500 1 0 0 0 0 0 4 506279
-0.002436 -0.000796 0.119960 0.436498 0.796144 0.040320 -0.062500 1 0 0 0 0 0 4 507270
-0.002436 -0.000796 0.119960 0.436493 0.796155 0.040333 -0.062500 1 0 0 0 0 0 4 508280
-0.002436 -0.000796 0.119960 0.436494 0.796156 0.040314 -0.062500 1 0 0 0 0 0 4 509270
-0.002436 -0.000796 0.119960 0.436493 0.796156 0.040332 -0.062500 1 0 0 0 0 0 4 510279
-0.002436 -0.000796 0.119960 0.436484 0.796148 0.040327 -0.062500 1 0 0 0 0 0 4 511270
-0.002436 -0.000796 0.119960 0.436504 0.796152 0.040327 -0.062500 1 0 0 0 0 0 4 512284
-0.002436 -0.000796 0.119960 0.436486 0.796147 0.040326 -0.062500 1 0 0 0 0 0 4 513287
-0.002436 -0.000796 0.119960 0.436504 0.796152 0.040327 -0.062500 1 0 0 0 0 0 4 514284
-0.002436 -0.000796 0.119960 0.436486 0.796147 0.040326 -0.062500 1 0 0 0 0 0 4 515289
-0.002436 -0.000796 0.119960 0.436500 0.796164 0.040320 -0.062500 1 0 0 0 0 0 4 516279
-0.002436 -0.000796 0.119960 0.436493 0.796157 0.040333 -0.062500 1 0 0 0 0 0 4 517284
-0.002436 -0.000796 0.119960 0.436484 0.796148 0.040327 -0.062500 1 0 0 0 0 0 4 518285
-0.002436 -0.000796 0.119960 0.436504 0.796153 0.040327 -0.062500 1 0 0 0 0 0 4 519284
-0.002436 -0.000796 0.119960 0.436485 0.796147 0.040327 -0.062500 1 0 0 0 0 0 4 520290
-0.002436 -0.000796 0.119960 0.436504 0.796153 0.040327 -0.062500 1 0 0 0 0 0 4 521273
-0.002436 -0.000796 0.119960 0.436498 0.796144 0.040320 -0.062500 1 0 0 0 0 0 4 522293
-0.002436 -0.000796 0.119960 0.436493 0.796155 0.040333 -0.062500 1 0 0 0 0 0 4 523293
-0.002436 -0.000796 0.119960 0.436494 0.796156 0.040314 -0.062500 1 0 0 0 0 0 4 524293
-0.002436 -0.000796 0.119960 0.436493 0.796156 0.040332 -0.062500 1 0 0 0 0 0 4 525262
-0.002436 -0.000796 0.119960 0.436484 0.796148 0.040327 -0.062500 1 0 0 0 0 0 4 526262
-0.002436 -0.000796 0.119960 0.436504 0.796153 0.040327 -0.062500 1 0 0 0 0 0 4 527262
-0.002436 -0.000796 0.119960 0.436486 0.796147 0.040326 -0.062500 1 0 0 0 0 0 4 528293
-0.002436 -0.000796 0.119960 0.436504 0.796152 0.040327 -0.062500 1 0 0 0 0 0 4 529261
-0.002436 -0.000796 0.119960 0.436486 0.796147 0.040327 -0.062500 1 0 0 0 0 0 4 530296
-0.002436 -0.000796 0.119960 0.436504 0.796152 0.040327 -0.062500 1 0 0 0 0 0 4 531287
-0.002436 -0.000796 0.119960 0.436482 0.796159 0.040320 -0.062500 1 0 0 0 0 0 4 532296
-0.002436 -0.000796 0.119960 0.436503 0.796154 0.040326 -0.062500 1 0 0 0 0 0 4 533265
-0.002436 -0.000796 0.119960 0.436485 0.796147 0.040326 -0.062500 1 0 0 0 0 0 4 534289
-0.002436 -0.000796 0.119960 0.436504 0.796152 0.040327 -0.062500 1 0 0 0 0 0 4 535291
-0.002436 -0.000796 0.119960 0.436494 0.796156 0.040333 -0.062500 1 0 0 0 0 0 4 536291
-0.002436 -0.000796 0.119960 0.436485 0.796148 0.040327 -0.062500 1 0 0 0 0 0 4 537289
-0.002436 -0.000796 0.119960 0.436495 0.796144 0.040320 -0.062500 1 0 0 0 0 0 4 538261
-0.002436 -0.000796 0.119960 0.436505 0.796152 0.040326 -0.062500 1 0 0 0 0 0 4 539289
-0.002436 -0.000796 0.119960 0.436491 0.796167 0.040327 -0.062500 1 0 0 0 0 0 4 540261
-0.002436 -0.000796 0.119960 0.436484 0.796149 0.040326 -0.062500 1 0 0 0 0 0 4 541289
-0.002436 -0.000796 0.119960 0.436504 0.796153 0.040327 -0.062500 1 0 0 0 0 0 4 542290
-0.002436 -0.000796 0.119960 0.436485 0.796147 0.040327 -0.062500 1 0 0 0 0 0 4 543291
-0.002436 -0.000796 0.119960 0.436504 0.796153 0.040327 -0.062500 1 0 0 0 0 0 4 544281
-0.002436 -0.000796 0.119960 0.436498 0.796144 0.040320 -0.062500 1 0 0 0 0 0 4 545288
-0.002436 -0.000796 0.119960 0.436493 0.796155 0.040333 -0.062500 1 0 0 0 0 0 4 546291
-0.002436 -0.000796 0.119960 0.436485 0.796147 0.040327 -0.062500 1 0 0 0 0 0 4 547292
-0.002436 -0.000796 0.119960 0.436500 0.796164 0.040321 -0.062500 1 0 0 0 0 0 4 548292
-0.002436 -0.000796 0.119960 0.436485 0.796149 0.040326 -0.062500 1 0 0 0 0 0 4 549290
-0.002436 -0.000796 0.119960 0.436504 0.796153 0.040327 -0.062500 1 0 0 0 0 0 4 550288
-0.002436 -0.000796 0.119960 0.436486 0.796147 0.040326 -0.062500 1 0 0 0 0 0 4 551290
-0.002436 -0.000796 0.119960 0.436504 0.796152 0.040327 -0.062500 1 0 0 0 0 0 4 552291
-0.002436 -0.000796 0.119960 0.436486 0.796147 0.040326 -0.062500 1 0 0 0 0 0 4 553290
-0.002436 -0.000796 0.119960 0.436504 0.796152 0.040327 -0.062500 1 0 0 0 0 0 4 554274
-0.002436 -0.000796 0.119960 0.436486 0.796147 0.040326 -0.062500 1 0 0 0 0 0 4 555277
-0.002436 -0.000796 0.119960 0.436501 0.796164 0.040320 -0.062500 1 0 0 0 0 0 4 556287
-0.002436 -0.000796 0.119960 0.436494 0.796157 0.040333 -0.062500 1 0 0 0 0 0 4 557284
-0.002436 -0.000796 0.119960 0.436484 0.796148 0.040327 -0.062500 1 0 0 0 0 0 4 558290
-0.002436 -0.000796 0.119960 0.436504 0.796153 0.040327 -0.062500 1 0 0 0 0 0 4 559288
-0.002436 -0.000796 0.119960 0.436486 0.796147 0.040327 -0.062500 1 0 0 0 0 0 4 560291
-0.002436 -0.000796 0.119960 0.436504 0.796152 0.040327 -0.062500 1 0 0 0 0 0 4 561290
-0.002436 -0.000796 0.119960 0.436498 0.796144 0.040320 -0.062500 1 0 0 0 0 0 4 562290
-0.002436 -0.000796 0.119960 0.436494 0.796155 0.040333 -0.062500 1 0 0 0 0 0 4 563281
-0.002436 -0.000796 0.119960 0.436494 0.796156 0.040314 -0.062500 1 0 0 0 0 0 4 564291
-0.002436 -0.000796 0.119960 0.436493 0.796156 0.040332 -0.062500 1 0 0 0 0 0 4 565289
-0.002436 -0.000796 0.119960 0.436484 0.796148 0.040327 -0.062500 1 0 0 0 0 0 4 566289
-0.002436 -0.000796 0.119960 0.436504 0.796153 0.040327 -0.062500 1 0 0 0 0 0 4 567283
-0.002436 -0.000796 0.119960 0.436486 0.796147 0.040326 -0.062500 1 0 0 0 0 0 4 568360
-0.002436 -0.000796 0.119960 0.436504 0.796152 0.040327 -0.062500 1 0 0 0 0 0 4 569352
-0.002436 -0.000796 0.119960 0.436486 0.796147 0.040327 -0.062500 1 0 0 0 0 0 4 570338
-0.002436 -0.000796 0.119960 0.436500 0.796164 0.040320 -0.062500 1 0 0 0 0 0 4 571354
-0.002436 -0.000796 0.119960 0.436485 0.796149 0.040326 -0.062500 1 0 0 0 0 0 4 572289
-0.002436 -0.000796 0.119960 0.436504 0.796153 0.040327 -0.062500 1 0 0 0 0 0 4 573274
-0.002436 -0.000796 0.119960 0.436486 0.796147 0.040326 -0.062500 1 0 0 0 0 0 4 574282
-0.002436 -0.000796 0.119960 0.436504 0.796152 0.040327 -0.062500 1 0 0 0 0 0 4 575274
-0.002436 -0.000796 0.119960 0.436494 0.796156 0.040333 -0.062500 1 0 0 0 0 0 4 576284
-0.002436 -0.000796 0.119960 0.436485 0.796148 0.040327 -0.062500 1 0 0 0 0 0 4 577273
-0.002436 -0.000796 0.119960 0.436495 0.796143 0.040320 -0.062500 1 0 0 0 0 0 4 578282
-0.002436 -0.000796 0.119960 0.436502 0.796163 0.040320 -0.062500 1 0 0 0 0 0 4 579273
-0.002436 -0.000796 0.119960 0.436494 0.796157 0.040332 -0.062500 1 0 0 0 0 0 4 580274
-0.002436 -0.000796 0.119960 0.436485 0.796148 0.040327 -0.062500 1 0 0 0 0 0 4 581282
-0.002436 -0.000796 0.119960 0.436504 0.796153 0.040327 -0.062500 1 0 0 0 0 0 4 582277
-0.002436 -0.000796 0.119960 0.436486 0.796147 0.040327 -0.062500 1 0 0 0 0 0 4 583288
-0.002436 -0.000796 0.119960 0.436504 0.796152 0.040327 -0.062500 1 0 0 0 0 0 4 584280
-0.002436 -0.000796 0.119960 0.436486 0.796147 0.040327 -0.062500 1 0 0 0 0 0 4 585284
-0.002436 -0.000796 0.119960 0.436504 0.796152 0.040327 -0.062500 1 0 0 0 0 0 4 586278
-0.002436 -0.000796 0.119960 0.436482 0.796159 0.040320 -0.062500 1 0 0 0 0 0 4 587298
-0.002436 -0.000796 0.119960 0.436503 0.796154 0.040326 -0.062500 1 0 0 0 0 0 4 588264
-0.002436 -0.000796 0.119960 0.436486 0.796147 0.040326 -0.062500 1 0 0 0 0 0 4 589292
-0.002436 -0.000796 0.119960 0.436504 0.796152 0.040327 -0.062500 1 0 0 0 0 0 4 590275
-0.002436 -0.000796 0.119960 0.436486 0.796147 0.040326 -0.062500 1 0 0 0 0 0 4 591292
-0.002436 -0.000796 0.119960 0.436504 0.796152 0.040327 -0.062500 1 0 0 0 0 0 4 592291
-0.002436 -0.000796 0.119960 0.436486 0.796147 0.040326 -0.062500 1 0 0 0 0 0 4 593288
-0.002436 -0.000796 0.119960 0.436504 0.796152 0.040327 -0.062500 1 0 0 0 0 0 4 594288
-0.002436 -0.000796 0.119960 0.436486 0.796147 0.040326 -0.062500 1 0 0 0 0 0 4 595263
-0.002436 -0.000796 0.119960 0.436501 0.796164 0.040320 -0.062500 1 0 0 0 0 0 4 596261
-0.002436 -0.000796 0.119960 0.436494 0.796157 0.040333 -0.062500 1 0 0 0 0 0 4 597288
-0.002436 -0.000796 0.119960 0.436485 0.796148 0.040327 -0.062500 1 0 0 0 0 0 4 598288
-0.002436 -0.000796 0.119960 0.436504 0.796153 0.040327 -0.062500 1 0 0 0 0 0 4 599288
-0.002436 -0.000796 0.119960 0.436486 0.796147 0.040327 -0.062500 1 0 0 0 0 0 4 600291
-0.002436 -0.000796 0.119960 0.436504 0.796152 0.040327 -0.062500 1 0 0 0 0 0 4 601289
-0.002436 -0.000796 0.119960 0.436486 0.796147 0.040327 -0.062500 1 0 0 0 0 0 4 602287
-0.002436 -0.000796 0.119960 0.436501 0.796164 0.040321 -0.062500 1 0 0 0 0 0 4 603289
-0.002436 -0.000796 0.119960 0.436485 0.796149 0.040326 -0.062500 1 0 0 0 0 0 4 604288
-0.002436 -0.000796 0.119960 0.436504 0.796153 0.040327 -0.062500 1 0 0 0 0 0 4 605288
-0.002436 -0.000796 0.119960 0.436486 0.796147 0.040326 -0.062500 1 0 0 0 0 0 4 606286
-0.002436 -0.000796 0.119960 0.436504 0.796152 0.040327 -0.062500 1 0 0 0 0 0 4 607288
-0.002436 -0.000796 0.119960 0.436486 0.796147 0.040326 -0.062500 1 0 0 0 0 0 4 608288
-0.002436 -0.000796 0.119960 0.436504 0.796152 0.040327 -0.062500 1 0 0 0 0 0 4 609289
-0.002436 -0.000796 0.119960 0.436486 0.796147 0.040327 -0.062500 1 0 0 0 0 0 4 610286
-0.002436 -0.000796 0.119960 0.436501 0.796164 0.040320 -0.062500 1 0 0 0 0 0 4 611288
-0.002436 -0.000796 0.119960 0.436485 0.796148 0.040326 -0.062500 1 0 0 0 0 0 4 612288
-0.002436 -0.000796 0.119960 0.436504 0.796153 0.040327 -0.062500 1 0 0 0 0 0 4 613280
-0.002436 -0.000796 0.119960 0.436486 0.796147 0.040326 -0.062500 1 0 0 0 0 0 4 614287
-0.002436 -0.000796 0.119960 0.436504 0.796152 0.040327 -0.062500 1 0 0 0 0 0 4 615288
-0.002436 -0.000796 0.119960 0.436494 0.796156 0.040333 -0.062500 1 0 0 0 0 0 4 616289
[truncated: 33,121,919 more chars]
