# Supplementary material for: Increasing Patient Engagement in Rehabilitation Exercises Using Computer-Based Citizen Science
Source: PLoS One. 2015 Mar 20;10(3):e0117013. doi: 10.1371/journal.pone.0117013 (PMC4368773; doi:10.1371/journal.pone.0117013)
Supplement: S2 Dataset — (ZIP) [file pone.0117013.s002.zip › Dataset_S2/H11/H11_without.dat]

0.002058 -0.022358 0.170235 -0.377245 -0.560141 -4.314441 -0.000000 1 0 0 0 0 0 0 730
0.002057 -0.022315 0.170357 -0.018537 -0.599783 -2.033687 -0.000029 1 0 0 0 0 0 0 1667
0.002057 -0.022280 0.170489 -0.003472 -0.498171 -1.965574 -0.000061 1 0 0 0 0 0 0 2685
0.002022 -0.022209 0.170700 0.445511 -0.931670 -3.012260 -0.000091 1 0 0 0 0 0 0 3636
0.002016 -0.022185 0.170791 0.114253 -0.377589 -1.577171 -0.000122 1 0 0 0 0 0 0 4624
0.002006 -0.022136 0.170908 0.129870 -0.621849 -1.784952 -0.000153 1 0 0 0 0 0 0 5612
0.001988 -0.022115 0.171013 0.239249 -0.271745 -1.688608 -0.000184 1 0 0 0 0 0 0 6624
0.001971 -0.022068 0.171121 0.235458 -0.566428 -1.736358 -0.000215 1 0 0 0 0 0 0 7615
0.001948 -0.022050 0.171208 0.301912 -0.212742 -1.487711 -0.000247 1 0 0 0 0 0 0 8624
0.001915 -0.022025 0.171285 0.438947 -0.262993 -1.352445 -0.000278 1 0 0 0 0 0 0 9613
0.001890 -0.021980 0.171350 0.352182 -0.495301 -1.234261 -0.000332 1 0 0 0 0 0 0 11369
0.001870 -0.021926 0.171424 0.277259 -0.631640 -1.386836 -0.000399 1 0 0 0 0 0 0 13486
0.001809 -0.021854 0.171487 0.790290 -0.852474 -1.273778 -0.000434 1 0 0 0 0 0 0 14627
0.001777 -0.021815 0.171516 0.470001 -0.456009 -0.863219 -0.000465 1 0 0 0 0 0 0 15615
0.001752 -0.021770 0.171531 0.345185 -0.471113 -0.643564 -0.000497 1 0 0 0 0 0 0 16623
0.001760 -0.021754 0.171531 -0.091466 -0.091178 -0.466403 -0.000528 1 0 0 0 0 0 0 17613
0.001784 -0.021753 0.171525 -0.353410 0.154288 -0.386572 -0.000559 1 0 0 0 0 0 0 18623
0.001808 -0.021737 0.171516 -0.386246 -0.004822 -0.359621 -0.000590 1 0 0 0 0 0 0 19613
0.001862 -0.021744 0.171499 -0.766521 0.285587 -0.278952 -0.000622 1 0 0 0 0 0 0 20622
0.001909 -0.021755 0.171485 -0.731668 0.386500 -0.326439 -0.000653 1 0 0 0 0 0 0 21628
0.001946 -0.021746 0.171471 -0.586252 0.137281 -0.369474 -0.000685 1 0 0 0 0 0 0 22636
0.002005 -0.021757 0.171452 -0.872596 0.377067 -0.322057 -0.000715 1 0 0 0 0 0 0 23624
0.002048 -0.021748 0.171437 -0.684048 0.152303 -0.386005 -0.000747 1 0 0 0 0 0 0 24635
0.002082 -0.021728 0.171423 -0.556676 0.006834 -0.437114 -0.000778 1 0 0 0 0 0 0 25632
0.002112 -0.021704 0.171410 -0.490765 -0.063590 -0.481462 -0.000817 1 0 0 0 0 0 0 26860
0.002131 -0.021653 0.171397 -0.352384 -0.397647 -0.506333 -0.000840 1 0 0 0 0 0 0 27618
0.002133 -0.021606 0.171391 -0.113751 -0.382658 -0.617417 -0.000872 1 0 0 0 0 0 0 28623
0.002138 -0.021544 0.171381 -0.136770 -0.562382 -0.614368 -0.000910 1 0 0 0 0 0 0 29839
0.002133 -0.021490 0.171377 -0.003542 -0.461118 -0.693502 -0.000934 1 0 0 0 0 0 0 30621
0.002143 -0.021448 0.171368 -0.187760 -0.297310 -0.672587 -0.000966 1 0 0 0 0 0 0 31626
0.002141 -0.021404 0.171364 -0.041467 -0.288482 -0.750644 -0.000997 1 0 0 0 0 0 0 32619
0.002180 -0.021397 0.171349 -0.581319 0.192579 -0.645317 -0.001028 1 0 0 0 0 0 0 33628
0.002213 -0.021378 0.171335 -0.546578 0.103132 -0.673060 -0.001059 1 0 0 0 0 0 0 34626
0.002250 -0.021377 0.171322 -0.604682 0.328158 -0.707660 -0.001091 1 0 0 0 0 0 0 35626
0.002289 -0.021384 0.171310 -0.642171 0.472165 -0.738229 -0.001122 1 0 0 0 0 0 0 36627
0.002350 -0.021403 0.171291 -0.929330 0.643600 -0.682825 -0.001153 1 0 0 0 0 0 0 37627
0.002394 -0.021397 0.171275 -0.732507 0.358016 -0.742328 -0.001184 1 0 0 0 0 0 0 38630
0.002436 -0.021402 0.171261 -0.705024 0.479642 -0.792868 -0.001216 1 0 0 0 0 0 0 39630
0.002478 -0.021413 0.171248 -0.699102 0.570447 -0.831054 -0.001247 1 0 0 0 0 0 0 40627
0.002512 -0.021403 0.171235 -0.593513 0.322965 -0.861056 -0.001278 1 0 0 0 0 0 0 41624
0.002522 -0.021376 0.171229 -0.265359 0.082752 -0.972451 -0.001309 1 0 0 0 0 0 0 42626
0.002539 -0.021346 0.171219 -0.338955 0.041683 -0.965089 -0.001342 1 0 0 0 0 0 0 43686
0.002540 -0.021309 0.171215 -0.135416 -0.055773 -1.049570 -0.001373 1 0 0 0 0 0 0 44658
0.002532 -0.021268 0.171212 -0.008731 -0.111756 -1.111228 -0.001404 1 0 0 0 0 0 0 45655
0.002549 -0.021254 0.171205 -0.314040 0.253759 -1.073313 -0.001436 1 0 0 0 0 0 0 46683
0.002550 -0.021225 0.171201 -0.135801 0.093519 -1.142618 -0.001468 1 0 0 0 0 0 0 47706
0.002563 -0.021195 0.171192 -0.279950 0.071006 -1.111914 -0.001499 1 0 0 0 0 0 0 48701
0.002569 -0.021180 0.171188 -0.215772 0.283187 -1.188586 -0.001530 1 0 0 0 0 0 0 49690
0.002593 -0.021180 0.171180 -0.436451 0.503880 -1.162703 -0.001561 1 0 0 0 0 0 0 50696
0.002618 -0.021164 0.171169 -0.470815 0.332951 -1.152622 -0.001592 1 0 0 0 0 0 0 51663
0.002651 -0.021164 0.171157 -0.586960 0.526897 -1.162984 -0.001624 1 0 0 0 0 0 0 52688
0.002688 -0.021171 0.171145 -0.656743 0.657315 -1.180868 -0.001655 1 0 0 0 0 0 0 53691
0.002728 -0.021183 0.171133 -0.694493 0.731273 -1.202647 -0.001687 1 0 0 0 0 0 0 54701
0.002769 -0.021197 0.171121 -0.715301 0.774071 -1.225670 -0.001718 1 0 0 0 0 0 0 55691
0.002802 -0.021188 0.171108 -0.623489 0.499698 -1.247093 -0.001748 1 0 0 0 0 0 0 56667
0.002839 -0.021191 0.171095 -0.673050 0.638708 -1.272481 -0.001779 1 0 0 0 0 0 0 57665
0.002850 -0.021171 0.171089 -0.338094 0.348738 -1.380699 -0.001810 1 0 0 0 0 0 0 58657
0.002848 -0.021138 0.171086 -0.133440 0.167136 -1.455462 -0.001843 1 0 0 0 0 0 0 59702
0.002859 -0.021105 0.171078 -0.294223 0.164146 -1.419282 -0.001874 1 0 0 0 0 0 0 60691
0.002857 -0.021066 0.171074 -0.137069 0.089231 -1.490913 -0.001904 1 0 0 0 0 0 0 61659
0.002849 -0.021024 0.171072 -0.034291 0.045687 -1.547373 -0.001936 1 0 0 0 0 0 0 62695
0.002844 -0.021003 0.171070 -0.084261 0.327130 -1.590233 -0.001967 1 0 0 0 0 0 0 63685
0.002855 -0.020976 0.171063 -0.283806 0.290518 -1.536894 -0.001999 1 0 0 0 0 0 0 64689
0.002852 -0.020940 0.171059 -0.137255 0.173318 -1.600086 -0.002029 1 0 0 0 0 0 0 65667
0.002871 -0.020929 0.171051 -0.410217 0.498019 -1.569434 -0.002061 1 0 0 0 0 0 0 66680
0.002902 -0.020931 0.171041 -0.584727 0.707512 -1.560607 -0.002093 1 0 0 0 0 0 0 67695
0.002930 -0.020917 0.171029 -0.574567 0.521203 -1.564535 -0.002123 1 0 0 0 0 0 0 68660
0.002965 -0.020917 0.171017 -0.665483 0.706710 -1.583054 -0.002155 1 0 0 0 0 0 0 69689
0.003003 -0.020925 0.171004 -0.722406 0.832275 -1.604556 -0.002186 1 0 0 0 0 0 0 70681
0.003035 -0.020913 0.170991 -0.650392 0.600958 -1.624392 -0.002217 1 0 0 0 0 0 0 71659
0.003052 -0.020908 0.170985 -0.441900 0.672897 -1.735581 -0.002248 1 0 0 0 0 0 0 72660
0.003073 -0.020890 0.170975 -0.483526 0.514275 -1.722114 -0.002279 1 0 0 0 0 0 0 73657
0.003075 -0.020858 0.170971 -0.254214 0.332766 -1.806499 -0.002310 1 0 0 0 0 0 0 74657
0.003069 -0.020819 0.170968 -0.113791 0.231889 -1.868540 -0.002342 1 0 0 0 0 0 0 75683
0.003066 -0.020800 0.170967 -0.144216 0.484607 -1.914159 -0.002373 1 0 0 0 0 0 0 76650
0.003057 -0.020767 0.170966 -0.066921 0.342558 -1.947283 -0.002404 1 0 0 0 0 0 0 77665
0.003044 -0.020728 0.170965 -0.019808 0.248306 -1.976150 -0.002436 1 0 0 0 0 0 0 78681
0.003050 -0.020692 0.170958 -0.264214 0.291902 -1.916894 -0.002467 1 0 0 0 0 0 0 79681
0.003046 -0.020651 0.170954 -0.149034 0.242336 -1.978368 -0.002498 1 0 0 0 0 0 0 80665
0.003044 -0.020631 0.170952 -0.170647 0.514445 -2.033014 -0.002530 1 0 0 0 0 0 0 81681
0.003055 -0.020604 0.170945 -0.354769 0.469623 -1.983245 -0.002560 1 0 0 0 0 0 0 82663
0.003061 -0.020592 0.170941 -0.302929 0.651558 -2.054042 -0.002592 1 0 0 0 0 0 0 83680
0.003077 -0.020569 0.170932 -0.427409 0.550535 -2.018683 -0.002623 1 0 0 0 0 0 0 84664
0.003106 -0.020565 0.170921 -0.611370 0.791877 -2.011191 -0.002655 1 0 0 0 0 0 0 85682
0.003120 -0.020564 0.170916 -0.449683 0.858834 -2.105538 -0.002685 1 0 0 0 0 0 0 86663
0.003140 -0.020547 0.170907 -0.507964 0.672843 -2.081448 -0.002715 1 0 0 0 0 0 0 87623
0.003151 -0.020539 0.170902 -0.388828 0.779339 -2.165170 -0.002746 1 0 0 0 0 0 0 88611
0.003148 -0.020513 0.170900 -0.211000 0.550197 -2.222968 -0.002778 1 0 0 0 0 0 0 89621
0.003160 -0.020483 0.170892 -0.378901 0.498277 -2.177403 -0.002809 1 0 0 0 0 0 0 90610
0.003158 -0.020445 0.170888 -0.223754 0.398081 -2.246558 -0.002840 1 0 0 0 0 0 0 91621
0.003149 -0.020403 0.170885 -0.121625 0.340822 -2.300072 -0.002871 1 0 0 0 0 0 0 92610
0.003137 -0.020359 0.170884 -0.068401 0.313838 -2.339893 -0.002903 1 0 0 0 0 0 0 93621
0.003131 -0.020338 0.170883 -0.145013 0.606595 -2.376540 -0.002934 1 0 0 0 0 0 0 94612
0.003120 -0.020303 0.170882 -0.091549 0.484258 -2.403168 -0.002965 1 0 0 0 0 0 0 95612
0.003106 -0.020263 0.170881 -0.056465 0.399786 -2.428761 -0.002997 1 0 0 0 0 0 0 96621
0.003112 -0.020227 0.170874 -0.307938 0.447357 -2.367442 -0.003028 1 0 0 0 0 0 0 97611
0.003116 -0.020209 0.170871 -0.298534 0.703997 -2.434248 -0.003059 1 0 0 0 0 0 0 98621
0.003109 -0.020177 0.170868 -0.177069 0.553431 -2.482053 -0.003090 1 0 0 0 0 0 0 99610
0.003119 -0.020144 0.170860 -0.374402 0.541440 -2.432450 -0.003122 1 0 0 0 0 0 0 100621
0.003124 -0.020129 0.170857 -0.336232 0.764978 -2.504572 -0.003153 1 0 0 0 0 0 0 101617
0.003119 -0.020098 0.170854 -0.200276 0.597372 -2.555198 -0.003184 1 0 0 0 0 0 0 102621
0.003129 -0.020066 0.170846 -0.390280 0.576261 -2.506131 -0.003215 1 0 0 0 0 0 0 103611
0.003135 -0.020051 0.170842 -0.348369 0.795528 -2.579387 -0.003247 1 0 0 0 0 0 0 104620
0.003129 -0.020020 0.170840 -0.210486 0.625443 -2.629782 -0.003277 1 0 0 0 0 0 0 105609
0.003148 -0.020011 0.170832 -0.502742 0.907034 -2.587266 -0.003309 1 0 0 0 0 0 0 106621
0.003149 -0.019984 0.170828 -0.316302 0.700989 -2.651892 -0.003340 1 0 0 0 0 0 0 107610
0.003142 -0.019948 0.170826 -0.189552 0.564025 -2.703422 -0.003372 1 0 0 0 0 0 0 108620
0.003131 -0.019906 0.170824 -0.123052 0.494009 -2.741454 -0.003403 1 0 0 0 0 0 0 109611
0.003117 -0.019862 0.170823 -0.089909 0.461720 -2.773035 -0.003434 1 0 0 0 0 0 0 110620
0.003110 -0.019841 0.170822 -0.176898 0.752850 -2.808038 -0.003466 1 0 0 0 0 0 0 111636
0.003099 -0.019806 0.170821 -0.128818 0.629045 -2.831806 -0.003497 1 0 0 0 0 0 0 112630
0.003106 -0.019773 0.170814 -0.366478 0.631687 -2.769392 -0.003528 1 0 0 0 0 0 0 113628
0.003102 -0.019733 0.170810 -0.245469 0.559919 -2.829819 -0.003559 1 0 0 0 0 0 0 114619
0.003092 -0.019690 0.170807 -0.160610 0.517459 -2.879732 -0.003591 1 0 0 0 0 0 0 115627
0.003088 -0.019669 0.170806 -0.219251 0.803481 -2.929365 -0.003628 1 0 0 0 0 0 0 116821
0.003077 -0.019635 0.170805 -0.155774 0.673564 -2.952753 -0.003653 1 0 0 0 0 0 0 117629
0.003064 -0.019595 0.170804 -0.115818 0.585495 -2.978442 -0.003684 1 0 0 0 0 0 0 118620
0.003058 -0.019575 0.170803 -0.198423 0.846519 -3.011471 -0.003716 1 0 0 0 0 0 0 119627
0.003047 -0.019542 0.170802 -0.148179 0.707280 -3.033669 -0.003747 1 0 0 0 0 0 0 120627
0.003054 -0.019509 0.170795 -0.385353 0.701786 -2.970422 -0.003778 1 0 0 0 0 0 0 121624
0.003058 -0.019492 0.170791 -0.366309 0.930222 -3.037914 -0.003809 1 0 0 0 0 0 0 122605
0.003052 -0.019461 0.170789 -0.240153 0.764947 -3.084825 -0.003840 1 0 0 0 0 0 0 123625
0.003041 -0.019422 0.170787 -0.165728 0.656321 -3.119970 -0.003872 1 0 0 0 0 0 0 124622
0.003028 -0.019380 0.170785 -0.127819 0.602035 -3.149827 -0.003903 1 0 0 0 0 0 0 125623
0.003022 -0.019359 0.170785 -0.212160 0.882038 -3.185329 -0.003934 1 0 0 0 0 0 0 126622
0.003011 -0.019325 0.170784 -0.162818 0.752292 -3.208387 -0.003966 1 0 0 0 0 0 0 127632
0.002997 -0.019285 0.170783 -0.129756 0.663466 -3.231444 -0.003997 1 0 0 0 0 0 0 128626
0.002983 -0.019241 0.170781 -0.113055 0.619870 -3.255458 -0.004028 1 0 0 0 0 0 0 129627
0.002967 -0.019196 0.170780 -0.105334 0.601068 -3.279837 -0.004059 1 0 0 0 0 0 0 130623
0.002952 -0.019151 0.170779 -0.102253 0.594890 -3.304451 -0.004090 1 0 0 0 0 0 0 131619
0.002931 -0.019146 0.170771 -0.028611 1.129784 -3.239038 -0.004122 1 0 0 0 0 0 0 132621
0.002913 -0.019120 0.170766 -0.059706 0.926746 -3.302237 -0.004153 1 0 0 0 0 0 0 133623
0.002896 -0.019084 0.170763 -0.081545 0.778379 -3.353353 -0.004184 1 0 0 0 0 0 0 134619
0.002880 -0.019043 0.170761 -0.093343 0.701739 -3.393182 -0.004217 1 0 0 0 0 0 0 135683
0.002864 -0.019000 0.170759 -0.099616 0.665082 -3.424465 -0.004249 1 0 0 0 0 0 0 136683
0.002869 -0.018961 0.170751 -0.375201 0.736822 -3.366648 -0.004280 1 0 0 0 0 0 0 137682
0.002863 -0.018919 0.170746 -0.272149 0.701884 -3.428461 -0.004310 1 0 0 0 0 0 0 138656
0.002840 -0.018893 0.170736 -0.020111 0.907807 -3.379556 -0.004341 1 0 0 0 0 0 0 139654
0.002820 -0.018857 0.170730 -0.051345 0.811155 -3.459218 -0.004373 1 0 0 0 0 0 0 140655
0.002803 -0.018816 0.170726 -0.081972 0.742246 -3.519428 -0.004404 1 0 0 0 0 0 0 141668
0.002786 -0.018772 0.170724 -0.098727 0.707004 -3.562221 -0.004436 1 0 0 0 0 0 0 142685
0.002756 -0.018745 0.170714 0.068986 0.921109 -3.496128 -0.004467 1 0 0 0 0 0 0 143681
0.002734 -0.018708 0.170709 -0.007559 0.830266 -3.567017 -0.004499 1 0 0 0 0 0 0 144688
0.002715 -0.018667 0.170706 -0.061361 0.764819 -3.622869 -0.004530 1 0 0 0 0 0 0 145701
0.002684 -0.018641 0.170695 0.087050 0.960925 -3.563362 -0.004561 1 0 0 0 0 0 0 146680
0.002661 -0.018605 0.170690 0.000653 0.860628 -3.637583 -0.004592 1 0 0 0 0 0 0 147684
0.002642 -0.018564 0.170686 -0.057786 0.789924 -3.694059 -0.004623 1 0 0 0 0 0 0 148658
0.002624 -0.018520 0.170684 -0.088535 0.753755 -3.735036 -0.004654 1 0 0 0 0 0 0 149656
0.002615 -0.018500 0.170667 -0.200491 1.054325 -3.583733 -0.004686 1 0 0 0 0 0 0 150680
0.002595 -0.018443 0.170658 -0.071558 0.628241 -3.678375 -0.004717 1 0 0 0 0 0 0 151680
0.002564 -0.018410 0.170645 0.087356 0.888714 -3.663975 -0.004749 1 0 0 0 0 0 0 152689
0.002540 -0.018371 0.170638 -0.001391 0.842595 -3.761635 -0.004780 1 0 0 0 0 0 0 153683
0.002528 -0.018352 0.170619 -0.157456 1.116603 -3.645251 -0.004810 1 0 0 0 0 0 0 154664
0.002515 -0.018321 0.170610 -0.154812 0.979108 -3.770046 -0.004842 1 0 0 0 0 0 0 155682
0.002479 -0.018276 0.170596 0.137636 0.803520 -3.746913 -0.004874 1 0 0 0 0 0 0 156690
0.002474 -0.018238 0.170581 -0.241846 0.872205 -3.764497 -0.004904 1 0 0 0 0 0 0 157659
0.002451 -0.018214 0.170566 -0.034629 1.068133 -3.773351 -0.004935 1 0 0 0 0 0 0 158657
0.002410 -0.018173 0.170549 0.212607 0.881215 -3.776417 -0.004967 1 0 0 0 0 0 0 159681
0.002403 -0.018137 0.170534 -0.204074 0.924907 -3.815790 -0.004999 1 0 0 0 0 0 0 160688
0.002370 -0.018091 0.170517 0.087658 0.799127 -3.821068 -0.005029 1 0 0 0 0 0 0 161656
0.002332 -0.018063 0.170500 0.181113 1.030337 -3.847438 -0.005061 1 0 0 0 0 0 0 162676
0.002319 -0.018009 0.170483 -0.125795 0.729874 -3.873532 -0.005092 1 0 0 0 0 0 0 163658
0.002291 -0.017978 0.170467 0.033246 0.987537 -3.897747 -0.005123 1 0 0 0 0 0 0 164656
0.002269 -0.017940 0.170443 -0.026106 0.941150 -3.822563 -0.005154 1 0 0 0 0 0 0 165657
0.002250 -0.017900 0.170415 -0.072091 0.907776 -3.789203 -0.005186 1 0 0 0 0 0 0 166682
0.002241 -0.017882 0.170387 -0.201755 1.200423 -3.798036 -0.005217 1 0 0 0 0 0 0 167679
0.002207 -0.017845 0.170363 0.100835 0.989494 -3.885448 -0.005248 1 0 0 0 0 0 0 168660
0.002182 -0.017805 0.170336 0.016474 0.932901 -3.861281 -0.005280 1 0 0 0 0 0 0 169677
0.002161 -0.017763 0.170307 -0.050623 0.913957 -3.852840 -0.005310 1 0 0 0 0 0 0 170660
0.002151 -0.017745 0.170277 -0.191571 1.215585 -3.875376 -0.005342 1 0 0 0 0 0 0 171678
0.002138 -0.017714 0.170247 -0.169544 1.094408 -3.883278 -0.005373 1 0 0 0 0 0 0 172661
0.002124 -0.017677 0.170216 -0.149830 1.009448 -3.897482 -0.005405 1 0 0 0 0 0 0 173676
0.002095 -0.017655 0.170177 0.040336 1.195372 -3.814561 -0.005435 1 0 0 0 0 0 0 174659
0.002065 -0.017600 0.170141 0.076944 0.783703 -3.860785 -0.005467 1 0 0 0 0 0 0 175675
0.002042 -0.017551 0.170107 -0.013681 0.832517 -3.916045 -0.005498 1 0 0 0 0 0 0 176658
0.002030 -0.017529 0.170061 -0.166024 1.197491 -3.770597 -0.005530 1 0 0 0 0 0 0 177675
0.002016 -0.017498 0.170022 -0.160436 1.111267 -3.878965 -0.005560 1 0 0 0 0 0 0 178658
0.001993 -0.017437 0.169985 -0.043386 0.730340 -3.941244 -0.005592 1 0 0 0 0 0 0 179659
0.001981 -0.017410 0.169937 -0.173187 1.126425 -3.812218 -0.005623 1 0 0 0 0 0 0 180675
0.001960 -0.017352 0.169896 -0.059619 0.771757 -3.912848 -0.005654 1 0 0 0 0 0 0 181658
0.001927 -0.017319 0.169852 0.093764 1.071077 -3.903100 -0.005686 1 0 0 0 0 0 0 182675
0.001917 -0.017265 0.169806 -0.173273 0.821297 -3.897613 -0.005715 1 0 0 0 0 0 0 183609
0.001911 -0.017240 0.169754 -0.266679 1.194691 -3.821866 -0.005747 1 0 0 0 0 0 0 184618
0.001879 -0.017202 0.169702 0.070874 1.045125 -3.854701 -0.005777 1 0 0 0 0 0 0 185607
0.001868 -0.017144 0.169653 -0.179268 0.793457 -3.901084 -0.005809 1 0 0 0 0 0 0 186617
0.001863 -0.017118 0.169599 -0.270257 1.185795 -3.851737 -0.005840 1 0 0 0 0 0 0 187608
0.001852 -0.017085 0.169540 -0.209671 1.131467 -3.811300 -0.005871 1 0 0 0 0 0 0 188617
0.001838 -0.017048 0.169479 -0.169759 1.082872 -3.797863 -0.005902 1 0 0 0 0 0 0 189607
0.001816 -0.016986 0.169431 -0.052795 0.745779 -3.988598 -0.005934 1 0 0 0 0 0 0 190620
0.001796 -0.016933 0.169376 -0.077305 0.849982 -3.917970 -0.005965 1 0 0 0 0 0 0 191607
0.001778 -0.016887 0.169316 -0.099865 0.935556 -3.877011 -0.005996 1 0 0 0 0 0 0 192617
0.001761 -0.016843 0.169255 -0.113046 0.984952 -3.864225 -0.006027 1 0 0 0 0 0 0 193605
0.001744 -0.016800 0.169192 -0.120258 1.012766 -3.866904 -0.006059 1 0 0 0 0 0 0 194614
0.001741 -0.016741 0.169121 -0.299180 0.802356 -3.768264 -0.006090 1 0 0 0 0 0 0 195612
0.001731 -0.016692 0.169053 -0.234660 0.905320 -3.826265 -0.006121 1 0 0 0 0 0 0 196606
0.001733 -0.016629 0.168995 -0.369684 0.748433 -3.974564 -0.006153 1 0 0 0 0 0 0 197617
0.001725 -0.016576 0.168934 -0.269554 0.870701 -3.961284 -0.006184 1 0 0 0 0 0 0 198606
0.001713 -0.016529 0.168871 -0.203316 0.955069 -3.954769 -0.006215 1 0 0 0 0 0 0 199617
0.001698 -0.016485 0.168791 -0.160576 1.001710 -3.745307 -0.006246 1 0 0 0 0 0 0 200606
0.001683 -0.016443 0.168720 -0.150242 1.035930 -3.845780 -0.006278 1 0 0 0 0 0 0 201617
0.001667 -0.016401 0.168651 -0.144224 1.050232 -3.919690 -0.006309 1 0 0 0 0 0 0 202606
0.001665 -0.016342 0.168576 -0.316950 0.827631 -3.852850 -0.006340 1 0 0 0 0 0 0 203618
0.001655 -0.016291 0.168506 -0.247289 0.924683 -3.929038 -0.006371 1 0 0 0 0 0 0 204618
0.001643 -0.016245 0.168439 -0.195472 0.991922 -3.982461 -0.006402 1 0 0 0 0 0 0 205606
0.001642 -0.016184 0.168364 -0.344523 0.797860 -3.903923 -0.006434 1 0 0 0 0 0 0 206631
0.001619 -0.016149 0.168286 -0.076747 1.137987 -3.871374 -0.006465 1 0 0 0 0 0 0 207617
0.001621 -0.016118 0.168207 -0.375748 1.211644 -3.878421 -0.006497 1 0 0 0 0 0 0 208623
0.001606 -0.016057 0.168133 -0.183205 0.843921 -3.953498 -0.006528 1 0 0 0 0 0 0 209616
0.001605 -0.015988 0.168054 -0.333892 0.698326 -3.912442 -0.006559 1 0 0 0 0 0 0 210620
0.001581 -0.015950 0.167974 -0.072119 1.088688 -3.902272 -0.006591 1 0 0 0 0 0 0 211628
0.001575 -0.015893 0.167892 -0.270645 0.875145 -3.892926 -0.006622 1 0 0 0 0 0 0 212626
0.001572 -0.015866 0.167803 -0.323136 1.268009 -3.815159 -0.006653 1 0 0 0 0 0 0 213621
0.001554 -0.015809 0.167724 -0.144900 0.897301 -3.944649 -0.006684 1 0 0 0 0 0 0 214620
0.001537 -0.015758 0.167634 -0.129249 0.957750 -3.831823 -0.006715 1 0 0 0 0 0 0 215622
0.001534 -0.015694 0.167547 -0.318120 0.791365 -3.871283 -0.006747 1 0 0 0 0 0 0 216619
0.001524 -0.015641 0.167453 -0.245719 0.912425 -3.798214 -0.006778 1 0 0 0 0 0 0 217620
0.001533 -0.015600 0.167366 -0.486811 1.084908 -3.893416 -0.006809 1 0 0 0 0 0 0 218618
0.001529 -0.015558 0.167272 -0.343059 1.091768 -3.821611 -0.006840 1 0 0 0 0 0 0 219621
0.001518 -0.015515 0.167174 -0.245938 1.091225 -3.780438 -0.006872 1 0 0 0 0 0 0 220624
0.001504 -0.015472 0.167074 -0.195284 1.092462 -3.764138 -0.006903 1 0 0 0 0 0 0 221624
0.001489 -0.015430 0.166974 -0.169932 1.094224 -3.760432 -0.006934 1 0 0 0 0 0 0 222623
0.001495 -0.015393 0.166865 -0.442494 1.177307 -3.670698 -0.006965 1 0 0 0 0 0 0 223620
0.001504 -0.015336 0.166769 -0.514697 0.923411 -3.821773 -0.006997 1 0 0 0 0 0 0 224619
0.001500 -0.015286 0.166669 -0.354665 0.985766 -3.808302 -0.007028 1 0 0 0 0 0 0 225620
0.001511 -0.015245 0.166560 -0.541251 1.118672 -3.704500 -0.007059 1 0 0 0 0 0 0 226618
0.001501 -0.015179 0.166452 -0.274295 0.802897 -3.710027 -0.007090 1 0 0 0 0 0 0 227619
0.001487 -0.015124 0.166347 -0.208596 0.920236 -3.752081 -0.007122 1 0 0 0 0 0 0 228618
0.001494 -0.015081 0.166235 -0.468174 1.085914 -3.685564 -0.007153 1 0 0 0 0 0 0 229621
0.001489 -0.015038 0.166127 -0.344127 1.102224 -3.741904 -0.007184 1 0 0 0 0 0 0 230621
0.001492 -0.014976 0.166012 -0.437774 0.865541 -3.653710 -0.007217 1 0 0 0 0 0 0 231679
0.001485 -0.014924 0.165902 -0.321105 0.960693 -3.728790 -0.007248 1 0 0 0 0 0 0 232653
0.001496 -0.014881 0.165787 -0.532097 1.106866 -3.684088 -0.007279 1 0 0 0 0 0 0 233654
0.001485 -0.014814 0.165675 -0.275978 0.794967 -3.717502 -0.007310 1 0 0 0 0 0 0 234663
0.001493 -0.014764 0.165559 -0.502377 0.994255 -3.680074 -0.007342 1 0 0 0 0 0 0 235678
0.001510 -0.014723 0.165441 -0.653980 1.131375 -3.659217 -0.007373 1 0 0 0 0 0 0 236677
0.001511 -0.014680 0.165311 -0.440365 1.113271 -3.505748 -0.007405 1 0 0 0 0 0 0 237684
0.001502 -0.014636 0.165193 -0.314855 1.113097 -3.661278 -0.007436 1 0 0 0 0 0 0 238678
0.001512 -0.014598 0.165074 -0.535568 1.186676 -3.661364 -0.007466 1 0 0 0 0 0 0 239655
0.001531 -0.014563 0.164953 -0.677022 1.232184 -3.656349 -0.007498 1 0 0 0 0 0 0 240678
0.001524 -0.014499 0.164837 -0.360916 0.858677 -3.713666 -0.007530 1 0 0 0 0 0 0 241677
0.001534 -0.014450 0.164717 -0.555197 1.025118 -3.687646 -0.007561 1 0 0 0 0 0 0 242678
0.001545 -0.014385 0.164593 -0.586325 0.826801 -3.633594 -0.007592 1 0 0 0 0 0 0 243680
0.001543 -0.014330 0.164477 -0.413360 0.938500 -3.739671 -0.007623 1 0 0 0 0 0 0 244654
0.001547 -0.014261 0.164355 -0.490966 0.771640 -3.667875 -0.007655 1 0 0 0 0 0 0 245689
0.001578 -0.014192 0.164240 -0.846152 0.759682 -3.772489 -0.007686 1 0 0 0 0 0 0 246684
0.001562 -0.014128 0.164116 -0.279288 0.808806 -3.671784 -0.007717 1 0 0 0 0 0 0 247686
0.001583 -0.014062 0.164001 -0.699408 0.788324 -3.775221 -0.007749 1 0 0 0 0 0 0 248683
0.001600 -0.013987 0.163877 -0.685665 0.674176 -3.686522 -0.007780 1 0 0 0 0 0 0 249678
0.001622 -0.013933 0.163753 -0.763179 0.927068 -3.673186 -0.007811 1 0 0 0 0 0 0 250685
0.001610 -0.013900 0.163627 -0.329646 1.232208 -3.657745 -0.007842 1 0 0 0 0 0 0 251676
0.001610 -0.013842 0.163498 -0.443441 0.937905 -3.620553 -0.007873 1 0 0 0 0 0 0 252662
0.001624 -0.013795 0.163370 -0.639286 1.064386 -3.642360 -0.007905 1 0 0 0 0 0 0 253676
0.001623 -0.013749 0.163251 -0.463696 1.076441 -3.756591 -0.007936 1 0 0 0 0 0 0 254683
0.001628 -0.013684 0.163124 -0.533245 0.830998 -3.676281 -0.007967 1 0 0 0 0 0 0 255676
0.001645 -0.013634 0.162997 -0.690106 1.003293 -3.668442 -0.007998 1 0 0 0 0 0 0 256653
0.001659 -0.013567 0.162866 -0.679982 0.799562 -3.624067 -0.008029 1 0 0 0 0 0 0 257652
0.001651 -0.013486 0.162741 -0.378732 0.590771 -3.700086 -0.008061 1 0 0 0 0 0 0 258675
0.001660 -0.013428 0.162615 -0.589656 0.866100 -3.686907 -0.008092 1 0 0 0 0 0 0 259680
0.001656 -0.013374 0.162475 -0.435729 0.947730 -3.517189 -0.008123 1 0 0 0 0 0 0 260678
0.001661 -0.013305 0.162337 -0.529989 0.763193 -3.534702 -0.008154 1 0 0 0 0 0 0 261659
0.001677 -0.013253 0.162204 -0.698552 0.964112 -3.597381 -0.008186 1 0 0 0 0 0 0 262693
0.001691 -0.013185 0.162069 -0.693918 0.771672 -3.583131 -0.008217 1 0 0 0 0 0 0 263674
0.001705 -0.013109 0.161933 -0.684886 0.644123 -3.570290 -0.008248 1 0 0 0 0 0 0 264660
0.001689 -0.013064 0.161799 -0.297872 1.042828 -3.598526 -0.008279 1 0 0 0 0 0 0 265659
0.001687 -0.013000 0.161663 -0.447533 0.820557 -3.577455 -0.008311 1 0 0 0 0 0 0 266676
0.001700 -0.012950 0.161529 -0.661264 0.984745 -3.610707 -0.008342 1 0 0 0 0 0 0 267679
0.001713 -0.012882 0.161393 -0.681731 0.773295 -3.579933 -0.008373 1 0 0 0 0 0 0 268676
0.001718 -0.012847 0.161250 -0.591336 1.180327 -3.493027 -0.008404 1 0 0 0 0 0 0 269659
0.001728 -0.012788 0.161109 -0.631919 0.895865 -3.510626 -0.008436 1 0 0 0 0 0 0 270674
0.001739 -0.012715 0.160969 -0.662394 0.700882 -3.520835 -0.008467 1 0 0 0 0 0 0 271659
0.001758 -0.012661 0.160832 -0.782420 0.914416 -3.573745 -0.008498 1 0 0 0 0 0 0 272658
0.001737 -0.012603 0.160692 -0.265268 0.879511 -3.539912 -0.008530 1 0 0 0 0 0 0 273675
0.001733 -0.012531 0.160552 -0.434327 0.698644 -3.525855 -0.008560 1 0 0 0 0 0 0 274659
0.001746 -0.012477 0.160415 -0.665338 0.908766 -3.569339 -0.008592 1 0 0 0 0 0 0 275675
0.001758 -0.012407 0.160275 -0.695768 0.722226 -3.539066 -0.008623 1 0 0 0 0 0 0 276658
0.001756 -0.012346 0.160125 -0.507480 0.821854 -3.401234 -0.008654 1 0 0 0 0 0 0 277673
0.001769 -0.012298 0.159982 -0.693073 0.989627 -3.492891 -0.008685 1 0 0 0 0 0 0 278658
0.001782 -0.012231 0.159840 -0.713702 0.761642 -3.492349 -0.008715 1 0 0 0 0 0 0 279609
0.001773 -0.012149 0.159704 -0.428032 0.539654 -3.592542 -0.008746 1 0 0 0 0 0 0 280617
0.001767 -0.012106 0.159559 -0.447938 1.027523 -3.474267 -0.008777 1 0 0 0 0 0 0 281606
0.001771 -0.012041 0.159415 -0.572771 0.794424 -3.464896 -0.008809 1 0 0 0 0 0 0 282615
0.001764 -0.011983 0.159261 -0.450494 0.850174 -3.343220 -0.008840 1 0 0 0 0 0 0 283607
0.001775 -0.011936 0.159116 -0.670929 0.993519 -3.446974 -0.008871 1 0 0 0 0 0 0 284616
0.001810 -0.011875 0.158962 -1.000732 0.827103 -3.340330 -0.008902 1 0 0 0 0 0 0 285605
0.001826 -0.011843 0.158808 -0.804804 1.189270 -3.320725 -0.008934 1 0 0 0 0 0 0 286615
0.001841 -0.011784 0.158658 -0.769095 0.874664 -3.371663 -0.008965 1 0 0 0 0 0 0 287606
0.001855 -0.011712 0.158509 -0.758946 0.662928 -3.395896 -0.008996 1 0 0 0 0 0 0 288615
0.001861 -0.011674 0.158357 -0.658178 1.088815 -3.341741 -0.009027 1 0 0 0 0 0 0 289605
0.001871 -0.011611 0.158207 -0.697615 0.816796 -3.367831 -0.009059 1 0 0 0 0 0 0 290615
0.001882 -0.011537 0.158057 -0.727861 0.627876 -3.379258 -0.009090 1 0 0 0 0 0 0 291606
0.001879 -0.011474 0.157899 -0.547167 0.746988 -3.260546 -0.009121 1 0 0 0 0 0 0 292614
0.001885 -0.011400 0.157746 -0.637056 0.607573 -3.309292 -0.009152 1 0 0 0 0 0 0 293605
0.001887 -0.011360 0.157591 -0.602183 1.052882 -3.277336 -0.009184 1 0 0 0 0 0 0 294615
0.001916 -0.011303 0.157429 -0.967397 0.861319 -3.199964 -0.009215 1 0 0 0 0 0 0 295605
0.001946 -0.011256 0.157279 -1.002598 0.968860 -3.326901 -0.009246 1 0 0 0 0 0 0 296605
0.001952 -0.011206 0.157119 -0.707997 0.942168 -3.213053 -0.009278 1 0 0 0 0 0 0 297615
0.001969 -0.011162 0.156969 -0.829354 1.018823 -3.322239 -0.009309 1 0 0 0 0 0 0 298607
0.001985 -0.011096 0.156818 -0.818908 0.743980 -3.319476 -0.009340 1 0 0 0 0 0 0 299620
0.001984 -0.011037 0.156657 -0.609408 0.794005 -3.187022 -0.009372 1 0 0 0 0 0 0 300626
0.001998 -0.010989 0.156505 -0.783848 0.935611 -3.293589 -0.009403 1 0 0 0 0 0 0 301613
0.001996 -0.010938 0.156344 -0.601836 0.917703 -3.167498 -0.009434 1 0 0 0 0 0 0 302616
0.002002 -0.010869 0.156187 -0.684621 0.681040 -3.209447 -0.009465 1 0 0 0 0 0 0 303621
0.002012 -0.010791 0.156032 -0.744775 0.534629 -3.231305 -0.009497 1 0 0 0 0 0 0 304624
0.002009 -0.010726 0.155868 -0.578841 0.675472 -3.113495 -0.009528 1 0 0 0 0 0 0 305612
0.002014 -0.010650 0.155710 -0.676918 0.547937 -3.164244 -0.009559 1 0 0 0 0 0 0 306621
0.002008 -0.010586 0.155544 -0.545538 0.679583 -3.068290 -0.009590 1 0 0 0 0 0 0 307617
0.002019 -0.010535 0.155389 -0.760616 0.861189 -3.196493 -0.009622 1 0 0 0 0 0 0 308619
0.002032 -0.010466 0.155234 -0.799088 0.642149 -3.196685 -0.009653 1 0 0 0 0 0 0 309618
0.002030 -0.010404 0.155068 -0.613723 0.718997 -3.062439 -0.009684 1 0 0 0 0 0 0 310616
0.002035 -0.010331 0.154908 -0.701490 0.557378 -3.105264 -0.009715 1 0 0 0 0 0 0 311601
0.002037 -0.010291 0.154746 -0.662797 0.987061 -3.073904 -0.009746 1 0 0 0 0 0 0 312616
0.002067 -0.010234 0.154577 -1.027511 0.789140 -2.985218 -0.009778 1 0 0 0 0 0 0 313615
0.002074 -0.010178 0.154406 -0.764304 0.797986 -2.925284 -0.009809 1 0 0 0 0 0 0 314609
0.002091 -0.010132 0.154247 -0.886110 0.907435 -3.082094 -0.009840 1 0 0 0 0 0 0 315600
0.002107 -0.010065 0.154088 -0.875931 0.651938 -3.091978 -0.009872 1 0 0 0 0 0 0 316619
0.002106 -0.010005 0.153920 -0.665729 0.709393 -2.959661 -0.009903 1 0 0 0 0 0 0 317620
0.002120 -0.009955 0.153763 -0.838518 0.852905 -3.075563 -0.009934 1 0 0 0 0 0 0 318615
0.002134 -0.009887 0.153604 -0.856872 0.616816 -3.064814 -0.009965 1 0 0 0 0 0 0 319618
0.002133 -0.009826 0.153435 -0.661298 0.684218 -2.922437 -0.009996 1 0 0 0 0 0 0 320598
0.002139 -0.009752 0.153271 -0.744375 0.518934 -2.963163 -0.010028 1 0 0 0 0 0 0 321616
0.002149 -0.009672 0.153109 -0.805347 0.410705 -2.982582 -0.010059 1 0 0 0 0 0 0 322615
0.002168 -0.009613 0.152953 -0.936329 0.662999 -3.058071 -0.010092 1 0 0 0 0 0 0 323676
0.002169 -0.009556 0.152784 -0.716828 0.721954 -2.891866 -0.010123 1 0 0 0 0 0 0 324676
0.002184 -0.009508 0.152625 -0.876713 0.841106 -2.990563 -0.010154 1 0 0 0 0 0 0 325650
0.002161 -0.009452 0.152464 -0.400502 0.742230 -2.964260 -0.010185 1 0 0 0 0 0 0 326650
0.002164 -0.009405 0.152308 -0.688690 0.838067 -3.017732 -0.010217 1 0 0 0 0 0 0 327673
0.002172 -0.009337 0.152148 -0.791153 0.584966 -2.963667 -0.010247 1 0 0 0 0 0 0 328650
0.002190 -0.009284 0.151991 -0.936800 0.738208 -3.001668 -0.010280 1 0 0 0 0 0 0 329684
0.002191 -0.009230 0.151822 -0.725033 0.746389 -2.814815 -0.010311 1 0 0 0 0 0 0 330685
0.002198 -0.009160 0.151655 -0.792539 0.528155 -2.830048 -0.010341 1 0 0 0 0 0 0 331653
0.002216 -0.009106 0.151496 -0.940891 0.703136 -2.914990 -0.010373 1 0 0 0 0 0 0 332652
0.002232 -0.009035 0.151333 -0.932761 0.503839 -2.873304 -0.010404 1 0 0 0 0 0 0 333651
0.002239 -0.008996 0.151166 -0.818145 0.901510 -2.791971 -0.010435 1 0 0 0 0 0 0 334649
0.002249 -0.008934 0.151000 -0.855856 0.623706 -2.789358 -0.010466 1 0 0 0 0 0 0 335652
0.002253 -0.008900 0.150830 -0.781124 0.961075 -2.735649 -0.010498 1 0 0 0 0 0 0 336650
0.002240 -0.008834 0.150672 -0.553914 0.583221 -2.868387 -0.010529 1 0 0 0 0 0 0 337649
0.002232 -0.008798 0.150506 -0.600494 0.926681 -2.762118 -0.010560 1 0 0 0 0 0 0 338649
0.002236 -0.008737 0.150339 -0.746584 0.627988 -2.738324 -0.010592 1 0 0 0 0 0 0 339684
0.002229 -0.008681 0.150188 -0.642469 0.669592 -2.925523 -0.010623 1 0 0 0 0 0 0 340681
0.002218 -0.008627 0.150018 -0.562059 0.677557 -2.684825 -0.010655 1 0 0 0 0 0 0 341681
0.002226 -0.008580 0.149856 -0.815717 0.776684 -2.749643 -0.010686 1 0 0 0 0 0 0 342679
0.002222 -0.008529 0.149680 -0.679095 0.739513 -2.575773 -0.010717 1 0 0 0 0 0 0 343677
0.002234 -0.008485 0.149516 -0.880231 0.806475 -2.681258 -0.010748 1 0 0 0 0 0 0 344673
0.002232 -0.008435 0.149339 -0.714961 0.751639 -2.524312 -0.010780 1 0 0 0 0 0 0 345677
0.002223 -0.008386 0.149183 -0.615869 0.741988 -2.763251 -0.010811 1 0 0 0 0 0 0 346670
0.002210 -0.008335 0.149009 -0.553401 0.705494 -2.548960 -0.010842 1 0 0 0 0 0 0 347673
0.002211 -0.008266 0.148838 -0.722495 0.471678 -2.544194 -0.010873 1 0 0 0 0 0 0 348680
0.002210 -0.008229 0.148664 -0.722803 0.851298 -2.496864 -0.010905 1 0 0 0 0 0 0 349676
0.002217 -0.008167 0.148493 -0.821205 0.569077 -2.504677 -0.010935 1 0 0 0 0 0 0 350649
0.002234 -0.008117 0.148329 -0.975726 0.683047 -2.585844 -0.010967 1 0 0 0 0 0 0 351673
0.002241 -0.008088 0.148157 -0.865679 0.976636 -2.489437 -0.010998 1 0 0 0 0 0 0 352651
0.002237 -0.008047 0.147976 -0.700047 0.843526 -2.339605 -0.011029 1 0 0 0 0 0 0 353658
0.002249 -0.008007 0.147808 -0.899990 0.840988 -2.469111 -0.011060 1 0 0 0 0 0 0 354657
0.002246 -0.007961 0.147628 -0.736892 0.749909 -2.316491 -0.011092 1 0 0 0 0 0 0 355672
0.002259 -0.007918 0.147459 -0.922739 0.787627 -2.435966 -0.011123 1 0 0 0 0 0 0 356654
0.002236 -0.007865 0.147288 -0.468261 0.652879 -2.405119 -0.011154 1 0 0 0 0 0 0 357670
0.002231 -0.007796 0.147117 -0.665967 0.419788 -2.373330 -0.011185 1 0 0 0 0 0 0 358654
0.002227 -0.007758 0.146941 -0.702954 0.801439 -2.306493 -0.011217 1 0 0 0 0 0 0 359672
0.002232 -0.007696 0.146767 -0.822514 0.525018 -2.302063 -0.011248 1 0 0 0 0 0 0 360654
0.002234 -0.007662 0.146590 -0.787741 0.853286 -2.250858 -0.011279 1 0 0 0 0 0 0 361670
0.002241 -0.007602 0.146416 -0.868284 0.547732 -2.252538 -0.011310 1 0 0 0 0 0 0 362653
0.002237 -0.007546 0.146231 -0.721262 0.556691 -2.113444 -0.011341 1 0 0 0 0 0 0 363655
0.002227 -0.007494 0.146070 -0.639073 0.602129 -2.379088 -0.011373 1 0 0 0 0 0 0 364669
0.002214 -0.007441 0.145891 -0.585297 0.595443 -2.159739 -0.011404 1 0 0 0 0 0 0 365653
0.002221 -0.007395 0.145721 -0.849614 0.681706 -2.245529 -0.011436 1 0 0 0 0 0 0 366667
0.002232 -0.007330 0.145549 -0.920451 0.426943 -2.194886 -0.011466 1 0 0 0 0 0 0 367653
0.002236 -0.007294 0.145371 -0.845410 0.780847 -2.115126 -0.011498 1 0 0 0 0 0 0 368666
0.002230 -0.007250 0.145185 -0.706268 0.705627 -1.971223 -0.011529 1 0 0 0 0 0 0 369651
0.002240 -0.007208 0.145012 -0.917373 0.732270 -2.111107 -0.011560 1 0 0 0 0 0 0 370666
0.002253 -0.007145 0.144838 -0.960677 0.445506 -2.082591 -0.011591 1 0 0 0 0 0 0 371655
0.002236 -0.007105 0.144669 -0.591256 0.716000 -2.143594 -0.011623 1 0 0 0 0 0 0 372667
0.002235 -0.007043 0.144496 -0.751576 0.443101 -2.069459 -0.011654 1 0 0 0 0 0 0 373653
0.002233 -0.007009 0.144317 -0.761755 0.774386 -1.979925 -0.011686 1 0 0 0 0 0 0 374668
0.002246 -0.006972 0.144147 -0.958649 0.776656 -2.055058 -0.011715 1 0 0 0 0 0 0 375603
0.002237 -0.006906 0.143983 -0.707918 0.393894 -2.121663 -0.011746 1 0 0 0 0 0 0 376613
0.002232 -0.006870 0.143807 -0.718477 0.731956 -1.971951 -0.011777 1 0 0 0 0 0 0 377600
0.002243 -0.006833 0.143638 -0.936694 0.746164 -2.012456 -0.011809 1 0 0 0 0 0 0 378612
0.002255 -0.006772 0.143463 -0.978593 0.436005 -1.929940 -0.011840 1 0 0 0 0 0 0 379602
0.002239 -0.006733 0.143294 -0.609802 0.690578 -1.970496 -0.011871 1 0 0 0 0 0 0 380600
0.002238 -0.006671 0.143119 -0.769235 0.412972 -1.883994 -0.011903 1 0 0 0 0 0 0 381611
0.002214 -0.006632 0.142949 -0.500467 0.674182 -1.923083 -0.011933 1 0 0 0 0 0 0 382600
0.002216 -0.006594 0.142782 -0.803557 0.696979 -1.933041 -0.011965 1 0 0 0 0 0 0 383611
0.002203 -0.006527 0.142617 -0.633428 0.334496 -1.958629 -0.011996 1 0 0 0 0 0 0 384600
0.002195 -0.006491 0.142441 -0.685462 0.679894 -1.791040 -0.012028 1 0 0 0 0 0 0 385612
0.002184 -0.006448 0.142280 -0.646338 0.635002 -1.958087 -0.012058 1 0 0 0 0 0 0 386601
0.002191 -0.006407 0.142116 -0.895605 0.648167 -1.903333 -0.012090 1 0 0 0 0 0 0 387611
0.002166 -0.006356 0.141942 -0.487033 0.507189 -1.757557 -0.012121 1 0 0 0 0 0 0 388600
0.002167 -0.006311 0.141772 -0.790220 0.571362 -1.771229 -0.012153 1 0 0 0 0 0 0 389611
0.002160 -0.006265 0.141613 -0.718019 0.550368 -1.904769 -0.012183 1 0 0 0 0 0 0 390599
0.002155 -0.006238 0.141439 -0.738312 0.801007 -1.691767 -0.012215 1 0 0 0 0 0 0 391610
0.002138 -0.006178 0.141270 -0.587232 0.390689 -1.731983 -0.012246 1 0 0 0 0 0 0 392600
0.002144 -0.006129 0.141102 -0.858868 0.482615 -1.713561 -0.012278 1 0 0 0 0 0 0 393611
0.002124 -0.006096 0.140934 -0.560349 0.700777 -1.690640 -0.012309 1 0 0 0 0 0 0 394613
0.002128 -0.006060 0.140765 -0.836725 0.682074 -1.665047 -0.012340 1 0 0 0 0 0 0 395616
0.002122 -0.006018 0.140607 -0.744813 0.595118 -1.774571 -0.012372 1 0 0 0 0 0 0 396620
0.002090 -0.005966 0.140434 -0.390558 0.453485 -1.580707 -0.012402 1 0 0 0 0 0 0 397606
0.002094 -0.005944 0.140271 -0.828106 0.813577 -1.669762 -0.012434 1 0 0 0 0 0 0 398611
0.002089 -0.005908 0.140115 -0.747591 0.680238 -1.741359 -0.012465 1 0 0 0 0 0 0 399623
0.002079 -0.005866 0.139961 -0.676697 0.578287 -1.760596 -0.012496 1 0 0 0 0 0 0 400616
0.002066 -0.005821 0.139807 -0.637738 0.520693 -1.754799 -0.012528 1 0 0 0 0 0 0 401619
0.002073 -0.005779 0.139644 -0.891566 0.551171 -1.602745 -0.012559 1 0 0 0 0 0 0 402623
0.002069 -0.005734 0.139487 -0.775701 0.510042 -1.649502 -0.012590 1 0 0 0 0 0 0 403613
0.002045 -0.005703 0.139322 -0.498003 0.685703 -1.531210 -0.012621 1 0 0 0 0 0 0 404613
0.002040 -0.005648 0.139175 -0.724792 0.382913 -1.725873 -0.012653 1 0 0 0 0 0 0 405613
0.002031 -0.005597 0.139023 -0.680337 0.389239 -1.679874 -0.012683 1 0 0 0 0 0 0 406595
0.002025 -0.005569 0.138879 -0.729944 0.695682 -1.743059 -0.012715 1 0 0 0 0 0 0 407612
0.002000 -0.005546 0.138719 -0.480167 0.794015 -1.523450 -0.012746 1 0 0 0 0 0 0 408614
0.001994 -0.005496 0.138572 -0.715180 0.430734 -1.668321 -0.012778 1 0 0 0 0 0 0 409611
0.001991 -0.005468 0.138430 -0.762321 0.693335 -1.708081 -0.012809 1 0 0 0 0 0 0 410621
0.001961 -0.005426 0.138290 -0.419993 0.518188 -1.740791 -0.012842 1 0 0 0 0 0 0 411680
0.001939 -0.005380 0.138142 -0.480365 0.457903 -1.605949 -0.012873 1 0 0 0 0 0 0 412657
0.001927 -0.005355 0.137998 -0.621168 0.717519 -1.633528 -0.012905 1 0 0 0 0 0 0 413687
0.001913 -0.005319 0.137848 -0.615790 0.588123 -1.532290 -0.012936 1 0 0 0 0 0 0 414678
0.001906 -0.005298 0.137703 -0.692538 0.783334 -1.576435 -0.012967 1 0 0 0 0 0 0 415677
0.001880 -0.005281 0.137571 -0.467552 0.843931 -1.727063 -0.012997 1 0 0 0 0 0 0 416650
0.001860 -0.005249 0.137425 -0.509641 0.643112 -1.542644 -0.013029 1 0 0 0 0 0 0 417674
0.001843 -0.005208 0.137274 -0.546965 0.520011 -1.432682 -0.013060 1 0 0 0 0 0 0 418646
0.001813 -0.005181 0.137139 -0.382971 0.678695 -1.619159 -0.013091 1 0 0 0 0 0 0 419649
0.001805 -0.005129 0.137002 -0.655471 0.349183 -1.592711 -0.013122 1 0 0 0 0 0 0 420648
0.001800 -0.005100 0.136862 -0.722817 0.627148 -1.533817 -0.013154 1 0 0 0 0 0 0 421648
0.001770 -0.005057 0.136723 -0.394140 0.464519 -1.521517 -0.013185 1 0 0 0 0 0 0 422648
0.001754 -0.005033 0.136583 -0.546038 0.695695 -1.477994 -0.013217 1 0 0 0 0 0 0 423670
0.001718 -0.004993 0.136444 -0.298380 0.497113 -1.471706 -0.013247 1 0 0 0 0 0 0 424648
0.001699 -0.004970 0.136303 -0.494015 0.708379 -1.430900 -0.013279 1 0 0 0 0 0 0 425671
0.001662 -0.004931 0.136163 -0.269045 0.500330 -1.425270 -0.013311 1 0 0 0 0 0 0 426674
0.001643 -0.004909 0.136022 -0.475404 0.706057 -1.384456 -0.013341 1 0 0 0 0 0 0 427647
0.001612 -0.004891 0.135891 -0.341736 0.778958 -1.490174 -0.013372 1 0 0 0 0 0 0 428646
0.001604 -0.004843 0.135755 -0.622700 0.387247 -1.418922 -0.013404 1 0 0 0 0 0 0 429647
0.001579 -0.004812 0.135625 -0.425303 0.567015 -1.480419 -0.013436 1 0 0 0 0 0 0 430671
0.001565 -0.004794 0.135488 -0.558321 0.753793 -1.363582 -0.013467 1 0 0 0 0 0 0 431677
0.001531 -0.004757 0.135349 -0.295370 0.515471 -1.316786 -0.013497 1 0 0 0 0 0 0 432646
0.001513 -0.004736 0.135208 -0.480853 0.702843 -1.260131 -0.013529 1 0 0 0 0 0 0 433647
0.001483 -0.004719 0.135077 -0.337542 0.766647 -1.359453 -0.013560 1 0 0 0 0 0 0 434646
0.001461 -0.004688 0.134960 -0.429251 0.593053 -1.535830 -0.013592 1 0 0 0 0 0 0 435681
0.001450 -0.004670 0.134827 -0.567312 0.741389 -1.330913 -0.013623 1 0 0 0 0 0 0 436676
0.001416 -0.004633 0.134690 -0.294878 0.500874 -1.236589 -0.013655 1 0 0 0 0 0 0 437676
0.001379 -0.004607 0.134559 -0.205642 0.626702 -1.299121 -0.013686 1 0 0 0 0 0 0 438673
0.001373 -0.004577 0.134432 -0.619564 0.573689 -1.320930 -0.013717 1 0 0 0 0 0 0 439678
0.001350 -0.004555 0.134305 -0.417758 0.671358 -1.316907 -0.013747 1 0 0 0 0 0 0 440646
0.001317 -0.004537 0.134179 -0.273169 0.732002 -1.302202 -0.013779 1 0 0 0 0 0 0 441645
0.001294 -0.004506 0.134063 -0.382952 0.563924 -1.421663 -0.013810 1 0 0 0 0 0 0 442637
0.001262 -0.004483 0.133941 -0.265420 0.654149 -1.330858 -0.013842 1 0 0 0 0 0 0 443674
0.001224 -0.004464 0.133817 -0.186945 0.717395 -1.270525 -0.013873 1 0 0 0 0 0 0 444672
0.001185 -0.004448 0.133691 -0.142872 0.750833 -1.232556 -0.013904 1 0 0 0 0 0 0 445648
0.001144 -0.004433 0.133565 -0.117415 0.767530 -1.204457 -0.013936 1 0 0 0 0 0 0 446670
0.001138 -0.004408 0.133439 -0.556186 0.638180 -1.180719 -0.013966 1 0 0 0 0 0 0 447647
0.001114 -0.004389 0.133312 -0.368796 0.695011 -1.157124 -0.013997 1 0 0 0 0 0 0 448647
0.001115 -0.004361 0.133186 -0.685906 0.598016 -1.135140 -0.014028 1 0 0 0 0 0 0 449639
0.001101 -0.004362 0.133069 -0.517713 0.948875 -1.228548 -0.014060 1 0 0 0 0 0 0 450654
0.001074 -0.004355 0.132945 -0.315344 0.888699 -1.146387 -0.014092 1 0 0 0 0 0 0 451669
0.001053 -0.004330 0.132831 -0.387509 0.638561 -1.230393 -0.014123 1 0 0 0 0 0 0 452653
0.001002 -0.004305 0.132719 0.013237 0.623668 -1.261414 -0.014154 1 0 0 0 0 0 0 453668
0.000970 -0.004271 0.132608 -0.188667 0.488915 -1.263053 -0.014185 1 0 0 0 0 0 0 454649
0.000940 -0.004267 0.132497 -0.224605 0.878093 -1.229505 -0.014217 1 0 0 0 0 0 0 455668
0.000884 -0.004254 0.132386 0.113907 0.785381 -1.222982 -0.014248 1 0 0 0 0 0 0 456651
0.000850 -0.004225 0.132276 -0.126428 0.573034 -1.211801 -0.014279 1 0 0 0 0 0 0 457665
0.000818 -0.004225 0.132164 -0.182514 0.918412 -1.173215 -0.014310 1 0 0 0 0 0 0 458651
0.000796 -0.004202 0.132053 -0.306201 0.668742 -1.166614 -0.014342 1 0 0 0 0 0 0 459667
0.000744 -0.004179 0.131943 0.074419 0.634032 -1.151049 -0.014372 1 0 0 0 0 0 0 460650
0.000718 -0.004167 0.131842 -0.217695 0.763325 -1.253521 -0.014404 1 0 0 0 0 0 0 461664
0.000685 -0.004153 0.131724 -0.143142 0.762680 -1.033729 -0.014435 1 0 0 0 0 0 0 462649
0.000647 -0.004139 0.131601 -0.081499 0.758400 -0.912278 -0.014466 1 0 0 0 0 0 0 463651
0.000629 -0.004131 0.131495 -0.313359 0.835040 -1.109576 -0.014498 1 0 0 0 0 0 0 464665
0.000599 -0.004120 0.131375 -0.187154 0.800069 -0.937280 -0.014529 1 0 0 0 0 0 0 465649
0.000564 -0.004109 0.131281 -0.100955 0.795569 -1.233539 -0.014560 1 0 0 0 0 0 0 466664
0.000540 -0.004081 0.131177 -0.232978 0.576883 -1.114536 -0.014591 1 0 0 0 0 0 0 467650
0.000508 -0.004060 0.131058 -0.130943 0.639151 -0.894158 -0.014623 1 0 0 0 0 0 0 468665
0.000472 -0.004044 0.130964 -0.063727 0.707559 -1.179910 -0.014654 1 0 0 0 0 0 0 469649
0.000447 -0.004014 0.130860 -0.205938 0.528530 -1.057215 -0.014686 1 0 0 0 0 0 0 470666
0.000421 -0.004012 0.130750 -0.191006 0.882085 -0.954799 -0.014715 1 0 0 0 0 0 0 471599
0.000381 -0.003985 0.130650 -0.012827 0.581807 -1.058728 -0.014746 1 0 0 0 0 0 0 472609
0.000348 -0.003985 0.130542 -0.061960 0.903232 -0.941714 -0.014777 1 0 0 0 0 0 0 473597
0.000305 -0.003959 0.130443 0.061738 0.591001 -1.030035 -0.014809 1 0 0 0 0 0 0 474608
0.000283 -0.003944 0.130346 -0.200981 0.713093 -1.048601 -0.014840 1 0 0 0 0 0 0 475598
0.000266 -0.003915 0.130240 -0.283812 0.531260 -0.923238 -0.014871 1 0 0 0 0 0 0 476607
0.000238 -0.003895 0.130151 -0.138135 0.625010 -1.110012 -0.014902 1 0 0 0 0 0 0 477597
0.000210 -0.003898 0.130047 -0.121752 0.939544 -0.914006 -0.014934 1 0 0 0 0 0 0 478608
0.000169 -0.003873 0.129949 0.042571 0.606688 -0.961324 -0.014965 1 0 0 0 0 0 0 479598
0.000149 -0.003859 0.129852 -0.198214 0.715974 -0.964228 -0.014996 1 0 0 0 0 0 0 480598
0.000113 -0.003826 0.129757 -0.007960 0.468925 -0.969421 -0.015027 1 0 0 0 0 0 0 481608
0.000095 -0.003808 0.129662 -0.220175 0.640016 -0.945355 -0.015058 1 0 0 0 0 0 0 482597
0.000066 -0.003794 0.129576 -0.095052 0.695756 -1.061059 -0.015090 1 0 0 0 0 0 0 483608
0.000026 -0.003760 0.129485 0.074836 0.449377 -0.985265 -0.015121 1 0 0 0 0 0 0 484597
0.000006 -0.003742 0.129391 -0.167436 0.624099 -0.919803 -0.015152 1 0 0 0 0 0 0 485607
-0.000020 -0.003802 0.129322 -0.118052 1.679477 -1.243149 -0.015183 1 0 0 0 0 0 0 486597
-0.000038 -0.003811 0.129258 -0.197271 1.125589 -1.310470 -0.015215 1 0 0 0 0 0 0 487608
-0.000062 -0.003829 0.129162 -0.143490 1.178973 -0.899845 -0.015246 1 0 0 0 0 0 0 488597
-0.000093 -0.003831 0.129077 -0.025898 0.996643 -0.973333 -0.015278 1 0 0 0 0 0 0 489610
-0.000134 -0.003807 0.128986 0.125815 0.614478 -0.891363 -0.015309 1 0 0 0 0 0 0 490609
-0.000161 -0.003774 0.128912 -0.046187 0.468445 -1.105919 -0.015341 1 0 0 0 0 0 0 491629
-0.000174 -0.003756 0.128825 -0.235500 0.643532 -0.921415 -0.015371 1 0 0 0 0 0 0 492610
-0.000207 -0.003721 0.128733 0.000312 0.431813 -0.830687 -0.015403 1 0 0 0 0 0 0 493613
-0.000243 -0.003697 0.128648 0.076081 0.559794 -0.906989 -0.015434 1 0 0 0 0 0 0 494617
-0.000280 -0.003679 0.128567 0.113529 0.645155 -0.936884 -0.015465 1 0 0 0 0 0 0 495619
-0.000305 -0.003650 0.128497 -0.045187 0.498846 -1.083231 -0.015497 1 0 0 0 0 0 0 496638
-0.000337 -0.003629 0.128421 0.039840 0.591410 -0.999205 -0.015528 1 0 0 0 0 0 0 497620
-0.000372 -0.003613 0.128342 0.102441 0.654815 -0.945632 -0.015559 1 0 0 0 0 0 0 498611
-0.000390 -0.003603 0.128252 -0.121536 0.747538 -0.777939 -0.015590 1 0 0 0 0 0 0 499612
-0.000418 -0.003593 0.128169 0.001623 0.742834 -0.827237 -0.015621 1 0 0 0 0 0 0 500613
-0.000446 -0.003601 0.128097 0.011129 0.999694 -0.971134 -0.015653 1 0 0 0 0 0 0 501614
-0.000466 -0.003585 0.128031 -0.087982 0.700485 -1.049424 -0.015684 1 0 0 0 0 0 0 502613
-0.000495 -0.003571 0.127956 0.033330 0.693189 -0.928925 -0.015715 1 0 0 0 0 0 0 503610
-0.000529 -0.003558 0.127878 0.114846 0.704694 -0.860662 -0.015746 1 0 0 0 0 0 0 504610
-0.000552 -0.003531 0.127809 -0.018510 0.522926 -0.968720 -0.015777 1 0 0 0 0 0 0 505602
-0.000583 -0.003511 0.127733 0.078257 0.597258 -0.869395 -0.015809 1 0 0 0 0 0 0 506611
-0.000612 -0.003516 0.127664 0.067997 0.916331 -0.934740 -0.015840 1 0 0 0 0 0 0 507616
-0.000633 -0.003497 0.127599 -0.041258 0.653007 -0.981421 -0.015871 1 0 0 0 0 0 0 508613
-0.000662 -0.003482 0.127524 0.074196 0.663658 -0.848365 -0.015903 1 0 0 0 0 0 0 509610
-0.000677 -0.003474 0.127466 -0.105172 0.760048 -1.045745 -0.015934 1 0 0 0 0 0 0 510612
-0.000703 -0.003464 0.127394 0.038914 0.739357 -0.866551 -0.015965 1 0 0 0 0 0 0 511609
-0.000736 -0.003453 0.127317 0.138317 0.723885 -0.766598 -0.015996 1 0 0 0 0 0 0 512610
-0.000766 -0.003461 0.127247 0.116252 0.979775 -0.842448 -0.016028 1 0 0 0 0 0 0 513613
-0.000786 -0.003445 0.127182 0.000098 0.684625 -0.893522 -0.016059 1 0 0 0 0 0 0 514612
-0.000810 -0.003451 0.127117 0.032971 0.942188 -0.887106 -0.016090 1 0 0 0 0 0 0 515610
-0.000828 -0.003433 0.127053 -0.039232 0.663699 -0.894596 -0.016121 1 0 0 0 0 0 0 516610
-0.000856 -0.003418 0.126979 0.095369 0.667718 -0.745028 -0.016152 1 0 0 0 0 0 0 517591
-0.000903 -0.003420 0.126920 0.365490 0.889131 -0.927334 -0.016184 1 0 0 0 0 0 0 518609
-0.000932 -0.003401 0.126859 0.167508 0.630398 -0.895417 -0.016215 1 0 0 0 0 0 0 519611
-0.000960 -0.003405 0.126795 0.136602 0.911325 -0.846745 -0.016246 1 0 0 0 0 0 0 520611
-0.000980 -0.003386 0.126732 0.030644 0.646757 -0.837486 -0.016277 1 0 0 0 0 0 0 521607
-0.001003 -0.003391 0.126667 0.069803 0.920096 -0.807501 -0.016309 1 0 0 0 0 0 0 522608
-0.001020 -0.003373 0.126603 0.001309 0.651593 -0.805934 -0.016340 1 0 0 0 0 0 0 523609
-0.001042 -0.003378 0.126538 0.059292 0.922366 -0.778724 -0.016371 1 0 0 0 0 0 0 524608
-0.001058 -0.003360 0.126475 0.000372 0.652969 -0.778085 -0.016402 1 0 0 0 0 0 0 525608
-0.001100 -0.003360 0.126420 0.322391 0.863744 -0.886529 -0.016434 1 0 0 0 0 0 0 526607
-0.001126 -0.003340 0.126360 0.166194 0.615334 -0.815088 -0.016465 1 0 0 0 0 0 0 527611
-0.001139 -0.003329 0.126308 -0.019743 0.714787 -0.897210 -0.016496 1 0 0 0 0 0 0 528608
-0.001164 -0.003318 0.126237 0.130716 0.710990 -0.658802 -0.016527 1 0 0 0 0 0 0 529609
-0.001177 -0.003311 0.126181 -0.019512 0.781078 -0.808976 -0.016559 1 0 0 0 0 0 0 530612
-0.001222 -0.003298 0.126120 0.395617 0.687501 -0.742581 -0.016590 1 0 0 0 0 0 0 531603
-0.001244 -0.003290 0.126067 0.147601 0.761133 -0.836861 -0.016621 1 0 0 0 0 0 0 532611
-0.001274 -0.003281 0.125996 0.231603 0.734152 -0.603143 -0.016653 1 0 0 0 0 0 0 533611
-0.001289 -0.003275 0.125940 0.045446 0.791403 -0.755596 -0.016684 1 0 0 0 0 0 0 534608
-0.001315 -0.003268 0.125899 0.187845 0.766440 -0.963328 -0.016715 1 0 0 0 0 0 0 535609
-0.001348 -0.003257 0.125833 0.280698 0.729783 -0.640648 -0.016746 1 0 0 0 0 0 0 536610
-0.001363 -0.003252 0.125778 0.081271 0.787216 -0.748545 -0.016777 1 0 0 0 0 0 0 537608
-0.001391 -0.003244 0.125738 0.215244 0.763329 -0.938700 -0.016809 1 0 0 0 0 0 0 538613
-0.001410 -0.003220 0.125683 0.127262 0.542067 -0.756336 -0.016840 1 0 0 0 0 0 0 539609
-0.001419 -0.003207 0.125633 -0.007140 0.669171 -0.785211 -0.016871 1 0 0 0 0 0 0 540608
-0.001456 -0.003210 0.125583 0.350995 0.882648 -0.786531 -0.016902 1 0 0 0 0 0 0 541608
-0.001475 -0.003211 0.125534 0.145301 0.880565 -0.792474 -0.016934 1 0 0 0 0 0 0 542607
-0.001489 -0.003191 0.125476 0.080513 0.609243 -0.661369 -0.016965 1 0 0 0 0 0 0 543600
-0.001529 -0.003190 0.125423 0.411302 0.830046 -0.707579 -0.016996 1 0 0 0 0 0 0 544608
-0.001535 -0.003175 0.125384 0.010463 0.666803 -0.887611 -0.017027 1 0 0 0 0 0 0 545598
-0.001557 -0.003161 0.125319 0.176903 0.663426 -0.542134 -0.017059 1 0 0 0 0 0 0 546607
-0.001587 -0.003149 0.125275 0.309267 0.688559 -0.776014 -0.017090 1 0 0 0 0 0 0 547607
-0.001602 -0.003143 0.125228 0.125123 0.758875 -0.757673 -0.017121 1 0 0 0 0 0 0 548596
-0.001609 -0.003139 0.125180 0.008074 0.800728 -0.734884 -0.017152 1 0 0 0 0 0 0 549606
-0.001632 -0.003132 0.125142 0.205419 0.764088 -0.853047 -0.017183 1 0 0 0 0 0 0 550596
-0.001643 -0.003128 0.125098 0.075127 0.796901 -0.770150 -0.017215 1 0 0 0 0 0 0 551608
-0.001668 -0.003121 0.125061 0.245737 0.761075 -0.855793 -0.017246 1 0 0 0 0 0 0 552596
-0.001679 -0.003116 0.125017 0.100293 0.795068 -0.760150 -0.017277 1 0 0 0 0 0 0 553607
-0.001710 -0.003090 0.124971 0.339257 0.501432 -0.712328 -0.017308 1 0 0 0 0 0 0 554596
-0.001738 -0.003089 0.124912 0.336243 0.820490 -0.534348 -0.017340 1 0 0 0 0 0 0 555607
-0.001759 -0.003071 0.124882 0.235394 0.604902 -0.875283 -0.017371 1 0 0 0 0 0 0 556596
-0.001768 -0.003060 0.124840 0.090911 0.694566 -0.754796 -0.017402 1 0 0 0 0 0 0 557607
-0.001773 -0.003055 0.124794 0.009934 0.761281 -0.681174 -0.017433 1 0 0 0 0 0 0 558596
-0.001794 -0.003047 0.124757 0.226910 0.739104 -0.779166 -0.017465 1 0 0 0 0 0 0 559607
-0.001799 -0.003061 0.124722 0.031139 1.037360 -0.818057 -0.017496 1 0 0 0 0 0 0 560596
-0.001820 -0.003064 0.124689 0.235022 0.905493 -0.832916 -0.017527 1 0 0 0 0 0 0 561605
-0.001830 -0.003064 0.124646 0.113552 0.869453 -0.700628 -0.017558 1 0 0 0 0 0 0 562597
-0.001854 -0.003059 0.124610 0.289107 0.797630 -0.766806 -0.017590 1 0 0 0 0 0 0 563597
-0.001885 -0.003051 0.124576 0.404640 0.754792 -0.797685 -0.017621 1 0 0 0 0 0 0 564607
-0.001900 -0.003047 0.124533 0.211653 0.790464 -0.671762 -0.017652 1 0 0 0 0 0 0 565596
-0.001927 -0.003039 0.124497 0.348706 0.757166 -0.740141 -0.017684 1 0 0 0 0 0 0 566606
-0.001940 -0.003035 0.124453 0.186738 0.792739 -0.638536 -0.017718 1 0 0 0 0 0 0 567721
-0.001965 -0.003028 0.124416 0.341205 0.758323 -0.716110 -0.017746 1 0 0 0 0 0 0 568606
-0.001964 -0.003010 0.124384 0.014537 0.609749 -0.766299 -0.017777 1 0 0 0 0 0 0 569596
-0.001983 -0.002995 0.124351 0.238703 0.643624 -0.767677 -0.017813 1 0 0 0 0 0 0 570731
-0.002011 -0.002983 0.124318 0.394191 0.670381 -0.761878 -0.017840 1 0 0 0 0 0 0 571598
-0.002019 -0.002995 0.124285 0.147788 1.000143 -0.751993 -0.017875 1 0 0 0 0 0 0 572741
-0.002042 -0.002996 0.124253 0.323890 0.886095 -0.746723 -0.017907 1 0 0 0 0 0 0 573747
-0.002040 -0.002982 0.124221 0.015417 0.676031 -0.755741 -0.017934 1 0 0 0 0 0 0 574603
-0.002052 -0.002990 0.124199 0.173978 0.933992 -0.870787 -0.017969 1 0 0 0 0 0 0 575729
-0.002077 -0.002988 0.124170 0.362296 0.845218 -0.791208 -0.018000 1 0 0 0 0 0 0 576730
-0.002076 -0.002972 0.124140 0.041725 0.655179 -0.762285 -0.018031 1 0 0 0 0 0 0 577731
-0.002094 -0.002959 0.124108 0.267606 0.666991 -0.732177 -0.018063 1 0 0 0 0 0 0 578732
-0.002117 -0.002967 0.124086 0.348974 0.939669 -0.845163 -0.018094 1 0 0 0 0 0 0 579737
-0.002114 -0.002956 0.124058 0.033419 0.724911 -0.781864 -0.018125 1 0 0 0 0 0 0 580738
-0.002132 -0.002946 0.124027 0.267809 0.704275 -0.729032 -0.018156 1 0 0 0 0 0 0 581733
-0.002160 -0.002935 0.123995 0.429270 0.702409 -0.702759 -0.018187 1 0 0 0 0 0 0 582729
-0.002154 -0.002935 0.123974 0.013863 0.834083 -0.834601 -0.018219 1 0 0 0 0 0 0 583736
-0.002170 -0.002929 0.123945 0.256245 0.781202 -0.747795 -0.018250 1 0 0 0 0 0 0 584734
-0.002197 -0.002921 0.123914 0.427910 0.743275 -0.699078 -0.018281 1 0 0 0 0 0 0 585732
-0.002211 -0.002917 0.123903 0.276370 0.796310 -0.954845 -0.018313 1 0 0 0 0 0 0 586731
-0.002217 -0.002915 0.123868 0.164936 0.813083 -0.662104 -0.018344 1 0 0 0 0 0 0 587733
-0.002226 -0.002894 0.123846 0.192883 0.583163 -0.794405 -0.018375 1 0 0 0 0 0 0 588742
-0.002244 -0.002898 0.123827 0.313354 0.876684 -0.844834 -0.018406 1 0 0 0 0 0 0 589736
-0.002239 -0.002886 0.123800 0.031994 0.688523 -0.747328 -0.018439 1 0 0 0 0 0 0 590776
-0.002250 -0.002893 0.123779 0.209817 0.938420 -0.811006 -0.018471 1 0 0 0 0 0 0 591801
-0.002261 -0.002878 0.123762 0.235759 0.662988 -0.860112 -0.018502 1 0 0 0 0 0 0 592798
-0.002279 -0.002884 0.123745 0.341374 0.918516 -0.860029 -0.018533 1 0 0 0 0 0 0 593787
-0.002294 -0.002868 0.123729 0.309302 0.651888 -0.874937 -0.018565 1 0 0 0 0 0 0 594823
-0.002301 -0.002860 0.123692 0.200876 0.715656 -0.598312 -0.018596 1 0 0 0 0 0 0 595791
-0.002305 -0.002856 0.123679 0.150133 0.785146 -0.877169 -0.018627 1 0 0 0 0 0 0 596789
-0.002326 -0.002848 0.123654 0.369754 0.747768 -0.734893 -0.018658 1 0 0 0 0 0 0 597798
-0.002336 -0.002845 0.123644 0.263527 0.796110 -0.935714 -0.018690 1 0 0 0 0 0 0 598810
-0.002347 -0.002824 0.123631 0.261875 0.569863 -0.902277 -0.018721 1 0 0 0 0 0 0 599789
-0.002346 -0.002832 0.123606 0.108155 0.924217 -0.727598 -0.018752 1 0 0 0 0 0 0 600801
-0.002351 -0.002817 0.123587 0.175735 0.659096 -0.795347 -0.018783 1 0 0 0 0 0 0 601789
-0.002367 -0.002823 0.123569 0.322504 0.914496 -0.812428 -0.018816 1 0 0 0 0 0 0 602826
-0.002375 -0.002827 0.123562 0.238601 0.902880 -0.965029 -0.018846 1 0 0 0 0 0 0 603794
-0.002385 -0.002809 0.123550 0.254303 0.626851 -0.903646 -0.018873 1 0 0 0 0 0 0 604673
-0.002403 -0.002814 0.123535 0.367711 0.895702 -0.850526 -0.018907 1 0 0 0 0 0 0 605767
-0.002398 -0.002802 0.123509 0.083714 0.697091 -0.712662 -0.018941 1 0 0 0 0 0 0 606828
-0.002396 -0.002797 0.123500 0.088356 0.758869 -0.910696 -0.018971 1 0 0 0 0 0 0 607789
-0.002413 -0.002788 0.123476 0.350076 0.731281 -0.726057 -0.019002 1 0 0 0 0 0 0 608789
-0.002422 -0.002784 0.123467 0.267286 0.785937 -0.910930 -0.019033 1 0 0 0 0 0 0 609789
-0.002427 -0.002783 0.123464 0.203080 0.818603 -1.002574 -0.019065 1 0 0 0 0 0 0 610808
-0.002428 -0.002781 0.123432 0.156724 0.820944 -0.625515 -0.019092 1 0 0 0 0 0 0 611663
-0.002429 -0.002780 0.123421 0.146636 0.839572 -0.856558 -0.019126 1 0 0 0 0 0 0 612767
-0.002435 -0.002761 0.123407 0.215128 0.593468 -0.844555 -0.019158 1 0 0 0 0 0 0 613792
-0.002451 -0.002765 0.123391 0.356156 0.877569 -0.810995 -0.019190 1 0 0 0 0 0 0 614816
-0.002460 -0.002767 0.123385 0.269440 0.882767 -0.943286 -0.019217 1 0 0 0 0 0 0 615668
-0.002469 -0.002749 0.123373 0.283709 0.616415 -0.874471 -0.019251 1 0 0 0 0 0 0 616776
-0.002455 -0.002745 0.123359 -0.032972 0.766061 -0.836053 -0.019283 1 0 0 0 0 0 0 617794
-0.002448 -0.002743 0.123354 0.029007 0.812561 -0.951327 -0.019315 1 0 0 0 0 0 0 618814
-0.002457 -0.002755 0.123341 0.252880 1.014257 -0.856477 -0.019346 1 0 0 0 0 0 0 619790
-0.002468 -0.002743 0.123326 0.291105 0.701809 -0.825175 -0.019377 1 0 0 0 0 0 0 620789
-0.002473 -0.002736 0.123321 0.230513 0.754577 -0.944010 -0.019408 1 0 0 0 0 0 0 621789
-0.002476 -0.002733 0.123320 0.191385 0.801204 -1.000116 -0.019440 1 0 0 0 0 0 0 622808
-0.002495 -0.002726 0.123298 0.416551 0.753952 -0.741115 -0.019471 1 0 0 0 0 0 0 623789
-0.002506 -0.002723 0.123290 0.315203 0.797855 -0.897683 -0.019502 1 0 0 0 0 0 0 624789
-0.002511 -0.002722 0.123287 0.241801 0.825267 -0.978967 -0.019533 1 0 0 0 0 0 0 625787
-0.002499 -0.002706 0.123267 0.018891 0.643748 -0.747728 -0.019565 1 0 0 0 0 0 0 626820
-0.002494 -0.002699 0.123259 0.070633 0.728148 -0.898701 -0.019596 1 0 0 0 0 0 0 627789
-0.002491 -0.002695 0.123257 0.111430 0.786666 -0.976435 -0.019626 1 0 0 0 0 0 0 628770
-0.002503 -0.002707 0.123244 0.304561 0.999463 -0.857782 -0.019658 1 0 0 0 0 0 0 629786
-0.002509 -0.002713 0.123240 0.251575 0.948064 -0.948499 -0.019690 1 0 0 0 0 0 0 630804
-0.002517 -0.002697 0.123229 0.283518 0.651633 -0.863028 -0.019720 1 0 0 0 0 0 0 631770
-0.002502 -0.002693 0.123215 -0.023886 0.785904 -0.818971 -0.019752 1 0 0 0 0 0 0 632787
-0.002495 -0.002692 0.123210 0.042667 0.824648 -0.932014 -0.019783 1 0 0 0 0 0 0 633772
-0.002491 -0.002691 0.123208 0.097069 0.840653 -0.985928 -0.019815 1 0 0 0 0 0 0 634801
-0.002495 -0.002671 0.123198 0.200226 0.593991 -0.875410 -0.019845 1 0 0 0 0 0 0 635770
-0.002510 -0.002676 0.123183 0.359591 0.877956 -0.803678 -0.019877 1 0 0 0 0 0 0 636785
-0.002518 -0.002678 0.123177 0.282752 0.883812 -0.922320 -0.019907 1 0 0 0 0 0 0 637767
-0.002502 -0.002683 0.123165 -0.029803 0.931344 -0.847762 -0.019940 1 0 0 0 0 0 0 638815
-0.002500 -0.002667 0.123151 0.113499 0.649010 -0.807644 -0.019968 1 0 0 0 0 0 0 639718
-0.002499 -0.002659 0.123146 0.142997 0.727187 -0.922145 -0.020000 1 0 0 0 0 0 0 640727
-0.002499 -0.002655 0.123145 0.152639 0.787555 -0.976443 -0.020031 1 0 0 0 0 0 0 641718
-0.002498 -0.002653 0.123144 0.156736 0.820055 -0.997983 -0.020062 1 0 0 0 0 0 0 642729
-0.002479 -0.002657 0.123134 -0.098852 0.895763 -0.874670 -0.020093 1 0 0 0 0 0 0 643717
-0.002475 -0.002639 0.123120 0.074805 0.629640 -0.815998 -0.020125 1 0 0 0 0 0 0 644728
-0.002473 -0.002631 0.123116 0.119790 0.716027 -0.923769 -0.020156 1 0 0 0 0 0 0 645717
-0.002472 -0.002627 0.123114 0.137264 0.780617 -0.975713 -0.020187 1 0 0 0 0 0 0 646727
-0.002485 -0.002638 0.123102 0.316900 0.997167 -0.846838 -0.020219 1 0 0 0 0 0 0 647729
-0.002491 -0.002644 0.123098 0.257143 0.947806 -0.933645 -0.020250 1 0 0 0 0 0 0 648717
-0.002480 -0.002633 0.123077 0.028170 0.711587 -0.714330 -0.020281 1 0 0 0 0 0 0 649728
-0.002475 -0.002627 0.123069 0.075276 0.766392 -0.870997 -0.020312 1 0 0 0 0 0 0 650718
-0.002473 -0.002624 0.123066 0.113596 0.809884 -0.950802 -0.020344 1 0 0 0 0 0 0 651728
-0.002471 -0.002623 0.123065 0.133789 0.833180 -0.982341 -0.020375 1 0 0 0 0 0 0 652728
-0.002471 -0.002622 0.123065 0.143899 0.845346 -0.994708 -0.020406 1 0 0 0 0 0 0 653717
-0.002451 -0.002626 0.123055 -0.108419 0.910803 -0.867922 -0.020437 1 0 0 0 0 0 0 654727
-0.002447 -0.002609 0.123042 0.066668 0.639636 -0.807888 -0.020468 1 0 0 0 0 0 0 655718
-0.002445 -0.002601 0.123037 0.112398 0.723381 -0.915301 -0.020500 1 0 0 0 0 0 0 656727
-0.002444 -0.002597 0.123035 0.130260 0.786579 -0.967039 -0.020531 1 0 0 0 0 0 0 657717
-0.002424 -0.002599 0.123025 -0.118908 0.879305 -0.855324 -0.020562 1 0 0 0 0 0 0 658728
-0.002420 -0.002581 0.123011 0.057473 0.621921 -0.800731 -0.020593 1 0 0 0 0 0 0 659718
-0.002418 -0.002573 0.123006 0.103789 0.712374 -0.910136 -0.020625 1 0 0 0 0 0 0 660727
-0.002417 -0.002568 0.123004 0.121929 0.778925 -0.962578 -0.020656 1 0 0 0 0 0 0 661718
-0.002417 -0.002566 0.123004 0.130258 0.814542 -0.983396 -0.020687 1 0 0 0 0 0 0 662729
-0.002397 -0.002570 0.122994 -0.122966 0.891802 -0.859471 -0.020719 1 0 0 0 0 0 0 663746
-0.002388 -0.002571 0.122990 -0.022611 0.880707 -0.932777 -0.020750 1 0 0 0 0 0 0 664740
-0.002396 -0.002586 0.122978 0.221367 1.051997 -0.821925 -0.020781 1 0 0 0 0 0 0 665734
-0.002405 -0.002574 0.122963 0.269886 0.725048 -0.783631 -0.020813 1 0 0 0 0 0 0 666745
-0.002410 -0.002569 0.122958 0.214777 0.769557 -0.900347 -0.020844 1 0 0 0 0 0 0 667723
-0.002393 -0.002570 0.122947 -0.078791 0.870789 -0.823088 -0.020875 1 0 0 0 0 0 0 668734
-0.002385 -0.002571 0.122942 0.000105 0.873285 -0.914217 -0.020906 1 0 0 0 0 0 0 669733
-0.002381 -0.002572 0.122941 0.061382 0.869380 -0.959184 -0.020938 1 0 0 0 0 0 0 670754
-0.002365 -0.002557 0.122921 -0.089157 0.671864 -0.712194 -0.020969 1 0 0 0 0 0 0 671732
-0.002358 -0.002550 0.122913 -0.001386 0.747458 -0.858374 -0.021000 1 0 0 0 0 0 0 672715
-0.002354 -0.002547 0.122911 0.057483 0.801598 -0.934304 -0.021031 1 0 0 0 0 0 0 673731
-0.002352 -0.002545 0.122910 0.087972 0.830099 -0.964219 -0.021058 1 0 0 0 0 0 0 674600
-0.002351 -0.002544 0.122910 0.103266 0.845122 -0.976220 -0.021094 1 0 0 0 0 0 0 675734
-0.002331 -0.002548 0.122899 -0.146157 0.911859 -0.848658 -0.021125 1 0 0 0 0 0 0 676729
-0.002321 -0.002550 0.122896 -0.044210 0.895553 -0.920873 -0.021156 1 0 0 0 0 0 0 677728
-0.002322 -0.002532 0.122885 0.102819 0.628310 -0.826581 -0.021188 1 0 0 0 0 0 0 678750
-0.002323 -0.002524 0.122881 0.114479 0.718482 -0.911485 -0.021219 1 0 0 0 0 0 0 679737
-0.002304 -0.002524 0.122869 -0.143534 0.844326 -0.821369 -0.021250 1 0 0 0 0 0 0 680736
-0.002294 -0.002524 0.122865 -0.046940 0.859403 -0.908055 -0.021281 1 0 0 0 0 0 0 681713
-0.002295 -0.002505 0.122854 0.097228 0.608003 -0.818881 -0.021312 1 0 0 0 0 0 0 682729
-0.002296 -0.002495 0.122850 0.107391 0.705976 -0.905687 -0.021344 1 0 0 0 0 0 0 683729
-0.002296 -0.002491 0.122849 0.105623 0.776928 -0.949038 -0.021375 1 0 0 0 0 0 0 684728
-0.002277 -0.002493 0.122838 -0.153069 0.873595 -0.833552 -0.021406 1 0 0 0 0 0 0 685729
-0.002267 -0.002494 0.122834 -0.056150 0.872350 -0.910302 -0.021437 1 0 0 0 0 0 0 686730
-0.002263 -0.002495 0.122833 0.014269 0.866514 -0.950017 -0.021469 1 0 0 0 0 0 0 687729
-0.002266 -0.002476 0.122823 0.125507 0.609543 -0.833489 -0.021500 1 0 0 0 0 0 0 688727
-0.002248 -0.002471 0.122809 -0.139436 0.764064 -0.776613 -0.021531 1 0 0 0 0 0 0 689729
-0.002240 -0.002469 0.122804 -0.052630 0.813172 -0.885704 -0.021562 1 0 0 0 0 0 0 690728
-0.002235 -0.002468 0.122803 0.011853 0.834477 -0.938059 -0.021595 1 0 0 0 0 0 0 691785
-0.002233 -0.002467 0.122802 0.045937 0.844936 -0.958733 -0.021627 1 0 0 0 0 0 0 692786
-0.002232 -0.002467 0.122802 0.063102 0.850581 -0.967062 -0.021658 1 0 0 0 0 0 0 693789
-0.002218 -0.002452 0.122782 -0.111038 0.658951 -0.705040 -0.021690 1 0 0 0 0 0 0 694804
-0.002211 -0.002445 0.122775 -0.035839 0.737175 -0.846440 -0.021721 1 0 0 0 0 0 0 695791
-0.002207 -0.002441 0.122772 0.016758 0.792650 -0.920605 -0.021752 1 0 0 0 0 0 0 696785
-0.002206 -0.002440 0.122771 0.044145 0.822020 -0.950030 -0.021783 1 0 0 0 0 0 0 697787
-0.002186 -0.002443 0.122761 -0.198863 0.895984 -0.828354 -0.021815 1 0 0 0 0 0 0 698823
-0.002176 -0.002445 0.122757 -0.094358 0.883199 -0.902980 -0.021846 1 0 0 0 0 0 0 699786
-0.002176 -0.002427 0.122746 0.053880 0.617937 -0.809139 -0.021877 1 0 0 0 0 0 0 700789
-0.002177 -0.002418 0.122742 0.066085 0.708650 -0.894437 -0.021908 1 0 0 0 0 0 0 701783
-0.002158 -0.002418 0.122731 -0.191250 0.834746 -0.803907 -0.021940 1 0 0 0 0 0 0 702825
-0.002148 -0.002418 0.122727 -0.094908 0.849915 -0.890801 -0.021971 1 0 0 0 0 0 0 703795
-0.002144 -0.002418 0.122725 -0.024949 0.852398 -0.934158 -0.022001 1 0 0 0 0 0 0 704772
-0.002141 -0.002418 0.122725 0.011987 0.853377 -0.951572 -0.022033 1 0 0 0 0 0 0 705791
-0.002126 -0.002404 0.122705 -0.151897 0.659378 -0.692304 -0.022064 1 0 0 0 0 0 0 706793
-0.002119 -0.002397 0.122698 -0.071948 0.736178 -0.835069 -0.022096 1 0 0 0 0 0 0 707787
-0.002116 -0.002393 0.122695 -0.017026 0.790927 -0.909716 -0.022127 1 0 0 0 0 0 0 708798
-0.002114 -0.002392 0.122694 0.011520 0.819913 -0.939243 -0.022158 1 0 0 0 0 0 0 709787
-0.002113 -0.002391 0.122694 0.025768 0.834946 -0.950828 -0.022190 1 0 0 0 0 0 0 710824
-0.002093 -0.002395 0.122684 -0.223580 0.901644 -0.822146 -0.022221 1 0 0 0 0 0 0 711793
-0.002084 -0.002397 0.122680 -0.122599 0.885325 -0.894596 -0.022251 1 0 0 0 0 0 0 712768
-0.002084 -0.002379 0.122669 0.023883 0.618464 -0.799816 -0.022283 1 0 0 0 0 0 0 713786
-0.002085 -0.002370 0.122665 0.035188 0.708185 -0.884919 -0.022316 1 0 0 0 0 0 0 714828
-0.002066 -0.002370 0.122654 -0.222380 0.833602 -0.793808 -0.022346 1 0 0 0 0 0 0 715786
-0.002056 -0.002370 0.122650 -0.126515 0.848568 -0.880811 -0.022377 1 0 0 0 0 0 0 716787
-0.002052 -0.002370 0.122648 -0.056814 0.850938 -0.924216 -0.022408 1 0 0 0 0 0 0 717787
-0.002049 -0.002370 0.122648 -0.020022 0.851855 -0.941581 -0.022439 1 0 0 0 0 0 0 718792
-0.002048 -0.002370 0.122648 -0.001503 0.852691 -0.948668 -0.022470 1 0 0 0 0 0 0 719783
-0.002048 -0.002370 0.122648 0.007751 0.853643 -0.952019 -0.022501 1 0 0 0 0 0 0 720767
-0.002034 -0.002356 0.122627 -0.169869 0.659871 -0.687145 -0.022533 1 0 0 0 0 0 0 721783
-0.002027 -0.002349 0.122620 -0.097200 0.736677 -0.828338 -0.022565 1 0 0 0 0 0 0 722818
-0.002023 -0.002345 0.122618 -0.045901 0.791362 -0.902323 -0.022595 1 0 0 0 0 0 0 723784
-0.002022 -0.002343 0.122617 -0.019165 0.820334 -0.931607 -0.022626 1 0 0 0 0 0 0 724765
-0.002021 -0.002343 0.122617 -0.005830 0.835349 -0.943030 -0.022658 1 0 0 0 0 0 0 725782
-0.002001 -0.002347 0.122607 -0.255457 0.902045 -0.813958 -0.022689 1 0 0 0 0 0 0 726781
-0.001992 -0.002349 0.122603 -0.154975 0.885758 -0.886555 -0.022720 1 0 0 0 0 0 0 727780
-0.001987 -0.002350 0.122602 -0.082830 0.872402 -0.924723 -0.022751 1 0 0 0 0 0 0 728764
-0.001990 -0.002331 0.122591 0.029315 0.612040 -0.807096 -0.022783 1 0 0 0 0 0 0 729782
-0.001992 -0.002322 0.122588 0.021517 0.705407 -0.883106 -0.022815 1 0 0 0 0 0 0 730798
-0.001992 -0.002318 0.122586 0.010662 0.774100 -0.922395 -0.022845 1 0 0 0 0 0 0 731765
-0.001993 -0.002315 0.122586 0.004347 0.810917 -0.938289 -0.022877 1 0 0 0 0 0 0 732780
-0.001974 -0.002319 0.122576 -0.255180 0.888675 -0.810744 -0.022907 1 0 0 0 0 0 0 733766
-0.001965 -0.002320 0.122572 -0.159796 0.877977 -0.884015 -0.022940 1 0 0 0 0 0 0 734814
-0.001960 -0.002321 0.122571 -0.090218 0.867296 -0.922287 -0.022968 1 0 0 0 0 0 0 735714
-0.001963 -0.002303 0.122560 0.020657 0.608347 -0.804604 -0.023000 1 0 0 0 0 0 0 736725
-0.001946 -0.002298 0.122547 -0.243897 0.760947 -0.746436 -0.023031 1 0 0 0 0 0 0 737714
-0.001937 -0.002296 0.122542 -0.158039 0.809136 -0.855900 -0.023062 1 0 0 0 0 0 0 738725
-0.001933 -0.002295 0.122540 -0.094140 0.829903 -0.908218 -0.023093 1 0 0 0 0 0 0 739713
-0.001931 -0.002294 0.122540 -0.060364 0.840127 -0.928803 -0.023124 1 0 0 0 0 0 0 740714
-0.001929 -0.002294 0.122539 -0.043413 0.845625 -0.937020 -0.023156 1 0 0 0 0 0 0 741725
-0.001929 -0.002294 0.122539 -0.034986 0.848855 -0.940717 -0.023187 1 0 0 0 0 0 0 742713
-0.001929 -0.002294 0.122539 -0.030801 0.851055 -0.942870 -0.023219 1 0 0 0 0 0 0 743725
-0.001915 -0.002279 0.122519 -0.210669 0.658005 -0.676726 -0.023249 1 0 0 0 0 0 0 744714
-0.001908 -0.002272 0.122512 -0.139658 0.734794 -0.817959 -0.023281 1 0 0 0 0 0 0 745724
-0.001905 -0.002268 0.122510 -0.089200 0.789503 -0.891977 -0.023312 1 0 0 0 0 0 0 746714
-0.001903 -0.002267 0.122509 -0.062888 0.818498 -0.921219 -0.023343 1 0 0 0 0 0 0 747715
-0.001902 -0.002266 0.122509 -0.049778 0.833489 -0.932594 -0.023375 1 0 0 0 0 0 0 748726
-0.001902 -0.002265 0.122508 -0.043310 0.841476 -0.937420 -0.023406 1 0 0 0 0 0 0 749715
-0.001883 -0.002270 0.122498 -0.296107 0.904696 -0.805497 -0.023437 1 0 0 0 0 0 0 750725
-0.001873 -0.002272 0.122495 -0.197699 0.886673 -0.877379 -0.023468 1 0 0 0 0 0 0 751714
-0.001868 -0.002273 0.122494 -0.126627 0.872500 -0.915314 -0.023500 1 0 0 0 0 0 0 752725
-0.001866 -0.002273 0.122493 -0.089140 0.865147 -0.930659 -0.023531 1 0 0 0 0 0 0 753713
-0.001870 -0.002255 0.122483 0.003838 0.608518 -0.803580 -0.023562 1 0 0 0 0 0 0 754724
-0.001873 -0.002246 0.122479 -0.013728 0.703497 -0.876269 -0.023593 1 0 0 0 0 0 0 755717
-0.001874 -0.002241 0.122478 -0.029455 0.773082 -0.914407 -0.023625 1 0 0 0 0 0 0 756735
-0.001855 -0.002243 0.122468 -0.294181 0.868975 -0.795220 -0.023656 1 0 0 0 0 0 0 757721
-0.001846 -0.002244 0.122464 -0.202012 0.867409 -0.871815 -0.023687 1 0 0 0 0 0 0 758724
-0.001841 -0.002245 0.122463 -0.134108 0.861440 -0.911411 -0.023719 1 0 0 0 0 0 0 759732
-0.001839 -0.002245 0.122462 -0.098215 0.858177 -0.927333 -0.023750 1 0 0 0 0 0 0 760734
-0.001838 -0.002245 0.122462 -0.080166 0.856942 -0.933863 -0.023781 1 0 0 0 0 0 0 761734
-0.001843 -0.002226 0.122452 0.002933 0.603642 -0.803567 -0.023816 1 0 0 0 0 0 0 762846
-0.001826 -0.002222 0.122438 -0.275448 0.758691 -0.740294 -0.023844 1 0 0 0 0 0 0 763732
-0.001818 -0.002219 0.122434 -0.196974 0.808188 -0.848313 -0.023875 1 0 0 0 0 0 0 764733
-0.001814 -0.002218 0.122432 -0.136775 0.829645 -0.900109 -0.023906 1 0 0 0 0 0 0 765728
-0.001812 -0.002217 0.122431 -0.104870 0.840204 -0.920441 -0.023937 1 0 0 0 0 0 0 766728
-0.001811 -0.002217 0.122431 -0.088873 0.845841 -0.928516 -0.023969 1 0 0 0 0 0 0 767727
-0.001810 -0.002217 0.122431 -0.080945 0.849127 -0.932144 -0.023999 1 0 0 0 0 0 0 768709
-0.001791 -0.002221 0.122421 -0.332866 0.910027 -0.799399 -0.024031 1 0 0 0 0 0 0 769726
-0.001787 -0.002205 0.122407 -0.160219 0.637591 -0.737614 -0.024062 1 0 0 0 0 0 0 770726
-0.001785 -0.002196 0.122403 -0.116096 0.718825 -0.845318 -0.024095 1 0 0 0 0 0 0 771786
-0.001784 -0.002192 0.122401 -0.098991 0.780647 -0.896893 -0.024127 1 0 0 0 0 0 0 772797
-0.001784 -0.002190 0.122400 -0.091210 0.813814 -0.917111 -0.024158 1 0 0 0 0 0 0 773792
-0.001783 -0.002189 0.122400 -0.087541 0.831064 -0.925198 -0.024191 1 0 0 0 0 0 0 774840
-0.001783 -0.002189 0.122400 -0.085793 0.840118 -0.928749 -0.024221 1 0 0 0 0 0 0 775791
-0.001783 -0.002189 0.122400 -0.084996 0.845194 -0.930809 -0.024252 1 0 0 0 0 0 0 776790
-0.001783 -0.002189 0.122400 -0.084665 0.848245 -0.932269 -0.024282 1 0 0 0 0 0 0 777760
-0.001770 -0.002174 0.122380 -0.266178 0.655853 -0.664899 -0.024315 1 0 0 0 0 0 0 778800
-0.001763 -0.002167 0.122373 -0.196618 0.732431 -0.806269 -0.024346 1 0 0 0 0 0 0 779788
-0.001773 -0.002177 0.122359 0.026122 0.970216 -0.732390 -0.024377 1 0 0 0 0 0 0 780784
-0.001778 -0.002182 0.122355 -0.011745 0.931902 -0.838766 -0.024408 1 0 0 0 0 0 0 781790
-0.001780 -0.002185 0.122353 -0.046321 0.896637 -0.890188 -0.024440 1 0 0 0 0 0 0 782821
-0.001787 -0.002167 0.122342 0.008699 0.624331 -0.776485 -0.024470 1 0 0 0 0 0 0 783784
-0.001790 -0.002159 0.122339 -0.028091 0.710772 -0.854250 -0.024502 1 0 0 0 0 0 0 784785
-0.001792 -0.002154 0.122337 -0.053484 0.775961 -0.894115 -0.024533 1 0 0 0 0 0 0 785786
-0.001793 -0.002152 0.122337 -0.067111 0.811001 -0.910123 -0.024565 1 0 0 0 0 0 0 786823
-0.001812 -0.002146 0.122316 0.172980 0.759168 -0.634572 -0.024596 1 0 0 0 0 0 0 787786
-0.001821 -0.002143 0.122308 0.078753 0.797216 -0.784673 -0.024627 1 0 0 0 0 0 0 788785
-0.001826 -0.002141 0.122305 0.009154 0.821626 -0.862914 -0.024658 1 0 0 0 0 0 0 789784
-0.001834 -0.002122 0.122295 0.045742 0.581363 -0.759619 -0.024690 1 0 0 0 0 0 0 790797
-0.001838 -0.002112 0.122291 -0.000252 0.683689 -0.841286 -0.024720 1 0 0 0 0 0 0 791785
-0.001853 -0.002121 0.122278 0.142632 0.939925 -0.734456 -0.024752 1 0 0 0 0 0 0 792782
-0.001866 -0.002107 0.122264 0.137048 0.658739 -0.693919 -0.024783 1 0 0 0 0 0 0 793782
-0.001873 -0.002100 0.122259 0.054685 0.724232 -0.810643 -0.024815 1 0 0 0 0 0 0 794817
-0.001876 -0.002096 0.122257 0.004807 0.776993 -0.865460 -0.024846 1 0 0 0 0 0 0 795787
-0.001896 -0.002089 0.122235 0.225484 0.735791 -0.604352 -0.024877 1 0 0 0 0 0 0 796790
-0.001887 -0.002090 0.122218 -0.134100 0.837712 -0.625284 -0.024908 1 0 0 0 0 0 0 797787
-0.001883 -0.002091 0.122211 -0.112002 0.843834 -0.775706 -0.024940 1 0 0 0 0 0 0 798818
-0.001886 -0.002072 0.122199 -0.007860 0.588889 -0.709199 -0.024971 1 0 0 0 0 0 0 799792
-0.001901 -0.002077 0.122184 0.154849 0.865819 -0.657025 -0.025001 1 0 0 0 0 0 0 800768
-0.001914 -0.002061 0.122168 0.153284 0.614697 -0.646239 -0.025033 1 0 0 0 0 0 0 801780
-0.001921 -0.002052 0.122163 0.072354 0.696671 -0.774637 -0.025065 1 0 0 0 0 0 0 802825
-0.001942 -0.002043 0.122140 0.269591 0.688177 -0.550889 -0.025095 1 0 0 0 0 0 0 803785
-0.001934 -0.002043 0.122122 -0.102364 0.807850 -0.586491 -0.025127 1 0 0 0 0 0 0 804783
-0.001936 -0.002025 0.122105 -0.012831 0.570337 -0.607414 -0.025158 1 0 0 0 0 0 0 805783
-0.001937 -0.002015 0.122100 -0.012492 0.667913 -0.747181 -0.025190 1 0 0 0 0 0 0 806815
-0.001950 -0.002024 0.122087 0.154957 0.920605 -0.661963 -0.025220 1 0 0 0 0 0 0 807783
-0.001962 -0.002010 0.122072 0.161842 0.638129 -0.628667 -0.025252 1 0 0 0 0 0 0 808782
-0.001950 -0.002008 0.122057 -0.169879 0.761106 -0.613769 -0.025283 1 0 0 0 0 0 0 809783
-0.001962 -0.002001 0.122030 0.126136 0.722936 -0.456697 -0.025315 1 0 0 0 0 0 0 810803
-0.001968 -0.001998 0.122021 0.081692 0.763008 -0.662163 -0.025345 1 0 0 0 0 0 0 811772
-0.001976 -0.001978 0.122008 0.112471 0.535490 -0.626232 -0.025377 1 0 0 0 0 0 0 812781
-0.001981 -0.001968 0.122003 0.061866 0.643220 -0.734455 -0.025407 1 0 0 0 0 0 0 813766
-0.001982 -0.001962 0.121970 0.019471 0.708454 -0.367595 -0.025439 1 0 0 0 0 0 0 814784
-0.001983 -0.001960 0.121959 0.008635 0.755584 -0.605005 -0.025470 1 0 0 0 0 0 0 815782
-0.001984 -0.001958 0.121955 0.002387 0.778918 -0.725608 -0.025501 1 0 0 0 0 0 0 816765
-0.001971 -0.001943 0.121933 -0.183685 0.597105 -0.502824 -0.025533 1 0 0 0 0 0 0 817781
-0.001977 -0.001950 0.121915 0.056290 0.859921 -0.512460 -0.025565 1 0 0 0 0 0 0 818804
-0.001986 -0.001934 0.121898 0.115174 0.596920 -0.534231 -0.025594 1 0 0 0 0 0 0 819723
-0.001990 -0.001927 0.121892 0.066790 0.671383 -0.675603 -0.025624 1 0 0 0 0 0 0 820713
-0.001998 -0.001904 0.121880 0.107455 0.476711 -0.604049 -0.025656 1 0 0 0 0 0 0 821722
-0.002002 -0.001893 0.121876 0.063329 0.602210 -0.698703 -0.025687 1 0 0 0 0 0 0 822713
-0.001998 -0.001905 0.121853 -0.049282 0.928631 -0.461958 -0.025719 1 0 0 0 0 0 0 823723
-0.002001 -0.001893 0.121835 0.041739 0.633553 -0.491891 -0.025749 1 0 0 0 0 0 0 824712
-0.002003 -0.001887 0.121829 0.030100 0.685111 -0.645769 -0.025781 1 0 0 0 0 0 0 825722
-0.002004 -0.001884 0.121827 0.017530 0.730050 -0.714653 -0.025812 1 0 0 0 0 0 0 826712
-0.002023 -0.001877 0.121805 0.256015 0.685685 -0.457314 -0.025844 1 0 0 0 0 0 0 827723
-0.002033 -0.001874 0.121797 0.162565 0.726083 -0.615002 -0.025874 1 0 0 0 0 0 0 828713
-0.002038 -0.001873 0.121794 0.093354 0.751606 -0.695704 -0.025906 1 0 0 0 0 0 0 829721
-0.002045 -0.001853 0.121783 0.129495 0.513260 -0.591646 -0.025937 1 0 0 0 0 0 0 830713
-0.002030 -0.001848 0.121769 -0.171737 0.673735 -0.539753 -0.025968 1 0 0 0 0 0 0 831713
-0.002023 -0.001845 0.121764 -0.105269 0.725350 -0.651089 -0.026000 1 0 0 0 0 0 0 832723
-0.002032 -0.001858 0.121752 0.121107 0.930707 -0.555434 -0.026031 1 0 0 0 0 0 0 833712
-0.002042 -0.001845 0.121737 0.160289 0.623285 -0.517456 -0.026062 1 0 0 0 0 0 0 834722
-0.002047 -0.001839 0.121732 0.101349 0.673706 -0.635896 -0.026093 1 0 0 0 0 0 0 835713
-0.002050 -0.001836 0.121730 0.063211 0.718848 -0.691165 -0.026125 1 0 0 0 0 0 0 836723
-0.002051 -0.001835 0.121730 0.042967 0.743501 -0.712422 -0.026156 1 0 0 0 0 0 0 837712
-0.002052 -0.001834 0.121729 0.032643 0.756351 -0.720573 -0.026187 1 0 0 0 0 0 0 838723
-0.002071 -0.001829 0.121708 0.273021 0.694578 -0.440100 -0.026218 1 0 0 0 0 0 0 839714
-0.002080 -0.001826 0.121701 0.181083 0.725998 -0.589767 -0.026250 1 0 0 0 0 0 0 840725
-0.002085 -0.001825 0.121698 0.112704 0.747064 -0.667591 -0.026281 1 0 0 0 0 0 0 841713
-0.002087 -0.001824 0.121697 0.075863 0.758105 -0.697917 -0.026312 1 0 0 0 0 0 0 842722
-0.002089 -0.001824 0.121697 0.057031 0.763926 -0.709352 -0.026343 1 0 0 0 0 0 0 843712
-0.002095 -0.001805 0.121687 0.120854 0.515873 -0.578239 -0.026375 1 0 0 0 0 0 0 844739
-0.002098 -0.001796 0.121683 0.089837 0.612362 -0.651047 -0.026406 1 0 0 0 0 0 0 845721
-0.002099 -0.001791 0.121682 0.067444 0.682429 -0.688987 -0.026437 1 0 0 0 0 0 0 846719
-0.002100 -0.001789 0.121681 0.055367 0.719827 -0.704040 -0.026468 1 0 0 0 0 0 0 847720
-0.002101 -0.001787 0.121681 0.049175 0.739104 -0.709983 -0.026500 1 0 0 0 0 0 0 848728
-0.002101 -0.001787 0.121681 0.046068 0.749159 -0.712621 -0.026531 1 0 0 0 0 0 0 849719
-0.002106 -0.001768 0.121671 0.117833 0.503313 -0.578214 -0.026562 1 0 0 0 0 0 0 850723
-0.002109 -0.001758 0.121667 0.090831 0.600854 -0.650008 -0.026594 1 0 0 0 0 0 0 851736
-0.002111 -0.001754 0.121666 0.070476 0.671406 -0.687582 -0.026625 1 0 0 0 0 0 0 852728
-0.002111 -0.001751 0.121666 0.059405 0.709045 -0.702504 -0.026656 1 0 0 0 0 0 0 853728
-0.002112 -0.001750 0.121666 0.053738 0.728433 -0.708394 -0.026687 1 0 0 0 0 0 0 854726
-0.002125 -0.001763 0.121654 0.223074 0.921462 -0.562699 -0.026719 1 0 0 0 0 0 0 855724
-0.002131 -0.001770 0.121651 0.158809 0.860006 -0.641345 -0.026750 1 0 0 0 0 0 0 856725
-0.002135 -0.001773 0.121649 0.111143 0.813283 -0.682401 -0.026781 1 0 0 0 0 0 0 857725
-0.002142 -0.001756 0.121639 0.158806 0.537243 -0.562617 -0.026812 1 0 0 0 0 0 0 858724
-0.002145 -0.001748 0.121635 0.119614 0.619285 -0.639752 -0.026844 1 0 0 0 0 0 0 859726
-0.002147 -0.001744 0.121634 0.093086 0.682047 -0.679210 -0.026875 1 0 0 0 0 0 0 860726
-0.002148 -0.001741 0.121633 0.078930 0.715795 -0.694767 -0.026906 1 0 0 0 0 0 0 861731
-0.002149 -0.001740 0.121633 0.071726 0.733193 -0.700878 -0.026937 1 0 0 0 0 0 0 862727
-0.002149 -0.001740 0.121633 0.068108 0.742319 -0.703562 -0.026969 1 0 0 0 0 0 0 863730
-0.002149 -0.001740 0.121633 0.066322 0.747318 -0.705030 -0.027000 1 0 0 0 0 0 0 864727
-0.002149 -0.001740 0.121633 0.065462 0.750236 -0.706077 -0.027031 1 0 0 0 0 0 0 865726
-0.002149 -0.001739 0.121633 0.065058 0.752108 -0.706955 -0.027062 1 0 0 0 0 0 0 866706
-0.002149 -0.001739 0.121633 0.064897 0.753507 -0.707808 -0.027094 1 0 0 0 0 0 0 867724
-0.002155 -0.001721 0.121623 0.138087 0.503403 -0.572456 -0.027125 1 0 0 0 0 0 0 868722
-0.002157 -0.001711 0.121619 0.111965 0.598545 -0.644089 -0.027156 1 0 0 0 0 0 0 869724
-0.002159 -0.001707 0.121618 0.092047 0.667901 -0.681616 -0.027187 1 0 0 0 0 0 0 870722
-0.002160 -0.001704 0.121617 0.081216 0.704944 -0.696493 -0.027219 1 0 0 0 0 0 0 871722
-0.002160 -0.001703 0.121617 0.075652 0.723995 -0.702354 -0.027250 1 0 0 0 0 0 0 872721
-0.002160 -0.001703 0.121617 0.072877 0.733947 -0.704951 -0.027281 1 0 0 0 0 0 0 873724
-0.002160 -0.001702 0.121617 0.071510 0.739345 -0.706383 -0.027312 1 0 0 0 0 0 0 874722
-0.002160 -0.001702 0.121617 0.070865 0.742448 -0.707407 -0.027344 1 0 0 0 0 0 0 875723
-0.002160 -0.001702 0.121617 0.070585 0.744427 -0.708301 -0.027375 1 0 0 0 0 0 0 876724
-0.002160 -0.001702 0.121617 0.070488 0.745850 -0.709129 -0.027406 1 0 0 0 0 0 0 877722
-0.002160 -0.001702 0.121617 0.070460 0.746984 -0.709957 -0.027437 1 0 0 0 0 0 0 878723
-0.002160 -0.001702 0.121617 0.070512 0.748021 -0.710808 -0.027470 1 0 0 0 0 0 0 879783
-0.002160 -0.001702 0.121617 0.070560 0.748942 -0.711621 -0.027502 1 0 0 0 0 0 0 880782
-0.002166 -0.001684 0.121607 0.143851 0.498609 -0.576043 -0.027533 1 0 0 0 0 0 0 881780
-0.002169 -0.001674 0.121604 0.117835 0.593518 -0.647730 -0.027565 1 0 0 0 0 0 0 882802
-0.002170 -0.001670 0.121602 0.097974 0.662718 -0.685266 -0.027595 1 0 0 0 0 0 0 883783
-0.002171 -0.001667 0.121602 0.087156 0.699684 -0.700132 -0.027627 1 0 0 0 0 0 0 884782
-0.002171 -0.001666 0.121602 0.081613 0.718691 -0.705993 -0.027658 1 0 0 0 0 0 0 885774
-0.002171 -0.001666 0.121602 0.078855 0.728647 -0.708619 -0.027690 1 0 0 0 0 0 0 886825
-0.002171 -0.001665 0.121602 0.077494 0.733967 -0.709997 -0.027720 1 0 0 0 0 0 0 887771
-0.002171 -0.001665 0.121602 0.076865 0.737069 -0.711038 -0.027752 1 0 0 0 0 0 0 888787
-0.002171 -0.001665 0.121602 0.076582 0.739004 -0.711898 -0.027782 1 0 0 0 0 0 0 889768
-0.002171 -0.001665 0.121602 0.076471 0.740458 -0.712768 -0.027815 1 0 0 0 0 0 0 890820
-0.002171 -0.001665 0.121602 0.076474 0.741544 -0.713544 -0.027845 1 0 0 0 0 0 0 891782
-0.002171 -0.001665 0.121602 0.076515 0.742486 -0.714323 -0.027876 1 0 0 0 0 0 0 892748
-0.002171 -0.001665 0.121602 0.076586 0.743402 -0.715155 -0.027908 1 0 0 0 0 0 0 893780
-0.002171 -0.001665 0.121602 0.076650 0.744291 -0.715965 -0.027940 1 0 0 0 0 0 0 894798
-0.002171 -0.001665 0.121602 0.076737 0.745135 -0.716752 -0.027970 1 0 0 0 0 0 0 895783
-0.002171 -0.001665 0.121602 0.076819 0.745978 -0.717557 -0.028002 1 0 0 0 0 0 0 896780
-0.002171 -0.001665 0.121602 0.076893 0.746816 -0.718353 -0.028033 1 0 0 0 0 0 0 897781
-0.002171 -0.001665 0.121602 0.076993 0.747677 -0.719189 -0.028065 1 0 0 0 0 0 0 898818
-0.002171 -0.001665 0.121602 0.077065 0.748482 -0.719955 -0.028095 1 0 0 0 0 0 0 899782
-0.002171 -0.001665 0.121602 0.077160 0.749300 -0.720750 -0.028126 1 0 0 0 0 0 0 900767
-0.002171 -0.001665 0.121602 0.077236 0.750144 -0.721554 -0.028158 1 0 0 0 0 0 0 901778
-0.002184 -0.001679 0.121591 0.249675 0.934239 -0.573860 -0.028190 1 0 0 0 0 0 0 902806
-0.002191 -0.001686 0.121587 0.187142 0.868227 -0.651729 -0.028220 1 0 0 0 0 0 0 903783
-0.002194 -0.001689 0.121585 0.140369 0.819230 -0.692466 -0.028251 1 0 0 0 0 0 0 904763
-0.002196 -0.001691 0.121585 0.115234 0.793313 -0.708575 -0.028283 1 0 0 0 0 0 0 905778
-0.002196 -0.001692 0.121585 0.102444 0.780534 -0.714879 -0.028314 1 0 0 0 0 0 0 906794
-0.002197 -0.001692 0.121585 0.096039 0.774510 -0.717601 -0.028345 1 0 0 0 0 0 0 907779
-0.002197 -0.001692 0.121585 0.092877 0.771893 -0.719057 -0.028376 1 0 0 0 0 0 0 908761
-0.002197 -0.001692 0.121585 0.091337 0.771016 -0.720103 -0.028408 1 0 0 0 0 0 0 909776
-0.002197 -0.001692 0.121585 0.090614 0.770992 -0.720977 -0.028439 1 0 0 0 0 0 0 910775
-0.002197 -0.001692 0.121585 0.090297 0.771398 -0.721801 -0.028470 1 0 0 0 0 0 0 911775
-0.002197 -0.001692 0.121585 0.090187 0.772027 -0.722599 -0.028501 1 0 0 0 0 0 0 912760
-0.002197 -0.001692 0.121585 0.090193 0.772777 -0.723394 -0.028533 1 0 0 0 0 0 0 913780
-0.002197 -0.001693 0.121585 0.090235 0.773602 -0.724220 -0.028565 1 0 0 0 0 0 0 914813
-0.002197 -0.001693 0.121585 0.090306 0.774329 -0.724939 -0.028593 1 0 0 0 0 0 0 915711
-0.002197 -0.001693 0.121585 0.090393 0.775183 -0.725734 -0.028625 1 0 0 0 0 0 0 916720
-0.002197 -0.001693 0.121585 0.090485 0.776000 -0.726517 -0.028656 1 0 0 0 0 0 0 917709
-0.002197 -0.001693 0.121585 0.090572 0.776858 -0.727313 -0.028687 1 0 0 0 0 0 0 918721
-0.002197 -0.001693 0.121585 0.090673 0.777684 -0.728109 -0.028718 1 0 0 0 0 0 0 919710
-0.002197 -0.001693 0.121585 0.090768 0.778540 -0.728889 -0.028749 1 0 0 0 0 0 0 920710
-0.002197 -0.001693 0.121585 0.090871 0.779385 -0.729702 -0.028781 1 0 0 0 0 0 0 921721
-0.002197 -0.001693 0.121585 0.090965 0.780232 -0.730473 -0.028812 1 0 0 0 0 0 0 922709
-0.002197 -0.001693 0.121585 0.091056 0.781080 -0.731280 -0.028843 1 0 0 0 0 0 0 923720
-0.002197 -0.001693 0.121585 0.091173 0.781922 -0.732063 -0.028874 1 0 0 0 0 0 0 924709
-0.002197 -0.001693 0.121585 0.091254 0.782771 -0.732864 -0.028906 1 0 0 0 0 0 0 925719
-0.002197 -0.001693 0.121585 0.091370 0.783614 -0.733648 -0.028937 1 0 0 0 0 0 0 926709
-0.002197 -0.001693 0.121585 0.091452 0.784465 -0.734450 -0.028968 1 0 0 0 0 0 0 927720
-0.002197 -0.001693 0.121585 0.091567 0.785308 -0.735233 -0.028999 1 0 0 0 0 0 0 928710
-0.002197 -0.001693 0.121585 0.091649 0.786156 -0.736033 -0.029031 1 0 0 0 0 0 0 929719
-0.002197 -0.001693 0.121585 0.091765 0.786999 -0.736817 -0.029062 1 0 0 0 0 0 0 930709
-0.002197 -0.001693 0.121585 0.091845 0.787841 -0.737611 -0.029093 1 0 0 0 0 0 0 931710
-0.002197 -0.001693 0.121585 0.091963 0.788700 -0.738410 -0.029125 1 0 0 0 0 0 0 932719
-0.002197 -0.001693 0.121585 0.092051 0.789541 -0.739188 -0.029156 1 0 0 0 0 0 0 933709
-0.002197 -0.001693 0.121585 0.092153 0.790386 -0.740001 -0.029187 1 0 0 0 0 0 0 934720
-0.002197 -0.001693 0.121585 0.092247 0.791234 -0.740774 -0.029218 1 0 0 0 0 0 0 935710
-0.002178 -0.001697 0.121575 -0.164477 0.851303 -0.607352 -0.029250 1 0 0 0 0 0 0 936719
-0.002169 -0.001699 0.121571 -0.068594 0.831197 -0.677646 -0.029281 1 0 0 0 0 0 0 937720
-0.002164 -0.001700 0.121570 0.001107 0.815976 -0.714487 -0.029312 1 0 0 0 0 0 0 938721
-0.002162 -0.001701 0.121569 0.037937 0.808037 -0.729101 -0.029344 1 0 0 0 0 0 0 939726
-0.002161 -0.001701 0.121569 0.056511 0.804346 -0.734827 -0.029375 1 0 0 0 0 0 0 940716
-0.002160 -0.001701 0.121569 0.065832 0.802889 -0.737370 -0.029406 1 0 0 0 0 0 0 941719
-0.002160 -0.001701 0.121569 0.070510 0.802586 -0.738779 -0.029437 1 0 0 0 0 0 0 942726
-0.002160 -0.001701 0.121569 0.072876 0.802844 -0.739776 -0.029469 1 0 0 0 0 0 0 943723
-0.002160 -0.001701 0.121569 0.074103 0.803376 -0.740618 -0.029499 1 0 0 0 0 0 0 944706
-0.002165 -0.001683 0.121559 0.148117 0.552379 -0.604720 -0.029531 1 0 0 0 0 0 0 945719
-0.002168 -0.001674 0.121556 0.122499 0.646853 -0.676291 -0.029562 1 0 0 0 0 0 0 946724
-0.002169 -0.001669 0.121554 0.102827 0.715848 -0.713775 -0.029594 1 0 0 0 0 0 0 947723
-0.002170 -0.001667 0.121554 0.092120 0.752693 -0.728596 -0.029625 1 0 0 0 0 0 0 948721
-0.002170 -0.001665 0.121554 0.086633 0.771652 -0.734433 -0.029656 1 0 0 0 0 0 0 949721
-0.002170 -0.001665 0.121554 0.083881 0.781542 -0.736993 -0.029687 1 0 0 0 0 0 0 950722
-0.002170 -0.001665 0.121554 0.082560 0.786925 -0.738440 -0.029720 1 0 0 0 0 0 0 951778
-0.002171 -0.001664 0.121554 0.081906 0.790027 -0.739441 -0.029752 1 0 0 0 0 0 0 952782
-0.002171 -0.001664 0.121554 0.081644 0.791996 -0.740304 -0.029783 1 0 0 0 0 0 0 953799
-0.002171 -0.001664 0.121554 0.081546 0.793398 -0.741114 -0.029815 1 0 0 0 0 0 0 954807
-0.002171 -0.001664 0.121554 0.081545 0.794490 -0.741890 -0.029846 1 0 0 0 0 0 0 955790
-0.002171 -0.001664 0.121554 0.081576 0.795460 -0.742665 -0.029877 1 0 0 0 0 0 0 956788
-0.002171 -0.001664 0.121554 0.081648 0.796371 -0.743449 -0.029908 1 0 0 0 0 0 0 957790
-0.002171 -0.001664 0.121554 0.081722 0.797246 -0.744227 -0.029939 1 0 0 0 0 0 0 958792
-0.002171 -0.001664 0.121554 0.081790 0.798086 -0.744995 -0.029970 1 0 0 0 0 0 0 959780
-0.002171 -0.001664 0.121554 0.081881 0.798926 -0.745763 -0.030002 1 0 0 0 0 0 0 960778
-0.002183 -0.001678 0.121543 0.254618 0.983315 -0.597700 -0.030033 1 0 0 0 0 0 0 961779
-0.002190 -0.001685 0.121539 0.192312 0.917598 -0.675477 -0.030065 1 0 0 0 0 0 0 962810
-0.002193 -0.001688 0.121537 0.145646 0.868708 -0.716149 -0.030095 1 0 0 0 0 0 0 963778
-0.002195 -0.001690 0.121537 0.120555 0.842851 -0.732212 -0.030127 1 0 0 0 0 0 0 964788
-0.002196 -0.001691 0.121537 0.107812 0.830093 -0.738470 -0.030158 1 0 0 0 0 0 0 965784
-0.002177 -0.001696 0.121527 -0.155578 0.883385 -0.606803 -0.030190 1 0 0 0 0 0 0 966823
-0.002168 -0.001698 0.121523 -0.063162 0.859845 -0.677706 -0.030220 1 0 0 0 0 0 0 967783
-0.002163 -0.001700 0.121522 0.004823 0.842907 -0.714745 -0.030252 1 0 0 0 0 0 0 968781
-0.002161 -0.001700 0.121521 0.040792 0.834114 -0.729380 -0.030283 1 0 0 0 0 0 0 969779
-0.002165 -0.001682 0.121511 0.132310 0.578171 -0.598283 -0.030315 1 0 0 0 0 0 0 970799
-0.002167 -0.001673 0.121508 0.115460 0.670020 -0.671539 -0.030345 1 0 0 0 0 0 0 971778
-0.002181 -0.001682 0.121495 0.272824 0.921252 -0.560667 -0.030376 1 0 0 0 0 0 0 972777
-0.002188 -0.001686 0.121491 0.201961 0.890915 -0.652691 -0.030408 1 0 0 0 0 0 0 973779
-0.002192 -0.001689 0.121489 0.150868 0.859917 -0.698488 -0.030440 1 0 0 0 0 0 0 974812
-0.002194 -0.001690 0.121489 0.123526 0.842949 -0.716299 -0.030470 1 0 0 0 0 0 0 975778
-0.002195 -0.001690 0.121489 0.109613 0.834613 -0.723158 -0.030501 1 0 0 0 0 0 0 976776
-0.002195 -0.001691 0.121489 0.102645 0.830830 -0.726066 -0.030533 1 0 0 0 0 0 0 977783
-0.002195 -0.001691 0.121489 0.099206 0.829343 -0.727565 -0.030564 1 0 0 0 0 0 0 978783
-0.002195 -0.001691 0.121489 0.097512 0.829013 -0.728570 -0.030595 1 0 0 0 0 0 0 979783
-0.002201 -0.001672 0.121478 0.170072 0.577422 -0.592427 -0.030626 1 0 0 0 0 0 0 980765
-0.002204 -0.001663 0.121475 0.143841 0.671423 -0.663966 -0.030657 1 0 0 0 0 0 0 981766
-0.002205 -0.001659 0.121474 0.123867 0.740191 -0.701429 -0.030690 1 0 0 0 0 0 0 982795
-0.002206 -0.001656 0.121473 0.113017 0.776886 -0.716223 -0.030720 1 0 0 0 0 0 0 983782
-0.002206 -0.001655 0.121473 0.107473 0.795782 -0.722000 -0.030752 1 0 0 0 0 0 0 984780
-0.002219 -0.001668 0.121462 0.277329 0.989209 -0.575470 -0.030783 1 0 0 0 0 0 0 985777
-0.002226 -0.001675 0.121458 0.213755 0.928122 -0.653851 -0.030815 1 0 0 0 0 0 0 986814
-0.002229 -0.001678 0.121457 0.166461 0.881547 -0.694700 -0.030845 1 0 0 0 0 0 0 987780
-0.002231 -0.001680 0.121456 0.141079 0.856847 -0.710776 -0.030877 1 0 0 0 0 0 0 988778
-0.002232 -0.001681 0.121456 0.128170 0.844665 -0.717025 -0.030908 1 0 0 0 0 0 0 989777
-0.002232 -0.001681 0.121456 0.121717 0.838954 -0.719706 -0.030939 1 0 0 0 0 0 0 990793
-0.002232 -0.001681 0.121456 0.118530 0.836485 -0.721100 -0.030970 1 0 0 0 0 0 0 991778
-0.002232 -0.001681 0.121456 0.117007 0.835682 -0.722068 -0.031002 1 0 0 0 0 0 0 992778
-0.002245 -0.001695 0.121445 0.288869 1.019204 -0.573663 -0.031032 1 0 0 0 0 0 0 993761
-0.002252 -0.001702 0.121441 0.226414 0.953282 -0.651484 -0.031065 1 0 0 0 0 0 0 994796
-0.002255 -0.001705 0.121440 0.179690 0.904308 -0.692127 -0.031095 1 0 0 0 0 0 0 995759
-0.002257 -0.001707 0.121439 0.154599 0.878445 -0.708153 -0.031126 1 0 0 0 0 0 0 996775
-0.002263 -0.001689 0.121429 0.215164 0.613736 -0.577283 -0.031157 1 0 0 0 0 0 0 997761
-0.002266 -0.001680 0.121425 0.183003 0.701107 -0.650712 -0.031190 1 0 0 0 0 0 0 998797
-0.002249 -0.001680 0.121414 -0.097230 0.825747 -0.554402 -0.031218 1 0 0 0 0 0 0 999716
-0.002240 -0.001681 0.121410 -0.014103 0.839907 -0.638739 -0.031249 1 0 0 0 0 0 1 707
-0.002236 -0.001681 0.121409 0.049030 0.841947 -0.680522 -0.031281 1 0 0 0 0 0 1 1717
-0.002234 -0.001681 0.121408 0.082536 0.842608 -0.696805 -0.031312 1 0 0 0 0 0 1 2707
-0.002233 -0.001681 0.121408 0.099448 0.843223 -0.703083 -0.031343 1 0 0 0 0 0 1 3718
-0.002245 -0.001694 0.121397 0.280515 1.027411 -0.556461 -0.031374 1 0 0 0 0 0 1 4706
-0.002251 -0.001701 0.121393 0.222715 0.961873 -0.634901 -0.031406 1 0 0 0 0 0 1 5717
-0.002254 -0.001705 0.121392 0.178322 0.913124 -0.675764 -0.031437 1 0 0 0 0 0 1 6706
-0.002256 -0.001706 0.121391 0.154391 0.887331 -0.691844 -0.031468 1 0 0 0 0 0 1 7716
-0.002257 -0.001707 0.121391 0.142214 0.874598 -0.698037 -0.031499 1 0 0 0 0 0 1 8706
-0.002257 -0.001708 0.121391 0.136138 0.868608 -0.700686 -0.031531 1 0 0 0 0 0 1 9707
-0.002257 -0.001708 0.121391 0.133137 0.866027 -0.702067 -0.031562 1 0 0 0 0 0 1 10717
-0.002270 -0.001722 0.121380 0.304231 1.048632 -0.553564 -0.031593 1 0 0 0 0 0 1 11708
-0.002277 -0.001729 0.121376 0.241562 0.982397 -0.631440 -0.031625 1 0 0 0 0 0 1 12716
-0.002280 -0.001732 0.121375 0.194756 0.933319 -0.672103 -0.031656 1 0 0 0 0 0 1 13706
-0.002282 -0.001734 0.121374 0.169595 0.907374 -0.688099 -0.031687 1 0 0 0 0 0 1 14715
-0.002282 -0.001735 0.121374 0.156840 0.894570 -0.694290 -0.031718 1 0 0 0 0 0 1 15717
-0.002288 -0.001716 0.121364 0.223771 0.636546 -0.559793 -0.031750 1 0 0 0 0 0 1 16716
-0.002291 -0.001707 0.121360 0.194887 0.727195 -0.631859 -0.031780 1 0 0 0 0 0 1 17706
-0.002293 -0.001703 0.121359 0.173622 0.794259 -0.669445 -0.031812 1 0 0 0 0 0 1 18716
-0.002294 -0.001701 0.121359 0.162113 0.830116 -0.684232 -0.031843 1 0 0 0 0 0 1 19707
-0.002294 -0.001700 0.121358 0.156264 0.848609 -0.689981 -0.031875 1 0 0 0 0 0 1 20716
-0.002294 -0.001699 0.121358 0.153361 0.858241 -0.692439 -0.031905 1 0 0 0 0 0 1 21706
-0.002307 -0.001712 0.121347 0.324469 1.046970 -0.544199 -0.031937 1 0 0 0 0 0 1 22716
-0.002314 -0.001719 0.121343 0.261912 0.983833 -0.622198 -0.031968 1 0 0 0 0 0 1 23707
-0.002317 -0.001722 0.121342 0.215167 0.936330 -0.662920 -0.032000 1 0 0 0 0 0 1 24717
-0.002318 -0.001724 0.121342 0.190074 0.911175 -0.678932 -0.032031 1 0 0 0 0 0 1 25731
-0.002319 -0.001725 0.121341 0.177322 0.898747 -0.685082 -0.032062 1 0 0 0 0 0 1 26716
-0.002320 -0.001725 0.121341 0.170960 0.892905 -0.687692 -0.032093 1 0 0 0 0 0 1 27702
-0.002320 -0.001726 0.121341 0.167851 0.890433 -0.689049 -0.032125 1 0 0 0 0 0 1 28727
-0.002320 -0.001726 0.121341 0.166369 0.889589 -0.689948 -0.032156 1 0 0 0 0 0 1 29715
-0.002333 -0.001739 0.121330 0.338159 1.073053 -0.540995 -0.032187 1 0 0 0 0 0 1 30725
-0.002339 -0.001746 0.121326 0.276058 1.007412 -0.618846 -0.032219 1 0 0 0 0 0 1 31725
-0.002343 -0.001750 0.121325 0.229551 0.958637 -0.659514 -0.032250 1 0 0 0 0 0 1 32718
-0.002344 -0.001751 0.121324 0.204565 0.932845 -0.675484 -0.032281 1 0 0 0 0 0 1 33719
-0.002345 -0.001752 0.121324 0.191890 0.920116 -0.681646 -0.032312 1 0 0 0 0 0 1 34721
-0.002346 -0.001753 0.121324 0.185569 0.914142 -0.684230 -0.032343 1 0 0 0 0 0 1 35719
-0.002346 -0.001753 0.121324 0.182495 0.911584 -0.685582 -0.032375 1 0 0 0 0 0 1 36720
-0.002346 -0.001753 0.121324 0.181027 0.910738 -0.686483 -0.032406 1 0 0 0 0 0 1 37718
-0.002346 -0.001753 0.121324 0.180374 0.910743 -0.687217 -0.032437 1 0 0 0 0 0 1 38719
-0.002346 -0.001753 0.121324 0.180140 0.911244 -0.687955 -0.032470 1 0 0 0 0 0 1 39776
-0.002340 -0.001771 0.121303 0.094926 1.154616 -0.404371 -0.032501 1 0 0 0 0 0 1 40777
-0.002337 -0.001780 0.121296 0.128518 1.068642 -0.551480 -0.032533 1 0 0 0 0 0 1 41797
-0.002335 -0.001785 0.121293 0.151532 1.004138 -0.628032 -0.032565 1 0 0 0 0 0 1 42803
-0.002335 -0.001787 0.121292 0.163217 0.969685 -0.657690 -0.032596 1 0 0 0 0 0 1 43787
-0.002334 -0.001788 0.121292 0.168968 0.952514 -0.668742 -0.032627 1 0 0 0 0 0 1 44785
-0.002339 -0.001770 0.121282 0.245173 0.692064 -0.535906 -0.032658 1 0 0 0 0 0 1 45789
-0.002355 -0.001775 0.121267 0.393399 0.964814 -0.458502 -0.032689 1 0 0 0 0 0 1 46786
-0.002363 -0.001777 0.121262 0.312747 0.965298 -0.573426 -0.032720 1 0 0 0 0 0 1 47777
-0.002367 -0.001779 0.121260 0.256063 0.951535 -0.628249 -0.032752 1 0 0 0 0 0 1 48782
-0.002369 -0.001779 0.121260 0.225788 0.943351 -0.649262 -0.032783 1 0 0 0 0 0 1 49778
-0.002370 -0.001779 0.121259 0.210443 0.939460 -0.657198 -0.032815 1 0 0 0 0 0 1 50812
-0.002370 -0.001780 0.121259 0.202773 0.937837 -0.660356 -0.032845 1 0 0 0 0 0 1 51775
-0.002371 -0.001780 0.121259 0.199012 0.937482 -0.661892 -0.032876 1 0 0 0 0 0 1 52777
-0.002371 -0.001780 0.121259 0.197212 0.937728 -0.662826 -0.032908 1 0 0 0 0 0 1 53773
-0.002371 -0.001780 0.121259 0.196413 0.938329 -0.663586 -0.032940 1 0 0 0 0 0 1 54794
-0.002371 -0.001780 0.121259 0.196091 0.939034 -0.664239 -0.032970 1 0 0 0 0 0 1 55779
-0.002371 -0.001780 0.121259 0.196026 0.939818 -0.664868 -0.033001 1 0 0 0 0 0 1 56750
-0.002384 -0.001793 0.121248 0.368450 1.124025 -0.515412 -0.033033 1 0 0 0 0 0 1 57783
-0.002390 -0.001800 0.121244 0.306932 1.059072 -0.593297 -0.033065 1 0 0 0 0 0 1 58811
-0.002393 -0.001804 0.121243 0.260743 1.010620 -0.633944 -0.033095 1 0 0 0 0 0 1 59777
-0.002395 -0.001805 0.121242 0.235927 0.985005 -0.649877 -0.033126 1 0 0 0 0 0 1 60776
-0.002396 -0.001806 0.121242 0.223339 0.972383 -0.656008 -0.033158 1 0 0 0 0 0 1 61775
-0.002396 -0.001807 0.121242 0.217076 0.966501 -0.658564 -0.033189 1 0 0 0 0 0 1 62793
-0.002396 -0.001807 0.121242 0.214042 0.963958 -0.659852 -0.033220 1 0 0 0 0 0 1 63773
-0.002396 -0.001807 0.121242 0.212603 0.963145 -0.660715 -0.033251 1 0 0 0 0 0 1 64775
-0.002396 -0.001807 0.121242 0.211988 0.963196 -0.661429 -0.033283 1 0 0 0 0 0 1 65786
-0.002397 -0.001807 0.121242 0.211782 0.963668 -0.662073 -0.033314 1 0 0 0 0 0 1 66781
-0.002397 -0.001807 0.121242 0.211766 0.964360 -0.662698 -0.033345 1 0 0 0 0 0 1 67779
-0.002377 -0.001811 0.121232 -0.045921 1.024458 -0.528927 -0.033376 1 0 0 0 0 0 1 68760
-0.002368 -0.001814 0.121229 0.049358 1.004647 -0.598660 -0.033408 1 0 0 0 0 0 1 69776
-0.002363 -0.001815 0.121228 0.118763 0.989624 -0.635132 -0.033440 1 0 0 0 0 0 1 70825
-0.002374 -0.001829 0.121216 0.327834 1.165027 -0.499166 -0.033470 1 0 0 0 0 0 1 71775
-0.002379 -0.001836 0.121212 0.284806 1.095671 -0.581958 -0.033501 1 0 0 0 0 0 1 72775
-0.002382 -0.001840 0.121211 0.247836 1.045035 -0.624341 -0.033532 1 0 0 0 0 0 1 73762
-0.002383 -0.001842 0.121210 0.227635 1.018356 -0.640896 -0.033565 1 0 0 0 0 0 1 74814
-0.002384 -0.001843 0.121210 0.217330 1.005137 -0.647186 -0.033595 1 0 0 0 0 0 1 75774
-0.002384 -0.001843 0.121210 0.212210 0.998950 -0.649796 -0.033626 1 0 0 0 0 0 1 76775
-0.002390 -0.001825 0.121200 0.283078 0.743843 -0.513905 -0.033658 1 0 0 0 0 0 1 77773
-0.002393 -0.001815 0.121196 0.256375 0.835970 -0.585275 -0.033689 1 0 0 0 0 0 1 78792
-0.002394 -0.001811 0.121195 0.236189 0.903731 -0.622520 -0.033720 1 0 0 0 0 0 1 79774
-0.002395 -0.001809 0.121194 0.225253 0.939956 -0.637128 -0.033751 1 0 0 0 0 0 1 80763
-0.002395 -0.001807 0.121194 0.219704 0.958635 -0.642738 -0.033782 1 0 0 0 0 0 1 81757
-0.002395 -0.001807 0.121194 0.216987 0.968467 -0.645132 -0.033815 1 0 0 0 0 0 1 82806
-0.002395 -0.001807 0.121194 0.215699 0.973753 -0.646323 -0.033845 1 0 0 0 0 0 1 83757
-0.002396 -0.001806 0.121194 0.215161 0.976873 -0.647155 -0.033876 1 0 0 0 0 0 1 84770
-0.002396 -0.001806 0.121194 0.214978 0.978870 -0.647810 -0.033907 1 0 0 0 0 0 1 85754
-0.002396 -0.001806 0.121194 0.214988 0.980353 -0.648459 -0.033939 1 0 0 0 0 0 1 86787
-0.002396 -0.001806 0.121194 0.215081 0.981500 -0.649043 -0.033969 1 0 0 0 0 0 1 87753
-0.002396 -0.001806 0.121194 0.215239 0.982554 -0.649656 -0.034001 1 0 0 0 0 0 1 88770
-0.002377 -0.001811 0.121184 -0.042473 1.042865 -0.515740 -0.034032 1 0 0 0 0 0 1 89752
-0.002367 -0.001813 0.121181 0.052735 1.023187 -0.585443 -0.034065 1 0 0 0 0 0 1 90795
-0.002362 -0.001814 0.121180 0.122062 1.008151 -0.621830 -0.034095 1 0 0 0 0 0 1 91758
-0.002365 -0.001796 0.121169 0.232085 0.747878 -0.498760 -0.034126 1 0 0 0 0 0 1 92770
-0.002367 -0.001787 0.121165 0.225074 0.837099 -0.574803 -0.034157 1 0 0 0 0 0 1 93755
-0.002368 -0.001783 0.121164 0.214723 0.903450 -0.613707 -0.034190 1 0 0 0 0 0 1 94804
-0.002368 -0.001780 0.121164 0.208673 0.938838 -0.628828 -0.034218 1 0 0 0 0 0 1 95703
-0.002369 -0.001779 0.121163 0.205583 0.957142 -0.634640 -0.034249 1 0 0 0 0 0 1 96714
-0.002369 -0.001779 0.121163 0.204053 0.966716 -0.637054 -0.034280 1 0 0 0 0 0 1 97703
-0.002369 -0.001779 0.121163 0.203377 0.971941 -0.638292 -0.034312 1 0 0 0 0 0 1 98703
-0.002369 -0.001778 0.121163 0.203122 0.974995 -0.639103 -0.034343 1 0 0 0 0 0 1 99713
-0.002369 -0.001778 0.121163 0.203086 0.976956 -0.639749 -0.034374 1 0 0 0 0 0 1 100703
-0.002369 -0.001778 0.121163 0.203157 0.978395 -0.640373 -0.034406 1 0 0 0 0 0 1 101712
-0.002369 -0.001778 0.121163 0.203293 0.979556 -0.640953 -0.034437 1 0 0 0 0 0 1 102710
-0.002369 -0.001778 0.121163 0.203439 0.980586 -0.641542 -0.034468 1 0 0 0 0 0 1 103715
-0.002374 -0.001760 0.121153 0.276950 0.729074 -0.504584 -0.034499 1 0 0 0 0 0 1 104713
-0.002377 -0.001750 0.121150 0.251641 0.822723 -0.575745 -0.034530 1 0 0 0 0 0 1 105703
-0.002378 -0.001746 0.121148 0.232165 0.891242 -0.612919 -0.034562 1 0 0 0 0 0 1 106713
-0.002379 -0.001744 0.121148 0.221564 0.927850 -0.627487 -0.034593 1 0 0 0 0 0 1 107703
-0.002380 -0.001742 0.121148 0.216200 0.946709 -0.633081 -0.034624 1 0 0 0 0 0 1 108708
-0.002361 -0.001746 0.121138 -0.044422 1.015974 -0.500809 -0.034656 1 0 0 0 0 0 1 109713
-0.002351 -0.001748 0.121134 0.049211 1.000668 -0.571058 -0.034687 1 0 0 0 0 0 1 110703
-0.002347 -0.001749 0.121133 0.117740 0.987848 -0.607657 -0.034718 1 0 0 0 0 0 1 111713
-0.002344 -0.001750 0.121133 0.154005 0.981111 -0.621994 -0.034749 1 0 0 0 0 0 1 112703
-0.002343 -0.001750 0.121132 0.172331 0.978048 -0.627497 -0.034781 1 0 0 0 0 0 1 113712
-0.002343 -0.001750 0.121132 0.181541 0.976911 -0.629790 -0.034812 1 0 0 0 0 0 1 114701
-0.002342 -0.001750 0.121132 0.186249 0.976769 -0.630963 -0.034843 1 0 0 0 0 0 1 115703
-0.002342 -0.001750 0.121132 0.188659 0.977139 -0.631751 -0.034874 1 0 0 0 0 0 1 116714
-0.002342 -0.001750 0.121132 0.189956 0.977750 -0.632402 -0.034906 1 0 0 0 0 0 1 117711
-0.002342 -0.001750 0.121132 0.190687 0.978492 -0.632980 -0.034937 1 0 0 0 0 0 1 118703
-0.002348 -0.001732 0.121122 0.264519 0.726847 -0.495879 -0.034969 1 0 0 0 0 0 1 119726
-0.002350 -0.001722 0.121119 0.239340 0.820270 -0.567037 -0.034999 1 0 0 0 0 0 1 120712
-0.002352 -0.001718 0.121117 0.219938 0.888680 -0.604203 -0.035030 1 0 0 0 0 0 1 121705
-0.002365 -0.001729 0.121106 0.382015 1.108904 -0.468460 -0.035062 1 0 0 0 0 0 1 122725
-0.002372 -0.001735 0.121102 0.315270 1.062087 -0.551119 -0.035094 1 0 0 0 0 0 1 123723
-0.002375 -0.001738 0.121100 0.266429 1.022787 -0.593391 -0.035125 1 0 0 0 0 0 1 124741
-0.002377 -0.001739 0.121100 0.240259 1.001674 -0.609823 -0.035156 1 0 0 0 0 0 1 125718
-0.002378 -0.001740 0.121100 0.226987 0.991300 -0.616060 -0.035187 1 0 0 0 0 0 1 126719
-0.002379 -0.001740 0.121100 0.220386 0.986499 -0.618612 -0.035218 1 0 0 0 0 0 1 127716
-0.002379 -0.001740 0.121100 0.217162 0.984509 -0.619859 -0.035250 1 0 0 0 0 0 1 128714
-0.002379 -0.001740 0.121100 0.215638 0.983959 -0.620659 -0.035281 1 0 0 0 0 0 1 129715
-0.002379 -0.001740 0.121100 0.214973 0.984107 -0.621280 -0.035312 1 0 0 0 0 0 1 130715
-0.002379 -0.001741 0.121100 0.214742 0.984662 -0.621905 -0.035345 1 0 0 0 0 0 1 131773
-0.002379 -0.001741 0.121100 0.214707 0.985369 -0.622467 -0.035377 1 0 0 0 0 0 1 132782
-0.002379 -0.001741 0.121100 0.214808 0.986159 -0.623027 -0.035408 1 0 0 0 0 0 1 133793
-0.002379 -0.001741 0.121100 0.214945 0.987008 -0.623602 -0.035440 1 0 0 0 0 0 1 134822
-0.002384 -0.001722 0.121090 0.288440 0.735312 -0.486273 -0.035470 1 0 0 0 0 0 1 135781
-0.002387 -0.001713 0.121086 0.263201 0.828650 -0.557447 -0.035502 1 0 0 0 0 0 1 136783
-0.002389 -0.001708 0.121085 0.243775 0.896992 -0.594601 -0.035533 1 0 0 0 0 0 1 137784
-0.002389 -0.001706 0.121084 0.233203 0.933495 -0.609142 -0.035564 1 0 0 0 0 0 1 138766
-0.002390 -0.001705 0.121084 0.227844 0.952308 -0.614707 -0.035595 1 0 0 0 0 0 1 139775
-0.002390 -0.001704 0.121084 0.225206 0.962117 -0.617007 -0.035626 1 0 0 0 0 0 1 140771
-0.002371 -0.001708 0.121074 -0.034215 1.026932 -0.483434 -0.035658 1 0 0 0 0 0 1 141772
-0.002362 -0.001710 0.121071 0.059958 1.009386 -0.553219 -0.035690 1 0 0 0 0 0 1 142805
-0.002357 -0.001711 0.121069 0.128752 0.995434 -0.589584 -0.035720 1 0 0 0 0 0 1 143772
-0.002355 -0.001712 0.121069 0.165155 0.988107 -0.603808 -0.035751 1 0 0 0 0 0 1 144746
-0.002353 -0.001712 0.121069 0.183545 0.984752 -0.609254 -0.035782 1 0 0 0 0 0 1 145748
-0.002353 -0.001712 0.121069 0.192813 0.983525 -0.611551 -0.035815 1 0 0 0 0 0 1 146810
-0.002353 -0.001712 0.121069 0.197503 0.983259 -0.612670 -0.035845 1 0 0 0 0 0 1 147770
-0.002352 -0.001712 0.121069 0.199945 0.983554 -0.613413 -0.035876 1 0 0 0 0 0 1 148769
-0.002352 -0.001712 0.121069 0.201248 0.984145 -0.614014 -0.035907 1 0 0 0 0 0 1 149769
-0.002352 -0.001712 0.121069 0.201997 0.984873 -0.614600 -0.035939 1 0 0 0 0 0 1 150793
-0.002352 -0.001712 0.121069 0.202455 0.985652 -0.615128 -0.035970 1 0 0 0 0 0 1 151773
-0.002352 -0.001713 0.121069 0.202770 0.986476 -0.615667 -0.036001 1 0 0 0 0 0 1 152773
-0.002352 -0.001713 0.121069 0.203006 0.987304 -0.616199 -0.036033 1 0 0 0 0 0 1 153770
-0.002352 -0.001713 0.121069 0.203224 0.988191 -0.616758 -0.036065 1 0 0 0 0 0 1 154805
-0.002358 -0.001694 0.121059 0.276803 0.736440 -0.479247 -0.036095 1 0 0 0 0 0 1 155772
-0.002360 -0.001685 0.121055 0.251596 0.829618 -0.550426 -0.036126 1 0 0 0 0 0 1 156774
-0.002375 -0.001694 0.121043 0.404942 1.081719 -0.437100 -0.036158 1 0 0 0 0 0 1 157771
-0.002382 -0.001698 0.121038 0.333169 1.052707 -0.528657 -0.036190 1 0 0 0 0 0 1 158800
-0.002385 -0.001700 0.121037 0.281671 1.022389 -0.574083 -0.036220 1 0 0 0 0 0 1 159779
-0.002387 -0.001702 0.121036 0.254148 1.005791 -0.591611 -0.036251 1 0 0 0 0 0 1 160758
-0.002388 -0.001702 0.121036 0.240192 0.997663 -0.598222 -0.036283 1 0 0 0 0 0 1 161775
-0.002389 -0.001703 0.121036 0.233247 0.993991 -0.600890 -0.036315 1 0 0 0 0 0 1 162799
-0.002389 -0.001703 0.121036 0.229853 0.992534 -0.602136 -0.036345 1 0 0 0 0 0 1 163774
-0.002389 -0.001703 0.121036 0.228245 0.992233 -0.602926 -0.036376 1 0 0 0 0 0 1 164777
-0.002389 -0.001703 0.121036 0.227535 0.992515 -0.603531 -0.036408 1 0 0 0 0 0 1 165770
-0.002389 -0.001703 0.121036 0.227291 0.993101 -0.604107 -0.036440 1 0 0 0 0 0 1 166820
-0.002394 -0.001684 0.121026 0.300600 0.741199 -0.466460 -0.036470 1 0 0 0 0 0 1 167772
-0.002397 -0.001675 0.121022 0.275352 0.834216 -0.537639 -0.036501 1 0 0 0 0 0 1 168775
-0.002399 -0.001670 0.121021 0.255911 0.902365 -0.574778 -0.036533 1 0 0 0 0 0 1 169771
-0.002399 -0.001668 0.121021 0.245359 0.938797 -0.589285 -0.036564 1 0 0 0 0 0 1 170784
-0.002400 -0.001667 0.121021 0.239998 0.957507 -0.594803 -0.036594 1 0 0 0 0 0 1 171744
-0.002400 -0.001666 0.121021 0.237358 0.967311 -0.597086 -0.036626 1 0 0 0 0 0 1 172759
-0.002400 -0.001666 0.121021 0.236118 0.972604 -0.598217 -0.036657 1 0 0 0 0 0 1 173769
-0.002400 -0.001666 0.121021 0.235609 0.975661 -0.598937 -0.036689 1 0 0 0 0 0 1 174771
-0.002400 -0.001666 0.121021 0.235444 0.977607 -0.599526 -0.036720 1 0 0 0 0 0 1 175771
-0.002400 -0.001666 0.121021 0.235468 0.978978 -0.600061 -0.036751 1 0 0 0 0 0 1 176752
-0.002400 -0.001666 0.121021 0.235558 0.980102 -0.600580 -0.036782 1 0 0 0 0 0 1 177755
-0.002400 -0.001666 0.121021 0.235740 0.981102 -0.601124 -0.036815 1 0 0 0 0 0 1 178809
-0.002400 -0.001666 0.121021 0.235894 0.981969 -0.601600 -0.036844 1 0 0 0 0 0 1 179754
-0.002406 -0.001647 0.121010 0.309434 0.730284 -0.463773 -0.036876 1 0 0 0 0 0 1 180768
-0.002408 -0.001638 0.121007 0.284331 0.823225 -0.534974 -0.036907 1 0 0 0 0 0 1 181751
-0.002410 -0.001633 0.121006 0.264978 0.891366 -0.572143 -0.036939 1 0 0 0 0 0 1 182768
-0.002410 -0.001631 0.121005 0.254464 0.927746 -0.586651 -0.036970 1 0 0 0 0 0 1 183767
-0.002411 -0.001630 0.121005 0.249115 0.946456 -0.592170 -0.037001 1 0 0 0 0 0 1 184752
-0.002411 -0.001629 0.121005 0.246503 0.956241 -0.594448 -0.037032 1 0 0 0 0 0 1 185768
-0.002411 -0.001629 0.121005 0.245289 0.961509 -0.595567 -0.037064 1 0 0 0 0 0 1 186767
-0.002411 -0.001629 0.121005 0.244773 0.964561 -0.596280 -0.037095 1 0 0 0 0 0 1 187769
-0.002411 -0.001629 0.121005 0.244608 0.966475 -0.596853 -0.037126 1 0 0 0 0 0 1 188751
-0.002411 -0.001629 0.121005 0.244633 0.967859 -0.597392 -0.037157 1 0 0 0 0 0 1 189767
-0.002411 -0.001629 0.121005 0.244772 0.969015 -0.597951 -0.037191 1 0 0 0 0 0 1 190853
-0.002411 -0.001629 0.121005 0.244898 0.969840 -0.598376 -0.037218 1 0 0 0 0 0 1 191712
-0.002417 -0.001610 0.120995 0.318413 0.718171 -0.460335 -0.037249 1 0 0 0 0 0 1 192700
-0.002419 -0.001601 0.120991 0.293355 0.811020 -0.531596 -0.037281 1 0 0 0 0 0 1 193711
-0.002421 -0.001597 0.120990 0.274027 0.879078 -0.568774 -0.037312 1 0 0 0 0 0 1 194700
-0.002422 -0.001594 0.120989 0.263520 0.915425 -0.583291 -0.037343 1 0 0 0 0 0 1 195712
-0.002422 -0.001593 0.120989 0.258177 0.934118 -0.588800 -0.037374 1 0 0 0 0 0 1 196701
-0.002422 -0.001593 0.120989 0.255574 0.943862 -0.591063 -0.037406 1 0 0 0 0 0 1 197710
-0.002422 -0.001592 0.120989 0.254364 0.949120 -0.592183 -0.037437 1 0 0 0 0 0 1 198711
-0.002422 -0.001592 0.120989 0.253847 0.952124 -0.592885 -0.037468 1 0 0 0 0 0 1 199702
-0.002422 -0.001592 0.120989 0.253700 0.954046 -0.593457 -0.037499 1 0 0 0 0 0 1 200710
-0.002422 -0.001592 0.120989 0.253738 0.955387 -0.593980 -0.037530 1 0 0 0 0 0 1 201699
-0.002422 -0.001592 0.120989 0.253857 0.956466 -0.594489 -0.037562 1 0 0 0 0 0 1 202711
-0.002422 -0.001592 0.120989 0.254020 0.957401 -0.594971 -0.037593 1 0 0 0 0 0 1 203702
-0.002422 -0.001592 0.120989 0.254212 0.958272 -0.595481 -0.037624 1 0 0 0 0 0 1 204710
-0.002422 -0.001592 0.120989 0.254409 0.959099 -0.595972 -0.037655 1 0 0 0 0 0 1 205700
-0.002428 -0.001573 0.120979 0.327926 0.707360 -0.457719 -0.037687 1 0 0 0 0 0 1 206709
-0.002430 -0.001564 0.120975 0.302928 0.800023 -0.529018 -0.037718 1 0 0 0 0 0 1 207700
-0.002432 -0.001560 0.120974 0.283629 0.867989 -0.566210 -0.037749 1 0 0 0 0 0 1 208710
-0.002433 -0.001557 0.120974 0.273152 0.904272 -0.580721 -0.037780 1 0 0 0 0 0 1 209699
-0.002433 -0.001556 0.120974 0.267830 0.922936 -0.586234 -0.037812 1 0 0 0 0 0 1 210709
-0.002433 -0.001556 0.120974 0.265207 0.932640 -0.588489 -0.037843 1 0 0 0 0 0 1 211694
-0.002433 -0.001555 0.120974 0.264015 0.937882 -0.589596 -0.037874 1 0 0 0 0 0 1 212707
-0.002433 -0.001555 0.120974 0.263506 0.940894 -0.590307 -0.037906 1 0 0 0 0 0 1 213719
-0.002433 -0.001555 0.120974 0.263365 0.942773 -0.590858 -0.037937 1 0 0 0 0 0 1 214710
-0.002433 -0.001555 0.120974 0.263444 0.944244 -0.591466 -0.037973 1 0 0 0 0 0 1 215876
-0.002433 -0.001555 0.120974 0.263534 0.945160 -0.591877 -0.038000 1 0 0 0 0 0 1 216717
-0.002433 -0.001555 0.120974 0.263702 0.946097 -0.592365 -0.038031 1 0 0 0 0 0 1 217721
-0.002433 -0.001555 0.120974 0.263902 0.946935 -0.592859 -0.038062 1 0 0 0 0 0 1 218724
-0.002439 -0.001536 0.120963 0.337400 0.695212 -0.454393 -0.038093 1 0 0 0 0 0 1 219720
-0.002441 -0.001527 0.120960 0.312453 0.787722 -0.525737 -0.038124 1 0 0 0 0 0 1 220713
-0.002443 -0.001523 0.120958 0.293176 0.855605 -0.562952 -0.038156 1 0 0 0 0 0 1 221711
-0.002444 -0.001520 0.120958 0.282700 0.891860 -0.577458 -0.038187 1 0 0 0 0 0 1 222709
-0.002444 -0.001519 0.120958 0.277406 0.910494 -0.582967 -0.038218 1 0 0 0 0 0 1 223713
-0.002444 -0.001519 0.120958 0.274800 0.920173 -0.585219 -0.038249 1 0 0 0 0 0 1 224713
-0.002444 -0.001518 0.120958 0.273585 0.925398 -0.586306 -0.038281 1 0 0 0 0 0 1 225710
-0.002444 -0.001518 0.120958 0.273100 0.928351 -0.587002 -0.038311 1 0 0 0 0 0 1 226693
-0.002444 -0.001518 0.120958 0.272961 0.930254 -0.587565 -0.038344 1 0 0 0 0 0 1 227723
-0.002444 -0.001518 0.120958 0.272997 0.931563 -0.588068 -0.038375 1 0 0 0 0 0 1 228715
-0.002444 -0.001518 0.120958 0.273135 0.932594 -0.588561 -0.038406 1 0 0 0 0 0 1 229717
-0.002444 -0.001518 0.120958 0.273311 0.933494 -0.589031 -0.038437 1 0 0 0 0 0 1 230711
-0.002444 -0.001518 0.120958 0.273513 0.934324 -0.589523 -0.038468 1 0 0 0 0 0 1 231714
-0.002444 -0.001518 0.120958 0.273727 0.935112 -0.589997 -0.038500 1 0 0 0 0 0 1 232715
-0.002444 -0.001518 0.120958 0.273932 0.935883 -0.590473 -0.038531 1 0 0 0 0 0 1 233710
-0.002444 -0.001518 0.120958 0.274149 0.936656 -0.590958 -0.038562 1 0 0 0 0 0 1 234711
-0.002444 -0.001518 0.120958 0.274385 0.937462 -0.591467 -0.038595 1 0 0 0 0 0 1 235772
-0.002444 -0.001518 0.120958 0.274615 0.938231 -0.591940 -0.038626 1 0 0 0 0 0 1 236774
-0.002444 -0.001518 0.120958 0.274837 0.938986 -0.592416 -0.038657 1 0 0 0 0 0 1 237768
-0.002444 -0.001518 0.120958 0.275060 0.939765 -0.592919 -0.038690 1 0 0 0 0 0 1 238805
-0.002444 -0.001518 0.120958 0.275281 0.940505 -0.593375 -0.038720 1 0 0 0 0 0 1 239770
-0.002444 -0.001518 0.120958 0.275496 0.941257 -0.593861 -0.038751 1 0 0 0 0 0 1 240771
-0.002450 -0.001500 0.120948 0.349033 0.689415 -0.455139 -0.038783 1 0 0 0 0 0 1 241772
-0.002453 -0.001490 0.120944 0.324151 0.781746 -0.526523 -0.038814 1 0 0 0 0 0 1 242779
-0.002454 -0.001486 0.120943 0.304921 0.849504 -0.563732 -0.038845 1 0 0 0 0 0 1 243769
-0.002455 -0.001483 0.120942 0.294461 0.885694 -0.578253 -0.038876 1 0 0 0 0 0 1 244774
-0.002455 -0.001482 0.120942 0.289163 0.904283 -0.583751 -0.038907 1 0 0 0 0 0 1 245767
-0.002455 -0.001482 0.120942 0.286580 0.913946 -0.585995 -0.038939 1 0 0 0 0 0 1 246787
-0.002455 -0.001482 0.120942 0.285381 0.919132 -0.587074 -0.038970 1 0 0 0 0 0 1 247768
-0.002455 -0.001481 0.120942 0.284881 0.922096 -0.587766 -0.039001 1 0 0 0 0 0 1 248769
-0.002455 -0.001481 0.120942 0.284765 0.923939 -0.588312 -0.039032 1 0 0 0 0 0 1 249767
-0.002455 -0.001481 0.120942 0.284807 0.925261 -0.588821 -0.039065 1 0 0 0 0 0 1 250800
-0.002455 -0.001481 0.120942 0.284936 0.926251 -0.589291 -0.039095 1 0 0 0 0 0 1 251756
-0.002455 -0.001481 0.120942 0.285118 0.927139 -0.589756 -0.039126 1 0 0 0 0 0 1 252756
-0.002455 -0.001481 0.120942 0.285321 0.927953 -0.590235 -0.039158 1 0 0 0 0 0 1 253775
-0.002436 -0.001486 0.120932 0.026328 0.988612 -0.455777 -0.039189 1 0 0 0 0 0 1 254774
-0.002427 -0.001488 0.120929 0.120737 0.968681 -0.524916 -0.039220 1 0 0 0 0 0 1 255775
-0.002422 -0.001489 0.120928 0.189653 0.953551 -0.560975 -0.039251 1 0 0 0 0 0 1 256773
-0.002420 -0.001490 0.120927 0.226101 0.945638 -0.575041 -0.039282 1 0 0 0 0 0 1 257768
-0.002419 -0.001490 0.120927 0.244556 0.941940 -0.580395 -0.039314 1 0 0 0 0 0 1 258786
-0.002418 -0.001490 0.120927 0.253846 0.940398 -0.582563 -0.039345 1 0 0 0 0 0 1 259777
-0.002418 -0.001490 0.120927 0.258587 0.939985 -0.583604 -0.039375 1 0 0 0 0 0 1 260746
-0.002418 -0.001490 0.120927 0.261053 0.940180 -0.584289 -0.039407 1 0 0 0 0 0 1 261770
-0.002418 -0.001490 0.120927 0.262402 0.940654 -0.584854 -0.039440 1 0 0 0 0 0 1 262806
-0.002418 -0.001490 0.120927 0.263167 0.941233 -0.585329 -0.039470 1 0 0 0 0 0 1 263770
-0.002418 -0.001490 0.120927 0.263654 0.941898 -0.585794 -0.039501 1 0 0 0 0 0 1 264768
-0.002418 -0.001490 0.120927 0.264008 0.942617 -0.586255 -0.039532 1 0 0 0 0 0 1 265768
-0.002423 -0.001472 0.120917 0.337668 0.690646 -0.447352 -0.039565 1 0 0 0 0 0 1 266808
-0.002426 -0.001462 0.120913 0.312815 0.782729 -0.518676 -0.039594 1 0 0 0 0 0 1 267750
-0.002427 -0.001458 0.120912 0.293612 0.850396 -0.555892 -0.039626 1 0 0 0 0 0 1 268765
-0.002428 -0.001456 0.120911 0.283154 0.886520 -0.570386 -0.039657 1 0 0 0 0 0 1 269748
-0.002428 -0.001454 0.120911 0.277872 0.905104 -0.575878 -0.039689 1 0 0 0 0 0 1 270785
-0.002428 -0.001454 0.120911 0.275277 0.914709 -0.578093 -0.039719 1 0 0 0 0 0 1 271748
-0.002429 -0.001454 0.120911 0.274063 0.919906 -0.579168 -0.039751 1 0 0 0 0 0 1 272764
-0.002429 -0.001453 0.120911 0.273561 0.922827 -0.579837 -0.039782 1 0 0 0 0 0 1 273748
-0.002429 -0.001453 0.120911 0.273431 0.924708 -0.580393 -0.039815 1 0 0 0 0 0 1 274802
-0.002429 -0.001453 0.120911 0.273451 0.925951 -0.580854 -0.039844 1 0 0 0 0 0 1 275749
-0.002429 -0.001453 0.120911 0.273573 0.926961 -0.581323 -0.039876 1 0 0 0 0 0 1 276763
-0.002429 -0.001453 0.120911 0.273729 0.927813 -0.581771 -0.039907 1 0 0 0 0 0 1 277747
-0.002429 -0.001453 0.120911 0.273940 0.928629 -0.582242 -0.039939 1 0 0 0 0 0 1 278782
-0.002429 -0.001453 0.120911 0.274136 0.929369 -0.582681 -0.039969 1 0 0 0 0 0 1 279747
-0.002429 -0.001453 0.120911 0.274347 0.930135 -0.583158 -0.040001 1 0 0 0 0 0 1 280765
-0.002429 -0.001453 0.120911 0.274560 0.930840 -0.583601 -0.040032 1 0 0 0 0 0 1 281748
-0.002429 -0.001453 0.120911 0.274771 0.931601 -0.584057 -0.040064 1 0 0 0 0 0 1 282765
-0.002429 -0.001453 0.120911 0.274985 0.932328 -0.584510 -0.040095 1 0 0 0 0 0 1 283763
-0.002429 -0.001453 0.120911 0.275200 0.933033 -0.584972 -0.040126 1 0 0 0 0 0 1 284748
-0.002429 -0.001453 0.120911 0.275414 0.933780 -0.585423 -0.040157 1 0 0 0 0 0 1 285763
-0.002429 -0.001453 0.120911 0.275627 0.934524 -0.585900 -0.040190 1 0 0 0 0 0 1 286797
-0.002410 -0.001458 0.120901 0.016417 0.995145 -0.451136 -0.040218 1 0 0 0 0 0 1 287709
-0.002400 -0.001460 0.120898 0.110601 0.975200 -0.520244 -0.040249 1 0 0 0 0 0 1 288696
-0.002396 -0.001461 0.120897 0.179409 0.960082 -0.556303 -0.040281 1 0 0 0 0 0 1 289708
-0.002393 -0.001462 0.120896 0.215814 0.952157 -0.570349 -0.040311 1 0 0 0 0 0 1 290697
-0.002392 -0.001462 0.120896 0.234201 0.948430 -0.575673 -0.040343 1 0 0 0 0 0 1 291707
-0.002391 -0.001462 0.120896 0.243467 0.946894 -0.577825 -0.040374 1 0 0 0 0 0 1 292695
-0.002391 -0.001462 0.120896 0.248197 0.946505 -0.578870 -0.040406 1 0 0 0 0 0 1 293708
-0.002391 -0.001462 0.120896 0.250654 0.946645 -0.579524 -0.040436 1 0 0 0 0 0 1 294696
-0.002391 -0.001462 0.120896 0.251969 0.947100 -0.580062 -0.040468 1 0 0 0 0 0 1 295707
-0.002391 -0.001462 0.120896 0.252727 0.947674 -0.580527 -0.040499 1 0 0 0 0 0 1 296696
-0.002391 -0.001462 0.120896 0.253223 0.948339 -0.580982 -0.040531 1 0 0 0 0 0 1 297707
-0.002391 -0.001462 0.120896 0.253548 0.949020 -0.581435 -0.040561 1 0 0 0 0 0 1 298696
-0.002391 -0.001462 0.120896 0.253808 0.949745 -0.581883 -0.040593 1 0 0 0 0 0 1 299697
-0.002391 -0.001462 0.120896 0.254044 0.950474 -0.582334 -0.040624 1 0 0 0 0 0 1 300706
-0.002391 -0.001462 0.120896 0.254256 0.951184 -0.582778 -0.040655 1 0 0 0 0 0 1 301697
-0.002391 -0.001462 0.120896 0.254454 0.951919 -0.583229 -0.040687 1 0 0 0 0 0 1 302704
-0.002391 -0.001462 0.120896 0.254658 0.952660 -0.583671 -0.040718 1 0 0 0 0 0 1 303707
-0.002391 -0.001462 0.120896 0.254864 0.953382 -0.584120 -0.040749 1 0 0 0 0 0 1 304697
-0.002391 -0.001462 0.120896 0.255055 0.954111 -0.584579 -0.040780 1 0 0 0 0 0 1 305706
-0.002391 -0.001462 0.120896 0.255249 0.954865 -0.585023 -0.040812 1 0 0 0 0 0 1 306723
-0.002391 -0.001462 0.120896 0.255445 0.955575 -0.585476 -0.040843 1 0 0 0 0 0 1 307708
-0.002396 -0.001444 0.120886 0.329113 0.703325 -0.446238 -0.040874 1 0 0 0 0 0 1 308698
-0.002399 -0.001435 0.120882 0.304281 0.795218 -0.517554 -0.040906 1 0 0 0 0 0 1 309717
-0.002400 -0.001430 0.120881 0.285070 0.862717 -0.554738 -0.040937 1 0 0 0 0 0 1 310703
-0.002401 -0.001428 0.120880 0.274634 0.898781 -0.569218 -0.040968 1 0 0 0 0 0 1 311716
-0.002402 -0.001427 0.120880 0.269307 0.917301 -0.574680 -0.041000 1 0 0 0 0 0 1 312718
-0.002402 -0.001426 0.120880 0.266717 0.926894 -0.576879 -0.041031 1 0 0 0 0 0 1 313707
-0.002402 -0.001426 0.120880 0.265495 0.932047 -0.577945 -0.041062 1 0 0 0 0 0 1 314708
-0.002402 -0.001426 0.120880 0.264977 0.934983 -0.578601 -0.041093 1 0 0 0 0 0 1 315708
-0.002402 -0.001425 0.120880 0.264826 0.936803 -0.579113 -0.041124 1 0 0 0 0 0 1 316713
-0.002402 -0.001425 0.120880 0.264845 0.938069 -0.579581 -0.041156 1 0 0 0 0 0 1 317713
-0.002402 -0.001425 0.120880 0.264958 0.939061 -0.580040 -0.041187 1 0 0 0 0 0 1 318710
-0.002402 -0.001425 0.120880 0.265108 0.939897 -0.580473 -0.041218 1 0 0 0 0 0 1 319706
-0.002402 -0.001425 0.120880 0.265297 0.940687 -0.580920 -0.041249 1 0 0 0 0 0 1 320710
-0.002402 -0.001425 0.120880 0.265476 0.941445 -0.581356 -0.041281 1 0 0 0 0 0 1 321714
-0.002402 -0.001425 0.120880 0.265674 0.942161 -0.581795 -0.041312 1 0 0 0 0 0 1 322713
-0.002402 -0.001425 0.120880 0.265894 0.942943 -0.582265 -0.041345 1 0 0 0 0 0 1 323783
-0.002402 -0.001425 0.120880 0.266086 0.943643 -0.582708 -0.041376 1 0 0 0 0 0 1 324775
-0.002402 -0.001425 0.120880 0.266292 0.944378 -0.583150 -0.041408 1 0 0 0 0 0 1 325779
-0.002402 -0.001425 0.120880 0.266502 0.945100 -0.583596 -0.041440 1 0 0 0 0 0 1 326805
-0.002402 -0.001425 0.120880 0.266672 0.945790 -0.584025 -0.041470 1 0 0 0 0 0 1 327766
-0.002402 -0.001425 0.120880 0.266894 0.946499 -0.584460 -0.041501 1 0 0 0 0 0 1 328769
-0.002402 -0.001425 0.120880 0.267086 0.947214 -0.584912 -0.041532 1 0 0 0 0 0 1 329768
-0.002402 -0.001425 0.120880 0.267288 0.947937 -0.585341 -0.041564 1 0 0 0 0 0 1 330783
-0.002402 -0.001425 0.120880 0.267497 0.948634 -0.585777 -0.041595 1 0 0 0 0 0 1 331765
-0.002402 -0.001425 0.120880 0.267690 0.949355 -0.586234 -0.041626 1 0 0 0 0 0 1 332772
-0.002402 -0.001425 0.120880 0.267901 0.950063 -0.586661 -0.041657 1 0 0 0 0 0 1 333770
-0.002383 -0.001430 0.120870 0.008354 1.010861 -0.451633 -0.041690 1 0 0 0 0 0 1 334802
-0.002374 -0.001432 0.120867 0.102256 0.990911 -0.520691 -0.041720 1 0 0 0 0 0 1 335765
-0.002369 -0.001433 0.120866 0.170903 0.975809 -0.556711 -0.041751 1 0 0 0 0 0 1 336768
-0.002367 -0.001434 0.120865 0.207217 0.967885 -0.570732 -0.041782 1 0 0 0 0 0 1 337765
-0.002365 -0.001434 0.120865 0.225564 0.964186 -0.576049 -0.041815 1 0 0 0 0 0 1 338795
-0.002365 -0.001434 0.120865 0.234808 0.962628 -0.578185 -0.041845 1 0 0 0 0 0 1 339765
-0.002364 -0.001434 0.120865 0.239511 0.962200 -0.579214 -0.041876 1 0 0 0 0 0 1 340770
-0.002364 -0.001434 0.120865 0.241945 0.962354 -0.579850 -0.041907 1 0 0 0 0 0 1 341766
-0.002364 -0.001434 0.120865 0.243251 0.962802 -0.580375 -0.041940 1 0 0 0 0 0 1 342799
-0.002364 -0.001434 0.120865 0.244002 0.963344 -0.580821 -0.041970 1 0 0 0 0 0 1 343767
-0.002364 -0.001434 0.120865 0.244469 0.964001 -0.581256 -0.042001 1 0 0 0 0 0 1 344767
-0.002364 -0.001434 0.120865 0.244780 0.964678 -0.581700 -0.042032 1 0 0 0 0 0 1 345768
-0.002370 -0.001416 0.120855 0.318591 0.712204 -0.442203 -0.042065 1 0 0 0 0 0 1 346815
-0.002372 -0.001407 0.120851 0.293841 0.803787 -0.513455 -0.042095 1 0 0 0 0 0 1 347773
-0.002374 -0.001402 0.120850 0.274659 0.871152 -0.550611 -0.042126 1 0 0 0 0 0 1 348752
-0.002374 -0.001400 0.120849 0.264226 0.907136 -0.565072 -0.042157 1 0 0 0 0 0 1 349754
-0.002375 -0.001399 0.120849 0.258916 0.925622 -0.570534 -0.042189 1 0 0 0 0 0 1 350789
-0.002375 -0.001398 0.120849 0.256324 0.935202 -0.572718 -0.042220 1 0 0 0 0 0 1 351774
-0.002375 -0.001398 0.120849 0.255077 0.940330 -0.573758 -0.042251 1 0 0 0 0 0 1 352763
-0.002375 -0.001398 0.120849 0.254563 0.943240 -0.574401 -0.042282 1 0 0 0 0 0 1 353770
-0.002375 -0.001398 0.120849 0.254394 0.945045 -0.574898 -0.042313 1 0 0 0 0 0 1 354761
-0.002375 -0.001398 0.120849 0.254393 0.946292 -0.575341 -0.042345 1 0 0 0 0 0 1 355766
-0.002375 -0.001398 0.120849 0.254493 0.947273 -0.575786 -0.042376 1 0 0 0 0 0 1 356770
-0.002375 -0.001398 0.120849 0.254626 0.948107 -0.576210 -0.042407 1 0 0 0 0 0 1 357767
-0.002375 -0.001398 0.120849 0.254811 0.948896 -0.576650 -0.042440 1 0 0 0 0 0 1 358804
-0.002375 -0.001398 0.120849 0.254981 0.949609 -0.577059 -0.042470 1 0 0 0 0 0 1 359768
-0.002375 -0.001398 0.120849 0.255164 0.950320 -0.577489 -0.042501 1 0 0 0 0 0 1 360766
-0.002375 -0.001398 0.120849 0.255342 0.951035 -0.577903 -0.042532 1 0 0 0 0 0 1 361755
-0.002375 -0.001398 0.120849 0.255526 0.951748 -0.578346 -0.042564 1 0 0 0 0 0 1 362784
-0.002375 -0.001398 0.120849 0.255718 0.952419 -0.578744 -0.042594 1 0 0 0 0 0 1 363750
-0.002375 -0.001398 0.120849 0.255910 0.953128 -0.579193 -0.042626 1 0 0 0 0 0 1 364765
-0.002375 -0.001398 0.120849 0.256094 0.953840 -0.579607 -0.042657 1 0 0 0 0 0 1 365767
-0.002375 -0.001398 0.120849 0.256281 0.954539 -0.580030 -0.042689 1 0 0 0 0 0 1 366765
-0.002375 -0.001398 0.120849 0.256460 0.955228 -0.580460 -0.042720 1 0 0 0 0 0 1 367763
-0.002375 -0.001398 0.120849 0.256652 0.955924 -0.580872 -0.042751 1 0 0 0 0 0 1 368748
-0.002375 -0.001398 0.120849 0.256835 0.956624 -0.581309 -0.042782 1 0 0 0 0 0 1 369762
-0.002375 -0.001398 0.120849 0.257038 0.957337 -0.581732 -0.042814 1 0 0 0 0 0 1 370788
-0.002375 -0.001398 0.120849 0.257200 0.957981 -0.582134 -0.042843 1 0 0 0 0 0 1 371706
-0.002375 -0.001398 0.120849 0.257392 0.958680 -0.582548 -0.042874 1 0 0 0 0 0 1 372694
-0.002375 -0.001398 0.120849 0.257595 0.959384 -0.582982 -0.042905 1 0 0 0 0 0 1 373704
-0.002375 -0.001398 0.120849 0.257762 0.960070 -0.583404 -0.042936 1 0 0 0 0 0 1 374694
-0.002375 -0.001398 0.120849 0.257957 0.960784 -0.583826 -0.042968 1 0 0 0 0 0 1 375704
-0.002375 -0.001398 0.120849 0.258144 0.961477 -0.584246 -0.042999 1 0 0 0 0 0 1 376694
-0.002375 -0.001398 0.120849 0.258329 0.962162 -0.584675 -0.043030 1 0 0 0 0 0 1 377704
-0.002375 -0.001398 0.120849 0.258518 0.962872 -0.585095 -0.043061 1 0 0 0 0 0 1 378694
-0.002375 -0.001398 0.120849 0.258700 0.963571 -0.585530 -0.043093 1 0 0 0 0 0 1 379704
-0.002375 -0.001398 0.120849 0.258893 0.964271 -0.585945 -0.043124 1 0 0 0 0 0 1 380694
-0.002375 -0.001398 0.120849 0.259095 0.964975 -0.586379 -0.043155 1 0 0 0 0 0 1 381704
-0.002375 -0.001398 0.120849 0.259265 0.965668 -0.586806 -0.043187 1 0 0 0 0 0 1 382705
-0.002375 -0.001398 0.120849 0.259460 0.966356 -0.587213 -0.043218 1 0 0 0 0 0 1 383695
-0.002375 -0.001398 0.120849 0.259639 0.967064 -0.587653 -0.043249 1 0 0 0 0 0 1 384705
-0.002375 -0.001398 0.120849 0.259831 0.967764 -0.588068 -0.043280 1 0 0 0 0 0 1 385694
-0.002375 -0.001398 0.120849 0.260022 0.968472 -0.588496 -0.043312 1 0 0 0 0 0 1 386705
-0.002375 -0.001398 0.120849 0.260200 0.969155 -0.588923 -0.043343 1 0 0 0 0 0 1 387695
-0.002375 -0.001398 0.120849 0.260396 0.969868 -0.589346 -0.043374 1 0 0 0 0 0 1 388704
-0.002375 -0.001398 0.120849 0.260586 0.970549 -0.589778 -0.043405 1 0 0 0 0 0 1 389693
-0.002375 -0.001398 0.120849 0.260776 0.971253 -0.590189 -0.043437 1 0 0 0 0 0 1 390704
-0.002375 -0.001398 0.120849 0.260958 0.971957 -0.590614 -0.043468 1 0 0 0 0 0 1 391694
-0.002375 -0.001398 0.120849 0.261140 0.972655 -0.591050 -0.043499 1 0 0 0 0 0 1 392704
-0.002375 -0.001398 0.120849 0.261332 0.973354 -0.591464 -0.043530 1 0 0 0 0 0 1 393693
-0.002375 -0.001398 0.120849 0.261514 0.974052 -0.591899 -0.043562 1 0 0 0 0 0 1 394703
-0.002375 -0.001398 0.120849 0.261715 0.974782 -0.592332 -0.043594 1 0 0 0 0 0 1 395737
-0.002375 -0.001398 0.120849 0.261910 0.975457 -0.592749 -0.043624 1 0 0 0 0 0 1 396705
-0.002375 -0.001398 0.120849 0.262079 0.976150 -0.593175 -0.043655 1 0 0 0 0 0 1 397705
-0.002375 -0.001398 0.120849 0.262275 0.976842 -0.593584 -0.043687 1 0 0 0 0 0 1 398701
-0.002375 -0.001398 0.120849 0.262453 0.977544 -0.594021 -0.043718 1 0 0 0 0 0 1 399702
-0.002375 -0.001398 0.120849 0.262648 0.978253 -0.594441 -0.043749 1 0 0 0 0 0 1 400705
-0.002375 -0.001398 0.120849 0.262837 0.978958 -0.594868 -0.043781 1 0 0 0 0 0 1 401712
-0.002375 -0.001398 0.120849 0.263017 0.979648 -0.595299 -0.043812 1 0 0 0 0 0 1 402711
-0.002375 -0.001398 0.120849 0.263212 0.980357 -0.595720 -0.043843 1 0 0 0 0 0 1 403715
-0.002375 -0.001398 0.120849 0.263400 0.981028 -0.596146 -0.043874 1 0 0 0 0 0 1 404690
-0.002375 -0.001398 0.120849 0.263591 0.981738 -0.596560 -0.043906 1 0 0 0 0 0 1 405708
-0.002375 -0.001398 0.120849 0.263775 0.982447 -0.596989 -0.043937 1 0 0 0 0 0 1 406707
-0.002375 -0.001398 0.120849 0.263951 0.983125 -0.597413 -0.043967 1 0 0 0 0 0 1 407688
-0.002375 -0.001398 0.120849 0.264149 0.983844 -0.597839 -0.043999 1 0 0 0 0 0 1 408706
-0.002375 -0.001398 0.120849 0.264329 0.984536 -0.598270 -0.044031 1 0 0 0 0 0 1 409707
-0.002375 -0.001398 0.120849 0.264524 0.985242 -0.598688 -0.044062 1 0 0 0 0 0 1 410706
-0.002375 -0.001398 0.120849 0.264714 0.985948 -0.599116 -0.044093 1 0 0 0 0 0 1 411715
-0.002375 -0.001398 0.120849 0.264908 0.986619 -0.599544 -0.044124 1 0 0 0 0 0 1 412708
-0.002375 -0.001398 0.120849 0.265089 0.987340 -0.599964 -0.044156 1 0 0 0 0 0 1 413711
-0.002375 -0.001398 0.120849 0.265268 0.988030 -0.600393 -0.044187 1 0 0 0 0 0 1 414707
-0.002356 -0.001402 0.120839 0.005073 1.048955 -0.464853 -0.044218 1 0 0 0 0 0 1 415704
-0.002347 -0.001404 0.120836 0.098531 1.029110 -0.533815 -0.044249 1 0 0 0 0 0 1 416710
-0.002342 -0.001405 0.120835 0.166931 1.014043 -0.569785 -0.044281 1 0 0 0 0 0 1 417710
-0.002340 -0.001406 0.120834 0.203131 1.006126 -0.583789 -0.044312 1 0 0 0 0 0 1 418705
-0.002339 -0.001406 0.120834 0.221418 1.002404 -0.589065 -0.044343 1 0 0 0 0 0 1 419707
-0.002338 -0.001406 0.120834 0.230616 1.000861 -0.591190 -0.044374 1 0 0 0 0 0 1 420705
-0.002338 -0.001406 0.120834 0.235300 1.000429 -0.592214 -0.044405 1 0 0 0 0 0 1 421705
-0.002338 -0.001406 0.120834 0.237710 1.000554 -0.592838 -0.044437 1 0 0 0 0 0 1 422705
-0.002338 -0.001406 0.120834 0.239002 1.000972 -0.593328 -0.044468 1 0 0 0 0 0 1 423706
-0.002338 -0.001406 0.120834 0.239738 1.001548 -0.593765 -0.044499 1 0 0 0 0 0 1 424707
-0.002338 -0.001406 0.120834 0.240177 1.002165 -0.594191 -0.044531 1 0 0 0 0 0 1 425707
-0.002338 -0.001406 0.120834 0.240489 1.002842 -0.594606 -0.044562 1 0 0 0 0 0 1 426707
-0.002337 -0.001406 0.120834 0.240738 1.003575 -0.595060 -0.044595 1 0 0 0 0 0 1 427771
-0.002337 -0.001406 0.120834 0.240946 1.004265 -0.595476 -0.044626 1 0 0 0 0 0 1 428766
-0.002319 -0.001411 0.120824 -0.019257 1.065167 -0.459727 -0.044657 1 0 0 0 0 0 1 429762
-0.002309 -0.001413 0.120821 0.074057 1.045399 -0.528733 -0.044690 1 0 0 0 0 0 1 430798
-0.002304 -0.001414 0.120819 0.142371 1.030308 -0.564717 -0.044720 1 0 0 0 0 0 1 431762
-0.002302 -0.001415 0.120819 0.178529 1.022415 -0.578726 -0.044751 1 0 0 0 0 0 1 432763
-0.002301 -0.001415 0.120819 0.196770 1.018701 -0.583995 -0.044782 1 0 0 0 0 0 1 433761
-0.002300 -0.001415 0.120819 0.205967 1.017175 -0.586119 -0.044814 1 0 0 0 0 0 1 434781
-0.002300 -0.001415 0.120819 0.210616 1.016738 -0.587123 -0.044845 1 0 0 0 0 0 1 435763
-0.002305 -0.001397 0.120808 0.286812 0.762945 -0.447321 -0.044876 1 0 0 0 0 0 1 436756
-0.002308 -0.001388 0.120805 0.263213 0.853821 -0.518507 -0.044907 1 0 0 0 0 0 1 437766
-0.002309 -0.001383 0.120804 0.244606 0.920822 -0.555621 -0.044939 1 0 0 0 0 0 1 438769
-0.002310 -0.001381 0.120803 0.234449 0.956596 -0.570040 -0.044970 1 0 0 0 0 0 1 439765
-0.002310 -0.001380 0.120803 0.229266 0.974970 -0.575459 -0.045001 1 0 0 0 0 0 1 440774
-0.002311 -0.001379 0.120803 0.226701 0.984494 -0.577612 -0.045032 1 0 0 0 0 0 1 441764
-0.002311 -0.001379 0.120803 0.225496 0.989613 -0.578657 -0.045065 1 0 0 0 0 0 1 442798
-0.002311 -0.001379 0.120803 0.224959 0.992485 -0.579254 -0.045095 1 0 0 0 0 0 1 443764
-0.002311 -0.001379 0.120803 0.224758 0.994264 -0.579731 -0.045126 1 0 0 0 0 0 1 444763
-0.002311 -0.001379 0.120803 0.224739 0.995510 -0.580154 -0.045157 1 0 0 0 0 0 1 445762
-0.002311 -0.001379 0.120803 0.224815 0.996481 -0.580576 -0.045189 1 0 0 0 0 0 1 446781
-0.002311 -0.001379 0.120803 0.224923 0.997305 -0.580965 -0.045220 1 0 0 0 0 0 1 447766
-0.002311 -0.001379 0.120803 0.225058 0.998060 -0.581377 -0.045251 1 0 0 0 0 0 1 448763
-0.002311 -0.001379 0.120803 0.225201 0.998788 -0.581779 -0.045282 1 0 0 0 0 0 1 449762
-0.002311 -0.001379 0.120803 0.225350 0.999511 -0.582191 -0.045315 1 0 0 0 0 0 1 450803
-0.002311 -0.001379 0.120803 0.225492 1.000172 -0.582575 -0.045344 1 0 0 0 0 0 1 451745
-0.002311 -0.001379 0.120803 0.225649 1.000872 -0.582983 -0.045376 1 0 0 0 0 0 1 452760
-0.002311 -0.001379 0.120803 0.225809 1.001558 -0.583371 -0.045407 1 0 0 0 0 0 1 453743
-0.002311 -0.001379 0.120803 0.225970 1.002296 -0.583799 -0.045440 1 0 0 0 0 0 1 454795
-0.002311 -0.001379 0.120803 0.226113 1.002931 -0.584181 -0.045469 1 0 0 0 0 0 1 455744
-0.002311 -0.001379 0.120803 0.226278 1.003638 -0.584582 -0.045501 1 0 0 0 0 0 1 456759
-0.002311 -0.001379 0.120803 0.226424 1.004308 -0.584983 -0.045532 1 0 0 0 0 0 1 457743
-0.002311 -0.001379 0.120803 0.226588 1.005040 -0.585398 -0.045564 1 0 0 0 0 0 1 458777
-0.002311 -0.001379 0.120803 0.226742 1.005696 -0.585779 -0.045594 1 0 0 0 0 0 1 459742
-0.002311 -0.001379 0.120803 0.226893 1.006386 -0.586193 -0.045626 1 0 0 0 0 0 1 460757
-0.002311 -0.001379 0.120803 0.227053 1.007072 -0.586582 -0.045657 1 0 0 0 0 0 1 461742
-0.002311 -0.001379 0.120803 0.227202 1.007786 -0.587009 -0.045689 1 0 0 0 0 0 1 462773
-0.002311 -0.001379 0.120803 0.227363 1.008451 -0.587386 -0.045719 1 0 0 0 0 0 1 463741
-0.002311 -0.001379 0.120803 0.227522 1.009152 -0.587793 -0.045751 1 0 0 0 0 0 1 464758
-0.002311 -0.001379 0.120803 0.227664 1.009833 -0.588201 -0.045782 1 0 0 0 0 0 1 465742
-0.002311 -0.001379 0.120803 0.227837 1.010555 -0.588611 -0.045814 1 0 0 0 0 0 1 466793
-0.002311 -0.001379 0.120803 0.227972 1.011173 -0.588982 -0.045843 1 0 0 0 0 0 1 467703
-0.002311 -0.001379 0.120803 0.228133 1.011862 -0.589372 -0.045874 1 0 0 0 0 0 1 468691
-0.002316 -0.001360 0.120793 0.302138 0.758478 -0.449067 -0.045905 1 0 0 0 0 0 1 469701
-0.002319 -0.001351 0.120789 0.277473 0.849373 -0.520180 -0.045936 1 0 0 0 0 0 1 470690
-0.002320 -0.001346 0.120788 0.258347 0.916386 -0.557261 -0.045968 1 0 0 0 0 0 1 471703
-0.002321 -0.001344 0.120787 0.247935 0.952160 -0.571677 -0.045999 1 0 0 0 0 0 1 472691
-0.002321 -0.001343 0.120787 0.242624 0.970529 -0.577074 -0.046030 1 0 0 0 0 0 1 473692
-0.002322 -0.001342 0.120787 0.240003 0.980053 -0.579237 -0.046062 1 0 0 0 0 0 1 474701
-0.002322 -0.001342 0.120787 0.238767 0.985135 -0.580254 -0.046093 1 0 0 0 0 0 1 475691
-0.002303 -0.001346 0.120777 -0.022504 1.048356 -0.444451 -0.046124 1 0 0 0 0 0 1 476701
-0.002293 -0.001348 0.120774 0.070166 1.029631 -0.513424 -0.046155 1 0 0 0 0 0 1 477690
-0.002289 -0.001350 0.120773 0.138159 1.015107 -0.549409 -0.046187 1 0 0 0 0 0 1 478700
-0.002286 -0.001350 0.120772 0.174137 1.007482 -0.563384 -0.046218 1 0 0 0 0 0 1 479692
-0.002285 -0.001350 0.120772 0.192304 1.003878 -0.568619 -0.046249 1 0 0 0 0 0 1 480690
-0.002285 -0.001351 0.120772 0.201453 1.002395 -0.570733 -0.046280 1 0 0 0 0 0 1 481700
-0.002284 -0.001351 0.120772 0.206067 1.001971 -0.571708 -0.046312 1 0 0 0 0 0 1 482698
-0.002284 -0.001351 0.120772 0.208445 1.002087 -0.572297 -0.046342 1 0 0 0 0 0 1 483689
-0.002284 -0.001351 0.120772 0.209705 1.002499 -0.572767 -0.046374 1 0 0 0 0 0 1 484702
-0.002284 -0.001351 0.120772 0.210407 1.003018 -0.573168 -0.046405 1 0 0 0 0 0 1 485688
-0.002284 -0.001351 0.120772 0.210832 1.003643 -0.573561 -0.046437 1 0 0 0 0 0 1 486701
-0.002284 -0.001351 0.120772 0.211109 1.004280 -0.573947 -0.046468 1 0 0 0 0 0 1 487691
-0.002284 -0.001351 0.120772 0.211325 1.004939 -0.574345 -0.046499 1 0 0 0 0 0 1 488708
-0.002284 -0.001351 0.120772 0.211503 1.005609 -0.574733 -0.046530 1 0 0 0 0 0 1 489699
-0.002284 -0.001351 0.120772 0.211664 1.006272 -0.575121 -0.046562 1 0 0 0 0 0 1 490701
-0.002284 -0.001351 0.120772 0.211808 1.006951 -0.575510 -0.046593 1 0 0 0 0 0 1 491708
-0.002284 -0.001351 0.120772 0.211948 1.007619 -0.575892 -0.046624 1 0 0 0 0 0 1 492698
-0.002284 -0.001351 0.120772 0.212099 1.008307 -0.576273 -0.046655 1 0 0 0 0 0 1 493703
-0.002284 -0.001351 0.120772 0.212241 1.008983 -0.576658 -0.046687 1 0 0 0 0 0 1 494703
-0.002284 -0.001351 0.120772 0.212379 1.009638 -0.577044 -0.046718 1 0 0 0 0 0 1 495703
-0.002284 -0.001351 0.120772 0.212537 1.010332 -0.577438 -0.046749 1 0 0 0 0 0 1 496708
-0.002284 -0.001351 0.120772 0.212661 1.011003 -0.577825 -0.046781 1 0 0 0 0 0 1 497707
-0.002284 -0.001351 0.120772 0.212823 1.011663 -0.578199 -0.046811 1 0 0 0 0 0 1 498694
-0.002284 -0.001351 0.120772 0.212953 1.012360 -0.578589 -0.046843 1 0 0 0 0 0 1 499705
-0.002284 -0.001351 0.120772 0.213086 1.013027 -0.578981 -0.046874 1 0 0 0 0 0 1 500703
-0.002284 -0.001351 0.120772 0.213244 1.013696 -0.579360 -0.046905 1 0 0 0 0 0 1 501686
-0.002284 -0.001351 0.120772 0.213373 1.014358 -0.579743 -0.046936 1 0 0 0 0 0 1 502692
-0.002284 -0.001351 0.120772 0.213543 1.015112 -0.580170 -0.046970 1 0 0 0 0 0 1 503785
-0.002284 -0.001351 0.120772 0.213673 1.015783 -0.580545 -0.047001 1 0 0 0 0 0 1 504772
-0.002284 -0.001351 0.120772 0.213809 1.016437 -0.580930 -0.047032 1 0 0 0 0 0 1 505769
-0.002284 -0.001351 0.120772 0.213970 1.017141 -0.581330 -0.047064 1 0 0 0 0 0 1 506790
-0.002284 -0.001351 0.120772 0.214091 1.017800 -0.581710 -0.047095 1 0 0 0 0 0 1 507772
-0.002284 -0.001351 0.120772 0.214242 1.018471 -0.582082 -0.047126 1 0 0 0 0 0 1 508771
-0.002284 -0.001351 0.120772 0.214393 1.019152 -0.582478 -0.047157 1 0 0 0 0 0 1 509766
-0.002284 -0.001351 0.120772 0.214518 1.019833 -0.582871 -0.047189 1 0 0 0 0 0 1 510781
-0.002284 -0.001351 0.120772 0.214676 1.020501 -0.583250 -0.047220 1 0 0 0 0 0 1 511763
-0.002284 -0.001351 0.120772 0.214811 1.021168 -0.583623 -0.047251 1 0 0 0 0 0 1 512762
-0.002290 -0.001332 0.120762 0.288907 0.767470 -0.443012 -0.047282 1 0 0 0 0 0 1 513762
-0.002292 -0.001323 0.120758 0.264291 0.858135 -0.514084 -0.047314 1 0 0 0 0 0 1 514794
-0.002294 -0.001318 0.120757 0.245193 0.924967 -0.551130 -0.047345 1 0 0 0 0 0 1 515761
-0.002294 -0.001316 0.120756 0.234776 0.960688 -0.565520 -0.047376 1 0 0 0 0 0 1 516768
-0.002295 -0.001315 0.120756 0.229463 0.978997 -0.570913 -0.047407 1 0 0 0 0 0 1 517763
-0.002295 -0.001314 0.120756 0.226850 0.988503 -0.573059 -0.047440 1 0 0 0 0 0 1 518798
-0.002295 -0.001314 0.120756 0.225589 0.993551 -0.574044 -0.047470 1 0 0 0 0 0 1 519764
-0.002295 -0.001314 0.120756 0.225029 0.996403 -0.574632 -0.047501 1 0 0 0 0 0 1 520764
-0.002295 -0.001314 0.120756 0.224824 0.998165 -0.575085 -0.047532 1 0 0 0 0 0 1 521762
-0.002295 -0.001314 0.120756 0.224794 0.999382 -0.575499 -0.047564 1 0 0 0 0 0 1 522779
-0.002295 -0.001314 0.120756 0.224843 1.000296 -0.575878 -0.047595 1 0 0 0 0 0 1 523759
-0.002295 -0.001314 0.120756 0.224949 1.001087 -0.576262 -0.047626 1 0 0 0 0 0 1 524760
-0.002295 -0.001314 0.120756 0.225072 1.001821 -0.576640 -0.047657 1 0 0 0 0 0 1 525759
-0.002295 -0.001314 0.120756 0.225216 1.002530 -0.577025 -0.047690 1 0 0 0 0 0 1 526795
-0.002295 -0.001314 0.120756 0.225354 1.003177 -0.577395 -0.047720 1 0 0 0 0 0 1 527759
-0.002295 -0.001314 0.120756 0.225486 1.003849 -0.577775 -0.047751 1 0 0 0 0 0 1 528760
-0.002295 -0.001314 0.120756 0.225654 1.004519 -0.578155 -0.047782 1 0 0 0 0 0 1 529768
-0.002295 -0.001314 0.120756 0.225786 1.005183 -0.578541 -0.047814 1 0 0 0 0 0 1 530787
-0.002295 -0.001314 0.120756 0.225949 1.005832 -0.578912 -0.047845 1 0 0 0 0 0 1 531768
-0.002295 -0.001314 0.120756 0.226088 1.006497 -0.579286 -0.047876 1 0 0 0 0 0 1 532775
-0.002295 -0.001314 0.120756 0.226223 1.007135 -0.579664 -0.047907 1 0 0 0 0 0 1 533758
-0.002295 -0.001314 0.120756 0.226394 1.007812 -0.580051 -0.047939 1 0 0 0 0 0 1 534782
-0.002295 -0.001314 0.120756 0.226520 1.008450 -0.580422 -0.047970 1 0 0 0 0 0 1 535761
-0.002295 -0.001314 0.120756 0.226682 1.009124 -0.580806 -0.048001 1 0 0 0 0 0 1 536761
-0.002295 -0.001314 0.120756 0.226823 1.009774 -0.581172 -0.048032 1 0 0 0 0 0 1 537760
-0.002295 -0.001314 0.120756 0.226967 1.010446 -0.581569 -0.048065 1 0 0 0 0 0 1 538797
-0.002295 -0.001314 0.120756 0.227128 1.011082 -0.581932 -0.048095 1 0 0 0 0 0 1 539758
-0.002295 -0.001314 0.120756 0.227254 1.011720 -0.582304 -0.048125 1 0 0 0 0 0 1 540738
-0.002295 -0.001314 0.120756 0.227411 1.012398 -0.582682 -0.048157 1 0 0 0 0 0 1 541758
-0.002295 -0.001314 0.120756 0.227566 1.013059 -0.583081 -0.048189 1 0 0 0 0 0 1 542780
-0.002295 -0.001314 0.120756 0.227706 1.013705 -0.583435 -0.048219 1 0 0 0 0 0 1 543748
-0.002295 -0.001314 0.120756 0.227863 1.014380 -0.583830 -0.048251 1 0 0 0 0 0 1 544760
-0.002295 -0.001314 0.120756 0.227993 1.015009 -0.584197 -0.048282 1 0 0 0 0 0 1 545742
-0.002295 -0.001314 0.120756 0.228155 1.015710 -0.584588 -0.048315 1 0 0 0 0 0 1 546798
-0.002295 -0.001314 0.120756 0.228307 1.016328 -0.584951 -0.048344 1 0 0 0 0 0 1 547743
-0.002295 -0.001314 0.120756 0.228438 1.016991 -0.585337 -0.048376 1 0 0 0 0 0 1 548761
-0.002295 -0.001314 0.120756 0.228604 1.017651 -0.585714 -0.048407 1 0 0 0 0 0 1 549758
-0.002301 -0.001295 0.120746 0.302742 0.763732 -0.444762 -0.048439 1 0 0 0 0 0 1 550775
-0.002303 -0.001286 0.120742 0.278218 0.854113 -0.515817 -0.048470 1 0 0 0 0 0 1 551756
-0.002305 -0.001282 0.120741 0.259150 0.920821 -0.552884 -0.048501 1 0 0 0 0 0 1 552753
-0.002305 -0.001279 0.120741 0.248763 0.956469 -0.567268 -0.048532 1 0 0 0 0 0 1 553755
-0.002306 -0.001278 0.120741 0.243486 0.974766 -0.572655 -0.048564 1 0 0 0 0 0 1 554776
-0.002306 -0.001278 0.120740 0.240857 0.984203 -0.574777 -0.048595 1 0 0 0 0 0 1 555758
-0.002306 -0.001277 0.120740 0.239608 0.989224 -0.575756 -0.048625 1 0 0 0 0 0 1 556740
-0.002306 -0.001277 0.120740 0.239054 0.992076 -0.576349 -0.048657 1 0 0 0 0 0 1 557757
-0.002306 -0.001277 0.120740 0.238853 0.993810 -0.576803 -0.048689 1 0 0 0 0 0 1 558773
-0.002306 -0.001277 0.120740 0.238830 0.994992 -0.577190 -0.048720 1 0 0 0 0 0 1 559756
-0.002306 -0.001277 0.120740 0.238883 0.995903 -0.577568 -0.048750 1 0 0 0 0 0 1 560740
-0.002306 -0.001277 0.120740 0.238997 0.996686 -0.577951 -0.048782 1 0 0 0 0 0 1 561756
-0.002306 -0.001277 0.120740 0.239134 0.997413 -0.578328 -0.048814 1 0 0 0 0 0 1 562791
-0.002306 -0.001277 0.120740 0.239261 0.998032 -0.578664 -0.048843 1 0 0 0 0 0 1 563700
-0.002306 -0.001277 0.120740 0.239412 0.998667 -0.579030 -0.048874 1 0 0 0 0 0 1 564689
-0.002306 -0.001277 0.120740 0.239559 0.999334 -0.579397 -0.048905 1 0 0 0 0 0 1 565699
-0.002306 -0.001277 0.120740 0.239715 0.999963 -0.579779 -0.048937 1 0 0 0 0 0 1 566698
-0.002306 -0.001277 0.120740 0.239860 1.000617 -0.580140 -0.048967 1 0 0 0 0 0 1 567688
-0.002306 -0.001277 0.120740 0.240018 1.001253 -0.580527 -0.048999 1 0 0 0 0 0 1 568699
-0.002306 -0.001277 0.120740 0.240169 1.001884 -0.580875 -0.049030 1 0 0 0 0 0 1 569689
-0.002306 -0.001277 0.120740 0.240325 1.002529 -0.581267 -0.049062 1 0 0 0 0 0 1 570699
-0.002306 -0.001277 0.120740 0.240475 1.003160 -0.581615 -0.049092 1 0 0 0 0 0 1 571688
-0.002306 -0.001277 0.120740 0.240627 1.003817 -0.581994 -0.049124 1 0 0 0 0 0 1 572698
-0.002306 -0.001277 0.120740 0.240785 1.004427 -0.582367 -0.049155 1 0 0 0 0 0 1 573688
-0.002306 -0.001277 0.120740 0.240933 1.005094 -0.582736 -0.049187 1 0 0 0 0 0 1 574699
-0.002306 -0.001277 0.120740 0.241080 1.005710 -0.583103 -0.049218 1 0 0 0 0 0 1 575692
-0.002306 -0.001277 0.120740 0.241250 1.006369 -0.583482 -0.049249 1 0 0 0 0 0 1 576700
-0.002306 -0.001277 0.120740 0.241395 1.006993 -0.583836 -0.049280 1 0 0 0 0 0 1 577688
-0.002306 -0.001277 0.120740 0.241549 1.007638 -0.584229 -0.049312 1 0 0 0 0 0 1 578699
-0.002306 -0.001277 0.120740 0.241700 1.008269 -0.584577 -0.049342 1 0 0 0 0 0 1 579689
-0.002306 -0.001277 0.120740 0.241843 1.008917 -0.584962 -0.049374 1 0 0 0 0 0 1 580698
-0.002306 -0.001277 0.120740 0.242013 1.009555 -0.585330 -0.049405 1 0 0 0 0 0 1 581688
-0.002306 -0.001277 0.120740 0.242162 1.010195 -0.585692 -0.049437 1 0 0 0 0 0 1 582702
-0.002306 -0.001277 0.120740 0.242316 1.010836 -0.586083 -0.049468 1 0 0 0 0 0 1 583708
-0.002306 -0.001277 0.120740 0.242467 1.011467 -0.586432 -0.049499 1 0 0 0 0 0 1 584697
-0.002306 -0.001277 0.120740 0.242609 1.012113 -0.586816 -0.049530 1 0 0 0 0 0 1 585703
-0.002306 -0.001277 0.120740 0.242782 1.012736 -0.587174 -0.049561 1 0 0 0 0 0 1 586687
-0.002306 -0.001277 0.120740 0.242926 1.013402 -0.587552 -0.049593 1 0 0 0 0 0 1 587709
-0.002306 -0.001277 0.120740 0.243081 1.014029 -0.587934 -0.049624 1 0 0 0 0 0 1 588705
-0.002306 -0.001277 0.120740 0.243234 1.014670 -0.588288 -0.049656 1 0 0 0 0 0 1 589711
-0.002306 -0.001277 0.120740 0.243380 1.015304 -0.588653 -0.049686 1 0 0 0 0 0 1 590686
-0.002306 -0.001277 0.120740 0.243544 1.015935 -0.589039 -0.049718 1 0 0 0 0 0 1 591708
-0.002306 -0.001277 0.120740 0.243689 1.016589 -0.589401 -0.049749 1 0 0 0 0 0 1 592701
-0.002306 -0.001277 0.120740 0.243849 1.017207 -0.589777 -0.049780 1 0 0 0 0 0 1 593701
-0.002306 -0.001277 0.120740 0.243992 1.017854 -0.590134 -0.049811 1 0 0 0 0 0 1 594682
-0.002306 -0.001277 0.120740 0.244151 1.018494 -0.590503 -0.049843 1 0 0 0 0 0 1 595699
-0.002306 -0.001277 0.120740 0.244302 1.019120 -0.590886 -0.049873 1 0 0 0 0 0 1 596680
-0.002306 -0.001277 0.120740 0.244454 1.019759 -0.591239 -0.049905 1 0 0 0 0 0 1 597681
-0.002306 -0.001277 0.120740 0.244611 1.020409 -0.591633 -0.049937 1 0 0 0 0 0 1 598699
-0.002306 -0.001277 0.120740 0.244764 1.021052 -0.591988 -0.049968 1 0 0 0 0 0 1 599706
-0.002306 -0.001277 0.120740 0.244906 1.021694 -0.592371 -0.049999 1 0 0 0 0 0 1 600707
-0.002306 -0.001277 0.120740 0.245077 1.022337 -0.592740 -0.050030 1 0 0 0 0 0 1 601704
-0.002306 -0.001277 0.120740 0.245223 1.022965 -0.593096 -0.050062 1 0 0 0 0 0 1 602700
-0.002306 -0.001277 0.120740 0.245376 1.023603 -0.593485 -0.050093 1 0 0 0 0 0 1 603700
-0.002306 -0.001277 0.120740 0.245529 1.024239 -0.593837 -0.050124 1 0 0 0 0 0 1 604698
-0.002306 -0.001277 0.120740 0.245678 1.024890 -0.594212 -0.050155 1 0 0 0 0 0 1 605699
-0.002306 -0.001277 0.120740 0.245838 1.025507 -0.594589 -0.050186 1 0 0 0 0 0 1 606698
-0.002306 -0.001277 0.120740 0.245984 1.026164 -0.594952 -0.050218 1 0 0 0 0 0 1 607696
-0.002306 -0.001277 0.120740 0.246141 1.026795 -0.595336 -0.050249 1 0 0 0 0 0 1 608697
-0.002306 -0.001277 0.120740 0.246291 1.027421 -0.595681 -0.050280 1 0 0 0 0 0 1 609680
-0.002312 -0.001259 0.120730 0.320562 0.773069 -0.454280 -0.050311 1 0 0 0 0 0 1 610681
-0.002314 -0.001249 0.120727 0.296138 0.863085 -0.525301 -0.050342 1 0 0 0 0 0 1 611679
-0.002316 -0.001245 0.120725 0.277153 0.929622 -0.562369 -0.050374 1 0 0 0 0 0 1 612701
-0.002316 -0.001243 0.120725 0.266792 0.965157 -0.576738 -0.050405 1 0 0 0 0 0 1 613701
-0.002317 -0.001241 0.120725 0.261518 0.983382 -0.582107 -0.050437 1 0 0 0 0 0 1 614701
-0.002317 -0.001241 0.120725 0.258906 0.992809 -0.584228 -0.050468 1 0 0 0 0 0 1 615697
-0.002317 -0.001241 0.120725 0.257670 0.997818 -0.585208 -0.050499 1 0 0 0 0 0 1 616700
-0.002317 -0.001241 0.120725 0.257120 1.000611 -0.585774 -0.050530 1 0 0 0 0 0 1 617679
-0.002317 -0.001240 0.120725 0.256919 1.002324 -0.586221 -0.050561 1 0 0 0 0 0 1 618679
-0.002317 -0.001240 0.120725 0.256912 1.003500 -0.586607 -0.050593 1 0 0 0 0 0 1 619698
-0.002317 -0.001240 0.120725 0.256973 1.004400 -0.586983 -0.050624 1 0 0 0 0 0 1 620699
-0.002317 -0.001240 0.120725 0.257090 1.005154 -0.587352 -0.050655 1 0 0 0 0 0 1 621698
-0.002317 -0.001240 0.120725 0.257227 1.005839 -0.587708 -0.050686 1 0 0 0 0 0 1 622697
-0.002317 -0.001240 0.120725 0.257383 1.006509 -0.588083 -0.050718 1 0 0 0 0 0 1 623701
-0.002317 -0.001240 0.120725 0.257529 1.007130 -0.588437 -0.050749 1 0 0 0 0 0 1 624691
-0.002317 -0.001240 0.120725 0.257676 1.007759 -0.588797 -0.050780 1 0 0 0 0 0 1 625702
-0.002317 -0.001240 0.120725 0.257850 1.008396 -0.589164 -0.050812 1 0 0 0 0 0 1 626700
-0.002317 -0.001240 0.120725 0.257999 1.009047 -0.589547 -0.050845 1 0 0 0 0 0 1 627756
-0.002317 -0.001240 0.120725 0.258163 1.009676 -0.589904 -0.050876 1 0 0 0 0 0 1 628758
-0.002317 -0.001240 0.120725 0.258334 1.010292 -0.590270 -0.050907 1 0 0 0 0 0 1 629754
-0.002298 -0.001245 0.120715 -0.003613 1.071655 -0.453514 -0.050939 1 0 0 0 0 0 1 630773
-0.002289 -0.001247 0.120711 0.088663 1.051882 -0.522117 -0.050970 1 0 0 0 0 0 1 631757
-0.002284 -0.001248 0.120710 0.156457 1.036829 -0.557927 -0.051001 1 0 0 0 0 0 1 632756
-0.002282 -0.001249 0.120710 0.192329 1.028923 -0.571813 -0.051032 1 0 0 0 0 0 1 633756
-0.002281 -0.001249 0.120710 0.210441 1.025194 -0.577015 -0.051064 1 0 0 0 0 0 1 634794
-0.002280 -0.001249 0.120709 0.219546 1.023575 -0.579071 -0.051095 1 0 0 0 0 0 1 635767
-0.002280 -0.001249 0.120709 0.224159 1.023070 -0.580010 -0.051125 1 0 0 0 0 0 1 636742
-0.002280 -0.001249 0.120709 0.226531 1.023140 -0.580568 -0.051157 1 0 0 0 0 0 1 637753
-0.002280 -0.001249 0.120709 0.227780 1.023486 -0.581008 -0.051189 1 0 0 0 0 0 1 638773
-0.002280 -0.001249 0.120709 0.228471 1.023962 -0.581383 -0.051219 1 0 0 0 0 0 1 639753
-0.002279 -0.001249 0.120709 0.228900 1.024517 -0.581741 -0.051250 1 0 0 0 0 0 1 640738
-0.002279 -0.001249 0.120709 0.229175 1.025100 -0.582107 -0.051282 1 0 0 0 0 0 1 641755
-0.002279 -0.001249 0.120709 0.229380 1.025726 -0.582465 -0.051314 1 0 0 0 0 0 1 642768
-0.002279 -0.001249 0.120709 0.229557 1.026335 -0.582815 -0.051345 1 0 0 0 0 0 1 643756
-0.002279 -0.001249 0.120709 0.229712 1.026932 -0.583162 -0.051375 1 0 0 0 0 0 1 644736
-0.002279 -0.001249 0.120709 0.229863 1.027573 -0.583515 -0.051407 1 0 0 0 0 0 1 645751
-0.002279 -0.001249 0.120709 0.230012 1.028208 -0.583894 -0.051439 1 0 0 0 0 0 1 646784
-0.002279 -0.001249 0.120709 0.230156 1.028820 -0.584232 -0.051469 1 0 0 0 0 0 1 647752
-0.002279 -0.001249 0.120709 0.230294 1.029435 -0.584580 -0.051500 1 0 0 0 0 0 1 648735
-0.002279 -0.001249 0.120709 0.230428 1.030062 -0.584947 -0.051532 1 0 0 0 0 0 1 649752
-0.002279 -0.001249 0.120709 0.230577 1.030702 -0.585301 -0.051564 1 0 0 0 0 0 1 650765
-0.002279 -0.001249 0.120709 0.230694 1.031304 -0.585645 -0.051594 1 0 0 0 0 0 1 651736
-0.002279 -0.001249 0.120709 0.230853 1.031944 -0.586005 -0.051626 1 0 0 0 0 0 1 652753
-0.002285 -0.001231 0.120699 0.305213 0.777285 -0.444283 -0.051656 1 0 0 0 0 0 1 653734
-0.002288 -0.001222 0.120696 0.280821 0.867052 -0.515271 -0.051689 1 0 0 0 0 0 1 654766
-0.002289 -0.001217 0.120694 0.261843 0.933421 -0.552286 -0.051719 1 0 0 0 0 0 1 655736
-0.002290 -0.001215 0.120694 0.251508 0.968894 -0.566644 -0.051751 1 0 0 0 0 0 1 656751
-0.002290 -0.001214 0.120694 0.246211 0.987058 -0.571993 -0.051781 1 0 0 0 0 0 1 657733
-0.002290 -0.001213 0.120694 0.243612 0.996472 -0.574118 -0.051814 1 0 0 0 0 0 1 658782
-0.002290 -0.001213 0.120694 0.242360 1.001404 -0.575042 -0.051842 1 0 0 0 0 0 1 659684
-0.002290 -0.001213 0.120694 0.241789 1.004214 -0.575604 -0.051874 1 0 0 0 0 0 1 660694
-0.002290 -0.001213 0.120694 0.241584 1.005904 -0.576018 -0.051905 1 0 0 0 0 0 1 661684
-0.002290 -0.001213 0.120694 0.241563 1.007059 -0.576404 -0.051936 1 0 0 0 0 0 1 662694
-0.002290 -0.001213 0.120694 0.241614 1.007927 -0.576756 -0.051967 1 0 0 0 0 0 1 663684
-0.002290 -0.001213 0.120694 0.241704 1.008687 -0.577113 -0.051999 1 0 0 0 0 0 1 664695
-0.002290 -0.001213 0.120694 0.241839 1.009358 -0.577460 -0.052030 1 0 0 0 0 0 1 665695
-0.002290 -0.001213 0.120694 0.241965 1.009994 -0.577794 -0.052061 1 0 0 0 0 0 1 666695
-0.002290 -0.001213 0.120694 0.242100 1.010619 -0.578149 -0.052092 1 0 0 0 0 0 1 667685
-0.002290 -0.001213 0.120694 0.242246 1.011233 -0.578500 -0.052124 1 0 0 0 0 0 1 668694
-0.002290 -0.001213 0.120694 0.242397 1.011841 -0.578836 -0.052155 1 0 0 0 0 0 1 669683
-0.002290 -0.001213 0.120694 0.242537 1.012446 -0.579193 -0.052186 1 0 0 0 0 0 1 670694
-0.002290 -0.001213 0.120694 0.242688 1.013053 -0.579530 -0.052217 1 0 0 0 0 0 1 671684
-0.002290 -0.001213 0.120694 0.242823 1.013663 -0.579890 -0.052249 1 0 0 0 0 0 1 672684
-0.002290 -0.001213 0.120694 0.242980 1.014273 -0.580228 -0.052280 1 0 0 0 0 0 1 673694
-0.002290 -0.001213 0.120694 0.243149 1.014971 -0.580626 -0.052316 1 0 0 0 0 0 1 674846
-0.002290 -0.001213 0.120694 0.243261 1.015489 -0.580934 -0.052343 1 0 0 0 0 0 1 675696
-0.002290 -0.001213 0.120694 0.243403 1.016088 -0.581259 -0.052374 1 0 0 0 0 0 1 676684
-0.002290 -0.001213 0.120694 0.243559 1.016715 -0.581622 -0.052405 1 0 0 0 0 0 1 677702
-0.002290 -0.001213 0.120694 0.243696 1.017285 -0.581961 -0.052436 1 0 0 0 0 0 1 678675
-0.002290 -0.001213 0.120694 0.243853 1.017914 -0.582311 -0.052468 1 0 0 0 0 0 1 679702
-0.002290 -0.001213 0.120694 0.243986 1.018518 -0.582667 -0.052499 1 0 0 0 0 0 1 680691
-0.002290 -0.001213 0.120694 0.244131 1.019131 -0.582999 -0.052530 1 0 0 0 0 0 1 681702
-0.002290 -0.001213 0.120694 0.244283 1.019738 -0.583352 -0.052561 1 0 0 0 0 0 1 682689
-0.002290 -0.001213 0.120694 0.244427 1.020334 -0.583706 -0.052593 1 0 0 0 0 0 1 683704
-0.002290 -0.001213 0.120694 0.244580 1.020946 -0.584045 -0.052624 1 0 0 0 0 0 1 684703
-0.002290 -0.001213 0.120694 0.244713 1.021551 -0.584402 -0.052655 1 0 0 0 0 0 1 685695
-0.002290 -0.001213 0.120694 0.244857 1.022160 -0.584732 -0.052687 1 0 0 0 0 0 1 686699
-0.002290 -0.001213 0.120694 0.245010 1.022775 -0.585089 -0.052718 1 0 0 0 0 0 1 687697
-0.002290 -0.001213 0.120694 0.245152 1.023362 -0.585437 -0.052749 1 0 0 0 0 0 1 688697
-0.002290 -0.001213 0.120694 0.245305 1.023974 -0.585777 -0.052780 1 0 0 0 0 0 1 689696
-0.002290 -0.001213 0.120694 0.245439 1.024582 -0.586136 -0.052811 1 0 0 0 0 0 1 690694
-0.002290 -0.001213 0.120694 0.245595 1.025187 -0.586472 -0.052843 1 0 0 0 0 0 1 691696
-0.002290 -0.001213 0.120694 0.245726 1.025807 -0.586817 -0.052874 1 0 0 0 0 0 1 692695
-0.002290 -0.001213 0.120694 0.245878 1.026399 -0.587174 -0.052905 1 0 0 0 0 0 1 693706
-0.002290 -0.001213 0.120694 0.246031 1.027006 -0.587512 -0.052937 1 0 0 0 0 0 1 694698
-0.002290 -0.001213 0.120694 0.246175 1.027656 -0.587894 -0.052970 1 0 0 0 0 0 1 695764
-0.002290 -0.001213 0.120694 0.246331 1.028260 -0.588229 -0.053001 1 0 0 0 0 0 1 696764
-0.002290 -0.001213 0.120694 0.246473 1.028873 -0.588579 -0.053032 1 0 0 0 0 0 1 697757
-0.002290 -0.001213 0.120694 0.246597 1.029446 -0.588910 -0.053062 1 0 0 0 0 0 1 698728
-0.002290 -0.001213 0.120694 0.246764 1.030071 -0.589264 -0.053094 1 0 0 0 0 0 1 699752
-0.002290 -0.001213 0.120694 0.246900 1.030684 -0.589627 -0.053126 1 0 0 0 0 0 1 700759
-0.002290 -0.001213 0.120694 0.247055 1.031284 -0.589960 -0.053157 1 0 0 0 0 0 1 701753
-0.002290 -0.001213 0.120694 0.247201 1.031914 -0.590318 -0.053189 1 0 0 0 0 0 1 702772
-0.002290 -0.001213 0.120694 0.247328 1.032498 -0.590656 -0.053220 1 0 0 0 0 0 1 703762
-0.002290 -0.001213 0.120694 0.247491 1.033105 -0.591000 -0.053251 1 0 0 0 0 0 1 704757
-0.002290 -0.001213 0.120694 0.247626 1.033712 -0.591358 -0.053282 1 0 0 0 0 0 1 705752
-0.002290 -0.001213 0.120694 0.247787 1.034339 -0.591707 -0.053314 1 0 0 0 0 0 1 706792
-0.002290 -0.001213 0.120694 0.247925 1.034934 -0.592046 -0.053344 1 0 0 0 0 0 1 707753
-0.002290 -0.001213 0.120694 0.248065 1.035521 -0.592394 -0.053376 1 0 0 0 0 0 1 708753
-0.002290 -0.001213 0.120694 0.248207 1.036141 -0.592730 -0.053407 1 0 0 0 0 0 1 709761
-0.002296 -0.001194 0.120683 0.322681 0.781088 -0.450603 -0.053439 1 0 0 0 0 0 1 710770
-0.002299 -0.001185 0.120680 0.298409 0.870483 -0.521525 -0.053469 1 0 0 0 0 0 1 711752
-0.002300 -0.001180 0.120679 0.279484 0.936691 -0.558538 -0.053501 1 0 0 0 0 0 1 712754
-0.002301 -0.001178 0.120678 0.269178 0.972055 -0.572888 -0.053532 1 0 0 0 0 0 1 713753
-0.002301 -0.001177 0.120678 0.263924 0.990189 -0.578227 -0.053564 1 0 0 0 0 0 1 714772
-0.002301 -0.001176 0.120678 0.261309 0.999518 -0.580322 -0.053594 1 0 0 0 0 0 1 715752
-0.002301 -0.001176 0.120678 0.260067 1.004486 -0.581289 -0.053626 1 0 0 0 0 0 1 716755
-0.002301 -0.001176 0.120678 0.259511 1.007262 -0.581827 -0.053657 1 0 0 0 0 0 1 717752
-0.002301 -0.001176 0.120678 0.259319 1.008954 -0.582265 -0.053689 1 0 0 0 0 0 1 718780
-0.002301 -0.001176 0.120678 0.259287 1.010072 -0.582608 -0.053720 1 0 0 0 0 0 1 719757
-0.002301 -0.001176 0.120678 0.259350 1.010925 -0.582960 -0.053750 1 0 0 0 0 0 1 720738
-0.002301 -0.001176 0.120678 0.259458 1.011668 -0.583299 -0.053782 1 0 0 0 0 0 1 721756
-0.002301 -0.001176 0.120678 0.259584 1.012329 -0.583645 -0.053814 1 0 0 0 0 0 1 722780
-0.002301 -0.001176 0.120678 0.259730 1.012936 -0.583981 -0.053845 1 0 0 0 0 0 1 723754
-0.002301 -0.001176 0.120678 0.259866 1.013542 -0.584321 -0.053876 1 0 0 0 0 0 1 724755
-0.002301 -0.001176 0.120678 0.260012 1.014143 -0.584668 -0.053907 1 0 0 0 0 0 1 725757
-0.002301 -0.001176 0.120678 0.260169 1.014713 -0.584984 -0.053937 1 0 0 0 0 0 1 726729
-0.002301 -0.001176 0.120678 0.260314 1.015319 -0.585344 -0.053970 1 0 0 0 0 0 1 727755
-0.002301 -0.001176 0.120678 0.260472 1.015915 -0.585678 -0.054001 1 0 0 0 0 0 1 728755
-0.002301 -0.001176 0.120678 0.260634 1.016571 -0.586067 -0.054036 1 0 0 0 0 0 1 729883
-0.002301 -0.001176 0.120678 0.260792 1.017164 -0.586398 -0.054067 1 0 0 0 0 0 1 730879
-0.002301 -0.001176 0.120678 0.260944 1.017728 -0.586722 -0.054098 1 0 0 0 0 0 1 731856
-0.002301 -0.001176 0.120678 0.261088 1.018334 -0.587083 -0.054130 1 0 0 0 0 0 1 732885
-0.002301 -0.001176 0.120678 0.261211 1.018846 -0.587360 -0.054156 1 0 0 0 0 0 1 733736
-0.002301 -0.001176 0.120678 0.261386 1.019507 -0.587758 -0.054192 1 0 0 0 0 0 1 734877
-0.002301 -0.001176 0.120678 0.261524 1.020018 -0.588043 -0.054219 1 0 0 0 0 0 1 735734
-0.002301 -0.001176 0.120678 0.261696 1.020690 -0.588429 -0.054254 1 0 0 0 0 0 1 736874
-0.002301 -0.001176 0.120678 0.261841 1.021249 -0.588764 -0.054285 1 0 0 0 0 0 1 737860
-0.002301 -0.001176 0.120678 0.261998 1.021864 -0.589108 -0.054317 1 0 0 0 0 0 1 738876
-0.002301 -0.001176 0.120678 0.262108 1.022366 -0.589400 -0.054344 1 0 0 0 0 0 1 739736
-0.002301 -0.001176 0.120678 0.262297 1.023040 -0.589785 -0.054379 1 0 0 0 0 0 1 740873
-0.002301 -0.001176 0.120678 0.262448 1.023620 -0.590118 -0.054410 1 0 0 0 0 0 1 741858
-0.002301 -0.001176 0.120678 0.262592 1.024203 -0.590467 -0.054442 1 0 0 0 0 0 1 742865
-0.002301 -0.001176 0.120678 0.262744 1.024753 -0.590773 -0.054471 1 0 0 0 0 0 1 743807
-0.002301 -0.001176 0.120678 0.262874 1.025351 -0.591121 -0.054503 1 0 0 0 0 0 1 744816
-0.002301 -0.001176 0.120678 0.263041 1.025940 -0.591457 -0.054534 1 0 0 0 0 0 1 745807
-0.002301 -0.001176 0.120678 0.263195 1.026535 -0.591799 -0.054565 1 0 0 0 0 0 1 746817
-0.002301 -0.001176 0.120678 0.263336 1.027108 -0.592141 -0.054596 1 0 0 0 0 0 1 747806
-0.002301 -0.001176 0.120678 0.263499 1.027698 -0.592471 -0.054628 1 0 0 0 0 0 1 748816
-0.002301 -0.001176 0.120678 0.263638 1.028282 -0.592819 -0.054659 1 0 0 0 0 0 1 749806
-0.002301 -0.001176 0.120678 0.263784 1.028884 -0.593147 -0.054690 1 0 0 0 0 0 1 750810
-0.002301 -0.001176 0.120678 0.263929 1.029401 -0.593451 -0.054718 1 0 0 0 0 0 1 751692
-0.002301 -0.001176 0.120678 0.264090 1.030048 -0.593836 -0.054752 1 0 0 0 0 0 1 752807
-0.002301 -0.001176 0.120678 0.264253 1.030638 -0.594166 -0.054784 1 0 0 0 0 0 1 753818
-0.002301 -0.001176 0.120678 0.264392 1.031223 -0.594514 -0.054815 1 0 0 0 0 0 1 754809
-0.002301 -0.001176 0.120678 0.264539 1.031827 -0.594843 -0.054846 1 0 0 0 0 0 1 755816
-0.002301 -0.001176 0.120678 0.264700 1.032408 -0.595184 -0.054877 1 0 0 0 0 0 1 756806
-0.002301 -0.001176 0.120678 0.264845 1.032994 -0.595534 -0.054909 1 0 0 0 0 0 1 757817
-0.002301 -0.001176 0.120678 0.265002 1.033585 -0.595865 -0.054940 1 0 0 0 0 0 1 758810
-0.002301 -0.001176 0.120678 0.265158 1.034166 -0.596199 -0.054971 1 0 0 0 0 0 1 759817
-0.002301 -0.001176 0.120678 0.265297 1.034749 -0.596547 -0.055002 1 0 0 0 0 0 1 760806
-0.002301 -0.001176 0.120678 0.265444 1.035355 -0.596877 -0.055034 1 0 0 0 0 0 1 761817
-0.002301 -0.001176 0.120678 0.265596 1.035928 -0.597225 -0.055065 1 0 0 0 0 0 1 762808
-0.002301 -0.001176 0.120678 0.265757 1.036529 -0.597562 -0.055096 1 0 0 0 0 0 1 763817
-0.002282 -0.001180 0.120668 0.002656 1.098168 -0.460091 -0.055127 1 0 0 0 0 0 1 764806
-0.002273 -0.001182 0.120664 0.094239 1.078467 -0.528468 -0.055159 1 0 0 0 0 0 1 765816
-0.002268 -0.001184 0.120663 0.161678 1.063461 -0.564168 -0.055190 1 0 0 0 0 0 1 766820
-0.002271 -0.001166 0.120653 0.271821 0.799429 -0.435101 -0.055217 1 0 0 0 0 0 1 767681
-0.002273 -0.001157 0.120649 0.265515 0.884224 -0.510842 -0.055253 1 0 0 0 0 0 1 768824
-0.002274 -0.001152 0.120648 0.255564 0.948054 -0.549522 -0.055284 1 0 0 0 0 0 1 769825
-0.002274 -0.001150 0.120647 0.249705 0.982209 -0.564426 -0.055315 1 0 0 0 0 0 1 770822
-0.002275 -0.001149 0.120647 0.246658 0.999707 -0.569965 -0.055347 1 0 0 0 0 0 1 771818
-0.002275 -0.001149 0.120647 0.245161 1.008766 -0.572120 -0.055378 1 0 0 0 0 0 1 772824
-0.002275 -0.001148 0.120647 0.244455 1.013552 -0.573075 -0.055409 1 0 0 0 0 0 1 773815
-0.002275 -0.001148 0.120647 0.244176 1.016238 -0.573631 -0.055441 1 0 0 0 0 0 1 774830
-0.002275 -0.001148 0.120647 0.244101 1.017856 -0.574027 -0.055472 1 0 0 0 0 0 1 775819
-0.002275 -0.001148 0.120647 0.244133 1.018979 -0.574374 -0.055503 1 0 0 0 0 0 1 776823
-0.002275 -0.001148 0.120647 0.244208 1.019803 -0.574710 -0.055534 1 0 0 0 0 0 1 777821
-0.002275 -0.001148 0.120647 0.244325 1.020512 -0.575039 -0.055565 1 0 0 0 0 0 1 778819
-0.002275 -0.001148 0.120647 0.244456 1.021150 -0.575363 -0.055597 1 0 0 0 0 0 1 779819
-0.002275 -0.001148 0.120647 0.244586 1.021751 -0.575679 -0.055628 1 0 0 0 0 0 1 780820
-0.002275 -0.001148 0.120647 0.244704 1.022353 -0.576009 -0.055659 1 0 0 0 0 0 1 781820
-0.002275 -0.001148 0.120647 0.244852 1.022929 -0.576341 -0.055690 1 0 0 0 0 0 1 782824
-0.002275 -0.001148 0.120647 0.244986 1.023511 -0.576650 -0.055722 1 0 0 0 0 0 1 783820
-0.002275 -0.001148 0.120647 0.245116 1.024081 -0.576981 -0.055753 1 0 0 0 0 0 1 784825
-0.002275 -0.001148 0.120647 0.245259 1.024659 -0.577296 -0.055784 1 0 0 0 0 0 1 785820
-0.002275 -0.001148 0.120647 0.245389 1.025225 -0.577626 -0.055815 1 0 0 0 0 0 1 786820
-0.002275 -0.001148 0.120647 0.245546 1.025804 -0.577949 -0.055847 1 0 0 0 0 0 1 787820
-0.002275 -0.001148 0.120647 0.245674 1.026380 -0.578265 -0.055878 1 0 0 0 0 0 1 788817
-0.002275 -0.001148 0.120647 0.245798 1.026958 -0.578602 -0.055909 1 0 0 0 0 0 1 789818
-0.002275 -0.001148 0.120647 0.245946 1.027530 -0.578914 -0.055940 1 0 0 0 0 0 1 790820
-0.002275 -0.001148 0.120647 0.246088 1.028091 -0.579248 -0.055971 1 0 0 0 0 0 1 791817
-0.002275 -0.001148 0.120647 0.246222 1.028674 -0.579559 -0.056003 1 0 0 0 0 0 1 792816
-0.002275 -0.001148 0.120647 0.246356 1.029261 -0.579888 -0.056034 1 0 0 0 0 0 1 793816
-0.002275 -0.001148 0.120647 0.246497 1.029854 -0.580233 -0.056067 1 0 0 0 0 0 1 794882
-0.002275 -0.001148 0.120647 0.246653 1.030429 -0.580555 -0.056098 1 0 0 0 0 0 1 795877
-0.002275 -0.001148 0.120647 0.246769 1.030982 -0.580870 -0.056129 1 0 0 0 0 0 1 796850
-0.002275 -0.001148 0.120647 0.246916 1.031578 -0.581194 -0.056161 1 0 0 0 0 0 1 797874
-0.002275 -0.001148 0.120647 0.247048 1.032154 -0.581517 -0.056191 1 0 0 0 0 0 1 798856
-0.002275 -0.001148 0.120647 0.247196 1.032721 -0.581857 -0.056224 1 0 0 0 0 0 1 799882
-0.002275 -0.001148 0.120647 0.247331 1.033307 -0.582169 -0.056255 1 0 0 0 0 0 1 800886
-0.002275 -0.001148 0.120647 0.247455 1.033853 -0.582487 -0.056285 1 0 0 0 0 0 1 801851
-0.002275 -0.001148 0.120647 0.247600 1.034462 -0.582819 -0.056317 1 0 0 0 0 0 1 802878
-0.002275 -0.001148 0.120647 0.247754 1.035027 -0.583144 -0.056349 1 0 0 0 0 0 1 803883
-0.002275 -0.001148 0.120647 0.247869 1.035575 -0.583458 -0.056379 1 0 0 0 0 0 1 804851
-0.002275 -0.001148 0.120647 0.248012 1.036156 -0.583774 -0.056410 1 0 0 0 0 0 1 805850
-0.002275 -0.001148 0.120647 0.248162 1.036834 -0.584166 -0.056447 1 0 0 0 0 0 1 807024
-0.002275 -0.001148 0.120647 0.248291 1.037327 -0.584433 -0.056474 1 0 0 0 0 0 1 807887
-0.002275 -0.001148 0.120647 0.248441 1.037894 -0.584759 -0.056505 1 0 0 0 0 0 1 808881
-0.002275 -0.001148 0.120647 0.248560 1.038463 -0.585085 -0.056536 1 0 0 0 0 0 1 809883
-0.002275 -0.001148 0.120647 0.248699 1.039054 -0.585406 -0.056567 1 0 0 0 0 0 1 810877
-0.002275 -0.001148 0.120647 0.248845 1.039609 -0.585737 -0.056598 1 0 0 0 0 0 1 811881
-0.002275 -0.001148 0.120647 0.248978 1.040188 -0.586046 -0.056630 1 0 0 0 0 0 1 812875
-0.002275 -0.001148 0.120647 0.249117 1.040769 -0.586371 -0.056661 1 0 0 0 0 0 1 813885
-0.002280 -0.001130 0.120637 0.323782 0.784965 -0.443462 -0.056691 1 0 0 0 0 0 1 814853
-0.002283 -0.001120 0.120633 0.299678 0.873745 -0.514307 -0.056723 1 0 0 0 0 0 1 815878
-0.002284 -0.001116 0.120632 0.280840 0.939607 -0.551276 -0.056754 1 0 0 0 0 0 1 816854
-0.002285 -0.001114 0.120631 0.270565 0.974804 -0.565590 -0.056786 1 0 0 0 0 0 1 817876
-0.002285 -0.001112 0.120631 0.265315 0.992813 -0.570911 -0.056817 1 0 0 0 0 0 1 818878
-0.002286 -0.001112 0.120631 0.262719 1.002111 -0.572986 -0.056848 1 0 0 0 0 0 1 819874
-0.002286 -0.001112 0.120631 0.261464 1.007010 -0.573911 -0.056879 1 0 0 0 0 0 1 820854
-0.002286 -0.001111 0.120631 0.260914 1.009741 -0.574431 -0.056910 1 0 0 0 0 0 1 821849
-0.002286 -0.001111 0.120631 0.260711 1.011396 -0.574840 -0.056943 1 0 0 0 0 0 1 822895
-0.002286 -0.001111 0.120631 0.260680 1.012489 -0.575173 -0.056973 1 0 0 0 0 0 1 823875
-0.002286 -0.001111 0.120631 0.260725 1.013315 -0.575497 -0.057004 1 0 0 0 0 0 1 824859
-0.002286 -0.001111 0.120631 0.260815 1.014014 -0.575818 -0.057036 1 0 0 0 0 0 1 825873
-0.002286 -0.001111 0.120631 0.260950 1.014639 -0.576137 -0.057067 1 0 0 0 0 0 1 826884
-0.002286 -0.001111 0.120631 0.261072 1.015195 -0.576430 -0.057096 1 0 0 0 0 0 1 827815
-0.002286 -0.001111 0.120631 0.261209 1.015759 -0.576749 -0.057127 1 0 0 0 0 0 1 828804
-0.002286 -0.001111 0.120631 0.261348 1.016327 -0.577052 -0.057159 1 0 0 0 0 0 1 829805
-0.002286 -0.001111 0.120631 0.261496 1.016878 -0.577382 -0.057190 1 0 0 0 0 0 1 830815
-0.002286 -0.001111 0.120631 0.261631 1.017449 -0.577689 -0.057221 1 0 0 0 0 0 1 831804
-0.002286 -0.001111 0.120631 0.261766 1.018003 -0.578013 -0.057253 1 0 0 0 0 0 1 832812
-0.002286 -0.001111 0.120631 0.261920 1.018556 -0.578316 -0.057284 1 0 0 0 0 0 1 833814
-0.002286 -0.001111 0.120631 0.262076 1.019135 -0.578652 -0.057316 1 0 0 0 0 0 1 834841
-0.002286 -0.001111 0.120631 0.262197 1.019671 -0.578961 -0.057346 1 0 0 0 0 0 1 835815
-0.002286 -0.001111 0.120631 0.262347 1.020218 -0.579260 -0.057377 1 0 0 0 0 0 1 836805
-0.002286 -0.001111 0.120631 0.262481 1.020782 -0.579591 -0.057409 1 0 0 0 0 0 1 837815
-0.002286 -0.001111 0.120631 0.262633 1.021331 -0.579892 -0.057440 1 0 0 0 0 0 1 838809
-0.002286 -0.001111 0.120631 0.262787 1.021899 -0.580221 -0.057471 1 0 0 0 0 0 1 839815
-0.002286 -0.001111 0.120631 0.262909 1.022443 -0.580535 -0.057502 1 0 0 0 0 0 1 840803
-0.002286 -0.001111 0.120631 0.263063 1.023001 -0.580841 -0.057534 1 0 0 0 0 0 1 841815
-0.002286 -0.001111 0.120631 0.263207 1.023554 -0.581173 -0.057565 1 0 0 0 0 0 1 842810
-0.002286 -0.001111 0.120631 0.263345 1.024118 -0.581475 -0.057596 1 0 0 0 0 0 1 843804
-0.002286 -0.001111 0.120631 0.263492 1.024668 -0.581786 -0.057628 1 0 0 0 0 0 1 844813
-0.002286 -0.001111 0.120631 0.263623 1.025220 -0.582111 -0.057659 1 0 0 0 0 0 1 845803
-0.002286 -0.001111 0.120631 0.263774 1.025791 -0.582424 -0.057690 1 0 0 0 0 0 1 846815
-0.002286 -0.001111 0.120631 0.263920 1.026331 -0.582749 -0.057721 1 0 0 0 0 0 1 847804
-0.002286 -0.001111 0.120631 0.264064 1.026890 -0.583049 -0.057753 1 0 0 0 0 0 1 848813
-0.002286 -0.001111 0.120631 0.264202 1.027451 -0.583366 -0.057784 1 0 0 0 0 0 1 849803
-0.002286 -0.001111 0.120631 0.264338 1.028006 -0.583693 -0.057815 1 0 0 0 0 0 1 850815
-0.002286 -0.001111 0.120631 0.264502 1.028549 -0.583998 -0.057846 1 0 0 0 0 0 1 851803
-0.002286 -0.001111 0.120631 0.264625 1.029114 -0.584323 -0.057878 1 0 0 0 0 0 1 852812
-0.002286 -0.001111 0.120631 0.264776 1.029662 -0.584623 -0.057909 1 0 0 0 0 0 1 853803
-0.002286 -0.001111 0.120631 0.264920 1.030244 -0.584952 -0.057941 1 0 0 0 0 0 1 854830
-0.002286 -0.001111 0.120631 0.265066 1.030786 -0.585279 -0.057972 1 0 0 0 0 0 1 855823
-0.002286 -0.001111 0.120631 0.265205 1.031325 -0.585567 -0.058002 1 0 0 0 0 0 1 856795
-0.002286 -0.001111 0.120631 0.265339 1.031894 -0.585900 -0.058034 1 0 0 0 0 0 1 857814
-0.002286 -0.001111 0.120631 0.265489 1.032462 -0.586212 -0.058065 1 0 0 0 0 0 1 858820
-0.002286 -0.001111 0.120631 0.265649 1.033006 -0.586528 -0.058097 1 0 0 0 0 0 1 859823
-0.002286 -0.001111 0.120631 0.265770 1.033564 -0.586850 -0.058128 1 0 0 0 0 0 1 860821
-0.002286 -0.001111 0.120631 0.265918 1.034127 -0.587157 -0.058159 1 0 0 0 0 0 1 861816
-0.002286 -0.001111 0.120631 0.266065 1.034673 -0.587466 -0.058190 1 0 0 0 0 0 1 862819
-0.002286 -0.001111 0.120631 0.266209 1.035227 -0.587801 -0.058222 1 0 0 0 0 0 1 863818
-0.002286 -0.001111 0.120631 0.266348 1.035794 -0.588105 -0.058253 1 0 0 0 0 0 1 864817
-0.002286 -0.001111 0.120631 0.266483 1.036319 -0.588413 -0.058283 1 0 0 0 0 0 1 865797
-0.002286 -0.001111 0.120631 0.266632 1.036905 -0.588735 -0.058315 1 0 0 0 0 0 1 866818
-0.002286 -0.001111 0.120631 0.266779 1.037449 -0.589063 -0.058346 1 0 0 0 0 0 1 867815
-0.002286 -0.001111 0.120631 0.266922 1.038003 -0.589359 -0.058378 1 0 0 0 0 0 1 868814
-0.002286 -0.001111 0.120631 0.267059 1.038561 -0.589674 -0.058408 1 0 0 0 0 0 1 869797
-0.002286 -0.001111 0.120631 0.267197 1.039124 -0.590005 -0.058440 1 0 0 0 0 0 1 870824
-0.002286 -0.001111 0.120631 0.267350 1.039674 -0.590307 -0.058472 1 0 0 0 0 0 1 871820
-0.002286 -0.001111 0.120631 0.267494 1.040229 -0.590641 -0.058503 1 0 0 0 0 0 1 872819
-0.002286 -0.001111 0.120631 0.267633 1.040794 -0.590944 -0.058534 1 0 0 0 0 0 1 873816
-0.002286 -0.001111 0.120631 0.267779 1.041340 -0.591252 -0.058565 1 0 0 0 0 0 1 874817
-0.002286 -0.001111 0.120631 0.267923 1.041893 -0.591586 -0.058596 1 0 0 0 0 0 1 875815
-0.002286 -0.001111 0.120631 0.268062 1.042460 -0.591890 -0.058628 1 0 0 0 0 0 1 876815
-0.002286 -0.001111 0.120631 0.268208 1.043005 -0.592197 -0.058659 1 0 0 0 0 0 1 877814
-0.002286 -0.001111 0.120631 0.268340 1.043564 -0.592526 -0.058690 1 0 0 0 0 0 1 878816
-0.002286 -0.001111 0.120631 0.268489 1.044127 -0.592835 -0.058721 1 0 0 0 0 0 1 879814
-0.002286 -0.001111 0.120631 0.268637 1.044673 -0.593164 -0.058753 1 0 0 0 0 0 1 880815
-0.002286 -0.001111 0.120631 0.268780 1.045227 -0.593461 -0.058784 1 0 0 0 0 0 1 881815
-0.002286 -0.001111 0.120631 0.268919 1.045796 -0.593782 -0.058815 1 0 0 0 0 0 1 882817
-0.002286 -0.001111 0.120631 0.269053 1.046343 -0.594104 -0.058846 1 0 0 0 0 0 1 883815
-0.002286 -0.001111 0.120631 0.269220 1.046896 -0.594415 -0.058878 1 0 0 0 0 0 1 884822
-0.002291 -0.001093 0.120621 0.344028 0.790569 -0.451000 -0.058909 1 0 0 0 0 0 1 885814
-0.002294 -0.001084 0.120617 0.320044 0.878938 -0.521768 -0.058940 1 0 0 0 0 0 1 886817
-0.002295 -0.001079 0.120616 0.301277 0.944597 -0.558729 -0.058971 1 0 0 0 0 0 1 887815
-0.002296 -0.001077 0.120615 0.291035 0.979667 -0.573032 -0.059003 1 0 0 0 0 0 1 888815
-0.002296 -0.001076 0.120615 0.285801 0.997619 -0.578334 -0.059034 1 0 0 0 0 0 1 889813
-0.002297 -0.001075 0.120615 0.283214 1.006861 -0.580406 -0.059065 1 0 0 0 0 0 1 890817
-0.002297 -0.001075 0.120615 0.281990 1.011743 -0.581329 -0.059096 1 0 0 0 0 0 1 891813
-0.002297 -0.001075 0.120615 0.281439 1.014456 -0.581839 -0.059128 1 0 0 0 0 0 1 892816
-0.002297 -0.001075 0.120615 0.281231 1.016075 -0.582230 -0.059159 1 0 0 0 0 0 1 893813
-0.002297 -0.001075 0.120615 0.281220 1.017201 -0.582585 -0.059192 1 0 0 0 0 0 1 894886
-0.002297 -0.001075 0.120615 0.281275 1.018003 -0.582899 -0.059223 1 0 0 0 0 0 1 895882
-0.002297 -0.001075 0.120615 0.281382 1.018671 -0.583214 -0.059255 1 0 0 0 0 0 1 896882
-0.002297 -0.001075 0.120615 0.281506 1.019285 -0.583522 -0.059286 1 0 0 0 0 0 1 897881
-0.002297 -0.001075 0.120615 0.281647 1.019856 -0.583825 -0.059318 1 0 0 0 0 0 1 898891
-0.002278 -0.001079 0.120605 0.017337 1.081777 -0.445683 -0.059346 1 0 0 0 0 0 1 899815
-0.002268 -0.001081 0.120602 0.108272 1.062122 -0.513792 -0.059378 1 0 0 0 0 0 1 900819
-0.002264 -0.001082 0.120601 0.175367 1.047133 -0.549372 -0.059409 1 0 0 0 0 0 1 901814
-0.002261 -0.001083 0.120600 0.210884 1.039233 -0.563128 -0.059440 1 0 0 0 0 0 1 902816
-0.002260 -0.001083 0.120600 0.228819 1.035450 -0.568250 -0.059471 1 0 0 0 0 0 1 903817
-0.002260 -0.001083 0.120600 0.237827 1.033790 -0.570235 -0.059502 1 0 0 0 0 0 1 904797
-0.002259 -0.001083 0.120600 0.242381 1.033243 -0.571122 -0.059534 1 0 0 0 0 0 1 905814
-0.002259 -0.001084 0.120600 0.244723 1.033218 -0.571632 -0.059565 1 0 0 0 0 0 1 906815
-0.002259 -0.001084 0.120600 0.245956 1.033479 -0.572004 -0.059596 1 0 0 0 0 0 1 907814
-0.002259 -0.001084 0.120600 0.246635 1.033886 -0.572330 -0.059628 1 0 0 0 0 0 1 908813
-0.002259 -0.001084 0.120600 0.247053 1.034364 -0.572637 -0.059659 1 0 0 0 0 0 1 909805
-0.002259 -0.001084 0.120600 0.247308 1.034883 -0.572950 -0.059691 1 0 0 0 0 0 1 910854
-0.002259 -0.001084 0.120600 0.247513 1.035426 -0.573260 -0.059723 1 0 0 0 0 0 1 911872
-0.002259 -0.001084 0.120600 0.247680 1.035949 -0.573554 -0.059754 1 0 0 0 0 0 1 912854
-0.002259 -0.001084 0.120600 0.247830 1.036486 -0.573859 -0.059786 1 0 0 0 0 0 1 913873
-0.002259 -0.001084 0.120600 0.247967 1.037027 -0.574147 -0.059816 1 0 0 0 0 0 1 914858
-0.002259 -0.001084 0.120600 0.248100 1.037576 -0.574470 -0.059848 1 0 0 0 0 0 1 915870
-0.002259 -0.001084 0.120600 0.248227 1.038110 -0.574748 -0.059879 1 0 0 0 0 0 1 916856
-0.002259 -0.001084 0.120600 0.248368 1.038649 -0.575052 -0.059910 1 0 0 0 0 0 1 917854
-0.002259 -0.001084 0.120600 0.248493 1.039192 -0.575365 -0.059942 1 0 0 0 0 0 1 918873
-0.002259 -0.001084 0.120600 0.248616 1.039733 -0.575647 -0.059973 1 0 0 0 0 0 1 919854
-0.002259 -0.001084 0.120600 0.248751 1.040275 -0.575964 -0.060004 1 0 0 0 0 0 1 920872
-0.002259 -0.001084 0.120600 0.248887 1.040814 -0.576253 -0.060035 1 0 0 0 0 0 1 921855
-0.002259 -0.001084 0.120600 0.249018 1.041360 -0.576554 -0.060067 1 0 0 0 0 0 1 922861
-0.002259 -0.001084 0.120600 0.249120 1.041865 -0.576837 -0.060096 1 0 0 0 0 0 1 923803
-0.002259 -0.001084 0.120600 0.249269 1.042417 -0.577140 -0.060128 1 0 0 0 0 0 1 924813
-0.002259 -0.001084 0.120600 0.249391 1.042945 -0.577444 -0.060159 1 0 0 0 0 0 1 925803
-0.002259 -0.001084 0.120600 0.249517 1.043502 -0.577734 -0.060190 1 0 0 0 0 0 1 926812
-0.002259 -0.001084 0.120600 0.249645 1.044039 -0.578049 -0.060221 1 0 0 0 0 0 1 927800
-0.002259 -0.001084 0.120600 0.249775 1.044588 -0.578334 -0.060253 1 0 0 0 0 0 1 928812
-0.002259 -0.001084 0.120600 0.249916 1.045121 -0.578635 -0.060283 1 0 0 0 0 0 1 929801
-0.002259 -0.001084 0.120600 0.250040 1.045660 -0.578946 -0.060315 1 0 0 0 0 0 1 930812
-0.002259 -0.001084 0.120600 0.250163 1.046206 -0.579230 -0.060346 1 0 0 0 0 0 1 931801
-0.002259 -0.001084 0.120600 0.250306 1.046752 -0.579538 -0.060378 1 0 0 0 0 0 1 932812
-0.002259 -0.001084 0.120600 0.250427 1.047279 -0.579842 -0.060408 1 0 0 0 0 0 1 933801
-0.002259 -0.001084 0.120600 0.250552 1.047833 -0.580131 -0.060440 1 0 0 0 0 0 1 934804
-0.002259 -0.001084 0.120600 0.250686 1.048368 -0.580445 -0.060471 1 0 0 0 0 0 1 935812
-0.002259 -0.001084 0.120600 0.250823 1.048912 -0.580736 -0.060502 1 0 0 0 0 0 1 936801
-0.002259 -0.001084 0.120600 0.250943 1.049462 -0.581032 -0.060534 1 0 0 0 0 0 1 937811
-0.002259 -0.001084 0.120600 0.251070 1.049999 -0.581348 -0.060565 1 0 0 0 0 0 1 938800
-0.002259 -0.001084 0.120600 0.251213 1.050545 -0.581640 -0.060596 1 0 0 0 0 0 1 939813
-0.002259 -0.001084 0.120600 0.251322 1.051073 -0.581936 -0.060627 1 0 0 0 0 0 1 940799
-0.002259 -0.001084 0.120600 0.251471 1.051627 -0.582239 -0.060659 1 0 0 0 0 0 1 941812
-0.002264 -0.001065 0.120590 0.326426 0.794885 -0.438434 -0.060690 1 0 0 0 0 0 1 942801
-0.002267 -0.001056 0.120586 0.302481 0.882917 -0.509140 -0.060721 1 0 0 0 0 0 1 943811
-0.002269 -0.001051 0.120585 0.283741 0.948395 -0.546070 -0.060752 1 0 0 0 0 0 1 944804
-0.002269 -0.001049 0.120584 0.273510 0.983377 -0.560340 -0.060784 1 0 0 0 0 0 1 945820
-0.002270 -0.001048 0.120584 0.268291 1.001288 -0.565629 -0.060815 1 0 0 0 0 0 1 946809
-0.002270 -0.001047 0.120584 0.265698 1.010496 -0.567685 -0.060846 1 0 0 0 0 0 1 947808
-0.002270 -0.001047 0.120584 0.264458 1.015353 -0.568585 -0.060878 1 0 0 0 0 0 1 948818
-0.002270 -0.001047 0.120584 0.263891 1.018058 -0.569084 -0.060909 1 0 0 0 0 0 1 949820
-0.002270 -0.001047 0.120584 0.263671 1.019664 -0.569463 -0.060940 1 0 0 0 0 0 1 950822
-0.002270 -0.001047 0.120584 0.263638 1.020722 -0.569772 -0.060971 1 0 0 0 0 0 1 951817
-0.002270 -0.001047 0.120584 0.263693 1.021510 -0.570078 -0.061003 1 0 0 0 0 0 1 952822
-0.002270 -0.001047 0.120584 0.263772 1.022174 -0.570376 -0.061034 1 0 0 0 0 0 1 953814
-0.002270 -0.001047 0.120584 0.263885 1.022766 -0.570662 -0.061065 1 0 0 0 0 0 1 954816
-0.002270 -0.001047 0.120584 0.264020 1.023324 -0.570960 -0.061096 1 0 0 0 0 0 1 955815
-0.002270 -0.001047 0.120584 0.264144 1.023852 -0.571246 -0.061128 1 0 0 0 0 0 1 956814
-0.002270 -0.001047 0.120584 0.264274 1.024386 -0.571543 -0.061159 1 0 0 0 0 0 1 957813
-0.002270 -0.001047 0.120584 0.264418 1.024919 -0.571829 -0.061190 1 0 0 0 0 0 1 958814
-0.002270 -0.001047 0.120584 0.264548 1.025444 -0.572121 -0.061221 1 0 0 0 0 0 1 959793
-0.002270 -0.001047 0.120584 0.264668 1.025962 -0.572414 -0.061253 1 0 0 0 0 0 1 960814
-0.002270 -0.001047 0.120584 0.264819 1.026505 -0.572713 -0.061284 1 0 0 0 0 0 1 961821
-0.002270 -0.001047 0.120584 0.264951 1.027008 -0.573005 -0.061315 1 0 0 0 0 0 1 962817
-0.002270 -0.001047 0.120584 0.265090 1.027550 -0.573297 -0.061347 1 0 0 0 0 0 1 963818
-0.002270 -0.001047 0.120584 0.265217 1.028064 -0.573575 -0.061378 1 0 0 0 0 0 1 964812
-0.002270 -0.001047 0.120584 0.265351 1.028587 -0.573885 -0.061409 1 0 0 0 0 0 1 965813
-0.002270 -0.001047 0.120584 0.265486 1.029111 -0.574160 -0.061440 1 0 0 0 0 0 1 966815
-0.002270 -0.001047 0.120584 0.265621 1.029635 -0.574470 -0.061471 1 0 0 0 0 0 1 967816
-0.002270 -0.001047 0.120584 0.265768 1.030155 -0.574751 -0.061503 1 0 0 0 0 0 1 968815
-0.002270 -0.001047 0.120584 0.265901 1.030689 -0.575047 -0.061534 1 0 0 0 0 0 1 969812
-0.002270 -0.001047 0.120584 0.266019 1.031197 -0.575334 -0.061565 1 0 0 0 0 0 1 970814
-0.002270 -0.001047 0.120584 0.266169 1.031735 -0.575631 -0.061596 1 0 0 0 0 0 1 971812
-0.002270 -0.001047 0.120584 0.266285 1.032254 -0.575924 -0.061628 1 0 0 0 0 0 1 972812
-0.002270 -0.001047 0.120584 0.266441 1.032771 -0.576209 -0.061659 1 0 0 0 0 0 1 973812
-0.002270 -0.001047 0.120584 0.266576 1.033307 -0.576508 -0.061690 1 0 0 0 0 0 1 974814
-0.002270 -0.001047 0.120584 0.266693 1.033813 -0.576794 -0.061721 1 0 0 0 0 0 1 975811
-0.002270 -0.001047 0.120584 0.266844 1.034354 -0.577092 -0.061753 1 0 0 0 0 0 1 976815
-0.002270 -0.001047 0.120584 0.266984 1.034866 -0.577377 -0.061784 1 0 0 0 0 0 1 977812
-0.002270 -0.001047 0.120584 0.267096 1.035395 -0.577676 -0.061815 1 0 0 0 0 0 1 978813
-0.002270 -0.001047 0.120584 0.267252 1.035913 -0.577962 -0.061846 1 0 0 0 0 0 1 979813
-0.002270 -0.001047 0.120584 0.267377 1.036437 -0.578266 -0.061878 1 0 0 0 0 0 1 980810
-0.002270 -0.001047 0.120584 0.267511 1.036961 -0.578540 -0.061909 1 0 0 0 0 0 1 981812
-0.002270 -0.001047 0.120584 0.267646 1.037485 -0.578850 -0.061940 1 0 0 0 0 0 1 982812
-0.002270 -0.001047 0.120584 0.267780 1.038008 -0.579124 -0.061971 1 0 0 0 0 0 1 983811
-0.002270 -0.001047 0.120584 0.267924 1.038540 -0.579426 -0.062003 1 0 0 0 0 0 1 984811
-0.002270 -0.001047 0.120584 0.268055 1.039040 -0.579718 -0.062034 1 0 0 0 0 0 1 985804
-0.002270 -0.001047 0.120584 0.268199 1.039601 -0.580021 -0.062066 1 0 0 0 0 0 1 986840
-0.002270 -0.001047 0.120584 0.268330 1.040134 -0.580309 -0.062098 1 0 0 0 0 0 1 987871
-0.002270 -0.001047 0.120584 0.268466 1.040660 -0.580621 -0.062130 1 0 0 0 0 0 1 988878
-0.002270 -0.001047 0.120584 0.268596 1.041167 -0.580886 -0.062160 1 0 0 0 0 0 1 989846
-0.002270 -0.001047 0.120584 0.268731 1.041691 -0.581196 -0.062191 1 0 0 0 0 0 1 990847
-0.002270 -0.001047 0.120584 0.268878 1.042211 -0.581476 -0.062222 1 0 0 0 0 0 1 991846
-0.002270 -0.001047 0.120584 0.269004 1.042741 -0.581784 -0.062254 1 0 0 0 0 0 1 992855
-0.002270 -0.001047 0.120584 0.269151 1.043269 -0.582068 -0.062286 1 0 0 0 0 0 1 993869
-0.002270 -0.001047 0.120584 0.269273 1.043811 -0.582360 -0.062317 1 0 0 0 0 0 1 994876
-0.002270 -0.001047 0.120584 0.269414 1.044312 -0.582659 -0.062348 1 0 0 0 0 0 1 995876
-0.002270 -0.001047 0.120584 0.269550 1.044838 -0.582943 -0.062379 1 0 0 0 0 0 1 996846
-0.002270 -0.001047 0.120584 0.269677 1.045354 -0.583221 -0.062410 1 0 0 0 0 0 1 997845
-0.002270 -0.001047 0.120584 0.269816 1.045892 -0.583540 -0.062442 1 0 0 0 0 0 1 998874
-0.002270 -0.001047 0.120584 0.269949 1.046412 -0.583813 -0.062473 1 0 0 0 0 0 1 999868
-0.002270 -0.001047 0.120584 0.270066 1.046864 -0.584082 -0.062500 1 0 0 0 0 0 2 876
-0.002270 -0.001047 0.120584 0.270065 1.046864 -0.584064 -0.062500 1 0 0 0 0 0 2 1850
-0.002270 -0.001047 0.120584 0.270066 1.046864 -0.584082 -0.062500 1 0 0 0 0 0 2 2871
-0.002270 -0.001047 0.120584 0.270077 1.046861 -0.584071 -0.062500 1 0 0 0 0 0 2 3851
-0.002270 -0.001047 0.120584 0.270076 1.046872 -0.584076 -0.062500 1 0 0 0 0 0 2 4866
-0.002270 -0.001047 0.120584 0.270058 1.046856 -0.584071 -0.062500 1 0 0 0 0 0 2 5851
-0.002270 -0.001047 0.120584 0.270073 1.046871 -0.584076 -0.062500 1 0 0 0 0 0 2 6864
-0.002270 -0.001047 0.120584 0.270066 1.046864 -0.584064 -0.062500 1 0 0 0 0 0 2 7799
-0.002270 -0.001047 0.120584 0.270066 1.046864 -0.584082 -0.062500 1 0 0 0 0 0 2 8808
-0.002270 -0.001047 0.120584 0.270078 1.046861 -0.584071 -0.062500 1 0 0 0 0 0 2 9799
-0.002270 -0.001047 0.120584 0.270067 1.046863 -0.584083 -0.062500 1 0 0 0 0 0 2 10807
-0.002275 -0.001028 0.120574 0.345011 0.789184 -0.439538 -0.062500 1 0 0 0 0 0 2 11784
-0.002278 -0.001019 0.120570 0.321032 0.876361 -0.509908 -0.062500 1 0 0 0 0 0 2 12799
-0.002280 -0.001015 0.120569 0.302211 0.941153 -0.546549 -0.062500 1 0 0 0 0 0 2 13809
-0.002280 -0.001012 0.120568 0.291877 0.975531 -0.560522 -0.062500 1 0 0 0 0 0 2 14798
-0.002281 -0.001011 0.120568 0.286530 0.992878 -0.565534 -0.062500 1 0 0 0 0 0 2 15808
-0.002281 -0.001011 0.120568 0.283808 1.001543 -0.567283 -0.062500 1 0 0 0 0 0 2 16798
-0.002281 -0.001010 0.120568 0.282431 1.005874 -0.567894 -0.062500 1 0 0 0 0 0 2 17799
-0.002281 -0.001010 0.120568 0.281724 1.008031 -0.568103 -0.062500 1 0 0 0 0 0 2 18809
-0.002281 -0.001010 0.120568 0.281385 1.009125 -0.568175 -0.062500 1 0 0 0 0 0 2 19797
-0.002281 -0.001010 0.120568 0.281212 1.009654 -0.568219 -0.062500 1 0 0 0 0 0 2 20808
-0.002281 -0.001010 0.120568 0.281116 1.009930 -0.568216 -0.062500 1 0 0 0 0 0 2 21796
-0.002281 -0.001010 0.120568 0.281082 1.010070 -0.568215 -0.062500 1 0 0 0 0 0 2 22808
-0.002281 -0.001010 0.120568 0.281067 1.010125 -0.568221 -0.062500 1 0 0 0 0 0 2 23797
-0.002281 -0.001010 0.120568 0.281044 1.010165 -0.568215 -0.062500 1 0 0 0 0 0 2 24808
-0.002281 -0.001010 0.120568 0.281038 1.010179 -0.568220 -0.062500 1 0 0 0 0 0 2 25797
-0.002281 -0.001010 0.120568 0.281034 1.010191 -0.568228 -0.062500 1 0 0 0 0 0 2 26808
-0.002281 -0.001010 0.120568 0.281042 1.010201 -0.568222 -0.062500 1 0 0 0 0 0 2 27796
-0.002281 -0.001010 0.120568 0.281035 1.010193 -0.568228 -0.062500 1 0 0 0 0 0 2 28807
-0.002262 -0.001015 0.120558 0.015771 1.071846 -0.429276 -0.062500 1 0 0 0 0 0 2 29796
-0.002253 -0.001017 0.120555 0.106027 1.051732 -0.496928 -0.062500 1 0 0 0 0 0 2 30809
-0.002248 -0.001018 0.120554 0.172733 1.036230 -0.532140 -0.062500 1 0 0 0 0 0 2 31797
-0.002246 -0.001019 0.120553 0.207998 1.027823 -0.545588 -0.062500 1 0 0 0 0 0 2 32815
-0.002245 -0.001019 0.120553 0.225740 1.023514 -0.550405 -0.062500 1 0 0 0 0 0 2 33817
-0.002244 -0.001019 0.120553 0.234589 1.021330 -0.552074 -0.062500 1 0 0 0 0 0 2 34810
-0.002244 -0.001019 0.120553 0.239004 1.020245 -0.552666 -0.062500 1 0 0 0 0 0 2 35814
-0.002244 -0.001019 0.120553 0.241210 1.019681 -0.552877 -0.062500 1 0 0 0 0 0 2 36803
-0.002243 -0.001019 0.120553 0.242298 1.019405 -0.552943 -0.062500 1 0 0 0 0 0 2 37809
-0.002243 -0.001019 0.120553 0.242844 1.019271 -0.552969 -0.062500 1 0 0 0 0 0 2 38818
-0.002243 -0.001019 0.120553 0.243135 1.019201 -0.552971 -0.062500 1 0 0 0 0 0 2 39816
-0.002243 -0.001019 0.120553 0.243263 1.019159 -0.552981 -0.062500 1 0 0 0 0 0 2 40818
-0.002243 -0.001019 0.120553 0.243338 1.019151 -0.552987 -0.062500 1 0 0 0 0 0 2 41812
-0.002243 -0.001019 0.120553 0.243365 1.019145 -0.552981 -0.062500 1 0 0 0 0 0 2 42810
-0.002243 -0.001019 0.120553 0.243382 1.019131 -0.552980 -0.062500 1 0 0 0 0 0 2 43808
-0.002243 -0.001019 0.120553 0.243403 1.019135 -0.552979 -0.062500 1 0 0 0 0 0 2 44810
-0.002243 -0.001019 0.120553 0.243397 1.019127 -0.552986 -0.062500 1 0 0 0 0 0 2 45809
-0.002243 -0.001019 0.120553 0.243404 1.019135 -0.552980 -0.062500 1 0 0 0 0 0 2 46811
-0.002243 -0.001019 0.120553 0.243397 1.019127 -0.552986 -0.062500 1 0 0 0 0 0 2 47809
-0.002243 -0.001019 0.120553 0.243404 1.019135 -0.552980 -0.062500 1 0 0 0 0 0 2 48814
-0.002243 -0.001019 0.120553 0.243405 1.019136 -0.552979 -0.062500 1 0 0 0 0 0 2 49814
-0.002243 -0.001019 0.120553 0.243397 1.019127 -0.552986 -0.062500 1 0 0 0 0 0 2 50816
-0.002243 -0.001019 0.120553 0.243404 1.019135 -0.552980 -0.062500 1 0 0 0 0 0 2 51814
-0.002243 -0.001019 0.120553 0.243396 1.019127 -0.552986 -0.062500 1 0 0 0 0 0 2 52809
-0.002243 -0.001019 0.120553 0.243404 1.019135 -0.552980 -0.062500 1 0 0 0 0 0 2 53812
-0.002243 -0.001019 0.120553 0.243405 1.019136 -0.552979 -0.062500 1 0 0 0 0 0 2 54811
-0.002243 -0.001019 0.120553 0.243396 1.019128 -0.552986 -0.062500 1 0 0 0 0 0 2 55809
-0.002243 -0.001019 0.120553 0.243404 1.019136 -0.552980 -0.062500 1 0 0 0 0 0 2 56809
-0.002243 -0.001019 0.120553 0.243396 1.019128 -0.552986 -0.062500 1 0 0 0 0 0 2 57810
-0.002243 -0.001019 0.120553 0.243403 1.019136 -0.552980 -0.062500 1 0 0 0 0 0 2 58793
-0.002243 -0.001019 0.120553 0.243416 1.019134 -0.552985 -0.062500 1 0 0 0 0 0 2 59809
-0.002243 -0.001019 0.120553 0.243398 1.019128 -0.552987 -0.062500 1 0 0 0 0 0 2 60808
-0.002243 -0.001019 0.120553 0.243404 1.019136 -0.552980 -0.062500 1 0 0 0 0 0 2 61809
-0.002243 -0.001019 0.120553 0.243405 1.019137 -0.552979 -0.062500 1 0 0 0 0 0 2 62811
-0.002243 -0.001019 0.120553 0.243400 1.019116 -0.552979 -0.062500 1 0 0 0 0 0 2 63811
-0.002243 -0.001019 0.120553 0.243404 1.019134 -0.552979 -0.062500 1 0 0 0 0 0 2 64808
-0.002243 -0.001019 0.120553 0.243397 1.019127 -0.552986 -0.062500 1 0 0 0 0 0 2 65810
-0.002243 -0.001019 0.120553 0.243404 1.019135 -0.552979 -0.062500 1 0 0 0 0 0 2 66811
-0.002243 -0.001019 0.120553 0.243396 1.019127 -0.552986 -0.062500 1 0 0 0 0 0 2 67806
-0.002243 -0.001019 0.120553 0.243403 1.019135 -0.552980 -0.062500 1 0 0 0 0 0 2 68809
-0.002243 -0.001019 0.120553 0.243404 1.019136 -0.552979 -0.062500 1 0 0 0 0 0 2 69808
-0.002243 -0.001019 0.120553 0.243409 1.019125 -0.552992 -0.062500 1 0 0 0 0 0 2 70824
-0.002243 -0.001019 0.120553 0.243405 1.019135 -0.552981 -0.062500 1 0 0 0 0 0 2 71809
-0.002243 -0.001019 0.120553 0.243405 1.019136 -0.552979 -0.062500 1 0 0 0 0 0 2 72790
-0.002243 -0.001019 0.120553 0.243397 1.019128 -0.552986 -0.062500 1 0 0 0 0 0 2 73813
-0.002243 -0.001019 0.120553 0.243404 1.019136 -0.552980 -0.062500 1 0 0 0 0 0 2 74801
-0.002243 -0.001019 0.120553 0.243396 1.019128 -0.552986 -0.062500 1 0 0 0 0 0 2 75806
-0.002243 -0.001019 0.120553 0.243404 1.019136 -0.552980 -0.062500 1 0 0 0 0 0 2 76791
-0.002243 -0.001019 0.120553 0.243404 1.019137 -0.552979 -0.062500 1 0 0 0 0 0 2 77807
-0.002243 -0.001019 0.120553 0.243396 1.019128 -0.552986 -0.062500 1 0 0 0 0 0 2 78811
-0.002243 -0.001019 0.120553 0.243407 1.019124 -0.552973 -0.062500 1 0 0 0 0 0 2 79787
-0.002243 -0.001019 0.120553 0.243397 1.019126 -0.552985 -0.062500 1 0 0 0 0 0 2 80808
-0.002243 -0.001019 0.120553 0.243403 1.019135 -0.552979 -0.062500 1 0 0 0 0 0 2 81789
-0.002243 -0.001019 0.120553 0.243408 1.019125 -0.552992 -0.062500 1 0 0 0 0 0 2 82834
-0.002243 -0.001019 0.120553 0.243405 1.019135 -0.552981 -0.062500 1 0 0 0 0 0 2 83809
-0.002243 -0.001019 0.120553 0.243405 1.019136 -0.552979 -0.062500 1 0 0 0 0 0 2 84808
-0.002243 -0.001019 0.120553 0.243397 1.019128 -0.552986 -0.062500 1 0 0 0 0 0 2 85807
-0.002243 -0.001019 0.120553 0.243404 1.019135 -0.552980 -0.062500 1 0 0 0 0 0 2 86797
-0.002243 -0.001019 0.120553 0.243405 1.019136 -0.552979 -0.062500 1 0 0 0 0 0 2 87808
-0.002243 -0.001019 0.120553 0.243396 1.019128 -0.552986 -0.062500 1 0 0 0 0 0 2 88796
-0.002243 -0.001019 0.120553 0.243404 1.019136 -0.552980 -0.062500 1 0 0 0 0 0 2 89807
-0.002243 -0.001019 0.120553 0.243396 1.019128 -0.552986 -0.062500 1 0 0 0 0 0 2 90796
-0.002243 -0.001019 0.120553 0.243403 1.019136 -0.552980 -0.062500 1 0 0 0 0 0 2 91806
-0.002243 -0.001019 0.120553 0.243404 1.019137 -0.552979 -0.062500 1 0 0 0 0 0 2 92796
-0.002243 -0.001019 0.120553 0.243408 1.019125 -0.552992 -0.062500 1 0 0 0 0 0 2 93805
-0.002243 -0.001019 0.120553 0.243409 1.019124 -0.552974 -0.062500 1 0 0 0 0 0 2 94794
-0.002243 -0.001019 0.120553 0.243397 1.019126 -0.552985 -0.062500 1 0 0 0 0 0 2 95806
-0.002243 -0.001019 0.120553 0.243404 1.019135 -0.552980 -0.062500 1 0 0 0 0 0 2 96795
-0.002243 -0.001019 0.120553 0.243405 1.019136 -0.552979 -0.062500 1 0 0 0 0 0 2 97806
-0.002243 -0.001019 0.120553 0.243397 1.019128 -0.552986 -0.062500 1 0 0 0 0 0 2 98796
-0.002243 -0.001019 0.120553 0.243404 1.019135 -0.552980 -0.062500 1 0 0 0 0 0 2 99806
-0.002243 -0.001019 0.120553 0.243396 1.019128 -0.552986 -0.062500 1 0 0 0 0 0 2 100795
-0.002243 -0.001019 0.120553 0.243403 1.019135 -0.552980 -0.062500 1 0 0 0 0 0 2 101795
-0.002243 -0.001019 0.120553 0.243404 1.019137 -0.552979 -0.062500 1 0 0 0 0 0 2 102806
-0.002243 -0.001019 0.120553 0.243396 1.019128 -0.552986 -0.062500 1 0 0 0 0 0 2 103803
-0.002243 -0.001019 0.120553 0.243403 1.019136 -0.552980 -0.062500 1 0 0 0 0 0 2 104807
-0.002243 -0.001019 0.120553 0.243408 1.019125 -0.552992 -0.062500 1 0 0 0 0 0 2 105795
-0.002243 -0.001019 0.120553 0.243405 1.019135 -0.552981 -0.062500 1 0 0 0 0 0 2 106806
-0.002243 -0.001019 0.120553 0.243405 1.019137 -0.552979 -0.062500 1 0 0 0 0 0 2 107794
-0.002243 -0.001019 0.120553 0.243397 1.019128 -0.552986 -0.062500 1 0 0 0 0 0 2 108807
-0.002243 -0.001019 0.120553 0.243407 1.019124 -0.552973 -0.062500 1 0 0 0 0 0 2 109794
-0.002243 -0.001019 0.120553 0.243397 1.019126 -0.552985 -0.062500 1 0 0 0 0 0 2 110805
-0.002243 -0.001019 0.120553 0.243404 1.019135 -0.552979 -0.062500 1 0 0 0 0 0 2 111794
-0.002243 -0.001019 0.120553 0.243405 1.019136 -0.552979 -0.062500 1 0 0 0 0 0 2 112806
-0.002243 -0.001019 0.120553 0.243396 1.019128 -0.552986 -0.062500 1 0 0 0 0 0 2 113794
-0.002243 -0.001019 0.120553 0.243404 1.019135 -0.552979 -0.062500 1 0 0 0 0 0 2 114843
-0.002243 -0.001019 0.120553 0.243396 1.019128 -0.552986 -0.062500 1 0 0 0 0 0 2 115813
-0.002243 -0.001019 0.120553 0.243403 1.019135 -0.552980 -0.062500 1 0 0 0 0 0 2 116816
-0.002243 -0.001019 0.120553 0.243416 1.019134 -0.552985 -0.062500 1 0 0 0 0 0 2 117814
-0.002243 -0.001019 0.120553 0.243398 1.019128 -0.552987 -0.062500 1 0 0 0 0 0 2 118803
-0.002243 -0.001019 0.120553 0.243404 1.019136 -0.552980 -0.062500 1 0 0 0 0 0 2 119800
-0.002243 -0.001019 0.120553 0.243396 1.019128 -0.552986 -0.062500 1 0 0 0 0 0 2 120814
-0.002243 -0.001019 0.120553 0.243404 1.019136 -0.552980 -0.062500 1 0 0 0 0 0 2 121796
-0.002243 -0.001019 0.120553 0.243404 1.019137 -0.552979 -0.062500 1 0 0 0 0 0 2 122817
-0.002243 -0.001019 0.120553 0.243396 1.019128 -0.552986 -0.062500 1 0 0 0 0 0 2 123811
-0.002243 -0.001019 0.120553 0.243407 1.019124 -0.552973 -0.062500 1 0 0 0 0 0 2 124809
-0.002243 -0.001019 0.120553 0.243397 1.019126 -0.552985 -0.062500 1 0 0 0 0 0 2 125808
-0.002243 -0.001019 0.120553 0.243403 1.019135 -0.552979 -0.062500 1 0 0 0 0 0 2 126790
-0.002243 -0.001019 0.120553 0.243417 1.019133 -0.552985 -0.062500 1 0 0 0 0 0 2 127807
-0.002243 -0.001019 0.120553 0.243398 1.019127 -0.552987 -0.062500 1 0 0 0 0 0 2 128807
-0.002243 -0.001019 0.120553 0.243404 1.019135 -0.552980 -0.062500 1 0 0 0 0 0 2 129807
-0.002243 -0.001019 0.120553 0.243397 1.019127 -0.552986 -0.062500 1 0 0 0 0 0 2 130809
-0.002243 -0.001019 0.120553 0.243404 1.019135 -0.552980 -0.062500 1 0 0 0 0 0 2 131813
-0.002243 -0.001019 0.120553 0.243405 1.019136 -0.552979 -0.062500 1 0 0 0 0 0 2 132809
-0.002243 -0.001019 0.120553 0.243396 1.019128 -0.552986 -0.062500 1 0 0 0 0 0 2 133812
-0.002243 -0.001019 0.120553 0.243404 1.019136 -0.552980 -0.062500 1 0 0 0 0 0 2 134814
-0.002243 -0.001019 0.120553 0.243396 1.019128 -0.552986 -0.062500 1 0 0 0 0 0 2 135808
-0.002243 -0.001019 0.120553 0.243403 1.019136 -0.552980 -0.062500 1 0 0 0 0 0 2 136807
-0.002243 -0.001019 0.120553 0.243404 1.019137 -0.552979 -0.062500 1 0 0 0 0 0 2 137807
-0.002243 -0.001019 0.120553 0.243396 1.019128 -0.552986 -0.062500 1 0 0 0 0 0 2 138808
-0.002243 -0.001019 0.120553 0.243403 1.019136 -0.552980 -0.062500 1 0 0 0 0 0 2 139806
-0.002243 -0.001019 0.120553 0.243420 1.019122 -0.552979 -0.062500 1 0 0 0 0 0 2 140807
-0.002243 -0.001019 0.120553 0.243398 1.019126 -0.552986 -0.062500 1 0 0 0 0 0 2 141807
-0.002243 -0.001019 0.120553 0.243404 1.019135 -0.552980 -0.062500 1 0 0 0 0 0 2 142808
-0.002243 -0.001019 0.120553 0.243397 1.019127 -0.552986 -0.062500 1 0 0 0 0 0 2 143805
-0.002243 -0.001019 0.120553 0.243404 1.019135 -0.552980 -0.062500 1 0 0 0 0 0 2 144806
-0.002243 -0.001019 0.120553 0.243396 1.019127 -0.552986 -0.062500 1 0 0 0 0 0 2 145806
-0.002243 -0.001019 0.120553 0.243403 1.019135 -0.552980 -0.062500 1 0 0 0 0 0 2 146810
-0.002243 -0.001019 0.120553 0.243404 1.019136 -0.552979 -0.062500 1 0 0 0 0 0 2 147808
-0.002243 -0.001019 0.120553 0.243396 1.019128 -0.552986 -0.062500 1 0 0 0 0 0 2 148806
-0.002243 -0.001019 0.120553 0.243403 1.019136 -0.552980 -0.062500 1 0 0 0 0 0 2 149806
-0.002243 -0.001019 0.120553 0.243417 1.019134 -0.552985 -0.062500 1 0 0 0 0 0 2 150808
-0.002243 -0.001019 0.120553 0.243398 1.019128 -0.552987 -0.062500 1 0 0 0 0 0 2 151805
-0.002243 -0.001019 0.120553 0.243404 1.019136 -0.552980 -0.062500 1 0 0 0 0 0 2 152805
-0.002243 -0.001019 0.120553 0.243397 1.019128 -0.552986 -0.062500 1 0 0 0 0 0 2 153786
-0.002243 -0.001019 0.120553 0.243407 1.019124 -0.552973 -0.062500 1 0 0 0 0 0 2 154807
-0.002243 -0.001019 0.120553 0.243397 1.019126 -0.552985 -0.062500 1 0 0 0 0 0 2 155800
-0.002243 -0.001019 0.120553 0.243404 1.019135 -0.552980 -0.062500 1 0 0 0 0 0 2 156810
-0.002243 -0.001019 0.120553 0.243405 1.019136 -0.552979 -0.062500 1 0 0 0 0 0 2 157812
-0.002243 -0.001019 0.120553 0.243396 1.019128 -0.552986 -0.062500 1 0 0 0 0 0 2 158809
-0.002243 -0.001019 0.120553 0.243403 1.019135 -0.552979 -0.062500 1 0 0 0 0 0 2 159805
-0.002243 -0.001019 0.120553 0.243404 1.019136 -0.552979 -0.062500 1 0 0 0 0 0 2 160806
-0.002243 -0.001019 0.120553 0.243409 1.019125 -0.552992 -0.062500 1 0 0 0 0 0 2 161805
-0.002243 -0.001019 0.120553 0.243405 1.019135 -0.552980 -0.062500 1 0 0 0 0 0 2 162809
-0.002243 -0.001019 0.120553 0.243397 1.019128 -0.552986 -0.062500 1 0 0 0 0 0 2 163810
-0.002243 -0.001019 0.120553 0.243404 1.019135 -0.552980 -0.062500 1 0 0 0 0 0 2 164807
-0.002243 -0.001019 0.120553 0.243405 1.019137 -0.552979 -0.062500 1 0 0 0 0 0 2 165807
-0.002243 -0.001019 0.120553 0.243397 1.019128 -0.552986 -0.062500 1 0 0 0 0 0 2 166806
-0.002243 -0.001019 0.120553 0.243404 1.019136 -0.552980 -0.062500 1 0 0 0 0 0 2 167813
-0.002243 -0.001019 0.120553 0.243396 1.019128 -0.552986 -0.062500 1 0 0 0 0 0 2 168804
-0.002243 -0.001019 0.120553 0.243403 1.019136 -0.552980 -0.062500 1 0 0 0 0 0 2 169794
-0.002243 -0.001019 0.120553 0.243408 1.019125 -0.552972 -0.062500 1 0 0 0 0 0 2 170807
-0.002243 -0.001019 0.120553 0.243397 1.019126 -0.552985 -0.062500 1 0 0 0 0 0 2 171794
-0.002243 -0.001019 0.120553 0.243404 1.019135 -0.552979 -0.062500 1 0 0 0 0 0 2 172803
-0.002243 -0.001019 0.120553 0.243408 1.019125 -0.552992 -0.062500 1 0 0 0 0 0 2 173793
-0.002243 -0.001019 0.120553 0.243405 1.019135 -0.552980 -0.062500 1 0 0 0 0 0 2 174803
-0.002243 -0.001019 0.120553 0.243405 1.019136 -0.552979 -0.062500 1 0 0 0 0 0 2 175793
-0.002243 -0.001019 0.120553 0.243397 1.019128 -0.552986 -0.062500 1 0 0 0 0 0 2 176803
-0.002243 -0.001019 0.120553 0.243404 1.019135 -0.552980 -0.062500 1 0 0 0 0 0 2 177793
-0.002243 -0.001019 0.120553 0.243396 1.019128 -0.552986 -0.062500 1 0 0 0 0 0 2 178805
-0.002243 -0.001019 0.120553 0.243404 1.019135 -0.552980 -0.062500 1 0 0 0 0 0 2 179792
-0.002243 -0.001019 0.120553 0.243404 1.019137 -0.552979 -0.062500 1 0 0 0 0 0 2 180802
-0.002243 -0.001019 0.120553 0.243396 1.019128 -0.552986 -0.062500 1 0 0 0 0 0 2 181792
-0.002243 -0.001019 0.120553 0.243403 1.019136 -0.552980 -0.062500 1 0 0 0 0 0 2 182802
-0.002243 -0.001019 0.120553 0.243396 1.019128 -0.552986 -0.062500 1 0 0 0 0 0 2 183791
-0.002243 -0.001019 0.120553 0.243403 1.019136 -0.552980 -0.062500 1 0 0 0 0 0 2 184793
-0.002243 -0.001019 0.120553 0.243416 1.019134 -0.552985 -0.062500 1 0 0 0 0 0 2 185803
-0.002243 -0.001019 0.120553 0.243401 1.019116 -0.552980 -0.062500 1 0 0 0 0 0 2 186793
-0.002243 -0.001019 0.120553 0.243405 1.019134 -0.552979 -0.062500 1 0 0 0 0 0 2 187804
-0.002243 -0.001019 0.120553 0.243397 1.019127 -0.552986 -0.062500 1 0 0 0 0 0 2 188792
-0.002243 -0.001019 0.120553 0.243404 1.019135 -0.552980 -0.062500 1 0 0 0 0 0 2 189803
-0.002243 -0.001019 0.120553 0.243405 1.019136 -0.552979 -0.062500 1 0 0 0 0 0 2 190793
-0.002243 -0.001019 0.120553 0.243396 1.019128 -0.552986 -0.062500 1 0 0 0 0 0 2 191802
-0.002243 -0.001019 0.120553 0.243404 1.019135 -0.552980 -0.062500 1 0 0 0 0 0 2 192794
-0.002243 -0.001019 0.120553 0.243396 1.019128 -0.552986 -0.062500 1 0 0 0 0 0 2 193802
-0.002243 -0.001019 0.120553 0.243403 1.019136 -0.552980 -0.062500 1 0 0 0 0 0 2 194793
-0.002243 -0.001019 0.120553 0.243404 1.019137 -0.552979 -0.062500 1 0 0 0 0 0 2 195802
-0.002243 -0.001019 0.120553 0.243408 1.019125 -0.552992 -0.062500 1 0 0 0 0 0 2 196792
-0.002243 -0.001019 0.120553 0.243405 1.019135 -0.552981 -0.062500 1 0 0 0 0 0 2 197800
-0.002243 -0.001019 0.120553 0.243397 1.019128 -0.552986 -0.062500 1 0 0 0 0 0 2 198816
-0.002243 -0.001019 0.120553 0.243404 1.019136 -0.552980 -0.062500 1 0 0 0 0 0 2 199812
-0.002243 -0.001019 0.120553 0.243408 1.019125 -0.552972 -0.062500 1 0 0 0 0 0 2 200799
-0.002243 -0.001019 0.120553 0.243397 1.019126 -0.552985 -0.062500 1 0 0 0 0 0 2 201797
-0.002243 -0.001019 0.120553 0.243404 1.019135 -0.552979 -0.062500 1 0 0 0 0 0 2 202979
-0.002243 -0.001019 0.120553 0.243396 1.019127 -0.552986 -0.062500 1 0 0 0 0 0 2 203807
-0.002243 -0.001019 0.120553 0.243403 1.019135 -0.552980 -0.062500 1 0 0 0 0 0 2 204801
-0.002243 -0.001019 0.120553 0.243404 1.019136 -0.552979 -0.062500 1 0 0 0 0 0 2 205806
-0.002243 -0.001019 0.120553 0.243396 1.019128 -0.552986 -0.062500 1 0 0 0 0 0 2 206791
-0.002243 -0.001019 0.120553 0.243416 1.019133 -0.552986 -0.062500 1 0 0 0 0 0 2 207807
-0.002243 -0.001019 0.120553 0.243398 1.019127 -0.552987 -0.062500 1 0 0 0 0 0 2 208786
-0.002243 -0.001019 0.120553 0.243404 1.019135 -0.552980 -0.062500 1 0 0 0 0 0 2 209806
-0.002243 -0.001019 0.120553 0.243405 1.019136 -0.552979 -0.062500 1 0 0 0 0 0 2 210807
-0.002243 -0.001019 0.120553 0.243397 1.019128 -0.552986 -0.062500 1 0 0 0 0 0 2 211805
-0.002243 -0.001019 0.120553 0.243404 1.019136 -0.552980 -0.062500 1 0 0 0 0 0 2 212786
-0.002243 -0.001019 0.120553 0.243405 1.019137 -0.552979 -0.062500 1 0 0 0 0 0 2 213813
-0.002243 -0.001019 0.120553 0.243396 1.019128 -0.552986 -0.062500 1 0 0 0 0 0 2 214791
-0.002243 -0.001019 0.120553 0.243404 1.019136 -0.552980 -0.062500 1 0 0 0 0 0 2 215807
-0.002243 -0.001019 0.120553 0.243396 1.019128 -0.552986 -0.062500 1 0 0 0 0 0 2 216804
-0.002249 -0.001001 0.120543 0.318324 0.761577 -0.408368 -0.062500 1 0 0 0 0 0 2 217805
-0.002252 -0.000992 0.120539 0.294348 0.848692 -0.478798 -0.062500 1 0 0 0 0 0 2 218808
-0.002253 -0.000987 0.120538 0.275527 0.913460 -0.515448 -0.062500 1 0 0 0 0 0 2 219806
-0.002254 -0.000985 0.120537 0.265197 0.947823 -0.529430 -0.062500 1 0 0 0 0 0 2 220802
-0.002254 -0.000984 0.120537 0.259851 0.965163 -0.534427 -0.062500 1 0 0 0 0 0 2 221805
-0.002254 -0.000983 0.120537 0.257142 0.973822 -0.536183 -0.062500 1 0 0 0 0 0 2 222806
-0.002254 -0.000983 0.120537 0.255755 0.978153 -0.536789 -0.062500 1 0 0 0 0 0 2 223805
-0.002254 -0.000983 0.120537 0.255069 0.980315 -0.537017 -0.062500 1 0 0 0 0 0 2 224804
-0.002254 -0.000983 0.120537 0.254716 0.981392 -0.537086 -0.062500 1 0 0 0 0 0 2 225803
-0.002254 -0.000983 0.120537 0.254534 0.981942 -0.537103 -0.062500 1 0 0 0 0 0 2 226805
-0.002254 -0.000982 0.120537 0.254449 0.982217 -0.537123 -0.062500 1 0 0 0 0 0 2 227802
-0.002254 -0.000982 0.120537 0.254412 0.982337 -0.537125 -0.062500 1 0 0 0 0 0 2 228806
-0.002254 -0.000982 0.120537 0.254389 0.982412 -0.537125 -0.062500 1 0 0 0 0 0 2 229803
-0.002254 -0.000982 0.120537 0.254377 0.982452 -0.537125 -0.062500 1 0 0 0 0 0 2 230805
-0.002254 -0.000982 0.120537 0.254364 0.982457 -0.537118 -0.062500 1 0 0 0 0 0 2 231785
-0.002254 -0.000982 0.120537 0.254368 0.982477 -0.537117 -0.062500 1 0 0 0 0 0 2 232802
-0.002254 -0.000982 0.120537 0.254368 0.982479 -0.537117 -0.062500 1 0 0 0 0 0 2 233804
-0.002254 -0.000982 0.120537 0.254360 0.982470 -0.537123 -0.062500 1 0 0 0 0 0 2 234803
-0.002254 -0.000982 0.120537 0.254364 0.982490 -0.537124 -0.062500 1 0 0 0 0 0 2 235802
-0.002254 -0.000982 0.120537 0.254372 0.982469 -0.537131 -0.062500 1 0 0 0 0 0 2 236805
-0.002254 -0.000982 0.120537 0.254369 0.982478 -0.537118 -0.062500 1 0 0 0 0 0 2 237802
-0.002254 -0.000982 0.120537 0.254357 0.982482 -0.537131 -0.062500 1 0 0 0 0 0 2 238807
-0.002254 -0.000982 0.120537 0.254367 0.982479 -0.537118 -0.062500 1 0 0 0 0 0 2 239796
-0.002254 -0.000982 0.120537 0.254365 0.982491 -0.537124 -0.062500 1 0 0 0 0 0 2 240802
-0.002254 -0.000982 0.120537 0.254360 0.982472 -0.537124 -0.062500 1 0 0 0 0 0 2 241802
-0.002254 -0.000982 0.120537 0.254368 0.982478 -0.537117 -0.062500 1 0 0 0 0 0 2 242883
-0.002254 -0.000982 0.120537 0.254357 0.982482 -0.537130 -0.062500 1 0 0 0 0 0 2 243864
-0.002254 -0.000982 0.120537 0.254367 0.982479 -0.537118 -0.062500 1 0 0 0 0 0 2 244860
-0.002254 -0.000982 0.120537 0.254368 0.982479 -0.537117 -0.062500 1 0 0 0 0 0 2 245859
-0.002254 -0.000982 0.120537 0.254357 0.982482 -0.537130 -0.062500 1 0 0 0 0 0 2 246874
-0.002254 -0.000982 0.120537 0.254367 0.982479 -0.537118 -0.062500 1 0 0 0 0 0 2 247861
-0.002254 -0.000982 0.120537 0.254372 0.982467 -0.537130 -0.062500 1 0 0 0 0 0 2 248840
-0.002254 -0.000982 0.120537 0.254366 0.982489 -0.537125 -0.062500 1 0 0 0 0 0 2 249860
-0.002254 -0.000982 0.120537 0.254369 0.982480 -0.537118 -0.062500 1 0 0 0 0 0 2 250834
-0.002254 -0.000982 0.120537 0.254357 0.982482 -0.537130 -0.062500 1 0 0 0 0 0 2 251861
-0.002254 -0.000982 0.120537 0.254367 0.982480 -0.537118 -0.062500 1 0 0 0 0 0 2 252845
-0.002254 -0.000982 0.120537 0.254369 0.982479 -0.537117 -0.062500 1 0 0 0 0 0 2 253860
-0.002254 -0.000982 0.120537 0.254357 0.982482 -0.537130 -0.062500 1 0 0 0 0 0 2 254844
-0.002254 -0.000982 0.120537 0.254367 0.982480 -0.537118 -0.062500 1 0 0 0 0 0 2 255858
-0.002254 -0.000982 0.120537 0.254360 0.982470 -0.537124 -0.062500 1 0 0 0 0 0 2 256843
-0.002254 -0.000982 0.120537 0.254364 0.982490 -0.537124 -0.062500 1 0 0 0 0 0 2 257858
-0.002254 -0.000982 0.120537 0.254368 0.982481 -0.537117 -0.062500 1 0 0 0 0 0 2 258844
-0.002254 -0.000982 0.120537 0.254373 0.982468 -0.537130 -0.062500 1 0 0 0 0 0 2 259801
-0.002254 -0.000982 0.120537 0.254366 0.982490 -0.537125 -0.062500 1 0 0 0 0 0 2 260915
-0.002254 -0.000982 0.120537 0.254360 0.982471 -0.537125 -0.062500 1 0 0 0 0 0 2 261925
-0.002254 -0.000982 0.120537 0.254368 0.982478 -0.537118 -0.062500 1 0 0 0 0 0 2 262915
-0.002254 -0.000982 0.120537 0.254365 0.982491 -0.537123 -0.062500 1 0 0 0 0 0 2 263800
-0.002254 -0.000982 0.120537 0.254360 0.982472 -0.537124 -0.062500 1 0 0 0 0 0 2 264915
-0.002254 -0.000982 0.120537 0.254368 0.982478 -0.537117 -0.062500 1 0 0 0 0 0 2 265925
-0.002254 -0.000982 0.120537 0.254357 0.982482 -0.537130 -0.062500 1 0 0 0 0 0 2 266915
-0.002254 -0.000982 0.120537 0.254367 0.982479 -0.537118 -0.062500 1 0 0 0 0 0 2 267800
-0.002254 -0.000982 0.120537 0.254365 0.982491 -0.537123 -0.062500 1 0 0 0 0 0 2 268924
-0.002254 -0.000982 0.120537 0.254360 0.982472 -0.537124 -0.062500 1 0 0 0 0 0 2 269914
-0.002254 -0.000982 0.120537 0.254367 0.982478 -0.537117 -0.062500 1 0 0 0 0 0 2 270924
-0.002254 -0.000982 0.120537 0.254369 0.982479 -0.537137 -0.062500 1 0 0 0 0 0 2 271914
-0.002254 -0.000982 0.120537 0.254369 0.982479 -0.537119 -0.062500 1 0 0 0 0 0 2 272798
-0.002254 -0.000982 0.120537 0.254369 0.982479 -0.537117 -0.062500 1 0 0 0 0 0 2 273914
-0.002254 -0.000982 0.120537 0.254357 0.982482 -0.537130 -0.062500 1 0 0 0 0 0 2 274925
-0.002254 -0.000982 0.120537 0.254367 0.982479 -0.537118 -0.062500 1 0 0 0 0 0 2 275789
-0.002254 -0.000982 0.120537 0.254360 0.982470 -0.537124 -0.062500 1 0 0 0 0 0 2 276924
-0.002254 -0.000982 0.120537 0.254364 0.982490 -0.537124 -0.062500 1 0 0 0 0 0 2 277914
-0.002254 -0.000982 0.120537 0.254368 0.982480 -0.537117 -0.062500 1 0 0 0 0 0 2 278924
-0.002254 -0.000982 0.120537 0.254357 0.982482 -0.537130 -0.062500 1 0 0 0 0 0 2 279913
-0.002254 -0.000982 0.120537 0.254367 0.982480 -0.537118 -0.062500 1 0 0 0 0 0 2 280925
-0.002254 -0.000982 0.120537 0.254360 0.982470 -0.537124 -0.062500 1 0 0 0 0 0 2 281913
-0.002254 -0.000982 0.120537 0.254376 0.982487 -0.537130 -0.062500 1 0 0 0 0 0 2 282925
-0.002254 -0.000982 0.120537 0.254370 0.982480 -0.537118 -0.062500 1 0 0 0 0 0 2 283915
-0.002254 -0.000982 0.120537 0.254361 0.982470 -0.537124 -0.062500 1 0 0 0 0 0 2 284939
-0.002254 -0.000982 0.120537 0.254365 0.982490 -0.537124 -0.062500 1 0 0 0 0 0 2 285813
-0.002254 -0.000982 0.120537 0.254360 0.982472 -0.537125 -0.062500 1 0 0 0 0 0 2 286926
-0.002254 -0.000982 0.120537 0.254368 0.982478 -0.537118 -0.062500 1 0 0 0 0 0 2 287932
-0.002254 -0.000982 0.120537 0.254365 0.982491 -0.537123 -0.062500 1 0 0 0 0 0 2 288933
-0.002254 -0.000982 0.120537 0.254360 0.982472 -0.537124 -0.062500 1 0 0 0 0 0 2 289936
-0.002254 -0.000982 0.120537 0.254368 0.982478 -0.537117 -0.062500 1 0 0 0 0 0 2 290921
-0.002254 -0.000982 0.120537 0.254357 0.982482 -0.537130 -0.062500 1 0 0 0 0 0 2 291801
-0.002254 -0.000982 0.120537 0.254367 0.982479 -0.537118 -0.062500 1 0 0 0 0 0 2 292928
-0.002254 -0.000982 0.120537 0.254377 0.982488 -0.537130 -0.062500 1 0 0 0 0 0 2 293933
-0.002254 -0.000982 0.120537 0.254362 0.982472 -0.537125 -0.062500 1 0 0 0 0 0 2 294928
-0.002254 -0.000982 0.120537 0.254368 0.982478 -0.537118 -0.062500 1 0 0 0 0 0 2 295800
-0.002254 -0.000982 0.120537 0.254357 0.982482 -0.537131 -0.062500 1 0 0 0 0 0 2 296907
-0.002254 -0.000982 0.120537 0.254367 0.982479 -0.537118 -0.062500 1 0 0 0 0 0 2 297927
-0.002254 -0.000982 0.120537 0.254369 0.982479 -0.537117 -0.062500 1 0 0 0 0 0 2 298927
-0.002254 -0.000982 0.120537 0.254357 0.982482 -0.537130 -0.062500 1 0 0 0 0 0 2 299930
-0.002254 -0.000982 0.120537 0.254367 0.982479 -0.537118 -0.062500 1 0 0 0 0 0 2 300927
-0.002254 -0.000982 0.120537 0.254360 0.982470 -0.537124 -0.062500 1 0 0 0 0 0 2 301931
-0.002254 -0.000982 0.120537 0.254364 0.982490 -0.537124 -0.062500 1 0 0 0 0 0 2 302932
-0.002254 -0.000982 0.120537 0.254368 0.982480 -0.537117 -0.062500 1 0 0 0 0 0 2 303779
-0.002254 -0.000982 0.120537 0.254369 0.982480 -0.537137 -0.062500 1 0 0 0 0 0 2 304804
-0.002254 -0.000982 0.120537 0.254369 0.982479 -0.537119 -0.062500 1 0 0 0 0 0 2 305926
-0.002254 -0.000982 0.120537 0.254369 0.982479 -0.537117 -0.062500 1 0 0 0 0 0 2 306927
-0.002254 -0.000982 0.120537 0.254357 0.982482 -0.537130 -0.062500 1 0 0 0 0 0 2 307924
-0.002254 -0.000982 0.120537 0.254368 0.982480 -0.537118 -0.062500 1 0 0 0 0 0 2 308927
-0.002254 -0.000982 0.120537 0.254360 0.982470 -0.537124 -0.062500 1 0 0 0 0 0 2 309925
-0.002254 -0.000982 0.120537 0.254364 0.982490 -0.537124 -0.062500 1 0 0 0 0 0 2 310922
-0.002254 -0.000982 0.120537 0.254368 0.982481 -0.537117 -0.062500 1 0 0 0 0 0 2 311925
-0.002254 -0.000982 0.120537 0.254360 0.982471 -0.537123 -0.062500 1 0 0 0 0 0 2 312927
-0.002254 -0.000982 0.120537 0.254364 0.982490 -0.537124 -0.062500 1 0 0 0 0 0 2 313926
-0.002254 -0.000982 0.120537 0.254360 0.982472 -0.537124 -0.062500 1 0 0 0 0 0 2 314929
-0.002254 -0.000982 0.120537 0.254367 0.982478 -0.537117 -0.062500 1 0 0 0 0 0 2 315907
-0.002254 -0.000982 0.120537 0.254369 0.982479 -0.537137 -0.062500 1 0 0 0 0 0 2 316924
-0.002254 -0.000982 0.120537 0.254369 0.982479 -0.537119 -0.062500 1 0 0 0 0 0 2 317924
-0.002254 -0.000982 0.120537 0.254369 0.982479 -0.537117 -0.062500 1 0 0 0 0 0 2 318928
-0.002254 -0.000982 0.120537 0.254357 0.982482 -0.537130 -0.062500 1 0 0 0 0 0 2 319925
-0.002254 -0.000982 0.120537 0.254367 0.982479 -0.537118 -0.062500 1 0 0 0 0 0 2 320926
-0.002254 -0.000982 0.120537 0.254365 0.982491 -0.537123 -0.062500 1 0 0 0 0 0 2 321924
-0.002254 -0.000982 0.120537 0.254360 0.982472 -0.537124 -0.062500 1 0 0 0 0 0 2 322928
-0.002254 -0.000982 0.120537 0.254368 0.982478 -0.537117 -0.062500 1 0 0 0 0 0 2 323906
-0.002254 -0.000982 0.120537 0.254357 0.982482 -0.537130 -0.062500 1 0 0 0 0 0 2 324901
-0.002254 -0.000982 0.120537 0.254367 0.982480 -0.537118 -0.062500 1 0 0 0 0 0 2 325917
-0.002254 -0.000982 0.120537 0.254368 0.982479 -0.537116 -0.062500 1 0 0 0 0 0 2 326929
-0.002254 -0.000982 0.120537 0.254369 0.982479 -0.537136 -0.062500 1 0 0 0 0 0 2 327926
-0.002254 -0.000982 0.120537 0.254369 0.982479 -0.537119 -0.062500 1 0 0 0 0 0 2 328923
-0.002254 -0.000982 0.120537 0.254361 0.982470 -0.537124 -0.062500 1 0 0 0 0 0 2 329924
-0.002254 -0.000982 0.120537 0.254365 0.982490 -0.537124 -0.062500 1 0 0 0 0 0 2 330926
-0.002254 -0.000982 0.120537 0.254368 0.982480 -0.537117 -0.062500 1 0 0 0 0 0 2 331906
-0.002254 -0.000982 0.120537 0.254357 0.982482 -0.537130 -0.062500 1 0 0 0 0 0 2 332936
-0.002254 -0.000982 0.120537 0.254367 0.982480 -0.537118 -0.062500 1 0 0 0 0 0 2 333924
-0.002254 -0.000982 0.120537 0.254360 0.982470 -0.537124 -0.062500 1 0 0 0 0 0 2 334927
-0.002254 -0.000982 0.120537 0.254364 0.982490 -0.537124 -0.062500 1 0 0 0 0 0 2 335924
-0.002254 -0.000982 0.120537 0.254368 0.982481 -0.537117 -0.062500 1 0 0 0 0 0 2 336924
-0.002254 -0.000982 0.120537 0.254360 0.982471 -0.537123 -0.062500 1 0 0 0 0 0 2 337925
-0.002254 -0.000982 0.120537 0.254364 0.982490 -0.537124 -0.062500 1 0 0 0 0 0 2 338968
-0.002254 -0.000982 0.120537 0.254372 0.982469 -0.537131 -0.062500 1 0 0 0 0 0 2 339982
-0.002254 -0.000982 0.120537 0.254369 0.982478 -0.537118 -0.062500 1 0 0 0 0 0 2 340965
-0.002254 -0.000982 0.120537 0.254366 0.982491 -0.537123 -0.062500 1 0 0 0 0 0 2 341982
-0.002254 -0.000982 0.120537 0.254360 0.982472 -0.537124 -0.062500 1 0 0 0 0 0 2 342914
-0.002254 -0.000982 0.120537 0.254368 0.982478 -0.537117 -0.062500 1 0 0 0 0 0 2 343922
-0.002254 -0.000982 0.120537 0.254357 0.982482 -0.537130 -0.062500 1 0 0 0 0 0 2 344911
-0.002254 -0.000982 0.120537 0.254367 0.982479 -0.537118 -0.062500 1 0 0 0 0 0 2 345924
-0.002254 -0.000982 0.120537 0.254365 0.982491 -0.537123 -0.062500 1 0 0 0 0 0 2 346912
-0.002254 -0.000982 0.120537 0.254360 0.982472 -0.537124 -0.062500 1 0 0 0 0 0 2 347922
-0.002254 -0.000982 0.120537 0.254367 0.982478 -0.537117 -0.062500 1 0 0 0 0 0 2 348912
-0.002254 -0.000982 0.120537 0.254357 0.982482 -0.537130 -0.062500 1 0 0 0 0 0 2 349923
-0.002254 -0.000982 0.120537 0.254367 0.982480 -0.537118 -0.062500 1 0 0 0 0 0 2 350911
-0.002254 -0.000982 0.120537 0.254380 0.982476 -0.537123 -0.062500 1 0 0 0 0 0 2 351912
-0.002254 -0.000982 0.120537 0.254359 0.982482 -0.537131 -0.062500 1 0 0 0 0 0 2 352922
-0.002254 -0.000982 0.120537 0.254368 0.982479 -0.537118 -0.062500 1 0 0 0 0 0 2 353911
-0.002254 -0.000982 0.120537 0.254360 0.982470 -0.537124 -0.062500 1 0 0 0 0 0 2 354921
-0.002254 -0.000982 0.120537 0.254364 0.982490 -0.537124 -0.062500 1 0 0 0 0 0 2 355911
-0.002254 -0.000982 0.120537 0.254368 0.982480 -0.537117 -0.062500 1 0 0 0 0 0 2 356922
-0.002254 -0.000982 0.120537 0.254360 0.982470 -0.537124 -0.062500 1 0 0 0 0 0 2 357910
-0.002254 -0.000982 0.120537 0.254364 0.982490 -0.537124 -0.062500 1 0 0 0 0 0 2 358923
-0.002254 -0.000982 0.120537 0.254360 0.982472 -0.537124 -0.062500 1 0 0 0 0 0 2 359911
-0.002254 -0.000982 0.120537 0.254367 0.982478 -0.537117 -0.062500 1 0 0 0 0 0 2 360921
-0.002254 -0.000982 0.120537 0.254377 0.982488 -0.537129 -0.062500 1 0 0 0 0 0 2 361912
-0.002254 -0.000982 0.120537 0.254362 0.982471 -0.537125 -0.062500 1 0 0 0 0 0 2 362923
-0.002254 -0.000982 0.120537 0.254365 0.982490 -0.537124 -0.062500 1 0 0 0 0 0 2 363911
-0.002254 -0.000982 0.120537 0.254360 0.982472 -0.537125 -0.062500 1 0 0 0 0 0 2 364921
-0.002254 -0.000982 0.120537 0.254368 0.982478 -0.537118 -0.062500 1 0 0 0 0 0 2 365911
-0.002254 -0.000982 0.120537 0.254365 0.982491 -0.537123 -0.062500 1 0 0 0 0 0 2 366923
-0.002254 -0.000982 0.120537 0.254360 0.982472 -0.537124 -0.062500 1 0 0 0 0 0 2 367912
-0.002254 -0.000982 0.120537 0.254368 0.982478 -0.537117 -0.062500 1 0 0 0 0 0 2 368924
-0.002254 -0.000982 0.120537 0.254357 0.982482 -0.537130 -0.062500 1 0 0 0 0 0 2 369926
-0.002254 -0.000982 0.120537 0.254367 0.982479 -0.537118 -0.062500 1 0 0 0 0 0 2 370921
-0.002254 -0.000982 0.120537 0.254368 0.982479 -0.537117 -0.062500 1 0 0 0 0 0 2 371933
-0.002254 -0.000982 0.120537 0.254369 0.982479 -0.537136 -0.062500 1 0 0 0 0 0 2 372914
-0.002254 -0.000982 0.120537 0.254369 0.982479 -0.537119 -0.062500 1 0 0 0 0 0 2 373919
-0.002254 -0.000982 0.120537 0.254361 0.982470 -0.537124 -0.062500 1 0 0 0 0 0 2 374925
-0.002254 -0.000982 0.120537 0.254365 0.982489 -0.537124 -0.062500 1 0 0 0 0 0 2 375923
-0.002254 -0.000982 0.120537 0.254368 0.982480 -0.537117 -0.062500 1 0 0 0 0 0 2 376929
-0.002254 -0.000982 0.120537 0.254357 0.982482 -0.537130 -0.062500 1 0 0 0 0 0 2 377928
-0.002254 -0.000982 0.120537 0.254367 0.982480 -0.537118 -0.062500 1 0 0 0 0 0 2 378925
-0.002254 -0.000982 0.120537 0.254360 0.982470 -0.537124 -0.062500 1 0 0 0 0 0 2 379926
-0.002254 -0.000982 0.120537 0.254364 0.982490 -0.537124 -0.062500 1 0 0 0 0 0 2 380906
-0.002254 -0.000982 0.120537 0.254368 0.982480 -0.537117 -0.062500 1 0 0 0 0 0 2 381924
-0.002254 -0.000982 0.120537 0.254360 0.982471 -0.537123 -0.062500 1 0 0 0 0 0 2 382927
-0.002254 -0.000982 0.120537 0.254364 0.982490 -0.537124 -0.062500 1 0 0 0 0 0 2 383924
-0.002254 -0.000982 0.120537 0.254360 0.982472 -0.537124 -0.062500 1 0 0 0 0 0 2 384924
-0.002254 -0.000982 0.120537 0.254380 0.982475 -0.537124 -0.062500 1 0 0 0 0 0 2 385925
-0.002254 -0.000982 0.120537 0.254367 0.982490 -0.537124 -0.062500 1 0 0 0 0 0 2 386910
-0.002254 -0.000982 0.120537 0.254360 0.982472 -0.537124 -0.062500 1 0 0 0 0 0 2 387922
-0.002254 -0.000982 0.120537 0.254368 0.982478 -0.537117 -0.062500 1 0 0 0 0 0 2 388925
-0.002254 -0.000982 0.120537 0.254357 0.982482 -0.537130 -0.062500 1 0 0 0 0 0 2 389923
-0.002254 -0.000982 0.120537 0.254367 0.982479 -0.537118 -0.062500 1 0 0 0 0 0 2 390926
-0.002254 -0.000982 0.120537 0.254365 0.982491 -0.537123 -0.062500 1 0 0 0 0 0 2 391922
-0.002254 -0.000982 0.120537 0.254360 0.982472 -0.537124 -0.062500 1 0 0 0 0 0 2 392923
-0.002254 -0.000982 0.120537 0.254367 0.982478 -0.537117 -0.062500 1 0 0 0 0 0 2 393922
-0.002254 -0.000982 0.120537 0.254357 0.982482 -0.537130 -0.062500 1 0 0 0 0 0 2 394925
-0.002254 -0.000982 0.120537 0.254367 0.982479 -0.537118 -0.062500 1 0 0 0 0 0 2 395923
-0.002254 -0.000982 0.120537 0.254380 0.982476 -0.537123 -0.062500 1 0 0 0 0 0 2 396924
-0.002254 -0.000982 0.120537 0.254359 0.982482 -0.537131 -0.062500 1 0 0 0 0 0 2 397921
-0.002254 -0.000982 0.120537 0.254368 0.982479 -0.537118 -0.062500 1 0 0 0 0 0 2 398923
-0.002254 -0.000982 0.120537 0.254369 0.982479 -0.537117 -0.062500 1 0 0 0 0 0 2 399925
-0.002254 -0.000982 0.120537 0.254357 0.982482 -0.537130 -0.062500 1 0 0 0 0 0 2 400925
-0.002254 -0.000982 0.120537 0.254367 0.982479 -0.537118 -0.062500 1 0 0 0 0 0 2 401903
-0.002254 -0.000982 0.120537 0.254357 0.982482 -0.537130 -0.062500 1 0 0 0 0 0 2 402925
-0.002254 -0.000982 0.120537 0.254367 0.982480 -0.537118 -0.062500 1 0 0 0 0 0 2 403925
-0.002254 -0.000982 0.120537 0.254368 0.982479 -0.537117 -0.062500 1 0 0 0 0 0 2 404922
-0.002254 -0.000982 0.120537 0.254357 0.982482 -0.537130 -0.062500 1 0 0 0 0 0 2 405923
-0.002254 -0.000982 0.120537 0.254367 0.982480 -0.537118 -0.062500 1 0 0 0 0 0 2 406923
-0.002254 -0.000982 0.120537 0.254372 0.982468 -0.537130 -0.062500 1 0 0 0 0 0 2 407924
-0.002254 -0.000982 0.120537 0.254366 0.982489 -0.537125 -0.062500 1 0 0 0 0 0 2 408921
-0.002254 -0.000982 0.120537 0.254369 0.982480 -0.537118 -0.062500 1 0 0 0 0 0 2 409926
-0.002254 -0.000982 0.120537 0.254361 0.982470 -0.537124 -0.062500 1 0 0 0 0 0 2 410916
-0.002254 -0.000982 0.120537 0.254365 0.982490 -0.537124 -0.062500 1 0 0 0 0 0 2 411921
-0.002254 -0.000982 0.120537 0.254360 0.982472 -0.537124 -0.062500 1 0 0 0 0 0 2 412924
-0.002254 -0.000982 0.120537 0.254368 0.982478 -0.537117 -0.062500 1 0 0 0 0 0 2 413920
-0.002254 -0.000982 0.120537 0.254357 0.982482 -0.537130 -0.062500 1 0 0 0 0 0 2 414925
-0.002254 -0.000982 0.120537 0.254367 0.982479 -0.537118 -0.062500 1 0 0 0 0 0 2 415922
-0.002254 -0.000982 0.120537 0.254365 0.982491 -0.537123 -0.062500 1 0 0 0 0 0 2 416923
-0.002254 -0.000982 0.120537 0.254360 0.982472 -0.537124 -0.062500 1 0 0 0 0 0 2 417923
-0.002254 -0.000982 0.120537 0.254367 0.982478 -0.537117 -0.062500 1 0 0 0 0 0 2 418923
-0.002254 -0.000982 0.120537 0.254377 0.982488 -0.537130 -0.062500 1 0 0 0 0 0 2 419923
-0.002254 -0.000982 0.120537 0.254362 0.982472 -0.537125 -0.062500 1 0 0 0 0 0 2 420922
-0.002254 -0.000982 0.120537 0.254368 0.982478 -0.537118 -0.062500 1 0 0 0 0 0 2 421921
-0.002254 -0.000982 0.120537 0.254357 0.982482 -0.537130 -0.062500 1 0 0 0 0 0 2 422911
-0.002254 -0.000982 0.120537 0.254367 0.982479 -0.537118 -0.062500 1 0 0 0 0 0 2 423921
-0.002254 -0.000982 0.120537 0.254369 0.982479 -0.537117 -0.062500 1 0 0 0 0 0 2 424910
-0.002254 -0.000982 0.120537 0.254357 0.982482 -0.537130 -0.062500 1 0 0 0 0 0 2 425922
-0.002254 -0.000982 0.120537 0.254367 0.982479 -0.537118 -0.062500 1 0 0 0 0 0 2 426911
-0.002254 -0.000982 0.120537 0.254357 0.982482 -0.537130 -0.062500 1 0 0 0 0 0 2 427920
-0.002254 -0.000982 0.120537 0.254367 0.982480 -0.537118 -0.062500 1 0 0 0 0 0 2 428910
-0.002254 -0.000982 0.120537 0.254368 0.982479 -0.537117 -0.062500 1 0 0 0 0 0 2 429920
-0.002254 -0.000982 0.120537 0.254369 0.982480 -0.537137 -0.062500 1 0 0 0 0 0 2 430909
-0.002254 -0.000982 0.120537 0.254369 0.982479 -0.537119 -0.062500 1 0 0 0 0 0 2 431919
-0.002254 -0.000982 0.120537 0.254361 0.982470 -0.537124 -0.062500 1 0 0 0 0 0 2 432909
-0.002254 -0.000982 0.120537 0.254364 0.982490 -0.537124 -0.062500 1 0 0 0 0 0 2 433921
-0.002254 -0.000982 0.120537 0.254368 0.982480 -0.537117 -0.062500 1 0 0 0 0 0 2 434911
-0.002254 -0.000982 0.120537 0.254361 0.982471 -0.537124 -0.062500 1 0 0 0 0 0 2 435910
-0.002254 -0.000982 0.120537 0.254364 0.982490 -0.537124 -0.062500 1 0 0 0 0 0 2 436921
-0.002254 -0.000982 0.120537 0.254360 0.982472 -0.537124 -0.062500 1 0 0 0 0 0 2 437909
-0.002254 -0.000982 0.120537 0.254367 0.982478 -0.537117 -0.062500 1 0 0 0 0 0 2 438919
-0.002254 -0.000982 0.120537 0.254365 0.982491 -0.537123 -0.062500 1 0 0 0 0 0 2 439909
-0.002254 -0.000982 0.120537 0.254360 0.982472 -0.537124 -0.062500 1 0 0 0 0 0 2 440919
-0.002254 -0.000982 0.120537 0.254364 0.982490 -0.537124 -0.062500 1 0 0 0 0 0 2 441908
-0.002254 -0.000982 0.120537 0.254372 0.982469 -0.537131 -0.062500 1 0 0 0 0 0 2 442919
-0.002254 -0.000982 0.120537 0.254369 0.982478 -0.537118 -0.062500 1 0 0 0 0 0 2 443908
-0.002254 -0.000982 0.120537 0.254365 0.982491 -0.537124 -0.062500 1 0 0 0 0 0 2 444919
-0.002254 -0.000982 0.120537 0.254360 0.982472 -0.537124 -0.062500 1 0 0 0 0 0 2 445909
-0.002254 -0.000982 0.120537 0.254368 0.982478 -0.537117 -0.062500 1 0 0 0 0 0 2 446919
-0.002254 -0.000982 0.120537 0.254357 0.982482 -0.537130 -0.062500 1 0 0 0 0 0 2 447908
-0.002254 -0.000982 0.120537 0.254367 0.982479 -0.537118 -0.062500 1 0 0 0 0 0 2 448919
-0.002254 -0.000982 0.120537 0.254368 0.982479 -0.537117 -0.062500 1 0 0 0 0 0 2 449907
-0.002254 -0.000982 0.120537 0.254357 0.982482 -0.537130 -0.062500 1 0 0 0 0 0 2 450920
-0.002254 -0.000982 0.120537 0.254367 0.982480 -0.537118 -0.062500 1 0 0 0 0 0 2 451921
-0.002254 -0.000982 0.120537 0.254360 0.982470 -0.537124 -0.062500 1 0 0 0 0 0 2 452921
-0.002254 -0.000982 0.120537 0.254376 0.982487 -0.537130 -0.062500 1 0 0 0 0 0 2 453916
-0.002254 -0.000982 0.120537 0.254370 0.982480 -0.537118 -0.062500 1 0 0 0 0 0 2 454926
-0.002254 -0.000982 0.120537 0.254361 0.982470 -0.537124 -0.062500 1 0 0 0 0 0 2 455916
-0.002254 -0.000982 0.120537 0.254365 0.982490 -0.537124 -0.062500 1 0 0 0 0 0 2 456928
-0.002254 -0.000982 0.120537 0.254360 0.982471 -0.537124 -0.062500 1 0 0 0 0 0 2 457921
-0.002254 -0.000982 0.120537 0.254364 0.982490 -0.537124 -0.062500 1 0 0 0 0 0 2 458928
-0.002254 -0.000982 0.120537 0.254368 0.982480 -0.537117 -0.062500 1 0 0 0 0 0 2 459922
-0.002254 -0.000982 0.120537 0.254360 0.982471 -0.537124 -0.062500 1 0 0 0 0 0 2 460922
-0.002254 -0.000982 0.120537 0.254364 0.982490 -0.537124 -0.062500 1 0 0 0 0 0 2 461921
-0.002254 -0.000982 0.120537 0.254360 0.982472 -0.537124 -0.062500 1 0 0 0 0 0 2 462925
-0.002254 -0.000982 0.120537 0.254367 0.982478 -0.537117 -0.062500 1 0 0 0 0 0 2 463922
-0.002254 -0.000982 0.120537 0.254377 0.982488 -0.537130 -0.062500 1 0 0 0 0 0 2 464920
-0.002254 -0.000982 0.120537 0.254362 0.982471 -0.537125 -0.062500 1 0 0 0 0 0 2 465921
-0.002254 -0.000982 0.120537 0.254368 0.982478 -0.537118 -0.062500 1 0 0 0 0 0 2 466922
-0.002254 -0.000982 0.120537 0.254357 0.982482 -0.537130 -0.062500 1 0 0 0 0 0 2 467931
-0.002254 -0.000982 0.120537 0.254367 0.982479 -0.537118 -0.062500 1 0 0 0 0 0 2 468916
-0.002254 -0.000982 0.120537 0.254369 0.982479 -0.537117 -0.062500 1 0 0 0 0 0 2 469926
-0.002254 -0.000982 0.120537 0.254357 0.982482 -0.537130 -0.062500 1 0 0 0 0 0 2 470924
-0.002254 -0.000982 0.120537 0.254367 0.982479 -0.537118 -0.062500 1 0 0 0 0 0 2 471921
-0.002254 -0.000982 0.120537 0.254357 0.982482 -0.537130 -0.062500 1 0 0 0 0 0 2 472923
-0.002254 -0.000982 0.120537 0.254367 0.982479 -0.537118 -0.062500 1 0 0 0 0 0 2 473921
-0.002254 -0.000982 0.120537 0.254368 0.982479 -0.537117 -0.062500 1 0 0 0 0 0 2 474924
-0.002254 -0.000982 0.120537 0.254369 0.982479 -0.537137 -0.062500 1 0 0 0 0 0 2 475920
-0.002254 -0.000982 0.120537 0.254369 0.982479 -0.537119 -0.062500 1 0 0 0 0 0 2 476920
-0.002254 -0.000982 0.120537 0.254369 0.982479 -0.537117 -0.062500 1 0 0 0 0 0 2 477920
-0.002254 -0.000982 0.120537 0.254357 0.982482 -0.537130 -0.062500 1 0 0 0 0 0 2 478922
-0.002254 -0.000982 0.120537 0.254368 0.982479 -0.537118 -0.062500 1 0 0 0 0 0 2 479920
-0.002254 -0.000982 0.120537 0.254360 0.982470 -0.537124 -0.062500 1 0 0 0 0 0 2 480920
-0.002254 -0.000982 0.120537 0.254364 0.982490 -0.537124 -0.062500 1 0 0 0 0 0 2 481921
-0.002254 -0.000982 0.120537 0.254368 0.982480 -0.537117 -0.062500 1 0 0 0 0 0 2 482923
-0.002254 -0.000982 0.120537 0.254357 0.982483 -0.537130 -0.062500 1 0 0 0 0 0 2 483925
-0.002254 -0.000982 0.120537 0.254367 0.982480 -0.537118 -0.062500 1 0 0 0 0 0 2 484921
-0.002254 -0.000982 0.120537 0.254360 0.982471 -0.537124 -0.062500 1 0 0 0 0 0 2 485919
-0.002254 -0.000982 0.120537 0.254364 0.982490 -0.537124 -0.062500 1 0 0 0 0 0 2 486923
-0.002254 -0.000982 0.120537 0.254380 0.982478 -0.537124 -0.062500 1 0 0 0 0 0 2 487901
-0.002254 -0.000982 0.120537 0.254362 0.982470 -0.537124 -0.062500 1 0 0 0 0 0 2 488921
-0.002254 -0.000982 0.120537 0.254365 0.982490 -0.537124 -0.062500 1 0 0 0 0 0 2 489919
-0.002254 -0.000982 0.120537 0.254360 0.982472 -0.537125 -0.062500 1 0 0 0 0 0 2 490922
-0.002254 -0.000982 0.120537 0.254368 0.982478 -0.537118 -0.062500 1 0 0 0 0 0 2 491923
-0.002254 -0.000982 0.120537 0.254365 0.982491 -0.537123 -0.062500 1 0 0 0 0 0 2 492910
-0.002254 -0.000982 0.120537 0.254360 0.982472 -0.537124 -0.062500 1 0 0 0 0 0 2 493926
-0.002254 -0.000982 0.120537 0.254368 0.982478 -0.537117 -0.062500 1 0 0 0 0 0 2 494926
-0.002254 -0.000982 0.120537 0.254357 0.982482 -0.537130 -0.062500 1 0 0 0 0 0 2 495919
-0.002254 -0.000982 0.120537 0.254367 0.982479 -0.537118 -0.062500 1 0 0 0 0 0 2 496918
-0.002254 -0.000982 0.120537 0.254365 0.982491 -0.537123 -0.062500 1 0 0 0 0 0 2 497919
-0.002254 -0.000982 0.120537 0.254372 0.982469 -0.537131 -0.062500 1 0 0 0 0 0 2 498919
-0.002254 -0.000982 0.120537 0.254369 0.982478 -0.537118 -0.062500 1 0 0 0 0 0 2 499919
-0.002254 -0.000982 0.120537 0.254357 0.982482 -0.537131 -0.062500 1 0 0 0 0 0 2 500919
-0.002254 -0.000982 0.120537 0.254367 0.982479 -0.537118 -0.062500 1 0 0 0 0 0 2 501919
-0.002254 -0.000982 0.120537 0.254369 0.982479 -0.537117 -0.062500 1 0 0 0 0 0 2 502920
-0.002254 -0.000982 0.120537 0.254357 0.982482 -0.537130 -0.062500 1 0 0 0 0 0 2 503910
-0.002254 -0.000982 0.120537 0.254367 0.982480 -0.537118 -0.062500 1 0 0 0 0 0 2 504918
-0.002254 -0.000982 0.120537 0.254360 0.982470 -0.537124 -0.062500 1 0 0 0 0 0 2 505908
-0.002254 -0.000982 0.120537 0.254364 0.982490 -0.537124 -0.062500 1 0 0 0 0 0 2 506918
-0.002254 -0.000982 0.120537 0.254368 0.982480 -0.537117 -0.062500 1 0 0 0 0 0 2 507909
-0.002254 -0.000982 0.120537 0.254357 0.982483 -0.537130 -0.062500 1 0 0 0 0 0 2 508916
-0.002254 -0.000982 0.120537 0.254367 0.982480 -0.537118 -0.062500 1 0 0 0 0 0 2 509907
-0.002254 -0.000982 0.120537 0.254372 0.982468 -0.537130 -0.062500 1 0 0 0 0 0 2 510917
-0.002254 -0.000982 0.120537 0.254369 0.982477 -0.537118 -0.062500 1 0 0 0 0 0 2 511907
-0.002254 -0.000982 0.120537 0.254366 0.982490 -0.537123 -0.062500 1 0 0 0 0 0 2 512917
-0.002254 -0.000982 0.120537 0.254360 0.982472 -0.537124 -0.062500 1 0 0 0 0 0 2 513904
-0.002254 -0.000982 0.120537 0.254364 0.982490 -0.537124 -0.062500 1 0 0 0 0 0 2 514918
-0.002254 -0.000982 0.120537 0.254360 0.982472 -0.537125 -0.062500 1 0 0 0 0 0 2 515906
-0.002254 -0.000982 0.120537 0.254368 0.982478 -0.537117 -0.062500 1 0 0 0 0 0 2 516917
-0.002254 -0.000982 0.120537 0.254365 0.982491 -0.537123 -0.062500 1 0 0 0 0 0 2 517907
-0.002254 -0.000982 0.120537 0.254360 0.982472 -0.537124 -0.062500 1 0 0 0 0 0 2 518918
-0.002254 -0.000982 0.120537 0.254367 0.982478 -0.537117 -0.062500 1 0 0 0 0 0 2 519917
-0.002254 -0.000982 0.120537 0.254357 0.982482 -0.537130 -0.062500 1 0 0 0 0 0 2 520906
-0.002254 -0.000982 0.120537 0.254367 0.982479 -0.537118 -0.062500 1 0 0 0 0 0 2 521917
-0.002254 -0.000982 0.120537 0.254377 0.982488 -0.537130 -0.062500 1 0 0 0 0 0 2 522907
-0.002254 -0.000982 0.120537 0.254362 0.982472 -0.537125 -0.062500 1 0 0 0 0 0 2 523916
-0.002254 -0.000982 0.120537 0.254368 0.982478 -0.537118 -0.062500 1 0 0 0 0 0 2 524906
-0.002254 -0.000982 0.120537 0.254357 0.982482 -0.537130 -0.062500 1 0 0 0 0 0 2 525916
-0.002254 -0.000982 0.120537 0.254367 0.982479 -0.537118 -0.062500 1 0 0 0 0 0 2 526907
-0.002254 -0.000982 0.120537 0.254368 0.982479 -0.537117 -0.062500 1 0 0 0 0 0 2 527915
-0.002254 -0.000982 0.120537 0.254357 0.982482 -0.537130 -0.062500 1 0 0 0 0 0 2 528907
-0.002254 -0.000982 0.120537 0.254367 0.982480 -0.537118 -0.062500 1 0 0 0 0 0 2 529916
-0.002254 -0.000982 0.120537 0.254360 0.982470 -0.537124 -0.062500 1 0 0 0 0 0 2 530905
-0.002254 -0.000982 0.120537 0.254364 0.982490 -0.537124 -0.062500 1 0 0 0 0 0 2 531916
-0.002254 -0.000982 0.120537 0.254368 0.982480 -0.537117 -0.062500 1 0 0 0 0 0 2 532905
-0.002254 -0.000982 0.120537 0.254372 0.982468 -0.537130 -0.062500 1 0 0 0 0 0 2 533918
-0.002254 -0.000982 0.120537 0.254366 0.982489 -0.537125 -0.062500 1 0 0 0 0 0 2 534919
-0.002254 -0.000982 0.120537 0.254360 0.982471 -0.537125 -0.062500 1 0 0 0 0 0 2 535924
-0.002254 -0.000982 0.120537 0.254368 0.982478 -0.537118 -0.062500 1 0 0 0 0 0 2 536913
-0.002254 -0.000982 0.120537 0.254365 0.982491 -0.537123 -0.062500 1 0 0 0 0 0 2 537912
-0.002254 -0.000982 0.120537 0.254360 0.982472 -0.537124 -0.062500 1 0 0 0 0 0 2 538914
-0.002254 -0.000982 0.120537 0.254364 0.982490 -0.537124 -0.062500 1 0 0 0 0 0 2 539924
-0.002254 -0.000982 0.120537 0.254368 0.982481 -0.537117 -0.062500 1 0 0 0 0 0 2 540919
-0.002254 -0.000982 0.120537 0.254360 0.982471 -0.537123 -0.062500 1 0 0 0 0 0 2 541923
-0.002254 -0.000982 0.120537 0.254364 0.982490 -0.537124 -0.062500 1 0 0 0 0 0 2 542920
-0.002254 -0.000982 0.120537 0.254360 0.982472 -0.537124 -0.062500 1 0 0 0 0 0 2 543917
-0.002254 -0.000982 0.120537 0.254380 0.982475 -0.537124 -0.062500 1 0 0 0 0 0 2 544921
-0.002254 -0.000982 0.120537 0.254358 0.982482 -0.537131 -0.062500 1 0 0 0 0 0 2 545921
-0.002254 -0.000982 0.120537 0.254368 0.982479 -0.537118 -0.062500 1 0 0 0 0 0 2 546920
-0.002254 -0.000982 0.120537 0.254369 0.982479 -0.537117 -0.062500 1 0 0 0 0 0 2 547920
-0.002254 -0.000982 0.120537 0.254357 0.982482 -0.537130 -0.062500 1 0 0 0 0 0 2 548917
-0.002254 -0.000982 0.120537 0.254367 0.982479 -0.537118 -0.062500 1 0 0 0 0 0 2 549930
-0.002254 -0.000982 0.120537 0.254357 0.982482 -0.537131 -0.062500 1 0 0 0 0 0 2 550903
-0.002254 -0.000982 0.120537 0.254367 0.982479 -0.537118 -0.062500 1 0 0 0 0 0 2 551922
-0.002254 -0.000982 0.120537 0.254368 0.982479 -0.537117 -0.062500 1 0 0 0 0 0 2 552924
-0.002254 -0.000982 0.120537 0.254357 0.982482 -0.537130 -0.062500 1 0 0 0 0 0 2 553918
-0.002254 -0.000982 0.120537 0.254367 0.982480 -0.537118 -0.062500 1 0 0 0 0 0 2 554920
-0.002254 -0.000982 0.120537 0.254372 0.982468 -0.537130 -0.062500 1 0 0 0 0 0 2 555901
-0.002254 -0.000982 0.120537 0.254366 0.982489 -0.537125 -0.062500 1 0 0 0 0 0 2 556916
-0.002254 -0.000982 0.120537 0.254369 0.982480 -0.537118 -0.062500 1 0 0 0 0 0 2 557919
-0.002254 -0.000982 0.120537 0.254361 0.982470 -0.537124 -0.062500 1 0 0 0 0 0 2 558920
-0.002254 -0.000982 0.120537 0.254364 0.982490 -0.537124 -0.062500 1 0 0 0 0 0 2 559917
-0.002254 -0.000982 0.120537 0.254368 0.982480 -0.537117 -0.062500 1 0 0 0 0 0 2 560915
-0.002254 -0.000982 0.120537 0.254361 0.982470 -0.537124 -0.062500 1 0 0 0 0 0 2 561917
-0.002254 -0.000982 0.120537 0.254364 0.982490 -0.537124 -0.062500 1 0 0 0 0 0 2 562900
-0.002254 -0.000982 0.120537 0.254360 0.982472 -0.537124 -0.062500 1 0 0 0 0 0 2 563899
-0.002254 -0.000982 0.120537 0.254367 0.982478 -0.537117 -0.062500 1 0 0 0 0 0 2 564918
-0.002254 -0.000982 0.120537 0.254357 0.982482 -0.537130 -0.062500 1 0 0 0 0 0 2 565922
-0.002254 -0.000982 0.120537 0.254367 0.982479 -0.537118 -0.062500 1 0 0 0 0 0 2 566919
-0.002254 -0.000982 0.120537 0.254377 0.982488 -0.537130 -0.062500 1 0 0 0 0 0 2 567919
-0.002254 -0.000982 0.120537 0.254362 0.982471 -0.537125 -0.062500 1 0 0 0 0 0 2 568916
-0.002254 -0.000982 0.120537 0.254368 0.982478 -0.537118 -0.062500 1 0 0 0 0 0 2 569915
-0.002254 -0.000982 0.120537 0.254365 0.982491 -0.537123 -0.062500 1 0 0 0 0 0 2 570918
-0.002254 -0.000982 0.120537 0.254360 0.982472 -0.537124 -0.062500 1 0 0 0 0 0 2 571898
-0.002254 -0.000982 0.120537 0.254368 0.982478 -0.537117 -0.062500 1 0 0 0 0 0 2 572916
-0.002254 -0.000982 0.120537 0.254357 0.982482 -0.537130 -0.062500 1 0 0 0 0 0 2 573918
-0.002254 -0.000982 0.120537 0.254367 0.982479 -0.537118 -0.062500 1 0 0 0 0 0 2 575122
-0.002254 -0.000982 0.120537 0.254368 0.982479 -0.537117 -0.062500 1 0 0 0 0 0 2 575981
-0.002254 -0.000982 0.120537 0.254357 0.982482 -0.537130 -0.062500 1 0 0 0 0 0 2 576981
-0.002254 -0.000982 0.120537 0.254367 0.982480 -0.537118 -0.062500 1 0 0 0 0 0 2 577981
-0.002254 -0.000982 0.120537 0.254369 0.982479 -0.537137 -0.062500 1 0 0 0 0 0 2 578981
-0.002254 -0.000982 0.120537 0.254369 0.982479 -0.537119 -0.062500 1 0 0 0 0 0 2 579974
-0.002254 -0.000982 0.120537 0.254369 0.982479 -0.537117 -0.062500 1 0 0 0 0 0 2 580985
-0.002254 -0.000982 0.120537 0.254357 0.982482 -0.537130 -0.062500 1 0 0 0 0 0 2 581979
-0.002254 -0.000982 0.120537 0.254367 0.982480 -0.537118 -0.062500 1 0 0 0 0 0 2 582979
-0.002254 -0.000982 0.120537 0.254360 0.982470 -0.537124 -0.062500 1 0 0 0 0 0 2 583975
-0.002254 -0.000982 0.120537 0.254364 0.982490 -0.537124 -0.062500 1 0 0 0 0 0 2 584953
-0.002254 -0.000982 0.120537 0.254368 0.982480 -0.537117 -0.062500 1 0 0 0 0 0 2 585972
-0.002254 -0.000982 0.120537 0.254360 0.982471 -0.537123 -0.062500 1 0 0 0 0 0 2 586951
-0.002254 -0.000982 0.120537 0.254364 0.982490 -0.537124 -0.062500 1 0 0 0 0 0 2 587950
-0.002254 -0.000982 0.120537 0.254360 0.982472 -0.537124 -0.062500 1 0 0 0 0 0 2 588979
-0.002254 -0.000982 0.120537 0.254367 0.982478 -0.537117 -0.062500 1 0 0 0 0 0 2 589958
-0.002254 -0.000982 0.120537 0.254377 0.982488 -0.537129 -0.062500 1 0 0 0 0 0 2 590974
-0.002254 -0.000982 0.120537 0.254362 0.982471 -0.537125 -0.062500 1 0 0 0 0 0 2 591957
-0.002254 -0.000982 0.120537 0.254368 0.982478 -0.537117 -0.062500 1 0 0 0 0 0 2 592975
-0.002254 -0.000982 0.120537 0.254357 0.982482 -0.537130 -0.062500 1 0 0 0 0 0 2 593957
-0.002254 -0.000982 0.120537 0.254367 0.982479 -0.537118 -0.062500 1 0 0 0 0 0 2 594921
-0.002254 -0.000982 0.120537 0.254365 0.982491 -0.537123 -0.062500 1 0 0 0 0 0 2 595906
-0.002254 -0.000982 0.120537 0.254360 0.982472 -0.537124 -0.062500 1 0 0 0 0 0 2 596896
-0.002254 -0.000982 0.120537 0.254368 0.982478 -0.537117 -0.062500 1 0 0 0 0 0 2 597914
-0.002254 -0.000982 0.120537 0.254357 0.982482 -0.537130 -0.062500 1 0 0 0 0 0 2 598904
-0.002254 -0.000982 0.120537 0.254367 0.982479 -0.537118 -0.062500 1 0 0 0 0 0 2 599914
-0.002254 -0.000982 0.120537 0.254368 0.982479 -0.537116 -0.062500 1 0 0 0 0 0 2 600903
-0.002254 -0.000982 0.120537 0.254369 0.982479 -0.537136 -0.062500 1 0 0 0 0 0 2 601915
-0.002254 -0.000982 0.120537 0.254369 0.982479 -0.537119 -0.062500 1 0 0 0 0 0 2 602916
-0.002254 -0.000982 0.120537 0.254361 0.982470 -0.537124 -0.062500 1 0 0 0 0 0 2 603922
-0.002254 -0.000982 0.120537 0.254364 0.982490 -0.537124 -0.062500 1 0 0 0 0 0 2 604914
-0.002254 -0.000982 0.120537 0.254368 0.982480 -0.537117 -0.062500 1 0 0 0 0 0 2 605903
-0.002254 -0.000982 0.120537 0.254357 0.982482 -0.537130 -0.062500 1 0 0 0 0 0 2 606914
-0.002254 -0.000982 0.120537 0.254367 0.982480 -0.537118 -0.062500 1 0 0 0 0 0 2 607903
-0.002254 -0.000982 0.120537 0.254360 0.982470 -0.537124 -0.062500 1 0 0 0 0 0 2 608914
-0.002254 -0.000982 0.120537 0.254364 0.982490 -0.537124 -0.062500 1 0 0 0 0 0 2 609904
-0.002254 -0.000982 0.120537 0.254368 0.982480 -0.537117 -0.062500 1 0 0 0 0 0 2 610921
-0.002254 -0.000982 0.120537 0.254360 0.982471 -0.537123 -0.062500 1 0 0 0 0 0 2 611905
-0.002254 -0.000982 0.120537 0.254376 0.982487 -0.537130 -0.062500 1 0 0 0 0 0 2 612914
-0.002254 -0.000982 0.120537 0.254370 0.982480 -0.537118 -0.062500 1 0 0 0 0 0 2 613904
-0.002254 -0.000982 0.120537 0.254361 0.982470 -0.537124 -0.062500 1 0 0 0 0 0 2 614914
-0.002254 -0.000982 0.120537 0.254365 0.982490 -0.537124 -0.062500 1 0 0 0 0 0 2 615902
-0.002254 -0.000982 0.120537 0.254360 0.982472 -0.537124 -0.062500 1 0 0 0 0 0 2 616903
-0.002254 -0.000982 0.120537 0.254368 0.982478 -0.537117 -0.062500 1 0 0 0 0 0 2 617912
-0.002254 -0.000982 0.120537 0.254357 0.982482 -0.537130 -0.062500 1 0 0 0 0 0 2 618916
-0.002254 -0.000982 0.120537 0.254367 0.982479 -0.537118 -0.062500 1 0 0 0 0 0 2 619905
-0.002254 -0.000982 0.120537 0.254365 0.982491 -0.537123 -0.062500 1 0 0 0 0 0 2 620903
-0.002254 -0.000982 0.120537 0.254360 0.982472 -0.537124 -0.062500 1 0 0 0 0 0 2 621916
-0.002254 -0.000982 0.120537 0.254367 0.982478 -0.537117 -0.062500 1 0 0 0 0 0 2 622927
-0.002254 -0.000982 0.120537 0.254369 0.982479 -0.537137 -0.062500 1 0 0 0 0 0 2 623912
-0.002254 -0.000982 0.120537 0.254369 0.982479 -0.537119 -0.062500 1 0 0 0 0 0 2 624918
-0.002254 -0.000982 0.120537 0.254369 0.982479 -0.537117 -0.062500 1 0 0 0 0 0 2 625924
-0.002254 -0.000982 0.120537 0.254357 0.982482 -0.537130 -0.062500 1 0 0 0 0 0 2 626923
-0.002254 -0.000982 0.120537 0.254367 0.982479 -0.537118 -0.062500 1 0 0 0 0 0 2 627922
-0.002254 -0.000982 0.120537 0.254360 0.982470 -0.537124 -0.062500 1 0 0 0 0 0 2 628921
-0.002254 -0.000982 0.120537 0.254364 0.982490 -0.537124 -0.062500 1 0 0 0 0 0 2 629924
-0.002254 -0.000982 0.120537 0.254368 0.982480 -0.537117 -0.062500 1 0 0 0 0 0 2 630920
-0.002254 -0.000982 0.120537 0.254357 0.982482 -0.537130 -0.062500 1 0 0 0 0 0 2 631918
-0.002254 -0.000982 0.120537 0.254367 0.982480 -0.537118 -0.062500 1 0 0 0 0 0 2 632912
-0.002254 -0.000982 0.120537 0.254368 0.982479 -0.537117 -0.062500 1 0 0 0 0 0 2 633918
-0.002254 -0.000982 0.120537 0.254369 0.982480 -0.537137 -0.062500 1 0 0 0 0 0 2 634975
-0.002254 -0.000982 0.120537 0.254369 0.982479 -0.537119 -0.062500 1 0 0 0 0 0 2 635991
-0.002254 -0.000982 0.120537 0.254361 0.982470 -0.537124 -0.062500 1 0 0 0 0 0 2 636972
-0.002254 -0.000982 0.120537 0.254365 0.982490 -0.537124 -0.062500 1 0 0 0 0 0 2 637980
-0.002254 -0.000982 0.120537 0.254368 0.982480 -0.537117 -0.062500 1 0 0 0 0 0 2 638992
-0.002254 -0.000982 0.120537 0.254361 0.982471 -0.537124 -0.062500 1 0 0 0 0 0 2 639981
-0.002254 -0.000982 0.120537 0.254364 0.982490 -0.537124 -0.062500 1 0 0 0 0 0 2 640956
-0.002254 -0.000982 0.120537 0.254360 0.982472 -0.537124 -0.062500 1 0 0 0 0 0 2 642001
-0.002254 -0.000982 0.120537 0.254368 0.982478 -0.537117 -0.062500 1 0 0 0 0 0 2 642976
-0.002254 -0.000982 0.120537 0.254357 0.982482 -0.537130 -0.062500 1 0 0 0 0 0 2 643972
-0.002254 -0.000982 0.120537 0.254367 0.982479 -0.537118 -0.062500 1 0 0 0 0 0 2 644975
-0.002254 -0.000982 0.120537 0.254365 0.982491 -0.537123 -0.062500 1 0 0 0 0 0 2 645975
-0.002254 -0.000982 0.120537 0.254372 0.982469 -0.537131 -0.062500 1 0 0 0 0 0 2 646979
-0.002254 -0.000982 0.120537 0.254369 0.982478 -0.537118 -0.062500 1 0 0 0 0 0 2 647988
-0.002254 -0.000982 0.120537 0.254366 0.982491 -0.537123 -0.062500 1 0 0 0 0 0 2 648949
-0.002254 -0.000982 0.120537 0.254360 0.982472 -0.537124 -0.062500 1 0 0 0 0 0 2 649951
-0.002254 -0.000982 0.120537 0.254368 0.982478 -0.537117 -0.062500 1 0 0 0 0 0 2 650975
-0.002254 -0.000982 0.120537 0.254357 0.982482 -0.537130 -0.062500 1 0 0 0 0 0 2 651971
-0.002254 -0.000982 0.120537 0.254367 0.982479 -0.537118 -0.062500 1 0 0 0 0 0 2 653000
-0.002254 -0.000982 0.120537 0.254368 0.982479 -0.537117 -0.062500 1 0 0 0 0 0 2 653970
-0.002254 -0.000982 0.120537 0.254357 0.982482 -0.537130 -0.062500 1 0 0 0 0 0 2 654951
-0.002254 -0.000982 0.120537 0.254367 0.982480 -0.537118 -0.062500 1 0 0 0 0 0 2 655973
-0.002254 -0.000982 0.120537 0.254360 0.982470 -0.537124 -0.062500 1 0 0 0 0 0 2 656984
-0.002254 -0.000982 0.120537 0.254364 0.982490 -0.537124 -0.062500 1 0 0 0 0 0 2 657990
-0.002254 -0.000982 0.120537 0.254380 0.982478 -0.537124 -0.062500 1 0 0 0 0 0 2 658978
-0.002254 -0.000982 0.120537 0.254362 0.982470 -0.537124 -0.062500 1 0 0 0 0 0 2 659950
-0.002254 -0.000982 0.120537 0.254365 0.982490 -0.537124 -0.062500 1 0 0 0 0 0 2 660976
-0.002254 -0.000982 0.120537 0.254360 0.982471 -0.537124 -0.062500 1 0 0 0 0 0 2 661968
-0.002254 -0.000982 0.120537 0.254364 0.982490 -0.537124 -0.062500 1 0 0 0 0 0 2 662977
-0.002254 -0.000982 0.120537 0.254368 0.982480 -0.537117 -0.062500 1 0 0 0 0 0 2 663978
-0.002254 -0.000982 0.120537 0.254360 0.982471 -0.537124 -0.062500 1 0 0 0 0 0 2 664970
-0.002254 -0.000982 0.120537 0.254364 0.982490 -0.537124 -0.062500 1 0 0 0 0 0 2 665978
-0.002254 -0.000982 0.120537 0.254360 0.982472 -0.537124 -0.062500 1 0 0 0 0 0 2 667001
-0.002254 -0.000982 0.120537 0.254367 0.982478 -0.537117 -0.062500 1 0 0 0 0 0 2 667975
-0.002254 -0.000982 0.120537 0.254365 0.982491 -0.537123 -0.062500 1 0 0 0 0 0 2 669015
-0.002254 -0.000982 0.120537 0.254372 0.982469 -0.537131 -0.062500 1 0 0 0 0 0 2 669974
-0.002254 -0.000982 0.120537 0.254369 0.982478 -0.537118 -0.062500 1 0 0 0 0 0 2 670991
-0.002254 -0.000982 0.120537 0.254357 0.982482 -0.537130 -0.062500 1 0 0 0 0 0 2 671976
-0.002254 -0.000982 0.120537 0.254367 0.982479 -0.537118 -0.062500 1 0 0 0 0 0 2 672969
-0.002254 -0.000982 0.120537 0.254369 0.982479 -0.537117 -0.062500 1 0 0 0 0 0 2 673950
-0.002254 -0.000982 0.120537 0.254357 0.982482 -0.537130 -0.062500 1 0 0 0 0 0 2 675009
-0.002254 -0.000982 0.120537 0.254367 0.982479 -0.537118 -0.062500 1 0 0 0 0 0 2 675981
-0.002254 -0.000982 0.120537 0.254357 0.982482 -0.537130 -0.062500 1 0 0 0 0 0 2 676971
-0.002254 -0.000982 0.120537 0.254367 0.982479 -0.537118 -0.062500 1 0 0 0 0 0 2 677970
-0.002254 -0.000982 0.120537 0.254368 0.982479 -0.537117 -0.062500 1 0 0 0 0 0 2 679783
-0.002254 -0.000982 0.120537 0.254357 0.982482 -0.537130 -0.062500 1 0 0 0 0 0 2 680957
-0.002254 -0.000982 0.120537 0.254367 0.982480 -0.537118 -0.062500 1 0 0 0 0 0 2 681971
-0.002254 -0.000982 0.120537 0.254372 0.982468 -0.537130 -0.062500 1 0 0 0 0 0 2 682955
-0.002254 -0.000982 0.120537 0.254366 0.982489 -0.537125 -0.062500 1 0 0 0 0 0 2 683972
-0.002254 -0.000982 0.120537 0.254369 0.982480 -0.537118 -0.062500 1 0 0 0 0 0 2 684980
-0.002254 -0.000982 0.120537 0.254361 0.982470 -0.537124 -0.062500 1 0 0 0 0 0 2 685954
-0.002254 -0.000982 0.120537 0.254364 0.982490 -0.537124 -0.062500 1 0 0 0 0 0 2 686971
-0.002254 -0.000982 0.120537 0.254360 0.982471 -0.537124 -0.062500 1 0 0 0 0 0 2 687967
-0.002254 -0.000982 0.120537 0.254368 0.982478 -0.537117 -0.062500 1 0 0 0 0 0 2 688952
-0.002254 -0.000982 0.120537 0.254365 0.982491 -0.537123 -0.062500 1 0 0 0 0 0 2 689952
-0.002254 -0.000982 0.120537 0.254360 0.982472 -0.537124 -0.062500 1 0 0 0 0 0 2 691185
-0.002254 -0.000982 0.120537 0.254364 0.982490 -0.537124 -0.062500 1 0 0 0 0 0 2 691915
-0.002254 -0.000982 0.120537 0.254360 0.982472 -0.537124 -0.062500 1 0 0 0 0 0 2 692902
-0.002254 -0.000982 0.120537 0.254367 0.982478 -0.537117 -0.062500 1 0 0 0 0 0 2 693911
-0.002254 -0.000982 0.120537 0.254377 0.982488 -0.537130 -0.062500 1 0 0 0 0 0 2 694901
-0.002254 -0.000982 0.120537 0.254362 0.982471 -0.537125 -0.062500 1 0 0 0 0 0 2 695912
-0.002254 -0.000982 0.120537 0.254368 0.982478 -0.537118 -0.062500 1 0 0 0 0 0 2 696911
-0.002254 -0.000982 0.120537 0.254357 0.982482 -0.537130 -0.062500 1 0 0 0 0 0 2 697911
-0.002254 -0.000982 0.120537 0.254367 0.982479 -0.537118 -0.062500 1 0 0 0 0 0 2 698911
-0.002254 -0.000982 0.120537 0.254368 0.982479 -0.537117 -0.062500 1 0 0 0 0 0 2 699910
-0.002254 -0.000982 0.120537 0.254357 0.982482 -0.537130 -0.062500 1 0 0 0 0 0 2 700899
-0.002254 -0.000982 0.120537 0.254367 0.982479 -0.537118 -0.062500 1 0 0 0 0 0 2 701911
-0.002254 -0.000982 0.120537 0.254357 0.982482 -0.537130 -0.062500 1 0 0 0 0 0 2 702905
-0.002254 -0.000982 0.120537 0.254367 0.982480 -0.537118 -0.062500 1 0 0 0 0 0 2 719003
-0.002254 -0.000982 0.120537 0.254380 0.982476 -0.537123 -0.062500 1 0 0 0 0 0 2 719915
-0.002254 -0.000982 0.120537 0.254359 0.982482 -0.537131 -0.062500 1 0 0 0 0 0 2 720913
-0.002254 -0.000982 0.120537 0.254368 0.982479 -0.537118 -0.062500 1 0 0 0 0 0 2 721912
-0.002254 -0.000982 0.120537 0.254369 0.982479 -0.537117 -0.062500 1 0 0 0 0 0 2 722913
-0.002254 -0.000982 0.120537 0.254357 0.982482 -0.537130 -0.062500 1 0 0 0 0 0 2 723911
-0.002254 -0.000982 0.120537 0.254367 0.982480 -0.537118 -0.062500 1 0 0 0 0 0 2 724911
-0.002254 -0.000982 0.120537 0.254360 0.982470 -0.537124 -0.062500 1 0 0 0 0 0 2 726807
-0.002254 -0.000982 0.120537 0.254364 0.982490 -0.537124 -0.062500 1 0 0 0 0 0 2 727902
-0.002254 -0.000982 0.120537 0.254368 0.982480 -0.537117 -0.062500 1 0 0 0 0 0 2 728911
-0.002254 -0.000982 0.120537 0.254357 0.982483 -0.537130 -0.062500 1 0 0 0 0 0 2 729894
-0.002254 -0.000982 0.120537 0.254367 0.982480 -0.537118 -0.062500 1 0 0 0 0 0 2 730897
-0.002254 -0.000982 0.120537 0.254372 0.982468 -0.537130 -0.062500 1 0 0 0 0 0 2 731911
-0.002254 -0.000982 0.120537 0.254369 0.982478 -0.537118 -0.062500 1 0 0 0 0 0 2 732911
-0.002254 -0.000982 0.120537 0.254357 0.982482 -0.537131 -0.062500 1 0 0 0 0 0 2 733909
-0.002254 -0.000982 0.120537 0.254367 0.982479 -0.537118 -0.062500 1 0 0 0 0 0 2 735138
-0.002254 -0.000982 0.120537 0.254365 0.982491 -0.537123 -0.062500 1 0 0 0 0 0 2 735925
-0.002254 -0.000982 0.120537 0.254360 0.982472 -0.537124 -0.062500 1 0 0 0 0 0 2 736914
-0.002254 -0.000982 0.120537 0.254368 0.982478 -0.537117 -0.062500 1 0 0 0 0 0 2 737918
-0.002254 -0.000982 0.120537 0.254357 0.982482 -0.537130 -0.062500 1 0 0 0 0 0 2 738914
-0.002254 -0.000982 0.120537 0.254367 0.982479 -0.537118 -0.062500 1 0 0 0 0 0 2 739914
-0.002254 -0.000982 0.120537 0.254368 0.982479 -0.537117 -0.062500 1 0 0 0 0 0 2 740912
-0.002254 -0.000982 0.120537 0.254357 0.982482 -0.537130 -0.062500 1 0 0 0 0 0 2 741912
-0.002254 -0.000982 0.120537 0.254367 0.982479 -0.537118 -0.062500 1 0 0 0 0 0 2 742913
-0.002254 -0.000982 0.120537 0.254369 0.982479 -0.537137 -0.062500 1 0 0 0 0 0 2 743913
-0.002254 -0.000982 0.120537 0.254369 0.982479 -0.537119 -0.062500 1 0 0 0 0 0 2 744918
-0.002254 -0.000982 0.120537 0.254369 0.982479 -0.537117 -0.062500 1 0 0 0 0 0 2 745911
-0.002254 -0.000982 0.120537 0.254357 0.982482 -0.537130 -0.062500 1 0 0 0 0 0 2 754659
-0.002254 -0.000982 0.120537 0.254367 0.982479 -0.537118 -0.062500 1 0 0 0 0 0 2 755905
-0.002254 -0.000982 0.120537 0.254369 0.982479 -0.537117 -0.062500 1 0 0 0 0 0 2 756894
-0.002254 -0.000982 0.120537 0.254357 0.982482 -0.537130 -0.062500 1 0 0 0 0 0 2 757910
-0.002254 -0.000982 0.120537 0.254367 0.982480 -0.537118 -0.062500 1 0 0 0 0 0 2 758910
-0.002254 -0.000982 0.120537 0.254360 0.982470 -0.537124 -0.062500 1 0 0 0 0 0 2 759894
-0.002254 -0.000982 0.120537 0.254364 0.982490 -0.537124 -0.062500 1 0 0 0 0 0 2 762843
-0.002254 -0.000982 0.120537 0.254368 0.982480 -0.537117 -0.062500 1 0 0 0 0 0 2 763912
-0.002254 -0.000982 0.120537 0.254373 0.982468 -0.537130 -0.062500 1 0 0 0 0 0 2 764893
-0.002254 -0.000982 0.120537 0.254366 0.982489 -0.537125 -0.062500 1 0 0 0 0 0 2 765911
-0.002254 -0.000982 0.120537 0.254360 0.982471 -0.537125 -0.062500 1 0 0 0 0 0 2 766912
-0.002254 -0.000982 0.120537 0.254368 0.982478 -0.537118 -0.062500 1 0 0 0 0 0 2 767911
-0.002254 -0.000982 0.120537 0.254365 0.982491 -0.537123 -0.062500 1 0 0 0 0 0 2 768910
-0.002254 -0.000982 0.120537 0.254360 0.982472 -0.537124 -0.062500 1 0 0 0 0 0 2 769908
-0.002254 -0.000982 0.120537 0.254364 0.982490 -0.537124 -0.062500 1 0 0 0 0 0 2 770918
-0.002254 -0.000982 0.120537 0.254360 0.982472 -0.537125 -0.062500 1 0 0 0 0 0 2 771918
-0.002254 -0.000982 0.120537 0.254367 0.982478 -0.537117 -0.062500 1 0 0 0 0 0 2 772919
-0.002254 -0.000982 0.120537 0.254365 0.982491 -0.537123 -0.062500 1 0 0 0 0 0 2 773916
-0.002254 -0.000982 0.120537 0.254360 0.982472 -0.537124 -0.062500 1 0 0 0 0 0 2 774911
-0.002254 -0.000982 0.120537 0.254367 0.982478 -0.537117 -0.062500 1 0 0 0 0 0 2 775912
-0.002254 -0.000982 0.120537 0.254369 0.982479 -0.537137 -0.062500 1 0 0 0 0 0 2 776910
-0.002254 -0.000982 0.120537 0.254369 0.982479 -0.537119 -0.062500 1 0 0 0 0 0 2 777908
-0.002254 -0.000982 0.120537 0.254369 0.982479 -0.537117 -0.062500 1 0 0 0 0 0 2 778912
-0.002254 -0.000982 0.120537 0.254357 0.982482 -0.537130 -0.062500 1 0 0 0 0 0 2 779920
-0.002254 -0.000982 0.120537 0.254367 0.982479 -0.537118 -0.062500 1 0 0 0 0 0 2 780916
-0.002254 -0.000982 0.120537 0.254357 0.982482 -0.537131 -0.062500 1 0 0 0 0 0 2 781915
-0.002254 -0.000982 0.120537 0.254367 0.982480 -0.537118 -0.062500 1 0 0 0 0 0 2 782914
-0.002254 -0.000982 0.120537 0.254368 0.982479 -0.537117 -0.062500 1 0 0 0 0 0 2 783918
-0.002254 -0.000982 0.120537 0.254357 0.982482 -0.537130 -0.062500 1 0 0 0 0 0 2 784917
-0.002254 -0.000982 0.120537 0.254367 0.982480 -0.537118 -0.062500 1 0 0 0 0 0 2 785902
-0.002254 -0.000982 0.120537 0.254360 0.982470 -0.537124 -0.062500 1 0 0 0 0 0 2 787161
-0.002254 -0.000982 0.120537 0.254364 0.982490 -0.537124 -0.062500 1 0 0 0 0 0 2 787903
-0.002254 -0.000982 0.120537 0.254380 0.982478 -0.537124 -0.062500 1 0 0 0 0 0 2 788902
-0.002254 -0.000982 0.120537 0.254362 0.982470 -0.537124 -0.062500 1 0 0 0 0 0 2 789910
-0.002254 -0.000982 0.120537 0.254365 0.982490 -0.537124 -0.062500 1 0 0 0 0 0 2 790910
-0.002254 -0.000982 0.120537 0.254360 0.982472 -0.537125 -0.062500 1 0 0 0 0 0 2 791976
-0.002254 -0.000982 0.120537 0.254368 0.982478 -0.537118 -0.062500 1 0 0 0 0 0 2 792970
-0.002254 -0.000982 0.120537 0.254365 0.982491 -0.537123 -0.062500 1 0 0 0 0 0 2 793988
-0.002254 -0.000982 0.120537 0.254360 0.982472 -0.537124 -0.062500 1 0 0 0 0 0 2 794978
-0.002254 -0.000982 0.120537 0.254368 0.982478 -0.537117 -0.062500 1 0 0 0 0 0 2 795998
-0.002254 -0.000982 0.120537 0.254357 0.982482 -0.537130 -0.062500 1 0 0 0 0 0 2 796973
-0.002260 -0.000964 0.120527 0.329237 0.725068 -0.392380 -0.062500 1 0 0 0 0 0 2 797986
-0.002262 -0.000955 0.120523 0.305293 0.812125 -0.462882 -0.062500 1 0 0 0 0 0 2 798972
-0.002264 -0.000950 0.120522 0.286481 0.876838 -0.499550 -0.062500 1 0 0 0 0 0 2 799967
-0.002265 -0.000948 0.120521 0.276152 0.911194 -0.513557 -0.062500 1 0 0 0 0 0 2 800968
-0.002265 -0.000947 0.120521 0.270800 0.928519 -0.518551 -0.062500 1 0 0 0 0 0 2 801967
-0.002265 -0.000946 0.120521 0.268096 0.937193 -0.520309 -0.062500 1 0 0 0 0 0 2 802963
-0.002265 -0.000946 0.120521 0.266722 0.941522 -0.520925 -0.062500 1 0 0 0 0 0 2 803968
-0.002265 -0.000946 0.120521 0.266017 0.943678 -0.521135 -0.062500 1 0 0 0 0 0 2 804965
-0.002265 -0.000946 0.120521 0.265670 0.944763 -0.521216 -0.062500 1 0 0 0 0 0 2 806029
-0.002265 -0.000946 0.120521 0.265492 0.945302 -0.521228 -0.062500 1 0 0 0 0 0 2 806953
-0.002265 -0.000946 0.120521 0.265408 0.945575 -0.521247 -0.062500 1 0 0 0 0 0 2 807968
-0.002265 -0.000946 0.120521 0.265367 0.945707 -0.521255 -0.062500 1 0 0 0 0 0 2 808949
-0.002265 -0.000946 0.120521 0.265347 0.945772 -0.521250 -0.062500 1 0 0 0 0 0 2 809963
-0.002265 -0.000946 0.120521 0.265336 0.945810 -0.521249 -0.062500 1 0 0 0 0 0 2 810919
-0.002265 -0.000946 0.120521 0.265320 0.945827 -0.521249 -0.062500 1 0 0 0 0 0 2 811898
-0.002265 -0.000946 0.120521 0.265326 0.945836 -0.521242 -0.062500 1 0 0 0 0 0 2 812897
-0.002265 -0.000946 0.120521 0.265328 0.945837 -0.521261 -0.062500 1 0 0 0 0 0 2 813898
-0.002265 -0.000946 0.120521 0.265324 0.945849 -0.521250 -0.062500 1 0 0 0 0 0 2 814898
-0.002265 -0.000946 0.120521 0.265324 0.945850 -0.521249 -0.062500 1 0 0 0 0 0 2 815898
-0.002265 -0.000946 0.120521 0.265316 0.945842 -0.521255 -0.062500 1 0 0 0 0 0 2 817060
-0.002265 -0.000946 0.120521 0.265326 0.945838 -0.521243 -0.062500 1 0 0 0 0 0 2 817910
-0.002265 -0.000946 0.120521 0.265316 0.945840 -0.521255 -0.062500 1 0 0 0 0 0 2 818898
-0.002265 -0.000946 0.120521 0.265323 0.945849 -0.521249 -0.062500 1 0 0 0 0 0 2 819899
-0.002265 -0.000946 0.120521 0.265323 0.945851 -0.521248 -0.062500 1 0 0 0 0 0 2 825500
-0.002265 -0.000946 0.120521 0.265319 0.945830 -0.521249 -0.062500 1 0 0 0 0 0 2 826031
-0.002265 -0.000946 0.120521 0.265335 0.945845 -0.521255 -0.062500 1 0 0 0 0 0 2 826907
-0.002265 -0.000946 0.120521 0.265317 0.945841 -0.521256 -0.062500 1 0 0 0 0 0 2 827991
-0.002265 -0.000946 0.120521 0.265323 0.945849 -0.521249 -0.062500 1 0 0 0 0 0 2 828909
-0.002265 -0.000946 0.120521 0.265324 0.945851 -0.521249 -0.062500 1 0 0 0 0 0 2 829899
-0.002265 -0.000946 0.120521 0.265319 0.945830 -0.521249 -0.062500 1 0 0 0 0 0 2 830908
-0.002265 -0.000946 0.120521 0.265323 0.945848 -0.521248 -0.062500 1 0 0 0 0 0 2 831897
-0.002265 -0.000946 0.120521 0.265315 0.945841 -0.521255 -0.062500 1 0 0 0 0 0 2 832906
-0.002265 -0.000946 0.120521 0.265323 0.945850 -0.521249 -0.062500 1 0 0 0 0 0 2 833908
-0.002265 -0.000946 0.120521 0.265327 0.945839 -0.521242 -0.062500 1 0 0 0 0 0 2 834915
-0.002246 -0.000950 0.120511 0.000153 1.007524 -0.382302 -0.062500 1 0 0 0 0 0 2 835908
-0.002237 -0.000952 0.120508 0.090388 0.987346 -0.449970 -0.062500 1 0 0 0 0 0 2 836917
-0.002232 -0.000954 0.120507 0.157061 0.971855 -0.485181 -0.062500 1 0 0 0 0 0 2 837910
-0.002230 -0.000954 0.120506 0.192319 0.963459 -0.498624 -0.062500 1 0 0 0 0 0 2 838915
-0.002229 -0.000954 0.120506 0.210047 0.959144 -0.503427 -0.062500 1 0 0 0 0 0 2 839907
-0.002228 -0.000955 0.120506 0.218900 0.956969 -0.505108 -0.062500 1 0 0 0 0 0 2 840916
-0.002228 -0.000955 0.120506 0.223297 0.955868 -0.505695 -0.062500 1 0 0 0 0 0 2 841909
-0.002228 -0.000955 0.120506 0.225505 0.955322 -0.505905 -0.062500 1 0 0 0 0 0 2 842912
-0.002228 -0.000955 0.120506 0.226614 0.955054 -0.505970 -0.062500 1 0 0 0 0 0 2 843916
-0.002228 -0.000955 0.120506 0.227154 0.954914 -0.506003 -0.062500 1 0 0 0 0 0 2 844911
-0.002228 -0.000955 0.120506 0.227424 0.954837 -0.506007 -0.062500 1 0 0 0 0 0 2 845910
-0.002228 -0.000955 0.120506 0.227570 0.954800 -0.506017 -0.062500 1 0 0 0 0 0 2 846910
-0.002228 -0.000955 0.120506 0.227634 0.954795 -0.506017 -0.062500 1 0 0 0 0 0 2 847906
-0.002228 -0.000955 0.120506 0.227676 0.954775 -0.506009 -0.062500 1 0 0 0 0 0 2 848909
-0.002228 -0.000955 0.120506 0.227679 0.954773 -0.506008 -0.062500 1 0 0 0 0 0 2 849909
-0.002228 -0.000955 0.120506 0.227699 0.954779 -0.506007 -0.062500 1 0 0 0 0 0 2 850911
-0.002228 -0.000955 0.120506 0.227700 0.954780 -0.506007 -0.062500 1 0 0 0 0 0 2 851912
-0.002228 -0.000955 0.120506 0.227704 0.954769 -0.506020 -0.062500 1 0 0 0 0 0 2 852909
-0.002228 -0.000955 0.120506 0.227701 0.954780 -0.506009 -0.062500 1 0 0 0 0 0 2 853906
-0.002228 -0.000955 0.120506 0.227704 0.954769 -0.506021 -0.062500 1 0 0 0 0 0 2 854909
-0.002228 -0.000955 0.120506 0.227700 0.954780 -0.506009 -0.062500 1 0 0 0 0 0 2 855909
-0.002228 -0.000955 0.120506 0.227700 0.954781 -0.506007 -0.062500 1 0 0 0 0 0 2 856911
-0.002228 -0.000955 0.120506 0.227703 0.954770 -0.506021 -0.062500 1 0 0 0 0 0 2 857996
-0.002228 -0.000955 0.120506 0.227703 0.954769 -0.506002 -0.062500 1 0 0 0 0 0 2 858992
-0.002228 -0.000955 0.120506 0.227704 0.954768 -0.506020 -0.062500 1 0 0 0 0 0 2 859970
-0.002228 -0.000955 0.120506 0.227700 0.954780 -0.506009 -0.062500 1 0 0 0 0 0 2 860987
-0.002228 -0.000955 0.120506 0.227712 0.954779 -0.506014 -0.062500 1 0 0 0 0 0 2 861969
-0.002228 -0.000955 0.120506 0.227705 0.954770 -0.506022 -0.062500 1 0 0 0 0 0 2 862967
-0.002228 -0.000955 0.120506 0.227704 0.954769 -0.506002 -0.062500 1 0 0 0 0 0 2 863978
-0.002228 -0.000955 0.120506 0.227704 0.954768 -0.506020 -0.062500 1 0 0 0 0 0 2 864973
-0.002228 -0.000955 0.120506 0.227700 0.954780 -0.506009 -0.062500 1 0 0 0 0 0 2 865945
-0.002228 -0.000955 0.120506 0.227712 0.954779 -0.506014 -0.062500 1 0 0 0 0 0 2 866945
-0.002228 -0.000955 0.120506 0.227696 0.954761 -0.506009 -0.062500 1 0 0 0 0 0 2 867972
-0.002228 -0.000955 0.120506 0.227712 0.954776 -0.506014 -0.062500 1 0 0 0 0 0 2 868949
-0.002228 -0.000955 0.120506 0.227693 0.954772 -0.506015 -0.062500 1 0 0 0 0 0 2 869976
-0.002228 -0.000955 0.120506 0.227711 0.954778 -0.506015 -0.062500 1 0 0 0 0 0 2 870981
-0.002228 -0.000955 0.120506 0.227704 0.954769 -0.506002 -0.062500 1 0 0 0 0 0 2 871971
-0.002228 -0.000955 0.120506 0.227704 0.954768 -0.506020 -0.062500 1 0 0 0 0 0 2 872964
-0.002228 -0.000955 0.120506 0.227700 0.954780 -0.506009 -0.062500 1 0 0 0 0 0 2 873979
-0.002228 -0.000955 0.120506 0.227704 0.954770 -0.506021 -0.062500 1 0 0 0 0 0 2 874950
-0.002228 -0.000955 0.120506 0.227700 0.954780 -0.506009 -0.062500 1 0 0 0 0 0 2 875973
-0.002228 -0.000955 0.120506 0.227715 0.954767 -0.506007 -0.062500 1 0 0 0 0 0 2 876974
-0.002228 -0.000955 0.120506 0.227693 0.954771 -0.506014 -0.062500 1 0 0 0 0 0 2 877969
-0.002228 -0.000955 0.120506 0.227711 0.954777 -0.506014 -0.062500 1 0 0 0 0 0 2 878967
-0.002228 -0.000955 0.120506 0.227701 0.954781 -0.506008 -0.062500 1 0 0 0 0 0 2 879966
-0.002228 -0.000955 0.120506 0.227704 0.954770 -0.506021 -0.062500 1 0 0 0 0 0 2 880964
-0.002228 -0.000955 0.120506 0.227704 0.954769 -0.506002 -0.062500 1 0 0 0 0 0 2 881963
-0.002228 -0.000955 0.120506 0.227704 0.954768 -0.506020 -0.062500 1 0 0 0 0 0 2 882981
-0.002228 -0.000955 0.120506 0.227700 0.954780 -0.506009 -0.062500 1 0 0 0 0 0 2 883968
-0.002228 -0.000955 0.120506 0.227712 0.954779 -0.506014 -0.062500 1 0 0 0 0 0 2 884981
-0.002228 -0.000955 0.120506 0.227696 0.954761 -0.506008 -0.062500 1 0 0 0 0 0 2 885970
-0.002228 -0.000955 0.120506 0.227712 0.954776 -0.506014 -0.062500 1 0 0 0 0 0 2 886971
-0.002228 -0.000955 0.120506 0.227693 0.954772 -0.506015 -0.062500 1 0 0 0 0 0 2 887965
-0.002228 -0.000955 0.120506 0.227711 0.954778 -0.506015 -0.062500 1 0 0 0 0 0 2 888977
-0.002228 -0.000955 0.120506 0.227701 0.954781 -0.506008 -0.062500 1 0 0 0 0 0 2 889965
-0.002228 -0.000955 0.120506 0.227707 0.954758 -0.506014 -0.062500 1 0 0 0 0 0 2 890964
-0.002228 -0.000955 0.120506 0.227701 0.954779 -0.506008 -0.062500 1 0 0 0 0 0 2 891952
-0.002228 -0.000955 0.120506 0.227704 0.954770 -0.506021 -0.062500 1 0 0 0 0 0 2 892946
-0.002228 -0.000955 0.120506 0.227700 0.954780 -0.506009 -0.062500 1 0 0 0 0 0 2 893947
-0.002228 -0.000955 0.120506 0.227712 0.954779 -0.506014 -0.062500 1 0 0 0 0 0 2 894918
-0.002228 -0.000955 0.120506 0.227696 0.954761 -0.506008 -0.062500 1 0 0 0 0 0 2 895915
-0.002228 -0.000955 0.120506 0.227711 0.954776 -0.506014 -0.062500 1 0 0 0 0 0 2 896896
-0.002228 -0.000955 0.120506 0.227693 0.954772 -0.506015 -0.062500 1 0 0 0 0 0 2 897906
-0.002228 -0.000955 0.120506 0.227711 0.954778 -0.506015 -0.062500 1 0 0 0 0 0 2 898894
-0.002228 -0.000955 0.120506 0.227704 0.954769 -0.506001 -0.062500 1 0 0 0 0 0 2 899905
-0.002228 -0.000955 0.120506 0.227704 0.954769 -0.506020 -0.062500 1 0 0 0 0 0 2 900904
-0.002228 -0.000955 0.120506 0.227700 0.954780 -0.506009 -0.062500 1 0 0 0 0 0 2 901894
-0.002228 -0.000955 0.120506 0.227703 0.954770 -0.506021 -0.062500 1 0 0 0 0 0 2 902903
-0.002228 -0.000955 0.120506 0.227703 0.954768 -0.506002 -0.062500 1 0 0 0 0 0 2 908741
-0.002228 -0.000955 0.120506 0.227704 0.954768 -0.506020 -0.062500 1 0 0 0 0 0 2 910221
-0.002228 -0.000955 0.120506 0.227712 0.954777 -0.506015 -0.062500 1 0 0 0 0 0 2 910899
-0.002228 -0.000955 0.120506 0.227701 0.954781 -0.506008 -0.062500 1 0 0 0 0 0 2 911908
-0.002228 -0.000955 0.120506 0.227704 0.954770 -0.506021 -0.062500 1 0 0 0 0 0 2 912908
-0.002228 -0.000955 0.120506 0.227704 0.954768 -0.506002 -0.062500 1 0 0 0 0 0 2 913904
-0.002228 -0.000955 0.120506 0.227713 0.954777 -0.506013 -0.062500 1 0 0 0 0 0 2 914895
-0.002228 -0.000955 0.120506 0.227693 0.954772 -0.506015 -0.062500 1 0 0 0 0 0 2 915905
-0.002228 -0.000955 0.120506 0.227711 0.954778 -0.506015 -0.062500 1 0 0 0 0 0 2 916904
-0.002228 -0.000955 0.120506 0.227693 0.954773 -0.506015 -0.062500 1 0 0 0 0 0 2 917904
-0.002228 -0.000955 0.120506 0.227714 0.954766 -0.506008 -0.062500 1 0 0 0 0 0 2 918910
-0.002228 -0.000955 0.120506 0.227702 0.954780 -0.506007 -0.062500 1 0 0 0 0 0 2 919894
-0.002228 -0.000955 0.120506 0.227704 0.954770 -0.506021 -0.062500 1 0 0 0 0 0 2 920894
-0.002228 -0.000955 0.120506 0.227700 0.954780 -0.506009 -0.062500 1 0 0 0 0 0 2 921909
-0.002228 -0.000955 0.120506 0.227707 0.954758 -0.506014 -0.062500 1 0 0 0 0 0 2 922914
-0.002228 -0.000955 0.120506 0.227713 0.954776 -0.506015 -0.062500 1 0 0 0 0 0 2 923929
-0.002228 -0.000955 0.120506 0.227702 0.954781 -0.506008 -0.062500 1 0 0 0 0 0 2 924912
-0.002228 -0.000955 0.120506 0.227692 0.954773 -0.506014 -0.062500 1 0 0 0 0 0 2 925902
-0.002228 -0.000955 0.120506 0.227711 0.954778 -0.506015 -0.062500 1 0 0 0 0 0 2 926908
-0.002228 -0.000955 0.120506 0.227696 0.954761 -0.506009 -0.062500 1 0 0 0 0 0 2 927914
-0.002228 -0.000955 0.120506 0.227711 0.954776 -0.506014 -0.062500 1 0 0 0 0 0 2 928908
-0.002228 -0.000955 0.120506 0.227701 0.954781 -0.506008 -0.062500 1 0 0 0 0 0 2 929891
-0.002228 -0.000955 0.120506 0.227704 0.954770 -0.506021 -0.062500 1 0 0 0 0 0 2 930908
-0.002228 -0.000955 0.120506 0.227704 0.954768 -0.506002 -0.062500 1 0 0 0 0 0 2 931906
-0.002228 -0.000955 0.120506 0.227704 0.954768 -0.506020 -0.062500 1 0 0 0 0 0 2 932904
-0.002228 -0.000955 0.120506 0.227713 0.954777 -0.506015 -0.062500 1 0 0 0 0 0 2 933905
-0.002228 -0.000955 0.120506 0.227702 0.954781 -0.506008 -0.062500 1 0 0 0 0 0 2 934889
-0.002228 -0.000955 0.120506 0.227692 0.954773 -0.506015 -0.062500 1 0 0 0 0 0 2 935897
-0.002228 -0.000955 0.120506 0.227714 0.954766 -0.506008 -0.062500 1 0 0 0 0 0 2 936893
-0.002228 -0.000955 0.120506 0.227693 0.954771 -0.506014 -0.062500 1 0 0 0 0 0 2 937906
-0.002228 -0.000955 0.120506 0.227711 0.954777 -0.506014 -0.062500 1 0 0 0 0 0 2 938977
-0.002228 -0.000955 0.120506 0.227701 0.954781 -0.506008 -0.062500 1 0 0 0 0 0 2 939982
-0.002228 -0.000955 0.120506 0.227704 0.954770 -0.506021 -0.062500 1 0 0 0 0 0 2 940984
-0.002228 -0.000955 0.120506 0.227703 0.954769 -0.506002 -0.062500 1 0 0 0 0 0 2 941984
-0.002228 -0.000955 0.120506 0.227704 0.954768 -0.506020 -0.062500 1 0 0 0 0 0 2 942975
-0.002228 -0.000955 0.120506 0.227700 0.954780 -0.506009 -0.062500 1 0 0 0 0 0 2 943965
-0.002228 -0.000955 0.120506 0.227712 0.954779 -0.506014 -0.062500 1 0 0 0 0 0 2 944973
-0.002228 -0.000955 0.120506 0.227696 0.954761 -0.506008 -0.062500 1 0 0 0 0 0 2 945943
-0.002228 -0.000955 0.120506 0.227711 0.954776 -0.506014 -0.062500 1 0 0 0 0 0 2 946943
-0.002228 -0.000955 0.120506 0.227693 0.954772 -0.506015 -0.062500 1 0 0 0 0 0 2 947981
-0.002228 -0.000955 0.120506 0.227711 0.954778 -0.506015 -0.062500 1 0 0 0 0 0 2 948974
-0.002228 -0.000955 0.120506 0.227701 0.954781 -0.506008 -0.062500 1 0 0 0 0 0 2 949948
-0.002228 -0.000955 0.120506 0.227707 0.954758 -0.506014 -0.062500 1 0 0 0 0 0 2 950946
-0.002228 -0.000955 0.120506 0.227700 0.954779 -0.506008 -0.062500 1 0 0 0 0 0 2 951946
-0.002228 -0.000955 0.120506 0.227703 0.954770 -0.506021 -0.062500 1 0 0 0 0 0 2 952966
-0.002228 -0.000955 0.120506 0.227700 0.954780 -0.506009 -0.062500 1 0 0 0 0 0 2 953964
-0.002228 -0.000955 0.120506 0.227715 0.954767 -0.506007 -0.062500 1 0 0 0 0 0 2 954967
-0.002228 -0.000955 0.120506 0.227706 0.954768 -0.506021 -0.062500 1 0 0 0 0 0 2 955938
-0.002228 -0.000955 0.120506 0.227701 0.954780 -0.506009 -0.062500 1 0 0 0 0 0 2 956941
-0.002228 -0.000955 0.120506 0.227704 0.954770 -0.506021 -0.062500 1 0 0 0 0 0 2 957939
-0.002228 -0.000955 0.120506 0.227704 0.954768 -0.506002 -0.062500 1 0 0 0 0 0 2 958940
-0.002228 -0.000955 0.120506 0.227712 0.954777 -0.506013 -0.062500 1 0 0 0 0 0 2 959938
-0.002228 -0.000955 0.120506 0.227693 0.954772 -0.506015 -0.062500 1 0 0 0 0 0 2 960937
-0.002228 -0.000955 0.120506 0.227711 0.954778 -0.506015 -0.062500 1 0 0 0 0 0 2 961938
-0.002228 -0.000955 0.120506 0.227701 0.954781 -0.506008 -0.062500 1 0 0 0 0 0 2 962933
-0.002228 -0.000955 0.120506 0.227704 0.954770 -0.506021 -0.062500 1 0 0 0 0 0 2 963974
-0.002228 -0.000955 0.120506 0.227704 0.954769 -0.506002 -0.062500 1 0 0 0 0 0 2 964969
-0.002228 -0.000955 0.120506 0.227704 0.954769 -0.506020 -0.062500 1 0 0 0 0 0 2 965967
-0.002228 -0.000955 0.120506 0.227700 0.954780 -0.506009 -0.062500 1 0 0 0 0 0 2 966966
-0.002228 -0.000955 0.120506 0.227712 0.954779 -0.506014 -0.062500 1 0 0 0 0 0 2 967962
-0.002228 -0.000955 0.120506 0.227696 0.954761 -0.506008 -0.062500 1 0 0 0 0 0 2 968980
-0.002228 -0.000955 0.120506 0.227712 0.954776 -0.506014 -0.062500 1 0 0 0 0 0 2 969980
-0.002228 -0.000955 0.120506 0.227693 0.954772 -0.506015 -0.062500 1 0 0 0 0 0 2 970973
-0.002228 -0.000955 0.120506 0.227711 0.954778 -0.506015 -0.062500 1 0 0 0 0 0 2 971982
-0.002228 -0.000955 0.120506 0.227705 0.954769 -0.506001 -0.062500 1 0 0 0 0 0 2 973014
-0.002228 -0.000955 0.120506 0.227704 0.954769 -0.506020 -0.062500 1 0 0 0 0 0 2 973967
-0.002228 -0.000955 0.120506 0.227700 0.954780 -0.506009 -0.062500 1 0 0 0 0 0 2 974978
-0.002228 -0.000955 0.120506 0.227704 0.954770 -0.506021 -0.062500 1 0 0 0 0 0 2 975940
-0.002228 -0.000955 0.120506 0.227700 0.954780 -0.506009 -0.062500 1 0 0 0 0 0 2 976940
-0.002228 -0.000955 0.120506 0.227715 0.954767 -0.506007 -0.062500 1 0 0 0 0 0 2 977964
-0.002228 -0.000955 0.120506 0.227693 0.954771 -0.506014 -0.062500 1 0 0 0 0 0 2 978967
-0.002228 -0.000955 0.120506 0.227711 0.954778 -0.506014 -0.062500 1 0 0 0 0 0 2 979982
-0.002228 -0.000955 0.120506 0.227693 0.954772 -0.506015 -0.062500 1 0 0 0 0 0 2 980971
-0.002228 -0.000955 0.120506 0.227711 0.954778 -0.506015 -0.062500 1 0 0 0 0 0 2 981971
-0.002228 -0.000955 0.120506 0.227704 0.954770 -0.506001 -0.062500 1 0 0 0 0 0 2 982971
-0.002228 -0.000955 0.120506 0.227704 0.954769 -0.506020 -0.062500 1 0 0 0 0 0 2 983948
-0.002228 -0.000955 0.120506 0.227700 0.954780 -0.506009 -0.062500 1 0 0 0 0 0 2 984944
-0.002228 -0.000955 0.120506 0.227704 0.954770 -0.506021 -0.062500 1 0 0 0 0 0 2 985958
-0.002228 -0.000955 0.120506 0.227703 0.954768 -0.506002 -0.062500 1 0 0 0 0 0 2 988376
-0.002228 -0.000955 0.120506 0.227704 0.954768 -0.506020 -0.062500 1 0 0 0 0 0 2 988947
-0.002228 -0.000955 0.120506 0.227712 0.954777 -0.506015 -0.062500 1 0 0 0 0 0 2 989961
-0.002228 -0.000955 0.120506 0.227701 0.954781 -0.506008 -0.062500 1 0 0 0 0 0 2 990917
-0.002228 -0.000955 0.120506 0.227692 0.954773 -0.506015 -0.062500 1 0 0 0 0 0 2 991903
-0.002228 -0.000955 0.120506 0.227714 0.954766 -0.506008 -0.062500 1 0 0 0 0 0 2 992891
-0.002228 -0.000955 0.120506 0.227701 0.954780 -0.506007 -0.062500 1 0 0 0 0 0 2 993900
-0.002228 -0.000955 0.120506 0.227704 0.954770 -0.506021 -0.062500 1 0 0 0 0 0 2 994892
-0.002228 -0.000955 0.120506 0.227700 0.954780 -0.506009 -0.062500 1 0 0 0 0 0 2 995898
-0.002228 -0.000955 0.120506 0.227703 0.954770 -0.506021 -0.062500 1 0 0 0 0 0 2 996906
-0.002228 -0.000955 0.120506 0.227703 0.954769 -0.506002 -0.062500 1 0 0 0 0 0 2 997893
-0.002228 -0.000955 0.120506 0.227712 0.954777 -0.506013 -0.062500 1 0 0 0 0 0 2 998896
-0.002228 -0.000955 0.120506 0.227705 0.954770 -0.506021 -0.062500 1 0 0 0 0 0 2 999902
-0.002228 -0.000955 0.120506 0.227700 0.954780 -0.506009 -0.062500 1 0 0 0 0 0 3 890
-0.002228 -0.000955 0.120506 0.227707 0.954758 -0.506014 -0.062500 1 0 0 0 0 0 3 1900
-0.002228 -0.000955 0.120506 0.227701 0.954779 -0.506008 -0.062500 1 0 0 0 0 0 3 3548
-0.002228 -0.000955 0.120506 0.227712 0.954778 -0.506014 -0.062500 1 0 0 0 0 0 3 3894
-0.002228 -0.000955 0.120506 0.227693 0.954773 -0.506015 -0.062500 1 0 0 0 0 0 3 5774
-0.002228 -0.000955 0.120506 0.227715 0.954766 -0.506008 -0.062500 1 0 0 0 0 0 3 6905
-0.002228 -0.000955 0.120506 0.227693 0.954771 -0.506014 -0.062500 1 0 0 0 0 0 3 7892
-0.002228 -0.000955 0.120506 0.227711 0.954777 -0.506015 -0.062500 1 0 0 0 0 0 3 8879
-0.002228 -0.000955 0.120506 0.227701 0.954781 -0.506008 -0.062500 1 0 0 0 0 0 3 9890
-0.002228 -0.000955 0.120506 0.227704 0.954770 -0.506021 -0.062500 1 0 0 0 0 0 3 14106
-0.002228 -0.000955 0.120506 0.227704 0.954769 -0.506002 -0.062500 1 0 0 0 0 0 3 14903
-0.002228 -0.000955 0.120506 0.227704 0.954768 -0.506020 -0.062500 1 0 0 0 0 0 3 15902
-0.002228 -0.000955 0.120506 0.227700 0.954780 -0.506009 -0.062500 1 0 0 0 0 0 3 16913
-0.002228 -0.000955 0.120506 0.227712 0.954779 -0.506014 -0.062500 1 0 0 0 0 0 3 17899
-0.002228 -0.000955 0.120506 0.227693 0.954773 -0.506015 -0.062500 1 0 0 0 0 0 3 19369
-0.002228 -0.000955 0.120506 0.227715 0.954766 -0.506008 -0.062500 1 0 0 0 0 0 3 19913
-0.002228 -0.000955 0.120506 0.227693 0.954771 -0.506014 -0.062500 1 0 0 0 0 0 3 20889
-0.002228 -0.000955 0.120506 0.227711 0.954777 -0.506015 -0.062500 1 0 0 0 0 0 3 21900
-0.002228 -0.000955 0.120506 0.227701 0.954781 -0.506008 -0.062500 1 0 0 0 0 0 3 22909
-0.002228 -0.000955 0.120506 0.227707 0.954758 -0.506014 -0.062500 1 0 0 0 0 0 3 23905
-0.002228 -0.000955 0.120506 0.227701 0.954779 -0.506008 -0.062500 1 0 0 0 0 0 3 24901
-0.002228 -0.000955 0.120506 0.227704 0.954770 -0.506021 -0.062500 1 0 0 0 0 0 3 25903
-0.002228 -0.000955 0.120506 0.227700 0.954780 -0.506009 -0.062500 1 0 0 0 0 0 3 26906
-0.002228 -0.000955 0.120506 0.227712 0.954779 -0.506014 -0.062500 1 0 0 0 0 0 3 27903
-0.002228 -0.000955 0.120506 0.227696 0.954761 -0.506008 -0.062500 1 0 0 0 0 0 3 28903
-0.002228 -0.000955 0.120506 0.227711 0.954776 -0.506014 -0.062500 1 0 0 0 0 0 3 29903
-0.002228 -0.000955 0.120506 0.227693 0.954772 -0.506015 -0.062500 1 0 0 0 0 0 3 30914
-0.002228 -0.000955 0.120506 0.227711 0.954778 -0.506015 -0.062500 1 0 0 0 0 0 3 31907
-0.002228 -0.000955 0.120506 0.227704 0.954769 -0.506001 -0.062500 1 0 0 0 0 0 3 32909
-0.002228 -0.000955 0.120506 0.227704 0.954768 -0.506020 -0.062500 1 0 0 0 0 0 3 33904
-0.002228 -0.000955 0.120506 0.227700 0.954780 -0.506009 -0.062500 1 0 0 0 0 0 3 34903
-0.002228 -0.000955 0.120506 0.227704 0.954770 -0.506021 -0.062500 1 0 0 0 0 0 3 35901
-0.002228 -0.000955 0.120506 0.227703 0.954768 -0.506002 -0.062500 1 0 0 0 0 0 3 36884
-0.002228 -0.000955 0.120506 0.227712 0.954777 -0.506013 -0.062500 1 0 0 0 0 0 3 37907
-0.002228 -0.000955 0.120506 0.227693 0.954772 -0.506015 -0.062500 1 0 0 0 0 0 3 38978
-0.002228 -0.000955 0.120506 0.227711 0.954778 -0.506014 -0.062500 1 0 0 0 0 0 3 39977
-0.002228 -0.000955 0.120506 0.227693 0.954772 -0.506015 -0.062500 1 0 0 0 0 0 3 40939
-0.002228 -0.000955 0.120506 0.227714 0.954766 -0.506008 -0.062500 1 0 0 0 0 0 3 41944
-0.002228 -0.000955 0.120506 0.227701 0.954780 -0.506007 -0.062500 1 0 0 0 0 0 3 42939
-0.002228 -0.000955 0.120506 0.227704 0.954770 -0.506021 -0.062500 1 0 0 0 0 0 3 43936
-0.002228 -0.000955 0.120506 0.227700 0.954780 -0.506009 -0.062500 1 0 0 0 0 0 3 44964
-0.002228 -0.000955 0.120506 0.227703 0.954770 -0.506021 -0.062500 1 0 0 0 0 0 3 45960
-0.002228 -0.000955 0.120506 0.227703 0.954768 -0.506002 -0.062500 1 0 0 0 0 0 3 46985
-0.002228 -0.000955 0.120506 0.227712 0.954777 -0.506013 -0.062500 1 0 0 0 0 0 3 47968
-0.002228 -0.000955 0.120506 0.227705 0.954769 -0.506021 -0.062500 1 0 0 0 0 0 3 48972
-0.002228 -0.000955 0.120506 0.227700 0.954780 -0.506009 -0.062500 1 0 0 0 0 0 3 49941
-0.002228 -0.000955 0.120506 0.227716 0.954767 -0.506007 -0.062500 1 0 0 0 0 0 3 50977
-0.002228 -0.000955 0.120506 0.227694 0.954771 -0.506014 -0.062500 1 0 0 0 0 0 3 51960
-0.002228 -0.000955 0.120506 0.227711 0.954777 -0.506014 -0.062500 1 0 0 0 0 0 3 52961
-0.002228 -0.000955 0.120506 0.227693 0.954772 -0.506015 -0.062500 1 0 0 0 0 0 3 53987
-0.002228 -0.000955 0.120506 0.227711 0.954778 -0.506015 -0.062500 1 0 0 0 0 0 3 54977
-0.002228 -0.000955 0.120506 0.227705 0.954769 -0.506002 -0.062500 1 0 0 0 0 0 3 55965
-0.002228 -0.000955 0.120506 0.227705 0.954769 -0.506020 -0.062500 1 0 0 0 0 0 3 56968
-0.002228 -0.000955 0.120506 0.227700 0.954780 -0.506009 -0.062500 1 0 0 0 0 0 3 57964
-0.002228 -0.000955 0.120506 0.227704 0.954770 -0.506021 -0.062500 1 0 0 0 0 0 3 58970
-0.002228 -0.000955 0.120506 0.227704 0.954768 -0.506002 -0.062500 1 0 0 0 0 0 3 59960
-0.002228 -0.000955 0.120506 0.227704 0.954768 -0.506020 -0.062500 1 0 0 0 0 0 3 60933
-0.002228 -0.000955 0.120506 0.227713 0.954777 -0.506015 -0.062500 1 0 0 0 0 0 3 61984
-0.002228 -0.000955 0.120506 0.227702 0.954781 -0.506008 -0.062500 1 0 0 0 0 0 3 62970
-0.002228 -0.000955 0.120506 0.227692 0.954773 -0.506015 -0.062500 1 0 0 0 0 0 3 63934
-0.002228 -0.000955 0.120506 0.227714 0.954766 -0.506008 -0.062500 1 0 0 0 0 0 3 64956
-0.002228 -0.000955 0.120506 0.227702 0.954780 -0.506007 -0.062500 1 0 0 0 0 0 3 65954
-0.002228 -0.000955 0.120506 0.227704 0.954770 -0.506021 -0.062500 1 0 0 0 0 0 3 66959
-0.002228 -0.000955 0.120506 0.227700 0.954780 -0.506009 -0.062500 1 0 0 0 0 0 3 67937
-0.002228 -0.000955 0.120506 0.227704 0.954770 -0.506021 -0.062500 1 0 0 0 0 0 3 68961
-0.002228 -0.000955 0.120506 0.227704 0.954768 -0.506002 -0.062500 1 0 0 0 0 0 3 71304
-0.002228 -0.000955 0.120506 0.227712 0.954777 -0.506013 -0.062500 1 0 0 0 0 0 3 71962
-0.002228 -0.000955 0.120506 0.227693 0.954772 -0.506015 -0.062500 1 0 0 0 0 0 3 74377
-0.002228 -0.000955 0.120506 0.227711 0.954778 -0.506015 -0.062500 1 0 0 0 0 0 3 74911
-0.002228 -0.000955 0.120506 0.227696 0.954761 -0.506009 -0.062500 1 0 0 0 0 0 3 75891
-0.002228 -0.000955 0.120506 0.227711 0.954776 -0.506014 -0.062500 1 0 0 0 0 0 3 76889
-0.002228 -0.000955 0.120506 0.227701 0.954781 -0.506008 -0.062500 1 0 0 0 0 0 3 77890
-0.002228 -0.000955 0.120506 0.227704 0.954770 -0.506021 -0.062500 1 0 0 0 0 0 3 78909
-0.002228 -0.000955 0.120506 0.227700 0.954780 -0.506009 -0.062500 1 0 0 0 0 0 3 79904
-0.002228 -0.000955 0.120506 0.227707 0.954758 -0.506014 -0.062500 1 0 0 0 0 0 3 80902
-0.002228 -0.000955 0.120506 0.227713 0.954776 -0.506015 -0.062500 1 0 0 0 0 0 3 81894
-0.002228 -0.000955 0.120506 0.227702 0.954781 -0.506008 -0.062500 1 0 0 0 0 0 3 82900
-0.002228 -0.000955 0.120506 0.227692 0.954773 -0.506014 -0.062500 1 0 0 0 0 0 3 83889
-0.002228 -0.000955 0.120506 0.227714 0.954766 -0.506008 -0.062500 1 0 0 0 0 0 3 84899
-0.002228 -0.000955 0.120506 0.227693 0.954771 -0.506014 -0.062500 1 0 0 0 0 0 3 85889
-0.002228 -0.000955 0.120506 0.227711 0.954777 -0.506014 -0.062500 1 0 0 0 0 0 3 86900
-0.002228 -0.000955 0.120506 0.227701 0.954781 -0.506008 -0.062500 1 0 0 0 0 0 3 87893
-0.002228 -0.000955 0.120506 0.227704 0.954770 -0.506021 -0.062500 1 0 0 0 0 0 3 88889
-0.002228 -0.000955 0.120506 0.227703 0.954769 -0.506002 -0.062500 1 0 0 0 0 0 3 89889
-0.002228 -0.000955 0.120506 0.227704 0.954768 -0.506020 -0.062500 1 0 0 0 0 0 3 90899
-0.002228 -0.000955 0.120506 0.227700 0.954780 -0.506009 -0.062500 1 0 0 0 0 0 3 91900
-0.002228 -0.000955 0.120506 0.227712 0.954779 -0.506014 -0.062500 1 0 0 0 0 0 3 92896
-0.002228 -0.000955 0.120506 0.227693 0.954773 -0.506015 -0.062500 1 0 0 0 0 0 3 93889
-0.002228 -0.000955 0.120506 0.227714 0.954766 -0.506008 -0.062500 1 0 0 0 0 0 3 94899
-0.002228 -0.000955 0.120506 0.227705 0.954768 -0.506021 -0.062500 1 0 0 0 0 0 3 95888
-0.002228 -0.000955 0.120506 0.227700 0.954780 -0.506009 -0.062500 1 0 0 0 0 0 3 96898
-0.002228 -0.000955 0.120506 0.227700 0.954782 -0.506008 -0.062500 1 0 0 0 0 0 3 97898
-0.002228 -0.000955 0.120506 0.227707 0.954758 -0.506014 -0.062500 1 0 0 0 0 0 3 98898
-0.002228 -0.000955 0.120506 0.227713 0.954776 -0.506014 -0.062500 1 0 0 0 0 0 3 99899
-0.002228 -0.000955 0.120506 0.227693 0.954772 -0.506015 -0.062500 1 0 0 0 0 0 3 100889
-0.002228 -0.000955 0.120506 0.227699 0.954780 -0.506008 -0.062500 1 0 0 0 0 0 3 101917
-0.002228 -0.000955 0.120506 0.227711 0.954779 -0.506014 -0.062500 1 0 0 0 0 0 3 102906
-0.002228 -0.000955 0.120506 0.227708 0.954758 -0.506015 -0.062500 1 0 0 0 0 0 3 104168
-0.002228 -0.000955 0.120506 0.227701 0.954779 -0.506008 -0.062500 1 0 0 0 0 0 3 104901
-0.002228 -0.000955 0.120506 0.227704 0.954770 -0.506021 -0.062500 1 0 0 0 0 0 3 106337
-0.002228 -0.000955 0.120506 0.227700 0.954780 -0.506009 -0.062500 1 0 0 0 0 0 3 106914
-0.002228 -0.000955 0.120506 0.227715 0.954767 -0.506007 -0.062500 1 0 0 0 0 0 3 107910
-0.002228 -0.000955 0.120506 0.227693 0.954771 -0.506014 -0.062500 1 0 0 0 0 0 3 108901
-0.002228 -0.000955 0.120506 0.227711 0.954777 -0.506014 -0.062500 1 0 0 0 0 0 3 109901
-0.002228 -0.000955 0.120506 0.227693 0.954772 -0.506015 -0.062500 1 0 0 0 0 0 3 110888
-0.002228 -0.000955 0.120506 0.227711 0.954778 -0.506015 -0.062500 1 0 0 0 0 0 3 111901
-0.002228 -0.000955 0.120506 0.227704 0.954769 -0.506002 -0.062500 1 0 0 0 0 0 3 112891
-0.002228 -0.000955 0.120506 0.227704 0.954769 -0.506020 -0.062500 1 0 0 0 0 0 3 113898
-0.002228 -0.000955 0.120506 0.227700 0.954780 -0.506009 -0.062500 1 0 0 0 0 0 3 114907
-0.002228 -0.000955 0.120506 0.227704 0.954770 -0.506021 -0.062500 1 0 0 0 0 0 3 115902
-0.002228 -0.000955 0.120506 0.227703 0.954768 -0.506002 -0.062500 1 0 0 0 0 0 3 116900
-0.002228 -0.000955 0.120506 0.227712 0.954777 -0.506013 -0.062500 1 0 0 0 0 0 3 117901
-0.002228 -0.000955 0.120506 0.227693 0.954772 -0.506015 -0.062500 1 0 0 0 0 0 3 118902
-0.002228 -0.000955 0.120506 0.227711 0.954778 -0.506015 -0.062500 1 0 0 0 0 0 3 119899
-0.002228 -0.000955 0.120506 0.227701 0.954781 -0.506008 -0.062500 1 0 0 0 0 0 3 120905
-0.002228 -0.000955 0.120506 0.227707 0.954758 -0.506014 -0.062500 1 0 0 0 0 0 3 121892
-0.002228 -0.000955 0.120506 0.227701 0.954779 -0.506008 -0.062500 1 0 0 0 0 0 3 122914
-0.002228 -0.000955 0.120506 0.227704 0.954770 -0.506021 -0.062500 1 0 0 0 0 0 3 123906
-0.002228 -0.000955 0.120506 0.227700 0.954780 -0.506009 -0.062500 1 0 0 0 0 0 3 124898
-0.002228 -0.000955 0.120506 0.227712 0.954779 -0.506014 -0.062500 1 0 0 0 0 0 3 125901
-0.002228 -0.000955 0.120506 0.227696 0.954761 -0.506008 -0.062500 1 0 0 0 0 0 3 126901
-0.002228 -0.000955 0.120506 0.227711 0.954776 -0.506014 -0.062500 1 0 0 0 0 0 3 127905
-0.002228 -0.000955 0.120506 0.227693 0.954772 -0.506015 -0.062500 1 0 0 0 0 0 3 128901
-0.002228 -0.000955 0.120506 0.227711 0.954778 -0.506015 -0.062500 1 0 0 0 0 0 3 129900
-0.002228 -0.000955 0.120506 0.227704 0.954769 -0.506001 -0.062500 1 0 0 0 0 0 3 130902
-0.002228 -0.000955 0.120506 0.227704 0.954769 -0.506020 -0.062500 1 0 0 0 0 0 3 131902
-0.002228 -0.000955 0.120506 0.227700 0.954780 -0.506009 -0.062500 1 0 0 0 0 0 3 132899
-0.002228 -0.000955 0.120506 0.227704 0.954770 -0.506021 -0.062500 1 0 0 0 0 0 3 133899
-0.002228 -0.000955 0.120506 0.227703 0.954768 -0.506002 -0.062500 1 0 0 0 0 0 3 134901
-0.002228 -0.000955 0.120506 0.227704 0.954768 -0.506020 -0.062500 1 0 0 0 0 0 3 135897
-0.002228 -0.000955 0.120506 0.227712 0.954777 -0.506015 -0.062500 1 0 0 0 0 0 3 136885
-0.002228 -0.000955 0.120506 0.227701 0.954781 -0.506008 -0.062500 1 0 0 0 0 0 3 137913
-0.002228 -0.000955 0.120506 0.227692 0.954773 -0.506014 -0.062500 1 0 0 0 0 0 3 138895
-0.002228 -0.000955 0.120506 0.227714 0.954766 -0.506008 -0.062500 1 0 0 0 0 0 3 139911
-0.002228 -0.000955 0.120506 0.227705 0.954768 -0.506021 -0.062500 1 0 0 0 0 0 3 140903
-0.002228 -0.000955 0.120506 0.227700 0.954780 -0.506009 -0.062500 1 0 0 0 0 0 3 141899
-0.002228 -0.000955 0.120506 0.227700 0.954781 -0.506007 -0.062500 1 0 0 0 0 0 3 142892
-0.002228 -0.000955 0.120506 0.227703 0.954770 -0.506021 -0.062500 1 0 0 0 0 0 3 143902
-0.002228 -0.000955 0.120506 0.227703 0.954769 -0.506002 -0.062500 1 0 0 0 0 0 3 144913
-0.002228 -0.000955 0.120506 0.227704 0.954768 -0.506020 -0.062500 1 0 0 0 0 0 3 145899
-0.002228 -0.000955 0.120506 0.227712 0.954777 -0.506015 -0.062500 1 0 0 0 0 0 3 146900
-0.002228 -0.000955 0.120506 0.227701 0.954781 -0.506008 -0.062500 1 0 0 0 0 0 3 147900
-0.002228 -0.000955 0.120506 0.227707 0.954758 -0.506014 -0.062500 1 0 0 0 0 0 3 148899
-0.002228 -0.000955 0.120506 0.227701 0.954779 -0.506008 -0.062500 1 0 0 0 0 0 3 149897
-0.002228 -0.000955 0.120506 0.227712 0.954778 -0.506014 -0.062500 1 0 0 0 0 0 3 150988
-0.002228 -0.000955 0.120506 0.227693 0.954773 -0.506015 -0.062500 1 0 0 0 0 0 3 151968
-0.002228 -0.000955 0.120506 0.227711 0.954778 -0.506015 -0.062500 1 0 0 0 0 0 3 152975
-0.002228 -0.000955 0.120506 0.227696 0.954761 -0.506009 -0.062500 1 0 0 0 0 0 3 153937
-0.002228 -0.000955 0.120506 0.227712 0.954776 -0.506014 -0.062500 1 0 0 0 0 0 3 154980
-0.002228 -0.000955 0.120506 0.227701 0.954781 -0.506008 -0.062500 1 0 0 0 0 0 3 155961
-0.002228 -0.000955 0.120506 0.227704 0.954770 -0.506021 -0.062500 1 0 0 0 0 0 3 156950
-0.002228 -0.000955 0.120506 0.227704 0.954768 -0.506002 -0.062500 1 0 0 0 0 0 3 157939
-0.002228 -0.000955 0.120506 0.227704 0.954768 -0.506020 -0.062500 1 0 0 0 0 0 3 158941
-0.002228 -0.000955 0.120506 0.227700 0.954780 -0.506009 -0.062500 1 0 0 0 0 0 3 159937
-0.002228 -0.000955 0.120506 0.227712 0.954779 -0.506014 -0.062500 1 0 0 0 0 0 3 160939
-0.002228 -0.000955 0.120506 0.227693 0.954773 -0.506015 -0.062500 1 0 0 0 0 0 3 161938
-0.002228 -0.000955 0.120506 0.227715 0.954766 -0.506008 -0.062500 1 0 0 0 0 0 3 163800
-0.002228 -0.000955 0.120506 0.227693 0.954771 -0.506014 -0.062500 1 0 0 0 0 0 3 163992
-0.002228 -0.000955 0.120506 0.227711 0.954777 -0.506014 -0.062500 1 0 0 0 0 0 3 164957
-0.002228 -0.000955 0.120506 0.227701 0.954781 -0.506008 -0.062500 1 0 0 0 0 0 3 166033
-0.002228 -0.000955 0.120506 0.227704 0.954770 -0.506021 -0.062500 1 0 0 0 0 0 3 166957
-0.002228 -0.000955 0.120506 0.227704 0.954769 -0.506002 -0.062500 1 0 0 0 0 0 3 167940
-0.002228 -0.000955 0.120506 0.227704 0.954768 -0.506020 -0.062500 1 0 0 0 0 0 3 168931
-0.002228 -0.000955 0.120506 0.227700 0.954780 -0.506009 -0.062500 1 0 0 0 0 0 3 169955
-0.002228 -0.000955 0.120506 0.227712 0.954779 -0.506014 -0.062500 1 0 0 0 0 0 3 171571
-0.002228 -0.000955 0.120506 0.227696 0.954761 -0.506008 -0.062500 1 0 0 0 0 0 3 171887
-0.002228 -0.000955 0.120506 0.227711 0.954776 -0.506014 -0.062500 1 0 0 0 0 0 3 173716
-0.002228 -0.000955 0.120506 0.227693 0.954772 -0.506015 -0.062500 1 0 0 0 0 0 3 175041
-0.002228 -0.000955 0.120506 0.227711 0.954778 -0.506015 -0.062500 1 0 0 0 0 0 3 175898
-0.002228 -0.000955 0.120506 0.227701 0.954781 -0.506008 -0.062500 1 0 0 0 0 0 3 176890
-0.002228 -0.000955 0.120506 0.227707 0.954758 -0.506014 -0.062500 1 0 0 0 0 0 3 177896
-0.002228 -0.000955 0.120506 0.227700 0.954779 -0.506008 -0.062500 1 0 0 0 0 0 3 178998
-0.002228 -0.000955 0.120506 0.227704 0.954770 -0.506021 -0.062500 1 0 0 0 0 0 3 179902
-0.002228 -0.000955 0.120506 0.227700 0.954780 -0.506009 -0.062500 1 0 0 0 0 0 3 180900
-0.002228 -0.000955 0.120506 0.227715 0.954767 -0.506007 -0.062500 1 0 0 0 0 0 3 181898
-0.002228 -0.000955 0.120506 0.227693 0.954771 -0.506014 -0.062500 1 0 0 0 0 0 3 182896
-0.002228 -0.000955 0.120506 0.227711 0.954777 -0.506014 -0.062500 1 0 0 0 0 0 3 183895
-0.002228 -0.000955 0.120506 0.227693 0.954772 -0.506015 -0.062500 1 0 0 0 0 0 3 184895
-0.002228 -0.000955 0.120506 0.227711 0.954778 -0.506015 -0.062500 1 0 0 0 0 0 3 185886
-0.002228 -0.000955 0.120506 0.227704 0.954769 -0.506001 -0.062500 1 0 0 0 0 0 3 186889
-0.002228 -0.000955 0.120506 0.227704 0.954769 -0.506020 -0.062500 1 0 0 0 0 0 3 187892
-0.002228 -0.000955 0.120506 0.227700 0.954780 -0.506009 -0.062500 1 0 0 0 0 0 3 188896
-0.002228 -0.000955 0.120506 0.227703 0.954770 -0.506021 -0.062500 1 0 0 0 0 0 3 189885
-0.002228 -0.000955 0.120506 0.227703 0.954768 -0.506002 -0.062500 1 0 0 0 0 0 3 190897
-0.002228 -0.000955 0.120506 0.227712 0.954777 -0.506013 -0.062500 1 0 0 0 0 0 3 191885
-0.002228 -0.000955 0.120506 0.227705 0.954769 -0.506021 -0.062500 1 0 0 0 0 0 3 192908
-0.002228 -0.000955 0.120506 0.227700 0.954780 -0.506009 -0.062500 1 0 0 0 0 0 3 193904
-0.002228 -0.000955 0.120506 0.227704 0.954770 -0.506021 -0.062500 1 0 0 0 0 0 3 194896
-0.002228 -0.000955 0.120506 0.227704 0.954768 -0.506002 -0.062500 1 0 0 0 0 0 3 195894
-0.002228 -0.000955 0.120506 0.227712 0.954777 -0.506013 -0.062500 1 0 0 0 0 0 3 196902
-0.002228 -0.000955 0.120506 0.227693 0.954772 -0.506015 -0.062500 1 0 0 0 0 0 3 197906
-0.002228 -0.000955 0.120506 0.227711 0.954778 -0.506015 -0.062500 1 0 0 0 0 0 3 198899
-0.002228 -0.000955 0.120506 0.227705 0.954769 -0.506001 -0.062500 1 0 0 0 0 0 3 199907
-0.002228 -0.000955 0.120506 0.227705 0.954769 -0.506020 -0.062500 1 0 0 0 0 0 3 200898
-0.002228 -0.000955 0.120506 0.227700 0.954780 -0.506009 -0.062500 1 0 0 0 0 0 3 201881
-0.002228 -0.000955 0.120506 0.227704 0.954770 -0.506021 -0.062500 1 0 0 0 0 0 3 202901
-0.002228 -0.000955 0.120506 0.227700 0.954780 -0.506009 -0.062500 1 0 0 0 0 0 3 203878
-0.002228 -0.000955 0.120506 0.227715 0.954767 -0.506007 -0.062500 1 0 0 0 0 0 3 204945
-0.002228 -0.000955 0.120506 0.227694 0.954771 -0.506014 -0.062500 1 0 0 0 0 0 3 205901
-0.002228 -0.000955 0.120506 0.227711 0.954777 -0.506014 -0.062500 1 0 0 0 0 0 3 206901
-0.002228 -0.000955 0.120506 0.227693 0.954772 -0.506015 -0.062500 1 0 0 0 0 0 3 207898
-0.002228 -0.000955 0.120506 0.227711 0.954778 -0.506015 -0.062500 1 0 0 0 0 0 3 208894
-0.002228 -0.000955 0.120506 0.227704 0.954770 -0.506001 -0.062500 1 0 0 0 0 0 3 209899
-0.002228 -0.000955 0.120506 0.227704 0.954769 -0.506020 -0.062500 1 0 0 0 0 0 3 210906
-0.002228 -0.000955 0.120506 0.227700 0.954780 -0.506009 -0.062500 1 0 0 0 0 0 3 211898
-0.002228 -0.000955 0.120506 0.227704 0.954770 -0.506021 -0.062500 1 0 0 0 0 0 3 212895
-0.002228 -0.000955 0.120506 0.227704 0.954768 -0.506002 -0.062500 1 0 0 0 0 0 3 213897
-0.002228 -0.000955 0.120506 0.227704 0.954768 -0.506020 -0.062500 1 0 0 0 0 0 3 214904
-0.002228 -0.000955 0.120506 0.227712 0.954777 -0.506015 -0.062500 1 0 0 0 0 0 3 215901
-0.002228 -0.000955 0.120506 0.227701 0.954781 -0.506008 -0.062500 1 0 0 0 0 0 3 216895
-0.002228 -0.000955 0.120506 0.227692 0.954773 -0.506015 -0.062500 1 0 0 0 0 0 3 217897
-0.002228 -0.000955 0.120506 0.227714 0.954766 -0.506008 -0.062500 1 0 0 0 0 0 3 218897
-0.002228 -0.000955 0.120506 0.227693 0.954771 -0.506014 -0.062500 1 0 0 0 0 0 3 219895
-0.002228 -0.000955 0.120506 0.227711 0.954777 -0.506015 -0.062500 1 0 0 0 0 0 3 220905
-0.002228 -0.000955 0.120506 0.227701 0.954781 -0.506008 -0.062500 1 0 0 0 0 0 3 221896
-0.002228 -0.000955 0.120506 0.227704 0.954770 -0.506021 -0.062500 1 0 0 0 0 0 3 222891
-0.002228 -0.000955 0.120506 0.227703 0.954769 -0.506002 -0.062500 1 0 0 0 0 0 3 223890
-0.002228 -0.000955 0.120506 0.227704 0.954768 -0.506020 -0.062500 1 0 0 0 0 0 3 224897
-0.002228 -0.000955 0.120506 0.227700 0.954780 -0.506009 -0.062500 1 0 0 0 0 0 3 225909
-0.002228 -0.000955 0.120506 0.227712 0.954779 -0.506014 -0.062500 1 0 0 0 0 0 3 226900
-0.002228 -0.000955 0.120506 0.227696 0.954761 -0.506008 -0.062500 1 0 0 0 0 0 3 227895
-0.002228 -0.000955 0.120506 0.227711 0.954776 -0.506014 -0.062500 1 0 0 0 0 0 3 228898
-0.002228 -0.000955 0.120506 0.227701 0.954781 -0.506008 -0.062500 1 0 0 0 0 0 3 229898
-0.002228 -0.000955 0.120506 0.227704 0.954770 -0.506021 -0.062500 1 0 0 0 0 0 3 230886
-0.002228 -0.000955 0.120506 0.227703 0.954769 -0.506002 -0.062500 1 0 0 0 0 0 3 231905
-0.002228 -0.000955 0.120506 0.227704 0.954768 -0.506020 -0.062500 1 0 0 0 0 0 3 232897
-0.002228 -0.000955 0.120506 0.227700 0.954780 -0.506009 -0.062500 1 0 0 0 0 0 3 233909
-0.002228 -0.000955 0.120506 0.227712 0.954779 -0.506014 -0.062500 1 0 0 0 0 0 3 234964
-0.002228 -0.000955 0.120506 0.227705 0.954770 -0.506021 -0.062500 1 0 0 0 0 0 3 235957
-0.002228 -0.000955 0.120506 0.227704 0.954768 -0.506002 -0.062500 1 0 0 0 0 0 3 236954
-0.002228 -0.000955 0.120506 0.227704 0.954768 -0.506020 -0.062500 1 0 0 0 0 0 3 238163
-0.002228 -0.000955 0.120506 0.227700 0.954780 -0.506009 -0.062500 1 0 0 0 0 0 3 238980
-0.002228 -0.000955 0.120506 0.227712 0.954779 -0.506014 -0.062500 1 0 0 0 0 0 3 239947
-0.002228 -0.000955 0.120506 0.227693 0.954773 -0.506015 -0.062500 1 0 0 0 0 0 3 240966
-0.002228 -0.000955 0.120506 0.227715 0.954766 -0.506008 -0.062500 1 0 0 0 0 0 3 241963
-0.002228 -0.000955 0.120506 0.227693 0.954771 -0.506014 -0.062500 1 0 0 0 0 0 3 242963
-0.002228 -0.000955 0.120506 0.227711 0.954777 -0.506015 -0.062500 1 0 0 0 0 0 3 243953
-0.002228 -0.000955 0.120506 0.227701 0.954781 -0.506008 -0.062500 1 0 0 0 0 0 3 244958
-0.002228 -0.000955 0.120506 0.227707 0.954758 -0.506014 -0.062500 1 0 0 0 0 0 3 245989
-0.002228 -0.000955 0.120506 0.227701 0.954779 -0.506008 -0.062500 1 0 0 0 0 0 3 246959
-0.002228 -0.000955 0.120506 0.227704 0.954769 -0.506021 -0.062500 1 0 0 0 0 0 3 247953
-0.002228 -0.000955 0.120506 0.227700 0.954780 -0.506009 -0.062500 1 0 0 0 0 0 3 248937
-0.002228 -0.000955 0.120506 0.227712 0.954779 -0.506014 -0.062500 1 0 0 0 0 0 3 249952
-0.002228 -0.000955 0.120506 0.227696 0.954761 -0.506008 -0.062500 1 0 0 0 0 0 3 250953
-0.002228 -0.000955 0.120506 0.227712 0.954776 -0.506014 -0.062500 1 0 0 0 0 0 3 251953
-0.002228 -0.000955 0.120506 0.227693 0.954772 -0.506015 -0.062500 1 0 0 0 0 0 3 252953
-0.002228 -0.000955 0.120506 0.227711 0.954778 -0.506015 -0.062500 1 0 0 0 0 0 3 253946
-0.002228 -0.000955 0.120506 0.227704 0.954769 -0.506001 -0.062500 1 0 0 0 0 0 3 260177
-0.002228 -0.000955 0.120506 0.227704 0.954768 -0.506020 -0.062500 1 0 0 0 0 0 3 260895
-0.002228 -0.000955 0.120506 0.227700 0.954780 -0.506009 -0.062500 1 0 0 0 0 0 3 261903
-0.002228 -0.000955 0.120506 0.227704 0.954770 -0.506021 -0.062500 1 0 0 0 0 0 3 262897
-0.002228 -0.000955 0.120506 0.227700 0.954780 -0.506009 -0.062500 1 0 0 0 0 0 3 263883
-0.002228 -0.000955 0.120506 0.227715 0.954767 -0.506007 -0.062500 1 0 0 0 0 0 3 264882
-0.002228 -0.000955 0.120506 0.227693 0.954771 -0.506014 -0.062500 1 0 0 0 0 0 3 265883
-0.002228 -0.000955 0.120506 0.227711 0.954777 -0.506014 -0.062500 1 0 0 0 0 0 3 266884
-0.002228 -0.000955 0.120506 0.227693 0.954772 -0.506015 -0.062500 1 0 0 0 0 0 3 267875
-0.002228 -0.000955 0.120506 0.227714 0.954766 -0.506008 -0.062500 1 0 0 0 0 0 3 268898
-0.002228 -0.000955 0.120506 0.227701 0.954780 -0.506007 -0.062500 1 0 0 0 0 0 3 269885
-0.002228 -0.000955 0.120506 0.227704 0.954770 -0.506021 -0.062500 1 0 0 0 0 0 3 270897
-0.002228 -0.000955 0.120506 0.227700 0.954780 -0.506009 -0.062500 1 0 0 0 0 0 3 272451
-0.002228 -0.000955 0.120506 0.227704 0.954770 -0.506021 -0.062500 1 0 0 0 0 0 3 272884
-0.002228 -0.000955 0.120506 0.227703 0.954768 -0.506002 -0.062500 1 0 0 0 0 0 3 273882
-0.002228 -0.000955 0.120506 0.227712 0.954777 -0.506013 -0.062500 1 0 0 0 0 0 3 274884
-0.002228 -0.000955 0.120506 0.227693 0.954772 -0.506015 -0.062500 1 0 0 0 0 0 3 275882
-0.002228 -0.000955 0.120506 0.227711 0.954778 -0.506015 -0.062500 1 0 0 0 0 0 3 276884
-0.002228 -0.000955 0.120506 0.227693 0.954773 -0.506015 -0.062500 1 0 0 0 0 0 3 277879
-0.002228 -0.000955 0.120506 0.227714 0.954766 -0.506008 -0.062500 1 0 0 0 0 0 3 278892
-0.002228 -0.000955 0.120506 0.227701 0.954780 -0.506007 -0.062500 1 0 0 0 0 0 3 279902
-0.002228 -0.000955 0.120506 0.227704 0.954770 -0.506021 -0.062500 1 0 0 0 0 0 3 280905
-0.002228 -0.000955 0.120506 0.227700 0.954780 -0.506009 -0.062500 1 0 0 0 0 0 3 281892
-0.002228 -0.000955 0.120506 0.227707 0.954758 -0.506014 -0.062500 1 0 0 0 0 0 3 282894
-0.002228 -0.000955 0.120506 0.227713 0.954776 -0.506015 -0.062500 1 0 0 0 0 0 3 283890
-0.002228 -0.000955 0.120506 0.227701 0.954781 -0.506008 -0.062500 1 0 0 0 0 0 3 284900
-0.002228 -0.000955 0.120506 0.227704 0.954770 -0.506021 -0.062500 1 0 0 0 0 0 3 285903
-0.002228 -0.000955 0.120506 0.227704 0.954768 -0.506002 -0.062500 1 0 0 0 0 0 3 286898
-0.002228 -0.000955 0.120506 0.227704 0.954768 -0.506020 -0.062500 1 0 0 0 0 0 3 290709
-0.002228 -0.000955 0.120506 0.227700 0.954780 -0.506009 -0.062500 1 0 0 0 0 0 3 292016
-0.002228 -0.000955 0.120506 0.227712 0.954778 -0.506014 -0.062500 1 0 0 0 0 0 3 292902
-0.002228 -0.000955 0.120506 0.227693 0.954773 -0.506015 -0.062500 1 0 0 0 0 0 3 293898
-0.002228 -0.000955 0.120506 0.227702 0.954769 -0.506002 -0.062500 1 0 0 0 0 0 3 294909
-0.002228 -0.000955 0.120506 0.227704 0.954768 -0.506020 -0.062500 1 0 0 0 0 0 3 295900
-0.002228 -0.000955 0.120506 0.227712 0.954777 -0.506015 -0.062500 1 0 0 0 0 0 3 296899
-0.002228 -0.000955 0.120506 0.227701 0.954781 -0.506008 -0.062500 1 0 0 0 0 0 3 297892
-0.002228 -0.000955 0.120506 0.227704 0.954770 -0.506021 -0.062500 1 0 0 0 0 0 3 298896
-0.002228 -0.000955 0.120506 0.227704 0.954768 -0.506002 -0.062500 1 0 0 0 0 0 3 299894
-0.002228 -0.000955 0.120506 0.227704 0.954768 -0.506020 -0.062500 1 0 0 0 0 0 3 300893
-0.002228 -0.000955 0.120506 0.227700 0.954780 -0.506009 -0.062500 1 0 0 0 0 0 3 301892
-0.002228 -0.000955 0.120506 0.227712 0.954779 -0.506014 -0.062500 1 0 0 0 0 0 3 302896
-0.002228 -0.000955 0.120506 0.227696 0.954761 -0.506008 -0.062500 1 0 0 0 0 0 3 303893
-0.002228 -0.000955 0.120506 0.227712 0.954776 -0.506014 -0.062500 1 0 0 0 0 0 3 304898
-0.002228 -0.000955 0.120506 0.227701 0.954781 -0.506008 -0.062500 1 0 0 0 0 0 3 305892
-0.002228 -0.000955 0.120506 0.227704 0.954770 -0.506021 -0.062500 1 0 0 0 0 0 3 306896
-0.002228 -0.000955 0.120506 0.227700 0.954780 -0.506009 -0.062500 1 0 0 0 0 0 3 307897
-0.002228 -0.000955 0.120506 0.227707 0.954758 -0.506014 -0.062500 1 0 0 0 0 0 3 308875
-0.002228 -0.000955 0.120506 0.227713 0.954776 -0.506015 -0.062500 1 0 0 0 0 0 3 309894
-0.002228 -0.000955 0.120506 0.227702 0.954781 -0.506008 -0.062500 1 0 0 0 0 0 3 310886
-0.002228 -0.000955 0.120506 0.227692 0.954773 -0.506014 -0.062500 1 0 0 0 0 0 3 311891
-0.002228 -0.000955 0.120506 0.227711 0.954778 -0.506015 -0.062500 1 0 0 0 0 0 3 312894
-0.002228 -0.000955 0.120506 0.227696 0.954761 -0.506009 -0.062500 1 0 0 0 0 0 3 313891
-0.002228 -0.000955 0.120506 0.227711 0.954776 -0.506014 -0.062500 1 0 0 0 0 0 3 314895
-0.002228 -0.000955 0.120506 0.227701 0.954781 -0.506008 -0.062500 1 0 0 0 0 0 3 315893
-0.002228 -0.000955 0.120506 0.227704 0.954770 -0.506021 -0.062500 1 0 0 0 0 0 3 316893
-0.002228 -0.000955 0.120506 0.227704 0.954769 -0.506002 -0.062500 1 0 0 0 0 0 3 317875
-0.002228 -0.000955 0.120506 0.227704 0.954768 -0.506020 -0.062500 1 0 0 0 0 0 3 318895
-0.002228 -0.000955 0.120506 0.227700 0.954780 -0.506009 -0.062500 1 0 0 0 0 0 3 319893
-0.002228 -0.000955 0.120506 0.227712 0.954779 -0.506014 -0.062500 1 0 0 0 0 0 3 320898
-0.002228 -0.000955 0.120506 0.227693 0.954773 -0.506015 -0.062500 1 0 0 0 0 0 3 321894
-0.002228 -0.000955 0.120506 0.227714 0.954766 -0.506008 -0.062500 1 0 0 0 0 0 3 322942
-0.002228 -0.000955 0.120506 0.227693 0.954771 -0.506014 -0.062500 1 0 0 0 0 0 3 323960
-0.002228 -0.000955 0.120506 0.227711 0.954777 -0.506014 -0.062500 1 0 0 0 0 0 3 324955
-0.002228 -0.000955 0.120506 0.227701 0.954781 -0.506008 -0.062500 1 0 0 0 0 0 3 325951
-0.002228 -0.000955 0.120506 0.227704 0.954770 -0.506021 -0.062500 1 0 0 0 0 0 3 326956
-0.002228 -0.000955 0.120506 0.227703 0.954769 -0.506002 -0.062500 1 0 0 0 0 0 3 327929
-0.002228 -0.000955 0.120506 0.227704 0.954769 -0.506020 -0.062500 1 0 0 0 0 0 3 328953
-0.002228 -0.000955 0.120506 0.227700 0.954780 -0.506009 -0.062500 1 0 0 0 0 0 3 329928
-0.002228 -0.000955 0.120506 0.227712 0.954779 -0.506014 -0.062500 1 0 0 0 0 0 3 330929
-0.002228 -0.000955 0.120506 0.227696 0.954761 -0.506008 -0.062500 1 0 0 0 0 0 3 331926
-0.002228 -0.000955 0.120506 0.227711 0.954776 -0.506014 -0.062500 1 0 0 0 0 0 3 332925
-0.002228 -0.000955 0.120506 0.227705 0.954769 -0.506021 -0.062500 1 0 0 0 0 0 3 333918
-0.002228 -0.000955 0.120506 0.227700 0.954780 -0.506009 -0.062500 1 0 0 0 0 0 3 334936
-0.002228 -0.000955 0.120506 0.227703 0.954770 -0.506001 -0.062500 1 0 0 0 0 0 3 335949
-0.002228 -0.000955 0.120506 0.227704 0.954769 -0.506020 -0.062500 1 0 0 0 0 0 3 336931
-0.002228 -0.000955 0.120506 0.227712 0.954777 -0.506015 -0.062500 1 0 0 0 0 0 3 343502
-0.002228 -0.000955 0.120506 0.227693 0.954772 -0.506015 -0.062500 1 0 0 0 0 0 3 343879
-0.002228 -0.000955 0.120506 0.227699 0.954781 -0.506008 -0.062500 1 0 0 0 0 0 3 344888
-0.002228 -0.000955 0.120506 0.227715 0.954767 -0.506007 -0.062500 1 0 0 0 0 0 3 345892
-0.002228 -0.000955 0.120506 0.227705 0.954768 -0.506021 -0.062500 1 0 0 0 0 0 3 346882
-0.002228 -0.000955 0.120506 0.227700 0.954780 -0.506009 -0.062500 1 0 0 0 0 0 3 347890
-0.002228 -0.000955 0.120506 0.227704 0.954770 -0.506021 -0.062500 1 0 0 0 0 0 3 348880
-0.002228 -0.000955 0.120506 0.227704 0.954768 -0.506002 -0.062500 1 0 0 0 0 0 3 349891
-0.002228 -0.000955 0.120506 0.227712 0.954777 -0.506013 -0.062500 1 0 0 0 0 0 3 351005
-0.002228 -0.000955 0.120506 0.227693 0.954772 -0.506015 -0.062500 1 0 0 0 0 0 3 351897
-0.002228 -0.000955 0.120506 0.227711 0.954778 -0.506015 -0.062500 1 0 0 0 0 0 3 352882
-0.002228 -0.000955 0.120506 0.227693 0.954772 -0.506015 -0.062500 1 0 0 0 0 0 3 353893
-0.002228 -0.000955 0.120506 0.227714 0.954766 -0.506008 -0.062500 1 0 0 0 0 0 3 354891
-0.002228 -0.000955 0.120506 0.227701 0.954780 -0.506007 -0.062500 1 0 0 0 0 0 3 355880
-0.002228 -0.000955 0.120506 0.227704 0.954770 -0.506021 -0.062500 1 0 0 0 0 0 3 356890
-0.002228 -0.000955 0.120506 0.227700 0.954780 -0.506009 -0.062500 1 0 0 0 0 0 3 357880
-0.002228 -0.000955 0.120506 0.227704 0.954770 -0.506021 -0.062500 1 0 0 0 0 0 3 358890
-0.002228 -0.000955 0.120506 0.227703 0.954768 -0.506002 -0.062500 1 0 0 0 0 0 3 359879
-0.002228 -0.000955 0.120506 0.227712 0.954777 -0.506013 -0.062500 1 0 0 0 0 0 3 360890
-0.002228 -0.000955 0.120506 0.227693 0.954772 -0.506015 -0.062500 1 0 0 0 0 0 3 361879
-0.002228 -0.000955 0.120506 0.227711 0.954778 -0.506015 -0.062500 1 0 0 0 0 0 3 362890
-0.002228 -0.000955 0.120506 0.227705 0.954769 -0.506001 -0.062500 1 0 0 0 0 0 3 363879
-0.002228 -0.000955 0.120506 0.227704 0.954769 -0.506020 -0.062500 1 0 0 0 0 0 3 364889
-0.002228 -0.000955 0.120506 0.227700 0.954780 -0.506009 -0.062500 1 0 0 0 0 0 3 365881
-0.002228 -0.000955 0.120506 0.227704 0.954770 -0.506021 -0.062500 1 0 0 0 0 0 3 366899
-0.002228 -0.000955 0.120506 0.227700 0.954780 -0.506009 -0.062500 1 0 0 0 0 0 3 367887
-0.002228 -0.000955 0.120506 0.227707 0.954758 -0.506014 -0.062500 1 0 0 0 0 0 3 368894
-0.002228 -0.000955 0.120506 0.227713 0.954776 -0.506015 -0.062500 1 0 0 0 0 0 3 369889
-0.002228 -0.000955 0.120506 0.227701 0.954781 -0.506008 -0.062500 1 0 0 0 0 0 3 370893
-0.002228 -0.000955 0.120506 0.227692 0.954773 -0.506015 -0.062500 1 0 0 0 0 0 3 371905
-0.002228 -0.000955 0.120506 0.227714 0.954766 -0.506008 -0.062500 1 0 0 0 0 0 3 372885
-0.002228 -0.000955 0.120506 0.227693 0.954771 -0.506014 -0.062500 1 0 0 0 0 0 3 373893
-0.002228 -0.000955 0.120506 0.227711 0.954777 -0.506014 -0.062500 1 0 0 0 0 0 3 374885
-0.002228 -0.000955 0.120506 0.227701 0.954781 -0.506008 -0.062500 1 0 0 0 0 0 3 375890
-0.002228 -0.000955 0.120506 0.227704 0.954770 -0.506021 -0.062500 1 0 0 0 0 0 3 376898
-0.002228 -0.000955 0.120506 0.227703 0.954769 -0.506002 -0.062500 1 0 0 0 0 0 3 378017
-0.002228 -0.000955 0.120506 0.227704 0.954768 -0.506020 -0.062500 1 0 0 0 0 0 3 378896
-0.002228 -0.000955 0.120506 0.227700 0.954780 -0.506009 -0.062500 1 0 0 0 0 0 3 379893
-0.002228 -0.000955 0.120506 0.227712 0.954779 -0.506014 -0.062500 1 0 0 0 0 0 3 380874
-0.002228 -0.000955 0.120506 0.227693 0.954773 -0.506015 -0.062500 1 0 0 0 0 0 3 381893
-0.002228 -0.000955 0.120506 0.227714 0.954766 -0.506008 -0.062500 1 0 0 0 0 0 3 382897
-0.002228 -0.000955 0.120506 0.227705 0.954768 -0.506021 -0.062500 1 0 0 0 0 0 3 383898
-0.002228 -0.000955 0.120506 0.227700 0.954780 -0.506009 -0.062500 1 0 0 0 0 0 3 384896
-0.002228 -0.000955 0.120506 0.227700 0.954781 -0.506008 -0.062500 1 0 0 0 0 0 3 385892
-0.002228 -0.000955 0.120506 0.227707 0.954758 -0.506014 -0.062500 1 0 0 0 0 0 3 386893
-0.002228 -0.000955 0.120506 0.227713 0.954776 -0.506014 -0.062500 1 0 0 0 0 0 3 387873
-0.002228 -0.000955 0.120506 0.227701 0.954781 -0.506008 -0.062500 1 0 0 0 0 0 3 388891
-0.002228 -0.000955 0.120506 0.227704 0.954770 -0.506021 -0.062500 1 0 0 0 0 0 3 389891
-0.002228 -0.000955 0.120506 0.227704 0.954768 -0.506002 -0.062500 1 0 0 0 0 0 3 390892
-0.002228 -0.000955 0.120506 0.227704 0.954768 -0.506020 -0.062500 1 0 0 0 0 0 3 391872
-0.002228 -0.000955 0.120506 0.227700 0.954780 -0.506009 -0.062500 1 0 0 0 0 0 3 392892
-0.002228 -0.000955 0.120506 0.227712 0.954779 -0.506014 -0.062500 1 0 0 0 0 0 3 393889
-0.002228 -0.000955 0.120506 0.227693 0.954773 -0.506015 -0.062500 1 0 0 0 0 0 3 394893
-0.002228 -0.000955 0.120506 0.227715 0.954766 -0.506008 -0.062500 1 0 0 0 0 0 3 395890
-0.002228 -0.000955 0.120506 0.227693 0.954771 -0.506014 -0.062500 1 0 0 0 0 0 3 396891
-0.002228 -0.000955 0.120506 0.227711 0.954777 -0.506015 -0.062500 1 0 0 0 0 0 3 397872
-0.002228 -0.000955 0.120506 0.227701 0.954781 -0.506008 -0.062500 1 0 0 0 0 0 3 398893
-0.002228 -0.000955 0.120506 0.227704 0.954770 -0.506021 -0.062500 1 0 0 0 0 0 3 399890
-0.002228 -0.000955 0.120506 0.227704 0.954769 -0.506002 -0.062500 1 0 0 0 0 0 3 400890
-0.002228 -0.000955 0.120506 0.227704 0.954768 -0.506020 -0.062500 1 0 0 0 0 0 3 401873
-0.002228 -0.000955 0.120506 0.227700 0.954780 -0.506009 -0.062500 1 0 0 0 0 0 3 402892
-0.002228 -0.000955 0.120506 0.227712 0.954779 -0.506014 -0.062500 1 0 0 0 0 0 3 403891
-0.002228 -0.000955 0.120506 0.227696 0.954761 -0.506008 -0.062500 1 0 0 0 0 0 3 404888
-0.002228 -0.000955 0.120506 0.227712 0.954776 -0.506014 -0.062500 1 0 0 0 0 0 3 405890
-0.002228 -0.000955 0.120506 0.227693 0.954772 -0.506015 -0.062500 1 0 0 0 0 0 3 406871
-0.002228 -0.000955 0.120506 0.227711 0.954778 -0.506015 -0.062500 1 0 0 0 0 0 3 407884
-0.002228 -0.000955 0.120506 0.227701 0.954781 -0.506008 -0.062500 1 0 0 0 0 0 3 408895
-0.002228 -0.000955 0.120506 0.227707 0.954758 -0.506014 -0.062500 1 0 0 0 0 0 3 409893
-0.002228 -0.000955 0.120506 0.227701 0.954779 -0.506008 -0.062500 1 0 0 0 0 0 3 410892
-0.002228 -0.000955 0.120506 0.227704 0.954770 -0.506021 -0.062500 1 0 0 0 0 0 3 411890
-0.002228 -0.000955 0.120506 0.227700 0.954780 -0.506009 -0.062500 1 0 0 0 0 0 3 412890
-0.002228 -0.000955 0.120506 0.227712 0.954779 -0.506014 -0.062500 1 0 0 0 0 0 3 413888
-0.002228 -0.000955 0.120506 0.227696 0.954761 -0.506008 -0.062500 1 0 0 0 0 0 3 414895
-0.002228 -0.000955 0.120506 0.227711 0.954776 -0.506014 -0.062500 1 0 0 0 0 0 3 415890
-0.002228 -0.000955 0.120506 0.227693 0.954772 -0.506015 -0.062500 1 0 0 0 0 0 3 416890
-0.002228 -0.000955 0.120506 0.227711 0.954778 -0.506015 -0.062500 1 0 0 0 0 0 3 417890
-0.002228 -0.000955 0.120506 0.227704 0.954769 -0.506001 -0.062500 1 0 0 0 0 0 3 418891
-0.002228 -0.000955 0.120506 0.227704 0.954769 -0.506020 -0.062500 1 0 0 0 0 0 3 419881
-0.002228 -0.000955 0.120506 0.227700 0.954780 -0.506009 -0.062500 1 0 0 0 0 0 3 420888
-0.002228 -0.000955 0.120506 0.227704 0.954770 -0.506021 -0.062500 1 0 0 0 0 0 3 429769
-0.002228 -0.000955 0.120506 0.227703 0.954768 -0.506002 -0.062500 1 0 0 0 0 0 3 430951
-0.002228 -0.000955 0.120506 0.227712 0.954777 -0.506013 -0.062500 1 0 0 0 0 0 3 432202
-0.002228 -0.000955 0.120506 0.227693 0.954772 -0.506015 -0.062500 1 0 0 0 0 0 3 432953
-0.002228 -0.000955 0.120506 0.227711 0.954778 -0.506014 -0.062500 1 0 0 0 0 0 3 433931
-0.002228 -0.000955 0.120506 0.227693 0.954773 -0.506015 -0.062500 1 0 0 0 0 0 3 434906
-0.002228 -0.000955 0.120506 0.227714 0.954766 -0.506008 -0.062500 1 0 0 0 0 0 3 435879
-0.002228 -0.000955 0.120506 0.227701 0.954780 -0.506007 -0.062500 1 0 0 0 0 0 3 436894
-0.002228 -0.000955 0.120506 0.227704 0.954770 -0.506020 -0.062500 1 0 0 0 0 0 3 437896
-0.002228 -0.000955 0.120506 0.227700 0.954780 -0.506009 -0.062500 1 0 0 0 0 0 3 438892
-0.002228 -0.000955 0.120506 0.227703 0.954770 -0.506021 -0.062500 1 0 0 0 0 0 3 439879
-0.002228 -0.000955 0.120506 0.227703 0.954769 -0.506002 -0.062500 1 0 0 0 0 0 3 440888
-0.002228 -0.000955 0.120506 0.227712 0.954777 -0.506013 -0.062500 1 0 0 0 0 0 3 441876
-0.002228 -0.000955 0.120506 0.227705 0.954770 -0.506021 -0.062500 1 0 0 0 0 0 3 442887
-0.002228 -0.000955 0.120506 0.227700 0.954780 -0.506009 -0.062500 1 0 0 0 0 0 3 443884
-0.002228 -0.000955 0.120506 0.227707 0.954758 -0.506014 -0.062500 1 0 0 0 0 0 3 444887
-0.002228 -0.000955 0.120506 0.227701 0.954779 -0.506008 -0.062500 1 0 0 0 0 0 3 445876
-0.002228 -0.000955 0.120506 0.227712 0.954778 -0.506014 -0.062500 1 0 0 0 0 0 3 446887
-0.002228 -0.000955 0.120506 0.227693 0.954772 -0.506015 -0.062500 1 0 0 0 0 0 3 447876
-0.002228 -0.000955 0.120506 0.227711 0.954778 -0.506015 -0.062500 1 0 0 0 0 0 3 448886
-0.002228 -0.000955 0.120506 0.227705 0.954770 -0.506002 -0.062500 1 0 0 0 0 0 3 449876
-0.002228 -0.000955 0.120506 0.227705 0.954769 -0.506020 -0.062500 1 0 0 0 0 0 3 450892
-0.002228 -0.000955 0.120506 0.227700 0.954780 -0.506009 -0.062500 1 0 0 0 0 0 3 451877
-0.002228 -0.000955 0.120506 0.227704 0.954770 -0.506021 -0.062500 1 0 0 0 0 0 3 452886
-0.002228 -0.000955 0.120506 0.227704 0.954768 -0.506002 -0.062500 1 0 0 0 0 0 3 453891
-0.002228 -0.000955 0.120506 0.227704 0.954768 -0.506020 -0.062500 1 0 0 0 0 0 3 454907
-0.002228 -0.000955 0.120506 0.227713 0.954777 -0.506015 -0.062500 1 0 0 0 0 0 3 459907
-0.002228 -0.000955 0.120506 0.227702 0.954781 -0.506008 -0.062500 1 0 0 0 0 0 3 460893
-0.002228 -0.000955 0.120506 0.227692 0.954773 -0.506015 -0.062500 1 0 0 0 0 0 3 461899
-0.002228 -0.000955 0.120506 0.227714 0.954766 -0.506008 -0.062500 1 0 0 0 0 0 3 462893
-0.002228 -0.000955 0.120506 0.227693 0.954771 -0.506014 -0.062500 1 0 0 0 0 0 3 463890
-0.002228 -0.000955 0.120506 0.227711 0.954777 -0.506015 -0.062500 1 0 0 0 0 0 3 464888
-0.002228 -0.000955 0.120506 0.227701 0.954781 -0.506008 -0.062500 1 0 0 0 0 0 3 465886
-0.002228 -0.000955 0.120506 0.227704 0.954770 -0.506021 -0.062500 1 0 0 0 0 0 3 466892
-0.002228 -0.000955 0.120506 0.227704 0.954769 -0.506002 -0.062500 1 0 0 0 0 0 3 467888
-0.002228 -0.000955 0.120506 0.227704 0.954768 -0.506020 -0.062500 1 0 0 0 0 0 3 468889
-0.002228 -0.000955 0.120506 0.227700 0.954780 -0.506009 -0.062500 1 0 0 0 0 0 3 469888
-0.002209 -0.000959 0.120496 -0.037316 1.016427 -0.366923 -0.062500 1 0 0 0 0 0 3 470891
-0.002199 -0.000961 0.120493 0.052847 0.996258 -0.434659 -0.062500 1 0 0 0 0 0 3 471889
-0.002195 -0.000963 0.120491 0.119475 0.980766 -0.469915 -0.062500 1 0 0 0 0 0 3 472890
-0.002192 -0.000963 0.120491 0.154712 0.972385 -0.483365 -0.062500 1 0 0 0 0 0 3 473871
-0.002191 -0.000963 0.120491 0.172455 0.968066 -0.488170 -0.062500 1 0 0 0 0 0 3 474871
-0.002191 -0.000964 0.120491 0.181284 0.965898 -0.489862 -0.062500 1 0 0 0 0 0 3 475890
-0.002190 -0.000964 0.120491 0.185701 0.964792 -0.490446 -0.062500 1 0 0 0 0 0 3 476869
-0.002190 -0.000964 0.120491 0.187898 0.964249 -0.490650 -0.062500 1 0 0 0 0 0 3 477888
-0.002190 -0.000964 0.120491 0.189017 0.963979 -0.490721 -0.062500 1 0 0 0 0 0 3 478891
-0.002190 -0.000964 0.120491 0.189547 0.963841 -0.490749 -0.062500 1 0 0 0 0 0 3 479888
-0.002190 -0.000964 0.120491 0.189828 0.963761 -0.490758 -0.062500 1 0 0 0 0 0 3 480887
-0.002190 -0.000964 0.120491 0.189971 0.963736 -0.490756 -0.062500 1 0 0 0 0 0 3 481890
-0.002190 -0.000964 0.120491 0.190026 0.963724 -0.490761 -0.062500 1 0 0 0 0 0 3 482891
-0.002190 -0.000964 0.120491 0.190068 0.963703 -0.490754 -0.062500 1 0 0 0 0 0 3 483887
-0.002190 -0.000964 0.120491 0.190082 0.963699 -0.490759 -0.062500 1 0 0 0 0 0 3 484888
-0.002190 -0.000964 0.120491 0.190095 0.963695 -0.490766 -0.062500 1 0 0 0 0 0 3 485890
-0.002190 -0.000964 0.120491 0.190104 0.963704 -0.490760 -0.062500 1 0 0 0 0 0 3 486871
-0.002190 -0.000964 0.120491 0.190106 0.963705 -0.490759 -0.062500 1 0 0 0 0 0 3 487886
-0.002190 -0.000964 0.120491 0.190098 0.963696 -0.490766 -0.062500 1 0 0 0 0 0 3 488896
-0.002190 -0.000964 0.120491 0.190092 0.963707 -0.490754 -0.062500 1 0 0 0 0 0 3 489889
-0.002190 -0.000964 0.120491 0.190095 0.963697 -0.490766 -0.062500 1 0 0 0 0 0 3 490901
-0.002190 -0.000964 0.120491 0.190104 0.963705 -0.490760 -0.062500 1 0 0 0 0 0 3 491891
-0.002190 -0.000964 0.120491 0.190100 0.963685 -0.490760 -0.062500 1 0 0 0 0 0 3 492888
-0.002190 -0.000964 0.120491 0.190104 0.963703 -0.490759 -0.062500 1 0 0 0 0 0 3 493889
-0.002190 -0.000964 0.120491 0.190105 0.963705 -0.490759 -0.062500 1 0 0 0 0 0 3 494890
-0.002190 -0.000964 0.120491 0.190105 0.963706 -0.490759 -0.062500 1 0 0 0 0 0 3 495891
-0.002190 -0.000964 0.120491 0.190101 0.963685 -0.490759 -0.062500 1 0 0 0 0 0 3 496881
-0.002190 -0.000964 0.120491 0.190105 0.963703 -0.490759 -0.062500 1 0 0 0 0 0 3 497887
-0.002190 -0.000964 0.120491 0.190097 0.963696 -0.490766 -0.062500 1 0 0 0 0 0 3 498891
-0.002190 -0.000964 0.120491 0.190104 0.963704 -0.490760 -0.062500 1 0 0 0 0 0 3 499888
-0.002190 -0.000964 0.120491 0.190109 0.963694 -0.490753 -0.062500 1 0 0 0 0 0 3 500888
-0.002190 -0.000964 0.120491 0.190098 0.963695 -0.490765 -0.062500 1 0 0 0 0 0 3 501887
-0.002190 -0.000964 0.120491 0.190105 0.963704 -0.490760 -0.062500 1 0 0 0 0 0 3 502890
-0.002190 -0.000964 0.120491 0.190097 0.963697 -0.490766 -0.062500 1 0 0 0 0 0 3 503887
-0.002190 -0.000964 0.120491 0.190092 0.963707 -0.490754 -0.062500 1 0 0 0 0 0 3 504897
-0.002190 -0.000964 0.120491 0.190095 0.963697 -0.490766 -0.062500 1 0 0 0 0 0 3 505895
-0.002190 -0.000964 0.120491 0.190107 0.963693 -0.490753 -0.062500 1 0 0 0 0 0 3 506893
-0.002190 -0.000964 0.120491 0.190105 0.963704 -0.490758 -0.062500 1 0 0 0 0 0 3 507901
-0.002190 -0.000964 0.120491 0.190097 0.963697 -0.490766 -0.062500 1 0 0 0 0 0 3 508888
-0.002190 -0.000964 0.120491 0.190104 0.963705 -0.490760 -0.062500 1 0 0 0 0 0 3 509875
-0.002190 -0.000964 0.120491 0.190100 0.963685 -0.490760 -0.062500 1 0 0 0 0 0 3 510942
-0.002190 -0.000964 0.120491 0.190105 0.963703 -0.490759 -0.062500 1 0 0 0 0 0 3 511930
-0.002190 -0.000964 0.120491 0.190105 0.963705 -0.490759 -0.062500 1 0 0 0 0 0 3 512942
-0.002190 -0.000964 0.120491 0.190097 0.963697 -0.490766 -0.062500 1 0 0 0 0 0 3 513927
-0.002190 -0.000964 0.120491 0.190108 0.963693 -0.490753 -0.062500 1 0 0 0 0 0 3 514944
-0.002190 -0.000964 0.120491 0.190106 0.963704 -0.490758 -0.062500 1 0 0 0 0 0 3 515927
-0.002190 -0.000964 0.120491 0.190098 0.963696 -0.490766 -0.062500 1 0 0 0 0 0 3 516942
-0.002190 -0.000964 0.120491 0.190105 0.963704 -0.490760 -0.062500 1 0 0 0 0 0 3 517926
-0.002190 -0.000964 0.120491 0.190097 0.963697 -0.490767 -0.062500 1 0 0 0 0 0 3 518899
-0.002190 -0.000964 0.120491 0.190096 0.963696 -0.490747 -0.062500 1 0 0 0 0 0 3 519876
-0.002190 -0.000964 0.120491 0.190104 0.963704 -0.490758 -0.062500 1 0 0 0 0 0 3 520890
-0.002190 -0.000964 0.120491 0.190097 0.963697 -0.490766 -0.062500 1 0 0 0 0 0 3 521885
-0.002190 -0.000964 0.120491 0.190104 0.963705 -0.490760 -0.062500 1 0 0 0 0 0 3 522875
-0.002190 -0.000964 0.120491 0.190097 0.963697 -0.490766 -0.062500 1 0 0 0 0 0 3 523884
-0.002190 -0.000964 0.120491 0.190107 0.963693 -0.490753 -0.062500 1 0 0 0 0 0 3 524874
-0.002190 -0.000964 0.120491 0.190105 0.963704 -0.490758 -0.062500 1 0 0 0 0 0 3 525885
-0.002190 -0.000964 0.120491 0.190097 0.963697 -0.490766 -0.062500 1 0 0 0 0 0 3 526873
-0.002190 -0.000964 0.120491 0.190104 0.963705 -0.490760 -0.062500 1 0 0 0 0 0 3 527885
-0.002190 -0.000964 0.120491 0.190100 0.963685 -0.490760 -0.062500 1 0 0 0 0 0 3 528872
-0.002190 -0.000964 0.120491 0.190105 0.963703 -0.490759 -0.062500 1 0 0 0 0 0 3 529886
-0.002190 -0.000964 0.120491 0.190105 0.963705 -0.490759 -0.062500 1 0 0 0 0 0 3 530875
-0.002190 -0.000964 0.120491 0.190097 0.963697 -0.490766 -0.062500 1 0 0 0 0 0 3 531884
-0.002190 -0.000964 0.120491 0.190108 0.963693 -0.490753 -0.062500 1 0 0 0 0 0 3 532874
-0.002190 -0.000964 0.120491 0.190098 0.963695 -0.490766 -0.062500 1 0 0 0 0 0 3 533885
-0.002190 -0.000964 0.120491 0.190092 0.963707 -0.490754 -0.062500 1 0 0 0 0 0 3 534873
-0.002190 -0.000964 0.120491 0.190104 0.963706 -0.490758 -0.062500 1 0 0 0 0 0 3 535884
-0.002190 -0.000964 0.120491 0.190097 0.963697 -0.490766 -0.062500 1 0 0 0 0 0 3 536887
-0.002190 -0.000964 0.120491 0.190099 0.963684 -0.490760 -0.062500 1 0 0 0 0 0 3 537885
-0.002190 -0.000964 0.120491 0.190104 0.963703 -0.490759 -0.062500 1 0 0 0 0 0 3 538885
-0.002190 -0.000964 0.120491 0.190105 0.963705 -0.490759 -0.062500 1 0 0 0 0 0 3 539872
-0.002190 -0.000964 0.120491 0.190105 0.963706 -0.490759 -0.062500 1 0 0 0 0 0 3 540884
-0.002190 -0.000964 0.120491 0.190097 0.963697 -0.490766 -0.062500 1 0 0 0 0 0 3 541901
-0.002190 -0.000964 0.120491 0.190108 0.963693 -0.490753 -0.062500 1 0 0 0 0 0 3 542891
-0.002190 -0.000964 0.120491 0.190097 0.963695 -0.490766 -0.062500 1 0 0 0 0 0 3 543882
-0.002190 -0.000964 0.120491 0.190104 0.963704 -0.490760 -0.062500 1 0 0 0 0 0 3 544887
-0.002190 -0.000964 0.120491 0.190105 0.963705 -0.490759 -0.062500 1 0 0 0 0 0 3 545890
-0.002190 -0.000964 0.120491 0.190101 0.963685 -0.490760 -0.062500 1 0 0 0 0 0 3 546895
-0.002190 -0.000964 0.120491 0.190105 0.963703 -0.490759 -0.062500 1 0 0 0 0 0 3 547894
-0.002190 -0.000964 0.120491 0.190097 0.963696 -0.490766 -0.062500 1 0 0 0 0 0 3 548869
-0.002190 -0.000964 0.120491 0.190092 0.963707 -0.490754 -0.062500 1 0 0 0 0 0 3 549894
-0.002190 -0.000964 0.120491 0.190095 0.963697 -0.490766 -0.062500 1 0 0 0 0 0 3 550890
-0.002190 -0.000964 0.120491 0.190107 0.963693 -0.490753 -0.062500 1 0 0 0 0 0 3 551893
-0.002190 -0.000964 0.120491 0.190105 0.963704 -0.490758 -0.062500 1 0 0 0 0 0 3 552886
-0.002190 -0.000964 0.120491 0.190097 0.963697 -0.490766 -0.062500 1 0 0 0 0 0 3 553885
-0.002190 -0.000964 0.120491 0.190104 0.963705 -0.490760 -0.062500 1 0 0 0 0 0 3 554870
-0.002190 -0.000964 0.120491 0.190097 0.963697 -0.490767 -0.062500 1 0 0 0 0 0 3 555884
-0.002190 -0.000964 0.120491 0.190107 0.963693 -0.490754 -0.062500 1 0 0 0 0 0 3 556885
-0.002190 -0.000964 0.120491 0.190105 0.963704 -0.490759 -0.062500 1 0 0 0 0 0 3 557888
-0.002190 -0.000964 0.120491 0.190097 0.963697 -0.490766 -0.062500 1 0 0 0 0 0 3 558895
-0.002190 -0.000964 0.120491 0.190104 0.963705 -0.490760 -0.062500 1 0 0 0 0 0 3 559889
-0.002190 -0.000964 0.120491 0.190109 0.963694 -0.490753 -0.062500 1 0 0 0 0 0 3 560890
-0.002190 -0.000964 0.120491 0.190098 0.963695 -0.490766 -0.062500 1 0 0 0 0 0 3 561884
-0.002190 -0.000964 0.120491 0.190105 0.963704 -0.490760 -0.062500 1 0 0 0 0 0 3 562887
-0.002190 -0.000964 0.120491 0.190106 0.963705 -0.490759 -0.062500 1 0 0 0 0 0 3 563885
-0.002190 -0.000964 0.120491 0.190101 0.963685 -0.490760 -0.062500 1 0 0 0 0 0 3 564886
-0.002190 -0.000964 0.120491 0.190105 0.963703 -0.490759 -0.062500 1 0 0 0 0 0 3 565884
-0.002190 -0.000964 0.120491 0.190085 0.963699 -0.490760 -0.062500 1 0 0 0 0 0 3 566888
-0.002190 -0.000964 0.120491 0.190103 0.963705 -0.490759 -0.062500 1 0 0 0 0 0 3 567867
-0.002190 -0.000964 0.120491 0.190096 0.963697 -0.490766 -0.062500 1 0 0 0 0 0 3 568885
-0.002190 -0.000964 0.120491 0.190107 0.963693 -0.490753 -0.062500 1 0 0 0 0 0 3 569884
-0.002190 -0.000964 0.120491 0.190105 0.963704 -0.490758 -0.062500 1 0 0 0 0 0 3 570885
-0.002190 -0.000964 0.120491 0.190097 0.963697 -0.490766 -0.062500 1 0 0 0 0 0 3 571890
-0.002190 -0.000964 0.120491 0.190104 0.963705 -0.490760 -0.062500 1 0 0 0 0 0 3 572886
-0.002190 -0.000964 0.120491 0.190105 0.963706 -0.490759 -0.062500 1 0 0 0 0 0 3 573887
-0.002190 -0.000964 0.120491 0.190101 0.963685 -0.490760 -0.062500 1 0 0 0 0 0 3 574868
-0.002190 -0.000964 0.120491 0.190105 0.963703 -0.490759 -0.062500 1 0 0 0 0 0 3 575891
-0.002190 -0.000964 0.120491 0.190097 0.963696 -0.490766 -0.062500 1 0 0 0 0 0 3 576884
-0.002190 -0.000964 0.120491 0.190105 0.963705 -0.490760 -0.062500 1 0 0 0 0 0 3 577886
-0.002190 -0.000964 0.120491 0.190109 0.963694 -0.490753 -0.062500 1 0 0 0 0 0 3 578938
-0.002190 -0.000964 0.120491 0.190098 0.963695 -0.490765 -0.062500 1 0 0 0 0 0 3 579941
-0.002190 -0.000964 0.120491 0.190093 0.963707 -0.490753 -0.062500 1 0 0 0 0 0 3 580945
-0.002190 -0.000964 0.120491 0.190095 0.963697 -0.490765 -0.062500 1 0 0 0 0 0 3 581943
-0.002190 -0.000964 0.120491 0.190104 0.963705 -0.490760 -0.062500 1 0 0 0 0 0 3 582938
-0.002190 -0.000964 0.120491 0.190100 0.963685 -0.490760 -0.062500 1 0 0 0 0 0 3 583949
-0.002190 -0.000964 0.120491 0.190104 0.963703 -0.490759 -0.062500 1 0 0 0 0 0 3 584951
-0.002190 -0.000964 0.120491 0.190105 0.963705 -0.490759 -0.062500 1 0 0 0 0 0 3 585947
-0.002190 -0.000964 0.120491 0.190097 0.963697 -0.490766 -0.062500 1 0 0 0 0 0 3 586955
-0.002190 -0.000964 0.120491 0.190108 0.963693 -0.490753 -0.062500 1 0 0 0 0 0 3 587922
-0.002190 -0.000964 0.120491 0.190097 0.963695 -0.490766 -0.062500 1 0 0 0 0 0 3 588943
-0.002190 -0.000964 0.120491 0.190104 0.963704 -0.490760 -0.062500 1 0 0 0 0 0 3 589950
-0.002190 -0.000964 0.120491 0.190105 0.963705 -0.490759 -0.062500 1 0 0 0 0 0 3 590922
-0.002190 -0.000964 0.120491 0.190097 0.963697 -0.490766 -0.062500 1 0 0 0 0 0 3 591920
-0.002190 -0.000964 0.120491 0.190108 0.963693 -0.490754 -0.062500 1 0 0 0 0 0 3 592918
-0.002190 -0.000964 0.120491 0.190106 0.963704 -0.490759 -0.062500 1 0 0 0 0 0 3 593919
-0.002190 -0.000964 0.120491 0.190098 0.963697 -0.490766 -0.062500 1 0 0 0 0 0 3 594921
-0.002190 -0.000964 0.120491 0.190092 0.963707 -0.490754 -0.062500 1 0 0 0 0 0 3 595942
-0.002190 -0.000964 0.120491 0.190095 0.963697 -0.490766 -0.062500 1 0 0 0 0 0 3 596910
-0.002190 -0.000964 0.120491 0.190107 0.963693 -0.490753 -0.062500 1 0 0 0 0 0 3 597925
-0.002190 -0.000964 0.120491 0.190105 0.963704 -0.490758 -0.062500 1 0 0 0 0 0 3 598942
-0.002190 -0.000964 0.120491 0.190097 0.963697 -0.490766 -0.062500 1 0 0 0 0 0 3 599925
-0.002190 -0.000964 0.120491 0.190104 0.963705 -0.490760 -0.062500 1 0 0 0 0 0 3 600941
-0.002190 -0.000964 0.120491 0.190100 0.963685 -0.490760 -0.062500 1 0 0 0 0 0 3 601924
-0.002190 -0.000964 0.120491 0.190105 0.963703 -0.490759 -0.062500 1 0 0 0 0 0 3 602901
-0.002190 -0.000964 0.120491 0.190105 0.963705 -0.490759 -0.062500 1 0 0 0 0 0 3 603872
-0.002190 -0.000964 0.120491 0.190097 0.963697 -0.490766 -0.062500 1 0 0 0 0 0 3 604882
-0.002190 -0.000964 0.120491 0.190104 0.963705 -0.490760 -0.062500 1 0 0 0 0 0 3 605882
-0.002190 -0.000964 0.120491 0.190101 0.963685 -0.490760 -0.062500 1 0 0 0 0 0 3 606872
-0.002190 -0.000964 0.120491 0.190105 0.963703 -0.490759 -0.062500 1 0 0 0 0 0 3 607882
-0.002190 -0.000964 0.120491 0.190106 0.963705 -0.490759 -0.062500 1 0 0 0 0 0 3 608871
-0.002190 -0.000964 0.120491 0.190097 0.963697 -0.490766 -0.062500 1 0 0 0 0 0 3 609883
-0.002190 -0.000964 0.120491 0.190096 0.963696 -0.490747 -0.062500 1 0 0 0 0 0 3 610872
-0.002190 -0.000964 0.120491 0.190096 0.963696 -0.490765 -0.062500 1 0 0 0 0 0 3 611882
-0.002190 -0.000964 0.120491 0.190104 0.963704 -0.490760 -0.062500 1 0 0 0 0 0 3 612872
-0.002190 -0.000964 0.120491 0.190105 0.963705 -0.490759 -0.062500 1 0 0 0 0 0 3 613882
-0.002190 -0.000964 0.120491 0.190097 0.963697 -0.490766 -0.062500 1 0 0 0 0 0 3 614871
-0.002190 -0.000964 0.120491 0.190099 0.963684 -0.490760 -0.062500 1 0 0 0 0 0 3 615882
-0.002190 -0.000964 0.120491 0.190104 0.963703 -0.490759 -0.062500 1 0 0 0 0 0 3 616871
-0.002190 -0.000964 0.120491 0.190105 0.963705 -0.490759 -0.062500 1 0 0 0 0 0 3 617882
-0.002190 -0.000964 0.120491 0.190105 0.963706 -0.490759 -0.062500 1 0 0 0 0 0 3 618872
-0.002190 -0.000964 0.120491 0.190101 0.963685 -0.490760 -0.062500 1 0 0 0 0 0 3 619881
-0.002190 -0.000964 0.120491 0.190105 0.963703 -0.490759 -0.062500 1 0 0 0 0 0 3 620870
-0.002190 -0.000964 0.120491 0.190097 0.963696 -0.490766 -0.062500 1 0 0 0 0 0 3 621881
-0.002190 -0.000964 0.120491 0.190104 0.963704 -0.490760 -0.062500 1 0 0 0 0 0 3 622882
-0.002190 -0.000964 0.120491 0.190105 0.963706 -0.490760 -0.062500 1 0 0 0 0 0 3 623870
-0.002190 -0.000964 0.120491 0.190101 0.963685 -0.490760 -0.062500 1 0 0 0 0 0 3 624871
-0.002190 -0.000964 0.120491 0.190105 0.963703 -0.490759 -0.062500 1 0 0 0 0 0 3 625881
-0.002190 -0.000964 0.120491 0.190085 0.963699 -0.490760 -0.062500 1 0 0 0 0 0 3 626882
-0.002190 -0.000964 0.120491 0.190103 0.963705 -0.490759 -0.062500 1 0 0 0 0 0 3 627881
-0.002190 -0.000964 0.120491 0.190096 0.963697 -0.490766 -0.062500 1 0 0 0 0 0 3 628881
-0.002190 -0.000964 0.120491 0.190107 0.963693 -0.490754 -0.062500 1 0 0 0 0 0 3 629903
-0.002190 -0.000964 0.120491 0.190105 0.963704 -0.490759 -0.062500 1 0 0 0 0 0 3 630892
-0.002190 -0.000964 0.120491 0.190097 0.963697 -0.490766 -0.062500 1 0 0 0 0 0 3 631878
-0.002190 -0.000964 0.120491 0.190104 0.963705 -0.490760 -0.062500 1 0 0 0 0 0 3 632886
-0.002190 -0.000964 0.120491 0.190109 0.963694 -0.490753 -0.062500 1 0 0 0 0 0 3 633894
-0.002190 -0.000964 0.120491 0.190098 0.963695 -0.490765 -0.062500 1 0 0 0 0 0 3 634883
-0.002190 -0.000964 0.120491 0.190105 0.963704 -0.490760 -0.062500 1 0 0 0 0 0 3 635883
-0.002190 -0.000964 0.120491 0.190097 0.963697 -0.490766 -0.062500 1 0 0 0 0 0 3 636892
-0.002190 -0.000964 0.120491 0.190108 0.963692 -0.490754 -0.062500 1 0 0 0 0 0 3 637893
-0.002190 -0.000964 0.120491 0.190106 0.963704 -0.490759 -0.062500 1 0 0 0 0 0 3 638886
-0.002190 -0.000964 0.120491 0.190098 0.963696 -0.490766 -0.062500 1 0 0 0 0 0 3 639882
-0.002190 -0.000964 0.120491 0.190105 0.963704 -0.490760 -0.062500 1 0 0 0 0 0 3 640884
-0.002190 -0.000964 0.120491 0.190093 0.963708 -0.490753 -0.062500 1 0 0 0 0 0 3 641882
-0.002190 -0.000964 0.120491 0.190096 0.963698 -0.490765 -0.062500 1 0 0 0 0 0 3 642885
-0.002190 -0.000964 0.120491 0.190099 0.963684 -0.490760 -0.062500 1 0 0 0 0 0 3 643883
-0.002190 -0.000964 0.120491 0.190104 0.963703 -0.490759 -0.062500 1 0 0 0 0 0 3 644882
-0.002190 -0.000964 0.120491 0.190105 0.963705 -0.490759 -0.062500 1 0 0 0 0 0 3 645886
-0.002190 -0.000964 0.120491 0.190105 0.963706 -0.490759 -0.062500 1 0 0 0 0 0 3 646891
-0.002190 -0.000964 0.120491 0.190101 0.963685 -0.490760 -0.062500 1 0 0 0 0 0 3 647885
-0.002190 -0.000964 0.120491 0.190105 0.963703 -0.490759 -0.062500 1 0 0 0 0 0 3 648884
-0.002190 -0.000964 0.120491 0.190097 0.963697 -0.490766 -0.062500 1 0 0 0 0 0 3 649885
-0.002190 -0.000964 0.120491 0.190104 0.963705 -0.490760 -0.062500 1 0 0 0 0 0 3 650866
-0.002190 -0.000964 0.120491 0.190109 0.963694 -0.490753 -0.062500 1 0 0 0 0 0 3 651884
-0.002190 -0.000964 0.120491 0.190098 0.963695 -0.490765 -0.062500 1 0 0 0 0 0 3 652882
-0.002190 -0.000964 0.120491 0.190105 0.963704 -0.490760 -0.062500 1 0 0 0 0 0 3 653883
-0.002190 -0.000964 0.120491 0.190097 0.963697 -0.490766 -0.062500 1 0 0 0 0 0 3 654884
-0.002190 -0.000964 0.120491 0.190092 0.963707 -0.490754 -0.062500 1 0 0 0 0 0 3 655885
-0.002190 -0.000964 0.120491 0.190099 0.963685 -0.490759 -0.062500 1 0 0 0 0 0 3 656883
-0.002190 -0.000964 0.120491 0.190104 0.963703 -0.490759 -0.062500 1 0 0 0 0 0 3 657864
-0.002190 -0.000964 0.120491 0.190105 0.963705 -0.490759 -0.062500 1 0 0 0 0 0 3 658884
-0.002190 -0.000964 0.120491 0.190097 0.963697 -0.490766 -0.062500 1 0 0 0 0 0 3 659882
-0.002190 -0.000964 0.120491 0.190108 0.963693 -0.490753 -0.062500 1 0 0 0 0 0 3 660883
-0.002190 -0.000964 0.120491 0.190097 0.963695 -0.490765 -0.062500 1 0 0 0 0 0 3 661887
-0.002190 -0.000964 0.120491 0.190104 0.963704 -0.490760 -0.062500 1 0 0 0 0 0 3 662864
-0.002190 -0.000964 0.120491 0.190105 0.963705 -0.490759 -0.062500 1 0 0 0 0 0 3 663883
-0.002190 -0.000964 0.120491 0.190097 0.963697 -0.490766 -0.062500 1 0 0 0 0 0 3 664882
-0.002190 -0.000964 0.120491 0.190108 0.963693 -0.490753 -0.062500 1 0 0 0 0 0 3 665882
-0.002190 -0.000964 0.120491 0.190106 0.963704 -0.490758 -0.062500 1 0 0 0 0 0 3 666884
-0.002190 -0.000964 0.120491 0.190097 0.963697 -0.490766 -0.062500 1 0 0 0 0 0 3 667882
-0.002190 -0.000964 0.120491 0.190105 0.963705 -0.490760 -0.062500 1 0 0 0 0 0 3 668881
-0.002190 -0.000964 0.120491 0.190101 0.963685 -0.490760 -0.062500 1 0 0 0 0 0 3 669859
-0.002190 -0.000964 0.120491 0.190105 0.963703 -0.490759 -0.062500 1 0 0 0 0 0 3 670875
-0.002190 -0.000964 0.120491 0.190106 0.963705 -0.490759 -0.062500 1 0 0 0 0 0 3 671886
-0.002190 -0.000964 0.120491 0.190085 0.963700 -0.490760 -0.062500 1 0 0 0 0 0 3 672881
-0.002190 -0.000964 0.120491 0.190095 0.963696 -0.490766 -0.062500 1 0 0 0 0 0 3 673884
-0.002190 -0.000964 0.120491 0.190107 0.963692 -0.490754 -0.062500 1 0 0 0 0 0 3 674883
-0.002190 -0.000964 0.120491 0.190105 0.963704 -0.490759 -0.062500 1 0 0 0 0 0 3 675888
-0.002190 -0.000964 0.120491 0.190105 0.963705 -0.490759 -0.062500 1 0 0 0 0 0 3 676884
-0.002190 -0.000964 0.120491 0.190097 0.963697 -0.490766 -0.062500 1 0 0 0 0 0 3 677881
-0.002190 -0.000964 0.120491 0.190104 0.963705 -0.490760 -0.062500 1 0 0 0 0 0 3 678938
-0.002190 -0.000964 0.120491 0.190100 0.963685 -0.490760 -0.062500 1 0 0 0 0 0 3 679942
-0.002190 -0.000964 0.120491 0.190105 0.963703 -0.490759 -0.062500 1 0 0 0 0 0 3 680915
-0.002190 -0.000964 0.120491 0.190105 0.963705 -0.490759 -0.062500 1 0 0 0 0 0 3 681918
-0.002190 -0.000964 0.120491 0.190097 0.963697 -0.490766 -0.062500 1 0 0 0 0 0 3 682910
-0.002190 -0.000964 0.120491 0.190108 0.963693 -0.490753 -0.062500 1 0 0 0 0 0 3 683941
-0.002190 -0.000964 0.120491 0.190098 0.963695 -0.490766 -0.062500 1 0 0 0 0 0 3 684923
-0.002190 -0.000964 0.120491 0.190105 0.963704 -0.490760 -0.062500 1 0 0 0 0 0 3 685939
-0.002190 -0.000964 0.120491 0.190093 0.963708 -0.490753 -0.062500 1 0 0 0 0 0 3 686891
-0.002190 -0.000964 0.120491 0.190096 0.963697 -0.490765 -0.062500 1 0 0 0 0 0 3 687882
-0.002190 -0.000964 0.120491 0.190099 0.963684 -0.490760 -0.062500 1 0 0 0 0 0 3 688881
-0.002190 -0.000964 0.120491 0.190104 0.963703 -0.490759 -0.062500 1 0 0 0 0 0 3 689868
-0.002190 -0.000964 0.120491 0.190105 0.963705 -0.490759 -0.062500 1 0 0 0 0 0 3 690865
-0.002190 -0.000964 0.120491 0.190105 0.963706 -0.490759 -0.062500 1 0 0 0 0 0 3 691865
-0.002190 -0.000964 0.120491 0.190100 0.963685 -0.490759 -0.062500 1 0 0 0 0 0 3 692880
-0.002190 -0.000964 0.120491 0.190105 0.963703 -0.490759 -0.062500 1 0 0 0 0 0 3 693869
-0.002190 -0.000964 0.120491 0.190097 0.963696 -0.490766 -0.062500 1 0 0 0 0 0 3 694880
-0.002190 -0.000964 0.120491 0.190104 0.963704 -0.490760 -0.062500 1 0 0 0 0 0 3 695869
-0.002190 -0.000964 0.120491 0.190105 0.963706 -0.490759 -0.062500 1 0 0 0 0 0 3 696879
-0.002190 -0.000964 0.120491 0.190101 0.963685 -0.490760 -0.062500 1 0 0 0 0 0 3 697869
-0.002190 -0.000964 0.120491 0.190105 0.963703 -0.490759 -0.062500 1 0 0 0 0 0 3 698879
-0.002190 -0.000964 0.120491 0.190097 0.963696 -0.490766 -0.062500 1 0 0 0 0 0 3 699855
-0.002190 -0.000964 0.120491 0.190105 0.963704 -0.490760 -0.062500 1 0 0 0 0 0 3 700869
-0.002190 -0.000964 0.120491 0.190097 0.963696 -0.490746 -0.062500 1 0 0 0 0 0 3 701880
-0.002190 -0.000964 0.120491 0.190096 0.963696 -0.490764 -0.062500 1 0 0 0 0 0 3 702870
-0.002190 -0.000964 0.120491 0.190104 0.963704 -0.490760 -0.062500 1 0 0 0 0 0 3 703878
-0.002190 -0.000964 0.120491 0.190097 0.963697 -0.490766 -0.062500 1 0 0 0 0 0 3 704870
-0.002190 -0.000964 0.120491 0.190104 0.963705 -0.490760 -0.062500 1 0 0 0 0 0 3 705871
-0.002190 -0.000964 0.120491 0.190100 0.963685 -0.490760 -0.062500 1 0 0 0 0 0 3 706881
-0.002190 -0.000964 0.120491 0.190104 0.963703 -0.490759 -0.062500 1 0 0 0 0 0 3 707880
-0.002190 -0.000964 0.120491 0.190105 0.963705 -0.490759 -0.062500 1 0 0 0 0 0 3 708881
-0.002190 -0.000964 0.120491 0.190097 0.963697 -0.490766 -0.062500 1 0 0 0 0 0 3 709869
-0.002190 -0.000964 0.120491 0.190108 0.963693 -0.490753 -0.062500 1 0 0 0 0 0 3 710879
-0.002190 -0.000964 0.120491 0.190106 0.963704 -0.490758 -0.062500 1 0 0 0 0 0 3 711856
-0.002190 -0.000964 0.120491 0.190097 0.963696 -0.490766 -0.062500 1 0 0 0 0 0 3 712855
-0.002190 -0.000964 0.120491 0.190105 0.963704 -0.490760 -0.062500 1 0 0 0 0 0 3 713879
-0.002190 -0.000964 0.120491 0.190097 0.963697 -0.490767 -0.062500 1 0 0 0 0 0 3 714864
-0.002190 -0.000964 0.120491 0.190108 0.963693 -0.490754 -0.062500 1 0 0 0 0 0 3 715897
-0.002190 -0.000964 0.120491 0.190106 0.963704 -0.490759 -0.062500 1 0 0 0 0 0 3 716886
-0.002190 -0.000964 0.120491 0.190098 0.963696 -0.490766 -0.062500 1 0 0 0 0 0 3 717875
-0.002190 -0.000964 0.120491 0.190092 0.963707 -0.490754 -0.062500 1 0 0 0 0 0 3 718882
-0.002190 -0.000964 0.120491 0.190095 0.963697 -0.490766 -0.062500 1 0 0 0 0 0 3 719887
-0.002190 -0.000964 0.120491 0.190107 0.963693 -0.490753 -0.062500 1 0 0 0 0 0 3 721201
-0.002190 -0.000964 0.120491 0.190105 0.963704 -0.490758 -0.062500 1 0 0 0 0 0 3 721890
-0.002190 -0.000964 0.120491 0.190097 0.963697 -0.490766 -0.062500 1 0 0 0 0 0 3 722883
-0.002190 -0.000964 0.120491 0.190104 0.963705 -0.490760 -0.062500 1 0 0 0 0 0 3 723879
-0.002190 -0.000964 0.120491 0.190109 0.963694 -0.490753 -0.062500 1 0 0 0 0 0 3 724882
-0.002190 -0.000964 0.120491 0.190098 0.963695 -0.490765 -0.062500 1 0 0 0 0 0 3 725865
-0.002190 -0.000964 0.120491 0.190105 0.963704 -0.490760 -0.062500 1 0 0 0 0 0 3 726883
-0.002190 -0.000964 0.120491 0.190097 0.963697 -0.490766 -0.062500 1 0 0 0 0 0 3 727882
-0.002190 -0.000964 0.120491 0.190104 0.963705 -0.490760 -0.062500 1 0 0 0 0 0 3 728880
-0.002190 -0.000964 0.120491 0.190109 0.963694 -0.490753 -0.062500 1 0 0 0 0 0 3 729871
-0.002190 -0.000964 0.120491 0.190098 0.963695 -0.490765 -0.062500 1 0 0 0 0 0 3 730871
-0.002190 -0.000964 0.120491 0.190105 0.963704 -0.490760 -0.062500 1 0 0 0 0 0 3 731884
-0.002190 -0.000964 0.120491 0.190085 0.963700 -0.490760 -0.062500 1 0 0 0 0 0 3 732885
-0.002190 -0.000964 0.120491 0.190103 0.963705 -0.490759 -0.062500 1 0 0 0 0 0 3 733879
-0.002190 -0.000964 0.120491 0.190100 0.963685 -0.490760 -0.062500 1 0 0 0 0 0 3 734882
-0.002190 -0.000964 0.120491 0.190104 0.963703 -0.490759 -0.062500 1 0 0 0 0 0 3 735862
-0.002190 -0.000964 0.120491 0.190105 0.963705 -0.490759 -0.062500 1 0 0 0 0 0 3 736880
-0.002190 -0.000964 0.120491 0.190097 0.963697 -0.490766 -0.062500 1 0 0 0 0 0 3 737880
-0.002190 -0.000964 0.120491 0.190108 0.963693 -0.490753 -0.062500 1 0 0 0 0 0 3 738881
-0.002190 -0.000964 0.120491 0.190097 0.963695 -0.490766 -0.062500 1 0 0 0 0 0 3 739886
-0.002190 -0.000964 0.120491 0.190104 0.963704 -0.490760 -0.062500 1 0 0 0 0 0 3 740881
-0.002190 -0.000964 0.120491 0.190105 0.963705 -0.490759 -0.062500 1 0 0 0 0 0 3 741880
-0.002190 -0.000964 0.120491 0.190101 0.963685 -0.490760 -0.062500 1 0 0 0 0 0 3 742880
-0.002190 -0.000964 0.120491 0.190105 0.963703 -0.490759 -0.062500 1 0 0 0 0 0 3 743879
-0.002190 -0.000964 0.120491 0.190106 0.963705 -0.490759 -0.062500 1 0 0 0 0 0 3 744879
-0.002190 -0.000964 0.120491 0.190098 0.963697 -0.490766 -0.062500 1 0 0 0 0 0 3 745883
-0.002190 -0.000964 0.120491 0.190105 0.963705 -0.490760 -0.062500 1 0 0 0 0 0 3 746863
-0.002190 -0.000964 0.120491 0.190088 0.963688 -0.490753 -0.062500 1 0 0 0 0 0 3 747881
-0.002190 -0.000964 0.120491 0.190103 0.963703 -0.490758 -0.062500 1 0 0 0 0 0 3 748879
-0.002190 -0.000964 0.120491 0.190105 0.963705 -0.490759 -0.062500 1 0 0 0 0 0 3 749880
-0.002190 -0.000964 0.120491 0.190097 0.963697 -0.490766 -0.062500 1 0 0 0 0 0 3 750880
-0.002190 -0.000964 0.120491 0.190096 0.963696 -0.490767 -0.062500 1 0 0 0 0 0 3 751880
-0.002190 -0.000964 0.120491 0.190107 0.963692 -0.490754 -0.062500 1 0 0 0 0 0 3 752880
-0.002190 -0.000964 0.120491 0.190105 0.963704 -0.490759 -0.062500 1 0 0 0 0 0 3 753879
-0.002190 -0.000964 0.120491 0.190105 0.963705 -0.490759 -0.062500 1 0 0 0 0 0 3 754884
-0.002190 -0.000964 0.120491 0.190097 0.963697 -0.490766 -0.062500 1 0 0 0 0 0 3 755883
-0.002190 -0.000964 0.120491 0.190108 0.963693 -0.490753 -0.062500 1 0 0 0 0 0 3 756932
-0.002190 -0.000964 0.120491 0.190098 0.963695 -0.490766 -0.062500 1 0 0 0 0 0 3 757881
-0.002190 -0.000964 0.120491 0.190105 0.963704 -0.490760 -0.062500 1 0 0 0 0 0 3 758884
-0.002190 -0.000964 0.120491 0.190105 0.963705 -0.490759 -0.062500 1 0 0 0 0 0 3 759879
-0.002190 -0.000964 0.120491 0.190097 0.963697 -0.490766 -0.062500 1 0 0 0 0 0 3 760880
-0.002190 -0.000964 0.120491 0.190096 0.963696 -0.490747 -0.062500 1 0 0 0 0 0 3 761883
-0.002190 -0.000964 0.120491 0.190096 0.963696 -0.490765 -0.062500 1 0 0 0 0 0 3 762880
-0.002190 -0.000964 0.120491 0.190104 0.963704 -0.490760 -0.062500 1 0 0 0 0 0 3 763878
-0.002190 -0.000964 0.120491 0.190096 0.963697 -0.490766 -0.062500 1 0 0 0 0 0 3 764879
-0.002190 -0.000964 0.120491 0.190107 0.963693 -0.490753 -0.062500 1 0 0 0 0 0 3 765881
-0.002190 -0.000964 0.120491 0.190105 0.963704 -0.490758 -0.062500 1 0 0 0 0 0 3 766880
-0.002190 -0.000964 0.120491 0.190097 0.963696 -0.490766 -0.062500 1 0 0 0 0 0 3 767872
-0.002190 -0.000964 0.120491 0.190104 0.963704 -0.490760 -0.062500 1 0 0 0 0 0 3 768876
-0.002190 -0.000964 0.120491 0.190105 0.963706 -0.490759 -0.062500 1 0 0 0 0 0 3 769880
-0.002190 -0.000964 0.120491 0.190101 0.963685 -0.490760 -0.062500 1 0 0 0 0 0 3 770941
-0.002190 -0.000964 0.120491 0.190105 0.963703 -0.490759 -0.062500 1 0 0 0 0 0 3 771935
-0.002190 -0.000964 0.120491 0.190097 0.963696 -0.490766 -0.062500 1 0 0 0 0 0 3 772922
-0.002190 -0.000964 0.120491 0.190104 0.963704 -0.490760 -0.062500 1 0 0 0 0 0 3 773936
-0.002190 -0.000964 0.120491 0.190109 0.963694 -0.490753 -0.062500 1 0 0 0 0 0 3 774936
-0.002190 -0.000964 0.120491 0.190098 0.963695 -0.490765 -0.062500 1 0 0 0 0 0 3 775936
-0.002190 -0.000964 0.120491 0.190105 0.963704 -0.490760 -0.062500 1 0 0 0 0 0 3 776936
-0.002190 -0.000964 0.120491 0.190097 0.963696 -0.490767 -0.062500 1 0 0 0 0 0 3 777942
-0.002190 -0.000964 0.120491 0.190092 0.963707 -0.490754 -0.062500 1 0 0 0 0 0 3 779521
-0.002190 -0.000964 0.120491 0.190099 0.963685 -0.490759 -0.062500 1 0 0 0 0 0 3 779940
-0.002190 -0.000964 0.120491 0.190104 0.963703 -0.490759 -0.062500 1 0 0 0 0 0 3 780939
-0.002190 -0.000964 0.120491 0.190105 0.963705 -0.490759 -0.062500 1 0 0 0 0 0 3 781920
-0.002190 -0.000964 0.120491 0.190097 0.963697 -0.490766 -0.062500 1 0 0 0 0 0 3 782897
-0.002190 -0.000964 0.120491 0.190104 0.963705 -0.490760 -0.062500 1 0 0 0 0 0 3 783877
-0.002190 -0.000964 0.120491 0.190100 0.963685 -0.490760 -0.062500 1 0 0 0 0 0 3 784878
-0.002190 -0.000964 0.120491 0.190105 0.963703 -0.490759 -0.062500 1 0 0 0 0 0 3 785877
-0.002190 -0.000964 0.120491 0.190105 0.963705 -0.490759 -0.062500 1 0 0 0 0 0 3 786878
-0.002190 -0.000964 0.120491 0.190097 0.963697 -0.490766 -0.062500 1 0 0 0 0 0 3 787877
-0.002190 -0.000964 0.120491 0.190108 0.963693 -0.490754 -0.062500 1 0 0 0 0 0 3 788877
-0.002190 -0.000964 0.120491 0.190106 0.963704 -0.490759 -0.062500 1 0 0 0 0 0 3 789875
-0.002190 -0.000964 0.120491 0.190098 0.963696 -0.490766 -0.062500 1 0 0 0 0 0 3 790877
-0.002190 -0.000964 0.120491 0.190105 0.963704 -0.490760 -0.062500 1 0 0 0 0 0 3 791867
-0.002190 -0.000964 0.120491 0.190106 0.963706 -0.490760 -0.062500 1 0 0 0 0 0 3 792853
-0.002190 -0.000964 0.120491 0.190089 0.963688 -0.490753 -0.062500 1 0 0 0 0 0 3 793880
-0.002190 -0.000964 0.120491 0.190103 0.963704 -0.490758 -0.062500 1 0 0 0 0 0 3 794878
-0.002190 -0.000964 0.120491 0.190097 0.963697 -0.490766 -0.062500 1 0 0 0 0 0 3 796002
-0.002190 -0.000964 0.120491 0.190104 0.963705 -0.490760 -0.062500 1 0 0 0 0 0 3 796876
-0.002190 -0.000964 0.120491 0.190097 0.963697 -0.490766 -0.062500 1 0 0 0 0 0 3 797876
-0.002190 -0.000964 0.120491 0.190107 0.963693 -0.490754 -0.062500 1 0 0 0 0 0 3 799002
-0.002190 -0.000964 0.120491 0.190105 0.963704 -0.490759 -0.062500 1 0 0 0 0 0 3 800289
-0.002190 -0.000964 0.120491 0.190097 0.963697 -0.490766 -0.062500 1 0 0 0 0 0 3 800878
-0.002190 -0.000964 0.120491 0.190104 0.963705 -0.490760 -0.062500 1 0 0 0 0 0 3 801867
-0.002190 -0.000964 0.120491 0.190109 0.963694 -0.490753 -0.062500 1 0 0 0 0 0 3 803009
-0.002190 -0.000964 0.120491 0.190098 0.963695 -0.490765 -0.062500 1 0 0 0 0 0 3 804001
-0.002190 -0.000964 0.120491 0.190105 0.963704 -0.490760 -0.062500 1 0 0 0 0 0 3 805003
-0.002190 -0.000964 0.120491 0.190097 0.963697 -0.490766 -0.062500 1 0 0 0 0 0 3 806014
-0.002190 -0.000964 0.120491 0.190108 0.963693 -0.490754 -0.062500 1 0 0 0 0 0 3 806874
-0.002190 -0.000964 0.120491 0.190098 0.963695 -0.490766 -0.062500 1 0 0 0 0 0 3 808002
-0.002190 -0.000964 0.120491 0.190092 0.963707 -0.490754 -0.062500 1 0 0 0 0 0 3 809011
-0.002190 -0.000964 0.120491 0.190104 0.963706 -0.490758 -0.062500 1 0 0 0 0 0 3 809885
-0.002190 -0.000964 0.120491 0.190097 0.963697 -0.490766 -0.062500 1 0 0 0 0 0 3 811118
-0.002190 -0.000964 0.120491 0.190107 0.963693 -0.490753 -0.062500 1 0 0 0 0 0 3 812018
-0.002190 -0.000964 0.120491 0.190097 0.963695 -0.490765 -0.062500 1 0 0 0 0 0 3 813004
-0.002190 -0.000964 0.120491 0.190104 0.963704 -0.490760 -0.062500 1 0 0 0 0 0 3 813860
-0.002190 -0.000964 0.120491 0.190105 0.963705 -0.490759 -0.062500 1 0 0 0 0 0 3 815012
-0.002190 -0.000964 0.120491 0.190097 0.963697 -0.490766 -0.062500 1 0 0 0 0 0 3 816002
-0.002190 -0.000964 0.120491 0.190108 0.963693 -0.490754 -0.062500 1 0 0 0 0 0 3 817002
-0.002190 -0.000964 0.120491 0.190097 0.963695 -0.490766 -0.062500 1 0 0 0 0 0 3 817984
-0.002190 -0.000964 0.120491 0.190104 0.963704 -0.490760 -0.062500 1 0 0 0 0 0 3 819005
-0.002190 -0.000964 0.120491 0.190105 0.963705 -0.490760 -0.062500 1 0 0 0 0 0 3 819984
-0.002190 -0.000964 0.120491 0.190101 0.963685 -0.490760 -0.062500 1 0 0 0 0 0 3 820983
-0.002190 -0.000964 0.120491 0.190105 0.963703 -0.490759 -0.062500 1 0 0 0 0 0 3 821984
-0.002190 -0.000964 0.120491 0.190106 0.963705 -0.490759 -0.062500 1 0 0 0 0 0 3 823014
-0.002190 -0.000964 0.120491 0.190098 0.963697 -0.490766 -0.062500 1 0 0 0 0 0 3 824006
-0.002190 -0.000964 0.120491 0.190096 0.963696 -0.490747 -0.062500 1 0 0 0 0 0 3 824988
-0.002190 -0.000964 0.120491 0.190096 0.963695 -0.490765 -0.062500 1 0 0 0 0 0 3 826003
-0.002190 -0.000964 0.120491 0.190104 0.963704 -0.490760 -0.062500 1 0 0 0 0 0 3 827003
-0.002190 -0.000964 0.120491 0.190105 0.963705 -0.490759 -0.062500 1 0 0 0 0 0 3 828003
-0.002190 -0.000964 0.120491 0.190097 0.963697 -0.490766 -0.062500 1 0 0 0 0 0 3 829002
-0.002190 -0.000964 0.120491 0.190108 0.963693 -0.490753 -0.062500 1 0 0 0 0 0 3 830001
-0.002190 -0.000964 0.120491 0.190097 0.963695 -0.490765 -0.062500 1 0 0 0 0 0 3 831005
-0.002190 -0.000964 0.120491 0.190104 0.963704 -0.490760 -0.062500 1 0 0 0 0 0 3 832000
-0.002190 -0.000964 0.120491 0.190105 0.963705 -0.490759 -0.062500 1 0 0 0 0 0 3 833003
-0.002190 -0.000964 0.120491 0.190097 0.963697 -0.490766 -0.062500 1 0 0 0 0 0 3 834004
-0.002190 -0.000964 0.120491 0.190108 0.963693 -0.490753 -0.062500 1 0 0 0 0 0 3 834986
-0.002190 -0.000964 0.120491 0.190098 0.963695 -0.490766 -0.062500 1 0 0 0 0 0 3 836002
-0.002190 -0.000964 0.120491 0.190105 0.963704 -0.490760 -0.062500 1 0 0 0 0 0 3 837003
-0.002190 -0.000964 0.120491 0.190106 0.963705 -0.490759 -0.062500 1 0 0 0 0 0 3 838002
-0.002190 -0.000964 0.120491 0.190101 0.963685 -0.490760 -0.062500 1 0 0 0 0 0 3 839008
-0.002190 -0.000964 0.120491 0.190093 0.963706 -0.490753 -0.062500 1 0 0 0 0 0 3 840000
-0.002190 -0.000964 0.120491 0.190096 0.963697 -0.490765 -0.062500 1 0 0 0 0 0 3 841001
-0.002190 -0.000964 0.120491 0.190104 0.963704 -0.490760 -0.062500 1 0 0 0 0 0 3 842003
-0.002190 -0.000964 0.120491 0.190105 0.963706 -0.490759 -0.062500 1 0 0 0 0 0 3 842989
-0.002190 -0.000964 0.120491 0.190100 0.963685 -0.490759 -0.062500 1 0 0 0 0 0 3 843998
-0.002190 -0.000964 0.120491 0.190105 0.963703 -0.490759 -0.062500 1 0 0 0 0 0 3 845009
-0.002190 -0.000964 0.120491 0.190097 0.963696 -0.490766 -0.062500 1 0 0 0 0 0 3 846011
-0.002190 -0.000964 0.120491 0.190104 0.963704 -0.490760 -0.062500 1 0 0 0 0 0 3 846986
-0.002190 -0.000964 0.120491 0.190105 0.963706 -0.490759 -0.062500 1 0 0 0 0 0 3 848003
-0.002190 -0.000964 0.120491 0.190101 0.963685 -0.490760 -0.062500 1 0 0 0 0 0 3 849001
-0.002190 -0.000964 0.120491 0.190105 0.963703 -0.490759 -0.062500 1 0 0 0 0 0 3 850002
-0.002190 -0.000964 0.120491 0.190097 0.963696 -0.490766 -0.062500 1 0 0 0 0 0 3 851003
-0.002190 -0.000964 0.120491 0.190105 0.963704 -0.490760 -0.062500 1 0 0 0 0 0 3 852003
-0.002190 -0.000964 0.120491 0.190109 0.963694 -0.490753 -0.062500 1 0 0 0 0 0 3 853001
-0.002190 -0.000964 0.120491 0.190098 0.963695 -0.490766 -0.062500 1 0 0 0 0 0 3 854005
-0.002190 -0.000964 0.120491 0.190093 0.963707 -0.490754 -0.062500 1 0 0 0 0 0 3 854987
-0.002190 -0.000964 0.120491 0.190095 0.963697 -0.490766 -0.062500 1 0 0 0 0 0 3 856007
-0.002190 -0.000964 0.120491 0.190104 0.963705 -0.490760 -0.062500 1 0 0 0 0 0 3 856993
-0.002190 -0.000964 0.120491 0.190100 0.963685 -0.490760 -0.062500 1 0 0 0 0 0 3 857991
-0.002190 -0.000964 0.120491 0.190104 0.963703 -0.490759 -0.062500 1 0 0 0 0 0 3 859063
-0.002190 -0.000964 0.120491 0.190105 0.963705 -0.490759 -0.062500 1 0 0 0 0 0 3 860075
-0.002190 -0.000964 0.120491 0.190097 0.963697 -0.490766 -0.062500 1 0 0 0 0 0 3 861060
-0.002190 -0.000964 0.120491 0.190108 0.963693 -0.490753 -0.062500 1 0 0 0 0 0 3 862056
-0.002190 -0.000964 0.120491 0.190106 0.963704 -0.490758 -0.062500 1 0 0 0 0 0 3 863057
-0.002190 -0.000964 0.120491 0.190097 0.963696 -0.490766 -0.062500 1 0 0 0 0 0 3 864068
-0.002190 -0.000964 0.120491 0.190105 0.963704 -0.490760 -0.062500 1 0 0 0 0 0 3 865043
-0.002190 -0.000964 0.120491 0.190097 0.963697 -0.490767 -0.062500 1 0 0 0 0 0 3 866059
-0.002190 -0.000964 0.120491 0.190108 0.963693 -0.490754 -0.062500 1 0 0 0 0 0 3 866992
-0.002190 -0.000964 0.120491 0.190106 0.963704 -0.490759 -0.062500 1 0 0 0 0 0 3 868000
-0.002190 -0.000964 0.120491 0.190098 0.963696 -0.490766 -0.062500 1 0 0 0 0 0 3 868999
-0.002190 -0.000964 0.120491 0.190092 0.963707 -0.490754 -0.062500 1 0 0 0 0 0 3 869998
-0.002190 -0.000964 0.120491 0.190095 0.963697 -0.490766 -0.062500 1 0 0 0 0 0 3 870992
-0.002195 -0.000945 0.120480 0.264994 0.706407 -0.346004 -0.062500 1 0 0 0 0 0 3 872002
-0.002198 -0.000936 0.120477 0.241007 0.793410 -0.416514 -0.062500 1 0 0 0 0 0 3 872989
-0.002200 -0.000932 0.120476 0.222187 0.858090 -0.453205 -0.062500 1 0 0 0 0 0 3 873988
-0.002200 -0.000929 0.120475 0.211856 0.892442 -0.467202 -0.062500 1 0 0 0 0 0 3 875032
-0.002201 -0.000928 0.120475 0.206525 0.909766 -0.472195 -0.062500 1 0 0 0 0 0 3 878873
-0.002201 -0.000928 0.120475 0.203828 0.918426 -0.473947 -0.062500 1 0 0 0 0 0 3 880000
-0.002201 -0.000927 0.120475 0.202440 0.922767 -0.474561 -0.062500 1 0 0 0 0 0 3 880989
-0.002201 -0.000927 0.120475 0.201746 0.924921 -0.474778 -0.062500 1 0 0 0 0 0 3 881998
-0.002201 -0.000927 0.120475 0.201404 0.925994 -0.474853 -0.062500 1 0 0 0 0 0 3 882996
-0.002201 -0.000927 0.120475 0.201236 0.926540 -0.474877 -0.062500 1 0 0 0 0 0 3 883999
-0.002201 -0.000927 0.120475 0.201132 0.926809 -0.474879 -0.062500 1 0 0 0 0 0 3 884988
-0.002201 -0.000927 0.120475 0.201101 0.926936 -0.474891 -0.062500 1 0 0 0 0 0 3 885999
-0.002201 -0.000927 0.120475 0.201067 0.927015 -0.474886 -0.062500 1 0 0 0 0 0 3 886988
-0.002201 -0.000927 0.120475 0.201069 0.927041 -0.474885 -0.062500 1 0 0 0 0 0 3 887983
-0.002201 -0.000927 0.120475 0.201067 0.927053 -0.474892 -0.062500 1 0 0 0 0 0 3 888990
-0.002201 -0.000927 0.120475 0.201060 0.927077 -0.474885 -0.062500 1 0 0 0 0 0 3 889869
-0.002201 -0.000927 0.120475 0.201051 0.927070 -0.474892 -0.062500 1 0 0 0 0 0 3 891010
-0.002201 -0.000927 0.120475 0.201058 0.927078 -0.474885 -0.062500 1 0 0 0 0 0 3 891996
-0.002201 -0.000927 0.120475 0.201051 0.927070 -0.474892 -0.062500 1 0 0 0 0 0 3 893006
-0.002201 -0.000927 0.120475 0.201058 0.927077 -0.474885 -0.062500 1 0 0 0 0 0 3 894012
-0.002201 -0.000927 0.120475 0.201051 0.927069 -0.474892 -0.062500 1 0 0 0 0 0 3 894997
-0.002201 -0.000927 0.120475 0.201055 0.927089 -0.474892 -0.062500 1 0 0 0 0 0 3 896008
-0.002201 -0.000927 0.120475 0.201059 0.927080 -0.474886 -0.062500 1 0 0 0 0 0 3 896988
-0.002206 -0.000909 0.120465 0.275891 0.669919 -0.330010 -0.062500 1 0 0 0 0 0 3 898009
-0.002209 -0.000900 0.120461 0.251921 0.756866 -0.400588 -0.062500 1 0 0 0 0 0 3 899004
-0.002211 -0.000895 0.120460 0.233133 0.821518 -0.437296 -0.062500 1 0 0 0 0 0 3 900000
-0.002211 -0.000893 0.120459 0.222813 0.855843 -0.451302 -0.062500 1 0 0 0 0 0 3 901003
-0.002212 -0.000892 0.120459 0.217478 0.873150 -0.456311 -0.062500 1 0 0 0 0 0 3 901999
-0.002212 -0.000891 0.120459 0.214753 0.881822 -0.458062 -0.062500 1 0 0 0 0 0 3 903007
-0.002212 -0.000891 0.120459 0.213398 0.886155 -0.458678 -0.062500 1 0 0 0 0 0 3 903999
-0.002212 -0.000891 0.120459 0.212696 0.888309 -0.458889 -0.062500 1 0 0 0 0 0 3 904999
-0.002212 -0.000891 0.120459 0.212350 0.889394 -0.458971 -0.062500 1 0 0 0 0 0 3 905999
-0.002212 -0.000891 0.120459 0.212172 0.889933 -0.458983 -0.062500 1 0 0 0 0 0 3 906886
-0.002212 -0.000890 0.120459 0.212088 0.890206 -0.459003 -0.062500 1 0 0 0 0 0 3 907978
-0.002212 -0.000890 0.120459 0.212035 0.890340 -0.459005 -0.062500 1 0 0 0 0 0 3 909005
-0.002212 -0.000890 0.120459 0.212026 0.890403 -0.459004 -0.062500 1 0 0 0 0 0 3 910002
-0.002212 -0.000890 0.120459 0.212015 0.890441 -0.459004 -0.062500 1 0 0 0 0 0 3 911005
-0.002212 -0.000890 0.120459 0.212003 0.890446 -0.458998 -0.062500 1 0 0 0 0 0 3 911998
-0.002212 -0.000890 0.120459 0.211998 0.890457 -0.459004 -0.062500 1 0 0 0 0 0 3 913001
-0.002212 -0.000890 0.120459 0.212002 0.890478 -0.459004 -0.062500 1 0 0 0 0 0 3 913998
-0.002212 -0.000890 0.120459 0.212006 0.890469 -0.458997 -0.062500 1 0 0 0 0 0 3 915000
-0.002212 -0.000890 0.120459 0.211995 0.890470 -0.459010 -0.062500 1 0 0 0 0 0 3 916001
-0.002212 -0.000890 0.120459 0.212002 0.890479 -0.459005 -0.062500 1 0 0 0 0 0 3 916996
-0.002212 -0.000890 0.120459 0.211998 0.890460 -0.459004 -0.062500 1 0 0 0 0 0 3 918004
-0.002212 -0.000890 0.120459 0.212003 0.890478 -0.459004 -0.062500 1 0 0 0 0 0 3 919006
-0.002212 -0.000890 0.120459 0.212007 0.890468 -0.458997 -0.062500 1 0 0 0 0 0 3 920003
-0.002212 -0.000890 0.120459 0.212004 0.890479 -0.459003 -0.062500 1 0 0 0 0 0 3 921002
-0.002212 -0.000890 0.120459 0.211996 0.890472 -0.459011 -0.062500 1 0 0 0 0 0 3 921980
-0.002212 -0.000890 0.120459 0.211998 0.890459 -0.459005 -0.062500 1 0 0 0 0 0 3 922995
-0.002217 -0.000872 0.120449 0.286796 0.633462 -0.313990 -0.062500 1 0 0 0 0 0 3 924000
-0.002220 -0.000863 0.120445 0.262859 0.720322 -0.384632 -0.062500 1 0 0 0 0 0 3 924998
-0.002222 -0.000858 0.120444 0.244060 0.784942 -0.421384 -0.062500 1 0 0 0 0 0 3 925997
-0.002222 -0.000856 0.120443 0.233751 0.819259 -0.435404 -0.062500 1 0 0 0 0 0 3 927000
-0.002223 -0.000855 0.120443 0.228415 0.836571 -0.440408 -0.062500 1 0 0 0 0 0 3 927999
-0.002223 -0.000854 0.120443 0.225704 0.845239 -0.442169 -0.062500 1 0 0 0 0 0 3 928998
-0.002223 -0.000854 0.120443 0.224342 0.849561 -0.442775 -0.062500 1 0 0 0 0 0 3 930003
-0.002223 -0.000854 0.120443 0.223636 0.851726 -0.442993 -0.062500 1 0 0 0 0 0 3 930977
-0.002223 -0.000854 0.120443 0.223293 0.852800 -0.443069 -0.062500 1 0 0 0 0 0 3 931990
-0.002223 -0.000854 0.120443 0.223113 0.853349 -0.443087 -0.062500 1 0 0 0 0 0 3 932998
-0.002223 -0.000854 0.120443 0.223031 0.853612 -0.443101 -0.062500 1 0 0 0 0 0 3 934002
-0.002223 -0.000854 0.120443 0.222992 0.853742 -0.443109 -0.062500 1 0 0 0 0 0 3 935000
-0.002223 -0.000854 0.120443 0.222972 0.853806 -0.443103 -0.062500 1 0 0 0 0 0 3 935999
-0.002223 -0.000854 0.120443 0.222948 0.853847 -0.443096 -0.062500 1 0 0 0 0 0 3 936998
-0.002223 -0.000854 0.120443 0.222942 0.853861 -0.443102 -0.062500 1 0 0 0 0 0 3 937998
-0.002223 -0.000854 0.120443 0.222938 0.853873 -0.443109 -0.062500 1 0 0 0 0 0 3 939001
-0.002223 -0.000854 0.120443 0.222946 0.853883 -0.443103 -0.062500 1 0 0 0 0 0 3 939998
-0.002223 -0.000854 0.120443 0.222947 0.853884 -0.443102 -0.062500 1 0 0 0 0 0 3 941001
-0.002223 -0.000854 0.120443 0.222939 0.853876 -0.443109 -0.062500 1 0 0 0 0 0 3 942002
-0.002223 -0.000854 0.120443 0.222946 0.853883 -0.443102 -0.062500 1 0 0 0 0 0 3 943009
-0.002223 -0.000854 0.120443 0.222939 0.853875 -0.443109 -0.062500 1 0 0 0 0 0 3 949967
-0.002223 -0.000854 0.120443 0.222946 0.853883 -0.443103 -0.062500 1 0 0 0 0 0 3 951404
-0.002223 -0.000854 0.120443 0.222947 0.853884 -0.443102 -0.062500 1 0 0 0 0 0 3 952005
-0.002223 -0.000854 0.120443 0.222939 0.853875 -0.443109 -0.062500 1 0 0 0 0 0 3 952987
-0.002223 -0.000854 0.120443 0.222947 0.853883 -0.443103 -0.062500 1 0 0 0 0 0 3 953996
-0.002223 -0.000854 0.120443 0.222939 0.853875 -0.443109 -0.062500 1 0 0 0 0 0 3 954986
-0.002223 -0.000854 0.120443 0.222947 0.853883 -0.443103 -0.062500 1 0 0 0 0 0 3 955985
-0.002223 -0.000854 0.120443 0.222948 0.853884 -0.443102 -0.062500 1 0 0 0 0 0 3 957000
-0.002223 -0.000854 0.120443 0.222940 0.853875 -0.443109 -0.062500 1 0 0 0 0 0 3 957996
-0.002223 -0.000854 0.120443 0.222947 0.853883 -0.443103 -0.062500 1 0 0 0 0 0 3 958996
-0.002223 -0.000854 0.120443 0.222940 0.853875 -0.443109 -0.062500 1 0 0 0 0 0 3 959995
-0.002223 -0.000854 0.120443 0.222947 0.853882 -0.443103 -0.062500 1 0 0 0 0 0 3 960996
-0.002223 -0.000854 0.120443 0.222948 0.853883 -0.443102 -0.062500 1 0 0 0 0 0 3 961996
-0.002223 -0.000854 0.120443 0.222940 0.853875 -0.443109 -0.062500 1 0 0 0 0 0 3 962988
-0.002223 -0.000854 0.120443 0.222947 0.853882 -0.443103 -0.062500 1 0 0 0 0 0 3 963996
-0.002223 -0.000854 0.120443 0.222940 0.853874 -0.443109 -0.062500 1 0 0 0 0 0 3 964984
-0.002223 -0.000854 0.120443 0.222947 0.853882 -0.443103 -0.062500 1 0 0 0 0 0 3 966112
-0.002223 -0.000854 0.120443 0.222948 0.853883 -0.443102 -0.062500 1 0 0 0 0 0 3 966998
-0.002223 -0.000854 0.120443 0.222940 0.853874 -0.443109 -0.062500 1 0 0 0 0 0 3 967997
-0.002223 -0.000854 0.120443 0.222948 0.853882 -0.443103 -0.062500 1 0 0 0 0 0 3 968998
-0.002223 -0.000854 0.120443 0.222937 0.853886 -0.443116 -0.062500 1 0 0 0 0 0 3 969995
-0.002223 -0.000854 0.120443 0.222935 0.853887 -0.443097 -0.062500 1 0 0 0 0 0 3 970984
-0.002223 -0.000854 0.120443 0.222946 0.853884 -0.443101 -0.062500 1 0 0 0 0 0 3 971998
-0.002223 -0.000854 0.120443 0.222939 0.853875 -0.443109 -0.062500 1 0 0 0 0 0 3 973002
-0.002223 -0.000854 0.120443 0.222947 0.853883 -0.443103 -0.062500 1 0 0 0 0 0 3 973996
-0.002223 -0.000854 0.120443 0.222940 0.853875 -0.443109 -0.062500 1 0 0 0 0 0 3 974995
-0.002223 -0.000854 0.120443 0.222947 0.853883 -0.443103 -0.062500 1 0 0 0 0 0 3 976008
-0.002223 -0.000854 0.120443 0.222948 0.853884 -0.443102 -0.062500 1 0 0 0 0 0 3 976992
-0.002223 -0.000854 0.120443 0.222940 0.853875 -0.443109 -0.062500 1 0 0 0 0 0 3 977992
-0.002223 -0.000854 0.120443 0.222947 0.853883 -0.443103 -0.062500 1 0 0 0 0 0 3 979010
-0.002223 -0.000854 0.120443 0.222940 0.853875 -0.443109 -0.062500 1 0 0 0 0 0 3 979997
-0.002223 -0.000854 0.120443 0.222947 0.853882 -0.443103 -0.062500 1 0 0 0 0 0 3 981004
-0.002223 -0.000854 0.120443 0.222948 0.853883 -0.443102 -0.062500 1 0 0 0 0 0 3 982013
-0.002223 -0.000854 0.120443 0.222940 0.853875 -0.443109 -0.062500 1 0 0 0 0 0 3 983003
-0.002223 -0.000854 0.120443 0.222948 0.853882 -0.443103 -0.062500 1 0 0 0 0 0 3 983998
-0.002223 -0.000854 0.120443 0.222940 0.853874 -0.443109 -0.062500 1 0 0 0 0 0 3 985003
-0.002223 -0.000854 0.120443 0.222935 0.853885 -0.443096 -0.062500 1 0 0 0 0 0 3 985997
-0.002223 -0.000854 0.120443 0.222947 0.853884 -0.443101 -0.062500 1 0 0 0 0 0 3 986998
-0.002223 -0.000854 0.120443 0.222936 0.853887 -0.443115 -0.062500 1 0 0 0 0 0 3 987979
-0.002223 -0.000854 0.120443 0.222946 0.853884 -0.443103 -0.062500 1 0 0 0 0 0 3 988998
-0.002223 -0.000854 0.120443 0.222948 0.853884 -0.443102 -0.062500 1 0 0 0 0 0 3 989994
-0.002223 -0.000854 0.120443 0.222940 0.853875 -0.443109 -0.062500 1 0 0 0 0 0 3 991002
-0.002223 -0.000854 0.120443 0.222947 0.853883 -0.443103 -0.062500 1 0 0 0 0 0 3 992002
-0.002223 -0.000854 0.120443 0.222940 0.853875 -0.443109 -0.062500 1 0 0 0 0 0 3 992998
-0.002223 -0.000854 0.120443 0.222947 0.853883 -0.443103 -0.062500 1 0 0 0 0 0 3 993998
-0.002223 -0.000854 0.120443 0.222948 0.853884 -0.443102 -0.062500 1 0 0 0 0 0 3 994999
-0.002223 -0.000854 0.120443 0.222940 0.853875 -0.443109 -0.062500 1 0 0 0 0 0 3 996003
-0.002223 -0.000854 0.120443 0.222947 0.853883 -0.443103 -0.062500 1 0 0 0 0 0 3 996984
-0.002223 -0.000854 0.120443 0.222940 0.853875 -0.443109 -0.062500 1 0 0 0 0 0 3 998006
-0.002223 -0.000854 0.120443 0.222947 0.853883 -0.443103 -0.062500 1 0 0 0 0 0 3 999000
-0.002223 -0.000854 0.120443 0.222949 0.853883 -0.443102 -0.062500 1 0 0 0 0 0 3 999997
-0.002223 -0.000854 0.120443 0.222928 0.853878 -0.443103 -0.062500 1 0 0 0 0 0 4 995
-0.002223 -0.000854 0.120443 0.222946 0.853883 -0.443102 -0.062500 1 0 0 0 0 0 4 2000
-0.002223 -0.000854 0.120443 0.222939 0.853875 -0.443109 -0.062500 1 0 0 0 0 0 4 2999
-0.002223 -0.000854 0.120443 0.222947 0.853882 -0.443102 -0.062500 1 0 0 0 0 0 4 3996
-0.002223 -0.000854 0.120443 0.222940 0.853874 -0.443109 -0.062500 1 0 0 0 0 0 4 4996
-0.002223 -0.000854 0.120443 0.222947 0.853882 -0.443103 -0.062500 1 0 0 0 0 0 4 5996
-0.002223 -0.000854 0.120443 0.222948 0.853883 -0.443102 -0.062500 1 0 0 0 0 0 4 7003
-0.002223 -0.000854 0.120443 0.222937 0.853887 -0.443116 -0.062500 1 0 0 0 0 0 4 7999
-0.002223 -0.000854 0.120443 0.222947 0.853884 -0.443104 -0.062500 1 0 0 0 0 0 4 8997
-0.002223 -0.000854 0.120443 0.222948 0.853884 -0.443102 -0.062500 1 0 0 0 0 0 4 9997
-0.002223 -0.000854 0.120443 0.222940 0.853875 -0.443109 -0.062500 1 0 0 0 0 0 4 10997
-0.002223 -0.000854 0.120443 0.222947 0.853883 -0.443103 -0.062500 1 0 0 0 0 0 4 11995
-0.002223 -0.000854 0.120443 0.222940 0.853875 -0.443109 -0.062500 1 0 0 0 0 0 4 12995
-0.002223 -0.000854 0.120443 0.222947 0.853883 -0.443103 -0.062500 1 0 0 0 0 0 4 13979
-0.002223 -0.000854 0.120443 0.222936 0.853887 -0.443096 -0.062500 1 0 0 0 0 0 4 14997
-0.002223 -0.000854 0.120443 0.222938 0.853875 -0.443108 -0.062500 1 0 0 0 0 0 4 15990
-0.002223 -0.000854 0.120443 0.222947 0.853883 -0.443102 -0.062500 1 0 0 0 0 0 4 17000
-0.002223 -0.000854 0.120443 0.222939 0.853875 -0.443109 -0.062500 1 0 0 0 0 0 4 18001
-0.002223 -0.000854 0.120443 0.222947 0.853883 -0.443103 -0.062500 1 0 0 0 0 0 4 18998
-0.002223 -0.000854 0.120443 0.222948 0.853884 -0.443102 -0.062500 1 0 0 0 0 0 4 19996
-0.002223 -0.000854 0.120443 0.222940 0.853875 -0.443109 -0.062500 1 0 0 0 0 0 4 20995
-0.002223 -0.000854 0.120443 0.222947 0.853883 -0.443103 -0.062500 1 0 0 0 0 0 4 21994
-0.002223 -0.000854 0.120443 0.222940 0.853875 -0.443109 -0.062500 1 0 0 0 0 0 4 23000
-0.002223 -0.000854 0.120443 0.222947 0.853882 -0.443103 -0.062500 1 0 0 0 0 0 4 23996
-0.002223 -0.000854 0.120443 0.222948 0.853883 -0.443102 -0.062500 1 0 0 0 0 0 4 24984
-0.002223 -0.000854 0.120443 0.222940 0.853875 -0.443109 -0.062500 1 0 0 0 0 0 4 25994
-0.002223 -0.000854 0.120443 0.222948 0.853882 -0.443103 -0.062500 1 0 0 0 0 0 4 27006
-0.002223 -0.000854 0.120443 0.222937 0.853886 -0.443116 -0.062500 1 0 0 0 0 0 4 27997
-0.002223 -0.000854 0.120443 0.222947 0.853884 -0.443104 -0.062500 1 0 0 0 0 0 4 28985
-0.002223 -0.000854 0.120443 0.222936 0.853887 -0.443096 -0.062500 1 0 0 0 0 0 4 29995
-0.002223 -0.000854 0.120443 0.222938 0.853876 -0.443108 -0.062500 1 0 0 0 0 0 4 30986
-0.002223 -0.000854 0.120443 0.222947 0.853883 -0.443103 -0.062500 1 0 0 0 0 0 4 31995
-0.002223 -0.000854 0.120443 0.222939 0.853875 -0.443109 -0.062500 1 0 0 0 0 0 4 32984
-0.002223 -0.000854 0.120443 0.222947 0.853883 -0.443103 -0.062500 1 0 0 0 0 0 4 33994
-0.002223 -0.000854 0.120443 0.222948 0.853884 -0.443102 -0.062500 1 0 0 0 0 0 4 34984
-0.002223 -0.000854 0.120443 0.222940 0.853875 -0.443109 -0.062500 1 0 0 0 0 0 4 35995
-0.002223 -0.000854 0.120443 0.222947 0.853883 -0.443103 -0.062500 1 0 0 0 0 0 4 36983
-0.002223 -0.000854 0.120443 0.222940 0.853875 -0.443109 -0.062500 1 0 0 0 0 0 4 37994
-0.002223 -0.000854 0.120443 0.222947 0.853883 -0.443103 -0.062500 1 0 0 0 0 0 4 38984
-0.002223 -0.000854 0.120443 0.222948 0.853883 -0.443102 -0.062500 1 0 0 0 0 0 4 39984
-0.002223 -0.000854 0.120443 0.222940 0.853875 -0.443109 -0.062500 1 0 0 0 0 0 4 40988
-0.002223 -0.000854 0.120443 0.222947 0.853882 -0.443103 -0.062500 1 0 0 0 0 0 4 41984
-0.002223 -0.000854 0.120443 0.222940 0.853875 -0.443109 -0.062500 1 0 0 0 0 0 4 42983
-0.002223 -0.000854 0.120443 0.222947 0.853882 -0.443103 -0.062500 1 0 0 0 0 0 4 43984
-0.002223 -0.000854 0.120443 0.222948 0.853883 -0.443102 -0.062500 1 0 0 0 0 0 4 44983
-0.002223 -0.000854 0.120443 0.222941 0.853875 -0.443109 -0.062500 1 0 0 0 0 0 4 45995
-0.002223 -0.000854 0.120443 0.222935 0.853885 -0.443096 -0.062500 1 0 0 0 0 0 4 46994
-0.002223 -0.000854 0.120443 0.222935 0.853887 -0.443115 -0.062500 1 0 0 0 0 0 4 48001
-0.002223 -0.000854 0.120443 0.222946 0.853884 -0.443103 -0.062500 1 0 0 0 0 0 4 48981
-0.002223 -0.000854 0.120443 0.222948 0.853884 -0.443102 -0.062500 1 0 0 0 0 0 4 49993
-0.002228 -0.000836 0.120433 0.297686 0.596995 -0.297962 -0.062500 1 0 0 0 0 0 4 50982
-0.002231 -0.000826 0.120429 0.273772 0.683817 -0.368671 -0.062500 1 0 0 0 0 0 4 51992
-0.002232 -0.000822 0.120428 0.255001 0.748390 -0.405459 -0.062500 1 0 0 0 0 0 4 52981
-0.002233 -0.000820 0.120427 0.244691 0.782681 -0.419485 -0.062500 1 0 0 0 0 0 4 53992
-0.002234 -0.000818 0.120427 0.239350 0.800007 -0.424491 -0.062500 1 0 0 0 0 0 4 54983
-0.002234 -0.000818 0.120427 0.236642 0.808663 -0.426249 -0.062500 1 0 0 0 0 0 4 55992
-0.002234 -0.000818 0.120427 0.235270 0.812985 -0.426870 -0.062500 1 0 0 0 0 0 4 56985
-0.002234 -0.000817 0.120427 0.234574 0.815146 -0.427078 -0.062500 1 0 0 0 0 0 4 58002
-0.002234 -0.000817 0.120427 0.234232 0.816219 -0.427153 -0.062500 1 0 0 0 0 0 4 59007
-0.002234 -0.000817 0.120427 0.234064 0.816765 -0.427178 -0.062500 1 0 0 0 0 0 4 59991
-0.002234 -0.000817 0.120427 0.233969 0.817041 -0.427193 -0.062500 1 0 0 0 0 0 4 60993
-0.002234 -0.000817 0.120427 0.233927 0.817173 -0.427181 -0.062500 1 0 0 0 0 0 4 61993
-0.002234 -0.000817 0.120427 0.233908 0.817238 -0.427192 -0.062500 1 0 0 0 0 0 4 62993
-0.002234 -0.000817 0.120427 0.233896 0.817277 -0.427193 -0.062500 1 0 0 0 0 0 4 63999
-0.002234 -0.000817 0.120427 0.233880 0.817294 -0.427194 -0.062500 1 0 0 0 0 0 4 64993
-0.002234 -0.000817 0.120427 0.233878 0.817295 -0.427194 -0.062500 1 0 0 0 0 0 4 66004
-0.002234 -0.000817 0.120427 0.233878 0.817294 -0.427194 -0.062500 1 0 0 0 0 0 4 66996
-0.002234 -0.000817 0.120427 0.233886 0.817302 -0.427187 -0.062500 1 0 0 0 0 0 4 67995
-0.002234 -0.000817 0.120427 0.233875 0.817306 -0.427200 -0.062500 1 0 0 0 0 0 4 68994
-0.002234 -0.000817 0.120427 0.233886 0.817303 -0.427188 -0.062500 1 0 0 0 0 0 4 69997
-0.002234 -0.000817 0.120427 0.233887 0.817303 -0.427186 -0.062500 1 0 0 0 0 0 4 70996
-0.002234 -0.000817 0.120427 0.233876 0.817306 -0.427200 -0.062500 1 0 0 0 0 0 4 71996
-0.002234 -0.000817 0.120427 0.233886 0.817303 -0.427188 -0.062500 1 0 0 0 0 0 4 73005
-0.002239 -0.000799 0.120417 0.308575 0.560561 -0.281921 -0.062500 1 0 0 0 0 0 4 73980
-0.002242 -0.000790 0.120413 0.284692 0.647294 -0.352696 -0.062500 1 0 0 0 0 0 4 74999
-0.002243 -0.000785 0.120412 0.265935 0.711859 -0.389507 -0.062500 1 0 0 0 0 0 4 75997
-0.002244 -0.000783 0.120412 0.255611 0.746132 -0.403551 -0.062500 1 0 0 0 0 0 4 76993
-0.002244 -0.000782 0.120411 0.250282 0.763448 -0.408573 -0.062500 1 0 0 0 0 0 4 77992
-0.002245 -0.000781 0.120411 0.247575 0.772100 -0.410317 -0.062500 1 0 0 0 0 0 4 78995
-0.002245 -0.000781 0.120411 0.246204 0.776420 -0.410938 -0.062500 1 0 0 0 0 0 4 79993
-0.002245 -0.000781 0.120411 0.245504 0.778592 -0.411153 -0.062500 1 0 0 0 0 0 4 80998
-0.002245 -0.000781 0.120411 0.245162 0.779666 -0.411230 -0.062500 1 0 0 0 0 0 4 81993
-0.002245 -0.000781 0.120411 0.244994 0.780212 -0.411255 -0.062500 1 0 0 0 0 0 4 82997
-0.002245 -0.000781 0.120411 0.244903 0.780477 -0.411264 -0.062500 1 0 0 0 0 0 4 83993
-0.002245 -0.000781 0.120411 0.244849 0.780611 -0.411265 -0.062500 1 0 0 0 0 0 4 84995
-0.002245 -0.000781 0.120411 0.244840 0.780673 -0.411265 -0.062500 1 0 0 0 0 0 4 85993
-0.002245 -0.000781 0.120411 0.244830 0.780711 -0.411265 -0.062500 1 0 0 0 0 0 4 86995
-0.002250 -0.000762 0.120401 0.319467 0.524118 -0.265854 -0.062500 1 0 0 0 0 0 4 87998
-0.002253 -0.000753 0.120397 0.295611 0.610805 -0.336705 -0.062500 1 0 0 0 0 0 4 88994
-0.002254 -0.000749 0.120396 0.276848 0.675331 -0.373555 -0.062500 1 0 0 0 0 0 4 90050
-0.002255 -0.000746 0.120396 0.266556 0.709601 -0.387611 -0.062500 1 0 0 0 0 0 4 90996
-0.002255 -0.000745 0.120395 0.261212 0.726905 -0.392623 -0.062500 1 0 0 0 0 0 4 91993
-0.002256 -0.000745 0.120395 0.258505 0.735553 -0.394390 -0.062500 1 0 0 0 0 0 4 92975
-0.002256 -0.000744 0.120395 0.257134 0.739871 -0.394995 -0.062500 1 0 0 0 0 0 4 93999
-0.002256 -0.000744 0.120395 0.256435 0.742042 -0.395209 -0.062500 1 0 0 0 0 0 4 94996
-0.002256 -0.000744 0.120395 0.256093 0.743116 -0.395286 -0.062500 1 0 0 0 0 0 4 95994
-0.002256 -0.000744 0.120395 0.255913 0.743664 -0.395305 -0.062500 1 0 0 0 0 0 4 96992
-0.002256 -0.000744 0.120395 0.255831 0.743927 -0.395319 -0.062500 1 0 0 0 0 0 4 97993
-0.002256 -0.000744 0.120395 0.255788 0.744068 -0.395334 -0.062500 1 0 0 0 0 0 4 98997
-0.002256 -0.000744 0.120395 0.255756 0.744137 -0.395323 -0.062500 1 0 0 0 0 0 4 99986
-0.002256 -0.000744 0.120395 0.255758 0.744162 -0.395321 -0.062500 1 0 0 0 0 0 4 100991
-0.002261 -0.000726 0.120385 0.330358 0.487711 -0.249792 -0.062500 1 0 0 0 0 0 4 101994
-0.002264 -0.000717 0.120381 0.306507 0.574326 -0.320704 -0.062500 1 0 0 0 0 0 4 102995
-0.002265 -0.000712 0.120380 0.287766 0.638812 -0.357576 -0.062500 1 0 0 0 0 0 4 103993
-0.002266 -0.000710 0.120380 0.277465 0.673080 -0.371650 -0.062500 1 0 0 0 0 0 4 104996
-0.002266 -0.000709 0.120379 0.272137 0.690364 -0.376670 -0.062500 1 0 0 0 0 0 4 105990
-0.002266 -0.000708 0.120379 0.269426 0.699030 -0.378436 -0.062500 1 0 0 0 0 0 4 106994
-0.002267 -0.000708 0.120379 0.268054 0.703349 -0.379043 -0.062500 1 0 0 0 0 0 4 107996
-0.002267 -0.000708 0.120379 0.267358 0.705508 -0.379252 -0.062500 1 0 0 0 0 0 4 108997
-0.002267 -0.000708 0.120379 0.267013 0.706592 -0.379335 -0.062500 1 0 0 0 0 0 4 109992
-0.002267 -0.000708 0.120379 0.266845 0.707139 -0.379362 -0.062500 1 0 0 0 0 0 4 111085
-0.002267 -0.000708 0.120379 0.266753 0.707404 -0.379371 -0.062500 1 0 0 0 0 0 4 112054
-0.002267 -0.000708 0.120379 0.266704 0.707525 -0.379365 -0.062500 1 0 0 0 0 0 4 113035
-0.002267 -0.000708 0.120379 0.266691 0.707598 -0.379371 -0.062500 1 0 0 0 0 0 4 114051
-0.002267 -0.000708 0.120379 0.266681 0.707637 -0.379371 -0.062500 1 0 0 0 0 0 4 115035
-0.002267 -0.000708 0.120379 0.266664 0.707654 -0.379372 -0.062500 1 0 0 0 0 0 4 116050
-0.002272 -0.000689 0.120369 0.341222 0.451316 -0.233698 -0.062500 1 0 0 0 0 0 4 117033
-0.002275 -0.000680 0.120365 0.317412 0.537879 -0.304693 -0.062500 1 0 0 0 0 0 4 118049
-0.002276 -0.000676 0.120364 0.298685 0.602332 -0.341604 -0.062500 1 0 0 0 0 0 4 118982
-0.002277 -0.000673 0.120364 0.288385 0.636563 -0.355677 -0.062500 1 0 0 0 0 0 4 120083
-0.002277 -0.000672 0.120363 0.283052 0.653860 -0.360699 -0.062500 1 0 0 0 0 0 4 120981
-0.002277 -0.000672 0.120363 0.280344 0.662514 -0.362461 -0.062500 1 0 0 0 0 0 4 121990
-0.002277 -0.000671 0.120363 0.278970 0.666842 -0.363077 -0.062500 1 0 0 0 0 0 4 122980
-0.002278 -0.000671 0.120363 0.278286 0.668999 -0.363294 -0.062500 1 0 0 0 0 0 4 123980
-0.002278 -0.000671 0.120363 0.277935 0.670073 -0.363366 -0.062500 1 0 0 0 0 0 4 124993
-0.002278 -0.000671 0.120363 0.277753 0.670622 -0.363385 -0.062500 1 0 0 0 0 0 4 125991
-0.002278 -0.000671 0.120363 0.277672 0.670884 -0.363400 -0.062500 1 0 0 0 0 0 4 126992
-0.002278 -0.000671 0.120363 0.277632 0.671014 -0.363408 -0.062500 1 0 0 0 0 0 4 127992
-0.002278 -0.000671 0.120363 0.277609 0.671090 -0.363409 -0.062500 1 0 0 0 0 0 4 128990
-0.002278 -0.000671 0.120363 0.277601 0.671118 -0.363402 -0.062500 1 0 0 0 0 0 4 129991
-0.002278 -0.000671 0.120363 0.277585 0.671133 -0.363402 -0.062500 1 0 0 0 0 0 4 130981
-0.002278 -0.000671 0.120363 0.277580 0.671146 -0.363408 -0.062500 1 0 0 0 0 0 4 131983
-0.002278 -0.000671 0.120363 0.277588 0.671155 -0.363402 -0.062500 1 0 0 0 0 0 4 132991
-0.002278 -0.000671 0.120363 0.277580 0.671147 -0.363408 -0.062500 1 0 0 0 0 0 4 133980
-0.002283 -0.000653 0.120353 0.352100 0.414952 -0.217597 -0.062500 1 0 0 0 0 0 4 134990
-0.002286 -0.000644 0.120349 0.328307 0.501441 -0.288656 -0.062500 1 0 0 0 0 0 4 135981
-0.002287 -0.000639 0.120348 0.309587 0.565836 -0.325604 -0.062500 1 0 0 0 0 0 4 136983
-0.002288 -0.000637 0.120348 0.299304 0.600078 -0.339689 -0.062500 1 0 0 0 0 0 4 137990
-0.002288 -0.000636 0.120348 0.293967 0.617362 -0.344727 -0.062500 1 0 0 0 0 0 4 138980
-0.002288 -0.000635 0.120347 0.291256 0.626023 -0.346481 -0.062500 1 0 0 0 0 0 4 139990
-0.002288 -0.000635 0.120347 0.289885 0.630340 -0.347092 -0.062500 1 0 0 0 0 0 4 140992
-0.002288 -0.000635 0.120347 0.289190 0.632497 -0.347302 -0.062500 1 0 0 0 0 0 4 141980
-0.002288 -0.000635 0.120347 0.288845 0.633580 -0.347387 -0.062500 1 0 0 0 0 0 4 142988
-0.002288 -0.000635 0.120347 0.288672 0.634106 -0.347414 -0.062500 1 0 0 0 0 0 4 143983
-0.002288 -0.000635 0.120347 0.288588 0.634377 -0.347417 -0.062500 1 0 0 0 0 0 4 144993
-0.002288 -0.000635 0.120347 0.288545 0.634519 -0.347431 -0.062500 1 0 0 0 0 0 4 146006
-0.002288 -0.000635 0.120347 0.288512 0.634588 -0.347419 -0.062500 1 0 0 0 0 0 4 146998
-0.002288 -0.000635 0.120347 0.288511 0.634624 -0.347424 -0.062500 1 0 0 0 0 0 4 148000
-0.002288 -0.000635 0.120347 0.288496 0.634641 -0.347425 -0.062500 1 0 0 0 0 0 4 148998
-0.002288 -0.000635 0.120347 0.288502 0.634650 -0.347418 -0.062500 1 0 0 0 0 0 4 149999
-0.002294 -0.000616 0.120337 0.362961 0.378575 -0.201487 -0.062500 1 0 0 0 0 0 4 150990
-0.002297 -0.000607 0.120333 0.339198 0.465003 -0.272620 -0.062500 1 0 0 0 0 0 4 152002
-0.002298 -0.000603 0.120332 0.320495 0.529383 -0.309585 -0.062500 1 0 0 0 0 0 4 152995
-0.002299 -0.000600 0.120332 0.310211 0.563602 -0.323693 -0.062500 1 0 0 0 0 0 4 153993
-0.002299 -0.000599 0.120332 0.304875 0.580878 -0.328721 -0.062500 1 0 0 0 0 0 4 154994
-0.002299 -0.000599 0.120331 0.302165 0.589536 -0.330478 -0.062500 1 0 0 0 0 0 4 155991
-0.002299 -0.000598 0.120331 0.300795 0.593851 -0.331111 -0.062500 1 0 0 0 0 0 4 156993
-0.002299 -0.000598 0.120331 0.300109 0.596016 -0.331318 -0.062500 1 0 0 0 0 0 4 157992
-0.002299 -0.000598 0.120331 0.299757 0.597091 -0.331390 -0.062500 1 0 0 0 0 0 4 158991
-0.002299 -0.000598 0.120331 0.299576 0.597639 -0.331410 -0.062500 1 0 0 0 0 0 4 159984
-0.002299 -0.000598 0.120331 0.299494 0.597902 -0.331425 -0.062500 1 0 0 0 0 0 4 160997
-0.002299 -0.000598 0.120331 0.299455 0.598032 -0.331433 -0.062500 1 0 0 0 0 0 4 161992
-0.002299 -0.000598 0.120331 0.299423 0.598099 -0.331421 -0.062500 1 0 0 0 0 0 4 162994
-0.002299 -0.000598 0.120331 0.299422 0.598134 -0.331426 -0.062500 1 0 0 0 0 0 4 163997
-0.002299 -0.000598 0.120331 0.299407 0.598151 -0.331426 -0.062500 1 0 0 0 0 0 4 165001
-0.002299 -0.000598 0.120331 0.299402 0.598163 -0.331433 -0.062500 1 0 0 0 0 0 4 166008
-0.002299 -0.000598 0.120331 0.299409 0.598173 -0.331427 -0.062500 1 0 0 0 0 0 4 166987
-0.002299 -0.000598 0.120331 0.299402 0.598165 -0.331433 -0.062500 1 0 0 0 0 0 4 167995
-0.002299 -0.000598 0.120331 0.299409 0.598173 -0.331427 -0.062500 1 0 0 0 0 0 4 168995
-0.002299 -0.000598 0.120331 0.299402 0.598165 -0.331434 -0.062500 1 0 0 0 0 0 4 169991
-0.002299 -0.000598 0.120331 0.299409 0.598173 -0.331427 -0.062500 1 0 0 0 0 0 4 170993
-0.002299 -0.000598 0.120331 0.299410 0.598174 -0.331427 -0.062500 1 0 0 0 0 0 4 171990
-0.002299 -0.000598 0.120331 0.299402 0.598165 -0.331433 -0.062500 1 0 0 0 0 0 4 172992
-0.002299 -0.000598 0.120331 0.299410 0.598173 -0.331427 -0.062500 1 0 0 0 0 0 4 174000
-0.002305 -0.000580 0.120321 0.373821 0.342233 -0.185366 -0.062500 1 0 0 0 0 0 4 174990
-0.002307 -0.000571 0.120317 0.350081 0.428594 -0.256557 -0.062500 1 0 0 0 0 0 4 175984
-0.002309 -0.000566 0.120316 0.331391 0.492939 -0.293557 -0.062500 1 0 0 0 0 0 4 176987
-0.002310 -0.000564 0.120316 0.321116 0.527130 -0.307678 -0.062500 1 0 0 0 0 0 4 177982
-0.002310 -0.000563 0.120316 0.315788 0.544417 -0.312714 -0.062500 1 0 0 0 0 0 4 179081
-0.002310 -0.000562 0.120315 0.313059 0.553068 -0.314477 -0.062500 1 0 0 0 0 0 4 180050
-0.002310 -0.000562 0.120315 0.311707 0.557386 -0.315092 -0.062500 1 0 0 0 0 0 4 181046
-0.002310 -0.000562 0.120315 0.311007 0.559534 -0.315312 -0.062500 1 0 0 0 0 0 4 182052
-0.002310 -0.000562 0.120315 0.310662 0.560615 -0.315379 -0.062500 1 0 0 0 0 0 4 183050
-0.002310 -0.000562 0.120315 0.310481 0.561164 -0.315398 -0.062500 1 0 0 0 0 0 4 184050
-0.002310 -0.000562 0.120315 0.310397 0.561438 -0.315419 -0.062500 1 0 0 0 0 0 4 185081
-0.002310 -0.000562 0.120315 0.310357 0.561569 -0.315429 -0.062500 1 0 0 0 0 0 4 186060
-0.002310 -0.000562 0.120315 0.310337 0.561634 -0.315423 -0.062500 1 0 0 0 0 0 4 187058
-0.002310 -0.000562 0.120315 0.310329 0.561660 -0.315416 -0.062500 1 0 0 0 0 0 4 188056
-0.002310 -0.000562 0.120315 0.310310 0.561687 -0.315422 -0.062500 1 0 0 0 0 0 4 189056
-0.002310 -0.000562 0.120315 0.310308 0.561689 -0.315423 -0.062500 1 0 0 0 0 0 4 190046
-0.002310 -0.000562 0.120315 0.310316 0.561698 -0.315416 -0.062500 1 0 0 0 0 0 4 191031
-0.002310 -0.000562 0.120315 0.310308 0.561690 -0.315422 -0.062500 1 0 0 0 0 0 4 192050
-0.002310 -0.000562 0.120315 0.310312 0.561709 -0.315423 -0.062500 1 0 0 0 0 0 4 193060
-0.002310 -0.000562 0.120315 0.310316 0.561700 -0.315416 -0.062500 1 0 0 0 0 0 4 194055
-0.002310 -0.000562 0.120315 0.310309 0.561690 -0.315422 -0.062500 1 0 0 0 0 0 4 195068
-0.002310 -0.000562 0.120315 0.310313 0.561709 -0.315422 -0.062500 1 0 0 0 0 0 4 196073
-0.002310 -0.000562 0.120315 0.310308 0.561691 -0.315423 -0.062500 1 0 0 0 0 0 4 197068
-0.002310 -0.000562 0.120315 0.310313 0.561709 -0.315423 -0.062500 1 0 0 0 0 0 4 198085
-0.002310 -0.000562 0.120315 0.310317 0.561699 -0.315416 -0.062500 1 0 0 0 0 0 4 202880
-0.002310 -0.000562 0.120315 0.310306 0.561701 -0.315429 -0.062500 1 0 0 0 0 0 4 210860
-0.002316 -0.000543 0.120305 0.384688 0.305902 -0.169218 -0.062500 1 0 0 0 0 0 4 212084
-0.002318 -0.000534 0.120301 0.360954 0.392191 -0.240486 -0.062500 1 0 0 0 0 0 4 213017
-0.002320 -0.000530 0.120300 0.342286 0.456496 -0.277530 -0.062500 1 0 0 0 0 0 4 214043
-0.002320 -0.000528 0.120300 0.332010 0.490693 -0.291644 -0.062500 1 0 0 0 0 0 4 214965
-0.002321 -0.000526 0.120299 0.326675 0.507967 -0.296694 -0.062500 1 0 0 0 0 0 4 215992
-0.002321 -0.000526 0.120299 0.323970 0.516608 -0.298455 -0.062500 1 0 0 0 0 0 4 216994
-0.002321 -0.000526 0.120299 0.322597 0.520930 -0.299059 -0.062500 1 0 0 0 0 0 4 217995
-0.002321 -0.000525 0.120299 0.321903 0.523087 -0.299292 -0.062500 1 0 0 0 0 0 4 218993
-0.002321 -0.000525 0.120299 0.321558 0.524168 -0.299360 -0.062500 1 0 0 0 0 0 4 219991
-0.002321 -0.000525 0.120299 0.321390 0.524714 -0.299387 -0.062500 1 0 0 0 0 0 4 220964
-0.002321 -0.000525 0.120299 0.321298 0.524979 -0.299396 -0.062500 1 0 0 0 0 0 4 221992
-0.002321 -0.000525 0.120299 0.321245 0.525112 -0.299398 -0.062500 1 0 0 0 0 0 4 222994
-0.002321 -0.000525 0.120299 0.321236 0.525174 -0.299398 -0.062500 1 0 0 0 0 0 4 223992
-0.002321 -0.000525 0.120299 0.321226 0.525212 -0.299398 -0.062500 1 0 0 0 0 0 4 224962
-0.002321 -0.000525 0.120299 0.321210 0.525229 -0.299398 -0.062500 1 0 0 0 0 0 4 225990
-0.002321 -0.000525 0.120299 0.321216 0.525238 -0.299391 -0.062500 1 0 0 0 0 0 4 226964
-0.002321 -0.000525 0.120299 0.321206 0.525242 -0.299403 -0.062500 1 0 0 0 0 0 4 227966
-0.002321 -0.000525 0.120299 0.321213 0.525251 -0.299398 -0.062500 1 0 0 0 0 0 4 228962
-0.002321 -0.000525 0.120299 0.321205 0.525243 -0.299404 -0.062500 1 0 0 0 0 0 4 229963
-0.002321 -0.000525 0.120299 0.321216 0.525239 -0.299391 -0.062500 1 0 0 0 0 0 4 230972
-0.002321 -0.000525 0.120299 0.321206 0.525241 -0.299404 -0.062500 1 0 0 0 0 0 4 231963
-0.002321 -0.000525 0.120299 0.321213 0.525250 -0.299398 -0.062500 1 0 0 0 0 0 4 232963
-0.002321 -0.000525 0.120299 0.321214 0.525252 -0.299397 -0.062500 1 0 0 0 0 0 4 233963
-0.002321 -0.000525 0.120299 0.321206 0.525243 -0.299404 -0.062500 1 0 0 0 0 0 4 234963
-0.002321 -0.000525 0.120299 0.321213 0.525251 -0.299398 -0.062500 1 0 0 0 0 0 4 235963
-0.002321 -0.000525 0.120299 0.321214 0.525252 -0.299398 -0.062500 1 0 0 0 0 0 4 236964
-0.002321 -0.000525 0.120299 0.321206 0.525243 -0.299405 -0.062500 1 0 0 0 0 0 4 237964
-0.002321 -0.000525 0.120299 0.321217 0.525239 -0.299392 -0.062500 1 0 0 0 0 0 4 238972
-0.002321 -0.000525 0.120299 0.321206 0.525242 -0.299404 -0.062500 1 0 0 0 0 0 4 239961
-0.002321 -0.000525 0.120299 0.321213 0.525250 -0.299398 -0.062500 1 0 0 0 0 0 4 240992
-0.002321 -0.000525 0.120299 0.321214 0.525252 -0.299398 -0.062500 1 0 0 0 0 0 4 242001
-0.002321 -0.000525 0.120299 0.321206 0.525243 -0.299405 -0.062500 1 0 0 0 0 0 4 242997
-0.002321 -0.000525 0.120299 0.321213 0.525251 -0.299399 -0.062500 1 0 0 0 0 0 4 243997
-0.002321 -0.000525 0.120299 0.321210 0.525231 -0.299398 -0.062500 1 0 0 0 0 0 4 244998
-0.002321 -0.000525 0.120299 0.321202 0.525252 -0.299391 -0.062500 1 0 0 0 0 0 4 245997
-0.002321 -0.000525 0.120299 0.321204 0.525243 -0.299404 -0.062500 1 0 0 0 0 0 4 247093
-0.002321 -0.000525 0.120299 0.321213 0.525251 -0.299398 -0.062500 1 0 0 0 0 0 4 247994
-0.002321 -0.000525 0.120299 0.321214 0.525252 -0.299397 -0.062500 1 0 0 0 0 0 4 249001
-0.002321 -0.000525 0.120299 0.321206 0.525243 -0.299404 -0.062500 1 0 0 0 0 0 4 251053
-0.002321 -0.000525 0.120299 0.321213 0.525251 -0.299398 -0.062500 1 0 0 0 0 0 4 252011
-0.002321 -0.000525 0.120299 0.321214 0.525252 -0.299398 -0.062500 1 0 0 0 0 0 4 252974
-0.002321 -0.000525 0.120299 0.321209 0.525232 -0.299398 -0.062500 1 0 0 0 0 0 4 253996
-0.002321 -0.000525 0.120299 0.321214 0.525249 -0.299397 -0.062500 1 0 0 0 0 0 4 255114
-0.002321 -0.000525 0.120299 0.321206 0.525243 -0.299404 -0.062500 1 0 0 0 0 0 4 255985
-0.002321 -0.000525 0.120299 0.321213 0.525251 -0.299398 -0.062500 1 0 0 0 0 0 4 257004
-0.002321 -0.000525 0.120299 0.321214 0.525252 -0.299398 -0.062500 1 0 0 0 0 0 4 258004
-0.002321 -0.000525 0.120299 0.321206 0.525243 -0.299405 -0.062500 1 0 0 0 0 0 4 258984
-0.002321 -0.000525 0.120299 0.321217 0.525239 -0.299392 -0.062500 1 0 0 0 0 0 4 260002
-0.002321 -0.000525 0.120299 0.321207 0.525241 -0.299404 -0.062500 1 0 0 0 0 0 4 260987
-0.002321 -0.000525 0.120299 0.321201 0.525253 -0.299392 -0.062500 1 0 0 0 0 0 4 261999
-0.002321 -0.000525 0.120299 0.321212 0.525252 -0.299397 -0.062500 1 0 0 0 0 0 4 262993
-0.002321 -0.000525 0.120299 0.321206 0.525243 -0.299404 -0.062500 1 0 0 0 0 0 4 263988
-0.002321 -0.000525 0.120299 0.321213 0.525251 -0.299398 -0.062500 1 0 0 0 0 0 4 264989
-0.002321 -0.000525 0.120299 0.321205 0.525243 -0.299405 -0.062500 1 0 0 0 0 0 4 265986
-0.002321 -0.000525 0.120299 0.321216 0.525239 -0.299392 -0.062500 1 0 0 0 0 0 4 266970
-0.002321 -0.000525 0.120299 0.321214 0.525250 -0.299397 -0.062500 1 0 0 0 0 0 4 267969
-0.002321 -0.000525 0.120299 0.321206 0.525243 -0.299404 -0.062500 1 0 0 0 0 0 4 268986
-0.002321 -0.000525 0.120299 0.321213 0.525251 -0.299398 -0.062500 1 0 0 0 0 0 4 269989
-0.002321 -0.000525 0.120299 0.321206 0.525243 -0.299405 -0.062500 1 0 0 0 0 0 4 270990
-0.002321 -0.000525 0.120299 0.321213 0.525251 -0.299398 -0.062500 1 0 0 0 0 0 4 271987
-0.002321 -0.000525 0.120299 0.321214 0.525252 -0.299398 -0.062500 1 0 0 0 0 0 4 272980
-0.002321 -0.000525 0.120299 0.321206 0.525243 -0.299405 -0.062500 1 0 0 0 0 0 4 273993
-0.002321 -0.000525 0.120299 0.321217 0.525239 -0.299392 -0.062500 1 0 0 0 0 0 4 274990
-0.002321 -0.000525 0.120299 0.321207 0.525241 -0.299404 -0.062500 1 0 0 0 0 0 4 275989
-0.002321 -0.000525 0.120299 0.321201 0.525253 -0.299392 -0.062500 1 0 0 0 0 0 4 276987
-0.002321 -0.000525 0.120299 0.321212 0.525252 -0.299397 -0.062500 1 0 0 0 0 0 4 277988
-0.002321 -0.000525 0.120299 0.321205 0.525243 -0.299404 -0.062500 1 0 0 0 0 0 4 278996
-0.002321 -0.000525 0.120299 0.321213 0.525251 -0.299398 -0.062500 1 0 0 0 0 0 4 279988
-0.002321 -0.000525 0.120299 0.321205 0.525243 -0.299405 -0.062500 1 0 0 0 0 0 4 280987
-0.002321 -0.000525 0.120299 0.321216 0.525239 -0.299392 -0.062500 1 0 0 0 0 0 4 281988
-0.002327 -0.000507 0.120289 0.395539 0.269590 -0.153068 -0.062500 1 0 0 0 0 0 4 282991
-0.002329 -0.000498 0.120285 0.371839 0.355810 -0.224401 -0.062500 1 0 0 0 0 0 4 283980
-0.002331 -0.000493 0.120284 0.353174 0.420082 -0.261476 -0.062500 1 0 0 0 0 0 4 284988
-0.002331 -0.000491 0.120284 0.342902 0.454263 -0.275608 -0.062500 1 0 0 0 0 0 4 285991
-0.002332 -0.000490 0.120283 0.337569 0.471530 -0.280648 -0.062500 1 0 0 0 0 0 4 286994
-0.002332 -0.000489 0.120283 0.334862 0.480179 -0.282418 -0.062500 1 0 0 0 0 0 4 287988
-0.002332 -0.000489 0.120283 0.333493 0.484489 -0.283038 -0.062500 1 0 0 0 0 0 4 288987
-0.002332 -0.000489 0.120283 0.332799 0.486643 -0.283254 -0.062500 1 0 0 0 0 0 4 289987
-0.002332 -0.000489 0.120283 0.332454 0.487725 -0.283321 -0.062500 1 0 0 0 0 0 4 291048
-0.002332 -0.000489 0.120283 0.332287 0.488270 -0.283347 -0.062500 1 0 0 0 0 0 4 292050
-0.002332 -0.000489 0.120283 0.332195 0.488534 -0.283357 -0.062500 1 0 0 0 0 0 4 293055
-0.002332 -0.000489 0.120283 0.332142 0.488667 -0.283358 -0.062500 1 0 0 0 0 0 4 294022
-0.002332 -0.000489 0.120283 0.332129 0.488741 -0.283365 -0.062500 1 0 0 0 0 0 4 295015
-0.002332 -0.000489 0.120283 0.332118 0.488780 -0.283366 -0.062500 1 0 0 0 0 0 4 296029
-0.002332 -0.000489 0.120283 0.332106 0.488785 -0.283360 -0.062500 1 0 0 0 0 0 4 297046
-0.002332 -0.000489 0.120283 0.332101 0.488796 -0.283366 -0.062500 1 0 0 0 0 0 4 298029
-0.002332 -0.000489 0.120283 0.332100 0.488797 -0.283366 -0.062500 1 0 0 0 0 0 4 298988
-0.002332 -0.000489 0.120283 0.332108 0.488805 -0.283359 -0.062500 1 0 0 0 0 0 4 299978
-0.002332 -0.000489 0.120283 0.332110 0.488806 -0.283358 -0.062500 1 0 0 0 0 0 4 300989
-0.002332 -0.000489 0.120283 0.332098 0.488809 -0.283372 -0.062500 1 0 0 0 0 0 4 301987
-0.002332 -0.000489 0.120283 0.332108 0.488807 -0.283360 -0.062500 1 0 0 0 0 0 4 302976
-0.002332 -0.000489 0.120283 0.332101 0.488798 -0.283366 -0.062500 1 0 0 0 0 0 4 303986
-0.002332 -0.000489 0.120283 0.332109 0.488805 -0.283359 -0.062500 1 0 0 0 0 0 4 304977
-0.002332 -0.000489 0.120283 0.332106 0.488818 -0.283365 -0.062500 1 0 0 0 0 0 4 305984
-0.002332 -0.000489 0.120283 0.332101 0.488799 -0.283366 -0.062500 1 0 0 0 0 0 4 306989
-0.002332 -0.000489 0.120283 0.332109 0.488805 -0.283359 -0.062500 1 0 0 0 0 0 4 307986
-0.002332 -0.000489 0.120283 0.332098 0.488809 -0.283372 -0.062500 1 0 0 0 0 0 4 308980
-0.002332 -0.000489 0.120283 0.332109 0.488807 -0.283360 -0.062500 1 0 0 0 0 0 4 309987
-0.002332 -0.000489 0.120283 0.332110 0.488806 -0.283359 -0.062500 1 0 0 0 0 0 4 310978
-0.002332 -0.000489 0.120283 0.332102 0.488797 -0.283366 -0.062500 1 0 0 0 0 0 4 311984
-0.002332 -0.000489 0.120283 0.332106 0.488817 -0.283366 -0.062500 1 0 0 0 0 0 4 312974
-0.002332 -0.000489 0.120283 0.332110 0.488808 -0.283360 -0.062500 1 0 0 0 0 0 4 313984
-0.002332 -0.000489 0.120283 0.332102 0.488798 -0.283366 -0.062500 1 0 0 0 0 0 4 314987
-0.002332 -0.000489 0.120283 0.332106 0.488817 -0.283366 -0.062500 1 0 0 0 0 0 4 315975
-0.002332 -0.000489 0.120283 0.332102 0.488799 -0.283367 -0.062500 1 0 0 0 0 0 4 316985
-0.002332 -0.000489 0.120283 0.332097 0.488808 -0.283353 -0.062500 1 0 0 0 0 0 4 317989
-0.002332 -0.000489 0.120283 0.332100 0.488798 -0.283365 -0.062500 1 0 0 0 0 0 4 318976
-0.002332 -0.000489 0.120283 0.332105 0.488817 -0.283366 -0.062500 1 0 0 0 0 0 4 319984
-0.002332 -0.000489 0.120283 0.332109 0.488808 -0.283359 -0.062500 1 0 0 0 0 0 4 320989
-0.002332 -0.000489 0.120283 0.332102 0.488798 -0.283366 -0.062500 1 0 0 0 0 0 4 321976
-0.002332 -0.000489 0.120283 0.332106 0.488817 -0.283366 -0.062500 1 0 0 0 0 0 4 322975
-0.002332 -0.000489 0.120283 0.332110 0.488808 -0.283359 -0.062500 1 0 0 0 0 0 4 323986
-0.002332 -0.000489 0.120283 0.332102 0.488798 -0.283366 -0.062500 1 0 0 0 0 0 4 324985
-0.002332 -0.000489 0.120283 0.332109 0.488805 -0.283359 -0.062500 1 0 0 0 0 0 4 325981
-0.002332 -0.000489 0.120283 0.332099 0.488809 -0.283372 -0.062500 1 0 0 0 0 0 4 326984
-0.002332 -0.000489 0.120283 0.332109 0.488807 -0.283360 -0.062500 1 0 0 0 0 0 4 327993
-0.002332 -0.000489 0.120283 0.332110 0.488806 -0.283359 -0.062500 1 0 0 0 0 0 4 328996
-0.002332 -0.000489 0.120283 0.332099 0.488809 -0.283372 -0.062500 1 0 0 0 0 0 4 329968
-0.002332 -0.000489 0.120283 0.332109 0.488807 -0.283360 -0.062500 1 0 0 0 0 0 4 330987
-0.002332 -0.000489 0.120283 0.332102 0.488798 -0.283366 -0.062500 1 0 0 0 0 0 4 332218
-0.002332 -0.000489 0.120283 0.332110 0.488805 -0.283360 -0.062500 1 0 0 0 0 0 4 332994
-0.002332 -0.000489 0.120283 0.332107 0.488818 -0.283366 -0.062500 1 0 0 0 0 0 4 333984
-0.002332 -0.000489 0.120283 0.332090 0.488802 -0.283360 -0.062500 1 0 0 0 0 0 4 334999
-0.002332 -0.000489 0.120283 0.332108 0.488806 -0.283359 -0.062500 1 0 0 0 0 0 4 335988
-0.002332 -0.000489 0.120283 0.332098 0.488809 -0.283372 -0.062500 1 0 0 0 0 0 4 336988
-0.002332 -0.000489 0.120283 0.332109 0.488807 -0.283360 -0.062500 1 0 0 0 0 0 4 337988
-0.002332 -0.000489 0.120283 0.332110 0.488807 -0.283359 -0.062500 1 0 0 0 0 0 4 338989
-0.002332 -0.000489 0.120283 0.332102 0.488798 -0.283366 -0.062500 1 0 0 0 0 0 4 339986
-0.002332 -0.000489 0.120283 0.332106 0.488817 -0.283366 -0.062500 1 0 0 0 0 0 4 340984
-0.002332 -0.000489 0.120283 0.332102 0.488799 -0.283367 -0.062500 1 0 0 0 0 0 4 341987
-0.002332 -0.000489 0.120283 0.332109 0.488805 -0.283360 -0.062500 1 0 0 0 0 0 4 342993
-0.002332 -0.000489 0.120283 0.332110 0.488806 -0.283359 -0.062500 1 0 0 0 0 0 4 343986
-0.002332 -0.000489 0.120283 0.332099 0.488809 -0.283372 -0.062500 1 0 0 0 0 0 4 344986
-0.002332 -0.000489 0.120283 0.332109 0.488807 -0.283360 -0.062500 1 0 0 0 0 0 4 345986
-0.002332 -0.000489 0.120283 0.332102 0.488797 -0.283366 -0.062500 1 0 0 0 0 0 4 346988
-0.002332 -0.000489 0.120283 0.332110 0.488805 -0.283360 -0.062500 1 0 0 0 0 0 4 347986
-0.002332 -0.000489 0.120283 0.332107 0.488818 -0.283366 -0.062500 1 0 0 0 0 0 4 348987
-0.002332 -0.000489 0.120283 0.332090 0.488802 -0.283360 -0.062500 1 0 0 0 0 0 4 349997
-0.002332 -0.000489 0.120283 0.332108 0.488806 -0.283359 -0.062500 1 0 0 0 0 0 4 350991
-0.002332 -0.000489 0.120283 0.332098 0.488809 -0.283372 -0.062500 1 0 0 0 0 0 4 351990
-0.002332 -0.000489 0.120283 0.332109 0.488807 -0.283360 -0.062500 1 0 0 0 0 0 4 352986
-0.002332 -0.000489 0.120283 0.332110 0.488806 -0.283359 -0.062500 1 0 0 0 0 0 4 353987
-0.002332 -0.000489 0.120283 0.332099 0.488809 -0.283372 -0.062500 1 0 0 0 0 0 4 354986
-0.002332 -0.000489 0.120283 0.332109 0.488807 -0.283360 -0.062500 1 0 0 0 0 0 4 355984
-0.002332 -0.000489 0.120283 0.332102 0.488798 -0.283366 -0.062500 1 0 0 0 0 0 4 356990
-0.002332 -0.000489 0.120283 0.332109 0.488805 -0.283360 -0.062500 1 0 0 0 0 0 4 357991
-0.002332 -0.000489 0.120283 0.332107 0.488818 -0.283365 -0.062500 1 0 0 0 0 0 4 358988
-0.002332 -0.000489 0.120283 0.332102 0.488799 -0.283367 -0.062500 1 0 0 0 0 0 4 359987
-0.002332 -0.000489 0.120283 0.332110 0.488805 -0.283360 -0.062500 1 0 0 0 0 0 4 360987
-0.002332 -0.000489 0.120283 0.332102 0.488797 -0.283366 -0.062500 1 0 0 0 0 0 4 361986
-0.002332 -0.000489 0.120283 0.332106 0.488817 -0.283366 -0.062500 1 0 0 0 0 0 4 362987
-0.002332 -0.000489 0.120283 0.332098 0.488810 -0.283353 -0.062500 1 0 0 0 0 0 4 363987
-0.002332 -0.000489 0.120283 0.332101 0.488798 -0.283365 -0.062500 1 0 0 0 0 0 4 364985
-0.002332 -0.000489 0.120283 0.332105 0.488817 -0.283366 -0.062500 1 0 0 0 0 0 4 365985
-0.002332 -0.000489 0.120283 0.332101 0.488799 -0.283366 -0.062500 1 0 0 0 0 0 4 366988
-0.002332 -0.000489 0.120283 0.332109 0.488805 -0.283360 -0.062500 1 0 0 0 0 0 4 367979
-0.002332 -0.000489 0.120283 0.332110 0.488806 -0.283359 -0.062500 1 0 0 0 0 0 4 368976
-0.002332 -0.000489 0.120283 0.332099 0.488809 -0.283372 -0.062500 1 0 0 0 0 0 4 369989
-0.002332 -0.000489 0.120283 0.332109 0.488807 -0.283360 -0.062500 1 0 0 0 0 0 4 370989
-0.002332 -0.000489 0.120283 0.332102 0.488797 -0.283366 -0.062500 1 0 0 0 0 0 4 371989
-0.002332 -0.000489 0.120283 0.332106 0.488817 -0.283366 -0.062500 1 0 0 0 0 0 4 372992
-0.002332 -0.000489 0.120283 0.332110 0.488808 -0.283360 -0.062500 1 0 0 0 0 0 4 373989
-0.002332 -0.000489 0.120283 0.332102 0.488798 -0.283366 -0.062500 1 0 0 0 0 0 4 374987
-0.002332 -0.000489 0.120283 0.332110 0.488805 -0.283360 -0.062500 1 0 0 0 0 0 4 375986
-0.002332 -0.000489 0.120283 0.332099 0.488809 -0.283373 -0.062500 1 0 0 0 0 0 4 376984
-0.002332 -0.000489 0.120283 0.332097 0.488809 -0.283354 -0.062500 1 0 0 0 0 0 4 377986
-0.002332 -0.000489 0.120283 0.332108 0.488807 -0.283358 -0.062500 1 0 0 0 0 0 4 378986
-0.002332 -0.000489 0.120283 0.332098 0.488809 -0.283372 -0.062500 1 0 0 0 0 0 4 379982
-0.002332 -0.000489 0.120283 0.332109 0.488807 -0.283360 -0.062500 1 0 0 0 0 0 4 380978
-0.002332 -0.000489 0.120283 0.332102 0.488798 -0.283366 -0.062500 1 0 0 0 0 0 4 381978
-0.002332 -0.000489 0.120283 0.332109 0.488805 -0.283359 -0.062500 1 0 0 0 0 0 4 382977
-0.002332 -0.000489 0.120283 0.332107 0.488818 -0.283365 -0.062500 1 0 0 0 0 0 4 383984
-0.002332 -0.000489 0.120283 0.332102 0.488799 -0.283366 -0.062500 1 0 0 0 0 0 4 384973
-0.002332 -0.000489 0.120283 0.332109 0.488805 -0.283360 -0.062500 1 0 0 0 0 0 4 385983
-0.002332 -0.000489 0.120283 0.332098 0.488809 -0.283373 -0.062500 1 0 0 0 0 0 4 386986
-0.002332 -0.000489 0.120283 0.332109 0.488807 -0.283360 -0.062500 1 0 0 0 0 0 4 387973
-0.002332 -0.000489 0.120283 0.332110 0.488806 -0.283359 -0.062500 1 0 0 0 0 0 4 388984
-0.002332 -0.000489 0.120283 0.332102 0.488797 -0.283366 -0.062500 1 0 0 0 0 0 4 389973
-0.002332 -0.000489 0.120283 0.332106 0.488817 -0.283366 -0.062500 1 0 0 0 0 0 4 390972
-0.002332 -0.000489 0.120283 0.332110 0.488808 -0.283360 -0.062500 1 0 0 0 0 0 4 391983
-0.002337 -0.000471 0.120273 0.406380 0.233273 -0.136906 -0.062500 1 0 0 0 0 0 4 392972
-0.002340 -0.000461 0.120269 0.382708 0.319444 -0.208298 -0.062500 1 0 0 0 0 0 4 393982
-0.002342 -0.000457 0.120268 0.364055 0.383682 -0.245408 -0.062500 1 0 0 0 0 0 4 394973
-0.002342 -0.000455 0.120268 0.353789 0.417847 -0.259558 -0.062500 1 0 0 0 0 0 4 395981
-0.002343 -0.000454 0.120267 0.348467 0.435115 -0.264601 -0.062500 1 0 0 0 0 0 4 396983
-0.002343 -0.000453 0.120267 0.345745 0.443744 -0.266370 -0.062500 1 0 0 0 0 0 4 397986
-0.002343 -0.000453 0.120267 0.344383 0.448059 -0.266984 -0.062500 1 0 0 0 0 0 4 398971
-0.002343 -0.000453 0.120267 0.343695 0.450234 -0.267200 -0.062500 1 0 0 0 0 0 4 399982
-0.002343 -0.000452 0.120267 0.343343 0.451309 -0.267275 -0.062500 1 0 0 0 0 0 4 400985
-0.002343 -0.000452 0.120267 0.343169 0.451833 -0.267303 -0.062500 1 0 0 0 0 0 4 401972
-0.002343 -0.000452 0.120267 0.343082 0.452116 -0.267312 -0.062500 1 0 0 0 0 0 4 402981
-0.002343 -0.000452 0.120267 0.343029 0.452250 -0.267314 -0.062500 1 0 0 0 0 0 4 403982
-0.002343 -0.000452 0.120267 0.343020 0.452313 -0.267314 -0.062500 1 0 0 0 0 0 4 404971
-0.002343 -0.000452 0.120267 0.343009 0.452351 -0.267314 -0.062500 1 0 0 0 0 0 4 405980
-0.002343 -0.000452 0.120267 0.342993 0.452367 -0.267315 -0.062500 1 0 0 0 0 0 4 406971
-0.002343 -0.000452 0.120267 0.343000 0.452377 -0.267307 -0.062500 1 0 0 0 0 0 4 407981
-0.002343 -0.000452 0.120267 0.342993 0.452369 -0.267313 -0.062500 1 0 0 0 0 0 4 408981
-0.002343 -0.000452 0.120267 0.342997 0.452388 -0.267314 -0.062500 1 0 0 0 0 0 4 409983
-0.002343 -0.000452 0.120267 0.342997 0.452390 -0.267314 -0.062500 1 0 0 0 0 0 4 410977
-0.002343 -0.000452 0.120267 0.342993 0.452370 -0.267314 -0.062500 1 0 0 0 0 0 4 411983
-0.002343 -0.000452 0.120267 0.342997 0.452388 -0.267314 -0.062500 1 0 0 0 0 0 4 412979
-0.002343 -0.000452 0.120267 0.342989 0.452381 -0.267321 -0.062500 1 0 0 0 0 0 4 413984
-0.002343 -0.000452 0.120267 0.343000 0.452378 -0.267308 -0.062500 1 0 0 0 0 0 4 414979
-0.002343 -0.000452 0.120267 0.342998 0.452389 -0.267313 -0.062500 1 0 0 0 0 0 4 415991
-0.002343 -0.000452 0.120267 0.342990 0.452381 -0.267321 -0.062500 1 0 0 0 0 0 4 417297
-0.002343 -0.000452 0.120267 0.343000 0.452378 -0.267308 -0.062500 1 0 0 0 0 0 4 417994
-0.002343 -0.000452 0.120267 0.342990 0.452380 -0.267320 -0.062500 1 0 0 0 0 0 4 418993
-0.002343 -0.000452 0.120267 0.342997 0.452389 -0.267315 -0.062500 1 0 0 0 0 0 4 419986
-0.002343 -0.000452 0.120267 0.342998 0.452390 -0.267314 -0.062500 1 0 0 0 0 0 4 420988
-0.002343 -0.000452 0.120267 0.342993 0.452370 -0.267314 -0.062500 1 0 0 0 0 0 4 421965
-0.002343 -0.000452 0.120267 0.342998 0.452388 -0.267314 -0.062500 1 0 0 0 0 0 4 422986
-0.002343 -0.000452 0.120267 0.342990 0.452381 -0.267321 -0.062500 1 0 0 0 0 0 4 423984
-0.002343 -0.000452 0.120267 0.343001 0.452377 -0.267308 -0.062500 1 0 0 0 0 0 4 424984
-0.002343 -0.000452 0.120267 0.342999 0.452389 -0.267313 -0.062500 1 0 0 0 0 0 4 425984
-0.002343 -0.000452 0.120267 0.342990 0.452381 -0.267321 -0.062500 1 0 0 0 0 0 4 426981
-0.002343 -0.000452 0.120267 0.342988 0.452380 -0.267302 -0.062500 1 0 0 0 0 0 4 427982
-0.002343 -0.000452 0.120267 0.342989 0.452380 -0.267319 -0.062500 1 0 0 0 0 0 4 428983
-0.002343 -0.000452 0.120267 0.342997 0.452389 -0.267314 -0.062500 1 0 0 0 0 0 4 429983
-0.002343 -0.000452 0.120267 0.342998 0.452390 -0.267314 -0.062500 1 0 0 0 0 0 4 430985
-0.002343 -0.000452 0.120267 0.342993 0.452370 -0.267314 -0.062500 1 0 0 0 0 0 4 431983
-0.002343 -0.000452 0.120267 0.342997 0.452388 -0.267314 -0.062500 1 0 0 0 0 0 4 432964
-0.002343 -0.000452 0.120267 0.342990 0.452381 -0.267321 -0.062500 1 0 0 0 0 0 4 433983
-0.002343 -0.000452 0.120267 0.343000 0.452377 -0.267308 -0.062500 1 0 0 0 0 0 4 434987
-0.002343 -0.000452 0.120267 0.342998 0.452389 -0.267313 -0.062500 1 0 0 0 0 0 4 435982
-0.002343 -0.000452 0.120267 0.342990 0.452381 -0.267321 -0.062500 1 0 0 0 0 0 4 436982
-0.002343 -0.000452 0.120267 0.343001 0.452377 -0.267308 -0.062500 1 0 0 0 0 0 4 437964
-0.002343 -0.000452 0.120267 0.342990 0.452380 -0.267320 -0.062500 1 0 0 0 0 0 4 438965
-0.002343 -0.000452 0.120267 0.342997 0.452389 -0.267315 -0.062500 1 0 0 0 0 0 4 439983
-0.002343 -0.000452 0.120267 0.342998 0.452390 -0.267314 -0.062500 1 0 0 0 0 0 4 440985
-0.002343 -0.000452 0.120267 0.342994 0.452370 -0.267314 -0.062500 1 0 0 0 0 0 4 441985
-0.002343 -0.000452 0.120267 0.342998 0.452388 -0.267314 -0.062500 1 0 0 0 0 0 4 442985
-0.002343 -0.000452 0.120267 0.342978 0.452384 -0.267315 -0.062500 1 0 0 0 0 0 4 443983
-0.002343 -0.000452 0.120267 0.342999 0.452378 -0.267307 -0.062500 1 0 0 0 0 0 4 444966
-0.002343 -0.000452 0.120267 0.342998 0.452389 -0.267313 -0.062500 1 0 0 0 0 0 4 445963
-0.002343 -0.000452 0.120267 0.342990 0.452381 -0.267321 -0.062500 1 0 0 0 0 0 4 446984
-0.002343 -0.000452 0.120267 0.342997 0.452389 -0.267315 -0.062500 1 0 0 0 0 0 4 447982
-0.002343 -0.000452 0.120267 0.343001 0.452379 -0.267307 -0.062500 1 0 0 0 0 0 4 448981
-0.002343 -0.000452 0.120267 0.342990 0.452380 -0.267320 -0.062500 1 0 0 0 0 0 4 449983
-0.002343 -0.000452 0.120267 0.342997 0.452389 -0.267315 -0.062500 1 0 0 0 0 0 4 450986
-0.002343 -0.000452 0.120267 0.342993 0.452370 -0.267314 -0.062500 1 0 0 0 0 0 4 451974
-0.002343 -0.000452 0.120267 0.342998 0.452388 -0.267314 -0.062500 1 0 0 0 0 0 4 452984
-0.002343 -0.000452 0.120267 0.342990 0.452381 -0.267321 -0.062500 1 0 0 0 0 0 4 453985
-0.002343 -0.000452 0.120267 0.343001 0.452377 -0.267308 -0.062500 1 0 0 0 0 0 4 454984
-0.002343 -0.000452 0.120267 0.342999 0.452388 -0.267313 -0.062500 1 0 0 0 0 0 4 455986
-0.002343 -0.000452 0.120267 0.342990 0.452381 -0.267321 -0.062500 1 0 0 0 0 0 4 456982
-0.002343 -0.000452 0.120267 0.342985 0.452392 -0.267309 -0.062500 1 0 0 0 0 0 4 457983
-0.002343 -0.000452 0.120267 0.343000 0.452379 -0.267306 -0.062500 1 0 0 0 0 0 4 458984
-0.002343 -0.000452 0.120267 0.342990 0.452380 -0.267320 -0.062500 1 0 0 0 0 0 4 459963
-0.002343 -0.000452 0.120267 0.342997 0.452389 -0.267314 -0.062500 1 0 0 0 0 0 4 460982
-0.002343 -0.000452 0.120267 0.342993 0.452370 -0.267314 -0.062500 1 0 0 0 0 0 4 461982
-0.002343 -0.000452 0.120267 0.342997 0.452388 -0.267314 -0.062500 1 0 0 0 0 0 4 462983
-0.002343 -0.000452 0.120267 0.342990 0.452381 -0.267321 -0.062500 1 0 0 0 0 0 4 463973
-0.002343 -0.000452 0.120267 0.342997 0.452389 -0.267315 -0.062500 1 0 0 0 0 0 4 464980
-0.002343 -0.000452 0.120267 0.343001 0.452379 -0.267307 -0.062500 1 0 0 0 0 0 4 465970
-0.002343 -0.000452 0.120267 0.342990 0.452380 -0.267320 -0.062500 1 0 0 0 0 0 4 466982
-0.002343 -0.000452 0.120267 0.342997 0.452389 -0.267315 -0.062500 1 0 0 0 0 0 4 467969
-0.002343 -0.000452 0.120267 0.343001 0.452378 -0.267307 -0.062500 1 0 0 0 0 0 4 468979
-0.002343 -0.000452 0.120267 0.342991 0.452380 -0.267320 -0.062500 1 0 0 0 0 0 4 469975
-0.002343 -0.000452 0.120267 0.342997 0.452389 -0.267315 -0.062500 1 0 0 0 0 0 4 470980
-0.002343 -0.000452 0.120267 0.342993 0.452370 -0.267314 -0.062500 1 0 0 0 0 0 4 471970
-0.002343 -0.000452 0.120267 0.342998 0.452388 -0.267314 -0.062500 1 0 0 0 0 0 4 472980
-0.002343 -0.000452 0.120267 0.342998 0.452390 -0.267314 -0.062500 1 0 0 0 0 0 4 473969
-0.002343 -0.000452 0.120267 0.342978 0.452384 -0.267315 -0.062500 1 0 0 0 0 0 4 474971
-0.002343 -0.000452 0.120267 0.342999 0.452378 -0.267307 -0.062500 1 0 0 0 0 0 4 475979
-0.002343 -0.000452 0.120267 0.342990 0.452380 -0.267320 -0.062500 1 0 0 0 0 0 4 476969
-0.002343 -0.000452 0.120267 0.342997 0.452389 -0.267315 -0.062500 1 0 0 0 0 0 4 477980
-0.002343 -0.000452 0.120267 0.343001 0.452378 -0.267307 -0.062500 1 0 0 0 0 0 4 478970
-0.002343 -0.000452 0.120267 0.342990 0.452380 -0.267320 -0.062500 1 0 0 0 0 0 4 479980
-0.002343 -0.000452 0.120267 0.342997 0.452389 -0.267315 -0.062500 1 0 0 0 0 0 4 480968
-0.002343 -0.000452 0.120267 0.342990 0.452382 -0.267321 -0.062500 1 0 0 0 0 0 4 481980
-0.002343 -0.000452 0.120267 0.343000 0.452378 -0.267308 -0.062500 1 0 0 0 0 0 4 482969
-0.002343 -0.000452 0.120267 0.342998 0.452389 -0.267313 -0.062500 1 0 0 0 0 0 4 483973
-0.002343 -0.000452 0.120267 0.342990 0.452381 -0.267321 -0.062500 1 0 0 0 0 0 4 484979
-0.002343 -0.000452 0.120267 0.343001 0.452378 -0.267308 -0.062500 1 0 0 0 0 0 4 485968
-0.002348 -0.000434 0.120257 0.417221 0.196991 -0.120730 -0.062500 1 0 0 0 0 0 4 486980
-0.002351 -0.000425 0.120253 0.393576 0.283084 -0.192194 -0.062500 1 0 0 0 0 0 4 487970
-0.002352 -0.000421 0.120252 0.374932 0.347296 -0.229328 -0.062500 1 0 0 0 0 0 4 488979
-0.002353 -0.000418 0.120251 0.364662 0.381437 -0.243483 -0.062500 1 0 0 0 0 0 4 489968
-0.002354 -0.000417 0.120251 0.359362 0.398703 -0.248533 -0.062500 1 0 0 0 0 0 4 490981
-0.002354 -0.000417 0.120251 0.356628 0.407343 -0.250306 -0.062500 1 0 0 0 0 0 4 491979
-0.002354 -0.000416 0.120251 0.355265 0.411659 -0.250923 -0.062500 1 0 0 0 0 0 4 492978
-0.002354 -0.000416 0.120251 0.354580 0.413822 -0.251134 -0.062500 1 0 0 0 0 0 4 493984
-0.002354 -0.000416 0.120251 0.354229 0.414895 -0.251208 -0.062500 1 0 0 0 0 0 4 494987
-0.002354 -0.000416 0.120251 0.354052 0.415431 -0.251243 -0.062500 1 0 0 0 0 0 4 495976
-0.002354 -0.000416 0.120251 0.353968 0.415702 -0.251247 -0.062500 1 0 0 0 0 0 4 496974
-0.002354 -0.000416 0.120251 0.353928 0.415833 -0.251254 -0.062500 1 0 0 0 0 0 4 497974
-0.002354 -0.000416 0.120251 0.353892 0.415912 -0.251249 -0.062500 1 0 0 0 0 0 4 498986
-0.002354 -0.000416 0.120251 0.353894 0.415937 -0.251248 -0.062500 1 0 0 0 0 0 4 499989
-0.002354 -0.000416 0.120251 0.353892 0.415950 -0.251255 -0.062500 1 0 0 0 0 0 4 500988
-0.002354 -0.000416 0.120251 0.353885 0.415973 -0.251249 -0.062500 1 0 0 0 0 0 4 501982
-0.002354 -0.000416 0.120251 0.353876 0.415967 -0.251255 -0.062500 1 0 0 0 0 0 4 502989
-0.002354 -0.000416 0.120251 0.353883 0.415975 -0.251249 -0.062500 1 0 0 0 0 0 4 503980
-0.002354 -0.000416 0.120251 0.353876 0.415967 -0.251255 -0.062500 1 0 0 0 0 0 4 504981
-0.002354 -0.000416 0.120251 0.353884 0.415974 -0.251249 -0.062500 1 0 0 0 0 0 4 505980
-0.002354 -0.000416 0.120251 0.353885 0.415975 -0.251248 -0.062500 1 0 0 0 0 0 4 506980
-0.002354 -0.000416 0.120251 0.353877 0.415966 -0.251255 -0.062500 1 0 0 0 0 0 4 507966
-0.002354 -0.000416 0.120251 0.353884 0.415974 -0.251249 -0.062500 1 0 0 0 0 0 4 508989
-0.002354 -0.000416 0.120251 0.353877 0.415966 -0.251255 -0.062500 1 0 0 0 0 0 4 509985
-0.002354 -0.000416 0.120251 0.353884 0.415974 -0.251249 -0.062500 1 0 0 0 0 0 4 510986
-0.002354 -0.000416 0.120251 0.353882 0.415986 -0.251255 -0.062500 1 0 0 0 0 0 4 511982
-0.002354 -0.000416 0.120251 0.353876 0.415968 -0.251256 -0.062500 1 0 0 0 0 0 4 512960
-0.002354 -0.000416 0.120251 0.353884 0.415974 -0.251249 -0.062500 1 0 0 0 0 0 4 513961
-0.002354 -0.000416 0.120251 0.353877 0.415966 -0.251255 -0.062500 1 0 0 0 0 0 4 514982
-0.002354 -0.000416 0.120251 0.353872 0.415977 -0.251243 -0.062500 1 0 0 0 0 0 4 515981
-0.002354 -0.000416 0.120251 0.353883 0.415975 -0.251247 -0.062500 1 0 0 0 0 0 4 516980
-0.002354 -0.000416 0.120251 0.353876 0.415966 -0.251255 -0.062500 1 0 0 0 0 0 4 517984
-0.002354 -0.000416 0.120251 0.353880 0.415986 -0.251255 -0.062500 1 0 0 0 0 0 4 518962
-0.002354 -0.000416 0.120251 0.353876 0.415968 -0.251256 -0.062500 1 0 0 0 0 0 4 519981
-0.002354 -0.000416 0.120251 0.353883 0.415974 -0.251249 -0.062500 1 0 0 0 0 0 4 520980
-0.002354 -0.000416 0.120251 0.353885 0.415975 -0.251248 -0.062500 1 0 0 0 0 0 4 521979
-0.002354 -0.000416 0.120251 0.353877 0.415966 -0.251255 -0.062500 1 0 0 0 0 0 4 522981
-0.002354 -0.000416 0.120251 0.353884 0.415974 -0.251249 -0.062500 1 0 0 0 0 0 4 523979
-0.002354 -0.000416 0.120251 0.353877 0.415966 -0.251255 -0.062500 1 0 0 0 0 0 4 524983
-0.002354 -0.000416 0.120251 0.353884 0.415974 -0.251249 -0.062500 1 0 0 0 0 0 4 525962
-0.002354 -0.000416 0.120251 0.353881 0.415987 -0.251255 -0.062500 1 0 0 0 0 0 4 526983
-0.002354 -0.000416 0.120251 0.353876 0.415968 -0.251256 -0.062500 1 0 0 0 0 0 4 527979
-0.002354 -0.000416 0.120251 0.353884 0.415974 -0.251249 -0.062500 1 0 0 0 0 0 4 528979
-0.002354 -0.000416 0.120251 0.353877 0.415966 -0.251255 -0.062500 1 0 0 0 0 0 4 529978
-0.002354 -0.000416 0.120251 0.353872 0.415977 -0.251243 -0.062500 1 0 0 0 0 0 4 530980
-0.002354 -0.000416 0.120251 0.353883 0.415975 -0.251247 -0.062500 1 0 0 0 0 0 4 531981
-0.002354 -0.000416 0.120251 0.353876 0.415966 -0.251255 -0.062500 1 0 0 0 0 0 4 532960
-0.002354 -0.000416 0.120251 0.353884 0.415974 -0.251248 -0.062500 1 0 0 0 0 0 4 533979
-0.002354 -0.000416 0.120251 0.353873 0.415978 -0.251262 -0.062500 1 0 0 0 0 0 4 534983
-0.002354 -0.000416 0.120251 0.353883 0.415975 -0.251250 -0.062500 1 0 0 0 0 0 4 535971
-0.002354 -0.000416 0.120251 0.353884 0.415975 -0.251248 -0.062500 1 0 0 0 0 0 4 536978
-0.002354 -0.000416 0.120251 0.353877 0.415967 -0.251255 -0.062500 1 0 0 0 0 0 4 537982
-0.002354 -0.000416 0.120251 0.353884 0.415974 -0.251249 -0.062500 1 0 0 0 0 0 4 538981
-0.002354 -0.000416 0.120251 0.353876 0.415966 -0.251255 -0.062500 1 0 0 0 0 0 4 539979
-0.002354 -0.000416 0.120251 0.353884 0.415974 -0.251249 -0.062500 1 0 0 0 0 0 4 540980
-0.002354 -0.000416 0.120251 0.353885 0.415975 -0.251248 -0.062500 1 0 0 0 0 0 4 541980
-0.002354 -0.000416 0.120251 0.353873 0.415978 -0.251262 -0.062500 1 0 0 0 0 0 4 542981
-0.002354 -0.000416 0.120251 0.353884 0.415975 -0.251250 -0.062500 1 0 0 0 0 0 4 543979
-0.002354 -0.000416 0.120251 0.353877 0.415966 -0.251255 -0.062500 1 0 0 0 0 0 4 544969
-0.002354 -0.000416 0.120251 0.353872 0.415977 -0.251243 -0.062500 1 0 0 0 0 0 4 545979
-0.002354 -0.000416 0.120251 0.353883 0.415975 -0.251247 -0.062500 1 0 0 0 0 0 4 546971
-0.002354 -0.000416 0.120251 0.353876 0.415966 -0.251255 -0.062500 1 0 0 0 0 0 4 547978
-0.002354 -0.000416 0.120251 0.353884 0.415974 -0.251248 -0.062500 1 0 0 0 0 0 4 548967
-0.002354 -0.000416 0.120251 0.353873 0.415978 -0.251262 -0.062500 1 0 0 0 0 0 4 549978
-0.002354 -0.000416 0.120251 0.353883 0.415976 -0.251250 -0.062500 1 0 0 0 0 0 4 550968
-0.002354 -0.000416 0.120251 0.353884 0.415975 -0.251248 -0.062500 1 0 0 0 0 0 4 551977
-0.002354 -0.000416 0.120251 0.353876 0.415967 -0.251255 -0.062500 1 0 0 0 0 0 4 552966
-0.002354 -0.000416 0.120251 0.353884 0.415974 -0.251249 -0.062500 1 0 0 0 0 0 4 553977
-0.002354 -0.000416 0.120251 0.353876 0.415966 -0.251255 -0.062500 1 0 0 0 0 0 4 554967
-0.002354 -0.000416 0.120251 0.353884 0.415974 -0.251249 -0.062500 1 0 0 0 0 0 4 555978
-0.002354 -0.000416 0.120251 0.353885 0.415975 -0.251248 -0.062500 1 0 0 0 0 0 4 556966
-0.002354 -0.000416 0.120251 0.353873 0.415978 -0.251262 -0.062500 1 0 0 0 0 0 4 557953
-0.002354 -0.000416 0.120251 0.353884 0.415976 -0.251250 -0.062500 1 0 0 0 0 0 4 559085
-0.002354 -0.000416 0.120251 0.353885 0.415975 -0.251248 -0.062500 1 0 0 0 0 0 4 559967
-0.002354 -0.000416 0.120251 0.353877 0.415967 -0.251255 -0.062500 1 0 0 0 0 0 4 560976
-0.002354 -0.000416 0.120251 0.353872 0.415977 -0.251242 -0.062500 1 0 0 0 0 0 4 561965
-0.002354 -0.000416 0.120251 0.353875 0.415967 -0.251254 -0.062500 1 0 0 0 0 0 4 562976
-0.002354 -0.000416 0.120251 0.353883 0.415974 -0.251248 -0.062500 1 0 0 0 0 0 4 563951
-0.002354 -0.000416 0.120251 0.353876 0.415966 -0.251255 -0.062500 1 0 0 0 0 0 4 564966
-0.002354 -0.000416 0.120251 0.353884 0.415974 -0.251249 -0.062500 1 0 0 0 0 0 4 565975
-0.002354 -0.000416 0.120251 0.353881 0.415986 -0.251255 -0.062500 1 0 0 0 0 0 4 566967
-0.002354 -0.000416 0.120251 0.353876 0.415968 -0.251256 -0.062500 1 0 0 0 0 0 4 567975
-0.002354 -0.000416 0.120251 0.353884 0.415974 -0.251249 -0.062500 1 0 0 0 0 0 4 568965
-0.002354 -0.000416 0.120251 0.353885 0.415975 -0.251248 -0.062500 1 0 0 0 0 0 4 569976
-0.002354 -0.000416 0.120251 0.353877 0.415966 -0.251255 -0.062500 1 0 0 0 0 0 4 570965
-0.002354 -0.000416 0.120251 0.353884 0.415974 -0.251249 -0.062500 1 0 0 0 0 0 4 571976
-0.002354 -0.000416 0.120251 0.353877 0.415966 -0.251255 -0.062500 1 0 0 0 0 0 4 572965
-0.002354 -0.000416 0.120251 0.353884 0.415974 -0.251249 -0.062500 1 0 0 0 0 0 4 573978
-0.002354 -0.000416 0.120251 0.353873 0.415978 -0.251262 -0.062500 1 0 0 0 0 0 4 574974
-0.002354 -0.000416 0.120251 0.353871 0.415978 -0.251243 -0.062500 1 0 0 0 0 0 4 575966
-0.002354 -0.000416 0.120251 0.353883 0.415976 -0.251247 -0.062500 1 0 0 0 0 0 4 576966
-0.002354 -0.000416 0.120251 0.353876 0.415966 -0.251255 -0.062500 1 0 0 0 0 0 4 577990
-0.002354 -0.000416 0.120251 0.353883 0.415974 -0.251249 -0.062500 1 0 0 0 0 0 4 578986
-0.002354 -0.000416 0.120251 0.353876 0.415966 -0.251255 -0.062500 1 0 0 0 0 0 4 579980
-0.002354 -0.000416 0.120251 0.353884 0.415974 -0.251249 -0.062500 1 0 0 0 0 0 4 580981
-0.002354 -0.000416 0.120251 0.353881 0.415987 -0.251255 -0.062500 1 0 0 0 0 0 4 581987
-0.002354 -0.000416 0.120251 0.353876 0.415968 -0.251256 -0.062500 1 0 0 0 0 0 4 582969
-0.002354 -0.000416 0.120251 0.353884 0.415974 -0.251249 -0.062500 1 0 0 0 0 0 4 583984
-0.002354 -0.000416 0.120251 0.353885 0.415975 -0.251248 -0.062500 1 0 0 0 0 0 4 584978
-0.002354 -0.000416 0.120251 0.353877 0.415966 -0.251255 -0.062500 1 0 0 0 0 0 4 585982
-0.002354 -0.000416 0.120251 0.353884 0.415974 -0.251249 -0.062500 1 0 0 0 0 0 4 586982
-0.002354 -0.000416 0.120251 0.353877 0.415966 -0.251255 -0.062500 1 0 0 0 0 0 4 587981
-0.002354 -0.000416 0.120251 0.353884 0.415974 -0.251249 -0.062500 1 0 0 0 0 0 4 588979
-0.002354 -0.000416 0.120251 0.353882 0.415986 -0.251255 -0.062500 1 0 0 0 0 0 4 589979
-0.002354 -0.000416 0.120251 0.353877 0.415968 -0.251256 -0.062500 1 0 0 0 0 0 4 590979
-0.002354 -0.000416 0.120251 0.353872 0.415977 -0.251243 -0.062500 1 0 0 0 0 0 4 591978
-0.002354 -0.000416 0.120251 0.353875 0.415967 -0.251254 -0.062500 1 0 0 0 0 0 4 592980
-0.002354 -0.000416 0.120251 0.353883 0.415974 -0.251249 -0.062500 1 0 0 0 0 0 4 593984
-0.002354 -0.000416 0.120251 0.353884 0.415975 -0.251248 -0.062500 1 0 0 0 0 0 4 594982
-0.002354 -0.000416 0.120251 0.353876 0.415966 -0.251255 -0.062500 1 0 0 0 0 0 4 595979
-0.002354 -0.000416 0.120251 0.353884 0.415974 -0.251248 -0.062500 1 0 0 0 0 0 4 596979
-0.002354 -0.000416 0.120251 0.353873 0.415978 -0.251262 -0.062500 1 0 0 0 0 0 4 597976
-0.002354 -0.000416 0.120251 0.353883 0.415975 -0.251250 -0.062500 1 0 0 0 0 0 4 598979
-0.002354 -0.000416 0.120251 0.353885 0.415975 -0.251248 -0.062500 1 0 0 0 0 0 4 599977
-0.002354 -0.000416 0.120251 0.353877 0.415966 -0.251255 -0.062500 1 0 0 0 0 0 4 600978
-0.002354 -0.000416 0.120251 0.353884 0.415974 -0.251249 -0.062500 1 0 0 0 0 0 4 601982
-0.002354 -0.000416 0.120251 0.353877 0.415966 -0.251255 -0.062500 1 0 0 0 0 0 4 602979
-0.002354 -0.000416 0.120251 0.353884 0.415974 -0.251249 -0.062500 1 0 0 0 0 0 4 603977
-0.002354 -0.000416 0.120251 0.353885 0.415975 -0.251248 -0.062500 1 0 0 0 0 0 4 604977
-0.002354 -0.000416 0.120251 0.353874 0.415978 -0.251262 -0.062500 1 0 0 0 0 0 4 605978
-0.002354 -0.000416 0.120251 0.353871 0.415978 -0.251243 -0.062500 1 0 0 0 0 0 4 606980
-0.002354 -0.000416 0.120251 0.353875 0.415967 -0.251254 -0.062500 1 0 0 0 0 0 4 607976
-0.002354 -0.000416 0.120251 0.353883 0.415974 -0.251249 -0.062500 1 0 0 0 0 0 4 608981
-0.002354 -0.000416 0.120251 0.353884 0.415975 -0.251248 -0.062500 1 0 0 0 0 0 4 609977
-0.002354 -0.000416 0.120251 0.353876 0.415966 -0.251255 -0.062500 1 0 0 0 0 0 4 610979
-0.002354 -0.000416 0.120251 0.353884 0.415974 -0.251249 -0.062500 1 0 0 0 0 0 4 611978
-0.002354 -0.000416 0.120251 0.353873 0.415978 -0.251262 -0.062500 1 0 0 0 0 0 4 612978
-0.002354 -0.000416 0.120251 0.353883 0.415975 -0.251250 -0.062500 1 0 0 0 0 0 4 613959
-0.002354 -0.000416 0.120251 0.353885 0.415975 -0.251248 -0.062500 1 0 0 0 0 0 4 614978
-0.002354 -0.000416 0.120251 0.353877 0.415967 -0.251255 -0.062500 1 0 0 0 0 0 4 615975
-0.002354 -0.000416 0.120251 0.353884 0.415974 -0.251249 -0.062500 1 0 0 0 0 0 4 616969
-0.002354 -0.000416 0.120251 0.353877 0.415966 -0.251255 -0.062500 1 0 0 0 0 0 4 617969
-0.002354 -0.000416 0.120251 0.353884 0.415974 -0.251249 -0.062500 1 0 0 0 0 0 4 619042
-0.002354 -0.000416 0.120251 0.353885 0.415975 -0.251248 -0.062500 1 0 0 0 0 0 4 620047
-0.002354 -0.000416 0.120251 0.353874 0.415978 -0.251262 -0.062500 1 0 0 0 0 0 4 621013
-0.002354 -0.000416 0.120251 0.353871 0.415978 -0.251243 -0.062500 1 0 0 0 0 0 4 622012
-0.002354 -0.000416 0.120251 0.353875 0.415967 -0.251254 -0.062500 1 0 0 0 0 0 4 623014
-0.002354 -0.000416 0.120251 0.353883 0.415974 -0.251249 -0.062500 1 0 0 0 0 0 4 624036
-0.002354 -0.000416 0.120251 0.353884 0.415975 -0.251248 -0.062500 1 0 0 0 0 0 4 625036
-0.002354 -0.000416 0.120251 0.353876 0.415966 -0.251255 -0.062500 1 0 0 0 0 0 4 626017
-0.002354 -0.000416 0.120251 0.353884 0.415974 -0.251249 -0.062500 1 0 0 0 0 0 4 627011
-0.002354 -0.000416 0.120251 0.353876 0.415966 -0.251255 -0.062500 1 0 0 0 0 0 4 628009
-0.002354 -0.000416 0.120251 0.353880 0.415986 -0.251255 -0.062500 1 0 0 0 0 0 4 629010
-0.002354 -0.000416 0.120251 0.353884 0.415976 -0.251249 -0.062500 1 0 0 0 0 0 4 630040
-0.002354 -0.000416 0.120251 0.353877 0.415967 -0.251255 -0.062500 1 0 0 0 0 0 4 631035
-0.002354 -0.000416 0.120251 0.353884 0.415974 -0.251249 -0.062500 1 0 0 0 0 0 4 632033
-0.002354 -0.000416 0.120251 0.353877 0.415966 -0.251255 -0.062500 1 0 0 0 0 0 4 633032
-0.002354 -0.000416 0.120251 0.353884 0.415974 -0.251249 -0.062500 1 0 0 0 0 0 4 634033
-0.002354 -0.000416 0.120251 0.353885 0.415975 -0.251248 -0.062500 1 0 0 0 0 0 4 634966
-0.002354 -0.000416 0.120251 0.353877 0.415966 -0.251255 -0.062500 1 0 0 0 0 0 4 635966
-0.002354 -0.000416 0.120251 0.353884 0.415974 -0.251249 -0.062500 1 0 0 0 0 0 4 636965
-0.002354 -0.000416 0.120251 0.353861 0.415980 -0.251255 -0.062500 1 0 0 0 0 0 4 637974
-0.002354 -0.000416 0.120251 0.353882 0.415976 -0.251249 -0.062500 1 0 0 0 0 0 4 638965
-0.002354 -0.000416 0.120251 0.353884 0.415975 -0.251248 -0.062500 1 0 0 0 0 0 4 639974
-0.002354 -0.000416 0.120251 0.353876 0.415966 -0.251255 -0.062500 1 0 0 0 0 0 4 640963
-0.002354 -0.000416 0.120251 0.353884 0.415974 -0.251249 -0.062500 1 0 0 0 0 0 4 641965
[truncated: 5,864,654 more chars]
