# Supplementary material for: Increasing Patient Engagement in Rehabilitation Exercises Using Computer-Based Citizen Science
Source: PLoS One. 2015 Mar 20;10(3):e0117013. doi: 10.1371/journal.pone.0117013 (PMC4368773; doi:10.1371/journal.pone.0117013)
Supplement: S2 Dataset — (ZIP) [file pone.0117013.s002.zip › Dataset_S2/H12/H12_with.dat]

0.009392 -0.021082 0.170127 -0.420914 -1.048485 -3.162299 -0.000000 1 0 0 0 0 0 0 846
0.009402 -0.021025 0.170251 -0.185221 -0.836454 -1.951348 -0.000031 1 0 0 0 0 0 0 1854
0.009429 -0.020947 0.170369 -0.382542 -1.076258 -1.778150 -0.000062 1 0 0 0 0 0 0 2843
0.009425 -0.020848 0.170484 0.004909 -1.371169 -1.755052 -0.000094 1 0 0 0 0 0 0 3853
0.009431 -0.020767 0.170591 -0.106815 -1.142019 -1.656096 -0.000125 1 0 0 0 0 0 0 4843
0.009424 -0.020692 0.170686 0.059801 -1.043499 -1.519817 -0.000156 1 0 0 0 0 0 0 5853
0.009410 -0.020620 0.170776 0.159005 -0.981759 -1.455873 -0.000187 1 0 0 0 0 0 0 6843
0.009413 -0.020557 0.170855 -0.055907 -0.858283 -1.336626 -0.000219 1 0 0 0 0 0 0 7853
0.009411 -0.020517 0.170922 -0.026741 -0.533518 -1.189996 -0.000250 1 0 0 0 0 0 0 8843
0.009421 -0.020472 0.170976 -0.178824 -0.551131 -1.025090 -0.000281 1 0 0 0 0 0 0 9852
0.009424 -0.020444 0.171016 -0.112074 -0.317215 -0.865547 -0.000323 1 0 0 0 0 0 0 11172
0.009424 -0.020426 0.171050 -0.068811 -0.165023 -0.780082 -0.000344 1 0 0 0 0 0 0 11854
0.009430 -0.020438 0.171066 -0.146602 0.252690 -0.570660 -0.000381 1 0 0 0 0 0 0 13039
0.009445 -0.020424 0.171080 -0.282696 -0.031886 -0.548939 -0.000406 1 0 0 0 0 0 0 13843
0.009446 -0.020393 0.171088 -0.108385 -0.277546 -0.473038 -0.000438 1 0 0 0 0 0 0 14854
0.009446 -0.020377 0.171091 -0.090001 -0.097332 -0.439603 -0.000469 1 0 0 0 0 0 0 15844
0.009439 -0.020346 0.171093 -0.003703 -0.271739 -0.437576 -0.000500 1 0 0 0 0 0 0 16849
0.009449 -0.020313 0.171086 -0.217695 -0.296763 -0.351154 -0.000532 1 0 0 0 0 0 0 17857
0.009448 -0.020274 0.171083 -0.094401 -0.374473 -0.411401 -0.000563 1 0 0 0 0 0 0 18862
0.009447 -0.020254 0.171082 -0.098736 -0.115499 -0.461375 -0.000594 1 0 0 0 0 0 0 19870
0.009460 -0.020228 0.171073 -0.283465 -0.173612 -0.401242 -0.000625 1 0 0 0 0 0 0 20847
0.009460 -0.020192 0.171069 -0.137473 -0.293809 -0.474961 -0.000657 1 0 0 0 0 0 0 21861
0.009460 -0.020174 0.171068 -0.129306 -0.059581 -0.531405 -0.000688 1 0 0 0 0 0 0 22860
0.009480 -0.020172 0.171059 -0.395554 0.172372 -0.473936 -0.000719 1 0 0 0 0 0 0 23860
0.009491 -0.020171 0.171055 -0.298619 0.227309 -0.547693 -0.000750 1 0 0 0 0 0 0 24832
0.009489 -0.020148 0.171053 -0.140838 -0.053238 -0.607157 -0.000782 1 0 0 0 0 0 0 25857
0.009489 -0.020136 0.171052 -0.140300 0.081101 -0.648949 -0.000813 1 0 0 0 0 0 0 26862
0.009488 -0.020130 0.171052 -0.150145 0.179501 -0.682240 -0.000844 1 0 0 0 0 0 0 27860
0.009488 -0.020128 0.171051 -0.158361 0.235548 -0.710905 -0.000875 1 0 0 0 0 0 0 28834
0.009488 -0.020126 0.171051 -0.165565 0.269206 -0.738994 -0.000907 1 0 0 0 0 0 0 29864
0.009481 -0.020102 0.171051 -0.084283 -0.012496 -0.766015 -0.000938 1 0 0 0 0 0 0 30862
0.009478 -0.020090 0.171051 -0.125197 0.124097 -0.791431 -0.000969 1 0 0 0 0 0 0 31855
0.009476 -0.020084 0.171051 -0.156450 0.224834 -0.817133 -0.001000 1 0 0 0 0 0 0 32861
0.009475 -0.020081 0.171051 -0.175694 0.282795 -0.842651 -0.001032 1 0 0 0 0 0 0 33859
0.009468 -0.020056 0.171051 -0.100641 0.013870 -0.868843 -0.001063 1 0 0 0 0 0 0 34865
0.009465 -0.020044 0.171051 -0.144735 0.156983 -0.894058 -0.001094 1 0 0 0 0 0 0 35864
0.009463 -0.020038 0.171051 -0.177537 0.260839 -0.919456 -0.001126 1 0 0 0 0 0 0 36864
0.009462 -0.020035 0.171051 -0.197598 0.320477 -0.944877 -0.001157 1 0 0 0 0 0 0 37861
0.009455 -0.020010 0.171051 -0.122878 0.052224 -0.970652 -0.001188 1 0 0 0 0 0 0 38859
0.009451 -0.019997 0.171051 -0.167195 0.195712 -0.995979 -0.001219 1 0 0 0 0 0 0 39860
0.009449 -0.019991 0.171051 -0.200050 0.299727 -1.021374 -0.001250 1 0 0 0 0 0 0 40858
0.009448 -0.019988 0.171051 -0.220200 0.359472 -1.046905 -0.001282 1 0 0 0 0 0 0 41859
0.009448 -0.019987 0.171051 -0.233197 0.394620 -1.072391 -0.001313 1 0 0 0 0 0 0 42858
0.009448 -0.019986 0.171051 -0.242494 0.417067 -1.097654 -0.001344 1 0 0 0 0 0 0 43848
0.009441 -0.019962 0.171051 -0.162358 0.130032 -1.123462 -0.001375 1 0 0 0 0 0 0 44853
0.009437 -0.019950 0.171051 -0.203748 0.263786 -1.148252 -0.001406 1 0 0 0 0 0 0 45829
0.009436 -0.019944 0.171051 -0.235483 0.363312 -1.174519 -0.001438 1 0 0 0 0 0 0 46859
0.009422 -0.019960 0.171045 -0.085670 0.662418 -1.110257 -0.001469 1 0 0 0 0 0 0 47856
0.009415 -0.019968 0.171041 -0.168062 0.605817 -1.173287 -0.001500 1 0 0 0 0 0 0 48859
0.009405 -0.019949 0.171040 -0.138495 0.254846 -1.224923 -0.001532 1 0 0 0 0 0 0 49859
0.009400 -0.019940 0.171039 -0.206239 0.353087 -1.263474 -0.001563 1 0 0 0 0 0 0 50849
0.009398 -0.019935 0.171038 -0.250559 0.433277 -1.295001 -0.001593 1 0 0 0 0 0 0 51830
0.009417 -0.019939 0.171031 -0.539139 0.563180 -1.225587 -0.001625 1 0 0 0 0 0 0 52858
0.009420 -0.019918 0.171027 -0.364973 0.261838 -1.293826 -0.001657 1 0 0 0 0 0 0 53860
0.009421 -0.019908 0.171025 -0.334996 0.378768 -1.348661 -0.001688 1 0 0 0 0 0 0 54856
0.009422 -0.019903 0.171024 -0.327628 0.466950 -1.389336 -0.001719 1 0 0 0 0 0 0 55860
0.009403 -0.019896 0.171017 -0.069616 0.455718 -1.332120 -0.001750 1 0 0 0 0 0 0 56855
0.009393 -0.019893 0.171013 -0.176481 0.515931 -1.398251 -0.001781 1 0 0 0 0 0 0 57838
0.009389 -0.019891 0.171012 -0.255039 0.554326 -1.451880 -0.001813 1 0 0 0 0 0 0 58850
0.009406 -0.019897 0.171003 -0.562184 0.660179 -1.394877 -0.001847 1 0 0 0 0 0 0 59935
0.009396 -0.019896 0.170992 -0.227171 0.587256 -1.378455 -0.001878 1 0 0 0 0 0 0 60936
0.009391 -0.019896 0.170987 -0.270958 0.606421 -1.472757 -0.001908 1 0 0 0 0 0 0 61904
0.009388 -0.019896 0.170985 -0.314757 0.621585 -1.540671 -0.001939 1 0 0 0 0 0 0 62902
0.009368 -0.019892 0.170976 -0.082900 0.569711 -1.497402 -0.001971 1 0 0 0 0 0 0 63908
0.009377 -0.019896 0.170965 -0.466028 0.691130 -1.471618 -0.002002 1 0 0 0 0 0 0 64900
0.009376 -0.019876 0.170959 -0.360826 0.387700 -1.569278 -0.002033 1 0 0 0 0 0 0 65902
0.009383 -0.019891 0.170942 -0.460205 0.826479 -1.450209 -0.002064 1 0 0 0 0 0 0 66897
0.009379 -0.019876 0.170934 -0.350642 0.491900 -1.577642 -0.002097 1 0 0 0 0 0 0 67937
0.009398 -0.019876 0.170922 -0.630360 0.651754 -1.569539 -0.002127 1 0 0 0 0 0 0 68924
0.009388 -0.019871 0.170910 -0.286819 0.627105 -1.579210 -0.002159 1 0 0 0 0 0 0 69922
0.009377 -0.019847 0.170904 -0.238844 0.367541 -1.687143 -0.002190 1 0 0 0 0 0 0 70930
0.009378 -0.019859 0.170886 -0.408747 0.839766 -1.572046 -0.002221 1 0 0 0 0 0 0 71925
0.009373 -0.019844 0.170878 -0.338257 0.522094 -1.699997 -0.002252 1 0 0 0 0 0 0 72909
0.009371 -0.019838 0.170859 -0.380068 0.627968 -1.602647 -0.002284 1 0 0 0 0 0 0 73922
0.009370 -0.019836 0.170850 -0.409492 0.701211 -1.740997 -0.002314 1 0 0 0 0 0 0 74907
0.009350 -0.019831 0.170839 -0.166078 0.673502 -1.747728 -0.002346 1 0 0 0 0 0 0 75931
0.009341 -0.019830 0.170819 -0.284384 0.740902 -1.656555 -0.002377 1 0 0 0 0 0 0 76925
0.009330 -0.019808 0.170809 -0.279862 0.470802 -1.804549 -0.002409 1 0 0 0 0 0 0 77927
0.009332 -0.019822 0.170790 -0.451658 0.929301 -1.717619 -0.002440 1 0 0 0 0 0 0 78928
0.009313 -0.019825 0.170774 -0.209694 0.845292 -1.773804 -0.002476 1 0 0 0 0 0 0 80080
0.009305 -0.019829 0.170751 -0.318897 0.853149 -1.716401 -0.002503 1 0 0 0 0 0 0 80928
0.009295 -0.019809 0.170741 -0.308580 0.549012 -1.884164 -0.002534 1 0 0 0 0 0 0 81924
0.009297 -0.019825 0.170721 -0.476864 0.989068 -1.806231 -0.002564 1 0 0 0 0 0 0 82907
0.009299 -0.019835 0.170696 -0.495263 0.974794 -1.761927 -0.002594 1 0 0 0 0 0 0 83851
0.009280 -0.019837 0.170678 -0.238050 0.870586 -1.851388 -0.002625 1 0 0 0 0 0 0 84840
0.009272 -0.019840 0.170654 -0.346495 0.890221 -1.817179 -0.002656 1 0 0 0 0 0 0 85842
0.009248 -0.019838 0.170636 -0.164645 0.833963 -1.904152 -0.002688 1 0 0 0 0 0 0 86849
0.009237 -0.019840 0.170612 -0.313862 0.880636 -1.867455 -0.002719 1 0 0 0 0 0 0 87841
0.009206 -0.019814 0.170594 -0.063648 0.531961 -1.952105 -0.002750 1 0 0 0 0 0 0 88849
0.009191 -0.019803 0.170570 -0.258643 0.707447 -1.915090 -0.002781 1 0 0 0 0 0 0 89840
0.009164 -0.019794 0.170551 -0.128140 0.757217 -2.001096 -0.002813 1 0 0 0 0 0 0 90849
0.009151 -0.019792 0.170528 -0.304172 0.859646 -1.963816 -0.002844 1 0 0 0 0 0 0 91841
0.009125 -0.019787 0.170509 -0.156136 0.845697 -2.049283 -0.002875 1 0 0 0 0 0 0 92840
0.009106 -0.019764 0.170485 -0.233351 0.606620 -2.010276 -0.002906 1 0 0 0 0 0 0 93843
0.009084 -0.019773 0.170452 -0.208521 1.019486 -1.904619 -0.002938 1 0 0 0 0 0 0 94850
0.009054 -0.019775 0.170429 -0.101819 0.969312 -2.047425 -0.002969 1 0 0 0 0 0 0 95841
0.009040 -0.019778 0.170403 -0.301943 0.996244 -2.046801 -0.003000 1 0 0 0 0 0 0 96849
0.009033 -0.019782 0.170376 -0.430796 1.021369 -2.050312 -0.003031 1 0 0 0 0 0 0 97842
0.009024 -0.019764 0.170347 -0.411207 0.732865 -2.061486 -0.003062 1 0 0 0 0 0 0 98846
0.009008 -0.019776 0.170312 -0.312827 1.110929 -1.988621 -0.003094 1 0 0 0 0 0 0 99858
0.009000 -0.019785 0.170280 -0.431265 1.122409 -2.048273 -0.003125 1 0 0 0 0 0 0 100848
0.008970 -0.019763 0.170257 -0.153296 0.722214 -2.195490 -0.003156 1 0 0 0 0 0 0 101839
0.008943 -0.019772 0.170224 -0.161159 1.107479 -2.098777 -0.003188 1 0 0 0 0 0 0 102861
0.008923 -0.019757 0.170193 -0.267177 0.822531 -2.135704 -0.003219 1 0 0 0 0 0 0 103845
0.008907 -0.019728 0.170163 -0.331975 0.634015 -2.173076 -0.003251 1 0 0 0 0 0 0 104864
0.008887 -0.019735 0.170127 -0.284403 1.086501 -2.112903 -0.003282 1 0 0 0 0 0 0 105857
0.008851 -0.019712 0.170102 -0.073416 0.747130 -2.277885 -0.003313 1 0 0 0 0 0 0 106858
0.008826 -0.019679 0.170074 -0.211853 0.595582 -2.286328 -0.003344 1 0 0 0 0 0 0 107859
0.008802 -0.019683 0.170039 -0.225377 1.076020 -2.203779 -0.003375 1 0 0 0 0 0 0 108858
0.008783 -0.019665 0.170007 -0.313472 0.833327 -2.255436 -0.003406 1 0 0 0 0 0 0 109827
0.008768 -0.019635 0.169976 -0.366911 0.664598 -2.300962 -0.003438 1 0 0 0 0 0 0 110856
0.008748 -0.019641 0.169939 -0.312875 1.127041 -2.244745 -0.003469 1 0 0 0 0 0 0 111852
0.008752 -0.019629 0.169898 -0.630637 0.953932 -2.209383 -0.003500 1 0 0 0 0 0 0 112848
0.008735 -0.019621 0.169855 -0.387972 0.992153 -2.209425 -0.003532 1 0 0 0 0 0 0 113860
0.008728 -0.019621 0.169820 -0.493357 1.099169 -2.318498 -0.003563 1 0 0 0 0 0 0 114858
0.008705 -0.019618 0.169780 -0.303147 1.089525 -2.294473 -0.003594 1 0 0 0 0 0 0 115854
0.008674 -0.019614 0.169739 -0.185951 1.085293 -2.285365 -0.003625 1 0 0 0 0 0 0 116856
0.008652 -0.019592 0.169703 -0.301540 0.849002 -2.385311 -0.003657 1 0 0 0 0 0 0 117856
0.008629 -0.019602 0.169663 -0.293360 1.256105 -2.363803 -0.003688 1 0 0 0 0 0 0 118855
0.008612 -0.019586 0.169629 -0.368801 0.969742 -2.446953 -0.003719 1 0 0 0 0 0 0 119853
0.008583 -0.019575 0.169589 -0.239343 1.015553 -2.411110 -0.003749 1 0 0 0 0 0 0 120826
0.008556 -0.019525 0.169554 -0.244010 0.514139 -2.487598 -0.003782 1 0 0 0 0 0 0 121856
0.008522 -0.019497 0.169515 -0.169469 0.759601 -2.452538 -0.003813 1 0 0 0 0 0 0 122854
0.008520 -0.019468 0.169472 -0.570065 0.780682 -2.431786 -0.003844 1 0 0 0 0 0 0 123857
0.008500 -0.019452 0.169429 -0.375053 0.944964 -2.438267 -0.003875 1 0 0 0 0 0 0 124856
0.008470 -0.019441 0.169385 -0.238893 1.046759 -2.452780 -0.003907 1 0 0 0 0 0 0 125855
0.008456 -0.019439 0.169333 -0.435618 1.183886 -2.368373 -0.003938 1 0 0 0 0 0 0 126855
0.008436 -0.019394 0.169291 -0.381866 0.639954 -2.522227 -0.003971 1 0 0 0 0 0 0 127933
0.008413 -0.019393 0.169233 -0.344630 1.169660 -2.335602 -0.004002 1 0 0 0 0 0 0 128924
0.008383 -0.019390 0.169182 -0.240060 1.213871 -2.427873 -0.004034 1 0 0 0 0 0 0 129932
0.008368 -0.019393 0.169126 -0.445704 1.291779 -2.396064 -0.004064 1 0 0 0 0 0 0 130900
0.008335 -0.019368 0.169076 -0.216969 0.950195 -2.479419 -0.004095 1 0 0 0 0 0 0 131901
0.008319 -0.019359 0.169020 -0.429171 1.132950 -2.441382 -0.004127 1 0 0 0 0 0 0 132898
0.008305 -0.019335 0.168962 -0.478874 0.953640 -2.418762 -0.004159 1 0 0 0 0 0 0 133926
0.008278 -0.019321 0.168910 -0.324898 1.075481 -2.525285 -0.004190 1 0 0 0 0 0 0 134922
0.008245 -0.019311 0.168846 -0.226132 1.159035 -2.389968 -0.004220 1 0 0 0 0 0 0 135898
0.008223 -0.019286 0.168784 -0.356845 0.977551 -2.411932 -0.004252 1 0 0 0 0 0 0 136899
0.008185 -0.019248 0.168729 -0.172256 0.785896 -2.542709 -0.004283 1 0 0 0 0 0 0 137897
0.008153 -0.019251 0.168664 -0.236621 1.307823 -2.432482 -0.004314 1 0 0 0 0 0 0 138891
0.008132 -0.019232 0.168601 -0.374019 1.090910 -2.461941 -0.004346 1 0 0 0 0 0 0 139933
0.008101 -0.019220 0.168530 -0.275348 1.172745 -2.394022 -0.004378 1 0 0 0 0 0 0 140928
0.008080 -0.019195 0.168464 -0.390626 1.003284 -2.459097 -0.004409 1 0 0 0 0 0 0 141932
0.008070 -0.019186 0.168385 -0.555670 1.213022 -2.305743 -0.004440 1 0 0 0 0 0 0 142929
0.008045 -0.019180 0.168306 -0.385179 1.281744 -2.326268 -0.004472 1 0 0 0 0 0 0 143960
0.008027 -0.019157 0.168236 -0.453710 1.076568 -2.449852 -0.004502 1 0 0 0 0 0 0 144922
0.007991 -0.019120 0.168162 -0.228406 0.866429 -2.421157 -0.004534 1 0 0 0 0 0 0 145931
0.007974 -0.019105 0.168077 -0.455294 1.150714 -2.309336 -0.004565 1 0 0 0 0 0 0 146919
0.007946 -0.019096 0.167997 -0.337025 1.263187 -2.357898 -0.004595 1 0 0 0 0 0 0 147902
0.007905 -0.019065 0.167916 -0.159097 0.999181 -2.388841 -0.004627 1 0 0 0 0 0 0 148900
0.007878 -0.019030 0.167829 -0.328320 0.914147 -2.305410 -0.004658 1 0 0 0 0 0 0 149900
0.007844 -0.019010 0.167746 -0.266219 1.122754 -2.377463 -0.004689 1 0 0 0 0 0 0 150899
0.007821 -0.018980 0.167656 -0.395310 1.011480 -2.314005 -0.004720 1 0 0 0 0 0 0 151900
0.007783 -0.018939 0.167571 -0.207673 0.861836 -2.385448 -0.004752 1 0 0 0 0 0 0 152897
0.007764 -0.018922 0.167481 -0.453395 1.172306 -2.341475 -0.004784 1 0 0 0 0 0 0 153923
0.007741 -0.018869 0.167387 -0.422999 0.734657 -2.296334 -0.004815 1 0 0 0 0 0 0 154922
0.007710 -0.018840 0.167284 -0.307582 1.013897 -2.187804 -0.004846 1 0 0 0 0 0 0 155926
0.007695 -0.018830 0.167184 -0.520076 1.295588 -2.245474 -0.004877 1 0 0 0 0 0 0 156919
0.007653 -0.018774 0.167093 -0.190473 0.733119 -2.372002 -0.004908 1 0 0 0 0 0 0 157908
0.007612 -0.018744 0.166991 -0.163303 1.007838 -2.250970 -0.004940 1 0 0 0 0 0 0 158921
0.007605 -0.018714 0.166883 -0.622305 1.053057 -2.174704 -0.004971 1 0 0 0 0 0 0 159907
0.007554 -0.018666 0.166779 -0.079185 0.831640 -2.240668 -0.005002 1 0 0 0 0 0 0 160904
0.007542 -0.018628 0.166670 -0.551379 0.933545 -2.187316 -0.005034 1 0 0 0 0 0 0 161925
0.007516 -0.018606 0.166558 -0.409742 1.168450 -2.162999 -0.005065 1 0 0 0 0 0 0 162918
0.007489 -0.018550 0.166452 -0.389273 0.752090 -2.244549 -0.005096 1 0 0 0 0 0 0 163921
0.007448 -0.018495 0.166340 -0.198422 0.719884 -2.192469 -0.005127 1 0 0 0 0 0 0 164905
0.007407 -0.018464 0.166226 -0.181853 1.047114 -2.177638 -0.005159 1 0 0 0 0 0 0 165919
0.007372 -0.018403 0.166119 -0.269726 0.691596 -2.263435 -0.005189 1 0 0 0 0 0 0 166902
0.007347 -0.018351 0.165997 -0.410722 0.767325 -2.102900 -0.005219 1 0 0 0 0 0 0 167846
0.007315 -0.018322 0.165878 -0.318485 1.086186 -2.135536 -0.005250 1 0 0 0 0 0 0 168838
0.007305 -0.018268 0.165759 -0.617933 0.793788 -2.144300 -0.005281 1 0 0 0 0 0 0 169847
0.007272 -0.018213 0.165639 -0.344393 0.758972 -2.154953 -0.005312 1 0 0 0 0 0 0 170838
0.007249 -0.018163 0.165511 -0.438678 0.828972 -2.053737 -0.005344 1 0 0 0 0 0 0 171847
0.007216 -0.018135 0.165389 -0.334328 1.125541 -2.125203 -0.005375 1 0 0 0 0 0 0 172838
0.007193 -0.018099 0.165259 -0.442769 1.050904 -2.045970 -0.005406 1 0 0 0 0 0 0 173846
0.007153 -0.018053 0.165133 -0.240849 0.920554 -2.109351 -0.005437 1 0 0 0 0 0 0 174838
0.007125 -0.018008 0.165001 -0.386884 0.918444 -2.040739 -0.005469 1 0 0 0 0 0 0 175846
0.007083 -0.017957 0.164875 -0.211857 0.852483 -2.111030 -0.005500 1 0 0 0 0 0 0 176837
0.007055 -0.017908 0.164741 -0.372310 0.884793 -2.045072 -0.005531 1 0 0 0 0 0 0 177838
0.007041 -0.017886 0.164607 -0.577498 1.235978 -2.026390 -0.005563 1 0 0 0 0 0 0 178846
0.007005 -0.017847 0.164478 -0.320921 1.048658 -2.111991 -0.005594 1 0 0 0 0 0 0 179838
0.006994 -0.017786 0.164351 -0.618143 0.757534 -2.158725 -0.005625 1 0 0 0 0 0 0 180846
0.006981 -0.017733 0.164217 -0.622596 0.821745 -2.075307 -0.005656 1 0 0 0 0 0 0 181853
0.006931 -0.017695 0.164080 -0.148017 1.036712 -2.031287 -0.005687 1 0 0 0 0 0 0 182838
0.006891 -0.017627 0.163938 -0.228547 0.683602 -1.984057 -0.005718 1 0 0 0 0 0 0 183833
0.006864 -0.017571 0.163796 -0.399823 0.786930 -1.982248 -0.005750 1 0 0 0 0 0 0 184856
0.006821 -0.017513 0.163663 -0.222595 0.792031 -2.097258 -0.005782 1 0 0 0 0 0 0 185854
0.006792 -0.017461 0.163524 -0.380804 0.858421 -2.050037 -0.005813 1 0 0 0 0 0 0 186849
0.006770 -0.017411 0.163383 -0.486784 0.901453 -2.019052 -0.005844 1 0 0 0 0 0 0 187858
0.006751 -0.017362 0.163240 -0.543906 0.925643 -2.004058 -0.005875 1 0 0 0 0 0 0 188855
0.006698 -0.017326 0.163096 -0.106298 1.095481 -2.001843 -0.005906 1 0 0 0 0 0 0 189853
0.006664 -0.017284 0.162952 -0.305784 1.040497 -1.996640 -0.005937 1 0 0 0 0 0 0 190835
0.006639 -0.017239 0.162807 -0.448479 0.999917 -1.994664 -0.005969 1 0 0 0 0 0 0 191855
0.006619 -0.017192 0.162661 -0.524942 0.978643 -1.993528 -0.006000 1 0 0 0 0 0 0 192852
0.006601 -0.017144 0.162515 -0.564532 0.968259 -1.993048 -0.006032 1 0 0 0 0 0 0 193856
0.006569 -0.017114 0.162360 -0.393705 1.192764 -1.880682 -0.006062 1 0 0 0 0 0 0 194824
0.006545 -0.017074 0.162209 -0.482506 1.105758 -1.929235 -0.006094 1 0 0 0 0 0 0 195855
0.006526 -0.017030 0.162060 -0.543789 1.039501 -1.960915 -0.006126 1 0 0 0 0 0 0 196863
0.006508 -0.016984 0.161911 -0.576261 1.002959 -1.975686 -0.006157 1 0 0 0 0 0 0 197855
0.006491 -0.016935 0.161762 -0.593274 0.984056 -1.982120 -0.006188 1 0 0 0 0 0 0 198859
0.006474 -0.016886 0.161612 -0.602467 0.974435 -1.984277 -0.006219 1 0 0 0 0 0 0 199854
0.006436 -0.016831 0.161472 -0.329617 0.897127 -2.101712 -0.006250 1 0 0 0 0 0 0 200854
0.006409 -0.016778 0.161326 -0.439818 0.917558 -2.049075 -0.006281 1 0 0 0 0 0 0 201824
0.006387 -0.016726 0.161177 -0.521841 0.937336 -2.014590 -0.006313 1 0 0 0 0 0 0 202850
0.006347 -0.016670 0.161036 -0.288405 0.877517 -2.114529 -0.006344 1 0 0 0 0 0 0 203854
0.006318 -0.016615 0.160888 -0.419236 0.907453 -2.053374 -0.006375 1 0 0 0 0 0 0 204854
0.006281 -0.016580 0.160730 -0.318363 1.159729 -1.899594 -0.006407 1 0 0 0 0 0 0 205854
0.006254 -0.016537 0.160574 -0.446729 1.090314 -1.929475 -0.006438 1 0 0 0 0 0 0 206853
0.006232 -0.016490 0.160420 -0.528543 1.033975 -1.951725 -0.006469 1 0 0 0 0 0 0 207855
0.006220 -0.016465 0.160268 -0.669880 1.328821 -1.994246 -0.006499 1 0 0 0 0 0 0 208822
0.006184 -0.016422 0.160124 -0.373780 1.110997 -2.102325 -0.006531 1 0 0 0 0 0 0 209823
0.006158 -0.016374 0.159974 -0.464479 1.031990 -2.040183 -0.006562 1 0 0 0 0 0 0 210846
0.006136 -0.016323 0.159822 -0.535884 0.999094 -1.999152 -0.006594 1 0 0 0 0 0 0 211852
0.006117 -0.016272 0.159667 -0.575517 0.984957 -1.977483 -0.006625 1 0 0 0 0 0 0 212851
0.006099 -0.016220 0.159512 -0.596715 0.978961 -1.965584 -0.006657 1 0 0 0 0 0 0 213854
0.006081 -0.016168 0.159356 -0.608323 0.976479 -1.957985 -0.006688 1 0 0 0 0 0 0 214853
0.006063 -0.016115 0.159199 -0.614828 0.975218 -1.951755 -0.006718 1 0 0 0 0 0 0 215824
0.006046 -0.016063 0.159042 -0.618924 0.974916 -1.946781 -0.006749 1 0 0 0 0 0 0 216822
0.006014 -0.016027 0.158875 -0.427077 1.200540 -1.825160 -0.006781 1 0 0 0 0 0 0 217852
0.005990 -0.015983 0.158713 -0.507814 1.116875 -1.872037 -0.006812 1 0 0 0 0 0 0 218822
0.005969 -0.015935 0.158553 -0.565432 1.052924 -1.901738 -0.006844 1 0 0 0 0 0 0 219854
0.005950 -0.015884 0.158393 -0.595916 1.017329 -1.912919 -0.006875 1 0 0 0 0 0 0 220851
0.005931 -0.015832 0.158233 -0.611796 0.998619 -1.915140 -0.006906 1 0 0 0 0 0 0 221851
0.005914 -0.015779 0.158073 -0.620182 0.988697 -1.912517 -0.006937 1 0 0 0 0 0 0 222820
0.005881 -0.015743 0.157903 -0.429772 1.208078 -1.789748 -0.006969 1 0 0 0 0 0 0 223840
0.005877 -0.015703 0.157729 -0.791009 1.192290 -1.714918 -0.007000 1 0 0 0 0 0 0 224850
0.005860 -0.015632 0.157558 -0.643591 0.779687 -1.757577 -0.007032 1 0 0 0 0 0 0 225855
0.005827 -0.015587 0.157383 -0.438714 1.077628 -1.700973 -0.007063 1 0 0 0 0 0 0 226852
0.005802 -0.015538 0.157215 -0.518932 1.056915 -1.784363 -0.007094 1 0 0 0 0 0 0 227854
0.005781 -0.015487 0.157050 -0.576010 1.025116 -1.828975 -0.007125 1 0 0 0 0 0 0 228852
0.005762 -0.015434 0.156885 -0.605870 1.004854 -1.845595 -0.007156 1 0 0 0 0 0 0 229823
0.005743 -0.015380 0.156721 -0.621274 0.993529 -1.849454 -0.007187 1 0 0 0 0 0 0 230824
0.005725 -0.015326 0.156556 -0.629545 0.987478 -1.847689 -0.007219 1 0 0 0 0 0 0 231853
0.005685 -0.015263 0.156379 -0.339814 0.881299 -1.675947 -0.007249 1 0 0 0 0 0 0 232822
0.005656 -0.015205 0.156208 -0.461628 0.927374 -1.743907 -0.007281 1 0 0 0 0 0 0 233853
0.005633 -0.015149 0.156040 -0.547825 0.955672 -1.784234 -0.007313 1 0 0 0 0 0 0 234851
0.005605 -0.015069 0.155870 -0.495499 0.644480 -1.754386 -0.007346 1 0 0 0 0 0 0 235924
0.005582 -0.015001 0.155701 -0.558138 0.779488 -1.776428 -0.007377 1 0 0 0 0 0 0 236921
0.005539 -0.014932 0.155520 -0.303698 0.771409 -1.615632 -0.007408 1 0 0 0 0 0 0 237905
0.005509 -0.014870 0.155347 -0.443662 0.868488 -1.691784 -0.007440 1 0 0 0 0 0 0 238919
0.005485 -0.014812 0.155176 -0.538562 0.921599 -1.734190 -0.007469 1 0 0 0 0 0 0 239838
0.005464 -0.014755 0.155006 -0.588389 0.946731 -1.750178 -0.007500 1 0 0 0 0 0 0 240845
0.005466 -0.014704 0.154827 -0.892364 1.025462 -1.624780 -0.007531 1 0 0 0 0 0 0 241836
0.005458 -0.014651 0.154654 -0.798360 1.009268 -1.678481 -0.007562 1 0 0 0 0 0 0 242845
0.005438 -0.014572 0.154478 -0.628314 0.668821 -1.657521 -0.007593 1 0 0 0 0 0 0 243836
0.005404 -0.014522 0.154296 -0.432023 1.006976 -1.563582 -0.007625 1 0 0 0 0 0 0 244836
0.005378 -0.014469 0.154121 -0.520083 1.011301 -1.632855 -0.007656 1 0 0 0 0 0 0 245844
0.005348 -0.014390 0.153943 -0.484069 0.670260 -1.617034 -0.007687 1 0 0 0 0 0 0 246836
0.005325 -0.014323 0.153769 -0.555649 0.786276 -1.650878 -0.007719 1 0 0 0 0 0 0 247844
0.005318 -0.014242 0.153582 -0.781077 0.614934 -1.482582 -0.007750 1 0 0 0 0 0 0 248835
0.005305 -0.014174 0.153404 -0.736617 0.766577 -1.565508 -0.007781 1 0 0 0 0 0 0 249844
0.005290 -0.014113 0.153228 -0.697047 0.860616 -1.611552 -0.007812 1 0 0 0 0 0 0 250836
0.005266 -0.014029 0.153049 -0.578187 0.585478 -1.572729 -0.007844 1 0 0 0 0 0 0 251844
0.005224 -0.013954 0.152883 -0.328258 0.669730 -1.727036 -0.007875 1 0 0 0 0 0 0 252835
0.005186 -0.013864 0.152708 -0.360679 0.471247 -1.620924 -0.007906 1 0 0 0 0 0 0 253844
0.005143 -0.013807 0.152524 -0.293922 0.888757 -1.479527 -0.007937 1 0 0 0 0 0 0 254836
0.005113 -0.013751 0.152345 -0.450399 0.936767 -1.528960 -0.007969 1 0 0 0 0 0 0 255844
0.005081 -0.013671 0.152163 -0.449956 0.620841 -1.498030 -0.008000 1 0 0 0 0 0 0 256849
0.005057 -0.013602 0.151985 -0.538780 0.747656 -1.528941 -0.008031 1 0 0 0 0 0 0 257848
0.005035 -0.013540 0.151807 -0.591580 0.836808 -1.540430 -0.008062 1 0 0 0 0 0 0 258843
0.005008 -0.013456 0.151626 -0.522412 0.562935 -1.479984 -0.008094 1 0 0 0 0 0 0 259842
0.004985 -0.013386 0.151447 -0.575478 0.713167 -1.498514 -0.008125 1 0 0 0 0 0 0 260855
0.004943 -0.013315 0.151254 -0.316668 0.711918 -1.316271 -0.008156 1 0 0 0 0 0 0 261841
0.004927 -0.013236 0.151080 -0.650986 0.595709 -1.526528 -0.008188 1 0 0 0 0 0 0 262856
0.004888 -0.013160 0.150889 -0.371296 0.627797 -1.321676 -0.008219 1 0 0 0 0 0 0 263854
0.004860 -0.013094 0.150704 -0.482089 0.762339 -1.384878 -0.008250 1 0 0 0 0 0 0 264852
0.004836 -0.013033 0.150523 -0.561130 0.836668 -1.419946 -0.008281 1 0 0 0 0 0 0 265852
0.004808 -0.012950 0.150338 -0.506728 0.554532 -1.365887 -0.008313 1 0 0 0 0 0 0 266854
0.004807 -0.012885 0.150146 -0.843568 0.762910 -1.257004 -0.008344 1 0 0 0 0 0 0 267851
0.004789 -0.012801 0.149955 -0.679515 0.523064 -1.262931 -0.008375 1 0 0 0 0 0 0 268850
0.004772 -0.012731 0.149770 -0.659391 0.681723 -1.325363 -0.008406 1 0 0 0 0 0 0 269852
0.004732 -0.012660 0.149573 -0.361631 0.682880 -1.155691 -0.008437 1 0 0 0 0 0 0 270843
0.004703 -0.012597 0.149384 -0.477696 0.782373 -1.248857 -0.008469 1 0 0 0 0 0 0 271859
0.004672 -0.012513 0.149195 -0.464938 0.520346 -1.230873 -0.008500 1 0 0 0 0 0 0 272855
0.004619 -0.012414 0.149014 -0.175167 0.291883 -1.341451 -0.008531 1 0 0 0 0 0 0 273851
0.004584 -0.012336 0.148832 -0.368750 0.539189 -1.323873 -0.008563 1 0 0 0 0 0 0 274850
0.004557 -0.012269 0.148650 -0.499757 0.698197 -1.302349 -0.008594 1 0 0 0 0 0 0 275851
0.004512 -0.012199 0.148451 -0.276801 0.678984 -1.084593 -0.008625 1 0 0 0 0 0 0 276850
0.004481 -0.012137 0.148261 -0.429805 0.766676 -1.160307 -0.008656 1 0 0 0 0 0 0 277843
0.004449 -0.012053 0.148069 -0.436246 0.501167 -1.131180 -0.008688 1 0 0 0 0 0 0 278849
0.004409 -0.012000 0.147872 -0.330196 0.861533 -1.040502 -0.008719 1 0 0 0 0 0 0 279852
0.004394 -0.011926 0.147666 -0.643871 0.631696 -0.911107 -0.008750 1 0 0 0 0 0 0 280851
0.004378 -0.011862 0.147472 -0.659663 0.726680 -1.041802 -0.008781 1 0 0 0 0 0 0 281850
0.004354 -0.011778 0.147277 -0.556879 0.475590 -1.034420 -0.008813 1 0 0 0 0 0 0 282851
0.004311 -0.011701 0.147072 -0.297472 0.529048 -0.881653 -0.008844 1 0 0 0 0 0 0 283851
0.004273 -0.011611 0.146872 -0.343835 0.365471 -0.923077 -0.008875 1 0 0 0 0 0 0 284851
0.004224 -0.011530 0.146664 -0.186351 0.470027 -0.806787 -0.008906 1 0 0 0 0 0 0 285851
0.004190 -0.011463 0.146468 -0.379491 0.642706 -0.938901 -0.008937 1 0 0 0 0 0 0 286829
0.004178 -0.011382 0.146261 -0.681645 0.486388 -0.792282 -0.008969 1 0 0 0 0 0 0 287850
0.004156 -0.011291 0.146060 -0.582533 0.323494 -0.834539 -0.009000 1 0 0 0 0 0 0 288847
0.004115 -0.011210 0.145850 -0.310213 0.437933 -0.717148 -0.009031 1 0 0 0 0 0 0 289851
0.004078 -0.011118 0.145647 -0.347685 0.306467 -0.775535 -0.009063 1 0 0 0 0 0 0 290851
0.004057 -0.011066 0.145431 -0.553039 0.796774 -0.604407 -0.009094 1 0 0 0 0 0 0 291851
0.004031 -0.010989 0.145225 -0.506182 0.522329 -0.695656 -0.009125 1 0 0 0 0 0 0 292850
0.004002 -0.010899 0.145023 -0.465619 0.326011 -0.736814 -0.009156 1 0 0 0 0 0 0 293850
0.003984 -0.010848 0.144807 -0.612969 0.796041 -0.548307 -0.009188 1 0 0 0 0 0 0 294850
0.003960 -0.010771 0.144600 -0.536083 0.515274 -0.630675 -0.009219 1 0 0 0 0 0 0 295851
0.003917 -0.010698 0.144387 -0.284790 0.524714 -0.532820 -0.009250 1 0 0 0 0 0 0 296847
0.003880 -0.010611 0.144180 -0.332801 0.337266 -0.600157 -0.009281 1 0 0 0 0 0 0 297838
0.003867 -0.010522 0.143966 -0.644920 0.279887 -0.487524 -0.009312 1 0 0 0 0 0 0 298843
0.003844 -0.010426 0.143759 -0.560168 0.193318 -0.551540 -0.009344 1 0 0 0 0 0 0 299854
0.003810 -0.010367 0.143551 -0.388808 0.650363 -0.521754 -0.009375 1 0 0 0 0 0 0 300848
0.003777 -0.010287 0.143345 -0.392142 0.416662 -0.544979 -0.009406 1 0 0 0 0 0 0 301851
0.003765 -0.010201 0.143131 -0.673483 0.310636 -0.405718 -0.009438 1 0 0 0 0 0 0 302849
0.003751 -0.010131 0.142929 -0.665414 0.502350 -0.541782 -0.009469 1 0 0 0 0 0 0 303868
0.003713 -0.010061 0.142715 -0.357596 0.517984 -0.384789 -0.009500 1 0 0 0 0 0 0 304860
0.003679 -0.009976 0.142507 -0.368337 0.314459 -0.420864 -0.009532 1 0 0 0 0 0 0 305859
0.003646 -0.009884 0.142301 -0.388576 0.186022 -0.431331 -0.009563 1 0 0 0 0 0 0 306859
0.003627 -0.009830 0.142081 -0.567059 0.684241 -0.231692 -0.009596 1 0 0 0 0 0 0 307918
0.003602 -0.009754 0.141870 -0.508333 0.426150 -0.305907 -0.009627 1 0 0 0 0 0 0 308915
0.003574 -0.009666 0.141662 -0.462206 0.239725 -0.336558 -0.009658 1 0 0 0 0 0 0 309900
0.003557 -0.009615 0.141441 -0.603426 0.702871 -0.145244 -0.009690 1 0 0 0 0 0 0 310913
0.003533 -0.009540 0.141228 -0.526356 0.428941 -0.222496 -0.009721 1 0 0 0 0 0 0 311930
0.003513 -0.009475 0.141026 -0.561700 0.534943 -0.341865 -0.009753 1 0 0 0 0 0 0 312927
0.003508 -0.009398 0.140810 -0.764138 0.367127 -0.156931 -0.009784 1 0 0 0 0 0 0 313922
0.003490 -0.009309 0.140599 -0.618308 0.203037 -0.183765 -0.009815 1 0 0 0 0 0 0 314924
0.003472 -0.009238 0.140397 -0.609689 0.406330 -0.278940 -0.009846 1 0 0 0 0 0 0 315922
0.003448 -0.009153 0.140191 -0.520267 0.232502 -0.221999 -0.009877 1 0 0 0 0 0 0 316898
0.003427 -0.009083 0.139990 -0.557139 0.414055 -0.265321 -0.009908 1 0 0 0 0 0 0 317912
0.003401 -0.008999 0.139785 -0.492974 0.229927 -0.184577 -0.009939 1 0 0 0 0 0 0 318897
0.003380 -0.008930 0.139584 -0.542644 0.405975 -0.218941 -0.009971 1 0 0 0 0 0 0 319912
0.003374 -0.008850 0.139368 -0.753111 0.280189 0.007795 -0.010002 1 0 0 0 0 0 0 320898
0.003348 -0.008799 0.139152 -0.509978 0.637340 0.042623 -0.010033 1 0 0 0 0 0 0 321911
0.003327 -0.008747 0.138946 -0.544601 0.654713 -0.071853 -0.010064 1 0 0 0 0 0 0 322898
0.003322 -0.008679 0.138756 -0.767990 0.439842 -0.253514 -0.010094 1 0 0 0 0 0 0 323841
0.003304 -0.008595 0.138553 -0.618380 0.208428 -0.093675 -0.010125 1 0 0 0 0 0 0 324832
0.003287 -0.008527 0.138353 -0.607842 0.375676 -0.085821 -0.010156 1 0 0 0 0 0 0 325842
0.003269 -0.008466 0.138153 -0.608551 0.484610 -0.073879 -0.010187 1 0 0 0 0 0 0 326832
0.003245 -0.008386 0.137947 -0.521225 0.246404 0.040298 -0.010222 1 0 0 0 0 0 0 327958
0.003239 -0.008302 0.137726 -0.734755 0.155624 0.256656 -0.010250 1 0 0 0 0 0 0 328834
0.003213 -0.008252 0.137536 -0.516344 0.581522 -0.101297 -0.010281 1 0 0 0 0 0 0 329842
0.003185 -0.008177 0.137333 -0.457438 0.304703 0.061958 -0.010312 1 0 0 0 0 0 0 330833
0.003163 -0.008114 0.137132 -0.522525 0.410422 0.075821 -0.010343 1 0 0 0 0 0 0 331833
0.003143 -0.008055 0.136931 -0.564089 0.484977 0.091177 -0.010375 1 0 0 0 0 0 0 332842
0.003125 -0.007999 0.136730 -0.585562 0.522237 0.113436 -0.010406 1 0 0 0 0 0 0 333833
0.003107 -0.007945 0.136529 -0.596349 0.539044 0.139009 -0.010437 1 0 0 0 0 0 0 334841
0.003090 -0.007891 0.136328 -0.601673 0.545404 0.166192 -0.010468 1 0 0 0 0 0 0 335833
0.003073 -0.007838 0.136127 -0.604379 0.546698 0.193993 -0.010500 1 0 0 0 0 0 0 336841
0.003049 -0.007763 0.135919 -0.518622 0.256332 0.321948 -0.010531 1 0 0 0 0 0 0 337838
0.003029 -0.007700 0.135714 -0.554688 0.369778 0.300943 -0.010563 1 0 0 0 0 0 0 338852
0.003010 -0.007642 0.135512 -0.579755 0.448570 0.301713 -0.010594 1 0 0 0 0 0 0 339841
0.002993 -0.007586 0.135309 -0.592672 0.487728 0.318905 -0.010625 1 0 0 0 0 0 0 340839
0.002970 -0.007513 0.135129 -0.526215 0.249478 0.059801 -0.010656 1 0 0 0 0 0 0 341849
0.002950 -0.007450 0.134935 -0.554641 0.349123 0.230893 -0.010687 1 0 0 0 0 0 0 342838
0.002932 -0.007392 0.134736 -0.576979 0.423192 0.339731 -0.010719 1 0 0 0 0 0 0 343853
0.002914 -0.007337 0.134535 -0.589573 0.462204 0.402366 -0.010750 1 0 0 0 0 0 0 344848
0.002883 -0.007301 0.134351 -0.420924 0.707973 0.198289 -0.010781 1 0 0 0 0 0 0 345848
0.002860 -0.007256 0.134156 -0.490053 0.620248 0.358159 -0.010812 1 0 0 0 0 0 0 346820
0.002854 -0.007193 0.133967 -0.730063 0.361728 0.319072 -0.010844 1 0 0 0 0 0 0 347849
0.002849 -0.007157 0.133777 -0.768512 0.685629 0.346484 -0.010875 1 0 0 0 0 0 0 348846
0.002833 -0.007093 0.133600 -0.622600 0.355994 0.195687 -0.010906 1 0 0 0 0 0 0 349849
0.002816 -0.007035 0.133407 -0.602899 0.387163 0.421540 -0.010938 1 0 0 0 0 0 0 350848
0.002779 -0.006976 0.133218 -0.340924 0.367818 0.408601 -0.010969 1 0 0 0 0 0 0 351854
0.002759 -0.006941 0.133028 -0.526357 0.690650 0.448938 -0.010999 1 0 0 0 0 0 0 352821
0.002721 -0.006894 0.132841 -0.307135 0.546241 0.445285 -0.011031 1 0 0 0 0 0 0 353852
0.002700 -0.006866 0.132651 -0.507512 0.779494 0.496735 -0.011063 1 0 0 0 0 0 0 354851
0.002681 -0.006825 0.132453 -0.554586 0.646195 0.643638 -0.011094 1 0 0 0 0 0 0 355850
0.002670 -0.006801 0.132259 -0.658471 0.836291 0.623221 -0.011125 1 0 0 0 0 0 0 356848
0.002643 -0.006780 0.132078 -0.460101 0.898499 0.479502 -0.011156 1 0 0 0 0 0 0 357846
0.002636 -0.006729 0.131893 -0.692509 0.506588 0.536726 -0.011188 1 0 0 0 0 0 0 358850
0.002604 -0.006673 0.131707 -0.400041 0.402118 0.583111 -0.011219 1 0 0 0 0 0 0 359849
0.002586 -0.006640 0.131518 -0.552410 0.693069 0.656843 -0.011250 1 0 0 0 0 0 0 360848
0.002549 -0.006594 0.131330 -0.318165 0.538079 0.669833 -0.011281 1 0 0 0 0 0 0 361851
0.002543 -0.006552 0.131151 -0.693612 0.570949 0.584930 -0.011312 1 0 0 0 0 0 0 362842
0.002519 -0.006522 0.130975 -0.489516 0.729431 0.556274 -0.011344 1 0 0 0 0 0 0 363843
0.002498 -0.006481 0.130781 -0.519016 0.600865 0.815054 -0.011375 1 0 0 0 0 0 0 364846
0.002467 -0.006451 0.130599 -0.376502 0.739532 0.703525 -0.011406 1 0 0 0 0 0 0 365835
0.002430 -0.006428 0.130422 -0.286166 0.825200 0.656551 -0.011438 1 0 0 0 0 0 0 366847
0.002404 -0.006392 0.130258 -0.421034 0.677388 0.511739 -0.011469 1 0 0 0 0 0 0 367851
0.002389 -0.006369 0.130076 -0.575599 0.826155 0.746666 -0.011500 1 0 0 0 0 0 0 368849
0.002361 -0.006349 0.129899 -0.409153 0.871469 0.735340 -0.011531 1 0 0 0 0 0 0 369848
0.002333 -0.006294 0.129726 -0.400294 0.424743 0.704997 -0.011563 1 0 0 0 0 0 0 370848
0.002298 -0.006258 0.129552 -0.300988 0.613938 0.739586 -0.011594 1 0 0 0 0 0 0 371848
0.002273 -0.006216 0.129389 -0.423390 0.560048 0.630119 -0.011625 1 0 0 0 0 0 0 372846
0.002253 -0.006172 0.129229 -0.500209 0.513405 0.591829 -0.011656 1 0 0 0 0 0 0 373848
0.002222 -0.006140 0.129060 -0.356502 0.674010 0.735507 -0.011688 1 0 0 0 0 0 0 374847
0.002200 -0.006101 0.128898 -0.448482 0.586143 0.677709 -0.011718 1 0 0 0 0 0 0 375836
0.002167 -0.006072 0.128728 -0.327173 0.710059 0.803211 -0.011750 1 0 0 0 0 0 0 376847
0.002144 -0.006034 0.128566 -0.431188 0.602380 0.737516 -0.011781 1 0 0 0 0 0 0 377847
0.002125 -0.005992 0.128407 -0.498388 0.527578 0.717137 -0.011812 1 0 0 0 0 0 0 378839
0.002100 -0.005982 0.128246 -0.432886 0.944902 0.755272 -0.011846 1 0 0 0 0 0 0 379922
0.002081 -0.005954 0.128087 -0.489205 0.742276 0.758626 -0.011877 1 0 0 0 0 0 0 380918
0.002064 -0.005916 0.127929 -0.525796 0.597655 0.774110 -0.011908 1 0 0 0 0 0 0 381900
0.002029 -0.005869 0.127782 -0.292771 0.463336 0.651431 -0.011940 1 0 0 0 0 0 0 382914
0.002005 -0.005822 0.127629 -0.398984 0.439996 0.752559 -0.011971 1 0 0 0 0 0 0 383927
0.001985 -0.005776 0.127472 -0.474781 0.432413 0.819691 -0.012002 1 0 0 0 0 0 0 384922
0.001936 -0.005739 0.127315 -0.082813 0.558386 0.861655 -0.012033 1 0 0 0 0 0 0 385891
0.001923 -0.005703 0.127177 -0.532635 0.585588 0.637274 -0.012065 1 0 0 0 0 0 0 386915
0.001896 -0.005676 0.127015 -0.380519 0.692498 0.945953 -0.012095 1 0 0 0 0 0 0 387893
0.001863 -0.005655 0.126875 -0.277404 0.788026 0.711404 -0.012126 1 0 0 0 0 0 0 388888
0.001839 -0.005621 0.126724 -0.388749 0.621586 0.863693 -0.012158 1 0 0 0 0 0 0 389889
0.001807 -0.005597 0.126588 -0.291638 0.730288 0.698698 -0.012189 1 0 0 0 0 0 0 390890
0.001790 -0.005582 0.126447 -0.474285 0.854932 0.773918 -0.012221 1 0 0 0 0 0 0 391928
0.001788 -0.005537 0.126306 -0.688799 0.474229 0.800544 -0.012252 1 0 0 0 0 0 0 392925
0.001747 -0.005501 0.126154 -0.201842 0.550025 0.968512 -0.012283 1 0 0 0 0 0 0 393897
0.001721 -0.005461 0.126029 -0.333558 0.513413 0.657083 -0.012314 1 0 0 0 0 0 0 394899
0.001700 -0.005418 0.125883 -0.424498 0.452394 0.923351 -0.012346 1 0 0 0 0 0 0 395914
0.001664 -0.005369 0.125740 -0.225066 0.365645 0.929561 -0.012377 1 0 0 0 0 0 0 396897
0.001645 -0.005342 0.125596 -0.426248 0.633214 0.965533 -0.012408 1 0 0 0 0 0 0 397911
0.001610 -0.005301 0.125454 -0.229052 0.478542 0.969002 -0.012439 1 0 0 0 0 0 0 398895
0.001605 -0.005263 0.125321 -0.603621 0.505073 0.867300 -0.012470 1 0 0 0 0 0 0 399898
0.001576 -0.005217 0.125183 -0.334061 0.389134 0.950742 -0.012502 1 0 0 0 0 0 0 400910
0.001542 -0.005187 0.125052 -0.230412 0.580367 0.890497 -0.012533 1 0 0 0 0 0 0 401894
0.001518 -0.005148 0.124904 -0.347858 0.490392 1.135439 -0.012564 1 0 0 0 0 0 0 402910
0.001500 -0.005108 0.124780 -0.432981 0.454075 0.860249 -0.012595 1 0 0 0 0 0 0 403895
0.001471 -0.005081 0.124654 -0.298561 0.611263 0.881183 -0.012627 1 0 0 0 0 0 0 404911
0.001463 -0.005030 0.124518 -0.557324 0.317475 1.032589 -0.012658 1 0 0 0 0 0 0 405894
0.001439 -0.004997 0.124387 -0.376197 0.521145 0.998444 -0.012689 1 0 0 0 0 0 0 406895
0.001421 -0.004960 0.124270 -0.428524 0.473836 0.846497 -0.012718 1 0 0 0 0 0 0 407838
0.001405 -0.004918 0.124126 -0.459622 0.405495 1.198073 -0.012749 1 0 0 0 0 0 0 408829
0.001391 -0.004876 0.124004 -0.485444 0.395189 0.973913 -0.012781 1 0 0 0 0 0 0 409839
0.001364 -0.004848 0.123879 -0.321131 0.566616 1.015449 -0.012812 1 0 0 0 0 0 0 410830
0.001331 -0.004827 0.123752 -0.219305 0.670280 1.056468 -0.012843 1 0 0 0 0 0 0 411830
0.001303 -0.004775 0.123627 -0.262102 0.282592 1.063085 -0.012875 1 0 0 0 0 0 0 412839
0.001282 -0.004729 0.123511 -0.369263 0.299326 0.958975 -0.012906 1 0 0 0 0 0 0 413839
0.001266 -0.004684 0.123399 -0.430197 0.323930 0.923489 -0.012937 1 0 0 0 0 0 0 414830
0.001238 -0.004655 0.123277 -0.285500 0.515558 1.068033 -0.012969 1 0 0 0 0 0 0 415839
0.001218 -0.004619 0.123163 -0.369179 0.450214 1.004872 -0.012999 1 0 0 0 0 0 0 416829
0.001202 -0.004580 0.123051 -0.425608 0.397438 0.983470 -0.013031 1 0 0 0 0 0 0 417838
0.001174 -0.004553 0.122929 -0.279907 0.546462 1.133307 -0.013062 1 0 0 0 0 0 0 418829
0.001154 -0.004519 0.122815 -0.362725 0.460021 1.072114 -0.013094 1 0 0 0 0 0 0 419838
0.001132 -0.004461 0.122694 -0.341696 0.139384 1.173198 -0.013125 1 0 0 0 0 0 0 420838
0.001115 -0.004411 0.122579 -0.401152 0.204705 1.114726 -0.013156 1 0 0 0 0 0 0 421834
0.001106 -0.004385 0.122477 -0.513752 0.512381 0.975374 -0.013187 1 0 0 0 0 0 0 422837
0.001077 -0.004347 0.122380 -0.256943 0.380550 0.903488 -0.013219 1 0 0 0 0 0 0 423853
0.001056 -0.004307 0.122275 -0.337748 0.336119 1.030581 -0.013250 1 0 0 0 0 0 0 424838
0.001039 -0.004266 0.122166 -0.399277 0.315461 1.103793 -0.013281 1 0 0 0 0 0 0 425845
0.001025 -0.004224 0.122056 -0.431919 0.303374 1.145617 -0.013312 1 0 0 0 0 0 0 426837
0.001011 -0.004183 0.121946 -0.448157 0.294863 1.175163 -0.013344 1 0 0 0 0 0 0 427854
0.000980 -0.004137 0.121847 -0.212282 0.233448 1.057073 -0.013375 1 0 0 0 0 0 0 428848
0.000958 -0.004094 0.121740 -0.309397 0.245890 1.157346 -0.013406 1 0 0 0 0 0 0 429842
0.000947 -0.004071 0.121640 -0.455374 0.509406 1.096772 -0.013437 1 0 0 0 0 0 0 430816
0.000949 -0.004025 0.121545 -0.635137 0.232995 1.056136 -0.013469 1 0 0 0 0 0 0 431845
0.000912 -0.003990 0.121439 -0.148594 0.351579 1.197455 -0.013500 1 0 0 0 0 0 0 432842
0.000900 -0.003939 0.121342 -0.431070 0.134394 1.130527 -0.013531 1 0 0 0 0 0 0 433846
0.000894 -0.003912 0.121245 -0.529088 0.423352 1.127392 -0.013562 1 0 0 0 0 0 0 434815
0.000867 -0.003873 0.121150 -0.256066 0.300483 1.121067 -0.013594 1 0 0 0 0 0 0 435847
0.000860 -0.003820 0.121056 -0.498584 0.084654 1.128796 -0.013625 1 0 0 0 0 0 0 436846
0.000838 -0.003788 0.120972 -0.320238 0.332393 1.021315 -0.013656 1 0 0 0 0 0 0 437850
0.000821 -0.003751 0.120871 -0.364988 0.291736 1.249878 -0.013688 1 0 0 0 0 0 0 438850
0.000788 -0.003708 0.120774 -0.159107 0.201240 1.227849 -0.013719 1 0 0 0 0 0 0 439847
0.000784 -0.003671 0.120689 -0.518360 0.272377 1.095336 -0.013750 1 0 0 0 0 0 0 440845
0.000758 -0.003628 0.120598 -0.257617 0.187792 1.173259 -0.013780 1 0 0 0 0 0 0 441815
0.000744 -0.003605 0.120504 -0.396755 0.436295 1.242251 -0.013812 1 0 0 0 0 0 0 442843
0.000750 -0.003579 0.120420 -0.665146 0.412723 1.138266 -0.013844 1 0 0 0 0 0 0 443845
0.000729 -0.003541 0.120329 -0.333931 0.255374 1.226683 -0.013875 1 0 0 0 0 0 0 444832
0.000718 -0.003520 0.120235 -0.434687 0.464231 1.299004 -0.013906 1 0 0 0 0 0 0 445847
0.000701 -0.003472 0.120152 -0.367502 0.116844 1.180008 -0.013937 1 0 0 0 0 0 0 446844
0.000692 -0.003447 0.120061 -0.464953 0.371380 1.294930 -0.013969 1 0 0 0 0 0 0 447846
0.000682 -0.003415 0.119988 -0.457427 0.311689 1.076510 -0.014000 1 0 0 0 0 0 0 448845
0.000653 -0.003374 0.119902 -0.201735 0.185133 1.253339 -0.014031 1 0 0 0 0 0 0 449845
0.000638 -0.003352 0.119809 -0.360703 0.414092 1.368566 -0.014062 1 0 0 0 0 0 0 450845
0.000625 -0.003323 0.119737 -0.399294 0.327945 1.140299 -0.014094 1 0 0 0 0 0 0 451846
0.000595 -0.003283 0.119650 -0.168767 0.187193 1.313322 -0.014125 1 0 0 0 0 0 0 452848
0.000592 -0.003249 0.119568 -0.510018 0.231416 1.282683 -0.014156 1 0 0 0 0 0 0 453844
0.000572 -0.003226 0.119488 -0.318336 0.384368 1.275437 -0.014187 1 0 0 0 0 0 0 454845
0.000557 -0.003195 0.119420 -0.353428 0.296666 1.140048 -0.014219 1 0 0 0 0 0 0 455846
0.000549 -0.003178 0.119333 -0.453304 0.462296 1.374102 -0.014250 1 0 0 0 0 0 0 456845
0.000539 -0.003151 0.119263 -0.442382 0.338715 1.210553 -0.014281 1 0 0 0 0 0 0 457844
0.000529 -0.003118 0.119197 -0.429773 0.250998 1.138122 -0.014312 1 0 0 0 0 0 0 458845
0.000523 -0.003100 0.119112 -0.492264 0.431099 1.405735 -0.014344 1 0 0 0 0 0 0 459846
0.000509 -0.003054 0.119032 -0.387930 0.070223 1.382938 -0.014375 1 0 0 0 0 0 0 460845
0.000497 -0.003012 0.118963 -0.394027 0.084208 1.246871 -0.014406 1 0 0 0 0 0 0 461845
0.000490 -0.002989 0.118877 -0.472080 0.335837 1.481030 -0.014437 1 0 0 0 0 0 0 462833
0.000487 -0.002978 0.118816 -0.522878 0.504916 1.189926 -0.014471 1 0 0 0 0 0 0 463917
0.000467 -0.002966 0.118743 -0.306776 0.520406 1.330654 -0.014502 1 0 0 0 0 0 0 464920
0.000451 -0.002942 0.118677 -0.341105 0.346940 1.270992 -0.014533 1 0 0 0 0 0 0 465910
0.000438 -0.002910 0.118613 -0.371715 0.238226 1.248626 -0.014565 1 0 0 0 0 0 0 466922
0.000426 -0.002876 0.118550 -0.387674 0.178301 1.249805 -0.014595 1 0 0 0 0 0 0 467889
0.000419 -0.002857 0.118466 -0.465348 0.374272 1.545167 -0.014627 1 0 0 0 0 0 0 468919
0.000416 -0.002847 0.118406 -0.514953 0.513348 1.276431 -0.014658 1 0 0 0 0 0 0 469915
0.000409 -0.002824 0.118344 -0.467775 0.339382 1.282384 -0.014689 1 0 0 0 0 0 0 470889
0.000400 -0.002793 0.118282 -0.436550 0.225361 1.303575 -0.014720 1 0 0 0 0 0 0 471890
0.000390 -0.002759 0.118219 -0.419668 0.162702 1.322118 -0.014751 1 0 0 0 0 0 0 472890
0.000385 -0.002741 0.118167 -0.483172 0.371646 1.209877 -0.014783 1 0 0 0 0 0 0 473887
0.000364 -0.002727 0.118097 -0.281552 0.430358 1.438963 -0.014814 1 0 0 0 0 0 0 474886
0.000366 -0.002705 0.118021 -0.561148 0.336151 1.553949 -0.014845 1 0 0 0 0 0 0 475891
0.000367 -0.002694 0.117963 -0.576397 0.464663 1.338383 -0.014877 1 0 0 0 0 0 0 476914
0.000362 -0.002669 0.117903 -0.499213 0.301044 1.375239 -0.014908 1 0 0 0 0 0 0 477911
0.000354 -0.002638 0.117841 -0.451709 0.193888 1.408540 -0.014939 1 0 0 0 0 0 0 478896
0.000350 -0.002622 0.117788 -0.498876 0.377693 1.302101 -0.014971 1 0 0 0 0 0 0 479910
0.000342 -0.002595 0.117729 -0.457482 0.249617 1.390583 -0.015001 1 0 0 0 0 0 0 480893
0.000338 -0.002582 0.117678 -0.502133 0.403926 1.313456 -0.015033 1 0 0 0 0 0 0 481910
0.000331 -0.002556 0.117619 -0.459113 0.259819 1.413319 -0.015064 1 0 0 0 0 0 0 482895
0.000327 -0.002543 0.117567 -0.502796 0.405712 1.340120 -0.015096 1 0 0 0 0 0 0 483908
0.000320 -0.002517 0.117509 -0.459375 0.257718 1.441546 -0.015126 1 0 0 0 0 0 0 484893
0.000316 -0.002504 0.117457 -0.502772 0.401371 1.368826 -0.015158 1 0 0 0 0 0 0 485906
0.000309 -0.002479 0.117399 -0.459318 0.252556 1.470638 -0.015189 1 0 0 0 0 0 0 486891
0.000317 -0.002452 0.117358 -0.669743 0.221243 1.254917 -0.015221 1 0 0 0 0 0 0 487906
0.000322 -0.002439 0.117313 -0.633654 0.379343 1.304198 -0.015251 1 0 0 0 0 0 0 488893
0.000301 -0.002409 0.117267 -0.293558 0.181439 1.330435 -0.015283 1 0 0 0 0 0 0 489892
0.000290 -0.002394 0.117220 -0.395574 0.345944 1.358580 -0.015314 1 0 0 0 0 0 0 490907
0.000285 -0.002385 0.117173 -0.474136 0.454864 1.377571 -0.015343 1 0 0 0 0 0 0 491828
0.000282 -0.002381 0.117125 -0.516695 0.512440 1.392754 -0.015375 1 0 0 0 0 0 0 492836
0.000280 -0.002378 0.117078 -0.538762 0.541924 1.406549 -0.015406 1 0 0 0 0 0 0 493828
0.000269 -0.002341 0.117042 -0.409127 0.088696 1.266850 -0.015437 1 0 0 0 0 0 0 494836
0.000263 -0.002321 0.116998 -0.469526 0.275299 1.363124 -0.015468 1 0 0 0 0 0 0 495836
0.000260 -0.002311 0.116952 -0.512837 0.411149 1.418153 -0.015500 1 0 0 0 0 0 0 496836
0.000253 -0.002288 0.116926 -0.466677 0.256206 1.163580 -0.015531 1 0 0 0 0 0 0 497826
0.000250 -0.002276 0.116886 -0.505427 0.378417 1.335818 -0.015562 1 0 0 0 0 0 0 498834
0.000248 -0.002270 0.116841 -0.531729 0.461547 1.428462 -0.015593 1 0 0 0 0 0 0 499827
0.000260 -0.002253 0.116805 -0.712617 0.332547 1.328680 -0.015625 1 0 0 0 0 0 0 500836
0.000247 -0.002240 0.116772 -0.420403 0.367251 1.289230 -0.015656 1 0 0 0 0 0 0 501827
0.000241 -0.002233 0.116730 -0.468645 0.447562 1.421393 -0.015687 1 0 0 0 0 0 0 502835
0.000233 -0.002211 0.116706 -0.443279 0.267971 1.205873 -0.015718 1 0 0 0 0 0 0 503836
0.000229 -0.002200 0.116666 -0.494204 0.378222 1.392675 -0.015749 1 0 0 0 0 0 0 504826
0.000239 -0.002181 0.116632 -0.693033 0.281920 1.347882 -0.015781 1 0 0 0 0 0 0 505843
0.000226 -0.002166 0.116600 -0.410913 0.335088 1.329611 -0.015812 1 0 0 0 0 0 0 506833
0.000232 -0.002145 0.116568 -0.630196 0.251461 1.326638 -0.015843 1 0 0 0 0 0 0 507832
0.000218 -0.002130 0.116537 -0.377266 0.315580 1.333844 -0.015875 1 0 0 0 0 0 0 508836
0.000205 -0.002105 0.116516 -0.377261 0.184180 1.200412 -0.015906 1 0 0 0 0 0 0 509848
0.000204 -0.002110 0.116488 -0.529552 0.563746 1.296012 -0.015937 1 0 0 0 0 0 0 510837
0.000198 -0.002094 0.116468 -0.482120 0.336909 1.197243 -0.015968 1 0 0 0 0 0 0 511836
0.000195 -0.002086 0.116430 -0.514799 0.404781 1.436690 -0.016000 1 0 0 0 0 0 0 512847
0.000193 -0.002082 0.116417 -0.538963 0.470545 1.139440 -0.016031 1 0 0 0 0 0 0 513843
0.000193 -0.002079 0.116381 -0.550482 0.493003 1.415706 -0.016062 1 0 0 0 0 0 0 514844
0.000187 -0.002060 0.116359 -0.487510 0.278752 1.273146 -0.016094 1 0 0 0 0 0 0 515844
0.000184 -0.002051 0.116352 -0.519147 0.382587 1.072661 -0.016125 1 0 0 0 0 0 0 516844
0.000195 -0.002032 0.116329 -0.706019 0.269928 1.262190 -0.016156 1 0 0 0 0 0 0 517838
0.000183 -0.002018 0.116300 -0.418871 0.315520 1.360635 -0.016186 1 0 0 0 0 0 0 518813
0.000177 -0.002012 0.116291 -0.470556 0.413513 1.129316 -0.016219 1 0 0 0 0 0 0 519841
0.000168 -0.001990 0.116277 -0.445195 0.230205 1.156953 -0.016250 1 0 0 0 0 0 0 520838
0.000152 -0.001993 0.116262 -0.331764 0.523552 1.191021 -0.016281 1 0 0 0 0 0 0 521845
0.000156 -0.001980 0.116236 -0.592904 0.354900 1.338398 -0.016312 1 0 0 0 0 0 0 522843
0.000158 -0.001974 0.116228 -0.594171 0.421581 1.135972 -0.016344 1 0 0 0 0 0 0 523845
0.000153 -0.001953 0.116215 -0.511393 0.230638 1.174929 -0.016375 1 0 0 0 0 0 0 524844
0.000139 -0.001956 0.116199 -0.366019 0.520757 1.212820 -0.016406 1 0 0 0 0 0 0 525844
0.000132 -0.001958 0.116194 -0.446213 0.534784 1.089460 -0.016437 1 0 0 0 0 0 0 526843
0.000128 -0.001958 0.116193 -0.501909 0.528161 1.034953 -0.016469 1 0 0 0 0 0 0 527845
0.000138 -0.001945 0.116171 -0.696366 0.339641 1.288464 -0.016500 1 0 0 0 0 0 0 528844
0.000144 -0.001938 0.116164 -0.649262 0.409970 1.135805 -0.016531 1 0 0 0 0 0 0 529837
0.000134 -0.001948 0.116151 -0.445975 0.633846 1.203424 -0.016562 1 0 0 0 0 0 0 530835
0.000124 -0.001935 0.116137 -0.418955 0.357694 1.231953 -0.016594 1 0 0 0 0 0 0 531844
0.000119 -0.001929 0.116132 -0.482796 0.415034 1.113557 -0.016625 1 0 0 0 0 0 0 532841
0.000116 -0.001926 0.116130 -0.522781 0.462706 1.061594 -0.016656 1 0 0 0 0 0 0 533843
0.000115 -0.001924 0.116129 -0.544024 0.488538 1.043882 -0.016687 1 0 0 0 0 0 0 534845
0.000114 -0.001924 0.116129 -0.555210 0.501965 1.038983 -0.016718 1 0 0 0 0 0 0 535838
0.000109 -0.001905 0.116119 -0.490713 0.271344 1.170888 -0.016750 1 0 0 0 0 0 0 536843
0.000106 -0.001896 0.116116 -0.521392 0.367222 1.100436 -0.016781 1 0 0 0 0 0 0 537842
0.000104 -0.001892 0.116115 -0.543428 0.436027 1.066055 -0.016812 1 0 0 0 0 0 0 538843
0.000104 -0.001889 0.116114 -0.555558 0.472710 1.054463 -0.016844 1 0 0 0 0 0 0 539843
0.000103 -0.001888 0.116114 -0.562197 0.491627 1.051662 -0.016875 1 0 0 0 0 0 0 540842
0.000103 -0.001888 0.116114 -0.566052 0.501535 1.051996 -0.016906 1 0 0 0 0 0 0 541843
0.000103 -0.001887 0.116114 -0.568493 0.506951 1.053381 -0.016937 1 0 0 0 0 0 0 542842
0.000103 -0.001887 0.116114 -0.570240 0.510129 1.055138 -0.016969 1 0 0 0 0 0 0 543843
0.000103 -0.001887 0.116114 -0.571648 0.512190 1.057020 -0.017000 1 0 0 0 0 0 0 544842
0.000103 -0.001887 0.116114 -0.572867 0.513682 1.058914 -0.017031 1 0 0 0 0 0 0 545830
0.000103 -0.001887 0.116114 -0.574004 0.514912 1.060877 -0.017062 1 0 0 0 0 0 0 546842
0.000103 -0.001887 0.116114 -0.575097 0.515999 1.062808 -0.017094 1 0 0 0 0 0 0 547841
0.000103 -0.001887 0.116114 -0.576177 0.517003 1.064753 -0.017125 1 0 0 0 0 0 0 548842
0.000103 -0.001887 0.116114 -0.577241 0.517984 1.066696 -0.017156 1 0 0 0 0 0 0 549842
0.000103 -0.001887 0.116114 -0.578293 0.518946 1.068633 -0.017187 1 0 0 0 0 0 0 550835
0.000103 -0.001887 0.116114 -0.579357 0.519910 1.070586 -0.017219 1 0 0 0 0 0 0 551843
0.000103 -0.001887 0.116114 -0.580407 0.520854 1.072526 -0.017250 1 0 0 0 0 0 0 552842
0.000103 -0.001887 0.116114 -0.581457 0.521788 1.074478 -0.017281 1 0 0 0 0 0 0 553843
0.000103 -0.001887 0.116114 -0.582510 0.522741 1.076413 -0.017312 1 0 0 0 0 0 0 554842
0.000103 -0.001887 0.116114 -0.583562 0.523685 1.078356 -0.017344 1 0 0 0 0 0 0 555842
0.000103 -0.001887 0.116114 -0.584613 0.524629 1.080298 -0.017375 1 0 0 0 0 0 0 556842
0.000103 -0.001887 0.116114 -0.585644 0.525554 1.082203 -0.017406 1 0 0 0 0 0 0 557822
0.000103 -0.001887 0.116114 -0.586709 0.526509 1.084171 -0.017437 1 0 0 0 0 0 0 558835
0.000103 -0.001887 0.116114 -0.587752 0.527446 1.086098 -0.017468 1 0 0 0 0 0 0 559827
0.000103 -0.001887 0.116114 -0.588808 0.528385 1.088061 -0.017500 1 0 0 0 0 0 0 560834
0.000103 -0.001887 0.116114 -0.589863 0.529339 1.090001 -0.017531 1 0 0 0 0 0 0 561835
0.000103 -0.001887 0.116114 -0.590905 0.530275 1.091925 -0.017562 1 0 0 0 0 0 0 562826
0.000103 -0.001887 0.116114 -0.591954 0.531224 1.093877 -0.017593 1 0 0 0 0 0 0 563834
0.000103 -0.001887 0.116114 -0.593006 0.532161 1.095809 -0.017624 1 0 0 0 0 0 0 564825
0.000103 -0.001887 0.116114 -0.594068 0.533113 1.097770 -0.017656 1 0 0 0 0 0 0 565834
0.000103 -0.001887 0.116114 -0.595107 0.534037 1.099701 -0.017687 1 0 0 0 0 0 0 566825
0.000103 -0.001887 0.116114 -0.596171 0.534999 1.101656 -0.017718 1 0 0 0 0 0 0 567834
0.000103 -0.001887 0.116114 -0.597213 0.535936 1.103581 -0.017749 1 0 0 0 0 0 0 568825
0.000103 -0.001887 0.116114 -0.598275 0.536889 1.105544 -0.017781 1 0 0 0 0 0 0 569835
0.000085 -0.001883 0.116125 -0.363708 0.483694 0.967354 -0.017812 1 0 0 0 0 0 0 570840
0.000076 -0.001881 0.116128 -0.454268 0.504166 1.045044 -0.017843 1 0 0 0 0 0 0 571825
0.000072 -0.001880 0.116129 -0.520934 0.520241 1.085089 -0.017875 1 0 0 0 0 0 0 572834
0.000070 -0.001879 0.116130 -0.556879 0.529494 1.101196 -0.017906 1 0 0 0 0 0 0 573825
0.000069 -0.001879 0.116130 -0.575600 0.534750 1.108101 -0.017937 1 0 0 0 0 0 0 574834
0.000068 -0.001879 0.116130 -0.585494 0.537887 1.111712 -0.017968 1 0 0 0 0 0 0 575826
0.000068 -0.001879 0.116130 -0.590989 0.539963 1.114273 -0.018000 1 0 0 0 0 0 0 576847
0.000068 -0.001879 0.116130 -0.594216 0.541451 1.116379 -0.018031 1 0 0 0 0 0 0 577837
0.000068 -0.001879 0.116130 -0.596369 0.542661 1.118374 -0.018062 1 0 0 0 0 0 0 578832
0.000067 -0.001879 0.116130 -0.597941 0.543733 1.120300 -0.018093 1 0 0 0 0 0 0 579819
0.000067 -0.001879 0.116130 -0.599272 0.544773 1.122295 -0.018125 1 0 0 0 0 0 0 580845
0.000067 -0.001879 0.116130 -0.600430 0.545731 1.124208 -0.018156 1 0 0 0 0 0 0 581826
0.000067 -0.001879 0.116130 -0.601552 0.546706 1.126177 -0.018188 1 0 0 0 0 0 0 582846
0.000067 -0.001879 0.116130 -0.602610 0.547649 1.128100 -0.018219 1 0 0 0 0 0 0 583843
0.000067 -0.001879 0.116130 -0.603667 0.548594 1.130026 -0.018250 1 0 0 0 0 0 0 584842
0.000067 -0.001879 0.116130 -0.604714 0.549536 1.131966 -0.018281 1 0 0 0 0 0 0 585842
0.000050 -0.001875 0.116141 -0.369849 0.496255 0.993792 -0.018312 1 0 0 0 0 0 0 586841
0.000041 -0.001873 0.116144 -0.460422 0.516753 1.071405 -0.018344 1 0 0 0 0 0 0 587843
0.000036 -0.001871 0.116145 -0.527061 0.532813 1.111393 -0.018375 1 0 0 0 0 0 0 588840
0.000034 -0.001871 0.116146 -0.562975 0.542066 1.127499 -0.018406 1 0 0 0 0 0 0 589841
0.000033 -0.001871 0.116146 -0.581678 0.547328 1.134378 -0.018438 1 0 0 0 0 0 0 590849
0.000032 -0.001871 0.116146 -0.591580 0.550471 1.138026 -0.018469 1 0 0 0 0 0 0 591860
0.000032 -0.001870 0.116146 -0.597028 0.552508 1.140516 -0.018500 1 0 0 0 0 0 0 592856
0.000032 -0.001870 0.116146 -0.600243 0.554004 1.142631 -0.018531 1 0 0 0 0 0 0 593849
0.000032 -0.001870 0.116146 -0.602377 0.555225 1.144618 -0.018563 1 0 0 0 0 0 0 594850
0.000032 -0.001870 0.116146 -0.603944 0.556298 1.146573 -0.018594 1 0 0 0 0 0 0 595854
0.000014 -0.001866 0.116156 -0.369124 0.503047 1.008461 -0.018625 1 0 0 0 0 0 0 596853
0.000005 -0.001864 0.116160 -0.459831 0.523558 1.085985 -0.018656 1 0 0 0 0 0 0 597851
0.000001 -0.001863 0.116161 -0.526516 0.539640 1.125925 -0.018688 1 0 0 0 0 0 0 598850
-0.000001 -0.001863 0.116162 -0.562485 0.548898 1.142011 -0.018719 1 0 0 0 0 0 0 599852
-0.000003 -0.001862 0.116162 -0.581170 0.554157 1.148866 -0.018750 1 0 0 0 0 0 0 600849
-0.000003 -0.001862 0.116162 -0.591036 0.557286 1.152478 -0.018781 1 0 0 0 0 0 0 601851
-0.000021 -0.001858 0.116172 -0.360172 0.505022 1.015000 -0.018813 1 0 0 0 0 0 0 602849
-0.000030 -0.001856 0.116176 -0.452991 0.526082 1.092640 -0.018844 1 0 0 0 0 0 0 603851
-0.000035 -0.001855 0.116177 -0.520728 0.542422 1.132598 -0.018875 1 0 0 0 0 0 0 604848
-0.000037 -0.001854 0.116178 -0.557201 0.551813 1.148693 -0.018906 1 0 0 0 0 0 0 605850
-0.000038 -0.001854 0.116178 -0.576138 0.557128 1.155544 -0.018938 1 0 0 0 0 0 0 606852
-0.000039 -0.001854 0.116178 -0.586108 0.560288 1.159150 -0.018969 1 0 0 0 0 0 0 607850
-0.000057 -0.001850 0.116188 -0.355104 0.507980 1.021743 -0.019000 1 0 0 0 0 0 0 608847
-0.000066 -0.001847 0.116192 -0.447973 0.529072 1.099301 -0.019031 1 0 0 0 0 0 0 609849
-0.000070 -0.001846 0.116193 -0.515736 0.545402 1.139224 -0.019063 1 0 0 0 0 0 0 610848
-0.000072 -0.001846 0.116194 -0.552197 0.554800 1.155302 -0.019094 1 0 0 0 0 0 0 611852
-0.000091 -0.001841 0.116204 -0.334482 0.505715 1.022330 -0.019125 1 0 0 0 0 0 0 612850
-0.000101 -0.001839 0.116208 -0.434126 0.528471 1.101307 -0.019156 1 0 0 0 0 0 0 613847
-0.000106 -0.001838 0.116209 -0.505275 0.545652 1.141700 -0.019188 1 0 0 0 0 0 0 614848
-0.000108 -0.001837 0.116210 -0.543423 0.555480 1.157935 -0.019219 1 0 0 0 0 0 0 615851
-0.000127 -0.001833 0.116220 -0.326363 0.506551 1.025085 -0.019250 1 0 0 0 0 0 0 616843
-0.000136 -0.001831 0.116224 -0.426466 0.529418 1.104030 -0.019281 1 0 0 0 0 0 0 617852
-0.000141 -0.001830 0.116225 -0.497834 0.546673 1.144388 -0.019313 1 0 0 0 0 0 0 618854
-0.000131 -0.001816 0.116236 -0.701936 0.382640 1.017375 -0.019344 1 0 0 0 0 0 0 619851
-0.000144 -0.001805 0.116250 -0.421933 0.398498 0.961761 -0.019375 1 0 0 0 0 0 0 620847
-0.000150 -0.001799 0.116255 -0.476096 0.469659 1.079428 -0.019406 1 0 0 0 0 0 0 621847
-0.000153 -0.001796 0.116257 -0.523009 0.512881 1.134233 -0.019438 1 0 0 0 0 0 0 622849
-0.000173 -0.001791 0.116268 -0.311748 0.481410 1.015882 -0.019469 1 0 0 0 0 0 0 623852
-0.000183 -0.001788 0.116272 -0.415147 0.513246 1.099681 -0.019500 1 0 0 0 0 0 0 624849
-0.000187 -0.001787 0.116273 -0.488181 0.535002 1.141695 -0.019531 1 0 0 0 0 0 0 625848
-0.000208 -0.001782 0.116284 -0.289973 0.492519 1.018952 -0.019563 1 0 0 0 0 0 0 626849
-0.000218 -0.001779 0.116288 -0.400016 0.518834 1.101138 -0.019594 1 0 0 0 0 0 0 627849
-0.000241 -0.001774 0.116299 -0.238973 0.483201 1.003169 -0.019625 1 0 0 0 0 0 0 628847
-0.000252 -0.001771 0.116303 -0.369578 0.513581 1.094802 -0.019656 1 0 0 0 0 0 0 629838
-0.000258 -0.001770 0.116305 -0.456401 0.534712 1.139570 -0.019687 1 0 0 0 0 0 0 630846
-0.000279 -0.001765 0.116316 -0.264766 0.491843 1.017934 -0.019718 1 0 0 0 0 0 0 631838
-0.000289 -0.001762 0.116319 -0.378349 0.518054 1.100318 -0.019750 1 0 0 0 0 0 0 632846
-0.000299 -0.001744 0.116342 -0.384638 0.308153 0.859107 -0.019781 1 0 0 0 0 0 0 633836
-0.000305 -0.001735 0.116350 -0.453564 0.403390 1.027779 -0.019812 1 0 0 0 0 0 0 634845
-0.000307 -0.001730 0.116352 -0.494848 0.472808 1.111301 -0.019843 1 0 0 0 0 0 0 635822
-0.000326 -0.001723 0.116364 -0.278661 0.455785 1.004335 -0.019875 1 0 0 0 0 0 0 636831
-0.000331 -0.001738 0.116377 -0.450571 0.733805 0.957748 -0.019906 1 0 0 0 0 0 0 637822
-0.000351 -0.001741 0.116393 -0.258000 0.613460 0.933817 -0.019937 1 0 0 0 0 0 0 638831
-0.000361 -0.001742 0.116398 -0.367047 0.581145 1.062006 -0.019968 1 0 0 0 0 0 0 639823
-0.000384 -0.001739 0.116410 -0.204268 0.514270 0.981349 -0.020000 1 0 0 0 0 0 0 640831
-0.000395 -0.001737 0.116414 -0.334521 0.529089 1.078533 -0.020031 1 0 0 0 0 0 0 641822
-0.000419 -0.001732 0.116426 -0.182847 0.487610 0.986247 -0.020062 1 0 0 0 0 0 0 642831
-0.000430 -0.001729 0.116430 -0.318851 0.515272 1.079235 -0.020093 1 0 0 0 0 0 0 643823
-0.000454 -0.001724 0.116442 -0.169903 0.480196 0.985584 -0.020125 1 0 0 0 0 0 0 644830
-0.000454 -0.001708 0.116457 -0.473263 0.336747 0.934216 -0.020156 1 0 0 0 0 0 0 645831
-0.000471 -0.001696 0.116472 -0.262402 0.368084 0.917695 -0.020187 1 0 0 0 0 0 0 646822
-0.000480 -0.001690 0.116477 -0.354373 0.448120 1.048955 -0.020218 1 0 0 0 0 0 0 647832
-0.000502 -0.001683 0.116490 -0.181570 0.440874 0.969703 -0.020249 1 0 0 0 0 0 0 648822
-0.000513 -0.001679 0.116494 -0.307210 0.486039 1.067003 -0.020280 1 0 0 0 0 0 0 649817
-0.000537 -0.001673 0.116505 -0.152617 0.459605 0.975089 -0.020312 1 0 0 0 0 0 0 650844
-0.000549 -0.001670 0.116509 -0.287611 0.494913 1.067792 -0.020343 1 0 0 0 0 0 0 651824
-0.000560 -0.001651 0.116532 -0.303444 0.288961 0.830430 -0.020375 1 0 0 0 0 0 0 652842
-0.000566 -0.001641 0.116540 -0.378421 0.386756 0.999820 -0.020406 1 0 0 0 0 0 0 653838
-0.000586 -0.001632 0.116553 -0.183498 0.402308 0.945152 -0.020437 1 0 0 0 0 0 0 654815
-0.000597 -0.001628 0.116557 -0.297060 0.460554 1.051742 -0.020469 1 0 0 0 0 0 0 655844
-0.000620 -0.001621 0.116569 -0.135803 0.440671 0.963256 -0.020500 1 0 0 0 0 0 0 656839
-0.000631 -0.001618 0.116573 -0.267811 0.479438 1.056909 -0.020531 1 0 0 0 0 0 0 657843
-0.000655 -0.001612 0.116585 -0.115801 0.449545 0.963981 -0.020562 1 0 0 0 0 0 0 658838
-0.000685 -0.001605 0.116599 -0.013030 0.428090 0.917881 -0.020594 1 0 0 0 0 0 0 659840
-0.000700 -0.001601 0.116604 -0.193522 0.470800 1.036817 -0.020625 1 0 0 0 0 0 0 660840
-0.000713 -0.001582 0.116627 -0.233213 0.268694 0.809600 -0.020656 1 0 0 0 0 0 0 661838
-0.000737 -0.001568 0.116645 -0.081217 0.313564 0.844275 -0.020687 1 0 0 0 0 0 0 662839
-0.000749 -0.001561 0.116651 -0.222593 0.405428 1.003178 -0.020719 1 0 0 0 0 0 0 663840
-0.000774 -0.001554 0.116664 -0.075017 0.404299 0.935207 -0.020750 1 0 0 0 0 0 0 664844
-0.000804 -0.001546 0.116678 0.025639 0.397556 0.897817 -0.020781 1 0 0 0 0 0 0 665842
-0.000813 -0.001559 0.116693 -0.226614 0.686721 0.884320 -0.020812 1 0 0 0 0 0 0 666843
-0.000836 -0.001562 0.116709 -0.074502 0.572036 0.874953 -0.020846 1 0 0 0 0 0 0 667911
-0.000835 -0.001550 0.116725 -0.371537 0.368261 0.862346 -0.020877 1 0 0 0 0 0 0 668903
-0.000852 -0.001540 0.116741 -0.155250 0.367459 0.861624 -0.020908 1 0 0 0 0 0 0 669912
-0.000879 -0.001531 0.116756 -0.005262 0.376224 0.859659 -0.020939 1 0 0 0 0 0 0 670906
-0.000893 -0.001526 0.116762 -0.161394 0.436098 0.994233 -0.020971 1 0 0 0 0 0 0 671908
-0.000917 -0.001519 0.116774 -0.021825 0.417241 0.917199 -0.021002 1 0 0 0 0 0 0 672921
-0.000930 -0.001516 0.116778 -0.165951 0.456957 1.013831 -0.021032 1 0 0 0 0 0 0 673886
-0.000954 -0.001510 0.116790 -0.018546 0.427125 0.922734 -0.021064 1 0 0 0 0 0 0 674879
-0.000984 -0.001503 0.116804 0.082161 0.405678 0.877206 -0.021095 1 0 0 0 0 0 0 675897
-0.000986 -0.001486 0.116820 -0.266365 0.273637 0.850647 -0.021127 1 0 0 0 0 0 0 676905
-0.001006 -0.001473 0.116835 -0.077795 0.311073 0.845530 -0.021157 1 0 0 0 0 0 0 677883
-0.001028 -0.001481 0.116861 -0.011946 0.578236 0.706645 -0.021189 1 0 0 0 0 0 0 678907
-0.001039 -0.001484 0.116870 -0.149710 0.557051 0.912683 -0.021221 1 0 0 0 0 0 0 679906
-0.001063 -0.001482 0.116883 0.006219 0.476879 0.872307 -0.021252 1 0 0 0 0 0 0 680904
-0.001075 -0.001480 0.116888 -0.129582 0.484227 0.982242 -0.021283 1 0 0 0 0 0 0 681915
-0.001099 -0.001475 0.116900 0.022869 0.437876 0.896129 -0.021314 1 0 0 0 0 0 0 682880
-0.001098 -0.001460 0.116914 -0.281210 0.288679 0.844167 -0.021345 1 0 0 0 0 0 0 683885
-0.001116 -0.001448 0.116930 -0.068083 0.316899 0.829776 -0.021376 1 0 0 0 0 0 0 684881
-0.001143 -0.001437 0.116945 0.080515 0.340268 0.823061 -0.021408 1 0 0 0 0 0 0 685902
-0.001156 -0.001432 0.116951 -0.077348 0.407716 0.955088 -0.021439 1 0 0 0 0 0 0 686907
-0.001181 -0.001425 0.116963 0.062725 0.392208 0.877825 -0.021470 1 0 0 0 0 0 0 687883
-0.001212 -0.001418 0.116977 0.159855 0.378006 0.837065 -0.021501 1 0 0 0 0 0 0 688882
-0.001227 -0.001414 0.116982 -0.025604 0.424969 0.955968 -0.021532 1 0 0 0 0 0 0 689880
-0.001253 -0.001407 0.116994 0.100757 0.398979 0.874375 -0.021565 1 0 0 0 0 0 0 690915
-0.001266 -0.001404 0.116998 -0.051281 0.435441 0.968368 -0.021596 1 0 0 0 0 0 0 691909
-0.001290 -0.001398 0.117009 0.093805 0.403506 0.877263 -0.021627 1 0 0 0 0 0 0 692911
-0.001308 -0.001378 0.117034 0.027893 0.205459 0.686460 -0.021658 1 0 0 0 0 0 0 693910
-0.001312 -0.001386 0.117053 -0.164838 0.552776 0.744777 -0.021689 1 0 0 0 0 0 0 694907
-0.001332 -0.001385 0.117070 0.033925 0.482195 0.774711 -0.021721 1 0 0 0 0 0 0 695918
-0.001342 -0.001385 0.117075 -0.074121 0.477611 0.919686 -0.021751 1 0 0 0 0 0 0 696881
-0.001365 -0.001381 0.117088 0.094396 0.423408 0.847567 -0.021782 1 0 0 0 0 0 0 697883
-0.001394 -0.001374 0.117102 0.206194 0.389578 0.808520 -0.021814 1 0 0 0 0 0 0 698879
-0.001409 -0.001371 0.117107 0.027393 0.426907 0.927386 -0.021845 1 0 0 0 0 0 0 699885
-0.001422 -0.001352 0.117129 -0.007751 0.220203 0.700791 -0.021876 1 0 0 0 0 0 0 700879
-0.001429 -0.001342 0.117137 -0.096747 0.319549 0.872031 -0.021907 1 0 0 0 0 0 0 701879
-0.001450 -0.001333 0.117150 0.095691 0.334690 0.820526 -0.021939 1 0 0 0 0 0 0 702881
-0.001461 -0.001328 0.117154 -0.022346 0.393646 0.925390 -0.021971 1 0 0 0 0 0 0 703927
-0.001484 -0.001322 0.117166 0.141029 0.372864 0.838600 -0.022002 1 0 0 0 0 0 0 704908
-0.001514 -0.001314 0.117180 0.250222 0.355831 0.794407 -0.022033 1 0 0 0 0 0 0 705909
-0.001529 -0.001310 0.117185 0.069618 0.401711 0.911043 -0.022064 1 0 0 0 0 0 0 706903
-0.001555 -0.001304 0.117197 0.199912 0.374693 0.829430 -0.022095 1 0 0 0 0 0 0 707890
-0.001568 -0.001301 0.117201 0.048705 0.410984 0.922452 -0.022127 1 0 0 0 0 0 0 708901
-0.001592 -0.001295 0.117212 0.195679 0.378534 0.831811 -0.022157 1 0 0 0 0 0 0 709886
-0.001599 -0.001310 0.117227 -0.016973 0.651543 0.784787 -0.022189 1 0 0 0 0 0 0 710888
-0.001609 -0.001300 0.117252 -0.005927 0.351109 0.620357 -0.022220 1 0 0 0 0 0 0 711901
-0.001631 -0.001291 0.117271 0.177995 0.326758 0.689079 -0.022252 1 0 0 0 0 0 0 712901
-0.001643 -0.001286 0.117278 0.050072 0.383017 0.857866 -0.022283 1 0 0 0 0 0 0 713888
-0.001666 -0.001279 0.117290 0.209153 0.362700 0.795858 -0.022314 1 0 0 0 0 0 0 714902
-0.001678 -0.001276 0.117294 0.072145 0.402636 0.895309 -0.022345 1 0 0 0 0 0 0 715886
-0.001703 -0.001270 0.117306 0.226860 0.371968 0.807235 -0.022377 1 0 0 0 0 0 0 716900
-0.001715 -0.001267 0.117310 0.087447 0.406476 0.897409 -0.022408 1 0 0 0 0 0 0 717902
-0.001739 -0.001261 0.117321 0.241078 0.372943 0.806179 -0.022439 1 0 0 0 0 0 0 718885
-0.001751 -0.001258 0.117325 0.100988 0.406027 0.895117 -0.022468 1 0 0 0 0 0 0 719830
-0.001775 -0.001253 0.117337 0.254415 0.371751 0.803585 -0.022499 1 0 0 0 0 0 0 720819
-0.001775 -0.001236 0.117352 -0.051555 0.228471 0.746340 -0.022531 1 0 0 0 0 0 0 721829
-0.001793 -0.001224 0.117367 0.163160 0.259302 0.732690 -0.022562 1 0 0 0 0 0 0 722819
-0.001802 -0.001218 0.117372 0.068401 0.340510 0.860816 -0.022593 1 0 0 0 0 0 0 723830
-0.001825 -0.001210 0.117384 0.246535 0.331932 0.784127 -0.022624 1 0 0 0 0 0 0 724829
-0.001836 -0.001207 0.117388 0.118572 0.377853 0.877901 -0.022655 1 0 0 0 0 0 0 725819
-0.001860 -0.001200 0.117399 0.278569 0.349874 0.788310 -0.022687 1 0 0 0 0 0 0 726829
-0.001867 -0.001215 0.117413 0.071565 0.625610 0.740083 -0.022718 1 0 0 0 0 0 0 727820
-0.001870 -0.001223 0.117418 0.006907 0.558757 0.856514 -0.022749 1 0 0 0 0 0 0 728828
-0.001890 -0.001222 0.117430 0.224552 0.448917 0.776053 -0.022781 1 0 0 0 0 0 0 729827
-0.001900 -0.001222 0.117434 0.118510 0.441521 0.868312 -0.022812 1 0 0 0 0 0 0 730819
-0.001923 -0.001217 0.117445 0.290022 0.386570 0.778341 -0.022843 1 0 0 0 0 0 0 731820
-0.001935 -0.001215 0.117449 0.158202 0.409116 0.867161 -0.022874 1 0 0 0 0 0 0 732827
-0.001946 -0.001196 0.117472 0.151057 0.193102 0.629723 -0.022906 1 0 0 0 0 0 0 733835
-0.001952 -0.001187 0.117479 0.073661 0.288618 0.795923 -0.022936 1 0 0 0 0 0 0 734811
-0.001955 -0.001182 0.117482 0.028906 0.358018 0.878390 -0.022968 1 0 0 0 0 0 0 735829
-0.001975 -0.001176 0.117493 0.252088 0.338573 0.775799 -0.023000 1 0 0 0 0 0 0 736830
-0.001984 -0.001172 0.117497 0.147842 0.378638 0.859149 -0.023031 1 0 0 0 0 0 0 737841
-0.001989 -0.001170 0.117498 0.074786 0.404340 0.900217 -0.023061 1 0 0 0 0 0 0 738804
-0.002010 -0.001165 0.117508 0.282234 0.361293 0.782328 -0.023094 1 0 0 0 0 0 0 739843
-0.002020 -0.001163 0.117512 0.169756 0.389306 0.860159 -0.023125 1 0 0 0 0 0 0 740839
-0.002020 -0.001179 0.117523 0.022947 0.648910 0.761690 -0.023156 1 0 0 0 0 0 0 741837
-0.002039 -0.001183 0.117537 0.253518 0.512165 0.716462 -0.023187 1 0 0 0 0 0 0 742837
-0.002035 -0.001172 0.117553 -0.006566 0.296300 0.684571 -0.023218 1 0 0 0 0 0 0 743838
-0.002034 -0.001166 0.117559 -0.012890 0.345711 0.815572 -0.023250 1 0 0 0 0 0 0 744836
-0.002051 -0.001159 0.117570 0.243520 0.330077 0.741485 -0.023281 1 0 0 0 0 0 0 745824
-0.002060 -0.001156 0.117575 0.157087 0.373627 0.835497 -0.023312 1 0 0 0 0 0 0 746834
-0.002064 -0.001154 0.117576 0.093150 0.401299 0.880335 -0.023343 1 0 0 0 0 0 0 747827
-0.002084 -0.001149 0.117586 0.305697 0.359103 0.763906 -0.023375 1 0 0 0 0 0 0 748841
-0.002095 -0.001146 0.117590 0.195442 0.387675 0.841985 -0.023406 1 0 0 0 0 0 0 749840
-0.002100 -0.001145 0.117591 0.119330 0.407627 0.881227 -0.023437 1 0 0 0 0 0 0 750838
-0.002121 -0.001140 0.117602 0.325899 0.361479 0.762936 -0.023468 1 0 0 0 0 0 0 751837
-0.002131 -0.001137 0.117605 0.212521 0.388089 0.840265 -0.023500 1 0 0 0 0 0 0 752836
-0.002136 -0.001136 0.117606 0.134838 0.407048 0.879245 -0.023531 1 0 0 0 0 0 0 753835
-0.002139 -0.001135 0.117607 0.094188 0.417492 0.894559 -0.023562 1 0 0 0 0 0 0 754834
-0.002159 -0.001131 0.117617 0.320414 0.365985 0.767131 -0.023593 1 0 0 0 0 0 0 755835
-0.002163 -0.001146 0.117631 0.147318 0.630017 0.703110 -0.023625 1 0 0 0 0 0 0 756833
-0.002165 -0.001154 0.117635 0.099474 0.557036 0.814271 -0.023656 1 0 0 0 0 0 0 757833
-0.002166 -0.001158 0.117637 0.080406 0.500832 0.866372 -0.023687 1 0 0 0 0 0 0 758832
-0.002185 -0.001155 0.117648 0.318520 0.414055 0.752820 -0.023718 1 0 0 0 0 0 0 759835
-0.002195 -0.001154 0.117651 0.220969 0.420144 0.831565 -0.023750 1 0 0 0 0 0 0 760833
-0.002199 -0.001154 0.117653 0.151260 0.428846 0.871019 -0.023781 1 0 0 0 0 0 0 761834
-0.002220 -0.001149 0.117663 0.361551 0.376981 0.753042 -0.023812 1 0 0 0 0 0 0 762835
-0.002230 -0.001147 0.117666 0.249671 0.400802 0.830169 -0.023843 1 0 0 0 0 0 0 763835
-0.002236 -0.001145 0.117668 0.172787 0.418376 0.869047 -0.023875 1 0 0 0 0 0 0 764837
-0.002226 -0.001132 0.117679 -0.033122 0.251465 0.737296 -0.023906 1 0 0 0 0 0 0 765835
-0.002239 -0.001120 0.117693 0.254553 0.264881 0.688164 -0.023937 1 0 0 0 0 0 0 766835
-0.002246 -0.001115 0.117698 0.196528 0.337133 0.801501 -0.023968 1 0 0 0 0 0 0 767835
-0.002249 -0.001112 0.117699 0.148347 0.380631 0.854060 -0.024000 1 0 0 0 0 0 0 768836
-0.002246 -0.001128 0.117710 0.053201 0.643942 0.735983 -0.024031 1 0 0 0 0 0 0 769835
-0.002262 -0.001132 0.117724 0.312497 0.508024 0.683831 -0.024062 1 0 0 0 0 0 0 770835
-0.002270 -0.001134 0.117729 0.231727 0.469125 0.795256 -0.024092 1 0 0 0 0 0 0 771804
-0.002274 -0.001135 0.117730 0.171325 0.453383 0.847126 -0.024125 1 0 0 0 0 0 0 772833
-0.002276 -0.001136 0.117731 0.139521 0.446337 0.866938 -0.024156 1 0 0 0 0 0 0 773832
-0.002296 -0.001131 0.117741 0.371054 0.385910 0.741386 -0.024187 1 0 0 0 0 0 0 774829
-0.002306 -0.001129 0.117744 0.269603 0.405485 0.815617 -0.024221 1 0 0 0 0 0 0 775918
-0.002310 -0.001128 0.117746 0.197915 0.420890 0.853413 -0.024252 1 0 0 0 0 0 0 776905
-0.002331 -0.001124 0.117756 0.407888 0.372219 0.735160 -0.024283 1 0 0 0 0 0 0 777907
-0.002342 -0.001121 0.117760 0.295396 0.397747 0.811799 -0.024315 1 0 0 0 0 0 0 778914
-0.002347 -0.001120 0.117761 0.218201 0.416167 0.850451 -0.024346 1 0 0 0 0 0 0 779907
-0.002349 -0.001119 0.117761 0.177854 0.426336 0.865601 -0.024377 1 0 0 0 0 0 0 780906
-0.002369 -0.001115 0.117771 0.405404 0.374427 0.738606 -0.024407 1 0 0 0 0 0 0 781877
-0.002379 -0.001112 0.117775 0.301707 0.398268 0.812029 -0.024438 1 0 0 0 0 0 0 782876
-0.002384 -0.001111 0.117776 0.228914 0.415852 0.849551 -0.024470 1 0 0 0 0 0 0 783878
-0.002386 -0.001110 0.117776 0.190771 0.425592 0.864323 -0.024501 1 0 0 0 0 0 0 784877
-0.002387 -0.001110 0.117776 0.171695 0.430846 0.870234 -0.024532 1 0 0 0 0 0 0 785876
-0.002388 -0.001110 0.117776 0.162274 0.433777 0.873011 -0.024564 1 0 0 0 0 0 0 786878
-0.002407 -0.001106 0.117786 0.405618 0.378096 0.741775 -0.024595 1 0 0 0 0 0 0 787878
-0.002416 -0.001103 0.117790 0.309656 0.400072 0.813576 -0.024626 1 0 0 0 0 0 0 788869
-0.002421 -0.001102 0.117791 0.240724 0.416694 0.850560 -0.024657 1 0 0 0 0 0 0 789884
-0.002423 -0.001102 0.117791 0.204524 0.425960 0.865144 -0.024689 1 0 0 0 0 0 0 790899
-0.002424 -0.001101 0.117792 0.186446 0.430988 0.871004 -0.024721 1 0 0 0 0 0 0 791910
-0.002443 -0.001097 0.117801 0.425624 0.376308 0.740904 -0.024751 1 0 0 0 0 0 0 792887
-0.002453 -0.001095 0.117805 0.327495 0.398830 0.813015 -0.024783 1 0 0 0 0 0 0 793902
-0.002457 -0.001094 0.117806 0.257473 0.415706 0.850039 -0.024814 1 0 0 0 0 0 0 794883
-0.002460 -0.001093 0.117806 0.220740 0.425095 0.864613 -0.024844 1 0 0 0 0 0 0 795868
-0.002461 -0.001093 0.117807 0.202414 0.430186 0.870494 -0.024877 1 0 0 0 0 0 0 796898
-0.002461 -0.001093 0.117807 0.193372 0.433025 0.873214 -0.024907 1 0 0 0 0 0 0 797883
-0.002480 -0.001088 0.117817 0.437283 0.377204 0.742182 -0.024939 1 0 0 0 0 0 0 798898
-0.002490 -0.001086 0.117820 0.341361 0.399167 0.813793 -0.024970 1 0 0 0 0 0 0 799882
-0.002494 -0.001085 0.117821 0.272479 0.415788 0.850680 -0.025002 1 0 0 0 0 0 0 800896
-0.002484 -0.001071 0.117833 0.070606 0.247974 0.717585 -0.025032 1 0 0 0 0 0 0 801882
-0.002479 -0.001064 0.117836 0.112939 0.318322 0.801624 -0.025064 1 0 0 0 0 0 0 802896
-0.002476 -0.001061 0.117838 0.149470 0.369583 0.843989 -0.025093 1 0 0 0 0 0 0 803818
-0.002494 -0.001055 0.117848 0.418174 0.339653 0.727890 -0.025124 1 0 0 0 0 0 0 804825
-0.002502 -0.001051 0.117852 0.334829 0.374838 0.804693 -0.025155 1 0 0 0 0 0 0 805817
-0.002506 -0.001050 0.117853 0.272286 0.398100 0.843361 -0.025187 1 0 0 0 0 0 0 806827
-0.002509 -0.001049 0.117853 0.239314 0.410651 0.858483 -0.025218 1 0 0 0 0 0 0 807817
-0.002497 -0.001036 0.117865 0.057074 0.240113 0.716911 -0.025249 1 0 0 0 0 0 0 808826
-0.002491 -0.001029 0.117868 0.109394 0.309099 0.797835 -0.025280 1 0 0 0 0 0 0 809817
-0.002489 -0.001025 0.117870 0.150922 0.359703 0.839221 -0.025312 1 0 0 0 0 0 0 810826
-0.002506 -0.001019 0.117880 0.422291 0.329320 0.722764 -0.025343 1 0 0 0 0 0 0 811816
-0.002514 -0.001016 0.117884 0.340178 0.364342 0.799370 -0.025374 1 0 0 0 0 0 0 812818
-0.002518 -0.001015 0.117885 0.278247 0.387498 0.837956 -0.025406 1 0 0 0 0 0 0 813825
-0.002508 -0.001001 0.117896 0.079680 0.222637 0.705474 -0.025437 1 0 0 0 0 0 0 814817
-0.002503 -0.000994 0.117900 0.123775 0.294671 0.789577 -0.025468 1 0 0 0 0 0 0 815825
-0.002500 -0.000990 0.117902 0.161224 0.346798 0.832016 -0.025499 1 0 0 0 0 0 0 816816
-0.002499 -0.000988 0.117902 0.181923 0.374847 0.848591 -0.025531 1 0 0 0 0 0 0 817826
-0.002498 -0.000987 0.117902 0.192681 0.389329 0.855081 -0.025562 1 0 0 0 0 0 0 818819
-0.002516 -0.000983 0.117912 0.447090 0.339118 0.725399 -0.025593 1 0 0 0 0 0 0 819818
-0.002513 -0.000967 0.117926 0.190115 0.186576 0.649766 -0.025625 1 0 0 0 0 0 0 820832
-0.002511 -0.000959 0.117931 0.184086 0.270106 0.764707 -0.025656 1 0 0 0 0 0 0 821833
-0.002510 -0.000955 0.117933 0.194604 0.328593 0.818897 -0.025687 1 0 0 0 0 0 0 822825
-0.002510 -0.000953 0.117934 0.201743 0.359912 0.839602 -0.025719 1 0 0 0 0 0 0 823839
-0.002509 -0.000952 0.117934 0.205742 0.376042 0.847529 -0.025750 1 0 0 0 0 0 0 824836
-0.002497 -0.000938 0.117945 0.041840 0.206766 0.703467 -0.025781 1 0 0 0 0 0 0 825834
-0.002490 -0.000931 0.117949 0.103486 0.276684 0.783313 -0.025812 1 0 0 0 0 0 0 826834
-0.002487 -0.000928 0.117950 0.149694 0.327712 0.824268 -0.025843 1 0 0 0 0 0 0 827833
-0.002504 -0.000922 0.117960 0.423792 0.297330 0.707637 -0.025874 1 0 0 0 0 0 0 828828
-0.002513 -0.000919 0.117964 0.342836 0.332488 0.784078 -0.025906 1 0 0 0 0 0 0 829825
-0.002517 -0.000917 0.117965 0.281481 0.355677 0.822580 -0.025937 1 0 0 0 0 0 0 830829
-0.002519 -0.000916 0.117966 0.249109 0.368158 0.837638 -0.025968 1 0 0 0 0 0 0 831835
-0.002507 -0.000903 0.117977 0.066741 0.196945 0.696140 -0.026000 1 0 0 0 0 0 0 832838
-0.002502 -0.000896 0.117981 0.119210 0.266005 0.776794 -0.026031 1 0 0 0 0 0 0 833837
-0.002499 -0.000893 0.117982 0.160846 0.316621 0.818020 -0.026062 1 0 0 0 0 0 0 834837
-0.002497 -0.000891 0.117982 0.183643 0.343851 0.834126 -0.026093 1 0 0 0 0 0 0 835835
-0.002496 -0.000890 0.117983 0.195478 0.357965 0.840587 -0.026129 1 0 0 0 0 0 0 836959
-0.002496 -0.000889 0.117983 0.201579 0.365238 0.843437 -0.026160 1 0 0 0 0 0 0 837957
-0.002483 -0.000876 0.117994 0.038413 0.191185 0.697689 -0.026191 1 0 0 0 0 0 0 838957
-0.002477 -0.000869 0.117997 0.100525 0.258862 0.776667 -0.026218 1 0 0 0 0 0 0 839834
-0.002492 -0.000861 0.118009 0.396270 0.250891 0.684746 -0.026254 1 0 0 0 0 0 0 840959
-0.002500 -0.000858 0.118012 0.327572 0.298793 0.770763 -0.026285 1 0 0 0 0 0 0 841956
-0.002504 -0.000856 0.118014 0.272537 0.328500 0.812657 -0.026316 1 0 0 0 0 0 0 842955
-0.002506 -0.000855 0.118014 0.243369 0.344251 0.828871 -0.026347 1 0 0 0 0 0 0 843957
-0.002507 -0.000854 0.118014 0.228850 0.352443 0.835226 -0.026378 1 0 0 0 0 0 0 844956
-0.002507 -0.000854 0.118014 0.221737 0.356766 0.838040 -0.026409 1 0 0 0 0 0 0 845941
-0.002507 -0.000854 0.118014 0.218318 0.359166 0.839687 -0.026441 1 0 0 0 0 0 0 846957
-0.002507 -0.000854 0.118014 0.216760 0.360589 0.840902 -0.026472 1 0 0 0 0 0 0 847959
-0.002507 -0.000854 0.118014 0.216092 0.361488 0.841972 -0.026503 1 0 0 0 0 0 0 848958
-0.002507 -0.000854 0.118014 0.215896 0.362176 0.842986 -0.026535 1 0 0 0 0 0 0 849956
-0.002507 -0.000854 0.118014 0.215915 0.362724 0.843990 -0.026566 1 0 0 0 0 0 0 850957
-0.002507 -0.000854 0.118014 0.216060 0.363214 0.844990 -0.026597 1 0 0 0 0 0 0 851959
-0.002507 -0.000854 0.118014 0.216256 0.363667 0.845980 -0.026628 1 0 0 0 0 0 0 852957
-0.002495 -0.000840 0.118025 0.049986 0.185972 0.699563 -0.026660 1 0 0 0 0 0 0 853956
-0.002489 -0.000834 0.118029 0.110596 0.251969 0.778361 -0.026691 1 0 0 0 0 0 0 854957
-0.002486 -0.000830 0.118030 0.156309 0.301015 0.818912 -0.026722 1 0 0 0 0 0 0 855957
-0.002484 -0.000829 0.118031 0.181126 0.327462 0.834783 -0.026753 1 0 0 0 0 0 0 856956
-0.002483 -0.000828 0.118031 0.193942 0.341076 0.840997 -0.026784 1 0 0 0 0 0 0 857944
-0.002483 -0.000827 0.118031 0.200535 0.348149 0.843806 -0.026816 1 0 0 0 0 0 0 858954
-0.002483 -0.000827 0.118031 0.203989 0.351916 0.845476 -0.026849 1 0 0 0 0 0 0 860027
-0.002482 -0.000827 0.118031 0.205836 0.354002 0.846696 -0.026881 1 0 0 0 0 0 0 861032
-0.002482 -0.000827 0.118031 0.206864 0.355238 0.847722 -0.026911 1 0 0 0 0 0 0 862003
-0.002482 -0.000827 0.118031 0.207484 0.356033 0.848632 -0.026939 1 0 0 0 0 0 0 862899
-0.002482 -0.000827 0.118031 0.207968 0.356710 0.849754 -0.026975 1 0 0 0 0 0 0 864035
-0.002482 -0.000827 0.118031 0.208295 0.357221 0.850710 -0.027005 1 0 0 0 0 0 0 865003
-0.002482 -0.000827 0.118031 0.208585 0.357673 0.851694 -0.027036 1 0 0 0 0 0 0 866000
-0.002482 -0.000827 0.118031 0.208859 0.358123 0.852700 -0.027068 1 0 0 0 0 0 0 867021
-0.002482 -0.000827 0.118031 0.209115 0.358548 0.853661 -0.027099 1 0 0 0 0 0 0 868003
-0.002482 -0.000827 0.118031 0.209356 0.358961 0.854640 -0.027130 1 0 0 0 0 0 0 868998
-0.002482 -0.000827 0.118031 0.209604 0.359381 0.855625 -0.027161 1 0 0 0 0 0 0 869992
-0.002482 -0.000827 0.118031 0.209854 0.359810 0.856645 -0.027193 1 0 0 0 0 0 0 871027
-0.002482 -0.000827 0.118031 0.210087 0.360213 0.857618 -0.027224 1 0 0 0 0 0 0 872023
-0.002482 -0.000827 0.118031 0.210331 0.360628 0.858595 -0.027255 1 0 0 0 0 0 0 873009
-0.002482 -0.000827 0.118031 0.210577 0.361048 0.859594 -0.027287 1 0 0 0 0 0 0 874023
-0.002482 -0.000827 0.118031 0.210814 0.361455 0.860563 -0.027318 1 0 0 0 0 0 0 875007
-0.002482 -0.000827 0.118031 0.211034 0.361837 0.861484 -0.027347 1 0 0 0 0 0 0 875950
-0.002482 -0.000827 0.118031 0.211280 0.362254 0.862465 -0.027378 1 0 0 0 0 0 0 876940
-0.002482 -0.000827 0.118031 0.211522 0.362669 0.863454 -0.027409 1 0 0 0 0 0 0 877944
-0.002482 -0.000827 0.118031 0.211763 0.363081 0.864434 -0.027440 1 0 0 0 0 0 0 878939
-0.002482 -0.000827 0.118031 0.211996 0.363487 0.865413 -0.027472 1 0 0 0 0 0 0 879941
-0.002482 -0.000827 0.118031 0.212246 0.363911 0.866412 -0.027503 1 0 0 0 0 0 0 880949
-0.002482 -0.000827 0.118031 0.212487 0.364323 0.867390 -0.027534 1 0 0 0 0 0 0 881942
-0.002482 -0.000827 0.118031 0.212729 0.364739 0.868380 -0.027566 1 0 0 0 0 0 0 882948
-0.002482 -0.000827 0.118031 0.212961 0.365140 0.869349 -0.027597 1 0 0 0 0 0 0 883939
-0.002482 -0.000827 0.118031 0.213211 0.365565 0.870349 -0.027628 1 0 0 0 0 0 0 884949
-0.002482 -0.000827 0.118031 0.213451 0.365976 0.871326 -0.027659 1 0 0 0 0 0 0 885940
-0.002470 -0.000814 0.118042 0.046889 0.187935 0.724842 -0.027691 1 0 0 0 0 0 0 886948
-0.002464 -0.000807 0.118046 0.107458 0.253856 0.803502 -0.027722 1 0 0 0 0 0 0 887948
-0.002460 -0.000804 0.118047 0.153133 0.302858 0.843981 -0.027753 1 0 0 0 0 0 0 888939
-0.002459 -0.000802 0.118048 0.177917 0.329272 0.859842 -0.027784 1 0 0 0 0 0 0 889949
-0.002458 -0.000801 0.118048 0.190721 0.342873 0.866048 -0.027815 1 0 0 0 0 0 0 890940
-0.002458 -0.000801 0.118048 0.197292 0.349909 0.868843 -0.027847 1 0 0 0 0 0 0 891949
-0.002457 -0.000801 0.118048 0.200709 0.353636 0.870436 -0.027878 1 0 0 0 0 0 0 892942
-0.002457 -0.000800 0.118048 0.202542 0.355711 0.871631 -0.027909 1 0 0 0 0 0 0 893949
-0.002457 -0.000800 0.118048 0.203589 0.356944 0.872694 -0.027941 1 0 0 0 0 0 0 894962
-0.002457 -0.000800 0.118048 0.204211 0.357752 0.873669 -0.027972 1 0 0 0 0 0 0 895940
-0.002457 -0.000800 0.118048 0.204630 0.358368 0.874674 -0.028003 1 0 0 0 0 0 0 896954
-0.002457 -0.000800 0.118048 0.204962 0.358863 0.875649 -0.028034 1 0 0 0 0 0 0 897948
-0.002452 -0.000818 0.118058 0.135527 0.600735 0.736652 -0.028066 1 0 0 0 0 0 0 898959
-0.002449 -0.000827 0.118062 0.160248 0.511425 0.811299 -0.028097 1 0 0 0 0 0 0 899960
-0.002448 -0.000832 0.118063 0.179478 0.446197 0.849754 -0.028128 1 0 0 0 0 0 0 900956
-0.002447 -0.000834 0.118063 0.190163 0.411806 0.864799 -0.028159 1 0 0 0 0 0 0 901926
-0.002447 -0.000835 0.118064 0.195816 0.394674 0.870763 -0.028191 1 0 0 0 0 0 0 902956
-0.002447 -0.000836 0.118064 0.198810 0.386311 0.873447 -0.028222 1 0 0 0 0 0 0 903958
-0.002447 -0.000836 0.118064 0.200431 0.382333 0.875007 -0.028253 1 0 0 0 0 0 0 904955
-0.002465 -0.000832 0.118074 0.451298 0.322434 0.743082 -0.028285 1 0 0 0 0 0 0 905955
-0.002474 -0.000830 0.118077 0.358282 0.342757 0.814161 -0.028316 1 0 0 0 0 0 0 906963
-0.002479 -0.000828 0.118078 0.290775 0.358432 0.850736 -0.028346 1 0 0 0 0 0 0 907930
-0.002481 -0.000828 0.118079 0.255311 0.367107 0.865104 -0.028378 1 0 0 0 0 0 0 908929
-0.002482 -0.000828 0.118079 0.237582 0.371757 0.870777 -0.028409 1 0 0 0 0 0 0 909928
-0.002478 -0.000845 0.118089 0.159115 0.615973 0.733425 -0.028441 1 0 0 0 0 0 0 910956
-0.002475 -0.000854 0.118093 0.179323 0.527687 0.808538 -0.028471 1 0 0 0 0 0 0 911927
-0.002474 -0.000859 0.118094 0.196334 0.463017 0.847171 -0.028503 1 0 0 0 0 0 0 912945
-0.002473 -0.000861 0.118094 0.205929 0.428924 0.862285 -0.028535 1 0 0 0 0 0 0 913956
-0.002473 -0.000862 0.118095 0.211018 0.411905 0.868206 -0.028565 1 0 0 0 0 0 0 914926
-0.002491 -0.000858 0.118104 0.463922 0.345479 0.737837 -0.028597 1 0 0 0 0 0 0 915955
-0.002501 -0.000856 0.118108 0.371807 0.362529 0.809346 -0.028628 1 0 0 0 0 0 0 916956
-0.002505 -0.000855 0.118109 0.304761 0.376582 0.846068 -0.028659 1 0 0 0 0 0 0 917925
-0.002502 -0.000873 0.118120 0.199717 0.626339 0.720553 -0.028691 1 0 0 0 0 0 0 918955
-0.002501 -0.000882 0.118124 0.206564 0.540812 0.799789 -0.028722 1 0 0 0 0 0 0 919955
-0.002500 -0.000886 0.118125 0.216921 0.477513 0.839810 -0.028753 1 0 0 0 0 0 0 920954
-0.002499 -0.000888 0.118125 0.223190 0.444122 0.855408 -0.028785 1 0 0 0 0 0 0 921954
-0.002499 -0.000889 0.118125 0.226652 0.427495 0.861497 -0.028815 1 0 0 0 0 0 0 922936
-0.002499 -0.000890 0.118125 0.228575 0.419410 0.864232 -0.028847 1 0 0 0 0 0 0 923956
-0.002494 -0.000908 0.118136 0.159802 0.657602 0.725881 -0.028877 1 0 0 0 0 0 0 924925
-0.002491 -0.000917 0.118139 0.184938 0.566114 0.800539 -0.028910 1 0 0 0 0 0 0 925954
-0.002490 -0.000922 0.118141 0.204396 0.499806 0.838948 -0.028941 1 0 0 0 0 0 0 926953
-0.002489 -0.000924 0.118141 0.215221 0.464967 0.854057 -0.028975 1 0 0 0 0 0 0 928037
-0.002489 -0.000925 0.118141 0.220960 0.447587 0.859952 -0.029005 1 0 0 0 0 0 0 929020
-0.002488 -0.000925 0.118141 0.223995 0.439138 0.862587 -0.029037 1 0 0 0 0 0 0 930019
-0.002507 -0.000921 0.118151 0.476064 0.376978 0.730981 -0.029068 1 0 0 0 0 0 0 931027
-0.002516 -0.000919 0.118155 0.383433 0.396119 0.802006 -0.029098 1 0 0 0 0 0 0 931998
-0.002521 -0.000918 0.118156 0.316131 0.411271 0.838599 -0.029130 1 0 0 0 0 0 0 932999
-0.002518 -0.000936 0.118167 0.210866 0.661973 0.713115 -0.029162 1 0 0 0 0 0 0 934032
-0.002516 -0.000945 0.118170 0.217628 0.576695 0.792171 -0.029193 1 0 0 0 0 0 0 935022
-0.002515 -0.000949 0.118172 0.227970 0.513525 0.832118 -0.029225 1 0 0 0 0 0 0 936031
-0.002515 -0.000951 0.118172 0.234236 0.480234 0.847665 -0.029256 1 0 0 0 0 0 0 937026
-0.002515 -0.000952 0.118172 0.237705 0.463672 0.853743 -0.029287 1 0 0 0 0 0 0 938030
-0.002515 -0.000953 0.118172 0.239632 0.455629 0.856458 -0.029319 1 0 0 0 0 0 0 939048
-0.002515 -0.000953 0.118172 0.240735 0.451839 0.857971 -0.029349 1 0 0 0 0 0 0 940022
-0.002509 -0.000971 0.118183 0.171460 0.692619 0.719319 -0.029381 1 0 0 0 0 0 0 941028
-0.002507 -0.000980 0.118186 0.196358 0.602145 0.793622 -0.029411 1 0 0 0 0 0 0 941998
-0.002505 -0.000985 0.118187 0.215732 0.536380 0.831907 -0.029442 1 0 0 0 0 0 0 942998
-0.002505 -0.000987 0.118188 0.226514 0.501785 0.846875 -0.029474 1 0 0 0 0 0 0 943998
-0.002504 -0.000988 0.118188 0.232205 0.484588 0.852746 -0.029505 1 0 0 0 0 0 0 944998
-0.002504 -0.000988 0.118188 0.235250 0.476218 0.855368 -0.029536 1 0 0 0 0 0 0 945995
-0.002504 -0.000989 0.118188 0.236914 0.472312 0.856894 -0.029568 1 0 0 0 0 0 0 947022
-0.002504 -0.000989 0.118188 0.237877 0.470599 0.857990 -0.029599 1 0 0 0 0 0 0 948019
-0.002504 -0.000989 0.118188 0.238476 0.469986 0.858963 -0.029630 1 0 0 0 0 0 0 949004
-0.002504 -0.000989 0.118188 0.238915 0.469931 0.859903 -0.029662 1 0 0 0 0 0 0 950020
-0.002504 -0.000989 0.118188 0.239260 0.470136 0.860808 -0.029692 1 0 0 0 0 0 0 951003
-0.002504 -0.000989 0.118188 0.239555 0.470516 0.861729 -0.029724 1 0 0 0 0 0 0 952019
-0.002504 -0.000989 0.118188 0.239827 0.470927 0.862621 -0.029755 1 0 0 0 0 0 0 953003
-0.002504 -0.000989 0.118188 0.240094 0.471389 0.863539 -0.029787 1 0 0 0 0 0 0 954017
-0.002504 -0.000989 0.118188 0.240339 0.471853 0.864430 -0.029817 1 0 0 0 0 0 0 955001
-0.002504 -0.000989 0.118188 0.240602 0.472344 0.865333 -0.029849 1 0 0 0 0 0 0 956004
-0.002504 -0.000989 0.118188 0.240855 0.472855 0.866262 -0.029880 1 0 0 0 0 0 0 957016
-0.002504 -0.000989 0.118188 0.241106 0.473333 0.867143 -0.029911 1 0 0 0 0 0 0 958002
-0.002504 -0.000989 0.118188 0.241366 0.473823 0.868069 -0.029943 1 0 0 0 0 0 0 959018
-0.002504 -0.000989 0.118188 0.241583 0.474290 0.868902 -0.029972 1 0 0 0 0 0 0 959937
-0.002504 -0.000989 0.118188 0.241850 0.474777 0.869816 -0.030003 1 0 0 0 0 0 0 960946
-0.002504 -0.000989 0.118188 0.242098 0.475276 0.870707 -0.030034 1 0 0 0 0 0 0 961936
-0.002504 -0.000989 0.118188 0.242351 0.475776 0.871641 -0.030066 1 0 0 0 0 0 0 962946
-0.002504 -0.000989 0.118188 0.242601 0.476266 0.872520 -0.030097 1 0 0 0 0 0 0 963936
-0.002504 -0.000989 0.118188 0.242859 0.476754 0.873439 -0.030128 1 0 0 0 0 0 0 964945
-0.002504 -0.000989 0.118188 0.243106 0.477254 0.874331 -0.030159 1 0 0 0 0 0 0 965936
-0.002491 -0.000976 0.118199 0.075978 0.298818 0.726927 -0.030191 1 0 0 0 0 0 0 966945
-0.002485 -0.000969 0.118203 0.136331 0.364455 0.805515 -0.030222 1 0 0 0 0 0 0 967937
-0.002482 -0.000966 0.118204 0.181928 0.413379 0.846015 -0.030253 1 0 0 0 0 0 0 968946
-0.002480 -0.000964 0.118205 0.206667 0.439816 0.861807 -0.030284 1 0 0 0 0 0 0 969946
-0.002479 -0.000963 0.118205 0.219440 0.453484 0.867957 -0.030315 1 0 0 0 0 0 0 970936
-0.002479 -0.000963 0.118205 0.226024 0.460608 0.870680 -0.030347 1 0 0 0 0 0 0 971945
-0.002479 -0.000963 0.118205 0.229438 0.464403 0.872194 -0.030378 1 0 0 0 0 0 0 972936
-0.002479 -0.000962 0.118205 0.231267 0.466559 0.873321 -0.030409 1 0 0 0 0 0 0 973946
-0.002479 -0.000962 0.118205 0.232317 0.467864 0.874289 -0.030440 1 0 0 0 0 0 0 974939
-0.002479 -0.000962 0.118205 0.232965 0.468775 0.875227 -0.030472 1 0 0 0 0 0 0 975952
-0.002466 -0.000949 0.118216 0.065876 0.290375 0.727843 -0.030503 1 0 0 0 0 0 0 976944
-0.002460 -0.000942 0.118220 0.126332 0.356106 0.806367 -0.030534 1 0 0 0 0 0 0 977946
-0.002457 -0.000939 0.118221 0.171959 0.405087 0.846813 -0.030566 1 0 0 0 0 0 0 978952
-0.002455 -0.000937 0.118221 0.196707 0.431521 0.862587 -0.030597 1 0 0 0 0 0 0 979941
-0.002454 -0.000936 0.118222 0.209501 0.445215 0.868747 -0.030629 1 0 0 0 0 0 0 980958
-0.002454 -0.000936 0.118222 0.216064 0.452315 0.871440 -0.030660 1 0 0 0 0 0 0 981955
-0.002448 -0.000954 0.118232 0.149324 0.699004 0.732970 -0.030691 1 0 0 0 0 0 0 982954
-0.002446 -0.000963 0.118236 0.175579 0.611434 0.807334 -0.030722 1 0 0 0 0 0 0 983956
-0.002432 -0.000954 0.118248 0.027911 0.367871 0.697367 -0.030753 1 0 0 0 0 0 0 984952
-0.002425 -0.000949 0.118252 0.099155 0.399125 0.789877 -0.030785 1 0 0 0 0 0 0 985951
-0.002421 -0.000947 0.118253 0.150363 0.430724 0.835249 -0.030816 1 0 0 0 0 0 0 986954
-0.002419 -0.000946 0.118254 0.177942 0.448494 0.852729 -0.030847 1 0 0 0 0 0 0 987954
-0.002419 -0.000945 0.118254 0.192136 0.457819 0.859455 -0.030878 1 0 0 0 0 0 0 988954
-0.002418 -0.000945 0.118254 0.199415 0.462762 0.862342 -0.030910 1 0 0 0 0 0 0 989957
-0.002418 -0.000945 0.118254 0.203176 0.465479 0.863915 -0.030941 1 0 0 0 0 0 0 990954
-0.002405 -0.000932 0.118265 0.037326 0.287722 0.716837 -0.030972 1 0 0 0 0 0 0 991953
-0.002399 -0.000925 0.118269 0.098599 0.353921 0.795287 -0.031003 1 0 0 0 0 0 0 992951
-0.002396 -0.000921 0.118270 0.144638 0.403154 0.835679 -0.031035 1 0 0 0 0 0 0 993954
-0.002394 -0.000920 0.118271 0.169583 0.429713 0.851431 -0.031066 1 0 0 0 0 0 0 994953
-0.002393 -0.000919 0.118271 0.182427 0.443442 0.857541 -0.031097 1 0 0 0 0 0 0 995953
-0.002393 -0.000919 0.118271 0.189004 0.450562 0.860221 -0.031128 1 0 0 0 0 0 0 996954
-0.002380 -0.000905 0.118282 0.024445 0.274857 0.713609 -0.031160 1 0 0 0 0 0 0 997954
-0.002374 -0.000898 0.118286 0.086468 0.342210 0.792112 -0.031191 1 0 0 0 0 0 0 998953
-0.002371 -0.000895 0.118287 0.132858 0.391989 0.832509 -0.031222 1 0 0 0 0 0 0 999954
-0.002369 -0.000893 0.118287 0.157967 0.418808 0.848246 -0.031253 1 0 0 0 0 0 1 953
-0.002368 -0.000892 0.118288 0.170891 0.432671 0.854356 -0.031285 1 0 0 0 0 0 1 1953
-0.002368 -0.000892 0.118288 0.177515 0.439860 0.857025 -0.031316 1 0 0 0 0 0 1 2952
-0.002367 -0.000892 0.118288 0.180931 0.443683 0.858520 -0.031347 1 0 0 0 0 0 1 3953
-0.002355 -0.000878 0.118299 0.014627 0.266154 0.711558 -0.031378 1 0 0 0 0 0 1 4955
-0.002349 -0.000871 0.118302 0.075865 0.332693 0.789821 -0.031409 1 0 0 0 0 0 1 5948
-0.002345 -0.000868 0.118304 0.121873 0.382070 0.830134 -0.031441 1 0 0 0 0 0 1 6952
-0.002344 -0.000866 0.118304 0.146768 0.408678 0.845841 -0.031472 1 0 0 0 0 0 1 7954
-0.002343 -0.000865 0.118304 0.159570 0.422414 0.851926 -0.031503 1 0 0 0 0 0 1 8951
-0.002342 -0.000865 0.118304 0.166136 0.429529 0.854595 -0.031535 1 0 0 0 0 0 1 9952
-0.002342 -0.000865 0.118304 0.169510 0.433319 0.856072 -0.031566 1 0 0 0 0 0 1 10952
-0.002342 -0.000865 0.118304 0.171294 0.435422 0.857126 -0.031597 1 0 0 0 0 0 1 11953
-0.002342 -0.000865 0.118304 0.172273 0.436702 0.858052 -0.031628 1 0 0 0 0 0 1 12952
-0.002342 -0.000865 0.118304 0.172840 0.437549 0.858914 -0.031659 1 0 0 0 0 0 1 13943
-0.002342 -0.000865 0.118304 0.173218 0.438202 0.859785 -0.031691 1 0 0 0 0 0 1 14952
-0.002330 -0.000851 0.118315 0.005228 0.258947 0.712718 -0.031725 1 0 0 0 0 0 1 16030
-0.002323 -0.000845 0.118319 0.065716 0.324667 0.790824 -0.031755 1 0 0 0 0 0 1 17022
-0.002320 -0.000841 0.118320 0.111306 0.373640 0.831041 -0.031786 1 0 0 0 0 0 1 18004
-0.002318 -0.000840 0.118321 0.136014 0.400045 0.846725 -0.031818 1 0 0 0 0 0 1 19022
-0.002318 -0.000839 0.118321 0.148710 0.413637 0.852757 -0.031847 1 0 0 0 0 0 1 19951
-0.002317 -0.000838 0.118321 0.155196 0.420693 0.855390 -0.031878 1 0 0 0 0 0 1 20949
-0.002317 -0.000838 0.118321 0.158539 0.424441 0.856870 -0.031910 1 0 0 0 0 0 1 21952
-0.002317 -0.000838 0.118321 0.160297 0.426529 0.857921 -0.031941 1 0 0 0 0 0 1 22952
-0.002317 -0.000838 0.118321 0.161263 0.427768 0.858827 -0.031972 1 0 0 0 0 0 1 23953
-0.002317 -0.000838 0.118321 0.161814 0.428612 0.859698 -0.032003 1 0 0 0 0 0 1 24952
-0.002317 -0.000838 0.118321 0.162170 0.429240 0.860548 -0.032035 1 0 0 0 0 0 1 25952
-0.002317 -0.000838 0.118321 0.162442 0.429764 0.861398 -0.032066 1 0 0 0 0 0 1 26951
-0.002317 -0.000838 0.118321 0.162650 0.430234 0.862236 -0.032097 1 0 0 0 0 0 1 27953
-0.002317 -0.000838 0.118321 0.162828 0.430673 0.863067 -0.032128 1 0 0 0 0 0 1 28951
-0.002317 -0.000838 0.118321 0.162991 0.431107 0.863896 -0.032159 1 0 0 0 0 0 1 29939
-0.002317 -0.000838 0.118321 0.163170 0.431536 0.864740 -0.032191 1 0 0 0 0 0 1 30944
-0.002317 -0.000838 0.118321 0.163328 0.431983 0.865636 -0.032224 1 0 0 0 0 0 1 32004
-0.002317 -0.000838 0.118321 0.163499 0.432405 0.866481 -0.032255 1 0 0 0 0 0 1 33017
-0.002317 -0.000838 0.118321 0.163656 0.432817 0.867307 -0.032286 1 0 0 0 0 0 1 34001
-0.002317 -0.000838 0.118321 0.163805 0.433245 0.868165 -0.032318 1 0 0 0 0 0 1 35016
-0.002317 -0.000838 0.118321 0.163971 0.433655 0.868986 -0.032349 1 0 0 0 0 0 1 36001
-0.002317 -0.000838 0.118321 0.164133 0.434080 0.869837 -0.032380 1 0 0 0 0 0 1 37015
-0.002317 -0.000838 0.118321 0.164277 0.434494 0.870669 -0.032411 1 0 0 0 0 0 1 37999
-0.002304 -0.000825 0.118332 -0.004061 0.254842 0.723533 -0.032443 1 0 0 0 0 0 1 39016
-0.002298 -0.000818 0.118336 0.056323 0.320478 0.801505 -0.032474 1 0 0 0 0 0 1 40000
-0.002295 -0.000814 0.118337 0.101877 0.369410 0.841704 -0.032505 1 0 0 0 0 0 1 41015
-0.002293 -0.000813 0.118338 0.126543 0.395761 0.857335 -0.032536 1 0 0 0 0 0 1 41998
-0.002292 -0.000812 0.118338 0.139228 0.409361 0.863414 -0.032568 1 0 0 0 0 0 1 43013
-0.002292 -0.000812 0.118338 0.145686 0.416370 0.865989 -0.032597 1 0 0 0 0 0 1 43935
-0.002292 -0.000811 0.118338 0.149027 0.420102 0.867457 -0.032628 1 0 0 0 0 0 1 44942
-0.002292 -0.000811 0.118338 0.150754 0.422167 0.868491 -0.032659 1 0 0 0 0 0 1 45935
-0.002292 -0.000811 0.118338 0.151700 0.423401 0.869400 -0.032690 1 0 0 0 0 0 1 46934
-0.002292 -0.000811 0.118338 0.152243 0.424226 0.870260 -0.032722 1 0 0 0 0 0 1 47943
-0.002292 -0.000811 0.118338 0.152605 0.424842 0.871093 -0.032753 1 0 0 0 0 0 1 48934
-0.002292 -0.000811 0.118338 0.152845 0.425363 0.871935 -0.032784 1 0 0 0 0 0 1 49943
-0.002292 -0.000811 0.118338 0.153040 0.425804 0.872761 -0.032815 1 0 0 0 0 0 1 50934
-0.002292 -0.000811 0.118338 0.153215 0.426241 0.873601 -0.032847 1 0 0 0 0 0 1 51943
-0.002292 -0.000811 0.118338 0.153366 0.426665 0.874425 -0.032878 1 0 0 0 0 0 1 52934
-0.002292 -0.000811 0.118338 0.153514 0.427076 0.875263 -0.032909 1 0 0 0 0 0 1 53942
-0.002292 -0.000811 0.118338 0.153670 0.427476 0.876081 -0.032940 1 0 0 0 0 0 1 54934
-0.002292 -0.000811 0.118338 0.153826 0.427893 0.876926 -0.032972 1 0 0 0 0 0 1 55943
-0.002292 -0.000811 0.118338 0.153953 0.428294 0.877758 -0.033003 1 0 0 0 0 0 1 56944
-0.002292 -0.000811 0.118338 0.154116 0.428704 0.878588 -0.033034 1 0 0 0 0 0 1 57942
-0.002292 -0.000811 0.118338 0.154257 0.429105 0.879420 -0.033066 1 0 0 0 0 0 1 58951
-0.002292 -0.000811 0.118338 0.154397 0.429517 0.880256 -0.033097 1 0 0 0 0 0 1 59943
-0.002292 -0.000811 0.118338 0.154548 0.429917 0.881085 -0.033128 1 0 0 0 0 0 1 60954
-0.002292 -0.000811 0.118338 0.154701 0.430327 0.881915 -0.033159 1 0 0 0 0 0 1 61946
-0.002292 -0.000811 0.118338 0.154841 0.430728 0.882747 -0.033191 1 0 0 0 0 0 1 62955
-0.002292 -0.000811 0.118338 0.154982 0.431143 0.883588 -0.033222 1 0 0 0 0 0 1 63952
-0.002292 -0.000811 0.118338 0.155139 0.431547 0.884415 -0.033253 1 0 0 0 0 0 1 64952
-0.002292 -0.000811 0.118338 0.155278 0.431943 0.885237 -0.033285 1 0 0 0 0 0 1 65950
-0.002292 -0.000811 0.118338 0.155419 0.432360 0.886082 -0.033316 1 0 0 0 0 0 1 66952
-0.002292 -0.000811 0.118338 0.155561 0.432754 0.886870 -0.033346 1 0 0 0 0 0 1 67922
-0.002292 -0.000811 0.118338 0.155721 0.433168 0.887735 -0.033378 1 0 0 0 0 0 1 68949
-0.002292 -0.000811 0.118338 0.155861 0.433566 0.888562 -0.033410 1 0 0 0 0 0 1 69951
-0.002292 -0.000811 0.118338 0.156003 0.433984 0.889411 -0.033441 1 0 0 0 0 0 1 70958
-0.002292 -0.000811 0.118338 0.156159 0.434386 0.890233 -0.033472 1 0 0 0 0 0 1 71953
-0.002292 -0.000811 0.118338 0.156299 0.434783 0.891057 -0.033503 1 0 0 0 0 0 1 72953
-0.002292 -0.000811 0.118338 0.156440 0.435199 0.891901 -0.033535 1 0 0 0 0 0 1 73954
-0.002292 -0.000811 0.118338 0.156589 0.435594 0.892718 -0.033566 1 0 0 0 0 0 1 74951
-0.002292 -0.000811 0.118338 0.156743 0.436007 0.893555 -0.033597 1 0 0 0 0 0 1 75951
-0.002292 -0.000811 0.118338 0.156882 0.436404 0.894380 -0.033628 1 0 0 0 0 0 1 76951
-0.002292 -0.000811 0.118338 0.157018 0.436807 0.895197 -0.033659 1 0 0 0 0 0 1 77919
-0.002292 -0.000811 0.118338 0.157172 0.437215 0.896042 -0.033691 1 0 0 0 0 0 1 78950
-0.002292 -0.000811 0.118338 0.157323 0.437621 0.896864 -0.033721 1 0 0 0 0 0 1 79932
-0.002292 -0.000811 0.118338 0.157458 0.438049 0.897711 -0.033753 1 0 0 0 0 0 1 80951
-0.002292 -0.000811 0.118338 0.157609 0.438433 0.898534 -0.033784 1 0 0 0 0 0 1 81949
-0.002292 -0.000811 0.118338 0.157763 0.438846 0.899373 -0.033816 1 0 0 0 0 0 1 82951
-0.002292 -0.000811 0.118338 0.157891 0.439247 0.900205 -0.033847 1 0 0 0 0 0 1 83952
-0.002292 -0.000811 0.118338 0.158054 0.439657 0.901036 -0.033878 1 0 0 0 0 0 1 84951
-0.002292 -0.000811 0.118338 0.158193 0.440054 0.901860 -0.033910 1 0 0 0 0 0 1 85951
-0.002292 -0.000811 0.118338 0.158335 0.440470 0.902704 -0.033941 1 0 0 0 0 0 1 86951
-0.002292 -0.000811 0.118338 0.158484 0.440866 0.903525 -0.033972 1 0 0 0 0 0 1 87953
-0.002292 -0.000811 0.118338 0.158637 0.441277 0.904357 -0.034003 1 0 0 0 0 0 1 88948
-0.002292 -0.000811 0.118338 0.158785 0.441684 0.905191 -0.034035 1 0 0 0 0 0 1 89950
-0.002292 -0.000811 0.118338 0.158908 0.442096 0.906015 -0.034066 1 0 0 0 0 0 1 90950
-0.002292 -0.000811 0.118338 0.159074 0.442497 0.906853 -0.034097 1 0 0 0 0 0 1 91951
-0.002292 -0.000811 0.118338 0.159214 0.442893 0.907676 -0.034128 1 0 0 0 0 0 1 92949
-0.002292 -0.000811 0.118338 0.159355 0.443308 0.908518 -0.034159 1 0 0 0 0 0 1 93947
-0.002292 -0.000811 0.118338 0.159504 0.443704 0.909339 -0.034191 1 0 0 0 0 0 1 94949
-0.002292 -0.000811 0.118338 0.159658 0.444117 0.910178 -0.034222 1 0 0 0 0 0 1 95951
-0.002292 -0.000811 0.118338 0.159805 0.444522 0.911006 -0.034253 1 0 0 0 0 0 1 96947
-0.002292 -0.000811 0.118338 0.159930 0.444919 0.911829 -0.034284 1 0 0 0 0 0 1 97938
-0.002292 -0.000811 0.118338 0.160093 0.445331 0.912664 -0.034316 1 0 0 0 0 0 1 98942
-0.002292 -0.000811 0.118338 0.160235 0.445732 0.913496 -0.034347 1 0 0 0 0 0 1 99951
-0.002292 -0.000811 0.118338 0.160371 0.446135 0.914313 -0.034377 1 0 0 0 0 0 1 100919
-0.002292 -0.000811 0.118338 0.160521 0.446554 0.915152 -0.034410 1 0 0 0 0 0 1 101950
-0.002292 -0.000811 0.118338 0.160678 0.446957 0.915993 -0.034441 1 0 0 0 0 0 1 102949
-0.002292 -0.000811 0.118338 0.160813 0.447364 0.916830 -0.034472 1 0 0 0 0 0 1 103947
-0.002310 -0.000807 0.118348 0.412982 0.389090 0.783088 -0.034503 1 0 0 0 0 0 1 104949
-0.002319 -0.000805 0.118351 0.320450 0.410332 0.853801 -0.034534 1 0 0 0 0 0 1 105950
-0.002324 -0.000803 0.118352 0.253079 0.426475 0.890278 -0.034566 1 0 0 0 0 0 1 106949
-0.002326 -0.000803 0.118353 0.217599 0.435358 0.904500 -0.034596 1 0 0 0 0 0 1 107920
-0.002327 -0.000803 0.118353 0.199847 0.440107 0.910070 -0.034628 1 0 0 0 0 0 1 108928
-0.002328 -0.000802 0.118353 0.191079 0.442704 0.912538 -0.034659 1 0 0 0 0 0 1 109935
-0.002328 -0.000802 0.118353 0.186780 0.444226 0.913947 -0.034691 1 0 0 0 0 0 1 110944
-0.002328 -0.000802 0.118353 0.184722 0.445172 0.914944 -0.034721 1 0 0 0 0 0 1 111933
-0.002328 -0.000802 0.118353 0.183777 0.445855 0.915843 -0.034753 1 0 0 0 0 0 1 112941
-0.002328 -0.000802 0.118353 0.183388 0.446391 0.916693 -0.034784 1 0 0 0 0 0 1 113941
-0.002328 -0.000802 0.118353 0.183277 0.446865 0.917511 -0.034815 1 0 0 0 0 0 1 114932
-0.002329 -0.000802 0.118353 0.183288 0.447298 0.918346 -0.034847 1 0 0 0 0 0 1 115942
-0.002329 -0.000802 0.118353 0.183393 0.447708 0.919167 -0.034878 1 0 0 0 0 0 1 116932
-0.002329 -0.000802 0.118353 0.183528 0.448130 0.920003 -0.034909 1 0 0 0 0 0 1 117940
-0.002329 -0.000802 0.118353 0.183666 0.448535 0.920813 -0.034940 1 0 0 0 0 0 1 118931
-0.002329 -0.000802 0.118353 0.183829 0.448938 0.921638 -0.034972 1 0 0 0 0 0 1 119934
-0.002329 -0.000802 0.118353 0.183975 0.449337 0.922468 -0.035003 1 0 0 0 0 0 1 120942
-0.002329 -0.000802 0.118353 0.184143 0.449742 0.923291 -0.035034 1 0 0 0 0 0 1 121933
-0.002329 -0.000802 0.118353 0.184321 0.450145 0.924116 -0.035065 1 0 0 0 0 0 1 122941
-0.002323 -0.000820 0.118363 0.113790 0.694686 0.783895 -0.035096 1 0 0 0 0 0 1 123933
-0.002321 -0.000829 0.118367 0.138328 0.606105 0.857871 -0.035128 1 0 0 0 0 0 1 124941
-0.002319 -0.000834 0.118368 0.157431 0.541176 0.896001 -0.035159 1 0 0 0 0 0 1 125932
-0.002319 -0.000836 0.118369 0.167996 0.506936 0.910895 -0.035190 1 0 0 0 0 0 1 126941
-0.002318 -0.000837 0.118369 0.173553 0.489865 0.916675 -0.035222 1 0 0 0 0 0 1 127944
-0.002318 -0.000838 0.118369 0.176469 0.481535 0.919210 -0.035253 1 0 0 0 0 0 1 128937
-0.002318 -0.000838 0.118369 0.178014 0.477583 0.920599 -0.035284 1 0 0 0 0 0 1 129922
-0.002318 -0.000838 0.118369 0.178858 0.475819 0.921630 -0.035315 1 0 0 0 0 0 1 130933
-0.002318 -0.000838 0.118369 0.179377 0.475145 0.922532 -0.035347 1 0 0 0 0 0 1 131946
-0.002318 -0.000838 0.118369 0.179721 0.475021 0.923354 -0.035378 1 0 0 0 0 0 1 132929
-0.002318 -0.000838 0.118369 0.179959 0.475178 0.924197 -0.035410 1 0 0 0 0 0 1 133953
-0.002318 -0.000838 0.118369 0.180163 0.475449 0.924986 -0.035440 1 0 0 0 0 0 1 134920
-0.002318 -0.000838 0.118369 0.180335 0.475793 0.925808 -0.035471 1 0 0 0 0 0 1 135920
-0.002318 -0.000838 0.118369 0.180521 0.476182 0.926640 -0.035503 1 0 0 0 0 0 1 136947
-0.002318 -0.000838 0.118369 0.180685 0.476584 0.927458 -0.035534 1 0 0 0 0 0 1 137943
-0.002318 -0.000838 0.118369 0.180840 0.476992 0.928255 -0.035565 1 0 0 0 0 0 1 138919
-0.002318 -0.000838 0.118369 0.181004 0.477424 0.929096 -0.035597 1 0 0 0 0 0 1 139950
-0.002318 -0.000838 0.118369 0.181155 0.477835 0.929904 -0.035628 1 0 0 0 0 0 1 140949
-0.002318 -0.000838 0.118369 0.181322 0.478265 0.930732 -0.035660 1 0 0 0 0 0 1 141957
-0.002318 -0.000838 0.118369 0.181492 0.478679 0.931536 -0.035691 1 0 0 0 0 0 1 142949
-0.002318 -0.000838 0.118369 0.181634 0.479095 0.932355 -0.035722 1 0 0 0 0 0 1 143955
-0.002318 -0.000838 0.118369 0.181801 0.479508 0.933179 -0.035753 1 0 0 0 0 0 1 144949
-0.002318 -0.000838 0.118369 0.181961 0.479927 0.933975 -0.035784 1 0 0 0 0 0 1 145948
-0.002318 -0.000838 0.118369 0.182118 0.480342 0.934801 -0.035815 1 0 0 0 0 0 1 146939
-0.002318 -0.000838 0.118369 0.182267 0.480767 0.935612 -0.035847 1 0 0 0 0 0 1 147947
-0.002318 -0.000838 0.118369 0.182433 0.481195 0.936434 -0.035878 1 0 0 0 0 0 1 148948
-0.002318 -0.000838 0.118369 0.182600 0.481601 0.937221 -0.035909 1 0 0 0 0 0 1 149920
-0.002318 -0.000838 0.118369 0.182748 0.482015 0.938065 -0.035941 1 0 0 0 0 0 1 150948
-0.002318 -0.000838 0.118369 0.182910 0.482452 0.938883 -0.035972 1 0 0 0 0 0 1 151949
-0.002318 -0.000838 0.118369 0.183068 0.482849 0.939659 -0.036002 1 0 0 0 0 0 1 152917
-0.002318 -0.000838 0.118369 0.183232 0.483279 0.940518 -0.036034 1 0 0 0 0 0 1 153948
-0.002318 -0.000838 0.118369 0.183380 0.483701 0.941321 -0.036066 1 0 0 0 0 0 1 154947
-0.002318 -0.000838 0.118369 0.183549 0.484118 0.942151 -0.036097 1 0 0 0 0 0 1 155949
-0.002318 -0.000838 0.118369 0.183709 0.484536 0.942947 -0.036128 1 0 0 0 0 0 1 156947
-0.002318 -0.000838 0.118369 0.183863 0.484962 0.943765 -0.036159 1 0 0 0 0 0 1 157937
-0.002318 -0.000838 0.118369 0.184023 0.485387 0.944591 -0.036191 1 0 0 0 0 0 1 158948
-0.002318 -0.000838 0.118369 0.184189 0.485785 0.945401 -0.036222 1 0 0 0 0 0 1 159949
-0.002318 -0.000838 0.118369 0.184342 0.486223 0.946222 -0.036253 1 0 0 0 0 0 1 160948
-0.002318 -0.000838 0.118369 0.184492 0.486636 0.947031 -0.036284 1 0 0 0 0 0 1 161948
-0.002318 -0.000838 0.118369 0.184661 0.487052 0.947860 -0.036316 1 0 0 0 0 0 1 162949
-0.002318 -0.000838 0.118369 0.184821 0.487469 0.948654 -0.036347 1 0 0 0 0 0 1 163945
-0.002318 -0.000838 0.118369 0.184980 0.487889 0.949489 -0.036378 1 0 0 0 0 0 1 164946
-0.002313 -0.000856 0.118379 0.114300 0.732965 0.809146 -0.036408 1 0 0 0 0 0 1 165918
-0.002310 -0.000865 0.118383 0.138801 0.644514 0.882977 -0.036441 1 0 0 0 0 0 1 166947
-0.002309 -0.000870 0.118384 0.157878 0.579668 0.921048 -0.036472 1 0 0 0 0 0 1 167936
-0.002308 -0.000872 0.118384 0.168436 0.545486 0.935914 -0.036503 1 0 0 0 0 0 1 168945
-0.002307 -0.000873 0.118384 0.173983 0.528449 0.941672 -0.036534 1 0 0 0 0 0 1 169945
-0.002307 -0.000874 0.118385 0.176873 0.520145 0.944201 -0.036566 1 0 0 0 0 0 1 170948
-0.002307 -0.000874 0.118385 0.178411 0.516221 0.945613 -0.036597 1 0 0 0 0 0 1 171949
-0.002307 -0.000874 0.118385 0.179270 0.514466 0.946613 -0.036628 1 0 0 0 0 0 1 172947
-0.002307 -0.000874 0.118385 0.179769 0.513820 0.947497 -0.036660 1 0 0 0 0 0 1 173950
-0.002307 -0.000874 0.118385 0.180096 0.513702 0.948293 -0.036690 1 0 0 0 0 0 1 174920
-0.002307 -0.000874 0.118385 0.180347 0.513897 0.949184 -0.036723 1 0 0 0 0 0 1 175998
-0.002307 -0.000874 0.118385 0.180555 0.514207 0.950008 -0.036755 1 0 0 0 0 0 1 177016
-0.002307 -0.000874 0.118385 0.180727 0.514568 0.950791 -0.036786 1 0 0 0 0 0 1 177993
-0.002307 -0.000874 0.118385 0.180888 0.514976 0.951607 -0.036817 1 0 0 0 0 0 1 178989
-0.002307 -0.000874 0.118385 0.181049 0.515387 0.952407 -0.036848 1 0 0 0 0 0 1 179985
-0.002307 -0.000874 0.118385 0.181208 0.515837 0.953240 -0.036880 1 0 0 0 0 0 1 181017
-0.002307 -0.000874 0.118385 0.181365 0.516263 0.954055 -0.036912 1 0 0 0 0 0 1 182018
-0.002307 -0.000874 0.118385 0.181507 0.516701 0.954848 -0.036943 1 0 0 0 0 0 1 183016
-0.002307 -0.000874 0.118385 0.181671 0.517136 0.955670 -0.036974 1 0 0 0 0 0 1 184018
-0.002307 -0.000874 0.118385 0.181837 0.517583 0.956504 -0.037007 1 0 0 0 0 0 1 185066
-0.002307 -0.000874 0.118385 0.181980 0.518011 0.957288 -0.037037 1 0 0 0 0 0 1 186022
-0.002307 -0.000874 0.118385 0.182133 0.518446 0.958092 -0.037068 1 0 0 0 0 0 1 187015
-0.002307 -0.000874 0.118385 0.182287 0.518883 0.958880 -0.037099 1 0 0 0 0 0 1 188015
-0.002307 -0.000874 0.118385 0.182440 0.519321 0.959707 -0.037130 1 0 0 0 0 0 1 189017
-0.002307 -0.000874 0.118385 0.182585 0.519748 0.960507 -0.037161 1 0 0 0 0 0 1 190014
-0.002307 -0.000874 0.118385 0.182743 0.520186 0.961308 -0.037192 1 0 0 0 0 0 1 190998
-0.002307 -0.000874 0.118385 0.182944 0.520755 0.962339 -0.037233 1 0 0 0 0 0 1 192298
-0.002307 -0.000874 0.118385 0.183054 0.521070 0.962938 -0.037255 1 0 0 0 0 0 1 193018
-0.002307 -0.000874 0.118385 0.183207 0.521506 0.963746 -0.037287 1 0 0 0 0 0 1 194016
-0.002307 -0.000874 0.118385 0.183347 0.521938 0.964526 -0.037317 1 0 0 0 0 0 1 194998
-0.002307 -0.000874 0.118385 0.183524 0.522376 0.965350 -0.037349 1 0 0 0 0 0 1 196011
-0.002307 -0.000874 0.118385 0.183661 0.522807 0.966160 -0.037380 1 0 0 0 0 0 1 197013
-0.002307 -0.000874 0.118385 0.183820 0.523252 0.966974 -0.037411 1 0 0 0 0 0 1 198013
-0.002307 -0.000874 0.118385 0.183976 0.523672 0.967757 -0.037442 1 0 0 0 0 0 1 198997
-0.002307 -0.000874 0.118385 0.184114 0.524105 0.968524 -0.037472 1 0 0 0 0 0 1 199940
-0.002307 -0.000874 0.118385 0.184261 0.524521 0.969323 -0.037503 1 0 0 0 0 0 1 200930
-0.002307 -0.000874 0.118385 0.184423 0.524968 0.970145 -0.037534 1 0 0 0 0 0 1 201939
-0.002307 -0.000874 0.118385 0.184587 0.525398 0.970939 -0.037565 1 0 0 0 0 0 1 202928
-0.002307 -0.000874 0.118385 0.184721 0.525846 0.971748 -0.037597 1 0 0 0 0 0 1 203940
-0.002307 -0.000874 0.118385 0.184882 0.526277 0.972560 -0.037628 1 0 0 0 0 0 1 204930
-0.002307 -0.000874 0.118385 0.185042 0.526706 0.973363 -0.037659 1 0 0 0 0 0 1 205938
-0.002307 -0.000874 0.118385 0.185191 0.527149 0.974176 -0.037690 1 0 0 0 0 0 1 206930
-0.002307 -0.000874 0.118385 0.185334 0.527594 0.974979 -0.037722 1 0 0 0 0 0 1 207939
-0.002307 -0.000874 0.118385 0.185496 0.528025 0.975791 -0.037753 1 0 0 0 0 0 1 208930
-0.002307 -0.000874 0.118385 0.185656 0.528454 0.976594 -0.037784 1 0 0 0 0 0 1 209938
-0.002307 -0.000874 0.118385 0.185805 0.528897 0.977407 -0.037815 1 0 0 0 0 0 1 210930
-0.002307 -0.000874 0.118385 0.185956 0.529349 0.978214 -0.037847 1 0 0 0 0 0 1 211936
-0.002307 -0.000874 0.118385 0.186105 0.529770 0.979024 -0.037878 1 0 0 0 0 0 1 212940
-0.002307 -0.000874 0.118385 0.186278 0.530212 0.979835 -0.037909 1 0 0 0 0 0 1 213943
-0.002307 -0.000874 0.118385 0.186415 0.530646 0.980646 -0.037941 1 0 0 0 0 0 1 214948
-0.002295 -0.000861 0.118396 0.016858 0.349784 0.832418 -0.037971 1 0 0 0 0 0 1 215931
-0.002288 -0.000854 0.118399 0.076731 0.414854 0.910074 -0.038003 1 0 0 0 0 0 1 216948
-0.002285 -0.000851 0.118401 0.122035 0.463495 0.950129 -0.038034 1 0 0 0 0 0 1 217945
-0.002283 -0.000849 0.118401 0.146556 0.489745 0.965713 -0.038066 1 0 0 0 0 0 1 218948
-0.002283 -0.000848 0.118401 0.159162 0.503300 0.971751 -0.038097 1 0 0 0 0 0 1 219947
-0.002282 -0.000848 0.118401 0.165597 0.510314 0.974345 -0.038128 1 0 0 0 0 0 1 220946
-0.002282 -0.000848 0.118401 0.168904 0.514045 0.975778 -0.038159 1 0 0 0 0 0 1 221944
-0.002282 -0.000847 0.118401 0.170636 0.516130 0.976790 -0.038191 1 0 0 0 0 0 1 222947
-0.002282 -0.000847 0.118401 0.171568 0.517371 0.977662 -0.038222 1 0 0 0 0 0 1 223947
-0.002282 -0.000847 0.118401 0.172110 0.518215 0.978486 -0.038253 1 0 0 0 0 0 1 224945
-0.002282 -0.000847 0.118401 0.172446 0.518838 0.979279 -0.038284 1 0 0 0 0 0 1 225925
-0.002282 -0.000847 0.118401 0.172680 0.519381 0.980100 -0.038316 1 0 0 0 0 0 1 226947
-0.002282 -0.000847 0.118401 0.172876 0.519865 0.980903 -0.038347 1 0 0 0 0 0 1 227949
-0.002282 -0.000847 0.118401 0.173052 0.520296 0.981697 -0.038378 1 0 0 0 0 0 1 228949
-0.002282 -0.000847 0.118401 0.173200 0.520738 0.982494 -0.038409 1 0 0 0 0 0 1 229946
-0.002282 -0.000847 0.118401 0.173349 0.521172 0.983300 -0.038441 1 0 0 0 0 0 1 230946
-0.002282 -0.000847 0.118401 0.173490 0.521594 0.984096 -0.038472 1 0 0 0 0 0 1 231941
-0.002282 -0.000847 0.118401 0.173630 0.522015 0.984890 -0.038503 1 0 0 0 0 0 1 232933
-0.002282 -0.000847 0.118401 0.173772 0.522443 0.985699 -0.038534 1 0 0 0 0 0 1 233945
-0.002282 -0.000847 0.118401 0.173922 0.522876 0.986485 -0.038566 1 0 0 0 0 0 1 234945
-0.002282 -0.000847 0.118401 0.174055 0.523293 0.987297 -0.038597 1 0 0 0 0 0 1 235947
-0.002282 -0.000847 0.118401 0.174195 0.523715 0.988097 -0.038628 1 0 0 0 0 0 1 236946
-0.002282 -0.000847 0.118401 0.174336 0.524138 0.988897 -0.038659 1 0 0 0 0 0 1 237946
-0.002277 -0.000865 0.118412 0.103395 0.769994 0.848233 -0.038691 1 0 0 0 0 0 1 238945
-0.002274 -0.000874 0.118415 0.127812 0.681822 0.921873 -0.038722 1 0 0 0 0 0 1 239946
-0.002273 -0.000879 0.118416 0.146841 0.617119 0.959873 -0.038753 1 0 0 0 0 0 1 240945
-0.002272 -0.000881 0.118417 0.157361 0.583005 0.974693 -0.038784 1 0 0 0 0 0 1 241947
-0.002271 -0.000882 0.118417 0.162870 0.565992 0.980426 -0.038815 1 0 0 0 0 0 1 242933
-0.002271 -0.000883 0.118417 0.165732 0.557721 0.982932 -0.038847 1 0 0 0 0 0 1 243940
-0.002271 -0.000883 0.118417 0.167261 0.553810 0.984322 -0.038878 1 0 0 0 0 0 1 244945
-0.002271 -0.000883 0.118417 0.168087 0.552078 0.985325 -0.038909 1 0 0 0 0 0 1 245945
-0.002271 -0.000883 0.118417 0.168580 0.551425 0.986192 -0.038941 1 0 0 0 0 0 1 246944
-0.002271 -0.000883 0.118417 0.168895 0.551325 0.986999 -0.038972 1 0 0 0 0 0 1 247947
-0.002271 -0.000883 0.118417 0.169104 0.551493 0.987793 -0.039003 1 0 0 0 0 0 1 248942
-0.002271 -0.000883 0.118417 0.169291 0.551800 0.988586 -0.039034 1 0 0 0 0 0 1 249944
-0.002271 -0.000883 0.118417 0.169459 0.552173 0.989384 -0.039066 1 0 0 0 0 0 1 250944
-0.002271 -0.000883 0.118417 0.169592 0.552589 0.990173 -0.039097 1 0 0 0 0 0 1 251940
-0.002271 -0.000883 0.118417 0.169735 0.553010 0.990964 -0.039128 1 0 0 0 0 0 1 252948
-0.002271 -0.000883 0.118417 0.169873 0.553432 0.991750 -0.039159 1 0 0 0 0 0 1 253934
-0.002290 -0.000879 0.118427 0.423514 0.494918 0.857126 -0.039191 1 0 0 0 0 0 1 254944
-0.002299 -0.000877 0.118430 0.331644 0.515978 0.927577 -0.039222 1 0 0 0 0 0 1 255943
-0.002304 -0.000876 0.118432 0.264599 0.532047 0.963958 -0.039253 1 0 0 0 0 0 1 256943
-0.002306 -0.000875 0.118432 0.229265 0.540955 0.978156 -0.039284 1 0 0 0 0 0 1 257942
-0.002307 -0.000875 0.118432 0.211564 0.545736 0.983681 -0.039316 1 0 0 0 0 0 1 258945
-0.002308 -0.000875 0.118432 0.202813 0.548350 0.986098 -0.039347 1 0 0 0 0 0 1 259945
-0.002308 -0.000875 0.118432 0.198535 0.549885 0.987459 -0.039378 1 0 0 0 0 0 1 260944
-0.002308 -0.000875 0.118432 0.196464 0.550882 0.988426 -0.039409 1 0 0 0 0 0 1 261943
-0.002308 -0.000875 0.118432 0.195534 0.551593 0.989286 -0.039441 1 0 0 0 0 0 1 262943
-0.002308 -0.000875 0.118432 0.195127 0.552162 0.990076 -0.039471 1 0 0 0 0 0 1 263934
-0.002296 -0.000861 0.118443 0.024910 0.370955 0.841588 -0.039503 1 0 0 0 0 0 1 264944
-0.002289 -0.000854 0.118447 0.084508 0.435929 0.919096 -0.039534 1 0 0 0 0 0 1 265930
-0.002286 -0.000851 0.118448 0.129684 0.484543 0.959108 -0.039565 1 0 0 0 0 0 1 266937
-0.002284 -0.000849 0.118449 0.154146 0.510766 0.974661 -0.039596 1 0 0 0 0 0 1 267928
-0.002284 -0.000849 0.118449 0.166721 0.524293 0.980665 -0.039628 1 0 0 0 0 0 1 268934
-0.002283 -0.000848 0.118449 0.173144 0.531307 0.983241 -0.039659 1 0 0 0 0 0 1 269928
-0.002283 -0.000848 0.118449 0.176438 0.535042 0.984645 -0.039690 1 0 0 0 0 0 1 270935
-0.002283 -0.000848 0.118449 0.178155 0.537124 0.985630 -0.039721 1 0 0 0 0 0 1 271928
-0.002283 -0.000848 0.118449 0.179105 0.538373 0.986484 -0.039753 1 0 0 0 0 0 1 272935
-0.002283 -0.000848 0.118449 0.179640 0.539206 0.987292 -0.039784 1 0 0 0 0 0 1 273926
-0.002283 -0.000848 0.118449 0.179979 0.539841 0.988066 -0.039815 1 0 0 0 0 0 1 274935
-0.002278 -0.000866 0.118459 0.108999 0.786231 0.847211 -0.039846 1 0 0 0 0 0 1 275927
-0.002275 -0.000875 0.118463 0.133436 0.698248 0.920731 -0.039878 1 0 0 0 0 0 1 276935
-0.002274 -0.000879 0.118464 0.152479 0.633615 0.958701 -0.039909 1 0 0 0 0 0 1 277926
-0.002273 -0.000881 0.118465 0.162992 0.599543 0.973491 -0.039940 1 0 0 0 0 0 1 278936
-0.002272 -0.000883 0.118465 0.168502 0.582565 0.979201 -0.039971 1 0 0 0 0 0 1 279926
-0.002272 -0.000883 0.118465 0.171385 0.574294 0.981684 -0.040002 1 0 0 0 0 0 1 280926
-0.002272 -0.000883 0.118465 0.172893 0.570392 0.983043 -0.040034 1 0 0 0 0 0 1 281931
-0.002272 -0.000884 0.118465 0.173728 0.568662 0.984018 -0.040065 1 0 0 0 0 0 1 282935
-0.002272 -0.000884 0.118465 0.174223 0.568010 0.984861 -0.040097 1 0 0 0 0 0 1 283935
-0.002272 -0.000884 0.118465 0.174524 0.567905 0.985633 -0.040127 1 0 0 0 0 0 1 284917
-0.002272 -0.000884 0.118465 0.174758 0.568078 0.986431 -0.040159 1 0 0 0 0 0 1 285938
-0.002272 -0.000884 0.118465 0.174947 0.568381 0.987193 -0.040190 1 0 0 0 0 0 1 286928
-0.002272 -0.000884 0.118465 0.175095 0.568766 0.987972 -0.040222 1 0 0 0 0 0 1 287944
-0.002291 -0.000879 0.118475 0.429169 0.510106 0.853142 -0.040253 1 0 0 0 0 0 1 288931
-0.002300 -0.000877 0.118478 0.337425 0.531131 0.923510 -0.040284 1 0 0 0 0 0 1 289948
-0.002305 -0.000876 0.118479 0.270417 0.547189 0.959847 -0.040316 1 0 0 0 0 0 1 290945
-0.002307 -0.000875 0.118480 0.235108 0.556081 0.974021 -0.040347 1 0 0 0 0 0 1 291944
-0.002308 -0.000875 0.118480 0.217434 0.560842 0.979517 -0.040378 1 0 0 0 0 0 1 292943
-0.002309 -0.000875 0.118480 0.208696 0.563474 0.981909 -0.040409 1 0 0 0 0 0 1 293944
-0.002309 -0.000875 0.118480 0.204414 0.565001 0.983239 -0.040440 1 0 0 0 0 0 1 294942
-0.002309 -0.000875 0.118480 0.202356 0.565995 0.984196 -0.040472 1 0 0 0 0 0 1 295944
-0.002309 -0.000875 0.118480 0.201405 0.566711 0.985026 -0.040503 1 0 0 0 0 0 1 296943
-0.002309 -0.000875 0.118480 0.201006 0.567293 0.985804 -0.040534 1 0 0 0 0 0 1 297941
-0.002309 -0.000875 0.118480 0.200879 0.567801 0.986582 -0.040566 1 0 0 0 0 0 1 298945
-0.002297 -0.000862 0.118491 0.030519 0.386233 0.837848 -0.040597 1 0 0 0 0 0 1 299948
-0.002290 -0.000855 0.118495 0.090115 0.451100 0.915274 -0.040628 1 0 0 0 0 0 1 300943
-0.002287 -0.000851 0.118496 0.135263 0.499659 0.955217 -0.040659 1 0 0 0 0 0 1 301939
-0.002285 -0.000850 0.118496 0.159736 0.525859 0.970740 -0.040690 1 0 0 0 0 0 1 302914
-0.002285 -0.000849 0.118497 0.172310 0.539388 0.976737 -0.040722 1 0 0 0 0 0 1 303945
-0.002279 -0.000867 0.118507 0.107395 0.792629 0.837504 -0.040753 1 0 0 0 0 0 1 304941
-0.002276 -0.000875 0.118511 0.134924 0.707995 0.911566 -0.040784 1 0 0 0 0 0 1 305941
-0.002275 -0.000880 0.118512 0.155513 0.645025 0.949702 -0.040815 1 0 0 0 0 0 1 306942
-0.002274 -0.000882 0.118512 0.166814 0.611825 0.964595 -0.040849 1 0 0 0 0 0 1 308019
-0.002273 -0.000883 0.118512 0.172718 0.595259 0.970308 -0.040880 1 0 0 0 0 0 1 309011
-0.002273 -0.000884 0.118512 0.175774 0.587182 0.972757 -0.040911 1 0 0 0 0 0 1 309987
-0.002273 -0.000884 0.118512 0.177396 0.583372 0.974105 -0.040942 1 0 0 0 0 0 1 310986
-0.002273 -0.000884 0.118513 0.178280 0.581690 0.975051 -0.040973 1 0 0 0 0 0 1 311987
-0.002261 -0.000871 0.118523 0.008213 0.398881 0.826351 -0.041004 1 0 0 0 0 0 1 312984
-0.002254 -0.000864 0.118527 0.068076 0.463212 0.903764 -0.041037 1 0 0 0 0 0 1 314042
-0.002251 -0.000861 0.118529 0.113346 0.511485 0.943675 -0.041068 1 0 0 0 0 0 1 315012
-0.002249 -0.000859 0.118529 0.137856 0.537561 0.959192 -0.041099 1 0 0 0 0 0 1 316023
-0.002249 -0.000858 0.118529 0.150454 0.551023 0.965134 -0.041130 1 0 0 0 0 0 1 317009
-0.002248 -0.000858 0.118529 0.156863 0.558006 0.967671 -0.041161 1 0 0 0 0 0 1 317989
-0.002248 -0.000857 0.118529 0.160146 0.561704 0.969026 -0.041192 1 0 0 0 0 0 1 318986
-0.002248 -0.000857 0.118529 0.161862 0.563777 0.969978 -0.041223 1 0 0 0 0 0 1 319988
-0.002248 -0.000857 0.118529 0.162782 0.565027 0.970790 -0.041254 1 0 0 0 0 0 1 320985
-0.002248 -0.000857 0.118529 0.163300 0.565869 0.971547 -0.041286 1 0 0 0 0 0 1 321986
-0.002248 -0.000857 0.118529 0.163628 0.566512 0.972297 -0.041317 1 0 0 0 0 0 1 322985
-0.002248 -0.000857 0.118529 0.163843 0.567048 0.973063 -0.041349 1 0 0 0 0 0 1 324021
-0.002248 -0.000857 0.118529 0.164032 0.567528 0.973791 -0.041380 1 0 0 0 0 0 1 325015
-0.002248 -0.000857 0.118529 0.164165 0.567980 0.974527 -0.041412 1 0 0 0 0 0 1 326016
-0.002235 -0.000844 0.118540 -0.006451 0.386051 0.825797 -0.041443 1 0 0 0 0 0 1 327014
-0.002229 -0.000837 0.118544 0.053205 0.450876 0.903035 -0.041474 1 0 0 0 0 0 1 328016
-0.002226 -0.000834 0.118545 0.098398 0.499409 0.942908 -0.041505 1 0 0 0 0 0 1 329007
-0.002224 -0.000832 0.118546 0.122834 0.525607 0.958402 -0.041537 1 0 0 0 0 0 1 330017
-0.002223 -0.000831 0.118546 0.135398 0.539128 0.964344 -0.041568 1 0 0 0 0 0 1 331017
-0.002223 -0.000831 0.118546 0.141778 0.546113 0.966862 -0.041598 1 0 0 0 0 0 1 331990
-0.002223 -0.000831 0.118546 0.145051 0.549817 0.968208 -0.041629 1 0 0 0 0 0 1 332987
-0.002223 -0.000831 0.118546 0.146739 0.551891 0.969148 -0.041661 1 0 0 0 0 0 1 333987
-0.002223 -0.000830 0.118546 0.147646 0.553130 0.969952 -0.041692 1 0 0 0 0 0 1 334985
-0.002223 -0.000830 0.118546 0.148158 0.553966 0.970705 -0.041723 1 0 0 0 0 0 1 335984
-0.002223 -0.000830 0.118546 0.148466 0.554589 0.971441 -0.041754 1 0 0 0 0 0 1 336984
-0.002223 -0.000830 0.118546 0.148683 0.555100 0.972172 -0.041786 1 0 0 0 0 0 1 337983
-0.002223 -0.000830 0.118546 0.148831 0.555568 0.972903 -0.041817 1 0 0 0 0 0 1 338986
-0.002223 -0.000830 0.118546 0.148983 0.556021 0.973645 -0.041849 1 0 0 0 0 0 1 340013
-0.002223 -0.000830 0.118546 0.149102 0.556455 0.974368 -0.041880 1 0 0 0 0 0 1 341008
-0.002223 -0.000830 0.118546 0.149211 0.556865 0.975083 -0.041911 1 0 0 0 0 0 1 341991
-0.002210 -0.000817 0.118557 -0.021638 0.374695 0.826386 -0.041943 1 0 0 0 0 0 1 343008
-0.002204 -0.000810 0.118561 0.038014 0.439474 0.903473 -0.041971 1 0 0 0 0 0 1 343927
-0.002219 -0.000803 0.118572 0.337707 0.428724 0.807273 -0.042003 1 0 0 0 0 0 1 344934
-0.002227 -0.000799 0.118576 0.270502 0.475498 0.892275 -0.042034 1 0 0 0 0 0 1 345924
-0.002230 -0.000797 0.118577 0.216007 0.504622 0.933789 -0.042065 1 0 0 0 0 0 1 346925
-0.002232 -0.000796 0.118578 0.186981 0.520047 0.949736 -0.042096 1 0 0 0 0 0 1 347926
-0.002233 -0.000795 0.118578 0.172443 0.528059 0.955824 -0.042128 1 0 0 0 0 0 1 348934
-0.002234 -0.000795 0.118578 0.165248 0.532282 0.958378 -0.042159 1 0 0 0 0 0 1 349925
-0.002234 -0.000795 0.118578 0.161735 0.534614 0.959748 -0.042190 1 0 0 0 0 0 1 350934
-0.002234 -0.000795 0.118578 0.160030 0.535957 0.960670 -0.042221 1 0 0 0 0 0 1 351925
-0.002234 -0.000795 0.118578 0.159244 0.536860 0.961468 -0.042253 1 0 0 0 0 0 1 352934
-0.002234 -0.000795 0.118578 0.158917 0.537489 0.962209 -0.042284 1 0 0 0 0 0 1 353933
-0.002234 -0.000795 0.118578 0.158809 0.538009 0.962912 -0.042315 1 0 0 0 0 0 1 354924
-0.002234 -0.000795 0.118578 0.158801 0.538466 0.963634 -0.042346 1 0 0 0 0 0 1 355934
-0.002234 -0.000795 0.118578 0.158866 0.538895 0.964344 -0.042377 1 0 0 0 0 0 1 356924
-0.002234 -0.000795 0.118578 0.158946 0.539306 0.965060 -0.042409 1 0 0 0 0 0 1 357932
-0.002234 -0.000795 0.118578 0.159067 0.539709 0.965773 -0.042440 1 0 0 0 0 0 1 358924
-0.002234 -0.000795 0.118578 0.159163 0.540117 0.966484 -0.042471 1 0 0 0 0 0 1 359934
-0.002234 -0.000795 0.118578 0.159280 0.540521 0.967205 -0.042503 1 0 0 0 0 0 1 360948
-0.002234 -0.000795 0.118578 0.159396 0.540914 0.967909 -0.042534 1 0 0 0 0 0 1 361938
-0.002234 -0.000795 0.118578 0.159514 0.541315 0.968626 -0.042566 1 0 0 0 0 0 1 362947
-0.002253 -0.000790 0.118588 0.414455 0.482353 0.833309 -0.042596 1 0 0 0 0 0 1 363925
-0.002262 -0.000788 0.118591 0.322988 0.503351 0.903496 -0.042628 1 0 0 0 0 0 1 364939
-0.002254 -0.000774 0.118603 0.084930 0.336495 0.790200 -0.042659 1 0 0 0 0 0 1 365931
-0.002250 -0.000767 0.118607 0.109116 0.409722 0.880654 -0.042691 1 0 0 0 0 0 1 366944
-0.002248 -0.000763 0.118609 0.136468 0.462540 0.925183 -0.042722 1 0 0 0 0 0 1 367942
-0.002242 -0.000779 0.118620 0.080454 0.737706 0.799901 -0.042753 1 0 0 0 0 0 1 368942
-0.002239 -0.000787 0.118623 0.112752 0.664234 0.879044 -0.042784 1 0 0 0 0 0 1 369941
-0.002237 -0.000791 0.118625 0.135779 0.606816 0.918944 -0.042815 1 0 0 0 0 0 1 370942
-0.002236 -0.000793 0.118625 0.148297 0.576317 0.934340 -0.042846 1 0 0 0 0 0 1 371912
-0.002236 -0.000794 0.118625 0.154808 0.561138 0.940248 -0.042878 1 0 0 0 0 0 1 372941
-0.002235 -0.000795 0.118625 0.158166 0.553714 0.942736 -0.042909 1 0 0 0 0 0 1 373939
-0.002235 -0.000795 0.118625 0.159929 0.550202 0.944029 -0.042940 1 0 0 0 0 0 1 374915
-0.002235 -0.000795 0.118625 0.160867 0.548667 0.944952 -0.042972 1 0 0 0 0 0 1 375946
-0.002235 -0.000795 0.118625 0.161404 0.548089 0.945710 -0.043003 1 0 0 0 0 0 1 376943
-0.002235 -0.000795 0.118625 0.161718 0.547990 0.946397 -0.043033 1 0 0 0 0 0 1 377913
-0.002235 -0.000795 0.118625 0.161949 0.548152 0.947123 -0.043065 1 0 0 0 0 0 1 378938
-0.002235 -0.000795 0.118625 0.162118 0.548430 0.947808 -0.043097 1 0 0 0 0 0 1 379941
-0.002235 -0.000795 0.118625 0.162263 0.548767 0.948488 -0.043128 1 0 0 0 0 0 1 380930
-0.002235 -0.000795 0.118625 0.162391 0.549119 0.949162 -0.043158 1 0 0 0 0 0 1 381911
-0.002235 -0.000795 0.118625 0.162513 0.549503 0.949855 -0.043190 1 0 0 0 0 0 1 382911
-0.002235 -0.000795 0.118625 0.162635 0.549912 0.950565 -0.043222 1 0 0 0 0 0 1 383942
-0.002235 -0.000795 0.118625 0.162740 0.550288 0.951223 -0.043252 1 0 0 0 0 0 1 384909
-0.002235 -0.000795 0.118625 0.162880 0.550703 0.951931 -0.043284 1 0 0 0 0 0 1 385940
-0.002235 -0.000795 0.118625 0.162980 0.551095 0.952617 -0.043315 1 0 0 0 0 0 1 386939
-0.002235 -0.000795 0.118625 0.163118 0.551487 0.953313 -0.043347 1 0 0 0 0 0 1 387941
-0.002223 -0.000782 0.118636 -0.008161 0.368785 0.804335 -0.043377 1 0 0 0 0 0 1 388910
-0.002216 -0.000775 0.118640 0.051383 0.433517 0.881318 -0.043409 1 0 0 0 0 0 1 389929
-0.002213 -0.000772 0.118641 0.096509 0.482003 0.921069 -0.043440 1 0 0 0 0 0 1 390927
-0.002211 -0.000770 0.118642 0.120946 0.508139 0.936491 -0.043472 1 0 0 0 0 0 1 391940
-0.002211 -0.000769 0.118642 0.133489 0.521611 0.942382 -0.043503 1 0 0 0 0 0 1 392943
-0.002210 -0.000769 0.118642 0.139859 0.528568 0.944864 -0.043534 1 0 0 0 0 0 1 393941
-0.002210 -0.000769 0.118642 0.143113 0.532243 0.946165 -0.043565 1 0 0 0 0 0 1 394940
-0.002210 -0.000768 0.118642 0.144803 0.534282 0.947071 -0.043597 1 0 0 0 0 0 1 395942
-0.002210 -0.000768 0.118642 0.145701 0.535499 0.947821 -0.043628 1 0 0 0 0 0 1 396939
-0.002229 -0.000764 0.118652 0.401437 0.476822 0.812279 -0.043659 1 0 0 0 0 0 1 397937
-0.002238 -0.000762 0.118656 0.310274 0.497987 0.882387 -0.043690 1 0 0 0 0 0 1 398937
-0.002242 -0.000761 0.118657 0.243515 0.514084 0.918587 -0.043721 1 0 0 0 0 0 1 399911
-0.002245 -0.000760 0.118657 0.208306 0.522966 0.932695 -0.043753 1 0 0 0 0 0 1 400935
-0.002246 -0.000760 0.118657 0.190646 0.527680 0.938101 -0.043784 1 0 0 0 0 0 1 401929
-0.002246 -0.000760 0.118657 0.181906 0.530249 0.940423 -0.043815 1 0 0 0 0 0 1 402935
-0.002247 -0.000760 0.118657 0.177606 0.531750 0.941666 -0.043847 1 0 0 0 0 0 1 403942
-0.002247 -0.000760 0.118657 0.175527 0.532663 0.942525 -0.043878 1 0 0 0 0 0 1 404939
-0.002247 -0.000760 0.118657 0.174548 0.533319 0.943266 -0.043909 1 0 0 0 0 0 1 405939
-0.002247 -0.000760 0.118657 0.174116 0.533855 0.943973 -0.043940 1 0 0 0 0 0 1 406942
-0.002247 -0.000760 0.118657 0.173958 0.534282 0.944626 -0.043971 1 0 0 0 0 0 1 407911
-0.002247 -0.000760 0.118657 0.173962 0.534702 0.945314 -0.044003 1 0 0 0 0 0 1 408939
-0.002247 -0.000760 0.118657 0.174008 0.535100 0.945984 -0.044034 1 0 0 0 0 0 1 409941
-0.002247 -0.000760 0.118657 0.174096 0.535486 0.946640 -0.044064 1 0 0 0 0 0 1 410909
-0.002247 -0.000760 0.118657 0.174209 0.535882 0.947340 -0.044097 1 0 0 0 0 0 1 411941
-0.002247 -0.000760 0.118657 0.174312 0.536256 0.948010 -0.044128 1 0 0 0 0 0 1 412939
-0.002247 -0.000760 0.118657 0.174428 0.536641 0.948665 -0.044159 1 0 0 0 0 0 1 413924
-0.002247 -0.000760 0.118657 0.174566 0.537008 0.949336 -0.044190 1 0 0 0 0 0 1 414924
-0.002247 -0.000760 0.118657 0.174686 0.537430 0.950059 -0.044224 1 0 0 0 0 0 1 416002
-0.002242 -0.000778 0.118668 0.103075 0.785172 0.808114 -0.044254 1 0 0 0 0 0 1 416989
-0.002239 -0.000787 0.118671 0.127318 0.697700 0.881365 -0.044286 1 0 0 0 0 0 1 418005
-0.002238 -0.000791 0.118673 0.146264 0.633256 0.919189 -0.044317 1 0 0 0 0 0 1 418988
-0.002237 -0.000793 0.118673 0.156714 0.599232 0.933892 -0.044349 1 0 0 0 0 0 1 420004
-0.002237 -0.000794 0.118673 0.162191 0.582250 0.939510 -0.044379 1 0 0 0 0 0 1 420988
-0.002236 -0.000795 0.118673 0.165022 0.573953 0.941896 -0.044411 1 0 0 0 0 0 1 422003
-0.002236 -0.000795 0.118673 0.166525 0.570004 0.943147 -0.044442 1 0 0 0 0 0 1 422988
-0.002236 -0.000795 0.118673 0.167332 0.568242 0.944034 -0.044474 1 0 0 0 0 0 1 424003
-0.002236 -0.000795 0.118673 0.167802 0.567555 0.944758 -0.044504 1 0 0 0 0 0 1 424988
-0.002236 -0.000795 0.118673 0.168088 0.567423 0.945450 -0.044536 1 0 0 0 0 0 1 426003
-0.002236 -0.000796 0.118673 0.168303 0.567527 0.946104 -0.044567 1 0 0 0 0 0 1 426987
-0.002236 -0.000796 0.118673 0.168456 0.567769 0.946736 -0.044596 1 0 0 0 0 0 1 427931
-0.002236 -0.000796 0.118673 0.168590 0.568108 0.947400 -0.044627 1 0 0 0 0 0 1 428921
-0.002236 -0.000796 0.118673 0.168720 0.568473 0.948071 -0.044659 1 0 0 0 0 0 1 429931
-0.002236 -0.000796 0.118673 0.168846 0.568846 0.948728 -0.044690 1 0 0 0 0 0 1 430931
-0.002236 -0.000796 0.118673 0.168967 0.569227 0.949391 -0.044721 1 0 0 0 0 0 1 431922
-0.002236 -0.000796 0.118673 0.169087 0.569626 0.950061 -0.044753 1 0 0 0 0 0 1 432930
-0.002236 -0.000796 0.118673 0.169204 0.570021 0.950719 -0.044784 1 0 0 0 0 0 1 433922
-0.002236 -0.000796 0.118673 0.169319 0.570433 0.951381 -0.044815 1 0 0 0 0 0 1 434930
-0.002236 -0.000796 0.118673 0.169439 0.570818 0.952045 -0.044846 1 0 0 0 0 0 1 435922
-0.002236 -0.000796 0.118673 0.169559 0.571218 0.952715 -0.044878 1 0 0 0 0 0 1 436931
-0.002236 -0.000796 0.118673 0.169675 0.571612 0.953372 -0.044909 1 0 0 0 0 0 1 437921
-0.002236 -0.000796 0.118673 0.169795 0.572013 0.954042 -0.044940 1 0 0 0 0 0 1 438930
-0.002236 -0.000796 0.118673 0.169913 0.572411 0.954705 -0.044971 1 0 0 0 0 0 1 439930
-0.002236 -0.000796 0.118673 0.170042 0.572804 0.955360 -0.045003 1 0 0 0 0 0 1 440927
-0.002236 -0.000796 0.118673 0.170151 0.573207 0.956033 -0.045034 1 0 0 0 0 0 1 441933
-0.002236 -0.000796 0.118673 0.170264 0.573616 0.956690 -0.045065 1 0 0 0 0 0 1 442932
-0.002236 -0.000796 0.118673 0.170386 0.574006 0.957363 -0.045097 1 0 0 0 0 0 1 443938
-0.002236 -0.000796 0.118673 0.170503 0.574401 0.958024 -0.045128 1 0 0 0 0 0 1 444933
-0.002236 -0.000796 0.118673 0.170622 0.574802 0.958693 -0.045159 1 0 0 0 0 0 1 445942
-0.002236 -0.000796 0.118673 0.170752 0.575197 0.959350 -0.045190 1 0 0 0 0 0 1 446941
-0.002236 -0.000796 0.118673 0.170860 0.575596 0.960017 -0.045222 1 0 0 0 0 0 1 447938
-0.002236 -0.000796 0.118673 0.170976 0.575991 0.960677 -0.045253 1 0 0 0 0 0 1 448932
-0.002236 -0.000796 0.118673 0.171088 0.576392 0.961319 -0.045283 1 0 0 0 0 0 1 449909
-0.002236 -0.000796 0.118673 0.171209 0.576779 0.961987 -0.045314 1 0 0 0 0 0 1 450908
-0.002236 -0.000796 0.118673 0.171331 0.577188 0.962673 -0.045347 1 0 0 0 0 0 1 451940
-0.002236 -0.000796 0.118673 0.171460 0.577582 0.963327 -0.045378 1 0 0 0 0 0 1 452936
-0.002236 -0.000796 0.118673 0.171569 0.577985 0.964002 -0.045409 1 0 0 0 0 0 1 453945
-0.002236 -0.000796 0.118673 0.171686 0.578382 0.964664 -0.045440 1 0 0 0 0 0 1 454941
-0.002236 -0.000796 0.118673 0.171804 0.578780 0.965327 -0.045472 1 0 0 0 0 0 1 455941
-0.002236 -0.000796 0.118673 0.171910 0.579180 0.965977 -0.045503 1 0 0 0 0 0 1 456941
-0.002236 -0.000796 0.118673 0.172037 0.579573 0.966649 -0.045534 1 0 0 0 0 0 1 457936
-0.002236 -0.000796 0.118673 0.172165 0.579957 0.967289 -0.045564 1 0 0 0 0 0 1 458908
-0.002236 -0.000796 0.118673 0.172276 0.580369 0.967978 -0.045597 1 0 0 0 0 0 1 459938
-0.002236 -0.000796 0.118673 0.172393 0.580766 0.968640 -0.045628 1 0 0 0 0 0 1 460935
-0.002236 -0.000796 0.118673 0.172511 0.581165 0.969305 -0.045659 1 0 0 0 0 0 1 461938
-0.002236 -0.000796 0.118673 0.172629 0.581562 0.969968 -0.045690 1 0 0 0 0 0 1 462937
-0.002236 -0.000796 0.118673 0.172747 0.581960 0.970632 -0.045722 1 0 0 0 0 0 1 463938
-0.002236 -0.000796 0.118673 0.172874 0.582367 0.971283 -0.045753 1 0 0 0 0 0 1 464939
-0.002236 -0.000796 0.118673 0.172981 0.582745 0.971938 -0.045783 1 0 0 0 0 0 1 465908
-0.002236 -0.000796 0.118673 0.173102 0.583154 0.972621 -0.045815 1 0 0 0 0 0 1 466937
-0.002236 -0.000796 0.118673 0.173220 0.583552 0.973286 -0.045847 1 0 0 0 0 0 1 467938
-0.002236 -0.000796 0.118673 0.173338 0.583949 0.973949 -0.045878 1 0 0 0 0 0 1 468937
-0.002236 -0.000796 0.118673 0.173456 0.584347 0.974613 -0.045909 1 0 0 0 0 0 1 469939
-0.002236 -0.000796 0.118673 0.173585 0.584740 0.975267 -0.045940 1 0 0 0 0 0 1 470933
-0.002236 -0.000796 0.118673 0.173694 0.585142 0.975939 -0.045972 1 0 0 0 0 0 1 471938
-0.002236 -0.000796 0.118673 0.173807 0.585551 0.976595 -0.046003 1 0 0 0 0 0 1 472936
-0.002236 -0.000796 0.118673 0.173928 0.585939 0.977265 -0.046034 1 0 0 0 0 0 1 473937
-0.002236 -0.000796 0.118673 0.174046 0.586336 0.977929 -0.046065 1 0 0 0 0 0 1 474937
-0.002236 -0.000796 0.118673 0.174156 0.586725 0.978586 -0.046097 1 0 0 0 0 0 1 475938
-0.002236 -0.000796 0.118673 0.174293 0.587127 0.979249 -0.046128 1 0 0 0 0 0 1 476937
-0.002236 -0.000796 0.118673 0.174401 0.587527 0.979917 -0.046159 1 0 0 0 0 0 1 477935
-0.002236 -0.000796 0.118673 0.174519 0.587926 0.980582 -0.046190 1 0 0 0 0 0 1 478937
-0.002236 -0.000796 0.118673 0.174636 0.588324 0.981246 -0.046222 1 0 0 0 0 0 1 479937
-0.002236 -0.000796 0.118673 0.174751 0.588731 0.981900 -0.046253 1 0 0 0 0 0 1 480932
-0.002236 -0.000796 0.118673 0.174872 0.589120 0.982570 -0.046284 1 0 0 0 0 0 1 481934
-0.002236 -0.000796 0.118673 0.175002 0.589515 0.983229 -0.046315 1 0 0 0 0 0 1 482936
-0.002236 -0.000796 0.118673 0.175110 0.589915 0.983899 -0.046347 1 0 0 0 0 0 1 483937
-0.002236 -0.000796 0.118673 0.175227 0.590313 0.984563 -0.046378 1 0 0 0 0 0 1 484937
-0.002236 -0.000796 0.118673 0.175345 0.590711 0.985227 -0.046409 1 0 0 0 0 0 1 485937
-0.002236 -0.000796 0.118673 0.175463 0.591108 0.985889 -0.046440 1 0 0 0 0 0 1 486936
-0.002236 -0.000796 0.118673 0.175581 0.591506 0.986554 -0.046472 1 0 0 0 0 0 1 487937
-0.002236 -0.000796 0.118673 0.175708 0.591912 0.987203 -0.046503 1 0 0 0 0 0 1 488936
-0.002236 -0.000796 0.118673 0.175818 0.592303 0.987878 -0.046534 1 0 0 0 0 0 1 489936
-0.002236 -0.000796 0.118673 0.175935 0.592700 0.988543 -0.046565 1 0 0 0 0 0 1 490936
-0.002236 -0.000796 0.118673 0.176053 0.593097 0.989206 -0.046597 1 0 0 0 0 0 1 491936
-0.002236 -0.000796 0.118673 0.176170 0.593491 0.989863 -0.046627 1 0 0 0 0 0 1 492926
-0.002236 -0.000796 0.118673 0.176288 0.593887 0.990523 -0.046659 1 0 0 0 0 0 1 493921
-0.002236 -0.000796 0.118673 0.176411 0.594276 0.991179 -0.046690 1 0 0 0 0 0 1 494929
-0.002236 -0.000796 0.118673 0.176524 0.594680 0.991848 -0.046721 1 0 0 0 0 0 1 495920
-0.002236 -0.000796 0.118673 0.176640 0.595094 0.992512 -0.046753 1 0 0 0 0 0 1 496929
-0.002236 -0.000796 0.118673 0.176760 0.595481 0.993181 -0.046784 1 0 0 0 0 0 1 497928
-0.002236 -0.000796 0.118673 0.176878 0.595875 0.993839 -0.046815 1 0 0 0 0 0 1 498920
-0.002236 -0.000796 0.118673 0.176997 0.596276 0.994508 -0.046846 1 0 0 0 0 0 1 499928
-0.002236 -0.000796 0.118673 0.177126 0.596667 0.995159 -0.046877 1 0 0 0 0 0 1 500919
-0.002236 -0.000796 0.118673 0.177234 0.597071 0.995834 -0.046909 1 0 0 0 0 0 1 501928
-0.002236 -0.000796 0.118673 0.177350 0.597465 0.996492 -0.046940 1 0 0 0 0 0 1 502919
-0.002236 -0.000796 0.118673 0.177469 0.597867 0.997162 -0.046971 1 0 0 0 0 0 1 503928
-0.002236 -0.000796 0.118673 0.177583 0.598272 0.997813 -0.047002 1 0 0 0 0 0 1 504919
-0.002236 -0.000796 0.118673 0.177704 0.598660 0.998482 -0.047034 1 0 0 0 0 0 1 505919
-0.002236 -0.000796 0.118673 0.177835 0.599057 0.999145 -0.047065 1 0 0 0 0 0 1 506927
-0.002236 -0.000796 0.118673 0.177942 0.599455 0.999810 -0.047096 1 0 0 0 0 0 1 507920
-0.002236 -0.000796 0.118673 0.178060 0.599855 1.000478 -0.047128 1 0 0 0 0 0 1 508926
-0.002236 -0.000796 0.118673 0.178177 0.600250 1.001137 -0.047159 1 0 0 0 0 0 1 509919
-0.002236 -0.000796 0.118673 0.178296 0.600651 1.001805 -0.047190 1 0 0 0 0 0 1 510927
-0.002236 -0.000796 0.118673 0.178412 0.601065 1.002471 -0.047222 1 0 0 0 0 0 1 511940
-0.002236 -0.000796 0.118673 0.178543 0.601444 1.003123 -0.047252 1 0 0 0 0 0 1 512924
-0.002236 -0.000796 0.118673 0.178652 0.601845 1.003796 -0.047284 1 0 0 0 0 0 1 513929
-0.002236 -0.000796 0.118673 0.178760 0.602234 1.004452 -0.047315 1 0 0 0 0 0 1 514928
-0.002236 -0.000796 0.118673 0.178886 0.602642 1.005127 -0.047347 1 0 0 0 0 0 1 515936
-0.002236 -0.000796 0.118673 0.179003 0.603035 1.005782 -0.047377 1 0 0 0 0 0 1 516922
-0.002236 -0.000796 0.118673 0.179123 0.603439 1.006456 -0.047409 1 0 0 0 0 0 1 517937
-0.002236 -0.000796 0.118673 0.179253 0.603834 1.007113 -0.047440 1 0 0 0 0 0 1 518938
-0.002236 -0.000796 0.118673 0.179361 0.604234 1.007782 -0.047472 1 0 0 0 0 0 1 519938
-0.002236 -0.000796 0.118673 0.179474 0.604643 1.008438 -0.047503 1 0 0 0 0 0 1 520936
-0.002236 -0.000796 0.118673 0.179595 0.605030 1.009106 -0.047534 1 0 0 0 0 0 1 521934
-0.002236 -0.000796 0.118673 0.179713 0.605428 1.009772 -0.047565 1 0 0 0 0 0 1 522936
-0.002236 -0.000796 0.118673 0.179828 0.605814 1.010416 -0.047596 1 0 0 0 0 0 1 523907
-0.002236 -0.000796 0.118673 0.179961 0.606220 1.011093 -0.047628 1 0 0 0 0 0 1 524936
-0.002236 -0.000796 0.118673 0.180070 0.606623 1.011766 -0.047659 1 0 0 0 0 0 1 525943
-0.002236 -0.000796 0.118673 0.180187 0.607020 1.012428 -0.047690 1 0 0 0 0 0 1 526940
-0.002236 -0.000796 0.118673 0.180301 0.607430 1.013086 -0.047722 1 0 0 0 0 0 1 527941
-0.002236 -0.000796 0.118673 0.180421 0.607815 1.013750 -0.047753 1 0 0 0 0 0 1 528934
-0.002236 -0.000796 0.118673 0.180540 0.608213 1.014417 -0.047784 1 0 0 0 0 0 1 529937
-0.002236 -0.000796 0.118673 0.180670 0.608606 1.015071 -0.047815 1 0 0 0 0 0 1 530933
-0.002236 -0.000796 0.118673 0.180778 0.609008 1.015744 -0.047847 1 0 0 0 0 0 1 531939
-0.002236 -0.000796 0.118673 0.180894 0.609404 1.016404 -0.047878 1 0 0 0 0 0 1 532933
-0.002255 -0.000791 0.118683 0.437633 0.550021 0.880217 -0.047909 1 0 0 0 0 0 1 533935
-0.002264 -0.000789 0.118687 0.346869 0.570855 0.950021 -0.047940 1 0 0 0 0 0 1 534933
-0.002269 -0.000788 0.118688 0.280294 0.586799 0.986132 -0.047972 1 0 0 0 0 0 1 535937
-0.002271 -0.000787 0.118688 0.245198 0.595596 1.000170 -0.048003 1 0 0 0 0 0 1 536935
-0.002272 -0.000787 0.118688 0.227595 0.600281 1.005548 -0.048034 1 0 0 0 0 0 1 537935
-0.002273 -0.000787 0.118688 0.218893 0.602842 1.007858 -0.048065 1 0 0 0 0 0 1 538936
-0.002260 -0.000773 0.118699 0.042251 0.420142 0.858565 -0.048097 1 0 0 0 0 0 1 539936
-0.002254 -0.000767 0.118703 0.099115 0.484935 0.935413 -0.048128 1 0 0 0 0 0 1 540935
-0.002251 -0.000763 0.118704 0.142951 0.533456 0.975107 -0.048159 1 0 0 0 0 0 1 541935
-0.002249 -0.000762 0.118705 0.166730 0.559613 0.990507 -0.048190 1 0 0 0 0 0 1 542934
-0.002249 -0.000761 0.118705 0.178958 0.573079 0.996363 -0.048222 1 0 0 0 0 0 1 543936
-0.002248 -0.000760 0.118705 0.185194 0.580043 0.998823 -0.048253 1 0 0 0 0 0 1 544935
-0.002248 -0.000760 0.118705 0.188383 0.583726 1.000099 -0.048284 1 0 0 0 0 0 1 545934
-0.002248 -0.000760 0.118705 0.190042 0.585745 1.000952 -0.048315 1 0 0 0 0 0 1 546934
-0.002248 -0.000760 0.118705 0.190939 0.586953 1.001670 -0.048346 1 0 0 0 0 0 1 547924
-0.002248 -0.000760 0.118705 0.191458 0.587746 1.002332 -0.048377 1 0 0 0 0 0 1 548905
-0.002248 -0.000760 0.118705 0.191774 0.588335 1.003001 -0.048409 1 0 0 0 0 0 1 549935
-0.002248 -0.000760 0.118705 0.191999 0.588821 1.003664 -0.048440 1 0 0 0 0 0 1 550934
-0.002248 -0.000760 0.118705 0.192166 0.589260 1.004299 -0.048471 1 0 0 0 0 0 1 551930
-0.002248 -0.000760 0.118705 0.192320 0.589657 1.004949 -0.048502 1 0 0 0 0 0 1 552924
-0.002235 -0.000746 0.118716 0.019891 0.405666 0.855118 -0.048534 1 0 0 0 0 0 1 553928
-0.002229 -0.000740 0.118720 0.078968 0.469907 0.931689 -0.048565 1 0 0 0 0 0 1 554934
-0.002226 -0.000736 0.118721 0.123892 0.518155 0.971277 -0.048597 1 0 0 0 0 0 1 555937
-0.002224 -0.000735 0.118721 0.148198 0.544158 0.986615 -0.048628 1 0 0 0 0 0 1 556934
-0.002223 -0.000734 0.118722 0.160691 0.557541 0.992454 -0.048659 1 0 0 0 0 0 1 557932
-0.002223 -0.000733 0.118722 0.167048 0.564460 0.994900 -0.048690 1 0 0 0 0 0 1 558935
-0.002241 -0.000729 0.118732 0.427279 0.508202 0.859199 -0.048722 1 0 0 0 0 0 1 559935
-0.002251 -0.000727 0.118735 0.338168 0.530663 0.929132 -0.048753 1 0 0 0 0 0 1 560934
-0.002255 -0.000725 0.118736 0.272401 0.547390 0.965267 -0.048784 1 0 0 0 0 0 1 561932
-0.002257 -0.000725 0.118737 0.237695 0.556558 0.979308 -0.048815 1 0 0 0 0 0 1 562934
-0.002258 -0.000724 0.118737 0.220301 0.561427 0.984677 -0.048846 1 0 0 0 0 0 1 563924
-0.002259 -0.000724 0.118737 0.211692 0.564058 0.986956 -0.048878 1 0 0 0 0 0 1 564928
-0.002259 -0.000724 0.118737 0.207460 0.565547 0.988148 -0.048909 1 0 0 0 0 0 1 565919
-0.002259 -0.000724 0.118737 0.205419 0.566492 0.988981 -0.048940 1 0 0 0 0 0 1 566927
-0.002259 -0.000724 0.118737 0.204448 0.567141 0.989670 -0.048971 1 0 0 0 0 0 1 567918
-0.002254 -0.000742 0.118747 0.131891 0.816473 0.846808 -0.049003 1 0 0 0 0 0 1 568927
-0.002252 -0.000751 0.118751 0.155659 0.729708 0.919787 -0.049033 1 0 0 0 0 0 1 569917
-0.002238 -0.000742 0.118763 0.001637 0.481023 0.806982 -0.049065 1 0 0 0 0 0 1 570926
-0.002231 -0.000738 0.118767 0.070896 0.510995 0.897457 -0.049096 1 0 0 0 0 0 1 571919
-0.002227 -0.000736 0.118769 0.121106 0.541933 0.941986 -0.049128 1 0 0 0 0 0 1 572926
-0.002225 -0.000734 0.118769 0.148112 0.559276 0.959016 -0.049158 1 0 0 0 0 0 1 573918
-0.002224 -0.000734 0.118769 0.161953 0.568349 0.965435 -0.049190 1 0 0 0 0 0 1 574926
-0.002224 -0.000734 0.118769 0.168992 0.573097 0.968051 -0.049221 1 0 0 0 0 0 1 575918
-0.002224 -0.000733 0.118769 0.172595 0.575656 0.969369 -0.049253 1 0 0 0 0 0 1 576927
-0.002224 -0.000733 0.118769 0.174450 0.577131 0.970223 -0.049284 1 0 0 0 0 0 1 577918
-0.002224 -0.000733 0.118769 0.175439 0.578047 0.970923 -0.049315 1 0 0 0 0 0 1 578926
-0.002223 -0.000733 0.118769 0.176001 0.578697 0.971560 -0.049346 1 0 0 0 0 0 1 579918
-0.002218 -0.000751 0.118780 0.104063 0.828244 0.828670 -0.049378 1 0 0 0 0 0 1 580926
-0.002216 -0.000760 0.118783 0.128235 0.741500 0.901574 -0.049409 1 0 0 0 0 0 1 581929
-0.002214 -0.000765 0.118785 0.147123 0.677404 0.939268 -0.049440 1 0 0 0 0 0 1 582921
-0.002213 -0.000767 0.118785 0.157557 0.643534 0.953887 -0.049471 1 0 0 0 0 0 1 583933
-0.002213 -0.000768 0.118785 0.162990 0.626620 0.959448 -0.049502 1 0 0 0 0 0 1 584919
-0.002213 -0.000769 0.118785 0.165822 0.618357 0.961777 -0.049534 1 0 0 0 0 0 1 585922
-0.002213 -0.000769 0.118785 0.167304 0.614415 0.962977 -0.049565 1 0 0 0 0 0 1 586926
-0.002213 -0.000769 0.118785 0.168103 0.612656 0.963792 -0.049597 1 0 0 0 0 0 1 587938
-0.002213 -0.000769 0.118785 0.168551 0.611947 0.964463 -0.049627 1 0 0 0 0 0 1 588909
-0.002213 -0.000769 0.118785 0.168833 0.611793 0.965082 -0.049658 1 0 0 0 0 0 1 589905
-0.002213 -0.000769 0.118785 0.169027 0.611916 0.965726 -0.049690 1 0 0 0 0 0 1 590933
-0.002213 -0.000769 0.118785 0.169174 0.612147 0.966311 -0.049721 1 0 0 0 0 0 1 591904
-0.002213 -0.000769 0.118785 0.169298 0.612483 0.966934 -0.049752 1 0 0 0 0 0 1 592920
-0.002213 -0.000769 0.118785 0.169429 0.612834 0.967546 -0.049784 1 0 0 0 0 0 1 593936
-0.002213 -0.000769 0.118785 0.169541 0.613204 0.968158 -0.049815 1 0 0 0 0 0 1 594935
-0.002213 -0.000769 0.118785 0.169640 0.613579 0.968760 -0.049847 1 0 0 0 0 0 1 595935
-0.002213 -0.000769 0.118785 0.169745 0.613940 0.969354 -0.049877 1 0 0 0 0 0 1 596904
-0.002213 -0.000769 0.118785 0.169851 0.614346 0.969973 -0.049909 1 0 0 0 0 0 1 597933
-0.002213 -0.000769 0.118785 0.169969 0.614730 0.970595 -0.049940 1 0 0 0 0 0 1 598936
-0.002213 -0.000769 0.118785 0.170080 0.615103 0.971190 -0.049972 1 0 0 0 0 0 1 599935
-0.002213 -0.000769 0.118785 0.170175 0.615489 0.971802 -0.050003 1 0 0 0 0 0 1 600934
-0.002213 -0.000769 0.118785 0.170277 0.615884 0.972402 -0.050034 1 0 0 0 0 0 1 601932
-0.002213 -0.000769 0.118785 0.170402 0.616252 0.972997 -0.050064 1 0 0 0 0 0 1 602901
-0.002213 -0.000769 0.118785 0.170495 0.616644 0.973624 -0.050097 1 0 0 0 0 0 1 603934
-0.002213 -0.000769 0.118785 0.170596 0.617039 0.974225 -0.050128 1 0 0 0 0 0 1 604933
-0.002213 -0.000769 0.118785 0.170717 0.617410 0.974831 -0.050159 1 0 0 0 0 0 1 605932
-0.002213 -0.000769 0.118785 0.170813 0.617796 0.975444 -0.050190 1 0 0 0 0 0 1 606932
-0.002213 -0.000769 0.118785 0.170926 0.618190 0.976061 -0.050221 1 0 0 0 0 0 1 607934
-0.002213 -0.000769 0.118785 0.171034 0.618575 0.976648 -0.050253 1 0 0 0 0 0 1 608933
-0.002213 -0.000769 0.118785 0.171132 0.618951 0.977265 -0.050284 1 0 0 0 0 0 1 609931
-0.002213 -0.000769 0.118785 0.171237 0.619335 0.977875 -0.050315 1 0 0 0 0 0 1 610933
-0.002213 -0.000769 0.118785 0.171343 0.619719 0.978482 -0.050346 1 0 0 0 0 0 1 611932
-0.002213 -0.000769 0.118785 0.171466 0.620121 0.979083 -0.050378 1 0 0 0 0 0 1 612932
-0.002213 -0.000769 0.118785 0.171558 0.620490 0.979695 -0.050409 1 0 0 0 0 0 1 613931
-0.002213 -0.000769 0.118785 0.171661 0.620869 0.980297 -0.050440 1 0 0 0 0 0 1 614921
-0.002213 -0.000769 0.118785 0.171777 0.621267 0.980900 -0.050471 1 0 0 0 0 0 1 615934
-0.002213 -0.000769 0.118785 0.171884 0.621653 0.981525 -0.050503 1 0 0 0 0 0 1 616933
-0.002213 -0.000769 0.118785 0.171982 0.622028 0.982127 -0.050534 1 0 0 0 0 0 1 617932
-0.002213 -0.000769 0.118785 0.172096 0.622421 0.982720 -0.050565 1 0 0 0 0 0 1 618932
-0.002213 -0.000769 0.118785 0.172195 0.622798 0.983340 -0.050596 1 0 0 0 0 0 1 619933
-0.002200 -0.000756 0.118796 -0.000862 0.438196 0.833162 -0.050628 1 0 0 0 0 0 1 620932
-0.002194 -0.000749 0.118800 0.058071 0.502273 0.909511 -0.050659 1 0 0 0 0 0 1 621932
-0.002191 -0.000746 0.118801 0.102904 0.550434 0.949000 -0.050690 1 0 0 0 0 0 1 622930
-0.002189 -0.000744 0.118802 0.127172 0.576403 0.964289 -0.050721 1 0 0 0 0 0 1 623929
-0.002188 -0.000743 0.118802 0.139618 0.589788 0.970083 -0.050753 1 0 0 0 0 0 1 624932
-0.002188 -0.000743 0.118802 0.145950 0.596691 0.972487 -0.050784 1 0 0 0 0 0 1 625928
-0.002188 -0.000743 0.118802 0.149176 0.600336 0.973709 -0.050815 1 0 0 0 0 0 1 626933
-0.002187 -0.000743 0.118802 0.150838 0.602344 0.974525 -0.050846 1 0 0 0 0 0 1 627934
-0.002187 -0.000742 0.118802 0.151719 0.603543 0.975194 -0.050878 1 0 0 0 0 0 1 628931
-0.002187 -0.000742 0.118802 0.152214 0.604322 0.975824 -0.050909 1 0 0 0 0 0 1 629930
-0.002187 -0.000742 0.118802 0.152504 0.604899 0.976434 -0.050940 1 0 0 0 0 0 1 630932
-0.002187 -0.000742 0.118802 0.152691 0.605368 0.977024 -0.050971 1 0 0 0 0 0 1 631932
-0.002187 -0.000742 0.118802 0.152830 0.605787 0.977635 -0.051003 1 0 0 0 0 0 1 632930
-0.002187 -0.000742 0.118802 0.152948 0.606199 0.978231 -0.051034 1 0 0 0 0 0 1 633932
-0.002187 -0.000742 0.118802 0.153062 0.606579 0.978829 -0.051065 1 0 0 0 0 0 1 634930
-0.002187 -0.000742 0.118802 0.153157 0.606949 0.979426 -0.051096 1 0 0 0 0 0 1 635926
-0.002187 -0.000742 0.118802 0.153250 0.607316 0.980018 -0.051127 1 0 0 0 0 0 1 636915
-0.002187 -0.000742 0.118802 0.153352 0.607699 0.980631 -0.051159 1 0 0 0 0 0 1 637926
-0.002187 -0.000742 0.118802 0.153457 0.608064 0.981217 -0.051190 1 0 0 0 0 0 1 638914
-0.002187 -0.000742 0.118802 0.153530 0.608444 0.981814 -0.051221 1 0 0 0 0 0 1 639923
-0.002187 -0.000742 0.118802 0.153632 0.608810 0.982420 -0.051252 1 0 0 0 0 0 1 640915
-0.002187 -0.000742 0.118802 0.153739 0.609182 0.983020 -0.051284 1 0 0 0 0 0 1 641924
-0.002187 -0.000742 0.118802 0.153814 0.609543 0.983612 -0.051315 1 0 0 0 0 0 1 642914
-0.002187 -0.000742 0.118802 0.153911 0.609937 0.984217 -0.051346 1 0 0 0 0 0 1 643923
-0.002187 -0.000742 0.118802 0.154018 0.610287 0.984801 -0.051377 1 0 0 0 0 0 1 644899
-0.002187 -0.000742 0.118802 0.154095 0.610657 0.985409 -0.051408 1 0 0 0 0 0 1 645914
-0.002187 -0.000742 0.118802 0.154195 0.611039 0.986021 -0.051440 1 0 0 0 0 0 1 646924
-0.002187 -0.000742 0.118802 0.154289 0.611408 0.986595 -0.051471 1 0 0 0 0 0 1 647914
-0.002187 -0.000742 0.118802 0.154383 0.611779 0.987211 -0.051502 1 0 0 0 0 0 1 648914
-0.002187 -0.000742 0.118802 0.154477 0.612153 0.987818 -0.051534 1 0 0 0 0 0 1 649923
-0.002187 -0.000742 0.118802 0.154570 0.612521 0.988391 -0.051565 1 0 0 0 0 0 1 650913
-0.002187 -0.000742 0.118802 0.154665 0.612896 0.989014 -0.051596 1 0 0 0 0 0 1 651924
-0.002187 -0.000742 0.118802 0.154757 0.613264 0.989609 -0.051627 1 0 0 0 0 0 1 652914
-0.002187 -0.000742 0.118802 0.154854 0.613644 0.990202 -0.051659 1 0 0 0 0 0 1 653937
-0.002187 -0.000742 0.118802 0.154945 0.614009 0.990809 -0.051690 1 0 0 0 0 0 1 654920
-0.002187 -0.000742 0.118802 0.155039 0.614381 0.991412 -0.051721 1 0 0 0 0 0 1 655923
-0.002187 -0.000742 0.118802 0.155124 0.614740 0.991999 -0.051752 1 0 0 0 0 0 1 656914
-0.002187 -0.000742 0.118802 0.155235 0.615136 0.992604 -0.051784 1 0 0 0 0 0 1 657935
-0.002187 -0.000742 0.118802 0.155322 0.615498 0.993212 -0.051815 1 0 0 0 0 0 1 658930
-0.002187 -0.000742 0.118802 0.155407 0.615863 0.993811 -0.051847 1 0 0 0 0 0 1 659939
-0.002187 -0.000742 0.118802 0.155519 0.616237 0.994406 -0.051878 1 0 0 0 0 0 1 660933
-0.002187 -0.000742 0.118802 0.155592 0.616614 0.994997 -0.051909 1 0 0 0 0 0 1 661932
-0.002187 -0.000742 0.118802 0.155694 0.616982 0.995608 -0.051940 1 0 0 0 0 0 1 662930
-0.002206 -0.000738 0.118812 0.413834 0.557197 0.858598 -0.051971 1 0 0 0 0 0 1 663933
-0.002215 -0.000736 0.118815 0.323583 0.577909 0.928135 -0.052002 1 0 0 0 0 0 1 664920
-0.002220 -0.000735 0.118817 0.257233 0.593784 0.964137 -0.052034 1 0 0 0 0 0 1 665931
-0.002222 -0.000734 0.118817 0.222215 0.602511 0.978105 -0.052065 1 0 0 0 0 0 1 666930
-0.002223 -0.000734 0.118817 0.204660 0.607169 0.983431 -0.052096 1 0 0 0 0 0 1 667928
-0.002224 -0.000734 0.118817 0.195952 0.609702 0.985667 -0.052128 1 0 0 0 0 0 1 668931
-0.002224 -0.000734 0.118817 0.191673 0.611137 0.986819 -0.052159 1 0 0 0 0 0 1 669933
-0.002224 -0.000734 0.118817 0.189581 0.612055 0.987611 -0.052190 1 0 0 0 0 0 1 670934
-0.002224 -0.000734 0.118817 0.188608 0.612694 0.988265 -0.052221 1 0 0 0 0 0 1 671930
-0.002224 -0.000734 0.118817 0.188168 0.613215 0.988888 -0.052253 1 0 0 0 0 0 1 672928
-0.002224 -0.000734 0.118817 0.188006 0.613641 0.989484 -0.052284 1 0 0 0 0 0 1 673930
-0.002224 -0.000734 0.118817 0.187984 0.614040 0.990080 -0.052315 1 0 0 0 0 0 1 674932
-0.002224 -0.000734 0.118817 0.188033 0.614409 0.990667 -0.052346 1 0 0 0 0 0 1 675926
-0.002224 -0.000734 0.118817 0.188105 0.614797 0.991253 -0.052378 1 0 0 0 0 0 1 676931
-0.002224 -0.000734 0.118817 0.188190 0.615171 0.991857 -0.052409 1 0 0 0 0 0 1 677931
-0.002224 -0.000734 0.118817 0.188296 0.615528 0.992432 -0.052439 1 0 0 0 0 0 1 678901
-0.002224 -0.000734 0.118817 0.188412 0.615906 0.993042 -0.052471 1 0 0 0 0 0 1 679932
-0.002224 -0.000734 0.118817 0.188524 0.616272 0.993632 -0.052503 1 0 0 0 0 0 1 680929
-0.002224 -0.000734 0.118817 0.188629 0.616631 0.994218 -0.052534 1 0 0 0 0 0 1 681933
-0.002224 -0.000734 0.118817 0.188748 0.617004 0.994814 -0.052565 1 0 0 0 0 0 1 682930
-0.002224 -0.000734 0.118817 0.188858 0.617384 0.995401 -0.052596 1 0 0 0 0 0 1 683932
-0.002224 -0.000734 0.118817 0.188964 0.617728 0.995984 -0.052627 1 0 0 0 0 0 1 684920
-0.002224 -0.000734 0.118817 0.189085 0.618104 0.996587 -0.052659 1 0 0 0 0 0 1 685928
-0.002224 -0.000734 0.118817 0.189187 0.618475 0.997167 -0.052690 1 0 0 0 0 0 1 686930
-0.002224 -0.000734 0.118817 0.189309 0.618840 0.997771 -0.052721 1 0 0 0 0 0 1 687932
-0.002224 -0.000734 0.118817 0.189423 0.619207 0.998364 -0.052753 1 0 0 0 0 0 1 688931
-0.002224 -0.000734 0.118817 0.189527 0.619565 0.998948 -0.052784 1 0 0 0 0 0 1 689931
-0.002243 -0.000729 0.118827 0.448061 0.559703 0.861931 -0.052815 1 0 0 0 0 0 1 690930
-0.002252 -0.000727 0.118831 0.357898 0.580404 0.931356 -0.052846 1 0 0 0 0 0 1 691931
-0.002257 -0.000726 0.118832 0.291595 0.596229 0.967285 -0.052877 1 0 0 0 0 0 1 692898
-0.002259 -0.000725 0.118832 0.256616 0.604967 0.981225 -0.052908 1 0 0 0 0 0 1 693900
-0.002248 -0.000712 0.118843 0.065434 0.424004 0.835354 -0.052940 1 0 0 0 0 0 1 694911
-0.002242 -0.000705 0.118847 0.115324 0.490068 0.913223 -0.052974 1 0 0 0 0 0 1 696012
-0.002239 -0.000701 0.118848 0.155691 0.539255 0.953279 -0.053009 1 0 0 0 0 0 1 697134
-0.002238 -0.000700 0.118849 0.177731 0.565638 0.968645 -0.053036 1 0 0 0 0 0 1 698009
-0.002237 -0.000699 0.118849 0.189079 0.579244 0.974489 -0.053067 1 0 0 0 0 0 1 698998
-0.002237 -0.000698 0.118849 0.194883 0.586235 0.976888 -0.053099 1 0 0 0 0 0 1 700002
-0.002236 -0.000698 0.118849 0.197850 0.589927 0.978085 -0.053129 1 0 0 0 0 0 1 700980
-0.002236 -0.000698 0.118849 0.199399 0.591941 0.978879 -0.053160 1 0 0 0 0 0 1 701974
-0.002236 -0.000698 0.118849 0.200241 0.593121 0.979523 -0.053191 1 0 0 0 0 0 1 702973
-0.002236 -0.000698 0.118849 0.200722 0.593887 0.980132 -0.053223 1 0 0 0 0 0 1 703976
-0.002236 -0.000698 0.118849 0.201009 0.594445 0.980707 -0.053254 1 0 0 0 0 0 1 704972
-0.002236 -0.000698 0.118849 0.201218 0.594893 0.981293 -0.053285 1 0 0 0 0 0 1 705973
-0.002236 -0.000698 0.118849 0.201394 0.595307 0.981886 -0.053317 1 0 0 0 0 0 1 706998
-0.002231 -0.000716 0.118859 0.128910 0.845960 0.838142 -0.053349 1 0 0 0 0 0 1 707998
-0.002228 -0.000725 0.118863 0.152810 0.759695 0.910799 -0.053379 1 0 0 0 0 0 1 708967
-0.002227 -0.000729 0.118864 0.171585 0.695817 0.948431 -0.053410 1 0 0 0 0 0 1 709981
-0.002226 -0.000732 0.118865 0.181952 0.662054 0.963007 -0.053442 1 0 0 0 0 0 1 710995
-0.002226 -0.000733 0.118865 0.187365 0.645167 0.968509 -0.053473 1 0 0 0 0 0 1 711980
-0.002226 -0.000733 0.118865 0.190182 0.636922 0.970809 -0.053505 1 0 0 0 0 0 1 712993
-0.002225 -0.000734 0.118865 0.191670 0.632981 0.971968 -0.053535 1 0 0 0 0 0 1 713980
-0.002225 -0.000734 0.118865 0.192472 0.631200 0.972755 -0.053568 1 0 0 0 0 0 1 715011
-0.002225 -0.000734 0.118865 0.192914 0.630465 0.973348 -0.053596 1 0 0 0 0 0 1 715922
-0.002225 -0.000734 0.118865 0.193204 0.630283 0.973930 -0.053627 1 0 0 0 0 0 1 716913
-0.002225 -0.000734 0.118865 0.193391 0.630383 0.974509 -0.053659 1 0 0 0 0 0 1 717921
-0.002225 -0.000734 0.118865 0.193552 0.630613 0.975073 -0.053690 1 0 0 0 0 0 1 718912
-0.002225 -0.000734 0.118865 0.193698 0.630916 0.975652 -0.053721 1 0 0 0 0 0 1 719921
-0.002225 -0.000734 0.118865 0.193821 0.631256 0.976214 -0.053752 1 0 0 0 0 0 1 720921
-0.002225 -0.000734 0.118865 0.193940 0.631595 0.976789 -0.053783 1 0 0 0 0 0 1 721912
-0.002225 -0.000734 0.118865 0.194047 0.631955 0.977356 -0.053815 1 0 0 0 0 0 1 722921
-0.002225 -0.000734 0.118865 0.194157 0.632318 0.977918 -0.053846 1 0 0 0 0 0 1 723912
-0.002225 -0.000734 0.118865 0.194283 0.632685 0.978484 -0.053877 1 0 0 0 0 0 1 724921
-0.002225 -0.000734 0.118865 0.194384 0.633051 0.979052 -0.053908 1 0 0 0 0 0 1 725912
-0.002225 -0.000734 0.118865 0.194508 0.633419 0.979619 -0.053940 1 0 0 0 0 0 1 726921
-0.002225 -0.000734 0.118865 0.194610 0.633789 0.980193 -0.053971 1 0 0 0 0 0 1 727922
-0.002225 -0.000734 0.118865 0.194720 0.634153 0.980755 -0.054002 1 0 0 0 0 0 1 728912
-0.002225 -0.000734 0.118865 0.194845 0.634521 0.981322 -0.054034 1 0 0 0 0 0 1 729922
-0.002225 -0.000734 0.118865 0.194946 0.634887 0.981890 -0.054065 1 0 0 0 0 0 1 730912
-0.002225 -0.000734 0.118865 0.195070 0.635253 0.982454 -0.054096 1 0 0 0 0 0 1 731916
-0.002225 -0.000734 0.118865 0.195172 0.635623 0.983029 -0.054127 1 0 0 0 0 0 1 732919
-0.002225 -0.000734 0.118865 0.195296 0.635989 0.983593 -0.054159 1 0 0 0 0 0 1 733923
-0.002225 -0.000734 0.118865 0.195401 0.636346 0.984171 -0.054190 1 0 0 0 0 0 1 734920
-0.002225 -0.000734 0.118865 0.195522 0.636720 0.984727 -0.054221 1 0 0 0 0 0 1 735920
-0.002225 -0.000734 0.118865 0.195633 0.637103 0.985312 -0.054253 1 0 0 0 0 0 1 736929
-0.002225 -0.000734 0.118865 0.195749 0.637460 0.985866 -0.054284 1 0 0 0 0 0 1 737927
-0.002225 -0.000734 0.118865 0.195850 0.637829 0.986440 -0.054315 1 0 0 0 0 0 1 738930
-0.002225 -0.000734 0.118865 0.195970 0.638184 0.986986 -0.054345 1 0 0 0 0 0 1 739902
-0.002225 -0.000734 0.118865 0.196075 0.638563 0.987574 -0.054378 1 0 0 0 0 0 1 740928
-0.002225 -0.000734 0.118865 0.196197 0.638923 0.988129 -0.054408 1 0 0 0 0 0 1 741916
-0.002225 -0.000734 0.118865 0.196304 0.639285 0.988716 -0.054440 1 0 0 0 0 0 1 742928
-0.002225 -0.000734 0.118865 0.196425 0.639660 0.989272 -0.054471 1 0 0 0 0 0 1 743929
-0.002225 -0.000734 0.118865 0.196526 0.640030 0.989845 -0.054503 1 0 0 0 0 0 1 744929
-0.002225 -0.000734 0.118865 0.196638 0.640400 0.990416 -0.054534 1 0 0 0 0 0 1 745934
-0.002225 -0.000734 0.118865 0.196761 0.640760 0.990971 -0.054565 1 0 0 0 0 0 1 746924
-0.002225 -0.000734 0.118865 0.196864 0.641134 0.991550 -0.054596 1 0 0 0 0 0 1 747934
-0.002225 -0.000734 0.118865 0.196988 0.641498 0.992111 -0.054628 1 0 0 0 0 0 1 748933
-0.002225 -0.000734 0.118865 0.197089 0.641843 0.992673 -0.054658 1 0 0 0 0 0 1 749900
-0.002225 -0.000734 0.118865 0.197213 0.642228 0.993244 -0.054690 1 0 0 0 0 0 1 750928
-0.002225 -0.000734 0.118865 0.197312 0.642592 0.993806 -0.054721 1 0 0 0 0 0 1 751909
-0.002225 -0.000734 0.118865 0.197438 0.642963 0.994379 -0.054753 1 0 0 0 0 0 1 752928
-0.002225 -0.000734 0.118865 0.197548 0.643341 0.994959 -0.054784 1 0 0 0 0 0 1 753928
-0.002225 -0.000734 0.118865 0.197664 0.643699 0.995515 -0.054815 1 0 0 0 0 0 1 754928
-0.002225 -0.000734 0.118865 0.197766 0.644068 0.996088 -0.054846 1 0 0 0 0 0 1 755929
-0.002225 -0.000734 0.118865 0.197892 0.644419 0.996655 -0.054878 1 0 0 0 0 0 1 756926
-0.002225 -0.000734 0.118865 0.197991 0.644800 0.997223 -0.054909 1 0 0 0 0 0 1 757928
-0.002225 -0.000734 0.118865 0.198114 0.645165 0.997784 -0.054940 1 0 0 0 0 0 1 758927
-0.002225 -0.000734 0.118865 0.198216 0.645535 0.998358 -0.054971 1 0 0 0 0 0 1 759929
-0.002225 -0.000734 0.118865 0.198340 0.645899 0.998919 -0.055003 1 0 0 0 0 0 1 760927
-0.002225 -0.000734 0.118865 0.198442 0.646270 0.999493 -0.055034 1 0 0 0 0 0 1 761930
-0.002225 -0.000734 0.118865 0.198553 0.646636 1.000060 -0.055065 1 0 0 0 0 0 1 762927
-0.002225 -0.000734 0.118865 0.198680 0.646988 1.000628 -0.055096 1 0 0 0 0 0 1 763927
-0.002225 -0.000734 0.118865 0.198779 0.647367 1.001194 -0.055127 1 0 0 0 0 0 1 764924
-0.002225 -0.000734 0.118865 0.198903 0.647734 1.001757 -0.055159 1 0 0 0 0 0 1 765928
-0.002225 -0.000734 0.118865 0.199004 0.648103 1.002329 -0.055190 1 0 0 0 0 0 1 766926
-0.002225 -0.000734 0.118865 0.199128 0.648468 1.002892 -0.055221 1 0 0 0 0 0 1 767929
-0.002225 -0.000734 0.118865 0.199238 0.648846 1.003472 -0.055253 1 0 0 0 0 0 1 768927
-0.002225 -0.000734 0.118865 0.199354 0.649203 1.004027 -0.055284 1 0 0 0 0 0 1 769927
-0.002225 -0.000734 0.118865 0.199459 0.649560 1.004607 -0.055315 1 0 0 0 0 0 1 770927
-0.002225 -0.000734 0.118865 0.199580 0.649935 1.005164 -0.055346 1 0 0 0 0 0 1 771929
-0.002225 -0.000734 0.118865 0.199681 0.650304 1.005734 -0.055377 1 0 0 0 0 0 1 772925
-0.002225 -0.000734 0.118865 0.199803 0.650666 1.006291 -0.055408 1 0 0 0 0 0 1 773916
-0.002225 -0.000734 0.118865 0.199906 0.651037 1.006867 -0.055440 1 0 0 0 0 0 1 774921
-0.002225 -0.000734 0.118865 0.200030 0.651405 1.007433 -0.055471 1 0 0 0 0 0 1 775930
-0.002225 -0.000734 0.118865 0.200132 0.651773 1.008005 -0.055503 1 0 0 0 0 0 1 776927
-0.002225 -0.000734 0.118865 0.200258 0.652123 1.008569 -0.055534 1 0 0 0 0 0 1 777920
-0.002225 -0.000734 0.118865 0.200358 0.652506 1.009141 -0.055565 1 0 0 0 0 0 1 778928
-0.002225 -0.000734 0.118865 0.200481 0.652871 1.009703 -0.055596 1 0 0 0 0 0 1 779928
-0.002225 -0.000734 0.118865 0.200582 0.653240 1.010275 -0.055627 1 0 0 0 0 0 1 780926
-0.002225 -0.000734 0.118865 0.200692 0.653603 1.010836 -0.055658 1 0 0 0 0 0 1 781914
-0.002225 -0.000734 0.118865 0.200817 0.653970 1.011401 -0.055690 1 0 0 0 0 0 1 782920
-0.002225 -0.000734 0.118865 0.200920 0.654343 1.011979 -0.055721 1 0 0 0 0 0 1 783929
-0.002225 -0.000734 0.118865 0.201053 0.654698 1.012545 -0.055752 1 0 0 0 0 0 1 784912
-0.002225 -0.000734 0.118865 0.201158 0.655070 1.013104 -0.055784 1 0 0 0 0 0 1 785919
-0.002225 -0.000734 0.118865 0.201257 0.655436 1.013671 -0.055815 1 0 0 0 0 0 1 786910
-0.002225 -0.000734 0.118865 0.201378 0.655833 1.014285 -0.055848 1 0 0 0 0 0 1 787991
-0.002225 -0.000734 0.118865 0.201500 0.656192 1.014837 -0.055879 1 0 0 0 0 0 1 788975
-0.002225 -0.000734 0.118865 0.201604 0.656567 1.015419 -0.055911 1 0 0 0 0 0 1 789990
-0.002225 -0.000734 0.118865 0.201725 0.656926 1.015972 -0.055941 1 0 0 0 0 0 1 790974
-0.002225 -0.000734 0.118865 0.201832 0.657289 1.016561 -0.055973 1 0 0 0 0 0 1 791990
-0.002225 -0.000734 0.118865 0.201951 0.657659 1.017109 -0.056004 1 0 0 0 0 0 1 792976
-0.002225 -0.000734 0.118865 0.202055 0.658035 1.017691 -0.056036 1 0 0 0 0 0 1 793993
-0.002225 -0.000734 0.118865 0.202176 0.658393 1.018242 -0.056067 1 0 0 0 0 0 1 794975
-0.002225 -0.000734 0.118865 0.202280 0.658769 1.018825 -0.056098 1 0 0 0 0 0 1 795991
-0.002225 -0.000734 0.118865 0.202401 0.659127 1.019377 -0.056129 1 0 0 0 0 0 1 796974
-0.002225 -0.000734 0.118865 0.202505 0.659503 1.019959 -0.056161 1 0 0 0 0 0 1 797990
-0.002225 -0.000734 0.118865 0.202620 0.659858 1.020534 -0.056192 1 0 0 0 0 0 1 798990
-0.002225 -0.000734 0.118865 0.202732 0.660204 1.021046 -0.056221 1 0 0 0 0 0 1 799913
-0.002225 -0.000734 0.118865 0.202835 0.660577 1.021622 -0.056252 1 0 0 0 0 0 1 800919
-0.002225 -0.000734 0.118865 0.202965 0.660947 1.022185 -0.056283 1 0 0 0 0 0 1 801910
-0.002225 -0.000734 0.118865 0.203074 0.661310 1.022751 -0.056315 1 0 0 0 0 0 1 802919
-0.002225 -0.000734 0.118865 0.203173 0.661675 1.023319 -0.056346 1 0 0 0 0 0 1 803909
-0.002225 -0.000734 0.118865 0.203285 0.662046 1.023892 -0.056377 1 0 0 0 0 0 1 804918
-0.002225 -0.000734 0.118865 0.203408 0.662407 1.024448 -0.056408 1 0 0 0 0 0 1 805909
-0.002225 -0.000734 0.118865 0.203514 0.662768 1.025033 -0.056440 1 0 0 0 0 0 1 806918
-0.002225 -0.000734 0.118865 0.203634 0.663139 1.025584 -0.056471 1 0 0 0 0 0 1 807909
-0.002225 -0.000734 0.118865 0.203737 0.663513 1.026162 -0.056502 1 0 0 0 0 0 1 808918
-0.002225 -0.000734 0.118865 0.203859 0.663874 1.026718 -0.056533 1 0 0 0 0 0 1 809909
-0.002225 -0.000734 0.118865 0.203962 0.664247 1.027296 -0.056565 1 0 0 0 0 0 1 810918
-0.002225 -0.000734 0.118865 0.204085 0.664612 1.027859 -0.056596 1 0 0 0 0 0 1 811920
-0.002225 -0.000734 0.118865 0.204191 0.664971 1.028441 -0.056627 1 0 0 0 0 0 1 812924
-0.002225 -0.000734 0.118865 0.204310 0.665341 1.028990 -0.056658 1 0 0 0 0 0 1 813911
-0.002225 -0.000734 0.118865 0.204420 0.665721 1.029571 -0.056690 1 0 0 0 0 0 1 814913
-0.002225 -0.000734 0.118865 0.204539 0.666085 1.030137 -0.056721 1 0 0 0 0 0 1 815932
-0.002225 -0.000734 0.118865 0.204638 0.666446 1.030698 -0.056752 1 0 0 0 0 0 1 816911
-0.002225 -0.000734 0.118865 0.204763 0.666816 1.031267 -0.056784 1 0 0 0 0 0 1 817924
-0.002225 -0.000734 0.118865 0.204864 0.667185 1.031840 -0.056815 1 0 0 0 0 0 1 818924
-0.002225 -0.000734 0.118865 0.204988 0.667551 1.032404 -0.056846 1 0 0 0 0 0 1 819928
-0.002225 -0.000734 0.118865 0.205093 0.667908 1.032984 -0.056878 1 0 0 0 0 0 1 820927
-0.002225 -0.000734 0.118865 0.205213 0.668281 1.033536 -0.056909 1 0 0 0 0 0 1 821921
-0.002225 -0.000734 0.118865 0.205315 0.668651 1.034108 -0.056940 1 0 0 0 0 0 1 822920
-0.002220 -0.000752 0.118875 0.132458 0.920474 0.889896 -0.056971 1 0 0 0 0 0 1 823926
-0.002217 -0.000761 0.118879 0.156219 0.834678 0.962262 -0.057002 1 0 0 0 0 0 1 824895
-0.002216 -0.000766 0.118880 0.174919 0.771032 0.999788 -0.057034 1 0 0 0 0 0 1 825928
-0.002215 -0.000768 0.118881 0.185231 0.737397 1.014312 -0.057065 1 0 0 0 0 0 1 826931
-0.002215 -0.000769 0.118881 0.190638 0.720608 1.019811 -0.057096 1 0 0 0 0 0 1 827931
-0.002215 -0.000769 0.118881 0.193424 0.712389 1.022092 -0.057128 1 0 0 0 0 0 1 828926
-0.002215 -0.000770 0.118881 0.194891 0.708486 1.023235 -0.057159 1 0 0 0 0 0 1 829926
-0.002215 -0.000770 0.118881 0.195701 0.706777 1.024071 -0.057194 1 0 0 0 0 0 1 831053
-0.002215 -0.000770 0.118881 0.196137 0.706037 1.024641 -0.057221 1 0 0 0 0 0 1 831925
-0.002215 -0.000770 0.118881 0.196430 0.705926 1.025270 -0.057256 1 0 0 0 0 0 1 833024
-0.002215 -0.000770 0.118881 0.196628 0.706039 1.025852 -0.057288 1 0 0 0 0 0 1 834051
-0.002215 -0.000770 0.118881 0.196775 0.706291 1.026417 -0.057319 1 0 0 0 0 0 1 835049
-0.002215 -0.000770 0.118881 0.196897 0.706573 1.026909 -0.057346 1 0 0 0 0 0 1 835927
-0.002215 -0.000770 0.118881 0.197016 0.706963 1.027532 -0.057381 1 0 0 0 0 0 1 837028
-0.002215 -0.000770 0.118881 0.197129 0.707343 1.028091 -0.057413 1 0 0 0 0 0 1 838050
-0.002215 -0.000770 0.118881 0.197239 0.707717 1.028656 -0.057444 1 0 0 0 0 0 1 839051
-0.002215 -0.000770 0.118881 0.197358 0.708097 1.029230 -0.057475 1 0 0 0 0 0 1 840050
-0.002215 -0.000770 0.118881 0.197467 0.708482 1.029771 -0.057506 1 0 0 0 0 0 1 841049
-0.002215 -0.000770 0.118881 0.197567 0.708861 1.030344 -0.057538 1 0 0 0 0 0 1 842055
-0.002215 -0.000770 0.118881 0.197681 0.709251 1.030888 -0.057569 1 0 0 0 0 0 1 843048
-0.002215 -0.000770 0.118881 0.197781 0.709629 1.031461 -0.057600 1 0 0 0 0 0 1 844051
-0.002215 -0.000770 0.118881 0.197896 0.710022 1.032009 -0.057631 1 0 0 0 0 0 1 845050
-0.002215 -0.000770 0.118881 0.197995 0.710399 1.032580 -0.057663 1 0 0 0 0 0 1 846050
-0.002215 -0.000770 0.118881 0.198110 0.710791 1.033127 -0.057694 1 0 0 0 0 0 1 847049
-0.002215 -0.000770 0.118881 0.198210 0.711169 1.033699 -0.057725 1 0 0 0 0 0 1 848051
-0.002215 -0.000770 0.118881 0.198328 0.711550 1.034253 -0.057756 1 0 0 0 0 0 1 849050
-0.002215 -0.000770 0.118881 0.198408 0.711900 1.034742 -0.057784 1 0 0 0 0 0 1 849924
-0.002215 -0.000770 0.118881 0.198530 0.712324 1.035378 -0.057819 1 0 0 0 0 0 1 851050
-0.002215 -0.000770 0.118881 0.198646 0.712716 1.035926 -0.057850 1 0 0 0 0 0 1 852050
-0.002215 -0.000770 0.118881 0.198745 0.713092 1.036495 -0.057881 1 0 0 0 0 0 1 853046
-0.002215 -0.000770 0.118881 0.198859 0.713482 1.037038 -0.057912 1 0 0 0 0 0 1 854038
-0.002215 -0.000770 0.118881 0.198968 0.713871 1.037621 -0.057944 1 0 0 0 0 0 1 855046
-0.002215 -0.000770 0.118881 0.199065 0.714216 1.038104 -0.057972 1 0 0 0 0 0 1 855941
-0.002215 -0.000770 0.118881 0.199175 0.714631 1.038731 -0.058006 1 0 0 0 0 0 1 857041
-0.002215 -0.000770 0.118881 0.199295 0.715018 1.039294 -0.058038 1 0 0 0 0 0 1 858057
-0.002215 -0.000770 0.118881 0.199388 0.715417 1.039853 -0.058069 1 0 0 0 0 0 1 859058
-0.002215 -0.000770 0.118881 0.199496 0.715742 1.040344 -0.058097 1 0 0 0 0 0 1 859935
-0.002233 -0.000766 0.118891 0.459707 0.655568 0.902454 -0.058131 1 0 0 0 0 0 1 861040
-0.002243 -0.000763 0.118894 0.370323 0.676076 0.971578 -0.058163 1 0 0 0 0 0 1 862059
-0.002247 -0.000762 0.118895 0.304368 0.691858 1.007399 -0.058194 1 0 0 0 0 0 1 863058
-0.002249 -0.000762 0.118896 0.269567 0.700559 1.021285 -0.058225 1 0 0 0 0 0 1 864059
-0.002251 -0.000761 0.118896 0.252116 0.705199 1.026566 -0.058257 1 0 0 0 0 0 1 865059
-0.002251 -0.000761 0.118896 0.243474 0.707720 1.028741 -0.058288 1 0 0 0 0 0 1 866058
-0.002251 -0.000761 0.118896 0.239220 0.709192 1.029862 -0.058319 1 0 0 0 0 0 1 867048
-0.002239 -0.000748 0.118907 0.062356 0.523301 0.878419 -0.058350 1 0 0 0 0 0 1 868058
-0.002233 -0.000741 0.118911 0.119433 0.586856 0.954301 -0.058381 1 0 0 0 0 0 1 869046
-0.002230 -0.000738 0.118912 0.163377 0.634793 0.993640 -0.058413 1 0 0 0 0 0 1 870057
-0.002228 -0.000736 0.118912 0.187208 0.660624 1.008825 -0.058444 1 0 0 0 0 0 1 871046
-0.002227 -0.000735 0.118913 0.199445 0.673952 1.014562 -0.058475 1 0 0 0 0 0 1 872043
-0.002227 -0.000735 0.118913 0.205685 0.680819 1.016897 -0.058506 1 0 0 0 0 0 1 873032
-0.002227 -0.000734 0.118913 0.208880 0.684443 1.018077 -0.058537 1 0 0 0 0 0 1 874041
-0.002226 -0.000734 0.118913 0.210537 0.686435 1.018820 -0.058568 1 0 0 0 0 0 1 875032
-0.002226 -0.000734 0.118913 0.211420 0.687632 1.019445 -0.058600 1 0 0 0 0 0 1 876042
-0.002226 -0.000734 0.118913 0.211930 0.688401 1.020016 -0.058631 1 0 0 0 0 0 1 877032
-0.002226 -0.000734 0.118913 0.212231 0.688966 1.020568 -0.058662 1 0 0 0 0 0 1 878042
-0.002226 -0.000734 0.118913 0.212440 0.689446 1.021116 -0.058693 1 0 0 0 0 0 1 879032
-0.002226 -0.000734 0.118913 0.212612 0.689865 1.021654 -0.058725 1 0 0 0 0 0 1 880041
-0.002226 -0.000734 0.118913 0.212745 0.690248 1.022206 -0.058756 1 0 0 0 0 0 1 881032
-0.002226 -0.000734 0.118913 0.212856 0.690631 1.022750 -0.058787 1 0 0 0 0 0 1 882042
-0.002226 -0.000734 0.118913 0.212988 0.691004 1.023293 -0.058819 1 0 0 0 0 0 1 883042
-0.002226 -0.000734 0.118913 0.213102 0.691369 1.023833 -0.058850 1 0 0 0 0 0 1 884034
-0.002226 -0.000734 0.118913 0.213221 0.691758 1.024380 -0.058881 1 0 0 0 0 0 1 885041
-0.002226 -0.000734 0.118913 0.213329 0.692103 1.024918 -0.058912 1 0 0 0 0 0 1 886030
-0.002226 -0.000734 0.118913 0.213448 0.692494 1.025470 -0.058944 1 0 0 0 0 0 1 887045
-0.002226 -0.000734 0.118913 0.213556 0.692843 1.026013 -0.058975 1 0 0 0 0 0 1 888045
-0.002226 -0.000734 0.118913 0.213672 0.693223 1.026548 -0.059006 1 0 0 0 0 0 1 889028
-0.002226 -0.000734 0.118913 0.213783 0.693580 1.027104 -0.059038 1 0 0 0 0 0 1 890052
-0.002226 -0.000734 0.118913 0.213903 0.693951 1.027651 -0.059069 1 0 0 0 0 0 1 891044
-0.002226 -0.000734 0.118913 0.214007 0.694325 1.028187 -0.059100 1 0 0 0 0 0 1 892053
-0.002226 -0.000734 0.118913 0.214130 0.694688 1.028740 -0.059131 1 0 0 0 0 0 1 893048
-0.002226 -0.000734 0.118913 0.214233 0.695058 1.029272 -0.059163 1 0 0 0 0 0 1 894049
-0.002226 -0.000734 0.118913 0.214356 0.695423 1.029828 -0.059194 1 0 0 0 0 0 1 895049
-0.002226 -0.000734 0.118913 0.214459 0.695793 1.030360 -0.059225 1 0 0 0 0 0 1 896051
-0.002226 -0.000734 0.118913 0.214581 0.696154 1.030911 -0.059256 1 0 0 0 0 0 1 897042
-0.002226 -0.000734 0.118913 0.214685 0.696527 1.031446 -0.059288 1 0 0 0 0 0 1 898048
-0.002226 -0.000734 0.118913 0.214807 0.696887 1.031996 -0.059319 1 0 0 0 0 0 1 899038
-0.002226 -0.000734 0.118913 0.214902 0.697207 1.032477 -0.059346 1 0 0 0 0 0 1 899932
-0.002226 -0.000734 0.118913 0.215021 0.697620 1.033067 -0.059381 1 0 0 0 0 0 1 901030
-0.002226 -0.000734 0.118913 0.215147 0.697989 1.033628 -0.059412 1 0 0 0 0 0 1 902040
-0.002226 -0.000734 0.118913 0.215263 0.698359 1.034157 -0.059444 1 0 0 0 0 0 1 903047
-0.002226 -0.000734 0.118913 0.215376 0.698726 1.034720 -0.059475 1 0 0 0 0 0 1 904049
-0.002226 -0.000734 0.118913 0.215477 0.699095 1.035250 -0.059506 1 0 0 0 0 0 1 905046
-0.002226 -0.000734 0.118913 0.215601 0.699461 1.035807 -0.059538 1 0 0 0 0 0 1 906048
-0.002226 -0.000734 0.118913 0.215707 0.699818 1.036344 -0.059569 1 0 0 0 0 0 1 907046
-0.002226 -0.000734 0.118913 0.215824 0.700205 1.036889 -0.059600 1 0 0 0 0 0 1 908049
-0.002226 -0.000734 0.118913 0.215933 0.700554 1.037432 -0.059631 1 0 0 0 0 0 1 909048
-0.002226 -0.000734 0.118913 0.216050 0.700939 1.037976 -0.059663 1 0 0 0 0 0 1 910048
-0.002226 -0.000734 0.118913 0.216159 0.701288 1.038519 -0.059694 1 0 0 0 0 0 1 911048
-0.002226 -0.000734 0.118913 0.216276 0.701673 1.039063 -0.059725 1 0 0 0 0 0 1 912047
-0.002226 -0.000734 0.118913 0.216386 0.702023 1.039607 -0.059756 1 0 0 0 0 0 1 913048
-0.002226 -0.000734 0.118913 0.216506 0.702396 1.040157 -0.059788 1 0 0 0 0 0 1 914047
-0.002226 -0.000734 0.118913 0.216609 0.702767 1.040688 -0.059819 1 0 0 0 0 0 1 915047
-0.002226 -0.000734 0.118913 0.216732 0.703132 1.041245 -0.059850 1 0 0 0 0 0 1 916050
-0.002226 -0.000734 0.118913 0.216835 0.703502 1.041776 -0.059881 1 0 0 0 0 0 1 917049
-0.002226 -0.000734 0.118913 0.216958 0.703866 1.042332 -0.059913 1 0 0 0 0 0 1 918048
-0.002226 -0.000734 0.118913 0.217061 0.704236 1.042863 -0.059944 1 0 0 0 0 0 1 919048
-0.002214 -0.000721 0.118924 0.041941 0.517364 0.891098 -0.059977 1 0 0 0 0 0 1 920122
-0.002207 -0.000714 0.118927 0.099988 0.580520 0.966743 -0.060008 1 0 0 0 0 0 1 921116
-0.002204 -0.000711 0.118929 0.144397 0.628220 1.005959 -0.060039 1 0 0 0 0 0 1 922092
-0.002203 -0.000709 0.118929 0.168450 0.653965 1.021129 -0.060071 1 0 0 0 0 0 1 923115
-0.002202 -0.000708 0.118929 0.180807 0.667198 1.026837 -0.060101 1 0 0 0 0 0 1 924091
-0.002201 -0.000708 0.118929 0.187091 0.674040 1.029166 -0.060133 1 0 0 0 0 0 1 925091
-0.002201 -0.000708 0.118929 0.190300 0.677627 1.030323 -0.060164 1 0 0 0 0 0 1 926091
-0.002201 -0.000707 0.118929 0.191955 0.679599 1.031072 -0.060195 1 0 0 0 0 0 1 927086
-0.002201 -0.000707 0.118929 0.192828 0.680791 1.031704 -0.060227 1 0 0 0 0 0 1 928124
-0.002201 -0.000707 0.118929 0.193337 0.681546 1.032265 -0.060259 1 0 0 0 0 0 1 929123
-0.002201 -0.000707 0.118929 0.193633 0.682102 1.032808 -0.060290 1 0 0 0 0 0 1 930121
-0.002201 -0.000707 0.118929 0.193822 0.682562 1.033344 -0.060321 1 0 0 0 0 0 1 931115
-0.002201 -0.000707 0.118929 0.193977 0.682976 1.033886 -0.060352 1 0 0 0 0 0 1 932122
-0.002201 -0.000707 0.118929 0.194096 0.683348 1.034411 -0.060383 1 0 0 0 0 0 1 933113
-0.002201 -0.000707 0.118929 0.194218 0.683712 1.034950 -0.060415 1 0 0 0 0 0 1 934122
-0.002201 -0.000707 0.118929 0.194325 0.684063 1.035476 -0.060445 1 0 0 0 0 0 1 935090
-0.002201 -0.000707 0.118929 0.194427 0.684417 1.036012 -0.060476 1 0 0 0 0 0 1 936090
-0.002201 -0.000707 0.118929 0.194529 0.684779 1.036560 -0.060508 1 0 0 0 0 0 1 937113
-0.002201 -0.000707 0.118929 0.194616 0.685128 1.037070 -0.060539 1 0 0 0 0 0 1 938092
-0.002201 -0.000707 0.118929 0.194726 0.685478 1.037616 -0.060570 1 0 0 0 0 0 1 939089
-0.002201 -0.000707 0.118929 0.194825 0.685844 1.038149 -0.060601 1 0 0 0 0 0 1 940094
-0.002201 -0.000707 0.118929 0.194927 0.686184 1.038684 -0.060632 1 0 0 0 0 0 1 941082
-0.002201 -0.000707 0.118929 0.195026 0.686554 1.039222 -0.060664 1 0 0 0 0 0 1 942099
-0.002201 -0.000707 0.118929 0.195131 0.686902 1.039772 -0.060696 1 0 0 0 0 0 1 943114
-0.002201 -0.000707 0.118929 0.195227 0.687261 1.040292 -0.060727 1 0 0 0 0 0 1 944098
-0.002201 -0.000707 0.118929 0.195332 0.687610 1.040842 -0.060758 1 0 0 0 0 0 1 945114
-0.002201 -0.000707 0.118929 0.195432 0.687956 1.041369 -0.060789 1 0 0 0 0 0 1 946097
-0.002188 -0.000694 0.118940 0.020008 0.500777 0.889517 -0.060821 1 0 0 0 0 0 1 947111
-0.002182 -0.000687 0.118944 0.077999 0.563859 0.965042 -0.060852 1 0 0 0 0 0 1 948096
-0.002179 -0.000684 0.118945 0.122388 0.611543 1.004221 -0.060883 1 0 0 0 0 0 1 949098
-0.002177 -0.000682 0.118946 0.146430 0.637257 1.019367 -0.060914 1 0 0 0 0 0 1 950109
-0.002176 -0.000681 0.118946 0.158748 0.650481 1.025055 -0.060945 1 0 0 0 0 0 1 951095
-0.002176 -0.000681 0.118946 0.165019 0.657300 1.027384 -0.060977 1 0 0 0 0 0 1 952111
-0.002176 -0.000681 0.118946 0.168208 0.660877 1.028516 -0.061008 1 0 0 0 0 0 1 953095
-0.002176 -0.000680 0.118946 0.169863 0.662841 1.029280 -0.061040 1 0 0 0 0 0 1 954112
-0.002176 -0.000680 0.118946 0.170731 0.663997 1.029869 -0.061070 1 0 0 0 0 0 1 955095
-0.002176 -0.000680 0.118946 0.171192 0.664717 1.030398 -0.061100 1 0 0 0 0 0 1 956040
-0.002176 -0.000680 0.118946 0.171482 0.665253 1.030922 -0.061131 1 0 0 0 0 0 1 957029
-0.002176 -0.000680 0.118946 0.171669 0.665713 1.031465 -0.061162 1 0 0 0 0 0 1 958039
-0.002176 -0.000680 0.118946 0.171802 0.666101 1.031983 -0.061193 1 0 0 0 0 0 1 959029
-0.002194 -0.000676 0.118956 0.433033 0.605531 0.893448 -0.061225 1 0 0 0 0 0 1 960038
-0.002203 -0.000674 0.118959 0.344074 0.625975 0.962375 -0.061256 1 0 0 0 0 0 1 961029
-0.002208 -0.000673 0.118961 0.278330 0.641686 0.998133 -0.061287 1 0 0 0 0 0 1 962038
-0.002210 -0.000672 0.118961 0.243594 0.650334 1.011968 -0.061318 1 0 0 0 0 0 1 963029
-0.002212 -0.000672 0.118961 0.226187 0.654908 1.017199 -0.061350 1 0 0 0 0 0 1 964038
-0.002212 -0.000672 0.118961 0.217537 0.657377 1.019360 -0.061381 1 0 0 0 0 0 1 965030
-0.002200 -0.000658 0.118972 0.037588 0.471000 0.868028 -0.061412 1 0 0 0 0 0 1 966030
-0.002194 -0.000651 0.118976 0.093352 0.534628 0.943662 -0.061444 1 0 0 0 0 0 1 967039
-0.002190 -0.000648 0.118977 0.136651 0.582542 0.982851 -0.061474 1 0 0 0 0 0 1 968030
-0.002189 -0.000646 0.118978 0.160139 0.608365 0.997998 -0.061506 1 0 0 0 0 0 1 969038
-0.002188 -0.000645 0.118978 0.172217 0.621646 1.003688 -0.061538 1 0 0 0 0 0 1 970049
-0.002188 -0.000645 0.118978 0.178336 0.628473 1.005997 -0.061568 1 0 0 0 0 0 1 971030
-0.002187 -0.000645 0.118978 0.181476 0.632053 1.007132 -0.061600 1 0 0 0 0 0 1 972039
-0.002187 -0.000645 0.118978 0.183090 0.633996 1.007868 -0.061631 1 0 0 0 0 0 1 973047
-0.002187 -0.000645 0.118978 0.183939 0.635145 1.008443 -0.061663 1 0 0 0 0 0 1 974049
-0.002187 -0.000645 0.118978 0.184428 0.635869 1.008979 -0.061694 1 0 0 0 0 0 1 975039
-0.002187 -0.000645 0.118978 0.184717 0.636398 1.009506 -0.061725 1 0 0 0 0 0 1 976052
-0.002187 -0.000645 0.118978 0.184900 0.636828 1.010019 -0.061756 1 0 0 0 0 0 1 977048
-0.002187 -0.000645 0.118978 0.185039 0.637199 1.010524 -0.061788 1 0 0 0 0 0 1 978046
-0.002187 -0.000645 0.118978 0.185151 0.637541 1.011048 -0.061819 1 0 0 0 0 0 1 979045
-0.002187 -0.000645 0.118978 0.185261 0.637882 1.011556 -0.061850 1 0 0 0 0 0 1 980048
-0.002187 -0.000645 0.118978 0.185368 0.638203 1.012060 -0.061881 1 0 0 0 0 0 1 981048
-0.002187 -0.000645 0.118978 0.185468 0.638522 1.012561 -0.061912 1 0 0 0 0 0 1 982015
-0.002187 -0.000645 0.118978 0.185550 0.638869 1.013088 -0.061944 1 0 0 0 0 0 1 983045
-0.002187 -0.000645 0.118978 0.185659 0.639182 1.013604 -0.061975 1 0 0 0 0 0 1 984054
-0.002187 -0.000645 0.118978 0.185739 0.639495 1.014083 -0.062005 1 0 0 0 0 0 1 985019
-0.002187 -0.000645 0.118978 0.185834 0.639827 1.014629 -0.062038 1 0 0 0 0 0 1 986051
-0.002187 -0.000645 0.118978 0.185935 0.640156 1.015126 -0.062069 1 0 0 0 0 0 1 987045
-0.002206 -0.000640 0.118988 0.447524 0.579410 0.876507 -0.062099 1 0 0 0 0 0 1 988017
-0.002215 -0.000638 0.118991 0.358640 0.599839 0.945326 -0.062131 1 0 0 0 0 0 1 989045
-0.002220 -0.000637 0.118992 0.292921 0.615531 0.981029 -0.062162 1 0 0 0 0 0 1 990044
-0.002222 -0.000636 0.118993 0.258213 0.624138 0.994849 -0.062194 1 0 0 0 0 0 1 991040
-0.002223 -0.000636 0.118993 0.240814 0.628692 1.000055 -0.062224 1 0 0 0 0 0 1 992017
-0.002224 -0.000636 0.118993 0.232177 0.631148 1.002187 -0.062256 1 0 0 0 0 0 1 993025
-0.002224 -0.000636 0.118993 0.227941 0.632549 1.003275 -0.062287 1 0 0 0 0 0 1 994046
-0.002224 -0.000636 0.118993 0.225863 0.633394 1.003979 -0.062319 1 0 0 0 0 0 1 995045
-0.002224 -0.000636 0.118993 0.224900 0.633981 1.004547 -0.062350 1 0 0 0 0 0 1 996046
-0.002224 -0.000636 0.118993 0.224469 0.634440 1.005068 -0.062381 1 0 0 0 0 0 1 997044
-0.002224 -0.000636 0.118993 0.224305 0.634826 1.005588 -0.062413 1 0 0 0 0 0 1 998046
-0.002224 -0.000636 0.118993 0.224284 0.635176 1.006095 -0.062444 1 0 0 0 0 0 1 999044
-0.002224 -0.000636 0.118993 0.224339 0.635520 1.006601 -0.062475 1 0 0 0 0 0 2 50
-0.002224 -0.000636 0.118993 0.224394 0.635772 1.007008 -0.062500 1 0 0 0 0 0 2 1047
-0.002224 -0.000636 0.118993 0.224369 0.635777 1.007001 -0.062500 1 0 0 0 0 0 2 2048
-0.002224 -0.000636 0.118993 0.224368 0.635777 1.007001 -0.062500 1 0 0 0 0 0 2 3019
-0.002224 -0.000636 0.118993 0.224353 0.635792 1.007000 -0.062500 1 0 0 0 0 0 2 4047
-0.002224 -0.000636 0.118993 0.224358 0.635770 1.006993 -0.062500 1 0 0 0 0 0 2 5051
-0.002224 -0.000636 0.118993 0.224352 0.635791 1.006999 -0.062500 1 0 0 0 0 0 2 6016
-0.002224 -0.000636 0.118993 0.224355 0.635782 1.007006 -0.062500 1 0 0 0 0 0 2 7049
-0.002224 -0.000636 0.118993 0.224355 0.635780 1.007007 -0.062500 1 0 0 0 0 0 2 8045
-0.002224 -0.000636 0.118993 0.224364 0.635789 1.006995 -0.062500 1 0 0 0 0 0 2 9014
-0.002224 -0.000636 0.118993 0.224356 0.635781 1.007006 -0.062500 1 0 0 0 0 0 2 10045
-0.002224 -0.000636 0.118993 0.224344 0.635784 1.006994 -0.062500 1 0 0 0 0 0 2 11039
-0.002224 -0.000636 0.118993 0.224354 0.635781 1.007006 -0.062500 1 0 0 0 0 0 2 12034
-0.002224 -0.000636 0.118993 0.224351 0.635792 1.007001 -0.062500 1 0 0 0 0 0 2 13038
-0.002224 -0.000636 0.118993 0.224359 0.635770 1.006993 -0.062500 1 0 0 0 0 0 2 14050
-0.002224 -0.000636 0.118993 0.224356 0.635779 1.007006 -0.062500 1 0 0 0 0 0 2 15045
-0.002224 -0.000636 0.118993 0.224352 0.635792 1.007001 -0.062500 1 0 0 0 0 0 2 16035
-0.002224 -0.000636 0.118993 0.224355 0.635782 1.007007 -0.062500 1 0 0 0 0 0 2 17045
-0.002224 -0.000636 0.118993 0.224343 0.635783 1.006994 -0.062500 1 0 0 0 0 0 2 18045
-0.002224 -0.000636 0.118993 0.224353 0.635781 1.007006 -0.062500 1 0 0 0 0 0 2 19048
-0.002224 -0.000636 0.118993 0.224363 0.635789 1.006994 -0.062500 1 0 0 0 0 0 2 20049
-0.002224 -0.000636 0.118993 0.224356 0.635781 1.007006 -0.062500 1 0 0 0 0 0 2 21045
-0.002224 -0.000636 0.118993 0.224352 0.635792 1.007001 -0.062500 1 0 0 0 0 0 2 22044
-0.002224 -0.000636 0.118993 0.224347 0.635773 1.007000 -0.062500 1 0 0 0 0 0 2 23035
-0.002224 -0.000636 0.118993 0.224366 0.635777 1.007000 -0.062500 1 0 0 0 0 0 2 24034
-0.002224 -0.000636 0.118993 0.224353 0.635792 1.007000 -0.062500 1 0 0 0 0 0 2 25037
-0.002224 -0.000636 0.118993 0.224355 0.635782 1.007007 -0.062500 1 0 0 0 0 0 2 26028
-0.002224 -0.000636 0.118993 0.224344 0.635784 1.006994 -0.062500 1 0 0 0 0 0 2 27037
-0.002224 -0.000636 0.118993 0.224354 0.635781 1.007006 -0.062500 1 0 0 0 0 0 2 28033
-0.002224 -0.000636 0.118993 0.224355 0.635781 1.006987 -0.062500 1 0 0 0 0 0 2 29039
-0.002224 -0.000636 0.118993 0.224355 0.635780 1.007005 -0.062500 1 0 0 0 0 0 2 30027
-0.002224 -0.000636 0.118993 0.224355 0.635780 1.007007 -0.062500 1 0 0 0 0 0 2 31037
-0.002224 -0.000636 0.118993 0.224352 0.635792 1.007001 -0.062500 1 0 0 0 0 0 2 32028
-0.002224 -0.000636 0.118993 0.224346 0.635773 1.007000 -0.062500 1 0 0 0 0 0 2 33031
-0.002224 -0.000636 0.118993 0.224362 0.635788 1.006993 -0.062500 1 0 0 0 0 0 2 34037
-0.002224 -0.000636 0.118993 0.224356 0.635781 1.007006 -0.062500 1 0 0 0 0 0 2 35027
-0.002224 -0.000636 0.118993 0.224352 0.635792 1.007000 -0.062500 1 0 0 0 0 0 2 36036
-0.002224 -0.000636 0.118993 0.224355 0.635782 1.007007 -0.062500 1 0 0 0 0 0 2 37030
-0.002224 -0.000636 0.118993 0.224351 0.635792 1.007001 -0.062500 1 0 0 0 0 0 2 38036
-0.002224 -0.000636 0.118993 0.224358 0.635771 1.006993 -0.062500 1 0 0 0 0 0 2 39031
-0.002224 -0.000636 0.118993 0.224355 0.635779 1.007006 -0.062500 1 0 0 0 0 0 2 40037
-0.002224 -0.000636 0.118993 0.224352 0.635792 1.007001 -0.062500 1 0 0 0 0 0 2 41029
-0.002224 -0.000636 0.118993 0.224346 0.635773 1.007000 -0.062500 1 0 0 0 0 0 2 42034
-0.002224 -0.000636 0.118993 0.224350 0.635791 1.007000 -0.062500 1 0 0 0 0 0 2 43033
-0.002224 -0.000636 0.118993 0.224366 0.635779 1.007000 -0.062500 1 0 0 0 0 0 2 44043
-0.002224 -0.000636 0.118993 0.224353 0.635792 1.007000 -0.062500 1 0 0 0 0 0 2 45039
-0.002224 -0.000636 0.118993 0.224347 0.635773 1.006999 -0.062500 1 0 0 0 0 0 2 46047
-0.002224 -0.000636 0.118993 0.224354 0.635779 1.007007 -0.062500 1 0 0 0 0 0 2 47029
-0.002224 -0.000636 0.118993 0.224351 0.635792 1.007001 -0.062500 1 0 0 0 0 0 2 48047
-0.002224 -0.000636 0.118993 0.224366 0.635779 1.007000 -0.062500 1 0 0 0 0 0 2 49050
-0.002224 -0.000636 0.118993 0.224353 0.635792 1.007000 -0.062500 1 0 0 0 0 0 2 50044
-0.002224 -0.000636 0.118993 0.224355 0.635782 1.007007 -0.062500 1 0 0 0 0 0 2 51043
-0.002224 -0.000636 0.118993 0.224344 0.635784 1.006994 -0.062500 1 0 0 0 0 0 2 52052
-0.002224 -0.000636 0.118993 0.224354 0.635781 1.007006 -0.062500 1 0 0 0 0 0 2 53046
-0.002224 -0.000636 0.118993 0.224355 0.635781 1.006987 -0.062500 1 0 0 0 0 0 2 54045
-0.002224 -0.000636 0.118993 0.224355 0.635780 1.007005 -0.062500 1 0 0 0 0 0 2 55044
-0.002224 -0.000636 0.118993 0.224355 0.635780 1.007007 -0.062500 1 0 0 0 0 0 2 56063
-0.002224 -0.000636 0.118993 0.224351 0.635792 1.007001 -0.062500 1 0 0 0 0 0 2 57055
-0.002224 -0.000636 0.118993 0.224358 0.635770 1.006993 -0.062500 1 0 0 0 0 0 2 58062
-0.002224 -0.000636 0.118993 0.224352 0.635791 1.006999 -0.062500 1 0 0 0 0 0 2 59053
-0.002224 -0.000636 0.118993 0.224355 0.635781 1.007006 -0.062500 1 0 0 0 0 0 2 60054
-0.002224 -0.000636 0.118993 0.224352 0.635792 1.007001 -0.062500 1 0 0 0 0 0 2 61033
-0.002224 -0.000636 0.118993 0.224346 0.635773 1.007000 -0.062500 1 0 0 0 0 0 2 62058
-0.002224 -0.000636 0.118993 0.224354 0.635779 1.007007 -0.062500 1 0 0 0 0 0 2 63058
-0.002224 -0.000636 0.118993 0.224363 0.635789 1.006994 -0.062500 1 0 0 0 0 0 2 64054
-0.002224 -0.000636 0.118993 0.224356 0.635781 1.007006 -0.062500 1 0 0 0 0 0 2 65052
-0.002224 -0.000636 0.118993 0.224352 0.635792 1.007001 -0.062500 1 0 0 0 0 0 2 66035
-0.002224 -0.000636 0.118993 0.224346 0.635773 1.007000 -0.062500 1 0 0 0 0 0 2 67059
-0.002224 -0.000636 0.118993 0.224363 0.635788 1.006993 -0.062500 1 0 0 0 0 0 2 68053
-0.002224 -0.000636 0.118993 0.224356 0.635781 1.007006 -0.062500 1 0 0 0 0 0 2 69051
-0.002224 -0.000636 0.118993 0.224352 0.635792 1.007000 -0.062500 1 0 0 0 0 0 2 70052
-0.002224 -0.000636 0.118993 0.224347 0.635773 1.007000 -0.062500 1 0 0 0 0 0 2 71062
-0.002224 -0.000636 0.118993 0.224354 0.635780 1.007007 -0.062500 1 0 0 0 0 0 2 72059
-0.002224 -0.000636 0.118993 0.224363 0.635789 1.006994 -0.062500 1 0 0 0 0 0 2 73057
-0.002224 -0.000636 0.118993 0.224356 0.635781 1.007006 -0.062500 1 0 0 0 0 0 2 74050
-0.002224 -0.000636 0.118993 0.224352 0.635792 1.007001 -0.062500 1 0 0 0 0 0 2 75052
-0.002224 -0.000636 0.118993 0.224347 0.635773 1.007000 -0.062500 1 0 0 0 0 0 2 76122
-0.002224 -0.000636 0.118993 0.224350 0.635791 1.007000 -0.062500 1 0 0 0 0 0 2 77110
-0.002224 -0.000636 0.118993 0.224366 0.635779 1.007000 -0.062500 1 0 0 0 0 0 2 78125
-0.002224 -0.000636 0.118993 0.224357 0.635780 1.007007 -0.062500 1 0 0 0 0 0 2 79112
-0.002224 -0.000636 0.118993 0.224344 0.635783 1.006994 -0.062500 1 0 0 0 0 0 2 80087
-0.002224 -0.000636 0.118993 0.224354 0.635781 1.007006 -0.062500 1 0 0 0 0 0 2 81089
-0.002224 -0.000636 0.118993 0.224351 0.635792 1.007001 -0.062500 1 0 0 0 0 0 2 82084
-0.002224 -0.000636 0.118993 0.224358 0.635770 1.006993 -0.062500 1 0 0 0 0 0 2 83142
-0.002224 -0.000636 0.118993 0.224352 0.635791 1.006999 -0.062500 1 0 0 0 0 0 2 84118
-0.002224 -0.000636 0.118993 0.224355 0.635782 1.007006 -0.062500 1 0 0 0 0 0 2 85126
-0.002224 -0.000636 0.118993 0.224355 0.635780 1.007007 -0.062500 1 0 0 0 0 0 2 86116
-0.002224 -0.000636 0.118993 0.224352 0.635792 1.007001 -0.062500 1 0 0 0 0 0 2 87109
-0.002224 -0.000636 0.118993 0.224359 0.635770 1.006994 -0.062500 1 0 0 0 0 0 2 88131
-0.002224 -0.000636 0.118993 0.224352 0.635791 1.006999 -0.062500 1 0 0 0 0 0 2 89086
-0.002224 -0.000636 0.118993 0.224355 0.635782 1.007007 -0.062500 1 0 0 0 0 0 2 90086
-0.002224 -0.000636 0.118993 0.224352 0.635792 1.007001 -0.062500 1 0 0 0 0 0 2 91086
-0.002224 -0.000636 0.118993 0.224346 0.635773 1.007000 -0.062500 1 0 0 0 0 0 2 92098
-0.002224 -0.000636 0.118993 0.224362 0.635789 1.006993 -0.062500 1 0 0 0 0 0 2 93097
-0.002224 -0.000636 0.118993 0.224356 0.635781 1.007006 -0.062500 1 0 0 0 0 0 2 94087
-0.002224 -0.000636 0.118993 0.224355 0.635781 1.007007 -0.062500 1 0 0 0 0 0 2 95084
-0.002224 -0.000636 0.118993 0.224344 0.635783 1.006994 -0.062500 1 0 0 0 0 0 2 96086
-0.002224 -0.000636 0.118993 0.224353 0.635781 1.007006 -0.062500 1 0 0 0 0 0 2 97126
-0.002224 -0.000636 0.118993 0.224363 0.635789 1.006994 -0.062500 1 0 0 0 0 0 2 98121
-0.002224 -0.000636 0.118993 0.224356 0.635782 1.007006 -0.062500 1 0 0 0 0 0 2 99109
-0.002224 -0.000636 0.118993 0.224344 0.635784 1.006994 -0.062500 1 0 0 0 0 0 2 100107
-0.002224 -0.000636 0.118993 0.224354 0.635781 1.007006 -0.062500 1 0 0 0 0 0 2 101121
-0.002224 -0.000636 0.118993 0.224355 0.635780 1.007007 -0.062500 1 0 0 0 0 0 2 102117
-0.002224 -0.000636 0.118993 0.224364 0.635789 1.006995 -0.062500 1 0 0 0 0 0 2 103091
-0.002224 -0.000636 0.118993 0.224356 0.635782 1.007006 -0.062500 1 0 0 0 0 0 2 104109
-0.002224 -0.000636 0.118993 0.224344 0.635784 1.006994 -0.062500 1 0 0 0 0 0 2 105091
-0.002224 -0.000636 0.118993 0.224354 0.635781 1.007006 -0.062500 1 0 0 0 0 0 2 106116
-0.002224 -0.000636 0.118993 0.224364 0.635789 1.006994 -0.062500 1 0 0 0 0 0 2 107112
-0.002224 -0.000636 0.118993 0.224356 0.635782 1.007006 -0.062500 1 0 0 0 0 0 2 108106
-0.002224 -0.000636 0.118993 0.224344 0.635784 1.006994 -0.062500 1 0 0 0 0 0 2 109091
-0.002224 -0.000636 0.118993 0.224354 0.635781 1.007006 -0.062500 1 0 0 0 0 0 2 110117
-0.002224 -0.000636 0.118993 0.224347 0.635772 1.007000 -0.062500 1 0 0 0 0 0 2 111117
-0.002224 -0.000636 0.118993 0.224350 0.635791 1.007000 -0.062500 1 0 0 0 0 0 2 112035
-0.002224 -0.000636 0.118993 0.224366 0.635779 1.007000 -0.062500 1 0 0 0 0 0 2 113028
-0.002224 -0.000636 0.118993 0.224353 0.635792 1.007000 -0.062500 1 0 0 0 0 0 2 114024
-0.002224 -0.000636 0.118993 0.224347 0.635773 1.006999 -0.062500 1 0 0 0 0 0 2 115037
-0.002224 -0.000636 0.118993 0.224350 0.635791 1.007000 -0.062500 1 0 0 0 0 0 2 116025
-0.002224 -0.000636 0.118993 0.224354 0.635782 1.007006 -0.062500 1 0 0 0 0 0 2 117029
-0.002224 -0.000636 0.118993 0.224367 0.635778 1.007001 -0.062500 1 0 0 0 0 0 2 118038
-0.002224 -0.000636 0.118993 0.224353 0.635792 1.007000 -0.062500 1 0 0 0 0 0 2 119025
-0.002224 -0.000636 0.118993 0.224355 0.635782 1.007007 -0.062500 1 0 0 0 0 0 2 120034
-0.002224 -0.000636 0.118993 0.224344 0.635784 1.006994 -0.062500 1 0 0 0 0 0 2 121034
-0.002224 -0.000636 0.118993 0.224366 0.635778 1.007000 -0.062500 1 0 0 0 0 0 2 122028
-0.002224 -0.000636 0.118993 0.224353 0.635792 1.007000 -0.062500 1 0 0 0 0 0 2 123034
-0.002224 -0.000636 0.118993 0.224347 0.635773 1.006999 -0.062500 1 0 0 0 0 0 2 124028
-0.002224 -0.000636 0.118993 0.224354 0.635779 1.007007 -0.062500 1 0 0 0 0 0 2 125033
-0.002224 -0.000636 0.118993 0.224351 0.635792 1.007001 -0.062500 1 0 0 0 0 0 2 126034
-0.002224 -0.000636 0.118993 0.224367 0.635779 1.007000 -0.062500 1 0 0 0 0 0 2 127033
-0.002224 -0.000636 0.118993 0.224353 0.635792 1.007000 -0.062500 1 0 0 0 0 0 2 128048
-0.002224 -0.000636 0.118993 0.224347 0.635773 1.007000 -0.062500 1 0 0 0 0 0 2 129018
-0.002224 -0.000636 0.118993 0.224351 0.635791 1.007000 -0.062500 1 0 0 0 0 0 2 130040
-0.002224 -0.000636 0.118993 0.224354 0.635782 1.007007 -0.062500 1 0 0 0 0 0 2 131044
-0.002224 -0.000636 0.118993 0.224355 0.635781 1.006987 -0.062500 1 0 0 0 0 0 2 132047
-0.002224 -0.000636 0.118993 0.224355 0.635780 1.007005 -0.062500 1 0 0 0 0 0 2 133034
-0.002224 -0.000636 0.118993 0.224355 0.635780 1.007007 -0.062500 1 0 0 0 0 0 2 134042
-0.002224 -0.000636 0.118993 0.224352 0.635792 1.007001 -0.062500 1 0 0 0 0 0 2 135011
-0.002224 -0.000636 0.118993 0.224346 0.635773 1.007000 -0.062500 1 0 0 0 0 0 2 136046
-0.002224 -0.000636 0.118993 0.224362 0.635788 1.006993 -0.062500 1 0 0 0 0 0 2 137011
-0.002224 -0.000636 0.118993 0.224356 0.635781 1.007006 -0.062500 1 0 0 0 0 0 2 138041
-0.002224 -0.000636 0.118993 0.224352 0.635792 1.007000 -0.062500 1 0 0 0 0 0 2 139042
-0.002224 -0.000636 0.118993 0.224346 0.635773 1.007000 -0.062500 1 0 0 0 0 0 2 140045
-0.002224 -0.000636 0.118993 0.224354 0.635779 1.007007 -0.062500 1 0 0 0 0 0 2 141050
-0.002224 -0.000636 0.118993 0.224363 0.635789 1.006994 -0.062500 1 0 0 0 0 0 2 142014
-0.002224 -0.000636 0.118993 0.224356 0.635781 1.007006 -0.062500 1 0 0 0 0 0 2 143045
-0.002224 -0.000636 0.118993 0.224352 0.635792 1.007001 -0.062500 1 0 0 0 0 0 2 144041
-0.002224 -0.000636 0.118993 0.224347 0.635773 1.007000 -0.062500 1 0 0 0 0 0 2 145044
-0.002224 -0.000636 0.118993 0.224350 0.635791 1.007000 -0.062500 1 0 0 0 0 0 2 146038
-0.002224 -0.000636 0.118993 0.224366 0.635779 1.007000 -0.062500 1 0 0 0 0 0 2 147044
-0.002224 -0.000636 0.118993 0.224356 0.635780 1.007007 -0.062500 1 0 0 0 0 0 2 148012
-0.002224 -0.000636 0.118993 0.224344 0.635783 1.006994 -0.062500 1 0 0 0 0 0 2 149011
-0.002224 -0.000636 0.118993 0.224354 0.635781 1.007006 -0.062500 1 0 0 0 0 0 2 150041
-0.002224 -0.000636 0.118993 0.224351 0.635792 1.007001 -0.062500 1 0 0 0 0 0 2 151038
-0.002224 -0.000636 0.118993 0.224358 0.635770 1.006993 -0.062500 1 0 0 0 0 0 2 152046
-0.002224 -0.000636 0.118993 0.224352 0.635791 1.006999 -0.062500 1 0 0 0 0 0 2 153040
-0.002224 -0.000636 0.118993 0.224354 0.635781 1.007006 -0.062500 1 0 0 0 0 0 2 154044
-0.002224 -0.000636 0.118993 0.224351 0.635792 1.007001 -0.062500 1 0 0 0 0 0 2 155040
-0.002224 -0.000636 0.118993 0.224346 0.635773 1.007000 -0.062500 1 0 0 0 0 0 2 156045
-0.002224 -0.000636 0.118993 0.224366 0.635777 1.007000 -0.062500 1 0 0 0 0 0 2 157014
-0.002224 -0.000636 0.118993 0.224353 0.635791 1.007000 -0.062500 1 0 0 0 0 0 2 158040
-0.002224 -0.000636 0.118993 0.224355 0.635781 1.007007 -0.062500 1 0 0 0 0 0 2 159039
-0.002224 -0.000636 0.118993 0.224352 0.635792 1.007001 -0.062500 1 0 0 0 0 0 2 160011
-0.002224 -0.000636 0.118993 0.224359 0.635770 1.006993 -0.062500 1 0 0 0 0 0 2 161043
-0.002224 -0.000636 0.118993 0.224352 0.635791 1.006999 -0.062500 1 0 0 0 0 0 2 162039
-0.002224 -0.000636 0.118993 0.224355 0.635782 1.007006 -0.062500 1 0 0 0 0 0 2 163033
-0.002224 -0.000636 0.118993 0.224355 0.635780 1.007007 -0.062500 1 0 0 0 0 0 2 164011
-0.002224 -0.000636 0.118993 0.224352 0.635792 1.007001 -0.062500 1 0 0 0 0 0 2 165037
-0.002224 -0.000636 0.118993 0.224359 0.635770 1.006994 -0.062500 1 0 0 0 0 0 2 166032
-0.002224 -0.000636 0.118993 0.224352 0.635791 1.006999 -0.062500 1 0 0 0 0 0 2 167038
-0.002224 -0.000636 0.118993 0.224355 0.635782 1.007006 -0.062500 1 0 0 0 0 0 2 168036
-0.002224 -0.000636 0.118993 0.224352 0.635792 1.007001 -0.062500 1 0 0 0 0 0 2 169010
-0.002224 -0.000636 0.118993 0.224346 0.635773 1.007000 -0.062500 1 0 0 0 0 0 2 170043
-0.002224 -0.000636 0.118993 0.224363 0.635789 1.006993 -0.062500 1 0 0 0 0 0 2 171043
-0.002224 -0.000636 0.118993 0.224356 0.635781 1.007006 -0.062500 1 0 0 0 0 0 2 172042
-0.002224 -0.000636 0.118993 0.224355 0.635781 1.007007 -0.062500 1 0 0 0 0 0 2 173009
-0.002224 -0.000636 0.118993 0.224344 0.635783 1.006994 -0.062500 1 0 0 0 0 0 2 174040
-0.002224 -0.000636 0.118993 0.224354 0.635781 1.007006 -0.062500 1 0 0 0 0 0 2 175042
-0.002224 -0.000636 0.118993 0.224363 0.635789 1.006994 -0.062500 1 0 0 0 0 0 2 176041
-0.002224 -0.000636 0.118993 0.224356 0.635782 1.007006 -0.062500 1 0 0 0 0 0 2 177040
-0.002224 -0.000636 0.118993 0.224344 0.635784 1.006994 -0.062500 1 0 0 0 0 0 2 178021
-0.002224 -0.000636 0.118993 0.224354 0.635781 1.007006 -0.062500 1 0 0 0 0 0 2 179037
-0.002224 -0.000636 0.118993 0.224355 0.635780 1.007007 -0.062500 1 0 0 0 0 0 2 180029
-0.002224 -0.000636 0.118993 0.224364 0.635789 1.006995 -0.062500 1 0 0 0 0 0 2 181031
-0.002224 -0.000636 0.118993 0.224356 0.635782 1.007006 -0.062500 1 0 0 0 0 0 2 182023
-0.002224 -0.000636 0.118993 0.224344 0.635784 1.006994 -0.062500 1 0 0 0 0 0 2 183017
-0.002224 -0.000636 0.118993 0.224354 0.635781 1.007006 -0.062500 1 0 0 0 0 0 2 184035
-0.002224 -0.000636 0.118993 0.224351 0.635792 1.007001 -0.062500 1 0 0 0 0 0 2 185022
-0.002224 -0.000636 0.118993 0.224358 0.635771 1.006993 -0.062500 1 0 0 0 0 0 2 186035
-0.002224 -0.000636 0.118993 0.224355 0.635779 1.007006 -0.062500 1 0 0 0 0 0 2 187024
-0.002224 -0.000636 0.118993 0.224352 0.635792 1.007001 -0.062500 1 0 0 0 0 0 2 188032
-0.002224 -0.000636 0.118993 0.224355 0.635782 1.007007 -0.062500 1 0 0 0 0 0 2 189023
-0.002224 -0.000636 0.118993 0.224356 0.635781 1.006987 -0.062500 1 0 0 0 0 0 2 190031
-0.002224 -0.000636 0.118993 0.224355 0.635780 1.007005 -0.062500 1 0 0 0 0 0 2 191023
-0.002224 -0.000636 0.118993 0.224352 0.635792 1.007000 -0.062500 1 0 0 0 0 0 2 192032
-0.002224 -0.000636 0.118993 0.224347 0.635773 1.007000 -0.062500 1 0 0 0 0 0 2 193026
-0.002224 -0.000636 0.118993 0.224354 0.635779 1.007007 -0.062500 1 0 0 0 0 0 2 194035
-0.002224 -0.000636 0.118993 0.224351 0.635792 1.007001 -0.062500 1 0 0 0 0 0 2 195022
-0.002224 -0.000636 0.118993 0.224366 0.635779 1.007000 -0.062500 1 0 0 0 0 0 2 196035
-0.002224 -0.000636 0.118993 0.224353 0.635792 1.007000 -0.062500 1 0 0 0 0 0 2 197024
-0.002224 -0.000636 0.118993 0.224355 0.635782 1.007007 -0.062500 1 0 0 0 0 0 2 198028
-0.002224 -0.000636 0.118993 0.224344 0.635784 1.006994 -0.062500 1 0 0 0 0 0 2 199028
-0.002224 -0.000636 0.118993 0.224353 0.635781 1.007006 -0.062500 1 0 0 0 0 0 2 200030
-0.002224 -0.000636 0.118993 0.224355 0.635781 1.006987 -0.062500 1 0 0 0 0 0 2 201045
-0.002224 -0.000636 0.118993 0.224355 0.635780 1.007005 -0.062500 1 0 0 0 0 0 2 202034
-0.002224 -0.000636 0.118993 0.224355 0.635780 1.007007 -0.062500 1 0 0 0 0 0 2 203041
-0.002224 -0.000636 0.118993 0.224351 0.635792 1.007001 -0.062500 1 0 0 0 0 0 2 204041
-0.002224 -0.000636 0.118993 0.224346 0.635773 1.007000 -0.062500 1 0 0 0 0 0 2 205035
-0.002224 -0.000636 0.118993 0.224362 0.635788 1.006993 -0.062500 1 0 0 0 0 0 2 206037
-0.002224 -0.000636 0.118993 0.224356 0.635781 1.007006 -0.062500 1 0 0 0 0 0 2 207038
-0.002224 -0.000636 0.118993 0.224352 0.635792 1.007000 -0.062500 1 0 0 0 0 0 2 208010
-0.002224 -0.000636 0.118993 0.224355 0.635782 1.007007 -0.062500 1 0 0 0 0 0 2 209091
-0.002224 -0.000636 0.118993 0.224355 0.635781 1.006987 -0.062500 1 0 0 0 0 0 2 210014
-0.002224 -0.000636 0.118993 0.224355 0.635780 1.007005 -0.062500 1 0 0 0 0 0 2 211042
-0.002224 -0.000636 0.118993 0.224355 0.635780 1.007007 -0.062500 1 0 0 0 0 0 2 212030
-0.002224 -0.000636 0.118993 0.224352 0.635792 1.007001 -0.062500 1 0 0 0 0 0 2 213013
-0.002224 -0.000636 0.118993 0.224346 0.635773 1.007000 -0.062500 1 0 0 0 0 0 2 214041
-0.002224 -0.000636 0.118993 0.224350 0.635791 1.007000 -0.062500 1 0 0 0 0 0 2 215037
-0.002224 -0.000636 0.118993 0.224366 0.635779 1.007000 -0.062500 1 0 0 0 0 0 2 216013
-0.002224 -0.000636 0.118993 0.224353 0.635792 1.007000 -0.062500 1 0 0 0 0 0 2 217040
-0.002224 -0.000636 0.118993 0.224347 0.635773 1.007000 -0.062500 1 0 0 0 0 0 2 218011
-0.002224 -0.000636 0.118993 0.224354 0.635779 1.007007 -0.062500 1 0 0 0 0 0 2 219036
-0.002224 -0.000636 0.118993 0.224363 0.635789 1.006994 -0.062500 1 0 0 0 0 0 2 220038
-0.002224 -0.000636 0.118993 0.224356 0.635781 1.007006 -0.062500 1 0 0 0 0 0 2 221039
-0.002224 -0.000636 0.118993 0.224352 0.635792 1.007001 -0.062500 1 0 0 0 0 0 2 222038
-0.002224 -0.000636 0.118993 0.224347 0.635773 1.007000 -0.062500 1 0 0 0 0 0 2 223041
-0.002224 -0.000636 0.118993 0.224350 0.635791 1.007000 -0.062500 1 0 0 0 0 0 2 224010
-0.002224 -0.000636 0.118993 0.224366 0.635779 1.007000 -0.062500 1 0 0 0 0 0 2 225011
-0.002224 -0.000636 0.118993 0.224357 0.635780 1.007007 -0.062500 1 0 0 0 0 0 2 226009
-0.002224 -0.000636 0.118993 0.224344 0.635783 1.006994 -0.062500 1 0 0 0 0 0 2 227038
-0.002224 -0.000636 0.118993 0.224354 0.635781 1.007006 -0.062500 1 0 0 0 0 0 2 228039
-0.002224 -0.000636 0.118993 0.224351 0.635792 1.007001 -0.062500 1 0 0 0 0 0 2 229037
-0.002224 -0.000636 0.118993 0.224358 0.635770 1.006993 -0.062500 1 0 0 0 0 0 2 230039
-0.002224 -0.000636 0.118993 0.224352 0.635791 1.006999 -0.062500 1 0 0 0 0 0 2 231038
-0.002224 -0.000636 0.118993 0.224355 0.635781 1.007006 -0.062500 1 0 0 0 0 0 2 232038
-0.002224 -0.000636 0.118993 0.224351 0.635792 1.007001 -0.062500 1 0 0 0 0 0 2 233038
-0.002224 -0.000636 0.118993 0.224346 0.635773 1.007000 -0.062500 1 0 0 0 0 0 2 234040
-0.002224 -0.000636 0.118993 0.224366 0.635777 1.007000 -0.062500 1 0 0 0 0 0 2 235039
-0.002224 -0.000636 0.118993 0.224353 0.635791 1.007000 -0.062500 1 0 0 0 0 0 2 236039
-0.002224 -0.000636 0.118993 0.224355 0.635781 1.007007 -0.062500 1 0 0 0 0 0 2 237025
-0.002224 -0.000636 0.118993 0.224352 0.635792 1.007001 -0.062500 1 0 0 0 0 0 2 238035
-0.002224 -0.000636 0.118993 0.224346 0.635773 1.007000 -0.062500 1 0 0 0 0 0 2 239040
-0.002224 -0.000636 0.118993 0.224362 0.635788 1.006993 -0.062500 1 0 0 0 0 0 2 240042
-0.002224 -0.000636 0.118993 0.224356 0.635781 1.007006 -0.062500 1 0 0 0 0 0 2 241038
-0.002224 -0.000636 0.118993 0.224355 0.635781 1.007007 -0.062500 1 0 0 0 0 0 2 242038
-0.002224 -0.000636 0.118993 0.224344 0.635783 1.006994 -0.062500 1 0 0 0 0 0 2 243039
-0.002224 -0.000636 0.118993 0.224353 0.635781 1.007006 -0.062500 1 0 0 0 0 0 2 244011
-0.002224 -0.000636 0.118993 0.224363 0.635789 1.006994 -0.062500 1 0 0 0 0 0 2 245038
-0.002224 -0.000636 0.118993 0.224356 0.635781 1.007006 -0.062500 1 0 0 0 0 0 2 246037
-0.002224 -0.000636 0.118993 0.224352 0.635792 1.007001 -0.062500 1 0 0 0 0 0 2 247036
-0.002224 -0.000636 0.118993 0.224347 0.635773 1.007000 -0.062500 1 0 0 0 0 0 2 248042
-0.002224 -0.000636 0.118993 0.224350 0.635791 1.007000 -0.062500 1 0 0 0 0 0 2 249022
-0.002224 -0.000636 0.118993 0.224358 0.635770 1.006993 -0.062500 1 0 0 0 0 0 2 250030
-0.002224 -0.000636 0.118993 0.224355 0.635779 1.007006 -0.062500 1 0 0 0 0 0 2 251029
-0.002224 -0.000636 0.118993 0.224351 0.635792 1.007000 -0.062500 1 0 0 0 0 0 2 252021
-0.002224 -0.000636 0.118993 0.224354 0.635782 1.007007 -0.062500 1 0 0 0 0 0 2 253032
-0.002224 -0.000636 0.118993 0.224364 0.635789 1.006994 -0.062500 1 0 0 0 0 0 2 254020
-0.002224 -0.000636 0.118993 0.224356 0.635782 1.007006 -0.062500 1 0 0 0 0 0 2 255030
-0.002224 -0.000636 0.118993 0.224344 0.635784 1.006994 -0.062500 1 0 0 0 0 0 2 256021
-0.002224 -0.000636 0.118993 0.224354 0.635781 1.007006 -0.062500 1 0 0 0 0 0 2 257032
-0.002224 -0.000636 0.118993 0.224355 0.635780 1.007007 -0.062500 1 0 0 0 0 0 2 258020
-0.002224 -0.000636 0.118993 0.224364 0.635789 1.006995 -0.062500 1 0 0 0 0 0 2 259029
-0.002224 -0.000636 0.118993 0.224348 0.635773 1.006999 -0.062500 1 0 0 0 0 0 2 260031
-0.002224 -0.000636 0.118993 0.224351 0.635791 1.007000 -0.062500 1 0 0 0 0 0 2 261021
-0.002224 -0.000636 0.118993 0.224355 0.635782 1.007007 -0.062500 1 0 0 0 0 0 2 262032
-0.002224 -0.000636 0.118993 0.224352 0.635792 1.007001 -0.062500 1 0 0 0 0 0 2 263020
-0.002224 -0.000636 0.118993 0.224359 0.635771 1.006993 -0.062500 1 0 0 0 0 0 2 264033
-0.002224 -0.000636 0.118993 0.224356 0.635779 1.007006 -0.062500 1 0 0 0 0 0 2 265020
-0.002224 -0.000636 0.118993 0.224352 0.635792 1.007001 -0.062500 1 0 0 0 0 0 2 266029
-0.002224 -0.000636 0.118993 0.224355 0.635782 1.007007 -0.062500 1 0 0 0 0 0 2 267032
-0.002224 -0.000636 0.118993 0.224343 0.635784 1.006994 -0.062500 1 0 0 0 0 0 2 268013
-0.002224 -0.000636 0.118993 0.224353 0.635781 1.007006 -0.062500 1 0 0 0 0 0 2 269039
-0.002224 -0.000636 0.118993 0.224363 0.635789 1.006994 -0.062500 1 0 0 0 0 0 2 270026
-0.002224 -0.000636 0.118993 0.224356 0.635782 1.007006 -0.062500 1 0 0 0 0 0 2 271023
-0.002224 -0.000636 0.118993 0.224344 0.635784 1.006994 -0.062500 1 0 0 0 0 0 2 272035
-0.002224 -0.000636 0.118993 0.224353 0.635781 1.007006 -0.062500 1 0 0 0 0 0 2 273036
-0.002224 -0.000636 0.118993 0.224367 0.635778 1.007001 -0.062500 1 0 0 0 0 0 2 274043
-0.002224 -0.000636 0.118993 0.224353 0.635792 1.007000 -0.062500 1 0 0 0 0 0 2 275037
-0.002224 -0.000636 0.118993 0.224355 0.635782 1.007007 -0.062500 1 0 0 0 0 0 2 276034
-0.002224 -0.000636 0.118993 0.224344 0.635784 1.006994 -0.062500 1 0 0 0 0 0 2 277036
-0.002224 -0.000636 0.118993 0.224354 0.635781 1.007006 -0.062500 1 0 0 0 0 0 2 278043
-0.002224 -0.000636 0.118993 0.224355 0.635781 1.006987 -0.062500 1 0 0 0 0 0 2 279038
-0.002224 -0.000636 0.118993 0.224355 0.635780 1.007005 -0.062500 1 0 0 0 0 0 2 280053
-0.002224 -0.000636 0.118993 0.224355 0.635780 1.007007 -0.062500 1 0 0 0 0 0 2 281048
-0.002224 -0.000636 0.118993 0.224352 0.635792 1.007001 -0.062500 1 0 0 0 0 0 2 282056
-0.002224 -0.000636 0.118993 0.224346 0.635773 1.007000 -0.062500 1 0 0 0 0 0 2 283054
-0.002224 -0.000636 0.118993 0.224362 0.635788 1.006993 -0.062500 1 0 0 0 0 0 2 284052
-0.002224 -0.000636 0.118993 0.224356 0.635781 1.007006 -0.062500 1 0 0 0 0 0 2 285047
-0.002224 -0.000636 0.118993 0.224352 0.635792 1.007000 -0.062500 1 0 0 0 0 0 2 286045
-0.002224 -0.000636 0.118993 0.224346 0.635773 1.007000 -0.062500 1 0 0 0 0 0 2 287051
-0.002224 -0.000636 0.118993 0.224354 0.635779 1.007007 -0.062500 1 0 0 0 0 0 2 288047
-0.002224 -0.000636 0.118993 0.224363 0.635789 1.006994 -0.062500 1 0 0 0 0 0 2 289047
-0.002224 -0.000636 0.118993 0.224356 0.635781 1.007006 -0.062500 1 0 0 0 0 0 2 290045
-0.002224 -0.000636 0.118993 0.224352 0.635792 1.007001 -0.062500 1 0 0 0 0 0 2 291043
-0.002224 -0.000636 0.118993 0.224347 0.635773 1.007000 -0.062500 1 0 0 0 0 0 2 292053
-0.002224 -0.000636 0.118993 0.224350 0.635791 1.007000 -0.062500 1 0 0 0 0 0 2 293043
-0.002224 -0.000636 0.118993 0.224366 0.635779 1.007000 -0.062500 1 0 0 0 0 0 2 294050
-0.002224 -0.000636 0.118993 0.224353 0.635792 1.007000 -0.062500 1 0 0 0 0 0 2 295043
-0.002224 -0.000636 0.118993 0.224347 0.635773 1.007000 -0.062500 1 0 0 0 0 0 2 296051
-0.002224 -0.000636 0.118993 0.224354 0.635779 1.007007 -0.062500 1 0 0 0 0 0 2 297044
-0.002224 -0.000636 0.118993 0.224351 0.635792 1.007001 -0.062500 1 0 0 0 0 0 2 298044
-0.002224 -0.000636 0.118993 0.224358 0.635770 1.006993 -0.062500 1 0 0 0 0 0 2 299055
-0.002224 -0.000636 0.118993 0.224352 0.635791 1.006999 -0.062500 1 0 0 0 0 0 2 300043
-0.002224 -0.000636 0.118993 0.224354 0.635781 1.007006 -0.062500 1 0 0 0 0 0 2 301052
-0.002224 -0.000636 0.118993 0.224351 0.635792 1.007001 -0.062500 1 0 0 0 0 0 2 302045
-0.002224 -0.000636 0.118993 0.224354 0.635782 1.007007 -0.062500 1 0 0 0 0 0 2 303051
-0.002224 -0.000636 0.118993 0.224355 0.635781 1.006987 -0.062500 1 0 0 0 0 0 2 304048
-0.002224 -0.000636 0.118993 0.224355 0.635781 1.007005 -0.062500 1 0 0 0 0 0 2 305046
-0.002224 -0.000636 0.118993 0.224355 0.635780 1.007007 -0.062500 1 0 0 0 0 0 2 306026
-0.002224 -0.000636 0.118993 0.224352 0.635792 1.007001 -0.062500 1 0 0 0 0 0 2 307043
-0.002224 -0.000636 0.118993 0.224358 0.635770 1.006993 -0.062500 1 0 0 0 0 0 2 308117
-0.002224 -0.000636 0.118993 0.224352 0.635791 1.006999 -0.062500 1 0 0 0 0 0 2 309112
-0.002224 -0.000636 0.118993 0.224355 0.635781 1.007006 -0.062500 1 0 0 0 0 0 2 310109
-0.002224 -0.000636 0.118993 0.224352 0.635792 1.007001 -0.062500 1 0 0 0 0 0 2 311110
-0.002224 -0.000636 0.118993 0.224346 0.635773 1.007000 -0.062500 1 0 0 0 0 0 2 312120
-0.002224 -0.000636 0.118993 0.224354 0.635779 1.007007 -0.062500 1 0 0 0 0 0 2 313126
-0.002224 -0.000636 0.118993 0.224363 0.635789 1.006994 -0.062500 1 0 0 0 0 0 2 314081
-0.002224 -0.000636 0.118993 0.224356 0.635781 1.007006 -0.062500 1 0 0 0 0 0 2 315103
-0.002224 -0.000636 0.118993 0.224352 0.635792 1.007001 -0.062500 1 0 0 0 0 0 2 316116
-0.002224 -0.000636 0.118993 0.224346 0.635773 1.007000 -0.062500 1 0 0 0 0 0 2 317116
-0.002224 -0.000636 0.118993 0.224363 0.635788 1.006993 -0.062500 1 0 0 0 0 0 2 318116
-0.002224 -0.000636 0.118993 0.224356 0.635781 1.007006 -0.062500 1 0 0 0 0 0 2 319081
-0.002224 -0.000636 0.118993 0.224355 0.635781 1.007007 -0.062500 1 0 0 0 0 0 2 320079
-0.002224 -0.000636 0.118993 0.224344 0.635783 1.006994 -0.062500 1 0 0 0 0 0 2 321078
-0.002224 -0.000636 0.118993 0.224354 0.635781 1.007006 -0.062500 1 0 0 0 0 0 2 322091
-0.002224 -0.000636 0.118993 0.224363 0.635789 1.006994 -0.062500 1 0 0 0 0 0 2 323106
-0.002224 -0.000636 0.118993 0.224356 0.635781 1.007006 -0.062500 1 0 0 0 0 0 2 324102
-0.002224 -0.000636 0.118993 0.224352 0.635792 1.007001 -0.062500 1 0 0 0 0 0 2 325085
-0.002224 -0.000636 0.118993 0.224347 0.635773 1.007000 -0.062500 1 0 0 0 0 0 2 326111
-0.002224 -0.000636 0.118993 0.224351 0.635791 1.007000 -0.062500 1 0 0 0 0 0 2 327083
-0.002224 -0.000636 0.118993 0.224358 0.635770 1.006993 -0.062500 1 0 0 0 0 0 2 328031
-0.002224 -0.000636 0.118993 0.224355 0.635779 1.007006 -0.062500 1 0 0 0 0 0 2 329017
-0.002224 -0.000636 0.118993 0.224352 0.635792 1.007000 -0.062500 1 0 0 0 0 0 2 330027
-0.002224 -0.000636 0.118993 0.224355 0.635782 1.007007 -0.062500 1 0 0 0 0 0 2 331021
-0.002224 -0.000636 0.118993 0.224351 0.635792 1.007001 -0.062500 1 0 0 0 0 0 2 332026
-0.002224 -0.000636 0.118993 0.224358 0.635770 1.006993 -0.062500 1 0 0 0 0 0 2 333021
-0.002224 -0.000636 0.118993 0.224355 0.635779 1.007006 -0.062500 1 0 0 0 0 0 2 334018
-0.002224 -0.000636 0.118993 0.224352 0.635792 1.007001 -0.062500 1 0 0 0 0 0 2 335026
-0.002224 -0.000636 0.118993 0.224355 0.635782 1.007007 -0.062500 1 0 0 0 0 0 2 336018
-0.002224 -0.000636 0.118993 0.224352 0.635792 1.007001 -0.062500 1 0 0 0 0 0 2 337026
-0.002224 -0.000636 0.118993 0.224359 0.635770 1.006994 -0.062500 1 0 0 0 0 0 2 338021
-0.002224 -0.000636 0.118993 0.224352 0.635791 1.006999 -0.062500 1 0 0 0 0 0 2 339026
-0.002224 -0.000636 0.118993 0.224355 0.635782 1.007007 -0.062500 1 0 0 0 0 0 2 340017
-0.002224 -0.000636 0.118993 0.224352 0.635792 1.007001 -0.062500 1 0 0 0 0 0 2 341026
-0.002224 -0.000636 0.118993 0.224346 0.635773 1.007000 -0.062500 1 0 0 0 0 0 2 342020
-0.002224 -0.000636 0.118993 0.224366 0.635777 1.007000 -0.062500 1 0 0 0 0 0 2 343029
-0.002224 -0.000636 0.118993 0.224353 0.635791 1.007000 -0.062500 1 0 0 0 0 0 2 344018
-0.002224 -0.000636 0.118993 0.224355 0.635782 1.007007 -0.062500 1 0 0 0 0 0 2 345036
-0.002224 -0.000636 0.118993 0.224344 0.635784 1.006994 -0.062500 1 0 0 0 0 0 2 346023
-0.002224 -0.000636 0.118993 0.224353 0.635781 1.007006 -0.062500 1 0 0 0 0 0 2 347034
-0.002224 -0.000636 0.118993 0.224355 0.635781 1.006987 -0.062500 1 0 0 0 0 0 2 348022
-0.002224 -0.000636 0.118993 0.224355 0.635780 1.007005 -0.062500 1 0 0 0 0 0 2 349038
-0.002224 -0.000636 0.118993 0.224355 0.635780 1.007007 -0.062500 1 0 0 0 0 0 2 350024
-0.002224 -0.000636 0.118993 0.224351 0.635792 1.007001 -0.062500 1 0 0 0 0 0 2 351040
-0.002224 -0.000636 0.118993 0.224354 0.635782 1.007007 -0.062500 1 0 0 0 0 0 2 352040
-0.002224 -0.000636 0.118993 0.224364 0.635789 1.006995 -0.062500 1 0 0 0 0 0 2 353034
-0.002224 -0.000636 0.118993 0.224348 0.635773 1.006999 -0.062500 1 0 0 0 0 0 2 354035
-0.002224 -0.000636 0.118993 0.224351 0.635791 1.007000 -0.062500 1 0 0 0 0 0 2 355034
-0.002224 -0.000636 0.118993 0.224354 0.635782 1.007007 -0.062500 1 0 0 0 0 0 2 356034
-0.002224 -0.000636 0.118993 0.224355 0.635781 1.006987 -0.062500 1 0 0 0 0 0 2 357008
-0.002224 -0.000636 0.118993 0.224355 0.635780 1.007005 -0.062500 1 0 0 0 0 0 2 358033
-0.002212 -0.000622 0.119004 0.048373 0.447645 0.854447 -0.062500 1 0 0 0 0 0 2 359034
-0.002205 -0.000616 0.119008 0.106126 0.510338 0.929270 -0.062500 1 0 0 0 0 0 2 360039
-0.002202 -0.000612 0.119009 0.150371 0.557652 0.967849 -0.062500 1 0 0 0 0 0 2 361038
-0.002201 -0.000611 0.119009 0.174290 0.582995 0.982445 -0.062500 1 0 0 0 0 0 2 362036
-0.002200 -0.000610 0.119010 0.186533 0.595867 0.987609 -0.062500 1 0 0 0 0 0 2 363035
-0.002199 -0.000609 0.119010 0.192703 0.602326 0.989411 -0.062500 1 0 0 0 0 0 2 364035
-0.002199 -0.000609 0.119010 0.195803 0.605563 0.990023 -0.062500 1 0 0 0 0 0 2 365033
-0.002199 -0.000609 0.119010 0.197367 0.607180 0.990250 -0.062500 1 0 0 0 0 0 2 366035
-0.002199 -0.000609 0.119010 0.198140 0.607992 0.990313 -0.062500 1 0 0 0 0 0 2 367028
-0.002199 -0.000609 0.119010 0.198537 0.608395 0.990344 -0.062500 1 0 0 0 0 0 2 368028
-0.002199 -0.000609 0.119010 0.198731 0.608597 0.990353 -0.062500 1 0 0 0 0 0 2 369028
-0.002199 -0.000609 0.119010 0.198840 0.608711 0.990358 -0.062500 1 0 0 0 0 0 2 370034
-0.002199 -0.000609 0.119010 0.198876 0.608765 0.990359 -0.062500 1 0 0 0 0 0 2 371034
-0.002199 -0.000609 0.119010 0.198894 0.608785 0.990353 -0.062500 1 0 0 0 0 0 2 372034
-0.002199 -0.000609 0.119010 0.198914 0.608792 0.990353 -0.062500 1 0 0 0 0 0 2 373033
-0.002199 -0.000609 0.119010 0.198924 0.608801 0.990360 -0.062500 1 0 0 0 0 0 2 374032
-0.002199 -0.000609 0.119010 0.198925 0.608801 0.990361 -0.062500 1 0 0 0 0 0 2 375024
-0.002199 -0.000609 0.119010 0.198925 0.608801 0.990361 -0.062500 1 0 0 0 0 0 2 376033
-0.002199 -0.000609 0.119010 0.198921 0.608812 0.990354 -0.062500 1 0 0 0 0 0 2 377033
-0.002199 -0.000609 0.119010 0.198924 0.608802 0.990360 -0.062500 1 0 0 0 0 0 2 378033
-0.002199 -0.000609 0.119010 0.198933 0.608809 0.990348 -0.062500 1 0 0 0 0 0 2 379033
-0.002199 -0.000609 0.119010 0.198925 0.608801 0.990359 -0.062500 1 0 0 0 0 0 2 380033
-0.002199 -0.000609 0.119010 0.198932 0.608809 0.990368 -0.062500 1 0 0 0 0 0 2 381033
-0.002199 -0.000609 0.119010 0.198922 0.608813 0.990355 -0.062500 1 0 0 0 0 0 2 382032
-0.002199 -0.000609 0.119010 0.198924 0.608802 0.990361 -0.062500 1 0 0 0 0 0 2 383032
-0.002199 -0.000609 0.119010 0.198933 0.608809 0.990348 -0.062500 1 0 0 0 0 0 2 384031
-0.002199 -0.000609 0.119010 0.198925 0.608801 0.990359 -0.062500 1 0 0 0 0 0 2 385003
-0.002199 -0.000609 0.119010 0.198921 0.608812 0.990354 -0.062500 1 0 0 0 0 0 2 386021
-0.002199 -0.000609 0.119010 0.198932 0.608810 0.990367 -0.062500 1 0 0 0 0 0 2 387032
-0.002199 -0.000609 0.119010 0.198921 0.608813 0.990355 -0.062500 1 0 0 0 0 0 2 388031
-0.002199 -0.000609 0.119010 0.198936 0.608799 0.990354 -0.062500 1 0 0 0 0 0 2 389033
-0.002199 -0.000609 0.119010 0.198926 0.608800 0.990360 -0.062500 1 0 0 0 0 0 2 390033
-0.002199 -0.000609 0.119010 0.198921 0.608812 0.990354 -0.062500 1 0 0 0 0 0 2 391038
-0.002199 -0.000609 0.119010 0.198932 0.608810 0.990367 -0.062500 1 0 0 0 0 0 2 392032
-0.002199 -0.000609 0.119010 0.198922 0.608813 0.990355 -0.062500 1 0 0 0 0 0 2 393034
-0.002199 -0.000609 0.119010 0.198936 0.608799 0.990354 -0.062500 1 0 0 0 0 0 2 394033
-0.002199 -0.000609 0.119010 0.198922 0.608812 0.990353 -0.062500 1 0 0 0 0 0 2 395003
-0.002199 -0.000609 0.119010 0.198924 0.608802 0.990360 -0.062500 1 0 0 0 0 0 2 396033
-0.002199 -0.000609 0.119010 0.198924 0.608800 0.990361 -0.062500 1 0 0 0 0 0 2 397031
-0.002199 -0.000609 0.119010 0.198929 0.608820 0.990361 -0.062500 1 0 0 0 0 0 2 398021
-0.002199 -0.000609 0.119010 0.198937 0.608800 0.990355 -0.062500 1 0 0 0 0 0 2 399026
-0.002199 -0.000609 0.119010 0.198922 0.608812 0.990354 -0.062500 1 0 0 0 0 0 2 400018
-0.002199 -0.000609 0.119010 0.198924 0.608802 0.990360 -0.062500 1 0 0 0 0 0 2 401017
-0.002199 -0.000609 0.119010 0.198921 0.608812 0.990354 -0.062500 1 0 0 0 0 0 2 402024
-0.002199 -0.000609 0.119010 0.198931 0.608810 0.990367 -0.062500 1 0 0 0 0 0 2 403016
-0.002199 -0.000609 0.119010 0.198934 0.608811 0.990349 -0.062500 1 0 0 0 0 0 2 404024
-0.002199 -0.000609 0.119010 0.198925 0.608802 0.990359 -0.062500 1 0 0 0 0 0 2 405015
-0.002199 -0.000609 0.119010 0.198924 0.608801 0.990361 -0.062500 1 0 0 0 0 0 2 406024
-0.002199 -0.000609 0.119010 0.198921 0.608812 0.990354 -0.062500 1 0 0 0 0 0 2 407015
-0.002199 -0.000609 0.119010 0.198923 0.608801 0.990360 -0.062500 1 0 0 0 0 0 2 408025
-0.002199 -0.000609 0.119010 0.198932 0.608809 0.990348 -0.062500 1 0 0 0 0 0 2 409014
-0.002199 -0.000609 0.119010 0.198933 0.608810 0.990366 -0.062500 1 0 0 0 0 0 2 410023
-0.002199 -0.000609 0.119010 0.198922 0.608813 0.990355 -0.062500 1 0 0 0 0 0 2 411015
-0.002199 -0.000609 0.119010 0.198924 0.608802 0.990360 -0.062500 1 0 0 0 0 0 2 412025
-0.002199 -0.000609 0.119010 0.198924 0.608800 0.990361 -0.062500 1 0 0 0 0 0 2 413015
-0.002199 -0.000609 0.119010 0.198932 0.608809 0.990348 -0.062500 1 0 0 0 0 0 2 414007
-0.002199 -0.000609 0.119010 0.198933 0.608810 0.990366 -0.062500 1 0 0 0 0 0 2 415023
-0.002199 -0.000609 0.119010 0.198922 0.608813 0.990355 -0.062500 1 0 0 0 0 0 2 416029
-0.002199 -0.000609 0.119010 0.198924 0.608802 0.990360 -0.062500 1 0 0 0 0 0 2 417031
-0.002199 -0.000609 0.119010 0.198920 0.608812 0.990354 -0.062500 1 0 0 0 0 0 2 418030
-0.002199 -0.000609 0.119010 0.198935 0.608799 0.990354 -0.062500 1 0 0 0 0 0 2 419015
-0.002199 -0.000609 0.119010 0.198933 0.608809 0.990367 -0.062500 1 0 0 0 0 0 2 420018
-0.002199 -0.000609 0.119010 0.198922 0.608813 0.990355 -0.062500 1 0 0 0 0 0 2 421034
-0.002199 -0.000609 0.119010 0.198924 0.608802 0.990360 -0.062500 1 0 0 0 0 0 2 422030
-0.002199 -0.000609 0.119010 0.198933 0.608809 0.990348 -0.062500 1 0 0 0 0 0 2 423037
-0.002199 -0.000609 0.119010 0.198925 0.608801 0.990359 -0.062500 1 0 0 0 0 0 2 424021
-0.002199 -0.000609 0.119010 0.198921 0.608812 0.990354 -0.062500 1 0 0 0 0 0 2 425032
-0.002199 -0.000609 0.119010 0.198932 0.608810 0.990367 -0.062500 1 0 0 0 0 0 2 426032
-0.002199 -0.000609 0.119010 0.198921 0.608813 0.990355 -0.062500 1 0 0 0 0 0 2 427030
-0.002199 -0.000609 0.119010 0.198936 0.608799 0.990354 -0.062500 1 0 0 0 0 0 2 428033
-0.002199 -0.000609 0.119010 0.198926 0.608800 0.990360 -0.062500 1 0 0 0 0 0 2 429032
-0.002199 -0.000609 0.119010 0.198921 0.608812 0.990354 -0.062500 1 0 0 0 0 0 2 430030
-0.002199 -0.000609 0.119010 0.198932 0.608810 0.990367 -0.062500 1 0 0 0 0 0 2 431039
-0.002199 -0.000609 0.119010 0.198922 0.608813 0.990355 -0.062500 1 0 0 0 0 0 2 432036
-0.002199 -0.000609 0.119010 0.198936 0.608799 0.990354 -0.062500 1 0 0 0 0 0 2 433034
-0.002199 -0.000609 0.119010 0.198922 0.608812 0.990353 -0.062500 1 0 0 0 0 0 2 434035
-0.002199 -0.000609 0.119010 0.198924 0.608802 0.990360 -0.062500 1 0 0 0 0 0 2 435029
-0.002199 -0.000609 0.119010 0.198924 0.608800 0.990361 -0.062500 1 0 0 0 0 0 2 436031
-0.002199 -0.000609 0.119010 0.198920 0.608812 0.990354 -0.062500 1 0 0 0 0 0 2 437024
-0.002199 -0.000609 0.119010 0.198931 0.608810 0.990367 -0.062500 1 0 0 0 0 0 2 438002
-0.002199 -0.000609 0.119010 0.198933 0.608810 0.990349 -0.062500 1 0 0 0 0 0 2 439031
-0.002199 -0.000609 0.119010 0.198925 0.608801 0.990360 -0.062500 1 0 0 0 0 0 2 440033
-0.002199 -0.000609 0.119010 0.198921 0.608812 0.990354 -0.062500 1 0 0 0 0 0 2 441029
-0.002199 -0.000609 0.119010 0.198923 0.608802 0.990360 -0.062500 1 0 0 0 0 0 2 442032
-0.002199 -0.000609 0.119010 0.198944 0.608806 0.990361 -0.062500 1 0 0 0 0 0 2 443029
-0.002199 -0.000609 0.119010 0.198923 0.608812 0.990354 -0.062500 1 0 0 0 0 0 2 444001
-0.002199 -0.000609 0.119010 0.198924 0.608802 0.990360 -0.062500 1 0 0 0 0 0 2 445000
-0.002199 -0.000609 0.119010 0.198921 0.608812 0.990354 -0.062500 1 0 0 0 0 0 2 446029
-0.002199 -0.000609 0.119010 0.198923 0.608802 0.990360 -0.062500 1 0 0 0 0 0 2 447033
-0.002199 -0.000609 0.119010 0.198932 0.608809 0.990348 -0.062500 1 0 0 0 0 0 2 448002
-0.002199 -0.000609 0.119010 0.198933 0.608810 0.990366 -0.062500 1 0 0 0 0 0 2 449031
-0.002199 -0.000609 0.119010 0.198922 0.608813 0.990355 -0.062500 1 0 0 0 0 0 2 450029
-0.002199 -0.000609 0.119010 0.198924 0.608802 0.990360 -0.062500 1 0 0 0 0 0 2 451032
-0.002199 -0.000609 0.119010 0.198924 0.608800 0.990361 -0.062500 1 0 0 0 0 0 2 452031
-0.002199 -0.000609 0.119010 0.198932 0.608809 0.990348 -0.062500 1 0 0 0 0 0 2 453030
-0.002199 -0.000609 0.119010 0.198933 0.608810 0.990366 -0.062500 1 0 0 0 0 0 2 454031
-0.002199 -0.000609 0.119010 0.198922 0.608813 0.990355 -0.062500 1 0 0 0 0 0 2 455031
-0.002199 -0.000609 0.119010 0.198924 0.608802 0.990360 -0.062500 1 0 0 0 0 0 2 456031
-0.002199 -0.000609 0.119010 0.198920 0.608812 0.990354 -0.062500 1 0 0 0 0 0 2 457013
-0.002199 -0.000609 0.119010 0.198935 0.608799 0.990354 -0.062500 1 0 0 0 0 0 2 458027
-0.002199 -0.000609 0.119010 0.198934 0.608809 0.990367 -0.062500 1 0 0 0 0 0 2 459015
-0.002199 -0.000609 0.119010 0.198922 0.608813 0.990355 -0.062500 1 0 0 0 0 0 2 460031
-0.002199 -0.000609 0.119010 0.198924 0.608802 0.990360 -0.062500 1 0 0 0 0 0 2 461031
-0.002199 -0.000609 0.119010 0.198921 0.608812 0.990354 -0.062500 1 0 0 0 0 0 2 462031
-0.002199 -0.000609 0.119010 0.198936 0.608799 0.990354 -0.062500 1 0 0 0 0 0 2 463020
-0.002199 -0.000609 0.119010 0.198922 0.608812 0.990353 -0.062500 1 0 0 0 0 0 2 464030
-0.002199 -0.000609 0.119010 0.198932 0.608810 0.990367 -0.062500 1 0 0 0 0 0 2 465030
-0.002199 -0.000609 0.119010 0.198922 0.608813 0.990355 -0.062500 1 0 0 0 0 0 2 466030
-0.002199 -0.000609 0.119010 0.198924 0.608802 0.990360 -0.062500 1 0 0 0 0 0 2 467030
-0.002199 -0.000609 0.119010 0.198936 0.608798 0.990355 -0.062500 1 0 0 0 0 0 2 468031
-0.002199 -0.000609 0.119010 0.198922 0.608811 0.990353 -0.062500 1 0 0 0 0 0 2 469032
-0.002199 -0.000609 0.119010 0.198924 0.608801 0.990360 -0.062500 1 0 0 0 0 0 2 470016
-0.002199 -0.000609 0.119010 0.198929 0.608821 0.990361 -0.062500 1 0 0 0 0 0 2 471015
-0.002199 -0.000609 0.119010 0.198937 0.608800 0.990355 -0.062500 1 0 0 0 0 0 2 472095
-0.002199 -0.000609 0.119010 0.198922 0.608812 0.990353 -0.062500 1 0 0 0 0 0 2 473081
-0.002199 -0.000609 0.119010 0.198924 0.608802 0.990360 -0.062500 1 0 0 0 0 0 2 474094
-0.002199 -0.000609 0.119010 0.198924 0.608800 0.990361 -0.062500 1 0 0 0 0 0 2 475079
-0.002199 -0.000609 0.119010 0.198920 0.608812 0.990354 -0.062500 1 0 0 0 0 0 2 476094
-0.002199 -0.000609 0.119010 0.198931 0.608810 0.990367 -0.062500 1 0 0 0 0 0 2 477077
-0.002199 -0.000609 0.119010 0.198933 0.608810 0.990349 -0.062500 1 0 0 0 0 0 2 478094
-0.002199 -0.000609 0.119010 0.198925 0.608801 0.990360 -0.062500 1 0 0 0 0 0 2 479079
-0.002199 -0.000609 0.119010 0.198921 0.608812 0.990354 -0.062500 1 0 0 0 0 0 2 480096
-0.002199 -0.000609 0.119010 0.198923 0.608802 0.990360 -0.062500 1 0 0 0 0 0 2 481079
-0.002199 -0.000609 0.119010 0.198932 0.608809 0.990368 -0.062500 1 0 0 0 0 0 2 482094
-0.002199 -0.000609 0.119010 0.198933 0.608810 0.990349 -0.062500 1 0 0 0 0 0 2 483095
-0.002199 -0.000609 0.119010 0.198925 0.608801 0.990360 -0.062500 1 0 0 0 0 0 2 484021
-0.002199 -0.000609 0.119010 0.198921 0.608812 0.990354 -0.062500 1 0 0 0 0 0 2 485012
-0.002199 -0.000609 0.119010 0.198923 0.608802 0.990360 -0.062500 1 0 0 0 0 0 2 486022
-0.002199 -0.000609 0.119010 0.198932 0.608809 0.990348 -0.062500 1 0 0 0 0 0 2 487012
-0.002199 -0.000609 0.119010 0.198933 0.608810 0.990366 -0.062500 1 0 0 0 0 0 2 488021
-0.002199 -0.000609 0.119010 0.198922 0.608813 0.990355 -0.062500 1 0 0 0 0 0 2 489012
-0.002199 -0.000609 0.119010 0.198924 0.608802 0.990360 -0.062500 1 0 0 0 0 0 2 490021
-0.002199 -0.000609 0.119010 0.198924 0.608800 0.990361 -0.062500 1 0 0 0 0 0 2 491012
-0.002199 -0.000609 0.119010 0.198932 0.608809 0.990348 -0.062500 1 0 0 0 0 0 2 492013
-0.002199 -0.000609 0.119010 0.198933 0.608810 0.990366 -0.062500 1 0 0 0 0 0 2 493021
-0.002199 -0.000609 0.119010 0.198922 0.608813 0.990355 -0.062500 1 0 0 0 0 0 2 494012
-0.002199 -0.000609 0.119010 0.198924 0.608802 0.990360 -0.062500 1 0 0 0 0 0 2 495023
-0.002199 -0.000609 0.119010 0.198920 0.608812 0.990354 -0.062500 1 0 0 0 0 0 2 496015
-0.002199 -0.000609 0.119010 0.198935 0.608799 0.990354 -0.062500 1 0 0 0 0 0 2 497019
-0.002199 -0.000609 0.119010 0.198925 0.608800 0.990360 -0.062500 1 0 0 0 0 0 2 498023
-0.002199 -0.000609 0.119010 0.198929 0.608820 0.990361 -0.062500 1 0 0 0 0 0 2 499013
-0.002199 -0.000609 0.119010 0.198925 0.608803 0.990361 -0.062500 1 0 0 0 0 0 2 500029
-0.002199 -0.000609 0.119010 0.198921 0.608812 0.990354 -0.062500 1 0 0 0 0 0 2 501030
-0.002199 -0.000609 0.119010 0.198936 0.608799 0.990354 -0.062500 1 0 0 0 0 0 2 502033
-0.002199 -0.000609 0.119010 0.198922 0.608812 0.990353 -0.062500 1 0 0 0 0 0 2 503031
-0.002199 -0.000609 0.119010 0.198932 0.608810 0.990367 -0.062500 1 0 0 0 0 0 2 504031
-0.002199 -0.000609 0.119010 0.198922 0.608813 0.990355 -0.062500 1 0 0 0 0 0 2 505030
-0.002199 -0.000609 0.119010 0.198924 0.608802 0.990360 -0.062500 1 0 0 0 0 0 2 506030
-0.002199 -0.000609 0.119010 0.198936 0.608798 0.990355 -0.062500 1 0 0 0 0 0 2 507027
-0.002199 -0.000609 0.119010 0.198922 0.608811 0.990353 -0.062500 1 0 0 0 0 0 2 508029
-0.002199 -0.000609 0.119010 0.198924 0.608801 0.990360 -0.062500 1 0 0 0 0 0 2 509027
-0.002199 -0.000609 0.119010 0.198929 0.608821 0.990361 -0.062500 1 0 0 0 0 0 2 510009
-0.002199 -0.000609 0.119010 0.198924 0.608803 0.990361 -0.062500 1 0 0 0 0 0 2 511005
-0.002199 -0.000609 0.119010 0.198933 0.608810 0.990348 -0.062500 1 0 0 0 0 0 2 512003
-0.002199 -0.000609 0.119010 0.198925 0.608801 0.990359 -0.062500 1 0 0 0 0 0 2 513030
-0.002199 -0.000609 0.119010 0.198924 0.608800 0.990361 -0.062500 1 0 0 0 0 0 2 513999
-0.002199 -0.000609 0.119010 0.198920 0.608812 0.990354 -0.062500 1 0 0 0 0 0 2 515029
-0.002199 -0.000609 0.119010 0.198931 0.608810 0.990367 -0.062500 1 0 0 0 0 0 2 516029
-0.002199 -0.000609 0.119010 0.198933 0.608810 0.990349 -0.062500 1 0 0 0 0 0 2 517018
-0.002199 -0.000609 0.119010 0.198925 0.608801 0.990360 -0.062500 1 0 0 0 0 0 2 518029
-0.002199 -0.000609 0.119010 0.198921 0.608812 0.990354 -0.062500 1 0 0 0 0 0 2 519027
-0.002199 -0.000609 0.119010 0.198923 0.608802 0.990360 -0.062500 1 0 0 0 0 0 2 520030
-0.002199 -0.000609 0.119010 0.198932 0.608809 0.990368 -0.062500 1 0 0 0 0 0 2 521000
-0.002199 -0.000609 0.119010 0.198934 0.608810 0.990349 -0.062500 1 0 0 0 0 0 2 522027
-0.002199 -0.000609 0.119010 0.198925 0.608801 0.990360 -0.062500 1 0 0 0 0 0 2 523027
-0.002199 -0.000609 0.119010 0.198921 0.608812 0.990354 -0.062500 1 0 0 0 0 0 2 524028
-0.002199 -0.000609 0.119010 0.198924 0.608802 0.990360 -0.062500 1 0 0 0 0 0 2 525028
-0.002199 -0.000609 0.119010 0.198920 0.608812 0.990354 -0.062500 1 0 0 0 0 0 2 526028
-0.002199 -0.000609 0.119010 0.198943 0.608807 0.990361 -0.062500 1 0 0 0 0 0 2 527017
-0.002199 -0.000609 0.119010 0.198923 0.608813 0.990354 -0.062500 1 0 0 0 0 0 2 528024
-0.002199 -0.000609 0.119010 0.198924 0.608802 0.990360 -0.062500 1 0 0 0 0 0 2 529028
-0.002199 -0.000609 0.119010 0.198924 0.608800 0.990361 -0.062500 1 0 0 0 0 0 2 530028
-0.002199 -0.000609 0.119010 0.198933 0.608809 0.990348 -0.062500 1 0 0 0 0 0 2 531027
-0.002199 -0.000609 0.119010 0.198933 0.608810 0.990366 -0.062500 1 0 0 0 0 0 2 532029
-0.002199 -0.000609 0.119010 0.198922 0.608813 0.990355 -0.062500 1 0 0 0 0 0 2 533028
-0.002199 -0.000609 0.119010 0.198924 0.608802 0.990360 -0.062500 1 0 0 0 0 0 2 534014
-0.002199 -0.000609 0.119010 0.198921 0.608812 0.990354 -0.062500 1 0 0 0 0 0 2 535028
-0.002199 -0.000609 0.119010 0.198936 0.608799 0.990354 -0.062500 1 0 0 0 0 0 2 535999
-0.002199 -0.000609 0.119010 0.198925 0.608800 0.990360 -0.062500 1 0 0 0 0 0 2 537032
-0.002199 -0.000609 0.119010 0.198929 0.608820 0.990361 -0.062500 1 0 0 0 0 0 2 538026
-0.002199 -0.000609 0.119010 0.198925 0.608803 0.990361 -0.062500 1 0 0 0 0 0 2 539016
-0.002199 -0.000609 0.119010 0.198921 0.608812 0.990354 -0.062500 1 0 0 0 0 0 2 540029
-0.002199 -0.000609 0.119010 0.198936 0.608799 0.990354 -0.062500 1 0 0 0 0 0 2 541026
-0.002199 -0.000609 0.119010 0.198922 0.608812 0.990353 -0.062500 1 0 0 0 0 0 2 542029
-0.002199 -0.000609 0.119010 0.198932 0.608810 0.990367 -0.062500 1 0 0 0 0 0 2 543028
-0.002199 -0.000609 0.119010 0.198922 0.608813 0.990355 -0.062500 1 0 0 0 0 0 2 544028
-0.002199 -0.000609 0.119010 0.198924 0.608802 0.990360 -0.062500 1 0 0 0 0 0 2 545027
-0.002199 -0.000609 0.119010 0.198936 0.608798 0.990355 -0.062500 1 0 0 0 0 0 2 546027
-0.002199 -0.000609 0.119010 0.198922 0.608811 0.990353 -0.062500 1 0 0 0 0 0 2 547027
-0.002199 -0.000609 0.119010 0.198924 0.608801 0.990360 -0.062500 1 0 0 0 0 0 2 548029
-0.002199 -0.000609 0.119010 0.198929 0.608821 0.990361 -0.062500 1 0 0 0 0 0 2 549027
-0.002199 -0.000609 0.119010 0.198924 0.608803 0.990361 -0.062500 1 0 0 0 0 0 2 550020
-0.002199 -0.000609 0.119010 0.198933 0.608810 0.990348 -0.062500 1 0 0 0 0 0 2 551021
-0.002199 -0.000609 0.119010 0.198925 0.608802 0.990359 -0.062500 1 0 0 0 0 0 2 552011
-0.002199 -0.000609 0.119010 0.198924 0.608800 0.990361 -0.062500 1 0 0 0 0 0 2 553019
-0.002199 -0.000609 0.119010 0.198921 0.608812 0.990354 -0.062500 1 0 0 0 0 0 2 554010
-0.002199 -0.000609 0.119010 0.198931 0.608810 0.990367 -0.062500 1 0 0 0 0 0 2 555019
-0.002199 -0.000609 0.119010 0.198933 0.608810 0.990349 -0.062500 1 0 0 0 0 0 2 556011
-0.002199 -0.000609 0.119010 0.198925 0.608801 0.990360 -0.062500 1 0 0 0 0 0 2 557019
-0.002199 -0.000609 0.119010 0.198921 0.608812 0.990354 -0.062500 1 0 0 0 0 0 2 558010
-0.002199 -0.000609 0.119010 0.198923 0.608802 0.990360 -0.062500 1 0 0 0 0 0 2 559019
-0.002199 -0.000609 0.119010 0.198932 0.608809 0.990368 -0.062500 1 0 0 0 0 0 2 560011
-0.002199 -0.000609 0.119010 0.198934 0.608810 0.990349 -0.062500 1 0 0 0 0 0 2 561019
-0.002199 -0.000609 0.119010 0.198925 0.608801 0.990360 -0.062500 1 0 0 0 0 0 2 562010
-0.002199 -0.000609 0.119010 0.198921 0.608812 0.990354 -0.062500 1 0 0 0 0 0 2 563019
-0.002199 -0.000609 0.119010 0.198924 0.608802 0.990360 -0.062500 1 0 0 0 0 0 2 564011
-0.002199 -0.000609 0.119010 0.198920 0.608812 0.990354 -0.062500 1 0 0 0 0 0 2 565019
-0.002199 -0.000609 0.119010 0.198943 0.608807 0.990361 -0.062500 1 0 0 0 0 0 2 566009
-0.002199 -0.000609 0.119010 0.198923 0.608813 0.990354 -0.062500 1 0 0 0 0 0 2 567020
-0.002199 -0.000609 0.119010 0.198924 0.608802 0.990360 -0.062500 1 0 0 0 0 0 2 568020
-0.002199 -0.000609 0.119010 0.198924 0.608800 0.990361 -0.062500 1 0 0 0 0 0 2 569013
-0.002199 -0.000609 0.119010 0.198920 0.608812 0.990354 -0.062500 1 0 0 0 0 0 2 570025
-0.002199 -0.000609 0.119010 0.198935 0.608799 0.990354 -0.062500 1 0 0 0 0 0 2 571025
-0.002199 -0.000609 0.119010 0.198930 0.608820 0.990360 -0.062500 1 0 0 0 0 0 2 572027
-0.002199 -0.000609 0.119010 0.198925 0.608803 0.990361 -0.062500 1 0 0 0 0 0 2 573018
-0.002199 -0.000609 0.119010 0.198921 0.608812 0.990354 -0.062500 1 0 0 0 0 0 2 574032
-0.002199 -0.000609 0.119010 0.198923 0.608802 0.990360 -0.062500 1 0 0 0 0 0 2 575030
-0.002199 -0.000609 0.119010 0.198936 0.608798 0.990354 -0.062500 1 0 0 0 0 0 2 576028
-0.002199 -0.000609 0.119010 0.198930 0.608820 0.990360 -0.062500 1 0 0 0 0 0 2 577027
-0.002199 -0.000609 0.119010 0.198925 0.608803 0.990361 -0.062500 1 0 0 0 0 0 2 578025
-0.002199 -0.000609 0.119010 0.198921 0.608812 0.990354 -0.062500 1 0 0 0 0 0 2 579025
-0.002199 -0.000609 0.119010 0.198936 0.608799 0.990354 -0.062500 1 0 0 0 0 0 2 580029
-0.002199 -0.000609 0.119010 0.198922 0.608812 0.990353 -0.062500 1 0 0 0 0 0 2 581025
-0.002199 -0.000609 0.119010 0.198932 0.608810 0.990367 -0.062500 1 0 0 0 0 0 2 582033
-0.002199 -0.000609 0.119010 0.198922 0.608813 0.990355 -0.062500 1 0 0 0 0 0 2 583029
-0.002199 -0.000609 0.119010 0.198924 0.608802 0.990360 -0.062500 1 0 0 0 0 0 2 584033
-0.002199 -0.000609 0.119010 0.198936 0.608798 0.990355 -0.062500 1 0 0 0 0 0 2 585028
-0.002199 -0.000609 0.119010 0.198922 0.608811 0.990353 -0.062500 1 0 0 0 0 0 2 586027
-0.002199 -0.000609 0.119010 0.198924 0.608801 0.990360 -0.062500 1 0 0 0 0 0 2 586997
-0.002199 -0.000609 0.119010 0.198929 0.608821 0.990361 -0.062500 1 0 0 0 0 0 2 588026
-0.002199 -0.000609 0.119010 0.198925 0.608803 0.990361 -0.062500 1 0 0 0 0 0 2 589024
-0.002199 -0.000609 0.119010 0.198933 0.608810 0.990348 -0.062500 1 0 0 0 0 0 2 590026
-0.002199 -0.000609 0.119010 0.198925 0.608802 0.990359 -0.062500 1 0 0 0 0 0 2 591026
-0.002199 -0.000609 0.119010 0.198924 0.608800 0.990361 -0.062500 1 0 0 0 0 0 2 592027
-0.002199 -0.000609 0.119010 0.198921 0.608812 0.990354 -0.062500 1 0 0 0 0 0 2 593026
-0.002199 -0.000609 0.119010 0.198932 0.608810 0.990367 -0.062500 1 0 0 0 0 0 2 594028
-0.002199 -0.000609 0.119010 0.198934 0.608810 0.990349 -0.062500 1 0 0 0 0 0 2 595027
-0.002199 -0.000609 0.119010 0.198925 0.608802 0.990360 -0.062500 1 0 0 0 0 0 2 596027
-0.002199 -0.000609 0.119010 0.198921 0.608812 0.990354 -0.062500 1 0 0 0 0 0 2 597025
-0.002199 -0.000609 0.119010 0.198924 0.608802 0.990360 -0.062500 1 0 0 0 0 0 2 598023
-0.002199 -0.000609 0.119010 0.198924 0.608800 0.990361 -0.062500 1 0 0 0 0 0 2 599027
-0.002199 -0.000609 0.119010 0.198941 0.608817 0.990355 -0.062500 1 0 0 0 0 0 2 599998
-0.002199 -0.000609 0.119010 0.198926 0.608802 0.990360 -0.062500 1 0 0 0 0 0 2 601019
-0.002199 -0.000609 0.119010 0.198921 0.608812 0.990354 -0.062500 1 0 0 0 0 0 2 602024
-0.002199 -0.000609 0.119010 0.198924 0.608802 0.990360 -0.062500 1 0 0 0 0 0 2 603026
-0.002199 -0.000609 0.119010 0.198920 0.608812 0.990354 -0.062500 1 0 0 0 0 0 2 604026
-0.002199 -0.000609 0.119010 0.198944 0.608808 0.990361 -0.062500 1 0 0 0 0 0 2 605026
-0.002199 -0.000609 0.119010 0.198923 0.608813 0.990354 -0.062500 1 0 0 0 0 0 2 606025
-0.002199 -0.000609 0.119010 0.198924 0.608802 0.990360 -0.062500 1 0 0 0 0 0 2 607025
-0.002199 -0.000609 0.119010 0.198924 0.608801 0.990361 -0.062500 1 0 0 0 0 0 2 608026
-0.002199 -0.000609 0.119010 0.198920 0.608812 0.990354 -0.062500 1 0 0 0 0 0 2 609022
-0.002199 -0.000609 0.119010 0.198935 0.608799 0.990354 -0.062500 1 0 0 0 0 0 2 610015
-0.002199 -0.000609 0.119010 0.198930 0.608820 0.990360 -0.062500 1 0 0 0 0 0 2 611020
-0.002199 -0.000609 0.119010 0.198925 0.608803 0.990361 -0.062500 1 0 0 0 0 0 2 612028
-0.002199 -0.000609 0.119010 0.198921 0.608812 0.990354 -0.062500 1 0 0 0 0 0 2 613026
-0.002199 -0.000609 0.119010 0.198923 0.608802 0.990360 -0.062500 1 0 0 0 0 0 2 614019
-0.002199 -0.000609 0.119010 0.198936 0.608798 0.990354 -0.062500 1 0 0 0 0 0 2 615025
-0.002199 -0.000609 0.119010 0.198930 0.608820 0.990360 -0.062500 1 0 0 0 0 0 2 616026
-0.002199 -0.000609 0.119010 0.198925 0.608803 0.990361 -0.062500 1 0 0 0 0 0 2 617025
-0.002199 -0.000609 0.119010 0.198921 0.608812 0.990354 -0.062500 1 0 0 0 0 0 2 618024
-0.002199 -0.000609 0.119010 0.198923 0.608802 0.990360 -0.062500 1 0 0 0 0 0 2 619025
-0.002199 -0.000609 0.119010 0.198932 0.608809 0.990348 -0.062500 1 0 0 0 0 0 2 620026
-0.002199 -0.000609 0.119010 0.198933 0.608810 0.990366 -0.062500 1 0 0 0 0 0 2 621014
-0.002199 -0.000609 0.119010 0.198922 0.608813 0.990355 -0.062500 1 0 0 0 0 0 2 622009
-0.002199 -0.000609 0.119010 0.198924 0.608802 0.990360 -0.062500 1 0 0 0 0 0 2 623017
-0.002199 -0.000609 0.119010 0.198936 0.608798 0.990355 -0.062500 1 0 0 0 0 0 2 624010
-0.002199 -0.000609 0.119010 0.198922 0.608812 0.990353 -0.062500 1 0 0 0 0 0 2 625017
-0.002199 -0.000609 0.119010 0.198924 0.608801 0.990360 -0.062500 1 0 0 0 0 0 2 626009
-0.002199 -0.000609 0.119010 0.198920 0.608812 0.990354 -0.062500 1 0 0 0 0 0 2 627018
-0.002199 -0.000609 0.119010 0.198931 0.608810 0.990367 -0.062500 1 0 0 0 0 0 2 628009
-0.002199 -0.000609 0.119010 0.198934 0.608810 0.990349 -0.062500 1 0 0 0 0 0 2 629008
-0.002199 -0.000609 0.119010 0.198925 0.608802 0.990359 -0.062500 1 0 0 0 0 0 2 630017
-0.002199 -0.000609 0.119010 0.198924 0.608800 0.990361 -0.062500 1 0 0 0 0 0 2 631008
-0.002199 -0.000609 0.119010 0.198921 0.608812 0.990354 -0.062500 1 0 0 0 0 0 2 632017
-0.002199 -0.000609 0.119010 0.198932 0.608810 0.990367 -0.062500 1 0 0 0 0 0 2 633008
-0.002199 -0.000609 0.119010 0.198934 0.608810 0.990349 -0.062500 1 0 0 0 0 0 2 634017
-0.002199 -0.000609 0.119010 0.198925 0.608802 0.990360 -0.062500 1 0 0 0 0 0 2 635017
-0.002199 -0.000609 0.119010 0.198921 0.608812 0.990354 -0.062500 1 0 0 0 0 0 2 636007
-0.002199 -0.000609 0.119010 0.198924 0.608802 0.990360 -0.062500 1 0 0 0 0 0 2 637017
-0.002199 -0.000609 0.119010 0.198924 0.608800 0.990361 -0.062500 1 0 0 0 0 0 2 638008
-0.002199 -0.000609 0.119010 0.198941 0.608818 0.990355 -0.062500 1 0 0 0 0 0 2 639016
-0.002199 -0.000609 0.119010 0.198926 0.608802 0.990360 -0.062500 1 0 0 0 0 0 2 640006
-0.002199 -0.000609 0.119010 0.198921 0.608812 0.990354 -0.062500 1 0 0 0 0 0 2 641023
-0.002199 -0.000609 0.119010 0.198924 0.608802 0.990360 -0.062500 1 0 0 0 0 0 2 642008
-0.002199 -0.000609 0.119010 0.198920 0.608812 0.990354 -0.062500 1 0 0 0 0 0 2 643018
-0.002199 -0.000609 0.119010 0.198944 0.608808 0.990361 -0.062500 1 0 0 0 0 0 2 644022
-0.002199 -0.000609 0.119010 0.198927 0.608801 0.990361 -0.062500 1 0 0 0 0 0 2 645012
-0.002199 -0.000609 0.119010 0.198921 0.608812 0.990354 -0.062500 1 0 0 0 0 0 2 646026
-0.002199 -0.000609 0.119010 0.198924 0.608802 0.990360 -0.062500 1 0 0 0 0 0 2 647026
-0.002199 -0.000609 0.119010 0.198920 0.608812 0.990354 -0.062500 1 0 0 0 0 0 2 648025
-0.002199 -0.000609 0.119010 0.198935 0.608799 0.990354 -0.062500 1 0 0 0 0 0 2 649024
-0.002199 -0.000609 0.119010 0.198930 0.608820 0.990360 -0.062500 1 0 0 0 0 0 2 650022
-0.002199 -0.000609 0.119010 0.198925 0.608803 0.990361 -0.062500 1 0 0 0 0 0 2 651014
-0.002199 -0.000609 0.119010 0.198921 0.608812 0.990354 -0.062500 1 0 0 0 0 0 2 652021
-0.002199 -0.000609 0.119010 0.198923 0.608802 0.990360 -0.062500 1 0 0 0 0 0 2 653024
-0.002199 -0.000609 0.119010 0.198936 0.608798 0.990354 -0.062500 1 0 0 0 0 0 2 654026
-0.002199 -0.000609 0.119010 0.198922 0.608811 0.990353 -0.062500 1 0 0 0 0 0 2 655030
-0.002199 -0.000609 0.119010 0.198932 0.608810 0.990367 -0.062500 1 0 0 0 0 0 2 656022
-0.002199 -0.000609 0.119010 0.198922 0.608813 0.990355 -0.062500 1 0 0 0 0 0 2 657024
-0.002199 -0.000609 0.119010 0.198924 0.608802 0.990360 -0.062500 1 0 0 0 0 0 2 658024
-0.002199 -0.000609 0.119010 0.198932 0.608809 0.990348 -0.062500 1 0 0 0 0 0 2 659024
-0.002199 -0.000609 0.119010 0.198925 0.608801 0.990359 -0.062500 1 0 0 0 0 0 2 660022
-0.002199 -0.000609 0.119010 0.198932 0.608809 0.990368 -0.062500 1 0 0 0 0 0 2 661022
-0.002199 -0.000609 0.119010 0.198922 0.608813 0.990355 -0.062500 1 0 0 0 0 0 2 662024
-0.002199 -0.000609 0.119010 0.198924 0.608802 0.990361 -0.062500 1 0 0 0 0 0 2 663023
-0.002199 -0.000609 0.119010 0.198933 0.608809 0.990348 -0.062500 1 0 0 0 0 0 2 664023
-0.002199 -0.000609 0.119010 0.198925 0.608801 0.990359 -0.062500 1 0 0 0 0 0 2 665024
-0.002199 -0.000609 0.119010 0.198921 0.608812 0.990354 -0.062500 1 0 0 0 0 0 2 666025
-0.002199 -0.000609 0.119010 0.198932 0.608810 0.990367 -0.062500 1 0 0 0 0 0 2 667024
-0.002199 -0.000609 0.119010 0.198934 0.608810 0.990348 -0.062500 1 0 0 0 0 0 2 668025
-0.002199 -0.000609 0.119010 0.198925 0.608802 0.990359 -0.062500 1 0 0 0 0 0 2 669024
-0.002199 -0.000609 0.119010 0.198924 0.608800 0.990361 -0.062500 1 0 0 0 0 0 2 670025
-0.002199 -0.000609 0.119010 0.198921 0.608812 0.990354 -0.062500 1 0 0 0 0 0 2 671023
-0.002199 -0.000609 0.119010 0.198932 0.608810 0.990367 -0.062500 1 0 0 0 0 0 2 672025
-0.002199 -0.000609 0.119010 0.198934 0.608810 0.990349 -0.062500 1 0 0 0 0 0 2 673024
-0.002199 -0.000609 0.119010 0.198925 0.608802 0.990359 -0.062500 1 0 0 0 0 0 2 674024
-0.002199 -0.000609 0.119010 0.198921 0.608812 0.990354 -0.062500 1 0 0 0 0 0 2 675021
-0.002199 -0.000609 0.119010 0.198924 0.608802 0.990360 -0.062500 1 0 0 0 0 0 2 676025
-0.002199 -0.000609 0.119010 0.198924 0.608800 0.990361 -0.062500 1 0 0 0 0 0 2 677022
-0.002199 -0.000609 0.119010 0.198928 0.608820 0.990361 -0.062500 1 0 0 0 0 0 2 678024
-0.002199 -0.000609 0.119010 0.198936 0.608800 0.990355 -0.062500 1 0 0 0 0 0 2 679023
-0.002199 -0.000609 0.119010 0.198922 0.608812 0.990354 -0.062500 1 0 0 0 0 0 2 680019
-0.002199 -0.000609 0.119010 0.198924 0.608802 0.990360 -0.062500 1 0 0 0 0 0 2 681010
-0.002199 -0.000609 0.119010 0.198920 0.608812 0.990354 -0.062500 1 0 0 0 0 0 2 682016
-0.002199 -0.000609 0.119010 0.198931 0.608810 0.990367 -0.062500 1 0 0 0 0 0 2 683023
-0.002199 -0.000609 0.119010 0.198933 0.608811 0.990349 -0.062500 1 0 0 0 0 0 2 684019
-0.002199 -0.000609 0.119010 0.198925 0.608802 0.990360 -0.062500 1 0 0 0 0 0 2 685021
-0.002199 -0.000609 0.119010 0.198924 0.608801 0.990361 -0.062500 1 0 0 0 0 0 2 686021
-0.002199 -0.000609 0.119010 0.198921 0.608812 0.990354 -0.062500 1 0 0 0 0 0 2 687023
-0.002199 -0.000609 0.119010 0.198935 0.608799 0.990354 -0.062500 1 0 0 0 0 0 2 688024
-0.002199 -0.000609 0.119010 0.198930 0.608820 0.990360 -0.062500 1 0 0 0 0 0 2 689023
-0.002199 -0.000609 0.119010 0.198925 0.608803 0.990361 -0.062500 1 0 0 0 0 0 2 690023
-0.002199 -0.000609 0.119010 0.198921 0.608812 0.990354 -0.062500 1 0 0 0 0 0 2 691022
-0.002199 -0.000609 0.119010 0.198923 0.608802 0.990360 -0.062500 1 0 0 0 0 0 2 692011
-0.002199 -0.000609 0.119010 0.198936 0.608798 0.990354 -0.062500 1 0 0 0 0 0 2 693006
-0.002199 -0.000609 0.119010 0.198922 0.608811 0.990353 -0.062500 1 0 0 0 0 0 2 694017
-0.002199 -0.000609 0.119010 0.198932 0.608810 0.990367 -0.062500 1 0 0 0 0 0 2 695006
-0.002199 -0.000609 0.119010 0.198922 0.608813 0.990355 -0.062500 1 0 0 0 0 0 2 696016
-0.002199 -0.000609 0.119010 0.198924 0.608802 0.990360 -0.062500 1 0 0 0 0 0 2 697006
-0.002199 -0.000609 0.119010 0.198932 0.608809 0.990348 -0.062500 1 0 0 0 0 0 2 698015
-0.002199 -0.000609 0.119010 0.198925 0.608801 0.990359 -0.062500 1 0 0 0 0 0 2 699006
-0.002199 -0.000609 0.119010 0.198932 0.608809 0.990368 -0.062500 1 0 0 0 0 0 2 700015
-0.002199 -0.000609 0.119010 0.198922 0.608813 0.990355 -0.062500 1 0 0 0 0 0 2 701015
-0.002199 -0.000609 0.119010 0.198924 0.608802 0.990361 -0.062500 1 0 0 0 0 0 2 702005
-0.002199 -0.000609 0.119010 0.198933 0.608809 0.990348 -0.062500 1 0 0 0 0 0 2 703015
-0.002199 -0.000609 0.119010 0.198925 0.608801 0.990359 -0.062500 1 0 0 0 0 0 2 704006
-0.002199 -0.000609 0.119010 0.198921 0.608812 0.990354 -0.062500 1 0 0 0 0 0 2 705014
-0.002199 -0.000609 0.119010 0.198932 0.608810 0.990367 -0.062500 1 0 0 0 0 0 2 706006
-0.002199 -0.000609 0.119010 0.198921 0.608813 0.990355 -0.062500 1 0 0 0 0 0 2 707015
-0.002199 -0.000609 0.119010 0.198936 0.608799 0.990354 -0.062500 1 0 0 0 0 0 2 708005
-0.002199 -0.000609 0.119010 0.198925 0.608800 0.990360 -0.062500 1 0 0 0 0 0 2 709013
-0.002199 -0.000609 0.119010 0.198921 0.608812 0.990354 -0.062500 1 0 0 0 0 0 2 710008
-0.002199 -0.000609 0.119010 0.198932 0.608810 0.990367 -0.062500 1 0 0 0 0 0 2 711018
-0.002199 -0.000609 0.119010 0.198934 0.608810 0.990349 -0.062500 1 0 0 0 0 0 2 712012
-0.002199 -0.000609 0.119010 0.198925 0.608802 0.990359 -0.062500 1 0 0 0 0 0 2 713015
-0.002199 -0.000609 0.119010 0.198921 0.608812 0.990354 -0.062500 1 0 0 0 0 0 2 714020
-0.002199 -0.000609 0.119010 0.198924 0.608802 0.990360 -0.062500 1 0 0 0 0 0 2 715026
-0.002199 -0.000609 0.119010 0.198924 0.608800 0.990361 -0.062500 1 0 0 0 0 0 2 716018
-0.002199 -0.000609 0.119010 0.198928 0.608820 0.990361 -0.062500 1 0 0 0 0 0 2 717022
-0.002218 -0.000604 0.119020 0.460683 0.547662 0.851233 -0.062500 1 0 0 0 0 0 2 718015
-0.002227 -0.000602 0.119023 0.371687 0.567803 0.919478 -0.062500 1 0 0 0 0 0 2 719024
-0.002231 -0.000601 0.119024 0.305856 0.583177 0.954658 -0.062500 1 0 0 0 0 0 2 720022
-0.002234 -0.000601 0.119025 0.271043 0.591478 0.967971 -0.062500 1 0 0 0 0 0 2 721004
-0.002235 -0.000600 0.119025 0.253526 0.595714 0.972673 -0.062500 1 0 0 0 0 0 2 721996
-0.002236 -0.000600 0.119025 0.244777 0.597837 0.974321 -0.062500 1 0 0 0 0 0 2 723020
-0.002236 -0.000600 0.119025 0.240414 0.598915 0.974883 -0.062500 1 0 0 0 0 0 2 724009
-0.002236 -0.000600 0.119025 0.238255 0.599446 0.975077 -0.062500 1 0 0 0 0 0 2 725025
-0.002236 -0.000600 0.119025 0.237151 0.599711 0.975146 -0.062500 1 0 0 0 0 0 2 726019
-0.002236 -0.000600 0.119025 0.236613 0.599862 0.975172 -0.062500 1 0 0 0 0 0 2 727025
-0.002236 -0.000600 0.119025 0.236341 0.599919 0.975174 -0.062500 1 0 0 0 0 0 2 728024
-0.002236 -0.000600 0.119025 0.236208 0.599950 0.975178 -0.062500 1 0 0 0 0 0 2 729022
-0.002236 -0.000600 0.119025 0.236139 0.599977 0.975183 -0.062500 1 0 0 0 0 0 2 730022
-0.002236 -0.000600 0.119025 0.236111 0.599985 0.975176 -0.062500 1 0 0 0 0 0 2 731019
-0.002236 -0.000600 0.119025 0.236099 0.599988 0.975182 -0.062500 1 0 0 0 0 0 2 732022
-0.002236 -0.000600 0.119025 0.236078 0.599982 0.975181 -0.062500 1 0 0 0 0 0 2 733023
-0.002236 -0.000600 0.119025 0.236077 0.599981 0.975182 -0.062500 1 0 0 0 0 0 2 734022
-0.002236 -0.000600 0.119025 0.236073 0.599993 0.975175 -0.062500 1 0 0 0 0 0 2 735023
-0.002236 -0.000600 0.119025 0.236084 0.599991 0.975188 -0.062500 1 0 0 0 0 0 2 736024
-0.002236 -0.000600 0.119025 0.236078 0.599982 0.975182 -0.062500 1 0 0 0 0 0 2 737020
-0.002236 -0.000600 0.119025 0.236074 0.599993 0.975175 -0.062500 1 0 0 0 0 0 2 738021
-0.002255 -0.000596 0.119035 0.497947 0.538813 0.836201 -0.062500 1 0 0 0 0 0 2 739022
-0.002264 -0.000593 0.119038 0.408901 0.558979 0.904368 -0.062500 1 0 0 0 0 0 2 740019
-0.002269 -0.000592 0.119039 0.343040 0.574351 0.939516 -0.062500 1 0 0 0 0 0 2 741020
-0.002271 -0.000592 0.119040 0.308203 0.582646 0.952803 -0.062500 1 0 0 0 0 0 2 742022
-0.002272 -0.000591 0.119040 0.290697 0.586888 0.957515 -0.062500 1 0 0 0 0 0 2 743021
-0.002273 -0.000591 0.119040 0.281947 0.589013 0.959160 -0.062500 1 0 0 0 0 0 2 744022
-0.002273 -0.000591 0.119040 0.277583 0.590091 0.959720 -0.062500 1 0 0 0 0 0 2 745022
-0.002273 -0.000591 0.119040 0.275408 0.590637 0.959912 -0.062500 1 0 0 0 0 0 2 746020
-0.002273 -0.000591 0.119040 0.274318 0.590890 0.959980 -0.062500 1 0 0 0 0 0 2 747019
-0.002273 -0.000591 0.119040 0.273772 0.591031 0.959999 -0.062500 1 0 0 0 0 0 2 748021
-0.002273 -0.000591 0.119040 0.273503 0.591107 0.960021 -0.062500 1 0 0 0 0 0 2 749020
-0.002273 -0.000591 0.119040 0.273375 0.591128 0.960013 -0.062500 1 0 0 0 0 0 2 750020
-0.002273 -0.000591 0.119040 0.273307 0.591154 0.960017 -0.062500 1 0 0 0 0 0 2 751019
-0.002273 -0.000591 0.119040 0.273271 0.591153 0.960023 -0.062500 1 0 0 0 0 0 2 752036
-0.002273 -0.000591 0.119040 0.273254 0.591167 0.960024 -0.062500 1 0 0 0 0 0 2 753024
-0.002292 -0.000587 0.119050 0.535262 0.529954 0.821166 -0.062500 1 0 0 0 0 0 2 754029
-0.002301 -0.000585 0.119053 0.446150 0.550136 0.889270 -0.062500 1 0 0 0 0 0 2 755032
-0.002306 -0.000583 0.119055 0.380233 0.565511 0.924380 -0.062500 1 0 0 0 0 0 2 756030
-0.002308 -0.000583 0.119055 0.345394 0.573827 0.937662 -0.062500 1 0 0 0 0 0 2 757030
-0.002309 -0.000583 0.119055 0.327866 0.578055 0.942372 -0.062500 1 0 0 0 0 0 2 758030
-0.002310 -0.000582 0.119055 0.319119 0.580187 0.944000 -0.062500 1 0 0 0 0 0 2 759029
-0.002310 -0.000582 0.119055 0.314754 0.581266 0.944576 -0.062500 1 0 0 0 0 0 2 760032
-0.002310 -0.000582 0.119055 0.312590 0.581810 0.944762 -0.062500 1 0 0 0 0 0 2 761027
-0.002310 -0.000582 0.119055 0.311508 0.582072 0.944836 -0.062500 1 0 0 0 0 0 2 762029
-0.002310 -0.000582 0.119055 0.310944 0.582208 0.944855 -0.062500 1 0 0 0 0 0 2 763030
-0.002310 -0.000582 0.119055 0.310677 0.582272 0.944863 -0.062500 1 0 0 0 0 0 2 764030
-0.002310 -0.000582 0.119055 0.310553 0.582312 0.944874 -0.062500 1 0 0 0 0 0 2 765018
-0.002310 -0.000582 0.119055 0.310489 0.582329 0.944867 -0.062500 1 0 0 0 0 0 2 766029
-0.002310 -0.000582 0.119055 0.310454 0.582327 0.944872 -0.062500 1 0 0 0 0 0 2 767018
-0.002310 -0.000582 0.119055 0.310429 0.582331 0.944865 -0.062500 1 0 0 0 0 0 2 768090
-0.002310 -0.000582 0.119055 0.310415 0.582334 0.944871 -0.062500 1 0 0 0 0 0 2 769085
-0.002329 -0.000578 0.119065 0.572574 0.521103 0.806163 -0.062500 1 0 0 0 0 0 2 770070
-0.002338 -0.000576 0.119068 0.483389 0.541295 0.874181 -0.062500 1 0 0 0 0 0 2 771085
-0.002343 -0.000575 0.119070 0.417447 0.556676 0.909265 -0.062500 1 0 0 0 0 0 2 772005
-0.002345 -0.000574 0.119070 0.382596 0.564984 0.922536 -0.062500 1 0 0 0 0 0 2 773013
-0.002346 -0.000574 0.119070 0.365066 0.569233 0.927237 -0.062500 1 0 0 0 0 0 2 774003
-0.002347 -0.000574 0.119070 0.356320 0.571357 0.928866 -0.062500 1 0 0 0 0 0 2 775012
-0.002347 -0.000574 0.119070 0.351954 0.572435 0.929440 -0.062500 1 0 0 0 0 0 2 776003
-0.002347 -0.000574 0.119070 0.349769 0.572972 0.929625 -0.062500 1 0 0 0 0 0 2 777013
-0.002348 -0.000574 0.119070 0.348693 0.573242 0.929706 -0.062500 1 0 0 0 0 0 2 778005
-0.002348 -0.000574 0.119070 0.348141 0.573376 0.929719 -0.062500 1 0 0 0 0 0 2 779012
-0.002348 -0.000574 0.119070 0.347883 0.573449 0.929733 -0.062500 1 0 0 0 0 0 2 780004
-0.002348 -0.000574 0.119070 0.347745 0.573473 0.929731 -0.062500 1 0 0 0 0 0 2 781012
-0.002348 -0.000574 0.119070 0.347675 0.573499 0.929735 -0.062500 1 0 0 0 0 0 2 782003
-0.002348 -0.000574 0.119070 0.347636 0.573510 0.929735 -0.062500 1 0 0 0 0 0 2 783012
-0.002348 -0.000574 0.119070 0.347613 0.573505 0.929734 -0.062500 1 0 0 0 0 0 2 784004
-0.002348 -0.000574 0.119070 0.347619 0.573513 0.929741 -0.062500 1 0 0 0 0 0 2 785004
-0.002348 -0.000574 0.119070 0.347613 0.573505 0.929735 -0.062500 1 0 0 0 0 0 2 786012
-0.002348 -0.000574 0.119070 0.347609 0.573515 0.929727 -0.062500 1 0 0 0 0 0 2 787011
-0.002348 -0.000574 0.119070 0.347608 0.573516 0.929746 -0.062500 1 0 0 0 0 0 2 788011
-0.002348 -0.000574 0.119070 0.347609 0.573517 0.929728 -0.062500 1 0 0 0 0 0 2 789009
-0.002348 -0.000574 0.119070 0.347600 0.573508 0.929740 -0.062500 1 0 0 0 0 0 2 790012
-0.002348 -0.000574 0.119070 0.347611 0.573504 0.929734 -0.062500 1 0 0 0 0 0 2 791026
-0.002348 -0.000574 0.119070 0.347597 0.573518 0.929734 -0.062500 1 0 0 0 0 0 2 792013
-0.002348 -0.000574 0.119070 0.347611 0.573505 0.929734 -0.062500 1 0 0 0 0 0 2 793026
-0.002348 -0.000574 0.119070 0.347597 0.573518 0.929733 -0.062500 1 0 0 0 0 0 2 794021
-0.002348 -0.000574 0.119070 0.347618 0.573513 0.929741 -0.062500 1 0 0 0 0 0 2 795019
-0.002348 -0.000574 0.119070 0.347598 0.573519 0.929734 -0.062500 1 0 0 0 0 0 2 796022
-0.002348 -0.000574 0.119070 0.347611 0.573505 0.929734 -0.062500 1 0 0 0 0 0 2 797017
-0.002348 -0.000574 0.119070 0.347600 0.573506 0.929740 -0.062500 1 0 0 0 0 0 2 798020
-0.002348 -0.000574 0.119070 0.347607 0.573515 0.929728 -0.062500 1 0 0 0 0 0 2 799018
-0.002348 -0.000574 0.119070 0.347608 0.573516 0.929746 -0.062500 1 0 0 0 0 0 2 800019
-0.002348 -0.000574 0.119070 0.347608 0.573516 0.929729 -0.062500 1 0 0 0 0 0 2 801023
-0.002348 -0.000574 0.119070 0.347600 0.573508 0.929740 -0.062500 1 0 0 0 0 0 2 802022
-0.002348 -0.000574 0.119070 0.347607 0.573516 0.929728 -0.062500 1 0 0 0 0 0 2 803021
-0.002348 -0.000574 0.119070 0.347600 0.573508 0.929739 -0.062500 1 0 0 0 0 0 2 804020
-0.002348 -0.000574 0.119070 0.347611 0.573504 0.929734 -0.062500 1 0 0 0 0 0 2 805018
-0.002348 -0.000574 0.119070 0.347605 0.573526 0.929741 -0.062500 1 0 0 0 0 0 2 806019
-0.002348 -0.000574 0.119070 0.347611 0.573506 0.929735 -0.062500 1 0 0 0 0 0 2 807021
-0.002348 -0.000574 0.119070 0.347597 0.573518 0.929734 -0.062500 1 0 0 0 0 0 2 808021
-0.002348 -0.000574 0.119070 0.347610 0.573505 0.929734 -0.062500 1 0 0 0 0 0 2 809019
-0.002348 -0.000574 0.119070 0.347596 0.573518 0.929733 -0.062500 1 0 0 0 0 0 2 810019
-0.002348 -0.000574 0.119070 0.347618 0.573514 0.929741 -0.062500 1 0 0 0 0 0 2 811019
-0.002348 -0.000574 0.119070 0.347598 0.573519 0.929734 -0.062500 1 0 0 0 0 0 2 812020
-0.002348 -0.000574 0.119070 0.347611 0.573505 0.929734 -0.062500 1 0 0 0 0 0 2 813019
-0.002348 -0.000574 0.119070 0.347600 0.573506 0.929740 -0.062500 1 0 0 0 0 0 2 814019
-0.002348 -0.000574 0.119070 0.347607 0.573515 0.929728 -0.062500 1 0 0 0 0 0 2 815019
-0.002348 -0.000574 0.119070 0.347599 0.573507 0.929739 -0.062500 1 0 0 0 0 0 2 816019
-0.002348 -0.000574 0.119070 0.347615 0.573524 0.929735 -0.062500 1 0 0 0 0 0 2 817012
-0.002348 -0.000574 0.119070 0.347600 0.573509 0.929740 -0.062500 1 0 0 0 0 0 2 817989
-0.002348 -0.000574 0.119070 0.347607 0.573516 0.929728 -0.062500 1 0 0 0 0 0 2 819018
-0.002348 -0.000574 0.119070 0.347599 0.573508 0.929739 -0.062500 1 0 0 0 0 0 2 820019
-0.002348 -0.000574 0.119070 0.347611 0.573504 0.929734 -0.062500 1 0 0 0 0 0 2 821019
-0.002348 -0.000574 0.119070 0.347596 0.573517 0.929734 -0.062500 1 0 0 0 0 0 2 822019
-0.002348 -0.000574 0.119070 0.347618 0.573513 0.929741 -0.062500 1 0 0 0 0 0 2 823019
-0.002348 -0.000574 0.119070 0.347610 0.573516 0.929728 -0.062500 1 0 0 0 0 0 2 824019
-0.002348 -0.000574 0.119070 0.347600 0.573508 0.929739 -0.062500 1 0 0 0 0 0 2 825020
-0.002342 -0.000592 0.119081 0.274232 0.826558 0.783412 -0.062500 1 0 0 0 0 0 2 826019
-0.002340 -0.000601 0.119084 0.297554 0.741271 0.855161 -0.062500 1 0 0 0 0 0 2 827005
-0.002338 -0.000605 0.119086 0.315985 0.677635 0.892167 -0.062500 1 0 0 0 0 0 2 828093
-0.002338 -0.000607 0.119086 0.326151 0.643788 0.906174 -0.062500 1 0 0 0 0 0 2 829221
-0.002337 -0.000608 0.119086 0.331428 0.626691 0.911132 -0.062500 1 0 0 0 0 0 2 830209
-0.002337 -0.000609 0.119086 0.334103 0.618139 0.912860 -0.062500 1 0 0 0 0 0 2 831241
-0.002337 -0.000609 0.119086 0.335465 0.613850 0.913445 -0.062500 1 0 0 0 0 0 2 832214
-0.002337 -0.000609 0.119086 0.336148 0.611726 0.913669 -0.062500 1 0 0 0 0 0 2 833194
-0.002337 -0.000610 0.119086 0.336501 0.610654 0.913729 -0.062500 1 0 0 0 0 0 2 834187
-0.002337 -0.000610 0.119086 0.336665 0.610125 0.913747 -0.062500 1 0 0 0 0 0 2 835208
-0.002337 -0.000610 0.119086 0.336747 0.609856 0.913769 -0.062500 1 0 0 0 0 0 2 836192
-0.002337 -0.000610 0.119086 0.336790 0.609715 0.913764 -0.062500 1 0 0 0 0 0 2 837062
-0.002337 -0.000610 0.119086 0.336822 0.609647 0.913771 -0.062500 1 0 0 0 0 0 2 838187
-0.002337 -0.000610 0.119086 0.336819 0.609623 0.913771 -0.062500 1 0 0 0 0 0 2 839209
-0.002337 -0.000610 0.119086 0.336834 0.609608 0.913772 -0.062500 1 0 0 0 0 0 2 840240
-0.002337 -0.000610 0.119086 0.336830 0.609587 0.913772 -0.062500 1 0 0 0 0 0 2 841214
-0.002337 -0.000610 0.119086 0.336841 0.609582 0.913765 -0.062500 1 0 0 0 0 0 2 842209
-0.002337 -0.000610 0.119086 0.336831 0.609584 0.913771 -0.062500 1 0 0 0 0 0 2 843193
-0.002337 -0.000610 0.119086 0.336850 0.609591 0.913772 -0.062500 1 0 0 0 0 0 2 844210
-0.002337 -0.000610 0.119086 0.336844 0.609583 0.913766 -0.062500 1 0 0 0 0 0 2 845192
-0.002337 -0.000610 0.119086 0.336831 0.609585 0.913771 -0.062500 1 0 0 0 0 0 2 846209
-0.002337 -0.000610 0.119086 0.336830 0.609585 0.913772 -0.062500 1 0 0 0 0 0 2 847193
-0.002337 -0.000610 0.119086 0.336838 0.609594 0.913759 -0.062500 1 0 0 0 0 0 2 848209
-0.002337 -0.000610 0.119086 0.336838 0.609595 0.913777 -0.062500 1 0 0 0 0 0 2 849192
-0.002337 -0.000610 0.119086 0.336842 0.609584 0.913766 -0.062500 1 0 0 0 0 0 2 850208
-0.002337 -0.000610 0.119086 0.336843 0.609583 0.913765 -0.062500 1 0 0 0 0 0 2 851191
-0.002337 -0.000610 0.119086 0.336831 0.609585 0.913771 -0.062500 1 0 0 0 0 0 2 852194
-0.002337 -0.000610 0.119086 0.336829 0.609586 0.913771 -0.062500 1 0 0 0 0 0 2 853206
-0.002337 -0.000610 0.119086 0.336841 0.609583 0.913765 -0.062500 1 0 0 0 0 0 2 854190
-0.002337 -0.000610 0.119086 0.336838 0.609594 0.913778 -0.062500 1 0 0 0 0 0 2 855086
-0.002337 -0.000610 0.119086 0.336842 0.609584 0.913766 -0.062500 1 0 0 0 0 0 2 856128
-0.002337 -0.000610 0.119086 0.336843 0.609583 0.913765 -0.062500 1 0 0 0 0 0 2 857134
-0.002337 -0.000610 0.119086 0.336831 0.609585 0.913771 -0.062500 1 0 0 0 0 0 2 858125
-0.002337 -0.000610 0.119086 0.336842 0.609583 0.913765 -0.062500 1 0 0 0 0 0 2 859125
-0.002337 -0.000610 0.119086 0.336839 0.609594 0.913778 -0.062500 1 0 0 0 0 0 2 860128
-0.002337 -0.000610 0.119086 0.336843 0.609584 0.913766 -0.062500 1 0 0 0 0 0 2 861135
-0.002337 -0.000610 0.119086 0.336831 0.609585 0.913771 -0.062500 1 0 0 0 0 0 2 862125
-0.002337 -0.000610 0.119086 0.336842 0.609583 0.913765 -0.062500 1 0 0 0 0 0 2 863135
-0.002337 -0.000610 0.119086 0.336831 0.609585 0.913771 -0.062500 1 0 0 0 0 0 2 864125
-0.002337 -0.000610 0.119086 0.336841 0.609583 0.913765 -0.062500 1 0 0 0 0 0 2 865134
-0.002337 -0.000610 0.119086 0.336839 0.609594 0.913778 -0.062500 1 0 0 0 0 0 2 866126
-0.002337 -0.000610 0.119086 0.336843 0.609584 0.913766 -0.062500 1 0 0 0 0 0 2 867134
-0.002337 -0.000610 0.119086 0.336831 0.609585 0.913771 -0.062500 1 0 0 0 0 0 2 868127
-0.002337 -0.000610 0.119086 0.336842 0.609583 0.913765 -0.062500 1 0 0 0 0 0 2 869128
-0.002337 -0.000610 0.119086 0.336831 0.609585 0.913771 -0.062500 1 0 0 0 0 0 2 870130
-0.002337 -0.000610 0.119086 0.336841 0.609582 0.913765 -0.062500 1 0 0 0 0 0 2 871135
-0.002337 -0.000610 0.119086 0.336839 0.609594 0.913778 -0.062500 1 0 0 0 0 0 2 872011
-0.002337 -0.000610 0.119086 0.336843 0.609584 0.913766 -0.062500 1 0 0 0 0 0 2 873133
-0.002337 -0.000610 0.119086 0.336831 0.609585 0.913771 -0.062500 1 0 0 0 0 0 2 874141
-0.002337 -0.000610 0.119086 0.336842 0.609583 0.913765 -0.062500 1 0 0 0 0 0 2 875014
-0.002337 -0.000610 0.119086 0.336831 0.609585 0.913771 -0.062500 1 0 0 0 0 0 2 876016
-0.002337 -0.000610 0.119086 0.336850 0.609591 0.913772 -0.062500 1 0 0 0 0 0 2 877145
-0.002337 -0.000610 0.119086 0.336832 0.609586 0.913772 -0.062500 1 0 0 0 0 0 2 878142
-0.002337 -0.000610 0.119086 0.336842 0.609583 0.913765 -0.062500 1 0 0 0 0 0 2 879141
-0.002337 -0.000610 0.119086 0.336831 0.609585 0.913771 -0.062500 1 0 0 0 0 0 2 880130
-0.002337 -0.000610 0.119086 0.336841 0.609582 0.913765 -0.062500 1 0 0 0 0 0 2 881141
-0.002337 -0.000610 0.119086 0.336831 0.609585 0.913771 -0.062500 1 0 0 0 0 0 2 882136
-0.002337 -0.000610 0.119086 0.336849 0.609591 0.913772 -0.062500 1 0 0 0 0 0 2 883173
-0.002337 -0.000610 0.119086 0.336832 0.609586 0.913772 -0.062500 1 0 0 0 0 0 2 884139
-0.002337 -0.000610 0.119086 0.336842 0.609583 0.913765 -0.062500 1 0 0 0 0 0 2 885142
-0.002337 -0.000610 0.119086 0.336831 0.609585 0.913771 -0.062500 1 0 0 0 0 0 2 886146
-0.002337 -0.000610 0.119086 0.336841 0.609582 0.913765 -0.062500 1 0 0 0 0 0 2 887141
-0.002337 -0.000610 0.119086 0.336830 0.609585 0.913771 -0.062500 1 0 0 0 0 0 2 888143
-0.002337 -0.000610 0.119086 0.336849 0.609591 0.913772 -0.062500 1 0 0 0 0 0 2 889141
-0.002332 -0.000628 0.119097 0.263422 0.862761 0.767578 -0.062500 1 0 0 0 0 0 2 890123
-0.002329 -0.000637 0.119100 0.286762 0.777416 0.839264 -0.062500 1 0 0 0 0 0 2 891141
-0.002327 -0.000641 0.119102 0.305214 0.713755 0.876221 -0.062500 1 0 0 0 0 0 2 892140
-0.002327 -0.000643 0.119102 0.315378 0.679884 0.890221 -0.062500 1 0 0 0 0 0 2 893141
-0.002326 -0.000645 0.119102 0.320644 0.662782 0.895176 -0.062500 1 0 0 0 0 0 2 894141
-0.002326 -0.000645 0.119102 0.323339 0.654233 0.896902 -0.062500 1 0 0 0 0 0 2 895142
-0.002326 -0.000645 0.119102 0.324683 0.649937 0.897504 -0.062500 1 0 0 0 0 0 2 896144
-0.002326 -0.000646 0.119102 0.325377 0.647809 0.897701 -0.062500 1 0 0 0 0 0 2 897142
-0.002345 -0.000641 0.119112 0.587986 0.585527 0.759079 -0.062500 1 0 0 0 0 0 2 898141
-0.002354 -0.000639 0.119116 0.498935 0.605148 0.827113 -0.062500 1 0 0 0 0 0 2 899131
-0.002359 -0.000638 0.119117 0.433068 0.620255 0.862196 -0.062500 1 0 0 0 0 0 2 900138
-0.002361 -0.000637 0.119117 0.398233 0.628437 0.875478 -0.062500 1 0 0 0 0 0 2 901140
-0.002362 -0.000637 0.119117 0.380706 0.632615 0.880166 -0.062500 1 0 0 0 0 0 2 902138
-0.002363 -0.000637 0.119117 0.371971 0.634721 0.881814 -0.062500 1 0 0 0 0 0 2 903141
-0.002363 -0.000637 0.119117 0.367611 0.635777 0.882383 -0.062500 1 0 0 0 0 0 2 904140
-0.002363 -0.000637 0.119117 0.365450 0.636308 0.882575 -0.062500 1 0 0 0 0 0 2 905142
-0.002363 -0.000637 0.119117 0.364352 0.636583 0.882649 -0.062500 1 0 0 0 0 0 2 906141
-0.002363 -0.000637 0.119117 0.363813 0.636704 0.882662 -0.062500 1 0 0 0 0 0 2 907140
-0.002363 -0.000637 0.119117 0.363537 0.636769 0.882675 -0.062500 1 0 0 0 0 0 2 908142
-0.002363 -0.000637 0.119117 0.363412 0.636809 0.882687 -0.062500 1 0 0 0 0 0 2 909139
-0.002363 -0.000637 0.119117 0.363347 0.636826 0.882680 -0.062500 1 0 0 0 0 0 2 910139
-0.002363 -0.000637 0.119117 0.363309 0.636836 0.882678 -0.062500 1 0 0 0 0 0 2 911138
-0.002363 -0.000637 0.119117 0.363286 0.636831 0.882677 -0.062500 1 0 0 0 0 0 2 912130
-0.002363 -0.000637 0.119117 0.363293 0.636838 0.882684 -0.062500 1 0 0 0 0 0 2 913133
-0.002363 -0.000637 0.119117 0.363271 0.636845 0.882677 -0.062500 1 0 0 0 0 0 2 914140
-0.002363 -0.000637 0.119117 0.363269 0.636846 0.882676 -0.062500 1 0 0 0 0 0 2 915147
-0.002363 -0.000637 0.119117 0.363272 0.636834 0.882683 -0.062500 1 0 0 0 0 0 2 916145
-0.002363 -0.000637 0.119117 0.363268 0.636844 0.882677 -0.062500 1 0 0 0 0 0 2 917141
-0.002363 -0.000637 0.119117 0.363271 0.636834 0.882683 -0.062500 1 0 0 0 0 0 2 918141
-0.002363 -0.000637 0.119117 0.363276 0.636853 0.882684 -0.062500 1 0 0 0 0 0 2 919139
-0.002363 -0.000637 0.119117 0.363269 0.636847 0.882677 -0.062500 1 0 0 0 0 0 2 920143
-0.002363 -0.000637 0.119117 0.363271 0.636834 0.882683 -0.062500 1 0 0 0 0 0 2 921140
-0.002363 -0.000637 0.119117 0.363268 0.636844 0.882677 -0.062500 1 0 0 0 0 0 2 922141
-0.002363 -0.000637 0.119117 0.363271 0.636834 0.882683 -0.062500 1 0 0 0 0 0 2 923134
-0.002363 -0.000637 0.119117 0.363280 0.636841 0.882671 -0.062500 1 0 0 0 0 0 2 924126
-0.002363 -0.000637 0.119117 0.363281 0.636842 0.882689 -0.062500 1 0 0 0 0 0 2 925133
-0.002363 -0.000637 0.119117 0.363270 0.636845 0.882678 -0.062500 1 0 0 0 0 0 2 926140
-0.002363 -0.000637 0.119117 0.363268 0.636845 0.882676 -0.062500 1 0 0 0 0 0 2 927124
-0.002363 -0.000637 0.119117 0.363272 0.636834 0.882683 -0.062500 1 0 0 0 0 0 2 928133
-0.002363 -0.000637 0.119117 0.363268 0.636844 0.882677 -0.062500 1 0 0 0 0 0 2 929124
-0.002363 -0.000637 0.119117 0.363279 0.636842 0.882690 -0.062500 1 0 0 0 0 0 2 930133
-0.002363 -0.000637 0.119117 0.363269 0.636845 0.882678 -0.062500 1 0 0 0 0 0 2 931124
-0.002363 -0.000637 0.119117 0.363268 0.636846 0.882677 -0.062500 1 0 0 0 0 0 2 932132
-0.002363 -0.000637 0.119117 0.363271 0.636834 0.882683 -0.062500 1 0 0 0 0 0 2 933124
-0.002363 -0.000637 0.119117 0.363268 0.636844 0.882677 -0.062500 1 0 0 0 0 0 2 934124
-0.002363 -0.000637 0.119117 0.363279 0.636842 0.882690 -0.062500 1 0 0 0 0 0 2 935118
-0.002363 -0.000637 0.119117 0.363281 0.636843 0.882672 -0.062500 1 0 0 0 0 0 2 936133
-0.002363 -0.000637 0.119117 0.363270 0.636845 0.882676 -0.062500 1 0 0 0 0 0 2 937124
-0.002363 -0.000637 0.119117 0.363272 0.636834 0.882683 -0.062500 1 0 0 0 0 0 2 938133
-0.002382 -0.000632 0.119127 0.625671 0.575599 0.744107 -0.062500 1 0 0 0 0 0 2 939124
-0.002391 -0.000630 0.119131 0.536398 0.595743 0.812051 -0.062500 1 0 0 0 0 0 2 940131
-0.002396 -0.000629 0.119132 0.470391 0.611164 0.847101 -0.062500 1 0 0 0 0 0 2 941144
-0.002398 -0.000629 0.119132 0.435505 0.619460 0.860352 -0.062500 1 0 0 0 0 0 2 942129
-0.002399 -0.000628 0.119132 0.417958 0.623710 0.865062 -0.062500 1 0 0 0 0 0 2 943135
-0.002400 -0.000628 0.119132 0.409210 0.625856 0.866689 -0.062500 1 0 0 0 0 0 2 944130
-0.002400 -0.000628 0.119132 0.404849 0.626915 0.867254 -0.062500 1 0 0 0 0 0 2 945138
-0.002400 -0.000628 0.119132 0.402668 0.627471 0.867456 -0.062500 1 0 0 0 0 0 2 946122
-0.002400 -0.000628 0.119132 0.401575 0.627726 0.867525 -0.062500 1 0 0 0 0 0 2 947145
-0.002400 -0.000628 0.119132 0.401037 0.627875 0.867550 -0.062500 1 0 0 0 0 0 2 948136
-0.002400 -0.000628 0.119132 0.400765 0.627932 0.867552 -0.062500 1 0 0 0 0 0 2 949141
-0.002400 -0.000628 0.119132 0.400632 0.627963 0.867555 -0.062500 1 0 0 0 0 0 2 950140
-0.002400 -0.000628 0.119132 0.400563 0.627990 0.867560 -0.062500 1 0 0 0 0 0 2 951140
-0.002400 -0.000628 0.119132 0.400536 0.627997 0.867553 -0.062500 1 0 0 0 0 0 2 952138
-0.002400 -0.000628 0.119132 0.400511 0.628004 0.867565 -0.062500 1 0 0 0 0 0 2 953135
-0.002400 -0.000628 0.119132 0.400497 0.628007 0.867553 -0.062500 1 0 0 0 0 0 2 954139
-0.002400 -0.000628 0.119132 0.400500 0.627996 0.867558 -0.062500 1 0 0 0 0 0 2 955131
-0.002400 -0.000628 0.119132 0.400505 0.628015 0.867559 -0.062500 1 0 0 0 0 0 2 956146
-0.002400 -0.000628 0.119132 0.400501 0.627997 0.867559 -0.062500 1 0 0 0 0 0 2 957143
-0.002400 -0.000628 0.119132 0.400486 0.628009 0.867559 -0.062500 1 0 0 0 0 0 2 958144
-0.002400 -0.000628 0.119132 0.400496 0.628008 0.867552 -0.062500 1 0 0 0 0 0 2 959139
-0.002400 -0.000628 0.119132 0.400500 0.627996 0.867558 -0.062500 1 0 0 0 0 0 2 960140
-0.002400 -0.000628 0.119132 0.400485 0.628009 0.867558 -0.062500 1 0 0 0 0 0 2 961139
-0.002400 -0.000628 0.119132 0.400507 0.628005 0.867566 -0.062500 1 0 0 0 0 0 2 962137
-0.002400 -0.000628 0.119132 0.400498 0.628007 0.867553 -0.062500 1 0 0 0 0 0 2 963137
-0.002400 -0.000628 0.119132 0.400489 0.627999 0.867565 -0.062500 1 0 0 0 0 0 2 964137
-0.002400 -0.000628 0.119132 0.400496 0.628006 0.867553 -0.062500 1 0 0 0 0 0 2 965136
-0.002400 -0.000628 0.119132 0.400497 0.628007 0.867551 -0.062500 1 0 0 0 0 0 2 966138
-0.002400 -0.000628 0.119132 0.400496 0.628007 0.867571 -0.062500 1 0 0 0 0 0 2 967138
-0.002400 -0.000628 0.119132 0.400497 0.628008 0.867554 -0.062500 1 0 0 0 0 0 2 968109
-0.002400 -0.000628 0.119132 0.400500 0.627996 0.867558 -0.062500 1 0 0 0 0 0 2 969141
-0.002400 -0.000628 0.119132 0.400485 0.628009 0.867558 -0.062500 1 0 0 0 0 0 2 970133
-0.002400 -0.000628 0.119132 0.400495 0.628008 0.867552 -0.062500 1 0 0 0 0 0 2 971138
-0.002400 -0.000628 0.119132 0.400508 0.628005 0.867565 -0.062500 1 0 0 0 0 0 2 972128
-0.002400 -0.000628 0.119132 0.400499 0.628007 0.867553 -0.062500 1 0 0 0 0 0 2 973138
-0.002400 -0.000628 0.119132 0.400489 0.627999 0.867564 -0.062500 1 0 0 0 0 0 2 974137
-0.002400 -0.000628 0.119132 0.400496 0.628006 0.867553 -0.062500 1 0 0 0 0 0 2 975139
-0.002400 -0.000628 0.119132 0.400485 0.628010 0.867558 -0.062500 1 0 0 0 0 0 2 976140
-0.002400 -0.000628 0.119132 0.400499 0.627996 0.867559 -0.062500 1 0 0 0 0 0 2 977138
-0.002400 -0.000628 0.119132 0.400505 0.628015 0.867559 -0.062500 1 0 0 0 0 0 2 978139
-0.002400 -0.000628 0.119132 0.400489 0.628000 0.867565 -0.062500 1 0 0 0 0 0 2 979138
-0.002400 -0.000628 0.119132 0.400496 0.628007 0.867553 -0.062500 1 0 0 0 0 0 2 980139
-0.002400 -0.000628 0.119132 0.400497 0.628007 0.867551 -0.062500 1 0 0 0 0 0 2 981137
-0.002400 -0.000628 0.119132 0.400488 0.627999 0.867564 -0.062500 1 0 0 0 0 0 2 982120
-0.002400 -0.000628 0.119132 0.400496 0.628006 0.867553 -0.062500 1 0 0 0 0 0 2 983136
-0.002400 -0.000628 0.119132 0.400508 0.628004 0.867565 -0.062500 1 0 0 0 0 0 2 984128
-0.002400 -0.000628 0.119132 0.400486 0.628010 0.867559 -0.062500 1 0 0 0 0 0 2 985141
-0.002400 -0.000628 0.119132 0.400496 0.628008 0.867552 -0.062500 1 0 0 0 0 0 2 986138
-0.002400 -0.000628 0.119132 0.400500 0.627996 0.867558 -0.062500 1 0 0 0 0 0 2 987138
-0.002400 -0.000628 0.119132 0.400485 0.628009 0.867558 -0.062500 1 0 0 0 0 0 2 988139
-0.002400 -0.000628 0.119132 0.400507 0.628005 0.867566 -0.062500 1 0 0 0 0 0 2 989136
-0.002400 -0.000628 0.119132 0.400498 0.628007 0.867553 -0.062500 1 0 0 0 0 0 2 990139
-0.002400 -0.000628 0.119132 0.400489 0.627999 0.867565 -0.062500 1 0 0 0 0 0 2 991137
-0.002400 -0.000628 0.119132 0.400496 0.628006 0.867553 -0.062500 1 0 0 0 0 0 2 992139
-0.002400 -0.000628 0.119132 0.400497 0.628007 0.867551 -0.062500 1 0 0 0 0 0 2 993138
-0.002400 -0.000628 0.119132 0.400488 0.627999 0.867564 -0.062500 1 0 0 0 0 0 2 994133
-0.002400 -0.000628 0.119132 0.400504 0.628015 0.867560 -0.062500 1 0 0 0 0 0 2 995125
-0.002400 -0.000628 0.119132 0.400501 0.627997 0.867559 -0.062500 1 0 0 0 0 0 2 996132
-0.002400 -0.000628 0.119132 0.400486 0.628009 0.867559 -0.062500 1 0 0 0 0 0 2 997122
-0.002400 -0.000628 0.119132 0.400496 0.628008 0.867552 -0.062500 1 0 0 0 0 0 2 998131
-0.002400 -0.000628 0.119132 0.400500 0.627996 0.867558 -0.062500 1 0 0 0 0 0 2 999121
-0.002400 -0.000628 0.119132 0.400485 0.628009 0.867558 -0.062500 1 0 0 0 0 0 3 130
-0.002419 -0.000624 0.119142 0.663044 0.566725 0.729131 -0.062500 1 0 0 0 0 0 3 1121
-0.002429 -0.000621 0.119146 0.573684 0.586890 0.796989 -0.062500 1 0 0 0 0 0 3 2127
-0.002433 -0.000620 0.119147 0.507655 0.602306 0.832000 -0.062500 1 0 0 0 0 0 3 3130
-0.002435 -0.000620 0.119147 0.472746 0.610628 0.845257 -0.062500 1 0 0 0 0 0 3 4122
-0.002437 -0.000619 0.119147 0.455199 0.614859 0.849954 -0.062500 1 0 0 0 0 0 3 5130
-0.002432 -0.000637 0.119158 0.373098 0.870311 0.705337 -0.062500 1 0 0 0 0 0 3 6121
-0.002429 -0.000646 0.119162 0.391989 0.785981 0.777590 -0.062500 1 0 0 0 0 0 3 7130
-0.002428 -0.000651 0.119163 0.408234 0.722824 0.814780 -0.062500 1 0 0 0 0 0 3 8121
-0.002428 -0.000653 0.119163 0.417336 0.689224 0.828846 -0.062500 1 0 0 0 0 0 3 9129
-0.002427 -0.000654 0.119163 0.422065 0.672247 0.833829 -0.062500 1 0 0 0 0 0 3 10121
-0.002427 -0.000655 0.119163 0.424484 0.663761 0.835572 -0.062500 1 0 0 0 0 0 3 11130
-0.002427 -0.000655 0.119164 0.425713 0.659513 0.836174 -0.062500 1 0 0 0 0 0 3 12122
-0.002427 -0.000655 0.119164 0.426327 0.657385 0.836370 -0.062500 1 0 0 0 0 0 3 13134
-0.002427 -0.000655 0.119164 0.426649 0.656328 0.836452 -0.062500 1 0 0 0 0 0 3 14142
-0.002427 -0.000655 0.119164 0.426800 0.655803 0.836480 -0.062500 1 0 0 0 0 0 3 15132
-0.002427 -0.000655 0.119164 0.426882 0.655534 0.836482 -0.062500 1 0 0 0 0 0 3 16126
-0.002427 -0.000655 0.119164 0.426914 0.655395 0.836482 -0.062500 1 0 0 0 0 0 3 17135
-0.002427 -0.000655 0.119164 0.426941 0.655339 0.836482 -0.062500 1 0 0 0 0 0 3 18135
-0.002427 -0.000655 0.119164 0.426942 0.655305 0.836488 -0.062500 1 0 0 0 0 0 3 19143
-0.002427 -0.000655 0.119164 0.426948 0.655280 0.836482 -0.062500 1 0 0 0 0 0 3 20138
-0.002427 -0.000655 0.119164 0.426960 0.655275 0.836495 -0.062500 1 0 0 0 0 0 3 21139
-0.002427 -0.000655 0.119164 0.426950 0.655278 0.836483 -0.062500 1 0 0 0 0 0 3 22109
-0.002427 -0.000655 0.119164 0.426952 0.655267 0.836488 -0.062500 1 0 0 0 0 0 3 23137
-0.002446 -0.000651 0.119173 0.689614 0.593983 0.698127 -0.062500 1 0 0 0 0 0 3 24137
-0.002455 -0.000649 0.119177 0.600214 0.614139 0.765952 -0.062500 1 0 0 0 0 0 3 25138
-0.002460 -0.000648 0.119178 0.534154 0.629554 0.800942 -0.062500 1 0 0 0 0 0 3 26139
-0.002462 -0.000647 0.119178 0.499242 0.637875 0.814183 -0.062500 1 0 0 0 0 0 3 27138
-0.002463 -0.000647 0.119179 0.481686 0.642120 0.818887 -0.062500 1 0 0 0 0 0 3 28143
-0.002464 -0.000647 0.119179 0.472931 0.644266 0.820527 -0.062500 1 0 0 0 0 0 3 29140
-0.002464 -0.000646 0.119179 0.468551 0.645340 0.821090 -0.062500 1 0 0 0 0 0 3 30110
-0.002464 -0.000646 0.119179 0.466390 0.645892 0.821279 -0.062500 1 0 0 0 0 0 3 31137
-0.002464 -0.000646 0.119179 0.465287 0.646150 0.821351 -0.062500 1 0 0 0 0 0 3 32138
-0.002464 -0.000646 0.119179 0.464740 0.646292 0.821369 -0.062500 1 0 0 0 0 0 3 33135
-0.002464 -0.000646 0.119179 0.464482 0.646365 0.821384 -0.062500 1 0 0 0 0 0 3 34134
-0.002464 -0.000646 0.119179 0.464343 0.646390 0.821381 -0.062500 1 0 0 0 0 0 3 35136
-0.002464 -0.000646 0.119179 0.464288 0.646402 0.821386 -0.062500 1 0 0 0 0 0 3 36133
-0.002464 -0.000646 0.119179 0.464239 0.646413 0.821392 -0.062500 1 0 0 0 0 0 3 37108
-0.002464 -0.000646 0.119179 0.464224 0.646417 0.821379 -0.062500 1 0 0 0 0 0 3 38137
-0.002464 -0.000646 0.119179 0.464219 0.646428 0.821391 -0.062500 1 0 0 0 0 0 3 39138
-0.002464 -0.000646 0.119179 0.464211 0.646421 0.821385 -0.062500 1 0 0 0 0 0 3 40105
-0.002464 -0.000646 0.119179 0.464210 0.646420 0.821385 -0.062500 1 0 0 0 0 0 3 41136
-0.002464 -0.000646 0.119179 0.464210 0.646420 0.821384 -0.062500 1 0 0 0 0 0 3 42135
-0.002464 -0.000646 0.119179 0.464210 0.646419 0.821384 -0.062500 1 0 0 0 0 0 3 43137
-0.002464 -0.000646 0.119179 0.464219 0.646428 0.821391 -0.062500 1 0 0 0 0 0 3 44135
-0.002464 -0.000646 0.119179 0.464212 0.646420 0.821385 -0.062500 1 0 0 0 0 0 3 45136
-0.002464 -0.000646 0.119179 0.464208 0.646431 0.821378 -0.062500 1 0 0 0 0 0 3 46135
-0.002464 -0.000646 0.119179 0.464211 0.646421 0.821383 -0.062500 1 0 0 0 0 0 3 47136
-0.002464 -0.000646 0.119179 0.464199 0.646422 0.821390 -0.062500 1 0 0 0 0 0 3 48138
-0.002464 -0.000646 0.119179 0.464209 0.646420 0.821385 -0.062500 1 0 0 0 0 0 3 49134
-0.002464 -0.000646 0.119179 0.464219 0.646428 0.821391 -0.062500 1 0 0 0 0 0 3 50106
-0.002464 -0.000646 0.119179 0.464212 0.646420 0.821385 -0.062500 1 0 0 0 0 0 3 51134
-0.002464 -0.000646 0.119179 0.464208 0.646431 0.821378 -0.062500 1 0 0 0 0 0 3 52125
-0.002464 -0.000646 0.119179 0.464199 0.646424 0.821390 -0.062500 1 0 0 0 0 0 3 53136
-0.002464 -0.000646 0.119179 0.464209 0.646420 0.821385 -0.062500 1 0 0 0 0 0 3 54125
-0.002464 -0.000646 0.119179 0.464219 0.646428 0.821391 -0.062500 1 0 0 0 0 0 3 55136
-0.002464 -0.000646 0.119179 0.464212 0.646420 0.821385 -0.062500 1 0 0 0 0 0 3 56212
-0.002464 -0.000646 0.119179 0.464211 0.646419 0.821385 -0.062500 1 0 0 0 0 0 3 57201
-0.002464 -0.000646 0.119179 0.464208 0.646431 0.821378 -0.062500 1 0 0 0 0 0 3 58211
-0.002464 -0.000646 0.119179 0.464199 0.646424 0.821390 -0.062500 1 0 0 0 0 0 3 59209
-0.002464 -0.000646 0.119179 0.464209 0.646420 0.821385 -0.062500 1 0 0 0 0 0 3 60205
-0.002464 -0.000646 0.119179 0.464219 0.646428 0.821391 -0.062500 1 0 0 0 0 0 3 61180
-0.002464 -0.000646 0.119179 0.464212 0.646420 0.821385 -0.062500 1 0 0 0 0 0 3 62182
-0.002464 -0.000646 0.119179 0.464211 0.646419 0.821385 -0.062500 1 0 0 0 0 0 3 63176
-0.002464 -0.000646 0.119179 0.464208 0.646431 0.821378 -0.062500 1 0 0 0 0 0 3 64202
-0.002464 -0.000646 0.119179 0.464199 0.646424 0.821390 -0.062500 1 0 0 0 0 0 3 65182
-0.002464 -0.000646 0.119179 0.464218 0.646429 0.821392 -0.062500 1 0 0 0 0 0 3 66178
-0.002464 -0.000646 0.119179 0.464212 0.646421 0.821385 -0.062500 1 0 0 0 0 0 3 67173
-0.002464 -0.000646 0.119179 0.464211 0.646420 0.821385 -0.062500 1 0 0 0 0 0 3 68208
-0.002464 -0.000646 0.119179 0.464211 0.646419 0.821384 -0.062500 1 0 0 0 0 0 3 69187
-0.002464 -0.000646 0.119179 0.464199 0.646422 0.821391 -0.062500 1 0 0 0 0 0 3 70205
-0.002464 -0.000646 0.119179 0.464206 0.646431 0.821378 -0.062500 1 0 0 0 0 0 3 71186
-0.002464 -0.000646 0.119179 0.464218 0.646429 0.821391 -0.062500 1 0 0 0 0 0 3 72129
-0.002464 -0.000646 0.119179 0.464212 0.646421 0.821385 -0.062500 1 0 0 0 0 0 3 73120
-0.002464 -0.000646 0.119179 0.464211 0.646420 0.821384 -0.062500 1 0 0 0 0 0 3 74128
-0.002464 -0.000646 0.119179 0.464211 0.646419 0.821384 -0.062500 1 0 0 0 0 0 3 75118
-0.002464 -0.000646 0.119179 0.464199 0.646422 0.821391 -0.062500 1 0 0 0 0 0 3 76128
-0.002464 -0.000646 0.119179 0.464206 0.646431 0.821378 -0.062500 1 0 0 0 0 0 3 77118
-0.002464 -0.000646 0.119179 0.464218 0.646429 0.821391 -0.062500 1 0 0 0 0 0 3 78128
-0.002464 -0.000646 0.119179 0.464212 0.646421 0.821385 -0.062500 1 0 0 0 0 0 3 79118
-0.002464 -0.000646 0.119179 0.464211 0.646419 0.821384 -0.062500 1 0 0 0 0 0 3 80127
-0.002464 -0.000646 0.119179 0.464199 0.646422 0.821391 -0.062500 1 0 0 0 0 0 3 81119
-0.002464 -0.000646 0.119179 0.464206 0.646431 0.821378 -0.062500 1 0 0 0 0 0 3 82127
-0.002464 -0.000646 0.119179 0.464218 0.646430 0.821391 -0.062500 1 0 0 0 0 0 3 83118
-0.002464 -0.000646 0.119179 0.464212 0.646421 0.821385 -0.062500 1 0 0 0 0 0 3 84128
-0.002464 -0.000646 0.119179 0.464211 0.646420 0.821384 -0.062500 1 0 0 0 0 0 3 85117
-0.002464 -0.000646 0.119179 0.464211 0.646419 0.821384 -0.062500 1 0 0 0 0 0 3 86119
-0.002464 -0.000646 0.119179 0.464199 0.646422 0.821391 -0.062500 1 0 0 0 0 0 3 87128
-0.002464 -0.000646 0.119179 0.464206 0.646431 0.821378 -0.062500 1 0 0 0 0 0 3 88119
-0.002464 -0.000646 0.119179 0.464218 0.646429 0.821391 -0.062500 1 0 0 0 0 0 3 89142
-0.002464 -0.000646 0.119179 0.464212 0.646421 0.821385 -0.062500 1 0 0 0 0 0 3 90135
-0.002464 -0.000646 0.119179 0.464211 0.646420 0.821384 -0.062500 1 0 0 0 0 0 3 91125
-0.002464 -0.000646 0.119179 0.464199 0.646422 0.821391 -0.062500 1 0 0 0 0 0 3 92127
-0.002464 -0.000646 0.119179 0.464209 0.646419 0.821385 -0.062500 1 0 0 0 0 0 3 93141
-0.002464 -0.000646 0.119179 0.464207 0.646431 0.821378 -0.062500 1 0 0 0 0 0 3 94128
-0.002464 -0.000646 0.119179 0.464218 0.646429 0.821390 -0.062500 1 0 0 0 0 0 3 95141
-0.002464 -0.000646 0.119179 0.464212 0.646421 0.821385 -0.062500 1 0 0 0 0 0 3 96136
-0.002464 -0.000646 0.119179 0.464211 0.646420 0.821384 -0.062500 1 0 0 0 0 0 3 97136
-0.002464 -0.000646 0.119179 0.464199 0.646422 0.821391 -0.062500 1 0 0 0 0 0 3 98135
-0.002464 -0.000646 0.119179 0.464210 0.646419 0.821385 -0.062500 1 0 0 0 0 0 3 99136
-0.002464 -0.000646 0.119179 0.464219 0.646428 0.821392 -0.062500 1 0 0 0 0 0 3 100105
-0.002459 -0.000665 0.119189 0.390838 0.899861 0.675199 -0.062500 1 0 0 0 0 0 3 101134
-0.002456 -0.000674 0.119193 0.414090 0.814409 0.746851 -0.062500 1 0 0 0 0 0 3 102133
-0.002455 -0.000678 0.119194 0.432528 0.750671 0.783828 -0.062500 1 0 0 0 0 0 3 103136
-0.002454 -0.000680 0.119194 0.442703 0.716775 0.797816 -0.062500 1 0 0 0 0 0 3 104110
-0.002454 -0.000681 0.119194 0.447993 0.699664 0.802790 -0.062500 1 0 0 0 0 0 3 105137
-0.002454 -0.000682 0.119195 0.450685 0.691100 0.804510 -0.062500 1 0 0 0 0 0 3 106136
-0.002454 -0.000682 0.119195 0.452035 0.686820 0.805112 -0.062500 1 0 0 0 0 0 3 107103
-0.002453 -0.000682 0.119195 0.452733 0.684681 0.805317 -0.062500 1 0 0 0 0 0 3 108135
-0.002453 -0.000682 0.119195 0.453088 0.683606 0.805395 -0.062500 1 0 0 0 0 0 3 109134
-0.002453 -0.000683 0.119195 0.453253 0.683076 0.805415 -0.062500 1 0 0 0 0 0 3 110132
-0.002453 -0.000683 0.119195 0.453344 0.682815 0.805423 -0.062500 1 0 0 0 0 0 3 111134
-0.002453 -0.000683 0.119195 0.453384 0.682687 0.805431 -0.062500 1 0 0 0 0 0 3 112136
-0.002453 -0.000683 0.119195 0.453407 0.682611 0.805432 -0.062500 1 0 0 0 0 0 3 113135
-0.002453 -0.000683 0.119195 0.453420 0.682572 0.805432 -0.062500 1 0 0 0 0 0 3 114134
-0.002453 -0.000683 0.119195 0.453412 0.682561 0.805425 -0.062500 1 0 0 0 0 0 3 115134
-0.002453 -0.000683 0.119195 0.453426 0.682546 0.805425 -0.062500 1 0 0 0 0 0 3 116135
-0.002453 -0.000683 0.119195 0.453436 0.682553 0.805431 -0.062500 1 0 0 0 0 0 3 117134
-0.002453 -0.000683 0.119195 0.453429 0.682546 0.805425 -0.062500 1 0 0 0 0 0 3 118133
-0.002453 -0.000683 0.119195 0.453416 0.682548 0.805431 -0.062500 1 0 0 0 0 0 3 119129
-0.002453 -0.000683 0.119195 0.453426 0.682546 0.805425 -0.062500 1 0 0 0 0 0 3 120133
-0.002472 -0.000678 0.119204 0.716218 0.621248 0.667142 -0.062500 1 0 0 0 0 0 3 121134
-0.002481 -0.000676 0.119208 0.626755 0.641411 0.734921 -0.062500 1 0 0 0 0 0 3 122134
-0.002486 -0.000675 0.119209 0.560665 0.656817 0.769897 -0.062500 1 0 0 0 0 0 3 123134
-0.002488 -0.000674 0.119209 0.525729 0.665130 0.783140 -0.062500 1 0 0 0 0 0 3 124135
-0.002490 -0.000674 0.119210 0.508172 0.669383 0.787827 -0.062500 1 0 0 0 0 0 3 125134
-0.002490 -0.000674 0.119210 0.499414 0.671531 0.789463 -0.062500 1 0 0 0 0 0 3 126134
-0.002490 -0.000674 0.119210 0.495049 0.672623 0.790039 -0.062500 1 0 0 0 0 0 3 127134
-0.002491 -0.000674 0.119210 0.492865 0.673152 0.790227 -0.062500 1 0 0 0 0 0 3 128135
-0.002491 -0.000674 0.119210 0.491784 0.673433 0.790300 -0.062500 1 0 0 0 0 0 3 129123
-0.002491 -0.000674 0.119210 0.491234 0.673557 0.790318 -0.062500 1 0 0 0 0 0 3 130131
-0.002491 -0.000674 0.119210 0.490977 0.673629 0.790333 -0.062500 1 0 0 0 0 0 3 131129
-0.002491 -0.000674 0.119210 0.490826 0.673655 0.790337 -0.062500 1 0 0 0 0 0 3 132134
-0.002491 -0.000674 0.119210 0.490766 0.673679 0.790336 -0.062500 1 0 0 0 0 0 3 133134
-0.002491 -0.000674 0.119210 0.490728 0.673689 0.790335 -0.062500 1 0 0 0 0 0 3 134132
-0.002491 -0.000674 0.119210 0.490714 0.673693 0.790321 -0.062500 1 0 0 0 0 0 3 135115
-0.002491 -0.000674 0.119210 0.490714 0.673693 0.790339 -0.062500 1 0 0 0 0 0 3 136126
-0.002491 -0.000674 0.119210 0.490691 0.673699 0.790334 -0.062500 1 0 0 0 0 0 3 137131
-0.002491 -0.000674 0.119210 0.490700 0.673697 0.790327 -0.062500 1 0 0 0 0 0 3 138135
-0.002491 -0.000674 0.119210 0.490693 0.673687 0.790339 -0.062500 1 0 0 0 0 0 3 139133
-0.002491 -0.000674 0.119210 0.490688 0.673698 0.790334 -0.062500 1 0 0 0 0 0 3 140135
-0.002491 -0.000674 0.119210 0.490708 0.673705 0.790334 -0.062500 1 0 0 0 0 0 3 141113
-0.002491 -0.000674 0.119210 0.490690 0.673700 0.790333 -0.062500 1 0 0 0 0 0 3 142127
-0.002491 -0.000674 0.119210 0.490704 0.673685 0.790334 -0.062500 1 0 0 0 0 0 3 143118
-0.002491 -0.000674 0.119210 0.490690 0.673698 0.790333 -0.062500 1 0 0 0 0 0 3 144126
-0.002491 -0.000674 0.119210 0.490688 0.673699 0.790333 -0.062500 1 0 0 0 0 0 3 145117
-0.002491 -0.000674 0.119210 0.490699 0.673696 0.790327 -0.062500 1 0 0 0 0 0 3 146126
-0.002491 -0.000674 0.119210 0.490700 0.673696 0.790346 -0.062500 1 0 0 0 0 0 3 147117
-0.002491 -0.000674 0.119210 0.490701 0.673696 0.790328 -0.062500 1 0 0 0 0 0 3 148126
-0.002491 -0.000674 0.119210 0.490689 0.673699 0.790333 -0.062500 1 0 0 0 0 0 3 149116
-0.002491 -0.000674 0.119210 0.490688 0.673699 0.790333 -0.062500 1 0 0 0 0 0 3 150125
-0.002491 -0.000674 0.119210 0.490703 0.673685 0.790333 -0.062500 1 0 0 0 0 0 3 151116
-0.002491 -0.000674 0.119210 0.490697 0.673706 0.790340 -0.062500 1 0 0 0 0 0 3 152125
-0.002491 -0.000674 0.119210 0.490701 0.673697 0.790328 -0.062500 1 0 0 0 0 0 3 153125
-0.002491 -0.000674 0.119210 0.490689 0.673699 0.790332 -0.062500 1 0 0 0 0 0 3 154117
-0.002491 -0.000674 0.119210 0.490691 0.673688 0.790340 -0.062500 1 0 0 0 0 0 3 155125
-0.002491 -0.000674 0.119210 0.490700 0.673695 0.790328 -0.062500 1 0 0 0 0 0 3 156119
-0.002491 -0.000674 0.119210 0.490689 0.673699 0.790332 -0.062500 1 0 0 0 0 0 3 157125
-0.002491 -0.000674 0.119210 0.490711 0.673693 0.790340 -0.062500 1 0 0 0 0 0 3 158116
-0.002491 -0.000674 0.119210 0.490691 0.673698 0.790334 -0.062500 1 0 0 0 0 0 3 159128
-0.002491 -0.000674 0.119210 0.490688 0.673699 0.790333 -0.062500 1 0 0 0 0 0 3 160132
-0.002491 -0.000674 0.119210 0.490700 0.673696 0.790327 -0.062500 1 0 0 0 0 0 3 161118
-0.002491 -0.000674 0.119210 0.490692 0.673687 0.790339 -0.062500 1 0 0 0 0 0 3 162117
-0.002491 -0.000674 0.119210 0.490700 0.673695 0.790327 -0.062500 1 0 0 0 0 0 3 163120
-0.002491 -0.000674 0.119210 0.490697 0.673707 0.790339 -0.062500 1 0 0 0 0 0 3 164134
-0.002491 -0.000674 0.119210 0.490689 0.673700 0.790334 -0.062500 1 0 0 0 0 0 3 165126
-0.002491 -0.000674 0.119210 0.490703 0.673685 0.790334 -0.062500 1 0 0 0 0 0 3 166140
-0.002491 -0.000674 0.119210 0.490690 0.673697 0.790333 -0.062500 1 0 0 0 0 0 3 167132
-0.002491 -0.000674 0.119210 0.490700 0.673696 0.790327 -0.062500 1 0 0 0 0 0 3 168135
-0.002491 -0.000674 0.119210 0.490697 0.673707 0.790339 -0.062500 1 0 0 0 0 0 3 169120
-0.002491 -0.000674 0.119210 0.490692 0.673689 0.790341 -0.062500 1 0 0 0 0 0 3 170134
-0.002491 -0.000674 0.119210 0.490700 0.673695 0.790328 -0.062500 1 0 0 0 0 0 3 171135
-0.002491 -0.000674 0.119210 0.490689 0.673699 0.790333 -0.062500 1 0 0 0 0 0 3 172133
-0.002491 -0.000674 0.119210 0.490700 0.673696 0.790327 -0.062500 1 0 0 0 0 0 3 173132
-0.002491 -0.000674 0.119210 0.490701 0.673696 0.790346 -0.062500 1 0 0 0 0 0 3 174141
-0.002491 -0.000674 0.119210 0.490689 0.673699 0.790335 -0.062500 1 0 0 0 0 0 3 175106
-0.002491 -0.000674 0.119210 0.490700 0.673696 0.790327 -0.062500 1 0 0 0 0 0 3 176138
-0.002491 -0.000674 0.119210 0.490689 0.673699 0.790332 -0.062500 1 0 0 0 0 0 3 177132
-0.002491 -0.000674 0.119210 0.490691 0.673688 0.790340 -0.062500 1 0 0 0 0 0 3 178103
-0.002491 -0.000674 0.119210 0.490700 0.673695 0.790328 -0.062500 1 0 0 0 0 0 3 179132
-0.002491 -0.000674 0.119210 0.490697 0.673707 0.790340 -0.062500 1 0 0 0 0 0 3 180132
-0.002491 -0.000674 0.119210 0.490701 0.673698 0.790328 -0.062500 1 0 0 0 0 0 3 181131
-0.002491 -0.000674 0.119210 0.490693 0.673688 0.790339 -0.062500 1 0 0 0 0 0 3 182133
-0.002491 -0.000674 0.119210 0.490701 0.673695 0.790328 -0.062500 1 0 0 0 0 0 3 183132
-0.002491 -0.000674 0.119210 0.490689 0.673699 0.790332 -0.062500 1 0 0 0 0 0 3 184134
-0.002491 -0.000674 0.119210 0.490688 0.673699 0.790333 -0.062500 1 0 0 0 0 0 3 185131
-0.002491 -0.000674 0.119210 0.490711 0.673693 0.790340 -0.062500 1 0 0 0 0 0 3 186132
-0.002491 -0.000674 0.119210 0.490691 0.673699 0.790334 -0.062500 1 0 0 0 0 0 3 187130
-0.002491 -0.000674 0.119210 0.490688 0.673699 0.790333 -0.062500 1 0 0 0 0 0 3 188131
-0.002491 -0.000674 0.119210 0.490700 0.673697 0.790327 -0.062500 1 0 0 0 0 0 3 189103
-0.002491 -0.000674 0.119210 0.490692 0.673687 0.790339 -0.062500 1 0 0 0 0 0 3 190133
-0.002491 -0.000674 0.119210 0.490700 0.673695 0.790327 -0.062500 1 0 0 0 0 0 3 191133
-0.002491 -0.000674 0.119210 0.490697 0.673707 0.790339 -0.062500 1 0 0 0 0 0 3 192132
-0.002491 -0.000674 0.119210 0.490689 0.673700 0.790334 -0.062500 1 0 0 0 0 0 3 193132
-0.002491 -0.000674 0.119210 0.490703 0.673685 0.790334 -0.062500 1 0 0 0 0 0 3 194114
-0.002491 -0.000674 0.119210 0.490689 0.673698 0.790333 -0.062500 1 0 0 0 0 0 3 195131
-0.002491 -0.000674 0.119210 0.490700 0.673696 0.790327 -0.062500 1 0 0 0 0 0 3 196133
-0.002491 -0.000674 0.119210 0.490701 0.673696 0.790346 -0.062500 1 0 0 0 0 0 3 197132
-0.002491 -0.000674 0.119210 0.490702 0.673696 0.790328 -0.062500 1 0 0 0 0 0 3 198132
-0.002491 -0.000674 0.119210 0.490690 0.673699 0.790333 -0.062500 1 0 0 0 0 0 3 199132
-0.002491 -0.000674 0.119210 0.490688 0.673699 0.790333 -0.062500 1 0 0 0 0 0 3 200132
-0.002491 -0.000674 0.119210 0.490703 0.673685 0.790333 -0.062500 1 0 0 0 0 0 3 201120
-0.002491 -0.000674 0.119210 0.490689 0.673697 0.790333 -0.062500 1 0 0 0 0 0 3 202130
-0.002491 -0.000674 0.119210 0.490696 0.673707 0.790340 -0.062500 1 0 0 0 0 0 3 203126
-0.002491 -0.000674 0.119210 0.490701 0.673697 0.790328 -0.062500 1 0 0 0 0 0 3 204134
-0.002491 -0.000674 0.119210 0.490693 0.673687 0.790339 -0.062500 1 0 0 0 0 0 3 205132
-0.002491 -0.000674 0.119210 0.490700 0.673695 0.790328 -0.062500 1 0 0 0 0 0 3 206131
-0.002491 -0.000674 0.119210 0.490689 0.673698 0.790332 -0.062500 1 0 0 0 0 0 3 207130
-0.002491 -0.000674 0.119210 0.490696 0.673708 0.790340 -0.062500 1 0 0 0 0 0 3 208134
-0.002491 -0.000674 0.119210 0.490704 0.673686 0.790334 -0.062500 1 0 0 0 0 0 3 209132
-0.002491 -0.000674 0.119210 0.490690 0.673698 0.790333 -0.062500 1 0 0 0 0 0 3 210131
-0.002491 -0.000674 0.119210 0.490700 0.673696 0.790327 -0.062500 1 0 0 0 0 0 3 211132
-0.002491 -0.000674 0.119210 0.490689 0.673699 0.790332 -0.062500 1 0 0 0 0 0 3 212131
-0.002491 -0.000674 0.119210 0.490699 0.673696 0.790347 -0.062500 1 0 0 0 0 0 3 213118
-0.002491 -0.000674 0.119210 0.490701 0.673696 0.790329 -0.062500 1 0 0 0 0 0 3 214125
-0.002491 -0.000674 0.119210 0.490689 0.673699 0.790333 -0.062500 1 0 0 0 0 0 3 215116
-0.002491 -0.000674 0.119210 0.490700 0.673697 0.790327 -0.062500 1 0 0 0 0 0 3 216125
-0.002491 -0.000674 0.119210 0.490693 0.673687 0.790339 -0.062500 1 0 0 0 0 0 3 217114
-0.002491 -0.000674 0.119210 0.490688 0.673698 0.790334 -0.062500 1 0 0 0 0 0 3 218124
-0.002491 -0.000674 0.119210 0.490708 0.673705 0.790334 -0.062500 1 0 0 0 0 0 3 219124
-0.002509 -0.000669 0.119220 0.753612 0.612380 0.652181 -0.062500 1 0 0 0 0 0 3 220114
-0.002519 -0.000667 0.119223 0.664099 0.632535 0.719885 -0.062500 1 0 0 0 0 0 3 221122
-0.002523 -0.000666 0.119224 0.597963 0.647950 0.754828 -0.062500 1 0 0 0 0 0 3 222113
-0.002526 -0.000665 0.119225 0.563026 0.656284 0.768066 -0.062500 1 0 0 0 0 0 3 223122
-0.002527 -0.000665 0.119225 0.545467 0.660530 0.772752 -0.062500 1 0 0 0 0 0 3 224114
-0.002527 -0.000665 0.119225 0.536695 0.662680 0.774390 -0.062500 1 0 0 0 0 0 3 225123
-0.002528 -0.000665 0.119225 0.532331 0.663761 0.774951 -0.062500 1 0 0 0 0 0 3 226114
-0.002528 -0.000665 0.119225 0.530154 0.664297 0.775144 -0.062500 1 0 0 0 0 0 3 227123
-0.002528 -0.000665 0.119225 0.529062 0.664582 0.775223 -0.062500 1 0 0 0 0 0 3 228114
-0.002528 -0.000665 0.119225 0.528523 0.664704 0.775235 -0.062500 1 0 0 0 0 0 3 229122
-0.002528 -0.000665 0.119225 0.528246 0.664769 0.775248 -0.062500 1 0 0 0 0 0 3 230113
-0.002528 -0.000665 0.119225 0.528117 0.664821 0.775253 -0.062500 1 0 0 0 0 0 3 231136
-0.002528 -0.000665 0.119225 0.528056 0.664828 0.775251 -0.062500 1 0 0 0 0 0 3 232119
-0.002528 -0.000665 0.119225 0.528018 0.664837 0.775250 -0.062500 1 0 0 0 0 0 3 233156
-0.002528 -0.000665 0.119225 0.527996 0.664831 0.775249 -0.062500 1 0 0 0 0 0 3 234123
-0.002528 -0.000665 0.119225 0.527987 0.664853 0.775256 -0.062500 1 0 0 0 0 0 3 235131
-0.002528 -0.000665 0.119225 0.527981 0.664835 0.775256 -0.062500 1 0 0 0 0 0 3 236123
-0.002528 -0.000665 0.119225 0.527978 0.664845 0.775250 -0.062500 1 0 0 0 0 0 3 237136
-0.002528 -0.000665 0.119225 0.527977 0.664846 0.775249 -0.062500 1 0 0 0 0 0 3 238131
-0.002528 -0.000665 0.119225 0.527977 0.664846 0.775249 -0.062500 1 0 0 0 0 0 3 239131
-0.002528 -0.000665 0.119225 0.527988 0.664843 0.775262 -0.062500 1 0 0 0 0 0 3 240132
-0.002528 -0.000665 0.119225 0.527979 0.664846 0.775250 -0.062500 1 0 0 0 0 0 3 241129
-0.002528 -0.000665 0.119225 0.527977 0.664846 0.775249 -0.062500 1 0 0 0 0 0 3 242129
-0.002528 -0.000665 0.119225 0.527977 0.664846 0.775249 -0.062500 1 0 0 0 0 0 3 243129
-0.002528 -0.000665 0.119225 0.527980 0.664834 0.775255 -0.062500 1 0 0 0 0 0 3 244132
-0.002528 -0.000665 0.119225 0.527977 0.664844 0.775249 -0.062500 1 0 0 0 0 0 3 245126
-0.002528 -0.000665 0.119225 0.527985 0.664854 0.775256 -0.062500 1 0 0 0 0 0 3 246134
-0.002528 -0.000665 0.119225 0.527978 0.664847 0.775249 -0.062500 1 0 0 0 0 0 3 247132
-0.002528 -0.000665 0.119225 0.527981 0.664835 0.775255 -0.062500 1 0 0 0 0 0 3 248132
-0.002528 -0.000665 0.119225 0.527978 0.664845 0.775249 -0.062500 1 0 0 0 0 0 3 249129
-0.002528 -0.000665 0.119225 0.527977 0.664846 0.775249 -0.062500 1 0 0 0 0 0 3 250100
-0.002528 -0.000665 0.119225 0.527989 0.664843 0.775262 -0.062500 1 0 0 0 0 0 3 251129
-0.002528 -0.000665 0.119225 0.527979 0.664845 0.775250 -0.062500 1 0 0 0 0 0 3 252127
-0.002528 -0.000665 0.119225 0.527978 0.664846 0.775249 -0.062500 1 0 0 0 0 0 3 253131
-0.002528 -0.000665 0.119225 0.527978 0.664846 0.775249 -0.062500 1 0 0 0 0 0 3 254129
-0.002528 -0.000665 0.119225 0.527981 0.664834 0.775255 -0.062500 1 0 0 0 0 0 3 255129
-0.002528 -0.000665 0.119225 0.527978 0.664844 0.775249 -0.062500 1 0 0 0 0 0 3 256130
-0.002528 -0.000665 0.119225 0.527986 0.664854 0.775256 -0.062500 1 0 0 0 0 0 3 257099
-0.002528 -0.000665 0.119225 0.527979 0.664847 0.775249 -0.062500 1 0 0 0 0 0 3 258098
-0.002528 -0.000665 0.119225 0.527981 0.664834 0.775255 -0.062500 1 0 0 0 0 0 3 259127
-0.002528 -0.000665 0.119225 0.527978 0.664844 0.775249 -0.062500 1 0 0 0 0 0 3 260099
-0.002528 -0.000665 0.119225 0.527978 0.664845 0.775249 -0.062500 1 0 0 0 0 0 3 261131
-0.002528 -0.000665 0.119225 0.527977 0.664846 0.775248 -0.062500 1 0 0 0 0 0 3 262119
-0.002528 -0.000665 0.119225 0.527989 0.664843 0.775262 -0.062500 1 0 0 0 0 0 3 263130
-0.002528 -0.000665 0.119225 0.527979 0.664845 0.775250 -0.062500 1 0 0 0 0 0 3 264131
-0.002528 -0.000665 0.119225 0.527978 0.664846 0.775249 -0.062500 1 0 0 0 0 0 3 265129
-0.002528 -0.000665 0.119225 0.527978 0.664846 0.775248 -0.062500 1 0 0 0 0 0 3 266129
-0.002528 -0.000665 0.119225 0.527981 0.664834 0.775255 -0.062500 1 0 0 0 0 0 3 267128
-0.002528 -0.000665 0.119225 0.527978 0.664844 0.775249 -0.062500 1 0 0 0 0 0 3 268131
-0.002528 -0.000665 0.119225 0.527973 0.664857 0.775262 -0.062500 1 0 0 0 0 0 3 269129
-0.002528 -0.000665 0.119225 0.527977 0.664847 0.775250 -0.062500 1 0 0 0 0 0 3 270128
-0.002528 -0.000665 0.119225 0.527980 0.664835 0.775256 -0.062500 1 0 0 0 0 0 3 271129
-0.002528 -0.000665 0.119225 0.527977 0.664845 0.775250 -0.062500 1 0 0 0 0 0 3 272112
-0.002528 -0.000665 0.119225 0.527977 0.664846 0.775249 -0.062500 1 0 0 0 0 0 3 273127
-0.002528 -0.000665 0.119225 0.527985 0.664855 0.775256 -0.062500 1 0 0 0 0 0 3 274117
-0.002528 -0.000665 0.119225 0.527981 0.664835 0.775256 -0.062500 1 0 0 0 0 0 3 275129
-0.002528 -0.000665 0.119225 0.527978 0.664845 0.775250 -0.062500 1 0 0 0 0 0 3 276130
-0.002528 -0.000665 0.119225 0.527977 0.664846 0.775249 -0.062500 1 0 0 0 0 0 3 277129
-0.002528 -0.000665 0.119225 0.527977 0.664846 0.775249 -0.062500 1 0 0 0 0 0 3 278129
-0.002528 -0.000665 0.119225 0.527989 0.664843 0.775262 -0.062500 1 0 0 0 0 0 3 279129
-0.002523 -0.000683 0.119235 0.454628 0.918401 0.629078 -0.062500 1 0 0 0 0 0 3 280129
-0.002520 -0.000692 0.119239 0.477835 0.832895 0.700705 -0.062500 1 0 0 0 0 0 3 281128
-0.002519 -0.000696 0.119240 0.496265 0.769124 0.737676 -0.062500 1 0 0 0 0 0 3 282128
-0.002518 -0.000699 0.119240 0.506460 0.735217 0.751684 -0.062500 1 0 0 0 0 0 3 283128
-0.002518 -0.000700 0.119241 0.511743 0.718102 0.756646 -0.062500 1 0 0 0 0 0 3 284131
-0.002517 -0.000700 0.119241 0.514443 0.709543 0.758372 -0.062500 1 0 0 0 0 0 3 285113
-0.002517 -0.000701 0.119241 0.515818 0.705257 0.758982 -0.062500 1 0 0 0 0 0 3 286108
-0.002517 -0.000701 0.119241 0.516497 0.703122 0.759180 -0.062500 1 0 0 0 0 0 3 287121
-0.002517 -0.000701 0.119241 0.516850 0.702047 0.759257 -0.062500 1 0 0 0 0 0 3 288114
-0.002517 -0.000701 0.119241 0.517018 0.701506 0.759284 -0.062500 1 0 0 0 0 0 3 289121
-0.002517 -0.000701 0.119241 0.517106 0.701255 0.759287 -0.062500 1 0 0 0 0 0 3 290112
-0.002517 -0.000701 0.119241 0.517141 0.701108 0.759293 -0.062500 1 0 0 0 0 0 3 291121
-0.002517 -0.000701 0.119241 0.517168 0.701050 0.759294 -0.062500 1 0 0 0 0 0 3 292113
-0.002517 -0.000701 0.119241 0.517180 0.701013 0.759295 -0.062500 1 0 0 0 0 0 3 293120
-0.002517 -0.000701 0.119241 0.517188 0.700988 0.759288 -0.062500 1 0 0 0 0 0 3 294112
-0.002517 -0.000701 0.119241 0.517197 0.700994 0.759294 -0.062500 1 0 0 0 0 0 3 295120
-0.002517 -0.000701 0.119241 0.517194 0.700975 0.759294 -0.062500 1 0 0 0 0 0 3 296112
-0.002517 -0.000701 0.119241 0.517190 0.700985 0.759288 -0.062500 1 0 0 0 0 0 3 297121
-0.002517 -0.000701 0.119241 0.517193 0.700974 0.759293 -0.062500 1 0 0 0 0 0 3 298111
-0.002517 -0.000701 0.119241 0.517201 0.700982 0.759301 -0.062500 1 0 0 0 0 0 3 299120
-0.002517 -0.000701 0.119241 0.517191 0.700986 0.759288 -0.062500 1 0 0 0 0 0 3 300117
-0.002517 -0.000701 0.119241 0.517193 0.700975 0.759294 -0.062500 1 0 0 0 0 0 3 301120
-0.002536 -0.000697 0.119251 0.780240 0.639650 0.621215 -0.062500 1 0 0 0 0 0 3 302111
-0.002545 -0.000694 0.119254 0.690653 0.659816 0.688879 -0.062500 1 0 0 0 0 0 3 303131
-0.002550 -0.000693 0.119255 0.624497 0.675220 0.723802 -0.062500 1 0 0 0 0 0 3 304106
-0.002552 -0.000693 0.119256 0.589546 0.683554 0.737029 -0.062500 1 0 0 0 0 0 3 305114
-0.002553 -0.000692 0.119256 0.571977 0.687813 0.741723 -0.062500 1 0 0 0 0 0 3 306265
-0.002554 -0.000692 0.119256 0.563212 0.689963 0.743354 -0.062500 1 0 0 0 0 0 3 307128
-0.002554 -0.000692 0.119256 0.558851 0.691034 0.743920 -0.062500 1 0 0 0 0 0 3 308125
-0.002554 -0.000692 0.119256 0.556659 0.691583 0.744112 -0.062500 1 0 0 0 0 0 3 309134
-0.002554 -0.000692 0.119256 0.555572 0.691846 0.744184 -0.062500 1 0 0 0 0 0 3 310128
-0.002554 -0.000692 0.119256 0.555038 0.691985 0.744196 -0.062500 1 0 0 0 0 0 3 311129
-0.002554 -0.000692 0.119256 0.554770 0.692061 0.744215 -0.062500 1 0 0 0 0 0 3 312130
-0.002554 -0.000692 0.119256 0.554618 0.692089 0.744220 -0.062500 1 0 0 0 0 0 3 313128
-0.002554 -0.000692 0.119256 0.554558 0.692113 0.744219 -0.062500 1 0 0 0 0 0 3 314126
-0.002554 -0.000692 0.119256 0.554535 0.692109 0.744218 -0.062500 1 0 0 0 0 0 3 315127
-0.002554 -0.000692 0.119256 0.554507 0.692125 0.744224 -0.062500 1 0 0 0 0 0 3 316129
-0.002554 -0.000692 0.119256 0.554497 0.692118 0.744218 -0.062500 1 0 0 0 0 0 3 317136
-0.002554 -0.000692 0.119256 0.554497 0.692117 0.744217 -0.062500 1 0 0 0 0 0 3 318130
-0.002554 -0.000692 0.119256 0.554497 0.692116 0.744217 -0.062500 1 0 0 0 0 0 3 319129
-0.002554 -0.000692 0.119256 0.554481 0.692131 0.744216 -0.062500 1 0 0 0 0 0 3 320131
-0.002554 -0.000692 0.119256 0.554503 0.692127 0.744223 -0.062500 1 0 0 0 0 0 3 321127
-0.002554 -0.000692 0.119256 0.554486 0.692120 0.744224 -0.062500 1 0 0 0 0 0 3 322127
-0.002554 -0.000692 0.119256 0.554492 0.692129 0.744211 -0.062500 1 0 0 0 0 0 3 323127
-0.002554 -0.000692 0.119256 0.554484 0.692121 0.744222 -0.062500 1 0 0 0 0 0 3 324130
-0.002554 -0.000692 0.119256 0.554495 0.692117 0.744217 -0.062500 1 0 0 0 0 0 3 325098
-0.002554 -0.000692 0.119256 0.554493 0.692128 0.744210 -0.062500 1 0 0 0 0 0 3 326098
-0.002554 -0.000692 0.119256 0.554493 0.692129 0.744229 -0.062500 1 0 0 0 0 0 3 327127
-0.002554 -0.000692 0.119256 0.554497 0.692118 0.744218 -0.062500 1 0 0 0 0 0 3 328097
-0.002554 -0.000692 0.119256 0.554485 0.692119 0.744223 -0.062500 1 0 0 0 0 0 3 329128
-0.002554 -0.000692 0.119256 0.554492 0.692128 0.744211 -0.062500 1 0 0 0 0 0 3 330126
-0.002554 -0.000692 0.119256 0.554484 0.692120 0.744222 -0.062500 1 0 0 0 0 0 3 331125
-0.002554 -0.000692 0.119256 0.554495 0.692116 0.744217 -0.062500 1 0 0 0 0 0 3 332097
-0.002554 -0.000692 0.119256 0.554489 0.692139 0.744223 -0.062500 1 0 0 0 0 0 3 333121
-0.002554 -0.000692 0.119256 0.554496 0.692119 0.744217 -0.062500 1 0 0 0 0 0 3 334121
-0.002554 -0.000692 0.119256 0.554497 0.692117 0.744217 -0.062500 1 0 0 0 0 0 3 335097
-0.002554 -0.000692 0.119256 0.554482 0.692131 0.744216 -0.062500 1 0 0 0 0 0 3 336126
-0.002554 -0.000692 0.119256 0.554495 0.692118 0.744216 -0.062500 1 0 0 0 0 0 3 337097
-0.002554 -0.000692 0.119256 0.554493 0.692128 0.744230 -0.062500 1 0 0 0 0 0 3 338127
-0.002554 -0.000692 0.119256 0.554493 0.692129 0.744211 -0.062500 1 0 0 0 0 0 3 339127
-0.002554 -0.000692 0.119256 0.554485 0.692121 0.744222 -0.062500 1 0 0 0 0 0 3 340099
-0.002554 -0.000692 0.119256 0.554496 0.692117 0.744217 -0.062500 1 0 0 0 0 0 3 341126
-0.002554 -0.000692 0.119256 0.554481 0.692131 0.744216 -0.062500 1 0 0 0 0 0 3 342126
-0.002554 -0.000692 0.119256 0.554495 0.692118 0.744216 -0.062500 1 0 0 0 0 0 3 343096
-0.002554 -0.000692 0.119256 0.554493 0.692128 0.744230 -0.062500 1 0 0 0 0 0 3 344115
-0.002554 -0.000692 0.119256 0.554493 0.692129 0.744211 -0.062500 1 0 0 0 0 0 3 345123
-0.002554 -0.000692 0.119256 0.554497 0.692118 0.744216 -0.062500 1 0 0 0 0 0 3 346120
-0.002554 -0.000692 0.119256 0.554485 0.692119 0.744223 -0.062500 1 0 0 0 0 0 3 347127
-0.002554 -0.000692 0.119256 0.554492 0.692128 0.744210 -0.062500 1 0 0 0 0 0 3 348128
-0.002554 -0.000692 0.119256 0.554492 0.692129 0.744229 -0.062500 1 0 0 0 0 0 3 349126
-0.002554 -0.000692 0.119256 0.554497 0.692118 0.744218 -0.062500 1 0 0 0 0 0 3 350122
-0.002554 -0.000692 0.119256 0.554482 0.692131 0.744216 -0.062500 1 0 0 0 0 0 3 351097
-0.002554 -0.000692 0.119256 0.554495 0.692118 0.744216 -0.062500 1 0 0 0 0 0 3 352127
-0.002554 -0.000692 0.119256 0.554485 0.692119 0.744223 -0.062500 1 0 0 0 0 0 3 353118
-0.002554 -0.000692 0.119256 0.554492 0.692128 0.744210 -0.062500 1 0 0 0 0 0 3 354124
-0.002554 -0.000692 0.119256 0.554492 0.692129 0.744229 -0.062500 1 0 0 0 0 0 3 355126
-0.002554 -0.000692 0.119256 0.554496 0.692118 0.744218 -0.062500 1 0 0 0 0 0 3 356114
-0.002554 -0.000692 0.119256 0.554497 0.692116 0.744217 -0.062500 1 0 0 0 0 0 3 357110
-0.002554 -0.000692 0.119256 0.554482 0.692131 0.744216 -0.062500 1 0 0 0 0 0 3 358119
-0.002554 -0.000692 0.119256 0.554495 0.692118 0.744216 -0.062500 1 0 0 0 0 0 3 359110
-0.002554 -0.000692 0.119256 0.554485 0.692119 0.744223 -0.062500 1 0 0 0 0 0 3 360191
-0.002554 -0.000692 0.119256 0.554500 0.692137 0.744217 -0.062500 1 0 0 0 0 0 3 361178
-0.002554 -0.000692 0.119256 0.554485 0.692122 0.744223 -0.062500 1 0 0 0 0 0 3 362191
-0.002554 -0.000692 0.119256 0.554496 0.692117 0.744217 -0.062500 1 0 0 0 0 0 3 363177
-0.002554 -0.000692 0.119256 0.554481 0.692131 0.744216 -0.062500 1 0 0 0 0 0 3 364194
-0.002554 -0.000692 0.119256 0.554495 0.692118 0.744216 -0.062500 1 0 0 0 0 0 3 365176
-0.002554 -0.000692 0.119256 0.554505 0.692125 0.744223 -0.062500 1 0 0 0 0 0 3 366192
-0.002554 -0.000692 0.119256 0.554483 0.692132 0.744217 -0.062500 1 0 0 0 0 0 3 367175
-0.002554 -0.000692 0.119256 0.554496 0.692118 0.744217 -0.062500 1 0 0 0 0 0 3 368192
-0.002554 -0.000692 0.119256 0.554485 0.692119 0.744223 -0.062500 1 0 0 0 0 0 3 369176
-0.002554 -0.000692 0.119256 0.554492 0.692128 0.744210 -0.062500 1 0 0 0 0 0 3 370177
-0.002554 -0.000692 0.119256 0.554484 0.692120 0.744222 -0.062500 1 0 0 0 0 0 3 371192
-0.002554 -0.000692 0.119256 0.554504 0.692125 0.744224 -0.062500 1 0 0 0 0 0 3 372111
-0.002554 -0.000692 0.119256 0.554482 0.692132 0.744217 -0.062500 1 0 0 0 0 0 3 373118
-0.002554 -0.000692 0.119256 0.554495 0.692118 0.744217 -0.062500 1 0 0 0 0 0 3 374109
-0.002554 -0.000692 0.119256 0.554497 0.692117 0.744216 -0.062500 1 0 0 0 0 0 3 375118
-0.002554 -0.000692 0.119256 0.554485 0.692119 0.744223 -0.062500 1 0 0 0 0 0 3 376109
-0.002554 -0.000692 0.119256 0.554492 0.692128 0.744210 -0.062500 1 0 0 0 0 0 3 377118
-0.002554 -0.000692 0.119256 0.554492 0.692129 0.744229 -0.062500 1 0 0 0 0 0 3 378108
-0.002573 -0.000688 0.119266 0.817675 0.630772 0.606269 -0.062500 1 0 0 0 0 0 3 379109
-0.002583 -0.000686 0.119269 0.728037 0.650941 0.673870 -0.062500 1 0 0 0 0 0 3 380118
-0.002587 -0.000684 0.119270 0.661835 0.666355 0.708761 -0.062500 1 0 0 0 0 0 3 381108
-0.002590 -0.000684 0.119271 0.626867 0.674694 0.721970 -0.062500 1 0 0 0 0 0 3 382118
-0.002591 -0.000684 0.119271 0.609294 0.678943 0.726661 -0.062500 1 0 0 0 0 0 3 383110
-0.002591 -0.000683 0.119271 0.600526 0.681092 0.728287 -0.062500 1 0 0 0 0 0 3 384122
-0.002592 -0.000683 0.119271 0.596156 0.682185 0.728856 -0.062500 1 0 0 0 0 0 3 385122
-0.002592 -0.000683 0.119271 0.593981 0.682711 0.729055 -0.062500 1 0 0 0 0 0 3 386125
-0.002592 -0.000683 0.119271 0.592900 0.682992 0.729128 -0.062500 1 0 0 0 0 0 3 387124
-0.002592 -0.000683 0.119271 0.592347 0.683128 0.729139 -0.062500 1 0 0 0 0 0 3 388123
-0.002592 -0.000683 0.119271 0.592069 0.683195 0.729152 -0.062500 1 0 0 0 0 0 3 389131
-0.002592 -0.000683 0.119271 0.591943 0.683236 0.729163 -0.062500 1 0 0 0 0 0 3 390126
-0.002592 -0.000683 0.119271 0.591878 0.683253 0.729156 -0.062500 1 0 0 0 0 0 3 391127
-0.002592 -0.000683 0.119271 0.591843 0.683251 0.729161 -0.062500 1 0 0 0 0 0 3 392128
-0.002592 -0.000683 0.119271 0.591818 0.683256 0.729154 -0.062500 1 0 0 0 0 0 3 393125
-0.002592 -0.000683 0.119271 0.591812 0.683267 0.729166 -0.062500 1 0 0 0 0 0 3 394126
-0.002592 -0.000683 0.119271 0.591813 0.683269 0.729148 -0.062500 1 0 0 0 0 0 3 395132
-0.002592 -0.000683 0.119271 0.591804 0.683260 0.729158 -0.062500 1 0 0 0 0 0 3 396129
-0.002592 -0.000683 0.119271 0.591803 0.683259 0.729160 -0.062500 1 0 0 0 0 0 3 397129
-0.002592 -0.000683 0.119271 0.591803 0.683259 0.729160 -0.062500 1 0 0 0 0 0 3 398125
-0.002592 -0.000683 0.119271 0.591799 0.683270 0.729153 -0.062500 1 0 0 0 0 0 3 399124
-0.002592 -0.000683 0.119271 0.591810 0.683269 0.729166 -0.062500 1 0 0 0 0 0 3 400126
-0.002592 -0.000683 0.119271 0.591804 0.683260 0.729161 -0.062500 1 0 0 0 0 0 3 401125
-0.002592 -0.000683 0.119271 0.591799 0.683271 0.729154 -0.062500 1 0 0 0 0 0 3 402125
-0.002592 -0.000683 0.119271 0.591814 0.683257 0.729153 -0.062500 1 0 0 0 0 0 3 403109
-0.002592 -0.000683 0.119271 0.591804 0.683258 0.729159 -0.062500 1 0 0 0 0 0 3 404127
-0.002592 -0.000683 0.119271 0.591800 0.683270 0.729153 -0.062500 1 0 0 0 0 0 3 405095
-0.002592 -0.000683 0.119271 0.591811 0.683269 0.729166 -0.062500 1 0 0 0 0 0 3 406123
-0.002592 -0.000683 0.119271 0.591804 0.683260 0.729161 -0.062500 1 0 0 0 0 0 3 407123
-0.002592 -0.000683 0.119271 0.591800 0.683271 0.729153 -0.062500 1 0 0 0 0 0 3 408196
-0.002592 -0.000683 0.119271 0.591802 0.683260 0.729159 -0.062500 1 0 0 0 0 0 3 409191
-0.002592 -0.000683 0.119271 0.591802 0.683259 0.729160 -0.062500 1 0 0 0 0 0 3 410170
-0.002592 -0.000683 0.119271 0.591819 0.683276 0.729154 -0.062500 1 0 0 0 0 0 3 411199
-0.002592 -0.000683 0.119271 0.591805 0.683261 0.729159 -0.062500 1 0 0 0 0 0 3 412192
-0.002592 -0.000683 0.119271 0.591803 0.683259 0.729160 -0.062500 1 0 0 0 0 0 3 413169
-0.002592 -0.000683 0.119271 0.591800 0.683271 0.729153 -0.062500 1 0 0 0 0 0 3 414191
-0.002592 -0.000683 0.119271 0.591802 0.683260 0.729159 -0.062500 1 0 0 0 0 0 3 415194
-0.002592 -0.000683 0.119271 0.591802 0.683259 0.729160 -0.062500 1 0 0 0 0 0 3 416168
-0.002592 -0.000683 0.119271 0.591807 0.683279 0.729160 -0.062500 1 0 0 0 0 0 3 417169
-0.002592 -0.000683 0.119271 0.591803 0.683261 0.729160 -0.062500 1 0 0 0 0 0 3 418168
-0.002592 -0.000683 0.119271 0.591815 0.683257 0.729154 -0.062500 1 0 0 0 0 0 3 419167
-0.002592 -0.000683 0.119271 0.591804 0.683258 0.729159 -0.062500 1 0 0 0 0 0 3 420193
-0.002592 -0.000683 0.119271 0.591800 0.683270 0.729153 -0.062500 1 0 0 0 0 0 3 421191
-0.002592 -0.000683 0.119271 0.591811 0.683269 0.729166 -0.062500 1 0 0 0 0 0 3 422166
-0.002592 -0.000683 0.119271 0.591800 0.683272 0.729154 -0.062500 1 0 0 0 0 0 3 423168
-0.002592 -0.000683 0.119271 0.591802 0.683261 0.729159 -0.062500 1 0 0 0 0 0 3 424203
-0.002592 -0.000683 0.119271 0.591803 0.683259 0.729160 -0.062500 1 0 0 0 0 0 3 425199
-0.002592 -0.000683 0.119271 0.591802 0.683259 0.729160 -0.062500 1 0 0 0 0 0 3 426197
-0.002592 -0.000683 0.119271 0.591811 0.683267 0.729147 -0.062500 1 0 0 0 0 0 3 427200
-0.002592 -0.000683 0.119271 0.591812 0.683268 0.729165 -0.062500 1 0 0 0 0 0 3 428197
-0.002592 -0.000683 0.119271 0.591804 0.683260 0.729161 -0.062500 1 0 0 0 0 0 3 429203
-0.002592 -0.000683 0.119271 0.591800 0.683271 0.729153 -0.062500 1 0 0 0 0 0 3 430167
-0.002592 -0.000683 0.119271 0.591802 0.683260 0.729159 -0.062500 1 0 0 0 0 0 3 431169
-0.002592 -0.000683 0.119271 0.591803 0.683259 0.729160 -0.062500 1 0 0 0 0 0 3 432196
-0.002592 -0.000683 0.119271 0.591799 0.683270 0.729153 -0.062500 1 0 0 0 0 0 3 433194
-0.002592 -0.000683 0.119271 0.591810 0.683269 0.729166 -0.062500 1 0 0 0 0 0 3 434192
-0.002592 -0.000683 0.119271 0.591816 0.683257 0.729154 -0.062500 1 0 0 0 0 0 3 435168
-0.002592 -0.000683 0.119271 0.591801 0.683270 0.729153 -0.062500 1 0 0 0 0 0 3 436169
-0.002592 -0.000683 0.119271 0.591803 0.683260 0.729159 -0.062500 1 0 0 0 0 0 3 437190
-0.002592 -0.000683 0.119271 0.591803 0.683259 0.729160 -0.062500 1 0 0 0 0 0 3 438213
-0.002592 -0.000683 0.119271 0.591807 0.683279 0.729160 -0.062500 1 0 0 0 0 0 3 439197
-0.002592 -0.000683 0.119271 0.591803 0.683261 0.729160 -0.062500 1 0 0 0 0 0 3 440191
-0.002592 -0.000683 0.119271 0.591803 0.683259 0.729160 -0.062500 1 0 0 0 0 0 3 441194
-0.002592 -0.000683 0.119271 0.591811 0.683268 0.729147 -0.062500 1 0 0 0 0 0 3 442189
-0.002592 -0.000683 0.119271 0.591804 0.683260 0.729158 -0.062500 1 0 0 0 0 0 3 443173
-0.002592 -0.000683 0.119271 0.591811 0.683268 0.729167 -0.062500 1 0 0 0 0 0 3 444191
-0.002592 -0.000683 0.119271 0.591801 0.683272 0.729154 -0.062500 1 0 0 0 0 0 3 445175
-0.002592 -0.000683 0.119271 0.591803 0.683261 0.729159 -0.062500 1 0 0 0 0 0 3 446189
-0.002592 -0.000683 0.119271 0.591803 0.683259 0.729160 -0.062500 1 0 0 0 0 0 3 447173
-0.002592 -0.000683 0.119271 0.591803 0.683259 0.729160 -0.062500 1 0 0 0 0 0 3 448175
-0.002592 -0.000683 0.119271 0.591799 0.683270 0.729153 -0.062500 1 0 0 0 0 0 3 449189
-0.002592 -0.000683 0.119271 0.591810 0.683269 0.729166 -0.062500 1 0 0 0 0 0 3 450173
-0.002611 -0.000679 0.119281 0.855129 0.621877 0.591342 -0.062500 1 0 0 0 0 0 3 451188
-0.002620 -0.000677 0.119284 0.765415 0.642055 0.658874 -0.062500 1 0 0 0 0 0 3 452175
-0.002625 -0.000676 0.119285 0.699190 0.657473 0.693721 -0.062500 1 0 0 0 0 0 3 453205
-0.002627 -0.000675 0.119286 0.664211 0.665836 0.706930 -0.062500 1 0 0 0 0 0 3 454187
-0.002628 -0.000675 0.119286 0.646631 0.670089 0.711613 -0.062500 1 0 0 0 0 0 3 455172
-0.002629 -0.000675 0.119286 0.637852 0.672231 0.713248 -0.062500 1 0 0 0 0 0 3 456117
-0.002629 -0.000674 0.119286 0.633491 0.673321 0.713810 -0.062500 1 0 0 0 0 0 3 457106
-0.002629 -0.000674 0.119286 0.631301 0.673862 0.714007 -0.062500 1 0 0 0 0 0 3 458116
-0.002629 -0.000674 0.119286 0.630225 0.674121 0.714072 -0.062500 1 0 0 0 0 0 3 459106
-0.002629 -0.000674 0.119286 0.629669 0.674266 0.714095 -0.062500 1 0 0 0 0 0 3 460116
-0.002629 -0.000674 0.119286 0.629410 0.674340 0.714109 -0.062500 1 0 0 0 0 0 3 461106
-0.002629 -0.000674 0.119286 0.629270 0.674364 0.714107 -0.062500 1 0 0 0 0 0 3 462107
-0.002629 -0.000674 0.119286 0.629204 0.674379 0.714118 -0.062500 1 0 0 0 0 0 3 463115
-0.002629 -0.000674 0.119286 0.629161 0.674400 0.714111 -0.062500 1 0 0 0 0 0 3 464106
-0.002629 -0.000674 0.119286 0.629150 0.674393 0.714104 -0.062500 1 0 0 0 0 0 3 465114
-0.002629 -0.000674 0.119286 0.629146 0.674403 0.714116 -0.062500 1 0 0 0 0 0 3 466106
-0.002629 -0.000674 0.119286 0.629138 0.674396 0.714110 -0.062500 1 0 0 0 0 0 3 467115
-0.002629 -0.000674 0.119286 0.629137 0.674394 0.714110 -0.062500 1 0 0 0 0 0 3 468106
-0.002629 -0.000674 0.119286 0.629138 0.674394 0.714110 -0.062500 1 0 0 0 0 0 3 469124
-0.002629 -0.000674 0.119286 0.629134 0.674405 0.714103 -0.062500 1 0 0 0 0 0 3 470115
-0.002629 -0.000674 0.119286 0.629133 0.674407 0.714122 -0.062500 1 0 0 0 0 0 3 471117
-0.002629 -0.000674 0.119286 0.629137 0.674396 0.714111 -0.062500 1 0 0 0 0 0 3 472116
-0.002629 -0.000674 0.119286 0.629122 0.674409 0.714110 -0.062500 1 0 0 0 0 0 3 473127
-0.002629 -0.000674 0.119286 0.629136 0.674396 0.714110 -0.062500 1 0 0 0 0 0 3 474108
-0.002629 -0.000674 0.119286 0.629137 0.674394 0.714110 -0.062500 1 0 0 0 0 0 3 475122
-0.002629 -0.000674 0.119286 0.629138 0.674394 0.714110 -0.062500 1 0 0 0 0 0 3 476095
-0.002629 -0.000674 0.119286 0.629143 0.674414 0.714110 -0.062500 1 0 0 0 0 0 3 477122
-0.002629 -0.000674 0.119286 0.629127 0.674399 0.714116 -0.062500 1 0 0 0 0 0 3 478123
-0.002629 -0.000674 0.119286 0.629133 0.674406 0.714104 -0.062500 1 0 0 0 0 0 3 479122
-0.002629 -0.000674 0.119286 0.629125 0.674398 0.714115 -0.062500 1 0 0 0 0 0 3 480120
-0.002629 -0.000674 0.119286 0.629136 0.674394 0.714110 -0.062500 1 0 0 0 0 0 3 481121
-0.002629 -0.000674 0.119286 0.629137 0.674394 0.714110 -0.062500 1 0 0 0 0 0 3 482121
-0.002629 -0.000674 0.119286 0.629142 0.674414 0.714110 -0.062500 1 0 0 0 0 0 3 483129
-0.002629 -0.000674 0.119286 0.629126 0.674399 0.714116 -0.062500 1 0 0 0 0 0 3 484127
-0.002629 -0.000674 0.119286 0.629136 0.674394 0.714111 -0.062500 1 0 0 0 0 0 3 485126
-0.002648 -0.000670 0.119296 0.892585 0.612979 0.576435 -0.062500 1 0 0 0 0 0 3 486124
-0.002657 -0.000668 0.119299 0.802825 0.633181 0.643887 -0.062500 1 0 0 0 0 0 3 487124
-0.002662 -0.000667 0.119300 0.736542 0.648616 0.678708 -0.062500 1 0 0 0 0 0 3 488123
-0.002664 -0.000666 0.119301 0.701563 0.656957 0.691905 -0.062500 1 0 0 0 0 0 3 489121
-0.002665 -0.000666 0.119301 0.683965 0.661212 0.696585 -0.062500 1 0 0 0 0 0 3 490125
-0.002666 -0.000666 0.119301 0.675201 0.663360 0.698217 -0.062500 1 0 0 0 0 0 3 491122
-0.002666 -0.000666 0.119301 0.670841 0.664451 0.698777 -0.062500 1 0 0 0 0 0 3 492122
-0.002666 -0.000666 0.119301 0.668651 0.664992 0.698972 -0.062500 1 0 0 0 0 0 3 493121
-0.002666 -0.000666 0.119301 0.667563 0.665255 0.699043 -0.062500 1 0 0 0 0 0 3 494120
-0.002666 -0.000666 0.119301 0.667025 0.665405 0.699067 -0.062500 1 0 0 0 0 0 3 495122
-0.002666 -0.000666 0.119301 0.666740 0.665466 0.699074 -0.062500 1 0 0 0 0 0 3 496122
-0.002666 -0.000666 0.119301 0.666606 0.665497 0.699078 -0.062500 1 0 0 0 0 0 3 497121
-0.002666 -0.000666 0.119301 0.666548 0.665522 0.699076 -0.062500 1 0 0 0 0 0 3 498121
-0.002666 -0.000666 0.119301 0.666513 0.665520 0.699082 -0.062500 1 0 0 0 0 0 3 499122
-0.002666 -0.000666 0.119301 0.666496 0.665534 0.699082 -0.062500 1 0 0 0 0 0 3 500114
-0.002666 -0.000666 0.119301 0.666487 0.665527 0.699075 -0.062500 1 0 0 0 0 0 3 501092
-0.002666 -0.000666 0.119301 0.666487 0.665526 0.699074 -0.062500 1 0 0 0 0 0 3 502121
-0.002666 -0.000666 0.119301 0.666471 0.665540 0.699074 -0.062500 1 0 0 0 0 0 3 503121
-0.002666 -0.000666 0.119301 0.666481 0.665539 0.699087 -0.062500 1 0 0 0 0 0 3 504122
-0.002666 -0.000666 0.119301 0.666486 0.665527 0.699076 -0.062500 1 0 0 0 0 0 3 505121
-0.002666 -0.000666 0.119301 0.666472 0.665540 0.699074 -0.062500 1 0 0 0 0 0 3 506121
-0.002666 -0.000666 0.119301 0.666473 0.665530 0.699080 -0.062500 1 0 0 0 0 0 3 507091
-0.002666 -0.000666 0.119301 0.666473 0.665529 0.699081 -0.062500 1 0 0 0 0 0 3 508122
-0.002666 -0.000666 0.119301 0.666482 0.665537 0.699068 -0.062500 1 0 0 0 0 0 3 509120
-0.002666 -0.000666 0.119301 0.666482 0.665538 0.699087 -0.062500 1 0 0 0 0 0 3 510109
-0.002666 -0.000666 0.119301 0.666474 0.665530 0.699082 -0.062500 1 0 0 0 0 0 3 511118
-0.002685 -0.000661 0.119311 0.930071 0.604066 0.561544 -0.062500 1 0 0 0 0 0 3 512119
-0.002695 -0.000659 0.119314 0.840231 0.624297 0.628915 -0.062500 1 0 0 0 0 0 3 513120
-0.002699 -0.000658 0.119315 0.773934 0.639736 0.663703 -0.062500 1 0 0 0 0 0 3 514122
-0.002702 -0.000657 0.119316 0.738930 0.648084 0.676887 -0.062500 1 0 0 0 0 0 3 515122
-0.002703 -0.000657 0.119316 0.721332 0.652350 0.681565 -0.062500 1 0 0 0 0 0 3 516092
-0.002703 -0.000657 0.119316 0.712569 0.654489 0.683199 -0.062500 1 0 0 0 0 0 3 517121
-0.002704 -0.000657 0.119316 0.708188 0.655573 0.683756 -0.062500 1 0 0 0 0 0 3 518120
-0.002704 -0.000657 0.119316 0.706015 0.656118 0.683951 -0.062500 1 0 0 0 0 0 3 519090
-0.002704 -0.000657 0.119316 0.704916 0.656384 0.684028 -0.062500 1 0 0 0 0 0 3 520110
-0.002704 -0.000657 0.119316 0.704377 0.656536 0.684053 -0.062500 1 0 0 0 0 0 3 521119
-0.002704 -0.000657 0.119316 0.704103 0.656593 0.684053 -0.062500 1 0 0 0 0 0 3 522102
-0.002704 -0.000657 0.119316 0.703970 0.656624 0.684056 -0.062500 1 0 0 0 0 0 3 523114
-0.002704 -0.000657 0.119316 0.703913 0.656649 0.684054 -0.062500 1 0 0 0 0 0 3 524105
-0.002704 -0.000657 0.119316 0.703878 0.656648 0.684060 -0.062500 1 0 0 0 0 0 3 525113
-0.002704 -0.000657 0.119316 0.703849 0.656664 0.684066 -0.062500 1 0 0 0 0 0 3 526105
-0.002704 -0.000657 0.119316 0.703839 0.656657 0.684060 -0.062500 1 0 0 0 0 0 3 527112
-0.002704 -0.000657 0.119316 0.703838 0.656656 0.684060 -0.062500 1 0 0 0 0 0 3 528105
-0.002704 -0.000657 0.119316 0.703843 0.656676 0.684060 -0.062500 1 0 0 0 0 0 3 529112
-0.002704 -0.000657 0.119316 0.703839 0.656659 0.684060 -0.062500 1 0 0 0 0 0 3 530104
-0.002704 -0.000657 0.119316 0.703838 0.656656 0.684060 -0.062500 1 0 0 0 0 0 3 531112
-0.002704 -0.000657 0.119316 0.703835 0.656668 0.684053 -0.062500 1 0 0 0 0 0 3 532104
-0.002704 -0.000657 0.119316 0.703838 0.656657 0.684058 -0.062500 1 0 0 0 0 0 3 533114
-0.002704 -0.000657 0.119316 0.703847 0.656665 0.684066 -0.062500 1 0 0 0 0 0 3 534103
-0.002704 -0.000657 0.119316 0.703836 0.656669 0.684053 -0.062500 1 0 0 0 0 0 3 535104
-0.002704 -0.000657 0.119316 0.703839 0.656658 0.684059 -0.062500 1 0 0 0 0 0 3 536112
-0.002704 -0.000657 0.119316 0.703839 0.656656 0.684059 -0.062500 1 0 0 0 0 0 3 537112
-0.002704 -0.000657 0.119316 0.703839 0.656656 0.684059 -0.062500 1 0 0 0 0 0 3 538103
-0.002704 -0.000657 0.119316 0.703836 0.656667 0.684052 -0.062500 1 0 0 0 0 0 3 539112
-0.002704 -0.000657 0.119316 0.703835 0.656668 0.684072 -0.062500 1 0 0 0 0 0 3 540103
-0.002704 -0.000657 0.119316 0.703835 0.656669 0.684054 -0.062500 1 0 0 0 0 0 3 541127
-0.002704 -0.000657 0.119316 0.703838 0.656658 0.684059 -0.062500 1 0 0 0 0 0 3 542116
-0.002704 -0.000657 0.119316 0.703839 0.656656 0.684059 -0.062500 1 0 0 0 0 0 3 543135
-0.002704 -0.000657 0.119316 0.703839 0.656656 0.684059 -0.062500 1 0 0 0 0 0 3 544103
-0.002723 -0.000652 0.119326 0.967564 0.595182 0.546666 -0.062500 1 0 0 0 0 0 3 545124
-0.002732 -0.000650 0.119329 0.877655 0.615401 0.613962 -0.062500 1 0 0 0 0 0 3 546104
-0.002737 -0.000649 0.119330 0.811330 0.630854 0.648718 -0.062500 1 0 0 0 0 0 3 547125
-0.002739 -0.000648 0.119331 0.776314 0.639195 0.661891 -0.062500 1 0 0 0 0 0 3 548121
-0.002740 -0.000648 0.119331 0.758709 0.643461 0.666560 -0.062500 1 0 0 0 0 0 3 549119
-0.002741 -0.000648 0.119331 0.749936 0.645624 0.668195 -0.062500 1 0 0 0 0 0 3 550091
-0.002741 -0.000648 0.119331 0.745568 0.646697 0.668751 -0.062500 1 0 0 0 0 0 3 551121
-0.002741 -0.000648 0.119331 0.743383 0.647244 0.668951 -0.062500 1 0 0 0 0 0 3 552090
-0.002741 -0.000648 0.119331 0.742292 0.647520 0.669015 -0.062500 1 0 0 0 0 0 3 553120
-0.002741 -0.000648 0.119331 0.741756 0.647661 0.669044 -0.062500 1 0 0 0 0 0 3 554120
-0.002741 -0.000648 0.119331 0.741484 0.647717 0.669045 -0.062500 1 0 0 0 0 0 3 555120
-0.002741 -0.000648 0.119331 0.741338 0.647751 0.669054 -0.062500 1 0 0 0 0 0 3 556124
-0.002741 -0.000648 0.119331 0.741279 0.647776 0.669054 -0.062500 1 0 0 0 0 0 3 557115
-0.002741 -0.000648 0.119331 0.741244 0.647775 0.669059 -0.062500 1 0 0 0 0 0 3 558119
-0.002741 -0.000648 0.119331 0.741239 0.647786 0.669053 -0.062500 1 0 0 0 0 0 3 559120
-0.002741 -0.000648 0.119331 0.741220 0.647781 0.669052 -0.062500 1 0 0 0 0 0 3 560120
-0.002741 -0.000648 0.119331 0.741227 0.647788 0.669058 -0.062500 1 0 0 0 0 0 3 561112
-0.002741 -0.000648 0.119331 0.741208 0.647783 0.669059 -0.062500 1 0 0 0 0 0 3 562118
-0.002741 -0.000648 0.119331 0.741215 0.647792 0.669046 -0.062500 1 0 0 0 0 0 3 563090
-0.002741 -0.000648 0.119331 0.741206 0.647784 0.669057 -0.062500 1 0 0 0 0 0 3 564121
-0.002741 -0.000648 0.119331 0.741205 0.647783 0.669058 -0.062500 1 0 0 0 0 0 3 565119
-0.002741 -0.000648 0.119331 0.741225 0.647788 0.669060 -0.062500 1 0 0 0 0 0 3 566117
-0.002741 -0.000648 0.119331 0.741204 0.647795 0.669052 -0.062500 1 0 0 0 0 0 3 567120
-0.002741 -0.000648 0.119331 0.741217 0.647781 0.669052 -0.062500 1 0 0 0 0 0 3 568120
-0.002741 -0.000648 0.119331 0.741207 0.647782 0.669058 -0.062500 1 0 0 0 0 0 3 569120
-0.002741 -0.000648 0.119331 0.741214 0.647791 0.669046 -0.062500 1 0 0 0 0 0 3 570120
-0.002741 -0.000648 0.119331 0.741215 0.647792 0.669064 -0.062500 1 0 0 0 0 0 3 571090
-0.002741 -0.000648 0.119331 0.741207 0.647784 0.669060 -0.062500 1 0 0 0 0 0 3 572120
-0.002741 -0.000648 0.119331 0.741214 0.647792 0.669046 -0.062500 1 0 0 0 0 0 3 573118
-0.002741 -0.000648 0.119331 0.741206 0.647784 0.669057 -0.062500 1 0 0 0 0 0 3 574120
-0.002741 -0.000648 0.119331 0.741218 0.647780 0.669052 -0.062500 1 0 0 0 0 0 3 575117
-0.002741 -0.000648 0.119331 0.741203 0.647794 0.669051 -0.062500 1 0 0 0 0 0 3 576120
-0.002741 -0.000648 0.119331 0.741213 0.647793 0.669065 -0.062500 1 0 0 0 0 0 3 577119
-0.002741 -0.000648 0.119331 0.741218 0.647781 0.669053 -0.062500 1 0 0 0 0 0 3 578119
-0.002741 -0.000648 0.119331 0.741203 0.647794 0.669052 -0.062500 1 0 0 0 0 0 3 579119
-0.002741 -0.000648 0.119331 0.741217 0.647781 0.669052 -0.062500 1 0 0 0 0 0 3 580120
-0.002741 -0.000648 0.119331 0.741206 0.647782 0.669058 -0.062500 1 0 0 0 0 0 3 581107
-0.002741 -0.000648 0.119331 0.741214 0.647791 0.669045 -0.062500 1 0 0 0 0 0 3 582116
-0.002741 -0.000648 0.119331 0.741214 0.647792 0.669064 -0.062500 1 0 0 0 0 0 3 583118
-0.002741 -0.000648 0.119331 0.741219 0.647781 0.669053 -0.062500 1 0 0 0 0 0 3 584119
-0.002741 -0.000648 0.119331 0.741204 0.647794 0.669051 -0.062500 1 0 0 0 0 0 3 585120
-0.002741 -0.000648 0.119331 0.741205 0.647784 0.669058 -0.062500 1 0 0 0 0 0 3 586118
-0.002741 -0.000648 0.119331 0.741217 0.647780 0.669052 -0.062500 1 0 0 0 0 0 3 587120
-0.002741 -0.000648 0.119331 0.741206 0.647782 0.669058 -0.062500 1 0 0 0 0 0 3 588119
-0.002741 -0.000648 0.119331 0.741222 0.647800 0.669053 -0.062500 1 0 0 0 0 0 3 589117
-0.002741 -0.000648 0.119331 0.741207 0.647785 0.669058 -0.062500 1 0 0 0 0 0 3 590089
-0.002741 -0.000648 0.119331 0.741218 0.647780 0.669052 -0.062500 1 0 0 0 0 0 3 591118
-0.002741 -0.000648 0.119331 0.741203 0.647794 0.669051 -0.062500 1 0 0 0 0 0 3 592119
-0.002741 -0.000648 0.119331 0.741205 0.647784 0.669058 -0.062500 1 0 0 0 0 0 3 593105
-0.002741 -0.000648 0.119331 0.741225 0.647788 0.669060 -0.062500 1 0 0 0 0 0 3 594113
-0.002741 -0.000648 0.119331 0.741204 0.647795 0.669052 -0.062500 1 0 0 0 0 0 3 595109
-0.002741 -0.000648 0.119331 0.741217 0.647781 0.669052 -0.062500 1 0 0 0 0 0 3 596112
-0.002741 -0.000648 0.119331 0.741207 0.647782 0.669058 -0.062500 1 0 0 0 0 0 3 597102
-0.002741 -0.000648 0.119331 0.741214 0.647791 0.669046 -0.062500 1 0 0 0 0 0 3 598111
-0.002741 -0.000648 0.119331 0.741214 0.647792 0.669064 -0.062500 1 0 0 0 0 0 3 599101
-0.002741 -0.000648 0.119331 0.741219 0.647781 0.669053 -0.062500 1 0 0 0 0 0 3 600110
-0.002741 -0.000648 0.119331 0.741204 0.647794 0.669051 -0.062500 1 0 0 0 0 0 3 601102
-0.002741 -0.000648 0.119331 0.741205 0.647784 0.669058 -0.062500 1 0 0 0 0 0 3 602112
-0.002741 -0.000648 0.119331 0.741217 0.647780 0.669052 -0.062500 1 0 0 0 0 0 3 603102
-0.002741 -0.000648 0.119331 0.741203 0.647794 0.669051 -0.062500 1 0 0 0 0 0 3 604102
-0.002741 -0.000648 0.119331 0.741225 0.647790 0.669059 -0.062500 1 0 0 0 0 0 3 605110
-0.002741 -0.000648 0.119331 0.741208 0.647784 0.669059 -0.062500 1 0 0 0 0 0 3 606101
-0.002741 -0.000648 0.119331 0.741215 0.647792 0.669046 -0.062500 1 0 0 0 0 0 3 607110
-0.002741 -0.000648 0.119331 0.741206 0.647784 0.669057 -0.062500 1 0 0 0 0 0 3 608101
-0.002741 -0.000648 0.119331 0.741205 0.647783 0.669059 -0.062500 1 0 0 0 0 0 3 609109
-0.002741 -0.000648 0.119331 0.741214 0.647791 0.669046 -0.062500 1 0 0 0 0 0 3 610101
-0.002741 -0.000648 0.119331 0.741214 0.647792 0.669064 -0.062500 1 0 0 0 0 0 3 611112
-0.002741 -0.000648 0.119331 0.741218 0.647781 0.669053 -0.062500 1 0 0 0 0 0 3 612110
-0.002741 -0.000648 0.119331 0.741203 0.647794 0.669051 -0.062500 1 0 0 0 0 0 3 613108
-0.002741 -0.000648 0.119331 0.741217 0.647781 0.669051 -0.062500 1 0 0 0 0 0 3 614112
-0.002741 -0.000648 0.119331 0.741207 0.647782 0.669058 -0.062500 1 0 0 0 0 0 3 615103
-0.002741 -0.000648 0.119331 0.741205 0.647782 0.669059 -0.062500 1 0 0 0 0 0 3 616118
-0.002741 -0.000648 0.119331 0.741222 0.647800 0.669053 -0.062500 1 0 0 0 0 0 3 617110
-0.002741 -0.000648 0.119331 0.741207 0.647785 0.669058 -0.062500 1 0 0 0 0 0 3 618117
-0.002741 -0.000648 0.119331 0.741218 0.647780 0.669053 -0.062500 1 0 0 0 0 0 3 619120
-0.002741 -0.000648 0.119331 0.741203 0.647794 0.669051 -0.062500 1 0 0 0 0 0 3 620120
-0.002741 -0.000648 0.119331 0.741217 0.647781 0.669051 -0.062500 1 0 0 0 0 0 3 621117
-0.002741 -0.000648 0.119331 0.741215 0.647791 0.669065 -0.062500 1 0 0 0 0 0 3 622106
-0.002741 -0.000648 0.119331 0.741215 0.647792 0.669046 -0.062500 1 0 0 0 0 0 3 623117
-0.002741 -0.000648 0.119331 0.741207 0.647784 0.669057 -0.062500 1 0 0 0 0 0 3 624119
-0.002741 -0.000648 0.119331 0.741205 0.647783 0.669059 -0.062500 1 0 0 0 0 0 3 625118
-0.002741 -0.000648 0.119331 0.741214 0.647791 0.669046 -0.062500 1 0 0 0 0 0 3 626126
-0.002741 -0.000648 0.119331 0.741214 0.647792 0.669064 -0.062500 1 0 0 0 0 0 3 627120
-0.002741 -0.000648 0.119331 0.741219 0.647781 0.669053 -0.062500 1 0 0 0 0 0 3 628118
-0.002741 -0.000648 0.119331 0.741204 0.647794 0.669052 -0.062500 1 0 0 0 0 0 3 629116
-0.002741 -0.000648 0.119331 0.741217 0.647781 0.669052 -0.062500 1 0 0 0 0 0 3 630118
-0.002741 -0.000648 0.119331 0.741207 0.647782 0.669058 -0.062500 1 0 0 0 0 0 3 631117
-0.002741 -0.000648 0.119331 0.741202 0.647794 0.669052 -0.062500 1 0 0 0 0 0 3 632104
-0.002741 -0.000648 0.119331 0.741225 0.647790 0.669059 -0.062500 1 0 0 0 0 0 3 633117
-0.002741 -0.000648 0.119331 0.741208 0.647784 0.669059 -0.062500 1 0 0 0 0 0 3 634088
-0.002741 -0.000648 0.119331 0.741214 0.647792 0.669046 -0.062500 1 0 0 0 0 0 3 635117
-0.002741 -0.000648 0.119331 0.741206 0.647784 0.669057 -0.062500 1 0 0 0 0 0 3 636118
-0.002741 -0.000648 0.119331 0.741218 0.647780 0.669052 -0.062500 1 0 0 0 0 0 3 637101
-0.002741 -0.000648 0.119331 0.741207 0.647782 0.669058 -0.062500 1 0 0 0 0 0 3 638117
-0.002741 -0.000648 0.119331 0.741210 0.647803 0.669059 -0.062500 1 0 0 0 0 0 3 639111
-0.002741 -0.000648 0.119331 0.741218 0.647782 0.669053 -0.062500 1 0 0 0 0 0 3 640118
-0.002741 -0.000648 0.119331 0.741207 0.647783 0.669058 -0.062500 1 0 0 0 0 0 3 641118
-0.002741 -0.000648 0.119331 0.741214 0.647791 0.669046 -0.062500 1 0 0 0 0 0 3 642117
-0.002741 -0.000648 0.119331 0.741206 0.647784 0.669057 -0.062500 1 0 0 0 0 0 3 643117
-0.002741 -0.000648 0.119331 0.741217 0.647780 0.669052 -0.062500 1 0 0 0 0 0 3 644089
-0.002741 -0.000648 0.119331 0.741211 0.647802 0.669058 -0.062500 1 0 0 0 0 0 3 645088
-0.002741 -0.000648 0.119331 0.741218 0.647782 0.669052 -0.062500 1 0 0 0 0 0 3 646116
-0.002741 -0.000648 0.119331 0.741207 0.647783 0.669058 -0.062500 1 0 0 0 0 0 3 647087
-0.002741 -0.000648 0.119331 0.741202 0.647794 0.669052 -0.062500 1 0 0 0 0 0 3 648118
-0.002741 -0.000648 0.119331 0.741217 0.647781 0.669052 -0.062500 1 0 0 0 0 0 3 649116
-0.002760 -0.000643 0.119341 1.005069 0.586263 0.531809 -0.062500 1 0 0 0 0 0 3 650116
-0.002769 -0.000641 0.119344 0.915105 0.606494 0.599019 -0.062500 1 0 0 0 0 0 3 651087
-0.002774 -0.000640 0.119345 0.848739 0.621979 0.633742 -0.062500 1 0 0 0 0 0 3 652087
-0.002776 -0.000639 0.119346 0.813709 0.630315 0.646901 -0.062500 1 0 0 0 0 0 3 653104
-0.002777 -0.000639 0.119346 0.796106 0.634591 0.651568 -0.062500 1 0 0 0 0 0 3 654105
-0.002778 -0.000639 0.119346 0.787333 0.636744 0.653205 -0.062500 1 0 0 0 0 0 3 655108
-0.002778 -0.000639 0.119346 0.782952 0.637819 0.653766 -0.062500 1 0 0 0 0 0 3 656113
-0.002778 -0.000639 0.119346 0.780778 0.638364 0.653960 -0.062500 1 0 0 0 0 0 3 657116
-0.002779 -0.000639 0.119346 0.779688 0.638639 0.654022 -0.062500 1 0 0 0 0 0 3 658120
-0.002779 -0.000639 0.119346 0.779132 0.638774 0.654050 -0.062500 1 0 0 0 0 0 3 659114
-0.002779 -0.000639 0.119346 0.778872 0.638848 0.654065 -0.062500 1 0 0 0 0 0 3 660117
-0.002779 -0.000639 0.119346 0.778733 0.638872 0.654062 -0.062500 1 0 0 0 0 0 3 661117
-0.002779 -0.000639 0.119346 0.778678 0.638884 0.654067 -0.062500 1 0 0 0 0 0 3 662116
-0.002779 -0.000639 0.119346 0.778637 0.638904 0.654060 -0.062500 1 0 0 0 0 0 3 663116
-0.002779 -0.000639 0.119346 0.778615 0.638900 0.654058 -0.062500 1 0 0 0 0 0 3 664130
-0.002773 -0.000657 0.119356 0.705445 0.892569 0.507606 -0.062500 1 0 0 0 0 0 3 665124
-0.002771 -0.000666 0.119360 0.728453 0.807031 0.579316 -0.062500 1 0 0 0 0 0 3 666114
-0.002769 -0.000671 0.119361 0.746821 0.743245 0.616374 -0.062500 1 0 0 0 0 0 3 667125
-0.002769 -0.000673 0.119362 0.757024 0.709330 0.630426 -0.062500 1 0 0 0 0 0 3 668116
-0.002768 -0.000674 0.119362 0.762337 0.692190 0.635406 -0.062500 1 0 0 0 0 0 3 669124
-0.002768 -0.000674 0.119362 0.765044 0.683625 0.637143 -0.062500 1 0 0 0 0 0 3 670113
-0.002768 -0.000675 0.119362 0.766410 0.679339 0.637746 -0.062500 1 0 0 0 0 0 3 671114
-0.002768 -0.000675 0.119362 0.767112 0.677198 0.637953 -0.062500 1 0 0 0 0 0 3 672123
-0.002768 -0.000675 0.119362 0.767456 0.676124 0.638018 -0.062500 1 0 0 0 0 0 3 673113
-0.002768 -0.000675 0.119362 0.767631 0.675591 0.638051 -0.062500 1 0 0 0 0 0 3 674124
-0.002768 -0.000675 0.119362 0.767723 0.675330 0.638061 -0.062500 1 0 0 0 0 0 3 675113
-0.002768 -0.000675 0.119362 0.767764 0.675201 0.638069 -0.062500 1 0 0 0 0 0 3 676132
-0.002768 -0.000675 0.119362 0.767787 0.675126 0.638071 -0.062500 1 0 0 0 0 0 3 677112
-0.002768 -0.000675 0.119362 0.767796 0.675098 0.638064 -0.062500 1 0 0 0 0 0 3 678122
-0.002768 -0.000675 0.119362 0.767804 0.675074 0.638057 -0.062500 1 0 0 0 0 0 3 679113
-0.002768 -0.000675 0.119362 0.767816 0.675070 0.638070 -0.062500 1 0 0 0 0 0 3 680123
-0.002768 -0.000675 0.119362 0.767809 0.675061 0.638064 -0.062500 1 0 0 0 0 0 3 681113
-0.002768 -0.000675 0.119362 0.767808 0.675060 0.638063 -0.062500 1 0 0 0 0 0 3 682122
-0.002768 -0.000675 0.119362 0.767808 0.675060 0.638063 -0.062500 1 0 0 0 0 0 3 683112
-0.002768 -0.000675 0.119362 0.767816 0.675069 0.638070 -0.062500 1 0 0 0 0 0 3 684107
-0.002768 -0.000675 0.119362 0.767809 0.675061 0.638064 -0.062500 1 0 0 0 0 0 3 685101
-0.002768 -0.000675 0.119362 0.767808 0.675060 0.638063 -0.062500 1 0 0 0 0 0 3 686108
-0.002768 -0.000675 0.119362 0.767808 0.675060 0.638063 -0.062500 1 0 0 0 0 0 3 687107
-0.002768 -0.000675 0.119362 0.767808 0.675060 0.638063 -0.062500 1 0 0 0 0 0 3 688099
-0.002768 -0.000675 0.119362 0.767816 0.675069 0.638070 -0.062500 1 0 0 0 0 0 3 689108
-0.002768 -0.000675 0.119362 0.767809 0.675062 0.638064 -0.062500 1 0 0 0 0 0 3 690112
-0.002768 -0.000675 0.119362 0.767812 0.675049 0.638070 -0.062500 1 0 0 0 0 0 3 691099
-0.002768 -0.000675 0.119362 0.767809 0.675059 0.638064 -0.062500 1 0 0 0 0 0 3 692107
-0.002768 -0.000675 0.119362 0.767808 0.675060 0.638063 -0.062500 1 0 0 0 0 0 3 693116
-0.002768 -0.000675 0.119362 0.767808 0.675060 0.638063 -0.062500 1 0 0 0 0 0 3 694111
-0.002768 -0.000675 0.119362 0.767816 0.675069 0.638070 -0.062500 1 0 0 0 0 0 3 695116
-0.002768 -0.000675 0.119362 0.767809 0.675061 0.638064 -0.062500 1 0 0 0 0 0 3 696110
-0.002768 -0.000675 0.119362 0.767808 0.675061 0.638063 -0.062500 1 0 0 0 0 0 3 697107
-0.002768 -0.000675 0.119362 0.767808 0.675061 0.638063 -0.062500 1 0 0 0 0 0 3 698104
-0.002768 -0.000675 0.119362 0.767808 0.675061 0.638063 -0.062500 1 0 0 0 0 0 3 699106
-0.002768 -0.000675 0.119362 0.767811 0.675049 0.638070 -0.062500 1 0 0 0 0 0 3 700106
-0.002768 -0.000675 0.119362 0.767816 0.675067 0.638071 -0.062500 1 0 0 0 0 0 3 701105
-0.002768 -0.000675 0.119362 0.767809 0.675061 0.638064 -0.062500 1 0 0 0 0 0 3 702087
-0.002768 -0.000675 0.119362 0.767808 0.675060 0.638063 -0.062500 1 0 0 0 0 0 3 703102
-0.002768 -0.000675 0.119362 0.767808 0.675060 0.638063 -0.062500 1 0 0 0 0 0 3 704096
-0.002768 -0.000675 0.119362 0.767808 0.675060 0.638063 -0.062500 1 0 0 0 0 0 3 705106
-0.002768 -0.000675 0.119362 0.767816 0.675069 0.638070 -0.062500 1 0 0 0 0 0 3 706111
-0.002768 -0.000675 0.119362 0.767809 0.675062 0.638064 -0.062500 1 0 0 0 0 0 3 707106
-0.002768 -0.000675 0.119362 0.767808 0.675061 0.638063 -0.062500 1 0 0 0 0 0 3 708106
-0.002768 -0.000675 0.119362 0.767808 0.675061 0.638063 -0.062500 1 0 0 0 0 0 3 709102
-0.002768 -0.000675 0.119362 0.767811 0.675049 0.638070 -0.062500 1 0 0 0 0 0 3 710104
-0.002768 -0.000675 0.119362 0.767808 0.675059 0.638064 -0.062500 1 0 0 0 0 0 3 711104
-0.002768 -0.000675 0.119362 0.767816 0.675068 0.638070 -0.062500 1 0 0 0 0 0 3 712105
-0.002768 -0.000675 0.119362 0.767809 0.675061 0.638064 -0.062500 1 0 0 0 0 0 3 713103
-0.002787 -0.000671 0.119372 1.031787 0.613528 0.500882 -0.062500 1 0 0 0 0 0 3 714103
-0.002796 -0.000668 0.119375 0.062534 -0.071101 0.568063 -0.062500 0 0 0 0 0 0 3 715103
-0.002801 -0.000667 0.119376 -0.008490 -0.054503 0.602773 -0.062500 0 0 0 0 0 0 3 716105
-0.002803 -0.000667 0.119377 -0.045836 -0.045569 0.615917 -0.062500 0 0 0 0 0 0 3 717104
-0.002804 -0.000666 0.119377 -0.064606 -0.041033 0.620590 -0.062500 0 0 0 0 0 0 3 718103
-0.002805 -0.000666 0.119377 -0.073947 -0.038730 0.622213 -0.062500 0 0 0 0 0 0 3 719103
-0.002805 -0.000666 0.119377 -0.078606 -0.037574 0.622778 -0.062500 0 0 0 0 0 0 3 720105
-0.002818 -0.000680 0.119366 0.081994 0.137743 0.776856 -0.062500 0 0 0 0 0 0 3 721107
-0.002843 -0.000682 0.119372 0.262407 0.011373 0.564658 -0.062500 0 0 0 0 0 0 3 722103
-0.002863 -0.000715 0.119373 0.210007 0.393650 0.600467 -0.062500 0 0 0 0 0 0 3 723103
-0.002892 -0.000727 0.119384 0.320511 0.162020 0.479897 -0.062500 0 0 0 0 0 0 3 724105
-0.002920 -0.000746 0.119407 0.320477 0.239332 0.269806 -0.062500 0 0 0 0 0 0 3 725104
-0.002946 -0.000770 0.119405 0.298206 0.292707 0.599381 -0.062500 0 0 0 0 0 0 3 726102
-0.002973 -0.000795 0.119424 0.303497 0.326112 0.326633 -0.062500 0 0 0 0 0 0 3 727087
-0.003005 -0.000803 0.119440 0.355160 0.104680 0.321515 -0.062500 0 0 0 0 0 0 3 728087
-0.003015 -0.000825 0.119456 0.083272 0.264615 0.310309 -0.062500 0 0 0 0 0 0 3 729102
-0.003039 -0.000832 0.119472 0.230327 0.078401 0.305715 -0.062500 0 0 0 0 0 0 3 730085
-0.003059 -0.000867 0.119476 0.175025 0.427129 0.440418 -0.062500 0 0 0 0 0 0 3 731105
-0.003087 -0.000880 0.119488 0.290939 0.178007 0.356420 -0.062500 0 0 0 0 0 0 3 732097
-0.003101 -0.000886 0.119492 0.116088 0.067929 0.441700 -0.062500 0 0 0 0 0 0 3 733108
-0.003122 -0.000903 0.119513 0.184633 0.193869 0.200514 -0.062500 0 0 0 0 0 0 3 734085
-0.003151 -0.000907 0.119530 0.299862 0.037761 0.217715 -0.062500 0 0 0 0 0 0 3 735102
-0.003165 -0.000909 0.119536 0.120072 -0.004870 0.361151 -0.062500 0 0 0 0 0 0 3 736106
-0.003186 -0.000924 0.119559 0.186523 0.157182 0.142687 -0.062500 0 0 0 0 0 0 3 737085
-0.003209 -0.000945 0.119555 0.197923 0.247563 0.459181 -0.062500 0 0 0 0 0 0 3 738100
-0.003239 -0.000951 0.119564 0.300750 0.065392 0.327098 -0.062500 0 0 0 0 0 0 3 739100
-0.003254 -0.000954 0.119567 0.112724 0.007997 0.384198 -0.062500 0 0 0 0 0 0 3 740104
-0.003288 -0.000982 0.119577 0.336486 0.336503 0.288208 -0.062500 0 0 0 0 0 0 3 741102
-0.003323 -0.000992 0.119590 0.384777 0.125359 0.225871 -0.062500 0 0 0 0 0 0 3 742103
-0.003341 -0.000997 0.119594 0.155465 0.039260 0.328128 -0.062500 0 0 0 0 0 0 3 743100
-0.003369 -0.000995 0.119606 0.263576 -0.058584 0.240476 -0.062500 0 0 0 0 0 0 3 744102
-0.003395 -0.001007 0.119598 0.254025 0.117879 0.480351 -0.062500 0 0 0 0 0 0 3 745123
-0.003427 -0.001009 0.119605 0.311961 -0.006613 0.309589 -0.062500 0 0 0 0 0 0 3 746094
-0.003456 -0.001023 0.119597 0.271119 0.143292 0.507491 -0.062500 0 0 0 0 0 0 3 747100
-0.003470 -0.001031 0.119594 0.083455 0.066117 0.455943 -0.062500 0 0 0 0 0 0 3 748105
-0.003491 -0.001048 0.119613 0.151404 0.191528 0.145181 -0.062500 0 0 0 0 0 0 3 749096
-0.003514 -0.001070 0.119608 0.174361 0.262727 0.426995 -0.062500 0 0 0 0 0 0 3 750106
-0.003544 -0.001077 0.119616 0.277638 0.069969 0.282804 -0.062500 0 0 0 0 0 0 3 751097
-0.003572 -0.001093 0.119608 0.250496 0.181002 0.491145 -0.062500 0 0 0 0 0 0 3 752105
-0.003605 -0.001097 0.119615 0.317499 0.027198 0.308306 -0.062500 0 0 0 0 0 0 3 753096
-0.003621 -0.001099 0.119617 0.090425 -0.020156 0.345336 -0.062500 0 0 0 0 0 0 3 754090
-0.003661 -0.001109 0.119616 0.371729 0.079300 0.390262 -0.062500 0 0 0 0 0 0 3 755106
-0.003680 -0.001114 0.119616 0.142543 0.024841 0.388564 -0.062500 0 0 0 0 0 0 3 756097
-0.003709 -0.001112 0.119625 0.238485 -0.070107 0.251786 -0.062500 0 0 0 0 0 0 3 757106
-0.003736 -0.001124 0.119617 0.219505 0.105892 0.473234 -0.062500 0 0 0 0 0 0 3 758105
-0.003764 -0.001144 0.119635 0.225286 0.223352 0.150497 -0.062500 0 0 0 0 0 0 3 759096
-0.003777 -0.001154 0.119641 0.045010 0.103929 0.260284 -0.062500 0 0 0 0 0 0 3 760105
-0.003815 -0.001168 0.119641 0.347541 0.143183 0.343574 -0.062500 0 0 0 0 0 0 3 761095
-0.003834 -0.001175 0.119641 0.111277 0.050873 0.355629 -0.062500 0 0 0 0 0 0 3 762115
-0.003875 -0.001187 0.119639 0.374743 0.113208 0.381393 -0.062500 0 0 0 0 0 0 3 763102
-0.003896 -0.001194 0.119639 0.135013 0.038980 0.370774 -0.062500 0 0 0 0 0 0 3 764111
-0.003925 -0.001192 0.119648 0.225918 -0.066059 0.231359 -0.062500 0 0 0 0 0 0 3 765089
-0.003952 -0.001205 0.119640 0.203362 0.104576 0.451879 -0.062500 0 0 0 0 0 0 3 766114
-0.003979 -0.001225 0.119657 0.208521 0.219819 0.129063 -0.062500 0 0 0 0 0 0 3 767094
-0.004005 -0.001248 0.119652 0.187852 0.272251 0.395710 -0.062500 0 0 0 0 0 0 3 768119
-0.004037 -0.001256 0.119660 0.267058 0.068862 0.245496 -0.062500 0 0 0 0 0 0 3 769115
-0.004053 -0.001259 0.119662 0.045948 -0.005249 0.293679 -0.062500 0 0 0 0 0 0 3 770112
-0.004093 -0.001270 0.119662 0.330654 0.080047 0.345156 -0.062500 0 0 0 0 0 0 3 771111
-0.004112 -0.001275 0.119661 0.103210 0.019160 0.343526 -0.062500 0 0 0 0 0 0 3 772116
-0.004154 -0.001287 0.119659 0.355486 0.093256 0.365987 -0.062500 0 0 0 0 0 0 3 773111
-0.004174 -0.001293 0.119659 0.113054 0.025669 0.352779 -0.062500 0 0 0 0 0 0 3 774113
-0.004199 -0.001309 0.119678 0.135970 0.161198 0.067710 -0.062500 0 0 0 0 0 0 3 775082
-0.004223 -0.001331 0.119674 0.136539 0.237493 0.359226 -0.062500 0 0 0 0 0 0 3 776116
-0.004254 -0.001337 0.119682 0.229118 0.047861 0.218989 -0.062500 0 0 0 0 0 0 3 777117
-0.004270 -0.001341 0.119684 0.014322 -0.018919 0.270108 -0.062500 0 0 0 0 0 0 3 778118
-0.004309 -0.001351 0.119683 0.302371 0.069620 0.323901 -0.062500 0 0 0 0 0 0 3 779116
-0.004348 -0.001352 0.119693 0.325688 -0.046723 0.189684 -0.062500 0 0 0 0 0 0 3 780115
-0.004379 -0.001365 0.119684 0.234171 0.108416 0.410187 -0.062500 0 0 0 0 0 0 3 781112
-0.004414 -0.001368 0.119691 0.270858 -0.021547 0.233033 -0.062500 0 0 0 0 0 0 3 782108
-0.004458 -0.001396 0.119702 0.387307 0.301641 0.151131 -0.062500 0 0 0 0 0 0 3 783081
-0.004480 -0.001410 0.119705 0.093293 0.143326 0.231639 -0.062500 0 0 0 0 0 0 3 784113
-0.004522 -0.001426 0.119705 0.333149 0.151216 0.297728 -0.062500 0 0 0 0 0 0 3 785112
-0.004543 -0.001434 0.119704 0.082532 0.048889 0.299054 -0.062500 0 0 0 0 0 0 3 786112
-0.004585 -0.001447 0.119702 0.329294 0.101976 0.324985 -0.062500 0 0 0 0 0 0 3 787112
-0.004601 -0.001471 0.119712 0.014104 0.261767 0.165415 -0.062500 0 0 0 0 0 0 3 788113
-0.004640 -0.001493 0.119713 0.280324 0.230484 0.257035 -0.062500 0 0 0 0 0 0 3 789083
-0.004679 -0.001499 0.119723 0.301830 0.032527 0.146234 -0.062500 0 0 0 0 0 0 3 790114
-0.004711 -0.001515 0.119715 0.189707 0.138569 0.375844 -0.062500 0 0 0 0 0 0 3 791111
-0.004746 -0.001519 0.119722 0.227391 -0.012752 0.202145 -0.062500 0 0 0 0 0 0 3 792114
-0.004763 -0.001520 0.119724 0.001432 -0.052758 0.238858 -0.062500 0 0 0 0 0 0 3 793238
-0.004804 -0.001530 0.119723 0.274173 0.045678 0.290424 -0.062500 0 0 0 0 0 0 3 794235
-0.004831 -0.001567 0.119721 0.132890 0.402247 0.299999 -0.062500 0 0 0 0 0 0 3 795239
-0.004864 -0.001580 0.119730 0.192506 0.143986 0.158082 -0.062500 0 0 0 0 0 0 3 796236
-0.004911 -0.001596 0.119731 0.373117 0.136003 0.246045 -0.062500 0 0 0 0 0 0 3 797237
-0.004935 -0.001604 0.119731 0.082411 0.034165 0.262700 -0.062500 0 0 0 0 0 0 3 798236
-0.004979 -0.001616 0.119729 0.307408 0.087436 0.297124 -0.062500 0 0 0 0 0 0 3 799236
-0.005000 -0.001623 0.119728 0.048228 0.010469 0.283857 -0.062500 0 0 0 0 0 0 3 800236
-0.005038 -0.001653 0.119736 0.223717 0.313555 0.162130 -0.062500 0 0 0 0 0 0 3 801236
-0.005056 -0.001668 0.119739 -0.002685 0.146490 0.215292 -0.062500 0 0 0 0 0 0 3 802224
-0.005097 -0.001684 0.119738 0.263201 0.145543 0.274192 -0.062500 0 0 0 0 0 0 3 803235
-0.005136 -0.001688 0.119747 0.257610 -0.023808 0.140191 -0.062500 0 0 0 0 0 0 3 804230
-0.005156 -0.001690 0.119750 -0.000877 -0.065135 0.199382 -0.062500 0 0 0 0 0 0 3 805239
-0.005197 -0.001699 0.119748 0.254009 0.032606 0.262076 -0.062500 0 0 0 0 0 0 3 806235
-0.005230 -0.001718 0.119736 0.163881 0.150475 0.419976 -0.062500 0 0 0 0 0 0 3 807235
-0.005266 -0.001722 0.119742 0.196190 -0.011307 0.208462 -0.062500 0 0 0 0 0 0 3 808239
-0.005310 -0.001751 0.119751 0.307234 0.293534 0.116366 -0.062500 0 0 0 0 0 0 3 809235
-0.005332 -0.001766 0.119755 0.009157 0.126680 0.188032 -0.062500 0 0 0 0 0 0 3 810109
-0.005375 -0.001782 0.119754 0.247097 0.128853 0.255865 -0.062500 0 0 0 0 0 0 3 811234
-0.005396 -0.001790 0.119753 -0.004301 0.025084 0.253367 -0.062500 0 0 0 0 0 0 3 812235
-0.005438 -0.001803 0.119751 0.242044 0.076086 0.282821 -0.062500 0 0 0 0 0 0 3 813235
-0.005459 -0.001809 0.119750 -0.006310 -0.001355 0.265330 -0.062500 0 0 0 0 0 0 3 814222
-0.005501 -0.001821 0.119747 0.241207 0.062800 0.289777 -0.062500 0 0 0 0 0 0 3 815232
-0.005517 -0.001845 0.119756 -0.073023 0.230267 0.125399 -0.062500 0 0 0 0 0 0 3 816221
-0.005556 -0.001866 0.119757 0.179478 0.195353 0.220014 -0.062500 0 0 0 0 0 0 3 817228
-0.005608 -0.001885 0.119755 0.360353 0.170307 0.270810 -0.062500 0 0 0 0 0 0 3 818220
-0.005633 -0.001895 0.119754 0.046861 0.043890 0.258528 -0.062500 0 0 0 0 0 0 3 819228
-0.005677 -0.001908 0.119751 0.258592 0.082196 0.285569 -0.062500 0 0 0 0 0 0 3 820219
-0.005700 -0.001915 0.119751 -0.013256 -0.002307 0.265949 -0.062500 0 0 0 0 0 0 3 821219
-0.005742 -0.001927 0.119748 0.225314 0.058404 0.291017 -0.062500 0 0 0 0 0 0 3 822228
-0.005778 -0.001947 0.119766 0.140027 0.161026 -0.001822 -0.062500 0 0 0 0 0 0 3 823219
-0.005807 -0.001970 0.119761 0.053434 0.210832 0.283426 -0.062500 0 0 0 0 0 0 3 824103
-0.005842 -0.001977 0.119768 0.106715 0.009396 0.141896 -0.062500 0 0 0 0 0 0 3 825219
-0.005871 -0.001994 0.119759 0.043994 0.112922 0.350678 -0.062500 0 0 0 0 0 0 3 826229
-0.005905 -0.001998 0.119765 0.103956 -0.041358 0.169596 -0.062500 0 0 0 0 0 0 3 827219
-0.005934 -0.002013 0.119755 0.043034 0.087409 0.363268 -0.062500 0 0 0 0 0 0 3 828105
-0.005968 -0.002016 0.119761 0.084682 -0.059686 0.176843 -0.062500 0 0 0 0 0 0 3 829220
-0.005997 -0.002030 0.119751 0.023770 0.075352 0.368600 -0.062500 0 0 0 0 0 0 3 830229
-0.006026 -0.002052 0.119767 0.018730 0.175686 0.037077 -0.062500 0 0 0 0 0 0 3 831218
-0.006052 -0.002075 0.119761 -0.018934 0.215730 0.298910 -0.062500 0 0 0 0 0 0 3 832103
-0.006097 -0.002096 0.119756 0.217851 0.179174 0.312229 -0.062500 0 0 0 0 0 0 3 833233
-0.006139 -0.002101 0.119764 0.205242 -0.014959 0.147986 -0.062500 0 0 0 0 0 0 3 834226
-0.006172 -0.002117 0.119754 0.066487 0.090823 0.355936 -0.062500 0 0 0 0 0 0 3 835234
-0.006208 -0.002121 0.119760 0.097059 -0.058332 0.175480 -0.062500 0 0 0 0 0 0 3 836227
-0.006238 -0.002136 0.119751 0.014026 0.071562 0.369332 -0.062500 0 0 0 0 0 0 3 837240
-0.006272 -0.002139 0.119756 0.068028 -0.068360 0.183218 -0.062500 0 0 0 0 0 0 3 838240
-0.006302 -0.002153 0.119746 0.002333 0.067001 0.374972 -0.062500 0 0 0 0 0 0 3 839238
-0.006336 -0.002156 0.119752 0.062359 -0.070662 0.188188 -0.062500 0 0 0 0 0 0 3 840237
-0.006365 -0.002171 0.119742 -0.000627 0.065764 0.379668 -0.062500 0 0 0 0 0 0 3 841235
-0.006394 -0.002192 0.119758 -0.023861 0.161765 0.048555 -0.062500 0 0 0 0 0 0 3 842237
-0.006420 -0.002215 0.119752 -0.063176 0.201724 0.310160 -0.062500 0 0 0 0 0 0 3 843235
-0.006453 -0.002223 0.119758 0.018265 -0.004306 0.159949 -0.062500 0 0 0 0 0 0 3 844111
-0.006481 -0.002239 0.119749 -0.033096 0.095881 0.365393 -0.062500 0 0 0 0 0 0 3 845214
-0.006515 -0.002243 0.119755 0.035329 -0.059159 0.183648 -0.062500 0 0 0 0 0 0 3 846233
-0.006563 -0.002254 0.119754 0.229668 0.010363 0.251854 -0.062500 0 0 0 0 0 0 3 847238
-0.006587 -0.002259 0.119753 -0.064194 -0.050825 0.251616 -0.062500 0 0 0 0 0 0 3 848117
-0.006626 -0.002289 0.119761 0.073935 0.253279 0.145174 -0.062500 0 0 0 0 0 0 3 849218
-0.006645 -0.002303 0.119763 -0.162909 0.091230 0.194567 -0.062500 0 0 0 0 0 0 3 850237
-0.006686 -0.002319 0.119761 0.097696 0.090208 0.261167 -0.062500 0 0 0 0 0 0 3 851236
-0.006718 -0.002340 0.119749 0.013162 0.156081 0.416919 -0.062500 0 0 0 0 0 0 3 852207
-0.006754 -0.002346 0.119753 0.046354 -0.031440 0.205403 -0.062500 0 0 0 0 0 0 3 853235
-0.006772 -0.002349 0.119755 -0.185650 -0.090468 0.221067 -0.062500 0 0 0 0 0 0 3 854236
-0.006813 -0.002359 0.119752 0.063972 -0.010951 0.277042 -0.062500 0 0 0 0 0 0 3 855237
-0.006833 -0.002364 0.119751 -0.170887 -0.067342 0.262934 -0.062500 0 0 0 0 0 0 3 856237
-0.006870 -0.002394 0.119758 0.017751 0.244297 0.152437 -0.062500 0 0 0 0 0 0 3 857234
-0.006899 -0.002421 0.119749 -0.048982 0.251952 0.364944 -0.062500 0 0 0 0 0 0 3 858236
-0.006934 -0.002431 0.119754 0.007053 0.016226 0.185325 -0.062500 0 0 0 0 0 0 3 859234
-0.006983 -0.002444 0.119753 0.193528 0.041152 0.255403 -0.062500 0 0 0 0 0 0 3 860233
-0.007007 -0.002451 0.119753 -0.104157 -0.041892 0.253516 -0.062500 0 0 0 0 0 0 3 861235
-0.007051 -0.002462 0.119750 0.097505 0.011728 0.293077 -0.062500 0 0 0 0 0 0 3 862234
-0.007073 -0.002468 0.119748 -0.163153 -0.058633 0.270831 -0.062500 0 0 0 0 0 0 3 863233
-0.007115 -0.002480 0.119745 0.077638 0.006297 0.302720 -0.062500 0 0 0 0 0 0 3 864235
-0.007132 -0.002504 0.119754 -0.238291 0.177967 0.133529 -0.062500 0 0 0 0 0 0 3 865205
-0.007151 -0.002529 0.119745 -0.225052 0.205232 0.357450 -0.062500 0 0 0 0 0 0 3 866235
-0.007181 -0.002537 0.119751 -0.093981 -0.011143 0.185333 -0.062500 0 0 0 0 0 0 3 867233
-0.007208 -0.002554 0.119741 -0.127853 0.080210 0.381898 -0.062500 0 0 0 0 0 0 3 868232
-0.007241 -0.002558 0.119746 -0.063806 -0.082615 0.197576 -0.062500 0 0 0 0 0 0 3 869235
-0.007257 -0.002560 0.119748 -0.272785 -0.125667 0.222457 -0.062500 0 0 0 0 0 0 3 870234
-0.007297 -0.002569 0.119745 0.007645 -0.033189 0.284675 -0.062500 0 0 0 0 0 0 3 871233
-0.007348 -0.002583 0.119741 0.187886 0.024907 0.315134 -0.062500 0 0 0 0 0 0 3 872232
-0.007374 -0.002589 0.119740 -0.126282 -0.054578 0.284866 -0.062500 0 0 0 0 0 0 3 873232
-0.007418 -0.002601 0.119736 0.084082 0.004308 0.315235 -0.062500 0 0 0 0 0 0 3 874220
-0.007441 -0.002607 0.119735 -0.181976 -0.065880 0.287744 -0.062500 0 0 0 0 0 0 3 875232
-0.007478 -0.002637 0.119741 -0.028402 0.232052 0.176192 -0.062500 0 0 0 0 0 0 3 876289
-0.007497 -0.002652 0.119744 -0.257989 0.067660 0.218700 -0.062500 0 0 0 0 0 0 3 877301
-0.007538 -0.002667 0.119741 0.005906 0.063941 0.287687 -0.062500 0 0 0 0 0 0 3 878309
-0.007558 -0.002675 0.119740 -0.231321 -0.038996 0.274351 -0.062500 0 0 0 0 0 0 3 879301
-0.007600 -0.002688 0.119737 0.021301 0.008663 0.312220 -0.062500 0 0 0 0 0 0 3 880310
-0.007621 -0.002694 0.119735 -0.223004 -0.066676 0.286476 -0.062500 0 0 0 0 0 0 3 881301
-0.007651 -0.002693 0.119743 -0.127032 -0.172741 0.152072 -0.062500 0 0 0 0 0 0 3 882300
-0.007677 -0.002705 0.119734 -0.183179 -0.013861 0.374084 -0.062500 0 0 0 0 0 0 3 883300
-0.007706 -0.002725 0.119750 -0.165368 0.106390 0.057014 -0.062500 0 0 0 0 0 0 3 884300
-0.007731 -0.002747 0.119743 -0.200559 0.152976 0.322126 -0.062500 0 0 0 0 0 0 3 885303
-0.007764 -0.002754 0.119750 -0.110727 -0.047714 0.174454 -0.062500 0 0 0 0 0 0 3 886300
-0.007792 -0.002771 0.119740 -0.169147 0.051271 0.380164 -0.062500 0 0 0 0 0 0 3 887289
-0.007826 -0.002775 0.119745 -0.095452 -0.101399 0.199801 -0.062500 0 0 0 0 0 0 3 888287
-0.007854 -0.002789 0.119735 -0.158236 0.025333 0.392816 -0.062500 0 0 0 0 0 0 3 889299
-0.007888 -0.002792 0.119740 -0.108898 -0.119610 0.207947 -0.062500 0 0 0 0 0 0 3 890284
-0.007937 -0.002802 0.119738 0.081926 -0.044815 0.278963 -0.062500 0 0 0 0 0 0 3 891298
-0.007961 -0.002807 0.119738 -0.213159 -0.100823 0.272334 -0.062500 0 0 0 0 0 0 3 892284
-0.008005 -0.002818 0.119734 0.008474 -0.029598 0.315528 -0.062500 0 0 0 0 0 0 3 893297
-0.008027 -0.002823 0.119732 -0.251262 -0.092340 0.289694 -0.062500 0 0 0 0 0 0 3 894283
-0.008069 -0.002834 0.119728 -0.010478 -0.025270 0.325618 -0.062500 0 0 0 0 0 0 3 895296
-0.008090 -0.002840 0.119727 -0.279788 -0.095683 0.296828 -0.062500 0 0 0 0 0 0 3 896282
-0.008127 -0.002869 0.119733 -0.098967 0.209936 0.188709 -0.062500 0 0 0 0 0 0 3 897298
-0.008146 -0.002884 0.119735 -0.324862 0.047221 0.228779 -0.062500 0 0 0 0 0 0 3 898281
-0.008155 -0.002891 0.119736 -0.467858 -0.065076 0.250466 -0.062500 0 0 0 0 0 0 3 899297
-0.008191 -0.002903 0.119733 -0.133251 -0.015804 0.308904 -0.062500 0 0 0 0 0 0 3 900217
-0.008209 -0.002909 0.119732 -0.332326 -0.088383 0.287839 -0.062500 0 0 0 0 0 0 3 901224
-0.008250 -0.002921 0.119728 -0.060776 -0.026474 0.326552 -0.062500 0 0 0 0 0 0 3 902216
-0.008290 -0.002922 0.119735 -0.038069 -0.151957 0.178691 -0.062500 0 0 0 0 0 0 3 903224
-0.008321 -0.002935 0.119725 -0.167209 -0.013704 0.391816 -0.062500 0 0 0 0 0 0 3 904217
-0.008369 -0.002950 0.119718 0.029278 0.023486 0.385444 -0.062500 0 0 0 0 0 0 3 905216
-0.008393 -0.002958 0.119716 -0.256821 -0.069875 0.327459 -0.062500 0 0 0 0 0 0 3 906225
-0.008436 -0.002970 0.119711 -0.031612 -0.020488 0.352738 -0.062500 0 0 0 0 0 0 3 907216
-0.008458 -0.002976 0.119709 -0.289842 -0.093789 0.318228 -0.062500 0 0 0 0 0 0 3 908226
-0.008500 -0.002988 0.119705 -0.054504 -0.034255 0.353420 -0.062500 0 0 0 0 0 0 3 909216
-0.008522 -0.002993 0.119703 -0.323320 -0.107507 0.322209 -0.062500 0 0 0 0 0 0 3 910226
-0.008552 -0.002992 0.119711 -0.228579 -0.209768 0.188502 -0.062500 0 0 0 0 0 0 3 911217
-0.008579 -0.003004 0.119702 -0.270238 -0.044508 0.410258 -0.062500 0 0 0 0 0 0 3 912226
-0.008588 -0.003028 0.119709 -0.507866 0.136169 0.212594 -0.062500 0 0 0 0 0 0 3 913216
-0.008623 -0.003049 0.119708 -0.182383 0.101451 0.301972 -0.062500 0 0 0 0 0 0 3 914250
-0.008661 -0.003054 0.119715 -0.122198 -0.093319 0.182388 -0.062500 0 0 0 0 0 0 3 915226
-0.008691 -0.003070 0.119706 -0.213762 0.014673 0.406177 -0.062500 0 0 0 0 0 0 3 916218
-0.008738 -0.003086 0.119699 -0.024873 0.024667 0.405099 -0.062500 0 0 0 0 0 0 3 917225
-0.008761 -0.003094 0.119696 -0.305225 -0.077303 0.347026 -0.062500 0 0 0 0 0 0 3 918231
-0.008804 -0.003106 0.119692 -0.077444 -0.032876 0.374300 -0.062500 0 0 0 0 0 0 3 919231
-0.008826 -0.003113 0.119690 -0.334100 -0.107993 0.338609 -0.062500 0 0 0 0 0 0 3 920238
-0.008849 -0.003129 0.119677 -0.350838 0.009975 0.492532 -0.062500 0 0 0 0 0 0 3 921221
-0.008880 -0.003132 0.119681 -0.234937 -0.138080 0.286246 -0.062500 0 0 0 0 0 0 3 922233
-0.008907 -0.003147 0.119670 -0.280121 -0.011208 0.468355 -0.062500 0 0 0 0 0 0 3 923205
-0.008941 -0.003149 0.119675 -0.215211 -0.161529 0.280900 -0.062500 0 0 0 0 0 0 3 924233
-0.008970 -0.003164 0.119664 -0.279058 -0.029190 0.470465 -0.062500 0 0 0 0 0 0 3 925234
-0.009004 -0.003166 0.119668 -0.206129 -0.164644 0.285814 -0.062500 0 0 0 0 0 0 3 926207
-0.009032 -0.003180 0.119658 -0.274711 -0.030865 0.476317 -0.062500 0 0 0 0 0 0 3 927232
-0.009067 -0.003183 0.119662 -0.203822 -0.165515 0.292073 -0.062500 0 0 0 0 0 0 3 928240
-0.009115 -0.003192 0.119660 -0.022343 -0.086616 0.366399 -0.062500 0 0 0 0 0 0 3 929230
-0.009140 -0.003197 0.119659 -0.317654 -0.140155 0.354778 -0.062500 0 0 0 0 0 0 3 930236
-0.009183 -0.003208 0.119655 -0.112976 -0.084560 0.402604 -0.062500 0 0 0 0 0 0 3 931234
-0.009205 -0.003213 0.119653 -0.372339 -0.145596 0.372541 -0.062500 0 0 0 0 0 0 3 932232
-0.009228 -0.003228 0.119640 -0.391166 -0.021005 0.529132 -0.062500 0 0 0 0 0 0 3 933208
-0.009259 -0.003232 0.119644 -0.274551 -0.165313 0.324471 -0.062500 0 0 0 0 0 0 3 934203
-0.009286 -0.003246 0.119633 -0.321033 -0.036973 0.506724 -0.062500 0 0 0 0 0 0 3 935231
-0.009320 -0.003249 0.119637 -0.238014 -0.174225 0.319891 -0.062500 0 0 0 0 0 0 3 936233
-0.009349 -0.003263 0.119627 -0.303063 -0.041720 0.509269 -0.062500 0 0 0 0 0 0 3 937232
-0.009378 -0.003284 0.119641 -0.306068 0.041605 0.182336 -0.062500 0 0 0 0 0 0 3 938235
-0.009404 -0.003307 0.119634 -0.354831 0.077490 0.441522 -0.062500 0 0 0 0 0 0 3 939204
-0.009437 -0.003314 0.119640 -0.264148 -0.126376 0.294009 -0.062500 0 0 0 0 0 0 3 940203
-0.009465 -0.003330 0.119629 -0.323909 -0.029031 0.498386 -0.062500 0 0 0 0 0 0 3 941231
-0.009479 -0.003338 0.119626 -0.505591 -0.122509 0.434648 -0.062500 0 0 0 0 0 0 3 942203
-0.009517 -0.003351 0.119620 -0.206828 -0.078775 0.456458 -0.062500 0 0 0 0 0 0 3 943231
-0.009537 -0.003357 0.119618 -0.425444 -0.153376 0.414491 -0.062500 0 0 0 0 0 0 3 944230
-0.009578 -0.003368 0.119614 -0.174458 -0.126091 0.452893 -0.062500 0 0 0 0 0 0 3 945230
-0.009599 -0.003374 0.119612 -0.413912 -0.192673 0.417395 -0.062500 0 0 0 0 0 0 3 946230
-0.009641 -0.003385 0.119607 -0.164297 -0.130461 0.458477 -0.062500 0 0 0 0 0 0 3 947229
-0.009673 -0.003403 0.119593 -0.260932 -0.030509 0.596843 -0.062500 0 0 0 0 0 0 3 948230
-0.009710 -0.003408 0.119596 -0.228731 -0.177991 0.381887 -0.062500 0 0 0 0 0 0 3 949230
-0.009728 -0.003410 0.119597 -0.464116 -0.225895 0.386291 -0.062500 0 0 0 0 0 0 3 950234
-0.009768 -0.003419 0.119593 -0.199144 -0.140701 0.455230 -0.062500 0 0 0 0 0 0 3 951232
-0.009789 -0.003424 0.119592 -0.440205 -0.228135 0.430902 -0.062500 0 0 0 0 0 0 3 952230
-0.009830 -0.003434 0.119587 -0.187782 -0.158169 0.477099 -0.062500 0 0 0 0 0 0 3 953230
-0.009851 -0.003440 0.119585 -0.430564 -0.218306 0.443129 -0.062500 0 0 0 0 0 0 3 954202
-0.009868 -0.003473 0.119583 -0.506280 0.146069 0.457069 -0.062500 0 0 0 0 0 0 3 955229
-0.009908 -0.003498 0.119577 -0.215648 0.068460 0.495906 -0.062500 0 0 0 0 0 0 3 956295
-0.009928 -0.003511 0.119575 -0.443756 -0.100953 0.456728 -0.062500 0 0 0 0 0 0 3 957305
-0.009959 -0.003513 0.119583 -0.336497 -0.258250 0.324088 -0.062500 0 0 0 0 0 0 3 958288
-0.009985 -0.003526 0.119573 -0.378175 -0.122934 0.545308 -0.062500 0 0 0 0 0 0 3 959296
-0.010018 -0.003528 0.119578 -0.286192 -0.302399 0.374555 -0.062500 0 0 0 0 0 0 3 960302
-0.010046 -0.003542 0.119567 -0.349687 -0.167374 0.569196 -0.062500 0 0 0 0 0 0 3 961304
-0.010076 -0.003563 0.119581 -0.334882 -0.059487 0.245492 -0.062500 0 0 0 0 0 0 3 962302
-0.010101 -0.003586 0.119574 -0.385134 -0.023629 0.504707 -0.062500 0 0 0 0 0 0 3 963300
-0.010134 -0.003593 0.119579 -0.291936 -0.226470 0.358124 -0.062500 0 0 0 0 0 0 3 964302
-0.010162 -0.003609 0.119569 -0.353453 -0.129581 0.562277 -0.062500 0 0 0 0 0 0 3 965297
-0.010196 -0.003612 0.119573 -0.273426 -0.281143 0.384493 -0.062500 0 0 0 0 0 0 3 966300
-0.010224 -0.003627 0.119562 -0.360190 -0.180950 0.576371 -0.062500 0 0 0 0 0 0 3 967297
-0.010259 -0.003629 0.119566 -0.284718 -0.318756 0.394216 -0.062500 0 0 0 0 0 0 3 968300
-0.010282 -0.003662 0.119565 -0.420739 0.052773 0.442288 -0.062500 0 0 0 0 0 0 3 969301
-0.010325 -0.003686 0.119560 -0.179791 -0.016336 0.502987 -0.062500 0 0 0 0 0 0 3 970283
-0.010347 -0.003698 0.119559 -0.433691 -0.179900 0.470203 -0.062500 0 0 0 0 0 0 3 971295
-0.010389 -0.003712 0.119554 -0.192440 -0.171030 0.516172 -0.062500 0 0 0 0 0 0 3 972298
-0.010411 -0.003719 0.119552 -0.440429 -0.260995 0.479250 -0.062500 0 0 0 0 0 0 3 973282
-0.010433 -0.003736 0.119538 -0.443017 -0.215610 0.635873 -0.062500 0 0 0 0 0 0 3 974297
-0.010464 -0.003739 0.119542 -0.319835 -0.366446 0.432958 -0.062500 0 0 0 0 0 0 3 975281
-0.010486 -0.003772 0.119541 -0.431465 -0.002469 0.472947 -0.062500 0 0 0 0 0 0 3 976295
-0.010517 -0.003784 0.119548 -0.324049 -0.238615 0.355784 -0.062500 0 0 0 0 0 0 3 977282
-0.010544 -0.003802 0.119538 -0.373780 -0.178071 0.580742 -0.062500 0 0 0 0 0 0 3 978295
-0.010589 -0.003820 0.119530 -0.139189 -0.186006 0.587464 -0.062500 0 0 0 0 0 0 3 979279
-0.010612 -0.003828 0.119527 -0.403706 -0.297734 0.522402 -0.062500 0 0 0 0 0 0 3 980297
-0.010629 -0.003864 0.119524 -0.524337 0.076576 0.526397 -0.062500 0 0 0 0 0 0 3 981279
-0.010659 -0.003877 0.119530 -0.368326 -0.246154 0.387939 -0.062500 0 0 0 0 0 0 3 982296
-0.010684 -0.003896 0.119520 -0.402049 -0.196405 0.604407 -0.062500 0 0 0 0 0 0 3 983279
-0.010713 -0.003920 0.119535 -0.367537 -0.131379 0.291006 -0.062500 0 0 0 0 0 0 3 984224
-0.010737 -0.003944 0.119527 -0.410896 -0.118808 0.552839 -0.062500 0 0 0 0 0 0 3 985214
-0.010770 -0.003951 0.119532 -0.311183 -0.332072 0.407839 -0.062500 0 0 0 0 0 0 3 986223
-0.010798 -0.003968 0.119521 -0.372108 -0.241526 0.612228 -0.062500 0 0 0 0 0 0 3 987214
-0.010807 -0.003994 0.119528 -0.613579 -0.094630 0.404107 -0.062500 0 0 0 0 0 0 3 988220
-0.010842 -0.004016 0.119525 -0.294509 -0.152468 0.500479 -0.062500 0 0 0 0 0 0 3 989223
-0.010860 -0.004026 0.119524 -0.461510 -0.371496 0.489994 -0.062500 0 0 0 0 0 0 3 990214
-0.010901 -0.004040 0.119519 -0.190842 -0.352079 0.548140 -0.062500 0 0 0 0 0 0 3 991223
-0.010921 -0.004046 0.119517 -0.467543 -0.386634 0.512975 -0.062500 0 0 0 0 0 0 3 992214
-0.010958 -0.004076 0.119522 -0.278353 -0.094177 0.420363 -0.062500 0 0 0 0 0 0 3 993222
-0.010987 -0.004103 0.119511 -0.355730 -0.097885 0.626089 -0.062500 0 0 0 0 0 0 3 994213
-0.011002 -0.004117 0.119507 -0.548066 -0.273572 0.557588 -0.062500 0 0 0 0 0 0 3 995221
-0.011036 -0.004151 0.119511 -0.319699 -0.036293 0.445264 -0.062500 0 0 0 0 0 0 3 996223
-0.011053 -0.004167 0.119512 -0.520660 -0.230550 0.465667 -0.062500 0 0 0 0 0 0 3 997215
-0.011093 -0.004183 0.119508 -0.210217 -0.333379 0.546453 -0.062500 0 0 0 0 0 0 3 998229
-0.011119 -0.004223 0.119504 -0.356878 -0.037143 0.555853 -0.062500 0 0 0 0 0 0 3 999228
-0.011132 -0.004242 0.119502 -0.540078 -0.261219 0.523198 -0.062500 0 0 0 0 0 0 4 225
-0.011170 -0.004260 0.119497 -0.284636 -0.259550 0.576023 -0.062500 0 0 0 0 0 0 4 1215
-0.011185 -0.004287 0.119505 -0.561125 -0.136651 0.396952 -0.062500 0 0 0 0 0 0 4 2232
-0.011223 -0.004309 0.119503 -0.280223 -0.202923 0.513479 -0.062500 0 0 0 0 0 0 4 3234
-0.011242 -0.004320 0.119502 -0.498690 -0.348773 0.508975 -0.062500 0 0 0 0 0 0 4 4235
-0.011258 -0.004356 0.119499 -0.563610 -0.030207 0.539924 -0.062500 0 0 0 0 0 0 4 5231
-0.011286 -0.004370 0.119506 -0.371258 -0.372147 0.410587 -0.062500 0 0 0 0 0 0 4 6231
-0.011311 -0.004389 0.119496 -0.399074 -0.327758 0.630216 -0.062500 0 0 0 0 0 0 4 7230
-0.011350 -0.004425 0.119497 -0.214966 -0.101909 0.497654 -0.062500 0 0 0 0 0 0 4 8232
-0.011369 -0.004443 0.119498 -0.452502 -0.314654 0.495900 -0.062500 0 0 0 0 0 0 4 9230
-0.011410 -0.004460 0.119493 -0.197734 -0.351870 0.569352 -0.062500 0 0 0 0 0 0 4 10228
-0.011431 -0.004468 0.119491 -0.485455 -0.413783 0.537818 -0.062500 0 0 0 0 0 0 4 11227
-0.011448 -0.004504 0.119488 -0.562496 -0.077003 0.558956 -0.062500 0 0 0 0 0 0 4 12231
-0.011476 -0.004517 0.119494 -0.413638 -0.331156 0.425792 -0.062500 0 0 0 0 0 0 4 13233
-0.011497 -0.004554 0.119494 -0.468030 -0.119441 0.504051 -0.062500 0 0 0 0 0 0 4 14231
-0.011527 -0.004568 0.119501 -0.345973 -0.392980 0.400453 -0.062500 0 0 0 0 0 0 4 15222
-0.011553 -0.004588 0.119491 -0.392125 -0.353491 0.630154 -0.062500 0 0 0 0 0 0 4 16300
-0.011566 -0.004597 0.119488 -0.559341 -0.472764 0.571510 -0.062500 0 0 0 0 0 0 4 17299
-0.011599 -0.004629 0.119491 -0.317951 -0.204449 0.467733 -0.062500 0 0 0 0 0 0 4 18297
-0.011616 -0.004644 0.119492 -0.511600 -0.382350 0.486935 -0.062500 0 0 0 0 0 0 4 19300
-0.011635 -0.004664 0.119480 -0.495914 -0.341689 0.678276 -0.062500 0 0 0 0 0 0 4 20296
-0.011671 -0.004701 0.119481 -0.321427 -0.070992 0.529469 -0.062500 0 0 0 0 0 0 4 21297
-0.011690 -0.004719 0.119481 -0.536041 -0.287553 0.518583 -0.062500 0 0 0 0 0 0 4 22294
-0.011730 -0.004736 0.119476 -0.225301 -0.410243 0.590536 -0.062500 0 0 0 0 0 0 4 23298
-0.011745 -0.004764 0.119484 -0.520638 -0.280479 0.417357 -0.062500 0 0 0 0 0 0 4 24299
-0.011764 -0.004789 0.119474 -0.513315 -0.286104 0.645429 -0.062500 0 0 0 0 0 0 4 25295
-0.011789 -0.004816 0.119488 -0.426148 -0.268676 0.341495 -0.062500 0 0 0 0 0 0 4 26296
-0.011812 -0.004842 0.119480 -0.445580 -0.286750 0.604708 -0.062500 0 0 0 0 0 0 4 27295
-0.011823 -0.004855 0.119477 -0.591742 -0.453288 0.567792 -0.062500 0 0 0 0 0 0 4 28302
-0.011856 -0.004888 0.119481 -0.338721 -0.210432 0.475151 -0.062500 0 0 0 0 0 0 4 29299
-0.011883 -0.004917 0.119469 -0.441583 -0.184922 0.676255 -0.062500 0 0 0 0 0 0 4 30298
-0.011917 -0.004927 0.119473 -0.299732 -0.519052 0.496296 -0.062500 0 0 0 0 0 0 4 31297
-0.011940 -0.004962 0.119471 -0.436047 -0.206885 0.547987 -0.062500 0 0 0 0 0 0 4 32294
-0.011972 -0.004976 0.119478 -0.335020 -0.467889 0.432878 -0.062500 0 0 0 0 0 0 4 33299
-0.011993 -0.005013 0.119478 -0.457044 -0.180340 0.519679 -0.062500 0 0 0 0 0 0 4 34294
-0.012004 -0.005032 0.119477 -0.610013 -0.395317 0.524709 -0.062500 0 0 0 0 0 0 4 35298
-0.012036 -0.005068 0.119482 -0.353574 -0.195918 0.459177 -0.062500 0 0 0 0 0 0 4 36298
-0.012052 -0.005086 0.119484 -0.536969 -0.409501 0.489650 -0.062500 0 0 0 0 0 0 4 37297
-0.012091 -0.005102 0.119479 -0.253105 -0.447350 0.580041 -0.062500 0 0 0 0 0 0 4 38300
-0.012105 -0.005129 0.119487 -0.599317 -0.256122 0.412627 -0.062500 0 0 0 0 0 0 4 39283
-0.012112 -0.005143 0.119490 -0.728848 -0.420637 0.462083 -0.062500 0 0 0 0 0 0 4 40300
-0.012142 -0.005176 0.119496 -0.390044 -0.273036 0.427098 -0.062500 0 0 0 0 0 0 4 41282
-0.012168 -0.005204 0.119485 -0.417096 -0.306195 0.649937 -0.062500 0 0 0 0 0 0 4 42295
-0.012196 -0.005233 0.119498 -0.378313 -0.308936 0.339884 -0.062500 0 0 0 0 0 0 4 43300
-0.012221 -0.005259 0.119490 -0.427384 -0.340124 0.599354 -0.062500 0 0 0 0 0 0 4 44298
-0.012229 -0.005291 0.119497 -0.650502 -0.268498 0.421939 -0.062500 0 0 0 0 0 0 4 45298
-0.012263 -0.005315 0.119494 -0.322698 -0.372194 0.535862 -0.062500 0 0 0 0 0 0 4 46273
-0.012276 -0.005345 0.119503 -0.642699 -0.230553 0.386122 -0.062500 0 0 0 0 0 0 4 47298
-0.012313 -0.005368 0.119500 -0.350627 -0.324317 0.518036 -0.062500 0 0 0 0 0 0 4 48297
-0.012332 -0.005379 0.119500 -0.561137 -0.480823 0.513065 -0.062500 0 0 0 0 0 0 4 49296
-0.012347 -0.005416 0.119496 -0.560728 -0.263706 0.549942 -0.062500 0 0 0 0 0 0 4 50295
-0.012375 -0.005430 0.119502 -0.400727 -0.529380 0.420517 -0.062500 0 0 0 0 0 0 4 51297
-0.012395 -0.005467 0.119502 -0.493641 -0.245174 0.502802 -0.062500 0 0 0 0 0 0 4 52286
-0.012425 -0.005482 0.119509 -0.366636 -0.521266 0.398483 -0.062500 0 0 0 0 0 0 4 53297
-0.012446 -0.005520 0.119508 -0.477227 -0.241500 0.490824 -0.062500 0 0 0 0 0 0 4 54278
-0.012456 -0.005539 0.119508 -0.692572 -0.398248 0.495225 -0.062500 0 0 0 0 0 0 4 55280
-0.012488 -0.005575 0.119512 -0.433053 -0.200882 0.433675 -0.062500 0 0 0 0 0 0 4 56294
-0.012503 -0.005592 0.119514 -0.614201 -0.415240 0.461717 -0.062500 0 0 0 0 0 0 4 57279
-0.012517 -0.005632 0.119511 -0.657225 -0.150877 0.521970 -0.062500 0 0 0 0 0 0 4 58293
-0.012555 -0.005660 0.119504 -0.272881 -0.383067 0.583805 -0.062500 0 0 0 0 0 0 4 59278
-0.012570 -0.005692 0.119512 -0.548211 -0.329148 0.400842 -0.062500 0 0 0 0 0 0 4 60293
-0.012587 -0.005721 0.119501 -0.534190 -0.380605 0.625094 -0.062500 0 0 0 0 0 0 4 61276
-0.012612 -0.005749 0.119515 -0.514009 -0.319439 0.322473 -0.062500 0 0 0 0 0 0 4 62291
-0.012635 -0.005775 0.119507 -0.533789 -0.351643 0.584043 -0.062500 0 0 0 0 0 0 4 63276
-0.012646 -0.005789 0.119504 -0.677495 -0.522521 0.544006 -0.062500 0 0 0 0 0 0 4 64291
-0.012678 -0.005822 0.119507 -0.424660 -0.282439 0.458120 -0.062500 0 0 0 0 0 0 4 65275
-0.012694 -0.005838 0.119508 -0.610430 -0.473889 0.474612 -0.062500 0 0 0 0 0 0 4 66294
-0.012728 -0.005873 0.119512 -0.392311 -0.257860 0.427525 -0.062500 0 0 0 0 0 0 4 67276
-0.012745 -0.005890 0.119514 -0.595224 -0.461974 0.459398 -0.062500 0 0 0 0 0 0 4 68220
-0.012760 -0.005929 0.119511 -0.649898 -0.192459 0.522678 -0.062500 0 0 0 0 0 0 4 69212
-0.012787 -0.005944 0.119517 -0.403797 -0.581400 0.402449 -0.062500 0 0 0 0 0 0 4 70211
-0.012807 -0.005983 0.119516 -0.573323 -0.244357 0.489804 -0.062500 0 0 0 0 0 0 4 71220
-0.012816 -0.006002 0.119516 -0.707621 -0.466293 0.489976 -0.062500 0 0 0 0 0 0 4 72220
-0.012847 -0.006038 0.119520 -0.443267 -0.270994 0.430538 -0.062500 0 0 0 0 0 0 4 73210
-0.012863 -0.006056 0.119521 -0.621300 -0.486217 0.456041 -0.062500 0 0 0 0 0 0 4 74219
-0.012876 -0.006096 0.119518 -0.664015 -0.222482 0.517853 -0.062500 0 0 0 0 0 0 4 75210
-0.012903 -0.006111 0.119525 -0.489100 -0.513827 0.396582 -0.062500 0 0 0 0 0 0 4 76212
-0.012923 -0.006150 0.119523 -0.576737 -0.242937 0.484178 -0.062500 0 0 0 0 0 0 4 77220
-0.012927 -0.006188 0.119533 -0.842110 -0.152047 0.348291 -0.062500 0 0 0 0 0 0 4 78211
-0.012960 -0.006214 0.119530 -0.494319 -0.303578 0.489521 -0.062500 0 0 0 0 0 0 4 79221
-0.012983 -0.006258 0.119526 -0.524580 -0.195102 0.533372 -0.062500 0 0 0 0 0 0 4 80213
-0.012994 -0.006280 0.119524 -0.678041 -0.458991 0.502634 -0.062500 0 0 0 0 0 0 4 81221
-0.013031 -0.006299 0.119518 -0.362877 -0.532483 0.567510 -0.062500 0 0 0 0 0 0 4 82219
-0.013045 -0.006327 0.119525 -0.630324 -0.412732 0.388153 -0.062500 0 0 0 0 0 0 4 83218
-0.013082 -0.006349 0.119522 -0.347742 -0.490590 0.510488 -0.062500 0 0 0 0 0 0 4 84223
-0.013096 -0.006378 0.119530 -0.625531 -0.390736 0.362755 -0.062500 0 0 0 0 0 0 4 85220
-0.013109 -0.006424 0.119530 -0.748445 -0.106022 0.466356 -0.062500 0 0 0 0 0 0 4 86230
-0.013146 -0.006454 0.119524 -0.430330 -0.284248 0.554306 -0.062500 0 0 0 0 0 0 4 87227
-0.013160 -0.006488 0.119531 -0.700583 -0.250436 0.380358 -0.062500 0 0 0 0 0 0 4 88230
-0.013177 -0.006517 0.119521 -0.685177 -0.315659 0.607705 -0.062500 0 0 0 0 0 0 4 89228
-0.013202 -0.006546 0.119534 -0.498687 -0.439100 0.308390 -0.062500 0 0 0 0 0 0 4 90198
-0.013224 -0.006572 0.119525 -0.519165 -0.476756 0.569445 -0.062500 0 0 0 0 0 0 4 91229
-0.013256 -0.006581 0.119530 -0.395876 -0.707764 0.424406 -0.062500 0 0 0 0 0 0 4 92216
-0.013278 -0.006616 0.119527 -0.595386 -0.322347 0.495679 -0.062500 0 0 0 0 0 0 4 93227
-0.013294 -0.006664 0.119523 -0.672113 -0.116396 0.537365 -0.062500 0 0 0 0 0 0 4 94228
-0.013323 -0.006684 0.119529 -0.519307 -0.469475 0.403275 -0.062500 0 0 0 0 0 0 4 95231
-0.013348 -0.006706 0.119517 -0.557741 -0.480004 0.621474 -0.062500 0 0 0 0 0 0 4 96231
-0.013356 -0.006736 0.119523 -0.779371 -0.371948 0.419612 -0.062500 0 0 0 0 0 0 4 97228
-0.013391 -0.006758 0.119519 -0.453946 -0.463051 0.526928 -0.062500 0 0 0 0 0 0 4 98229
-0.013403 -0.006788 0.119527 -0.708490 -0.368781 0.372429 -0.062500 0 0 0 0 0 0 4 99222
-0.013415 -0.006834 0.119526 -0.719723 -0.222006 0.474633 -0.062500 0 0 0 0 0 0 4 100228
-0.013441 -0.006853 0.119533 -0.533113 -0.557827 0.376060 -0.062500 0 0 0 0 0 0 4 101227
-0.013460 -0.006892 0.119532 -0.615959 -0.311166 0.475370 -0.062500 0 0 0 0 0 0 4 102208
-0.013490 -0.006908 0.119539 -0.477871 -0.605051 0.373221 -0.062500 0 0 0 0 0 0 4 103225
-0.013510 -0.006946 0.119537 -0.588059 -0.335042 0.471231 -0.062500 0 0 0 0 0 0 4 104228
-0.013530 -0.006977 0.119524 -0.592574 -0.402838 0.656864 -0.062500 0 0 0 0 0 0 4 105207
-0.013557 -0.007008 0.119535 -0.517012 -0.420094 0.329785 -0.062500 0 0 0 0 0 0 4 106226
-0.013575 -0.007053 0.119536 -0.686848 -0.157336 0.445576 -0.062500 0 0 0 0 0 0 4 107228
-0.013605 -0.007072 0.119543 -0.550380 -0.494667 0.358787 -0.062500 0 0 0 0 0 0 4 108225
-0.013625 -0.007111 0.119542 -0.546530 -0.385835 0.463884 -0.062500 0 0 0 0 0 0 4 109227
-0.013635 -0.007131 0.119542 -0.687292 -0.619681 0.464968 -0.062500 0 0 0 0 0 0 4 110227
-0.013666 -0.007168 0.119545 -0.427839 -0.430882 0.414358 -0.062500 0 0 0 0 0 0 4 111219
-0.013682 -0.007186 0.119546 -0.606226 -0.648808 0.435271 -0.062500 0 0 0 0 0 0 4 112231
-0.013715 -0.007221 0.119550 -0.386178 -0.446677 0.399886 -0.062500 0 0 0 0 0 0 4 113219
-0.013727 -0.007258 0.119560 -0.728851 -0.346104 0.294568 -0.062500 0 0 0 0 0 0 4 114226
-0.013743 -0.007287 0.119551 -0.702000 -0.430053 0.557943 -0.062500 0 0 0 0 0 0 4 115198
-0.013746 -0.007322 0.119557 -0.860400 -0.381518 0.376391 -0.062500 0 0 0 0 0 0 4 116226
-0.013779 -0.007346 0.119553 -0.500046 -0.507346 0.492343 -0.062500 0 0 0 0 0 0 4 117225
-0.013790 -0.007377 0.119561 -0.736099 -0.427841 0.340421 -0.062500 0 0 0 0 0 0 4 118227
-0.013822 -0.007419 0.119567 -0.500849 -0.284094 0.343823 -0.062500 0 0 0 0 0 0 4 119227
-0.013837 -0.007439 0.119569 -0.548970 -0.682746 0.393504 -0.062500 0 0 0 0 0 0 4 120227
-0.013850 -0.007481 0.119566 -0.680884 -0.385574 0.472457 -0.062500 0 0 0 0 0 0 4 121224
-0.013877 -0.007497 0.119572 -0.502728 -0.687826 0.353558 -0.062500 0 0 0 0 0 0 4 122226
-0.013896 -0.007535 0.119570 -0.593638 -0.423203 0.446816 -0.062500 0 0 0 0 0 0 4 123225
-0.013926 -0.007550 0.119577 -0.457683 -0.707787 0.340444 -0.062500 0 0 0 0 0 0 4 124215
-0.013946 -0.007588 0.119575 -0.571439 -0.433497 0.439166 -0.062500 0 0 0 0 0 0 4 125219
-0.013956 -0.007607 0.119574 -0.713086 -0.653206 0.435540 -0.062500 0 0 0 0 0 0 4 126228
-0.013988 -0.007643 0.119577 -0.455004 -0.457629 0.386660 -0.062500 0 0 0 0 0 0 4 127209
-0.013998 -0.007680 0.119587 -0.774011 -0.362025 0.274226 -0.062500 0 0 0 0 0 0 4 128224
-0.014013 -0.007710 0.119578 -0.737445 -0.449704 0.534641 -0.062500 0 0 0 0 0 0 4 129220
-0.014037 -0.007740 0.119591 -0.623937 -0.460947 0.251841 -0.062500 0 0 0 0 0 0 4 130226
-0.014058 -0.007766 0.119582 -0.494952 -0.653983 0.516297 -0.062500 0 0 0 0 0 0 4 131225
-0.014085 -0.007794 0.119595 -0.428966 -0.637352 0.241767 -0.062500 0 0 0 0 0 0 4 132225
-0.014108 -0.007819 0.119587 -0.469559 -0.669345 0.509755 -0.062500 0 0 0 0 0 0 4 133225
-0.014115 -0.007851 0.119593 -0.682973 -0.585122 0.337063 -0.062500 0 0 0 0 0 0 4 134225
-0.014145 -0.007894 0.119598 -0.499087 -0.390323 0.327553 -0.062500 0 0 0 0 0 0 4 135221
-0.014159 -0.007915 0.119600 -0.665510 -0.651989 0.368524 -0.062500 0 0 0 0 0 0 4 136280
-0.014171 -0.007956 0.119596 -0.705840 -0.413513 0.446754 -0.062500 0 0 0 0 0 0 4 137293
-0.014198 -0.007972 0.119602 -0.522268 -0.716542 0.326228 -0.062500 0 0 0 0 0 0 4 138274
-0.014217 -0.008011 0.119600 -0.612249 -0.452574 0.420553 -0.062500 0 0 0 0 0 0 4 139278
-0.014226 -0.008030 0.119599 -0.740926 -0.677377 0.413193 -0.062500 0 0 0 0 0 0 4 140218
-0.014257 -0.008066 0.119602 -0.308147 -0.626380 0.365938 -0.062500 0 0 0 0 0 0 4 141209
-0.014272 -0.008084 0.119603 -0.482892 -0.842053 0.382166 -0.062500 0 0 0 0 0 0 4 142218
-0.014285 -0.008124 0.119599 -0.624093 -0.527011 0.451316 -0.062500 0 0 0 0 0 0 4 143208
-0.014312 -0.008139 0.119604 -0.443564 -0.817898 0.326911 -0.062500 0 0 0 0 0 0 4 144218
-0.014331 -0.008178 0.119602 -0.535899 -0.548032 0.420377 -0.062500 0 0 0 0 0 0 4 145209
-0.014341 -0.008197 0.119601 -0.665405 -0.769804 0.411902 -0.062500 0 0 0 0 0 0 4 146217
-0.014366 -0.008202 0.119608 -0.472284 -0.976807 0.304719 -0.062500 0 0 0 0 0 0 4 147208
-0.014384 -0.008235 0.119606 -0.551979 -0.631692 0.409321 -0.062500 0 0 0 0 0 0 4 148216
-0.014393 -0.008252 0.119606 -0.673833 -0.812196 0.405056 -0.062500 0 0 0 0 0 0 4 149209
-0.014402 -0.008291 0.119601 -0.673937 -0.537062 0.460195 -0.062500 0 0 0 0 0 0 4 150217
-0.014403 -0.008330 0.119608 -0.884509 -0.456940 0.300195 -0.062500 0 0 0 0 0 0 4 151207
-0.014402 -0.008349 0.119611 -0.903140 -0.710456 0.344350 -0.062500 0 0 0 0 0 0 4 152218
-0.014428 -0.008385 0.119615 -0.568297 -0.520836 0.332610 -0.062500 0 0 0 0 0 0 4 153208
-0.014441 -0.008403 0.119616 -0.703734 -0.735990 0.361264 -0.062500 0 0 0 0 0 0 4 154217
-0.014452 -0.008442 0.119612 -0.730847 -0.472537 0.436744 -0.062500 0 0 0 0 0 0 4 155221
-0.014458 -0.008462 0.119611 -0.806373 -0.702850 0.413041 -0.062500 0 0 0 0 0 0 4 156236
-0.014477 -0.008487 0.119626 -0.471476 -0.809443 0.171436 -0.062500 0 0 0 0 0 0 4 157214
-0.014496 -0.008511 0.119619 -0.452955 -0.821205 0.463610 -0.062500 0 0 0 0 0 0 4 158210
-0.014505 -0.008523 0.119616 -0.659249 -0.924446 0.430003 -0.062500 0 0 0 0 0 0 4 159216
-0.014526 -0.008543 0.119631 -0.530311 -0.825746 0.176283 -0.062500 0 0 0 0 0 0 4 160222
-0.014546 -0.008565 0.119623 -0.527282 -0.805743 0.463004 -0.062500 0 0 0 0 0 0 4 161216
-0.014551 -0.008595 0.119629 -0.715761 -0.689899 0.299271 -0.062500 0 0 0 0 0 0 4 162230
-0.014564 -0.008622 0.119618 -0.639526 -0.726799 0.523192 -0.062500 0 0 0 0 0 0 4 163225
-0.014566 -0.008654 0.119623 -0.771767 -0.647939 0.327047 -0.062500 0 0 0 0 0 0 4 164224
-0.014566 -0.008671 0.119624 -0.800506 -0.855623 0.347164 -0.062500 0 0 0 0 0 0 4 165226
-0.014572 -0.008710 0.119621 -0.740389 -0.581928 0.426990 -0.062500 0 0 0 0 0 0 4 166225
-0.014595 -0.008725 0.119626 -0.588234 -0.810722 0.305110 -0.062500 0 0 0 0 0 0 4 167227
-0.014602 -0.008751 0.119637 -0.785790 -0.687899 0.210731 -0.062500 0 0 0 0 0 0 4 168224
-0.014600 -0.008784 0.119650 -0.919939 -0.602050 0.163134 -0.062500 0 0 0 0 0 0 4 169195
-0.014608 -0.008811 0.119642 -0.793256 -0.658207 0.454855 -0.062500 0 0 0 0 0 0 4 170232
-0.014613 -0.008825 0.119638 -0.829877 -0.837747 0.413456 -0.062500 0 0 0 0 0 0 4 171227
-0.014610 -0.008851 0.119646 -0.926907 -0.693783 0.256352 -0.062500 0 0 0 0 0 0 4 172229
-0.014619 -0.008876 0.119635 -0.791875 -0.703892 0.495067 -0.062500 0 0 0 0 0 0 4 173227
-0.014639 -0.008903 0.119648 -0.625308 -0.668516 0.206924 -0.062500 0 0 0 0 0 0 4 174221
-0.014649 -0.008916 0.119652 -0.749044 -0.847166 0.275524 -0.062500 0 0 0 0 0 0 4 175195
-0.014648 -0.008942 0.119663 -0.974423 -0.639926 0.191121 -0.062500 0 0 0 0 0 0 4 176224
-0.014658 -0.008966 0.119653 -0.859359 -0.647701 0.459547 -0.062500 0 0 0 0 0 0 4 177226
-0.014658 -0.008998 0.119658 -0.968679 -0.549905 0.281830 -0.062500 0 0 0 0 0 0 4 178224
-0.014678 -0.009009 0.119668 -0.717110 -0.808197 0.208717 -0.062500 0 0 0 0 0 0 4 179224
-0.014698 -0.009026 0.119657 -0.525624 -0.916836 0.465476 -0.062500 0 0 0 0 0 0 4 180225
-0.014704 -0.009054 0.119662 -0.712368 -0.765304 0.281990 -0.062500 0 0 0 0 0 0 4 181224
-0.014706 -0.009068 0.119664 -0.770120 -0.934567 0.305402 -0.062500 0 0 0 0 0 0 4 182225
-0.014708 -0.009074 0.119665 -0.793249 -1.042386 0.322954 -0.062500 0 0 0 0 0 0 4 183195
-0.014713 -0.009109 0.119661 -0.735717 -0.696994 0.395884 -0.062500 0 0 0 0 0 0 4 184225
-0.014737 -0.009121 0.119666 -0.497052 -0.943331 0.269121 -0.062500 0 0 0 0 0 0 4 185223
-0.014749 -0.009127 0.119668 -0.630491 -1.052530 0.299811 -0.062500 0 0 0 0 0 0 4 186225
-0.014749 -0.009150 0.119678 -0.878308 -0.795581 0.192582 -0.062500 0 0 0 0 0 0 4 187225
-0.014759 -0.009172 0.119668 -0.771340 -0.775684 0.451581 -0.062500 0 0 0 0 0 0 4 188218
-0.014760 -0.009203 0.119673 -0.885076 -0.663176 0.270624 -0.062500 0 0 0 0 0 0 4 189222
-0.014760 -0.009218 0.119675 -0.903157 -0.854716 0.294649 -0.062500 0 0 0 0 0 0 4 190225
-0.014760 -0.009226 0.119675 -0.906140 -0.973954 0.312404 -0.062500 0 0 0 0 0 0 4 191224
-0.014765 -0.009261 0.119671 -0.838810 -0.634300 0.386243 -0.062500 0 0 0 0 0 0 4 192224
-0.014768 -0.009278 0.119669 -0.862345 -0.823522 0.357991 -0.062500 0 0 0 0 0 0 4 193223
-0.014769 -0.009287 0.119669 -0.881621 -0.955201 0.341993 -0.062500 0 0 0 0 0 0 4 194225
-0.014765 -0.009311 0.119677 -0.958335 -0.773107 0.209987 -0.062500 0 0 0 0 0 0 4 195227
-0.014793 -0.009329 0.119674 -0.543407 -0.824100 0.360125 -0.062500 0 0 0 0 0 0 4 196219
-0.014802 -0.009358 0.119682 -0.748795 -0.695724 0.222086 -0.062500 0 0 0 0 0 0 4 197212
-0.014806 -0.009372 0.119684 -0.921269 -0.809196 0.269535 -0.062500 0 0 0 0 0 0 4 198215
-0.014808 -0.009379 0.119685 -0.959153 -0.919907 0.296639 -0.062500 0 0 0 0 0 0 4 199217
-0.014814 -0.009413 0.119681 -0.909398 -0.575619 0.374825 -0.062500 0 0 0 0 0 0 4 200227
-0.014818 -0.009431 0.119679 -0.941218 -0.762344 0.347505 -0.062500 0 0 0 0 0 0 4 201223
-0.014819 -0.009439 0.119679 -0.964558 -0.892763 0.331775 -0.062500 0 0 0 0 0 0 4 202213
-0.014820 -0.009444 0.119679 -0.977629 -0.962105 0.325416 -0.062500 0 0 0 0 0 0 4 203224
-0.014831 -0.009457 0.119665 -0.851869 -0.848675 0.515698 -0.062500 0 0 0 0 0 0 4 204224
-0.014832 -0.009484 0.119669 -0.965437 -0.667700 0.299489 -0.062500 0 0 0 0 0 0 4 205228
-0.014832 -0.009497 0.119670 -0.985536 -0.824614 0.308608 -0.062500 0 0 0 0 0 0 4 206217
-0.014832 -0.009504 0.119670 -0.990313 -0.926799 0.320736 -0.062500 0 0 0 0 0 0 4 207224
-0.014842 -0.009518 0.119657 -0.858985 -0.831352 0.518836 -0.062500 0 0 0 0 0 0 4 208217
-0.014843 -0.009546 0.119661 -0.969330 -0.659019 0.305727 -0.062500 0 0 0 0 0 0 4 209213
-0.014864 -0.009554 0.119669 -0.720001 -0.880170 0.217113 -0.062500 0 0 0 0 0 0 4 210208
-0.014874 -0.009559 0.119672 -0.835345 -0.963618 0.275868 -0.062500 0 0 0 0 0 0 4 211218
-0.014889 -0.009572 0.119660 -0.781070 -0.851919 0.499449 -0.062500 0 0 0 0 0 0 4 212279
-0.014897 -0.009579 0.119655 -0.782122 -1.023018 0.421205 -0.062500 0 0 0 0 0 0 4 213288
-0.014896 -0.009602 0.119662 -0.906240 -0.821668 0.251797 -0.062500 0 0 0 0 0 0 4 214271
-0.014895 -0.009614 0.119665 -0.918354 -0.954993 0.292216 -0.062500 0 0 0 0 0 0 4 215287
-0.014895 -0.009619 0.119666 -0.916409 -1.043138 0.317261 -0.062500 0 0 0 0 0 0 4 216272
-0.014905 -0.009633 0.119652 -0.781189 -0.940387 0.520543 -0.062500 0 0 0 0 0 0 4 217287
-0.014910 -0.009641 0.119648 -0.823238 -1.016409 0.433945 -0.062500 0 0 0 0 0 0 4 218272
-0.014908 -0.009664 0.119655 -0.926632 -0.818058 0.261600 -0.062500 0 0 0 0 0 0 4 219288
-0.014907 -0.009676 0.119657 -0.928458 -0.953115 0.300747 -0.062500 0 0 0 0 0 0 4 220273
-0.014916 -0.009693 0.119644 -0.789127 -0.894066 0.518498 -0.062500 0 0 0 0 0 0 4 221287
-0.014922 -0.009702 0.119640 -0.827773 -0.993352 0.438047 -0.062500 0 0 0 0 0 0 4 222288
-0.014920 -0.009726 0.119647 -0.929153 -0.806499 0.268237 -0.062500 0 0 0 0 0 0 4 223271
-0.014918 -0.009738 0.119649 -0.929771 -0.947387 0.308132 -0.062500 0 0 0 0 0 0 4 224216
-0.014917 -0.009743 0.119650 -0.922135 -1.039318 0.332962 -0.062500 0 0 0 0 0 0 4 225207
-0.014917 -0.009746 0.119651 -0.916413 -1.086741 0.343080 -0.062500 0 0 0 0 0 0 4 226214
-0.014922 -0.009779 0.119646 -0.846827 -0.709410 0.416188 -0.062500 0 0 0 0 0 0 4 227206
-0.014924 -0.009795 0.119644 -0.960192 -0.813091 0.385266 -0.062500 0 0 0 0 0 0 4 228216
-0.014926 -0.009803 0.119643 -0.978429 -0.935213 0.368045 -0.062500 0 0 0 0 0 0 4 229206
-0.014926 -0.009807 0.119643 -0.989032 -1.000480 0.361116 -0.062500 0 0 0 0 0 0 4 230215
-0.014922 -0.009829 0.119652 -1.060879 -0.780637 0.234665 -0.062500 0 0 0 0 0 0 4 231207
-0.014929 -0.009851 0.119641 -0.911025 -0.754669 0.485233 -0.062500 0 0 0 0 0 0 4 232215
-0.014933 -0.009862 0.119637 -0.937134 -0.889433 0.425954 -0.062500 0 0 0 0 0 0 4 233206
-0.014936 -0.009868 0.119636 -0.964613 -0.974532 0.389006 -0.062500 0 0 0 0 0 0 4 234215
-0.014932 -0.009890 0.119644 -1.047573 -0.766708 0.250267 -0.062500 0 0 0 0 0 0 4 235206
-0.014929 -0.009901 0.119647 -1.036117 -0.895219 0.302529 -0.062500 0 0 0 0 0 0 4 236241
-0.014928 -0.009906 0.119648 -1.021676 -0.980435 0.332008 -0.062500 0 0 0 0 0 0 4 237212
-0.014927 -0.009909 0.119649 -1.012323 -1.024278 0.343845 -0.062500 0 0 0 0 0 0 4 238224
-0.014937 -0.009922 0.119635 -0.874893 -0.898416 0.541911 -0.062500 0 0 0 0 0 0 4 239193
-0.014943 -0.009928 0.119630 -0.915894 -0.962117 0.452922 -0.062500 0 0 0 0 0 0 4 240222
-0.014946 -0.009932 0.119628 -0.952934 -1.010421 0.404021 -0.062500 0 0 0 0 0 0 4 241208
-0.014942 -0.009953 0.119636 -1.041419 -0.784311 0.261030 -0.062500 0 0 0 0 0 0 4 242228
-0.014940 -0.009964 0.119639 -1.032897 -0.903942 0.311510 -0.062500 0 0 0 0 0 0 4 243227
-0.014939 -0.009969 0.119641 -1.020014 -0.984759 0.340325 -0.062500 0 0 0 0 0 0 4 244222
-0.014938 -0.009971 0.119641 -1.011481 -1.026438 0.351924 -0.062500 0 0 0 0 0 0 4 245221
-0.014958 -0.009968 0.119648 -0.739016 -1.106847 0.257700 -0.062500 0 0 0 0 0 0 4 246224
-0.014968 -0.009966 0.119651 -0.847848 -1.096304 0.305521 -0.062500 0 0 0 0 0 0 4 247217
-0.014968 -0.009984 0.119661 -0.990168 -0.830495 0.208012 -0.062500 0 0 0 0 0 0 4 248221
-0.014967 -0.009993 0.119664 -1.008451 -0.928102 0.276064 -0.062500 0 0 0 0 0 0 4 249222
-0.014977 -0.010009 0.119652 -0.959162 -0.779939 0.505243 -0.062500 0 0 0 0 0 0 4 250221
-0.014982 -0.010017 0.119647 -1.000533 -0.868355 0.428591 -0.062500 0 0 0 0 0 0 4 251227
-0.014985 -0.010022 0.119645 -1.037063 -0.928820 0.384297 -0.062500 0 0 0 0 0 0 4 252227
-0.014987 -0.010024 0.119645 -1.058785 -0.961965 0.366387 -0.062500 0 0 0 0 0 0 4 253222
-0.014988 -0.010025 0.119644 -1.070682 -0.979320 0.359636 -0.062500 0 0 0 0 0 0 4 254222
-0.014988 -0.010025 0.119644 -1.077001 -0.988259 0.357149 -0.062500 0 0 0 0 0 0 4 255220
-0.014988 -0.010026 0.119644 -1.080272 -0.992809 0.356220 -0.062500 0 0 0 0 0 0 4 256225
-0.014988 -0.010026 0.119644 -1.081985 -0.995122 0.355895 -0.062500 0 0 0 0 0 0 4 257212
-0.014988 -0.010026 0.119644 -1.082836 -0.996275 0.355765 -0.062500 0 0 0 0 0 0 4 258223
-0.014988 -0.010026 0.119644 -1.083279 -0.996869 0.355722 -0.062500 0 0 0 0 0 0 4 259217
-0.014988 -0.010026 0.119644 -1.083479 -0.997168 0.355690 -0.062500 0 0 0 0 0 0 4 260223
-0.014988 -0.010026 0.119644 -1.083618 -0.997318 0.355706 -0.062500 0 0 0 0 0 0 4 261221
-0.014988 -0.010026 0.119644 -1.083675 -0.997379 0.355693 -0.062500 0 0 0 0 0 0 4 262221
-0.014988 -0.010026 0.119644 -1.083684 -0.997435 0.355691 -0.062500 0 0 0 0 0 0 4 263221
-0.014983 -0.010046 0.119653 -1.150079 -0.743911 0.232604 -0.062500 0 0 0 0 0 0 4 264220
-0.014980 -0.010055 0.119656 -1.129248 -0.849228 0.290250 -0.062500 0 0 0 0 0 0 4 265221
-0.014979 -0.010060 0.119658 -1.109824 -0.922647 0.321725 -0.062500 0 0 0 0 0 0 4 266218
-0.014978 -0.010062 0.119658 -1.097869 -0.960525 0.334301 -0.062500 0 0 0 0 0 0 4 267224
-0.014977 -0.010063 0.119658 -1.091179 -0.979232 0.339026 -0.062500 0 0 0 0 0 0 4 268221
-0.014977 -0.010064 0.119658 -1.087584 -0.988440 0.340772 -0.062500 0 0 0 0 0 0 4 269219
-0.014977 -0.010064 0.119658 -1.085717 -0.992994 0.341426 -0.062500 0 0 0 0 0 0 4 270222
-0.014977 -0.010064 0.119658 -1.084721 -0.995245 0.341652 -0.062500 0 0 0 0 0 0 4 271220
-0.014977 -0.010064 0.119658 -1.084242 -0.996356 0.341742 -0.062500 0 0 0 0 0 0 4 272210
-0.014977 -0.010064 0.119658 -1.083980 -0.996910 0.341774 -0.062500 0 0 0 0 0 0 4 273220
-0.014977 -0.010064 0.119658 -1.083838 -0.997185 0.341779 -0.062500 0 0 0 0 0 0 4 274222
-0.014977 -0.010064 0.119658 -1.083786 -0.997327 0.341797 -0.062500 0 0 0 0 0 0 4 275221
-0.014977 -0.010064 0.119658 -1.083756 -0.997393 0.341794 -0.062500 0 0 0 0 0 0 4 276202
-0.014977 -0.010064 0.119658 -1.083725 -0.997433 0.341791 -0.062500 0 0 0 0 0 0 4 277220
-0.014977 -0.010064 0.119658 -1.083722 -0.997452 0.341792 -0.062500 0 0 0 0 0 0 4 278209
-0.014977 -0.010064 0.119658 -1.083721 -0.997454 0.341792 -0.062500 0 0 0 0 0 0 4 279221
-0.014977 -0.010064 0.119658 -1.083721 -0.997469 0.341793 -0.062500 0 0 0 0 0 0 4 280223
-0.014977 -0.010064 0.119658 -1.083721 -0.997455 0.341792 -0.062500 0 0 0 0 0 0 4 281221
-0.014977 -0.010064 0.119658 -1.083718 -0.997466 0.341797 -0.062500 0 0 0 0 0 0 4 282219
-0.014977 -0.010064 0.119658 -1.083721 -0.997470 0.341794 -0.062500 0 0 0 0 0 0 4 283222
-0.014977 -0.010064 0.119658 -1.083721 -0.997456 0.341792 -0.062500 0 0 0 0 0 0 4 284219
-0.014977 -0.010064 0.119658 -1.083718 -0.997466 0.341798 -0.062500 0 0 0 0 0 0 4 285221
-0.014977 -0.010064 0.119658 -1.083724 -0.997459 0.341788 -0.062500 0 0 0 0 0 0 4 286219
-0.014977 -0.010064 0.119658 -1.083718 -0.997466 0.341797 -0.062500 0 0 0 0 0 0 4 287221
-0.014977 -0.010064 0.119658 -1.083718 -0.997467 0.341798 -0.062500 0 0 0 0 0 0 4 288222
-0.014977 -0.010064 0.119658 -1.083724 -0.997459 0.341788 -0.062500 0 0 0 0 0 0 4 289209
-0.014977 -0.010064 0.119658 -1.083718 -0.997466 0.341797 -0.062500 0 0 0 0 0 0 4 290215
-0.014997 -0.010059 0.119665 -0.816125 -1.057199 0.243288 -0.062500 0 0 0 0 0 0 4 291205
-0.015007 -0.010057 0.119668 -0.927670 -1.036501 0.289447 -0.062500 0 0 0 0 0 0 4 292287
-0.015012 -0.010056 0.119669 -1.005157 -1.019055 0.314623 -0.062500 0 0 0 0 0 0 4 293270
-0.015015 -0.010055 0.119669 -1.044990 -1.008891 0.324681 -0.062500 0 0 0 0 0 0 4 294283
-0.015016 -0.010054 0.119669 -1.064607 -1.003404 0.328454 -0.062500 0 0 0 0 0 0 4 295270
-0.015016 -0.010054 0.119669 -1.074290 -1.000513 0.329862 -0.062500 0 0 0 0 0 0 4 296213
-0.015017 -0.010054 0.119669 -1.079035 -0.999023 0.330369 -0.062500 0 0 0 0 0 0 4 297203
-0.015017 -0.010054 0.119669 -1.081404 -0.998251 0.330573 -0.062500 0 0 0 0 0 0 4 298213
-0.015017 -0.010054 0.119669 -1.082567 -0.997859 0.330632 -0.062500 0 0 0 0 0 0 4 299204
-0.015017 -0.010054 0.119669 -1.083159 -0.997659 0.330661 -0.062500 0 0 0 0 0 0 4 300220
-0.015017 -0.010054 0.119669 -1.083431 -0.997565 0.330668 -0.062500 0 0 0 0 0 0 4 301204
-0.015017 -0.010054 0.119669 -1.083577 -0.997523 0.330675 -0.062500 0 0 0 0 0 0 4 302213
-0.015017 -0.010054 0.119669 -1.083630 -0.997481 0.330663 -0.062500 0 0 0 0 0 0 4 303204
-0.015017 -0.010054 0.119669 -1.083688 -0.997484 0.330676 -0.062500 0 0 0 0 0 0 4 304213
-0.015017 -0.010054 0.119669 -1.083694 -0.997469 0.330677 -0.062500 0 0 0 0 0 0 4 305204
-0.015017 -0.010054 0.119669 -1.083701 -0.997459 0.330667 -0.062500 0 0 0 0 0 0 4 306203
-0.015017 -0.010054 0.119669 -1.083723 -0.997465 0.330680 -0.062500 0 0 0 0 0 0 4 307212
-0.015017 -0.010054 0.119669 -1.083726 -0.997465 0.330682 -0.062500 0 0 0 0 0 0 4 308206
-0.015017 -0.010054 0.119669 -1.083704 -0.997459 0.330668 -0.062500 0 0 0 0 0 0 4 309213
-0.015017 -0.010054 0.119669 -1.083727 -0.997468 0.330676 -0.062500 0 0 0 0 0 0 4 310206
-0.015017 -0.010054 0.119669 -1.083704 -0.997459 0.330667 -0.062500 0 0 0 0 0 0 4 311194
-0.015017 -0.010054 0.119669 -1.083724 -0.997465 0.330680 -0.062500 0 0 0 0 0 0 4 312224
-0.015017 -0.010054 0.119669 -1.083732 -0.997457 0.330672 -0.062500 0 0 0 0 0 0 4 313203
-0.015017 -0.010054 0.119669 -1.083701 -0.997470 0.330672 -0.062500 0 0 0 0 0 0 4 314219
-0.015017 -0.010054 0.119669 -1.083723 -0.997466 0.330681 -0.062500 0 0 0 0 0 0 4 315218
-0.015017 -0.010054 0.119669 -1.083732 -0.997457 0.330672 -0.062500 0 0 0 0 0 0 4 316225
-0.015017 -0.010054 0.119669 -1.083701 -0.997470 0.330672 -0.062500 0 0 0 0 0 0 4 317220
-0.015017 -0.010054 0.119669 -1.083727 -0.997469 0.330676 -0.062500 0 0 0 0 0 0 4 318221
-0.015017 -0.010054 0.119669 -1.083729 -0.997454 0.330676 -0.062500 0 0 0 0 0 0 4 319219
-0.015017 -0.010054 0.119669 -1.083701 -0.997470 0.330672 -0.062500 0 0 0 0 0 0 4 320221
-0.015017 -0.010054 0.119669 -1.083730 -0.997457 0.330671 -0.062500 0 0 0 0 0 0 4 321218
-0.015017 -0.010054 0.119669 -1.083701 -0.997470 0.330672 -0.062500 0 0 0 0 0 0 4 322222
-0.015017 -0.010054 0.119669 -1.083723 -0.997466 0.330681 -0.062500 0 0 0 0 0 0 4 323220
-0.015017 -0.010054 0.119669 -1.083732 -0.997457 0.330672 -0.062500 0 0 0 0 0 0 4 324225
-0.015017 -0.010054 0.119669 -1.083701 -0.997470 0.330672 -0.062500 0 0 0 0 0 0 4 325222
-0.015017 -0.010054 0.119669 -1.083727 -0.997454 0.330675 -0.062500 0 0 0 0 0 0 4 326222
-0.015017 -0.010054 0.119669 -1.083729 -0.997468 0.330677 -0.062500 0 0 0 0 0 0 4 327223
-0.015017 -0.010054 0.119669 -1.083701 -0.997471 0.330672 -0.062500 0 0 0 0 0 0 4 328220
-0.015017 -0.010054 0.119669 -1.083727 -0.997454 0.330675 -0.062500 0 0 0 0 0 0 4 329218
-0.015017 -0.010054 0.119669 -1.083704 -0.997473 0.330668 -0.062500 0 0 0 0 0 0 4 330219
-0.015017 -0.010054 0.119669 -1.083727 -0.997454 0.330675 -0.062500 0 0 0 0 0 0 4 331218
-0.015017 -0.010054 0.119669 -1.083726 -0.997464 0.330681 -0.062500 0 0 0 0 0 0 4 332304
-0.015017 -0.010054 0.119669 -1.083704 -0.997474 0.330668 -0.062500 0 0 0 0 0 0 4 333288
-0.015017 -0.010054 0.119669 -1.083727 -0.997454 0.330675 -0.062500 0 0 0 0 0 0 4 334289
-0.015017 -0.010054 0.119669 -1.083726 -0.997464 0.330681 -0.062500 0 0 0 0 0 0 4 335285
-0.015017 -0.010054 0.119669 -1.083704 -0.997474 0.330669 -0.062500 0 0 0 0 0 0 4 336288
-0.015017 -0.010054 0.119669 -1.083727 -0.997454 0.330675 -0.062500 0 0 0 0 0 0 4 337287
-0.015017 -0.010054 0.119669 -1.083701 -0.997470 0.330672 -0.062500 0 0 0 0 0 0 4 338286
-0.015017 -0.010054 0.119669 -1.083730 -0.997457 0.330671 -0.062500 0 0 0 0 0 0 4 339281
-0.015017 -0.010054 0.119669 -1.083726 -0.997465 0.330681 -0.062500 0 0 0 0 0 0 4 340297
-0.015017 -0.010054 0.119669 -1.083701 -0.997471 0.330673 -0.062500 0 0 0 0 0 0 4 341287
-0.015017 -0.010054 0.119669 -1.083730 -0.997457 0.330671 -0.062500 0 0 0 0 0 0 4 342291
-0.015017 -0.010054 0.119669 -1.083726 -0.997465 0.330681 -0.062500 0 0 0 0 0 0 4 343285
-0.015017 -0.010054 0.119669 -1.083707 -0.997462 0.330663 -0.062500 0 0 0 0 0 0 4 344288
-0.015017 -0.010054 0.119669 -1.083724 -0.997465 0.330680 -0.062500 0 0 0 0 0 0 4 345289
-0.015017 -0.010054 0.119669 -1.083726 -0.997465 0.330682 -0.062500 0 0 0 0 0 0 4 346288
-0.015017 -0.010054 0.119669 -1.083707 -0.997462 0.330663 -0.062500 0 0 0 0 0 0 4 347285
-0.015017 -0.010054 0.119669 -1.083724 -0.997465 0.330680 -0.062500 0 0 0 0 0 0 4 348288
-0.015017 -0.010054 0.119669 -1.083704 -0.997459 0.330667 -0.062500 0 0 0 0 0 0 4 349287
-0.015017 -0.010054 0.119669 -1.083727 -0.997468 0.330676 -0.062500 0 0 0 0 0 0 4 350287
-0.015017 -0.010054 0.119669 -1.083726 -0.997466 0.330681 -0.062500 0 0 0 0 0 0 4 351279
-0.015017 -0.010054 0.119669 -1.083704 -0.997459 0.330667 -0.062500 0 0 0 0 0 0 4 352292
-0.015017 -0.010054 0.119669 -1.083727 -0.997468 0.330676 -0.062500 0 0 0 0 0 0 4 353273
-0.015017 -0.010054 0.119669 -1.083729 -0.997454 0.330676 -0.062500 0 0 0 0 0 0 4 354290
-0.015017 -0.010054 0.119669 -1.083701 -0.997470 0.330672 -0.062500 0 0 0 0 0 0 4 355283
-0.015017 -0.010054 0.119669 -1.083727 -0.997469 0.330677 -0.062500 0 0 0 0 0 0 4 356217
-0.015017 -0.010054 0.119669 -1.083729 -0.997454 0.330676 -0.062500 0 0 0 0 0 0 4 357221
-0.015017 -0.010054 0.119669 -1.083701 -0.997470 0.330672 -0.062500 0 0 0 0 0 0 4 358217
-0.015017 -0.010054 0.119669 -1.083730 -0.997457 0.330671 -0.062500 0 0 0 0 0 0 4 359219
-0.015017 -0.010054 0.119669 -1.083701 -0.997470 0.330672 -0.062500 0 0 0 0 0 0 4 360217
-0.015017 -0.010054 0.119669 -1.083723 -0.997466 0.330681 -0.062500 0 0 0 0 0 0 4 361218
-0.015017 -0.010054 0.119669 -1.083732 -0.997457 0.330672 -0.062500 0 0 0 0 0 0 4 362218
-0.015017 -0.010054 0.119669 -1.083701 -0.997470 0.330672 -0.062500 0 0 0 0 0 0 4 363217
-0.015017 -0.010054 0.119669 -1.083730 -0.997457 0.330671 -0.062500 0 0 0 0 0 0 4 364219
-0.015017 -0.010054 0.119669 -1.083726 -0.997465 0.330681 -0.062500 0 0 0 0 0 0 4 365197
-0.015017 -0.010054 0.119669 -1.083701 -0.997471 0.330673 -0.062500 0 0 0 0 0 0 4 366203
-0.015017 -0.010054 0.119669 -1.083730 -0.997457 0.330671 -0.062500 0 0 0 0 0 0 4 367213
-0.015017 -0.010054 0.119669 -1.083701 -0.997470 0.330672 -0.062500 0 0 0 0 0 0 4 368272
-0.015017 -0.010054 0.119669 -1.083727 -0.997454 0.330675 -0.062500 0 0 0 0 0 0 4 369285
-0.015017 -0.010054 0.119669 -1.083726 -0.997464 0.330681 -0.062500 0 0 0 0 0 0 4 370270
-0.015017 -0.010054 0.119669 -1.083704 -0.997474 0.330669 -0.062500 0 0 0 0 0 0 4 371282
-0.015017 -0.010054 0.119669 -1.083727 -0.997454 0.330675 -0.062500 0 0 0 0 0 0 4 372266
-0.015017 -0.010054 0.119669 -1.083729 -0.997468 0.330677 -0.062500 0 0 0 0 0 0 4 373266
-0.015017 -0.010054 0.119669 -1.083701 -0.997471 0.330672 -0.062500 0 0 0 0 0 0 4 374281
-0.015017 -0.010054 0.119669 -1.083727 -0.997454 0.330675 -0.062500 0 0 0 0 0 0 4 375264
-0.015017 -0.010054 0.119669 -1.083704 -0.997473 0.330668 -0.062500 0 0 0 0 0 0 4 376281
-0.015017 -0.010054 0.119669 -1.083727 -0.997454 0.330675 -0.062500 0 0 0 0 0 0 4 377266
-0.015017 -0.010054 0.119669 -1.083726 -0.997464 0.330681 -0.062500 0 0 0 0 0 0 4 378282
-0.015017 -0.010054 0.119669 -1.083704 -0.997474 0.330668 -0.062500 0 0 0 0 0 0 4 379265
-0.015017 -0.010054 0.119669 -1.083727 -0.997454 0.330675 -0.062500 0 0 0 0 0 0 4 380210
-0.015017 -0.010054 0.119669 -1.083726 -0.997464 0.330681 -0.062500 0 0 0 0 0 0 4 381201
-0.015017 -0.010054 0.119669 -1.083707 -0.997462 0.330663 -0.062500 0 0 0 0 0 0 4 382210
-0.015017 -0.010054 0.119669 -1.083724 -0.997465 0.330680 -0.062500 0 0 0 0 0 0 4 383200
-0.015017 -0.010054 0.119669 -1.083726 -0.997465 0.330682 -0.062500 0 0 0 0 0 0 4 384210
-0.015017 -0.010054 0.119669 -1.083707 -0.997462 0.330663 -0.062500 0 0 0 0 0 0 4 385200
-0.015017 -0.010054 0.119669 -1.083724 -0.997465 0.330680 -0.062500 0 0 0 0 0 0 4 386210
-0.015017 -0.010054 0.119669 -1.083704 -0.997459 0.330667 -0.062500 0 0 0 0 0 0 4 387200
-0.015017 -0.010054 0.119669 -1.083727 -0.997468 0.330676 -0.062500 0 0 0 0 0 0 4 388209
-0.015017 -0.010054 0.119669 -1.083726 -0.997466 0.330681 -0.062500 0 0 0 0 0 0 4 389211
-0.015017 -0.010054 0.119669 -1.083707 -0.997463 0.330663 -0.062500 0 0 0 0 0 0 4 390200
-0.015017 -0.010054 0.119669 -1.083724 -0.997465 0.330680 -0.062500 0 0 0 0 0 0 4 391209
-0.015017 -0.010054 0.119669 -1.083729 -0.997453 0.330676 -0.062500 0 0 0 0 0 0 4 392215
-0.015017 -0.010054 0.119669 -1.083701 -0.997470 0.330672 -0.062500 0 0 0 0 0 0 4 393215
-0.015017 -0.010054 0.119669 -1.083727 -0.997469 0.330677 -0.062500 0 0 0 0 0 0 4 394219
-0.015017 -0.010054 0.119669 -1.083729 -0.997454 0.330676 -0.062500 0 0 0 0 0 0 4 395234
-0.015017 -0.010054 0.119669 -1.083704 -0.997473 0.330668 -0.062500 0 0 0 0 0 0 4 396215
-0.015017 -0.010054 0.119669 -1.083724 -0.997466 0.330680 -0.062500 0 0 0 0 0 0 4 397201
-0.015017 -0.010054 0.119669 -1.083704 -0.997459 0.330667 -0.062500 0 0 0 0 0 0 4 398223
-0.015017 -0.010054 0.119669 -1.083727 -0.997468 0.330676 -0.062500 0 0 0 0 0 0 4 399216
-0.015017 -0.010054 0.119669 -1.083729 -0.997454 0.330676 -0.062500 0 0 0 0 0 0 4 400215
-0.015017 -0.010054 0.119669 -1.083701 -0.997470 0.330672 -0.062500 0 0 0 0 0 0 4 401218
-0.015017 -0.010054 0.119669 -1.083730 -0.997457 0.330671 -0.062500 0 0 0 0 0 0 4 402218
-0.015017 -0.010054 0.119669 -1.083726 -0.997465 0.330681 -0.062500 0 0 0 0 0 0 4 403217
-0.015017 -0.010054 0.119669 -1.083701 -0.997471 0.330673 -0.062500 0 0 0 0 0 0 4 404238
-0.015017 -0.010054 0.119669 -1.083730 -0.997457 0.330671 -0.062500 0 0 0 0 0 0 4 405228
-0.015017 -0.010054 0.119669 -1.083701 -0.997470 0.330672 -0.062500 0 0 0 0 0 0 4 406228
-0.015017 -0.010054 0.119669 -1.083727 -0.997454 0.330675 -0.062500 0 0 0 0 0 0 4 407231
-0.015017 -0.010054 0.119669 -1.083729 -0.997468 0.330677 -0.062500 0 0 0 0 0 0 4 408232
-0.015017 -0.010054 0.119669 -1.083701 -0.997471 0.330672 -0.062500 0 0 0 0 0 0 4 409229
-0.015017 -0.010054 0.119669 -1.083730 -0.997457 0.330671 -0.062500 0 0 0 0 0 0 4 410226
-0.015017 -0.010054 0.119669 -1.083726 -0.997465 0.330681 -0.062500 0 0 0 0 0 0 4 411226
-0.015017 -0.010054 0.119669 -1.083701 -0.997471 0.330673 -0.062500 0 0 0 0 0 0 4 412226
-0.015017 -0.010054 0.119669 -1.083730 -0.997457 0.330671 -0.062500 0 0 0 0 0 0 4 413225
-0.015017 -0.010054 0.119669 -1.083726 -0.997465 0.330681 -0.062500 0 0 0 0 0 0 4 414226
-0.015017 -0.010054 0.119669 -1.083701 -0.997471 0.330673 -0.062500 0 0 0 0 0 0 4 415229
-0.015017 -0.010054 0.119669 -1.083730 -0.997457 0.330671 -0.062500 0 0 0 0 0 0 4 416226
-0.015017 -0.010054 0.119669 -1.083701 -0.997470 0.330672 -0.062500 0 0 0 0 0 0 4 417227
-0.015017 -0.010054 0.119669 -1.083727 -0.997454 0.330675 -0.062500 0 0 0 0 0 0 4 418226
-0.015017 -0.010054 0.119669 -1.083729 -0.997468 0.330677 -0.062500 0 0 0 0 0 0 4 419224
-0.015017 -0.010054 0.119669 -1.083701 -0.997471 0.330672 -0.062500 0 0 0 0 0 0 4 420226
-0.015017 -0.010054 0.119669 -1.083727 -0.997454 0.330675 -0.062500 0 0 0 0 0 0 4 421226
-0.015017 -0.010054 0.119669 -1.083729 -0.997468 0.330677 -0.062500 0 0 0 0 0 0 4 422211
-0.015017 -0.010054 0.119669 -1.083704 -0.997459 0.330667 -0.062500 0 0 0 0 0 0 4 423230
-0.015017 -0.010054 0.119669 -1.083724 -0.997465 0.330680 -0.062500 0 0 0 0 0 0 4 424230
-0.015017 -0.010054 0.119669 -1.083707 -0.997462 0.330663 -0.062500 0 0 0 0 0 0 4 425226
-0.015017 -0.010054 0.119669 -1.083724 -0.997465 0.330680 -0.062500 0 0 0 0 0 0 4 426226
-0.015017 -0.010054 0.119669 -1.083726 -0.997465 0.330682 -0.062500 0 0 0 0 0 0 4 427226
-0.015017 -0.010054 0.119669 -1.083707 -0.997462 0.330663 -0.062500 0 0 0 0 0 0 4 428225
-0.015017 -0.010054 0.119669 -1.083724 -0.997465 0.330680 -0.062500 0 0 0 0 0 0 4 429225
-0.015017 -0.010054 0.119669 -1.083726 -0.997465 0.330682 -0.062500 0 0 0 0 0 0 4 430227
-0.015017 -0.010054 0.119669 -1.083707 -0.997462 0.330663 -0.062500 0 0 0 0 0 0 4 431224
-0.015017 -0.010054 0.119669 -1.083724 -0.997465 0.330680 -0.062500 0 0 0 0 0 0 4 432285
-0.015017 -0.010054 0.119669 -1.083729 -0.997453 0.330676 -0.062500 0 0 0 0 0 0 4 433288
-0.015017 -0.010054 0.119669 -1.083704 -0.997473 0.330668 -0.062500 0 0 0 0 0 0 4 434271
-0.015017 -0.010054 0.119669 -1.083724 -0.997466 0.330681 -0.062500 0 0 0 0 0 0 4 435288
-0.015017 -0.010054 0.119669 -1.083707 -0.997463 0.330663 -0.062500 0 0 0 0 0 0 4 436273
-0.015017 -0.010054 0.119669 -1.083724 -0.997465 0.330680 -0.062500 0 0 0 0 0 0 4 437286
-0.015017 -0.010054 0.119669 -1.083729 -0.997453 0.330676 -0.062500 0 0 0 0 0 0 4 438294
-0.015017 -0.010054 0.119669 -1.083701 -0.997470 0.330672 -0.062500 0 0 0 0 0 0 4 439287
-0.015017 -0.010054 0.119669 -1.083730 -0.997457 0.330671 -0.062500 0 0 0 0 0 0 4 440284
-0.015017 -0.010054 0.119669 -1.083726 -0.997465 0.330681 -0.062500 0 0 0 0 0 0 4 441284
-0.015017 -0.010054 0.119669 -1.083704 -0.997474 0.330668 -0.062500 0 0 0 0 0 0 4 442285
-0.015017 -0.010054 0.119669 -1.083727 -0.997454 0.330675 -0.062500 0 0 0 0 0 0 4 443285
-0.015017 -0.010054 0.119669 -1.083701 -0.997470 0.330672 -0.062500 0 0 0 0 0 0 4 444281
-0.015017 -0.010054 0.119669 -1.083726 -0.997469 0.330676 -0.062500 0 0 0 0 0 0 4 445285
-0.015017 -0.010054 0.119669 -1.083729 -0.997454 0.330676 -0.062500 0 0 0 0 0 0 4 446281
-0.015017 -0.010054 0.119669 -1.083701 -0.997470 0.330672 -0.062500 0 0 0 0 0 0 4 447284
-0.015017 -0.010054 0.119669 -1.083730 -0.997457 0.330671 -0.062500 0 0 0 0 0 0 4 448271
-0.015017 -0.010054 0.119669 -1.083726 -0.997465 0.330681 -0.062500 0 0 0 0 0 0 4 449282
-0.015017 -0.010054 0.119669 -1.083701 -0.997471 0.330673 -0.062500 0 0 0 0 0 0 4 450266
-0.015017 -0.010054 0.119669 -1.083730 -0.997457 0.330671 -0.062500 0 0 0 0 0 0 4 451280
-0.015017 -0.010054 0.119669 -1.083726 -0.997465 0.330681 -0.062500 0 0 0 0 0 0 4 452266
-0.015017 -0.010054 0.119669 -1.083701 -0.997471 0.330673 -0.062500 0 0 0 0 0 0 4 453280
-0.015017 -0.010054 0.119669 -1.083730 -0.997457 0.330671 -0.062500 0 0 0 0 0 0 4 454264
-0.015017 -0.010054 0.119669 -1.083701 -0.997470 0.330672 -0.062500 0 0 0 0 0 0 4 455281
-0.015017 -0.010054 0.119669 -1.083727 -0.997454 0.330675 -0.062500 0 0 0 0 0 0 4 456280
-0.015017 -0.010054 0.119669 -1.083729 -0.997468 0.330677 -0.062500 0 0 0 0 0 0 4 457266
-0.015017 -0.010054 0.119669 -1.083701 -0.997471 0.330672 -0.062500 0 0 0 0 0 0 4 458280
-0.015017 -0.010054 0.119669 -1.083730 -0.997457 0.330671 -0.062500 0 0 0 0 0 0 4 459266
-0.015017 -0.010054 0.119669 -1.083726 -0.997465 0.330681 -0.062500 0 0 0 0 0 0 4 460280
-0.015017 -0.010054 0.119669 -1.083704 -0.997459 0.330667 -0.062500 0 0 0 0 0 0 4 461265
-0.015017 -0.010054 0.119669 -1.083724 -0.997465 0.330680 -0.062500 0 0 0 0 0 0 4 462283
-0.015017 -0.010054 0.119669 -1.083704 -0.997474 0.330668 -0.062500 0 0 0 0 0 0 4 463265
-0.015017 -0.010054 0.119669 -1.083727 -0.997454 0.330675 -0.062500 0 0 0 0 0 0 4 464208
-0.015017 -0.010054 0.119669 -1.083729 -0.997468 0.330677 -0.062500 0 0 0 0 0 0 4 465199
-0.015017 -0.010054 0.119669 -1.083704 -0.997459 0.330667 -0.062500 0 0 0 0 0 0 4 466207
-0.015017 -0.010054 0.119669 -1.083724 -0.997465 0.330680 -0.062500 0 0 0 0 0 0 4 467198
-0.015017 -0.010054 0.119669 -1.083729 -0.997469 0.330677 -0.062500 0 0 0 0 0 0 4 468208
-0.015017 -0.010054 0.119669 -1.083704 -0.997459 0.330667 -0.062500 0 0 0 0 0 0 4 469198
-0.015017 -0.010054 0.119669 -1.083724 -0.997465 0.330680 -0.062500 0 0 0 0 0 0 4 470207
-0.015017 -0.010054 0.119669 -1.083732 -0.997457 0.330672 -0.062500 0 0 0 0 0 0 4 471198
-0.015017 -0.010054 0.119669 -1.083701 -0.997470 0.330672 -0.062500 0 0 0 0 0 0 4 472208
-0.015017 -0.010054 0.119669 -1.083723 -0.997466 0.330681 -0.062500 0 0 0 0 0 0 4 473207
-0.015017 -0.010054 0.119669 -1.083707 -0.997463 0.330663 -0.062500 0 0 0 0 0 0 4 474198
-0.015017 -0.010054 0.119669 -1.083724 -0.997465 0.330680 -0.062500 0 0 0 0 0 0 4 475207
-0.015017 -0.010054 0.119669 -1.083729 -0.997453 0.330676 -0.062500 0 0 0 0 0 0 4 476199
-0.015017 -0.010054 0.119669 -1.083704 -0.997473 0.330668 -0.062500 0 0 0 0 0 0 4 477208
-0.015017 -0.010054 0.119669 -1.083724 -0.997466 0.330680 -0.062500 0 0 0 0 0 0 4 478208
-0.015017 -0.010054 0.119669 -1.083729 -0.997454 0.330676 -0.062500 0 0 0 0 0 0 4 479199
-0.015017 -0.010054 0.119669 -1.083704 -0.997473 0.330668 -0.062500 0 0 0 0 0 0 4 480213
-0.015017 -0.010054 0.119669 -1.083727 -0.997454 0.330675 -0.062500 0 0 0 0 0 0 4 481207
-0.015017 -0.010054 0.119669 -1.083701 -0.997470 0.330672 -0.062500 0 0 0 0 0 0 4 482215
-0.015017 -0.010054 0.119669 -1.083726 -0.997469 0.330676 -0.062500 0 0 0 0 0 0 4 483218
-0.015017 -0.010054 0.119669 -1.083729 -0.997454 0.330676 -0.062500 0 0 0 0 0 0 4 484215
-0.015017 -0.010054 0.119669 -1.083701 -0.997470 0.330672 -0.062500 0 0 0 0 0 0 4 485195
-0.015017 -0.010054 0.119669 -1.083730 -0.997457 0.330671 -0.062500 0 0 0 0 0 0 4 486187
-0.015017 -0.010054 0.119669 -1.083726 -0.997465 0.330681 -0.062500 0 0 0 0 0 0 4 487208
-0.015017 -0.010054 0.119669 -1.083704 -0.997474 0.330668 -0.062500 0 0 0 0 0 0 4 488225
-0.015017 -0.010054 0.119669 -1.083727 -0.997454 0.330675 -0.062500 0 0 0 0 0 0 4 489224
-0.015017 -0.010054 0.119669 -1.083726 -0.997464 0.330681 -0.062500 0 0 0 0 0 0 4 490222
-0.015017 -0.010054 0.119669 -1.083704 -0.997474 0.330669 -0.062500 0 0 0 0 0 0 4 491225
-0.015017 -0.010054 0.119669 -1.083727 -0.997454 0.330675 -0.062500 0 0 0 0 0 0 4 492229
-0.015017 -0.010054 0.119669 -1.083701 -0.997470 0.330672 -0.062500 0 0 0 0 0 0 4 493228
-0.015017 -0.010054 0.119669 -1.083730 -0.997457 0.330671 -0.062500 0 0 0 0 0 0 4 494227
-0.015017 -0.010054 0.119669 -1.083726 -0.997465 0.330681 -0.062500 0 0 0 0 0 0 4 495224
-0.015017 -0.010054 0.119669 -1.083701 -0.997471 0.330673 -0.062500 0 0 0 0 0 0 4 496224
-0.015017 -0.010054 0.119669 -1.083730 -0.997457 0.330671 -0.062500 0 0 0 0 0 0 4 497223
-0.015017 -0.010054 0.119669 -1.083726 -0.997465 0.330681 -0.062500 0 0 0 0 0 0 4 498224
-0.015017 -0.010054 0.119669 -1.083704 -0.997459 0.330667 -0.062500 0 0 0 0 0 0 4 499205
-0.015017 -0.010054 0.119669 -1.083727 -0.997468 0.330676 -0.062500 0 0 0 0 0 0 4 500284
-0.015017 -0.010054 0.119669 -1.083726 -0.997466 0.330681 -0.062500 0 0 0 0 0 0 4 501283
-0.015017 -0.010054 0.119669 -1.083704 -0.997459 0.330668 -0.062500 0 0 0 0 0 0 4 502281
-0.015017 -0.010054 0.119669 -1.083727 -0.997468 0.330676 -0.062500 0 0 0 0 0 0 4 503279
-0.015017 -0.010054 0.119669 -1.083704 -0.997459 0.330667 -0.062500 0 0 0 0 0 0 4 504283
-0.015017 -0.010054 0.119669 -1.083724 -0.997465 0.330680 -0.062500 0 0 0 0 0 0 4 505281
-0.015017 -0.010054 0.119669 -1.083729 -0.997469 0.330677 -0.062500 0 0 0 0 0 0 4 506332
-0.015017 -0.010054 0.119669 -1.083704 -0.997459 0.330667 -0.062500 0 0 0 0 0 0 4 507263
-0.015017 -0.010054 0.119669 -1.083724 -0.997465 0.330680 -0.062500 0 0 0 0 0 0 4 508281
-0.015017 -0.010054 0.119669 -1.083732 -0.997457 0.330672 -0.062500 0 0 0 0 0 0 4 509281
-0.015017 -0.010054 0.119669 -1.083701 -0.997470 0.330672 -0.062500 0 0 0 0 0 0 4 510283
-0.015017 -0.010054 0.119669 -1.083727 -0.997469 0.330676 -0.062500 0 0 0 0 0 0 4 511281
-0.015017 -0.010054 0.119669 -1.083704 -0.997459 0.330667 -0.062500 0 0 0 0 0 0 4 512282
-0.015017 -0.010054 0.119669 -1.083724 -0.997465 0.330680 -0.062500 0 0 0 0 0 0 4 513281
-0.015017 -0.010054 0.119669 -1.083732 -0.997457 0.330672 -0.062500 0 0 0 0 0 0 4 514281
-0.015017 -0.010054 0.119669 -1.083701 -0.997470 0.330672 -0.062500 0 0 0 0 0 0 4 515279
-0.015017 -0.010054 0.119669 -1.083723 -0.997466 0.330681 -0.062500 0 0 0 0 0 0 4 516282
-0.015017 -0.010054 0.119669 -1.083732 -0.997457 0.330672 -0.062500 0 0 0 0 0 0 4 517289
-0.015017 -0.010054 0.119669 -1.083701 -0.997470 0.330672 -0.062500 0 0 0 0 0 0 4 518272
-0.015017 -0.010054 0.119669 -1.083727 -0.997454 0.330675 -0.062500 0 0 0 0 0 0 4 519286
-0.015017 -0.010054 0.119669 -1.083704 -0.997473 0.330668 -0.062500 0 0 0 0 0 0 4 520268
-0.015017 -0.010054 0.119669 -1.083724 -0.997466 0.330680 -0.062500 0 0 0 0 0 0 4 521286
-0.015017 -0.010054 0.119669 -1.083729 -0.997454 0.330676 -0.062500 0 0 0 0 0 0 4 522301
-0.015017 -0.010054 0.119669 -1.083704 -0.997473 0.330668 -0.062500 0 0 0 0 0 0 4 523287
-0.015017 -0.010054 0.119669 -1.083724 -0.997466 0.330680 -0.062500 0 0 0 0 0 0 4 524282
-0.015017 -0.010054 0.119669 -1.083729 -0.997454 0.330676 -0.062500 0 0 0 0 0 0 4 525279
-0.015017 -0.010054 0.119669 -1.083704 -0.997473 0.330668 -0.062500 0 0 0 0 0 0 4 526282
-0.015017 -0.010054 0.119669 -1.083727 -0.997454 0.330675 -0.062500 0 0 0 0 0 0 4 527279
-0.015017 -0.010054 0.119669 -1.083726 -0.997464 0.330681 -0.062500 0 0 0 0 0 0 4 528281
-0.015017 -0.010054 0.119669 -1.083704 -0.997474 0.330669 -0.062500 0 0 0 0 0 0 4 529278
-0.015017 -0.010054 0.119669 -1.083727 -0.997454 0.330675 -0.062500 0 0 0 0 0 0 4 530281
-0.015017 -0.010054 0.119669 -1.083701 -0.997470 0.330672 -0.062500 0 0 0 0 0 0 4 531280
-0.015017 -0.010054 0.119669 -1.083730 -0.997457 0.330671 -0.062500 0 0 0 0 0 0 4 532279
-0.015017 -0.010054 0.119669 -1.083726 -0.997465 0.330681 -0.062500 0 0 0 0 0 0 4 533264
-0.015017 -0.010054 0.119669 -1.083704 -0.997474 0.330668 -0.062500 0 0 0 0 0 0 4 534279
-0.015017 -0.010054 0.119669 -1.083727 -0.997454 0.330675 -0.062500 0 0 0 0 0 0 4 535261
-0.015017 -0.010054 0.119669 -1.083726 -0.997464 0.330681 -0.062500 0 0 0 0 0 0 4 536279
-0.015017 -0.010054 0.119669 -1.083707 -0.997462 0.330663 -0.062500 0 0 0 0 0 0 4 537261
-0.015017 -0.010054 0.119669 -1.083724 -0.997465 0.330680 -0.062500 0 0 0 0 0 0 4 538278
-0.015017 -0.010054 0.119669 -1.083701 -0.997471 0.330673 -0.062500 0 0 0 0 0 0 4 539261
-0.015017 -0.010054 0.119669 -1.083730 -0.997457 0.330671 -0.062500 0 0 0 0 0 0 4 540265
-0.015017 -0.010054 0.119669 -1.083726 -0.997465 0.330681 -0.062500 0 0 0 0 0 0 4 541276
-0.015017 -0.010054 0.119669 -1.083701 -0.997471 0.330673 -0.062500 0 0 0 0 0 0 4 542261
-0.015017 -0.010054 0.119669 -1.083730 -0.997457 0.330671 -0.062500 0 0 0 0 0 0 4 543276
-0.015017 -0.010054 0.119669 -1.083726 -0.997465 0.330681 -0.062500 0 0 0 0 0 0 4 544260
-0.015017 -0.010054 0.119669 -1.083704 -0.997459 0.330667 -0.062500 0 0 0 0 0 0 4 545275
-0.015017 -0.010054 0.119669 -1.083727 -0.997468 0.330676 -0.062500 0 0 0 0 0 0 4 546260
-0.015017 -0.010054 0.119669 -1.083726 -0.997466 0.330681 -0.062500 0 0 0 0 0 0 4 547274
-0.015017 -0.010054 0.119669 -1.083704 -0.997459 0.330668 -0.062500 0 0 0 0 0 0 4 548196
-0.015017 -0.010054 0.119669 -1.083727 -0.997468 0.330676 -0.062500 0 0 0 0 0 0 4 549205
-0.015017 -0.010054 0.119669 -1.083704 -0.997459 0.330667 -0.062500 0 0 0 0 0 0 4 550196
-0.015017 -0.010054 0.119669 -1.083724 -0.997465 0.330680 -0.062500 0 0 0 0 0 0 4 551205
-0.015017 -0.010054 0.119669 -1.083732 -0.997457 0.330672 -0.062500 0 0 0 0 0 0 4 552196
-0.015017 -0.010054 0.119669 -1.083701 -0.997470 0.330672 -0.062500 0 0 0 0 0 0 4 553206
-0.015017 -0.010054 0.119669 -1.083723 -0.997466 0.330681 -0.062500 0 0 0 0 0 0 4 554196
-0.015017 -0.010054 0.119669 -1.083732 -0.997457 0.330672 -0.062500 0 0 0 0 0 0 4 555205
-0.015017 -0.010054 0.119669 -1.083701 -0.997470 0.330672 -0.062500 0 0 0 0 0 0 4 556205
-0.015017 -0.010054 0.119669 -1.083727 -0.997469 0.330676 -0.062500 0 0 0 0 0 0 4 557195
-0.015017 -0.010054 0.119669 -1.083729 -0.997454 0.330676 -0.062500 0 0 0 0 0 0 4 558204
-0.015017 -0.010054 0.119669 -1.083701 -0.997470 0.330672 -0.062500 0 0 0 0 0 0 4 559195
-0.015017 -0.010054 0.119669 -1.083730 -0.997457 0.330671 -0.062500 0 0 0 0 0 0 4 560204
-0.015017 -0.010054 0.119669 -1.083701 -0.997470 0.330672 -0.062500 0 0 0 0 0 0 4 561214
-0.015017 -0.010054 0.119669 -1.083723 -0.997466 0.330681 -0.062500 0 0 0 0 0 0 4 562212
-0.015017 -0.010054 0.119669 -1.083732 -0.997457 0.330672 -0.062500 0 0 0 0 0 0 4 563210
-0.015017 -0.010054 0.119669 -1.083701 -0.997470 0.330672 -0.062500 0 0 0 0 0 0 4 564197
-0.015017 -0.010054 0.119669 -1.083727 -0.997454 0.330675 -0.062500 0 0 0 0 0 0 4 565210
-0.015017 -0.010054 0.119669 -1.083729 -0.997468 0.330677 -0.062500 0 0 0 0 0 0 4 566209
-0.015017 -0.010054 0.119669 -1.083701 -0.997471 0.330672 -0.062500 0 0 0 0 0 0 4 567217
-0.015017 -0.010054 0.119669 -1.083727 -0.997454 0.330675 -0.062500 0 0 0 0 0 0 4 568218
-0.015017 -0.010054 0.119669 -1.083704 -0.997473 0.330668 -0.062500 0 0 0 0 0 0 4 569212
-0.015017 -0.010054 0.119669 -1.083727 -0.997454 0.330675 -0.062500 0 0 0 0 0 0 4 570212
-0.015017 -0.010054 0.119669 -1.083726 -0.997464 0.330681 -0.062500 0 0 0 0 0 0 4 571212
-0.015017 -0.010054 0.119669 -1.083704 -0.997474 0.330668 -0.062500 0 0 0 0 0 0 4 572223
-0.015017 -0.010054 0.119669 -1.083727 -0.997454 0.330675 -0.062500 0 0 0 0 0 0 4 573220
-0.015017 -0.010054 0.119669 -1.083726 -0.997464 0.330681 -0.062500 0 0 0 0 0 0 4 574220
-0.015017 -0.010054 0.119669 -1.083707 -0.997462 0.330663 -0.062500 0 0 0 0 0 0 4 575214
-0.015017 -0.010054 0.119669 -1.083724 -0.997465 0.330680 -0.062500 0 0 0 0 0 0 4 576224
-0.015017 -0.010054 0.119669 -1.083701 -0.997471 0.330673 -0.062500 0 0 0 0 0 0 4 577228
-0.015017 -0.010054 0.119669 -1.083730 -0.997457 0.330671 -0.062500 0 0 0 0 0 0 4 578223
-0.015017 -0.010054 0.119669 -1.083726 -0.997465 0.330681 -0.062500 0 0 0 0 0 0 4 579223
-0.015017 -0.010054 0.119669 -1.083704 -0.997474 0.330668 -0.062500 0 0 0 0 0 0 4 580222
-0.015017 -0.010054 0.119669 -1.083727 -0.997454 0.330675 -0.062500 0 0 0 0 0 0 4 581222
-0.015017 -0.010054 0.119669 -1.083726 -0.997464 0.330681 -0.062500 0 0 0 0 0 0 4 582221
[truncated: 12,711,649 more chars]
