# Supplementary material for: Increasing Patient Engagement in Rehabilitation Exercises Using Computer-Based Citizen Science
Source: PLoS One. 2015 Mar 20;10(3):e0117013. doi: 10.1371/journal.pone.0117013 (PMC4368773; doi:10.1371/journal.pone.0117013)
Supplement: S2 Dataset — (ZIP) [file pone.0117013.s002.zip › Dataset_S2/H12/H12_without.dat]

0.012548 -0.009257 0.170283 0.091398 1.204554 -7.057715 -0.000000 1 0 0 0 0 0 0 964
0.012577 -0.009324 0.170541 -0.372947 0.992963 -4.079743 -0.000031 1 0 0 0 0 0 0 1971
0.012574 -0.009355 0.170802 -0.012995 0.519658 -3.852200 -0.000062 1 0 0 0 0 0 0 2961
0.012603 -0.009420 0.171054 -0.389652 0.903092 -3.731104 -0.000094 1 0 0 0 0 0 0 3967
0.012629 -0.009457 0.171298 -0.411256 0.586456 -3.645909 -0.000125 1 0 0 0 0 0 0 4974
0.012646 -0.009451 0.171536 -0.291749 0.007131 -3.573068 -0.000156 1 0 0 0 0 0 0 5963
0.012659 -0.009434 0.171770 -0.244348 -0.194097 -3.548575 -0.000188 1 0 0 0 0 0 0 6981
0.012681 -0.009450 0.171984 -0.360709 0.217086 -3.301296 -0.000219 1 0 0 0 0 0 0 7967
0.012697 -0.009439 0.172189 -0.292451 -0.082872 -3.183438 -0.000251 1 0 0 0 0 0 0 8981
0.012702 -0.009387 0.172387 -0.154077 -0.645697 -3.112369 -0.000281 1 0 0 0 0 0 0 9961
0.012692 -0.009387 0.172579 0.053413 -0.023195 -3.046848 -0.000313 1 0 0 0 0 0 0 10977
0.012707 -0.009338 0.172702 -0.265539 -0.593693 -2.156444 -0.000344 1 0 0 0 0 0 0 11967
0.012688 -0.009244 0.172926 0.142011 -1.229371 -3.416502 -0.000374 1 0 0 0 0 0 0 12945
0.012667 -0.009194 0.173040 0.190802 -0.721052 -2.141902 -0.000406 1 0 0 0 0 0 0 13962
0.012661 -0.009139 0.173167 0.011734 -0.722021 -2.199025 -0.000437 1 0 0 0 0 0 0 14961
0.012598 -0.009038 0.173362 0.714799 -1.325161 -3.116919 -0.000469 1 0 0 0 0 0 0 15972
0.012559 -0.009007 0.173452 0.481875 -0.468957 -1.876411 -0.000500 1 0 0 0 0 0 0 16962
0.012504 -0.008956 0.173554 0.642350 -0.648111 -1.921065 -0.000531 1 0 0 0 0 0 0 17958
0.012444 -0.008896 0.173647 0.728705 -0.776509 -1.839254 -0.000562 1 0 0 0 0 0 0 18964
0.012381 -0.008831 0.173736 0.767734 -0.840225 -1.801348 -0.000594 1 0 0 0 0 0 0 19963
0.012279 -0.008758 0.173810 1.272576 -0.954703 -1.633075 -0.000625 1 0 0 0 0 0 0 20966
0.012205 -0.008713 0.173865 0.961988 -0.594029 -1.392004 -0.000656 1 0 0 0 0 0 0 21961
0.012118 -0.008656 0.173916 1.080631 -0.719116 -1.341696 -0.000687 1 0 0 0 0 0 0 22963
0.012048 -0.008599 0.173945 0.873542 -0.718771 -1.072657 -0.000718 1 0 0 0 0 0 0 23929
0.011992 -0.008565 0.173966 0.665133 -0.419309 -0.961465 -0.000750 1 0 0 0 0 0 0 24962
0.011945 -0.008545 0.173970 0.522797 -0.212372 -0.751904 -0.000781 1 0 0 0 0 0 0 25961
0.011902 -0.008531 0.173965 0.441388 -0.098028 -0.649916 -0.000812 1 0 0 0 0 0 0 26956
0.011857 -0.008499 0.173955 0.465356 -0.321781 -0.590356 -0.000846 1 0 0 0 0 0 0 28040
0.011836 -0.008485 0.173937 0.142096 -0.107167 -0.507806 -0.000877 1 0 0 0 0 0 0 29041
0.011828 -0.008480 0.173915 -0.057855 0.036226 -0.475635 -0.000908 1 0 0 0 0 0 0 30028
0.011799 -0.008453 0.173896 0.173279 -0.238542 -0.537895 -0.000940 1 0 0 0 0 0 0 31033
0.011801 -0.008423 0.173879 -0.193483 -0.300414 -0.577711 -0.000970 1 0 0 0 0 0 0 32007
0.011798 -0.008387 0.173855 -0.182554 -0.365957 -0.528748 -0.001001 1 0 0 0 0 0 0 33005
0.011793 -0.008350 0.173828 -0.161735 -0.399912 -0.510735 -0.001032 1 0 0 0 0 0 0 34002
0.011806 -0.008314 0.173807 -0.399892 -0.371517 -0.597224 -0.001064 1 0 0 0 0 0 0 35013
0.011789 -0.008272 0.173788 -0.031106 -0.462332 -0.668583 -0.001095 1 0 0 0 0 0 0 36019
0.011782 -0.008252 0.173766 -0.139163 -0.164526 -0.653772 -0.001126 1 0 0 0 0 0 0 37009
0.011768 -0.008199 0.173751 -0.062326 -0.575384 -0.773124 -0.001158 1 0 0 0 0 0 0 38010
0.011737 -0.008147 0.173736 0.164079 -0.594316 -0.799123 -0.001189 1 0 0 0 0 0 0 39012
0.011716 -0.008099 0.173726 0.046005 -0.539346 -0.904042 -0.001221 1 0 0 0 0 0 0 40034
0.011687 -0.008072 0.173715 0.138601 -0.262117 -0.920153 -0.001252 1 0 0 0 0 0 0 41034
0.011646 -0.008031 0.173715 0.289985 -0.405699 -1.082080 -0.001282 1 0 0 0 0 0 0 42003
0.011606 -0.008007 0.173708 0.283534 -0.197515 -1.041190 -0.001314 1 0 0 0 0 0 0 43005
0.011581 -0.007973 0.173703 0.091098 -0.305311 -1.078858 -0.001346 1 0 0 0 0 0 0 44044
0.011555 -0.007975 0.173696 0.078111 0.151517 -1.090003 -0.001380 1 0 0 0 0 0 0 45126
0.011537 -0.007954 0.173691 -0.027381 -0.097747 -1.130264 -0.001408 1 0 0 0 0 0 0 46034
0.011528 -0.007943 0.173688 -0.164994 0.019035 -1.195698 -0.001440 1 0 0 0 0 0 0 47038
0.011510 -0.007957 0.173683 -0.067448 0.345487 -1.188396 -0.001471 1 0 0 0 0 0 0 48030
0.011495 -0.007942 0.173678 -0.110715 0.007613 -1.220513 -0.001502 1 0 0 0 0 0 0 49034
0.011474 -0.007953 0.173672 -0.038854 0.320381 -1.225039 -0.001533 1 0 0 0 0 0 0 50026
0.011464 -0.007958 0.173669 -0.174286 0.284922 -1.295184 -0.001566 1 0 0 0 0 0 0 51060
0.011440 -0.007958 0.173661 -0.011664 0.203626 -1.262320 -0.001596 1 0 0 0 0 0 0 52035
0.011422 -0.007935 0.173655 -0.088234 -0.083609 -1.308740 -0.001627 1 0 0 0 0 0 0 53038
0.011413 -0.007924 0.173652 -0.216794 0.037109 -1.377585 -0.001658 1 0 0 0 0 0 0 54011
0.011390 -0.007915 0.173644 -0.042765 0.079600 -1.343439 -0.001689 1 0 0 0 0 0 0 55012
0.011373 -0.007889 0.173638 -0.112914 -0.141068 -1.388521 -0.001720 1 0 0 0 0 0 0 56007
0.011364 -0.007876 0.173635 -0.238551 0.013659 -1.457847 -0.001751 1 0 0 0 0 0 0 57011
0.011341 -0.007865 0.173628 -0.062750 0.072916 -1.423653 -0.001783 1 0 0 0 0 0 0 58026
0.011324 -0.007838 0.173622 -0.132200 -0.139333 -1.469086 -0.001815 1 0 0 0 0 0 0 59041
0.011315 -0.007825 0.173619 -0.257394 0.019504 -1.537665 -0.001845 1 0 0 0 0 0 0 60012
0.011292 -0.007815 0.173611 -0.081051 0.080875 -1.503209 -0.001877 1 0 0 0 0 0 0 61025
0.011275 -0.007788 0.173605 -0.150208 -0.130512 -1.547696 -0.001908 1 0 0 0 0 0 0 62008
0.011253 -0.007793 0.173598 -0.097641 0.271644 -1.562053 -0.001939 1 0 0 0 0 0 0 63027
0.011236 -0.007773 0.173592 -0.170679 -0.005368 -1.605980 -0.001970 1 0 0 0 0 0 0 64006
0.011214 -0.007782 0.173585 -0.114218 0.340410 -1.617700 -0.002002 1 0 0 0 0 0 0 65020
0.011198 -0.007765 0.173580 -0.184843 0.032931 -1.660318 -0.002033 1 0 0 0 0 0 0 66005
0.011170 -0.007752 0.173570 -0.054598 0.074684 -1.642801 -0.002066 1 0 0 0 0 0 0 67070
0.011157 -0.007746 0.173566 -0.226655 0.163345 -1.726459 -0.002095 1 0 0 0 0 0 0 68011
0.011144 -0.007721 0.173562 -0.265684 -0.073276 -1.759175 -0.002127 1 0 0 0 0 0 0 69022
0.011119 -0.007705 0.173553 -0.104509 0.023490 -1.729831 -0.002158 1 0 0 0 0 0 0 70006
0.011101 -0.007675 0.173547 -0.187724 -0.146499 -1.780653 -0.002189 1 0 0 0 0 0 0 71025
0.011092 -0.007660 0.173544 -0.321013 0.036193 -1.853113 -0.002220 1 0 0 0 0 0 0 72007
0.011082 -0.007631 0.173540 -0.326036 -0.133634 -1.874870 -0.002251 1 0 0 0 0 0 0 73007
0.011057 -0.007612 0.173532 -0.146333 -0.001247 -1.840791 -0.002283 1 0 0 0 0 0 0 74022
0.011061 -0.007586 0.173518 -0.491177 -0.087546 -1.797944 -0.002314 1 0 0 0 0 0 0 75007
0.011057 -0.007551 0.173510 -0.440421 -0.210057 -1.876272 -0.002343 1 0 0 0 0 0 0 75951
0.011049 -0.007511 0.173503 -0.394603 -0.279120 -1.936117 -0.002374 1 0 0 0 0 0 0 76942
0.011040 -0.007469 0.173498 -0.371976 -0.313870 -1.979367 -0.002406 1 0 0 0 0 0 0 77950
0.011030 -0.007426 0.173493 -0.363179 -0.330546 -2.013430 -0.002437 1 0 0 0 0 0 0 78944
0.011019 -0.007383 0.173488 -0.361642 -0.338109 -2.043595 -0.002468 1 0 0 0 0 0 0 79950
0.011014 -0.007361 0.173486 -0.437160 -0.051589 -2.102798 -0.002499 1 0 0 0 0 0 0 80942
0.011006 -0.007328 0.173482 -0.411641 -0.167504 -2.116919 -0.002531 1 0 0 0 0 0 0 81950
0.010996 -0.007289 0.173478 -0.395521 -0.250334 -2.134714 -0.002562 1 0 0 0 0 0 0 82956
0.010991 -0.007270 0.173476 -0.463231 -0.004019 -2.187915 -0.002593 1 0 0 0 0 0 0 83942
0.011004 -0.007243 0.173466 -0.705514 -0.074794 -2.108846 -0.002625 1 0 0 0 0 0 0 84950
0.011005 -0.007208 0.173459 -0.581103 -0.192845 -2.163210 -0.002656 1 0 0 0 0 0 0 85941
0.011006 -0.007190 0.173456 -0.569891 0.029818 -2.242901 -0.002687 1 0 0 0 0 0 0 86954
0.011001 -0.007159 0.173451 -0.498011 -0.119374 -2.266023 -0.002718 1 0 0 0 0 0 0 87941
0.010992 -0.007121 0.173447 -0.458398 -0.219101 -2.288664 -0.002750 1 0 0 0 0 0 0 88960
0.010988 -0.007103 0.173445 -0.514259 0.018836 -2.344914 -0.002781 1 0 0 0 0 0 0 89959
0.010981 -0.007071 0.173442 -0.478811 -0.121906 -2.356126 -0.002812 1 0 0 0 0 0 0 90947
0.010971 -0.007033 0.173437 -0.457701 -0.217327 -2.372650 -0.002843 1 0 0 0 0 0 0 91951
0.010967 -0.007014 0.173435 -0.523124 0.022881 -2.426647 -0.002875 1 0 0 0 0 0 0 92956
0.010959 -0.006982 0.173432 -0.492379 -0.116668 -2.436754 -0.002906 1 0 0 0 0 0 0 93955
0.010949 -0.006944 0.173428 -0.473676 -0.211623 -2.452435 -0.002937 1 0 0 0 0 0 0 94954
0.010966 -0.006930 0.173419 -0.812544 0.093816 -2.416441 -0.002969 1 0 0 0 0 0 0 95965
0.010968 -0.006901 0.173412 -0.675927 -0.070515 -2.464575 -0.003000 1 0 0 0 0 0 0 96959
0.010970 -0.006887 0.173409 -0.652781 0.105715 -2.539448 -0.003031 1 0 0 0 0 0 0 97963
0.010965 -0.006858 0.173405 -0.574306 -0.069162 -2.559426 -0.003062 1 0 0 0 0 0 0 98960
0.010962 -0.006843 0.173403 -0.604692 0.107598 -2.612909 -0.003094 1 0 0 0 0 0 0 99957
0.010956 -0.006813 0.173400 -0.555727 -0.066360 -2.621340 -0.003124 1 0 0 0 0 0 0 100930
0.010947 -0.006776 0.173396 -0.528049 -0.178678 -2.637292 -0.003156 1 0 0 0 0 0 0 101960
0.010942 -0.006758 0.173394 -0.590049 0.053064 -2.691399 -0.003187 1 0 0 0 0 0 0 102960
0.010940 -0.006749 0.173393 -0.631220 0.198969 -2.734596 -0.003219 1 0 0 0 0 0 0 103968
0.010933 -0.006722 0.173390 -0.581794 -0.013784 -2.735339 -0.003250 1 0 0 0 0 0 0 104953
0.010930 -0.006709 0.173388 -0.626846 0.142173 -2.780534 -0.003281 1 0 0 0 0 0 0 105970
0.010928 -0.006702 0.173388 -0.658907 0.247548 -2.819047 -0.003313 1 0 0 0 0 0 0 106980
0.010922 -0.006676 0.173385 -0.605112 0.014435 -2.817533 -0.003344 1 0 0 0 0 0 0 107972
0.010919 -0.006664 0.173383 -0.647850 0.159962 -2.861204 -0.003375 1 0 0 0 0 0 0 108969
0.010917 -0.006657 0.173383 -0.678606 0.260151 -2.898412 -0.003406 1 0 0 0 0 0 0 109948
0.010902 -0.006673 0.173378 -0.516264 0.556602 -2.876399 -0.003438 1 0 0 0 0 0 0 110969
0.010890 -0.006658 0.173374 -0.528167 0.200151 -2.894593 -0.003468 1 0 0 0 0 0 0 111947
0.010883 -0.006651 0.173371 -0.619744 0.261989 -2.952822 -0.003499 1 0 0 0 0 0 0 112947
0.010880 -0.006647 0.173370 -0.676560 0.318121 -2.998464 -0.003531 1 0 0 0 0 0 0 113968
0.010873 -0.006623 0.173367 -0.635077 0.059879 -3.000120 -0.003563 1 0 0 0 0 0 0 114967
0.010869 -0.006611 0.173366 -0.683984 0.192869 -3.045501 -0.003594 1 0 0 0 0 0 0 115967
0.010868 -0.006606 0.173365 -0.717920 0.286813 -3.083957 -0.003625 1 0 0 0 0 0 0 116964
0.010861 -0.006580 0.173362 -0.664935 0.047717 -3.082455 -0.003656 1 0 0 0 0 0 0 117966
0.010844 -0.006586 0.173357 -0.526301 0.432497 -3.071610 -0.003688 1 0 0 0 0 0 0 118966
0.010835 -0.006589 0.173354 -0.630387 0.436059 -3.133001 -0.003719 1 0 0 0 0 0 0 119971
0.010826 -0.006569 0.173350 -0.628187 0.129696 -3.146734 -0.003750 1 0 0 0 0 0 0 120964
0.010807 -0.006577 0.173344 -0.516334 0.478525 -3.143699 -0.003781 1 0 0 0 0 0 0 121965
0.010797 -0.006581 0.173341 -0.633876 0.463873 -3.208787 -0.003813 1 0 0 0 0 0 0 122968
0.010787 -0.006561 0.173337 -0.638346 0.148286 -3.224314 -0.003844 1 0 0 0 0 0 0 123965
0.010782 -0.006551 0.173335 -0.711628 0.250425 -3.276570 -0.003875 1 0 0 0 0 0 0 124948
0.010766 -0.006564 0.173330 -0.575941 0.570789 -3.264119 -0.003906 1 0 0 0 0 0 0 125966
0.010752 -0.006549 0.173325 -0.601729 0.228319 -3.287288 -0.003938 1 0 0 0 0 0 0 126966
0.010745 -0.006541 0.173323 -0.700434 0.297466 -3.348130 -0.003969 1 0 0 0 0 0 0 127967
0.010728 -0.006556 0.173318 -0.578360 0.599211 -3.339183 -0.004000 1 0 0 0 0 0 0 128960
0.010713 -0.006541 0.173312 -0.611194 0.247214 -3.364622 -0.004031 1 0 0 0 0 0 0 129971
0.010701 -0.006512 0.173307 -0.639276 0.020986 -3.391505 -0.004062 1 0 0 0 0 0 0 130958
0.010694 -0.006497 0.173305 -0.731215 0.193579 -3.453179 -0.004094 1 0 0 0 0 0 0 131966
0.010672 -0.006486 0.173297 -0.530639 0.260918 -3.409811 -0.004125 1 0 0 0 0 0 0 132968
0.010660 -0.006480 0.173293 -0.665101 0.343360 -3.484354 -0.004156 1 0 0 0 0 0 0 133966
0.010656 -0.006479 0.173278 -0.774609 0.406069 -3.361602 -0.004188 1 0 0 0 0 0 0 134967
0.010654 -0.006478 0.173270 -0.822189 0.426980 -3.480114 -0.004219 1 0 0 0 0 0 0 135967
0.010648 -0.006456 0.173264 -0.771991 0.145849 -3.530631 -0.004249 1 0 0 0 0 0 0 136947
0.010631 -0.006463 0.173257 -0.633457 0.508907 -3.546735 -0.004281 1 0 0 0 0 0 0 137964
0.010602 -0.006463 0.173247 -0.480725 0.452689 -3.531733 -0.004314 1 0 0 0 0 0 0 139006
0.010589 -0.006463 0.173242 -0.655029 0.451207 -3.623352 -0.004344 1 0 0 0 0 0 0 139964
0.010562 -0.006460 0.173233 -0.511720 0.404870 -3.599142 -0.004375 1 0 0 0 0 0 0 140967
0.010529 -0.006454 0.173222 -0.419232 0.378808 -3.592855 -0.004406 1 0 0 0 0 0 0 141960
0.010493 -0.006448 0.173209 -0.372601 0.366869 -3.602447 -0.004437 1 0 0 0 0 0 0 142956
0.010461 -0.006463 0.173199 -0.425665 0.653476 -3.655930 -0.004469 1 0 0 0 0 0 0 143965
0.010426 -0.006467 0.173188 -0.386329 0.537122 -3.662445 -0.004500 1 0 0 0 0 0 0 144954
0.010383 -0.006443 0.173173 -0.286700 0.162971 -3.640775 -0.004531 1 0 0 0 0 0 0 145965
0.010342 -0.006428 0.173158 -0.305256 0.235605 -3.674837 -0.004562 1 0 0 0 0 0 0 146957
0.010301 -0.006416 0.173145 -0.322368 0.298900 -3.707238 -0.004593 1 0 0 0 0 0 0 147948
0.010256 -0.006384 0.173128 -0.257511 0.042629 -3.700248 -0.004624 1 0 0 0 0 0 0 148940
0.010214 -0.006365 0.173114 -0.294362 0.177176 -3.742501 -0.004656 1 0 0 0 0 0 0 149948
0.010167 -0.006329 0.173097 -0.244923 -0.020137 -3.742593 -0.004687 1 0 0 0 0 0 0 150942
0.010145 -0.006313 0.173075 -0.565045 0.210995 -3.699050 -0.004718 1 0 0 0 0 0 0 151948
0.010109 -0.006278 0.173055 -0.412692 0.004937 -3.738906 -0.004749 1 0 0 0 0 0 0 152940
0.010051 -0.006254 0.173031 -0.120926 0.110332 -3.718793 -0.004781 1 0 0 0 0 0 0 153949
0.010024 -0.006243 0.173006 -0.489063 0.300222 -3.720021 -0.004812 1 0 0 0 0 0 0 154943
0.009984 -0.006211 0.172984 -0.376463 0.053647 -3.786335 -0.004843 1 0 0 0 0 0 0 155948
0.009960 -0.006174 0.172957 -0.565654 -0.040225 -3.745725 -0.004874 1 0 0 0 0 0 0 156948
0.009909 -0.006148 0.172930 -0.227284 0.092550 -3.762920 -0.004905 1 0 0 0 0 0 0 157939
0.009879 -0.006114 0.172900 -0.474812 0.000941 -3.753439 -0.004937 1 0 0 0 0 0 0 158952
0.009859 -0.006076 0.172869 -0.643033 -0.060866 -3.757735 -0.004968 1 0 0 0 0 0 0 159939
0.009816 -0.006072 0.172843 -0.349092 0.375725 -3.842425 -0.004999 1 0 0 0 0 0 0 160948
0.009789 -0.006048 0.172814 -0.548154 0.173098 -3.831554 -0.005031 1 0 0 0 0 0 0 161958
0.009772 -0.006016 0.172783 -0.685066 0.029640 -3.832091 -0.005062 1 0 0 0 0 0 0 162952
0.009759 -0.005978 0.172751 -0.759864 -0.046687 -3.844150 -0.005094 1 0 0 0 0 0 0 163963
0.009748 -0.005938 0.172719 -0.799911 -0.085793 -3.860574 -0.005124 1 0 0 0 0 0 0 164923
0.009723 -0.005915 0.172683 -0.636115 0.135365 -3.823875 -0.005156 1 0 0 0 0 0 0 165948
0.009686 -0.005878 0.172655 -0.447269 -0.034561 -3.960092 -0.005187 1 0 0 0 0 0 0 166957
0.009662 -0.005838 0.172625 -0.617454 -0.085006 -3.960236 -0.005218 1 0 0 0 0 0 0 167951
0.009640 -0.005774 0.172591 -0.654356 -0.400781 -3.925551 -0.005250 1 0 0 0 0 0 0 168957
0.009625 -0.005721 0.172557 -0.747849 -0.295889 -3.955330 -0.005281 1 0 0 0 0 0 0 169956
0.009598 -0.005692 0.172520 -0.616452 0.023233 -3.926923 -0.005312 1 0 0 0 0 0 0 170957
0.009580 -0.005656 0.172484 -0.722028 -0.030551 -3.977455 -0.005343 1 0 0 0 0 0 0 171949
0.009567 -0.005616 0.172451 -0.793610 -0.079711 -4.018329 -0.005375 1 0 0 0 0 0 0 172948
0.009534 -0.005570 0.172424 -0.555486 -0.171818 -4.140444 -0.005406 1 0 0 0 0 0 0 173956
0.009508 -0.005503 0.172391 -0.607599 -0.456621 -4.087657 -0.005437 1 0 0 0 0 0 0 174958
0.009490 -0.005449 0.172358 -0.731523 -0.330259 -4.102935 -0.005469 1 0 0 0 0 0 0 175959
0.009476 -0.005400 0.172324 -0.805459 -0.240898 -4.125011 -0.005500 1 0 0 0 0 0 0 176965
0.009471 -0.005377 0.172280 -0.934916 0.111176 -3.998590 -0.005531 1 0 0 0 0 0 0 177959
0.009465 -0.005344 0.172241 -0.924470 0.014544 -4.084424 -0.005562 1 0 0 0 0 0 0 178962
0.009457 -0.005307 0.172205 -0.912629 -0.062486 -4.149356 -0.005593 1 0 0 0 0 0 0 179955
0.009428 -0.005262 0.172163 -0.639463 -0.158906 -4.092088 -0.005625 1 0 0 0 0 0 0 180953
0.009408 -0.005218 0.172125 -0.745340 -0.159749 -4.166596 -0.005656 1 0 0 0 0 0 0 181944
0.009394 -0.005175 0.172090 -0.823905 -0.156709 -4.222594 -0.005687 1 0 0 0 0 0 0 182957
0.009368 -0.005150 0.172051 -0.677002 0.085510 -4.202669 -0.005719 1 0 0 0 0 0 0 183957
0.009344 -0.005094 0.172011 -0.697853 -0.305670 -4.214089 -0.005750 1 0 0 0 0 0 0 184955
0.009313 -0.005062 0.171970 -0.607167 -0.018104 -4.215940 -0.005781 1 0 0 0 0 0 0 185955
0.009271 -0.005020 0.171940 -0.463597 -0.130802 -4.376545 -0.005812 1 0 0 0 0 0 0 186955
0.009225 -0.004973 0.171899 -0.389507 -0.205845 -4.284201 -0.005843 1 0 0 0 0 0 0 187954
0.009183 -0.004946 0.171858 -0.432666 0.050413 -4.277849 -0.005875 1 0 0 0 0 0 0 188955
0.009136 -0.004907 0.171812 -0.383822 -0.087865 -4.243992 -0.005906 1 0 0 0 0 0 0 189957
0.009115 -0.004889 0.171761 -0.712169 0.175695 -4.187558 -0.005937 1 0 0 0 0 0 0 190955
0.009099 -0.004858 0.171719 -0.826984 0.036872 -4.317096 -0.005968 1 0 0 0 0 0 0 191947
0.009066 -0.004817 0.171673 -0.608053 -0.116918 -4.298912 -0.006000 1 0 0 0 0 0 0 192952
0.009030 -0.004793 0.171628 -0.550669 0.093373 -4.336973 -0.006031 1 0 0 0 0 0 0 193955
0.009008 -0.004760 0.171574 -0.728314 -0.005384 -4.231744 -0.006062 1 0 0 0 0 0 0 194956
0.008963 -0.004759 0.171521 -0.447328 0.398894 -4.256495 -0.006093 1 0 0 0 0 0 0 195955
0.008915 -0.004732 0.171470 -0.381131 0.109568 -4.298118 -0.006125 1 0 0 0 0 0 0 196954
0.008871 -0.004715 0.171422 -0.434626 0.211494 -4.375830 -0.006156 1 0 0 0 0 0 0 197955
0.008845 -0.004686 0.171366 -0.670767 0.053786 -4.288890 -0.006187 1 0 0 0 0 0 0 198955
0.008792 -0.004663 0.171309 -0.337788 0.130503 -4.275645 -0.006218 1 0 0 0 0 0 0 199955
0.008745 -0.004648 0.171258 -0.398202 0.240958 -4.387315 -0.006249 1 0 0 0 0 0 0 200924
0.008718 -0.004620 0.171201 -0.651385 0.069544 -4.321562 -0.006280 1 0 0 0 0 0 0 201925
0.008663 -0.004598 0.171142 -0.326974 0.137343 -4.318756 -0.006312 1 0 0 0 0 0 0 202944
0.008632 -0.004565 0.171080 -0.594025 0.009623 -4.296939 -0.006343 1 0 0 0 0 0 0 203950
0.008590 -0.004523 0.171024 -0.490347 -0.135948 -4.385149 -0.006375 1 0 0 0 0 0 0 204953
0.008550 -0.004499 0.170959 -0.500507 0.086407 -4.290085 -0.006406 1 0 0 0 0 0 0 205947
0.008517 -0.004506 0.170892 -0.594669 0.526987 -4.288453 -0.006437 1 0 0 0 0 0 0 206951
0.008474 -0.004484 0.170834 -0.482501 0.178212 -4.405722 -0.006468 1 0 0 0 0 0 0 207955
0.008434 -0.004469 0.170767 -0.495585 0.250025 -4.325144 -0.006500 1 0 0 0 0 0 0 208954
0.008409 -0.004441 0.170701 -0.706301 0.070348 -4.343834 -0.006531 1 0 0 0 0 0 0 209955
0.008355 -0.004419 0.170638 -0.353876 0.134035 -4.396074 -0.006562 1 0 0 0 0 0 0 210956
0.008324 -0.004386 0.170573 -0.608564 0.004053 -4.401973 -0.006593 1 0 0 0 0 0 0 211955
0.008289 -0.004366 0.170503 -0.584319 0.162790 -4.347337 -0.006625 1 0 0 0 0 0 0 212954
0.008252 -0.004353 0.170430 -0.557631 0.265200 -4.323016 -0.006656 1 0 0 0 0 0 0 213953
0.008222 -0.004302 0.170357 -0.657498 -0.222388 -4.330981 -0.006687 1 0 0 0 0 0 0 214942
0.008188 -0.004274 0.170282 -0.604956 0.017610 -4.330659 -0.006718 1 0 0 0 0 0 0 215948
0.008151 -0.004256 0.170207 -0.568030 0.186312 -4.336489 -0.006749 1 0 0 0 0 0 0 216938
0.008128 -0.004225 0.170136 -0.746206 0.034555 -4.410911 -0.006781 1 0 0 0 0 0 0 217945
0.008096 -0.004207 0.170063 -0.657552 0.174441 -4.395253 -0.006812 1 0 0 0 0 0 0 218941
0.008039 -0.004189 0.169995 -0.310555 0.201492 -4.483873 -0.006843 1 0 0 0 0 0 0 219946
0.007984 -0.004154 0.169918 -0.304462 -0.026571 -4.394197 -0.006874 1 0 0 0 0 0 0 220938
0.007937 -0.004133 0.169841 -0.401791 0.135004 -4.398153 -0.006905 1 0 0 0 0 0 0 221938
0.007893 -0.004119 0.169764 -0.460154 0.243479 -4.411249 -0.006937 1 0 0 0 0 0 0 222949
0.007851 -0.004109 0.169687 -0.489816 0.300717 -4.424491 -0.006968 1 0 0 0 0 0 0 223946
0.007810 -0.004100 0.169609 -0.504173 0.329806 -4.437402 -0.006999 1 0 0 0 0 0 0 224937
0.007769 -0.004092 0.169532 -0.510863 0.344629 -4.450489 -0.007031 1 0 0 0 0 0 0 225944
0.007744 -0.004066 0.169442 -0.715743 0.115288 -4.313720 -0.007062 1 0 0 0 0 0 0 226940
0.007712 -0.004050 0.169359 -0.639424 0.213166 -4.390596 -0.007093 1 0 0 0 0 0 0 227945
0.007675 -0.004038 0.169278 -0.581680 0.283007 -4.445804 -0.007124 1 0 0 0 0 0 0 228937
0.007637 -0.004029 0.169198 -0.549825 0.319941 -4.479492 -0.007156 1 0 0 0 0 0 0 229945
0.007582 -0.004039 0.169114 -0.332128 0.579763 -4.434095 -0.007187 1 0 0 0 0 0 0 230940
0.007527 -0.004017 0.169028 -0.317363 0.192118 -4.423910 -0.007218 1 0 0 0 0 0 0 231946
0.007480 -0.004002 0.168946 -0.402868 0.247314 -4.481108 -0.007249 1 0 0 0 0 0 0 232946
0.007420 -0.004010 0.168859 -0.252468 0.540536 -4.451122 -0.007281 1 0 0 0 0 0 0 233944
0.007370 -0.004010 0.168777 -0.357428 0.475110 -4.505393 -0.007312 1 0 0 0 0 0 0 234963
0.007339 -0.003988 0.168683 -0.628763 0.183291 -4.389015 -0.007343 1 0 0 0 0 0 0 235945
0.007288 -0.003991 0.168592 -0.385293 0.489250 -4.409984 -0.007375 1 0 0 0 0 0 0 236953
0.007242 -0.003989 0.168506 -0.424290 0.448303 -4.500489 -0.007405 1 0 0 0 0 0 0 237937
0.007198 -0.003984 0.168423 -0.458258 0.408254 -4.556502 -0.007437 1 0 0 0 0 0 0 238962
0.007162 -0.004001 0.168328 -0.561354 0.692663 -4.421420 -0.007468 1 0 0 0 0 0 0 239947
0.007124 -0.004006 0.168240 -0.537586 0.562419 -4.514654 -0.007500 1 0 0 0 0 0 0 240956
0.007083 -0.004004 0.168156 -0.516008 0.469685 -4.578051 -0.007531 1 0 0 0 0 0 0 241953
0.007027 -0.004018 0.168068 -0.300142 0.660950 -4.543367 -0.007562 1 0 0 0 0 0 0 242954
0.006978 -0.004021 0.167983 -0.372369 0.542099 -4.596574 -0.007593 1 0 0 0 0 0 0 243954
0.006954 -0.004023 0.167892 -0.714009 0.527248 -4.535560 -0.007625 1 0 0 0 0 0 0 244954
0.006921 -0.004020 0.167805 -0.629195 0.459565 -4.601091 -0.007656 1 0 0 0 0 0 0 245953
0.006868 -0.004033 0.167715 -0.356257 0.659826 -4.573028 -0.007687 1 0 0 0 0 0 0 246952
0.006821 -0.004035 0.167629 -0.397709 0.545130 -4.630273 -0.007718 1 0 0 0 0 0 0 247927
0.006776 -0.004032 0.167544 -0.434797 0.466192 -4.669551 -0.007750 1 0 0 0 0 0 0 248958
0.006717 -0.004045 0.167454 -0.249991 0.664902 -4.619920 -0.007781 1 0 0 0 0 0 0 249956
0.006666 -0.004047 0.167368 -0.338942 0.550207 -4.667816 -0.007812 1 0 0 0 0 0 0 250955
0.006619 -0.004044 0.167283 -0.399944 0.471380 -4.701589 -0.007843 1 0 0 0 0 0 0 251953
0.006559 -0.004057 0.167193 -0.226858 0.669877 -4.648666 -0.007875 1 0 0 0 0 0 0 252952
0.006507 -0.004059 0.167105 -0.321958 0.555404 -4.695851 -0.007906 1 0 0 0 0 0 0 253953
0.006460 -0.004055 0.167020 -0.386033 0.476635 -4.729048 -0.007937 1 0 0 0 0 0 0 254946
0.006415 -0.004049 0.166934 -0.418447 0.435171 -4.750201 -0.007968 1 0 0 0 0 0 0 255951
0.006393 -0.004047 0.166841 -0.723956 0.481106 -4.665958 -0.008000 1 0 0 0 0 0 0 256953
0.006345 -0.004060 0.166747 -0.413423 0.685258 -4.645214 -0.008031 1 0 0 0 0 0 0 257955
0.006300 -0.004062 0.166657 -0.413702 0.567798 -4.716840 -0.008062 1 0 0 0 0 0 0 258955
0.006262 -0.004082 0.166574 -0.515885 0.793115 -4.824644 -0.008093 1 0 0 0 0 0 0 259953
0.006244 -0.004093 0.166482 -0.778204 0.697093 -4.723888 -0.008125 1 0 0 0 0 0 0 260953
0.006213 -0.004094 0.166393 -0.642690 0.562966 -4.766300 -0.008156 1 0 0 0 0 0 0 261953
0.006176 -0.004090 0.166306 -0.546587 0.487065 -4.798559 -0.008187 1 0 0 0 0 0 0 262953
0.006120 -0.004102 0.166213 -0.288940 0.687640 -4.740960 -0.008218 1 0 0 0 0 0 0 263953
0.006071 -0.004103 0.166123 -0.342195 0.574874 -4.788430 -0.008250 1 0 0 0 0 0 0 264953
0.006024 -0.004099 0.166035 -0.385196 0.497029 -4.821428 -0.008281 1 0 0 0 0 0 0 265953
0.005963 -0.004111 0.165941 -0.201254 0.695136 -4.762924 -0.008312 1 0 0 0 0 0 0 266953
0.005904 -0.004089 0.165846 -0.202700 0.274245 -4.745987 -0.008343 1 0 0 0 0 0 0 267950
0.005853 -0.004073 0.165754 -0.300059 0.316546 -4.807095 -0.008375 1 0 0 0 0 0 0 268953
0.005790 -0.004079 0.165659 -0.150444 0.601419 -4.765918 -0.008406 1 0 0 0 0 0 0 269952
0.005736 -0.004078 0.165567 -0.259165 0.533840 -4.822876 -0.008437 1 0 0 0 0 0 0 270954
0.005694 -0.004095 0.165464 -0.415811 0.785034 -4.678751 -0.008468 1 0 0 0 0 0 0 271952
0.005651 -0.004100 0.165368 -0.419787 0.636998 -4.779383 -0.008499 1 0 0 0 0 0 0 272934
0.005614 -0.004121 0.165262 -0.497599 0.841097 -4.663173 -0.008530 1 0 0 0 0 0 0 273938
0.005574 -0.004126 0.165165 -0.459211 0.668694 -4.778624 -0.008562 1 0 0 0 0 0 0 274949
0.005516 -0.004143 0.165067 -0.222948 0.792594 -4.769144 -0.008593 1 0 0 0 0 0 0 275949
0.005465 -0.004146 0.164954 -0.282230 0.637986 -4.592300 -0.008625 1 0 0 0 0 0 0 276953
0.005417 -0.004143 0.164853 -0.334417 0.542193 -4.746544 -0.008656 1 0 0 0 0 0 0 277952
0.005378 -0.004160 0.164744 -0.445382 0.797192 -4.658208 -0.008687 1 0 0 0 0 0 0 278955
0.005314 -0.004159 0.164634 -0.126540 0.582876 -4.637097 -0.008717 1 0 0 0 0 0 0 279922
0.005244 -0.004171 0.164528 -0.015968 0.748852 -4.699037 -0.008750 1 0 0 0 0 0 0 280953
0.005186 -0.004173 0.164411 -0.163409 0.620696 -4.564820 -0.008781 1 0 0 0 0 0 0 281953
0.005113 -0.004163 0.164297 0.035730 0.468674 -4.590258 -0.008812 1 0 0 0 0 0 0 282952
0.005061 -0.004177 0.164181 -0.216413 0.758922 -4.576885 -0.008843 1 0 0 0 0 0 0 283951
0.004990 -0.004174 0.164066 0.007289 0.567411 -4.602522 -0.008875 1 0 0 0 0 0 0 284952
0.004932 -0.004167 0.163945 -0.134220 0.505175 -4.514292 -0.008905 1 0 0 0 0 0 0 285939
0.004887 -0.004183 0.163825 -0.320953 0.786415 -4.534097 -0.008937 1 0 0 0 0 0 0 286946
0.004843 -0.004185 0.163700 -0.333387 0.652689 -4.478773 -0.008968 1 0 0 0 0 0 0 287935
0.004798 -0.004181 0.163574 -0.330429 0.558976 -4.446828 -0.008999 1 0 0 0 0 0 0 288943
0.004744 -0.004216 0.163444 -0.210404 1.054504 -4.414244 -0.009031 1 0 0 0 0 0 0 289943
0.004695 -0.004228 0.163315 -0.251980 0.816624 -4.412407 -0.009062 1 0 0 0 0 0 0 290937
0.004640 -0.004206 0.163180 -0.189289 0.340801 -4.340650 -0.009093 1 0 0 0 0 0 0 291944
0.004598 -0.004213 0.163053 -0.330947 0.681822 -4.441412 -0.009124 1 0 0 0 0 0 0 292935
0.004509 -0.004201 0.162920 0.268625 0.462733 -4.371591 -0.009156 1 0 0 0 0 0 0 293943
0.004464 -0.004195 0.162780 -0.245532 0.522689 -4.277820 -0.009187 1 0 0 0 0 0 0 294937
0.004396 -0.004181 0.162633 0.008306 0.430076 -4.169803 -0.009218 1 0 0 0 0 0 0 295943
0.004340 -0.004169 0.162494 -0.109564 0.443909 -4.272617 -0.009249 1 0 0 0 0 0 0 296935
0.004266 -0.004153 0.162346 0.110446 0.382916 -4.168375 -0.009281 1 0 0 0 0 0 0 297943
0.004191 -0.004157 0.162200 0.160227 0.653806 -4.175383 -0.009312 1 0 0 0 0 0 0 298937
0.004146 -0.004136 0.162048 -0.227198 0.346174 -4.092412 -0.009343 1 0 0 0 0 0 0 299944
0.004078 -0.004115 0.161893 0.040250 0.313088 -4.055582 -0.009374 1 0 0 0 0 0 0 300934
0.004005 -0.004117 0.161743 0.132670 0.615908 -4.109018 -0.009406 1 0 0 0 0 0 0 301943
0.003946 -0.004112 0.161581 -0.022892 0.560962 -3.954686 -0.009437 1 0 0 0 0 0 0 302938
0.003909 -0.004086 0.161421 -0.328582 0.279504 -3.954768 -0.009468 1 0 0 0 0 0 0 303943
0.003852 -0.004086 0.161267 -0.092954 0.584763 -4.045315 -0.009500 1 0 0 0 0 0 0 304951
0.003801 -0.004080 0.161103 -0.133554 0.543484 -3.907155 -0.009530 1 0 0 0 0 0 0 305940
0.003729 -0.004067 0.160941 0.126458 0.435476 -3.927403 -0.009562 1 0 0 0 0 0 0 306938
0.003671 -0.004054 0.160773 -0.005179 0.440291 -3.832111 -0.009593 1 0 0 0 0 0 0 307948
0.003588 -0.004014 0.160603 0.292670 0.072000 -3.801012 -0.009625 1 0 0 0 0 0 0 308953
0.003524 -0.003988 0.160430 0.095814 0.224119 -3.751760 -0.009656 1 0 0 0 0 0 0 309957
0.003431 -0.003981 0.160256 0.469211 0.497901 -3.730081 -0.009687 1 0 0 0 0 0 0 310953
0.003377 -0.003955 0.160088 -0.002564 0.257872 -3.797618 -0.009718 1 0 0 0 0 0 0 311953
0.003304 -0.003931 0.159923 0.201256 0.261341 -3.839465 -0.009750 1 0 0 0 0 0 0 312949
0.003229 -0.003930 0.159743 0.265919 0.575548 -3.647652 -0.009781 1 0 0 0 0 0 0 313940
0.003168 -0.003924 0.159565 0.088515 0.534518 -3.631158 -0.009813 1 0 0 0 0 0 0 314983
0.003084 -0.003887 0.159388 0.370701 0.117162 -3.647916 -0.009843 1 0 0 0 0 0 0 315950
0.003027 -0.003886 0.159216 0.073209 0.548555 -3.704158 -0.009874 1 0 0 0 0 0 0 316943
0.002945 -0.003850 0.159041 0.365133 0.146320 -3.671325 -0.009906 1 0 0 0 0 0 0 317955
0.002881 -0.003827 0.158864 0.172089 0.256153 -3.616133 -0.009937 1 0 0 0 0 0 0 318956
0.002826 -0.003809 0.158684 0.043795 0.342016 -3.579460 -0.009968 1 0 0 0 0 0 0 319955
0.002752 -0.003789 0.158512 0.275118 0.318517 -3.661715 -0.010000 1 0 0 0 0 0 0 320954
0.002692 -0.003773 0.158334 0.130303 0.367240 -3.590970 -0.010031 1 0 0 0 0 0 0 321951
0.002632 -0.003736 0.158147 0.127088 0.091371 -3.456292 -0.010062 1 0 0 0 0 0 0 322952
0.002556 -0.003706 0.157971 0.338130 0.158446 -3.569809 -0.010093 1 0 0 0 0 0 0 323954
0.002495 -0.003685 0.157790 0.175206 0.279020 -3.518588 -0.010124 1 0 0 0 0 0 0 324922
0.002418 -0.003662 0.157593 0.370982 0.272152 -3.289743 -0.010156 1 0 0 0 0 0 0 325952
0.002334 -0.003640 0.157412 0.495265 0.269072 -3.454435 -0.010187 1 0 0 0 0 0 0 326952
0.002269 -0.003622 0.157228 0.270759 0.333838 -3.434257 -0.010218 1 0 0 0 0 0 0 327950
0.002197 -0.003625 0.157035 0.340842 0.602027 -3.302976 -0.010250 1 0 0 0 0 0 0 328951
0.002138 -0.003620 0.156846 0.189509 0.532784 -3.326255 -0.010281 1 0 0 0 0 0 0 329950
0.002056 -0.003583 0.156660 0.487972 0.102643 -3.357067 -0.010314 1 0 0 0 0 0 0 331005
0.001991 -0.003558 0.156473 0.291684 0.218301 -3.339731 -0.010346 1 0 0 0 0 0 0 332027
0.001929 -0.003516 0.156279 0.254941 0.003697 -3.229690 -0.010377 1 0 0 0 0 0 0 333016
0.001814 -0.003469 0.155985 0.945961 -0.096400 -1.895827 -0.010409 1 0 0 0 0 0 0 334060
0.001772 -0.003455 0.155840 0.080244 0.321802 -3.681501 -0.010440 1 0 0 0 0 0 0 335044
0.001727 -0.003441 0.155669 0.027382 0.370146 -3.525049 -0.010470 1 0 0 0 0 0 0 336014
0.001681 -0.003427 0.155487 0.039584 0.380686 -3.355459 -0.010502 1 0 0 0 0 0 0 337018
0.001628 -0.003391 0.155294 0.144490 0.081322 -3.169594 -0.010532 1 0 0 0 0 0 0 337992
0.001579 -0.003367 0.155101 0.116370 0.203180 -3.157761 -0.010564 1 0 0 0 0 0 0 338996
0.001508 -0.003343 0.154918 0.393491 0.221045 -3.260025 -0.010596 1 0 0 0 0 0 0 340033
0.001443 -0.003302 0.154723 0.364020 -0.010743 -3.099313 -0.010627 1 0 0 0 0 0 0 341016
0.001387 -0.003275 0.154529 0.242410 0.150532 -3.090520 -0.010658 1 0 0 0 0 0 0 342026
0.001313 -0.003249 0.154321 0.474334 0.181196 -2.877021 -0.010688 1 0 0 0 0 0 0 342995
0.001247 -0.003207 0.154138 0.412797 -0.026775 -3.176624 -0.010721 1 0 0 0 0 0 0 344032
0.001190 -0.003180 0.153948 0.280764 0.135838 -3.111321 -0.010752 1 0 0 0 0 0 0 345024
0.001117 -0.003155 0.153765 0.503448 0.174423 -3.164480 -0.010783 1 0 0 0 0 0 0 346022
0.001050 -0.003113 0.153567 0.446103 -0.045278 -2.975948 -0.010814 1 0 0 0 0 0 0 347003
0.000993 -0.003085 0.153371 0.310934 0.120938 -2.957316 -0.010845 1 0 0 0 0 0 0 348018
0.000920 -0.003060 0.153184 0.531925 0.161393 -3.055506 -0.010877 1 0 0 0 0 0 0 349025
0.000869 -0.003001 0.152992 0.266799 -0.281366 -2.999044 -0.010908 1 0 0 0 0 0 0 350025
0.000820 -0.002965 0.152798 0.212642 -0.028607 -2.936874 -0.010938 1 0 0 0 0 0 0 350995
0.000751 -0.002935 0.152610 0.492248 0.075251 -3.007050 -0.010970 1 0 0 0 0 0 0 351994
0.000709 -0.002897 0.152426 0.166058 -0.032013 -3.035211 -0.011001 1 0 0 0 0 0 0 352993
0.000642 -0.002866 0.152242 0.459925 0.050032 -3.034815 -0.011032 1 0 0 0 0 0 0 353993
0.000595 -0.002805 0.152051 0.247941 -0.351008 -2.923108 -0.011063 1 0 0 0 0 0 0 354994
0.000526 -0.002762 0.151864 0.517762 -0.146618 -2.950032 -0.011095 1 0 0 0 0 0 0 355992
0.000469 -0.002734 0.151670 0.400360 0.062843 -2.843760 -0.011127 1 0 0 0 0 0 0 357014
0.000411 -0.002692 0.151490 0.408928 -0.113660 -3.002006 -0.011157 1 0 0 0 0 0 0 357993
0.000337 -0.002659 0.151307 0.630214 -0.012266 -2.962963 -0.011189 1 0 0 0 0 0 0 359022
0.000293 -0.002619 0.151122 0.266790 -0.097130 -2.925604 -0.011220 1 0 0 0 0 0 0 360013
0.000248 -0.002593 0.150928 0.244289 0.066356 -2.779616 -0.011251 1 0 0 0 0 0 0 360999
0.000196 -0.002551 0.150748 0.341507 -0.122070 -2.922130 -0.011283 1 0 0 0 0 0 0 362012
0.000163 -0.002507 0.150563 0.109366 -0.178786 -2.878377 -0.011317 1 0 0 0 0 0 0 363116
0.000095 -0.002450 0.150370 0.558272 -0.350962 -2.727065 -0.011343 1 0 0 0 0 0 0 363944
0.000038 -0.002416 0.150196 0.458039 -0.082098 -2.962526 -0.011374 1 0 0 0 0 0 0 364934
0.000003 -0.002376 0.150015 0.174721 -0.142734 -2.862306 -0.011406 1 0 0 0 0 0 0 365941
-0.000044 -0.002327 0.149838 0.305620 -0.263536 -2.902171 -0.011437 1 0 0 0 0 0 0 366933
-0.000096 -0.002275 0.149663 0.402178 -0.336928 -2.915304 -0.011468 1 0 0 0 0 0 0 367941
-0.000145 -0.002242 0.149471 0.367157 -0.089590 -2.675552 -0.011499 1 0 0 0 0 0 0 368933
-0.000199 -0.002197 0.149290 0.434350 -0.226049 -2.770441 -0.011531 1 0 0 0 0 0 0 369942
-0.000232 -0.002152 0.149104 0.185473 -0.255861 -2.702211 -0.011562 1 0 0 0 0 0 0 370934
-0.000278 -0.002101 0.148925 0.328431 -0.338204 -2.764760 -0.011593 1 0 0 0 0 0 0 371940
-0.000308 -0.002052 0.148739 0.135717 -0.321632 -2.672323 -0.011624 1 0 0 0 0 0 0 372932
-0.000352 -0.002000 0.148559 0.308295 -0.378748 -2.723763 -0.011655 1 0 0 0 0 0 0 373932
-0.000403 -0.001945 0.148382 0.425253 -0.418042 -2.741486 -0.011687 1 0 0 0 0 0 0 374943
-0.000435 -0.001895 0.148197 0.196233 -0.374075 -2.620510 -0.011718 1 0 0 0 0 0 0 375933
-0.000473 -0.001865 0.148025 0.258356 -0.123762 -2.769172 -0.011749 1 0 0 0 0 0 0 376941
-0.000499 -0.001826 0.147842 0.105508 -0.202055 -2.613685 -0.011780 1 0 0 0 0 0 0 377932
-0.000540 -0.001779 0.147662 0.305547 -0.332100 -2.629688 -0.011812 1 0 0 0 0 0 0 378942
-0.000590 -0.001727 0.147484 0.436955 -0.410126 -2.630911 -0.011843 1 0 0 0 0 0 0 379936
-0.000615 -0.001701 0.147306 0.126461 -0.094005 -2.613723 -0.011875 1 0 0 0 0 0 0 380952
-0.000656 -0.001660 0.147128 0.316588 -0.260799 -2.596472 -0.011906 1 0 0 0 0 0 0 381959
-0.000705 -0.001611 0.146949 0.449924 -0.380222 -2.574653 -0.011937 1 0 0 0 0 0 0 382940
-0.000729 -0.001586 0.146771 0.141867 -0.088025 -2.547737 -0.011968 1 0 0 0 0 0 0 383955
-0.000785 -0.001563 0.146583 0.535309 -0.048868 -2.402600 -0.012000 1 0 0 0 0 0 0 384949
-0.000798 -0.001534 0.146409 0.005872 -0.116189 -2.557067 -0.012030 1 0 0 0 0 0 0 385936
-0.000832 -0.001491 0.146232 0.250265 -0.303100 -2.509706 -0.012062 1 0 0 0 0 0 0 386951
-0.000878 -0.001442 0.146054 0.427099 -0.415298 -2.465358 -0.012093 1 0 0 0 0 0 0 387950
-0.000901 -0.001417 0.145874 0.143757 -0.119419 -2.428783 -0.012125 1 0 0 0 0 0 0 388950
-0.000940 -0.001377 0.145695 0.345865 -0.293854 -2.400437 -0.012156 1 0 0 0 0 0 0 389948
-0.000967 -0.001335 0.145506 0.192567 -0.348667 -2.256421 -0.012187 1 0 0 0 0 0 0 390941
-0.001001 -0.001308 0.145330 0.295849 -0.155170 -2.401751 -0.012218 1 0 0 0 0 0 0 391949
-0.001047 -0.001267 0.145152 0.456031 -0.326220 -2.352294 -0.012250 1 0 0 0 0 0 0 392949
-0.001069 -0.001246 0.144971 0.171200 -0.086250 -2.306293 -0.012281 1 0 0 0 0 0 0 393954
-0.001109 -0.001208 0.144791 0.371874 -0.289323 -2.271539 -0.012312 1 0 0 0 0 0 0 394957
-0.001135 -0.001167 0.144628 0.221958 -0.354579 -2.483018 -0.012343 1 0 0 0 0 0 0 395945
-0.001154 -0.001124 0.144444 0.118936 -0.391721 -2.219585 -0.012374 1 0 0 0 0 0 0 396944
-0.001185 -0.001097 0.144271 0.270140 -0.194393 -2.297758 -0.012406 1 0 0 0 0 0 0 397946
-0.001222 -0.001078 0.144101 0.368681 -0.075723 -2.334534 -0.012437 1 0 0 0 0 0 0 398950
-0.001231 -0.001030 0.143924 0.018918 -0.447415 -2.226346 -0.012468 1 0 0 0 0 0 0 399948
-0.001257 -0.001000 0.143752 0.207065 -0.249602 -2.265996 -0.012499 1 0 0 0 0 0 0 400935
-0.001298 -0.000958 0.143574 0.426911 -0.398799 -2.157821 -0.012531 1 0 0 0 0 0 0 401943
-0.001318 -0.000937 0.143392 0.176394 -0.149192 -2.088167 -0.012562 1 0 0 0 0 0 0 402951
-0.001355 -0.000899 0.143210 0.392143 -0.344346 -2.040724 -0.012593 1 0 0 0 0 0 0 403949
-0.001395 -0.000875 0.143036 0.451574 -0.193443 -2.124177 -0.012625 1 0 0 0 0 0 0 404948
-0.001422 -0.000841 0.142874 0.280130 -0.307455 -2.281037 -0.012656 1 0 0 0 0 0 0 405949
-0.001440 -0.000802 0.142690 0.169989 -0.390130 -1.978001 -0.012689 1 0 0 0 0 0 0 407022
-0.001471 -0.000777 0.142515 0.317971 -0.220708 -2.042564 -0.012720 1 0 0 0 0 0 0 408019
-0.001507 -0.000759 0.142343 0.414849 -0.116388 -2.072698 -0.012752 1 0 0 0 0 0 0 409024
-0.001546 -0.000745 0.142173 0.468567 -0.063388 -2.070427 -0.012782 1 0 0 0 0 0 0 409993
-0.001550 -0.000721 0.142003 0.011638 -0.181992 -2.063758 -0.012814 1 0 0 0 0 0 0 411023
-0.001573 -0.000704 0.141834 0.219640 -0.113944 -2.036671 -0.012846 1 0 0 0 0 0 0 412020
-0.001605 -0.000689 0.141664 0.370213 -0.068060 -2.008955 -0.012877 1 0 0 0 0 0 0 413017
-0.001649 -0.000656 0.141484 0.538460 -0.326082 -1.858548 -0.012908 1 0 0 0 0 0 0 414015
-0.001677 -0.000617 0.141320 0.353807 -0.416568 -2.020499 -0.012939 1 0 0 0 0 0 0 415008
-0.001711 -0.000593 0.141152 0.432161 -0.250958 -1.964266 -0.012970 1 0 0 0 0 0 0 415992
-0.001749 -0.000575 0.140982 0.491791 -0.148072 -1.915284 -0.013001 1 0 0 0 0 0 0 416992
-0.001774 -0.000545 0.140822 0.330035 -0.305847 -2.007858 -0.013032 1 0 0 0 0 0 0 417993
-0.001779 -0.000550 0.140655 0.054924 0.147894 -1.917793 -0.013064 1 0 0 0 0 0 0 419004
-0.001802 -0.000548 0.140485 0.269400 0.084437 -1.849370 -0.013095 1 0 0 0 0 0 0 419992
-0.001834 -0.000541 0.140315 0.414883 0.023104 -1.804106 -0.013127 1 0 0 0 0 0 0 421013
-0.001856 -0.000516 0.140154 0.298558 -0.220676 -1.899426 -0.013158 1 0 0 0 0 0 0 422019
-0.001888 -0.000499 0.139986 0.417796 -0.157873 -1.803807 -0.013189 1 0 0 0 0 0 0 423026
-0.001909 -0.000469 0.139826 0.302988 -0.317843 -1.868248 -0.013221 1 0 0 0 0 0 0 424025
-0.001940 -0.000448 0.139658 0.424169 -0.211427 -1.758735 -0.013252 1 0 0 0 0 0 0 425021
-0.001970 -0.000454 0.139497 0.422461 0.137081 -1.812971 -0.013283 1 0 0 0 0 0 0 426024
-0.002012 -0.000430 0.139349 0.591925 -0.209738 -1.954845 -0.013314 1 0 0 0 0 0 0 427018
-0.002053 -0.000413 0.139185 0.606140 -0.164254 -1.757978 -0.013346 1 0 0 0 0 0 0 428020
-0.002073 -0.000405 0.139036 0.332461 -0.051545 -1.898635 -0.013376 1 0 0 0 0 0 0 428992
-0.002103 -0.000395 0.138872 0.444533 -0.055270 -1.703829 -0.013407 1 0 0 0 0 0 0 429990
-0.002117 -0.000390 0.138723 0.252232 0.004923 -1.846660 -0.013439 1 0 0 0 0 0 0 431006
-0.002130 -0.000366 0.138569 0.213350 -0.234976 -1.783814 -0.013470 1 0 0 0 0 0 0 431992
-0.002157 -0.000349 0.138432 0.402893 -0.175988 -1.981492 -0.013501 1 0 0 0 0 0 0 432989
-0.002169 -0.000341 0.138293 0.235649 -0.063405 -1.949030 -0.013532 1 0 0 0 0 0 0 433990
-0.002195 -0.000331 0.138133 0.402431 -0.067095 -1.651982 -0.013564 1 0 0 0 0 0 0 435001
-0.002214 -0.000305 0.137974 0.322330 -0.281952 -1.624632 -0.013594 1 0 0 0 0 0 0 435982
-0.002243 -0.000287 0.137836 0.468524 -0.205876 -1.857634 -0.013626 1 0 0 0 0 0 0 436999
-0.002272 -0.000294 0.137685 0.470850 0.121716 -1.706704 -0.013658 1 0 0 0 0 0 0 438014
-0.002291 -0.000276 0.137531 0.357889 -0.163059 -1.613835 -0.013689 1 0 0 0 0 0 0 439018
-0.002322 -0.000262 0.137393 0.492903 -0.145951 -1.809702 -0.013720 1 0 0 0 0 0 0 440018
-0.002336 -0.000255 0.137253 0.297911 -0.056412 -1.775822 -0.013751 1 0 0 0 0 0 0 440996
-0.002369 -0.000226 0.137112 0.539909 -0.342995 -1.730294 -0.013783 1 0 0 0 0 0 0 442014
-0.002385 -0.000211 0.136970 0.334215 -0.184342 -1.704477 -0.013814 1 0 0 0 0 0 0 442998
-0.002413 -0.000199 0.136838 0.481917 -0.141324 -1.801817 -0.013845 1 0 0 0 0 0 0 444010
-0.002426 -0.000192 0.136699 0.300512 -0.058337 -1.716922 -0.013876 1 0 0 0 0 0 0 444996
-0.002437 -0.000168 0.136549 0.266454 -0.282681 -1.528351 -0.013908 1 0 0 0 0 0 0 446009
-0.002463 -0.000151 0.136413 0.458212 -0.218879 -1.676735 -0.013939 1 0 0 0 0 0 0 447018
-0.002475 -0.000143 0.136273 0.294657 -0.104589 -1.621741 -0.013968 1 0 0 0 0 0 0 447939
-0.002501 -0.000134 0.136141 0.469509 -0.105341 -1.697462 -0.013999 1 0 0 0 0 0 0 448931
-0.002513 -0.000129 0.136003 0.303323 -0.046501 -1.602686 -0.014030 1 0 0 0 0 0 0 449939
-0.002524 -0.000106 0.135881 0.286793 -0.280864 -1.797126 -0.014062 1 0 0 0 0 0 0 450940
-0.002543 -0.000110 0.135737 0.383670 0.045174 -1.491775 -0.014093 1 0 0 0 0 0 0 451939
-0.002558 -0.000091 0.135613 0.348324 -0.217762 -1.714049 -0.014124 1 0 0 0 0 0 0 452931
-0.002564 -0.000082 0.135478 0.230040 -0.126148 -1.564978 -0.014155 1 0 0 0 0 0 0 453930
-0.002593 -0.000052 0.135337 0.523714 -0.393570 -1.460382 -0.014187 1 0 0 0 0 0 0 454941
-0.002628 -0.000032 0.135205 0.630233 -0.293319 -1.533164 -0.014218 1 0 0 0 0 0 0 455930
-0.002644 -0.000022 0.135066 0.401587 -0.155239 -1.437843 -0.014249 1 0 0 0 0 0 0 456939
-0.002657 0.000003 0.134944 0.351094 -0.345825 -1.633019 -0.014280 1 0 0 0 0 0 0 457939
-0.002684 0.000021 0.134819 0.520676 -0.268296 -1.583282 -0.014312 1 0 0 0 0 0 0 458938
-0.002695 0.000030 0.134683 0.348676 -0.147617 -1.417388 -0.014343 1 0 0 0 0 0 0 459938
-0.002701 0.000034 0.134572 0.249559 -0.078843 -1.717022 -0.014374 1 0 0 0 0 0 0 460939
-0.002702 0.000036 0.134441 0.184541 -0.044155 -1.466080 -0.014406 1 0 0 0 0 0 0 461946
-0.002722 0.000042 0.134312 0.432303 -0.092280 -1.441887 -0.014437 1 0 0 0 0 0 0 462938
-0.002738 0.000066 0.134194 0.399159 -0.325331 -1.563712 -0.014468 1 0 0 0 0 0 0 463941
-0.002744 0.000077 0.134060 0.275677 -0.199409 -1.352583 -0.014499 1 0 0 0 0 0 0 464939
-0.002767 0.000088 0.133930 0.484069 -0.177761 -1.354437 -0.014531 1 0 0 0 0 0 0 465947
-0.002783 0.000113 0.133811 0.430647 -0.373152 -1.487187 -0.014562 1 0 0 0 0 0 0 466952
-0.002811 0.000131 0.133687 0.575658 -0.294126 -1.401771 -0.014593 1 0 0 0 0 0 0 467939
-0.002824 0.000140 0.133580 0.403113 -0.172754 -1.614727 -0.014624 1 0 0 0 0 0 0 468946
-0.002829 0.000144 0.133451 0.278287 -0.103974 -1.315764 -0.014656 1 0 0 0 0 0 0 469947
-0.002837 0.000166 0.133333 0.305831 -0.334568 -1.410047 -0.014687 1 0 0 0 0 0 0 470949
-0.002860 0.000182 0.133208 0.515315 -0.279577 -1.316847 -0.014718 1 0 0 0 0 0 0 471934
-0.002891 0.000195 0.133081 0.643982 -0.236113 -1.255310 -0.014749 1 0 0 0 0 0 0 472945
-0.002906 0.000201 0.132973 0.449484 -0.149033 -1.488888 -0.014780 1 0 0 0 0 0 0 473937
-0.002918 0.000224 0.132863 0.402737 -0.363664 -1.457511 -0.014812 1 0 0 0 0 0 0 474948
-0.002944 0.000241 0.132741 0.572262 -0.300723 -1.283976 -0.014843 1 0 0 0 0 0 0 475945
-0.002940 0.000264 0.132616 0.217912 -0.387752 -1.204393 -0.014874 1 0 0 0 0 0 0 476947
-0.002952 0.000260 0.132499 0.379658 -0.047712 -1.279655 -0.014906 1 0 0 0 0 0 0 477951
-0.002963 0.000278 0.132385 0.388239 -0.299806 -1.308793 -0.014937 1 0 0 0 0 0 0 478950
-0.002974 0.000307 0.132273 0.386049 -0.471591 -1.307733 -0.014968 1 0 0 0 0 0 0 479945
-0.002992 0.000306 0.132160 0.492881 -0.103705 -1.291933 -0.014999 1 0 0 0 0 0 0 480944
-0.003006 0.000326 0.132048 0.452214 -0.333727 -1.274638 -0.015031 1 0 0 0 0 0 0 481951
-0.003013 0.000335 0.131946 0.345866 -0.231025 -1.391429 -0.015062 1 0 0 0 0 0 0 482947
-0.003021 0.000360 0.131837 0.360536 -0.420585 -1.300728 -0.015093 1 0 0 0 0 0 0 483946
-0.003038 0.000357 0.131726 0.483994 -0.082520 -1.239228 -0.015124 1 0 0 0 0 0 0 484944
-0.003051 0.000375 0.131615 0.453014 -0.328091 -1.203184 -0.015156 1 0 0 0 0 0 0 485945
-0.003078 0.000389 0.131522 0.627845 -0.298944 -1.436093 -0.015187 1 0 0 0 0 0 0 486945
-0.003096 0.000416 0.131417 0.537538 -0.466993 -1.278932 -0.015218 1 0 0 0 0 0 0 487945
-0.003118 0.000414 0.131307 0.584658 -0.113956 -1.181879 -0.015249 1 0 0 0 0 0 0 488945
-0.003128 0.000413 0.131206 0.436685 -0.089063 -1.268654 -0.015281 1 0 0 0 0 0 0 489945
-0.003137 0.000432 0.131098 0.421555 -0.352618 -1.165280 -0.015312 1 0 0 0 0 0 0 490947
-0.003141 0.000441 0.130998 0.345038 -0.255095 -1.238167 -0.015342 1 0 0 0 0 0 0 491916
-0.003142 0.000446 0.130900 0.298950 -0.183524 -1.266154 -0.015374 1 0 0 0 0 0 0 492945
-0.003161 0.000453 0.130783 0.535147 -0.208683 -0.988573 -0.015406 1 0 0 0 0 0 0 493945
-0.003170 0.000456 0.130679 0.425498 -0.165549 -1.119380 -0.015437 1 0 0 0 0 0 0 494945
-0.003173 0.000458 0.130580 0.346184 -0.138364 -1.180568 -0.015468 1 0 0 0 0 0 0 495946
-0.003179 0.000478 0.130472 0.379985 -0.383934 -1.055578 -0.015499 1 0 0 0 0 0 0 496946
-0.003181 0.000488 0.130372 0.330104 -0.277013 -1.119797 -0.015531 1 0 0 0 0 0 0 497945
-0.003181 0.000493 0.130274 0.297511 -0.200782 -1.143810 -0.015562 1 0 0 0 0 0 0 498945
-0.003201 0.000500 0.130187 0.553740 -0.224857 -1.265267 -0.015593 1 0 0 0 0 0 0 499945
-0.003209 0.000503 0.130094 0.438180 -0.179707 -1.189094 -0.015624 1 0 0 0 0 0 0 500945
-0.003218 0.000524 0.129989 0.433063 -0.410278 -0.999283 -0.015656 1 0 0 0 0 0 0 501945
-0.003222 0.000535 0.129889 0.362679 -0.296387 -1.038506 -0.015687 1 0 0 0 0 0 0 502942
-0.003222 0.000540 0.129792 0.319933 -0.216728 -1.052800 -0.015718 1 0 0 0 0 0 0 503933
-0.003221 0.000542 0.129696 0.297542 -0.174731 -1.046988 -0.015749 1 0 0 0 0 0 0 504938
-0.003220 0.000543 0.129599 0.286159 -0.153614 -1.032600 -0.015781 1 0 0 0 0 0 0 505947
-0.003238 0.000548 0.129512 0.552914 -0.207312 -1.138489 -0.015812 1 0 0 0 0 0 0 506945
-0.003246 0.000550 0.129420 0.443840 -0.177371 -1.055629 -0.015843 1 0 0 0 0 0 0 507945
-0.003249 0.000551 0.129325 0.366010 -0.156912 -1.001718 -0.015874 1 0 0 0 0 0 0 508945
-0.003235 0.000566 0.129240 0.143729 -0.341365 -1.108741 -0.015906 1 0 0 0 0 0 0 509943
-0.003227 0.000574 0.129148 0.191380 -0.260959 -1.011019 -0.015937 1 0 0 0 0 0 0 510945
-0.003222 0.000577 0.129053 0.232018 -0.203748 -0.950003 -0.015968 1 0 0 0 0 0 0 511944
-0.003233 0.000564 0.128977 0.450567 0.019043 -1.177218 -0.015999 1 0 0 0 0 0 0 512944
-0.003237 0.000557 0.128889 0.383693 -0.039551 -1.014607 -0.016031 1 0 0 0 0 0 0 513943
-0.003224 0.000569 0.128806 0.153727 -0.280598 -1.059683 -0.016062 1 0 0 0 0 0 0 514939
-0.003237 0.000579 0.128724 0.467262 -0.294651 -1.060576 -0.016093 1 0 0 0 0 0 0 515929
-0.003242 0.000584 0.128633 0.399884 -0.228306 -0.925668 -0.016124 1 0 0 0 0 0 0 516937
-0.003238 0.000567 0.128549 0.270146 0.067745 -0.990882 -0.016155 1 0 0 0 0 0 0 517928
-0.003254 0.000563 0.128467 0.539100 -0.073474 -1.001192 -0.016188 1 0 0 0 0 0 0 518974
-0.003248 0.000575 0.128386 0.260074 -0.304110 -1.010429 -0.016218 1 0 0 0 0 0 0 519937
-0.003264 0.000586 0.128305 0.526729 -0.308356 -0.988093 -0.016249 1 0 0 0 0 0 0 520928
-0.003251 0.000586 0.128236 0.179839 -0.175385 -1.124521 -0.016280 1 0 0 0 0 0 0 521935
-0.003243 0.000586 0.128149 0.207325 -0.155768 -0.900230 -0.016312 1 0 0 0 0 0 0 522937
-0.003258 0.000591 0.128066 0.513598 -0.214660 -0.903368 -0.016342 1 0 0 0 0 0 0 523923
-0.003245 0.000589 0.127995 0.175522 -0.127088 -1.060160 -0.016374 1 0 0 0 0 0 0 524936
-0.003237 0.000587 0.127909 0.205604 -0.131800 -0.843855 -0.016405 1 0 0 0 0 0 0 525927
-0.003233 0.000586 0.127846 0.258385 -0.141608 -1.131888 -0.016437 1 0 0 0 0 0 0 526937
-0.003229 0.000586 0.127763 0.269532 -0.144671 -0.861769 -0.016468 1 0 0 0 0 0 0 527927
-0.003246 0.000590 0.127680 0.545984 -0.209955 -0.838454 -0.016499 1 0 0 0 0 0 0 528928
-0.003234 0.000587 0.127610 0.192627 -0.125417 -0.984462 -0.016530 1 0 0 0 0 0 0 529936
-0.003247 0.000590 0.127533 0.483296 -0.194867 -0.888282 -0.016562 1 0 0 0 0 0 0 530942
-0.003233 0.000587 0.127465 0.158539 -0.117524 -0.985412 -0.016593 1 0 0 0 0 0 0 531936
-0.003245 0.000590 0.127388 0.465521 -0.190968 -0.869072 -0.016624 1 0 0 0 0 0 0 532944
-0.003230 0.000587 0.127320 0.149919 -0.115823 -0.958658 -0.016655 1 0 0 0 0 0 0 533935
-0.003222 0.000585 0.127265 0.208137 -0.129251 -1.121706 -0.016687 1 0 0 0 0 0 0 534945
-0.003217 0.000584 0.127184 0.241482 -0.138657 -0.781064 -0.016718 1 0 0 0 0 0 0 535936
-0.003214 0.000583 0.127123 0.277944 -0.146458 -1.012442 -0.016749 1 0 0 0 0 0 0 536935
-0.003205 0.000563 0.127051 0.205610 0.104981 -0.859444 -0.016781 1 0 0 0 0 0 0 537943
-0.003206 0.000573 0.126983 0.324344 -0.248091 -0.896163 -0.016811 1 0 0 0 0 0 0 538931
-0.003219 0.000563 0.126917 0.504153 -0.031791 -0.909713 -0.016843 1 0 0 0 0 0 0 539944
-0.003206 0.000553 0.126853 0.163174 -0.010048 -0.923018 -0.016874 1 0 0 0 0 0 0 540937
-0.003198 0.000548 0.126799 0.212584 -0.069835 -1.046179 -0.016906 1 0 0 0 0 0 0 541946
-0.003213 0.000550 0.126728 0.509619 -0.167551 -0.814125 -0.016937 1 0 0 0 0 0 0 542935
-0.003200 0.000546 0.126662 0.173475 -0.100751 -0.849304 -0.016968 1 0 0 0 0 0 0 543943
-0.003193 0.000544 0.126607 0.218959 -0.117707 -0.991374 -0.016999 1 0 0 0 0 0 0 544942
-0.003202 0.000529 0.126546 0.439174 0.060311 -0.907900 -0.017031 1 0 0 0 0 0 0 545942
-0.003186 0.000516 0.126484 0.128581 0.042610 -0.872466 -0.017062 1 0 0 0 0 0 0 546951
-0.003178 0.000510 0.126431 0.193819 -0.038752 -0.976567 -0.017092 1 0 0 0 0 0 0 547922
-0.003192 0.000511 0.126359 0.498292 -0.147471 -0.737100 -0.017125 1 0 0 0 0 0 0 548948
-0.003179 0.000507 0.126293 0.167299 -0.086342 -0.769291 -0.017155 1 0 0 0 0 0 0 549916
-0.003172 0.000505 0.126239 0.214804 -0.105964 -0.910441 -0.017187 1 0 0 0 0 0 0 550945
-0.003168 0.000504 0.126188 0.258175 -0.120685 -0.968350 -0.017218 1 0 0 0 0 0 0 551938
-0.003165 0.000503 0.126139 0.281263 -0.128551 -0.983996 -0.017249 1 0 0 0 0 0 0 552925
-0.003177 0.000488 0.126080 0.469989 0.058126 -0.840914 -0.017281 1 0 0 0 0 0 0 553941
-0.003162 0.000476 0.126019 0.143786 0.045625 -0.782286 -0.017312 1 0 0 0 0 0 0 554945
-0.003154 0.000470 0.125966 0.200434 -0.032849 -0.878083 -0.017343 1 0 0 0 0 0 0 555942
-0.003150 0.000467 0.125916 0.249464 -0.079187 -0.918244 -0.017374 1 0 0 0 0 0 0 556942
-0.003147 0.000465 0.125867 0.275649 -0.103081 -0.927234 -0.017406 1 0 0 0 0 0 0 557946
-0.003158 0.000450 0.125808 0.465604 0.075149 -0.781311 -0.017437 1 0 0 0 0 0 0 558944
-0.003143 0.000438 0.125746 0.140976 0.058696 -0.721501 -0.017468 1 0 0 0 0 0 0 559942
-0.003130 0.000413 0.125704 0.124701 0.229417 -0.957933 -0.017499 1 0 0 0 0 0 0 560942
-0.003122 0.000400 0.125658 0.200137 0.086548 -0.924064 -0.017531 1 0 0 0 0 0 0 561943
-0.003118 0.000394 0.125610 0.246869 -0.007782 -0.894004 -0.017563 1 0 0 0 0 0 0 562972
-0.003115 0.000390 0.125562 0.271350 -0.057279 -0.875110 -0.017593 1 0 0 0 0 0 0 563946
-0.003113 0.000389 0.125514 0.283941 -0.082342 -0.861658 -0.017628 1 0 0 0 0 0 0 565069
-0.003112 0.000388 0.125466 0.290249 -0.094929 -0.849379 -0.017656 1 0 0 0 0 0 0 565941
-0.003110 0.000387 0.125418 0.293583 -0.101306 -0.838174 -0.017687 1 0 0 0 0 0 0 566963
-0.003104 0.000368 0.125381 0.222405 0.145914 -0.968542 -0.017724 1 0 0 0 0 0 0 568135
-0.003080 0.000354 0.125327 -0.014815 0.111082 -0.756793 -0.017751 1 0 0 0 0 0 0 569011
-0.003100 0.000337 0.125275 0.548857 0.143642 -0.756846 -0.017782 1 0 0 0 0 0 0 569985
-0.003077 0.000338 0.125227 0.026182 -0.087076 -0.790272 -0.017814 1 0 0 0 0 0 0 571016
-0.003059 0.000320 0.125190 0.043159 0.148015 -0.924011 -0.017845 1 0 0 0 0 0 0 572009
-0.003049 0.000310 0.125145 0.149469 0.054996 -0.839323 -0.017876 1 0 0 0 0 0 0 572987
-0.003044 0.000306 0.125099 0.213468 -0.012675 -0.789451 -0.017908 1 0 0 0 0 0 0 574017
-0.003035 0.000285 0.125062 0.174007 0.201518 -0.903930 -0.017939 1 0 0 0 0 0 0 575018
-0.003030 0.000274 0.125017 0.217325 0.087981 -0.813375 -0.017970 1 0 0 0 0 0 0 576011
-0.003047 0.000273 0.124980 0.509856 -0.053002 -0.888433 -0.018001 1 0 0 0 0 0 0 576995
-0.003054 0.000273 0.124936 0.423660 -0.070982 -0.794755 -0.018033 1 0 0 0 0 0 0 578008
-0.003052 0.000254 0.124900 0.285634 0.175153 -0.883462 -0.018064 1 0 0 0 0 0 0 579020
-0.003050 0.000244 0.124856 0.277437 0.078499 -0.782507 -0.018095 1 0 0 0 0 0 0 579989
-0.003043 0.000221 0.124820 0.207862 0.258018 -0.867346 -0.018126 1 0 0 0 0 0 0 580991
-0.003039 0.000209 0.124776 0.236813 0.125454 -0.764903 -0.018157 1 0 0 0 0 0 0 581984
-0.003036 0.000203 0.124730 0.258893 0.036891 -0.708490 -0.018189 1 0 0 0 0 0 0 583026
-0.003015 0.000195 0.124703 0.023198 0.051710 -0.963700 -0.018220 1 0 0 0 0 0 0 584015
-0.003004 0.000191 0.124663 0.120948 0.004928 -0.796851 -0.018251 1 0 0 0 0 0 0 584985
-0.002998 0.000189 0.124618 0.193431 -0.023970 -0.704779 -0.018282 1 0 0 0 0 0 0 585984
-0.002975 0.000184 0.124592 -0.015000 0.022322 -0.946023 -0.018314 1 0 0 0 0 0 0 587001
-0.002963 0.000181 0.124552 0.096612 -0.008587 -0.774319 -0.018349 1 0 0 0 0 0 0 588140
-0.002971 0.000165 0.124527 0.365805 0.158262 -0.948620 -0.018380 1 0 0 0 0 0 0 589117
-0.002974 0.000158 0.124487 0.333382 0.075778 -0.764168 -0.018408 1 0 0 0 0 0 0 590008
-0.002969 0.000135 0.124452 0.229993 0.267378 -0.807585 -0.018439 1 0 0 0 0 0 0 591008
-0.002953 0.000138 0.124420 0.065321 -0.046211 -0.832976 -0.018473 1 0 0 0 0 0 0 592115
-0.002944 0.000139 0.124377 0.142861 -0.059562 -0.695222 -0.018505 1 0 0 0 0 0 0 593131
-0.002953 0.000126 0.124351 0.388469 0.135772 -0.892639 -0.018532 1 0 0 0 0 0 0 593990
-0.002939 0.000114 0.124332 0.096441 0.131027 -1.001863 -0.018564 1 0 0 0 0 0 0 595009
-0.002930 0.000109 0.124295 0.150552 0.058158 -0.759239 -0.018598 1 0 0 0 0 0 0 596115
-0.002912 0.000120 0.124261 0.025573 -0.173130 -0.781263 -0.018630 1 0 0 0 0 0 0 597128
-0.002917 0.000111 0.124238 0.307726 0.063470 -0.920332 -0.018657 1 0 0 0 0 0 0 597991
-0.002913 0.000088 0.124210 0.223727 0.282198 -0.853641 -0.018693 1 0 0 0 0 0 0 599129
-0.002897 0.000091 0.124179 0.056517 -0.030371 -0.816928 -0.018723 1 0 0 0 0 0 0 600114
-0.002883 0.000073 0.124148 0.059266 0.204284 -0.795162 -0.018755 1 0 0 0 0 0 0 601131
-0.002881 0.000083 0.124126 0.227482 -0.132645 -0.913589 -0.018786 1 0 0 0 0 0 0 602115
-0.002874 0.000070 0.124098 0.169093 0.146710 -0.835235 -0.018818 1 0 0 0 0 0 0 603129
-0.002857 0.000077 0.124068 0.023073 -0.100529 -0.793748 -0.018843 1 0 0 0 0 0 0 603925
-0.002862 0.000067 0.124046 0.298602 0.108521 -0.898875 -0.018878 1 0 0 0 0 0 0 605060
-0.002863 0.000061 0.124008 0.284875 0.062451 -0.677412 -0.018909 1 0 0 0 0 0 0 606050
-0.002845 0.000054 0.123984 0.018314 0.085911 -0.849855 -0.018941 1 0 0 0 0 0 0 607060
-0.002854 0.000055 0.123955 0.360120 -0.019455 -0.778865 -0.018972 1 0 0 0 0 0 0 608060
-0.002840 0.000051 0.123935 0.076535 0.037889 -0.891552 -0.019003 1 0 0 0 0 0 0 609050
-0.002838 0.000068 0.123917 0.216615 -0.231505 -0.931872 -0.019034 1 0 0 0 0 0 0 610058
-0.002831 0.000057 0.123890 0.156979 0.096482 -0.812590 -0.019065 1 0 0 0 0 0 0 611050
-0.002821 0.000033 0.123860 0.113912 0.311730 -0.752101 -0.019093 1 0 0 0 0 0 0 611925
-0.002822 0.000040 0.123839 0.249179 -0.067858 -0.856561 -0.019128 1 0 0 0 0 0 0 613058
-0.002803 0.000039 0.123822 -0.000370 -0.001291 -0.916175 -0.019159 1 0 0 0 0 0 0 614050
-0.002793 0.000038 0.123785 0.084289 -0.002712 -0.653671 -0.019190 1 0 0 0 0 0 0 615058
-0.002788 0.000038 0.123771 0.164251 -0.006598 -0.937694 -0.019221 1 0 0 0 0 0 0 616049
-0.002785 0.000038 0.123736 0.190960 -0.009183 -0.664248 -0.019253 1 0 0 0 0 0 0 617072
-0.002784 0.000038 0.123723 0.219965 -0.010227 -0.935350 -0.019284 1 0 0 0 0 0 0 618051
-0.002782 0.000038 0.123687 0.219182 -0.011049 -0.656270 -0.019315 1 0 0 0 0 0 0 619059
-0.002782 0.000038 0.123675 0.234267 -0.011201 -0.925402 -0.019347 1 0 0 0 0 0 0 620069
-0.002780 0.000038 0.123639 0.226492 -0.011538 -0.645226 -0.019374 1 0 0 0 0 0 0 620941
-0.002780 0.000038 0.123627 0.238108 -0.011466 -0.914075 -0.019405 1 0 0 0 0 0 0 621934
-0.002779 0.000038 0.123591 0.228704 -0.011693 -0.634187 -0.019441 1 0 0 0 0 0 0 623073
-0.002760 0.000033 0.123569 -0.020877 0.049662 -0.774088 -0.019472 1 0 0 0 0 0 0 624071
-0.002768 0.000035 0.123540 0.329593 -0.034928 -0.690338 -0.019502 1 0 0 0 0 0 0 625036
-0.002754 0.000032 0.123520 0.052020 0.032609 -0.797847 -0.019534 1 0 0 0 0 0 0 626037
-0.002752 0.000049 0.123502 0.194098 -0.230850 -0.836397 -0.019565 1 0 0 0 0 0 0 627038
-0.002745 0.000038 0.123475 0.136105 0.098769 -0.715800 -0.019597 1 0 0 0 0 0 0 628067
-0.002722 0.000029 0.123456 -0.080022 0.128021 -0.798707 -0.019628 1 0 0 0 0 0 0 629065
-0.002729 0.000029 0.123428 0.293230 0.007849 -0.683526 -0.019659 1 0 0 0 0 0 0 630065
-0.002714 0.000024 0.123408 0.028327 0.055545 -0.778570 -0.019691 1 0 0 0 0 0 0 631075
-0.002724 0.000026 0.123380 0.350426 -0.031068 -0.668493 -0.019717 1 0 0 0 0 0 0 631915
-0.002730 0.000027 0.123370 0.317364 -0.025297 -0.894889 -0.019753 1 0 0 0 0 0 0 633063
-0.002732 0.000028 0.123335 0.265459 -0.017855 -0.588701 -0.019784 1 0 0 0 0 0 0 634066
-0.002733 0.000028 0.123323 0.252933 -0.013321 -0.847576 -0.019816 1 0 0 0 0 0 0 635068
-0.002720 0.000042 0.123298 0.057751 -0.197946 -0.707022 -0.019847 1 0 0 0 0 0 0 636066
-0.002727 0.000035 0.123279 0.300444 0.060614 -0.755147 -0.019878 1 0 0 0 0 0 0 637066
-0.002716 0.000046 0.123252 0.097783 -0.144525 -0.653838 -0.019909 1 0 0 0 0 0 0 638068
-0.002724 0.000037 0.123231 0.322518 0.088891 -0.727248 -0.019940 1 0 0 0 0 0 0 639037
-0.002709 0.000028 0.123214 0.037178 0.117589 -0.776647 -0.019971 1 0 0 0 0 0 0 640036
-0.002707 0.000042 0.123198 0.180769 -0.184369 -0.783249 -0.020003 1 0 0 0 0 0 0 641061
-0.002700 0.000031 0.123171 0.124802 0.123032 -0.649733 -0.020034 1 0 0 0 0 0 0 642062
-0.002715 0.000029 0.123141 0.415374 0.019097 -0.572633 -0.020066 1 0 0 0 0 0 0 643069
-0.002703 0.000024 0.123120 0.093344 0.062341 -0.692375 -0.020097 1 0 0 0 0 0 0 644066
-0.002697 0.000022 0.123113 0.138390 0.033757 -0.876910 -0.020128 1 0 0 0 0 0 0 645066
-0.002694 0.000020 0.123079 0.166283 0.014124 -0.543097 -0.020159 1 0 0 0 0 0 0 646066
-0.002692 0.000020 0.123067 0.197806 0.004158 -0.791254 -0.020190 1 0 0 0 0 0 0 647054
-0.002685 0.000001 0.123043 0.126923 0.246357 -0.642940 -0.020222 1 0 0 0 0 0 0 648066
-0.002687 0.000010 0.123023 0.240706 -0.097274 -0.694686 -0.020253 1 0 0 0 0 0 0 649063
-0.002669 0.000010 0.123007 -0.017703 -0.012394 -0.732325 -0.020284 1 0 0 0 0 0 0 650066
-0.002678 0.000015 0.122980 0.320515 -0.065200 -0.590390 -0.020316 1 0 0 0 0 0 0 651067
-0.002683 0.000017 0.122970 0.297678 -0.041139 -0.804104 -0.020347 1 0 0 0 0 0 0 652065
-0.002685 0.000018 0.122935 0.251418 -0.024462 -0.492435 -0.020378 1 0 0 0 0 0 0 653065
-0.002686 0.000019 0.122923 0.241577 -0.015258 -0.749767 -0.020409 1 0 0 0 0 0 0 654037
-0.002700 0.000005 0.122908 0.408654 0.175468 -0.734134 -0.020440 1 0 0 0 0 0 0 655036
-0.002693 0.000012 0.122883 0.153432 -0.079080 -0.589405 -0.020472 1 0 0 0 0 0 0 656063
-0.002690 0.000016 0.122873 0.176468 -0.058867 -0.789549 -0.020502 1 0 0 0 0 0 0 657035
-0.002701 0.000003 0.122859 0.374350 0.151946 -0.742097 -0.020534 1 0 0 0 0 0 0 658067
-0.002693 0.000011 0.122834 0.136345 -0.090947 -0.584980 -0.020568 1 0 0 0 0 0 0 659141
-0.002702 0.000001 0.122815 0.341438 0.121192 -0.636482 -0.020599 1 0 0 0 0 0 0 660135
-0.002687 -0.000008 0.122798 0.047578 0.139513 -0.677504 -0.020630 1 0 0 0 0 0 0 661131
-0.002699 -0.000009 0.122771 0.359157 0.019137 -0.536840 -0.020662 1 0 0 0 0 0 0 662143
-0.002705 -0.000009 0.122761 0.322623 0.005979 -0.751151 -0.020693 1 0 0 0 0 0 0 663144
-0.002708 -0.000009 0.122758 0.283072 0.004002 -0.853959 -0.020724 1 0 0 0 0 0 0 664132
-0.002695 0.000005 0.122736 0.073660 -0.182884 -0.623302 -0.020756 1 0 0 0 0 0 0 665141
-0.002702 -0.000002 0.122718 0.308384 0.073298 -0.636095 -0.020786 1 0 0 0 0 0 0 666109
-0.002706 -0.000005 0.122711 0.290221 0.054512 -0.791898 -0.020817 1 0 0 0 0 0 0 667111
-0.002707 -0.000007 0.122678 0.252467 0.029989 -0.447908 -0.020848 1 0 0 0 0 0 0 668108
-0.002707 -0.000008 0.122666 0.247966 0.016789 -0.693005 -0.020880 1 0 0 0 0 0 0 669109
-0.002708 -0.000008 0.122662 0.244523 0.009963 -0.816853 -0.020911 1 0 0 0 0 0 0 670107
-0.002714 0.000010 0.122650 0.313731 -0.240522 -0.724178 -0.020942 1 0 0 0 0 0 0 671117
-0.002710 0.000001 0.122625 0.200730 0.097658 -0.542267 -0.020974 1 0 0 0 0 0 0 672130
-0.002709 -0.000004 0.122616 0.215135 0.072038 -0.731792 -0.021005 1 0 0 0 0 0 0 673112
-0.002713 0.000012 0.122603 0.299338 -0.207227 -0.683879 -0.021036 1 0 0 0 0 0 0 674129
-0.002729 0.000006 0.122587 0.452691 0.053654 -0.649577 -0.021068 1 0 0 0 0 0 0 675130
-0.002717 -0.000001 0.122572 0.113362 0.103352 -0.647871 -0.021098 1 0 0 0 0 0 0 676114
-0.002717 0.000014 0.122556 0.226834 -0.186124 -0.634884 -0.021130 1 0 0 0 0 0 0 677129
-0.002717 0.000021 0.122550 0.241982 -0.121021 -0.767499 -0.021161 1 0 0 0 0 0 0 678113
-0.002711 0.000006 0.122528 0.158566 0.178927 -0.554643 -0.021193 1 0 0 0 0 0 0 679129
-0.002708 -0.000001 0.122520 0.193920 0.114800 -0.722196 -0.021223 1 0 0 0 0 0 0 680113
-0.002712 0.000014 0.122506 0.289349 -0.185491 -0.665297 -0.021255 1 0 0 0 0 0 0 681127
-0.002714 0.000021 0.122502 0.275577 -0.121247 -0.772079 -0.021286 1 0 0 0 0 0 0 682111
-0.002709 0.000006 0.122479 0.175986 0.178659 -0.548981 -0.021318 1 0 0 0 0 0 0 683126
-0.002712 0.000017 0.122461 0.274869 -0.132065 -0.571849 -0.021348 1 0 0 0 0 0 0 684110
-0.002713 0.000023 0.122455 0.268777 -0.092391 -0.728569 -0.021380 1 0 0 0 0 0 0 685128
-0.002714 0.000026 0.122452 0.258779 -0.053154 -0.799323 -0.021411 1 0 0 0 0 0 0 686110
-0.002708 0.000008 0.122431 0.167107 0.214760 -0.552324 -0.021443 1 0 0 0 0 0 0 687128
-0.002711 0.000018 0.122413 0.270694 -0.113739 -0.565538 -0.021471 1 0 0 0 0 0 0 688047
-0.002712 0.000023 0.122407 0.267130 -0.083234 -0.718790 -0.021503 1 0 0 0 0 0 0 689047
-0.002713 0.000026 0.122404 0.258459 -0.048612 -0.788307 -0.021534 1 0 0 0 0 0 0 690056
-0.002727 0.000013 0.122393 0.425810 0.156193 -0.670580 -0.021565 1 0 0 0 0 0 0 691056
-0.002719 0.000021 0.122368 0.172670 -0.089738 -0.485737 -0.021596 1 0 0 0 0 0 0 692047
-0.002716 0.000025 0.122360 0.196726 -0.065903 -0.671668 -0.021628 1 0 0 0 0 0 0 693056
-0.002714 0.000026 0.122357 0.221883 -0.039417 -0.762895 -0.021659 1 0 0 0 0 0 0 694047
-0.002714 0.000027 0.122356 0.235207 -0.024773 -0.798296 -0.021690 1 0 0 0 0 0 0 695056
-0.002713 0.000028 0.122355 0.241841 -0.017313 -0.811757 -0.021722 1 0 0 0 0 0 0 696056
-0.002712 0.000028 0.122324 0.231345 -0.013817 -0.401711 -0.021753 1 0 0 0 0 0 0 697047
-0.002712 0.000028 0.122313 0.242607 -0.011724 -0.622425 -0.021784 1 0 0 0 0 0 0 698055
-0.002712 0.000028 0.122309 0.247417 -0.010733 -0.737266 -0.021815 1 0 0 0 0 0 0 699046
-0.002725 0.000014 0.122297 0.421628 0.175198 -0.637555 -0.021847 1 0 0 0 0 0 0 700056
-0.002737 0.000026 0.122282 0.430242 -0.140873 -0.589012 -0.021878 1 0 0 0 0 0 0 701052
-0.002743 0.000032 0.122277 0.357328 -0.099085 -0.709086 -0.021909 1 0 0 0 0 0 0 702038
-0.002727 0.000030 0.122265 0.053831 0.002466 -0.635937 -0.021940 1 0 0 0 0 0 0 703049
-0.002719 0.000029 0.122261 0.128613 0.001989 -0.726063 -0.021972 1 0 0 0 0 0 0 704066
-0.002720 0.000047 0.122249 0.259421 -0.249780 -0.628766 -0.022003 1 0 0 0 0 0 0 705062
-0.002721 0.000056 0.122245 0.265474 -0.160226 -0.720167 -0.022034 1 0 0 0 0 0 0 706059
-0.002734 0.000047 0.122233 0.434321 0.091482 -0.621057 -0.022066 1 0 0 0 0 0 0 707070
-0.002741 0.000042 0.122228 0.368090 0.056950 -0.714767 -0.022097 1 0 0 0 0 0 0 708064
-0.002744 0.000040 0.122227 0.319052 0.023645 -0.761258 -0.022128 1 0 0 0 0 0 0 709060
-0.002746 0.000039 0.122226 0.292747 0.005374 -0.779587 -0.022158 1 0 0 0 0 0 0 710035
-0.002747 0.000038 0.122226 0.279460 -0.003940 -0.786921 -0.022191 1 0 0 0 0 0 0 711065
-0.002741 0.000019 0.122205 0.187222 0.237546 -0.515686 -0.022221 1 0 0 0 0 0 0 712034
-0.002744 0.000028 0.122188 0.290765 -0.103692 -0.520181 -0.022253 1 0 0 0 0 0 0 713064
-0.002745 0.000033 0.122181 0.287461 -0.079970 -0.670330 -0.022284 1 0 0 0 0 0 0 714064
-0.002746 0.000035 0.122179 0.278945 -0.048780 -0.738632 -0.022316 1 0 0 0 0 0 0 715067
-0.002746 0.000036 0.122178 0.273634 -0.031281 -0.764829 -0.022347 1 0 0 0 0 0 0 716067
-0.002747 0.000037 0.122178 0.270859 -0.022366 -0.774912 -0.022378 1 0 0 0 0 0 0 717067
-0.002747 0.000037 0.122178 0.269566 -0.017894 -0.779161 -0.022410 1 0 0 0 0 0 0 718068
-0.002747 0.000037 0.122178 0.269065 -0.015671 -0.781364 -0.022441 1 0 0 0 0 0 0 719065
-0.002747 0.000037 0.122178 0.268974 -0.014559 -0.782846 -0.022472 1 0 0 0 0 0 0 720063
-0.002747 0.000037 0.122178 0.269122 -0.014014 -0.784073 -0.022503 1 0 0 0 0 0 0 721062
-0.002752 0.000056 0.122167 0.340964 -0.260109 -0.643799 -0.022534 1 0 0 0 0 0 0 722063
-0.002755 0.000065 0.122164 0.315837 -0.167346 -0.718970 -0.022566 1 0 0 0 0 0 0 723064
-0.002756 0.000070 0.122162 0.296441 -0.099483 -0.758506 -0.022597 1 0 0 0 0 0 0 724063
-0.002770 0.000058 0.122151 0.458464 0.122037 -0.629680 -0.022628 1 0 0 0 0 0 0 725064
-0.002777 0.000052 0.122147 0.389832 0.070603 -0.711859 -0.022659 1 0 0 0 0 0 0 726065
-0.002761 0.000045 0.122136 0.081483 0.089423 -0.624296 -0.022691 1 0 0 0 0 0 0 727064
-0.002753 0.000041 0.122132 0.153114 0.044029 -0.709144 -0.022722 1 0 0 0 0 0 0 728063
-0.002750 0.000039 0.122131 0.210667 0.015827 -0.751180 -0.022753 1 0 0 0 0 0 0 729061
-0.002748 0.000038 0.122130 0.241443 0.001160 -0.767774 -0.022783 1 0 0 0 0 0 0 730032
-0.002747 0.000038 0.122130 0.257097 -0.006245 -0.774455 -0.022816 1 0 0 0 0 0 0 731066
-0.002746 0.000038 0.122130 0.265051 -0.009965 -0.777494 -0.022847 1 0 0 0 0 0 0 732061
-0.002746 0.000037 0.122130 0.269203 -0.011835 -0.779255 -0.022878 1 0 0 0 0 0 0 733063
-0.002746 0.000037 0.122130 0.271466 -0.012775 -0.780568 -0.022909 1 0 0 0 0 0 0 734063
-0.002746 0.000037 0.122130 0.272785 -0.013260 -0.781725 -0.022941 1 0 0 0 0 0 0 735063
-0.002751 0.000056 0.122119 0.345198 -0.259869 -0.641313 -0.022972 1 0 0 0 0 0 0 736062
-0.002754 0.000065 0.122116 0.320386 -0.167485 -0.716453 -0.023003 1 0 0 0 0 0 0 737062
-0.002755 0.000070 0.122114 0.301161 -0.099799 -0.755958 -0.023034 1 0 0 0 0 0 0 738062
-0.002756 0.000072 0.122114 0.290719 -0.063847 -0.771784 -0.023066 1 0 0 0 0 0 0 739066
-0.002756 0.000073 0.122114 0.285472 -0.045681 -0.778150 -0.023097 1 0 0 0 0 0 0 740065
-0.002757 0.000074 0.122114 0.282972 -0.036589 -0.781085 -0.023128 1 0 0 0 0 0 0 741060
-0.002757 0.000074 0.122114 0.281890 -0.032058 -0.782796 -0.023159 1 0 0 0 0 0 0 742050
-0.002757 0.000074 0.122114 0.281536 -0.029821 -0.784100 -0.023190 1 0 0 0 0 0 0 743058
-0.002757 0.000074 0.122114 0.281539 -0.028715 -0.785234 -0.023222 1 0 0 0 0 0 0 744062
-0.002757 0.000074 0.122114 0.281741 -0.028189 -0.786315 -0.023253 1 0 0 0 0 0 0 745062
-0.002757 0.000074 0.122114 0.282020 -0.027936 -0.787391 -0.023284 1 0 0 0 0 0 0 746063
-0.002757 0.000074 0.122114 0.282355 -0.027835 -0.788458 -0.023316 1 0 0 0 0 0 0 747063
-0.002757 0.000074 0.122114 0.282720 -0.027795 -0.789503 -0.023347 1 0 0 0 0 0 0 748063
-0.002757 0.000074 0.122114 0.283078 -0.027800 -0.790565 -0.023378 1 0 0 0 0 0 0 749062
-0.002757 0.000074 0.122114 0.283448 -0.027812 -0.791616 -0.023409 1 0 0 0 0 0 0 750062
-0.002757 0.000074 0.122114 0.283814 -0.027844 -0.792687 -0.023441 1 0 0 0 0 0 0 751064
-0.002757 0.000074 0.122114 0.284199 -0.027872 -0.793738 -0.023472 1 0 0 0 0 0 0 752063
-0.002757 0.000074 0.122114 0.284577 -0.027919 -0.794775 -0.023503 1 0 0 0 0 0 0 753051
-0.002757 0.000074 0.122114 0.284951 -0.027946 -0.795833 -0.023534 1 0 0 0 0 0 0 754047
-0.002757 0.000074 0.122114 0.285332 -0.027982 -0.796900 -0.023565 1 0 0 0 0 0 0 755056
-0.002757 0.000074 0.122114 0.285707 -0.028019 -0.797946 -0.023596 1 0 0 0 0 0 0 756046
-0.002737 0.000070 0.122104 0.027600 0.032771 -0.668965 -0.023628 1 0 0 0 0 0 0 757055
-0.002728 0.000067 0.122100 0.126178 0.009959 -0.738000 -0.023659 1 0 0 0 0 0 0 758054
-0.002723 0.000066 0.122099 0.197502 -0.006775 -0.774328 -0.023690 1 0 0 0 0 0 0 759046
-0.002721 0.000066 0.122099 0.235250 -0.015697 -0.788945 -0.023722 1 0 0 0 0 0 0 760054
-0.002725 0.000084 0.122088 0.325989 -0.266715 -0.653161 -0.023753 1 0 0 0 0 0 0 761046
-0.002727 0.000093 0.122084 0.310339 -0.176653 -0.730007 -0.023784 1 0 0 0 0 0 0 762054
-0.002728 0.000097 0.122083 0.295659 -0.110141 -0.770101 -0.023815 1 0 0 0 0 0 0 763045
-0.002729 0.000100 0.122082 0.287484 -0.074777 -0.786127 -0.023847 1 0 0 0 0 0 0 764062
-0.002729 0.000101 0.122082 0.283356 -0.056914 -0.792541 -0.023878 1 0 0 0 0 0 0 765046
-0.002729 0.000101 0.122082 0.281421 -0.047995 -0.795505 -0.023909 1 0 0 0 0 0 0 766054
-0.002729 0.000102 0.122082 0.280606 -0.043540 -0.797197 -0.023940 1 0 0 0 0 0 0 767045
-0.002729 0.000102 0.122082 0.280377 -0.041341 -0.798494 -0.023972 1 0 0 0 0 0 0 768053
-0.002729 0.000102 0.122082 0.280457 -0.040271 -0.799604 -0.024003 1 0 0 0 0 0 0 769045
-0.002729 0.000102 0.122082 0.280669 -0.039764 -0.800686 -0.024034 1 0 0 0 0 0 0 770054
-0.002729 0.000102 0.122082 0.280955 -0.039531 -0.801730 -0.024065 1 0 0 0 0 0 0 771045
-0.002729 0.000102 0.122082 0.281278 -0.039454 -0.802789 -0.024097 1 0 0 0 0 0 0 772066
-0.002729 0.000102 0.122082 0.281625 -0.039428 -0.803825 -0.024128 1 0 0 0 0 0 0 773055
-0.002729 0.000102 0.122082 0.281979 -0.039439 -0.804870 -0.024159 1 0 0 0 0 0 0 774058
-0.002729 0.000102 0.122082 0.282348 -0.039477 -0.805898 -0.024190 1 0 0 0 0 0 0 775052
-0.002729 0.000102 0.122082 0.282707 -0.039525 -0.806966 -0.024222 1 0 0 0 0 0 0 776065
-0.002729 0.000102 0.122082 0.283124 -0.039573 -0.808159 -0.024258 1 0 0 0 0 0 0 777222
-0.002729 0.000102 0.122082 0.283443 -0.039617 -0.809040 -0.024284 1 0 0 0 0 0 0 778064
-0.002729 0.000102 0.122082 0.283797 -0.039666 -0.810075 -0.024316 1 0 0 0 0 0 0 779063
-0.002735 0.000120 0.122072 0.355808 -0.286245 -0.669194 -0.024347 1 0 0 0 0 0 0 780062
-0.002738 0.000130 0.122068 0.330838 -0.194091 -0.744323 -0.024378 1 0 0 0 0 0 0 781062
-0.002739 0.000134 0.122067 0.311518 -0.126550 -0.783819 -0.024409 1 0 0 0 0 0 0 782053
-0.002740 0.000136 0.122066 0.301029 -0.090675 -0.799633 -0.024441 1 0 0 0 0 0 0 783060
-0.002740 0.000138 0.122066 0.295743 -0.072559 -0.805952 -0.024471 1 0 0 0 0 0 0 784032
-0.002740 0.000138 0.122066 0.293263 -0.063523 -0.808890 -0.024503 1 0 0 0 0 0 0 785061
-0.002740 0.000138 0.122066 0.292171 -0.059032 -0.810589 -0.024534 1 0 0 0 0 0 0 786067
-0.002740 0.000139 0.122066 0.291792 -0.056817 -0.811861 -0.024566 1 0 0 0 0 0 0 787066
-0.002740 0.000139 0.122066 0.291796 -0.055747 -0.812974 -0.024597 1 0 0 0 0 0 0 788066
-0.002740 0.000139 0.122066 0.291987 -0.055242 -0.814034 -0.024628 1 0 0 0 0 0 0 789061
-0.002740 0.000139 0.122066 0.292264 -0.055044 -0.815073 -0.024659 1 0 0 0 0 0 0 790061
-0.002753 0.000125 0.122055 0.465505 0.130945 -0.671241 -0.024691 1 0 0 0 0 0 0 791062
-0.002760 0.000118 0.122051 0.402741 0.061480 -0.747850 -0.024722 1 0 0 0 0 0 0 792056
-0.002744 0.000110 0.122040 0.096943 0.071434 -0.657909 -0.024752 1 0 0 0 0 0 0 793033
-0.002736 0.000106 0.122036 0.169698 0.021563 -0.741928 -0.024784 1 0 0 0 0 0 0 794053
-0.002732 0.000104 0.122035 0.227816 -0.008858 -0.783641 -0.024815 1 0 0 0 0 0 0 795058
-0.002730 0.000103 0.122034 0.258859 -0.024654 -0.800119 -0.024847 1 0 0 0 0 0 0 796061
-0.002729 0.000102 0.122034 0.274643 -0.032638 -0.806674 -0.024878 1 0 0 0 0 0 0 797060
-0.002729 0.000102 0.122034 0.282675 -0.036648 -0.809649 -0.024909 1 0 0 0 0 0 0 798060
-0.002729 0.000102 0.122034 0.286852 -0.038681 -0.811369 -0.024941 1 0 0 0 0 0 0 799062
-0.002728 0.000102 0.122034 0.289113 -0.039727 -0.812625 -0.024972 1 0 0 0 0 0 0 800059
-0.002728 0.000102 0.122034 0.290429 -0.040272 -0.813723 -0.025003 1 0 0 0 0 0 0 801061
-0.002728 0.000102 0.122034 0.291268 -0.040585 -0.814772 -0.025034 1 0 0 0 0 0 0 802061
-0.002728 0.000102 0.122034 0.291861 -0.040746 -0.815794 -0.025065 1 0 0 0 0 0 0 803057
-0.002728 0.000102 0.122034 0.292350 -0.040862 -0.816824 -0.025097 1 0 0 0 0 0 0 804060
-0.002728 0.000102 0.122034 0.292778 -0.040953 -0.817834 -0.025128 1 0 0 0 0 0 0 805060
-0.002722 0.000084 0.122014 0.207378 0.205799 -0.543461 -0.025159 1 0 0 0 0 0 0 806060
-0.002719 0.000074 0.122006 0.242593 0.113672 -0.688081 -0.025191 1 0 0 0 0 0 0 807062
-0.002718 0.000070 0.122004 0.266370 0.046093 -0.763596 -0.025221 1 0 0 0 0 0 0 808048
-0.002717 0.000067 0.122003 0.278423 0.010115 -0.793191 -0.025253 1 0 0 0 0 0 0 809052
-0.002717 0.000066 0.122003 0.284414 -0.008094 -0.804495 -0.025284 1 0 0 0 0 0 0 810060
-0.002697 0.000061 0.121993 0.028813 0.043619 -0.678645 -0.025315 1 0 0 0 0 0 0 811048
-0.002700 0.000045 0.121979 0.301242 0.202204 -0.603834 -0.025346 1 0 0 0 0 0 0 812047
-0.002702 0.000036 0.121974 0.309962 0.113969 -0.716241 -0.025378 1 0 0 0 0 0 0 813057
-0.002703 0.000032 0.121972 0.300548 0.053093 -0.770176 -0.025409 1 0 0 0 0 0 0 814060
-0.002704 0.000030 0.121971 0.294186 0.020985 -0.791154 -0.025441 1 0 0 0 0 0 0 815061
-0.002704 0.000029 0.121971 0.290872 0.004739 -0.799297 -0.025472 1 0 0 0 0 0 0 816060
-0.002704 0.000029 0.121971 0.289295 -0.003399 -0.802808 -0.025503 1 0 0 0 0 0 0 817060
-0.002685 0.000024 0.121961 0.030026 0.053358 -0.674097 -0.025534 1 0 0 0 0 0 0 818062
-0.002675 0.000022 0.121958 0.127595 0.028682 -0.743430 -0.025566 1 0 0 0 0 0 0 819062
-0.002670 0.000020 0.121956 0.198376 0.011006 -0.779832 -0.025597 1 0 0 0 0 0 0 820060
-0.002668 0.000020 0.121956 0.235822 0.001629 -0.794405 -0.025628 1 0 0 0 0 0 0 821060
-0.002685 0.000024 0.121934 0.499536 -0.064207 -0.513221 -0.025659 1 0 0 0 0 0 0 822060
-0.002694 0.000026 0.121927 0.420853 -0.043721 -0.665520 -0.025691 1 0 0 0 0 0 0 823061
-0.002698 0.000027 0.121924 0.358851 -0.028215 -0.744691 -0.025722 1 0 0 0 0 0 0 824055
-0.002701 0.000028 0.121923 0.325125 -0.019988 -0.775611 -0.025753 1 0 0 0 0 0 0 825045
-0.002702 0.000028 0.121923 0.307927 -0.015834 -0.787345 -0.025784 1 0 0 0 0 0 0 826039
-0.002683 0.000024 0.121913 0.040791 0.047077 -0.661545 -0.025817 1 0 0 0 0 0 0 827121
-0.002674 0.000021 0.121910 0.134279 0.025479 -0.731879 -0.025848 1 0 0 0 0 0 0 828108
-0.002669 0.000020 0.121908 0.202997 0.009372 -0.768631 -0.025880 1 0 0 0 0 0 0 829121
-0.002667 0.000020 0.121908 0.239409 0.000763 -0.783286 -0.025911 1 0 0 0 0 0 0 830105
-0.002679 0.000006 0.121897 0.430827 0.182192 -0.643919 -0.025942 1 0 0 0 0 0 0 831093
-0.002685 -0.000001 0.121893 0.377245 0.110894 -0.722206 -0.025971 1 0 0 0 0 0 0 832043
-0.002688 -0.000005 0.121892 0.334805 0.059034 -0.763024 -0.026003 1 0 0 0 0 0 0 833051
-0.002689 -0.000007 0.121891 0.311849 0.031479 -0.779235 -0.026034 1 0 0 0 0 0 0 834043
-0.002690 -0.000008 0.121891 0.300247 0.017533 -0.785674 -0.026065 1 0 0 0 0 0 0 835051
-0.002690 -0.000008 0.121891 0.294552 0.010553 -0.788549 -0.026096 1 0 0 0 0 0 0 836045
-0.002691 -0.000008 0.121891 0.291850 0.007053 -0.790178 -0.026128 1 0 0 0 0 0 0 837051
-0.002691 -0.000008 0.121891 0.290669 0.005313 -0.791358 -0.026159 1 0 0 0 0 0 0 838037
-0.002691 -0.000008 0.121891 0.290238 0.004444 -0.792392 -0.026190 1 0 0 0 0 0 0 839042
-0.002691 -0.000008 0.121891 0.290202 0.004010 -0.793379 -0.026222 1 0 0 0 0 0 0 840052
-0.002704 -0.000022 0.121880 0.463292 0.189549 -0.648904 -0.026252 1 0 0 0 0 0 0 841043
-0.002710 -0.000029 0.121876 0.400686 0.120422 -0.725546 -0.026284 1 0 0 0 0 0 0 842043
-0.002719 -0.000014 0.121865 0.425493 -0.177355 -0.623884 -0.026315 1 0 0 0 0 0 0 843051
-0.002723 -0.000007 0.121860 0.375060 -0.112414 -0.713715 -0.026346 1 0 0 0 0 0 0 844042
-0.002726 -0.000003 0.121859 0.342733 -0.058654 -0.758388 -0.026378 1 0 0 0 0 0 0 845052
-0.002727 -0.000001 0.121858 0.325668 -0.029669 -0.775921 -0.026409 1 0 0 0 0 0 0 846055
-0.002727 -0.000000 0.121858 0.317099 -0.014978 -0.782816 -0.026440 1 0 0 0 0 0 0 847059
-0.002728 0.000000 0.121858 0.312916 -0.007610 -0.785834 -0.026471 1 0 0 0 0 0 0 848049
-0.002741 -0.000013 0.121847 0.483850 0.181818 -0.641988 -0.026503 1 0 0 0 0 0 0 849046
-0.002747 -0.000020 0.121843 0.420302 0.114684 -0.718889 -0.026534 1 0 0 0 0 0 0 850052
-0.002756 -0.000005 0.121832 0.444598 -0.182058 -0.617203 -0.026566 1 0 0 0 0 0 0 851065
-0.002760 0.000002 0.121827 0.393994 -0.116692 -0.707085 -0.026597 1 0 0 0 0 0 0 852059
-0.002763 0.000006 0.121826 0.361567 -0.062738 -0.751724 -0.026627 1 0 0 0 0 0 0 853029
-0.002764 0.000008 0.121825 0.344480 -0.033649 -0.769286 -0.026659 1 0 0 0 0 0 0 854061
-0.002764 0.000009 0.121825 0.335890 -0.018910 -0.776142 -0.026690 1 0 0 0 0 0 0 855060
-0.002765 0.000009 0.121825 0.331717 -0.011524 -0.779154 -0.026721 1 0 0 0 0 0 0 856047
-0.002765 0.000009 0.121825 0.329793 -0.007838 -0.780819 -0.026753 1 0 0 0 0 0 0 857054
-0.002765 0.000010 0.121825 0.329023 -0.005989 -0.781985 -0.026784 1 0 0 0 0 0 0 858057
-0.002765 0.000010 0.121825 0.328826 -0.005071 -0.782998 -0.026816 1 0 0 0 0 0 0 859060
-0.002765 0.000010 0.121825 0.328905 -0.004624 -0.783923 -0.026846 1 0 0 0 0 0 0 860032
-0.002765 0.000010 0.121825 0.329144 -0.004382 -0.784864 -0.026878 1 0 0 0 0 0 0 861062
-0.002765 0.000010 0.121825 0.329453 -0.004278 -0.785784 -0.026909 1 0 0 0 0 0 0 862061
-0.002783 0.000014 0.121804 0.574341 -0.065429 -0.498873 -0.026941 1 0 0 0 0 0 0 863060
-0.002793 0.000016 0.121796 0.486906 -0.042554 -0.649443 -0.026972 1 0 0 0 0 0 0 864057
-0.002797 0.000018 0.121793 0.420568 -0.025871 -0.727975 -0.027003 1 0 0 0 0 0 0 865058
-0.002800 0.000018 0.121793 0.384680 -0.017032 -0.758629 -0.027034 1 0 0 0 0 0 0 866059
-0.002801 0.000018 0.121792 0.366403 -0.012582 -0.770182 -0.027065 1 0 0 0 0 0 0 867028
-0.002802 0.000019 0.121792 0.357345 -0.010348 -0.774890 -0.027097 1 0 0 0 0 0 0 868057
-0.002802 0.000019 0.121792 0.352968 -0.009247 -0.777115 -0.027128 1 0 0 0 0 0 0 869050
-0.002815 0.000005 0.121781 0.523767 0.177039 -0.632723 -0.027159 1 0 0 0 0 0 0 870059
-0.002821 -0.000002 0.121777 0.460378 0.108449 -0.709523 -0.027191 1 0 0 0 0 0 0 871060
-0.002825 -0.000005 0.121776 0.413095 0.057979 -0.749770 -0.027222 1 0 0 0 0 0 0 872058
-0.002826 -0.000007 0.121776 0.387730 0.031128 -0.765752 -0.027253 1 0 0 0 0 0 0 873059
-0.002827 -0.000008 0.121775 0.374938 0.017530 -0.772032 -0.027283 1 0 0 0 0 0 0 874028
-0.002828 -0.000008 0.121775 0.368689 0.010717 -0.774861 -0.027315 1 0 0 0 0 0 0 875055
-0.002828 -0.000009 0.121775 0.365757 0.007310 -0.776425 -0.027347 1 0 0 0 0 0 0 876055
-0.002833 0.000010 0.121765 0.436119 -0.241409 -0.635313 -0.027378 1 0 0 0 0 0 0 877058
-0.002849 0.000005 0.121750 0.583354 0.035126 -0.564262 -0.027409 1 0 0 0 0 0 0 878056
-0.002857 0.000003 0.121745 0.501321 0.033167 -0.679320 -0.027440 1 0 0 0 0 0 0 879060
-0.002861 0.000001 0.121743 0.443681 0.018132 -0.734217 -0.027472 1 0 0 0 0 0 0 880058
-0.002863 0.000001 0.121743 0.412938 0.009199 -0.755427 -0.027502 1 0 0 0 0 0 0 881028
-0.002864 0.000000 0.121742 0.397401 0.004576 -0.763574 -0.027533 1 0 0 0 0 0 0 882027
-0.002878 -0.000013 0.121731 0.562430 0.187914 -0.621029 -0.027565 1 0 0 0 0 0 0 883058
-0.002884 -0.000020 0.121728 0.496377 0.118010 -0.698596 -0.027596 1 0 0 0 0 0 0 884027
-0.002888 -0.000024 0.121726 0.447750 0.066894 -0.739145 -0.027628 1 0 0 0 0 0 0 885055
-0.002890 -0.000026 0.121726 0.421749 0.039717 -0.755205 -0.027659 1 0 0 0 0 0 0 886057
-0.002871 -0.000031 0.121716 0.149450 0.086889 -0.631108 -0.027690 1 0 0 0 0 0 0 887046
-0.002862 -0.000034 0.121712 0.240493 0.057511 -0.701609 -0.027722 1 0 0 0 0 0 0 888055
-0.002858 -0.000035 0.121711 0.307988 0.037485 -0.738274 -0.027753 1 0 0 0 0 0 0 889062
-0.002855 -0.000036 0.121711 0.343798 0.026946 -0.752841 -0.027784 1 0 0 0 0 0 0 890057
-0.002854 -0.000036 0.121711 0.362019 0.021614 -0.758663 -0.027817 1 0 0 0 0 0 0 891114
-0.002859 -0.000018 0.121700 0.442940 -0.228112 -0.618993 -0.027849 1 0 0 0 0 0 0 892123
-0.002861 -0.000009 0.121696 0.422766 -0.137857 -0.694318 -0.027880 1 0 0 0 0 0 0 893129
-0.002863 -0.000004 0.121695 0.405880 -0.071312 -0.733670 -0.027911 1 0 0 0 0 0 0 894101
-0.002876 -0.000016 0.121684 0.569301 0.149740 -0.603196 -0.027943 1 0 0 0 0 0 0 895128
-0.002883 -0.000022 0.121680 0.502302 0.098984 -0.685182 -0.027974 1 0 0 0 0 0 0 896123
-0.002887 -0.000025 0.121678 0.453145 0.057465 -0.727205 -0.028004 1 0 0 0 0 0 0 897098
-0.002888 -0.000026 0.121678 0.426861 0.035082 -0.743776 -0.028035 1 0 0 0 0 0 0 898100
-0.002889 -0.000027 0.121678 0.413643 0.023733 -0.750291 -0.028068 1 0 0 0 0 0 0 899129
-0.002890 -0.000027 0.121678 0.407154 0.018042 -0.753116 -0.028099 1 0 0 0 0 0 0 900123
-0.002890 -0.000027 0.121678 0.404121 0.015198 -0.754644 -0.028129 1 0 0 0 0 0 0 901107
-0.002890 -0.000027 0.121678 0.402823 0.013785 -0.755738 -0.028161 1 0 0 0 0 0 0 902123
-0.002890 -0.000027 0.121678 0.402382 0.013091 -0.756658 -0.028192 1 0 0 0 0 0 0 903108
-0.002890 -0.000027 0.121678 0.402369 0.012744 -0.757465 -0.028221 1 0 0 0 0 0 0 904051
-0.002890 -0.000027 0.121678 0.402581 0.012585 -0.758316 -0.028252 1 0 0 0 0 0 0 905041
-0.002890 -0.000027 0.121678 0.402929 0.012500 -0.759173 -0.028284 1 0 0 0 0 0 0 906049
-0.002895 -0.000009 0.121667 0.474905 -0.234643 -0.617578 -0.028315 1 0 0 0 0 0 0 907041
-0.002911 -0.000014 0.121652 0.623026 0.042502 -0.546035 -0.028346 1 0 0 0 0 0 0 908050
-0.002919 -0.000016 0.121647 0.541727 0.041049 -0.661063 -0.028378 1 0 0 0 0 0 0 909050
-0.002904 -0.000022 0.121636 0.225141 0.087240 -0.585473 -0.028409 1 0 0 0 0 0 0 910041
-0.002896 -0.000025 0.121632 0.291907 0.055981 -0.674301 -0.028440 1 0 0 0 0 0 0 911049
-0.002893 -0.000026 0.121630 0.346897 0.034878 -0.717474 -0.028471 1 0 0 0 0 0 0 912041
-0.002891 -0.000027 0.121630 0.376387 0.023769 -0.734309 -0.028503 1 0 0 0 0 0 0 913049
-0.002890 -0.000027 0.121630 0.391392 0.018164 -0.740846 -0.028534 1 0 0 0 0 0 0 914041
-0.002889 -0.000027 0.121630 0.399091 0.015356 -0.743690 -0.028565 1 0 0 0 0 0 0 915049
-0.002889 -0.000027 0.121630 0.403138 0.013948 -0.745207 -0.028596 1 0 0 0 0 0 0 916040
-0.002889 -0.000027 0.121630 0.405380 0.013267 -0.746279 -0.028628 1 0 0 0 0 0 0 917049
-0.002889 -0.000027 0.121630 0.406703 0.012922 -0.747173 -0.028659 1 0 0 0 0 0 0 918041
-0.002889 -0.000027 0.121630 0.407604 0.012763 -0.748021 -0.028690 1 0 0 0 0 0 0 919049
-0.002889 -0.000027 0.121630 0.408276 0.012686 -0.748856 -0.028722 1 0 0 0 0 0 0 920056
-0.002902 -0.000041 0.121619 0.581494 0.198331 -0.603317 -0.028753 1 0 0 0 0 0 0 921057
-0.002908 -0.000048 0.121615 0.519799 0.129822 -0.680000 -0.028784 1 0 0 0 0 0 0 922065
-0.002912 -0.000052 0.121614 0.473369 0.079422 -0.720123 -0.028815 1 0 0 0 0 0 0 923041
-0.002913 -0.000053 0.121613 0.448474 0.052620 -0.736026 -0.028847 1 0 0 0 0 0 0 924055
-0.002895 -0.000059 0.121603 0.176584 0.099973 -0.611686 -0.028878 1 0 0 0 0 0 0 925051
-0.002891 -0.000043 0.121589 0.339270 -0.176420 -0.539615 -0.028909 1 0 0 0 0 0 0 926059
-0.002902 -0.000049 0.121573 0.554484 0.080650 -0.503545 -0.028940 1 0 0 0 0 0 0 927032
-0.002908 -0.000052 0.121568 0.508717 0.068810 -0.632215 -0.028971 1 0 0 0 0 0 0 928028
-0.002911 -0.000053 0.121566 0.469317 0.048791 -0.691937 -0.029003 1 0 0 0 0 0 0 929057
-0.002912 -0.000054 0.121565 0.447642 0.037352 -0.714771 -0.029034 1 0 0 0 0 0 0 930036
-0.002913 -0.000055 0.121565 0.436664 0.031499 -0.723450 -0.029065 1 0 0 0 0 0 0 931058
-0.002913 -0.000055 0.121565 0.431298 0.028567 -0.727007 -0.029097 1 0 0 0 0 0 0 932056
-0.002914 -0.000055 0.121565 0.428812 0.027115 -0.728756 -0.029128 1 0 0 0 0 0 0 933056
-0.002914 -0.000055 0.121565 0.427781 0.026388 -0.729874 -0.029159 1 0 0 0 0 0 0 934049
-0.002926 -0.000069 0.121554 0.600081 0.211645 -0.584228 -0.029191 1 0 0 0 0 0 0 935061
-0.002933 -0.000076 0.121550 0.538089 0.143118 -0.660957 -0.029222 1 0 0 0 0 0 0 936053
-0.002936 -0.000079 0.121549 0.491549 0.092718 -0.701117 -0.029253 1 0 0 0 0 0 0 937058
-0.002938 -0.000081 0.121548 0.466578 0.065929 -0.716976 -0.029284 1 0 0 0 0 0 0 938056
-0.002939 -0.000082 0.121548 0.454021 0.052364 -0.723165 -0.029315 1 0 0 0 0 0 0 939057
-0.002939 -0.000082 0.121548 0.447894 0.045595 -0.725858 -0.029347 1 0 0 0 0 0 0 940055
-0.002952 -0.000096 0.121537 0.617560 0.227751 -0.580586 -0.029378 1 0 0 0 0 0 0 941054
-0.002959 -0.000103 0.121533 0.554372 0.157798 -0.657555 -0.029409 1 0 0 0 0 0 0 942058
-0.002962 -0.000107 0.121532 0.507224 0.106705 -0.697810 -0.029440 1 0 0 0 0 0 0 943057
-0.002964 -0.000108 0.121532 0.481963 0.079531 -0.713696 -0.029472 1 0 0 0 0 0 0 944056
-0.002965 -0.000109 0.121531 0.469249 0.065811 -0.719879 -0.029503 1 0 0 0 0 0 0 945056
-0.002965 -0.000110 0.121531 0.463067 0.058954 -0.722571 -0.029534 1 0 0 0 0 0 0 946055
-0.002978 -0.000124 0.121520 0.632659 0.241033 -0.577142 -0.029565 1 0 0 0 0 0 0 947057
-0.002985 -0.000131 0.121517 0.569516 0.171143 -0.654161 -0.029597 1 0 0 0 0 0 0 948056
-0.002988 -0.000134 0.121515 0.522411 0.120080 -0.694422 -0.029628 1 0 0 0 0 0 0 949056
-0.003003 -0.000150 0.121504 0.669565 0.278343 -0.563320 -0.029659 1 0 0 0 0 0 0 950055
-0.003010 -0.000157 0.121500 0.594994 0.196479 -0.645573 -0.029690 1 0 0 0 0 0 0 951059
-0.003014 -0.000161 0.121498 0.542115 0.139404 -0.687691 -0.029722 1 0 0 0 0 0 0 952055
-0.003016 -0.000163 0.121498 0.513961 0.109280 -0.704229 -0.029753 1 0 0 0 0 0 0 953055
-0.002997 -0.000169 0.121488 0.240224 0.154959 -0.580153 -0.029783 1 0 0 0 0 0 0 954027
-0.002988 -0.000172 0.121485 0.330416 0.125100 -0.650430 -0.029815 1 0 0 0 0 0 0 955057
-0.002984 -0.000173 0.121483 0.397468 0.104865 -0.686876 -0.029847 1 0 0 0 0 0 0 956055
-0.002982 -0.000174 0.121483 0.433081 0.094219 -0.701279 -0.029878 1 0 0 0 0 0 0 957056
-0.002993 -0.000188 0.121472 0.623558 0.274223 -0.559796 -0.029909 1 0 0 0 0 0 0 958056
-0.002999 -0.000195 0.121468 0.571011 0.203501 -0.638379 -0.029940 1 0 0 0 0 0 0 959059
-0.003002 -0.000198 0.121467 0.529187 0.152061 -0.679185 -0.029972 1 0 0 0 0 0 0 960055
-0.003009 -0.000182 0.121456 0.578160 -0.122820 -0.552933 -0.030002 1 0 0 0 0 0 0 961042
-0.003025 -0.000187 0.121441 0.714348 0.139963 -0.485560 -0.030034 1 0 0 0 0 0 0 962053
-0.003034 -0.000190 0.121436 0.627677 0.132074 -0.602571 -0.030066 1 0 0 0 0 0 0 963061
-0.003038 -0.000191 0.121434 0.567755 0.114119 -0.658063 -0.030097 1 0 0 0 0 0 0 964057
-0.003040 -0.000192 0.121433 0.535869 0.103736 -0.679356 -0.030127 1 0 0 0 0 0 0 965026
-0.003041 -0.000192 0.121433 0.519832 0.098439 -0.687457 -0.030159 1 0 0 0 0 0 0 966055
-0.003042 -0.000193 0.121433 0.511972 0.095810 -0.690760 -0.030190 1 0 0 0 0 0 0 967058
-0.003042 -0.000193 0.121433 0.508261 0.094535 -0.692386 -0.030222 1 0 0 0 0 0 0 968055
-0.003042 -0.000193 0.121433 0.506641 0.093953 -0.693403 -0.030252 1 0 0 0 0 0 0 969026
-0.003042 -0.000193 0.121433 0.506098 0.093706 -0.694235 -0.030283 1 0 0 0 0 0 0 970025
-0.003042 -0.000193 0.121433 0.506101 0.093624 -0.695008 -0.030315 1 0 0 0 0 0 0 971056
-0.003042 -0.000193 0.121433 0.506324 0.093634 -0.695715 -0.030346 1 0 0 0 0 0 0 972025
-0.003042 -0.000193 0.121433 0.506735 0.093697 -0.696453 -0.030378 1 0 0 0 0 0 0 973048
-0.003042 -0.000193 0.121433 0.507183 0.093773 -0.697166 -0.030409 1 0 0 0 0 0 0 974040
-0.003042 -0.000193 0.121433 0.507679 0.093843 -0.697891 -0.030440 1 0 0 0 0 0 0 975049
-0.003055 -0.000206 0.121422 0.680451 0.279248 -0.551206 -0.030471 1 0 0 0 0 0 0 976047
-0.003062 -0.000213 0.121418 0.619315 0.211400 -0.628098 -0.030502 1 0 0 0 0 0 0 977039
-0.003065 -0.000217 0.121417 0.573237 0.161388 -0.668306 -0.030534 1 0 0 0 0 0 0 978047
-0.003067 -0.000218 0.121416 0.548506 0.134800 -0.684133 -0.030565 1 0 0 0 0 0 0 979038
-0.003067 -0.000219 0.121416 0.536110 0.121381 -0.690286 -0.030596 1 0 0 0 0 0 0 980048
-0.003068 -0.000220 0.121416 0.530081 0.114703 -0.692896 -0.030627 1 0 0 0 0 0 0 981038
-0.003068 -0.000220 0.121416 0.527333 0.111411 -0.694287 -0.030659 1 0 0 0 0 0 0 982046
-0.003068 -0.000220 0.121416 0.526198 0.109821 -0.695226 -0.030690 1 0 0 0 0 0 0 983038
-0.003068 -0.000220 0.121416 0.525907 0.109082 -0.696023 -0.030721 1 0 0 0 0 0 0 984046
-0.003068 -0.000220 0.121416 0.526027 0.108764 -0.696747 -0.030752 1 0 0 0 0 0 0 985038
-0.003068 -0.000220 0.121416 0.526346 0.108676 -0.697471 -0.030784 1 0 0 0 0 0 0 986046
-0.003068 -0.000220 0.121416 0.526772 0.108664 -0.698184 -0.030815 1 0 0 0 0 0 0 987038
-0.003068 -0.000220 0.121416 0.527261 0.108722 -0.698893 -0.030846 1 0 0 0 0 0 0 988045
-0.003068 -0.000220 0.121416 0.527779 0.108819 -0.699602 -0.030877 1 0 0 0 0 0 0 989037
-0.003068 -0.000220 0.121416 0.528293 0.108903 -0.700318 -0.030909 1 0 0 0 0 0 0 990046
-0.003068 -0.000220 0.121416 0.528808 0.109013 -0.701015 -0.030940 1 0 0 0 0 0 0 991038
-0.003068 -0.000220 0.121416 0.529348 0.109113 -0.701720 -0.030971 1 0 0 0 0 0 0 992044
-0.003049 -0.000225 0.121406 0.270012 0.170146 -0.571903 -0.031003 1 0 0 0 0 0 0 993053
-0.003045 -0.000209 0.121392 0.439018 -0.099707 -0.497537 -0.031034 1 0 0 0 0 0 0 994043
-0.003043 -0.000201 0.121388 0.485061 -0.024931 -0.606764 -0.031065 1 0 0 0 0 0 0 995052
-0.003042 -0.000197 0.121386 0.503152 0.033286 -0.658978 -0.031097 1 0 0 0 0 0 0 996060
-0.003041 -0.000195 0.121385 0.511466 0.064461 -0.679079 -0.031128 1 0 0 0 0 0 0 997062
-0.003041 -0.000194 0.121385 0.515616 0.080268 -0.686702 -0.031159 1 0 0 0 0 0 0 998053
-0.003041 -0.000193 0.121385 0.517872 0.088252 -0.689822 -0.031190 1 0 0 0 0 0 0 999053
-0.003041 -0.000193 0.121385 0.519219 0.092273 -0.691361 -0.031221 1 0 0 0 0 0 1 26
-0.003046 -0.000174 0.121374 0.591750 -0.153376 -0.549791 -0.031253 1 0 0 0 0 0 1 1053
-0.003030 -0.000170 0.121361 0.307978 -0.000324 -0.493538 -0.031284 1 0 0 0 0 0 1 2049
-0.003022 -0.000167 0.121356 0.386052 0.044925 -0.599843 -0.031315 1 0 0 0 0 0 1 3055
-0.003018 -0.000166 0.121355 0.445996 0.064314 -0.650107 -0.031347 1 0 0 0 0 0 1 4055
-0.003016 -0.000166 0.121354 0.477838 0.073685 -0.669406 -0.031378 1 0 0 0 0 0 1 5045
-0.003015 -0.000165 0.121354 0.494020 0.078362 -0.676740 -0.031409 1 0 0 0 0 0 1 6060
-0.003014 -0.000165 0.121354 0.502310 0.080727 -0.679750 -0.031440 1 0 0 0 0 0 1 7053
-0.003019 -0.000147 0.121343 0.578281 -0.165703 -0.538559 -0.031472 1 0 0 0 0 0 1 8058
-0.003022 -0.000138 0.121340 0.556070 -0.074112 -0.613152 -0.031503 1 0 0 0 0 0 1 9053
-0.003004 -0.000137 0.121329 0.278377 0.054014 -0.521325 -0.031533 1 0 0 0 0 0 1 10024
-0.002995 -0.000137 0.121325 0.365362 0.067512 -0.604106 -0.031565 1 0 0 0 0 0 1 11047
-0.002991 -0.000137 0.121323 0.430575 0.069160 -0.644984 -0.031596 1 0 0 0 0 0 1 12025
-0.002989 -0.000137 0.121323 0.465220 0.069455 -0.660895 -0.031628 1 0 0 0 0 0 1 13054
-0.002988 -0.000137 0.121323 0.482820 0.069578 -0.667005 -0.031659 1 0 0 0 0 0 1 14053
-0.002987 -0.000137 0.121323 0.491845 0.069668 -0.669594 -0.031690 1 0 0 0 0 0 1 15055
-0.002992 -0.000119 0.121312 0.568163 -0.177850 -0.528123 -0.031722 1 0 0 0 0 0 1 16053
-0.002995 -0.000110 0.121308 0.546133 -0.086936 -0.602653 -0.031752 1 0 0 0 0 0 1 17024
-0.002996 -0.000105 0.121307 0.528371 -0.020129 -0.641584 -0.031784 1 0 0 0 0 0 1 18052
-0.002997 -0.000103 0.121307 0.518685 0.015412 -0.656887 -0.031815 1 0 0 0 0 0 1 19054
-0.002978 -0.000106 0.121297 0.254076 0.094370 -0.531947 -0.031847 1 0 0 0 0 0 1 20052
-0.002969 -0.000108 0.121293 0.348452 0.081199 -0.601907 -0.031877 1 0 0 0 0 0 1 21044
-0.002964 -0.000109 0.121292 0.417554 0.069298 -0.638184 -0.031909 1 0 0 0 0 0 1 22051
-0.002962 -0.000109 0.121292 0.454196 0.062829 -0.652456 -0.031940 1 0 0 0 0 0 1 23053
-0.002961 -0.000110 0.121292 0.472827 0.059546 -0.657975 -0.031972 1 0 0 0 0 0 1 24054
-0.002965 -0.000091 0.121281 0.553935 -0.189619 -0.517428 -0.032003 1 0 0 0 0 0 1 25052
-0.002968 -0.000082 0.121277 0.534300 -0.099677 -0.592351 -0.032034 1 0 0 0 0 0 1 26050
-0.002969 -0.000078 0.121276 0.517715 -0.033332 -0.631397 -0.032065 1 0 0 0 0 0 1 27054
-0.002970 -0.000076 0.121275 0.508623 0.001932 -0.646722 -0.032096 1 0 0 0 0 0 1 28051
-0.002970 -0.000074 0.121275 0.504081 0.019800 -0.652615 -0.032127 1 0 0 0 0 0 1 29023
-0.002970 -0.000074 0.121275 0.502005 0.028754 -0.655125 -0.032159 1 0 0 0 0 0 1 30053
-0.002976 -0.000055 0.121265 0.572745 -0.214215 -0.513352 -0.032190 1 0 0 0 0 0 1 31056
-0.002979 -0.000046 0.121261 0.547979 -0.121294 -0.587926 -0.032221 1 0 0 0 0 0 1 32041
-0.002980 -0.000041 0.121260 0.528835 -0.053505 -0.626869 -0.032253 1 0 0 0 0 0 1 33049
-0.002981 -0.000039 0.121259 0.518469 -0.017504 -0.642149 -0.032284 1 0 0 0 0 0 1 34049
-0.002981 -0.000038 0.121259 0.513314 0.000725 -0.648040 -0.032315 1 0 0 0 0 0 1 35055
-0.002981 -0.000037 0.121259 0.510898 0.009859 -0.650522 -0.032347 1 0 0 0 0 0 1 36053
-0.002981 -0.000037 0.121259 0.509934 0.014427 -0.651797 -0.032378 1 0 0 0 0 0 1 37053
-0.002981 -0.000037 0.121259 0.509678 0.016723 -0.652659 -0.032409 1 0 0 0 0 0 1 38056
-0.002981 -0.000037 0.121259 0.509781 0.017900 -0.653345 -0.032439 1 0 0 0 0 0 1 39024
-0.002981 -0.000037 0.121259 0.510093 0.018471 -0.654018 -0.032472 1 0 0 0 0 0 1 40052
-0.002981 -0.000037 0.121259 0.510491 0.018782 -0.654659 -0.032503 1 0 0 0 0 0 1 41052
-0.002981 -0.000037 0.121259 0.510935 0.018937 -0.655292 -0.032534 1 0 0 0 0 0 1 42044
-0.002981 -0.000037 0.121259 0.511405 0.019034 -0.655928 -0.032565 1 0 0 0 0 0 1 43051
-0.002981 -0.000037 0.121259 0.511884 0.019082 -0.656548 -0.032596 1 0 0 0 0 0 1 44046
-0.002981 -0.000037 0.121259 0.512354 0.019116 -0.657172 -0.032627 1 0 0 0 0 0 1 45037
-0.002981 -0.000037 0.121259 0.512844 0.019147 -0.657813 -0.032659 1 0 0 0 0 0 1 46045
-0.002981 -0.000037 0.121259 0.513339 0.019175 -0.658432 -0.032690 1 0 0 0 0 0 1 47038
-0.002981 -0.000037 0.121259 0.513834 0.019195 -0.659066 -0.032721 1 0 0 0 0 0 1 48046
-0.002981 -0.000037 0.121259 0.514312 0.019204 -0.659695 -0.032752 1 0 0 0 0 0 1 49035
-0.002981 -0.000037 0.121259 0.514814 0.019230 -0.660324 -0.032784 1 0 0 0 0 0 1 50044
-0.002981 -0.000037 0.121259 0.515294 0.019241 -0.660955 -0.032815 1 0 0 0 0 0 1 51036
-0.002981 -0.000037 0.121259 0.515795 0.019267 -0.661582 -0.032846 1 0 0 0 0 0 1 52043
-0.002981 -0.000037 0.121259 0.516283 0.019286 -0.662206 -0.032877 1 0 0 0 0 0 1 53035
-0.002962 -0.000041 0.121249 0.256754 0.080380 -0.531825 -0.032909 1 0 0 0 0 0 1 54044
-0.002953 -0.000043 0.121246 0.353657 0.058177 -0.599866 -0.032940 1 0 0 0 0 0 1 55036
-0.002948 -0.000045 0.121245 0.424033 0.041775 -0.635456 -0.032971 1 0 0 0 0 0 1 56045
-0.002946 -0.000045 0.121244 0.461297 0.033042 -0.649452 -0.033002 1 0 0 0 0 0 1 57035
-0.002945 -0.000045 0.121244 0.480251 0.028623 -0.654880 -0.033034 1 0 0 0 0 0 1 58045
-0.002944 -0.000046 0.121244 0.489920 0.026409 -0.657191 -0.033065 1 0 0 0 0 0 1 59045
-0.002944 -0.000046 0.121244 0.494972 0.025323 -0.658399 -0.033096 1 0 0 0 0 0 1 60035
-0.002943 -0.000046 0.121244 0.497730 0.024778 -0.659236 -0.033128 1 0 0 0 0 0 1 61044
-0.002943 -0.000046 0.121244 0.499343 0.024538 -0.659936 -0.033159 1 0 0 0 0 0 1 62051
-0.002943 -0.000046 0.121244 0.500404 0.024411 -0.660585 -0.033191 1 0 0 0 0 0 1 63061
-0.002949 -0.000027 0.121233 0.572771 -0.223289 -0.517891 -0.033221 1 0 0 0 0 0 1 64032
-0.002951 -0.000018 0.121230 0.548850 -0.132864 -0.592236 -0.033252 1 0 0 0 0 0 1 65042
-0.002953 -0.000014 0.121228 0.530135 -0.066336 -0.631077 -0.033284 1 0 0 0 0 0 1 66056
-0.002954 -0.000011 0.121228 0.519969 -0.030945 -0.646302 -0.033315 1 0 0 0 0 0 1 67042
-0.002954 -0.000010 0.121228 0.514899 -0.013056 -0.652159 -0.033347 1 0 0 0 0 0 1 68057
-0.002954 -0.000010 0.121228 0.512539 -0.004093 -0.654629 -0.033378 1 0 0 0 0 0 1 69055
-0.002954 -0.000009 0.121228 0.511570 0.000401 -0.655894 -0.033409 1 0 0 0 0 0 1 70052
-0.002954 -0.000009 0.121228 0.511320 0.002651 -0.656734 -0.033440 1 0 0 0 0 0 1 71054
-0.002954 -0.000009 0.121228 0.511436 0.003777 -0.657422 -0.033471 1 0 0 0 0 0 1 72051
-0.002954 -0.000009 0.121228 0.511733 0.004327 -0.658067 -0.033503 1 0 0 0 0 0 1 73050
-0.002954 -0.000009 0.121228 0.512110 0.004615 -0.658681 -0.033534 1 0 0 0 0 0 1 74050
-0.002954 -0.000009 0.121228 0.512542 0.004767 -0.659310 -0.033565 1 0 0 0 0 0 1 75051
-0.002954 -0.000009 0.121228 0.512985 0.004839 -0.659904 -0.033596 1 0 0 0 0 0 1 76026
-0.002954 -0.000009 0.121228 0.513475 0.004881 -0.660539 -0.033628 1 0 0 0 0 0 1 77052
-0.002954 -0.000009 0.121228 0.513947 0.004900 -0.661139 -0.033659 1 0 0 0 0 0 1 78049
-0.002954 -0.000009 0.121228 0.514416 0.004908 -0.661769 -0.033690 1 0 0 0 0 0 1 79056
-0.002954 -0.000009 0.121228 0.514886 0.004924 -0.662368 -0.033721 1 0 0 0 0 0 1 80051
-0.002954 -0.000009 0.121228 0.515362 0.004930 -0.662999 -0.033753 1 0 0 0 0 0 1 81049
-0.002954 -0.000009 0.121228 0.515840 0.004934 -0.663598 -0.033784 1 0 0 0 0 0 1 82052
-0.002954 -0.000009 0.121228 0.516315 0.004951 -0.664217 -0.033815 1 0 0 0 0 0 1 83054
-0.002954 -0.000009 0.121228 0.516783 0.004933 -0.664818 -0.033846 1 0 0 0 0 0 1 84021
-0.002954 -0.000009 0.121228 0.517257 0.004947 -0.665419 -0.033877 1 0 0 0 0 0 1 85021
-0.002954 -0.000009 0.121228 0.517735 0.004952 -0.666051 -0.033908 1 0 0 0 0 0 1 86021
-0.002954 -0.000009 0.121228 0.518226 0.004957 -0.666667 -0.033940 1 0 0 0 0 0 1 87052
-0.002954 -0.000009 0.121228 0.518685 0.004973 -0.667266 -0.033971 1 0 0 0 0 0 1 88021
-0.002954 -0.000009 0.121228 0.519183 0.004956 -0.667905 -0.034003 1 0 0 0 0 0 1 89051
-0.002954 -0.000009 0.121228 0.519653 0.004981 -0.668512 -0.034034 1 0 0 0 0 0 1 90049
-0.002954 -0.000009 0.121228 0.520146 0.004974 -0.669126 -0.034065 1 0 0 0 0 0 1 91051
-0.002954 -0.000009 0.121228 0.520600 0.004983 -0.669745 -0.034096 1 0 0 0 0 0 1 92048
-0.002954 -0.000009 0.121228 0.521088 0.004985 -0.670350 -0.034128 1 0 0 0 0 0 1 93053
-0.002954 -0.000009 0.121228 0.521574 0.004998 -0.670974 -0.034159 1 0 0 0 0 0 1 94052
-0.002954 -0.000009 0.121228 0.522036 0.004986 -0.671583 -0.034190 1 0 0 0 0 0 1 95052
-0.002954 -0.000009 0.121228 0.522527 0.005006 -0.672201 -0.034221 1 0 0 0 0 0 1 96050
-0.002954 -0.000009 0.121228 0.522998 0.005004 -0.672804 -0.034253 1 0 0 0 0 0 1 97051
-0.002954 -0.000009 0.121228 0.523461 0.005010 -0.673428 -0.034284 1 0 0 0 0 0 1 98048
-0.002954 -0.000009 0.121228 0.523948 0.005009 -0.674020 -0.034314 1 0 0 0 0 0 1 99022
-0.002954 -0.000009 0.121228 0.524404 0.005019 -0.674640 -0.034346 1 0 0 0 0 0 1 100021
-0.002954 -0.000009 0.121228 0.524895 0.005021 -0.675248 -0.034377 1 0 0 0 0 0 1 101033
-0.002954 -0.000009 0.121228 0.525388 0.005034 -0.675881 -0.034409 1 0 0 0 0 0 1 102045
-0.002954 -0.000009 0.121228 0.525844 0.005023 -0.676482 -0.034440 1 0 0 0 0 0 1 103033
-0.002954 -0.000009 0.121228 0.526380 0.005031 -0.677148 -0.034474 1 0 0 0 0 0 1 104119
-0.002954 -0.000009 0.121228 0.526847 0.005051 -0.677765 -0.034505 1 0 0 0 0 0 1 105124
-0.002954 -0.000009 0.121228 0.527320 0.005034 -0.678373 -0.034536 1 0 0 0 0 0 1 106104
-0.002954 -0.000009 0.121228 0.527799 0.005059 -0.678992 -0.034567 1 0 0 0 0 0 1 107121
-0.002954 -0.000009 0.121228 0.528278 0.005054 -0.679597 -0.034599 1 0 0 0 0 0 1 108119
-0.002954 -0.000009 0.121228 0.528754 0.005058 -0.680228 -0.034630 1 0 0 0 0 0 1 109116
-0.002954 -0.000009 0.121228 0.529237 0.005062 -0.680833 -0.034661 1 0 0 0 0 0 1 110130
-0.002954 -0.000009 0.121228 0.529711 0.005067 -0.681459 -0.034692 1 0 0 0 0 0 1 111121
-0.002954 -0.000009 0.121228 0.530175 0.005071 -0.682038 -0.034723 1 0 0 0 0 0 1 112094
-0.002954 -0.000009 0.121228 0.530648 0.005087 -0.682657 -0.034754 1 0 0 0 0 0 1 113094
-0.002954 -0.000009 0.121228 0.531132 0.005070 -0.683277 -0.034785 1 0 0 0 0 0 1 114093
-0.002954 -0.000009 0.121228 0.531603 0.005095 -0.683886 -0.034817 1 0 0 0 0 0 1 115095
-0.002954 -0.000009 0.121228 0.532081 0.005091 -0.684490 -0.034848 1 0 0 0 0 0 1 116091
-0.002954 -0.000009 0.121228 0.532557 0.005094 -0.685120 -0.034879 1 0 0 0 0 0 1 117086
-0.002954 -0.000009 0.121228 0.533040 0.005099 -0.685724 -0.034910 1 0 0 0 0 0 1 118099
-0.002954 -0.000009 0.121228 0.533534 0.005112 -0.686359 -0.034942 1 0 0 0 0 0 1 119116
-0.002954 -0.000009 0.121228 0.533988 0.005100 -0.686959 -0.034973 1 0 0 0 0 0 1 120101
-0.002954 -0.000009 0.121228 0.534479 0.005112 -0.687575 -0.035005 1 0 0 0 0 0 1 121117
-0.002954 -0.000009 0.121228 0.534948 0.005117 -0.688196 -0.035035 1 0 0 0 0 0 1 122098
-0.002954 -0.000009 0.121228 0.535433 0.005122 -0.688803 -0.035067 1 0 0 0 0 0 1 123115
-0.002954 -0.000009 0.121228 0.535912 0.005135 -0.689419 -0.035098 1 0 0 0 0 0 1 124100
-0.002954 -0.000009 0.121228 0.536389 0.005132 -0.690031 -0.035130 1 0 0 0 0 0 1 125116
-0.002954 -0.000009 0.121228 0.536852 0.005138 -0.690655 -0.035161 1 0 0 0 0 0 1 126113
-0.002954 -0.000009 0.121228 0.537345 0.005137 -0.691254 -0.035192 1 0 0 0 0 0 1 127099
-0.002954 -0.000009 0.121228 0.537808 0.005147 -0.691883 -0.035223 1 0 0 0 0 0 1 128113
-0.002954 -0.000009 0.121228 0.538298 0.005146 -0.692480 -0.035254 1 0 0 0 0 0 1 129096
-0.002954 -0.000009 0.121228 0.538769 0.005165 -0.693103 -0.035286 1 0 0 0 0 0 1 130111
-0.002967 -0.000023 0.121217 0.712501 0.191593 -0.546042 -0.035317 1 0 0 0 0 0 1 131100
-0.002974 -0.000030 0.121213 0.651763 0.124075 -0.622271 -0.035346 1 0 0 0 0 0 1 132041
-0.002977 -0.000033 0.121212 0.605901 0.074228 -0.662108 -0.035377 1 0 0 0 0 0 1 133033
-0.002979 -0.000035 0.121211 0.581278 0.047683 -0.677722 -0.035408 1 0 0 0 0 0 1 134033
-0.002979 -0.000036 0.121211 0.568900 0.034265 -0.683707 -0.035440 1 0 0 0 0 0 1 135041
-0.002980 -0.000036 0.121211 0.562884 0.027542 -0.686208 -0.035471 1 0 0 0 0 0 1 136033
-0.002980 -0.000036 0.121211 0.560091 0.024172 -0.687484 -0.035502 1 0 0 0 0 0 1 137041
-0.002980 -0.000037 0.121211 0.558936 0.022518 -0.688321 -0.035533 1 0 0 0 0 0 1 138033
-0.002980 -0.000037 0.121211 0.558607 0.021693 -0.689013 -0.035565 1 0 0 0 0 0 1 139042
-0.002980 -0.000037 0.121211 0.558678 0.021279 -0.689640 -0.035596 1 0 0 0 0 0 1 140033
-0.002980 -0.000037 0.121211 0.558971 0.021084 -0.690262 -0.035628 1 0 0 0 0 0 1 141046
-0.002980 -0.000037 0.121211 0.559354 0.021011 -0.690857 -0.035658 1 0 0 0 0 0 1 142033
-0.002980 -0.000037 0.121211 0.559788 0.020972 -0.691465 -0.035690 1 0 0 0 0 0 1 143034
-0.002980 -0.000037 0.121211 0.560261 0.020969 -0.692088 -0.035721 1 0 0 0 0 0 1 144041
-0.002980 -0.000037 0.121211 0.560733 0.020968 -0.692688 -0.035752 1 0 0 0 0 0 1 145039
-0.002980 -0.000037 0.121211 0.561206 0.020980 -0.693300 -0.035784 1 0 0 0 0 0 1 146049
-0.002980 -0.000037 0.121211 0.561720 0.020992 -0.693902 -0.035815 1 0 0 0 0 0 1 147055
-0.002980 -0.000037 0.121211 0.562175 0.021015 -0.694495 -0.035846 1 0 0 0 0 0 1 148025
-0.002980 -0.000037 0.121211 0.562694 0.021020 -0.695121 -0.035878 1 0 0 0 0 0 1 149058
-0.002980 -0.000037 0.121211 0.563166 0.021039 -0.695711 -0.035909 1 0 0 0 0 0 1 150042
-0.002980 -0.000037 0.121211 0.563656 0.021069 -0.696328 -0.035940 1 0 0 0 0 0 1 151052
-0.002980 -0.000037 0.121211 0.564171 0.021083 -0.696929 -0.035972 1 0 0 0 0 0 1 152056
-0.002980 -0.000037 0.121211 0.564636 0.021106 -0.697536 -0.036003 1 0 0 0 0 0 1 153047
-0.002980 -0.000037 0.121211 0.565127 0.021110 -0.698126 -0.036033 1 0 0 0 0 0 1 154021
-0.002980 -0.000037 0.121211 0.565603 0.021142 -0.698732 -0.036064 1 0 0 0 0 0 1 155021
-0.002980 -0.000037 0.121211 0.566116 0.021159 -0.699341 -0.036096 1 0 0 0 0 0 1 156049
-0.002980 -0.000037 0.121211 0.566607 0.021177 -0.699963 -0.036128 1 0 0 0 0 0 1 157046
-0.002980 -0.000037 0.121211 0.567090 0.021187 -0.700559 -0.036159 1 0 0 0 0 0 1 158049
-0.002980 -0.000037 0.121211 0.567583 0.021213 -0.701170 -0.036190 1 0 0 0 0 0 1 159039
-0.002980 -0.000037 0.121211 0.568074 0.021223 -0.701775 -0.036222 1 0 0 0 0 0 1 160057
-0.002980 -0.000037 0.121211 0.568551 0.021261 -0.702359 -0.036252 1 0 0 0 0 0 1 161023
-0.002980 -0.000037 0.121211 0.569064 0.021259 -0.702988 -0.036284 1 0 0 0 0 0 1 162053
-0.002980 -0.000037 0.121211 0.569537 0.021289 -0.703592 -0.036315 1 0 0 0 0 0 1 163049
-0.002980 -0.000037 0.121211 0.570031 0.021297 -0.704194 -0.036347 1 0 0 0 0 0 1 164054
-0.002980 -0.000037 0.121211 0.570528 0.021323 -0.704810 -0.036378 1 0 0 0 0 0 1 165050
-0.002980 -0.000037 0.121211 0.571018 0.021342 -0.705396 -0.036409 1 0 0 0 0 0 1 166048
-0.002980 -0.000037 0.121211 0.571509 0.021360 -0.706019 -0.036440 1 0 0 0 0 0 1 167049
-0.002980 -0.000037 0.121211 0.571976 0.021370 -0.706595 -0.036470 1 0 0 0 0 0 1 168018
-0.002980 -0.000037 0.121211 0.572476 0.021399 -0.707225 -0.036503 1 0 0 0 0 0 1 169049
-0.002980 -0.000037 0.121211 0.572989 0.021413 -0.707823 -0.036534 1 0 0 0 0 0 1 170048
-0.002980 -0.000037 0.121211 0.573463 0.021425 -0.708429 -0.036565 1 0 0 0 0 0 1 171050
-0.002980 -0.000037 0.121211 0.573959 0.021451 -0.709047 -0.036596 1 0 0 0 0 0 1 172049
-0.002980 -0.000037 0.121211 0.574440 0.021461 -0.709640 -0.036628 1 0 0 0 0 0 1 173047
-0.002980 -0.000037 0.121211 0.574926 0.021490 -0.710251 -0.036659 1 0 0 0 0 0 1 174047
-0.002980 -0.000037 0.121211 0.575425 0.021504 -0.710832 -0.036689 1 0 0 0 0 0 1 175018
-0.002980 -0.000037 0.121211 0.575904 0.021528 -0.711456 -0.036721 1 0 0 0 0 0 1 176038
-0.002980 -0.000037 0.121211 0.576412 0.021532 -0.712068 -0.036753 1 0 0 0 0 0 1 177048
-0.002980 -0.000037 0.121211 0.576889 0.021563 -0.712674 -0.036784 1 0 0 0 0 0 1 178049
-0.002980 -0.000037 0.121211 0.577389 0.021580 -0.713267 -0.036815 1 0 0 0 0 0 1 179050
-0.002980 -0.000037 0.121211 0.577881 0.021599 -0.713890 -0.036846 1 0 0 0 0 0 1 180049
-0.002980 -0.000037 0.121211 0.578362 0.021608 -0.714485 -0.036878 1 0 0 0 0 0 1 181049
-0.002980 -0.000037 0.121211 0.578845 0.021634 -0.715083 -0.036908 1 0 0 0 0 0 1 182018
-0.002980 -0.000037 0.121211 0.579336 0.021653 -0.715671 -0.036939 1 0 0 0 0 0 1 183019
-0.002961 -0.000041 0.121201 0.318670 0.083028 -0.584637 -0.036971 1 0 0 0 0 0 1 184046
-0.002952 -0.000043 0.121198 0.414906 0.060982 -0.652448 -0.037002 1 0 0 0 0 0 1 185018
-0.002947 -0.000045 0.121197 0.484959 0.044650 -0.687947 -0.037034 1 0 0 0 0 0 1 186044
-0.002944 -0.000045 0.121196 0.522047 0.035947 -0.701883 -0.037065 1 0 0 0 0 0 1 187037
-0.002943 -0.000045 0.121196 0.540914 0.031547 -0.707274 -0.037096 1 0 0 0 0 0 1 188043
-0.002943 -0.000046 0.121196 0.550559 0.029360 -0.709566 -0.037128 1 0 0 0 0 0 1 189047
-0.002942 -0.000046 0.121196 0.555592 0.028261 -0.710757 -0.037159 1 0 0 0 0 0 1 190048
-0.002942 -0.000046 0.121196 0.558328 0.027740 -0.711559 -0.037190 1 0 0 0 0 0 1 191049
-0.002942 -0.000046 0.121196 0.559948 0.027488 -0.712231 -0.037221 1 0 0 0 0 0 1 192052
-0.002942 -0.000046 0.121196 0.560974 0.027366 -0.712849 -0.037252 1 0 0 0 0 0 1 193039
-0.002942 -0.000046 0.121196 0.561736 0.027319 -0.713463 -0.037284 1 0 0 0 0 0 1 194043
-0.002942 -0.000046 0.121196 0.562352 0.027297 -0.714060 -0.037315 1 0 0 0 0 0 1 195047
-0.002942 -0.000046 0.121196 0.562874 0.027312 -0.714638 -0.037345 1 0 0 0 0 0 1 196017
-0.002942 -0.000046 0.121196 0.563378 0.027318 -0.715241 -0.037377 1 0 0 0 0 0 1 197018
-0.002942 -0.000046 0.121196 0.563882 0.027345 -0.715853 -0.037409 1 0 0 0 0 0 1 198041
-0.002942 -0.000046 0.121196 0.564351 0.027369 -0.716445 -0.037440 1 0 0 0 0 0 1 199032
-0.002923 -0.000050 0.121186 0.303657 0.088746 -0.585171 -0.037471 1 0 0 0 0 0 1 200041
-0.002913 -0.000052 0.121183 0.399721 0.066733 -0.653025 -0.037502 1 0 0 0 0 0 1 201031
-0.002909 -0.000054 0.121182 0.469690 0.050428 -0.688535 -0.037534 1 0 0 0 0 0 1 202040
-0.002906 -0.000054 0.121181 0.506726 0.041740 -0.702480 -0.037565 1 0 0 0 0 0 1 203032
-0.002905 -0.000054 0.121181 0.525566 0.037357 -0.707867 -0.037596 1 0 0 0 0 0 1 204040
-0.002905 -0.000055 0.121181 0.535171 0.035169 -0.710134 -0.037627 1 0 0 0 0 0 1 205030
-0.002904 -0.000055 0.121181 0.540180 0.034086 -0.711330 -0.037659 1 0 0 0 0 0 1 206039
-0.002904 -0.000055 0.121181 0.542906 0.033557 -0.712120 -0.037690 1 0 0 0 0 0 1 207031
-0.002904 -0.000055 0.121181 0.544489 0.033303 -0.712789 -0.037721 1 0 0 0 0 0 1 208039
-0.002904 -0.000055 0.121181 0.545521 0.033191 -0.713409 -0.037752 1 0 0 0 0 0 1 209042
-0.002904 -0.000055 0.121181 0.546250 0.033139 -0.713993 -0.037783 1 0 0 0 0 0 1 210030
-0.002904 -0.000055 0.121181 0.546841 0.033144 -0.714598 -0.037815 1 0 0 0 0 0 1 211039
-0.002904 -0.000055 0.121181 0.547370 0.033153 -0.715182 -0.037846 1 0 0 0 0 0 1 212031
-0.002904 -0.000055 0.121181 0.547855 0.033173 -0.715769 -0.037877 1 0 0 0 0 0 1 213039
-0.002904 -0.000055 0.121181 0.548318 0.033197 -0.716360 -0.037908 1 0 0 0 0 0 1 214031
-0.002904 -0.000055 0.121181 0.548786 0.033222 -0.716962 -0.037940 1 0 0 0 0 0 1 215039
-0.002904 -0.000055 0.121181 0.549247 0.033238 -0.717552 -0.037971 1 0 0 0 0 0 1 216048
-0.002904 -0.000055 0.121181 0.549690 0.033275 -0.718141 -0.038002 1 0 0 0 0 0 1 217035
-0.002904 -0.000055 0.121181 0.550150 0.033292 -0.718733 -0.038034 1 0 0 0 0 0 1 218048
-0.002904 -0.000055 0.121181 0.550612 0.033327 -0.719337 -0.038065 1 0 0 0 0 0 1 219050
-0.002904 -0.000055 0.121181 0.551050 0.033346 -0.719908 -0.038096 1 0 0 0 0 0 1 220036
-0.002904 -0.000055 0.121181 0.551510 0.033393 -0.720502 -0.038128 1 0 0 0 0 0 1 221045
-0.002904 -0.000055 0.121181 0.551953 0.033402 -0.721086 -0.038158 1 0 0 0 0 0 1 222034
-0.002904 -0.000055 0.121181 0.552420 0.033437 -0.721699 -0.038190 1 0 0 0 0 0 1 223049
-0.002904 -0.000055 0.121181 0.552850 0.033455 -0.722259 -0.038220 1 0 0 0 0 0 1 224017
-0.002904 -0.000055 0.121181 0.553302 0.033481 -0.722849 -0.038252 1 0 0 0 0 0 1 225018
-0.002904 -0.000055 0.121181 0.553771 0.033530 -0.723456 -0.038284 1 0 0 0 0 0 1 226047
-0.002904 -0.000055 0.121181 0.554218 0.033535 -0.724036 -0.038314 1 0 0 0 0 0 1 227018
-0.002904 -0.000055 0.121181 0.554669 0.033576 -0.724645 -0.038346 1 0 0 0 0 0 1 228047
-0.002904 -0.000055 0.121181 0.555123 0.033593 -0.725229 -0.038378 1 0 0 0 0 0 1 229047
-0.002904 -0.000055 0.121181 0.555572 0.033631 -0.725826 -0.038409 1 0 0 0 0 0 1 230049
-0.002904 -0.000055 0.121181 0.556038 0.033656 -0.726408 -0.038440 1 0 0 0 0 0 1 231056
-0.002904 -0.000055 0.121181 0.556489 0.033684 -0.727012 -0.038471 1 0 0 0 0 0 1 232048
-0.002904 -0.000055 0.121181 0.556932 0.033702 -0.727592 -0.038503 1 0 0 0 0 0 1 233048
-0.002904 -0.000055 0.121181 0.557365 0.033739 -0.728169 -0.038533 1 0 0 0 0 0 1 234016
-0.002904 -0.000055 0.121181 0.557843 0.033766 -0.728766 -0.038565 1 0 0 0 0 0 1 235048
-0.002904 -0.000055 0.121181 0.558296 0.033793 -0.729374 -0.038596 1 0 0 0 0 0 1 236047
-0.002904 -0.000055 0.121181 0.558738 0.033812 -0.729951 -0.038627 1 0 0 0 0 0 1 237043
-0.002904 -0.000055 0.121181 0.559187 0.033850 -0.730549 -0.038659 1 0 0 0 0 0 1 238046
-0.002904 -0.000055 0.121181 0.559650 0.033875 -0.731127 -0.038690 1 0 0 0 0 0 1 239046
-0.002904 -0.000055 0.121181 0.560104 0.033903 -0.731735 -0.038721 1 0 0 0 0 0 1 240046
-0.002904 -0.000055 0.121181 0.560548 0.033921 -0.732316 -0.038753 1 0 0 0 0 0 1 241047
-0.002904 -0.000055 0.121181 0.560995 0.033959 -0.732911 -0.038784 1 0 0 0 0 0 1 242046
-0.002904 -0.000055 0.121181 0.561452 0.033976 -0.733498 -0.038815 1 0 0 0 0 0 1 243050
-0.002904 -0.000055 0.121181 0.561910 0.034007 -0.734068 -0.038845 1 0 0 0 0 0 1 244017
-0.002904 -0.000055 0.121181 0.562354 0.034042 -0.734682 -0.038878 1 0 0 0 0 0 1 245046
-0.002904 -0.000055 0.121181 0.562806 0.034058 -0.735266 -0.038909 1 0 0 0 0 0 1 246044
-0.002904 -0.000055 0.121181 0.563256 0.034096 -0.735865 -0.038940 1 0 0 0 0 0 1 247048
-0.002904 -0.000055 0.121181 0.563722 0.034110 -0.736454 -0.038971 1 0 0 0 0 0 1 248046
-0.002904 -0.000055 0.121181 0.564169 0.034159 -0.737039 -0.039003 1 0 0 0 0 0 1 249046
-0.002904 -0.000055 0.121181 0.564615 0.034168 -0.737628 -0.039034 1 0 0 0 0 0 1 250045
-0.002904 -0.000055 0.121181 0.565064 0.034205 -0.738226 -0.039065 1 0 0 0 0 0 1 251047
-0.002904 -0.000055 0.121181 0.565518 0.034222 -0.738810 -0.039096 1 0 0 0 0 0 1 252046
-0.002904 -0.000055 0.121181 0.565988 0.034266 -0.739407 -0.039128 1 0 0 0 0 0 1 253047
-0.002904 -0.000055 0.121181 0.566425 0.034278 -0.739991 -0.039159 1 0 0 0 0 0 1 254046
-0.002904 -0.000055 0.121181 0.566872 0.034315 -0.740589 -0.039190 1 0 0 0 0 0 1 255047
-0.002904 -0.000055 0.121181 0.567326 0.034332 -0.741172 -0.039221 1 0 0 0 0 0 1 256045
-0.002904 -0.000055 0.121181 0.567785 0.034366 -0.741772 -0.039252 1 0 0 0 0 0 1 257041
-0.002904 -0.000055 0.121181 0.568234 0.034394 -0.742339 -0.039283 1 0 0 0 0 0 1 258032
-0.002904 -0.000055 0.121181 0.568681 0.034425 -0.742950 -0.039315 1 0 0 0 0 0 1 259046
-0.002904 -0.000055 0.121181 0.569134 0.034441 -0.743533 -0.039346 1 0 0 0 0 0 1 260044
-0.002904 -0.000055 0.121181 0.569596 0.034476 -0.744138 -0.039378 1 0 0 0 0 0 1 261047
-0.002904 -0.000055 0.121181 0.570047 0.034504 -0.744709 -0.039409 1 0 0 0 0 0 1 262044
-0.002904 -0.000055 0.121181 0.570489 0.034535 -0.745312 -0.039440 1 0 0 0 0 0 1 263047
-0.002904 -0.000055 0.121181 0.570943 0.034551 -0.745897 -0.039471 1 0 0 0 0 0 1 264046
-0.002904 -0.000055 0.121181 0.571407 0.034574 -0.746492 -0.039503 1 0 0 0 0 0 1 265045
-0.002904 -0.000055 0.121181 0.571845 0.034615 -0.747084 -0.039534 1 0 0 0 0 0 1 266045
-0.002904 -0.000055 0.121181 0.572307 0.034641 -0.747662 -0.039565 1 0 0 0 0 0 1 267047
-0.002904 -0.000055 0.121181 0.572748 0.034671 -0.748264 -0.039596 1 0 0 0 0 0 1 268045
-0.002904 -0.000055 0.121181 0.573209 0.034684 -0.748847 -0.039627 1 0 0 0 0 0 1 269032
-0.002904 -0.000055 0.121181 0.573650 0.034724 -0.749442 -0.039659 1 0 0 0 0 0 1 270038
-0.002904 -0.000055 0.121181 0.574108 0.034750 -0.750014 -0.039690 1 0 0 0 0 0 1 271029
-0.002904 -0.000055 0.121181 0.574553 0.034781 -0.750621 -0.039721 1 0 0 0 0 0 1 272037
-0.002904 -0.000055 0.121181 0.575016 0.034794 -0.751208 -0.039752 1 0 0 0 0 0 1 273029
-0.002904 -0.000055 0.121181 0.575457 0.034834 -0.751804 -0.039784 1 0 0 0 0 0 1 274037
-0.002904 -0.000055 0.121181 0.575908 0.034851 -0.752383 -0.039815 1 0 0 0 0 0 1 275029
-0.002904 -0.000055 0.121181 0.576362 0.034897 -0.752969 -0.039846 1 0 0 0 0 0 1 276023
-0.002904 -0.000055 0.121181 0.576828 0.034904 -0.753574 -0.039877 1 0 0 0 0 0 1 277037
-0.002904 -0.000055 0.121181 0.577261 0.034943 -0.754160 -0.039908 1 0 0 0 0 0 1 278027
-0.002904 -0.000055 0.121181 0.577719 0.034961 -0.754750 -0.039940 1 0 0 0 0 0 1 279037
-0.002904 -0.000055 0.121181 0.578168 0.034986 -0.755335 -0.039971 1 0 0 0 0 0 1 280029
-0.002904 -0.000055 0.121181 0.578628 0.035034 -0.755929 -0.040002 1 0 0 0 0 0 1 281036
-0.002904 -0.000055 0.121181 0.579081 0.035052 -0.756528 -0.040033 1 0 0 0 0 0 1 282028
-0.002904 -0.000055 0.121181 0.579529 0.035070 -0.757113 -0.040065 1 0 0 0 0 0 1 283037
-0.002904 -0.000055 0.121181 0.579976 0.035096 -0.757696 -0.040096 1 0 0 0 0 0 1 284028
-0.002904 -0.000055 0.121181 0.580428 0.035135 -0.758298 -0.040127 1 0 0 0 0 0 1 285036
-0.002904 -0.000055 0.121181 0.580899 0.035158 -0.758877 -0.040158 1 0 0 0 0 0 1 286028
-0.002904 -0.000055 0.121181 0.581355 0.035192 -0.759507 -0.040191 1 0 0 0 0 0 1 287083
-0.002904 -0.000055 0.121181 0.581786 0.035207 -0.760063 -0.040221 1 0 0 0 0 0 1 288034
-0.002904 -0.000055 0.121181 0.582237 0.035245 -0.760662 -0.040252 1 0 0 0 0 0 1 289038
-0.002904 -0.000055 0.121181 0.582709 0.035267 -0.761241 -0.040283 1 0 0 0 0 0 1 290031
-0.002904 -0.000055 0.121181 0.583146 0.035300 -0.761847 -0.040315 1 0 0 0 0 0 1 291045
-0.002904 -0.000055 0.121181 0.583593 0.035316 -0.762423 -0.040346 1 0 0 0 0 0 1 292031
-0.002904 -0.000055 0.121181 0.584050 0.035354 -0.763031 -0.040378 1 0 0 0 0 0 1 293050
-0.002904 -0.000055 0.121181 0.584524 0.035377 -0.763612 -0.040409 1 0 0 0 0 0 1 294046
-0.002904 -0.000055 0.121181 0.584955 0.035410 -0.764210 -0.040440 1 0 0 0 0 0 1 295046
-0.002904 -0.000055 0.121181 0.585407 0.035426 -0.764792 -0.040471 1 0 0 0 0 0 1 296043
-0.002904 -0.000055 0.121181 0.585856 0.035464 -0.765390 -0.040502 1 0 0 0 0 0 1 297044
-0.002904 -0.000055 0.121181 0.586322 0.035478 -0.765980 -0.040534 1 0 0 0 0 0 1 298043
-0.002904 -0.000055 0.121181 0.586767 0.035515 -0.766551 -0.040565 1 0 0 0 0 0 1 299032
-0.002904 -0.000055 0.121181 0.587200 0.035546 -0.767144 -0.040595 1 0 0 0 0 0 1 300016
-0.002904 -0.000055 0.121181 0.587672 0.035563 -0.767752 -0.040628 1 0 0 0 0 0 1 301055
-0.002904 -0.000055 0.121181 0.588129 0.035598 -0.768349 -0.040659 1 0 0 0 0 0 1 302046
-0.002904 -0.000055 0.121181 0.588582 0.035626 -0.768923 -0.040690 1 0 0 0 0 0 1 303048
-0.002904 -0.000055 0.121181 0.589022 0.035656 -0.769524 -0.040721 1 0 0 0 0 0 1 304047
-0.002904 -0.000055 0.121181 0.589474 0.035672 -0.770106 -0.040752 1 0 0 0 0 0 1 305042
-0.002904 -0.000055 0.121181 0.589936 0.035707 -0.770710 -0.040784 1 0 0 0 0 0 1 306043
-0.002904 -0.000055 0.121181 0.590376 0.035726 -0.771284 -0.040815 1 0 0 0 0 0 1 307034
-0.002904 -0.000055 0.121181 0.590834 0.035773 -0.771876 -0.040846 1 0 0 0 0 0 1 308039
-0.002904 -0.000055 0.121181 0.591270 0.035782 -0.772451 -0.040877 1 0 0 0 0 0 1 309014
-0.002904 -0.000055 0.121181 0.591745 0.035817 -0.773074 -0.040909 1 0 0 0 0 0 1 310046
-0.002904 -0.000055 0.121181 0.592187 0.035836 -0.773649 -0.040940 1 0 0 0 0 0 1 311040
-0.002904 -0.000055 0.121181 0.592635 0.035874 -0.774247 -0.040971 1 0 0 0 0 0 1 312042
-0.002904 -0.000055 0.121181 0.593099 0.035900 -0.774825 -0.041003 1 0 0 0 0 0 1 313044
-0.002904 -0.000055 0.121181 0.593540 0.035930 -0.775427 -0.041034 1 0 0 0 0 0 1 314043
-0.002904 -0.000055 0.121181 0.594008 0.035943 -0.776020 -0.041065 1 0 0 0 0 0 1 315045
-0.002904 -0.000055 0.121181 0.594444 0.035983 -0.776609 -0.041096 1 0 0 0 0 0 1 316041
-0.002904 -0.000055 0.121181 0.594907 0.036009 -0.777187 -0.041127 1 0 0 0 0 0 1 317043
-0.002904 -0.000055 0.121181 0.595345 0.036039 -0.777785 -0.041158 1 0 0 0 0 0 1 318035
-0.002904 -0.000055 0.121181 0.595810 0.036052 -0.778374 -0.041190 1 0 0 0 0 0 1 319031
-0.002904 -0.000055 0.121181 0.596243 0.036080 -0.778948 -0.041220 1 0 0 0 0 0 1 320013
-0.002904 -0.000055 0.121181 0.596704 0.036120 -0.779562 -0.041253 1 0 0 0 0 0 1 321044
-0.002904 -0.000055 0.121181 0.597167 0.036146 -0.780140 -0.041284 1 0 0 0 0 0 1 322044
-0.002904 -0.000055 0.121181 0.597621 0.036173 -0.780749 -0.041315 1 0 0 0 0 0 1 323044
-0.002904 -0.000055 0.121181 0.598064 0.036192 -0.781327 -0.041346 1 0 0 0 0 0 1 324042
-0.002904 -0.000055 0.121181 0.598512 0.036230 -0.781924 -0.041377 1 0 0 0 0 0 1 325042
-0.002904 -0.000055 0.121181 0.598962 0.036255 -0.782484 -0.041408 1 0 0 0 0 0 1 326014
-0.002904 -0.000055 0.121181 0.599430 0.036283 -0.783111 -0.041440 1 0 0 0 0 0 1 327044
-0.002904 -0.000055 0.121181 0.599870 0.036301 -0.783687 -0.041471 1 0 0 0 0 0 1 328038
-0.002904 -0.000055 0.121181 0.600319 0.036339 -0.784284 -0.041502 1 0 0 0 0 0 1 329039
-0.002904 -0.000055 0.121181 0.600775 0.036356 -0.784871 -0.041534 1 0 0 0 0 0 1 330043
-0.002904 -0.000055 0.121181 0.601231 0.036399 -0.785449 -0.041564 1 0 0 0 0 0 1 331014
-0.002904 -0.000055 0.121181 0.601681 0.036412 -0.786051 -0.041596 1 0 0 0 0 0 1 332042
-0.002904 -0.000055 0.121181 0.602129 0.036449 -0.786648 -0.041627 1 0 0 0 0 0 1 333043
-0.002904 -0.000055 0.121181 0.602583 0.036466 -0.787232 -0.041659 1 0 0 0 0 0 1 334042
-0.002904 -0.000055 0.121181 0.603023 0.036503 -0.787818 -0.041689 1 0 0 0 0 0 1 335023
-0.002904 -0.000055 0.121181 0.603537 0.036528 -0.788452 -0.041723 1 0 0 0 0 0 1 336109
-0.002904 -0.000055 0.121181 0.603973 0.036549 -0.789044 -0.041755 1 0 0 0 0 0 1 337111
-0.002904 -0.000055 0.121181 0.604409 0.036586 -0.789627 -0.041785 1 0 0 0 0 0 1 338087
-0.002904 -0.000055 0.121181 0.604874 0.036604 -0.790226 -0.041817 1 0 0 0 0 0 1 339111
-0.002904 -0.000055 0.121181 0.605342 0.036639 -0.790838 -0.041849 1 0 0 0 0 0 1 340127
-0.002904 -0.000055 0.121181 0.605780 0.036667 -0.791391 -0.041879 1 0 0 0 0 0 1 341095
-0.002885 -0.000059 0.121171 0.343813 0.098343 -0.659288 -0.041911 1 0 0 0 0 0 1 342108
-0.002875 -0.000061 0.121168 0.439140 0.076518 -0.726984 -0.041942 1 0 0 0 0 0 1 343109
-0.002871 -0.000063 0.121167 0.508703 0.060298 -0.762418 -0.041973 1 0 0 0 0 0 1 344095
-0.002868 -0.000063 0.121166 0.545545 0.051659 -0.776356 -0.042004 1 0 0 0 0 0 1 345107
-0.002867 -0.000063 0.121166 0.564270 0.047290 -0.781716 -0.042035 1 0 0 0 0 0 1 346093
-0.002867 -0.000064 0.121166 0.573810 0.045119 -0.783986 -0.042067 1 0 0 0 0 0 1 347109
-0.002866 -0.000064 0.121166 0.578761 0.044050 -0.785127 -0.042096 1 0 0 0 0 0 1 348036
-0.002866 -0.000064 0.121166 0.581446 0.043531 -0.785902 -0.042127 1 0 0 0 0 0 1 349026
-0.002866 -0.000064 0.121166 0.583024 0.043289 -0.786563 -0.042158 1 0 0 0 0 0 1 350034
-0.002866 -0.000064 0.121166 0.584012 0.043177 -0.787171 -0.042189 1 0 0 0 0 0 1 351027
-0.002866 -0.000064 0.121166 0.584724 0.043142 -0.787766 -0.042221 1 0 0 0 0 0 1 352035
-0.002866 -0.000064 0.121166 0.585306 0.043126 -0.788346 -0.042252 1 0 0 0 0 0 1 353027
-0.002866 -0.000064 0.121166 0.585809 0.043152 -0.788932 -0.042283 1 0 0 0 0 0 1 354035
-0.002866 -0.000064 0.121166 0.586270 0.043166 -0.789515 -0.042314 1 0 0 0 0 0 1 355026
-0.002866 -0.000064 0.121166 0.586729 0.043202 -0.790103 -0.042346 1 0 0 0 0 0 1 356034
-0.002871 -0.000045 0.121156 0.659604 -0.207013 -0.645921 -0.042377 1 0 0 0 0 0 1 357026
-0.002874 -0.000036 0.121152 0.635855 -0.117907 -0.719651 -0.042408 1 0 0 0 0 0 1 358034
-0.002875 -0.000032 0.121151 0.617228 -0.052037 -0.758223 -0.042439 1 0 0 0 0 0 1 359026
-0.002876 -0.000029 0.121150 0.607096 -0.017005 -0.773330 -0.042471 1 0 0 0 0 0 1 360026
-0.002877 -0.000028 0.121150 0.602038 0.000747 -0.779119 -0.042502 1 0 0 0 0 0 1 361035
-0.002877 -0.000028 0.121150 0.599656 0.009626 -0.781520 -0.042533 1 0 0 0 0 0 1 362026
-0.002877 -0.000027 0.121150 0.598668 0.014085 -0.782747 -0.042565 1 0 0 0 0 0 1 363035
-0.002858 -0.000032 0.121140 0.335895 0.078009 -0.650652 -0.042596 1 0 0 0 0 0 1 364034
-0.002848 -0.000034 0.121137 0.430675 0.057286 -0.718428 -0.042627 1 0 0 0 0 0 1 365036
-0.002844 -0.000035 0.121136 0.499959 0.041626 -0.753890 -0.042658 1 0 0 0 0 0 1 366035
-0.002841 -0.000036 0.121135 0.536664 0.033270 -0.767815 -0.042690 1 0 0 0 0 0 1 367042
-0.002840 -0.000036 0.121135 0.555306 0.029043 -0.773161 -0.042721 1 0 0 0 0 0 1 368045
-0.002839 -0.000036 0.121135 0.564810 0.026915 -0.775420 -0.042753 1 0 0 0 0 0 1 369045
-0.002839 -0.000036 0.121135 0.569755 0.025864 -0.776578 -0.042784 1 0 0 0 0 0 1 370046
-0.002839 -0.000036 0.121135 0.572427 0.025366 -0.777348 -0.042815 1 0 0 0 0 0 1 371044
-0.002839 -0.000036 0.121135 0.573979 0.025105 -0.777996 -0.042846 1 0 0 0 0 0 1 372043
-0.002839 -0.000036 0.121135 0.574951 0.024989 -0.778580 -0.042877 1 0 0 0 0 0 1 373043
-0.002839 -0.000036 0.121135 0.575656 0.024939 -0.779158 -0.042909 1 0 0 0 0 0 1 374040
-0.002839 -0.000036 0.121135 0.576215 0.024923 -0.779730 -0.042940 1 0 0 0 0 0 1 375043
-0.002839 -0.000036 0.121135 0.576713 0.024922 -0.780293 -0.042971 1 0 0 0 0 0 1 376039
-0.002839 -0.000036 0.121135 0.577140 0.024935 -0.780852 -0.043002 1 0 0 0 0 0 1 377013
-0.002839 -0.000036 0.121135 0.577598 0.024948 -0.781433 -0.043034 1 0 0 0 0 0 1 378049
-0.002839 -0.000036 0.121135 0.578031 0.024963 -0.782005 -0.043065 1 0 0 0 0 0 1 379047
-0.002839 -0.000036 0.121135 0.578450 0.024981 -0.782571 -0.043096 1 0 0 0 0 0 1 380044
-0.002820 -0.000041 0.121125 0.316336 0.086695 -0.650021 -0.043128 1 0 0 0 0 0 1 381046
-0.002810 -0.000043 0.121122 0.411319 0.064907 -0.717744 -0.043159 1 0 0 0 0 0 1 382041
-0.002806 -0.000044 0.121121 0.480693 0.048721 -0.753210 -0.043190 1 0 0 0 0 0 1 383043
-0.002803 -0.000045 0.121120 0.517439 0.040096 -0.767122 -0.043221 1 0 0 0 0 0 1 384043
-0.002807 -0.000027 0.121109 0.608610 -0.214649 -0.627512 -0.043251 1 0 0 0 0 0 1 385012
-0.002810 -0.000018 0.121106 0.593927 -0.127937 -0.702897 -0.043284 1 0 0 0 0 0 1 386040
-0.002811 -0.000013 0.121104 0.579806 -0.063276 -0.742024 -0.043315 1 0 0 0 0 0 1 387042
-0.002811 -0.000011 0.121104 0.571918 -0.028837 -0.757296 -0.043345 1 0 0 0 0 0 1 388011
-0.002812 -0.000010 0.121104 0.567972 -0.011418 -0.763134 -0.043377 1 0 0 0 0 0 1 389042
-0.002812 -0.000009 0.121104 0.566134 -0.002678 -0.765537 -0.043409 1 0 0 0 0 0 1 390040
-0.002812 -0.000009 0.121104 0.565401 0.001699 -0.766748 -0.043440 1 0 0 0 0 0 1 391041
-0.002812 -0.000009 0.121104 0.565234 0.003868 -0.767531 -0.043471 1 0 0 0 0 0 1 392041
-0.002812 -0.000009 0.121104 0.565345 0.004974 -0.768150 -0.043502 1 0 0 0 0 0 1 393026
-0.002812 -0.000009 0.121104 0.565606 0.005522 -0.768742 -0.043534 1 0 0 0 0 0 1 394044
-0.002812 -0.000009 0.121104 0.565913 0.005805 -0.769282 -0.043564 1 0 0 0 0 0 1 395012
-0.002812 -0.000009 0.121104 0.566309 0.005950 -0.769857 -0.043596 1 0 0 0 0 0 1 396041
-0.002812 -0.000009 0.121104 0.566687 0.006013 -0.770410 -0.043627 1 0 0 0 0 0 1 397040
-0.002812 -0.000009 0.121104 0.567080 0.006052 -0.770933 -0.043658 1 0 0 0 0 0 1 398011
-0.002812 -0.000009 0.121104 0.567492 0.006082 -0.771513 -0.043690 1 0 0 0 0 0 1 399042
-0.002812 -0.000009 0.121104 0.567897 0.006089 -0.772066 -0.043721 1 0 0 0 0 0 1 400041
-0.002812 -0.000009 0.121104 0.568303 0.006093 -0.772617 -0.043752 1 0 0 0 0 0 1 401039
-0.002812 -0.000009 0.121104 0.568685 0.006100 -0.773147 -0.043783 1 0 0 0 0 0 1 402011
-0.002812 -0.000009 0.121104 0.569102 0.006101 -0.773705 -0.043814 1 0 0 0 0 0 1 403012
-0.002812 -0.000009 0.121104 0.569502 0.006108 -0.774258 -0.043846 1 0 0 0 0 0 1 404024
-0.002812 -0.000009 0.121104 0.569917 0.006121 -0.774825 -0.043877 1 0 0 0 0 0 1 405029
-0.002812 -0.000009 0.121104 0.570325 0.006127 -0.775361 -0.043908 1 0 0 0 0 0 1 406033
-0.002812 -0.000009 0.121104 0.570739 0.006120 -0.775929 -0.043940 1 0 0 0 0 0 1 407043
-0.002812 -0.000009 0.121104 0.571128 0.006137 -0.776480 -0.043971 1 0 0 0 0 0 1 408039
-0.002812 -0.000009 0.121104 0.571541 0.006129 -0.777022 -0.044002 1 0 0 0 0 0 1 409022
-0.002812 -0.000009 0.121104 0.571940 0.006134 -0.777574 -0.044033 1 0 0 0 0 0 1 410032
-0.002812 -0.000009 0.121104 0.572369 0.006145 -0.778128 -0.044065 1 0 0 0 0 0 1 411040
-0.002812 -0.000009 0.121104 0.572753 0.006155 -0.778687 -0.044096 1 0 0 0 0 0 1 412040
-0.002812 -0.000009 0.121104 0.573172 0.006146 -0.779240 -0.044127 1 0 0 0 0 0 1 413040
-0.002812 -0.000009 0.121104 0.573567 0.006152 -0.779785 -0.044159 1 0 0 0 0 0 1 414040
-0.002812 -0.000009 0.121104 0.573981 0.006165 -0.780350 -0.044190 1 0 0 0 0 0 1 415041
-0.002812 -0.000009 0.121104 0.574378 0.006170 -0.780871 -0.044220 1 0 0 0 0 0 1 416018
-0.002812 -0.000009 0.121104 0.574791 0.006163 -0.781437 -0.044252 1 0 0 0 0 0 1 417025
-0.002812 -0.000009 0.121104 0.575185 0.006181 -0.781995 -0.044283 1 0 0 0 0 0 1 418033
-0.002812 -0.000009 0.121104 0.575602 0.006172 -0.782543 -0.044314 1 0 0 0 0 0 1 419026
-0.002812 -0.000009 0.121104 0.576008 0.006186 -0.783085 -0.044346 1 0 0 0 0 0 1 420032
-0.002812 -0.000009 0.121104 0.576410 0.006192 -0.783650 -0.044377 1 0 0 0 0 0 1 421023
-0.002812 -0.000009 0.121104 0.576811 0.006188 -0.784197 -0.044408 1 0 0 0 0 0 1 422033
-0.002812 -0.000009 0.121104 0.577228 0.006188 -0.784753 -0.044440 1 0 0 0 0 0 1 423033
-0.002812 -0.000009 0.121104 0.577616 0.006207 -0.785302 -0.044471 1 0 0 0 0 0 1 424024
-0.002812 -0.000009 0.121104 0.578048 0.006207 -0.785850 -0.044502 1 0 0 0 0 0 1 425032
-0.002812 -0.000009 0.121104 0.578432 0.006205 -0.786397 -0.044533 1 0 0 0 0 0 1 426023
-0.002812 -0.000009 0.121104 0.578845 0.006217 -0.786962 -0.044564 1 0 0 0 0 0 1 427023
-0.002812 -0.000009 0.121104 0.579246 0.006214 -0.787507 -0.044596 1 0 0 0 0 0 1 428032
-0.002812 -0.000009 0.121104 0.579660 0.006214 -0.788059 -0.044627 1 0 0 0 0 0 1 429023
-0.002812 -0.000009 0.121104 0.580059 0.006241 -0.788605 -0.044658 1 0 0 0 0 0 1 430023
-0.002812 -0.000009 0.121104 0.580475 0.006225 -0.789167 -0.044690 1 0 0 0 0 0 1 431031
-0.002812 -0.000009 0.121104 0.580867 0.006230 -0.789709 -0.044721 1 0 0 0 0 0 1 432023
-0.002812 -0.000009 0.121104 0.581284 0.006243 -0.790278 -0.044752 1 0 0 0 0 0 1 433032
-0.002812 -0.000009 0.121104 0.581686 0.006249 -0.790807 -0.044783 1 0 0 0 0 0 1 434023
-0.002812 -0.000009 0.121104 0.582094 0.006242 -0.791366 -0.044814 1 0 0 0 0 0 1 435017
-0.002812 -0.000009 0.121104 0.582497 0.006259 -0.791937 -0.044846 1 0 0 0 0 0 1 436048
-0.002812 -0.000009 0.121104 0.582910 0.006251 -0.792479 -0.044877 1 0 0 0 0 0 1 437032
-0.002812 -0.000009 0.121104 0.583307 0.006256 -0.793028 -0.044909 1 0 0 0 0 0 1 438037
-0.002812 -0.000009 0.121104 0.583735 0.006267 -0.793581 -0.044940 1 0 0 0 0 0 1 439042
-0.002812 -0.000009 0.121104 0.584127 0.006274 -0.794140 -0.044971 1 0 0 0 0 0 1 440030
-0.002812 -0.000009 0.121104 0.584529 0.006271 -0.794688 -0.045003 1 0 0 0 0 0 1 441045
-0.002812 -0.000009 0.121104 0.584931 0.006274 -0.795236 -0.045034 1 0 0 0 0 0 1 442040
-0.002812 -0.000009 0.121104 0.585345 0.006287 -0.795800 -0.045065 1 0 0 0 0 0 1 443038
-0.002812 -0.000009 0.121104 0.585752 0.006292 -0.796334 -0.045096 1 0 0 0 0 0 1 444040
-0.002812 -0.000009 0.121104 0.586162 0.006285 -0.796898 -0.045127 1 0 0 0 0 0 1 445041
-0.002812 -0.000009 0.121104 0.586553 0.006300 -0.797441 -0.045158 1 0 0 0 0 0 1 446011
-0.002812 -0.000009 0.121104 0.586962 0.006297 -0.797997 -0.045190 1 0 0 0 0 0 1 447041
-0.002812 -0.000009 0.121104 0.587374 0.006309 -0.798540 -0.045221 1 0 0 0 0 0 1 448039
-0.002812 -0.000009 0.121104 0.587782 0.006314 -0.799110 -0.045252 1 0 0 0 0 0 1 449039
-0.002812 -0.000009 0.121104 0.588193 0.006307 -0.799660 -0.045284 1 0 0 0 0 0 1 450044
-0.002812 -0.000009 0.121104 0.588588 0.006313 -0.800206 -0.045315 1 0 0 0 0 0 1 451044
-0.002812 -0.000009 0.121104 0.589000 0.006326 -0.800769 -0.045346 1 0 0 0 0 0 1 452042
-0.002812 -0.000009 0.121104 0.589405 0.006331 -0.801300 -0.045377 1 0 0 0 0 0 1 453039
-0.002812 -0.000009 0.121104 0.589815 0.006324 -0.801863 -0.045409 1 0 0 0 0 0 1 454038
-0.002812 -0.000009 0.121104 0.590207 0.006342 -0.802418 -0.045440 1 0 0 0 0 0 1 455042
-0.002812 -0.000009 0.121104 0.590613 0.006333 -0.802951 -0.045470 1 0 0 0 0 0 1 456008
-0.002812 -0.000009 0.121104 0.591028 0.006348 -0.803506 -0.045502 1 0 0 0 0 0 1 457037
-0.002812 -0.000009 0.121104 0.591435 0.006353 -0.804077 -0.045534 1 0 0 0 0 0 1 458038
-0.002812 -0.000009 0.121104 0.591833 0.006349 -0.804619 -0.045565 1 0 0 0 0 0 1 459040
-0.002812 -0.000009 0.121104 0.592251 0.006350 -0.805177 -0.045596 1 0 0 0 0 0 1 460042
-0.002812 -0.000009 0.121104 0.592632 0.006356 -0.805705 -0.045626 1 0 0 0 0 0 1 461009
-0.002812 -0.000009 0.121104 0.593066 0.006378 -0.806278 -0.045659 1 0 0 0 0 0 1 462039
-0.002812 -0.000009 0.121104 0.593455 0.006367 -0.806822 -0.045690 1 0 0 0 0 0 1 463035
-0.002812 -0.000009 0.121104 0.593873 0.006367 -0.807382 -0.045721 1 0 0 0 0 0 1 464039
-0.002812 -0.000009 0.121104 0.594260 0.006385 -0.807928 -0.045752 1 0 0 0 0 0 1 465027
-0.002812 -0.000009 0.121104 0.594692 0.006385 -0.808479 -0.045784 1 0 0 0 0 0 1 466037
-0.002812 -0.000009 0.121104 0.595081 0.006384 -0.809031 -0.045815 1 0 0 0 0 0 1 467039
-0.002812 -0.000009 0.121104 0.595493 0.006396 -0.809596 -0.045846 1 0 0 0 0 0 1 468039
-0.002812 -0.000009 0.121104 0.595890 0.006392 -0.810135 -0.045877 1 0 0 0 0 0 1 469037
-0.002812 -0.000009 0.121104 0.596308 0.006393 -0.810693 -0.045909 1 0 0 0 0 0 1 470038
-0.002812 -0.000009 0.121104 0.596708 0.006420 -0.811239 -0.045940 1 0 0 0 0 0 1 471039
-0.002812 -0.000009 0.121104 0.597118 0.006404 -0.811792 -0.045971 1 0 0 0 0 0 1 472031
-0.002812 -0.000009 0.121104 0.597513 0.006409 -0.812340 -0.046002 1 0 0 0 0 0 1 473033
-0.002812 -0.000009 0.121104 0.597929 0.006422 -0.812907 -0.046034 1 0 0 0 0 0 1 474039
-0.002812 -0.000009 0.121104 0.598363 0.006428 -0.813479 -0.046067 1 0 0 0 0 0 1 475109
-0.002812 -0.000009 0.121104 0.598775 0.006421 -0.814044 -0.046098 1 0 0 0 0 0 1 476113
-0.002812 -0.000009 0.121104 0.599165 0.006438 -0.814597 -0.046130 1 0 0 0 0 0 1 477111
-0.002812 -0.000009 0.121104 0.599583 0.006430 -0.815147 -0.046161 1 0 0 0 0 0 1 478108
-0.002812 -0.000009 0.121104 0.599983 0.006435 -0.815698 -0.046192 1 0 0 0 0 0 1 479118
-0.002812 -0.000009 0.121104 0.600390 0.006457 -0.816235 -0.046222 1 0 0 0 0 0 1 480082
-0.002812 -0.000009 0.121104 0.600782 0.006446 -0.816783 -0.046254 1 0 0 0 0 0 1 481085
-0.002812 -0.000009 0.121104 0.601206 0.006446 -0.817352 -0.046286 1 0 0 0 0 0 1 482105
-0.002812 -0.000009 0.121104 0.601602 0.006464 -0.817911 -0.046317 1 0 0 0 0 0 1 483117
-0.002812 -0.000009 0.121104 0.602016 0.006464 -0.818436 -0.046347 1 0 0 0 0 0 1 484081
-0.002812 -0.000009 0.121104 0.602404 0.006462 -0.818988 -0.046379 1 0 0 0 0 0 1 485081
-0.002812 -0.000009 0.121104 0.602826 0.006475 -0.819565 -0.046411 1 0 0 0 0 0 1 486104
-0.002812 -0.000009 0.121104 0.603215 0.006471 -0.820094 -0.046441 1 0 0 0 0 0 1 487083
-0.002812 -0.000009 0.121104 0.603631 0.006472 -0.820648 -0.046472 1 0 0 0 0 0 1 488079
-0.002812 -0.000009 0.121104 0.604031 0.006487 -0.821184 -0.046503 1 0 0 0 0 0 1 489073
-0.002812 -0.000009 0.121104 0.604444 0.006493 -0.821763 -0.046535 1 0 0 0 0 0 1 490088
-0.002812 -0.000009 0.121104 0.604847 0.006489 -0.822312 -0.046567 1 0 0 0 0 0 1 491103
-0.002812 -0.000009 0.121104 0.605257 0.006489 -0.822859 -0.046598 1 0 0 0 0 0 1 492086
-0.002812 -0.000009 0.121104 0.605656 0.006508 -0.823423 -0.046629 1 0 0 0 0 0 1 493105
-0.002812 -0.000009 0.121104 0.606084 0.006508 -0.823966 -0.046661 1 0 0 0 0 0 1 494103
-0.002812 -0.000009 0.121104 0.606478 0.006503 -0.824516 -0.046691 1 0 0 0 0 0 1 495088
-0.002812 -0.000009 0.121104 0.606874 0.006521 -0.825077 -0.046723 1 0 0 0 0 0 1 496102
-0.002812 -0.000009 0.121104 0.607274 0.006515 -0.825613 -0.046754 1 0 0 0 0 0 1 497086
-0.002812 -0.000009 0.121104 0.607706 0.006524 -0.826171 -0.046785 1 0 0 0 0 0 1 498099
-0.002812 -0.000009 0.121104 0.608098 0.006532 -0.826729 -0.046816 1 0 0 0 0 0 1 499086
-0.002812 -0.000009 0.121104 0.608500 0.006528 -0.827278 -0.046848 1 0 0 0 0 0 1 500101
-0.002812 -0.000009 0.121104 0.608910 0.006528 -0.827825 -0.046879 1 0 0 0 0 0 1 501084
-0.002812 -0.000009 0.121104 0.609308 0.006547 -0.828387 -0.046911 1 0 0 0 0 0 1 502101
-0.002812 -0.000009 0.121104 0.609731 0.006547 -0.828924 -0.046941 1 0 0 0 0 0 1 503087
-0.002812 -0.000009 0.121104 0.610095 0.006545 -0.829444 -0.046971 1 0 0 0 0 0 1 504029
-0.002812 -0.000009 0.121104 0.610505 0.006557 -0.830005 -0.047002 1 0 0 0 0 0 1 505022
-0.002812 -0.000009 0.121104 0.610906 0.006554 -0.830550 -0.047033 1 0 0 0 0 0 1 506030
-0.002812 -0.000009 0.121104 0.611328 0.006563 -0.831094 -0.047064 1 0 0 0 0 0 1 507021
-0.002812 -0.000009 0.121104 0.611716 0.006574 -0.831658 -0.047096 1 0 0 0 0 0 1 508030
-0.002812 -0.000009 0.121104 0.612131 0.006564 -0.832205 -0.047127 1 0 0 0 0 0 1 509020
-0.002812 -0.000009 0.121104 0.612524 0.006570 -0.832748 -0.047158 1 0 0 0 0 0 1 510015
-0.002812 -0.000009 0.121104 0.612947 0.006571 -0.833314 -0.047190 1 0 0 0 0 0 1 511030
-0.002812 -0.000009 0.121104 0.613343 0.006599 -0.833855 -0.047221 1 0 0 0 0 0 1 512021
-0.002812 -0.000009 0.121104 0.613759 0.006583 -0.834417 -0.047252 1 0 0 0 0 0 1 513029
-0.002812 -0.000009 0.121104 0.614150 0.006587 -0.834958 -0.047283 1 0 0 0 0 0 1 514020
-0.002812 -0.000009 0.121104 0.614567 0.006600 -0.835527 -0.047315 1 0 0 0 0 0 1 515029
-0.002812 -0.000009 0.121104 0.614969 0.006606 -0.836055 -0.047346 1 0 0 0 0 0 1 516020
-0.002812 -0.000009 0.121104 0.615384 0.006599 -0.836624 -0.047377 1 0 0 0 0 0 1 517031
-0.002812 -0.000009 0.121104 0.615771 0.006616 -0.837173 -0.047408 1 0 0 0 0 0 1 518023
-0.002812 -0.000009 0.121104 0.616193 0.006608 -0.837728 -0.047440 1 0 0 0 0 0 1 519028
-0.002812 -0.000009 0.121104 0.616589 0.006613 -0.838275 -0.047471 1 0 0 0 0 0 1 520030
-0.002812 -0.000009 0.121104 0.617009 0.006635 -0.838829 -0.047502 1 0 0 0 0 0 1 521025
-0.002812 -0.000009 0.121104 0.617404 0.006624 -0.839382 -0.047534 1 0 0 0 0 0 1 522037
-0.002812 -0.000009 0.121104 0.617817 0.006624 -0.839935 -0.047565 1 0 0 0 0 0 1 523029
-0.002812 -0.000009 0.121104 0.618214 0.006642 -0.840495 -0.047596 1 0 0 0 0 0 1 524042
-0.002812 -0.000009 0.121104 0.618620 0.006634 -0.841029 -0.047626 1 0 0 0 0 0 1 525009
-0.002812 -0.000009 0.121104 0.619036 0.006648 -0.841583 -0.047659 1 0 0 0 0 0 1 526038
-0.002812 -0.000009 0.121104 0.619434 0.006654 -0.842143 -0.047689 1 0 0 0 0 0 1 527019
-0.002812 -0.000009 0.121104 0.619843 0.006650 -0.842700 -0.047721 1 0 0 0 0 0 1 528048
-0.002812 -0.000009 0.121104 0.620259 0.006650 -0.843255 -0.047753 1 0 0 0 0 0 1 529045
-0.002812 -0.000009 0.121104 0.620663 0.006666 -0.843795 -0.047784 1 0 0 0 0 0 1 530047
-0.002812 -0.000009 0.121104 0.621069 0.006671 -0.844365 -0.047815 1 0 0 0 0 0 1 531046
-0.002812 -0.000009 0.121104 0.621468 0.006667 -0.844908 -0.047846 1 0 0 0 0 0 1 532050
-0.002812 -0.000009 0.121104 0.621881 0.006679 -0.845472 -0.047878 1 0 0 0 0 0 1 533050
-0.002812 -0.000009 0.121104 0.622276 0.006676 -0.846007 -0.047909 1 0 0 0 0 0 1 534041
-0.002812 -0.000009 0.121104 0.622696 0.006685 -0.846550 -0.047940 1 0 0 0 0 0 1 535028
-0.002812 -0.000009 0.121104 0.623091 0.006684 -0.847112 -0.047971 1 0 0 0 0 0 1 536046
-0.002793 -0.000013 0.121094 0.359594 0.068740 -0.713721 -0.048003 1 0 0 0 0 0 1 537045
-0.002783 -0.000015 0.121091 0.453765 0.047092 -0.781214 -0.048034 1 0 0 0 0 0 1 538052
-0.002778 -0.000017 0.121089 0.522730 0.030988 -0.816584 -0.048065 1 0 0 0 0 0 1 539048
-0.002776 -0.000017 0.121089 0.559265 0.022397 -0.830439 -0.048096 1 0 0 0 0 0 1 540048
-0.002775 -0.000017 0.121089 0.577804 0.018042 -0.835765 -0.048128 1 0 0 0 0 0 1 541047
-0.002774 -0.000018 0.121089 0.587248 0.015860 -0.837984 -0.048159 1 0 0 0 0 0 1 542049
-0.002774 -0.000018 0.121089 0.592140 0.014781 -0.839123 -0.048190 1 0 0 0 0 0 1 543046
-0.002774 -0.000018 0.121089 0.594771 0.014232 -0.839882 -0.048221 1 0 0 0 0 0 1 544049
-0.002774 -0.000018 0.121089 0.596327 0.013972 -0.840563 -0.048256 1 0 0 0 0 0 1 545171
-0.002774 -0.000018 0.121089 0.597230 0.013834 -0.841055 -0.048284 1 0 0 0 0 0 1 546048
-0.002774 -0.000018 0.121089 0.597892 0.013784 -0.841607 -0.048314 1 0 0 0 0 0 1 547027
-0.002774 -0.000018 0.121089 0.598427 0.013750 -0.842160 -0.048346 1 0 0 0 0 0 1 548047
-0.002774 -0.000018 0.121089 0.598891 0.013750 -0.842707 -0.048378 1 0 0 0 0 0 1 549045
-0.002774 -0.000018 0.121089 0.599308 0.013753 -0.843245 -0.048409 1 0 0 0 0 0 1 550047
-0.002774 -0.000018 0.121089 0.599708 0.013759 -0.843794 -0.048440 1 0 0 0 0 0 1 551046
-0.002774 -0.000018 0.121089 0.600095 0.013768 -0.844338 -0.048471 1 0 0 0 0 0 1 552044
-0.002774 -0.000018 0.121089 0.600497 0.013762 -0.844882 -0.048503 1 0 0 0 0 0 1 553045
-0.002774 -0.000018 0.121089 0.600885 0.013770 -0.845426 -0.048534 1 0 0 0 0 0 1 554043
-0.002779 0.000001 0.121078 0.674242 -0.238019 -0.700091 -0.048565 1 0 0 0 0 0 1 555048
-0.002782 0.000010 0.121074 0.650703 -0.149955 -0.773528 -0.048600 1 0 0 0 0 0 1 556151
-0.002783 0.000014 0.121073 0.632127 -0.084626 -0.811887 -0.048628 1 0 0 0 0 0 1 557046
-0.002784 0.000017 0.121073 0.622028 -0.049855 -0.826917 -0.048659 1 0 0 0 0 0 1 558043
-0.002784 0.000018 0.121073 0.617020 -0.032276 -0.832727 -0.048694 1 0 0 0 0 0 1 559172
-0.002785 0.000018 0.121072 0.614625 -0.023465 -0.835076 -0.048725 1 0 0 0 0 0 1 560178
-0.002785 0.000019 0.121072 0.613561 -0.019061 -0.836193 -0.048753 1 0 0 0 0 0 1 561050
-0.002785 0.000019 0.121072 0.613237 -0.016863 -0.836948 -0.048784 1 0 0 0 0 0 1 562043
-0.002785 0.000019 0.121072 0.613285 -0.015779 -0.837588 -0.048816 1 0 0 0 0 0 1 563082
-0.002785 0.000019 0.121072 0.613562 -0.015244 -0.838234 -0.048853 1 0 0 0 0 0 1 564250
-0.002785 0.000019 0.121072 0.613847 -0.014973 -0.838775 -0.048883 1 0 0 0 0 0 1 565227
-0.002785 0.000019 0.121072 0.614148 -0.014836 -0.839247 -0.048911 1 0 0 0 0 0 1 566113
-0.002785 0.000019 0.121072 0.614570 -0.014791 -0.839854 -0.048946 1 0 0 0 0 0 1 567232
-0.002785 0.000019 0.121072 0.614967 -0.014755 -0.840395 -0.048978 1 0 0 0 0 0 1 568253
-0.002785 0.000019 0.121072 0.615335 -0.014746 -0.840918 -0.049008 1 0 0 0 0 0 1 569228
-0.002785 0.000019 0.121072 0.615677 -0.014753 -0.841387 -0.049036 1 0 0 0 0 0 1 570104
-0.002785 0.000019 0.121072 0.616122 -0.014752 -0.842007 -0.049071 1 0 0 0 0 0 1 571248
-0.002785 0.000019 0.121072 0.616511 -0.014772 -0.842528 -0.049102 1 0 0 0 0 0 1 572230
-0.002785 0.000019 0.121072 0.616898 -0.014771 -0.843068 -0.049133 1 0 0 0 0 0 1 573226
-0.002785 0.000019 0.121072 0.617296 -0.014780 -0.843613 -0.049165 1 0 0 0 0 0 1 574241
-0.002785 0.000019 0.121072 0.617684 -0.014789 -0.844143 -0.049196 1 0 0 0 0 0 1 575229
-0.002785 0.000019 0.121072 0.618024 -0.014808 -0.844597 -0.049223 1 0 0 0 0 0 1 576087
-0.002785 0.000019 0.121072 0.618477 -0.014800 -0.845208 -0.049258 1 0 0 0 0 0 1 577228
-0.002785 0.000019 0.121072 0.618855 -0.014816 -0.845741 -0.049289 1 0 0 0 0 0 1 578211
-0.002785 0.000019 0.121072 0.619250 -0.014838 -0.846272 -0.049320 1 0 0 0 0 0 1 579211
-0.002785 0.000019 0.121072 0.619595 -0.014836 -0.846753 -0.049348 1 0 0 0 0 0 1 580098
-0.002785 0.000019 0.121072 0.620039 -0.014837 -0.847343 -0.049383 1 0 0 0 0 0 1 581210
-0.002785 0.000019 0.121072 0.620424 -0.014853 -0.847886 -0.049414 1 0 0 0 0 0 1 582210
-0.002785 0.000019 0.121072 0.620820 -0.014875 -0.848418 -0.049445 1 0 0 0 0 0 1 583213
-0.002785 0.000019 0.121072 0.621214 -0.014875 -0.848966 -0.049477 1 0 0 0 0 0 1 584225
-0.002785 0.000019 0.121072 0.621608 -0.014874 -0.849488 -0.049508 1 0 0 0 0 0 1 585209
-0.002785 0.000019 0.121072 0.622001 -0.014891 -0.850040 -0.049539 1 0 0 0 0 0 1 586228
-0.002785 0.000019 0.121072 0.622387 -0.014913 -0.850558 -0.049570 1 0 0 0 0 0 1 587204
-0.002785 0.000019 0.121072 0.622752 -0.014912 -0.851068 -0.049599 1 0 0 0 0 0 1 588144
-0.002785 0.000019 0.121072 0.623142 -0.014920 -0.851602 -0.049630 1 0 0 0 0 0 1 589139
-0.002785 0.000019 0.121072 0.623548 -0.014920 -0.852139 -0.049662 1 0 0 0 0 0 1 590152
-0.002785 0.000019 0.121072 0.623921 -0.014946 -0.852663 -0.049693 1 0 0 0 0 0 1 591144
-0.002785 0.000019 0.121072 0.624323 -0.014949 -0.853216 -0.049725 1 0 0 0 0 0 1 592152
-0.002785 0.000019 0.121072 0.624713 -0.014957 -0.853749 -0.049756 1 0 0 0 0 0 1 593143
-0.002785 0.000019 0.121072 0.625113 -0.014958 -0.854278 -0.049787 1 0 0 0 0 0 1 594143
-0.002785 0.000019 0.121072 0.625506 -0.014986 -0.854819 -0.049818 1 0 0 0 0 0 1 595152
-0.002785 0.000019 0.121072 0.625893 -0.014986 -0.855359 -0.049849 1 0 0 0 0 0 1 596148
-0.002785 0.000019 0.121072 0.626283 -0.014995 -0.855894 -0.049881 1 0 0 0 0 0 1 597143
-0.002785 0.000019 0.121072 0.626678 -0.015004 -0.856435 -0.049912 1 0 0 0 0 0 1 598152
-0.002785 0.000019 0.121072 0.627032 -0.015015 -0.856888 -0.049939 1 0 0 0 0 0 1 599023
-0.002785 0.000019 0.121072 0.627461 -0.015023 -0.857501 -0.049974 1 0 0 0 0 0 1 600143
-0.002785 0.000019 0.121072 0.627862 -0.015033 -0.858051 -0.050006 1 0 0 0 0 0 1 601167
-0.002785 0.000019 0.121072 0.628249 -0.015042 -0.858581 -0.050037 1 0 0 0 0 0 1 602155
-0.002785 0.000019 0.121072 0.628653 -0.015054 -0.859104 -0.050068 1 0 0 0 0 0 1 603155
-0.002785 0.000019 0.121072 0.629042 -0.015061 -0.859661 -0.050100 1 0 0 0 0 0 1 604171
-0.002785 0.000019 0.121072 0.629416 -0.015067 -0.860185 -0.050131 1 0 0 0 0 0 1 605158
-0.002785 0.000019 0.121072 0.629764 -0.015078 -0.860653 -0.050158 1 0 0 0 0 0 1 606020
-0.002785 0.000019 0.121072 0.630215 -0.015100 -0.861258 -0.050194 1 0 0 0 0 0 1 607159
-0.002785 0.000019 0.121072 0.630615 -0.015091 -0.861796 -0.050225 1 0 0 0 0 0 1 608164
-0.002785 0.000019 0.121072 0.630949 -0.015105 -0.862268 -0.050252 1 0 0 0 0 0 1 609033
-0.002785 0.000019 0.121072 0.631389 -0.015117 -0.862872 -0.050287 1 0 0 0 0 0 1 610158
-0.002785 0.000019 0.121072 0.631786 -0.015138 -0.863404 -0.050319 1 0 0 0 0 0 1 611162
-0.002785 0.000019 0.121072 0.632174 -0.015137 -0.863944 -0.050350 1 0 0 0 0 0 1 612158
-0.002785 0.000019 0.121072 0.632575 -0.015137 -0.864475 -0.050381 1 0 0 0 0 0 1 613159
-0.002785 0.000019 0.121072 0.632964 -0.015165 -0.865011 -0.050412 1 0 0 0 0 0 1 614160
-0.002785 0.000019 0.121072 0.633353 -0.015165 -0.865555 -0.050444 1 0 0 0 0 0 1 615162
-0.002785 0.000019 0.121072 0.633744 -0.015174 -0.866091 -0.050475 1 0 0 0 0 0 1 616160
-0.002785 0.000019 0.121072 0.634135 -0.015174 -0.866606 -0.050505 1 0 0 0 0 0 1 617134
-0.002785 0.000019 0.121072 0.634534 -0.015203 -0.867156 -0.050537 1 0 0 0 0 0 1 618161
-0.002785 0.000019 0.121072 0.634922 -0.015203 -0.867699 -0.050569 1 0 0 0 0 0 1 619160
-0.002785 0.000019 0.121072 0.635289 -0.015208 -0.868212 -0.050599 1 0 0 0 0 0 1 620128
-0.002785 0.000019 0.121072 0.635703 -0.015220 -0.868769 -0.050631 1 0 0 0 0 0 1 621156
-0.002785 0.000019 0.121072 0.636108 -0.015233 -0.869293 -0.050662 1 0 0 0 0 0 1 622157
-0.002785 0.000019 0.121072 0.636492 -0.015239 -0.869843 -0.050694 1 0 0 0 0 0 1 623161
-0.002785 0.000019 0.121072 0.636871 -0.015248 -0.870364 -0.050724 1 0 0 0 0 0 1 624129
-0.002785 0.000019 0.121072 0.637263 -0.015258 -0.870900 -0.050755 1 0 0 0 0 0 1 625128
-0.002785 0.000019 0.121072 0.637678 -0.015270 -0.871438 -0.050787 1 0 0 0 0 0 1 626158
-0.002785 0.000019 0.121072 0.638094 -0.015278 -0.872033 -0.050821 1 0 0 0 0 0 1 627244
-0.002785 0.000019 0.121072 0.638478 -0.015287 -0.872560 -0.050852 1 0 0 0 0 0 1 628225
-0.002785 0.000019 0.121072 0.638875 -0.015296 -0.873103 -0.050884 1 0 0 0 0 0 1 629237
-0.002785 0.000019 0.121072 0.639257 -0.015317 -0.873613 -0.050914 1 0 0 0 0 0 1 630201
-0.002785 0.000019 0.121072 0.639665 -0.015308 -0.874162 -0.050946 1 0 0 0 0 0 1 631227
-0.002785 0.000019 0.121072 0.640052 -0.015324 -0.874709 -0.050977 1 0 0 0 0 0 1 632234
-0.002785 0.000019 0.121072 0.640440 -0.015333 -0.875241 -0.051008 1 0 0 0 0 0 1 633224
-0.002785 0.000019 0.121072 0.640815 -0.015352 -0.875753 -0.051039 1 0 0 0 0 0 1 634203
-0.002785 0.000019 0.121072 0.641214 -0.015353 -0.876300 -0.051070 1 0 0 0 0 0 1 635202
-0.002785 0.000019 0.121072 0.641616 -0.015353 -0.876831 -0.051101 1 0 0 0 0 0 1 636202
-0.002785 0.000019 0.121072 0.642000 -0.015370 -0.877373 -0.051132 1 0 0 0 0 0 1 637201
-0.002785 0.000019 0.121072 0.642395 -0.015392 -0.877902 -0.051164 1 0 0 0 0 0 1 638200
-0.002785 0.000019 0.121072 0.642785 -0.015391 -0.878445 -0.051195 1 0 0 0 0 0 1 639201
-0.002766 0.000014 0.121063 0.378410 0.046880 -0.744440 -0.051226 1 0 0 0 0 0 1 640201
-0.002756 0.000012 0.121059 0.472032 0.025322 -0.811809 -0.051258 1 0 0 0 0 0 1 641234
-0.002751 0.000011 0.121058 0.540709 0.009262 -0.847126 -0.051290 1 0 0 0 0 0 1 642230
-0.002749 0.000010 0.121058 0.577086 0.000679 -0.860963 -0.051321 1 0 0 0 0 0 1 643232
-0.002748 0.000010 0.121058 0.595555 -0.003668 -0.866241 -0.051351 1 0 0 0 0 0 1 644211
-0.002747 0.000010 0.121057 0.604960 -0.005852 -0.868480 -0.051384 1 0 0 0 0 0 1 645258
-0.002747 0.000010 0.121057 0.609810 -0.006941 -0.869570 -0.051414 1 0 0 0 0 0 1 646225
-0.002747 0.000010 0.121057 0.612422 -0.007492 -0.870298 -0.051445 1 0 0 0 0 0 1 647216
-0.002747 0.000010 0.121057 0.613921 -0.007777 -0.870913 -0.051477 1 0 0 0 0 0 1 648224
-0.002747 0.000010 0.121057 0.614857 -0.007917 -0.871470 -0.051508 1 0 0 0 0 0 1 649235
-0.002747 0.000010 0.121057 0.615500 -0.007987 -0.872001 -0.051539 1 0 0 0 0 0 1 650225
-0.002747 0.000010 0.121057 0.616001 -0.008025 -0.872520 -0.051570 1 0 0 0 0 0 1 651202
-0.002747 0.000010 0.121057 0.616445 -0.008058 -0.873052 -0.051601 1 0 0 0 0 0 1 652200
-0.002747 0.000010 0.121057 0.616851 -0.008050 -0.873574 -0.051632 1 0 0 0 0 0 1 653199
-0.002747 0.000010 0.121057 0.617253 -0.008070 -0.874107 -0.051664 1 0 0 0 0 0 1 654198
-0.002747 0.000010 0.121057 0.617649 -0.008077 -0.874664 -0.051696 1 0 0 0 0 0 1 655251
-0.002747 0.000010 0.121057 0.618014 -0.008082 -0.875181 -0.051727 1 0 0 0 0 0 1 656229
-0.002747 0.000010 0.121057 0.618380 -0.008086 -0.875699 -0.051758 1 0 0 0 0 0 1 657209
-0.002747 0.000010 0.121057 0.618758 -0.008091 -0.876236 -0.051789 1 0 0 0 0 0 1 658224
-0.002747 0.000010 0.121057 0.619138 -0.008099 -0.876763 -0.051820 1 0 0 0 0 0 1 659209
-0.002747 0.000010 0.121057 0.619517 -0.008104 -0.877280 -0.051852 1 0 0 0 0 0 1 660223
-0.002728 0.000005 0.121048 0.355036 0.054180 -0.743043 -0.051883 1 0 0 0 0 0 1 661224
-0.002718 0.000003 0.121044 0.448472 0.032671 -0.810428 -0.051914 1 0 0 0 0 0 1 662207
-0.002713 0.000002 0.121043 0.517054 0.016637 -0.845757 -0.051946 1 0 0 0 0 0 1 663224
-0.002711 0.000001 0.121043 0.553382 0.008065 -0.859585 -0.051977 1 0 0 0 0 0 1 664223
-0.002710 0.000001 0.121043 0.571793 0.003733 -0.864872 -0.052008 1 0 0 0 0 0 1 665207
-0.002709 0.000001 0.121042 0.581165 0.001553 -0.867078 -0.052039 1 0 0 0 0 0 1 666221
-0.002709 0.000001 0.121042 0.586012 0.000467 -0.868178 -0.052070 1 0 0 0 0 0 1 667207
-0.002709 0.000001 0.121042 0.588604 -0.000089 -0.868919 -0.052102 1 0 0 0 0 0 1 668221
-0.002709 0.000001 0.121042 0.590070 -0.000358 -0.869502 -0.052133 1 0 0 0 0 0 1 669205
-0.002709 0.000001 0.121042 0.590987 -0.000492 -0.870053 -0.052164 1 0 0 0 0 0 1 670219
-0.002709 0.000001 0.121042 0.591620 -0.000561 -0.870578 -0.052195 1 0 0 0 0 0 1 671202
-0.002709 0.000001 0.121042 0.592078 -0.000591 -0.871065 -0.052224 1 0 0 0 0 0 1 672141
-0.002709 0.000001 0.121042 0.592510 -0.000599 -0.871594 -0.052256 1 0 0 0 0 0 1 673149
-0.002709 0.000001 0.121042 0.592902 -0.000607 -0.872111 -0.052287 1 0 0 0 0 0 1 674141
-0.002709 0.000001 0.121042 0.593278 -0.000622 -0.872635 -0.052318 1 0 0 0 0 0 1 675149
-0.002690 -0.000004 0.121033 0.328790 0.061660 -0.738167 -0.052349 1 0 0 0 0 0 1 676140
-0.002680 -0.000006 0.121029 0.422063 0.040191 -0.805583 -0.052380 1 0 0 0 0 0 1 677135
-0.002675 -0.000007 0.121028 0.490552 0.024168 -0.840938 -0.052412 1 0 0 0 0 0 1 678136
-0.002673 -0.000008 0.121028 0.526838 0.015628 -0.854784 -0.052443 1 0 0 0 0 0 1 679150
-0.002672 -0.000008 0.121028 0.545231 0.011292 -0.860058 -0.052474 1 0 0 0 0 0 1 680142
-0.002671 -0.000008 0.121027 0.554576 0.009117 -0.862255 -0.052506 1 0 0 0 0 0 1 681149
-0.002671 -0.000008 0.121027 0.559382 0.008030 -0.863353 -0.052537 1 0 0 0 0 0 1 682140
-0.002671 -0.000008 0.121027 0.561954 0.007499 -0.864085 -0.052568 1 0 0 0 0 0 1 683149
-0.002671 -0.000008 0.121027 0.563414 0.007234 -0.864651 -0.052599 1 0 0 0 0 0 1 684140
-0.002676 0.000010 0.121017 0.637685 -0.245787 -0.718677 -0.052631 1 0 0 0 0 0 1 685156
-0.002679 0.000019 0.121013 0.614425 -0.158436 -0.791792 -0.052662 1 0 0 0 0 0 1 686144
-0.002680 0.000024 0.121012 0.596047 -0.093461 -0.830096 -0.052693 1 0 0 0 0 0 1 687151
-0.002681 0.000026 0.121011 0.586047 -0.058882 -0.845051 -0.052725 1 0 0 0 0 0 1 688150
-0.002681 0.000027 0.121011 0.580986 -0.041393 -0.850738 -0.052756 1 0 0 0 0 0 1 689163
-0.002682 0.000028 0.121011 0.578580 -0.032636 -0.853053 -0.052787 1 0 0 0 0 0 1 690141
-0.002682 0.000028 0.121011 0.577528 -0.028248 -0.854206 -0.052819 1 0 0 0 0 0 1 691163
-0.002682 0.000028 0.121011 0.577165 -0.026086 -0.854936 -0.052850 1 0 0 0 0 0 1 692159
-0.002682 0.000028 0.121011 0.577146 -0.025005 -0.855502 -0.052880 1 0 0 0 0 0 1 693129
-0.002682 0.000028 0.121011 0.577313 -0.024464 -0.856046 -0.052912 1 0 0 0 0 0 1 694154
-0.002682 0.000028 0.121011 0.577569 -0.024201 -0.856558 -0.052944 1 0 0 0 0 0 1 695159
-0.002682 0.000028 0.121011 0.577855 -0.024070 -0.857062 -0.052974 1 0 0 0 0 0 1 696127
-0.002682 0.000028 0.121011 0.578177 -0.024026 -0.857585 -0.053006 1 0 0 0 0 0 1 697156
-0.002682 0.000028 0.121011 0.578507 -0.024014 -0.858084 -0.053037 1 0 0 0 0 0 1 698155
-0.002682 0.000028 0.121011 0.578853 -0.024007 -0.858590 -0.053069 1 0 0 0 0 0 1 699156
-0.002682 0.000028 0.121011 0.579170 -0.024005 -0.859082 -0.053099 1 0 0 0 0 0 1 700129
-0.002682 0.000028 0.121011 0.579520 -0.024018 -0.859603 -0.053131 1 0 0 0 0 0 1 701160
-0.002682 0.000028 0.121011 0.579872 -0.024035 -0.860115 -0.053162 1 0 0 0 0 0 1 702159
-0.002682 0.000028 0.121011 0.580199 -0.024037 -0.860591 -0.053193 1 0 0 0 0 0 1 703126
-0.002682 0.000028 0.121011 0.580542 -0.024059 -0.861117 -0.053225 1 0 0 0 0 0 1 704155
-0.002682 0.000028 0.121011 0.580881 -0.024074 -0.861622 -0.053256 1 0 0 0 0 0 1 705154
-0.002682 0.000028 0.121011 0.581222 -0.024089 -0.862128 -0.053287 1 0 0 0 0 0 1 706155
-0.002682 0.000028 0.121011 0.581575 -0.024106 -0.862641 -0.053319 1 0 0 0 0 0 1 707156
-0.002682 0.000028 0.121011 0.581914 -0.024109 -0.863133 -0.053350 1 0 0 0 0 0 1 708155
-0.002682 0.000028 0.121011 0.582243 -0.024119 -0.863651 -0.053381 1 0 0 0 0 0 1 709155
-0.002682 0.000028 0.121011 0.582585 -0.024144 -0.864151 -0.053412 1 0 0 0 0 0 1 710154
-0.002682 0.000028 0.121011 0.582927 -0.024159 -0.864658 -0.053444 1 0 0 0 0 0 1 711158
-0.002682 0.000028 0.121011 0.583270 -0.024176 -0.865154 -0.053474 1 0 0 0 0 0 1 712127
-0.002682 0.000028 0.121011 0.583617 -0.024180 -0.865660 -0.053506 1 0 0 0 0 0 1 713152
-0.002682 0.000028 0.121011 0.583937 -0.024189 -0.866165 -0.053536 1 0 0 0 0 0 1 714126
-0.002682 0.000028 0.121011 0.584291 -0.024215 -0.866681 -0.053569 1 0 0 0 0 0 1 715158
-0.002682 0.000028 0.121011 0.584629 -0.024230 -0.867183 -0.053600 1 0 0 0 0 0 1 716151
-0.002682 0.000028 0.121011 0.584991 -0.024238 -0.867689 -0.053631 1 0 0 0 0 0 1 717154
-0.002682 0.000028 0.121011 0.585315 -0.024258 -0.868195 -0.053662 1 0 0 0 0 0 1 718155
-0.002682 0.000028 0.121011 0.585655 -0.024273 -0.868702 -0.053694 1 0 0 0 0 0 1 719157
-0.002682 0.000028 0.121011 0.585991 -0.024275 -0.869214 -0.053725 1 0 0 0 0 0 1 720156
-0.002682 0.000028 0.121011 0.586334 -0.024299 -0.869713 -0.053756 1 0 0 0 0 0 1 721154
-0.002682 0.000028 0.121011 0.586696 -0.024309 -0.870217 -0.053787 1 0 0 0 0 0 1 722155
-0.002682 0.000028 0.121011 0.587020 -0.024328 -0.870725 -0.053819 1 0 0 0 0 0 1 723157
-0.002682 0.000028 0.121011 0.587358 -0.024343 -0.871230 -0.053850 1 0 0 0 0 0 1 724156
-0.002682 0.000028 0.121011 0.587699 -0.024358 -0.871736 -0.053881 1 0 0 0 0 0 1 725157
-0.002682 0.000028 0.121011 0.588032 -0.024360 -0.872242 -0.053912 1 0 0 0 0 0 1 726144
-0.002682 0.000028 0.121011 0.588429 -0.024379 -0.872789 -0.053946 1 0 0 0 0 0 1 727239
-0.002682 0.000028 0.121011 0.588745 -0.024400 -0.873285 -0.053977 1 0 0 0 0 0 1 728220
-0.002682 0.000028 0.121011 0.589089 -0.024415 -0.873797 -0.054008 1 0 0 0 0 0 1 729233
-0.002682 0.000028 0.121011 0.589417 -0.024429 -0.874284 -0.054039 1 0 0 0 0 0 1 730197
-0.002682 0.000028 0.121011 0.589777 -0.024434 -0.874799 -0.054071 1 0 0 0 0 0 1 731229
-0.002682 0.000028 0.121011 0.590109 -0.024447 -0.875308 -0.054101 1 0 0 0 0 0 1 732198
-0.002682 0.000028 0.121011 0.590442 -0.024470 -0.875804 -0.054132 1 0 0 0 0 0 1 733200
-0.002682 0.000028 0.121011 0.590781 -0.024485 -0.876308 -0.054164 1 0 0 0 0 0 1 734199
-0.002663 0.000024 0.121001 0.325836 0.037925 -0.741450 -0.054195 1 0 0 0 0 0 1 735201
-0.002653 0.000021 0.120998 0.418760 0.016496 -0.808823 -0.054226 1 0 0 0 0 0 1 736196
-0.002648 0.000020 0.120997 0.487064 0.000492 -0.844134 -0.054257 1 0 0 0 0 0 1 737198
-0.002646 0.000020 0.120996 0.523260 -0.008055 -0.857963 -0.054290 1 0 0 0 0 0 1 738228
-0.002645 0.000020 0.120996 0.541593 -0.012373 -0.863216 -0.054321 1 0 0 0 0 0 1 739222
-0.002644 0.000019 0.120996 0.550895 -0.014553 -0.865387 -0.054351 1 0 0 0 0 0 1 740207
-0.002644 0.000019 0.120996 0.555700 -0.015665 -0.866481 -0.054383 1 0 0 0 0 0 1 741221
-0.002644 0.000019 0.120996 0.558247 -0.016210 -0.867185 -0.054414 1 0 0 0 0 0 1 742204
-0.002644 0.000019 0.120996 0.559694 -0.016489 -0.867739 -0.054445 1 0 0 0 0 0 1 743202
-0.002644 0.000019 0.120996 0.560545 -0.016628 -0.868245 -0.054474 1 0 0 0 0 0 1 744148
-0.002644 0.000019 0.120996 0.561138 -0.016714 -0.868740 -0.054505 1 0 0 0 0 0 1 745139
-0.002644 0.000019 0.120996 0.561607 -0.016748 -0.869257 -0.054537 1 0 0 0 0 0 1 746146
-0.002644 0.000019 0.120996 0.561997 -0.016773 -0.869750 -0.054568 1 0 0 0 0 0 1 747148
-0.002644 0.000019 0.120996 0.562351 -0.016801 -0.870252 -0.054599 1 0 0 0 0 0 1 748147
-0.002644 0.000019 0.120996 0.562695 -0.016818 -0.870739 -0.054630 1 0 0 0 0 0 1 749138
-0.002644 0.000019 0.120996 0.563022 -0.016828 -0.871241 -0.054662 1 0 0 0 0 0 1 750147
-0.002644 0.000019 0.120996 0.563337 -0.016826 -0.871741 -0.054693 1 0 0 0 0 0 1 751139
-0.002644 0.000019 0.120996 0.563677 -0.016849 -0.872244 -0.054724 1 0 0 0 0 0 1 752147
-0.002644 0.000019 0.120996 0.563985 -0.016857 -0.872732 -0.054755 1 0 0 0 0 0 1 753139
-0.002644 0.000019 0.120996 0.564318 -0.016870 -0.873235 -0.054787 1 0 0 0 0 0 1 754138
-0.002644 0.000019 0.120996 0.564631 -0.016877 -0.873732 -0.054818 1 0 0 0 0 0 1 755147
-0.002644 0.000019 0.120996 0.564961 -0.016889 -0.874231 -0.054849 1 0 0 0 0 0 1 756138
-0.002644 0.000019 0.120996 0.565292 -0.016879 -0.874734 -0.054881 1 0 0 0 0 0 1 757146
-0.002644 0.000019 0.120996 0.565598 -0.016904 -0.875227 -0.054912 1 0 0 0 0 0 1 758148
-0.002644 0.000019 0.120996 0.565927 -0.016918 -0.875725 -0.054943 1 0 0 0 0 0 1 759138
-0.002644 0.000019 0.120996 0.566249 -0.016928 -0.876223 -0.054974 1 0 0 0 0 0 1 760135
-0.002644 0.000019 0.120996 0.566573 -0.016926 -0.876717 -0.055006 1 0 0 0 0 0 1 761153
-0.002644 0.000019 0.120996 0.566894 -0.016946 -0.877219 -0.055037 1 0 0 0 0 0 1 762139
-0.002644 0.000019 0.120996 0.567203 -0.016942 -0.877723 -0.055068 1 0 0 0 0 0 1 763147
-0.002644 0.000019 0.120996 0.567540 -0.016965 -0.878223 -0.055100 1 0 0 0 0 0 1 764151
-0.002644 0.000019 0.120996 0.567871 -0.016967 -0.878714 -0.055131 1 0 0 0 0 0 1 765150
-0.002644 0.000019 0.120996 0.568177 -0.016982 -0.879216 -0.055162 1 0 0 0 0 0 1 766160
-0.002644 0.000019 0.120996 0.568499 -0.016995 -0.879705 -0.055193 1 0 0 0 0 0 1 767129
-0.002644 0.000019 0.120996 0.568831 -0.017005 -0.880217 -0.055225 1 0 0 0 0 0 1 768155
-0.002644 0.000019 0.120996 0.569136 -0.017000 -0.880714 -0.055256 1 0 0 0 0 0 1 769152
-0.002644 0.000019 0.120996 0.569471 -0.017014 -0.881191 -0.055286 1 0 0 0 0 0 1 770124
-0.002644 0.000019 0.120996 0.569785 -0.017030 -0.881704 -0.055318 1 0 0 0 0 0 1 771155
-0.002644 0.000019 0.120996 0.570115 -0.017043 -0.882206 -0.055350 1 0 0 0 0 0 1 772149
-0.002644 0.000019 0.120996 0.570439 -0.017053 -0.882707 -0.055381 1 0 0 0 0 0 1 773153
-0.002644 0.000019 0.120996 0.570749 -0.017060 -0.883199 -0.055412 1 0 0 0 0 0 1 774154
-0.002644 0.000019 0.120996 0.571089 -0.017052 -0.883706 -0.055444 1 0 0 0 0 0 1 775161
-0.002649 0.000037 0.120986 0.645001 -0.270662 -0.737122 -0.055475 1 0 0 0 0 0 1 776158
-0.002652 0.000047 0.120982 0.621561 -0.183733 -0.810097 -0.055506 1 0 0 0 0 0 1 777157
-0.002653 0.000051 0.120981 0.603107 -0.118984 -0.848323 -0.055537 1 0 0 0 0 0 1 778151
-0.002654 0.000053 0.120980 0.593060 -0.084512 -0.863248 -0.055568 1 0 0 0 0 0 1 779154
-0.002654 0.000055 0.120980 0.587971 -0.067078 -0.868897 -0.055599 1 0 0 0 0 0 1 780126
-0.002655 0.000055 0.120980 0.585547 -0.058367 -0.871217 -0.055631 1 0 0 0 0 0 1 781156
-0.002655 0.000055 0.120980 0.584465 -0.054006 -0.872327 -0.055661 1 0 0 0 0 0 1 782124
-0.002636 0.000051 0.120970 0.318478 0.010672 -0.737390 -0.055693 1 0 0 0 0 0 1 783155
-0.002626 0.000049 0.120967 0.410757 -0.009638 -0.804780 -0.055725 1 0 0 0 0 0 1 784153
-0.002621 0.000048 0.120966 0.478710 -0.025083 -0.840078 -0.055756 1 0 0 0 0 0 1 785152
-0.002619 0.000047 0.120965 0.514734 -0.033344 -0.853895 -0.055787 1 0 0 0 0 0 1 786154
-0.002618 0.000047 0.120965 0.532977 -0.037555 -0.859147 -0.055819 1 0 0 0 0 0 1 787156
-0.002617 0.000047 0.120965 0.542225 -0.039659 -0.861300 -0.055850 1 0 0 0 0 0 1 788154
-0.002617 0.000047 0.120965 0.546986 -0.040729 -0.862377 -0.055881 1 0 0 0 0 0 1 789152
-0.002617 0.000047 0.120965 0.549518 -0.041283 -0.863054 -0.055912 1 0 0 0 0 0 1 790151
-0.002617 0.000047 0.120965 0.550948 -0.041563 -0.863621 -0.055943 1 0 0 0 0 0 1 791155
-0.002617 0.000047 0.120965 0.551791 -0.041715 -0.864106 -0.055974 1 0 0 0 0 0 1 792123
-0.002617 0.000047 0.120965 0.552394 -0.041818 -0.864609 -0.056006 1 0 0 0 0 0 1 793153
-0.002617 0.000047 0.120965 0.552832 -0.041864 -0.865095 -0.056037 1 0 0 0 0 0 1 794141
-0.002617 0.000047 0.120965 0.553224 -0.041905 -0.865582 -0.056068 1 0 0 0 0 0 1 795154
-0.002617 0.000047 0.120965 0.553552 -0.041944 -0.866063 -0.056100 1 0 0 0 0 0 1 796152
-0.002617 0.000047 0.120965 0.553882 -0.041963 -0.866545 -0.056131 1 0 0 0 0 0 1 797152
-0.002617 0.000047 0.120965 0.554203 -0.041989 -0.867033 -0.056162 1 0 0 0 0 0 1 798151
-0.002617 0.000047 0.120965 0.554514 -0.042012 -0.867517 -0.056193 1 0 0 0 0 0 1 799154
-0.002617 0.000047 0.120965 0.554821 -0.042035 -0.867999 -0.056225 1 0 0 0 0 0 1 800151
-0.002630 0.000033 0.120954 0.732940 0.148965 -0.717979 -0.056256 1 0 0 0 0 0 1 801145
-0.002636 0.000026 0.120950 0.673950 0.083693 -0.792525 -0.056287 1 0 0 0 0 0 1 802151
-0.002639 0.000023 0.120949 0.628970 0.034958 -0.831599 -0.056321 1 0 0 0 0 0 1 803225
-0.002641 0.000021 0.120948 0.604764 0.008985 -0.846812 -0.056352 1 0 0 0 0 0 1 804219
-0.002642 0.000020 0.120948 0.592515 -0.004169 -0.852575 -0.056383 1 0 0 0 0 0 1 805230
-0.002642 0.000020 0.120948 0.586500 -0.010767 -0.854899 -0.056414 1 0 0 0 0 0 1 806228
-0.002642 0.000019 0.120948 0.583609 -0.014083 -0.856015 -0.056445 1 0 0 0 0 0 1 807200
-0.002643 0.000019 0.120948 0.582327 -0.015726 -0.856714 -0.056476 1 0 0 0 0 0 1 808196
-0.002643 0.000019 0.120948 0.581835 -0.016569 -0.857271 -0.056507 1 0 0 0 0 0 1 809196
-0.002624 0.000015 0.120938 0.316002 0.045529 -0.721892 -0.056538 1 0 0 0 0 0 1 810195
-0.002614 0.000013 0.120935 0.408255 0.024016 -0.789206 -0.056571 1 0 0 0 0 0 1 811221
-0.002609 0.000011 0.120934 0.476187 0.007966 -0.824466 -0.056601 1 0 0 0 0 0 1 812193
-0.002607 0.000011 0.120933 0.512187 -0.000597 -0.838249 -0.056632 1 0 0 0 0 0 1 813192
-0.002606 0.000011 0.120933 0.530437 -0.004929 -0.843500 -0.056664 1 0 0 0 0 0 1 814224
-0.002605 0.000010 0.120933 0.539687 -0.007109 -0.845638 -0.056696 1 0 0 0 0 0 1 815222
-0.002605 0.000010 0.120933 0.544437 -0.008199 -0.846694 -0.056727 1 0 0 0 0 0 1 816219
-0.002610 0.000029 0.120923 0.620649 -0.262614 -0.700101 -0.056757 1 0 0 0 0 0 1 817201
-0.002613 0.000038 0.120919 0.598372 -0.176159 -0.773050 -0.056789 1 0 0 0 0 0 1 818217
-0.002614 0.000042 0.120918 0.580467 -0.111673 -0.811222 -0.056820 1 0 0 0 0 0 1 819205
-0.002615 0.000044 0.120917 0.570691 -0.077324 -0.826110 -0.056852 1 0 0 0 0 0 1 820219
-0.002615 0.000046 0.120917 0.565731 -0.059948 -0.831729 -0.056882 1 0 0 0 0 0 1 821202
-0.002615 0.000046 0.120917 0.563360 -0.051267 -0.833996 -0.056914 1 0 0 0 0 0 1 822201
-0.002616 0.000046 0.120917 0.562331 -0.046923 -0.835102 -0.056945 1 0 0 0 0 0 1 823218
-0.002616 0.000047 0.120917 0.561928 -0.044780 -0.835773 -0.056976 1 0 0 0 0 0 1 824201
-0.002616 0.000047 0.120917 0.561908 -0.043696 -0.836319 -0.057008 1 0 0 0 0 0 1 825216
-0.002616 0.000047 0.120917 0.562034 -0.043176 -0.836790 -0.057039 1 0 0 0 0 0 1 826201
-0.002616 0.000047 0.120917 0.562260 -0.042936 -0.837265 -0.057070 1 0 0 0 0 0 1 827200
-0.002616 0.000047 0.120917 0.562499 -0.042824 -0.837701 -0.057099 1 0 0 0 0 0 1 828145
-0.002616 0.000047 0.120917 0.562785 -0.042782 -0.838153 -0.057131 1 0 0 0 0 0 1 829144
-0.002616 0.000047 0.120917 0.563078 -0.042767 -0.838608 -0.057162 1 0 0 0 0 0 1 830136
-0.002616 0.000047 0.120917 0.563384 -0.042777 -0.839076 -0.057193 1 0 0 0 0 0 1 831144
-0.002616 0.000047 0.120917 0.563694 -0.042779 -0.839532 -0.057224 1 0 0 0 0 0 1 832136
-0.002616 0.000047 0.120917 0.564005 -0.042801 -0.839994 -0.057256 1 0 0 0 0 0 1 833144
-0.002616 0.000047 0.120917 0.564290 -0.042830 -0.840449 -0.057287 1 0 0 0 0 0 1 834135
-0.002616 0.000047 0.120917 0.564619 -0.042848 -0.840911 -0.057318 1 0 0 0 0 0 1 835144
-0.002616 0.000047 0.120917 0.564917 -0.042868 -0.841364 -0.057349 1 0 0 0 0 0 1 836145
-0.002616 0.000047 0.120917 0.565233 -0.042893 -0.841823 -0.057380 1 0 0 0 0 0 1 837135
-0.002616 0.000047 0.120917 0.565533 -0.042914 -0.842280 -0.057412 1 0 0 0 0 0 1 838144
-0.002616 0.000047 0.120917 0.565840 -0.042949 -0.842747 -0.057443 1 0 0 0 0 0 1 839135
-0.002616 0.000047 0.120917 0.566147 -0.042962 -0.843198 -0.057474 1 0 0 0 0 0 1 840144
-0.002616 0.000047 0.120917 0.566453 -0.042984 -0.843653 -0.057505 1 0 0 0 0 0 1 841139
-0.002616 0.000047 0.120917 0.566774 -0.043010 -0.844120 -0.057537 1 0 0 0 0 0 1 842144
-0.002616 0.000047 0.120917 0.567076 -0.043031 -0.844579 -0.057569 1 0 0 0 0 0 1 843159
-0.002616 0.000047 0.120917 0.567383 -0.043066 -0.845044 -0.057599 1 0 0 0 0 0 1 844146
-0.002616 0.000047 0.120917 0.567686 -0.043079 -0.845491 -0.057631 1 0 0 0 0 0 1 845145
-0.002616 0.000047 0.120917 0.568010 -0.043104 -0.845960 -0.057662 1 0 0 0 0 0 1 846157
-0.002616 0.000047 0.120917 0.568303 -0.043125 -0.846407 -0.057693 1 0 0 0 0 0 1 847146
-0.002616 0.000047 0.120917 0.568617 -0.043160 -0.846883 -0.057725 1 0 0 0 0 0 1 848156
-0.002616 0.000047 0.120917 0.568920 -0.043173 -0.847328 -0.057756 1 0 0 0 0 0 1 849153
-0.002616 0.000047 0.120917 0.569235 -0.043198 -0.847785 -0.057787 1 0 0 0 0 0 1 850139
-0.002616 0.000047 0.120917 0.569537 -0.043219 -0.848245 -0.057818 1 0 0 0 0 0 1 851153
-0.002616 0.000047 0.120917 0.569856 -0.043244 -0.848709 -0.057850 1 0 0 0 0 0 1 852153
-0.002616 0.000047 0.120917 0.570143 -0.043264 -0.849147 -0.057880 1 0 0 0 0 0 1 853122
-0.002616 0.000047 0.120917 0.570463 -0.043300 -0.849632 -0.057912 1 0 0 0 0 0 1 854152
-0.002616 0.000047 0.120917 0.570767 -0.043313 -0.850079 -0.057943 1 0 0 0 0 0 1 855153
-0.002616 0.000047 0.120917 0.571087 -0.043338 -0.850543 -0.057975 1 0 0 0 0 0 1 856153
-0.002616 0.000047 0.120917 0.571384 -0.043359 -0.850995 -0.058006 1 0 0 0 0 0 1 857153
-0.002616 0.000047 0.120917 0.571693 -0.043393 -0.851464 -0.058037 1 0 0 0 0 0 1 858149
-0.002616 0.000047 0.120917 0.571998 -0.043407 -0.851913 -0.058068 1 0 0 0 0 0 1 859152
-0.002616 0.000047 0.120917 0.572302 -0.043428 -0.852364 -0.058099 1 0 0 0 0 0 1 860139
-0.002616 0.000047 0.120917 0.572626 -0.043455 -0.852835 -0.058131 1 0 0 0 0 0 1 861153
-0.002616 0.000047 0.120917 0.572923 -0.043475 -0.853288 -0.058162 1 0 0 0 0 0 1 862154
-0.002616 0.000047 0.120917 0.573234 -0.043510 -0.853758 -0.058193 1 0 0 0 0 0 1 863153
-0.002616 0.000047 0.120917 0.573534 -0.043523 -0.854200 -0.058224 1 0 0 0 0 0 1 864142
-0.002616 0.000047 0.120917 0.573855 -0.043548 -0.854666 -0.058256 1 0 0 0 0 0 1 865147
-0.002616 0.000047 0.120917 0.574153 -0.043569 -0.855120 -0.058287 1 0 0 0 0 0 1 866149
-0.002616 0.000047 0.120917 0.574473 -0.043595 -0.855585 -0.058318 1 0 0 0 0 0 1 867153
-0.002616 0.000047 0.120917 0.574761 -0.043624 -0.856044 -0.058350 1 0 0 0 0 0 1 868151
-0.002616 0.000047 0.120917 0.575087 -0.043643 -0.856502 -0.058381 1 0 0 0 0 0 1 869151
-0.002616 0.000047 0.120917 0.575385 -0.043663 -0.856954 -0.058412 1 0 0 0 0 0 1 870151
-0.002616 0.000047 0.120917 0.575704 -0.043688 -0.857419 -0.058443 1 0 0 0 0 0 1 871152
-0.002616 0.000047 0.120917 0.575998 -0.043709 -0.857868 -0.058474 1 0 0 0 0 0 1 872143
-0.002616 0.000047 0.120917 0.576311 -0.043744 -0.858342 -0.058506 1 0 0 0 0 0 1 873150
-0.002616 0.000047 0.120917 0.576615 -0.043757 -0.858788 -0.058537 1 0 0 0 0 0 1 874149
-0.002616 0.000047 0.120917 0.576935 -0.043782 -0.859252 -0.058568 1 0 0 0 0 0 1 875151
-0.002616 0.000047 0.120917 0.577232 -0.043803 -0.859705 -0.058600 1 0 0 0 0 0 1 876151
-0.002616 0.000047 0.120917 0.577551 -0.043829 -0.860169 -0.058631 1 0 0 0 0 0 1 877150
-0.002616 0.000047 0.120917 0.577840 -0.043858 -0.860629 -0.058662 1 0 0 0 0 0 1 878151
-0.002616 0.000047 0.120917 0.578144 -0.043873 -0.861067 -0.058692 1 0 0 0 0 0 1 879122
-0.002616 0.000047 0.120917 0.578474 -0.043899 -0.861545 -0.058725 1 0 0 0 0 0 1 880151
-0.002616 0.000047 0.120917 0.578770 -0.043919 -0.861996 -0.058756 1 0 0 0 0 0 1 881149
-0.002616 0.000047 0.120917 0.579078 -0.043954 -0.862462 -0.058787 1 0 0 0 0 0 1 882138
-0.002616 0.000047 0.120917 0.579408 -0.043969 -0.862948 -0.058821 1 0 0 0 0 0 1 883222
-0.002616 0.000047 0.120917 0.579728 -0.043994 -0.863413 -0.058852 1 0 0 0 0 0 1 884226
-0.002616 0.000047 0.120917 0.580023 -0.044015 -0.863862 -0.058883 1 0 0 0 0 0 1 885218
-0.002616 0.000047 0.120917 0.580344 -0.044041 -0.864330 -0.058914 1 0 0 0 0 0 1 886226
-0.002616 0.000047 0.120917 0.580624 -0.044070 -0.864776 -0.058945 1 0 0 0 0 0 1 887196
-0.002616 0.000047 0.120917 0.580952 -0.044088 -0.865237 -0.058976 1 0 0 0 0 0 1 888202
-0.002616 0.000047 0.120917 0.581254 -0.044108 -0.865695 -0.059008 1 0 0 0 0 0 1 889216
-0.002616 0.000047 0.120917 0.581575 -0.044134 -0.866163 -0.059039 1 0 0 0 0 0 1 890225
-0.002616 0.000047 0.120917 0.581864 -0.044154 -0.866603 -0.059070 1 0 0 0 0 0 1 891197
-0.002616 0.000047 0.120917 0.582173 -0.044189 -0.867073 -0.059101 1 0 0 0 0 0 1 892194
-0.002616 0.000047 0.120917 0.582477 -0.044202 -0.867519 -0.059132 1 0 0 0 0 0 1 893192
-0.002616 0.000047 0.120917 0.582796 -0.044227 -0.867982 -0.059163 1 0 0 0 0 0 1 894191
-0.002616 0.000047 0.120917 0.583102 -0.044248 -0.868447 -0.059195 1 0 0 0 0 0 1 895218
-0.002616 0.000047 0.120917 0.583421 -0.044274 -0.868911 -0.059227 1 0 0 0 0 0 1 896218
-0.002616 0.000047 0.120917 0.583704 -0.044303 -0.869363 -0.059257 1 0 0 0 0 0 1 897202
-0.002616 0.000047 0.120917 0.584017 -0.044319 -0.869814 -0.059289 1 0 0 0 0 0 1 898201
-0.002616 0.000047 0.120917 0.584338 -0.044344 -0.870278 -0.059320 1 0 0 0 0 0 1 899201
-0.002616 0.000047 0.120917 0.584615 -0.044363 -0.870701 -0.059349 1 0 0 0 0 0 1 900135
-0.002616 0.000047 0.120917 0.584936 -0.044389 -0.871168 -0.059381 1 0 0 0 0 0 1 901143
-0.002616 0.000047 0.120917 0.585222 -0.044419 -0.871624 -0.059412 1 0 0 0 0 0 1 902134
-0.002616 0.000047 0.120917 0.585551 -0.044437 -0.872086 -0.059443 1 0 0 0 0 0 1 903142
-0.002628 0.000033 0.120906 0.764237 0.147206 -0.721479 -0.059474 1 0 0 0 0 0 1 904133
-0.002635 0.000026 0.120902 0.705621 0.082303 -0.795826 -0.059505 1 0 0 0 0 0 1 905133
-0.002638 0.000023 0.120901 0.660797 0.033767 -0.834775 -0.059537 1 0 0 0 0 0 1 906142
-0.002640 0.000021 0.120901 0.636672 0.007897 -0.849934 -0.059568 1 0 0 0 0 0 1 907133
-0.002641 0.000020 0.120900 0.624492 -0.005214 -0.855656 -0.059599 1 0 0 0 0 0 1 908143
-0.002641 0.000020 0.120900 0.618477 -0.011782 -0.857955 -0.059630 1 0 0 0 0 0 1 909133
-0.002641 0.000019 0.120900 0.615615 -0.015075 -0.859058 -0.059662 1 0 0 0 0 0 1 910141
-0.002641 0.000019 0.120900 0.614348 -0.016735 -0.859741 -0.059693 1 0 0 0 0 0 1 911143
-0.002642 0.000019 0.120900 0.613869 -0.017569 -0.860268 -0.059724 1 0 0 0 0 0 1 912144
-0.002642 0.000019 0.120900 0.613779 -0.017989 -0.860744 -0.059755 1 0 0 0 0 0 1 913133
-0.002642 0.000019 0.120900 0.613891 -0.018203 -0.861201 -0.059787 1 0 0 0 0 0 1 914142
-0.002642 0.000019 0.120900 0.614117 -0.018323 -0.861650 -0.059818 1 0 0 0 0 0 1 915133
-0.002642 0.000019 0.120900 0.614391 -0.018371 -0.862106 -0.059849 1 0 0 0 0 0 1 916144
-0.002642 0.000019 0.120900 0.614695 -0.018411 -0.862562 -0.059881 1 0 0 0 0 0 1 917141
-0.002642 0.000019 0.120900 0.615008 -0.018432 -0.863002 -0.059912 1 0 0 0 0 0 1 918145
-0.002642 0.000019 0.120900 0.615321 -0.018451 -0.863458 -0.059943 1 0 0 0 0 0 1 919147
-0.002642 0.000019 0.120900 0.615617 -0.018467 -0.863904 -0.059974 1 0 0 0 0 0 1 920134
-0.002642 0.000019 0.120900 0.615944 -0.018480 -0.864355 -0.060005 1 0 0 0 0 0 1 921121
-0.002642 0.000019 0.120900 0.616271 -0.018479 -0.864805 -0.060037 1 0 0 0 0 0 1 922150
-0.002642 0.000019 0.120900 0.616596 -0.018499 -0.865268 -0.060068 1 0 0 0 0 0 1 923151
-0.002642 0.000019 0.120900 0.616913 -0.018498 -0.865706 -0.060100 1 0 0 0 0 0 1 924152
-0.002642 0.000019 0.120900 0.617234 -0.018506 -0.866174 -0.060131 1 0 0 0 0 0 1 925150
-0.002642 0.000019 0.120900 0.617553 -0.018515 -0.866605 -0.060162 1 0 0 0 0 0 1 926147
-0.002642 0.000019 0.120900 0.617878 -0.018536 -0.867068 -0.060193 1 0 0 0 0 0 1 927149
-0.002642 0.000019 0.120900 0.618186 -0.018544 -0.867512 -0.060224 1 0 0 0 0 0 1 928147
-0.002622 0.000015 0.120891 0.351731 0.044221 -0.731490 -0.060256 1 0 0 0 0 0 1 929149
-0.002613 0.000012 0.120887 0.443579 0.023047 -0.798575 -0.060287 1 0 0 0 0 0 1 930147
-0.002608 0.000011 0.120886 0.511318 0.007179 -0.833765 -0.060318 1 0 0 0 0 0 1 931153
-0.002606 0.000011 0.120885 0.547198 -0.001295 -0.847480 -0.060350 1 0 0 0 0 0 1 932151
-0.002605 0.000011 0.120885 0.565392 -0.005590 -0.852676 -0.060381 1 0 0 0 0 0 1 933154
-0.002604 0.000010 0.120885 0.574621 -0.007743 -0.854791 -0.060412 1 0 0 0 0 0 1 934149
-0.002604 0.000010 0.120885 0.579354 -0.008827 -0.855823 -0.060443 1 0 0 0 0 0 1 935149
-0.002604 0.000010 0.120885 0.581871 -0.009373 -0.856475 -0.060475 1 0 0 0 0 0 1 936149
-0.002604 0.000010 0.120885 0.583289 -0.009646 -0.856974 -0.060506 1 0 0 0 0 0 1 937147
-0.002604 0.000010 0.120885 0.584134 -0.009780 -0.857452 -0.060537 1 0 0 0 0 0 1 938149
-0.002604 0.000010 0.120885 0.584720 -0.009864 -0.857903 -0.060568 1 0 0 0 0 0 1 939150
-0.002604 0.000010 0.120885 0.585157 -0.009903 -0.858348 -0.060599 1 0 0 0 0 0 1 940148
-0.002604 0.000010 0.120885 0.585523 -0.009913 -0.858789 -0.060631 1 0 0 0 0 0 1 941148
-0.002604 0.000010 0.120885 0.585863 -0.009926 -0.859230 -0.060662 1 0 0 0 0 0 1 942146
-0.002604 0.000010 0.120885 0.586174 -0.009946 -0.859659 -0.060692 1 0 0 0 0 0 1 943119
-0.002604 0.000010 0.120885 0.586498 -0.009955 -0.860121 -0.060725 1 0 0 0 0 0 1 944148
-0.002604 0.000010 0.120885 0.586802 -0.009961 -0.860564 -0.060756 1 0 0 0 0 0 1 945148
-0.002604 0.000010 0.120885 0.587091 -0.009964 -0.861001 -0.060787 1 0 0 0 0 0 1 946149
-0.002604 0.000010 0.120885 0.587404 -0.009972 -0.861451 -0.060818 1 0 0 0 0 0 1 947151
-0.002604 0.000010 0.120885 0.587714 -0.009968 -0.861885 -0.060849 1 0 0 0 0 0 1 948146
-0.002604 0.000010 0.120885 0.588009 -0.009981 -0.862335 -0.060881 1 0 0 0 0 0 1 949149
-0.002604 0.000010 0.120885 0.588310 -0.009987 -0.862778 -0.060912 1 0 0 0 0 0 1 950148
-0.002604 0.000010 0.120885 0.588621 -0.009984 -0.863215 -0.060943 1 0 0 0 0 0 1 951150
-0.002604 0.000010 0.120885 0.588915 -0.009997 -0.863662 -0.060975 1 0 0 0 0 0 1 952148
-0.002604 0.000010 0.120885 0.589224 -0.009994 -0.864099 -0.061006 1 0 0 0 0 0 1 953148
-0.002604 0.000010 0.120885 0.589518 -0.010007 -0.864547 -0.061037 1 0 0 0 0 0 1 954147
-0.002604 0.000010 0.120885 0.589820 -0.010013 -0.864992 -0.061068 1 0 0 0 0 0 1 955150
-0.002604 0.000010 0.120885 0.590130 -0.010009 -0.865427 -0.061099 1 0 0 0 0 0 1 956148
-0.002604 0.000010 0.120885 0.590423 -0.010022 -0.865874 -0.061131 1 0 0 0 0 0 1 957143
-0.002604 0.000010 0.120885 0.590718 -0.010017 -0.866300 -0.061162 1 0 0 0 0 0 1 958136
-0.002585 0.000006 0.120875 0.324078 0.052771 -0.729999 -0.061193 1 0 0 0 0 0 1 959145
-0.002575 0.000004 0.120872 0.415706 0.031659 -0.797105 -0.061225 1 0 0 0 0 0 1 960149
-0.002570 0.000002 0.120871 0.483331 0.015818 -0.832296 -0.061256 1 0 0 0 0 0 1 961153
-0.002568 0.000002 0.120870 0.519150 0.007371 -0.846008 -0.061287 1 0 0 0 0 0 1 962148
-0.002567 0.000002 0.120870 0.537293 0.003078 -0.851210 -0.061318 1 0 0 0 0 0 1 963149
-0.002566 0.000001 0.120870 0.546482 0.000923 -0.853311 -0.061350 1 0 0 0 0 0 1 964149
-0.002566 0.000001 0.120870 0.551210 -0.000150 -0.854337 -0.061381 1 0 0 0 0 0 1 965151
-0.002566 0.000001 0.120870 0.553703 -0.000679 -0.854967 -0.061412 1 0 0 0 0 0 1 966147
-0.002566 0.000001 0.120870 0.555097 -0.000966 -0.855480 -0.061443 1 0 0 0 0 0 1 967149
-0.002566 0.000001 0.120870 0.555928 -0.001089 -0.855944 -0.061474 1 0 0 0 0 0 1 968146
-0.002566 0.000001 0.120870 0.556491 -0.001156 -0.856372 -0.061506 1 0 0 0 0 0 1 969142
-0.002566 0.000001 0.120870 0.556899 -0.001198 -0.856811 -0.061536 1 0 0 0 0 0 1 970132
-0.002566 0.000001 0.120870 0.557259 -0.001206 -0.857255 -0.061568 1 0 0 0 0 0 1 971141
-0.002566 0.000001 0.120870 0.557567 -0.001212 -0.857679 -0.061599 1 0 0 0 0 0 1 972131
-0.002566 0.000001 0.120870 0.557881 -0.001230 -0.858123 -0.061630 1 0 0 0 0 0 1 973140
-0.002566 0.000001 0.120870 0.558164 -0.001233 -0.858555 -0.061661 1 0 0 0 0 0 1 974131
-0.002566 0.000001 0.120870 0.558449 -0.001234 -0.858994 -0.061693 1 0 0 0 0 0 1 975140
-0.002566 0.000001 0.120870 0.558729 -0.001235 -0.859425 -0.061724 1 0 0 0 0 0 1 976130
-0.002566 0.000001 0.120870 0.559014 -0.001236 -0.859864 -0.061755 1 0 0 0 0 0 1 977139
-0.002566 0.000001 0.120870 0.559305 -0.001227 -0.860292 -0.061787 1 0 0 0 0 0 1 978139
-0.002566 0.000001 0.120870 0.559590 -0.001239 -0.860735 -0.061818 1 0 0 0 0 0 1 979130
-0.002566 0.000001 0.120870 0.559864 -0.001238 -0.861170 -0.061849 1 0 0 0 0 0 1 980139
-0.002566 0.000001 0.120870 0.560151 -0.001229 -0.861593 -0.061880 1 0 0 0 0 0 1 981130
-0.002566 0.000001 0.120870 0.560428 -0.001238 -0.862038 -0.061912 1 0 0 0 0 0 1 982138
-0.002566 0.000001 0.120870 0.560721 -0.001242 -0.862477 -0.061943 1 0 0 0 0 0 1 983131
-0.002566 0.000001 0.120870 0.561003 -0.001232 -0.862903 -0.061974 1 0 0 0 0 0 1 984139
-0.002566 0.000001 0.120870 0.561275 -0.001240 -0.863340 -0.062005 1 0 0 0 0 0 1 985130
-0.002566 0.000001 0.120870 0.561572 -0.001244 -0.863786 -0.062037 1 0 0 0 0 0 1 986139
-0.002566 0.000001 0.120870 0.561850 -0.001234 -0.864206 -0.062068 1 0 0 0 0 0 1 987133
-0.002566 0.000001 0.120870 0.562129 -0.001242 -0.864654 -0.062100 1 0 0 0 0 0 1 988151
-0.002566 0.000001 0.120870 0.562433 -0.001237 -0.865092 -0.062131 1 0 0 0 0 0 1 989156
-0.002566 0.000001 0.120870 0.562693 -0.001243 -0.865519 -0.062162 1 0 0 0 0 0 1 990137
-0.002566 0.000001 0.120870 0.563008 -0.001245 -0.866007 -0.062197 1 0 0 0 0 0 1 991258
-0.002566 0.000001 0.120870 0.563281 -0.001239 -0.866395 -0.062225 1 0 0 0 0 0 1 992151
-0.002566 0.000001 0.120870 0.563544 -0.001245 -0.866828 -0.062256 1 0 0 0 0 0 1 993146
-0.002566 0.000001 0.120870 0.563825 -0.001246 -0.867264 -0.062287 1 0 0 0 0 0 1 994148
-0.002566 0.000001 0.120870 0.564128 -0.001241 -0.867699 -0.062318 1 0 0 0 0 0 1 995147
-0.002566 0.000001 0.120870 0.564393 -0.001247 -0.868135 -0.062350 1 0 0 0 0 0 1 996149
-0.002566 0.000001 0.120870 0.564682 -0.001239 -0.868562 -0.062381 1 0 0 0 0 0 1 997147
-0.002566 0.000001 0.120870 0.564963 -0.001239 -0.869012 -0.062412 1 0 0 0 0 0 1 998135
-0.002566 0.000001 0.120870 0.565241 -0.001248 -0.869443 -0.062443 1 0 0 0 0 0 1 999150
-0.002566 0.000001 0.120870 0.565530 -0.001241 -0.869868 -0.062474 1 0 0 0 0 0 2 146
-0.002566 0.000001 0.120870 0.565754 -0.001249 -0.870230 -0.062500 1 0 0 0 0 0 2 1147
-0.002566 0.000001 0.120870 0.565773 -0.001244 -0.870230 -0.062500 1 0 0 0 0 0 2 2156
-0.002566 0.000001 0.120870 0.565755 -0.001249 -0.870230 -0.062500 1 0 0 0 0 0 2 3150
-0.002566 0.000001 0.120870 0.565753 -0.001250 -0.870230 -0.062500 1 0 0 0 0 0 2 4151
-0.002566 0.000001 0.120870 0.565773 -0.001244 -0.870230 -0.062500 1 0 0 0 0 0 2 5145
-0.002566 0.000001 0.120870 0.565755 -0.001249 -0.870230 -0.062500 1 0 0 0 0 0 2 6143
-0.002566 0.000001 0.120870 0.565753 -0.001250 -0.870230 -0.062500 1 0 0 0 0 0 2 7148
-0.002566 0.000001 0.120870 0.565773 -0.001244 -0.870230 -0.062500 1 0 0 0 0 0 2 8127
-0.002566 0.000001 0.120870 0.565755 -0.001249 -0.870230 -0.062500 1 0 0 0 0 0 2 9144
-0.002566 0.000001 0.120870 0.565753 -0.001250 -0.870231 -0.062500 1 0 0 0 0 0 2 10147
-0.002566 0.000001 0.120870 0.565773 -0.001244 -0.870230 -0.062500 1 0 0 0 0 0 2 11146
-0.002566 0.000001 0.120870 0.565755 -0.001249 -0.870231 -0.062500 1 0 0 0 0 0 2 12146
-0.002566 0.000001 0.120870 0.565761 -0.001241 -0.870224 -0.062500 1 0 0 0 0 0 2 13144
-0.002566 0.000001 0.120870 0.565766 -0.001252 -0.870236 -0.062500 1 0 0 0 0 0 2 14144
-0.002566 0.000001 0.120870 0.565755 -0.001250 -0.870231 -0.062500 1 0 0 0 0 0 2 15117
-0.002566 0.000001 0.120870 0.565761 -0.001241 -0.870224 -0.062500 1 0 0 0 0 0 2 16144
-0.002566 0.000001 0.120870 0.565766 -0.001252 -0.870236 -0.062500 1 0 0 0 0 0 2 17144
-0.002566 0.000001 0.120870 0.565755 -0.001250 -0.870231 -0.062500 1 0 0 0 0 0 2 18143
-0.002566 0.000001 0.120870 0.565761 -0.001241 -0.870224 -0.062500 1 0 0 0 0 0 2 19148
-0.002566 0.000001 0.120870 0.565766 -0.001252 -0.870236 -0.062500 1 0 0 0 0 0 2 20144
-0.002566 0.000001 0.120870 0.565763 -0.001242 -0.870224 -0.062500 1 0 0 0 0 0 2 21143
-0.002566 0.000001 0.120870 0.565754 -0.001249 -0.870230 -0.062500 1 0 0 0 0 0 2 22144
-0.002566 0.000001 0.120870 0.565753 -0.001250 -0.870230 -0.062500 1 0 0 0 0 0 2 23147
-0.002566 0.000001 0.120870 0.565773 -0.001244 -0.870230 -0.062500 1 0 0 0 0 0 2 24146
-0.002566 0.000001 0.120870 0.565755 -0.001249 -0.870230 -0.062500 1 0 0 0 0 0 2 25144
-0.002566 0.000001 0.120870 0.565753 -0.001250 -0.870230 -0.062500 1 0 0 0 0 0 2 26145
-0.002566 0.000001 0.120870 0.565773 -0.001244 -0.870230 -0.062500 1 0 0 0 0 0 2 27147
-0.002566 0.000001 0.120870 0.565755 -0.001250 -0.870230 -0.062500 1 0 0 0 0 0 2 28132
-0.002566 0.000001 0.120870 0.565761 -0.001241 -0.870223 -0.062500 1 0 0 0 0 0 2 29142
-0.002566 0.000001 0.120870 0.565766 -0.001252 -0.870236 -0.062500 1 0 0 0 0 0 2 30132
-0.002566 0.000001 0.120870 0.565755 -0.001250 -0.870231 -0.062500 1 0 0 0 0 0 2 31146
-0.002566 0.000001 0.120870 0.565761 -0.001241 -0.870223 -0.062500 1 0 0 0 0 0 2 32146
-0.002566 0.000001 0.120870 0.565766 -0.001252 -0.870236 -0.062500 1 0 0 0 0 0 2 33144
-0.002566 0.000001 0.120870 0.565755 -0.001251 -0.870231 -0.062500 1 0 0 0 0 0 2 34147
-0.002566 0.000001 0.120870 0.565761 -0.001242 -0.870224 -0.062500 1 0 0 0 0 0 2 35116
-0.002566 0.000001 0.120870 0.565766 -0.001252 -0.870236 -0.062500 1 0 0 0 0 0 2 36146
-0.002566 0.000001 0.120870 0.565763 -0.001242 -0.870224 -0.062500 1 0 0 0 0 0 2 37146
-0.002566 0.000001 0.120870 0.565754 -0.001249 -0.870230 -0.062500 1 0 0 0 0 0 2 38145
-0.002566 0.000001 0.120870 0.565765 -0.001253 -0.870237 -0.062500 1 0 0 0 0 0 2 39146
-0.002566 0.000001 0.120870 0.565763 -0.001242 -0.870224 -0.062500 1 0 0 0 0 0 2 40142
-0.002566 0.000001 0.120870 0.565754 -0.001249 -0.870230 -0.062500 1 0 0 0 0 0 2 41138
-0.002566 0.000001 0.120870 0.565765 -0.001253 -0.870237 -0.062500 1 0 0 0 0 0 2 42129
-0.002566 0.000001 0.120870 0.565763 -0.001242 -0.870224 -0.062500 1 0 0 0 0 0 2 43209
-0.002566 0.000001 0.120870 0.565754 -0.001249 -0.870230 -0.062500 1 0 0 0 0 0 2 44191
-0.002566 0.000001 0.120870 0.565753 -0.001250 -0.870230 -0.062500 1 0 0 0 0 0 2 45192
-0.002566 0.000001 0.120870 0.565773 -0.001245 -0.870230 -0.062500 1 0 0 0 0 0 2 46210
-0.002566 0.000001 0.120870 0.565755 -0.001250 -0.870230 -0.062500 1 0 0 0 0 0 2 47194
-0.002566 0.000001 0.120870 0.565761 -0.001241 -0.870223 -0.062500 1 0 0 0 0 0 2 48206
-0.002566 0.000001 0.120870 0.565766 -0.001252 -0.870236 -0.062500 1 0 0 0 0 0 2 49191
-0.002566 0.000001 0.120870 0.565755 -0.001251 -0.870231 -0.062500 1 0 0 0 0 0 2 50205
-0.002566 0.000001 0.120870 0.565761 -0.001242 -0.870223 -0.062500 1 0 0 0 0 0 2 51210
-0.002566 0.000001 0.120870 0.565766 -0.001252 -0.870236 -0.062500 1 0 0 0 0 0 2 52193
-0.002566 0.000001 0.120870 0.565754 -0.001251 -0.870231 -0.062500 1 0 0 0 0 0 2 53210
-0.002566 0.000001 0.120870 0.565761 -0.001242 -0.870223 -0.062500 1 0 0 0 0 0 2 54192
-0.002566 0.000001 0.120870 0.565766 -0.001252 -0.870236 -0.062500 1 0 0 0 0 0 2 55191
-0.002566 0.000001 0.120870 0.565763 -0.001242 -0.870224 -0.062500 1 0 0 0 0 0 2 56137
-0.002566 0.000001 0.120870 0.565754 -0.001249 -0.870229 -0.062500 1 0 0 0 0 0 2 57128
-0.002566 0.000001 0.120870 0.565765 -0.001253 -0.870236 -0.062500 1 0 0 0 0 0 2 58123
-0.002566 0.000001 0.120870 0.565763 -0.001242 -0.870224 -0.062500 1 0 0 0 0 0 2 59137
-0.002566 0.000001 0.120870 0.565754 -0.001250 -0.870230 -0.062500 1 0 0 0 0 0 2 60127
-0.002566 0.000001 0.120870 0.565765 -0.001253 -0.870237 -0.062500 1 0 0 0 0 0 2 61136
-0.002566 0.000001 0.120870 0.565763 -0.001242 -0.870224 -0.062500 1 0 0 0 0 0 2 62136
-0.002566 0.000001 0.120870 0.565754 -0.001250 -0.870230 -0.062500 1 0 0 0 0 0 2 63128
-0.002566 0.000001 0.120870 0.565761 -0.001242 -0.870223 -0.062500 1 0 0 0 0 0 2 64136
-0.002566 0.000001 0.120870 0.565766 -0.001252 -0.870236 -0.062500 1 0 0 0 0 0 2 65132
-0.002566 0.000001 0.120870 0.565755 -0.001251 -0.870231 -0.062500 1 0 0 0 0 0 2 66127
-0.002566 0.000001 0.120870 0.565761 -0.001242 -0.870223 -0.062500 1 0 0 0 0 0 2 67139
-0.002566 0.000001 0.120870 0.565766 -0.001252 -0.870236 -0.062500 1 0 0 0 0 0 2 68136
-0.002566 0.000001 0.120870 0.565754 -0.001251 -0.870231 -0.062500 1 0 0 0 0 0 2 69143
-0.002566 0.000001 0.120870 0.565761 -0.001242 -0.870223 -0.062500 1 0 0 0 0 0 2 70143
-0.002579 -0.000012 0.120859 0.744753 0.190961 -0.718648 -0.062500 1 0 0 0 0 0 2 71128
-0.002585 -0.000019 0.120856 0.686097 0.126482 -0.792370 -0.062500 1 0 0 0 0 0 2 72121
-0.002588 -0.000023 0.120854 0.641114 0.078144 -0.830797 -0.062500 1 0 0 0 0 0 2 73130
-0.002590 -0.000025 0.120854 0.616768 0.052374 -0.845495 -0.062500 1 0 0 0 0 0 2 74146
-0.002591 -0.000025 0.120854 0.604318 0.039329 -0.850749 -0.062500 1 0 0 0 0 0 2 75147
-0.002572 -0.000030 0.120844 0.330779 0.095617 -0.715556 -0.062500 1 0 0 0 0 0 2 76145
-0.002563 -0.000033 0.120840 0.418714 0.071303 -0.782835 -0.062500 1 0 0 0 0 0 2 77144
-0.002558 -0.000034 0.120839 0.484316 0.053873 -0.817811 -0.062500 1 0 0 0 0 0 2 78146
-0.002556 -0.000035 0.120839 0.519007 0.044609 -0.831187 -0.062500 1 0 0 0 0 0 2 79124
-0.002555 -0.000035 0.120839 0.536439 0.039922 -0.835963 -0.062500 1 0 0 0 0 0 2 80113
-0.002554 -0.000035 0.120839 0.545134 0.037566 -0.837637 -0.062500 1 0 0 0 0 0 2 81143
-0.002554 -0.000035 0.120839 0.549465 0.036400 -0.838232 -0.062500 1 0 0 0 0 0 2 82151
-0.002554 -0.000035 0.120839 0.551608 0.035806 -0.838438 -0.062500 1 0 0 0 0 0 2 83151
-0.002554 -0.000035 0.120839 0.552696 0.035498 -0.838509 -0.062500 1 0 0 0 0 0 2 84148
-0.002554 -0.000035 0.120839 0.553247 0.035363 -0.838532 -0.062500 1 0 0 0 0 0 2 85144
-0.002554 -0.000035 0.120839 0.553512 0.035278 -0.838540 -0.062500 1 0 0 0 0 0 2 86145
-0.002554 -0.000035 0.120839 0.553634 0.035247 -0.838537 -0.062500 1 0 0 0 0 0 2 87144
-0.002554 -0.000035 0.120839 0.553708 0.035240 -0.838541 -0.062500 1 0 0 0 0 0 2 88137
-0.002559 -0.000017 0.120828 0.627933 -0.220244 -0.690504 -0.062500 1 0 0 0 0 0 2 89143
-0.002562 -0.000008 0.120824 0.604460 -0.134349 -0.762516 -0.062500 1 0 0 0 0 0 2 90144
-0.002563 -0.000003 0.120823 0.585841 -0.070137 -0.800048 -0.062500 1 0 0 0 0 0 2 91145
-0.002564 -0.000001 0.120823 0.575542 -0.035927 -0.814385 -0.062500 1 0 0 0 0 0 2 92144
-0.002564 0.000000 0.120822 0.570198 -0.018602 -0.819520 -0.062500 1 0 0 0 0 0 2 93144
-0.002565 0.000001 0.120822 0.567474 -0.009935 -0.821326 -0.062500 1 0 0 0 0 0 2 94141
-0.002565 0.000001 0.120822 0.566090 -0.005583 -0.821956 -0.062500 1 0 0 0 0 0 2 95226
-0.002565 0.000001 0.120822 0.565384 -0.003429 -0.822173 -0.062500 1 0 0 0 0 0 2 96212
-0.002565 0.000001 0.120822 0.565034 -0.002335 -0.822254 -0.062500 1 0 0 0 0 0 2 97220
-0.002565 0.000001 0.120822 0.564868 -0.001798 -0.822278 -0.062500 1 0 0 0 0 0 2 98210
-0.002565 0.000001 0.120822 0.564773 -0.001523 -0.822296 -0.062500 1 0 0 0 0 0 2 99193
-0.002565 0.000001 0.120822 0.564723 -0.001400 -0.822293 -0.062500 1 0 0 0 0 0 2 100209
-0.002565 0.000001 0.120822 0.564711 -0.001328 -0.822300 -0.062500 1 0 0 0 0 0 2 101183
-0.002565 0.000001 0.120822 0.564700 -0.001289 -0.822301 -0.062500 1 0 0 0 0 0 2 102212
-0.002565 0.000001 0.120822 0.564695 -0.001275 -0.822288 -0.062500 1 0 0 0 0 0 2 103211
-0.002565 0.000001 0.120822 0.564692 -0.001263 -0.822293 -0.062500 1 0 0 0 0 0 2 104197
-0.002565 0.000001 0.120822 0.564692 -0.001262 -0.822293 -0.062500 1 0 0 0 0 0 2 105185
-0.002565 0.000001 0.120822 0.564689 -0.001250 -0.822300 -0.062500 1 0 0 0 0 0 2 106187
-0.002565 0.000001 0.120822 0.564680 -0.001258 -0.822288 -0.062500 1 0 0 0 0 0 2 107214
-0.002565 0.000001 0.120822 0.564691 -0.001261 -0.822293 -0.062500 1 0 0 0 0 0 2 108225
-0.002565 0.000001 0.120822 0.564689 -0.001250 -0.822300 -0.062500 1 0 0 0 0 0 2 109218
-0.002565 0.000001 0.120822 0.564692 -0.001261 -0.822294 -0.062500 1 0 0 0 0 0 2 110216
-0.002565 0.000001 0.120822 0.564677 -0.001247 -0.822294 -0.062500 1 0 0 0 0 0 2 111191
-0.002565 0.000001 0.120822 0.564691 -0.001260 -0.822293 -0.062500 1 0 0 0 0 0 2 112217
-0.002565 0.000001 0.120822 0.564689 -0.001250 -0.822300 -0.062500 1 0 0 0 0 0 2 113211
-0.002565 0.000001 0.120822 0.564692 -0.001260 -0.822294 -0.062500 1 0 0 0 0 0 2 114215
-0.002565 0.000001 0.120822 0.564677 -0.001247 -0.822294 -0.062500 1 0 0 0 0 0 2 115190
-0.002565 0.000001 0.120822 0.564691 -0.001260 -0.822293 -0.062500 1 0 0 0 0 0 2 116187
-0.002565 0.000001 0.120822 0.564692 -0.001261 -0.822293 -0.062500 1 0 0 0 0 0 2 117186
-0.002565 0.000001 0.120822 0.564689 -0.001250 -0.822300 -0.062500 1 0 0 0 0 0 2 118186
-0.002565 0.000001 0.120822 0.564680 -0.001257 -0.822288 -0.062500 1 0 0 0 0 0 2 119187
-0.002565 0.000001 0.120822 0.564679 -0.001258 -0.822306 -0.062500 1 0 0 0 0 0 2 120187
-0.002565 0.000001 0.120822 0.564691 -0.001262 -0.822295 -0.062500 1 0 0 0 0 0 2 121188
-0.002565 0.000001 0.120822 0.564676 -0.001247 -0.822294 -0.062500 1 0 0 0 0 0 2 122215
-0.002565 0.000001 0.120822 0.564690 -0.001260 -0.822293 -0.062500 1 0 0 0 0 0 2 123211
-0.002565 0.000001 0.120822 0.564692 -0.001262 -0.822293 -0.062500 1 0 0 0 0 0 2 124213
-0.002565 0.000001 0.120822 0.564689 -0.001250 -0.822300 -0.062500 1 0 0 0 0 0 2 125210
-0.002565 0.000001 0.120822 0.564680 -0.001258 -0.822288 -0.062500 1 0 0 0 0 0 2 126192
-0.002565 0.000001 0.120822 0.564687 -0.001250 -0.822299 -0.062500 1 0 0 0 0 0 2 127201
-0.002565 0.000001 0.120822 0.564692 -0.001260 -0.822294 -0.062500 1 0 0 0 0 0 2 128127
-0.002565 0.000001 0.120822 0.564689 -0.001250 -0.822300 -0.062500 1 0 0 0 0 0 2 129126
-0.002565 0.000001 0.120822 0.564680 -0.001257 -0.822288 -0.062500 1 0 0 0 0 0 2 130135
-0.002565 0.000001 0.120822 0.564687 -0.001249 -0.822299 -0.062500 1 0 0 0 0 0 2 131125
-0.002565 0.000001 0.120822 0.564692 -0.001260 -0.822294 -0.062500 1 0 0 0 0 0 2 132135
-0.002565 0.000001 0.120822 0.564693 -0.001262 -0.822293 -0.062500 1 0 0 0 0 0 2 133126
-0.002565 0.000001 0.120822 0.564677 -0.001247 -0.822294 -0.062500 1 0 0 0 0 0 2 134134
-0.002565 0.000001 0.120822 0.564691 -0.001260 -0.822293 -0.062500 1 0 0 0 0 0 2 135125
-0.002565 0.000001 0.120822 0.564689 -0.001250 -0.822300 -0.062500 1 0 0 0 0 0 2 136133
-0.002565 0.000001 0.120822 0.564692 -0.001260 -0.822294 -0.062500 1 0 0 0 0 0 2 137126
-0.002565 0.000001 0.120822 0.564677 -0.001247 -0.822294 -0.062500 1 0 0 0 0 0 2 138134
-0.002565 0.000001 0.120822 0.564682 -0.001269 -0.822300 -0.062500 1 0 0 0 0 0 2 139125
-0.002565 0.000001 0.120822 0.564691 -0.001263 -0.822294 -0.062500 1 0 0 0 0 0 2 140134
-0.002565 0.000001 0.120822 0.564689 -0.001251 -0.822300 -0.062500 1 0 0 0 0 0 2 141125
-0.002565 0.000001 0.120822 0.564680 -0.001258 -0.822288 -0.062500 1 0 0 0 0 0 2 142134
-0.002565 0.000001 0.120822 0.564687 -0.001250 -0.822300 -0.062500 1 0 0 0 0 0 2 143125
-0.002565 0.000001 0.120822 0.564692 -0.001261 -0.822294 -0.062500 1 0 0 0 0 0 2 144177
-0.002565 0.000001 0.120822 0.564689 -0.001250 -0.822300 -0.062500 1 0 0 0 0 0 2 145141
-0.002565 0.000001 0.120822 0.564680 -0.001258 -0.822288 -0.062500 1 0 0 0 0 0 2 146132
-0.002565 0.000001 0.120822 0.564691 -0.001261 -0.822293 -0.062500 1 0 0 0 0 0 2 147139
-0.002565 0.000001 0.120822 0.564689 -0.001250 -0.822300 -0.062500 1 0 0 0 0 0 2 148128
-0.002565 0.000001 0.120822 0.564692 -0.001261 -0.822294 -0.062500 1 0 0 0 0 0 2 149144
-0.002565 0.000001 0.120822 0.564677 -0.001247 -0.822294 -0.062500 1 0 0 0 0 0 2 150149
-0.002565 0.000001 0.120822 0.564691 -0.001260 -0.822293 -0.062500 1 0 0 0 0 0 2 151146
-0.002565 0.000001 0.120822 0.564689 -0.001250 -0.822300 -0.062500 1 0 0 0 0 0 2 152141
-0.002565 0.000001 0.120822 0.564692 -0.001260 -0.822294 -0.062500 1 0 0 0 0 0 2 153142
-0.002565 0.000001 0.120822 0.564680 -0.001259 -0.822287 -0.062500 1 0 0 0 0 0 2 154135
-0.002565 0.000001 0.120822 0.564688 -0.001250 -0.822299 -0.062500 1 0 0 0 0 0 2 155143
-0.002565 0.000001 0.120822 0.564692 -0.001260 -0.822294 -0.062500 1 0 0 0 0 0 2 156142
-0.002565 0.000001 0.120822 0.564689 -0.001250 -0.822300 -0.062500 1 0 0 0 0 0 2 157142
-0.002565 0.000001 0.120822 0.564680 -0.001257 -0.822288 -0.062500 1 0 0 0 0 0 2 158131
-0.002565 0.000001 0.120822 0.564680 -0.001258 -0.822306 -0.062500 1 0 0 0 0 0 2 159146
-0.002565 0.000001 0.120822 0.564691 -0.001262 -0.822295 -0.062500 1 0 0 0 0 0 2 160147
-0.002565 0.000001 0.120822 0.564680 -0.001259 -0.822287 -0.062500 1 0 0 0 0 0 2 161145
-0.002565 0.000001 0.120822 0.564687 -0.001250 -0.822299 -0.062500 1 0 0 0 0 0 2 162141
-0.002565 0.000001 0.120822 0.564692 -0.001261 -0.822294 -0.062500 1 0 0 0 0 0 2 163136
-0.002565 0.000001 0.120822 0.564689 -0.001250 -0.822300 -0.062500 1 0 0 0 0 0 2 164130
-0.002565 0.000001 0.120822 0.564680 -0.001258 -0.822288 -0.062500 1 0 0 0 0 0 2 165144
-0.002565 0.000001 0.120822 0.564687 -0.001250 -0.822299 -0.062500 1 0 0 0 0 0 2 166136
-0.002565 0.000001 0.120822 0.564692 -0.001260 -0.822294 -0.062500 1 0 0 0 0 0 2 167140
-0.002565 0.000001 0.120822 0.564689 -0.001250 -0.822300 -0.062500 1 0 0 0 0 0 2 168141
-0.002565 0.000001 0.120822 0.564680 -0.001257 -0.822288 -0.062500 1 0 0 0 0 0 2 169142
-0.002565 0.000001 0.120822 0.564691 -0.001261 -0.822293 -0.062500 1 0 0 0 0 0 2 170142
-0.002565 0.000001 0.120822 0.564689 -0.001250 -0.822300 -0.062500 1 0 0 0 0 0 2 171142
-0.002565 0.000001 0.120822 0.564692 -0.001261 -0.822294 -0.062500 1 0 0 0 0 0 2 172141
-0.002565 0.000001 0.120822 0.564677 -0.001247 -0.822294 -0.062500 1 0 0 0 0 0 2 173141
-0.002565 0.000001 0.120822 0.564691 -0.001260 -0.822293 -0.062500 1 0 0 0 0 0 2 174118
-0.002565 0.000001 0.120822 0.564689 -0.001250 -0.822300 -0.062500 1 0 0 0 0 0 2 175136
-0.002565 0.000001 0.120822 0.564692 -0.001260 -0.822294 -0.062500 1 0 0 0 0 0 2 176142
-0.002565 0.000001 0.120822 0.564681 -0.001259 -0.822287 -0.062500 1 0 0 0 0 0 2 177141
-0.002565 0.000001 0.120822 0.564680 -0.001259 -0.822306 -0.062500 1 0 0 0 0 0 2 178140
-0.002565 0.000001 0.120822 0.564691 -0.001262 -0.822295 -0.062500 1 0 0 0 0 0 2 179141
-0.002565 0.000001 0.120822 0.564676 -0.001248 -0.822294 -0.062500 1 0 0 0 0 0 2 180140
-0.002565 0.000001 0.120822 0.564690 -0.001260 -0.822293 -0.062500 1 0 0 0 0 0 2 181140
-0.002565 0.000001 0.120822 0.564688 -0.001250 -0.822300 -0.062500 1 0 0 0 0 0 2 182140
-0.002565 0.000001 0.120822 0.564692 -0.001261 -0.822294 -0.062500 1 0 0 0 0 0 2 183141
-0.002565 0.000001 0.120822 0.564680 -0.001259 -0.822287 -0.062500 1 0 0 0 0 0 2 184141
-0.002565 0.000001 0.120822 0.564687 -0.001250 -0.822299 -0.062500 1 0 0 0 0 0 2 185128
-0.002565 0.000001 0.120822 0.564692 -0.001261 -0.822294 -0.062500 1 0 0 0 0 0 2 186138
-0.002565 0.000001 0.120822 0.564689 -0.001250 -0.822300 -0.062500 1 0 0 0 0 0 2 187189
-0.002565 0.000001 0.120822 0.564680 -0.001258 -0.822288 -0.062500 1 0 0 0 0 0 2 188220
-0.002565 0.000001 0.120822 0.564687 -0.001250 -0.822299 -0.062500 1 0 0 0 0 0 2 189211
-0.002565 0.000001 0.120822 0.564692 -0.001260 -0.822294 -0.062500 1 0 0 0 0 0 2 190183
-0.002565 0.000001 0.120822 0.564689 -0.001250 -0.822300 -0.062500 1 0 0 0 0 0 2 191193
-0.002565 0.000001 0.120822 0.564680 -0.001257 -0.822288 -0.062500 1 0 0 0 0 0 2 192206
-0.002565 0.000001 0.120822 0.564688 -0.001249 -0.822299 -0.062500 1 0 0 0 0 0 2 193215
-0.002565 0.000001 0.120822 0.564692 -0.001260 -0.822294 -0.062500 1 0 0 0 0 0 2 194211
-0.002565 0.000001 0.120822 0.564693 -0.001261 -0.822293 -0.062500 1 0 0 0 0 0 2 195189
-0.002565 0.000001 0.120822 0.564677 -0.001247 -0.822294 -0.062500 1 0 0 0 0 0 2 196207
-0.002546 -0.000003 0.120813 0.297589 0.061579 -0.685174 -0.062500 1 0 0 0 0 0 2 197213
-0.002536 -0.000005 0.120809 0.388633 0.040528 -0.751872 -0.062500 1 0 0 0 0 0 2 198208
-0.002531 -0.000007 0.120808 0.455797 0.024740 -0.786627 -0.062500 1 0 0 0 0 0 2 199210
-0.002529 -0.000007 0.120807 0.491266 0.016310 -0.799925 -0.062500 1 0 0 0 0 0 2 200207
-0.002528 -0.000007 0.120807 0.509089 0.012027 -0.804680 -0.062500 1 0 0 0 0 0 2 201189
-0.002527 -0.000008 0.120807 0.517985 0.009886 -0.806343 -0.062500 1 0 0 0 0 0 2 202205
-0.002527 -0.000008 0.120807 0.522416 0.008796 -0.806934 -0.062500 1 0 0 0 0 0 2 203211
-0.002527 -0.000008 0.120807 0.524623 0.008266 -0.807132 -0.062500 1 0 0 0 0 0 2 204208
-0.002527 -0.000008 0.120807 0.525724 0.008003 -0.807202 -0.062500 1 0 0 0 0 0 2 205191
-0.002527 -0.000008 0.120807 0.526287 0.007869 -0.807232 -0.062500 1 0 0 0 0 0 2 206204
-0.002527 -0.000008 0.120807 0.526549 0.007796 -0.807247 -0.062500 1 0 0 0 0 0 2 207192
-0.002527 -0.000008 0.120807 0.526694 0.007760 -0.807238 -0.062500 1 0 0 0 0 0 2 208205
-0.002527 -0.000008 0.120807 0.526771 0.007752 -0.807241 -0.062500 1 0 0 0 0 0 2 209189
-0.002527 -0.000008 0.120807 0.526791 0.007738 -0.807240 -0.062500 1 0 0 0 0 0 2 210207
-0.002527 -0.000008 0.120807 0.526803 0.007733 -0.807247 -0.062500 1 0 0 0 0 0 2 211189
-0.002527 -0.000008 0.120807 0.526824 0.007739 -0.807247 -0.062500 1 0 0 0 0 0 2 212124
-0.002527 -0.000008 0.120807 0.526825 0.007740 -0.807247 -0.062500 1 0 0 0 0 0 2 213133
-0.002527 -0.000008 0.120807 0.526829 0.007729 -0.807240 -0.062500 1 0 0 0 0 0 2 214123
-0.002527 -0.000008 0.120807 0.526826 0.007740 -0.807246 -0.062500 1 0 0 0 0 0 2 215132
-0.002527 -0.000008 0.120807 0.526829 0.007729 -0.807240 -0.062500 1 0 0 0 0 0 2 216123
-0.002527 -0.000008 0.120807 0.526825 0.007740 -0.807246 -0.062500 1 0 0 0 0 0 2 217132
-0.002527 -0.000008 0.120807 0.526828 0.007729 -0.807240 -0.062500 1 0 0 0 0 0 2 218123
-0.002527 -0.000008 0.120807 0.526829 0.007728 -0.807239 -0.062500 1 0 0 0 0 0 2 219132
-0.002527 -0.000008 0.120807 0.526838 0.007737 -0.807252 -0.062500 1 0 0 0 0 0 2 220123
-0.002527 -0.000008 0.120807 0.526830 0.007729 -0.807240 -0.062500 1 0 0 0 0 0 2 221132
-0.002527 -0.000008 0.120807 0.526826 0.007740 -0.807246 -0.062500 1 0 0 0 0 0 2 222122
-0.002527 -0.000008 0.120807 0.526829 0.007729 -0.807240 -0.062500 1 0 0 0 0 0 2 223133
-0.002527 -0.000008 0.120807 0.526825 0.007740 -0.807246 -0.062500 1 0 0 0 0 0 2 224122
-0.002527 -0.000008 0.120807 0.526828 0.007730 -0.807239 -0.062500 1 0 0 0 0 0 2 225131
-0.002527 -0.000008 0.120807 0.526838 0.007737 -0.807252 -0.062500 1 0 0 0 0 0 2 226139
-0.002527 -0.000008 0.120807 0.526830 0.007729 -0.807240 -0.062500 1 0 0 0 0 0 2 227137
-0.002527 -0.000008 0.120807 0.526829 0.007728 -0.807239 -0.062500 1 0 0 0 0 0 2 228110
-0.002527 -0.000008 0.120807 0.526817 0.007731 -0.807253 -0.062500 1 0 0 0 0 0 2 229138
-0.002527 -0.000008 0.120807 0.526827 0.007728 -0.807241 -0.062500 1 0 0 0 0 0 2 230146
-0.002527 -0.000008 0.120807 0.526825 0.007739 -0.807246 -0.062500 1 0 0 0 0 0 2 231136
-0.002527 -0.000008 0.120807 0.526840 0.007726 -0.807246 -0.062500 1 0 0 0 0 0 2 232141
-0.002527 -0.000008 0.120807 0.526830 0.007727 -0.807240 -0.062500 1 0 0 0 0 0 2 233140
-0.002527 -0.000008 0.120807 0.526826 0.007739 -0.807246 -0.062500 1 0 0 0 0 0 2 234139
-0.002527 -0.000008 0.120807 0.526829 0.007729 -0.807240 -0.062500 1 0 0 0 0 0 2 235140
-0.002527 -0.000008 0.120807 0.526825 0.007740 -0.807246 -0.062500 1 0 0 0 0 0 2 236137
-0.002527 -0.000008 0.120807 0.526828 0.007729 -0.807240 -0.062500 1 0 0 0 0 0 2 237137
-0.002527 -0.000008 0.120807 0.526838 0.007737 -0.807252 -0.062500 1 0 0 0 0 0 2 238109
-0.002527 -0.000008 0.120807 0.526830 0.007729 -0.807241 -0.062500 1 0 0 0 0 0 2 239129
-0.002527 -0.000008 0.120807 0.526826 0.007740 -0.807246 -0.062500 1 0 0 0 0 0 2 240141
-0.002527 -0.000008 0.120807 0.526829 0.007729 -0.807240 -0.062500 1 0 0 0 0 0 2 241114
-0.002527 -0.000008 0.120807 0.526829 0.007728 -0.807239 -0.062500 1 0 0 0 0 0 2 242142
-0.002527 -0.000008 0.120807 0.526825 0.007740 -0.807245 -0.062500 1 0 0 0 0 0 2 243140
-0.002527 -0.000008 0.120807 0.526841 0.007726 -0.807246 -0.062500 1 0 0 0 0 0 2 244138
-0.002527 -0.000008 0.120807 0.526827 0.007740 -0.807246 -0.062500 1 0 0 0 0 0 2 245139
-0.002527 -0.000008 0.120807 0.526829 0.007729 -0.807240 -0.062500 1 0 0 0 0 0 2 246129
-0.002527 -0.000008 0.120807 0.526826 0.007740 -0.807246 -0.062500 1 0 0 0 0 0 2 247140
-0.002527 -0.000008 0.120807 0.526829 0.007730 -0.807239 -0.062500 1 0 0 0 0 0 2 248109
-0.002527 -0.000008 0.120807 0.526817 0.007731 -0.807253 -0.062500 1 0 0 0 0 0 2 249139
-0.002527 -0.000008 0.120807 0.526827 0.007728 -0.807241 -0.062500 1 0 0 0 0 0 2 250137
-0.002527 -0.000008 0.120807 0.526841 0.007725 -0.807245 -0.062500 1 0 0 0 0 0 2 251140
-0.002527 -0.000008 0.120807 0.526827 0.007739 -0.807247 -0.062500 1 0 0 0 0 0 2 252139
-0.002527 -0.000008 0.120807 0.526829 0.007729 -0.807240 -0.062500 1 0 0 0 0 0 2 253139
-0.002527 -0.000008 0.120807 0.526825 0.007740 -0.807246 -0.062500 1 0 0 0 0 0 2 254139
-0.002527 -0.000008 0.120807 0.526828 0.007729 -0.807240 -0.062500 1 0 0 0 0 0 2 255107
-0.002527 -0.000008 0.120807 0.526838 0.007737 -0.807252 -0.062500 1 0 0 0 0 0 2 256130
-0.002527 -0.000008 0.120807 0.526830 0.007729 -0.807241 -0.062500 1 0 0 0 0 0 2 257109
-0.002527 -0.000008 0.120807 0.526829 0.007728 -0.807239 -0.062500 1 0 0 0 0 0 2 258138
-0.002527 -0.000008 0.120807 0.526826 0.007739 -0.807246 -0.062500 1 0 0 0 0 0 2 259139
-0.002527 -0.000008 0.120807 0.526829 0.007729 -0.807240 -0.062500 1 0 0 0 0 0 2 260137
-0.002527 -0.000008 0.120807 0.526825 0.007740 -0.807246 -0.062500 1 0 0 0 0 0 2 261138
-0.002527 -0.000008 0.120807 0.526841 0.007726 -0.807246 -0.062500 1 0 0 0 0 0 2 262129
-0.002527 -0.000008 0.120807 0.526827 0.007740 -0.807247 -0.062500 1 0 0 0 0 0 2 263133
-0.002527 -0.000008 0.120807 0.526829 0.007729 -0.807240 -0.062500 1 0 0 0 0 0 2 264136
-0.002527 -0.000008 0.120807 0.526829 0.007728 -0.807239 -0.062500 1 0 0 0 0 0 2 265138
-0.002527 -0.000008 0.120807 0.526826 0.007740 -0.807245 -0.062500 1 0 0 0 0 0 2 266139
-0.002527 -0.000008 0.120807 0.526829 0.007729 -0.807239 -0.062500 1 0 0 0 0 0 2 267126
-0.002527 -0.000008 0.120807 0.526830 0.007728 -0.807259 -0.062500 1 0 0 0 0 0 2 268134
-0.002527 -0.000008 0.120807 0.526829 0.007728 -0.807241 -0.062500 1 0 0 0 0 0 2 269136
-0.002527 -0.000008 0.120807 0.526826 0.007739 -0.807246 -0.062500 1 0 0 0 0 0 2 270137
-0.002527 -0.000008 0.120807 0.526828 0.007729 -0.807240 -0.062500 1 0 0 0 0 0 2 271138
-0.002527 -0.000008 0.120807 0.526829 0.007728 -0.807239 -0.062500 1 0 0 0 0 0 2 272141
-0.002527 -0.000008 0.120807 0.526825 0.007739 -0.807246 -0.062500 1 0 0 0 0 0 2 273138
-0.002527 -0.000008 0.120807 0.526828 0.007729 -0.807240 -0.062500 1 0 0 0 0 0 2 274137
-0.002527 -0.000008 0.120807 0.526837 0.007737 -0.807252 -0.062500 1 0 0 0 0 0 2 275140
-0.002527 -0.000008 0.120807 0.526830 0.007729 -0.807240 -0.062500 1 0 0 0 0 0 2 276138
-0.002527 -0.000008 0.120807 0.526826 0.007740 -0.807246 -0.062500 1 0 0 0 0 0 2 277138
-0.002527 -0.000008 0.120807 0.526828 0.007729 -0.807240 -0.062500 1 0 0 0 0 0 2 278138
-0.002527 -0.000008 0.120807 0.526825 0.007740 -0.807246 -0.062500 1 0 0 0 0 0 2 279123
-0.002527 -0.000008 0.120807 0.526828 0.007729 -0.807240 -0.062500 1 0 0 0 0 0 2 280131
-0.002527 -0.000008 0.120807 0.526841 0.007725 -0.807245 -0.062500 1 0 0 0 0 0 2 281120
-0.002527 -0.000008 0.120807 0.526827 0.007739 -0.807246 -0.062500 1 0 0 0 0 0 2 282128
-0.002527 -0.000008 0.120807 0.526829 0.007729 -0.807240 -0.062500 1 0 0 0 0 0 2 283122
-0.002527 -0.000008 0.120807 0.526826 0.007740 -0.807246 -0.062500 1 0 0 0 0 0 2 284129
-0.002527 -0.000008 0.120807 0.526829 0.007729 -0.807239 -0.062500 1 0 0 0 0 0 2 285120
-0.002527 -0.000008 0.120807 0.526838 0.007737 -0.807252 -0.062500 1 0 0 0 0 0 2 286129
-0.002527 -0.000008 0.120807 0.526830 0.007729 -0.807240 -0.062500 1 0 0 0 0 0 2 287121
-0.002527 -0.000008 0.120807 0.526821 0.007719 -0.807246 -0.062500 1 0 0 0 0 0 2 288129
-0.002527 -0.000008 0.120807 0.526825 0.007738 -0.807247 -0.062500 1 0 0 0 0 0 2 289120
-0.002527 -0.000008 0.120807 0.526828 0.007729 -0.807240 -0.062500 1 0 0 0 0 0 2 290128
-0.002527 -0.000008 0.120807 0.526825 0.007739 -0.807246 -0.062500 1 0 0 0 0 0 2 291120
-0.002527 -0.000008 0.120807 0.526828 0.007729 -0.807240 -0.062500 1 0 0 0 0 0 2 292128
-0.002527 -0.000008 0.120807 0.526837 0.007737 -0.807252 -0.062500 1 0 0 0 0 0 2 293120
-0.002527 -0.000008 0.120807 0.526830 0.007729 -0.807241 -0.062500 1 0 0 0 0 0 2 294129
-0.002527 -0.000008 0.120807 0.526829 0.007728 -0.807239 -0.062500 1 0 0 0 0 0 2 295120
-0.002527 -0.000008 0.120807 0.526826 0.007739 -0.807246 -0.062500 1 0 0 0 0 0 2 296120
-0.002527 -0.000008 0.120807 0.526828 0.007729 -0.807240 -0.062500 1 0 0 0 0 0 2 297130
-0.002527 -0.000008 0.120807 0.526838 0.007737 -0.807252 -0.062500 1 0 0 0 0 0 2 298137
-0.002527 -0.000008 0.120807 0.526830 0.007729 -0.807240 -0.062500 1 0 0 0 0 0 2 299125
-0.002527 -0.000008 0.120807 0.526826 0.007740 -0.807246 -0.062500 1 0 0 0 0 0 2 300120
-0.002527 -0.000008 0.120807 0.526829 0.007729 -0.807240 -0.062500 1 0 0 0 0 0 2 301143
-0.002527 -0.000008 0.120807 0.526826 0.007740 -0.807246 -0.062500 1 0 0 0 0 0 2 302138
-0.002527 -0.000008 0.120807 0.526829 0.007730 -0.807240 -0.062500 1 0 0 0 0 0 2 303142
-0.002527 -0.000008 0.120807 0.526829 0.007728 -0.807239 -0.062500 1 0 0 0 0 0 2 304140
-0.002527 -0.000008 0.120807 0.526838 0.007737 -0.807252 -0.062500 1 0 0 0 0 0 2 305136
-0.002527 -0.000008 0.120807 0.526830 0.007729 -0.807240 -0.062500 1 0 0 0 0 0 2 306137
-0.002527 -0.000008 0.120807 0.526818 0.007731 -0.807253 -0.062500 1 0 0 0 0 0 2 307137
-0.002527 -0.000008 0.120807 0.526828 0.007728 -0.807241 -0.062500 1 0 0 0 0 0 2 308136
-0.002527 -0.000008 0.120807 0.526825 0.007739 -0.807246 -0.062500 1 0 0 0 0 0 2 309137
-0.002527 -0.000008 0.120807 0.526828 0.007729 -0.807240 -0.062500 1 0 0 0 0 0 2 310136
-0.002527 -0.000008 0.120807 0.526841 0.007725 -0.807245 -0.062500 1 0 0 0 0 0 2 311133
-0.002527 -0.000008 0.120807 0.526827 0.007739 -0.807247 -0.062500 1 0 0 0 0 0 2 312151
-0.002527 -0.000008 0.120807 0.526829 0.007729 -0.807240 -0.062500 1 0 0 0 0 0 2 313139
-0.002527 -0.000008 0.120807 0.526825 0.007740 -0.807246 -0.062500 1 0 0 0 0 0 2 314136
-0.002527 -0.000008 0.120807 0.526828 0.007729 -0.807240 -0.062500 1 0 0 0 0 0 2 315138
-0.002527 -0.000008 0.120807 0.526825 0.007740 -0.807246 -0.062500 1 0 0 0 0 0 2 316136
-0.002527 -0.000008 0.120807 0.526841 0.007726 -0.807246 -0.062500 1 0 0 0 0 0 2 317136
-0.002527 -0.000008 0.120807 0.526830 0.007728 -0.807240 -0.062500 1 0 0 0 0 0 2 318107
-0.002527 -0.000008 0.120807 0.526826 0.007739 -0.807246 -0.062500 1 0 0 0 0 0 2 319124
-0.002527 -0.000008 0.120807 0.526829 0.007729 -0.807240 -0.062500 1 0 0 0 0 0 2 320136
-0.002527 -0.000008 0.120807 0.526826 0.007740 -0.807246 -0.062500 1 0 0 0 0 0 2 321134
-0.002527 -0.000008 0.120807 0.526828 0.007729 -0.807239 -0.062500 1 0 0 0 0 0 2 322137
-0.002527 -0.000008 0.120807 0.526838 0.007737 -0.807252 -0.062500 1 0 0 0 0 0 2 323123
-0.002527 -0.000008 0.120807 0.526830 0.007729 -0.807240 -0.062500 1 0 0 0 0 0 2 324136
-0.002527 -0.000008 0.120807 0.526826 0.007740 -0.807246 -0.062500 1 0 0 0 0 0 2 325137
-0.002527 -0.000008 0.120807 0.526829 0.007730 -0.807240 -0.062500 1 0 0 0 0 0 2 326137
-0.002527 -0.000008 0.120807 0.526821 0.007719 -0.807246 -0.062500 1 0 0 0 0 0 2 327125
-0.002527 -0.000008 0.120807 0.526824 0.007738 -0.807246 -0.062500 1 0 0 0 0 0 2 328135
-0.002527 -0.000008 0.120807 0.526840 0.007726 -0.807246 -0.062500 1 0 0 0 0 0 2 329136
-0.002527 -0.000008 0.120807 0.526827 0.007739 -0.807247 -0.062500 1 0 0 0 0 0 2 330135
-0.002527 -0.000008 0.120807 0.526829 0.007729 -0.807240 -0.062500 1 0 0 0 0 0 2 331107
-0.002527 -0.000008 0.120807 0.526825 0.007740 -0.807246 -0.062500 1 0 0 0 0 0 2 332105
-0.002527 -0.000008 0.120807 0.526828 0.007729 -0.807240 -0.062500 1 0 0 0 0 0 2 333136
-0.002527 -0.000008 0.120807 0.526829 0.007728 -0.807239 -0.062500 1 0 0 0 0 0 2 334132
-0.002527 -0.000008 0.120807 0.526838 0.007736 -0.807252 -0.062500 1 0 0 0 0 0 2 335220
-0.002527 -0.000008 0.120807 0.526830 0.007729 -0.807240 -0.062500 1 0 0 0 0 0 2 336203
-0.002527 -0.000008 0.120807 0.526826 0.007740 -0.807246 -0.062500 1 0 0 0 0 0 2 337175
-0.002527 -0.000008 0.120807 0.526829 0.007729 -0.807240 -0.062500 1 0 0 0 0 0 2 338208
-0.002527 -0.000008 0.120807 0.526825 0.007740 -0.807246 -0.062500 1 0 0 0 0 0 2 339212
-0.002527 -0.000008 0.120807 0.526828 0.007729 -0.807240 -0.062500 1 0 0 0 0 0 2 340208
-0.002527 -0.000008 0.120807 0.526838 0.007737 -0.807252 -0.062500 1 0 0 0 0 0 2 341209
-0.002527 -0.000008 0.120807 0.526830 0.007729 -0.807241 -0.062500 1 0 0 0 0 0 2 342200
-0.002527 -0.000008 0.120807 0.526829 0.007728 -0.807239 -0.062500 1 0 0 0 0 0 2 343201
-0.002527 -0.000008 0.120807 0.526826 0.007740 -0.807246 -0.062500 1 0 0 0 0 0 2 344220
-0.002527 -0.000008 0.120807 0.526829 0.007729 -0.807239 -0.062500 1 0 0 0 0 0 2 345202
-0.002527 -0.000008 0.120807 0.526817 0.007731 -0.807253 -0.062500 1 0 0 0 0 0 2 346198
-0.002527 -0.000008 0.120807 0.526827 0.007728 -0.807240 -0.062500 1 0 0 0 0 0 2 347181
-0.002527 -0.000008 0.120807 0.526837 0.007737 -0.807252 -0.062500 1 0 0 0 0 0 2 348180
-0.002527 -0.000008 0.120807 0.526830 0.007729 -0.807241 -0.062500 1 0 0 0 0 0 2 349178
-0.002527 -0.000008 0.120807 0.526829 0.007728 -0.807239 -0.062500 1 0 0 0 0 0 2 350178
-0.002527 -0.000008 0.120807 0.526825 0.007739 -0.807246 -0.062500 1 0 0 0 0 0 2 351205
-0.002527 -0.000008 0.120807 0.526828 0.007729 -0.807240 -0.062500 1 0 0 0 0 0 2 352202
-0.002527 -0.000008 0.120807 0.526838 0.007737 -0.807252 -0.062500 1 0 0 0 0 0 2 353209
-0.002527 -0.000008 0.120807 0.526830 0.007729 -0.807241 -0.062500 1 0 0 0 0 0 2 354205
-0.002527 -0.000008 0.120807 0.526826 0.007740 -0.807246 -0.062500 1 0 0 0 0 0 2 355204
-0.002527 -0.000008 0.120807 0.526829 0.007729 -0.807240 -0.062500 1 0 0 0 0 0 2 356185
-0.002527 -0.000008 0.120807 0.526829 0.007728 -0.807239 -0.062500 1 0 0 0 0 0 2 357201
-0.002527 -0.000008 0.120807 0.526825 0.007740 -0.807246 -0.062500 1 0 0 0 0 0 2 358183
-0.002527 -0.000008 0.120807 0.526841 0.007726 -0.807246 -0.062500 1 0 0 0 0 0 2 359201
-0.002527 -0.000008 0.120807 0.526827 0.007739 -0.807247 -0.062500 1 0 0 0 0 0 2 360186
-0.002527 -0.000008 0.120807 0.526829 0.007729 -0.807240 -0.062500 1 0 0 0 0 0 2 361199
-0.002527 -0.000008 0.120807 0.526826 0.007740 -0.807246 -0.062500 1 0 0 0 0 0 2 362200
-0.002527 -0.000008 0.120807 0.526829 0.007729 -0.807240 -0.062500 1 0 0 0 0 0 2 363200
-0.002527 -0.000008 0.120807 0.526826 0.007740 -0.807246 -0.062500 1 0 0 0 0 0 2 364187
-0.002527 -0.000008 0.120807 0.526841 0.007727 -0.807246 -0.062500 1 0 0 0 0 0 2 365282
-0.002527 -0.000008 0.120807 0.526831 0.007728 -0.807240 -0.062500 1 0 0 0 0 0 2 366187
-0.002527 -0.000008 0.120807 0.526818 0.007731 -0.807253 -0.062500 1 0 0 0 0 0 2 367197
-0.002527 -0.000008 0.120807 0.526828 0.007728 -0.807241 -0.062500 1 0 0 0 0 0 2 368119
-0.002527 -0.000008 0.120807 0.526825 0.007739 -0.807246 -0.062500 1 0 0 0 0 0 2 369128
-0.002527 -0.000008 0.120807 0.526828 0.007729 -0.807240 -0.062500 1 0 0 0 0 0 2 370118
-0.002527 -0.000008 0.120807 0.526825 0.007740 -0.807246 -0.062500 1 0 0 0 0 0 2 371127
-0.002527 -0.000008 0.120807 0.526840 0.007726 -0.807246 -0.062500 1 0 0 0 0 0 2 372128
-0.002527 -0.000008 0.120807 0.526830 0.007728 -0.807240 -0.062500 1 0 0 0 0 0 2 373118
-0.002527 -0.000008 0.120807 0.526826 0.007739 -0.807246 -0.062500 1 0 0 0 0 0 2 374127
-0.002527 -0.000008 0.120807 0.526829 0.007729 -0.807240 -0.062500 1 0 0 0 0 0 2 375118
-0.002527 -0.000008 0.120807 0.526825 0.007740 -0.807246 -0.062500 1 0 0 0 0 0 2 376127
-0.002527 -0.000008 0.120807 0.526828 0.007729 -0.807240 -0.062500 1 0 0 0 0 0 2 377118
-0.002527 -0.000008 0.120807 0.526838 0.007737 -0.807252 -0.062500 1 0 0 0 0 0 2 378127
-0.002527 -0.000008 0.120807 0.526830 0.007729 -0.807240 -0.062500 1 0 0 0 0 0 2 379127
-0.002527 -0.000008 0.120807 0.526829 0.007728 -0.807239 -0.062500 1 0 0 0 0 0 2 380118
-0.002527 -0.000008 0.120807 0.526826 0.007740 -0.807246 -0.062500 1 0 0 0 0 0 2 381135
-0.002527 -0.000008 0.120807 0.526829 0.007729 -0.807239 -0.062500 1 0 0 0 0 0 2 382134
-0.002527 -0.000008 0.120807 0.526838 0.007737 -0.807252 -0.062500 1 0 0 0 0 0 2 383134
-0.002527 -0.000008 0.120807 0.526830 0.007729 -0.807240 -0.062500 1 0 0 0 0 0 2 384117
-0.002527 -0.000008 0.120807 0.526826 0.007740 -0.807246 -0.062500 1 0 0 0 0 0 2 385112
-0.002527 -0.000008 0.120807 0.526829 0.007730 -0.807240 -0.062500 1 0 0 0 0 0 2 386119
-0.002527 -0.000008 0.120807 0.526817 0.007731 -0.807253 -0.062500 1 0 0 0 0 0 2 387142
-0.002527 -0.000008 0.120807 0.526827 0.007728 -0.807241 -0.062500 1 0 0 0 0 0 2 388132
-0.002527 -0.000008 0.120807 0.526828 0.007728 -0.807239 -0.062500 1 0 0 0 0 0 2 389135
-0.002527 -0.000008 0.120807 0.526837 0.007736 -0.807252 -0.062500 1 0 0 0 0 0 2 390135
-0.002527 -0.000008 0.120807 0.526830 0.007729 -0.807241 -0.062500 1 0 0 0 0 0 2 391136
-0.002527 -0.000008 0.120807 0.526826 0.007739 -0.807246 -0.062500 1 0 0 0 0 0 2 392121
-0.002527 -0.000008 0.120807 0.526829 0.007729 -0.807240 -0.062500 1 0 0 0 0 0 2 393104
-0.002527 -0.000008 0.120807 0.526825 0.007740 -0.807246 -0.062500 1 0 0 0 0 0 2 394134
-0.002527 -0.000008 0.120807 0.526828 0.007729 -0.807240 -0.062500 1 0 0 0 0 0 2 395137
-0.002527 -0.000008 0.120807 0.526841 0.007725 -0.807245 -0.062500 1 0 0 0 0 0 2 396134
-0.002527 -0.000008 0.120807 0.526827 0.007739 -0.807246 -0.062500 1 0 0 0 0 0 2 397133
-0.002527 -0.000008 0.120807 0.526829 0.007729 -0.807240 -0.062500 1 0 0 0 0 0 2 398136
-0.002527 -0.000008 0.120807 0.526826 0.007740 -0.807246 -0.062500 1 0 0 0 0 0 2 399132
-0.002527 -0.000008 0.120807 0.526829 0.007729 -0.807240 -0.062500 1 0 0 0 0 0 2 400131
-0.002527 -0.000008 0.120807 0.526825 0.007740 -0.807246 -0.062500 1 0 0 0 0 0 2 401128
-0.002527 -0.000008 0.120807 0.526841 0.007727 -0.807246 -0.062500 1 0 0 0 0 0 2 402105
-0.002527 -0.000008 0.120807 0.526831 0.007728 -0.807240 -0.062500 1 0 0 0 0 0 2 403135
-0.002527 -0.000008 0.120807 0.526818 0.007731 -0.807253 -0.062500 1 0 0 0 0 0 2 404133
-0.002527 -0.000008 0.120807 0.526828 0.007728 -0.807241 -0.062500 1 0 0 0 0 0 2 405132
-0.002527 -0.000008 0.120807 0.526825 0.007739 -0.807246 -0.062500 1 0 0 0 0 0 2 406134
-0.002527 -0.000008 0.120807 0.526828 0.007729 -0.807240 -0.062500 1 0 0 0 0 0 2 407135
-0.002527 -0.000008 0.120807 0.526837 0.007737 -0.807252 -0.062500 1 0 0 0 0 0 2 408132
-0.002527 -0.000008 0.120807 0.526830 0.007729 -0.807241 -0.062500 1 0 0 0 0 0 2 409133
-0.002527 -0.000008 0.120807 0.526829 0.007728 -0.807239 -0.062500 1 0 0 0 0 0 2 410133
-0.002527 -0.000008 0.120807 0.526826 0.007739 -0.807246 -0.062500 1 0 0 0 0 0 2 411132
-0.002527 -0.000008 0.120807 0.526828 0.007729 -0.807240 -0.062500 1 0 0 0 0 0 2 412135
-0.002527 -0.000008 0.120807 0.526825 0.007740 -0.807246 -0.062500 1 0 0 0 0 0 2 413135
-0.002527 -0.000008 0.120807 0.526841 0.007726 -0.807246 -0.062500 1 0 0 0 0 0 2 414127
-0.002527 -0.000008 0.120807 0.526827 0.007739 -0.807247 -0.062500 1 0 0 0 0 0 2 415129
-0.002527 -0.000008 0.120807 0.526829 0.007729 -0.807240 -0.062500 1 0 0 0 0 0 2 416133
-0.002527 -0.000008 0.120807 0.526826 0.007740 -0.807246 -0.062500 1 0 0 0 0 0 2 417133
-0.002527 -0.000008 0.120807 0.526829 0.007729 -0.807240 -0.062500 1 0 0 0 0 0 2 418133
-0.002527 -0.000008 0.120807 0.526829 0.007728 -0.807239 -0.062500 1 0 0 0 0 0 2 419134
-0.002527 -0.000008 0.120807 0.526838 0.007737 -0.807252 -0.062500 1 0 0 0 0 0 2 420134
-0.002527 -0.000008 0.120807 0.526830 0.007729 -0.807240 -0.062500 1 0 0 0 0 0 2 421114
-0.002527 -0.000008 0.120807 0.526826 0.007740 -0.807246 -0.062500 1 0 0 0 0 0 2 422129
-0.002527 -0.000008 0.120807 0.526829 0.007729 -0.807240 -0.062500 1 0 0 0 0 0 2 423209
-0.002527 -0.000008 0.120807 0.526817 0.007731 -0.807253 -0.062500 1 0 0 0 0 0 2 424201
-0.002527 -0.000008 0.120807 0.526827 0.007728 -0.807241 -0.062500 1 0 0 0 0 0 2 425210
-0.002527 -0.000008 0.120807 0.526828 0.007728 -0.807239 -0.062500 1 0 0 0 0 0 2 426199
-0.002527 -0.000008 0.120807 0.526837 0.007736 -0.807252 -0.062500 1 0 0 0 0 0 2 427177
-0.002527 -0.000008 0.120807 0.526830 0.007728 -0.807241 -0.062500 1 0 0 0 0 0 2 428203
-0.002527 -0.000008 0.120807 0.526826 0.007739 -0.807246 -0.062500 1 0 0 0 0 0 2 429195
-0.002527 -0.000008 0.120807 0.526828 0.007729 -0.807240 -0.062500 1 0 0 0 0 0 2 430177
-0.002527 -0.000008 0.120807 0.526825 0.007740 -0.807246 -0.062500 1 0 0 0 0 0 2 431178
-0.002527 -0.000008 0.120807 0.526828 0.007729 -0.807240 -0.062500 1 0 0 0 0 0 2 432176
-0.002527 -0.000008 0.120807 0.526837 0.007737 -0.807252 -0.062500 1 0 0 0 0 0 2 433175
-0.002527 -0.000008 0.120807 0.526830 0.007729 -0.807241 -0.062500 1 0 0 0 0 0 2 434198
-0.002527 -0.000008 0.120807 0.526829 0.007728 -0.807239 -0.062500 1 0 0 0 0 0 2 435200
-0.002527 -0.000008 0.120807 0.526826 0.007739 -0.807246 -0.062500 1 0 0 0 0 0 2 436203
-0.002527 -0.000008 0.120807 0.526828 0.007729 -0.807240 -0.062500 1 0 0 0 0 0 2 437199
-0.002527 -0.000008 0.120807 0.526838 0.007737 -0.807252 -0.062500 1 0 0 0 0 0 2 438182
-0.002527 -0.000008 0.120807 0.526830 0.007729 -0.807240 -0.062500 1 0 0 0 0 0 2 439194
-0.002527 -0.000008 0.120807 0.526826 0.007740 -0.807246 -0.062500 1 0 0 0 0 0 2 440117
-0.002527 -0.000008 0.120807 0.526829 0.007729 -0.807240 -0.062500 1 0 0 0 0 0 2 441125
-0.002527 -0.000008 0.120807 0.526829 0.007728 -0.807239 -0.062500 1 0 0 0 0 0 2 442116
-0.002527 -0.000008 0.120807 0.526817 0.007731 -0.807252 -0.062500 1 0 0 0 0 0 2 443125
-0.002527 -0.000008 0.120807 0.526827 0.007728 -0.807240 -0.062500 1 0 0 0 0 0 2 444116
-0.002527 -0.000008 0.120807 0.526837 0.007736 -0.807252 -0.062500 1 0 0 0 0 0 2 445125
-0.002527 -0.000008 0.120807 0.526830 0.007729 -0.807241 -0.062500 1 0 0 0 0 0 2 446124
-0.002527 -0.000008 0.120807 0.526826 0.007739 -0.807246 -0.062500 1 0 0 0 0 0 2 447116
-0.002527 -0.000008 0.120807 0.526828 0.007729 -0.807240 -0.062500 1 0 0 0 0 0 2 448124
-0.002527 -0.000008 0.120807 0.526829 0.007728 -0.807239 -0.062500 1 0 0 0 0 0 2 449115
-0.002527 -0.000008 0.120807 0.526825 0.007739 -0.807246 -0.062500 1 0 0 0 0 0 2 450124
-0.002527 -0.000008 0.120807 0.526841 0.007726 -0.807246 -0.062500 1 0 0 0 0 0 2 451116
-0.002527 -0.000008 0.120807 0.526827 0.007739 -0.807247 -0.062500 1 0 0 0 0 0 2 452125
-0.002527 -0.000008 0.120807 0.526829 0.007729 -0.807240 -0.062500 1 0 0 0 0 0 2 453116
-0.002527 -0.000008 0.120807 0.526825 0.007740 -0.807246 -0.062500 1 0 0 0 0 0 2 454124
-0.002527 -0.000008 0.120807 0.526828 0.007729 -0.807240 -0.062500 1 0 0 0 0 0 2 455116
-0.002527 -0.000008 0.120807 0.526825 0.007740 -0.807246 -0.062500 1 0 0 0 0 0 2 456116
-0.002527 -0.000008 0.120807 0.526841 0.007727 -0.807246 -0.062500 1 0 0 0 0 0 2 457118
-0.002527 -0.000008 0.120807 0.526830 0.007728 -0.807240 -0.062500 1 0 0 0 0 0 2 458116
-0.002527 -0.000008 0.120807 0.526826 0.007740 -0.807246 -0.062500 1 0 0 0 0 0 2 459125
-0.002527 -0.000008 0.120807 0.526829 0.007729 -0.807240 -0.062500 1 0 0 0 0 0 2 460130
-0.002527 -0.000008 0.120807 0.526826 0.007740 -0.807246 -0.062500 1 0 0 0 0 0 2 461127
-0.002527 -0.000008 0.120807 0.526829 0.007729 -0.807239 -0.062500 1 0 0 0 0 0 2 462138
-0.002527 -0.000008 0.120807 0.526829 0.007728 -0.807259 -0.062500 1 0 0 0 0 0 2 463128
-0.002527 -0.000008 0.120807 0.526829 0.007728 -0.807241 -0.062500 1 0 0 0 0 0 2 464127
-0.002527 -0.000008 0.120807 0.526829 0.007727 -0.807239 -0.062500 1 0 0 0 0 0 2 465126
-0.002527 -0.000008 0.120807 0.526825 0.007739 -0.807246 -0.062500 1 0 0 0 0 0 2 466130
-0.002527 -0.000008 0.120807 0.526828 0.007729 -0.807240 -0.062500 1 0 0 0 0 0 2 467136
-0.002527 -0.000008 0.120807 0.526825 0.007739 -0.807246 -0.062500 1 0 0 0 0 0 2 468132
-0.002527 -0.000008 0.120807 0.526841 0.007726 -0.807246 -0.062500 1 0 0 0 0 0 2 469132
-0.002527 -0.000008 0.120807 0.526827 0.007739 -0.807247 -0.062500 1 0 0 0 0 0 2 470133
-0.002527 -0.000008 0.120807 0.526829 0.007729 -0.807240 -0.062500 1 0 0 0 0 0 2 471137
-0.002527 -0.000008 0.120807 0.526829 0.007728 -0.807239 -0.062500 1 0 0 0 0 0 2 472127
-0.002527 -0.000008 0.120807 0.526825 0.007739 -0.807246 -0.062500 1 0 0 0 0 0 2 473105
-0.002527 -0.000008 0.120807 0.526828 0.007729 -0.807240 -0.062500 1 0 0 0 0 0 2 474131
-0.002527 -0.000008 0.120807 0.526838 0.007737 -0.807252 -0.062500 1 0 0 0 0 0 2 475134
-0.002527 -0.000008 0.120807 0.526830 0.007729 -0.807240 -0.062500 1 0 0 0 0 0 2 476129
-0.002527 -0.000008 0.120807 0.526826 0.007740 -0.807246 -0.062500 1 0 0 0 0 0 2 477132
-0.002527 -0.000008 0.120807 0.526829 0.007729 -0.807240 -0.062500 1 0 0 0 0 0 2 478101
-0.002527 -0.000008 0.120807 0.526826 0.007740 -0.807246 -0.062500 1 0 0 0 0 0 2 479131
-0.002527 -0.000008 0.120807 0.526828 0.007730 -0.807240 -0.062500 1 0 0 0 0 0 2 480129
-0.002527 -0.000008 0.120807 0.526841 0.007725 -0.807245 -0.062500 1 0 0 0 0 0 2 481133
-0.002527 -0.000008 0.120807 0.526827 0.007739 -0.807246 -0.062500 1 0 0 0 0 0 2 482131
-0.002527 -0.000008 0.120807 0.526829 0.007729 -0.807240 -0.062500 1 0 0 0 0 0 2 483131
-0.002527 -0.000008 0.120807 0.526818 0.007731 -0.807253 -0.062500 1 0 0 0 0 0 2 484131
-0.002527 -0.000008 0.120807 0.526827 0.007728 -0.807241 -0.062500 1 0 0 0 0 0 2 485131
-0.002527 -0.000008 0.120807 0.526825 0.007739 -0.807246 -0.062500 1 0 0 0 0 0 2 486134
-0.002527 -0.000008 0.120807 0.526828 0.007729 -0.807240 -0.062500 1 0 0 0 0 0 2 487128
-0.002527 -0.000008 0.120807 0.526841 0.007725 -0.807245 -0.062500 1 0 0 0 0 0 2 488131
-0.002527 -0.000008 0.120807 0.526827 0.007739 -0.807247 -0.062500 1 0 0 0 0 0 2 489131
-0.002527 -0.000008 0.120807 0.526829 0.007729 -0.807240 -0.062500 1 0 0 0 0 0 2 490131
-0.002527 -0.000008 0.120807 0.526825 0.007740 -0.807246 -0.062500 1 0 0 0 0 0 2 491132
-0.002527 -0.000008 0.120807 0.526828 0.007729 -0.807240 -0.062500 1 0 0 0 0 0 2 492131
-0.002527 -0.000008 0.120807 0.526838 0.007737 -0.807252 -0.062500 1 0 0 0 0 0 2 493130
-0.002527 -0.000008 0.120807 0.526830 0.007729 -0.807241 -0.062500 1 0 0 0 0 0 2 494131
-0.002527 -0.000008 0.120807 0.526829 0.007728 -0.807239 -0.062500 1 0 0 0 0 0 2 495132
-0.002527 -0.000008 0.120807 0.526826 0.007739 -0.807246 -0.062500 1 0 0 0 0 0 2 496120
-0.002527 -0.000008 0.120807 0.526829 0.007729 -0.807240 -0.062500 1 0 0 0 0 0 2 497118
-0.002527 -0.000008 0.120807 0.526825 0.007740 -0.807246 -0.062500 1 0 0 0 0 0 2 498127
-0.002527 -0.000008 0.120807 0.526841 0.007726 -0.807246 -0.062500 1 0 0 0 0 0 2 499206
-0.002527 -0.000008 0.120807 0.526827 0.007740 -0.807246 -0.062500 1 0 0 0 0 0 2 500195
-0.002527 -0.000008 0.120807 0.526829 0.007729 -0.807240 -0.062500 1 0 0 0 0 0 2 501174
-0.002527 -0.000008 0.120807 0.526826 0.007740 -0.807246 -0.062500 1 0 0 0 0 0 2 502205
-0.002527 -0.000008 0.120807 0.526829 0.007730 -0.807240 -0.062500 1 0 0 0 0 0 2 503201
-0.002527 -0.000008 0.120807 0.526821 0.007719 -0.807246 -0.062500 1 0 0 0 0 0 2 504174
-0.002527 -0.000008 0.120807 0.526824 0.007738 -0.807246 -0.062500 1 0 0 0 0 0 2 505172
-0.002527 -0.000008 0.120807 0.526840 0.007726 -0.807246 -0.062500 1 0 0 0 0 0 2 506194
-0.002527 -0.000008 0.120807 0.526827 0.007739 -0.807247 -0.062500 1 0 0 0 0 0 2 507174
-0.002527 -0.000008 0.120807 0.526829 0.007729 -0.807240 -0.062500 1 0 0 0 0 0 2 508172
-0.002527 -0.000008 0.120807 0.526825 0.007740 -0.807246 -0.062500 1 0 0 0 0 0 2 509172
-0.002527 -0.000008 0.120807 0.526828 0.007729 -0.807240 -0.062500 1 0 0 0 0 0 2 510202
-0.002527 -0.000008 0.120807 0.526829 0.007728 -0.807239 -0.062500 1 0 0 0 0 0 2 511196
-0.002527 -0.000008 0.120807 0.526838 0.007737 -0.807252 -0.062500 1 0 0 0 0 0 2 512182
-0.002527 -0.000008 0.120807 0.526830 0.007729 -0.807240 -0.062500 1 0 0 0 0 0 2 513180
-0.002527 -0.000008 0.120807 0.526826 0.007740 -0.807246 -0.062500 1 0 0 0 0 0 2 514197
-0.002527 -0.000008 0.120807 0.526829 0.007729 -0.807240 -0.062500 1 0 0 0 0 0 2 515181
-0.002527 -0.000008 0.120807 0.526825 0.007740 -0.807246 -0.062500 1 0 0 0 0 0 2 516195
-0.002527 -0.000008 0.120807 0.526828 0.007729 -0.807240 -0.062500 1 0 0 0 0 0 2 517180
-0.002527 -0.000008 0.120807 0.526838 0.007737 -0.807252 -0.062500 1 0 0 0 0 0 2 518194
-0.002527 -0.000008 0.120807 0.526830 0.007729 -0.807240 -0.062500 1 0 0 0 0 0 2 519183
-0.002527 -0.000008 0.120807 0.526829 0.007728 -0.807239 -0.062500 1 0 0 0 0 0 2 520198
-0.002527 -0.000008 0.120807 0.526826 0.007740 -0.807246 -0.062500 1 0 0 0 0 0 2 521178
-0.002527 -0.000008 0.120807 0.526829 0.007729 -0.807239 -0.062500 1 0 0 0 0 0 2 522196
-0.002527 -0.000008 0.120807 0.526830 0.007728 -0.807259 -0.062500 1 0 0 0 0 0 2 523181
-0.002527 -0.000008 0.120807 0.526829 0.007728 -0.807241 -0.062500 1 0 0 0 0 0 2 524123
-0.002527 -0.000008 0.120807 0.526829 0.007727 -0.807239 -0.062500 1 0 0 0 0 0 2 525113
-0.002527 -0.000008 0.120807 0.526826 0.007739 -0.807246 -0.062500 1 0 0 0 0 0 2 526121
-0.002527 -0.000008 0.120807 0.526828 0.007729 -0.807240 -0.062500 1 0 0 0 0 0 2 527113
-0.002527 -0.000008 0.120807 0.526825 0.007739 -0.807246 -0.062500 1 0 0 0 0 0 2 528122
-0.002527 -0.000008 0.120807 0.526828 0.007729 -0.807240 -0.062500 1 0 0 0 0 0 2 529113
-0.002527 -0.000008 0.120807 0.526837 0.007737 -0.807252 -0.062500 1 0 0 0 0 0 2 530114
-0.002527 -0.000008 0.120807 0.526830 0.007729 -0.807241 -0.062500 1 0 0 0 0 0 2 531123
-0.002527 -0.000008 0.120807 0.526826 0.007740 -0.807246 -0.062500 1 0 0 0 0 0 2 532113
-0.002527 -0.000008 0.120807 0.526829 0.007729 -0.807240 -0.062500 1 0 0 0 0 0 2 533122
-0.002527 -0.000008 0.120807 0.526829 0.007728 -0.807239 -0.062500 1 0 0 0 0 0 2 534113
-0.002527 -0.000008 0.120807 0.526825 0.007740 -0.807245 -0.062500 1 0 0 0 0 0 2 535121
-0.002527 -0.000008 0.120807 0.526841 0.007726 -0.807246 -0.062500 1 0 0 0 0 0 2 536113
-0.002527 -0.000008 0.120807 0.526827 0.007739 -0.807246 -0.062500 1 0 0 0 0 0 2 537122
-0.002527 -0.000008 0.120807 0.526829 0.007729 -0.807240 -0.062500 1 0 0 0 0 0 2 538129
-0.002527 -0.000008 0.120807 0.526826 0.007740 -0.807246 -0.062500 1 0 0 0 0 0 2 539126
-0.002527 -0.000008 0.120807 0.526829 0.007729 -0.807240 -0.062500 1 0 0 0 0 0 2 540125
-0.002527 -0.000008 0.120807 0.526825 0.007740 -0.807246 -0.062500 1 0 0 0 0 0 2 541119
-0.002527 -0.000008 0.120807 0.526841 0.007727 -0.807246 -0.062500 1 0 0 0 0 0 2 542122
-0.002508 -0.000012 0.120797 0.259856 0.070525 -0.669986 -0.062500 1 0 0 0 0 0 2 543126
-0.002498 -0.000014 0.120794 0.350846 0.049508 -0.736754 -0.062500 1 0 0 0 0 0 2 544128
-0.002494 -0.000016 0.120793 0.417979 0.033719 -0.771542 -0.062500 1 0 0 0 0 0 2 545130
-0.002491 -0.000016 0.120792 0.453436 0.025280 -0.784852 -0.062500 1 0 0 0 0 0 2 546123
-0.002490 -0.000016 0.120792 0.471260 0.021007 -0.789609 -0.062500 1 0 0 0 0 0 2 547150
-0.002490 -0.000017 0.120792 0.480134 0.018861 -0.791276 -0.062500 1 0 0 0 0 0 2 548142
-0.002489 -0.000017 0.120792 0.484574 0.017800 -0.791863 -0.062500 1 0 0 0 0 0 2 549262
-0.002489 -0.000017 0.120792 0.486788 0.017251 -0.792068 -0.062500 1 0 0 0 0 0 2 550141
-0.002489 -0.000017 0.120792 0.487891 0.016986 -0.792140 -0.062500 1 0 0 0 0 0 2 551140
-0.002489 -0.000017 0.120792 0.488433 0.016845 -0.792170 -0.062500 1 0 0 0 0 0 2 552265
-0.002489 -0.000017 0.120792 0.488709 0.016789 -0.792172 -0.062500 1 0 0 0 0 0 2 553269
-0.002489 -0.000017 0.120792 0.488856 0.016755 -0.792181 -0.062500 1 0 0 0 0 0 2 554123
-0.002489 -0.000017 0.120792 0.488916 0.016730 -0.792180 -0.062500 1 0 0 0 0 0 2 555244
-0.002489 -0.000017 0.120792 0.488954 0.016720 -0.792179 -0.062500 1 0 0 0 0 0 2 556264
-0.002489 -0.000017 0.120792 0.488965 0.016728 -0.792172 -0.062500 1 0 0 0 0 0 2 557268
-0.002489 -0.000017 0.120792 0.488977 0.016727 -0.792177 -0.062500 1 0 0 0 0 0 2 558137
-0.002489 -0.000017 0.120792 0.488981 0.016715 -0.792171 -0.062500 1 0 0 0 0 0 2 559265
-0.002489 -0.000017 0.120792 0.488990 0.016723 -0.792183 -0.062500 1 0 0 0 0 0 2 560143
-0.002489 -0.000017 0.120792 0.488995 0.016712 -0.792178 -0.062500 1 0 0 0 0 0 2 561265
-0.002489 -0.000017 0.120792 0.488971 0.016716 -0.792185 -0.062500 1 0 0 0 0 0 2 562263
-0.002489 -0.000017 0.120792 0.488992 0.016711 -0.792179 -0.062500 1 0 0 0 0 0 2 563203
-0.002489 -0.000017 0.120792 0.488982 0.016713 -0.792171 -0.062500 1 0 0 0 0 0 2 564329
-0.002489 -0.000017 0.120792 0.488990 0.016722 -0.792184 -0.062500 1 0 0 0 0 0 2 565346
-0.002489 -0.000017 0.120792 0.488994 0.016711 -0.792178 -0.062500 1 0 0 0 0 0 2 566316
-0.002489 -0.000017 0.120792 0.488979 0.016725 -0.792178 -0.062500 1 0 0 0 0 0 2 567337
-0.002489 -0.000017 0.120792 0.488993 0.016712 -0.792178 -0.062500 1 0 0 0 0 0 2 568296
-0.002489 -0.000017 0.120792 0.488979 0.016725 -0.792178 -0.062500 1 0 0 0 0 0 2 569317
-0.002489 -0.000017 0.120792 0.488993 0.016712 -0.792178 -0.062500 1 0 0 0 0 0 2 570196
-0.002489 -0.000017 0.120792 0.488995 0.016710 -0.792178 -0.062500 1 0 0 0 0 0 2 571300
-0.002489 -0.000017 0.120792 0.488979 0.016725 -0.792178 -0.062500 1 0 0 0 0 0 2 572320
-0.002489 -0.000017 0.120792 0.488993 0.016712 -0.792177 -0.062500 1 0 0 0 0 0 2 573296
-0.002489 -0.000017 0.120792 0.488979 0.016725 -0.792178 -0.062500 1 0 0 0 0 0 2 574169
-0.002489 -0.000017 0.120792 0.488993 0.016712 -0.792177 -0.062500 1 0 0 0 0 0 2 575173
-0.002489 -0.000017 0.120792 0.488979 0.016725 -0.792178 -0.062500 1 0 0 0 0 0 2 576295
-0.002489 -0.000017 0.120792 0.488993 0.016712 -0.792177 -0.062500 1 0 0 0 0 0 2 577320
-0.002489 -0.000017 0.120792 0.488991 0.016722 -0.792184 -0.062500 1 0 0 0 0 0 2 578331
-0.002489 -0.000017 0.120792 0.488982 0.016715 -0.792172 -0.062500 1 0 0 0 0 0 2 579326
-0.002489 -0.000017 0.120792 0.488994 0.016711 -0.792177 -0.062500 1 0 0 0 0 0 2 580324
-0.002489 -0.000017 0.120792 0.488971 0.016716 -0.792185 -0.062500 1 0 0 0 0 0 2 581327
-0.002489 -0.000017 0.120792 0.488992 0.016711 -0.792178 -0.062500 1 0 0 0 0 0 2 582193
-0.002489 -0.000017 0.120792 0.488991 0.016722 -0.792185 -0.062500 1 0 0 0 0 0 2 583333
-0.002489 -0.000017 0.120792 0.488982 0.016714 -0.792172 -0.062500 1 0 0 0 0 0 2 584320
-0.002489 -0.000017 0.120792 0.488990 0.016722 -0.792184 -0.062500 1 0 0 0 0 0 2 585296
-0.002489 -0.000017 0.120792 0.488982 0.016714 -0.792172 -0.062500 1 0 0 0 0 0 2 586168
-0.002489 -0.000017 0.120792 0.488993 0.016711 -0.792177 -0.062500 1 0 0 0 0 0 2 587173
-0.002489 -0.000017 0.120792 0.488991 0.016722 -0.792184 -0.062500 1 0 0 0 0 0 2 588295
-0.002489 -0.000017 0.120792 0.488982 0.016714 -0.792172 -0.062500 1 0 0 0 0 0 2 589194
-0.002489 -0.000017 0.120792 0.488990 0.016722 -0.792184 -0.062500 1 0 0 0 0 0 2 590295
-0.002489 -0.000017 0.120792 0.488982 0.016714 -0.792172 -0.062500 1 0 0 0 0 0 2 591320
-0.002489 -0.000017 0.120792 0.488990 0.016722 -0.792184 -0.062500 1 0 0 0 0 0 2 592286
-0.002489 -0.000017 0.120792 0.488982 0.016715 -0.792172 -0.062500 1 0 0 0 0 0 2 593303
-0.002489 -0.000017 0.120792 0.488990 0.016723 -0.792184 -0.062500 1 0 0 0 0 0 2 594318
-0.002489 -0.000017 0.120792 0.488994 0.016712 -0.792178 -0.062500 1 0 0 0 0 0 2 595304
-0.002489 -0.000017 0.120792 0.488983 0.016713 -0.792171 -0.062500 1 0 0 0 0 0 2 596334
-0.002489 -0.000017 0.120792 0.488990 0.016722 -0.792183 -0.062500 1 0 0 0 0 0 2 597318
-0.002489 -0.000017 0.120792 0.488982 0.016715 -0.792172 -0.062500 1 0 0 0 0 0 2 598301
-0.002489 -0.000017 0.120792 0.488990 0.016723 -0.792183 -0.062500 1 0 0 0 0 0 2 599317
-0.002489 -0.000017 0.120792 0.488995 0.016712 -0.792178 -0.062500 1 0 0 0 0 0 2 600178
-0.002489 -0.000017 0.120792 0.488971 0.016716 -0.792185 -0.062500 1 0 0 0 0 0 2 601317
-0.002489 -0.000017 0.120792 0.488992 0.016711 -0.792179 -0.062500 1 0 0 0 0 0 2 602301
-0.002489 -0.000017 0.120792 0.488982 0.016713 -0.792171 -0.062500 1 0 0 0 0 0 2 603318
-0.002489 -0.000017 0.120792 0.488990 0.016722 -0.792184 -0.062500 1 0 0 0 0 0 2 604301
-0.002489 -0.000017 0.120792 0.488982 0.016714 -0.792172 -0.062500 1 0 0 0 0 0 2 605317
-0.002489 -0.000017 0.120792 0.488990 0.016722 -0.792184 -0.062500 1 0 0 0 0 0 2 606176
-0.002489 -0.000017 0.120792 0.488994 0.016711 -0.792178 -0.062500 1 0 0 0 0 0 2 607249
-0.002489 -0.000017 0.120792 0.488979 0.016725 -0.792178 -0.062500 1 0 0 0 0 0 2 608235
-0.002489 -0.000017 0.120792 0.488993 0.016712 -0.792178 -0.062500 1 0 0 0 0 0 2 609244
-0.002489 -0.000017 0.120792 0.488982 0.016713 -0.792171 -0.062500 1 0 0 0 0 0 2 610235
-0.002489 -0.000017 0.120792 0.488990 0.016722 -0.792183 -0.062500 1 0 0 0 0 0 2 611244
-0.002489 -0.000017 0.120792 0.488994 0.016711 -0.792178 -0.062500 1 0 0 0 0 0 2 612236
-0.002489 -0.000017 0.120792 0.488979 0.016725 -0.792178 -0.062500 1 0 0 0 0 0 2 613236
-0.002489 -0.000017 0.120792 0.488993 0.016712 -0.792177 -0.062500 1 0 0 0 0 0 2 614244
-0.002489 -0.000017 0.120792 0.488979 0.016725 -0.792178 -0.062500 1 0 0 0 0 0 2 615235
-0.002489 -0.000017 0.120792 0.488993 0.016712 -0.792177 -0.062500 1 0 0 0 0 0 2 616244
-0.002489 -0.000017 0.120792 0.488995 0.016710 -0.792177 -0.062500 1 0 0 0 0 0 2 617235
-0.002489 -0.000017 0.120792 0.488980 0.016725 -0.792178 -0.062500 1 0 0 0 0 0 2 618243
-0.002489 -0.000017 0.120792 0.488993 0.016712 -0.792177 -0.062500 1 0 0 0 0 0 2 619236
-0.002489 -0.000017 0.120792 0.488971 0.016716 -0.792185 -0.062500 1 0 0 0 0 0 2 620243
-0.002489 -0.000017 0.120792 0.488992 0.016711 -0.792178 -0.062500 1 0 0 0 0 0 2 621246
-0.002489 -0.000017 0.120792 0.488978 0.016725 -0.792178 -0.062500 1 0 0 0 0 0 2 622254
-0.002489 -0.000017 0.120792 0.488993 0.016712 -0.792178 -0.062500 1 0 0 0 0 0 2 623124
-0.002489 -0.000017 0.120792 0.488994 0.016710 -0.792178 -0.062500 1 0 0 0 0 0 2 624249
-0.002489 -0.000017 0.120792 0.488979 0.016724 -0.792178 -0.062500 1 0 0 0 0 0 2 625252
-0.002489 -0.000017 0.120792 0.488993 0.016712 -0.792178 -0.062500 1 0 0 0 0 0 2 626236
-0.002489 -0.000017 0.120792 0.488979 0.016725 -0.792178 -0.062500 1 0 0 0 0 0 2 627256
-0.002489 -0.000017 0.120792 0.488993 0.016712 -0.792177 -0.062500 1 0 0 0 0 0 2 628254
-0.002489 -0.000017 0.120792 0.488991 0.016722 -0.792184 -0.062500 1 0 0 0 0 0 2 629250
-0.002489 -0.000017 0.120792 0.488982 0.016714 -0.792172 -0.062500 1 0 0 0 0 0 2 630244
-0.002489 -0.000017 0.120792 0.488990 0.016722 -0.792184 -0.062500 1 0 0 0 0 0 2 631253
-0.002489 -0.000017 0.120792 0.488982 0.016715 -0.792172 -0.062500 1 0 0 0 0 0 2 632250
-0.002489 -0.000017 0.120792 0.488993 0.016711 -0.792177 -0.062500 1 0 0 0 0 0 2 633251
-0.002489 -0.000017 0.120792 0.488991 0.016722 -0.792184 -0.062500 1 0 0 0 0 0 2 634249
-0.002489 -0.000017 0.120792 0.488983 0.016714 -0.792172 -0.062500 1 0 0 0 0 0 2 635251
-0.002489 -0.000017 0.120792 0.488990 0.016722 -0.792184 -0.062500 1 0 0 0 0 0 2 636224
-0.002489 -0.000017 0.120792 0.488982 0.016715 -0.792172 -0.062500 1 0 0 0 0 0 2 637257
-0.002489 -0.000017 0.120792 0.488990 0.016723 -0.792183 -0.062500 1 0 0 0 0 0 2 638254
-0.002489 -0.000017 0.120792 0.488982 0.016715 -0.792172 -0.062500 1 0 0 0 0 0 2 639251
-0.002489 -0.000017 0.120792 0.488982 0.016714 -0.792190 -0.062500 1 0 0 0 0 0 2 640251
-0.002489 -0.000017 0.120792 0.488993 0.016711 -0.792179 -0.062500 1 0 0 0 0 0 2 641249
-0.002494 0.000002 0.120782 0.563195 -0.238629 -0.644118 -0.062500 1 0 0 0 0 0 2 642252
-0.002497 0.000011 0.120778 0.539662 -0.152784 -0.716150 -0.062500 1 0 0 0 0 0 2 643222
-0.002498 0.000015 0.120777 0.521031 -0.088592 -0.753693 -0.062500 1 0 0 0 0 0 2 644250
-0.002499 0.000017 0.120776 0.510741 -0.054387 -0.768025 -0.062500 1 0 0 0 0 0 2 645250
-0.002500 0.000019 0.120776 0.505396 -0.037089 -0.773161 -0.062500 1 0 0 0 0 0 2 646251
-0.002500 0.000019 0.120776 0.502678 -0.028408 -0.774966 -0.062500 1 0 0 0 0 0 2 647254
-0.002500 0.000019 0.120776 0.501290 -0.024076 -0.775597 -0.062500 1 0 0 0 0 0 2 648221
-0.002500 0.000020 0.120776 0.500597 -0.021896 -0.775807 -0.062500 1 0 0 0 0 0 2 649250
-0.002500 0.000020 0.120776 0.500244 -0.020819 -0.775887 -0.062500 1 0 0 0 0 0 2 650246
-0.002500 0.000020 0.120776 0.500067 -0.020282 -0.775925 -0.062500 1 0 0 0 0 0 2 651237
-0.002500 0.000020 0.120776 0.499970 -0.020007 -0.775925 -0.062500 1 0 0 0 0 0 2 652252
-0.002500 0.000020 0.120776 0.499936 -0.019867 -0.775925 -0.062500 1 0 0 0 0 0 2 653220
-0.002500 0.000020 0.120776 0.499921 -0.019812 -0.775932 -0.062500 1 0 0 0 0 0 2 654250
-0.002500 0.000020 0.120776 0.499898 -0.019773 -0.775927 -0.062500 1 0 0 0 0 0 2 655250
-0.002500 0.000020 0.120776 0.499900 -0.019750 -0.775926 -0.062500 1 0 0 0 0 0 2 656250
-0.002500 0.000020 0.120776 0.499901 -0.019748 -0.775926 -0.062500 1 0 0 0 0 0 2 657249
-0.002500 0.000020 0.120776 0.499898 -0.019737 -0.775933 -0.062500 1 0 0 0 0 0 2 658249
-0.002500 0.000020 0.120776 0.499898 -0.019736 -0.775934 -0.062500 1 0 0 0 0 0 2 659251
-0.002500 0.000020 0.120776 0.499886 -0.019733 -0.775927 -0.062500 1 0 0 0 0 0 2 660249
-0.002500 0.000020 0.120776 0.499897 -0.019735 -0.775933 -0.062500 1 0 0 0 0 0 2 661240
-0.002500 0.000020 0.120776 0.499889 -0.019744 -0.775920 -0.062500 1 0 0 0 0 0 2 662236
-0.002500 0.000020 0.120776 0.499897 -0.019737 -0.775932 -0.062500 1 0 0 0 0 0 2 663325
-0.002500 0.000020 0.120776 0.499899 -0.019736 -0.775933 -0.062500 1 0 0 0 0 0 2 664314
-0.002500 0.000020 0.120776 0.499887 -0.019733 -0.775927 -0.062500 1 0 0 0 0 0 2 665326
-0.002500 0.000020 0.120776 0.499897 -0.019735 -0.775933 -0.062500 1 0 0 0 0 0 2 666293
-0.002500 0.000020 0.120776 0.499886 -0.019732 -0.775927 -0.062500 1 0 0 0 0 0 2 667295
-0.002500 0.000020 0.120776 0.499897 -0.019735 -0.775933 -0.062500 1 0 0 0 0 0 2 668321
-0.002500 0.000020 0.120776 0.499899 -0.019735 -0.775934 -0.062500 1 0 0 0 0 0 2 669349
-0.002500 0.000020 0.120776 0.499890 -0.019744 -0.775920 -0.062500 1 0 0 0 0 0 2 670292
-0.002500 0.000020 0.120776 0.499890 -0.019745 -0.775939 -0.062500 1 0 0 0 0 0 2 671294
-0.002500 0.000020 0.120776 0.499885 -0.019734 -0.775928 -0.062500 1 0 0 0 0 0 2 672291
-0.002500 0.000020 0.120776 0.499897 -0.019735 -0.775933 -0.062500 1 0 0 0 0 0 2 673291
-0.002500 0.000020 0.120776 0.499886 -0.019733 -0.775927 -0.062500 1 0 0 0 0 0 2 674321
-0.002500 0.000020 0.120776 0.499897 -0.019735 -0.775933 -0.062500 1 0 0 0 0 0 2 675318
-0.002500 0.000020 0.120776 0.499902 -0.019747 -0.775927 -0.062500 1 0 0 0 0 0 2 676301
-0.002500 0.000020 0.120776 0.499887 -0.019734 -0.775927 -0.062500 1 0 0 0 0 0 2 677313
-0.002500 0.000020 0.120776 0.499897 -0.019736 -0.775933 -0.062500 1 0 0 0 0 0 2 678298
-0.002500 0.000020 0.120776 0.499886 -0.019733 -0.775927 -0.062500 1 0 0 0 0 0 2 679248
-0.002500 0.000020 0.120776 0.499897 -0.019735 -0.775933 -0.062500 1 0 0 0 0 0 2 680242
-0.002500 0.000020 0.120776 0.499898 -0.019735 -0.775934 -0.062500 1 0 0 0 0 0 2 681233
-0.002500 0.000020 0.120776 0.499886 -0.019732 -0.775927 -0.062500 1 0 0 0 0 0 2 682241
-0.002500 0.000020 0.120776 0.499897 -0.019735 -0.775933 -0.062500 1 0 0 0 0 0 2 683233
-0.002500 0.000020 0.120776 0.499890 -0.019744 -0.775920 -0.062500 1 0 0 0 0 0 2 684241
-0.002500 0.000020 0.120776 0.499898 -0.019736 -0.775932 -0.062500 1 0 0 0 0 0 2 685232
-0.002500 0.000020 0.120776 0.499899 -0.019736 -0.775933 -0.062500 1 0 0 0 0 0 2 686241
-0.002500 0.000020 0.120776 0.499887 -0.019732 -0.775927 -0.062500 1 0 0 0 0 0 2 687232
-0.002500 0.000020 0.120776 0.499889 -0.019744 -0.775940 -0.062500 1 0 0 0 0 0 2 688241
-0.002500 0.000020 0.120776 0.499885 -0.019734 -0.775928 -0.062500 1 0 0 0 0 0 2 689233
-0.002500 0.000020 0.120776 0.499900 -0.019747 -0.775926 -0.062500 1 0 0 0 0 0 2 690241
-0.002500 0.000020 0.120776 0.499886 -0.019734 -0.775927 -0.062500 1 0 0 0 0 0 2 691233
-0.002500 0.000020 0.120776 0.499897 -0.019736 -0.775933 -0.062500 1 0 0 0 0 0 2 692241
-0.002500 0.000020 0.120776 0.499898 -0.019736 -0.775934 -0.062500 1 0 0 0 0 0 2 693232
-0.002500 0.000020 0.120776 0.499886 -0.019733 -0.775927 -0.062500 1 0 0 0 0 0 2 694241
-0.002500 0.000020 0.120776 0.499897 -0.019735 -0.775933 -0.062500 1 0 0 0 0 0 2 695233
-0.002500 0.000020 0.120776 0.499886 -0.019732 -0.775927 -0.062500 1 0 0 0 0 0 2 696240
-0.002500 0.000020 0.120776 0.499897 -0.019735 -0.775933 -0.062500 1 0 0 0 0 0 2 697244
-0.002500 0.000020 0.120776 0.499902 -0.019747 -0.775927 -0.062500 1 0 0 0 0 0 2 698247
-0.002500 0.000020 0.120776 0.499887 -0.019734 -0.775927 -0.062500 1 0 0 0 0 0 2 699245
-0.002500 0.000020 0.120776 0.499897 -0.019735 -0.775933 -0.062500 1 0 0 0 0 0 2 700249
-0.002500 0.000020 0.120776 0.499886 -0.019733 -0.775927 -0.062500 1 0 0 0 0 0 2 701494
-0.002500 0.000020 0.120776 0.499897 -0.019735 -0.775933 -0.062500 1 0 0 0 0 0 2 702254
-0.002500 0.000020 0.120776 0.499899 -0.019735 -0.775934 -0.062500 1 0 0 0 0 0 2 703253
-0.002500 0.000020 0.120776 0.499890 -0.019744 -0.775921 -0.062500 1 0 0 0 0 0 2 704250
-0.002500 0.000020 0.120776 0.499898 -0.019737 -0.775932 -0.062500 1 0 0 0 0 0 2 705225
-0.002500 0.000020 0.120776 0.499886 -0.019733 -0.775927 -0.062500 1 0 0 0 0 0 2 706250
-0.002500 0.000020 0.120776 0.499889 -0.019744 -0.775940 -0.062500 1 0 0 0 0 0 2 707220
-0.002500 0.000020 0.120776 0.499885 -0.019734 -0.775928 -0.062500 1 0 0 0 0 0 2 708247
-0.002500 0.000020 0.120776 0.499897 -0.019735 -0.775933 -0.062500 1 0 0 0 0 0 2 709248
-0.002500 0.000020 0.120776 0.499898 -0.019736 -0.775934 -0.062500 1 0 0 0 0 0 2 710252
-0.002500 0.000020 0.120776 0.499889 -0.019745 -0.775921 -0.062500 1 0 0 0 0 0 2 711251
-0.002500 0.000020 0.120776 0.499897 -0.019737 -0.775932 -0.062500 1 0 0 0 0 0 2 712252
-0.002500 0.000020 0.120776 0.499886 -0.019733 -0.775927 -0.062500 1 0 0 0 0 0 2 713256
-0.002500 0.000020 0.120776 0.499897 -0.019735 -0.775933 -0.062500 1 0 0 0 0 0 2 714249
-0.002500 0.000020 0.120776 0.499898 -0.019736 -0.775934 -0.062500 1 0 0 0 0 0 2 715250
-0.002500 0.000020 0.120776 0.499886 -0.019733 -0.775928 -0.062500 1 0 0 0 0 0 2 716248
-0.002500 0.000020 0.120776 0.499897 -0.019735 -0.775933 -0.062500 1 0 0 0 0 0 2 717218
-0.002500 0.000020 0.120776 0.499889 -0.019744 -0.775921 -0.062500 1 0 0 0 0 0 2 718247
-0.002500 0.000020 0.120776 0.499897 -0.019737 -0.775932 -0.062500 1 0 0 0 0 0 2 719250
-0.002500 0.000020 0.120776 0.499899 -0.019736 -0.775933 -0.062500 1 0 0 0 0 0 2 720219
-0.002500 0.000020 0.120776 0.499887 -0.019733 -0.775927 -0.062500 1 0 0 0 0 0 2 721248
-0.002500 0.000020 0.120776 0.499897 -0.019735 -0.775933 -0.062500 1 0 0 0 0 0 2 722247
-0.002500 0.000020 0.120776 0.499886 -0.019732 -0.775927 -0.062500 1 0 0 0 0 0 2 723249
-0.002500 0.000020 0.120776 0.499897 -0.019735 -0.775933 -0.062500 1 0 0 0 0 0 2 724249
-0.002500 0.000020 0.120776 0.499886 -0.019732 -0.775927 -0.062500 1 0 0 0 0 0 2 725247
-0.002500 0.000020 0.120776 0.499901 -0.019746 -0.775926 -0.062500 1 0 0 0 0 0 2 726246
-0.002500 0.000020 0.120776 0.499891 -0.019746 -0.775940 -0.062500 1 0 0 0 0 0 2 727248
-0.002500 0.000020 0.120776 0.499885 -0.019734 -0.775928 -0.062500 1 0 0 0 0 0 2 728248
-0.002500 0.000020 0.120776 0.499897 -0.019736 -0.775933 -0.062500 1 0 0 0 0 0 2 729248
-0.002500 0.000020 0.120776 0.499886 -0.019733 -0.775927 -0.062500 1 0 0 0 0 0 2 730245
-0.002500 0.000020 0.120776 0.499897 -0.019735 -0.775933 -0.062500 1 0 0 0 0 0 2 731246
-0.002500 0.000020 0.120776 0.499902 -0.019747 -0.775927 -0.062500 1 0 0 0 0 0 2 732248
-0.002500 0.000020 0.120776 0.499887 -0.019734 -0.775927 -0.062500 1 0 0 0 0 0 2 733248
-0.002500 0.000020 0.120776 0.499897 -0.019736 -0.775933 -0.062500 1 0 0 0 0 0 2 734246
-0.002500 0.000020 0.120776 0.499886 -0.019733 -0.775927 -0.062500 1 0 0 0 0 0 2 735249
-0.002500 0.000020 0.120776 0.499897 -0.019735 -0.775933 -0.062500 1 0 0 0 0 0 2 736230
-0.002500 0.000020 0.120776 0.499898 -0.019735 -0.775934 -0.062500 1 0 0 0 0 0 2 737245
-0.002500 0.000020 0.120776 0.499886 -0.019733 -0.775928 -0.062500 1 0 0 0 0 0 2 738246
-0.002500 0.000020 0.120776 0.499897 -0.019735 -0.775933 -0.062500 1 0 0 0 0 0 2 739249
-0.002500 0.000020 0.120776 0.499890 -0.019744 -0.775921 -0.062500 1 0 0 0 0 0 2 740248
-0.002500 0.000020 0.120776 0.499898 -0.019737 -0.775932 -0.062500 1 0 0 0 0 0 2 741246
-0.002500 0.000020 0.120776 0.499886 -0.019733 -0.775927 -0.062500 1 0 0 0 0 0 2 742247
-0.002500 0.000020 0.120776 0.499897 -0.019735 -0.775933 -0.062500 1 0 0 0 0 0 2 743245
-0.002500 0.000020 0.120776 0.499899 -0.019735 -0.775933 -0.062500 1 0 0 0 0 0 2 744218
-0.002500 0.000020 0.120776 0.499887 -0.019732 -0.775927 -0.062500 1 0 0 0 0 0 2 745248
-0.002500 0.000020 0.120776 0.499897 -0.019735 -0.775933 -0.062500 1 0 0 0 0 0 2 746246
-0.002500 0.000020 0.120776 0.499890 -0.019744 -0.775920 -0.062500 1 0 0 0 0 0 2 747248
-0.002500 0.000020 0.120776 0.499889 -0.019745 -0.775939 -0.062500 1 0 0 0 0 0 2 748247
-0.002500 0.000020 0.120776 0.499897 -0.019737 -0.775934 -0.062500 1 0 0 0 0 0 2 749241
-0.002500 0.000020 0.120776 0.499886 -0.019733 -0.775928 -0.062500 1 0 0 0 0 0 2 750231
-0.002500 0.000020 0.120776 0.499897 -0.019735 -0.775933 -0.062500 1 0 0 0 0 0 2 751314
-0.002500 0.000020 0.120776 0.499886 -0.019733 -0.775928 -0.062500 1 0 0 0 0 0 2 752298
-0.002500 0.000020 0.120776 0.499897 -0.019735 -0.775933 -0.062500 1 0 0 0 0 0 2 753313
-0.002500 0.000020 0.120776 0.499889 -0.019744 -0.775921 -0.062500 1 0 0 0 0 0 2 754297
-0.002500 0.000020 0.120776 0.499897 -0.019737 -0.775932 -0.062500 1 0 0 0 0 0 2 755311
-0.002500 0.000020 0.120776 0.499898 -0.019736 -0.775933 -0.062500 1 0 0 0 0 0 2 756296
-0.002500 0.000020 0.120776 0.499886 -0.019733 -0.775927 -0.062500 1 0 0 0 0 0 2 757311
-0.002500 0.000020 0.120776 0.499897 -0.019735 -0.775933 -0.062500 1 0 0 0 0 0 2 758295
-0.002500 0.000020 0.120776 0.499886 -0.019732 -0.775927 -0.062500 1 0 0 0 0 0 2 759311
-0.002500 0.000020 0.120776 0.499897 -0.019735 -0.775933 -0.062500 1 0 0 0 0 0 2 760295
-0.002500 0.000020 0.120776 0.499902 -0.019747 -0.775927 -0.062500 1 0 0 0 0 0 2 761313
-0.002500 0.000020 0.120776 0.499887 -0.019734 -0.775926 -0.062500 1 0 0 0 0 0 2 762296
-0.002500 0.000020 0.120776 0.499897 -0.019735 -0.775933 -0.062500 1 0 0 0 0 0 2 763244
-0.002500 0.000020 0.120776 0.499886 -0.019732 -0.775927 -0.062500 1 0 0 0 0 0 2 764240
-0.002500 0.000020 0.120776 0.499897 -0.019735 -0.775933 -0.062500 1 0 0 0 0 0 2 765230
-0.002500 0.000020 0.120776 0.499899 -0.019735 -0.775933 -0.062500 1 0 0 0 0 0 2 766246
-0.002500 0.000020 0.120776 0.499887 -0.019732 -0.775927 -0.062500 1 0 0 0 0 0 2 767230
-0.002500 0.000020 0.120776 0.499893 -0.019755 -0.775933 -0.062500 1 0 0 0 0 0 2 768239
-0.002500 0.000020 0.120776 0.499886 -0.019735 -0.775927 -0.062500 1 0 0 0 0 0 2 769230
-0.002500 0.000020 0.120776 0.499897 -0.019736 -0.775933 -0.062500 1 0 0 0 0 0 2 770239
-0.002500 0.000020 0.120776 0.499886 -0.019733 -0.775927 -0.062500 1 0 0 0 0 0 2 771231
-0.002500 0.000020 0.120776 0.499897 -0.019735 -0.775933 -0.062500 1 0 0 0 0 0 2 772239
-0.002500 0.000020 0.120776 0.499898 -0.019735 -0.775934 -0.062500 1 0 0 0 0 0 2 773229
-0.002500 0.000020 0.120776 0.499886 -0.019732 -0.775928 -0.062500 1 0 0 0 0 0 2 774238
-0.002500 0.000020 0.120776 0.499900 -0.019747 -0.775926 -0.062500 1 0 0 0 0 0 2 775232
-0.002500 0.000020 0.120776 0.499886 -0.019734 -0.775926 -0.062500 1 0 0 0 0 0 2 776240
-0.002500 0.000020 0.120776 0.499897 -0.019736 -0.775933 -0.062500 1 0 0 0 0 0 2 777234
-0.002500 0.000020 0.120776 0.499898 -0.019736 -0.775933 -0.062500 1 0 0 0 0 0 2 778235
-0.002500 0.000020 0.120776 0.499886 -0.019733 -0.775927 -0.062500 1 0 0 0 0 0 2 779232
-0.002500 0.000020 0.120776 0.499897 -0.019735 -0.775933 -0.062500 1 0 0 0 0 0 2 780239
-0.002500 0.000020 0.120776 0.499886 -0.019732 -0.775927 -0.062500 1 0 0 0 0 0 2 781225
-0.002500 0.000020 0.120776 0.499901 -0.019747 -0.775926 -0.062500 1 0 0 0 0 0 2 782247
-0.002500 0.000020 0.120776 0.499899 -0.019737 -0.775933 -0.062500 1 0 0 0 0 0 2 783247
-0.002500 0.000020 0.120776 0.499887 -0.019733 -0.775927 -0.062500 1 0 0 0 0 0 2 784217
-0.002500 0.000020 0.120776 0.499898 -0.019735 -0.775933 -0.062500 1 0 0 0 0 0 2 785235
-0.002500 0.000020 0.120776 0.499886 -0.019732 -0.775927 -0.062500 1 0 0 0 0 0 2 786247
-0.002500 0.000020 0.120776 0.499889 -0.019744 -0.775940 -0.062500 1 0 0 0 0 0 2 787260
-0.002500 0.000020 0.120776 0.499885 -0.019733 -0.775928 -0.062500 1 0 0 0 0 0 2 788256
-0.002500 0.000020 0.120776 0.499900 -0.019747 -0.775926 -0.062500 1 0 0 0 0 0 2 789249
-0.002500 0.000020 0.120776 0.499899 -0.019737 -0.775933 -0.062500 1 0 0 0 0 0 2 790260
-0.002500 0.000020 0.120776 0.499886 -0.019733 -0.775927 -0.062500 1 0 0 0 0 0 2 791262
-0.002500 0.000020 0.120776 0.499897 -0.019735 -0.775933 -0.062500 1 0 0 0 0 0 2 792259
-0.002500 0.000020 0.120776 0.499886 -0.019733 -0.775927 -0.062500 1 0 0 0 0 0 2 793254
-0.002500 0.000020 0.120776 0.499897 -0.019735 -0.775933 -0.062500 1 0 0 0 0 0 2 794234
-0.002500 0.000020 0.120776 0.499898 -0.019735 -0.775934 -0.062500 1 0 0 0 0 0 2 795257
-0.002500 0.000020 0.120776 0.499890 -0.019744 -0.775921 -0.062500 1 0 0 0 0 0 2 796253
-0.002500 0.000020 0.120776 0.499898 -0.019737 -0.775932 -0.062500 1 0 0 0 0 0 2 797258
-0.002500 0.000020 0.120776 0.499886 -0.019733 -0.775927 -0.062500 1 0 0 0 0 0 2 798256
-0.002500 0.000020 0.120776 0.499897 -0.019735 -0.775933 -0.062500 1 0 0 0 0 0 2 799258
-0.002500 0.000020 0.120776 0.499899 -0.019735 -0.775934 -0.062500 1 0 0 0 0 0 2 800255
-0.002500 0.000020 0.120776 0.499887 -0.019732 -0.775927 -0.062500 1 0 0 0 0 0 2 801255
-0.002500 0.000020 0.120776 0.499897 -0.019735 -0.775933 -0.062500 1 0 0 0 0 0 2 802252
-0.002500 0.000020 0.120776 0.499890 -0.019744 -0.775920 -0.062500 1 0 0 0 0 0 2 803256
-0.002500 0.000020 0.120776 0.499898 -0.019736 -0.775932 -0.062500 1 0 0 0 0 0 2 804255
-0.002500 0.000020 0.120776 0.499899 -0.019736 -0.775933 -0.062500 1 0 0 0 0 0 2 805248
-0.002500 0.000020 0.120776 0.499878 -0.019742 -0.775934 -0.062500 1 0 0 0 0 0 2 806253
-0.002500 0.000020 0.120776 0.499896 -0.019736 -0.775934 -0.062500 1 0 0 0 0 0 2 807239
-0.002500 0.000020 0.120776 0.499886 -0.019733 -0.775928 -0.062500 1 0 0 0 0 0 2 808254
-0.002500 0.000020 0.120776 0.499897 -0.019735 -0.775933 -0.062500 1 0 0 0 0 0 2 809255
-0.002500 0.000020 0.120776 0.499889 -0.019744 -0.775921 -0.062500 1 0 0 0 0 0 2 810252
-0.002500 0.000020 0.120776 0.499897 -0.019737 -0.775932 -0.062500 1 0 0 0 0 0 2 811256
-0.002500 0.000020 0.120776 0.499898 -0.019736 -0.775933 -0.062500 1 0 0 0 0 0 2 812253
-0.002500 0.000020 0.120776 0.499886 -0.019733 -0.775927 -0.062500 1 0 0 0 0 0 2 813254
-0.002500 0.000020 0.120776 0.499897 -0.019735 -0.775933 -0.062500 1 0 0 0 0 0 2 814251
-0.002500 0.000020 0.120776 0.499886 -0.019733 -0.775927 -0.062500 1 0 0 0 0 0 2 815262
-0.002500 0.000020 0.120776 0.499897 -0.019735 -0.775933 -0.062500 1 0 0 0 0 0 2 816248
-0.002500 0.000020 0.120776 0.499889 -0.019744 -0.775920 -0.062500 1 0 0 0 0 0 2 817256
-0.002500 0.000020 0.120776 0.499897 -0.019737 -0.775932 -0.062500 1 0 0 0 0 0 2 818258
-0.002500 0.000020 0.120776 0.499898 -0.019736 -0.775933 -0.062500 1 0 0 0 0 0 2 819256
-0.002500 0.000020 0.120776 0.499886 -0.019733 -0.775927 -0.062500 1 0 0 0 0 0 2 820254
-0.002500 0.000020 0.120776 0.499897 -0.019735 -0.775933 -0.062500 1 0 0 0 0 0 2 821254
-0.002500 0.000020 0.120776 0.499886 -0.019732 -0.775927 -0.062500 1 0 0 0 0 0 2 822257
-0.002500 0.000020 0.120776 0.499897 -0.019735 -0.775933 -0.062500 1 0 0 0 0 0 2 823254
-0.002500 0.000020 0.120776 0.499898 -0.019735 -0.775934 -0.062500 1 0 0 0 0 0 2 824254
-0.002500 0.000020 0.120776 0.499890 -0.019744 -0.775920 -0.062500 1 0 0 0 0 0 2 825254
-0.002500 0.000020 0.120776 0.499889 -0.019745 -0.775939 -0.062500 1 0 0 0 0 0 2 826256
-0.002500 0.000020 0.120776 0.499885 -0.019734 -0.775928 -0.062500 1 0 0 0 0 0 2 827236
-0.002500 0.000020 0.120776 0.499897 -0.019736 -0.775933 -0.062500 1 0 0 0 0 0 2 828251
-0.002500 0.000020 0.120776 0.499898 -0.019736 -0.775934 -0.062500 1 0 0 0 0 0 2 829242
-0.002500 0.000020 0.120776 0.499886 -0.019733 -0.775928 -0.062500 1 0 0 0 0 0 2 830249
-0.002500 0.000020 0.120776 0.499900 -0.019747 -0.775926 -0.062500 1 0 0 0 0 0 2 831253
-0.002500 0.000020 0.120776 0.499886 -0.019734 -0.775927 -0.062500 1 0 0 0 0 0 2 832241
-0.002500 0.000020 0.120776 0.499897 -0.019736 -0.775933 -0.062500 1 0 0 0 0 0 2 833249
-0.002500 0.000020 0.120776 0.499898 -0.019736 -0.775934 -0.062500 1 0 0 0 0 0 2 834241
-0.002500 0.000020 0.120776 0.499886 -0.019733 -0.775927 -0.062500 1 0 0 0 0 0 2 835229
-0.002500 0.000020 0.120776 0.499897 -0.019735 -0.775933 -0.062500 1 0 0 0 0 0 2 836236
-0.002500 0.000020 0.120776 0.499886 -0.019732 -0.775927 -0.062500 1 0 0 0 0 0 2 837227
-0.002500 0.000020 0.120776 0.499897 -0.019735 -0.775933 -0.062500 1 0 0 0 0 0 2 838235
-0.002500 0.000020 0.120776 0.499889 -0.019744 -0.775920 -0.062500 1 0 0 0 0 0 2 839228
-0.002500 0.000020 0.120776 0.499897 -0.019736 -0.775932 -0.062500 1 0 0 0 0 0 2 840236
-0.002500 0.000020 0.120776 0.499899 -0.019736 -0.775933 -0.062500 1 0 0 0 0 0 2 841227
-0.002500 0.000020 0.120776 0.499887 -0.019733 -0.775927 -0.062500 1 0 0 0 0 0 2 842236
-0.002500 0.000020 0.120776 0.499897 -0.019735 -0.775933 -0.062500 1 0 0 0 0 0 2 843228
-0.002500 0.000020 0.120776 0.499886 -0.019732 -0.775927 -0.062500 1 0 0 0 0 0 2 844236
-0.002500 0.000020 0.120776 0.499897 -0.019735 -0.775933 -0.062500 1 0 0 0 0 0 2 845227
-0.002500 0.000020 0.120776 0.499902 -0.019747 -0.775927 -0.062500 1 0 0 0 0 0 2 846236
-0.002500 0.000020 0.120776 0.499879 -0.019743 -0.775933 -0.062500 1 0 0 0 0 0 2 847237
-0.002500 0.000020 0.120776 0.499896 -0.019737 -0.775934 -0.062500 1 0 0 0 0 0 2 848236
-0.002500 0.000020 0.120776 0.499886 -0.019733 -0.775927 -0.062500 1 0 0 0 0 0 2 849234
-0.002500 0.000020 0.120776 0.499897 -0.019735 -0.775933 -0.062500 1 0 0 0 0 0 2 850237
-0.002500 0.000020 0.120776 0.499886 -0.019733 -0.775927 -0.062500 1 0 0 0 0 0 2 851236
-0.002500 0.000020 0.120776 0.499897 -0.019735 -0.775933 -0.062500 1 0 0 0 0 0 2 852219
-0.002500 0.000020 0.120776 0.499902 -0.019747 -0.775927 -0.062500 1 0 0 0 0 0 2 853244
-0.002500 0.000020 0.120776 0.499887 -0.019734 -0.775927 -0.062500 1 0 0 0 0 0 2 854219
-0.002500 0.000020 0.120776 0.499897 -0.019736 -0.775933 -0.062500 1 0 0 0 0 0 2 855251
-0.002500 0.000020 0.120776 0.499886 -0.019733 -0.775927 -0.062500 1 0 0 0 0 0 2 856216
-0.002500 0.000020 0.120776 0.499897 -0.019735 -0.775933 -0.062500 1 0 0 0 0 0 2 857244
-0.002500 0.000020 0.120776 0.499898 -0.019735 -0.775934 -0.062500 1 0 0 0 0 0 2 858243
-0.002500 0.000020 0.120776 0.499890 -0.019744 -0.775921 -0.062500 1 0 0 0 0 0 2 859244
-0.002500 0.000020 0.120776 0.499898 -0.019737 -0.775932 -0.062500 1 0 0 0 0 0 2 860243
-0.002500 0.000020 0.120776 0.499886 -0.019733 -0.775927 -0.062500 1 0 0 0 0 0 2 861242
-0.002500 0.000020 0.120776 0.499897 -0.019735 -0.775933 -0.062500 1 0 0 0 0 0 2 862214
-0.002500 0.000020 0.120776 0.499899 -0.019735 -0.775933 -0.062500 1 0 0 0 0 0 2 863249
-0.002500 0.000020 0.120776 0.499887 -0.019732 -0.775927 -0.062500 1 0 0 0 0 0 2 864239
-0.002500 0.000020 0.120776 0.499889 -0.019744 -0.775940 -0.062500 1 0 0 0 0 0 2 865244
-0.002500 0.000020 0.120776 0.499888 -0.019745 -0.775921 -0.062500 1 0 0 0 0 0 2 866248
-0.002500 0.000020 0.120776 0.499897 -0.019737 -0.775932 -0.062500 1 0 0 0 0 0 2 867243
-0.002500 0.000020 0.120776 0.499886 -0.019733 -0.775927 -0.062500 1 0 0 0 0 0 2 868244
-0.002500 0.000020 0.120776 0.499897 -0.019736 -0.775933 -0.062500 1 0 0 0 0 0 2 869245
-0.002500 0.000020 0.120776 0.499898 -0.019736 -0.775934 -0.062500 1 0 0 0 0 0 2 870212
-0.002500 0.000020 0.120776 0.499886 -0.019733 -0.775928 -0.062500 1 0 0 0 0 0 2 871248
-0.002500 0.000020 0.120776 0.499897 -0.019735 -0.775933 -0.062500 1 0 0 0 0 0 2 872244
-0.002500 0.000020 0.120776 0.499889 -0.019744 -0.775921 -0.062500 1 0 0 0 0 0 2 873242
-0.002500 0.000020 0.120776 0.499897 -0.019737 -0.775932 -0.062500 1 0 0 0 0 0 2 874230
-0.002500 0.000020 0.120776 0.499899 -0.019736 -0.775933 -0.062500 1 0 0 0 0 0 2 875267
-0.002500 0.000020 0.120776 0.499886 -0.019733 -0.775927 -0.062500 1 0 0 0 0 0 2 876242
-0.002500 0.000020 0.120776 0.499897 -0.019735 -0.775933 -0.062500 1 0 0 0 0 0 2 877245
-0.002500 0.000020 0.120776 0.499886 -0.019732 -0.775927 -0.062500 1 0 0 0 0 0 2 878240
-0.002500 0.000020 0.120776 0.499897 -0.019735 -0.775933 -0.062500 1 0 0 0 0 0 2 879312
-0.002500 0.000020 0.120776 0.499899 -0.019735 -0.775934 -0.062500 1 0 0 0 0 0 2 880365
-0.002500 0.000020 0.120776 0.499890 -0.019744 -0.775921 -0.062500 1 0 0 0 0 0 2 881307
-0.002500 0.000020 0.120776 0.499898 -0.019736 -0.775932 -0.062500 1 0 0 0 0 0 2 882318
-0.002500 0.000020 0.120776 0.499886 -0.019733 -0.775927 -0.062500 1 0 0 0 0 0 2 883314
-0.002500 0.000020 0.120776 0.499889 -0.019744 -0.775940 -0.062500 1 0 0 0 0 0 2 884286
-0.002500 0.000020 0.120776 0.499885 -0.019734 -0.775928 -0.062500 1 0 0 0 0 0 2 885286
-0.002500 0.000020 0.120776 0.499897 -0.019735 -0.775933 -0.062500 1 0 0 0 0 0 2 886287
-0.002500 0.000020 0.120776 0.499898 -0.019735 -0.775934 -0.062500 1 0 0 0 0 0 2 887286
-0.002500 0.000020 0.120776 0.499889 -0.019744 -0.775921 -0.062500 1 0 0 0 0 0 2 888284
-0.002500 0.000020 0.120776 0.499897 -0.019737 -0.775932 -0.062500 1 0 0 0 0 0 2 889321
-0.002500 0.000020 0.120776 0.499886 -0.019733 -0.775927 -0.062500 1 0 0 0 0 0 2 890296
-0.002500 0.000020 0.120776 0.499897 -0.019735 -0.775933 -0.062500 1 0 0 0 0 0 2 891323
-0.002500 0.000020 0.120776 0.499898 -0.019736 -0.775934 -0.062500 1 0 0 0 0 0 2 892314
-0.002500 0.000020 0.120776 0.499886 -0.019733 -0.775928 -0.062500 1 0 0 0 0 0 2 893296
-0.002500 0.000020 0.120776 0.499897 -0.019735 -0.775933 -0.062500 1 0 0 0 0 0 2 894318
-0.002500 0.000020 0.120776 0.499889 -0.019744 -0.775921 -0.062500 1 0 0 0 0 0 2 895291
-0.002500 0.000020 0.120776 0.499897 -0.019737 -0.775932 -0.062500 1 0 0 0 0 0 2 896315
-0.002500 0.000020 0.120776 0.499899 -0.019736 -0.775933 -0.062500 1 0 0 0 0 0 2 897309
-0.002500 0.000020 0.120776 0.499887 -0.019733 -0.775927 -0.062500 1 0 0 0 0 0 2 898312
-0.002500 0.000020 0.120776 0.499897 -0.019735 -0.775933 -0.062500 1 0 0 0 0 0 2 899287
-0.002500 0.000020 0.120776 0.499886 -0.019732 -0.775927 -0.062500 1 0 0 0 0 0 2 900284
-0.002500 0.000020 0.120776 0.499897 -0.019735 -0.775933 -0.062500 1 0 0 0 0 0 2 901284
-0.002500 0.000020 0.120776 0.499890 -0.019744 -0.775920 -0.062500 1 0 0 0 0 0 2 902284
-0.002500 0.000020 0.120776 0.499889 -0.019745 -0.775939 -0.062500 1 0 0 0 0 0 2 903285
-0.002500 0.000020 0.120776 0.499897 -0.019737 -0.775934 -0.062500 1 0 0 0 0 0 2 904307
-0.002500 0.000020 0.120776 0.499886 -0.019733 -0.775928 -0.062500 1 0 0 0 0 0 2 905294
-0.002500 0.000020 0.120776 0.499897 -0.019735 -0.775933 -0.062500 1 0 0 0 0 0 2 906307
-0.002500 0.000020 0.120776 0.499886 -0.019733 -0.775928 -0.062500 1 0 0 0 0 0 2 907294
-0.002500 0.000020 0.120776 0.499897 -0.019735 -0.775933 -0.062500 1 0 0 0 0 0 2 908305
-0.002500 0.000020 0.120776 0.499889 -0.019744 -0.775921 -0.062500 1 0 0 0 0 0 2 909292
-0.002500 0.000020 0.120776 0.499897 -0.019737 -0.775932 -0.062500 1 0 0 0 0 0 2 910308
-0.002500 0.000020 0.120776 0.499898 -0.019736 -0.775933 -0.062500 1 0 0 0 0 0 2 911291
-0.002500 0.000020 0.120776 0.499886 -0.019733 -0.775927 -0.062500 1 0 0 0 0 0 2 912306
-0.002500 0.000020 0.120776 0.499897 -0.019735 -0.775933 -0.062500 1 0 0 0 0 0 2 913289
-0.002500 0.000020 0.120776 0.499886 -0.019732 -0.775927 -0.062500 1 0 0 0 0 0 2 914289
-0.002500 0.000020 0.120776 0.499897 -0.019735 -0.775933 -0.062500 1 0 0 0 0 0 2 915309
-0.002500 0.000020 0.120776 0.499902 -0.019747 -0.775927 -0.062500 1 0 0 0 0 0 2 916290
-0.002500 0.000020 0.120776 0.499887 -0.019734 -0.775926 -0.062500 1 0 0 0 0 0 2 917305
-0.002500 0.000020 0.120776 0.499897 -0.019735 -0.775933 -0.062500 1 0 0 0 0 0 2 918290
-0.002500 0.000020 0.120776 0.499886 -0.019733 -0.775927 -0.062500 1 0 0 0 0 0 2 919239
-0.002500 0.000020 0.120776 0.499897 -0.019735 -0.775933 -0.062500 1 0 0 0 0 0 2 920226
-0.002500 0.000020 0.120776 0.499899 -0.019735 -0.775933 -0.062500 1 0 0 0 0 0 2 921233
-0.002500 0.000020 0.120776 0.499887 -0.019732 -0.775927 -0.062500 1 0 0 0 0 0 2 922225
-0.002500 0.000020 0.120776 0.499901 -0.019747 -0.775926 -0.062500 1 0 0 0 0 0 2 923233
-0.002500 0.000020 0.120776 0.499878 -0.019743 -0.775933 -0.062500 1 0 0 0 0 0 2 924225
-0.002500 0.000020 0.120776 0.499896 -0.019737 -0.775934 -0.062500 1 0 0 0 0 0 2 925233
-0.002500 0.000020 0.120776 0.499898 -0.019736 -0.775934 -0.062500 1 0 0 0 0 0 2 926225
-0.002500 0.000020 0.120776 0.499886 -0.019733 -0.775928 -0.062500 1 0 0 0 0 0 2 927234
-0.002500 0.000020 0.120776 0.499897 -0.019735 -0.775933 -0.062500 1 0 0 0 0 0 2 928225
-0.002500 0.000020 0.120776 0.499886 -0.019733 -0.775928 -0.062500 1 0 0 0 0 0 2 929233
-0.002500 0.000020 0.120776 0.499900 -0.019747 -0.775926 -0.062500 1 0 0 0 0 0 2 930225
-0.002500 0.000020 0.120776 0.499899 -0.019737 -0.775933 -0.062500 1 0 0 0 0 0 2 931225
-0.002500 0.000020 0.120776 0.499886 -0.019733 -0.775927 -0.062500 1 0 0 0 0 0 2 932233
-0.002500 0.000020 0.120776 0.499897 -0.019735 -0.775933 -0.062500 1 0 0 0 0 0 2 933229
-0.002500 0.000020 0.120776 0.499886 -0.019733 -0.775927 -0.062500 1 0 0 0 0 0 2 934243
-0.002500 0.000020 0.120776 0.499897 -0.019735 -0.775933 -0.062500 1 0 0 0 0 0 2 935219
-0.002500 0.000020 0.120776 0.499886 -0.019732 -0.775927 -0.062500 1 0 0 0 0 0 2 936224
-0.002500 0.000020 0.120776 0.499900 -0.019747 -0.775926 -0.062500 1 0 0 0 0 0 2 937239
-0.002500 0.000020 0.120776 0.499899 -0.019737 -0.775933 -0.062500 1 0 0 0 0 0 2 938236
-0.002500 0.000020 0.120776 0.499887 -0.019733 -0.775927 -0.062500 1 0 0 0 0 0 2 939249
-0.002500 0.000020 0.120776 0.499897 -0.019735 -0.775933 -0.062500 1 0 0 0 0 0 2 940241
-0.002500 0.000020 0.120776 0.499886 -0.019732 -0.775927 -0.062500 1 0 0 0 0 0 2 941243
-0.002500 0.000020 0.120776 0.499897 -0.019735 -0.775933 -0.062500 1 0 0 0 0 0 2 942241
-0.002500 0.000020 0.120776 0.499899 -0.019735 -0.775934 -0.062500 1 0 0 0 0 0 2 943241
-0.002500 0.000020 0.120776 0.499890 -0.019744 -0.775920 -0.062500 1 0 0 0 0 0 2 944240
-0.002500 0.000020 0.120776 0.499890 -0.019745 -0.775939 -0.062500 1 0 0 0 0 0 2 945241
-0.002500 0.000020 0.120776 0.499885 -0.019734 -0.775928 -0.062500 1 0 0 0 0 0 2 946241
-0.002500 0.000020 0.120776 0.499897 -0.019736 -0.775933 -0.062500 1 0 0 0 0 0 2 947244
-0.002500 0.000020 0.120776 0.499886 -0.019733 -0.775927 -0.062500 1 0 0 0 0 0 2 948246
-0.002500 0.000020 0.120776 0.499897 -0.019735 -0.775933 -0.062500 1 0 0 0 0 0 2 949245
-0.002500 0.000020 0.120776 0.499898 -0.019735 -0.775934 -0.062500 1 0 0 0 0 0 2 950245
-0.002500 0.000020 0.120776 0.499890 -0.019744 -0.775921 -0.062500 1 0 0 0 0 0 2 951242
-0.002500 0.000020 0.120776 0.499898 -0.019737 -0.775932 -0.062500 1 0 0 0 0 0 2 952241
-0.002500 0.000020 0.120776 0.499886 -0.019733 -0.775927 -0.062500 1 0 0 0 0 0 2 953238
-0.002500 0.000020 0.120776 0.499897 -0.019735 -0.775933 -0.062500 1 0 0 0 0 0 2 954239
-0.002500 0.000020 0.120776 0.499898 -0.019735 -0.775934 -0.062500 1 0 0 0 0 0 2 955213
-0.002500 0.000020 0.120776 0.499886 -0.019732 -0.775927 -0.062500 1 0 0 0 0 0 2 956241
-0.002500 0.000020 0.120776 0.499897 -0.019735 -0.775933 -0.062500 1 0 0 0 0 0 2 957241
-0.002500 0.000020 0.120776 0.499890 -0.019744 -0.775920 -0.062500 1 0 0 0 0 0 2 958239
-0.002500 0.000020 0.120776 0.499898 -0.019737 -0.775932 -0.062500 1 0 0 0 0 0 2 959242
-0.002500 0.000020 0.120776 0.499899 -0.019736 -0.775933 -0.062500 1 0 0 0 0 0 2 960240
-0.002500 0.000020 0.120776 0.499887 -0.019733 -0.775927 -0.062500 1 0 0 0 0 0 2 961240
-0.002500 0.000020 0.120776 0.499898 -0.019735 -0.775933 -0.062500 1 0 0 0 0 0 2 962240
-0.002500 0.000020 0.120776 0.499886 -0.019732 -0.775927 -0.062500 1 0 0 0 0 0 2 963243
-0.002500 0.000020 0.120776 0.499889 -0.019744 -0.775940 -0.062500 1 0 0 0 0 0 2 964242
-0.002500 0.000020 0.120776 0.499888 -0.019745 -0.775921 -0.062500 1 0 0 0 0 0 2 965240
-0.002500 0.000020 0.120776 0.499897 -0.019737 -0.775932 -0.062500 1 0 0 0 0 0 2 966242
-0.002500 0.000020 0.120776 0.499898 -0.019736 -0.775934 -0.062500 1 0 0 0 0 0 2 967242
-0.002500 0.000020 0.120776 0.499886 -0.019733 -0.775927 -0.062500 1 0 0 0 0 0 2 968241
-0.002500 0.000020 0.120776 0.499897 -0.019735 -0.775933 -0.062500 1 0 0 0 0 0 2 969238
-0.002500 0.000020 0.120776 0.499886 -0.019733 -0.775927 -0.062500 1 0 0 0 0 0 2 970240
-0.002500 0.000020 0.120776 0.499897 -0.019735 -0.775933 -0.062500 1 0 0 0 0 0 2 971241
-0.002500 0.000020 0.120776 0.499902 -0.019747 -0.775927 -0.062500 1 0 0 0 0 0 2 972240
-0.002500 0.000020 0.120776 0.499887 -0.019734 -0.775927 -0.062500 1 0 0 0 0 0 2 973236
-0.002500 0.000020 0.120776 0.499897 -0.019736 -0.775933 -0.062500 1 0 0 0 0 0 2 974228
-0.002500 0.000020 0.120776 0.499886 -0.019733 -0.775927 -0.062500 1 0 0 0 0 0 2 975232
-0.002500 0.000020 0.120776 0.499897 -0.019735 -0.775933 -0.062500 1 0 0 0 0 0 2 976241
-0.002500 0.000020 0.120776 0.499899 -0.019735 -0.775934 -0.062500 1 0 0 0 0 0 2 977234
-0.002500 0.000020 0.120776 0.499887 -0.019732 -0.775927 -0.062500 1 0 0 0 0 0 2 978239
-0.002500 0.000020 0.120776 0.499897 -0.019735 -0.775933 -0.062500 1 0 0 0 0 0 2 979241
-0.002500 0.000020 0.120776 0.499890 -0.019744 -0.775920 -0.062500 1 0 0 0 0 0 2 980243
-0.002500 0.000020 0.120776 0.499898 -0.019736 -0.775932 -0.062500 1 0 0 0 0 0 2 981231
-0.002500 0.000020 0.120776 0.499899 -0.019736 -0.775933 -0.062500 1 0 0 0 0 0 2 982238
-0.002500 0.000020 0.120776 0.499878 -0.019741 -0.775934 -0.062500 1 0 0 0 0 0 2 983241
-0.002500 0.000020 0.120776 0.499896 -0.019736 -0.775934 -0.062500 1 0 0 0 0 0 2 984240
-0.002500 0.000020 0.120776 0.499886 -0.019733 -0.775928 -0.062500 1 0 0 0 0 0 2 985227
-0.002500 0.000020 0.120776 0.499900 -0.019747 -0.775926 -0.062500 1 0 0 0 0 0 2 986224
-0.002500 0.000020 0.120776 0.499886 -0.019734 -0.775927 -0.062500 1 0 0 0 0 0 2 987224
-0.002500 0.000020 0.120776 0.499897 -0.019736 -0.775933 -0.062500 1 0 0 0 0 0 2 988231
-0.002500 0.000020 0.120776 0.499898 -0.019736 -0.775934 -0.062500 1 0 0 0 0 0 2 989222
-0.002500 0.000020 0.120776 0.499886 -0.019733 -0.775927 -0.062500 1 0 0 0 0 0 2 990231
-0.002500 0.000020 0.120776 0.499897 -0.019735 -0.775933 -0.062500 1 0 0 0 0 0 2 991223
-0.002500 0.000020 0.120776 0.499886 -0.019732 -0.775927 -0.062500 1 0 0 0 0 0 2 992230
-0.002500 0.000020 0.120776 0.499897 -0.019735 -0.775933 -0.062500 1 0 0 0 0 0 2 993222
-0.002500 0.000020 0.120776 0.499889 -0.019744 -0.775920 -0.062500 1 0 0 0 0 0 2 994230
-0.002500 0.000020 0.120776 0.499897 -0.019736 -0.775932 -0.062500 1 0 0 0 0 0 2 995223
-0.002500 0.000020 0.120776 0.499898 -0.019736 -0.775933 -0.062500 1 0 0 0 0 0 2 996231
-0.002500 0.000020 0.120776 0.499886 -0.019733 -0.775927 -0.062500 1 0 0 0 0 0 2 997221
-0.002500 0.000020 0.120776 0.499897 -0.019735 -0.775933 -0.062500 1 0 0 0 0 0 2 998222
-0.002500 0.000020 0.120776 0.499886 -0.019732 -0.775927 -0.062500 1 0 0 0 0 0 2 999232
-0.002500 0.000020 0.120776 0.499897 -0.019735 -0.775933 -0.062500 1 0 0 0 0 0 3 222
-0.002500 0.000020 0.120776 0.499902 -0.019747 -0.775927 -0.062500 1 0 0 0 0 0 3 1231
-0.002500 0.000020 0.120776 0.499879 -0.019743 -0.775933 -0.062500 1 0 0 0 0 0 3 2223
-0.002500 0.000020 0.120776 0.499896 -0.019737 -0.775934 -0.062500 1 0 0 0 0 0 3 3233
-0.002500 0.000020 0.120776 0.499886 -0.019733 -0.775928 -0.062500 1 0 0 0 0 0 3 4229
-0.002500 0.000020 0.120776 0.499897 -0.019735 -0.775933 -0.062500 1 0 0 0 0 0 3 5236
-0.002500 0.000020 0.120776 0.499886 -0.019733 -0.775927 -0.062500 1 0 0 0 0 0 3 6237
-0.002500 0.000020 0.120776 0.499897 -0.019735 -0.775933 -0.062500 1 0 0 0 0 0 3 7222
-0.002500 0.000020 0.120776 0.499901 -0.019747 -0.775927 -0.062500 1 0 0 0 0 0 3 8243
-0.002500 0.000020 0.120776 0.499887 -0.019734 -0.775927 -0.062500 1 0 0 0 0 0 3 9213
-0.002500 0.000020 0.120776 0.499897 -0.019736 -0.775933 -0.062500 1 0 0 0 0 0 3 10242
-0.002500 0.000020 0.120776 0.499886 -0.019733 -0.775927 -0.062500 1 0 0 0 0 0 3 11241
-0.002500 0.000020 0.120776 0.499897 -0.019735 -0.775933 -0.062500 1 0 0 0 0 0 3 12240
-0.002500 0.000020 0.120776 0.499898 -0.019735 -0.775934 -0.062500 1 0 0 0 0 0 3 13237
-0.002500 0.000020 0.120776 0.499886 -0.019732 -0.775928 -0.062500 1 0 0 0 0 0 3 14229
-0.002500 0.000020 0.120776 0.499901 -0.019747 -0.775926 -0.062500 1 0 0 0 0 0 3 15240
-0.002500 0.000020 0.120776 0.499887 -0.019734 -0.775926 -0.062500 1 0 0 0 0 0 3 16239
-0.002500 0.000020 0.120776 0.499897 -0.019735 -0.775933 -0.062500 1 0 0 0 0 0 3 17238
-0.002500 0.000020 0.120776 0.499899 -0.019735 -0.775933 -0.062500 1 0 0 0 0 0 3 18247
-0.002500 0.000020 0.120776 0.499887 -0.019732 -0.775927 -0.062500 1 0 0 0 0 0 3 19244
-0.002500 0.000020 0.120776 0.499897 -0.019735 -0.775933 -0.062500 1 0 0 0 0 0 3 20242
-0.002500 0.000020 0.120776 0.499886 -0.019732 -0.775927 -0.062500 1 0 0 0 0 0 3 21239
-0.002500 0.000020 0.120776 0.499901 -0.019746 -0.775926 -0.062500 1 0 0 0 0 0 3 22239
-0.002500 0.000020 0.120776 0.499891 -0.019746 -0.775940 -0.062500 1 0 0 0 0 0 3 23239
-0.002500 0.000020 0.120776 0.499885 -0.019734 -0.775928 -0.062500 1 0 0 0 0 0 3 24233
-0.002500 0.000020 0.120776 0.499897 -0.019736 -0.775933 -0.062500 1 0 0 0 0 0 3 25208
-0.002500 0.000020 0.120776 0.499886 -0.019733 -0.775927 -0.062500 1 0 0 0 0 0 3 26238
-0.002500 0.000020 0.120776 0.499897 -0.019735 -0.775933 -0.062500 1 0 0 0 0 0 3 27240
-0.002500 0.000020 0.120776 0.499886 -0.019732 -0.775927 -0.062500 1 0 0 0 0 0 3 28236
-0.002500 0.000020 0.120776 0.499900 -0.019747 -0.775926 -0.062500 1 0 0 0 0 0 3 29237
-0.002500 0.000020 0.120776 0.499899 -0.019737 -0.775933 -0.062500 1 0 0 0 0 0 3 30238
-0.002505 0.000038 0.120765 0.574052 -0.274938 -0.627744 -0.062500 1 0 0 0 0 0 3 31240
-0.002508 0.000047 0.120762 0.550547 -0.189172 -0.699847 -0.062500 1 0 0 0 0 0 3 32208
-0.002509 0.000052 0.120760 0.531924 -0.125006 -0.737414 -0.062500 1 0 0 0 0 0 3 33239
-0.002510 0.000054 0.120760 0.521639 -0.090817 -0.751764 -0.062500 1 0 0 0 0 0 3 34236
-0.002510 0.000055 0.120760 0.516296 -0.073526 -0.756889 -0.062500 1 0 0 0 0 0 3 35239
-0.002511 0.000056 0.120760 0.513579 -0.064849 -0.758697 -0.062500 1 0 0 0 0 0 3 36238
-0.002511 0.000056 0.120760 0.512189 -0.060507 -0.759336 -0.062500 1 0 0 0 0 0 3 37239
-0.002511 0.000056 0.120760 0.511491 -0.058347 -0.759548 -0.062500 1 0 0 0 0 0 3 38237
-0.002511 0.000056 0.120760 0.511146 -0.057264 -0.759622 -0.062500 1 0 0 0 0 0 3 39239
-0.002511 0.000056 0.120760 0.510978 -0.056718 -0.759652 -0.062500 1 0 0 0 0 0 3 40238
-0.002511 0.000056 0.120760 0.510882 -0.056441 -0.759671 -0.062500 1 0 0 0 0 0 3 41237
-0.002511 0.000056 0.120760 0.510841 -0.056310 -0.759661 -0.062500 1 0 0 0 0 0 3 42238
-0.002511 0.000056 0.120760 0.510809 -0.056242 -0.759667 -0.062500 1 0 0 0 0 0 3 43238
-0.002511 0.000056 0.120760 0.510811 -0.056218 -0.759668 -0.062500 1 0 0 0 0 0 3 44233
-0.002511 0.000056 0.120760 0.510793 -0.056191 -0.759675 -0.062500 1 0 0 0 0 0 3 45235
-0.002511 0.000056 0.120760 0.510800 -0.056181 -0.759670 -0.062500 1 0 0 0 0 0 3 46234
-0.002511 0.000056 0.120760 0.510788 -0.056177 -0.759663 -0.062500 1 0 0 0 0 0 3 47317
-0.002511 0.000056 0.120760 0.510799 -0.056179 -0.759668 -0.062500 1 0 0 0 0 0 3 48308
-0.002511 0.000056 0.120760 0.510788 -0.056177 -0.759662 -0.062500 1 0 0 0 0 0 3 49308
-0.002511 0.000056 0.120760 0.510799 -0.056180 -0.759668 -0.062500 1 0 0 0 0 0 3 50283
-0.002511 0.000056 0.120760 0.510801 -0.056180 -0.759668 -0.062500 1 0 0 0 0 0 3 51285
-0.002511 0.000056 0.120760 0.510785 -0.056166 -0.759669 -0.062500 1 0 0 0 0 0 3 52280
-0.002511 0.000056 0.120760 0.510799 -0.056178 -0.759668 -0.062500 1 0 0 0 0 0 3 53281
-0.002511 0.000056 0.120760 0.510789 -0.056177 -0.759662 -0.062500 1 0 0 0 0 0 3 54280
-0.002511 0.000056 0.120760 0.510796 -0.056168 -0.759674 -0.062500 1 0 0 0 0 0 3 55281
-0.002511 0.000056 0.120760 0.510801 -0.056179 -0.759669 -0.062500 1 0 0 0 0 0 3 56275
-0.002511 0.000056 0.120760 0.510789 -0.056177 -0.759662 -0.062500 1 0 0 0 0 0 3 57308
-0.002511 0.000056 0.120760 0.510788 -0.056177 -0.759681 -0.062500 1 0 0 0 0 0 3 58305
-0.002511 0.000056 0.120760 0.510787 -0.056177 -0.759664 -0.062500 1 0 0 0 0 0 3 59310
-0.002511 0.000056 0.120760 0.510799 -0.056180 -0.759668 -0.062500 1 0 0 0 0 0 3 60307
-0.002511 0.000056 0.120760 0.510788 -0.056178 -0.759662 -0.062500 1 0 0 0 0 0 3 61290
-0.002511 0.000056 0.120760 0.510796 -0.056168 -0.759674 -0.062500 1 0 0 0 0 0 3 62301
-0.002511 0.000056 0.120760 0.510800 -0.056179 -0.759669 -0.062500 1 0 0 0 0 0 3 63234
-0.002511 0.000056 0.120760 0.510788 -0.056177 -0.759662 -0.062500 1 0 0 0 0 0 3 64221
-0.002511 0.000056 0.120760 0.510799 -0.056180 -0.759668 -0.062500 1 0 0 0 0 0 3 65231
-0.002511 0.000056 0.120760 0.510785 -0.056166 -0.759669 -0.062500 1 0 0 0 0 0 3 66221
-0.002511 0.000056 0.120760 0.510799 -0.056179 -0.759668 -0.062500 1 0 0 0 0 0 3 67231
-0.002511 0.000056 0.120760 0.510801 -0.056180 -0.759668 -0.062500 1 0 0 0 0 0 3 68221
-0.002511 0.000056 0.120760 0.510785 -0.056166 -0.759669 -0.062500 1 0 0 0 0 0 3 69229
-0.002511 0.000056 0.120760 0.510799 -0.056178 -0.759668 -0.062500 1 0 0 0 0 0 3 70220
-0.002511 0.000056 0.120760 0.510788 -0.056177 -0.759662 -0.062500 1 0 0 0 0 0 3 71230
-0.002511 0.000056 0.120760 0.510799 -0.056180 -0.759667 -0.062500 1 0 0 0 0 0 3 72221
-0.002511 0.000056 0.120760 0.510798 -0.056168 -0.759675 -0.062500 1 0 0 0 0 0 3 73229
-0.002511 0.000056 0.120760 0.510788 -0.056176 -0.759663 -0.062500 1 0 0 0 0 0 3 74221
-0.002511 0.000056 0.120760 0.510800 -0.056180 -0.759668 -0.062500 1 0 0 0 0 0 3 75229
-0.002511 0.000056 0.120760 0.510785 -0.056165 -0.759669 -0.062500 1 0 0 0 0 0 3 76221
-0.002511 0.000056 0.120760 0.510799 -0.056178 -0.759668 -0.062500 1 0 0 0 0 0 3 77230
-0.002511 0.000056 0.120760 0.510801 -0.056180 -0.759668 -0.062500 1 0 0 0 0 0 3 78222
-0.002511 0.000056 0.120760 0.510781 -0.056186 -0.759669 -0.062500 1 0 0 0 0 0 3 79232
-0.002511 0.000056 0.120760 0.510795 -0.056169 -0.759675 -0.062500 1 0 0 0 0 0 3 80236
-0.002511 0.000056 0.120760 0.510788 -0.056176 -0.759663 -0.062500 1 0 0 0 0 0 3 81248
-0.002511 0.000056 0.120760 0.510799 -0.056180 -0.759668 -0.062500 1 0 0 0 0 0 3 82226
-0.002511 0.000056 0.120760 0.510788 -0.056178 -0.759662 -0.062500 1 0 0 0 0 0 3 83225
-0.002511 0.000056 0.120760 0.510796 -0.056168 -0.759674 -0.062500 1 0 0 0 0 0 3 84235
-0.002511 0.000056 0.120760 0.510800 -0.056179 -0.759669 -0.062500 1 0 0 0 0 0 3 85236
-0.002511 0.000056 0.120760 0.510789 -0.056177 -0.759662 -0.062500 1 0 0 0 0 0 3 86235
-0.002511 0.000056 0.120760 0.510796 -0.056168 -0.759674 -0.062500 1 0 0 0 0 0 3 87241
-0.002511 0.000056 0.120760 0.510788 -0.056176 -0.759663 -0.062500 1 0 0 0 0 0 3 88239
-0.002511 0.000056 0.120760 0.510799 -0.056180 -0.759668 -0.062500 1 0 0 0 0 0 3 89244
-0.002511 0.000056 0.120760 0.510801 -0.056180 -0.759668 -0.062500 1 0 0 0 0 0 3 90237
-0.002511 0.000056 0.120760 0.510785 -0.056166 -0.759669 -0.062500 1 0 0 0 0 0 3 91238
-0.002511 0.000056 0.120760 0.510799 -0.056178 -0.759668 -0.062500 1 0 0 0 0 0 3 92205
-0.002511 0.000056 0.120760 0.510789 -0.056177 -0.759662 -0.062500 1 0 0 0 0 0 3 93207
-0.002511 0.000056 0.120760 0.510796 -0.056168 -0.759674 -0.062500 1 0 0 0 0 0 3 94239
-0.002511 0.000056 0.120760 0.510801 -0.056179 -0.759669 -0.062500 1 0 0 0 0 0 3 95241
-0.002511 0.000056 0.120760 0.510789 -0.056177 -0.759662 -0.062500 1 0 0 0 0 0 3 96241
-0.002511 0.000056 0.120760 0.510792 -0.056189 -0.759675 -0.062500 1 0 0 0 0 0 3 97235
-0.002511 0.000056 0.120760 0.510784 -0.056167 -0.759670 -0.062500 1 0 0 0 0 0 3 98238
-0.002511 0.000056 0.120760 0.510799 -0.056179 -0.759669 -0.062500 1 0 0 0 0 0 3 99237
-0.002511 0.000056 0.120760 0.510788 -0.056177 -0.759662 -0.062500 1 0 0 0 0 0 3 100237
-0.002511 0.000056 0.120760 0.510796 -0.056168 -0.759675 -0.062500 1 0 0 0 0 0 3 101233
-0.002511 0.000056 0.120760 0.510800 -0.056179 -0.759669 -0.062500 1 0 0 0 0 0 3 102233
-0.002511 0.000056 0.120760 0.510788 -0.056177 -0.759662 -0.062500 1 0 0 0 0 0 3 103252
-0.002511 0.000056 0.120760 0.510799 -0.056180 -0.759668 -0.062500 1 0 0 0 0 0 3 104245
-0.002511 0.000056 0.120760 0.510785 -0.056166 -0.759669 -0.062500 1 0 0 0 0 0 3 105245
-0.002511 0.000056 0.120760 0.510799 -0.056179 -0.759668 -0.062500 1 0 0 0 0 0 3 106228
-0.002511 0.000056 0.120760 0.510801 -0.056180 -0.759668 -0.062500 1 0 0 0 0 0 3 107246
-0.002511 0.000056 0.120760 0.510789 -0.056178 -0.759662 -0.062500 1 0 0 0 0 0 3 108244
-0.002511 0.000056 0.120760 0.510796 -0.056168 -0.759674 -0.062500 1 0 0 0 0 0 3 109245
-0.002511 0.000056 0.120760 0.510788 -0.056176 -0.759663 -0.062500 1 0 0 0 0 0 3 110246
-0.002511 0.000056 0.120760 0.510799 -0.056180 -0.759668 -0.062500 1 0 0 0 0 0 3 111309
-0.002511 0.000056 0.120760 0.510798 -0.056168 -0.759675 -0.062500 1 0 0 0 0 0 3 112301
-0.002511 0.000056 0.120760 0.510789 -0.056176 -0.759663 -0.062500 1 0 0 0 0 0 3 113307
-0.002511 0.000056 0.120760 0.510800 -0.056180 -0.759668 -0.062500 1 0 0 0 0 0 3 114279
-0.002511 0.000056 0.120760 0.510789 -0.056177 -0.759662 -0.062500 1 0 0 0 0 0 3 115308
-0.002511 0.000056 0.120760 0.510788 -0.056177 -0.759681 -0.062500 1 0 0 0 0 0 3 116279
-0.002511 0.000056 0.120760 0.510787 -0.056177 -0.759664 -0.062500 1 0 0 0 0 0 3 117281
-0.002511 0.000056 0.120760 0.510799 -0.056180 -0.759668 -0.062500 1 0 0 0 0 0 3 118281
-0.002511 0.000056 0.120760 0.510797 -0.056169 -0.759675 -0.062500 1 0 0 0 0 0 3 119281
-0.002511 0.000056 0.120760 0.510788 -0.056176 -0.759663 -0.062500 1 0 0 0 0 0 3 120314
-0.002511 0.000056 0.120760 0.510799 -0.056180 -0.759668 -0.062500 1 0 0 0 0 0 3 121309
-0.002511 0.000056 0.120760 0.510788 -0.056178 -0.759662 -0.062500 1 0 0 0 0 0 3 122309
-0.002511 0.000056 0.120760 0.510796 -0.056168 -0.759674 -0.062500 1 0 0 0 0 0 3 123305
-0.002511 0.000056 0.120760 0.510800 -0.056179 -0.759669 -0.062500 1 0 0 0 0 0 3 124315
-0.002511 0.000056 0.120760 0.510789 -0.056177 -0.759662 -0.062500 1 0 0 0 0 0 3 125302
-0.002511 0.000056 0.120760 0.510796 -0.056168 -0.759675 -0.062500 1 0 0 0 0 0 3 126306
-0.002511 0.000056 0.120760 0.510788 -0.056176 -0.759663 -0.062500 1 0 0 0 0 0 3 127284
-0.002511 0.000056 0.120760 0.510799 -0.056180 -0.759668 -0.062500 1 0 0 0 0 0 3 128282
-0.002511 0.000056 0.120760 0.510801 -0.056180 -0.759668 -0.062500 1 0 0 0 0 0 3 129280
-0.002511 0.000056 0.120760 0.510786 -0.056166 -0.759669 -0.062500 1 0 0 0 0 0 3 130278
-0.002511 0.000056 0.120760 0.510799 -0.056178 -0.759668 -0.062500 1 0 0 0 0 0 3 131300
-0.002511 0.000056 0.120760 0.510789 -0.056177 -0.759662 -0.062500 1 0 0 0 0 0 3 132279
-0.002511 0.000056 0.120760 0.510796 -0.056168 -0.759674 -0.062500 1 0 0 0 0 0 3 133278
-0.002511 0.000056 0.120760 0.510788 -0.056176 -0.759663 -0.062500 1 0 0 0 0 0 3 134306
-0.002511 0.000056 0.120760 0.510799 -0.056179 -0.759668 -0.062500 1 0 0 0 0 0 3 135302
-0.002511 0.000056 0.120760 0.510801 -0.056180 -0.759668 -0.062500 1 0 0 0 0 0 3 136287
-0.002511 0.000056 0.120760 0.510777 -0.056174 -0.759676 -0.062500 1 0 0 0 0 0 3 137300
-0.002511 0.000056 0.120760 0.510798 -0.056180 -0.759669 -0.062500 1 0 0 0 0 0 3 138286
-0.002511 0.000056 0.120760 0.510788 -0.056178 -0.759662 -0.062500 1 0 0 0 0 0 3 139287
-0.002511 0.000056 0.120760 0.510796 -0.056168 -0.759675 -0.062500 1 0 0 0 0 0 3 140299
-0.002511 0.000056 0.120760 0.510788 -0.056176 -0.759663 -0.062500 1 0 0 0 0 0 3 141284
-0.002511 0.000056 0.120760 0.510799 -0.056180 -0.759668 -0.062500 1 0 0 0 0 0 3 142300
-0.002511 0.000056 0.120760 0.510801 -0.056180 -0.759668 -0.062500 1 0 0 0 0 0 3 143312
-0.002511 0.000056 0.120760 0.510785 -0.056166 -0.759669 -0.062500 1 0 0 0 0 0 3 144299
-0.002511 0.000056 0.120760 0.510799 -0.056179 -0.759669 -0.062500 1 0 0 0 0 0 3 145284
-0.002511 0.000056 0.120760 0.510788 -0.056177 -0.759662 -0.062500 1 0 0 0 0 0 3 146285
-0.002511 0.000056 0.120760 0.510796 -0.056168 -0.759674 -0.062500 1 0 0 0 0 0 3 147237
-0.002511 0.000056 0.120760 0.510800 -0.056179 -0.759669 -0.062500 1 0 0 0 0 0 3 148227
-0.002511 0.000056 0.120760 0.510789 -0.056177 -0.759662 -0.062500 1 0 0 0 0 0 3 149218
-0.002511 0.000056 0.120760 0.510800 -0.056180 -0.759668 -0.062500 1 0 0 0 0 0 3 150227
-0.002511 0.000056 0.120760 0.510785 -0.056165 -0.759669 -0.062500 1 0 0 0 0 0 3 151217
-0.002511 0.000056 0.120760 0.510799 -0.056178 -0.759668 -0.062500 1 0 0 0 0 0 3 152226
-0.002511 0.000056 0.120760 0.510801 -0.056180 -0.759668 -0.062500 1 0 0 0 0 0 3 153228
-0.002511 0.000056 0.120760 0.510789 -0.056177 -0.759662 -0.062500 1 0 0 0 0 0 3 154218
-0.002511 0.000056 0.120760 0.510796 -0.056168 -0.759674 -0.062500 1 0 0 0 0 0 3 155226
-0.002511 0.000056 0.120760 0.510788 -0.056176 -0.759663 -0.062500 1 0 0 0 0 0 3 156218
-0.002511 0.000056 0.120760 0.510791 -0.056188 -0.759675 -0.062500 1 0 0 0 0 0 3 157226
-0.002511 0.000056 0.120760 0.510784 -0.056167 -0.759670 -0.062500 1 0 0 0 0 0 3 158217
-0.002511 0.000056 0.120760 0.510798 -0.056179 -0.759669 -0.062500 1 0 0 0 0 0 3 159226
-0.002511 0.000056 0.120760 0.510800 -0.056180 -0.759669 -0.062500 1 0 0 0 0 0 3 160227
-0.002511 0.000056 0.120760 0.510788 -0.056178 -0.759662 -0.062500 1 0 0 0 0 0 3 161218
-0.002511 0.000056 0.120760 0.510796 -0.056168 -0.759675 -0.062500 1 0 0 0 0 0 3 162233
-0.002511 0.000056 0.120760 0.510788 -0.056176 -0.759663 -0.062500 1 0 0 0 0 0 3 163226
-0.002511 0.000056 0.120760 0.510799 -0.056180 -0.759668 -0.062500 1 0 0 0 0 0 3 164226
-0.002511 0.000056 0.120760 0.510797 -0.056169 -0.759675 -0.062500 1 0 0 0 0 0 3 165223
-0.002511 0.000056 0.120760 0.510788 -0.056176 -0.759663 -0.062500 1 0 0 0 0 0 3 166239
-0.002511 0.000056 0.120760 0.510799 -0.056180 -0.759668 -0.062500 1 0 0 0 0 0 3 167229
-0.002511 0.000056 0.120760 0.510788 -0.056177 -0.759662 -0.062500 1 0 0 0 0 0 3 168241
-0.002511 0.000056 0.120760 0.510796 -0.056168 -0.759674 -0.062500 1 0 0 0 0 0 3 169204
-0.002511 0.000056 0.120760 0.510800 -0.056179 -0.759669 -0.062500 1 0 0 0 0 0 3 170235
-0.002516 0.000074 0.120749 0.584907 -0.311246 -0.611349 -0.062500 1 0 0 0 0 0 3 171234
-0.002519 0.000083 0.120745 0.561422 -0.225536 -0.683516 -0.062500 1 0 0 0 0 0 3 172215
-0.002520 0.000088 0.120744 0.542812 -0.161405 -0.721119 -0.062500 1 0 0 0 0 0 3 173233
-0.002521 0.000090 0.120744 0.532532 -0.127232 -0.735487 -0.062500 1 0 0 0 0 0 3 174203
-0.002521 0.000091 0.120743 0.527192 -0.109949 -0.740622 -0.062500 1 0 0 0 0 0 3 175204
-0.002522 0.000092 0.120743 0.524472 -0.101263 -0.742422 -0.062500 1 0 0 0 0 0 3 176235
-0.002522 0.000092 0.120743 0.523085 -0.096932 -0.743056 -0.062500 1 0 0 0 0 0 3 177236
-0.002522 0.000092 0.120743 0.522388 -0.094775 -0.743268 -0.062500 1 0 0 0 0 0 3 178237
-0.002522 0.000093 0.120743 0.522039 -0.093681 -0.743349 -0.062500 1 0 0 0 0 0 3 179234
-0.002522 0.000093 0.120743 0.521871 -0.093133 -0.743381 -0.062500 1 0 0 0 0 0 3 180234
-0.002522 0.000093 0.120743 0.521782 -0.092880 -0.743386 -0.062500 1 0 0 0 0 0 3 181217
-0.002522 0.000093 0.120743 0.521726 -0.092737 -0.743395 -0.062500 1 0 0 0 0 0 3 182206
-0.002522 0.000093 0.120743 0.521717 -0.092674 -0.743397 -0.062500 1 0 0 0 0 0 3 183233
-0.002522 0.000093 0.120743 0.521694 -0.092633 -0.743391 -0.062500 1 0 0 0 0 0 3 184235
-0.002522 0.000093 0.120743 0.521697 -0.092610 -0.743390 -0.062500 1 0 0 0 0 0 3 185233
-0.002522 0.000093 0.120743 0.521698 -0.092608 -0.743390 -0.062500 1 0 0 0 0 0 3 186233
-0.002522 0.000093 0.120743 0.521695 -0.092597 -0.743397 -0.062500 1 0 0 0 0 0 3 187233
-0.002522 0.000093 0.120743 0.521686 -0.092605 -0.743384 -0.062500 1 0 0 0 0 0 3 188233
-0.002522 0.000093 0.120743 0.521694 -0.092597 -0.743396 -0.062500 1 0 0 0 0 0 3 189231
-0.002522 0.000093 0.120743 0.521695 -0.092596 -0.743397 -0.062500 1 0 0 0 0 0 3 190232
-0.002522 0.000093 0.120743 0.521683 -0.092593 -0.743391 -0.062500 1 0 0 0 0 0 3 191221
-0.002522 0.000093 0.120743 0.521697 -0.092607 -0.743390 -0.062500 1 0 0 0 0 0 3 192233
-0.002522 0.000093 0.120743 0.521683 -0.092594 -0.743390 -0.062500 1 0 0 0 0 0 3 193234
-0.002522 0.000093 0.120743 0.521693 -0.092595 -0.743397 -0.062500 1 0 0 0 0 0 3 194232
-0.002522 0.000093 0.120743 0.521686 -0.092604 -0.743384 -0.062500 1 0 0 0 0 0 3 195234
-0.002522 0.000093 0.120743 0.521685 -0.092605 -0.743403 -0.062500 1 0 0 0 0 0 3 196231
-0.002522 0.000093 0.120743 0.521693 -0.092597 -0.743398 -0.062500 1 0 0 0 0 0 3 197233
-0.002522 0.000093 0.120743 0.521685 -0.092605 -0.743385 -0.062500 1 0 0 0 0 0 3 198232
-0.002522 0.000093 0.120743 0.521693 -0.092597 -0.743396 -0.062500 1 0 0 0 0 0 3 199233
-0.002522 0.000093 0.120743 0.521682 -0.092593 -0.743391 -0.062500 1 0 0 0 0 0 3 200233
-0.002522 0.000093 0.120743 0.521693 -0.092595 -0.743397 -0.062500 1 0 0 0 0 0 3 201232
-0.002522 0.000093 0.120743 0.521685 -0.092604 -0.743384 -0.062500 1 0 0 0 0 0 3 202233
-0.002522 0.000093 0.120743 0.521693 -0.092597 -0.743396 -0.062500 1 0 0 0 0 0 3 203315
-0.002522 0.000093 0.120743 0.521694 -0.092596 -0.743397 -0.062500 1 0 0 0 0 0 3 204303
-0.002522 0.000093 0.120743 0.521686 -0.092605 -0.743384 -0.062500 1 0 0 0 0 0 3 205285
-0.002522 0.000093 0.120743 0.521694 -0.092597 -0.743396 -0.062500 1 0 0 0 0 0 3 206303
-0.002522 0.000093 0.120743 0.521682 -0.092593 -0.743391 -0.062500 1 0 0 0 0 0 3 207307
-0.002522 0.000093 0.120743 0.521693 -0.092595 -0.743397 -0.062500 1 0 0 0 0 0 3 208299
-0.002522 0.000093 0.120743 0.521698 -0.092607 -0.743391 -0.062500 1 0 0 0 0 0 3 209308
-0.002522 0.000093 0.120743 0.521683 -0.092594 -0.743390 -0.062500 1 0 0 0 0 0 3 210297
-0.002522 0.000093 0.120743 0.521693 -0.092595 -0.743397 -0.062500 1 0 0 0 0 0 3 211303
-0.002522 0.000093 0.120743 0.521686 -0.092604 -0.743384 -0.062500 1 0 0 0 0 0 3 212277
-0.002522 0.000093 0.120743 0.521694 -0.092597 -0.743396 -0.062500 1 0 0 0 0 0 3 213273
-0.002522 0.000093 0.120743 0.521695 -0.092596 -0.743397 -0.062500 1 0 0 0 0 0 3 214273
-0.002522 0.000093 0.120743 0.521686 -0.092604 -0.743384 -0.062500 1 0 0 0 0 0 3 215299
-0.002522 0.000093 0.120743 0.521686 -0.092606 -0.743403 -0.062500 1 0 0 0 0 0 3 216276
-0.002522 0.000093 0.120743 0.521681 -0.092594 -0.743392 -0.062500 1 0 0 0 0 0 3 217303
-0.002522 0.000093 0.120743 0.521693 -0.092596 -0.743397 -0.062500 1 0 0 0 0 0 3 218299
-0.002522 0.000093 0.120743 0.521685 -0.092605 -0.743384 -0.062500 1 0 0 0 0 0 3 219283
-0.002522 0.000093 0.120743 0.521693 -0.092597 -0.743396 -0.062500 1 0 0 0 0 0 3 220295
-0.002522 0.000093 0.120743 0.521694 -0.092596 -0.743397 -0.062500 1 0 0 0 0 0 3 221280
-0.002522 0.000093 0.120743 0.521686 -0.092605 -0.743384 -0.062500 1 0 0 0 0 0 3 222297
-0.002522 0.000093 0.120743 0.521693 -0.092597 -0.743396 -0.062500 1 0 0 0 0 0 3 223282
-0.002522 0.000093 0.120743 0.521682 -0.092593 -0.743391 -0.062500 1 0 0 0 0 0 3 224294
-0.002522 0.000093 0.120743 0.521693 -0.092595 -0.743397 -0.062500 1 0 0 0 0 0 3 225279
-0.002522 0.000093 0.120743 0.521698 -0.092607 -0.743391 -0.062500 1 0 0 0 0 0 3 226291
-0.002522 0.000093 0.120743 0.521683 -0.092594 -0.743390 -0.062500 1 0 0 0 0 0 3 227299
-0.002522 0.000093 0.120743 0.521693 -0.092595 -0.743397 -0.062500 1 0 0 0 0 0 3 228282
-0.002522 0.000093 0.120743 0.521686 -0.092604 -0.743384 -0.062500 1 0 0 0 0 0 3 229280
-0.002522 0.000093 0.120743 0.521694 -0.092597 -0.743396 -0.062500 1 0 0 0 0 0 3 230298
-0.002522 0.000093 0.120743 0.521695 -0.092596 -0.743397 -0.062500 1 0 0 0 0 0 3 231224
-0.002522 0.000093 0.120743 0.521686 -0.092604 -0.743384 -0.062500 1 0 0 0 0 0 3 232215
-0.002522 0.000093 0.120743 0.521685 -0.092606 -0.743403 -0.062500 1 0 0 0 0 0 3 233224
-0.002522 0.000093 0.120743 0.521681 -0.092594 -0.743392 -0.062500 1 0 0 0 0 0 3 234214
-0.002522 0.000093 0.120743 0.521693 -0.092596 -0.743397 -0.062500 1 0 0 0 0 0 3 235223
-0.002522 0.000093 0.120743 0.521685 -0.092605 -0.743385 -0.062500 1 0 0 0 0 0 3 236223
-0.002522 0.000093 0.120743 0.521693 -0.092597 -0.743396 -0.062500 1 0 0 0 0 0 3 237215
-0.002522 0.000093 0.120743 0.521694 -0.092596 -0.743398 -0.062500 1 0 0 0 0 0 3 238223
-0.002522 0.000093 0.120743 0.521685 -0.092605 -0.743385 -0.062500 1 0 0 0 0 0 3 239215
-0.002522 0.000093 0.120743 0.521693 -0.092597 -0.743396 -0.062500 1 0 0 0 0 0 3 240222
-0.002522 0.000093 0.120743 0.521682 -0.092593 -0.743391 -0.062500 1 0 0 0 0 0 3 241214
-0.002522 0.000093 0.120743 0.521696 -0.092607 -0.743390 -0.062500 1 0 0 0 0 0 3 242223
-0.002522 0.000093 0.120743 0.521695 -0.092597 -0.743397 -0.062500 1 0 0 0 0 0 3 243224
-0.002522 0.000093 0.120743 0.521682 -0.092593 -0.743391 -0.062500 1 0 0 0 0 0 3 244214
-0.002522 0.000093 0.120743 0.521693 -0.092595 -0.743397 -0.062500 1 0 0 0 0 0 3 245238
-0.002522 0.000093 0.120743 0.521685 -0.092604 -0.743384 -0.062500 1 0 0 0 0 0 3 246220
-0.002522 0.000093 0.120743 0.521693 -0.092597 -0.743396 -0.062500 1 0 0 0 0 0 3 247232
-0.002522 0.000093 0.120743 0.521695 -0.092596 -0.743397 -0.062500 1 0 0 0 0 0 3 248226
-0.002522 0.000093 0.120743 0.521686 -0.092604 -0.743384 -0.062500 1 0 0 0 0 0 3 249226
-0.002522 0.000093 0.120743 0.521694 -0.092597 -0.743396 -0.062500 1 0 0 0 0 0 3 250231
-0.002522 0.000093 0.120743 0.521682 -0.092593 -0.743391 -0.062500 1 0 0 0 0 0 3 251227
-0.002522 0.000093 0.120743 0.521693 -0.092595 -0.743397 -0.062500 1 0 0 0 0 0 3 252233
-0.002522 0.000093 0.120743 0.521686 -0.092604 -0.743384 -0.062500 1 0 0 0 0 0 3 253232
-0.002522 0.000093 0.120743 0.521685 -0.092605 -0.743403 -0.062500 1 0 0 0 0 0 3 254231
-0.002527 0.000111 0.120733 0.595764 -0.347529 -0.594956 -0.062500 1 0 0 0 0 0 3 255220
-0.002530 0.000120 0.120729 0.572306 -0.261886 -0.667181 -0.062500 1 0 0 0 0 0 3 256229
-0.002531 0.000124 0.120728 0.553700 -0.197800 -0.704806 -0.062500 1 0 0 0 0 0 3 257201
-0.002532 0.000127 0.120727 0.543413 -0.163642 -0.719185 -0.062500 1 0 0 0 0 0 3 258231
-0.002532 0.000128 0.120727 0.538078 -0.146346 -0.724328 -0.062500 1 0 0 0 0 0 3 259230
-0.002532 0.000128 0.120727 0.535355 -0.137682 -0.726133 -0.062500 1 0 0 0 0 0 3 260232
-0.002532 0.000129 0.120727 0.533988 -0.133349 -0.726768 -0.062500 1 0 0 0 0 0 3 261233
-0.002533 0.000129 0.120727 0.533278 -0.131178 -0.726982 -0.062500 1 0 0 0 0 0 3 262235
-0.002533 0.000129 0.120727 0.532928 -0.130082 -0.727064 -0.062500 1 0 0 0 0 0 3 263232
-0.002533 0.000129 0.120727 0.532763 -0.129546 -0.727089 -0.062500 1 0 0 0 0 0 3 264199
-0.002533 0.000129 0.120727 0.532671 -0.129282 -0.727101 -0.062500 1 0 0 0 0 0 3 265221
-0.002533 0.000129 0.120727 0.532627 -0.129141 -0.727097 -0.062500 1 0 0 0 0 0 3 266231
-0.002533 0.000129 0.120727 0.532607 -0.129075 -0.727110 -0.062500 1 0 0 0 0 0 3 267233
-0.002533 0.000129 0.120727 0.532587 -0.129045 -0.727099 -0.062500 1 0 0 0 0 0 3 268230
-0.002533 0.000129 0.120727 0.532590 -0.129024 -0.727098 -0.062500 1 0 0 0 0 0 3 269230
-0.002533 0.000129 0.120727 0.532587 -0.129011 -0.727104 -0.062500 1 0 0 0 0 0 3 270228
-0.002533 0.000129 0.120727 0.532587 -0.129009 -0.727105 -0.062500 1 0 0 0 0 0 3 271201
-0.002533 0.000129 0.120727 0.532579 -0.129018 -0.727112 -0.062500 1 0 0 0 0 0 3 272200
-0.002533 0.000129 0.120727 0.532574 -0.129008 -0.727100 -0.062500 1 0 0 0 0 0 3 273229
-0.002533 0.000129 0.120727 0.532586 -0.129010 -0.727105 -0.062500 1 0 0 0 0 0 3 274199
-0.002533 0.000129 0.120727 0.532575 -0.129007 -0.727099 -0.062500 1 0 0 0 0 0 3 275236
-0.002533 0.000129 0.120727 0.532586 -0.129010 -0.727104 -0.062500 1 0 0 0 0 0 3 276231
-0.002533 0.000129 0.120727 0.532588 -0.129010 -0.727105 -0.062500 1 0 0 0 0 0 3 277230
-0.002533 0.000129 0.120727 0.532576 -0.129008 -0.727099 -0.062500 1 0 0 0 0 0 3 278200
-0.002533 0.000129 0.120727 0.532583 -0.128998 -0.727111 -0.062500 1 0 0 0 0 0 3 279231
-0.002533 0.000129 0.120727 0.532575 -0.129006 -0.727100 -0.062500 1 0 0 0 0 0 3 280229
-0.002533 0.000129 0.120727 0.532586 -0.129009 -0.727105 -0.062500 1 0 0 0 0 0 3 281230
-0.002533 0.000129 0.120727 0.532588 -0.129010 -0.727105 -0.062500 1 0 0 0 0 0 3 282229
-0.002533 0.000129 0.120727 0.532576 -0.129007 -0.727099 -0.062500 1 0 0 0 0 0 3 283225
-0.002533 0.000129 0.120727 0.532587 -0.129010 -0.727104 -0.062500 1 0 0 0 0 0 3 284229
-0.002533 0.000129 0.120727 0.532576 -0.129007 -0.727099 -0.062500 1 0 0 0 0 0 3 285228
-0.002533 0.000129 0.120727 0.532583 -0.128998 -0.727111 -0.062500 1 0 0 0 0 0 3 286227
-0.002533 0.000129 0.120727 0.532575 -0.129005 -0.727099 -0.062500 1 0 0 0 0 0 3 287218
-0.002533 0.000129 0.120727 0.532586 -0.129009 -0.727104 -0.062500 1 0 0 0 0 0 3 288222
-0.002533 0.000129 0.120727 0.532588 -0.129010 -0.727105 -0.062500 1 0 0 0 0 0 3 289229
-0.002533 0.000129 0.120727 0.532576 -0.129007 -0.727099 -0.062500 1 0 0 0 0 0 3 290230
-0.002533 0.000129 0.120727 0.532578 -0.129019 -0.727111 -0.062500 1 0 0 0 0 0 3 291228
-0.002533 0.000129 0.120727 0.532574 -0.129008 -0.727100 -0.062500 1 0 0 0 0 0 3 292225
-0.002533 0.000129 0.120727 0.532586 -0.129010 -0.727105 -0.062500 1 0 0 0 0 0 3 293231
-0.002533 0.000129 0.120727 0.532584 -0.128999 -0.727112 -0.062500 1 0 0 0 0 0 3 294229
-0.002533 0.000129 0.120727 0.532575 -0.129006 -0.727100 -0.062500 1 0 0 0 0 0 3 295231
-0.002533 0.000129 0.120727 0.532586 -0.129010 -0.727105 -0.062500 1 0 0 0 0 0 3 296230
-0.002538 0.000147 0.120716 0.606599 -0.383802 -0.578528 -0.062500 1 0 0 0 0 0 3 297229
-0.002541 0.000156 0.120713 0.583162 -0.298228 -0.650829 -0.062500 1 0 0 0 0 0 3 298223
-0.002542 0.000161 0.120711 0.564585 -0.234160 -0.688498 -0.062500 1 0 0 0 0 0 3 299215
-0.002543 0.000163 0.120711 0.554306 -0.200017 -0.702876 -0.062500 1 0 0 0 0 0 3 300221
-0.002543 0.000164 0.120711 0.548977 -0.182739 -0.708020 -0.062500 1 0 0 0 0 0 3 301213
-0.002543 0.000165 0.120711 0.546240 -0.174065 -0.709830 -0.062500 1 0 0 0 0 0 3 302221
-0.002543 0.000165 0.120711 0.544873 -0.169733 -0.710468 -0.062500 1 0 0 0 0 0 3 303213
-0.002543 0.000165 0.120711 0.544166 -0.167573 -0.710676 -0.062500 1 0 0 0 0 0 3 304221
-0.002543 0.000165 0.120711 0.543808 -0.166488 -0.710765 -0.062500 1 0 0 0 0 0 3 305213
-0.002543 0.000165 0.120711 0.543650 -0.165945 -0.710784 -0.062500 1 0 0 0 0 0 3 306222
-0.002543 0.000165 0.120711 0.543556 -0.165669 -0.710802 -0.062500 1 0 0 0 0 0 3 307213
-0.002543 0.000165 0.120711 0.543515 -0.165538 -0.710792 -0.062500 1 0 0 0 0 0 3 308223
-0.002543 0.000165 0.120711 0.543495 -0.165473 -0.710805 -0.062500 1 0 0 0 0 0 3 309213
-0.002543 0.000165 0.120711 0.543472 -0.165432 -0.710800 -0.062500 1 0 0 0 0 0 3 310221
-0.002543 0.000165 0.120711 0.543474 -0.165409 -0.710800 -0.062500 1 0 0 0 0 0 3 311213
-0.002543 0.000165 0.120711 0.543467 -0.165416 -0.710806 -0.062500 1 0 0 0 0 0 3 312221
-0.002543 0.000165 0.120711 0.543474 -0.165409 -0.710800 -0.062500 1 0 0 0 0 0 3 313213
-0.002543 0.000165 0.120711 0.543460 -0.165394 -0.710800 -0.062500 1 0 0 0 0 0 3 314221
-0.002543 0.000165 0.120711 0.543474 -0.165407 -0.710800 -0.062500 1 0 0 0 0 0 3 315221
-0.002543 0.000165 0.120711 0.543472 -0.165397 -0.710806 -0.062500 1 0 0 0 0 0 3 316222
-0.002543 0.000165 0.120711 0.543463 -0.165404 -0.710794 -0.062500 1 0 0 0 0 0 3 317223
-0.002543 0.000165 0.120711 0.543471 -0.165396 -0.710806 -0.062500 1 0 0 0 0 0 3 318216
-0.002543 0.000165 0.120711 0.543459 -0.165392 -0.710801 -0.062500 1 0 0 0 0 0 3 319223
-0.002543 0.000165 0.120711 0.543474 -0.165406 -0.710800 -0.062500 1 0 0 0 0 0 3 320227
-0.002543 0.000165 0.120711 0.543472 -0.165396 -0.710806 -0.062500 1 0 0 0 0 0 3 321197
-0.002543 0.000165 0.120711 0.543463 -0.165404 -0.710794 -0.062500 1 0 0 0 0 0 3 322233
-0.002543 0.000165 0.120711 0.543471 -0.165396 -0.710806 -0.062500 1 0 0 0 0 0 3 323234
-0.002543 0.000165 0.120711 0.543463 -0.165404 -0.710794 -0.062500 1 0 0 0 0 0 3 324228
-0.002543 0.000165 0.120711 0.543471 -0.165396 -0.710806 -0.062500 1 0 0 0 0 0 3 325230
-0.002543 0.000165 0.120711 0.543475 -0.165407 -0.710800 -0.062500 1 0 0 0 0 0 3 326229
-0.002543 0.000165 0.120711 0.543460 -0.165394 -0.710800 -0.062500 1 0 0 0 0 0 3 327229
-0.002543 0.000165 0.120711 0.543471 -0.165395 -0.710806 -0.062500 1 0 0 0 0 0 3 328230
-0.002543 0.000165 0.120711 0.543463 -0.165403 -0.710794 -0.062500 1 0 0 0 0 0 3 329228
-0.002543 0.000165 0.120711 0.543463 -0.165405 -0.710813 -0.062500 1 0 0 0 0 0 3 330212
-0.002543 0.000165 0.120711 0.543462 -0.165405 -0.710795 -0.062500 1 0 0 0 0 0 3 331232
-0.002543 0.000165 0.120711 0.543470 -0.165396 -0.710806 -0.062500 1 0 0 0 0 0 3 332235
-0.002543 0.000165 0.120711 0.543475 -0.165407 -0.710800 -0.062500 1 0 0 0 0 0 3 333234
-0.002543 0.000165 0.120711 0.543460 -0.165394 -0.710800 -0.062500 1 0 0 0 0 0 3 334228
-0.002543 0.000165 0.120711 0.543474 -0.165407 -0.710800 -0.062500 1 0 0 0 0 0 3 335236
-0.002543 0.000165 0.120711 0.543460 -0.165394 -0.710800 -0.062500 1 0 0 0 0 0 3 336217
-0.002543 0.000165 0.120711 0.543470 -0.165395 -0.710807 -0.062500 1 0 0 0 0 0 3 337197
-0.002543 0.000165 0.120711 0.543475 -0.165407 -0.710801 -0.062500 1 0 0 0 0 0 3 338228
-0.002543 0.000165 0.120711 0.543460 -0.165393 -0.710800 -0.062500 1 0 0 0 0 0 3 339228
-0.002543 0.000165 0.120711 0.543474 -0.165406 -0.710800 -0.062500 1 0 0 0 0 0 3 340228
-0.002543 0.000165 0.120711 0.543460 -0.165393 -0.710800 -0.062500 1 0 0 0 0 0 3 341227
-0.002543 0.000165 0.120711 0.543474 -0.165406 -0.710800 -0.062500 1 0 0 0 0 0 3 342228
-0.002543 0.000165 0.120711 0.543472 -0.165396 -0.710806 -0.062500 1 0 0 0 0 0 3 343229
-0.002543 0.000165 0.120711 0.543463 -0.165404 -0.710794 -0.062500 1 0 0 0 0 0 3 344228
-0.002543 0.000165 0.120711 0.543471 -0.165396 -0.710806 -0.062500 1 0 0 0 0 0 3 345228
-0.002543 0.000165 0.120711 0.543463 -0.165404 -0.710794 -0.062500 1 0 0 0 0 0 3 346216
-0.002543 0.000165 0.120711 0.543471 -0.165396 -0.710805 -0.062500 1 0 0 0 0 0 3 347228
-0.002543 0.000165 0.120711 0.543472 -0.165395 -0.710807 -0.062500 1 0 0 0 0 0 3 348199
-0.002543 0.000165 0.120711 0.543463 -0.165404 -0.710794 -0.062500 1 0 0 0 0 0 3 349228
-0.002549 0.000184 0.120700 0.617439 -0.420063 -0.562112 -0.062500 1 0 0 0 0 0 3 350227
-0.002551 0.000193 0.120696 0.594023 -0.334545 -0.634461 -0.062500 1 0 0 0 0 0 3 351229
-0.002553 0.000197 0.120695 0.575462 -0.270525 -0.672156 -0.062500 1 0 0 0 0 0 3 352228
-0.002554 0.000200 0.120695 0.565185 -0.236387 -0.686560 -0.062500 1 0 0 0 0 0 3 353227
-0.002554 0.000201 0.120695 0.559847 -0.219113 -0.691708 -0.062500 1 0 0 0 0 0 3 354228
-0.002554 0.000201 0.120695 0.557133 -0.210448 -0.693514 -0.062500 1 0 0 0 0 0 3 355228
-0.002554 0.000201 0.120694 0.555757 -0.206115 -0.694147 -0.062500 1 0 0 0 0 0 3 356230
-0.002554 0.000202 0.120694 0.555046 -0.203944 -0.694363 -0.062500 1 0 0 0 0 0 3 357215
-0.002554 0.000202 0.120694 0.554700 -0.202861 -0.694439 -0.062500 1 0 0 0 0 0 3 358226
-0.002554 0.000202 0.120694 0.554523 -0.202324 -0.694478 -0.062500 1 0 0 0 0 0 3 359233
-0.002554 0.000202 0.120694 0.554438 -0.202052 -0.694484 -0.062500 1 0 0 0 0 0 3 360227
-0.002554 0.000202 0.120694 0.554395 -0.201910 -0.694480 -0.062500 1 0 0 0 0 0 3 361227
-0.002554 0.000202 0.120694 0.554362 -0.201840 -0.694487 -0.062500 1 0 0 0 0 0 3 362227
-0.002554 0.000202 0.120694 0.554365 -0.201816 -0.694488 -0.062500 1 0 0 0 0 0 3 363228
-0.002554 0.000202 0.120694 0.554359 -0.201792 -0.694481 -0.062500 1 0 0 0 0 0 3 364226
-0.002554 0.000202 0.120694 0.554359 -0.201791 -0.694480 -0.062500 1 0 0 0 0 0 3 365216
-0.002554 0.000202 0.120694 0.554356 -0.201779 -0.694487 -0.062500 1 0 0 0 0 0 3 366209
-0.002554 0.000202 0.120694 0.554335 -0.201784 -0.694488 -0.062500 1 0 0 0 0 0 3 367228
-0.002554 0.000202 0.120694 0.554353 -0.201779 -0.694488 -0.062500 1 0 0 0 0 0 3 368228
-0.002554 0.000202 0.120694 0.554342 -0.201776 -0.694482 -0.062500 1 0 0 0 0 0 3 369214
-0.002554 0.000202 0.120694 0.554353 -0.201778 -0.694487 -0.062500 1 0 0 0 0 0 3 370221
-0.002554 0.000202 0.120694 0.554355 -0.201779 -0.694488 -0.062500 1 0 0 0 0 0 3 371211
-0.002554 0.000202 0.120694 0.554343 -0.201776 -0.694482 -0.062500 1 0 0 0 0 0 3 372219
-0.002554 0.000202 0.120694 0.554354 -0.201778 -0.694487 -0.062500 1 0 0 0 0 0 3 373210
-0.002554 0.000202 0.120694 0.554343 -0.201775 -0.694482 -0.062500 1 0 0 0 0 0 3 374220
-0.002554 0.000202 0.120694 0.554353 -0.201778 -0.694487 -0.062500 1 0 0 0 0 0 3 375211
-0.002554 0.000202 0.120694 0.554355 -0.201778 -0.694488 -0.062500 1 0 0 0 0 0 3 376220
-0.002554 0.000202 0.120694 0.554343 -0.201775 -0.694482 -0.062500 1 0 0 0 0 0 3 377210
-0.002554 0.000202 0.120694 0.554354 -0.201778 -0.694487 -0.062500 1 0 0 0 0 0 3 378220
-0.002554 0.000202 0.120694 0.554343 -0.201775 -0.694482 -0.062500 1 0 0 0 0 0 3 379210
-0.002554 0.000202 0.120694 0.554354 -0.201778 -0.694487 -0.062500 1 0 0 0 0 0 3 380219
-0.002554 0.000202 0.120694 0.554355 -0.201778 -0.694488 -0.062500 1 0 0 0 0 0 3 381210
-0.002554 0.000202 0.120694 0.554343 -0.201775 -0.694482 -0.062500 1 0 0 0 0 0 3 382210
-0.002554 0.000202 0.120694 0.554354 -0.201778 -0.694487 -0.062500 1 0 0 0 0 0 3 383219
-0.002554 0.000202 0.120694 0.554343 -0.201775 -0.694482 -0.062500 1 0 0 0 0 0 3 384210
-0.002554 0.000202 0.120694 0.554354 -0.201777 -0.694487 -0.062500 1 0 0 0 0 0 3 385218
-0.002554 0.000202 0.120694 0.554343 -0.201775 -0.694482 -0.062500 1 0 0 0 0 0 3 386205
-0.002554 0.000202 0.120694 0.554354 -0.201777 -0.694487 -0.062500 1 0 0 0 0 0 3 387221
-0.002554 0.000202 0.120694 0.554347 -0.201787 -0.694495 -0.062500 1 0 0 0 0 0 3 388216
-0.002554 0.000202 0.120694 0.554342 -0.201776 -0.694483 -0.062500 1 0 0 0 0 0 3 389220
-0.002554 0.000202 0.120694 0.554353 -0.201778 -0.694488 -0.062500 1 0 0 0 0 0 3 390216
-0.002554 0.000202 0.120694 0.554342 -0.201775 -0.694482 -0.062500 1 0 0 0 0 0 3 391228
-0.002554 0.000202 0.120694 0.554353 -0.201778 -0.694488 -0.062500 1 0 0 0 0 0 3 392225
-0.002554 0.000202 0.120694 0.554355 -0.201778 -0.694488 -0.062500 1 0 0 0 0 0 3 393233
-0.002554 0.000202 0.120694 0.554343 -0.201775 -0.694482 -0.062500 1 0 0 0 0 0 3 394229
-0.002554 0.000202 0.120694 0.554354 -0.201778 -0.694488 -0.062500 1 0 0 0 0 0 3 395229
-0.002554 0.000202 0.120694 0.554343 -0.201775 -0.694482 -0.062500 1 0 0 0 0 0 3 396226
-0.002554 0.000202 0.120694 0.554353 -0.201777 -0.694488 -0.062500 1 0 0 0 0 0 3 397227
-0.002554 0.000202 0.120694 0.554346 -0.201787 -0.694475 -0.062500 1 0 0 0 0 0 3 398228
-0.002554 0.000202 0.120694 0.554354 -0.201779 -0.694486 -0.062500 1 0 0 0 0 0 3 399220
-0.002554 0.000202 0.120694 0.554355 -0.201779 -0.694488 -0.062500 1 0 0 0 0 0 3 400224
-0.002554 0.000202 0.120694 0.554343 -0.201776 -0.694482 -0.062500 1 0 0 0 0 0 3 401233
-0.002554 0.000202 0.120694 0.554354 -0.201778 -0.694487 -0.062500 1 0 0 0 0 0 3 402200
-0.002554 0.000202 0.120694 0.554355 -0.201778 -0.694488 -0.062500 1 0 0 0 0 0 3 403230
-0.002554 0.000202 0.120694 0.554343 -0.201775 -0.694482 -0.062500 1 0 0 0 0 0 3 404228
-0.002554 0.000202 0.120694 0.554354 -0.201778 -0.694487 -0.062500 1 0 0 0 0 0 3 405196
-0.002554 0.000202 0.120694 0.554343 -0.201775 -0.694481 -0.062500 1 0 0 0 0 0 3 406226
-0.002554 0.000202 0.120694 0.554346 -0.201787 -0.694494 -0.062500 1 0 0 0 0 0 3 407226
-0.002554 0.000202 0.120694 0.554342 -0.201777 -0.694483 -0.062500 1 0 0 0 0 0 3 408219
-0.002554 0.000202 0.120694 0.554353 -0.201778 -0.694488 -0.062500 1 0 0 0 0 0 3 409196
-0.002554 0.000202 0.120694 0.554355 -0.201779 -0.694488 -0.062500 1 0 0 0 0 0 3 410225
-0.002554 0.000202 0.120694 0.554343 -0.201776 -0.694482 -0.062500 1 0 0 0 0 0 3 411227
-0.002554 0.000202 0.120694 0.554354 -0.201778 -0.694488 -0.062500 1 0 0 0 0 0 3 412224
-0.002554 0.000202 0.120694 0.554343 -0.201775 -0.694482 -0.062500 1 0 0 0 0 0 3 413227
-0.002554 0.000202 0.120694 0.554354 -0.201778 -0.694487 -0.062500 1 0 0 0 0 0 3 414224
-0.002554 0.000202 0.120694 0.554342 -0.201775 -0.694482 -0.062500 1 0 0 0 0 0 3 415210
-0.002554 0.000202 0.120694 0.554353 -0.201778 -0.694487 -0.062500 1 0 0 0 0 0 3 416226
-0.002554 0.000202 0.120694 0.554355 -0.201778 -0.694488 -0.062500 1 0 0 0 0 0 3 417226
-0.002554 0.000202 0.120694 0.554343 -0.201775 -0.694482 -0.062500 1 0 0 0 0 0 3 418224
-0.002554 0.000202 0.120694 0.554354 -0.201778 -0.694487 -0.062500 1 0 0 0 0 0 3 419222
-0.002554 0.000202 0.120694 0.554343 -0.201775 -0.694482 -0.062500 1 0 0 0 0 0 3 420196
-0.002554 0.000202 0.120694 0.554354 -0.201778 -0.694487 -0.062500 1 0 0 0 0 0 3 421225
-0.002554 0.000202 0.120694 0.554355 -0.201778 -0.694488 -0.062500 1 0 0 0 0 0 3 422225
-0.002554 0.000202 0.120694 0.554343 -0.201775 -0.694482 -0.062500 1 0 0 0 0 0 3 423227
-0.002554 0.000202 0.120694 0.554354 -0.201777 -0.694487 -0.062500 1 0 0 0 0 0 3 424227
-0.002554 0.000202 0.120694 0.554343 -0.201775 -0.694482 -0.062500 1 0 0 0 0 0 3 425225
-0.002554 0.000202 0.120694 0.554354 -0.201777 -0.694487 -0.062500 1 0 0 0 0 0 3 426225
-0.002554 0.000202 0.120694 0.554347 -0.201787 -0.694495 -0.062500 1 0 0 0 0 0 3 427227
-0.002554 0.000202 0.120694 0.554342 -0.201776 -0.694483 -0.062500 1 0 0 0 0 0 3 428222
-0.002554 0.000202 0.120694 0.554353 -0.201778 -0.694488 -0.062500 1 0 0 0 0 0 3 429213
-0.002554 0.000202 0.120694 0.554342 -0.201775 -0.694482 -0.062500 1 0 0 0 0 0 3 430218
-0.002554 0.000202 0.120694 0.554353 -0.201778 -0.694488 -0.062500 1 0 0 0 0 0 3 431227
-0.002554 0.000202 0.120694 0.554342 -0.201775 -0.694482 -0.062500 1 0 0 0 0 0 3 432224
-0.002560 0.000220 0.120684 0.628282 -0.456299 -0.545658 -0.062500 1 0 0 0 0 0 3 433226
-0.002562 0.000229 0.120680 0.604892 -0.370849 -0.618082 -0.062500 1 0 0 0 0 0 3 434223
-0.002564 0.000234 0.120679 0.586324 -0.306871 -0.655815 -0.062500 1 0 0 0 0 0 3 435227
-0.002564 0.000236 0.120678 0.576062 -0.272754 -0.670224 -0.062500 1 0 0 0 0 0 3 436225
-0.002565 0.000237 0.120678 0.570735 -0.255479 -0.675373 -0.062500 1 0 0 0 0 0 3 437226
-0.002565 0.000238 0.120678 0.568009 -0.246802 -0.677184 -0.062500 1 0 0 0 0 0 3 438223
-0.002565 0.000238 0.120678 0.566619 -0.242466 -0.677813 -0.062500 1 0 0 0 0 0 3 439226
-0.002565 0.000238 0.120678 0.565935 -0.240312 -0.678035 -0.062500 1 0 0 0 0 0 3 440214
-0.002565 0.000238 0.120678 0.565567 -0.239226 -0.678120 -0.062500 1 0 0 0 0 0 3 441209
-0.002565 0.000238 0.120678 0.565409 -0.238683 -0.678139 -0.062500 1 0 0 0 0 0 3 442217
-0.002565 0.000238 0.120678 0.565318 -0.238419 -0.678151 -0.062500 1 0 0 0 0 0 3 443210
-0.002565 0.000238 0.120678 0.565262 -0.238275 -0.678161 -0.062500 1 0 0 0 0 0 3 444217
-0.002565 0.000238 0.120678 0.565239 -0.238209 -0.678156 -0.062500 1 0 0 0 0 0 3 445208
-0.002565 0.000238 0.120678 0.565240 -0.238173 -0.678162 -0.062500 1 0 0 0 0 0 3 446217
-0.002565 0.000238 0.120678 0.565236 -0.238159 -0.678150 -0.062500 1 0 0 0 0 0 3 447209
-0.002565 0.000238 0.120678 0.565233 -0.238147 -0.678155 -0.062500 1 0 0 0 0 0 3 448216
-0.002565 0.000238 0.120678 0.565221 -0.238144 -0.678149 -0.062500 1 0 0 0 0 0 3 449217
-0.002565 0.000238 0.120678 0.565232 -0.238146 -0.678154 -0.062500 1 0 0 0 0 0 3 450208
-0.002565 0.000238 0.120678 0.565230 -0.238135 -0.678162 -0.062500 1 0 0 0 0 0 3 451217
-0.002565 0.000238 0.120678 0.565221 -0.238142 -0.678150 -0.062500 1 0 0 0 0 0 3 452207
-0.002565 0.000238 0.120678 0.565232 -0.238146 -0.678154 -0.062500 1 0 0 0 0 0 3 453216
-0.002565 0.000238 0.120678 0.565218 -0.238132 -0.678155 -0.062500 1 0 0 0 0 0 3 454208
-0.002565 0.000238 0.120678 0.565232 -0.238145 -0.678155 -0.062500 1 0 0 0 0 0 3 455216
-0.002565 0.000238 0.120678 0.565230 -0.238135 -0.678162 -0.062500 1 0 0 0 0 0 3 456208
-0.002565 0.000238 0.120678 0.565221 -0.238142 -0.678150 -0.062500 1 0 0 0 0 0 3 457216
-0.002565 0.000238 0.120678 0.565232 -0.238146 -0.678154 -0.062500 1 0 0 0 0 0 3 458209
-0.002565 0.000238 0.120678 0.565218 -0.238132 -0.678155 -0.062500 1 0 0 0 0 0 3 459226
-0.002565 0.000238 0.120678 0.565232 -0.238145 -0.678155 -0.062500 1 0 0 0 0 0 3 460237
-0.002565 0.000238 0.120678 0.565230 -0.238135 -0.678162 -0.062500 1 0 0 0 0 0 3 461213
-0.002565 0.000238 0.120678 0.565221 -0.238142 -0.678150 -0.062500 1 0 0 0 0 0 3 462207
-0.002565 0.000238 0.120678 0.565224 -0.238155 -0.678161 -0.062500 1 0 0 0 0 0 3 463230
-0.002565 0.000238 0.120678 0.565217 -0.238133 -0.678156 -0.062500 1 0 0 0 0 0 3 464218
-0.002565 0.000238 0.120678 0.565231 -0.238145 -0.678155 -0.062500 1 0 0 0 0 0 3 465231
-0.002565 0.000238 0.120678 0.565217 -0.238132 -0.678156 -0.062500 1 0 0 0 0 0 3 466222
-0.002565 0.000238 0.120678 0.565231 -0.238145 -0.678155 -0.062500 1 0 0 0 0 0 3 467227
-0.002565 0.000238 0.120678 0.565233 -0.238147 -0.678155 -0.062500 1 0 0 0 0 0 3 468222
-0.002565 0.000238 0.120678 0.565218 -0.238132 -0.678156 -0.062500 1 0 0 0 0 0 3 469223
-0.002565 0.000238 0.120678 0.565232 -0.238145 -0.678155 -0.062500 1 0 0 0 0 0 3 470223
-0.002565 0.000238 0.120678 0.565218 -0.238132 -0.678156 -0.062500 1 0 0 0 0 0 3 471225
-0.002565 0.000238 0.120678 0.565232 -0.238145 -0.678155 -0.062500 1 0 0 0 0 0 3 472224
-0.002565 0.000238 0.120678 0.565221 -0.238144 -0.678149 -0.062500 1 0 0 0 0 0 3 473230
-0.002565 0.000238 0.120678 0.565229 -0.238135 -0.678161 -0.062500 1 0 0 0 0 0 3 474225
-0.002565 0.000238 0.120678 0.565233 -0.238145 -0.678156 -0.062500 1 0 0 0 0 0 3 475229
-0.002565 0.000238 0.120678 0.565218 -0.238132 -0.678156 -0.062500 1 0 0 0 0 0 3 476224
-0.002565 0.000238 0.120678 0.565232 -0.238145 -0.678155 -0.062500 1 0 0 0 0 0 3 477347
-0.002565 0.000238 0.120678 0.565221 -0.238143 -0.678149 -0.062500 1 0 0 0 0 0 3 478221
-0.002565 0.000238 0.120678 0.565229 -0.238134 -0.678161 -0.062500 1 0 0 0 0 0 3 479226
-0.002565 0.000238 0.120678 0.565233 -0.238145 -0.678156 -0.062500 1 0 0 0 0 0 3 480221
-0.002565 0.000238 0.120678 0.565218 -0.238132 -0.678156 -0.062500 1 0 0 0 0 0 3 481224
-0.002565 0.000238 0.120678 0.565232 -0.238144 -0.678155 -0.062500 1 0 0 0 0 0 3 482215
-0.002565 0.000238 0.120678 0.565213 -0.238152 -0.678156 -0.062500 1 0 0 0 0 0 3 483226
-0.002565 0.000238 0.120678 0.565228 -0.238136 -0.678162 -0.062500 1 0 0 0 0 0 3 484223
-0.002565 0.000238 0.120678 0.565220 -0.238143 -0.678150 -0.062500 1 0 0 0 0 0 3 485222
-0.002565 0.000238 0.120678 0.565228 -0.238135 -0.678161 -0.062500 1 0 0 0 0 0 3 486221
-0.002565 0.000238 0.120678 0.565233 -0.238145 -0.678156 -0.062500 1 0 0 0 0 0 3 487225
-0.002565 0.000238 0.120678 0.565221 -0.238144 -0.678149 -0.062500 1 0 0 0 0 0 3 488203
-0.002565 0.000238 0.120678 0.565229 -0.238135 -0.678161 -0.062500 1 0 0 0 0 0 3 489224
-0.002565 0.000238 0.120678 0.565220 -0.238142 -0.678149 -0.062500 1 0 0 0 0 0 3 490223
-0.002565 0.000238 0.120678 0.565228 -0.238134 -0.678161 -0.062500 1 0 0 0 0 0 3 491225
-0.002565 0.000238 0.120678 0.565233 -0.238145 -0.678156 -0.062500 1 0 0 0 0 0 3 492223
-0.002565 0.000238 0.120678 0.565221 -0.238144 -0.678149 -0.062500 1 0 0 0 0 0 3 493349
-0.002565 0.000238 0.120678 0.565229 -0.238135 -0.678161 -0.062500 1 0 0 0 0 0 3 494222
-0.002565 0.000238 0.120678 0.565221 -0.238142 -0.678149 -0.062500 1 0 0 0 0 0 3 495224
-0.002565 0.000238 0.120678 0.565229 -0.238134 -0.678161 -0.062500 1 0 0 0 0 0 3 496221
-0.002565 0.000238 0.120678 0.565233 -0.238145 -0.678156 -0.062500 1 0 0 0 0 0 3 497347
-0.002565 0.000238 0.120678 0.565221 -0.238143 -0.678149 -0.062500 1 0 0 0 0 0 3 498223
-0.002565 0.000238 0.120678 0.565229 -0.238134 -0.678161 -0.062500 1 0 0 0 0 0 3 499209
-0.002565 0.000238 0.120678 0.565221 -0.238142 -0.678149 -0.062500 1 0 0 0 0 0 3 500353
-0.002565 0.000238 0.120678 0.565229 -0.238134 -0.678161 -0.062500 1 0 0 0 0 0 3 501357
-0.002565 0.000238 0.120678 0.565233 -0.238145 -0.678156 -0.062500 1 0 0 0 0 0 3 502238
-0.002565 0.000238 0.120678 0.565213 -0.238152 -0.678156 -0.062500 1 0 0 0 0 0 3 503234
-0.002565 0.000238 0.120678 0.565228 -0.238136 -0.678162 -0.062500 1 0 0 0 0 0 3 504357
-0.002565 0.000238 0.120678 0.565220 -0.238143 -0.678150 -0.062500 1 0 0 0 0 0 3 505358
-0.002571 0.000256 0.120668 0.639113 -0.492530 -0.529197 -0.062500 1 0 0 0 0 0 3 506357
-0.002573 0.000265 0.120664 0.615744 -0.407137 -0.601704 -0.062500 1 0 0 0 0 0 3 507358
-0.002575 0.000270 0.120663 0.597196 -0.343185 -0.639449 -0.062500 1 0 0 0 0 0 3 508232
-0.002575 0.000272 0.120662 0.586933 -0.309092 -0.653880 -0.062500 1 0 0 0 0 0 3 509361
-0.002576 0.000273 0.120662 0.581604 -0.291814 -0.659027 -0.062500 1 0 0 0 0 0 3 510355
-0.002576 0.000274 0.120662 0.578873 -0.283159 -0.660841 -0.062500 1 0 0 0 0 0 3 511402
-0.002576 0.000274 0.120662 0.577503 -0.278821 -0.661471 -0.062500 1 0 0 0 0 0 3 512412
-0.002576 0.000274 0.120662 0.576798 -0.276663 -0.661702 -0.062500 1 0 0 0 0 0 3 513397
-0.002576 0.000274 0.120662 0.576448 -0.275570 -0.661768 -0.062500 1 0 0 0 0 0 3 514288
-0.002576 0.000274 0.120662 0.576280 -0.275023 -0.661799 -0.062500 1 0 0 0 0 0 3 515399
-0.002576 0.000274 0.120662 0.576176 -0.274756 -0.661806 -0.062500 1 0 0 0 0 0 3 516409
-0.002576 0.000274 0.120662 0.576142 -0.274617 -0.661808 -0.062500 1 0 0 0 0 0 3 517414
-0.002576 0.000274 0.120662 0.576114 -0.274560 -0.661808 -0.062500 1 0 0 0 0 0 3 518270
-0.002576 0.000274 0.120662 0.576113 -0.274525 -0.661815 -0.062500 1 0 0 0 0 0 3 519340
-0.002576 0.000274 0.120662 0.576098 -0.274509 -0.661817 -0.062500 1 0 0 0 0 0 3 520205
-0.002576 0.000274 0.120662 0.576105 -0.274500 -0.661810 -0.062500 1 0 0 0 0 0 3 521214
-0.002576 0.000274 0.120662 0.576103 -0.274488 -0.661816 -0.062500 1 0 0 0 0 0 3 522330
-0.002576 0.000274 0.120662 0.576091 -0.274483 -0.661810 -0.062500 1 0 0 0 0 0 3 523289
-0.002576 0.000274 0.120662 0.576101 -0.274486 -0.661816 -0.062500 1 0 0 0 0 0 3 524210
-0.002576 0.000274 0.120662 0.576106 -0.274498 -0.661810 -0.062500 1 0 0 0 0 0 3 525339
-0.002576 0.000274 0.120662 0.576091 -0.274485 -0.661810 -0.062500 1 0 0 0 0 0 3 526330
-0.002576 0.000274 0.120662 0.576102 -0.274486 -0.661816 -0.062500 1 0 0 0 0 0 3 527339
-0.002576 0.000274 0.120662 0.576091 -0.274483 -0.661810 -0.062500 1 0 0 0 0 0 3 528205
-0.002576 0.000274 0.120662 0.576102 -0.274486 -0.661816 -0.062500 1 0 0 0 0 0 3 529339
-0.002576 0.000274 0.120662 0.576107 -0.274498 -0.661810 -0.062500 1 0 0 0 0 0 3 530329
-0.002576 0.000274 0.120662 0.576083 -0.274494 -0.661817 -0.062500 1 0 0 0 0 0 3 531339
-0.002576 0.000274 0.120662 0.576101 -0.274488 -0.661817 -0.062500 1 0 0 0 0 0 3 532340
-0.002576 0.000274 0.120662 0.576090 -0.274484 -0.661811 -0.062500 1 0 0 0 0 0 3 533330
-0.002576 0.000274 0.120662 0.576101 -0.274486 -0.661816 -0.062500 1 0 0 0 0 0 3 534338
-0.002576 0.000274 0.120662 0.576090 -0.274483 -0.661811 -0.062500 1 0 0 0 0 0 3 535345
-0.002576 0.000274 0.120662 0.576105 -0.274498 -0.661809 -0.062500 1 0 0 0 0 0 3 536347
-0.002576 0.000274 0.120662 0.576103 -0.274488 -0.661816 -0.062500 1 0 0 0 0 0 3 537346
-0.002576 0.000274 0.120662 0.576091 -0.274484 -0.661810 -0.062500 1 0 0 0 0 0 3 538330
-0.002576 0.000274 0.120662 0.576102 -0.274486 -0.661816 -0.062500 1 0 0 0 0 0 3 539338
-0.002576 0.000274 0.120662 0.576090 -0.274483 -0.661811 -0.062500 1 0 0 0 0 0 3 540345
-0.002576 0.000274 0.120662 0.576101 -0.274486 -0.661816 -0.062500 1 0 0 0 0 0 3 541223
-0.002576 0.000274 0.120662 0.576106 -0.274498 -0.661810 -0.062500 1 0 0 0 0 0 3 542321
-0.002576 0.000274 0.120662 0.576091 -0.274485 -0.661810 -0.062500 1 0 0 0 0 0 3 543348
-0.002576 0.000274 0.120662 0.576102 -0.274486 -0.661816 -0.062500 1 0 0 0 0 0 3 544347
-0.002576 0.000274 0.120662 0.576091 -0.274483 -0.661810 -0.062500 1 0 0 0 0 0 3 545336
-0.002576 0.000274 0.120662 0.576102 -0.274486 -0.661816 -0.062500 1 0 0 0 0 0 3 546348
-0.002576 0.000274 0.120662 0.576106 -0.274498 -0.661810 -0.062500 1 0 0 0 0 0 3 547342
-0.002576 0.000274 0.120662 0.576092 -0.274485 -0.661810 -0.062500 1 0 0 0 0 0 3 548347
-0.002576 0.000274 0.120662 0.576102 -0.274486 -0.661816 -0.062500 1 0 0 0 0 0 3 549346
-0.002576 0.000274 0.120662 0.576091 -0.274483 -0.661810 -0.062500 1 0 0 0 0 0 3 550348
-0.002576 0.000274 0.120662 0.576102 -0.274486 -0.661816 -0.062500 1 0 0 0 0 0 3 551352
-0.002576 0.000274 0.120662 0.576095 -0.274495 -0.661824 -0.062500 1 0 0 0 0 0 3 552349
-0.002576 0.000274 0.120662 0.576093 -0.274496 -0.661805 -0.062500 1 0 0 0 0 0 3 553220
-0.002576 0.000274 0.120662 0.576102 -0.274488 -0.661816 -0.062500 1 0 0 0 0 0 3 554347
-0.002576 0.000274 0.120662 0.576091 -0.274484 -0.661811 -0.062500 1 0 0 0 0 0 3 555347
-0.002576 0.000274 0.120662 0.576101 -0.274486 -0.661816 -0.062500 1 0 0 0 0 0 3 556344
-0.002576 0.000274 0.120662 0.576090 -0.274483 -0.661811 -0.062500 1 0 0 0 0 0 3 557346
-0.002576 0.000274 0.120662 0.576105 -0.274498 -0.661809 -0.062500 1 0 0 0 0 0 3 558345
-0.002576 0.000274 0.120662 0.576103 -0.274488 -0.661816 -0.062500 1 0 0 0 0 0 3 559317
-0.002576 0.000274 0.120662 0.576091 -0.274484 -0.661810 -0.062500 1 0 0 0 0 0 3 560349
-0.002576 0.000274 0.120662 0.576102 -0.274486 -0.661816 -0.062500 1 0 0 0 0 0 3 561344
-0.002576 0.000274 0.120662 0.576091 -0.274483 -0.661810 -0.062500 1 0 0 0 0 0 3 562346
-0.002576 0.000274 0.120662 0.576102 -0.274486 -0.661816 -0.062500 1 0 0 0 0 0 3 563415
-0.002576 0.000274 0.120662 0.576106 -0.274498 -0.661810 -0.062500 1 0 0 0 0 0 3 564415
-0.002576 0.000274 0.120662 0.576091 -0.274485 -0.661810 -0.062500 1 0 0 0 0 0 3 565412
-0.002576 0.000274 0.120662 0.576102 -0.274486 -0.661816 -0.062500 1 0 0 0 0 0 3 566407
-0.002576 0.000274 0.120662 0.576091 -0.274483 -0.661810 -0.062500 1 0 0 0 0 0 3 567418
-0.002576 0.000274 0.120662 0.576102 -0.274486 -0.661816 -0.062500 1 0 0 0 0 0 3 568417
-0.002576 0.000274 0.120662 0.576107 -0.274498 -0.661810 -0.062500 1 0 0 0 0 0 3 569412
-0.002576 0.000274 0.120662 0.576092 -0.274485 -0.661810 -0.062500 1 0 0 0 0 0 3 570289
-0.002576 0.000274 0.120662 0.576094 -0.274495 -0.661823 -0.062500 1 0 0 0 0 0 3 571391
-0.002576 0.000274 0.120662 0.576090 -0.274485 -0.661811 -0.062500 1 0 0 0 0 0 3 572414
-0.002576 0.000274 0.120662 0.576101 -0.274486 -0.661816 -0.062500 1 0 0 0 0 0 3 573411
-0.002576 0.000274 0.120662 0.576094 -0.274495 -0.661804 -0.062500 1 0 0 0 0 0 3 574413
-0.002576 0.000274 0.120662 0.576102 -0.274488 -0.661815 -0.062500 1 0 0 0 0 0 3 575414
-0.002576 0.000274 0.120662 0.576103 -0.274487 -0.661817 -0.062500 1 0 0 0 0 0 3 576402
-0.002576 0.000274 0.120662 0.576091 -0.274484 -0.661811 -0.062500 1 0 0 0 0 0 3 577414
-0.002576 0.000274 0.120662 0.576102 -0.274486 -0.661816 -0.062500 1 0 0 0 0 0 3 578396
-0.002576 0.000274 0.120662 0.576091 -0.274483 -0.661811 -0.062500 1 0 0 0 0 0 3 579413
-0.002576 0.000274 0.120662 0.576105 -0.274498 -0.661809 -0.062500 1 0 0 0 0 0 3 580283
-0.002576 0.000274 0.120662 0.576103 -0.274488 -0.661816 -0.062500 1 0 0 0 0 0 3 581421
-0.002576 0.000274 0.120662 0.576091 -0.274484 -0.661810 -0.062500 1 0 0 0 0 0 3 582396
-0.002576 0.000274 0.120662 0.576102 -0.274486 -0.661816 -0.062500 1 0 0 0 0 0 3 583417
-0.002576 0.000274 0.120662 0.576091 -0.274483 -0.661810 -0.062500 1 0 0 0 0 0 3 584417
-0.002576 0.000274 0.120662 0.576102 -0.274486 -0.661816 -0.062500 1 0 0 0 0 0 3 585413
-0.002576 0.000274 0.120662 0.576094 -0.274495 -0.661803 -0.062500 1 0 0 0 0 0 3 586411
-0.002576 0.000274 0.120662 0.576102 -0.274487 -0.661815 -0.062500 1 0 0 0 0 0 3 587415
-0.002576 0.000274 0.120662 0.576103 -0.274486 -0.661816 -0.062500 1 0 0 0 0 0 3 588411
-0.002576 0.000274 0.120662 0.576091 -0.274483 -0.661810 -0.062500 1 0 0 0 0 0 3 589412
-0.002576 0.000274 0.120662 0.576102 -0.274486 -0.661816 -0.062500 1 0 0 0 0 0 3 590413
-0.002576 0.000274 0.120662 0.576091 -0.274483 -0.661810 -0.062500 1 0 0 0 0 0 3 591399
-0.002576 0.000274 0.120662 0.576097 -0.274506 -0.661816 -0.062500 1 0 0 0 0 0 3 592407
-0.002576 0.000274 0.120662 0.576102 -0.274489 -0.661817 -0.062500 1 0 0 0 0 0 3 593390
-0.002576 0.000274 0.120662 0.576091 -0.274484 -0.661811 -0.062500 1 0 0 0 0 0 3 594408
-0.002576 0.000274 0.120662 0.576102 -0.274486 -0.661816 -0.062500 1 0 0 0 0 0 3 595394
-0.002576 0.000274 0.120662 0.576090 -0.274483 -0.661811 -0.062500 1 0 0 0 0 0 3 596408
-0.002576 0.000274 0.120662 0.576105 -0.274498 -0.661809 -0.062500 1 0 0 0 0 0 3 597392
-0.002576 0.000274 0.120662 0.576103 -0.274488 -0.661816 -0.062500 1 0 0 0 0 0 3 598405
-0.002576 0.000274 0.120662 0.576091 -0.274484 -0.661810 -0.062500 1 0 0 0 0 0 3 599406
-0.002576 0.000274 0.120662 0.576102 -0.274486 -0.661816 -0.062500 1 0 0 0 0 0 3 600390
-0.002576 0.000274 0.120662 0.576091 -0.274483 -0.661811 -0.062500 1 0 0 0 0 0 3 601393
-0.002576 0.000274 0.120662 0.576102 -0.274486 -0.661816 -0.062500 1 0 0 0 0 0 3 602404
-0.002576 0.000274 0.120662 0.576094 -0.274495 -0.661804 -0.062500 1 0 0 0 0 0 3 603328
-0.002576 0.000274 0.120662 0.576102 -0.274487 -0.661815 -0.062500 1 0 0 0 0 0 3 604336
-0.002576 0.000274 0.120662 0.576103 -0.274486 -0.661816 -0.062500 1 0 0 0 0 0 3 605327
-0.002576 0.000274 0.120662 0.576091 -0.274483 -0.661810 -0.062500 1 0 0 0 0 0 3 606337
-0.002576 0.000274 0.120662 0.576102 -0.274486 -0.661816 -0.062500 1 0 0 0 0 0 3 607327
-0.002576 0.000274 0.120662 0.576094 -0.274495 -0.661803 -0.062500 1 0 0 0 0 0 3 608328
-0.002576 0.000274 0.120662 0.576094 -0.274496 -0.661822 -0.062500 1 0 0 0 0 0 3 609336
-0.002576 0.000274 0.120662 0.576102 -0.274488 -0.661817 -0.062500 1 0 0 0 0 0 3 610327
-0.002576 0.000274 0.120662 0.576091 -0.274484 -0.661811 -0.062500 1 0 0 0 0 0 3 611336
-0.002576 0.000274 0.120662 0.576101 -0.274486 -0.661816 -0.062500 1 0 0 0 0 0 3 612327
-0.002576 0.000274 0.120662 0.576094 -0.274495 -0.661804 -0.062500 1 0 0 0 0 0 3 613336
-0.002576 0.000274 0.120662 0.576102 -0.274488 -0.661815 -0.062500 1 0 0 0 0 0 3 614327
-0.002576 0.000274 0.120662 0.576103 -0.274487 -0.661817 -0.062500 1 0 0 0 0 0 3 615327
-0.002576 0.000274 0.120662 0.576091 -0.274484 -0.661811 -0.062500 1 0 0 0 0 0 3 616327
-0.002576 0.000274 0.120662 0.576102 -0.274486 -0.661816 -0.062500 1 0 0 0 0 0 3 617338
-0.002576 0.000274 0.120662 0.576091 -0.274483 -0.661811 -0.062500 1 0 0 0 0 0 3 618341
-0.002576 0.000274 0.120662 0.576105 -0.274498 -0.661809 -0.062500 1 0 0 0 0 0 3 619349
-0.002576 0.000274 0.120662 0.576104 -0.274488 -0.661816 -0.062500 1 0 0 0 0 0 3 620327
-0.002576 0.000274 0.120662 0.576091 -0.274484 -0.661810 -0.062500 1 0 0 0 0 0 3 621318
-0.002576 0.000274 0.120662 0.576102 -0.274486 -0.661816 -0.062500 1 0 0 0 0 0 3 622319
-0.002576 0.000274 0.120662 0.576091 -0.274483 -0.661810 -0.062500 1 0 0 0 0 0 3 623330
-0.002576 0.000274 0.120662 0.576102 -0.274486 -0.661816 -0.062500 1 0 0 0 0 0 3 624343
-0.002576 0.000274 0.120662 0.576094 -0.274495 -0.661804 -0.062500 1 0 0 0 0 0 3 625347
-0.002576 0.000274 0.120662 0.576102 -0.274487 -0.661815 -0.062500 1 0 0 0 0 0 3 626344
-0.002576 0.000274 0.120662 0.576103 -0.274486 -0.661816 -0.062500 1 0 0 0 0 0 3 627346
-0.002576 0.000274 0.120662 0.576091 -0.274483 -0.661810 -0.062500 1 0 0 0 0 0 3 628346
-0.002576 0.000274 0.120662 0.576102 -0.274486 -0.661816 -0.062500 1 0 0 0 0 0 3 629313
-0.002576 0.000274 0.120662 0.576094 -0.274495 -0.661803 -0.062500 1 0 0 0 0 0 3 630342
-0.002576 0.000274 0.120662 0.576094 -0.274496 -0.661822 -0.062500 1 0 0 0 0 0 3 631344
-0.002576 0.000274 0.120662 0.576090 -0.274485 -0.661811 -0.062500 1 0 0 0 0 0 3 632345
-0.002576 0.000274 0.120662 0.576101 -0.274486 -0.661816 -0.062500 1 0 0 0 0 0 3 633347
-0.002576 0.000274 0.120662 0.576103 -0.274486 -0.661817 -0.062500 1 0 0 0 0 0 3 634348
-0.002576 0.000274 0.120662 0.576094 -0.274495 -0.661804 -0.062500 1 0 0 0 0 0 3 635337
-0.002576 0.000274 0.120662 0.576102 -0.274488 -0.661815 -0.062500 1 0 0 0 0 0 3 636342
-0.002576 0.000274 0.120662 0.576091 -0.274484 -0.661810 -0.062500 1 0 0 0 0 0 3 637313
-0.002576 0.000274 0.120662 0.576102 -0.274486 -0.661816 -0.062500 1 0 0 0 0 0 3 638343
-0.002576 0.000274 0.120662 0.576103 -0.274486 -0.661817 -0.062500 1 0 0 0 0 0 3 639344
-0.002576 0.000274 0.120662 0.576091 -0.274483 -0.661811 -0.062500 1 0 0 0 0 0 3 640343
-0.002576 0.000274 0.120662 0.576105 -0.274498 -0.661809 -0.062500 1 0 0 0 0 0 3 641343
-0.002576 0.000274 0.120662 0.576091 -0.274485 -0.661809 -0.062500 1 0 0 0 0 0 3 642342
-0.002576 0.000274 0.120662 0.576102 -0.274486 -0.661816 -0.062500 1 0 0 0 0 0 3 643345
-0.002576 0.000274 0.120662 0.576103 -0.274486 -0.661817 -0.062500 1 0 0 0 0 0 3 644343
-0.002576 0.000274 0.120662 0.576091 -0.274483 -0.661810 -0.062500 1 0 0 0 0 0 3 645343
-0.002576 0.000274 0.120662 0.576102 -0.274486 -0.661816 -0.062500 1 0 0 0 0 0 3 646344
-0.002576 0.000274 0.120662 0.576094 -0.274495 -0.661804 -0.062500 1 0 0 0 0 0 3 647344
-0.002576 0.000274 0.120662 0.576094 -0.274496 -0.661822 -0.062500 1 0 0 0 0 0 3 648341
-0.002576 0.000274 0.120662 0.576090 -0.274485 -0.661811 -0.062500 1 0 0 0 0 0 3 649335
-0.002576 0.000274 0.120662 0.576101 -0.274486 -0.661816 -0.062500 1 0 0 0 0 0 3 650345
-0.002576 0.000274 0.120662 0.576103 -0.274486 -0.661817 -0.062500 1 0 0 0 0 0 3 651345
-0.002576 0.000274 0.120662 0.576094 -0.274495 -0.661804 -0.062500 1 0 0 0 0 0 3 652343
-0.002581 0.000293 0.120651 0.649936 -0.528735 -0.512729 -0.062500 1 0 0 0 0 0 3 653343
-0.002584 0.000302 0.120647 0.626594 -0.443420 -0.585287 -0.062500 1 0 0 0 0 0 3 654344
-0.002586 0.000306 0.120646 0.608059 -0.379506 -0.623086 -0.062500 1 0 0 0 0 0 3 655343
-0.002586 0.000309 0.120646 0.597793 -0.345406 -0.637512 -0.062500 1 0 0 0 0 0 3 656344
-0.002587 0.000310 0.120646 0.592458 -0.328141 -0.642672 -0.062500 1 0 0 0 0 0 3 657341
-0.002587 0.000310 0.120645 0.589751 -0.319496 -0.644484 -0.062500 1 0 0 0 0 0 3 658342
-0.002587 0.000311 0.120645 0.588369 -0.315146 -0.645117 -0.062500 1 0 0 0 0 0 3 659338
-0.002587 0.000311 0.120645 0.587674 -0.312989 -0.645335 -0.062500 1 0 0 0 0 0 3 660331
-0.002587 0.000311 0.120645 0.587314 -0.311894 -0.645414 -0.062500 1 0 0 0 0 0 3 661336
-0.002587 0.000311 0.120645 0.587140 -0.311368 -0.645447 -0.062500 1 0 0 0 0 0 3 662343
-0.002587 0.000311 0.120645 0.587056 -0.311097 -0.645453 -0.062500 1 0 0 0 0 0 3 663333
-0.002587 0.000311 0.120645 0.587004 -0.310964 -0.645456 -0.062500 1 0 0 0 0 0 3 664314
-0.002587 0.000311 0.120645 0.586987 -0.310879 -0.645450 -0.062500 1 0 0 0 0 0 3 665343
-0.002587 0.000311 0.120645 0.586971 -0.310859 -0.645449 -0.062500 1 0 0 0 0 0 3 666340
-0.002587 0.000311 0.120645 0.586971 -0.310826 -0.645456 -0.062500 1 0 0 0 0 0 3 667344
-0.002587 0.000311 0.120645 0.586971 -0.310823 -0.645457 -0.062500 1 0 0 0 0 0 3 668342
-0.002587 0.000311 0.120645 0.586963 -0.310832 -0.645464 -0.062500 1 0 0 0 0 0 3 669342
-0.002587 0.000311 0.120645 0.586971 -0.310825 -0.645458 -0.062500 1 0 0 0 0 0 3 670342
-0.002587 0.000311 0.120645 0.586972 -0.310824 -0.645457 -0.062500 1 0 0 0 0 0 3 671329
-0.002587 0.000311 0.120645 0.586960 -0.310822 -0.645451 -0.062500 1 0 0 0 0 0 3 672335
-0.002587 0.000311 0.120645 0.586971 -0.310824 -0.645456 -0.062500 1 0 0 0 0 0 3 673327
-0.002587 0.000311 0.120645 0.586960 -0.310822 -0.645450 -0.062500 1 0 0 0 0 0 3 674334
-0.002587 0.000311 0.120645 0.586967 -0.310813 -0.645463 -0.062500 1 0 0 0 0 0 3 675326
-0.002587 0.000311 0.120645 0.586972 -0.310823 -0.645458 -0.062500 1 0 0 0 0 0 3 676334
-0.002587 0.000311 0.120645 0.586960 -0.310821 -0.645451 -0.062500 1 0 0 0 0 0 3 677325
-0.002587 0.000311 0.120645 0.586971 -0.310824 -0.645456 -0.062500 1 0 0 0 0 0 3 678334
-0.002587 0.000311 0.120645 0.586957 -0.310810 -0.645457 -0.062500 1 0 0 0 0 0 3 679326
-0.002587 0.000311 0.120645 0.586971 -0.310823 -0.645457 -0.062500 1 0 0 0 0 0 3 680334
-0.002587 0.000311 0.120645 0.586972 -0.310824 -0.645457 -0.062500 1 0 0 0 0 0 3 681325
-0.002587 0.000311 0.120645 0.586960 -0.310822 -0.645450 -0.062500 1 0 0 0 0 0 3 682334
-0.002587 0.000311 0.120645 0.586968 -0.310812 -0.645463 -0.062500 1 0 0 0 0 0 3 683335
-0.002587 0.000311 0.120645 0.586960 -0.310820 -0.645451 -0.062500 1 0 0 0 0 0 3 684327
-0.002587 0.000311 0.120645 0.586971 -0.310824 -0.645456 -0.062500 1 0 0 0 0 0 3 685335
-0.002587 0.000311 0.120645 0.586973 -0.310824 -0.645457 -0.062500 1 0 0 0 0 0 3 686325
-0.002587 0.000311 0.120645 0.586949 -0.310819 -0.645464 -0.062500 1 0 0 0 0 0 3 687334
-0.002587 0.000311 0.120645 0.586970 -0.310824 -0.645458 -0.062500 1 0 0 0 0 0 3 688325
-0.002587 0.000311 0.120645 0.586960 -0.310822 -0.645451 -0.062500 1 0 0 0 0 0 3 689343
-0.002587 0.000311 0.120645 0.586971 -0.310824 -0.645456 -0.062500 1 0 0 0 0 0 3 690339
-0.002587 0.000311 0.120645 0.586956 -0.310810 -0.645457 -0.062500 1 0 0 0 0 0 3 691332
-0.002587 0.000311 0.120645 0.586970 -0.310823 -0.645457 -0.062500 1 0 0 0 0 0 3 692333
-0.002587 0.000311 0.120645 0.586972 -0.310824 -0.645457 -0.062500 1 0 0 0 0 0 3 693342
-0.002587 0.000311 0.120645 0.586960 -0.310822 -0.645451 -0.062500 1 0 0 0 0 0 3 694342
-0.002587 0.000311 0.120645 0.586968 -0.310813 -0.645463 -0.062500 1 0 0 0 0 0 3 695343
-0.002587 0.000311 0.120645 0.586959 -0.310820 -0.645451 -0.062500 1 0 0 0 0 0 3 696342
-0.002587 0.000311 0.120645 0.586971 -0.310824 -0.645456 -0.062500 1 0 0 0 0 0 3 697312
-0.002587 0.000311 0.120645 0.586972 -0.310824 -0.645457 -0.062500 1 0 0 0 0 0 3 698312
-0.002587 0.000311 0.120645 0.586957 -0.310810 -0.645457 -0.062500 1 0 0 0 0 0 3 699326
-0.002587 0.000311 0.120645 0.586971 -0.310823 -0.645457 -0.062500 1 0 0 0 0 0 3 700341
-0.002587 0.000311 0.120645 0.586960 -0.310821 -0.645451 -0.062500 1 0 0 0 0 0 3 701341
-0.002587 0.000311 0.120645 0.586971 -0.310824 -0.645456 -0.062500 1 0 0 0 0 0 3 702341
-0.002587 0.000311 0.120645 0.586969 -0.310813 -0.645464 -0.062500 1 0 0 0 0 0 3 703321
-0.002587 0.000311 0.120645 0.586960 -0.310820 -0.645451 -0.062500 1 0 0 0 0 0 3 704314
-0.002587 0.000311 0.120645 0.586971 -0.310824 -0.645456 -0.062500 1 0 0 0 0 0 3 705346
-0.002587 0.000311 0.120645 0.586960 -0.310821 -0.645450 -0.062500 1 0 0 0 0 0 3 706343
-0.002587 0.000311 0.120645 0.586960 -0.310821 -0.645470 -0.062500 1 0 0 0 0 0 3 707341
-0.002587 0.000311 0.120645 0.586958 -0.310821 -0.645452 -0.062500 1 0 0 0 0 0 3 708340
-0.002587 0.000311 0.120645 0.586970 -0.310824 -0.645457 -0.062500 1 0 0 0 0 0 3 709328
-0.002587 0.000311 0.120645 0.586972 -0.310825 -0.645457 -0.062500 1 0 0 0 0 0 3 710340
-0.002587 0.000311 0.120645 0.586960 -0.310822 -0.645451 -0.062500 1 0 0 0 0 0 3 711311
-0.002587 0.000311 0.120645 0.586968 -0.310813 -0.645463 -0.062500 1 0 0 0 0 0 3 712341
-0.002587 0.000311 0.120645 0.586959 -0.310820 -0.645451 -0.062500 1 0 0 0 0 0 3 713339
-0.002587 0.000311 0.120645 0.586971 -0.310824 -0.645456 -0.062500 1 0 0 0 0 0 3 714340
-0.002587 0.000311 0.120645 0.586972 -0.310825 -0.645457 -0.062500 1 0 0 0 0 0 3 715343
-0.002587 0.000311 0.120645 0.586957 -0.310810 -0.645457 -0.062500 1 0 0 0 0 0 3 716341
-0.002587 0.000311 0.120645 0.586971 -0.310823 -0.645457 -0.062500 1 0 0 0 0 0 3 717311
-0.002587 0.000311 0.120645 0.586960 -0.310821 -0.645451 -0.062500 1 0 0 0 0 0 3 718342
-0.002587 0.000311 0.120645 0.586971 -0.310824 -0.645456 -0.062500 1 0 0 0 0 0 3 719327
-0.002587 0.000311 0.120645 0.586969 -0.310813 -0.645464 -0.062500 1 0 0 0 0 0 3 720339
-0.002592 0.000329 0.120635 0.660747 -0.564930 -0.496236 -0.062500 1 0 0 0 0 0 3 721340
-0.002595 0.000338 0.120631 0.637439 -0.479687 -0.568875 -0.062500 1 0 0 0 0 0 3 722340
-0.002596 0.000343 0.120630 0.618901 -0.415796 -0.606692 -0.062500 1 0 0 0 0 0 3 723343
-0.002597 0.000345 0.120629 0.608655 -0.381726 -0.621134 -0.062500 1 0 0 0 0 0 3 724341
-0.002597 0.000346 0.120629 0.603329 -0.364450 -0.626303 -0.062500 1 0 0 0 0 0 3 725341
-0.002598 0.000347 0.120629 0.600612 -0.355803 -0.628114 -0.062500 1 0 0 0 0 0 3 726341
-0.002598 0.000347 0.120629 0.599224 -0.351474 -0.628749 -0.062500 1 0 0 0 0 0 3 727342
-0.002598 0.000347 0.120629 0.598533 -0.349300 -0.628969 -0.062500 1 0 0 0 0 0 3 728340
-0.002598 0.000347 0.120629 0.598177 -0.348215 -0.629041 -0.062500 1 0 0 0 0 0 3 729340
-0.002598 0.000347 0.120629 0.598004 -0.347690 -0.629073 -0.062500 1 0 0 0 0 0 3 730329
-0.002598 0.000347 0.120629 0.597916 -0.347408 -0.629086 -0.062500 1 0 0 0 0 0 3 731410
-0.002598 0.000347 0.120629 0.597872 -0.347265 -0.629083 -0.062500 1 0 0 0 0 0 3 732405
-0.002598 0.000347 0.120629 0.597855 -0.347210 -0.629090 -0.062500 1 0 0 0 0 0 3 733407
-0.002598 0.000347 0.120629 0.597832 -0.347170 -0.629085 -0.062500 1 0 0 0 0 0 3 734409
-0.002598 0.000347 0.120629 0.597835 -0.347147 -0.629084 -0.062500 1 0 0 0 0 0 3 735407
-0.002598 0.000347 0.120629 0.597835 -0.347146 -0.629084 -0.062500 1 0 0 0 0 0 3 736408
-0.002598 0.000347 0.120629 0.597828 -0.347155 -0.629091 -0.062500 1 0 0 0 0 0 3 737405
-0.002598 0.000347 0.120629 0.597819 -0.347133 -0.629085 -0.062500 1 0 0 0 0 0 3 738407
-0.002598 0.000347 0.120629 0.597834 -0.347145 -0.629084 -0.062500 1 0 0 0 0 0 3 739409
-0.002598 0.000347 0.120629 0.597832 -0.347135 -0.629091 -0.062500 1 0 0 0 0 0 3 740406
-0.002598 0.000347 0.120629 0.597820 -0.347131 -0.629085 -0.062500 1 0 0 0 0 0 3 741407
-0.002598 0.000347 0.120629 0.597834 -0.347145 -0.629084 -0.062500 1 0 0 0 0 0 3 742406
-0.002598 0.000347 0.120629 0.597820 -0.347132 -0.629084 -0.062500 1 0 0 0 0 0 3 743392
-0.002598 0.000347 0.120629 0.597831 -0.347134 -0.629091 -0.062500 1 0 0 0 0 0 3 744405
-0.002598 0.000347 0.120629 0.597823 -0.347142 -0.629078 -0.062500 1 0 0 0 0 0 3 745388
-0.002598 0.000347 0.120629 0.597831 -0.347135 -0.629090 -0.062500 1 0 0 0 0 0 3 746405
-0.002598 0.000347 0.120629 0.597832 -0.347134 -0.629091 -0.062500 1 0 0 0 0 0 3 747326
-0.002598 0.000347 0.120629 0.597823 -0.347142 -0.629078 -0.062500 1 0 0 0 0 0 3 748332
-0.002598 0.000347 0.120629 0.597831 -0.347135 -0.629090 -0.062500 1 0 0 0 0 0 3 749323
-0.002598 0.000347 0.120629 0.597820 -0.347131 -0.629085 -0.062500 1 0 0 0 0 0 3 750323
-0.002598 0.000347 0.120629 0.597831 -0.347133 -0.629091 -0.062500 1 0 0 0 0 0 3 751331
-0.002598 0.000347 0.120629 0.597836 -0.347145 -0.629085 -0.062500 1 0 0 0 0 0 3 752323
-0.002598 0.000347 0.120629 0.597821 -0.347132 -0.629084 -0.062500 1 0 0 0 0 0 3 753323
-0.002598 0.000347 0.120629 0.597831 -0.347133 -0.629091 -0.062500 1 0 0 0 0 0 3 754332
-0.002598 0.000347 0.120629 0.597823 -0.347142 -0.629078 -0.062500 1 0 0 0 0 0 3 755323
-0.002598 0.000347 0.120629 0.597823 -0.347143 -0.629097 -0.062500 1 0 0 0 0 0 3 756331
-0.002598 0.000347 0.120629 0.597822 -0.347144 -0.629079 -0.062500 1 0 0 0 0 0 3 757323
-0.002598 0.000347 0.120629 0.597831 -0.347135 -0.629090 -0.062500 1 0 0 0 0 0 3 758331
-0.002598 0.000347 0.120629 0.597832 -0.347134 -0.629092 -0.062500 1 0 0 0 0 0 3 759323
-0.002598 0.000347 0.120629 0.597823 -0.347143 -0.629079 -0.062500 1 0 0 0 0 0 3 760323
-0.002598 0.000347 0.120629 0.597831 -0.347135 -0.629090 -0.062500 1 0 0 0 0 0 3 761332
-0.002598 0.000347 0.120629 0.597820 -0.347131 -0.629085 -0.062500 1 0 0 0 0 0 3 762323
-0.002598 0.000347 0.120629 0.597834 -0.347145 -0.629084 -0.062500 1 0 0 0 0 0 3 763331
-0.002598 0.000347 0.120629 0.597832 -0.347135 -0.629091 -0.062500 1 0 0 0 0 0 3 764336
-0.002598 0.000347 0.120629 0.597820 -0.347131 -0.629085 -0.062500 1 0 0 0 0 0 3 765332
-0.002598 0.000347 0.120629 0.597834 -0.347145 -0.629084 -0.062500 1 0 0 0 0 0 3 766338
-0.002598 0.000347 0.120629 0.597820 -0.347132 -0.629084 -0.062500 1 0 0 0 0 0 3 767335
-0.002598 0.000347 0.120629 0.597831 -0.347133 -0.629091 -0.062500 1 0 0 0 0 0 3 768344
-0.002598 0.000347 0.120629 0.597836 -0.347145 -0.629085 -0.062500 1 0 0 0 0 0 3 769328
-0.002598 0.000347 0.120629 0.597821 -0.347132 -0.629084 -0.062500 1 0 0 0 0 0 3 770345
-0.002598 0.000347 0.120629 0.597831 -0.347133 -0.629091 -0.062500 1 0 0 0 0 0 3 771345
-0.002598 0.000347 0.120629 0.597823 -0.347142 -0.629078 -0.062500 1 0 0 0 0 0 3 772339
-0.002598 0.000347 0.120629 0.597831 -0.347134 -0.629090 -0.062500 1 0 0 0 0 0 3 773338
-0.002598 0.000347 0.120629 0.597832 -0.347133 -0.629091 -0.062500 1 0 0 0 0 0 3 774341
-0.002598 0.000347 0.120629 0.597824 -0.347142 -0.629078 -0.062500 1 0 0 0 0 0 3 775310
-0.002598 0.000347 0.120629 0.597823 -0.347143 -0.629097 -0.062500 1 0 0 0 0 0 3 776339
-0.002598 0.000347 0.120629 0.597819 -0.347132 -0.629086 -0.062500 1 0 0 0 0 0 3 777337
-0.002603 0.000365 0.120618 0.671573 -0.601118 -0.479741 -0.062500 1 0 0 0 0 0 3 778335
-0.002606 0.000374 0.120615 0.648276 -0.515930 -0.552438 -0.062500 1 0 0 0 0 0 3 779343
-0.002607 0.000379 0.120613 0.629763 -0.452076 -0.590297 -0.062500 1 0 0 0 0 0 3 780345
-0.002608 0.000381 0.120613 0.619511 -0.418020 -0.604752 -0.062500 1 0 0 0 0 0 3 781340
-0.002608 0.000382 0.120613 0.614186 -0.400751 -0.609910 -0.062500 1 0 0 0 0 0 3 782337
-0.002609 0.000383 0.120613 0.611466 -0.392096 -0.611730 -0.062500 1 0 0 0 0 0 3 783338
-0.002609 0.000383 0.120613 0.610082 -0.387779 -0.612361 -0.062500 1 0 0 0 0 0 3 784333
-0.002609 0.000383 0.120613 0.609384 -0.385616 -0.612587 -0.062500 1 0 0 0 0 0 3 785310
-0.002609 0.000383 0.120613 0.609044 -0.384515 -0.612667 -0.062500 1 0 0 0 0 0 3 786338
-0.002609 0.000383 0.120613 0.608869 -0.383976 -0.612688 -0.062500 1 0 0 0 0 0 3 787350
-0.002609 0.000383 0.120613 0.608776 -0.383713 -0.612700 -0.062500 1 0 0 0 0 0 3 788349
-0.002609 0.000383 0.120613 0.608732 -0.383572 -0.612696 -0.062500 1 0 0 0 0 0 3 789346
-0.002609 0.000383 0.120613 0.608699 -0.383503 -0.612704 -0.062500 1 0 0 0 0 0 3 790347
-0.002609 0.000383 0.120613 0.608689 -0.383476 -0.612698 -0.062500 1 0 0 0 0 0 3 791349
-0.002609 0.000383 0.120613 0.608685 -0.383463 -0.612704 -0.062500 1 0 0 0 0 0 3 792346
-0.002609 0.000383 0.120613 0.608690 -0.383443 -0.612705 -0.062500 1 0 0 0 0 0 3 793347
-0.002609 0.000383 0.120613 0.608691 -0.383441 -0.612705 -0.062500 1 0 0 0 0 0 3 794348
-0.002609 0.000383 0.120613 0.608691 -0.383441 -0.612705 -0.062500 1 0 0 0 0 0 3 795351
-0.002609 0.000383 0.120613 0.608692 -0.383441 -0.612705 -0.062500 1 0 0 0 0 0 3 796348
-0.002609 0.000383 0.120613 0.608679 -0.383438 -0.612699 -0.062500 1 0 0 0 0 0 3 797349
-0.002609 0.000383 0.120613 0.608690 -0.383441 -0.612704 -0.062500 1 0 0 0 0 0 3 798347
-0.002609 0.000383 0.120613 0.608679 -0.383438 -0.612699 -0.062500 1 0 0 0 0 0 3 799348
-0.002609 0.000383 0.120613 0.608690 -0.383441 -0.612704 -0.062500 1 0 0 0 0 0 3 800346
-0.002609 0.000383 0.120613 0.608692 -0.383441 -0.612705 -0.062500 1 0 0 0 0 0 3 801328
-0.002609 0.000383 0.120613 0.608680 -0.383438 -0.612699 -0.062500 1 0 0 0 0 0 3 802347
-0.002609 0.000383 0.120613 0.608691 -0.383441 -0.612704 -0.062500 1 0 0 0 0 0 3 803348
-0.002609 0.000383 0.120613 0.608671 -0.383447 -0.612705 -0.062500 1 0 0 0 0 0 3 804350
-0.002609 0.000383 0.120613 0.608689 -0.383442 -0.612705 -0.062500 1 0 0 0 0 0 3 805339
-0.002609 0.000383 0.120613 0.608679 -0.383439 -0.612699 -0.062500 1 0 0 0 0 0 3 806340
-0.002609 0.000383 0.120613 0.608690 -0.383442 -0.612704 -0.062500 1 0 0 0 0 0 3 807350
-0.002609 0.000383 0.120613 0.608691 -0.383442 -0.612705 -0.062500 1 0 0 0 0 0 3 808347
-0.002609 0.000383 0.120613 0.608679 -0.383439 -0.612699 -0.062500 1 0 0 0 0 0 3 809350
-0.002609 0.000383 0.120613 0.608687 -0.383430 -0.612711 -0.062500 1 0 0 0 0 0 3 810348
-0.002609 0.000383 0.120613 0.608679 -0.383437 -0.612699 -0.062500 1 0 0 0 0 0 3 811348
-0.002609 0.000383 0.120613 0.608690 -0.383441 -0.612704 -0.062500 1 0 0 0 0 0 3 812352
-0.002609 0.000383 0.120613 0.608691 -0.383441 -0.612705 -0.062500 1 0 0 0 0 0 3 813347
-0.002609 0.000383 0.120613 0.608679 -0.383438 -0.612699 -0.062500 1 0 0 0 0 0 3 814349
-0.002609 0.000383 0.120613 0.608690 -0.383441 -0.612704 -0.062500 1 0 0 0 0 0 3 815348
-0.002609 0.000383 0.120613 0.608679 -0.383439 -0.612698 -0.062500 1 0 0 0 0 0 3 816344
-0.002609 0.000383 0.120613 0.608690 -0.383441 -0.612704 -0.062500 1 0 0 0 0 0 3 817346
-0.002609 0.000383 0.120613 0.608692 -0.383442 -0.612705 -0.062500 1 0 0 0 0 0 3 818335
-0.002609 0.000383 0.120613 0.608680 -0.383439 -0.612698 -0.062500 1 0 0 0 0 0 3 819393
-0.002609 0.000383 0.120613 0.608687 -0.383429 -0.612711 -0.062500 1 0 0 0 0 0 3 820405
-0.002609 0.000383 0.120613 0.608679 -0.383437 -0.612699 -0.062500 1 0 0 0 0 0 3 821389
-0.002609 0.000383 0.120613 0.608690 -0.383440 -0.612704 -0.062500 1 0 0 0 0 0 3 822403
-0.002609 0.000383 0.120613 0.608679 -0.383438 -0.612698 -0.062500 1 0 0 0 0 0 3 823391
-0.002609 0.000383 0.120613 0.608682 -0.383450 -0.612711 -0.062500 1 0 0 0 0 0 3 824403
-0.002609 0.000383 0.120613 0.608690 -0.383442 -0.612706 -0.062500 1 0 0 0 0 0 3 825388
-0.002609 0.000383 0.120613 0.608679 -0.383439 -0.612699 -0.062500 1 0 0 0 0 0 3 826400
-0.002609 0.000383 0.120613 0.608690 -0.383441 -0.612704 -0.062500 1 0 0 0 0 0 3 827389
-0.002609 0.000383 0.120613 0.608679 -0.383439 -0.612699 -0.062500 1 0 0 0 0 0 3 828401
-0.002609 0.000383 0.120613 0.608690 -0.383441 -0.612704 -0.062500 1 0 0 0 0 0 3 829388
-0.002609 0.000383 0.120613 0.608692 -0.383442 -0.612705 -0.062500 1 0 0 0 0 0 3 830402
-0.002609 0.000383 0.120613 0.608680 -0.383439 -0.612699 -0.062500 1 0 0 0 0 0 3 831322
-0.002609 0.000383 0.120613 0.608687 -0.383430 -0.612711 -0.062500 1 0 0 0 0 0 3 832330
-0.002609 0.000383 0.120613 0.608679 -0.383437 -0.612699 -0.062500 1 0 0 0 0 0 3 833330
-0.002614 0.000402 0.120602 0.682382 -0.637276 -0.463233 -0.062500 1 0 0 0 0 0 3 834320
-0.002617 0.000411 0.120598 0.659121 -0.552158 -0.535994 -0.062500 1 0 0 0 0 0 3 835330
-0.002618 0.000415 0.120597 0.640613 -0.488349 -0.573875 -0.062500 1 0 0 0 0 0 3 836320
-0.002619 0.000417 0.120597 0.630363 -0.454299 -0.588354 -0.062500 1 0 0 0 0 0 3 837329
-0.002619 0.000419 0.120596 0.625040 -0.437037 -0.593522 -0.062500 1 0 0 0 0 0 3 838321
-0.002619 0.000419 0.120596 0.622321 -0.428385 -0.595328 -0.062500 1 0 0 0 0 0 3 839330
-0.002619 0.000419 0.120596 0.620933 -0.424058 -0.595966 -0.062500 1 0 0 0 0 0 3 840320
-0.002619 0.000420 0.120596 0.620235 -0.421894 -0.596194 -0.062500 1 0 0 0 0 0 3 841329
-0.002620 0.000420 0.120596 0.619886 -0.420802 -0.596262 -0.062500 1 0 0 0 0 0 3 842321
-0.002620 0.000420 0.120596 0.619722 -0.420268 -0.596287 -0.062500 1 0 0 0 0 0 3 843329
-0.002620 0.000420 0.120596 0.619627 -0.419993 -0.596307 -0.062500 1 0 0 0 0 0 3 844324
-0.002620 0.000420 0.120596 0.619577 -0.419871 -0.596304 -0.062500 1 0 0 0 0 0 3 845341
-0.002620 0.000420 0.120596 0.619552 -0.419796 -0.596305 -0.062500 1 0 0 0 0 0 3 846343
-0.002620 0.000420 0.120596 0.619552 -0.419760 -0.596312 -0.062500 1 0 0 0 0 0 3 847333
-0.002620 0.000420 0.120596 0.619546 -0.419734 -0.596306 -0.062500 1 0 0 0 0 0 3 848343
-0.002620 0.000420 0.120596 0.619545 -0.419732 -0.596305 -0.062500 1 0 0 0 0 0 3 849333
-0.002620 0.000420 0.120596 0.619546 -0.419732 -0.596305 -0.062500 1 0 0 0 0 0 3 850322
-0.002620 0.000420 0.120596 0.619534 -0.419730 -0.596299 -0.062500 1 0 0 0 0 0 3 851350
-0.002620 0.000420 0.120596 0.619541 -0.419721 -0.596311 -0.062500 1 0 0 0 0 0 3 852372
-0.002620 0.000420 0.120596 0.619533 -0.419729 -0.596299 -0.062500 1 0 0 0 0 0 3 853346
-0.002620 0.000420 0.120596 0.619533 -0.419730 -0.596318 -0.062500 1 0 0 0 0 0 3 854372
-0.002620 0.000420 0.120596 0.619544 -0.419733 -0.596307 -0.062500 1 0 0 0 0 0 3 855354
-0.002620 0.000420 0.120596 0.619530 -0.419719 -0.596306 -0.062500 1 0 0 0 0 0 3 856379
-0.002620 0.000420 0.120596 0.619544 -0.419732 -0.596305 -0.062500 1 0 0 0 0 0 3 857350
-0.002620 0.000420 0.120596 0.619530 -0.419719 -0.596306 -0.062500 1 0 0 0 0 0 3 858355
-0.002620 0.000420 0.120596 0.619544 -0.419732 -0.596305 -0.062500 1 0 0 0 0 0 3 859365
-0.002620 0.000420 0.120596 0.619542 -0.419722 -0.596312 -0.062500 1 0 0 0 0 0 3 860341
-0.002620 0.000420 0.120596 0.619533 -0.419729 -0.596300 -0.062500 1 0 0 0 0 0 3 861358
-0.002620 0.000420 0.120596 0.619541 -0.419721 -0.596311 -0.062500 1 0 0 0 0 0 3 862340
-0.002620 0.000420 0.120596 0.619533 -0.419729 -0.596300 -0.062500 1 0 0 0 0 0 3 863380
-0.002620 0.000420 0.120596 0.619541 -0.419721 -0.596311 -0.062500 1 0 0 0 0 0 3 864348
-0.002620 0.000420 0.120596 0.619533 -0.419729 -0.596299 -0.062500 1 0 0 0 0 0 3 865336
-0.002620 0.000420 0.120596 0.619541 -0.419721 -0.596311 -0.062500 1 0 0 0 0 0 3 866347
-0.002620 0.000420 0.120596 0.619545 -0.419732 -0.596306 -0.062500 1 0 0 0 0 0 3 867352
-0.002620 0.000420 0.120596 0.619530 -0.419719 -0.596306 -0.062500 1 0 0 0 0 0 3 868353
-0.002620 0.000420 0.120596 0.619544 -0.419732 -0.596305 -0.062500 1 0 0 0 0 0 3 869379
-0.002620 0.000420 0.120596 0.619530 -0.419719 -0.596305 -0.062500 1 0 0 0 0 0 3 870352
-0.002620 0.000420 0.120596 0.619544 -0.419732 -0.596305 -0.062500 1 0 0 0 0 0 3 871382
-0.002620 0.000420 0.120596 0.619534 -0.419730 -0.596319 -0.062500 1 0 0 0 0 0 3 872351
-0.002620 0.000420 0.120596 0.619532 -0.419730 -0.596300 -0.062500 1 0 0 0 0 0 3 873375
-0.002620 0.000420 0.120596 0.619541 -0.419722 -0.596312 -0.062500 1 0 0 0 0 0 3 874348
-0.002620 0.000420 0.120596 0.619533 -0.419730 -0.596300 -0.062500 1 0 0 0 0 0 3 875466
-0.002620 0.000420 0.120596 0.619541 -0.419722 -0.596311 -0.062500 1 0 0 0 0 0 3 876439
-0.002620 0.000420 0.120596 0.619533 -0.419729 -0.596299 -0.062500 1 0 0 0 0 0 3 877397
-0.002620 0.000420 0.120596 0.619541 -0.419722 -0.596311 -0.062500 1 0 0 0 0 0 3 878400
-0.002620 0.000420 0.120596 0.619545 -0.419732 -0.596306 -0.062500 1 0 0 0 0 0 3 879431
-0.002620 0.000420 0.120596 0.619530 -0.419719 -0.596306 -0.062500 1 0 0 0 0 0 3 880398
-0.002620 0.000420 0.120596 0.619541 -0.419720 -0.596312 -0.062500 1 0 0 0 0 0 3 881433
-0.002620 0.000420 0.120596 0.619533 -0.419729 -0.596300 -0.062500 1 0 0 0 0 0 3 882396
-0.002620 0.000420 0.120596 0.619541 -0.419721 -0.596311 -0.062500 1 0 0 0 0 0 3 883397
-0.002620 0.000420 0.120596 0.619545 -0.419732 -0.596306 -0.062500 1 0 0 0 0 0 3 884431
-0.002620 0.000420 0.120596 0.619530 -0.419718 -0.596306 -0.062500 1 0 0 0 0 0 3 885398
-0.002620 0.000420 0.120596 0.619544 -0.419731 -0.596305 -0.062500 1 0 0 0 0 0 3 889822
-0.002620 0.000420 0.120596 0.619530 -0.419718 -0.596306 -0.062500 1 0 0 0 0 0 3 890395
-0.002620 0.000420 0.120596 0.619544 -0.419731 -0.596305 -0.062500 1 0 0 0 0 0 3 891430
-0.002620 0.000420 0.120596 0.619543 -0.419721 -0.596312 -0.062500 1 0 0 0 0 0 3 892407
-0.002620 0.000420 0.120596 0.619534 -0.419729 -0.596300 -0.062500 1 0 0 0 0 0 3 893432
-0.002620 0.000420 0.120596 0.619541 -0.419721 -0.596311 -0.062500 1 0 0 0 0 0 3 894398
-0.002620 0.000420 0.120596 0.619533 -0.419729 -0.596299 -0.062500 1 0 0 0 0 0 3 895429
-0.002620 0.000420 0.120596 0.619533 -0.419730 -0.596318 -0.062500 1 0 0 0 0 0 3 896398
-0.002620 0.000420 0.120596 0.619532 -0.419730 -0.596300 -0.062500 1 0 0 0 0 0 3 897430
-0.002620 0.000420 0.120596 0.619541 -0.419721 -0.596311 -0.062500 1 0 0 0 0 0 3 898398
-0.002620 0.000420 0.120596 0.619545 -0.419732 -0.596306 -0.062500 1 0 0 0 0 0 3 899430
-0.002620 0.000420 0.120596 0.619530 -0.419719 -0.596306 -0.062500 1 0 0 0 0 0 3 908038
-0.002620 0.000420 0.120596 0.619544 -0.419732 -0.596305 -0.062500 1 0 0 0 0 0 3 908620
-0.002620 0.000420 0.120596 0.619530 -0.419719 -0.596306 -0.062500 1 0 0 0 0 0 3 909364
-0.002620 0.000420 0.120596 0.619544 -0.419732 -0.596305 -0.062500 1 0 0 0 0 0 3 910367
-0.002620 0.000420 0.120596 0.619542 -0.419722 -0.596312 -0.062500 1 0 0 0 0 0 3 911368
-0.002620 0.000420 0.120596 0.619533 -0.419729 -0.596300 -0.062500 1 0 0 0 0 0 3 912368
-0.002620 0.000420 0.120596 0.619541 -0.419721 -0.596311 -0.062500 1 0 0 0 0 0 3 913366
-0.002620 0.000420 0.120596 0.619533 -0.419729 -0.596299 -0.062500 1 0 0 0 0 0 3 914366
-0.002620 0.000420 0.120596 0.619541 -0.419721 -0.596311 -0.062500 1 0 0 0 0 0 3 915297
-0.002620 0.000420 0.120596 0.619546 -0.419732 -0.596306 -0.062500 1 0 0 0 0 0 3 916337
-0.002620 0.000420 0.120596 0.619530 -0.419719 -0.596306 -0.062500 1 0 0 0 0 0 3 917319
-0.002620 0.000420 0.120596 0.619544 -0.419732 -0.596305 -0.062500 1 0 0 0 0 0 3 918319
-0.002620 0.000420 0.120596 0.619530 -0.419719 -0.596305 -0.062500 1 0 0 0 0 0 3 919327
-0.002620 0.000420 0.120596 0.619544 -0.419732 -0.596305 -0.062500 1 0 0 0 0 0 3 920318
-0.002620 0.000420 0.120596 0.619543 -0.419721 -0.596312 -0.062500 1 0 0 0 0 0 3 921327
-0.002620 0.000420 0.120596 0.619534 -0.419729 -0.596299 -0.062500 1 0 0 0 0 0 3 922317
-0.002620 0.000420 0.120596 0.619533 -0.419730 -0.596318 -0.062500 1 0 0 0 0 0 3 923326
-0.002620 0.000420 0.120596 0.619532 -0.419730 -0.596300 -0.062500 1 0 0 0 0 0 3 924318
-0.002620 0.000420 0.120596 0.619541 -0.419722 -0.596311 -0.062500 1 0 0 0 0 0 3 925318
-0.002620 0.000420 0.120596 0.619533 -0.419729 -0.596300 -0.062500 1 0 0 0 0 0 3 926326
-0.002620 0.000420 0.120596 0.619541 -0.419722 -0.596311 -0.062500 1 0 0 0 0 0 3 927319
-0.002620 0.000420 0.120596 0.619545 -0.419732 -0.596306 -0.062500 1 0 0 0 0 0 3 928326
-0.002620 0.000420 0.120596 0.619530 -0.419719 -0.596306 -0.062500 1 0 0 0 0 0 3 929319
-0.002620 0.000420 0.120596 0.619541 -0.419720 -0.596312 -0.062500 1 0 0 0 0 0 3 930333
-0.002620 0.000420 0.120596 0.619533 -0.419729 -0.596300 -0.062500 1 0 0 0 0 0 3 931338
-0.002620 0.000420 0.120596 0.619541 -0.419721 -0.596311 -0.062500 1 0 0 0 0 0 3 932336
-0.002620 0.000420 0.120596 0.619545 -0.419732 -0.596306 -0.062500 1 0 0 0 0 0 3 933317
-0.002620 0.000420 0.120596 0.619530 -0.419718 -0.596306 -0.062500 1 0 0 0 0 0 3 934336
-0.002620 0.000420 0.120596 0.619544 -0.419731 -0.596305 -0.062500 1 0 0 0 0 0 3 935483
-0.002620 0.000420 0.120596 0.619530 -0.419718 -0.596306 -0.062500 1 0 0 0 0 0 3 936336
-0.002620 0.000420 0.120596 0.619544 -0.419731 -0.596305 -0.062500 1 0 0 0 0 0 3 937334
-0.002620 0.000420 0.120596 0.619543 -0.419721 -0.596312 -0.062500 1 0 0 0 0 0 3 938334
-0.002620 0.000420 0.120596 0.619534 -0.419729 -0.596300 -0.062500 1 0 0 0 0 0 3 939305
-0.002620 0.000420 0.120596 0.619541 -0.419721 -0.596311 -0.062500 1 0 0 0 0 0 3 940335
-0.002620 0.000420 0.120596 0.619533 -0.419729 -0.596299 -0.062500 1 0 0 0 0 0 3 941331
-0.002620 0.000420 0.120596 0.619533 -0.419730 -0.596318 -0.062500 1 0 0 0 0 0 3 942334
-0.002620 0.000420 0.120596 0.619532 -0.419730 -0.596300 -0.062500 1 0 0 0 0 0 3 943335
-0.002620 0.000420 0.120596 0.619541 -0.419721 -0.596312 -0.062500 1 0 0 0 0 0 3 944342
-0.002620 0.000420 0.120596 0.619545 -0.419732 -0.596306 -0.062500 1 0 0 0 0 0 3 945330
-0.002620 0.000420 0.120596 0.619530 -0.419719 -0.596306 -0.062500 1 0 0 0 0 0 3 946306
-0.002620 0.000420 0.120596 0.619544 -0.419732 -0.596305 -0.062500 1 0 0 0 0 0 3 947333
-0.002620 0.000420 0.120596 0.619530 -0.419719 -0.596306 -0.062500 1 0 0 0 0 0 3 948331
-0.002620 0.000420 0.120596 0.619544 -0.419732 -0.596305 -0.062500 1 0 0 0 0 0 3 949333
-0.002620 0.000420 0.120596 0.619542 -0.419722 -0.596312 -0.062500 1 0 0 0 0 0 3 950334
-0.002620 0.000420 0.120596 0.619533 -0.419729 -0.596300 -0.062500 1 0 0 0 0 0 3 951333
-0.002620 0.000420 0.120596 0.619541 -0.419721 -0.596311 -0.062500 1 0 0 0 0 0 3 952333
-0.002620 0.000420 0.120596 0.619533 -0.419729 -0.596299 -0.062500 1 0 0 0 0 0 3 953331
-0.002620 0.000420 0.120596 0.619541 -0.419721 -0.596311 -0.062500 1 0 0 0 0 0 3 954331
-0.002620 0.000420 0.120596 0.619533 -0.419729 -0.596299 -0.062500 1 0 0 0 0 0 3 955333
-0.002620 0.000420 0.120596 0.619541 -0.419721 -0.596311 -0.062500 1 0 0 0 0 0 3 956330
-0.002620 0.000420 0.120596 0.619546 -0.419732 -0.596306 -0.062500 1 0 0 0 0 0 3 957331
-0.002620 0.000420 0.120596 0.619530 -0.419719 -0.596306 -0.062500 1 0 0 0 0 0 3 958331
-0.002620 0.000420 0.120596 0.619544 -0.419732 -0.596305 -0.062500 1 0 0 0 0 0 3 959323
-0.002620 0.000420 0.120596 0.619530 -0.419718 -0.596305 -0.062500 1 0 0 0 0 0 3 960335
-0.002620 0.000420 0.120596 0.619544 -0.419731 -0.596305 -0.062500 1 0 0 0 0 0 3 961302
-0.002620 0.000420 0.120596 0.619534 -0.419730 -0.596319 -0.062500 1 0 0 0 0 0 3 962332
-0.002620 0.000420 0.120596 0.619532 -0.419730 -0.596300 -0.062500 1 0 0 0 0 0 3 963334
-0.002620 0.000420 0.120596 0.619541 -0.419722 -0.596312 -0.062500 1 0 0 0 0 0 3 964303
-0.002620 0.000420 0.120596 0.619533 -0.419729 -0.596300 -0.062500 1 0 0 0 0 0 3 965333
-0.002620 0.000420 0.120596 0.619541 -0.419722 -0.596311 -0.062500 1 0 0 0 0 0 3 966332
-0.002620 0.000420 0.120596 0.619533 -0.419729 -0.596299 -0.062500 1 0 0 0 0 0 3 967337
-0.002620 0.000420 0.120596 0.619541 -0.419721 -0.596311 -0.062500 1 0 0 0 0 0 3 968328
-0.002620 0.000420 0.120596 0.619545 -0.419732 -0.596306 -0.062500 1 0 0 0 0 0 3 969333
-0.002620 0.000420 0.120596 0.619530 -0.419719 -0.596306 -0.062500 1 0 0 0 0 0 3 970321
-0.002620 0.000420 0.120596 0.619541 -0.419720 -0.596312 -0.062500 1 0 0 0 0 0 3 971330
-0.002620 0.000420 0.120596 0.619533 -0.419729 -0.596300 -0.062500 1 0 0 0 0 0 3 972331
-0.002620 0.000420 0.120596 0.619541 -0.419721 -0.596311 -0.062500 1 0 0 0 0 0 3 973331
-0.002620 0.000420 0.120596 0.619545 -0.419732 -0.596306 -0.062500 1 0 0 0 0 0 3 974332
-0.002620 0.000420 0.120596 0.619530 -0.419718 -0.596306 -0.062500 1 0 0 0 0 0 3 975334
-0.002620 0.000420 0.120596 0.619544 -0.419731 -0.596305 -0.062500 1 0 0 0 0 0 3 976334
-0.002620 0.000420 0.120596 0.619530 -0.419718 -0.596306 -0.062500 1 0 0 0 0 0 3 977302
-0.002620 0.000420 0.120596 0.619544 -0.419731 -0.596305 -0.062500 1 0 0 0 0 0 3 978332
-0.002620 0.000420 0.120596 0.619543 -0.419721 -0.596312 -0.062500 1 0 0 0 0 0 3 979333
-0.002620 0.000420 0.120596 0.619534 -0.419729 -0.596299 -0.062500 1 0 0 0 0 0 3 980329
-0.002620 0.000420 0.120596 0.619533 -0.419730 -0.596318 -0.062500 1 0 0 0 0 0 3 981331
-0.002620 0.000420 0.120596 0.619532 -0.419730 -0.596300 -0.062500 1 0 0 0 0 0 3 982323
-0.002620 0.000420 0.120596 0.619541 -0.419721 -0.596312 -0.062500 1 0 0 0 0 0 3 983326
-0.002620 0.000420 0.120596 0.619533 -0.419729 -0.596300 -0.062500 1 0 0 0 0 0 3 984325
-0.002620 0.000420 0.120596 0.619541 -0.419721 -0.596311 -0.062500 1 0 0 0 0 0 3 985315
-0.002620 0.000420 0.120596 0.619545 -0.419732 -0.596306 -0.062500 1 0 0 0 0 0 3 986324
-0.002620 0.000420 0.120596 0.619530 -0.419719 -0.596306 -0.062500 1 0 0 0 0 0 3 987316
-0.002620 0.000420 0.120596 0.619544 -0.419732 -0.596305 -0.062500 1 0 0 0 0 0 3 988324
-0.002620 0.000420 0.120596 0.619530 -0.419719 -0.596306 -0.062500 1 0 0 0 0 0 3 989315
-0.002620 0.000420 0.120596 0.619544 -0.419732 -0.596305 -0.062500 1 0 0 0 0 0 3 990323
-0.002620 0.000420 0.120596 0.619542 -0.419722 -0.596312 -0.062500 1 0 0 0 0 0 3 991315
-0.002620 0.000420 0.120596 0.619533 -0.419729 -0.596300 -0.062500 1 0 0 0 0 0 3 992324
-0.002620 0.000420 0.120596 0.619541 -0.419721 -0.596311 -0.062500 1 0 0 0 0 0 3 993315
-0.002620 0.000420 0.120596 0.619533 -0.419729 -0.596299 -0.062500 1 0 0 0 0 0 3 994324
-0.002620 0.000420 0.120596 0.619541 -0.419721 -0.596311 -0.062500 1 0 0 0 0 0 3 995315
-0.002620 0.000420 0.120596 0.619546 -0.419732 -0.596306 -0.062500 1 0 0 0 0 0 3 996323
-0.002620 0.000420 0.120596 0.619531 -0.419719 -0.596306 -0.062500 1 0 0 0 0 0 3 997314
-0.002620 0.000420 0.120596 0.619544 -0.419732 -0.596305 -0.062500 1 0 0 0 0 0 3 998324
-0.002620 0.000420 0.120596 0.619530 -0.419718 -0.596305 -0.062500 1 0 0 0 0 0 3 999315
-0.002620 0.000420 0.120596 0.619544 -0.419731 -0.596305 -0.062500 1 0 0 0 0 0 4 312
-0.002620 0.000420 0.120596 0.619534 -0.419730 -0.596319 -0.062500 1 0 0 0 0 0 4 1334
-0.002620 0.000420 0.120596 0.619532 -0.419730 -0.596300 -0.062500 1 0 0 0 0 0 4 2633
-0.002620 0.000420 0.120596 0.619541 -0.419722 -0.596312 -0.062500 1 0 0 0 0 0 4 3340
-0.002620 0.000420 0.120596 0.619533 -0.419729 -0.596300 -0.062500 1 0 0 0 0 0 4 4315
-0.002620 0.000420 0.120596 0.619541 -0.419722 -0.596311 -0.062500 1 0 0 0 0 0 4 5335
-0.002620 0.000420 0.120596 0.619533 -0.419729 -0.596299 -0.062500 1 0 0 0 0 0 4 6316
-0.002620 0.000420 0.120596 0.619541 -0.419721 -0.596311 -0.062500 1 0 0 0 0 0 4 7337
-0.002620 0.000420 0.120596 0.619545 -0.419732 -0.596306 -0.062500 1 0 0 0 0 0 4 8301
-0.002620 0.000420 0.120596 0.619530 -0.419719 -0.596306 -0.062500 1 0 0 0 0 0 4 9330
-0.002620 0.000420 0.120596 0.619541 -0.419720 -0.596312 -0.062500 1 0 0 0 0 0 4 10326
-0.002620 0.000420 0.120596 0.619533 -0.419729 -0.596300 -0.062500 1 0 0 0 0 0 4 11334
-0.002620 0.000420 0.120596 0.619541 -0.419721 -0.596311 -0.062500 1 0 0 0 0 0 4 12331
-0.002620 0.000420 0.120596 0.619545 -0.419732 -0.596306 -0.062500 1 0 0 0 0 0 4 13331
-0.002625 0.000438 0.120586 0.693175 -0.673417 -0.446707 -0.062500 1 0 0 0 0 0 4 14332
-0.002628 0.000447 0.120582 0.669938 -0.588376 -0.519537 -0.062500 1 0 0 0 0 0 4 15340
-0.002629 0.000451 0.120581 0.651450 -0.524596 -0.557447 -0.062500 1 0 0 0 0 0 4 16336
-0.002630 0.000454 0.120580 0.641219 -0.490564 -0.571930 -0.062500 1 0 0 0 0 0 4 17335
-0.002630 0.000455 0.120580 0.635879 -0.473316 -0.577107 -0.062500 1 0 0 0 0 0 4 18329
-0.002630 0.000455 0.120580 0.633168 -0.464660 -0.578930 -0.062500 1 0 0 0 0 0 4 19331
-0.002630 0.000456 0.120580 0.631781 -0.460334 -0.579552 -0.062500 1 0 0 0 0 0 4 20329
-0.002630 0.000456 0.120580 0.631092 -0.458163 -0.579773 -0.062500 1 0 0 0 0 0 4 21325
-0.002630 0.000456 0.120580 0.630745 -0.457069 -0.579860 -0.062500 1 0 0 0 0 0 4 22302
-0.002630 0.000456 0.120580 0.630561 -0.456541 -0.579889 -0.062500 1 0 0 0 0 0 4 23332
-0.002630 0.000456 0.120580 0.630475 -0.456270 -0.579895 -0.062500 1 0 0 0 0 0 4 24330
-0.002630 0.000456 0.120580 0.630431 -0.456128 -0.579891 -0.062500 1 0 0 0 0 0 4 25329
-0.002630 0.000456 0.120580 0.630403 -0.456071 -0.579891 -0.062500 1 0 0 0 0 0 4 26331
-0.002630 0.000456 0.120580 0.630402 -0.456037 -0.579898 -0.062500 1 0 0 0 0 0 4 27332
-0.002630 0.000456 0.120580 0.630396 -0.456012 -0.579892 -0.062500 1 0 0 0 0 0 4 28331
-0.002630 0.000456 0.120580 0.630392 -0.455998 -0.579899 -0.062500 1 0 0 0 0 0 4 29300
-0.002630 0.000456 0.120580 0.630380 -0.455994 -0.579893 -0.062500 1 0 0 0 0 0 4 30328
-0.002630 0.000456 0.120580 0.630390 -0.455996 -0.579899 -0.062500 1 0 0 0 0 0 4 31334
-0.002630 0.000456 0.120580 0.630392 -0.455996 -0.579899 -0.062500 1 0 0 0 0 0 4 32327
-0.002630 0.000456 0.120580 0.630371 -0.456002 -0.579900 -0.062500 1 0 0 0 0 0 4 33331
-0.002630 0.000456 0.120580 0.630389 -0.455997 -0.579900 -0.062500 1 0 0 0 0 0 4 34329
-0.002630 0.000456 0.120580 0.630382 -0.456006 -0.579887 -0.062500 1 0 0 0 0 0 4 35330
-0.002630 0.000456 0.120580 0.630390 -0.455998 -0.579898 -0.062500 1 0 0 0 0 0 4 36328
-0.002630 0.000456 0.120580 0.630379 -0.455994 -0.579893 -0.062500 1 0 0 0 0 0 4 37330
-0.002630 0.000456 0.120580 0.630390 -0.455997 -0.579899 -0.062500 1 0 0 0 0 0 4 38329
-0.002630 0.000456 0.120580 0.630391 -0.455997 -0.579899 -0.062500 1 0 0 0 0 0 4 39332
-0.002630 0.000456 0.120580 0.630379 -0.455994 -0.579893 -0.062500 1 0 0 0 0 0 4 40331
-0.002630 0.000456 0.120580 0.630390 -0.455997 -0.579899 -0.062500 1 0 0 0 0 0 4 41325
-0.002630 0.000456 0.120580 0.630379 -0.455994 -0.579893 -0.062500 1 0 0 0 0 0 4 42317
-0.002630 0.000456 0.120580 0.630390 -0.455996 -0.579899 -0.062500 1 0 0 0 0 0 4 43325
-0.002630 0.000456 0.120580 0.630392 -0.455997 -0.579899 -0.062500 1 0 0 0 0 0 4 44331
-0.002630 0.000456 0.120580 0.630380 -0.455994 -0.579893 -0.062500 1 0 0 0 0 0 4 45331
-0.002630 0.000456 0.120580 0.630390 -0.455996 -0.579899 -0.062500 1 0 0 0 0 0 4 46330
-0.002630 0.000456 0.120580 0.630379 -0.455994 -0.579893 -0.062500 1 0 0 0 0 0 4 47325
-0.002630 0.000456 0.120580 0.630390 -0.455996 -0.579899 -0.062500 1 0 0 0 0 0 4 48329
-0.002630 0.000456 0.120580 0.630392 -0.455996 -0.579899 -0.062500 1 0 0 0 0 0 4 49330
-0.002630 0.000456 0.120580 0.630380 -0.455993 -0.579893 -0.062500 1 0 0 0 0 0 4 50321
-0.002630 0.000456 0.120580 0.630390 -0.455996 -0.579899 -0.062500 1 0 0 0 0 0 4 51325
-0.002630 0.000456 0.120580 0.630383 -0.456005 -0.579886 -0.062500 1 0 0 0 0 0 4 52329
-0.002630 0.000456 0.120580 0.630383 -0.456007 -0.579905 -0.062500 1 0 0 0 0 0 4 53322
-0.002630 0.000456 0.120580 0.630378 -0.455995 -0.579894 -0.062500 1 0 0 0 0 0 4 54314
-0.002630 0.000456 0.120580 0.630390 -0.455997 -0.579899 -0.062500 1 0 0 0 0 0 4 55393
-0.002636 0.000474 0.120569 0.703988 -0.709558 -0.430173 -0.062500 1 0 0 0 0 0 4 56380
-0.002638 0.000483 0.120565 0.680774 -0.624575 -0.503067 -0.062500 1 0 0 0 0 0 4 57391
-0.002640 0.000488 0.120564 0.662287 -0.560828 -0.541006 -0.062500 1 0 0 0 0 0 4 58377
-0.002640 0.000490 0.120564 0.652048 -0.526809 -0.555500 -0.062500 1 0 0 0 0 0 4 59321
-0.002641 0.000491 0.120564 0.646730 -0.509562 -0.560685 -0.062500 1 0 0 0 0 0 4 60312
-0.002641 0.000492 0.120564 0.644013 -0.500917 -0.562500 -0.062500 1 0 0 0 0 0 4 61322
-0.002641 0.000492 0.120563 0.642623 -0.496582 -0.563130 -0.062500 1 0 0 0 0 0 4 62312
-0.002641 0.000492 0.120563 0.641924 -0.494419 -0.563360 -0.062500 1 0 0 0 0 0 4 63321
-0.002641 0.000492 0.120563 0.641592 -0.493342 -0.563427 -0.062500 1 0 0 0 0 0 4 64312
-0.002641 0.000492 0.120563 0.641414 -0.492795 -0.563454 -0.062500 1 0 0 0 0 0 4 65322
-0.002641 0.000492 0.120563 0.641318 -0.492519 -0.563474 -0.062500 1 0 0 0 0 0 4 66312
-0.002641 0.000492 0.120563 0.641276 -0.492388 -0.563464 -0.062500 1 0 0 0 0 0 4 67314
-0.002641 0.000492 0.120563 0.641244 -0.492320 -0.563471 -0.062500 1 0 0 0 0 0 4 68320
-0.002641 0.000492 0.120563 0.641244 -0.492285 -0.563479 -0.062500 1 0 0 0 0 0 4 69314
-0.002641 0.000492 0.120563 0.641232 -0.492280 -0.563473 -0.062500 1 0 0 0 0 0 4 70321
-0.002641 0.000492 0.120563 0.641236 -0.492260 -0.563473 -0.062500 1 0 0 0 0 0 4 71312
-0.002641 0.000492 0.120563 0.641224 -0.492256 -0.563466 -0.062500 1 0 0 0 0 0 4 72321
-0.002641 0.000492 0.120563 0.641235 -0.492258 -0.563472 -0.062500 1 0 0 0 0 0 4 73313
-0.002641 0.000492 0.120563 0.641233 -0.492247 -0.563479 -0.062500 1 0 0 0 0 0 4 74321
-0.002641 0.000492 0.120563 0.641224 -0.492255 -0.563467 -0.062500 1 0 0 0 0 0 4 75322
-0.002641 0.000492 0.120563 0.641235 -0.492258 -0.563472 -0.062500 1 0 0 0 0 0 4 76326
-0.002641 0.000492 0.120563 0.641221 -0.492244 -0.563473 -0.062500 1 0 0 0 0 0 4 77315
-0.002641 0.000492 0.120563 0.641235 -0.492257 -0.563472 -0.062500 1 0 0 0 0 0 4 78335
-0.002641 0.000492 0.120563 0.641233 -0.492247 -0.563479 -0.062500 1 0 0 0 0 0 4 79332
-0.002641 0.000492 0.120563 0.641224 -0.492254 -0.563467 -0.062500 1 0 0 0 0 0 4 80325
-0.002641 0.000492 0.120563 0.641227 -0.492267 -0.563479 -0.062500 1 0 0 0 0 0 4 81330
-0.002641 0.000492 0.120563 0.641223 -0.492257 -0.563467 -0.062500 1 0 0 0 0 0 4 82330
-0.002641 0.000492 0.120563 0.641231 -0.492248 -0.563479 -0.062500 1 0 0 0 0 0 4 83332
-0.002641 0.000492 0.120563 0.641223 -0.492255 -0.563467 -0.062500 1 0 0 0 0 0 4 84327
-0.002641 0.000492 0.120563 0.641231 -0.492247 -0.563479 -0.062500 1 0 0 0 0 0 4 85318
-0.002641 0.000492 0.120563 0.641236 -0.492258 -0.563473 -0.062500 1 0 0 0 0 0 4 86328
-0.002641 0.000492 0.120563 0.641224 -0.492256 -0.563466 -0.062500 1 0 0 0 0 0 4 87332
-0.002641 0.000492 0.120563 0.641232 -0.492247 -0.563479 -0.062500 1 0 0 0 0 0 4 88327
-0.002641 0.000492 0.120563 0.641224 -0.492255 -0.563467 -0.062500 1 0 0 0 0 0 4 89334
-0.002641 0.000492 0.120563 0.641235 -0.492259 -0.563472 -0.062500 1 0 0 0 0 0 4 90331
-0.002641 0.000492 0.120563 0.641233 -0.492247 -0.563479 -0.062500 1 0 0 0 0 0 4 91418
-0.002641 0.000492 0.120563 0.641224 -0.492255 -0.563467 -0.062500 1 0 0 0 0 0 4 92347
-0.002641 0.000492 0.120563 0.641232 -0.492247 -0.563479 -0.062500 1 0 0 0 0 0 4 93339
-0.002641 0.000492 0.120563 0.641224 -0.492254 -0.563467 -0.062500 1 0 0 0 0 0 4 94338
-0.002641 0.000492 0.120563 0.641235 -0.492258 -0.563472 -0.062500 1 0 0 0 0 0 4 95343
-0.002641 0.000492 0.120563 0.641233 -0.492247 -0.563479 -0.062500 1 0 0 0 0 0 4 96335
-0.002641 0.000492 0.120563 0.641224 -0.492254 -0.563467 -0.062500 1 0 0 0 0 0 4 97318
-0.002641 0.000492 0.120563 0.641235 -0.492258 -0.563472 -0.062500 1 0 0 0 0 0 4 98337
-0.002641 0.000492 0.120563 0.641221 -0.492244 -0.563473 -0.062500 1 0 0 0 0 0 4 99391
-0.002641 0.000492 0.120563 0.641235 -0.492257 -0.563472 -0.062500 1 0 0 0 0 0 4 100394
-0.002641 0.000492 0.120563 0.641216 -0.492265 -0.563473 -0.062500 1 0 0 0 0 0 4 101397
-0.002641 0.000492 0.120563 0.641231 -0.492248 -0.563479 -0.062500 1 0 0 0 0 0 4 102399
-0.002641 0.000492 0.120563 0.641236 -0.492258 -0.563473 -0.062500 1 0 0 0 0 0 4 103395
-0.002641 0.000492 0.120563 0.641224 -0.492256 -0.563466 -0.062500 1 0 0 0 0 0 4 104399
-0.002641 0.000492 0.120563 0.641232 -0.492247 -0.563479 -0.062500 1 0 0 0 0 0 4 105406
-0.002641 0.000492 0.120563 0.641224 -0.492255 -0.563467 -0.062500 1 0 0 0 0 0 4 106390
-0.002641 0.000492 0.120563 0.641231 -0.492247 -0.563479 -0.062500 1 0 0 0 0 0 4 107399
-0.002641 0.000492 0.120563 0.641223 -0.492254 -0.563467 -0.062500 1 0 0 0 0 0 4 108371
-0.002641 0.000492 0.120563 0.641235 -0.492258 -0.563472 -0.062500 1 0 0 0 0 0 4 109396
-0.002641 0.000492 0.120563 0.641233 -0.492247 -0.563479 -0.062500 1 0 0 0 0 0 4 110393
-0.002641 0.000492 0.120563 0.641224 -0.492255 -0.563467 -0.062500 1 0 0 0 0 0 4 111396
-0.002641 0.000492 0.120563 0.641235 -0.492258 -0.563472 -0.062500 1 0 0 0 0 0 4 112397
-0.002641 0.000492 0.120563 0.641233 -0.492247 -0.563479 -0.062500 1 0 0 0 0 0 4 113395
-0.002641 0.000492 0.120563 0.641224 -0.492255 -0.563467 -0.062500 1 0 0 0 0 0 4 114397
-0.002641 0.000492 0.120563 0.641235 -0.492258 -0.563472 -0.062500 1 0 0 0 0 0 4 115396
-0.002641 0.000492 0.120563 0.641221 -0.492244 -0.563473 -0.062500 1 0 0 0 0 0 4 116384
-0.002641 0.000492 0.120563 0.641235 -0.492257 -0.563472 -0.062500 1 0 0 0 0 0 4 117380
-0.002641 0.000492 0.120563 0.641224 -0.492256 -0.563466 -0.062500 1 0 0 0 0 0 4 118399
-0.002641 0.000492 0.120563 0.641224 -0.492256 -0.563485 -0.062500 1 0 0 0 0 0 4 119381
-0.002641 0.000492 0.120563 0.641235 -0.492259 -0.563474 -0.062500 1 0 0 0 0 0 4 120393
-0.002641 0.000492 0.120563 0.641224 -0.492256 -0.563467 -0.062500 1 0 0 0 0 0 4 121403
-0.002641 0.000492 0.120563 0.641232 -0.492247 -0.563479 -0.062500 1 0 0 0 0 0 4 122397
-0.002641 0.000492 0.120563 0.641224 -0.492255 -0.563467 -0.062500 1 0 0 0 0 0 4 123398
-0.002641 0.000492 0.120563 0.641231 -0.492247 -0.563479 -0.062500 1 0 0 0 0 0 4 124395
-0.002641 0.000492 0.120563 0.641223 -0.492255 -0.563467 -0.062500 1 0 0 0 0 0 4 125396
-0.002641 0.000492 0.120563 0.641235 -0.492259 -0.563472 -0.062500 1 0 0 0 0 0 4 126395
-0.002641 0.000492 0.120563 0.641233 -0.492247 -0.563479 -0.062500 1 0 0 0 0 0 4 127395
-0.002641 0.000492 0.120563 0.641224 -0.492255 -0.563467 -0.062500 1 0 0 0 0 0 4 128394
-0.002641 0.000492 0.120563 0.641235 -0.492259 -0.563472 -0.062500 1 0 0 0 0 0 4 129394
-0.002641 0.000492 0.120563 0.641221 -0.492244 -0.563473 -0.062500 1 0 0 0 0 0 4 130381
-0.002641 0.000492 0.120563 0.641235 -0.492257 -0.563472 -0.062500 1 0 0 0 0 0 4 131392
-0.002641 0.000492 0.120563 0.641233 -0.492247 -0.563479 -0.062500 1 0 0 0 0 0 4 132376
-0.002641 0.000492 0.120563 0.641224 -0.492254 -0.563467 -0.062500 1 0 0 0 0 0 4 133389
-0.002641 0.000492 0.120563 0.641235 -0.492258 -0.563472 -0.062500 1 0 0 0 0 0 4 134391
-0.002641 0.000492 0.120563 0.641221 -0.492244 -0.563473 -0.062500 1 0 0 0 0 0 4 135378
-0.002641 0.000492 0.120563 0.641235 -0.492257 -0.563472 -0.062500 1 0 0 0 0 0 4 136390
-0.002641 0.000492 0.120563 0.641237 -0.492258 -0.563472 -0.062500 1 0 0 0 0 0 4 137375
-0.002641 0.000492 0.120563 0.641221 -0.492244 -0.563473 -0.062500 1 0 0 0 0 0 4 138387
-0.002641 0.000492 0.120563 0.641235 -0.492257 -0.563472 -0.062500 1 0 0 0 0 0 4 139375
-0.002641 0.000492 0.120563 0.641216 -0.492265 -0.563473 -0.062500 1 0 0 0 0 0 4 140389
-0.002641 0.000492 0.120563 0.641231 -0.492248 -0.563479 -0.062500 1 0 0 0 0 0 4 141374
-0.002641 0.000492 0.120563 0.641223 -0.492255 -0.563467 -0.062500 1 0 0 0 0 0 4 142388
-0.002641 0.000492 0.120563 0.641235 -0.492259 -0.563472 -0.062500 1 0 0 0 0 0 4 143310
-0.002641 0.000492 0.120563 0.641233 -0.492248 -0.563479 -0.062500 1 0 0 0 0 0 4 144318
-0.002641 0.000492 0.120563 0.641224 -0.492255 -0.563467 -0.062500 1 0 0 0 0 0 4 145310
-0.002641 0.000492 0.120563 0.641232 -0.492247 -0.563479 -0.062500 1 0 0 0 0 0 4 146319
-0.002641 0.000492 0.120563 0.641223 -0.492255 -0.563467 -0.062500 1 0 0 0 0 0 4 147310
-0.002641 0.000492 0.120563 0.641235 -0.492258 -0.563472 -0.062500 1 0 0 0 0 0 4 148319
-0.002641 0.000492 0.120563 0.641233 -0.492247 -0.563479 -0.062500 1 0 0 0 0 0 4 149310
-0.002641 0.000492 0.120563 0.641224 -0.492255 -0.563467 -0.062500 1 0 0 0 0 0 4 150319
-0.002641 0.000492 0.120563 0.641235 -0.492258 -0.563472 -0.062500 1 0 0 0 0 0 4 151319
-0.002641 0.000492 0.120563 0.641221 -0.492244 -0.563473 -0.062500 1 0 0 0 0 0 4 152309
-0.002641 0.000492 0.120563 0.641235 -0.492257 -0.563472 -0.062500 1 0 0 0 0 0 4 153318
-0.002641 0.000492 0.120563 0.641237 -0.492259 -0.563472 -0.062500 1 0 0 0 0 0 4 154310
-0.002641 0.000492 0.120563 0.641221 -0.492244 -0.563473 -0.062500 1 0 0 0 0 0 4 155318
-0.002641 0.000492 0.120563 0.641235 -0.492257 -0.563472 -0.062500 1 0 0 0 0 0 4 156309
-0.002641 0.000492 0.120563 0.641224 -0.492256 -0.563466 -0.062500 1 0 0 0 0 0 4 157332
-0.002641 0.000492 0.120563 0.641224 -0.492256 -0.563485 -0.062500 1 0 0 0 0 0 4 158321
-0.002641 0.000492 0.120563 0.641223 -0.492256 -0.563468 -0.062500 1 0 0 0 0 0 4 159324
-0.002641 0.000492 0.120563 0.641231 -0.492247 -0.563479 -0.062500 1 0 0 0 0 0 4 160314
-0.002641 0.000492 0.120563 0.641236 -0.492258 -0.563474 -0.062500 1 0 0 0 0 0 4 161316
-0.002641 0.000492 0.120563 0.641224 -0.492256 -0.563467 -0.062500 1 0 0 0 0 0 4 162319
-0.002641 0.000492 0.120563 0.641232 -0.492247 -0.563479 -0.062500 1 0 0 0 0 0 4 163319
-0.002641 0.000492 0.120563 0.641223 -0.492255 -0.563467 -0.062500 1 0 0 0 0 0 4 164333
-0.002641 0.000492 0.120563 0.641235 -0.492259 -0.563472 -0.062500 1 0 0 0 0 0 4 165323
-0.002641 0.000492 0.120563 0.641233 -0.492247 -0.563479 -0.062500 1 0 0 0 0 0 4 166325
-0.002641 0.000492 0.120563 0.641224 -0.492255 -0.563467 -0.062500 1 0 0 0 0 0 4 167325
-0.002641 0.000492 0.120563 0.641235 -0.492259 -0.563472 -0.062500 1 0 0 0 0 0 4 168324
-0.002641 0.000492 0.120563 0.641221 -0.492244 -0.563473 -0.062500 1 0 0 0 0 0 4 169327
-0.002660 0.000497 0.120573 0.908210 -0.555430 -0.699977 -0.062500 1 0 0 0 0 0 4 170326
-0.002670 0.000499 0.120577 0.817245 -0.534038 -0.633426 -0.062500 1 0 0 0 0 0 4 171332
-0.002674 0.000500 0.120578 0.750084 -0.518160 -0.598849 -0.062500 1 0 0 0 0 0 4 172327
-0.002677 0.000501 0.120578 0.714614 -0.509727 -0.585677 -0.062500 1 0 0 0 0 0 4 173334
-0.002678 0.000501 0.120578 0.696804 -0.505479 -0.580963 -0.062500 1 0 0 0 0 0 4 174316
-0.002678 0.000501 0.120578 0.687901 -0.503353 -0.579316 -0.062500 1 0 0 0 0 0 4 175351
-0.002679 0.000501 0.120578 0.683481 -0.502302 -0.578739 -0.062500 1 0 0 0 0 0 4 176336
-0.002679 0.000501 0.120578 0.681273 -0.501767 -0.578536 -0.062500 1 0 0 0 0 0 4 177334
-0.002679 0.000501 0.120578 0.680171 -0.501504 -0.578468 -0.062500 1 0 0 0 0 0 4 178334
-0.002679 0.000501 0.120578 0.679621 -0.501374 -0.578447 -0.062500 1 0 0 0 0 0 4 179333
-0.002679 0.000501 0.120578 0.679352 -0.501310 -0.578440 -0.062500 1 0 0 0 0 0 4 180342
-0.002679 0.000501 0.120578 0.679203 -0.501264 -0.578438 -0.062500 1 0 0 0 0 0 4 181334
-0.002679 0.000501 0.120578 0.679146 -0.501249 -0.578433 -0.062500 1 0 0 0 0 0 4 182336
-0.002679 0.000501 0.120578 0.679112 -0.501251 -0.578427 -0.062500 1 0 0 0 0 0 4 183396
-0.002679 0.000501 0.120578 0.679086 -0.501246 -0.578434 -0.062500 1 0 0 0 0 0 4 184392
-0.002679 0.000501 0.120578 0.679072 -0.501243 -0.578428 -0.062500 1 0 0 0 0 0 4 185389
-0.002679 0.000501 0.120578 0.679083 -0.501246 -0.578434 -0.062500 1 0 0 0 0 0 4 186377
-0.002679 0.000501 0.120578 0.679069 -0.501232 -0.578435 -0.062500 1 0 0 0 0 0 4 187383
-0.002679 0.000501 0.120578 0.679071 -0.501241 -0.578429 -0.062500 1 0 0 0 0 0 4 188392
-0.002679 0.000501 0.120578 0.679068 -0.501231 -0.578435 -0.062500 1 0 0 0 0 0 4 189379
-0.002679 0.000501 0.120578 0.679071 -0.501241 -0.578429 -0.062500 1 0 0 0 0 0 4 190402
-0.002679 0.000501 0.120578 0.679071 -0.501242 -0.578428 -0.062500 1 0 0 0 0 0 4 191398
-0.002679 0.000501 0.120578 0.679080 -0.501234 -0.578441 -0.062500 1 0 0 0 0 0 4 192396
-0.002679 0.000501 0.120578 0.679072 -0.501241 -0.578429 -0.062500 1 0 0 0 0 0 4 193392
-0.002679 0.000501 0.120578 0.679071 -0.501242 -0.578428 -0.062500 1 0 0 0 0 0 4 194394
-0.002679 0.000501 0.120578 0.679068 -0.501231 -0.578435 -0.062500 1 0 0 0 0 0 4 195395
-0.002679 0.000501 0.120578 0.679071 -0.501241 -0.578428 -0.062500 1 0 0 0 0 0 4 196395
-0.002679 0.000501 0.120578 0.679071 -0.501242 -0.578428 -0.062500 1 0 0 0 0 0 4 197391
-0.002679 0.000501 0.120578 0.679080 -0.501234 -0.578441 -0.062500 1 0 0 0 0 0 4 198401
-0.002679 0.000501 0.120578 0.679072 -0.501241 -0.578429 -0.062500 1 0 0 0 0 0 4 199382
-0.002679 0.000501 0.120578 0.679068 -0.501230 -0.578435 -0.062500 1 0 0 0 0 0 4 200724
-0.002679 0.000501 0.120578 0.679071 -0.501241 -0.578428 -0.062500 1 0 0 0 0 0 4 201413
-0.002679 0.000501 0.120578 0.679071 -0.501242 -0.578428 -0.062500 1 0 0 0 0 0 4 202385
-0.002679 0.000501 0.120578 0.679080 -0.501233 -0.578441 -0.062500 1 0 0 0 0 0 4 203322
-0.002679 0.000501 0.120578 0.679073 -0.501241 -0.578429 -0.062500 1 0 0 0 0 0 4 204332
-0.002679 0.000501 0.120578 0.679072 -0.501242 -0.578428 -0.062500 1 0 0 0 0 0 4 205313
-0.002679 0.000501 0.120578 0.679068 -0.501230 -0.578434 -0.062500 1 0 0 0 0 0 4 206319
-0.002679 0.000501 0.120578 0.679071 -0.501241 -0.578428 -0.062500 1 0 0 0 0 0 4 207327
-0.002679 0.000501 0.120578 0.679063 -0.501251 -0.578434 -0.062500 1 0 0 0 0 0 4 208324
-0.002679 0.000501 0.120578 0.679067 -0.501232 -0.578435 -0.062500 1 0 0 0 0 0 4 209325
-0.002679 0.000501 0.120578 0.679083 -0.501244 -0.578435 -0.062500 1 0 0 0 0 0 4 210323
-0.002679 0.000501 0.120578 0.679073 -0.501243 -0.578429 -0.062500 1 0 0 0 0 0 4 211326
-0.002679 0.000501 0.120578 0.679068 -0.501231 -0.578435 -0.062500 1 0 0 0 0 0 4 212324
-0.002679 0.000501 0.120578 0.679071 -0.501241 -0.578429 -0.062500 1 0 0 0 0 0 4 213324
-0.002679 0.000501 0.120578 0.679068 -0.501231 -0.578435 -0.062500 1 0 0 0 0 0 4 214318
-0.002679 0.000501 0.120578 0.679071 -0.501241 -0.578428 -0.062500 1 0 0 0 0 0 4 215391
-0.002679 0.000501 0.120578 0.679083 -0.501245 -0.578434 -0.062500 1 0 0 0 0 0 4 216378
-0.002679 0.000501 0.120578 0.679069 -0.501231 -0.578435 -0.062500 1 0 0 0 0 0 4 221531
-0.002679 0.000501 0.120578 0.679071 -0.501241 -0.578429 -0.062500 1 0 0 0 0 0 4 221717
-0.002679 0.000501 0.120578 0.679071 -0.501242 -0.578428 -0.062500 1 0 0 0 0 0 4 222395
-0.002679 0.000501 0.120578 0.679068 -0.501231 -0.578434 -0.062500 1 0 0 0 0 0 4 223376
-0.002679 0.000501 0.120578 0.679071 -0.501241 -0.578428 -0.062500 1 0 0 0 0 0 4 224391
-0.002679 0.000501 0.120578 0.679084 -0.501245 -0.578434 -0.062500 1 0 0 0 0 0 4 225371
-0.002679 0.000501 0.120578 0.679070 -0.501231 -0.578435 -0.062500 1 0 0 0 0 0 4 226386
-0.002679 0.000501 0.120578 0.679071 -0.501241 -0.578428 -0.062500 1 0 0 0 0 0 4 227307
-0.002679 0.000501 0.120578 0.679068 -0.501230 -0.578435 -0.062500 1 0 0 0 0 0 4 228316
-0.002679 0.000501 0.120578 0.679071 -0.501240 -0.578428 -0.062500 1 0 0 0 0 0 4 229308
-0.002679 0.000501 0.120578 0.679063 -0.501251 -0.578434 -0.062500 1 0 0 0 0 0 4 230316
-0.002679 0.000501 0.120578 0.679079 -0.501235 -0.578442 -0.062500 1 0 0 0 0 0 4 231308
-0.002679 0.000501 0.120578 0.679072 -0.501242 -0.578430 -0.062500 1 0 0 0 0 0 4 232315
-0.002679 0.000501 0.120578 0.679071 -0.501242 -0.578428 -0.062500 1 0 0 0 0 0 4 233311
-0.002679 0.000501 0.120578 0.679068 -0.501231 -0.578435 -0.062500 1 0 0 0 0 0 4 234303
-0.002679 0.000501 0.120578 0.679071 -0.501241 -0.578429 -0.062500 1 0 0 0 0 0 4 235293
-0.002679 0.000501 0.120578 0.679071 -0.501242 -0.578428 -0.062500 1 0 0 0 0 0 4 236309
-0.002679 0.000501 0.120578 0.679080 -0.501234 -0.578441 -0.062500 1 0 0 0 0 0 4 237317
-0.002679 0.000501 0.120578 0.679072 -0.501241 -0.578429 -0.062500 1 0 0 0 0 0 4 238307
-0.002679 0.000501 0.120578 0.679072 -0.501242 -0.578428 -0.062500 1 0 0 0 0 0 4 239317
-0.002679 0.000501 0.120578 0.679068 -0.501231 -0.578435 -0.062500 1 0 0 0 0 0 4 240309
-0.002679 0.000501 0.120578 0.679071 -0.501241 -0.578428 -0.062500 1 0 0 0 0 0 4 241326
-0.002679 0.000501 0.120578 0.679068 -0.501230 -0.578435 -0.062500 1 0 0 0 0 0 4 242308
-0.002679 0.000501 0.120578 0.679083 -0.501244 -0.578435 -0.062500 1 0 0 0 0 0 4 243313
-0.002679 0.000501 0.120578 0.679073 -0.501242 -0.578428 -0.062500 1 0 0 0 0 0 4 244308
-0.002679 0.000501 0.120578 0.679068 -0.501231 -0.578435 -0.062500 1 0 0 0 0 0 4 245323
-0.002679 0.000501 0.120578 0.679071 -0.501241 -0.578428 -0.062500 1 0 0 0 0 0 4 246320
-0.002679 0.000501 0.120578 0.679071 -0.501242 -0.578428 -0.062500 1 0 0 0 0 0 4 247329
-0.002679 0.000501 0.120578 0.679068 -0.501230 -0.578434 -0.062500 1 0 0 0 0 0 4 248294
-0.002679 0.000501 0.120578 0.679083 -0.501244 -0.578434 -0.062500 1 0 0 0 0 0 4 249322
-0.002679 0.000501 0.120578 0.679065 -0.501251 -0.578435 -0.062500 1 0 0 0 0 0 4 250323
-0.002679 0.000501 0.120578 0.679067 -0.501232 -0.578436 -0.062500 1 0 0 0 0 0 4 251317
-0.002679 0.000501 0.120578 0.679071 -0.501241 -0.578429 -0.062500 1 0 0 0 0 0 4 252323
-0.002679 0.000501 0.120578 0.679071 -0.501243 -0.578428 -0.062500 1 0 0 0 0 0 4 253324
-0.002679 0.000501 0.120578 0.679068 -0.501231 -0.578434 -0.062500 1 0 0 0 0 0 4 254323
-0.002679 0.000501 0.120578 0.679071 -0.501241 -0.578428 -0.062500 1 0 0 0 0 0 4 255325
-0.002679 0.000501 0.120578 0.679080 -0.501233 -0.578441 -0.062500 1 0 0 0 0 0 4 256322
-0.002679 0.000501 0.120578 0.679072 -0.501241 -0.578429 -0.062500 1 0 0 0 0 0 4 257324
-0.002679 0.000501 0.120578 0.679071 -0.501242 -0.578428 -0.062500 1 0 0 0 0 0 4 258322
-0.002679 0.000501 0.120578 0.679068 -0.501231 -0.578435 -0.062500 1 0 0 0 0 0 4 259325
-0.002679 0.000501 0.120578 0.679071 -0.501241 -0.578428 -0.062500 1 0 0 0 0 0 4 260323
-0.002679 0.000501 0.120578 0.679071 -0.501242 -0.578428 -0.062500 1 0 0 0 0 0 4 261321
-0.002679 0.000501 0.120578 0.679080 -0.501233 -0.578441 -0.062500 1 0 0 0 0 0 4 262325
-0.002679 0.000501 0.120578 0.679072 -0.501241 -0.578429 -0.062500 1 0 0 0 0 0 4 263331
-0.002698 0.000506 0.120588 0.946183 -0.564446 -0.714790 -0.062500 1 0 0 0 0 0 4 264318
-0.002708 0.000508 0.120592 0.855152 -0.543050 -0.648316 -0.062500 1 0 0 0 0 0 4 265324
-0.002712 0.000509 0.120593 0.787960 -0.527145 -0.613778 -0.062500 1 0 0 0 0 0 4 266323
-0.002715 0.000510 0.120593 0.752489 -0.518719 -0.600606 -0.062500 1 0 0 0 0 0 4 267325
-0.002716 0.000510 0.120593 0.734662 -0.514468 -0.595913 -0.062500 1 0 0 0 0 0 4 268324
-0.002716 0.000510 0.120593 0.725767 -0.512344 -0.594260 -0.062500 1 0 0 0 0 0 4 269323
-0.002717 0.000510 0.120593 0.721344 -0.511281 -0.593691 -0.062500 1 0 0 0 0 0 4 270322
-0.002717 0.000510 0.120593 0.719138 -0.510756 -0.593483 -0.062500 1 0 0 0 0 0 4 271321
-0.002717 0.000510 0.120593 0.718037 -0.510494 -0.593415 -0.062500 1 0 0 0 0 0 4 272320
-0.002717 0.000510 0.120593 0.717474 -0.510361 -0.593388 -0.062500 1 0 0 0 0 0 4 273320
-0.002717 0.000510 0.120593 0.717204 -0.510296 -0.593381 -0.062500 1 0 0 0 0 0 4 274320
-0.002717 0.000510 0.120593 0.717070 -0.510265 -0.593378 -0.062500 1 0 0 0 0 0 4 275322
-0.002717 0.000510 0.120593 0.716991 -0.510246 -0.593381 -0.062500 1 0 0 0 0 0 4 276320
-0.002717 0.000510 0.120593 0.716958 -0.510228 -0.593375 -0.062500 1 0 0 0 0 0 4 277321
-0.002717 0.000510 0.120593 0.716948 -0.510235 -0.593382 -0.062500 1 0 0 0 0 0 4 278293
-0.002717 0.000510 0.120593 0.716935 -0.510233 -0.593376 -0.062500 1 0 0 0 0 0 4 279325
-0.002717 0.000510 0.120593 0.716934 -0.510233 -0.593376 -0.062500 1 0 0 0 0 0 4 280292
-0.002717 0.000510 0.120593 0.716935 -0.510233 -0.593376 -0.062500 1 0 0 0 0 0 4 281323
-0.002717 0.000510 0.120593 0.716932 -0.510222 -0.593383 -0.062500 1 0 0 0 0 0 4 282310
-0.002717 0.000510 0.120593 0.716935 -0.510232 -0.593377 -0.062500 1 0 0 0 0 0 4 283380
-0.002717 0.000510 0.120593 0.716923 -0.510230 -0.593370 -0.062500 1 0 0 0 0 0 4 284390
-0.002717 0.000510 0.120593 0.716930 -0.510221 -0.593382 -0.062500 1 0 0 0 0 0 4 285390
-0.002717 0.000510 0.120593 0.716935 -0.510232 -0.593376 -0.062500 1 0 0 0 0 0 4 286388
-0.002717 0.000510 0.120593 0.716935 -0.510233 -0.593376 -0.062500 1 0 0 0 0 0 4 287394
-0.002717 0.000510 0.120593 0.716932 -0.510222 -0.593383 -0.062500 1 0 0 0 0 0 4 288387
-0.002717 0.000510 0.120593 0.716923 -0.510229 -0.593370 -0.062500 1 0 0 0 0 0 4 289389
-0.002717 0.000510 0.120593 0.716931 -0.510221 -0.593382 -0.062500 1 0 0 0 0 0 4 290389
-0.002717 0.000510 0.120593 0.716935 -0.510232 -0.593376 -0.062500 1 0 0 0 0 0 4 291393
-0.002717 0.000510 0.120593 0.716923 -0.510230 -0.593369 -0.062500 1 0 0 0 0 0 4 292387
-0.002717 0.000510 0.120593 0.716931 -0.510221 -0.593382 -0.062500 1 0 0 0 0 0 4 293390
-0.002717 0.000510 0.120593 0.716935 -0.510232 -0.593376 -0.062500 1 0 0 0 0 0 4 294387
-0.002717 0.000510 0.120593 0.716936 -0.510233 -0.593376 -0.062500 1 0 0 0 0 0 4 295395
-0.002717 0.000510 0.120593 0.716920 -0.510219 -0.593376 -0.062500 1 0 0 0 0 0 4 296372
-0.002717 0.000510 0.120593 0.716934 -0.510231 -0.593376 -0.062500 1 0 0 0 0 0 4 297388
-0.002717 0.000510 0.120593 0.716935 -0.510233 -0.593375 -0.062500 1 0 0 0 0 0 4 298371
-0.002717 0.000510 0.120593 0.716932 -0.510221 -0.593382 -0.062500 1 0 0 0 0 0 4 299315
-0.002717 0.000510 0.120593 0.716923 -0.510229 -0.593370 -0.062500 1 0 0 0 0 0 4 300306
-0.002717 0.000510 0.120593 0.716931 -0.510221 -0.593382 -0.062500 1 0 0 0 0 0 4 301307
-0.002717 0.000510 0.120593 0.716935 -0.510231 -0.593376 -0.062500 1 0 0 0 0 0 4 302314
-0.002717 0.000510 0.120593 0.716936 -0.510233 -0.593376 -0.062500 1 0 0 0 0 0 4 303306
-0.002717 0.000510 0.120593 0.716920 -0.510218 -0.593376 -0.062500 1 0 0 0 0 0 4 304306
-0.002717 0.000510 0.120593 0.716934 -0.510231 -0.593375 -0.062500 1 0 0 0 0 0 4 305314
-0.002717 0.000510 0.120593 0.716936 -0.510232 -0.593375 -0.062500 1 0 0 0 0 0 4 306305
-0.002717 0.000510 0.120593 0.716933 -0.510221 -0.593382 -0.062500 1 0 0 0 0 0 4 307314
-0.002717 0.000510 0.120593 0.716915 -0.510237 -0.593377 -0.062500 1 0 0 0 0 0 4 308313
-0.002717 0.000510 0.120593 0.716933 -0.510234 -0.593376 -0.062500 1 0 0 0 0 0 4 309305
-0.002717 0.000510 0.120593 0.716932 -0.510222 -0.593382 -0.062500 1 0 0 0 0 0 4 310313
-0.002717 0.000510 0.120593 0.716935 -0.510232 -0.593377 -0.062500 1 0 0 0 0 0 4 311314
-0.002717 0.000510 0.120593 0.716923 -0.510230 -0.593369 -0.062500 1 0 0 0 0 0 4 312305
-0.002717 0.000510 0.120593 0.716931 -0.510221 -0.593382 -0.062500 1 0 0 0 0 0 4 313313
-0.002717 0.000510 0.120593 0.716935 -0.510232 -0.593376 -0.062500 1 0 0 0 0 0 4 314305
-0.002717 0.000510 0.120593 0.716936 -0.510233 -0.593376 -0.062500 1 0 0 0 0 0 4 315314
-0.002717 0.000510 0.120593 0.716920 -0.510219 -0.593376 -0.062500 1 0 0 0 0 0 4 316296
-0.002717 0.000510 0.120593 0.716934 -0.510231 -0.593375 -0.062500 1 0 0 0 0 0 4 317316
-0.002717 0.000510 0.120593 0.716932 -0.510221 -0.593382 -0.062500 1 0 0 0 0 0 4 318316
-0.002717 0.000510 0.120593 0.716923 -0.510229 -0.593370 -0.062500 1 0 0 0 0 0 4 319320
-0.002717 0.000510 0.120593 0.716934 -0.510232 -0.593375 -0.062500 1 0 0 0 0 0 4 320320
-0.002736 0.000515 0.120603 0.984178 -0.573457 -0.729603 -0.062500 1 0 0 0 0 0 4 321313
-0.002745 0.000517 0.120606 0.893080 -0.552043 -0.663193 -0.062500 1 0 0 0 0 0 4 322327
-0.002750 0.000518 0.120608 0.825856 -0.536140 -0.628687 -0.062500 1 0 0 0 0 0 4 323321
-0.002752 0.000519 0.120608 0.790369 -0.527712 -0.615535 -0.062500 1 0 0 0 0 0 4 324320
-0.002754 0.000519 0.120608 0.772538 -0.523471 -0.610845 -0.062500 1 0 0 0 0 0 4 325318
-0.002754 0.000519 0.120608 0.763648 -0.521339 -0.609189 -0.062500 1 0 0 0 0 0 4 326320
-0.002755 0.000519 0.120608 0.759215 -0.520284 -0.608608 -0.062500 1 0 0 0 0 0 4 327335
-0.002755 0.000519 0.120608 0.757009 -0.519761 -0.608421 -0.062500 1 0 0 0 0 0 4 328329
-0.002755 0.000519 0.120608 0.755903 -0.519487 -0.608342 -0.062500 1 0 0 0 0 0 4 329330
-0.002755 0.000519 0.120608 0.755352 -0.519356 -0.608320 -0.062500 1 0 0 0 0 0 4 330341
-0.002755 0.000519 0.120608 0.755083 -0.519292 -0.608314 -0.062500 1 0 0 0 0 0 4 331337
-0.002755 0.000519 0.120608 0.754933 -0.519245 -0.608312 -0.062500 1 0 0 0 0 0 4 332335
-0.002755 0.000519 0.120608 0.754876 -0.519230 -0.608307 -0.062500 1 0 0 0 0 0 4 333331
-0.002755 0.000519 0.120608 0.754842 -0.519232 -0.608301 -0.062500 1 0 0 0 0 0 4 334330
-0.002755 0.000519 0.120608 0.754816 -0.519227 -0.608308 -0.062500 1 0 0 0 0 0 4 335331
-0.002755 0.000519 0.120608 0.754814 -0.519227 -0.608308 -0.062500 1 0 0 0 0 0 4 336329
-0.002755 0.000519 0.120608 0.754799 -0.519213 -0.608309 -0.062500 1 0 0 0 0 0 4 337331
-0.002755 0.000519 0.120608 0.754813 -0.519226 -0.608309 -0.062500 1 0 0 0 0 0 4 338331
-0.002755 0.000519 0.120608 0.754802 -0.519224 -0.608303 -0.062500 1 0 0 0 0 0 4 339331
-0.002755 0.000519 0.120608 0.754797 -0.519213 -0.608309 -0.062500 1 0 0 0 0 0 4 340330
-0.002755 0.000519 0.120608 0.754813 -0.519226 -0.608309 -0.062500 1 0 0 0 0 0 4 341329
-0.002755 0.000519 0.120608 0.754802 -0.519224 -0.608302 -0.062500 1 0 0 0 0 0 4 342329
-0.002755 0.000519 0.120608 0.754798 -0.519213 -0.608309 -0.062500 1 0 0 0 0 0 4 343331
-0.002755 0.000519 0.120608 0.754813 -0.519226 -0.608309 -0.062500 1 0 0 0 0 0 4 344329
-0.002755 0.000519 0.120608 0.754802 -0.519224 -0.608302 -0.062500 1 0 0 0 0 0 4 345329
-0.002755 0.000519 0.120608 0.754798 -0.519213 -0.608308 -0.062500 1 0 0 0 0 0 4 346327
-0.002755 0.000519 0.120608 0.754813 -0.519226 -0.608309 -0.062500 1 0 0 0 0 0 4 347330
-0.002755 0.000519 0.120608 0.754799 -0.519212 -0.608309 -0.062500 1 0 0 0 0 0 4 348330
-0.002755 0.000519 0.120608 0.754801 -0.519222 -0.608302 -0.062500 1 0 0 0 0 0 4 349330
-0.002755 0.000519 0.120608 0.754813 -0.519227 -0.608308 -0.062500 1 0 0 0 0 0 4 350327
-0.002755 0.000519 0.120608 0.754799 -0.519213 -0.608309 -0.062500 1 0 0 0 0 0 4 351327
-0.002755 0.000519 0.120608 0.754801 -0.519222 -0.608302 -0.062500 1 0 0 0 0 0 4 352329
-0.002774 0.000524 0.120618 1.022194 -0.582494 -0.744387 -0.062500 1 0 0 0 0 0 4 353331
-0.002783 0.000526 0.120621 0.931020 -0.561064 -0.678053 -0.062500 1 0 0 0 0 0 4 354310
-0.002788 0.000527 0.120623 0.863771 -0.545156 -0.643594 -0.062500 1 0 0 0 0 0 4 355330
-0.002790 0.000528 0.120623 0.828265 -0.536714 -0.630450 -0.062500 1 0 0 0 0 0 4 356323
-0.002792 0.000528 0.120623 0.810422 -0.532458 -0.625756 -0.062500 1 0 0 0 0 0 4 357322
-0.002792 0.000528 0.120623 0.801544 -0.530338 -0.624103 -0.062500 1 0 0 0 0 0 4 358330
-0.002792 0.000528 0.120623 0.797108 -0.529272 -0.623532 -0.062500 1 0 0 0 0 0 4 359336
-0.002793 0.000528 0.120623 0.794900 -0.528746 -0.623326 -0.062500 1 0 0 0 0 0 4 360328
-0.002793 0.000528 0.120623 0.793798 -0.528484 -0.623259 -0.062500 1 0 0 0 0 0 4 361330
-0.002793 0.000528 0.120623 0.793235 -0.528350 -0.623232 -0.062500 1 0 0 0 0 0 4 362329
-0.002793 0.000528 0.120623 0.792960 -0.528274 -0.623232 -0.062500 1 0 0 0 0 0 4 363330
-0.002793 0.000528 0.120623 0.792829 -0.528252 -0.623224 -0.062500 1 0 0 0 0 0 4 364329
-0.002793 0.000528 0.120623 0.792771 -0.528229 -0.623225 -0.062500 1 0 0 0 0 0 4 365328
-0.002793 0.000528 0.120623 0.792716 -0.528236 -0.623220 -0.062500 1 0 0 0 0 0 4 366329
-0.002793 0.000528 0.120623 0.792708 -0.528226 -0.623226 -0.062500 1 0 0 0 0 0 4 367334
-0.002793 0.000528 0.120623 0.792696 -0.528223 -0.623221 -0.062500 1 0 0 0 0 0 4 368334
-0.002793 0.000528 0.120623 0.792691 -0.528211 -0.623227 -0.062500 1 0 0 0 0 0 4 369319
-0.002793 0.000528 0.120623 0.792694 -0.528221 -0.623221 -0.062500 1 0 0 0 0 0 4 370327
-0.002793 0.000528 0.120623 0.792695 -0.528222 -0.623220 -0.062500 1 0 0 0 0 0 4 371319
-0.002793 0.000528 0.120623 0.792691 -0.528211 -0.623227 -0.062500 1 0 0 0 0 0 4 372327
-0.002793 0.000528 0.120623 0.792695 -0.528221 -0.623221 -0.062500 1 0 0 0 0 0 4 373444
-0.002793 0.000528 0.120623 0.792695 -0.528222 -0.623221 -0.062500 1 0 0 0 0 0 4 374327
-0.002793 0.000528 0.120623 0.792692 -0.528211 -0.623227 -0.062500 1 0 0 0 0 0 4 375316
-0.002793 0.000528 0.120623 0.792695 -0.528221 -0.623221 -0.062500 1 0 0 0 0 0 4 376326
-0.002793 0.000528 0.120623 0.792695 -0.528222 -0.623221 -0.062500 1 0 0 0 0 0 4 377443
-0.002793 0.000528 0.120623 0.792692 -0.528211 -0.623227 -0.062500 1 0 0 0 0 0 4 378325
-0.002793 0.000528 0.120623 0.792695 -0.528221 -0.623221 -0.062500 1 0 0 0 0 0 4 379316
-0.002793 0.000528 0.120623 0.792696 -0.528222 -0.623221 -0.062500 1 0 0 0 0 0 4 380325
-0.002793 0.000528 0.120623 0.792693 -0.528211 -0.623227 -0.062500 1 0 0 0 0 0 4 381441
-0.002793 0.000528 0.120623 0.792696 -0.528221 -0.623221 -0.062500 1 0 0 0 0 0 4 382451
-0.002793 0.000528 0.120623 0.792696 -0.528222 -0.623221 -0.062500 1 0 0 0 0 0 4 383303
-0.002793 0.000528 0.120623 0.792693 -0.528211 -0.623227 -0.062500 1 0 0 0 0 0 4 384311
-0.002793 0.000528 0.120623 0.792684 -0.528218 -0.623215 -0.062500 1 0 0 0 0 0 4 385311
-0.002793 0.000528 0.120623 0.792691 -0.528210 -0.623227 -0.062500 1 0 0 0 0 0 4 386301
-0.002793 0.000528 0.120623 0.792695 -0.528221 -0.623221 -0.062500 1 0 0 0 0 0 4 387311
-0.002793 0.000528 0.120623 0.792696 -0.528222 -0.623220 -0.062500 1 0 0 0 0 0 4 388303
-0.002793 0.000528 0.120623 0.792693 -0.528210 -0.623227 -0.062500 1 0 0 0 0 0 4 389310
-0.002793 0.000528 0.120623 0.792696 -0.528221 -0.623221 -0.062500 1 0 0 0 0 0 4 390302
-0.002793 0.000528 0.120623 0.792696 -0.528222 -0.623220 -0.062500 1 0 0 0 0 0 4 391311
-0.002793 0.000528 0.120623 0.792693 -0.528210 -0.623227 -0.062500 1 0 0 0 0 0 4 392304
-0.002793 0.000528 0.120623 0.792696 -0.528221 -0.623221 -0.062500 1 0 0 0 0 0 4 393437
-0.002793 0.000528 0.120623 0.792697 -0.528222 -0.623220 -0.062500 1 0 0 0 0 0 4 394298
-0.002793 0.000528 0.120623 0.792681 -0.528208 -0.623221 -0.062500 1 0 0 0 0 0 4 395315
-0.002793 0.000528 0.120623 0.792695 -0.528220 -0.623220 -0.062500 1 0 0 0 0 0 4 396316
-0.002793 0.000528 0.120623 0.792693 -0.528210 -0.623227 -0.062500 1 0 0 0 0 0 4 397441
-0.002793 0.000528 0.120623 0.792696 -0.528220 -0.623221 -0.062500 1 0 0 0 0 0 4 398418
-0.002793 0.000528 0.120623 0.792696 -0.528222 -0.623220 -0.062500 1 0 0 0 0 0 4 399325
-0.002793 0.000528 0.120623 0.792693 -0.528210 -0.623227 -0.062500 1 0 0 0 0 0 4 400321
-0.002793 0.000528 0.120623 0.792688 -0.528229 -0.623228 -0.062500 1 0 0 0 0 0 4 401307
-0.002793 0.000528 0.120623 0.792695 -0.528223 -0.623221 -0.062500 1 0 0 0 0 0 4 402442
-0.002793 0.000528 0.120623 0.792693 -0.528211 -0.623228 -0.062500 1 0 0 0 0 0 4 403446
-0.002793 0.000528 0.120623 0.792684 -0.528218 -0.623215 -0.062500 1 0 0 0 0 0 4 404319
-0.002793 0.000528 0.120623 0.792694 -0.528222 -0.623220 -0.062500 1 0 0 0 0 0 4 405422
-0.002793 0.000528 0.120623 0.792692 -0.528211 -0.623227 -0.062500 1 0 0 0 0 0 4 406442
-0.002793 0.000528 0.120623 0.792696 -0.528221 -0.623221 -0.062500 1 0 0 0 0 0 4 407457
-0.002793 0.000528 0.120623 0.792693 -0.528210 -0.623227 -0.062500 1 0 0 0 0 0 4 408456
-0.002793 0.000528 0.120623 0.792696 -0.528221 -0.623221 -0.062500 1 0 0 0 0 0 4 409454
-0.002793 0.000528 0.120623 0.792696 -0.528222 -0.623221 -0.062500 1 0 0 0 0 0 4 410329
-0.002793 0.000528 0.120623 0.792693 -0.528210 -0.623227 -0.062500 1 0 0 0 0 0 4 411456
-0.002812 0.000533 0.120633 1.060212 -0.591519 -0.759159 -0.062500 1 0 0 0 0 0 4 412452
-0.002821 0.000535 0.120636 0.090390 -0.066489 -0.692900 -0.062500 0 0 0 0 0 0 4 413451
-0.002826 0.000536 0.120637 0.018419 -0.049464 -0.658474 -0.062500 0 0 0 0 0 0 4 414453
-0.002828 0.000537 0.120638 -0.019432 -0.040472 -0.645342 -0.062500 0 0 0 0 0 0 4 415327
-0.002829 0.000537 0.120638 -0.038435 -0.035929 -0.640650 -0.062500 0 0 0 0 0 0 4 416453
-0.002830 0.000537 0.120638 -0.047918 -0.033663 -0.639009 -0.062500 0 0 0 0 0 0 4 417453
-0.002836 0.000555 0.120627 0.015501 -0.267825 -0.488278 -0.062500 0 0 0 0 0 0 4 418455
-0.002858 0.000569 0.120633 0.235934 -0.232132 -0.696922 -0.062500 0 0 0 0 0 0 4 419455
-0.002886 0.000580 0.120614 0.348091 -0.196278 -0.367563 -0.062500 0 0 0 0 0 0 4 420451
-0.002920 0.000590 0.120617 0.422601 -0.179511 -0.629811 -0.062500 0 0 0 0 0 0 4 421453
-0.002942 0.000613 0.120607 0.278004 -0.347066 -0.481667 -0.062500 0 0 0 0 0 0 4 422330
-0.002973 0.000629 0.120613 0.370048 -0.272447 -0.682156 -0.062500 0 0 0 0 0 0 4 423326
-0.003012 0.000660 0.120614 0.491155 -0.457521 -0.635265 -0.062500 0 0 0 0 0 0 4 424433
-0.003037 0.000693 0.120604 0.315325 -0.511238 -0.470712 -0.062500 0 0 0 0 0 0 4 425454
-0.003069 0.000715 0.120610 0.386212 -0.358738 -0.674528 -0.062500 0 0 0 0 0 0 4 426326
-0.003090 0.000743 0.120601 0.253912 -0.439943 -0.494568 -0.062500 0 0 0 0 0 0 4 427453
-0.003120 0.000762 0.120608 0.354529 -0.320962 -0.682656 -0.062500 0 0 0 0 0 0 4 428307
-0.003140 0.000790 0.120599 0.237771 -0.420679 -0.496144 -0.062500 0 0 0 0 0 0 4 429308
-0.003169 0.000808 0.120606 0.346553 -0.311374 -0.681806 -0.062500 0 0 0 0 0 0 4 430451
-0.003189 0.000835 0.120597 0.233692 -0.415732 -0.494445 -0.062500 0 0 0 0 0 0 4 431328
-0.003218 0.000853 0.120604 0.334045 -0.308988 -0.679766 -0.062500 0 0 0 0 0 0 4 432453
-0.003238 0.000880 0.120596 0.222031 -0.414415 -0.492301 -0.062500 0 0 0 0 0 0 4 433455
-0.003267 0.000899 0.120602 0.333681 -0.308364 -0.677528 -0.062500 0 0 0 0 0 0 4 434455
-0.003286 0.000926 0.120594 0.221782 -0.413970 -0.490056 -0.062500 0 0 0 0 0 0 4 435330
-0.003316 0.000944 0.120600 0.333692 -0.308208 -0.675239 -0.062500 0 0 0 0 0 0 4 436454
-0.003354 0.000975 0.120601 0.471506 -0.473052 -0.621527 -0.062500 0 0 0 0 0 0 4 437452
-0.003392 0.000995 0.120580 0.464929 -0.338960 -0.304736 -0.062500 0 0 0 0 0 0 4 438449
-0.003430 0.001010 0.120582 0.458332 -0.256969 -0.581398 -0.062500 0 0 0 0 0 0 4 439453
-0.003454 0.001035 0.120572 0.278183 -0.387228 -0.439621 -0.062500 0 0 0 0 0 0 4 440451
-0.003486 0.001052 0.120578 0.354529 -0.295598 -0.641952 -0.062500 0 0 0 0 0 0 4 441451
-0.003507 0.001079 0.120569 0.228673 -0.406889 -0.460725 -0.062500 0 0 0 0 0 0 4 442434
-0.003536 0.001097 0.120575 0.331935 -0.305146 -0.647843 -0.062500 0 0 0 0 0 0 4 443452
-0.003556 0.001124 0.120567 0.214649 -0.411950 -0.461198 -0.062500 0 0 0 0 0 0 4 444451
-0.003586 0.001142 0.120573 0.325045 -0.307715 -0.646365 -0.062500 0 0 0 0 0 0 4 445457
-0.003605 0.001169 0.120564 0.211103 -0.413088 -0.459056 -0.062500 0 0 0 0 0 0 4 446443
-0.003635 0.001187 0.120571 0.305219 -0.309347 -0.643938 -0.062500 0 0 0 0 0 0 4 447507
-0.003654 0.001214 0.120562 0.192024 -0.414263 -0.456544 -0.062500 0 0 0 0 0 0 4 448491
-0.003684 0.001232 0.120569 0.304930 -0.309482 -0.641357 -0.062500 0 0 0 0 0 0 4 449490
-0.003716 0.001245 0.120549 0.356628 -0.235038 -0.302904 -0.062500 0 0 0 0 0 0 4 450506
-0.003752 0.001256 0.120552 0.405816 -0.202596 -0.561129 -0.062500 0 0 0 0 0 0 4 451386
-0.003770 0.001262 0.120553 0.177997 -0.126097 -0.565243 -0.062500 0 0 0 0 0 0 4 452489
-0.003803 0.001287 0.120551 0.362394 -0.374718 -0.536890 -0.062500 0 0 0 0 0 0 4 453505
-0.003820 0.001300 0.120551 0.163835 -0.235039 -0.543778 -0.062500 0 0 0 0 0 0 4 454488
-0.003852 0.001329 0.120549 0.334392 -0.433425 -0.526318 -0.062500 0 0 0 0 0 0 4 455435
-0.003869 0.001343 0.120549 0.140588 -0.265637 -0.538341 -0.062500 0 0 0 0 0 0 4 456435
-0.003896 0.001355 0.120558 0.265771 -0.214936 -0.676018 -0.062500 0 0 0 0 0 0 4 457425
-0.003915 0.001379 0.120550 0.164048 -0.365283 -0.460701 -0.062500 0 0 0 0 0 0 4 458434
-0.003949 0.001413 0.120546 0.351257 -0.518667 -0.480500 -0.062500 0 0 0 0 0 0 4 459425
-0.003966 0.001430 0.120544 0.150276 -0.310516 -0.517703 -0.062500 0 0 0 0 0 0 4 460434
-0.004007 0.001430 0.120542 0.435667 -0.058540 -0.513829 -0.062500 0 0 0 0 0 0 4 461425
-0.004051 0.001452 0.120540 0.499950 -0.333468 -0.506428 -0.062500 0 0 0 0 0 0 4 462434
-0.004074 0.001463 0.120539 0.217949 -0.216262 -0.524662 -0.062500 0 0 0 0 0 0 4 463435
-0.004109 0.001491 0.120537 0.367818 -0.423443 -0.509874 -0.062500 0 0 0 0 0 0 4 464299
-0.004127 0.001505 0.120536 0.150779 -0.262043 -0.524348 -0.062500 0 0 0 0 0 0 4 465433
-0.004161 0.001535 0.120534 0.331037 -0.446960 -0.507695 -0.062500 0 0 0 0 0 0 4 466425
-0.004197 0.001554 0.120543 0.384270 -0.333847 -0.652127 -0.062500 0 0 0 0 0 0 4 467434
-0.004220 0.001582 0.120535 0.219159 -0.428144 -0.441229 -0.062500 0 0 0 0 0 0 4 468434
-0.004251 0.001600 0.120541 0.306893 -0.319406 -0.616026 -0.062500 0 0 0 0 0 0 4 469424
-0.004271 0.001627 0.120533 0.159830 -0.425797 -0.425603 -0.062500 0 0 0 0 0 0 4 470430
-0.004301 0.001645 0.120539 0.267948 -0.321004 -0.608461 -0.062500 0 0 0 0 0 0 4 471440
-0.004353 0.001663 0.120528 0.566101 -0.304681 -0.399292 -0.062500 0 0 0 0 0 0 4 472428
-0.004379 0.001672 0.120525 0.260907 -0.188558 -0.463808 -0.062500 0 0 0 0 0 0 4 473433
-0.004417 0.001699 0.120521 0.379656 -0.411137 -0.474776 -0.062500 0 0 0 0 0 0 4 474440
-0.004455 0.001717 0.120530 0.406230 -0.317741 -0.630463 -0.062500 0 0 0 0 0 0 4 475426
-0.004479 0.001744 0.120521 0.204786 -0.428063 -0.423970 -0.062500 0 0 0 0 0 0 4 476446
-0.004516 0.001780 0.120517 0.350303 -0.556384 -0.444626 -0.062500 0 0 0 0 0 0 4 477444
-0.004554 0.001802 0.120524 0.380473 -0.396500 -0.614388 -0.062500 0 0 0 0 0 0 4 478443
-0.004577 0.001831 0.120516 0.201257 -0.464274 -0.414011 -0.062500 0 0 0 0 0 0 4 479444
-0.004609 0.001851 0.120522 0.283280 -0.343179 -0.592108 -0.062500 0 0 0 0 0 0 4 480443
-0.004625 0.001860 0.120524 0.085142 -0.205680 -0.558918 -0.062500 0 0 0 0 0 0 4 481411
-0.004657 0.001887 0.120523 0.281548 -0.421103 -0.510457 -0.062500 0 0 0 0 0 0 4 482441
-0.004698 0.001923 0.120520 0.398250 -0.564571 -0.487606 -0.062500 0 0 0 0 0 0 4 483442
-0.004718 0.001941 0.120519 0.147359 -0.344137 -0.504761 -0.062500 0 0 0 0 0 0 4 484434
-0.004753 0.001973 0.120517 0.308580 -0.496398 -0.485386 -0.062500 0 0 0 0 0 0 4 485441
-0.004802 0.001979 0.120515 0.516611 -0.188616 -0.478509 -0.062500 0 0 0 0 0 0 4 486443
-0.004832 0.002000 0.120502 0.281569 -0.346010 -0.341939 -0.062500 0 0 0 0 0 0 4 487445
-0.004867 0.002016 0.120507 0.320914 -0.286427 -0.554586 -0.062500 0 0 0 0 0 0 4 488411
-0.004908 0.002046 0.120507 0.399769 -0.480880 -0.506607 -0.062500 0 0 0 0 0 0 4 489441
-0.004934 0.002078 0.120496 0.203149 -0.534915 -0.348098 -0.062500 0 0 0 0 0 0 4 490427
-0.004967 0.002100 0.120501 0.271945 -0.389128 -0.552083 -0.062500 0 0 0 0 0 0 4 491441
-0.005008 0.002132 0.120500 0.391851 -0.530380 -0.500674 -0.062500 0 0 0 0 0 0 4 492439
-0.005041 0.002135 0.120489 0.301348 -0.150923 -0.346547 -0.062500 0 0 0 0 0 0 4 493439
-0.005082 0.002159 0.120483 0.399764 -0.387753 -0.390734 -0.062500 0 0 0 0 0 0 4 494411
-0.005103 0.002171 0.120481 0.143253 -0.257326 -0.444242 -0.062500 0 0 0 0 0 0 4 495442
-0.005138 0.002199 0.120478 0.286944 -0.470330 -0.436229 -0.062500 0 0 0 0 0 0 4 496440
-0.005155 0.002213 0.120477 0.076525 -0.306292 -0.459318 -0.062500 0 0 0 0 0 0 4 497412
-0.005188 0.002243 0.120475 0.260785 -0.488499 -0.439038 -0.062500 0 0 0 0 0 0 4 498438
-0.005225 0.002262 0.120483 0.317812 -0.376233 -0.584008 -0.062500 0 0 0 0 0 0 4 499441
-0.005260 0.002276 0.120463 0.312903 -0.288261 -0.222890 -0.062500 0 0 0 0 0 0 4 500428
-0.005298 0.002287 0.120466 0.341529 -0.254260 -0.470299 -0.062500 0 0 0 0 0 0 4 501433
-0.005341 0.002316 0.120464 0.404486 -0.481630 -0.444636 -0.062500 0 0 0 0 0 0 4 502438
-0.005363 0.002330 0.120463 0.130722 -0.320003 -0.454256 -0.062500 0 0 0 0 0 0 4 503443
-0.005398 0.002359 0.120461 0.294255 -0.510508 -0.427229 -0.062500 0 0 0 0 0 0 4 504413
-0.005453 0.002382 0.120447 0.561614 -0.449010 -0.260270 -0.062500 0 0 0 0 0 0 4 505410
-0.005481 0.002394 0.120442 0.235822 -0.293062 -0.358611 -0.062500 0 0 0 0 0 0 4 506439
-0.005520 0.002422 0.120438 0.343731 -0.492099 -0.375796 -0.062500 0 0 0 0 0 0 4 507410
-0.005539 0.002436 0.120436 0.098476 -0.351023 -0.411024 -0.062500 0 0 0 0 0 0 4 508441
-0.005573 0.002466 0.120433 0.268551 -0.533161 -0.392807 -0.062500 0 0 0 0 0 0 4 509439
-0.005590 0.002481 0.120432 0.063682 -0.360422 -0.414697 -0.062500 0 0 0 0 0 0 4 510429
-0.005619 0.002493 0.120441 0.187133 -0.308714 -0.549676 -0.062500 0 0 0 0 0 0 4 511510
-0.005670 0.002507 0.120431 0.495037 -0.334891 -0.307075 -0.062500 0 0 0 0 0 0 4 512548
-0.005695 0.002514 0.120427 0.197236 -0.244422 -0.367082 -0.062500 0 0 0 0 0 0 4 513492
-0.005733 0.002540 0.120423 0.320681 -0.478263 -0.368197 -0.062500 0 0 0 0 0 0 4 514506
-0.005771 0.002558 0.120431 0.365428 -0.429113 -0.522594 -0.062500 0 0 0 0 0 0 4 515517
-0.005808 0.002571 0.120411 0.341199 -0.353874 -0.165446 -0.062500 0 0 0 0 0 0 4 516483
-0.005846 0.002582 0.120413 0.363421 -0.327830 -0.413470 -0.062500 0 0 0 0 0 0 4 517511
-0.005870 0.002605 0.120402 0.179316 -0.480978 -0.263359 -0.062500 0 0 0 0 0 0 4 518504
-0.005902 0.002621 0.120407 0.263996 -0.408206 -0.458896 -0.062500 0 0 0 0 0 0 4 519485
-0.005918 0.002630 0.120409 0.063319 -0.293865 -0.437017 -0.062500 0 0 0 0 0 0 4 520484
-0.005951 0.002656 0.120407 0.259208 -0.519124 -0.384303 -0.062500 0 0 0 0 0 0 4 521512
-0.005979 0.002655 0.120395 0.238550 -0.219027 -0.242617 -0.062500 0 0 0 0 0 0 4 522506
-0.006019 0.002677 0.120389 0.371971 -0.481295 -0.286715 -0.062500 0 0 0 0 0 0 4 523512
-0.006038 0.002689 0.120386 0.132440 -0.364654 -0.345529 -0.062500 0 0 0 0 0 0 4 524510
-0.006073 0.002716 0.120383 0.300393 -0.570808 -0.333818 -0.062500 0 0 0 0 0 0 4 525503
-0.006090 0.002730 0.120382 0.093832 -0.410715 -0.360780 -0.062500 0 0 0 0 0 0 4 526489
-0.006131 0.002728 0.120379 0.378942 -0.186267 -0.343378 -0.062500 0 0 0 0 0 0 4 527505
-0.006156 0.002745 0.120367 0.205696 -0.405767 -0.203098 -0.062500 0 0 0 0 0 0 4 528488
-0.006189 0.002758 0.120371 0.298606 -0.410610 -0.411796 -0.062500 0 0 0 0 0 0 4 529501
-0.006205 0.002764 0.120373 0.092467 -0.322648 -0.396639 -0.062500 0 0 0 0 0 0 4 530485
-0.006238 0.002790 0.120371 0.312671 -0.562228 -0.344696 -0.062500 0 0 0 0 0 0 4 531491
-0.006254 0.002803 0.120370 0.120195 -0.420411 -0.357057 -0.062500 0 0 0 0 0 0 4 532503
-0.006300 0.002818 0.120356 0.475760 -0.433386 -0.173829 -0.062500 0 0 0 0 0 0 4 533487
-0.006323 0.002825 0.120351 0.221717 -0.339699 -0.269026 -0.062500 0 0 0 0 0 0 4 534503
-0.006354 0.002834 0.120358 0.305758 -0.343449 -0.439913 -0.062500 0 0 0 0 0 0 4 535504
-0.006374 0.002855 0.120349 0.170784 -0.515028 -0.240071 -0.062500 0 0 0 0 0 0 4 536487
-0.006397 0.002853 0.120335 0.208826 -0.233530 -0.141002 -0.062500 0 0 0 0 0 0 4 537504
-0.006429 0.002856 0.120339 0.324290 -0.285203 -0.367202 -0.062500 0 0 0 0 0 0 4 538486
-0.006449 0.002875 0.120328 0.192345 -0.495070 -0.199319 -0.062500 0 0 0 0 0 0 4 539432
-0.006460 0.002885 0.120325 0.049268 -0.392433 -0.265482 -0.062500 0 0 0 0 0 0 4 540422
-0.006485 0.002895 0.120332 0.225231 -0.381311 -0.422052 -0.062500 0 0 0 0 0 0 4 541431
-0.006497 0.002899 0.120335 0.077030 -0.316731 -0.377299 -0.062500 0 0 0 0 0 0 4 542422
-0.006540 0.002910 0.120322 0.461769 -0.389059 -0.159208 -0.062500 0 0 0 0 0 0 4 543431
-0.006562 0.002916 0.120317 0.224184 -0.327633 -0.242210 -0.062500 0 0 0 0 0 0 4 544422
-0.006573 0.002918 0.120316 0.059703 -0.286169 -0.287532 -0.062500 0 0 0 0 0 0 4 545431
-0.006599 0.002925 0.120324 0.251200 -0.342717 -0.425395 -0.062500 0 0 0 0 0 0 4 546422
-0.006628 0.002931 0.120304 0.323634 -0.353703 -0.060018 -0.062500 0 0 0 0 0 0 4 547431
-0.006663 0.002940 0.120306 0.402393 -0.375417 -0.303543 -0.062500 0 0 0 0 0 0 4 548422
-0.006681 0.002944 0.120307 0.181250 -0.323463 -0.313865 -0.062500 0 0 0 0 0 0 4 549431
-0.006695 0.002963 0.120295 0.107197 -0.518547 -0.149527 -0.062500 0 0 0 0 0 0 4 550422
-0.006721 0.002978 0.120300 0.273458 -0.474249 -0.344995 -0.062500 0 0 0 0 0 0 4 551430
-0.006735 0.002985 0.120301 0.136120 -0.363110 -0.326851 -0.062500 0 0 0 0 0 0 4 552431
-0.006741 0.002989 0.120302 0.032932 -0.305633 -0.311876 -0.062500 0 0 0 0 0 0 4 553426
-0.006782 0.002999 0.120288 0.460006 -0.386058 -0.111600 -0.062500 0 0 0 0 0 0 4 554439
-0.006802 0.003004 0.120284 0.245620 -0.329207 -0.203157 -0.062500 0 0 0 0 0 0 4 555434
-0.006813 0.003007 0.120282 0.111006 -0.299385 -0.251699 -0.062500 0 0 0 0 0 0 4 556431
-0.006838 0.003013 0.120290 0.286973 -0.340192 -0.389789 -0.062500 0 0 0 0 0 0 4 557443
-0.006850 0.003016 0.120293 0.138783 -0.303506 -0.338679 -0.062500 0 0 0 0 0 0 4 558429
-0.006873 0.003021 0.120271 0.265119 -0.327932 0.003288 -0.062500 0 0 0 0 0 0 4 559443
-0.006885 0.003024 0.120264 0.134431 -0.299704 -0.137918 -0.062500 0 0 0 0 0 0 4 560443
-0.006911 0.003030 0.120269 0.303156 -0.341691 -0.332843 -0.062500 0 0 0 0 0 0 4 561438
-0.006929 0.003051 0.120260 0.209916 -0.531497 -0.143446 -0.062500 0 0 0 0 0 0 4 562438
-0.006938 0.003061 0.120257 0.088978 -0.418351 -0.201665 -0.062500 0 0 0 0 0 0 4 563436
-0.006963 0.003071 0.120264 0.277283 -0.402183 -0.353520 -0.062500 0 0 0 0 0 0 4 564440
[truncated: 4,745,916 more chars]
